# Supplementary material for: Transposable elements drive the evolution of metazoan zinc finger genes
Source: Genome Res. 2023 Aug;33(8):1325–39. doi: 10.1101/gr.277966.123 (PMC10547256; doi:10.1101/gr.277966.123)
Supplement: Supplement 1 [file Supplemental_Data_1.txt]

species_name	GenBank_accession	scaffold_N50	assembly_type	znf_orf_count	retroelement_orf_count
Abrostola_tripartita	GCA_905340225.1_ilAbrTrip1.1_genomic.fna	13645312	Chromosome	182	4855
Abscondita_terminalis	GCA_013368085.1_Ate_genomic.fna	1220005	Scaffold	440	7319
Acanthaster_planci	GCA_001949145.1_OKI-Apl_1.0_genomic.fna	1521119	Scaffold	116	1827
Acanthisitta_chloris	GCA_000695815.1_ASM69581v1_genomic.fna	64469	Scaffold	73	2093
Acanthocheilonema_viteae	GCA_900537255.1_ASM90053725v1_genomic.fna	25808	Scaffold	14	35
Acanthochromis_polyacanthus	GCA_002109545.1_ASM210954v1_genomic.fna	334400	Scaffold	412	4662
Acanthopagrus_latus	GCA_904848185.1_fAcaLat1.1_genomic.fna	30717905	Chromosome	331	2793
Acanthopleura_granulata	GCA_016165875.1_ASM1616587v1_genomic.fna	23921462	Scaffold	176	2200
Acanthoscurria_geniculata	GCA_000661875.1_Agen_v1_genomic.fna	20294	Contig	1834	37472
Accipiter_gentilis	GCA_017309825.1_UBC_NOGO_v1_genomic.fna	1025078	Scaffold	136	7866
Accipiter_nisus	GCA_004320145.1_Accipiter_nisus_ver1.0_genomic.fna	91241	Scaffold	132	3390
Achatina_immaculata	GCA_009760885.1_ASM976088v1_genomic.fna	56367627	Chromosome	450	87105
Acinonyx_jubatus	GCA_003709585.1_Aci_jub_2_genomic.fna	48500042	Scaffold	911	20705
Acipenser_ruthenus	GCA_010645085.1_ASM1064508v1_genomic.fna	42361471	Chromosome	1187	32214
Acomys_cahirinus	GCA_004027535.1_AcoCah_v1_BIUU_genomic.fna	65411	Scaffold	652	7003
Acomys_dimidiatus	GCA_907164435.1_mAcoDim1_REL_1905_genomic.fna	124365287	Chromosome	527	6574
Acomys_kempi	GCA_907164505.1_mAcoKem2_REL_1905_genomic.fna	125230826	Chromosome	339	5026
Acomys_percivali	GCA_907169655.1_mAcoPer2_REL_1905_genomic.fna	126270630	Chromosome	771	7633
Acomys_russatus	GCA_903995435.1_mAcoRus1.1_genomic.fna	66475698	Chromosome	502	9812
Acridotheres_javanicus	GCA_002849675.1_ASM284967v1_genomic.fna	5538430	Scaffold	115	1832
Acrobeloides_nanus	GCA_900406225.1_v1_genomic.fna	19614	Scaffold	6	208
Acrocephalus_arundinaceus	GCA_013398685.1_ASM1339868v1_genomic.fna	336459	Scaffold	211	1362
Acrocephalus_scirpaceus	GCA_910950805.1_RW_assembly_genomic.fna	74438198	Chromosome	290	4086
Acromyrmex_charruanus	GCA_017607545.1_ASM1760754v1_genomic.fna	1865358	Scaffold	101	1511
Acromyrmex_echinatior	GCA_000204515.1_Aech_3.9_genomic.fna	1110580	Scaffold	98	1032
Acromyrmex_heyeri	GCA_017607565.1_ASM1760756v1_genomic.fna	1522519	Scaffold	103	1461
Acromyrmex_insinuator	GCA_017607455.1_ASM1760745v1_genomic.fna	1153669	Scaffold	100	1195
Acronicta_aceris	GCA_910591435.1_ilAcrAcer1.1_genomic.fna	16061144	Chromosome	183	9070
Acropora_acuminata	GCA_014633975.1_Aacu_1.0_genomic.fna	1005452	Scaffold	69	6240
Acropora_awi	GCA_014634005.1_Aawi_1.0_genomic.fna	1089856	Scaffold	62	5989
Acropora_cytherea	GCA_014634045.1_Acyt_1.0_genomic.fna	1091490	Scaffold	68	6766
Acropora_digitifera	GCA_000222465.2_Adig_1.1_genomic.fna	483559	Scaffold	58	5845
Acropora_echinata	GCA_014634105.1_Aech_1.0_genomic.fna	1917675	Scaffold	62	4974
Acropora_florida	GCA_014634605.1_Aflo_1.0_genomic.fna	751376	Scaffold	70	7129
Acropora_gemmifera	GCA_014634125.1_Agem_1.0_genomic.fna	1141272	Scaffold	72	6031
Acropora_hyacinthus	GCA_020536085.1_Ahyacinthus.chrsV1_genomic.fna	26527962	Chromosome	61	9345
Acropora_intermedia	GCA_014634585.1_Aint_1.0_genomic.fna	577312	Scaffold	74	7025
Acropora_microphthalma	GCA_014634165.1_Amic_1.0_genomic.fna	1061150	Scaffold	67	5109
Acropora_millepora	GCA_013753865.1_Amil_v2.1_genomic.fna	19840543	Chromosome	72	9387
Acropora_muricata	GCA_014634545.1_Amur_1.0_genomic.fna	574627	Scaffold	63	6664
Acropora_nasuta	GCA_014634205.1_Anas_1.0_genomic.fna	1051962	Scaffold	78	6072
Acropora_selago	GCA_014634525.1_Asel_1.0_genomic.fna	657172	Scaffold	65	5834
Acropora_tenuis	GCA_014633955.1_Aten_1.0_genomic.fna	1165953	Scaffold	69	6246
Acropora_yongei	GCA_014634225.1_Ayon_1.0_genomic.fna	3033871	Scaffold	76	8231
Actias_luna	GCA_010014465.1_ASM1001446v1_genomic.fna	214835	Scaffold	325	1643
Actinemys_marmorata	GCA_009430475.1_Amar_v1_genomic.fna	13640393	Scaffold	757	51988
Actinia_equina	GCA_011057435.1_equina_smartden.arrow4.noredun_genomic.fna	492607	Contig	562	4994
Actinia_tenebrosa	GCA_009602425.1_ASM960242v1_genomic.fna	188789	Scaffold	120	1286
Aculops_lycopersici	GCA_015350385.1_ASM1535038v1_genomic.fna	10499462	Scaffold	28	98
Acyrthosiphon_pisum	GCA_005508785.1_pea_aphid_22Mar2018_4r6ur_genomic.fna	132544852	Chromosome	302	3633
Adalia_bipunctata	GCA_910592335.1_icAdaBipu1.1_genomic.fna	45869983	Chromosome	431	16466
Addax_nasomaculatus	GCA_019593525.1_ASM1959352v1_genomic.fna	20757513	Scaffold	441	51170
Adela_reaumurella	GCA_009867175.1_ASM986717v1_genomic.fna	634530	Scaffold	449	6179
Adelosebastes_latens	GCA_916700685.1_A_latens_148487_genomic.fna	53184	Scaffold	388	2192
Adineta_ricciae	GCA_905250025.1_Ar_ARIC003_reference_genomic_v1_genomic.fna	283762	Scaffold	22	246
Adineta_steineri	GCA_905250115.1_As_10x_pseudohap_genomic_v1_genomic.fna	200132	Scaffold	19	144
Adineta_vaga	GCA_000513175.1_AMS_PRJEB1171_v1_genomic.fna	260259	Scaffold	28	389
Adoxophyes_honmai	GCA_005406045.1_Ah_1.0_genomic.fna	188809	Scaffold	515	2489
Adranes_taylori	GCA_009867245.1_ASM986724v1_genomic.fna	583424	Scaffold	1295	14878
Aedes_aegypti	GCA_002204515.1_AaegL5.0_genomic.fna	409777670	Chromosome	534	72007
Aedes_albopictus	GCA_006496715.1_Aalbo_primary.1_genomic.fna	55702539	Scaffold	780	100455
Aegithalos_caudatus	GCA_013389925.1_ASM1338992v1_genomic.fna	311465	Scaffold	112	1065
Aegotheles_bennettii	GCA_013398125.1_ASM1339812v1_genomic.fna	324808	Scaffold	106	6657
Aelia_acuminata	GCA_911387785.1_ihAelAcum1.1_genomic.fna	172186306	Chromosome	364	37514
Aenictocupidus_jacobsonorum	GCA_010014765.1_ASM1001476v1_genomic.fna	445844	Scaffold	99	1536
Aeoliscus_strigatus	GCA_901007665.1_Aeoliscus_strigatus_assembly_genomic.fna	115785	Scaffold	197	1303
Aeorestes_cinereus	GCA_011751065.1_L.cinereus_Cryan_1219_p1.0_genomic.fna	35075546	Scaffold	547	14355
Aepyceros_melampus	GCA_006408695.1_IMP_genomic.fna	344542	Scaffold	403	93034
Aethina_tumida	GCA_001937115.1_Atum_1.0_genomic.fna	298879	Contig	198	233
Agapornis_roseicollis	GCA_002631895.1_ASM263189v1_genomic.fna	118346	Scaffold	116	8129
Agelaius_phoeniceus	GCA_020745825.1_ASM2074582v1_genomic.fna	36435137	Chromosome	413	4244
Agelaius_tricolor	GCA_017165875.1_TRBL-genome_genomic.fna	103912	Scaffold	452	1948
Ageneiosus_marmoratus	GCA_003347165.1_ASM334716v1_genomic.fna	223139	Scaffold	288	5385
Agrilus_planipennis	GCA_000699045.2_Apla_2.0_genomic.fna	1113421	Scaffold	257	5574
Agriopis_aurantiaria	GCA_914767915.1_ilAgrAura1.1_genomic.fna	18049239	Chromosome	325	6798
Agrochola_circellaris	GCA_914767755.1_ilAgrCirc1.1_genomic.fna	19711079	Chromosome	280	9507
Agrochola_macilenta	GCA_916701695.1_ilAgrMaci1.1_genomic.fna	22977954	Chromosome	287	22807
Agrotis_ipsilon	GCA_004193855.1_ASM419385v1_genomic.fna	1057295	Scaffold	267	4298
Agrypnia_vestita	GCA_016648135.1_BYU_agryp_1.0_genomic.fna	114071	Scaffold	1559	15223
Ailuropoda_melanoleuca	GCA_002007445.2_ASM200744v2_genomic.fna	129245720	Chromosome	459	12635
Ailurus_fulgens	GCA_002007465.1_ASM200746v1_genomic.fna	2983736	Scaffold	423	8362
Akabosia_matsudoensis	GCA_019593645.1_ASM1959364v1_genomic.fna	12310	Scaffold	480	684
Alatinidae_sp._Z8VKAUB7J3	GCA_010016025.1_ASM1001602v1_genomic.fna	491183	Scaffold	339	6938
Alauda_arvensis	GCA_902810485.1_skylark_genome_genomic.fna	1430931	Scaffold	165	1142
Alaudala_cheleensis	GCA_013398995.1_ASM1339899v1_genomic.fna	398825	Scaffold	131	1600
Alaus_oculatus	GCA_009852465.1_ASM985246v1_genomic.fna	1329116	Scaffold	11	970
Albula_glossodonta	GCA_019788955.1_BYU_Aglo_1.0_genomic.fna	7972964	Scaffold	311	2233
Alca_torda	GCA_008658365.1_bAlcTor1_primary_genomic.fna	84526827	Chromosome	114	7216
Alcelaphus_buselaphus	GCA_006408545.1_HBT_genomic.fna	12034	Scaffold	300	833
Alces_alces	GCA_007570765.1_GSC_moose_1.0_genomic.fna	4131188	Scaffold	509	68318
Aleadryas_rufinucha	GCA_013397815.1_ASM1339781v1_genomic.fna	367770	Scaffold	111	1147
Alectoris_rufa	GCA_019345075.1_ASM1934507v1_genomic.fna	11577318	Scaffold	102	7354
Alectura_lathami	GCA_013399715.1_ASM1339971v1_genomic.fna	229397	Scaffold	90	7496
Aleochara_bilineata	GCA_003054995.1_ASM305499v1_genomic.fna	54149	Scaffold	88	648
Alfaro_cultratus	GCA_903066825.1_HVK_AC_001_genomic.fna	57399	Scaffold	423	1294
Alligator_mississippiensis	GCA_000281125.4_ASM28112v4_genomic.fna	18600682	Scaffold	458	31430
Alligator_sinensis	GCA_000455745.1_ASM45574v1_genomic.fna	2188296	Scaffold	473	49603
Alopecoenas_beccarii	GCA_013399365.1_ASM1339936v1_genomic.fna	674421	Scaffold	132	4024
Alosa_alosa	GCA_017589495.1_AALO_Geno_1.0_genomic.fna	35353468	Chromosome	418	10559
Alosa_sapidissima	GCA_018492685.1_fAloSap1.pri_genomic.fna	38440066	Chromosome	459	11949
Alouatta_palliata	GCA_004027835.1_AloPal_v1_BIUU_genomic.fna	72427	Scaffold	629	22328
Altolamprologus_calvus	GCA_015052405.1_IOE3.scf_genomic.fna	16859	Scaffold	345	3099
Altolamprologus_compressiceps	GCA_015104655.1_ISC9.scf_genomic.fna	17144	Scaffold	342	3120
Altolamprologus_sp._'compressiceps_shell'_AB-2019	GCA_015104895.1_IRH2.scf_genomic.fna	11410	Scaffold	290	2182
Alviniconcha_marisindica	GCA_018857735.1_ASM1885773v1_genomic.fna	727552	Contig	286	4687
Amazona_aestiva	GCA_017639355.1_Aaes_hic_genomic.fna	89048441	Chromosome	95	7492
Amazona_collaria	GCA_003947215.1_ASM394721v1_genomic.fna	13267695	Scaffold	114	28202
Amazona_guildingii	GCA_013399615.1_ASM1339961v1_genomic.fna	275649	Scaffold	111	12552
Amazona_vittata	GCA_000332375.2_ASM33237v2_genomic.fna	101034	Scaffold	81	10694
Amblyornis_subalaris	GCA_018881555.1_ASM1888155v1_genomic.fna	5791924	Scaffold	195	4954
Amblyraja_radiata	GCA_010909765.2_sAmbRad1.1.pri_genomic.fna	62052929	Chromosome	1223	116937
Ameiurus_melas	GCA_012411365.1_AMELA_1.0_genomic.fna	32284220	Chromosome	394	9824
Amia_calva	GCA_017591415.1_AmiCal1_genomic.fna	41163702	Chromosome	310	6626
Ammodramus_savannarum	GCA_020466415.1_ASM2046641v1_genomic.fna	68240656	Scaffold	118	535
Ammotragus_lervia	GCA_002201775.1_ALER1.0_genomic.fna	1301762	Scaffold	489	75493
Amphibalanus_amphitrite	GCA_019059575.1_NRLGWU_Aamphi_draft_genomic.fna	536785	Contig	397	15161
Amphilophus_citrinellus	GCA_013435755.1_ASM1343575v1_genomic.fna	37146573	Chromosome	860	15843
Amphimedon_queenslandica	GCA_000090795.1_v1.0_genomic.fna	120365	Scaffold	13	853
Amphiprion_ocellaris	GCA_002776465.1_AmpOce1.0_genomic.fna	401715	Scaffold	348	5622
Amphiprion_percula	GCA_003047355.2_Nemo_v1.1_genomic.fna	38416550	Chromosome	340	5868
Amphipyra_berbera	GCA_910594945.1_ilAmpBerb1.1_genomic.fna	20126316	Chromosome	195	7515
Amphipyra_tragopoginis	GCA_905220435.1_ilAmpTrag2.1_genomic.fna	28301216	Chromosome	194	16013
Ampulex_compressa	GCA_019049445.1_ASM1904944v1_genomic.fna	9128341	Scaffold	112	983
Amyelois_transitella	GCA_001186105.1_ASM118610v1_genomic.fna	1586980	Scaffold	250	2953
Anabarilius_grahami	GCA_003731715.1_BGI_Agra_1.0_genomic.fna	4459447	Scaffold	1257	12286
Anabas_testudineus	GCA_900324465.3_fAnaTes1.3_genomic.fna	25063394	Chromosome	241	3527
Anableps_anableps	GCA_014839685.1_fAnaAna1.pri_genomic.fna	39321252	Chromosome	512	7405
Anarrhichthys_ocellatus	GCA_004355925.1_GSC_Weel_1.0_genomic.fna	5717598	Scaffold	279	3409
Anas_platyrhynchos	GCA_015476345.1_ZJU1.0_genomic.fna	76269206	Chromosome	104	10232
Anas_zonorhyncha	GCA_002224875.1_ASM222487v1_genomic.fna	2077029	Scaffold	116	7156
Anastatus_disparis	GCA_017163975.1_ASM1716397v1_genomic.fna	5041440	Contig	369	21788
Ancistrocerus_nigricornis	GCA_916049575.1_iyAncNigr1.1_genomic.fna	40248163	Chromosome	102	3885
Ancylostoma_caninum	GCA_003336725.1_A_caninum_9.3.2.ec.cg.pg_genomic.fna	256738	Scaffold	0	3519
Ancylostoma_ceylanicum	GCA_000688135.1_Acey_2013.11.30.genDNA_genomic.fna	668412	Scaffold	0	3435
Ancylostoma_duodenale	GCA_000816745.1_A_duodenale_2.2.ec.cg.pg_genomic.fna	10138	Scaffold	1	2686
Andinoacara_biseriatus	GCA_015108635.1_JWD7.scf_genomic.fna	25636	Scaffold	333	3959
Andrena_haemorrhoa	GCA_910592295.1_iyAndHaem1.1_genomic.fna	41012438	Chromosome	106	4110
Andricus_grossulariae	GCA_011634705.1_ASM1163470v1_genomic.fna	440296	Scaffold	346	19670
Andricus_quercuslanigera	GCA_010014905.1_ASM1001490v1_genomic.fna	654513	Scaffold	270	15379
Androctonus_mauritanicus	GCA_011317285.1_ASM1131728v1_genomic.fna	307208	Scaffold	509	5861
Anentome_helena	GCA_009936545.1_ASM993654v1_genomic.fna	2075175	Scaffold	266	28143
Angiostrongylus_cantonensis	GCA_009735665.1_ACgenome_NGS_v2_genomic.fna	860760	Scaffold	0	6599
Angiostrongylus_costaricensis	GCA_900624975.1_A_costaricensis_Costa_Rica_0011_upd_genomic.fna	112511	Scaffold	0	5280
Angiostrongylus_vasorum	GCA_018806985.1_UZH_Avas_1.0_genomic.fna	1673247	Scaffold	6	4366
Anguilla_anguilla	GCA_013347855.1_fAngAng1.pri_genomic.fna	57205429	Chromosome	367	5122
Anguilla_japonica	GCA_003597225.1_Ajp_01_genomic.fna	36264158	Scaffold	333	3127
Anguilla_marmorata	GCA_901111315.1_Anguilla_marmorata_assembly_genomic.fna	64942	Scaffold	330	2616
Anguilla_megastoma	GCA_901111305.1_Anguilla_megastoma_assembly_genomic.fna	61910	Scaffold	321	2613
Anguilla_obscura	GCA_901111295.1_Anguilla_obscura_assembly_genomic.fna	54849	Scaffold	320	2572
Anguilla_rostrata	GCA_018555375.2_ASM1855537v1.1_genomic.fna	56608776	Chromosome	341	5151
Anhinga_anhinga	GCA_013396435.1_ASM1339643v1_genomic.fna	337495	Scaffold	112	10136
Anhinga_rufa	GCA_013400875.1_ASM1340087v1_genomic.fna	16986	Scaffold	119	3795
Anisolabis_maritima	GCA_010014785.1_ASM1001478v1_genomic.fna	1383245	Scaffold	486	927
Anneissia_japonica	GCA_011630105.1_ASM1163010v1_genomic.fna	623489	Scaffold	169	6992
Anodorhynchus_hyacinthinus	GCA_009936445.1_ASM993644v1_genomic.fna	3229032	Scaffold	114	7894
Anolis_carolinensis	GCA_000090745.2_AnoCar2.0_genomic.fna	4033265	Chromosome	1183	38839
Anomalopteryx_didiformis	GCA_006937325.1_anoDid_nucDNA_orig_genomic.fna	3350051	Scaffold	99	66
Anopheles_albimanus	GCA_013758885.1_VT_AalbS3_pri_1.0_genomic.fna	89049450	Chromosome	173	374
Anopheles_aquasalis	GCA_002846955.1_A_aquasalis_v1.0_genomic.fna	53365	Scaffold	156	149
Anopheles_arabiensis	GCA_016920715.1_AaraD3_genomic.fna	95710210	Chromosome	201	4648
Anopheles_atroparvus	GCA_914969975.1_A.atroparvus_Infravec2_EBRE_hifiasm_n225_277Mb_genomic.fna	44960226	Contig	198	3929
Anopheles_bwambae	GCA_007018985.1_Abwa2_genomic.fna	24617	Scaffold	230	3725
Anopheles_cf._funestus_SBV-2013	GCA_016170035.1_AlikF1_genomic.fna	39085082	Chromosome	188	1172
Anopheles_coluzzii	GCA_016920705.1_AcolMOP1_genomic.fna	99875506	Chromosome	194	6194
Anopheles_cracens	GCA_002091845.1_ASM209184v1_genomic.fna	153896	Scaffold	249	34
Anopheles_culicifacies	GCA_000473375.1_Anop_culi_species_A-37_1_V1_genomic.fna	22320	Scaffold	171	287
Anopheles_darlingi	GCA_000211455.3_A_darlingi_v1_genomic.fna	115072	Contig	160	25
Anopheles_dirus	GCA_000349145.1_Anop_diru_WRAIR2_V1_genomic.fna	6906475	Scaffold	192	828
Anopheles_epiroticus	GCA_000349105.1_Anop_epir_epiroticus2_V1_genomic.fna	366526	Scaffold	175	1251
Anopheles_farauti	GCA_000473445.2_Anop_fara_FAR1_V2_genomic.fna	12895223	Scaffold	185	312
Anopheles_farauti_No._4	GCA_000956215.1_ASM95621v1_genomic.fna	16229	Contig	176	68
Anopheles_fontenillei	GCA_008817895.1_ASM881789v1_genomic.fna	20292	Scaffold	182	1502
Anopheles_funestus	GCA_003951495.1_AfunF3_genomic.fna	239261	Chromosome	308	5600
Anopheles_gambiae	GCA_000005575.1_AgamP3_genomic.fna	12309988	Chromosome	203	4046
Anopheles_longipalpis	GCA_016170015.1_AlonF1_genomic.fna	36616011	Chromosome	264	1847
Anopheles_maculatus	GCA_002091835.1_ASM209183v1_genomic.fna	198528	Scaffold	341	6329
Anopheles_melas	GCA_000473525.2_Anop_mela_CM1001059_A_V2_genomic.fna	18103	Scaffold	194	522
Anopheles_merus	GCA_017562075.2_AmerM5.1_genomic.fna	50316797	Chromosome	201	6325
Anopheles_minimus	GCA_000349025.1_Anop_mini_MINIMUS1_V1_genomic.fna	10313149	Scaffold	179	554
Anopheles_parensis	GCA_016254315.1_AparF1_genomic.fna	30688485	Chromosome	191	1519
Anopheles_punctulatus	GCA_000956255.1_ASM95625v1_genomic.fna	10256	Contig	159	33
Anopheles_quadriannulatus	GCA_000349065.1_Anop_quad_QUAD4_A_V1_genomic.fna	1641272	Scaffold	181	845
Anopheles_rivulorum	GCA_018908115.1_ArivF1_genomic.fna	25273932	Chromosome	197	914
Anopheles_sinensis	GCA_000441895.2_AS2_genomic.fna	814231	Scaffold	189	744
Anopheles_sp._NFL-2015	GCA_016171315.1_AspaF1_genomic.fna	16987791	Chromosome	179	1514
Anopheles_stephensi	GCA_013141755.1_UCI_ANSTEP_V1.0_genomic.fna	88747589	Chromosome	180	3794
Anopheles_vaneedeni	GCA_016170025.1_Avan.F1_genomic.fna	43164299	Chromosome	209	1354
Anoplius_nigerrimus	GCA_914767735.1_iyAnoNige1.1_genomic.fna	2031098	Chromosome	109	4670
Anoplophora_glabripennis	GCA_000390285.2_Agla_2.0_genomic.fna	678234	Scaffold	663	9765
Anoplopoma_fimbria	GCA_000499045.2_NWFSC_Afim_r7.pbjelly_genomic.fna	288526	Scaffold	283	3186
Anoura_caudifer	GCA_004027475.1_AnoCau_v1_BIUU_genomic.fna	185021	Scaffold	649	12183
Anser_brachyrhynchus	GCA_002592135.1_ASM259213v1_genomic.fna	4974386	Scaffold	111	6479
Anser_cygnoides	GCA_000971095.1_AnsCyg_PRJNA183603_v1.0_genomic.fna	5202740	Scaffold	93	5013
Anser_indicus	GCA_006229135.1_ASM622913v1_genomic.fna	10094206	Scaffold	117	8394
Anseranas_semipalmata	GCA_013399115.1_ASM1339911v1_genomic.fna	628312	Scaffold	115	5174
Antechinus_flavipes	GCA_016432865.1_AdamAnt_genomic.fna	636717922	Chromosome	809	32608
Antechinus_stuartii	GCA_016696395.1_USYD_AStu_M_genomic.fna	72733491	Scaffold	809	28163
Antennarius_maculatus	GCA_013358685.1_fAntMac1.pri_genomic.fna	22928215	Chromosome	293	12409
Antheraea_mylitta	GCA_014332785.1_AM_v1.0_genomic.fna	5312956	Scaffold	287	16382
Antheraea_pernyi	GCA_015888305.1_AP_1.0_genomic.fna	337986	Scaffold	285	9053
Anthocharis_cardamines	GCA_905404175.1_ilAntCard3.1_genomic.fna	12507586	Chromosome	185	6467
Anthopleura_sola	GCA_016068315.1_UCD_Asol_genomic.fna	108611	Scaffold	4	81
Anthoscopus_minutus	GCA_013399455.1_ASM1339945v1_genomic.fna	108848	Scaffold	136	1262
Antidorcas_marsupialis	GCA_006408585.1_SGB_genomic.fna	694905	Scaffold	523	92838
Antigone_vipio	GCA_012488435.1_Gvipio_1.0_genomic.fna	77158	Scaffold	143	4604
Antilocapra_americana	GCA_007570785.1_GSC_phorn_1.0_genomic.fna	18739554	Scaffold	457	66092
Antrostomus_carolinensis	GCA_000700745.1_ASM70074v1_genomic.fna	46345	Scaffold	113	3982
Antrozous_pallidus	GCA_007922775.1_AntPal_v1_BIUU_genomic.fna	13958	Scaffold	724	6351
Aotus_nancymaae	GCA_000952055.2_Anan_2.0_genomic.fna	8268663	Scaffold	575	13327
Apaloderma_vittatum	GCA_000703405.1_ASM70340v1_genomic.fna	56673	Scaffold	71	5398
Apalone_spinifera	GCA_000385615.1_ASM38561v1_genomic.fna	2306994	Scaffold	444	19655
Apamea_monoglypha	GCA_911387795.1_ilApaMono1.1_genomic.fna	19918846	Chromosome	276	12374
Aphaenogaster_ashmeadi	GCA_003063805.1_AZXXQ_genomic.fna	336807	Scaffold	108	2190
Aphaenogaster_floridana	GCA_003063835.1_AZXXR_genomic.fna	439114	Scaffold	109	2875
Aphaenogaster_fulva	GCA_003063765.1_AZXXP_genomic.fna	255328	Scaffold	105	2028
Aphaenogaster_miamiana	GCA_003063725.1_AZXXO_genomic.fna	351517	Scaffold	110	2720
Aphaenogaster_picea	GCA_003063865.1_AZXXN_genomic.fna	322984	Scaffold	112	2539
Aphaenogaster_rudis	GCA_003063815.1_AJDMW_genomic.fna	300103	Scaffold	109	2590
Aphelenchus_avenae	GCA_020875895.1_ASM2087589v1_genomic.fna	141150	Scaffold	457	921
Aphelinus_atriplicis	GCA_020882685.1_ARS_Aatr_GLS1.0_genomic.fna	74345642	Chromosome	125	3812
Aphelinus_certus	GCA_020882725.1_ARS_Acer_aS1_genomic.fna	54006183	Chromosome	129	3471
Aphelocoma_coerulescens	GCA_013398375.1_ASM1339837v1_genomic.fna	7634200	Scaffold	154	1831
Aphidius_ervi	GCA_015776835.1_Ae_genome_v2_genomic.fna	705903	Scaffold	108	577
Aphidius_gifuensis	GCA_014905175.1_ASM1490517v1_genomic.fna	27481583	Chromosome	115	1065
Aphis_craccivora	GCA_009835225.1_LBME_Acra_1.0_genomic.fna	50693	Scaffold	122	1188
Aphis_glycines	GCA_009761285.1_PRSTRT_AglyBT1_v1_genomic.fna	5864887	Scaffold	121	916
Aphis_gossypii	GCA_004010815.1_ASM401081v1_genomic.fna	437960	Scaffold	114	641
Aphyosemion_australe	GCA_006937985.1_MPIBA_Aaus_1.0_genomic.fna	1435212	Scaffold	861	19723
Apis_cerana	GCA_001442555.1_ACSNU-2.0_genomic.fna	1421626	Scaffold	93	1
Apis_dorsata	GCA_000469605.1_Apis_dorsata_1.3_genomic.fna	732052	Scaffold	92	13
Apis_florea	GCA_000184785.2_Aflo_1.1_genomic.fna	2863240	Scaffold	99	17
Apis_laboriosa	GCA_014066325.1_ASM1406632v1_genomic.fna	3339770	Scaffold	96	33
Apis_mellifera	GCA_003254395.2_Amel_HAv3.1_genomic.fna	13619445	Chromosome	100	13
Apistogramma_diplotaenia	GCA_015052665.1_JWD9.scf_genomic.fna	25160	Scaffold	316	2814
Aplochiton_taeniatus	GCA_017639675.1_fAplTae1.pri_genomic.fna	20392628	Chromosome	241	1436
Aplodontia_rufa	GCA_004027875.1_AplRuf_v1_BIUU_genomic.fna	37811	Scaffold	603	23969
Aplysia_californica	GCA_000002075.2_AplCal3.0_genomic.fna	917541	Scaffold	177	7264
Aplysina_aerophoba	GCA_900275595.1_Aplysina23_polished_assembly_genomic.fna	36492	Contig	10	36492
Apocrypta_bakeri	GCA_018906985.1_ASM1890698v1_genomic.fna	14251151	Contig	114	1038
Apodemus_speciosus	GCA_002335545.1_Aspe_assembly01_genomic.fna	49031	Scaffold	516	6677
Apodemus_sylvaticus	GCA_001305905.1_ASM130590v1_genomic.fna	245982	Scaffold	410	1349
Apoderus_coryli	GCA_911728435.1_icApoCory1.1_genomic.fna	23694900	Chromosome	329	24092
Apolygus_lucorum	GCA_009739505.2_ASM973950v2_genomic.fna	68132828	Chromosome	451	27922
Aporia_crataegi	GCA_912999735.1_ilApoCrat1.1_genomic.fna	9626953	Chromosome	144	1154
Aporrectodea_caliginosa	GCA_020284085.1_ApCa_Genome_070519_masked.fasta_genomic.fna	1177782	Scaffold	3357	23455
Apostichopus_japonicus	GCA_002754855.1_ASM275485v1_genomic.fna	487241	Scaffold	205	5548
Apostichopus_leukothele	GCA_010014835.1_ASM1001483v1_genomic.fna	1493354	Scaffold	140	1163
Apostichopus_parvimensis	GCA_000934455.1_Ppar_1.0_genomic.fna	89133	Scaffold	209	3330
Apotomis_turbidana	GCA_905147355.1_ilApoTurb1.1_genomic.fna	27109628	Chromosome	601	25821
Aptenodytes_forsteri	GCA_000699145.1_ASM69914v1_genomic.fna	5071598	Scaffold	111	5317
Aptenodytes_patagonicus	GCA_010087175.1_BGI_Apat.V1_genomic.fna	2912628	Scaffold	86	17563
Apteronemobius_asahinai	GCA_019974035.1_Aasahi_1.0_genomic.fna	27317	Scaffold	485	17939
Apteryx_haastii	GCA_003342985.1_aptHaa1_genomic.fna	1371329	Scaffold	118	4320
Apteryx_mantelli	GCA_001039765.2_AptMant0_genomic.fna	3956354	Contig	131	3926
Apteryx_owenii	GCA_003342965.1_aptOwe1_genomic.fna	1622467	Scaffold	119	4478
Apteryx_rowi	GCA_003343035.1_aptRow1_genomic.fna	1672276	Scaffold	120	4006
Apus_apus	GCA_020740795.1_bApuApu2.pri.cur_genomic.fna	115508478	Chromosome	104	10816
Aquila_chrysaetos	GCA_900496995.4_bAquChr1.4_genomic.fna	46934974	Chromosome	126	8272
Ara_ararauna	GCA_010014805.1_ASM1001480v1_genomic.fna	2859019	Scaffold	112	7732
Ara_chloropterus	GCA_010014725.1_ASM1001472v1_genomic.fna	33226762	Scaffold	93	2338
Ara_glaucogularis	GCA_013433245.1_TAMU_Btm_v1.0_genomic.fna	63877199	Scaffold	95	15871
Ara_macao	GCA_000400695.1_SMACv1.1_genomic.fna	15974	Scaffold	85	1566
Ara_militaris	GCA_010015965.1_ASM1001596v1_genomic.fna	4054913	Scaffold	113	3997
Aramus_guarauna	GCA_013400195.1_ASM1340019v1_genomic.fna	810609	Scaffold	133	3998
Araneus_ventricosus	GCA_013235015.1_Ave_3.0_genomic.fna	59619	Scaffold	2743	35566
Arapaima_gigas	GCA_900497675.1_Agigas_genome_assembly_all_mixed_samples_genomic.fna	667839	Scaffold	277	1062
Aratinga_solstitialis	GCA_902168055.1_ARATINGA-SOLSTITIALIS-ASSEMBLY-PRJEB33153_genomic.fna	16980747	Scaffold	102	15362
Aratinga_weddellii	GCA_009867205.1_ASM986720v1_genomic.fna	9081201	Scaffold	113	8476
Archegozetes_longisetosus	GCA_018873245.1_Caltech_Along_1.0_genomic.fna	994532	Contig	171	914
Architeuthis_dux	GCA_006491835.1_UP_Adux_genomic.fna	4852590	Scaffold	3310	11085
Archivesica_marissinica	GCA_014843695.1_ASM1484369v1_genomic.fna	74312544	Chromosome	988	18264
Archocentrus_centrarchus	GCA_007364275.2_fArcCen1_genomic.fna	35590001	Chromosome	667	20233
Arctia_plantaginis	GCA_902825455.1_iArcPla.TrioY.curated.20190705_genomic.fna	9770308	Scaffold	227	16418
Arctocephalus_gazella	GCA_900642305.1_arcGaz3_genomic.fna	139181869	Scaffold	374	8898
Ardeotis_arabs	GCA_011801015.1_REN_Aarabs_1.0_genomic.fna	47611	Scaffold	109	8425
Ardeotis_kori	GCA_013396375.1_ASM1339637v1_genomic.fna	639944	Scaffold	88	6337
Arenaria_interpres	GCA_013399435.1_ASM1339943v1_genomic.fna	181329	Scaffold	127	3937
Argiope_bruennichi	GCA_015342795.1_ASM1534279v1_genomic.fna	124235998	Chromosome	606	4957
Argopecten_irradians	GCA_004382745.1_QAU_Airr_1.1_genomic.fna	1533165	Scaffold	391	6297
Argyrosomus_japonicus	GCA_015710095.1_ASM1571009v1_genomic.fna	13110246	Contig	369	6312
Aricia_agestis	GCA_905147365.1_ilAriAges1.1_genomic.fna	19030843	Chromosome	264	8181
Arion_vulgaris	GCA_020796225.1_ASM2079622v1_genomic.fna	64342731	Chromosome	455	44758
Armadillidium_nasatum	GCA_009176605.1_CNRS_Arma_nasa_1.0_genomic.fna	86284	Scaffold	1061	36220
Armadillidium_vulgare	GCA_004104545.1_Arma_vul_BF2787_genomic.fna	51088	Scaffold	1456	53423
Arothron_firmamentum	GCA_016586285.1_aroFir_1.0_genomic.fna	134966	Scaffold	216	1283
Artemia_franciscana	GCA_019857095.1_AFR02_genomic.fna	112377	Scaffold	355	13165
Artibeus_jamaicensis	GCA_014825515.1_WHU_Ajam_v2_genomic.fna	2589479	Scaffold	532	7966
Arvicanthis_niloticus	GCA_011762505.1_mArvNil1.pat.X_genomic.fna	82689117	Chromosome	1021	11522
Arvicola_amphibius	GCA_903992535.2_mArvAmp1.2_genomic.fna	158924400	Chromosome	532	11664
Asarcornis_scutulata	GCA_013398475.1_ASM1339847v1_genomic.fna	5635001	Scaffold	117	9580
Ascaris_lumbricoides	GCA_015227635.1_ALgV5_genomic.fna	4633382	Scaffold	0	256
Ascaris_suum	GCA_013433145.1_ASM1343314v1_genomic.fna	12190940	Chromosome	0	268
Asobara_japonica	GCA_017141405.1_ASM1714140v1_genomic.fna	1651859	Contig	95	4878
Aspidoscelis_marmoratus	GCA_014337955.1_AspMar1.0_genomic.fna	32220929	Scaffold	957	7116
Astatoreochromis_straeleni	GCA_015109875.1_KAE8.scf_genomic.fna	15567	Scaffold	319	3240
Astatotilapia_calliptera	GCA_900246225.5_fAstCal1.3_genomic.fna	38669361	Chromosome	765	18730
Astatotilapia_flaviijosephi	GCA_015112995.1_LJD2.scf_genomic.fna	11777	Scaffold	285	2629
Astatotilapia_stappersii	GCA_015110235.1_JYD3.scf_genomic.fna	18799	Scaffold	319	3086
Asterias_rubens	GCA_902459465.3_eAstRub1.3_genomic.fna	20558067	Chromosome	169	2523
Astreopora_myriophthalma	GCA_014634185.1_Amyr_1.0_genomic.fna	1634538	Scaffold	81	8215
Astyanax_mexicanus	GCA_000372685.2_Astyanax_mexicanus-2.0_genomic.fna	35377769	Chromosome	904	8122
Ateles_geoffroyi	GCA_004024785.1_AteGeo_v1_BIUU_genomic.fna	73111	Scaffold	603	20101
Ateles_hybridus	GCA_916098195.1_ORGONE_01_genomic.fna	50515269	Scaffold	527	17251
Atethmia_centrago	GCA_905333075.2_ilAteCent1.2_genomic.fna	31773998	Chromosome	290	37266
Athalia_rosae	GCA_000344095.2_Aros_2.0_genomic.fna	943070	Scaffold	118	275
Athene_cunicularia	GCA_003259725.1_athCun1_genomic.fna	42147404	Scaffold	97	7905
Atlantisia_rogersi	GCA_013401215.1_ASM1340121v1_genomic.fna	36904	Scaffold	182	4554
Atractosteus_spatula	GCA_016984175.1_BGI_Aspa_1.0_genomic.fna	1355703	Scaffold	262	5862
Atrichornis_clamosus	GCA_013400975.1_ASM1340097v1_genomic.fna	147592	Scaffold	154	1111
Atriophallophorus_winterbourni	GCA_013407085.1_ASM1340708v1_genomic.fna	40108	Scaffold	26	41866
Atrophaneura_dixoni	GCA_018248015.1_SRR8954516_genomic.fna	14642	Contig	167	1484
Atta_cephalotes	GCA_000143395.2_Attacep1.0_genomic.fna	5154485	Scaffold	96	200
Atta_colombica	GCA_001594045.1_Acol1.0_genomic.fna	2037154	Scaffold	97	222
Atta_texana	GCA_004480015.1_UT_Atex_0.2_genomic.fna	10773	Scaffold	97	270
Aulonocranus_dewindti	GCA_015102295.1_AUA9.scf_genomic.fna	16786	Scaffold	323	2728
Aurelia_aurita	GCA_004194415.1_ABSv1_genomic.fna	1042981	Scaffold	175	7167
Aurelia_aurita_complex_sp._Pacific	GCA_004194395.1_ARSv1_genomic.fna	181220	Scaffold	181	5640
Aurelia_coerulea	GCA_011634815.1_ASM1163481v1_genomic.fna	637308	Scaffold	237	4140
Australoheros_scitulus	GCA_015108615.1_JWE2.scf_genomic.fna	10905	Scaffold	356	4769
Austrofundulus_limnaeus	GCA_001266775.1_Austrofundulus_limnaeus-1.0_genomic.fna	1098383	Scaffold	457	7062
Autographa_gamma	GCA_905146925.1_ilAutGamm1.1_genomic.fna	12167202	Chromosome	175	6812
Autographa_pulchrina	GCA_905475315.1_ilAutPulc1.1_genomic.fna	13453062	Chromosome	170	10034
Axis_porcinus	GCA_003798545.1_ASM379854v1_genomic.fna	20764858	Scaffold	629	69022
Aythya_fuligula	GCA_009819795.1_bAytFul2.pri_genomic.fna	85905639	Chromosome	105	10373
Bactrocera_dorsalis	GCA_000789215.2_ASM78921v2_genomic.fna	1206000	Scaffold	177	1162
Bactrocera_latifrons	GCA_001853355.1_ASM185335v1_genomic.fna	974427	Scaffold	183	7170
Bactrocera_oleae	GCA_001188975.4_MU_Boleae_v2_genomic.fna	4570889	Scaffold	186	5402
Bactrocera_tryoni	GCA_016617805.2_CSIRO_BtryS06_freeze2_genomic.fna	81886338	Chromosome	192	15398
Bagarius_yarrelli	GCA_005784505.1_ASM578450v1_genomic.fna	3129371	Scaffold	242	2370
Baileychromis_centropomoides	GCA_015107735.1_JAE9.scf_genomic.fna	21430	Scaffold	338	3708
Balaeniceps_rex	GCA_013401315.1_ASM1340131v1_genomic.fna	60453	Scaffold	117	6891
Balaenoptera_acutorostrata	GCA_000493695.1_BalAcu1.0_genomic.fna	12843668	Scaffold	506	15414
Balaenoptera_bonaerensis	GCA_000978805.1_ASM97880v1_genomic.fna	20082	Scaffold	484	11783
Balaenoptera_musculus	GCA_009873245.3_mBalMus1.pri.v3_genomic.fna	110314666	Chromosome	501	32755
Balaenoptera_physalus	GCA_008795845.1_Baphy_genomic.fna	871016	Scaffold	437	2873
Balearica_regulorum	GCA_000709895.1_ASM70989v1_genomic.fna	52178	Scaffold	99	3831
Bambusicola_thoracicus	GCA_002909625.1_Bthov1.0_genomic.fna	13160	Scaffold	119	4455
Baryphthengus_martii	GCA_013396935.1_ASM1339693v1_genomic.fna	225352	Scaffold	88	5153
Bathybates_fasciatus	GCA_015104405.1_ITH3.scf_genomic.fna	17371	Scaffold	328	3935
Bathybates_ferox	GCA_015111595.1_LCD6.scf_genomic.fna	13384	Scaffold	313	3007
Bathybates_graueri	GCA_015102795.1_ILG7.scf_genomic.fna	15774	Scaffold	323	3574
Bathybates_hornii	GCA_015107495.1_JDE4.scf_genomic.fna	16639	Scaffold	352	3953
Bathybates_leo	GCA_015102875.1_ILF7.scf_genomic.fna	11954	Scaffold	320	2886
Bathybates_minor	GCA_015107595.1_JBG3.scf_genomic.fna	14108	Scaffold	333	3074
Bathybates_vittatus	GCA_015107455.1_JDE6.scf_genomic.fna	13571	Scaffold	317	3737
Batillaria_attramentaria	GCA_018292915.1_EWHU_Batt_1.0_genomic.fna	1290776	Contig	448	8385
Baylisascaris_schroederi	GCA_006503575.1_ASM650357v1_genomic.fna	798259	Scaffold	0	204
Beatragus_hunteri	GCA_004027495.1_BeaHun_v1_BIUU_genomic.fna	69303	Scaffold	476	115457
Beaufortia_kweichowensis	GCA_019155185.1_ASM1915518v1_genomic.fna	17950327	Chromosome	191	3666
Belgica_antarctica	GCA_000775305.1_ASM77530v1_genomic.fna	98263	Scaffold	212	309
Bellardia_pandia	GCA_916048285.1_idBelPand1.1_genomic.fna	111823772	Chromosome	328	16527
Belonocnema_treatae	GCA_010883055.1_B_treatae_v1_genomic.fna	150973230	Chromosome	260	28047
Bembecia_ichneumoniformis	GCA_910589475.1_ilBemIchn1.1_genomic.fna	18823830	Chromosome	245	8054
Bemisia_tabaci	GCA_001854935.1_ASM185493v1_genomic.fna	3232964	Scaffold	230	2367
Benitochromis_conjunctus	GCA_015052645.1_JWE4.scf_genomic.fna	27758	Scaffold	286	3864
Benthochromis_horii	GCA_015102815.1_ILF8.scf_genomic.fna	20481	Scaffold	322	3363
Benthochromis_melanoides	GCA_015102775.1_ILG3.scf_genomic.fna	20326	Scaffold	327	3204
Benthochromis_sp._'horii_mahale'_AB-2019	GCA_015111075.1_LEF2.scf_genomic.fna	24119	Scaffold	343	3866
Benthochromis_tricoti	GCA_015111415.1_LDA7.scf_genomic.fna	18261	Scaffold	332	2886
Beroe_forskalii	GCA_011033025.1_UCSC_Bfor_v1_genomic.fna	384735	Scaffold	86	2331
Betta_splendens	GCA_900634795.3_fBetSpl5.3_genomic.fna	20129463	Chromosome	271	4695
Bibio_marci	GCA_910594885.1_idBibMarc1.1_genomic.fna	54570542	Chromosome	1249	1478
Bicyclus_anynana	GCA_900239965.1_Bicyclus_anynana_v1.2_genomic.fna	638282	Scaffold	358	3415
Biomphalaria_glabrata	GCA_000457365.1_ASM45736v1_genomic.fna	48059	Scaffold	311	6264
Bison_bison	GCA_000754665.1_Bison_UMD1.0_genomic.fna	7192658	Scaffold	489	110940
Biston_betularia	GCA_905404145.1_ilBisBetu1.1_genomic.fna	14733994	Chromosome	213	2747
Blastobasis_adustella	GCA_907269095.1_ilBlaAdus2.1_genomic.fna	19379192	Chromosome	239	15702
Blastobasis_lacticolella	GCA_905147135.1_ilBlaLact1.1_genomic.fna	20548006	Chromosome	236	14978
Blattella_germanica	GCA_003018175.1_Bger_1.1_genomic.fna	1056071	Scaffold	875	21363
Boleophthalmus_pectinirostris	GCA_000788275.1_BP.fa_genomic.fna	2375582	Scaffold	385	2356
Bolitophila_cinerea	GCA_010015015.1_ASM1001501v1_genomic.fna	1108976	Scaffold	194	3688
Boloria_selene	GCA_905231865.2_ilBolSele5.2_genomic.fna	13620786	Chromosome	159	9339
Bombus_balteatus	GCA_019201815.1_ASM1920181v1_genomic.fna	8601724	Contig	109	2007
Bombus_bifarius	GCA_011952205.1_Bbif_JDL3187_genomic.fna	2202782	Scaffold	112	2716
Bombus_breviceps	GCA_014825925.1_ASM1482592v1_genomic.fna	14710816	Chromosome	106	1201
Bombus_confusus	GCA_014737475.1_ASM1473747v1_genomic.fna	3260211	Scaffold	101	657
Bombus_consobrinus	GCA_014737455.1_ASM1473745v1_genomic.fna	4771016	Scaffold	102	718
Bombus_cullumanus	GCA_014737535.1_ASM1473753v1_genomic.fna	4580616	Scaffold	108	1083
Bombus_difficillimus	GCA_014737525.1_ASM1473752v1_genomic.fna	2080359	Scaffold	104	1027
Bombus_haemorrhoidalis	GCA_014825975.1_ASM1482597v1_genomic.fna	15088228	Chromosome	106	313
Bombus_hortorum	GCA_905332935.1_iyBomHort1.1_genomic.fna	17016242	Chromosome	107	2562
Bombus_hypnorum	GCA_911387925.1_iyBomHypn1.1_genomic.fna	24264022	Chromosome	110	3604
Bombus_ignitus	GCA_014825875.1_ASM1482587v1_genomic.fna	15187013	Chromosome	104	1249
Bombus_impatiens	GCA_000188095.4_BIMP_2.2_genomic.fna	1399493	Scaffold	104	981
Bombus_opulentus	GCA_014737405.1_ASM1473740v1_genomic.fna	2423045	Scaffold	107	673
Bombus_pascuorum	GCA_905332965.1_iyBomPasc1.1_genomic.fna	17556731	Chromosome	116	1634
Bombus_picipes	GCA_014737485.1_ASM1473748v1_genomic.fna	5875415	Scaffold	106	1524
Bombus_polaris	GCA_014737335.1_ASM1473733v1_genomic.fna	2253597	Scaffold	109	1358
Bombus_pyrosoma	GCA_014825855.1_ASM1482585v1_genomic.fna	15222711	Chromosome	109	1040
Bombus_sibiricus	GCA_014737505.1_ASM1473750v1_genomic.fna	3138169	Scaffold	110	1359
Bombus_skorikovi	GCA_014737355.1_ASM1473735v1_genomic.fna	4338594	Scaffold	108	1271
Bombus_soroeensis	GCA_014737365.1_ASM1473736v1_genomic.fna	2119699	Scaffold	104	584
Bombus_superbus	GCA_014737385.1_ASM1473738v1_genomic.fna	6899074	Scaffold	105	397
Bombus_sylvestris	GCA_911622165.1_iyBomSyle1.1_genomic.fna	12445291	Chromosome	107	1656
Bombus_sylvicola	GCA_019677175.1_ASM1967717v1_genomic.fna	3020754	Contig	103	1897
Bombus_terrestris	GCA_000214255.1_Bter_1.0_genomic.fna	3506793	Chromosome	104	785
Bombus_turneri	GCA_014825825.1_ASM1482582v1_genomic.fna	9696427	Chromosome	102	1032
Bombus_vancouverensis	GCA_011952275.1_Bvanc_JDL1245_genomic.fna	3064919	Scaffold	111	3876
Bombus_vosnesenskii	GCA_011952255.1_Bvos_JDL3184-5_v1.1_genomic.fna	2833310	Scaffold	111	3473
Bombus_waltoni	GCA_014737395.1_ASM1473739v1_genomic.fna	4657886	Scaffold	103	351
Bombycilla_garrulus	GCA_013400315.1_ASM1340031v1_genomic.fna	615058	Scaffold	122	1070
Bombyx_mandarina	GCA_003987935.1_ASM398793v1_genomic.fna	2789315	Scaffold	172	3306
Bombyx_mori	GCA_014905235.2_Bmori_2016v1.0_genomic.fna	16796068	Chromosome	176	11651
Bos_frontalis	GCA_007844835.1_NRC_Mithun_1_genomic.fna	1003348	Scaffold	534	91097
Bos_gaurus	GCA_014182915.2_ARS_UOA_Gaur_1.1_genomic.fna	104471907	Chromosome	514	119424
Bos_grunniens	GCA_005887515.2_BosGru3.0_genomic.fna	114386978	Chromosome	471	114236
Bos_grunniens_x_Bos_taurus	GCA_009493655.1_ARS_UNL_Btau-highland_paternal_1.0_alt_genomic.fna	104392194	Chromosome	502	119436
Bos_indicus	GCA_000247795.2_Bos_indicus_1.0_genomic.fna	106310653	Chromosome	456	109967
Bos_indicus_x_Bos_taurus	GCA_003369695.2_UOA_Brahman_1_genomic.fna	104466507	Chromosome	503	120494
Bos_mutus	GCA_000298355.1_BosGru_v2.0_genomic.fna	1407960	Scaffold	451	71461
Bos_taurus	GCA_002263795.2_ARS-UCD1.2_genomic.fna	103308737	Chromosome	501	119706
Bos_taurus_x_Bison_bison	GCA_018282465.1_ARS_Simm1.0_genomic.fna	102503821	Chromosome	513	112612
Bostrychus_sinensis	GCA_020698575.1_ASM2069857v1_genomic.fna	39188678	Chromosome	542	9746
Bothrops_jararaca	GCA_018340635.1_Ibu_BjarHA_1.0_genomic.fna	164310	Scaffold	1014	62330
Boulengerochromis_microlepis	GCA_015107555.1_JCF2.scf_genomic.fna	26382	Scaffold	352	4082
Brachionus_asplanchnoidis	GCA_006352335.1_Basp_OHJ22_genomic.fna	10465	Contig	29	1695
Brachionus_calyciflorus	GCA_002922825.1_Bc_v0.6_genomic.fna	785733	Scaffold	38	1583
Brachionus_koreanus	GCA_016987375.1_Bk_v0.5.4_genomic.fna	1856740	Scaffold	35	788
Brachionus_manjavacas	GCA_019054805.1_ASM1905480v1_genomic.fna	6365377	Scaffold	33	2881
Brachionus_paranguensis	GCA_016802215.1_ASM1680221v1_genomic.fna	4130136	Contig	26	2211
Brachionus_plicatilis	GCA_010279815.1_ASM1027981v1_genomic.fna	1156906	Scaffold	26	1578
Brachionus_rotundiformis	GCA_016802295.1_ASM1680229v1_genomic.fna	2691490	Scaffold	30	408
Brachionus_sp._'Tiscar'	GCA_006352455.1_Btisc_TiscarSM28_genomic.fna	24091	Contig	31	644
Brachirus_orientalis	GCA_016785285.1_ASM1678528v1_genomic.fna	5477449	Scaffold	270	3088
Brachyhypopomus_occidentalis	GCA_020368025.1_ASM2036802v1_genomic.fna	5414873	Scaffold	203	6235
Brachypodius_atriceps	GCA_013398615.1_ASM1339861v1_genomic.fna	17537833	Scaffold	133	621
Brachyptera_putata	GCA_907164805.1_iBraPut3m.1_genomic.fna	33200100	Chromosome	314	4423
Brachypteracias_leptosomus	GCA_013401335.1_ASM1340133v1_genomic.fna	130665	Scaffold	116	4658
Brachyrhaphis_roseni	GCA_903066815.1_HVK_BR_001_genomic.fna	41687	Scaffold	430	1457
Bradysia_coprophila	GCA_014529535.1_BU_Bcop_v1_genomic.fna	6790317	Chromosome	256	4009
Bradysia_odoriphaga	GCA_016920775.1_B2019C_genomic.fna	2683481	Scaffold	273	3966
Branchiostoma_belcheri	GCA_001625305.1_Haploidv18h27_genomic.fna	2325619	Scaffold	769	3089
Branchiostoma_floridae	GCA_000003815.2_Bfl_VNyyK_genomic.fna	25441410	Chromosome	1317	3728
Branchiostoma_floridae_x_Branchiostoma_belcheri	GCA_019207045.1_Bf-hap_genomic.fna	25499959	Chromosome	1290	3509
Branchiostoma_floridae_x_Branchiostoma_japonicum	GCA_013266295.2_bj_hap_genomic.fna	19529791	Chromosome	653	2388
Branchiostoma_lanceolatum	GCA_900088365.1_Bl71nemr_genomic.fna	1295816	Scaffold	894	3261
Branta_canadensis	GCA_006130075.1_GSC_cangoose_1.0_genomic.fna	15516710	Scaffold	120	9417
Brevimyrus_niger	GCA_015164015.1_ASM1516401v1_genomic.fna	12376973	Scaffold	228	4677
Brevipalpus_yothersi	GCA_003956705.1_VIB_BreviYothersi_1.0_genomic.fna	170846	Scaffold	38	232
Brotula_barbata	GCA_900303265.1_ASM90030326v1_genomic.fna	45752	Scaffold	240	860
Brugia_malayi	GCA_000002995.5_B_malayi-4.0_genomic.fna	14214749	Scaffold	92	113
Brugia_pahangi	GCA_012070555.1_ASM1207055v1_genomic.fna	10892846	Chromosome	25	143
Bubalus_bubalis	GCA_019923935.1_NDDB_SH_1_genomic.fna	116997125	Chromosome	501	117800
Bubo_blakistoni	GCA_004320225.1_Bubo_blakistoni_ver1.0_genomic.fna	85182	Scaffold	141	6284
Bubo_bubo	GCA_010303855.1_BubBub1.0_genomic.fna	8019613	Scaffold	141	9416
Bubo_scandiacus	GCA_017315185.1_ASM1731518v1_genomic.fna	19757310	Scaffold	145	15174
Bucco_capensis	GCA_013396975.1_ASM1339697v1_genomic.fna	338467	Scaffold	167	9816
Buceros_rhinoceros	GCA_000710305.1_ASM71030v1_genomic.fna	53203	Scaffold	75	2367
Bucorvus_abyssinicus	GCA_009769605.1_bBucAby1.pri_genomic.fna	40274051	Chromosome	134	7479
Bufo_bufo	GCA_905171765.1_aBufBuf1.1_genomic.fna	635713434	Chromosome	2072	171674
Bufo_gargarizans	GCA_014858855.1_ASM1485885v1_genomic.fna	539822115	Chromosome	1765	135846
Bugula_neritina	GCA_010799875.2_ASM1079987v2_genomic.fna	94086	Contig	67	3235
Bujurquina_vittata	GCA_015106715.1_JWD8.scf_genomic.fna	28157	Scaffold	331	2889
Bunonema_sp._RGD898	GCA_014805405.1_ASM1480540v1_genomic.fna	14240	Scaffold	4	18
Buphagus_erythrorhynchus	GCA_013400855.1_ASM1340085v1_genomic.fna	37415	Scaffold	77	577
Burhinus_bistriatus	GCA_013397275.1_ASM1339727v1_genomic.fna	409133	Scaffold	131	7432
Burhinus_oedicnemus	GCA_008921705.1_REN_Boedic_1.0_genomic.fna	1937420	Scaffold	130	14178
Bursaphelenchus_okinawaensis	GCA_904066225.2_BOKJv2_genomic.fna	11641800	Scaffold	8	38
Bursaphelenchus_xylophilus	GCA_904066235.2_BXYJv5_genomic.fna	12794883	Scaffold	9	77
Buteo_japonicus	GCA_010312235.1_ButJap1.0_genomic.fna	7468869	Scaffold	117	6415
Butorides_virescens	GCA_017310255.1_ASM1731025v1_genomic.fna	222988	Contig	115	10011
Caenorhabditis_becei	GCA_900536315.3_CBECE_v1_genomic.fna	767505	Scaffold	9	73
Caenorhabditis_bovis	GCA_902829315.1_CBOVIS_v1.1_genomic.fna	7557458	Contig	5	114
Caenorhabditis_brenneri	GCA_000143925.2_C_brenneri-6.0.1b_genomic.fna	381961	Scaffold	18	321
Caenorhabditis_briggsae	GCA_000004555.3_CB4_genomic.fna	727881	Chromosome	6	249
Caenorhabditis_elegans	GCA_000002985.3_WBcel235_genomic.fna	17493829	Complete	14	193
Caenorhabditis_inopinata	GCA_003052745.1_Sp34_v7_genomic.fna	20594552	Chromosome	9	776
Caenorhabditis_japonica	GCA_000147155.1_C_japonica-7.0.1_genomic.fna	94149	Scaffold	9	1448
Caenorhabditis_latens	GCA_002259235.2_ASM225923v2_genomic.fna	13553101	Scaffold	7	402
Caenorhabditis_nigoni	GCA_002742825.1_nigoni.pc_2016.07.14_genomic.fna	20390332	Chromosome	10	263
Caenorhabditis_panamensis	GCA_900883565.2_CPANA_v1_genomic.fna	487150	Scaffold	13	48
Caenorhabditis_remanei	GCA_000149515.1_ASM14951v1_genomic.fna	435512	Scaffold	11	476
Caenorhabditis_sp._21_LS-2015	GCA_900536235.3_CPARV_v1_genomic.fna	44405	Scaffold	0	166
Caenorhabditis_sp._26_LS-2015	GCA_900536285.3_CZANZ_v1_genomic.fna	91328	Scaffold	8	145
Caenorhabditis_sp._31_LS-2015	GCA_900536295.3_CUTEL_v1_genomic.fna	177024	Scaffold	5	73
Caenorhabditis_sp._32_LS-2015	GCA_900536325.3_CSULS_v1_genomic.fna	136669	Scaffold	12	194
Caenorhabditis_sp._38_MB-2015	GCA_900536415.3_CQUIO_v1_genomic.fna	139430	Scaffold	10	353
Caenorhabditis_sp._39_LS-2015	GCA_900536345.3_CWAIT_v1_genomic.fna	15123	Scaffold	15	124
Caenorhabditis_sp._40_LS-2015	GCA_900536305.3_CTRIB_v1_genomic.fna	224519	Scaffold	10	236
Caenorhabditis_tropicalis	GCA_016735795.1_Ctrp_NIC203_genomic.fna	13926232	Chromosome	9	114
Cairina_moschata	GCA_018104995.1_ASM1810499v1_genomic.fna	77345420	Chromosome	109	7896
Calcarius_ornatus	GCA_013397715.1_ASM1339771v1_genomic.fna	1242718	Scaffold	219	868
Calephelis_nemesis	GCA_002245505.1_Cne_v1_genomic.fna	206312	Scaffold	268	6925
Calephelis_virginiensis	GCA_002245475.1_Cvi_v1_genomic.fna	175106	Scaffold	271	10477
Calidris_pugnax	GCA_001431845.1_ASM143184v1_genomic.fna	10060041	Scaffold	114	5871
Calidris_pygmaea	GCA_003697955.1_ASM369795v1_genomic.fna	3136279	Scaffold	126	10618
Caligus_rogercresseyi	GCA_013387185.1_ASM1338718v1_genomic.fna	27802916	Chromosome	75	10105
Callaeas_wilsoni	GCA_013398955.1_ASM1339895v1_genomic.fna	133026	Scaffold	123	1113
Callinectes_sapidus	GCA_020233015.1_Csap_IMET_v1_genomic.fna	18846596	Chromosome	349	14308
Callionymus_lyra	GCA_016630915.1_ASM1663091v1_genomic.fna	26698546	Scaffold	380	4564
Callipepla_squamata	GCA_002218305.1_ASM221830v1_genomic.fna	1035259	Scaffold	217	3877
Callirhytis_sp._RG_2019_326	GCA_011762715.1_ASM1176271v1_genomic.fna	344082	Scaffold	271	14957
Callithrix_jacchus	GCA_009663435.2_Callithrix_jacchus_cj1700_1.1_genomic.fna	98198953	Chromosome	599	30086
Callochromis_macrops	GCA_015103395.1_BND5.scf_genomic.fna	15931	Scaffold	338	3443
Callochromis_melanostigma	GCA_015109845.1_KAF3.scf_genomic.fna	15141	Scaffold	329	3115
Callochromis_pleurospilus	GCA_015110035.1_JZE4.scf_genomic.fna	16568	Scaffold	335	3447
Callopanchax_toddi	GCA_006937965.1_MPIBA_Ctod_1.0_genomic.fna	1656350	Scaffold	819	13386
Callorhinchus_milii	GCA_018977255.1_IMCB_Cmil_1.0_genomic.fna	69331348	Scaffold	475	20008
Callorhinus_ursinus	GCA_003265705.1_ASM326570v1_genomic.fna	31506801	Scaffold	570	24342
Callosobruchus_maculatus	GCA_900659725.1_ASM90065972v1_genomic.fna	212245	Contig	539	49674
Caloenas_nicobarica	GCA_013398195.1_ASM1339819v1_genomic.fna	20885367	Scaffold	132	3320
Calonectris_borealis	GCA_013401115.1_ASM1340111v1_genomic.fna	65340	Scaffold	126	1096
Calopteryx_splendens	GCA_002093875.1_Calsple1.0_genomic.fna	422252	Scaffold	152	7086
Calvadosia_cruxmelitensis	GCA_900245855.1_ASM90024585v1_genomic.fna	16443	Scaffold	65	3929
Calycopis_cecrops	GCA_001625245.1_3306_assembly_v2_genomic.fna	233537	Scaffold	409	9027
Calypte_anna	GCA_003957555.2_bCalAnn1_v1.p_genomic.fna	74081004	Chromosome	210	7993
Calyptomena_viridis	GCA_013390005.1_ASM1339000v1_genomic.fna	169242	Scaffold	106	2133
Camarhynchus_parvulus	GCA_901933205.1_STF_HiC_genomic.fna	70356807	Chromosome	237	1156
Camelus_bactrianus	GCA_000767855.1_Ca_bactrianus_MBC_1.0_genomic.fna	8812066	Scaffold	426	4102
Camelus_dromedarius	GCA_000803125.3_CamDro3_genomic.fna	70369702	Chromosome	441	3947
Camelus_ferus	GCA_009834535.1_BCGSAC_Cfer_1.0_genomic.fna	76025729	Chromosome	439	4735
Campaea_margaritaria	GCA_912999815.1_ilCamMarg1.1_genomic.fna	12093622	Chromosome	201	2497
Campodea_augens	GCA_009757345.1_UGE_Caugens_1.0_genomic.fna	235173	Scaffold	1176	7031
Campoletis_sonorensis	GCA_013761285.1_ASM1376128v1_genomic.fna	725399	Scaffold	143	1735
Camponotus_floridanus	GCA_003227725.1_Cflo_v7.5_genomic.fna	1585631	Scaffold	104	2825
Campylorhamphus_procurvoides	GCA_013396655.1_ASM1339665v1_genomic.fna	1025016	Scaffold	116	1436
Candidula_unifasciata	GCA_905116865.2_CUNI_anot_genome.v2_genomic.fna	398520	Scaffold	647	32557
Canis_lupus	GCA_012295265.1_UNSW_AlpineDingo_1.0_genomic.fna	64752584	Chromosome	423	11730
Canis_lupus	GCA_014441545.1_ROS_Cfam_1.0_genomic.fna	64037277	Chromosome	423	11730
Canis_lupus	GCA_905319855.2_mCanLor1.2_genomic.fna	65778685	Chromosome	423	11730
Cantharis_rustica	GCA_911387805.1_icCanRust1.1_genomic.fna	57811309	Chromosome	1099	10198
Capitella_teleta	GCA_000328365.1_Capca1_genomic.fna	188402	Scaffold	196	6454
Capra_aegagrus	GCA_000978405.1_CapAeg_1.0_genomic.fna	91317560	Chromosome	448	81103
Capra_hircus	GCA_001704415.1_ARS1_genomic.fna	87277232	Chromosome	505	120093
Capra_ibex	GCA_006410555.1_IBX_genomic.fna	61905114	Scaffold	258	58383
Capra_sibirica	GCA_003182615.2_ASM318261v2_genomic.fna	15190720	Scaffold	511	119474
Capreolus_capreolus	GCA_000751575.1_kmer631_genomic.fna	10458	Scaffold	486	30131
Capreolus_pygargus	GCA_012922965.1_ASM1292296v1_genomic.fna	6067221	Scaffold	504	69671
Caprimulgus_europaeus	GCA_907165065.1_bCapEur3.1_genomic.fna	82614289	Chromosome	127	10324
Caracal_caracal	GCA_016801355.1_CarCar1.0_genomic.fna	2085423	Scaffold	453	5472
Caranx_melampygus	GCA_019059645.1_BYU_Cmel_1.0_genomic.fna	1469537	Contig	265	3253
Carapus_acus	GCA_900312935.1_ASM90031293v1_genomic.fna	16922	Scaffold	165	2295
Carassius_auratus	GCA_003368295.1_ASM336829v1_genomic.fna	22763433	Chromosome	1206	30405
Carassius_gibelio	GCA_019843895.1_ASM1984389v1_genomic.fna	29263521	Scaffold	1424	39429
Carcharodon_carcharias	GCA_017639515.1_sCarCar2.pri_genomic.fna	169918123	Chromosome	1851	124749
Carcina_quercana	GCA_910589575.1_ilCarQuer1.1_genomic.fna	15733321	Chromosome	300	5520
Carcinoscorpius_rotundicauda	GCA_011833715.1_IMCB_Crot_1.0_genomic.fna	102344000	Chromosome	395	14500
Cardinalis_cardinalis	GCA_014549065.1_CCar_1.0_genomic.fna	3635514	Scaffold	184	1082
Cardiocondyla_obscurior	GCA_019399895.1_Cobs2.1_genomic.fna	6290588	Scaffold	97	2069
Cardiopharynx_schoutedeni	GCA_015109795.1_KAF2.scf_genomic.fna	17018	Scaffold	347	3071
Carettochelys_insculpta	GCA_007922185.1_Carettochelys_insculpta-1.0_genomic.fna	45881824	Scaffold	405	49582
Cariama_cristata	GCA_000690535.1_ASM69053v1_genomic.fna	55197	Scaffold	92	4049
Carlito_syrichta	GCA_000164805.2_Tarsius_syrichta-2.0.1_genomic.fna	401181	Scaffold	914	31490
Carollia_perspicillata	GCA_004027735.1_CarPer_v1_BIUU_genomic.fna	10739	Scaffold	588	10569
Carposina_sasakii	GCA_014607495.2_ASM1460749v2_genomic.fna	14388832	Chromosome	234	6893
Cassiopea_andromeda	GCA_018155075.1_ASM1815507v1_genomic.fna	307826	Scaffold	139	6686
Cassiopea_xamachana	GCA_900291935.1_Cxam_T1-A_Genome_genomic.fna	15563	Scaffold	148	7247
Castor_canadensis	GCA_001984765.1_C.can_genome_v1.0_genomic.fna	317708	Scaffold	528	22420
Casuarius_casuarius	GCA_003342895.1_casCas1_genomic.fna	3704890	Scaffold	125	2075
Cataglyphis_hispanica	GCA_004195275.1_ASM419527v1_genomic.fna	13064	Scaffold	107	535
Cataglyphis_niger	GCA_004329405.1_Cnig_gn1_genomic.fna	17950	Scaffold	127	945
Catagonus_wagneri	GCA_004024745.2_CatWag_v2_BIUU_UCD_genomic.fna	19204659	Scaffold	429	15975
Catajapyx_aquilonaris	GCA_000934665.2_Caqu_2.0_genomic.fna	45890	Scaffold	1043	808
Cathartes_aura	GCA_000699945.1_ASM69994v1_genomic.fna	36359	Scaffold	86	1504
Catharus_fuscescens	GCA_013398975.1_ASM1339897v1_genomic.fna	276328	Scaffold	102	872
Catharus_ustulatus	GCA_009819885.2_bCatUst1.pri.v2_genomic.fna	68462074	Chromosome	155	2696
Catotricha_subobsoleta	GCA_011634745.1_ASM1163474v1_genomic.fna	885181	Scaffold	382	1005
Cavia_aperea	GCA_000688575.1_CavAp1.0_genomic.fna	27928671	Scaffold	1101	19008
Cavia_porcellus	GCA_000151735.1_Cavpor3.0_genomic.fna	27942054	Scaffold	1311	22255
Cavia_tschudii	GCA_004027695.1_CavTsc_v1_BIUU_genomic.fna	91436	Scaffold	1588	21874
Cebidichthys_violaceus	GCA_008087265.1_Cvio_1.0_genomic.fna	6717604	Scaffold	280	2876
Cebus_albifrons	GCA_004027755.1_CebAlb_v1_BIUU_genomic.fna	31156	Scaffold	589	20746
Cebus_imitator	GCA_001604975.1_Cebus_imitator-1.0_genomic.fna	5274112	Scaffold	559	14828
Cecidostiba_fungosa	GCA_900474305.1_Cfun_genomic.fna	87417	Scaffold	131	1176
Cecropterus_lyciades	GCA_002930495.1_3311_assembly_v1_with_mito_genomic.fna	558064	Scaffold	166	1973
Celastrina_argiolus	GCA_905187575.1_ilCelArgi3.1_genomic.fna	20425925	Chromosome	425	11866
Centrocercus_minimus	GCA_005890655.1_Cmin_1.0_genomic.fna	3849570	Scaffold	85	2993
Centrocercus_urophasianus	GCA_019232065.1_USGS_Curo_1.0_genomic.fna	34618776	Scaffold	102	4536
Centropus_bengalensis	GCA_013400815.1_ASM1340081v1_genomic.fna	1149962	Scaffold	101	1499
Centropus_unirufus	GCA_013397695.1_ASM1339769v1_genomic.fna	2055974	Scaffold	108	2033
Centruroides_sculpturatus	GCA_000671375.2_Cexi_2.0_genomic.fna	537465	Scaffold	411	9519
Cepaea_nemoralis	GCA_014155875.1_NBC_Cnem_1.0_genomic.fna	333110	Scaffold	2350	243375
Cephalopholis_sonnerati	GCA_019142605.1_JJU_Cson_1.0_genomic.fna	43987100	Scaffold	433	9899
Cephalophus_harveyi	GCA_006410635.1_HVD_genomic.fna	365466	Scaffold	485	90115
Cephalopterus_ornatus	GCA_013396775.1_ASM1339677v1_genomic.fna	292884	Scaffold	103	2279
Cephus_cinctus	GCA_000341935.1_Ccin1_genomic.fna	622163	Scaffold	125	1042
Cepphus_grylle	GCA_013401065.1_ASM1340106v1_genomic.fna	16187446	Scaffold	137	5353
Ceratina_australensis	GCA_004307685.1_ASM430768v1_genomic.fna	145751	Scaffold	107	217
Ceratina_calcarata	GCA_001652005.1_ASM165200v1_genomic.fna	632424	Scaffold	105	1407
Ceratina_japonica	GCA_019453355.1_ASM1945335v1_genomic.fna	50778	Scaffold	126	923
Ceratitis_capitata	GCA_000347755.4_Ccap_2.1_genomic.fna	1665634	Scaffold	197	3474
Ceratosolen_fusciceps	GCA_018883505.1_ASM1888350v1_genomic.fna	7106230	Contig	93	360
Ceratosolen_solmsi	GCA_000503995.1_CerSol_1.0_genomic.fna	9558897	Scaffold	89	40
Ceratotherium_simum	GCA_000283155.1_CerSimSim1.0_genomic.fna	26277727	Scaffold	572	8373
Cerceris_rybyensis	GCA_910591515.1_iyCerRyby1.1_genomic.fna	26175038	Chromosome	106	5184
Cercocebus_atys	GCA_000955945.1_Caty_1.0_genomic.fna	12849131	Scaffold	597	11431
Cercopithecus_mona	GCA_014849445.1_KIZ_CMon_1.0_genomic.fna	22791723	Scaffold	661	26171
Cercopithecus_neglectus	GCA_004027615.1_CertNeg_v1_BIUU_genomic.fna	10270	Scaffold	689	17830
Cercopithifilaria_johnstoni	GCA_916381525.1_SD210906_genomic.fna	99003	Scaffold	136	2
Cercotrichas_coryphoeus	GCA_013398595.1_ASM1339859v1_genomic.fna	954946	Scaffold	140	1191
Ceroptres_masudai	GCA_913698375.1_Cmasu2_genomic.fna	11336	Contig	8	11336
Certhia_americana	GCA_018697195.1_ASM1869719v1_genomic.fna	64356598	Chromosome	163	3629
Certhia_brachydactyla	GCA_013400355.1_ASM1340035v1_genomic.fna	865393	Scaffold	110	732
Certhia_familiaris	GCA_013398575.1_ASM1339857v1_genomic.fna	857734	Scaffold	147	2752
Cervus_canadensis	GCA_019320065.1_ASM1932006v1_genomic.fna	77654944	Chromosome	584	74443
Cervus_elaphus	GCA_910594005.1_mCerEla1.1_genomic.fna	83473711	Chromosome	644	79085
Cervus_hanglu	GCA_010411085.1_CEY_v1_genomic.fna	77688133	Chromosome	534	77417
Cettia_cetti	GCA_013401135.1_ASM1340113v1_genomic.fna	64977	Scaffold	299	2266
Ceuthmochares_aereus	GCA_013398935.1_ASM1339893v1_genomic.fna	163031	Scaffold	80	6369
Ceyx_cyanopectus	GCA_013401355.1_ASM1340135v1_genomic.fna	25847	Scaffold	89	4186
Chaenogobius_annularis	GCA_015082035.1_agohaze_1_genomic.fna	951958	Scaffold	419	11045
Chaetops_frenatus	GCA_013400775.1_ASM1340077v1_genomic.fna	250297	Scaffold	105	1211
Chaetorhynchus_papuensis	GCA_013396525.1_ASM1339652v1_genomic.fna	712200	Scaffold	135	2388
Chaetura_pelagica	GCA_000747805.1_ChaPel_1.0_genomic.fna	3841852	Scaffold	94	7124
Chalinochromis_brichardi	GCA_015102055.1_AVA9.scf_genomic.fna	16938	Scaffold	334	2826
Chalinochromis_cyanophleps	GCA_015112635.1_LGG6.scf_genomic.fna	17759	Scaffold	347	3086
Chalinochromis_popelini	GCA_015103555.1_Bel09.scf_genomic.fna	14526	Scaffold	336	2615
Chalinochromis_sp._'bifrenatus'	GCA_015111275.1_LDE1.scf_genomic.fna	16567	Scaffold	337	2919
Chalinochromis_sp._'ndobhoi'_AB-2019	GCA_015109345.1_KEF1.scf_genomic.fna	15111	Scaffold	340	2691
Channa_argus	GCA_018997905.1_ASM1899790v1_genomic.fna	28029688	Chromosome	245	4811
Channa_maculata	GCA_020496755.1_ASM2049675v1_genomic.fna	28367461	Chromosome	249	5137
Chanos_chanos	GCA_902362185.1_fChaCha1.1_genomic.fna	50300218	Chromosome	204	3911
Charadrius_alexandrinus	GCA_008711295.1_ASM871129v1_genomic.fna	3290793	Scaffold	130	7924
Charadrius_vociferus	GCA_000708025.2_ASM70802v2_genomic.fna	3657050	Scaffold	104	8789
Chascanopsetta_lugubris	GCA_016785325.1_ASM1678532v1_genomic.fna	66028	Scaffold	225	1011
Chauna_torquata	GCA_013399475.1_ASM1339947v1_genomic.fna	232486	Scaffold	121	4966
Cheilinus_undulatus	GCA_018320785.1_ASM1832078v1_genomic.fna	51466935	Chromosome	738	4849
Cheilosia_vulpina	GCA_916610125.1_idCheVulp2.1_genomic.fna	69418634	Chromosome	168	13588
Cheirogaleus_medius	GCA_008086735.1_ASM808673v1_genomic.fna	48318266	Scaffold	490	8001
Chelmon_rostratus	GCA_017976325.1_fCheRos1.pri_genomic.fna	27778429	Chromosome	243	3782
Chelonia_mydas	GCA_015237465.2_rCheMyd1.pri.v2_genomic.fna	134428053	Chromosome	598	47659
Chelonoidis_abingdonii	GCA_003597395.1_ASM359739v1_genomic.fna	1277207	Scaffold	567	18227
Chelonus_insularis	GCA_013357705.1_ASM1335770v1_genomic.fna	1162728	Scaffold	105	1461
Chelydra_serpentina	GCA_018859375.1_ASM1885937v1_genomic.fna	5589128	Scaffold	549	34602
Cherax_destructor	GCA_009830355.1_DU_Cdes_1.0_genomic.fna	87184	Scaffold	873	200461
Cherax_quadricarinatus	GCA_009761615.1_DU_Cquad_1.0_genomic.fna	33235	Scaffold	813	67699
Chilo_suppressalis	GCA_004000445.1_ASM400044v1_genomic.fna	1753049	Scaffold	262	15848
Chiloscyllium_plagiosum	GCA_004010195.1_ASM401019v1_genomic.fna	72140027	Chromosome	1106	101717
Chiloscyllium_punctatum	GCA_003427335.1_Cpunctatum_v1.0_genomic.fna	1963924	Scaffold	703	65963
Chinchilla_lanigera	GCA_000276665.1_ChiLan1.0_genomic.fna	21893125	Scaffold	499	7545
Chionis_minor	GCA_013398295.1_ASM1339829v1_genomic.fna	592381	Scaffold	119	6559
Chionodraco_hamatus	GCA_009756495.1_Chamatus_v0.1_genomic.fna	51057	Scaffold	285	1135
Chionodraco_myersi	GCA_009756435.1_Cmyersi_v0.1_genomic.fna	48322	Scaffold	758	28724
Chionoecetes_opilio	GCA_016584305.1_ASM1658430v1_genomic.fna	208145	Scaffold	1498	51386
Chiridota_heheva	GCA_020152595.1_ASM2015259v1_genomic.fna	1221604	Scaffold	227	20932
Chironomus_riparius	GCA_902825295.1_Laufergenomev3_genomic.fna	539778	Scaffold	224	859
Chironomus_tentans	GCA_000786525.1_CT01_genomic.fna	57274	Scaffold	297	205
Chiroxiphia_lanceolata	GCA_009829145.1_bChiLan1.pri_genomic.fna	75608808	Chromosome	211	5284
Chlamydotis_macqueenii	GCA_000695195.1_ASM69519v1_genomic.fna	45221	Scaffold	68	3107
Chlamydotis_undulata	GCA_003400225.2_REN_Cundu_1.1_genomic.fna	3265787	Scaffold	111	9234
Chloebia_gouldiae	GCA_003676055.1_GouldianFinch_genomic.fna	17126938	Scaffold	367	2519
Chlorocebus_sabaeus	GCA_015252025.1_Vero_WHO_p1.0_genomic.fna	81790585	Scaffold	643	20818
Chloroceryle_aenea	GCA_013399075.1_ASM1339907v1_genomic.fna	324840	Scaffold	69	3132
Chlorodrepanis_virens	GCA_003286495.1_ASM328649v1_genomic.fna	69780276	Scaffold	190	2710
Chlorops_oryzae	GCA_020466095.1_Cory_1.0_genomic.fna	117565011	Chromosome	168	12267
Chloropsis_cyanopogon	GCA_013400585.1_ASM1340058v1_genomic.fna	106723	Scaffold	115	1495
Chloropsis_hardwickii	GCA_013390065.1_ASM1339006v1_genomic.fna	572698	Scaffold	170	3112
Choloepus_didactylus	GCA_015220235.1_mChoDid1.pri_genomic.fna	146178362	Chromosome	852	41655
Choloepus_hoffmanni	GCA_000164785.2_C_hoffmanni-2.0.1_genomic.fna	366442	Scaffold	943	32313
Chordeiles_acutipennis	GCA_013399635.1_ASM1339963v1_genomic.fna	630207	Scaffold	123	8516
Chroicocephalus_maculipennis	GCA_013397655.1_ASM1339765v1_genomic.fna	476221	Scaffold	126	7158
Chromis_chromis	GCA_900302755.1_ASM90030275v1_genomic.fna	14223	Scaffold	472	3468
Chrysaora_achlyos	GCA_015164055.1_ASM1516405v1_genomic.fna	506867	Scaffold	77	1775
Chrysaora_chesapeakei	GCA_011763395.1_ASM1176339v1_genomic.fna	432188	Scaffold	156	2795
Chrysaora_quinquecirrha	GCA_014526335.1_ASM1452633v1_genomic.fna	3825607	Scaffold	160	5532
Chrysemys_picta	GCA_000241765.5_Chrysemys_picta_BioNano-3.0.4_genomic.fna	16028813	Chromosome	703	33718
Chrysina_resplendens	GCA_010091895.1_ASM1009189v1_genomic.fna	20696	Scaffold	364	7459
Chrysochloris_asiatica	GCA_000296735.1_ChrAsi1.0_genomic.fna	13470186	Scaffold	626	37725
Chrysolophus_pictus	GCA_003413605.1_Chrysolophus_pictus_GenomeV1.0_genomic.fna	1560063	Scaffold	115	3682
Chrysomallon_squamiferum	GCA_012295275.1_Csq_v1.1.fa_genomic.fna	30197426	Chromosome	177	323
Chrysopa_pallens	GCA_020423425.1_ASM2042342v1_genomic.fna	89781665	Chromosome	710	2235
Chrysoperla_carnea	GCA_905475395.1_inChrCarn1.1_genomic.fna	94407144	Chromosome	932	3279
Chrysoteuchia_culmella	GCA_910589605.1_ilChrCulm1.1_genomic.fna	22805156	Chromosome	183	18432
Chrysotoxum_bicinctum	GCA_911387755.1_idChrBici1.1_genomic.fna	265788494	Chromosome	215	45555
Chunga_burmeisteri	GCA_013396505.1_ASM1339650v1_genomic.fna	1413557	Scaffold	126	7037
Chymomyza_costata	GCA_018150985.1_ASM1815098v1_genomic.fna	8126076	Contig	160	7456
Ciccaba_nigrolineata	GCA_013396715.1_ASM1339671v1_genomic.fna	419310	Scaffold	124	4303
Cicinnurus_regius	GCA_003713305.1_CicReg_1.0_genomic.fna	3187586	Scaffold	152	2595
Ciconia_boyciana	GCA_002002965.1_Ciconia_boyciana_ver1.0_genomic.fna	13257	Scaffold	140	886
Ciconia_maguari	GCA_017639555.1_bCicMag1.pri_genomic.fna	85554746	Chromosome	101	10148
Cimex_lectularius	GCA_000648675.3_Clec_2.1_genomic.fna	1637644	Scaffold	97	6849
Cinara_cedri	GCA_902439185.1_CINCED3_genomic.fna	1238776	Scaffold	123	818
Cinclus_mexicanus	GCA_013399935.1_ASM1339993v1_genomic.fna	213297	Scaffold	87	946
Ciona_intestinalis	GCA_000224145.2_KH_genomic.fna	3102162	Chromosome	53	139
Ciona_savignyi	GCA_000149265.1_ASM14926v1_genomic.fna	601536	Scaffold	477	3745
Circaetus_pectoralis	GCA_013399555.1_ASM1339955v1_genomic.fna	1302531	Scaffold	130	4502
Cirrhinus_cirrhosus	GCA_019207145.1_ASM1920714v1_genomic.fna	10154	Contig	854	6907
Cisticola_juncidis	GCA_013400215.1_ASM1340021v1_genomic.fna	873777	Scaffold	114	666
Clarias_batrachus	GCA_003987875.1_ASM398787v1_genomic.fna	361123	Scaffold	371	5439
Clarias_macrocephalus	GCA_011419295.1_DU_Cmac_1.0_genomic.fna	80802	Scaffold	394	9491
Clarias_magur	GCA_013621035.1_C_magur1.0_genomic.fna	1316675	Scaffold	397	17123
Climacteris_rufus	GCA_013398175.1_ASM1339817v1_genomic.fna	863000	Scaffold	123	1266
Clitarchus_hookeri	GCA_002778355.1_ASM277835v1_genomic.fna	316087	Scaffold	617	23195
Cloeon_dipterum	GCA_902829235.1_CLODIP2_genomic.fna	461411	Scaffold	464	424
Clogmia_albipunctata	GCA_001014945.1_ASM101494v1_genomic.fna	13081	Scaffold	389	1224
Clonorchis_sinensis	GCA_003604175.2_CSKR.v2_genomic.fna	168711085	Chromosome	103	9071
Clostera_curtula	GCA_905475355.1_ilCloCurt1.1_genomic.fna	18278162	Chromosome	202	14708
Clunio_marinus	GCA_900005825.1_CLUMA_1.0_genomic.fna	1871155	Scaffold	232	181
Clupea_harengus	GCA_900700415.2_Ch_v2.0.2_genomic.fna	29845739	Chromosome	544	7185
Clytia_hemisphaerica	GCA_902728285.1_Clytia_hemisphaerica_genome_assembly_genomic.fna	1182947	Scaffold	234	6928
Cnaphalocrocis_exigua	GCA_019059595.1_ASM1905959v1_genomic.fna	25557254	Chromosome	234	19111
Cnaphalocrocis_medinalis	GCA_014851415.1_ASM1485141v1_genomic.fna	16091296	Chromosome	246	8037
Cnemophilus_loriae	GCA_013397755.1_ASM1339775v1_genomic.fna	1426893	Scaffold	126	1477
Coboldia_fuscipes	GCA_001014335.1_ASM101433v1_genomic.fna	242385	Scaffold	64	261
Coccinella_septempunctata	GCA_907165205.1_icCocSept1.1_genomic.fna	41442133	Chromosome	250	17515
Cochlearius_cochlearius	GCA_013396365.1_ASM1339636v1_genomic.fna	1662124	Scaffold	103	5831
Cochliomyia_hominivorax	GCA_004302925.1_ASM430292v1_genomic.fna	616429	Contig	260	771
Coelopa_frigida	GCA_017309665.1_UL_Cfrigida_v1.1_genomic.fna	37402801	Chromosome	183	3137
Coilia_nasus	GCA_007927625.1_knifefish_assembly_2.0_genomic.fna	2096086	Chromosome	295	4661
Colaptes_auratus	GCA_015227895.1_Caur_TTU_0.9_genomic.fna	43947546	Chromosome	424	28667
Colias_croceus	GCA_905220415.1_ilColCroc2.1_genomic.fna	11204669	Chromosome	180	5745
Colinus_virginianus	GCA_008692595.2_Cv_LA_2.0_genomic.fna	66825924	Scaffold	107	2175
Colistium_nudipinnis	GCA_016785305.1_ASM1678530v1_genomic.fna	739841	Scaffold	188	545
Colius_striatus	GCA_000690715.1_ASM69071v1_genomic.fna	46063	Scaffold	67	4010
Colletes_gigas	GCA_013123115.1_ASM1312311v1_genomic.fna	8108830	Scaffold	117	2195
Collichthys_lucidus	GCA_004119915.2_ASM411991v2_genomic.fna	35919243	Chromosome	462	8715
Colobus_angolensis	GCA_000951035.1_Cang.pa_1.0_genomic.fna	7840981	Scaffold	582	12418
Coloeus_monedula	GCA_013407035.1_ASM1340703v1_genomic.fna	73777161	Chromosome	83	1870
Colossoma_macropomum	GCA_904425465.1_Colossoma_macropomum_genomic.fna	40163545	Scaffold	590	5717
Columba_janthina	GCA_014362705.1_C_janthina_scaffold_01_genomic.fna	187831	Scaffold	110	4824
Columba_livia	GCA_000337935.2_Cliv_2.1_genomic.fna	14233134	Scaffold	117	5244
Columbicola_columbae	GCA_016920875.1_Utah_Ccol_1.0_genomic.fna	17673050	Scaffold	150	956
Columbicola_hoogstraali	GCA_913698275.1_Choog2_genomic.fna	250958	Contig	1	250958
Columbina_picui	GCA_013397635.1_ASM1339763v1_genomic.fna	616882	Scaffold	87	3257
Condylura_cristata	GCA_000260355.1_ConCri1.0_genomic.fna	55520359	Scaffold	310	925
Connochaetes_taurinus	GCA_006408615.1_BWD_genomic.fna	366224	Scaffold	465	86678
Conopomorpha_cramerella	GCA_012932125.1_ASM1293212v1_genomic.fna	12136	Scaffold	196	5935
Contarinia_nasturtii	GCA_009176525.2_AAFC_CNas_1.1_genomic.fna	4652070	Scaffold	420	1017
Conus_betulinus	GCA_016801955.1_ASM1680195v1_genomic.fna	232489	Scaffold	307	47182
Conus_ventricosus	GCA_018398815.1_ASM1839881v1_genomic.fna	93519712	Chromosome	268	75727
Copidosoma_floridanum	GCA_000648655.2_Cflo_2.0_genomic.fna	1210516	Scaffold	436	6754
Copsychus_sechellarum	GCA_013398635.1_ASM1339863v1_genomic.fna	11085488	Scaffold	255	1601
Coptodon_bakossiorum	GCA_015106655.1_JWE5.scf_genomic.fna	29145	Scaffold	370	3928
Coptodon_rendalli	GCA_015108555.1_JWE6.scf_genomic.fna	29581	Scaffold	385	4137
Coptotermes_formosanus	GCA_013340265.1_CopFor1.0_genomic.fna	1425134	Scaffold	421	7350
Corapipo_altera	GCA_003945725.1_ASM394572v1_genomic.fna	12385833	Scaffold	200	5759
Cordylochernes_scorpioides	GCA_003123905.1_LUC_Cscorp1_genomic.fna	35397	Scaffold	1204	53163
Coregonus_clupeaformis	GCA_018398675.1_ASM1839867v1_genomic.fna	57494107	Chromosome	1953	114358
Coregonus_lavaretus	GCA_905477555.1_ML_MAG_01_genomic.fna	21171	Contig	2	21171
Coregonus_sp._'balchen'	GCA_902810595.1_AWG_v2_genomic.fna	52020451	Chromosome	936	83156
Coremacera_marginata	GCA_914767935.1_idCorMarg1.1_genomic.fna	184110224	Chromosome	347	47461
Coreoperca_whiteheadi	GCA_011952105.1_corWhi6b_genomic.fna	28603870	Chromosome	285	8610
Corvus_brachyrhynchos	GCA_000691975.1_ASM69197v1_genomic.fna	6953989	Scaffold	133	3090
Corvus_cornix	GCA_000738735.5_ASM73873v5_genomic.fna	73732264	Chromosome	109	1977
Corvus_hawaiiensis	GCA_020740725.1_bCorHaw1.pri.cur_genomic.fna	76278832	Chromosome	389	3805
Corvus_kubaryi	GCA_017639235.1_C.kubaryi_AGA036_p1.0_genomic.fna	17891236	Scaffold	125	2015
Corvus_macrorhynchos	GCA_014363025.1_C_macrorhynchos_scaffold_01_genomic.fna	133802	Scaffold	94	1330
Corvus_moneduloides	GCA_009650955.1_bCorMon1.pri_genomic.fna	74699841	Chromosome	227	4925
Corydoras_maculifer	GCA_019802435.1_ASM1980243v1_genomic.fna	1083835	Scaffold	285	3187
Corydoras_sp._C115	GCA_019802505.1_Lin1PacBio.ctg.fa.r3p3_pilon_3_oneline.fasta_genomic.fna	1559451	Contig	505	6104
Coryphaenoides_rupestris	GCA_002895965.2_CRUPv2_genomic.fna	188223	Scaffold	249	12341
Corythaeola_cristata	GCA_013396815.1_ASM1339681v1_genomic.fna	102987	Scaffold	90	4290
Corythaixoides_concolor	GCA_013399495.1_ASM1339949v1_genomic.fna	1108645	Scaffold	114	7542
Cosmia_trapezina	GCA_905163495.1_ilCosTrap1.1_genomic.fna	28022459	Chromosome	404	21655
Cotesia_chilonis	GCA_018835575.1_Cchi_ZJU_1.0_genomic.fna	2208775	Scaffold	125	2328
Cotesia_congregata	GCA_905319865.3_Cotesia_congregata_Chromosomal_scale_assembly_genomic.fna	20027981	Scaffold	137	2072
Cotesia_glomerata	GCA_020080835.1_MPM_Cglom_v2.3_genomic.fna	27756834	Chromosome	131	6142
Cotesia_typhae	GCA_013202065.2_CoteBio_Ctyphae_genomic.fna	6806882	Contig	124	2624
Cotesia_vestalis	GCA_000956155.1_ASM95615v1_genomic.fna	46055	Contig	135	1635
Cottoperca_gobio	GCA_900634415.1_fCotGob3.1_genomic.fna	25156145	Chromosome	262	7037
Coturnix_japonica	GCA_001577835.2_Coturnix_japonica_2.1_genomic.fna	2975000	Chromosome	99	2295
Craniophora_ligustri	GCA_905163465.1_ilCraLigu1.1_genomic.fna	15030495	Chromosome	186	10510
Craseonycteris_thonglongyai	GCA_004027555.1_CraTho_v1_BIUU_genomic.fna	25762	Scaffold	394	14654
Crassostrea_ariakensis	GCA_020458035.1_ASM2045803v1_genomic.fna	66336742	Chromosome	168	5291
Crassostrea_gigas	GCA_902806645.1_cgigas_uk_roslin_v1_genomic.fna	58462999	Chromosome	156	4987
Crassostrea_hongkongensis	GCA_015776775.1_ASM1577677v1_genomic.fna	55855599	Chromosome	145	4769
Crassostrea_virginica	GCA_002022765.4_C_virginica-3.0_genomic.fna	75944018	Chromosome	199	4156
Crematogaster_levior	GCA_901521435.1_Clev_1.0_genomic.fna	383244	Scaffold	96	5422
Cricetomys_gambianus	GCA_004027575.1_CriGam_v1_BIUU_genomic.fna	110049	Scaffold	634	1918
Cricetulus_griseus	GCA_000223135.1_CriGri_1.0_genomic.fna	1147233	Scaffold	623	10800
Cristatella_mucedo	GCA_009760855.2_Cmucedo_v1.1_genomic.fna	4115582	Scaffold	111	14254
Crocallis_elinguaria	GCA_907269065.1_ilCroElin1.1_genomic.fna	28485152	Chromosome	254	6761
Crocodylus_porosus	GCA_001723895.1_CroPor_comp1_genomic.fna	84437661	Scaffold	120	33846
Crocuta_crocuta	GCA_008692635.1_BGI_CrCroc_1.0_genomic.fna	7236831	Scaffold	457	5363
Cromileptes_altivelis	GCA_013133815.1_SYSU_Calt_1.1_genomic.fna	43466551	Chromosome	440	11950
Crossoptilon_mantchuricum	GCA_019593555.1_cma1_genomic.fna	3632751	Scaffold	119	4717
Crotalus_adamanteus	GCA_018446365.1_Cadam_11369_genomic.fna	338034	Scaffold	698	56733
Crotalus_horridus	GCA_001625485.1_ASM162548v1_genomic.fna	23829	Scaffold	696	19244
Crotalus_tigris	GCA_016545835.1_ASM1654583v1_genomic.fna	2106662	Contig	711	57982
Crotalus_viridis	GCA_003400415.2_UTA_CroVir_3.0_genomic.fna	179897795	Chromosome	582	20745
Crotophaga_sulcirostris	GCA_013397455.1_ASM1339745v1_genomic.fna	1692907	Scaffold	112	3730
Cruorifilaria_tuberocauda	GCA_013365365.1_Ctub_55YT_v1_genomic.fna	105487	Contig	52	12
Cryptolaemus_montrouzieri	GCA_013387265.1_SYSU_Cmont_1.0_genomic.fna	10375940	Contig	361	53393
Cryptoprocta_ferox	GCA_004023885.1_CryFer_v1_BIUU_genomic.fna	173473	Scaffold	459	14591
Cryptotermes_secundus	GCA_002891405.2_Csec_1.0_genomic.fna	1184893	Scaffold	697	12873
Crypturellus_cinnamomeus	GCA_003342915.1_cryCin1_genomic.fna	2401919	Scaffold	93	3381
Crypturellus_soui	GCA_013389845.1_ASM1338984v1_genomic.fna	846765	Scaffold	92	3633
Crypturellus_undulatus	GCA_013389825.1_ASM1338982v1_genomic.fna	387774	Scaffold	94	3873
Ctenocephalides_felis	GCA_003426905.1_ASM342690v1_genomic.fna	71713785	Scaffold	1035	9156
Ctenochromis_horei	GCA_015103775.1_AXA7.scf_genomic.fna	20823	Scaffold	329	3270
Ctenodactylus_gundi	GCA_004027205.1_CteGun_v1_BIUU_genomic.fna	354548	Scaffold	372	4174
Ctenomys_sociabilis	GCA_004027165.1_CteSoc_v1_BIUU_genomic.fna	49073	Scaffold	575	19200
Ctenopharyngodon_idella	GCA_019924925.1_HZGC01_genomic.fna	35662356	Chromosome	888	8711
Ctenoplectra_terminalis	GCA_019453375.1_ASM1945337v1_genomic.fna	52397	Scaffold	113	680
Cuculus_canorus	GCA_000709325.1_ASM70932v1_genomic.fna	2989832	Scaffold	100	6409
Culex_pipiens	GCA_016801865.1_TS_Cpip_V1_genomic.fna	838087	Contig	491	5413
Culex_quinquefasciatus	GCA_015732765.1_VPISU_Cqui_1.0_pri_paternal_genomic.fna	201550677	Chromosome	451	6493
Culicoides_sonorensis	GCA_900002565.1_ASM90000256v1_genomic.fna	593778	Contig	547	838
Culicoides_tainanus	GCA_020740445.1_IBAB_Cspp_1.0_genomic.fna	12842	Contig	464	908
Culter_alburnus	GCA_009869775.1_ASM986977v1_genomic.fna	3669388	Scaffold	1231	10525
Cunningtonia_longiventralis	GCA_015106375.1_IWD8.scf_genomic.fna	13987	Scaffold	316	2783
Cuora_amboinensis	GCA_004028625.2_ASM402862v2_genomic.fna	247606	Scaffold	784	41107
Cuora_mccordi	GCA_003846335.1_ASM384633v1_genomic.fna	32628679	Scaffold	1100	46164
Cyaniris_semiargus	GCA_905187585.1_ilCyaSemi1.1_genomic.fna	19361588	Chromosome	264	8315
Cyanistes_caeruleus	GCA_002901205.1_cyaCae2_genomic.fna	16846143	Scaffold	280	2020
Cyanoderma_ruficeps	GCA_008694505.1_ASM869450v1_genomic.fna	15643638	Scaffold	154	2121
Cyathopharynx_foae	GCA_015105635.1_IOD4.scf_genomic.fna	15006	Scaffold	321	2406
Cyathopharynx_furcifer	GCA_015103655.1_AYE5.scf_genomic.fna	17001	Scaffold	343	2904
Cyclargus_thomasi	GCA_018252175.1_SRR6727422_genomic.fna	13881	Contig	225	1081
Cyclina_sinensis	GCA_012932295.1_ASM1293229v1_genomic.fna	46470132	Scaffold	219	7554
Cyclopterus_lumpus	GCA_009769545.1_fCycLum1.pri_genomic.fna	23863342	Chromosome	263	6315
Cydia_pomonella	GCA_003425675.2_Cpom.V2_genomic.fna	8915549	Scaffold	499	13871
Cydia_splendana	GCA_910591565.1_ilCydSple1.1_genomic.fna	22055301	Chromosome	599	17325
Cygnus_atratus	GCA_013377495.1_Cygnus_atratus_primary_v1.0_genomic.fna	12814145	Contig	114	8486
Cygnus_buccinator	GCA_019232035.1_ASM1923203v1_genomic.fna	38071269	Scaffold	98	7815
Cygnus_cygnus	GCA_014362685.1_C_cygnus_scaffold_01_genomic.fna	71936	Scaffold	104	2601
Cygnus_olor	GCA_009769625.2_bCygOlo1.pri.v2_genomic.fna	81481363	Chromosome	108	9113
Cynoglossus_semilaevis	GCA_000523025.1_Cse_v1.0_genomic.fna	509861	Chromosome	208	1259
Cynomys_gunnisoni	GCA_011316645.1_ASM1131664v1_genomic.fna	824613	Scaffold	846	14987
Cynopterus_brachyotis	GCA_009793145.1_ASM979314v1_genomic.fna	251278	Scaffold	314	2231
Cyphomyrmex_costatus	GCA_001594065.1_Ccosl1.0_genomic.fna	1159032	Scaffold	98	2519
Cyphotilapia_frontosa	GCA_015110975.1_LEI6.scf_genomic.fna	19609	Scaffold	330	3088
Cyphotilapia_gibberosa	GCA_015105655.1_INH7.scf_genomic.fna	23755	Scaffold	335	3496
Cyphotilapia_sp._'5-bar_frontosa'_AB-2019	GCA_015109715.1_KAG3.scf_genomic.fna	27013	Scaffold	346	3839
Cyprichromis_coloratus	GCA_015107215.1_JEC7.scf_genomic.fna	23397	Scaffold	337	3639
Cyprichromis_leptosoma	GCA_015104635.1_ISI2.scf_genomic.fna	18754	Scaffold	334	3351
Cyprichromis_microlepidotus	GCA_015106915.1_JVF2.scf_genomic.fna	17400	Scaffold	330	2784
Cyprichromis_pavo	GCA_015052265.1_JEB2.scf_genomic.fna	18957	Scaffold	349	3069
Cyprichromis_sp._'dwarf_jumbo'_AB-2019	GCA_015109335.1_KFA7.scf_genomic.fna	25762	Scaffold	340	3588
Cyprichromis_sp._'jumbo'_AB-2019	GCA_015105695.1_INH1.scf_genomic.fna	23285	Scaffold	342	3369
Cyprichromis_sp._'kibishi'_AB-2019	GCA_015103475.1_Bel16.scf_genomic.fna	13770	Scaffold	302	2313
Cyprichromis_zonatus	GCA_015052445.1_GPC9.scf_genomic.fna	23055	Scaffold	343	3268
Cyprideis_torosa	GCA_905338395.1_Cto_b1v02_max_arth_b2g_genome_genomic.fna	18957	Scaffold	1600	3068
Cyprinodon_brontotheroides	GCA_018398635.1_UCB_Cbro_1.0_genomic.fna	30093578	Scaffold	538	6596
Cyprinodon_nevadensis	GCA_000776015.1_ASM77601v1_genomic.fna	83166	Scaffold	414	2761
Cyprinodon_tularosa	GCA_016077235.1_ASM1607723v1_genomic.fna	1362150	Contig	559	13150
Cyprinodon_variegatus	GCA_000732505.1_C_variegatus-1.0_genomic.fna	835301	Scaffold	422	4365
Cyprinus_carpio	GCA_018340385.1_ASM1834038v1_genomic.fna	29545497	Chromosome	1085	22281
Cyrtorhinus_lividipennis	GCA_019603395.1_ASM1960339v1_genomic.fna	27576817	Chromosome	396	4498
Dactylopius_coccus	GCA_000833685.1_ASM83368v1_genomic.fna	378999	Contig	33	378999
Dactylopterus_volitans	GCA_901007715.1_Dactylopterus_volitans_assembly_genomic.fna	17099	Scaffold	234	2424
Damaliscus_lunatus	GCA_006408505.1_CTB_genomic.fna	1166796	Scaffold	524	108764
Danaus_chrysippus	GCA_916720795.1_Dchry2.2_genomic.fna	11449226	Contig	156	2544
Danaus_melanippus	GCA_010014825.1_ASM1001482v1_genomic.fna	889656	Scaffold	159	3916
Danaus_plexippus	GCA_009731565.1_Dplex_v4_genomic.fna	9209872	Chromosome	159	766
Danio_aesculapii	GCA_903798145.1_fDanAes4.1_genomic.fna	55996547	Chromosome	1134	13564
Danio_albolineatus	GCA_903798035.1_fDanAlb1.1_genomic.fna	4632361	Scaffold	1398	9939
Danio_choprai	GCA_903798125.1_fDanCho1.1_genomic.fna	5707536	Scaffold	513	6225
Danio_jaintianensis	GCA_903798115.1_fDanJai1.1_genomic.fna	18165534	Scaffold	585	9446
Danio_kyathit	GCA_903798195.1_fDanKya3.1_genomic.fna	64228523	Chromosome	1699	14819
Danio_rerio	GCA_000002035.4_GRCz11_genomic.fna	7379053	Chromosome	1710	12466
Danio_tinwini	GCA_903798205.1_fDanTin1.1_genomic.fna	13583820	Scaffold	709	10639
Danionella_dracula	GCA_900490495.1_fDanDra1.1_genomic.fna	10287669	Scaffold	578	8293
Danionella_translucida	GCA_007224835.1_ASM722483v1_genomic.fna	340819	Scaffold	587	6295
Daphnia_dubia	GCA_013387435.1_dubia_v0.01_genomic.fna	18465	Scaffold	19	251
Daphnia_magna	GCA_020631705.2_ASM2063170v1.1_genomic.fna	12546303	Chromosome	55	3818
Daphnia_obtusa	GCA_016170125.1_FS6_v1.0_genomic.fna	10633637	Scaffold	45	1265
Daphnia_pulex	GCA_911175335.1_PA42_4.2_genomic.fna	1294056	Scaffold	46	1590
Daphnia_pulicaria	GCA_017493165.1_DPuli_LK16_genomic.fna	15236017	Chromosome	47	1938
Daphnia_sinensis	GCA_013167095.1_ASM1316709v1_genomic.fna	8418570	Chromosome	50	1389
Daphoenositta_chrysoptera	GCA_013397915.1_ASM1339791v1_genomic.fna	804295	Scaffold	105	1063
Darwinula_stevensoni	GCA_905338385.1_Dst_b1v02_max_arth_b2g_genome_genomic.fna	56422	Scaffold	90	1877
Dasyornis_broadbenti	GCA_013397935.1_ASM1339793v1_genomic.fna	1415013	Scaffold	151	897
Dasypogon_diadema	GCA_006980735.1_ASM698073v1_genomic.fna	28249	Scaffold	153	14659
Dasyprocta_punctata	GCA_004363535.1_DasPun_v1_BIUU_genomic.fna	43703	Scaffold	709	25054
Dasypus_novemcinctus	GCA_000208655.2_Dasnov3.0_genomic.fna	1687935	Scaffold	706	24734
Dasyurus_viverrinus	GCA_020854095.1_UniMelb_DasViv_v1.0_genomic.fna	628486596	Chromosome	790	25853
Datnioides_undecimradiatus	GCA_008933995.1_BGI_Dund_1.0_genomic.fna	9689676	Scaffold	234	1712
Daubentonia_madagascariensis	GCA_004027145.1_DauMad_v1_BIUU_genomic.fna	379919	Scaffold	590	17320
Degeeriella_rufa	GCA_913698455.1_Drufa1_genomic.fna	189750	Contig	1	189750
Deilephila_porcellus	GCA_905220455.1_ilDeiPorc1.1_genomic.fna	15067504	Chromosome	178	4345
Deladenus_siricidicola	GCA_009724625.1_UP_Dsir_3_genomic.fna	124379	Scaffold	3	228
Delias_oraia	GCA_018230265.1_SRR4341246_genomic.fna	18261	Contig	144	409
Delias_pasithoe	GCA_010014985.1_ASM1001498v1_genomic.fna	193720	Scaffold	147	630
Delphinapterus_leucas	GCA_002288925.3_ASM228892v3_genomic.fna	31183418	Scaffold	484	29730
Dendrocopos_noguchii	GCA_004320165.1_Dendrocopos_noguchii_ver1.0_genomic.fna	20195	Scaffold	231	9197
Dendroctonus_ponderosae	GCA_000355655.1_DendPond_male_1.0_genomic.fna	628732	Scaffold	194	1256
Dendrolimus_kikuchii	GCA_019925095.1_ASM1992509v1_genomic.fna	24489473	Chromosome	356	14699
Dendrolimus_punctatus	GCA_012273795.1_ASM1227379v1_genomic.fna	22146069	Chromosome	361	9497
Dendronephthya_gigantea	GCA_004324835.1_DenGig_1.0_genomic.fna	1445523	Contig	150	5101
Denticeps_clupeoides	GCA_900700375.2_fDenClu1.2_genomic.fna	22793177	Chromosome	461	4674
Dermacentor_silvarum	GCA_013339745.1_ASM1333974v1_genomic.fna	189477455	Chromosome	510	138541
Dermanyssus_gallinae	GCA_003439945.1_MRI_Dgall_1.0_genomic.fna	278630	Contig	70	31490
Dermatemys_mawii	GCA_007922305.1_Dermatemys_mawii-1.0_genomic.fna	34365009	Scaffold	590	16673
Dermatophagoides_pteronyssinus	GCA_001901225.2_ASM190122v2_genomic.fna	450436	Scaffold	59	126
Dermochelys_coriacea	GCA_009764565.4_rDerCor1.pri.v4_genomic.fna	137568771	Chromosome	536	60032
Desmodus_rotundus	GCA_002940915.2_ASM294091v2_genomic.fna	26869735	Scaffold	460	6355
Desoria_tigrina	GCA_906901685.1_SCDETI_UL_ASM1_genomic.fna	5628779	Scaffold	296	1297
Diabrotica_virgifera	GCA_003013835.2_Dvir_v2.0_genomic.fna	489108	Scaffold	2083	75733
Diachasma_alloeum	GCA_001412515.3_Dall2.0_genomic.fna	657001	Scaffold	120	8868
Diaphorina_citri	GCA_000475195.1_Diaci_psyllid_genome_assembly_version_1.1_genomic.fna	109898	Scaffold	280	2840
Diatraea_saccharalis	GCA_014843785.1_ESALQ_Dsac_1.0_genomic.fna	16315	Scaffold	191	2925
Dicaeum_eximium	GCA_013396995.1_ASM1339699v1_genomic.fna	1096110	Scaffold	145	1563
Dicentrarchus_labrax	GCA_905237075.1_dlabrax2021_genomic.fna	29885359	Scaffold	275	4536
Dicerorhinus_sumatrensis	GCA_014189135.1_NRM_Dsumatrensis_v1.fasta_genomic.fna	54482381	Scaffold	567	8112
Dicrurus_megarhynchus	GCA_013399195.1_ASM1339919v1_genomic.fna	1068420	Scaffold	120	1176
Dictyocaulus_viviparus	GCA_000816705.1_D_viviparus_9.2.1.ec.pg_genomic.fna	225748	Scaffold	0	670
Dicyema_japonicum	GCA_011109175.1_ASM1110917v1_genomic.fna	1000208	Scaffold	2	3339
Didymodactylos_carnosus	GCA_905250885.1_Dc_DCAR706_reference_genomic_v1_genomic.fna	12000	Scaffold	23	2499
Diglossa_brunneiventris	GCA_019023105.1_LSU_DiBr_2.0_genomic.fna	67281049	Chromosome	272	3749
Dimorphilus_gyrociliatus	GCA_904063045.1_Dgyrociliatus_assembly_genomic.fna	2241898	Scaffold	89	272
Dinomys_branickii	GCA_004027595.1_DinBra_v1_BIUU_genomic.fna	77918	Scaffold	659	23617
Dinoponera_quadriceps	GCA_001313825.1_ASM131382v1_genomic.fna	1361239	Scaffold	109	809
Dinothrombium_tinctorium	GCA_003675995.1_ASM367599v1_genomic.fna	16512	Scaffold	85	533
Dione_vanillae	GCA_013421085.1_ASM1342108v1_genomic.fna	21413	Scaffold	173	5008
Diorhabda_carinulata	GCA_020975425.1_UIdaho_icDCau_1.0_genomic.fna	805047	Scaffold	249	1419
Dipetalonema_caudispina	GCA_013365325.1_Dcau_362YU_v1_genomic.fna	173032	Scaffold	93	36
Diphyllodes_magnificus	GCA_003713285.1_DipMag_1.0_genomic.fna	6488714	Scaffold	130	2766
Diplodus_sargus	GCA_903131615.1_diplodus_sargus_genome_genomic.fna	3406122	Scaffold	455	6044
Diplogasteroides_magnus	GCA_014805445.1_ASM1480544v1_genomic.fna	12078	Scaffold	2	851
Diploscapter_coronatus	GCA_002207785.1_ASM220778v1_genomic.fna	1007652	Scaffold	0	88
Diploscapter_pachys	GCA_002287525.1_DipSp1Ass11Ann3_genomic.fna	124241	Scaffold	0	58
Dipodomys_ordii	GCA_000151885.2_Dord_2.0_genomic.fna	11931245	Scaffold	378	5309
Dipodomys_spectabilis	GCA_019054845.1_ASM1905484v1_genomic.fna	9612466	Contig	638	30095
Dipodomys_stephensi	GCA_004024685.1_DipSte_v1_BIUU_genomic.fna	36811	Scaffold	416	10444
Dipylidium_caninum	GCA_017562135.1_ASM1756213v1_genomic.fna	598478	Contig	19	20
Dirofilaria_repens	GCA_008729115.1_FGCZ_Drep_1.0_genomic.fna	584065	Contig	73	56
Dissostichus_mawsoni	GCA_011823955.1_KU_Dm_1.0_genomic.fna	36983948	Scaffold	511	14507
Ditylenchus_destructor	GCA_001579705.1_ASM157970v1_genomic.fna	561030	Scaffold	33	106
Ditylenchus_dipsaci	GCA_004194705.1_D.dipsaci.v1.0_genomic.fna	287390	Scaffold	1	232
Diuraphis_noxia	GCA_001186385.1_Dnoxia_1.0_genomic.fna	397774	Scaffold	112	1813
Dolichoris_vasculosae	GCA_018907195.1_ASM1890719v1_genomic.fna	10894738	Contig	96	77
Dolichotis_patagonum	GCA_004027295.1_DolPat_v1_BIUU_genomic.fna	31026	Scaffold	1063	41385
Dolichovespula_media	GCA_911387685.1_iyDolMedi1.1_genomic.fna	9497190	Chromosome	100	405
Dolichovespula_saxonica	GCA_911387935.1_iyDolSaxo1.1_genomic.fna	9507211	Chromosome	99	860
Dolomedes_plantarius	GCA_907164885.1_qDolPla1.1_genomic.fna	216720617	Chromosome	1751	44462
Donacobius_atricapilla	GCA_013397315.1_ASM1339731v1_genomic.fna	542855	Scaffold	136	1154
Dracunculus_medinensis	GCA_900625125.1_D_medinensis_Ghana_0011_upd_genomic.fna	665026	Scaffold	1	547
Dreissena_polymorpha	GCA_020536995.1_UMN_Dpol_1.0_genomic.fna	117515028	Chromosome	489	19691
Dreissena_rostriformis	GCA_007657795.1_UV_Dro_v1.1_genomic.fna	131390	Scaffold	404	8910
Drepana_arcuata	GCA_016069955.1_CAR_DARC_1.0_genomic.fna	53843	Scaffold	160	3317
Dromaius_novaehollandiae	GCA_003342905.1_droNov1_genomic.fna	3305683	Scaffold	109	1631
Dromas_ardeola	GCA_013398915.1_ASM1339891v1_genomic.fna	314166	Scaffold	122	5648
Dromiciops_gliroides	GCA_019393635.1_mDroGli1.pri_genomic.fna	670775900	Chromosome	750	13705
Drosophila_aff._chauvacae_BK-2020	GCA_018903765.1_ASM1890376v1_genomic.fna	5345913	Scaffold	163	9342
Drosophila_albomicans	GCA_009650485.1_drosAlbom15112-1751.03v1_genomic.fna	33427555	Chromosome	160	1347
Drosophila_ambigua	GCA_018150905.1_ASM1815090v1_genomic.fna	11334561	Contig	181	3495
Drosophila_americana	GCA_018152915.1_ASM1815291v1_genomic.fna	20798877	Contig	171	1795
Drosophila_ananassae	GCA_017639315.2_ASM1763931v2_genomic.fna	26427416	Chromosome	149	8950
Drosophila_anomelani	GCA_018905855.1_ASM1890585v1_genomic.fna	28824	Scaffold	155	1004
Drosophila_arawakana	GCA_018151165.1_ASM1815116v1_genomic.fna	4863239	Contig	185	2837
Drosophila_arizonae	GCA_001654025.1_ASM165402v1_genomic.fna	26536676	Scaffold	153	219
Drosophila_asahinai	GCA_008042795.1_UCB_Dasa_1.0_genomic.fna	82718	Scaffold	221	3528
Drosophila_athabasca	GCA_008121215.1_UCBerk_Dath_EB_1.0_genomic.fna	52101127	Chromosome	192	5545
Drosophila_auraria	GCA_008042615.1_UCB_Daur_1.0_genomic.fna	48331	Scaffold	214	4206
Drosophila_azteca	GCA_005876895.1_DaztRS1_genomic.fna	17833963	Contig	187	8891
Drosophila_baimaii	GCA_018874675.1_ASM1887467v1_genomic.fna	11973	Scaffold	194	1044
Drosophila_bakoue	GCA_008044335.1_UCB_Dbak_1.0_genomic.fna	38013	Scaffold	168	4136
Drosophila_biarmipes	GCA_018148935.1_ASM1814893v1_genomic.fna	23381765	Contig	179	3671
Drosophila_bifasciata	GCA_009664405.1_UCBerk_Dbif_1.0_genomic.fna	48071510	Chromosome	178	5738
Drosophila_bipectinata	GCA_018153845.1_ASM1815384v1_genomic.fna	15788854	Contig	151	5908
Drosophila_birchii	GCA_008042755.1_UCB_Dbir_1.0_genomic.fna	242398	Scaffold	157	2824
Drosophila_bocki	GCA_008042715.1_UCB_Dboc_1.0_genomic.fna	80877	Scaffold	181	2447
Drosophila_bocqueti	GCA_018151655.1_ASM1815165v1_genomic.fna	20206544	Contig	163	5101
Drosophila_bunnanda	GCA_008042815.1_UCB_Dbun_1.0_genomic.fna	116592	Scaffold	165	952
Drosophila_burlai	GCA_008042655.1_UCB_Dbur_1.0_genomic.fna	31899	Scaffold	185	4221
Drosophila_busckii	GCA_011750605.1_ASM1175060v1_genomic.fna	22692164	Chromosome	145	541
Drosophila_cardini	GCA_018903735.1_ASM1890373v1_genomic.fna	4216638	Contig	172	2162
Drosophila_carrolli	GCA_018152295.1_ASM1815229v1_genomic.fna	14004682	Contig	165	8241
Drosophila_chauvacae	GCA_018905695.1_ASM1890569v1_genomic.fna	13011	Scaffold	164	472
Drosophila_dunni	GCA_018152125.1_ASM1815212v1_genomic.fna	14045695	Contig	164	1714
Drosophila_elegans	GCA_018152505.1_ASM1815250v1_genomic.fna	21933072	Contig	164	4230
Drosophila_equinoxialis	GCA_018150345.1_ASM1815034v1_genomic.fna	6639417	Contig	146	8464
Drosophila_ercepeae	GCA_018150545.1_ASM1815054v1_genomic.fna	22310376	Contig	153	6283
Drosophila_erecta	GCA_003286155.2_DereRS2_genomic.fna	22146549	Contig	160	3095
Drosophila_eugracilis	GCA_018153835.1_ASM1815383v1_genomic.fna	2288481	Contig	160	2858
Drosophila_ficusphila	GCA_018152265.1_ASM1815226v1_genomic.fna	9958166	Contig	151	3431
Drosophila_funebris	GCA_018901825.1_ASM1890182v1_genomic.fna	14085961	Contig	161	1010
Drosophila_fuyamai	GCA_018153365.1_ASM1815336v1_genomic.fna	4123611	Contig	164	9196
Drosophila_grimshawi	GCA_018153295.1_ASM1815329v1_genomic.fna	23286615	Contig	154	401
Drosophila_guanche	GCA_900245975.1_DGUA_6_genomic.fna	7251133	Scaffold	173	926
Drosophila_gunungcola	GCA_011057485.1_D_gunungcola_WGS_1.0_genomic.fna	1718255	Scaffold	158	2908
Drosophila_hydei	GCA_003285905.2_DhydRS2_genomic.fna	3367158	Contig	158	1038
Drosophila_immigrans	GCA_018153375.1_ASM1815337v1_genomic.fna	9651916	Contig	165	2323
Drosophila_innubila	GCA_004354385.2_ASM435438v2_genomic.fna	29570401	Chromosome	194	1018
Drosophila_insularis	GCA_018903935.1_ASM1890393v1_genomic.fna	6295961	Contig	151	6917
Drosophila_jambulina	GCA_018152175.1_ASM1815217v1_genomic.fna	24616268	Contig	163	3959
Drosophila_kanapiae	GCA_008042475.1_UCB_Dkan_1.0_genomic.fna	405601	Scaffold	179	1113
Drosophila_kikkawai	GCA_018152535.1_ASM1815253v1_genomic.fna	21812520	Contig	184	5524
Drosophila_kohkoa	GCA_019972355.1_D_kohkoa_1.0_genomic.fna	3597765	Contig	170	1189
Drosophila_kurseongensis	GCA_018153305.1_ASM1815330v1_genomic.fna	10767929	Contig	161	5120
Drosophila_lacertosa	GCA_004143845.1_ASM414384v1_genomic.fna	162096	Scaffold	157	1182
Drosophila_lacteicornis	GCA_008044355.1_UCB_Dlac_1.0_genomic.fna	70510	Scaffold	210	3245
Drosophila_leontia	GCA_008042735.1_UCB_Dleo_1.0_genomic.fna	25943	Scaffold	194	2684
Drosophila_lini	GCA_018905715.1_ASM1890571v1_genomic.fna	12653	Scaffold	170	533
Drosophila_littoralis	GCA_018903485.1_ASM1890348v1_genomic.fna	7098318	Scaffold	176	6807
Drosophila_lowei	GCA_008121275.1_UCBerk_Dlow_1.0_genomic.fna	48132706	Chromosome	190	5330
Drosophila_malerkotliana	GCA_018153235.1_ASM1815323v1_genomic.fna	20136493	Contig	154	5590
Drosophila_mauritiana	GCA_004382145.1_ASM438214v1_genomic.fna	24228064	Chromosome	155	4609
Drosophila_mayri	GCA_008042485.1_UCB_Dmay_1.0_genomic.fna	151783	Scaffold	158	4757
Drosophila_melanica	GCA_004143765.1_ASM414376v1_genomic.fna	28961	Scaffold	155	502
Drosophila_melanogaster	GCA_000001215.4_Release_6_plus_ISO1_MT_genomic.fna	25286936	Chromosome	157	3713
Drosophila_micromelanica	GCA_004143825.1_ASM414382v1_genomic.fna	50769	Scaffold	161	937
Drosophila_miranda	GCA_003369915.2_D.miranda_PacBio2.1_genomic.fna	35263383	Chromosome	225	14919
Drosophila_mojavensis	GCA_018153725.1_ASM1815372v1_genomic.fna	24882697	Contig	150	1229
Drosophila_montana	GCA_003086615.1_ASM308661v1_genomic.fna	40647	Scaffold	158	922
Drosophila_murphyi	GCA_018904325.1_ASM1890432v1_genomic.fna	11375470	Contig	154	708
Drosophila_nannoptera	GCA_020883555.1_orgogozo-p-161206-1_genomic.fna	8811711	Scaffold	147	13
Drosophila_nasuta	GCA_019972435.1_D_nasuta_1.0_genomic.fna	17893789	Contig	164	1608
Drosophila_navojoa	GCA_001654015.2_UFRJ_Dnav_4.2_genomic.fna	389283	Scaffold	152	206
Drosophila_neocordata	GCA_018903615.1_ASM1890361v1_genomic.fna	6033383	Scaffold	147	4148
Drosophila_nigromelanica	GCA_004149445.1_ASM414944v1_genomic.fna	72836	Scaffold	160	616
Drosophila_nikananu	GCA_008042635.1_UCB_Dnik_1.0_genomic.fna	29794	Scaffold	172	4224
Drosophila_novamexicana	GCA_003285875.3_DnovRS2.1_genomic.fna	3158326	Contig	173	2375
Drosophila_obscura	GCA_018151105.1_ASM1815110v1_genomic.fna	3931141	Contig	179	5116
Drosophila_ogumai	GCA_018904815.1_ASM1890481v1_genomic.fna	26859	Scaffold	166	540
Drosophila_orena	GCA_005876975.1_DoreRS1_genomic.fna	5273554	Contig	155	5635
Drosophila_oshimai	GCA_018150695.1_ASM1815069v1_genomic.fna	2625980	Contig	200	4273
Drosophila_pachea	GCA_020883565.1_orgogozo-p-171030-0_genomic.fna	13920077	Scaffold	147	2
Drosophila_parabipectinata	GCA_018153455.1_ASM1815345v1_genomic.fna	11640351	Contig	152	7605
Drosophila_parvula	GCA_018904695.1_ASM1890469v1_genomic.fna	11603	Scaffold	173	393
Drosophila_paulistorum	GCA_018152135.1_ASM1815213v1_genomic.fna	16514525	Contig	156	18688
Drosophila_pectinifera	GCA_008042775.1_UCB_Dpec_1.0_genomic.fna	102287	Scaffold	171	447
Drosophila_persimilis	GCA_003286085.2_DperRS2_genomic.fna	5212974	Contig	197	7426
Drosophila_prosaltans	GCA_018151275.1_ASM1815127v1_genomic.fna	2707258	Contig	154	6622
Drosophila_pruinosa	GCA_018150935.1_ASM1815093v1_genomic.fna	17664120	Contig	173	6281
Drosophila_pseudoananassae	GCA_018153035.1_ASM1815303v1_genomic.fna	7392541	Contig	152	6644
Drosophila_pseudoobscura	GCA_009870125.2_UCI_Dpse_MV25_genomic.fna	32422566	Chromosome	188	3499
Drosophila_punjabiensis	GCA_008042585.1_UCB_Dpun_1.0_genomic.fna	77693	Scaffold	171	3294
Drosophila_quadrilineata	GCA_018150725.1_ASM1815072v1_genomic.fna	17381606	Contig	167	3046
Drosophila_repleta	GCA_018903745.1_ASM1890374v1_genomic.fna	9288829	Contig	154	781
Drosophila_repletoides	GCA_018150835.1_ASM1815083v1_genomic.fna	18762850	Contig	163	1581
Drosophila_rhopaloa	GCA_018152115.1_ASM1815211v1_genomic.fna	15806012	Contig	169	5588
Drosophila_robusta	GCA_004143805.1_ASM414380v1_genomic.fna	26818	Scaffold	157	699
Drosophila_rufa	GCA_018153105.1_ASM1815310v1_genomic.fna	24719385	Contig	204	3991
Drosophila_saltans	GCA_018903575.1_ASM1890357v1_genomic.fna	2961640	Contig	154	9897
Drosophila_santomea	GCA_016746245.2_Prin_Dsan_1.1_genomic.fna	25621868	Chromosome	160	3576
Drosophila_sechellia	GCA_004382195.1_ASM438219v1_genomic.fna	24956976	Chromosome	157	5001
Drosophila_seguyi	GCA_008042675.1_UCB_Dseg_1.0_genomic.fna	88705	Scaffold	162	5069
Drosophila_serrata	GCA_002093755.1_Dser1.0_genomic.fna	942627	Contig	157	3013
Drosophila_simulans	GCA_016746395.2_Prin_Dsim_3.1_genomic.fna	23399903	Chromosome	157	1911
Drosophila_sp._14030-0761.01	GCA_018150735.1_ASM1815073v1_genomic.fna	14734183	Contig	175	3233
Drosophila_sp._st01m	GCA_018901795.1_ASM1890179v1_genomic.fna	12131160	Contig	135	635
Drosophila_sproati	GCA_018904355.1_ASM1890435v1_genomic.fna	7964422	Contig	156	326
Drosophila_sturtevanti	GCA_018150375.1_ASM1815037v1_genomic.fna	3949872	Contig	155	2131
Drosophila_subobscura	GCA_008121235.1_UCBerk_Dsub_1.0_genomic.fna	24182865	Chromosome	172	580
Drosophila_subpulchrella	GCA_014743375.2_RU_Dsub_v1.1_genomic.fna	11590999	Chromosome	198	11056
Drosophila_sucinea	GCA_018150745.1_ASM1815074v1_genomic.fna	8149606	Contig	177	2750
Drosophila_suzukii	GCA_013340165.1_LBDM_Dsuz_2.1.pri_genomic.fna	2609782	Chromosome	185	11590
Drosophila_takahashii	GCA_018152695.1_ASM1815269v1_genomic.fna	12380692	Contig	187	1956
Drosophila_tani	GCA_008042535.1_UCB_Dtan_1.0_genomic.fna	57531	Scaffold	226	2112
Drosophila_teissieri	GCA_016746235.2_Prin_Dtei_1.1_genomic.fna	24551875	Chromosome	159	3276
Drosophila_triauraria	GCA_014170255.2_RU_Dtri_1.1_genomic.fna	34538105	Chromosome	187	5131
Drosophila_tristis	GCA_018150885.1_ASM1815088v1_genomic.fna	5059044	Contig	190	2892
Drosophila_tropicalis	GCA_018151085.1_ASM1815108v1_genomic.fna	5082839	Contig	146	8976
Drosophila_truncata	GCA_008042515.1_UCB_Dtru_1.0_genomic.fna	127470	Scaffold	154	3008
Drosophila_tsacasi	GCA_018904565.1_ASM1890456v1_genomic.fna	23504	Scaffold	163	544
Drosophila_varians	GCA_018150405.1_ASM1815040v1_genomic.fna	22921383	Contig	148	2111
Drosophila_virilis	GCA_003285735.2_DvirRS2_genomic.fna	8697263	Contig	176	3988
Drosophila_vulcana	GCA_008042555.1_UCB_Dvul_1.0_genomic.fna	79402	Scaffold	176	4048
Drosophila_watanabei	GCA_008042575.1_UCB_Dwat_1.0_genomic.fna	33883	Scaffold	181	3072
Drosophila_willistoni	GCA_000005925.1_dwil_caf1_genomic.fna	4511350	Scaffold	151	8450
Drosophila_yakuba	GCA_016746365.2_Prin_Dyak_Tai18E2_2.1_genomic.fna	25180761	Chromosome	158	3472
Dryas_iulia	GCA_019049465.1_Diul.assembly.v1.1_genomic.fna	15232626	Chromosome	156	4627
Drymodes_brunneopygia	GCA_013400955.1_ASM1340095v1_genomic.fna	443364	Scaffold	122	972
Dryobates_pubescens	GCA_000699005.1_ASM69900v1_genomic.fna	2093929	Scaffold	120	10906
Dryobotodes_eremita	GCA_917490735.1_ilDryErem1.1_genomic.fna	23327181	Chromosome	227	17768
Dryococelus_australis	GCA_002236955.1_ASM223695v1_genomic.fna	17257	Contig	356	36106
Dryoscopus_gambensis	GCA_013389985.1_ASM1338998v1_genomic.fna	113106	Scaffold	114	1695
Dufourea_novaeangliae	GCA_001272555.1_ASM127255v1_genomic.fna	2549405	Scaffold	111	1404
Dugong_dugon	GCA_015147995.1_D_dugong_scaffold_01_genomic.fna	31096	Scaffold	614	29485
Dunckerocampus_dactyliophorus	GCA_901007775.1_Doryramphus_dactylophorus_assembly_genomic.fna	75189	Scaffold	658	5518
Dysdera_silvatica	GCA_006491805.2_Dsil_v2_genome_genomic.fna	174235172	Scaffold	596	40138
Echeneis_naucrates	GCA_900963305.2_fEcheNa1.2_genomic.fna	23287306	Chromosome	285	2940
Echinococcus_granulosus	GCA_000524195.1_ASM52419v1_genomic.fna	712683	Scaffold	21	47
Echinococcus_multilocularis	GCA_000469725.3_EMULTI002_genomic.fna	13762452	Scaffold	23	108
Echinops_telfairi	GCA_000313985.2_ASM31398v2_genomic.fna	54422506	Scaffold	576	7881
Echinostoma_caproni	GCA_900618425.1_E_caproni_Egypt_0011_upd_genomic.fna	26954	Scaffold	23	32341
Ecitomorpha_arachnoides	GCA_913698445.1_Earac4_genomic.fna	24590	Contig	2	24590
Eciton_burchellii	GCA_020341155.1_Ebur_v1.0_genomic.fna	2464435	Scaffold	100	223
Eclectus_roratus	GCA_011763535.1_ASM1176353v1_genomic.fna	3064750	Scaffold	109	4586
Ectemnius_continuus	GCA_910591665.1_iyEctCont1.1_genomic.fna	15408693	Chromosome	105	2455
Ectemnius_lituratus	GCA_910593735.1_iyEctLitu1.1_genomic.fna	16908772	Chromosome	96	1151
Ectodus_descampsii	GCA_015104995.1_IRD7.scf_genomic.fna	18895	Scaffold	336	3026
Ectodus_sp._'north'	GCA_015112095.1_KHC4.scf_genomic.fna	15826	Scaffold	335	2569
Ectropis_grisescens	GCA_017562165.1_ASM1756216v1_genomic.fna	26911257	Chromosome	357	20097
Edolisoma_coerulescens	GCA_013397115.1_ASM1339711v1_genomic.fna	1336768	Scaffold	114	1349
Egretta_garzetta	GCA_000687185.1_ASM68718v1_genomic.fna	3067157	Scaffold	83	6504
Eidolon_helvum	GCA_000465285.1_ASM46528v1_genomic.fna	27684	Scaffold	361	1163
Eilema_depressum	GCA_914767945.1_ilEilDepe1.1_genomic.fna	22085244	Chromosome	338	13186
Eilema_sororculum	GCA_914829495.1_ilEilSoro1.1_genomic.fna	25298203	Chromosome	347	27999
Eira_barbara	GCA_020311295.1_ASM2031129v1_genomic.fna	42543167	Scaffold	447	19934
Elachura_formosa	GCA_013398795.1_ASM1339879v1_genomic.fna	1152566	Scaffold	118	1782
Elaphurus_davidianus	GCA_002443075.1_Milu1.0_genomic.fna	2844142	Scaffold	533	63567
Electrophorus_electricus	GCA_013358815.1_fEleEle1.pri_genomic.fna	25664172	Chromosome	199	3384
Elephantulus_edwardii	GCA_000299155.1_EleEdw1.0_genomic.fna	15011382	Scaffold	561	103944
Elephas_maximus	GCA_014332765.1_ASM1433276v1_genomic.fna	2767252	Scaffold	606	66216
Eleutherodactylus_coqui	GCA_019857665.1_UCB_Ecoq_1.0_genomic.fna	109467076	Chromosome	1283	37105
Eleutheronema_tetradactylum	GCA_014490765.1_CUHK_ma_10x_genomic.fna	56314	Scaffold	244	1047
Ellobius_lutescens	GCA_001685075.1_ASM168507v1_genomic.fna	242123	Scaffold	496	4244
Ellobius_talpinus	GCA_001685095.1_ETalpinus_0.1_genomic.fna	15246	Scaffold	518	3288
Elymnias_hypermnestra	GCA_015832385.1_UofC_Ehyp_1.0_genomic.fna	4022441	Scaffold	260	14321
Elysia_chlorotica	GCA_003991915.1_ElyChl2.0_genomic.fna	441954	Scaffold	162	2877
Elysia_marginata	GCA_019649035.1_Ema_v1_genomic.fna	225654	Scaffold	166	6380
Emberiza_fucata	GCA_013398835.1_ASM1339883v1_genomic.fna	892245	Scaffold	143	1893
Emmelina_monodactyla	GCA_916618145.1_ilEmmMono1.1_genomic.fna	10389392	Chromosome	169	9230
Empidonax_traillii	GCA_003031625.1_ASM303162v1_genomic.fna	895074	Scaffold	329	4605
Empoasca_onukii	GCA_018831715.1_ASM1883171v1_genomic.fna	67983564	Chromosome	259	6192
Emydocephalus_ijimae	GCA_004319985.1_emyIji_1.0_genomic.fna	18937	Scaffold	770	76637
Emydura_subglobosa	GCA_007922225.1_Emydura_subglobosa-1.0_genomic.fna	44759016	Scaffold	519	25685
Enantiopus_melanogenys	GCA_015103415.1_BNC5.scf_genomic.fna	15189	Scaffold	348	3478
Enchytraeus_crypticus	GCA_905160935.1_enchytraeus_crypticus_complete_genome_genomic.fna	1254661	Contig	294	10570
Endotricha_flammealis	GCA_905163395.1_ilEndFlam1.1_genomic.fna	16153102	Chromosome	298	13824
Engystomops_pustulosus	GCA_019512145.1_UCB_Epus_1.0_genomic.fna	172109237	Chromosome	1058	25323
Enhydra_lutris	GCA_002288905.2_ASM228890v2_genomic.fna	38751465	Scaffold	469	14748
Ennomos_fuscantarius	GCA_905220475.1_ilEnnFusc2.1_genomic.fna	15884173	Chromosome	188	8780
Ennomos_quercinarius	GCA_910589525.1_ilEnnQuei1.1_genomic.fna	17369662	Chromosome	231	12907
Enterobius_vermicularis	GCA_900576705.1_E_vermicularis_Canary_Islands_upd_genomic.fna	20595	Scaffold	2	77
Entomyzon_cyanotis	GCA_020137895.1_ASM2013789v1_genomic.fna	4504408	Scaffold	228	919
Entosphenus_tridentatus	GCA_014621495.2_ETRf_v1_genomic.fna	10846700	Chromosome	509	8279
Eolophus_roseicapilla	GCA_013397615.1_ASM1339761v1_genomic.fna	418393	Scaffold	96	4599
Eonycteris_spelaea	GCA_003508835.1_Espe.v1_genomic.fna	8002591	Contig	370	2143
Eopsaltria_australis	GCA_003426825.1_eyr_v1_genomic.fna	987278	Scaffold	485	8699
Epargyreus_clarus	GCA_014595695.2_GWU_Ecla_1.1_genomic.fna	3741491	Contig	166	4901
Ephemera_danica	GCA_000507165.2_Edan_2.0_genomic.fna	599527	Scaffold	422	2280
Ephestia_elutella	GCA_018467065.1_Eelu-V1_genomic.fna	18994694	Chromosome	534	20657
Ephydatia_muelleri	GCA_013339895.1_Emu_genome_v1_genomic.fna	9883643	Scaffold	110	5450
Ephydra_gracilis	GCA_001014675.1_ASM101467v1_genomic.fna	11309	Scaffold	149	743
Epinephelus_coioides	GCA_900536245.1_Grouper_genomic.fna	2567038	Scaffold	425	10385
Epinephelus_fuscoguttatus	GCA_011397635.1_E.fuscoguttatus.final_Chr_v1_genomic.fna	44419306	Chromosome	466	12113
Epinephelus_lanceolatus	GCA_005281545.1_ASM528154v1_genomic.fna	46227939	Chromosome	466	10836
Epinephelus_moara	GCA_006386435.1_YSFRI_EMoa_1.0_genomic.fna	43431032	Chromosome	477	9823
Eptatretus_burgeri	GCA_900186335.2_Eburgeri_3.2_genomic.fna	2692996	Scaffold	910	30983
Eptesicus_fuscus	GCA_000308155.1_EptFus1.0_genomic.fna	13454942	Scaffold	480	3609
Equus_asinus	GCA_016077325.2_ASM1607732v2_genomic.fna	98589534	Chromosome	577	13420
Equus_caballus	GCA_002863925.1_EquCab3.0_genomic.fna	87230776	Chromosome	578	14015
Equus_przewalskii	GCA_000696695.1_Burgud_genomic.fna	513800	Scaffold	558	8125
Erannis_defoliaria	GCA_905404285.1_ilEraDefo1.1_genomic.fna	19179966	Chromosome	335	8091
Erebia_ligea	GCA_917051295.1_ilEreLige1.1_genomic.fna	19149538	Chromosome	413	8256
Eremophila_alpestris	GCA_009792885.1_CLO_EAlp_1.0_genomic.fna	9421811	Scaffold	201	1104
Erethizon_dorsatum	GCA_006547115.1_GSC_porc_1.0_genomic.fna	16680019	Scaffold	512	19219
Eretmodus_cyanostictus	GCA_015107895.1_IZH7.scf_genomic.fna	24150	Scaffold	365	4346
Eretmodus_marksmithi	GCA_015110455.1_JXE9.scf_genomic.fna	24325	Scaffold	347	4070
Ericerus_pela	GCA_011428145.1_ASM1142814v1_genomic.fna	1243548	Scaffold	101	22239
Erinaceus_europaeus	GCA_000296755.1_EriEur2.0_genomic.fna	3264618	Scaffold	467	12599
Eriocheir_sinensis	GCA_013436485.1_ASM1343648v1_genomic.fna	17608299	Chromosome	498	37605
Eriosoma_lanigerum	GCA_013282895.1_WAA_JIC_1.0_genomic.fna	62861676	Chromosome	87	1532
Eristalis_arbustorum	GCA_916610145.1_idEriArbu1.1_genomic.fna	78272982	Chromosome	150	19691
Eristalis_pertinax	GCA_907269125.1_idEriPert2.1_genomic.fna	77495269	Chromosome	147	18063
Eristalis_tenax	GCA_905231855.1_idEriTena2.1_genomic.fna	77068984	Chromosome	142	14823
Erithacus_rubecula	GCA_903797595.2_bEriRub2.2_genomic.fna	60684490	Chromosome	1024	5163
Erpetoichthys_calabaricus	GCA_900747795.4_fErpCal1.3_genomic.fna	217689105	Chromosome	1554	110635
Erpornis_zantholeuca	GCA_013400515.1_ASM1340051v1_genomic.fna	176063	Scaffold	123	1345
Erynnis_tages	GCA_905147235.1_ilEryTage1.1_genomic.fna	11903105	Chromosome	181	2182
Erythrocebus_patas	GCA_004027335.1_EryPat_v1_BIUU_genomic.fna	34535	Scaffold	688	22272
Erythrocercus_mccallii	GCA_013397435.1_ASM1339743v1_genomic.fna	346475	Scaffold	158	1293
Eschrichtius_robustus	GCA_002189225.1_ASM218922v1_genomic.fna	187455	Scaffold	509	3884
Esox_lucius	GCA_011004845.1_fEsoLuc1.pri_genomic.fna	37473588	Chromosome	577	15012
Esox_masquinongy	GCA_016801175.1_ASM1680117v1_genomic.fna	33559	Scaffold	646	15742
Esox_niger	GCA_016801105.1_ASM1680110v1_genomic.fna	35161	Scaffold	511	6677
Etheostoma_cragini	GCA_013103735.1_CSU_Ecrag_1.0_genomic.fna	27593271	Chromosome	336	2932
Etheostoma_spectabile	GCA_008692095.1_UIUC_Espe_1.0_genomic.fna	30497795	Chromosome	640	6241
Etia_nguti	GCA_015106755.1_JWD3.scf_genomic.fna	33462	Scaffold	376	5565
Etroplus_canarensis	GCA_015106775.1_JWD4.scf_genomic.fna	18345	Scaffold	317	10575
Eubalaena_japonica	GCA_004363455.1_EubJap_v1_BIUU_genomic.fna	39813	Scaffold	524	37200
Eubucco_bourcierii	GCA_013396675.1_ASM1339667v1_genomic.fna	208022	Scaffold	164	15909
Eucidaris_tribuloides	GCA_001188425.1_Etri_1.0_genomic.fna	39192	Contig	836	7805
Eudorcas_thomsonii	GCA_006408755.1_TMG_genomic.fna	1581717	Scaffold	474	127504
Eudromia_elegans	GCA_003342815.1_eudEle1_genomic.fna	3261870	Scaffold	87	3169
Eudyptes_chrysocome	GCA_010085355.1_BGI_Echrysoc.V1_genomic.fna	1949323	Scaffold	120	9972
Eudyptes_chrysolophus	GCA_010084205.1_BGI_Echrysol.V1_genomic.fna	13794837	Scaffold	114	20689
Eudyptes_filholi	GCA_010085365.1_BGI_Echrysoc_fil.V1_genomic.fna	6429221	Scaffold	119	10155
Eudyptes_moseleyi	GCA_010082375.1_BGI_Emos.V1_genomic.fna	2252023	Scaffold	142	9179
Eudyptes_pachyrhynchus	GCA_010085335.1_BGI_Epac.V1_genomic.fna	8912950	Scaffold	165	10046
Eudyptes_robustus	GCA_010085315.1_BGI_Erob.V1_genomic.fna	367542	Scaffold	135	8118
Eudyptes_schlegeli	GCA_010080425.1_BGI_Esch.V1_genomic.fna	1894246	Scaffold	142	8202
Eudyptes_sclateri	GCA_010078445.1_BGI_Escl.V1_genomic.fna	1921244	Scaffold	119	9762
Eudyptula_albosignata	GCA_010080465.1_BGI_Emin_alb.V1_genomic.fna	21866543	Scaffold	127	24251
Eudyptula_minor	GCA_010080355.1_BGI_Emin.V1_genomic.fna	21127646	Scaffold	134	28781
Eudyptula_novaehollandiae	GCA_010078495.1_BGI_Enov.V1_genomic.fna	29280209	Scaffold	123	25288
Eueides_isabella	GCA_019049475.1_ASM1904947v1_genomic.fna	14722350	Chromosome	157	8918
Eufriesea_mexicana	GCA_001483705.1_ASM148370v1_genomic.fna	351926	Scaffold	102	1626
Euglossa_dilemma	GCA_002201625.1_Edil_v1.0_genomic.fna	143590	Scaffold	100	981
Eulacestoma_nigropectus	GCA_013397775.1_ASM1339777v1_genomic.fna	1156832	Scaffold	118	1357
Eulemur_flavifrons	GCA_001262665.1_Eflavifronsk33QCA_genomic.fna	413352	Scaffold	496	5293
Eulemur_fulvus	GCA_004027275.1_EulFul_v1_BIUU_genomic.fna	22561	Scaffold	702	9370
Eulemur_macaco	GCA_001262655.1_Emacaco_refEf_BWA_oneround_genomic.fna	405987	Scaffold	506	5239
Eulimnadia_texana	GCA_002872375.1_clam_shrimp_assembly_v0.1_genomic.fna	18070303	Scaffold	196	616
Eulithis_prunata	GCA_918843925.1_ilEulPrun1.1_genomic.fna	9415980	Chromosome	296	1988
Eumaeus_atala	GCA_017140195.1_ASM1714019v1_genomic.fna	580433	Scaffold	224	7879
Eumeta_japonica	GCA_005406025.1_Evar_2.0_genomic.fna	324045	Scaffold	287	4735
Eumetopias_jubatus	GCA_004028035.1_ASM402803v1_genomic.fna	14018600	Scaffold	453	23073
Eupelmus_annulatus	GCA_900480025.1_Eann_genomic.fna	28524	Scaffold	130	3177
Eupelmus_urozonus	GCA_900480035.1_Euro_genomic.fna	18995	Scaffold	145	4394
Euperipatoides_rowelli	GCA_003024985.2_Erow_1.0_genomic.fna	14341	Contig	473	33256
Eupristina_koningsbergeri	GCA_018907245.1_ASM1890724v1_genomic.fna	3237228	Scaffold	89	2573
Euproctis_similis	GCA_905147225.1_ilEupSimi1.1_genomic.fna	24449160	Chromosome	231	17362
Euprymna_scolopes	GCA_004765925.1_PBRC_Esco_1.0_genomic.fna	3549550	Scaffold	2690	41104
Eupsilia_transversa	GCA_914767815.1_ilEupTran1.1_genomic.fna	15778023	Chromosome	232	5957
Eupsittula_pertinax	GCA_011317185.1_ASM1131718v1_genomic.fna	9066519	Scaffold	114	8716
Eurypyga_helias	GCA_000690775.1_ASM69077v1_genomic.fna	47243	Scaffold	76	3083
Eurystomus_gularis	GCA_013400335.1_ASM1340033v1_genomic.fna	197888	Scaffold	110	4943
Eurytemora_affinis	GCA_000591075.2_Eaff_2.0_genomic.fna	252275	Scaffold	482	895
Eurytoma_adleriae	GCA_900480045.1_Eadl_genomic.fna	38307	Scaffold	138	3251
Eurytoma_brunniventris	GCA_900475205.1_Ebru_genomic.fna	13596	Scaffold	181	3207
Euschistus_heros	GCA_003667255.1_E_heros_v1.0_sep_2018_genomic.fna	2463424	Contig	341	47829
Euthynnus_affinis	GCA_019973915.1_EUTAFF_01_genomic.fna	29176745	Scaffold	300	2452
Euura_lappo	GCA_018257835.1_ELAP_v2.0_genomic.fna	208956	Scaffold	151	3891
Euura_saliciscinereae	GCA_018420115.1_EuSal_v.1_genomic.fna	49744	Scaffold	163	2427
Exaiptasia_diaphana	GCA_001417965.1_Aiptasia_genome_1.1_genomic.fna	442145	Scaffold	164	1861
Exoneura_robusta	GCA_019453415.1_ASM1945341v1_genomic.fna	447322	Scaffold	155	1617
Exoneurella_tridentata	GCA_019453975.1_ASM1945397v1_genomic.fna	101632	Scaffold	199	727
Fabriciana_adippe	GCA_905404265.1_ilFabAdip1.1_genomic.fna	16739368	Chromosome	160	5958
Falco_cherrug	GCA_000337975.1_F_cherrug_v1.0_genomic.fna	4154532	Scaffold	108	2635
Falco_naumanni	GCA_017639655.1_bFalNau1.pat_genomic.fna	91761059	Chromosome	112	4451
Falco_peregrinus	GCA_000337955.1_F_peregrinus_v1.0_genomic.fna	3935757	Scaffold	113	2675
Falco_rusticolus	GCA_015220075.1_bFalRus1.pri_genomic.fna	91094845	Chromosome	108	3923
Falco_tinnunculus	GCA_010332995.1_FalTin1.0_genomic.fna	21232185	Scaffold	117	2774
Falcunculus_frontatus	GCA_013398115.1_ASM1339811v1_genomic.fna	1193676	Scaffold	128	1133
Fasciola_gigantica	GCA_018104335.1_GXU_FGig_PAC.1.0_genomic.fna	4892498	Scaffold	30	62815
Fasciola_hepatica	GCA_900302435.1_Fasciola_10x_pilon_genomic.fna	1903231	Scaffold	30	45079
Fasciolopsis_buski	GCA_008360955.1_F_buski_1.0.allpaths-lg_genomic.fna	180478	Scaffold	30	10778
Felis_catus	GCA_018350175.1_F.catus_Fca126_mat1.0_genomic.fna	148491486	Chromosome	463	11910
Felis_chaus	GCA_019924945.1_FelChav1.0_genomic.fna	148552997	Chromosome	458	12734
Felis_nigripes	GCA_004023925.1_FelNig_v1_BIUU_genomic.fna	18631	Scaffold	445	9963
Ferrisia_virgata	GCA_900060175.1_FVIR_genomic.fna	25373	Scaffold	120	1698
Ficedula_albicollis	GCA_000247815.2_FicAlb1.5_genomic.fna	6542656	Chromosome	142	866
Fistularia_tabacaria	GCA_901007705.1_Fistularia_tabacaria_assembly_genomic.fna	107234	Scaffold	187	6415
Folsomia_candida	GCA_002217175.1_ASM221717v1_genomic.fna	6519406	Scaffold	706	1109
Fopius_arisanus	GCA_000806365.1_ASM80636v1_genomic.fna	978588	Scaffold	113	1624
Formica_aquilonia_x_Formica_polyctena	GCA_907163055.1_Faqxpol_genomic.fna	1163114	Contig	111	2910
Formica_exsecta	GCA_003651465.1_ASM365146v1_genomic.fna	997654	Scaffold	118	2034
Formica_selysi	GCA_009859135.1_ASM985913v1_genomic.fna	7915200	Chromosome	111	4349
Formicarius_rufipectus	GCA_013399695.1_ASM1339969v1_genomic.fna	836584	Scaffold	103	1168
Fragariocoptes_setiger	GCA_019968535.1_UTMN_FragSetig_1.0_genomic.fna	31557	Contig	25	333
Frankliniella_occidentalis	GCA_000697945.4_Focc_3.0_genomic.fna	948890	Scaffold	570	898
Fratercula_arctica	GCA_905066775.2_FratArc_v2_genomic.fna	105661561	Scaffold	84	8341
Fratercula_cirrhata	GCA_014363165.1_F_cirrhata_scaffold_01_genomic.fna	54950	Scaffold	90	3053
Fregata_magnificens	GCA_013389945.1_ASM1338994v1_genomic.fna	145412	Scaffold	122	9069
Fregetta_grallaria	GCA_013399335.1_ASM1339933v1_genomic.fna	342041	Scaffold	140	7862
Frieseomelitta_varia	GCA_011392965.1_Fvar_1.2_genomic.fna	467007	Scaffold	108	474
Fringilla_coelebs	GCA_015532645.2_FrCoel.v2_genomic.fna	69727445	Chromosome	107	1555
Fukomys_damarensis	GCA_012274545.1_DMR_v1.0_HiC_genomic.fna	62586000	Scaffold	427	12537
Fulica_atra	GCA_013372525.1_Fatr_1.0_genomic.fna	6390841	Scaffold	103	6564
Fulmarus_glacialis	GCA_000690835.1_ASM69083v1_genomic.fna	47208	Scaffold	96	2594
Fundulus_heteroclitus	GCA_011125445.2_MU-UCD_Fhet_4.1_genomic.fna	39340135	Chromosome	982	21971
Furcula_furcula	GCA_911728495.1_ilFurFurc1.1_genomic.fna	27058741	Chromosome	339	30472
Furnarius_figulus	GCA_013397465.1_ASM1339746v1_genomic.fna	650940	Scaffold	121	1289
Gadus_morhua	GCA_902167405.1_gadMor3.0_genomic.fna	28732775	Chromosome	310	8257
Galbula_dea	GCA_013399015.1_ASM1339901v1_genomic.fna	1175606	Scaffold	128	8297
Galemys_pyrenaicus	GCA_019455555.1_Gpyr_1.0_genomic.fna	8503682	Scaffold	406	2064
Galendromus_occidentalis	GCA_000255335.1_Mocc_1.0_genomic.fna	896831	Scaffold	85	1820
Galeopterus_variegatus	GCA_000696425.1_G_variegatus-3.0.2_genomic.fna	245189	Scaffold	668	17014
Galerucella_calmariensis	GCA_910591675.1_Galerucella_calmariensis_genome_assembly_genomic.fna	79674	Scaffold	300	26292
Galerucella_pusilla	GCA_910591695.1_Galerucella_pusilla_genome_assembly_genomic.fna	45442	Scaffold	264	21328
Galerucella_tenella	GCA_910591685.1_Galerucella_tenella_genome_assembly_genomic.fna	31588	Scaffold	292	16876
Galleria_mellonella	GCA_003640425.2_ASM364042v2_genomic.fna	13483299	Scaffold	217	534
Gallus_gallus	GCA_016699485.1_bGalGal1.mat.broiler.GRCg7b_genomic.fna	90861225	Chromosome	156	6227
Gambusia_affinis	GCA_019740435.1_SWU_Gaff_1.0_genomic.fna	29761488	Chromosome	461	3248
Gambusia_holbrooki	GCA_009663075.1_ASM966307v1_genomic.fna	54640	Scaffold	584	3781
Gasterosteus_aculeatus	GCA_016920845.1_GAculeatus_UGA_version5_genomic.fna	20445003	Chromosome	240	4636
Gasterosteus_nipponicus	GCA_014132575.2_Gnip_1.0_genomic.fna	17641857	Chromosome	216	3452
Gavia_stellata	GCA_000690875.1_ASM69087v1_genomic.fna	45532	Scaffold	83	2481
Gavialis_gangeticus	GCA_001723915.1_GavGan_comp1_genomic.fna	96076944	Scaffold	84	34989
Gekko_japonicus	GCA_001447785.1_Gekko_japonicus_V1.1_genomic.fna	707733	Scaffold	1371	60548
Geococcyx_californianus	GCA_013389885.1_ASM1338988v1_genomic.fna	59473	Scaffold	121	4182
Geospiza_fortis	GCA_000277835.1_GeoFor_1.0_genomic.fna	5255844	Scaffold	116	1653
Geothlypis_trichas	GCA_009764595.1_bGeoTri1.pri_genomic.fna	72541719	Chromosome	248	2975
Geotrypetes_seraphini	GCA_902459505.2_aGeoSer1.2_genomic.fna	272612222	Chromosome	749	223080
Gephyroberyx_darwinii	GCA_900660455.1_Gephyroberyx_darwinii_assembly_genomic.fna	18145	Scaffold	194	2394
Gerris_buenoi	GCA_001010745.2_Gbue_2.0_genomic.fna	412278	Scaffold	380	9658
Gigantidas_platifrons	GCA_002080005.1_Bpl_v1.0_genomic.fna	343341	Scaffold	487	20655
Gigantopelta_aegis	GCA_016097555.1_Gae_host_genome_genomic.fna	81591406	Chromosome	466	11820
Giraffa_camelopardalis	GCA_017591445.1_ASM1759144v1_genomic.fna	158234173	Chromosome	441	87156
Giraffa_tippelskirchi	GCA_013496395.1_ASM1349639v1_genomic.fna	160341600	Chromosome	469	56837
Girardia_tigrina	GCA_001938485.1_gtig.1_genomic.fna	12094	Scaffold	71	36137
Girardinus_metallicus	GCA_903067095.1_HVK_GM_001_genomic.fna	41813	Scaffold	409	1579
Glandirana_rugosa	GCA_018402905.1_Glandirana_rugosa_assembly_1.0_genomic.fna	747629	Scaffold	3662	225001
Glareola_pratincola	GCA_013401295.1_ASM1340129v1_genomic.fna	411631	Scaffold	110	6475
Glaucidium_brasilianum	GCA_013399595.1_ASM1339959v1_genomic.fna	1600682	Scaffold	129	5580
Glaucomys_volans	GCA_020662805.1_ASM2066280v1_genomic.fna	452493	Scaffold	669	16909
Glaucopsyche_alexis	GCA_905404095.1_ilGlaAlex1.1_genomic.fna	26518193	Chromosome	344	15109
Glis_glis	GCA_004027185.1_GliGli_v1_BIUU_genomic.fna	30338	Scaffold	624	11961
Globicephala_melas	GCA_006547405.1_ASM654740v1_genomic.fna	18102937	Scaffold	474	30854
Globodera_ellingtonae	GCA_001723225.1_ASM172322v1_genomic.fna	327189	Scaffold	0	282
Globodera_pallida	GCA_020449905.1_D383_Gpal_1.0_genomic.fna	2862751	Scaffold	2	331
Globodera_rostochiensis	GCA_018350325.1_WUR_GloGros_L19_genomic.fna	3274370	Scaffold	1	204
Glossina_austeni	GCA_000688735.1_Glossina_austeni-1.0.3_genomic.fna	812585	Scaffold	184	1732
Glossina_brevipalpis	GCA_000671755.1_Glossina_brevipalpis_1.0.3_genomic.fna	1209507	Scaffold	192	712
Glossina_fuscipes	GCA_014805625.1_Yale_Gfus_2_genomic.fna	9601783	Scaffold	206	4574
Glossina_morsitans	GCA_001077435.1_ASM107743v1_genomic.fna	49769	Contig	194	2222
Glossina_pallidipes	GCA_000688715.1_Glossina_pallidipes-1.0.3_genomic.fna	1038751	Scaffold	190	1687
Glossina_palpalis	GCA_000818775.1_Glossina_palpalis_gambiensis-2.0.1_genomic.fna	575037	Scaffold	194	2020
Glossosoma_conforme	GCA_003347265.1_ASM334726v1_genomic.fna	16667	Scaffold	583	2128
Gnathochromis_permaxillaris	GCA_015104535.1_ITA4.scf_genomic.fna	20905	Scaffold	347	3272
Gnathochromis_pfefferi	GCA_015052505.1_AWB7.scf_genomic.fna	20610	Scaffold	332	3538
Gnoriste_bilineata	GCA_913698475.1_Gbili3_genomic.fna	11518	Contig	2	11518
Gobiocypris_rarus	GCA_018491645.1_ASM1849164v1_genomic.fna	36586440	Chromosome	881	16803
Gonatopus_flavifemur	GCA_018340375.1_Gfla_zju_1.0_genomic.fna	35138189	Scaffold	127	9324
Gonioctena_quinquepunctata	GCA_018342105.1_ULB_GQUI_1.0_genomic.fna	432124	Contig	833	91538
Goniozus_legneri	GCA_003055095.1_ASM305509v1_genomic.fna	167330	Scaffold	95	657
Gopherus_agassizii	GCA_002896415.1_ASM289641v1_genomic.fna	228109	Scaffold	627	28806
Gopherus_evgoodei	GCA_007399415.1_rGopEvg1_v1.p_genomic.fna	147425149	Chromosome	684	46633
Gorilla_gorilla	GCA_008122165.1_Kamilah_GGO_v0_genomic.fna	26116462	Chromosome	625	23925
Gorsachius_goisagi	GCA_018403395.1_G_goisagi_scaffold_01_genomic.fna	73010	Scaffold	126	4930
Gouania_willdenowi	GCA_900634775.2_fGouWil2.2_genomic.fna	38978045	Chromosome	763	13160
Gracilinanus_agilis	GCA_016433145.1_AgileGrace_genomic.fna	683521856	Chromosome	1082	31006
Grallaria_varia	GCA_013396735.1_ASM1339673v1_genomic.fna	482390	Scaffold	99	1908
Grammatotria_lemairii	GCA_015107505.1_JDD7.scf_genomic.fna	24241	Scaffold	351	3770
Grammomys_surdaster	GCA_004785775.1_NIH_TR_1.0_genomic.fna	8094907	Scaffold	772	13319
Grantiella_picta	GCA_013397955.1_ASM1339795v1_genomic.fna	1131194	Scaffold	121	741
Graphium_doson	GCA_014048405.1_ASM1404840v1_genomic.fna	422361	Scaffold	150	1789
Graphiurus_murinus	GCA_004027655.1_GraMur_v1_BIUU_genomic.fna	28463	Scaffold	1164	17745
Greenwoodochromis_bellcrossi	GCA_015106255.1_IXB5.scf_genomic.fna	26743	Scaffold	352	3707
Greenwoodochromis_christyi	GCA_015107935.1_IZE4.scf_genomic.fna	23650	Scaffold	349	3474
Griposia_aprilina	GCA_916610205.1_ilGriApri1.1_genomic.fna	24562086	Chromosome	244	21148
Grus_americana	GCA_013390085.1_ASM1339008v1_genomic.fna	266481	Scaffold	137	4635
Grus_monacha	GCA_012487855.1_Gmonacha_1.0_genomic.fna	89778	Scaffold	143	4928
Grus_nigricollis	GCA_004360235.1_ASM436023v1_genomic.fna	17886166	Scaffold	124	10872
Gryllus_bimaculatus	GCA_017312745.1_Gbim_1.0_genomic.fna	6287223	Scaffold	335	5383
Guaruba_guarouba	GCA_011800095.1_ASM1180009v1_genomic.fna	9320406	Scaffold	115	9398
Gulo_gulo	GCA_900006375.2_Gulo_2.2_annotated_genomic.fna	178272	Scaffold	434	5001
Gymnarchus_niloticus	GCA_009936485.1_ASM993648v1_genomic.fna	1179548	Scaffold	222	3746
Gymnobelideus_leadbeateri	GCA_011680675.1_LBP_v1_genomic.fna	502495	Scaffold	807	12144
Gymnodraco_acuticeps	GCA_902827175.1_fGymAcu1.1_genomic.fna	1921211	Scaffold	694	27060
Gymnogyps_californianus	GCA_018139145.1_ASM1813914v1_genomic.fna	85346818	Chromosome	95	7673
Gymnorhina_tibicen	GCA_013399875.1_ASM1339987v1_genomic.fna	1191429	Scaffold	128	1606
Gymnosoma_rotundatum	GCA_916610165.1_idGymRotn1.1_genomic.fna	137798182	Chromosome	256	17867
Gyrodactylus_bullatarudis	GCA_012064415.1_ASM1206441v1_genomic.fna	308184	Scaffold	27	1851
Gyrodactylus_salaris	GCA_000715275.1_Gsalaris_v1_genomic.fna	18390	Scaffold	24	305
Habropoda_laboriosa	GCA_001263275.1_ASM126327v1_genomic.fna	1784116	Scaffold	103	764
Habrosyne_pyritoides	GCA_907165245.1_ilHabPyri1.1_genomic.fna	14121114	Chromosome	187	7052
Haemaphysalis_longicornis	GCA_013339765.1_ASM1333976v1_genomic.fna	204922340	Chromosome	444	98470
Haematobia_irritans	GCA_003123925.1_Hi_v1.0_genomic.fna	23099	Scaffold	199	1941
Haemonchus_contortus	GCA_000469685.2_haemonchus_contortus_MHCO3ISE_4.0_genomic.fna	47382676	Chromosome	1	3682
Haemonchus_placei	GCA_900617895.1_H_placei_MHpl1_0011_upd_genomic.fna	37625	Scaffold	1	1563
Halcyon_senegalensis	GCA_013397595.1_ASM1339759v1_genomic.fna	2050318	Scaffold	114	8610
Haliaeetus_albicilla	GCA_000691405.1_ASM69140v1_genomic.fna	57319	Scaffold	83	2709
Haliaeetus_leucocephalus	GCA_000737465.1_Haliaeetus_leucocephalus-4.0_genomic.fna	9145499	Scaffold	131	3997
Haliaeetus_pelagicus	GCA_014363185.1_H_pelagicus_scaffold_01_genomic.fna	179278	Scaffold	128	3175
Halicephalobus_mephisto	GCA_009193035.1_mephisto_omega_genomic.fna	313311	Scaffold	21	53
Halicephalobus_sp._NKZ332	GCA_009761265.1_ASM976126v1_genomic.fna	60651	Scaffold	14	34
Halichoerus_grypus	GCA_012393455.1_Tufts_HGry_1.1_genomic.fna	1033864	Scaffold	458	18543
Haliclystus_octoradiatus	GCA_916610825.1_jrHalOcto1.1_genomic.fna	28991210	Chromosome	71	6945
Haliotis_laevigata	GCA_008038995.1_Hlaev_1.0_genomic.fna	81233	Scaffold	348	9250
Haliotis_rubra	GCA_003918875.1_ASM391887v1_genomic.fna	1227833	Scaffold	345	21462
Haliotis_rufescens	GCA_003343065.1_H.ruf_v1.0_genomic.fna	1895871	Scaffold	341	16498
Halocynthia_aurantium	GCA_013436065.1_Haaura_MTP2014_genomic.fna	30875	Scaffold	89	94
Halocynthia_roretzi	GCA_013436055.1_Harore_MTP2014_genomic.fna	200671	Scaffold	57	85
Halyomorpha_halys	GCA_000696795.3_Hhal_1.1_genomic.fna	802423	Scaffold	297	16063
Hapalochlaena_maculosa	GCA_015501135.1_ASM1550113v1_genomic.fna	931835	Scaffold	1713	20655
Haplochromis_burtoni	GCA_018398535.1_NCSU_Asbu1_genomic.fna	1410599	Scaffold	397	7495
Haplochromis_chilotes	GCA_018403475.1_Hchi_1.0_genomic.fna	1540223	Scaffold	440	5108
Haplochromis_paludinosus	GCA_015111855.1_KYG1.scf_genomic.fna	15811	Scaffold	307	2907
Haplochromis_sauvagei	GCA_018403495.1_Hsau_1.0_genomic.fna	1207037	Scaffold	477	6139
Haplochromis_sp._Chipwa	GCA_015103095.1_HXC5.scf_genomic.fna	21953	Scaffold	325	3718
Haplochromis_vanheusdeni	GCA_015106555.1_JWG3.scf_genomic.fna	13129	Scaffold	322	4052
Haplotaxodon_microlepis	GCA_015105255.1_IQB8.scf_genomic.fna	25202	Scaffold	370	4484
Haplotaxodon_trifasciatus	GCA_015105275.1_IQB6.scf_genomic.fna	19295	Scaffold	334	3333
Harlomillsia_oculata	GCA_019776145.1_ASM1977614v1_genomic.fna	21054	Scaffold	193	131
Harmonia_axyridis	GCA_914767665.1_icHarAxyr1.1_genomic.fna	63675256	Chromosome	340	10837
Harpagifer_antarcticus	GCA_902827135.1_fHarAnt1.1_genomic.fna	4997231	Scaffold	586	27483
Harpegnathos_saltator	GCA_003227715.1_Hsal_v8.5_genomic.fna	1078644	Scaffold	136	2861
Hecatera_dysodea	GCA_905332915.1_ilHecDyso1.1_genomic.fna	21896367	Chromosome	241	16677
Helicolenus_hilgendorfi	GCA_916700815.1_H-hilgendorfii_KUI10868_genomic.fna	10605	Scaffold	182	562
Heliconius_erato_x_Heliconius_himera	GCA_013421005.1_ASM1342100v1_genomic.fna	52307	Scaffold	178	6226
Heliconius_hermathena	GCA_013403705.1_ASM1340370v1_genomic.fna	499611	Scaffold	153	3326
Heliconius_himera	GCA_013421065.1_ASM1342106v1_genomic.fna	48689	Scaffold	159	3653
Heliconius_melpomene	GCA_000313835.2_ASM31383v2_genomic.fna	194302	Scaffold	151	2243
Heliconius_nattereri	GCA_013403645.1_ASM1340364v1_genomic.fna	8841713	Scaffold	152	3062
Heliconius_numata	GCA_016802625.1_ASM1680262v1_genomic.fna	542328	Scaffold	168	2804
Helicorthomorpha_holstii	GCA_013389785.1_Chicago_HiC_genomic.fna	18119263	Scaffold	109	2289
Helicoverpa_armigera	GCA_002156985.1_Harm_1.0_genomic.fna	1000414	Scaffold	179	1345
Helicoverpa_zea	GCA_002150865.1_Hzea_1.0_genomic.fna	201477	Scaffold	173	1658
Heligmosomoides_polygyrus	GCA_900096555.1_nHp_v2.0_genomic.fna	179575	Scaffold	0	19569
Heliornis_fulica	GCA_013399135.1_ASM1339913v1_genomic.fna	389526	Scaffold	95	3473
Heliothis_virescens	GCA_002382865.1_K63_refined_pacbio_genomic.fna	102124	Scaffold	177	2251
Helobdella_robusta	GCA_000326865.1_Helobdella_robusta_v1.0_genomic.fna	3060193	Scaffold	89	5354
Helogale_parvula	GCA_004023845.1_HelPar_v1_BIUU_genomic.fna	179119	Scaffold	691	10003
Helostoma_temminkii	GCA_900302695.1_ASM90030269v1_genomic.fna	71786	Scaffold	296	2027
Hemaris_fuciformis	GCA_907164795.1_iHemFuc1.1_genomic.fna	16553285	Chromosome	177	6424
Hemibagrus_wyckioides	GCA_019097595.1_SWU_Hwy_1.0_genomic.fna	26010843	Chromosome	269	7573
Hemibates_koningsi	GCA_015052305.1_IZA5.scf_genomic.fna	19550	Scaffold	329	4351
Hemibates_stenosoma	GCA_015106175.1_IXC2.scf_genomic.fna	14497	Scaffold	324	3213
Hemicentrotus_pulcherrimus	GCA_003118195.1_HpulGenome_v1_genomic.fna	142559	Scaffold	219	2250
Hemichromis_elongatus	GCA_015108515.1_JWE9.scf_genomic.fna	37082	Scaffold	329	4095
Hemignathus_wilsoni	GCA_009690805.1_HemiWil1.0_genomic.fna	3340285	Scaffold	155	868
Hemiprocne_comata	GCA_020745705.1_bHemCom1.pri.cur_genomic.fna	91346199	Chromosome	128	16508
Hemiscyllium_ocellatum	GCA_020745735.1_sHemOce1.pat.X.cur._genomic.fna	83580160	Chromosome	1635	130023
Hemitragus_hylocrius	GCA_004026825.1_HemHyl_v1_BIUU_genomic.fna	85340	Scaffold	520	116016
Heortia_vitessoides	GCA_020976665.1_CUHK_Hv_1_genomic.fna	18244730	Scaffold	168	2072
Hepsetus_odoe	GCA_017165825.1_ASM1716582v1_genomic.fna	25843955	Chromosome	304	11346
Hermetia_illucens	GCA_905115235.1_iHerIll2.2.curated.20191125_genomic.fna	180357958	Chromosome	205	70686
Herpetotheres_cachinnans	GCA_013399355.1_ASM1339935v1_genomic.fna	1830427	Scaffold	119	5166
Hesperia_comma	GCA_905404135.1_ilHesComm1.1_genomic.fna	18810678	Chromosome	433	14367
Hesperophylax_magnus	GCA_016648045.1_BYU_hespero_1.0_genomic.fna	768217	Contig	2739	47735
Hestina_assimilis	GCA_016906905.1_SNNU_genomic.fna	13763034	Contig	160	7617
Heteractis_crispa	GCA_015164035.1_ASM1516403v1_genomic.fna	1013117	Scaffold	187	4100
Heteractis_magnifica	GCA_011763375.1_ASM1176337v1_genomic.fna	1098995	Scaffold	209	4148
Heterocephalus_glaber	GCA_000247695.1_HetGla_female_1.0_genomic.fna	20532749	Scaffold	581	14850
Heterochromis_multidens	GCA_015108495.1_JWF1.scf_genomic.fna	17757	Scaffold	336	9545
Heterodera_glycines	GCA_004148225.2_ASM414822v2_genomic.fna	17907690	Chromosome	2	1555
Heterodera_schachtii	GCA_019095935.1_Hsch_Bonn_V1.0_genomic.fna	1273070	Scaffold	3	1055
Heterohyrax_brucei	GCA_004026845.1_HetBruBak_v1_BIUU_genomic.fna	67904	Scaffold	642	53929
Heteronetta_atricapilla	GCA_011075105.1_BPBGC_Hatr_1.0_genomic.fna	23364606	Chromosome	106	11262
Heterorhabditis_bacteriophora	GCA_000223415.1_Heterorhabditis_bacteriophora-7.0_genomic.fna	312328	Scaffold	2	139
Heterorhabditis_indica	GCA_020740425.1_Hi_IARI_1.0_genomic.fna	216761	Scaffold	0	93
Heterotilapia_buettikoferi	GCA_015108575.1_JWE3.scf_genomic.fna	22937	Scaffold	354	3331
Heterotis_niloticus	GCA_018136845.1_ASM1813684v1_genomic.fna	32427226	Chromosome	258	4652
Heterotrigona_itama	GCA_903986555.1_IQG0107_L5_genomic.fna	49824	Scaffold	102	143
Hexapoda_sp.	GCA_002916965.1_ASM291696v1_genomic.fna	17347	Scaffold	97	211
Himantopus_himantopus	GCA_003993805.1_UO_Hhiman_2.0_genomic.fna	99457149	Scaffold	98	3279
Hippocampus_abdominalis	GCA_018466805.1_ZJU1.0_genomic.fna	21766359	Chromosome	505	3311
Hippocampus_comes	GCA_001891065.1_H_comes_QL1_v1_genomic.fna	2034572	Scaffold	479	1710
Hippocampus_kuda	GCA_901007745.1_Hippocampus_kuda_assembly_genomic.fna	31191	Scaffold	381	1491
Hippocampus_whitei	GCA_901007805.1_Hippocampus_whitei_assembly_genomic.fna	40759	Scaffold	390	1408
Hippoglossus_hippoglossus	GCA_009819705.1_fHipHip1.pri_genomic.fna	26312018	Chromosome	282	1981
Hippoglossus_stenolepis	GCA_013339905.1_IPHC_HiSten_1.0_genomic.fna	24985257	Chromosome	237	1978
Hippolais_icterina	GCA_013400075.1_ASM1340007v1_genomic.fna	494139	Scaffold	153	1093
Hippopotamus_amphibius	GCA_004027065.2_HipAmp_v2_BIUU_UCD_genomic.fna	4444377	Scaffold	536	30627
Hipposideros_armiger	GCA_001890085.1_ASM189008v1_genomic.fna	2328177	Scaffold	410	3836
Hipposideros_galeritus	GCA_004027415.1_HipGal_v1_BIUU_genomic.fna	37985	Scaffold	505	13207
Hippotragus_equinus	GCA_016433095.1_ASM1643309v1_genomic.fna	8357620	Scaffold	472	115473
Hippotragus_niger	GCA_006942125.1_SCBI_HNig_1.0_genomic.fna	4586323	Scaffold	464	106293
Hirudo_medicinalis	GCA_011800805.1_ASM1180080v1_genomic.fna	97775	Scaffold	96	1306
Hirundichthys_speculiger	GCA_018398805.1_Hirundichthys_speculiger_1.0_genomic.fna	1152470	Scaffold	422	13614
Hirundo_rustica	GCA_015227805.2_bHirRus1.pri.v2_genomic.fna	76187387	Chromosome	328	7201
Hofstenia_miamia	GCA_900660155.1_ASM90066015v1_genomic.fna	1044515	Scaffold	341	27398
Holacanthella_duospinosa	GCA_002738285.1_ASM273828v1_genomic.fna	310226	Scaffold	152	3883
Holocentrus_rufus	GCA_900302615.1_ASM90030261v1_genomic.fna	21389	Scaffold	272	2212
Holothuria_glaberrima	GCA_009936505.2_ASM993650v2_genomic.fna	25282	Scaffold	185	6618
Homalodisca_vitripennis	GCA_019364655.1_UCR_GWSS_1.0_genomic.fna	648236	Scaffold	214	34712
Homarus_americanus	GCA_018991925.1_GMGI_Hamer_2.0_genomic.fna	759644	Scaffold	803	61317
Homo_sapiens	GCA_000001405.28_GRCh38.p13_genomic.fna	67794873	Chromosome	697	25647
Hoplostethus_atlanticus	GCA_900660355.1_Hoplostethus_atlanticus_assembly_genomic.fna	15562	Scaffold	200	1873
Hormaphis_cornu	GCA_017140985.1_hormaphis_cornu_26Sep2017_PoQx8_genomic.fna	36083769	Chromosome	88	962
Hormiphora_californensis	GCA_020137815.1_UCSC_Hcal_v1_genomic.fna	8537259	Chromosome	126	1410
Horornis_vulcanius	GCA_013401035.1_ASM1340103v1_genomic.fna	15429	Scaffold	94	656
Hozukius_emblemarius	GCA_916700935.1_H_emblemarius_134878_genomic.fna	41075	Scaffold	392	2007
Hozukius_guyotensis	GCA_916700995.1_H_guyotensis_138486_genomic.fna	43437	Scaffold	399	2052
Hucho_hucho	GCA_003317085.1_ASM331708v1_genomic.fna	287338	Scaffold	1552	64195
Hyaena_hyaena	GCA_003009895.1_ASM300989v1_genomic.fna	2001327	Scaffold	455	8454
Hyalella_azteca	GCA_000764305.3_Hazt_2.0.1_genomic.fna	215427	Scaffold	328	3524
Hyalomma_asiaticum	GCA_013339685.1_ASM1333968v1_genomic.fna	137335073	Chromosome	409	68586
Hycleus_cichorii	GCA_013841215.1_ASM1384121v1_genomic.fna	99766	Scaffold	206	555
Hycleus_phaleratus	GCA_013841185.1_ASM1384118v1_genomic.fna	78049	Scaffold	191	322
Hydatigera_taeniaeformis	GCA_900622495.1_H_taeniaeformis_Canary_Islands_0011_upd_genomic.fna	12558	Scaffold	19	129
Hydra_viridissima	GCA_014706445.1_ASM1470644v1_genomic.fna	1079704	Scaffold	53	891
Hydra_vulgaris	GCA_000004095.1_Hydra_RP_1.0_genomic.fna	96317	Scaffold	58	21031
Hydraecia_micacea	GCA_914767645.1_ilHydMica1.1_genomic.fna	18862954	Chromosome	242	9654
Hydriomena_furcata	GCA_912999785.1_ilHydFurc1.1_genomic.fna	16092901	Chromosome	402	4865
Hydrochoerus_hydrochaeris	GCA_004027455.1_HydHyd_v1_BIUU_genomic.fna	202224	Scaffold	627	21980
Hydroides_elegans	GCA_001703475.1_H_elegans_v1.0_genomic.fna	17329	Scaffold	513	13734
Hydrolagus_affinis	GCA_012026655.1_UP_Haf_genomic.fna	19535	Scaffold	305	17308
Hydrophis_curtus	GCA_019472885.1_HCur_v2_genomic.fna	266229956	Chromosome	996	128106
Hydrophis_cyanocinctus	GCA_019473425.1_HCya_v2_genomic.fna	264245889	Chromosome	1021	130051
Hydrophis_melanocephalus	GCA_004320005.1_hydMel_1.0_genomic.fna	59810	Scaffold	632	11471
Hydropotes_inermis	GCA_020226075.1_ASM2022607v1_genomic.fna	74967728	Chromosome	474	66757
Hydropsyche_tenuis	GCA_009617725.1_HT1_wtdbg2_racon_pilon_genomic.fna	2190134	Contig	177	225
Hylaea_fasciaria	GCA_905147375.1_ilHylFasc1.1_genomic.fna	11686647	Chromosome	211	5253
Hyles_vespertilio	GCA_009982885.1_ASM998288v1_genomic.fna	7475438	Contig	181	25035
Hylia_prasina	GCA_013397195.1_ASM1339719v1_genomic.fna	688804	Scaffold	114	1198
Hylobates_moloch	GCA_009828535.3_HMol_V3_genomic.fna	125196221	Scaffold	610	24046
Hymenochirus_boettgeri	GCA_019447015.1_UCB_Hboe_1.0_genomic.fna	293320900	Chromosome	543	40747
Hymenolepis_diminuta	GCA_900708905.1_H._diminuta_assembly_from_ERS3052629-ERS3052634_genomic.fna	2537350	Scaffold	27	288
Hymenolepis_microstoma	GCA_000469805.3_HMN_v3_genomic.fna	25815276	Chromosome	96	300
Hypena_proboscidalis	GCA_905147285.1_ilHypProb1.1_genomic.fna	21969129	Chromosome	331	13497
Hyphantria_cunea	GCA_003709505.1_ASM370950v1_genomic.fna	1126406	Scaffold	211	5315
Hypocryptadius_cinnamomeus	GCA_013400635.1_ASM1340063v1_genomic.fna	39504	Scaffold	105	642
Hypolimnas_misippus	GCA_008963455.1_UofC_Hmis_v1.0_genomic.fna	1011763	Scaffold	164	1700
Hypophthalmichthys_molitrix	GCA_004764525.1_HypMol1.0_genomic.fna	314181	Scaffold	544	2623
Hypophthalmichthys_nobilis	GCA_019925145.1_ASM1992514v1_genomic.fna	33747976	Chromosome	335	5458
Hypoplectrus_puella	GCA_900610375.1_HP_genome_unmasked_01_genomic.fna	24210077	Scaffold	272	1072
Hyposmocoma_kahamanoa	GCA_003589595.1_ASM358959v1_genomic.fna	13520097	Scaffold	217	12862
Hypothenemus_hampei	GCA_013372445.1_CENICAFE_Hham_1.1_genomic.fna	340248	Scaffold	126	1046
Hypsibius_dujardini	GCA_002082055.1_nHd_3.1_genomic.fna	342180	Scaffold	12	110
Hystrix_brachyura	GCA_016801275.1_DSBC_Hbra_1.0_genomic.fna	2980431	Scaffold	420	5246
Hystrix_cristata	GCA_004026905.1_HysCri_v1_BIUU_genomic.fna	64768	Scaffold	494	12462
Ibidorhyncha_struthersii	GCA_013398815.1_ASM1339881v1_genomic.fna	514623	Scaffold	127	9652
Ichneumon_xanthorius	GCA_917499995.1_iyIchXant1.1_genomic.fna	20145675	Chromosome	127	3545
Ictalurus_punctatus	GCA_001660625.2_IpCoco_1.2_genomic.fna	7898905	Chromosome	375	6889
Ictidomys_tridecemlineatus	GCA_016881025.1_HiC_Itri_2_genomic.fna	193221680	Chromosome	544	4733
Idaea_aversata	GCA_907269075.1_ilIdaAver1.1_genomic.fna	15151489	Chromosome	379	6844
Ifrita_kowaldi	GCA_013398055.1_ASM1339805v1_genomic.fna	424487	Scaffold	106	1314
Ignelater_luminosus	GCA_011009095.1_Ilumi1.2_genomic.fna	95789	Scaffold	857	13565
Illadopsis_cleaveri	GCA_013399915.1_ASM1339991v1_genomic.fna	377149	Scaffold	119	1358
Indicator_maculatus	GCA_013399975.1_ASM1339997v1_genomic.fna	462551	Scaffold	122	7116
Indri_indri	GCA_004363605.1_IndInd_v1_BIUU_genomic.fna	28620	Scaffold	617	11295
Inia_geoffrensis	GCA_004363515.1_IniGeo_v1_BIUU_genomic.fna	26707	Scaffold	495	31738
Interochromis_loocki	GCA_015105475.1_IPB6.scf_genomic.fna	22433	Scaffold	333	3708
Intoshia_linei	GCA_001642005.1_IntLin1.0_genomic.fna	26268	Scaffold	8	220
Ips_nitidus	GCA_018691245.1_ASM1869124v1_genomic.fna	10238297	Scaffold	320	9146
Ips_typographus	GCA_016097725.1_CZU_Ityp_1.0_genomic.fna	6654004	Contig	244	6908
Irena_cyanogastra	GCA_013397155.1_ASM1339715v1_genomic.fna	552862	Scaffold	121	1327
Istiophorus_platypterus	GCA_016859345.1_ASM1685934v1_genomic.fna	26283175	Chromosome	211	1300
Ixodes_persulcatus	GCA_013358835.1_BMI_IPER_1.0_genomic.fna	532865	Scaffold	530	65386
Ixodes_scapularis	GCA_016920785.2_ASM1692078v2_genomic.fna	132052651	Scaffold	565	79412
Jacana_jacana	GCA_013400555.1_ASM1340055v1_genomic.fna	126631	Scaffold	102	6527
Jaculus_jaculus	GCA_020740685.1_mJacJac1.mat.Y.cur_genomic.fna	158244790	Chromosome	527	25958
Julidochromis_dickfeldi	GCA_015105015.1_IRC4.scf_genomic.fna	19482	Scaffold	349	3092
Julidochromis_marksmithi	GCA_015110755.1_LFH1.scf_genomic.fna	19870	Scaffold	339	3085
Julidochromis_marlieri	GCA_015108065.1_JXB5.scf_genomic.fna	20085	Scaffold	344	3132
Julidochromis_ornatus	GCA_015104675.1_ISC1.scf_genomic.fna	17828	Scaffold	333	2883
Julidochromis_regani	GCA_015109195.1_KFF4.scf_genomic.fna	17949	Scaffold	323	2852
Julidochromis_sp._'kombe'_AB-2019	GCA_015102915.1_ILD9.scf_genomic.fna	15580	Scaffold	321	2444
Julidochromis_sp._'marlieri_south'_AB-2019	GCA_015111775.1_LBF3.scf_genomic.fna	18888	Scaffold	339	3015
Julidochromis_sp._'regani_south'_AB-2019	GCA_015105035.1_IRB8.scf_genomic.fna	16378	Scaffold	312	2567
Julidochromis_sp._'unterfels'_AB-2019	GCA_015052685.1_JWA2.scf_genomic.fna	20303	Scaffold	343	3332
Julidochromis_transcriptus	GCA_015103115.1_HFG1287.scf_genomic.fna	20999	Scaffold	350	3305
Junco_hyemalis	GCA_003829775.1_ASM382977v1_genomic.fna	71317294	Scaffold	151	653
Junonia_evarete	GCA_018232805.1_SRR10765807_genomic.fna	11425	Contig	8	230
Kobus_ellipsiprymnus	GCA_006410655.1_DFW_genomic.fna	779552	Scaffold	482	86197
Kobus_leche	GCA_014926565.1_Klec_v1.0_genomic.fna	3233651	Scaffold	490	119475
Kogia_breviceps	GCA_004363705.1_KogBre_v1_BIUU_genomic.fna	28812	Scaffold	472	34668
Kradibia_gibbosae	GCA_018907135.1_ASM1890713v1_genomic.fna	21959070	Scaffold	90	168
Kryptolebias_hermaphroditus	GCA_007896545.1_ASM789654v1_genomic.fna	27459464	Chromosome	378	8155
Kryptolebias_marmoratus	GCA_001649575.2_ASM164957v2_genomic.fna	28170849	Chromosome	340	5052
Kudoa_iwatai	GCA_001407235.2_Kudoa1_genomic.fna	40195	Scaffold	3	88
Labeo_calbasu	GCA_019740295.1_ASM1974029v1_genomic.fna	13436	Scaffold	785	5130
Labeo_catla	GCA_012976165.1_CIFA_Catla_1.0_genomic.fna	719175	Scaffold	801	10363
Labeo_rohita	GCA_017311145.1_HRRL_Labeo_rohita_001_genomic.fna	1959535	Scaffold	1213	14636
Labrus_bergylta	GCA_900080235.1_BallGen_V1_genomic.fna	794648	Scaffold	349	7336
Lacerta_agilis	GCA_009819535.1_rLacAgi1.pri_genomic.fna	86565987	Chromosome	928	18416
Lacerta_bilineata	GCA_900245895.1_L._bilineata_genome_assembly_genomic.fna	368212	Contig	935	20151
Lacerta_viridis	GCA_900245905.1_ASM90024590v1_genomic.fna	662519	Contig	1062	21372
Ladona_fulva	GCA_000376725.2_Lful_2.0_genomic.fna	1183267	Scaffold	308	12153
Lagenorhynchus_obliquidens	GCA_003676395.1_ASM367639v1_genomic.fna	28371583	Scaffold	472	31451
Lagopus_leucura	GCA_019238085.1_USGS_WTPT01_genomic.fna	36287040	Scaffold	130	5245
Lagopus_muta	GCA_004320205.1_Lagopus_muta_japonica_ver1.0_genomic.fna	63289	Scaffold	138	2596
Lama_glama	GCA_013239585.1_ASM1323958v1_genomic.fna	3269186	Scaffold	451	3829
Lama_guanicoe	GCA_013239625.1_ASM1323962v1_genomic.fna	14786206	Scaffold	455	4644
Lamellibrachia_luymesi	GCA_009193005.1_LLUY_1.0_genomic.fna	372990	Scaffold	318	14232
Lamprigera_yunnana	GCA_013368075.1_ASM1336807v1_genomic.fna	3509824	Contig	1583	22364
Lamprologus_callipterus	GCA_015052345.1_IPH2.scf_genomic.fna	19269	Scaffold	344	2941
Lamprologus_kungweensis	GCA_015110375.1_JXG8.scf_genomic.fna	19884	Scaffold	360	3346
Lamprologus_laparogramma	GCA_015107315.1_JDI2.scf_genomic.fna	17899	Scaffold	335	3112
Lamprologus_lemairii	GCA_015107875.1_IZI7.scf_genomic.fna	14205	Scaffold	332	2758
Lamprologus_meleagris	GCA_015108715.1_JWA9.scf_genomic.fna	10961	Scaffold	319	2725
Lamprologus_ocellatus	GCA_015052485.1_ILD3.scf_genomic.fna	14052	Scaffold	334	2739
Lamprologus_ornatipinnis	GCA_015109935.1_JZF3.scf_genomic.fna	19261	Scaffold	331	2935
Lamprologus_signatus	GCA_015106455.1_IWD6.scf_genomic.fna	18689	Scaffold	342	2972
Lamprologus_sp._'ornatipinnis_congo'_AB-2019	GCA_015108835.1_JWA3.scf_genomic.fna	14372	Scaffold	346	2563
Lamprologus_sp._'ornatipinnis_zambia'_AB-2019	GCA_015107375.1_JDF5.scf_genomic.fna	14892	Scaffold	328	2381
Lamprologus_speciosus	GCA_015109675.1_KCG2.scf_genomic.fna	17990	Scaffold	348	3285
Lamprologus_tigripictilis	GCA_015108455.1_JWF6.scf_genomic.fna	17060	Scaffold	350	3125
Lamprotornis_superbus	GCA_015883425.1_CU_Lasu_v1_genomic.fna	4390367	Scaffold	148	1957
Lanistes_nyassanus	GCA_004794575.1_ASM479457v1_genomic.fna	317839	Scaffold	326	2924
Lanius_collurio	GCA_020086605.1_ASM2008660v1_genomic.fna	23147665	Scaffold	742	3332
Lanius_ludovicianus	GCA_013397235.1_ASM1339723v1_genomic.fna	684974	Scaffold	106	1295
Laodelphax_striatellus	GCA_017141395.1_ASM1714139v1_genomic.fna	34959101	Chromosome	243	4103
Laothoe_populi	GCA_905220505.1_ilLaoPopu1.1_genomic.fna	21125926	Chromosome	294	18847
Larimichthys_crocea	GCA_000972845.2_L_crocea_2.0_genomic.fna	27037660	Chromosome	288	3427
Larimichthys_polyactis	GCA_018985215.1_ZAAS_Lpoly_1.0_genomic.fna	4519237	Scaffold	304	4412
Larus_smithsonianus	GCA_013400295.1_ASM1340029v1_genomic.fna	82245	Scaffold	122	4952
Lasioglossum_albipes	GCA_000346575.1_ASM34657v1_genomic.fna	628061	Scaffold	112	1466
Lasioglossum_lativentre	GCA_916610255.1_iyLasLatv2.1_genomic.fna	27713800	Chromosome	111	4900
Lasioglossum_morio	GCA_916610235.1_iyLasMori1.1_genomic.fna	18384561	Chromosome	111	3544
Lasiurus_borealis	GCA_004026805.1_LasBor_v1_BIUU_genomic.fna	38543	Scaffold	617	14788
Lasius_niger	GCA_001045655.1_ASM104565v1_genomic.fna	17057	Scaffold	107	2451
Laspeyria_flexula	GCA_905147015.1_ilLasFlex1.1_genomic.fna	16004308	Chromosome	198	6015
Lateolabrax_maculatus	GCA_004023545.1_ASM402354v1_genomic.fna	22343975	Chromosome	162	1391
Lates_calcarifer	GCA_001640805.1_ASM164080v1_genomic.fna	1191366	Scaffold	269	1931
Laticauda_colubrina	GCA_015471245.1_latCor_2.0_genomic.fna	39959644	Scaffold	639	59944
Laticauda_laticaudata	GCA_004320025.1_latLat_1.0_genomic.fna	39330	Scaffold	522	6317
Latimeria_chalumnae	GCA_000225785.1_LatCha1_genomic.fna	924513	Scaffold	441	23100
Latrodectus_hesperus	GCA_000697925.2_Lhes_2.0_genomic.fna	39474	Scaffold	208	3351
Laupala_kohalensis	GCA_002313205.1_ASM231320v1_genomic.fna	583478	Scaffold	575	29143
Leiothrix_lutea	GCA_013400445.1_ASM1340044v1_genomic.fna	297511	Scaffold	147	902
Lemur_catta	GCA_020740605.1_mLemCat1.pri_genomic.fna	102162704	Chromosome	557	7065
Leopardus_geoffroyi	GCA_018350155.1_O.geoffroyi_Oge1_pat1.0_genomic.fna	152606360	Chromosome	458	12202
Lepeophtheirus_salmonis	GCA_016086655.3_UVic_Lsal_1.2_genomic.fna	48457437	Chromosome	228	1908
Lepidiolamprologus_attenuatus	GCA_015103955.1_AVG5.scf_genomic.fna	16957	Scaffold	340	2949
Lepidiolamprologus_cunningtoni	GCA_015105495.1_IOH5.scf_genomic.fna	19109	Scaffold	349	3229
Lepidiolamprologus_elongatus	GCA_015102115.1_AUG8.scf_genomic.fna	15631	Scaffold	342	2737
Lepidiolamprologus_kamambae	GCA_015110795.1_LFF8.scf_genomic.fna	16863	Scaffold	327	2967
Lepidiolamprologus_kendalli	GCA_015102695.1_IMD1.scf_genomic.fna	18334	Scaffold	356	3035
Lepidiolamprologus_mimicus	GCA_015111395.1_LDD6.scf_genomic.fna	16068	Scaffold	335	2663
Lepidiolamprologus_profundicola	GCA_015109915.1_KAD2.scf_genomic.fna	18974	Scaffold	345	3146
Lepidiolamprologus_sp._'meeli_kipili'_AB-2019	GCA_015113235.1_LHA5.scf_genomic.fna	15380	Scaffold	338	2831
Lepidothrix_coronata	GCA_001604755.1_Lepidothrix_coronata-1.0_genomic.fna	4972619	Scaffold	136	3245
Lepidurus_apus	GCA_003723985.1_Lubb2018_genomic.fna	42769	Scaffold	67	768
Lepidurus_arcticus	GCA_003724045.1_ASM372404v1_genomic.fna	118958	Scaffold	68	508
Lepisosteus_oculatus	GCA_000242695.1_LepOcu1_genomic.fna	6928108	Chromosome	173	3612
Leptidea_sinapis	GCA_905404315.1_ilLepSina1.1_genomic.fna	14447461	Chromosome	291	24339
Leptinotarsa_decemlineata	GCA_000500325.2_Ldec_2.0_genomic.fna	139046	Scaffold	436	25955
Leptobrachium_ailaonicum	GCA_018994145.1_ASM1899414v1_genomic.fna	412424790	Chromosome	1498	88209
Leptobrachium_leishanense	GCA_009667805.1_ASM966780v1_genomic.fna	394693044	Chromosome	1673	122491
Leptocoma_aspasia	GCA_013399835.1_ASM1339983v1_genomic.fna	743438	Scaffold	140	1223
Leptonychotes_weddellii	GCA_000349705.1_LepWed1.0_genomic.fna	904068	Scaffold	436	5295
Leptopilina_boulardi	GCA_019393585.1_ZJU_Lbou_2.1_genomic.fna	2668382	Scaffold	116	3988
Leptopilina_clavipes	GCA_001855655.1_ASM185565v1_genomic.fna	13761	Scaffold	114	2721
Leptopilina_heterotoma	GCA_015476425.1_ASM1547642v1_genomic.fna	2183205	Contig	110	5753
Leptosomus_discolor	GCA_000691785.1_ASM69178v1_genomic.fna	62640	Scaffold	84	5232
Lepus_americanus	GCA_004026855.1_LepAme_v1_BIUU_genomic.fna	16725	Scaffold	573	14374
Lepus_timidus	GCA_009760805.1_CIBIO-ISEM_LeTim_1.1_genomic.fna	116271063	Chromosome	381	3822
Lerema_accius	GCA_001278395.1_lac_assembly_V1_genomic.fna	525349	Scaffold	213	660
Lestradea_perspicax	GCA_015105095.1_IRA2.scf_genomic.fna	16149	Scaffold	311	2784
Lestradea_stappersii	GCA_015106895.1_JVH2.scf_genomic.fna	15765	Scaffold	339	2644
Lesueurigobius_sanzi	GCA_900303255.1_ASM90030325v1_genomic.fna	11480	Scaffold	634	3398
Lethenteron_camtschaticum	GCA_018977245.1_IMCB_Ljap_1.0_genomic.fna	10784473	Scaffold	1047	13891
Lethenteron_reissneri	GCA_015708825.1_ASM1570882v1_genomic.fna	13487809	Chromosome	1886	15723
Lethocerus_indicus	GCA_019843655.1_UK_Lind_1.0_genomic.fna	30605352	Scaffold	90	450
Leucinodes_orbonalis	GCA_019425675.1_ASM1942567v1_genomic.fna	108231	Scaffold	257	11643
Leuciscus_waleckii	GCA_900092035.1_Amur_ide_genome_genomic.fna	21959719	Scaffold	722	8291
Leucophenga_varia	GCA_018903435.1_ASM1890343v1_genomic.fna	560182	Contig	168	4021
Leucopsar_rothschildi	GCA_014363365.1_L_rothschildi_scaffold_01_genomic.fna	220241	Scaffold	106	934
Levipalatum_texanum	GCA_014805385.1_ASM1480538v1_genomic.fna	11840	Scaffold	33	280
Lichenostomus_cassidix	GCA_008360975.1_HeHo_1.0_genomic.fna	7973128	Scaffold	600	4088
Limenitis_camilla	GCA_905147385.1_ilLimCami1.1_genomic.fna	15214206	Chromosome	256	7961
Limnephilus_lunatus	GCA_917563855.1_iiLimLuna2.1_genomic.fna	95392806	Chromosome	1447	45453
Limnochromis_abeelei	GCA_015052385.1_ITB4.scf_genomic.fna	20635	Scaffold	330	2902
Limnochromis_auritus	GCA_015104565.1_ITB1.scf_genomic.fna	24055	Scaffold	335	2842
Limnochromis_staneri	GCA_015104515.1_ITA6.scf_genomic.fna	25573	Scaffold	338	3632
Limnodynastes_dumerilii	GCA_011038615.1_BGI_Ldum_1.0_genomic.fna	286041	Scaffold	752	34049
Limnoperna_fortunei	GCA_003130415.1_ASM313041v1_genomic.fna	309123	Scaffold	227	6329
Limnothrissa_miodon	GCA_017657215.1_ASM1765721v1_genomic.fna	455492	Scaffold	244	6256
Limnotilapia_dardennii	GCA_015103815.1_AWI5.scf_genomic.fna	21625	Scaffold	329	3024
Limonius_californicus	GCA_014611495.1_UIdaho_Lcali_1.0_genomic.fna	19399	Scaffold	1676	32910
Limosa_lapponica	GCA_002844005.1_Godwit_v1_genomic.fna	283007	Scaffold	86	3905
Limulus_polyphemus	GCA_000517525.1_Limulus_polyphemus-2.1.2_genomic.fna	254089	Scaffold	462	9671
Linepithema_humile	GCA_000217595.1_Lhum_UMD_V04_genomic.fna	1402257	Scaffold	100	1426
Lineus_longissimus	GCA_910592395.1_tnLinLong1.1_genomic.fna	20961375	Chromosome	298	4735
Lingula_anatina	GCA_001039355.2_LinAna2.0_genomic.fna	460090	Scaffold	295	1300
Liparis_tanakae	GCA_006348945.1_SNU_Ltan_1.0_genomic.fna	375216	Scaffold	272	1187
Lipotes_vexillifer	GCA_000442215.1_Lipotes_vexillifer_v1_genomic.fna	2419148	Scaffold	478	32361
Lipothrix_lubbocki	GCA_009872335.1_ASM987233v1_genomic.fna	10351	Scaffold	1060	615
Listronotus_bonariensis	GCA_014170235.1_ASM1417023v1_genomic.fna	122258	Scaffold	505	27205
Listronotus_oregonensis	GCA_019359885.1_ASM1935988v1_genomic.fna	61395	Scaffold	482	24682
Lithobates_catesbeianus	GCA_002284835.2_RCv2.1_genomic.fna	39368	Scaffold	3588	159692
Lithochromis_rufus	GCA_018403515.1_Lruf_1.0_genomic.fna	1164211	Scaffold	445	4624
Litocranius_walleri	GCA_006410535.1_GRK_genomic.fna	3126223	Scaffold	545	117951
Litomosoides_brasiliensis	GCA_013365375.1_Lbra_37PF_v1_genomic.fna	147890	Scaffold	36	3
Litomosoides_sigmodontis	GCA_013365315.1_Lsig_MNHN_v1_genomic.fna	135680	Scaffold	32	2
Loa_loa	GCA_000183805.3_Loa_loa_V3.1_genomic.fna	174388	Scaffold	34	82
Lobochilotes_labiatus	GCA_015104595.1_ISD8.scf_genomic.fna	19398	Scaffold	320	3106
Locustella_ochotensis	GCA_013400155.1_ASM1340015v1_genomic.fna	653738	Scaffold	242	1333
Lonchura_striata	GCA_005870125.1_lonStrDom2_genomic.fna	71975342	Chromosome	174	1161
Lontra_canadensis	GCA_010015895.1_GSC_riverotter_1.0_genomic.fna	18460785	Scaffold	466	15743
Lophiomys_imhausi	GCA_907164525.1_mLopImh1.curated_primary_1811_genomic.fna	6438253	Scaffold	485	37122
Lophius_piscatorius	GCA_009660295.1_BF2_Nord_genomic.fna	104538	Contig	321	4014
Lophochroa_leadbeateri	GCA_010015045.1_ASM1001504v1_genomic.fna	7891727	Scaffold	96	1685
Lophotis_ruficrista	GCA_013396455.1_ASM1339645v1_genomic.fna	702395	Scaffold	90	5105
Lordiphosa_clarofinis	GCA_018904275.1_ASM1890427v1_genomic.fna	1678281	Scaffold	459	12307
Lordiphosa_collinella	GCA_018904265.1_ASM1890426v1_genomic.fna	345488	Contig	488	10228
Lordiphosa_magnipectinata	GCA_018904285.1_ASM1890428v1_genomic.fna	304656	Contig	457	11271
Lordiphosa_mommai	GCA_018904225.1_ASM1890422v1_genomic.fna	622708	Contig	281	5539
Lordiphosa_stackelbergi	GCA_018904235.1_ASM1890423v1_genomic.fna	85869	Contig	363	8318
Lorius_garrulus	GCA_010014925.1_ASM1001492v1_genomic.fna	5420790	Scaffold	109	4395
Lottia_gigantea	GCA_000327385.1_Helro1_genomic.fna	1870055	Scaffold	259	1868
Loxia_curvirostra	GCA_013398455.1_ASM1339845v1_genomic.fna	3116274	Scaffold	124	684
Loxia_leucoptera	GCA_013396895.1_ASM1339689v1_genomic.fna	614047	Scaffold	121	1110
Loxodonta_africana	GCA_000001905.1_Loxafr3.0_genomic.fna	46401353	Scaffold	639	88077
Loxosceles_reclusa	GCA_001188405.1_Lrec_1.0_genomic.fna	63237	Contig	1016	30704
Lucifuga_dentata	GCA_014773175.1_Ldentata1.0_genomic.fna	120915	Scaffold	311	2327
Lucilia_cuprina	GCA_000699065.2_Lcup_2.0_genomic.fna	275862	Scaffold	277	2677
Lucilia_sericata	GCA_015586225.1_ASM1558622v1_genomic.fna	296078	Contig	299	8181
Luehdorfia_chinensis	GCA_019845155.1_ASM1984515v1_genomic.fna	6491508	Scaffold	168	17742
Lutjanus_erythropterus	GCA_020091685.1_ASM2009168v1_genomic.fna	40645435	Chromosome	373	2336
Lutra_lutra	GCA_902655055.2_mLutLut1.2_genomic.fna	149004807	Chromosome	463	20786
Lutraria_rhynchaena	GCA_008271625.1_LuRhyn_1.0_genomic.fna	2143760	Contig	156	2933
Lutzomyia_longipalpis	GCA_000265325.1_Llon_1.0_genomic.fna	85093	Scaffold	336	275
Lycaena_phlaeas	GCA_905333005.1_ilLycPhla1.1_genomic.fna	18312151	Chromosome	217	6635
Lycaon_pictus	GCA_004216515.1_sis1-161031-pseudohap_genomic.fna	7494581	Scaffold	349	8087
Lycocorax_pyrrhopterus	GCA_014706295.1_ASM1470629v1_genomic.fna	74168823	Scaffold	292	4695
Lymantria_dispar	GCA_016802235.1_USDA-ARS_LDD_1.0_genomic.fna	661876	Contig	309	35752
Lymantria_monacha	GCA_905163515.1_ilLymMona1.1_genomic.fna	33870686	Chromosome	277	46440
Lynx_canadensis	GCA_007474595.2_mLynCan4.pri.v2_genomic.fna	147275701	Chromosome	459	13353
Lynx_pardinus	GCA_900661375.1_LYPA1.0_genomic.fna	1519745	Scaffold	422	8244
Lysandra_bellargus	GCA_905333045.1_ilLysBell1.1_genomic.fna	11205580	Chromosome	330	11563
Lysandra_coridon	GCA_905220515.1_ilLysCori1.1_genomic.fna	5931830	Chromosome	366	12399
Lysiphlebus_fabarum	GCA_011426435.1_ASM1142643v1_genomic.fna	216143	Contig	111	724
Lytechinus_pictus	GCA_015342785.1_UCSD_Lpic_2.0_genomic.fna	46003366	Chromosome	321	11079
Lytechinus_variegatus	GCA_018143015.1_Lvar_3.0_genomic.fna	45571165	Chromosome	298	9048
Lythrypnus_dalli	GCA_011763505.1_ASM1176350v1_genomic.fna	2577483	Scaffold	519	1954
Macaca_fascicularis	GCA_000364345.1_Macaca_fascicularis_5.0_genomic.fna	88649475	Chromosome	605	20765
Macaca_fuscata	GCA_003118495.1_macFus_1.0_genomic.fna	94905	Contig	680	23848
Macaca_mulatta	GCA_003339765.3_Mmul_10_genomic.fna	82346004	Chromosome	638	22699
Macaca_nemestrina	GCA_000956065.1_Mnem_1.0_genomic.fna	15219753	Scaffold	589	11445
Maccullochella_peelii	GCA_002120245.1_mcod_v1_genomic.fna	109974	Scaffold	265	2903
Machaerirhynchus_nigripectus	GCA_013397975.1_ASM1339797v1_genomic.fna	998129	Scaffold	110	1400
Machilis_hrabei	GCA_003456935.1_Mhra_1.0_genomic.fna	27244	Scaffold	1318	11549
Maconellicoccus_hirsutus	GCA_003261595.1_MB_VBL1.0_genomic.fna	50278	Contig	130	569
Macquaria_ambigua	GCA_008360985.1_GOP001_1.1_genomic.fna	252501	Scaffold	268	3486
Macquaria_australasica	GCA_005408345.1_DU_Maus_v1.0_genomic.fna	845515	Scaffold	257	6603
Macrobrachium_nipponense	GCA_015104395.1_ASM1510439v1_genomic.fna	83001933	Chromosome	295	52414
Macrocentrus_cingulum	GCA_002156465.1_MCINOGS1.0_genomic.fna	65089	Contig	100	836
Macroglossus_sobrinus	GCA_004027375.1_MacSob_v1_BIUU_genomic.fna	453401	Scaffold	383	3048
Macropis_europaea	GCA_916610135.1_iyMacEuro1.1_genomic.fna	22679440	Chromosome	104	1762
Macroramphosus_scolopax	GCA_901007825.1_Macroramphorus_scolopax_assembly_genomic.fna	41786	Scaffold	219	478
Macrostomum_lignano	GCA_002269645.1_Mlig_3_7_genomic.fna	246204	Scaffold	362	9962
Macrotus_californicus	GCA_007922815.1_MacCal_v1_BIUU_genomic.fna	16948	Scaffold	470	6537
Madathamugadia_hiepei	GCA_013365335.1_Mhie_81YU_v1_genomic.fna	17407	Scaffold	8	147
Madoqua_kirkii	GCA_006408675.1_KDD_genomic.fna	27730	Scaffold	463	71031
Magallana_hongkongensis	GCA_016163765.1_CUHK_oyster_2.0_genomic.fna	72332161	Scaffold	174	6475
Magicicada_septendecim	GCA_011326945.1_ASM1132694v1_genomic.fna	983079	Scaffold	482	7784
Magicicada_septendecula	GCA_011763675.1_ASM1176367v1_genomic.fna	281267	Scaffold	494	8448
Malachius_bipustulatus	GCA_910589415.1_icMalBipu1.1_genomic.fna	56302816	Chromosome	770	16638
Malaclemys_terrapin	GCA_001728815.2_terp_v2_2_genomic.fna	437266	Contig	750	44287
Mallotus_villosus	GCA_903064625.1_Mallotus_villosus_assembly_genomic.fna	236994	Scaffold	378	3649
Malurus_cyaneus	GCA_009741485.1_mCya_1.0_genomic.fna	68113514	Chromosome	120	1233
Malurus_elegans	GCA_013397995.1_ASM1339799v1_genomic.fna	458136	Scaffold	114	759
Mamestra_brassicae	GCA_905163435.1_ilMamBras1.1_genomic.fna	19384296	Chromosome	239	11471
Mamestra_configurata	GCA_002192655.2_ASM219265v2_genomic.fna	207752	Scaffold	236	7124
Manacus_vitellinus	GCA_001715985.3_ASM171598v3_genomic.fna	17883582	Scaffold	222	3130
Mandrillus_leucophaeus	GCA_000951045.1_Mleu.le_1.0_genomic.fna	3186748	Scaffold	599	12522
Mandrillus_sphinx	GCA_004802615.1_BGI_mandrill_1.0_genomic.fna	3577924	Scaffold	599	11655
Manduca_sexta	GCA_014839805.1_JHU_Msex_v1.0_genomic.fna	14248853	Chromosome	197	4406
Maniola_hyperantus	GCA_902806685.2_iAphHyp1.2_genomic.fna	15230192	Chromosome	417	4769
Maniola_jurtina	GCA_905333055.1_ilManJurt1.1_genomic.fna	15090120	Chromosome	454	4326
Manis_crassicaudata	GCA_016801295.1_DSBC_Mcra_1.0_genomic.fna	14162	Scaffold	414	10983
Manis_javanica	GCA_014570535.1_YNU_ManJav_2.0_genomic.fna	13854118	Scaffold	431	20559
Manis_pentadactyla	GCA_014570555.1_YNU_ManPten_2.0_genomic.fna	7836868	Scaffold	419	28964
Margaritifera_margaritifera	GCA_015947965.1_ASM1594796v1_genomic.fna	288726	Scaffold	885	17205
Marisa_cornuarietis	GCA_004794655.1_Mca_v2.0.fa_genomic.fna	4359112	Contig	209	9053
Marmota_flaviventris	GCA_003676075.2_GSC_YBM_2.0_genomic.fna	11407078	Scaffold	601	18170
Marmota_himalayana	GCA_005280165.1_ASM528016v1_genomic.fna	1497034	Scaffold	513	6694
Marmota_marmota	GCA_001458135.2_marMar_genomic.fna	31340621	Scaffold	520	7938
Marmota_monax	GCA_014533835.1_Woodchuck_1.0_genomic.fna	1094236	Contig	680	27667
Marmota_vancouverensis	GCA_005458795.1_GSC_VIM_1.0_genomic.fna	1590947	Scaffold	578	8531
Marronus_borbonicus	GCA_902655005.2_Marronus_mpgtue_10X_genomic.fna	12419137	Scaffold	229	3455
Martes_zibellina	GCA_012583365.1_ASM1258336v1_genomic.fna	5199373	Scaffold	453	10085
Marthasterias_glacialis	GCA_911728455.1_eaMarGlac1.1_genomic.fna	25218880	Chromosome	197	3217
Mastacembelus_armatus	GCA_900324485.3_fMasArm1.3_genomic.fna	25090313	Chromosome	264	9506
Mastomys_coucha	GCA_008632895.1_UCSF_Mcou_1_genomic.fna	118621203	Chromosome	479	7599
Mastomys_natalensis	GCA_019843795.1_ASM1984379v1_genomic.fna	16557	Scaffold	1081	9926
Mauremys_mutica	GCA_020497125.1_ASM2049712v1_genomic.fna	135065811	Chromosome	1954	45669
Mauremys_reevesii	GCA_016161935.1_ASM1616193v1_genomic.fna	130473029	Chromosome	2234	42284
Mayetiola_destructor	GCA_000149185.1_Mdes_1.0_genomic.fna	756041	Scaffold	123	694
Maylandia_zebra	GCA_000238955.5_M_zebra_UMD2a_genomic.fna	32660920	Chromosome	974	21578
Medauroidea_extradentata	GCA_003012365.1_ASM301236v1_genomic.fna	43047	Scaffold	591	30039
Megachile_rotundata	GCA_000220905.1_MROT_1.0_genomic.fna	1699680	Scaffold	95	1401
Megaderma_lyra	GCA_004026885.1_MegLyr_v1_BIUU_genomic.fna	96489	Scaffold	412	18060
Megadyptes_antipodes	GCA_010078485.1_BGI_Mant.V1_genomic.fna	23315117	Scaffold	120	21921
Megalobrama_amblycephala	GCA_018812025.1_ASM1881202v1_genomic.fna	42265598	Chromosome	1463	15608
Megalonaias_nervosa	GCA_016617855.1_ASM1661785v1_genomic.fna	50649	Scaffold	968	46896
Megalops_atlanticus	GCA_019176425.1_MATL_1.0_genomic.fna	39402000	Chromosome	266	5971
Megalops_cyprinoides	GCA_013368585.1_fMegCyp1.pri_genomic.fna	38251172	Chromosome	274	5081
Megalopta_genalis	GCA_011865705.1_USU_MGEN_1.2_genomic.fna	3666345	Scaffold	111	530
Megaptera_novaeangliae	GCA_004329385.1_megNov1_genomic.fna	9138802	Scaffold	468	8413
Megastigmus_dorsalis	GCA_900490025.1_Mdor_genomic.fna	18748	Scaffold	147	17769
Megathymus_violae	GCA_003671415.1_mvi_v1_genomic.fna	4153133	Scaffold	188	4768
Melanaphis_sacchari	GCA_002803265.2_SCAv2.0_genomic.fna	3012626	Scaffold	81	897
Melanerpes_aurifrons	GCA_011125475.1_OU_Melaur_1_genomic.fna	16045987	Contig	150	37592
Melanocharis_versteri	GCA_013397845.1_ASM1339784v1_genomic.fna	854663	Scaffold	114	1097
Melanogrammus_aeglefinus	GCA_900291075.1_MAEA_1_genomic.fna	209126	Scaffold	188	5149
Melanostoma_mellinum	GCA_914767635.1_idMelMell2.1_genomic.fna	235131548	Chromosome	215	54303
Melanotaenia_boesemani	GCA_017639745.1_fMelBoe1.pri_genomic.fna	37878235	Chromosome	489	14797
Meleagris_gallopavo	GCA_000146605.4_Turkey_5.1_genomic.fna	3898092	Chromosome	117	8192
Melipona_quadrifasciata	GCA_001276565.1_ASM127656v1_genomic.fna	1864352	Scaffold	102	203
Melitaea_cinxia	GCA_905220565.1_ilMelCinx1.1_genomic.fna	17325599	Chromosome	182	10815
Mellicta_athalia	GCA_905220545.1_ilMelAtha1.1_genomic.fna	20295254	Chromosome	395	13849
Mellivora_capensis	GCA_004024625.1_MelCap_v1_BIUU_genomic.fna	59143	Scaffold	466	34661
Meloidogyne_arenaria	GCA_017562155.1_RIKEN_MaA2-J_1.0_genomic.fna	434745	Contig	0	1757
Meloidogyne_chitwoodi	GCA_015183035.1_ASM1518303v1_genomic.fna	2451023	Contig	0	101
Meloidogyne_enterolobii	GCA_903994135.1_Meloidogyne_enterolobii_genome_assembly_genomic.fna	143476	Scaffold	0	1571
Meloidogyne_exigua	GCA_018905775.1_ASM1890577v1_genomic.fna	1882513	Contig	1	16
Meloidogyne_floridensis	GCA_003693605.1_ASM369360v1_genomic.fna	13261	Scaffold	0	176
Meloidogyne_graminicola	GCA_014773135.1_ASM1477313v1_genomic.fna	294907	Scaffold	0	27
Meloidogyne_hapla	GCA_000172435.1_Freeze_1_genomic.fna	37608	Contig	0	240
Meloidogyne_incognita	GCA_014132215.1_MINJ2_genomic.fna	974832	Contig	1	960
Meloidogyne_javanica	GCA_003693625.1_ASM369362v1_genomic.fna	14128	Scaffold	0	636
Meloidogyne_luci	GCA_902706615.1_V13_genomic.fna	1711905	Contig	0	1202
Melopsittacus_undulatus	GCA_012275295.1_bMelUnd1.mat.Z_genomic.fna	104092594	Chromosome	109	12617
Melospiza_melodia	GCA_013398205.1_ASM1339820v1_genomic.fna	9239070	Scaffold	305	1721
Membranipora_membranacea	GCA_914767715.1_tzMemMemb1.1_genomic.fna	29963023	Chromosome	90	4481
Menidia_beryllina	GCA_013363375.1_ASM1336337v1_genomic.fna	4493486	Scaffold	256	3263
Menidia_menidia	GCA_907169785.1_Menidia_menidia_GA_1.0_genomic.fna	18198742	Scaffold	329	4339
Menura_novaehollandiae	GCA_013396355.1_ASM1339635v1_genomic.fna	2360993	Scaffold	181	1929
Mercenaria_mercenaria	GCA_014805675.2_ASM1480567v1.1_genomic.fna	91379220	Chromosome	481	21702
Meriones_unguiculatus	GCA_002204375.1_MunDraft-v1.0_genomic.fna	374687	Scaffold	534	8933
Merops_nubicus	GCA_000691845.1_ASM69184v1_genomic.fna	48089	Scaffold	90	3184
Mesaphorura_yosii	GCA_009869945.1_ASM986994v1_genomic.fna	163682	Scaffold	140	81
Mesembrinibis_cayennensis	GCA_013399675.1_ASM1339967v1_genomic.fna	482795	Scaffold	120	5187
Mesitornis_unicolor	GCA_000695765.1_ASM69576v1_genomic.fna	47102	Scaffold	105	3993
Mesobuthus_martensii	GCA_000484575.1_M_martensii_Version_1_genomic.fna	45228	Contig	236	9058
Mesocestoides_corti	GCA_900604375.1_M_corti_Specht_Voge_0011_upd_genomic.fna	65880	Scaffold	22	247
Mesoclemmys_tuberculata	GCA_007922155.1_Mesoclemmys_tuberculata-1.0_genomic.fna	46415247	Scaffold	563	22499
Mesocricetus_auratus	GCA_017639785.1_BCM_Maur_2.0_genomic.fna	85184847	Scaffold	610	24220
Mesoligia_furuncula	GCA_916614155.1_ilMesFuru1.1_genomic.fna	30263258	Chromosome	323	29495
Mesoplodon_bidens	GCA_004027085.1_MesBid_v1_BIUU_genomic.fna	33532	Scaffold	492	32164
Mesorhabditis_belari	GCA_900631915.1_M.Belari_Hybrid_genome_genomic.fna	468998	Contig	2	175
Metaphire_vulgaris	GCA_018105865.1_SUMHS_MV_1.0_genomic.fna	16345198	Chromosome	560	13880
Metapolybia_cingulata	GCA_020726625.1_ASM2072662v1_genomic.fna	429936	Scaffold	87	12
Meteorus_sp._PSUC_FEM_10030008	GCA_018881525.1_ASM1888152v1_genomic.fna	31442	Scaffold	106	492
Metopolophium_dirhodum	GCA_019925205.1_ASM1992520v1_genomic.fna	41762923	Chromosome	217	4442
Micoletzkya_japonica	GCA_900490955.1_Micoletzkya_japonica_genome_genomic.fna	188951	Scaffold	2	2631
Microcaecilia_unicolor	GCA_901765095.2_aMicUni1.2_genomic.fna	376147139	Chromosome	1251	238550
Microcebus_griseorufus	GCA_008750995.1_Mgri_1.0_genomic.fna	16816	Scaffold	963	13443
Microcebus_mittermeieri	GCA_008750955.1_Mmit_1.0_genomic.fna	15314	Scaffold	975	13649
Microcebus_murinus	GCA_000165445.3_Mmur_3.0_genomic.fna	108171978	Chromosome	540	6964
Microcebus_ravelobensis	GCA_008750975.1_Mrav_1.0_genomic.fna	21495	Scaffold	896	12695
Microcebus_sp._3_GT-2019	GCA_008750915.1_Mjon_1.0_genomic.fna	38968	Scaffold	848	13179
Microcebus_tavaratra	GCA_008750935.1_Mtav_1.0_genomic.fna	30039	Scaffold	835	14816
Microgale_talazaci	GCA_004026705.1_MicTal_v1_BIUU_genomic.fna	65143	Scaffold	886	9290
Micronycteris_hirsuta	GCA_004026765.1_MicHir_v1_BIUU_genomic.fna	68868	Scaffold	660	16172
Microplitis_demolitor	GCA_000572035.2_Mdem2_genomic.fna	1139389	Scaffold	135	2280
Micropoecilia_bifurca	GCA_903067075.1_HVK_MB_001_genomic.fna	21350	Scaffold	477	1541
Micropoecilia_picta	GCA_905332405.1_picta_flye_male_genomic.fna	3330911	Contig	508	6628
Micropterus_floridanus	GCA_002592385.1_ASM259238v1_genomic.fna	10978	Contig	653	13780
Micropterus_salmoides	GCA_014851395.1_ASM1485139v1_genomic.fna	36481429	Scaffold	648	14706
Microtus_agrestis	GCA_902806775.1_Field_vole_promethion_pilon_genomic.fna	2938971	Contig	612	9536
Microtus_arvalis	GCA_007455615.1_ASM745561v1_genomic.fna	52876	Scaffold	989	16317
Microtus_fortis	GCA_014885135.1_M_Fortis_MF-2015_v1_genomic.fna	9992017	Scaffold	513	5308
Microtus_montanus	GCA_020392405.1_ASM2039240v1_genomic.fna	2716299	Scaffold	595	3320
Microtus_ochrogaster	GCA_000317375.1_MicOch1.0_genomic.fna	17270019	Chromosome	477	3733
Microtus_oeconomus	GCA_007455595.1_ASM745559v1_genomic.fna	114768	Scaffold	589	12057
Microtus_oregoni	GCA_018167655.1_Mior012_genomic.fna	34833828	Contig	872	20127
Microtus_richardsoni	GCA_020387435.1_ASM2038743v1_genomic.fna	2298463	Scaffold	599	15081
Microvelia_longipes	GCA_018340805.1_IGFL_Mlon_1.0_genomic.fna	54210254	Scaffold	194	9749
Miichthys_miiuy	GCA_001593715.1_ASM159371v1_genomic.fna	1145539	Scaffold	242	1930
Mimas_tiliae	GCA_905332985.1_ilMimTili1.1_genomic.fna	17899878	Chromosome	229	6875
Mimumesa_dahlbomi	GCA_917499265.1_iyMimDahl1.1_genomic.fna	14283648	Chromosome	116	2471
Miniopterus_natalensis	GCA_001595765.1_Mnat.v1_genomic.fna	4315193	Scaffold	382	4368
Miniopterus_schreibersii	GCA_004026525.1_MinSch_v1_BIUU_genomic.fna	108707	Scaffold	392	4792
Mionectes_macconnelli	GCA_013397495.1_ASM1339749v1_genomic.fna	1646422	Scaffold	119	2800
Mirounga_angustirostris	GCA_004023865.1_MirAng_v1_BIUU_genomic.fna	64640	Scaffold	446	19024
Mirounga_leonina	GCA_011800145.1_KU_Mleo_1.0_genomic.fna	54232831	Scaffold	444	18293
Mirza_coquereli	GCA_004024645.1_MizCoq_v1_BIUU_genomic.fna	79947	Scaffold	710	12208
Mirza_zaza	GCA_008750895.1_Mzaz_1.0_genomic.fna	75843	Scaffold	737	10737
Mixornis_gularis	GCA_003546035.1_ASM354603v1_genomic.fna	2810030	Scaffold	135	1051
Mizuhopecten_yessoensis	GCA_002113885.2_ASM211388v2_genomic.fna	803631	Scaffold	284	8547
Mnemiopsis_leidyi	GCA_000226015.1_MneLei_Aug2011_genomic.fna	187314	Scaffold	61	1507
Modiolus_philippinarum	GCA_002080025.1_Mph_v1.0_genomic.fna	100161	Scaffold	622	25782
Mohoua_ochrocephala	GCA_013398855.1_ASM1339885v1_genomic.fna	206785	Scaffold	107	1191
Mola_mola	GCA_001698575.1_ASM169857v1_genomic.fna	8766736	Scaffold	217	7994
Molossus_molossus	GCA_014108415.1_mMolMol1.p_genomic.fna	110665204	Scaffold	435	25297
Molothrus_ater	GCA_012460135.1_BPBGC_Mater_1.0_genomic.fna	52124711	Chromosome	297	2654
Moniezia_expansa	GCA_019097775.1_ASM1909777v1_genomic.fna	7274224	Scaffold	30	691
Monocentris_japonicus	GCA_900323365.1_ASM90032336v1_genomic.fna	18672	Scaffold	226	2837
Monodelphis_domestica	GCA_000002295.1_ASM229v1_genomic.fna	527952102	Chromosome	1145	56031
Monodon_monoceros	GCA_005190385.2_NGI_Narwhal_1_genomic.fna	107566389	Scaffold	489	31622
Monomorium_pharaonis	GCA_013373865.2_ASM1337386v2_genomic.fna	29663535	Chromosome	105	3342
Monopterus_albus	GCA_001952655.1_M_albus_1.0_genomic.fna	2106322	Scaffold	301	9477
Montifringilla_adamsi	GCA_017590115.1_ASM1759011v1_genomic.fna	10057884	Scaffold	138	1773
Montipora_cactus	GCA_014634245.1_Mcac_1.0_genomic.fna	898511	Scaffold	169	16447
Montipora_capitata	GCA_006542545.1_Mcap_UHH_1.1_genomic.fna	185537	Scaffold	152	17678
Montipora_efflorescens	GCA_014634505.1_Meff_1.0_genomic.fna	1132343	Scaffold	177	15673
Morbakka_virulenta	GCA_003991215.1_MVIv1_genomic.fna	2173999	Scaffold	107	27022
Mormoops_blainvillei	GCA_004026545.1_MorMeg_v1_BIUU_genomic.fna	156292	Scaffold	431	6460
Mormyrus_iriodes	GCA_011763525.1_ASM1176352v1_genomic.fna	38654	Scaffold	237	5425
Mormyrus_lacerda	GCA_015163995.1_ASM1516399v1_genomic.fna	13297468	Scaffold	219	6555
Morone_chrysops	GCA_019097615.1_DOM_MoChry_2.0_genomic.fna	28018175	Scaffold	258	2048
Morone_saxatilis	GCA_004916995.1_NCSU_SB_2.0_genomic.fna	25942274	Scaffold	223	563
Moschus_berezovskii	GCA_006459085.1_FMD_genomic.fna	2509225	Scaffold	437	116276
Moschus_chrysogaster	GCA_006461725.1_NPU_MCHR_1.0_genomic.fna	100428	Scaffold	441	30885
Moschus_moschiferus	GCA_004024705.2_MosMos_v2_BIUU_UCD_genomic.fna	11728851	Scaffold	456	154552
Motacilla_alba	GCA_015832195.1_Motacilla_alba_V1.0_pri_genomic.fna	72386170	Chromosome	206	1306
Motacilla_tschutschensis	GCA_018904545.1_ASM1890454v1_genomic.fna	5483466	Scaffold	107	884
Mugilogobius_chulae	GCA_016735935.1_ASM1673593v1_genomic.fna	42457289	Chromosome	805	7011
Mullus_surmuletus	GCA_903171835.1_mullus_surmuletus_genome_genomic.fna	482943	Scaffold	233	1185
Mungos_mungo	GCA_004023785.1_MunMun_v1_BIUU_genomic.fna	236501	Scaffold	793	11290
Muntiacus_crinifrons	GCA_020276665.1_ASM2027666v1_genomic.fna	646574120	Chromosome	516	69524
Muntiacus_gongshanensis	GCA_020226025.1_ASM2022602v1_genomic.fna	24473636	Scaffold	501	67632
Muntiacus_reevesi	GCA_020226045.1_ASM2022604v1_genomic.fna	113316579	Chromosome	493	70536
Murina_aurata	GCA_004026665.1_MurFea_v1_BIUU_genomic.fna	26051	Scaffold	684	10318
Mus_caroli	GCA_900094665.2_CAROLI_EIJ_v1.1_genomic.fna	122627250	Chromosome	507	8068
Mus_minutoides	GCA_902729485.2_Mus_minutoides_I2396_v1_genomic.fna	1066131	Scaffold	563	13689
Mus_musculus	GCA_000001635.9_GRCm39_genomic.fna	106145001	Chromosome	744	36894
Mus_pahari	GCA_900095145.2_PAHARI_EIJ_v1.1_genomic.fna	111406228	Chromosome	459	6261
Mus_spicilegus	GCA_003336285.1_MUSP714_genomic.fna	2198966	Scaffold	561	19039
Mus_spretus	GCA_001624865.1_SPRET_EiJ_v1_genomic.fna	131945496	Chromosome	560	10065
Musca_domestica	GCA_000371365.1_Musca_domestica-2.0.2_genomic.fna	226573	Scaffold	245	2776
Muscardinus_avellanarius	GCA_004027005.1_MusAve_v1_BIUU_genomic.fna	59013	Scaffold	765	10878
Muscidifurax_raptorellus	GCA_020010945.1_AU_Mell_v1_genomic.fna	4673378	Contig	128	10093
Mustela_erminea	GCA_009829155.1_mMusErm1.Pri_genomic.fna	130149454	Chromosome	477	17366
Mustela_nivalis	GCA_019141155.1_MusNiv_Pri1.0_genomic.fna	24899452	Scaffold	472	17458
Mustela_putorius	GCA_011764305.2_ASM1176430v1.1_genomic.fna	23598655	Contig	476	19853
Myiagra_hebetior	GCA_013397015.1_ASM1339701v1_genomic.fna	831089	Scaffold	111	1383
Myiopsitta_monachus	GCA_017639245.1_MMon_1.0_genomic.fna	75716676	Chromosome	113	14265
Mylabris_phalerata	GCA_020740385.1_SNNU_Mpha_1.0_genomic.fna	5949474	Contig	223	1718
Myocastor_coypus	GCA_004027025.1_MyoCoy_v1_BIUU_genomic.fna	35982	Scaffold	434	16095
Myodes_glareolus	GCA_004368595.1_ASM436859v1_genomic.fna	1590265	Scaffold	536	7302
Myotis_brandtii	GCA_000412655.1_ASM41265v1_genomic.fna	3225832	Scaffold	513	5311
Myotis_davidii	GCA_000327345.1_ASM32734v1_genomic.fna	3454484	Scaffold	478	3332
Myotis_lucifugus	GCA_000147115.1_Myoluc2.0_genomic.fna	4293315	Scaffold	668	7226
Myotis_myotis	GCA_014108235.1_mMyoMyo1.p_genomic.fna	94448911	Scaffold	481	8896
Myripristis_jacobus	GCA_900302555.1_ASM90030255v1_genomic.fna	21306	Scaffold	278	2974
Myripristis_murdjan	GCA_902150065.1_fMyrMur1.1_genomic.fna	34950760	Chromosome	386	5637
Myrmecophaga_tridactyla	GCA_004026745.1_MyrTri_v1_BIUU_genomic.fna	41255	Scaffold	712	27159
Mystacornis_crossleyi	GCA_013400655.1_ASM1340065v1_genomic.fna	36392	Scaffold	78	987
Mythimna_ferrago	GCA_910589285.1_ilMytFerr1.1_genomic.fna	27874102	Chromosome	400	27035
Mythimna_impura	GCA_905147345.1_ilMytImpu1.1_genomic.fna	30601083	Chromosome	470	36951
Mythimna_separata	GCA_020882275.1_ASM2088227v1_genomic.fna	23001230	Chromosome	371	18599
Mytilus_coruscus	GCA_017311375.1_Mcoruscus_HiC_genomic.fna	99542347	Chromosome	540	14366
Mytilus_edulis	GCA_019925275.1_PEIMed_genomic.fna	116503180	Chromosome	585	17463
Mytilus_galloprovincialis	GCA_900618805.1_MGAL_10_genomic.fna	207642	Scaffold	416	9967
Myxocyprinus_asiaticus	GCA_019703515.1_MX_HiC_50CHRs.fa_genomic.fna	48473654	Chromosome	1224	75468
Myzus_persicae	GCA_001856785.1_MPER_G0061.0_genomic.fna	435781	Scaffold	117	1675
Naja_naja	GCA_009733165.1_Nana_v5_genomic.fna	224088900	Chromosome	796	63214
Nanger_granti	GCA_006408635.1_GTG_genomic.fna	528456	Scaffold	505	92143
Nannospalax_galili	GCA_000622305.1_S.galili_v1.0_genomic.fna	3618479	Scaffold	661	25899
Nanorana_parkeri	GCA_000935625.1_ASM93562v1_genomic.fna	1069101	Scaffold	1150	21306
Nasalis_larvatus	GCA_000772465.1_Charlie1.0_genomic.fna	137426304	Chromosome	501	11224
Nasonia_giraulti	GCA_016647725.1_ASM1664772v1_genomic.fna	545346	Scaffold	127	7267
Nasonia_longicornis	GCA_000004795.1_Nlon_1.0_genomic.fna	758407	Scaffold	124	2458
Nasonia_vitripennis	GCA_009193385.2_Nvit_psr_1.1_genomic.fna	7180486	Chromosome	161	7275
Nautilus_pompilius	GCA_018389105.1_ASM1838910v1_genomic.fna	1094646	Contig	190	1396
Nebria_ingens	GCA_018344505.1_ASM1834450v1_genomic.fna	301532	Scaffold	233	431
Necator_americanus	GCA_000507365.1_N_americanus_v1_genomic.fna	211861	Scaffold	0	2263
Neelides_sp._FZ-2019	GCA_009869795.1_ASM986979v1_genomic.fna	82660	Scaffold	150	38
Nematolebias_whitei	GCA_014905685.2_NemWhi1_genomic.fna	49984095	Chromosome	589	51820
Nematostella_vectensis	GCA_000209225.1_ASM20922v1_genomic.fna	472588	Scaffold	124	4035
Nemopilema_nomurai	GCA_003864495.1_NemNom1.0_genomic.fna	2711397	Scaffold	45	865
Neodiprion_lecontei	GCA_001263575.2_Nlec1.1_genomic.fna	243810	Chromosome	127	1426
Neodiprion_pinetum	GCA_004916985.1_UKY_Npine_v1_genomic.fna	609994	Scaffold	118	1385
Neodrepanis_coruscans	GCA_013400695.1_ASM1340069v1_genomic.fna	18836	Scaffold	76	943
Neogobius_melanostomus	GCA_007210695.1_RGoby_Basel_V2_genomic.fna	2817412	Contig	1039	17588
Neolamprologus_bifasciatus	GCA_015113255.1_LHF7.scf_genomic.fna	17260	Scaffold	326	2773
Neolamprologus_boulengeri	GCA_015109695.1_KCE5.scf_genomic.fna	14253	Scaffold	330	2537
Neolamprologus_brevis	GCA_015103015.1_ILB6.scf_genomic.fna	13765	Scaffold	321	2037
Neolamprologus_brichardi	GCA_000239395.1_NeoBri1.0_genomic.fna	4430025	Scaffold	386	3691
Neolamprologus_buescheri	GCA_015107095.1_JEI5.scf_genomic.fna	14345	Scaffold	323	2711
Neolamprologus_calliurus	GCA_015103035.1_ILA7.scf_genomic.fna	18816	Scaffold	350	2782
Neolamprologus_cancellatus	GCA_015113075.1_LJC9.scf_genomic.fna	10194	Scaffold	320	1722
Neolamprologus_caudopunctatus	GCA_015105295.1_IQA3.scf_genomic.fna	18363	Scaffold	351	3354
Neolamprologus_chitamwebwai	GCA_015109035.1_KHA7.scf_genomic.fna	16878	Scaffold	333	2684
Neolamprologus_christyi	GCA_015104465.1_ITG2.scf_genomic.fna	17227	Scaffold	354	2997
Neolamprologus_crassus	GCA_015104075.1_IVF1.scf_genomic.fna	18897	Scaffold	329	2814
Neolamprologus_cylindricus	GCA_015103235.1_GPH2.scf_genomic.fna	19794	Scaffold	347	3310
Neolamprologus_devosi	GCA_015052545.1_LEH2.scf_genomic.fna	18683	Scaffold	352	3245
Neolamprologus_falcicula	GCA_015110515.1_JXD4.scf_genomic.fna	20177	Scaffold	337	3145
Neolamprologus_fasciatus	GCA_015102195.1_AUE7.scf_genomic.fna	17411	Scaffold	367	3340
Neolamprologus_furcifer	GCA_015108955.1_JEI6.scf_genomic.fna	21254	Scaffold	357	3344
Neolamprologus_gracilis	GCA_015108275.1_JWH2.scf_genomic.fna	21865	Scaffold	341	3226
Neolamprologus_hecqui	GCA_015102335.1_A142.scf_genomic.fna	18799	Scaffold	353	3384
Neolamprologus_helianthus	GCA_015108395.1_JWG9.scf_genomic.fna	21295	Scaffold	339	3253
Neolamprologus_leleupi	GCA_015108215.1_JWH9.scf_genomic.fna	20695	Scaffold	350	3402
Neolamprologus_leloupi	GCA_015111655.1_LCA2.scf_genomic.fna	18065	Scaffold	354	3131
Neolamprologus_longicaudatus	GCA_015108155.1_JWI3.scf_genomic.fna	21263	Scaffold	346	3329
Neolamprologus_longior	GCA_015109375.1_KEH3.scf_genomic.fna	22364	Scaffold	357	3488
Neolamprologus_marunguensis	GCA_015108335.1_JWH4.scf_genomic.fna	20188	Scaffold	328	3155
Neolamprologus_meeli	GCA_015107355.1_JDF4.scf_genomic.fna	18069	Scaffold	342	3061
Neolamprologus_modestus	GCA_015102555.1_IMH3.scf_genomic.fna	19402	Scaffold	349	3283
Neolamprologus_mondabu	GCA_015106975.1_JVB4.scf_genomic.fna	19663	Scaffold	332	3137
Neolamprologus_multifasciatus	GCA_015104955.1_IRF8.scf_genomic.fna	11588	Scaffold	300	2196
Neolamprologus_mustax	GCA_015102955.1_ILB4.scf_genomic.fna	17668	Scaffold	345	3173
Neolamprologus_niger	GCA_015111955.1_KYA5.scf_genomic.fna	15101	Scaffold	329	2519
Neolamprologus_nigriventris	GCA_015102355.1_A108.scf_genomic.fna	19239	Scaffold	340	3371
Neolamprologus_obscurus	GCA_015102675.1_IMA2.scf_genomic.fna	16758	Scaffold	334	2575
Neolamprologus_olivaceous	GCA_015108255.1_JWH6.scf_genomic.fna	20079	Scaffold	334	3397
Neolamprologus_pectoralis	GCA_015108755.1_JWA7.scf_genomic.fna	20216	Scaffold	338	3500
Neolamprologus_petricola	GCA_015112555.1_LGI1.scf_genomic.fna	18014	Scaffold	334	2817
Neolamprologus_pleuromaculatus	GCA_015109975.1_JZF2.scf_genomic.fna	18984	Scaffold	341	3181
Neolamprologus_prochilus	GCA_015106535.1_IVH1.scf_genomic.fna	16229	Scaffold	325	3021
Neolamprologus_pulcher	GCA_015104715.1_ISB3.scf_genomic.fna	15853	Scaffold	322	2624
Neolamprologus_savoryi	GCA_015104745.1_ISA8.scf_genomic.fna	19013	Scaffold	324	2830
Neolamprologus_sexfasciatus	GCA_015102515.1_IND7.scf_genomic.fna	15928	Scaffold	315	2782
Neolamprologus_similis	GCA_015109475.1_KEC1.scf_genomic.fna	18012	Scaffold	334	3158
Neolamprologus_sp._'brevis_magara'_AB-2019	GCA_015109655.1_KCI6.scf_genomic.fna	19635	Scaffold	337	2820
Neolamprologus_sp._'caudopunctatus_kipili'_AB-2019	GCA_015111175.1_LDG3.scf_genomic.fna	17227	Scaffold	340	3118
Neolamprologus_sp._'cygnus'_AB-2019	GCA_015110875.1_LFD4.scf_genomic.fna	18145	Scaffold	328	2814
Neolamprologus_sp._'eseki'_AB-2019	GCA_015110915.1_LFB9.scf_genomic.fna	19069	Scaffold	336	3012
Neolamprologus_sp._'falcicula_mahale'_AB-2019	GCA_015111635.1_LCB5.scf_genomic.fna	15211	Scaffold	333	2254
Neolamprologus_sp._'furcifer_ulwile'_AB-2019	GCA_015111255.1_LDF5.scf_genomic.fna	16984	Scaffold	332	2961
Neolamprologus_sp._'gracilis_tanzania'_AB-2019	GCA_015111615.1_LCC6.scf_genomic.fna	16381	Scaffold	330	2574
Neolamprologus_sp._'kombe'_AB-2019	GCA_015102855.1_ILE6.scf_genomic.fna	16723	Scaffold	320	2593
Neolamprologus_sp._'ventralis_stripe'_AB-2019	GCA_015107155.1_JED5.scf_genomic.fna	19199	Scaffold	330	2795
Neolamprologus_tetracanthus	GCA_015105335.1_IPG3.scf_genomic.fna	18997	Scaffold	355	3134
Neolamprologus_timidus	GCA_015112655.1_LGE2.scf_genomic.fna	16132	Scaffold	331	2869
Neolamprologus_toae	GCA_015110075.1_JZD6.scf_genomic.fna	21118	Scaffold	350	3424
Neolamprologus_tretocephalus	GCA_015109125.1_KFH5.scf_genomic.fna	17712	Scaffold	335	2958
Neolamprologus_variostigma	GCA_015108695.1_JWA6.scf_genomic.fna	19942	Scaffold	355	3402
Neolamprologus_ventralis	GCA_015109735.1_KAG8.scf_genomic.fna	19909	Scaffold	346	3033
Neolamprologus_walteri	GCA_015109215.1_KFD4.scf_genomic.fna	19226	Scaffold	325	2705
Neomicropteryx_cornuta	GCA_020383195.1_ASM2038319v1_genomic.fna	16921359	Contig	3562	4068
Neomonachus_schauinslandi	GCA_002201575.2_ASM220157v2_genomic.fna	150810825	Chromosome	448	19984
Neoniphon_sammara	GCA_900302535.1_ASM90030253v1_genomic.fna	21768	Scaffold	253	1896
Neopelma_chrysocephalum	GCA_003984885.2_ASM398488v2_genomic.fna	10517223	Scaffold	1047	15032
Neophocaena_asiaeorientalis	GCA_003031525.2_Neophocaena_asiaeorientalis_V1_genomic.fna	6341296	Scaffold	473	20054
Neopipo_cinnamomea	GCA_013397415.1_ASM1339741v1_genomic.fna	485965	Scaffold	109	4000
Neosciurus_carolinensis	GCA_902686445.2_mSciCar1.2_genomic.fna	148229995	Chromosome	752	38041
Neostethus_bicornis	GCA_902685375.1_fNeoBic2.1_genomic.fna	29119677	Chromosome	751	13297
Neotoma_lepida	GCA_001675575.1_ASM167557v1_genomic.fna	151693	Scaffold	656	4248
Neotragus_moschatus	GCA_006410615.1_SUN_genomic.fna	952090	Scaffold	491	48353
Neotragus_pygmaeus	GCA_006410875.1_RAL_genomic.fna	363895	Scaffold	484	49489
Neovison_vison	GCA_020171115.1_ASM_NN_V1_genomic.fna	220349319	Chromosome	487	24079
Nephila_pilipes	GCA_019974015.1_Npil_1.0_genomic.fna	292147	Scaffold	2285	23244
Nesidiocoris_tenuis	GCA_902806785.1_CYROTEf_10X_genome_genomic.fna	28732	Scaffold	111	2099
Nesospiza_acunhae	GCA_013398715.1_ASM1339871v1_genomic.fna	1027905	Scaffold	192	1246
Nestor_notabilis	GCA_000696875.1_ASM69687v1_genomic.fna	61475	Scaffold	76	2443
Nettapus_auritus	GCA_011076525.1_BPBGC_Naur_1.0_genomic.fna	26011715	Chromosome	113	10206
Nibea_albiflora	GCA_014281875.1_ASM1428187v1_genomic.fna	25433336	Chromosome	304	2704
Nicator_chloris	GCA_013400495.1_ASM1340049v1_genomic.fna	99492	Scaffold	121	1552
Nicrophorus_orbicollis	GCA_018845635.1_ASM1884563v1_genomic.fna	178658	Scaffold	95	568
Nicrophorus_vespilloides	GCA_001412225.1_Nicve_v1.0_genomic.fna	122407	Scaffold	109	405
Nilaparvata_lugens	GCA_014356525.1_ASM1435652v1_genomic.fna	77631935	Chromosome	556	31813
Nipponia_nippon	GCA_000708225.1_ASM70822v1_genomic.fna	5211696	Scaffold	121	5951
Nippostrongylus_brasiliensis	GCA_900200055.1_NbL5_MIMR_Canu1.5_genomic.fna	209980	Contig	1	3569
Nisaetus_nipalensis	GCA_012487455.1_Nnipalensis_1.0_genomic.fna	116003	Scaffold	140	3756
Noctilio_leporinus	GCA_004026585.1_NocLep_v1_BIUU_genomic.fna	191494	Scaffold	394	18950
Noctua_fimbriata	GCA_905163415.1_ilNocFimb1.1_genomic.fna	18977511	Chromosome	281	16745
Noctua_janthe	GCA_910589295.1_ilNocJant1.1_genomic.fna	18438343	Chromosome	264	12616
Noctua_pronuba	GCA_905220335.1_ilNocPron1.1_genomic.fna	17891575	Chromosome	279	7045
Nomada_fabriciana	GCA_907165295.1_iyNomFabr1.1_genomic.fna	18567632	Chromosome	106	2312
Nomascus_leucogenys	GCA_006542625.1_Asia_NLE_v1_genomic.fna	35886894	Chromosome	611	24690
Nomia_melanderi	GCA_003710045.1_USU_Nmel_1.2_genomic.fna	2351152	Scaffold	104	440
Notamacropus_eugenii	GCA_000004035.1_Meug_1.1_genomic.fna	36602	Scaffold	691	8297
Notechis_scutatus	GCA_900518725.1_TS10Xv2-PRI_genomic.fna	5997050	Scaffold	727	49667
Nothobranchius_furzeri	GCA_001465895.2_Nfu_20140520_genomic.fna	15858201	Chromosome	614	25073
Nothobranchius_kuhntae	GCA_006942095.1_MPIBA_Nkuh_1.0_genomic.fna	1178460	Scaffold	884	35292
Nothocercus_julius	GCA_013398735.1_ASM1339873v1_genomic.fna	4059565	Scaffold	88	3124
Nothocercus_nigrocapillus	GCA_013398345.1_ASM1339834v1_genomic.fna	2648942	Scaffold	84	2778
Nothoprocta_ornata	GCA_013398335.1_ASM1339833v1_genomic.fna	3788443	Scaffold	92	2968
Nothoprocta_pentlandii	GCA_013398315.1_ASM1339831v1_genomic.fna	1104275	Scaffold	80	2897
Nothoprocta_perdicaria	GCA_003342845.1_notPer1_genomic.fna	3369196	Scaffold	94	4075
Notiomystis_cincta	GCA_013398075.1_ASM1339807v1_genomic.fna	154199	Scaffold	90	831
Notocelia_uddmanniana	GCA_905163555.1_ilNotUddm1.1_genomic.fna	28990537	Chromosome	477	29416
Notodonta_dromedarius	GCA_905147325.1_ilNotDrom1.1_genomic.fna	12059830	Chromosome	229	3995
Notodromas_monacha	GCA_905338405.1_Nmo_b1v02_max_arth_b2g_genome_genomic.fna	42325	Scaffold	76	2365
Notolabrus_celidotus	GCA_009762535.1_fNotCel1.pri_genomic.fna	37090664	Chromosome	258	4129
Notospermus_geniculatus	GCA_002633025.1_ASM263302v1_genomic.fna	239235	Scaffold	411	4787
Notothenia_coriiceps	GCA_000735185.1_NC01_genomic.fna	217655	Scaffold	203	2900
Novius_pumilus	GCA_020654155.1_ASM2065415v1_genomic.fna	7579481	Contig	170	6884
Novumbra_hubbsi	GCA_016801125.1_ASM1680112v1_genomic.fna	27972	Scaffold	429	7939
Numida_meleagris	GCA_002078875.2_NumMel1.0_genomic.fna	7868035	Chromosome	132	6969
Nyctereutes_procyonoides	GCA_905146905.1_NYPRO_anot_genome_genomic.fna	53959811	Scaffold	429	10300
Nyctibius_bracteatus	GCA_013396595.1_ASM1339659v1_genomic.fna	380686	Scaffold	125	12269
Nyctibius_grandis	GCA_013368605.1_bNycGra1.pri_genomic.fna	92359233	Chromosome	136	30426
Nycticebus_coucang	GCA_004027815.1_NycCou_v1_BIUU_genomic.fna	19724	Scaffold	817	62126
[truncated: 1,220 more rows]
