# Supplementary material for: Transposable elements drive the evolution of metazoan zinc finger genes
Source: Genome Res. 2023 Aug;33(8):1325–39. doi: 10.1101/gr.277966.123 (PMC10547256; doi:10.1101/gr.277966.123)
Supplement: Supplement 2 [file Supplemental_Data_2.tar.gz]

Archive with 3,349 entries (3,346 files):
- supplementary_data_2
- supplementary_data_2/gffs
- supplementary_data_2/README.md
- supplementary_data_2/beds
- supplementary_data_2/beds/Pocillopora_verrucosa_znfs.bed
- supplementary_data_2/beds/Nycticryphes_semicollaris_znfs.bed
- supplementary_data_2/beds/Drosophila_sturtevanti_znfs.bed
- supplementary_data_2/beds/Procyon_lotor_znfs.bed
- supplementary_data_2/beds/Equus_asinus_znfs.bed
- supplementary_data_2/beds/Peromyscus_polionotus_znfs.bed
- supplementary_data_2/beds/Eulemur_fulvus_znfs.bed
- supplementary_data_2/beds/Ormyrus_nitidulus_znfs.bed
- supplementary_data_2/beds/Drosophila_parabipectinata_znfs.bed
- supplementary_data_2/beds/Pyrrhura_cruentata_znfs.bed
- supplementary_data_2/beds/Anoura_caudifer_znfs.bed
- supplementary_data_2/beds/Ephestia_elutella_znfs.bed
- supplementary_data_2/beds/Acropora_nasuta_znfs.bed
- supplementary_data_2/beds/Zapornia_atra_znfs.bed
- supplementary_data_2/beds/Lamprologus_laparogramma_znfs.bed
- supplementary_data_2/beds/Crotalus_tigris_znfs.bed
- supplementary_data_2/beds/Loxodonta_africana_olfactory_receptor.bed
- supplementary_data_2/beds/Drosophila_virilis_znfs.bed
- supplementary_data_2/beds/Ectodus_sp._'north'_znfs.bed
- supplementary_data_2/beds/Siniperca_chuatsi_znfs.bed
- supplementary_data_2/beds/Spilosoma_lubricipeda_znfs.bed
- supplementary_data_2/beds/Praomys_delectorum_znfs.bed
- supplementary_data_2/beds/Thalassophryne_amazonica_znfs.bed
- supplementary_data_2/beds/Sebastes_levis_znfs.bed
- supplementary_data_2/beds/Hippoglossus_hippoglossus_znfs.bed
- supplementary_data_2/beds/Angiostrongylus_vasorum_znfs.bed
- supplementary_data_2/beds/Mirounga_angustirostris_znfs.bed
- supplementary_data_2/beds/Drosophila_melanogaster_znfs.bed
- supplementary_data_2/beds/Tropheus_annectens_znfs.bed
- supplementary_data_2/beds/Galendromus_occidentalis_znfs.bed
- supplementary_data_2/beds/Onychorhynchus_coronatus_znfs.bed
- supplementary_data_2/beds/Mirounga_leonina_znfs.bed
- supplementary_data_2/beds/Grus_nigricollis_znfs.bed
- supplementary_data_2/beds/Acropora_gemmifera_znfs.bed
- supplementary_data_2/beds/Desmodus_rotundus_znfs.bed
- supplementary_data_2/beds/Syngnathus_floridae_znfs.bed
- supplementary_data_2/beds/Limenitis_camilla_znfs.bed
- supplementary_data_2/beds/Glis_glis_znfs.bed
- supplementary_data_2/beds/Chironomus_riparius_znfs.bed
- supplementary_data_2/beds/Cotesia_typhae_znfs.bed
- supplementary_data_2/beds/Electrophorus_electricus_znfs.bed
- supplementary_data_2/beds/Coptotermes_formosanus_znfs.bed
- supplementary_data_2/beds/Callionymus_lyra_znfs.bed
- supplementary_data_2/beds/Gnathochromis_pfefferi_znfs.bed
- supplementary_data_2/beds/Glossina_pallidipes_znfs.bed
- supplementary_data_2/beds/Lamprologus_tigripictilis_znfs.bed
- supplementary_data_2/beds/Trypoxylus_dichotomus_znfs.bed
- supplementary_data_2/beds/Uria_aalge_znfs.bed
- supplementary_data_2/beds/Bombus_hypnorum_znfs.bed
- supplementary_data_2/beds/Chiloscyllium_plagiosum_znfs.bed
- supplementary_data_2/beds/Drosophila_lini_znfs.bed
- supplementary_data_2/beds/Varroa_destructor_znfs.bed
- supplementary_data_2/beds/Geothlypis_trichas_znfs.bed
- supplementary_data_2/beds/Trichinella_murrelli_znfs.bed
- supplementary_data_2/beds/Echinostoma_caproni_znfs.bed
- supplementary_data_2/beds/Clarias_batrachus_znfs.bed
- supplementary_data_2/beds/Girardinus_metallicus_znfs.bed
- supplementary_data_2/beds/Formica_selysi_znfs.bed
- supplementary_data_2/beds/Anopheles_coluzzii_znfs.bed
- supplementary_data_2/beds/Urocitellus_parryii_znfs.bed
- supplementary_data_2/beds/Pyrgilauda_ruficollis_znfs.bed
- supplementary_data_2/beds/Daphnia_pulex_znfs.bed
- supplementary_data_2/beds/Apteryx_owenii_znfs.bed
- supplementary_data_2/beds/Cuora_mccordi_znfs.bed
- supplementary_data_2/beds/Meloidogyne_javanica_znfs.bed
- supplementary_data_2/beds/Malurus_cyaneus_znfs.bed
- supplementary_data_2/beds/Rhipicephalus_microplus_znfs.bed
- supplementary_data_2/beds/Sebastiscus_tertius_znfs.bed
- supplementary_data_2/beds/Drosophila_ambigua_znfs.bed
- supplementary_data_2/beds/Hyposmocoma_kahamanoa_znfs.bed
- supplementary_data_2/beds/Myotis_davidii_znfs.bed
- supplementary_data_2/beds/Caenorhabditis_sp._31_LS-2015_znfs.bed
- supplementary_data_2/beds/Drosophila_nannoptera_znfs.bed
- supplementary_data_2/beds/Mandrillus_leucophaeus_znfs.bed
- supplementary_data_2/beds/Crypturellus_soui_znfs.bed
- supplementary_data_2/beds/Temnothorax_longispinosus_znfs.bed
- supplementary_data_2/beds/Anabarilius_grahami_znfs.bed
- supplementary_data_2/beds/Perca_flavescens_znfs.bed
- supplementary_data_2/beds/Pyrrhura_frontalis_znfs.bed
- supplementary_data_2/beds/Blastobasis_lacticolella_znfs.bed
- supplementary_data_2/beds/Aplochiton_taeniatus_znfs.bed
- supplementary_data_2/beds/Tomocerus_qinae_znfs.bed
- supplementary_data_2/beds/Ursus_arctos_znfs.bed
- supplementary_data_2/beds/Dendroctonus_ponderosae_znfs.bed
- supplementary_data_2/beds/Gyrodactylus_salaris_znfs.bed
- supplementary_data_2/beds/Polypterus_senegalus_znfs.bed
- supplementary_data_2/beds/Drosophila_auraria_znfs.bed
- supplementary_data_2/beds/Nanger_granti_znfs.bed
- supplementary_data_2/beds/Pammene_fasciana_znfs.bed
- supplementary_data_2/beds/Pogonomyrmex_barbatus_znfs.bed
- supplementary_data_2/beds/Clogmia_albipunctata_znfs.bed
- supplementary_data_2/beds/Clupea_harengus_znfs.bed
- supplementary_data_2/beds/Eptatretus_burgeri_znfs.bed
- supplementary_data_2/beds/Esox_lucius_znfs.bed
- supplementary_data_2/beds/Chelydra_serpentina_znfs.bed
- supplementary_data_2/beds/Amphipyra_tragopoginis_znfs.bed
- supplementary_data_2/beds/Microcebus_sp._3_GT-2019_znfs.bed
- supplementary_data_2/beds/Lesueurigobius_sanzi_znfs.bed
- supplementary_data_2/beds/Pisaster_ochraceus_znfs.bed
- supplementary_data_2/beds/Frankliniella_occidentalis_znfs.bed
- supplementary_data_2/beds/Cynopterus_brachyotis_znfs.bed
- supplementary_data_2/beds/Notospermus_geniculatus_znfs.bed
- supplementary_data_2/beds/Araneus_ventricosus_znfs.bed
- supplementary_data_2/beds/Drosophila_sechellia_znfs.bed
- supplementary_data_2/beds/Aphaenogaster_miamiana_znfs.bed
- supplementary_data_2/beds/Laodelphax_striatellus_znfs.bed
- supplementary_data_2/beds/Nesidiocoris_tenuis_znfs.bed
- supplementary_data_2/beds/Deilephila_porcellus_znfs.bed
- supplementary_data_2/beds/Laspeyria_flexula_znfs.bed
- supplementary_data_2/beds/Neolamprologus_leleupi_znfs.bed
- supplementary_data_2/beds/Callochromis_macrops_znfs.bed
- supplementary_data_2/beds/Intoshia_linei_znfs.bed
- supplementary_data_2/beds/Falco_naumanni_znfs.bed
- supplementary_data_2/beds/Vicugna_vicugna_znfs.bed
- supplementary_data_2/beds/Papilio_dardanus_znfs.bed
- supplementary_data_2/beds/Tolypeutes_matacus_znfs.bed
- supplementary_data_2/beds/Drosophila_melanica_znfs.bed
- supplementary_data_2/beds/Cydia_pomonella_znfs.bed
- supplementary_data_2/beds/Mnemiopsis_leidyi_znfs.bed
- supplementary_data_2/beds/Amphipyra_berbera_znfs.bed
- supplementary_data_2/beds/Bos_taurus_x_Bison_bison_znfs.bed
- supplementary_data_2/beds/Pavo_cristatus_znfs.bed
- supplementary_data_2/beds/Glandirana_rugosa_znfs.bed
- supplementary_data_2/beds/Conus_betulinus_znfs.bed
- supplementary_data_2/beds/Miniopterus_natalensis_znfs.bed
- supplementary_data_2/beds/Hymenolepis_microstoma_znfs.bed
- supplementary_data_2/beds/Trichinella_spiralis_znfs.bed
- supplementary_data_2/beds/Sebastes_steindachneri_znfs.bed
- supplementary_data_2/beds/Casuarius_casuarius_znfs.bed
- supplementary_data_2/beds/Oikopleura_albicans_znfs.bed
- supplementary_data_2/beds/Melopsittacus_undulatus_znfs.bed
- supplementary_data_2/beds/Xenotilapia_sp._'spilopterus_north'_AB-2019_znfs.bed
- supplementary_data_2/beds/Phrynosoma_platyrhinos_znfs.bed
- supplementary_data_2/beds/Julidochromis_ornatus_znfs.bed
- supplementary_data_2/beds/Hydroides_elegans_znfs.bed
- supplementary_data_2/beds/Neolamprologus_helianthus_znfs.bed
- supplementary_data_2/beds/Zaprionus_davidi_znfs.bed
- supplementary_data_2/beds/Brachionus_rotundiformis_znfs.bed
- supplementary_data_2/beds/Anthocharis_cardamines_znfs.bed
- supplementary_data_2/beds/Ptilodon_capucinus_znfs.bed
- supplementary_data_2/beds/Certhia_americana_znfs.bed
- supplementary_data_2/beds/Andrena_haemorrhoa_znfs.bed
- supplementary_data_2/beds/Galeopterus_variegatus_olfactory_receptor.bed
- supplementary_data_2/beds/Parelaphostrongylus_tenuis_znfs.bed
- supplementary_data_2/beds/Caenorhabditis_tropicalis_znfs.bed
- supplementary_data_2/beds/Agrilus_planipennis_znfs.bed
- supplementary_data_2/beds/Manis_javanica_znfs.bed
- supplementary_data_2/beds/Triatoma_infestans_znfs.bed
- supplementary_data_2/beds/Phalera_bucephala_znfs.bed
- supplementary_data_2/beds/Dinoponera_quadriceps_znfs.bed
- supplementary_data_2/beds/Pipra_filicauda_znfs.bed
- supplementary_data_2/beds/Lepidiolamprologus_mimicus_znfs.bed
- supplementary_data_2/beds/Sebastes_constellatus_znfs.bed
- supplementary_data_2/beds/Prolemur_simus_znfs.bed
- supplementary_data_2/beds/Toxotes_chatareus_znfs.bed
- supplementary_data_2/beds/Labrus_bergylta_znfs.bed
- supplementary_data_2/beds/Paradoxurus_hermaphroditus_olfactory_receptor.bed
- supplementary_data_2/beds/Ailurus_fulgens_znfs.bed
- supplementary_data_2/beds/Membranipora_membranacea_znfs.bed
- supplementary_data_2/beds/Uropsilus_gracilis_znfs.bed
- supplementary_data_2/beds/Cassiopea_xamachana_znfs.bed
- supplementary_data_2/beds/Sakesphorus_luctuosus_znfs.bed
- supplementary_data_2/beds/Steinernema_scapterisci_znfs.bed
- supplementary_data_2/beds/Xiphophorus_hellerii_znfs.bed
- supplementary_data_2/beds/Darwinula_stevensoni_znfs.bed
- supplementary_data_2/beds/Dimorphilus_gyrociliatus_znfs.bed
- supplementary_data_2/beds/Caenorhabditis_inopinata_znfs.bed
- supplementary_data_2/beds/Ancylostoma_ceylanicum_znfs.bed
- supplementary_data_2/beds/Pachyseris_speciosa_znfs.bed
- supplementary_data_2/beds/Megachile_rotundata_znfs.bed
- supplementary_data_2/beds/Oncopeltus_fasciatus_znfs.bed
- supplementary_data_2/beds/Steinernema_monticolum_znfs.bed
- supplementary_data_2/beds/Cepphus_grylle_znfs.bed
- supplementary_data_2/beds/Nymphicus_hollandicus_znfs.bed
- supplementary_data_2/beds/Aulonocranus_dewindti_znfs.bed
- supplementary_data_2/beds/Pyrochroa_serraticornis_znfs.bed
- supplementary_data_2/beds/Spilogale_gracilis_znfs.bed
- supplementary_data_2/beds/Platysteira_castanea_znfs.bed
- supplementary_data_2/beds/Lottia_gigantea_znfs.bed
- supplementary_data_2/beds/Thamnophis_sirtalis_znfs.bed
- supplementary_data_2/beds/Apotomis_turbidana_znfs.bed
- supplementary_data_2/beds/Crossoptilon_mantchuricum_znfs.bed
- supplementary_data_2/beds/Hemibates_stenosoma_znfs.bed
- supplementary_data_2/beds/Locustella_ochotensis_znfs.bed
- supplementary_data_2/beds/Elysia_chlorotica_znfs.bed
- supplementary_data_2/beds/Oreochromis_aureus_znfs.bed
- supplementary_data_2/beds/Larimichthys_polyactis_znfs.bed
- supplementary_data_2/beds/Lepidiolamprologus_profundicola_znfs.bed
- supplementary_data_2/beds/Cyprinus_carpio_znfs.bed
- supplementary_data_2/beds/Eriosoma_lanigerum_znfs.bed
- supplementary_data_2/beds/Triops_cancriformis_znfs.bed
- supplementary_data_2/beds/Drosophila_lacteicornis_znfs.bed
- supplementary_data_2/beds/Hydra_vulgaris_znfs.bed
- supplementary_data_2/beds/Tylochromis_polylepis_znfs.bed
- supplementary_data_2/beds/Thamnaconus_septentrionalis_znfs.bed
- supplementary_data_2/beds/Salvelinus_sp._IW2-2015_znfs.bed
- supplementary_data_2/beds/Harpegnathos_saltator_znfs.bed
- supplementary_data_2/beds/Lepisosteus_oculatus_znfs.bed
- supplementary_data_2/beds/Brachionus_plicatilis_znfs.bed
- supplementary_data_2/beds/Sebastes_miniatus_znfs.bed
- supplementary_data_2/beds/Gymnobelideus_leadbeateri_olfactory_receptor.bed
- supplementary_data_2/beds/Dicerorhinus_sumatrensis_znfs.bed
- supplementary_data_2/beds/Branchiostoma_floridae_x_Branchiostoma_japonicum_znfs.bed
- supplementary_data_2/beds/Julidochromis_marksmithi_znfs.bed
- supplementary_data_2/beds/Lestradea_stappersii_znfs.bed
- supplementary_data_2/beds/Okapia_johnstoni_znfs.bed
- supplementary_data_2/beds/Ancistrocerus_nigricornis_znfs.bed
- supplementary_data_2/beds/Dryobates_pubescens_znfs.bed
- supplementary_data_2/beds/Apostichopus_japonicus_znfs.bed
- supplementary_data_2/beds/Hyles_vespertilio_znfs.bed
- supplementary_data_2/beds/Monomorium_pharaonis_znfs.bed
- supplementary_data_2/beds/Acropora_yongei_znfs.bed
- supplementary_data_2/beds/Gigantidas_platifrons_znfs.bed
- supplementary_data_2/beds/Microtus_richardsoni_znfs.bed
- supplementary_data_2/beds/Xenentodon_cancila_znfs.bed
- supplementary_data_2/beds/Sarcophaga_bullata_znfs.bed
- supplementary_data_2/beds/Nymphalis_c-album_znfs.bed
- supplementary_data_2/beds/Rattus_rattus_znfs.bed
- supplementary_data_2/beds/Pan_paniscus_znfs.bed
- supplementary_data_2/beds/Metapolybia_cingulata_znfs.bed
- supplementary_data_2/beds/Triglachromis_otostigma_znfs.bed
- supplementary_data_2/beds/Mellivora_capensis_znfs.bed
- supplementary_data_2/beds/Habrosyne_pyritoides_znfs.bed
- supplementary_data_2/beds/Telmatochromis_brachygnathus_znfs.bed
- supplementary_data_2/beds/Onychostruthus_taczanowskii_znfs.bed
- supplementary_data_2/beds/Schizaphis_graminum_znfs.bed
- supplementary_data_2/beds/Stegastes_partitus_znfs.bed
- supplementary_data_2/beds/Sula_dactylatra_znfs.bed
- supplementary_data_2/beds/Stratiolaelaps_scimitus_znfs.bed
- supplementary_data_2/beds/Onychostoma_macrolepis_znfs.bed
- supplementary_data_2/beds/Elaphurus_davidianus_znfs.bed
- supplementary_data_2/beds/Glaucomys_volans_znfs.bed
- supplementary_data_2/beds/Alfaro_cultratus_znfs.bed
- supplementary_data_2/beds/Pungitius_pungitius_znfs.bed
- supplementary_data_2/beds/Lutra_lutra_znfs.bed
- supplementary_data_2/beds/Tilapia_brevimanus_znfs.bed
- supplementary_data_2/beds/Megaderma_lyra_olfactory_receptor.bed
- supplementary_data_2/beds/Tomocerus_vulgaris_znfs.bed
- supplementary_data_2/beds/Latimeria_chalumnae_znfs.bed
- supplementary_data_2/beds/Carposina_sasakii_znfs.bed
- supplementary_data_2/beds/Muscidifurax_raptorellus_znfs.bed
- supplementary_data_2/beds/Damaliscus_lunatus_znfs.bed
- supplementary_data_2/beds/Pongo_abelii_olfactory_receptor.bed
- supplementary_data_2/beds/Carapus_acus_znfs.bed
- supplementary_data_2/beds/Drosophila_funebris_znfs.bed
- supplementary_data_2/beds/Ooceraea_biroi_znfs.bed
- supplementary_data_2/beds/Lanistes_nyassanus_znfs.bed
- supplementary_data_2/beds/Pyrrhura_lepida_znfs.bed
- supplementary_data_2/beds/Bursaphelenchus_xylophilus_znfs.bed
- supplementary_data_2/beds/Bactrocera_oleae_znfs.bed
- supplementary_data_2/beds/Monocentris_japonicus_znfs.bed
- supplementary_data_2/beds/Channa_maculata_znfs.bed
- supplementary_data_2/beds/Rhagonycha_fulva_znfs.bed
- supplementary_data_2/beds/Cavia_porcellus_znfs.bed
- supplementary_data_2/beds/Apaloderma_vittatum_znfs.bed
- supplementary_data_2/beds/Meloidogyne_hapla_znfs.bed
- supplementary_data_2/beds/Lingula_anatina_znfs.bed
- supplementary_data_2/beds/Micronycteris_hirsuta_znfs.bed
- supplementary_data_2/beds/Cromileptes_altivelis_znfs.bed
- supplementary_data_2/beds/Metopolophium_dirhodum_znfs.bed
- supplementary_data_2/beds/Mesitornis_unicolor_znfs.bed
- supplementary_data_2/beds/Dermatemys_mawii_znfs.bed
- supplementary_data_2/beds/Adineta_ricciae_znfs.bed
- supplementary_data_2/beds/Acropora_muricata_znfs.bed
- supplementary_data_2/beds/Proctacanthus_coquilletti_znfs.bed
- supplementary_data_2/beds/Microtus_arvalis_znfs.bed
- supplementary_data_2/beds/Eleutheronema_tetradactylum_znfs.bed
- supplementary_data_2/beds/Callirhytis_sp._RG_2019_326_znfs.bed
- supplementary_data_2/beds/Cyanoderma_ruficeps_znfs.bed
- supplementary_data_2/beds/Hippoglossus_stenolepis_znfs.bed
- supplementary_data_2/beds/Hydrophis_cyanocinctus_znfs.bed
- supplementary_data_2/beds/Mastomys_natalensis_znfs.bed
- supplementary_data_2/beds/Oryx_dammah_znfs.bed
- supplementary_data_2/beds/Pseudomyrmex_concolor_znfs.bed
- supplementary_data_2/beds/Syritta_pipiens_znfs.bed
- supplementary_data_2/beds/Oncorhynchus_mykiss_znfs.bed
- supplementary_data_2/beds/Synchiropus_splendidus_znfs.bed
- supplementary_data_2/beds/Drosophila_mauritiana_znfs.bed
- supplementary_data_2/beds/Acropora_digitifera_znfs.bed
- supplementary_data_2/beds/Lepidiolamprologus_elongatus_znfs.bed
- supplementary_data_2/beds/Vicugna_pacos_znfs.bed
- supplementary_data_2/beds/Leiothrix_lutea_znfs.bed
- supplementary_data_2/beds/Hemibagrus_wyckioides_znfs.bed
- supplementary_data_2/beds/Margaritifera_margaritifera_znfs.bed
- supplementary_data_2/beds/Centropus_unirufus_znfs.bed
- supplementary_data_2/beds/Platichthys_stellatus_znfs.bed
- supplementary_data_2/beds/Talpa_occidentalis_olfactory_receptor.bed
- supplementary_data_2/beds/Archocentrus_centrarchus_znfs.bed
- supplementary_data_2/beds/Drosophila_repleta_znfs.bed
- supplementary_data_2/beds/Plebejus_argus_znfs.bed
- supplementary_data_2/beds/Novius_pumilus_znfs.bed
- supplementary_data_2/beds/Drosophila_quadrilineata_znfs.bed
- supplementary_data_2/beds/Apis_florea_znfs.bed
- supplementary_data_2/beds/Lipotes_vexillifer_olfactory_receptor.bed
- supplementary_data_2/beds/Ptilonorhynchus_violaceus_znfs.bed
- supplementary_data_2/beds/Madathamugadia_hiepei_znfs.bed
[truncated: 3,049 more entries]
