# Supplementary material for: Transposable elements drive the evolution of metazoan zinc finger genes
Source: Genome Res. 2023 Aug;33(8):1325–39. doi: 10.1101/gr.277966.123 (PMC10547256; doi:10.1101/gr.277966.123)
Supplement: Supplement 2 [file Supplemental_Data_2.tar.gz › supplementary_data_2/README.md]

This dataset contains predicted ZNF and retroelement ORFs, along with higher
quality gene annotations for cyprinid FiNZ-ZNFs. For zebrafish, which were
annotated separately, predicted 5' and 3' UTRs are included, and the RefSeq
genome assembly (GCF_000002035.6_GRCz11) was used, rather than the GenBank
assembly. Alternative haplotypes were removed from this file prior to
annotation.

`beds/` contains automated ORF predictions in BED file format
`gffs/` contains cyprinid Augustus FiNZ-ZnF annotations in GFF format
