# Supplementary material for: Transposable elements drive the evolution of metazoan zinc finger genes
Source: Genome Res. 2023 Aug;33(8):1325–39. doi: 10.1101/gr.277966.123 (PMC10547256; doi:10.1101/gr.277966.123)
Supplement: Supplement 2 [file Supplemental_Data_2.tar.gz › supplementary_data_2/beds/Caenorhabditis_sp._31_LS-2015_znfs.bed]

LR553776.1	247557	248319	zf-C2H2	5	+
LR553776.1	248581	249109	zf-C2H2	6	+
LR554809.1	50520	51532	zf-C2H2	5	+
LR555171.1	186325	187102	zf-C2H2	5	+
LR555831.1	125328	126295	zf-C2H2	6	+
