# Supplementary material for: Transposable elements drive the evolution of metazoan zinc finger genes
Source: Genome Res. 2023 Aug;33(8):1325–39. doi: 10.1101/gr.277966.123 (PMC10547256; doi:10.1101/gr.277966.123)
Supplement: Supplement 2 [file Supplemental_Data_2.tar.gz › supplementary_data_2/beds/Caenorhabditis_tropicalis_znfs.bed]

CM028614.1	53349	54870	zf-C2H2	6	+
CM028614.1	4322720	4323569	zf-C2H2	7	-
CM028614.1	8442111	8442915	zf-C2H2	7	-
CM028614.1	10577808	10579399	zf-C2H2	10	-
CM028614.1	11705194	11705833	zf-C2H2	5	+
CM028615.1	8086763	8087852	zf-C2H2	7	+
CM028615.1	8110969	8111452	zf-C2H2	5	+
CM028615.1	12408863	12409530	zf-C2H2	7	+
CM028616.1	759180	760508	zf-C2H2	9	+
