# Supplementary material for: Transposable elements drive the evolution of metazoan zinc finger genes
Source: Genome Res. 2023 Aug;33(8):1325–39. doi: 10.1101/gr.277966.123 (PMC10547256; doi:10.1101/gr.277966.123)
Supplement: Supplement 2 [file Supplemental_Data_2.tar.gz › supplementary_data_2/beds/Steinernema_scapterisci_znfs.bed]

AZBW01000898.1	6106	6880	zf-C2H2	6	+
KN166204.1	42567	44197	zf-C2H2	5	+
KN166219.1	2211	2829	zf-C2H2	5	+
KN166287.1	295283	296357	zf-C2H2	5	-
KN166646.1	3440	4283	zf-C2H2	6	+
KN166772.1	6875	8405	zf-C2H2	6	-
KN167081.1	60771	61701	zf-C2H2	5	+
KN167296.1	93860	95580	zf-C2H2	5	+
KN167364.1	226309	227382	zf-C2H2	6	-
KN167417.1	18996	19777	zf-C2H2	6	-
KN167606.1	5179	5822	zf-C2H2	5	-
KN167705.1	585161	587462	zf-C2H2	5	-
KN167745.1	28843	30283	zf-C2H2	6	+
KN167827.1	121994	122462	zf-C2H2	5	+
KN167861.1	22846	23917	zf-C2H2	9	+
KN167869.1	141961	142396	zf-C2H2	5	+
KN167879.1	59141	59798	zf-C2H2	5	+
