# Supplementary material for: Transposable elements drive the evolution of metazoan zinc finger genes
Source: Genome Res. 2023 Aug;33(8):1325–39. doi: 10.1101/gr.277966.123 (PMC10547256; doi:10.1101/gr.277966.123)
Supplement: Supplement 2 [file Supplemental_Data_2.tar.gz › supplementary_data_2/beds/Caenorhabditis_inopinata_znfs.bed]

AP018151.1	45432	45897	zf-C2H2	5	-
AP018151.1	5798554	5799274	zf-C2H2	5	+
AP018151.1	11971874	11972447	zf-C2H2	5	+
AP018151.1	15357732	15358403	zf-C2H2	6	-
AP018152.1	18494642	18495176	zf-C2H2	6	-
AP018153.1	2746384	2746987	zf-C2H2	5	-
AP018153.1	2748382	2749183	zf-C2H2	6	-
AP018153.1	17237757	17238558	zf-C2H2	5	-
AP018156.1	15509528	15511220	zf-C2H2	6	-
