# Supplementary material for: Transposable elements drive the evolution of metazoan zinc finger genes
Source: Genome Res. 2023 Aug;33(8):1325–39. doi: 10.1101/gr.277966.123 (PMC10547256; doi:10.1101/gr.277966.123)
Supplement: Supplement 2 [file Supplemental_Data_2.tar.gz › supplementary_data_2/beds/Steinernema_monticolum_znfs.bed]

KI639786.1	81	915	zf-C2H2	8	+
KI642365.1	19154	23774	zf-C2H2	9	-
KI642627.1	27596	28151	zf-C2H2	5	-
KI644616.1	4994	5696	zf-C2H2	7	+
KI645951.1	9101	10184	zf-C2H2	5	+
KI646111.1	6268	6992	zf-C2H2	7	-
KI646328.1	2100	2959	zf-C2H2	6	+
KI649412.1	4758	6181	zf-C2H2	5	+
KI650039.1	16833	18620	zf-C2H2	6	-
