# Supplementary material for: Transposable elements drive the evolution of metazoan zinc finger genes
Source: Genome Res. 2023 Aug;33(8):1325–39. doi: 10.1101/gr.277966.123 (PMC10547256; doi:10.1101/gr.277966.123)
Supplement: Supplement 3 [file Supplemental_Data_3.tar.gz]

Archive with 123 entries (86 files):
- supplementary_data_3
- supplementary_data_3/Strongylocentrotus_purpuratus
- supplementary_data_3/Drosophila_melanogaster
- supplementary_data_3/Danio_rerio
- supplementary_data_3/Homo_sapiens
- supplementary_data_3/README.md
- supplementary_data_3/Sitophilus_oryzae
- supplementary_data_3/Mus_musculus
- supplementary_data_3/meme-out
- supplementary_data_3/meme-out/Strongylocentrotus_purpuratus
- supplementary_data_3/meme-out/Drosophila_melanogaster
- supplementary_data_3/meme-out/Danio_rerio
- supplementary_data_3/meme-out/Homo_sapiens
- supplementary_data_3/meme-out/Sitophilus_oryzae
- supplementary_data_3/meme-out/Mus_musculus
- supplementary_data_3/meme-out/Mus_musculus/predicted_vs_nonrep
- supplementary_data_3/meme-out/Mus_musculus/background.txt
- supplementary_data_3/meme-out/Mus_musculus/nonrep_background.txt
- supplementary_data_3/meme-out/Mus_musculus/predicted_vs_te
- supplementary_data_3/meme-out/Mus_musculus/shuffled_vs_te
- supplementary_data_3/meme-out/Mus_musculus/shuffled_vs_te/fimo.tsv
- supplementary_data_3/meme-out/Mus_musculus/predicted_vs_te/fimo.tsv
- supplementary_data_3/meme-out/Mus_musculus/predicted_vs_nonrep/fimo.tsv
- supplementary_data_3/meme-out/Sitophilus_oryzae/predicted_vs_nonrep
- supplementary_data_3/meme-out/Sitophilus_oryzae/background.txt
- supplementary_data_3/meme-out/Sitophilus_oryzae/nonrep_background.txt
- supplementary_data_3/meme-out/Sitophilus_oryzae/predicted_vs_te
- supplementary_data_3/meme-out/Sitophilus_oryzae/shuffled_vs_te
- supplementary_data_3/meme-out/Sitophilus_oryzae/shuffled_vs_te/fimo.tsv
- supplementary_data_3/meme-out/Sitophilus_oryzae/predicted_vs_te/fimo.tsv
- supplementary_data_3/meme-out/Sitophilus_oryzae/predicted_vs_nonrep/fimo.tsv
- supplementary_data_3/meme-out/Homo_sapiens/danio_background.txt
- supplementary_data_3/meme-out/Homo_sapiens/predicted_vs_danio
- supplementary_data_3/meme-out/Homo_sapiens/chipexo_vs_te
- supplementary_data_3/meme-out/Homo_sapiens/predicted_vs_nonrep
- supplementary_data_3/meme-out/Homo_sapiens/background.txt
- supplementary_data_3/meme-out/Homo_sapiens/chipexo_vs_predicted
- supplementary_data_3/meme-out/Homo_sapiens/chipexo_vs_danio
- supplementary_data_3/meme-out/Homo_sapiens/chipexo_vs_shuffled
- supplementary_data_3/meme-out/Homo_sapiens/nonrep_background.txt
- supplementary_data_3/meme-out/Homo_sapiens/predicted_vs_te
- supplementary_data_3/meme-out/Homo_sapiens/shuffled_vs_te
- supplementary_data_3/meme-out/Homo_sapiens/shuffled_vs_te/fimo.tsv
- supplementary_data_3/meme-out/Homo_sapiens/predicted_vs_te/fimo.tsv
- supplementary_data_3/meme-out/Homo_sapiens/chipexo_vs_shuffled/tomtom.tsv
- supplementary_data_3/meme-out/Homo_sapiens/chipexo_vs_danio/fimo.tsv
- supplementary_data_3/meme-out/Homo_sapiens/chipexo_vs_predicted/._tomtom.tsv
- supplementary_data_3/meme-out/Homo_sapiens/chipexo_vs_predicted/tomtom.tsv
- supplementary_data_3/meme-out/Homo_sapiens/predicted_vs_nonrep/fimo.tsv
- supplementary_data_3/meme-out/Homo_sapiens/chipexo_vs_te/fimo.tsv
- supplementary_data_3/meme-out/Homo_sapiens/predicted_vs_danio/fimo.tsv
- supplementary_data_3/meme-out/Danio_rerio/predicted_vs_nonrep
- supplementary_data_3/meme-out/Danio_rerio/background.txt
- supplementary_data_3/meme-out/Danio_rerio/nonrep_background.txt
- supplementary_data_3/meme-out/Danio_rerio/predicted_vs_te
- supplementary_data_3/meme-out/Danio_rerio/shuffled_vs_te
- supplementary_data_3/meme-out/Danio_rerio/shuffled_vs_te/fimo.tsv
- supplementary_data_3/meme-out/Danio_rerio/predicted_vs_te/fimo.tsv
- supplementary_data_3/meme-out/Danio_rerio/predicted_vs_nonrep/fimo.tsv
- supplementary_data_3/meme-out/Drosophila_melanogaster/predicted_vs_nonrep
- supplementary_data_3/meme-out/Drosophila_melanogaster/background.txt
- supplementary_data_3/meme-out/Drosophila_melanogaster/nonrep_background.txt
- supplementary_data_3/meme-out/Drosophila_melanogaster/predicted_vs_te
- supplementary_data_3/meme-out/Drosophila_melanogaster/shuffled_vs_te
- supplementary_data_3/meme-out/Drosophila_melanogaster/shuffled_vs_te/fimo.tsv
- supplementary_data_3/meme-out/Drosophila_melanogaster/predicted_vs_te/fimo.tsv
- supplementary_data_3/meme-out/Drosophila_melanogaster/predicted_vs_nonrep/fimo.tsv
- supplementary_data_3/meme-out/Strongylocentrotus_purpuratus/predicted_vs_nonrep
- supplementary_data_3/meme-out/Strongylocentrotus_purpuratus/background.txt
- supplementary_data_3/meme-out/Strongylocentrotus_purpuratus/nonrep_background.txt
- supplementary_data_3/meme-out/Strongylocentrotus_purpuratus/predicted_vs_te
- supplementary_data_3/meme-out/Strongylocentrotus_purpuratus/shuffled_vs_te
- supplementary_data_3/meme-out/Strongylocentrotus_purpuratus/shuffled_vs_te/fimo.tsv
- supplementary_data_3/meme-out/Strongylocentrotus_purpuratus/predicted_vs_te/fimo.tsv
- supplementary_data_3/meme-out/Strongylocentrotus_purpuratus/predicted_vs_nonrep/fimo.tsv
- supplementary_data_3/Mus_musculus/results.RF_out.txt
- supplementary_data_3/Mus_musculus/Mus_musculus_znf_binding.meme
- supplementary_data_3/Mus_musculus/results.PWM.txt
- supplementary_data_3/Mus_musculus/Mus_musculus_nonrep.fa
- supplementary_data_3/Mus_musculus/log.txt
- supplementary_data_3/Mus_musculus/results.PFM.txt
- supplementary_data_3/Mus_musculus/results.PFM.logo.ps
- supplementary_data_3/Mus_musculus/Mus_musculus_znf_binding.shuffled.meme
- supplementary_data_3/Sitophilus_oryzae/Sitophilus_oryzae_znf_binding.shuffled.meme
- supplementary_data_3/Sitophilus_oryzae/results.RF_out.txt
- supplementary_data_3/Sitophilus_oryzae/Sitophilus_oryzae_nonrep.fa
- supplementary_data_3/Sitophilus_oryzae/results.PWM.txt
- supplementary_data_3/Sitophilus_oryzae/log.txt
- supplementary_data_3/Sitophilus_oryzae/Sitophilus_oryzae_znf_binding.meme
- supplementary_data_3/Sitophilus_oryzae/results.PFM.txt
- supplementary_data_3/Sitophilus_oryzae/results.PFM.logo.ps
- supplementary_data_3/Homo_sapiens/Homo_sapiens_znf_binding.shuffled.meme
- supplementary_data_3/Homo_sapiens/results.RF_out.txt
- supplementary_data_3/Homo_sapiens/results.PWM.txt
- supplementary_data_3/Homo_sapiens/Homo_sapiens_znf_binding.meme
- supplementary_data_3/Homo_sapiens/log.txt
- supplementary_data_3/Homo_sapiens/results.PFM.txt
- supplementary_data_3/Homo_sapiens/results.PFM.logo.ps
- supplementary_data_3/Homo_sapiens/Homo_sapiens_nonrep.fa
- supplementary_data_3/Danio_rerio/Danio_rerio_znf_binding.shuffled.meme
- supplementary_data_3/Danio_rerio/results.RF_out.txt
- supplementary_data_3/Danio_rerio/Danio_rerio_znf_binding.meme
- supplementary_data_3/Danio_rerio/results.PWM.txt
- supplementary_data_3/Danio_rerio/Danio_rerio_nonrep.fa
- supplementary_data_3/Danio_rerio/log.txt
- supplementary_data_3/Danio_rerio/results.PFM.txt
- supplementary_data_3/Danio_rerio/results.PFM.logo.ps
- supplementary_data_3/Drosophila_melanogaster/results.RF_out.txt
- supplementary_data_3/Drosophila_melanogaster/Drosophila_melanogaster_znf_binding.meme
- supplementary_data_3/Drosophila_melanogaster/results.PWM.txt
- supplementary_data_3/Drosophila_melanogaster/Drosophila_melanogaster_nonrep.fa
- supplementary_data_3/Drosophila_melanogaster/log.txt
- supplementary_data_3/Drosophila_melanogaster/Drosophila_melanogaster_znf_binding.shuffled.meme
- supplementary_data_3/Drosophila_melanogaster/results.PFM.txt
- supplementary_data_3/Drosophila_melanogaster/results.PFM.logo.ps
- supplementary_data_3/Strongylocentrotus_purpuratus/results.RF_out.txt
- supplementary_data_3/Strongylocentrotus_purpuratus/Strongylocentrotus_purpuratus_znf_binding.meme
- supplementary_data_3/Strongylocentrotus_purpuratus/results.PWM.txt
- supplementary_data_3/Strongylocentrotus_purpuratus/Strongylocentrotus_purpuratus_nonrep.fa
- supplementary_data_3/Strongylocentrotus_purpuratus/log.txt
- supplementary_data_3/Strongylocentrotus_purpuratus/Strongylocentrotus_purpuratus_znf_binding.shuffled.meme
- supplementary_data_3/Strongylocentrotus_purpuratus/results.PFM.txt
- supplementary_data_3/Strongylocentrotus_purpuratus/results.PFM.logo.ps
