# Supplementary material for: Transposable elements drive the evolution of metazoan zinc finger genes
Source: Genome Res. 2023 Aug;33(8):1325–39. doi: 10.1101/gr.277966.123 (PMC10547256; doi:10.1101/gr.277966.123)
Supplement: Supplement 3 [file Supplemental_Data_3.tar.gz › supplementary_data_3/meme-out/Sitophilus_oryzae/background.txt]

# 0-order Markov frequencies from file /Users/jonwells/Genomes/RepBase/RepBase26.10.fasta/Sitophilus_oryzae_nosat.fa
# seqs: 3393    min: 98    max: 20716    avg: 1910.9    sum: 6483716    alph: DNA
# order 0
A 3.262e-01
C 1.738e-01
G 1.738e-01
T 3.262e-01
