# Supplementary material for: Transposable elements drive the evolution of metazoan zinc finger genes
Source: Genome Res. 2023 Aug;33(8):1325–39. doi: 10.1101/gr.277966.123 (PMC10547256; doi:10.1101/gr.277966.123)
Supplement: Supplement 3 [file Supplemental_Data_3.tar.gz › supplementary_data_3/meme-out/Homo_sapiens/danio_background.txt]

# 0-order Markov frequencies from file /Users/jonwells/Genomes/RepBase/RepBase26.10.fasta/Danio_rerio_nosat.fa
# seqs: 2286    min: 43    max: 32616    avg: 2744.7    sum: 6274285    alph: DNA
# order 0
A 3.025e-01
C 1.975e-01
G 1.975e-01
T 3.025e-01
