# Supplementary material for: Transposable elements drive the evolution of metazoan zinc finger genes
Source: Genome Res. 2023 Aug;33(8):1325–39. doi: 10.1101/gr.277966.123 (PMC10547256; doi:10.1101/gr.277966.123)
Supplement: Supplement 3 [file Supplemental_Data_3.tar.gz › supplementary_data_3/meme-out/Homo_sapiens/background.txt]

# 0-order Markov frequencies from file /Users/jonwells/Genomes/RepBase/RepBase26.10.fasta/Homo_sapiens_nosat.fa
# seqs: 520    min: 80    max: 9084    avg: 1601.4    sum: 832749    alph: DNA
# order 0
A 2.778e-01
C 2.222e-01
G 2.222e-01
T 2.778e-01
