# Supplementary material for: Transposable elements drive the evolution of metazoan zinc finger genes
Source: Genome Res. 2023 Aug;33(8):1325–39. doi: 10.1101/gr.277966.123 (PMC10547256; doi:10.1101/gr.277966.123)
Supplement: Supplement 3 [file Supplemental_Data_3.tar.gz › supplementary_data_3/meme-out/Homo_sapiens/chipexo_vs_danio/fimo.tsv]

motif_id	motif_alt_id	sequence_name	start	stop	strand	score	p-value	q-value	matched_sequence
TCTCTCTCTCTCTCTCTCTCTCTCTCTCTCTCTCTCTCTCTCTCTCTCTC	ZNF212	hAT-N36_DR	185	234	-	98.5682	2.55e-31	6.8e-26	TCTCTCTCTCTCTCTCTCTCTCTCTCTCTCTCTCTCTCTCTCTCTCTCTC
TCTCTCTCTCTCTCTCTCTCTCTCTCTCTCTCTCTCTCTCTCTCTCTCTC	ZNF212	hAT-N159_DR	189	238	-	98.5682	2.55e-31	6.8e-26	TCTCTCTCTCTCTCTCTCTCTCTCTCTCTCTCTCTCTCTCTCTCTCTCTC
TCTCTCTCTCTCTCTCTCTCTCTCTCTCTCTCTCTCTCTCTCTCTCTCTC	ZNF212	hAT-N159_DR	191	240	-	98.5682	2.55e-31	6.8e-26	TCTCTCTCTCTCTCTCTCTCTCTCTCTCTCTCTCTCTCTCTCTCTCTCTC
TCTCTCTCTCTCTCTCTCTCTCTCTCTCTCTCTCTCTCTCTCTCTCTCTC	ZNF212	hAT-N159_DR	193	242	-	98.5682	2.55e-31	6.8e-26	TCTCTCTCTCTCTCTCTCTCTCTCTCTCTCTCTCTCTCTCTCTCTCTCTC
TCTCTCTCTCTCTCTCTCTCTCTCTCTCTCTCTCTCTCTCTCTCTCTCTC	ZNF212	hAT-N159_DR	195	244	-	98.5682	2.55e-31	6.8e-26	TCTCTCTCTCTCTCTCTCTCTCTCTCTCTCTCTCTCTCTCTCTCTCTCTC
TCTCTCTCTCTCTCTCTCTCTCTCTCTCTCTCTCTCTCTCTCTCTCTCTC	ZNF212	hAT-N159_DR	197	246	-	98.5682	2.55e-31	6.8e-26	TCTCTCTCTCTCTCTCTCTCTCTCTCTCTCTCTCTCTCTCTCTCTCTCTC
TCTCTCTCTCTCTCTCTCTCTCTCTCTCTCTCTCTCTCTCTCTCTCTCTC	ZNF212	hAT-N159_DR	199	248	-	98.5682	2.55e-31	6.8e-26	TCTCTCTCTCTCTCTCTCTCTCTCTCTCTCTCTCTCTCTCTCTCTCTCTC
TCTCTCTCTCTCTCTCTCTCTCTCTCTCTCTCTCTCTCTCTCTCTCTCTC	ZNF212	hAT-N159_DR	201	250	-	98.5682	2.55e-31	6.8e-26	TCTCTCTCTCTCTCTCTCTCTCTCTCTCTCTCTCTCTCTCTCTCTCTCTC
TCTCTCTCTCTCTCTCTCTCTCTCTCTCTCTCTCTCTCTCTCTCTCTCTC	ZNF212	hAT-N159_DR	203	252	-	98.5682	2.55e-31	6.8e-26	TCTCTCTCTCTCTCTCTCTCTCTCTCTCTCTCTCTCTCTCTCTCTCTCTC
TCTCTCTCTCTCTCTCTCTCTCTCTCTCTCTCTCTCTCTCTCTCTCTCTC	ZNF212	hAT-N159_DR	205	254	-	98.5682	2.55e-31	6.8e-26	TCTCTCTCTCTCTCTCTCTCTCTCTCTCTCTCTCTCTCTCTCTCTCTCTC
TCTCTCTCTCTCTCTCTCTCTCTCTCTCTCTCTCTCTCTCTCTCTCTCTC	ZNF212	hAT-N159_DR	207	256	-	98.5682	2.55e-31	6.8e-26	TCTCTCTCTCTCTCTCTCTCTCTCTCTCTCTCTCTCTCTCTCTCTCTCTC
TCTCTCTCTCTCTCTCTCTCTCTCTCTCTCTCTCTCTCTCTCTCTCTCTC	ZNF212	hAT-N159_DR	209	258	-	98.5682	2.55e-31	6.8e-26	TCTCTCTCTCTCTCTCTCTCTCTCTCTCTCTCTCTCTCTCTCTCTCTCTC
TCTCTCTCTCTCTCTCTCTCTCTCTCTCTCTCTCTCTCTCTCTCTCTCTC	ZNF212	hAT-N159_DR	211	260	-	98.5682	2.55e-31	6.8e-26	TCTCTCTCTCTCTCTCTCTCTCTCTCTCTCTCTCTCTCTCTCTCTCTCTC
TCTCTCTCTCTCTCTCTCTCTCTCTCTCTCTCTCTCTCTCTCTCTCTCTC	ZNF212	hAT-30N1_DR	1323	1372	-	98.5682	2.55e-31	6.8e-26	TCTCTCTCTCTCTCTCTCTCTCTCTCTCTCTCTCTCTCTCTCTCTCTCTC
TCTCTCTCTCTCTCTCTCTCTCTCTCTCTCTCTCTCTCTCTCTCTCTCTC	ZNF212	hAT-30N1_DR	1325	1374	-	98.5682	2.55e-31	6.8e-26	TCTCTCTCTCTCTCTCTCTCTCTCTCTCTCTCTCTCTCTCTCTCTCTCTC
TCTCTCTCTCTCTCTCTCTCTCTCTCTCTCTCTCTCTCTCTCTCTCTCTC	ZNF212	hAT-30N1_DR	1327	1376	-	98.5682	2.55e-31	6.8e-26	TCTCTCTCTCTCTCTCTCTCTCTCTCTCTCTCTCTCTCTCTCTCTCTCTC
TCTCTCTCTCTCTCTCTCTCTCTCTCTCTCTCTCTCTCTCTCTCTCTCTC	ZNF212	hAT-30N1_DR	1329	1378	-	98.5682	2.55e-31	6.8e-26	TCTCTCTCTCTCTCTCTCTCTCTCTCTCTCTCTCTCTCTCTCTCTCTCTC
TCTCTCTCTCTCTCTCTCTCTCTCTCTCTCTCTCTCTCTCTCTCTCTCTC	ZNF212	hAT-30N1_DR	1331	1380	-	98.5682	2.55e-31	6.8e-26	TCTCTCTCTCTCTCTCTCTCTCTCTCTCTCTCTCTCTCTCTCTCTCTCTC
TCTCTCTCTCTCTCTCTCTCTCTCTCTCTCTCTCTCTCTCTCTCTCTCTC	ZNF212	hAT-30N1_DR	1333	1382	-	98.5682	2.55e-31	6.8e-26	TCTCTCTCTCTCTCTCTCTCTCTCTCTCTCTCTCTCTCTCTCTCTCTCTC
TCTCTCTCTCTCTCTCTCTCTCTCTCTCTCTCTCTCTCTCTCTCTCTCTC	ZNF212	hAT-30N1_DR	1335	1384	-	98.5682	2.55e-31	6.8e-26	TCTCTCTCTCTCTCTCTCTCTCTCTCTCTCTCTCTCTCTCTCTCTCTCTC
TCTCTCTCTCTCTCTCTCTCTCTCTCTCTCTCTCTCTCTCTCTCTCTCTC	ZNF212	hAT-30N1_DR	1337	1386	-	98.5682	2.55e-31	6.8e-26	TCTCTCTCTCTCTCTCTCTCTCTCTCTCTCTCTCTCTCTCTCTCTCTCTC
TCTCTCTCTCTCTCTCTCTCTCTCTCTCTCTCTCTCTCTCTCTCTCTCTC	ZNF212	hAT-30N1_DR	1339	1388	-	98.5682	2.55e-31	6.8e-26	TCTCTCTCTCTCTCTCTCTCTCTCTCTCTCTCTCTCTCTCTCTCTCTCTC
TCTCTCTCTCTCTCTCTCTCTCTCTCTCTCTCTCTCTCTCTCTCTCTCTC	ZNF212	hAT-30N1_DR	1341	1390	-	98.5682	2.55e-31	6.8e-26	TCTCTCTCTCTCTCTCTCTCTCTCTCTCTCTCTCTCTCTCTCTCTCTCTC
TCTCTCTCTCTCTCTCTCTCTCTCTCTCTCTCTCTCTCTCTCTCTCTCTC	ZNF212	hAT-30N1_DR	1343	1392	-	98.5682	2.55e-31	6.8e-26	TCTCTCTCTCTCTCTCTCTCTCTCTCTCTCTCTCTCTCTCTCTCTCTCTC
TCTCTCTCTCTCTCTCTCTCTCTCTCTCTCTCTCTCTCTCTCTCTCTCTC	ZNF212	hAT-30N1_DR	1345	1394	-	98.5682	2.55e-31	6.8e-26	TCTCTCTCTCTCTCTCTCTCTCTCTCTCTCTCTCTCTCTCTCTCTCTCTC
TCTCTCTCTCTCTCTCTCTCTCTCTCTCTCTCTCTCTCTCTCTCTCTCTC	ZNF212	hAT-30N1_DR	1347	1396	-	98.5682	2.55e-31	6.8e-26	TCTCTCTCTCTCTCTCTCTCTCTCTCTCTCTCTCTCTCTCTCTCTCTCTC
TCTCTCTCTCTCTCTCTCTCTCTCTCTCTCTCTCTCTCTCTCTCTCTCTC	ZNF212	hAT-30N1_DR	1349	1398	-	98.5682	2.55e-31	6.8e-26	TCTCTCTCTCTCTCTCTCTCTCTCTCTCTCTCTCTCTCTCTCTCTCTCTC
TCTCTCTCTCTCTCTCTCTCTCTCTCTCTCTCTCTCTCTCTCTCTCTCTC	ZNF212	hAT-30N1_DR	1351	1400	-	98.5682	2.55e-31	6.8e-26	TCTCTCTCTCTCTCTCTCTCTCTCTCTCTCTCTCTCTCTCTCTCTCTCTC
TCTCTCTCTCTCTCTCTCTCTCTCTCTCTCTCTCTCTCTCTCTCTCTCTC	ZNF212	hAT-30N1_DR	1353	1402	-	98.5682	2.55e-31	6.8e-26	TCTCTCTCTCTCTCTCTCTCTCTCTCTCTCTCTCTCTCTCTCTCTCTCTC
TCTCTCTCTCTCTCTCTCTCTCTCTCTCTCTCTCTCTCTCTCTCTCTCTC	ZNF212	hAT-30N1_DR	1355	1404	-	98.5682	2.55e-31	6.8e-26	TCTCTCTCTCTCTCTCTCTCTCTCTCTCTCTCTCTCTCTCTCTCTCTCTC
TCTCTCTCTCTCTCTCTCTCTCTCTCTCTCTCTCTCTCTCTCTCTCTCTC	ZNF212	hAT-30N1_DR	1357	1406	-	98.5682	2.55e-31	6.8e-26	TCTCTCTCTCTCTCTCTCTCTCTCTCTCTCTCTCTCTCTCTCTCTCTCTC
TCTCTCTCTCTCTCTCTCTCTCTCTCTCTCTCTCTCTCTCTCTCTCTCTC	ZNF212	hAT-30N1_DR	1359	1408	-	98.5682	2.55e-31	6.8e-26	TCTCTCTCTCTCTCTCTCTCTCTCTCTCTCTCTCTCTCTCTCTCTCTCTC
TCTCTCTCTCTCTCTCTCTCTCTCTCTCTCTCTCTCTCTCTCTCTCTCTC	ZNF212	hAT-30N1_DR	1361	1410	-	98.5682	2.55e-31	6.8e-26	TCTCTCTCTCTCTCTCTCTCTCTCTCTCTCTCTCTCTCTCTCTCTCTCTC
TCTCTCTCTCTCTCTCTCTCTCTCTCTCTCTCTCTCTCTCTCTCTCTCTC	ZNF212	hAT-30N1_DR	1363	1412	-	98.5682	2.55e-31	6.8e-26	TCTCTCTCTCTCTCTCTCTCTCTCTCTCTCTCTCTCTCTCTCTCTCTCTC
TCTCTCTCTCTCTCTCTCTCTCTCTCTCTCTCTCTCTCTCTCTCTCTCTC	ZNF212	hAT-30N1_DR	1365	1414	-	98.5682	2.55e-31	6.8e-26	TCTCTCTCTCTCTCTCTCTCTCTCTCTCTCTCTCTCTCTCTCTCTCTCTC
TCTCTCTCTCTCTCTCTCTCTCTCTCTCTCTCTCTCTCTCTCTCTCTCTC	ZNF212	hAT-30N1_DR	1367	1416	-	98.5682	2.55e-31	6.8e-26	TCTCTCTCTCTCTCTCTCTCTCTCTCTCTCTCTCTCTCTCTCTCTCTCTC
TCTCTCTCTCTCTCTCTCTCTCTCTCTCTCTCTCTCTCTCTCTCTCTCTC	ZNF212	hAT-30N1_DR	1369	1418	-	98.5682	2.55e-31	6.8e-26	TCTCTCTCTCTCTCTCTCTCTCTCTCTCTCTCTCTCTCTCTCTCTCTCTC
TCTCTCTCTCTCTCTCTCTCTCTCTCTCTCTCTCTCTCTCTCTCTCTCTC	ZNF212	hAT-30N1_DR	1371	1420	-	98.5682	2.55e-31	6.8e-26	TCTCTCTCTCTCTCTCTCTCTCTCTCTCTCTCTCTCTCTCTCTCTCTCTC
TCTCTCTCTCTCTCTCTCTCTCTCTCTCTCTCTCTCTCTCTCTCTCTCTC	ZNF212	hAT-30N1_DR	1373	1422	-	98.5682	2.55e-31	6.8e-26	TCTCTCTCTCTCTCTCTCTCTCTCTCTCTCTCTCTCTCTCTCTCTCTCTC
TCTCTCTCTCTCTCTCTCTCTCTCTCTCTCTCTCTCTCTCTCTCTCTCTC	ZNF212	hAT-30N1_DR	1375	1424	-	98.5682	2.55e-31	6.8e-26	TCTCTCTCTCTCTCTCTCTCTCTCTCTCTCTCTCTCTCTCTCTCTCTCTC
TCTCTCTCTCTCTCTCTCTCTCTCTCTCTCTCTCTCTCTCTCTCTCTCTC	ZNF212	hAT-30N1_DR	1377	1426	-	98.5682	2.55e-31	6.8e-26	TCTCTCTCTCTCTCTCTCTCTCTCTCTCTCTCTCTCTCTCTCTCTCTCTC
TCTCTCTCTCTCTCTCTCTCTCTCTCTCTCTCTCTCTCTCTCTCTCTCTC	ZNF212	hAT-30N1_DR	1379	1428	-	98.5682	2.55e-31	6.8e-26	TCTCTCTCTCTCTCTCTCTCTCTCTCTCTCTCTCTCTCTCTCTCTCTCTC
TCTCTCTCTCTCTCTCTCTCTCTCTCTCTCTCTCTCTCTCTCTCTCTCTC	ZNF212	hAT-30N1_DR	1381	1430	-	98.5682	2.55e-31	6.8e-26	TCTCTCTCTCTCTCTCTCTCTCTCTCTCTCTCTCTCTCTCTCTCTCTCTC
TCTCTCTCTCTCTCTCTCTCTCTCTCTCTCTCTCTCTCTCTCTCTCTCTC	ZNF212	hAT-30N1_DR	1383	1432	-	98.5682	2.55e-31	6.8e-26	TCTCTCTCTCTCTCTCTCTCTCTCTCTCTCTCTCTCTCTCTCTCTCTCTC
TCTCTCTCTCTCTCTCTCTCTCTCTCTCTCTCTCTCTCTCTCTCTCTCTC	ZNF212	hAT-N36C_DR	177	226	-	94.5455	2.95e-30	7.34e-25	TCTCTCTCTCTCTCTCTCTCTCTCTCTCTCTCTCTCTCTCTCTCTCACTC
TCTCTCTCTCTCTCTCTCTCTCTCTCTCTCTCTCTCTCTCTCTCTCTCTC	ZNF212	hAT-N36_DR	181	230	-	94.5455	2.95e-30	7.34e-25	TCTCTCTCTCTCTCTCTCTCTCTCTCTCTCTCTCTCTCTCTCTCTCACTC
TCTCTCTCTCTCTCTCTCTCTCTCTCTCTCTCTCTCTCTCTCTCTCTCTC	ZNF212	hAT-N36B_DR	181	230	-	94.5455	2.95e-30	7.34e-25	TCTCTCTCTCTCTCTCTCTCTCTCTCTCTCTCTCTCTCTCTCTCTCACTC
TCTCTCTCTCTCTCTCTCTCTCTCTCTCTCTCTCTCTCTCTCTCTCTCTC	ZNF212	hAT-30N1_DR	1321	1370	-	94.125	4.88e-30	1.19e-24	TCTCTCTCTCTCTCTCTCTCTCTCTCTCTCTCTCTCTCTCTCTCTCTCCC
TCTCTCTCTCTCTCTCTCTCTCTCTCTCTCTCTCTCTCTCTCTCTCTCTC	ZNF212	hAT-N159_DR	187	236	-	93.5114	8.81e-30	2.1e-24	TCTCTCTCTCTCTCTCTCTCTCTCTCTCTCTCTCTCTCTCTCTCTCTCTG
TCTCTCTCTCTCTCTCTCTCTCTCTCTCTCTCTCTCTCTCTCTCTCTCTC	ZNF212	Gypsy152B-LTR_DR	47	96	+	92.9545	1.08e-29	2.52e-24	tctctttctctctctctctctctctctctctctctctctctctctctctc
TCTCTCTCTCTCTCTCTCTCTCTCTCTCTCTCTCTCTCTCTCTCTCTCTC	ZNF212	Gypsy152B-LTR_DR	43	92	+	92.9091	1.2e-29	2.66e-24	tctctctctttctctctctctctctctctctctctctctctctctctctc
TCTCTCTCTCTCTCTCTCTCTCTCTCTCTCTCTCTCTCTCTCTCTCTCTC	ZNF212	Gypsy152B-LTR_DR	45	94	+	92.9091	1.2e-29	2.66e-24	tctctctttctctctctctctctctctctctctctctctctctctctctc
TCTCTCTCTCTCTCTCTCTCTCTCTCTCTCTCTCTCTCTCTCTCTCTCTC	ZNF212	CryptonV-4N1_DR	5932	5981	+	92.9091	1.2e-29	2.66e-24	tctctctctttctctctctctctctctctctctctctctctctctctctc
ATSSATSSATGSATSSATSSATSSATSSATSSATSSATSSATSSATSSAT	ZNF333	Polinton-4_DR	12627	12676	+	74.8941	1.19e-28	2.39e-22	atggatggatggatggatggatggatggatggatggatggatggatggat
ATSSATSSATGSATSSATSSATSSATSSATSSATSSATSSATSSATSSAT	ZNF333	Polinton-4_DR	12631	12680	+	74.8941	1.19e-28	2.39e-22	atggatggatggatggatggatggatggatggatggatggatggatggat
ATSSATSSATGSATSSATSSATSSATSSATSSATSSATSSATSSATSSAT	ZNF333	Polinton-4_DR	12635	12684	+	74.8941	1.19e-28	2.39e-22	atggatggatggatggatggatggatggatggatggatggatggatggat
ATSSATSSATGSATSSATSSATSSATSSATSSATSSATSSATSSATSSAT	ZNF333	Polinton-4_DR	12639	12688	+	74.8941	1.19e-28	2.39e-22	atggatggatggatggatggatggatggatggatggatggatggatggat
ATSSATSSATGSATSSATSSATSSATSSATSSATSSATSSATSSATSSAT	ZNF333	Polinton-4_DR	12643	12692	+	74.8941	1.19e-28	2.39e-22	atggatggatggatggatggatggatggatggatggatggatggatggat
ATSSATSSATGSATSSATSSATSSATSSATSSATSSATSSATSSATSSAT	ZNF333	Polinton-4_DR	12647	12696	+	74.8941	1.19e-28	2.39e-22	atggatggatggatggatggatggatggatggatggatggatggatggat
TCTCTCTCTCTCTCTCTCTCTCTCTCTCTCTCTCTCTCTCTCTCTCTCTC	ZNF212	DNA-TA-4_DR	1424	1473	+	88.4318	2.34e-28	4.72e-23	gctctctctctctctctctctctctctctctctctctctctctctctctc
TCTCTCTCTCTCTCTCTCTCTCTCTCTCTCTCTCTCTCTCTCTCTCTCTC	ZNF212	hAT-N36C_DR	179	228	-	88.4318	2.34e-28	4.72e-23	TCTCTCTCTCTCTCTCTCTCTCTCTCTCTCTCTCTCTCTCTCTCTCTCAC
TCTCTCTCTCTCTCTCTCTCTCTCTCTCTCTCTCTCTCTCTCTCTCTCTC	ZNF212	hAT-N36_DR	183	232	-	88.4318	2.34e-28	4.72e-23	TCTCTCTCTCTCTCTCTCTCTCTCTCTCTCTCTCTCTCTCTCTCTCTCAC
TCTCTCTCTCTCTCTCTCTCTCTCTCTCTCTCTCTCTCTCTCTCTCTCTC	ZNF212	hAT-N36_DR	187	236	-	88.4318	2.34e-28	4.72e-23	GCTCTCTCTCTCTCTCTCTCTCTCTCTCTCTCTCTCTCTCTCTCTCTCTC
TCTCTCTCTCTCTCTCTCTCTCTCTCTCTCTCTCTCTCTCTCTCTCTCTC	ZNF212	hAT-N159_DR	213	262	-	88.4318	2.34e-28	4.72e-23	GCTCTCTCTCTCTCTCTCTCTCTCTCTCTCTCTCTCTCTCTCTCTCTCTC
TCTCTCTCTCTCTCTCTCTCTCTCTCTCTCTCTCTCTCTCTCTCTCTCTC	ZNF212	CryptonV-4N1_DR	5928	5977	+	87.8636	3.15e-28	6.17e-23	tctctctctctctttctctctctctctctctctctctctctctctctctc
TCTCTCTCTCTCTCTCTCTCTCTCTCTCTCTCTCTCTCTCTCTCTCTCTC	ZNF212	hAT-N48B_DR	615	664	+	87.8182	3.32e-28	6.17e-23	tctctctctatctctctctctctctctctctctctctctctctctctctc
TCTCTCTCTCTCTCTCTCTCTCTCTCTCTCTCTCTCTCTCTCTCTCTCTC	ZNF212	hAT-N48B_DR	617	666	+	87.8182	3.32e-28	6.17e-23	tctctctatctctctctctctctctctctctctctctctctctctctctc
TCTCTCTCTCTCTCTCTCTCTCTCTCTCTCTCTCTCTCTCTCTCTCTCTC	ZNF212	DNA-TA-4_DR	1426	1475	+	87.8182	3.32e-28	6.17e-23	tctctctctctctctctctctctctctctctctctctctctctctctcta
TCTCTCTCTCTCTCTCTCTCTCTCTCTCTCTCTCTCTCTCTCTCTCTCTC	ZNF212	CryptonV-4N1_DR	5930	5979	+	87.8182	3.32e-28	6.17e-23	tctctctctctttctctctctctctctctctctctctctctctctctctc
TCTCTCTCTCTCTCTCTCTCTCTCTCTCTCTCTCTCTCTCTCTCTCTCTC	ZNF212	DNA-TA-4_DR	1428	1477	+	87.7727	3.51e-28	6.32e-23	tctctctctctctctctctctctctctctctctctctctctctctctatc
TCTCTCTCTCTCTCTCTCTCTCTCTCTCTCTCTCTCTCTCTCTCTCTCTC	ZNF212	CryptonV-4N1_DR	5926	5975	+	87.7727	3.51e-28	6.32e-23	tctctctctctctctttctctctctctctctctctctctctctctctctc
TCTCTCTCTCTCTCTCTCTCTCTCTCTCTCTCTCTCTCTCTCTCTCTCTC	ZNF212	DNA9-3_DR	9388	9437	+	85.8182	1.03e-27	1.83e-22	tctctctccccctctctctctctctctctctctctctctctctctctctc
TCTCTCTCTCTCTCTCTCTCTCTCTCTCTCTCTCTCTCTCTCTCTCTCTC	ZNF212	DNA9-3_DR	9386	9435	+	85.7273	1.1e-27	1.93e-22	tctctctctccccctctctctctctctctctctctctctctctctctctc
TCTCTCTCTCTCTCTCTCTCTCTCTCTCTCTCTCTCTCTCTCTCTCTCTC	ZNF212	hAT-N36C_DR	173	222	-	84.3636	2.73e-27	4.57e-22	TCTCTCTCTCTCTCTCTCTCTCTCTCTCTCTCTCTCTCTCTCACTCACTC
TCTCTCTCTCTCTCTCTCTCTCTCTCTCTCTCTCTCTCTCTCTCTCTCTC	ZNF212	hAT-N36_DR	177	226	-	84.3636	2.73e-27	4.57e-22	TCTCTCTCTCTCTCTCTCTCTCTCTCTCTCTCTCTCTCTCTCACTCACTC
TCTCTCTCTCTCTCTCTCTCTCTCTCTCTCTCTCTCTCTCTCTCTCTCTC	ZNF212	hAT-N36B_DR	177	226	-	84.3636	2.73e-27	4.57e-22	TCTCTCTCTCTCTCTCTCTCTCTCTCTCTCTCTCTCTCTCTCACTCACTC
TCTCTCTCTCTCTCTCTCTCTCTCTCTCTCTCTCTCTCTCTCTCTCTCTC	ZNF212	DNA9-3_DR	9378	9427	+	83.9432	3.3e-27	5.44e-22	tctctctctctctctctccccctctctctctctctctctctctctctctc
TCTCTCTCTCTCTCTCTCTCTCTCTCTCTCTCTCTCTCTCTCTCTCTCTC	ZNF212	Gypsy152B-LTR_DR	49	98	+	82.7159	6.68e-27	1.09e-21	tctttctctctctctctctctctctctctctctctctctctctctctctg
TCTCTCTCTCTCTCTCTCTCTCTCTCTCTCTCTCTCTCTCTCTCTCTCTC	ZNF212	CryptonV-4N1_DR	5934	5983	+	82.1591	8.75e-27	1.38e-21	tctctctttctctctctctctctctctctctctctctctctctctctctt
TCTCTCTCTCTCTCTCTCTCTCTCTCTCTCTCTCTCTCTCTCTCTCTCTC	ZNF212	CryptonV-4N1_DR	5936	5985	+	82.1591	8.75e-27	1.38e-21	tctctttctctctctctctctctctctctctctctctctctctctctttc
TGTGTGTGTGTGTGTGTGDKKKKKKKKGTGTGTGTGTGTGTGTGTGTGTG	ZNF19	ERV1-N3-I_DR	3631	3680	-	66.9605	1.8e-26	1.14e-21	TGTGTGTGTGTGTGTGTGTTTGTGTGTGTGTGTGTGTGTGTGTGTGTGTG
TGTGTGTGTGTGTGTGTGDKKKKKKKKGTGTGTGTGTGTGTGTGTGTGTG	ZNF19	Gypsy-31-LTR_DR	80	129	-	66.7368	2.65e-26	1.14e-21	TGTGTGTGTGTGTGTGTGTGTGTGTGTGTGTGTGTGTGTGTGTGTGTGTG
TGTGTGTGTGTGTGTGTGDKKKKKKKKGTGTGTGTGTGTGTGTGTGTGTG	ZNF19	Gypsy-31-LTR_DR	82	131	-	66.7368	2.65e-26	1.14e-21	TGTGTGTGTGTGTGTGTGTGTGTGTGTGTGTGTGTGTGTGTGTGTGTGTG
TGTGTGTGTGTGTGTGTGDKKKKKKKKGTGTGTGTGTGTGTGTGTGTGTG	ZNF19	Gypsy-31-LTR_DR	84	133	-	66.7368	2.65e-26	1.14e-21	TGTGTGTGTGTGTGTGTGTGTGTGTGTGTGTGTGTGTGTGTGTGTGTGTG
TGTGTGTGTGTGTGTGTGDKKKKKKKKGTGTGTGTGTGTGTGTGTGTGTG	ZNF19	Gypsy-31-LTR_DR	86	135	-	66.7368	2.65e-26	1.14e-21	TGTGTGTGTGTGTGTGTGTGTGTGTGTGTGTGTGTGTGTGTGTGTGTGTG
TGTGTGTGTGTGTGTGTGDKKKKKKKKGTGTGTGTGTGTGTGTGTGTGTG	ZNF19	Gypsy-31-LTR_DR	88	137	-	66.7368	2.65e-26	1.14e-21	TGTGTGTGTGTGTGTGTGTGTGTGTGTGTGTGTGTGTGTGTGTGTGTGTG
TGTGTGTGTGTGTGTGTGDKKKKKKKKGTGTGTGTGTGTGTGTGTGTGTG	ZNF19	Gypsy-31-LTR_DR	90	139	-	66.7368	2.65e-26	1.14e-21	TGTGTGTGTGTGTGTGTGTGTGTGTGTGTGTGTGTGTGTGTGTGTGTGTG
TGTGTGTGTGTGTGTGTGDKKKKKKKKGTGTGTGTGTGTGTGTGTGTGTG	ZNF19	Gypsy-31-LTR_DR	92	141	-	66.7368	2.65e-26	1.14e-21	TGTGTGTGTGTGTGTGTGTGTGTGTGTGTGTGTGTGTGTGTGTGTGTGTG
TGTGTGTGTGTGTGTGTGDKKKKKKKKGTGTGTGTGTGTGTGTGTGTGTG	ZNF19	Gypsy-31-LTR_DR	94	143	-	66.7368	2.65e-26	1.14e-21	TGTGTGTGTGTGTGTGTGTGTGTGTGTGTGTGTGTGTGTGTGTGTGTGTG
TGTGTGTGTGTGTGTGTGDKKKKKKKKGTGTGTGTGTGTGTGTGTGTGTG	ZNF19	Gypsy-31-LTR_DR	96	145	-	66.7368	2.65e-26	1.14e-21	TGTGTGTGTGTGTGTGTGTGTGTGTGTGTGTGTGTGTGTGTGTGTGTGTG
TGTGTGTGTGTGTGTGTGDKKKKKKKKGTGTGTGTGTGTGTGTGTGTGTG	ZNF19	Gypsy-31-LTR_DR	98	147	-	66.7368	2.65e-26	1.14e-21	TGTGTGTGTGTGTGTGTGTGTGTGTGTGTGTGTGTGTGTGTGTGTGTGTG
TGTGTGTGTGTGTGTGTGDKKKKKKKKGTGTGTGTGTGTGTGTGTGTGTG	ZNF19	Gypsy-31-LTR_DR	100	149	-	66.7368	2.65e-26	1.14e-21	TGTGTGTGTGTGTGTGTGTGTGTGTGTGTGTGTGTGTGTGTGTGTGTGTG
TGTGTGTGTGTGTGTGTGDKKKKKKKKGTGTGTGTGTGTGTGTGTGTGTG	ZNF19	Gypsy-31-LTR_DR	102	151	-	66.7368	2.65e-26	1.14e-21	TGTGTGTGTGTGTGTGTGTGTGTGTGTGTGTGTGTGTGTGTGTGTGTGTG
TGTGTGTGTGTGTGTGTGDKKKKKKKKGTGTGTGTGTGTGTGTGTGTGTG	ZNF19	Gypsy-31-LTR_DR	104	153	-	66.7368	2.65e-26	1.14e-21	TGTGTGTGTGTGTGTGTGTGTGTGTGTGTGTGTGTGTGTGTGTGTGTGTG
TGTGTGTGTGTGTGTGTGDKKKKKKKKGTGTGTGTGTGTGTGTGTGTGTG	ZNF19	Gypsy-31-LTR_DR	106	155	-	66.7368	2.65e-26	1.14e-21	TGTGTGTGTGTGTGTGTGTGTGTGTGTGTGTGTGTGTGTGTGTGTGTGTG
TGTGTGTGTGTGTGTGTGDKKKKKKKKGTGTGTGTGTGTGTGTGTGTGTG	ZNF19	hAT-N131_DR	258	307	-	66.7368	2.65e-26	1.14e-21	TGTGTGTGTGTGTGTGTGTGTGTGTGTGTGTGTGTGTGTGTGTGTGTGTG
TGTGTGTGTGTGTGTGTGDKKKKKKKKGTGTGTGTGTGTGTGTGTGTGTG	ZNF19	hAT-N131_DR	260	309	-	66.7368	2.65e-26	1.14e-21	TGTGTGTGTGTGTGTGTGTGTGTGTGTGTGTGTGTGTGTGTGTGTGTGTG
TGTGTGTGTGTGTGTGTGDKKKKKKKKGTGTGTGTGTGTGTGTGTGTGTG	ZNF19	hAT-N131_DR	262	311	-	66.7368	2.65e-26	1.14e-21	TGTGTGTGTGTGTGTGTGTGTGTGTGTGTGTGTGTGTGTGTGTGTGTGTG
TGTGTGTGTGTGTGTGTGDKKKKKKKKGTGTGTGTGTGTGTGTGTGTGTG	ZNF19	hAT-N131_DR	264	313	-	66.7368	2.65e-26	1.14e-21	TGTGTGTGTGTGTGTGTGTGTGTGTGTGTGTGTGTGTGTGTGTGTGTGTG
TGTGTGTGTGTGTGTGTGDKKKKKKKKGTGTGTGTGTGTGTGTGTGTGTG	ZNF19	hAT-N131_DR	266	315	-	66.7368	2.65e-26	1.14e-21	TGTGTGTGTGTGTGTGTGTGTGTGTGTGTGTGTGTGTGTGTGTGTGTGTG
TGTGTGTGTGTGTGTGTGDKKKKKKKKGTGTGTGTGTGTGTGTGTGTGTG	ZNF19	hAT-N131_DR	268	317	-	66.7368	2.65e-26	1.14e-21	TGTGTGTGTGTGTGTGTGTGTGTGTGTGTGTGTGTGTGTGTGTGTGTGTG
TGTGTGTGTGTGTGTGTGDKKKKKKKKGTGTGTGTGTGTGTGTGTGTGTG	ZNF19	hAT-N48B_DR	474	523	-	66.7368	2.65e-26	1.14e-21	TGTGTGTGTGTGTGTGTGTGTGTGTGTGTGTGTGTGTGTGTGTGTGTGTG
TGTGTGTGTGTGTGTGTGDKKKKKKKKGTGTGTGTGTGTGTGTGTGTGTG	ZNF19	hAT-N48B_DR	476	525	-	66.7368	2.65e-26	1.14e-21	TGTGTGTGTGTGTGTGTGTGTGTGTGTGTGTGTGTGTGTGTGTGTGTGTG
TGTGTGTGTGTGTGTGTGDKKKKKKKKGTGTGTGTGTGTGTGTGTGTGTG	ZNF19	hAT-N48B_DR	478	527	-	66.7368	2.65e-26	1.14e-21	TGTGTGTGTGTGTGTGTGTGTGTGTGTGTGTGTGTGTGTGTGTGTGTGTG
TGTGTGTGTGTGTGTGTGDKKKKKKKKGTGTGTGTGTGTGTGTGTGTGTG	ZNF19	hAT-N48B_DR	480	529	-	66.7368	2.65e-26	1.14e-21	TGTGTGTGTGTGTGTGTGTGTGTGTGTGTGTGTGTGTGTGTGTGTGTGTG
TGTGTGTGTGTGTGTGTGDKKKKKKKKGTGTGTGTGTGTGTGTGTGTGTG	ZNF19	hAT-N48B_DR	482	531	-	66.7368	2.65e-26	1.14e-21	TGTGTGTGTGTGTGTGTGTGTGTGTGTGTGTGTGTGTGTGTGTGTGTGTG
TGTGTGTGTGTGTGTGTGDKKKKKKKKGTGTGTGTGTGTGTGTGTGTGTG	ZNF19	hAT-N48B_DR	484	533	-	66.7368	2.65e-26	1.14e-21	TGTGTGTGTGTGTGTGTGTGTGTGTGTGTGTGTGTGTGTGTGTGTGTGTG
TGTGTGTGTGTGTGTGTGDKKKKKKKKGTGTGTGTGTGTGTGTGTGTGTG	ZNF19	hAT-N48B_DR	486	535	-	66.7368	2.65e-26	1.14e-21	TGTGTGTGTGTGTGTGTGTGTGTGTGTGTGTGTGTGTGTGTGTGTGTGTG
TGTGTGTGTGTGTGTGTGDKKKKKKKKGTGTGTGTGTGTGTGTGTGTGTG	ZNF19	hAT-N48B_DR	488	537	-	66.7368	2.65e-26	1.14e-21	TGTGTGTGTGTGTGTGTGTGTGTGTGTGTGTGTGTGTGTGTGTGTGTGTG
TGTGTGTGTGTGTGTGTGDKKKKKKKKGTGTGTGTGTGTGTGTGTGTGTG	ZNF19	hAT-N48B_DR	490	539	-	66.7368	2.65e-26	1.14e-21	TGTGTGTGTGTGTGTGTGTGTGTGTGTGTGTGTGTGTGTGTGTGTGTGTG
TGTGTGTGTGTGTGTGTGDKKKKKKKKGTGTGTGTGTGTGTGTGTGTGTG	ZNF19	hAT-N48B_DR	492	541	-	66.7368	2.65e-26	1.14e-21	TGTGTGTGTGTGTGTGTGTGTGTGTGTGTGTGTGTGTGTGTGTGTGTGTG
TGTGTGTGTGTGTGTGTGDKKKKKKKKGTGTGTGTGTGTGTGTGTGTGTG	ZNF19	hAT-N48B_DR	494	543	-	66.7368	2.65e-26	1.14e-21	TGTGTGTGTGTGTGTGTGTGTGTGTGTGTGTGTGTGTGTGTGTGTGTGTG
TGTGTGTGTGTGTGTGTGDKKKKKKKKGTGTGTGTGTGTGTGTGTGTGTG	ZNF19	hAT-N48C_DR	545	594	-	66.7368	2.65e-26	1.14e-21	TGTGTGTGTGTGTGTGTGTGTGTGTGTGTGTGTGTGTGTGTGTGTGTGTG
TGTGTGTGTGTGTGTGTGDKKKKKKKKGTGTGTGTGTGTGTGTGTGTGTG	ZNF19	hAT-N48C_DR	547	596	-	66.7368	2.65e-26	1.14e-21	TGTGTGTGTGTGTGTGTGTGTGTGTGTGTGTGTGTGTGTGTGTGTGTGTG
TGTGTGTGTGTGTGTGTGDKKKKKKKKGTGTGTGTGTGTGTGTGTGTGTG	ZNF19	hAT-N48C_DR	549	598	-	66.7368	2.65e-26	1.14e-21	TGTGTGTGTGTGTGTGTGTGTGTGTGTGTGTGTGTGTGTGTGTGTGTGTG
TGTGTGTGTGTGTGTGTGDKKKKKKKKGTGTGTGTGTGTGTGTGTGTGTG	ZNF19	hAT-N48C_DR	551	600	-	66.7368	2.65e-26	1.14e-21	TGTGTGTGTGTGTGTGTGTGTGTGTGTGTGTGTGTGTGTGTGTGTGTGTG
TGTGTGTGTGTGTGTGTGDKKKKKKKKGTGTGTGTGTGTGTGTGTGTGTG	ZNF19	hAT-N48C_DR	553	602	-	66.7368	2.65e-26	1.14e-21	TGTGTGTGTGTGTGTGTGTGTGTGTGTGTGTGTGTGTGTGTGTGTGTGTG
TGTGTGTGTGTGTGTGTGDKKKKKKKKGTGTGTGTGTGTGTGTGTGTGTG	ZNF19	DNA-N43_DR	656	705	-	66.7368	2.65e-26	1.14e-21	TGTGTGTGTGTGTGTGTGTGTGTGTGTGTGTGTGTGTGTGTGTGTGTGTG
TGTGTGTGTGTGTGTGTGDKKKKKKKKGTGTGTGTGTGTGTGTGTGTGTG	ZNF19	DNA-N43_DR	658	707	-	66.7368	2.65e-26	1.14e-21	TGTGTGTGTGTGTGTGTGTGTGTGTGTGTGTGTGTGTGTGTGTGTGTGTG
TGTGTGTGTGTGTGTGTGDKKKKKKKKGTGTGTGTGTGTGTGTGTGTGTG	ZNF19	DNA-N43_DR	660	709	-	66.7368	2.65e-26	1.14e-21	TGTGTGTGTGTGTGTGTGTGTGTGTGTGTGTGTGTGTGTGTGTGTGTGTG
TGTGTGTGTGTGTGTGTGDKKKKKKKKGTGTGTGTGTGTGTGTGTGTGTG	ZNF19	DNA-N43_DR	662	711	-	66.7368	2.65e-26	1.14e-21	TGTGTGTGTGTGTGTGTGTGTGTGTGTGTGTGTGTGTGTGTGTGTGTGTG
TGTGTGTGTGTGTGTGTGDKKKKKKKKGTGTGTGTGTGTGTGTGTGTGTG	ZNF19	DNA-N43_DR	664	713	-	66.7368	2.65e-26	1.14e-21	TGTGTGTGTGTGTGTGTGTGTGTGTGTGTGTGTGTGTGTGTGTGTGTGTG
TGTGTGTGTGTGTGTGTGDKKKKKKKKGTGTGTGTGTGTGTGTGTGTGTG	ZNF19	DNA-N43_DR	666	715	-	66.7368	2.65e-26	1.14e-21	TGTGTGTGTGTGTGTGTGTGTGTGTGTGTGTGTGTGTGTGTGTGTGTGTG
TGTGTGTGTGTGTGTGTGDKKKKKKKKGTGTGTGTGTGTGTGTGTGTGTG	ZNF19	DNA-N43_DR	668	717	-	66.7368	2.65e-26	1.14e-21	TGTGTGTGTGTGTGTGTGTGTGTGTGTGTGTGTGTGTGTGTGTGTGTGTG
TGTGTGTGTGTGTGTGTGDKKKKKKKKGTGTGTGTGTGTGTGTGTGTGTG	ZNF19	EnSpm-N46_DR	2219	2268	-	66.7368	2.65e-26	1.14e-21	TGTGTGTGTGTGTGTGTGTGTGTGTGTGTGTGTGTGTGTGTGTGTGTGTG
TGTGTGTGTGTGTGTGTGDKKKKKKKKGTGTGTGTGTGTGTGTGTGTGTG	ZNF19	Rex1-31_DRe	3064	3113	-	66.7368	2.65e-26	1.14e-21	TGTGTGTGTGTGTGTGTGTGTGTGTGTGTGTGTGTGTGTGTGTGTGTGTG
TGTGTGTGTGTGTGTGTGDKKKKKKKKGTGTGTGTGTGTGTGTGTGTGTG	ZNF19	Rex1-31_DRe	3066	3115	-	66.7368	2.65e-26	1.14e-21	TGTGTGTGTGTGTGTGTGTGTGTGTGTGTGTGTGTGTGTGTGTGTGTGTG
TGTGTGTGTGTGTGTGTGDKKKKKKKKGTGTGTGTGTGTGTGTGTGTGTG	ZNF19	EnSpm-N14_DR	3573	3622	-	66.7368	2.65e-26	1.14e-21	TGTGTGTGTGTGTGTGTGTGTGTGTGTGTGTGTGTGTGTGTGTGTGTGTG
TGTGTGTGTGTGTGTGTGDKKKKKKKKGTGTGTGTGTGTGTGTGTGTGTG	ZNF19	EnSpm-N14_DR	3575	3624	-	66.7368	2.65e-26	1.14e-21	TGTGTGTGTGTGTGTGTGTGTGTGTGTGTGTGTGTGTGTGTGTGTGTGTG
TGTGTGTGTGTGTGTGTGDKKKKKKKKGTGTGTGTGTGTGTGTGTGTGTG	ZNF19	EnSpm-N14_DR	3577	3626	-	66.7368	2.65e-26	1.14e-21	TGTGTGTGTGTGTGTGTGTGTGTGTGTGTGTGTGTGTGTGTGTGTGTGTG
TGTGTGTGTGTGTGTGTGDKKKKKKKKGTGTGTGTGTGTGTGTGTGTGTG	ZNF19	EnSpm-N14_DR	3579	3628	-	66.7368	2.65e-26	1.14e-21	TGTGTGTGTGTGTGTGTGTGTGTGTGTGTGTGTGTGTGTGTGTGTGTGTG
TGTGTGTGTGTGTGTGTGDKKKKKKKKGTGTGTGTGTGTGTGTGTGTGTG	ZNF19	EnSpm-N14_DR	3581	3630	-	66.7368	2.65e-26	1.14e-21	TGTGTGTGTGTGTGTGTGTGTGTGTGTGTGTGTGTGTGTGTGTGTGTGTG
TGTGTGTGTGTGTGTGTGDKKKKKKKKGTGTGTGTGTGTGTGTGTGTGTG	ZNF19	EnSpm-N14_DR	3583	3632	-	66.7368	2.65e-26	1.14e-21	TGTGTGTGTGTGTGTGTGTGTGTGTGTGTGTGTGTGTGTGTGTGTGTGTG
TGTGTGTGTGTGTGTGTGDKKKKKKKKGTGTGTGTGTGTGTGTGTGTGTG	ZNF19	EnSpm-N14_DR	3585	3634	-	66.7368	2.65e-26	1.14e-21	TGTGTGTGTGTGTGTGTGTGTGTGTGTGTGTGTGTGTGTGTGTGTGTGTG
TGTGTGTGTGTGTGTGTGDKKKKKKKKGTGTGTGTGTGTGTGTGTGTGTG	ZNF19	EnSpm-N14_DR	3587	3636	-	66.7368	2.65e-26	1.14e-21	TGTGTGTGTGTGTGTGTGTGTGTGTGTGTGTGTGTGTGTGTGTGTGTGTG
TGTGTGTGTGTGTGTGTGDKKKKKKKKGTGTGTGTGTGTGTGTGTGTGTG	ZNF19	EnSpm-N14_DR	3589	3638	-	66.7368	2.65e-26	1.14e-21	TGTGTGTGTGTGTGTGTGTGTGTGTGTGTGTGTGTGTGTGTGTGTGTGTG
TGTGTGTGTGTGTGTGTGDKKKKKKKKGTGTGTGTGTGTGTGTGTGTGTG	ZNF19	EnSpm-N14_DR	3591	3640	-	66.7368	2.65e-26	1.14e-21	TGTGTGTGTGTGTGTGTGTGTGTGTGTGTGTGTGTGTGTGTGTGTGTGTG
TGTGTGTGTGTGTGTGTGDKKKKKKKKGTGTGTGTGTGTGTGTGTGTGTG	ZNF19	EnSpm-N14_DR	3593	3642	-	66.7368	2.65e-26	1.14e-21	TGTGTGTGTGTGTGTGTGTGTGTGTGTGTGTGTGTGTGTGTGTGTGTGTG
TGTGTGTGTGTGTGTGTGDKKKKKKKKGTGTGTGTGTGTGTGTGTGTGTG	ZNF19	EnSpm-N14_DR	3595	3644	-	66.7368	2.65e-26	1.14e-21	TGTGTGTGTGTGTGTGTGTGTGTGTGTGTGTGTGTGTGTGTGTGTGTGTG
TGTGTGTGTGTGTGTGTGDKKKKKKKKGTGTGTGTGTGTGTGTGTGTGTG	ZNF19	EnSpm-N14_DR	3597	3646	-	66.7368	2.65e-26	1.14e-21	TGTGTGTGTGTGTGTGTGTGTGTGTGTGTGTGTGTGTGTGTGTGTGTGTG
TGTGTGTGTGTGTGTGTGDKKKKKKKKGTGTGTGTGTGTGTGTGTGTGTG	ZNF19	EnSpm-N14_DR	3599	3648	-	66.7368	2.65e-26	1.14e-21	TGTGTGTGTGTGTGTGTGTGTGTGTGTGTGTGTGTGTGTGTGTGTGTGTG
TGTGTGTGTGTGTGTGTGDKKKKKKKKGTGTGTGTGTGTGTGTGTGTGTG	ZNF19	ERV1-N3-I_DR	3607	3656	-	66.7368	2.65e-26	1.14e-21	TGTGTGTGTGTGTGTGTGTGTGTGTGTGTGTGTGTGTGTGTGTGTGTGTG
TGTGTGTGTGTGTGTGTGDKKKKKKKKGTGTGTGTGTGTGTGTGTGTGTG	ZNF19	ERV1-N3-I_DR	3609	3658	-	66.7368	2.65e-26	1.14e-21	TGTGTGTGTGTGTGTGTGTGTGTGTGTGTGTGTGTGTGTGTGTGTGTGTG
TGTGTGTGTGTGTGTGTGDKKKKKKKKGTGTGTGTGTGTGTGTGTGTGTG	ZNF19	ERV1-N3-I_DR	3611	3660	-	66.7368	2.65e-26	1.14e-21	TGTGTGTGTGTGTGTGTGTGTGTGTGTGTGTGTGTGTGTGTGTGTGTGTG
TGTGTGTGTGTGTGTGTGDKKKKKKKKGTGTGTGTGTGTGTGTGTGTGTG	ZNF19	ERV1-N3-I_DR	3663	3712	-	66.7368	2.65e-26	1.14e-21	TGTGTGTGTGTGTGTGTGTGTGTGTGTGTGTGTGTGTGTGTGTGTGTGTG
TGTGTGTGTGTGTGTGTGDKKKKKKKKGTGTGTGTGTGTGTGTGTGTGTG	ZNF19	ERV1-N3-I_DR	3665	3714	-	66.7368	2.65e-26	1.14e-21	TGTGTGTGTGTGTGTGTGTGTGTGTGTGTGTGTGTGTGTGTGTGTGTGTG
TGTGTGTGTGTGTGTGTGDKKKKKKKKGTGTGTGTGTGTGTGTGTGTGTG	ZNF19	ERV1-N3-I_DR	3667	3716	-	66.7368	2.65e-26	1.14e-21	TGTGTGTGTGTGTGTGTGTGTGTGTGTGTGTGTGTGTGTGTGTGTGTGTG
TGTGTGTGTGTGTGTGTGDKKKKKKKKGTGTGTGTGTGTGTGTGTGTGTG	ZNF19	ERV1-N3-I_DR	3669	3718	-	66.7368	2.65e-26	1.14e-21	TGTGTGTGTGTGTGTGTGTGTGTGTGTGTGTGTGTGTGTGTGTGTGTGTG
TGTGTGTGTGTGTGTGTGDKKKKKKKKGTGTGTGTGTGTGTGTGTGTGTG	ZNF19	ERV1-N3-I_DR	3671	3720	-	66.7368	2.65e-26	1.14e-21	TGTGTGTGTGTGTGTGTGTGTGTGTGTGTGTGTGTGTGTGTGTGTGTGTG
TGTGTGTGTGTGTGTGTGDKKKKKKKKGTGTGTGTGTGTGTGTGTGTGTG	ZNF19	ERV1-N3-I_DR	3673	3722	-	66.7368	2.65e-26	1.14e-21	TGTGTGTGTGTGTGTGTGTGTGTGTGTGTGTGTGTGTGTGTGTGTGTGTG
TGTGTGTGTGTGTGTGTGDKKKKKKKKGTGTGTGTGTGTGTGTGTGTGTG	ZNF19	ERV1-N3-I_DR	3675	3724	-	66.7368	2.65e-26	1.14e-21	TGTGTGTGTGTGTGTGTGTGTGTGTGTGTGTGTGTGTGTGTGTGTGTGTG
TGTGTGTGTGTGTGTGTGDKKKKKKKKGTGTGTGTGTGTGTGTGTGTGTG	ZNF19	ERV1-N3-I_DR	3677	3726	-	66.7368	2.65e-26	1.14e-21	TGTGTGTGTGTGTGTGTGTGTGTGTGTGTGTGTGTGTGTGTGTGTGTGTG
TGTGTGTGTGTGTGTGTGDKKKKKKKKGTGTGTGTGTGTGTGTGTGTGTG	ZNF19	ERV1-N3-I_DR	3679	3728	-	66.7368	2.65e-26	1.14e-21	TGTGTGTGTGTGTGTGTGTGTGTGTGTGTGTGTGTGTGTGTGTGTGTGTG
TGTGTGTGTGTGTGTGTGDKKKKKKKKGTGTGTGTGTGTGTGTGTGTGTG	ZNF19	ERV1-N3-I_DR	3681	3730	-	66.7368	2.65e-26	1.14e-21	TGTGTGTGTGTGTGTGTGTGTGTGTGTGTGTGTGTGTGTGTGTGTGTGTG
TGTGTGTGTGTGTGTGTGDKKKKKKKKGTGTGTGTGTGTGTGTGTGTGTG	ZNF19	ERV1-N3-I_DR	3683	3732	-	66.7368	2.65e-26	1.14e-21	TGTGTGTGTGTGTGTGTGTGTGTGTGTGTGTGTGTGTGTGTGTGTGTGTG
TGTGTGTGTGTGTGTGTGDKKKKKKKKGTGTGTGTGTGTGTGTGTGTGTG	ZNF19	ERV1-N3-I_DR	3685	3734	-	66.7368	2.65e-26	1.14e-21	TGTGTGTGTGTGTGTGTGTGTGTGTGTGTGTGTGTGTGTGTGTGTGTGTG
TGTGTGTGTGTGTGTGTGDKKKKKKKKGTGTGTGTGTGTGTGTGTGTGTG	ZNF19	ERV1-N3-I_DR	3687	3736	-	66.7368	2.65e-26	1.14e-21	TGTGTGTGTGTGTGTGTGTGTGTGTGTGTGTGTGTGTGTGTGTGTGTGTG
TGTGTGTGTGTGTGTGTGDKKKKKKKKGTGTGTGTGTGTGTGTGTGTGTG	ZNF19	Helitron-2_DR	6029	6078	-	66.7368	2.65e-26	1.14e-21	TGTGTGTGTGTGTGTGTGTGTGTGTGTGTGTGTGTGTGTGTGTGTGTGTG
TGTGTGTGTGTGTGTGTGDKKKKKKKKGTGTGTGTGTGTGTGTGTGTGTG	ZNF19	Helitron-2_DR	6031	6080	-	66.7368	2.65e-26	1.14e-21	TGTGTGTGTGTGTGTGTGTGTGTGTGTGTGTGTGTGTGTGTGTGTGTGTG
TGTGTGTGTGTGTGTGTGDKKKKKKKKGTGTGTGTGTGTGTGTGTGTGTG	ZNF19	Helitron-2_DR	6033	6082	-	66.7368	2.65e-26	1.14e-21	TGTGTGTGTGTGTGTGTGTGTGTGTGTGTGTGTGTGTGTGTGTGTGTGTG
TGTGTGTGTGTGTGTGTGDKKKKKKKKGTGTGTGTGTGTGTGTGTGTGTG	ZNF19	Helitron-2_DR	6035	6084	-	66.7368	2.65e-26	1.14e-21	TGTGTGTGTGTGTGTGTGTGTGTGTGTGTGTGTGTGTGTGTGTGTGTGTG
TGTGTGTGTGTGTGTGTGDKKKKKKKKGTGTGTGTGTGTGTGTGTGTGTG	ZNF19	Helitron-2_DR	6037	6086	-	66.7368	2.65e-26	1.14e-21	TGTGTGTGTGTGTGTGTGTGTGTGTGTGTGTGTGTGTGTGTGTGTGTGTG
TGTGTGTGTGTGTGTGTGDKKKKKKKKGTGTGTGTGTGTGTGTGTGTGTG	ZNF19	Helitron-2_DR	6039	6088	-	66.7368	2.65e-26	1.14e-21	TGTGTGTGTGTGTGTGTGTGTGTGTGTGTGTGTGTGTGTGTGTGTGTGTG
TGTGTGTGTGTGTGTGTGDKKKKKKKKGTGTGTGTGTGTGTGTGTGTGTG	ZNF19	Helitron-2_DR	6041	6090	-	66.7368	2.65e-26	1.14e-21	TGTGTGTGTGTGTGTGTGTGTGTGTGTGTGTGTGTGTGTGTGTGTGTGTG
TGTGTGTGTGTGTGTGTGDKKKKKKKKGTGTGTGTGTGTGTGTGTGTGTG	ZNF19	Helitron-2_DR	6043	6092	-	66.7368	2.65e-26	1.14e-21	TGTGTGTGTGTGTGTGTGTGTGTGTGTGTGTGTGTGTGTGTGTGTGTGTG
TGTGTGTGTGTGTGTGTGDKKKKKKKKGTGTGTGTGTGTGTGTGTGTGTG	ZNF19	Helitron-2_DR	6045	6094	-	66.7368	2.65e-26	1.14e-21	TGTGTGTGTGTGTGTGTGTGTGTGTGTGTGTGTGTGTGTGTGTGTGTGTG
TGTGTGTGTGTGTGTGTGDKKKKKKKKGTGTGTGTGTGTGTGTGTGTGTG	ZNF19	Helitron-2_DR	6047	6096	-	66.7368	2.65e-26	1.14e-21	TGTGTGTGTGTGTGTGTGTGTGTGTGTGTGTGTGTGTGTGTGTGTGTGTG
TGTGTGTGTGTGTGTGTGDKKKKKKKKGTGTGTGTGTGTGTGTGTGTGTG	ZNF19	Helitron-2_DR	6049	6098	-	66.7368	2.65e-26	1.14e-21	TGTGTGTGTGTGTGTGTGTGTGTGTGTGTGTGTGTGTGTGTGTGTGTGTG
TGTGTGTGTGTGTGTGTGDKKKKKKKKGTGTGTGTGTGTGTGTGTGTGTG	ZNF19	Helitron-2_DR	6051	6100	-	66.7368	2.65e-26	1.14e-21	TGTGTGTGTGTGTGTGTGTGTGTGTGTGTGTGTGTGTGTGTGTGTGTGTG
TGTGTGTGTGTGTGTGTGDKKKKKKKKGTGTGTGTGTGTGTGTGTGTGTG	ZNF19	EnSpm-21_DR	6922	6971	-	66.7368	2.65e-26	1.14e-21	TGTGTGTGTGTGTGTGTGTGTGTGTGTGTGTGTGTGTGTGTGTGTGTGTG
TGTGTGTGTGTGTGTGTGDKKKKKKKKGTGTGTGTGTGTGTGTGTGTGTG	ZNF19	EnSpm-21_DR	6924	6973	-	66.7368	2.65e-26	1.14e-21	TGTGTGTGTGTGTGTGTGTGTGTGTGTGTGTGTGTGTGTGTGTGTGTGTG
TGTGTGTGTGTGTGTGTGDKKKKKKKKGTGTGTGTGTGTGTGTGTGTGTG	ZNF19	EnSpm-21_DR	6926	6975	-	66.7368	2.65e-26	1.14e-21	TGTGTGTGTGTGTGTGTGTGTGTGTGTGTGTGTGTGTGTGTGTGTGTGTG
TGTGTGTGTGTGTGTGTGDKKKKKKKKGTGTGTGTGTGTGTGTGTGTGTG	ZNF19	Zisupton-6_DR	9385	9434	-	66.7368	2.65e-26	1.14e-21	TGTGTGTGTGTGTGTGTGTGTGTGTGTGTGTGTGTGTGTGTGTGTGTGTG
TGTGTGTGTGTGTGTGTGDKKKKKKKKGTGTGTGTGTGTGTGTGTGTGTG	ZNF19	Zisupton-6_DR	9387	9436	-	66.7368	2.65e-26	1.14e-21	TGTGTGTGTGTGTGTGTGTGTGTGTGTGTGTGTGTGTGTGTGTGTGTGTG
TGTGTGTGTGTGTGTGTGDKKKKKKKKGTGTGTGTGTGTGTGTGTGTGTG	ZNF19	Zisupton-6_DR	9389	9438	-	66.7368	2.65e-26	1.14e-21	TGTGTGTGTGTGTGTGTGTGTGTGTGTGTGTGTGTGTGTGTGTGTGTGTG
TGTGTGTGTGTGTGTGTGDKKKKKKKKGTGTGTGTGTGTGTGTGTGTGTG	ZNF19	Zisupton-6_DR	9391	9440	-	66.7368	2.65e-26	1.14e-21	TGTGTGTGTGTGTGTGTGTGTGTGTGTGTGTGTGTGTGTGTGTGTGTGTG
TGTGTGTGTGTGTGTGTGDKKKKKKKKGTGTGTGTGTGTGTGTGTGTGTG	ZNF19	Zisupton-6_DR	9393	9442	-	66.7368	2.65e-26	1.14e-21	TGTGTGTGTGTGTGTGTGTGTGTGTGTGTGTGTGTGTGTGTGTGTGTGTG
TGTGTGTGTGTGTGTGTGDKKKKKKKKGTGTGTGTGTGTGTGTGTGTGTG	ZNF19	Zisupton-6_DR	9395	9444	-	66.7368	2.65e-26	1.14e-21	TGTGTGTGTGTGTGTGTGTGTGTGTGTGTGTGTGTGTGTGTGTGTGTGTG
TGTGTGTGTGTGTGTGTGDKKKKKKKKGTGTGTGTGTGTGTGTGTGTGTG	ZNF19	Zisupton-6_DR	9397	9446	-	66.7368	2.65e-26	1.14e-21	TGTGTGTGTGTGTGTGTGTGTGTGTGTGTGTGTGTGTGTGTGTGTGTGTG
TGTGTGTGTGTGTGTGTGDKKKKKKKKGTGTGTGTGTGTGTGTGTGTGTG	ZNF19	Zisupton-6_DR	9399	9448	-	66.7368	2.65e-26	1.14e-21	TGTGTGTGTGTGTGTGTGTGTGTGTGTGTGTGTGTGTGTGTGTGTGTGTG
TGTGTGTGTGTGTGTGTGDKKKKKKKKGTGTGTGTGTGTGTGTGTGTGTG	ZNF19	Zisupton-6_DR	9401	9450	-	66.7368	2.65e-26	1.14e-21	TGTGTGTGTGTGTGTGTGTGTGTGTGTGTGTGTGTGTGTGTGTGTGTGTG
TGTGTGTGTGTGTGTGTGDKKKKKKKKGTGTGTGTGTGTGTGTGTGTGTG	ZNF19	Zisupton-6_DR	9403	9452	-	66.7368	2.65e-26	1.14e-21	TGTGTGTGTGTGTGTGTGTGTGTGTGTGTGTGTGTGTGTGTGTGTGTGTG
TGTGTGTGTGTGTGTGTGDKKKKKKKKGTGTGTGTGTGTGTGTGTGTGTG	ZNF19	Zisupton-6_DR	9405	9454	-	66.7368	2.65e-26	1.14e-21	TGTGTGTGTGTGTGTGTGTGTGTGTGTGTGTGTGTGTGTGTGTGTGTGTG
TGTGTGTGTGTGTGTGTGDKKKKKKKKGTGTGTGTGTGTGTGTGTGTGTG	ZNF19	Zisupton-6_DR	9407	9456	-	66.7368	2.65e-26	1.14e-21	TGTGTGTGTGTGTGTGTGTGTGTGTGTGTGTGTGTGTGTGTGTGTGTGTG
TGTGTGTGTGTGTGTGTGDKKKKKKKKGTGTGTGTGTGTGTGTGTGTGTG	ZNF19	Zisupton-6_DR	9409	9458	-	66.7368	2.65e-26	1.14e-21	TGTGTGTGTGTGTGTGTGTGTGTGTGTGTGTGTGTGTGTGTGTGTGTGTG
TGTGTGTGTGTGTGTGTGDKKKKKKKKGTGTGTGTGTGTGTGTGTGTGTG	ZNF19	Zisupton-6_DR	9411	9460	-	66.7368	2.65e-26	1.14e-21	TGTGTGTGTGTGTGTGTGTGTGTGTGTGTGTGTGTGTGTGTGTGTGTGTG
TGTGTGTGTGTGTGTGTGDKKKKKKKKGTGTGTGTGTGTGTGTGTGTGTG	ZNF19	ENSPM-6_DR	13951	14000	-	66.7368	2.65e-26	1.14e-21	TGTGTGTGTGTGTGTGTGTGTGTGTGTGTGTGTGTGTGTGTGTGTGTGTG
TGTGTGTGTGTGTGTGTGDKKKKKKKKGTGTGTGTGTGTGTGTGTGTGTG	ZNF19	ENSPM-6_DR	13953	14002	-	66.7368	2.65e-26	1.14e-21	TGTGTGTGTGTGTGTGTGTGTGTGTGTGTGTGTGTGTGTGTGTGTGTGTG
TGTGTGTGTGTGTGTGTGDKKKKKKKKGTGTGTGTGTGTGTGTGTGTGTG	ZNF19	ENSPM-6_DR	13955	14004	-	66.7368	2.65e-26	1.14e-21	TGTGTGTGTGTGTGTGTGTGTGTGTGTGTGTGTGTGTGTGTGTGTGTGTG
TGTGTGTGTGTGTGTGTGDKKKKKKKKGTGTGTGTGTGTGTGTGTGTGTG	ZNF19	ENSPM-6_DR	13957	14006	-	66.7368	2.65e-26	1.14e-21	TGTGTGTGTGTGTGTGTGTGTGTGTGTGTGTGTGTGTGTGTGTGTGTGTG
TGTGTGTGTGTGTGTGTGDKKKKKKKKGTGTGTGTGTGTGTGTGTGTGTG	ZNF19	ENSPM-6_DR	13959	14008	-	66.7368	2.65e-26	1.14e-21	TGTGTGTGTGTGTGTGTGTGTGTGTGTGTGTGTGTGTGTGTGTGTGTGTG
TGTGTGTGTGTGTGTGTGDKKKKKKKKGTGTGTGTGTGTGTGTGTGTGTG	ZNF19	ENSPM-6_DR	13961	14010	-	66.7368	2.65e-26	1.14e-21	TGTGTGTGTGTGTGTGTGTGTGTGTGTGTGTGTGTGTGTGTGTGTGTGTG
TGTGTGTGTGTGTGTGTGDKKKKKKKKGTGTGTGTGTGTGTGTGTGTGTG	ZNF19	ENSPM-6_DR	13963	14012	-	66.7368	2.65e-26	1.14e-21	TGTGTGTGTGTGTGTGTGTGTGTGTGTGTGTGTGTGTGTGTGTGTGTGTG
TGTGTGTGTGTGTGTGTGDKKKKKKKKGTGTGTGTGTGTGTGTGTGTGTG	ZNF19	ENSPM-6_DR	13965	14014	-	66.7368	2.65e-26	1.14e-21	TGTGTGTGTGTGTGTGTGTGTGTGTGTGTGTGTGTGTGTGTGTGTGTGTG
TGTGTGTGTGTGTGTGTGDKKKKKKKKGTGTGTGTGTGTGTGTGTGTGTG	ZNF19	ENSPM-6_DR	13967	14016	-	66.7368	2.65e-26	1.14e-21	TGTGTGTGTGTGTGTGTGTGTGTGTGTGTGTGTGTGTGTGTGTGTGTGTG
TGTGTGTGTGTGTGTGTGDKKKKKKKKGTGTGTGTGTGTGTGTGTGTGTG	ZNF19	Polinton-1_DR	17131	17180	-	66.7368	2.65e-26	1.14e-21	TGTGTGTGTGTGTGTGTGTGTGTGTGTGTGTGTGTGTGTGTGTGTGTGTG
TGTGTGTGTGTGTGTGTGDKKKKKKKKGTGTGTGTGTGTGTGTGTGTGTG	ZNF19	ENSPM-6_DR	31671	31720	-	66.7368	2.65e-26	1.14e-21	TGTGTGTGTGTGTGTGTGTGTGTGTGTGTGTGTGTGTGTGTGTGTGTGTG
TGTGTGTGTGTGTGTGTGDKKKKKKKKGTGTGTGTGTGTGTGTGTGTGTG	ZNF19	ENSPM-6_DR	31673	31722	-	66.7368	2.65e-26	1.14e-21	TGTGTGTGTGTGTGTGTGTGTGTGTGTGTGTGTGTGTGTGTGTGTGTGTG
TGTGTGTGTGTGTGTGTGDKKKKKKKKGTGTGTGTGTGTGTGTGTGTGTG	ZNF19	ENSPM-6_DR	31675	31724	-	66.7368	2.65e-26	1.14e-21	TGTGTGTGTGTGTGTGTGTGTGTGTGTGTGTGTGTGTGTGTGTGTGTGTG
TGTGTGTGTGTGTGTGTGDKKKKKKKKGTGTGTGTGTGTGTGTGTGTGTG	ZNF19	HE2_DR	215	264	+	66.7368	2.65e-26	1.14e-21	tgtgtgtgtgtgtgtgtgtgtgtgtgtgtgtgtgtgtgtgtgtgtgtgtg
TGTGTGTGTGTGTGTGTGDKKKKKKKKGTGTGTGTGTGTGTGTGTGTGTG	ZNF19	HE2_DR	217	266	+	66.7368	2.65e-26	1.14e-21	tgtgtgtgtgtgtgtgtgtgtgtgtgtgtgtgtgtgtgtgtgtgtgtgtg
TGTGTGTGTGTGTGTGTGDKKKKKKKKGTGTGTGTGTGTGTGTGTGTGTG	ZNF19	HE2_DR	219	268	+	66.7368	2.65e-26	1.14e-21	tgtgtgtgtgtgtgtgtgtgtgtgtgtgtgtgtgtgtgtgtgtgtgtgtg
TGTGTGTGTGTGTGTGTGDKKKKKKKKGTGTGTGTGTGTGTGTGTGTGTG	ZNF19	HE2_DR	221	270	+	66.7368	2.65e-26	1.14e-21	tgtgtgtgtgtgtgtgtgtgtgtgtgtgtgtgtgtgtgtgtgtgtgtgtg
TGTGTGTGTGTGTGTGTGDKKKKKKKKGTGTGTGTGTGTGTGTGTGTGTG	ZNF19	HE2_DR	223	272	+	66.7368	2.65e-26	1.14e-21	tgtgtgtgtgtgtgtgtgtgtgtgtgtgtgtgtgtgtgtgtgtgtgtgtg
TGTGTGTGTGTGTGTGTGDKKKKKKKKGTGTGTGTGTGTGTGTGTGTGTG	ZNF19	HE2_DR	225	274	+	66.7368	2.65e-26	1.14e-21	tgtgtgtgtgtgtgtgtgtgtgtgtgtgtgtgtgtgtgtgtgtgtgtgtg
TGTGTGTGTGTGTGTGTGDKKKKKKKKGTGTGTGTGTGTGTGTGTGTGTG	ZNF19	HE2_DR	227	276	+	66.7368	2.65e-26	1.14e-21	tgtgtgtgtgtgtgtgtgtgtgtgtgtgtgtgtgtgtgtgtgtgtgtgtg
TGTGTGTGTGTGTGTGTGDKKKKKKKKGTGTGTGTGTGTGTGTGTGTGTG	ZNF19	HE2_DR	229	278	+	66.7368	2.65e-26	1.14e-21	tgtgtgtgtgtgtgtgtgtgtgtgtgtgtgtgtgtgtgtgtgtgtgtgtg
TGTGTGTGTGTGTGTGTGDKKKKKKKKGTGTGTGTGTGTGTGTGTGTGTG	ZNF19	HE2_DR	231	280	+	66.7368	2.65e-26	1.14e-21	tgtgtgtgtgtgtgtgtgtgtgtgtgtgtgtgtgtgtgtgtgtgtgtgtg
TGTGTGTGTGTGTGTGTGDKKKKKKKKGTGTGTGTGTGTGTGTGTGTGTG	ZNF19	HE2_DR	233	282	+	66.7368	2.65e-26	1.14e-21	tgtgtgtgtgtgtgtgtgtgtgtgtgtgtgtgtgtgtgtgtgtgtgtgtg
TGTGTGTGTGTGTGTGTGDKKKKKKKKGTGTGTGTGTGTGTGTGTGTGTG	ZNF19	HE2_DR	235	284	+	66.7368	2.65e-26	1.14e-21	tgtgtgtgtgtgtgtgtgtgtgtgtgtgtgtgtgtgtgtgtgtgtgtgtg
TGTGTGTGTGTGTGTGTGDKKKKKKKKGTGTGTGTGTGTGTGTGTGTGTG	ZNF19	HE2_DR	237	286	+	66.7368	2.65e-26	1.14e-21	tgtgtgtgtgtgtgtgtgtgtgtgtgtgtgtgtgtgtgtgtgtgtgtgtg
TGTGTGTGTGTGTGTGTGDKKKKKKKKGTGTGTGTGTGTGTGTGTGTGTG	ZNF19	HE2_DR	239	288	+	66.7368	2.65e-26	1.14e-21	tgtgtgtgtgtgtgtgtgtgtgtgtgtgtgtgtgtgtgtgtgtgtgtgtg
TGTGTGTGTGTGTGTGTGDKKKKKKKKGTGTGTGTGTGTGTGTGTGTGTG	ZNF19	HE2_DR	241	290	+	66.7368	2.65e-26	1.14e-21	tgtgtgtgtgtgtgtgtgtgtgtgtgtgtgtgtgtgtgtgtgtgtgtgtg
TGTGTGTGTGTGTGTGTGDKKKKKKKKGTGTGTGTGTGTGTGTGTGTGTG	ZNF19	HE2_DR	243	292	+	66.7368	2.65e-26	1.14e-21	tgtgtgtgtgtgtgtgtgtgtgtgtgtgtgtgtgtgtgtgtgtgtgtgtg
TGTGTGTGTGTGTGTGTGDKKKKKKKKGTGTGTGTGTGTGTGTGTGTGTG	ZNF19	HE2_DR	245	294	+	66.7368	2.65e-26	1.14e-21	tgtgtgtgtgtgtgtgtgtgtgtgtgtgtgtgtgtgtgtgtgtgtgtgtg
TGTGTGTGTGTGTGTGTGDKKKKKKKKGTGTGTGTGTGTGTGTGTGTGTG	ZNF19	HE2_DR	247	296	+	66.7368	2.65e-26	1.14e-21	tgtgtgtgtgtgtgtgtgtgtgtgtgtgtgtgtgtgtgtgtgtgtgtgtg
TGTGTGTGTGTGTGTGTGDKKKKKKKKGTGTGTGTGTGTGTGTGTGTGTG	ZNF19	HE2_DR	249	298	+	66.7368	2.65e-26	1.14e-21	tgtgtgtgtgtgtgtgtgtgtgtgtgtgtgtgtgtgtgtgtgtgtgtgtg
TGTGTGTGTGTGTGTGTGDKKKKKKKKGTGTGTGTGTGTGTGTGTGTGTG	ZNF19	HE2_DR	251	300	+	66.7368	2.65e-26	1.14e-21	tgtgtgtgtgtgtgtgtgtgtgtgtgtgtgtgtgtgtgtgtgtgtgtgtg
TGTGTGTGTGTGTGTGTGDKKKKKKKKGTGTGTGTGTGTGTGTGTGTGTG	ZNF19	HE2_DR	253	302	+	66.7368	2.65e-26	1.14e-21	tgtgtgtgtgtgtgtgtgtgtgtgtgtgtgtgtgtgtgtgtgtgtgtgtg
TGTGTGTGTGTGTGTGTGDKKKKKKKKGTGTGTGTGTGTGTGTGTGTGTG	ZNF19	Gypsy82-LTR_Dr	661	710	+	66.7368	2.65e-26	1.14e-21	tgtgtgtgtgtgtgtgtgtgtgtgtgtgtgtgtgtgtgtgtgtgtgtgtg
TGTGTGTGTGTGTGTGTGDKKKKKKKKGTGTGTGTGTGTGTGTGTGTGTG	ZNF19	Gypsy82-LTR_Dr	663	712	+	66.7368	2.65e-26	1.14e-21	tgtgtgtgtgtgtgtgtgtgtgtgtgtgtgtgtgtgtgtgtgtgtgtgtg
TGTGTGTGTGTGTGTGTGDKKKKKKKKGTGTGTGTGTGTGTGTGTGTGTG	ZNF19	Gypsy82-LTR_Dr	665	714	+	66.7368	2.65e-26	1.14e-21	tgtgtgtgtgtgtgtgtgtgtgtgtgtgtgtgtgtgtgtgtgtgtgtgtg
TGTGTGTGTGTGTGTGTGDKKKKKKKKGTGTGTGTGTGTGTGTGTGTGTG	ZNF19	Gypsy82-LTR_Dr	667	716	+	66.7368	2.65e-26	1.14e-21	tgtgtgtgtgtgtgtgtgtgtgtgtgtgtgtgtgtgtgtgtgtgtgtgtg
TGTGTGTGTGTGTGTGTGDKKKKKKKKGTGTGTGTGTGTGTGTGTGTGTG	ZNF19	Gypsy82-LTR_Dr	669	718	+	66.7368	2.65e-26	1.14e-21	tgtgtgtgtgtgtgtgtgtgtgtgtgtgtgtgtgtgtgtgtgtgtgtgtg
TGTGTGTGTGTGTGTGTGDKKKKKKKKGTGTGTGTGTGTGTGTGTGTGTG	ZNF19	EnSpm-9_DR	920	969	+	66.7368	2.65e-26	1.14e-21	tgtgtgtgtgtgtgtgtgtgtgtgtgtgtgtgtgtgtgtgtgtgtgtgtg
TGTGTGTGTGTGTGTGTGDKKKKKKKKGTGTGTGTGTGTGTGTGTGTGTG	ZNF19	hAT-2n1_DR	1051	1100	+	66.7368	2.65e-26	1.14e-21	tgtgtgtgtgtgtgtgtgtgtgtgtgtgtgtgtgtgtgtgtgtgtgtgtg
TGTGTGTGTGTGTGTGTGDKKKKKKKKGTGTGTGTGTGTGTGTGTGTGTG	ZNF19	hAT-2n1_DR	1053	1102	+	66.7368	2.65e-26	1.14e-21	tgtgtgtgtgtgtgtgtgtgtgtgtgtgtgtgtgtgtgtgtgtgtgtgtg
TGTGTGTGTGTGTGTGTGDKKKKKKKKGTGTGTGTGTGTGTGTGTGTGTG	ZNF19	hAT-2n1_DR	1055	1104	+	66.7368	2.65e-26	1.14e-21	tgtgtgtgtgtgtgtgtgtgtgtgtgtgtgtgtgtgtgtgtgtgtgtgtg
TGTGTGTGTGTGTGTGTGDKKKKKKKKGTGTGTGTGTGTGTGTGTGTGTG	ZNF19	hAT-2n1_DR	1057	1106	+	66.7368	2.65e-26	1.14e-21	tgtgtgtgtgtgtgtgtgtgtgtgtgtgtgtgtgtgtgtgtgtgtgtgtg
TGTGTGTGTGTGTGTGTGDKKKKKKKKGTGTGTGTGTGTGTGTGTGTGTG	ZNF19	hAT-2n1_DR	1059	1108	+	66.7368	2.65e-26	1.14e-21	tgtgtgtgtgtgtgtgtgtgtgtgtgtgtgtgtgtgtgtgtgtgtgtgtg
TGTGTGTGTGTGTGTGTGDKKKKKKKKGTGTGTGTGTGTGTGTGTGTGTG	ZNF19	hAT-2n1_DR	1061	1110	+	66.7368	2.65e-26	1.14e-21	tgtgtgtgtgtgtgtgtgtgtgtgtgtgtgtgtgtgtgtgtgtgtgtgtg
TGTGTGTGTGTGTGTGTGDKKKKKKKKGTGTGTGTGTGTGTGTGTGTGTG	ZNF19	hAT-2n1_DR	1063	1112	+	66.7368	2.65e-26	1.14e-21	tgtgtgtgtgtgtgtgtgtgtgtgtgtgtgtgtgtgtgtgtgtgtgtgtg
TGTGTGTGTGTGTGTGTGDKKKKKKKKGTGTGTGTGTGTGTGTGTGTGTG	ZNF19	hAT-2n1_DR	1065	1114	+	66.7368	2.65e-26	1.14e-21	tgtgtgtgtgtgtgtgtgtgtgtgtgtgtgtgtgtgtgtgtgtgtgtgtg
TGTGTGTGTGTGTGTGTGDKKKKKKKKGTGTGTGTGTGTGTGTGTGTGTG	ZNF19	hAT-2n1_DR	1067	1116	+	66.7368	2.65e-26	1.14e-21	tgtgtgtgtgtgtgtgtgtgtgtgtgtgtgtgtgtgtgtgtgtgtgtgtg
TGTGTGTGTGTGTGTGTGDKKKKKKKKGTGTGTGTGTGTGTGTGTGTGTG	ZNF19	hAT-2n1_DR	1069	1118	+	66.7368	2.65e-26	1.14e-21	tgtgtgtgtgtgtgtgtgtgtgtgtgtgtgtgtgtgtgtgtgtgtgtgtg
TGTGTGTGTGTGTGTGTGDKKKKKKKKGTGTGTGTGTGTGTGTGTGTGTG	ZNF19	hAT-2n1_DR	1071	1120	+	66.7368	2.65e-26	1.14e-21	tgtgtgtgtgtgtgtgtgtgtgtgtgtgtgtgtgtgtgtgtgtgtgtgtg
TGTGTGTGTGTGTGTGTGDKKKKKKKKGTGTGTGTGTGTGTGTGTGTGTG	ZNF19	hAT-2n1_DR	1073	1122	+	66.7368	2.65e-26	1.14e-21	tgtgtgtgtgtgtgtgtgtgtgtgtgtgtgtgtgtgtgtgtgtgtgtgtg
TGTGTGTGTGTGTGTGTGDKKKKKKKKGTGTGTGTGTGTGTGTGTGTGTG	ZNF19	Zisupton-7_DR	4624	4673	+	66.7368	2.65e-26	1.14e-21	tgtgtgtgtgtgtgtgtgtgtgtgtgtgtgtgtgtgtgtgtgtgtgtgtg
TGTGTGTGTGTGTGTGTGDKKKKKKKKGTGTGTGTGTGTGTGTGTGTGTG	ZNF19	Zisupton-7_DR	4626	4675	+	66.7368	2.65e-26	1.14e-21	tgtgtgtgtgtgtgtgtgtgtgtgtgtgtgtgtgtgtgtgtgtgtgtgtg
TGTGTGTGTGTGTGTGTGDKKKKKKKKGTGTGTGTGTGTGTGTGTGTGTG	ZNF19	Zisupton-7_DR	4628	4677	+	66.7368	2.65e-26	1.14e-21	tgtgtgtgtgtgtgtgtgtgtgtgtgtgtgtgtgtgtgtgtgtgtgtgtg
TGTGTGTGTGTGTGTGTGDKKKKKKKKGTGTGTGTGTGTGTGTGTGTGTG	ZNF19	Zisupton-7_DR	4630	4679	+	66.7368	2.65e-26	1.14e-21	tgtgtgtgtgtgtgtgtgtgtgtgtgtgtgtgtgtgtgtgtgtgtgtgtg
TGTGTGTGTGTGTGTGTGDKKKKKKKKGTGTGTGTGTGTGTGTGTGTGTG	ZNF19	Zisupton-7_DR	4632	4681	+	66.7368	2.65e-26	1.14e-21	tgtgtgtgtgtgtgtgtgtgtgtgtgtgtgtgtgtgtgtgtgtgtgtgtg
TGTGTGTGTGTGTGTGTGDKKKKKKKKGTGTGTGTGTGTGTGTGTGTGTG	ZNF19	Zisupton-7_DR	4634	4683	+	66.7368	2.65e-26	1.14e-21	tgtgtgtgtgtgtgtgtgtgtgtgtgtgtgtgtgtgtgtgtgtgtgtgtg
TGTGTGTGTGTGTGTGTGDKKKKKKKKGTGTGTGTGTGTGTGTGTGTGTG	ZNF19	Zisupton-7_DR	4636	4685	+	66.7368	2.65e-26	1.14e-21	tgtgtgtgtgtgtgtgtgtgtgtgtgtgtgtgtgtgtgtgtgtgtgtgtg
TGTGTGTGTGTGTGTGTGDKKKKKKKKGTGTGTGTGTGTGTGTGTGTGTG	ZNF19	Zisupton-7_DR	4638	4687	+	66.7368	2.65e-26	1.14e-21	tgtgtgtgtgtgtgtgtgtgtgtgtgtgtgtgtgtgtgtgtgtgtgtgtg
TGTGTGTGTGTGTGTGTGDKKKKKKKKGTGTGTGTGTGTGTGTGTGTGTG	ZNF19	Zisupton-7_DR	4640	4689	+	66.7368	2.65e-26	1.14e-21	tgtgtgtgtgtgtgtgtgtgtgtgtgtgtgtgtgtgtgtgtgtgtgtgtg
TGTGTGTGTGTGTGTGTGDKKKKKKKKGTGTGTGTGTGTGTGTGTGTGTG	ZNF19	Zisupton-7_DR	4642	4691	+	66.7368	2.65e-26	1.14e-21	tgtgtgtgtgtgtgtgtgtgtgtgtgtgtgtgtgtgtgtgtgtgtgtgtg
TGTGTGTGTGTGTGTGTGDKKKKKKKKGTGTGTGTGTGTGTGTGTGTGTG	ZNF19	Zisupton-7_DR	4644	4693	+	66.7368	2.65e-26	1.14e-21	tgtgtgtgtgtgtgtgtgtgtgtgtgtgtgtgtgtgtgtgtgtgtgtgtg
TGTGTGTGTGTGTGTGTGDKKKKKKKKGTGTGTGTGTGTGTGTGTGTGTG	ZNF19	Zisupton-7_DR	4646	4695	+	66.7368	2.65e-26	1.14e-21	tgtgtgtgtgtgtgtgtgtgtgtgtgtgtgtgtgtgtgtgtgtgtgtgtg
TGTGTGTGTGTGTGTGTGDKKKKKKKKGTGTGTGTGTGTGTGTGTGTGTG	ZNF19	Polinton-4N1_DR	4723	4772	+	66.7368	2.65e-26	1.14e-21	tgtgtgtgtgtgtgtgtgtgtgtgtgtgtgtgtgtgtgtgtgtgtgtgtg
TGTGTGTGTGTGTGTGTGDKKKKKKKKGTGTGTGTGTGTGTGTGTGTGTG	ZNF19	Polinton-4N1_DR	4725	4774	+	66.7368	2.65e-26	1.14e-21	tgtgtgtgtgtgtgtgtgtgtgtgtgtgtgtgtgtgtgtgtgtgtgtgtg
TGTGTGTGTGTGTGTGTGDKKKKKKKKGTGTGTGTGTGTGTGTGTGTGTG	ZNF19	Polinton-4N1_DR	4727	4776	+	66.7368	2.65e-26	1.14e-21	tgtgtgtgtgtgtgtgtgtgtgtgtgtgtgtgtgtgtgtgtgtgtgtgtg
TGTGTGTGTGTGTGTGTGDKKKKKKKKGTGTGTGTGTGTGTGTGTGTGTG	ZNF19	Polinton-4N1_DR	4729	4778	+	66.7368	2.65e-26	1.14e-21	tgtgtgtgtgtgtgtgtgtgtgtgtgtgtgtgtgtgtgtgtgtgtgtgtg
TGTGTGTGTGTGTGTGTGDKKKKKKKKGTGTGTGTGTGTGTGTGTGTGTG	ZNF19	Polinton-4N1_DR	4731	4780	+	66.7368	2.65e-26	1.14e-21	tgtgtgtgtgtgtgtgtgtgtgtgtgtgtgtgtgtgtgtgtgtgtgtgtg
TGTGTGTGTGTGTGTGTGDKKKKKKKKGTGTGTGTGTGTGTGTGTGTGTG	ZNF19	Polinton-4N1_DR	4733	4782	+	66.7368	2.65e-26	1.14e-21	tgtgtgtgtgtgtgtgtgtgtgtgtgtgtgtgtgtgtgtgtgtgtgtgtg
TGTGTGTGTGTGTGTGTGDKKKKKKKKGTGTGTGTGTGTGTGTGTGTGTG	ZNF19	Polinton-4N1_DR	4735	4784	+	66.7368	2.65e-26	1.14e-21	tgtgtgtgtgtgtgtgtgtgtgtgtgtgtgtgtgtgtgtgtgtgtgtgtg
TGTGTGTGTGTGTGTGTGDKKKKKKKKGTGTGTGTGTGTGTGTGTGTGTG	ZNF19	Polinton-4N1_DR	4737	4786	+	66.7368	2.65e-26	1.14e-21	tgtgtgtgtgtgtgtgtgtgtgtgtgtgtgtgtgtgtgtgtgtgtgtgtg
TGTGTGTGTGTGTGTGTGDKKKKKKKKGTGTGTGTGTGTGTGTGTGTGTG	ZNF19	Polinton-4N1_DR	4739	4788	+	66.7368	2.65e-26	1.14e-21	tgtgtgtgtgtgtgtgtgtgtgtgtgtgtgtgtgtgtgtgtgtgtgtgtg
TGTGTGTGTGTGTGTGTGDKKKKKKKKGTGTGTGTGTGTGTGTGTGTGTG	ZNF19	Polinton-4N1_DR	4741	4790	+	66.7368	2.65e-26	1.14e-21	tgtgtgtgtgtgtgtgtgtgtgtgtgtgtgtgtgtgtgtgtgtgtgtgtg
TGTGTGTGTGTGTGTGTGDKKKKKKKKGTGTGTGTGTGTGTGTGTGTGTG	ZNF19	Polinton-4N1_DR	4743	4792	+	66.7368	2.65e-26	1.14e-21	tgtgtgtgtgtgtgtgtgtgtgtgtgtgtgtgtgtgtgtgtgtgtgtgtg
TGTGTGTGTGTGTGTGTGDKKKKKKKKGTGTGTGTGTGTGTGTGTGTGTG	ZNF19	Polinton-4N1_DR	4745	4794	+	66.7368	2.65e-26	1.14e-21	tgtgtgtgtgtgtgtgtgtgtgtgtgtgtgtgtgtgtgtgtgtgtgtgtg
TGTGTGTGTGTGTGTGTGDKKKKKKKKGTGTGTGTGTGTGTGTGTGTGTG	ZNF19	Polinton-4N1_DR	4747	4796	+	66.7368	2.65e-26	1.14e-21	tgtgtgtgtgtgtgtgtgtgtgtgtgtgtgtgtgtgtgtgtgtgtgtgtg
TGTGTGTGTGTGTGTGTGDKKKKKKKKGTGTGTGTGTGTGTGTGTGTGTG	ZNF19	Polinton-4N1_DR	4749	4798	+	66.7368	2.65e-26	1.14e-21	tgtgtgtgtgtgtgtgtgtgtgtgtgtgtgtgtgtgtgtgtgtgtgtgtg
TGTGTGTGTGTGTGTGTGDKKKKKKKKGTGTGTGTGTGTGTGTGTGTGTG	ZNF19	EnSpm-7_DR	7094	7143	+	66.7368	2.65e-26	1.14e-21	tgtgtgtgtgtgtgtgtgtgtgtgtgtgtgtgtgtgtgtgtgtgtgtgtg
TGTGTGTGTGTGTGTGTGDKKKKKKKKGTGTGTGTGTGTGTGTGTGTGTG	ZNF19	EnSpm-7_DR	7096	7145	+	66.7368	2.65e-26	1.14e-21	tgtgtgtgtgtgtgtgtgtgtgtgtgtgtgtgtgtgtgtgtgtgtgtgtg
TGTGTGTGTGTGTGTGTGDKKKKKKKKGTGTGTGTGTGTGTGTGTGTGTG	ZNF19	EnSpm-7_DR	7098	7147	+	66.7368	2.65e-26	1.14e-21	tgtgtgtgtgtgtgtgtgtgtgtgtgtgtgtgtgtgtgtgtgtgtgtgtg
TGTGTGTGTGTGTGTGTGDKKKKKKKKGTGTGTGTGTGTGTGTGTGTGTG	ZNF19	EnSpm-7_DR	7100	7149	+	66.7368	2.65e-26	1.14e-21	tgtgtgtgtgtgtgtgtgtgtgtgtgtgtgtgtgtgtgtgtgtgtgtgtg
TGTGTGTGTGTGTGTGTGDKKKKKKKKGTGTGTGTGTGTGTGTGTGTGTG	ZNF19	EnSpm-7_DR	7102	7151	+	66.7368	2.65e-26	1.14e-21	tgtgtgtgtgtgtgtgtgtgtgtgtgtgtgtgtgtgtgtgtgtgtgtgtg
TGTGTGTGTGTGTGTGTGDKKKKKKKKGTGTGTGTGTGTGTGTGTGTGTG	ZNF19	EnSpm-7_DR	7104	7153	+	66.7368	2.65e-26	1.14e-21	tgtgtgtgtgtgtgtgtgtgtgtgtgtgtgtgtgtgtgtgtgtgtgtgtg
TGTGTGTGTGTGTGTGTGDKKKKKKKKGTGTGTGTGTGTGTGTGTGTGTG	ZNF19	EnSpm-7_DR	7106	7155	+	66.7368	2.65e-26	1.14e-21	tgtgtgtgtgtgtgtgtgtgtgtgtgtgtgtgtgtgtgtgtgtgtgtgtg
TGTGTGTGTGTGTGTGTGDKKKKKKKKGTGTGTGTGTGTGTGTGTGTGTG	ZNF19	EnSpm-7_DR	7108	7157	+	66.7368	2.65e-26	1.14e-21	tgtgtgtgtgtgtgtgtgtgtgtgtgtgtgtgtgtgtgtgtgtgtgtgtg
TGTGTGTGTGTGTGTGTGDKKKKKKKKGTGTGTGTGTGTGTGTGTGTGTG	ZNF19	EnSpm-7_DR	7110	7159	+	66.7368	2.65e-26	1.14e-21	tgtgtgtgtgtgtgtgtgtgtgtgtgtgtgtgtgtgtgtgtgtgtgtgtg
TGTGTGTGTGTGTGTGTGDKKKKKKKKGTGTGTGTGTGTGTGTGTGTGTG	ZNF19	EnSpm-7_DR	7112	7161	+	66.7368	2.65e-26	1.14e-21	tgtgtgtgtgtgtgtgtgtgtgtgtgtgtgtgtgtgtgtgtgtgtgtgtg
TGTGTGTGTGTGTGTGTGDKKKKKKKKGTGTGTGTGTGTGTGTGTGTGTG	ZNF19	EnSpm-7_DR	7114	7163	+	66.7368	2.65e-26	1.14e-21	tgtgtgtgtgtgtgtgtgtgtgtgtgtgtgtgtgtgtgtgtgtgtgtgtg
TGTGTGTGTGTGTGTGTGDKKKKKKKKGTGTGTGTGTGTGTGTGTGTGTG	ZNF19	DNA6-6_DR	9936	9985	+	66.7368	2.65e-26	1.14e-21	tgtgtgtgtgtgtgtgtgtgtgtgtgtgtgtgtgtgtgtgtgtgtgtgtg
TGTGTGTGTGTGTGTGTGDKKKKKKKKGTGTGTGTGTGTGTGTGTGTGTG	ZNF19	DNA6-6_DR	9938	9987	+	66.7368	2.65e-26	1.14e-21	tgtgtgtgtgtgtgtgtgtgtgtgtgtgtgtgtgtgtgtgtgtgtgtgtg
TGTGTGTGTGTGTGTGTGDKKKKKKKKGTGTGTGTGTGTGTGTGTGTGTG	ZNF19	DNA6-6_DR	9940	9989	+	66.7368	2.65e-26	1.14e-21	tgtgtgtgtgtgtgtgtgtgtgtgtgtgtgtgtgtgtgtgtgtgtgtgtg
TGTGTGTGTGTGTGTGTGDKKKKKKKKGTGTGTGTGTGTGTGTGTGTGTG	ZNF19	DNA6-6_DR	9942	9991	+	66.7368	2.65e-26	1.14e-21	tgtgtgtgtgtgtgtgtgtgtgtgtgtgtgtgtgtgtgtgtgtgtgtgtg
TGTGTGTGTGTGTGTGTGDKKKKKKKKGTGTGTGTGTGTGTGTGTGTGTG	ZNF19	DNA6-6_DR	9944	9993	+	66.7368	2.65e-26	1.14e-21	tgtgtgtgtgtgtgtgtgtgtgtgtgtgtgtgtgtgtgtgtgtgtgtgtg
TGTGTGTGTGTGTGTGTGDKKKKKKKKGTGTGTGTGTGTGTGTGTGTGTG	ZNF19	DNA6-6_DR	9946	9995	+	66.7368	2.65e-26	1.14e-21	tgtgtgtgtgtgtgtgtgtgtgtgtgtgtgtgtgtgtgtgtgtgtgtgtg
TGTGTGTGTGTGTGTGTGDKKKKKKKKGTGTGTGTGTGTGTGTGTGTGTG	ZNF19	DNA6-6_DR	9948	9997	+	66.7368	2.65e-26	1.14e-21	tgtgtgtgtgtgtgtgtgtgtgtgtgtgtgtgtgtgtgtgtgtgtgtgtg
TGTGTGTGTGTGTGTGTGDKKKKKKKKGTGTGTGTGTGTGTGTGTGTGTG	ZNF19	DNA6-6_DR	9950	9999	+	66.7368	2.65e-26	1.14e-21	tgtgtgtgtgtgtgtgtgtgtgtgtgtgtgtgtgtgtgtgtgtgtgtgtg
TGTGTGTGTGTGTGTGTGDKKKKKKKKGTGTGTGTGTGTGTGTGTGTGTG	ZNF19	DNA6-6_DR	9952	10001	+	66.7368	2.65e-26	1.14e-21	tgtgtgtgtgtgtgtgtgtgtgtgtgtgtgtgtgtgtgtgtgtgtgtgtg
TGTGTGTGTGTGTGTGTGDKKKKKKKKGTGTGTGTGTGTGTGTGTGTGTG	ZNF19	DNA6-6_DR	9954	10003	+	66.7368	2.65e-26	1.14e-21	tgtgtgtgtgtgtgtgtgtgtgtgtgtgtgtgtgtgtgtgtgtgtgtgtg
TGTGTGTGTGTGTGTGTGDKKKKKKKKGTGTGTGTGTGTGTGTGTGTGTG	ZNF19	DNA6-6_DR	9956	10005	+	66.7368	2.65e-26	1.14e-21	tgtgtgtgtgtgtgtgtgtgtgtgtgtgtgtgtgtgtgtgtgtgtgtgtg
TGTGTGTGTGTGTGTGTGDKKKKKKKKGTGTGTGTGTGTGTGTGTGTGTG	ZNF19	DNA6-6_DR	9958	10007	+	66.7368	2.65e-26	1.14e-21	tgtgtgtgtgtgtgtgtgtgtgtgtgtgtgtgtgtgtgtgtgtgtgtgtg
TGTGTGTGTGTGTGTGTGDKKKKKKKKGTGTGTGTGTGTGTGTGTGTGTG	ZNF19	Zisupton-7_DR	11378	11427	+	66.7368	2.65e-26	1.14e-21	tgtgtgtgtgtgtgtgtgtgtgtgtgtgtgtgtgtgtgtgtgtgtgtgtg
TGTGTGTGTGTGTGTGTGDKKKKKKKKGTGTGTGTGTGTGTGTGTGTGTG	ZNF19	Zisupton-7_DR	11380	11429	+	66.7368	2.65e-26	1.14e-21	tgtgtgtgtgtgtgtgtgtgtgtgtgtgtgtgtgtgtgtgtgtgtgtgtg
TGTGTGTGTGTGTGTGTGDKKKKKKKKGTGTGTGTGTGTGTGTGTGTGTG	ZNF19	Zisupton-7_DR	11382	11431	+	66.7368	2.65e-26	1.14e-21	tgtgtgtgtgtgtgtgtgtgtgtgtgtgtgtgtgtgtgtgtgtgtgtgtg
TGTGTGTGTGTGTGTGTGDKKKKKKKKGTGTGTGTGTGTGTGTGTGTGTG	ZNF19	Zisupton-7_DR	11384	11433	+	66.7368	2.65e-26	1.14e-21	tgtgtgtgtgtgtgtgtgtgtgtgtgtgtgtgtgtgtgtgtgtgtgtgtg
TGTGTGTGTGTGTGTGTGDKKKKKKKKGTGTGTGTGTGTGTGTGTGTGTG	ZNF19	Zisupton-7_DR	11386	11435	+	66.7368	2.65e-26	1.14e-21	tgtgtgtgtgtgtgtgtgtgtgtgtgtgtgtgtgtgtgtgtgtgtgtgtg
TGTGTGTGTGTGTGTGTGDKKKKKKKKGTGTGTGTGTGTGTGTGTGTGTG	ZNF19	Zisupton-7_DR	11388	11437	+	66.7368	2.65e-26	1.14e-21	tgtgtgtgtgtgtgtgtgtgtgtgtgtgtgtgtgtgtgtgtgtgtgtgtg
TGTGTGTGTGTGTGTGTGDKKKKKKKKGTGTGTGTGTGTGTGTGTGTGTG	ZNF19	Zisupton-7_DR	11390	11439	+	66.7368	2.65e-26	1.14e-21	tgtgtgtgtgtgtgtgtgtgtgtgtgtgtgtgtgtgtgtgtgtgtgtgtg
TGTGTGTGTGTGTGTGTGDKKKKKKKKGTGTGTGTGTGTGTGTGTGTGTG	ZNF19	Zisupton-7_DR	11392	11441	+	66.7368	2.65e-26	1.14e-21	tgtgtgtgtgtgtgtgtgtgtgtgtgtgtgtgtgtgtgtgtgtgtgtgtg
TGTGTGTGTGTGTGTGTGDKKKKKKKKGTGTGTGTGTGTGTGTGTGTGTG	ZNF19	Zisupton-7_DR	11394	11443	+	66.7368	2.65e-26	1.14e-21	tgtgtgtgtgtgtgtgtgtgtgtgtgtgtgtgtgtgtgtgtgtgtgtgtg
TGTGTGTGTGTGTGTGTGDKKKKKKKKGTGTGTGTGTGTGTGTGTGTGTG	ZNF19	Zisupton-7_DR	11396	11445	+	66.7368	2.65e-26	1.14e-21	tgtgtgtgtgtgtgtgtgtgtgtgtgtgtgtgtgtgtgtgtgtgtgtgtg
TGTGTGTGTGTGTGTGTGDKKKKKKKKGTGTGTGTGTGTGTGTGTGTGTG	ZNF19	Zisupton-7_DR	11398	11447	+	66.7368	2.65e-26	1.14e-21	tgtgtgtgtgtgtgtgtgtgtgtgtgtgtgtgtgtgtgtgtgtgtgtgtg
TGTGTGTGTGTGTGTGTGDKKKKKKKKGTGTGTGTGTGTGTGTGTGTGTG	ZNF19	Zisupton-7_DR	11400	11449	+	66.7368	2.65e-26	1.14e-21	tgtgtgtgtgtgtgtgtgtgtgtgtgtgtgtgtgtgtgtgtgtgtgtgtg
TGTGTGTGTGTGTGTGTGDKKKKKKKKGTGTGTGTGTGTGTGTGTGTGTG	ZNF19	Zisupton-7_DR	11402	11451	+	66.7368	2.65e-26	1.14e-21	tgtgtgtgtgtgtgtgtgtgtgtgtgtgtgtgtgtgtgtgtgtgtgtgtg
TGTGTGTGTGTGTGTGTGDKKKKKKKKGTGTGTGTGTGTGTGTGTGTGTG	ZNF19	Zisupton-7_DR	11404	11453	+	66.7368	2.65e-26	1.14e-21	tgtgtgtgtgtgtgtgtgtgtgtgtgtgtgtgtgtgtgtgtgtgtgtgtg
TGTGTGTGTGTGTGTGTGDKKKKKKKKGTGTGTGTGTGTGTGTGTGTGTG	ZNF19	Zisupton-7_DR	11406	11455	+	66.7368	2.65e-26	1.14e-21	tgtgtgtgtgtgtgtgtgtgtgtgtgtgtgtgtgtgtgtgtgtgtgtgtg
TGTGTGTGTGTGTGTGTGDKKKKKKKKGTGTGTGTGTGTGTGTGTGTGTG	ZNF19	Zisupton-7_DR	11408	11457	+	66.7368	2.65e-26	1.14e-21	tgtgtgtgtgtgtgtgtgtgtgtgtgtgtgtgtgtgtgtgtgtgtgtgtg
TGTGTGTGTGTGTGTGTGDKKKKKKKKGTGTGTGTGTGTGTGTGTGTGTG	ZNF19	Zisupton-7_DR	11410	11459	+	66.7368	2.65e-26	1.14e-21	tgtgtgtgtgtgtgtgtgtgtgtgtgtgtgtgtgtgtgtgtgtgtgtgtg
TGTGTGTGTGTGTGTGTGDKKKKKKKKGTGTGTGTGTGTGTGTGTGTGTG	ZNF19	Zisupton-7_DR	11412	11461	+	66.7368	2.65e-26	1.14e-21	tgtgtgtgtgtgtgtgtgtgtgtgtgtgtgtgtgtgtgtgtgtgtgtgtg
TGTGTGTGTGTGTGTGTGDKKKKKKKKGTGTGTGTGTGTGTGTGTGTGTG	ZNF19	Zisupton-7_DR	11414	11463	+	66.7368	2.65e-26	1.14e-21	tgtgtgtgtgtgtgtgtgtgtgtgtgtgtgtgtgtgtgtgtgtgtgtgtg
TGTGTGTGTGTGTGTGTGDKKKKKKKKGTGTGTGTGTGTGTGTGTGTGTG	ZNF19	Zisupton-7_DR	11416	11465	+	66.7368	2.65e-26	1.14e-21	tgtgtgtgtgtgtgtgtgtgtgtgtgtgtgtgtgtgtgtgtgtgtgtgtg
TGTGTGTGTGTGTGTGTGDKKKKKKKKGTGTGTGTGTGTGTGTGTGTGTG	ZNF19	Zisupton-7_DR	11418	11467	+	66.7368	2.65e-26	1.14e-21	tgtgtgtgtgtgtgtgtgtgtgtgtgtgtgtgtgtgtgtgtgtgtgtgtg
TGTGTGTGTGTGTGTGTGDKKKKKKKKGTGTGTGTGTGTGTGTGTGTGTG	ZNF19	Zisupton-7_DR	11420	11469	+	66.7368	2.65e-26	1.14e-21	tgtgtgtgtgtgtgtgtgtgtgtgtgtgtgtgtgtgtgtgtgtgtgtgtg
TGTGTGTGTGTGTGTGTGDKKKKKKKKGTGTGTGTGTGTGTGTGTGTGTG	ZNF19	Zisupton-7_DR	11422	11471	+	66.7368	2.65e-26	1.14e-21	tgtgtgtgtgtgtgtgtgtgtgtgtgtgtgtgtgtgtgtgtgtgtgtgtg
TGTGTGTGTGTGTGTGTGDKKKKKKKKGTGTGTGTGTGTGTGTGTGTGTG	ZNF19	Zisupton-7_DR	11424	11473	+	66.7368	2.65e-26	1.14e-21	tgtgtgtgtgtgtgtgtgtgtgtgtgtgtgtgtgtgtgtgtgtgtgtgtg
TGTGTGTGTGTGTGTGTGDKKKKKKKKGTGTGTGTGTGTGTGTGTGTGTG	ZNF19	Zisupton-7_DR	11426	11475	+	66.7368	2.65e-26	1.14e-21	tgtgtgtgtgtgtgtgtgtgtgtgtgtgtgtgtgtgtgtgtgtgtgtgtg
TGTGTGTGTGTGTGTGTGDKKKKKKKKGTGTGTGTGTGTGTGTGTGTGTG	ZNF19	Zisupton-7_DR	11428	11477	+	66.7368	2.65e-26	1.14e-21	tgtgtgtgtgtgtgtgtgtgtgtgtgtgtgtgtgtgtgtgtgtgtgtgtg
TGTGTGTGTGTGTGTGTGDKKKKKKKKGTGTGTGTGTGTGTGTGTGTGTG	ZNF19	Zisupton-7_DR	11430	11479	+	66.7368	2.65e-26	1.14e-21	tgtgtgtgtgtgtgtgtgtgtgtgtgtgtgtgtgtgtgtgtgtgtgtgtg
TGTGTGTGTGTGTGTGTGDKKKKKKKKGTGTGTGTGTGTGTGTGTGTGTG	ZNF19	Zisupton-7_DR	11432	11481	+	66.7368	2.65e-26	1.14e-21	tgtgtgtgtgtgtgtgtgtgtgtgtgtgtgtgtgtgtgtgtgtgtgtgtg
TGTGTGTGTGTGTGTGTGDKKKKKKKKGTGTGTGTGTGTGTGTGTGTGTG	ZNF19	ENSPM-6_DR	14853	14902	+	66.7368	2.65e-26	1.14e-21	tgtgtgtgtgtgtgtgtgtgtgtgtgtgtgtgtgtgtgtgtgtgtgtgtg
TGTGTGTGTGTGTGTGTGDKKKKKKKKGTGTGTGTGTGTGTGTGTGTGTG	ZNF19	ENSPM-6_DR	14855	14904	+	66.7368	2.65e-26	1.14e-21	tgtgtgtgtgtgtgtgtgtgtgtgtgtgtgtgtgtgtgtgtgtgtgtgtg
TGTGTGTGTGTGTGTGTGDKKKKKKKKGTGTGTGTGTGTGTGTGTGTGTG	ZNF19	ENSPM-6_DR	14857	14906	+	66.7368	2.65e-26	1.14e-21	tgtgtgtgtgtgtgtgtgtgtgtgtgtgtgtgtgtgtgtgtgtgtgtgtg
TGTGTGTGTGTGTGTGTGDKKKKKKKKGTGTGTGTGTGTGTGTGTGTGTG	ZNF19	ENSPM-6_DR	14859	14908	+	66.7368	2.65e-26	1.14e-21	tgtgtgtgtgtgtgtgtgtgtgtgtgtgtgtgtgtgtgtgtgtgtgtgtg
TGTGTGTGTGTGTGTGTGDKKKKKKKKGTGTGTGTGTGTGTGTGTGTGTG	ZNF19	ENSPM-6_DR	14861	14910	+	66.7368	2.65e-26	1.14e-21	tgtgtgtgtgtgtgtgtgtgtgtgtgtgtgtgtgtgtgtgtgtgtgtgtg
TGTGTGTGTGTGTGTGTGDKKKKKKKKGTGTGTGTGTGTGTGTGTGTGTG	ZNF19	ENSPM-6_DR	14863	14912	+	66.7368	2.65e-26	1.14e-21	tgtgtgtgtgtgtgtgtgtgtgtgtgtgtgtgtgtgtgtgtgtgtgtgtg
TGTGTGTGTGTGTGTGTGDKKKKKKKKGTGTGTGTGTGTGTGTGTGTGTG	ZNF19	ENSPM-6_DR	14865	14914	+	66.7368	2.65e-26	1.14e-21	tgtgtgtgtgtgtgtgtgtgtgtgtgtgtgtgtgtgtgtgtgtgtgtgtg
TGTGTGTGTGTGTGTGTGDKKKKKKKKGTGTGTGTGTGTGTGTGTGTGTG	ZNF19	ENSPM-6_DR	14867	14916	+	66.7368	2.65e-26	1.14e-21	tgtgtgtgtgtgtgtgtgtgtgtgtgtgtgtgtgtgtgtgtgtgtgtgtg
TGTGTGTGTGTGTGTGTGDKKKKKKKKGTGTGTGTGTGTGTGTGTGTGTG	ZNF19	ENSPM-6_DR	14869	14918	+	66.7368	2.65e-26	1.14e-21	tgtgtgtgtgtgtgtgtgtgtgtgtgtgtgtgtgtgtgtgtgtgtgtgtg
TGTGTGTGTGTGTGTGTGDKKKKKKKKGTGTGTGTGTGTGTGTGTGTGTG	ZNF19	ENSPM-6_DR	14871	14920	+	66.7368	2.65e-26	1.14e-21	tgtgtgtgtgtgtgtgtgtgtgtgtgtgtgtgtgtgtgtgtgtgtgtgtg
TGTGTGTGTGTGTGTGTGDKKKKKKKKGTGTGTGTGTGTGTGTGTGTGTG	ZNF19	ENSPM-6_DR	14873	14922	+	66.7368	2.65e-26	1.14e-21	tgtgtgtgtgtgtgtgtgtgtgtgtgtgtgtgtgtgtgtgtgtgtgtgtg
TGTGTGTGTGTGTGTGTGDKKKKKKKKGTGTGTGTGTGTGTGTGTGTGTG	ZNF19	ENSPM-6_DR	14875	14924	+	66.7368	2.65e-26	1.14e-21	tgtgtgtgtgtgtgtgtgtgtgtgtgtgtgtgtgtgtgtgtgtgtgtgtg
TGTGTGTGTGTGTGTGTGDKKKKKKKKGTGTGTGTGTGTGTGTGTGTGTG	ZNF19	Polinton-4_DR	17104	17153	+	66.7368	2.65e-26	1.14e-21	tgtgtgtgtgtgtgtgtgtgtgtgtgtgtgtgtgtgtgtgtgtgtgtgtg
TGTGTGTGTGTGTGTGTGDKKKKKKKKGTGTGTGTGTGTGTGTGTGTGTG	ZNF19	Polinton-4_DR	17106	17155	+	66.7368	2.65e-26	1.14e-21	tgtgtgtgtgtgtgtgtgtgtgtgtgtgtgtgtgtgtgtgtgtgtgtgtg
TGTGTGTGTGTGTGTGTGDKKKKKKKKGTGTGTGTGTGTGTGTGTGTGTG	ZNF19	Polinton-4_DR	17108	17157	+	66.7368	2.65e-26	1.14e-21	tgtgtgtgtgtgtgtgtgtgtgtgtgtgtgtgtgtgtgtgtgtgtgtgtg
TGTGTGTGTGTGTGTGTGDKKKKKKKKGTGTGTGTGTGTGTGTGTGTGTG	ZNF19	Polinton-4_DR	17110	17159	+	66.7368	2.65e-26	1.14e-21	tgtgtgtgtgtgtgtgtgtgtgtgtgtgtgtgtgtgtgtgtgtgtgtgtg
TGTGTGTGTGTGTGTGTGDKKKKKKKKGTGTGTGTGTGTGTGTGTGTGTG	ZNF19	Polinton-4_DR	17112	17161	+	66.7368	2.65e-26	1.14e-21	tgtgtgtgtgtgtgtgtgtgtgtgtgtgtgtgtgtgtgtgtgtgtgtgtg
TGTGTGTGTGTGTGTGTGDKKKKKKKKGTGTGTGTGTGTGTGTGTGTGTG	ZNF19	Polinton-4_DR	17114	17163	+	66.7368	2.65e-26	1.14e-21	tgtgtgtgtgtgtgtgtgtgtgtgtgtgtgtgtgtgtgtgtgtgtgtgtg
TGTGTGTGTGTGTGTGTGDKKKKKKKKGTGTGTGTGTGTGTGTGTGTGTG	ZNF19	Polinton-4_DR	17116	17165	+	66.7368	2.65e-26	1.14e-21	tgtgtgtgtgtgtgtgtgtgtgtgtgtgtgtgtgtgtgtgtgtgtgtgtg
TGTGTGTGTGTGTGTGTGDKKKKKKKKGTGTGTGTGTGTGTGTGTGTGTG	ZNF19	Polinton-4_DR	17118	17167	+	66.7368	2.65e-26	1.14e-21	tgtgtgtgtgtgtgtgtgtgtgtgtgtgtgtgtgtgtgtgtgtgtgtgtg
TGTGTGTGTGTGTGTGTGDKKKKKKKKGTGTGTGTGTGTGTGTGTGTGTG	ZNF19	Polinton-4_DR	17120	17169	+	66.7368	2.65e-26	1.14e-21	tgtgtgtgtgtgtgtgtgtgtgtgtgtgtgtgtgtgtgtgtgtgtgtgtg
TGTGTGTGTGTGTGTGTGDKKKKKKKKGTGTGTGTGTGTGTGTGTGTGTG	ZNF19	Polinton-4_DR	17122	17171	+	66.7368	2.65e-26	1.14e-21	tgtgtgtgtgtgtgtgtgtgtgtgtgtgtgtgtgtgtgtgtgtgtgtgtg
TGTGTGTGTGTGTGTGTGDKKKKKKKKGTGTGTGTGTGTGTGTGTGTGTG	ZNF19	Polinton-4_DR	17124	17173	+	66.7368	2.65e-26	1.14e-21	tgtgtgtgtgtgtgtgtgtgtgtgtgtgtgtgtgtgtgtgtgtgtgtgtg
TGTGTGTGTGTGTGTGTGDKKKKKKKKGTGTGTGTGTGTGTGTGTGTGTG	ZNF19	Polinton-4_DR	17126	17175	+	66.7368	2.65e-26	1.14e-21	tgtgtgtgtgtgtgtgtgtgtgtgtgtgtgtgtgtgtgtgtgtgtgtgtg
TGTGTGTGTGTGTGTGTGDKKKKKKKKGTGTGTGTGTGTGTGTGTGTGTG	ZNF19	Polinton-4_DR	17128	17177	+	66.7368	2.65e-26	1.14e-21	tgtgtgtgtgtgtgtgtgtgtgtgtgtgtgtgtgtgtgtgtgtgtgtgtg
TGTGTGTGTGTGTGTGTGDKKKKKKKKGTGTGTGTGTGTGTGTGTGTGTG	ZNF19	Polinton-4_DR	17130	17179	+	66.7368	2.65e-26	1.14e-21	tgtgtgtgtgtgtgtgtgtgtgtgtgtgtgtgtgtgtgtgtgtgtgtgtg
TGTGTGTGTGTGTGTGTGDKKKKKKKKGTGTGTGTGTGTGTGTGTGTGTG	ZNF19	Helitron-2_DR	23609	23658	+	66.7368	2.65e-26	1.14e-21	tgtgtgtgtgtgtgtgtgtgtgtgtgtgtgtgtgtgtgtgtgtgtgtgtg
TGTGTGTGTGTGTGTGTGDKKKKKKKKGTGTGTGTGTGTGTGTGTGTGTG	ZNF19	Helitron-2_DR	23611	23660	+	66.7368	2.65e-26	1.14e-21	tgtgtgtgtgtgtgtgtgtgtgtgtgtgtgtgtgtgtgtgtgtgtgtgtg
TGTGTGTGTGTGTGTGTGDKKKKKKKKGTGTGTGTGTGTGTGTGTGTGTG	ZNF19	Helitron-2_DR	23613	23662	+	66.7368	2.65e-26	1.14e-21	tgtgtgtgtgtgtgtgtgtgtgtgtgtgtgtgtgtgtgtgtgtgtgtgtg
TGTGTGTGTGTGTGTGTGDKKKKKKKKGTGTGTGTGTGTGTGTGTGTGTG	ZNF19	Helitron-2_DR	23615	23664	+	66.7368	2.65e-26	1.14e-21	tgtgtgtgtgtgtgtgtgtgtgtgtgtgtgtgtgtgtgtgtgtgtgtgtg
TGTGTGTGTGTGTGTGTGDKKKKKKKKGTGTGTGTGTGTGTGTGTGTGTG	ZNF19	Helitron-2_DR	23617	23666	+	66.7368	2.65e-26	1.14e-21	tgtgtgtgtgtgtgtgtgtgtgtgtgtgtgtgtgtgtgtgtgtgtgtgtg
TGTGTGTGTGTGTGTGTGDKKKKKKKKGTGTGTGTGTGTGTGTGTGTGTG	ZNF19	Helitron-2_DR	23619	23668	+	66.7368	2.65e-26	1.14e-21	tgtgtgtgtgtgtgtgtgtgtgtgtgtgtgtgtgtgtgtgtgtgtgtgtg
TGTGTGTGTGTGTGTGTGDKKKKKKKKGTGTGTGTGTGTGTGTGTGTGTG	ZNF19	Helitron-2_DR	23621	23670	+	66.7368	2.65e-26	1.14e-21	tgtgtgtgtgtgtgtgtgtgtgtgtgtgtgtgtgtgtgtgtgtgtgtgtg
TGTGTGTGTGTGTGTGTGDKKKKKKKKGTGTGTGTGTGTGTGTGTGTGTG	ZNF19	Helitron-2_DR	23623	23672	+	66.7368	2.65e-26	1.14e-21	tgtgtgtgtgtgtgtgtgtgtgtgtgtgtgtgtgtgtgtgtgtgtgtgtg
TGTGTGTGTGTGTGTGTGDKKKKKKKKGTGTGTGTGTGTGTGTGTGTGTG	ZNF19	Helitron-2_DR	23625	23674	+	66.7368	2.65e-26	1.14e-21	tgtgtgtgtgtgtgtgtgtgtgtgtgtgtgtgtgtgtgtgtgtgtgtgtg
TCTCTCTCTCTCTCTCTCTCTCTCTCTCTCTCTCTCTCTCTCTCTCTCTC	ZNF212	hAT-N159_DR	183	232	-	80.0795	2.67e-26	4.17e-21	TCTCTCTCTCTCTCTCTCTCTCTCTCTCTCTCTCTCTCTCTCTCTGACCG
TCTCTCTCTCTCTCTCTCTCTCTCTCTCTCTCTCTCTCTCTCTCTCTCTC	ZNF212	hAT-N34_DR	600	649	-	79.5682	3.42e-26	5.27e-21	TCTCTCTCTCTCTCTCTCTCTCGCGCGCTCTCGCTCTGTCTCTCTCTCTC
TGTGTGTGTGTGTGTGTGDKKKKKKKKGTGTGTGTGTGTGTGTGTGTGTG	ZNF19	ERV1-N3-I_DR	3635	3684	-	66.4868	4.06e-26	1.74e-21	TGTGTGTGTGTGTGTGTGTGTGTTTGTGTGTGTGTGTGTGTGTGTGTGTG
TCTCTCTCTCTCTCTCTCTCTCTCTCTCTCTCTCTCTCTCTCTCTCTCTC	ZNF212	CryptonV-2_DR	750	799	-	79.3068	4.22e-26	6.42e-21	TCTCTCTCTCTCTCTCTCTCTCTCTCTCTCTCTCTCTCTCTCTCTCAGCC
ATSSATSSATSSATSSATSSATSSATSSATSSATSSATSSATSSATSSAT	ZNF671	Polinton-4_DR	12627	12676	-	70.6986	4.39e-26	8.78e-20	ATCCATCCATCCATCCATCCATCCATCCATCCATCCATCCATCCATCCAT
ATSSATSSATSSATSSATSSATSSATSSATSSATSSATSSATSSATSSAT	ZNF671	Polinton-4_DR	12631	12680	-	70.6986	4.39e-26	8.78e-20	ATCCATCCATCCATCCATCCATCCATCCATCCATCCATCCATCCATCCAT
ATSSATSSATSSATSSATSSATSSATSSATSSATSSATSSATSSATSSAT	ZNF671	Polinton-4_DR	12635	12684	-	70.6986	4.39e-26	8.78e-20	ATCCATCCATCCATCCATCCATCCATCCATCCATCCATCCATCCATCCAT
ATSSATSSATSSATSSATSSATSSATSSATSSATSSATSSATSSATSSAT	ZNF671	Polinton-4_DR	12639	12688	-	70.6986	4.39e-26	8.78e-20	ATCCATCCATCCATCCATCCATCCATCCATCCATCCATCCATCCATCCAT
ATSSATSSATSSATSSATSSATSSATSSATSSATSSATSSATSSATSSAT	ZNF671	Polinton-4_DR	12643	12692	-	70.6986	4.39e-26	8.78e-20	ATCCATCCATCCATCCATCCATCCATCCATCCATCCATCCATCCATCCAT
ATSSATSSATSSATSSATSSATSSATSSATSSATSSATSSATSSATSSAT	ZNF671	Polinton-4_DR	12647	12696	-	70.6986	4.39e-26	8.78e-20	ATCCATCCATCCATCCATCCATCCATCCATCCATCCATCCATCCATCCAT
TGTGTGTGTGTGTGTGTGDKKKKKKKKGTGTGTGTGTGTGTGTGTGTGTG	ZNF19	ERV1-N3-I_DR	3633	3682	-	66.4211	4.54e-26	1.94e-21	TGTGTGTGTGTGTGTGTGTGTTTGTGTGTGTGTGTGTGTGTGTGTGTGTG
TGTGTGTGTGTGTGTGTGDKKKKKKKKGTGTGTGTGTGTGTGTGTGTGTG	ZNF19	ERV1-N3-I_DR	3637	3686	-	66.2632	5.92e-26	2.51e-21	TGTGTGTGTGTGTGTGTGTGTGTGTTTGTGTGTGTGTGTGTGTGTGTGTG
TGTGTGTGTGTGTGTGTGDKKKKKKKKGTGTGTGTGTGTGTGTGTGTGTG	ZNF19	DNA-N43_DR	670	719	-	66.25	6.05e-26	2.53e-21	GGTGTGTGTGTGTGTGTGTGTGTGTGTGTGTGTGTGTGTGTGTGTGTGTG
TGTGTGTGTGTGTGTGTGDKKKKKKKKGTGTGTGTGTGTGTGTGTGTGTG	ZNF19	ERV1-N3-I_DR	3689	3738	-	66.25	6.05e-26	2.53e-21	GGTGTGTGTGTGTGTGTGTGTGTGTGTGTGTGTGTGTGTGTGTGTGTGTG
TGTGTGTGTGTGTGTGTGDKKKKKKKKGTGTGTGTGTGTGTGTGTGTGTG	ZNF19	Zisupton-7_DR	4622	4671	+	66.25	6.05e-26	2.53e-21	ggtgtgtgtgtgtgtgtgtgtgtgtgtgtgtgtgtgtgtgtgtgtgtgtg
TGTGTGTGTGTGTGTGTGDKKKKKKKKGTGTGTGTGTGTGTGTGTGTGTG	ZNF19	DNA6-6_DR	9934	9983	+	66.25	6.05e-26	2.53e-21	ggtgtgtgtgtgtgtgtgtgtgtgtgtgtgtgtgtgtgtgtgtgtgtgtg
TCTCTCTCTCTCTCTCTCTCTCTCTCTCTCTCTCTCTCTCTCTCTCTCTC	ZNF212	Gypsy152B-LTR_DR	53	102	+	78.3636	6.58e-26	9.32e-21	tctctctctctctctctctctctctctctctctctctctctctctgtacc
TCTCTCTCTCTCTCTCTCTCTCTCTCTCTCTCTCTCTCTCTCTCTCTCTC	ZNF212	hAT-30N1_DR	1319	1368	-	78.3409	6.69e-26	9.32e-21	TCTCTCTCTCTCTCTCTCTCTCTCTCTCTCTCTCTCTCTCTCTCTCCCGC
TCTCTCTCTCTCTCTCTCTCTCTCTCTCTCTCTCTCTCTCTCTCTCTCTC	ZNF212	hAT-30N1_DR	1317	1366	-	78.2955	6.89e-26	9.32e-21	TCTCTCTCTCTCTCTCTCTCTCTCTCTCTCTCTCTCTCTCTCTCCCGCTC
TCTCTCTCTCTCTCTCTCTCTCTCTCTCTCTCTCTCTCTCTCTCTCTCTC	ZNF212	DNA9-3_DR	9382	9431	+	78.2955	6.89e-26	9.32e-21	tctctctctctctccccctctctctctctctctctctctctctctctctc
TCTCTCTCTCTCTCTCTCTCTCTCTCTCTCTCTCTCTCTCTCTCTCTCTC	ZNF212	DNA9-3_DR	9384	9433	+	78.2955	6.89e-26	9.32e-21	tctctctctctccccctctctctctctctctctctctctctctctctctc
TCTCTCTCTCTCTCTCTCTCTCTCTCTCTCTCTCTCTCTCTCTCTCTCTC	ZNF212	DNA9-3_DR	9390	9439	+	78.2955	6.89e-26	9.32e-21	tctctccccctctctctctctctctctctctctctctctctctctctctc
TCTCTCTCTCTCTCTCTCTCTCTCTCTCTCTCTCTCTCTCTCTCTCTCTC	ZNF212	DNA9-3_DR	9392	9441	+	78.2955	6.89e-26	9.32e-21	tctccccctctctctctctctctctctctctctctctctctctctctctc
TCTCTCTCTCTCTCTCTCTCTCTCTCTCTCTCTCTCTCTCTCTCTCTCTC	ZNF212	hAT-N36C_DR	175	224	-	78.25	7.09e-26	9.32e-21	TCTCTCTCTCTCTCTCTCTCTCTCTCTCTCTCTCTCTCTCTCTCACTCAC
TCTCTCTCTCTCTCTCTCTCTCTCTCTCTCTCTCTCTCTCTCTCTCTCTC	ZNF212	hAT-N36_DR	179	228	-	78.25	7.09e-26	9.32e-21	TCTCTCTCTCTCTCTCTCTCTCTCTCTCTCTCTCTCTCTCTCTCACTCAC
TCTCTCTCTCTCTCTCTCTCTCTCTCTCTCTCTCTCTCTCTCTCTCTCTC	ZNF212	hAT-N36B_DR	179	228	-	78.25	7.09e-26	9.32e-21	TCTCTCTCTCTCTCTCTCTCTCTCTCTCTCTCTCTCTCTCTCTCACTCAC
TCTCTCTCTCTCTCTCTCTCTCTCTCTCTCTCTCTCTCTCTCTCTCTCTC	ZNF212	hAT-N36_DR	189	238	-	78.25	7.09e-26	9.32e-21	GCGCTCTCTCTCTCTCTCTCTCTCTCTCTCTCTCTCTCTCTCTCTCTCTC
TCTCTCTCTCTCTCTCTCTCTCTCTCTCTCTCTCTCTCTCTCTCTCTCTC	ZNF212	hAT-N159_DR	215	264	-	78.25	7.09e-26	9.32e-21	GCGCTCTCTCTCTCTCTCTCTCTCTCTCTCTCTCTCTCTCTCTCTCTCTC
TCTCTCTCTCTCTCTCTCTCTCTCTCTCTCTCTCTCTCTCTCTCTCTCTC	ZNF212	DNA9-3_DR	9380	9429	+	78.2045	7.23e-26	9.4e-21	tctctctctctctctccccctctctctctctctctctctctctctctctc
TCTCTCTCTCTCTCTCTCTCTCTCTCTCTCTCTCTCTCTCTCTCTCTCTC	ZNF212	Gypsy-150-LTRb_DR	66	115	+	77.7955	8.6e-26	1.11e-20	tctctttctttctctctctctctctctctctctctctctctctctctccg
TCTCTCTCTCTCTCTCTCTCTCTCTCTCTCTCTCTCTCTCTCTCTCTCTC	ZNF212	hAT-N48B_DR	619	668	+	77.7273	9.08e-26	1.15e-20	tctctatctctctctctctctctctctctctctctctctctctctctcac
TCTCTCTCTCTCTCTCTCTCTCTCTCTCTCTCTCTCTCTCTCTCTCTCTC	ZNF212	CryptonV-4N1_DR	5924	5973	+	77.6818	9.39e-26	1.17e-20	gctctctctctctctctttctctctctctctctctctctctctctctctc
TCTCTCTCTCTCTCTCTCTCTCTCTCTCTCTCTCTCTCTCTCTCTCTCTC	ZNF212	hAT-N36C_DR	181	230	-	77.6364	9.66e-26	1.17e-20	CTTCTCTCTCTCTCTCTCTCTCTCTCTCTCTCTCTCTCTCTCTCTCTCTC
TCTCTCTCTCTCTCTCTCTCTCTCTCTCTCTCTCTCTCTCTCTCTCTCTC	ZNF212	hAT-N36B_DR	183	232	-	77.6364	9.66e-26	1.17e-20	TGTCTCTCTCTCTCTCTCTCTCTCTCTCTCTCTCTCTCTCTCTCTCTCAC
TCTCTCTCTCTCTCTCTCTCTCTCTCTCTCTCTCTCTCTCTCTCTCTCTC	ZNF212	hAT-N159_DR	185	234	-	77.6364	9.66e-26	1.17e-20	TCTCTCTCTCTCTCTCTCTCTCTCTCTCTCTCTCTCTCTCTCTCTCTGAC
TCTCTCTCTCTCTCTCTCTCTCTCTCTCTCTCTCTCTCTCTCTCTCTCTC	ZNF212	hAT-30N1_DR	1385	1434	-	77.6364	9.66e-26	1.17e-20	GATCTCTCTCTCTCTCTCTCTCTCTCTCTCTCTCTCTCTCTCTCTCTCTC
TCTCTCTCTCTCTCTCTCTCTCTCTCTCTCTCTCTCTCTCTCTCTCTCTC	ZNF212	DNA-TA-4_DR	1422	1471	+	77.5909	9.83e-26	1.17e-20	tggctctctctctctctctctctctctctctctctctctctctctctctc
TCTCTCTCTCTCTCTCTCTCTCTCTCTCTCTCTCTCTCTCTCTCTCTCTC	ZNF212	DNA-TA-4_DR	1430	1479	+	77.1591	1.19e-25	1.41e-20	tctctctctctctctctctctctctctctctctctctctctctctatcta
TCTCTCTCTCTCTCTCTCTCTCTCTCTCTCTCTCTCTCTCTCTCTCTCTC	ZNF212	Gypsy152B-LTR_DR	39	88	+	77.0682	1.26e-25	1.48e-20	tctgtctctctctttctctctctctctctctctctctctctctctctctc
TCTCTCTCTCTCTCTCTCTCTCTCTCTCTCTCTCTCTCTCTCTCTCTCTC	ZNF212	Gypsy152B-LTR_DR	41	90	+	77.0227	1.29e-25	1.49e-20	tgtctctctctttctctctctctctctctctctctctctctctctctctc
TCTCTCTCTCTCTCTCTCTCTCTCTCTCTCTCTCTCTCTCTCTCTCTCTC	ZNF212	hAT-N36B_DR	185	234	-	76.9773	1.31e-25	1.49e-20	TGTGTCTCTCTCTCTCTCTCTCTCTCTCTCTCTCTCTCTCTCTCTCTCTC
TCTCTCTCTCTCTCTCTCTCTCTCTCTCTCTCTCTCTCTCTCTCTCTCTC	ZNF212	DNA-2-32_DR	2775	2824	+	76.9773	1.31e-25	1.49e-20	tctttctctctctctctctctctctctctctctctctctttctctctctc
TGTGTGTGTGTGTGTGTGDKKKKKKKKGTGTGTGTGTGTGTGTGTGTGTG	ZNF19	DNA-N43_DR	672	721	-	65.7237	1.43e-25	5.98e-21	TGGGTGTGTGTGTGTGTGTGTGTGTGTGTGTGTGTGTGTGTGTGTGTGTG
TGTGTGTGTGTGTGTGTGDKKKKKKKKGTGTGTGTGTGTGTGTGTGTGTG	ZNF19	DNA-N43_DR	544	593	-	65.5	2.05e-25	8.53e-21	TGTGTGTGGGTGTGTGTGTGTGTGTGTGTGTGTGTGTGTGTGTGTGTGTG
TGTGTGTGTGTGTGTGTGDKKKKKKKKGTGTGTGTGTGTGTGTGTGTGTG	ZNF19	hAT-N180_DR	824	873	+	65.4211	2.33e-25	9.63e-21	tgtgtgagtgtgagtgtggtgtgtggtgtgtgtgtgtgtgtgtgtgtgtg
TGTGTGTGTGTGTGTGTGDKKKKKKKKGTGTGTGTGTGTGTGTGTGTGTG	ZNF19	Polinton-1_DR	17610	17659	-	65.3947	2.43e-25	1e-20	TGTGTGTGTGTGTGTGTGTCTGTGTGTGTGTGTGTGTGTGTGTGTGTGTG
TGTGTGTGTGTGTGTGTGDKKKKKKKKGTGTGTGTGTGTGTGTGTGTGTG	ZNF19	DNA-N43_DR	542	591	-	65.2895	2.86e-25	1.18e-20	TGTGTGGGTGTGTGTGTGTGTGTGTGTGTGTGTGTGTGTGTGTGTGTGTG
TCTCTCTCTCTCTCTCTCTCTCTCTCTCTCTCTCTCTCTCTCTCTCTCTC	ZNF212	hAT-N36C_DR	169	218	-	74.4091	4.64e-25	5.12e-20	TCTCTCTCTCTCTCTCTCTCTCTCTCTCTCTCTCTCTCACTCACTCACTC
TCTCTCTCTCTCTCTCTCTCTCTCTCTCTCTCTCTCTCTCTCTCTCTCTC	ZNF212	hAT-N36B_DR	173	222	-	74.4091	4.64e-25	5.12e-20	TCTCTCTCTCTCTCTCTCTCTCTCTCTCTCTCTCTCTCACTCACTCACTC
TCTCTCTCTCTCTCTCTCTCTCTCTCTCTCTCTCTCTCTCTCTCTCTCTC	ZNF212	hAT-N36_DR	173	222	-	74.4091	4.64e-25	5.12e-20	TCTCTCTCTCTCTCTCTCTCTCTCTCTCTCTCTCTCTCACTCACTCACTC
TGTGTGTGTGTGTGTGTGDKKKKKKKKGTGTGTGTGTGTGTGTGTGTGTG	ZNF19	DNA-N43_DR	546	595	-	64.9474	4.88e-25	2e-20	TGTGTGTGTGGGTGTGTGTGTGTGTGTGTGTGTGTGTGTGTGTGTGTGTG
TGTGTGTGTGTGTGTGTGDKKKKKKKKGTGTGTGTGTGTGTGTGTGTGTG	ZNF19	ERV1-N3-I_DR	3643	3692	-	64.9342	4.98e-25	2.03e-20	TGTGTGTGTGTGTGTGTGTGTGTGTGTGTGTTTGTGTGTGTGTGTGTGTG
TCTCTCTCTCTCTCTCTCTCTCTCTCTCTCTCTCTCTCTCTCTCTCTCTC	ZNF212	Zisupton-7_DR	16164	16213	-	74.1136	5.38e-25	5.88e-20	TCTCTCTCTTTCTCTCTCTCTCTCTCTCTCTCTCTCTCTCTCTCATACTC
TGTGTGTGTGTGTGTGTGDKKKKKKKKGTGTGTGTGTGTGTGTGTGTGTG	ZNF19	ERV1-N3-I_DR	3649	3698	-	64.8816	5.4e-25	2.19e-20	TGTGTGTGTGTGTGTGTGTGTGTGTGTGTGTGTGTGTTTGTGTGTGTGTG
TGTGTGTGTGTGTGTGTGDKKKKKKKKGTGTGTGTGTGTGTGTGTGTGTG	ZNF19	Gypsy82-LTR_Dr	683	732	+	64.8816	5.4e-25	2.19e-20	tgtgtgtgtgtgtgtgtgtgtgtgtgtgtgtgtgtgtttgtgtgtgtgtg
TGTGTGTGTGTGTGTGTGDKKKKKKKKGTGTGTGTGTGTGTGTGTGTGTG	ZNF19	ERV1-N3-I_DR	3629	3678	-	64.8553	5.62e-25	2.27e-20	TGTGTGTGTGTGTGTGTTTGTGTGTGTGTGTGTGTGTGTGTGTGTGTGTG
TCTCTCTCTCTCTCTCTCTCTCTCTCTCTCTCTCTCTCTCTCTCTCTCTC	ZNF212	hAT-N36_DR	191	240	-	73.8523	6.02e-25	6.53e-20	GCGCGCTCTCTCTCTCTCTCTCTCTCTCTCTCTCTCTCTCTCTCTCTCTC
TCTCTCTCTCTCTCTCTCTCTCTCTCTCTCTCTCTCTCTCTCTCTCTCTC	ZNF212	hAT-30N1_DR	1315	1364	-	73.7614	6.39e-25	6.86e-20	TCTCTCTCTCTCTCTCTCTCTCTCTCTCTCTCTCTCTCTCTCCCGCTCCC
TGTGTGTGTGTGTGTGTGDKKKKKKKKGTGTGTGTGTGTGTGTGTGTGTG	ZNF19	HARBINGER1_DR	2749	2798	-	64.7237	6.87e-25	2.73e-20	TGTGTGTGTGTGTGTGTGTGTGTGTGTGTGTGTGTGTGTGTGTGTGTGTT
TGTGTGTGTGTGTGTGTGDKKKKKKKKGTGTGTGTGTGTGTGTGTGTGTG	ZNF19	ERV1-N3-I_DR	3605	3654	-	64.7237	6.87e-25	2.73e-20	TGTGTGTGTGTGTGTGTGTGTGTGTGTGTGTGTGTGTGTGTGTGTGTGTT
TGTGTGTGTGTGTGTGTGDKKKKKKKKGTGTGTGTGTGTGTGTGTGTGTG	ZNF19	ERV1-N3-I_DR	3661	3710	-	64.7237	6.87e-25	2.73e-20	TGTGTGTGTGTGTGTGTGTGTGTGTGTGTGTGTGTGTGTGTGTGTGTGTT
TGTGTGTGTGTGTGTGTGDKKKKKKKKGTGTGTGTGTGTGTGTGTGTGTG	ZNF19	Gypsy82-LTR_Dr	671	720	+	64.7237	6.87e-25	2.73e-20	tgtgtgtgtgtgtgtgtgtgtgtgtgtgtgtgtgtgtgtgtgtgtgtgtt
TGTGTGTGTGTGTGTGTGDKKKKKKKKGTGTGTGTGTGTGTGTGTGTGTG	ZNF19	ENSPM-6_DR	14877	14926	+	64.7237	6.87e-25	2.73e-20	tgtgtgtgtgtgtgtgtgtgtgtgtgtgtgtgtgtgtgtgtgtgtgtgtt
TCTCTCTCTCTCTCTCTCTCTCTCTCTCTCTCTCTCTCTCTCTCTCTCTC	ZNF212	hAT-N48B_DR	621	670	+	73.6136	6.9e-25	7.34e-20	tctatctctctctctctctctctctctctctctctctctctctctcacac
TCTCTCTCTCTCTCTCTCTCTCTCTCTCTCTCTCTCTCTCTCTCTCTCTC	ZNF212	Gypsy-230_DR-LTR	55	104	+	73.3977	7.45e-25	7.86e-20	tctctctctctctctctctctctctctctctgtgtctctctctctccctg
TCTCTCTCTCTCTCTCTCTCTCTCTCTCTCTCTCTCTCTCTCTCTCTCTC	ZNF212	hAT-30N1_DR	1389	1438	-	73.2841	7.94e-25	8.23e-20	TCCCGATCTCTCTCTCTCTCTCTCTCTCTCTCTCTCTCTCTCTCTCTCTC
TCTCTCTCTCTCTCTCTCTCTCTCTCTCTCTCTCTCTCTCTCTCTCTCTC	ZNF212	DNA9-3_DR	9376	9425	+	73.2841	7.94e-25	8.23e-20	tttctctctctctctctctccccctctctctctctctctctctctctctc
TCTCTCTCTCTCTCTCTCTCTCTCTCTCTCTCTCTCTCTCTCTCTCTCTC	ZNF212	CryptonV-2_DR	752	801	-	73.2386	8.16e-25	8.38e-20	GCTCTCTCTCTCTCTCTCTCTCTCTCTCTCTCTCTCTCTCTCTCTCTCAG
TCTCTCTCTCTCTCTCTCTCTCTCTCTCTCTCTCTCTCTCTCTCTCTCTC	ZNF212	hAT-N159_DR	217	266	-	73.1932	8.36e-25	8.51e-20	TTGCGCTCTCTCTCTCTCTCTCTCTCTCTCTCTCTCTCTCTCTCTCTCTC
GTRYRTGTGYGYRTGTGYGTGTGYGYGYRYRCRYRYRYGYRYRYRCRYA	ZNF557	Helitron-2_DR	6013	6061	-	64.3537	9.46e-25	8.83e-18	GTGTGTGTGTGTGTGTGTGTGTGTGTGTGTGTGCGCGCGCGCGCGCGCG
TGTGTGTGTGTGTGTGTGDKKKKKKKKGTGTGTGTGTGTGTGTGTGTGTG	ZNF19	EnSpm-N14_DR	3601	3650	-	64.4605	1.02e-24	3.99e-20	TTTGTGTGTGTGTGTGTGTGTGTGTGTGTGTGTGTGTGTGTGTGTGTGTG
TGTGTGTGTGTGTGTGTGDKKKKKKKKGTGTGTGTGTGTGTGTGTGTGTG	ZNF19	ERV1-N3-I_DR	3613	3662	-	64.4605	1.02e-24	3.99e-20	TTTGTGTGTGTGTGTGTGTGTGTGTGTGTGTGTGTGTGTGTGTGTGTGTG
TGTGTGTGTGTGTGTGTGDKKKKKKKKGTGTGTGTGTGTGTGTGTGTGTG	ZNF19	ERV1-N3-I_DR	3619	3668	-	64.4605	1.02e-24	3.99e-20	TGTGTGTTTGTGTGTGTGTGTGTGTGTGTGTGTGTGTGTGTGTGTGTGTG
TGTGTGTGTGTGTGTGTGDKKKKKKKKGTGTGTGTGTGTGTGTGTGTGTG	ZNF19	Zisupton-6_DR	9413	9462	-	64.4605	1.02e-24	3.99e-20	TTTGTGTGTGTGTGTGTGTGTGTGTGTGTGTGTGTGTGTGTGTGTGTGTG
TGTGTGTGTGTGTGTGTGDKKKKKKKKGTGTGTGTGTGTGTGTGTGTGTG	ZNF19	EnSpm-9_DR	918	967	+	64.4605	1.02e-24	3.99e-20	tttgtgtgtgtgtgtgtgtgtgtgtgtgtgtgtgtgtgtgtgtgtgtgtg
TGTGTGTGTGTGTGTGTGDKKKKKKKKGTGTGTGTGTGTGTGTGTGTGTG	ZNF19	ERV1-N3-I_DR	3655	3704	-	64.3816	1.15e-24	4.46e-20	TGTGTGTGTGTGTGTGTGTGTGTGTGTGTGTGTGTGTGTGTGTTTGTGTG
TGTGTGTGTGTGTGTGTGDKKKKKKKKGTGTGTGTGTGTGTGTGTGTGTG	ZNF19	Gypsy82-LTR_Dr	677	726	+	64.3816	1.15e-24	4.46e-20	tgtgtgtgtgtgtgtgtgtgtgtgtgtgtgtgtgtgtgtgtgtttgtgtg
TCTCTCTCTCTCTCTCTCTCTCTCTCTCTCTCTCTCTCTCTCTCTCTCTC	ZNF212	CryptonV-4N1_DR	5938	5987	+	72.4318	1.18e-24	1.19e-19	tctttctctctctctctctctctctctctctctctctctctctctttctt
TGTGTGTGTGTGTGTGTGDKKKKKKKKGTGTGTGTGTGTGTGTGTGTGTG	ZNF19	ERV1-N3-I_DR	3653	3702	-	64.3553	1.2e-24	4.61e-20	TGTGTGTGTGTGTGTGTGTGTGTGTGTGTGTGTGTGTGTGTTTGTGTGTG
TGTGTGTGTGTGTGTGTGDKKKKKKKKGTGTGTGTGTGTGTGTGTGTGTG	ZNF19	Gypsy82-LTR_Dr	679	728	+	64.3553	1.2e-24	4.61e-20	tgtgtgtgtgtgtgtgtgtgtgtgtgtgtgtgtgtgtgtgtttgtgtgtg
TGTGTGTGTGTGTGTGTGDKKKKKKKKGTGTGTGTGTGTGTGTGTGTGTG	ZNF19	ERV1-N3-I_DR	3639	3688	-	64.3289	1.24e-24	4.78e-20	TGTGTGTGTGTGTGTGTGTGTGTGTGTTTGTGTGTGTGTGTGTGTGTGTG
TGTGTGTGTGTGTGTGTGDKKKKKKKKGTGTGTGTGTGTGTGTGTGTGTG	ZNF19	ERV1-N3-I_DR	3627	3676	-	64.2368	1.43e-24	5.46e-20	TGTGTGTGTGTGTGTTTGTGTGTGTGTGTGTGTGTGTGTGTGTGTGTGTG
GTRYRTGTGYGYRTGTGYGTGTGYGYGYRYRCRYRYRYGYRYRYRCRYA	ZNF557	Helitron-2_DR	6011	6059	-	64.0976	1.47e-24	8.83e-18	GTGTGTGTGTGTGTGTGTGTGTGTGTGTGTGCGCGCGCGCGCGCGCGCT
TCTCTCTCTCTCTCTCTCTCTCTCTCTCTCTCTCTCTCTCTCTCTCTCTC	ZNF212	Gypsy152B-LTR_DR	37	86	+	71.9659	1.47e-24	1.47e-19	tttctgtctctctctttctctctctctctctctctctctctctctctctc
TCTCTCTCTCTCTCTCTCTCTCTCTCTCTCTCTCTCTCTCTCTCTCTCTC	ZNF212	DNA-2-32_DR	2769	2818	+	71.9091	1.51e-24	1.5e-19	tttctttctttctctctctctctctctctctctctctctctctctttctc
TGTGTGTGTGTGTGTGTGDKKKKKKKKGTGTGTGTGTGTGTGTGTGTGTG	ZNF19	ERV1-N3-I_DR	3651	3700	-	64.0526	1.87e-24	7.12e-20	TGTGTGTGTGTGTGTGTGTGTGTGTGTGTGTGTGTGTGTTTGTGTGTGTG
TGTGTGTGTGTGTGTGTGDKKKKKKKKGTGTGTGTGTGTGTGTGTGTGTG	ZNF19	Gypsy82-LTR_Dr	681	730	+	64.0526	1.87e-24	7.12e-20	tgtgtgtgtgtgtgtgtgtgtgtgtgtgtgtgtgtgtgtttgtgtgtgtg
TCTCTCTCTCTCTCTCTCTCTCTCTCTCTCTCTCTCTCTCTCTCTCTCTC	ZNF212	DNA-2-32_DR	2773	2822	+	71.4091	1.9e-24	1.87e-19	tttctttctctctctctctctctctctctctctctctctctttctctctc
TCTCTCTCTCTCTCTCTCTCTCTCTCTCTCTCTCTCTCTCTCTCTCTCTC	ZNF212	DNA-2-32_DR	2771	2820	+	71.3182	1.96e-24	1.9e-19	tctttctttctctctctctctctctctctctctctctctctctttctctc
TCTCTCTCTCTCTCTCTCTCTCTCTCTCTCTCTCTCTCTCTCTCTCTCTC	ZNF212	Gypsy50-I_DR	5438	5487	+	71.3182	1.96e-24	1.9e-19	tttgtctttctctctctctctctctctctctctctctctctctctctctc
TGTGTGTGTGTGTGTGTGDKKKKKKKKGTGTGTGTGTGTGTGTGTGTGTG	ZNF19	HE2_DR	213	262	+	63.9737	2.1e-24	7.96e-20	gttgtgtgtgtgtgtgtgtgtgtgtgtgtgtgtgtgtgtgtgtgtgtgtg
TGTGTGTGTGTGTGTGTGDKKKKKKKKGTGTGTGTGTGTGTGTGTGTGTG	ZNF19	ERV1-N3-I_DR	3647	3696	-	63.8816	2.41e-24	9.05e-20	TGTGTGTGTGTGTGTGTGTGTGTGTGTGTGTGTGTTTGTGTGTGTGTGTG
TGTGTGTGTGTGTGTGTGDKKKKKKKKGTGTGTGTGTGTGTGTGTGTGTG	ZNF19	Gypsy82-LTR_Dr	685	734	+	63.8816	2.41e-24	9.05e-20	tgtgtgtgtgtgtgtgtgtgtgtgtgtgtgtgtgtttgtgtgtgtgtgtg
TGTGTGTGTGTGTGTGTGDKKKKKKKKGTGTGTGTGTGTGTGTGTGTGTG	ZNF19	DNA-N43_DR	538	587	-	63.7105	3.08e-24	1.16e-19	TGGGTGTGTGTGTGTGTGTGTGTGTGTGTGTGTGTGTGTGTGTGTGTGTT
TGTGTGTGTGTGTGTGTGDKKKKKKKKGTGTGTGTGTGTGTGTGTGTGTG	ZNF19	ERV1-N3-I_DR	3645	3694	-	63.6842	3.2e-24	1.2e-19	TGTGTGTGTGTGTGTGTGTGTGTGTGTGTGTGTTTGTGTGTGTGTGTGTG
TGTGTGTGTGTGTGTGTGDKKKKKKKKGTGTGTGTGTGTGTGTGTGTGTG	ZNF19	ERV1-N3-I_DR	3625	3674	-	63.6447	3.39e-24	1.26e-19	TGTGTGTGTGTGTTTGTGTGTGTGTGTGTGTGTGTGTGTGTGTGTGTGTG
TCTCTCTCTCTCTCTCTCTCTCTCTCTCTCTCTCTCTCTCTCTCTCTCTC	ZNF212	hAT-30N1_DR	1311	1360	-	69.9545	3.66e-24	3.51e-19	TCTCTCTCTCTCTCTCTCTCTCTCTCTCTCTCTCTCTCCCGCTCCCTCTA
TGTGTGTGTGTGTGTGTGDKKKKKKKKGTGTGTGTGTGTGTGTGTGTGTG	ZNF19	Polinton-1_DR	17602	17651	-	63.5	4.17e-24	1.55e-19	TGTGTGTGTGTCTGTGTGTGTGTGTGTGTGTGTGTGTGTGTGTGTGTGTG
TGTGTGTGTGTGTGTGTGDKKKKKKKKGTGTGTGTGTGTGTGTGTGTGTG	ZNF19	ERV1-N3-I_DR	3641	3690	-	63.4868	4.25e-24	1.57e-19	TGTGTGTGTGTGTGTGTGTGTGTGTGTGTTTGTGTGTGTGTGTGTGTGTG
TGTGTGTGTGTGTGTGTGDKKKKKKKKGTGTGTGTGTGTGTGTGTGTGTG	ZNF19	Zisupton-7_DR	4648	4697	+	63.4342	4.58e-24	1.69e-19	tgtgtgtgtgtgtgtgtgtgtgtgtgtgtgtgtgtgtgtgtgtgtgtggt
TGTGTGTGTGTGTGTGTGDKKKKKKKKGTGTGTGTGTGTGTGTGTGTGTG	ZNF19	ERV1-N3-I_DR	3621	3670	-	63.4211	4.67e-24	1.72e-19	TGTGTGTGTTTGTGTGTGTGTGTGTGTGTGTGTGTGTGTGTGTGTGTGTG
TCTCTCTCTCTCTCTCTCTCTCTCTCTCTCTCTCTCTCTCTCTCTCTCTC	ZNF212	hAT-N36B_DR	169	218	-	69.3636	4.8e-24	4.53e-19	TCTCTCTCTCTCTCTCTCTCTCTCTCTCTCTCTCACTCACTCACTCACTC
TCTCTCTCTCTCTCTCTCTCTCTCTCTCTCTCTCTCTCTCTCTCTCTCTC	ZNF212	hAT-N36_DR	169	218	-	69.3636	4.8e-24	4.53e-19	TCTCTCTCTCTCTCTCTCTCTCTCTCTCTCTCTCACTCACTCACTCACTC
GTRYRTGTGYGYRTGTGYGTGTGYGYGYRYRCRYRYRYGYRYRYRCRYA	ZNF557	IS3EU-4_DR	14090	14138	-	63.3659	4.93e-24	1.74e-17	GTGTGTGTGTGTGTGTGTGTGTGTGTGTGTGTGTGTGTGCGCGCGCGCA
TGTGTGTGTGTGTGTGTGDKKKKKKKKGTGTGTGTGTGTGTGTGTGTGTG	ZNF19	Polinton-1_DR	17612	17661	-	63.3158	5.42e-24	1.99e-19	TGTGTGTGTGTGTGTGTGTGTCTGTGTGTGTGTGTGTGTGTGTGTGTGTG
TGTGTGTGTGTGTGTGTGDKKKKKKKKGTGTGTGTGTGTGTGTGTGTGTG	ZNF19	hAT-N48B_DR	496	545	-	63.2895	5.63e-24	2.01e-19	AGTGTGTGTGTGTGTGTGTGTGTGTGTGTGTGTGTGTGTGTGTGTGTGTG
TGTGTGTGTGTGTGTGTGDKKKKKKKKGTGTGTGTGTGTGTGTGTGTGTG	ZNF19	EnSpm-N46_DR	2221	2270	-	63.2895	5.63e-24	2.01e-19	AGTGTGTGTGTGTGTGTGTGTGTGTGTGTGTGTGTGTGTGTGTGTGTGTG
TGTGTGTGTGTGTGTGTGDKKKKKKKKGTGTGTGTGTGTGTGTGTGTGTG	ZNF19	Rex1-31_DRe	3068	3117	-	63.2895	5.63e-24	2.01e-19	AGTGTGTGTGTGTGTGTGTGTGTGTGTGTGTGTGTGTGTGTGTGTGTGTG
TGTGTGTGTGTGTGTGTGDKKKKKKKKGTGTGTGTGTGTGTGTGTGTGTG	ZNF19	Helitron-2_DR	6053	6102	-	63.2895	5.63e-24	2.01e-19	AGTGTGTGTGTGTGTGTGTGTGTGTGTGTGTGTGTGTGTGTGTGTGTGTG
TGTGTGTGTGTGTGTGTGDKKKKKKKKGTGTGTGTGTGTGTGTGTGTGTG	ZNF19	EnSpm-21_DR	6918	6967	-	63.2895	5.63e-24	2.01e-19	TGTGTGTGTGTGTGTGTGTGTGTGTGTGTGTGTGTGTGTGTGTGTGTCTG
TGTGTGTGTGTGTGTGTGDKKKKKKKKGTGTGTGTGTGTGTGTGTGTGTG	ZNF19	Gypsy82-LTR_Dr	659	708	+	63.2895	5.63e-24	2.01e-19	agtgtgtgtgtgtgtgtgtgtgtgtgtgtgtgtgtgtgtgtgtgtgtgtg
TGTGTGTGTGTGTGTGTGDKKKKKKKKGTGTGTGTGTGTGTGTGTGTGTG	ZNF19	Zisupton-7_DR	11376	11425	+	63.2895	5.63e-24	2.01e-19	agtgtgtgtgtgtgtgtgtgtgtgtgtgtgtgtgtgtgtgtgtgtgtgtg
TGTGTGTGTGTGTGTGTGDKKKKKKKKGTGTGTGTGTGTGTGTGTGTGTG	ZNF19	Zisupton-7_DR	11436	11485	+	63.2895	5.63e-24	2.01e-19	tgtgtgtgtgtgtgtgtgtgtgtgtgtgtgtgtgtgtgtgtgtgtgtctg
TGTGTGTGTGTGTGTGTGDKKKKKKKKGTGTGTGTGTGTGTGTGTGTGTG	ZNF19	Helitron-2_DR	23607	23656	+	63.2895	5.63e-24	2.01e-19	agtgtgtgtgtgtgtgtgtgtgtgtgtgtgtgtgtgtgtgtgtgtgtgtg
GTRYRTGTGYGYRTGTGYGTGTGYGYGYRYRCRYRYRYGYRYRYRCRYA	ZNF557	EnSpm-7_DR	7135	7183	+	63.2683	5.77e-24	1.74e-17	gtgtgtgtgtgtgtgtgtgtgtgtgtgtgcgtgcgcacatgcgcgcaca
TGTGTGTGTGTGTGTGTGDKKKKKKKKGTGTGTGTGTGTGTGTGTGTGTG	ZNF19	ERV1-N3-I_DR	3659	3708	-	63.2105	6.29e-24	2.23e-19	TGTGTGTGTGTGTGTGTGTGTGTGTGTGTGTGTGTGTGTGTGTGTGTTTG
TGTGTGTGTGTGTGTGTGDKKKKKKKKGTGTGTGTGTGTGTGTGTGTGTG	ZNF19	Gypsy82-LTR_Dr	673	722	+	63.2105	6.29e-24	2.23e-19	tgtgtgtgtgtgtgtgtgtgtgtgtgtgtgtgtgtgtgtgtgtgtgtttg
TGTGTGTGTGTGTGTGTGDKKKKKKKKGTGTGTGTGTGTGTGTGTGTGTG	ZNF19	Zisupton-6_DR	9437	9486	-	63.1711	6.65e-24	2.35e-19	TGTGTGTGTATGTGTGTGTTTGTGTTTGTGTGTGTGTGTGTGTGTGTGTG
TGTGTGTGTGTGTGTGTGDKKKKKKKKGTGTGTGTGTGTGTGTGTGTGTG	ZNF19	HARBINGER1_DR	2751	2800	-	63.1579	6.78e-24	2.37e-19	TATGTGTGTGTGTGTGTGTGTGTGTGTGTGTGTGTGTGTGTGTGTGTGTG
TGTGTGTGTGTGTGTGTGDKKKKKKKKGTGTGTGTGTGTGTGTGTGTGTG	ZNF19	EnSpm-21_DR	6928	6977	-	63.1579	6.78e-24	2.37e-19	TATGTGTGTGTGTGTGTGTGTGTGTGTGTGTGTGTGTGTGTGTGTGTGTG
TGTGTGTGTGTGTGTGTGDKKKKKKKKGTGTGTGTGTGTGTGTGTGTGTG	ZNF19	ENSPM-6_DR	31677	31726	-	63.1579	6.78e-24	2.37e-19	TATGTGTGTGTGTGTGTGTGTGTGTGTGTGTGTGTGTGTGTGTGTGTGTG
TGTGTGTGTGTGTGTGTGDKKKKKKKKGTGTGTGTGTGTGTGTGTGTGTG	ZNF19	hAT-2n1_DR	1049	1098	+	63.1579	6.78e-24	2.37e-19	tatgtgtgtgtgtgtgtgtgtgtgtgtgtgtgtgtgtgtgtgtgtgtgtg
TGTGTGTGTGTGTGTGTGDKKKKKKKKGTGTGTGTGTGTGTGTGTGTGTG	ZNF19	Polinton-1_DR	17600	17649	-	63.1184	7.16e-24	2.48e-19	TGTGTGTGTCTGTGTGTGTGTGTGTGTGTGTGTGTGTGTGTGTGTGTGTG
TGTGTGTGTGTGTGTGTGDKKKKKKKKGTGTGTGTGTGTGTGTGTGTGTG	ZNF19	hAT-N180_DR	822	871	+	63.1184	7.16e-24	2.48e-19	tgtgtgtgagtgtgagtgtggtgtgtggtgtgtgtgtgtgtgtgtgtgtg
TGTGTGTGTGTGTGTGTGDKKKKKKKKGTGTGTGTGTGTGTGTGTGTGTG	ZNF19	Zisupton-7_DR	11484	11533	+	63.1184	7.16e-24	2.48e-19	tgtgtgtgtctgtgtgtgtgtgtgtgtgtgtgtgtgtgtgtgtgtgtgtg
GTRYRTGTGYGYRTGTGYGTGTGYGYGYRYRCRYRYRYGYRYRYRCRYA	ZNF557	Helitron-2_DR	6015	6063	-	63.122	7.29e-24	1.76e-17	GTGTGTGTGTGTGTGTGTGTGTGTGTGTGTGTGTGCGCGCGCGCGCGCG
ATSSATSSATGSATSSATSSATSSATSSATSSATSSATSSATSSATSSAT	ZNF333	Polinton-4_DR	12651	12700	+	70.4471	7.4e-24	1.27e-17	atggatggatggatggatggatggatggatggatggatggatggattcat
TCTCTCTCTCTCTCTCTCTCTCTCTCTCTCTCTCTCTCTCTCTCTCTCTC	ZNF212	hAT-30N1_DR	1313	1362	-	68.2045	8.07e-24	7.56e-19	TCTCTCTCTCTCTCTCTCTCTCTCTCTCTCTCTCTCTCTCCCGCTCCCTC
TCTCTCTCTCTCTCTCTCTCTCTCTCTCTCTCTCTCTCTCTCTCTCTCTC	ZNF212	hAT-N36C_DR	171	220	-	68.1591	8.27e-24	7.56e-19	TCTCTCTCTCTCTCTCTCTCTCTCTCTCTCTCTCTCTCTCACTCACTCAC
TCTCTCTCTCTCTCTCTCTCTCTCTCTCTCTCTCTCTCTCTCTCTCTCTC	ZNF212	hAT-N36B_DR	175	224	-	68.1591	8.27e-24	7.56e-19	TCTCTCTCTCTCTCTCTCTCTCTCTCTCTCTCTCTCTCTCACTCACTCAC
TCTCTCTCTCTCTCTCTCTCTCTCTCTCTCTCTCTCTCTCTCTCTCTCTC	ZNF212	hAT-N36_DR	175	224	-	68.1591	8.27e-24	7.56e-19	TCTCTCTCTCTCTCTCTCTCTCTCTCTCTCTCTCTCTCTCACTCACTCAC
TCTCTCTCTCTCTCTCTCTCTCTCTCTCTCTCTCTCTCTCTCTCTCTCTC	ZNF212	Gypsy-230_DR-LTR	53	102	+	68.1364	8.34e-24	7.57e-19	cctctctctctctctctctctctctctctctctgtgtctctctctctccc
TGTGTGTGTGTGTGTGTGDKKKKKKKKGTGTGTGTGTGTGTGTGTGTGTG	ZNF19	DNA-N43_DR	540	589	-	62.9868	8.61e-24	2.97e-19	TGTGGGTGTGTGTGTGTGTGTGTGTGTGTGTGTGTGTGTGTGTGTGTGTG
TGTGTGTGTGTGTGTGTGDKKKKKKKKGTGTGTGTGTGTGTGTGTGTGTG	ZNF19	ERV1-N3-I_DR	3691	3740	-	62.9605	8.94e-24	3.07e-19	GTGGTGTGTGTGTGTGTGTGTGTGTGTGTGTGTGTGTGTGTGTGTGTGTG
TCTCTCTCTCTCTCTCTCTCTCTCTCTCTCTCTCTCTCTCTCTCTCTCTC	ZNF212	hAT-N34_DR	606	655	-	67.5795	1.07e-23	9.6e-19	TCTCTCTCTCTCTCTCTCTCTCTCTCTCGCGCGCTCTCGCTCTGTCTCTC
TCTCTCTCTCTCTCTCTCTCTCTCTCTCTCTCTCTCTCTCTCTCTCTCTC	ZNF212	DNA9-3_DR	9394	9443	+	67.5455	1.09e-23	9.68e-19	tccccctctctctctctctctctctctctctctctctctctctctctcta
TCTCTCTCTCTCTCTCTCTCTCTCTCTCTCTCTCTCTCTCTCTCTCTCTC	ZNF212	DNA-TA-4_DR	1420	1469	+	67.5341	1.09e-23	9.68e-19	aatggctctctctctctctctctctctctctctctctctctctctctctc
TGTGTGTGTGTGTGTGTGDKKKKKKKKGTGTGTGTGTGTGTGTGTGTGTG	ZNF19	Rex1-31_DRe	3070	3119	-	62.8026	1.11e-23	3.8e-19	TGAGTGTGTGTGTGTGTGTGTGTGTGTGTGTGTGTGTGTGTGTGTGTGTG
TGTGTGTGTGTGTGTGTGDKKKKKKKKGTGTGTGTGTGTGTGTGTGTGTG	ZNF19	Helitron-2_DR	6055	6104	-	62.8026	1.11e-23	3.8e-19	TGAGTGTGTGTGTGTGTGTGTGTGTGTGTGTGTGTGTGTGTGTGTGTGTG
TCTCTCTCTCTCTCTCTCTCTCTCTCTCTCTCTCTCTCTCTCTCTCTCTC	ZNF212	CryptonV-2_DR	754	803	-	67.4545	1.13e-23	9.87e-19	CTGCTCTCTCTCTCTCTCTCTCTCTCTCTCTCTCTCTCTCTCTCTCTCTC
TCTCTCTCTCTCTCTCTCTCTCTCTCTCTCTCTCTCTCTCTCTCTCTCTC	ZNF212	hAT-30N1_DR	1387	1436	-	67.4545	1.13e-23	9.87e-19	CCGATCTCTCTCTCTCTCTCTCTCTCTCTCTCTCTCTCTCTCTCTCTCTC
TGTGTGTGTGTGTGTGTGDKKKKKKKKGTGTGTGTGTGTGTGTGTGTGTG	ZNF19	DNA-N43_DR	534	583	-	62.7632	1.18e-23	3.98e-19	TGTGTGTGTGTGTGTGTGTGTGTGTGTGTGTGTGTGTGTGTGTGTTTGTG
TGTGTGTGTGTGTGTGTGDKKKKKKKKGTGTGTGTGTGTGTGTGTGTGTG	ZNF19	ERV1-N3-I_DR	3657	3706	-	62.7632	1.18e-23	3.98e-19	TGTGTGTGTGTGTGTGTGTGTGTGTGTGTGTGTGTGTGTGTGTGTTTGTG
TGTGTGTGTGTGTGTGTGDKKKKKKKKGTGTGTGTGTGTGTGTGTGTGTG	ZNF19	Gypsy82-LTR_Dr	675	724	+	62.7632	1.18e-23	3.98e-19	tgtgtgtgtgtgtgtgtgtgtgtgtgtgtgtgtgtgtgtgtgtgtttgtg
ATSSATSSATSSATSSATSSATSSATSSATSSATSSATSSATSSATSSAT	ZNF671	Polinton-4_DR	12627	12676	+	68	1.22e-23	1.22e-17	atggatggatggatggatggatggatggatggatggatggatggatggat
ATSSATSSATSSATSSATSSATSSATSSATSSATSSATSSATSSATSSAT	ZNF671	Polinton-4_DR	12631	12680	+	68	1.22e-23	1.22e-17	atggatggatggatggatggatggatggatggatggatggatggatggat
ATSSATSSATSSATSSATSSATSSATSSATSSATSSATSSATSSATSSAT	ZNF671	Polinton-4_DR	12635	12684	+	68	1.22e-23	1.22e-17	atggatggatggatggatggatggatggatggatggatggatggatggat
ATSSATSSATSSATSSATSSATSSATSSATSSATSSATSSATSSATSSAT	ZNF671	Polinton-4_DR	12639	12688	+	68	1.22e-23	1.22e-17	atggatggatggatggatggatggatggatggatggatggatggatggat
ATSSATSSATSSATSSATSSATSSATSSATSSATSSATSSATSSATSSAT	ZNF671	Polinton-4_DR	12643	12692	+	68	1.22e-23	1.22e-17	atggatggatggatggatggatggatggatggatggatggatggatggat
ATSSATSSATSSATSSATSSATSSATSSATSSATSSATSSATSSATSSAT	ZNF671	Polinton-4_DR	12647	12696	+	68	1.22e-23	1.22e-17	atggatggatggatggatggatggatggatggatggatggatggatggat
TGTGTGTGTGTGTGTGTGDKKKKKKKKGTGTGTGTGTGTGTGTGTGTGTG	ZNF19	DNA-N43_DR	536	585	-	62.7237	1.24e-23	4.19e-19	GGTGTGTGTGTGTGTGTGTGTGTGTGTGTGTGTGTGTGTGTGTGTGTTTG
TGTGTGTGTGTGTGTGTGDKKKKKKKKGTGTGTGTGTGTGTGTGTGTGTG	ZNF19	Gypsy82-LTR_Dr	689	738	+	62.7105	1.26e-23	4.26e-19	tgtgtgtgtgtgtgtgtgtgtgtgtgtgtgtttgtgtgtgtgtgtgggtg
TGTGTGTGTGTGTGTGTGDKKKKKKKKGTGTGTGTGTGTGTGTGTGTGTG	ZNF19	hAT-N48B_DR	472	521	-	62.6974	1.29e-23	4.27e-19	TGTGTGTGTGTGTGTGTGTGTGTGTGTGTGTGTGTGTGTGTGTGTGTGAG
TGTGTGTGTGTGTGTGTGDKKKKKKKKGTGTGTGTGTGTGTGTGTGTGTG	ZNF19	hAT-N48C_DR	543	592	-	62.6974	1.29e-23	4.27e-19	TGTGTGTGTGTGTGTGTGTGTGTGTGTGTGTGTGTGTGTGTGTGTGTGAG
TGTGTGTGTGTGTGTGTGDKKKKKKKKGTGTGTGTGTGTGTGTGTGTGTG	ZNF19	DNA-N43_DR	654	703	-	62.6974	1.29e-23	4.27e-19	TGTGTGTGTGTGTGTGTGTGTGTGTGTGTGTGTGTGTGTGTGTGTGTGAG
TGTGTGTGTGTGTGTGTGDKKKKKKKKGTGTGTGTGTGTGTGTGTGTGTG	ZNF19	EnSpm-9_DR	728	777	+	62.6974	1.29e-23	4.27e-19	tgtgtgtgtgtgtgtgtgtgtgtgtgtgtgtgtgtgtgtgtgtgtgtgag
TGTGTGTGTGTGTGTGTGDKKKKKKKKGTGTGTGTGTGTGTGTGTGTGTG	ZNF19	Helitron-2_DR	23627	23676	+	62.6974	1.29e-23	4.27e-19	tgtgtgtgtgtgtgtgtgtgtgtgtgtgtgtgtgtgtgtgtgtgtgtgag
TCTCTCTCTCTCTCTCTCTCTCTCTCTCTCTCTCTCTCTCTCTCTCTCTC	ZNF212	hAT-N48B_DR	613	662	+	66.8864	1.44e-23	1.25e-18	gttctctctctatctctctctctctctctctctctctctctctctctctc
TGTGTGTGTGTGTGTGTGDKKKKKKKKGTGTGTGTGTGTGTGTGTGTGTG	ZNF19	Zisupton-7_DR	11438	11487	+	62.6053	1.46e-23	4.83e-19	tgtgtgtgtgtgtgtgtgtgtgtgtgtgtgtgtgtgtgtgtgtgtctgtg
TGTGTGTGTGTGTGTGTGDKKKKKKKKGTGTGTGTGTGTGTGTGTGTGTG	ZNF19	EnSpm-9_DR	726	775	+	62.5921	1.49e-23	4.91e-19	gctgtgtgtgtgtgtgtgtgtgtgtgtgtgtgtgtgtgtgtgtgtgtgtg
TGTGTGTGTGTGTGTGTGDKKKKKKKKGTGTGTGTGTGTGTGTGTGTGTG	ZNF19	ERV1-N3-I_DR	3623	3672	-	62.5658	1.54e-23	5.07e-19	TGTGTGTGTGTTTGTGTGTGTGTGTGTGTGTGTGTGTGTGTGTGTGTGTG
TCTCTCTCTCTCTCTCTCTCTCTCTCTCTCTCTCTCTCTCTCTCTCTCTC	ZNF212	Zisupton-7_DR	16174	16223	-	66.6364	1.58e-23	1.36e-18	ACTCAATTTCTCTCTCTCTTTCTCTCTCTCTCTCTCTCTCTCTCTCTCTC
TGTGTGTGTGTGTGTGTGDKKKKKKKKGTGTGTGTGTGTGTGTGTGTGTG	ZNF19	Gypsy82-LTR_Dr	691	740	+	62.4737	1.75e-23	5.74e-19	tgtgtgtgtgtgtgtgtgtgtgtgtgtgtttgtgtgtgtgtgtgggtgtg
GTRYRTGTGYGYRTGTGYGTGTGYGYGYRYRCRYRYRYGYRYRYRCRYA	ZNF557	Helitron-2_DR	6009	6057	-	62.561	1.75e-23	3.42e-17	GTGTGTGTGTGTGTGTGTGTGTGTGTGTGCGCGCGCGCGCGCGCGCTTT
TCTCTCTCTCTCTCTCTCTCTCTCTCTCTCTCTCTCTCTCTCTCTCTCTC	ZNF212	hAT-N34_DR	602	651	-	66.3977	1.78e-23	1.51e-18	TCTCTCTCTCTCTCTCTCTCTCTCGCGCGCTCTCGCTCTGTCTCTCTCTC
TCTCTCTCTCTCTCTCTCTCTCTCTCTCTCTCTCTCTCTCTCTCTCTCTC	ZNF212	hAT-N34_DR	604	653	-	66.3977	1.78e-23	1.51e-18	TCTCTCTCTCTCTCTCTCTCTCTCTCGCGCGCTCTCGCTCTGTCTCTCTC
TCTCTCTCTCTCTCTCTCTCTCTCTCTCTCTCTCTCTCTCTCTCTCTCTC	ZNF212	DNA-2-32_DR	2777	2826	+	66.3636	1.8e-23	1.52e-18	tttctctctctctctctctctctctctctctctctctttctctctctcta
TCTCTCTCTCTCTCTCTCTCTCTCTCTCTCTCTCTCTCTCTCTCTCTCTC	ZNF212	Gypsy-150-LTRb_DR	64	113	+	66.3182	1.84e-23	1.52e-18	agtctctttctttctctctctctctctctctctctctctctctctctctc
TCTCTCTCTCTCTCTCTCTCTCTCTCTCTCTCTCTCTCTCTCTCTCTCTC	ZNF212	DNA-2-32_DR	2763	2812	+	66.3182	1.84e-23	1.52e-18	actctctttctttctttctctctctctctctctctctctctctctctctc
TCTCTCTCTCTCTCTCTCTCTCTCTCTCTCTCTCTCTCTCTCTCTCTCTC	ZNF212	Gypsy50-I_DR	5436	5485	+	66.3068	1.84e-23	1.52e-18	tgtttgtctttctctctctctctctctctctctctctctctctctctctc
TCTCTCTCTCTCTCTCTCTCTCTCTCTCTCTCTCTCTCTCTCTCTCTCTC	ZNF212	Gypsy152B-LTR_DR	35	84	+	66.2727	1.87e-23	1.53e-18	tctttctgtctctctctttctctctctctctctctctctctctctctctc
TCTCTCTCTCTCTCTCTCTCTCTCTCTCTCTCTCTCTCTCTCTCTCTCTC	ZNF212	Gypsy152B-LTR_DR	51	100	+	66.2273	1.9e-23	1.53e-18	tttctctctctctctctctctctctctctctctctctctctctctctgta
TCTCTCTCTCTCTCTCTCTCTCTCTCTCTCTCTCTCTCTCTCTCTCTCTC	ZNF212	DNA-TA-4_DR	1432	1481	+	66.2273	1.9e-23	1.53e-18	tctctctctctctctctctctctctctctctctctctctctctatctata
TGTGTGTGTGTGTGTGTGDKKKKKKKKGTGTGTGTGTGTGTGTGTGTGTG	ZNF19	Gypsy82-LTR_Dr	687	736	+	62.3947	1.95e-23	6.35e-19	tgtgtgtgtgtgtgtgtgtgtgtgtgtgtgtgtttgtgtgtgtgtgtggg
TGTGTGTGTGTGTGTGTGDKKKKKKKKGTGTGTGTGTGTGTGTGTGTGTG	ZNF19	Polinton-1_DR	17608	17657	-	62.3947	1.95e-23	6.35e-19	TGTGTGTGTGTGTGTGTCTGTGTGTGTGTGTGTGTGTGTGTGTGTGTGTG
TGTGTGTGTGTGTGTGTGDKKKKKKKKGTGTGTGTGTGTGTGTGTGTGTG	ZNF19	hAT-N48B_DR	470	519	-	62.3158	2.17e-23	7.05e-19	TGTGTGTGTGTGTGTGTGTGTGTGTGTGTGTGTGTGTGTGTGTGTGAGTG
TGTGTGTGTGTGTGTGTGDKKKKKKKKGTGTGTGTGTGTGTGTGTGTGTG	ZNF19	Zisupton-7_DR	11440	11489	+	62.3026	2.21e-23	7.16e-19	tgtgtgtgtgtgtgtgtgtgtgtgtgtgtgtgtgtgtgtgtgtctgtgtg
GTRYRTGTGYGYRTGTGYGTGTGYGYGYRYRCRYRYRYGYRYRYRCRYA	ZNF557	EnSpm-7_DR	7137	7185	+	62.4024	2.23e-23	3.42e-17	gtgtgtgtgtgtgtgtgtgtgtgtgtgcgtgcgcacatgcgcgcacatg
TCTCTCTCTCTCTCTCTCTCTCTCTCTCTCTCTCTCTCTCTCTCTCTCTC	ZNF212	DNA-2-32_DR	2765	2814	+	65.8409	2.27e-23	1.82e-18	tctctttctttctttctctctctctctctctctctctctctctctctctt
GTRYRTGTGYGYRTGTGYGTGTGYGYGYRYRCRYRYRYGYRYRYRCRYA	ZNF557	Helitron-2_DR	6019	6067	-	62.3902	2.27e-23	3.42e-17	GTGTGTGTGTGTGTGTGTGTGTGTGTGTGTGTGTGTGTGCGCGCGCGCG
TGTGTGTGTGTGTGTGTGDKKKKKKKKGTGTGTGTGTGTGTGTGTGTGTG	ZNF19	Polinton-1_DR	17606	17655	-	62.2105	2.5e-23	8.08e-19	TGTGTGTGTGTGTGTCTGTGTGTGTGTGTGTGTGTGTGTGTGTGTGTGTG
TGTGTGTGTGTGTGTGTGDKKKKKKKKGTGTGTGTGTGTGTGTGTGTGTG	ZNF19	hAT-N159_DR	316	365	-	62.1974	2.54e-23	8.18e-19	TGTGTGTGTGTGTGTGTGTGTGTGTGTGTGTGTGTGTGTGTGTGCGTGTG
TGTGTGTGTGTGTGTGTGDKKKKKKKKGTGTGTGTGTGTGTGTGTGTGTG	ZNF19	Polinton-4N1_DR	4755	4804	+	62.1974	2.54e-23	8.18e-19	tgtgtgtgtgtgtgtgtgtgtgtgtgtgtgtgtgtgtgtgtgtgcgtgtg
TCTCTCTCTCTCTCTCTCTCTCTCTCTCTCTCTCTCTCTCTCTCTCTCTC	ZNF212	hAT-N34_DR	608	657	-	65.5114	2.55e-23	2.03e-18	TCTCTCTCTCTCTCTCTCTCTCTCTCTCTCGCGCGCTCTCGCTCTGTCTC
TGTGTGTGTGTGTGTGTGDKKKKKKKKGTGTGTGTGTGTGTGTGTGTGTG	ZNF19	Zisupton-6_DR	9419	9468	-	62.1842	2.59e-23	8.31e-19	TTTGTGTTTGTGTGTGTGTGTGTGTGTGTGTGTGTGTGTGTGTGTGTGTG
TGTGTGTGTGTGTGTGTGDKKKKKKKKGTGTGTGTGTGTGTGTGTGTGTG	ZNF19	HE2_DR	261	310	+	62.1579	2.68e-23	8.58e-19	tgtgtgtgtgtgtgtgtgtgtgtgtgtgtgtgtgtgtgtgtgaatgtgtg
TGTGTGTGTGTGTGTGTGDKKKKKKKKGTGTGTGTGTGTGTGTGTGTGTG	ZNF19	Zisupton-7_DR	4620	4669	+	62.1447	2.73e-23	8.71e-19	taggtgtgtgtgtgtgtgtgtgtgtgtgtgtgtgtgtgtgtgtgtgtgtg
GTRYRTGTGYGYRTGTGYGTGTGYGYGYRYRCRYRYRYGYRYRYRCRYA	ZNF557	Helitron-2_DR	6017	6065	-	62.2683	2.74e-23	3.66e-17	GTGTGTGTGTGTGTGTGTGTGTGTGTGTGTGTGTGTGCGCGCGCGCGCG
AGRGAGRGAGRGAGRGAGRGAGRGAGRGAGRGAGRGAGRGA	ZNF169-rep2	Gypsy152B-LTR_DR	53	93	-	66.7	2.95e-23	4.11e-18	AGAGAGAGAGAGAGAGAGAGAGAGAGAGAGAGAGAGAGAGA
AGRGAGRGAGRGAGRGAGRGAGRGAGRGAGRGAGRGAGRGA	ZNF169-rep2	Gypsy152B-LTR_DR	55	95	-	66.7	2.95e-23	4.11e-18	AGAGAGAGAGAGAGAGAGAGAGAGAGAGAGAGAGAGAGAGA
AGRGAGRGAGRGAGRGAGRGAGRGAGRGAGRGAGRGAGRGA	ZNF169-rep2	Gypsy152B-LTR_DR	57	97	-	66.7	2.95e-23	4.11e-18	AGAGAGAGAGAGAGAGAGAGAGAGAGAGAGAGAGAGAGAGA
AGRGAGRGAGRGAGRGAGRGAGRGAGRGAGRGAGRGAGRGA	ZNF169-rep2	hAT-N36C_DR	182	222	+	66.7	2.95e-23	4.11e-18	agagagagagagagagagagagagagagagagagagagaga
AGRGAGRGAGRGAGRGAGRGAGRGAGRGAGRGAGRGAGRGA	ZNF169-rep2	hAT-N36C_DR	184	224	+	66.7	2.95e-23	4.11e-18	agagagagagagagagagagagagagagagagagagagaga
AGRGAGRGAGRGAGRGAGRGAGRGAGRGAGRGAGRGAGRGA	ZNF169-rep2	hAT-N36C_DR	186	226	+	66.7	2.95e-23	4.11e-18	agagagagagagagagagagagagagagagagagagagaga
AGRGAGRGAGRGAGRGAGRGAGRGAGRGAGRGAGRGAGRGA	ZNF169-rep2	hAT-N36_DR	186	226	+	66.7	2.95e-23	4.11e-18	agagagagagagagagagagagagagagagagagagagaga
AGRGAGRGAGRGAGRGAGRGAGRGAGRGAGRGAGRGAGRGA	ZNF169-rep2	hAT-N36B_DR	186	226	+	66.7	2.95e-23	4.11e-18	agagagagagagagagagagagagagagagagagagagaga
AGRGAGRGAGRGAGRGAGRGAGRGAGRGAGRGAGRGAGRGA	ZNF169-rep2	hAT-N36_DR	188	228	+	66.7	2.95e-23	4.11e-18	agagagagagagagagagagagagagagagagagagagaga
AGRGAGRGAGRGAGRGAGRGAGRGAGRGAGRGAGRGAGRGA	ZNF169-rep2	hAT-N36C_DR	188	228	+	66.7	2.95e-23	4.11e-18	agagagagagagagagagagagagagagagagagagagaga
AGRGAGRGAGRGAGRGAGRGAGRGAGRGAGRGAGRGAGRGA	ZNF169-rep2	hAT-N159_DR	188	228	+	66.7	2.95e-23	4.11e-18	agagagagagagagagagagagagagagagagagagagaga
AGRGAGRGAGRGAGRGAGRGAGRGAGRGAGRGAGRGAGRGA	ZNF169-rep2	hAT-N36B_DR	188	228	+	66.7	2.95e-23	4.11e-18	agagagagagagagagagagagagagagagagagagagaga
AGRGAGRGAGRGAGRGAGRGAGRGAGRGAGRGAGRGAGRGA	ZNF169-rep2	hAT-N36_DR	190	230	+	66.7	2.95e-23	4.11e-18	agagagagagagagagagagagagagagagagagagagaga
AGRGAGRGAGRGAGRGAGRGAGRGAGRGAGRGAGRGAGRGA	ZNF169-rep2	hAT-N159_DR	190	230	+	66.7	2.95e-23	4.11e-18	agagagagagagagagagagagagagagagagagagagaga
AGRGAGRGAGRGAGRGAGRGAGRGAGRGAGRGAGRGAGRGA	ZNF169-rep2	hAT-N36B_DR	190	230	+	66.7	2.95e-23	4.11e-18	agagagagagagagagagagagagagagagagagagagaga
AGRGAGRGAGRGAGRGAGRGAGRGAGRGAGRGAGRGAGRGA	ZNF169-rep2	hAT-N159_DR	192	232	+	66.7	2.95e-23	4.11e-18	agagagagagagagagagagagagagagagagagagagaga
AGRGAGRGAGRGAGRGAGRGAGRGAGRGAGRGAGRGAGRGA	ZNF169-rep2	hAT-N36_DR	192	232	+	66.7	2.95e-23	4.11e-18	agagagagagagagagagagagagagagagagagagagaga
AGRGAGRGAGRGAGRGAGRGAGRGAGRGAGRGAGRGAGRGA	ZNF169-rep2	hAT-N159_DR	194	234	+	66.7	2.95e-23	4.11e-18	agagagagagagagagagagagagagagagagagagagaga
AGRGAGRGAGRGAGRGAGRGAGRGAGRGAGRGAGRGAGRGA	ZNF169-rep2	hAT-N36_DR	194	234	+	66.7	2.95e-23	4.11e-18	agagagagagagagagagagagagagagagagagagagaga
AGRGAGRGAGRGAGRGAGRGAGRGAGRGAGRGAGRGAGRGA	ZNF169-rep2	hAT-N159_DR	196	236	+	66.7	2.95e-23	4.11e-18	agagagagagagagagagagagagagagagagagagagaga
AGRGAGRGAGRGAGRGAGRGAGRGAGRGAGRGAGRGAGRGA	ZNF169-rep2	hAT-N159_DR	198	238	+	66.7	2.95e-23	4.11e-18	agagagagagagagagagagagagagagagagagagagaga
AGRGAGRGAGRGAGRGAGRGAGRGAGRGAGRGAGRGAGRGA	ZNF169-rep2	hAT-N159_DR	200	240	+	66.7	2.95e-23	4.11e-18	agagagagagagagagagagagagagagagagagagagaga
AGRGAGRGAGRGAGRGAGRGAGRGAGRGAGRGAGRGAGRGA	ZNF169-rep2	hAT-N159_DR	202	242	+	66.7	2.95e-23	4.11e-18	agagagagagagagagagagagagagagagagagagagaga
AGRGAGRGAGRGAGRGAGRGAGRGAGRGAGRGAGRGAGRGA	ZNF169-rep2	hAT-N159_DR	204	244	+	66.7	2.95e-23	4.11e-18	agagagagagagagagagagagagagagagagagagagaga
AGRGAGRGAGRGAGRGAGRGAGRGAGRGAGRGAGRGAGRGA	ZNF169-rep2	hAT-N159_DR	206	246	+	66.7	2.95e-23	4.11e-18	agagagagagagagagagagagagagagagagagagagaga
AGRGAGRGAGRGAGRGAGRGAGRGAGRGAGRGAGRGAGRGA	ZNF169-rep2	hAT-N159_DR	208	248	+	66.7	2.95e-23	4.11e-18	agagagagagagagagagagagagagagagagagagagaga
AGRGAGRGAGRGAGRGAGRGAGRGAGRGAGRGAGRGAGRGA	ZNF169-rep2	hAT-N159_DR	210	250	+	66.7	2.95e-23	4.11e-18	agagagagagagagagagagagagagagagagagagagaga
AGRGAGRGAGRGAGRGAGRGAGRGAGRGAGRGAGRGAGRGA	ZNF169-rep2	hAT-N159_DR	212	252	+	66.7	2.95e-23	4.11e-18	agagagagagagagagagagagagagagagagagagagaga
AGRGAGRGAGRGAGRGAGRGAGRGAGRGAGRGAGRGAGRGA	ZNF169-rep2	hAT-N159_DR	214	254	+	66.7	2.95e-23	4.11e-18	agagagagagagagagagagagagagagagagagagagaga
AGRGAGRGAGRGAGRGAGRGAGRGAGRGAGRGAGRGAGRGA	ZNF169-rep2	hAT-N159_DR	216	256	+	66.7	2.95e-23	4.11e-18	agagagagagagagagagagagagagagagagagagagaga
AGRGAGRGAGRGAGRGAGRGAGRGAGRGAGRGAGRGAGRGA	ZNF169-rep2	hAT-N159_DR	218	258	+	66.7	2.95e-23	4.11e-18	agagagagagagagagagagagagagagagagagagagaga
AGRGAGRGAGRGAGRGAGRGAGRGAGRGAGRGAGRGAGRGA	ZNF169-rep2	hAT-N159_DR	220	260	+	66.7	2.95e-23	4.11e-18	agagagagagagagagagagagagagagagagagagagaga
AGRGAGRGAGRGAGRGAGRGAGRGAGRGAGRGAGRGAGRGA	ZNF169-rep2	hAT-N48B_DR	625	665	-	66.7	2.95e-23	4.11e-18	AGAGAGAGAGAGAGAGAGAGAGAGAGAGAGAGAGAGAGAGA
AGRGAGRGAGRGAGRGAGRGAGRGAGRGAGRGAGRGAGRGA	ZNF169-rep2	CryptonV-2_DR	755	795	+	66.7	2.95e-23	4.11e-18	agagagagagagagagagagagagagagagagagagagaga
AGRGAGRGAGRGAGRGAGRGAGRGAGRGAGRGAGRGAGRGA	ZNF169-rep2	CryptonV-2_DR	757	797	+	66.7	2.95e-23	4.11e-18	agagagagagagagagagagagagagagagagagagagaga
AGRGAGRGAGRGAGRGAGRGAGRGAGRGAGRGAGRGAGRGA	ZNF169-rep2	CryptonV-2_DR	759	799	+	66.7	2.95e-23	4.11e-18	agagagagagagagagagagagagagagagagagagagaga
AGRGAGRGAGRGAGRGAGRGAGRGAGRGAGRGAGRGAGRGA	ZNF169-rep2	DNA9-3_DR	1170	1210	-	66.7	2.95e-23	4.11e-18	AGAGAGAGAGAGAGAGAGAGAGAGAGAGAGAGAGAGAGAGA
AGRGAGRGAGRGAGRGAGRGAGRGAGRGAGRGAGRGAGRGA	ZNF169-rep2	hAT-30N1_DR	1324	1364	+	66.7	2.95e-23	4.11e-18	agagagagagagagagagagagagagagagagagagagaga
AGRGAGRGAGRGAGRGAGRGAGRGAGRGAGRGAGRGAGRGA	ZNF169-rep2	hAT-30N1_DR	1326	1366	+	66.7	2.95e-23	4.11e-18	agagagagagagagagagagagagagagagagagagagaga
AGRGAGRGAGRGAGRGAGRGAGRGAGRGAGRGAGRGAGRGA	ZNF169-rep2	hAT-30N1_DR	1328	1368	+	66.7	2.95e-23	4.11e-18	agagagagagagagagagagagagagagagagagagagaga
AGRGAGRGAGRGAGRGAGRGAGRGAGRGAGRGAGRGAGRGA	ZNF169-rep2	hAT-30N1_DR	1330	1370	+	66.7	2.95e-23	4.11e-18	agagagagagagagagagagagagagagagagagagagaga
AGRGAGRGAGRGAGRGAGRGAGRGAGRGAGRGAGRGAGRGA	ZNF169-rep2	hAT-30N1_DR	1332	1372	+	66.7	2.95e-23	4.11e-18	agagagagagagagagagagagagagagagagagagagaga
AGRGAGRGAGRGAGRGAGRGAGRGAGRGAGRGAGRGAGRGA	ZNF169-rep2	hAT-30N1_DR	1334	1374	+	66.7	2.95e-23	4.11e-18	agagagagagagagagagagagagagagagagagagagaga
AGRGAGRGAGRGAGRGAGRGAGRGAGRGAGRGAGRGAGRGA	ZNF169-rep2	hAT-30N1_DR	1336	1376	+	66.7	2.95e-23	4.11e-18	agagagagagagagagagagagagagagagagagagagaga
AGRGAGRGAGRGAGRGAGRGAGRGAGRGAGRGAGRGAGRGA	ZNF169-rep2	hAT-30N1_DR	1338	1378	+	66.7	2.95e-23	4.11e-18	agagagagagagagagagagagagagagagagagagagaga
AGRGAGRGAGRGAGRGAGRGAGRGAGRGAGRGAGRGAGRGA	ZNF169-rep2	hAT-30N1_DR	1340	1380	+	66.7	2.95e-23	4.11e-18	agagagagagagagagagagagagagagagagagagagaga
AGRGAGRGAGRGAGRGAGRGAGRGAGRGAGRGAGRGAGRGA	ZNF169-rep2	hAT-30N1_DR	1342	1382	+	66.7	2.95e-23	4.11e-18	agagagagagagagagagagagagagagagagagagagaga
AGRGAGRGAGRGAGRGAGRGAGRGAGRGAGRGAGRGAGRGA	ZNF169-rep2	hAT-30N1_DR	1344	1384	+	66.7	2.95e-23	4.11e-18	agagagagagagagagagagagagagagagagagagagaga
AGRGAGRGAGRGAGRGAGRGAGRGAGRGAGRGAGRGAGRGA	ZNF169-rep2	hAT-30N1_DR	1346	1386	+	66.7	2.95e-23	4.11e-18	agagagagagagagagagagagagagagagagagagagaga
AGRGAGRGAGRGAGRGAGRGAGRGAGRGAGRGAGRGAGRGA	ZNF169-rep2	hAT-30N1_DR	1348	1388	+	66.7	2.95e-23	4.11e-18	agagagagagagagagagagagagagagagagagagagaga
AGRGAGRGAGRGAGRGAGRGAGRGAGRGAGRGAGRGAGRGA	ZNF169-rep2	hAT-30N1_DR	1350	1390	+	66.7	2.95e-23	4.11e-18	agagagagagagagagagagagagagagagagagagagaga
AGRGAGRGAGRGAGRGAGRGAGRGAGRGAGRGAGRGAGRGA	ZNF169-rep2	hAT-30N1_DR	1352	1392	+	66.7	2.95e-23	4.11e-18	agagagagagagagagagagagagagagagagagagagaga
AGRGAGRGAGRGAGRGAGRGAGRGAGRGAGRGAGRGAGRGA	ZNF169-rep2	hAT-30N1_DR	1354	1394	+	66.7	2.95e-23	4.11e-18	agagagagagagagagagagagagagagagagagagagaga
AGRGAGRGAGRGAGRGAGRGAGRGAGRGAGRGAGRGAGRGA	ZNF169-rep2	hAT-30N1_DR	1356	1396	+	66.7	2.95e-23	4.11e-18	agagagagagagagagagagagagagagagagagagagaga
AGRGAGRGAGRGAGRGAGRGAGRGAGRGAGRGAGRGAGRGA	ZNF169-rep2	hAT-30N1_DR	1358	1398	+	66.7	2.95e-23	4.11e-18	agagagagagagagagagagagagagagagagagagagaga
AGRGAGRGAGRGAGRGAGRGAGRGAGRGAGRGAGRGAGRGA	ZNF169-rep2	hAT-30N1_DR	1360	1400	+	66.7	2.95e-23	4.11e-18	agagagagagagagagagagagagagagagagagagagaga
AGRGAGRGAGRGAGRGAGRGAGRGAGRGAGRGAGRGAGRGA	ZNF169-rep2	hAT-30N1_DR	1362	1402	+	66.7	2.95e-23	4.11e-18	agagagagagagagagagagagagagagagagagagagaga
AGRGAGRGAGRGAGRGAGRGAGRGAGRGAGRGAGRGAGRGA	ZNF169-rep2	hAT-30N1_DR	1364	1404	+	66.7	2.95e-23	4.11e-18	agagagagagagagagagagagagagagagagagagagaga
AGRGAGRGAGRGAGRGAGRGAGRGAGRGAGRGAGRGAGRGA	ZNF169-rep2	hAT-30N1_DR	1366	1406	+	66.7	2.95e-23	4.11e-18	agagagagagagagagagagagagagagagagagagagaga
AGRGAGRGAGRGAGRGAGRGAGRGAGRGAGRGAGRGAGRGA	ZNF169-rep2	hAT-30N1_DR	1368	1408	+	66.7	2.95e-23	4.11e-18	agagagagagagagagagagagagagagagagagagagaga
AGRGAGRGAGRGAGRGAGRGAGRGAGRGAGRGAGRGAGRGA	ZNF169-rep2	hAT-30N1_DR	1370	1410	+	66.7	2.95e-23	4.11e-18	agagagagagagagagagagagagagagagagagagagaga
AGRGAGRGAGRGAGRGAGRGAGRGAGRGAGRGAGRGAGRGA	ZNF169-rep2	hAT-30N1_DR	1372	1412	+	66.7	2.95e-23	4.11e-18	agagagagagagagagagagagagagagagagagagagaga
AGRGAGRGAGRGAGRGAGRGAGRGAGRGAGRGAGRGAGRGA	ZNF169-rep2	hAT-30N1_DR	1374	1414	+	66.7	2.95e-23	4.11e-18	agagagagagagagagagagagagagagagagagagagaga
AGRGAGRGAGRGAGRGAGRGAGRGAGRGAGRGAGRGAGRGA	ZNF169-rep2	hAT-30N1_DR	1376	1416	+	66.7	2.95e-23	4.11e-18	agagagagagagagagagagagagagagagagagagagaga
AGRGAGRGAGRGAGRGAGRGAGRGAGRGAGRGAGRGAGRGA	ZNF169-rep2	hAT-30N1_DR	1378	1418	+	66.7	2.95e-23	4.11e-18	agagagagagagagagagagagagagagagagagagagaga
AGRGAGRGAGRGAGRGAGRGAGRGAGRGAGRGAGRGAGRGA	ZNF169-rep2	hAT-30N1_DR	1380	1420	+	66.7	2.95e-23	4.11e-18	agagagagagagagagagagagagagagagagagagagaga
AGRGAGRGAGRGAGRGAGRGAGRGAGRGAGRGAGRGAGRGA	ZNF169-rep2	hAT-30N1_DR	1382	1422	+	66.7	2.95e-23	4.11e-18	agagagagagagagagagagagagagagagagagagagaga
AGRGAGRGAGRGAGRGAGRGAGRGAGRGAGRGAGRGAGRGA	ZNF169-rep2	hAT-30N1_DR	1384	1424	+	66.7	2.95e-23	4.11e-18	agagagagagagagagagagagagagagagagagagagaga
AGRGAGRGAGRGAGRGAGRGAGRGAGRGAGRGAGRGAGRGA	ZNF169-rep2	hAT-30N1_DR	1386	1426	+	66.7	2.95e-23	4.11e-18	agagagagagagagagagagagagagagagagagagagaga
AGRGAGRGAGRGAGRGAGRGAGRGAGRGAGRGAGRGAGRGA	ZNF169-rep2	hAT-30N1_DR	1388	1428	+	66.7	2.95e-23	4.11e-18	agagagagagagagagagagagagagagagagagagagaga
AGRGAGRGAGRGAGRGAGRGAGRGAGRGAGRGAGRGAGRGA	ZNF169-rep2	hAT-30N1_DR	1390	1430	+	66.7	2.95e-23	4.11e-18	agagagagagagagagagagagagagagagagagagagaga
AGRGAGRGAGRGAGRGAGRGAGRGAGRGAGRGAGRGAGRGA	ZNF169-rep2	hAT-30N1_DR	1392	1432	+	66.7	2.95e-23	4.11e-18	agagagagagagagagagagagagagagagagagagagaga
AGRGAGRGAGRGAGRGAGRGAGRGAGRGAGRGAGRGAGRGA	ZNF169-rep2	DNA-TA-4_DR	1426	1466	-	66.7	2.95e-23	4.11e-18	AGAGAGAGAGAGAGAGAGAGAGAGAGAGAGAGAGAGAGAGA
AGRGAGRGAGRGAGRGAGRGAGRGAGRGAGRGAGRGAGRGA	ZNF169-rep2	DNA-TA-4_DR	1428	1468	-	66.7	2.95e-23	4.11e-18	AGAGAGAGAGAGAGAGAGAGAGAGAGAGAGAGAGAGAGAGA
AGRGAGRGAGRGAGRGAGRGAGRGAGRGAGRGAGRGAGRGA	ZNF169-rep2	DNA-TA-4_DR	1430	1470	-	66.7	2.95e-23	4.11e-18	AGAGAGAGAGAGAGAGAGAGAGAGAGAGAGAGAGAGAGAGA
AGRGAGRGAGRGAGRGAGRGAGRGAGRGAGRGAGRGAGRGA	ZNF169-rep2	DNA-TA-4_DR	1432	1472	-	66.7	2.95e-23	4.11e-18	AGAGAGAGAGAGAGAGAGAGAGAGAGAGAGAGAGAGAGAGA
AGRGAGRGAGRGAGRGAGRGAGRGAGRGAGRGAGRGAGRGA	ZNF169-rep2	DNA-TA-4_DR	1434	1474	-	66.7	2.95e-23	4.11e-18	AGAGAGAGAGAGAGAGAGAGAGAGAGAGAGAGAGAGAGAGA
AGRGAGRGAGRGAGRGAGRGAGRGAGRGAGRGAGRGAGRGA	ZNF169-rep2	Helitron-N3_DR	2732	2772	-	66.7	2.95e-23	4.11e-18	AGAGAGAGAGAGAGAGAGAGAGAGAGAGAGAGAGAGAGAGA
AGRGAGRGAGRGAGRGAGRGAGRGAGRGAGRGAGRGAGRGA	ZNF169-rep2	Tx1-34_DR	5412	5452	-	66.7	2.95e-23	4.11e-18	AGAGAGAGAGAGAGAGAGAGAGAGAGAGAGAGAGAGAGAGA
AGRGAGRGAGRGAGRGAGRGAGRGAGRGAGRGAGRGAGRGA	ZNF169-rep2	Gypsy50-I_DR	5446	5486	-	66.7	2.95e-23	4.11e-18	AGAGAGAGAGAGAGAGAGAGAGAGAGAGAGAGAGAGAGAGA
AGRGAGRGAGRGAGRGAGRGAGRGAGRGAGRGAGRGAGRGA	ZNF169-rep2	CryptonV-4N1_DR	5942	5982	-	66.7	2.95e-23	4.11e-18	AGAGAGAGAGAGAGAGAGAGAGAGAGAGAGAGAGAGAGAGA
AGRGAGRGAGRGAGRGAGRGAGRGAGRGAGRGAGRGAGRGA	ZNF169-rep2	DNA9-3_DR	9400	9440	-	66.7	2.95e-23	4.11e-18	AGAGAGAGAGAGAGAGAGAGAGAGAGAGAGAGAGAGAGAGA
AGRGAGRGAGRGAGRGAGRGAGRGAGRGAGRGAGRGAGRGA	ZNF169-rep2	DNA9-3_DR	9402	9442	-	66.7	2.95e-23	4.11e-18	AGAGAGAGAGAGAGAGAGAGAGAGAGAGAGAGAGAGAGAGA
TGTGTGTGTGTGTGTGTGDKKKKKKKKGTGTGTGTGTGTGTGTGTGTGTG	ZNF19	ERV1-N3-I_DR	3615	3664	-	61.9737	3.43e-23	1.09e-18	TGTTTGTGTGTGTGTGTGTGTGTGTGTGTGTGTGTGTGTGTGTGTGTGTG
TGTGTGTGTGTGTGTGTGDKKKKKKKKGTGTGTGTGTGTGTGTGTGTGTG	ZNF19	Zisupton-6_DR	9415	9464	-	61.9737	3.43e-23	1.09e-18	TGTTTGTGTGTGTGTGTGTGTGTGTGTGTGTGTGTGTGTGTGTGTGTGTG
TCTCTCTCTCTCTCTCTCTCTCTCTCTCTCTCTCTCTCTCTCTCTCTCTC	ZNF212	hAT-N34_DR	586	635	-	64.7273	3.64e-23	2.88e-18	TCTCTCTCGCGCGCTCTCGCTCTGTCTCTCTCTCTCTGTCTCTCTCTCTC
TGTGTGTGTGTGTGTGTGDKKKKKKKKGTGTGTGTGTGTGTGTGTGTGTG	ZNF19	Helitron-2_DR	6059	6108	-	61.8421	4.09e-23	1.29e-18	TTTGTGAGTGTGTGTGTGTGTGTGTGTGTGTGTGTGTGTGTGTGTGTGTG
GTRYRTGTGYGYRTGTGYGTGTGYGYGYRYRCRYRYRYGYRYRYRCRYA	ZNF557	EnSpm-7_DR	7125	7173	+	61.9878	4.16e-23	4.72e-17	gtgtgtgtgtgtgtgtgtgtgtgtgtgtgtgtgtgtgtgcgtgcgcaca
TGTGTGTGTGTGTGTGTGDKKKKKKKKGTGTGTGTGTGTGTGTGTGTGTG	ZNF19	EnSpm-9_DR	924	973	+	61.8026	4.31e-23	1.36e-18	tgtgtgtgtgtgtgtgtgtgtgtgtgtgtgtgtgtgtgtgtgtgtgtatg
GTRYRTGTGYGYRTGTGYGTGTGYGYGYRYRCRYRYRYGYRYRYRCRYA	ZNF557	EnSpm-7_DR	7123	7171	+	61.9634	4.32e-23	4.72e-17	gtgtgtgtgtgtgtgtgtgtgtgtgtgtgtgtgtgtgtgtgcgtgcgca
TGTGTGTGTGTGTGTGTGDKKKKKKKKGTGTGTGTGTGTGTGTGTGTGTG	ZNF19	Zisupton-7_DR	11474	11523	+	61.7763	4.46e-23	1.4e-18	tgtgtgtgtctgtgtgtgtctgtgtgtgtgtgtgtgtgtgtgtgtgtgtg
TGTGTGTGTGTGTGTGTGDKKKKKKKKGTGTGTGTGTGTGTGTGTGTGTG	ZNF19	Polinton-1_DR	17614	17663	-	61.7368	4.7e-23	1.48e-18	TCTGTGTGTGTGTGTGTGTGTGTCTGTGTGTGTGTGTGTGTGTGTGTGTG
TCTCTCTCTCTCTCTCTCTCTCTCTCTCTCTCTCTCTCTCTCTCTCTCTC	ZNF212	hAT-N48B_DR	625	674	+	64.0455	4.89e-23	3.84e-18	tctctctctctctctctctctctctctctctctctctctctcacacacac
TGTGTGTGTGTGTGTGTGDKKKKKKKKGTGTGTGTGTGTGTGTGTGTGTG	ZNF19	Gypsy-31-LTR_DR	78	127	-	61.6974	4.95e-23	1.52e-18	TGTGTGTGTGTGTGTGTGTGTGTGTGTGTGTGTGTGTGTGTGTGTGTGTA
TGTGTGTGTGTGTGTGTGDKKKKKKKKGTGTGTGTGTGTGTGTGTGTGTG	ZNF19	hAT-N131_DR	256	305	-	61.6974	4.95e-23	1.52e-18	TGTGTGTGTGTGTGTGTGTGTGTGTGTGTGTGTGTGTGTGTGTGTGTGTA
TGTGTGTGTGTGTGTGTGDKKKKKKKKGTGTGTGTGTGTGTGTGTGTGTG	ZNF19	EnSpm-9_DR	922	971	+	61.6974	4.95e-23	1.52e-18	tgtgtgtgtgtgtgtgtgtgtgtgtgtgtgtgtgtgtgtgtgtgtgtgta
TGTGTGTGTGTGTGTGTGDKKKKKKKKGTGTGTGTGTGTGTGTGTGTGTG	ZNF19	EnSpm-N46_DR	2217	2266	-	61.6974	4.95e-23	1.52e-18	TGTGTGTGTGTGTGTGTGTGTGTGTGTGTGTGTGTGTGTGTGTGTGTGTA
TGTGTGTGTGTGTGTGTGDKKKKKKKKGTGTGTGTGTGTGTGTGTGTGTG	ZNF19	EnSpm-N14_DR	3571	3620	-	61.6974	4.95e-23	1.52e-18	TGTGTGTGTGTGTGTGTGTGTGTGTGTGTGTGTGTGTGTGTGTGTGTGTA
TGTGTGTGTGTGTGTGTGDKKKKKKKKGTGTGTGTGTGTGTGTGTGTGTG	ZNF19	ENSPM-6_DR	13949	13998	-	61.6974	4.95e-23	1.52e-18	TGTGTGTGTGTGTGTGTGTGTGTGTGTGTGTGTGTGTGTGTGTGTGTGTA
TGTGTGTGTGTGTGTGTGDKKKKKKKKGTGTGTGTGTGTGTGTGTGTGTG	ZNF19	Polinton-1_DR	17129	17178	-	61.6974	4.95e-23	1.52e-18	TGTGTGTGTGTGTGTGTGTGTGTGTGTGTGTGTGTGTGTGTGTGTGTGTA
TGTGTGTGTGTGTGTGTGDKKKKKKKKGTGTGTGTGTGTGTGTGTGTGTG	ZNF19	ENSPM-6_DR	31669	31718	-	61.6974	4.95e-23	1.52e-18	TGTGTGTGTGTGTGTGTGTGTGTGTGTGTGTGTGTGTGTGTGTGTGTGTA
TGTGTGTGTGTGTGTGTGDKKKKKKKKGTGTGTGTGTGTGTGTGTGTGTG	ZNF19	Zisupton-6_DR	9435	9484	-	61.6316	5.4e-23	1.66e-18	TGTGTGTATGTGTGTGTTTGTGTTTGTGTGTGTGTGTGTGTGTGTGTGTG
GTRYRTGTGYGYRTGTGYGTGTGYGYGYRYRCRYRYRYGYRYRYRCRYA	ZNF557	EnSpm-7_DR	7133	7181	+	61.7683	5.75e-23	5.77e-17	gtgtgtgtgtgtgtgtgtgtgtgtgtgtgtgcgtgcgcacatgcgcgca
TCTCTCTCTCTCTCTCTCTCTCTCTCTCTCTCTCTCTCTCTCTCTCTCTC	ZNF212	hAT-N48B_DR	623	672	+	63.4318	6.31e-23	4.93e-18	tatctctctctctctctctctctctctctctctctctctctctcacacac
TCTCTCTCTCTCTCTCTCTCTCTCTCTCTCTCTCTCTCTCTCTCTCTCTC	ZNF212	Gypsy-230_DR-LTR	51	100	+	63.3864	6.4e-23	4.96e-18	ttcctctctctctctctctctctctctctctctctgtgtctctctctctc
TCTCTCTCTCTCTCTCTCTCTCTCTCTCTCTCTCTCTCTCTCTCTCTCTC	ZNF212	hAT-N36C_DR	167	216	-	63.1136	7.16e-23	5.44e-18	TCTCTCTCTCTCTCTCTCTCTCTCTCTCTCTCTCTCACTCACTCACTCAC
TCTCTCTCTCTCTCTCTCTCTCTCTCTCTCTCTCTCTCTCTCTCTCTCTC	ZNF212	hAT-N36_DR	171	220	-	63.1136	7.16e-23	5.44e-18	TCTCTCTCTCTCTCTCTCTCTCTCTCTCTCTCTCTCACTCACTCACTCAC
TCTCTCTCTCTCTCTCTCTCTCTCTCTCTCTCTCTCTCTCTCTCTCTCTC	ZNF212	hAT-N36B_DR	171	220	-	63.1136	7.16e-23	5.44e-18	TCTCTCTCTCTCTCTCTCTCTCTCTCTCTCTCTCTCACTCACTCACTCAC
GTRYRTGTGYGYRTGTGYGTGTGYGYGYRYRCRYRYRYGYRYRYRCRYA	ZNF557	HATN11B_DR	425	473	-	61.5976	7.38e-23	6.35e-17	GTGTGTGTGTGTGTGTGTGTGTGTGTGTGTGTGTGTGTGTGCGCGCGCG
GTRYRTGTGYGYRTGTGYGTGTGYGYGYRYRCRYRYRYGYRYRYRCRYA	ZNF557	Helitron-2_DR	6021	6069	-	61.5976	7.38e-23	6.35e-17	GTGTGTGTGTGTGTGTGTGTGTGTGTGTGTGTGTGTGTGTGCGCGCGCG
TGTGTGTGTGTGTGTGTGDKKKKKKKKGTGTGTGTGTGTGTGTGTGTGTG	ZNF19	Zisupton-6_DR	9425	9474	-	61.3684	7.63e-23	2.33e-18	TGTGTGTTTGTGTTTGTGTGTGTGTGTGTGTGTGTGTGTGTGTGTGTGTG
TCTCTCTCTCTCTCTCTCTCTCTCTCTCTCTCTCTCTCTCTCTCTCTCTC	ZNF212	Zisupton-7_DR	16166	16215	-	62.8636	7.96e-23	6.01e-18	TCTCTCTCTCTTTCTCTCTCTCTCTCTCTCTCTCTCTCTCTCTCTCATAC
GTRYRTGTGYGYRTGTGYGTGTGYGYGYRYRCRYRYRYGYRYRYRCRYA	ZNF557	Polinton-4N1_DR	4774	4822	+	61.5	8.5e-23	6.82e-17	gtgtgtgtgtgtgtgtgtgtgtgtgcgtgtgcgtgcgtgtgcgtgtgtg
TCTCTCTCTCTCTCTCTCTCTCTCTCTCTCTCTCTCTCTCTCTCTCTCTC	ZNF212	DNA9-3_DR	9374	9423	+	62.5455	9.07e-23	6.81e-18	actttctctctctctctctctccccctctctctctctctctctctctctc
TGTGTGTGTGTGTGTGTGDKKKKKKKKGTGTGTGTGTGTGTGTGTGTGTG	ZNF19	ENSPM-6_DR	14879	14928	+	61.1974	9.52e-23	2.89e-18	tgtgtgtgtgtgtgtgtgtgtgtgtgtgtgtgtgtgtgtgtgtgtgtttt
TGTGTGTGTGTGTGTGTGDKKKKKKKKGTGTGTGTGTGTGTGTGTGTGTG	ZNF19	HARBINGER1_DR	2747	2796	-	61.1974	9.52e-23	2.89e-18	TGTGTGTGTGTGTGTGTGTGTGTGTGTGTGTGTGTGTGTGTGTGTGTTTT
TGTGTGTGTGTGTGTGTGDKKKKKKKKGTGTGTGTGTGTGTGTGTGTGTG	ZNF19	DNA-N43_DR	548	597	-	61.1579	1e-22	3.04e-18	GTTGTGTGTGTGGGTGTGTGTGTGTGTGTGTGTGTGTGTGTGTGTGTGTG
GTRYRTGTGYGYRTGTGYGTGTGYGYGYRYRCRYRYRYGYRYRYRCRYA	ZNF557	Polinton-4N1_DR	4770	4818	+	61.378	1.01e-22	7.62e-17	gtgtgtgtgtgtgtgtgtgtgtgtgtgtgcgtgtgcgtgcgtgtgcgtg
TGTGTGTGTGTGTGTGTGDKKKKKKKKGTGTGTGTGTGTGTGTGTGTGTG	ZNF19	EnSpm-N13_DR	5983	6032	+	61.1053	1.07e-22	3.23e-18	tgtgtgtgtgtgtgtgtgtgtgtgtgtgtgtgtgtgtgcgtgcgtgtgtg
TGTGTGTGTGTGTGTGTGDKKKKKKKKGTGTGTGTGTGTGTGTGTGTGTG	ZNF19	ERV1-N3-I_DR	3715	3764	-	61.1053	1.07e-22	3.23e-18	TGTGTGTTTGTGTGTGTATGTTGTGTGGTGTGTGTGTGTGTGTGTGTGTG
AGRGAGRGAGRGAGRGAGRGAGRGAGRGAGRGAGRGAGRGA	ZNF169-rep2	DNA9-3_DR	9382	9422	-	65.6286	1.11e-22	1.52e-17	AGAGAGAGAGAGAGAGAGAGAGAGGGGGAGAGAGAGAGAGA
TGTGTGTGTGTGTGTGTGDKKKKKKKKGTGTGTGTGTGTGTGTGTGTGTG	ZNF19	Zisupton-7_DR	11458	11507	+	61.0789	1.11e-22	3.34e-18	tgtgtgtgtgtgtgtgtgtgtgtgtctgtgtgtgtctgtgtgtgtgtgtg
TGTGTGTGTGTGTGTGTGDKKKKKKKKGTGTGTGTGTGTGTGTGTGTGTG	ZNF19	Zisupton-7_DR	11442	11491	+	61.0395	1.17e-22	3.5e-18	tgtgtgtgtgtgtgtgtgtgtgtgtgtgtgtgtgtgtgtgtctgtgtgtg
TCTCTCTCTCTCTCTCTCTCTCTCTCTCTCTCTCTCTCTCTCTCTCTCTC	ZNF212	CryptonV-4N1_DR	5922	5971	+	61.9318	1.17e-22	8.71e-18	ctgctctctctctctctctttctctctctctctctctctctctctctctc
TGTGTGTGTGTGTGTGTGDKKKKKKKKGTGTGTGTGTGTGTGTGTGTGTG	ZNF19	EnSpm-7_DR	7092	7141	+	61.0132	1.21e-22	3.61e-18	attgtgtgtgtgtgtgtgtgtgtgtgtgtgtgtgtgtgtgtgtgtgtgtg
TCTCTCTCTCTCTCTCTCTCTCTCTCTCTCTCTCTCTCTCTCTCTCTCTC	ZNF212	hAT-N34_DR	614	663	-	61.8409	1.22e-22	9e-18	TTTCTCTCTCTCTCTCTCTCTCTCTCTCTCTCTCTCGCGCGCTCTCGCTC
TCTCTCTCTCTCTCTCTCTCTCTCTCTCTCTCTCTCTCTCTCTCTCTCTC	ZNF212	hAT-N36B_DR	187	236	-	61.8295	1.22e-22	9e-18	CGTGTGTCTCTCTCTCTCTCTCTCTCTCTCTCTCTCTCTCTCTCTCTCTC
TCTCTCTCTCTCTCTCTCTCTCTCTCTCTCTCTCTCTCTCTCTCTCTCTC	ZNF212	DNA-2-32_DR	2779	2828	+	61.7841	1.24e-22	9.1e-18	tctctctctctctctctctctctctctctctctctttctctctctctact
TCTCTCTCTCTCTCTCTCTCTCTCTCTCTCTCTCTCTCTCTCTCTCTCTC	ZNF212	CryptonV-4N1_DR	5942	5991	+	61.6818	1.28e-22	9.34e-18	tctctctctctctctctctctctctctctctctctctctctttctttttt
TGTGTGTGTGTGTGTGTGDKKKKKKKKGTGTGTGTGTGTGTGTGTGTGTG	ZNF19	Zisupton-6_DR	9427	9476	-	60.9211	1.36e-22	4.05e-18	TGTGTGTGTTTGTGTTTGTGTGTGTGTGTGTGTGTGTGTGTGTGTGTGTG
TCTCTCTCTCTCTCTCTCTCTCTCTCTCTCTCTCTCTCTCTCTCTCTCTC	ZNF212	Gypsy50-I_DR	5440	5489	+	61.2727	1.53e-22	1.11e-17	tgtctttctctctctctctctctctctctctctctctctctctctctcga
TCTCTCTCTCTCTCTCTCTCTCTCTCTCTCTCTCTCTCTCTCTCTCTCTC	ZNF212	Zisupton-7_DR	16172	16221	-	61.2273	1.56e-22	1.12e-17	TCAATTTCTCTCTCTCTTTCTCTCTCTCTCTCTCTCTCTCTCTCTCTCTC
TCTCTCTCTCTCTCTCTCTCTCTCTCTCTCTCTCTCTCTCTCTCTCTCTC	ZNF212	Zisupton-7_DR	16170	16219	-	61.1364	1.61e-22	1.15e-17	AATTTCTCTCTCTCTTTCTCTCTCTCTCTCTCTCTCTCTCTCTCTCTCTC
AGRGAGRGAGRGAGRGAGRGAGRGAGRGAGRGAGRGAGRGA	ZNF169-rep2	hAT-30N1_DR	1322	1362	+	65.3143	1.63e-22	2.21e-17	ggagagagagagagagagagagagagagagagagagagaga
TGTGTGTGTGTGTGTGTGDKKKKKKKKGTGTGTGTGTGTGTGTGTGTGTG	ZNF19	Polinton-4N1_DR	4721	4770	+	60.7632	1.66e-22	4.92e-18	cgtgtgtgtgtgtgtgtgtgtgtgtgtgtgtgtgtgtgtgtgtgtgtgtg
TGTGTGTGTGTGTGTGTGDKKKKKKKKGTGTGTGTGTGTGTGTGTGTGTG	ZNF19	Gypsy-31-LTR_DR	108	157	-	60.7632	1.66e-22	4.92e-18	CGTGTGTGTGTGTGTGTGTGTGTGTGTGTGTGTGTGTGTGTGTGTGTGTG
TGTGTGTGTGTGTGTGTGDKKKKKKKKGTGTGTGTGTGTGTGTGTGTGTG	ZNF19	EnSpm-N14_DR	3565	3614	-	60.7632	1.66e-22	4.92e-18	TGTGTGTGTGTGTGTGTGTGTGTGTGTGTGTGTGTGTGTGTGTATCTGTG
TGTGTGTGTGTGTGTGTGDKKKKKKKKGTGTGTGTGTGTGTGTGTGTGTG	ZNF19	Zisupton-6_DR	9431	9480	-	60.75	1.69e-22	4.99e-18	TGTATGTGTGTGTTTGTGTTTGTGTGTGTGTGTGTGTGTGTGTGTGTGTG
TGTGTGTGTGTGTGTGTGDKKKKKKKKGTGTGTGTGTGTGTGTGTGTGTG	ZNF19	Zisupton-6_DR	9433	9482	-	60.7237	1.75e-22	5.15e-18	TGTGTATGTGTGTGTTTGTGTTTGTGTGTGTGTGTGTGTGTGTGTGTGTG
TGTGTGTGTGTGTGTGTGDKKKKKKKKGTGTGTGTGTGTGTGTGTGTGTG	ZNF19	Zisupton-7_DR	11460	11509	+	60.7105	1.78e-22	5.22e-18	tgtgtgtgtgtgtgtgtgtgtgtctgtgtgtgtctgtgtgtgtgtgtgtg
TCTCTCTCTCTCTCTCTCTCTCTCTCTCTCTCTCTCTCTCTCTCTCTCTC	ZNF212	hAT-N34_DR	612	661	-	60.7727	1.88e-22	1.33e-17	TCTCTCTCTCTCTCTCTCTCTCTCTCTCTCTCTCGCGCGCTCTCGCTCTG
GTRYRTGTGYGYRTGTGYGTGTGYGYGYRYRCRYRYRYGYRYRYRCRYA	ZNF557	Gypsy118-LTR_DR	455	503	+	60.8902	2.02e-22	1.28e-16	gtgtgtgtgcgtgcgtgcgtgcgtgcgtgcgtgtgtgtgtgcgtgcgtg
TCTCTCTCTCTCTCTCTCTCTCTCTCTCTCTCTCTCTCTCTCTCTCTCTC	ZNF212	DNA-2-32_DR	2767	2816	+	60.5682	2.02e-22	1.43e-17	tctttctttctttctctctctctctctctctctctctctctctctctttc
GTRYRTGTGYGYRTGTGYGTGTGYGYGYRYRCRYRYRYGYRYRYRCRYA	ZNF557	Polinton-4N1_DR	4768	4816	+	60.878	2.05e-22	1.28e-16	gtgtgtgtgtgtgtgtgtgtgtgtgtgtgtgcgtgtgcgtgcgtgtgcg
GTRYRTGTGYGYRTGTGYGTGTGYGYGYRYRCRYRYRYGYRYRYRCRYA	ZNF557	EnSpm-7_DR	7131	7179	+	60.8659	2.09e-22	1.28e-16	gtgtgtgtgtgtgtgtgtgtgtgtgtgtgtgtgcgtgcgcacatgcgcg
TGTGTGTGTGTGTGTGTGDKKKKKKKKGTGTGTGTGTGTGTGTGTGTGTG	ZNF19	Harbinger-5_DR	705	754	+	60.5789	2.1e-22	6.14e-18	gctgtgtgtgtgtgtgtgtgtgtgtgtgtgtgtgtgtgtgtgtgtgtgtt
TGTGTGTGTGTGTGTGTGDKKKKKKKKGTGTGTGTGTGTGTGTGTGTGTG	ZNF19	Helitron-2_DR	6057	6106	-	60.5789	2.1e-22	6.14e-18	TGTGAGTGTGTGTGTGTGTGTGTGTGTGTGTGTGTGTGTGTGTGTGTGTG
GTRYRTGTGYGYRTGTGYGTGTGYGYGYRYRCRYRYRYGYRYRYRCRYA	ZNF557	ENSPM-6_DR	31725	31773	-	60.8537	2.13e-22	1.28e-16	GTGTGTGTGTGTGTGTGTGTGTGTGTGCGTGCGTGCGTGCGTGTATATA
TGTGTGTGTGTGTGTGTGDKKKKKKKKGTGTGTGTGTGTGTGTGTGTGTG	ZNF19	Helitron-2_DR	23605	23654	+	60.5263	2.24e-22	6.54e-18	ttagtgtgtgtgtgtgtgtgtgtgtgtgtgtgtgtgtgtgtgtgtgtgtg
AGRGAGRGAGRGAGRGAGRGAGRGAGRGAGRGAGRGAGRGA	ZNF169-rep2	DNA9-3_DR	9390	9430	-	65.0429	2.25e-22	3.02e-17	AGAGAGAGAGAGAGAGAGAGAGAGAGAGAGAGGGGGAGAGA
AGRGAGRGAGRGAGRGAGRGAGRGAGRGAGRGAGRGAGRGA	ZNF169-rep2	DNA9-3_DR	9380	9420	-	64.9714	2.45e-22	3.25e-17	AGAGAGAGAGAGAGAGAGAGAGGGGGAGAGAGAGAGAGAGA
TCTCTCTCTCTCTCTCTCTCTCTCTCTCTCTCTCTCTCTCTCTCTCTCTC	ZNF212	hAT-30N1_DR	1309	1358	-	60.1136	2.46e-22	1.73e-17	TCTCTCTCTCTCTCTCTCTCTCTCTCTCTCTCTCTCCCGCTCCCTCTATG
TGTGTGTGTGTGTGTGTGDKKKKKKKKGTGTGTGTGTGTGTGTGTGTGTG	ZNF19	ERV1-N3-I_DR	3711	3760	-	60.4342	2.52e-22	7.32e-18	TGTTTGTGTGTGTATGTTGTGTGGTGTGTGTGTGTGTGTGTGTGTGTGTG
AGRGAGRGAGRGAGRGAGRGAGRGAGRGAGRGAGRGAGRGA	ZNF169-rep2	DNA9-3_DR	9388	9428	-	64.9286	2.57e-22	3.38e-17	AGAGAGAGAGAGAGAGAGAGAGAGAGAGAGGGGGAGAGAGA
TGTGTGTGTGTGTGTGTGDKKKKKKKKGTGTGTGTGTGTGTGTGTGTGTG	ZNF19	ERV1-N3-I_DR	3599	3648	-	60.4079	2.6e-22	7.55e-18	TGTGTGTGTGTGTGTGTGTGTGTGTGTGTGTGTGTGTGTGTGTTTATGTG
TGTGTGTGTGTGTGTGTGDKKKKKKKKGTGTGTGTGTGTGTGTGTGTGTG	ZNF19	ERV1-N3-I_DR	3709	3758	-	60.3553	2.78e-22	8.05e-18	TTTGTGTGTGTATGTTGTGTGGTGTGTGTGTGTGTGTGTGTGTGTGTGTG
GTRYRTGTGYGYRTGTGYGTGTGYGYGYRYRCRYRYRYGYRYRYRCRYA	ZNF557	Polinton-4N1_DR	4764	4812	+	60.5854	3.08e-22	1.77e-16	gtgtgtgtgtgtgtgtgtgtgtgtgtgtgtgtgtgcgtgtgcgtgcgtg
AGRGAGRGAGRGAGRGAGRGAGRGAGRGAGRGAGRGAGRGA	ZNF169-rep2	DNA9-3_DR	9384	9424	-	64.7286	3.23e-22	4.2e-17	AGAGAGAGAGAGAGAGAGAGAGAGAGGGGGAGAGAGAGAGA
TCTCTCTCTCTCTCTCTCTCTCTCTCTCTCTCTCTCTCTCTCTCTCTCTC	ZNF212	DNA-N4_DR	634	683	+	59.2955	3.38e-22	2.35e-17	actctggtttgctctctctctctctctctctctctctctctctctctctg
AGRGAGRGAGRGAGRGAGRGAGRGAGRGAGRGAGRGAGRGA	ZNF169-rep2	Helitron-N3_DR	2730	2770	-	64.6714	3.45e-22	4.38e-17	AGAGAGAGAGAGAGAGAGAGAGAGAGAGAGAGAGAGAGAGG
AGRGAGRGAGRGAGRGAGRGAGRGAGRGAGRGAGRGAGRGA	ZNF169-rep2	DNA9-3_DR	9398	9438	-	64.6714	3.45e-22	4.38e-17	AGAGAGAGAGAGAGAGAGAGAGAGAGAGAGAGAGAGAGAGG
TCTCTCTCTCTCTCTCTCTCTCTCTCTCTCTCTCTCTCTCTCTCTCTCTC	ZNF212	hAT-N36C_DR	165	214	-	59.2273	3.49e-22	2.42e-17	TCTCTCTCTCTCTCTCTCTCTCTCTCTCTCTCTCACTCACTCACTCACGC
TGTGTGTGTGTGTGTGTGDKKKKKKKKGTGTGTGTGTGTGTGTGTGTGTG	ZNF19	EnSpm-21_DR	6930	6979	-	60.1711	3.5e-22	1.01e-17	AGTATGTGTGTGTGTGTGTGTGTGTGTGTGTGTGTGTGTGTGTGTGTGTG
TGTGTGTGTGTGTGTGTGDKKKKKKKKGTGTGTGTGTGTGTGTGTGTGTG	ZNF19	hAT-N159_DR	314	363	-	60.1579	3.56e-22	1.02e-17	TGTGTGTGTGTGTGTGTGTGTGTGTGTGTGTGTGTGTGTGTGCGTGTGTA
TGTGTGTGTGTGTGTGTGDKKKKKKKKGTGTGTGTGTGTGTGTGTGTGTG	ZNF19	Zisupton-7_DR	11472	11521	+	60.0789	3.92e-22	1.13e-17	tgtgtgtgtgtctgtgtgtgtctgtgtgtgtgtgtgtgtgtgtgtgtgtg
TGTGTGTGTGTGTGTGTGDKKKKKKKKGTGTGTGTGTGTGTGTGTGTGTG	ZNF19	DIRS-8B_DR	4861	4910	+	60.0526	4.05e-22	1.16e-17	tgtgtgtgtgtgtgtatgtgtgtgtgtgtgtgtgtgtgtgtgtgcgtgtg
TGTGTGTGTGTGTGTGTGDKKKKKKKKGTGTGTGTGTGTGTGTGTGTGTG	ZNF19	hAT-2n1_DR	1047	1096	+	60.0395	4.12e-22	1.17e-17	tatatgtgtgtgtgtgtgtgtgtgtgtgtgtgtgtgtgtgtgtgtgtgtg
TGTGTGTGTGTGTGTGTGDKKKKKKKKGTGTGTGTGTGTGTGTGTGTGTG	ZNF19	HARBINGER1_DR	2753	2802	-	60.0395	4.12e-22	1.17e-17	TATATGTGTGTGTGTGTGTGTGTGTGTGTGTGTGTGTGTGTGTGTGTGTG
TGTGTGTGTGTGTGTGTGDKKKKKKKKGTGTGTGTGTGTGTGTGTGTGTG	ZNF19	ENSPM-6_DR	31679	31728	-	60.0395	4.12e-22	1.17e-17	TATATGTGTGTGTGTGTGTGTGTGTGTGTGTGTGTGTGTGTGTGTGTGTG
AGRGAGRGAGRGAGRGAGRGAGRGAGRGAGRGAGRGAGRGA	ZNF169-rep2	DNA-2-32_DR	2783	2823	-	64.4	4.65e-22	5.84e-17	AGAGAGAGAAAGAGAGAGAGAGAGAGAGAGAGAGAGAGAGA
TGTGTGTGTGTGTGTGTGDKKKKKKKKGTGTGTGTGTGTGTGTGTGTGTG	ZNF19	Zisupton-7_DR	11482	11531	+	59.8421	5.25e-22	1.49e-17	tctgtgtgtgtctgtgtgtgtgtgtgtgtgtgtgtgtgtgtgtgtgtgtg
AGRGAGRGAGRGAGRGAGRGAGRGAGRGAGRGAGRGAGRGA	ZNF169-rep2	DNA9-3_DR	9396	9436	-	64.2857	5.26e-22	6.53e-17	AGAGAGAGAGAGAGAGAGAGAGAGAGAGAGAGAGAGAGGGG
TGTGTGTGTGTGTGTGTGDKKKKKKKKGTGTGTGTGTGTGTGTGTGTGTG	ZNF19	EnSpm-N13_DR	5985	6034	+	59.8158	5.42e-22	1.54e-17	tgtgtgtgtgtgtgtgtgtgtgtgtgtgtgtgtgtgcgtgcgtgtgtgtg
TGTGTGTGTGTGTGTGTGDKKKKKKKKGTGTGTGTGTGTGTGTGTGTGTG	ZNF19	DIRS-8B_DR	4853	4902	+	59.7895	5.6e-22	1.58e-17	tttatgtgtgtgtgtgtgtgtgtatgtgtgtgtgtgtgtgtgtgtgtgtg
ATSSATSSATGSATSSATSSATSSATSSATSSATSSATSSATSSATSSAT	ZNF333	Polinton-4_DR	12627	12676	-	66.2235	5.83e-22	5.4e-16	ATCCATCCATCCATCCATCCATCCATCCATCCATCCATCCATCCATCCAT
ATSSATSSATGSATSSATSSATSSATSSATSSATSSATSSATSSATSSAT	ZNF333	Polinton-4_DR	12631	12680	-	66.2235	5.83e-22	5.4e-16	ATCCATCCATCCATCCATCCATCCATCCATCCATCCATCCATCCATCCAT
ATSSATSSATGSATSSATSSATSSATSSATSSATSSATSSATSSATSSAT	ZNF333	Polinton-4_DR	12635	12684	-	66.2235	5.83e-22	5.4e-16	ATCCATCCATCCATCCATCCATCCATCCATCCATCCATCCATCCATCCAT
ATSSATSSATGSATSSATSSATSSATSSATSSATSSATSSATSSATSSAT	ZNF333	Polinton-4_DR	12639	12688	-	66.2235	5.83e-22	5.4e-16	ATCCATCCATCCATCCATCCATCCATCCATCCATCCATCCATCCATCCAT
ATSSATSSATGSATSSATSSATSSATSSATSSATSSATSSATSSATSSAT	ZNF333	Polinton-4_DR	12643	12692	-	66.2235	5.83e-22	5.4e-16	ATCCATCCATCCATCCATCCATCCATCCATCCATCCATCCATCCATCCAT
ATSSATSSATGSATSSATSSATSSATSSATSSATSSATSSATSSATSSAT	ZNF333	Polinton-4_DR	12647	12696	-	66.2235	5.83e-22	5.4e-16	ATCCATCCATCCATCCATCCATCCATCCATCCATCCATCCATCCATCCAT
TCTCTCTCTCTCTCTCTCTCTCTCTCTCTCTCTCTCTCTCTCTCTCTCTC	ZNF212	hAT-N34_DR	582	631	-	57.9318	5.89e-22	4.05e-17	TCTCGCGCGCTCTCGCTCTGTCTCTCTCTCTCTGTCTCTCTCTCTCTTTC
TGTGTGTGTGTGTGTGTGDKKKKKKKKGTGTGTGTGTGTGTGTGTGTGTG	ZNF19	hAT-N48C_DR	555	604	-	59.7105	6.17e-22	1.73e-17	AATGTGTGTGTGTGTGTGTGTGTGTGTGTGTGTGTGTGTGTGTGTGTGTG
TGTGTGTGTGTGTGTGTGDKKKKKKKKGTGTGTGTGTGTGTGTGTGTGTG	ZNF19	Polinton-4_DR	17102	17151	+	59.7105	6.17e-22	1.73e-17	aatgtgtgtgtgtgtgtgtgtgtgtgtgtgtgtgtgtgtgtgtgtgtgtg
TGTGTGTGTGTGTGTGTGDKKKKKKKKGTGTGTGTGTGTGTGTGTGTGTG	ZNF19	Polinton-1_DR	17133	17182	-	59.7105	6.17e-22	1.73e-17	AATGTGTGTGTGTGTGTGTGTGTGTGTGTGTGTGTGTGTGTGTGTGTGTG
GTRYRTGTGYGYRTGTGYGTGTGYGYGYRYRCRYRYRYGYRYRYRCRYA	ZNF557	HATN11B_DR	427	475	-	60.0732	6.17e-22	3.23e-16	GTGTGTGTGTGTGTGTGTGTGTGTGTGTGTGTGTGTGTGTGTGCGCGCG
GTRYRTGTGYGYRTGTGYGTGTGYGYGYRYRCRYRYRYGYRYRYRCRYA	ZNF557	Helitron-2_DR	6023	6071	-	60.0732	6.17e-22	3.23e-16	GTGTGTGTGTGTGTGTGTGTGTGTGTGTGTGTGTGTGTGTGTGCGCGCG
AGRGAGRGAGRGAGRGAGRGAGRGAGRGAGRGAGRGAGRGA	ZNF169-rep2	DNA9-3_DR	9378	9418	-	64.1143	6.31e-22	7.76e-17	AGAGAGAGAGAGAGAGAGAGGGGGAGAGAGAGAGAGAGAGA
TGTGTGTGTGTGTGTGTGDKKKKKKKKGTGTGTGTGTGTGTGTGTGTGTG	ZNF19	Zisupton-7_DR	11456	11505	+	59.6711	6.48e-22	1.81e-17	tgtgtgtgtgtgtgtgtgtgtgtgtgtctgtgtgtgtctgtgtgtgtgtg
AGRGAGRGAGRGAGRGAGRGAGRGAGRGAGRGAGRGAGRGA	ZNF169-rep2	DNA9-3_DR	9386	9426	-	64.0857	6.5e-22	7.91e-17	AGAGAGAGAGAGAGAGAGAGAGAGAGAGGGGGAGAGAGAGA
TGTGTGTGTGTGTGTGTGDKKKKKKKKGTGTGTGTGTGTGTGTGTGTGTG	ZNF19	Zisupton-7_DR	11446	11495	+	59.6447	6.69e-22	1.87e-17	tgtgtgtgtgtgtgtgtgtgtgtgtgtgtgtgtgtgtctgtgtgtgtctg
GTGKGTGWGKGDGKDKRDGTGTGTGARYSBGKGNGKKKGTGTGTGWRKKK	ZNF18	Zisupton-7_DR	4647	4696	+	56.9259	6.78e-22	2.32e-16	gtgtgtgtgtgtgtgtgtgtgtgtgtgtgtgtgtgtgtgtgtgtgtgtgg
TGTGTGTGTGTGTGTGTGDKKKKKKKKGTGTGTGTGTGTGTGTGTGTGTG	ZNF19	hAT-N131_DR	270	319	-	59.6316	6.79e-22	1.88e-17	ACTGTGTGTGTGTGTGTGTGTGTGTGTGTGTGTGTGTGTGTGTGTGTGTG
TGTGTGTGTGTGTGTGTGDKKKKKKKKGTGTGTGTGTGTGTGTGTGTGTG	ZNF19	ENSPM-6_DR	13969	14018	-	59.6316	6.79e-22	1.88e-17	ACTGTGTGTGTGTGTGTGTGTGTGTGTGTGTGTGTGTGTGTGTGTGTGTG
TGTGTGTGTGTGTGTGTGDKKKKKKKKGTGTGTGTGTGTGTGTGTGTGTG	ZNF19	ENSPM-6_DR	14851	14900	+	59.6316	6.79e-22	1.88e-17	actgtgtgtgtgtgtgtgtgtgtgtgtgtgtgtgtgtgtgtgtgtgtgtg
AGRGAGRGAGRGAGRGAGRGAGRGAGRGAGRGAGRGAGRGA	ZNF169-rep2	CryptonV-4N1_DR	5928	5968	-	64.0429	6.8e-22	8.18e-17	AGAGAGAGAGAGAGAGAGAGAGAGAGAAAGAGAGAGAGAGA
TGTGTGTGTGTGTGTGTGDKKKKKKKKGTGTGTGTGTGTGTGTGTGTGTG	ZNF19	Zisupton-7_DR	11468	11517	+	59.6053	7.02e-22	1.94e-17	tgtgtgtgtgtgtgtctgtgtgtgtctgtgtgtgtgtgtgtgtgtgtgtg
TCTCTCTCTCTCTCTCTCTCTCTCTCTCTCTCTCTCTCTCTCTCTCTCTC	ZNF212	hAT-30N1_DR	1391	1440	-	57.4091	7.22e-22	4.94e-17	CCTCCCGATCTCTCTCTCTCTCTCTCTCTCTCTCTCTCTCTCTCTCTCTC
TCTCTCTCTCTCTCTCTCTCTCTCTCTCTCTCTCTCTCTCTCTCTCTCTC	ZNF212	hAT-N34_DR	588	637	-	57.3409	7.41e-22	5.04e-17	TCTCTCTCTCGCGCGCTCTCGCTCTGTCTCTCTCTCTCTGTCTCTCTCTC
TGTGTGTGTGTGTGTGTGDKKKKKKKKGTGTGTGTGTGTGTGTGTGTGTG	ZNF19	Zisupton-7_DR	11448	11497	+	59.5526	7.48e-22	2.06e-17	tgtgtgtgtgtgtgtgtgtgtgtgtgtgtgtgtgtctgtgtgtgtctgtg
TGTGTGTGTGTGTGTGTGDKKKKKKKKGTGTGTGTGTGTGTGTGTGTGTG	ZNF19	Zisupton-7_DR	4618	4667	+	59.3816	9.2e-22	2.53e-17	ggtaggtgtgtgtgtgtgtgtgtgtgtgtgtgtgtgtgtgtgtgtgtgtg
GTRYRTGTGYGYRTGTGYGTGTGYGYGYRYRCRYRYRYGYRYRYRCRYA	ZNF557	ENSPM-6_DR	31727	31775	-	59.7561	9.4e-22	4.33e-16	ATGTGTGTGTGTGTGTGTGTGTGTGTGTGCGTGCGTGCGTGCGTGTATA
TCTCTCTCTCTCTCTCTCTCTCTCTCTCTCTCTCTCTCTCTCTCTCTCTC	ZNF212	DNA9-3_DR	9396	9445	+	56.7045	9.49e-22	6.42e-17	cccctctctctctctctctctctctctctctctctctctctctctctata
TCTCTCTCTCTCTCTCTCTCTCTCTCTCTCTCTCTCTCTCTCTCTCTCTC	ZNF212	hAT-N36C_DR	183	232	-	56.6591	9.63e-22	6.48e-17	CTCTTCTCTCTCTCTCTCTCTCTCTCTCTCTCTCTCTCTCTCTCTCTCTC
TGTGTGTGTGTGTGTGTGDKKKKKKKKGTGTGTGTGTGTGTGTGTGTGTG	ZNF19	DNA-N43_DR	532	581	-	59.3421	9.65e-22	2.65e-17	TGTGTGTGTGTGTGTGTGTGTGTGTGTGTGTGTGTGTGTGTGTTTGTGTA
GTRYRTGTGYGYRTGTGYGTGTGYGYGYRYRCRYRYRYGYRYRYRCRYA	ZNF557	hAT-2n1_DR	1082	1130	+	59.7317	9.71e-22	4.33e-16	gtgtgtgtgtgtgtgtgtgtgtgtgtgtgtgtgtgtgtgtgcgtgcgtg
GTRYRTGTGYGYRTGTGYGTGTGYGYGYRYRCRYRYRYGYRYRYRCRYA	ZNF557	DNA9TA1_DR	1212	1260	+	59.7317	9.71e-22	4.33e-16	gtgtgtgtgtgtgtgtgtgtgtgtgtgtgtgtgtgtgtgtgcgtgcgtg
GTRYRTGTGYGYRTGTGYGTGTGYGYGYRYRCRYRYRYGYRYRYRCRYA	ZNF557	EnSpm-N13_DR	5980	6028	+	59.7317	9.71e-22	4.33e-16	gtgtgtgtgtgtgtgtgtgtgtgtgtgtgtgtgtgtgtgtgcgtgcgtg
TGTGTGTGTGTGTGTGTGDKKKKKKKKGTGTGTGTGTGTGTGTGTGTGTG	ZNF19	EnSpm-N14_DR	3567	3616	-	59.3158	9.96e-22	2.73e-17	TGTGTGTGTGTGTGTGTGTGTGTGTGTGTGTGTGTGTGTGTGTGTATCTG
TCTCTCTCTCTCTCTCTCTCTCTCTCTCTCTCTCTCTCTCTCTCTCTCTC	ZNF212	Zisupton-7_DR	16178	16227	-	56.4091	1.05e-21	7.04e-17	TCTCACTCAATTTCTCTCTCTCTTTCTCTCTCTCTCTCTCTCTCTCTCTC
GTRYRTGTGYGYRTGTGYGTGTGYGYGYRYRCRYRYRYGYRYRYRCRYA	ZNF557	IS3EU-4_DR	14092	14140	-	59.6585	1.07e-21	4.57e-16	ATGTGTGTGTGTGTGTGTGTGTGTGTGTGTGTGTGTGTGTGCGCGCGCG
TGTGTGTGTGTGTGTGTGDKKKKKKKKGTGTGTGTGTGTGTGTGTGTGTG	ZNF19	Rex1-31_DRe	3060	3109	-	59.25	1.08e-21	2.94e-17	TGTGTGTGTGTGTGTGTGTGTGTGTGTGTGTGTGTGTGTGTGTGTGTCAG
ATSSATSSATSSATSSATSSATSSATSSATSSATSSATSSATSSATSSAT	ZNF671	Polinton-4_DR	12651	12700	-	64.3014	1.11e-21	1.03e-15	ATGAATCCATCCATCCATCCATCCATCCATCCATCCATCCATCCATCCAT
GTRYRTGTGYGYRTGTGYGTGTGYGYGYRYRCRYRYRYGYRYRYRCRYA	ZNF557	hAT-2n1_DR	1086	1134	+	59.6098	1.14e-21	4.57e-16	gtgtgtgtgtgtgtgtgtgtgtgtgtgtgtgtgtgtgcgtgcgtgcgtg
GTRYRTGTGYGYRTGTGYGTGTGYGYGYRYRCRYRYRYGYRYRYRCRYA	ZNF557	EnSpm-7_DR	7127	7175	+	59.6098	1.14e-21	4.57e-16	gtgtgtgtgtgtgtgtgtgtgtgtgtgtgtgtgtgtgcgtgcgcacatg
TCTCTCTCTCTCTCTCTCTCTCTCTCTCTCTCTCTCTCTCTCTCTCTCTC	ZNF212	DNA9-3_DR	9398	9447	+	56.2273	1.14e-21	7.6e-17	cctctctctctctctctctctctctctctctctctctctctctctatata
TCTCTCTCTCTCTCTCTCTCTCTCTCTCTCTCTCTCTCTCTCTCTCTCTC	ZNF212	Zisupton-7_DR	16168	16217	-	56.1818	1.16e-21	7.68e-17	TTTCTCTCTCTCTTTCTCTCTCTCTCTCTCTCTCTCTCTCTCTCTCTCAT
TCTCTCTCTCTCTCTCTCTCTCTCTCTCTCTCTCTCTCTCTCTCTCTCTC	ZNF212	Gypsy-150-LTRb_DR	68	117	+	56.1705	1.17e-21	7.68e-17	tctttctttctctctctctctctctctctctctctctctctctctccgtg
TCTCTCTCTCTCTCTCTCTCTCTCTCTCTCTCTCTCTCTCTCTCTCTCTC	ZNF212	Gypsy50-I_DR	5442	5491	+	56.1364	1.18e-21	7.73e-17	tctttctctctctctctctctctctctctctctctctctctctctcgatt
AGRGAGRGAGRGAGRGAGRGAGRGAGRGAGRGAGRGAGRGA	ZNF169-rep2	CryptonV-4N1_DR	5926	5966	-	63.4429	1.25e-21	1.49e-16	AGAGAGAGAGAGAGAGAGAGAGAGAAAGAGAGAGAGAGAGA
AGRGAGRGAGRGAGRGAGRGAGRGAGRGAGRGAGRGAGRGA	ZNF169-rep2	DNA9-3_DR	9392	9432	-	63.3857	1.33e-21	1.56e-16	AGAGAGAGAGAGAGAGAGAGAGAGAGAGAGAGAGGGGGAGA
TGTGTGTGTGTGTGTGTGDKKKKKKKKGTGTGTGTGTGTGTGTGTGTGTG	ZNF19	Gypsy82-LTR_Dr	693	742	+	59.0658	1.34e-21	3.66e-17	tgtgtgtgtgtgtgtgtgtgtgtgtgtttgtgtgtgtgtgtgggtgtgag
AGRGAGRGAGRGAGRGAGRGAGRGAGRGAGRGAGRGAGRGA	ZNF169-rep2	CryptonV-4N1_DR	5946	5986	-	63.3571	1.37e-21	1.6e-16	AGAAAGAGAGAGAGAGAGAGAGAGAGAGAGAGAGAGAGAGA
ATSSATSSATSSATSSATSSATSSATSSATSSATSSATSSATSSATSSAT	ZNF671	Polinton-4_DR	12651	12700	+	64.0959	1.37e-21	1.17e-15	atggatggatggatggatggatggatggatggatggatggatggattcat
TCTCTCTCTCTCTCTCTCTCTCTCTCTCTCTCTCTCTCTCTCTCTCTCTC	ZNF212	Gypsy152B-LTR_DR	33	82	+	55.75	1.37e-21	8.91e-17	gttctttctgtctctctctttctctctctctctctctctctctctctctc
GTRYRTGTGYGYRTGTGYGTGTGYGYGYRYRCRYRYRYGYRYRYRCRYA	ZNF557	HATN11B_DR	429	477	-	59.4634	1.38e-21	5.19e-16	GTGTGTGTGTGTGTGTGTGTGTGTGTGTGTGTGTGTGTGTGTGTGCGCG
GTRYRTGTGYGYRTGTGYGTGTGYGYGYRYRCRYRYRYGYRYRYRCRYA	ZNF557	Helitron-2_DR	6025	6073	-	59.4634	1.38e-21	5.19e-16	GTGTGTGTGTGTGTGTGTGTGTGTGTGTGTGTGTGTGTGTGTGTGCGCG
TCTCTCTCTCTCTCTCTCTCTCTCTCTCTCTCTCTCTCTCTCTCTCTCTC	ZNF212	DNA-2-32_DR	2759	2808	+	55.7045	1.4e-21	9.04e-17	tctgactctctttctttctttctctctctctctctctctctctctctctc
TCTCTCTCTCTCTCTCTCTCTCTCTCTCTCTCTCTCTCTCTCTCTCTCTC	ZNF212	hAT-N34_DR	596	645	-	55.6477	1.43e-21	9.2e-17	TCTCTCTCTCTCTCTCTCGCGCGCTCTCGCTCTGTCTCTCTCTCTCTGTC
TGTGTGTGTGTGTGTGTGDKKKKKKKKGTGTGTGTGTGTGTGTGTGTGTG	ZNF19	HE2_DR	259	308	+	59.0132	1.43e-21	3.89e-17	tgtgtgtgtgtgtgtgtgtgtgtgtgtgtgtgtgtgtgtgtgtgaatgtg
TCTCTCTCTCTCTCTCTCTCTCTCTCTCTCTCTCTCTCTCTCTCTCTCTC	ZNF212	DNA-TA-4_DR	1434	1483	+	55.6136	1.45e-21	9.27e-17	tctctctctctctctctctctctctctctctctctctctctatctatata
TCTCTCTCTCTCTCTCTCTCTCTCTCTCTCTCTCTCTCTCTCTCTCTCTC	ZNF212	DNA9-3_DR	9400	9449	+	55.5682	1.47e-21	9.34e-17	tctctctctctctctctctctctctctctctctctctctctctatatata
TCTCTCTCTCTCTCTCTCTCTCTCTCTCTCTCTCTCTCTCTCTCTCTCTC	ZNF212	hAT-N34_DR	590	639	-	55.5568	1.48e-21	9.34e-17	TCTCTCTCTCTCGCGCGCTCTCGCTCTGTCTCTCTCTCTCTGTCTCTCTC
AGRGAGRGAGRGAGRGAGRGAGRGAGRGAGRGAGRGAGRGA	ZNF169-rep2	DNA-2-32_DR	2785	2825	-	63.2714	1.49e-21	1.72e-16	AGAGAGAGAGAAAGAGAGAGAGAGAGAGAGAGAGAGAGAGA
GTRYRTGTGYGYRTGTGYGTGTGYGYGYRYRCRYRYRYGYRYRYRCRYA	ZNF557	EnSpm-7_DR	7129	7177	+	59.4024	1.49e-21	5.44e-16	gtgtgtgtgtgtgtgtgtgtgtgtgtgtgtgtgtgcgtgcgcacatgcg
TCTCTCTCTCTCTCTCTCTCTCTCTCTCTCTCTCTCTCTCTCTCTCTCTC	ZNF212	hAT-N34_DR	592	641	-	55.5114	1.5e-21	9.43e-17	TCTCTCTCTCTCTCGCGCGCTCTCGCTCTGTCTCTCTCTCTCTGTCTCTC
TGTGTGTGTGTGTGTGTGDKKKKKKKKGTGTGTGTGTGTGTGTGTGTGTG	ZNF19	Zisupton-7_DR	11466	11515	+	58.9737	1.5e-21	4.07e-17	tgtgtgtgtgtgtgtgtctgtgtgtgtctgtgtgtgtgtgtgtgtgtgtg
AGRGAGRGAGRGAGRGAGRGAGRGAGRGAGRGAGRGAGRGA	ZNF169-rep2	BHIKHARI-5-I_DR	9209	9249	-	63.2571	1.51e-21	1.73e-16	AGGAAGAGAGAGAGAGAGAGAGAGAGAGAGAGAGAGAGGGA
TCTCTCTCTCTCTCTCTCTCTCTCTCTCTCTCTCTCTCTCTCTCTCTCTC	ZNF212	CryptonV-4N1_DR	5940	5989	+	55.4318	1.54e-21	9.62e-17	tttctctctctctctctctctctctctctctctctctctctctttctttt
TGTGTGTGTGTGTGTGTGDKKKKKKKKGTGTGTGTGTGTGTGTGTGTGTG	ZNF19	hAT-N48B_DR	468	517	-	58.9474	1.55e-21	4.19e-17	TGTGTGTGTGTGTGTGTGTGTGTGTGTGTGTGTGTGTGTGTGTGAGTGAG
TGTGTGTGTGTGTGTGTGDKKKKKKKKGTGTGTGTGTGTGTGTGTGTGTG	ZNF19	DIRS-8B_DR	4855	4904	+	58.8684	1.7e-21	4.59e-17	tatgtgtgtgtgtgtgtgtgtatgtgtgtgtgtgtgtgtgtgtgtgtgtg
AGRGAGRGAGRGAGRGAGRGAGRGAGRGAGRGAGRGAGRGA	ZNF169-rep2	Gypsy152B-LTR_DR	51	91	-	63.1143	1.74e-21	1.92e-16	AGAGAGAGAGAGAGAGAGAGAGAGAGAGAGAGAGAGAGAAA
AGRGAGRGAGRGAGRGAGRGAGRGAGRGAGRGAGRGAGRGA	ZNF169-rep2	Tx1-34_DR	5410	5450	-	63.1143	1.74e-21	1.92e-16	AGAGAGAGAGAGAGAGAGAGAGAGAGAGAGAGAGAGAGAAA
AGRGAGRGAGRGAGRGAGRGAGRGAGRGAGRGAGRGAGRGA	ZNF169-rep2	Gypsy50-I_DR	5444	5484	-	63.1143	1.74e-21	1.92e-16	AGAGAGAGAGAGAGAGAGAGAGAGAGAGAGAGAGAGAGAAA
AGRGAGRGAGRGAGRGAGRGAGRGAGRGAGRGAGRGAGRGA	ZNF169-rep2	CryptonV-4N1_DR	5940	5980	-	63.1143	1.74e-21	1.92e-16	AGAGAGAGAGAGAGAGAGAGAGAGAGAGAGAGAGAGAGAAA
AGRGAGRGAGRGAGRGAGRGAGRGAGRGAGRGAGRGAGRGA	ZNF169-rep2	DNA-2-32_DR	2781	2821	-	63.0571	1.85e-21	2.01e-16	AGAGAGAAAGAGAGAGAGAGAGAGAGAGAGAGAGAGAGAGA
GTRYRTGTGYGYRTGTGYGTGTGYGYGYRYRCRYRYRYGYRYRYRCRYA	ZNF557	Polinton-4N1_DR	4758	4806	+	59.1951	1.95e-21	6.81e-16	gtgtgtgtgtgtgtgtgtgtgtgtgtgtgtgtgtgtgtgtgcgtgtgcg
GTRYRTGTGYGYRTGTGYGTGTGYGYGYRYRCRYRYRYGYRYRYRCRYA	ZNF557	Zisupton-6_DR	9381	9429	-	59.1829	1.98e-21	6.81e-16	GTGTGTGTGTGTGTGTGTGTGTGTGTGTGTGTGTGTGTGTGTGTGCGTA
TGTGTGTGTGTGTGTGTGDKKKKKKKKGTGTGTGTGTGTGTGTGTGTGTG	ZNF19	EnSpm-N46_DR	2223	2272	-	58.7368	1.99e-21	5.35e-17	GAAGTGTGTGTGTGTGTGTGTGTGTGTGTGTGTGTGTGTGTGTGTGTGTG
TGTGTGTGTGTGTGTGTGDKKKKKKKKGTGTGTGTGTGTGTGTGTGTGTG	ZNF19	EnSpm-9_DR	926	975	+	58.7237	2.02e-21	5.42e-17	tgtgtgtgtgtgtgtgtgtgtgtgtgtgtgtgtgtgtgtgtgtgtatgag
TCTCTCTCTCTCTCTCTCTCTCTCTCTCTCTCTCTCTCTCTCTCTCTCTC	ZNF212	hAT-N34_DR	594	643	-	54.7159	2.03e-21	1.26e-16	TCTCTCTCTCTCTCTCGCGCGCTCTCGCTCTGTCTCTCTCTCTCTGTCTC
TGTGTGTGTGTGTGTGTGDKKKKKKKKGTGTGTGTGTGTGTGTGTGTGTG	ZNF19	DNA6-6_DR	9932	9981	+	58.6974	2.08e-21	5.58e-17	aaggtgtgtgtgtgtgtgtgtgtgtgtgtgtgtgtgtgtgtgtgtgtgtg
GTRYRTGTGYGYRTGTGYGTGTGYGYGYRYRCRYRYRYGYRYRYRCRYA	ZNF557	EnSpm-7_DR	7139	7187	+	59.1341	2.11e-21	7.04e-16	gtgtgtgtgtgtgtgtgtgtgtgtgcgtgcgcacatgcgcgcacatgct
TCTCTCTCTCTCTCTCTCTCTCTCTCTCTCTCTCTCTCTCTCTCTCTCTC	ZNF212	hAT-N34_DR	598	647	-	54.5795	2.16e-21	1.33e-16	TCTCTCTCTCTCTCTCTCTCGCGCGCTCTCGCTCTGTCTCTCTCTCTCTG
AGRGAGRGAGRGAGRGAGRGAGRGAGRGAGRGAGRGAGRGA	ZNF169-rep2	DNA9-3_DR	9394	9434	-	62.9	2.16e-21	2.3e-16	AGAGAGAGAGAGAGAGAGAGAGAGAGAGAGAGAGAGGGGGA
TGTGTGTGTGTGTGTGTGDKKKKKKKKGTGTGTGTGTGTGTGTGTGTGTG	ZNF19	hAT-N48B_DR	498	547	-	58.6579	2.18e-21	5.81e-17	GCAGTGTGTGTGTGTGTGTGTGTGTGTGTGTGTGTGTGTGTGTGTGTGTG
TGTGTGTGTGTGTGTGTGDKKKKKKKKGTGTGTGTGTGTGTGTGTGTGTG	ZNF19	Gypsy82-LTR_Dr	657	706	+	58.6579	2.18e-21	5.81e-17	gcagtgtgtgtgtgtgtgtgtgtgtgtgtgtgtgtgtgtgtgtgtgtgtg
TGTGTGTGTGTGTGTGTGDKKKKKKKKGTGTGTGTGTGTGTGTGTGTGTG	ZNF19	Zisupton-6_DR	9421	9470	-	58.6579	2.18e-21	5.81e-17	TGTTTGTGTTTGTGTGTGTGTGTGTGTGTGTGTGTGTGTGTGTGTGTGTG
AGRGAGRGAGRGAGRGAGRGAGRGAGRGAGRGAGRGAGRGA	ZNF169-rep2	Gypsy152B-LTR_DR	43	83	-	62.8857	2.19e-21	2.3e-16	AGAGAGAGAGAGAGAGAGAGAGAGAGAGAGAAAGAGAGAGA
AGRGAGRGAGRGAGRGAGRGAGRGAGRGAGRGAGRGAGRGA	ZNF169-rep2	CryptonV-4N1_DR	5932	5972	-	62.8857	2.19e-21	2.3e-16	AGAGAGAGAGAGAGAGAGAGAGAGAGAGAGAAAGAGAGAGA
AGRGAGRGAGRGAGRGAGRGAGRGAGRGAGRGAGRGAGRGA	ZNF169-rep2	Zisupton-7_DR	16173	16213	+	62.8857	2.19e-21	2.3e-16	agagagagagagagagagagagagagagagaaagagagaga
AGRGAGRGAGRGAGRGAGRGAGRGAGRGAGRGAGRGAGRGA	ZNF169-rep2	DNA-2-32_DR	2779	2819	-	62.8571	2.25e-21	2.35e-16	AGAGAAAGAGAGAGAGAGAGAGAGAGAGAGAGAGAGAGAGA
GTRYRTGTGYGYRTGTGYGTGTGYGYGYRYRCRYRYRYGYRYRYRCRYA	ZNF557	hAT-2n1_DR	1084	1132	+	59.0732	2.28e-21	7.41e-16	gtgtgtgtgtgtgtgtgtgtgtgtgtgtgtgtgtgtgtgcgtgcgtgcg
AGRGAGRGAGRGAGRGAGRGAGRGAGRGAGRGAGRGAGRGA	ZNF169-rep2	Gypsy98-LTR_Dr	186	226	-	62.8286	2.32e-21	2.37e-16	AAAGAGAGAGAGAGAGAGAGAGAGAGAGAGAGAGAGAGAGA
AGRGAGRGAGRGAGRGAGRGAGRGAGRGAGRGAGRGAGRGA	ZNF169-rep2	CryptonV-4N1_DR	5944	5984	-	62.8286	2.32e-21	2.37e-16	AAAGAGAGAGAGAGAGAGAGAGAGAGAGAGAGAGAGAGAGA
GTRYRTGTGYGYRTGTGYGTGTGYGYGYRYRCRYRYRYGYRYRYRCRYA	ZNF557	Polinton-4N1_DR	4766	4814	+	59.0488	2.35e-21	7.44e-16	gtgtgtgtgtgtgtgtgtgtgtgtgtgtgtgtgcgtgtgcgtgcgtgtg
TGTGTGTGTGTGTGTGTGDKKKKKKKKGTGTGTGTGTGTGTGTGTGTGTG	ZNF19	EnSpm-21_DR	6916	6965	-	58.5658	2.43e-21	6.46e-17	TGTGTGTGTGTGTGTGTGTGTGTGTGTGTGTGTGTGTGTGTGTGTCTGAG
GTRYRTGTGYGYRTGTGYGTGTGYGYGYRYRCRYRYRYGYRYRYRCRYA	ZNF557	Polinton-4N1_DR	4760	4808	+	59	2.5e-21	7.71e-16	gtgtgtgtgtgtgtgtgtgtgtgtgtgtgtgtgtgtgtgcgtgtgcgtg
TGTGTGTGTGTGTGTGTGDKKKKKKKKGTGTGTGTGTGTGTGTGTGTGTG	ZNF19	EnSpm-N14_DR	3603	3652	-	58.5263	2.55e-21	6.75e-17	AGTTTGTGTGTGTGTGTGTGTGTGTGTGTGTGTGTGTGTGTGTGTGTGTG
GTRYRTGTGYGYRTGTGYGTGTGYGYGYRYRCRYRYRYGYRYRYRCRYA	ZNF557	HATN11B_DR	423	471	-	58.9634	2.62e-21	7.88e-16	GTGTGTGTGTGTGTGTGTGTGTGTGTGTGTGTGTGTGTGCGCGCGCGAA
AGRGAGRGAGRGAGRGAGRGAGRGAGRGAGRGAGRGAGRGA	ZNF169-rep2	Gypsy152B-LTR_DR	45	85	-	62.6857	2.67e-21	2.66e-16	AGAGAGAGAGAGAGAGAGAGAGAGAGAGAGAGAAAGAGAGA
AGRGAGRGAGRGAGRGAGRGAGRGAGRGAGRGAGRGAGRGA	ZNF169-rep2	CryptonV-4N1_DR	5934	5974	-	62.6857	2.67e-21	2.66e-16	AGAGAGAGAGAGAGAGAGAGAGAGAGAGAGAGAAAGAGAGA
AGRGAGRGAGRGAGRGAGRGAGRGAGRGAGRGAGRGAGRGA	ZNF169-rep2	Zisupton-7_DR	16171	16211	+	62.6857	2.67e-21	2.66e-16	agagagagagagagagagagagagagagagagaaagagaga
GTRYRTGTGYGYRTGTGYGTGTGYGYGYRYRCRYRYRYGYRYRYRCRYA	ZNF557	hAT-N159_DR	314	362	-	58.9146	2.79e-21	8.18e-16	GTGTGTGTGTGTGTGTGTGTGTGTGTGTGTGTGTGTGTGTGCGTGTGTA
TGTGTGTGTGTGTGTGTGDKKKKKKKKGTGTGTGTGTGTGTGTGTGTGTG	ZNF19	ERV1-N3-I_DR	3591	3640	-	58.4474	2.79e-21	7.38e-17	TGTGTGTGTGTGTGTGTGTGTGTGTGTGTGTGTGTTTATGTGCGTGTGGG
GTRYRTGTGYGYRTGTGYGTGTGYGYGYRYRCRYRYRYGYRYRYRCRYA	ZNF557	EnSpm-7_DR	7141	7189	+	58.878	2.92e-21	8.36e-16	gtgtgtgtgtgtgtgtgtgtgtgcgtgcgcacatgcgcgcacatgcttg
TGTGTGTGTGTGTGTGTGDKKKKKKKKGTGTGTGTGTGTGTGTGTGTGTG	ZNF19	Zisupton-7_DR	11476	11525	+	58.3684	3.06e-21	8.08e-17	tgtgtgtctgtgtgtgtctgtgtgtgtgtgtgtgtgtgtgtgtgtgtgtg
GTRYRTGTGYGYRTGTGYGTGTGYGYGYRYRCRYRYRYGYRYRYRCRYA	ZNF557	Gypsy118-LTR_DR	453	501	+	58.8293	3.1e-21	8.68e-16	gtgtgtgtgtgcgtgcgtgcgtgcgtgcgtgcgtgtgtgtgtgcgtgcg
AGRGAGRGAGRGAGRGAGRGAGRGAGRGAGRGAGRGAGRGA	ZNF169-rep2	CryptonV-4N1_DR	5930	5970	-	62.5286	3.12e-21	3.06e-16	AGAGAGAGAGAGAGAGAGAGAGAGAGAGAAAGAGAGAGAGA
AGRGAGRGAGRGAGRGAGRGAGRGAGRGAGRGAGRGAGRGA	ZNF169-rep2	Zisupton-7_DR	16175	16215	+	62.5286	3.12e-21	3.06e-16	agagagagagagagagagagagagagagaaagagagagaga
TGTGTGTGTGTGTGTGTGDKKKKKKKKGTGTGTGTGTGTGTGTGTGTGTG	ZNF19	Polinton-4N1_DR	4773	4822	+	58.3026	3.31e-21	8.7e-17	tgtgtgtgtgtgtgtgtgtgtgtgtgcgtgtgcgtgcgtgtgcgtgtgtg
TCTCTCTCTCTCTCTCTCTCTCTCTCTCTCTCTCTCTCTCTCTCTCTCTC	ZNF212	Gypsy-230_DR-LTR	57	106	+	53.3977	3.4e-21	2.09e-16	tctctctctctctctctctctctctctctgtgtctctctctctccctgca
GTRYRTGTGYGYRTGTGYGTGTGYGYGYRYRCRYRYRYGYRYRYRCRYA	ZNF557	Polinton-4N1_DR	4772	4820	+	58.7561	3.4e-21	9.1e-16	gtgtgtgtgtgtgtgtgtgtgtgtgtgcgtgtgcgtgcgtgtgcgtgtg
GTRYRTGTGYGYRTGTGYGTGTGYGYGYRYRCRYRYRYGYRYRYRCRYA	ZNF557	EnSpm-N13_DR	5992	6040	+	58.7561	3.4e-21	9.1e-16	gtgtgtgtgtgtgtgtgtgtgtgtgtgtgcgtgcgtgtgtgtgaacata
TGTGTGTGTGTGTGTGTGDKKKKKKKKGTGTGTGTGTGTGTGTGTGTGTG	ZNF19	hAT-N48C_DR	541	590	-	58.2763	3.41e-21	8.91e-17	TGTGTGTGTGTGTGTGTGTGTGTGTGTGTGTGTGTGTGTGTGTGTGAGAG
TGTGTGTGTGTGTGTGTGDKKKKKKKKGTGTGTGTGTGTGTGTGTGTGTG	ZNF19	DNA-N43_DR	652	701	-	58.2763	3.41e-21	8.91e-17	TGTGTGTGTGTGTGTGTGTGTGTGTGTGTGTGTGTGTGTGTGTGTGAGAG
TGTGTGTGTGTGTGTGTGDKKKKKKKKGTGTGTGTGTGTGTGTGTGTGTG	ZNF19	EnSpm-9_DR	730	779	+	58.2763	3.41e-21	8.91e-17	tgtgtgtgtgtgtgtgtgtgtgtgtgtgtgtgtgtgtgtgtgtgtgagag
AGRGAGRGAGRGAGRGAGRGAGRGAGRGAGRGAGRGAGRGA	ZNF169-rep2	Gypsy152B-LTR_DR	47	87	-	62.4286	3.45e-21	3.32e-16	AGAGAGAGAGAGAGAGAGAGAGAGAGAGAGAGAGAAAGAGA
AGRGAGRGAGRGAGRGAGRGAGRGAGRGAGRGAGRGAGRGA	ZNF169-rep2	CryptonV-4N1_DR	5936	5976	-	62.4286	3.45e-21	3.32e-16	AGAGAGAGAGAGAGAGAGAGAGAGAGAGAGAGAGAAAGAGA
TGTGTGTGTGTGTGTGTGDKKKKKKKKGTGTGTGTGTGTGTGTGTGTGTG	ZNF19	ERV1-N3-I_DR	3717	3766	-	58.2632	3.46e-21	9.03e-17	TGTGTGTGTTTGTGTGTGTATGTTGTGTGGTGTGTGTGTGTGTGTGTGTG
TCTCTCTCTCTCTCTCTCTCTCTCTCTCTCTCTCTCTCTCTCTCTCTCTC	ZNF212	hAT-30N1_DR	1393	1442	-	53.2386	3.58e-21	2.19e-16	TGCCTCCCGATCTCTCTCTCTCTCTCTCTCTCTCTCTCTCTCTCTCTCTC
TGTGTGTGTGTGTGTGTGDKKKKKKKKGTGTGTGTGTGTGTGTGTGTGTG	ZNF19	HE2_DR	211	260	+	58.1974	3.74e-21	9.72e-17	gtgttgtgtgtgtgtgtgtgtgtgtgtgtgtgtgtgtgtgtgtgtgtgtg
TCTCTCTCTCTCTCTCTCTCTCTCTCTCTCTCTCTCTCTCTCTCTCTCTC	ZNF212	hAT-N36B_DR	167	216	-	53.0682	3.8e-21	2.3e-16	TCTCTCTCTCTCTCTCTCTCTCTCTCTCTCTCACTCACTCACTCACTCAC
TCTCTCTCTCTCTCTCTCTCTCTCTCTCTCTCTCTCTCTCTCTCTCTCTC	ZNF212	hAT-N36_DR	167	216	-	53.0682	3.8e-21	2.3e-16	TCTCTCTCTCTCTCTCTCTCTCTCTCTCTCTCACTCACTCACTCACTCAC
TGTGTGTGTGTGTGTGTGDKKKKKKKKGTGTGTGTGTGTGTGTGTGTGTG	ZNF19	Harbinger-5_DR	707	756	+	58.1711	3.85e-21	9.98e-17	tgtgtgtgtgtgtgtgtgtgtgtgtgtgtgtgtgtgtgtgtgtgtgttta
TGTGTGTGTGTGTGTGTGDKKKKKKKKGTGTGTGTGTGTGTGTGTGTGTG	ZNF19	ERV1-N3-I_DR	3603	3652	-	58.1711	3.85e-21	9.98e-17	TGTGTGTGTGTGTGTGTGTGTGTGTGTGTGTGTGTGTGTGTGTGTGTTTA
GTRYRTGTGYGYRTGTGYGTGTGYGYGYRYRCRYRYRYGYRYRYRCRYA	ZNF557	Polinton-4_DR	17133	17181	+	58.6463	3.9e-21	1.02e-15	gtgtgtgtgtgtgtgtgtgtgtgtgtgtgtgtgtgtgtgtgtgtgtgca
TCTCTCTCTCTCTCTCTCTCTCTCTCTCTCTCTCTCTCTCTCTCTCTCTC	ZNF212	hAT-N34_DR	610	659	-	52.9659	3.97e-21	2.39e-16	TCTCTCTCTCTCTCTCTCTCTCTCTCTCTCTCGCGCGCTCTCGCTCTGTC
TCTCTCTCTCTCTCTCTCTCTCTCTCTCTCTCTCTCTCTCTCTCTCTCTC	ZNF212	hAT-N36_DR	193	242	-	52.875	4.13e-21	2.48e-16	CTGCGCGCTCTCTCTCTCTCTCTCTCTCTCTCTCTCTCTCTCTCTCTCTC
TCTCTCTCTCTCTCTCTCTCTCTCTCTCTCTCTCTCTCTCTCTCTCTCTC	ZNF212	DNA-N4_DR	636	685	+	52.8295	4.2e-21	2.51e-16	tctggtttgctctctctctctctctctctctctctctctctctctctgtg
TCTCTCTCTCTCTCTCTCTCTCTCTCTCTCTCTCTCTCTCTCTCTCTCTC	ZNF212	Gypsy-230_DR-LTR	49	98	+	52.6818	4.42e-21	2.62e-16	ttttcctctctctctctctctctctctctctctctctgtgtctctctctc
TGTGTGTGTGTGTGTGTGDKKKKKKKKGTGTGTGTGTGTGTGTGTGTGTG	ZNF19	Zisupton-7_DR	11478	11527	+	58.0395	4.49e-21	1.16e-16	tgtgtctgtgtgtgtctgtgtgtgtgtgtgtgtgtgtgtgtgtgtgtgtg
TGTGTGTGTGTGTGTGTGDKKKKKKKKGTGTGTGTGTGTGTGTGTGTGTG	ZNF19	Zisupton-6_DR	8892	8941	+	58	4.7e-21	1.21e-16	tgtgtgtgtgtgtgtgtgtgtgtttgtgtgtgtgtgtgtgtgtgtgtcta
TCTCTCTCTCTCTCTCTCTCTCTCTCTCTCTCTCTCTCTCTCTCTCTCTC	ZNF212	CryptonV-2_DR	748	797	-	52.4432	4.81e-21	2.85e-16	TCTCTCTCTCTCTCTCTCTCTCTCTCTCTCTCTCTCTCTCTCTCAGCCGT
AGRGAGRGAGRGAGRGAGRGAGRGAGRGAGRGAGRGAGRGA	ZNF169-rep2	hAT-N36_DR	196	236	+	62.0286	5.09e-21	4.74e-16	agagagagagagagagagagagagagagagagagagagagc
AGRGAGRGAGRGAGRGAGRGAGRGAGRGAGRGAGRGAGRGA	ZNF169-rep2	hAT-N159_DR	222	262	+	62.0286	5.09e-21	4.74e-16	agagagagagagagagagagagagagagagagagagagagc
AGRGAGRGAGRGAGRGAGRGAGRGAGRGAGRGAGRGAGRGA	ZNF169-rep2	CryptonV-2_DR	761	801	+	62.0286	5.09e-21	4.74e-16	agagagagagagagagagagagagagagagagagagagagc
AGRGAGRGAGRGAGRGAGRGAGRGAGRGAGRGAGRGAGRGA	ZNF169-rep2	DNA-TA-4_DR	1424	1464	-	62.0286	5.09e-21	4.74e-16	AGAGAGAGAGAGAGAGAGAGAGAGAGAGAGAGAGAGAGAGC
GTGKGTGWGKGDGKDKRDGTGTGTGARYSBGKGNGKKKGTGTGTGWRKKK	ZNF18	DNA-N43_DR	545	594	-	55.5062	5.15e-21	2.32e-16	GTGTGTGTGGGTGTGTGTGTGTGTGTGTGTGTGTGTGTGTGTGTGTGTGT
TCTCTCTCTCTCTCTCTCTCTCTCTCTCTCTCTCTCTCTCTCTCTCTCTC	ZNF212	hAT-N159_DR	219	268	-	52.2614	5.19e-21	3.04e-16	CTTTGCGCTCTCTCTCTCTCTCTCTCTCTCTCTCTCTCTCTCTCTCTCTC
TCTCTCTCTCTCTCTCTCTCTCTCTCTCTCTCTCTCTCTCTCTCTCTCTC	ZNF212	CryptonV-2_DR	756	805	-	52.2614	5.19e-21	3.04e-16	CGCTGCTCTCTCTCTCTCTCTCTCTCTCTCTCTCTCTCTCTCTCTCTCTC
GTGKGTGWGKGDGKDKRDGTGTGTGARYSBGKGNGKKKGTGTGTGWRKKK	ZNF18	HE2_DR	216	265	+	55.4815	5.33e-21	2.32e-16	gtgtgtgtgtgtgtgtgtgtgtgtgtgtgtgtgtgtgtgtgtgtgtgtgt
GTGKGTGWGKGDGKDKRDGTGTGTGARYSBGKGNGKKKGTGTGTGWRKKK	ZNF18	HE2_DR	218	267	+	55.4815	5.33e-21	2.32e-16	gtgtgtgtgtgtgtgtgtgtgtgtgtgtgtgtgtgtgtgtgtgtgtgtgt
GTGKGTGWGKGDGKDKRDGTGTGTGARYSBGKGNGKKKGTGTGTGWRKKK	ZNF18	HE2_DR	220	269	+	55.4815	5.33e-21	2.32e-16	gtgtgtgtgtgtgtgtgtgtgtgtgtgtgtgtgtgtgtgtgtgtgtgtgt
GTGKGTGWGKGDGKDKRDGTGTGTGARYSBGKGNGKKKGTGTGTGWRKKK	ZNF18	HE2_DR	222	271	+	55.4815	5.33e-21	2.32e-16	gtgtgtgtgtgtgtgtgtgtgtgtgtgtgtgtgtgtgtgtgtgtgtgtgt
GTGKGTGWGKGDGKDKRDGTGTGTGARYSBGKGNGKKKGTGTGTGWRKKK	ZNF18	HE2_DR	224	273	+	55.4815	5.33e-21	2.32e-16	gtgtgtgtgtgtgtgtgtgtgtgtgtgtgtgtgtgtgtgtgtgtgtgtgt
GTGKGTGWGKGDGKDKRDGTGTGTGARYSBGKGNGKKKGTGTGTGWRKKK	ZNF18	HE2_DR	226	275	+	55.4815	5.33e-21	2.32e-16	gtgtgtgtgtgtgtgtgtgtgtgtgtgtgtgtgtgtgtgtgtgtgtgtgt
GTGKGTGWGKGDGKDKRDGTGTGTGARYSBGKGNGKKKGTGTGTGWRKKK	ZNF18	HE2_DR	228	277	+	55.4815	5.33e-21	2.32e-16	gtgtgtgtgtgtgtgtgtgtgtgtgtgtgtgtgtgtgtgtgtgtgtgtgt
GTGKGTGWGKGDGKDKRDGTGTGTGARYSBGKGNGKKKGTGTGTGWRKKK	ZNF18	HE2_DR	230	279	+	55.4815	5.33e-21	2.32e-16	gtgtgtgtgtgtgtgtgtgtgtgtgtgtgtgtgtgtgtgtgtgtgtgtgt
GTGKGTGWGKGDGKDKRDGTGTGTGARYSBGKGNGKKKGTGTGTGWRKKK	ZNF18	HE2_DR	232	281	+	55.4815	5.33e-21	2.32e-16	gtgtgtgtgtgtgtgtgtgtgtgtgtgtgtgtgtgtgtgtgtgtgtgtgt
GTGKGTGWGKGDGKDKRDGTGTGTGARYSBGKGNGKKKGTGTGTGWRKKK	ZNF18	HE2_DR	234	283	+	55.4815	5.33e-21	2.32e-16	gtgtgtgtgtgtgtgtgtgtgtgtgtgtgtgtgtgtgtgtgtgtgtgtgt
GTGKGTGWGKGDGKDKRDGTGTGTGARYSBGKGNGKKKGTGTGTGWRKKK	ZNF18	HE2_DR	236	285	+	55.4815	5.33e-21	2.32e-16	gtgtgtgtgtgtgtgtgtgtgtgtgtgtgtgtgtgtgtgtgtgtgtgtgt
GTGKGTGWGKGDGKDKRDGTGTGTGARYSBGKGNGKKKGTGTGTGWRKKK	ZNF18	HE2_DR	238	287	+	55.4815	5.33e-21	2.32e-16	gtgtgtgtgtgtgtgtgtgtgtgtgtgtgtgtgtgtgtgtgtgtgtgtgt
GTGKGTGWGKGDGKDKRDGTGTGTGARYSBGKGNGKKKGTGTGTGWRKKK	ZNF18	HE2_DR	240	289	+	55.4815	5.33e-21	2.32e-16	gtgtgtgtgtgtgtgtgtgtgtgtgtgtgtgtgtgtgtgtgtgtgtgtgt
GTGKGTGWGKGDGKDKRDGTGTGTGARYSBGKGNGKKKGTGTGTGWRKKK	ZNF18	HE2_DR	242	291	+	55.4815	5.33e-21	2.32e-16	gtgtgtgtgtgtgtgtgtgtgtgtgtgtgtgtgtgtgtgtgtgtgtgtgt
GTGKGTGWGKGDGKDKRDGTGTGTGARYSBGKGNGKKKGTGTGTGWRKKK	ZNF18	HE2_DR	244	293	+	55.4815	5.33e-21	2.32e-16	gtgtgtgtgtgtgtgtgtgtgtgtgtgtgtgtgtgtgtgtgtgtgtgtgt
GTGKGTGWGKGDGKDKRDGTGTGTGARYSBGKGNGKKKGTGTGTGWRKKK	ZNF18	HE2_DR	246	295	+	55.4815	5.33e-21	2.32e-16	gtgtgtgtgtgtgtgtgtgtgtgtgtgtgtgtgtgtgtgtgtgtgtgtgt
GTGKGTGWGKGDGKDKRDGTGTGTGARYSBGKGNGKKKGTGTGTGWRKKK	ZNF18	HE2_DR	248	297	+	55.4815	5.33e-21	2.32e-16	gtgtgtgtgtgtgtgtgtgtgtgtgtgtgtgtgtgtgtgtgtgtgtgtgt
GTGKGTGWGKGDGKDKRDGTGTGTGARYSBGKGNGKKKGTGTGTGWRKKK	ZNF18	HE2_DR	250	299	+	55.4815	5.33e-21	2.32e-16	gtgtgtgtgtgtgtgtgtgtgtgtgtgtgtgtgtgtgtgtgtgtgtgtgt
GTGKGTGWGKGDGKDKRDGTGTGTGARYSBGKGNGKKKGTGTGTGWRKKK	ZNF18	HE2_DR	252	301	+	55.4815	5.33e-21	2.32e-16	gtgtgtgtgtgtgtgtgtgtgtgtgtgtgtgtgtgtgtgtgtgtgtgtgt
GTGKGTGWGKGDGKDKRDGTGTGTGARYSBGKGNGKKKGTGTGTGWRKKK	ZNF18	Gypsy82-LTR_Dr	660	709	+	55.4815	5.33e-21	2.32e-16	gtgtgtgtgtgtgtgtgtgtgtgtgtgtgtgtgtgtgtgtgtgtgtgtgt
GTGKGTGWGKGDGKDKRDGTGTGTGARYSBGKGNGKKKGTGTGTGWRKKK	ZNF18	Gypsy82-LTR_Dr	662	711	+	55.4815	5.33e-21	2.32e-16	gtgtgtgtgtgtgtgtgtgtgtgtgtgtgtgtgtgtgtgtgtgtgtgtgt
GTGKGTGWGKGDGKDKRDGTGTGTGARYSBGKGNGKKKGTGTGTGWRKKK	ZNF18	Gypsy82-LTR_Dr	664	713	+	55.4815	5.33e-21	2.32e-16	gtgtgtgtgtgtgtgtgtgtgtgtgtgtgtgtgtgtgtgtgtgtgtgtgt
GTGKGTGWGKGDGKDKRDGTGTGTGARYSBGKGNGKKKGTGTGTGWRKKK	ZNF18	Gypsy82-LTR_Dr	666	715	+	55.4815	5.33e-21	2.32e-16	gtgtgtgtgtgtgtgtgtgtgtgtgtgtgtgtgtgtgtgtgtgtgtgtgt
GTGKGTGWGKGDGKDKRDGTGTGTGARYSBGKGNGKKKGTGTGTGWRKKK	ZNF18	Gypsy82-LTR_Dr	668	717	+	55.4815	5.33e-21	2.32e-16	gtgtgtgtgtgtgtgtgtgtgtgtgtgtgtgtgtgtgtgtgtgtgtgtgt
GTGKGTGWGKGDGKDKRDGTGTGTGARYSBGKGNGKKKGTGTGTGWRKKK	ZNF18	Gypsy82-LTR_Dr	670	719	+	55.4815	5.33e-21	2.32e-16	gtgtgtgtgtgtgtgtgtgtgtgtgtgtgtgtgtgtgtgtgtgtgtgtgt
GTGKGTGWGKGDGKDKRDGTGTGTGARYSBGKGNGKKKGTGTGTGWRKKK	ZNF18	EnSpm-9_DR	921	970	+	55.4815	5.33e-21	2.32e-16	gtgtgtgtgtgtgtgtgtgtgtgtgtgtgtgtgtgtgtgtgtgtgtgtgt
GTGKGTGWGKGDGKDKRDGTGTGTGARYSBGKGNGKKKGTGTGTGWRKKK	ZNF18	hAT-2n1_DR	1052	1101	+	55.4815	5.33e-21	2.32e-16	gtgtgtgtgtgtgtgtgtgtgtgtgtgtgtgtgtgtgtgtgtgtgtgtgt
GTGKGTGWGKGDGKDKRDGTGTGTGARYSBGKGNGKKKGTGTGTGWRKKK	ZNF18	hAT-2n1_DR	1054	1103	+	55.4815	5.33e-21	2.32e-16	gtgtgtgtgtgtgtgtgtgtgtgtgtgtgtgtgtgtgtgtgtgtgtgtgt
GTGKGTGWGKGDGKDKRDGTGTGTGARYSBGKGNGKKKGTGTGTGWRKKK	ZNF18	hAT-2n1_DR	1056	1105	+	55.4815	5.33e-21	2.32e-16	gtgtgtgtgtgtgtgtgtgtgtgtgtgtgtgtgtgtgtgtgtgtgtgtgt
GTGKGTGWGKGDGKDKRDGTGTGTGARYSBGKGNGKKKGTGTGTGWRKKK	ZNF18	hAT-2n1_DR	1058	1107	+	55.4815	5.33e-21	2.32e-16	gtgtgtgtgtgtgtgtgtgtgtgtgtgtgtgtgtgtgtgtgtgtgtgtgt
GTGKGTGWGKGDGKDKRDGTGTGTGARYSBGKGNGKKKGTGTGTGWRKKK	ZNF18	hAT-2n1_DR	1060	1109	+	55.4815	5.33e-21	2.32e-16	gtgtgtgtgtgtgtgtgtgtgtgtgtgtgtgtgtgtgtgtgtgtgtgtgt
GTGKGTGWGKGDGKDKRDGTGTGTGARYSBGKGNGKKKGTGTGTGWRKKK	ZNF18	hAT-2n1_DR	1062	1111	+	55.4815	5.33e-21	2.32e-16	gtgtgtgtgtgtgtgtgtgtgtgtgtgtgtgtgtgtgtgtgtgtgtgtgt
GTGKGTGWGKGDGKDKRDGTGTGTGARYSBGKGNGKKKGTGTGTGWRKKK	ZNF18	hAT-2n1_DR	1064	1113	+	55.4815	5.33e-21	2.32e-16	gtgtgtgtgtgtgtgtgtgtgtgtgtgtgtgtgtgtgtgtgtgtgtgtgt
GTGKGTGWGKGDGKDKRDGTGTGTGARYSBGKGNGKKKGTGTGTGWRKKK	ZNF18	hAT-2n1_DR	1066	1115	+	55.4815	5.33e-21	2.32e-16	gtgtgtgtgtgtgtgtgtgtgtgtgtgtgtgtgtgtgtgtgtgtgtgtgt
GTGKGTGWGKGDGKDKRDGTGTGTGARYSBGKGNGKKKGTGTGTGWRKKK	ZNF18	hAT-2n1_DR	1068	1117	+	55.4815	5.33e-21	2.32e-16	gtgtgtgtgtgtgtgtgtgtgtgtgtgtgtgtgtgtgtgtgtgtgtgtgt
GTGKGTGWGKGDGKDKRDGTGTGTGARYSBGKGNGKKKGTGTGTGWRKKK	ZNF18	hAT-2n1_DR	1070	1119	+	55.4815	5.33e-21	2.32e-16	gtgtgtgtgtgtgtgtgtgtgtgtgtgtgtgtgtgtgtgtgtgtgtgtgt
GTGKGTGWGKGDGKDKRDGTGTGTGARYSBGKGNGKKKGTGTGTGWRKKK	ZNF18	hAT-2n1_DR	1072	1121	+	55.4815	5.33e-21	2.32e-16	gtgtgtgtgtgtgtgtgtgtgtgtgtgtgtgtgtgtgtgtgtgtgtgtgt
GTGKGTGWGKGDGKDKRDGTGTGTGARYSBGKGNGKKKGTGTGTGWRKKK	ZNF18	Zisupton-7_DR	4623	4672	+	55.4815	5.33e-21	2.32e-16	gtgtgtgtgtgtgtgtgtgtgtgtgtgtgtgtgtgtgtgtgtgtgtgtgt
GTGKGTGWGKGDGKDKRDGTGTGTGARYSBGKGNGKKKGTGTGTGWRKKK	ZNF18	Zisupton-7_DR	4625	4674	+	55.4815	5.33e-21	2.32e-16	gtgtgtgtgtgtgtgtgtgtgtgtgtgtgtgtgtgtgtgtgtgtgtgtgt
GTGKGTGWGKGDGKDKRDGTGTGTGARYSBGKGNGKKKGTGTGTGWRKKK	ZNF18	Zisupton-7_DR	4627	4676	+	55.4815	5.33e-21	2.32e-16	gtgtgtgtgtgtgtgtgtgtgtgtgtgtgtgtgtgtgtgtgtgtgtgtgt
GTGKGTGWGKGDGKDKRDGTGTGTGARYSBGKGNGKKKGTGTGTGWRKKK	ZNF18	Zisupton-7_DR	4629	4678	+	55.4815	5.33e-21	2.32e-16	gtgtgtgtgtgtgtgtgtgtgtgtgtgtgtgtgtgtgtgtgtgtgtgtgt
GTGKGTGWGKGDGKDKRDGTGTGTGARYSBGKGNGKKKGTGTGTGWRKKK	ZNF18	Zisupton-7_DR	4631	4680	+	55.4815	5.33e-21	2.32e-16	gtgtgtgtgtgtgtgtgtgtgtgtgtgtgtgtgtgtgtgtgtgtgtgtgt
GTGKGTGWGKGDGKDKRDGTGTGTGARYSBGKGNGKKKGTGTGTGWRKKK	ZNF18	Zisupton-7_DR	4633	4682	+	55.4815	5.33e-21	2.32e-16	gtgtgtgtgtgtgtgtgtgtgtgtgtgtgtgtgtgtgtgtgtgtgtgtgt
GTGKGTGWGKGDGKDKRDGTGTGTGARYSBGKGNGKKKGTGTGTGWRKKK	ZNF18	Zisupton-7_DR	4635	4684	+	55.4815	5.33e-21	2.32e-16	gtgtgtgtgtgtgtgtgtgtgtgtgtgtgtgtgtgtgtgtgtgtgtgtgt
GTGKGTGWGKGDGKDKRDGTGTGTGARYSBGKGNGKKKGTGTGTGWRKKK	ZNF18	Zisupton-7_DR	4637	4686	+	55.4815	5.33e-21	2.32e-16	gtgtgtgtgtgtgtgtgtgtgtgtgtgtgtgtgtgtgtgtgtgtgtgtgt
GTGKGTGWGKGDGKDKRDGTGTGTGARYSBGKGNGKKKGTGTGTGWRKKK	ZNF18	Zisupton-7_DR	4639	4688	+	55.4815	5.33e-21	2.32e-16	gtgtgtgtgtgtgtgtgtgtgtgtgtgtgtgtgtgtgtgtgtgtgtgtgt
GTGKGTGWGKGDGKDKRDGTGTGTGARYSBGKGNGKKKGTGTGTGWRKKK	ZNF18	Zisupton-7_DR	4641	4690	+	55.4815	5.33e-21	2.32e-16	gtgtgtgtgtgtgtgtgtgtgtgtgtgtgtgtgtgtgtgtgtgtgtgtgt
GTGKGTGWGKGDGKDKRDGTGTGTGARYSBGKGNGKKKGTGTGTGWRKKK	ZNF18	Zisupton-7_DR	4643	4692	+	55.4815	5.33e-21	2.32e-16	gtgtgtgtgtgtgtgtgtgtgtgtgtgtgtgtgtgtgtgtgtgtgtgtgt
GTGKGTGWGKGDGKDKRDGTGTGTGARYSBGKGNGKKKGTGTGTGWRKKK	ZNF18	Zisupton-7_DR	4645	4694	+	55.4815	5.33e-21	2.32e-16	gtgtgtgtgtgtgtgtgtgtgtgtgtgtgtgtgtgtgtgtgtgtgtgtgt
GTGKGTGWGKGDGKDKRDGTGTGTGARYSBGKGNGKKKGTGTGTGWRKKK	ZNF18	Polinton-4N1_DR	4722	4771	+	55.4815	5.33e-21	2.32e-16	gtgtgtgtgtgtgtgtgtgtgtgtgtgtgtgtgtgtgtgtgtgtgtgtgt
GTGKGTGWGKGDGKDKRDGTGTGTGARYSBGKGNGKKKGTGTGTGWRKKK	ZNF18	Polinton-4N1_DR	4724	4773	+	55.4815	5.33e-21	2.32e-16	gtgtgtgtgtgtgtgtgtgtgtgtgtgtgtgtgtgtgtgtgtgtgtgtgt
GTGKGTGWGKGDGKDKRDGTGTGTGARYSBGKGNGKKKGTGTGTGWRKKK	ZNF18	Polinton-4N1_DR	4726	4775	+	55.4815	5.33e-21	2.32e-16	gtgtgtgtgtgtgtgtgtgtgtgtgtgtgtgtgtgtgtgtgtgtgtgtgt
GTGKGTGWGKGDGKDKRDGTGTGTGARYSBGKGNGKKKGTGTGTGWRKKK	ZNF18	Polinton-4N1_DR	4728	4777	+	55.4815	5.33e-21	2.32e-16	gtgtgtgtgtgtgtgtgtgtgtgtgtgtgtgtgtgtgtgtgtgtgtgtgt
GTGKGTGWGKGDGKDKRDGTGTGTGARYSBGKGNGKKKGTGTGTGWRKKK	ZNF18	Polinton-4N1_DR	4730	4779	+	55.4815	5.33e-21	2.32e-16	gtgtgtgtgtgtgtgtgtgtgtgtgtgtgtgtgtgtgtgtgtgtgtgtgt
GTGKGTGWGKGDGKDKRDGTGTGTGARYSBGKGNGKKKGTGTGTGWRKKK	ZNF18	Polinton-4N1_DR	4732	4781	+	55.4815	5.33e-21	2.32e-16	gtgtgtgtgtgtgtgtgtgtgtgtgtgtgtgtgtgtgtgtgtgtgtgtgt
GTGKGTGWGKGDGKDKRDGTGTGTGARYSBGKGNGKKKGTGTGTGWRKKK	ZNF18	Polinton-4N1_DR	4734	4783	+	55.4815	5.33e-21	2.32e-16	gtgtgtgtgtgtgtgtgtgtgtgtgtgtgtgtgtgtgtgtgtgtgtgtgt
GTGKGTGWGKGDGKDKRDGTGTGTGARYSBGKGNGKKKGTGTGTGWRKKK	ZNF18	Polinton-4N1_DR	4736	4785	+	55.4815	5.33e-21	2.32e-16	gtgtgtgtgtgtgtgtgtgtgtgtgtgtgtgtgtgtgtgtgtgtgtgtgt
GTGKGTGWGKGDGKDKRDGTGTGTGARYSBGKGNGKKKGTGTGTGWRKKK	ZNF18	Polinton-4N1_DR	4738	4787	+	55.4815	5.33e-21	2.32e-16	gtgtgtgtgtgtgtgtgtgtgtgtgtgtgtgtgtgtgtgtgtgtgtgtgt
GTGKGTGWGKGDGKDKRDGTGTGTGARYSBGKGNGKKKGTGTGTGWRKKK	ZNF18	Polinton-4N1_DR	4740	4789	+	55.4815	5.33e-21	2.32e-16	gtgtgtgtgtgtgtgtgtgtgtgtgtgtgtgtgtgtgtgtgtgtgtgtgt
GTGKGTGWGKGDGKDKRDGTGTGTGARYSBGKGNGKKKGTGTGTGWRKKK	ZNF18	Polinton-4N1_DR	4742	4791	+	55.4815	5.33e-21	2.32e-16	gtgtgtgtgtgtgtgtgtgtgtgtgtgtgtgtgtgtgtgtgtgtgtgtgt
GTGKGTGWGKGDGKDKRDGTGTGTGARYSBGKGNGKKKGTGTGTGWRKKK	ZNF18	Polinton-4N1_DR	4744	4793	+	55.4815	5.33e-21	2.32e-16	gtgtgtgtgtgtgtgtgtgtgtgtgtgtgtgtgtgtgtgtgtgtgtgtgt
GTGKGTGWGKGDGKDKRDGTGTGTGARYSBGKGNGKKKGTGTGTGWRKKK	ZNF18	Polinton-4N1_DR	4746	4795	+	55.4815	5.33e-21	2.32e-16	gtgtgtgtgtgtgtgtgtgtgtgtgtgtgtgtgtgtgtgtgtgtgtgtgt
GTGKGTGWGKGDGKDKRDGTGTGTGARYSBGKGNGKKKGTGTGTGWRKKK	ZNF18	Polinton-4N1_DR	4748	4797	+	55.4815	5.33e-21	2.32e-16	gtgtgtgtgtgtgtgtgtgtgtgtgtgtgtgtgtgtgtgtgtgtgtgtgt
GTGKGTGWGKGDGKDKRDGTGTGTGARYSBGKGNGKKKGTGTGTGWRKKK	ZNF18	EnSpm-7_DR	7095	7144	+	55.4815	5.33e-21	2.32e-16	gtgtgtgtgtgtgtgtgtgtgtgtgtgtgtgtgtgtgtgtgtgtgtgtgt
GTGKGTGWGKGDGKDKRDGTGTGTGARYSBGKGNGKKKGTGTGTGWRKKK	ZNF18	EnSpm-7_DR	7097	7146	+	55.4815	5.33e-21	2.32e-16	gtgtgtgtgtgtgtgtgtgtgtgtgtgtgtgtgtgtgtgtgtgtgtgtgt
GTGKGTGWGKGDGKDKRDGTGTGTGARYSBGKGNGKKKGTGTGTGWRKKK	ZNF18	EnSpm-7_DR	7099	7148	+	55.4815	5.33e-21	2.32e-16	gtgtgtgtgtgtgtgtgtgtgtgtgtgtgtgtgtgtgtgtgtgtgtgtgt
GTGKGTGWGKGDGKDKRDGTGTGTGARYSBGKGNGKKKGTGTGTGWRKKK	ZNF18	EnSpm-7_DR	7101	7150	+	55.4815	5.33e-21	2.32e-16	gtgtgtgtgtgtgtgtgtgtgtgtgtgtgtgtgtgtgtgtgtgtgtgtgt
GTGKGTGWGKGDGKDKRDGTGTGTGARYSBGKGNGKKKGTGTGTGWRKKK	ZNF18	EnSpm-7_DR	7103	7152	+	55.4815	5.33e-21	2.32e-16	gtgtgtgtgtgtgtgtgtgtgtgtgtgtgtgtgtgtgtgtgtgtgtgtgt
GTGKGTGWGKGDGKDKRDGTGTGTGARYSBGKGNGKKKGTGTGTGWRKKK	ZNF18	EnSpm-7_DR	7105	7154	+	55.4815	5.33e-21	2.32e-16	gtgtgtgtgtgtgtgtgtgtgtgtgtgtgtgtgtgtgtgtgtgtgtgtgt
GTGKGTGWGKGDGKDKRDGTGTGTGARYSBGKGNGKKKGTGTGTGWRKKK	ZNF18	EnSpm-7_DR	7107	7156	+	55.4815	5.33e-21	2.32e-16	gtgtgtgtgtgtgtgtgtgtgtgtgtgtgtgtgtgtgtgtgtgtgtgtgt
GTGKGTGWGKGDGKDKRDGTGTGTGARYSBGKGNGKKKGTGTGTGWRKKK	ZNF18	EnSpm-7_DR	7109	7158	+	55.4815	5.33e-21	2.32e-16	gtgtgtgtgtgtgtgtgtgtgtgtgtgtgtgtgtgtgtgtgtgtgtgtgt
GTGKGTGWGKGDGKDKRDGTGTGTGARYSBGKGNGKKKGTGTGTGWRKKK	ZNF18	EnSpm-7_DR	7111	7160	+	55.4815	5.33e-21	2.32e-16	gtgtgtgtgtgtgtgtgtgtgtgtgtgtgtgtgtgtgtgtgtgtgtgtgt
GTGKGTGWGKGDGKDKRDGTGTGTGARYSBGKGNGKKKGTGTGTGWRKKK	ZNF18	EnSpm-7_DR	7113	7162	+	55.4815	5.33e-21	2.32e-16	gtgtgtgtgtgtgtgtgtgtgtgtgtgtgtgtgtgtgtgtgtgtgtgtgt
GTGKGTGWGKGDGKDKRDGTGTGTGARYSBGKGNGKKKGTGTGTGWRKKK	ZNF18	DNA6-6_DR	9935	9984	+	55.4815	5.33e-21	2.32e-16	gtgtgtgtgtgtgtgtgtgtgtgtgtgtgtgtgtgtgtgtgtgtgtgtgt
GTGKGTGWGKGDGKDKRDGTGTGTGARYSBGKGNGKKKGTGTGTGWRKKK	ZNF18	DNA6-6_DR	9937	9986	+	55.4815	5.33e-21	2.32e-16	gtgtgtgtgtgtgtgtgtgtgtgtgtgtgtgtgtgtgtgtgtgtgtgtgt
GTGKGTGWGKGDGKDKRDGTGTGTGARYSBGKGNGKKKGTGTGTGWRKKK	ZNF18	DNA6-6_DR	9939	9988	+	55.4815	5.33e-21	2.32e-16	gtgtgtgtgtgtgtgtgtgtgtgtgtgtgtgtgtgtgtgtgtgtgtgtgt
GTGKGTGWGKGDGKDKRDGTGTGTGARYSBGKGNGKKKGTGTGTGWRKKK	ZNF18	DNA6-6_DR	9941	9990	+	55.4815	5.33e-21	2.32e-16	gtgtgtgtgtgtgtgtgtgtgtgtgtgtgtgtgtgtgtgtgtgtgtgtgt
GTGKGTGWGKGDGKDKRDGTGTGTGARYSBGKGNGKKKGTGTGTGWRKKK	ZNF18	DNA6-6_DR	9943	9992	+	55.4815	5.33e-21	2.32e-16	gtgtgtgtgtgtgtgtgtgtgtgtgtgtgtgtgtgtgtgtgtgtgtgtgt
GTGKGTGWGKGDGKDKRDGTGTGTGARYSBGKGNGKKKGTGTGTGWRKKK	ZNF18	DNA6-6_DR	9945	9994	+	55.4815	5.33e-21	2.32e-16	gtgtgtgtgtgtgtgtgtgtgtgtgtgtgtgtgtgtgtgtgtgtgtgtgt
GTGKGTGWGKGDGKDKRDGTGTGTGARYSBGKGNGKKKGTGTGTGWRKKK	ZNF18	DNA6-6_DR	9947	9996	+	55.4815	5.33e-21	2.32e-16	gtgtgtgtgtgtgtgtgtgtgtgtgtgtgtgtgtgtgtgtgtgtgtgtgt
GTGKGTGWGKGDGKDKRDGTGTGTGARYSBGKGNGKKKGTGTGTGWRKKK	ZNF18	DNA6-6_DR	9949	9998	+	55.4815	5.33e-21	2.32e-16	gtgtgtgtgtgtgtgtgtgtgtgtgtgtgtgtgtgtgtgtgtgtgtgtgt
GTGKGTGWGKGDGKDKRDGTGTGTGARYSBGKGNGKKKGTGTGTGWRKKK	ZNF18	DNA6-6_DR	9951	10000	+	55.4815	5.33e-21	2.32e-16	gtgtgtgtgtgtgtgtgtgtgtgtgtgtgtgtgtgtgtgtgtgtgtgtgt
GTGKGTGWGKGDGKDKRDGTGTGTGARYSBGKGNGKKKGTGTGTGWRKKK	ZNF18	DNA6-6_DR	9953	10002	+	55.4815	5.33e-21	2.32e-16	gtgtgtgtgtgtgtgtgtgtgtgtgtgtgtgtgtgtgtgtgtgtgtgtgt
GTGKGTGWGKGDGKDKRDGTGTGTGARYSBGKGNGKKKGTGTGTGWRKKK	ZNF18	DNA6-6_DR	9955	10004	+	55.4815	5.33e-21	2.32e-16	gtgtgtgtgtgtgtgtgtgtgtgtgtgtgtgtgtgtgtgtgtgtgtgtgt
GTGKGTGWGKGDGKDKRDGTGTGTGARYSBGKGNGKKKGTGTGTGWRKKK	ZNF18	DNA6-6_DR	9957	10006	+	55.4815	5.33e-21	2.32e-16	gtgtgtgtgtgtgtgtgtgtgtgtgtgtgtgtgtgtgtgtgtgtgtgtgt
GTGKGTGWGKGDGKDKRDGTGTGTGARYSBGKGNGKKKGTGTGTGWRKKK	ZNF18	DNA6-6_DR	9959	10008	+	55.4815	5.33e-21	2.32e-16	gtgtgtgtgtgtgtgtgtgtgtgtgtgtgtgtgtgtgtgtgtgtgtgtgt
GTGKGTGWGKGDGKDKRDGTGTGTGARYSBGKGNGKKKGTGTGTGWRKKK	ZNF18	Zisupton-7_DR	11377	11426	+	55.4815	5.33e-21	2.32e-16	gtgtgtgtgtgtgtgtgtgtgtgtgtgtgtgtgtgtgtgtgtgtgtgtgt
GTGKGTGWGKGDGKDKRDGTGTGTGARYSBGKGNGKKKGTGTGTGWRKKK	ZNF18	Zisupton-7_DR	11379	11428	+	55.4815	5.33e-21	2.32e-16	gtgtgtgtgtgtgtgtgtgtgtgtgtgtgtgtgtgtgtgtgtgtgtgtgt
GTGKGTGWGKGDGKDKRDGTGTGTGARYSBGKGNGKKKGTGTGTGWRKKK	ZNF18	Zisupton-7_DR	11381	11430	+	55.4815	5.33e-21	2.32e-16	gtgtgtgtgtgtgtgtgtgtgtgtgtgtgtgtgtgtgtgtgtgtgtgtgt
GTGKGTGWGKGDGKDKRDGTGTGTGARYSBGKGNGKKKGTGTGTGWRKKK	ZNF18	Zisupton-7_DR	11383	11432	+	55.4815	5.33e-21	2.32e-16	gtgtgtgtgtgtgtgtgtgtgtgtgtgtgtgtgtgtgtgtgtgtgtgtgt
GTGKGTGWGKGDGKDKRDGTGTGTGARYSBGKGNGKKKGTGTGTGWRKKK	ZNF18	Zisupton-7_DR	11385	11434	+	55.4815	5.33e-21	2.32e-16	gtgtgtgtgtgtgtgtgtgtgtgtgtgtgtgtgtgtgtgtgtgtgtgtgt
GTGKGTGWGKGDGKDKRDGTGTGTGARYSBGKGNGKKKGTGTGTGWRKKK	ZNF18	Zisupton-7_DR	11387	11436	+	55.4815	5.33e-21	2.32e-16	gtgtgtgtgtgtgtgtgtgtgtgtgtgtgtgtgtgtgtgtgtgtgtgtgt
GTGKGTGWGKGDGKDKRDGTGTGTGARYSBGKGNGKKKGTGTGTGWRKKK	ZNF18	Zisupton-7_DR	11389	11438	+	55.4815	5.33e-21	2.32e-16	gtgtgtgtgtgtgtgtgtgtgtgtgtgtgtgtgtgtgtgtgtgtgtgtgt
GTGKGTGWGKGDGKDKRDGTGTGTGARYSBGKGNGKKKGTGTGTGWRKKK	ZNF18	Zisupton-7_DR	11391	11440	+	55.4815	5.33e-21	2.32e-16	gtgtgtgtgtgtgtgtgtgtgtgtgtgtgtgtgtgtgtgtgtgtgtgtgt
GTGKGTGWGKGDGKDKRDGTGTGTGARYSBGKGNGKKKGTGTGTGWRKKK	ZNF18	Zisupton-7_DR	11393	11442	+	55.4815	5.33e-21	2.32e-16	gtgtgtgtgtgtgtgtgtgtgtgtgtgtgtgtgtgtgtgtgtgtgtgtgt
GTGKGTGWGKGDGKDKRDGTGTGTGARYSBGKGNGKKKGTGTGTGWRKKK	ZNF18	Zisupton-7_DR	11395	11444	+	55.4815	5.33e-21	2.32e-16	gtgtgtgtgtgtgtgtgtgtgtgtgtgtgtgtgtgtgtgtgtgtgtgtgt
GTGKGTGWGKGDGKDKRDGTGTGTGARYSBGKGNGKKKGTGTGTGWRKKK	ZNF18	Zisupton-7_DR	11397	11446	+	55.4815	5.33e-21	2.32e-16	gtgtgtgtgtgtgtgtgtgtgtgtgtgtgtgtgtgtgtgtgtgtgtgtgt
GTGKGTGWGKGDGKDKRDGTGTGTGARYSBGKGNGKKKGTGTGTGWRKKK	ZNF18	Zisupton-7_DR	11399	11448	+	55.4815	5.33e-21	2.32e-16	gtgtgtgtgtgtgtgtgtgtgtgtgtgtgtgtgtgtgtgtgtgtgtgtgt
GTGKGTGWGKGDGKDKRDGTGTGTGARYSBGKGNGKKKGTGTGTGWRKKK	ZNF18	Zisupton-7_DR	11401	11450	+	55.4815	5.33e-21	2.32e-16	gtgtgtgtgtgtgtgtgtgtgtgtgtgtgtgtgtgtgtgtgtgtgtgtgt
GTGKGTGWGKGDGKDKRDGTGTGTGARYSBGKGNGKKKGTGTGTGWRKKK	ZNF18	Zisupton-7_DR	11403	11452	+	55.4815	5.33e-21	2.32e-16	gtgtgtgtgtgtgtgtgtgtgtgtgtgtgtgtgtgtgtgtgtgtgtgtgt
GTGKGTGWGKGDGKDKRDGTGTGTGARYSBGKGNGKKKGTGTGTGWRKKK	ZNF18	Zisupton-7_DR	11405	11454	+	55.4815	5.33e-21	2.32e-16	gtgtgtgtgtgtgtgtgtgtgtgtgtgtgtgtgtgtgtgtgtgtgtgtgt
GTGKGTGWGKGDGKDKRDGTGTGTGARYSBGKGNGKKKGTGTGTGWRKKK	ZNF18	Zisupton-7_DR	11407	11456	+	55.4815	5.33e-21	2.32e-16	gtgtgtgtgtgtgtgtgtgtgtgtgtgtgtgtgtgtgtgtgtgtgtgtgt
GTGKGTGWGKGDGKDKRDGTGTGTGARYSBGKGNGKKKGTGTGTGWRKKK	ZNF18	Zisupton-7_DR	11409	11458	+	55.4815	5.33e-21	2.32e-16	gtgtgtgtgtgtgtgtgtgtgtgtgtgtgtgtgtgtgtgtgtgtgtgtgt
GTGKGTGWGKGDGKDKRDGTGTGTGARYSBGKGNGKKKGTGTGTGWRKKK	ZNF18	Zisupton-7_DR	11411	11460	+	55.4815	5.33e-21	2.32e-16	gtgtgtgtgtgtgtgtgtgtgtgtgtgtgtgtgtgtgtgtgtgtgtgtgt
GTGKGTGWGKGDGKDKRDGTGTGTGARYSBGKGNGKKKGTGTGTGWRKKK	ZNF18	Zisupton-7_DR	11413	11462	+	55.4815	5.33e-21	2.32e-16	gtgtgtgtgtgtgtgtgtgtgtgtgtgtgtgtgtgtgtgtgtgtgtgtgt
GTGKGTGWGKGDGKDKRDGTGTGTGARYSBGKGNGKKKGTGTGTGWRKKK	ZNF18	Zisupton-7_DR	11415	11464	+	55.4815	5.33e-21	2.32e-16	gtgtgtgtgtgtgtgtgtgtgtgtgtgtgtgtgtgtgtgtgtgtgtgtgt
GTGKGTGWGKGDGKDKRDGTGTGTGARYSBGKGNGKKKGTGTGTGWRKKK	ZNF18	Zisupton-7_DR	11417	11466	+	55.4815	5.33e-21	2.32e-16	gtgtgtgtgtgtgtgtgtgtgtgtgtgtgtgtgtgtgtgtgtgtgtgtgt
GTGKGTGWGKGDGKDKRDGTGTGTGARYSBGKGNGKKKGTGTGTGWRKKK	ZNF18	Zisupton-7_DR	11419	11468	+	55.4815	5.33e-21	2.32e-16	gtgtgtgtgtgtgtgtgtgtgtgtgtgtgtgtgtgtgtgtgtgtgtgtgt
GTGKGTGWGKGDGKDKRDGTGTGTGARYSBGKGNGKKKGTGTGTGWRKKK	ZNF18	Zisupton-7_DR	11421	11470	+	55.4815	5.33e-21	2.32e-16	gtgtgtgtgtgtgtgtgtgtgtgtgtgtgtgtgtgtgtgtgtgtgtgtgt
GTGKGTGWGKGDGKDKRDGTGTGTGARYSBGKGNGKKKGTGTGTGWRKKK	ZNF18	Zisupton-7_DR	11423	11472	+	55.4815	5.33e-21	2.32e-16	gtgtgtgtgtgtgtgtgtgtgtgtgtgtgtgtgtgtgtgtgtgtgtgtgt
GTGKGTGWGKGDGKDKRDGTGTGTGARYSBGKGNGKKKGTGTGTGWRKKK	ZNF18	Zisupton-7_DR	11425	11474	+	55.4815	5.33e-21	2.32e-16	gtgtgtgtgtgtgtgtgtgtgtgtgtgtgtgtgtgtgtgtgtgtgtgtgt
GTGKGTGWGKGDGKDKRDGTGTGTGARYSBGKGNGKKKGTGTGTGWRKKK	ZNF18	Zisupton-7_DR	11427	11476	+	55.4815	5.33e-21	2.32e-16	gtgtgtgtgtgtgtgtgtgtgtgtgtgtgtgtgtgtgtgtgtgtgtgtgt
GTGKGTGWGKGDGKDKRDGTGTGTGARYSBGKGNGKKKGTGTGTGWRKKK	ZNF18	Zisupton-7_DR	11429	11478	+	55.4815	5.33e-21	2.32e-16	gtgtgtgtgtgtgtgtgtgtgtgtgtgtgtgtgtgtgtgtgtgtgtgtgt
GTGKGTGWGKGDGKDKRDGTGTGTGARYSBGKGNGKKKGTGTGTGWRKKK	ZNF18	Zisupton-7_DR	11431	11480	+	55.4815	5.33e-21	2.32e-16	gtgtgtgtgtgtgtgtgtgtgtgtgtgtgtgtgtgtgtgtgtgtgtgtgt
GTGKGTGWGKGDGKDKRDGTGTGTGARYSBGKGNGKKKGTGTGTGWRKKK	ZNF18	Zisupton-7_DR	11433	11482	+	55.4815	5.33e-21	2.32e-16	gtgtgtgtgtgtgtgtgtgtgtgtgtgtgtgtgtgtgtgtgtgtgtgtgt
GTGKGTGWGKGDGKDKRDGTGTGTGARYSBGKGNGKKKGTGTGTGWRKKK	ZNF18	ENSPM-6_DR	14854	14903	+	55.4815	5.33e-21	2.32e-16	gtgtgtgtgtgtgtgtgtgtgtgtgtgtgtgtgtgtgtgtgtgtgtgtgt
GTGKGTGWGKGDGKDKRDGTGTGTGARYSBGKGNGKKKGTGTGTGWRKKK	ZNF18	ENSPM-6_DR	14856	14905	+	55.4815	5.33e-21	2.32e-16	gtgtgtgtgtgtgtgtgtgtgtgtgtgtgtgtgtgtgtgtgtgtgtgtgt
GTGKGTGWGKGDGKDKRDGTGTGTGARYSBGKGNGKKKGTGTGTGWRKKK	ZNF18	ENSPM-6_DR	14858	14907	+	55.4815	5.33e-21	2.32e-16	gtgtgtgtgtgtgtgtgtgtgtgtgtgtgtgtgtgtgtgtgtgtgtgtgt
GTGKGTGWGKGDGKDKRDGTGTGTGARYSBGKGNGKKKGTGTGTGWRKKK	ZNF18	ENSPM-6_DR	14860	14909	+	55.4815	5.33e-21	2.32e-16	gtgtgtgtgtgtgtgtgtgtgtgtgtgtgtgtgtgtgtgtgtgtgtgtgt
GTGKGTGWGKGDGKDKRDGTGTGTGARYSBGKGNGKKKGTGTGTGWRKKK	ZNF18	ENSPM-6_DR	14862	14911	+	55.4815	5.33e-21	2.32e-16	gtgtgtgtgtgtgtgtgtgtgtgtgtgtgtgtgtgtgtgtgtgtgtgtgt
GTGKGTGWGKGDGKDKRDGTGTGTGARYSBGKGNGKKKGTGTGTGWRKKK	ZNF18	ENSPM-6_DR	14864	14913	+	55.4815	5.33e-21	2.32e-16	gtgtgtgtgtgtgtgtgtgtgtgtgtgtgtgtgtgtgtgtgtgtgtgtgt
GTGKGTGWGKGDGKDKRDGTGTGTGARYSBGKGNGKKKGTGTGTGWRKKK	ZNF18	ENSPM-6_DR	14866	14915	+	55.4815	5.33e-21	2.32e-16	gtgtgtgtgtgtgtgtgtgtgtgtgtgtgtgtgtgtgtgtgtgtgtgtgt
GTGKGTGWGKGDGKDKRDGTGTGTGARYSBGKGNGKKKGTGTGTGWRKKK	ZNF18	ENSPM-6_DR	14868	14917	+	55.4815	5.33e-21	2.32e-16	gtgtgtgtgtgtgtgtgtgtgtgtgtgtgtgtgtgtgtgtgtgtgtgtgt
GTGKGTGWGKGDGKDKRDGTGTGTGARYSBGKGNGKKKGTGTGTGWRKKK	ZNF18	ENSPM-6_DR	14870	14919	+	55.4815	5.33e-21	2.32e-16	gtgtgtgtgtgtgtgtgtgtgtgtgtgtgtgtgtgtgtgtgtgtgtgtgt
GTGKGTGWGKGDGKDKRDGTGTGTGARYSBGKGNGKKKGTGTGTGWRKKK	ZNF18	ENSPM-6_DR	14872	14921	+	55.4815	5.33e-21	2.32e-16	gtgtgtgtgtgtgtgtgtgtgtgtgtgtgtgtgtgtgtgtgtgtgtgtgt
GTGKGTGWGKGDGKDKRDGTGTGTGARYSBGKGNGKKKGTGTGTGWRKKK	ZNF18	ENSPM-6_DR	14874	14923	+	55.4815	5.33e-21	2.32e-16	gtgtgtgtgtgtgtgtgtgtgtgtgtgtgtgtgtgtgtgtgtgtgtgtgt
GTGKGTGWGKGDGKDKRDGTGTGTGARYSBGKGNGKKKGTGTGTGWRKKK	ZNF18	ENSPM-6_DR	14876	14925	+	55.4815	5.33e-21	2.32e-16	gtgtgtgtgtgtgtgtgtgtgtgtgtgtgtgtgtgtgtgtgtgtgtgtgt
GTGKGTGWGKGDGKDKRDGTGTGTGARYSBGKGNGKKKGTGTGTGWRKKK	ZNF18	Polinton-4_DR	17105	17154	+	55.4815	5.33e-21	2.32e-16	gtgtgtgtgtgtgtgtgtgtgtgtgtgtgtgtgtgtgtgtgtgtgtgtgt
GTGKGTGWGKGDGKDKRDGTGTGTGARYSBGKGNGKKKGTGTGTGWRKKK	ZNF18	Polinton-4_DR	17107	17156	+	55.4815	5.33e-21	2.32e-16	gtgtgtgtgtgtgtgtgtgtgtgtgtgtgtgtgtgtgtgtgtgtgtgtgt
GTGKGTGWGKGDGKDKRDGTGTGTGARYSBGKGNGKKKGTGTGTGWRKKK	ZNF18	Polinton-4_DR	17109	17158	+	55.4815	5.33e-21	2.32e-16	gtgtgtgtgtgtgtgtgtgtgtgtgtgtgtgtgtgtgtgtgtgtgtgtgt
GTGKGTGWGKGDGKDKRDGTGTGTGARYSBGKGNGKKKGTGTGTGWRKKK	ZNF18	Polinton-4_DR	17111	17160	+	55.4815	5.33e-21	2.32e-16	gtgtgtgtgtgtgtgtgtgtgtgtgtgtgtgtgtgtgtgtgtgtgtgtgt
GTGKGTGWGKGDGKDKRDGTGTGTGARYSBGKGNGKKKGTGTGTGWRKKK	ZNF18	Polinton-4_DR	17113	17162	+	55.4815	5.33e-21	2.32e-16	gtgtgtgtgtgtgtgtgtgtgtgtgtgtgtgtgtgtgtgtgtgtgtgtgt
GTGKGTGWGKGDGKDKRDGTGTGTGARYSBGKGNGKKKGTGTGTGWRKKK	ZNF18	Polinton-4_DR	17115	17164	+	55.4815	5.33e-21	2.32e-16	gtgtgtgtgtgtgtgtgtgtgtgtgtgtgtgtgtgtgtgtgtgtgtgtgt
GTGKGTGWGKGDGKDKRDGTGTGTGARYSBGKGNGKKKGTGTGTGWRKKK	ZNF18	Polinton-4_DR	17117	17166	+	55.4815	5.33e-21	2.32e-16	gtgtgtgtgtgtgtgtgtgtgtgtgtgtgtgtgtgtgtgtgtgtgtgtgt
GTGKGTGWGKGDGKDKRDGTGTGTGARYSBGKGNGKKKGTGTGTGWRKKK	ZNF18	Polinton-4_DR	17119	17168	+	55.4815	5.33e-21	2.32e-16	gtgtgtgtgtgtgtgtgtgtgtgtgtgtgtgtgtgtgtgtgtgtgtgtgt
GTGKGTGWGKGDGKDKRDGTGTGTGARYSBGKGNGKKKGTGTGTGWRKKK	ZNF18	Polinton-4_DR	17121	17170	+	55.4815	5.33e-21	2.32e-16	gtgtgtgtgtgtgtgtgtgtgtgtgtgtgtgtgtgtgtgtgtgtgtgtgt
GTGKGTGWGKGDGKDKRDGTGTGTGARYSBGKGNGKKKGTGTGTGWRKKK	ZNF18	Polinton-4_DR	17123	17172	+	55.4815	5.33e-21	2.32e-16	gtgtgtgtgtgtgtgtgtgtgtgtgtgtgtgtgtgtgtgtgtgtgtgtgt
GTGKGTGWGKGDGKDKRDGTGTGTGARYSBGKGNGKKKGTGTGTGWRKKK	ZNF18	Polinton-4_DR	17125	17174	+	55.4815	5.33e-21	2.32e-16	gtgtgtgtgtgtgtgtgtgtgtgtgtgtgtgtgtgtgtgtgtgtgtgtgt
GTGKGTGWGKGDGKDKRDGTGTGTGARYSBGKGNGKKKGTGTGTGWRKKK	ZNF18	Polinton-4_DR	17127	17176	+	55.4815	5.33e-21	2.32e-16	gtgtgtgtgtgtgtgtgtgtgtgtgtgtgtgtgtgtgtgtgtgtgtgtgt
GTGKGTGWGKGDGKDKRDGTGTGTGARYSBGKGNGKKKGTGTGTGWRKKK	ZNF18	Polinton-4_DR	17129	17178	+	55.4815	5.33e-21	2.32e-16	gtgtgtgtgtgtgtgtgtgtgtgtgtgtgtgtgtgtgtgtgtgtgtgtgt
GTGKGTGWGKGDGKDKRDGTGTGTGARYSBGKGNGKKKGTGTGTGWRKKK	ZNF18	Helitron-2_DR	23608	23657	+	55.4815	5.33e-21	2.32e-16	gtgtgtgtgtgtgtgtgtgtgtgtgtgtgtgtgtgtgtgtgtgtgtgtgt
GTGKGTGWGKGDGKDKRDGTGTGTGARYSBGKGNGKKKGTGTGTGWRKKK	ZNF18	Helitron-2_DR	23610	23659	+	55.4815	5.33e-21	2.32e-16	gtgtgtgtgtgtgtgtgtgtgtgtgtgtgtgtgtgtgtgtgtgtgtgtgt
GTGKGTGWGKGDGKDKRDGTGTGTGARYSBGKGNGKKKGTGTGTGWRKKK	ZNF18	Helitron-2_DR	23612	23661	+	55.4815	5.33e-21	2.32e-16	gtgtgtgtgtgtgtgtgtgtgtgtgtgtgtgtgtgtgtgtgtgtgtgtgt
GTGKGTGWGKGDGKDKRDGTGTGTGARYSBGKGNGKKKGTGTGTGWRKKK	ZNF18	Helitron-2_DR	23614	23663	+	55.4815	5.33e-21	2.32e-16	gtgtgtgtgtgtgtgtgtgtgtgtgtgtgtgtgtgtgtgtgtgtgtgtgt
GTGKGTGWGKGDGKDKRDGTGTGTGARYSBGKGNGKKKGTGTGTGWRKKK	ZNF18	Helitron-2_DR	23616	23665	+	55.4815	5.33e-21	2.32e-16	gtgtgtgtgtgtgtgtgtgtgtgtgtgtgtgtgtgtgtgtgtgtgtgtgt
GTGKGTGWGKGDGKDKRDGTGTGTGARYSBGKGNGKKKGTGTGTGWRKKK	ZNF18	Helitron-2_DR	23618	23667	+	55.4815	5.33e-21	2.32e-16	gtgtgtgtgtgtgtgtgtgtgtgtgtgtgtgtgtgtgtgtgtgtgtgtgt
GTGKGTGWGKGDGKDKRDGTGTGTGARYSBGKGNGKKKGTGTGTGWRKKK	ZNF18	Helitron-2_DR	23620	23669	+	55.4815	5.33e-21	2.32e-16	gtgtgtgtgtgtgtgtgtgtgtgtgtgtgtgtgtgtgtgtgtgtgtgtgt
GTGKGTGWGKGDGKDKRDGTGTGTGARYSBGKGNGKKKGTGTGTGWRKKK	ZNF18	Helitron-2_DR	23622	23671	+	55.4815	5.33e-21	2.32e-16	gtgtgtgtgtgtgtgtgtgtgtgtgtgtgtgtgtgtgtgtgtgtgtgtgt
GTGKGTGWGKGDGKDKRDGTGTGTGARYSBGKGNGKKKGTGTGTGWRKKK	ZNF18	Helitron-2_DR	23624	23673	+	55.4815	5.33e-21	2.32e-16	gtgtgtgtgtgtgtgtgtgtgtgtgtgtgtgtgtgtgtgtgtgtgtgtgt
GTGKGTGWGKGDGKDKRDGTGTGTGARYSBGKGNGKKKGTGTGTGWRKKK	ZNF18	Gypsy-31-LTR_DR	79	128	-	55.4815	5.33e-21	2.32e-16	GTGTGTGTGTGTGTGTGTGTGTGTGTGTGTGTGTGTGTGTGTGTGTGTGT
GTGKGTGWGKGDGKDKRDGTGTGTGARYSBGKGNGKKKGTGTGTGWRKKK	ZNF18	Gypsy-31-LTR_DR	81	130	-	55.4815	5.33e-21	2.32e-16	GTGTGTGTGTGTGTGTGTGTGTGTGTGTGTGTGTGTGTGTGTGTGTGTGT
GTGKGTGWGKGDGKDKRDGTGTGTGARYSBGKGNGKKKGTGTGTGWRKKK	ZNF18	Gypsy-31-LTR_DR	83	132	-	55.4815	5.33e-21	2.32e-16	GTGTGTGTGTGTGTGTGTGTGTGTGTGTGTGTGTGTGTGTGTGTGTGTGT
GTGKGTGWGKGDGKDKRDGTGTGTGARYSBGKGNGKKKGTGTGTGWRKKK	ZNF18	Gypsy-31-LTR_DR	85	134	-	55.4815	5.33e-21	2.32e-16	GTGTGTGTGTGTGTGTGTGTGTGTGTGTGTGTGTGTGTGTGTGTGTGTGT
GTGKGTGWGKGDGKDKRDGTGTGTGARYSBGKGNGKKKGTGTGTGWRKKK	ZNF18	Gypsy-31-LTR_DR	87	136	-	55.4815	5.33e-21	2.32e-16	GTGTGTGTGTGTGTGTGTGTGTGTGTGTGTGTGTGTGTGTGTGTGTGTGT
GTGKGTGWGKGDGKDKRDGTGTGTGARYSBGKGNGKKKGTGTGTGWRKKK	ZNF18	Gypsy-31-LTR_DR	89	138	-	55.4815	5.33e-21	2.32e-16	GTGTGTGTGTGTGTGTGTGTGTGTGTGTGTGTGTGTGTGTGTGTGTGTGT
GTGKGTGWGKGDGKDKRDGTGTGTGARYSBGKGNGKKKGTGTGTGWRKKK	ZNF18	Gypsy-31-LTR_DR	91	140	-	55.4815	5.33e-21	2.32e-16	GTGTGTGTGTGTGTGTGTGTGTGTGTGTGTGTGTGTGTGTGTGTGTGTGT
GTGKGTGWGKGDGKDKRDGTGTGTGARYSBGKGNGKKKGTGTGTGWRKKK	ZNF18	Gypsy-31-LTR_DR	93	142	-	55.4815	5.33e-21	2.32e-16	GTGTGTGTGTGTGTGTGTGTGTGTGTGTGTGTGTGTGTGTGTGTGTGTGT
GTGKGTGWGKGDGKDKRDGTGTGTGARYSBGKGNGKKKGTGTGTGWRKKK	ZNF18	Gypsy-31-LTR_DR	95	144	-	55.4815	5.33e-21	2.32e-16	GTGTGTGTGTGTGTGTGTGTGTGTGTGTGTGTGTGTGTGTGTGTGTGTGT
GTGKGTGWGKGDGKDKRDGTGTGTGARYSBGKGNGKKKGTGTGTGWRKKK	ZNF18	Gypsy-31-LTR_DR	97	146	-	55.4815	5.33e-21	2.32e-16	GTGTGTGTGTGTGTGTGTGTGTGTGTGTGTGTGTGTGTGTGTGTGTGTGT
GTGKGTGWGKGDGKDKRDGTGTGTGARYSBGKGNGKKKGTGTGTGWRKKK	ZNF18	Gypsy-31-LTR_DR	99	148	-	55.4815	5.33e-21	2.32e-16	GTGTGTGTGTGTGTGTGTGTGTGTGTGTGTGTGTGTGTGTGTGTGTGTGT
GTGKGTGWGKGDGKDKRDGTGTGTGARYSBGKGNGKKKGTGTGTGWRKKK	ZNF18	Gypsy-31-LTR_DR	101	150	-	55.4815	5.33e-21	2.32e-16	GTGTGTGTGTGTGTGTGTGTGTGTGTGTGTGTGTGTGTGTGTGTGTGTGT
GTGKGTGWGKGDGKDKRDGTGTGTGARYSBGKGNGKKKGTGTGTGWRKKK	ZNF18	Gypsy-31-LTR_DR	103	152	-	55.4815	5.33e-21	2.32e-16	GTGTGTGTGTGTGTGTGTGTGTGTGTGTGTGTGTGTGTGTGTGTGTGTGT
GTGKGTGWGKGDGKDKRDGTGTGTGARYSBGKGNGKKKGTGTGTGWRKKK	ZNF18	Gypsy-31-LTR_DR	105	154	-	55.4815	5.33e-21	2.32e-16	GTGTGTGTGTGTGTGTGTGTGTGTGTGTGTGTGTGTGTGTGTGTGTGTGT
GTGKGTGWGKGDGKDKRDGTGTGTGARYSBGKGNGKKKGTGTGTGWRKKK	ZNF18	Gypsy-31-LTR_DR	107	156	-	55.4815	5.33e-21	2.32e-16	GTGTGTGTGTGTGTGTGTGTGTGTGTGTGTGTGTGTGTGTGTGTGTGTGT
GTGKGTGWGKGDGKDKRDGTGTGTGARYSBGKGNGKKKGTGTGTGWRKKK	ZNF18	hAT-N131_DR	257	306	-	55.4815	5.33e-21	2.32e-16	GTGTGTGTGTGTGTGTGTGTGTGTGTGTGTGTGTGTGTGTGTGTGTGTGT
GTGKGTGWGKGDGKDKRDGTGTGTGARYSBGKGNGKKKGTGTGTGWRKKK	ZNF18	hAT-N131_DR	259	308	-	55.4815	5.33e-21	2.32e-16	GTGTGTGTGTGTGTGTGTGTGTGTGTGTGTGTGTGTGTGTGTGTGTGTGT
GTGKGTGWGKGDGKDKRDGTGTGTGARYSBGKGNGKKKGTGTGTGWRKKK	ZNF18	hAT-N131_DR	261	310	-	55.4815	5.33e-21	2.32e-16	GTGTGTGTGTGTGTGTGTGTGTGTGTGTGTGTGTGTGTGTGTGTGTGTGT
GTGKGTGWGKGDGKDKRDGTGTGTGARYSBGKGNGKKKGTGTGTGWRKKK	ZNF18	hAT-N131_DR	263	312	-	55.4815	5.33e-21	2.32e-16	GTGTGTGTGTGTGTGTGTGTGTGTGTGTGTGTGTGTGTGTGTGTGTGTGT
GTGKGTGWGKGDGKDKRDGTGTGTGARYSBGKGNGKKKGTGTGTGWRKKK	ZNF18	hAT-N131_DR	265	314	-	55.4815	5.33e-21	2.32e-16	GTGTGTGTGTGTGTGTGTGTGTGTGTGTGTGTGTGTGTGTGTGTGTGTGT
GTGKGTGWGKGDGKDKRDGTGTGTGARYSBGKGNGKKKGTGTGTGWRKKK	ZNF18	hAT-N131_DR	267	316	-	55.4815	5.33e-21	2.32e-16	GTGTGTGTGTGTGTGTGTGTGTGTGTGTGTGTGTGTGTGTGTGTGTGTGT
GTGKGTGWGKGDGKDKRDGTGTGTGARYSBGKGNGKKKGTGTGTGWRKKK	ZNF18	hAT-N48B_DR	475	524	-	55.4815	5.33e-21	2.32e-16	GTGTGTGTGTGTGTGTGTGTGTGTGTGTGTGTGTGTGTGTGTGTGTGTGT
GTGKGTGWGKGDGKDKRDGTGTGTGARYSBGKGNGKKKGTGTGTGWRKKK	ZNF18	hAT-N48B_DR	477	526	-	55.4815	5.33e-21	2.32e-16	GTGTGTGTGTGTGTGTGTGTGTGTGTGTGTGTGTGTGTGTGTGTGTGTGT
GTGKGTGWGKGDGKDKRDGTGTGTGARYSBGKGNGKKKGTGTGTGWRKKK	ZNF18	hAT-N48B_DR	479	528	-	55.4815	5.33e-21	2.32e-16	GTGTGTGTGTGTGTGTGTGTGTGTGTGTGTGTGTGTGTGTGTGTGTGTGT
GTGKGTGWGKGDGKDKRDGTGTGTGARYSBGKGNGKKKGTGTGTGWRKKK	ZNF18	hAT-N48B_DR	481	530	-	55.4815	5.33e-21	2.32e-16	GTGTGTGTGTGTGTGTGTGTGTGTGTGTGTGTGTGTGTGTGTGTGTGTGT
GTGKGTGWGKGDGKDKRDGTGTGTGARYSBGKGNGKKKGTGTGTGWRKKK	ZNF18	hAT-N48B_DR	483	532	-	55.4815	5.33e-21	2.32e-16	GTGTGTGTGTGTGTGTGTGTGTGTGTGTGTGTGTGTGTGTGTGTGTGTGT
GTGKGTGWGKGDGKDKRDGTGTGTGARYSBGKGNGKKKGTGTGTGWRKKK	ZNF18	hAT-N48B_DR	485	534	-	55.4815	5.33e-21	2.32e-16	GTGTGTGTGTGTGTGTGTGTGTGTGTGTGTGTGTGTGTGTGTGTGTGTGT
GTGKGTGWGKGDGKDKRDGTGTGTGARYSBGKGNGKKKGTGTGTGWRKKK	ZNF18	hAT-N48B_DR	487	536	-	55.4815	5.33e-21	2.32e-16	GTGTGTGTGTGTGTGTGTGTGTGTGTGTGTGTGTGTGTGTGTGTGTGTGT
GTGKGTGWGKGDGKDKRDGTGTGTGARYSBGKGNGKKKGTGTGTGWRKKK	ZNF18	hAT-N48B_DR	489	538	-	55.4815	5.33e-21	2.32e-16	GTGTGTGTGTGTGTGTGTGTGTGTGTGTGTGTGTGTGTGTGTGTGTGTGT
GTGKGTGWGKGDGKDKRDGTGTGTGARYSBGKGNGKKKGTGTGTGWRKKK	ZNF18	hAT-N48B_DR	491	540	-	55.4815	5.33e-21	2.32e-16	GTGTGTGTGTGTGTGTGTGTGTGTGTGTGTGTGTGTGTGTGTGTGTGTGT
GTGKGTGWGKGDGKDKRDGTGTGTGARYSBGKGNGKKKGTGTGTGWRKKK	ZNF18	hAT-N48B_DR	493	542	-	55.4815	5.33e-21	2.32e-16	GTGTGTGTGTGTGTGTGTGTGTGTGTGTGTGTGTGTGTGTGTGTGTGTGT
GTGKGTGWGKGDGKDKRDGTGTGTGARYSBGKGNGKKKGTGTGTGWRKKK	ZNF18	hAT-N48B_DR	495	544	-	55.4815	5.33e-21	2.32e-16	GTGTGTGTGTGTGTGTGTGTGTGTGTGTGTGTGTGTGTGTGTGTGTGTGT
GTGKGTGWGKGDGKDKRDGTGTGTGARYSBGKGNGKKKGTGTGTGWRKKK	ZNF18	hAT-N48C_DR	546	595	-	55.4815	5.33e-21	2.32e-16	GTGTGTGTGTGTGTGTGTGTGTGTGTGTGTGTGTGTGTGTGTGTGTGTGT
GTGKGTGWGKGDGKDKRDGTGTGTGARYSBGKGNGKKKGTGTGTGWRKKK	ZNF18	hAT-N48C_DR	548	597	-	55.4815	5.33e-21	2.32e-16	GTGTGTGTGTGTGTGTGTGTGTGTGTGTGTGTGTGTGTGTGTGTGTGTGT
GTGKGTGWGKGDGKDKRDGTGTGTGARYSBGKGNGKKKGTGTGTGWRKKK	ZNF18	hAT-N48C_DR	550	599	-	55.4815	5.33e-21	2.32e-16	GTGTGTGTGTGTGTGTGTGTGTGTGTGTGTGTGTGTGTGTGTGTGTGTGT
GTGKGTGWGKGDGKDKRDGTGTGTGARYSBGKGNGKKKGTGTGTGWRKKK	ZNF18	hAT-N48C_DR	552	601	-	55.4815	5.33e-21	2.32e-16	GTGTGTGTGTGTGTGTGTGTGTGTGTGTGTGTGTGTGTGTGTGTGTGTGT
GTGKGTGWGKGDGKDKRDGTGTGTGARYSBGKGNGKKKGTGTGTGWRKKK	ZNF18	DNA-N43_DR	657	706	-	55.4815	5.33e-21	2.32e-16	GTGTGTGTGTGTGTGTGTGTGTGTGTGTGTGTGTGTGTGTGTGTGTGTGT
GTGKGTGWGKGDGKDKRDGTGTGTGARYSBGKGNGKKKGTGTGTGWRKKK	ZNF18	DNA-N43_DR	659	708	-	55.4815	5.33e-21	2.32e-16	GTGTGTGTGTGTGTGTGTGTGTGTGTGTGTGTGTGTGTGTGTGTGTGTGT
GTGKGTGWGKGDGKDKRDGTGTGTGARYSBGKGNGKKKGTGTGTGWRKKK	ZNF18	DNA-N43_DR	661	710	-	55.4815	5.33e-21	2.32e-16	GTGTGTGTGTGTGTGTGTGTGTGTGTGTGTGTGTGTGTGTGTGTGTGTGT
GTGKGTGWGKGDGKDKRDGTGTGTGARYSBGKGNGKKKGTGTGTGWRKKK	ZNF18	DNA-N43_DR	663	712	-	55.4815	5.33e-21	2.32e-16	GTGTGTGTGTGTGTGTGTGTGTGTGTGTGTGTGTGTGTGTGTGTGTGTGT
GTGKGTGWGKGDGKDKRDGTGTGTGARYSBGKGNGKKKGTGTGTGWRKKK	ZNF18	DNA-N43_DR	665	714	-	55.4815	5.33e-21	2.32e-16	GTGTGTGTGTGTGTGTGTGTGTGTGTGTGTGTGTGTGTGTGTGTGTGTGT
GTGKGTGWGKGDGKDKRDGTGTGTGARYSBGKGNGKKKGTGTGTGWRKKK	ZNF18	DNA-N43_DR	667	716	-	55.4815	5.33e-21	2.32e-16	GTGTGTGTGTGTGTGTGTGTGTGTGTGTGTGTGTGTGTGTGTGTGTGTGT
GTGKGTGWGKGDGKDKRDGTGTGTGARYSBGKGNGKKKGTGTGTGWRKKK	ZNF18	DNA-N43_DR	669	718	-	55.4815	5.33e-21	2.32e-16	GTGTGTGTGTGTGTGTGTGTGTGTGTGTGTGTGTGTGTGTGTGTGTGTGT
GTGKGTGWGKGDGKDKRDGTGTGTGARYSBGKGNGKKKGTGTGTGWRKKK	ZNF18	EnSpm-N46_DR	2218	2267	-	55.4815	5.33e-21	2.32e-16	GTGTGTGTGTGTGTGTGTGTGTGTGTGTGTGTGTGTGTGTGTGTGTGTGT
GTGKGTGWGKGDGKDKRDGTGTGTGARYSBGKGNGKKKGTGTGTGWRKKK	ZNF18	EnSpm-N46_DR	2220	2269	-	55.4815	5.33e-21	2.32e-16	GTGTGTGTGTGTGTGTGTGTGTGTGTGTGTGTGTGTGTGTGTGTGTGTGT
GTGKGTGWGKGDGKDKRDGTGTGTGARYSBGKGNGKKKGTGTGTGWRKKK	ZNF18	Rex1-31_DRe	3063	3112	-	55.4815	5.33e-21	2.32e-16	GTGTGTGTGTGTGTGTGTGTGTGTGTGTGTGTGTGTGTGTGTGTGTGTGT
GTGKGTGWGKGDGKDKRDGTGTGTGARYSBGKGNGKKKGTGTGTGWRKKK	ZNF18	Rex1-31_DRe	3065	3114	-	55.4815	5.33e-21	2.32e-16	GTGTGTGTGTGTGTGTGTGTGTGTGTGTGTGTGTGTGTGTGTGTGTGTGT
GTGKGTGWGKGDGKDKRDGTGTGTGARYSBGKGNGKKKGTGTGTGWRKKK	ZNF18	Rex1-31_DRe	3067	3116	-	55.4815	5.33e-21	2.32e-16	GTGTGTGTGTGTGTGTGTGTGTGTGTGTGTGTGTGTGTGTGTGTGTGTGT
GTGKGTGWGKGDGKDKRDGTGTGTGARYSBGKGNGKKKGTGTGTGWRKKK	ZNF18	EnSpm-N14_DR	3572	3621	-	55.4815	5.33e-21	2.32e-16	GTGTGTGTGTGTGTGTGTGTGTGTGTGTGTGTGTGTGTGTGTGTGTGTGT
GTGKGTGWGKGDGKDKRDGTGTGTGARYSBGKGNGKKKGTGTGTGWRKKK	ZNF18	EnSpm-N14_DR	3574	3623	-	55.4815	5.33e-21	2.32e-16	GTGTGTGTGTGTGTGTGTGTGTGTGTGTGTGTGTGTGTGTGTGTGTGTGT
GTGKGTGWGKGDGKDKRDGTGTGTGARYSBGKGNGKKKGTGTGTGWRKKK	ZNF18	EnSpm-N14_DR	3576	3625	-	55.4815	5.33e-21	2.32e-16	GTGTGTGTGTGTGTGTGTGTGTGTGTGTGTGTGTGTGTGTGTGTGTGTGT
GTGKGTGWGKGDGKDKRDGTGTGTGARYSBGKGNGKKKGTGTGTGWRKKK	ZNF18	EnSpm-N14_DR	3578	3627	-	55.4815	5.33e-21	2.32e-16	GTGTGTGTGTGTGTGTGTGTGTGTGTGTGTGTGTGTGTGTGTGTGTGTGT
GTGKGTGWGKGDGKDKRDGTGTGTGARYSBGKGNGKKKGTGTGTGWRKKK	ZNF18	EnSpm-N14_DR	3580	3629	-	55.4815	5.33e-21	2.32e-16	GTGTGTGTGTGTGTGTGTGTGTGTGTGTGTGTGTGTGTGTGTGTGTGTGT
GTGKGTGWGKGDGKDKRDGTGTGTGARYSBGKGNGKKKGTGTGTGWRKKK	ZNF18	EnSpm-N14_DR	3582	3631	-	55.4815	5.33e-21	2.32e-16	GTGTGTGTGTGTGTGTGTGTGTGTGTGTGTGTGTGTGTGTGTGTGTGTGT
GTGKGTGWGKGDGKDKRDGTGTGTGARYSBGKGNGKKKGTGTGTGWRKKK	ZNF18	EnSpm-N14_DR	3584	3633	-	55.4815	5.33e-21	2.32e-16	GTGTGTGTGTGTGTGTGTGTGTGTGTGTGTGTGTGTGTGTGTGTGTGTGT
GTGKGTGWGKGDGKDKRDGTGTGTGARYSBGKGNGKKKGTGTGTGWRKKK	ZNF18	EnSpm-N14_DR	3586	3635	-	55.4815	5.33e-21	2.32e-16	GTGTGTGTGTGTGTGTGTGTGTGTGTGTGTGTGTGTGTGTGTGTGTGTGT
GTGKGTGWGKGDGKDKRDGTGTGTGARYSBGKGNGKKKGTGTGTGWRKKK	ZNF18	EnSpm-N14_DR	3588	3637	-	55.4815	5.33e-21	2.32e-16	GTGTGTGTGTGTGTGTGTGTGTGTGTGTGTGTGTGTGTGTGTGTGTGTGT
GTGKGTGWGKGDGKDKRDGTGTGTGARYSBGKGNGKKKGTGTGTGWRKKK	ZNF18	EnSpm-N14_DR	3590	3639	-	55.4815	5.33e-21	2.32e-16	GTGTGTGTGTGTGTGTGTGTGTGTGTGTGTGTGTGTGTGTGTGTGTGTGT
GTGKGTGWGKGDGKDKRDGTGTGTGARYSBGKGNGKKKGTGTGTGWRKKK	ZNF18	EnSpm-N14_DR	3592	3641	-	55.4815	5.33e-21	2.32e-16	GTGTGTGTGTGTGTGTGTGTGTGTGTGTGTGTGTGTGTGTGTGTGTGTGT
GTGKGTGWGKGDGKDKRDGTGTGTGARYSBGKGNGKKKGTGTGTGWRKKK	ZNF18	EnSpm-N14_DR	3594	3643	-	55.4815	5.33e-21	2.32e-16	GTGTGTGTGTGTGTGTGTGTGTGTGTGTGTGTGTGTGTGTGTGTGTGTGT
GTGKGTGWGKGDGKDKRDGTGTGTGARYSBGKGNGKKKGTGTGTGWRKKK	ZNF18	EnSpm-N14_DR	3596	3645	-	55.4815	5.33e-21	2.32e-16	GTGTGTGTGTGTGTGTGTGTGTGTGTGTGTGTGTGTGTGTGTGTGTGTGT
GTGKGTGWGKGDGKDKRDGTGTGTGARYSBGKGNGKKKGTGTGTGWRKKK	ZNF18	EnSpm-N14_DR	3598	3647	-	55.4815	5.33e-21	2.32e-16	GTGTGTGTGTGTGTGTGTGTGTGTGTGTGTGTGTGTGTGTGTGTGTGTGT
GTGKGTGWGKGDGKDKRDGTGTGTGARYSBGKGNGKKKGTGTGTGWRKKK	ZNF18	ERV1-N3-I_DR	3606	3655	-	55.4815	5.33e-21	2.32e-16	GTGTGTGTGTGTGTGTGTGTGTGTGTGTGTGTGTGTGTGTGTGTGTGTGT
GTGKGTGWGKGDGKDKRDGTGTGTGARYSBGKGNGKKKGTGTGTGWRKKK	ZNF18	ERV1-N3-I_DR	3608	3657	-	55.4815	5.33e-21	2.32e-16	GTGTGTGTGTGTGTGTGTGTGTGTGTGTGTGTGTGTGTGTGTGTGTGTGT
GTGKGTGWGKGDGKDKRDGTGTGTGARYSBGKGNGKKKGTGTGTGWRKKK	ZNF18	ERV1-N3-I_DR	3610	3659	-	55.4815	5.33e-21	2.32e-16	GTGTGTGTGTGTGTGTGTGTGTGTGTGTGTGTGTGTGTGTGTGTGTGTGT
GTGKGTGWGKGDGKDKRDGTGTGTGARYSBGKGNGKKKGTGTGTGWRKKK	ZNF18	ERV1-N3-I_DR	3662	3711	-	55.4815	5.33e-21	2.32e-16	GTGTGTGTGTGTGTGTGTGTGTGTGTGTGTGTGTGTGTGTGTGTGTGTGT
GTGKGTGWGKGDGKDKRDGTGTGTGARYSBGKGNGKKKGTGTGTGWRKKK	ZNF18	ERV1-N3-I_DR	3664	3713	-	55.4815	5.33e-21	2.32e-16	GTGTGTGTGTGTGTGTGTGTGTGTGTGTGTGTGTGTGTGTGTGTGTGTGT
GTGKGTGWGKGDGKDKRDGTGTGTGARYSBGKGNGKKKGTGTGTGWRKKK	ZNF18	ERV1-N3-I_DR	3666	3715	-	55.4815	5.33e-21	2.32e-16	GTGTGTGTGTGTGTGTGTGTGTGTGTGTGTGTGTGTGTGTGTGTGTGTGT
GTGKGTGWGKGDGKDKRDGTGTGTGARYSBGKGNGKKKGTGTGTGWRKKK	ZNF18	ERV1-N3-I_DR	3668	3717	-	55.4815	5.33e-21	2.32e-16	GTGTGTGTGTGTGTGTGTGTGTGTGTGTGTGTGTGTGTGTGTGTGTGTGT
GTGKGTGWGKGDGKDKRDGTGTGTGARYSBGKGNGKKKGTGTGTGWRKKK	ZNF18	ERV1-N3-I_DR	3670	3719	-	55.4815	5.33e-21	2.32e-16	GTGTGTGTGTGTGTGTGTGTGTGTGTGTGTGTGTGTGTGTGTGTGTGTGT
GTGKGTGWGKGDGKDKRDGTGTGTGARYSBGKGNGKKKGTGTGTGWRKKK	ZNF18	ERV1-N3-I_DR	3672	3721	-	55.4815	5.33e-21	2.32e-16	GTGTGTGTGTGTGTGTGTGTGTGTGTGTGTGTGTGTGTGTGTGTGTGTGT
GTGKGTGWGKGDGKDKRDGTGTGTGARYSBGKGNGKKKGTGTGTGWRKKK	ZNF18	ERV1-N3-I_DR	3674	3723	-	55.4815	5.33e-21	2.32e-16	GTGTGTGTGTGTGTGTGTGTGTGTGTGTGTGTGTGTGTGTGTGTGTGTGT
GTGKGTGWGKGDGKDKRDGTGTGTGARYSBGKGNGKKKGTGTGTGWRKKK	ZNF18	ERV1-N3-I_DR	3676	3725	-	55.4815	5.33e-21	2.32e-16	GTGTGTGTGTGTGTGTGTGTGTGTGTGTGTGTGTGTGTGTGTGTGTGTGT
GTGKGTGWGKGDGKDKRDGTGTGTGARYSBGKGNGKKKGTGTGTGWRKKK	ZNF18	ERV1-N3-I_DR	3678	3727	-	55.4815	5.33e-21	2.32e-16	GTGTGTGTGTGTGTGTGTGTGTGTGTGTGTGTGTGTGTGTGTGTGTGTGT
GTGKGTGWGKGDGKDKRDGTGTGTGARYSBGKGNGKKKGTGTGTGWRKKK	ZNF18	ERV1-N3-I_DR	3680	3729	-	55.4815	5.33e-21	2.32e-16	GTGTGTGTGTGTGTGTGTGTGTGTGTGTGTGTGTGTGTGTGTGTGTGTGT
GTGKGTGWGKGDGKDKRDGTGTGTGARYSBGKGNGKKKGTGTGTGWRKKK	ZNF18	ERV1-N3-I_DR	3682	3731	-	55.4815	5.33e-21	2.32e-16	GTGTGTGTGTGTGTGTGTGTGTGTGTGTGTGTGTGTGTGTGTGTGTGTGT
GTGKGTGWGKGDGKDKRDGTGTGTGARYSBGKGNGKKKGTGTGTGWRKKK	ZNF18	ERV1-N3-I_DR	3684	3733	-	55.4815	5.33e-21	2.32e-16	GTGTGTGTGTGTGTGTGTGTGTGTGTGTGTGTGTGTGTGTGTGTGTGTGT
GTGKGTGWGKGDGKDKRDGTGTGTGARYSBGKGNGKKKGTGTGTGWRKKK	ZNF18	ERV1-N3-I_DR	3686	3735	-	55.4815	5.33e-21	2.32e-16	GTGTGTGTGTGTGTGTGTGTGTGTGTGTGTGTGTGTGTGTGTGTGTGTGT
GTGKGTGWGKGDGKDKRDGTGTGTGARYSBGKGNGKKKGTGTGTGWRKKK	ZNF18	ERV1-N3-I_DR	3688	3737	-	55.4815	5.33e-21	2.32e-16	GTGTGTGTGTGTGTGTGTGTGTGTGTGTGTGTGTGTGTGTGTGTGTGTGT
GTGKGTGWGKGDGKDKRDGTGTGTGARYSBGKGNGKKKGTGTGTGWRKKK	ZNF18	Helitron-2_DR	6030	6079	-	55.4815	5.33e-21	2.32e-16	GTGTGTGTGTGTGTGTGTGTGTGTGTGTGTGTGTGTGTGTGTGTGTGTGT
GTGKGTGWGKGDGKDKRDGTGTGTGARYSBGKGNGKKKGTGTGTGWRKKK	ZNF18	Helitron-2_DR	6032	6081	-	55.4815	5.33e-21	2.32e-16	GTGTGTGTGTGTGTGTGTGTGTGTGTGTGTGTGTGTGTGTGTGTGTGTGT
GTGKGTGWGKGDGKDKRDGTGTGTGARYSBGKGNGKKKGTGTGTGWRKKK	ZNF18	Helitron-2_DR	6034	6083	-	55.4815	5.33e-21	2.32e-16	GTGTGTGTGTGTGTGTGTGTGTGTGTGTGTGTGTGTGTGTGTGTGTGTGT
GTGKGTGWGKGDGKDKRDGTGTGTGARYSBGKGNGKKKGTGTGTGWRKKK	ZNF18	Helitron-2_DR	6036	6085	-	55.4815	5.33e-21	2.32e-16	GTGTGTGTGTGTGTGTGTGTGTGTGTGTGTGTGTGTGTGTGTGTGTGTGT
GTGKGTGWGKGDGKDKRDGTGTGTGARYSBGKGNGKKKGTGTGTGWRKKK	ZNF18	Helitron-2_DR	6038	6087	-	55.4815	5.33e-21	2.32e-16	GTGTGTGTGTGTGTGTGTGTGTGTGTGTGTGTGTGTGTGTGTGTGTGTGT
GTGKGTGWGKGDGKDKRDGTGTGTGARYSBGKGNGKKKGTGTGTGWRKKK	ZNF18	Helitron-2_DR	6040	6089	-	55.4815	5.33e-21	2.32e-16	GTGTGTGTGTGTGTGTGTGTGTGTGTGTGTGTGTGTGTGTGTGTGTGTGT
GTGKGTGWGKGDGKDKRDGTGTGTGARYSBGKGNGKKKGTGTGTGWRKKK	ZNF18	Helitron-2_DR	6042	6091	-	55.4815	5.33e-21	2.32e-16	GTGTGTGTGTGTGTGTGTGTGTGTGTGTGTGTGTGTGTGTGTGTGTGTGT
GTGKGTGWGKGDGKDKRDGTGTGTGARYSBGKGNGKKKGTGTGTGWRKKK	ZNF18	Helitron-2_DR	6044	6093	-	55.4815	5.33e-21	2.32e-16	GTGTGTGTGTGTGTGTGTGTGTGTGTGTGTGTGTGTGTGTGTGTGTGTGT
GTGKGTGWGKGDGKDKRDGTGTGTGARYSBGKGNGKKKGTGTGTGWRKKK	ZNF18	Helitron-2_DR	6046	6095	-	55.4815	5.33e-21	2.32e-16	GTGTGTGTGTGTGTGTGTGTGTGTGTGTGTGTGTGTGTGTGTGTGTGTGT
GTGKGTGWGKGDGKDKRDGTGTGTGARYSBGKGNGKKKGTGTGTGWRKKK	ZNF18	Helitron-2_DR	6048	6097	-	55.4815	5.33e-21	2.32e-16	GTGTGTGTGTGTGTGTGTGTGTGTGTGTGTGTGTGTGTGTGTGTGTGTGT
GTGKGTGWGKGDGKDKRDGTGTGTGARYSBGKGNGKKKGTGTGTGWRKKK	ZNF18	Helitron-2_DR	6050	6099	-	55.4815	5.33e-21	2.32e-16	GTGTGTGTGTGTGTGTGTGTGTGTGTGTGTGTGTGTGTGTGTGTGTGTGT
GTGKGTGWGKGDGKDKRDGTGTGTGARYSBGKGNGKKKGTGTGTGWRKKK	ZNF18	Helitron-2_DR	6052	6101	-	55.4815	5.33e-21	2.32e-16	GTGTGTGTGTGTGTGTGTGTGTGTGTGTGTGTGTGTGTGTGTGTGTGTGT
GTGKGTGWGKGDGKDKRDGTGTGTGARYSBGKGNGKKKGTGTGTGWRKKK	ZNF18	EnSpm-21_DR	6921	6970	-	55.4815	5.33e-21	2.32e-16	GTGTGTGTGTGTGTGTGTGTGTGTGTGTGTGTGTGTGTGTGTGTGTGTGT
GTGKGTGWGKGDGKDKRDGTGTGTGARYSBGKGNGKKKGTGTGTGWRKKK	ZNF18	EnSpm-21_DR	6923	6972	-	55.4815	5.33e-21	2.32e-16	GTGTGTGTGTGTGTGTGTGTGTGTGTGTGTGTGTGTGTGTGTGTGTGTGT
GTGKGTGWGKGDGKDKRDGTGTGTGARYSBGKGNGKKKGTGTGTGWRKKK	ZNF18	EnSpm-21_DR	6925	6974	-	55.4815	5.33e-21	2.32e-16	GTGTGTGTGTGTGTGTGTGTGTGTGTGTGTGTGTGTGTGTGTGTGTGTGT
GTGKGTGWGKGDGKDKRDGTGTGTGARYSBGKGNGKKKGTGTGTGWRKKK	ZNF18	Zisupton-6_DR	9386	9435	-	55.4815	5.33e-21	2.32e-16	GTGTGTGTGTGTGTGTGTGTGTGTGTGTGTGTGTGTGTGTGTGTGTGTGT
GTGKGTGWGKGDGKDKRDGTGTGTGARYSBGKGNGKKKGTGTGTGWRKKK	ZNF18	Zisupton-6_DR	9388	9437	-	55.4815	5.33e-21	2.32e-16	GTGTGTGTGTGTGTGTGTGTGTGTGTGTGTGTGTGTGTGTGTGTGTGTGT
GTGKGTGWGKGDGKDKRDGTGTGTGARYSBGKGNGKKKGTGTGTGWRKKK	ZNF18	Zisupton-6_DR	9390	9439	-	55.4815	5.33e-21	2.32e-16	GTGTGTGTGTGTGTGTGTGTGTGTGTGTGTGTGTGTGTGTGTGTGTGTGT
GTGKGTGWGKGDGKDKRDGTGTGTGARYSBGKGNGKKKGTGTGTGWRKKK	ZNF18	Zisupton-6_DR	9392	9441	-	55.4815	5.33e-21	2.32e-16	GTGTGTGTGTGTGTGTGTGTGTGTGTGTGTGTGTGTGTGTGTGTGTGTGT
GTGKGTGWGKGDGKDKRDGTGTGTGARYSBGKGNGKKKGTGTGTGWRKKK	ZNF18	Zisupton-6_DR	9394	9443	-	55.4815	5.33e-21	2.32e-16	GTGTGTGTGTGTGTGTGTGTGTGTGTGTGTGTGTGTGTGTGTGTGTGTGT
GTGKGTGWGKGDGKDKRDGTGTGTGARYSBGKGNGKKKGTGTGTGWRKKK	ZNF18	Zisupton-6_DR	9396	9445	-	55.4815	5.33e-21	2.32e-16	GTGTGTGTGTGTGTGTGTGTGTGTGTGTGTGTGTGTGTGTGTGTGTGTGT
GTGKGTGWGKGDGKDKRDGTGTGTGARYSBGKGNGKKKGTGTGTGWRKKK	ZNF18	Zisupton-6_DR	9398	9447	-	55.4815	5.33e-21	2.32e-16	GTGTGTGTGTGTGTGTGTGTGTGTGTGTGTGTGTGTGTGTGTGTGTGTGT
GTGKGTGWGKGDGKDKRDGTGTGTGARYSBGKGNGKKKGTGTGTGWRKKK	ZNF18	Zisupton-6_DR	9400	9449	-	55.4815	5.33e-21	2.32e-16	GTGTGTGTGTGTGTGTGTGTGTGTGTGTGTGTGTGTGTGTGTGTGTGTGT
GTGKGTGWGKGDGKDKRDGTGTGTGARYSBGKGNGKKKGTGTGTGWRKKK	ZNF18	Zisupton-6_DR	9402	9451	-	55.4815	5.33e-21	2.32e-16	GTGTGTGTGTGTGTGTGTGTGTGTGTGTGTGTGTGTGTGTGTGTGTGTGT
GTGKGTGWGKGDGKDKRDGTGTGTGARYSBGKGNGKKKGTGTGTGWRKKK	ZNF18	Zisupton-6_DR	9404	9453	-	55.4815	5.33e-21	2.32e-16	GTGTGTGTGTGTGTGTGTGTGTGTGTGTGTGTGTGTGTGTGTGTGTGTGT
GTGKGTGWGKGDGKDKRDGTGTGTGARYSBGKGNGKKKGTGTGTGWRKKK	ZNF18	Zisupton-6_DR	9406	9455	-	55.4815	5.33e-21	2.32e-16	GTGTGTGTGTGTGTGTGTGTGTGTGTGTGTGTGTGTGTGTGTGTGTGTGT
GTGKGTGWGKGDGKDKRDGTGTGTGARYSBGKGNGKKKGTGTGTGWRKKK	ZNF18	Zisupton-6_DR	9408	9457	-	55.4815	5.33e-21	2.32e-16	GTGTGTGTGTGTGTGTGTGTGTGTGTGTGTGTGTGTGTGTGTGTGTGTGT
GTGKGTGWGKGDGKDKRDGTGTGTGARYSBGKGNGKKKGTGTGTGWRKKK	ZNF18	Zisupton-6_DR	9410	9459	-	55.4815	5.33e-21	2.32e-16	GTGTGTGTGTGTGTGTGTGTGTGTGTGTGTGTGTGTGTGTGTGTGTGTGT
GTGKGTGWGKGDGKDKRDGTGTGTGARYSBGKGNGKKKGTGTGTGWRKKK	ZNF18	ENSPM-6_DR	13950	13999	-	55.4815	5.33e-21	2.32e-16	GTGTGTGTGTGTGTGTGTGTGTGTGTGTGTGTGTGTGTGTGTGTGTGTGT
GTGKGTGWGKGDGKDKRDGTGTGTGARYSBGKGNGKKKGTGTGTGWRKKK	ZNF18	ENSPM-6_DR	13952	14001	-	55.4815	5.33e-21	2.32e-16	GTGTGTGTGTGTGTGTGTGTGTGTGTGTGTGTGTGTGTGTGTGTGTGTGT
GTGKGTGWGKGDGKDKRDGTGTGTGARYSBGKGNGKKKGTGTGTGWRKKK	ZNF18	ENSPM-6_DR	13954	14003	-	55.4815	5.33e-21	2.32e-16	GTGTGTGTGTGTGTGTGTGTGTGTGTGTGTGTGTGTGTGTGTGTGTGTGT
GTGKGTGWGKGDGKDKRDGTGTGTGARYSBGKGNGKKKGTGTGTGWRKKK	ZNF18	ENSPM-6_DR	13956	14005	-	55.4815	5.33e-21	2.32e-16	GTGTGTGTGTGTGTGTGTGTGTGTGTGTGTGTGTGTGTGTGTGTGTGTGT
GTGKGTGWGKGDGKDKRDGTGTGTGARYSBGKGNGKKKGTGTGTGWRKKK	ZNF18	ENSPM-6_DR	13958	14007	-	55.4815	5.33e-21	2.32e-16	GTGTGTGTGTGTGTGTGTGTGTGTGTGTGTGTGTGTGTGTGTGTGTGTGT
GTGKGTGWGKGDGKDKRDGTGTGTGARYSBGKGNGKKKGTGTGTGWRKKK	ZNF18	ENSPM-6_DR	13960	14009	-	55.4815	5.33e-21	2.32e-16	GTGTGTGTGTGTGTGTGTGTGTGTGTGTGTGTGTGTGTGTGTGTGTGTGT
GTGKGTGWGKGDGKDKRDGTGTGTGARYSBGKGNGKKKGTGTGTGWRKKK	ZNF18	ENSPM-6_DR	13962	14011	-	55.4815	5.33e-21	2.32e-16	GTGTGTGTGTGTGTGTGTGTGTGTGTGTGTGTGTGTGTGTGTGTGTGTGT
GTGKGTGWGKGDGKDKRDGTGTGTGARYSBGKGNGKKKGTGTGTGWRKKK	ZNF18	ENSPM-6_DR	13964	14013	-	55.4815	5.33e-21	2.32e-16	GTGTGTGTGTGTGTGTGTGTGTGTGTGTGTGTGTGTGTGTGTGTGTGTGT
GTGKGTGWGKGDGKDKRDGTGTGTGARYSBGKGNGKKKGTGTGTGWRKKK	ZNF18	ENSPM-6_DR	13966	14015	-	55.4815	5.33e-21	2.32e-16	GTGTGTGTGTGTGTGTGTGTGTGTGTGTGTGTGTGTGTGTGTGTGTGTGT
GTGKGTGWGKGDGKDKRDGTGTGTGARYSBGKGNGKKKGTGTGTGWRKKK	ZNF18	Polinton-1_DR	17130	17179	-	55.4815	5.33e-21	2.32e-16	GTGTGTGTGTGTGTGTGTGTGTGTGTGTGTGTGTGTGTGTGTGTGTGTGT
GTGKGTGWGKGDGKDKRDGTGTGTGARYSBGKGNGKKKGTGTGTGWRKKK	ZNF18	ENSPM-6_DR	31670	31719	-	55.4815	5.33e-21	2.32e-16	GTGTGTGTGTGTGTGTGTGTGTGTGTGTGTGTGTGTGTGTGTGTGTGTGT
GTGKGTGWGKGDGKDKRDGTGTGTGARYSBGKGNGKKKGTGTGTGWRKKK	ZNF18	ENSPM-6_DR	31672	31721	-	55.4815	5.33e-21	2.32e-16	GTGTGTGTGTGTGTGTGTGTGTGTGTGTGTGTGTGTGTGTGTGTGTGTGT
GTGKGTGWGKGDGKDKRDGTGTGTGARYSBGKGNGKKKGTGTGTGWRKKK	ZNF18	ENSPM-6_DR	31674	31723	-	55.4815	5.33e-21	2.32e-16	GTGTGTGTGTGTGTGTGTGTGTGTGTGTGTGTGTGTGTGTGTGTGTGTGT
GTRYRTGTGYGYRTGTGYGTGTGYGYGYRYRCRYRYRYGYRYRYRCRYA	ZNF557	Gypsy118-LTR_DR	451	499	+	58.3902	5.36e-21	1.37e-15	ctgtgtgtgtgtgcgtgcgtgcgtgcgtgcgtgcgtgtgtgtgtgcgtg
TGTGTGTGTGTGTGTGTGDKKKKKKKKGTGTGTGTGTGTGTGTGTGTGTG	ZNF19	EnSpm-9_DR	916	965	+	57.8289	5.72e-21	1.47e-16	gctttgtgtgtgtgtgtgtgtgtgtgtgtgtgtgtgtgtgtgtgtgtgtg
TGTGTGTGTGTGTGTGTGDKKKKKKKKGTGTGTGTGTGTGTGTGTGTGTG	ZNF19	ERV1-N3-I_DR	3601	3650	-	57.8289	5.72e-21	1.47e-16	TGTGTGTGTGTGTGTGTGTGTGTGTGTGTGTGTGTGTGTGTGTGTTTATG
TCTCTCTCTCTCTCTCTCTCTCTCTCTCTCTCTCTCTCTCTCTCTCTCTC	ZNF212	Gypsy152B-LTR_DR	55	104	+	51.8295	6.06e-21	3.53e-16	tctctctctctctctctctctctctctctctctctctctctctgtaccgg
GTRYRTGTGYGYRTGTGYGTGTGYGYGYRYRCRYRYRYGYRYRYRCRYA	ZNF557	hAT-2n1_DR	1080	1128	+	58.2805	6.14e-21	1.45e-15	gtgtgtgtgtgtgtgtgtgtgtgtgtgtgtgtgtgtgtgtgtgcgtgcg
GTRYRTGTGYGYRTGTGYGTGTGYGYGYRYRCRYRYRYGYRYRYRCRYA	ZNF557	DNA9TA1_DR	1210	1258	+	58.2805	6.14e-21	1.45e-15	gtgtgtgtgtgtgtgtgtgtgtgtgtgtgtgtgtgtgtgtgtgcgtgcg
GTRYRTGTGYGYRTGTGYGTGTGYGYGYRYRCRYRYRYGYRYRYRCRYA	ZNF557	EnSpm-N13_DR	5978	6026	+	58.2805	6.14e-21	1.45e-15	gtgtgtgtgtgtgtgtgtgtgtgtgtgtgtgtgtgtgtgtgtgcgtgcg
GTRYRTGTGYGYRTGTGYGTGTGYGYGYRYRCRYRYRYGYRYRYRCRYA	ZNF557	EnSpm-7_DR	7121	7169	+	58.2805	6.14e-21	1.45e-15	gtgtgtgtgtgtgtgtgtgtgtgtgtgtgtgtgtgtgtgtgtgcgtgcg
TCTCTCTCTCTCTCTCTCTCTCTCTCTCTCTCTCTCTCTCTCTCTCTCTC	ZNF212	DNA9-3_DR	9372	9421	+	51.75	6.27e-21	3.63e-16	ttactttctctctctctctctctccccctctctctctctctctctctctc
TCTCTCTCTCTCTCTCTCTCTCTCTCTCTCTCTCTCTCTCTCTCTCTCTC	ZNF212	Helitron-N3_DR	2730	2779	+	51.7386	6.3e-21	3.63e-16	cctctctctctctctctctctctctctctctctctctctctctcgatttg
TCTCTCTCTCTCTCTCTCTCTCTCTCTCTCTCTCTCTCTCTCTCTCTCTC	ZNF212	CryptonV-4N1_DR	5920	5969	+	51.6023	6.61e-21	3.79e-16	tactgctctctctctctctctttctctctctctctctctctctctctctc
GTRYRTGTGYGYRTGTGYGTGTGYGYGYRYRCRYRYRYGYRYRYRCRYA	ZNF557	hAT-2n1_DR	1078	1126	+	58.2073	6.72e-21	1.47e-15	gtgtgtgtgtgtgtgtgtgtgtgtgtgtgtgtgtgtgtgtgtgtgcgtg
GTRYRTGTGYGYRTGTGYGTGTGYGYGYRYRCRYRYRYGYRYRYRCRYA	ZNF557	Polinton-4N1_DR	4754	4802	+	58.2073	6.72e-21	1.47e-15	gtgtgtgtgtgtgtgtgtgtgtgtgtgtgtgtgtgtgtgtgtgtgcgtg
GTRYRTGTGYGYRTGTGYGTGTGYGYGYRYRCRYRYRYGYRYRYRCRYA	ZNF557	EnSpm-N13_DR	5976	6024	+	58.2073	6.72e-21	1.47e-15	gtgtgtgtgtgtgtgtgtgtgtgtgtgtgtgtgtgtgtgtgtgtgcgtg
GTRYRTGTGYGYRTGTGYGTGTGYGYGYRYRCRYRYRYGYRYRYRCRYA	ZNF557	EnSpm-7_DR	7119	7167	+	58.2073	6.72e-21	1.47e-15	gtgtgtgtgtgtgtgtgtgtgtgtgtgtgtgtgtgtgtgtgtgtgcgtg
AGRGAGRGAGRGAGRGAGRGAGRGAGRGAGRGAGRGAGRGA	ZNF169-rep2	Gypsy-150-LTRb_DR	74	114	-	61.7286	6.79e-21	6.24e-16	GGAGAGAGAGAGAGAGAGAGAGAGAGAGAGAGAGAGAGAAA
TGTGTGTGTGTGTGTGTGDKKKKKKKKGTGTGTGTGTGTGTGTGTGTGTG	ZNF19	Zisupton-7_DR	11486	11535	+	57.6711	6.85e-21	1.75e-16	tgtgtgtctgtgtgtgtgtgtgtgtgtgtgtgtgtgtgtgtgtgtgtgta
GTRYRTGTGYGYRTGTGYGTGTGYGYGYRYRCRYRYRYGYRYRYRCRYA	ZNF557	Helitron-2_DR	6007	6055	-	58.1829	6.92e-21	1.48e-15	GTGTGTGTGTGTGTGTGTGTGTGTGTGCGCGCGCGCGCGCGCGCTTTGC
TGTGTGTGTGTGTGTGTGDKKKKKKKKGTGTGTGTGTGTGTGTGTGTGTG	ZNF19	HE2_DR	255	304	+	57.6579	6.95e-21	1.78e-16	tgtgtgtgtgtgtgtgtgtgtgtgtgtgtgtgtgtgtgtgtgtgtgtgaa
AGRGAGRGAGRGAGRGAGRGAGRGAGRGAGRGAGRGAGRGA	ZNF169-rep2	hAT-N36C_DR	180	220	+	61.6857	7.07e-21	6.24e-16	tgagagagagagagagagagagagagagagagagagagaga
AGRGAGRGAGRGAGRGAGRGAGRGAGRGAGRGAGRGAGRGA	ZNF169-rep2	hAT-N36_DR	184	224	+	61.6857	7.07e-21	6.24e-16	tgagagagagagagagagagagagagagagagagagagaga
AGRGAGRGAGRGAGRGAGRGAGRGAGRGAGRGAGRGAGRGA	ZNF169-rep2	hAT-N36B_DR	184	224	+	61.6857	7.07e-21	6.24e-16	tgagagagagagagagagagagagagagagagagagagaga
AGRGAGRGAGRGAGRGAGRGAGRGAGRGAGRGAGRGAGRGA	ZNF169-rep2	hAT-N48B_DR	627	667	-	61.6857	7.07e-21	6.24e-16	TGAGAGAGAGAGAGAGAGAGAGAGAGAGAGAGAGAGAGAGA
AGRGAGRGAGRGAGRGAGRGAGRGAGRGAGRGAGRGAGRGA	ZNF169-rep2	CryptonV-2_DR	753	793	+	61.6857	7.07e-21	6.24e-16	tgagagagagagagagagagagagagagagagagagagaga
AGRGAGRGAGRGAGRGAGRGAGRGAGRGAGRGAGRGAGRGA	ZNF169-rep2	DNA9-3_DR	1172	1212	-	61.6857	7.07e-21	6.24e-16	TGAGAGAGAGAGAGAGAGAGAGAGAGAGAGAGAGAGAGAGA
GTRYRTGTGYGYRTGTGYGTGTGYGYGYRYRCRYRYRYGYRYRYRCRYA	ZNF557	Polinton-4N1_DR	4762	4810	+	58.1585	7.13e-21	1.48e-15	gtgtgtgtgtgtgtgtgtgtgtgtgtgtgtgtgtgtgcgtgtgcgtgcg
GTRYRTGTGYGYRTGTGYGTGTGYGYGYRYRCRYRYRYGYRYRYRCRYA	ZNF557	Zisupton-6_DR	9377	9425	-	58.1585	7.13e-21	1.48e-15	GTGTGTGTGTGTGTGTGTGTGTGTGTGTGTGTGTGTGTGTGCGTATGTA
TGTGTGTGTGTGTGTGTGDKKKKKKKKGTGTGTGTGTGTGTGTGTGTGTG	ZNF19	Zisupton-6_DR	8888	8937	+	57.6316	7.16e-21	1.83e-16	tatatgtgtgtgtgtgtgtgtgtgtgtttgtgtgtgtgtgtgtgtgtgtg
GTGKGTGWGKGDGKDKRDGTGTGTGARYSBGKGNGKKKGTGTGTGWRKKK	ZNF18	DNA-N43_DR	539	588	-	55.2593	7.23e-21	3.13e-16	GTGGGTGTGTGTGTGTGTGTGTGTGTGTGTGTGTGTGTGTGTGTGTGTGT
GTRYRTGTGYGYRTGTGYGTGTGYGYGYRYRCRYRYRYGYRYRYRCRYA	ZNF557	ENSPM-6_DR	31729	31777	-	58.1463	7.23e-21	1.48e-15	CTATGTGTGTGTGTGTGTGTGTGTGTGTGTGCGTGCGTGCGTGCGTGTA
TGTGTGTGTGTGTGTGTGDKKKKKKKKGTGTGTGTGTGTGTGTGTGTGTG	ZNF19	Zisupton-7_DR	11450	11499	+	57.6184	7.27e-21	1.85e-16	tgtgtgtgtgtgtgtgtgtgtgtgtgtgtgtgtctgtgtgtgtctgtgtg
TCTCTCTCTCTCTCTCTCTCTCTCTCTCTCTCTCTCTCTCTCTCTCTCTC	ZNF212	DNA-2-32_DR	2781	2830	+	51.2159	7.62e-21	4.35e-16	tctctctctctctctctctctctctctctctctttctctctctctacttg
GTRYRTGTGYGYRTGTGYGTGTGYGYGYRYRCRYRYRYGYRYRYRCRYA	ZNF557	EnSpm-N13_DR	5986	6034	+	58.061	8.03e-21	1.61e-15	gtgtgtgtgtgtgtgtgtgtgtgtgtgtgtgtgtgcgtgcgtgtgtgtg
GTRYRTGTGYGYRTGTGYGTGTGYGYGYRYRCRYRYRYGYRYRYRCRYA	ZNF557	ENSPM-6_DR	31723	31771	-	58.0488	8.15e-21	1.61e-15	GTGTGTGTGTGTGTGTGTGTGTGTGCGTGCGTGCGTGCGTGTATATATG
TCTCTCTCTCTCTCTCTCTCTCTCTCTCTCTCTCTCTCTCTCTCTCTCTC	ZNF212	Zisupton-7_DR	16162	16211	-	51	8.24e-21	4.66e-16	TCTCTCTTTCTCTCTCTCTCTCTCTCTCTCTCTCTCTCTCTCATACTCTT
TCTCTCTCTCTCTCTCTCTCTCTCTCTCTCTCTCTCTCTCTCTCTCTCTC	ZNF212	Zisupton-7_DR	16176	16225	-	51	8.24e-21	4.66e-16	TCACTCAATTTCTCTCTCTCTTTCTCTCTCTCTCTCTCTCTCTCTCTCTC
AGRGAGRGAGRGAGRGAGRGAGRGAGRGAGRGAGRGAGRGA	ZNF169-rep2	Gypsy152B-LTR_DR	49	89	-	61.5143	8.32e-21	7.12e-16	AGAGAGAGAGAGAGAGAGAGAGAGAGAGAGAGAGAGAAAGA
AGRGAGRGAGRGAGRGAGRGAGRGAGRGAGRGAGRGAGRGA	ZNF169-rep2	Gypsy-150-LTRb_DR	72	112	-	61.5143	8.32e-21	7.12e-16	AGAGAGAGAGAGAGAGAGAGAGAGAGAGAGAGAGAGAAAGA
AGRGAGRGAGRGAGRGAGRGAGRGAGRGAGRGAGRGAGRGA	ZNF169-rep2	Gypsy50-I_DR	5442	5482	-	61.5143	8.32e-21	7.12e-16	AGAGAGAGAGAGAGAGAGAGAGAGAGAGAGAGAGAGAAAGA
AGRGAGRGAGRGAGRGAGRGAGRGAGRGAGRGAGRGAGRGA	ZNF169-rep2	CryptonV-4N1_DR	5938	5978	-	61.5143	8.32e-21	7.12e-16	AGAGAGAGAGAGAGAGAGAGAGAGAGAGAGAGAGAGAAAGA
GTRYRTGTGYGYRTGTGYGTGTGYGYGYRYRCRYRYRYGYRYRYRCRYA	ZNF557	Polinton-4N1_DR	4776	4824	+	58.0122	8.52e-21	1.63e-15	gtgtgtgtgtgtgtgtgtgtgtgcgtgtgcgtgcgtgtgcgtgtgtgtt
GTRYRTGTGYGYRTGTGYGTGTGYGYGYRYRCRYRYRYGYRYRYRCRYA	ZNF557	IS3EU-4_DR	14088	14136	-	58.0122	8.52e-21	1.63e-15	GTGTGTGTGTGTGTGTGTGTGTGTGTGTGTGTGTGTGCGCGCGCGCAAG
TGTGTGTGTGTGTGTGTGDKKKKKKKKGTGTGTGTGTGTGTGTGTGTGTG	ZNF19	DNA9TA1_DR	1203	1252	+	57.4737	8.57e-21	2.17e-16	cgtgtgcgtgtgtgtgtgtgtgtgtgtgtgtgtgtgtgtgtgtgtgtgtg
ATSSATSSATGSATSSATSSATSSATSSATSSATSSATSSATSSATSSAT	ZNF333	Polinton-4_DR	12651	12700	-	63	8.61e-21	7.4e-15	ATGAATCCATCCATCCATCCATCCATCCATCCATCCATCCATCCATCCAT
TGTGTGTGTGTGTGTGTGDKKKKKKKKGTGTGTGTGTGTGTGTGTGTGTG	ZNF19	ENSPM-6_DR	31683	31732	-	57.4474	8.83e-21	2.24e-16	TGTATATATGTGTGTGTGTGTGTGTGTGTGTGTGTGTGTGTGTGTGTGTG
AGRGAGRGAGRGAGRGAGRGAGRGAGRGAGRGAGRGAGRGA	ZNF169-rep2	hAT-30N1_DR	1316	1356	+	61.3857	9.38e-21	7.97e-16	ggagcgggagagagagagagagagagagagagagagagaga
TGTGTGTGTGTGTGTGTGDKKKKKKKKGTGTGTGTGTGTGTGTGTGTGTG	ZNF19	HE2_DR	257	306	+	57.3816	9.51e-21	2.4e-16	tgtgtgtgtgtgtgtgtgtgtgtgtgtgtgtgtgtgtgtgtgtgtgaatg
TGTGTGTGTGTGTGTGTGDKKKKKKKKGTGTGTGTGTGTGTGTGTGTGTG	ZNF19	EnSpm-N13_DR	5981	6030	+	57.3553	9.79e-21	2.47e-16	tgtgtgtgtgtgtgtgtgtgtgtgtgtgtgtgtgtgtgtgcgtgcgtgtg
TCTCTCTCTCTCTCTCTCTCTCTCTCTCTCTCTCTCTCTCTCTCTCTCTC	ZNF212	DNA-2-32_DR	2761	2810	+	50.4773	1e-20	5.64e-16	tgactctctttctttctttctctctctctctctctctctctctctctctc
TCTCTCTCTCTCTCTCTCTCTCTCTCTCTCTCTCTCTCTCTCTCTCTCTC	ZNF212	Gypsy98-LTR_Dr	178	227	+	50.4205	1.02e-20	5.71e-16	tgtgtgtgtctctctctctctctctctctctctctctctctctctctttc
TGTGTGTGTGTGTGTGTGDKKKKKKKKGTGTGTGTGTGTGTGTGTGTGTG	ZNF19	DNA-N43_DR	550	599	-	57.3026	1.04e-20	2.61e-16	GTGTTGTGTGTGTGGGTGTGTGTGTGTGTGTGTGTGTGTGTGTGTGTGTG
TGTGTGTGTGTGTGTGTGDKKKKKKKKGTGTGTGTGTGTGTGTGTGTGTG	ZNF19	Helitron-2_DR	23629	23678	+	57.2763	1.07e-20	2.69e-16	tgtgtgtgtgtgtgtgtgtgtgtgtgtgtgtgtgtgtgtgtgtgtgagta
GTRYRTGTGYGYRTGTGYGTGTGYGYGYRYRCRYRYRYGYRYRYRCRYA	ZNF557	EnSpm-N13_DR	5982	6030	+	57.8171	1.08e-20	1.75e-15	gtgtgtgtgtgtgtgtgtgtgtgtgtgtgtgtgtgtgtgcgtgcgtgtg
GTRYRTGTGYGYRTGTGYGTGTGYGYGYRYRCRYRYRYGYRYRYRCRYA	ZNF557	EnSpm-N13_DR	5984	6032	+	57.8171	1.08e-20	1.75e-15	gtgtgtgtgtgtgtgtgtgtgtgtgtgtgtgtgtgtgcgtgcgtgtgtg
TGTGTGTGTGTGTGTGTGDKKKKKKKKGTGTGTGTGTGTGTGTGTGTGTG	ZNF19	Zisupton-6_DR	9379	9428	-	57.2632	1.09e-20	2.72e-16	TGTGTGTGTGTGTGTGTGTGTGTGTGTGTGTGTGTGTGTGTGTGCGTATG
TGTGTGTGTGTGTGTGTGDKKKKKKKKGTGTGTGTGTGTGTGTGTGTGTG	ZNF19	HARBINGER1_DR	2745	2794	-	57.2237	1.14e-20	2.84e-16	TGTGTGTGTGTGTGTGTGTGTGTGTGTGTGTGTGTGTGTGTGTGTTTTTT
GTRYRTGTGYGYRTGTGYGTGTGYGYGYRYRCRYRYRYGYRYRYRCRYA	ZNF557	DNA9TA1_DR	1206	1254	+	57.7561	1.16e-20	1.75e-15	gtgcgtgtgtgtgtgtgtgtgtgtgtgtgtgtgtgtgtgtgtgtgtgcg
GTRYRTGTGYGYRTGTGYGTGTGYGYGYRYRCRYRYRYGYRYRYRCRYA	ZNF557	Polinton-4_DR	17898	17946	+	57.7195	1.21e-20	1.75e-15	gcgcgtgtgtgtgtgtgtgtgtgtgtgtgtgtgtgtgtgtgtgcgtgca
AGRGAGRGAGRGAGRGAGRGAGRGAGRGAGRGAGRGAGRGA	ZNF169-rep2	hAT-N36C_DR	190	230	+	61.0857	1.24e-20	1.05e-15	agagagagagagagagagagagagagagagagagagagaag
TCTCTCTCTCTCTCTCTCTCTCTCTCTCTCTCTCTCTCTCTCTCTCTCTC	ZNF212	Gypsy50-I_DR	5434	5483	+	49.8636	1.25e-20	6.98e-16	tttgtttgtctttctctctctctctctctctctctctctctctctctctc
GTRYRTGTGYGYRTGTGYGTGTGYGYGYRYRCRYRYRYGYRYRYRCRYA	ZNF557	hAT-2n1_DR	1076	1124	+	57.6707	1.29e-20	1.75e-15	gtgtgtgtgtgtgtgtgtgtgtgtgtgtgtgtgtgtgtgtgtgtgtgcg
GTRYRTGTGYGYRTGTGYGTGTGYGYGYRYRCRYRYRYGYRYRYRCRYA	ZNF557	Polinton-4N1_DR	4752	4800	+	57.6707	1.29e-20	1.75e-15	gtgtgtgtgtgtgtgtgtgtgtgtgtgtgtgtgtgtgtgtgtgtgtgcg
GTRYRTGTGYGYRTGTGYGTGTGYGYGYRYRCRYRYRYGYRYRYRCRYA	ZNF557	Helitron-2_DR	6027	6075	-	57.6707	1.29e-20	1.75e-15	GTGTGTGTGTGTGTGTGTGTGTGTGTGTGTGTGTGTGTGTGTGTGTGCG
GTRYRTGTGYGYRTGTGYGTGTGYGYGYRYRCRYRYRYGYRYRYRCRYA	ZNF557	EnSpm-7_DR	7117	7165	+	57.6707	1.29e-20	1.75e-15	gtgtgtgtgtgtgtgtgtgtgtgtgtgtgtgtgtgtgtgtgtgtgtgcg
GTRYRTGTGYGYRTGTGYGTGTGYGYGYRYRCRYRYRYGYRYRYRCRYA	ZNF557	Zisupton-6_DR	9383	9431	-	57.6707	1.29e-20	1.75e-15	GTGTGTGTGTGTGTGTGTGTGTGTGTGTGTGTGTGTGTGTGTGTGTGCG
TGTGTGTGTGTGTGTGTGDKKKKKKKKGTGTGTGTGTGTGTGTGTGTGTG	ZNF19	Zisupton-6_DR	9429	9478	-	57.1053	1.3e-20	3.24e-16	TATGTGTGTGTTTGTGTTTGTGTGTGTGTGTGTGTGTGTGTGTGTGTGTG
AGRGAGRGAGRGAGRGAGRGAGRGAGRGAGRGAGRGAGRGA	ZNF169-rep2	hAT-N39_DR	920	960	+	60.9857	1.36e-20	1.14e-15	aaggagagagagagggagagagagagggagagagagagaaa
AGRGAGRGAGRGAGRGAGRGAGRGAGRGAGRGAGRGAGRGA	ZNF169-rep2	hAT-N48B_DR	615	655	-	60.9286	1.43e-20	1.19e-15	AGAGAGAGAGAGAGAGAGAGAGAGAGAGAGATAGAGAGAGA
GTGKGTGWGKGDGKDKRDGTGTGTGARYSBGKGNGKKKGTGTGTGWRKKK	ZNF18	hAT-2n1_DR	1074	1123	+	54.7407	1.45e-20	6.16e-16	gtgtgtgtgtgtgtgtgtgtgtgtgtgtgtgtgtgtgtgtgtgtgtgtgc
GTGKGTGWGKGDGKDKRDGTGTGTGARYSBGKGNGKKKGTGTGTGWRKKK	ZNF18	Polinton-4N1_DR	4750	4799	+	54.7407	1.45e-20	6.16e-16	gtgtgtgtgtgtgtgtgtgtgtgtgtgtgtgtgtgtgtgtgtgtgtgtgc
GTGKGTGWGKGDGKDKRDGTGTGTGARYSBGKGNGKKKGTGTGTGWRKKK	ZNF18	Helitron-2_DR	6028	6077	-	54.7407	1.45e-20	6.16e-16	GTGTGTGTGTGTGTGTGTGTGTGTGTGTGTGTGTGTGTGTGTGTGTGTGC
GTGKGTGWGKGDGKDKRDGTGTGTGARYSBGKGNGKKKGTGTGTGWRKKK	ZNF18	EnSpm-7_DR	7115	7164	+	54.7407	1.45e-20	6.16e-16	gtgtgtgtgtgtgtgtgtgtgtgtgtgtgtgtgtgtgtgtgtgtgtgtgc
GTGKGTGWGKGDGKDKRDGTGTGTGARYSBGKGNGKKKGTGTGTGWRKKK	ZNF18	Zisupton-6_DR	9384	9433	-	54.7407	1.45e-20	6.16e-16	GTGTGTGTGTGTGTGTGTGTGTGTGTGTGTGTGTGTGTGTGTGTGTGTGC
GTGKGTGWGKGDGKDKRDGTGTGTGARYSBGKGNGKKKGTGTGTGWRKKK	ZNF18	Polinton-4_DR	17131	17180	+	54.7407	1.45e-20	6.16e-16	gtgtgtgtgtgtgtgtgtgtgtgtgtgtgtgtgtgtgtgtgtgtgtgtgc
GTRYRTGTGYGYRTGTGYGTGTGYGYGYRYRCRYRYRYGYRYRYRCRYA	ZNF557	Gypsy-31-LTR_DR	76	124	-	57.5366	1.51e-20	1.75e-15	GTGTGTGTGTGTGTGTGTGTGTGTGTGTGTGTGTGTGTGTGTGTGTATA
GTRYRTGTGYGYRTGTGYGTGTGYGYGYRYRCRYRYRYGYRYRYRCRYA	ZNF557	hAT-N131_DR	254	302	-	57.5366	1.51e-20	1.75e-15	GTGTGTGTGTGTGTGTGTGTGTGTGTGTGTGTGTGTGTGTGTGTGTATA
GTRYRTGTGYGYRTGTGYGTGTGYGYGYRYRCRYRYRYGYRYRYRCRYA	ZNF557	ENSPM-6_DR	13947	13995	-	57.5366	1.51e-20	1.75e-15	GTGTGTGTGTGTGTGTGTGTGTGTGTGTGTGTGTGTGTGTGTGTGTATA
GTRYRTGTGYGYRTGTGYGTGTGYGYGYRYRCRYRYRYGYRYRYRCRYA	ZNF557	Polinton-1_DR	17127	17175	-	57.5366	1.51e-20	1.75e-15	GTGTGTGTGTGTGTGTGTGTGTGTGTGTGTGTGTGTGTGTGTGTGTATA
TGTGTGTGTGTGTGTGTGDKKKKKKKKGTGTGTGTGTGTGTGTGTGTGTG	ZNF19	EnSpm-N14_DR	3563	3612	-	56.9605	1.52e-20	3.79e-16	TGTGTGTGTGTGTGTGTGTGTGTGTGTGTGTGTGTGTGTGTATCTGTGTT
TGTGTGTGTGTGTGTGTGDKKKKKKKKGTGTGTGTGTGTGTGTGTGTGTG	ZNF19	hAT-N180_DR	818	867	+	56.9211	1.59e-20	3.96e-16	tgtgtgtgtgtgagtgtgagtgtggtgtgtggtgtgtgtgtgtgtgtgtg
AGRGAGRGAGRGAGRGAGRGAGRGAGRGAGRGAGRGAGRGA	ZNF169-rep2	DNA9-3_DR	9376	9416	-	60.7857	1.63e-20	1.35e-15	AGAGAGAGAGAGAGAGAGGGGGAGAGAGAGAGAGAGAGAAA
TCTCTCTCTCTCTCTCTCTCTCTCTCTCTCTCTCTCTCTCTCTCTCTCTC	ZNF212	hAT-N36_DR	165	214	-	49.0455	1.69e-20	9.33e-16	TCTCTCTCTCTCTCTCTCTCTCTCTCTCTCACTCACTCACTCACTCACGC
TCTCTCTCTCTCTCTCTCTCTCTCTCTCTCTCTCTCTCTCTCTCTCTCTC	ZNF212	hAT-N36B_DR	165	214	-	49.0455	1.69e-20	9.33e-16	TCTCTCTCTCTCTCTCTCTCTCTCTCTCTCACTCACTCACTCACTCACGC
TCTCTCTCTCTCTCTCTCTCTCTCTCTCTCTCTCTCTCTCTCTCTCTCTC	ZNF212	hAT-N34_DR	580	629	-	49.0114	1.71e-20	9.41e-16	TCGCGCGCTCTCGCTCTGTCTCTCTCTCTCTGTCTCTCTCTCTCTTTCTC
TGTGTGTGTGTGTGTGTGDKKKKKKKKGTGTGTGTGTGTGTGTGTGTGTG	ZNF19	IS3EU-1_DR	1924	1973	-	56.8553	1.71e-20	4.25e-16	ATTGTGTGTGTGTGTGTGTGTGTATGTGTGTGTGTGTATGTGTGTGTGTG
TGTGTGTGTGTGTGTGTGDKKKKKKKKGTGTGTGTGTGTGTGTGTGTGTG	ZNF19	HATN16_DR	740	789	-	56.8421	1.74e-20	4.26e-16	TATATATGTGTGTGTGTGTGTGTGTGTGTGTGTGTGTGTGTGTGTGTGTG
TGTGTGTGTGTGTGTGTGDKKKKKKKKGTGTGTGTGTGTGTGTGTGTGTG	ZNF19	hAT-2n1_DR	1045	1094	+	56.8421	1.74e-20	4.26e-16	tatatatgtgtgtgtgtgtgtgtgtgtgtgtgtgtgtgtgtgtgtgtgtg
TGTGTGTGTGTGTGTGTGDKKKKKKKKGTGTGTGTGTGTGTGTGTGTGTG	ZNF19	HARBINGER1_DR	2755	2804	-	56.8421	1.74e-20	4.26e-16	TATATATGTGTGTGTGTGTGTGTGTGTGTGTGTGTGTGTGTGTGTGTGTG
TGTGTGTGTGTGTGTGTGDKKKKKKKKGTGTGTGTGTGTGTGTGTGTGTG	ZNF19	Zisupton-7_DR	11462	11511	+	56.8421	1.74e-20	4.26e-16	tgtgtgtgtgtgtgtgtgtgtctgtgtgtgtctgtgtgtgtgtgtgtgtg
TGTGTGTGTGTGTGTGTGDKKKKKKKKGTGTGTGTGTGTGTGTGTGTGTG	ZNF19	ENSPM-6_DR	31681	31730	-	56.8421	1.74e-20	4.26e-16	TATATATGTGTGTGTGTGTGTGTGTGTGTGTGTGTGTGTGTGTGTGTGTG
TGTGTGTGTGTGTGTGTGDKKKKKKKKGTGTGTGTGTGTGTGTGTGTGTG	ZNF19	Zisupton-6_DR	8520	8569	-	56.8289	1.76e-20	4.32e-16	TGTGTGTGTGTGTGTGTGTGTGTGTGTGTGTGTGTGTATGTATGTATGTG
GTRYRTGTGYGYRTGTGYGTGTGYGYGYRYRCRYRYRYGYRYRYRCRYA	ZNF557	Gypsy-31-LTR_DR	78	126	-	57.3902	1.79e-20	1.75e-15	GTGTGTGTGTGTGTGTGTGTGTGTGTGTGTGTGTGTGTGTGTGTGTGTA
GTRYRTGTGYGYRTGTGYGTGTGYGYGYRYRCRYRYRYGYRYRYRCRYA	ZNF557	hAT-N131_DR	256	304	-	57.3902	1.79e-20	1.75e-15	GTGTGTGTGTGTGTGTGTGTGTGTGTGTGTGTGTGTGTGTGTGTGTGTA
GTRYRTGTGYGYRTGTGYGTGTGYGYGYRYRCRYRYRYGYRYRYRCRYA	ZNF557	EnSpm-9_DR	923	971	+	57.3902	1.79e-20	1.75e-15	gtgtgtgtgtgtgtgtgtgtgtgtgtgtgtgtgtgtgtgtgtgtgtgta
GTRYRTGTGYGYRTGTGYGTGTGYGYGYRYRCRYRYRYGYRYRYRCRYA	ZNF557	EnSpm-N46_DR	2217	2265	-	57.3902	1.79e-20	1.75e-15	GTGTGTGTGTGTGTGTGTGTGTGTGTGTGTGTGTGTGTGTGTGTGTGTA
GTRYRTGTGYGYRTGTGYGTGTGYGYGYRYRCRYRYRYGYRYRYRCRYA	ZNF557	EnSpm-N14_DR	3571	3619	-	57.3902	1.79e-20	1.75e-15	GTGTGTGTGTGTGTGTGTGTGTGTGTGTGTGTGTGTGTGTGTGTGTGTA
GTRYRTGTGYGYRTGTGYGTGTGYGYGYRYRCRYRYRYGYRYRYRCRYA	ZNF557	ENSPM-6_DR	13949	13997	-	57.3902	1.79e-20	1.75e-15	GTGTGTGTGTGTGTGTGTGTGTGTGTGTGTGTGTGTGTGTGTGTGTGTA
GTRYRTGTGYGYRTGTGYGTGTGYGYGYRYRCRYRYRYGYRYRYRCRYA	ZNF557	Polinton-1_DR	17129	17177	-	57.3902	1.79e-20	1.75e-15	GTGTGTGTGTGTGTGTGTGTGTGTGTGTGTGTGTGTGTGTGTGTGTGTA
GTRYRTGTGYGYRTGTGYGTGTGYGYGYRYRCRYRYRYGYRYRYRCRYA	ZNF557	ENSPM-6_DR	31669	31717	-	57.3902	1.79e-20	1.75e-15	GTGTGTGTGTGTGTGTGTGTGTGTGTGTGTGTGTGTGTGTGTGTGTGTA
KKTKKGTGTKKKHRTKTGKGYKKKKDTBYWKKWGWKKGTGYKTRWGTGTR	ZNF223	DNA-N43_DR	540	589	-	56.5	1.81e-20	2.09e-15	TGTGGGTGTGTGTGTGTGTGTGTGTGTGTGTGTGTGTGTGTGTGTGTGTG
TGTGTGTGTGTGTGTGTGDKKKKKKKKGTGTGTGTGTGTGTGTGTGTGTG	ZNF19	Gypsy-31-LTR_DR	76	125	-	56.7632	1.9e-20	4.61e-16	TGTGTGTGTGTGTGTGTGTGTGTGTGTGTGTGTGTGTGTGTGTGTGTATA
TGTGTGTGTGTGTGTGTGDKKKKKKKKGTGTGTGTGTGTGTGTGTGTGTG	ZNF19	hAT-N131_DR	254	303	-	56.7632	1.9e-20	4.61e-16	TGTGTGTGTGTGTGTGTGTGTGTGTGTGTGTGTGTGTGTGTGTGTGTATA
TGTGTGTGTGTGTGTGTGDKKKKKKKKGTGTGTGTGTGTGTGTGTGTGTG	ZNF19	ENSPM-6_DR	13947	13996	-	56.7632	1.9e-20	4.61e-16	TGTGTGTGTGTGTGTGTGTGTGTGTGTGTGTGTGTGTGTGTGTGTGTATA
TGTGTGTGTGTGTGTGTGDKKKKKKKKGTGTGTGTGTGTGTGTGTGTGTG	ZNF19	Polinton-1_DR	17127	17176	-	56.7632	1.9e-20	4.61e-16	TGTGTGTGTGTGTGTGTGTGTGTGTGTGTGTGTGTGTGTGTGTGTGTATA
TGTGTGTGTGTGTGTGTGDKKKKKKKKGTGTGTGTGTGTGTGTGTGTGTG	ZNF19	HE2_DR	265	314	+	56.7237	1.98e-20	4.8e-16	tgtgtgtgtgtgtgtgtgtgtgtgtgtgtgtgtgtgtgaatgtgtgtgtg
GTGKGTGWGKGDGKDKRDGTGTGTGARYSBGKGNGKKKGTGTGTGWRKKK	ZNF18	Gypsy82-LTR_Dr	686	735	+	54.4938	2.01e-20	8.5e-16	gtgtgtgtgtgtgtgtgtgtgtgtgtgtgtgtgtttgtgtgtgtgtgtgg
GTGKGTGWGKGDGKDKRDGTGTGTGARYSBGKGNGKKKGTGTGTGWRKKK	ZNF18	hAT-N48B_DR	471	520	-	54.4815	2.04e-20	8.58e-16	GTGTGTGTGTGTGTGTGTGTGTGTGTGTGTGTGTGTGTGTGTGTGTGAGT
GTGKGTGWGKGDGKDKRDGTGTGTGARYSBGKGNGKKKGTGTGTGWRKKK	ZNF18	Helitron-2_DR	23628	23677	+	54.4815	2.04e-20	8.58e-16	gtgtgtgtgtgtgtgtgtgtgtgtgtgtgtgtgtgtgtgtgtgtgtgagt
GTGKGTGWGKGDGKDKRDGTGTGTGARYSBGKGNGKKKGTGTGTGWRKKK	ZNF18	Polinton-4N1_DR	4754	4803	+	54.4691	2.08e-20	8.69e-16	gtgtgtgtgtgtgtgtgtgtgtgtgtgtgtgtgtgtgtgtgtgtgcgtgt
GTRYRTGTGYGYRTGTGYGTGTGYGYGYRYRCRYRYRYGYRYRYRCRYA	ZNF557	hAT-2n1_DR	1090	1138	+	57.2439	2.13e-20	1.75e-15	gtgtgtgtgtgtgtgtgtgtgtgtgtgtgtgtgcgtgcgtgcgtgtttg
TGTGTGTGTGTGTGTGTGDKKKKKKKKGTGTGTGTGTGTGTGTGTGTGTG	ZNF19	Polinton-1_DR	17598	17647	-	56.6579	2.13e-20	5.15e-16	TGTGTGTCTGTGTGTGTGTGTGTGTGTGTGTGTGTGTGTGTGTGTGTGAT
AGRGAGRGAGRGAGRGAGRGAGRGAGRGAGRGAGRGAGRGA	ZNF169-rep2	Zisupton-7_DR	16177	16217	+	60.4571	2.2e-20	1.8e-15	agagagagagagagagagagagagagaaagagagagagaaa
TCTCTCTCTCTCTCTCTCTCTCTCTCTCTCTCTCTCTCTCTCTCTCTCTC	ZNF212	hAT-N34_DR	618	667	-	48.1932	2.31e-20	1.26e-15	TCCATTTCTCTCTCTCTCTCTCTCTCTCTCTCTCTCTCTCGCGCGCTCTC
GTRYRTGTGYGYRTGTGYGTGTGYGYGYRYRCRYRYRYGYRYRYRCRYA	ZNF557	Zisupton-6_DR	9379	9427	-	57.1707	2.32e-20	1.75e-15	GTGTGTGTGTGTGTGTGTGTGTGTGTGTGTGTGTGTGTGTGTGCGTATG
GTGKGTGWGKGDGKDKRDGTGTGTGARYSBGKGNGKKKGTGTGTGWRKKK	ZNF18	Rex1-31_DRe	3069	3118	-	54.3333	2.48e-20	1.03e-15	GAGTGTGTGTGTGTGTGTGTGTGTGTGTGTGTGTGTGTGTGTGTGTGTGT
GTGKGTGWGKGDGKDKRDGTGTGTGARYSBGKGNGKKKGTGTGTGWRKKK	ZNF18	Helitron-2_DR	6054	6103	-	54.3333	2.48e-20	1.03e-15	GAGTGTGTGTGTGTGTGTGTGTGTGTGTGTGTGTGTGTGTGTGTGTGTGT
TGTGTGTGTGTGTGTGTGDKKKKKKKKGTGTGTGTGTGTGTGTGTGTGTG	ZNF19	Rex1-31_DRe	3072	3121	-	56.5132	2.5e-20	6.03e-16	GATGAGTGTGTGTGTGTGTGTGTGTGTGTGTGTGTGTGTGTGTGTGTGTG
GTRYRTGTGYGYRTGTGYGTGTGYGYGYRYRCRYRYRYGYRYRYRCRYA	ZNF557	hAT-N159_DR	316	364	-	57.0244	2.75e-20	1.75e-15	GTGTGTGTGTGTGTGTGTGTGTGTGTGTGTGTGTGTGTGTGTGCGTGTG
GTRYRTGTGYGYRTGTGYGTGTGYGYGYRYRCRYRYRYGYRYRYRCRYA	ZNF557	Polinton-4N1_DR	4756	4804	+	57.0244	2.75e-20	1.75e-15	gtgtgtgtgtgtgtgtgtgtgtgtgtgtgtgtgtgtgtgtgtgcgtgtg
GTRYRTGTGYGYRTGTGYGTGTGYGYGYRYRCRYRYRYGYRYRYRCRYA	ZNF557	Dada-tL_DR	9072	9120	+	57.0244	2.75e-20	1.75e-15	gtgtgtgtgtgtgtgtgtgtgtgtgtgtgtgtgtgtgtgtgtgtacaga
GTRYRTGTGYGYRTGTGYGTGTGYGYGYRYRCRYRYRYGYRYRYRCRYA	ZNF557	ENSPM-6_DR	31721	31769	-	57.0244	2.75e-20	1.75e-15	GTGTGTGTGTGTGTGTGTGTGTGCGTGCGTGCGTGCGTGTATATATGTG
TCTCTCTCTCTCTCTCTCTCTCTCTCTCTCTCTCTCTCTCTCTCTCTCTC	ZNF212	DNA-N4_DR	646	695	+	47.6932	2.77e-20	1.51e-15	tctctctctctctctctctctctctctctctctctctgtgtgtgtgtgtg
AGRGAGRGAGRGAGRGAGRGAGRGAGRGAGRGAGRGAGRGA	ZNF169-rep2	Gypsy-150-LTRb_DR	76	116	-	60.1857	2.8e-20	2.28e-15	ACGGAGAGAGAGAGAGAGAGAGAGAGAGAGAGAGAGAGAGA
GTGKGTGWGKGDGKDKRDGTGTGTGARYSBGKGNGKKKGTGTGTGWRKKK	ZNF18	Gypsy82-LTR_Dr	672	721	+	54.2099	2.91e-20	1.19e-15	gtgtgtgtgtgtgtgtgtgtgtgtgtgtgtgtgtgtgtgtgtgtgtgttt
GTGKGTGWGKGDGKDKRDGTGTGTGARYSBGKGNGKKKGTGTGTGWRKKK	ZNF18	HARBINGER1_DR	2748	2797	-	54.2099	2.91e-20	1.19e-15	GTGTGTGTGTGTGTGTGTGTGTGTGTGTGTGTGTGTGTGTGTGTGTGTTT
GTGKGTGWGKGDGKDKRDGTGTGTGARYSBGKGNGKKKGTGTGTGWRKKK	ZNF18	ERV1-N3-I_DR	3604	3653	-	54.2099	2.91e-20	1.19e-15	GTGTGTGTGTGTGTGTGTGTGTGTGTGTGTGTGTGTGTGTGTGTGTGTTT
GTGKGTGWGKGDGKDKRDGTGTGTGARYSBGKGNGKKKGTGTGTGWRKKK	ZNF18	ERV1-N3-I_DR	3660	3709	-	54.2099	2.91e-20	1.19e-15	GTGTGTGTGTGTGTGTGTGTGTGTGTGTGTGTGTGTGTGTGTGTGTGTTT
GTGKGTGWGKGDGKDKRDGTGTGTGARYSBGKGNGKKKGTGTGTGWRKKK	ZNF18	ENSPM-6_DR	14878	14927	+	54.2099	2.91e-20	1.19e-15	gtgtgtgtgtgtgtgtgtgtgtgtgtgtgtgtgtgtgtgtgtgtgtgttt
AGRGAGRGAGRGAGRGAGRGAGRGAGRGAGRGAGRGAGRGA	ZNF169-rep2	hAT-N39_DR	916	956	+	60.1286	2.94e-20	2.38e-15	agaaaaggagagagagagggagagagagagggagagagaga
TGTGTGTGTGTGTGTGTGDKKKKKKKKGTGTGTGTGTGTGTGTGTGTGTG	ZNF19	hAT-N180_DR	820	869	+	56.3553	2.97e-20	7.16e-16	tgtgtgtgtgagtgtgagtgtggtgtgtggtgtgtgtgtgtgtgtgtgtg
GTGKGTGWGKGDGKDKRDGTGTGTGARYSBGKGNGKKKGTGTGTGWRKKK	ZNF18	Gypsy82-LTR_Dr	684	733	+	54.1852	3.01e-20	1.22e-15	gtgtgtgtgtgtgtgtgtgtgtgtgtgtgtgtgtgtttgtgtgtgtgtgt
GTGKGTGWGKGDGKDKRDGTGTGTGARYSBGKGNGKKKGTGTGTGWRKKK	ZNF18	ERV1-N3-I_DR	3648	3697	-	54.1852	3.01e-20	1.22e-15	GTGTGTGTGTGTGTGTGTGTGTGTGTGTGTGTGTGTTTGTGTGTGTGTGT
GTGKGTGWGKGDGKDKRDGTGTGTGARYSBGKGNGKKKGTGTGTGWRKKK	ZNF18	Polinton-1_DR	17601	17650	-	54.1852	3.01e-20	1.22e-15	GTGTGTGTGTCTGTGTGTGTGTGTGTGTGTGTGTGTGTGTGTGTGTGTGT
TGTGTGTGTGTGTGTGTGDKKKKKKKKGTGTGTGTGTGTGTGTGTGTGTG	ZNF19	DNA9TA1_DR	1201	1250	+	56.3421	3.02e-20	7.24e-16	agcgtgtgcgtgtgtgtgtgtgtgtgtgtgtgtgtgtgtgtgtgtgtgtg
GTRYRTGTGYGYRTGTGYGTGTGYGYGYRYRCRYRYRYGYRYRYRCRYA	ZNF557	IS3EU-4_DR	14094	14142	-	56.9268	3.08e-20	1.75e-15	ATATGTGTGTGTGTGTGTGTGTGTGTGTGTGTGTGTGTGTGTGCGCGCG
GTRYRTGTGYGYRTGTGYGTGTGYGYGYRYRCRYRYRYGYRYRYRCRYA	ZNF557	Polinton-4N1_DR	4780	4828	+	56.9024	3.17e-20	1.75e-15	gtgtgtgtgtgtgtgtgtgcgtgtgcgtgcgtgtgcgtgtgtgtttgtg
TCTCTCTCTCTCTCTCTCTCTCTCTCTCTCTCTCTCTCTCTCTCTCTCTC	ZNF212	Gypsy152B-LTR_DR	57	106	+	47.2045	3.3e-20	1.78e-15	tctctctctctctctctctctctctctctctctctctctctgtaccggcc
TCTCTCTCTCTCTCTCTCTCTCTCTCTCTCTCTCTCTCTCTCTCTCTCTC	ZNF212	hAT-N159_DR	181	230	-	47.2045	3.3e-20	1.78e-15	TCTCTCTCTCTCTCTCTCTCTCTCTCTCTCTCTCTCTCTCTCTGACCGCG
KKTKKGTGTKKKHRTKTGKGYKKKKDTBYWKKWGWKKGTGYKTRWGTGTR	ZNF223	DNA-N43_DR	546	595	-	56.0341	3.31e-20	2.09e-15	TGTGTGTGTGGGTGTGTGTGTGTGTGTGTGTGTGTGTGTGTGTGTGTGTG
KKTKKGTGTKKKHRTKTGKGYKKKKDTBYWKKWGWKKGTGYKTRWGTGTR	ZNF223	ERV1-N3-I_DR	3635	3684	-	55.9886	3.51e-20	2.09e-15	TGTGTGTGTGTGTGTGTGTGTGTTTGTGTGTGTGTGTGTGTGTGTGTGTG
TGTGTGTGTGTGTGTGTGDKKKKKKKKGTGTGTGTGTGTGTGTGTGTGTG	ZNF19	Zisupton-6_DR	9377	9426	-	56.1842	3.58e-20	8.59e-16	TGTGTGTGTGTGTGTGTGTGTGTGTGTGTGTGTGTGTGTGTGCGTATGTA
AGRGAGRGAGRGAGRGAGRGAGRGAGRGAGRGAGRGAGRGA	ZNF169-rep2	Gypsy152B-LTR_DR	59	99	-	59.9	3.6e-20	2.89e-15	ACAGAGAGAGAGAGAGAGAGAGAGAGAGAGAGAGAGAGAGA
GTRYRTGTGYGYRTGTGYGTGTGYGYGYRYRCRYRYRYGYRYRYRCRYA	ZNF557	Gypsy-31-LTR_DR	74	122	-	56.7805	3.65e-20	1.75e-15	GTGTGTGTGTGTGTGTGTGTGTGTGTGTGTGTGTGTGTGTGTGTATATA
GTRYRTGTGYGYRTGTGYGTGTGYGYGYRYRCRYRYRYGYRYRYRCRYA	ZNF557	hAT-N131_DR	252	300	-	56.7805	3.65e-20	1.75e-15	GTGTGTGTGTGTGTGTGTGTGTGTGTGTGTGTGTGTGTGTGTGTATATA
GTRYRTGTGYGYRTGTGYGTGTGYGYGYRYRCRYRYRYGYRYRYRCRYA	ZNF557	Polinton-1_DR	17125	17173	-	56.7805	3.65e-20	1.75e-15	GTGTGTGTGTGTGTGTGTGTGTGTGTGTGTGTGTGTGTGTGTGTATATA
KKTKKGTGTKKKHRTKTGKGYKKKKDTBYWKKWGWKKGTGYKTRWGTGTR	ZNF223	EnSpm-N14_DR	3601	3650	-	55.9545	3.67e-20	2.09e-15	TTTGTGTGTGTGTGTGTGTGTGTGTGTGTGTGTGTGTGTGTGTGTGTGTG
KKTKKGTGTKKKHRTKTGKGYKKKKDTBYWKKWGWKKGTGYKTRWGTGTR	ZNF223	ERV1-N3-I_DR	3613	3662	-	55.9545	3.67e-20	2.09e-15	TTTGTGTGTGTGTGTGTGTGTGTGTGTGTGTGTGTGTGTGTGTGTGTGTG
KKTKKGTGTKKKHRTKTGKGYKKKKDTBYWKKWGWKKGTGYKTRWGTGTR	ZNF223	Zisupton-6_DR	9413	9462	-	55.9545	3.67e-20	2.09e-15	TTTGTGTGTGTGTGTGTGTGTGTGTGTGTGTGTGTGTGTGTGTGTGTGTG
KKTKKGTGTKKKHRTKTGKGYKKKKDTBYWKKWGWKKGTGYKTRWGTGTR	ZNF223	EnSpm-9_DR	918	967	+	55.9545	3.67e-20	2.09e-15	tttgtgtgtgtgtgtgtgtgtgtgtgtgtgtgtgtgtgtgtgtgtgtgtg
GTGKGTGWGKGDGKDKRDGTGTGTGARYSBGKGNGKKKGTGTGTGWRKKK	ZNF18	Helitron-2_DR	6056	6105	-	54.0247	3.7e-20	1.49e-15	GTGAGTGTGTGTGTGTGTGTGTGTGTGTGTGTGTGTGTGTGTGTGTGTGT
TCTCTCTCTCTCTCTCTCTCTCTCTCTCTCTCTCTCTCTCTCTCTCTCTC	ZNF212	DNA9-3_DR	9370	9419	+	46.8295	3.74e-20	2.01e-15	agttactttctctctctctctctctccccctctctctctctctctctctc
GTRYRTGTGYGYRTGTGYGTGTGYGYGYRYRCRYRYRYGYRYRYRCRYA	ZNF557	Polinton-1_DR	17123	17171	-	56.7439	3.81e-20	1.75e-15	GTGTGTGTGTGTGTGTGTGTGTGTGTGTGTGTGTGTGTGTGTATATACA
GTGKGTGWGKGDGKDKRDGTGTGTGARYSBGKGNGKKKGTGTGTGWRKKK	ZNF18	ERV1-N3-I_DR	3626	3675	-	54	3.82e-20	1.53e-15	GTGTGTGTGTGTGTTTGTGTGTGTGTGTGTGTGTGTGTGTGTGTGTGTGT
TGTGTGTGTGTGTGTGTGDKKKKKKKKGTGTGTGTGTGTGTGTGTGTGTG	ZNF19	Polinton-4_DR	17138	17187	+	56.0789	4.02e-20	9.61e-16	tgtgtgtgtgtgtgtgtgtgtgtgtgtgtgtgtgtgtgtgtgcatttggt
AGRGAGRGAGRGAGRGAGRGAGRGAGRGAGRGAGRGAGRGA	ZNF169-rep2	DNA-2-32_DR	2777	2817	-	59.7714	4.03e-20	3.21e-15	AGAAAGAGAGAGAGAGAGAGAGAGAGAGAGAGAGAGAGAAA
TCTCTCTCTCTCTCTCTCTCTCTCTCTCTCTCTCTCTCTCTCTCTCTCTC	ZNF212	Gypsy98-LTR_Dr	180	229	+	46.4886	4.23e-20	2.26e-15	tgtgtgtctctctctctctctctctctctctctctctctctctctttcga
TGTGTGTGTGTGTGTGTGDKKKKKKKKGTGTGTGTGTGTGTGTGTGTGTG	ZNF19	Polinton-1_DR	17618	17667	-	56.0263	4.25e-20	1.01e-15	TGTATCTGTGTGTGTGTGTGTGTGTGTCTGTGTGTGTGTGTGTGTGTGTG
TCTCTCTCTCTCTCTCTCTCTCTCTCTCTCTCTCTCTCTCTCTCTCTCTC	ZNF212	CryptonV-4N1_DR	5944	5993	+	46.3977	4.35e-20	2.32e-15	tctctctctctctctctctctctctctctctctctctctttcttttttct
GTRYRTGTGYGYRTGTGYGTGTGYGYGYRYRCRYRYRYGYRYRYRCRYA	ZNF557	hAT-2n1_DR	1088	1136	+	56.6098	4.44e-20	1.75e-15	gtgtgtgtgtgtgtgtgtgtgtgtgtgtgtgtgtgcgtgcgtgcgtgtt
ATSSATSSATSSATSSATSSATSSATSSATSSATSSATSSATSSATSSAT	ZNF671	Polinton-4_DR	12623	12672	-	60.1233	4.53e-20	3.63e-14	ATCCATCCATCCATCCATCCATCCATCCATCCATCCATCCATCCATTCAG
GTRYRTGTGYGYRTGTGYGTGTGYGYGYRYRCRYRYRYGYRYRYRCRYA	ZNF557	DNA9TA1_DR	1208	1256	+	56.5854	4.56e-20	1.75e-15	gcgtgtgtgtgtgtgtgtgtgtgtgtgtgtgtgtgtgtgtgtgtgcgtg
TGTGTGTGTGTGTGTGTGDKKKKKKKKGTGTGTGTGTGTGTGTGTGTGTG	ZNF19	DNA-N43_DR	674	723	-	55.9605	4.57e-20	1.09e-15	AATGGGTGTGTGTGTGTGTGTGTGTGTGTGTGTGTGTGTGTGTGTGTGTG
AGRGAGRGAGRGAGRGAGRGAGRGAGRGAGRGAGRGAGRGA	ZNF169-rep2	hAT-N48B_DR	621	661	-	59.6143	4.62e-20	3.66e-15	AGAGAGAGAGAGAGAGAGAGAGAGAGAGAGAGAGAGATAGA
GTRYRTGTGYGYRTGTGYGTGTGYGYGYRYRCRYRYRYGYRYRYRCRYA	ZNF557	EnSpm-9_DR	925	973	+	56.561	4.69e-20	1.75e-15	gtgtgtgtgtgtgtgtgtgtgtgtgtgtgtgtgtgtgtgtgtgtgtatg
GTRYRTGTGYGYRTGTGYGTGTGYGYGYRYRCRYRYRYGYRYRYRCRYA	ZNF557	Polinton-1_DR	17121	17169	-	56.5488	4.76e-20	1.75e-15	GTGTGTGTGTGTGTGTGTGTGTGTGTGTGTGTGTGTGTGTATATACATA
KKTKKGTGTKKKHRTKTGKGYKKKKDTBYWKKWGWKKGTGYKTRWGTGTR	ZNF223	Gypsy-31-LTR_DR	80	129	-	55.7273	4.89e-20	2.09e-15	TGTGTGTGTGTGTGTGTGTGTGTGTGTGTGTGTGTGTGTGTGTGTGTGTG
KKTKKGTGTKKKHRTKTGKGYKKKKDTBYWKKWGWKKGTGYKTRWGTGTR	ZNF223	Gypsy-31-LTR_DR	82	131	-	55.7273	4.89e-20	2.09e-15	TGTGTGTGTGTGTGTGTGTGTGTGTGTGTGTGTGTGTGTGTGTGTGTGTG
KKTKKGTGTKKKHRTKTGKGYKKKKDTBYWKKWGWKKGTGYKTRWGTGTR	ZNF223	Gypsy-31-LTR_DR	84	133	-	55.7273	4.89e-20	2.09e-15	TGTGTGTGTGTGTGTGTGTGTGTGTGTGTGTGTGTGTGTGTGTGTGTGTG
KKTKKGTGTKKKHRTKTGKGYKKKKDTBYWKKWGWKKGTGYKTRWGTGTR	ZNF223	Gypsy-31-LTR_DR	86	135	-	55.7273	4.89e-20	2.09e-15	TGTGTGTGTGTGTGTGTGTGTGTGTGTGTGTGTGTGTGTGTGTGTGTGTG
KKTKKGTGTKKKHRTKTGKGYKKKKDTBYWKKWGWKKGTGYKTRWGTGTR	ZNF223	Gypsy-31-LTR_DR	88	137	-	55.7273	4.89e-20	2.09e-15	TGTGTGTGTGTGTGTGTGTGTGTGTGTGTGTGTGTGTGTGTGTGTGTGTG
KKTKKGTGTKKKHRTKTGKGYKKKKDTBYWKKWGWKKGTGYKTRWGTGTR	ZNF223	Gypsy-31-LTR_DR	90	139	-	55.7273	4.89e-20	2.09e-15	TGTGTGTGTGTGTGTGTGTGTGTGTGTGTGTGTGTGTGTGTGTGTGTGTG
KKTKKGTGTKKKHRTKTGKGYKKKKDTBYWKKWGWKKGTGYKTRWGTGTR	ZNF223	Gypsy-31-LTR_DR	92	141	-	55.7273	4.89e-20	2.09e-15	TGTGTGTGTGTGTGTGTGTGTGTGTGTGTGTGTGTGTGTGTGTGTGTGTG
KKTKKGTGTKKKHRTKTGKGYKKKKDTBYWKKWGWKKGTGYKTRWGTGTR	ZNF223	Gypsy-31-LTR_DR	94	143	-	55.7273	4.89e-20	2.09e-15	TGTGTGTGTGTGTGTGTGTGTGTGTGTGTGTGTGTGTGTGTGTGTGTGTG
KKTKKGTGTKKKHRTKTGKGYKKKKDTBYWKKWGWKKGTGYKTRWGTGTR	ZNF223	Gypsy-31-LTR_DR	96	145	-	55.7273	4.89e-20	2.09e-15	TGTGTGTGTGTGTGTGTGTGTGTGTGTGTGTGTGTGTGTGTGTGTGTGTG
KKTKKGTGTKKKHRTKTGKGYKKKKDTBYWKKWGWKKGTGYKTRWGTGTR	ZNF223	Gypsy-31-LTR_DR	98	147	-	55.7273	4.89e-20	2.09e-15	TGTGTGTGTGTGTGTGTGTGTGTGTGTGTGTGTGTGTGTGTGTGTGTGTG
KKTKKGTGTKKKHRTKTGKGYKKKKDTBYWKKWGWKKGTGYKTRWGTGTR	ZNF223	Gypsy-31-LTR_DR	100	149	-	55.7273	4.89e-20	2.09e-15	TGTGTGTGTGTGTGTGTGTGTGTGTGTGTGTGTGTGTGTGTGTGTGTGTG
KKTKKGTGTKKKHRTKTGKGYKKKKDTBYWKKWGWKKGTGYKTRWGTGTR	ZNF223	Gypsy-31-LTR_DR	102	151	-	55.7273	4.89e-20	2.09e-15	TGTGTGTGTGTGTGTGTGTGTGTGTGTGTGTGTGTGTGTGTGTGTGTGTG
KKTKKGTGTKKKHRTKTGKGYKKKKDTBYWKKWGWKKGTGYKTRWGTGTR	ZNF223	Gypsy-31-LTR_DR	104	153	-	55.7273	4.89e-20	2.09e-15	TGTGTGTGTGTGTGTGTGTGTGTGTGTGTGTGTGTGTGTGTGTGTGTGTG
KKTKKGTGTKKKHRTKTGKGYKKKKDTBYWKKWGWKKGTGYKTRWGTGTR	ZNF223	Gypsy-31-LTR_DR	106	155	-	55.7273	4.89e-20	2.09e-15	TGTGTGTGTGTGTGTGTGTGTGTGTGTGTGTGTGTGTGTGTGTGTGTGTG
KKTKKGTGTKKKHRTKTGKGYKKKKDTBYWKKWGWKKGTGYKTRWGTGTR	ZNF223	hAT-N131_DR	258	307	-	55.7273	4.89e-20	2.09e-15	TGTGTGTGTGTGTGTGTGTGTGTGTGTGTGTGTGTGTGTGTGTGTGTGTG
KKTKKGTGTKKKHRTKTGKGYKKKKDTBYWKKWGWKKGTGYKTRWGTGTR	ZNF223	hAT-N131_DR	260	309	-	55.7273	4.89e-20	2.09e-15	TGTGTGTGTGTGTGTGTGTGTGTGTGTGTGTGTGTGTGTGTGTGTGTGTG
KKTKKGTGTKKKHRTKTGKGYKKKKDTBYWKKWGWKKGTGYKTRWGTGTR	ZNF223	hAT-N131_DR	262	311	-	55.7273	4.89e-20	2.09e-15	TGTGTGTGTGTGTGTGTGTGTGTGTGTGTGTGTGTGTGTGTGTGTGTGTG
KKTKKGTGTKKKHRTKTGKGYKKKKDTBYWKKWGWKKGTGYKTRWGTGTR	ZNF223	hAT-N131_DR	264	313	-	55.7273	4.89e-20	2.09e-15	TGTGTGTGTGTGTGTGTGTGTGTGTGTGTGTGTGTGTGTGTGTGTGTGTG
KKTKKGTGTKKKHRTKTGKGYKKKKDTBYWKKWGWKKGTGYKTRWGTGTR	ZNF223	hAT-N131_DR	266	315	-	55.7273	4.89e-20	2.09e-15	TGTGTGTGTGTGTGTGTGTGTGTGTGTGTGTGTGTGTGTGTGTGTGTGTG
KKTKKGTGTKKKHRTKTGKGYKKKKDTBYWKKWGWKKGTGYKTRWGTGTR	ZNF223	hAT-N131_DR	268	317	-	55.7273	4.89e-20	2.09e-15	TGTGTGTGTGTGTGTGTGTGTGTGTGTGTGTGTGTGTGTGTGTGTGTGTG
KKTKKGTGTKKKHRTKTGKGYKKKKDTBYWKKWGWKKGTGYKTRWGTGTR	ZNF223	hAT-N48B_DR	474	523	-	55.7273	4.89e-20	2.09e-15	TGTGTGTGTGTGTGTGTGTGTGTGTGTGTGTGTGTGTGTGTGTGTGTGTG
KKTKKGTGTKKKHRTKTGKGYKKKKDTBYWKKWGWKKGTGYKTRWGTGTR	ZNF223	hAT-N48B_DR	476	525	-	55.7273	4.89e-20	2.09e-15	TGTGTGTGTGTGTGTGTGTGTGTGTGTGTGTGTGTGTGTGTGTGTGTGTG
KKTKKGTGTKKKHRTKTGKGYKKKKDTBYWKKWGWKKGTGYKTRWGTGTR	ZNF223	hAT-N48B_DR	478	527	-	55.7273	4.89e-20	2.09e-15	TGTGTGTGTGTGTGTGTGTGTGTGTGTGTGTGTGTGTGTGTGTGTGTGTG
KKTKKGTGTKKKHRTKTGKGYKKKKDTBYWKKWGWKKGTGYKTRWGTGTR	ZNF223	hAT-N48B_DR	480	529	-	55.7273	4.89e-20	2.09e-15	TGTGTGTGTGTGTGTGTGTGTGTGTGTGTGTGTGTGTGTGTGTGTGTGTG
KKTKKGTGTKKKHRTKTGKGYKKKKDTBYWKKWGWKKGTGYKTRWGTGTR	ZNF223	hAT-N48B_DR	482	531	-	55.7273	4.89e-20	2.09e-15	TGTGTGTGTGTGTGTGTGTGTGTGTGTGTGTGTGTGTGTGTGTGTGTGTG
KKTKKGTGTKKKHRTKTGKGYKKKKDTBYWKKWGWKKGTGYKTRWGTGTR	ZNF223	hAT-N48B_DR	484	533	-	55.7273	4.89e-20	2.09e-15	TGTGTGTGTGTGTGTGTGTGTGTGTGTGTGTGTGTGTGTGTGTGTGTGTG
KKTKKGTGTKKKHRTKTGKGYKKKKDTBYWKKWGWKKGTGYKTRWGTGTR	ZNF223	hAT-N48B_DR	486	535	-	55.7273	4.89e-20	2.09e-15	TGTGTGTGTGTGTGTGTGTGTGTGTGTGTGTGTGTGTGTGTGTGTGTGTG
KKTKKGTGTKKKHRTKTGKGYKKKKDTBYWKKWGWKKGTGYKTRWGTGTR	ZNF223	hAT-N48B_DR	488	537	-	55.7273	4.89e-20	2.09e-15	TGTGTGTGTGTGTGTGTGTGTGTGTGTGTGTGTGTGTGTGTGTGTGTGTG
KKTKKGTGTKKKHRTKTGKGYKKKKDTBYWKKWGWKKGTGYKTRWGTGTR	ZNF223	hAT-N48B_DR	490	539	-	55.7273	4.89e-20	2.09e-15	TGTGTGTGTGTGTGTGTGTGTGTGTGTGTGTGTGTGTGTGTGTGTGTGTG
KKTKKGTGTKKKHRTKTGKGYKKKKDTBYWKKWGWKKGTGYKTRWGTGTR	ZNF223	hAT-N48B_DR	492	541	-	55.7273	4.89e-20	2.09e-15	TGTGTGTGTGTGTGTGTGTGTGTGTGTGTGTGTGTGTGTGTGTGTGTGTG
KKTKKGTGTKKKHRTKTGKGYKKKKDTBYWKKWGWKKGTGYKTRWGTGTR	ZNF223	hAT-N48B_DR	494	543	-	55.7273	4.89e-20	2.09e-15	TGTGTGTGTGTGTGTGTGTGTGTGTGTGTGTGTGTGTGTGTGTGTGTGTG
KKTKKGTGTKKKHRTKTGKGYKKKKDTBYWKKWGWKKGTGYKTRWGTGTR	ZNF223	hAT-N48C_DR	545	594	-	55.7273	4.89e-20	2.09e-15	TGTGTGTGTGTGTGTGTGTGTGTGTGTGTGTGTGTGTGTGTGTGTGTGTG
KKTKKGTGTKKKHRTKTGKGYKKKKDTBYWKKWGWKKGTGYKTRWGTGTR	ZNF223	hAT-N48C_DR	547	596	-	55.7273	4.89e-20	2.09e-15	TGTGTGTGTGTGTGTGTGTGTGTGTGTGTGTGTGTGTGTGTGTGTGTGTG
KKTKKGTGTKKKHRTKTGKGYKKKKDTBYWKKWGWKKGTGYKTRWGTGTR	ZNF223	hAT-N48C_DR	549	598	-	55.7273	4.89e-20	2.09e-15	TGTGTGTGTGTGTGTGTGTGTGTGTGTGTGTGTGTGTGTGTGTGTGTGTG
KKTKKGTGTKKKHRTKTGKGYKKKKDTBYWKKWGWKKGTGYKTRWGTGTR	ZNF223	hAT-N48C_DR	551	600	-	55.7273	4.89e-20	2.09e-15	TGTGTGTGTGTGTGTGTGTGTGTGTGTGTGTGTGTGTGTGTGTGTGTGTG
KKTKKGTGTKKKHRTKTGKGYKKKKDTBYWKKWGWKKGTGYKTRWGTGTR	ZNF223	hAT-N48C_DR	553	602	-	55.7273	4.89e-20	2.09e-15	TGTGTGTGTGTGTGTGTGTGTGTGTGTGTGTGTGTGTGTGTGTGTGTGTG
KKTKKGTGTKKKHRTKTGKGYKKKKDTBYWKKWGWKKGTGYKTRWGTGTR	ZNF223	DNA-N43_DR	656	705	-	55.7273	4.89e-20	2.09e-15	TGTGTGTGTGTGTGTGTGTGTGTGTGTGTGTGTGTGTGTGTGTGTGTGTG
KKTKKGTGTKKKHRTKTGKGYKKKKDTBYWKKWGWKKGTGYKTRWGTGTR	ZNF223	DNA-N43_DR	658	707	-	55.7273	4.89e-20	2.09e-15	TGTGTGTGTGTGTGTGTGTGTGTGTGTGTGTGTGTGTGTGTGTGTGTGTG
KKTKKGTGTKKKHRTKTGKGYKKKKDTBYWKKWGWKKGTGYKTRWGTGTR	ZNF223	DNA-N43_DR	660	709	-	55.7273	4.89e-20	2.09e-15	TGTGTGTGTGTGTGTGTGTGTGTGTGTGTGTGTGTGTGTGTGTGTGTGTG
KKTKKGTGTKKKHRTKTGKGYKKKKDTBYWKKWGWKKGTGYKTRWGTGTR	ZNF223	DNA-N43_DR	662	711	-	55.7273	4.89e-20	2.09e-15	TGTGTGTGTGTGTGTGTGTGTGTGTGTGTGTGTGTGTGTGTGTGTGTGTG
KKTKKGTGTKKKHRTKTGKGYKKKKDTBYWKKWGWKKGTGYKTRWGTGTR	ZNF223	DNA-N43_DR	664	713	-	55.7273	4.89e-20	2.09e-15	TGTGTGTGTGTGTGTGTGTGTGTGTGTGTGTGTGTGTGTGTGTGTGTGTG
KKTKKGTGTKKKHRTKTGKGYKKKKDTBYWKKWGWKKGTGYKTRWGTGTR	ZNF223	DNA-N43_DR	666	715	-	55.7273	4.89e-20	2.09e-15	TGTGTGTGTGTGTGTGTGTGTGTGTGTGTGTGTGTGTGTGTGTGTGTGTG
KKTKKGTGTKKKHRTKTGKGYKKKKDTBYWKKWGWKKGTGYKTRWGTGTR	ZNF223	DNA-N43_DR	668	717	-	55.7273	4.89e-20	2.09e-15	TGTGTGTGTGTGTGTGTGTGTGTGTGTGTGTGTGTGTGTGTGTGTGTGTG
KKTKKGTGTKKKHRTKTGKGYKKKKDTBYWKKWGWKKGTGYKTRWGTGTR	ZNF223	EnSpm-N46_DR	2219	2268	-	55.7273	4.89e-20	2.09e-15	TGTGTGTGTGTGTGTGTGTGTGTGTGTGTGTGTGTGTGTGTGTGTGTGTG
KKTKKGTGTKKKHRTKTGKGYKKKKDTBYWKKWGWKKGTGYKTRWGTGTR	ZNF223	Rex1-31_DRe	3064	3113	-	55.7273	4.89e-20	2.09e-15	TGTGTGTGTGTGTGTGTGTGTGTGTGTGTGTGTGTGTGTGTGTGTGTGTG
KKTKKGTGTKKKHRTKTGKGYKKKKDTBYWKKWGWKKGTGYKTRWGTGTR	ZNF223	Rex1-31_DRe	3066	3115	-	55.7273	4.89e-20	2.09e-15	TGTGTGTGTGTGTGTGTGTGTGTGTGTGTGTGTGTGTGTGTGTGTGTGTG
KKTKKGTGTKKKHRTKTGKGYKKKKDTBYWKKWGWKKGTGYKTRWGTGTR	ZNF223	EnSpm-N14_DR	3573	3622	-	55.7273	4.89e-20	2.09e-15	TGTGTGTGTGTGTGTGTGTGTGTGTGTGTGTGTGTGTGTGTGTGTGTGTG
KKTKKGTGTKKKHRTKTGKGYKKKKDTBYWKKWGWKKGTGYKTRWGTGTR	ZNF223	EnSpm-N14_DR	3575	3624	-	55.7273	4.89e-20	2.09e-15	TGTGTGTGTGTGTGTGTGTGTGTGTGTGTGTGTGTGTGTGTGTGTGTGTG
KKTKKGTGTKKKHRTKTGKGYKKKKDTBYWKKWGWKKGTGYKTRWGTGTR	ZNF223	EnSpm-N14_DR	3577	3626	-	55.7273	4.89e-20	2.09e-15	TGTGTGTGTGTGTGTGTGTGTGTGTGTGTGTGTGTGTGTGTGTGTGTGTG
KKTKKGTGTKKKHRTKTGKGYKKKKDTBYWKKWGWKKGTGYKTRWGTGTR	ZNF223	EnSpm-N14_DR	3579	3628	-	55.7273	4.89e-20	2.09e-15	TGTGTGTGTGTGTGTGTGTGTGTGTGTGTGTGTGTGTGTGTGTGTGTGTG
KKTKKGTGTKKKHRTKTGKGYKKKKDTBYWKKWGWKKGTGYKTRWGTGTR	ZNF223	EnSpm-N14_DR	3581	3630	-	55.7273	4.89e-20	2.09e-15	TGTGTGTGTGTGTGTGTGTGTGTGTGTGTGTGTGTGTGTGTGTGTGTGTG
KKTKKGTGTKKKHRTKTGKGYKKKKDTBYWKKWGWKKGTGYKTRWGTGTR	ZNF223	EnSpm-N14_DR	3583	3632	-	55.7273	4.89e-20	2.09e-15	TGTGTGTGTGTGTGTGTGTGTGTGTGTGTGTGTGTGTGTGTGTGTGTGTG
KKTKKGTGTKKKHRTKTGKGYKKKKDTBYWKKWGWKKGTGYKTRWGTGTR	ZNF223	EnSpm-N14_DR	3585	3634	-	55.7273	4.89e-20	2.09e-15	TGTGTGTGTGTGTGTGTGTGTGTGTGTGTGTGTGTGTGTGTGTGTGTGTG
KKTKKGTGTKKKHRTKTGKGYKKKKDTBYWKKWGWKKGTGYKTRWGTGTR	ZNF223	EnSpm-N14_DR	3587	3636	-	55.7273	4.89e-20	2.09e-15	TGTGTGTGTGTGTGTGTGTGTGTGTGTGTGTGTGTGTGTGTGTGTGTGTG
KKTKKGTGTKKKHRTKTGKGYKKKKDTBYWKKWGWKKGTGYKTRWGTGTR	ZNF223	EnSpm-N14_DR	3589	3638	-	55.7273	4.89e-20	2.09e-15	TGTGTGTGTGTGTGTGTGTGTGTGTGTGTGTGTGTGTGTGTGTGTGTGTG
KKTKKGTGTKKKHRTKTGKGYKKKKDTBYWKKWGWKKGTGYKTRWGTGTR	ZNF223	EnSpm-N14_DR	3591	3640	-	55.7273	4.89e-20	2.09e-15	TGTGTGTGTGTGTGTGTGTGTGTGTGTGTGTGTGTGTGTGTGTGTGTGTG
KKTKKGTGTKKKHRTKTGKGYKKKKDTBYWKKWGWKKGTGYKTRWGTGTR	ZNF223	EnSpm-N14_DR	3593	3642	-	55.7273	4.89e-20	2.09e-15	TGTGTGTGTGTGTGTGTGTGTGTGTGTGTGTGTGTGTGTGTGTGTGTGTG
KKTKKGTGTKKKHRTKTGKGYKKKKDTBYWKKWGWKKGTGYKTRWGTGTR	ZNF223	EnSpm-N14_DR	3595	3644	-	55.7273	4.89e-20	2.09e-15	TGTGTGTGTGTGTGTGTGTGTGTGTGTGTGTGTGTGTGTGTGTGTGTGTG
KKTKKGTGTKKKHRTKTGKGYKKKKDTBYWKKWGWKKGTGYKTRWGTGTR	ZNF223	EnSpm-N14_DR	3597	3646	-	55.7273	4.89e-20	2.09e-15	TGTGTGTGTGTGTGTGTGTGTGTGTGTGTGTGTGTGTGTGTGTGTGTGTG
KKTKKGTGTKKKHRTKTGKGYKKKKDTBYWKKWGWKKGTGYKTRWGTGTR	ZNF223	EnSpm-N14_DR	3599	3648	-	55.7273	4.89e-20	2.09e-15	TGTGTGTGTGTGTGTGTGTGTGTGTGTGTGTGTGTGTGTGTGTGTGTGTG
KKTKKGTGTKKKHRTKTGKGYKKKKDTBYWKKWGWKKGTGYKTRWGTGTR	ZNF223	ERV1-N3-I_DR	3607	3656	-	55.7273	4.89e-20	2.09e-15	TGTGTGTGTGTGTGTGTGTGTGTGTGTGTGTGTGTGTGTGTGTGTGTGTG
KKTKKGTGTKKKHRTKTGKGYKKKKDTBYWKKWGWKKGTGYKTRWGTGTR	ZNF223	ERV1-N3-I_DR	3609	3658	-	55.7273	4.89e-20	2.09e-15	TGTGTGTGTGTGTGTGTGTGTGTGTGTGTGTGTGTGTGTGTGTGTGTGTG
KKTKKGTGTKKKHRTKTGKGYKKKKDTBYWKKWGWKKGTGYKTRWGTGTR	ZNF223	ERV1-N3-I_DR	3611	3660	-	55.7273	4.89e-20	2.09e-15	TGTGTGTGTGTGTGTGTGTGTGTGTGTGTGTGTGTGTGTGTGTGTGTGTG
KKTKKGTGTKKKHRTKTGKGYKKKKDTBYWKKWGWKKGTGYKTRWGTGTR	ZNF223	ERV1-N3-I_DR	3663	3712	-	55.7273	4.89e-20	2.09e-15	TGTGTGTGTGTGTGTGTGTGTGTGTGTGTGTGTGTGTGTGTGTGTGTGTG
KKTKKGTGTKKKHRTKTGKGYKKKKDTBYWKKWGWKKGTGYKTRWGTGTR	ZNF223	ERV1-N3-I_DR	3665	3714	-	55.7273	4.89e-20	2.09e-15	TGTGTGTGTGTGTGTGTGTGTGTGTGTGTGTGTGTGTGTGTGTGTGTGTG
KKTKKGTGTKKKHRTKTGKGYKKKKDTBYWKKWGWKKGTGYKTRWGTGTR	ZNF223	ERV1-N3-I_DR	3667	3716	-	55.7273	4.89e-20	2.09e-15	TGTGTGTGTGTGTGTGTGTGTGTGTGTGTGTGTGTGTGTGTGTGTGTGTG
KKTKKGTGTKKKHRTKTGKGYKKKKDTBYWKKWGWKKGTGYKTRWGTGTR	ZNF223	ERV1-N3-I_DR	3669	3718	-	55.7273	4.89e-20	2.09e-15	TGTGTGTGTGTGTGTGTGTGTGTGTGTGTGTGTGTGTGTGTGTGTGTGTG
KKTKKGTGTKKKHRTKTGKGYKKKKDTBYWKKWGWKKGTGYKTRWGTGTR	ZNF223	ERV1-N3-I_DR	3671	3720	-	55.7273	4.89e-20	2.09e-15	TGTGTGTGTGTGTGTGTGTGTGTGTGTGTGTGTGTGTGTGTGTGTGTGTG
KKTKKGTGTKKKHRTKTGKGYKKKKDTBYWKKWGWKKGTGYKTRWGTGTR	ZNF223	ERV1-N3-I_DR	3673	3722	-	55.7273	4.89e-20	2.09e-15	TGTGTGTGTGTGTGTGTGTGTGTGTGTGTGTGTGTGTGTGTGTGTGTGTG
KKTKKGTGTKKKHRTKTGKGYKKKKDTBYWKKWGWKKGTGYKTRWGTGTR	ZNF223	ERV1-N3-I_DR	3675	3724	-	55.7273	4.89e-20	2.09e-15	TGTGTGTGTGTGTGTGTGTGTGTGTGTGTGTGTGTGTGTGTGTGTGTGTG
KKTKKGTGTKKKHRTKTGKGYKKKKDTBYWKKWGWKKGTGYKTRWGTGTR	ZNF223	ERV1-N3-I_DR	3677	3726	-	55.7273	4.89e-20	2.09e-15	TGTGTGTGTGTGTGTGTGTGTGTGTGTGTGTGTGTGTGTGTGTGTGTGTG
KKTKKGTGTKKKHRTKTGKGYKKKKDTBYWKKWGWKKGTGYKTRWGTGTR	ZNF223	ERV1-N3-I_DR	3679	3728	-	55.7273	4.89e-20	2.09e-15	TGTGTGTGTGTGTGTGTGTGTGTGTGTGTGTGTGTGTGTGTGTGTGTGTG
KKTKKGTGTKKKHRTKTGKGYKKKKDTBYWKKWGWKKGTGYKTRWGTGTR	ZNF223	ERV1-N3-I_DR	3681	3730	-	55.7273	4.89e-20	2.09e-15	TGTGTGTGTGTGTGTGTGTGTGTGTGTGTGTGTGTGTGTGTGTGTGTGTG
KKTKKGTGTKKKHRTKTGKGYKKKKDTBYWKKWGWKKGTGYKTRWGTGTR	ZNF223	ERV1-N3-I_DR	3683	3732	-	55.7273	4.89e-20	2.09e-15	TGTGTGTGTGTGTGTGTGTGTGTGTGTGTGTGTGTGTGTGTGTGTGTGTG
KKTKKGTGTKKKHRTKTGKGYKKKKDTBYWKKWGWKKGTGYKTRWGTGTR	ZNF223	ERV1-N3-I_DR	3685	3734	-	55.7273	4.89e-20	2.09e-15	TGTGTGTGTGTGTGTGTGTGTGTGTGTGTGTGTGTGTGTGTGTGTGTGTG
KKTKKGTGTKKKHRTKTGKGYKKKKDTBYWKKWGWKKGTGYKTRWGTGTR	ZNF223	ERV1-N3-I_DR	3687	3736	-	55.7273	4.89e-20	2.09e-15	TGTGTGTGTGTGTGTGTGTGTGTGTGTGTGTGTGTGTGTGTGTGTGTGTG
KKTKKGTGTKKKHRTKTGKGYKKKKDTBYWKKWGWKKGTGYKTRWGTGTR	ZNF223	Helitron-2_DR	6029	6078	-	55.7273	4.89e-20	2.09e-15	TGTGTGTGTGTGTGTGTGTGTGTGTGTGTGTGTGTGTGTGTGTGTGTGTG
KKTKKGTGTKKKHRTKTGKGYKKKKDTBYWKKWGWKKGTGYKTRWGTGTR	ZNF223	Helitron-2_DR	6031	6080	-	55.7273	4.89e-20	2.09e-15	TGTGTGTGTGTGTGTGTGTGTGTGTGTGTGTGTGTGTGTGTGTGTGTGTG
KKTKKGTGTKKKHRTKTGKGYKKKKDTBYWKKWGWKKGTGYKTRWGTGTR	ZNF223	Helitron-2_DR	6033	6082	-	55.7273	4.89e-20	2.09e-15	TGTGTGTGTGTGTGTGTGTGTGTGTGTGTGTGTGTGTGTGTGTGTGTGTG
KKTKKGTGTKKKHRTKTGKGYKKKKDTBYWKKWGWKKGTGYKTRWGTGTR	ZNF223	Helitron-2_DR	6035	6084	-	55.7273	4.89e-20	2.09e-15	TGTGTGTGTGTGTGTGTGTGTGTGTGTGTGTGTGTGTGTGTGTGTGTGTG
KKTKKGTGTKKKHRTKTGKGYKKKKDTBYWKKWGWKKGTGYKTRWGTGTR	ZNF223	Helitron-2_DR	6037	6086	-	55.7273	4.89e-20	2.09e-15	TGTGTGTGTGTGTGTGTGTGTGTGTGTGTGTGTGTGTGTGTGTGTGTGTG
KKTKKGTGTKKKHRTKTGKGYKKKKDTBYWKKWGWKKGTGYKTRWGTGTR	ZNF223	Helitron-2_DR	6039	6088	-	55.7273	4.89e-20	2.09e-15	TGTGTGTGTGTGTGTGTGTGTGTGTGTGTGTGTGTGTGTGTGTGTGTGTG
KKTKKGTGTKKKHRTKTGKGYKKKKDTBYWKKWGWKKGTGYKTRWGTGTR	ZNF223	Helitron-2_DR	6041	6090	-	55.7273	4.89e-20	2.09e-15	TGTGTGTGTGTGTGTGTGTGTGTGTGTGTGTGTGTGTGTGTGTGTGTGTG
KKTKKGTGTKKKHRTKTGKGYKKKKDTBYWKKWGWKKGTGYKTRWGTGTR	ZNF223	Helitron-2_DR	6043	6092	-	55.7273	4.89e-20	2.09e-15	TGTGTGTGTGTGTGTGTGTGTGTGTGTGTGTGTGTGTGTGTGTGTGTGTG
KKTKKGTGTKKKHRTKTGKGYKKKKDTBYWKKWGWKKGTGYKTRWGTGTR	ZNF223	Helitron-2_DR	6045	6094	-	55.7273	4.89e-20	2.09e-15	TGTGTGTGTGTGTGTGTGTGTGTGTGTGTGTGTGTGTGTGTGTGTGTGTG
KKTKKGTGTKKKHRTKTGKGYKKKKDTBYWKKWGWKKGTGYKTRWGTGTR	ZNF223	Helitron-2_DR	6047	6096	-	55.7273	4.89e-20	2.09e-15	TGTGTGTGTGTGTGTGTGTGTGTGTGTGTGTGTGTGTGTGTGTGTGTGTG
KKTKKGTGTKKKHRTKTGKGYKKKKDTBYWKKWGWKKGTGYKTRWGTGTR	ZNF223	Helitron-2_DR	6049	6098	-	55.7273	4.89e-20	2.09e-15	TGTGTGTGTGTGTGTGTGTGTGTGTGTGTGTGTGTGTGTGTGTGTGTGTG
KKTKKGTGTKKKHRTKTGKGYKKKKDTBYWKKWGWKKGTGYKTRWGTGTR	ZNF223	Helitron-2_DR	6051	6100	-	55.7273	4.89e-20	2.09e-15	TGTGTGTGTGTGTGTGTGTGTGTGTGTGTGTGTGTGTGTGTGTGTGTGTG
KKTKKGTGTKKKHRTKTGKGYKKKKDTBYWKKWGWKKGTGYKTRWGTGTR	ZNF223	EnSpm-21_DR	6922	6971	-	55.7273	4.89e-20	2.09e-15	TGTGTGTGTGTGTGTGTGTGTGTGTGTGTGTGTGTGTGTGTGTGTGTGTG
KKTKKGTGTKKKHRTKTGKGYKKKKDTBYWKKWGWKKGTGYKTRWGTGTR	ZNF223	EnSpm-21_DR	6924	6973	-	55.7273	4.89e-20	2.09e-15	TGTGTGTGTGTGTGTGTGTGTGTGTGTGTGTGTGTGTGTGTGTGTGTGTG
KKTKKGTGTKKKHRTKTGKGYKKKKDTBYWKKWGWKKGTGYKTRWGTGTR	ZNF223	EnSpm-21_DR	6926	6975	-	55.7273	4.89e-20	2.09e-15	TGTGTGTGTGTGTGTGTGTGTGTGTGTGTGTGTGTGTGTGTGTGTGTGTG
KKTKKGTGTKKKHRTKTGKGYKKKKDTBYWKKWGWKKGTGYKTRWGTGTR	ZNF223	Zisupton-6_DR	9385	9434	-	55.7273	4.89e-20	2.09e-15	TGTGTGTGTGTGTGTGTGTGTGTGTGTGTGTGTGTGTGTGTGTGTGTGTG
KKTKKGTGTKKKHRTKTGKGYKKKKDTBYWKKWGWKKGTGYKTRWGTGTR	ZNF223	Zisupton-6_DR	9387	9436	-	55.7273	4.89e-20	2.09e-15	TGTGTGTGTGTGTGTGTGTGTGTGTGTGTGTGTGTGTGTGTGTGTGTGTG
KKTKKGTGTKKKHRTKTGKGYKKKKDTBYWKKWGWKKGTGYKTRWGTGTR	ZNF223	Zisupton-6_DR	9389	9438	-	55.7273	4.89e-20	2.09e-15	TGTGTGTGTGTGTGTGTGTGTGTGTGTGTGTGTGTGTGTGTGTGTGTGTG
KKTKKGTGTKKKHRTKTGKGYKKKKDTBYWKKWGWKKGTGYKTRWGTGTR	ZNF223	Zisupton-6_DR	9391	9440	-	55.7273	4.89e-20	2.09e-15	TGTGTGTGTGTGTGTGTGTGTGTGTGTGTGTGTGTGTGTGTGTGTGTGTG
KKTKKGTGTKKKHRTKTGKGYKKKKDTBYWKKWGWKKGTGYKTRWGTGTR	ZNF223	Zisupton-6_DR	9393	9442	-	55.7273	4.89e-20	2.09e-15	TGTGTGTGTGTGTGTGTGTGTGTGTGTGTGTGTGTGTGTGTGTGTGTGTG
KKTKKGTGTKKKHRTKTGKGYKKKKDTBYWKKWGWKKGTGYKTRWGTGTR	ZNF223	Zisupton-6_DR	9395	9444	-	55.7273	4.89e-20	2.09e-15	TGTGTGTGTGTGTGTGTGTGTGTGTGTGTGTGTGTGTGTGTGTGTGTGTG
KKTKKGTGTKKKHRTKTGKGYKKKKDTBYWKKWGWKKGTGYKTRWGTGTR	ZNF223	Zisupton-6_DR	9397	9446	-	55.7273	4.89e-20	2.09e-15	TGTGTGTGTGTGTGTGTGTGTGTGTGTGTGTGTGTGTGTGTGTGTGTGTG
KKTKKGTGTKKKHRTKTGKGYKKKKDTBYWKKWGWKKGTGYKTRWGTGTR	ZNF223	Zisupton-6_DR	9399	9448	-	55.7273	4.89e-20	2.09e-15	TGTGTGTGTGTGTGTGTGTGTGTGTGTGTGTGTGTGTGTGTGTGTGTGTG
KKTKKGTGTKKKHRTKTGKGYKKKKDTBYWKKWGWKKGTGYKTRWGTGTR	ZNF223	Zisupton-6_DR	9401	9450	-	55.7273	4.89e-20	2.09e-15	TGTGTGTGTGTGTGTGTGTGTGTGTGTGTGTGTGTGTGTGTGTGTGTGTG
KKTKKGTGTKKKHRTKTGKGYKKKKDTBYWKKWGWKKGTGYKTRWGTGTR	ZNF223	Zisupton-6_DR	9403	9452	-	55.7273	4.89e-20	2.09e-15	TGTGTGTGTGTGTGTGTGTGTGTGTGTGTGTGTGTGTGTGTGTGTGTGTG
KKTKKGTGTKKKHRTKTGKGYKKKKDTBYWKKWGWKKGTGYKTRWGTGTR	ZNF223	Zisupton-6_DR	9405	9454	-	55.7273	4.89e-20	2.09e-15	TGTGTGTGTGTGTGTGTGTGTGTGTGTGTGTGTGTGTGTGTGTGTGTGTG
KKTKKGTGTKKKHRTKTGKGYKKKKDTBYWKKWGWKKGTGYKTRWGTGTR	ZNF223	Zisupton-6_DR	9407	9456	-	55.7273	4.89e-20	2.09e-15	TGTGTGTGTGTGTGTGTGTGTGTGTGTGTGTGTGTGTGTGTGTGTGTGTG
KKTKKGTGTKKKHRTKTGKGYKKKKDTBYWKKWGWKKGTGYKTRWGTGTR	ZNF223	Zisupton-6_DR	9409	9458	-	55.7273	4.89e-20	2.09e-15	TGTGTGTGTGTGTGTGTGTGTGTGTGTGTGTGTGTGTGTGTGTGTGTGTG
KKTKKGTGTKKKHRTKTGKGYKKKKDTBYWKKWGWKKGTGYKTRWGTGTR	ZNF223	Zisupton-6_DR	9411	9460	-	55.7273	4.89e-20	2.09e-15	TGTGTGTGTGTGTGTGTGTGTGTGTGTGTGTGTGTGTGTGTGTGTGTGTG
KKTKKGTGTKKKHRTKTGKGYKKKKDTBYWKKWGWKKGTGYKTRWGTGTR	ZNF223	ENSPM-6_DR	13951	14000	-	55.7273	4.89e-20	2.09e-15	TGTGTGTGTGTGTGTGTGTGTGTGTGTGTGTGTGTGTGTGTGTGTGTGTG
KKTKKGTGTKKKHRTKTGKGYKKKKDTBYWKKWGWKKGTGYKTRWGTGTR	ZNF223	ENSPM-6_DR	13953	14002	-	55.7273	4.89e-20	2.09e-15	TGTGTGTGTGTGTGTGTGTGTGTGTGTGTGTGTGTGTGTGTGTGTGTGTG
KKTKKGTGTKKKHRTKTGKGYKKKKDTBYWKKWGWKKGTGYKTRWGTGTR	ZNF223	ENSPM-6_DR	13955	14004	-	55.7273	4.89e-20	2.09e-15	TGTGTGTGTGTGTGTGTGTGTGTGTGTGTGTGTGTGTGTGTGTGTGTGTG
KKTKKGTGTKKKHRTKTGKGYKKKKDTBYWKKWGWKKGTGYKTRWGTGTR	ZNF223	ENSPM-6_DR	13957	14006	-	55.7273	4.89e-20	2.09e-15	TGTGTGTGTGTGTGTGTGTGTGTGTGTGTGTGTGTGTGTGTGTGTGTGTG
KKTKKGTGTKKKHRTKTGKGYKKKKDTBYWKKWGWKKGTGYKTRWGTGTR	ZNF223	ENSPM-6_DR	13959	14008	-	55.7273	4.89e-20	2.09e-15	TGTGTGTGTGTGTGTGTGTGTGTGTGTGTGTGTGTGTGTGTGTGTGTGTG
KKTKKGTGTKKKHRTKTGKGYKKKKDTBYWKKWGWKKGTGYKTRWGTGTR	ZNF223	ENSPM-6_DR	13961	14010	-	55.7273	4.89e-20	2.09e-15	TGTGTGTGTGTGTGTGTGTGTGTGTGTGTGTGTGTGTGTGTGTGTGTGTG
KKTKKGTGTKKKHRTKTGKGYKKKKDTBYWKKWGWKKGTGYKTRWGTGTR	ZNF223	ENSPM-6_DR	13963	14012	-	55.7273	4.89e-20	2.09e-15	TGTGTGTGTGTGTGTGTGTGTGTGTGTGTGTGTGTGTGTGTGTGTGTGTG
KKTKKGTGTKKKHRTKTGKGYKKKKDTBYWKKWGWKKGTGYKTRWGTGTR	ZNF223	ENSPM-6_DR	13965	14014	-	55.7273	4.89e-20	2.09e-15	TGTGTGTGTGTGTGTGTGTGTGTGTGTGTGTGTGTGTGTGTGTGTGTGTG
KKTKKGTGTKKKHRTKTGKGYKKKKDTBYWKKWGWKKGTGYKTRWGTGTR	ZNF223	ENSPM-6_DR	13967	14016	-	55.7273	4.89e-20	2.09e-15	TGTGTGTGTGTGTGTGTGTGTGTGTGTGTGTGTGTGTGTGTGTGTGTGTG
KKTKKGTGTKKKHRTKTGKGYKKKKDTBYWKKWGWKKGTGYKTRWGTGTR	ZNF223	Polinton-1_DR	17131	17180	-	55.7273	4.89e-20	2.09e-15	TGTGTGTGTGTGTGTGTGTGTGTGTGTGTGTGTGTGTGTGTGTGTGTGTG
KKTKKGTGTKKKHRTKTGKGYKKKKDTBYWKKWGWKKGTGYKTRWGTGTR	ZNF223	ENSPM-6_DR	31671	31720	-	55.7273	4.89e-20	2.09e-15	TGTGTGTGTGTGTGTGTGTGTGTGTGTGTGTGTGTGTGTGTGTGTGTGTG
KKTKKGTGTKKKHRTKTGKGYKKKKDTBYWKKWGWKKGTGYKTRWGTGTR	ZNF223	ENSPM-6_DR	31673	31722	-	55.7273	4.89e-20	2.09e-15	TGTGTGTGTGTGTGTGTGTGTGTGTGTGTGTGTGTGTGTGTGTGTGTGTG
KKTKKGTGTKKKHRTKTGKGYKKKKDTBYWKKWGWKKGTGYKTRWGTGTR	ZNF223	ENSPM-6_DR	31675	31724	-	55.7273	4.89e-20	2.09e-15	TGTGTGTGTGTGTGTGTGTGTGTGTGTGTGTGTGTGTGTGTGTGTGTGTG
KKTKKGTGTKKKHRTKTGKGYKKKKDTBYWKKWGWKKGTGYKTRWGTGTR	ZNF223	HE2_DR	215	264	+	55.7273	4.89e-20	2.09e-15	tgtgtgtgtgtgtgtgtgtgtgtgtgtgtgtgtgtgtgtgtgtgtgtgtg
KKTKKGTGTKKKHRTKTGKGYKKKKDTBYWKKWGWKKGTGYKTRWGTGTR	ZNF223	HE2_DR	217	266	+	55.7273	4.89e-20	2.09e-15	tgtgtgtgtgtgtgtgtgtgtgtgtgtgtgtgtgtgtgtgtgtgtgtgtg
KKTKKGTGTKKKHRTKTGKGYKKKKDTBYWKKWGWKKGTGYKTRWGTGTR	ZNF223	HE2_DR	219	268	+	55.7273	4.89e-20	2.09e-15	tgtgtgtgtgtgtgtgtgtgtgtgtgtgtgtgtgtgtgtgtgtgtgtgtg
KKTKKGTGTKKKHRTKTGKGYKKKKDTBYWKKWGWKKGTGYKTRWGTGTR	ZNF223	HE2_DR	221	270	+	55.7273	4.89e-20	2.09e-15	tgtgtgtgtgtgtgtgtgtgtgtgtgtgtgtgtgtgtgtgtgtgtgtgtg
KKTKKGTGTKKKHRTKTGKGYKKKKDTBYWKKWGWKKGTGYKTRWGTGTR	ZNF223	HE2_DR	223	272	+	55.7273	4.89e-20	2.09e-15	tgtgtgtgtgtgtgtgtgtgtgtgtgtgtgtgtgtgtgtgtgtgtgtgtg
KKTKKGTGTKKKHRTKTGKGYKKKKDTBYWKKWGWKKGTGYKTRWGTGTR	ZNF223	HE2_DR	225	274	+	55.7273	4.89e-20	2.09e-15	tgtgtgtgtgtgtgtgtgtgtgtgtgtgtgtgtgtgtgtgtgtgtgtgtg
KKTKKGTGTKKKHRTKTGKGYKKKKDTBYWKKWGWKKGTGYKTRWGTGTR	ZNF223	HE2_DR	227	276	+	55.7273	4.89e-20	2.09e-15	tgtgtgtgtgtgtgtgtgtgtgtgtgtgtgtgtgtgtgtgtgtgtgtgtg
KKTKKGTGTKKKHRTKTGKGYKKKKDTBYWKKWGWKKGTGYKTRWGTGTR	ZNF223	HE2_DR	229	278	+	55.7273	4.89e-20	2.09e-15	tgtgtgtgtgtgtgtgtgtgtgtgtgtgtgtgtgtgtgtgtgtgtgtgtg
KKTKKGTGTKKKHRTKTGKGYKKKKDTBYWKKWGWKKGTGYKTRWGTGTR	ZNF223	HE2_DR	231	280	+	55.7273	4.89e-20	2.09e-15	tgtgtgtgtgtgtgtgtgtgtgtgtgtgtgtgtgtgtgtgtgtgtgtgtg
KKTKKGTGTKKKHRTKTGKGYKKKKDTBYWKKWGWKKGTGYKTRWGTGTR	ZNF223	HE2_DR	233	282	+	55.7273	4.89e-20	2.09e-15	tgtgtgtgtgtgtgtgtgtgtgtgtgtgtgtgtgtgtgtgtgtgtgtgtg
KKTKKGTGTKKKHRTKTGKGYKKKKDTBYWKKWGWKKGTGYKTRWGTGTR	ZNF223	HE2_DR	235	284	+	55.7273	4.89e-20	2.09e-15	tgtgtgtgtgtgtgtgtgtgtgtgtgtgtgtgtgtgtgtgtgtgtgtgtg
KKTKKGTGTKKKHRTKTGKGYKKKKDTBYWKKWGWKKGTGYKTRWGTGTR	ZNF223	HE2_DR	237	286	+	55.7273	4.89e-20	2.09e-15	tgtgtgtgtgtgtgtgtgtgtgtgtgtgtgtgtgtgtgtgtgtgtgtgtg
KKTKKGTGTKKKHRTKTGKGYKKKKDTBYWKKWGWKKGTGYKTRWGTGTR	ZNF223	HE2_DR	239	288	+	55.7273	4.89e-20	2.09e-15	tgtgtgtgtgtgtgtgtgtgtgtgtgtgtgtgtgtgtgtgtgtgtgtgtg
KKTKKGTGTKKKHRTKTGKGYKKKKDTBYWKKWGWKKGTGYKTRWGTGTR	ZNF223	HE2_DR	241	290	+	55.7273	4.89e-20	2.09e-15	tgtgtgtgtgtgtgtgtgtgtgtgtgtgtgtgtgtgtgtgtgtgtgtgtg
KKTKKGTGTKKKHRTKTGKGYKKKKDTBYWKKWGWKKGTGYKTRWGTGTR	ZNF223	HE2_DR	243	292	+	55.7273	4.89e-20	2.09e-15	tgtgtgtgtgtgtgtgtgtgtgtgtgtgtgtgtgtgtgtgtgtgtgtgtg
KKTKKGTGTKKKHRTKTGKGYKKKKDTBYWKKWGWKKGTGYKTRWGTGTR	ZNF223	HE2_DR	245	294	+	55.7273	4.89e-20	2.09e-15	tgtgtgtgtgtgtgtgtgtgtgtgtgtgtgtgtgtgtgtgtgtgtgtgtg
KKTKKGTGTKKKHRTKTGKGYKKKKDTBYWKKWGWKKGTGYKTRWGTGTR	ZNF223	HE2_DR	247	296	+	55.7273	4.89e-20	2.09e-15	tgtgtgtgtgtgtgtgtgtgtgtgtgtgtgtgtgtgtgtgtgtgtgtgtg
KKTKKGTGTKKKHRTKTGKGYKKKKDTBYWKKWGWKKGTGYKTRWGTGTR	ZNF223	HE2_DR	249	298	+	55.7273	4.89e-20	2.09e-15	tgtgtgtgtgtgtgtgtgtgtgtgtgtgtgtgtgtgtgtgtgtgtgtgtg
KKTKKGTGTKKKHRTKTGKGYKKKKDTBYWKKWGWKKGTGYKTRWGTGTR	ZNF223	HE2_DR	251	300	+	55.7273	4.89e-20	2.09e-15	tgtgtgtgtgtgtgtgtgtgtgtgtgtgtgtgtgtgtgtgtgtgtgtgtg
KKTKKGTGTKKKHRTKTGKGYKKKKDTBYWKKWGWKKGTGYKTRWGTGTR	ZNF223	HE2_DR	253	302	+	55.7273	4.89e-20	2.09e-15	tgtgtgtgtgtgtgtgtgtgtgtgtgtgtgtgtgtgtgtgtgtgtgtgtg
KKTKKGTGTKKKHRTKTGKGYKKKKDTBYWKKWGWKKGTGYKTRWGTGTR	ZNF223	Gypsy82-LTR_Dr	661	710	+	55.7273	4.89e-20	2.09e-15	tgtgtgtgtgtgtgtgtgtgtgtgtgtgtgtgtgtgtgtgtgtgtgtgtg
KKTKKGTGTKKKHRTKTGKGYKKKKDTBYWKKWGWKKGTGYKTRWGTGTR	ZNF223	Gypsy82-LTR_Dr	663	712	+	55.7273	4.89e-20	2.09e-15	tgtgtgtgtgtgtgtgtgtgtgtgtgtgtgtgtgtgtgtgtgtgtgtgtg
KKTKKGTGTKKKHRTKTGKGYKKKKDTBYWKKWGWKKGTGYKTRWGTGTR	ZNF223	Gypsy82-LTR_Dr	665	714	+	55.7273	4.89e-20	2.09e-15	tgtgtgtgtgtgtgtgtgtgtgtgtgtgtgtgtgtgtgtgtgtgtgtgtg
KKTKKGTGTKKKHRTKTGKGYKKKKDTBYWKKWGWKKGTGYKTRWGTGTR	ZNF223	Gypsy82-LTR_Dr	667	716	+	55.7273	4.89e-20	2.09e-15	tgtgtgtgtgtgtgtgtgtgtgtgtgtgtgtgtgtgtgtgtgtgtgtgtg
KKTKKGTGTKKKHRTKTGKGYKKKKDTBYWKKWGWKKGTGYKTRWGTGTR	ZNF223	Gypsy82-LTR_Dr	669	718	+	55.7273	4.89e-20	2.09e-15	tgtgtgtgtgtgtgtgtgtgtgtgtgtgtgtgtgtgtgtgtgtgtgtgtg
KKTKKGTGTKKKHRTKTGKGYKKKKDTBYWKKWGWKKGTGYKTRWGTGTR	ZNF223	EnSpm-9_DR	920	969	+	55.7273	4.89e-20	2.09e-15	tgtgtgtgtgtgtgtgtgtgtgtgtgtgtgtgtgtgtgtgtgtgtgtgtg
KKTKKGTGTKKKHRTKTGKGYKKKKDTBYWKKWGWKKGTGYKTRWGTGTR	ZNF223	hAT-2n1_DR	1051	1100	+	55.7273	4.89e-20	2.09e-15	tgtgtgtgtgtgtgtgtgtgtgtgtgtgtgtgtgtgtgtgtgtgtgtgtg
KKTKKGTGTKKKHRTKTGKGYKKKKDTBYWKKWGWKKGTGYKTRWGTGTR	ZNF223	hAT-2n1_DR	1053	1102	+	55.7273	4.89e-20	2.09e-15	tgtgtgtgtgtgtgtgtgtgtgtgtgtgtgtgtgtgtgtgtgtgtgtgtg
KKTKKGTGTKKKHRTKTGKGYKKKKDTBYWKKWGWKKGTGYKTRWGTGTR	ZNF223	hAT-2n1_DR	1055	1104	+	55.7273	4.89e-20	2.09e-15	tgtgtgtgtgtgtgtgtgtgtgtgtgtgtgtgtgtgtgtgtgtgtgtgtg
KKTKKGTGTKKKHRTKTGKGYKKKKDTBYWKKWGWKKGTGYKTRWGTGTR	ZNF223	hAT-2n1_DR	1057	1106	+	55.7273	4.89e-20	2.09e-15	tgtgtgtgtgtgtgtgtgtgtgtgtgtgtgtgtgtgtgtgtgtgtgtgtg
KKTKKGTGTKKKHRTKTGKGYKKKKDTBYWKKWGWKKGTGYKTRWGTGTR	ZNF223	hAT-2n1_DR	1059	1108	+	55.7273	4.89e-20	2.09e-15	tgtgtgtgtgtgtgtgtgtgtgtgtgtgtgtgtgtgtgtgtgtgtgtgtg
KKTKKGTGTKKKHRTKTGKGYKKKKDTBYWKKWGWKKGTGYKTRWGTGTR	ZNF223	hAT-2n1_DR	1061	1110	+	55.7273	4.89e-20	2.09e-15	tgtgtgtgtgtgtgtgtgtgtgtgtgtgtgtgtgtgtgtgtgtgtgtgtg
KKTKKGTGTKKKHRTKTGKGYKKKKDTBYWKKWGWKKGTGYKTRWGTGTR	ZNF223	hAT-2n1_DR	1063	1112	+	55.7273	4.89e-20	2.09e-15	tgtgtgtgtgtgtgtgtgtgtgtgtgtgtgtgtgtgtgtgtgtgtgtgtg
KKTKKGTGTKKKHRTKTGKGYKKKKDTBYWKKWGWKKGTGYKTRWGTGTR	ZNF223	hAT-2n1_DR	1065	1114	+	55.7273	4.89e-20	2.09e-15	tgtgtgtgtgtgtgtgtgtgtgtgtgtgtgtgtgtgtgtgtgtgtgtgtg
KKTKKGTGTKKKHRTKTGKGYKKKKDTBYWKKWGWKKGTGYKTRWGTGTR	ZNF223	hAT-2n1_DR	1067	1116	+	55.7273	4.89e-20	2.09e-15	tgtgtgtgtgtgtgtgtgtgtgtgtgtgtgtgtgtgtgtgtgtgtgtgtg
KKTKKGTGTKKKHRTKTGKGYKKKKDTBYWKKWGWKKGTGYKTRWGTGTR	ZNF223	hAT-2n1_DR	1069	1118	+	55.7273	4.89e-20	2.09e-15	tgtgtgtgtgtgtgtgtgtgtgtgtgtgtgtgtgtgtgtgtgtgtgtgtg
KKTKKGTGTKKKHRTKTGKGYKKKKDTBYWKKWGWKKGTGYKTRWGTGTR	ZNF223	hAT-2n1_DR	1071	1120	+	55.7273	4.89e-20	2.09e-15	tgtgtgtgtgtgtgtgtgtgtgtgtgtgtgtgtgtgtgtgtgtgtgtgtg
KKTKKGTGTKKKHRTKTGKGYKKKKDTBYWKKWGWKKGTGYKTRWGTGTR	ZNF223	hAT-2n1_DR	1073	1122	+	55.7273	4.89e-20	2.09e-15	tgtgtgtgtgtgtgtgtgtgtgtgtgtgtgtgtgtgtgtgtgtgtgtgtg
KKTKKGTGTKKKHRTKTGKGYKKKKDTBYWKKWGWKKGTGYKTRWGTGTR	ZNF223	Zisupton-7_DR	4624	4673	+	55.7273	4.89e-20	2.09e-15	tgtgtgtgtgtgtgtgtgtgtgtgtgtgtgtgtgtgtgtgtgtgtgtgtg
KKTKKGTGTKKKHRTKTGKGYKKKKDTBYWKKWGWKKGTGYKTRWGTGTR	ZNF223	Zisupton-7_DR	4626	4675	+	55.7273	4.89e-20	2.09e-15	tgtgtgtgtgtgtgtgtgtgtgtgtgtgtgtgtgtgtgtgtgtgtgtgtg
KKTKKGTGTKKKHRTKTGKGYKKKKDTBYWKKWGWKKGTGYKTRWGTGTR	ZNF223	Zisupton-7_DR	4628	4677	+	55.7273	4.89e-20	2.09e-15	tgtgtgtgtgtgtgtgtgtgtgtgtgtgtgtgtgtgtgtgtgtgtgtgtg
KKTKKGTGTKKKHRTKTGKGYKKKKDTBYWKKWGWKKGTGYKTRWGTGTR	ZNF223	Zisupton-7_DR	4630	4679	+	55.7273	4.89e-20	2.09e-15	tgtgtgtgtgtgtgtgtgtgtgtgtgtgtgtgtgtgtgtgtgtgtgtgtg
KKTKKGTGTKKKHRTKTGKGYKKKKDTBYWKKWGWKKGTGYKTRWGTGTR	ZNF223	Zisupton-7_DR	4632	4681	+	55.7273	4.89e-20	2.09e-15	tgtgtgtgtgtgtgtgtgtgtgtgtgtgtgtgtgtgtgtgtgtgtgtgtg
KKTKKGTGTKKKHRTKTGKGYKKKKDTBYWKKWGWKKGTGYKTRWGTGTR	ZNF223	Zisupton-7_DR	4634	4683	+	55.7273	4.89e-20	2.09e-15	tgtgtgtgtgtgtgtgtgtgtgtgtgtgtgtgtgtgtgtgtgtgtgtgtg
KKTKKGTGTKKKHRTKTGKGYKKKKDTBYWKKWGWKKGTGYKTRWGTGTR	ZNF223	Zisupton-7_DR	4636	4685	+	55.7273	4.89e-20	2.09e-15	tgtgtgtgtgtgtgtgtgtgtgtgtgtgtgtgtgtgtgtgtgtgtgtgtg
KKTKKGTGTKKKHRTKTGKGYKKKKDTBYWKKWGWKKGTGYKTRWGTGTR	ZNF223	Zisupton-7_DR	4638	4687	+	55.7273	4.89e-20	2.09e-15	tgtgtgtgtgtgtgtgtgtgtgtgtgtgtgtgtgtgtgtgtgtgtgtgtg
KKTKKGTGTKKKHRTKTGKGYKKKKDTBYWKKWGWKKGTGYKTRWGTGTR	ZNF223	Zisupton-7_DR	4640	4689	+	55.7273	4.89e-20	2.09e-15	tgtgtgtgtgtgtgtgtgtgtgtgtgtgtgtgtgtgtgtgtgtgtgtgtg
KKTKKGTGTKKKHRTKTGKGYKKKKDTBYWKKWGWKKGTGYKTRWGTGTR	ZNF223	Zisupton-7_DR	4642	4691	+	55.7273	4.89e-20	2.09e-15	tgtgtgtgtgtgtgtgtgtgtgtgtgtgtgtgtgtgtgtgtgtgtgtgtg
KKTKKGTGTKKKHRTKTGKGYKKKKDTBYWKKWGWKKGTGYKTRWGTGTR	ZNF223	Zisupton-7_DR	4644	4693	+	55.7273	4.89e-20	2.09e-15	tgtgtgtgtgtgtgtgtgtgtgtgtgtgtgtgtgtgtgtgtgtgtgtgtg
KKTKKGTGTKKKHRTKTGKGYKKKKDTBYWKKWGWKKGTGYKTRWGTGTR	ZNF223	Zisupton-7_DR	4646	4695	+	55.7273	4.89e-20	2.09e-15	tgtgtgtgtgtgtgtgtgtgtgtgtgtgtgtgtgtgtgtgtgtgtgtgtg
KKTKKGTGTKKKHRTKTGKGYKKKKDTBYWKKWGWKKGTGYKTRWGTGTR	ZNF223	Polinton-4N1_DR	4723	4772	+	55.7273	4.89e-20	2.09e-15	tgtgtgtgtgtgtgtgtgtgtgtgtgtgtgtgtgtgtgtgtgtgtgtgtg
KKTKKGTGTKKKHRTKTGKGYKKKKDTBYWKKWGWKKGTGYKTRWGTGTR	ZNF223	Polinton-4N1_DR	4725	4774	+	55.7273	4.89e-20	2.09e-15	tgtgtgtgtgtgtgtgtgtgtgtgtgtgtgtgtgtgtgtgtgtgtgtgtg
KKTKKGTGTKKKHRTKTGKGYKKKKDTBYWKKWGWKKGTGYKTRWGTGTR	ZNF223	Polinton-4N1_DR	4727	4776	+	55.7273	4.89e-20	2.09e-15	tgtgtgtgtgtgtgtgtgtgtgtgtgtgtgtgtgtgtgtgtgtgtgtgtg
KKTKKGTGTKKKHRTKTGKGYKKKKDTBYWKKWGWKKGTGYKTRWGTGTR	ZNF223	Polinton-4N1_DR	4729	4778	+	55.7273	4.89e-20	2.09e-15	tgtgtgtgtgtgtgtgtgtgtgtgtgtgtgtgtgtgtgtgtgtgtgtgtg
KKTKKGTGTKKKHRTKTGKGYKKKKDTBYWKKWGWKKGTGYKTRWGTGTR	ZNF223	Polinton-4N1_DR	4731	4780	+	55.7273	4.89e-20	2.09e-15	tgtgtgtgtgtgtgtgtgtgtgtgtgtgtgtgtgtgtgtgtgtgtgtgtg
KKTKKGTGTKKKHRTKTGKGYKKKKDTBYWKKWGWKKGTGYKTRWGTGTR	ZNF223	Polinton-4N1_DR	4733	4782	+	55.7273	4.89e-20	2.09e-15	tgtgtgtgtgtgtgtgtgtgtgtgtgtgtgtgtgtgtgtgtgtgtgtgtg
KKTKKGTGTKKKHRTKTGKGYKKKKDTBYWKKWGWKKGTGYKTRWGTGTR	ZNF223	Polinton-4N1_DR	4735	4784	+	55.7273	4.89e-20	2.09e-15	tgtgtgtgtgtgtgtgtgtgtgtgtgtgtgtgtgtgtgtgtgtgtgtgtg
KKTKKGTGTKKKHRTKTGKGYKKKKDTBYWKKWGWKKGTGYKTRWGTGTR	ZNF223	Polinton-4N1_DR	4737	4786	+	55.7273	4.89e-20	2.09e-15	tgtgtgtgtgtgtgtgtgtgtgtgtgtgtgtgtgtgtgtgtgtgtgtgtg
KKTKKGTGTKKKHRTKTGKGYKKKKDTBYWKKWGWKKGTGYKTRWGTGTR	ZNF223	Polinton-4N1_DR	4739	4788	+	55.7273	4.89e-20	2.09e-15	tgtgtgtgtgtgtgtgtgtgtgtgtgtgtgtgtgtgtgtgtgtgtgtgtg
KKTKKGTGTKKKHRTKTGKGYKKKKDTBYWKKWGWKKGTGYKTRWGTGTR	ZNF223	Polinton-4N1_DR	4741	4790	+	55.7273	4.89e-20	2.09e-15	tgtgtgtgtgtgtgtgtgtgtgtgtgtgtgtgtgtgtgtgtgtgtgtgtg
KKTKKGTGTKKKHRTKTGKGYKKKKDTBYWKKWGWKKGTGYKTRWGTGTR	ZNF223	Polinton-4N1_DR	4743	4792	+	55.7273	4.89e-20	2.09e-15	tgtgtgtgtgtgtgtgtgtgtgtgtgtgtgtgtgtgtgtgtgtgtgtgtg
KKTKKGTGTKKKHRTKTGKGYKKKKDTBYWKKWGWKKGTGYKTRWGTGTR	ZNF223	Polinton-4N1_DR	4745	4794	+	55.7273	4.89e-20	2.09e-15	tgtgtgtgtgtgtgtgtgtgtgtgtgtgtgtgtgtgtgtgtgtgtgtgtg
KKTKKGTGTKKKHRTKTGKGYKKKKDTBYWKKWGWKKGTGYKTRWGTGTR	ZNF223	Polinton-4N1_DR	4747	4796	+	55.7273	4.89e-20	2.09e-15	tgtgtgtgtgtgtgtgtgtgtgtgtgtgtgtgtgtgtgtgtgtgtgtgtg
KKTKKGTGTKKKHRTKTGKGYKKKKDTBYWKKWGWKKGTGYKTRWGTGTR	ZNF223	Polinton-4N1_DR	4749	4798	+	55.7273	4.89e-20	2.09e-15	tgtgtgtgtgtgtgtgtgtgtgtgtgtgtgtgtgtgtgtgtgtgtgtgtg
KKTKKGTGTKKKHRTKTGKGYKKKKDTBYWKKWGWKKGTGYKTRWGTGTR	ZNF223	EnSpm-7_DR	7094	7143	+	55.7273	4.89e-20	2.09e-15	tgtgtgtgtgtgtgtgtgtgtgtgtgtgtgtgtgtgtgtgtgtgtgtgtg
KKTKKGTGTKKKHRTKTGKGYKKKKDTBYWKKWGWKKGTGYKTRWGTGTR	ZNF223	EnSpm-7_DR	7096	7145	+	55.7273	4.89e-20	2.09e-15	tgtgtgtgtgtgtgtgtgtgtgtgtgtgtgtgtgtgtgtgtgtgtgtgtg
KKTKKGTGTKKKHRTKTGKGYKKKKDTBYWKKWGWKKGTGYKTRWGTGTR	ZNF223	EnSpm-7_DR	7098	7147	+	55.7273	4.89e-20	2.09e-15	tgtgtgtgtgtgtgtgtgtgtgtgtgtgtgtgtgtgtgtgtgtgtgtgtg
KKTKKGTGTKKKHRTKTGKGYKKKKDTBYWKKWGWKKGTGYKTRWGTGTR	ZNF223	EnSpm-7_DR	7100	7149	+	55.7273	4.89e-20	2.09e-15	tgtgtgtgtgtgtgtgtgtgtgtgtgtgtgtgtgtgtgtgtgtgtgtgtg
KKTKKGTGTKKKHRTKTGKGYKKKKDTBYWKKWGWKKGTGYKTRWGTGTR	ZNF223	EnSpm-7_DR	7102	7151	+	55.7273	4.89e-20	2.09e-15	tgtgtgtgtgtgtgtgtgtgtgtgtgtgtgtgtgtgtgtgtgtgtgtgtg
KKTKKGTGTKKKHRTKTGKGYKKKKDTBYWKKWGWKKGTGYKTRWGTGTR	ZNF223	EnSpm-7_DR	7104	7153	+	55.7273	4.89e-20	2.09e-15	tgtgtgtgtgtgtgtgtgtgtgtgtgtgtgtgtgtgtgtgtgtgtgtgtg
KKTKKGTGTKKKHRTKTGKGYKKKKDTBYWKKWGWKKGTGYKTRWGTGTR	ZNF223	EnSpm-7_DR	7106	7155	+	55.7273	4.89e-20	2.09e-15	tgtgtgtgtgtgtgtgtgtgtgtgtgtgtgtgtgtgtgtgtgtgtgtgtg
KKTKKGTGTKKKHRTKTGKGYKKKKDTBYWKKWGWKKGTGYKTRWGTGTR	ZNF223	EnSpm-7_DR	7108	7157	+	55.7273	4.89e-20	2.09e-15	tgtgtgtgtgtgtgtgtgtgtgtgtgtgtgtgtgtgtgtgtgtgtgtgtg
KKTKKGTGTKKKHRTKTGKGYKKKKDTBYWKKWGWKKGTGYKTRWGTGTR	ZNF223	EnSpm-7_DR	7110	7159	+	55.7273	4.89e-20	2.09e-15	tgtgtgtgtgtgtgtgtgtgtgtgtgtgtgtgtgtgtgtgtgtgtgtgtg
KKTKKGTGTKKKHRTKTGKGYKKKKDTBYWKKWGWKKGTGYKTRWGTGTR	ZNF223	EnSpm-7_DR	7112	7161	+	55.7273	4.89e-20	2.09e-15	tgtgtgtgtgtgtgtgtgtgtgtgtgtgtgtgtgtgtgtgtgtgtgtgtg
KKTKKGTGTKKKHRTKTGKGYKKKKDTBYWKKWGWKKGTGYKTRWGTGTR	ZNF223	EnSpm-7_DR	7114	7163	+	55.7273	4.89e-20	2.09e-15	tgtgtgtgtgtgtgtgtgtgtgtgtgtgtgtgtgtgtgtgtgtgtgtgtg
KKTKKGTGTKKKHRTKTGKGYKKKKDTBYWKKWGWKKGTGYKTRWGTGTR	ZNF223	DNA6-6_DR	9936	9985	+	55.7273	4.89e-20	2.09e-15	tgtgtgtgtgtgtgtgtgtgtgtgtgtgtgtgtgtgtgtgtgtgtgtgtg
KKTKKGTGTKKKHRTKTGKGYKKKKDTBYWKKWGWKKGTGYKTRWGTGTR	ZNF223	DNA6-6_DR	9938	9987	+	55.7273	4.89e-20	2.09e-15	tgtgtgtgtgtgtgtgtgtgtgtgtgtgtgtgtgtgtgtgtgtgtgtgtg
KKTKKGTGTKKKHRTKTGKGYKKKKDTBYWKKWGWKKGTGYKTRWGTGTR	ZNF223	DNA6-6_DR	9940	9989	+	55.7273	4.89e-20	2.09e-15	tgtgtgtgtgtgtgtgtgtgtgtgtgtgtgtgtgtgtgtgtgtgtgtgtg
KKTKKGTGTKKKHRTKTGKGYKKKKDTBYWKKWGWKKGTGYKTRWGTGTR	ZNF223	DNA6-6_DR	9942	9991	+	55.7273	4.89e-20	2.09e-15	tgtgtgtgtgtgtgtgtgtgtgtgtgtgtgtgtgtgtgtgtgtgtgtgtg
KKTKKGTGTKKKHRTKTGKGYKKKKDTBYWKKWGWKKGTGYKTRWGTGTR	ZNF223	DNA6-6_DR	9944	9993	+	55.7273	4.89e-20	2.09e-15	tgtgtgtgtgtgtgtgtgtgtgtgtgtgtgtgtgtgtgtgtgtgtgtgtg
KKTKKGTGTKKKHRTKTGKGYKKKKDTBYWKKWGWKKGTGYKTRWGTGTR	ZNF223	DNA6-6_DR	9946	9995	+	55.7273	4.89e-20	2.09e-15	tgtgtgtgtgtgtgtgtgtgtgtgtgtgtgtgtgtgtgtgtgtgtgtgtg
KKTKKGTGTKKKHRTKTGKGYKKKKDTBYWKKWGWKKGTGYKTRWGTGTR	ZNF223	DNA6-6_DR	9948	9997	+	55.7273	4.89e-20	2.09e-15	tgtgtgtgtgtgtgtgtgtgtgtgtgtgtgtgtgtgtgtgtgtgtgtgtg
KKTKKGTGTKKKHRTKTGKGYKKKKDTBYWKKWGWKKGTGYKTRWGTGTR	ZNF223	DNA6-6_DR	9950	9999	+	55.7273	4.89e-20	2.09e-15	tgtgtgtgtgtgtgtgtgtgtgtgtgtgtgtgtgtgtgtgtgtgtgtgtg
KKTKKGTGTKKKHRTKTGKGYKKKKDTBYWKKWGWKKGTGYKTRWGTGTR	ZNF223	DNA6-6_DR	9952	10001	+	55.7273	4.89e-20	2.09e-15	tgtgtgtgtgtgtgtgtgtgtgtgtgtgtgtgtgtgtgtgtgtgtgtgtg
KKTKKGTGTKKKHRTKTGKGYKKKKDTBYWKKWGWKKGTGYKTRWGTGTR	ZNF223	DNA6-6_DR	9954	10003	+	55.7273	4.89e-20	2.09e-15	tgtgtgtgtgtgtgtgtgtgtgtgtgtgtgtgtgtgtgtgtgtgtgtgtg
KKTKKGTGTKKKHRTKTGKGYKKKKDTBYWKKWGWKKGTGYKTRWGTGTR	ZNF223	DNA6-6_DR	9956	10005	+	55.7273	4.89e-20	2.09e-15	tgtgtgtgtgtgtgtgtgtgtgtgtgtgtgtgtgtgtgtgtgtgtgtgtg
KKTKKGTGTKKKHRTKTGKGYKKKKDTBYWKKWGWKKGTGYKTRWGTGTR	ZNF223	DNA6-6_DR	9958	10007	+	55.7273	4.89e-20	2.09e-15	tgtgtgtgtgtgtgtgtgtgtgtgtgtgtgtgtgtgtgtgtgtgtgtgtg
KKTKKGTGTKKKHRTKTGKGYKKKKDTBYWKKWGWKKGTGYKTRWGTGTR	ZNF223	Zisupton-7_DR	11378	11427	+	55.7273	4.89e-20	2.09e-15	tgtgtgtgtgtgtgtgtgtgtgtgtgtgtgtgtgtgtgtgtgtgtgtgtg
KKTKKGTGTKKKHRTKTGKGYKKKKDTBYWKKWGWKKGTGYKTRWGTGTR	ZNF223	Zisupton-7_DR	11380	11429	+	55.7273	4.89e-20	2.09e-15	tgtgtgtgtgtgtgtgtgtgtgtgtgtgtgtgtgtgtgtgtgtgtgtgtg
KKTKKGTGTKKKHRTKTGKGYKKKKDTBYWKKWGWKKGTGYKTRWGTGTR	ZNF223	Zisupton-7_DR	11382	11431	+	55.7273	4.89e-20	2.09e-15	tgtgtgtgtgtgtgtgtgtgtgtgtgtgtgtgtgtgtgtgtgtgtgtgtg
KKTKKGTGTKKKHRTKTGKGYKKKKDTBYWKKWGWKKGTGYKTRWGTGTR	ZNF223	Zisupton-7_DR	11384	11433	+	55.7273	4.89e-20	2.09e-15	tgtgtgtgtgtgtgtgtgtgtgtgtgtgtgtgtgtgtgtgtgtgtgtgtg
KKTKKGTGTKKKHRTKTGKGYKKKKDTBYWKKWGWKKGTGYKTRWGTGTR	ZNF223	Zisupton-7_DR	11386	11435	+	55.7273	4.89e-20	2.09e-15	tgtgtgtgtgtgtgtgtgtgtgtgtgtgtgtgtgtgtgtgtgtgtgtgtg
KKTKKGTGTKKKHRTKTGKGYKKKKDTBYWKKWGWKKGTGYKTRWGTGTR	ZNF223	Zisupton-7_DR	11388	11437	+	55.7273	4.89e-20	2.09e-15	tgtgtgtgtgtgtgtgtgtgtgtgtgtgtgtgtgtgtgtgtgtgtgtgtg
KKTKKGTGTKKKHRTKTGKGYKKKKDTBYWKKWGWKKGTGYKTRWGTGTR	ZNF223	Zisupton-7_DR	11390	11439	+	55.7273	4.89e-20	2.09e-15	tgtgtgtgtgtgtgtgtgtgtgtgtgtgtgtgtgtgtgtgtgtgtgtgtg
KKTKKGTGTKKKHRTKTGKGYKKKKDTBYWKKWGWKKGTGYKTRWGTGTR	ZNF223	Zisupton-7_DR	11392	11441	+	55.7273	4.89e-20	2.09e-15	tgtgtgtgtgtgtgtgtgtgtgtgtgtgtgtgtgtgtgtgtgtgtgtgtg
KKTKKGTGTKKKHRTKTGKGYKKKKDTBYWKKWGWKKGTGYKTRWGTGTR	ZNF223	Zisupton-7_DR	11394	11443	+	55.7273	4.89e-20	2.09e-15	tgtgtgtgtgtgtgtgtgtgtgtgtgtgtgtgtgtgtgtgtgtgtgtgtg
KKTKKGTGTKKKHRTKTGKGYKKKKDTBYWKKWGWKKGTGYKTRWGTGTR	ZNF223	Zisupton-7_DR	11396	11445	+	55.7273	4.89e-20	2.09e-15	tgtgtgtgtgtgtgtgtgtgtgtgtgtgtgtgtgtgtgtgtgtgtgtgtg
KKTKKGTGTKKKHRTKTGKGYKKKKDTBYWKKWGWKKGTGYKTRWGTGTR	ZNF223	Zisupton-7_DR	11398	11447	+	55.7273	4.89e-20	2.09e-15	tgtgtgtgtgtgtgtgtgtgtgtgtgtgtgtgtgtgtgtgtgtgtgtgtg
KKTKKGTGTKKKHRTKTGKGYKKKKDTBYWKKWGWKKGTGYKTRWGTGTR	ZNF223	Zisupton-7_DR	11400	11449	+	55.7273	4.89e-20	2.09e-15	tgtgtgtgtgtgtgtgtgtgtgtgtgtgtgtgtgtgtgtgtgtgtgtgtg
KKTKKGTGTKKKHRTKTGKGYKKKKDTBYWKKWGWKKGTGYKTRWGTGTR	ZNF223	Zisupton-7_DR	11402	11451	+	55.7273	4.89e-20	2.09e-15	tgtgtgtgtgtgtgtgtgtgtgtgtgtgtgtgtgtgtgtgtgtgtgtgtg
KKTKKGTGTKKKHRTKTGKGYKKKKDTBYWKKWGWKKGTGYKTRWGTGTR	ZNF223	Zisupton-7_DR	11404	11453	+	55.7273	4.89e-20	2.09e-15	tgtgtgtgtgtgtgtgtgtgtgtgtgtgtgtgtgtgtgtgtgtgtgtgtg
KKTKKGTGTKKKHRTKTGKGYKKKKDTBYWKKWGWKKGTGYKTRWGTGTR	ZNF223	Zisupton-7_DR	11406	11455	+	55.7273	4.89e-20	2.09e-15	tgtgtgtgtgtgtgtgtgtgtgtgtgtgtgtgtgtgtgtgtgtgtgtgtg
KKTKKGTGTKKKHRTKTGKGYKKKKDTBYWKKWGWKKGTGYKTRWGTGTR	ZNF223	Zisupton-7_DR	11408	11457	+	55.7273	4.89e-20	2.09e-15	tgtgtgtgtgtgtgtgtgtgtgtgtgtgtgtgtgtgtgtgtgtgtgtgtg
KKTKKGTGTKKKHRTKTGKGYKKKKDTBYWKKWGWKKGTGYKTRWGTGTR	ZNF223	Zisupton-7_DR	11410	11459	+	55.7273	4.89e-20	2.09e-15	tgtgtgtgtgtgtgtgtgtgtgtgtgtgtgtgtgtgtgtgtgtgtgtgtg
KKTKKGTGTKKKHRTKTGKGYKKKKDTBYWKKWGWKKGTGYKTRWGTGTR	ZNF223	Zisupton-7_DR	11412	11461	+	55.7273	4.89e-20	2.09e-15	tgtgtgtgtgtgtgtgtgtgtgtgtgtgtgtgtgtgtgtgtgtgtgtgtg
KKTKKGTGTKKKHRTKTGKGYKKKKDTBYWKKWGWKKGTGYKTRWGTGTR	ZNF223	Zisupton-7_DR	11414	11463	+	55.7273	4.89e-20	2.09e-15	tgtgtgtgtgtgtgtgtgtgtgtgtgtgtgtgtgtgtgtgtgtgtgtgtg
KKTKKGTGTKKKHRTKTGKGYKKKKDTBYWKKWGWKKGTGYKTRWGTGTR	ZNF223	Zisupton-7_DR	11416	11465	+	55.7273	4.89e-20	2.09e-15	tgtgtgtgtgtgtgtgtgtgtgtgtgtgtgtgtgtgtgtgtgtgtgtgtg
KKTKKGTGTKKKHRTKTGKGYKKKKDTBYWKKWGWKKGTGYKTRWGTGTR	ZNF223	Zisupton-7_DR	11418	11467	+	55.7273	4.89e-20	2.09e-15	tgtgtgtgtgtgtgtgtgtgtgtgtgtgtgtgtgtgtgtgtgtgtgtgtg
KKTKKGTGTKKKHRTKTGKGYKKKKDTBYWKKWGWKKGTGYKTRWGTGTR	ZNF223	Zisupton-7_DR	11420	11469	+	55.7273	4.89e-20	2.09e-15	tgtgtgtgtgtgtgtgtgtgtgtgtgtgtgtgtgtgtgtgtgtgtgtgtg
KKTKKGTGTKKKHRTKTGKGYKKKKDTBYWKKWGWKKGTGYKTRWGTGTR	ZNF223	Zisupton-7_DR	11422	11471	+	55.7273	4.89e-20	2.09e-15	tgtgtgtgtgtgtgtgtgtgtgtgtgtgtgtgtgtgtgtgtgtgtgtgtg
KKTKKGTGTKKKHRTKTGKGYKKKKDTBYWKKWGWKKGTGYKTRWGTGTR	ZNF223	Zisupton-7_DR	11424	11473	+	55.7273	4.89e-20	2.09e-15	tgtgtgtgtgtgtgtgtgtgtgtgtgtgtgtgtgtgtgtgtgtgtgtgtg
KKTKKGTGTKKKHRTKTGKGYKKKKDTBYWKKWGWKKGTGYKTRWGTGTR	ZNF223	Zisupton-7_DR	11426	11475	+	55.7273	4.89e-20	2.09e-15	tgtgtgtgtgtgtgtgtgtgtgtgtgtgtgtgtgtgtgtgtgtgtgtgtg
KKTKKGTGTKKKHRTKTGKGYKKKKDTBYWKKWGWKKGTGYKTRWGTGTR	ZNF223	Zisupton-7_DR	11428	11477	+	55.7273	4.89e-20	2.09e-15	tgtgtgtgtgtgtgtgtgtgtgtgtgtgtgtgtgtgtgtgtgtgtgtgtg
KKTKKGTGTKKKHRTKTGKGYKKKKDTBYWKKWGWKKGTGYKTRWGTGTR	ZNF223	Zisupton-7_DR	11430	11479	+	55.7273	4.89e-20	2.09e-15	tgtgtgtgtgtgtgtgtgtgtgtgtgtgtgtgtgtgtgtgtgtgtgtgtg
KKTKKGTGTKKKHRTKTGKGYKKKKDTBYWKKWGWKKGTGYKTRWGTGTR	ZNF223	Zisupton-7_DR	11432	11481	+	55.7273	4.89e-20	2.09e-15	tgtgtgtgtgtgtgtgtgtgtgtgtgtgtgtgtgtgtgtgtgtgtgtgtg
KKTKKGTGTKKKHRTKTGKGYKKKKDTBYWKKWGWKKGTGYKTRWGTGTR	ZNF223	ENSPM-6_DR	14853	14902	+	55.7273	4.89e-20	2.09e-15	tgtgtgtgtgtgtgtgtgtgtgtgtgtgtgtgtgtgtgtgtgtgtgtgtg
KKTKKGTGTKKKHRTKTGKGYKKKKDTBYWKKWGWKKGTGYKTRWGTGTR	ZNF223	ENSPM-6_DR	14855	14904	+	55.7273	4.89e-20	2.09e-15	tgtgtgtgtgtgtgtgtgtgtgtgtgtgtgtgtgtgtgtgtgtgtgtgtg
KKTKKGTGTKKKHRTKTGKGYKKKKDTBYWKKWGWKKGTGYKTRWGTGTR	ZNF223	ENSPM-6_DR	14857	14906	+	55.7273	4.89e-20	2.09e-15	tgtgtgtgtgtgtgtgtgtgtgtgtgtgtgtgtgtgtgtgtgtgtgtgtg
KKTKKGTGTKKKHRTKTGKGYKKKKDTBYWKKWGWKKGTGYKTRWGTGTR	ZNF223	ENSPM-6_DR	14859	14908	+	55.7273	4.89e-20	2.09e-15	tgtgtgtgtgtgtgtgtgtgtgtgtgtgtgtgtgtgtgtgtgtgtgtgtg
KKTKKGTGTKKKHRTKTGKGYKKKKDTBYWKKWGWKKGTGYKTRWGTGTR	ZNF223	ENSPM-6_DR	14861	14910	+	55.7273	4.89e-20	2.09e-15	tgtgtgtgtgtgtgtgtgtgtgtgtgtgtgtgtgtgtgtgtgtgtgtgtg
KKTKKGTGTKKKHRTKTGKGYKKKKDTBYWKKWGWKKGTGYKTRWGTGTR	ZNF223	ENSPM-6_DR	14863	14912	+	55.7273	4.89e-20	2.09e-15	tgtgtgtgtgtgtgtgtgtgtgtgtgtgtgtgtgtgtgtgtgtgtgtgtg
KKTKKGTGTKKKHRTKTGKGYKKKKDTBYWKKWGWKKGTGYKTRWGTGTR	ZNF223	ENSPM-6_DR	14865	14914	+	55.7273	4.89e-20	2.09e-15	tgtgtgtgtgtgtgtgtgtgtgtgtgtgtgtgtgtgtgtgtgtgtgtgtg
KKTKKGTGTKKKHRTKTGKGYKKKKDTBYWKKWGWKKGTGYKTRWGTGTR	ZNF223	ENSPM-6_DR	14867	14916	+	55.7273	4.89e-20	2.09e-15	tgtgtgtgtgtgtgtgtgtgtgtgtgtgtgtgtgtgtgtgtgtgtgtgtg
KKTKKGTGTKKKHRTKTGKGYKKKKDTBYWKKWGWKKGTGYKTRWGTGTR	ZNF223	ENSPM-6_DR	14869	14918	+	55.7273	4.89e-20	2.09e-15	tgtgtgtgtgtgtgtgtgtgtgtgtgtgtgtgtgtgtgtgtgtgtgtgtg
KKTKKGTGTKKKHRTKTGKGYKKKKDTBYWKKWGWKKGTGYKTRWGTGTR	ZNF223	ENSPM-6_DR	14871	14920	+	55.7273	4.89e-20	2.09e-15	tgtgtgtgtgtgtgtgtgtgtgtgtgtgtgtgtgtgtgtgtgtgtgtgtg
KKTKKGTGTKKKHRTKTGKGYKKKKDTBYWKKWGWKKGTGYKTRWGTGTR	ZNF223	ENSPM-6_DR	14873	14922	+	55.7273	4.89e-20	2.09e-15	tgtgtgtgtgtgtgtgtgtgtgtgtgtgtgtgtgtgtgtgtgtgtgtgtg
KKTKKGTGTKKKHRTKTGKGYKKKKDTBYWKKWGWKKGTGYKTRWGTGTR	ZNF223	ENSPM-6_DR	14875	14924	+	55.7273	4.89e-20	2.09e-15	tgtgtgtgtgtgtgtgtgtgtgtgtgtgtgtgtgtgtgtgtgtgtgtgtg
KKTKKGTGTKKKHRTKTGKGYKKKKDTBYWKKWGWKKGTGYKTRWGTGTR	ZNF223	Polinton-4_DR	17104	17153	+	55.7273	4.89e-20	2.09e-15	tgtgtgtgtgtgtgtgtgtgtgtgtgtgtgtgtgtgtgtgtgtgtgtgtg
KKTKKGTGTKKKHRTKTGKGYKKKKDTBYWKKWGWKKGTGYKTRWGTGTR	ZNF223	Polinton-4_DR	17106	17155	+	55.7273	4.89e-20	2.09e-15	tgtgtgtgtgtgtgtgtgtgtgtgtgtgtgtgtgtgtgtgtgtgtgtgtg
KKTKKGTGTKKKHRTKTGKGYKKKKDTBYWKKWGWKKGTGYKTRWGTGTR	ZNF223	Polinton-4_DR	17108	17157	+	55.7273	4.89e-20	2.09e-15	tgtgtgtgtgtgtgtgtgtgtgtgtgtgtgtgtgtgtgtgtgtgtgtgtg
KKTKKGTGTKKKHRTKTGKGYKKKKDTBYWKKWGWKKGTGYKTRWGTGTR	ZNF223	Polinton-4_DR	17110	17159	+	55.7273	4.89e-20	2.09e-15	tgtgtgtgtgtgtgtgtgtgtgtgtgtgtgtgtgtgtgtgtgtgtgtgtg
KKTKKGTGTKKKHRTKTGKGYKKKKDTBYWKKWGWKKGTGYKTRWGTGTR	ZNF223	Polinton-4_DR	17112	17161	+	55.7273	4.89e-20	2.09e-15	tgtgtgtgtgtgtgtgtgtgtgtgtgtgtgtgtgtgtgtgtgtgtgtgtg
KKTKKGTGTKKKHRTKTGKGYKKKKDTBYWKKWGWKKGTGYKTRWGTGTR	ZNF223	Polinton-4_DR	17114	17163	+	55.7273	4.89e-20	2.09e-15	tgtgtgtgtgtgtgtgtgtgtgtgtgtgtgtgtgtgtgtgtgtgtgtgtg
KKTKKGTGTKKKHRTKTGKGYKKKKDTBYWKKWGWKKGTGYKTRWGTGTR	ZNF223	Polinton-4_DR	17116	17165	+	55.7273	4.89e-20	2.09e-15	tgtgtgtgtgtgtgtgtgtgtgtgtgtgtgtgtgtgtgtgtgtgtgtgtg
KKTKKGTGTKKKHRTKTGKGYKKKKDTBYWKKWGWKKGTGYKTRWGTGTR	ZNF223	Polinton-4_DR	17118	17167	+	55.7273	4.89e-20	2.09e-15	tgtgtgtgtgtgtgtgtgtgtgtgtgtgtgtgtgtgtgtgtgtgtgtgtg
KKTKKGTGTKKKHRTKTGKGYKKKKDTBYWKKWGWKKGTGYKTRWGTGTR	ZNF223	Polinton-4_DR	17120	17169	+	55.7273	4.89e-20	2.09e-15	tgtgtgtgtgtgtgtgtgtgtgtgtgtgtgtgtgtgtgtgtgtgtgtgtg
KKTKKGTGTKKKHRTKTGKGYKKKKDTBYWKKWGWKKGTGYKTRWGTGTR	ZNF223	Polinton-4_DR	17122	17171	+	55.7273	4.89e-20	2.09e-15	tgtgtgtgtgtgtgtgtgtgtgtgtgtgtgtgtgtgtgtgtgtgtgtgtg
KKTKKGTGTKKKHRTKTGKGYKKKKDTBYWKKWGWKKGTGYKTRWGTGTR	ZNF223	Polinton-4_DR	17124	17173	+	55.7273	4.89e-20	2.09e-15	tgtgtgtgtgtgtgtgtgtgtgtgtgtgtgtgtgtgtgtgtgtgtgtgtg
KKTKKGTGTKKKHRTKTGKGYKKKKDTBYWKKWGWKKGTGYKTRWGTGTR	ZNF223	Polinton-4_DR	17126	17175	+	55.7273	4.89e-20	2.09e-15	tgtgtgtgtgtgtgtgtgtgtgtgtgtgtgtgtgtgtgtgtgtgtgtgtg
KKTKKGTGTKKKHRTKTGKGYKKKKDTBYWKKWGWKKGTGYKTRWGTGTR	ZNF223	Polinton-4_DR	17128	17177	+	55.7273	4.89e-20	2.09e-15	tgtgtgtgtgtgtgtgtgtgtgtgtgtgtgtgtgtgtgtgtgtgtgtgtg
KKTKKGTGTKKKHRTKTGKGYKKKKDTBYWKKWGWKKGTGYKTRWGTGTR	ZNF223	Polinton-4_DR	17130	17179	+	55.7273	4.89e-20	2.09e-15	tgtgtgtgtgtgtgtgtgtgtgtgtgtgtgtgtgtgtgtgtgtgtgtgtg
KKTKKGTGTKKKHRTKTGKGYKKKKDTBYWKKWGWKKGTGYKTRWGTGTR	ZNF223	Helitron-2_DR	23609	23658	+	55.7273	4.89e-20	2.09e-15	tgtgtgtgtgtgtgtgtgtgtgtgtgtgtgtgtgtgtgtgtgtgtgtgtg
KKTKKGTGTKKKHRTKTGKGYKKKKDTBYWKKWGWKKGTGYKTRWGTGTR	ZNF223	Helitron-2_DR	23611	23660	+	55.7273	4.89e-20	2.09e-15	tgtgtgtgtgtgtgtgtgtgtgtgtgtgtgtgtgtgtgtgtgtgtgtgtg
KKTKKGTGTKKKHRTKTGKGYKKKKDTBYWKKWGWKKGTGYKTRWGTGTR	ZNF223	Helitron-2_DR	23613	23662	+	55.7273	4.89e-20	2.09e-15	tgtgtgtgtgtgtgtgtgtgtgtgtgtgtgtgtgtgtgtgtgtgtgtgtg
KKTKKGTGTKKKHRTKTGKGYKKKKDTBYWKKWGWKKGTGYKTRWGTGTR	ZNF223	Helitron-2_DR	23615	23664	+	55.7273	4.89e-20	2.09e-15	tgtgtgtgtgtgtgtgtgtgtgtgtgtgtgtgtgtgtgtgtgtgtgtgtg
KKTKKGTGTKKKHRTKTGKGYKKKKDTBYWKKWGWKKGTGYKTRWGTGTR	ZNF223	Helitron-2_DR	23617	23666	+	55.7273	4.89e-20	2.09e-15	tgtgtgtgtgtgtgtgtgtgtgtgtgtgtgtgtgtgtgtgtgtgtgtgtg
KKTKKGTGTKKKHRTKTGKGYKKKKDTBYWKKWGWKKGTGYKTRWGTGTR	ZNF223	Helitron-2_DR	23619	23668	+	55.7273	4.89e-20	2.09e-15	tgtgtgtgtgtgtgtgtgtgtgtgtgtgtgtgtgtgtgtgtgtgtgtgtg
KKTKKGTGTKKKHRTKTGKGYKKKKDTBYWKKWGWKKGTGYKTRWGTGTR	ZNF223	Helitron-2_DR	23621	23670	+	55.7273	4.89e-20	2.09e-15	tgtgtgtgtgtgtgtgtgtgtgtgtgtgtgtgtgtgtgtgtgtgtgtgtg
KKTKKGTGTKKKHRTKTGKGYKKKKDTBYWKKWGWKKGTGYKTRWGTGTR	ZNF223	Helitron-2_DR	23623	23672	+	55.7273	4.89e-20	2.09e-15	tgtgtgtgtgtgtgtgtgtgtgtgtgtgtgtgtgtgtgtgtgtgtgtgtg
KKTKKGTGTKKKHRTKTGKGYKKKKDTBYWKKWGWKKGTGYKTRWGTGTR	ZNF223	Helitron-2_DR	23625	23674	+	55.7273	4.89e-20	2.09e-15	tgtgtgtgtgtgtgtgtgtgtgtgtgtgtgtgtgtgtgtgtgtgtgtgtg
TCTCTCTCTCTCTCTCTCTCTCTCTCTCTCTCTCTCTCTCTCTCTCTCTC	ZNF212	DNA9-3_DR	1164	1213	+	46.0341	5e-20	2.65e-15	aatatgtctctctctctctctctctctctctctctctctctctctctcat
KKTKKGTGTKKKHRTKTGKGYKKKKDTBYWKKWGWKKGTGYKTRWGTGTR	ZNF223	ERV1-N3-I_DR	3641	3690	-	55.7045	5.03e-20	2.15e-15	TGTGTGTGTGTGTGTGTGTGTGTGTGTGTTTGTGTGTGTGTGTGTGTGTG
TCTCTCTCTCTCTCTCTCTCTCTCTCTCTCTCTCTCTCTCTCTCTCTCTC	ZNF212	hAT-N36B_DR	189	238	-	45.9886	5.07e-20	2.67e-15	AGCGTGTGTCTCTCTCTCTCTCTCTCTCTCTCTCTCTCTCTCTCTCTCTC
GTGKGTGWGKGDGKDKRDGTGTGTGARYSBGKGNGKKKGTGTGTGWRKKK	ZNF18	DIRS-8B_DR	4860	4909	+	53.7778	5.08e-20	2.01e-15	gtgtgtgtgtgtgtgtatgtgtgtgtgtgtgtgtgtgtgtgtgtgcgtgt
TCTCTCTCTCTCTCTCTCTCTCTCTCTCTCTCTCTCTCTCTCTCTCTCTC	ZNF212	hAT-N48B_DR	611	660	+	45.9545	5.13e-20	2.69e-15	cagttctctctctatctctctctctctctctctctctctctctctctctc
GTGKGTGWGKGDGKDKRDGTGTGTGARYSBGKGNGKKKGTGTGTGWRKKK	ZNF18	HE2_DR	254	303	+	53.7654	5.16e-20	2.01e-15	gtgtgtgtgtgtgtgtgtgtgtgtgtgtgtgtgtgtgtgtgtgtgtgtga
GTGKGTGWGKGDGKDKRDGTGTGTGARYSBGKGNGKKKGTGTGTGWRKKK	ZNF18	hAT-N48B_DR	473	522	-	53.7654	5.16e-20	2.01e-15	GTGTGTGTGTGTGTGTGTGTGTGTGTGTGTGTGTGTGTGTGTGTGTGTGA
GTGKGTGWGKGDGKDKRDGTGTGTGARYSBGKGNGKKKGTGTGTGWRKKK	ZNF18	hAT-N48C_DR	544	593	-	53.7654	5.16e-20	2.01e-15	GTGTGTGTGTGTGTGTGTGTGTGTGTGTGTGTGTGTGTGTGTGTGTGTGA
GTGKGTGWGKGDGKDKRDGTGTGTGARYSBGKGNGKKKGTGTGTGWRKKK	ZNF18	DNA-N43_DR	655	704	-	53.7654	5.16e-20	2.01e-15	GTGTGTGTGTGTGTGTGTGTGTGTGTGTGTGTGTGTGTGTGTGTGTGTGA
GTGKGTGWGKGDGKDKRDGTGTGTGARYSBGKGNGKKKGTGTGTGWRKKK	ZNF18	DNA9TA1_DR	1212	1261	+	53.7654	5.16e-20	2.01e-15	gtgtgtgtgtgtgtgtgtgtgtgtgtgtgtgtgtgtgtgtgcgtgcgtgt
GTGKGTGWGKGDGKDKRDGTGTGTGARYSBGKGNGKKKGTGTGTGWRKKK	ZNF18	EnSpm-N13_DR	5980	6029	+	53.7654	5.16e-20	2.01e-15	gtgtgtgtgtgtgtgtgtgtgtgtgtgtgtgtgtgtgtgtgcgtgcgtgt
GTGKGTGWGKGDGKDKRDGTGTGTGARYSBGKGNGKKKGTGTGTGWRKKK	ZNF18	Helitron-2_DR	23626	23675	+	53.7654	5.16e-20	2.01e-15	gtgtgtgtgtgtgtgtgtgtgtgtgtgtgtgtgtgtgtgtgtgtgtgtga
TCTCTCTCTCTCTCTCTCTCTCTCTCTCTCTCTCTCTCTCTCTCTCTCTC	ZNF212	DNA-2-32_DR	2783	2832	+	45.8864	5.23e-20	2.73e-15	tctctctctctctctctctctctctctctctttctctctctctacttgta
GTRYRTGTGYGYRTGTGYGTGTGYGYGYRYRCRYRYRYGYRYRYRCRYA	ZNF557	Polinton-4_DR	17896	17944	+	56.4512	5.32e-20	1.75e-15	gtgcgcgtgtgtgtgtgtgtgtgtgtgtgtgtgtgtgtgtgtgtgcgtg
GTGKGTGWGKGDGKDKRDGTGTGTGARYSBGKGNGKKKGTGTGTGWRKKK	ZNF18	DNA-N43_DR	543	592	-	53.7407	5.32e-20	2.07e-15	GTGTGTGGGTGTGTGTGTGTGTGTGTGTGTGTGTGTGTGTGTGTGTGTGT
GTGKGTGWGKGDGKDKRDGTGTGTGARYSBGKGNGKKKGTGTGTGWRKKK	ZNF18	HE2_DR	258	307	+	53.7284	5.41e-20	2.08e-15	gtgtgtgtgtgtgtgtgtgtgtgtgtgtgtgtgtgtgtgtgtgtgaatgt
GTGKGTGWGKGDGKDKRDGTGTGTGARYSBGKGNGKKKGTGTGTGWRKKK	ZNF18	hAT-2n1_DR	1078	1127	+	53.7284	5.41e-20	2.08e-15	gtgtgtgtgtgtgtgtgtgtgtgtgtgtgtgtgtgtgtgtgtgtgcgtgc
GTGKGTGWGKGDGKDKRDGTGTGTGARYSBGKGNGKKKGTGTGTGWRKKK	ZNF18	EnSpm-N13_DR	5976	6025	+	53.7284	5.41e-20	2.08e-15	gtgtgtgtgtgtgtgtgtgtgtgtgtgtgtgtgtgtgtgtgtgtgcgtgc
GTGKGTGWGKGDGKDKRDGTGTGTGARYSBGKGNGKKKGTGTGTGWRKKK	ZNF18	EnSpm-7_DR	7119	7168	+	53.7284	5.41e-20	2.08e-15	gtgtgtgtgtgtgtgtgtgtgtgtgtgtgtgtgtgtgtgtgtgtgcgtgc
GTRYRTGTGYGYRTGTGYGTGTGYGYGYRYRCRYRYRYGYRYRYRCRYA	ZNF557	Gypsy-31-LTR_DR	80	128	-	56.4146	5.54e-20	1.75e-15	GTGTGTGTGTGTGTGTGTGTGTGTGTGTGTGTGTGTGTGTGTGTGTGTG
GTRYRTGTGYGYRTGTGYGTGTGYGYGYRYRCRYRYRYGYRYRYRCRYA	ZNF557	Gypsy-31-LTR_DR	82	130	-	56.4146	5.54e-20	1.75e-15	GTGTGTGTGTGTGTGTGTGTGTGTGTGTGTGTGTGTGTGTGTGTGTGTG
GTRYRTGTGYGYRTGTGYGTGTGYGYGYRYRCRYRYRYGYRYRYRCRYA	ZNF557	Gypsy-31-LTR_DR	84	132	-	56.4146	5.54e-20	1.75e-15	GTGTGTGTGTGTGTGTGTGTGTGTGTGTGTGTGTGTGTGTGTGTGTGTG
GTRYRTGTGYGYRTGTGYGTGTGYGYGYRYRCRYRYRYGYRYRYRCRYA	ZNF557	Gypsy-31-LTR_DR	86	134	-	56.4146	5.54e-20	1.75e-15	GTGTGTGTGTGTGTGTGTGTGTGTGTGTGTGTGTGTGTGTGTGTGTGTG
GTRYRTGTGYGYRTGTGYGTGTGYGYGYRYRCRYRYRYGYRYRYRCRYA	ZNF557	Gypsy-31-LTR_DR	88	136	-	56.4146	5.54e-20	1.75e-15	GTGTGTGTGTGTGTGTGTGTGTGTGTGTGTGTGTGTGTGTGTGTGTGTG
GTRYRTGTGYGYRTGTGYGTGTGYGYGYRYRCRYRYRYGYRYRYRCRYA	ZNF557	Gypsy-31-LTR_DR	90	138	-	56.4146	5.54e-20	1.75e-15	GTGTGTGTGTGTGTGTGTGTGTGTGTGTGTGTGTGTGTGTGTGTGTGTG
GTRYRTGTGYGYRTGTGYGTGTGYGYGYRYRCRYRYRYGYRYRYRCRYA	ZNF557	Gypsy-31-LTR_DR	92	140	-	56.4146	5.54e-20	1.75e-15	GTGTGTGTGTGTGTGTGTGTGTGTGTGTGTGTGTGTGTGTGTGTGTGTG
GTRYRTGTGYGYRTGTGYGTGTGYGYGYRYRCRYRYRYGYRYRYRCRYA	ZNF557	Gypsy-31-LTR_DR	94	142	-	56.4146	5.54e-20	1.75e-15	GTGTGTGTGTGTGTGTGTGTGTGTGTGTGTGTGTGTGTGTGTGTGTGTG
GTRYRTGTGYGYRTGTGYGTGTGYGYGYRYRCRYRYRYGYRYRYRCRYA	ZNF557	Gypsy-31-LTR_DR	96	144	-	56.4146	5.54e-20	1.75e-15	GTGTGTGTGTGTGTGTGTGTGTGTGTGTGTGTGTGTGTGTGTGTGTGTG
GTRYRTGTGYGYRTGTGYGTGTGYGYGYRYRCRYRYRYGYRYRYRCRYA	ZNF557	Gypsy-31-LTR_DR	98	146	-	56.4146	5.54e-20	1.75e-15	GTGTGTGTGTGTGTGTGTGTGTGTGTGTGTGTGTGTGTGTGTGTGTGTG
GTRYRTGTGYGYRTGTGYGTGTGYGYGYRYRCRYRYRYGYRYRYRCRYA	ZNF557	Gypsy-31-LTR_DR	100	148	-	56.4146	5.54e-20	1.75e-15	GTGTGTGTGTGTGTGTGTGTGTGTGTGTGTGTGTGTGTGTGTGTGTGTG
GTRYRTGTGYGYRTGTGYGTGTGYGYGYRYRCRYRYRYGYRYRYRCRYA	ZNF557	Gypsy-31-LTR_DR	102	150	-	56.4146	5.54e-20	1.75e-15	GTGTGTGTGTGTGTGTGTGTGTGTGTGTGTGTGTGTGTGTGTGTGTGTG
GTRYRTGTGYGYRTGTGYGTGTGYGYGYRYRCRYRYRYGYRYRYRCRYA	ZNF557	Gypsy-31-LTR_DR	104	152	-	56.4146	5.54e-20	1.75e-15	GTGTGTGTGTGTGTGTGTGTGTGTGTGTGTGTGTGTGTGTGTGTGTGTG
GTRYRTGTGYGYRTGTGYGTGTGYGYGYRYRCRYRYRYGYRYRYRCRYA	ZNF557	Gypsy-31-LTR_DR	106	154	-	56.4146	5.54e-20	1.75e-15	GTGTGTGTGTGTGTGTGTGTGTGTGTGTGTGTGTGTGTGTGTGTGTGTG
GTRYRTGTGYGYRTGTGYGTGTGYGYGYRYRCRYRYRYGYRYRYRCRYA	ZNF557	Gypsy-31-LTR_DR	108	156	-	56.4146	5.54e-20	1.75e-15	GTGTGTGTGTGTGTGTGTGTGTGTGTGTGTGTGTGTGTGTGTGTGTGTG
GTRYRTGTGYGYRTGTGYGTGTGYGYGYRYRCRYRYRYGYRYRYRCRYA	ZNF557	hAT-N131_DR	258	306	-	56.4146	5.54e-20	1.75e-15	GTGTGTGTGTGTGTGTGTGTGTGTGTGTGTGTGTGTGTGTGTGTGTGTG
GTRYRTGTGYGYRTGTGYGTGTGYGYGYRYRCRYRYRYGYRYRYRCRYA	ZNF557	hAT-N131_DR	260	308	-	56.4146	5.54e-20	1.75e-15	GTGTGTGTGTGTGTGTGTGTGTGTGTGTGTGTGTGTGTGTGTGTGTGTG
GTRYRTGTGYGYRTGTGYGTGTGYGYGYRYRCRYRYRYGYRYRYRCRYA	ZNF557	hAT-N131_DR	262	310	-	56.4146	5.54e-20	1.75e-15	GTGTGTGTGTGTGTGTGTGTGTGTGTGTGTGTGTGTGTGTGTGTGTGTG
GTRYRTGTGYGYRTGTGYGTGTGYGYGYRYRCRYRYRYGYRYRYRCRYA	ZNF557	hAT-N131_DR	264	312	-	56.4146	5.54e-20	1.75e-15	GTGTGTGTGTGTGTGTGTGTGTGTGTGTGTGTGTGTGTGTGTGTGTGTG
GTRYRTGTGYGYRTGTGYGTGTGYGYGYRYRCRYRYRYGYRYRYRCRYA	ZNF557	hAT-N131_DR	266	314	-	56.4146	5.54e-20	1.75e-15	GTGTGTGTGTGTGTGTGTGTGTGTGTGTGTGTGTGTGTGTGTGTGTGTG
GTRYRTGTGYGYRTGTGYGTGTGYGYGYRYRCRYRYRYGYRYRYRCRYA	ZNF557	hAT-N131_DR	268	316	-	56.4146	5.54e-20	1.75e-15	GTGTGTGTGTGTGTGTGTGTGTGTGTGTGTGTGTGTGTGTGTGTGTGTG
GTRYRTGTGYGYRTGTGYGTGTGYGYGYRYRCRYRYRYGYRYRYRCRYA	ZNF557	hAT-N48B_DR	474	522	-	56.4146	5.54e-20	1.75e-15	GTGTGTGTGTGTGTGTGTGTGTGTGTGTGTGTGTGTGTGTGTGTGTGTG
GTRYRTGTGYGYRTGTGYGTGTGYGYGYRYRCRYRYRYGYRYRYRCRYA	ZNF557	hAT-N48B_DR	476	524	-	56.4146	5.54e-20	1.75e-15	GTGTGTGTGTGTGTGTGTGTGTGTGTGTGTGTGTGTGTGTGTGTGTGTG
GTRYRTGTGYGYRTGTGYGTGTGYGYGYRYRCRYRYRYGYRYRYRCRYA	ZNF557	hAT-N48B_DR	478	526	-	56.4146	5.54e-20	1.75e-15	GTGTGTGTGTGTGTGTGTGTGTGTGTGTGTGTGTGTGTGTGTGTGTGTG
GTRYRTGTGYGYRTGTGYGTGTGYGYGYRYRCRYRYRYGYRYRYRCRYA	ZNF557	hAT-N48B_DR	480	528	-	56.4146	5.54e-20	1.75e-15	GTGTGTGTGTGTGTGTGTGTGTGTGTGTGTGTGTGTGTGTGTGTGTGTG
GTRYRTGTGYGYRTGTGYGTGTGYGYGYRYRCRYRYRYGYRYRYRCRYA	ZNF557	hAT-N48B_DR	482	530	-	56.4146	5.54e-20	1.75e-15	GTGTGTGTGTGTGTGTGTGTGTGTGTGTGTGTGTGTGTGTGTGTGTGTG
GTRYRTGTGYGYRTGTGYGTGTGYGYGYRYRCRYRYRYGYRYRYRCRYA	ZNF557	hAT-N48B_DR	484	532	-	56.4146	5.54e-20	1.75e-15	GTGTGTGTGTGTGTGTGTGTGTGTGTGTGTGTGTGTGTGTGTGTGTGTG
GTRYRTGTGYGYRTGTGYGTGTGYGYGYRYRCRYRYRYGYRYRYRCRYA	ZNF557	hAT-N48B_DR	486	534	-	56.4146	5.54e-20	1.75e-15	GTGTGTGTGTGTGTGTGTGTGTGTGTGTGTGTGTGTGTGTGTGTGTGTG
GTRYRTGTGYGYRTGTGYGTGTGYGYGYRYRCRYRYRYGYRYRYRCRYA	ZNF557	hAT-N48B_DR	488	536	-	56.4146	5.54e-20	1.75e-15	GTGTGTGTGTGTGTGTGTGTGTGTGTGTGTGTGTGTGTGTGTGTGTGTG
GTRYRTGTGYGYRTGTGYGTGTGYGYGYRYRCRYRYRYGYRYRYRCRYA	ZNF557	hAT-N48B_DR	490	538	-	56.4146	5.54e-20	1.75e-15	GTGTGTGTGTGTGTGTGTGTGTGTGTGTGTGTGTGTGTGTGTGTGTGTG
GTRYRTGTGYGYRTGTGYGTGTGYGYGYRYRCRYRYRYGYRYRYRCRYA	ZNF557	hAT-N48B_DR	492	540	-	56.4146	5.54e-20	1.75e-15	GTGTGTGTGTGTGTGTGTGTGTGTGTGTGTGTGTGTGTGTGTGTGTGTG
GTRYRTGTGYGYRTGTGYGTGTGYGYGYRYRCRYRYRYGYRYRYRCRYA	ZNF557	hAT-N48B_DR	494	542	-	56.4146	5.54e-20	1.75e-15	GTGTGTGTGTGTGTGTGTGTGTGTGTGTGTGTGTGTGTGTGTGTGTGTG
GTRYRTGTGYGYRTGTGYGTGTGYGYGYRYRCRYRYRYGYRYRYRCRYA	ZNF557	hAT-N48B_DR	496	544	-	56.4146	5.54e-20	1.75e-15	GTGTGTGTGTGTGTGTGTGTGTGTGTGTGTGTGTGTGTGTGTGTGTGTG
GTRYRTGTGYGYRTGTGYGTGTGYGYGYRYRCRYRYRYGYRYRYRCRYA	ZNF557	hAT-N48C_DR	545	593	-	56.4146	5.54e-20	1.75e-15	GTGTGTGTGTGTGTGTGTGTGTGTGTGTGTGTGTGTGTGTGTGTGTGTG
GTRYRTGTGYGYRTGTGYGTGTGYGYGYRYRCRYRYRYGYRYRYRCRYA	ZNF557	hAT-N48C_DR	547	595	-	56.4146	5.54e-20	1.75e-15	GTGTGTGTGTGTGTGTGTGTGTGTGTGTGTGTGTGTGTGTGTGTGTGTG
GTRYRTGTGYGYRTGTGYGTGTGYGYGYRYRCRYRYRYGYRYRYRCRYA	ZNF557	hAT-N48C_DR	549	597	-	56.4146	5.54e-20	1.75e-15	GTGTGTGTGTGTGTGTGTGTGTGTGTGTGTGTGTGTGTGTGTGTGTGTG
GTRYRTGTGYGYRTGTGYGTGTGYGYGYRYRCRYRYRYGYRYRYRCRYA	ZNF557	hAT-N48C_DR	551	599	-	56.4146	5.54e-20	1.75e-15	GTGTGTGTGTGTGTGTGTGTGTGTGTGTGTGTGTGTGTGTGTGTGTGTG
GTRYRTGTGYGYRTGTGYGTGTGYGYGYRYRCRYRYRYGYRYRYRCRYA	ZNF557	hAT-N48C_DR	553	601	-	56.4146	5.54e-20	1.75e-15	GTGTGTGTGTGTGTGTGTGTGTGTGTGTGTGTGTGTGTGTGTGTGTGTG
GTRYRTGTGYGYRTGTGYGTGTGYGYGYRYRCRYRYRYGYRYRYRCRYA	ZNF557	DNA-N43_DR	656	704	-	56.4146	5.54e-20	1.75e-15	GTGTGTGTGTGTGTGTGTGTGTGTGTGTGTGTGTGTGTGTGTGTGTGTG
GTRYRTGTGYGYRTGTGYGTGTGYGYGYRYRCRYRYRYGYRYRYRCRYA	ZNF557	DNA-N43_DR	658	706	-	56.4146	5.54e-20	1.75e-15	GTGTGTGTGTGTGTGTGTGTGTGTGTGTGTGTGTGTGTGTGTGTGTGTG
GTRYRTGTGYGYRTGTGYGTGTGYGYGYRYRCRYRYRYGYRYRYRCRYA	ZNF557	DNA-N43_DR	660	708	-	56.4146	5.54e-20	1.75e-15	GTGTGTGTGTGTGTGTGTGTGTGTGTGTGTGTGTGTGTGTGTGTGTGTG
GTRYRTGTGYGYRTGTGYGTGTGYGYGYRYRCRYRYRYGYRYRYRCRYA	ZNF557	DNA-N43_DR	662	710	-	56.4146	5.54e-20	1.75e-15	GTGTGTGTGTGTGTGTGTGTGTGTGTGTGTGTGTGTGTGTGTGTGTGTG
GTRYRTGTGYGYRTGTGYGTGTGYGYGYRYRCRYRYRYGYRYRYRCRYA	ZNF557	DNA-N43_DR	664	712	-	56.4146	5.54e-20	1.75e-15	GTGTGTGTGTGTGTGTGTGTGTGTGTGTGTGTGTGTGTGTGTGTGTGTG
GTRYRTGTGYGYRTGTGYGTGTGYGYGYRYRCRYRYRYGYRYRYRCRYA	ZNF557	DNA-N43_DR	666	714	-	56.4146	5.54e-20	1.75e-15	GTGTGTGTGTGTGTGTGTGTGTGTGTGTGTGTGTGTGTGTGTGTGTGTG
GTRYRTGTGYGYRTGTGYGTGTGYGYGYRYRCRYRYRYGYRYRYRCRYA	ZNF557	DNA-N43_DR	668	716	-	56.4146	5.54e-20	1.75e-15	GTGTGTGTGTGTGTGTGTGTGTGTGTGTGTGTGTGTGTGTGTGTGTGTG
GTRYRTGTGYGYRTGTGYGTGTGYGYGYRYRCRYRYRYGYRYRYRCRYA	ZNF557	DNA-N43_DR	670	718	-	56.4146	5.54e-20	1.75e-15	GTGTGTGTGTGTGTGTGTGTGTGTGTGTGTGTGTGTGTGTGTGTGTGTG
GTRYRTGTGYGYRTGTGYGTGTGYGYGYRYRCRYRYRYGYRYRYRCRYA	ZNF557	EnSpm-N46_DR	2219	2267	-	56.4146	5.54e-20	1.75e-15	GTGTGTGTGTGTGTGTGTGTGTGTGTGTGTGTGTGTGTGTGTGTGTGTG
GTRYRTGTGYGYRTGTGYGTGTGYGYGYRYRCRYRYRYGYRYRYRCRYA	ZNF557	EnSpm-N46_DR	2221	2269	-	56.4146	5.54e-20	1.75e-15	GTGTGTGTGTGTGTGTGTGTGTGTGTGTGTGTGTGTGTGTGTGTGTGTG
GTRYRTGTGYGYRTGTGYGTGTGYGYGYRYRCRYRYRYGYRYRYRCRYA	ZNF557	Rex1-31_DRe	3064	3112	-	56.4146	5.54e-20	1.75e-15	GTGTGTGTGTGTGTGTGTGTGTGTGTGTGTGTGTGTGTGTGTGTGTGTG
GTRYRTGTGYGYRTGTGYGTGTGYGYGYRYRCRYRYRYGYRYRYRCRYA	ZNF557	Rex1-31_DRe	3066	3114	-	56.4146	5.54e-20	1.75e-15	GTGTGTGTGTGTGTGTGTGTGTGTGTGTGTGTGTGTGTGTGTGTGTGTG
GTRYRTGTGYGYRTGTGYGTGTGYGYGYRYRCRYRYRYGYRYRYRCRYA	ZNF557	Rex1-31_DRe	3068	3116	-	56.4146	5.54e-20	1.75e-15	GTGTGTGTGTGTGTGTGTGTGTGTGTGTGTGTGTGTGTGTGTGTGTGTG
GTRYRTGTGYGYRTGTGYGTGTGYGYGYRYRCRYRYRYGYRYRYRCRYA	ZNF557	EnSpm-N14_DR	3573	3621	-	56.4146	5.54e-20	1.75e-15	GTGTGTGTGTGTGTGTGTGTGTGTGTGTGTGTGTGTGTGTGTGTGTGTG
GTRYRTGTGYGYRTGTGYGTGTGYGYGYRYRCRYRYRYGYRYRYRCRYA	ZNF557	EnSpm-N14_DR	3575	3623	-	56.4146	5.54e-20	1.75e-15	GTGTGTGTGTGTGTGTGTGTGTGTGTGTGTGTGTGTGTGTGTGTGTGTG
GTRYRTGTGYGYRTGTGYGTGTGYGYGYRYRCRYRYRYGYRYRYRCRYA	ZNF557	EnSpm-N14_DR	3577	3625	-	56.4146	5.54e-20	1.75e-15	GTGTGTGTGTGTGTGTGTGTGTGTGTGTGTGTGTGTGTGTGTGTGTGTG
GTRYRTGTGYGYRTGTGYGTGTGYGYGYRYRCRYRYRYGYRYRYRCRYA	ZNF557	EnSpm-N14_DR	3579	3627	-	56.4146	5.54e-20	1.75e-15	GTGTGTGTGTGTGTGTGTGTGTGTGTGTGTGTGTGTGTGTGTGTGTGTG
GTRYRTGTGYGYRTGTGYGTGTGYGYGYRYRCRYRYRYGYRYRYRCRYA	ZNF557	EnSpm-N14_DR	3581	3629	-	56.4146	5.54e-20	1.75e-15	GTGTGTGTGTGTGTGTGTGTGTGTGTGTGTGTGTGTGTGTGTGTGTGTG
GTRYRTGTGYGYRTGTGYGTGTGYGYGYRYRCRYRYRYGYRYRYRCRYA	ZNF557	EnSpm-N14_DR	3583	3631	-	56.4146	5.54e-20	1.75e-15	GTGTGTGTGTGTGTGTGTGTGTGTGTGTGTGTGTGTGTGTGTGTGTGTG
GTRYRTGTGYGYRTGTGYGTGTGYGYGYRYRCRYRYRYGYRYRYRCRYA	ZNF557	EnSpm-N14_DR	3585	3633	-	56.4146	5.54e-20	1.75e-15	GTGTGTGTGTGTGTGTGTGTGTGTGTGTGTGTGTGTGTGTGTGTGTGTG
GTRYRTGTGYGYRTGTGYGTGTGYGYGYRYRCRYRYRYGYRYRYRCRYA	ZNF557	EnSpm-N14_DR	3587	3635	-	56.4146	5.54e-20	1.75e-15	GTGTGTGTGTGTGTGTGTGTGTGTGTGTGTGTGTGTGTGTGTGTGTGTG
GTRYRTGTGYGYRTGTGYGTGTGYGYGYRYRCRYRYRYGYRYRYRCRYA	ZNF557	EnSpm-N14_DR	3589	3637	-	56.4146	5.54e-20	1.75e-15	GTGTGTGTGTGTGTGTGTGTGTGTGTGTGTGTGTGTGTGTGTGTGTGTG
GTRYRTGTGYGYRTGTGYGTGTGYGYGYRYRCRYRYRYGYRYRYRCRYA	ZNF557	EnSpm-N14_DR	3591	3639	-	56.4146	5.54e-20	1.75e-15	GTGTGTGTGTGTGTGTGTGTGTGTGTGTGTGTGTGTGTGTGTGTGTGTG
GTRYRTGTGYGYRTGTGYGTGTGYGYGYRYRCRYRYRYGYRYRYRCRYA	ZNF557	EnSpm-N14_DR	3593	3641	-	56.4146	5.54e-20	1.75e-15	GTGTGTGTGTGTGTGTGTGTGTGTGTGTGTGTGTGTGTGTGTGTGTGTG
GTRYRTGTGYGYRTGTGYGTGTGYGYGYRYRCRYRYRYGYRYRYRCRYA	ZNF557	EnSpm-N14_DR	3595	3643	-	56.4146	5.54e-20	1.75e-15	GTGTGTGTGTGTGTGTGTGTGTGTGTGTGTGTGTGTGTGTGTGTGTGTG
GTRYRTGTGYGYRTGTGYGTGTGYGYGYRYRCRYRYRYGYRYRYRCRYA	ZNF557	EnSpm-N14_DR	3597	3645	-	56.4146	5.54e-20	1.75e-15	GTGTGTGTGTGTGTGTGTGTGTGTGTGTGTGTGTGTGTGTGTGTGTGTG
GTRYRTGTGYGYRTGTGYGTGTGYGYGYRYRCRYRYRYGYRYRYRCRYA	ZNF557	EnSpm-N14_DR	3599	3647	-	56.4146	5.54e-20	1.75e-15	GTGTGTGTGTGTGTGTGTGTGTGTGTGTGTGTGTGTGTGTGTGTGTGTG
GTRYRTGTGYGYRTGTGYGTGTGYGYGYRYRCRYRYRYGYRYRYRCRYA	ZNF557	ERV1-N3-I_DR	3607	3655	-	56.4146	5.54e-20	1.75e-15	GTGTGTGTGTGTGTGTGTGTGTGTGTGTGTGTGTGTGTGTGTGTGTGTG
GTRYRTGTGYGYRTGTGYGTGTGYGYGYRYRCRYRYRYGYRYRYRCRYA	ZNF557	ERV1-N3-I_DR	3609	3657	-	56.4146	5.54e-20	1.75e-15	GTGTGTGTGTGTGTGTGTGTGTGTGTGTGTGTGTGTGTGTGTGTGTGTG
GTRYRTGTGYGYRTGTGYGTGTGYGYGYRYRCRYRYRYGYRYRYRCRYA	ZNF557	ERV1-N3-I_DR	3611	3659	-	56.4146	5.54e-20	1.75e-15	GTGTGTGTGTGTGTGTGTGTGTGTGTGTGTGTGTGTGTGTGTGTGTGTG
GTRYRTGTGYGYRTGTGYGTGTGYGYGYRYRCRYRYRYGYRYRYRCRYA	ZNF557	ERV1-N3-I_DR	3663	3711	-	56.4146	5.54e-20	1.75e-15	GTGTGTGTGTGTGTGTGTGTGTGTGTGTGTGTGTGTGTGTGTGTGTGTG
GTRYRTGTGYGYRTGTGYGTGTGYGYGYRYRCRYRYRYGYRYRYRCRYA	ZNF557	ERV1-N3-I_DR	3665	3713	-	56.4146	5.54e-20	1.75e-15	GTGTGTGTGTGTGTGTGTGTGTGTGTGTGTGTGTGTGTGTGTGTGTGTG
GTRYRTGTGYGYRTGTGYGTGTGYGYGYRYRCRYRYRYGYRYRYRCRYA	ZNF557	ERV1-N3-I_DR	3667	3715	-	56.4146	5.54e-20	1.75e-15	GTGTGTGTGTGTGTGTGTGTGTGTGTGTGTGTGTGTGTGTGTGTGTGTG
GTRYRTGTGYGYRTGTGYGTGTGYGYGYRYRCRYRYRYGYRYRYRCRYA	ZNF557	ERV1-N3-I_DR	3669	3717	-	56.4146	5.54e-20	1.75e-15	GTGTGTGTGTGTGTGTGTGTGTGTGTGTGTGTGTGTGTGTGTGTGTGTG
GTRYRTGTGYGYRTGTGYGTGTGYGYGYRYRCRYRYRYGYRYRYRCRYA	ZNF557	ERV1-N3-I_DR	3671	3719	-	56.4146	5.54e-20	1.75e-15	GTGTGTGTGTGTGTGTGTGTGTGTGTGTGTGTGTGTGTGTGTGTGTGTG
GTRYRTGTGYGYRTGTGYGTGTGYGYGYRYRCRYRYRYGYRYRYRCRYA	ZNF557	ERV1-N3-I_DR	3673	3721	-	56.4146	5.54e-20	1.75e-15	GTGTGTGTGTGTGTGTGTGTGTGTGTGTGTGTGTGTGTGTGTGTGTGTG
GTRYRTGTGYGYRTGTGYGTGTGYGYGYRYRCRYRYRYGYRYRYRCRYA	ZNF557	ERV1-N3-I_DR	3675	3723	-	56.4146	5.54e-20	1.75e-15	GTGTGTGTGTGTGTGTGTGTGTGTGTGTGTGTGTGTGTGTGTGTGTGTG
GTRYRTGTGYGYRTGTGYGTGTGYGYGYRYRCRYRYRYGYRYRYRCRYA	ZNF557	ERV1-N3-I_DR	3677	3725	-	56.4146	5.54e-20	1.75e-15	GTGTGTGTGTGTGTGTGTGTGTGTGTGTGTGTGTGTGTGTGTGTGTGTG
GTRYRTGTGYGYRTGTGYGTGTGYGYGYRYRCRYRYRYGYRYRYRCRYA	ZNF557	ERV1-N3-I_DR	3679	3727	-	56.4146	5.54e-20	1.75e-15	GTGTGTGTGTGTGTGTGTGTGTGTGTGTGTGTGTGTGTGTGTGTGTGTG
GTRYRTGTGYGYRTGTGYGTGTGYGYGYRYRCRYRYRYGYRYRYRCRYA	ZNF557	ERV1-N3-I_DR	3681	3729	-	56.4146	5.54e-20	1.75e-15	GTGTGTGTGTGTGTGTGTGTGTGTGTGTGTGTGTGTGTGTGTGTGTGTG
GTRYRTGTGYGYRTGTGYGTGTGYGYGYRYRCRYRYRYGYRYRYRCRYA	ZNF557	ERV1-N3-I_DR	3683	3731	-	56.4146	5.54e-20	1.75e-15	GTGTGTGTGTGTGTGTGTGTGTGTGTGTGTGTGTGTGTGTGTGTGTGTG
GTRYRTGTGYGYRTGTGYGTGTGYGYGYRYRCRYRYRYGYRYRYRCRYA	ZNF557	ERV1-N3-I_DR	3685	3733	-	56.4146	5.54e-20	1.75e-15	GTGTGTGTGTGTGTGTGTGTGTGTGTGTGTGTGTGTGTGTGTGTGTGTG
GTRYRTGTGYGYRTGTGYGTGTGYGYGYRYRCRYRYRYGYRYRYRCRYA	ZNF557	ERV1-N3-I_DR	3687	3735	-	56.4146	5.54e-20	1.75e-15	GTGTGTGTGTGTGTGTGTGTGTGTGTGTGTGTGTGTGTGTGTGTGTGTG
GTRYRTGTGYGYRTGTGYGTGTGYGYGYRYRCRYRYRYGYRYRYRCRYA	ZNF557	ERV1-N3-I_DR	3689	3737	-	56.4146	5.54e-20	1.75e-15	GTGTGTGTGTGTGTGTGTGTGTGTGTGTGTGTGTGTGTGTGTGTGTGTG
GTRYRTGTGYGYRTGTGYGTGTGYGYGYRYRCRYRYRYGYRYRYRCRYA	ZNF557	Helitron-2_DR	6029	6077	-	56.4146	5.54e-20	1.75e-15	GTGTGTGTGTGTGTGTGTGTGTGTGTGTGTGTGTGTGTGTGTGTGTGTG
GTRYRTGTGYGYRTGTGYGTGTGYGYGYRYRCRYRYRYGYRYRYRCRYA	ZNF557	Helitron-2_DR	6031	6079	-	56.4146	5.54e-20	1.75e-15	GTGTGTGTGTGTGTGTGTGTGTGTGTGTGTGTGTGTGTGTGTGTGTGTG
GTRYRTGTGYGYRTGTGYGTGTGYGYGYRYRCRYRYRYGYRYRYRCRYA	ZNF557	Helitron-2_DR	6033	6081	-	56.4146	5.54e-20	1.75e-15	GTGTGTGTGTGTGTGTGTGTGTGTGTGTGTGTGTGTGTGTGTGTGTGTG
GTRYRTGTGYGYRTGTGYGTGTGYGYGYRYRCRYRYRYGYRYRYRCRYA	ZNF557	Helitron-2_DR	6035	6083	-	56.4146	5.54e-20	1.75e-15	GTGTGTGTGTGTGTGTGTGTGTGTGTGTGTGTGTGTGTGTGTGTGTGTG
GTRYRTGTGYGYRTGTGYGTGTGYGYGYRYRCRYRYRYGYRYRYRCRYA	ZNF557	Helitron-2_DR	6037	6085	-	56.4146	5.54e-20	1.75e-15	GTGTGTGTGTGTGTGTGTGTGTGTGTGTGTGTGTGTGTGTGTGTGTGTG
GTRYRTGTGYGYRTGTGYGTGTGYGYGYRYRCRYRYRYGYRYRYRCRYA	ZNF557	Helitron-2_DR	6039	6087	-	56.4146	5.54e-20	1.75e-15	GTGTGTGTGTGTGTGTGTGTGTGTGTGTGTGTGTGTGTGTGTGTGTGTG
GTRYRTGTGYGYRTGTGYGTGTGYGYGYRYRCRYRYRYGYRYRYRCRYA	ZNF557	Helitron-2_DR	6041	6089	-	56.4146	5.54e-20	1.75e-15	GTGTGTGTGTGTGTGTGTGTGTGTGTGTGTGTGTGTGTGTGTGTGTGTG
GTRYRTGTGYGYRTGTGYGTGTGYGYGYRYRCRYRYRYGYRYRYRCRYA	ZNF557	Helitron-2_DR	6043	6091	-	56.4146	5.54e-20	1.75e-15	GTGTGTGTGTGTGTGTGTGTGTGTGTGTGTGTGTGTGTGTGTGTGTGTG
GTRYRTGTGYGYRTGTGYGTGTGYGYGYRYRCRYRYRYGYRYRYRCRYA	ZNF557	Helitron-2_DR	6045	6093	-	56.4146	5.54e-20	1.75e-15	GTGTGTGTGTGTGTGTGTGTGTGTGTGTGTGTGTGTGTGTGTGTGTGTG
GTRYRTGTGYGYRTGTGYGTGTGYGYGYRYRCRYRYRYGYRYRYRCRYA	ZNF557	Helitron-2_DR	6047	6095	-	56.4146	5.54e-20	1.75e-15	GTGTGTGTGTGTGTGTGTGTGTGTGTGTGTGTGTGTGTGTGTGTGTGTG
GTRYRTGTGYGYRTGTGYGTGTGYGYGYRYRCRYRYRYGYRYRYRCRYA	ZNF557	Helitron-2_DR	6049	6097	-	56.4146	5.54e-20	1.75e-15	GTGTGTGTGTGTGTGTGTGTGTGTGTGTGTGTGTGTGTGTGTGTGTGTG
GTRYRTGTGYGYRTGTGYGTGTGYGYGYRYRCRYRYRYGYRYRYRCRYA	ZNF557	Helitron-2_DR	6051	6099	-	56.4146	5.54e-20	1.75e-15	GTGTGTGTGTGTGTGTGTGTGTGTGTGTGTGTGTGTGTGTGTGTGTGTG
GTRYRTGTGYGYRTGTGYGTGTGYGYGYRYRCRYRYRYGYRYRYRCRYA	ZNF557	Helitron-2_DR	6053	6101	-	56.4146	5.54e-20	1.75e-15	GTGTGTGTGTGTGTGTGTGTGTGTGTGTGTGTGTGTGTGTGTGTGTGTG
GTRYRTGTGYGYRTGTGYGTGTGYGYGYRYRCRYRYRYGYRYRYRCRYA	ZNF557	EnSpm-21_DR	6922	6970	-	56.4146	5.54e-20	1.75e-15	GTGTGTGTGTGTGTGTGTGTGTGTGTGTGTGTGTGTGTGTGTGTGTGTG
GTRYRTGTGYGYRTGTGYGTGTGYGYGYRYRCRYRYRYGYRYRYRCRYA	ZNF557	EnSpm-21_DR	6924	6972	-	56.4146	5.54e-20	1.75e-15	GTGTGTGTGTGTGTGTGTGTGTGTGTGTGTGTGTGTGTGTGTGTGTGTG
GTRYRTGTGYGYRTGTGYGTGTGYGYGYRYRCRYRYRYGYRYRYRCRYA	ZNF557	EnSpm-21_DR	6926	6974	-	56.4146	5.54e-20	1.75e-15	GTGTGTGTGTGTGTGTGTGTGTGTGTGTGTGTGTGTGTGTGTGTGTGTG
GTRYRTGTGYGYRTGTGYGTGTGYGYGYRYRCRYRYRYGYRYRYRCRYA	ZNF557	Zisupton-6_DR	9385	9433	-	56.4146	5.54e-20	1.75e-15	GTGTGTGTGTGTGTGTGTGTGTGTGTGTGTGTGTGTGTGTGTGTGTGTG
GTRYRTGTGYGYRTGTGYGTGTGYGYGYRYRCRYRYRYGYRYRYRCRYA	ZNF557	Zisupton-6_DR	9387	9435	-	56.4146	5.54e-20	1.75e-15	GTGTGTGTGTGTGTGTGTGTGTGTGTGTGTGTGTGTGTGTGTGTGTGTG
GTRYRTGTGYGYRTGTGYGTGTGYGYGYRYRCRYRYRYGYRYRYRCRYA	ZNF557	Zisupton-6_DR	9389	9437	-	56.4146	5.54e-20	1.75e-15	GTGTGTGTGTGTGTGTGTGTGTGTGTGTGTGTGTGTGTGTGTGTGTGTG
GTRYRTGTGYGYRTGTGYGTGTGYGYGYRYRCRYRYRYGYRYRYRCRYA	ZNF557	Zisupton-6_DR	9391	9439	-	56.4146	5.54e-20	1.75e-15	GTGTGTGTGTGTGTGTGTGTGTGTGTGTGTGTGTGTGTGTGTGTGTGTG
GTRYRTGTGYGYRTGTGYGTGTGYGYGYRYRCRYRYRYGYRYRYRCRYA	ZNF557	Zisupton-6_DR	9393	9441	-	56.4146	5.54e-20	1.75e-15	GTGTGTGTGTGTGTGTGTGTGTGTGTGTGTGTGTGTGTGTGTGTGTGTG
GTRYRTGTGYGYRTGTGYGTGTGYGYGYRYRCRYRYRYGYRYRYRCRYA	ZNF557	Zisupton-6_DR	9395	9443	-	56.4146	5.54e-20	1.75e-15	GTGTGTGTGTGTGTGTGTGTGTGTGTGTGTGTGTGTGTGTGTGTGTGTG
GTRYRTGTGYGYRTGTGYGTGTGYGYGYRYRCRYRYRYGYRYRYRCRYA	ZNF557	Zisupton-6_DR	9397	9445	-	56.4146	5.54e-20	1.75e-15	GTGTGTGTGTGTGTGTGTGTGTGTGTGTGTGTGTGTGTGTGTGTGTGTG
GTRYRTGTGYGYRTGTGYGTGTGYGYGYRYRCRYRYRYGYRYRYRCRYA	ZNF557	Zisupton-6_DR	9399	9447	-	56.4146	5.54e-20	1.75e-15	GTGTGTGTGTGTGTGTGTGTGTGTGTGTGTGTGTGTGTGTGTGTGTGTG
GTRYRTGTGYGYRTGTGYGTGTGYGYGYRYRCRYRYRYGYRYRYRCRYA	ZNF557	Zisupton-6_DR	9401	9449	-	56.4146	5.54e-20	1.75e-15	GTGTGTGTGTGTGTGTGTGTGTGTGTGTGTGTGTGTGTGTGTGTGTGTG
GTRYRTGTGYGYRTGTGYGTGTGYGYGYRYRCRYRYRYGYRYRYRCRYA	ZNF557	Zisupton-6_DR	9403	9451	-	56.4146	5.54e-20	1.75e-15	GTGTGTGTGTGTGTGTGTGTGTGTGTGTGTGTGTGTGTGTGTGTGTGTG
GTRYRTGTGYGYRTGTGYGTGTGYGYGYRYRCRYRYRYGYRYRYRCRYA	ZNF557	Zisupton-6_DR	9405	9453	-	56.4146	5.54e-20	1.75e-15	GTGTGTGTGTGTGTGTGTGTGTGTGTGTGTGTGTGTGTGTGTGTGTGTG
GTRYRTGTGYGYRTGTGYGTGTGYGYGYRYRCRYRYRYGYRYRYRCRYA	ZNF557	Zisupton-6_DR	9407	9455	-	56.4146	5.54e-20	1.75e-15	GTGTGTGTGTGTGTGTGTGTGTGTGTGTGTGTGTGTGTGTGTGTGTGTG
GTRYRTGTGYGYRTGTGYGTGTGYGYGYRYRCRYRYRYGYRYRYRCRYA	ZNF557	Zisupton-6_DR	9409	9457	-	56.4146	5.54e-20	1.75e-15	GTGTGTGTGTGTGTGTGTGTGTGTGTGTGTGTGTGTGTGTGTGTGTGTG
GTRYRTGTGYGYRTGTGYGTGTGYGYGYRYRCRYRYRYGYRYRYRCRYA	ZNF557	Zisupton-6_DR	9411	9459	-	56.4146	5.54e-20	1.75e-15	GTGTGTGTGTGTGTGTGTGTGTGTGTGTGTGTGTGTGTGTGTGTGTGTG
GTRYRTGTGYGYRTGTGYGTGTGYGYGYRYRCRYRYRYGYRYRYRCRYA	ZNF557	ENSPM-6_DR	13951	13999	-	56.4146	5.54e-20	1.75e-15	GTGTGTGTGTGTGTGTGTGTGTGTGTGTGTGTGTGTGTGTGTGTGTGTG
GTRYRTGTGYGYRTGTGYGTGTGYGYGYRYRCRYRYRYGYRYRYRCRYA	ZNF557	ENSPM-6_DR	13953	14001	-	56.4146	5.54e-20	1.75e-15	GTGTGTGTGTGTGTGTGTGTGTGTGTGTGTGTGTGTGTGTGTGTGTGTG
GTRYRTGTGYGYRTGTGYGTGTGYGYGYRYRCRYRYRYGYRYRYRCRYA	ZNF557	ENSPM-6_DR	13955	14003	-	56.4146	5.54e-20	1.75e-15	GTGTGTGTGTGTGTGTGTGTGTGTGTGTGTGTGTGTGTGTGTGTGTGTG
GTRYRTGTGYGYRTGTGYGTGTGYGYGYRYRCRYRYRYGYRYRYRCRYA	ZNF557	ENSPM-6_DR	13957	14005	-	56.4146	5.54e-20	1.75e-15	GTGTGTGTGTGTGTGTGTGTGTGTGTGTGTGTGTGTGTGTGTGTGTGTG
GTRYRTGTGYGYRTGTGYGTGTGYGYGYRYRCRYRYRYGYRYRYRCRYA	ZNF557	ENSPM-6_DR	13959	14007	-	56.4146	5.54e-20	1.75e-15	GTGTGTGTGTGTGTGTGTGTGTGTGTGTGTGTGTGTGTGTGTGTGTGTG
GTRYRTGTGYGYRTGTGYGTGTGYGYGYRYRCRYRYRYGYRYRYRCRYA	ZNF557	ENSPM-6_DR	13961	14009	-	56.4146	5.54e-20	1.75e-15	GTGTGTGTGTGTGTGTGTGTGTGTGTGTGTGTGTGTGTGTGTGTGTGTG
GTRYRTGTGYGYRTGTGYGTGTGYGYGYRYRCRYRYRYGYRYRYRCRYA	ZNF557	ENSPM-6_DR	13963	14011	-	56.4146	5.54e-20	1.75e-15	GTGTGTGTGTGTGTGTGTGTGTGTGTGTGTGTGTGTGTGTGTGTGTGTG
GTRYRTGTGYGYRTGTGYGTGTGYGYGYRYRCRYRYRYGYRYRYRCRYA	ZNF557	ENSPM-6_DR	13965	14013	-	56.4146	5.54e-20	1.75e-15	GTGTGTGTGTGTGTGTGTGTGTGTGTGTGTGTGTGTGTGTGTGTGTGTG
GTRYRTGTGYGYRTGTGYGTGTGYGYGYRYRCRYRYRYGYRYRYRCRYA	ZNF557	ENSPM-6_DR	13967	14015	-	56.4146	5.54e-20	1.75e-15	GTGTGTGTGTGTGTGTGTGTGTGTGTGTGTGTGTGTGTGTGTGTGTGTG
GTRYRTGTGYGYRTGTGYGTGTGYGYGYRYRCRYRYRYGYRYRYRCRYA	ZNF557	Polinton-1_DR	17131	17179	-	56.4146	5.54e-20	1.75e-15	GTGTGTGTGTGTGTGTGTGTGTGTGTGTGTGTGTGTGTGTGTGTGTGTG
GTRYRTGTGYGYRTGTGYGTGTGYGYGYRYRCRYRYRYGYRYRYRCRYA	ZNF557	ENSPM-6_DR	31671	31719	-	56.4146	5.54e-20	1.75e-15	GTGTGTGTGTGTGTGTGTGTGTGTGTGTGTGTGTGTGTGTGTGTGTGTG
GTRYRTGTGYGYRTGTGYGTGTGYGYGYRYRCRYRYRYGYRYRYRCRYA	ZNF557	ENSPM-6_DR	31673	31721	-	56.4146	5.54e-20	1.75e-15	GTGTGTGTGTGTGTGTGTGTGTGTGTGTGTGTGTGTGTGTGTGTGTGTG
GTRYRTGTGYGYRTGTGYGTGTGYGYGYRYRCRYRYRYGYRYRYRCRYA	ZNF557	ENSPM-6_DR	31675	31723	-	56.4146	5.54e-20	1.75e-15	GTGTGTGTGTGTGTGTGTGTGTGTGTGTGTGTGTGTGTGTGTGTGTGTG
GTRYRTGTGYGYRTGTGYGTGTGYGYGYRYRCRYRYRYGYRYRYRCRYA	ZNF557	HE2_DR	216	264	+	56.4146	5.54e-20	1.75e-15	gtgtgtgtgtgtgtgtgtgtgtgtgtgtgtgtgtgtgtgtgtgtgtgtg
GTRYRTGTGYGYRTGTGYGTGTGYGYGYRYRCRYRYRYGYRYRYRCRYA	ZNF557	HE2_DR	218	266	+	56.4146	5.54e-20	1.75e-15	gtgtgtgtgtgtgtgtgtgtgtgtgtgtgtgtgtgtgtgtgtgtgtgtg
GTRYRTGTGYGYRTGTGYGTGTGYGYGYRYRCRYRYRYGYRYRYRCRYA	ZNF557	HE2_DR	220	268	+	56.4146	5.54e-20	1.75e-15	gtgtgtgtgtgtgtgtgtgtgtgtgtgtgtgtgtgtgtgtgtgtgtgtg
GTRYRTGTGYGYRTGTGYGTGTGYGYGYRYRCRYRYRYGYRYRYRCRYA	ZNF557	HE2_DR	222	270	+	56.4146	5.54e-20	1.75e-15	gtgtgtgtgtgtgtgtgtgtgtgtgtgtgtgtgtgtgtgtgtgtgtgtg
GTRYRTGTGYGYRTGTGYGTGTGYGYGYRYRCRYRYRYGYRYRYRCRYA	ZNF557	HE2_DR	224	272	+	56.4146	5.54e-20	1.75e-15	gtgtgtgtgtgtgtgtgtgtgtgtgtgtgtgtgtgtgtgtgtgtgtgtg
GTRYRTGTGYGYRTGTGYGTGTGYGYGYRYRCRYRYRYGYRYRYRCRYA	ZNF557	HE2_DR	226	274	+	56.4146	5.54e-20	1.75e-15	gtgtgtgtgtgtgtgtgtgtgtgtgtgtgtgtgtgtgtgtgtgtgtgtg
GTRYRTGTGYGYRTGTGYGTGTGYGYGYRYRCRYRYRYGYRYRYRCRYA	ZNF557	HE2_DR	228	276	+	56.4146	5.54e-20	1.75e-15	gtgtgtgtgtgtgtgtgtgtgtgtgtgtgtgtgtgtgtgtgtgtgtgtg
GTRYRTGTGYGYRTGTGYGTGTGYGYGYRYRCRYRYRYGYRYRYRCRYA	ZNF557	HE2_DR	230	278	+	56.4146	5.54e-20	1.75e-15	gtgtgtgtgtgtgtgtgtgtgtgtgtgtgtgtgtgtgtgtgtgtgtgtg
GTRYRTGTGYGYRTGTGYGTGTGYGYGYRYRCRYRYRYGYRYRYRCRYA	ZNF557	HE2_DR	232	280	+	56.4146	5.54e-20	1.75e-15	gtgtgtgtgtgtgtgtgtgtgtgtgtgtgtgtgtgtgtgtgtgtgtgtg
GTRYRTGTGYGYRTGTGYGTGTGYGYGYRYRCRYRYRYGYRYRYRCRYA	ZNF557	HE2_DR	234	282	+	56.4146	5.54e-20	1.75e-15	gtgtgtgtgtgtgtgtgtgtgtgtgtgtgtgtgtgtgtgtgtgtgtgtg
GTRYRTGTGYGYRTGTGYGTGTGYGYGYRYRCRYRYRYGYRYRYRCRYA	ZNF557	HE2_DR	236	284	+	56.4146	5.54e-20	1.75e-15	gtgtgtgtgtgtgtgtgtgtgtgtgtgtgtgtgtgtgtgtgtgtgtgtg
GTRYRTGTGYGYRTGTGYGTGTGYGYGYRYRCRYRYRYGYRYRYRCRYA	ZNF557	HE2_DR	238	286	+	56.4146	5.54e-20	1.75e-15	gtgtgtgtgtgtgtgtgtgtgtgtgtgtgtgtgtgtgtgtgtgtgtgtg
GTRYRTGTGYGYRTGTGYGTGTGYGYGYRYRCRYRYRYGYRYRYRCRYA	ZNF557	HE2_DR	240	288	+	56.4146	5.54e-20	1.75e-15	gtgtgtgtgtgtgtgtgtgtgtgtgtgtgtgtgtgtgtgtgtgtgtgtg
GTRYRTGTGYGYRTGTGYGTGTGYGYGYRYRCRYRYRYGYRYRYRCRYA	ZNF557	HE2_DR	242	290	+	56.4146	5.54e-20	1.75e-15	gtgtgtgtgtgtgtgtgtgtgtgtgtgtgtgtgtgtgtgtgtgtgtgtg
GTRYRTGTGYGYRTGTGYGTGTGYGYGYRYRCRYRYRYGYRYRYRCRYA	ZNF557	HE2_DR	244	292	+	56.4146	5.54e-20	1.75e-15	gtgtgtgtgtgtgtgtgtgtgtgtgtgtgtgtgtgtgtgtgtgtgtgtg
GTRYRTGTGYGYRTGTGYGTGTGYGYGYRYRCRYRYRYGYRYRYRCRYA	ZNF557	HE2_DR	246	294	+	56.4146	5.54e-20	1.75e-15	gtgtgtgtgtgtgtgtgtgtgtgtgtgtgtgtgtgtgtgtgtgtgtgtg
GTRYRTGTGYGYRTGTGYGTGTGYGYGYRYRCRYRYRYGYRYRYRCRYA	ZNF557	HE2_DR	248	296	+	56.4146	5.54e-20	1.75e-15	gtgtgtgtgtgtgtgtgtgtgtgtgtgtgtgtgtgtgtgtgtgtgtgtg
GTRYRTGTGYGYRTGTGYGTGTGYGYGYRYRCRYRYRYGYRYRYRCRYA	ZNF557	HE2_DR	250	298	+	56.4146	5.54e-20	1.75e-15	gtgtgtgtgtgtgtgtgtgtgtgtgtgtgtgtgtgtgtgtgtgtgtgtg
GTRYRTGTGYGYRTGTGYGTGTGYGYGYRYRCRYRYRYGYRYRYRCRYA	ZNF557	HE2_DR	252	300	+	56.4146	5.54e-20	1.75e-15	gtgtgtgtgtgtgtgtgtgtgtgtgtgtgtgtgtgtgtgtgtgtgtgtg
GTRYRTGTGYGYRTGTGYGTGTGYGYGYRYRCRYRYRYGYRYRYRCRYA	ZNF557	HE2_DR	254	302	+	56.4146	5.54e-20	1.75e-15	gtgtgtgtgtgtgtgtgtgtgtgtgtgtgtgtgtgtgtgtgtgtgtgtg
GTRYRTGTGYGYRTGTGYGTGTGYGYGYRYRCRYRYRYGYRYRYRCRYA	ZNF557	Gypsy82-LTR_Dr	660	708	+	56.4146	5.54e-20	1.75e-15	gtgtgtgtgtgtgtgtgtgtgtgtgtgtgtgtgtgtgtgtgtgtgtgtg
GTRYRTGTGYGYRTGTGYGTGTGYGYGYRYRCRYRYRYGYRYRYRCRYA	ZNF557	Gypsy82-LTR_Dr	662	710	+	56.4146	5.54e-20	1.75e-15	gtgtgtgtgtgtgtgtgtgtgtgtgtgtgtgtgtgtgtgtgtgtgtgtg
GTRYRTGTGYGYRTGTGYGTGTGYGYGYRYRCRYRYRYGYRYRYRCRYA	ZNF557	Gypsy82-LTR_Dr	664	712	+	56.4146	5.54e-20	1.75e-15	gtgtgtgtgtgtgtgtgtgtgtgtgtgtgtgtgtgtgtgtgtgtgtgtg
GTRYRTGTGYGYRTGTGYGTGTGYGYGYRYRCRYRYRYGYRYRYRCRYA	ZNF557	Gypsy82-LTR_Dr	666	714	+	56.4146	5.54e-20	1.75e-15	gtgtgtgtgtgtgtgtgtgtgtgtgtgtgtgtgtgtgtgtgtgtgtgtg
GTRYRTGTGYGYRTGTGYGTGTGYGYGYRYRCRYRYRYGYRYRYRCRYA	ZNF557	Gypsy82-LTR_Dr	668	716	+	56.4146	5.54e-20	1.75e-15	gtgtgtgtgtgtgtgtgtgtgtgtgtgtgtgtgtgtgtgtgtgtgtgtg
GTRYRTGTGYGYRTGTGYGTGTGYGYGYRYRCRYRYRYGYRYRYRCRYA	ZNF557	Gypsy82-LTR_Dr	670	718	+	56.4146	5.54e-20	1.75e-15	gtgtgtgtgtgtgtgtgtgtgtgtgtgtgtgtgtgtgtgtgtgtgtgtg
GTRYRTGTGYGYRTGTGYGTGTGYGYGYRYRCRYRYRYGYRYRYRCRYA	ZNF557	EnSpm-9_DR	921	969	+	56.4146	5.54e-20	1.75e-15	gtgtgtgtgtgtgtgtgtgtgtgtgtgtgtgtgtgtgtgtgtgtgtgtg
GTRYRTGTGYGYRTGTGYGTGTGYGYGYRYRCRYRYRYGYRYRYRCRYA	ZNF557	hAT-2n1_DR	1052	1100	+	56.4146	5.54e-20	1.75e-15	gtgtgtgtgtgtgtgtgtgtgtgtgtgtgtgtgtgtgtgtgtgtgtgtg
GTRYRTGTGYGYRTGTGYGTGTGYGYGYRYRCRYRYRYGYRYRYRCRYA	ZNF557	hAT-2n1_DR	1054	1102	+	56.4146	5.54e-20	1.75e-15	gtgtgtgtgtgtgtgtgtgtgtgtgtgtgtgtgtgtgtgtgtgtgtgtg
GTRYRTGTGYGYRTGTGYGTGTGYGYGYRYRCRYRYRYGYRYRYRCRYA	ZNF557	hAT-2n1_DR	1056	1104	+	56.4146	5.54e-20	1.75e-15	gtgtgtgtgtgtgtgtgtgtgtgtgtgtgtgtgtgtgtgtgtgtgtgtg
GTRYRTGTGYGYRTGTGYGTGTGYGYGYRYRCRYRYRYGYRYRYRCRYA	ZNF557	hAT-2n1_DR	1058	1106	+	56.4146	5.54e-20	1.75e-15	gtgtgtgtgtgtgtgtgtgtgtgtgtgtgtgtgtgtgtgtgtgtgtgtg
GTRYRTGTGYGYRTGTGYGTGTGYGYGYRYRCRYRYRYGYRYRYRCRYA	ZNF557	hAT-2n1_DR	1060	1108	+	56.4146	5.54e-20	1.75e-15	gtgtgtgtgtgtgtgtgtgtgtgtgtgtgtgtgtgtgtgtgtgtgtgtg
GTRYRTGTGYGYRTGTGYGTGTGYGYGYRYRCRYRYRYGYRYRYRCRYA	ZNF557	hAT-2n1_DR	1062	1110	+	56.4146	5.54e-20	1.75e-15	gtgtgtgtgtgtgtgtgtgtgtgtgtgtgtgtgtgtgtgtgtgtgtgtg
GTRYRTGTGYGYRTGTGYGTGTGYGYGYRYRCRYRYRYGYRYRYRCRYA	ZNF557	hAT-2n1_DR	1064	1112	+	56.4146	5.54e-20	1.75e-15	gtgtgtgtgtgtgtgtgtgtgtgtgtgtgtgtgtgtgtgtgtgtgtgtg
GTRYRTGTGYGYRTGTGYGTGTGYGYGYRYRCRYRYRYGYRYRYRCRYA	ZNF557	hAT-2n1_DR	1066	1114	+	56.4146	5.54e-20	1.75e-15	gtgtgtgtgtgtgtgtgtgtgtgtgtgtgtgtgtgtgtgtgtgtgtgtg
GTRYRTGTGYGYRTGTGYGTGTGYGYGYRYRCRYRYRYGYRYRYRCRYA	ZNF557	hAT-2n1_DR	1068	1116	+	56.4146	5.54e-20	1.75e-15	gtgtgtgtgtgtgtgtgtgtgtgtgtgtgtgtgtgtgtgtgtgtgtgtg
GTRYRTGTGYGYRTGTGYGTGTGYGYGYRYRCRYRYRYGYRYRYRCRYA	ZNF557	hAT-2n1_DR	1070	1118	+	56.4146	5.54e-20	1.75e-15	gtgtgtgtgtgtgtgtgtgtgtgtgtgtgtgtgtgtgtgtgtgtgtgtg
GTRYRTGTGYGYRTGTGYGTGTGYGYGYRYRCRYRYRYGYRYRYRCRYA	ZNF557	hAT-2n1_DR	1072	1120	+	56.4146	5.54e-20	1.75e-15	gtgtgtgtgtgtgtgtgtgtgtgtgtgtgtgtgtgtgtgtgtgtgtgtg
GTRYRTGTGYGYRTGTGYGTGTGYGYGYRYRCRYRYRYGYRYRYRCRYA	ZNF557	hAT-2n1_DR	1074	1122	+	56.4146	5.54e-20	1.75e-15	gtgtgtgtgtgtgtgtgtgtgtgtgtgtgtgtgtgtgtgtgtgtgtgtg
GTRYRTGTGYGYRTGTGYGTGTGYGYGYRYRCRYRYRYGYRYRYRCRYA	ZNF557	Zisupton-7_DR	4623	4671	+	56.4146	5.54e-20	1.75e-15	gtgtgtgtgtgtgtgtgtgtgtgtgtgtgtgtgtgtgtgtgtgtgtgtg
GTRYRTGTGYGYRTGTGYGTGTGYGYGYRYRCRYRYRYGYRYRYRCRYA	ZNF557	Zisupton-7_DR	4625	4673	+	56.4146	5.54e-20	1.75e-15	gtgtgtgtgtgtgtgtgtgtgtgtgtgtgtgtgtgtgtgtgtgtgtgtg
GTRYRTGTGYGYRTGTGYGTGTGYGYGYRYRCRYRYRYGYRYRYRCRYA	ZNF557	Zisupton-7_DR	4627	4675	+	56.4146	5.54e-20	1.75e-15	gtgtgtgtgtgtgtgtgtgtgtgtgtgtgtgtgtgtgtgtgtgtgtgtg
GTRYRTGTGYGYRTGTGYGTGTGYGYGYRYRCRYRYRYGYRYRYRCRYA	ZNF557	Zisupton-7_DR	4629	4677	+	56.4146	5.54e-20	1.75e-15	gtgtgtgtgtgtgtgtgtgtgtgtgtgtgtgtgtgtgtgtgtgtgtgtg
GTRYRTGTGYGYRTGTGYGTGTGYGYGYRYRCRYRYRYGYRYRYRCRYA	ZNF557	Zisupton-7_DR	4631	4679	+	56.4146	5.54e-20	1.75e-15	gtgtgtgtgtgtgtgtgtgtgtgtgtgtgtgtgtgtgtgtgtgtgtgtg
GTRYRTGTGYGYRTGTGYGTGTGYGYGYRYRCRYRYRYGYRYRYRCRYA	ZNF557	Zisupton-7_DR	4633	4681	+	56.4146	5.54e-20	1.75e-15	gtgtgtgtgtgtgtgtgtgtgtgtgtgtgtgtgtgtgtgtgtgtgtgtg
GTRYRTGTGYGYRTGTGYGTGTGYGYGYRYRCRYRYRYGYRYRYRCRYA	ZNF557	Zisupton-7_DR	4635	4683	+	56.4146	5.54e-20	1.75e-15	gtgtgtgtgtgtgtgtgtgtgtgtgtgtgtgtgtgtgtgtgtgtgtgtg
GTRYRTGTGYGYRTGTGYGTGTGYGYGYRYRCRYRYRYGYRYRYRCRYA	ZNF557	Zisupton-7_DR	4637	4685	+	56.4146	5.54e-20	1.75e-15	gtgtgtgtgtgtgtgtgtgtgtgtgtgtgtgtgtgtgtgtgtgtgtgtg
GTRYRTGTGYGYRTGTGYGTGTGYGYGYRYRCRYRYRYGYRYRYRCRYA	ZNF557	Zisupton-7_DR	4639	4687	+	56.4146	5.54e-20	1.75e-15	gtgtgtgtgtgtgtgtgtgtgtgtgtgtgtgtgtgtgtgtgtgtgtgtg
GTRYRTGTGYGYRTGTGYGTGTGYGYGYRYRCRYRYRYGYRYRYRCRYA	ZNF557	Zisupton-7_DR	4641	4689	+	56.4146	5.54e-20	1.75e-15	gtgtgtgtgtgtgtgtgtgtgtgtgtgtgtgtgtgtgtgtgtgtgtgtg
GTRYRTGTGYGYRTGTGYGTGTGYGYGYRYRCRYRYRYGYRYRYRCRYA	ZNF557	Zisupton-7_DR	4643	4691	+	56.4146	5.54e-20	1.75e-15	gtgtgtgtgtgtgtgtgtgtgtgtgtgtgtgtgtgtgtgtgtgtgtgtg
GTRYRTGTGYGYRTGTGYGTGTGYGYGYRYRCRYRYRYGYRYRYRCRYA	ZNF557	Zisupton-7_DR	4645	4693	+	56.4146	5.54e-20	1.75e-15	gtgtgtgtgtgtgtgtgtgtgtgtgtgtgtgtgtgtgtgtgtgtgtgtg
GTRYRTGTGYGYRTGTGYGTGTGYGYGYRYRCRYRYRYGYRYRYRCRYA	ZNF557	Zisupton-7_DR	4647	4695	+	56.4146	5.54e-20	1.75e-15	gtgtgtgtgtgtgtgtgtgtgtgtgtgtgtgtgtgtgtgtgtgtgtgtg
GTRYRTGTGYGYRTGTGYGTGTGYGYGYRYRCRYRYRYGYRYRYRCRYA	ZNF557	Polinton-4N1_DR	4722	4770	+	56.4146	5.54e-20	1.75e-15	gtgtgtgtgtgtgtgtgtgtgtgtgtgtgtgtgtgtgtgtgtgtgtgtg
GTRYRTGTGYGYRTGTGYGTGTGYGYGYRYRCRYRYRYGYRYRYRCRYA	ZNF557	Polinton-4N1_DR	4724	4772	+	56.4146	5.54e-20	1.75e-15	gtgtgtgtgtgtgtgtgtgtgtgtgtgtgtgtgtgtgtgtgtgtgtgtg
GTRYRTGTGYGYRTGTGYGTGTGYGYGYRYRCRYRYRYGYRYRYRCRYA	ZNF557	Polinton-4N1_DR	4726	4774	+	56.4146	5.54e-20	1.75e-15	gtgtgtgtgtgtgtgtgtgtgtgtgtgtgtgtgtgtgtgtgtgtgtgtg
GTRYRTGTGYGYRTGTGYGTGTGYGYGYRYRCRYRYRYGYRYRYRCRYA	ZNF557	Polinton-4N1_DR	4728	4776	+	56.4146	5.54e-20	1.75e-15	gtgtgtgtgtgtgtgtgtgtgtgtgtgtgtgtgtgtgtgtgtgtgtgtg
GTRYRTGTGYGYRTGTGYGTGTGYGYGYRYRCRYRYRYGYRYRYRCRYA	ZNF557	Polinton-4N1_DR	4730	4778	+	56.4146	5.54e-20	1.75e-15	gtgtgtgtgtgtgtgtgtgtgtgtgtgtgtgtgtgtgtgtgtgtgtgtg
GTRYRTGTGYGYRTGTGYGTGTGYGYGYRYRCRYRYRYGYRYRYRCRYA	ZNF557	Polinton-4N1_DR	4732	4780	+	56.4146	5.54e-20	1.75e-15	gtgtgtgtgtgtgtgtgtgtgtgtgtgtgtgtgtgtgtgtgtgtgtgtg
GTRYRTGTGYGYRTGTGYGTGTGYGYGYRYRCRYRYRYGYRYRYRCRYA	ZNF557	Polinton-4N1_DR	4734	4782	+	56.4146	5.54e-20	1.75e-15	gtgtgtgtgtgtgtgtgtgtgtgtgtgtgtgtgtgtgtgtgtgtgtgtg
GTRYRTGTGYGYRTGTGYGTGTGYGYGYRYRCRYRYRYGYRYRYRCRYA	ZNF557	Polinton-4N1_DR	4736	4784	+	56.4146	5.54e-20	1.75e-15	gtgtgtgtgtgtgtgtgtgtgtgtgtgtgtgtgtgtgtgtgtgtgtgtg
GTRYRTGTGYGYRTGTGYGTGTGYGYGYRYRCRYRYRYGYRYRYRCRYA	ZNF557	Polinton-4N1_DR	4738	4786	+	56.4146	5.54e-20	1.75e-15	gtgtgtgtgtgtgtgtgtgtgtgtgtgtgtgtgtgtgtgtgtgtgtgtg
GTRYRTGTGYGYRTGTGYGTGTGYGYGYRYRCRYRYRYGYRYRYRCRYA	ZNF557	Polinton-4N1_DR	4740	4788	+	56.4146	5.54e-20	1.75e-15	gtgtgtgtgtgtgtgtgtgtgtgtgtgtgtgtgtgtgtgtgtgtgtgtg
GTRYRTGTGYGYRTGTGYGTGTGYGYGYRYRCRYRYRYGYRYRYRCRYA	ZNF557	Polinton-4N1_DR	4742	4790	+	56.4146	5.54e-20	1.75e-15	gtgtgtgtgtgtgtgtgtgtgtgtgtgtgtgtgtgtgtgtgtgtgtgtg
GTRYRTGTGYGYRTGTGYGTGTGYGYGYRYRCRYRYRYGYRYRYRCRYA	ZNF557	Polinton-4N1_DR	4744	4792	+	56.4146	5.54e-20	1.75e-15	gtgtgtgtgtgtgtgtgtgtgtgtgtgtgtgtgtgtgtgtgtgtgtgtg
GTRYRTGTGYGYRTGTGYGTGTGYGYGYRYRCRYRYRYGYRYRYRCRYA	ZNF557	Polinton-4N1_DR	4746	4794	+	56.4146	5.54e-20	1.75e-15	gtgtgtgtgtgtgtgtgtgtgtgtgtgtgtgtgtgtgtgtgtgtgtgtg
GTRYRTGTGYGYRTGTGYGTGTGYGYGYRYRCRYRYRYGYRYRYRCRYA	ZNF557	Polinton-4N1_DR	4748	4796	+	56.4146	5.54e-20	1.75e-15	gtgtgtgtgtgtgtgtgtgtgtgtgtgtgtgtgtgtgtgtgtgtgtgtg
GTRYRTGTGYGYRTGTGYGTGTGYGYGYRYRCRYRYRYGYRYRYRCRYA	ZNF557	Polinton-4N1_DR	4750	4798	+	56.4146	5.54e-20	1.75e-15	gtgtgtgtgtgtgtgtgtgtgtgtgtgtgtgtgtgtgtgtgtgtgtgtg
GTRYRTGTGYGYRTGTGYGTGTGYGYGYRYRCRYRYRYGYRYRYRCRYA	ZNF557	EnSpm-7_DR	7095	7143	+	56.4146	5.54e-20	1.75e-15	gtgtgtgtgtgtgtgtgtgtgtgtgtgtgtgtgtgtgtgtgtgtgtgtg
GTRYRTGTGYGYRTGTGYGTGTGYGYGYRYRCRYRYRYGYRYRYRCRYA	ZNF557	EnSpm-7_DR	7097	7145	+	56.4146	5.54e-20	1.75e-15	gtgtgtgtgtgtgtgtgtgtgtgtgtgtgtgtgtgtgtgtgtgtgtgtg
GTRYRTGTGYGYRTGTGYGTGTGYGYGYRYRCRYRYRYGYRYRYRCRYA	ZNF557	EnSpm-7_DR	7099	7147	+	56.4146	5.54e-20	1.75e-15	gtgtgtgtgtgtgtgtgtgtgtgtgtgtgtgtgtgtgtgtgtgtgtgtg
GTRYRTGTGYGYRTGTGYGTGTGYGYGYRYRCRYRYRYGYRYRYRCRYA	ZNF557	EnSpm-7_DR	7101	7149	+	56.4146	5.54e-20	1.75e-15	gtgtgtgtgtgtgtgtgtgtgtgtgtgtgtgtgtgtgtgtgtgtgtgtg
GTRYRTGTGYGYRTGTGYGTGTGYGYGYRYRCRYRYRYGYRYRYRCRYA	ZNF557	EnSpm-7_DR	7103	7151	+	56.4146	5.54e-20	1.75e-15	gtgtgtgtgtgtgtgtgtgtgtgtgtgtgtgtgtgtgtgtgtgtgtgtg
GTRYRTGTGYGYRTGTGYGTGTGYGYGYRYRCRYRYRYGYRYRYRCRYA	ZNF557	EnSpm-7_DR	7105	7153	+	56.4146	5.54e-20	1.75e-15	gtgtgtgtgtgtgtgtgtgtgtgtgtgtgtgtgtgtgtgtgtgtgtgtg
GTRYRTGTGYGYRTGTGYGTGTGYGYGYRYRCRYRYRYGYRYRYRCRYA	ZNF557	EnSpm-7_DR	7107	7155	+	56.4146	5.54e-20	1.75e-15	gtgtgtgtgtgtgtgtgtgtgtgtgtgtgtgtgtgtgtgtgtgtgtgtg
GTRYRTGTGYGYRTGTGYGTGTGYGYGYRYRCRYRYRYGYRYRYRCRYA	ZNF557	EnSpm-7_DR	7109	7157	+	56.4146	5.54e-20	1.75e-15	gtgtgtgtgtgtgtgtgtgtgtgtgtgtgtgtgtgtgtgtgtgtgtgtg
GTRYRTGTGYGYRTGTGYGTGTGYGYGYRYRCRYRYRYGYRYRYRCRYA	ZNF557	EnSpm-7_DR	7111	7159	+	56.4146	5.54e-20	1.75e-15	gtgtgtgtgtgtgtgtgtgtgtgtgtgtgtgtgtgtgtgtgtgtgtgtg
GTRYRTGTGYGYRTGTGYGTGTGYGYGYRYRCRYRYRYGYRYRYRCRYA	ZNF557	EnSpm-7_DR	7113	7161	+	56.4146	5.54e-20	1.75e-15	gtgtgtgtgtgtgtgtgtgtgtgtgtgtgtgtgtgtgtgtgtgtgtgtg
GTRYRTGTGYGYRTGTGYGTGTGYGYGYRYRCRYRYRYGYRYRYRCRYA	ZNF557	EnSpm-7_DR	7115	7163	+	56.4146	5.54e-20	1.75e-15	gtgtgtgtgtgtgtgtgtgtgtgtgtgtgtgtgtgtgtgtgtgtgtgtg
GTRYRTGTGYGYRTGTGYGTGTGYGYGYRYRCRYRYRYGYRYRYRCRYA	ZNF557	DNA6-6_DR	9935	9983	+	56.4146	5.54e-20	1.75e-15	gtgtgtgtgtgtgtgtgtgtgtgtgtgtgtgtgtgtgtgtgtgtgtgtg
GTRYRTGTGYGYRTGTGYGTGTGYGYGYRYRCRYRYRYGYRYRYRCRYA	ZNF557	DNA6-6_DR	9937	9985	+	56.4146	5.54e-20	1.75e-15	gtgtgtgtgtgtgtgtgtgtgtgtgtgtgtgtgtgtgtgtgtgtgtgtg
GTRYRTGTGYGYRTGTGYGTGTGYGYGYRYRCRYRYRYGYRYRYRCRYA	ZNF557	DNA6-6_DR	9939	9987	+	56.4146	5.54e-20	1.75e-15	gtgtgtgtgtgtgtgtgtgtgtgtgtgtgtgtgtgtgtgtgtgtgtgtg
GTRYRTGTGYGYRTGTGYGTGTGYGYGYRYRCRYRYRYGYRYRYRCRYA	ZNF557	DNA6-6_DR	9941	9989	+	56.4146	5.54e-20	1.75e-15	gtgtgtgtgtgtgtgtgtgtgtgtgtgtgtgtgtgtgtgtgtgtgtgtg
GTRYRTGTGYGYRTGTGYGTGTGYGYGYRYRCRYRYRYGYRYRYRCRYA	ZNF557	DNA6-6_DR	9943	9991	+	56.4146	5.54e-20	1.75e-15	gtgtgtgtgtgtgtgtgtgtgtgtgtgtgtgtgtgtgtgtgtgtgtgtg
GTRYRTGTGYGYRTGTGYGTGTGYGYGYRYRCRYRYRYGYRYRYRCRYA	ZNF557	DNA6-6_DR	9945	9993	+	56.4146	5.54e-20	1.75e-15	gtgtgtgtgtgtgtgtgtgtgtgtgtgtgtgtgtgtgtgtgtgtgtgtg
GTRYRTGTGYGYRTGTGYGTGTGYGYGYRYRCRYRYRYGYRYRYRCRYA	ZNF557	DNA6-6_DR	9947	9995	+	56.4146	5.54e-20	1.75e-15	gtgtgtgtgtgtgtgtgtgtgtgtgtgtgtgtgtgtgtgtgtgtgtgtg
GTRYRTGTGYGYRTGTGYGTGTGYGYGYRYRCRYRYRYGYRYRYRCRYA	ZNF557	DNA6-6_DR	9949	9997	+	56.4146	5.54e-20	1.75e-15	gtgtgtgtgtgtgtgtgtgtgtgtgtgtgtgtgtgtgtgtgtgtgtgtg
GTRYRTGTGYGYRTGTGYGTGTGYGYGYRYRCRYRYRYGYRYRYRCRYA	ZNF557	DNA6-6_DR	9951	9999	+	56.4146	5.54e-20	1.75e-15	gtgtgtgtgtgtgtgtgtgtgtgtgtgtgtgtgtgtgtgtgtgtgtgtg
GTRYRTGTGYGYRTGTGYGTGTGYGYGYRYRCRYRYRYGYRYRYRCRYA	ZNF557	DNA6-6_DR	9953	10001	+	56.4146	5.54e-20	1.75e-15	gtgtgtgtgtgtgtgtgtgtgtgtgtgtgtgtgtgtgtgtgtgtgtgtg
GTRYRTGTGYGYRTGTGYGTGTGYGYGYRYRCRYRYRYGYRYRYRCRYA	ZNF557	DNA6-6_DR	9955	10003	+	56.4146	5.54e-20	1.75e-15	gtgtgtgtgtgtgtgtgtgtgtgtgtgtgtgtgtgtgtgtgtgtgtgtg
GTRYRTGTGYGYRTGTGYGTGTGYGYGYRYRCRYRYRYGYRYRYRCRYA	ZNF557	DNA6-6_DR	9957	10005	+	56.4146	5.54e-20	1.75e-15	gtgtgtgtgtgtgtgtgtgtgtgtgtgtgtgtgtgtgtgtgtgtgtgtg
GTRYRTGTGYGYRTGTGYGTGTGYGYGYRYRCRYRYRYGYRYRYRCRYA	ZNF557	DNA6-6_DR	9959	10007	+	56.4146	5.54e-20	1.75e-15	gtgtgtgtgtgtgtgtgtgtgtgtgtgtgtgtgtgtgtgtgtgtgtgtg
GTRYRTGTGYGYRTGTGYGTGTGYGYGYRYRCRYRYRYGYRYRYRCRYA	ZNF557	Zisupton-7_DR	11377	11425	+	56.4146	5.54e-20	1.75e-15	gtgtgtgtgtgtgtgtgtgtgtgtgtgtgtgtgtgtgtgtgtgtgtgtg
GTRYRTGTGYGYRTGTGYGTGTGYGYGYRYRCRYRYRYGYRYRYRCRYA	ZNF557	Zisupton-7_DR	11379	11427	+	56.4146	5.54e-20	1.75e-15	gtgtgtgtgtgtgtgtgtgtgtgtgtgtgtgtgtgtgtgtgtgtgtgtg
GTRYRTGTGYGYRTGTGYGTGTGYGYGYRYRCRYRYRYGYRYRYRCRYA	ZNF557	Zisupton-7_DR	11381	11429	+	56.4146	5.54e-20	1.75e-15	gtgtgtgtgtgtgtgtgtgtgtgtgtgtgtgtgtgtgtgtgtgtgtgtg
GTRYRTGTGYGYRTGTGYGTGTGYGYGYRYRCRYRYRYGYRYRYRCRYA	ZNF557	Zisupton-7_DR	11383	11431	+	56.4146	5.54e-20	1.75e-15	gtgtgtgtgtgtgtgtgtgtgtgtgtgtgtgtgtgtgtgtgtgtgtgtg
GTRYRTGTGYGYRTGTGYGTGTGYGYGYRYRCRYRYRYGYRYRYRCRYA	ZNF557	Zisupton-7_DR	11385	11433	+	56.4146	5.54e-20	1.75e-15	gtgtgtgtgtgtgtgtgtgtgtgtgtgtgtgtgtgtgtgtgtgtgtgtg
GTRYRTGTGYGYRTGTGYGTGTGYGYGYRYRCRYRYRYGYRYRYRCRYA	ZNF557	Zisupton-7_DR	11387	11435	+	56.4146	5.54e-20	1.75e-15	gtgtgtgtgtgtgtgtgtgtgtgtgtgtgtgtgtgtgtgtgtgtgtgtg
GTRYRTGTGYGYRTGTGYGTGTGYGYGYRYRCRYRYRYGYRYRYRCRYA	ZNF557	Zisupton-7_DR	11389	11437	+	56.4146	5.54e-20	1.75e-15	gtgtgtgtgtgtgtgtgtgtgtgtgtgtgtgtgtgtgtgtgtgtgtgtg
GTRYRTGTGYGYRTGTGYGTGTGYGYGYRYRCRYRYRYGYRYRYRCRYA	ZNF557	Zisupton-7_DR	11391	11439	+	56.4146	5.54e-20	1.75e-15	gtgtgtgtgtgtgtgtgtgtgtgtgtgtgtgtgtgtgtgtgtgtgtgtg
GTRYRTGTGYGYRTGTGYGTGTGYGYGYRYRCRYRYRYGYRYRYRCRYA	ZNF557	Zisupton-7_DR	11393	11441	+	56.4146	5.54e-20	1.75e-15	gtgtgtgtgtgtgtgtgtgtgtgtgtgtgtgtgtgtgtgtgtgtgtgtg
GTRYRTGTGYGYRTGTGYGTGTGYGYGYRYRCRYRYRYGYRYRYRCRYA	ZNF557	Zisupton-7_DR	11395	11443	+	56.4146	5.54e-20	1.75e-15	gtgtgtgtgtgtgtgtgtgtgtgtgtgtgtgtgtgtgtgtgtgtgtgtg
GTRYRTGTGYGYRTGTGYGTGTGYGYGYRYRCRYRYRYGYRYRYRCRYA	ZNF557	Zisupton-7_DR	11397	11445	+	56.4146	5.54e-20	1.75e-15	gtgtgtgtgtgtgtgtgtgtgtgtgtgtgtgtgtgtgtgtgtgtgtgtg
GTRYRTGTGYGYRTGTGYGTGTGYGYGYRYRCRYRYRYGYRYRYRCRYA	ZNF557	Zisupton-7_DR	11399	11447	+	56.4146	5.54e-20	1.75e-15	gtgtgtgtgtgtgtgtgtgtgtgtgtgtgtgtgtgtgtgtgtgtgtgtg
GTRYRTGTGYGYRTGTGYGTGTGYGYGYRYRCRYRYRYGYRYRYRCRYA	ZNF557	Zisupton-7_DR	11401	11449	+	56.4146	5.54e-20	1.75e-15	gtgtgtgtgtgtgtgtgtgtgtgtgtgtgtgtgtgtgtgtgtgtgtgtg
GTRYRTGTGYGYRTGTGYGTGTGYGYGYRYRCRYRYRYGYRYRYRCRYA	ZNF557	Zisupton-7_DR	11403	11451	+	56.4146	5.54e-20	1.75e-15	gtgtgtgtgtgtgtgtgtgtgtgtgtgtgtgtgtgtgtgtgtgtgtgtg
GTRYRTGTGYGYRTGTGYGTGTGYGYGYRYRCRYRYRYGYRYRYRCRYA	ZNF557	Zisupton-7_DR	11405	11453	+	56.4146	5.54e-20	1.75e-15	gtgtgtgtgtgtgtgtgtgtgtgtgtgtgtgtgtgtgtgtgtgtgtgtg
GTRYRTGTGYGYRTGTGYGTGTGYGYGYRYRCRYRYRYGYRYRYRCRYA	ZNF557	Zisupton-7_DR	11407	11455	+	56.4146	5.54e-20	1.75e-15	gtgtgtgtgtgtgtgtgtgtgtgtgtgtgtgtgtgtgtgtgtgtgtgtg
GTRYRTGTGYGYRTGTGYGTGTGYGYGYRYRCRYRYRYGYRYRYRCRYA	ZNF557	Zisupton-7_DR	11409	11457	+	56.4146	5.54e-20	1.75e-15	gtgtgtgtgtgtgtgtgtgtgtgtgtgtgtgtgtgtgtgtgtgtgtgtg
GTRYRTGTGYGYRTGTGYGTGTGYGYGYRYRCRYRYRYGYRYRYRCRYA	ZNF557	Zisupton-7_DR	11411	11459	+	56.4146	5.54e-20	1.75e-15	gtgtgtgtgtgtgtgtgtgtgtgtgtgtgtgtgtgtgtgtgtgtgtgtg
GTRYRTGTGYGYRTGTGYGTGTGYGYGYRYRCRYRYRYGYRYRYRCRYA	ZNF557	Zisupton-7_DR	11413	11461	+	56.4146	5.54e-20	1.75e-15	gtgtgtgtgtgtgtgtgtgtgtgtgtgtgtgtgtgtgtgtgtgtgtgtg
GTRYRTGTGYGYRTGTGYGTGTGYGYGYRYRCRYRYRYGYRYRYRCRYA	ZNF557	Zisupton-7_DR	11415	11463	+	56.4146	5.54e-20	1.75e-15	gtgtgtgtgtgtgtgtgtgtgtgtgtgtgtgtgtgtgtgtgtgtgtgtg
GTRYRTGTGYGYRTGTGYGTGTGYGYGYRYRCRYRYRYGYRYRYRCRYA	ZNF557	Zisupton-7_DR	11417	11465	+	56.4146	5.54e-20	1.75e-15	gtgtgtgtgtgtgtgtgtgtgtgtgtgtgtgtgtgtgtgtgtgtgtgtg
GTRYRTGTGYGYRTGTGYGTGTGYGYGYRYRCRYRYRYGYRYRYRCRYA	ZNF557	Zisupton-7_DR	11419	11467	+	56.4146	5.54e-20	1.75e-15	gtgtgtgtgtgtgtgtgtgtgtgtgtgtgtgtgtgtgtgtgtgtgtgtg
GTRYRTGTGYGYRTGTGYGTGTGYGYGYRYRCRYRYRYGYRYRYRCRYA	ZNF557	Zisupton-7_DR	11421	11469	+	56.4146	5.54e-20	1.75e-15	gtgtgtgtgtgtgtgtgtgtgtgtgtgtgtgtgtgtgtgtgtgtgtgtg
GTRYRTGTGYGYRTGTGYGTGTGYGYGYRYRCRYRYRYGYRYRYRCRYA	ZNF557	Zisupton-7_DR	11423	11471	+	56.4146	5.54e-20	1.75e-15	gtgtgtgtgtgtgtgtgtgtgtgtgtgtgtgtgtgtgtgtgtgtgtgtg
GTRYRTGTGYGYRTGTGYGTGTGYGYGYRYRCRYRYRYGYRYRYRCRYA	ZNF557	Zisupton-7_DR	11425	11473	+	56.4146	5.54e-20	1.75e-15	gtgtgtgtgtgtgtgtgtgtgtgtgtgtgtgtgtgtgtgtgtgtgtgtg
GTRYRTGTGYGYRTGTGYGTGTGYGYGYRYRCRYRYRYGYRYRYRCRYA	ZNF557	Zisupton-7_DR	11427	11475	+	56.4146	5.54e-20	1.75e-15	gtgtgtgtgtgtgtgtgtgtgtgtgtgtgtgtgtgtgtgtgtgtgtgtg
GTRYRTGTGYGYRTGTGYGTGTGYGYGYRYRCRYRYRYGYRYRYRCRYA	ZNF557	Zisupton-7_DR	11429	11477	+	56.4146	5.54e-20	1.75e-15	gtgtgtgtgtgtgtgtgtgtgtgtgtgtgtgtgtgtgtgtgtgtgtgtg
GTRYRTGTGYGYRTGTGYGTGTGYGYGYRYRCRYRYRYGYRYRYRCRYA	ZNF557	Zisupton-7_DR	11431	11479	+	56.4146	5.54e-20	1.75e-15	gtgtgtgtgtgtgtgtgtgtgtgtgtgtgtgtgtgtgtgtgtgtgtgtg
GTRYRTGTGYGYRTGTGYGTGTGYGYGYRYRCRYRYRYGYRYRYRCRYA	ZNF557	Zisupton-7_DR	11433	11481	+	56.4146	5.54e-20	1.75e-15	gtgtgtgtgtgtgtgtgtgtgtgtgtgtgtgtgtgtgtgtgtgtgtgtg
GTRYRTGTGYGYRTGTGYGTGTGYGYGYRYRCRYRYRYGYRYRYRCRYA	ZNF557	ENSPM-6_DR	14854	14902	+	56.4146	5.54e-20	1.75e-15	gtgtgtgtgtgtgtgtgtgtgtgtgtgtgtgtgtgtgtgtgtgtgtgtg
GTRYRTGTGYGYRTGTGYGTGTGYGYGYRYRCRYRYRYGYRYRYRCRYA	ZNF557	ENSPM-6_DR	14856	14904	+	56.4146	5.54e-20	1.75e-15	gtgtgtgtgtgtgtgtgtgtgtgtgtgtgtgtgtgtgtgtgtgtgtgtg
GTRYRTGTGYGYRTGTGYGTGTGYGYGYRYRCRYRYRYGYRYRYRCRYA	ZNF557	ENSPM-6_DR	14858	14906	+	56.4146	5.54e-20	1.75e-15	gtgtgtgtgtgtgtgtgtgtgtgtgtgtgtgtgtgtgtgtgtgtgtgtg
GTRYRTGTGYGYRTGTGYGTGTGYGYGYRYRCRYRYRYGYRYRYRCRYA	ZNF557	ENSPM-6_DR	14860	14908	+	56.4146	5.54e-20	1.75e-15	gtgtgtgtgtgtgtgtgtgtgtgtgtgtgtgtgtgtgtgtgtgtgtgtg
GTRYRTGTGYGYRTGTGYGTGTGYGYGYRYRCRYRYRYGYRYRYRCRYA	ZNF557	ENSPM-6_DR	14862	14910	+	56.4146	5.54e-20	1.75e-15	gtgtgtgtgtgtgtgtgtgtgtgtgtgtgtgtgtgtgtgtgtgtgtgtg
GTRYRTGTGYGYRTGTGYGTGTGYGYGYRYRCRYRYRYGYRYRYRCRYA	ZNF557	ENSPM-6_DR	14864	14912	+	56.4146	5.54e-20	1.75e-15	gtgtgtgtgtgtgtgtgtgtgtgtgtgtgtgtgtgtgtgtgtgtgtgtg
GTRYRTGTGYGYRTGTGYGTGTGYGYGYRYRCRYRYRYGYRYRYRCRYA	ZNF557	ENSPM-6_DR	14866	14914	+	56.4146	5.54e-20	1.75e-15	gtgtgtgtgtgtgtgtgtgtgtgtgtgtgtgtgtgtgtgtgtgtgtgtg
GTRYRTGTGYGYRTGTGYGTGTGYGYGYRYRCRYRYRYGYRYRYRCRYA	ZNF557	ENSPM-6_DR	14868	14916	+	56.4146	5.54e-20	1.75e-15	gtgtgtgtgtgtgtgtgtgtgtgtgtgtgtgtgtgtgtgtgtgtgtgtg
GTRYRTGTGYGYRTGTGYGTGTGYGYGYRYRCRYRYRYGYRYRYRCRYA	ZNF557	ENSPM-6_DR	14870	14918	+	56.4146	5.54e-20	1.75e-15	gtgtgtgtgtgtgtgtgtgtgtgtgtgtgtgtgtgtgtgtgtgtgtgtg
GTRYRTGTGYGYRTGTGYGTGTGYGYGYRYRCRYRYRYGYRYRYRCRYA	ZNF557	ENSPM-6_DR	14872	14920	+	56.4146	5.54e-20	1.75e-15	gtgtgtgtgtgtgtgtgtgtgtgtgtgtgtgtgtgtgtgtgtgtgtgtg
GTRYRTGTGYGYRTGTGYGTGTGYGYGYRYRCRYRYRYGYRYRYRCRYA	ZNF557	ENSPM-6_DR	14874	14922	+	56.4146	5.54e-20	1.75e-15	gtgtgtgtgtgtgtgtgtgtgtgtgtgtgtgtgtgtgtgtgtgtgtgtg
GTRYRTGTGYGYRTGTGYGTGTGYGYGYRYRCRYRYRYGYRYRYRCRYA	ZNF557	ENSPM-6_DR	14876	14924	+	56.4146	5.54e-20	1.75e-15	gtgtgtgtgtgtgtgtgtgtgtgtgtgtgtgtgtgtgtgtgtgtgtgtg
GTRYRTGTGYGYRTGTGYGTGTGYGYGYRYRCRYRYRYGYRYRYRCRYA	ZNF557	Polinton-4_DR	17105	17153	+	56.4146	5.54e-20	1.75e-15	gtgtgtgtgtgtgtgtgtgtgtgtgtgtgtgtgtgtgtgtgtgtgtgtg
GTRYRTGTGYGYRTGTGYGTGTGYGYGYRYRCRYRYRYGYRYRYRCRYA	ZNF557	Polinton-4_DR	17107	17155	+	56.4146	5.54e-20	1.75e-15	gtgtgtgtgtgtgtgtgtgtgtgtgtgtgtgtgtgtgtgtgtgtgtgtg
GTRYRTGTGYGYRTGTGYGTGTGYGYGYRYRCRYRYRYGYRYRYRCRYA	ZNF557	Polinton-4_DR	17109	17157	+	56.4146	5.54e-20	1.75e-15	gtgtgtgtgtgtgtgtgtgtgtgtgtgtgtgtgtgtgtgtgtgtgtgtg
GTRYRTGTGYGYRTGTGYGTGTGYGYGYRYRCRYRYRYGYRYRYRCRYA	ZNF557	Polinton-4_DR	17111	17159	+	56.4146	5.54e-20	1.75e-15	gtgtgtgtgtgtgtgtgtgtgtgtgtgtgtgtgtgtgtgtgtgtgtgtg
GTRYRTGTGYGYRTGTGYGTGTGYGYGYRYRCRYRYRYGYRYRYRCRYA	ZNF557	Polinton-4_DR	17113	17161	+	56.4146	5.54e-20	1.75e-15	gtgtgtgtgtgtgtgtgtgtgtgtgtgtgtgtgtgtgtgtgtgtgtgtg
GTRYRTGTGYGYRTGTGYGTGTGYGYGYRYRCRYRYRYGYRYRYRCRYA	ZNF557	Polinton-4_DR	17115	17163	+	56.4146	5.54e-20	1.75e-15	gtgtgtgtgtgtgtgtgtgtgtgtgtgtgtgtgtgtgtgtgtgtgtgtg
GTRYRTGTGYGYRTGTGYGTGTGYGYGYRYRCRYRYRYGYRYRYRCRYA	ZNF557	Polinton-4_DR	17117	17165	+	56.4146	5.54e-20	1.75e-15	gtgtgtgtgtgtgtgtgtgtgtgtgtgtgtgtgtgtgtgtgtgtgtgtg
GTRYRTGTGYGYRTGTGYGTGTGYGYGYRYRCRYRYRYGYRYRYRCRYA	ZNF557	Polinton-4_DR	17119	17167	+	56.4146	5.54e-20	1.75e-15	gtgtgtgtgtgtgtgtgtgtgtgtgtgtgtgtgtgtgtgtgtgtgtgtg
GTRYRTGTGYGYRTGTGYGTGTGYGYGYRYRCRYRYRYGYRYRYRCRYA	ZNF557	Polinton-4_DR	17121	17169	+	56.4146	5.54e-20	1.75e-15	gtgtgtgtgtgtgtgtgtgtgtgtgtgtgtgtgtgtgtgtgtgtgtgtg
GTRYRTGTGYGYRTGTGYGTGTGYGYGYRYRCRYRYRYGYRYRYRCRYA	ZNF557	Polinton-4_DR	17123	17171	+	56.4146	5.54e-20	1.75e-15	gtgtgtgtgtgtgtgtgtgtgtgtgtgtgtgtgtgtgtgtgtgtgtgtg
GTRYRTGTGYGYRTGTGYGTGTGYGYGYRYRCRYRYRYGYRYRYRCRYA	ZNF557	Polinton-4_DR	17125	17173	+	56.4146	5.54e-20	1.75e-15	gtgtgtgtgtgtgtgtgtgtgtgtgtgtgtgtgtgtgtgtgtgtgtgtg
GTRYRTGTGYGYRTGTGYGTGTGYGYGYRYRCRYRYRYGYRYRYRCRYA	ZNF557	Polinton-4_DR	17127	17175	+	56.4146	5.54e-20	1.75e-15	gtgtgtgtgtgtgtgtgtgtgtgtgtgtgtgtgtgtgtgtgtgtgtgtg
GTRYRTGTGYGYRTGTGYGTGTGYGYGYRYRCRYRYRYGYRYRYRCRYA	ZNF557	Polinton-4_DR	17129	17177	+	56.4146	5.54e-20	1.75e-15	gtgtgtgtgtgtgtgtgtgtgtgtgtgtgtgtgtgtgtgtgtgtgtgtg
GTRYRTGTGYGYRTGTGYGTGTGYGYGYRYRCRYRYRYGYRYRYRCRYA	ZNF557	Polinton-4_DR	17131	17179	+	56.4146	5.54e-20	1.75e-15	gtgtgtgtgtgtgtgtgtgtgtgtgtgtgtgtgtgtgtgtgtgtgtgtg
GTRYRTGTGYGYRTGTGYGTGTGYGYGYRYRCRYRYRYGYRYRYRCRYA	ZNF557	Helitron-2_DR	23608	23656	+	56.4146	5.54e-20	1.75e-15	gtgtgtgtgtgtgtgtgtgtgtgtgtgtgtgtgtgtgtgtgtgtgtgtg
GTRYRTGTGYGYRTGTGYGTGTGYGYGYRYRCRYRYRYGYRYRYRCRYA	ZNF557	Helitron-2_DR	23610	23658	+	56.4146	5.54e-20	1.75e-15	gtgtgtgtgtgtgtgtgtgtgtgtgtgtgtgtgtgtgtgtgtgtgtgtg
GTRYRTGTGYGYRTGTGYGTGTGYGYGYRYRCRYRYRYGYRYRYRCRYA	ZNF557	Helitron-2_DR	23612	23660	+	56.4146	5.54e-20	1.75e-15	gtgtgtgtgtgtgtgtgtgtgtgtgtgtgtgtgtgtgtgtgtgtgtgtg
GTRYRTGTGYGYRTGTGYGTGTGYGYGYRYRCRYRYRYGYRYRYRCRYA	ZNF557	Helitron-2_DR	23614	23662	+	56.4146	5.54e-20	1.75e-15	gtgtgtgtgtgtgtgtgtgtgtgtgtgtgtgtgtgtgtgtgtgtgtgtg
GTRYRTGTGYGYRTGTGYGTGTGYGYGYRYRCRYRYRYGYRYRYRCRYA	ZNF557	Helitron-2_DR	23616	23664	+	56.4146	5.54e-20	1.75e-15	gtgtgtgtgtgtgtgtgtgtgtgtgtgtgtgtgtgtgtgtgtgtgtgtg
GTRYRTGTGYGYRTGTGYGTGTGYGYGYRYRCRYRYRYGYRYRYRCRYA	ZNF557	Helitron-2_DR	23618	23666	+	56.4146	5.54e-20	1.75e-15	gtgtgtgtgtgtgtgtgtgtgtgtgtgtgtgtgtgtgtgtgtgtgtgtg
GTRYRTGTGYGYRTGTGYGTGTGYGYGYRYRCRYRYRYGYRYRYRCRYA	ZNF557	Helitron-2_DR	23620	23668	+	56.4146	5.54e-20	1.75e-15	gtgtgtgtgtgtgtgtgtgtgtgtgtgtgtgtgtgtgtgtgtgtgtgtg
GTRYRTGTGYGYRTGTGYGTGTGYGYGYRYRCRYRYRYGYRYRYRCRYA	ZNF557	Helitron-2_DR	23622	23670	+	56.4146	5.54e-20	1.75e-15	gtgtgtgtgtgtgtgtgtgtgtgtgtgtgtgtgtgtgtgtgtgtgtgtg
GTRYRTGTGYGYRTGTGYGTGTGYGYGYRYRCRYRYRYGYRYRYRCRYA	ZNF557	Helitron-2_DR	23624	23672	+	56.4146	5.54e-20	1.75e-15	gtgtgtgtgtgtgtgtgtgtgtgtgtgtgtgtgtgtgtgtgtgtgtgtg
GTRYRTGTGYGYRTGTGYGTGTGYGYGYRYRCRYRYRYGYRYRYRCRYA	ZNF557	Helitron-2_DR	23626	23674	+	56.4146	5.54e-20	1.75e-15	gtgtgtgtgtgtgtgtgtgtgtgtgtgtgtgtgtgtgtgtgtgtgtgtg
KKTKKGTGTKKKHRTKTGKGYKKKKDTBYWKKWGWKKGTGYKTRWGTGTR	ZNF223	ERV1-N3-I_DR	3653	3702	-	55.625	5.55e-20	2.35e-15	TGTGTGTGTGTGTGTGTGTGTGTGTGTGTGTGTGTGTGTGTTTGTGTGTG
KKTKKGTGTKKKHRTKTGKGYKKKKDTBYWKKWGWKKGTGYKTRWGTGTR	ZNF223	HE2_DR	213	262	+	55.625	5.55e-20	2.35e-15	gttgtgtgtgtgtgtgtgtgtgtgtgtgtgtgtgtgtgtgtgtgtgtgtg
KKTKKGTGTKKKHRTKTGKGYKKKKDTBYWKKWGWKKGTGYKTRWGTGTR	ZNF223	Gypsy82-LTR_Dr	679	728	+	55.625	5.55e-20	2.35e-15	tgtgtgtgtgtgtgtgtgtgtgtgtgtgtgtgtgtgtgtgtttgtgtgtg
TGTGTGTGTGTGTGTGTGDKKKKKKKKGTGTGTGTGTGTGTGTGTGTGTG	ZNF19	Zisupton-7_DR	11374	11423	+	55.7763	5.57e-20	1.32e-15	aaagtgtgtgtgtgtgtgtgtgtgtgtgtgtgtgtgtgtgtgtgtgtgtg
KKTKKGTGTKKKHRTKTGKGYKKKKDTBYWKKWGWKKGTGYKTRWGTGTR	ZNF223	ERV1-N3-I_DR	3643	3692	-	55.6136	5.63e-20	2.37e-15	TGTGTGTGTGTGTGTGTGTGTGTGTGTGTGTTTGTGTGTGTGTGTGTGTG
TGTGTGTGTGTGTGTGTGDKKKKKKKKGTGTGTGTGTGTGTGTGTGTGTG	ZNF19	HE2_DR	267	316	+	55.7632	5.65e-20	1.34e-15	tgtgtgtgtgtgtgtgtgtgtgtgtgtgtgtgtgtgaatgtgtgtgtgga
AGRGAGRGAGRGAGRGAGRGAGRGAGRGAGRGAGRGAGRGA	ZNF169-rep2	hAT-N48B_DR	623	663	-	59.3286	5.92e-20	4.65e-15	AGAGAGAGAGAGAGAGAGAGAGAGAGAGAGAGAGAGAGATA
TCTCTCTCTCTCTCTCTCTCTCTCTCTCTCTCTCTCTCTCTCTCTCTCTC	ZNF212	CryptonV-4N1_DR	5918	5967	+	45.5227	5.98e-20	3.11e-15	tttactgctctctctctctctctttctctctctctctctctctctctctc
TCTCTCTCTCTCTCTCTCTCTCTCTCTCTCTCTCTCTCTCTCTCTCTCTC	ZNF212	Gypsy98-LTR_Dr	174	223	+	45.4091	6.22e-20	3.22e-15	tgtgtgtgtgtgtctctctctctctctctctctctctctctctctctctc
GTRYRTGTGYGYRTGTGYGTGTGYGYGYRYRCRYRYRYGYRYRYRCRYA	ZNF557	Polinton-4_DR	17135	17183	+	56.2927	6.36e-20	2e-15	gtgtgtgtgtgtgtgtgtgtgtgtgtgtgtgtgtgtgtgtgtgtgcatt
GTRYRTGTGYGYRTGTGYGTGTGYGYGYRYRCRYRYRYGYRYRYRCRYA	ZNF557	hAT-N159_DR	318	366	-	56.2683	6.54e-20	2.04e-15	ATGTGTGTGTGTGTGTGTGTGTGTGTGTGTGTGTGTGTGTGTGTGCGTG
GTRYRTGTGYGYRTGTGYGTGTGYGYGYRYRCRYRYRYGYRYRYRCRYA	ZNF557	Polinton-4N1_DR	4778	4826	+	56.2683	6.54e-20	2.04e-15	gtgtgtgtgtgtgtgtgtgtgcgtgtgcgtgcgtgtgcgtgtgtgtttg
TGTGTGTGTGTGTGTGTGDKKKKKKKKGTGTGTGTGTGTGTGTGTGTGTG	ZNF19	ERV1-N3-I_DR	3707	3756	-	55.6053	6.69e-20	1.58e-15	TGTGTGTGTATGTTGTGTGGTGTGTGTGTGTGTGTGTGTGTGTGTGTGTG
TGTGTGTGTGTGTGTGTGDKKKKKKKKGTGTGTGTGTGTGTGTGTGTGTG	ZNF19	Gypsy-31-LTR_DR	110	159	-	55.5789	6.88e-20	1.62e-15	AACGTGTGTGTGTGTGTGTGTGTGTGTGTGTGTGTGTGTGTGTGTGTGTG
TGTGTGTGTGTGTGTGTGDKKKKKKKKGTGTGTGTGTGTGTGTGTGTGTG	ZNF19	Polinton-4N1_DR	4719	4768	+	55.5789	6.88e-20	1.62e-15	aacgtgtgtgtgtgtgtgtgtgtgtgtgtgtgtgtgtgtgtgtgtgtgtg
GTGKGTGWGKGDGKDKRDGTGTGTGARYSBGKGNGKKKGTGTGTGWRKKK	ZNF18	ERV1-N3-I_DR	3630	3679	-	53.5309	6.94e-20	2.65e-15	GTGTGTGTGTGTGTGTGTTTGTGTGTGTGTGTGTGTGTGTGTGTGTGTGT
GTGKGTGWGKGDGKDKRDGTGTGTGARYSBGKGNGKKKGTGTGTGWRKKK	ZNF18	Polinton-1_DR	17605	17654	-	53.5309	6.94e-20	2.65e-15	GTGTGTGTGTGTGTCTGTGTGTGTGTGTGTGTGTGTGTGTGTGTGTGTGT
GTRYRTGTGYGYRTGTGYGTGTGYGYGYRYRCRYRYRYGYRYRYRCRYA	ZNF557	Polinton-4_DR	17900	17948	+	56.1951	7.1e-20	2.21e-15	gcgtgtgtgtgtgtgtgtgtgtgtgtgtgtgtgtgtgtgtgcgtgcatt
RGGGRGRGGRRGAGGGRGRGGGRGRGGRR	ZNF282-rep2	Gypsy98-LTR_Dr	1358	1386	-	44.1034	7.12e-20	6.17e-13	GGGGGGGGGGGGGGGGGGGGGGGGGGGGG
TGTGTGTGTGTGTGTGTGDKKKKKKKKGTGTGTGTGTGTGTGTGTGTGTG	ZNF19	hAT-N48B_DR	466	515	-	55.5395	7.18e-20	1.69e-15	TGTGTGTGTGTGTGTGTGTGTGTGTGTGTGTGTGTGTGTGTGAGTGAGAG
TGTGTGTGTGTGTGTGTGDKKKKKKKKGTGTGTGTGTGTGTGTGTGTGTG	ZNF19	Harbinger-5_DR	701	750	+	55.5263	7.28e-20	1.71e-15	ttgggctgtgtgtgtgtgtgtgtgtgtgtgtgtgtgtgtgtgtgtgtgtg
KKTKKGTGTKKKHRTKTGKGYKKKKDTBYWKKWGWKKGTGYKTRWGTGTR	ZNF223	DNA-N43_DR	670	719	-	55.3977	7.36e-20	3.05e-15	GGTGTGTGTGTGTGTGTGTGTGTGTGTGTGTGTGTGTGTGTGTGTGTGTG
KKTKKGTGTKKKHRTKTGKGYKKKKDTBYWKKWGWKKGTGYKTRWGTGTR	ZNF223	ERV1-N3-I_DR	3689	3738	-	55.3977	7.36e-20	3.05e-15	GGTGTGTGTGTGTGTGTGTGTGTGTGTGTGTGTGTGTGTGTGTGTGTGTG
KKTKKGTGTKKKHRTKTGKGYKKKKDTBYWKKWGWKKGTGYKTRWGTGTR	ZNF223	Zisupton-7_DR	4622	4671	+	55.3977	7.36e-20	3.05e-15	ggtgtgtgtgtgtgtgtgtgtgtgtgtgtgtgtgtgtgtgtgtgtgtgtg
KKTKKGTGTKKKHRTKTGKGYKKKKDTBYWKKWGWKKGTGYKTRWGTGTR	ZNF223	DNA6-6_DR	9934	9983	+	55.3977	7.36e-20	3.05e-15	ggtgtgtgtgtgtgtgtgtgtgtgtgtgtgtgtgtgtgtgtgtgtgtgtg
GTGKGTGWGKGDGKDKRDGTGTGTGARYSBGKGNGKKKGTGTGTGWRKKK	ZNF18	Gypsy82-LTR_Dr	688	737	+	53.4568	7.62e-20	2.9e-15	gtgtgtgtgtgtgtgtgtgtgtgtgtgtgtgtttgtgtgtgtgtgtgggt
TCTCTCTCTCTCTCTCTCTCTCTCTCTCTCTCTCTCTCTCTCTCTCTCTC	ZNF212	DNA9-3_DR	9402	9451	+	44.8182	7.65e-20	3.95e-15	tctctctctctctctctctctctctctctctctctctctctatatatata
TGTGTGTGTGTGTGTGTGDKKKKKKKKGTGTGTGTGTGTGTGTGTGTGTG	ZNF19	LOOPERN2_DR	294	343	-	55.4737	7.7e-20	1.8e-15	TGTGTGCGTGTGTTTGTGGGTGTGCGTGTGTTTGTGGGTGTGTGTGTGTG
TGTGTGTGTGTGTGTGTGDKKKKKKKKGTGTGTGTGTGTGTGTGTGTGTG	ZNF19	Kolobok-N9_DR	296	345	-	55.4737	7.7e-20	1.8e-15	TGTGTGCGTGTGTTTGTGGGTGTGCGTGTGTTTGTGGGTGTGTGTGTGTG
GTRYRTGTGYGYRTGTGYGTGTGYGYGYRYRCRYRYRYGYRYRYRCRYA	ZNF557	DIRS-8B_DR	4860	4908	+	56.122	7.7e-20	2.4e-15	gtgtgtgtgtgtgtgtatgtgtgtgtgtgtgtgtgtgtgtgtgtgcgtg
TCTCTCTCTCTCTCTCTCTCTCTCTCTCTCTCTCTCTCTCTCTCTCTCTC	ZNF212	DNA-TA-4_DR	1436	1485	+	44.7727	7.76e-20	3.98e-15	tctctctctctctctctctctctctctctctctctctctatctatatata
TGTGTGTGTGTGTGTGTGDKKKKKKKKGTGTGTGTGTGTGTGTGTGTGTG	ZNF19	ERV1-N3-I_DR	3593	3642	-	55.4474	7.92e-20	1.85e-15	TGTGTGTGTGTGTGTGTGTGTGTGTGTGTGTGTGTGTTTATGTGCGTGTG
AGRGAGRGAGRGAGRGAGRGAGRGAGRGAGRGAGRGAGRGA	ZNF169-rep2	CryptonV-4N1_DR	5948	5988	-	58.9857	7.95e-20	6.2e-15	AAAGAAAGAGAGAGAGAGAGAGAGAGAGAGAGAGAGAGAGA
GTRYRTGTGYGYRTGTGYGTGTGYGYGYRYRCRYRYRYGYRYRYRCRYA	ZNF557	Zisupton-6_DR	9369	9417	-	56.0732	8.14e-20	2.52e-15	GTGTGTGTGTGTGTGTGTGTGTGTGTGTGTGTGCGTATGTATGTATGTA
GTRYRTGTGYGYRTGTGYGTGTGYGYGYRYRCRYRYRYGYRYRYRCRYA	ZNF557	Zisupton-6_DR	9375	9423	-	56.061	8.25e-20	2.55e-15	GTGTGTGTGTGTGTGTGTGTGTGTGTGTGTGTGTGTGTGCGTATGTATG
GTRYRTGTGYGYRTGTGYGTGTGYGYGYRYRCRYRYRYGYRYRYRCRYA	ZNF557	hAT-2n1_DR	1092	1140	+	56.0488	8.36e-20	2.58e-15	gtgtgtgtgtgtgtgtgtgtgtgtgtgtgtgcgtgcgtgcgtgtttggg
KKTKKGTGTKKKHRTKTGKGYKKKKDTBYWKKWGWKKGTGYKTRWGTGTR	ZNF223	ERV1-N3-I_DR	3633	3682	-	55.2841	8.46e-20	3.5e-15	TGTGTGTGTGTGTGTGTGTGTTTGTGTGTGTGTGTGTGTGTGTGTGTGTG
GTGKGTGWGKGDGKDKRDGTGTGTGARYSBGKGNGKKKGTGTGTGWRKKK	ZNF18	hAT-N48B_DR	469	518	-	53.358	8.62e-20	3.27e-15	GTGTGTGTGTGTGTGTGTGTGTGTGTGTGTGTGTGTGTGTGTGTGAGTGA
TGTGTGTGTGTGTGTGTGDKKKKKKKKGTGTGTGTGTGTGTGTGTGTGTG	ZNF19	DNA9TA1_DR	1213	1262	+	55.3421	8.85e-20	2.06e-15	tgtgtgtgtgtgtgtgtgtgtgtgtgtgtgtgtgtgtgtgcgtgcgtgtt
GTGKGTGWGKGDGKDKRDGTGTGTGARYSBGKGNGKKKGTGTGTGWRKKK	ZNF18	Gypsy82-LTR_Dr	678	727	+	53.3333	8.89e-20	3.35e-15	gtgtgtgtgtgtgtgtgtgtgtgtgtgtgtgtgtgtgtgtgtttgtgtgt
GTGKGTGWGKGDGKDKRDGTGTGTGARYSBGKGNGKKKGTGTGTGWRKKK	ZNF18	ERV1-N3-I_DR	3654	3703	-	53.3333	8.89e-20	3.35e-15	GTGTGTGTGTGTGTGTGTGTGTGTGTGTGTGTGTGTGTGTGTTTGTGTGT
AGRGAGRGAGRGAGRGAGRGAGRGAGRGAGRGAGRGAGRGA	ZNF169-rep2	Gypsy-150-LTRb_DR	70	110	-	58.8429	8.97e-20	6.91e-15	AGAGAGAGAGAGAGAGAGAGAGAGAGAGAGAGAGAAAGAAA
AGRGAGRGAGRGAGRGAGRGAGRGAGRGAGRGAGRGAGRGA	ZNF169-rep2	DNA-2-32_DR	2773	2813	-	58.8429	8.97e-20	6.91e-15	AGAGAGAGAGAGAGAGAGAGAGAGAGAGAGAGAGAAAGAAA
TCTCTCTCTCTCTCTCTCTCTCTCTCTCTCTCTCTCTCTCTCTCTCTCTC	ZNF212	hAT-N39_DR	907	956	-	44.25	9.35e-20	4.78e-15	TCTCTCTCTCCCTCTCTCTCTCCCTCTCTCTCTCCTTTTCTGTCTGTCTC
AGRGAGRGAGRGAGRGAGRGAGRGAGRGAGRGAGRGAGRGA	ZNF169-rep2	hAT-N48B_DR	619	659	-	58.7429	9.77e-20	7.42e-15	AGAGAGAGAGAGAGAGAGAGAGAGAGAGAGAGAGATAGAGA
AGRGAGRGAGRGAGRGAGRGAGRGAGRGAGRGAGRGAGRGA	ZNF169-rep2	CryptonV-4N1_DR	5924	5964	-	58.7429	9.77e-20	7.42e-15	AGAGAGAGAGAGAGAGAGAGAGAAAGAGAGAGAGAGAGAGC
AGRGAGRGAGRGAGRGAGRGAGRGAGRGAGRGAGRGAGRGA	ZNF169-rep2	BHIKHARI-5-I_DR	9213	9253	-	58.7286	9.89e-20	7.47e-15	GGAAAGGAAGAGAGAGAGAGAGAGAGAGAGAGAGAGAGAGA
GTGKGTGWGKGDGKDKRDGTGTGTGARYSBGKGNGKKKGTGTGTGWRKKK	ZNF18	ERV1-N3-I_DR	3624	3673	-	53.2346	1.01e-19	3.78e-15	GTGTGTGTGTGTTTGTGTGTGTGTGTGTGTGTGTGTGTGTGTGTGTGTGT
TGTGTGTGTGTGTGTGTGDKKKKKKKKGTGTGTGTGTGTGTGTGTGTGTG	ZNF19	ENSPM-6_DR	14881	14930	+	55.1974	1.03e-19	2.4e-15	tgtgtgtgtgtgtgtgtgtgtgtgtgtgtgtgtgtgtgtgtgtgttttag
RGGGRGRGGRRGAGGGRGRGGGRGRGGRR	ZNF282-rep2	Gypsy98-LTR_Dr	1357	1385	-	43.9828	1.04e-19	6.17e-13	GGGGGGGGGGGGGGGGGGGGGGGGGGGGA
KKTKKGTGTKKKHRTKTGKGYKKKKDTBYWKKWGWKKGTGYKTRWGTGTR	ZNF223	ERV1-N3-I_DR	3621	3670	-	55.1136	1.04e-19	4.26e-15	TGTGTGTGTTTGTGTGTGTGTGTGTGTGTGTGTGTGTGTGTGTGTGTGTG
KKTKKGTGTKKKHRTKTGKGYKKKKDTBYWKKWGWKKGTGYKTRWGTGTR	ZNF223	ERV1-N3-I_DR	3637	3686	-	55.1136	1.04e-19	4.26e-15	TGTGTGTGTGTGTGTGTGTGTGTGTTTGTGTGTGTGTGTGTGTGTGTGTG
KKTKKGTGTKKKHRTKTGKGYKKKKDTBYWKKWGWKKGTGYKTRWGTGTR	ZNF223	ERV1-N3-I_DR	3639	3688	-	55.1136	1.04e-19	4.26e-15	TGTGTGTGTGTGTGTGTGTGTGTGTGTTTGTGTGTGTGTGTGTGTGTGTG
ATSSATSSATGSATSSATSSATSSATSSATSSATSSATSSATSSATSSAT	ZNF333	Polinton-4_DR	12623	12672	+	59.5647	1.05e-19	8.44e-14	ctgaatggatggatggatggatggatggatggatggatggatggatggat
GTGKGTGWGKGDGKDKRDGTGTGTGARYSBGKGNGKKKGTGTGTGWRKKK	ZNF18	hAT-2n1_DR	1076	1125	+	53.1975	1.05e-19	3.89e-15	gtgtgtgtgtgtgtgtgtgtgtgtgtgtgtgtgtgtgtgtgtgtgtgcgt
GTGKGTGWGKGDGKDKRDGTGTGTGARYSBGKGNGKKKGTGTGTGWRKKK	ZNF18	Polinton-4N1_DR	4752	4801	+	53.1975	1.05e-19	3.89e-15	gtgtgtgtgtgtgtgtgtgtgtgtgtgtgtgtgtgtgtgtgtgtgtgcgt
GTGKGTGWGKGDGKDKRDGTGTGTGARYSBGKGNGKKKGTGTGTGWRKKK	ZNF18	EnSpm-N13_DR	5984	6033	+	53.1975	1.05e-19	3.89e-15	gtgtgtgtgtgtgtgtgtgtgtgtgtgtgtgtgtgtgcgtgcgtgtgtgt
GTGKGTGWGKGDGKDKRDGTGTGTGARYSBGKGNGKKKGTGTGTGWRKKK	ZNF18	EnSpm-7_DR	7117	7166	+	53.1975	1.05e-19	3.89e-15	gtgtgtgtgtgtgtgtgtgtgtgtgtgtgtgtgtgtgtgtgtgtgtgcgt
GTGKGTGWGKGDGKDKRDGTGTGTGARYSBGKGNGKKKGTGTGTGWRKKK	ZNF18	Zisupton-6_DR	9382	9431	-	53.1975	1.05e-19	3.89e-15	GTGTGTGTGTGTGTGTGTGTGTGTGTGTGTGTGTGTGTGTGTGTGTGCGT
TCTCTCTCTCTCTCTCTCTCTCTCTCTCTCTCTCTCTCTCTCTCTCTCTC	ZNF212	hAT-N48B_DR	435	484	+	43.8636	1.07e-19	5.45e-15	actctctctctctctctctctctctctctctctctcactcacacacacac
AGRGAGRGAGRGAGRGAGRGAGRGAGRGAGRGAGRGAGRGA	ZNF169-rep2	Gypsy-150-LTRb_DR	66	106	-	58.6143	1.09e-19	8.17e-15	AGAGAGAGAGAGAGAGAGAGAGAGAGAGAGAAAGAAAGAGA
GTGKGTGWGKGDGKDKRDGTGTGTGARYSBGKGNGKKKGTGTGTGWRKKK	ZNF18	Zisupton-7_DR	4649	4698	+	53.1605	1.1e-19	4.06e-15	gtgtgtgtgtgtgtgtgtgtgtgtgtgtgtgtgtgtgtgtgtgtgtggta
TGTGTGTGTGTGTGTGTGDKKKKKKKKGTGTGTGTGTGTGTGTGTGTGTG	ZNF19	Zisupton-6_DR	9439	9488	-	55.1316	1.11e-19	2.57e-15	ACTGTGTGTGTATGTGTGTGTTTGTGTTTGTGTGTGTGTGTGTGTGTGTG
TGTGTGTGTGTGTGTGTGDKKKKKKKKGTGTGTGTGTGTGTGTGTGTGTG	ZNF19	Zisupton-6_DR	9375	9424	-	55.1184	1.12e-19	2.6e-15	TGTGTGTGTGTGTGTGTGTGTGTGTGTGTGTGTGTGTGTGCGTATGTATG
GTRYRTGTGYGYRTGTGYGTGTGYGYGYRYRCRYRYRYGYRYRYRCRYA	ZNF557	Zisupton-6_DR	9373	9421	-	55.7805	1.13e-19	3.47e-15	GTGTGTGTGTGTGTGTGTGTGTGTGTGTGTGTGTGTGCGTATGTATGTA
GTRYRTGTGYGYRTGTGYGTGTGYGYGYRYRCRYRYRYGYRYRYRCRYA	ZNF557	DNA9TA1_DR	1214	1262	+	55.7561	1.16e-19	3.55e-15	gtgtgtgtgtgtgtgtgtgtgtgtgtgtgtgtgtgtgtgcgtgcgtgtt
GTGKGTGWGKGDGKDKRDGTGTGTGARYSBGKGNGKKKGTGTGTGWRKKK	ZNF18	ERV1-N3-I_DR	3628	3677	-	53.1111	1.17e-19	4.28e-15	GTGTGTGTGTGTGTGTTTGTGTGTGTGTGTGTGTGTGTGTGTGTGTGTGT
GTGKGTGWGKGDGKDKRDGTGTGTGARYSBGKGNGKKKGTGTGTGWRKKK	ZNF18	Gypsy-31-LTR_DR	77	126	-	53.0988	1.19e-19	4.28e-15	GTGTGTGTGTGTGTGTGTGTGTGTGTGTGTGTGTGTGTGTGTGTGTGTAT
GTGKGTGWGKGDGKDKRDGTGTGTGARYSBGKGNGKKKGTGTGTGWRKKK	ZNF18	hAT-N131_DR	255	304	-	53.0988	1.19e-19	4.28e-15	GTGTGTGTGTGTGTGTGTGTGTGTGTGTGTGTGTGTGTGTGTGTGTGTAT
GTGKGTGWGKGDGKDKRDGTGTGTGARYSBGKGNGKKKGTGTGTGWRKKK	ZNF18	EnSpm-9_DR	923	972	+	53.0988	1.19e-19	4.28e-15	gtgtgtgtgtgtgtgtgtgtgtgtgtgtgtgtgtgtgtgtgtgtgtgtat
GTGKGTGWGKGDGKDKRDGTGTGTGARYSBGKGNGKKKGTGTGTGWRKKK	ZNF18	EnSpm-N46_DR	2216	2265	-	53.0988	1.19e-19	4.28e-15	GTGTGTGTGTGTGTGTGTGTGTGTGTGTGTGTGTGTGTGTGTGTGTGTAT
GTGKGTGWGKGDGKDKRDGTGTGTGARYSBGKGNGKKKGTGTGTGWRKKK	ZNF18	EnSpm-N14_DR	3570	3619	-	53.0988	1.19e-19	4.28e-15	GTGTGTGTGTGTGTGTGTGTGTGTGTGTGTGTGTGTGTGTGTGTGTGTAT
GTGKGTGWGKGDGKDKRDGTGTGTGARYSBGKGNGKKKGTGTGTGWRKKK	ZNF18	ENSPM-6_DR	13948	13997	-	53.0988	1.19e-19	4.28e-15	GTGTGTGTGTGTGTGTGTGTGTGTGTGTGTGTGTGTGTGTGTGTGTGTAT
GTGKGTGWGKGDGKDKRDGTGTGTGARYSBGKGNGKKKGTGTGTGWRKKK	ZNF18	Polinton-1_DR	17128	17177	-	53.0988	1.19e-19	4.28e-15	GTGTGTGTGTGTGTGTGTGTGTGTGTGTGTGTGTGTGTGTGTGTGTGTAT
GTGKGTGWGKGDGKDKRDGTGTGTGARYSBGKGNGKKKGTGTGTGWRKKK	ZNF18	ERV1-N3-I_DR	3640	3689	-	53.0864	1.21e-19	4.33e-15	GTGTGTGTGTGTGTGTGTGTGTGTGTGTTTGTGTGTGTGTGTGTGTGTGT
GTRYRTGTGYGYRTGTGYGTGTGYGYGYRYRCRYRYRYGYRYRYRCRYA	ZNF557	EnSpm-7_DR	7143	7191	+	55.7073	1.22e-19	3.74e-15	gtgtgtgtgtgtgtgtgtgtgcgtgcgcacatgcgcgcacatgcttgcg
KKTKKGTGTKKKHRTKTGKGYKKKKDTBYWKKWGWKKGTGYKTRWGTGTR	ZNF223	ERV1-N3-I_DR	3615	3664	-	54.9659	1.24e-19	5.05e-15	TGTTTGTGTGTGTGTGTGTGTGTGTGTGTGTGTGTGTGTGTGTGTGTGTG
KKTKKGTGTKKKHRTKTGKGYKKKKDTBYWKKWGWKKGTGYKTRWGTGTR	ZNF223	Zisupton-6_DR	9415	9464	-	54.9659	1.24e-19	5.05e-15	TGTTTGTGTGTGTGTGTGTGTGTGTGTGTGTGTGTGTGTGTGTGTGTGTG
GTGKGTGWGKGDGKDKRDGTGTGTGARYSBGKGNGKKKGTGTGTGWRKKK	ZNF18	Polinton-1_DR	17609	17658	-	53.0617	1.25e-19	4.45e-15	GTGTGTGTGTGTGTGTGTCTGTGTGTGTGTGTGTGTGTGTGTGTGTGTGT
TCTCTCTCTCTCTCTCTCTCTCTCTCTCTCTCTCTCTCTCTCTCTCTCTC	ZNF212	hAT-30N1_DR	1395	1444	-	43.3864	1.26e-19	6.39e-15	TTTGCCTCCCGATCTCTCTCTCTCTCTCTCTCTCTCTCTCTCTCTCTCTC
GTGKGTGWGKGDGKDKRDGTGTGTGARYSBGKGNGKKKGTGTGTGWRKKK	ZNF18	ERV1-N3-I_DR	3646	3695	-	53.0494	1.26e-19	4.5e-15	GTGTGTGTGTGTGTGTGTGTGTGTGTGTGTGTGTTTGTGTGTGTGTGTGT
GTRYRTGTGYGYRTGTGYGTGTGYGYGYRYRCRYRYRYGYRYRYRCRYA	ZNF557	DNA6-6_DR	9963	10011	+	55.6585	1.29e-19	3.93e-15	gtgtgtgtgtgtgtgtgtgtgtgtgtgtgtgtgtgtgtgtgtgtgtcca
GTGKGTGWGKGDGKDKRDGTGTGTGARYSBGKGNGKKKGTGTGTGWRKKK	ZNF18	hAT-2n1_DR	1082	1131	+	53.0247	1.3e-19	4.63e-15	gtgtgtgtgtgtgtgtgtgtgtgtgtgtgtgtgtgtgtgtgcgtgcgtgc
TCTCTCTCTCTCTCTCTCTCTCTCTCTCTCTCTCTCTCTCTCTCTCTCTC	ZNF212	CryptonV-2_DR	760	809	-	43.2727	1.32e-19	6.65e-15	GCTGCGCTGCTCTCTCTCTCTCTCTCTCTCTCTCTCTCTCTCTCTCTCTC
TCTCTCTCTCTCTCTCTCTCTCTCTCTCTCTCTCTCTCTCTCTCTCTCTC	ZNF212	hAT-N48B_DR	627	676	+	43.2045	1.35e-19	6.78e-15	tctctctctctctctctctctctctctctctctctctctcacacacacat
GTRYRTGTGYGYRTGTGYGTGTGYGYGYRYRCRYRYRYGYRYRYRCRYA	ZNF557	DIRS-15B_DR	4024	4072	+	55.6098	1.36e-19	4.14e-15	gtatgtgtgtgtgtgtgtgcatgcgtgcatgtgtacgtgtgcatgcgca
TGTGTGTGTGTGTGTGTGDKKKKKKKKGTGTGTGTGTGTGTGTGTGTGTG	ZNF19	Zisupton-7_DR	4650	4699	+	54.9342	1.36e-19	3.14e-15	tgtgtgtgtgtgtgtgtgtgtgtgtgtgtgtgtgtgtgtgtgtgtggtat
GTRYRTGTGYGYRTGTGYGTGTGYGYGYRYRCRYRYRYGYRYRYRCRYA	ZNF557	Harbinger-5_DR	708	756	+	55.5854	1.4e-19	4.23e-15	gtgtgtgtgtgtgtgtgtgtgtgtgtgtgtgtgtgtgtgtgtgtgttta
GTRYRTGTGYGYRTGTGYGTGTGYGYGYRYRCRYRYRYGYRYRYRCRYA	ZNF557	ERV1-N3-I_DR	3603	3651	-	55.5854	1.4e-19	4.23e-15	GTGTGTGTGTGTGTGTGTGTGTGTGTGTGTGTGTGTGTGTGTGTGTTTA
GTGKGTGWGKGDGKDKRDGTGTGTGARYSBGKGNGKKKGTGTGTGWRKKK	ZNF18	HE2_DR	266	315	+	52.963	1.41e-19	4.98e-15	gtgtgtgtgtgtgtgtgtgtgtgtgtgtgtgtgtgtgaatgtgtgtgtgg
GTRYRTGTGYGYRTGTGYGTGTGYGYGYRYRCRYRYRYGYRYRYRCRYA	ZNF557	HATN11B_DR	431	479	-	55.5732	1.41e-19	4.28e-15	CTGTGTGTGTGTGTGTGTGTGTGTGTGTGTGTGTGTGTGTGTGTGTGCG
GTGKGTGWGKGDGKDKRDGTGTGTGARYSBGKGNGKKKGTGTGTGWRKKK	ZNF18	hAT-N180_DR	811	860	+	52.9383	1.45e-19	5.12e-15	gtgtgtgtgtgtgtgtgtgagtgtgagtgtggtgtgtggtgtgtgtgtgt
TGTGTGTGTGTGTGTGTGDKKKKKKKKGTGTGTGTGTGTGTGTGTGTGTG	ZNF19	LOOPERN2_DR	282	331	-	54.8684	1.46e-19	3.36e-15	TTTGTGGGTGTGCGTGTGTTTGTGGGTGTGTGTGTGTGTGTGTGTCTGGG
GTGKGTGWGKGDGKDKRDGTGTGTGARYSBGKGNGKKKGTGTGTGWRKKK	ZNF18	ERV1-N3-I_DR	3642	3691	-	52.9259	1.47e-19	5.18e-15	GTGTGTGTGTGTGTGTGTGTGTGTGTGTGTTTGTGTGTGTGTGTGTGTGT
GTRYRTGTGYGYRTGTGYGTGTGYGYGYRYRCRYRYRYGYRYRYRCRYA	ZNF557	ENSPM-6_DR	31719	31767	-	55.5244	1.49e-19	4.5e-15	GTGTGTGTGTGTGTGTGTGTGCGTGCGTGCGTGCGTGTATATATGTGTG
TGTGTGTGTGTGTGTGTGDKKKKKKKKGTGTGTGTGTGTGTGTGTGTGTG	ZNF19	HATN11B_DR	439	488	-	54.8421	1.5e-19	3.45e-15	TGTTTGTTGCTGTGTGTGTGTGTGTGTGTGTGTGTGTGTGTGTGTGTGTG
KKTKKGTGTKKKHRTKTGKGYKKKKDTBYWKKWGWKKGTGYKTRWGTGTR	ZNF223	hAT-N180_DR	818	867	+	54.8068	1.5e-19	6.09e-15	tgtgtgtgtgtgagtgtgagtgtggtgtgtggtgtgtgtgtgtgtgtgtg
TGTGTGTGTGTGTGTGTGDKKKKKKKKGTGTGTGTGTGTGTGTGTGTGTG	ZNF19	hAT-2n1_DR	1075	1124	+	54.8289	1.52e-19	3.46e-15	tgtgtgtgtgtgtgtgtgtgtgtgtgtgtgtgtgtgtgtgtgtgtgtgcg
TGTGTGTGTGTGTGTGTGDKKKKKKKKGTGTGTGTGTGTGTGTGTGTGTG	ZNF19	Polinton-4N1_DR	4751	4800	+	54.8289	1.52e-19	3.46e-15	tgtgtgtgtgtgtgtgtgtgtgtgtgtgtgtgtgtgtgtgtgtgtgtgcg
TGTGTGTGTGTGTGTGTGDKKKKKKKKGTGTGTGTGTGTGTGTGTGTGTG	ZNF19	Helitron-2_DR	6027	6076	-	54.8289	1.52e-19	3.46e-15	TGTGTGTGTGTGTGTGTGTGTGTGTGTGTGTGTGTGTGTGTGTGTGTGCG
TGTGTGTGTGTGTGTGTGDKKKKKKKKGTGTGTGTGTGTGTGTGTGTGTG	ZNF19	EnSpm-7_DR	7116	7165	+	54.8289	1.52e-19	3.46e-15	tgtgtgtgtgtgtgtgtgtgtgtgtgtgtgtgtgtgtgtgtgtgtgtgcg
TGTGTGTGTGTGTGTGTGDKKKKKKKKGTGTGTGTGTGTGTGTGTGTGTG	ZNF19	DNA7-N1_DR	9273	9322	+	54.8289	1.52e-19	3.46e-15	tatatatgtgtgtgtgtgtgtgtgtgtgtgtgtgtgtgtgtgtgtgtgtt
TGTGTGTGTGTGTGTGTGDKKKKKKKKGTGTGTGTGTGTGTGTGTGTGTG	ZNF19	Zisupton-6_DR	9383	9432	-	54.8289	1.52e-19	3.46e-15	TGTGTGTGTGTGTGTGTGTGTGTGTGTGTGTGTGTGTGTGTGTGTGTGCG
GTRYRTGTGYGYRTGTGYGTGTGYGYGYRYRCRYRYRYGYRYRYRCRYA	ZNF557	Gypsy-31-LTR_DR	72	120	-	55.4878	1.55e-19	4.66e-15	GTGTGTGTGTGTGTGTGTGTGTGTGTGTGTGTGTGTGTGTGTATATATA
GTRYRTGTGYGYRTGTGYGTGTGYGYGYRYRCRYRYRYGYRYRYRCRYA	ZNF557	hAT-N131_DR	250	298	-	55.4878	1.55e-19	4.66e-15	GTGTGTGTGTGTGTGTGTGTGTGTGTGTGTGTGTGTGTGTGTATATATA
GTRYRTGTGYGYRTGTGYGTGTGYGYGYRYRCRYRYRYGYRYRYRCRYA	ZNF557	Gypsy118-LTR_DR	457	505	+	55.439	1.64e-19	4.88e-15	gtgtgtgcgtgcgtgcgtgcgtgcgtgcgtgtgtgtgtgcgtgcgtgtg
GTRYRTGTGYGYRTGTGYGTGTGYGYGYRYRCRYRYRYGYRYRYRCRYA	ZNF557	DIRS-8B_DR	4858	4906	+	55.439	1.64e-19	4.88e-15	gtgtgtgtgtgtgtgtgtatgtgtgtgtgtgtgtgtgtgtgtgtgtgcg
GTRYRTGTGYGYRTGTGYGTGTGYGYGYRYRCRYRYRYGYRYRYRCRYA	ZNF557	IS3EU-1_DR	1920	1968	-	55.439	1.64e-19	4.88e-15	GTGTGTGTGTGTGTGTGTATGTGTGTGTGTGTATGTGTGTGTGTGTACA
AGRGAGRGAGRGAGRGAGRGAGRGAGRGAGRGAGRGAGRGA	ZNF169-rep2	Helitron-N3_DR	2728	2768	-	58.0571	1.73e-19	1.29e-14	AGAGAGAGAGAGAGAGAGAGAGAGAGAGAGAGAGAGAGGAC
GTGKGTGWGKGDGKDKRDGTGTGTGARYSBGKGNGKKKGTGTGTGWRKKK	ZNF18	ERV1-N3-I_DR	3644	3693	-	52.7901	1.74e-19	6.1e-15	GTGTGTGTGTGTGTGTGTGTGTGTGTGTGTGTTTGTGTGTGTGTGTGTGT
TGTGTGTGTGTGTGTGTGDKKKKKKKKGTGTGTGTGTGTGTGTGTGTGTG	ZNF19	Polinton-4_DR	17136	17185	+	54.6974	1.74e-19	3.96e-15	tgtgtgtgtgtgtgtgtgtgtgtgtgtgtgtgtgtgtgtgtgtgcatttg
GTGKGTGWGKGDGKDKRDGTGTGTGARYSBGKGNGKKKGTGTGTGWRKKK	ZNF18	EnSpm-9_DR	729	778	+	52.7654	1.79e-19	6.23e-15	gtgtgtgtgtgtgtgtgtgtgtgtgtgtgtgtgtgtgtgtgtgtgtgaga
GTGKGTGWGKGDGKDKRDGTGTGTGARYSBGKGNGKKKGTGTGTGWRKKK	ZNF18	hAT-N48C_DR	542	591	-	52.7654	1.79e-19	6.23e-15	GTGTGTGTGTGTGTGTGTGTGTGTGTGTGTGTGTGTGTGTGTGTGTGAGA
GTGKGTGWGKGDGKDKRDGTGTGTGARYSBGKGNGKKKGTGTGTGWRKKK	ZNF18	DNA-N43_DR	653	702	-	52.7654	1.79e-19	6.23e-15	GTGTGTGTGTGTGTGTGTGTGTGTGTGTGTGTGTGTGTGTGTGTGTGAGA
TGTGTGTGTGTGTGTGTGDKKKKKKKKGTGTGTGTGTGTGTGTGTGTGTG	ZNF19	hAT-2n1_DR	1077	1126	+	54.6711	1.79e-19	4.04e-15	tgtgtgtgtgtgtgtgtgtgtgtgtgtgtgtgtgtgtgtgtgtgtgcgtg
TGTGTGTGTGTGTGTGTGDKKKKKKKKGTGTGTGTGTGTGTGTGTGTGTG	ZNF19	Polinton-4N1_DR	4753	4802	+	54.6711	1.79e-19	4.04e-15	tgtgtgtgtgtgtgtgtgtgtgtgtgtgtgtgtgtgtgtgtgtgtgcgtg
TGTGTGTGTGTGTGTGTGDKKKKKKKKGTGTGTGTGTGTGTGTGTGTGTG	ZNF19	EnSpm-7_DR	7118	7167	+	54.6711	1.79e-19	4.04e-15	tgtgtgtgtgtgtgtgtgtgtgtgtgtgtgtgtgtgtgtgtgtgtgcgtg
GTRYRTGTGYGYRTGTGYGTGTGYGYGYRYRCRYRYRYGYRYRYRCRYA	ZNF557	EnSpm-N13_DR	5988	6036	+	55.3537	1.8e-19	5.34e-15	gtgtgtgtgtgtgtgtgtgtgtgtgtgtgtgtgcgtgcgtgtgtgtgaa
GTGKGTGWGKGDGKDKRDGTGTGTGARYSBGKGNGKKKGTGTGTGWRKKK	ZNF18	DNA-N43_DR	541	590	-	52.7531	1.82e-19	6.29e-15	GTGTGGGTGTGTGTGTGTGTGTGTGTGTGTGTGTGTGTGTGTGTGTGTGT
GTGKGTGWGKGDGKDKRDGTGTGTGARYSBGKGNGKKKGTGTGTGWRKKK	ZNF18	DNA-N43_DR	671	720	-	52.7531	1.82e-19	6.29e-15	GGGTGTGTGTGTGTGTGTGTGTGTGTGTGTGTGTGTGTGTGTGTGTGTGT
GTRYRTGTGYGYRTGTGYGTGTGYGYGYRYRCRYRYRYGYRYRYRCRYA	ZNF557	IS3EU-4_DR	14096	14144	-	55.3415	1.82e-19	5.4e-15	ATATATGTGTGTGTGTGTGTGTGTGTGTGTGTGTGTGTGTGTGTGCGCG
TCTCTCTCTCTCTCTCTCTCTCTCTCTCTCTCTCTCTCTCTCTCTCTCTC	ZNF212	hAT-30N1_DR	1307	1356	-	42.3068	1.83e-19	9.13e-15	TCTCTCTCTCTCTCTCTCTCTCTCTCTCTCTCTCCCGCTCCCTCTATGCC
TGTGTGTGTGTGTGTGTGDKKKKKKKKGTGTGTGTGTGTGTGTGTGTGTG	ZNF19	ERV1-N3-I_DR	3713	3762	-	54.6447	1.84e-19	4.15e-15	TGTGTTTGTGTGTGTATGTTGTGTGGTGTGTGTGTGTGTGTGTGTGTGTG
KKTKKGTGTKKKHRTKTGKGYKKKKDTBYWKKWGWKKGTGYKTRWGTGTR	ZNF223	DNA-N43_DR	672	721	-	54.6023	1.92e-19	7.73e-15	TGGGTGTGTGTGTGTGTGTGTGTGTGTGTGTGTGTGTGTGTGTGTGTGTG
TGTGTGTGTGTGTGTGTGDKKKKKKKKGTGTGTGTGTGTGTGTGTGTGTG	ZNF19	EnSpm-21_DR	6910	6959	-	54.5921	1.94e-19	4.37e-15	TGTGTGTGTGTGTGTGTGTGTGTGTGTGTGTGTGTGTGTCTGAGTCTGTG
GTGKGTGWGKGDGKDKRDGTGTGTGARYSBGKGNGKKKGTGTGTGWRKKK	ZNF18	DNA9TA1_DR	1204	1253	+	52.6914	1.96e-19	6.76e-15	gtgtgcgtgtgtgtgtgtgtgtgtgtgtgtgtgtgtgtgtgtgtgtgtgc
GTRYRTGTGYGYRTGTGYGTGTGYGYGYRYRCRYRYRYGYRYRYRCRYA	ZNF557	Harbinger-5_DR	710	758	+	55.2683	1.97e-19	5.83e-15	gtgtgtgtgtgtgtgtgtgtgtgtgtgtgtgtgtgtgtgtgtgtttata
TGTGTGTGTGTGTGTGTGDKKKKKKKKGTGTGTGTGTGTGTGTGTGTGTG	ZNF19	Zisupton-6_DR	8522	8571	-	54.5789	1.97e-19	4.42e-15	GGTGTGTGTGTGTGTGTGTGTGTGTGTGTGTGTGTGTGTATGTATGTATG
GTRYRTGTGYGYRTGTGYGTGTGYGYGYRYRCRYRYRYGYRYRYRCRYA	ZNF557	Polinton-4_DR	17902	17950	+	55.2561	2e-19	5.89e-15	gtgtgtgtgtgtgtgtgtgtgtgtgtgtgtgtgtgtgtgcgtgcatttg
TGTGTGTGTGTGTGTGTGDKKKKKKKKGTGTGTGTGTGTGTGTGTGTGTG	ZNF19	Zisupton-7_DR	11452	11501	+	54.5658	2e-19	4.47e-15	tgtgtgtgtgtgtgtgtgtgtgtgtgtgtgtctgtgtgtgtctgtgtgtg
KKTKKGTGTKKKHRTKTGKGYKKKKDTBYWKKWGWKKGTGYKTRWGTGTR	ZNF223	ERV1-N3-I_DR	3627	3676	-	54.5568	2.02e-19	8.13e-15	TGTGTGTGTGTGTGTTTGTGTGTGTGTGTGTGTGTGTGTGTGTGTGTGTG
GTRYRTGTGYGYRTGTGYGTGTGYGYGYRYRCRYRYRYGYRYRYRCRYA	ZNF557	Zisupton-6_DR	9365	9413	-	55.2439	2.02e-19	5.95e-15	GTGTGTGTGTGTGTGTGTGTGTGTGTGTGCGTATGTATGTATGTATGTA
TGTGTGTGTGTGTGTGTGDKKKKKKKKGTGTGTGTGTGTGTGTGTGTGTG	ZNF19	IS3EU-1_DR	1922	1971	-	54.5526	2.03e-19	4.53e-15	TGTGTGTGTGTGTGTGTGTGTATGTGTGTGTGTGTATGTGTGTGTGTGTA
TGTGTGTGTGTGTGTGTGDKKKKKKKKGTGTGTGTGTGTGTGTGTGTGTG	ZNF19	ENSPM-6_DR	31687	31736	-	54.5395	2.05e-19	4.58e-15	TGCGTGTATATATGTGTGTGTGTGTGTGTGTGTGTGTGTGTGTGTGTGTG
TGTGTGTGTGTGTGTGTGDKKKKKKKKGTGTGTGTGTGTGTGTGTGTGTG	ZNF19	hAT-N48C_DR	539	588	-	54.5263	2.08e-19	4.62e-15	TGTGTGTGTGTGTGTGTGTGTGTGTGTGTGTGTGTGTGTGTGTGAGAGAG
TGTGTGTGTGTGTGTGTGDKKKKKKKKGTGTGTGTGTGTGTGTGTGTGTG	ZNF19	EnSpm-9_DR	732	781	+	54.5263	2.08e-19	4.62e-15	tgtgtgtgtgtgtgtgtgtgtgtgtgtgtgtgtgtgtgtgtgtgagagag
KKTKKGTGTKKKHRTKTGKGYKKKKDTBYWKKWGWKKGTGYKTRWGTGTR	ZNF223	EnSpm-9_DR	922	971	+	54.5227	2.1e-19	8.24e-15	tgtgtgtgtgtgtgtgtgtgtgtgtgtgtgtgtgtgtgtgtgtgtgtgta
KKTKKGTGTKKKHRTKTGKGYKKKKDTBYWKKWGWKKGTGYKTRWGTGTR	ZNF223	Gypsy-31-LTR_DR	78	127	-	54.5227	2.1e-19	8.24e-15	TGTGTGTGTGTGTGTGTGTGTGTGTGTGTGTGTGTGTGTGTGTGTGTGTA
KKTKKGTGTKKKHRTKTGKGYKKKKDTBYWKKWGWKKGTGYKTRWGTGTR	ZNF223	hAT-N131_DR	256	305	-	54.5227	2.1e-19	8.24e-15	TGTGTGTGTGTGTGTGTGTGTGTGTGTGTGTGTGTGTGTGTGTGTGTGTA
KKTKKGTGTKKKHRTKTGKGYKKKKDTBYWKKWGWKKGTGYKTRWGTGTR	ZNF223	EnSpm-N46_DR	2217	2266	-	54.5227	2.1e-19	8.24e-15	TGTGTGTGTGTGTGTGTGTGTGTGTGTGTGTGTGTGTGTGTGTGTGTGTA
KKTKKGTGTKKKHRTKTGKGYKKKKDTBYWKKWGWKKGTGYKTRWGTGTR	ZNF223	EnSpm-N14_DR	3571	3620	-	54.5227	2.1e-19	8.24e-15	TGTGTGTGTGTGTGTGTGTGTGTGTGTGTGTGTGTGTGTGTGTGTGTGTA
KKTKKGTGTKKKHRTKTGKGYKKKKDTBYWKKWGWKKGTGYKTRWGTGTR	ZNF223	ENSPM-6_DR	13949	13998	-	54.5227	2.1e-19	8.24e-15	TGTGTGTGTGTGTGTGTGTGTGTGTGTGTGTGTGTGTGTGTGTGTGTGTA
KKTKKGTGTKKKHRTKTGKGYKKKKDTBYWKKWGWKKGTGYKTRWGTGTR	ZNF223	Polinton-1_DR	17129	17178	-	54.5227	2.1e-19	8.24e-15	TGTGTGTGTGTGTGTGTGTGTGTGTGTGTGTGTGTGTGTGTGTGTGTGTA
KKTKKGTGTKKKHRTKTGKGYKKKKDTBYWKKWGWKKGTGYKTRWGTGTR	ZNF223	ENSPM-6_DR	31669	31718	-	54.5227	2.1e-19	8.24e-15	TGTGTGTGTGTGTGTGTGTGTGTGTGTGTGTGTGTGTGTGTGTGTGTGTA
GTRYRTGTGYGYRTGTGYGTGTGYGYGYRYRCRYRYRYGYRYRYRCRYA	ZNF557	EnSpm-21_DR	6930	6978	-	55.2073	2.1e-19	6.18e-15	GTATGTGTGTGTGTGTGTGTGTGTGTGTGTGTGTGTGTGTGTGTGTGTG
TGTGTGTGTGTGTGTGTGDKKKKKKKKGTGTGTGTGTGTGTGTGTGTGTG	ZNF19	HE2_DR	271	320	+	54.5132	2.11e-19	4.67e-15	tgtgtgtgtgtgtgtgtgtgtgtgtgtgtgtgaatgtgtgtgtggatgtt
TGTGTGTGTGTGTGTGTGDKKKKKKKKGTGTGTGTGTGTGTGTGTGTGTG	ZNF19	L1-56_DR	4835	4884	+	54.5132	2.11e-19	4.67e-15	ttgttctgtgtgtgtgtgtgtgtgtgtgtgtgtgtgtgtgtgtgtgtgtg
AGRGAGRGAGRGAGRGAGRGAGRGAGRGAGRGAGRGAGRGA	ZNF169-rep2	DNA-TA-4_DR	1438	1478	-	57.8143	2.11e-19	1.57e-14	AGATAGAGAGAGAGAGAGAGAGAGAGAGAGAGAGAGAGAGA
KKTKKGTGTKKKHRTKTGKGYKKKKDTBYWKKWGWKKGTGYKTRWGTGTR	ZNF223	ERV1-N3-I_DR	3693	3742	-	54.5114	2.13e-19	8.32e-15	GTGTGGTGTGTGTGTGTGTGTGTGTGTGTGTGTGTGTGTGTGTGTGTGTG
TGTGTGTGTGTGTGTGTGDKKKKKKKKGTGTGTGTGTGTGTGTGTGTGTG	ZNF19	DNA7-N1_DR	9275	9324	+	54.5	2.14e-19	4.73e-15	tatatgtgtgtgtgtgtgtgtgtgtgtgtgtgtgtgtgtgtgtgtgtttt
[truncated: 428,359 more rows]
