# Supplementary material for: Transposable elements drive the evolution of metazoan zinc finger genes
Source: Genome Res. 2023 Aug;33(8):1325–39. doi: 10.1101/gr.277966.123 (PMC10547256; doi:10.1101/gr.277966.123)
Supplement: Supplement 3 [file Supplemental_Data_3.tar.gz › supplementary_data_3/meme-out/Homo_sapiens/chipexo_vs_predicted/tomtom.tsv]

Query_ID	Target_ID	Optimal_offset	p-value	E-value	q-value	Overlap	Query_consensus	Target_consensus	Orientation
AAGCCWWYYWCYSWGRCAAYAMKTRTTGYCWCRGWRRWWGG	CM000681.2_11978083-11980029(+)_1|2|1x0	-24	0.00155593	1.14516	0.425449	7	AAGCCATTCTCTGAGGCAACACGTGTTGTCTCAGTGAATGG	GTTGTCC	+
AAGCCWWYYWCYSWGRCAAYAMKTRTTGYCWCRGWRRWWGG	CM000681.2_36546868-36548353(-)_1|1|1x0	-15	0.00257227	1.89319	0.425449	26	AAGCCATTCTCTGAGGCAACACGTGTTGTCTCAGTGAATGG	GCTATTATTGCTGTTGAGATTATTGTTC	+
AAGCCWWYYWCYSWGRCAAYAMKTRTTGYCWCRGWRRWWGG	CM000669.2_57468707-57469946(+)_1|1|1x0	-24	0.00266485	1.96133	0.425449	7	AAGCCATTCTCTGAGGCAACACGTGTTGTCTCAGTGAATGG	ATTGCCC	+
AAGCCWWYYWCYSWGRCAAYAMKTRTTGYCWCRGWRRWWGG	CM000681.2_43965787-43967353(+)_1|1|1x0	-24	0.00363952	2.67869	0.425449	7	AAGCCATTCTCTGAGGCAACACGTGTTGTCTCAGTGAATGG	TTTGTCC	+
AAGCCWWYYWCYSWGRCAAYAMKTRTTGYCWCRGWRRWWGG	CM000668.2_28995003-28996587(-)_1|1|1x0	9	0.00414299	3.04924	0.425449	34	AAGCCATTCTCTGAGGCAACACGTGTTGTCTCAGTGAATGG	GATATAATTAACACCAGTTCTTCGTCCGTTGTTGTAGTTTCTC	+
AAGCCWWYYWCYSWGRCAAYAMKTRTTGYCWCRGWRRWWGG	CM000681.2_11779965-11781903(+)_1|1|1x0	-15	0.00482872	3.55393	0.425449	26	AAGCCATTCTCTGAGGCAACACGTGTTGTCTCAGTGAATGG	TCCGTCTTTGTTGTCTGCGTTGTGATGTTCAAGGTGGTCGTTGTTC	+
AAGCCWWYYWCYSWGRCAAYAMKTRTTGYCWCRGWRRWWGG	CM000681.2_12043807-12045229(-)_1|1|1x0	12	0.00663721	4.88498	0.425449	31	AAGCCATTCTCTGAGGCAACACGTGTTGTCTCAGTGAATGG	GGATTTTTTTTTGGATTTACTTTTTAGACTGTTATTGTTGTTC	+
AAGCCWWYYWCYSWGRCAAYAMKTRTTGYCWCRGWRRWWGG	CM000681.2_12463998-12465876(-)_1|2|1x0	-9	0.00816229	6.00745	0.425449	32	AAGCCATTCTCTGAGGCAACACGTGTTGTCTCAGTGAATGG	GTCGTCATTATCATTGTTATTATCATTATCGTTACTATTATTACTCTTATTATTC	+
AAGCCWWYYWCYSWGRCAAYAMKTRTTGYCWCRGWRRWWGG	CM000681.2_19933153-19934815(+)_1|1|1x0	18	0.00859302	6.32446	0.425449	31	AAGCCATTCTCTGAGGCAACACGTGTTGTCTCAGTGAATGG	GTTACTAGTACAGTAGTAGCTATTGCTGCTATTACAACAGCTATTACAC	+
AAGCCWWYYWCYSWGRCAAYAMKTRTTGYCWCRGWRRWWGG	CM000664.2_95181053-95182103(+)_1|1|1x0	-6	0.00861744	6.34244	0.425449	25	AAGCCATTCTCTGAGGCAACACGTGTTGTCTCAGTGAATGG	GGAATCGTTGCAGTCACCGTTGTCC	+
AAGCCWWYYWCYSWGRCAAYAMKTRTTGYCWCRGWRRWWGG	CM000667.2_180848794-180851638(-)_1|1|1x0	-18	0.00986778	7.26269	0.425449	10	AAGCCATTCTCTGAGGCAACACGTGTTGTCTCAGTGAATGG	AAAATAGTTC	+
AAGCCWWYYWCYSWGRCAAYAMKTRTTGYCWCRGWRRWWGG	CM000665.2_40486744-40488238(+)_1|1|1x0	-15	0.0104729	7.70805	0.425449	26	AAGCCATTCTCTGAGGCAACACGTGTTGTCTCAGTGAATGG	ATTACAATTATGATTTCGGGTAGAGGTTCCC	+
AAGCCWWYYWCYSWGRCAAYAMKTRTTGYCWCRGWRRWWGG	CM000685.2_46499845-46501375(-)_1|1|1x0	-12	0.0109608	8.06716	0.425449	13	AAGCCATTCTCTGAGGCAACACGTGTTGTCTCAGTGAATGG	GGGACAACAAAAC	+
AAGCCWWYYWCYSWGRCAAYAMKTRTTGYCWCRGWRRWWGG	CM000678.2_89226669-89228559(+)_1|2|1x0	3	0.0118139	8.69503	0.425449	34	AAGCCATTCTCTGAGGCAACACGTGTTGTCTCAGTGAATGG	GGTAGAAGTATTTCCCTGTACATTATTGATACTGTGC	+
AAGCCWWYYWCYSWGRCAAYAMKTRTTGYCWCRGWRRWWGG	CM000681.2_12014847-12016815(-)_1|1|1x0	-12	0.0135756	9.99164	0.425449	29	AAGCCATTCTCTGAGGCAACACGTGTTGTCTCAGTGAATGG	AATAGGTTTATAATTGTTTTTATTATTATTGATATTC	+
AAGCCWWYYWCYSWGRCAAYAMKTRTTGYCWCRGWRRWWGG	CM000665.2_44569851-44571372(+)_1|1|1x0	-15	0.0146496	10.7821	0.425449	26	AAGCCATTCTCTGAGGCAACACGTGTTGTCTCAGTGAATGG	ACAAACATTAGAGCGATAGCGGAGGTGGTAAGTATATGGC	+
AAGCCWWYYWCYSWGRCAAYAMKTRTTGYCWCRGWRRWWGG	CM000681.2_19711354-19713124(-)_1|3|1x0	9	0.0149691	11.0172	0.425449	37	AAGCCATTCTCTGAGGCAACACGTGTTGTCTCAGTGAATGG	TGAATTCGGATGATTATGTACGTTATTTTTATTATTGTTAACGTTC	+
AAGCCWWYYWCYSWGRCAAYAMKTRTTGYCWCRGWRRWWGG	CM000681.2_22313606-22317173(+)_1|8|1x0	-12	0.0157304	11.5776	0.425449	16	AAGCCATTCTCTGAGGCAACACGTGTTGTCTCAGTGAATGG	GAAGGAACAACCGTTC	+
AAGCCWWYYWCYSWGRCAAYAMKTRTTGYCWCRGWRRWWGG	CM000669.2_149103614-149105636(-)_1|2|1x0	27	0.0157586	11.5984	0.425449	28	AAGCCATTCTCTGAGGCAACACGTGTTGTCTCAGTGAATGG	ATTCTAATAATGAATATTATTTGGATAAGGATTGTTGGTATGGATATAAATATTC	+
AAGCCWWYYWCYSWGRCAAYAMKTRTTGYCWCRGWRRWWGG	CM000681.2_51964856-51966245(-)_1|1|1x0	-7	0.0170536	12.5514	0.425449	25	AAGCCATTCTCTGAGGCAACACGTGTTGTCTCAGTGAATGG	GCTCGTGTAATAAAATTGATGTGTC	+
AAGCCWWYYWCYSWGRCAAYAMKTRTTGYCWCRGWRRWWGG	CM000681.2_21293276-21294785(-)_1|2|1x0	-15	0.0171381	12.6136	0.425449	26	AAGCCATTCTCTGAGGCAACACGTGTTGTCTCAGTGAATGG	AAAACAGGTAATGATTCGAGGACTGGTAAAAAGGCAAAGAATC	+
AAGCCWWYYWCYSWGRCAAYAMKTRTTGYCWCRGWRRWWGG	CM000664.2_95214307-95215600(+)_1|1|1x0	-15	0.0177713	13.0796	0.425449	26	AAGCCATTCTCTGAGGCAACACGTGTTGTCTCAGTGAATGG	ATAGTAGTCATTATCAAAAAAGTTAGAGTTC	+
AAGCCWWYYWCYSWGRCAAYAMKTRTTGYCWCRGWRRWWGG	CM000671.2_66917746-66920743(+)_1|2|1x0	-6	0.0183226	13.4854	0.425449	35	AAGCCATTCTCTGAGGCAACACGTGTTGTCTCAGTGAATGG	ATCAGAATTTGAATAATTATTATTGTTATTATTAGTTGGC	+
AAGCCWWYYWCYSWGRCAAYAMKTRTTGYCWCRGWRRWWGG	CM000666.2_271101-272691(-)_1|1|1x0	0	0.0185079	13.6218	0.425449	28	AAGCCATTCTCTGAGGCAACACGTGTTGTCTCAGTGAATGG	TGCGACTATTCTACGACAATGATGAACC	+
AAGCCWWYYWCYSWGRCAAYAMKTRTTGYCWCRGWRRWWGG	CM000681.2_2916852-2918286(+)_1|2|1x0	0	0.018679	13.7478	0.425449	37	AAGCCATTCTCTGAGGCAACACGTGTTGTCTCAGTGAATGG	ATTACTTTCACTGTCACTGTCTCGGTTGCTGTCGGGC	+
AAGCCWWYYWCYSWGRCAAYAMKTRTTGYCWCRGWRRWWGG	CM000668.2_28326168-28326894(-)_1|1|1x0	-15	0.0197485	14.5349	0.425449	19	AAGCCATTCTCTGAGGCAACACGTGTTGTCTCAGTGAATGG	TCGATAACTGTTATGTCTC	+
AAGCCWWYYWCYSWGRCAAYAMKTRTTGYCWCRGWRRWWGG	CM000668.2_26637347-26638556(-)_1|1|1x0	0	0.0198654	14.6209	0.425449	25	AAGCCATTCTCTGAGGCAACACGTGTTGTCTCAGTGAATGG	GAGTCAATTTCTGAGTCATTTTCAC	+
AAGCCWWYYWCYSWGRCAAYAMKTRTTGYCWCRGWRRWWGG	CM000681.2_52652670-52654434(-)_1|1|1x0	0	0.0203988	15.0136	0.425449	41	AAGCCATTCTCTGAGGCAACACGTGTTGTCTCAGTGAATGG	GTCATTACTAAAATGCTACGAATGGCTAATCTAGTTGGAGGTC	+
AAGCCWWYYWCYSWGRCAAYAMKTRTTGYCWCRGWRRWWGG	CM000681.2_52613016-52614621(-)_1|1|1x0	-2	0.0203988	15.0136	0.425449	39	AAGCCATTCTCTGAGGCAACACGTGTTGTCTCAGTGAATGG	GACATTGTTAGAAGAATGACTACTAGTATGAGAAGAAGTTAGC	+
AAGCCWWYYWCYSWGRCAAYAMKTRTTGYCWCRGWRRWWGG	CM000681.2_22179609-22181656(-)_1|1|1x0	-9	0.0203988	15.0136	0.425449	32	AAGCCATTCTCTGAGGCAACACGTGTTGTCTCAGTGAATGG	ACTGTGATTGCTACTATTCGGGGGGTGATTCGGAAGGTGTCGC	+
AAGCCWWYYWCYSWGRCAAYAMKTRTTGYCWCRGWRRWWGG	CM000681.2_12186534-12187998(+)_1|1|1x0	-3	0.020919	15.3964	0.425449	38	AAGCCATTCTCTGAGGCAACACGTGTTGTCTCAGTGAATGG	GTCGTTATTATAATGGTCACGTTTACCATAGTTGGTGTGC	+
AAGCCWWYYWCYSWGRCAAYAMKTRTTGYCWCRGWRRWWGG	CM000681.2_21970719-21974877(-)_1|1|1x0	3	0.0235386	17.3244	0.427462	25	AAGCCATTCTCTGAGGCAACACGTGTTGTCTCAGTGAATGG	ACCAATACCTCTTCGGGGGGGACATCGC	+
AAGCCWWYYWCYSWGRCAAYAMKTRTTGYCWCRGWRRWWGG	CM000664.2_218641955-218645120(-)_1|2|1x0	-21	0.0239079	17.5962	0.427462	7	AAGCCATTCTCTGAGGCAACACGTGTTGTCTCAGTGAATGG	ACTATTC	+
AAGCCWWYYWCYSWGRCAAYAMKTRTTGYCWCRGWRRWWGG	CM000678.2_31076297-31081811(+)_1|7|1x0	-21	0.0239079	17.5962	0.427462	7	AAGCCATTCTCTGAGGCAACACGTGTTGTCTCAGTGAATGG	ATTATTC	+
AAGCCWWYYWCYSWGRCAAYAMKTRTTGYCWCRGWRRWWGG	CM000671.2_96817925-96819914(-)_1|1|1x0	4	0.0256616	18.8869	0.427462	30	AAGCCATTCTCTGAGGCAACACGTGTTGTCTCAGTGAATGG	CTAAAATCCCAAAAAATAGGTATTATTATTGGCC	+
AAGCCWWYYWCYSWGRCAAYAMKTRTTGYCWCRGWRRWWGG	CM000681.2_21970719-21974877(-)_1|2|1x0	0	0.0264846	19.4926	0.427462	41	AAGCCATTCTCTGAGGCAACACGTGTTGTCTCAGTGAATGG	ACTGCTACCTCTTCGGGGATGTCTGCTAATTCGGGGGGGACATCTGCTAATC	+
AAGCCWWYYWCYSWGRCAAYAMKTRTTGYCWCRGWRRWWGG	CM000681.2_34740600-34742094(+)_1|1|1x0	0	0.0268331	19.7492	0.427462	34	AAGCCATTCTCTGAGGCAACACGTGTTGTCTCAGTGAATGG	TAGAATATTATAAAGGGAACTAGGACTGTTGCGC	+
AAGCCWWYYWCYSWGRCAAYAMKTRTTGYCWCRGWRRWWGG	CM000666.2_160841-162119(+)_1|1|1x0	6	0.0268331	19.7492	0.427462	28	AAGCCATTCTCTGAGGCAACACGTGTTGTCTCAGTGAATGG	AAAAGAAATACTATGTCTATTATATGGGCTGTTC	+
AAGCCWWYYWCYSWGRCAAYAMKTRTTGYCWCRGWRRWWGG	CM000681.2_12272409-12274095(-)_1|1|1x0	-3	0.0272555	20.06	0.427462	38	AAGCCATTCTCTGAGGCAACACGTGTTGTCTCAGTGAATGG	GTTACGGCTAGGGACATCGCTGTAGTTATTGTTATTGTCGTTGTTC	+
AAGCCWWYYWCYSWGRCAAYAMKTRTTGYCWCRGWRRWWGG	CM000681.2_36747769-36750934(-)_1|2|1x0	9	0.0276336	20.3384	0.427462	40	AAGCCATTCTCTGAGGCAACACGTGTTGTCTCAGTGAATGG	ATTAAAATAAGTACTATAAGTATAGCTATAACTAGTGTTGTAGCTACGC	+
AAGCCWWYYWCYSWGRCAAYAMKTRTTGYCWCRGWRRWWGG	CM000669.2_64927631-64929035(+)_1|1|1x0	-15	0.0304793	22.4328	0.427462	19	AAGCCATTCTCTGAGGCAACACGTGTTGTCTCAGTGAATGG	GCAGCTGCTGCTACAAAAC	+
AAGCCWWYYWCYSWGRCAAYAMKTRTTGYCWCRGWRRWWGG	CM000681.2_36626113-36627547(+)_1|1|1x0	-9	0.0312192	22.9773	0.427462	28	AAGCCATTCTCTGAGGCAACACGTGTTGTCTCAGTGAATGG	AATGAGACAATAACAGGGGCAATAACGC	+
AAGCCWWYYWCYSWGRCAAYAMKTRTTGYCWCRGWRRWWGG	CM000681.2_37151591-37153706(-)_1|1|1x0	-12	0.0321411	23.6558	0.427462	19	AAGCCATTCTCTGAGGCAACACGTGTTGTCTCAGTGAATGG	ATTAGAATATCTGTAATAC	+
AAGCCWWYYWCYSWGRCAAYAMKTRTTGYCWCRGWRRWWGG	CM000678.2_31076297-31081811(+)_1|11|1x0	-18	0.0327985	24.1397	0.427462	10	AAGCCATTCTCTGAGGCAACACGTGTTGTCTCAGTGAATGG	TTTATTATTC	+
AAGCCWWYYWCYSWGRCAAYAMKTRTTGYCWCRGWRRWWGG	CM000678.2_31076297-31081811(+)_1|12|1x0	-21	0.033535	24.6817	0.427462	7	AAGCCATTCTCTGAGGCAACACGTGTTGTCTCAGTGAATGG	CTGATTC	+
AAGCCWWYYWCYSWGRCAAYAMKTRTTGYCWCRGWRRWWGG	CM000678.2_31076297-31081811(+)_1|2|1x0	-21	0.033535	24.6817	0.427462	7	AAGCCATTCTCTGAGGCAACACGTGTTGTCTCAGTGAATGG	TTTATTC	+
AAGCCWWYYWCYSWGRCAAYAMKTRTTGYCWCRGWRRWWGG	CM000681.2_37185229-37187395(-)_1|1|1x0	-12	0.0338846	24.9391	0.427462	19	AAGCCATTCTCTGAGGCAACACGTGTTGTCTCAGTGAATGG	ATTATAATATCTGTAATAC	+
AAGCCWWYYWCYSWGRCAAYAMKTRTTGYCWCRGWRRWWGG	CM000681.2_19679130-19680297(+)_1|3|1x0	-21	0.0339145	24.961	0.427462	20	AAGCCATTCTCTGAGGCAACACGTGTTGTCTCAGTGAATGG	GTTGTTGCTATTGTTAACGTTC	+
AAGCCWWYYWCYSWGRCAAYAMKTRTTGYCWCRGWRRWWGG	CM000681.2_52553075-52556028(+)_1|1|1x0	18	0.0339442	24.9829	0.427462	41	AAGCCATTCTCTGAGGCAACACGTGTTGTCTCAGTGAATGG	ACCGGGGGCGAGACTACACTTTACTTTGTTATAGGAGTGATTATGGTCGCAGTTAACGGAATAATTAGTC	+
AAGCCWWYYWCYSWGRCAAYAMKTRTTGYCWCRGWRRWWGG	CM000681.2_51992882-51994856(-)_1|1|1x0	-3	0.0340177	25.0371	0.427462	38	AAGCCATTCTCTGAGGCAACACGTGTTGTCTCAGTGAATGG	GCTAATTCGATGACTTTTAGCGTTGTTACTGTTATTATTAGCATTTGGTTGGTGTGGC	+
AAGCCWWYYWCYSWGRCAAYAMKTRTTGYCWCRGWRRWWGG	CM000681.2_52704939-52706895(-)_1|2|1x0	6	0.0345779	25.4494	0.427462	31	AAGCCATTCTCTGAGGCAACACGTGTTGTCTCAGTGAATGG	GGAGTGACTATGAGTTACATGTCATTTATTGTTCTGC	+
AAGCCWWYYWCYSWGRCAAYAMKTRTTGYCWCRGWRRWWGG	CM000681.2_12390468-12392376(-)_1|1|1x0	-3	0.0364174	26.8032	0.431067	38	AAGCCATTCTCTGAGGCAACACGTGTTGTCTCAGTGAATGG	GTTGATGCTAATAATATGGTTGTTGTTATCGTTGTTGTCGTTGTTC	+
AAGCCWWYYWCYSWGRCAAYAMKTRTTGYCWCRGWRRWWGG	CM000679.2_2056561-2058832(+)_1|2|1x0	-9	0.0369207	27.1736	0.431067	13	AAGCCATTCTCTGAGGCAACACGTGTTGTCTCAGTGAATGG	AAAATGGCAACCC	+
AAGCCWWYYWCYSWGRCAAYAMKTRTTGYCWCRGWRRWWGG	CM000684.2_21444829-21446740(+)_1|2|1x0	-9	0.0369207	27.1736	0.431067	13	AAGCCATTCTCTGAGGCAACACGTGTTGTCTCAGTGAATGG	AAAATGGCAACCC	+
AAGCCWWYYWCYSWGRCAAYAMKTRTTGYCWCRGWRRWWGG	CM000681.2_37611310-37613260(+)_1|2|1x0	0	0.038358	28.2315	0.439706	41	AAGCCATTCTCTGAGGCAACACGTGTTGTCTCAGTGAATGG	AGAAGTTCGATGAAGAATTTTACTACTGATAATGATAATATGGATTTTC	+
AAGCCWWYYWCYSWGRCAAYAMKTRTTGYCWCRGWRRWWGG	CM000681.2_58367739-58369587(-)_1|1|1x0	-22	0.0395436	29.1041	0.445202	7	AAGCCATTCTCTGAGGCAACACGTGTTGTCTCAGTGAATGG	GTGATGC	+
AAGCCWWYYWCYSWGRCAAYAMKTRTTGYCWCRGWRRWWGG	CM000681.2_11978083-11980029(+)_1|1|1x0	-18	0.0416664	30.6665	0.447734	13	AAGCCATTCTCTGAGGCAACACGTGTTGTCTCAGTGAATGG	ATTATTATTGACC	+
AAGCCWWYYWCYSWGRCAAYAMKTRTTGYCWCRGWRRWWGG	CM000664.2_218641955-218645120(-)_1|1|1x0	-22	0.0428939	31.5699	0.447734	7	AAGCCATTCTCTGAGGCAACACGTGTTGTCTCAGTGAATGG	TTGTTGC	+
AAGCCWWYYWCYSWGRCAAYAMKTRTTGYCWCRGWRRWWGG	CM000678.2_31076297-31081811(+)_1|5|1x0	-21	0.0428939	31.5699	0.447734	7	AAGCCATTCTCTGAGGCAACACGTGTTGTCTCAGTGAATGG	GTAATTC	+
AAGCCWWYYWCYSWGRCAAYAMKTRTTGYCWCRGWRRWWGG	CM000681.2_11805899-11807264(+)_1|2|1x0	-12	0.0439529	32.3494	0.447734	19	AAGCCATTCTCTGAGGCAACACGTGTTGTCTCAGTGAATGG	TGGTACGTTTTGGTTGTTC	+
AAGCCWWYYWCYSWGRCAAYAMKTRTTGYCWCRGWRRWWGG	CM000681.2_51890620-51891928(-)_1|1|1x0	-7	0.0440868	32.4479	0.447734	31	AAGCCATTCTCTGAGGCAACACGTGTTGTCTCAGTGAATGG	GCTATTGTAATAAAAATGACGATGATGTTGC	+
AAGCCWWYYWCYSWGRCAAYAMKTRTTGYCWCRGWRRWWGG	CM000678.2_71448095-71450000(-)_1|1|1x0	-8	0.0450415	33.1505	0.447734	33	AAGCCATTCTCTGAGGCAACACGTGTTGTCTCAGTGAATGG	GTTTCTGGTAATGGTGAGGGTAACAGTAGAAACAGTATTGTTTGTGGGC	+
AAGCCWWYYWCYSWGRCAAYAMKTRTTGYCWCRGWRRWWGG	CM000681.2_2852335-2853949(+)_1|1|1x0	-6	0.0464292	34.1719	0.447734	35	AAGCCATTCTCTGAGGCAACACGTGTTGTCTCAGTGAATGG	GTTATTATGGCCACTTTTATTGTTGTTGTTGCTGCTTCCGTGTGGC	+
AAGCCWWYYWCYSWGRCAAYAMKTRTTGYCWCRGWRRWWGG	CM000669.2_99572195-99573581(+)_1|4|1x0	-18	0.0464949	34.2202	0.447734	7	AAGCCATTCTCTGAGGCAACACGTGTTGTCTCAGTGAATGG	ATAAGTC	+
AAGCCWWYYWCYSWGRCAAYAMKTRTTGYCWCRGWRRWWGG	CM000681.2_11904595-11906095(+)_1|2|1x0	-21	0.0465023	34.2257	0.447734	10	AAGCCATTCTCTGAGGCAACACGTGTTGTCTCAGTGAATGG	GTTTTTGTGC	+
AAGCCWWYYWCYSWGRCAAYAMKTRTTGYCWCRGWRRWWGG	CM000681.2_12627682-12629257(+)_1|2|1x0	15	0.0468701	34.4964	0.447734	34	AAGCCATTCTCTGAGGCAACACGTGTTGTCTCAGTGAATGG	ACTGTTTTTTACATTGAGTCTTTGATGATCACTATAATTATTGTTGTGC	+
AAGCCWWYYWCYSWGRCAAYAMKTRTTGYCWCRGWRRWWGG	CM000669.2_149070425-149072531(-)_1|2|1x0	3	0.0509452	37.4957	0.473092	37	AAGCCATTCTCTGAGGCAACACGTGTTGTCTCAGTGAATGG	AGTGGCTTTTGGTCTATTAGGGCTAGTTTTGTATGGGTTC	+
AAGCCWWYYWCYSWGRCAAYAMKTRTTGYCWCRGWRRWWGG	CM000681.2_11616602-11617886(+)_1|2|1x0	0	0.0524179	38.5795	0.473092	31	AAGCCATTCTCTGAGGCAACACGTGTTGTCTCAGTGAATGG	ATGTTGTCCATTGTCATCTAGTACGTTGTTC	+
AAGCCWWYYWCYSWGRCAAYAMKTRTTGYCWCRGWRRWWGG	CM000665.2_44499147-44500668(-)_1|1|1x0	-18	0.0526591	38.7571	0.473092	23	AAGCCATTCTCTGAGGCAACACGTGTTGTCTCAGTGAATGG	AACATTTTAGCGATAGCGGAGGAGCGAAGTATATGTC	+
AAGCCWWYYWCYSWGRCAAYAMKTRTTGYCWCRGWRRWWGG	CM000669.2_64927631-64929035(+)_1|2|1x0	0	0.0528485	38.8965	0.473092	13	AAGCCATTCTCTGAGGCAACACGTGTTGTCTCAGTGAATGG	GAGGCTACTACTC	+
AAGCCWWYYWCYSWGRCAAYAMKTRTTGYCWCRGWRRWWGG	CM000679.2_11977959-11978799(-)_1|2|1x0	4	0.0532764	39.2114	0.473092	6	AAGCCATTCTCTGAGGCAACACGTGTTGTCTCAGTGAATGG	ACTGAAAACC	+
AAGCCWWYYWCYSWGRCAAYAMKTRTTGYCWCRGWRRWWGG	CM000681.2_2933491-2934853(-)_1|2|1x0	-6	0.0573686	42.2233	0.494986	25	AAGCCATTCTCTGAGGCAACACGTGTTGTCTCAGTGAATGG	ATTATTTGTATGATTGACATTATGC	+
AAGCCWWYYWCYSWGRCAAYAMKTRTTGYCWCRGWRRWWGG	CM000663.2_247100376-247101393(-)_1|2|1x0	-9	0.0600471	44.1947	0.494986	25	AAGCCATTCTCTGAGGCAACACGTGTTGTCTCAGTGAATGG	GGGATGATGGTTATTATTGTTGTAC	+
AAGCCWWYYWCYSWGRCAAYAMKTRTTGYCWCRGWRRWWGG	CM000678.2_31076297-31081811(+)_1|3|1x0	-18	0.0609074	44.8279	0.494986	10	AAGCCATTCTCTGAGGCAACACGTGTTGTCTCAGTGAATGG	GCTGTAATTC	+
AAGCCWWYYWCYSWGRCAAYAMKTRTTGYCWCRGWRRWWGG	CM000681.2_12075231-12077789(+)_1|2|1x0	-12	0.0625483	46.0356	0.494986	19	AAGCCATTCTCTGAGGCAACACGTGTTGTCTCAGTGAATGG	GACATTATGTTTACCGTTC	+
AAGCCWWYYWCYSWGRCAAYAMKTRTTGYCWCRGWRRWWGG	CM000681.2_37536877-37537876(+)_1|1|1x0	-12	0.0625483	46.0356	0.494986	19	AAGCCATTCTCTGAGGCAACACGTGTTGTCTCAGTGAATGG	GAAGCAAACAGAGCTGCTC	+
AAGCCWWYYWCYSWGRCAAYAMKTRTTGYCWCRGWRRWWGG	CM000664.2_60460406-60462455(-)_1|3|1x0	-14	0.063728	46.9038	0.494986	7	AAGCCATTCTCTGAGGCAACACGTGTTGTCTCAGTGAATGG	GGAAATC	+
AAGCCWWYYWCYSWGRCAAYAMKTRTTGYCWCRGWRRWWGG	CM000676.2_99174153-99176664(-)_1|3|1x0	-14	0.063728	46.9038	0.494986	7	AAGCCATTCTCTGAGGCAACACGTGTTGTCTCAGTGAATGG	GGAAATC	+
AAGCCWWYYWCYSWGRCAAYAMKTRTTGYCWCRGWRRWWGG	CM000678.2_31076297-31081811(+)_1|10|1x0	-21	0.063728	46.9038	0.494986	7	AAGCCATTCTCTGAGGCAACACGTGTTGTCTCAGTGAATGG	GTAATTC	+
AAGCCWWYYWCYSWGRCAAYAMKTRTTGYCWCRGWRRWWGG	CM000678.2_31076297-31081811(+)_1|4|1x0	-21	0.063728	46.9038	0.494986	7	AAGCCATTCTCTGAGGCAACACGTGTTGTCTCAGTGAATGG	GTAATTC	+
AAGCCWWYYWCYSWGRCAAYAMKTRTTGYCWCRGWRRWWGG	CM000681.2_45071603-45072758(-)_1|3|1x0	-14	0.063728	46.9038	0.494986	7	AAGCCATTCTCTGAGGCAACACGTGTTGTCTCAGTGAATGG	GGAAATC	+
AAGCCWWYYWCYSWGRCAAYAMKTRTTGYCWCRGWRRWWGG	CM000671.2_66917746-66920743(+)_1|3|1x0	-12	0.0712431	52.4349	0.494986	16	AAGCCATTCTCTGAGGCAACACGTGTTGTCTCAGTGAATGG	ATGACAAGAACTTACC	+
AAGCCWWYYWCYSWGRCAAYAMKTRTTGYCWCRGWRRWWGG	CM000681.2_7082877-7083741(+)_1|1|1x0	-12	0.0734173	54.0351	0.494986	29	AAGCCATTCTCTGAGGCAACACGTGTTGTCTCAGTGAATGG	AAGACTCTTAAGATTGCTAACAAGAAGGTTC	+
AAGCCWWYYWCYSWGRCAAYAMKTRTTGYCWCRGWRRWWGG	CM000681.2_44066047-44067274(+)_1|2|1x0	-18	0.0741522	54.576	0.494986	10	AAGCCATTCTCTGAGGCAACACGTGTTGTCTCAGTGAATGG	ATAATTTTGC	+
AAGCCWWYYWCYSWGRCAAYAMKTRTTGYCWCRGWRRWWGG	CM000668.2_28088537-28089467(+)_1|2|1x0	-18	0.0746929	54.974	0.494986	13	AAGCCATTCTCTGAGGCAACACGTGTTGTCTCAGTGAATGG	AAAGGTGGTGCCC	+
AAGCCWWYYWCYSWGRCAAYAMKTRTTGYCWCRGWRRWWGG	CM000685.2_47914871-47916629(+)_1|1|1x0	6	0.0757662	55.7639	0.494986	31	AAGCCATTCTCTGAGGCAACACGTGTTGTCTCAGTGAATGG	ATAGACTGGATAGACAATATGAGAATAATTGTAATAC	+
AAGCCWWYYWCYSWGRCAAYAMKTRTTGYCWCRGWRRWWGG	CM000678.2_31914444-31916478(+)_1|2|1x0	-14	0.0759268	55.8821	0.494986	27	AAGCCATTCTCTGAGGCAACACGTGTTGTCTCAGTGAATGG	AAGAGTAAGAGTACTAACGGTAATATGAAGATGTACAAGC	+
AAGCCWWYYWCYSWGRCAAYAMKTRTTGYCWCRGWRRWWGG	CM000685.2_24210161-24211373(+)_1|4|1x0	0	0.0765063	56.3087	0.494986	31	AAGCCATTCTCTGAGGCAACACGTGTTGTCTCAGTGAATGG	GTGGTCTCAGTCTTGGCCGCCCACGCTGTCC	+
AAGCCWWYYWCYSWGRCAAYAMKTRTTGYCWCRGWRRWWGG	CM000681.2_56553604-56555389(+)_1|1|1x0	-18	0.0786436	57.8817	0.494986	23	AAGCCATTCTCTGAGGCAACACGTGTTGTCTCAGTGAATGG	AGAATTATTATCAGAAGAAATAGAATTATTATCGTAGTCATAC	+
AAGCCWWYYWCYSWGRCAAYAMKTRTTGYCWCRGWRRWWGG	CM000667.2_178931151-178932696(+)_1|1|1x0	8	0.0789419	58.1012	0.494986	32	AAGCCATTCTCTGAGGCAACACGTGTTGTCTCAGTGAATGG	GAGTTGACAATTATGACATTGAGAAAAATGAAAACCGTAC	+
AAGCCWWYYWCYSWGRCAAYAMKTRTTGYCWCRGWRRWWGG	CM000677.2_90067074-90068730(+)_1|2|1x0	-18	0.0790931	58.2125	0.494986	10	AAGCCATTCTCTGAGGCAACACGTGTTGTCTCAGTGAATGG	AGAATTGTTC	+
AAGCCWWYYWCYSWGRCAAYAMKTRTTGYCWCRGWRRWWGG	CM000683.2_41990897-41994104(-)_1|5|1x0	-24	0.0801125	58.9628	0.494986	7	AAGCCATTCTCTGAGGCAACACGTGTTGTCTCAGTGAATGG	GTTGAGC	+
AAGCCWWYYWCYSWGRCAAYAMKTRTTGYCWCRGWRRWWGG	CM000681.2_23359405-23362753(-)_1|1|1x0	-3	0.080636	59.3481	0.494986	34	AAGCCATTCTCTGAGGCAACACGTGTTGTCTCAGTGAATGG	ACAGCTACTAAGGTGACTGTGGCTGCTACAACTC	+
AAGCCWWYYWCYSWGRCAAYAMKTRTTGYCWCRGWRRWWGG	CM000669.2_57468707-57469946(+)_1|2|1x0	-9	0.0806561	59.3629	0.494986	22	AAGCCATTCTCTGAGGCAACACGTGTTGTCTCAGTGAATGG	ATTACTACCACTACTGCTACGC	+
AAGCCWWYYWCYSWGRCAAYAMKTRTTGYCWCRGWRRWWGG	CM000681.2_36818435-36820235(-)_1|1|1x0	-24	0.081981	60.3381	0.494986	17	AAGCCATTCTCTGAGGCAACACGTGTTGTCTCAGTGAATGG	GTTGTTGCGGCTAATGGTAAGAGGAGAGCCATTGTTC	+
AAGCCWWYYWCYSWGRCAAYAMKTRTTGYCWCRGWRRWWGG	CM000681.2_36236374-36237316(+)_1|1|1x0	-15	0.0830282	61.1088	0.494986	26	AAGCCATTCTCTGAGGCAACACGTGTTGTCTCAGTGAATGG	GGAATAATAATATACAACGAAAAATGAAATC	+
AAGCCWWYYWCYSWGRCAAYAMKTRTTGYCWCRGWRRWWGG	CM000681.2_12349703-12351350(-)_1|2|1x0	9	0.0831928	61.2299	0.494986	37	AAGCCATTCTCTGAGGCAACACGTGTTGTCTCAGTGAATGG	GTTTAGGCTAATAACATGGTTGTTATTATCGTTATTGTCGTTGTTC	+
AAGCCWWYYWCYSWGRCAAYAMKTRTTGYCWCRGWRRWWGG	CM000681.2_22313606-22317173(+)_1|4|1x0	-21	0.0837044	61.6064	0.494986	19	AAGCCATTCTCTGAGGCAACACGTGTTGTCTCAGTGAATGG	AGTGTTGTTGGAGCCGTTC	+
AAGCCWWYYWCYSWGRCAAYAMKTRTTGYCWCRGWRRWWGG	CM000671.2_127443952-127445194(+)_1|1|1x0	9	0.0839129	61.7599	0.494986	25	AAGCCATTCTCTGAGGCAACACGTGTTGTCTCAGTGAATGG	GTCATAGTCAAAAAAATTAATATCAAAATAATTC	+
AAGCCWWYYWCYSWGRCAAYAMKTRTTGYCWCRGWRRWWGG	CM000669.2_149431778-149432960(-)_1|2|1x0	-21	0.0863366	63.5437	0.494986	7	AAGCCATTCTCTGAGGCAACACGTGTTGTCTCAGTGAATGG	ATTGCTC	+
AAGCCWWYYWCYSWGRCAAYAMKTRTTGYCWCRGWRRWWGG	CM000681.2_22975470-22977174(-)_1|2|1x0	-3	0.0864676	63.6401	0.494986	31	AAGCCATTCTCTGAGGCAACACGTGTTGTCTCAGTGAATGG	AGAGCTATTTAGAATATTGCTGCTATTACCC	+
AAGCCWWYYWCYSWGRCAAYAMKTRTTGYCWCRGWRRWWGG	CM000681.2_11831314-11833870(+)_1|3|1x0	-18	0.0877786	64.6051	0.494986	19	AAGCCATTCTCTGAGGCAACACGTGTTGTCTCAGTGAATGG	AATAGAACTGTTATATACC	+
AAGCCWWYYWCYSWGRCAAYAMKTRTTGYCWCRGWRRWWGG	CM000665.2_40532004-40533087(+)_1|1|1x0	-15	0.0883408	65.0188	0.494986	22	AAGCCATTCTCTGAGGCAACACGTGTTGTCTCAGTGAATGG	ATTATAATTATGATATCGGGTC	+
AAGCCWWYYWCYSWGRCAAYAMKTRTTGYCWCRGWRRWWGG	CM000681.2_9380619-9381774(+)_1|1|1x0	-6	0.0883408	65.0188	0.494986	22	AAGCCATTCTCTGAGGCAACACGTGTTGTCTCAGTGAATGG	AATACTTATTCCACTAGAACTC	+
AAGCCWWYYWCYSWGRCAAYAMKTRTTGYCWCRGWRRWWGG	CM000667.2_180848794-180851638(-)_1|2|1x0	0	0.08921	65.6586	0.494986	41	AAGCCATTCTCTGAGGCAACACGTGTTGTCTCAGTGAATGG	AATATTAAAAATGTTATCAAAATTGTTACTAAAAATATTAAAAATGTTATTAATGTTACTAATAATATTC	+
AAGCCWWYYWCYSWGRCAAYAMKTRTTGYCWCRGWRRWWGG	CM000686.2_2978778-2979990(+)_1|4|1x0	0	0.0900303	66.2623	0.494986	31	AAGCCATTCTCTGAGGCAACACGTGTTGTCTCAGTGAATGG	GTGGTCGTAGTCTTGGCCGCCCACGCTGTCC	+
AAGCCWWYYWCYSWGRCAAYAMKTRTTGYCWCRGWRRWWGG	CM000685.2_85270616-85271825(+)_1|4|1x0	-12	0.0920233	67.7292	0.494986	19	AAGCCATTCTCTGAGGCAACACGTGTTGTCTCAGTGAATGG	GTGGTCGTAATCTTGGCCC	+
AAGCCWWYYWCYSWGRCAAYAMKTRTTGYCWCRGWRRWWGG	CM000664.2_95149284-95150361(-)_1|1|1x0	-9	0.0924148	68.0173	0.494986	22	AAGCCATTCTCTGAGGCAACACGTGTTGTCTCAGTGAATGG	ACTATAATAGCTATAGCTGTTC	+
AAGCCWWYYWCYSWGRCAAYAMKTRTTGYCWCRGWRRWWGG	CM000665.2_114236255-114237308(-)_1|2|1x0	-21	0.0929799	68.4332	0.494986	7	AAGCCATTCTCTGAGGCAACACGTGTTGTCTCAGTGAATGG	GTTATTC	+
AAGCCWWYYWCYSWGRCAAYAMKTRTTGYCWCRGWRRWWGG	CM000665.2_114236255-114237308(-)_1|3|1x0	-24	0.0929799	68.4332	0.494986	7	AAGCCATTCTCTGAGGCAACACGTGTTGTCTCAGTGAATGG	GTTGTTC	+
AAGCCWWYYWCYSWGRCAAYAMKTRTTGYCWCRGWRRWWGG	CM000670.2_124976289-124977855(+)_1|2|1x0	-12	0.0933671	68.7182	0.494986	13	AAGCCATTCTCTGAGGCAACACGTGTTGTCTCAGTGAATGG	ATGGAAATAGGTC	+
AAGCCWWYYWCYSWGRCAAYAMKTRTTGYCWCRGWRRWWGG	CM000665.2_40515834-40516860(+)_1|1|1x0	-6	0.0935165	68.8281	0.494986	25	AAGCCATTCTCTGAGGCAACACGTGTTGTCTCAGTGAATGG	GTTACAATAATTATTATAGTTGCAC	+
AAGCCWWYYWCYSWGRCAAYAMKTRTTGYCWCRGWRRWWGG	CM000681.2_11904595-11906095(+)_1|1|1x0	0	0.0937197	68.9777	0.494986	31	AAGCCATTCTCTGAGGCAACACGTGTTGTCTCAGTGAATGG	TAGTGAACTGTTATATATGTCATTATCGTTC	+
AAGCCWWYYWCYSWGRCAAYAMKTRTTGYCWCRGWRRWWGG	CM000681.2_20117752-20119357(+)_1|2|1x0	12	0.0950358	69.9464	0.494986	31	AAGCCATTCTCTGAGGCAACACGTGTTGTCTCAGTGAATGG	GCTATGGTGATTAAGATGATGGGCATGACTATGACTACTTGGC	+
AAGCCWWYYWCYSWGRCAAYAMKTRTTGYCWCRGWRRWWGG	CM000681.2_57872655-57875314(-)_1|3|1x0	21	0.09672	71.1859	0.494986	41	AAGCCATTCTCTGAGGCAACACGTGTTGTCTCAGTGAATGG	TGGTCCTCCACTTTGTGGTATAGCATTTGAACTGGAAAAATTTGAATAGTGAGTGTGAGTAGTGTGC	+
AAGCCWWYYWCYSWGRCAAYAMKTRTTGYCWCRGWRRWWGG	CM000673.2_46704315-46705860(+)_1|1|1x0	-7	0.0975391	71.7887	0.494986	31	AAGCCATTCTCTGAGGCAACACGTGTTGTCTCAGTGAATGG	GTTGGTACCGCACAAATTTTGACGTTGAGAC	+
AAGCCWWYYWCYSWGRCAAYAMKTRTTGYCWCRGWRRWWGG	CM000681.2_57134920-57136138(-)_1|1|1x0	8	0.0982094	72.2821	0.494986	26	AAGCCATTCTCTGAGGCAACACGTGTTGTCTCAGTGAATGG	GACTTGAAAAAGCAATCTACAATTAAATGCGTTC	+
AAGCCWWYYWCYSWGRCAAYAMKTRTTGYCWCRGWRRWWGG	CM000670.2_134601411-134603001(-)_1|1|1x0	-14	0.0986264	72.589	0.494986	13	AAGCCATTCTCTGAGGCAACACGTGTTGTCTCAGTGAATGG	GACAGTAATGTTC	+
AAGCCWWYYWCYSWGRCAAYAMKTRTTGYCWCRGWRRWWGG	CM000681.2_56663587-56665522(-)_1|1|1x0	2	0.0986502	72.6066	0.494986	41	AAGCCATTCTCTGAGGCAACACGTGTTGTCTCAGTGAATGG	GTTAAAATAATTAGTAGAATAAGAGTTCTGAGGTGAAGAGTTC	+
AAGCCWWYYWCYSWGRCAAYAMKTRTTGYCWCRGWRRWWGG	CM000681.2_44327435-44329955(-)_1|1|1x0	-4	0.099335	73.1106	0.494986	37	AAGCCATTCTCTGAGGCAACACGTGTTGTCTCAGTGAATGG	ATTAAAATTGGCGTATGATGATCGAATTGGTGGAAGGTTC	+
AAGCCWWYYWCYSWGRCAAYAMKTRTTGYCWCRGWRRWWGG	CM000681.2_43965787-43967353(+)_1|2|1x0	-9	0.099335	73.1106	0.494986	32	AAGCCATTCTCTGAGGCAACACGTGTTGTCTCAGTGAATGG	TCTTAGATATCTTCGGTTACTGCCATAGTTATTCTAAGAC	+
AAGCCWWYYWCYSWGRCAAYAMKTRTTGYCWCRGWRRWWGG	CM000685.2_47412355-47413591(+)_1|1|1x0	-12	0.0995049	73.2356	0.494986	29	AAGCCATTCTCTGAGGCAACACGTGTTGTCTCAGTGAATGG	TGGAGTATGATTATTACTATGATTACCATGAATAAGC	+
AAGCCWWYYWCYSWGRCAAYAMKTRTTGYCWCRGWRRWWGG	CM000681.2_58260825-58262751(+)_1|1|1x0	-16	0.0995049	73.2356	0.494986	25	AAGCCATTCTCTGAGGCAACACGTGTTGTCTCAGTGAATGG	ATAAATTTGGTGTTGAATAGAACAATAAATAGAACAC	+
AAGCCWWYYWCYSWGRCAAYAMKTRTTGYCWCRGWRRWWGG	CM000676.2_21091859-21093404(-)_1|4|1x0	0	0.100067	73.6496	0.494986	7	AAGCCATTCTCTGAGGCAACACGTGTTGTCTCAGTGAATGG	AAGCTAC	+
AAGCCWWYYWCYSWGRCAAYAMKTRTTGYCWCRGWRRWWGG	CM000681.2_30443541-30445890(+)_1|4|1x0	0	0.100067	73.6496	0.494986	7	AAGCCATTCTCTGAGGCAACACGTGTTGTCTCAGTGAATGG	AAGCTAC	+
AAGCCWWYYWCYSWGRCAAYAMKTRTTGYCWCRGWRRWWGG	CM000681.2_45071603-45072758(-)_1|2|1x0	-14	0.100067	73.6496	0.494986	7	AAGCCATTCTCTGAGGCAACACGTGTTGTCTCAGTGAATGG	GGAAATC	+
AAGCCWWYYWCYSWGRCAAYAMKTRTTGYCWCRGWRRWWGG	CM000681.2_36514002-36515265(-)_1|2|1x0	-15	0.101492	74.698	0.494986	26	AAGCCATTCTCTGAGGCAACACGTGTTGTCTCAGTGAATGG	GGAATAATAATGTGAAACGTAAAATGAACCC	+
AAGCCWWYYWCYSWGRCAAYAMKTRTTGYCWCRGWRRWWGG	CM000672.2_43556705-43558223(-)_1|1|1x0	-4	0.101734	74.8762	0.494986	28	AAGCCATTCTCTGAGGCAACACGTGTTGTCTCAGTGAATGG	AAAAGATCAAAAAAAAGAATGATGGTAC	+
AAGCCWWYYWCYSWGRCAAYAMKTRTTGYCWCRGWRRWWGG	CM000682.2_46501298-46503188(-)_1|1|1x0	-18	0.101734	74.8762	0.494986	23	AAGCCATTCTCTGAGGCAACACGTGTTGTCTCAGTGAATGG	ACTATTATTATCTGGATGATCGTTACGC	+
AAGCCWWYYWCYSWGRCAAYAMKTRTTGYCWCRGWRRWWGG	CM000681.2_53576641-53577949(+)_1|1|1x0	3	0.103374	76.0835	0.494986	34	AAGCCATTCTCTGAGGCAACACGTGTTGTCTCAGTGAATGG	AGTATTGTTAGGACTATGATCAGGACGATTGTTATGC	+
AAGCCWWYYWCYSWGRCAAYAMKTRTTGYCWCRGWRRWWGG	CM000670.2_144841326-144843165(+)_1|2|1x0	-12	0.105619	77.7354	0.494986	22	AAGCCATTCTCTGAGGCAACACGTGTTGTCTCAGTGAATGG	ACGACAATTATAAGAGTCGTTC	+
AAGCCWWYYWCYSWGRCAAYAMKTRTTGYCWCRGWRRWWGG	CM000685.2_46499845-46501375(-)_1|2|1x0	-6	0.105619	77.7354	0.494986	22	AAGCCATTCTCTGAGGCAACACGTGTTGTCTCAGTGAATGG	GCCACTGTGTCCACCAGTAGTC	+
AAGCCWWYYWCYSWGRCAAYAMKTRTTGYCWCRGWRRWWGG	CM000681.2_11948222-11950250(+)_1|3|1x0	-7	0.106283	78.2244	0.494986	25	AAGCCATTCTCTGAGGCAACACGTGTTGTCTCAGTGAATGG	ATTATGTTGAAGAACTGGGTTATAC	+
AAGCCWWYYWCYSWGRCAAYAMKTRTTGYCWCRGWRRWWGG	CM000681.2_12145299-12146289(-)_1|1|1x0	-9	0.106283	78.2244	0.494986	25	AAGCCATTCTCTGAGGCAACACGTGTTGTCTCAGTGAATGG	ATCAGATTTATTATTATCGTTTACC	+
AAGCCWWYYWCYSWGRCAAYAMKTRTTGYCWCRGWRRWWGG	CM000681.2_57546977-57548003(-)_1|1|1x0	3	0.106283	78.2244	0.494986	22	AAGCCATTCTCTGAGGCAACACGTGTTGTCTCAGTGAATGG	AGGATGGTGAGTGCTATGGCAGTGC	+
AAGCCWWYYWCYSWGRCAAYAMKTRTTGYCWCRGWRRWWGG	CM000681.2_9528382-9529756(-)_1|3|1x0	-12	0.106773	78.5852	0.494986	16	AAGCCATTCTCTGAGGCAACACGTGTTGTCTCAGTGAATGG	GTTATCATTTGTATTC	+
AAGCCWWYYWCYSWGRCAAYAMKTRTTGYCWCRGWRRWWGG	CM000681.2_58416740-58417781(+)_1|2|1x0	-15	0.110363	81.2271	0.499639	22	AAGCCATTCTCTGAGGCAACACGTGTTGTCTCAGTGAATGG	ACTGACATTGTTGCTATGGGTC	+
AAGCCWWYYWCYSWGRCAAYAMKTRTTGYCWCRGWRRWWGG	CM000681.2_36340226-36341768(-)_1|1|1x0	-6	0.111142	81.8007	0.499639	35	AAGCCATTCTCTGAGGCAACACGTGTTGTCTCAGTGAATGG	AGAAATATTATTATGGGTATTACCGGAGATACTGGAATGC	+
AAGCCWWYYWCYSWGRCAAYAMKTRTTGYCWCRGWRRWWGG	CM000681.2_56621077-56622754(+)_1|1|1x0	11	0.111142	81.8007	0.499639	29	AAGCCATTCTCTGAGGCAACACGTGTTGTCTCAGTGAATGG	GAGTTGACAATTATGAAAGGTCGAAGAATGAAAATCATGC	+
AAGCCWWYYWCYSWGRCAAYAMKTRTTGYCWCRGWRRWWGG	CM000681.2_58356141-58357677(-)_1|1|1x0	-4	0.114322	84.1408	0.499639	37	AAGCCATTCTCTGAGGCAACACGTGTTGTCTCAGTGAATGG	AATTTGGCGTTCAAAAATAACATGAAAAATATGAATAATAAAC	+
AAGCCWWYYWCYSWGRCAAYAMKTRTTGYCWCRGWRRWWGG	CM000669.2_65398312-65399872(+)_1|1|1x0	-6	0.114559	84.3157	0.499639	34	AAGCCATTCTCTGAGGCAACACGTGTTGTCTCAGTGAATGG	ACAACTGTTACAACAAAAGCTACAGTGAAGGCTC	+
AAGCCWWYYWCYSWGRCAAYAMKTRTTGYCWCRGWRRWWGG	CM000674.2_124012078-124012927(+)_1|1|1x0	-15	0.114855	84.5336	0.499639	26	AAGCCATTCTCTGAGGCAACACGTGTTGTCTCAGTGAATGG	ATAATAATAATTAATTGTGGAACTTCCC	+
AAGCCWWYYWCYSWGRCAAYAMKTRTTGYCWCRGWRRWWGG	CM000681.2_34684241-34685681(+)_1|1|1x0	-12	0.115286	84.8505	0.499639	22	AAGCCATTCTCTGAGGCAACACGTGTTGTCTCAGTGAATGG	AAGAGTACTATGACTGTTGCGC	+
AAGCCWWYYWCYSWGRCAAYAMKTRTTGYCWCRGWRRWWGG	CM000679.2_5091444-5093010(+)_1|1|1x0	0	0.115336	84.8874	0.499639	40	AAGCCATTCTCTGAGGCAACACGTGTTGTCTCAGTGAATGG	GGGATAGTCAGGGCCGTAGTAGTTAATATACGAGTTAGAC	+
AAGCCWWYYWCYSWGRCAAYAMKTRTTGYCWCRGWRRWWGG	CM000681.2_37698042-37699920(-)_1|3|1x0	-6	0.115767	85.2043	0.499639	35	AAGCCATTCTCTGAGGCAACACGTGTTGTCTCAGTGAATGG	ACTATGGACAGTACTATTAATGGTTACCGAATTGTTC	+
AAGCCWWYYWCYSWGRCAAYAMKTRTTGYCWCRGWRRWWGG	CM000668.2_28276130-28277093(+)_1|2|1x0	-18	0.115961	85.3474	0.499639	13	AAGCCATTCTCTGAGGCAACACGTGTTGTCTCAGTGAATGG	ATAAGTGCTCTAC	+
AAGCCWWYYWCYSWGRCAAYAMKTRTTGYCWCRGWRRWWGG	CM000681.2_20624292-20625678(-)_1|1|1x0	6	0.118705	87.3667	0.499639	25	AAGCCATTCTCTGAGGCAACACGTGTTGTCTCAGTGAATGG	AATACAAATTCGATTTTTCTGGGAACTGTTC	+
AAGCCWWYYWCYSWGRCAAYAMKTRTTGYCWCRGWRRWWGG	CM000681.2_11867252-11868566(+)_1|1|1x0	-3	0.118992	87.5778	0.499639	34	AAGCCATTCTCTGAGGCAACACGTGTTGTCTCAGTGAATGG	TATATGTATATGGTGATAGACGTCATTATCGTTC	+
AAGCCWWYYWCYSWGRCAAYAMKTRTTGYCWCRGWRRWWGG	CM000672.2_43616277-43617366(+)_1|1|1x0	6	0.118992	87.5778	0.499639	28	AAGCCATTCTCTGAGGCAACACGTGTTGTCTCAGTGAATGG	ATGATTTGGATTTGGCCTGTATGGACGATTTTTC	+
AAGCCWWYYWCYSWGRCAAYAMKTRTTGYCWCRGWRRWWGG	CM000665.2_75736880-75739421(-)_1|1|1x0	0	0.119664	88.0729	0.499639	40	AAGCCATTCTCTGAGGCAACACGTGTTGTCTCAGTGAATGG	GCGAAAAAGTACAATAATGCGAATGTTTTAGTCGAGATTC	+
AAGCCWWYYWCYSWGRCAAYAMKTRTTGYCWCRGWRRWWGG	CM000667.2_179032161-179033637(+)_1|1|1x0	9	0.119664	88.0729	0.499639	31	AAGCCATTCTCTGAGGCAACACGTGTTGTCTCAGTGAATGG	ATAATAATAATAGTTATAATTGTTATAATAGTTATAGCTC	+
AAGGARRGARGGAAGGAAGGARGGAAGGR	CM000674.2_8176974-8177580(+)_1|1|1x0	-11	0.000297147	0.2187	0.0727243	10	AAGGAAAGAAGGAAGGAAGGAAGGAAGGA	GAAGGAGGTC	+
AAGGARRGARGGAAGGAAGGARGGAAGGR	CM000678.2_3089093-3090701(-)_1|4|1x0	-8	0.000372443	0.274118	0.0727243	10	AAGGAAAGAAGGAAGGAAGGAAGGAAGGA	GGGGACGGAC	+
AAGGARRGARGGAAGGAAGGARGGAAGGR	CM000681.2_40034359-40036663(-)_1|1|1x0	24	0.000426221	0.313699	0.0727243	29	AAGGAAAGAAGGAAGGAAGGAAGGAAGGA	ATTTTTAAGAAGATTGGTAAGAGTAAGGTTATTAAGAAGGATGGTTTTAAGAAGGTTGATAACC	+
AAGGARRGARGGAAGGAAGGARGGAAGGR	CM000670.2_12112549-12113155(+)_1|1|1x0	-11	0.000500933	0.368687	0.0727243	10	AAGGAAAGAAGGAAGGAAGGAAGGAAGGA	GAAGGAGATC	+
AAGGARRGARGGAAGGAAGGARGGAAGGR	CM000670.2_7951782-7952388(+)_1|1|1x0	-11	0.000500933	0.368687	0.0727243	10	AAGGAAAGAAGGAAGGAAGGAAGGAAGGA	GAAGGAGATC	+
AAGGARRGARGGAAGGAAGGARGGAAGGR	CM000681.2_23743614-23745366(-)_1|2|1x0	1	0.00261174	1.92224	0.275852	29	AAGGAAAGAAGGAAGGAAGGAAGGAAGGA	CAAGGAAGTAGGACAAAAAAAGGGAGAGGAC	+
AAGGARRGARGGAAGGAAGGARGGAAGGR	CM000681.2_58433325-58435236(-)_1|3|1x0	22	0.00266014	1.95786	0.275852	24	AAGGAAAGAAGGAAGGAAGGAAGGAAGGA	AATGCCGGAATGACAACTATGACTGGAAATATGGAAGGAACTGGTC	+
AAGGARRGARGGAAGGAAGGARGGAAGGR	CM000681.2_52906167-52908267(-)_1|1|1x0	24	0.00318088	2.34113	0.288621	28	AAGGAAAGAAGGAAGGAAGGAAGGAAGGA	ACTAGTATGTGTATTACTATAAGGGGGGAAATCAGTGAGGAAATCGGGAAGC	+
AAGGARRGARGGAAGGAAGGARGGAAGGR	CM000678.2_3289361-3290555(+)_1|2|1x0	-9	0.00378913	2.7888	0.30561	13	AAGGAAAGAAGGAAGGAAGGAAGGAAGGA	TGGGATGACGGAC	+
AAGGARRGARGGAAGGAAGGARGGAAGGR	CM000681.2_58562074-58563529(-)_1|1|1x0	-2	0.00635427	4.67674	0.421942	13	AAGGAAAGAAGGAAGGAAGGAAGGAAGGA	AAAAGGGGGGAAC	+
AAGGARRGARGGAAGGAAGGARGGAAGGR	CM000681.2_53140310-53142587(-)_1|2|1x0	-2	0.00754229	5.55112	0.421942	16	AAGGAAAGAAGGAAGGAAGGAAGGAAGGA	GGAGGAATTGGAGGAC	+
AAGGARRGARGGAAGGAAGGARGGAAGGR	CM000681.2_58367739-58369587(-)_1|2|1x0	1	0.00838524	6.17154	0.421942	18	AAGGAAAGAAGGAAGGAAGGAAGGAAGGA	AAAGTGGCGATTGAAAGTC	+
AAGGARRGARGGAAGGAAGGARGGAAGGR	CM000677.2_90067074-90068730(+)_1|1|1x0	-7	0.00839764	6.18067	0.421942	13	AAGGAAAGAAGGAAGGAAGGAAGGAAGGA	TTTGGAAGATAGC	+
AAGGARRGARGGAAGGAAGGARGGAAGGR	CM000681.2_40074518-40076312(-)_1|1|1x0	4	0.0087105	6.41092	0.421942	29	AAGGAAAGAAGGAAGGAAGGAAGGAAGGA	GTTGATGGTAAGAGTATGATTAGGAAGGATGGTTTTAGGAAGGTTGATAAGC	+
AAGGARRGARGGAAGGAAGGARGGAAGGR	CM000677.2_34981361-34983473(-)_1|1|1x0	-11	0.00871916	6.4173	0.421942	7	AAGGAAAGAAGGAAGGAAGGAAGGAAGGA	GGAGGTC	+
AAGGARRGARGGAAGGAAGGARGGAAGGR	CM000678.2_3289361-3290555(+)_1|3|1x0	-9	0.0129584	9.53738	0.495606	13	AAGGAAAGAAGGAAGGAAGGAAGGAAGGA	GTGGATGATGGAC	+
AAGGARRGARGGAAGGAAGGARGGAAGGR	CM000679.2_5180898-5184298(-)_1|1|1x0	4	0.0135317	9.95933	0.495606	21	AAGGAAAGAAGGAAGGAAGGAAGGAAGGA	GTCAGACGAACAGACGAAAAAAAGC	+
AAGGARRGARGGAAGGAAGGARGGAAGGR	CM000681.2_52415074-52416736(+)_1|1|1x0	23	0.0136633	10.0562	0.495606	23	AAGGAAAGAAGGAAGGAAGGAAGGAAGGA	ACTATAATTGAAAAGTTTTCCGCATGGATTACGGGAAGGAAGAGAC	+
AAGGARRGARGGAAGGAAGGARGGAAGGR	CM000681.2_57720483-57721719(-)_1|2|1x0	-8	0.0142191	10.4653	0.495606	10	AAGGAAAGAAGGAAGGAAGGAAGGAAGGA	GTGGAAAGAC	+
AAGGARRGARGGAAGGAAGGARGGAAGGR	CM000681.2_53236974-53238567(-)_1|1|1x0	10	0.0144242	10.6162	0.495606	24	AAGGAAAGAAGGAAGGAAGGAAGGAAGGA	GAAAACTGGCTAGGAATCAGAAAAGAAAAGTATC	+
AAGGARRGARGGAAGGAAGGARGGAAGGR	CM000669.2_64978121-64979564(-)_1|1|1x0	7	0.0147211	10.8347	0.495606	18	AAGGAAAGAAGGAAGGAAGGAAGGAAGGA	ATAGAACAAACAAGGCGAACAGGAC	+
AAGGARRGARGGAAGGAAGGARGGAAGGR	CM000681.2_22087912-22089439(+)_1|1|1x0	-9	0.0151882	11.1785	0.495606	13	AAGGAAAGAAGGAAGGAAGGAAGGAAGGA	AGGAGGGTAGTTC	+
AAGGARRGARGGAAGGAAGGARGGAAGGR	CM000681.2_44272879-44274670(+)_1|1|1x0	-2	0.0157034	11.5577	0.495606	22	AAGGAAAGAAGGAAGGAAGGAAGGAAGGA	AGAATTTGTCGAAGATGGTAGC	+
AAGGWGMTGTKYWTKKATGTGCACATMMAWRMACAKCWCSKTKYATTWAA	CM000669.2_100033246-100034194(+)_1|1|1x0	-3	0.00100515	0.739792	0.34343	19	AAGGTGCTGTGCTTTGATGTGCACATACATAAACATCTCCGTGCATTAAA	ATGTTGTCATATGATGTGC	+
AAGGWGMTGTKYWTKKATGTGCACATMMAWRMACAKCWCSKTKYATTWAA	CM000672.2_43644052-43644886(-)_1|1|1x0	-12	0.00121598	0.894964	0.34343	22	AAGGTGCTGTGCTTTGATGTGCACATACATAAACATCTCCGTGCATTAAA	ATAGATATAAATATAAATATAC	+
AAGGWGMTGTKYWTKKATGTGCACATMMAWRMACAKCWCSKTKYATTWAA	CM000681.2_58367739-58369587(-)_1|1|1x0	-3	0.00150696	1.10912	0.34343	7	AAGGTGCTGTGCTTTGATGTGCACATACATAAACATCTCCGTGCATTAAA	GTGATGC	+
AAGSWATWTKSCTKSMCYTGSCARSKVMARSMAWAYWSCTT	CM000681.2_57443034-57445482(+)_1|4|1x0	-7	0.000125195	0.0921434	0.0911945	16	AAGGTATATTGCTTCCCCTGCCAGGTGAAGGAAAATACCTT	ATTGCTAGGGCTAGGC	+
AAKTGAYATYRTGTSCYTCYTRRTRYRWYRYAYYRRGARGSACAYRAYRT	CM000670.2_12112549-12113155(+)_1|1|1x0	-36	0.00028045	0.206411	0.100903	10	AAGTGATATTGTGTGCCTCCTGATGCAATGTACCAGGAAGGACACAATAT	GAAGGAGATC	+
AAKTGAYATYRTGTSCYTCYTRRTRYRWYRYAYYRRGARGSACAYRAYRT	CM000670.2_7951782-7952388(+)_1|1|1x0	-36	0.00028045	0.206411	0.100903	10	AAGTGATATTGTGTGCCTCCTGATGCAATGTACCAGGAAGGACACAATAT	GAAGGAGATC	+
AAKTGAYATYRTGTSCYTCYTRRTRYRWYRYAYYRRGARGSACAYRAYRT	CM000681.2_37362014-37363772(+)_1|1|1x0	-21	0.00107948	0.794496	0.258923	29	AAGTGATATTGTGTGCCTCCTGATGCAATGTACCAGGAAGGACACAATAT	GAAACCCTGGACAATGGAGGAAATAATAATC	+
AAKTGAYATYRTGTSCYTCYTRRTRYRWYRYAYYRRGARGSACAYRAYRT	CM000681.2_37634983-37636504(-)_1|2|1x0	2	0.00225641	1.66072	0.298414	23	AAGTGATATTGTGTGCCTCCTGATGCAATGTACCAGGAAGGACACAATAT	AGAATTATTATTTTGTGGTTTATCC	+
AAKTGAYATYRTGTSCYTCYTRRTRYRWYRYAYYRRGARGSACAYRAYRT	CM000681.2_22313606-22317173(+)_1|3|1x0	-26	0.00231365	1.70285	0.298414	22	AAGTGATATTGTGTGCCTCCTGATGCAATGTACCAGGAAGGACACAATAT	AGTACAGCTGGAGGAACAAGTC	+
AAKTGAYATYRTGTSCYTCYTRRTRYRWYRYAYYRRGARGSACAYRAYRT	CM000674.2_8176974-8177580(+)_1|1|1x0	-36	0.00248824	1.83135	0.298414	10	AAGTGATATTGTGTGCCTCCTGATGCAATGTACCAGGAAGGACACAATAT	GAAGGAGGTC	+
AAKTGAYATYRTGTSCYTCYTRRTRYRWYRYAYYRRGARGSACAYRAYRT	CM000677.2_84620525-84622037(+)_1|1|1x0	-4	0.0034904	2.56894	0.334479	43	AAGTGATATTGTGTGCCTCCTGATGCAATGTACCAGGAAGGACACAATAT	AATGTTATGATAAATATAAAGATAGATATTAAGAAGGACTGGC	+
AAKTGAYATYRTGTSCYTCYTRRTRYRWYRYAYYRRGARGSACAYRAYRT	CM000681.2_36392743-36394204(-)_1|2|1x0	2	0.00442441	3.25637	0.334479	23	AAGTGATATTGTGTGCCTCCTGATGCAATGTACCAGGAAGGACACAATAT	CGAATTGGTATTATGTGGTTTAATC	+
AAKTGAYATYRTGTSCYTCYTRRTRYRWYRYAYYRRGARGSACAYRAYRT	CM000664.2_60460406-60462455(-)_1|3|1x0	-39	0.0051131	3.76324	0.334479	7	AAGTGATATTGTGTGCCTCCTGATGCAATGTACCAGGAAGGACACAATAT	GGAAATC	+
AAKTGAYATYRTGTSCYTCYTRRTRYRWYRYAYYRRGARGSACAYRAYRT	CM000676.2_99174153-99176664(-)_1|3|1x0	-39	0.0051131	3.76324	0.334479	7	AAGTGATATTGTGTGCCTCCTGATGCAATGTACCAGGAAGGACACAATAT	GGAAATC	+
AAKTGAYATYRTGTSCYTCYTRRTRYRWYRYAYYRRGARGSACAYRAYRT	CM000681.2_45071603-45072758(-)_1|3|1x0	-39	0.0051131	3.76324	0.334479	7	AAGTGATATTGTGTGCCTCCTGATGCAATGTACCAGGAAGGACACAATAT	GGAAATC	+
AAKTGAYATYRTGTSCYTCYTRRTRYRWYRYAYYRRGARGSACAYRAYRT	CM000663.2_247300521-247301298(-)_1|1|1x0	-11	0.00684714	5.0395	0.410587	7	AAGTGATATTGTGTGCCTCCTGATGCAATGTACCAGGAAGGACACAATAT	TGTTCCC	+
AAKTGAYATYRTGTSCYTCYTRRTRYRWYRYAYYRRGARGSACAYRAYRT	CM000681.2_45071603-45072758(-)_1|2|1x0	-39	0.00829051	6.10181	0.458897	7	AAGTGATATTGTGTGCCTCCTGATGCAATGTACCAGGAAGGACACAATAT	GGAAATC	+
AARGTKRCWGGAWACAAGMTAAATATACA	CM000663.2_40494898-40496056(+)_1|1|1x0	-3	1.78414e-05	0.0131313	0.0072603	26	AAGGTGGCTGGAAACAAGATAAATATACA	GTTGCTAGAGTTCGAATAATTATAAGAC	+
AARGTKRCWGGAWACAAGMTAAATATACA	CM000663.2_40462203-40463586(+)_1|1|1x0	-3	2.02613e-05	0.0149123	0.0072603	26	AAGGTGGCTGGAAACAAGATAAATATACA	GTTGCTAGAACTAGAATAATTGTAAGAC	+
AARGTKRCWGGAWACAAGMTAAATATACA	CM000681.2_57640630-57642178(+)_1|2|1x0	-6	0.000571472	0.420603	0.136518	23	AAGGTGGCTGGAAACAAGATAAATATACA	ACCATAAACAATATAATGATAAAAATAATTAAGC	+
AARGTKRCWGGAWACAAGMTAAATATACA	CM000669.2_150371190-150372942(+)_1|5|1x0	-8	0.00204179	1.50276	0.325901	21	AAGGTGGCTGGAAACAAGATAAATATACA	GGCAAAAAAAATAGATGGAATC	+
AARGTKRCWGGAWACAAGMTAAATATACA	CM000672.2_37831617-37833171(-)_1|1|1x0	-9	0.00227373	1.67346	0.325901	20	AAGGTGGCTGGAAACAAGATAAATATACA	GCAACCAATATTAATAGAAACC	+
AARGTKRCWGGAWACAAGMTAAATATACA	CM000681.2_37185229-37187395(-)_1|2|1x0	-9	0.00340232	2.50411	0.347025	20	AAGGTGGCTGGAAACAAGATAAATATACA	ATAAACTTGATAGACATTAAGATAAAATCAAATATTTGGATATTTC	+
AARGTKRCWGGAWACAAGMTAAATATACA	CM000678.2_30781720-30784273(-)_1|1|1x0	12	0.00422067	3.10641	0.347025	29	AAGGTGGCTGGAAACAAGATAAATATACA	ATGAAAAGGGCTAATGCTGCTATAAAAACGAAAAATAGAGGAC	+
AARGTKRCWGGAWACAAGMTAAATATACA	CM000681.2_37151591-37153706(-)_1|2|1x0	-9	0.00433921	3.19366	0.347025	20	AAGGTGGCTGGAAACAAGATAAATATACA	ATAGACTTGATAGACATTAAGATAAGATCAAATATTAGAATATTTC	+
AARGTKRCWGGAWACAAGMTAAATATACA	CM000665.2_44499147-44500668(-)_1|1|1x0	6	0.00435799	3.20748	0.347025	29	AAGGTGGCTGGAAACAAGATAAATATACA	AACATTTTAGCGATAGCGGAGGAGCGAAGTATATGTC	+
AARGTKRCWGGAWACAAGMTAAATATACA	CM000681.2_37634983-37636504(-)_1|1|1x0	-3	0.0067991	5.00414	0.487269	13	AAGGTGGCTGGAAACAAGATAAATATACA	TTTTCTGGATATC	+
AAWTTKCYYWGCWRRGMAAWTTTHHTTYH	CM000680.2_76441149-76443177(-)_1|1|1x0	-16	0.00011314	0.0832712	0.0830074	7	AATTTTCTCAGCAAGGCAATTTTATTTTT	AAAATTC	+
AAWTTKCYYWGCWRRGMAAWTTTHHTTYH	CM000681.2_51944066-51945734(+)_1|1|1x0	-1	0.000987985	0.727157	0.362427	28	AATTTTCTCAGCAAGGCAATTTTATTTTT	ACTGCCATTATAAAAAAAATTTTTGGTATTATGTGTC	+
AAWTTKCYYWGCWRRGMAAWTTTHHTTYH	CM000665.2_75736880-75739421(-)_1|1|1x0	5	0.0016422	1.20866	0.37069	29	AATTTTCTCAGCAAGGCAATTTTATTTTT	GCGAAAAAGTACAATAATGCGAATGTTTTAGTCGAGATTC	+
AAWTTKCYYWGCWRRGMAAWTTTHHTTYH	CM000681.2_30443541-30445890(+)_1|1|1x0	-16	0.00207687	1.52857	0.37069	7	AATTTTCTCAGCAAGGCAATTTTATTTTT	AAAGTTC	+
AAWTTKCYYWGCWRRGMAAWTTTHHTTYH	CM000669.2_64706247-64708653(+)_1|5|1x0	4	0.00252628	1.85934	0.37069	12	AATTTTCTCAGCAAGGCAATTTTATTTTT	ATAAAAACTGCCAAGC	+
AAWTTKCYYWGCWRRGMAAWTTTHHTTYH	CM000673.2_123725999-123727124(-)_1|2|1x0	-1	0.00352261	2.59264	0.430738	13	AATTTTCTCAGCAAGGCAATTTTATTTTT	GTTAGCATAGCTC	+
AGARGATATAACAATTVTAAAYATATATGCACCHAACAMYAGAGCWCCMA	CM000672.2_43644052-43644886(-)_1|1|1x0	-10	4.81118e-06	0.00354103	0.00349596	22	AGAAGATATAACAATTGTAAACATATATGCACCCAACAACAGAGCACCAA	ATAGATATAAATATAAATATAC	+
AGARGATATAACAATTVTAAAYATATATGCACCHAACAMYAGAGCWCCMA	CM000667.2_178882611-178884288(+)_1|4|1x0	-10	5.50756e-05	0.0405357	0.0200099	16	AGAAGATATAACAATTGTAAACATATATGCACCCAACAACAGAGCACCAA	ATAATAATAACCATAC	+
AGARGATATAACAATTVTAAAYATATATGCACCHAACAMYAGAGCWCCMA	CM000665.2_40515834-40516860(+)_1|1|1x0	-7	0.000110153	0.0810724	0.0266802	25	AGAAGATATAACAATTGTAAACATATATGCACCCAACAACAGAGCACCAA	GTTACAATAATTATTATAGTTGCAC	+
AGARGATATAACAATTVTAAAYATATATGCACCHAACAMYAGAGCWCCMA	CM000681.2_57701637-57702804(-)_1|1|1x0	2	0.000289368	0.212975	0.0525662	29	AGAAGATATAACAATTGTAAACATATATGCACCCAACAACAGAGCACCAA	GCTGTAGTTATACTAGTTATAAACATACTGC	+
AGARGATATAACAATTVTAAAYATATATGCACCHAACAMYAGAGCWCCMA	CM000663.2_42850898-42851810(+)_1|1|1x0	-26	0.000400268	0.294597	0.0581695	22	AGAAGATATAACAATTGTAAACATATATGCACCCAACAACAGAGCACCAA	GAGCACATTACATCGGAGAATC	+
AGARGATATAACAATTVTAAAYATATATGCACCHAACAMYAGAGCWCCMA	CM000667.2_179032161-179033637(+)_1|1|1x0	-7	0.000519161	0.382103	0.0628733	40	AGAAGATATAACAATTGTAAACATATATGCACCCAACAACAGAGCACCAA	ATAATAATAATAGTTATAATTGTTATAATAGTTATAGCTC	+
AGARGATATAACAATTVTAAAYATATATGCACCHAACAMYAGAGCWCCMA	CM000667.2_178712062-178713673(-)_1|3|1x0	-4	0.00139572	1.02725	0.144882	16	AGAAGATATAACAATTGTAAACATATATGCACCCAACAACAGAGCACCAA	ACTATAATAACCATAC	+
AGARGATATAACAATTVTAAAYATATATGCACCHAACAMYAGAGCWCCMA	CM000685.2_47976169-47977885(-)_1|1|1x0	-18	0.00167524	1.23298	0.152161	32	AGAAGATATAACAATTGTAAACATATATGCACCCAACAACAGAGCACCAA	AAAACCATAGGCTTATTAAAAACCACCACAAAAACCATATGGC	+
AGARGATATAACAATTVTAAAYATATATGCACCHAACAMYAGAGCWCCMA	CM000681.2_52015842-52017489(-)_1|2|1x0	-1	0.00312805	2.30225	0.251873	31	AGAAGATATAACAATTGTAAACATATATGCACCCAACAACAGAGCACCAA	AATAATTTTACAGTCGCTAATAAGAATAAGC	+
AGARGATATAACAATTVTAAAYATATATGCACCHAACAMYAGAGCWCCMA	CM000681.2_37412599-37414552(-)_1|1|1x0	23	0.00352263	2.59266	0.251873	32	AGAAGATATAACAATTGTAAACATATATGCACCCAACAACAGAGCACCAA	GGAATAATAATAATAATAAAAAAAGAAAAGATAATAGTGATACAAGAGTGGGCAC	+
AGARGATATAACAATTVTAAAYATATATGCACCHAACAMYAGAGCWCCMA	CM000677.2_84620525-84622037(+)_1|1|1x0	-1	0.00398584	2.93358	0.251873	43	AGAAGATATAACAATTGTAAACATATATGCACCCAACAACAGAGCACCAA	AATGTTATGATAAATATAAAGATAGATATTAAGAAGGACTGGC	+
AGARGATATAACAATTVTAAAYATATATGCACCHAACAMYAGAGCWCCMA	CM000665.2_44641886-44644217(+)_1|1|1x0	3	0.00415955	3.06143	0.251873	50	AGAAGATATAACAATTGTAAACATATATGCACCCAACAACAGAGCACCAA	AAATACAAAAACAATAATGTTCACATTATGGAGGTTAGAAAGGTGCGAGTTAGAATGACAATAGGGC	+
AGARGATATAACAATTVTAAAYATATATGCACCHAACAMYAGAGCWCCMA	CM000664.2_95149284-95150361(-)_1|1|1x0	-10	0.00476767	3.509	0.266488	22	AGAAGATATAACAATTGTAAACATATATGCACCCAACAACAGAGCACCAA	ACTATAATAGCTATAGCTGTTC	+
AGGCTGSAGTGMRSTGKSAYNRTSMCASYKCACTSCAGCCT	CM000670.2_124976289-124977855(+)_1|1|1x0	1	0.000339832	0.250116	0.250116	24	AGGCTGCAGTGAGCTGGGATCATCCCAGTGCACTCCAGCCT	AAGACCGTAATTAGATGTAGTAGTC	+
AGGYTGSAGTGMRCYGDSATNRTGCCABYKCACTSCAGCCTSGGYVWCMS	CM000670.2_124976289-124977855(+)_1|1|1x0	1	0.000456303	0.335839	0.335839	24	AGGCTGCAGTGAGCTGGCATCGTGCCAGTGCACTCCAGCCTGGGCCACAG	AAGACCGTAATTAGATGTAGTAGTC	+
AMAATGTCYAGCAYMCAAYCAAAAATWAC	CM000681.2_53236974-53238567(-)_1|1|1x0	2	0.00032106	0.2363	0.233226	29	ACAATGTCTAGCATACAATCAAAAATTAC	GAAAACTGGCTAGGAATCAGAAAAGAAAAGTATC	+
AMAATGTCYAGCAYMCAAYCAAAAATWAC	CM000676.2_21522706-21525715(-)_1|3|1x0	-2	0.00174635	1.28531	0.395131	7	ACAATGTCTAGCATACAATCAAAAATTAC	AATGTCC	+
AMAATGTCYAGCAYMCAAYCAAAAATWAC	CM000678.2_51138633-51142170(-)_1|3|1x0	-2	0.00316914	2.33249	0.395131	7	ACAATGTCTAGCATACAATCAAAAATTAC	AATGTCC	+
AMAATGTCYAGCAYMCAAYCAAAAATWAC	CM000680.2_78992000-78995624(+)_1|3|1x0	-2	0.00316914	2.33249	0.395131	7	ACAATGTCTAGCATACAATCAAAAATTAC	AATGTCC	+
AMAATGTCYAGCAYMCAAYCAAAAATWAC	CM000678.2_51138633-51142170(-)_1|5|1x0	-2	0.00349023	2.56881	0.395131	7	ACAATGTCTAGCATACAATCAAAAATTAC	AATATCC	+
AMAATGTCYAGCAYMCAAYCAAAAATWAC	CM000680.2_78992000-78995624(+)_1|5|1x0	-2	0.00349023	2.56881	0.395131	7	ACAATGTCTAGCATACAATCAAAAATTAC	AATATCC	+
AMAATGTCYAGCAYMCAAYCAAAAATWAC	CM000669.2_100063759-100064614(+)_1|1|1x0	-8	0.00380757	2.80238	0.395131	21	ACAATGTCTAGCATACAATCAAAAATTAC	AACAATATAGTCTCATATAACC	+
AMAATGTCYAGCAYMCAAYCAAAAATWAC	CM000682.2_51789911-51792422(-)_1|3|1x0	-2	0.00509557	3.75034	0.426335	7	ACAATGTCTAGCATACAATCAAAAATTAC	AATATTC	+
AMAATGTCYAGCAYMCAAYCAAAAATWAC	CM000667.2_180848794-180851638(-)_1|2|1x0	10	0.00578994	4.26139	0.426335	29	ACAATGTCTAGCATACAATCAAAAATTAC	AATATTAAAAATGTTATCAAAATTGTTACTAAAAATATTAAAAATGTTATTAATGTTACTAATAATATTC	+
AMAATGTCYAGCAYMCAAYCAAAAATWAC	CM000667.2_178931151-178932696(+)_1|1|1x0	9	0.00586894	4.31954	0.426335	29	ACAATGTCTAGCATACAATCAAAAATTAC	GAGTTGACAATTATGACATTGAGAAAAATGAAAACCGTAC	+
AMAATGTCYAGCAYMCAAYCAAAAATWAC	CM000681.2_37185229-37187395(-)_1|2|1x0	9	0.00738447	5.43497	0.48766	29	ACAATGTCTAGCATACAATCAAAAATTAC	ATAAACTTGATAGACATTAAGATAAAATCAAATATTTGGATATTTC	+
AMAATGTCYAGCAYMCAAYCAAAAATWAC	CM000674.2_133202109-133204527(+)_1|1|1x0	28	0.0081794	6.02004	0.491349	29	ACAATGTCTAGCATACAATCAAAAATTAC	ACAATGGTTATTTTGTTGATTTTGAATATTAATATTTTGATTTTGAATATTAATATTTTGATTAAGAAGC	+
AMAATGTCYAGCAYMCAAYCAAAAATWAC	CM000669.2_64978121-64979564(-)_1|2|1x0	0	0.00879311	6.47173	0.491349	7	ACAATGTCTAGCATACAATCAAAAATTAC	ACAATGC	+
ARMMSMYYYTYYCMTCMYAGGCCTVGAGGCCTRKGAKGRRARRRKSKKYT	CM000681.2_21422848-21424981(+)_1|4|1x0	-17	9.76227e-05	0.0718503	0.0718503	33	AAAACACTCTTCCATCACAGGCCTCGAGGCCTAGGAGGGAAGAGTGTTTT	AAGGCTTGGGTGACTTGGATGATAGTGGCTTGCGCTC	+
ARRAAGMCCAGAYRTTRGAYTTACTAGACAAAGACTTTAAAWCARCTDTY	CM000681.2_37185229-37187395(-)_1|2|1x0	-14	0.00102054	0.75112	0.463209	36	AGGAAGCCCAGATATTGGACTTACTAGACAAAGACTTTAAAACAACTATC	ATAAACTTGATAGACATTAAGATAAAATCAAATATTTGGATATTTC	+
ARRAAGMCCAGAYRTTRGAYTTACTAGACAAAGACTTTAAAWCARCTDTY	CM000667.2_180848794-180851638(-)_1|2|1x0	1	0.00141511	1.04152	0.463209	50	AGGAAGCCCAGATATTGGACTTACTAGACAAAGACTTTAAAACAACTATC	AATATTAAAAATGTTATCAAAATTGTTACTAAAAATATTAAAAATGTTATTAATGTTACTAATAATATTC	+
ARRAAGMCCAGAYRTTRGAYTTACTAGACAAAGACTTTAAAWCARCTDTY	CM000681.2_56524313-56525945(+)_1|1|1x0	8	0.00231225	1.70182	0.463209	38	AGGAAGCCCAGATATTGGACTTACTAGACAAAGACTTTAAAACAACTATC	CTGATCAAAAGAAATCGAATTATAGTTGTTGTCAGAAGAAGAATTC	+
ARRAAGMCCAGAYRTTRGAYTTACTAGACAAAGACTTTAAAWCARCTDTY	CM000681.2_53164455-53166378(-)_1|1|1x0	-10	0.00273397	2.0122	0.463209	40	AGGAAGCCCAGATATTGGACTTACTAGACAAAGACTTTAAAACAACTATC	AAAACTAGAAATTTTATTGTAAGAATTAGAAACTCCATTAGAAGTCAAAATGTAC	+
ARRAAGMCCAGAYRTTRGAYTTACTAGACAAAGACTTTAAAWCARCTDTY	CM000674.2_57002781-57004944(-)_1|2|1x0	-32	0.00375662	2.76487	0.463209	7	AGGAAGCCCAGATATTGGACTTACTAGACAAAGACTTTAAAACAACTATC	GTCTTTC	+
ARRAAGMCCAGAYRTTRGAYTTACTAGACAAAGACTTTAAAWCARCTDTY	CM000663.2_246986969-246988304(-)_1|2|1x0	-22	0.00437997	3.22366	0.463209	28	AGGAAGCCCAGATATTGGACTTACTAGACAAAGACTTTAAAACAACTATC	ATTAGAAATAATAATAGAAACAACGCTC	+
ARRAAGMCCAGAYRTTRGAYTTACTAGACAAAGACTTTAAAWCARCTDTY	CM000681.2_56422880-56424365(+)_1|1|1x0	-1	0.00470224	3.46085	0.463209	37	AGGAAGCCCAGATATTGGACTTACTAGACAAAGACTTTAAAACAACTATC	CGAGTTATAATTAAAAGAAATAAAAGAAGAAAAATAC	+
ARRAAGMCCAGAYRTTRGAYTTACTAGACAAAGACTTTAAAWCARCTDTY	CM000681.2_56663587-56665522(-)_1|1|1x0	-10	0.00506016	3.72428	0.463209	40	AGGAAGCCCAGATATTGGACTTACTAGACAAAGACTTTAAAACAACTATC	GTTAAAATAATTAGTAGAATAAGAGTTCTGAGGTGAAGAGTTC	+
ARSNHDYVHAKCCCCTCGTGG	CM000681.2_57808042-57809191(-)_1|2|1x0	-7	2.20449e-05	0.016225	0.0159366	14	AGGCAATCAAGCCCCTCGTGG	ATATCCACTTGTAGAAGGC	+
ARSNHDYVHAKCCCCTCGTGG	CM000681.2_9380619-9381774(+)_1|1|1x0	-1	0.000817398	0.601605	0.198178	20	AGGCAATCAAGCCCCTCGTGG	AATACTTATTCCACTAGAACTC	+
ARSNHDYVHAKCCCCTCGTGG	CM000681.2_11779965-11781903(+)_1|1|1x0	22	0.00151398	1.11429	0.198178	21	AGGCAATCAAGCCCCTCGTGG	TCCGTCTTTGTTGTCTGCGTTGTGATGTTCAAGGTGGTCGTTGTTC	+
ARSNHDYVHAKCCCCTCGTGG	CM000679.2_11977959-11978799(-)_1|1|1x0	-15	0.00155536	1.14474	0.198178	6	AGGCAATCAAGCCCCTCGTGG	TCGATGC	+
ARSNHDYVHAKCCCCTCGTGG	CM000678.2_30397205-30399104(+)_1|4|1x0	-12	0.00168855	1.24277	0.198178	7	AGGCAATCAAGCCCCTCGTGG	GTCTCGC	+
ARSNHDYVHAKCCCCTCGTGG	CM000678.2_30397205-30399104(+)_1|5|1x0	-12	0.00168855	1.24277	0.198178	7	AGGCAATCAAGCCCCTCGTGG	GTCTCGC	+
ARSNHDYVHAKCCCCTCGTGG	CM000669.2_57468707-57469946(+)_1|2|1x0	-4	0.00191896	1.41235	0.198178	17	AGGCAATCAAGCCCCTCGTGG	ATTACTACCACTACTGCTACGC	+
ARSNHDYVHAKCCCCTCGTGG	CM000682.2_46501298-46503188(-)_1|1|1x0	4	0.00288135	2.12067	0.260372	21	AGGCAATCAAGCCCCTCGTGG	ACTATTATTATCTGGATGATCGTTACGC	+
ARSNHDYVHAKCCCCTCGTGG	CM000681.2_20948652-20950299(+)_1|1|1x0	5	0.00371363	2.73323	0.280131	21	AGGCAATCAAGCCCCTCGTGG	GCTAAAGGAACTGAACGAGCTAGTAGAAAACTGCTGAAAGCTATTC	+
ARSNHDYVHAKCCCCTCGTGG	CM000681.2_9160059-9161430(+)_1|1|1x0	8	0.00387501	2.85201	0.280131	21	AGGCAATCAAGCCCCTCGTGG	TCCAATAATGTCAATAATTCCAATAGTCGGATTATCGTTC	+
ARSNHDYVHAKCCCCTCGTGG	CM000678.2_31914444-31916478(+)_1|2|1x0	-1	0.005595	4.11792	0.367702	20	AGGCAATCAAGCCCCTCGTGG	AAGAGTAAGAGTACTAACGGTAATATGAAGATGTACAAGC	+
ASTGVCMCCTGCTGGYNANVNRKGGTAYTGCAVCCYRGCKCNMYBAGACM	CM000681.2_40013576-40015778(+)_1|1|1x0	16	0.000281345	0.20707	0.141399	50	AGTGCCCCCTGCTGGCGACGTGGGGTATTGCAGCCCAGCTCTATTAGACA	TTGGCTGCTAGGGTGAGGAGGGTTAAGATTGCTAGGTTGGCTGCTACTGGTTTGTCGAGTACGAAAC	+
ASTGVCMCCTGCTGGYNANVNRKGGTAYTGCAVCCYRGCKCNMYBAGACM	CM000679.2_5180898-5184298(-)_1|2|1x0	-29	0.000491199	0.361522	0.141399	7	AGTGCCCCCTGCTGGCGACGTGGGGTATTGCAGCCCAGCTCTATTAGACA	GCAGCTC	+
ASTGVCMCCTGCTGGYNANVNRKGGTAYTGCAVCCYRGCKCNMYBAGACM	CM000670.2_144333187-144334429(-)_1|3|1x0	-2	0.000837707	0.616552	0.141399	10	AGTGCCCCCTGCTGGCGACGTGGGGTATTGCAGCCCAGCTCTATTAGACA	GACCACCTGC	+
ASTGVCMCCTGCTGGYNANVNRKGGTAYTGCAVCCYRGCKCNMYBAGACM	CM000682.2_663673-664729(-)_1|3|1x0	-2	0.000837707	0.616552	0.141399	10	AGTGCCCCCTGCTGGCGACGTGGGGTATTGCAGCCCAGCTCTATTAGACA	GACCACCTGC	+
ASTGVCMCCTGCTGGYNANVNRKGGTAYTGCAVCCYRGCKCNMYBAGACM	CM000668.2_29672502-29673789(-)_1|1|1x0	-3	0.00104659	0.770288	0.141399	13	AGTGCCCCCTGCTGGCGACGTGGGGTATTGCAGCCCAGCTCTATTAGACA	GCCGTCTTTTGGC	+
ASTGVCMCCTGCTGGYNANVNRKGGTAYTGCAVCCYRGCKCNMYBAGACM	CM000681.2_22179609-22181656(-)_1|1|1x0	2	0.00185644	1.36634	0.209012	41	AGTGCCCCCTGCTGGCGACGTGGGGTATTGCAGCCCAGCTCTATTAGACA	ACTGTGATTGCTACTATTCGGGGGGTGATTCGGAAGGTGTCGC	+
ASTGVCMCCTGCTGGYNANVNRKGGTAYTGCAVCCYRGCKCNMYBAGACM	CM000681.2_52880598-52882014(-)_1|1|1x0	-9	0.00227167	1.67195	0.219224	34	AGTGCCCCCTGCTGGCGACGTGGGGTATTGCAGCCCAGCTCTATTAGACA	GGAGGGTTTATTGGGCCAGTGAGAACAGGTTGTC	+
ASTGVCMCCTGCTGGYNANVNRKGGTAYTGCAVCCYRGCKCNMYBAGACM	CM000669.2_57468707-57469946(+)_1|1|1x0	-26	0.00622222	4.57956	0.493716	7	AGTGCCCCCTGCTGGCGACGTGGGGTATTGCAGCCCAGCTCTATTAGACA	ATTGCCC	+
ASTGVCMCCTGCTGGYNANVNRKGGTAYTGCAVCCYRGCKCNMYBAGACM	CM000681.2_9466576-9468337(-)_1|2|1x0	-6	0.0068765	5.0611	0.493716	16	AGTGCCCCCTGCTGGCGACGTGGGGTATTGCAGCCCAGCTCTATTAGACA	TCCTACTCCATAATTC	+
ASTGVCMCCTGCTGGYNANVNRKGGTAYTGCAVCCYRGCKCNMYBAGACM	CM000669.2_149070425-149072531(-)_1|2|1x0	6	0.00847109	6.23472	0.493716	34	AGTGCCCCCTGCTGGCGACGTGGGGTATTGCAGCCCAGCTCTATTAGACA	AGTGGCTTTTGGTCTATTAGGGCTAGTTTTGTATGGGTTC	+
ASTGVCMCCTGCTGGYNANVNRKGGTAYTGCAVCCYRGCKCNMYBAGACM	CM000669.2_64015011-64015917(+)_1|1|1x0	-1	0.008709	6.40982	0.493716	19	AGTGCCCCCTGCTGGCGACGTGGGGTATTGCAGCCCAGCTCTATTAGACA	ATGACCACTACGGATAAGC	+
ASTGVCMCCTGCTGGYNANVNRKGGTAYTGCAVCCYRGCKCNMYBAGACM	CM000681.2_56621077-56622754(+)_1|1|1x0	1	0.00965165	7.10362	0.493716	39	AGTGCCCCCTGCTGGCGACGTGGGGTATTGCAGCCCAGCTCTATTAGACA	GAGTTGACAATTATGAAAGGTCGAAGAATGAAAATCATGC	+
ASTGVCMCCTGCTGGYNANVNRKGGTAYTGCAVCCYRGCKCNMYBAGACM	CM000681.2_11867252-11868566(+)_1|1|1x0	-2	0.0100622	7.40578	0.493716	34	AGTGCCCCCTGCTGGCGACGTGGGGTATTGCAGCCCAGCTCTATTAGACA	TATATGTATATGGTGATAGACGTCATTATCGTTC	+
ASTGVCMCCTGCTGGYNANVNRKGGTAYTGCAVCCYRGCKCNMYBAGACM	CM000669.2_64348025-64349144(+)_1|2|1x0	-14	0.0106368	7.82868	0.493716	25	AGTGCCCCCTGCTGGCGACGTGGGGTATTGCAGCCCAGCTCTATTAGACA	GGTACCACGGTTTCTACCACCAAGC	+
ASTGVCMCCTGCTGGYNANVNRKGGTAYTGCAVCCYRGCKCNMYBAGACM	CM000679.2_11977959-11978799(-)_1|2|1x0	-26	0.0124091	9.13309	0.493716	10	AGTGCCCCCTGCTGGCGACGTGGGGTATTGCAGCCCAGCTCTATTAGACA	ACTGAAAACC	+
ASTGVCMCCTGCTGGYNANVNRKGGTAYTGCAVCCYRGCKCNMYBAGACM	CM000681.2_52154874-52157637(-)_1|2|1x0	2	0.01241	9.13377	0.493716	20	AGTGCCCCCTGCTGGCGACGTGGGGTATTGCAGCCCAGCTCTATTAGACA	GGAGTGGGCGCTGCTGATATTC	+
ASTGVCMCCTGCTGGYNANVNRKGGTAYTGCAVCCYRGCKCNMYBAGACM	CM000681.2_19711354-19713124(-)_1|3|1x0	-2	0.0124247	9.14455	0.493716	46	AGTGCCCCCTGCTGGCGACGTGGGGTATTGCAGCCCAGCTCTATTAGACA	TGAATTCGGATGATTATGTACGTTATTTTTATTATTGTTAACGTTC	+
AWAWHWBWGWAAWWWWMWMWWKHAAHNHAAWAADHTDWDHA	CM000667.2_180848794-180851638(-)_1|2|1x0	8	5.77648e-06	0.00425149	0.00420108	41	AAATAATTGTAAATTTCTAAAGAAAATAAAAAATTTTTTAA	AATATTAAAAATGTTATCAAAATTGTTACTAAAAATATTAAAAATGTTATTAATGTTACTAATAATATTC	+
AWAWHWBWGWAAWWWWMWMWWKHAAHNHAAWAADHTDWDHA	CM000681.2_12043807-12045229(-)_1|1|1x0	-6	0.000122188	0.0899307	0.0365749	35	AAATAATTGTAAATTTCTAAAGAAAATAAAAAATTTTTTAA	GGATTTTTTTTTGGATTTACTTTTTAGACTGTTATTGTTGTTC	+
AWAWHWBWGWAAWWWWMWMWWKHAAHNHAAWAADHTDWDHA	CM000667.2_178931151-178932696(+)_1|1|1x0	1	0.000150871	0.111041	0.0365749	39	AAATAATTGTAAATTTCTAAAGAAAATAAAAAATTTTTTAA	GAGTTGACAATTATGACATTGAGAAAAATGAAAACCGTAC	+
AWAWHWBWGWAAWWWWMWMWWKHAAHNHAAWAADHTDWDHA	CM000674.2_133202109-133204527(+)_1|1|1x0	7	0.000373938	0.275219	0.0679888	41	AAATAATTGTAAATTTCTAAAGAAAATAAAAAATTTTTTAA	ACAATGGTTATTTTGTTGATTTTGAATATTAATATTTTGATTTTGAATATTAATATTTTGATTAAGAAGC	+
AWAWHWBWGWAAWWWWMWMWWKHAAHNHAAWAADHTDWDHA	CM000681.2_12014847-12016815(-)_1|1|1x0	1	0.000596461	0.438996	0.0867145	36	AAATAATTGTAAATTTCTAAAGAAAATAAAAAATTTTTTAA	AATAGGTTTATAATTGTTTTTATTATTATTGATATTC	+
AWAWHWBWGWAAWWWWMWMWWKHAAHNHAAWAADHTDWDHA	CM000665.2_44641886-44644217(+)_1|1|1x0	20	0.000715394	0.52653	0.0867145	41	AAATAATTGTAAATTTCTAAAGAAAATAAAAAATTTTTTAA	AAATACAAAAACAATAATGTTCACATTATGGAGGTTAGAAAGGTGCGAGTTAGAATGACAATAGGGC	+
AWAWHWBWGWAAWWWWMWMWWKHAAHNHAAWAADHTDWDHA	CM000681.2_42078540-42081294(+)_1|5|1x0	-2	0.00132772	0.977203	0.137945	13	AAATAATTGTAAATTTCTAAAGAAAATAAAAAATTTTTTAA	TGAATTATAATGC	+
AWAWHWBWGWAAWWWWMWMWWKHAAHNHAAWAADHTDWDHA	CM000681.2_57872655-57875314(-)_1|3|1x0	27	0.00230489	1.6964	0.191941	40	AAATAATTGTAAATTTCTAAAGAAAATAAAAAATTTTTTAA	TGGTCCTCCACTTTGTGGTATAGCATTTGAACTGGAAAAATTTGAATAGTGAGTGTGAGTAGTGTGC	+
AWAWHWBWGWAAWWWWMWMWWKHAAHNHAAWAADHTDWDHA	CM000679.2_16622290-16624546(-)_1|2|1x0	14	0.002512	1.84884	0.191941	38	AAATAATTGTAAATTTCTAAAGAAAATAAAAAATTTTTTAA	ATATCTGTTATGCGAATAAATTATAAGAGTATGACTAAGATAATTAATGGCC	+
AWAWHWBWGWAAWWWWMWMWWKHAAHNHAAWAADHTDWDHA	CM000681.2_56621077-56622754(+)_1|1|1x0	7	0.00263919	1.94244	0.191941	33	AAATAATTGTAAATTTCTAAAGAAAATAAAAAATTTTTTAA	GAGTTGACAATTATGAAAGGTCGAAGAATGAAAATCATGC	+
AWAWHWBWGWAAWWWWMWMWWKHAAHNHAAWAADHTDWDHA	CM000681.2_58356141-58357677(-)_1|1|1x0	-4	0.00302794	2.22856	0.200194	37	AAATAATTGTAAATTTCTAAAGAAAATAAAAAATTTTTTAA	AATTTGGCGTTCAAAAATAACATGAAAAATATGAATAATAAAC	+
AWAWHWBWGWAAWWWWMWMWWKHAAHNHAAWAADHTDWDHA	CM000681.2_12627682-12629257(+)_1|2|1x0	7	0.00577687	4.25178	0.309645	41	AAATAATTGTAAATTTCTAAAGAAAATAAAAAATTTTTTAA	ACTGTTTTTTACATTGAGTCTTTGATGATCACTATAATTATTGTTGTGC	+
AWAWHWBWGWAAWWWWMWMWWKHAAHNHAAWAADHTDWDHA	CM000678.2_71448095-71450000(-)_1|1|1x0	11	0.00606798	4.46603	0.309645	38	AAATAATTGTAAATTTCTAAAGAAAATAAAAAATTTTTTAA	GTTTCTGGTAATGGTGAGGGTAACAGTAGAAACAGTATTGTTTGTGGGC	+
AWAWHWBWGWAAWWWWMWMWWKHAAHNHAAWAADHTDWDHA	CM000681.2_11831314-11833870(+)_1|3|1x0	-4	0.00635658	4.67844	0.309645	19	AAATAATTGTAAATTTCTAAAGAAAATAAAAAATTTTTTAA	AATAGAACTGTTATATACC	+
AWAWHWBWGWAAWWWWMWMWWKHAAHNHAAWAADHTDWDHA	CM000681.2_52033722-52035468(-)_1|1|1x0	-1	0.00672206	4.94744	0.309645	40	AAATAATTGTAAATTTCTAAAGAAAATAAAAAATTTTTTAA	AAGAATATTGGTATTAAGATTTTATTTAACATTATGTGGC	+
AWAWHWBWGWAAWWWWMWMWWKHAAHNHAAWAADHTDWDHA	CM000681.2_34943209-34944835(+)_1|2|1x0	-2	0.00681219	5.01377	0.309645	39	AAATAATTGTAAATTTCTAAAGAAAATAAAAAATTTTTTAA	GTTACTTGTAAAATGAGTATGAATATGGATGATGTTAATGGTTTTC	+
AWAWHWBWGWAAWWWWMWMWWKHAAHNHAAWAADHTDWDHA	CM000681.2_12463998-12465876(-)_1|2|1x0	-2	0.010066	7.40858	0.425832	39	AAATAATTGTAAATTTCTAAAGAAAATAAAAAATTTTTTAA	GTCGTCATTATCATTGTTATTATCATTATCGTTACTATTATTACTCTTATTATTC	+
AWAWHWBWGWAAWWWWMWMWWKHAAHNHAAWAADHTDWDHA	CM000665.2_75736880-75739421(-)_1|1|1x0	-8	0.0105394	7.75696	0.425832	33	AAATAATTGTAAATTTCTAAAGAAAATAAAAAATTTTTTAA	GCGAAAAAGTACAATAATGCGAATGTTTTAGTCGAGATTC	+
AWAWHWBWGWAAWWWWMWMWWKHAAHNHAAWAADHTDWDHA	CM000663.2_246986969-246988304(-)_1|2|1x0	-11	0.0114577	8.43284	0.438571	28	AAATAATTGTAAATTTCTAAAGAAAATAAAAAATTTTTTAA	ATTAGAAATAATAATAGAAACAACGCTC	+
AWAWHWBWGWAAWWWWMWMWWKHAAHNHAAWAADHTDWDHA	CM000681.2_7082877-7083741(+)_1|1|1x0	-7	0.0136299	10.0316	0.473137	31	AAATAATTGTAAATTTCTAAAGAAAATAAAAAATTTTTTAA	AAGACTCTTAAGATTGCTAACAAGAAGGTTC	+
AWAWHWBWGWAAWWWWMWMWWKHAAHNHAAWAADHTDWDHA	CM000670.2_124976289-124977855(+)_1|1|1x0	8	0.0136618	10.0551	0.473137	17	AAATAATTGTAAATTTCTAAAGAAAATAAAAAATTTTTTAA	AAGACCGTAATTAGATGTAGTAGTC	+
AYKSHVYDRRYTGAVCTAATAGAVDWCTGMAGWAVTCTHTW	CM000681.2_20948652-20950299(+)_1|1|1x0	4	2.11616e-09	1.55749e-06	1.54422e-06	41	ATTCAATAGACTGAACTAATAGAAATCTGCAGAAATCTTTT	GCTAAAGGAACTGAACGAGCTAGTAGAAAACTGCTGAAAGCTATTC	+
BATTGGBYYRGSNKKGGKCAYRTGMCCMWMBCTRRVCCAAT	CM000685.2_57591745-57594457(+)_1|2|1x0	0	0.000252551	0.185878	0.08973	25	GATTGGCCCAGGTTGGGTCACGTGACCAACCCTGGGCCAAT	ATTTGGGGATTGATTGGTCAGGGGC	+
BATTGGBYYRGSNKKGGKCAYRTGMCCMWMBCTRRVCCAAT	CM000685.2_57908023-57910675(-)_1|2|1x0	0	0.000252551	0.185878	0.08973	25	GATTGGCCCAGGTTGGGTCACGTGACCAACCCTGGGCCAAT	ATTTGGGGATTGATTGGTCAGGGGC	+
BATTGGBYYRGSNKKGGKCAYRTGMCCMWMBCTRRVCCAAT	CM000681.2_53407666-53409704(+)_1|1|1x0	-1	0.000752795	0.554057	0.178309	19	GATTGGCCCAGGTTGGGTCACGTGACCAACCCTGGGCCAAT	ACTTGGATAAGTCTGGGCC	+
BATTGGBYYRGSNKKGGKCAYRTGMCCMWMBCTRRVCCAAT	CM000669.2_149103614-149105636(-)_1|2|1x0	18	0.00244605	1.80029	0.392204	37	GATTGGCCCAGGTTGGGTCACGTGACCAACCCTGGGCCAAT	ATTCTAATAATGAATATTATTTGGATAAGGATTGTTGGTATGGATATAAATATTC	+
BATTGGBYYRGSNKKGGKCAYRTGMCCMWMBCTRRVCCAAT	CM000665.2_44641886-44644217(+)_1|1|1x0	21	0.00318418	2.34356	0.392204	41	GATTGGCCCAGGTTGGGTCACGTGACCAACCCTGGGCCAAT	AAATACAAAAACAATAATGTTCACATTATGGAGGTTAGAAAGGTGCGAGTTAGAATGACAATAGGGC	+
BATTGGBYYRGSNKKGGKCAYRTGMCCMWMBCTRRVCCAAT	CM000681.2_22756398-22759710(-)_1|4|1x0	-15	0.00331166	2.43738	0.392204	10	GATTGGCCCAGGTTGGGTCACGTGACCAACCCTGGGCCAAT	AGTGTCGTGC	+
BATTGGBYYRGSNKKGGKCAYRTGMCCMWMBCTRRVCCAAT	CM000665.2_44446577-44448893(-)_1|6|1x0	0	0.00538428	3.96283	0.422918	7	GATTGGCCCAGGTTGGGTCACGTGACCAACCCTGGGCCAAT	GATTGGC	+
BATTGGBYYRGSNKKGGKCAYRTGMCCMWMBCTRRVCCAAT	CM000681.2_58356141-58357677(-)_1|1|1x0	0	0.00554084	4.07806	0.422918	41	GATTGGCCCAGGTTGGGTCACGTGACCAACCCTGGGCCAAT	AATTTGGCGTTCAAAAATAACATGAAAAATATGAATAATAAAC	+
BATTGGBYYRGSNKKGGKCAYRTGMCCMWMBCTRRVCCAAT	CM000685.2_85270616-85271825(+)_1|4|1x0	-2	0.00620725	4.56854	0.422918	19	GATTGGCCCAGGTTGGGTCACGTGACCAACCCTGGGCCAAT	GTGGTCGTAATCTTGGCCC	+
BATTGGBYYRGSNKKGGKCAYRTGMCCMWMBCTRRVCCAAT	CM000680.2_25224329-25227722(-)_1|1|1x0	1	0.006518	4.79725	0.422918	12	GATTGGCCCAGGTTGGGTCACGTGACCAACCCTGGGCCAAT	CGATGGGTTTTGC	+
BATTGGBYYRGSNKKGGKCAYRTGMCCMWMBCTRRVCCAAT	CM000664.2_218648602-218649622(-)_1|4|1x0	-13	0.00654683	4.81847	0.422918	7	GATTGGCCCAGGTTGGGTCACGTGACCAACCCTGGGCCAAT	TTGGTCC	+
BATTGGBYYRGSNKKGGKCAYRTGMCCMWMBCTRRVCCAAT	CM000665.2_88138644-88141122(+)_1|3|1x0	2	0.00799797	5.88651	0.473605	8	GATTGGCCCAGGTTGGGTCACGTGACCAACCCTGGGCCAAT	ATTATTCGCC	+
BCCCGSNGCCGCDGCYKCCSCYGCYGCYGCNGCYSSNSC	CM000679.2_5180898-5184298(-)_1|2|1x0	-10	2.64488e-05	0.0194663	0.0153358	7	TCCCGCTGCCGCAGCTGCCGCCGCCGCTGCGGCCGCTGC	GCAGCTC	+
BCCCGSNGCCGCDGCYKCCSCYGCYGCYGCNGCYSSNSC	CM000681.2_12463998-12465876(-)_1|2|1x0	2	6.88694e-05	0.0506879	0.0153358	39	TCCCGCTGCCGCAGCTGCCGCCGCCGCTGCGGCCGCTGC	GTCGTCATTATCATTGTTATTATCATTATCGTTACTATTATTACTCTTATTATTC	+
BCCCGSNGCCGCDGCYKCCSCYGCYGCYGCNGCYSSNSC	CM000681.2_2916852-2918286(+)_1|2|1x0	2	7.57721e-05	0.0557683	0.0153358	35	TCCCGCTGCCGCAGCTGCCGCCGCCGCTGCGGCCGCTGC	ATTACTTTCACTGTCACTGTCTCGGTTGCTGTCGGGC	+
BCCCGSNGCCGCDGCYKCCSCYGCYGCYGCNGCYSSNSC	CM000669.2_64348025-64349144(+)_1|2|1x0	-13	8.94204e-05	0.0658134	0.0153358	25	TCCCGCTGCCGCAGCTGCCGCCGCCGCTGCGGCCGCTGC	GGTACCACGGTTTCTACCACCAAGC	+
BCCCGSNGCCGCDGCYKCCSCYGCYGCYGCNGCYSSNSC	CM000681.2_21970719-21974877(-)_1|2|1x0	-4	0.000178116	0.131094	0.024438	35	TCCCGCTGCCGCAGCTGCCGCCGCCGCTGCGGCCGCTGC	ACTGCTACCTCTTCGGGGATGTCTGCTAATTCGGGGGGGACATCTGCTAATC	+
BCCCGSNGCCGCDGCYKCCSCYGCYGCYGCNGCYSSNSC	CM000681.2_11779965-11781903(+)_1|1|1x0	-4	0.000338137	0.248869	0.0386609	35	TCCCGCTGCCGCAGCTGCCGCCGCCGCTGCGGCCGCTGC	TCCGTCTTTGTTGTCTGCGTTGTGATGTTCAAGGTGGTCGTTGTTC	+
BCCCGSNGCCGCDGCYKCCSCYGCYGCYGCNGCYSSNSC	CM000681.2_22179609-22181656(-)_1|1|1x0	13	0.000510912	0.376031	0.0458461	30	TCCCGCTGCCGCAGCTGCCGCCGCCGCTGCGGCCGCTGC	ACTGTGATTGCTACTATTCGGGGGGTGATTCGGAAGGTGTCGC	+
BCCCGSNGCCGCDGCYKCCSCYGCYGCYGCNGCYSSNSC	CM000663.2_248847202-248848630(+)_1|3|1x0	-7	0.00053464	0.393495	0.0458461	25	TCCCGCTGCCGCAGCTGCCGCCGCCGCTGCGGCCGCTGC	ATTGGTAATTCCTCAGCCGCCGCGC	+
BCCCGSNGCCGCDGCYKCCSCYGCYGCYGCNGCYSSNSC	CM000681.2_21970719-21974877(-)_1|3|1x0	-10	0.000847539	0.623789	0.0646023	29	TCCCGCTGCCGCAGCTGCCGCCGCCGCTGCGGCCGCTGC	ACCAATTCTGCTGCTTCTACCTCTGCTAATATTATTAATC	+
BCCCGSNGCCGCDGCYKCCSCYGCYGCYGCNGCYSSNSC	CM000668.2_28995003-28996587(-)_1|1|1x0	11	0.00100038	0.736278	0.0649484	32	TCCCGCTGCCGCAGCTGCCGCCGCCGCTGCGGCCGCTGC	GATATAATTAACACCAGTTCTTCGTCCGTTGTTGTAGTTTCTC	+
BCCCGSNGCCGCDGCYKCCSCYGCYGCYGCNGCYSSNSC	CM000686.2_2978778-2979990(+)_1|4|1x0	2	0.00104143	0.766493	0.0649484	29	TCCCGCTGCCGCAGCTGCCGCCGCCGCTGCGGCCGCTGC	GTGGTCGTAGTCTTGGCCGCCCACGCTGTCC	+
BCCCGSNGCCGCDGCYKCCSCYGCYGCYGCNGCYSSNSC	CM000681.2_2852335-2853949(+)_1|1|1x0	8	0.00122381	0.900726	0.0670338	38	TCCCGCTGCCGCAGCTGCCGCCGCCGCTGCGGCCGCTGC	GTTATTATGGCCACTTTTATTGTTGTTGTTGCTGCTTCCGTGTGGC	+
BCCCGSNGCCGCDGCYKCCSCYGCYGCYGCNGCYSSNSC	CM000681.2_12043807-12045229(-)_1|1|1x0	-4	0.0012703	0.934941	0.0670338	35	TCCCGCTGCCGCAGCTGCCGCCGCCGCTGCGGCCGCTGC	GGATTTTTTTTTGGATTTACTTTTTAGACTGTTATTGTTGTTC	+
BCCCGSNGCCGCDGCYKCCSCYGCYGCYGCNGCYSSNSC	CM000681.2_57536998-57538924(+)_1|1|1x0	-7	0.00145273	1.06921	0.0711851	28	TCCCGCTGCCGCAGCTGCCGCCGCCGCTGCGGCCGCTGC	AGTTGAGCGGGTCTTGCTACTCTGACTC	+
BCCCGSNGCCGCDGCYKCCSCYGCYGCYGCNGCYSSNSC	CM000685.2_24210161-24211373(+)_1|4|1x0	2	0.00160346	1.18014	0.0733325	29	TCCCGCTGCCGCAGCTGCCGCCGCCGCTGCGGCCGCTGC	GTGGTCTCAGTCTTGGCCGCCCACGCTGTCC	+
BCCCGSNGCCGCDGCYKCCSCYGCYGCYGCNGCYSSNSC	CM000681.2_12186534-12187998(+)_1|1|1x0	8	0.00184029	1.35445	0.0789036	32	TCCCGCTGCCGCAGCTGCCGCCGCCGCTGCGGCCGCTGC	GTCGTTATTATAATGGTCACGTTTACCATAGTTGGTGTGC	+
BCCCGSNGCCGCDGCYKCCSCYGCYGCYGCNGCYSSNSC	CM000681.2_21970719-21974877(-)_1|1|1x0	-4	0.002109	1.55223	0.0835154	28	TCCCGCTGCCGCAGCTGCCGCCGCCGCTGCGGCCGCTGC	ACCAATACCTCTTCGGGGGGGACATCGC	+
BCCCGSNGCCGCDGCYKCCSCYGCYGCYGCNGCYSSNSC	CM000681.2_57419564-57421478(+)_1|2|1x0	-1	0.00219133	1.61282	0.0835154	38	TCCCGCTGCCGCAGCTGCCGCCGCCGCTGCGGCCGCTGC	AGAGTTACCGGAGATACCACCGTTACCGCTACCGTTTGTAGGAATTCTACTC	+
BCCCGSNGCCGCDGCYKCCSCYGCYGCYGCNGCYSSNSC	CM000681.2_57377054-57378182(+)_1|2|1x0	-13	0.00242681	1.78613	0.0839151	25	TCCCGCTGCCGCAGCTGCCGCCGCCGCTGCGGCCGCTGC	TGTATTGCCGACACTGGAGCCGGTC	+
BCCCGSNGCCGCDGCYKCCSCYGCYGCYGCNGCYSSNSC	CM000681.2_53576641-53577949(+)_1|1|1x0	4	0.00244647	1.8006	0.0839151	33	TCCCGCTGCCGCAGCTGCCGCCGCCGCTGCGGCCGCTGC	AGTATTGTTAGGACTATGATCAGGACGATTGTTATGC	+
BCCCGSNGCCGCDGCYKCCSCYGCYGCYGCNGCYSSNSC	CM000670.2_245117-246359(+)_1|1|1x0	-4	0.00281016	2.06827	0.0917998	34	TCCCGCTGCCGCAGCTGCCGCCGCCGCTGCGGCCGCTGC	AAGTTGGCTGCCGCCAGTGAGTCTGAGTCTGAGC	+
BCCCGSNGCCGCDGCYKCCSCYGCYGCYGCNGCYSSNSC	CM000681.2_2933491-2934853(-)_1|1|1x0	-7	0.00358412	2.63791	0.109624	13	TCCCGCTGCCGCAGCTGCCGCCGCCGCTGCGGCCGCTGC	CTTTACGATGTCC	+
BCCCGSNGCCGCDGCYKCCSCYGCYGCYGCNGCYSSNSC	CM000681.2_11721703-11723392(-)_1|1|1x0	14	0.00367539	2.70509	0.109624	35	TCCCGCTGCCGCAGCTGCCGCCGCCGCTGCGGCCGCTGC	GTCTAGGCTAATAAGACCGTTGTCATTACCGTTTTGGCCGTTGTTGATC	+
BCCCGSNGCCGCDGCYKCCSCYGCYGCYGCNGCYSSNSC	CM000681.2_57978303-57980349(-)_1|1|1x0	3	0.00387435	2.85152	0.110744	37	TCCCGCTGCCGCAGCTGCCGCCGCCGCTGCGGCCGCTGC	ATCTTGACCTGTAGAGGAACCTGTGTCTGTTGTTGTGTCC	+
BCCCGSNGCCGCDGCYKCCSCYGCYGCYGCNGCYSSNSC	CM000681.2_19679130-19680297(+)_1|3|1x0	-7	0.00404356	2.97606	0.110957	22	TCCCGCTGCCGCAGCTGCCGCCGCCGCTGCGGCCGCTGC	GTTGTTGCTATTGTTAACGTTC	+
BCCCGSNGCCGCDGCYKCCSCYGCYGCYGCNGCYSSNSC	CM000678.2_49635470-49639265(-)_1|13|1x0	-20	0.0048013	3.53375	0.12199	10	TCCCGCTGCCGCAGCTGCCGCCGCCGCTGCGGCCGCTGC	ACGCCGATGC	+
BCCCGSNGCCGCDGCYKCCSCYGCYGCYGCNGCYSSNSC	CM000680.2_25224329-25227722(-)_1|13|1x0	-20	0.0048013	3.53375	0.12199	10	TCCCGCTGCCGCAGCTGCCGCCGCCGCTGCGGCCGCTGC	ACGCCGATGC	+
BCCCGSNGCCGCDGCYKCCSCYGCYGCYGCNGCYSSNSC	CM000681.2_36546868-36548353(-)_1|1|1x0	-13	0.00517861	3.81146	0.126878	26	TCCCGCTGCCGCAGCTGCCGCCGCCGCTGCGGCCGCTGC	GCTATTATTGCTGTTGAGATTATTGTTC	+
BCCCGSNGCCGCDGCYKCCSCYGCYGCYGCNGCYSSNSC	CM000669.2_149070425-149072531(-)_1|2|1x0	-9	0.0057116	4.20374	0.130482	30	TCCCGCTGCCGCAGCTGCCGCCGCCGCTGCGGCCGCTGC	AGTGGCTTTTGGTCTATTAGGGCTAGTTTTGTATGGGTTC	+
BCCCGSNGCCGCDGCYKCCSCYGCYGCYGCNGCYSSNSC	CM000681.2_22975470-22977174(-)_1|1|1x0	-20	0.0058328	4.29294	0.130482	13	TCCCGCTGCCGCAGCTGCCGCCGCCGCTGCGGCCGCTGC	AAGTCGATGTCGC	+
BCCCGSNGCCGCDGCYKCCSCYGCYGCYGCNGCYSSNSC	CM000678.2_3140663-3141344(+)_1|1|1x0	-1	0.00589634	4.33971	0.130482	16	TCCCGCTGCCGCAGCTGCCGCCGCCGCTGCGGCCGCTGC	AGAGACCGGGCGGCTC	+
BCCCGSNGCCGCDGCYKCCSCYGCYGCYGCNGCYSSNSC	CM000682.2_2483163-2484738(-)_1|1|1x0	2	0.00637915	4.69506	0.136755	35	TCCCGCTGCCGCAGCTGCCGCCGCCGCTGCGGCCGCTGC	GATATGACCGAAATGACCTCAGCCGTCGCAGAAGCCC	+
BCCCGSNGCCGCDGCYKCCSCYGCYGCYGCNGCYSSNSC	CM000681.2_36876791-36878294(+)_1|1|1x0	8	0.00745601	5.48762	0.147652	38	TCCCGCTGCCGCAGCTGCCGCCGCCGCTGCGGCCGCTGC	GTGATAGTAAGGACGAGGACGGTTGTAAAGGTTGTTAATTATGTTC	+
BCCCGSNGCCGCDGCYKCCSCYGCYGCYGCNGCYSSNSC	CM000669.2_57468707-57469946(+)_1|2|1x0	-10	0.00756632	5.56881	0.147652	22	TCCCGCTGCCGCAGCTGCCGCCGCCGCTGCGGCCGCTGC	ATTACTACCACTACTGCTACGC	+
BCCCGSNGCCGCDGCYKCCSCYGCYGCYGCNGCYSSNSC	CM000681.2_11904595-11906095(+)_1|1|1x0	-4	0.0077234	5.68443	0.147652	31	TCCCGCTGCCGCAGCTGCCGCCGCCGCTGCGGCCGCTGC	TAGTGAACTGTTATATATGTCATTATCGTTC	+
BCCCGSNGCCGCDGCYKCCSCYGCYGCYGCNGCYSSNSC	CM000678.2_71475172-71476363(-)_1|1|1x0	-1	0.00774838	5.7028	0.147652	28	TCCCGCTGCCGCAGCTGCCGCCGCCGCTGCGGCCGCTGC	AACGAGGGTAGGGTCATGGACGTTGATC	+
BCCCGSNGCCGCDGCYKCCSCYGCYGCYGCNGCYSSNSC	CM000681.2_40013576-40015778(+)_1|1|1x0	17	0.00843532	6.2084	0.156398	39	TCCCGCTGCCGCAGCTGCCGCCGCCGCTGCGGCCGCTGC	TTGGCTGCTAGGGTGAGGAGGGTTAAGATTGCTAGGTTGGCTGCTACTGGTTTGTCGAGTACGAAAC	+
BCCCGSNGCCGCDGCYKCCSCYGCYGCYGCNGCYSSNSC	CM000681.2_19933153-19934815(+)_1|1|1x0	2	0.00878101	6.46283	0.158523	39	TCCCGCTGCCGCAGCTGCCGCCGCCGCTGCGGCCGCTGC	GTTACTAGTACAGTAGTAGCTATTGCTGCTATTACAACAGCTATTACAC	+
BCCCGSNGCCGCDGCYKCCSCYGCYGCYGCNGCYSSNSC	CM000681.2_22313606-22317173(+)_1|7|1x0	-13	0.00908633	6.68754	0.159829	19	TCCCGCTGCCGCAGCTGCCGCCGCCGCTGCGGCCGCTGC	AGTGTCACCGGAGCCGTTC	+
BCCCGSNGCCGCDGCYKCCSCYGCYGCYGCNGCYSSNSC	CM000681.2_44010213-44011461(+)_1|2|1x0	-13	0.00979751	7.21097	0.163932	10	TCCCGCTGCCGCAGCTGCCGCCGCCGCTGCGGCCGCTGC	GTTGTTACTC	+
BCCCGSNGCCGCDGCYKCCSCYGCYGCYGCNGCYSSNSC	CM000681.2_55592452-55593646(-)_1|4|1x0	-13	0.00979751	7.21097	0.163932	10	TCCCGCTGCCGCAGCTGCCGCCGCCGCTGCGGCCGCTGC	GATGCTGCCC	+
BCCCGSNGCCGCDGCYKCCSCYGCYGCYGCNGCYSSNSC	CM000681.2_12272409-12274095(-)_1|1|1x0	-7	0.0108021	7.95037	0.174847	32	TCCCGCTGCCGCAGCTGCCGCCGCCGCTGCGGCCGCTGC	GTTACGGCTAGGGACATCGCTGTAGTTATTGTTATTGTCGTTGTTC	+
BCCCGSNGCCGCDGCYKCCSCYGCYGCYGCNGCYSSNSC	CM000681.2_12390468-12392376(-)_1|1|1x0	11	0.0113814	8.37668	0.174847	35	TCCCGCTGCCGCAGCTGCCGCCGCCGCTGCGGCCGCTGC	GTTGATGCTAATAATATGGTTGTTGTTATCGTTGTTGTCGTTGTTC	+
BCCCGSNGCCGCDGCYKCCSCYGCYGCYGCNGCYSSNSC	CM000665.2_44641886-44644217(+)_1|1|1x0	19	0.011582	8.52432	0.174847	39	TCCCGCTGCCGCAGCTGCCGCCGCCGCTGCGGCCGCTGC	AAATACAAAAACAATAATGTTCACATTATGGAGGTTAGAAAGGTGCGAGTTAGAATGACAATAGGGC	+
BCCCGSNGCCGCDGCYKCCSCYGCYGCYGCNGCYSSNSC	CM000685.2_153420371-153421625(+)_1|1|1x0	-2	0.0115896	8.52998	0.174847	25	TCCCGCTGCCGCAGCTGCCGCCGCCGCTGCGGCCGCTGC	GAGATTTACAAGATGAAGATGAAGC	+
BCCCGSNGCCGCDGCYKCCSCYGCYGCYGCNGCYSSNSC	CM000681.2_9295477-9296971(-)_1|2|1x0	-15	0.0117243	8.62908	0.174847	19	TCCCGCTGCCGCAGCTGCCGCCGCCGCTGCGGCCGCTGC	ATCGGCTGGTCCATGTACC	+
BCCCGSNGCCGCDGCYKCCSCYGCYGCYGCNGCYSSNSC	CM000681.2_36747769-36750934(-)_1|2|1x0	11	0.0126679	9.32355	0.1849	38	TCCCGCTGCCGCAGCTGCCGCCGCCGCTGCGGCCGCTGC	ATTAAAATAAGTACTATAAGTATAGCTATAACTAGTGTTGTAGCTACGC	+
BCCCGSNGCCGCDGCYKCCSCYGCYGCYGCNGCYSSNSC	CM000669.2_64265879-64266866(+)_1|1|1x0	-10	0.0146486	10.7814	0.209356	22	TCCCGCTGCCGCAGCTGCCGCCGCCGCTGCGGCCGCTGC	ATTACTACCATTACGGCTACCC	+
BCCCGSNGCCGCDGCYKCCSCYGCYGCYGCNGCYSSNSC	CM000681.2_11805899-11807264(+)_1|2|1x0	-7	0.01506	11.0841	0.210843	19	TCCCGCTGCCGCAGCTGCCGCCGCCGCTGCGGCCGCTGC	TGGTACGTTTTGGTTGTTC	+
BCCCGSNGCCGCDGCYKCCSCYGCYGCYGCNGCYSSNSC	CM000681.2_11867252-11868566(+)_1|1|1x0	-1	0.0155289	11.4293	0.21306	34	TCCCGCTGCCGCAGCTGCCGCCGCCGCTGCGGCCGCTGC	TATATGTATATGGTGATAGACGTCATTATCGTTC	+
BCCCGSNGCCGCDGCYKCCSCYGCYGCYGCNGCYSSNSC	CM000685.2_85270616-85271825(+)_1|4|1x0	-10	0.0160213	11.7917	0.215225	19	TCCCGCTGCCGCAGCTGCCGCCGCCGCTGCGGCCGCTGC	GTGGTCGTAATCTTGGCCC	+
BCCCGSNGCCGCDGCYKCCSCYGCYGCYGCNGCYSSNSC	CM000678.2_57996519-57998316(-)_1|6|1x0	-7	0.0163142	12.0072	0.215225	10	TCCCGCTGCCGCAGCTGCCGCCGCCGCTGCGGCCGCTGC	ATCTGAGCTC	+
BCCCGSNGCCGCDGCYKCCSCYGCYGCYGCNGCYSSNSC	CM000681.2_43872557-43874162(-)_1|1|1x0	-8	0.017816	13.1126	0.229452	31	TCCCGCTGCCGCAGCTGCCGCCGCCGCTGCGGCCGCTGC	ATTAGGATAATTACGAACATGTCGCTGATTGGTAGGATTGGTC	+
BCCCGSNGCCGCDGCYKCCSCYGCYGCYGCNGCYSSNSC	CM000681.2_37564600-37566379(-)_1|2|1x0	-5	0.0180615	13.2933	0.229452	34	TCCCGCTGCCGCAGCTGCCGCCGCCGCTGCGGCCGCTGC	AACGTGAGGATTATGATGAAGAAGATGATGTGTATTTTTATGACGC	+
BCCCGSNGCCGCDGCYKCCSCYGCYGCYGCNGCYSSNSC	CM000674.2_132925375-132927205(-)_1|1|1x0	16	0.0198981	14.645	0.248187	36	TCCCGCTGCCGCAGCTGCCGCCGCCGCTGCGGCCGCTGC	ATGGGGTTCAAAGATTTCATAAATGCGTTGGTGATTCGAGTGATGATATTGC	+
BCCCGSNGCCGCDGCYKCCSCYGCYGCYGCNGCYSSNSC	CM000681.2_20117752-20119357(+)_1|2|1x0	-8	0.0207211	15.2508	0.251491	31	TCCCGCTGCCGCAGCTGCCGCCGCCGCTGCGGCCGCTGC	GCTATGGTGATTAAGATGATGGGCATGACTATGACTACTTGGC	+
BCCCGSNGCCGCDGCYKCCSCYGCYGCYGCNGCYSSNSC	CM000685.2_85270616-85271825(+)_1|3|1x0	-13	0.0212502	15.6402	0.251491	13	TCCCGCTGCCGCAGCTGCCGCCGCCGCTGCGGCCGCTGC	GCCCACGCTGTCC	+
BCCCGSNGCCGCDGCYKCCSCYGCYGCYGCNGCYSSNSC	CM000668.2_28245118-28246417(-)_1|2|1x0	-11	0.0212628	15.6494	0.251491	7	TCCCGCTGCCGCAGCTGCCGCCGCCGCTGCGGCCGCTGC	ATGCTGC	+
BCCCGSNGCCGCDGCYKCCSCYGCYGCYGCNGCYSSNSC	CM000685.2_46499845-46501375(-)_1|2|1x0	-10	0.0219525	16.157	0.255248	22	TCCCGCTGCCGCAGCTGCCGCCGCCGCTGCGGCCGCTGC	GCCACTGTGTCCACCAGTAGTC	+
BCCCGSNGCCGCDGCYKCCSCYGCYGCYGCNGCYSSNSC	CM000682.2_52084559-52085333(-)_1|2|1x0	-11	0.0226476	16.6686	0.258941	10	TCCCGCTGCCGCAGCTGCCGCCGCCGCTGCGGCCGCTGC	ATGCTAACCC	+
BCCCGSNGCCGCDGCYKCCSCYGCYGCYGCNGCYSSNSC	CM000669.2_64927631-64929035(+)_1|1|1x0	-22	0.0230838	16.9896	0.259602	17	TCCCGCTGCCGCAGCTGCCGCCGCCGCTGCGGCCGCTGC	GCAGCTGCTGCTACAAAAC	+
BCCCGSNGCCGCDGCYKCCSCYGCYGCYGCNGCYSSNSC	CM000664.2_95181053-95182103(+)_1|1|1x0	-4	0.0239005	17.5908	0.264451	25	TCCCGCTGCCGCAGCTGCCGCCGCCGCTGCGGCCGCTGC	GGAATCGTTGCAGTCACCGTTGTCC	+
BCCCGSNGCCGCDGCYKCCSCYGCYGCYGCNGCYSSNSC	CM000681.2_21382801-21384611(+)_1|1|1x0	-13	0.0256059	18.846	0.270777	7	TCCCGCTGCCGCAGCTGCCGCCGCCGCTGCGGCCGCTGC	GCTAGTC	+
BCCCGSNGCCGCDGCYKCCSCYGCYGCYGCNGCYSSNSC	CM000681.2_21422848-21424981(+)_1|1|1x0	-13	0.0256059	18.846	0.270777	7	TCCCGCTGCCGCAGCTGCCGCCGCCGCTGCGGCCGCTGC	GCTAGTC	+
BCCCGSNGCCGCDGCYKCCSCYGCYGCYGCNGCYSSNSC	CM000681.2_12627682-12629257(+)_1|2|1x0	5	0.0256564	18.8831	0.270777	39	TCCCGCTGCCGCAGCTGCCGCCGCCGCTGCGGCCGCTGC	ACTGTTTTTTACATTGAGTCTTTGATGATCACTATAATTATTGTTGTGC	+
BCCCGSNGCCGCDGCYKCCSCYGCYGCYGCNGCYSSNSC	CM000666.2_145760781-145761681(-)_1|1|1x0	-8	0.0298014	21.9338	0.305568	16	TCCCGCTGCCGCAGCTGCCGCCGCCGCTGCGGCCGCTGC	GTTTAGAGTAGGATGC	+
BCCCGSNGCCGCDGCYKCCSCYGCYGCYGCNGCYSSNSC	CM000665.2_179333219-179334419(+)_1|2|1x0	-4	0.0303176	22.3137	0.305568	13	TCCCGCTGCCGCAGCTGCCGCCGCCGCTGCGGCCGCTGC	TGGACATGGGATC	+
BCCCGSNGCCGCDGCYKCCSCYGCYGCYGCNGCYSSNSC	CM000676.2_21091859-21093404(-)_1|4|1x0	-11	0.0307346	22.6206	0.305568	7	TCCCGCTGCCGCAGCTGCCGCCGCCGCTGCGGCCGCTGC	AAGCTAC	+
BCCCGSNGCCGCDGCYKCCSCYGCYGCYGCNGCYSSNSC	CM000681.2_30443541-30445890(+)_1|4|1x0	-11	0.0307346	22.6206	0.305568	7	TCCCGCTGCCGCAGCTGCCGCCGCCGCTGCGGCCGCTGC	AAGCTAC	+
BCCCGSNGCCGCDGCYKCCSCYGCYGCYGCNGCYSSNSC	CM000681.2_36448979-36450023(-)_1|1|1x0	-10	0.0324819	23.9067	0.313529	22	TCCCGCTGCCGCAGCTGCCGCCGCCGCTGCGGCCGCTGC	ATAGCGATAAAGGATGCCGTTC	+
BCCCGSNGCCGCDGCYKCCSCYGCYGCYGCNGCYSSNSC	CM000673.2_123725999-123727124(-)_1|2|1x0	-4	0.0325052	23.9238	0.313529	13	TCCCGCTGCCGCAGCTGCCGCCGCCGCTGCGGCCGCTGC	GTTAGCATAGCTC	+
BCCCGSNGCCGCDGCYKCCSCYGCYGCYGCNGCYSSNSC	CM000679.2_5180898-5184298(-)_1|4|1x0	2	0.0329064	24.2191	0.313529	17	TCCCGCTGCCGCAGCTGCCGCCGCCGCTGCGGCCGCTGC	TTTATGAGATCCGCAGCTC	+
BCCCGSNGCCGCDGCYKCCSCYGCYGCYGCNGCYSSNSC	CM000681.2_52949697-52951615(-)_1|1|1x0	4	0.0342547	25.2115	0.321124	39	TCCCGCTGCCGCAGCTGCCGCCGCCGCTGCGGCCGCTGC	ACCACAATAAAAGGGGAGATGAAGGGGCTAATGATCCTAAGAGTTC	+
BCCCGSNGCCGCDGCYKCCSCYGCYGCYGCNGCYSSNSC	CM000681.2_56621077-56622754(+)_1|1|1x0	3	0.0347158	25.5508	0.321124	37	TCCCGCTGCCGCAGCTGCCGCCGCCGCTGCGGCCGCTGC	GAGTTGACAATTATGAAAGGTCGAAGAATGAAAATCATGC	+
BCCCGSNGCCGCDGCYKCCSCYGCYGCYGCNGCYSSNSC	CM000681.2_12014847-12016815(-)_1|1|1x0	2	0.0351078	25.8393	0.321124	35	TCCCGCTGCCGCAGCTGCCGCCGCCGCTGCGGCCGCTGC	AATAGGTTTATAATTGTTTTTATTATTATTGATATTC	+
BCCCGSNGCCGCDGCYKCCSCYGCYGCYGCNGCYSSNSC	CM000682.2_52084559-52085333(-)_1|1|1x0	-10	0.0367684	27.0615	0.331888	7	TCCCGCTGCCGCAGCTGCCGCCGCCGCTGCGGCCGCTGC	AATGCTC	+
BCCCGSNGCCGCDGCYKCCSCYGCYGCYGCNGCYSSNSC	CM000678.2_71448095-71450000(-)_1|1|1x0	14	0.037757	27.7891	0.336386	35	TCCCGCTGCCGCAGCTGCCGCCGCCGCTGCGGCCGCTGC	GTTTCTGGTAATGGTGAGGGTAACAGTAGAAACAGTATTGTTTGTGGGC	+
BCCCGSNGCCGCDGCYKCCSCYGCYGCYGCNGCYSSNSC	CM000681.2_57398356-57399886(+)_1|1|1x0	-4	0.0423498	31.1695	0.368141	34	TCCCGCTGCCGCAGCTGCCGCCGCCGCTGCGGCCGCTGC	TGGATTAATGGTGTTGCTGCCGCTGGGAATCTGC	+
BCCCGSNGCCGCDGCYKCCSCYGCYGCYGCNGCYSSNSC	CM000682.2_32196454-32197729(-)_1|1|1x0	-5	0.0423946	31.2024	0.368141	10	TCCCGCTGCCGCAGCTGCCGCCGCCGCTGCGGCCGCTGC	CCGGTGGGGC	+
BCCCGSNGCCGCDGCYKCCSCYGCYGCYGCNGCYSSNSC	CM000681.2_57253041-57254700(+)_1|1|1x0	2	0.044066	32.4326	0.377872	38	TCCCGCTGCCGCAGCTGCCGCCGCCGCTGCGGCCGCTGC	ATGGATGTGGCCACTGCCATCTTTGACACTAGGAGGGAGC	+
BCCCGSNGCCGCDGCYKCCSCYGCYGCYGCNGCYSSNSC	CM000682.2_25675034-25677122(-)_1|1|1x0	-7	0.0481877	35.4662	0.408115	32	TCCCGCTGCCGCAGCTGCCGCCGCCGCTGCGGCCGCTGC	TACTCGGTTAATAATACTGATAATTCCATAACAACAGTTAGTAATTCCAAGGATGTCC	+
BCCCGSNGCCGCDGCYKCCSCYGCYGCYGCNGCYSSNSC	CM000669.2_149431778-149432960(-)_1|3|1x0	-15	0.0519024	38.2002	0.434215	16	TCCCGCTGCCGCAGCTGCCGCCGCCGCTGCGGCCGCTGC	TTTAGAAGGAGCGGGC	+
BCCCGSNGCCGCDGCYKCCSCYGCYGCYGCNGCYSSNSC	CM000668.2_143941426-143942746(-)_1|1|1x0	-5	0.053084	39.0699	0.438749	10	TCCCGCTGCCGCAGCTGCCGCCGCCGCTGCGGCCGCTGC	GTGGTGGGGC	+
BCCCGSNGCCGCDGCYKCCSCYGCYGCYGCNGCYSSNSC	CM000681.2_57619990-57621400(+)_1|2|1x0	-2	0.054727	40.2791	0.446944	28	TCCCGCTGCCGCAGCTGCCGCCGCCGCTGCGGCCGCTGC	GGTGGGTCGGCTACTAATAAGATGACGC	+
BCCCGSNGCCGCDGCYKCCSCYGCYGCYGCNGCYSSNSC	CM000677.2_90360002-90361280(+)_1|1|1x0	-9	0.0564056	41.5145	0.447235	30	TCCCGCTGCCGCAGCTGCCGCCGCCGCTGCGGCCGCTGC	CGAAGAAGAGTCAGATGCTCAAAGTGGGCCTCAGAAC	+
BCCCGSNGCCGCDGCYKCCSCYGCYGCYGCNGCYSSNSC	CM000664.2_218641955-218645120(-)_1|1|1x0	-8	0.0567185	41.7448	0.447235	7	TCCCGCTGCCGCAGCTGCCGCCGCCGCTGCGGCCGCTGC	TTGTTGC	+
BCCCGSNGCCGCDGCYKCCSCYGCYGCYGCNGCYSSNSC	CM000681.2_55613495-55616795(+)_1|5|1x0	-9	0.0567185	41.7448	0.447235	7	TCCCGCTGCCGCAGCTGCCGCCGCCGCTGCGGCCGCTGC	GATGGCC	+
BCCCGSNGCCGCDGCYKCCSCYGCYGCYGCNGCYSSNSC	CM000681.2_52065109-52067770(-)_1|2|1x0	-13	0.0648831	47.7539	0.498184	22	TCCCGCTGCCGCAGCTGCCGCCGCCGCTGCGGCCGCTGC	GGAGTGAACGCTGTTGTAACTC	+
BCCCGSNGCCGCDGCYKCCSCYGCYGCYGCNGCYSSNSC	CM000681.2_2877243-2878326(+)_1|1|1x0	4	0.0648831	47.7539	0.498184	18	TCCCGCTGCCGCAGCTGCCGCCGCCGCTGCGGCCGCTGC	ACTGTTGTGGTGATGAGGGTTC	+
BCCCGSNGCCGCDGCYKCCSCYGCYGCYGCNGCYSSNSC	CM000665.2_44446577-44448893(-)_1|5|1x0	-17	0.0660846	48.6383	0.498184	10	TCCCGCTGCCGCAGCTGCCGCCGCCGCTGCGGCCGCTGC	ACTGTGATGC	+
BCCCGSNGCCGCDGCYKCCSCYGCYGCYGCNGCYSSNSC	CM000674.2_57002781-57004944(-)_1|4|1x0	-19	0.0660846	48.6383	0.498184	10	TCCCGCTGCCGCAGCTGCCGCCGCCGCTGCGGCCGCTGC	GATACGACTC	+
BDGCVTTCCWGDKCCTCCMYNYCHYCNY	CM000681.2_12463998-12465876(-)_1|2|1x0	2	2.47929e-05	0.0182476	0.0173417	28	CGGCGTTCCAGTGCCTCCATTTCCTCCC	GTCGTCATTATCATTGTTATTATCATTATCGTTACTATTATTACTCTTATTATTC	+
BDGCVTTCCWGDKCCTCCMYNYCHYCNY	CM000681.2_12043807-12045229(-)_1|1|1x0	1	5.9468e-05	0.0437684	0.0207977	28	CGGCGTTCCAGTGCCTCCATTTCCTCCC	GGATTTTTTTTTGGATTTACTTTTTAGACTGTTATTGTTGTTC	+
BDGCVTTCCWGDKCCTCCMYNYCHYCNY	CM000681.2_9466576-9468337(-)_1|2|1x0	-6	0.000333356	0.24535	0.0661884	16	CGGCGTTCCAGTGCCTCCATTTCCTCCC	TCCTACTCCATAATTC	+
BDGCVTTCCWGDKCCTCCMYNYCHYCNY	CM000663.2_248847202-248848630(+)_1|3|1x0	3	0.000378512	0.278585	0.0661884	22	CGGCGTTCCAGTGCCTCCATTTCCTCCC	ATTGGTAATTCCTCAGCCGCCGCGC	+
BDGCVTTCCWGDKCCTCCMYNYCHYCNY	CM000681.2_9295477-9296971(-)_1|2|1x0	-6	0.000600015	0.441611	0.0839372	19	CGGCGTTCCAGTGCCTCCATTTCCTCCC	ATCGGCTGGTCCATGTACC	+
BDGCVTTCCWGDKCCTCCMYNYCHYCNY	CM000676.2_21522706-21525715(-)_1|5|1x0	-15	0.00142769	1.05078	0.149446	7	CGGCGTTCCAGTGCCTCCATTTCCTCCC	ACCATGC	+
BDGCVTTCCWGDKCCTCCMYNYCHYCNY	CM000681.2_12186534-12187998(+)_1|1|1x0	2	0.00156632	1.15281	0.149446	28	CGGCGTTCCAGTGCCTCCATTTCCTCCC	GTCGTTATTATAATGGTCACGTTTACCATAGTTGGTGTGC	+
BDGCVTTCCWGDKCCTCCMYNYCHYCNY	CM000678.2_30397205-30399104(+)_1|1|1x0	-12	0.00197792	1.45575	0.149446	7	CGGCGTTCCAGTGCCTCCATTTCCTCCC	GTCTCAC	+
BDGCVTTCCWGDKCCTCCMYNYCHYCNY	CM000678.2_30397205-30399104(+)_1|2|1x0	-12	0.00197792	1.45575	0.149446	7	CGGCGTTCCAGTGCCTCCATTTCCTCCC	GTCTCAC	+
BDGCVTTCCWGDKCCTCCMYNYCHYCNY	CM000681.2_7082877-7083741(+)_1|1|1x0	-1	0.00214082	1.57564	0.149446	27	CGGCGTTCCAGTGCCTCCATTTCCTCCC	AAGACTCTTAAGATTGCTAACAAGAAGGTTC	+
BDGCVTTCCWGDKCCTCCMYNYCHYCNY	CM000681.2_12627682-12629257(+)_1|2|1x0	13	0.00235025	1.72978	0.149446	28	CGGCGTTCCAGTGCCTCCATTTCCTCCC	ACTGTTTTTTACATTGAGTCTTTGATGATCACTATAATTATTGTTGTGC	+
BDGCVTTCCWGDKCCTCCMYNYCHYCNY	CM000681.2_2916852-2918286(+)_1|2|1x0	-4	0.00347461	2.55731	0.194214	24	CGGCGTTCCAGTGCCTCCATTTCCTCCC	ATTACTTTCACTGTCACTGTCTCGGTTGCTGTCGGGC	+
BDGCVTTCCWGDKCCTCCMYNYCHYCNY	CM000685.2_46499845-46501375(-)_1|2|1x0	-6	0.00360962	2.65668	0.194214	22	CGGCGTTCCAGTGCCTCCATTTCCTCCC	GCCACTGTGTCCACCAGTAGTC	+
BDGCVTTCCWGDKCCTCCMYNYCHYCNY	CM000681.2_22756398-22759710(-)_1|7|1x0	-9	0.0051621	3.79931	0.228857	10	CGGCGTTCCAGTGCCTCCATTTCCTCCC	AGAACCACCC	+
BDGCVTTCCWGDKCCTCCMYNYCHYCNY	CM000665.2_44641886-44644217(+)_1|1|1x0	20	0.00537344	3.95485	0.228857	28	CGGCGTTCCAGTGCCTCCATTTCCTCCC	AAATACAAAAACAATAATGTTCACATTATGGAGGTTAGAAAGGTGCGAGTTAGAATGACAATAGGGC	+
BDGCVTTCCWGDKCCTCCMYNYCHYCNY	CM000678.2_30397205-30399104(+)_1|4|1x0	-12	0.00556226	4.09383	0.228857	7	CGGCGTTCCAGTGCCTCCATTTCCTCCC	GTCTCGC	+
BDGCVTTCCWGDKCCTCCMYNYCHYCNY	CM000678.2_30397205-30399104(+)_1|5|1x0	-12	0.00556226	4.09383	0.228857	7	CGGCGTTCCAGTGCCTCCATTTCCTCCC	GTCTCGC	+
BDGCVTTCCWGDKCCTCCMYNYCHYCNY	CM000680.2_5290860-5292204(-)_1|1|1x0	0	0.00673672	4.95823	0.261781	16	CGGCGTTCCAGTGCCTCCATTTCCTCCC	GCTCGTTCGTGTGGCC	+
BDGCVTTCCWGDKCCTCCMYNYCHYCNY	CM000681.2_11616602-11617886(+)_1|2|1x0	0	0.00912799	6.7182	0.329832	28	CGGCGTTCCAGTGCCTCCATTTCCTCCC	ATGTTGTCCATTGTCATCTAGTACGTTGTTC	+
BDGCVTTCCWGDKCCTCCMYNYCHYCNY	CM000681.2_9413277-9414780(-)_1|1|1x0	12	0.0100964	7.43097	0.329832	25	CGGCGTTCCAGTGCCTCCATTTCCTCCC	AAAGTTGTTACTGATATGTCACCGATGACTATGTTTC	+
BDGCVTTCCWGDKCCTCCMYNYCHYCNY	CM000681.2_52949697-52951615(-)_1|1|1x0	22	0.0102232	7.5243	0.329832	24	CGGCGTTCCAGTGCCTCCATTTCCTCCC	ACCACAATAAAAGGGGAGATGAAGGGGCTAATGATCCTAAGAGTTC	+
BDGCVTTCCWGDKCCTCCMYNYCHYCNY	CM000685.2_47412355-47413591(+)_1|1|1x0	-1	0.0106904	7.86817	0.329832	27	CGGCGTTCCAGTGCCTCCATTTCCTCCC	TGGAGTATGATTATTACTATGATTACCATGAATAAGC	+
BDGCVTTCCWGDKCCTCCMYNYCHYCNY	CM000672.2_38117364-38118834(+)_1|1|1x0	0	0.0108457	7.98245	0.329832	28	CGGCGTTCCAGTGCCTCCATTTCCTCCC	AGTAGTATAATTACCTCGATTACCTCCGTAC	+
BDGCVTTCCWGDKCCTCCMYNYCHYCNY	CM000681.2_57443034-57445482(+)_1|4|1x0	-4	0.0122394	9.00821	0.355436	16	CGGCGTTCCAGTGCCTCCATTTCCTCCC	ATTGCTAGGGCTAGGC	+
BDGCVTTCCWGDKCCTCCMYNYCHYCNY	CM000669.2_64348025-64349144(+)_1|2|1x0	6	0.0127783	9.40486	0.355436	19	CGGCGTTCCAGTGCCTCCATTTCCTCCC	GGTACCACGGTTTCTACCACCAAGC	+
BDGCVTTCCWGDKCCTCCMYNYCHYCNY	CM000681.2_36996150-36997596(+)_1|1|1x0	-15	0.0132121	9.72412	0.355436	7	CGGCGTTCCAGTGCCTCCATTTCCTCCC	TCCATTC	+
BDGCVTTCCWGDKCCTCCMYNYCHYCNY	CM000669.2_64077241-64078546(+)_1|1|1x0	6	0.0143928	10.5931	0.364935	25	CGGCGTTCCAGTGCCTCCATTTCCTCCC	TCCACTAACGCTATTATTTCCTCCGTCAAGC	+
BDGCVTTCCWGDKCCTCCMYNYCHYCNY	CM000669.2_57468707-57469946(+)_1|2|1x0	0	0.0147649	10.867	0.364935	22	CGGCGTTCCAGTGCCTCCATTTCCTCCC	ATTACTACCACTACTGCTACGC	+
BDGCVTTCCWGDKCCTCCMYNYCHYCNY	CM000681.2_21970719-21974877(-)_1|3|1x0	2	0.0152705	11.2391	0.364935	28	CGGCGTTCCAGTGCCTCCATTTCCTCCC	ACCAATTCTGCTGCTTCTACCTCTGCTAATATTATTAATC	+
BDGCVTTCCWGDKCCTCCMYNYCHYCNY	CM000681.2_52154874-52157637(-)_1|2|1x0	-1	0.0156521	11.52	0.364935	22	CGGCGTTCCAGTGCCTCCATTTCCTCCC	GGAGTGGGCGCTGCTGATATTC	+
BDGCVTTCCWGDKCCTCCMYNYCHYCNY	CM000677.2_90360002-90361280(+)_1|1|1x0	12	0.0167543	12.3312	0.378031	25	CGGCGTTCCAGTGCCTCCATTTCCTCCC	CGAAGAAGAGTCAGATGCTCAAAGTGGGCCTCAGAAC	+
BDGCVTTCCWGDKCCTCCMYNYCHYCNY	CM000681.2_57872655-57875314(-)_1|3|1x0	-9	0.020585	15.1506	0.436834	19	CGGCGTTCCAGTGCCTCCATTTCCTCCC	TGGTCCTCCACTTTGTGGTATAGCATTTGAACTGGAAAAATTTGAATAGTGAGTGTGAGTAGTGTGC	+
BDGCVTTCCWGDKCCTCCMYNYCHYCNY	CM000681.2_19711354-19713124(-)_1|3|1x0	-1	0.0211848	15.592	0.436834	27	CGGCGTTCCAGTGCCTCCATTTCCTCCC	TGAATTCGGATGATTATGTACGTTATTTTTATTATTGTTAACGTTC	+
BDGCVTTCCWGDKCCTCCMYNYCHYCNY	CM000678.2_25239818-25240781(-)_1|1|1x0	-15	0.021234	15.6282	0.436834	13	CGGCGTTCCAGTGCCTCCATTTCCTCCC	TCCATTTGTATACACGTGC	+
BDGCVTTCCWGDKCCTCCMYNYCHYCNY	CM000681.2_21970719-21974877(-)_1|1|1x0	5	0.0228767	16.8373	0.457182	23	CGGCGTTCCAGTGCCTCCATTTCCTCCC	ACCAATACCTCTTCGGGGGGGACATCGC	+
BDGCVTTCCWGDKCCTCCMYNYCHYCNY	CM000681.2_8811283-8812390(-)_1|1|1x0	2	0.0241555	17.7784	0.458768	26	CGGCGTTCCAGTGCCTCCATTTCCTCCC	AAGGTCATTGAGCTTAATTTCTTGAATC	+
BDGCVTTCCWGDKCCTCCMYNYCHYCNY	CM000665.2_179333219-179334419(+)_1|1|1x0	-1	0.024605	18.1092	0.458768	16	CGGCGTTCCAGTGCCTCCATTTCCTCCC	TCCTTGAATATGACTC	+
BDGCVTTCCWGDKCCTCCMYNYCHYCNY	CM000681.2_11904595-11906095(+)_1|1|1x0	2	0.0249238	18.3439	0.458768	28	CGGCGTTCCAGTGCCTCCATTTCCTCCC	TAGTGAACTGTTATATATGTCATTATCGTTC	+
BDGCVTTCCWGDKCCTCCMYNYCHYCNY	CM000669.2_149070425-149072531(-)_1|2|1x0	-3	0.0263485	19.3925	0.459635	25	CGGCGTTCCAGTGCCTCCATTTCCTCCC	AGTGGCTTTTGGTCTATTAGGGCTAGTTTTGTATGGGTTC	+
BDGCVTTCCWGDKCCTCCMYNYCHYCNY	CM000681.2_2933491-2934853(-)_1|2|1x0	5	0.0265198	19.5186	0.459635	20	CGGCGTTCCAGTGCCTCCATTTCCTCCC	ATTATTTGTATGATTGACATTATGC	+
BDGCVTTCCWGDKCCTCCMYNYCHYCNY	CM000678.2_31076297-31081811(+)_1|5|1x0	-1	0.0271051	19.9493	0.459635	7	CGGCGTTCCAGTGCCTCCATTTCCTCCC	GTAATTC	+
BDGCVTTCCWGDKCCTCCMYNYCHYCNY	CM000672.2_38054358-38056557(+)_1|1|1x0	2	0.0279191	20.5484	0.459635	28	CGGCGTTCCAGTGCCTCCATTTCCTCCC	ATTATTATTATATACACTGCTGTTAACAGTTCAGTTGACGGCC	+
BDGCVTTCCWGDKCCTCCMYNYCHYCNY	CM000681.2_9380619-9381774(+)_1|1|1x0	-3	0.0292601	21.5354	0.459635	22	CGGCGTTCCAGTGCCTCCATTTCCTCCC	AATACTTATTCCACTAGAACTC	+
BDGCVTTCCWGDKCCTCCMYNYCHYCNY	CM000678.2_31063811-31064498(-)_1|2|1x0	-6	0.0298735	21.9869	0.459635	13	CGGCGTTCCAGTGCCTCCATTTCCTCCC	GCCAGTATATGTC	+
BDGCVTTCCWGDKCCTCCMYNYCHYCNY	CM000681.2_11805899-11807264(+)_1|2|1x0	-8	0.0301215	22.1694	0.459635	19	CGGCGTTCCAGTGCCTCCATTTCCTCCC	TGGTACGTTTTGGTTGTTC	+
BDGCVTTCCWGDKCCTCCMYNYCHYCNY	CM000681.2_44031800-44033027(+)_1|3|1x0	-13	0.030927	22.7623	0.459635	10	CGGCGTTCCAGTGCCTCCATTTCCTCCC	ACTAGTATTC	+
BDGCVTTCCWGDKCCTCCMYNYCHYCNY	CM000664.2_218641955-218645120(-)_1|2|1x0	-1	0.0321993	23.6987	0.459635	7	CGGCGTTCCAGTGCCTCCATTTCCTCCC	ACTATTC	+
BDGCVTTCCWGDKCCTCCMYNYCHYCNY	CM000678.2_31076297-31081811(+)_1|10|1x0	-1	0.0321993	23.6987	0.459635	7	CGGCGTTCCAGTGCCTCCATTTCCTCCC	GTAATTC	+
BDGCVTTCCWGDKCCTCCMYNYCHYCNY	CM000678.2_31076297-31081811(+)_1|4|1x0	-1	0.0321993	23.6987	0.459635	7	CGGCGTTCCAGTGCCTCCATTTCCTCCC	GTAATTC	+
BDGCVTTCCWGDKCCTCCMYNYCHYCNY	CM000681.2_21970719-21974877(-)_1|2|1x0	6	0.0330341	24.3131	0.46212	28	CGGCGTTCCAGTGCCTCCATTTCCTCCC	ACTGCTACCTCTTCGGGGATGTCTGCTAATTCGGGGGGGACATCTGCTAATC	+
BDGCVTTCCWGDKCCTCCMYNYCHYCNY	CM000671.2_66917746-66920743(+)_1|2|1x0	2	0.0343068	25.2498	0.470515	28	CGGCGTTCCAGTGCCTCCATTTCCTCCC	ATCAGAATTTGAATAATTATTATTGTTATTATTAGTTGGC	+
BDGCVTTCCWGDKCCTCCMYNYCHYCNY	CM000669.2_149431778-149432960(-)_1|2|1x0	-10	0.0350555	25.8009	0.471537	7	CGGCGTTCCAGTGCCTCCATTTCCTCCC	ATTGCTC	+
BDGCVTTCCWGDKCCTCCMYNYCHYCNY	CM000681.2_12145299-12146289(-)_1|1|1x0	2	0.0366453	26.9709	0.483621	23	CGGCGTTCCAGTGCCTCCATTTCCTCCC	ATCAGATTTATTATTATCGTTTACC	+
BDGCVTTCCWGDKCCTCCMYNYCHYCNY	CM000678.2_31076297-31081811(+)_1|12|1x0	-1	0.0381363	28.0683	0.493977	7	CGGCGTTCCAGTGCCTCCATTTCCTCCC	CTGATTC	+
BSNSCYKGCRKTGCTGCTS	CM000681.2_57536998-57538924(+)_1|1|1x0	3	2.80962e-05	0.0206788	0.00672562	19	GGTCCCGGCGGTGCTGCTG	AGTTGAGCGGGTCTTGCTACTCTGACTC	+
BSNSCYKGCRKTGCTGCTS	CM000681.2_52154874-52157637(-)_1|2|1x0	0	3.03993e-05	0.0223738	0.00672562	19	GGTCCCGGCGGTGCTGCTG	GGAGTGGGCGCTGCTGATATTC	+
BSNSCYKGCRKTGCTGCTS	CM000681.2_2852335-2853949(+)_1|1|1x0	6	3.40706e-05	0.025076	0.00672562	19	GGTCCCGGCGGTGCTGCTG	GTTATTATGGCCACTTTTATTGTTGTTGTTGCTGCTTCCGTGTGGC	+
BSNSCYKGCRKTGCTGCTS	CM000681.2_12043807-12045229(-)_1|1|1x0	24	6.93423e-05	0.0510359	0.0102663	19	GGTCCCGGCGGTGCTGCTG	GGATTTTTTTTTGGATTTACTTTTTAGACTGTTATTGTTGTTC	+
BSNSCYKGCRKTGCTGCTS	CM000681.2_37698042-37699920(-)_1|3|1x0	0	0.000183387	0.134973	0.0191685	19	GGTCCCGGCGGTGCTGCTG	ACTATGGACAGTACTATTAATGGTTACCGAATTGTTC	+
BSNSCYKGCRKTGCTGCTS	CM000681.2_58416740-58417781(+)_1|2|1x0	-3	0.000216833	0.159589	0.0191685	16	GGTCCCGGCGGTGCTGCTG	ACTGACATTGTTGCTATGGGTC	+
BSNSCYKGCRKTGCTGCTS	CM000679.2_5180898-5184298(-)_1|2|1x0	-12	0.000226574	0.166759	0.0191685	7	GGTCCCGGCGGTGCTGCTG	GCAGCTC	+
BSNSCYKGCRKTGCTGCTS	CM000681.2_2916852-2918286(+)_1|2|1x0	15	0.000353401	0.260103	0.0251118	19	GGTCCCGGCGGTGCTGCTG	ATTACTTTCACTGTCACTGTCTCGGTTGCTGTCGGGC	+
BSNSCYKGCRKTGCTGCTS	CM000681.2_12272409-12274095(-)_1|1|1x0	9	0.000381634	0.280883	0.0251118	19	GGTCCCGGCGGTGCTGCTG	GTTACGGCTAGGGACATCGCTGTAGTTATTGTTATTGTCGTTGTTC	+
BSNSCYKGCRKTGCTGCTS	CM000681.2_51992882-51994856(-)_1|1|1x0	15	0.000521053	0.383495	0.0308572	19	GGTCCCGGCGGTGCTGCTG	GCTAATTCGATGACTTTTAGCGTTGTTACTGTTATTATTAGCATTTGGTTGGTGTGGC	+
BSNSCYKGCRKTGCTGCTS	CM000669.2_64219297-64220287(+)_1|1|1x0	0	0.000787823	0.579838	0.0424141	19	GGTCCCGGCGGTGCTGCTG	ACTACCACCGTTACGGATC	+
BSNSCYKGCRKTGCTGCTS	CM000681.2_19933153-19934815(+)_1|1|1x0	12	0.00116047	0.854106	0.05727	19	GGTCCCGGCGGTGCTGCTG	GTTACTAGTACAGTAGTAGCTATTGCTGCTATTACAACAGCTATTACAC	+
BSNSCYKGCRKTGCTGCTS	CM000678.2_3140663-3141344(+)_1|1|1x0	-3	0.00175906	1.29467	0.0680724	16	GGTCCCGGCGGTGCTGCTG	AGAGACCGGGCGGCTC	+
BSNSCYKGCRKTGCTGCTS	CM000681.2_57398356-57399886(+)_1|1|1x0	0	0.00181689	1.33723	0.0680724	19	GGTCCCGGCGGTGCTGCTG	TGGATTAATGGTGTTGCTGCCGCTGGGAATCTGC	+
BSNSCYKGCRKTGCTGCTS	CM000681.2_21970719-21974877(-)_1|3|1x0	-6	0.001856	1.36602	0.0680724	13	GGTCCCGGCGGTGCTGCTG	ACCAATTCTGCTGCTTCTACCTCTGCTAATATTATTAATC	+
BSNSCYKGCRKTGCTGCTS	CM000681.2_19679130-19680297(+)_1|3|1x0	-9	0.00186779	1.37469	0.0680724	10	GGTCCCGGCGGTGCTGCTG	GTTGTTGCTATTGTTAACGTTC	+
BSNSCYKGCRKTGCTGCTS	CM000681.2_22975470-22977174(-)_1|2|1x0	6	0.0019541	1.43822	0.0680724	19	GGTCCCGGCGGTGCTGCTG	AGAGCTATTTAGAATATTGCTGCTATTACCC	+
BSNSCYKGCRKTGCTGCTS	CM000669.2_57468707-57469946(+)_1|1|1x0	-12	0.00264262	1.94497	0.0754552	7	GGTCCCGGCGGTGCTGCTG	ATTGCCC	+
BSNSCYKGCRKTGCTGCTS	CM000681.2_9528382-9529756(-)_1|3|1x0	-3	0.00274169	2.01789	0.0754552	16	GGTCCCGGCGGTGCTGCTG	GTTATCATTTGTATTC	+
BSNSCYKGCRKTGCTGCTS	CM000681.2_2933491-2934853(-)_1|2|1x0	3	0.00276423	2.03447	0.0754552	19	GGTCCCGGCGGTGCTGCTG	ATTATTTGTATGATTGACATTATGC	+
BSNSCYKGCRKTGCTGCTS	CM000681.2_12580487-12581762(-)_1|2|1x0	6	0.00279853	2.05972	0.0754552	19	GGTCCCGGCGGTGCTGCTG	GGTTGTTGCATAGGATACATTGTTGTTATGC	+
BSNSCYKGCRKTGCTGCTS	CM000670.2_245117-246359(+)_1|1|1x0	6	0.00280309	2.06308	0.0754552	19	GGTCCCGGCGGTGCTGCTG	AAGTTGGCTGCCGCCAGTGAGTCTGAGTCTGAGC	+
BSNSCYKGCRKTGCTGCTS	CM000665.2_179333219-179334419(+)_1|1|1x0	-3	0.00317009	2.33319	0.081624	16	GGTCCCGGCGGTGCTGCTG	TCCTTGAATATGACTC	+
BSNSCYKGCRKTGCTGCTS	CM000681.2_20624292-20625678(-)_1|1|1x0	12	0.00397635	2.9266	0.0963508	19	GGTCCCGGCGGTGCTGCTG	AATACAAATTCGATTTTTCTGGGAACTGTTC	+
BSNSCYKGCRKTGCTGCTS	CM000681.2_11721703-11723392(-)_1|1|1x0	15	0.00406744	2.99364	0.0963508	19	GGTCCCGGCGGTGCTGCTG	GTCTAGGCTAATAAGACCGTTGTCATTACCGTTTTGGCCGTTGTTGATC	+
BSNSCYKGCRKTGCTGCTS	CM000681.2_11904595-11906095(+)_1|1|1x0	12	0.00426174	3.13664	0.0970705	19	GGTCCCGGCGGTGCTGCTG	TAGTGAACTGTTATATATGTCATTATCGTTC	+
BSNSCYKGCRKTGCTGCTS	CM000681.2_58367739-58369587(-)_1|1|1x0	-10	0.00460532	3.38952	0.0997614	7	GGTCCCGGCGGTGCTGCTG	GTGATGC	+
BSNSCYKGCRKTGCTGCTS	CM000681.2_57419564-57421478(+)_1|2|1x0	12	0.00471679	3.47156	0.0997614	19	GGTCCCGGCGGTGCTGCTG	AGAGTTACCGGAGATACCACCGTTACCGCTACCGTTTGTAGGAATTCTACTC	+
BSNSCYKGCRKTGCTGCTS	CM000681.2_36747769-36750934(-)_1|2|1x0	9	0.00577676	4.2517	0.117109	19	GGTCCCGGCGGTGCTGCTG	ATTAAAATAAGTACTATAAGTATAGCTATAACTAGTGTTGTAGCTACGC	+
BSNSCYKGCRKTGCTGCTS	CM000681.2_22756398-22759710(-)_1|6|1x0	-9	0.00593247	4.3663	0.117109	10	GGTCCCGGCGGTGCTGCTG	GGTACCGTTC	+
BSNSCYKGCRKTGCTGCTS	CM000681.2_23359405-23362753(-)_1|1|1x0	9	0.00689622	5.07562	0.13019	19	GGTCCCGGCGGTGCTGCTG	ACAGCTACTAAGGTGACTGTGGCTGCTACAACTC	+
BSNSCYKGCRKTGCTGCTS	CM000681.2_40013576-40015778(+)_1|1|1x0	27	0.00743855	5.47477	0.13019	19	GGTCCCGGCGGTGCTGCTG	TTGGCTGCTAGGGTGAGGAGGGTTAAGATTGCTAGGTTGGCTGCTACTGGTTTGTCGAGTACGAAAC	+
BSNSCYKGCRKTGCTGCTS	CM000681.2_37536877-37537876(+)_1|1|1x0	0	0.00778309	5.72835	0.13019	19	GGTCCCGGCGGTGCTGCTG	GAAGCAAACAGAGCTGCTC	+
BSNSCYKGCRKTGCTGCTS	CM000681.2_9466576-9468337(-)_1|2|1x0	-11	0.00787999	5.79967	0.13019	8	GGTCCCGGCGGTGCTGCTG	TCCTACTCCATAATTC	+
BSNSCYKGCRKTGCTGCTS	CM000681.2_52065109-52067770(-)_1|2|1x0	0	0.00798511	5.87704	0.13019	19	GGTCCCGGCGGTGCTGCTG	GGAGTGAACGCTGTTGTAACTC	+
BSNSCYKGCRKTGCTGCTS	CM000663.2_248847202-248848630(+)_1|1|1x0	-6	0.00878173	6.46336	0.13019	13	GGTCCCGGCGGTGCTGCTG	TTTGTTTCGGTTC	+
BSNSCYKGCRKTGCTGCTS	CM000681.2_44130833-44132732(+)_1|1|1x0	18	0.00878264	6.46403	0.13019	19	GGTCCCGGCGGTGCTGCTG	ACTTTCATGTAGATAATAACTTCGAATGTTTCTATTGATATTATGAGAATTC	+
BSNSCYKGCRKTGCTGCTS	CM000663.2_247156568-247157516(-)_1|2|1x0	3	0.00879288	6.47156	0.13019	19	GGTCCCGGCGGTGCTGCTG	GTGCTTGTTGTCGTTCGGGTTATTC	+
BSNSCYKGCRKTGCTGCTS	CM000681.2_12463998-12465876(-)_1|2|1x0	18	0.00881013	6.48425	0.13019	19	GGTCCCGGCGGTGCTGCTG	GTCGTCATTATCATTGTTATTATCATTATCGTTACTATTATTACTCTTATTATTC	+
BSNSCYKGCRKTGCTGCTS	CM000669.2_57119842-57121243(-)_1|2|1x0	3	0.00910537	6.70155	0.13019	19	GGTCCCGGCGGTGCTGCTG	ACTACCGCTGCTATGGATGATC	+
BSNSCYKGCRKTGCTGCTS	CM000681.2_21382801-21384611(+)_1|2|1x0	-12	0.00940699	6.92354	0.13019	7	GGTCCCGGCGGTGCTGCTG	GCTGGTTGAAGAC	+
BSNSCYKGCRKTGCTGCTS	CM000678.2_89226669-89228559(+)_1|2|1x0	12	0.00951121	7.00025	0.13019	19	GGTCCCGGCGGTGCTGCTG	GGTAGAAGTATTTCCCTGTACATTATTGATACTGTGC	+
BSNSCYKGCRKTGCTGCTS	CM000672.2_42592615-42594715(-)_1|1|1x0	6	0.009584	7.05382	0.13019	19	GGTCCCGGCGGTGCTGCTG	ATTATTATTATATACACTTCTGCTAGAAGTTCAGTTGACGGCC	+
BSNSCYKGCRKTGCTGCTS	CM000681.2_12014847-12016815(-)_1|1|1x0	0	0.0101579	7.47622	0.13019	19	GGTCCCGGCGGTGCTGCTG	AATAGGTTTATAATTGTTTTTATTATTATTGATATTC	+
BSNSCYKGCRKTGCTGCTS	CM000669.2_64265879-64266866(+)_1|1|1x0	0	0.01037	7.63233	0.13019	19	GGTCCCGGCGGTGCTGCTG	ATTACTACCATTACGGCTACCC	+
BSNSCYKGCRKTGCTGCTS	CM000674.2_57002781-57004944(-)_1|4|1x0	-9	0.0104911	7.72144	0.13019	10	GGTCCCGGCGGTGCTGCTG	GATACGACTC	+
BSNSCYKGCRKTGCTGCTS	CM000665.2_40515834-40516860(+)_1|1|1x0	6	0.0106858	7.86475	0.13019	19	GGTCCCGGCGGTGCTGCTG	GTTACAATAATTATTATAGTTGCAC	+
BSNSCYKGCRKTGCTGCTS	CM000681.2_21970719-21974877(-)_1|2|1x0	9	0.0107415	7.90577	0.13019	19	GGTCCCGGCGGTGCTGCTG	ACTGCTACCTCTTCGGGGATGTCTGCTAATTCGGGGGGGACATCTGCTAATC	+
BSNSCYKGCRKTGCTGCTS	CM000665.2_44446577-44448893(-)_1|5|1x0	-7	0.0112459	8.27701	0.13019	10	GGTCCCGGCGGTGCTGCTG	ACTGTGATGC	+
BSNSCYKGCRKTGCTGCTS	CM000669.2_149431778-149432960(-)_1|2|1x0	-9	0.0114316	8.41368	0.13019	7	GGTCCCGGCGGTGCTGCTG	ATTGCTC	+
BSNSCYKGCRKTGCTGCTS	CM000681.2_21382801-21384611(+)_1|1|1x0	-15	0.0114316	8.41368	0.13019	4	GGTCCCGGCGGTGCTGCTG	GCTAGTC	+
BSNSCYKGCRKTGCTGCTS	CM000681.2_21422848-21424981(+)_1|1|1x0	-15	0.0114316	8.41368	0.13019	4	GGTCCCGGCGGTGCTGCTG	GCTAGTC	+
BSNSCYKGCRKTGCTGCTS	CM000669.2_57468707-57469946(+)_1|2|1x0	0	0.0117957	8.68163	0.131802	19	GGTCCCGGCGGTGCTGCTG	ATTACTACCACTACTGCTACGC	+
BSNSCYKGCRKTGCTGCTS	CM000681.2_12390468-12392376(-)_1|1|1x0	9	0.0127639	9.39421	0.139979	19	GGTCCCGGCGGTGCTGCTG	GTTGATGCTAATAATATGGTTGTTGTTATCGTTGTTGTCGTTGTTC	+
BSNSCYKGCRKTGCTGCTS	CM000681.2_12145299-12146289(-)_1|1|1x0	3	0.0137984	10.1556	0.14642	19	GGTCCCGGCGGTGCTGCTG	ATCAGATTTATTATTATCGTTTACC	+
BSNSCYKGCRKTGCTGCTS	CM000681.2_12627682-12629257(+)_1|2|1x0	30	0.0138457	10.1904	0.14642	19	GGTCCCGGCGGTGCTGCTG	ACTGTTTTTTACATTGAGTCTTTGATGATCACTATAATTATTGTTGTGC	+
BSNSCYKGCRKTGCTGCTS	CM000671.2_66917746-66920743(+)_1|2|1x0	6	0.0146574	10.7878	0.148175	19	GGTCCCGGCGGTGCTGCTG	ATCAGAATTTGAATAATTATTATTGTTATTATTAGTTGGC	+
BSNSCYKGCRKTGCTGCTS	CM000669.2_64348025-64349144(+)_1|2|1x0	0	0.0146976	10.8174	0.148175	19	GGTCCCGGCGGTGCTGCTG	GGTACCACGGTTTCTACCACCAAGC	+
BSNSCYKGCRKTGCTGCTS	CM000681.2_22313606-22317173(+)_1|7|1x0	0	0.0149012	10.9673	0.148175	19	GGTCCCGGCGGTGCTGCTG	AGTGTCACCGGAGCCGTTC	+
BSNSCYKGCRKTGCTGCTS	CM000673.2_123725999-123727124(-)_1|2|1x0	-6	0.0150648	11.0877	0.148175	13	GGTCCCGGCGGTGCTGCTG	GTTAGCATAGCTC	+
BSNSCYKGCRKTGCTGCTS	CM000664.2_218641955-218645120(-)_1|7|1x0	-9	0.0152627	11.2333	0.148175	10	GGTCCCGGCGGTGCTGCTG	ATAGCTGGTTTGATAC	+
BSNSCYKGCRKTGCTGCTS	CM000681.2_12318596-12319871(-)_1|2|1x0	-9	0.0159623	11.7483	0.152468	10	GGTCCCGGCGGTGCTGCTG	GTTGTTGTTGTTATGATTGTTGTCGTTGTTC	+
BSNSCYKGCRKTGCTGCTS	CM000681.2_57211322-57212978(+)_1|1|1x0	12	0.0177382	13.0553	0.160779	19	GGTCCCGGCGGTGCTGCTG	ATGGATGTGGCGACTGCCATCTTTGTTTATATGAGGTGGC	+
BSNSCYKGCRKTGCTGCTS	CM000681.2_57253041-57254700(+)_1|1|1x0	12	0.0177382	13.0553	0.160779	19	GGTCCCGGCGGTGCTGCTG	ATGGATGTGGCCACTGCCATCTTTGACACTAGGAGGGAGC	+
BSNSCYKGCRKTGCTGCTS	CM000678.2_71448095-71450000(-)_1|1|1x0	24	0.0179184	13.188	0.160779	19	GGTCCCGGCGGTGCTGCTG	GTTTCTGGTAATGGTGAGGGTAACAGTAGAAACAGTATTGTTTGTGGGC	+
BSNSCYKGCRKTGCTGCTS	CM000681.2_37611310-37613260(+)_1|2|1x0	12	0.0179184	13.188	0.160779	19	GGTCCCGGCGGTGCTGCTG	AGAAGTTCGATGAAGAATTTTACTACTGATAATGATAATATGGATTTTC	+
BSNSCYKGCRKTGCTGCTS	CM000681.2_44085697-44087257(+)_1|2|1x0	-3	0.0183305	13.4912	0.162022	13	GGTCCCGGCGGTGCTGCTG	ACTGGCGTTGATC	+
BSNSCYKGCRKTGCTGCTS	CM000681.2_55592452-55593646(-)_1|4|1x0	-9	0.0193467	14.2391	0.163961	10	GGTCCCGGCGGTGCTGCTG	GATGCTGCCC	+
BSNSCYKGCRKTGCTGCTS	CM000665.2_114236255-114237308(-)_1|3|1x0	-12	0.0203028	14.9428	0.163961	7	GGTCCCGGCGGTGCTGCTG	GTTGTTC	+
BSNSCYKGCRKTGCTGCTS	CM000681.2_12075231-12077789(+)_1|2|1x0	0	0.0203709	14.993	0.163961	19	GGTCCCGGCGGTGCTGCTG	GACATTATGTTTACCGTTC	+
BSNSCYKGCRKTGCTGCTS	CM000681.2_7082877-7083741(+)_1|1|1x0	12	0.0204759	15.0703	0.163961	19	GGTCCCGGCGGTGCTGCTG	AAGACTCTTAAGATTGCTAACAAGAAGGTTC	+
BSNSCYKGCRKTGCTGCTS	CM000681.2_11904595-11906095(+)_1|2|1x0	-9	0.0206705	15.2135	0.163961	10	GGTCCCGGCGGTGCTGCTG	GTTTTTGTGC	+
BSNSCYKGCRKTGCTGCTS	CM000681.2_51872534-51873755(-)_1|1|1x0	-9	0.0207364	15.262	0.163961	10	GGTCCCGGCGGTGCTGCTG	GCTAGGGCTAAAGTGATGACGC	+
BSNSCYKGCRKTGCTGCTS	CM000681.2_43534832-43535684(+)_1|1|1x0	-6	0.0208535	15.3481	0.163961	13	GGTCCCGGCGGTGCTGCTG	GGTAGTGGTAGTC	+
BSNSCYKGCRKTGCTGCTS	CM000682.2_52084559-52085333(-)_1|1|1x0	-12	0.0217687	16.0218	0.163961	7	GGTCCCGGCGGTGCTGCTG	AATGCTC	+
BSNSCYKGCRKTGCTGCTS	CM000671.2_101407900-101409646(+)_1|1|1x0	6	0.0217737	16.0254	0.163961	19	GGTCCCGGCGGTGCTGCTG	ATGGAAACGAGCATGTGTGTAGCTACGAGGC	+
BSNSCYKGCRKTGCTGCTS	CM000681.2_11867252-11868566(+)_1|1|1x0	15	0.0219634	16.1651	0.163961	19	GGTCCCGGCGGTGCTGCTG	TATATGTATATGGTGATAGACGTCATTATCGTTC	+
BSNSCYKGCRKTGCTGCTS	CM000665.2_141442271-141445973(+)_1|2|1x0	-9	0.0220769	16.2486	0.163961	10	GGTCCCGGCGGTGCTGCTG	GTGGACGTTC	+
BSNSCYKGCRKTGCTGCTS	CM000678.2_57996519-57998316(-)_1|6|1x0	-9	0.0220769	16.2486	0.163961	10	GGTCCCGGCGGTGCTGCTG	ATCTGAGCTC	+
BSNSCYKGCRKTGCTGCTS	CM000681.2_36546868-36548353(-)_1|1|1x0	-3	0.0225025	16.5618	0.163961	16	GGTCCCGGCGGTGCTGCTG	GCTATTATTGCTGTTGAGATTATTGTTC	+
BSNSCYKGCRKTGCTGCTS	CM000669.2_149070425-149072531(-)_1|2|1x0	9	0.0227719	16.7601	0.163961	19	GGTCCCGGCGGTGCTGCTG	AGTGGCTTTTGGTCTATTAGGGCTAGTTTTGTATGGGTTC	+
BSNSCYKGCRKTGCTGCTS	CM000681.2_22313606-22317173(+)_1|4|1x0	-9	0.0230317	16.9513	0.163961	10	GGTCCCGGCGGTGCTGCTG	AGTGTTGTTGGAGCCGTTC	+
BSNSCYKGCRKTGCTGCTS	CM000664.2_218641955-218645120(-)_1|1|1x0	-10	0.023329	17.1702	0.163961	7	GGTCCCGGCGGTGCTGCTG	TTGTTGC	+
BSNSCYKGCRKTGCTGCTS	CM000681.2_34740600-34742094(+)_1|1|1x0	15	0.0233524	17.1873	0.163961	19	GGTCCCGGCGGTGCTGCTG	TAGAATATTATAAAGGGAACTAGGACTGTTGCGC	+
BSNSCYKGCRKTGCTGCTS	CM000672.2_38054358-38056557(+)_1|1|1x0	18	0.0235334	17.3206	0.163961	19	GGTCCCGGCGGTGCTGCTG	ATTATTATTATATACACTGCTGTTAACAGTTCAGTTGACGGCC	+
BSNSCYKGCRKTGCTGCTS	CM000681.2_57506188-57507421(+)_1|1|1x0	0	0.023912	17.5992	0.164661	19	GGTCCCGGCGGTGCTGCTG	GCTTCCATAACTACTACTACGAATATAC	+
BSNSCYKGCRKTGCTGCTS	CM000678.2_31914444-31916478(+)_1|2|1x0	0	0.0242194	17.8255	0.164861	19	GGTCCCGGCGGTGCTGCTG	AAGAGTAAGAGTACTAACGGTAATATGAAGATGTACAAGC	+
BSNSCYKGCRKTGCTGCTS	CM000681.2_9610202-9611432(-)_1|2|1x0	-9	0.0264249	19.4487	0.17783	10	GGTCCCGGCGGTGCTGCTG	GTTGTTGTTATTATAATGCCGC	+
BSNSCYKGCRKTGCTGCTS	CM000681.2_57908552-57910187(-)_1|2|1x0	-10	0.0268379	19.7527	0.17858	9	GGTCCCGGCGGTGCTGCTG	ATAATGATGC	+
BSNSCYKGCRKTGCTGCTS	CM000681.2_52415074-52416736(+)_1|1|1x0	6	0.0272854	20.082	0.17954	19	GGTCCCGGCGGTGCTGCTG	ACTATAATTGAAAAGTTTTCCGCATGGATTACGGGAAGGAAGAGAC	+
BSNSCYKGCRKTGCTGCTS	CM000681.2_20117752-20119357(+)_1|2|1x0	21	0.0282906	20.8219	0.183206	19	GGTCCCGGCGGTGCTGCTG	GCTATGGTGATTAAGATGATGGGCATGACTATGACTACTTGGC	+
BSNSCYKGCRKTGCTGCTS	CM000682.2_52084559-52085333(-)_1|2|1x0	-13	0.0286218	21.0656	0.183206	6	GGTCCCGGCGGTGCTGCTG	ATGCTAACCC	+
BSNSCYKGCRKTGCTGCTS	CM000681.2_19794554-19795688(-)_1|1|1x0	-9	0.0288238	21.2143	0.183206	10	GGTCCCGGCGGTGCTGCTG	GTTACTACTAAGGGAACTAAAAGAC	+
BSNSCYKGCRKTGCTGCTS	CM000681.2_20544594-20546004(-)_1|1|1x0	6	0.0290799	21.4028	0.183206	19	GGTCCCGGCGGTGCTGCTG	ACCGTGTGAACCATTTGTATTACTATGAAGAAGTGTACAC	+
BSNSCYKGCRKTGCTGCTS	CM000681.2_22313606-22317173(+)_1|3|1x0	-9	0.0297714	21.9118	0.184819	10	GGTCCCGGCGGTGCTGCTG	AGTACAGCTGGAGGAACAAGTC	+
BSNSCYKGCRKTGCTGCTS	CM000668.2_28995003-28996587(-)_1|1|1x0	9	0.0300609	22.1248	0.184819	19	GGTCCCGGCGGTGCTGCTG	GATATAATTAACACCAGTTCTTCGTCCGTTGTTGTAGTTTCTC	+
BSNSCYKGCRKTGCTGCTS	CM000668.2_27400202-27401444(+)_1|1|1x0	-7	0.030391	22.3678	0.184819	12	GGTCCCGGCGGTGCTGCTG	GCAATGATGATTACCAAGTGGAGGTCTC	+
BSNSCYKGCRKTGCTGCTS	CM000663.2_247100376-247101393(-)_1|2|1x0	3	0.0305843	22.51	0.184819	19	GGTCCCGGCGGTGCTGCTG	GGGATGATGGTTATTATTGTTGTAC	+
BSNSCYKGCRKTGCTGCTS	CM000681.2_53380705-53383320(+)_1|2|1x0	-3	0.0322167	23.7115	0.188897	16	GGTCCCGGCGGTGCTGCTG	GCAGATATTGATACTC	+
BSNSCYKGCRKTGCTGCTS	CM000668.2_28245118-28246417(-)_1|2|1x0	-10	0.0327306	24.0897	0.188897	7	GGTCCCGGCGGTGCTGCTG	ATGCTGC	+
BSNSCYKGCRKTGCTGCTS	CM000681.2_48285738-48286875(+)_1|1|1x0	-12	0.0327306	24.0897	0.188897	7	GGTCCCGGCGGTGCTGCTG	TGTGATC	+
BSNSCYKGCRKTGCTGCTS	CM000681.2_11779965-11781903(+)_1|1|1x0	-3	0.0327451	24.1004	0.188897	16	GGTCCCGGCGGTGCTGCTG	TCCGTCTTTGTTGTCTGCGTTGTGATGTTCAAGGTGGTCGTTGTTC	+
BSNSCYKGCRKTGCTGCTS	CM000681.2_11831314-11833870(+)_1|3|1x0	-6	0.0330201	24.3028	0.188897	13	GGTCCCGGCGGTGCTGCTG	AATAGAACTGTTATATACC	+
BSNSCYKGCRKTGCTGCTS	CM000681.2_12132589-12133987(-)_1|2|1x0	9	0.0331729	24.4152	0.188897	19	GGTCCCGGCGGTGCTGCTG	ACTATTATTAACGCCTGCTTTGTTATGGTTC	+
BSNSCYKGCRKTGCTGCTS	CM000681.2_21970719-21974877(-)_1|1|1x0	-3	0.0341939	25.1667	0.192038	16	GGTCCCGGCGGTGCTGCTG	ACCAATACCTCTTCGGGGGGGACATCGC	+
BSNSCYKGCRKTGCTGCTS	CM000681.2_2933491-2934853(-)_1|1|1x0	-9	0.0344257	25.3373	0.192038	10	GGTCCCGGCGGTGCTGCTG	CTTTACGATGTCC	+
BSNSCYKGCRKTGCTGCTS	CM000681.2_19711354-19713124(-)_1|3|1x0	24	0.0347739	25.5936	0.192038	19	GGTCCCGGCGGTGCTGCTG	TGAATTCGGATGATTATGTACGTTATTTTTATTATTGTTAACGTTC	+
BSNSCYKGCRKTGCTGCTS	CM000681.2_57443034-57445482(+)_1|2|1x0	-6	0.0350218	25.776	0.192038	13	GGTCCCGGCGGTGCTGCTG	AGGAATACTGCCGGTTGTC	+
BSNSCYKGCRKTGCTGCTS	CM000669.2_64927631-64929035(+)_1|2|1x0	-6	0.0365922	26.9319	0.198809	13	GGTCCCGGCGGTGCTGCTG	GAGGCTACTACTC	+
BSNSCYKGCRKTGCTGCTS	CM000674.2_133010101-133011478(+)_1|1|1x0	18	0.0369355	27.1845	0.19885	19	GGTCCCGGCGGTGCTGCTG	ATTCTAATGATCTTGATGATTAAGATTTTTATTAATAATC	+
BSNSCYKGCRKTGCTGCTS	CM000685.2_47412355-47413591(+)_1|1|1x0	3	0.037531	27.6228	0.200235	19	GGTCCCGGCGGTGCTGCTG	TGGAGTATGATTATTACTATGATTACCATGAATAAGC	+
BSNSCYKGCRKTGCTGCTS	CM000685.2_135287139-135288165(-)_1|1|1x0	-3	0.038524	28.3536	0.203698	16	GGTCCCGGCGGTGCTGCTG	GTGAGAAATTCTTCTC	+
BSNSCYKGCRKTGCTGCTS	CM000681.2_9413277-9414780(-)_1|1|1x0	-6	0.0397951	29.2892	0.207068	13	GGTCCCGGCGGTGCTGCTG	AAAGTTGTTACTGATATGTCACCGATGACTATGTTTC	+
BSNSCYKGCRKTGCTGCTS	CM000665.2_114236255-114237308(-)_1|2|1x0	-12	0.0398606	29.3374	0.207068	7	GGTCCCGGCGGTGCTGCTG	GTTATTC	+
BSNSCYKGCRKTGCTGCTS	CM000681.2_11948222-11950250(+)_1|1|1x0	-3	0.0408607	30.0735	0.210418	16	GGTCCCGGCGGTGCTGCTG	GTTGTTATTATGGTTC	+
BSNSCYKGCRKTGCTGCTS	CM000670.2_144333187-144334429(-)_1|3|1x0	-7	0.0417662	30.74	0.211404	10	GGTCCCGGCGGTGCTGCTG	GACCACCTGC	+
BSNSCYKGCRKTGCTGCTS	CM000682.2_663673-664729(-)_1|3|1x0	-7	0.0417662	30.74	0.211404	10	GGTCCCGGCGGTGCTGCTG	GACCACCTGC	+
BSNSCYKGCRKTGCTGCTS	CM000681.2_53576641-53577949(+)_1|1|1x0	11	0.0446948	32.8954	0.22431	19	GGTCCCGGCGGTGCTGCTG	AGTATTGTTAGGACTATGATCAGGACGATTGTTATGC	+
BSNSCYKGCRKTGCTGCTS	CM000681.2_52765589-52767803(-)_1|1|1x0	-6	0.0456441	33.5941	0.22715	13	GGTCCCGGCGGTGCTGCTG	TCAGGTATTGTTATGGAAATACTAAGTC	+
BSNSCYKGCRKTGCTGCTS	CM000681.2_11805899-11807264(+)_1|2|1x0	0	0.0467618	34.4167	0.229728	19	GGTCCCGGCGGTGCTGCTG	TGGTACGTTTTGGTTGTTC	+
BSNSCYKGCRKTGCTGCTS	CM000681.2_22313606-22317173(+)_1|5|1x0	-9	0.0472193	34.7534	0.229728	10	GGTCCCGGCGGTGCTGCTG	AGTGTAGTTC	+
BSNSCYKGCRKTGCTGCTS	CM000681.2_9380619-9381774(+)_1|1|1x0	3	0.0473259	34.8319	0.229728	19	GGTCCCGGCGGTGCTGCTG	AATACTTATTCCACTAGAACTC	+
BSNSCYKGCRKTGCTGCTS	CM000681.2_11978083-11980029(+)_1|1|1x0	-9	0.0493755	36.3404	0.237714	10	GGTCCCGGCGGTGCTGCTG	ATTATTATTGACC	+
BSNSCYKGCRKTGCTGCTS	CM000681.2_34684241-34685681(+)_1|1|1x0	0	0.0500714	36.8526	0.237714	19	GGTCCCGGCGGTGCTGCTG	AAGAGTACTATGACTGTTGCGC	+
BSNSCYKGCRKTGCTGCTS	CM000663.2_13778287-13782832(+)_1|4|1x0	-9	0.0501753	36.929	0.237714	10	GGTCCCGGCGGTGCTGCTG	AATACTTCCC	+
BSNSCYKGCRKTGCTGCTS	CM000681.2_11616602-11617886(+)_1|2|1x0	15	0.0525971	38.7115	0.245476	16	GGTCCCGGCGGTGCTGCTG	ATGTTGTCCATTGTCATCTAGTACGTTGTTC	+
BSNSCYKGCRKTGCTGCTS	CM000681.2_2877243-2878326(+)_1|1|1x0	-12	0.0529576	38.9768	0.245476	7	GGTCCCGGCGGTGCTGCTG	ACTGTTGTGGTGATGAGGGTTC	+
BSNSCYKGCRKTGCTGCTS	CM000681.2_23359405-23362753(-)_1|2|1x0	-6	0.0530572	39.0501	0.245476	13	GGTCCCGGCGGTGCTGCTG	AAAGTTGTGGCTACTAAGGTGACTGTTGCTATTACAC	+
BSNSCYKGCRKTGCTGCTS	CM000665.2_44641886-44644217(+)_1|1|1x0	32	0.054441	40.0686	0.248102	19	GGTCCCGGCGGTGCTGCTG	AAATACAAAAACAATAATGTTCACATTATGGAGGTTAGAAAGGTGCGAGTTAGAATGACAATAGGGC	+
BSNSCYKGCRKTGCTGCTS	CM000681.2_36340226-36341768(-)_1|1|1x0	3	0.0553792	40.7591	0.248102	19	GGTCCCGGCGGTGCTGCTG	AGAAATATTATTATGGGTATTACCGGAGATACTGGAATGC	+
BSNSCYKGCRKTGCTGCTS	CM000669.2_64927631-64929035(+)_1|1|1x0	-6	0.0553867	40.7646	0.248102	13	GGTCCCGGCGGTGCTGCTG	GCAGCTGCTGCTACAAAAC	+
BSNSCYKGCRKTGCTGCTS	CM000681.2_21116742-21118329(+)_1|1|1x0	12	0.0561385	41.3179	0.248102	19	GGTCCCGGCGGTGCTGCTG	AAGAAGAAAAGTTGTGCTTGGATTAGTACTGTGAGTC	+
BSNSCYKGCRKTGCTGCTS	CM000681.2_52704939-52706895(-)_1|2|1x0	15	0.0561385	41.3179	0.248102	19	GGTCCCGGCGGTGCTGCTG	GGAGTGACTATGAGTTACATGTCATTTATTGTTCTGC	+
BSNSCYKGCRKTGCTGCTS	CM000669.2_64521163-64522615(-)_1|1|1x0	-6	0.0561385	41.3179	0.248102	13	GGTCCCGGCGGTGCTGCTG	GGGACTACTGTTAAAGAAAAAACTGCTACATCTAGTC	+
BSNSCYKGCRKTGCTGCTS	CM000681.2_57377054-57378182(+)_1|2|1x0	3	0.0574118	42.2551	0.25185	19	GGTCCCGGCGGTGCTGCTG	TGTATTGCCGACACTGGAGCCGGTC	+
BSNSCYKGCRKTGCTGCTS	CM000681.2_36876791-36878294(+)_1|1|1x0	9	0.0587875	43.2676	0.254233	19	GGTCCCGGCGGTGCTGCTG	GTGATAGTAAGGACGAGGACGGTTGTAAAGGTTGTTAATTATGTTC	+
BSNSCYKGCRKTGCTGCTS	CM000681.2_52510540-52512151(+)_1|1|1x0	-3	0.0588137	43.2869	0.254233	16	GGTCCCGGCGGTGCTGCTG	AACGGTATTGAAGTTGGAATAATTATTATTC	+
BSNSCYKGCRKTGCTGCTS	CM000671.2_113042727-113044365(-)_1|1|1x0	9	0.059377	43.7015	0.254808	19	GGTCCCGGCGGTGCTGCTG	ACAATTAGAATAACTTGGGTTATTAATGTTAGAATTC	+
BSNSCYKGCRKTGCTGCTS	CM000679.2_5180898-5184298(-)_1|4|1x0	0	0.0618935	45.5536	0.263696	19	GGTCCCGGCGGTGCTGCTG	TTTATGAGATCCGCAGCTC	+
BSNSCYKGCRKTGCTGCTS	CM000677.2_90067074-90068730(+)_1|2|1x0	-9	0.0636893	46.8753	0.269213	10	GGTCCCGGCGGTGCTGCTG	AGAATTGTTC	+
BSNSCYKGCRKTGCTGCTS	CM000681.2_12526448-12527939(-)_1|2|1x0	20	0.0640975	47.1758	0.269213	19	GGTCCCGGCGGTGCTGCTG	GTTATTATTTGCATCGTTAAGTCTAATATGGTTATGGTTGTTC	+
BSNSCYKGCRKTGCTGCTS	CM000669.2_150371190-150372942(+)_1|2|1x0	-13	0.0659741	48.557	0.273452	6	GGTCCCGGCGGTGCTGCTG	ATGTTCC	+
BSNSCYKGCRKTGCTGCTS	CM000669.2_149178592-149179798(+)_1|1|1x0	9	0.0660302	48.5982	0.273452	13	GGTCCCGGCGGTGCTGCTG	GCTTGGGGGGTCGTTGGCGGTC	+
BSNSCYKGCRKTGCTGCTS	CM000682.2_25675034-25677122(-)_1|1|1x0	3	0.0690552	50.8246	0.282766	19	GGTCCCGGCGGTGCTGCTG	TACTCGGTTAATAATACTGATAATTCCATAACAACAGTTAGTAATTCCAAGGATGTCC	+
BSNSCYKGCRKTGCTGCTS	CM000681.2_52949697-52951615(-)_1|1|1x0	17	0.0695693	51.203	0.282766	19	GGTCCCGGCGGTGCTGCTG	ACCACAATAAAAGGGGAGATGAAGGGGCTAATGATCCTAAGAGTTC	+
BSNSCYKGCRKTGCTGCTS	CM000667.2_72460014-72461577(-)_1|1|1x0	-6	0.0697117	51.3078	0.282766	13	GGTCCCGGCGGTGCTGCTG	AGAATTGTTTTTGGAAGATAGC	+
BSNSCYKGCRKTGCTGCTS	CM000668.2_28088537-28089467(+)_1|2|1x0	-6	0.0738899	54.383	0.295204	13	GGTCCCGGCGGTGCTGCTG	AAAGGTGGTGCCC	+
BSNSCYKGCRKTGCTGCTS	CM000682.2_46501298-46503188(-)_1|1|1x0	2	0.0750804	55.2592	0.295204	19	GGTCCCGGCGGTGCTGCTG	ACTATTATTATCTGGATGATCGTTACGC	+
BSNSCYKGCRKTGCTGCTS	CM000663.2_40494898-40496056(+)_1|1|1x0	-12	0.0750804	55.2592	0.295204	7	GGTCCCGGCGGTGCTGCTG	GTTGCTAGAGTTCGAATAATTATAAGAC	+
BSNSCYKGCRKTGCTGCTS	CM000681.2_22179609-22181656(-)_1|1|1x0	11	0.0756656	55.6899	0.295204	19	GGTCCCGGCGGTGCTGCTG	ACTGTGATTGCTACTATTCGGGGGGTGATTCGGAAGGTGTCGC	+
BSNSCYKGCRKTGCTGCTS	CM000681.2_22313606-22317173(+)_1|6|1x0	-9	0.0758031	55.7911	0.295204	10	GGTCCCGGCGGTGCTGCTG	AGTGTAGTTC	+
BSNSCYKGCRKTGCTGCTS	CM000681.2_57443034-57445482(+)_1|4|1x0	-6	0.0762418	56.114	0.295204	13	GGTCCCGGCGGTGCTGCTG	ATTGCTAGGGCTAGGC	+
BSNSCYKGCRKTGCTGCTS	CM000681.2_43965787-43967353(+)_1|2|1x0	6	0.0772534	56.8585	0.295204	19	GGTCCCGGCGGTGCTGCTG	TCTTAGATATCTTCGGTTACTGCCATAGTTATTCTAAGAC	+
BSNSCYKGCRKTGCTGCTS	CM000685.2_24210161-24211373(+)_1|4|1x0	12	0.0772645	56.8667	0.295204	19	GGTCCCGGCGGTGCTGCTG	GTGGTCTCAGTCTTGGCCGCCCACGCTGTCC	+
BSNSCYKGCRKTGCTGCTS	CM000686.2_2978778-2979990(+)_1|4|1x0	12	0.0772645	56.8667	0.295204	19	GGTCCCGGCGGTGCTGCTG	GTGGTCGTAGTCTTGGCCGCCCACGCTGTCC	+
BSNSCYKGCRKTGCTGCTS	CM000673.2_65794336-65795338(+)_1|1|1x0	-12	0.0790925	58.2121	0.29645	7	GGTCCCGGCGGTGCTGCTG	ACCGTTC	+
BSNSCYKGCRKTGCTGCTS	CM000681.2_55592452-55593646(-)_1|2|1x0	-12	0.0790925	58.2121	0.29645	7	GGTCCCGGCGGTGCTGCTG	GTTGCTC	+
BSNSCYKGCRKTGCTGCTS	CM000682.2_53581248-53582832(-)_1|2|1x0	-12	0.0790925	58.2121	0.29645	7	GGTCCCGGCGGTGCTGCTG	AAGTCTC	+
BSNSCYKGCRKTGCTGCTS	CM000681.2_12430158-12432150(-)_1|2|1x0	-9	0.0805067	59.2529	0.299854	10	GGTCCCGGCGGTGCTGCTG	GTTGATGCTAAGGGGC	+
BSNSCYKGCRKTGCTGCTS	CM000678.2_31061070-31062384(-)_1|1|1x0	-9	0.0818539	60.2445	0.301084	10	GGTCCCGGCGGTGCTGCTG	ACTTCCGCGTCAGTCATAATGC	+
BSNSCYKGCRKTGCTGCTS	CM000681.2_44085697-44087257(+)_1|1|1x0	-12	0.0818539	60.2445	0.301084	7	GGTCCCGGCGGTGCTGCTG	GCTTCCATAGATATTATGATAC	+
BSNSCYKGCRKTGCTGCTS	CM000681.2_22975470-22977174(-)_1|1|1x0	-7	0.0826008	60.7942	0.301956	12	GGTCCCGGCGGTGCTGCTG	AAGTCGATGTCGC	+
BSNSCYKGCRKTGCTGCTS	CM000681.2_53380705-53383320(+)_1|1|1x0	-6	0.0838196	61.6912	0.303011	13	GGTCCCGGCGGTGCTGCTG	CTAGTTACTAATATAGTTATAGGGC	+
BSNSCYKGCRKTGCTGCTS	CM000670.2_134601411-134603001(-)_1|2|1x0	-9	0.0839481	61.7858	0.303011	7	GGTCCCGGCGGTGCTGCTG	AGGGCGC	+
BSNSCYKGCRKTGCTGCTS	CM000681.2_9466576-9468337(-)_1|4|1x0	-9	0.0849362	62.513	0.303011	10	GGTCCCGGCGGTGCTGCTG	ATTATTACCC	+
BSNSCYKGCRKTGCTGCTS	CM000681.2_57926152-57928078(-)_1|3|1x0	-10	0.0849362	62.513	0.303011	9	GGTCCCGGCGGTGCTGCTG	GTGGTGGTGC	+
BSNSCYKGCRKTGCTGCTS	CM000670.2_144807078-144808392(+)_1|1|1x0	-10	0.085618	63.0149	0.303615	9	GGTCCCGGCGGTGCTGCTG	ATGATGGTGATAGCAGTTC	+
BSNSCYKGCRKTGCTGCTS	CM000681.2_20196935-20198099(+)_1|1|1x0	6	0.0880411	64.7983	0.310349	19	GGTCCCGGCGGTGCTGCTG	TCTAATTTTTGGGGAACTTTTATTTGGC	+
BSNSCYKGCRKTGCTGCTS	CM000681.2_43872557-43874162(-)_1|1|1x0	8	0.0890075	65.5095	0.311148	19	GGTCCCGGCGGTGCTGCTG	ATTAGGATAATTACGAACATGTCGCTGATTGGTAGGATTGGTC	+
BSNSCYKGCRKTGCTGCTS	CM000681.2_11948222-11950250(+)_1|2|1x0	-3	0.0896574	65.9878	0.311148	16	GGTCCCGGCGGTGCTGCTG	TGGAGAATTATTATAC	+
BSNSCYKGCRKTGCTGCTS	CM000667.2_178882611-178884288(+)_1|1|1x0	-9	0.089844	66.1252	0.311148	10	GGTCCCGGCGGTGCTGCTG	ACTATAGCTC	+
BSNSCYKGCRKTGCTGCTS	CM000681.2_12430158-12432150(-)_1|1|1x0	9	0.0905952	66.6781	0.311926	19	GGTCCCGGCGGTGCTGCTG	GTTGTTATTATCGTTGTTATCGTTGTTGTTC	+
BSNSCYKGCRKTGCTGCTS	CM000678.2_30781720-30784273(-)_1|1|1x0	3	0.0938829	69.0978	0.319381	19	GGTCCCGGCGGTGCTGCTG	ATGAAAAGGGCTAATGCTGCTATAAAAACGAAAAATAGAGGAC	+
BSNSCYKGCRKTGCTGCTS	CM000664.2_218641955-218645120(-)_1|3|1x0	-10	0.0944554	69.5191	0.319381	7	GGTCCCGGCGGTGCTGCTG	ATAATGC	+
BSNSCYKGCRKTGCTGCTS	CM000663.2_119622707-119624186(-)_1|2|1x0	-9	0.0949903	69.9128	0.319381	10	GGTCCCGGCGGTGCTGCTG	TGTTCTAGGC	+
BSNSCYKGCRKTGCTGCTS	CM000667.2_180848794-180851638(-)_1|2|1x0	12	0.0953601	70.1851	0.319381	19	GGTCCCGGCGGTGCTGCTG	AATATTAAAAATGTTATCAAAATTGTTACTAAAAATATTAAAAATGTTATTAATGTTACTAATAATATTC	+
BSNSCYKGCRKTGCTGCTS	CM000663.2_182056306-182058025(-)_1|1|1x0	12	0.095457	70.2563	0.319381	19	GGTCCCGGCGGTGCTGCTG	GGGGTTGTGGTAAAGGTTGTGTCGTCTACTC	+
BSNSCYKGCRKTGCTGCTS	CM000681.2_11805899-11807264(+)_1|1|1x0	-12	0.0973083	71.6189	0.323746	7	GGTCCCGGCGGTGCTGCTG	GTTGTTATTAATC	+
BSNSCYKGCRKTGCTGCTS	CM000678.2_68562988-68564695(+)_1|4|1x0	-4	0.0996838	73.3673	0.329796	15	GGTCCCGGCGGTGCTGCTG	GTGCAGATAATGATGC	+
BSNSCYKGCRKTGCTGCTS	CM000678.2_31076297-31081811(+)_1|11|1x0	-6	0.100384	73.8823	0.330266	10	GGTCCCGGCGGTGCTGCTG	TTTATTATTC	+
BSNSCYKGCRKTGCTGCTS	CM000681.2_20006007-20007288(-)_1|2|1x0	9	0.10288	75.72	0.336611	19	GGTCCCGGCGGTGCTGCTG	GGGATTTGGATGATTTGGGTTACTTACC	+
BSNSCYKGCRKTGCTGCTS	CM000680.2_25224329-25227722(-)_1|9|1x0	-11	0.106032	78.0399	0.345018	8	GGTCCCGGCGGTGCTGCTG	TCTTTTTCGC	+
BSNSCYKGCRKTGCTGCTS	CM000681.2_20948652-20950299(+)_1|1|1x0	6	0.107126	78.8451	0.346673	19	GGTCCCGGCGGTGCTGCTG	GCTAAAGGAACTGAACGAGCTAGTAGAAAACTGCTGAAAGCTATTC	+
BSNSCYKGCRKTGCTGCTS	CM000678.2_30397205-30399104(+)_1|3|1x0	-15	0.108295	79.7048	0.348548	4	GGTCCCGGCGGTGCTGCTG	GCTGTCTCGGTTC	+
BSNSCYKGCRKTGCTGCTS	CM000681.2_34759036-34760677(-)_1|1|1x0	21	0.109898	80.8849	0.349906	19	GGTCCCGGCGGTGCTGCTG	ACTATCGAAGTTGCTATCGCTATTACTATTATTAGGGCTGTGC	+
BSNSCYKGCRKTGCTGCTS	CM000681.2_57940926-57942816(-)_1|2|1x0	15	0.109898	80.8849	0.349906	19	GGTCCCGGCGGTGCTGCTG	AATAAAGCCGTAACTTACACGGTTAGAATTATTTCGATAGTTC	+
BSNSCYKGCRKTGCTGCTS	CM000681.2_24126126-24127977(+)_1|1|1x0	0	0.1119	82.3587	0.352075	19	GGTCCCGGCGGTGCTGCTG	GCTGTGACAGCTACAGCTGCTAAGACAACAGCTACTAAGC	+
BSNSCYKGCRKTGCTGCTS	CM000683.2_41990897-41994104(-)_1|5|1x0	-12	0.112376	82.7091	0.352075	7	GGTCCCGGCGGTGCTGCTG	GTTGAGC	+
BSNSCYKGCRKTGCTGCTS	CM000667.2_23526147-23527770(+)_1|2|1x0	6	0.112957	83.1367	0.352075	19	GGTCCCGGCGGTGCTGCTG	ACCGGAGGACACGGCGGAGTTGTTATGATGGTTTGTC	+
BSNSCYKGCRKTGCTGCTS	CM000681.2_23222387-23224082(-)_1|3|1x0	12	0.112957	83.1367	0.352075	19	GGTCCCGGCGGTGCTGCTG	AAAGCTAAAGCAGGTAAGATAAGTACTACTAAAGCAC	+
BSNSCYKGCRKTGCTGCTS	CM000681.2_8811283-8812390(-)_1|1|1x0	0	0.113911	83.8386	0.353189	19	GGTCCCGGCGGTGCTGCTG	AAGGTCATTGAGCTTAATTTCTTGAATC	+
BSNSCYKGCRKTGCTGCTS	CM000678.2_30524519-30526127(-)_1|1|1x0	-7	0.117185	86.2483	0.357651	12	GGTCCCGGCGGTGCTGCTG	GCAATGATGGTAGTAATAGACGACTCAATGC	+
BSNSCYKGCRKTGCTGCTS	CM000678.2_31076297-31081811(+)_1|3|1x0	-9	0.118132	86.9451	0.357651	10	GGTCCCGGCGGTGCTGCTG	GCTGTAATTC	+
BSNSCYKGCRKTGCTGCTS	CM000676.2_21091859-21093404(-)_1|4|1x0	-10	0.118974	87.5648	0.357651	7	GGTCCCGGCGGTGCTGCTG	AAGCTAC	+
BSNSCYKGCRKTGCTGCTS	CM000678.2_31076297-31081811(+)_1|7|1x0	-9	0.118974	87.5648	0.357651	7	GGTCCCGGCGGTGCTGCTG	ATTATTC	+
BSNSCYKGCRKTGCTGCTS	CM000681.2_30443541-30445890(+)_1|4|1x0	-10	0.118974	87.5648	0.357651	7	GGTCCCGGCGGTGCTGCTG	AAGCTAC	+
BSNSCYKGCRKTGCTGCTS	CM000681.2_55613495-55616795(+)_1|5|1x0	-11	0.118974	87.5648	0.357651	7	GGTCCCGGCGGTGCTGCTG	GATGGCC	+
BSNSCYKGCRKTGCTGCTS	CM000669.2_5063564-5065598(+)_1|1|1x0	-7	0.120116	88.405	0.359259	12	GGTCCCGGCGGTGCTGCTG	GTTTTGCTGATGAGAAGAATATGGC	+
BSNSCYKGCRKTGCTGCTS	CM000681.2_44066047-44067274(+)_1|1|1x0	3	0.122593	90.2283	0.364826	13	GGTCCCGGCGGTGCTGCTG	GTTGTTATTAGAATTC	+
BSNSCYKGCRKTGCTGCTS	CM000665.2_40486744-40488238(+)_1|1|1x0	12	0.123223	90.6922	0.364868	19	GGTCCCGGCGGTGCTGCTG	ATTACAATTATGATTTCGGGTAGAGGTTCCC	+
BSNSCYKGCRKTGCTGCTS	CM000682.2_32196454-32197729(-)_1|1|1x0	-4	0.1246	91.7055	0.367109	10	GGTCCCGGCGGTGCTGCTG	CCGGTGGGGC	+
BSNSCYKGCRKTGCTGCTS	CM000681.2_37126982-37129055(+)_1|1|1x0	35	0.132034	97.1768	0.385282	19	GGTCCCGGCGGTGCTGCTG	ATGGGATTTATGATGAGAATGGTGGTGATTATGATGAACATAATAGTGATAATGAGGC	+
BSNSCYKGCRKTGCTGCTS	CM000663.2_248847202-248848630(+)_1|3|1x0	-3	0.132637	97.6207	0.385282	16	GGTCCCGGCGGTGCTGCTG	ATTGGTAATTCCTCAGCCGCCGCGC	+
BSNSCYKGCRKTGCTGCTS	CM000681.2_50044575-50047056(+)_1|3|1x0	-4	0.13337	98.1605	0.385282	13	GGTCCCGGCGGTGCTGCTG	ACCGTCGGGAGGC	+
BSNSCYKGCRKTGCTGCTS	CM000670.2_144807078-144808392(+)_1|2|1x0	-10	0.13337	98.1605	0.385282	9	GGTCCCGGCGGTGCTGCTG	ATGCTGAAGTTTC	+
BSNSCYKGCRKTGCTGCTS	CM000681.2_9295477-9296971(-)_1|2|1x0	-3	0.135671	99.8537	0.390026	16	GGTCCCGGCGGTGCTGCTG	ATCGGCTGGTCCATGTACC	+
BSNSCYKGCRKTGCTGCTS	CM000674.2_132925375-132927205(-)_1|1|1x0	29	0.136454	100.43	0.390109	19	GGTCCCGGCGGTGCTGCTG	ATGGGGTTCAAAGATTTCATAAATGCGTTGGTGATTCGAGTGATGATATTGC	+
BSNSCYKGCRKTGCTGCTS	CM000681.2_52437712-52439443(+)_1|2|1x0	21	0.137017	100.845	0.390109	19	GGTCCCGGCGGTGCTGCTG	ATGGTGGGGGGGGGGAGAGAAACTTCTGGCGCGATTATTC	+
BSNSCYKGCRKTGCTGCTS	CM000668.2_143941426-143942746(-)_1|1|1x0	-7	0.138418	101.875	0.39221	10	GGTCCCGGCGGTGCTGCTG	GTGGTGGGGC	+
BSNSCYKGCRKTGCTGCTS	CM000673.2_6955592-6956528(+)_1|1|1x0	-10	0.140795	103.625	0.397048	7	GGTCCCGGCGGTGCTGCTG	AAGGTGC	+
BSNSCYKGCRKTGCTGCTS	CM000681.2_53490289-53492083(+)_1|1|1x0	11	0.143973	105.964	0.404086	19	GGTCCCGGCGGTGCTGCTG	GAAGGACGGAGGATGATGGAGATAATGCTAGATCTACAGC	+
BSNSCYKGCRKTGCTGCTS	CM000681.2_36818435-36820235(-)_1|1|1x0	-12	0.145114	106.804	0.405366	7	GGTCCCGGCGGTGCTGCTG	GTTGTTGCGGCTAATGGTAAGAGGAGAGCCATTGTTC	+
BSNSCYKGCRKTGCTGCTS	CM000681.2_57753184-57754684(+)_1|1|1x0	9	0.14588	107.368	0.405593	19	GGTCCCGGCGGTGCTGCTG	AAAGTAATATGTAGAAATATTGTTTGTC	+
BSNSCYKGCRKTGCTGCTS	CM000668.2_28276130-28277093(+)_1|2|1x0	-9	0.147576	108.616	0.408391	10	GGTCCCGGCGGTGCTGCTG	ATAAGTGCTCTAC	+
BSNSCYKGCRKTGCTGCTS	CM000671.2_112997122-112998277(-)_1|1|1x0	-9	0.151214	111.293	0.412071	10	GGTCCCGGCGGTGCTGCTG	GTTGTCGTTAGGTGGATTGTTAGGATTACTAAAAAGATCC	+
BSNSCYKGCRKTGCTGCTS	CM000681.2_51944066-51945734(+)_1|1|1x0	-9	0.152368	112.143	0.412071	10	GGTCCCGGCGGTGCTGCTG	ACTGCCATTATAAAAAAAATTTTTGGTATTATGTGTC	+
BSNSCYKGCRKTGCTGCTS	CM000681.2_12349703-12351350(-)_1|2|1x0	12	0.152843	112.492	0.412071	19	GGTCCCGGCGGTGCTGCTG	GTTTAGGCTAATAACATGGTTGTTATTATCGTTATTGTCGTTGTTC	+
BSNSCYKGCRKTGCTGCTS	CM000666.2_271101-272691(-)_1|1|1x0	-3	0.153081	112.667	0.412071	16	GGTCCCGGCGGTGCTGCTG	TGCGACTATTCTACGACAATGATGAACC	+
BSNSCYKGCRKTGCTGCTS	CM000681.2_9565942-9567112(-)_1|1|1x0	-3	0.153081	112.667	0.412071	16	GGTCCCGGCGGTGCTGCTG	TTGGGTATTACTAAACTGTACAGTTGTC	+
BSNSCYKGCRKTGCTGCTS	CM000681.2_22756398-22759710(-)_1|5|1x0	-9	0.153081	112.667	0.412071	10	GGTCCCGGCGGTGCTGCTG	AGTACAGTTGGTACAGTTGGAACCGTTC	+
BSNSCYKGCRKTGCTGCTS	CM000681.2_56774690-56775554(-)_1|1|1x0	-12	0.157138	115.654	0.417985	7	GGTCCCGGCGGTGCTGCTG	GGTGTAC	+
BSNSCYKGCRKTGCTGCTS	CM000665.2_48267835-48269779(+)_1|2|1x0	8	0.157395	115.843	0.417985	19	GGTCCCGGCGGTGCTGCTG	ATGACTGCGCCCACTGATATTGTGATAGTTC	+
BSNSCYKGCRKTGCTGCTS	CM000681.2_56441164-56442799(-)_1|3|1x0	11	0.157395	115.843	0.417985	19	GGTCCCGGCGGTGCTGCTG	GTGGCGCTAAGAGTTACGAACATGATGGTGC	+
BSNSCYKGCRKTGCTGCTS	CM000681.2_43996076-43997471(+)_1|1|1x0	6	0.159558	117.435	0.418104	19	GGTCCCGGCGGTGCTGCTG	ATGGATAATACTTCCGTAGGTATTATGAGAGTTC	+
BSNSCYKGCRKTGCTGCTS	CM000681.2_57290670-57292227(+)_1|1|1x0	9	0.159558	117.435	0.418104	19	GGTCCCGGCGGTGCTGCTG	GTGGAGGTGGCGACTAGTATCAATGGGGGGAGGC	+
BSNSCYKGCRKTGCTGCTS	CM000681.2_19891445-19892744(+)_1|1|1x0	-6	0.159558	117.435	0.418104	13	GGTCCCGGCGGTGCTGCTG	TCTACTGCTACTGGTAATAGTTCGAAAAAACTGC	+
BSNSCYKGCRKTGCTGCTS	CM000678.2_31076297-31081811(+)_1|15|1x0	-6	0.162968	119.945	0.425159	13	GGTCCCGGCGGTGCTGCTG	ATGGGTCTGATTC	+
BSNSCYKGCRKTGCTGCTS	CM000685.2_85270616-85271825(+)_1|4|1x0	0	0.16462	121.16	0.427103	19	GGTCCCGGCGGTGCTGCTG	GTGGTCGTAATCTTGGCCC	+
BSNSCYKGCRKTGCTGCTS	CM000665.2_40532004-40533087(+)_1|1|1x0	-4	0.165226	121.606	0.427103	15	GGTCCCGGCGGTGCTGCTG	ATTATAATTATGATATCGGGTC	+
BSNSCYKGCRKTGCTGCTS	CM000685.2_48058470-48060228(-)_1|1|1x0	-14	0.165877	122.085	0.427103	5	GGTCCCGGCGGTGCTGCTG	AGCTTGC	+
BSNSCYKGCRKTGCTGCTS	CM000681.2_56441164-56442799(-)_1|1|1x0	-7	0.169831	124.995	0.433513	10	GGTCCCGGCGGTGCTGCTG	ATAATAATGC	+
BSNSCYKGCRKTGCTGCTS	CM000681.2_44010213-44011461(+)_1|3|1x0	-13	0.169831	124.995	0.433513	6	GGTCCCGGCGGTGCTGCTG	ATGATTTTTC	+
BSNSCYKGCRKTGCTGCTS	CM000681.2_11978083-11980029(+)_1|2|1x0	-12	0.175006	128.804	0.442906	7	GGTCCCGGCGGTGCTGCTG	GTTGTCC	+
BSNSCYKGCRKTGCTGCTS	CM000681.2_12580487-12581762(-)_1|3|1x0	-10	0.175006	128.804	0.442906	7	GGTCCCGGCGGTGCTGCTG	GTGGTTC	+
BSNSCYKGCRKTGCTGCTS	CM000681.2_53454618-53456821(+)_1|1|1x0	12	0.175889	129.455	0.443247	19	GGTCCCGGCGGTGCTGCTG	GCAATTTTGGATATGAATATTATTGCAGCTCTAAAAC	+
BSNSCYKGCRKTGCTGCTS	CM000681.2_20805798-20807319(+)_1|1|1x0	6	0.180543	132.88	0.446048	19	GGTCCCGGCGGTGCTGCTG	GATGCTACCAAGATGGTTATTGCTTGTATTATGAAGTGGCTGC	+
BSNSCYKGCRKTGCTGCTS	CM000681.2_52652670-52654434(-)_1|1|1x0	-6	0.180543	132.88	0.446048	13	GGTCCCGGCGGTGCTGCTG	GTCATTACTAAAATGCTACGAATGGCTAATCTAGTTGGAGGTC	+
BSNSCYKGCRKTGCTGCTS	CM000670.2_144881517-144882864(-)_1|1|1x0	6	0.183148	134.797	0.446048	19	GGTCCCGGCGGTGCTGCTG	AGAATAACTATCAGAACTACCACTGTTAGAACTGCAAGGC	+
BSNSCYKGCRKTGCTGCTS	CM000681.2_12186534-12187998(+)_1|1|1x0	21	0.183148	134.797	0.446048	19	GGTCCCGGCGGTGCTGCTG	GTCGTTATTATAATGGTCACGTTTACCATAGTTGGTGTGC	+
BSNSCYKGCRKTGCTGCTS	CM000681.2_52906167-52908267(-)_1|1|1x0	0	0.183363	134.955	0.446048	19	GGTCCCGGCGGTGCTGCTG	ACTAGTATGTGTATTACTATAAGGGGGGAAATCAGTGAGGAAATCGGGAAGC	+
BSNSCYKGCRKTGCTGCTS	CM000671.2_111541577-111543167(+)_1|1|1x0	3	0.183832	135.3	0.446048	19	GGTCCCGGCGGTGCTGCTG	GTAATGCTAGTTACTGCAGCTATCTGTGTCTTTC	+
BSNSCYKGCRKTGCTGCTS	CM000681.2_58260825-58262751(+)_1|1|1x0	-4	0.184336	135.672	0.446048	15	GGTCCCGGCGGTGCTGCTG	ATAAATTTGGTGTTGAATAGAACAATAAATAGAACAC	+
BSNSCYKGCRKTGCTGCTS	CM000672.2_37952129-37953215(-)_1|1|1x0	-6	0.184336	135.672	0.446048	13	GGTCCCGGCGGTGCTGCTG	ATAAGAGTTTCTATATGGAGATATAGAGTTGCGATAC	+
BSNSCYKGCRKTGCTGCTS	CM000681.2_56774690-56775554(-)_1|3|1x0	-10	0.184533	135.816	0.446048	7	GGTCCCGGCGGTGCTGCTG	ATGATGC	+
BSNSCYKGCRKTGCTGCTS	CM000678.2_31076297-31081811(+)_1|14|1x0	-13	0.184533	135.816	0.446048	6	GGTCCCGGCGGTGCTGCTG	TGGTTAC	+
BSNSCYKGCRKTGCTGCTS	CM000670.2_56166245-56167505(-)_1|1|1x0	-7	0.187566	138.049	0.451537	10	GGTCCCGGCGGTGCTGCTG	ATAGTGGGGC	+
BSNSCYKGCRKTGCTGCTS	CM000665.2_141442271-141445973(+)_1|3|1x0	-9	0.188394	138.658	0.451695	10	GGTCCCGGCGGTGCTGCTG	ACTGCGAATATGC	+
BSNSCYKGCRKTGCTGCTS	CM000665.2_44446577-44448893(-)_1|3|1x0	-9	0.194464	143.125	0.464367	7	GGTCCCGGCGGTGCTGCTG	GTTACGC	+
BSNSCYKGCRKTGCTGCTS	CM000678.2_57996519-57998316(-)_1|3|1x0	-9	0.196968	144.968	0.465303	10	GGTCCCGGCGGTGCTGCTG	GGTCGAGCTC	+
BSNSCYKGCRKTGCTGCTS	CM000681.2_55613495-55616795(+)_1|4|1x0	-9	0.196968	144.968	0.465303	10	GGTCCCGGCGGTGCTGCTG	GTTGGCGCGC	+
BSNSCYKGCRKTGCTGCTS	CM000668.2_28326168-28326894(-)_1|1|1x0	-6	0.198245	145.909	0.465303	13	GGTCCCGGCGGTGCTGCTG	TCGATAACTGTTATGTCTC	+
BSNSCYKGCRKTGCTGCTS	CM000678.2_25239818-25240781(-)_1|1|1x0	-11	0.198245	145.909	0.465303	8	GGTCCCGGCGGTGCTGCTG	TCCATTTGTATACACGTGC	+
BSNSCYKGCRKTGCTGCTS	CM000670.2_143275652-143276801(+)_1|1|1x0	3	0.198784	146.305	0.465303	19	GGTCCCGGCGGTGCTGCTG	ATAGGTATTGAAAGTATTGTTC	+
BSNSCYKGCRKTGCTGCTS	CM000681.2_57619990-57621400(+)_1|2|1x0	-3	0.202433	148.991	0.471933	16	GGTCCCGGCGGTGCTGCTG	GGTGGGTCGGCTACTAATAAGATGACGC	+
BSNSCYKGCRKTGCTGCTS	CM000673.2_6955592-6956528(+)_1|2|1x0	-10	0.204804	150.736	0.471933	7	GGTCCCGGCGGTGCTGCTG	AAGGTGC	+
BSNSCYKGCRKTGCTGCTS	CM000681.2_36996150-36997596(+)_1|1|1x0	-12	0.204804	150.736	0.471933	7	GGTCCCGGCGGTGCTGCTG	TCCATTC	+
BSNSCYKGCRKTGCTGCTS	CM000681.2_44106379-44108281(+)_1|3|1x0	-10	0.204804	150.736	0.471933	7	GGTCCCGGCGGTGCTGCTG	ATAAAGC	+
BSNSCYKGCRKTGCTGCTS	CM000681.2_22756398-22759710(-)_1|4|1x0	-7	0.206735	152.157	0.472704	10	GGTCCCGGCGGTGCTGCTG	AGTGTCGTGC	+
BSNSCYKGCRKTGCTGCTS	CM000681.2_44031800-44033027(+)_1|3|1x0	-9	0.206735	152.157	0.472704	10	GGTCCCGGCGGTGCTGCTG	ACTAGTATTC	+
BSNSCYKGCRKTGCTGCTS	CM000670.2_143693534-143694527(+)_1|1|1x0	3	0.207936	153.041	0.473622	19	GGTCCCGGCGGTGCTGCTG	GATTTGGAGGAAGGGGATGTCC	+
BSNSCYKGCRKTGCTGCTS	CM000679.2_16622290-16624546(-)_1|2|1x0	-9	0.211132	155.393	0.475684	10	GGTCCCGGCGGTGCTGCTG	ATATCTGTTATGCGAATAAATTATAAGAGTATGACTAAGATAATTAATGGCC	+
BSNSCYKGCRKTGCTGCTS	CM000678.2_31076297-31081811(+)_1|10|1x0	-9	0.215561	158.653	0.475684	7	GGTCCCGGCGGTGCTGCTG	GTAATTC	+
BSNSCYKGCRKTGCTGCTS	CM000678.2_31076297-31081811(+)_1|4|1x0	-9	0.215561	158.653	0.475684	7	GGTCCCGGCGGTGCTGCTG	GTAATTC	+
BSNSCYKGCRKTGCTGCTS	CM000678.2_31076297-31081811(+)_1|5|1x0	-6	0.215561	158.653	0.475684	7	GGTCCCGGCGGTGCTGCTG	GTAATTC	+
BSNSCYKGCRKTGCTGCTS	CM000683.2_41990897-41994104(-)_1|4|1x0	-10	0.215561	158.653	0.475684	7	GGTCCCGGCGGTGCTGCTG	GTTTTGC	+
BSNSCYKGCRKTGCTGCTS	CM000669.2_64706247-64708653(+)_1|1|1x0	-6	0.216765	159.539	0.475684	13	GGTCCCGGCGGTGCTGCTG	AGAGTAGCTAATC	+
BSNSCYKGCRKTGCTGCTS	CM000678.2_3289361-3290555(+)_1|3|1x0	-9	0.216765	159.539	0.475684	10	GGTCCCGGCGGTGCTGCTG	GTGGATGATGGAC	+
BSNSCYKGCRKTGCTGCTS	CM000681.2_22756398-22759710(-)_1|7|1x0	-9	0.216874	159.619	0.475684	10	GGTCCCGGCGGTGCTGCTG	AGAACCACCC	+
BSNSCYKGCRKTGCTGCTS	CM000681.2_44010213-44011461(+)_1|2|1x0	-12	0.216874	159.619	0.475684	7	GGTCCCGGCGGTGCTGCTG	GTTGTTACTC	+
BSNSCYKGCRKTGCTGCTS	CM000664.2_218648602-218649622(-)_1|5|1x0	-15	0.216874	159.619	0.475684	4	GGTCCCGGCGGTGCTGCTG	GTTCGGTTTC	+
BSNSCYKGCRKTGCTGCTS	CM000668.2_28365337-28366282(+)_1|1|1x0	-6	0.217967	160.424	0.476316	13	GGTCCCGGCGGTGCTGCTG	GGGATATCTATCGTAC	+
BSNSCYKGCRKTGCTGCTS	CM000678.2_31754249-31755716(+)_1|1|1x0	12	0.220536	162.315	0.480159	19	GGTCCCGGCGGTGCTGCTG	GTGGAGACTTCCGTCATGTACATTAATGACAGTC	+
BSNSCYKGCRKTGCTGCTS	CM000663.2_90938227-90941356(-)_1|3|1x0	-12	0.226738	166.879	0.480935	7	GGTCCCGGCGGTGCTGCTG	ATTACCC	+
BSNSCYKGCRKTGCTGCTS	CM000679.2_11977959-11978799(-)_1|1|1x0	-10	0.226738	166.879	0.480935	7	GGTCCCGGCGGTGCTGCTG	TCGATGC	+
BSNSCYKGCRKTGCTGCTS	CM000682.2_20368078-20369797(+)_1|3|1x0	-12	0.226738	166.879	0.480935	7	GGTCCCGGCGGTGCTGCTG	GTAGTTC	+
BSNSCYKGCRKTGCTGCTS	CM000681.2_57872655-57875314(-)_1|3|1x0	48	0.227119	167.16	0.480935	19	GGTCCCGGCGGTGCTGCTG	TGGTCCTCCACTTTGTGGTATAGCATTTGAACTGGAAAAATTTGAATAGTGAGTGTGAGTAGTGTGC	+
BSNSCYKGCRKTGCTGCTS	CM000685.2_46499845-46501375(-)_1|2|1x0	9	0.22718	167.205	0.480935	13	GGTCCCGGCGGTGCTGCTG	GCCACTGTGTCCACCAGTAGTC	+
BSNSCYKGCRKTGCTGCTS	CM000678.2_30555196-30556144(-)_1|1|1x0	-9	0.22718	167.205	0.480935	10	GGTCCCGGCGGTGCTGCTG	ATAATAGCTATAATAGCTACTC	+
BSNSCYKGCRKTGCTGCTS	CM000669.2_150371190-150372942(+)_1|4|1x0	-9	0.227389	167.359	0.480935	10	GGTCCCGGCGGTGCTGCTG	AATTGTAATC	+
BSNSCYKGCRKTGCTGCTS	CM000681.2_52321469-52322855(+)_1|1|1x0	-12	0.227389	167.359	0.480935	7	GGTCCCGGCGGTGCTGCTG	GACGATAGGC	+
BSNSCYKGCRKTGCTGCTS	CM000681.2_57546977-57548003(-)_1|1|1x0	3	0.231551	170.422	0.487995	19	GGTCCCGGCGGTGCTGCTG	AGGATGGTGAGTGCTATGGCAGTGC	+
BSNSCYKGCRKTGCTGCTS	CM000663.2_247037451-247038471(-)_1|3|1x0	0	0.236828	174.306	0.495247	19	GGTCCCGGCGGTGCTGCTG	ATAAATAACTTGATTACTC	+
BSNSCYKGCRKTGCTGCTS	CM000665.2_179333219-179334419(+)_1|2|1x0	-6	0.237377	174.71	0.495247	13	GGTCCCGGCGGTGCTGCTG	TGGACATGGGATC	+
BSNSCYKGCRKTGCTGCTS	CM000681.2_52613016-52614621(-)_1|1|1x0	6	0.237621	174.889	0.495247	19	GGTCCCGGCGGTGCTGCTG	GACATTGTTAGAAGAATGACTACTAGTATGAGAAGAAGTTAGC	+
BSNSCYKGCRKTGCTGCTS	CM000678.2_31076297-31081811(+)_1|12|1x0	-6	0.238337	175.416	0.495247	7	GGTCCCGGCGGTGCTGCTG	CTGATTC	+
BTAAKDTYNMTATTTCCTGYH	CM000669.2_64077241-64078546(+)_1|1|1x0	4	8.00616e-05	0.0589254	0.0567319	21	GTAATTTTCATATTTCCTGCT	TCCACTAACGCTATTATTTCCTCCGTCAAGC	+
CAARAGAAAAAACARTCAATAGAARCAGACCCASARATGAY	CM000681.2_36718910-36720665(+)_1|1|1x0	3	2.48783e-09	1.83104e-06	1.78659e-06	40	CAAGAGAAAAAACAGTCAATAGAAACAGACCCAGAGATGAC	GATAAATTGACACAAAATACAATAAAAATAGGTGTTCGGGTGC	+
CAARAGAAAAAACARTCAATAGAARCAGACCCASARATGAY	CM000681.2_58562074-58563529(-)_1|2|1x0	-15	6.96198e-06	0.00512401	0.00249982	26	CAAGAGAAAAAACAGTCAATAGAAACAGACCCAGAGATGAC	AGAACAAAAATAGGAACAAAAATGATGC	+
CAARAGAAAAAACARTCAATAGAARCAGACCCASARATGAY	CM000672.2_45003311-45004040(+)_1|1|1x0	1	0.000240942	0.177333	0.0576763	15	CAAGAGAAAAAACAGTCAATAGAAACAGACCCAGAGATGAC	AGAAGAAAAAAAACAC	+
CAARAGAAAAAACARTCAATAGAARCAGACCCASARATGAY	CM000681.2_37185229-37187395(-)_1|2|1x0	3	0.000529814	0.389943	0.0951195	41	CAAGAGAAAAAACAGTCAATAGAAACAGACCCAGAGATGAC	ATAAACTTGATAGACATTAAGATAAAATCAAATATTTGGATATTTC	+
CAARAGAAAAAACARTCAATAGAARCAGACCCASARATGAY	CM000681.2_57134920-57136138(-)_1|1|1x0	0	0.000942013	0.693321	0.135298	34	CAAGAGAAAAAACAGTCAATAGAAACAGACCCAGAGATGAC	GACTTGAAAAAGCAATCTACAATTAAATGCGTTC	+
CAARAGAAAAAACARTCAATAGAARCAGACCCASARATGAY	CM000681.2_36949477-36951085(+)_1|1|1x0	3	0.00209277	1.54028	0.250482	41	CAAGAGAAAAAACAGTCAATAGAAACAGACCCAGAGATGAC	ATAATAATGAAAAAAGAAAAGATAGTAATGAAAAAAGAAAAGGCTC	+
CAARAGAAAAAACARTCAATAGAARCAGACCCASARATGAY	CM000679.2_16551858-16553454(-)_1|2|1x0	-8	0.00281688	2.07322	0.288986	22	CAAGAGAAAAAACAGTCAATAGAAACAGACCCAGAGATGAC	AAAATAATTAAAAGAAAAACTC	+
CAARAGAAAAAACARTCAATAGAARCAGACCCASARATGAY	CM000681.2_37388295-37389876(+)_1|1|1x0	-5	0.00404176	2.97474	0.316462	34	CAAGAGAAAAAACAGTCAATAGAAACAGACCCAGAGATGAC	GTCATAAACGTCGATAGTATGAGAACGAGAAATC	+
CAARAGAAAAAACARTCAATAGAARCAGACCCASARATGAY	CM000681.2_56524313-56525945(+)_1|1|1x0	-11	0.00409918	3.017	0.316462	30	CAAGAGAAAAAACAGTCAATAGAAACAGACCCAGAGATGAC	CTGATCAAAAGAAATCGAATTATAGTTGTTGTCAGAAGAAGAATTC	+
CAARAGAAAAAACARTCAATAGAARCAGACCCASARATGAY	CM000681.2_44287220-44289242(-)_1|1|1x0	-8	0.00483059	3.55531	0.316462	33	CAAGAGAAAAAACAGTCAATAGAAACAGACCCAGAGATGAC	AGAAGATTTAAAAGAAAAAATAAAAGAAATAATAGATCGAGAAAAC	+
CAARAGAAAAAACARTCAATAGAARCAGACCCASARATGAY	CM000663.2_246986969-246988304(-)_1|2|1x0	-5	0.00513367	3.77838	0.316462	28	CAAGAGAAAAAACAGTCAATAGAAACAGACCCAGAGATGAC	ATTAGAAATAATAATAGAAACAACGCTC	+
CAARAGAAAAAACARTCAATAGAARCAGACCCASARATGAY	CM000682.2_25675034-25677122(-)_1|1|1x0	9	0.00551898	4.06197	0.316462	41	CAAGAGAAAAAACAGTCAATAGAAACAGACCCAGAGATGAC	TACTCGGTTAATAATACTGATAATTCCATAACAACAGTTAGTAATTCCAAGGATGTCC	+
CAARAGAAAAAACARTCAATAGAARCAGACCCASARATGAY	CM000685.2_46499845-46501375(-)_1|1|1x0	-12	0.00572874	4.21635	0.316462	13	CAAGAGAAAAAACAGTCAATAGAAACAGACCCAGAGATGAC	GGGACAACAAAAC	+
CAARAGAAAAAACARTCAATAGAARCAGACCCASARATGAY	CM000672.2_37831617-37833171(-)_1|1|1x0	-11	0.00751663	5.53224	0.359862	22	CAAGAGAAAAAACAGTCAATAGAAACAGACCCAGAGATGAC	GCAACCAATATTAATAGAAACC	+
CAARAGAAAAAACARTCAATAGAARCAGACCCASARATGAY	CM000664.2_95214307-95215600(+)_1|1|1x0	-8	0.00780167	5.74203	0.359862	31	CAAGAGAAAAAACAGTCAATAGAAACAGACCCAGAGATGAC	ATAGTAGTCATTATCAAAAAAGTTAGAGTTC	+
CAARAGAAAAAACARTCAATAGAARCAGACCCASARATGAY	CM000672.2_37952129-37953215(-)_1|1|1x0	-8	0.00842274	6.19914	0.359862	33	CAAGAGAAAAAACAGTCAATAGAAACAGACCCAGAGATGAC	ATAAGAGTTTCTATATGGAGATATAGAGTTGCGATAC	+
CAARAGAAAAAACARTCAATAGAARCAGACCCASARATGAY	CM000665.2_44641886-44644217(+)_1|1|1x0	6	0.00851882	6.26985	0.359862	41	CAAGAGAAAAAACAGTCAATAGAAACAGACCCAGAGATGAC	AAATACAAAAACAATAATGTTCACATTATGGAGGTTAGAAAGGTGCGAGTTAGAATGACAATAGGGC	+
CAARAGAAAAAACARTCAATAGAARCAGACCCASARATGAY	CM000670.2_124976289-124977855(+)_1|2|1x0	-18	0.00949151	6.98575	0.376043	13	CAAGAGAAAAAACAGTCAATAGAAACAGACCCAGAGATGAC	ATGGAAATAGGTC	+
CAARAGAAAAAACARTCAATAGAARCAGACCCASARATGAY	CM000669.2_64978121-64979564(-)_1|1|1x0	-6	0.0110595	8.13981	0.376043	25	CAAGAGAAAAAACAGTCAATAGAAACAGACCCAGAGATGAC	ATAGAACAAACAAGGCGAACAGGAC	+
CAARAGAAAAAACARTCAATAGAARCAGACCCASARATGAY	CM000679.2_5180898-5184298(-)_1|1|1x0	-15	0.0115806	8.52334	0.376043	25	CAAGAGAAAAAACAGTCAATAGAAACAGACCCAGAGATGAC	GTCAGACGAACAGACGAAAAAAAGC	+
CAARAGAAAAAACARTCAATAGAARCAGACCCASARATGAY	CM000671.2_96758780-96760502(-)_1|1|1x0	0	0.0115835	8.52548	0.376043	28	CAAGAGAAAAAACAGTCAATAGAAACAGACCCAGAGATGAC	AAAATGATGAGGAAACCACTAAGAAGAC	+
CAARAGAAAAAACARTCAATAGAARCAGACCCASARATGAY	CM000666.2_441594-444517(-)_1|6|1x0	-9	0.0115844	8.52612	0.376043	19	CAAGAGAAAAAACAGTCAATAGAAACAGACCCAGAGATGAC	AAAAAAACAAGAGGAGGAC	+
CAARAGAAAAAACARTCAATAGAARCAGACCCASARATGAY	CM000681.2_37151591-37153706(-)_1|2|1x0	3	0.0120437	8.86415	0.376043	41	CAAGAGAAAAAACAGTCAATAGAAACAGACCCAGAGATGAC	ATAGACTTGATAGACATTAAGATAAGATCAAATATTAGAATATTTC	+
CAARAGAAAAAACARTCAATAGAARCAGACCCASARATGAY	CM000669.2_64706247-64708653(+)_1|5|1x0	-18	0.0154305	11.3569	0.451084	16	CAAGAGAAAAAACAGTCAATAGAAACAGACCCAGAGATGAC	ATAAAAACTGCCAAGC	+
CAARAGAAAAAACARTCAATAGAARCAGACCCASARATGAY	CM000681.2_56621077-56622754(+)_1|1|1x0	-5	0.0157033	11.5576	0.451084	36	CAAGAGAAAAAACAGTCAATAGAAACAGACCCAGAGATGAC	GAGTTGACAATTATGAAAGGTCGAAGAATGAAAATCATGC	+
CAARAGAAAAAACARTCAATAGAARCAGACCCASARATGAY	CM000681.2_36626113-36627547(+)_1|1|1x0	-9	0.0178525	13.1394	0.475969	28	CAAGAGAAAAAACAGTCAATAGAAACAGACCCAGAGATGAC	AATGAGACAATAACAGGGGCAATAACGC	+
CAARAGAAAAAACARTCAATAGAARCAGACCCASARATGAY	CM000685.2_47976169-47977885(-)_1|1|1x0	-3	0.0178952	13.1709	0.475969	38	CAAGAGAAAAAACAGTCAATAGAAACAGACCCAGAGATGAC	AAAACCATAGGCTTATTAAAAACCACCACAAAAACCATATGGC	+
CATTCCATGYTCATGGATWGGAAGAATCAATATYGTKAAAATGGCCATAC	CM000672.2_37831617-37833171(-)_1|1|1x0	1	0.000101363	0.0746034	0.07414	21	CATTCCATGCTCATGGATAGGAAGAATCAATATTGTGAAAATGGCCATAC	GCAACCAATATTAATAGAAACC	+
CCCHGGGGNVACWKGAHYYCCTGRGCTMAAGHRTTSMAGGMCAYYCTGYB	CM000681.2_51872534-51873755(-)_1|1|1x0	-18	0.000383276	0.282091	0.264536	22	CCCTGGGGCAACATGACTTCCTGGGCTAAAGCGTTGAAGGACATCCTGTT	GCTAGGGCTAAAGTGATGACGC	+
CCCHGGGGNVACWKGAHYYCCTGRGCTMAAGHRTTSMAGGMCAYYCTGYB	CM000678.2_57996519-57998316(-)_1|6|1x0	-18	0.00077791	0.572542	0.268455	10	CCCTGGGGCAACATGACTTCCTGGGCTAAAGCGTTGAAGGACATCCTGTT	ATCTGAGCTC	+
CCCHGGGGNVACWKGAHYYCCTGRGCTMAAGHRTTSMAGGMCAYYCTGYB	CM000685.2_24210161-24211373(+)_1|4|1x0	-20	0.00214916	1.58178	0.488349	30	CCCTGGGGCAACATGACTTCCTGGGCTAAAGCGTTGAAGGACATCCTGTT	GTGGTCTCAGTCTTGGCCGCCCACGCTGTCC	+
CCCHGGGGNVACWKGAHYYCCTGRGCTMAAGHRTTSMAGGMCAYYCTGYB	CM000681.2_53576641-53577949(+)_1|1|1x0	-12	0.00283021	2.08303	0.488349	37	CCCTGGGGCAACATGACTTCCTGGGCTAAAGCGTTGAAGGACATCCTGTT	AGTATTGTTAGGACTATGATCAGGACGATTGTTATGC	+
CCSGWCCGGGMGGSWGGYSGGGSGGKSRGCCSMCCSCCCSRCCWSCCKCC	CM000674.2_48342975-48343764(-)_1|2|1x0	-19	1.58853e-05	0.0116915	0.0115087	7	CCCGTCCGGGAGGGAGGTGGGGGGGTCAGCCCCCCGCCCGGCCAGCCGCC	GGGGGGC	+
CCSGWCCGGGMGGSWGGYSGGGSGGKSRGCCSMCCSCCCSRCCWSCCKCC	CM000680.2_14104919-14106428(-)_1|1|1x0	2	0.000885817	0.651961	0.320883	26	CCCGTCCGGGAGGGAGGTGGGGGGGTCAGCCCCCCGCCCGGCCAGCCGCC	ATGAGGAGTGGGAGGATGATGATGTGGC	+
CCSGWCCGGGMGGSWGGYSGGGSGGKSRGCCSMCCSCCCSRCCWSCCKCC	CM000674.2_48342975-48343764(-)_1|1|1x0	-17	0.00172715	1.27118	0.339578	10	CCCGTCCGGGAGGGAGGTGGGGGGGTCAGCCCCCCGCCCGGCCAGCCGCC	TGTGGGGGTC	+
CCSGWCCGGGMGGSWGGYSGGGSGGKSRGCCSMCCSCCCSRCCWSCCKCC	CM000673.2_123725999-123727124(-)_1|3|1x0	-18	0.00187485	1.37989	0.339578	7	CCCGTCCGGGAGGGAGGTGGGGGGGTCAGCCCCCCGCCCGGCCAGCCGCC	GGGGGGC	+
CCSGWCCGGGMGGSWGGYSGGGSGGKSRGCCSMCCSCCCSRCCWSCCKCC	CM000681.2_55577953-55579726(-)_1|1|1x0	-3	0.00329604	2.42589	0.373958	10	CCCGTCCGGGAGGGAGGTGGGGGGGTCAGCCCCCCGCCCGGCCAGCCGCC	GTCGGGGGTC	+
CCSGWCCGGGMGGSWGGYSGGGSGGKSRGCCSMCCSCCCSRCCWSCCKCC	CM000681.2_55577953-55579726(-)_1|3|1x0	-16	0.00329604	2.42589	0.373958	10	CCCGTCCGGGAGGGAGGTGGGGGGGTCAGCCCCCCGCCCGGCCAGCCGCC	GTGGCGAGGC	+
CCSGWCCGGGMGGSWGGYSGGGSGGKSRGCCSMCCSCCCSRCCWSCCKCC	CM000681.2_50044575-50047056(+)_1|3|1x0	-1	0.00418015	3.07659	0.373958	13	CCCGTCCGGGAGGGAGGTGGGGGGGTCAGCCCCCCGCCCGGCCAGCCGCC	ACCGTCGGGAGGC	+
CCSGWCCGGGMGGSWGGYSGGGSGGKSRGCCSMCCSCCCSRCCWSCCKCC	CM000686.2_2978778-2979990(+)_1|4|1x0	-13	0.00472695	3.47904	0.373958	31	CCCGTCCGGGAGGGAGGTGGGGGGGTCAGCCCCCCGCCCGGCCAGCCGCC	GTGGTCGTAGTCTTGGCCGCCCACGCTGTCC	+
CCSGWCCGGGMGGSWGGYSGGGSGGKSRGCCSMCCSCCCSRCCWSCCKCC	CM000669.2_99629120-99630017(+)_1|1|1x0	-8	0.00509118	3.74711	0.373958	22	CCCGTCCGGGAGGGAGGTGGGGGGGTCAGCCCCCCGCCCGGCCAGCCGCC	GCAGGGAAGCGGAGATGCGAGC	+
CCSGWCCGGGMGGSWGGYSGGGSGGKSRGCCSMCCSCCCSRCCWSCCKCC	CM000678.2_3089093-3090701(-)_1|5|1x0	-6	0.00516167	3.79899	0.373958	7	CCCGTCCGGGAGGGAGGTGGGGGGGTCAGCCCCCCGCCCGGCCAGCCGCC	GGGGAGC	+
CCSGWCCGGGMGGSWGGYSGGGSGGKSRGCCSMCCSCCCSRCCWSCCKCC	CM000685.2_24210161-24211373(+)_1|4|1x0	-13	0.00883011	6.49896	0.478806	31	CCCGTCCGGGAGGGAGGTGGGGGGGTCAGCCCCCCGCCCGGCCAGCCGCC	GTGGTCTCAGTCTTGGCCGCCCACGCTGTCC	+
CCSGWCCGGGMGGSWGGYSGGGSGGKSRGCCSMCCSCCCSRCCWSCCKCC	CM000681.2_21726685-21728017(-)_1|1|1x0	7	0.0095198	7.00657	0.478806	27	CCCGTCCGGGAGGGAGGTGGGGGGGTCAGCCCCCCGCCCGGCCAGCCGCC	GTGATGAACGTTTGGACATGGTGGTGGACTAGTC	+
CCSGWCCGGGMGGSWGGYSGGGSGGKSRGCCSMCCSCCCSRCCWSCCKCC	CM000669.2_149764716-149766348(-)_1|2|1x0	-2	0.0110221	8.11229	0.478806	16	CCCGTCCGGGAGGGAGGTGGGGGGGTCAGCCCCCCGCCCGGCCAGCCGCC	GGTGGGAGAGGGAGAC	+
CCSGWCCGGGMGGSWGGYSGGGSGGKSRGCCSMCCSCCCSRCCWSCCKCC	CM000663.2_23361971-23363246(-)_1|1|1x0	7	0.0110964	8.16693	0.478806	30	CCCGTCCGGGAGGGAGGTGGGGGGGTCAGCCCCCCGCCCGGCCAGCCGCC	GTGAAATCCTGGAGGGCATCCAGGAGGAGGAGGGCAC	+
CCSGWCCGGGMGGSWGGYSGGGSGGKSRGCCSMCCSCCCSRCCWSCCKCC	CM000680.2_5290860-5292204(-)_1|1|1x0	1	0.0116014	8.53862	0.478806	15	CCCGTCCGGGAGGGAGGTGGGGGGGTCAGCCCCCCGCCCGGCCAGCCGCC	GCTCGTTCGTGTGGCC	+
CCSGWCCGGGMGGSWGGYSGGGSGGKSRGCCSMCCSCCCSRCCWSCCKCC	CM000684.2_31344330-31345620(-)_1|2|1x0	-17	0.011978	8.81578	0.478806	7	CCCGTCCGGGAGGGAGGTGGGGGGGTCAGCCCCCCGCCCGGCCAGCCGCC	GGGGGGC	+
CCSGWCCGGGMGGSWGGYSGGGSGGKSRGCCSMCCSCCCSRCCWSCCKCC	CM000669.2_149474386-149475559(-)_1|2|1x0	-17	0.0125569	9.24185	0.478806	10	CCCGTCCGGGAGGGAGGTGGGGGGGTCAGCCCCCCGCCCGGCCAGCCGCC	TGGGGCGGGC	+
CCSGWCCGGGMGGSWGGYSGGGSGGKSRGCCSMCCSCCCSRCCWSCCKCC	CM000678.2_3089093-3090701(-)_1|4|1x0	-6	0.0125569	9.24185	0.478806	10	CCCGTCCGGGAGGGAGGTGGGGGGGTCAGCCCCCCGCCCGGCCAGCCGCC	GGGGACGGAC	+
CCSGWCCGGGMGGSWGGYSGGGSGGKSRGCCSMCCSCCCSRCCWSCCKCC	CM000681.2_36996150-36997596(+)_1|4|1x0	-13	0.0125569	9.24185	0.478806	10	CCCGTCCGGGAGGGAGGTGGGGGGGTCAGCCCCCCGCCCGGCCAGCCGCC	TTGGTCGCGC	+
CCTGTAATCCCAGCWMYTYGGGAGGCYGAGGCAGGAGRATC	CM000681.2_23359405-23362753(-)_1|1|1x0	-9	0.000149268	0.109861	0.0616062	32	CCTGTAATCCCAGCAACTTGGGAGGCTGAGGCAGGAGAATC	ACAGCTACTAAGGTGACTGTGGCTGCTACAACTC	+
CCTGTAATCCCAGCWMYTYGGGAGGCYGAGGCAGGAGRATC	CM000681.2_58338009-58339323(+)_1|1|1x0	-17	0.00017155	0.126261	0.0616062	24	CCTGTAATCCCAGCAACTTGGGAGGCTGAGGCAGGAGAATC	ATGCTAGTCAGAAGGAGGAGGATTC	+
CCTGTAATCCCAGCWMYTYGGGAGGCYGAGGCAGGAGRATC	CM000670.2_7357978-7358584(-)_1|1|1x0	-20	0.00105811	0.778771	0.171461	7	CCTGTAATCCCAGCAACTTGGGAGGCTGAGGCAGGAGAATC	GGAGGTC	+
CCTGTAATCCCAGCWMYTYGGGAGGCYGAGGCAGGAGRATC	CM000669.2_149764716-149766348(-)_1|2|1x0	-20	0.00111588	0.821288	0.171461	16	CCTGTAATCCCAGCAACTTGGGAGGCTGAGGCAGGAGAATC	GGTGGGAGAGGGAGAC	+
CCTGTAATCCCAGCWMYTYGGGAGGCYGAGGCAGGAGRATC	CM000663.2_23361971-23363246(-)_1|1|1x0	-1	0.00119363	0.878514	0.171461	37	CCTGTAATCCCAGCAACTTGGGAGGCTGAGGCAGGAGAATC	GTGAAATCCTGGAGGGCATCCAGGAGGAGGAGGGCAC	+
CCTGTAATCCCAGCWMYTYGGGAGGCYGAGGCAGGAGRATC	CM000677.2_34981361-34983473(-)_1|6|1x0	-20	0.00179802	1.32335	0.201122	7	CCTGTAATCCCAGCAACTTGGGAGGCTGAGGCAGGAGAATC	GGAGGAC	+
CCTGTAATCCCAGCWMYTYGGGAGGCYGAGGCAGGAGRATC	CM000674.2_48342975-48343764(-)_1|2|1x0	-19	0.00196017	1.44268	0.201122	7	CCTGTAATCCCAGCAACTTGGGAGGCTGAGGCAGGAGAATC	GGGGGGC	+
CCTGTAATCCCAGCWMYTYGGGAGGCYGAGGCAGGAGRATC	CM000685.2_153420371-153421625(+)_1|1|1x0	-10	0.00225419	1.65908	0.202379	25	CCTGTAATCCCAGCAACTTGGGAGGCTGAGGCAGGAGAATC	GAGATTTACAAGATGAAGATGAAGC	+
CCTGTAATCCCAGCWMYTYGGGAGGCYGAGGCAGGAGRATC	CM000680.2_14104919-14106428(-)_1|1|1x0	-10	0.00262168	1.92955	0.209219	28	CCTGTAATCCCAGCAACTTGGGAGGCTGAGGCAGGAGAATC	ATGAGGAGTGGGAGGATGATGATGTGGC	+
CCTGTAATCCCAGCWMYTYGGGAGGCYGAGGCAGGAGRATC	CM000677.2_34981361-34983473(-)_1|1|1x0	-20	0.00299421	2.20374	0.215054	7	CCTGTAATCCCAGCAACTTGGGAGGCTGAGGCAGGAGAATC	GGAGGTC	+
CCTGTAATCCCAGCWMYTYGGGAGGCYGAGGCAGGAGRATC	CM000681.2_23145206-23146553(+)_1|3|1x0	-19	0.00412759	3.03791	0.269506	13	CCTGTAATCCCAGCAACTTGGGAGGCTGAGGCAGGAGAATC	GGGCTGACATGGC	+
CCTGTAATCCCAGCWMYTYGGGAGGCYGAGGCAGGAGRATC	CM000678.2_3089093-3090701(-)_1|5|1x0	-18	0.0072755	5.35477	0.435458	7	CCTGTAATCCCAGCAACTTGGGAGGCTGAGGCAGGAGAATC	GGGGAGC	+
CCYWAMCCCTAACCCTAACCCTAACCCTAACCCTAACCCTAACCCTAACC	CM000685.2_47976169-47977885(-)_1|1|1x0	-2	9.71888e-05	0.0715309	0.0714997	43	CCTAAACCCTAACCCTAACCCTAACCCTAACCCTAACCCTAACCCTAACC	AAAACCATAGGCTTATTAAAAACCACCACAAAAACCATATGGC	+
CHYWVAARGYCYTHYATGATCTAGCCCCTGCCTACCTYTCYRRCCTYWYC	CM000669.2_100063759-100064614(+)_1|1|1x0	-14	0.000958121	0.705177	0.452401	22	CATACAAGGCCCTATATGATCTAGCCCCTGCCTACCTCTCCAACCTCATC	AACAATATAGTCTCATATAACC	+
CHYWVAARGYCYTHYATGATCTAGCCCCTGCCTACCTYTCYRRCCTYWYC	CM000669.2_57468707-57469946(+)_1|1|1x0	-26	0.00290188	2.13578	0.452401	7	CATACAAGGCCCTATATGATCTAGCCCCTGCCTACCTCTCCAACCTCATC	ATTGCCC	+
CHYWVAARGYCYTHYATGATCTAGCCCCTGCCTACCTYTCYRRCCTYWYC	CM000681.2_55592452-55593646(-)_1|4|1x0	-17	0.00303548	2.23411	0.452401	10	CATACAAGGCCCTATATGATCTAGCCCCTGCCTACCTCTCCAACCTCATC	GATGCTGCCC	+
CHYWVAARGYCYTHYATGATCTAGCCCCTGCCTACCTYTCYRRCCTYWYC	CM000681.2_37151591-37153706(-)_1|2|1x0	8	0.00334382	2.46106	0.452401	38	CATACAAGGCCCTATATGATCTAGCCCCTGCCTACCTCTCCAACCTCATC	ATAGACTTGATAGACATTAAGATAAGATCAAATATTAGAATATTTC	+
CHYWVAARGYCYTHYATGATCTAGCCCCTGCCTACCTYTCYRRCCTYWYC	CM000681.2_2852335-2853949(+)_1|1|1x0	4	0.00396008	2.91462	0.452401	42	CATACAAGGCCCTATATGATCTAGCCCCTGCCTACCTCTCCAACCTCATC	GTTATTATGGCCACTTTTATTGTTGTTGTTGCTGCTTCCGTGTGGC	+
CHYWVAARGYCYTHYATGATCTAGCCCCTGCCTACCTYTCYRRCCTYWYC	CM000674.2_133120286-133121990(-)_1|1|1x0	-5	0.00566057	4.16618	0.452401	22	CATACAAGGCCCTATATGATCTAGCCCCTGCCTACCTCTCCAACCTCATC	ATAGTTGTTAGTTATATAGCCC	+
CHYWVAARGYCYTHYATGATCTAGCCCCTGCCTACCTYTCYRRCCTYWYC	CM000670.2_144333187-144334429(-)_1|3|1x0	-21	0.00601321	4.42572	0.452401	10	CATACAAGGCCCTATATGATCTAGCCCCTGCCTACCTCTCCAACCTCATC	GACCACCTGC	+
CHYWVAARGYCYTHYATGATCTAGCCCCTGCCTACCTYTCYRRCCTYWYC	CM000682.2_663673-664729(-)_1|3|1x0	-21	0.00601321	4.42572	0.452401	10	CATACAAGGCCCTATATGATCTAGCCCCTGCCTACCTCTCCAACCTCATC	GACCACCTGC	+
CHYWVAARGYCYTHYATGATCTAGCCCCTGCCTACCTYTCYRRCCTYWYC	CM000669.2_64706247-64708653(+)_1|5|1x0	-20	0.00704656	5.18627	0.452401	16	CATACAAGGCCCTATATGATCTAGCCCCTGCCTACCTCTCCAACCTCATC	ATAAAAACTGCCAAGC	+
CHYWVAARGYCYTHYATGATCTAGCCCCTGCCTACCTYTCYRRCCTYWYC	CM000665.2_44641886-44644217(+)_1|1|1x0	-2	0.00750469	5.52345	0.452401	48	CATACAAGGCCCTATATGATCTAGCCCCTGCCTACCTCTCCAACCTCATC	AAATACAAAAACAATAATGTTCACATTATGGAGGTTAGAAAGGTGCGAGTTAGAATGACAATAGGGC	+
CHYWVAARGYCYTHYATGATCTAGCCCCTGCCTACCTYTCYRRCCTYWYC	CM000681.2_9757477-9758797(-)_1|1|1x0	-15	0.00829586	6.10576	0.452401	28	CATACAAGGCCCTATATGATCTAGCCCCTGCCTACCTCTCCAACCTCATC	ATAATTATGTCCATGAGTATATGATTTC	+
CHYWVAARGYCYTHYATGATCTAGCCCCTGCCTACCTYTCYRRCCTYWYC	CM000672.2_38117364-38118834(+)_1|1|1x0	-12	0.00856176	6.30146	0.452401	31	CATACAAGGCCCTATATGATCTAGCCCCTGCCTACCTCTCCAACCTCATC	AGTAGTATAATTACCTCGATTACCTCCGTAC	+
CHYWVAARGYCYTHYATGATCTAGCCCCTGCCTACCTYTCYRRCCTYWYC	CM000685.2_46499845-46501375(-)_1|2|1x0	-23	0.0086964	6.40055	0.452401	22	CATACAAGGCCCTATATGATCTAGCCCCTGCCTACCTCTCCAACCTCATC	GCCACTGTGTCCACCAGTAGTC	+
CHYWVAARGYCYTHYATGATCTAGCCCCTGCCTACCTYTCYRRCCTYWYC	CM000678.2_57996519-57998316(-)_1|6|1x0	-13	0.00893458	6.57585	0.452401	10	CATACAAGGCCCTATATGATCTAGCCCCTGCCTACCTCTCCAACCTCATC	ATCTGAGCTC	+
CHYWVAARGYCYTHYATGATCTAGCCCCTGCCTACCTYTCYRRCCTYWYC	CM000681.2_57253041-57254700(+)_1|1|1x0	-14	0.00975066	7.17648	0.460809	36	CATACAAGGCCCTATATGATCTAGCCCCTGCCTACCTCTCCAACCTCATC	ATGGATGTGGCCACTGCCATCTTTGACACTAGGAGGGAGC	+
CHYWVAARGYCYTHYATGATCTAGCCCCTGCCTACCTYTCYRRCCTYWYC	CM000681.2_12014847-12016815(-)_1|1|1x0	-2	0.0110262	8.11526	0.48852	37	CATACAAGGCCCTATATGATCTAGCCCCTGCCTACCTCTCCAACCTCATC	AATAGGTTTATAATTGTTTTTATTATTATTGATATTC	+
CMRGWSSKGSSCGAAAYTWMAWTWGCWAWTKWARTTTCGSSCMSSHCYTG	CM000681.2_9413277-9414780(-)_1|1|1x0	-18	0.00038617	0.284221	0.224531	32	CAAGACGGGGGCGAAACTTCATTTGCTAATGAAGTTTCGCGCACGTCTTG	AAAGTTGTTACTGATATGTCACCGATGACTATGTTTC	+
CMRGWSSKGSSCGAAAYTWMAWTWGCWAWTKWARTTTCGSSCMSSHCYTG	CM000680.2_76441149-76443177(-)_1|1|1x0	-12	0.00064619	0.475596	0.224531	7	CAAGACGGGGGCGAAACTTCATTTGCTAATGAAGTTTCGCGCACGTCTTG	AAAATTC	+
CMRGWSSKGSSCGAAAYTWMAWTWGCWAWTKWARTTTCGSSCMSSHCYTG	CM000682.2_52152148-52153552(-)_1|1|1x0	-12	0.0011893	0.875328	0.275497	16	CAAGACGGGGGCGAAACTTCATTTGCTAATGAAGTTTCGCGCACGTCTTG	AAAATAAGAAATGCTC	+
CMRGWSSKGSSCGAAAYTWMAWTWGCWAWTKWARTTTCGSSCMSSHCYTG	CM000681.2_2933491-2934853(-)_1|2|1x0	-15	0.00255472	1.88027	0.286122	25	CAAGACGGGGGCGAAACTTCATTTGCTAATGAAGTTTCGCGCACGTCTTG	ATTATTTGTATGATTGACATTATGC	+
CMRGWSSKGSSCGAAAYTWMAWTWGCWAWTKWARTTTCGSSCMSSHCYTG	CM000678.2_30555196-30556144(-)_1|1|1x0	-18	0.00259676	1.91122	0.286122	22	CAAGACGGGGGCGAAACTTCATTTGCTAATGAAGTTTCGCGCACGTCTTG	ATAATAGCTATAATAGCTACTC	+
CMRGWSSKGSSCGAAAYTWMAWTWGCWAWTKWARTTTCGSSCMSSHCYTG	CM000665.2_40515834-40516860(+)_1|1|1x0	-15	0.00313641	2.3084	0.286122	25	CAAGACGGGGGCGAAACTTCATTTGCTAATGAAGTTTCGCGCACGTCTTG	GTTACAATAATTATTATAGTTGCAC	+
CMRGWSSKGSSCGAAAYTWMAWTWGCWAWTKWARTTTCGSSCMSSHCYTG	CM000668.2_27451305-27453312(-)_1|1|1x0	-3	0.0038034	2.7993	0.286122	47	CAAGACGGGGGCGAAACTTCATTTGCTAATGAAGTTTCGCGCACGTCTTG	GTTAAAAGGAGAATTAGAATTATGAATATTATTAAAGCCAGGAGAAGAAACGAGGTTC	+
CMRGWSSKGSSCGAAAYTWMAWTWGCWAWTKWARTTTCGSSCMSSHCYTG	CM000681.2_58562074-58563529(-)_1|2|1x0	-12	0.00389552	2.8671	0.286122	28	CAAGACGGGGGCGAAACTTCATTTGCTAATGAAGTTTCGCGCACGTCTTG	AGAACAAAAATAGGAACAAAAATGATGC	+
CMRGWSSKGSSCGAAAYTWMAWTWGCWAWTKWARTTTCGSSCMSSHCYTG	CM000679.2_16622290-16624546(-)_1|1|1x0	-27	0.00394716	2.90511	0.286122	10	CAAGACGGGGGCGAAACTTCATTTGCTAATGAAGTTTCGCGCACGTCTTG	ATTAAAGTTC	+
CMRGWSSKGSSCGAAAYTWMAWTWGCWAWTKWARTTTCGSSCMSSHCYTG	CM000681.2_52437712-52439443(+)_1|2|1x0	6	0.00411724	3.03029	0.286122	34	CAAGACGGGGGCGAAACTTCATTTGCTAATGAAGTTTCGCGCACGTCTTG	ATGGTGGGGGGGGGGAGAGAAACTTCTGGCGCGATTATTC	+
CMRGWSSKGSSCGAAAYTWMAWTWGCWAWTKWARTTTCGSSCMSSHCYTG	CM000681.2_36747769-36750934(-)_1|2|1x0	-15	0.00528039	3.88636	0.315588	35	CAAGACGGGGGCGAAACTTCATTTGCTAATGAAGTTTCGCGCACGTCTTG	ATTAAAATAAGTACTATAAGTATAGCTATAACTAGTGTTGTAGCTACGC	+
CMRGWSSKGSSCGAAAYTWMAWTWGCWAWTKWARTTTCGSSCMSSHCYTG	CM000681.2_57473276-57474479(-)_1|2|1x0	-12	0.00544949	4.01083	0.315588	25	CAAGACGGGGGCGAAACTTCATTTGCTAATGAAGTTTCGCGCACGTCTTG	GTAATTTCAGGGACTAATATGATGC	+
CMRGWSSKGSSCGAAAYTWMAWTWGCWAWTKWARTTTCGSSCMSSHCYTG	CM000665.2_75736880-75739421(-)_1|1|1x0	-10	0.00688058	5.0641	0.336098	40	CAAGACGGGGGCGAAACTTCATTTGCTAATGAAGTTTCGCGCACGTCTTG	GCGAAAAAGTACAATAATGCGAATGTTTTAGTCGAGATTC	+
CMRGWSSKGSSCGAAAYTWMAWTWGCWAWTKWARTTTCGSSCMSSHCYTG	CM000681.2_12463998-12465876(-)_1|2|1x0	0	0.00697554	5.134	0.336098	50	CAAGACGGGGGCGAAACTTCATTTGCTAATGAAGTTTCGCGCACGTCTTG	GTCGTCATTATCATTGTTATTATCATTATCGTTACTATTATTACTCTTATTATTC	+
CMRGWSSKGSSCGAAAYTWMAWTWGCWAWTKWARTTTCGSSCMSSHCYTG	CM000665.2_44446577-44448893(-)_1|3|1x0	-33	0.00725457	5.33936	0.336098	7	CAAGACGGGGGCGAAACTTCATTTGCTAATGAAGTTTCGCGCACGTCTTG	GTTACGC	+
CMRGWSSKGSSCGAAAYTWMAWTWGCWAWTKWARTTTCGSSCMSSHCYTG	CM000681.2_12014847-12016815(-)_1|1|1x0	-9	0.00774339	5.69913	0.336323	37	CAAGACGGGGGCGAAACTTCATTTGCTAATGAAGTTTCGCGCACGTCTTG	AATAGGTTTATAATTGTTTTTATTATTATTGATATTC	+
CMRGWSSKGSSCGAAAYTWMAWTWGCWAWTKWARTTTCGSSCMSSHCYTG	CM000681.2_22313606-22317173(+)_1|5|1x0	-27	0.008641	6.35977	0.353232	10	CAAGACGGGGGCGAAACTTCATTTGCTAATGAAGTTTCGCGCACGTCTTG	AGTGTAGTTC	+
CMRGWSSKGSSCGAAAYTWMAWTWGCWAWTKWARTTTCGSSCMSSHCYTG	CM000681.2_30443541-30445890(+)_1|1|1x0	-12	0.0112633	8.28978	0.434848	7	CAAGACGGGGGCGAAACTTCATTTGCTAATGAAGTTTCGCGCACGTCTTG	AAAGTTC	+
CMRGWSSKGSSCGAAAYTWMAWTWGCWAWTKWARTTTCGSSCMSSHCYTG	CM000681.2_57134920-57136138(-)_1|1|1x0	-7	0.0146371	10.7729	0.495069	34	CAAGACGGGGGCGAAACTTCATTTGCTAATGAAGTTTCGCGCACGTCTTG	GACTTGAAAAAGCAATCTACAATTAAATGCGTTC	+
CMRGWSSKGSSCGAAAYTWMAWTWGCWAWTKWARTTTCGSSCMSSHCYTG	CM000681.2_12145299-12146289(-)_1|1|1x0	-15	0.0149107	10.9743	0.495069	25	CAAGACGGGGGCGAAACTTCATTTGCTAATGAAGTTTCGCGCACGTCTTG	ATCAGATTTATTATTATCGTTTACC	+
CMRGWSSKGSSCGAAAYTWMAWTWGCWAWTKWARTTTCGSSCMSSHCYTG	CM000681.2_58356141-58357677(-)_1|1|1x0	-1	0.0151801	11.1725	0.495069	43	CAAGACGGGGGCGAAACTTCATTTGCTAATGAAGTTTCGCGCACGTCTTG	AATTTGGCGTTCAAAAATAACATGAAAAATATGAATAATAAAC	+
CMRGWSSKGSSCGAAAYTWMAWTWGCWAWTKWARTTTCGSSCMSSHCYTG	CM000681.2_9565942-9567112(-)_1|1|1x0	-6	0.0161947	11.9193	0.495069	28	CAAGACGGGGGCGAAACTTCATTTGCTAATGAAGTTTCGCGCACGTCTTG	TTGGGTATTACTAAACTGTACAGTTGTC	+
CMRGWSSKGSSCGAAAYTWMAWTWGCWAWTKWARTTTCGSSCMSSHCYTG	CM000681.2_11721703-11723392(-)_1|1|1x0	-3	0.0163851	12.0594	0.495069	47	CAAGACGGGGGCGAAACTTCATTTGCTAATGAAGTTTCGCGCACGTCTTG	GTCTAGGCTAATAAGACCGTTGTCATTACCGTTTTGGCCGTTGTTGATC	+
CTCCTGCCTCAGCCTCCCARGTAGCTGGGAYTACAGGCGYCCGCCACCAC	CM000681.2_57492767-57494313(+)_1|1|1x0	-2	0.000604527	0.444932	0.396687	34	CTCCTGCCTCAGCCTCCCAAGTAGCTGGGATTACAGGCGCCCGCCACCAC	GCTTCCACAGCCATAAATACTACTTGGAACATAC	+
CTCCTGCCTCAGCCTCCCARGTAGCTGGGAYTACAGGCGYCCGCCACCAC	CM000678.2_30397205-30399104(+)_1|1|1x0	-5	0.00223251	1.64313	0.396687	7	CTCCTGCCTCAGCCTCCCAAGTAGCTGGGATTACAGGCGCCCGCCACCAC	GTCTCAC	+
CTCCTGCCTCAGCCTCCCARGTAGCTGGGAYTACAGGCGYCCGCCACCAC	CM000678.2_30397205-30399104(+)_1|2|1x0	-5	0.00223251	1.64313	0.396687	7	CTCCTGCCTCAGCCTCCCAAGTAGCTGGGATTACAGGCGCCCGCCACCAC	GTCTCAC	+
CTCCTGCCTCAGCCTCCCARGTAGCTGGGAYTACAGGCGYCCGCCACCAC	CM000681.2_12272409-12274095(-)_1|1|1x0	1	0.00324608	2.38911	0.396687	45	CTCCTGCCTCAGCCTCCCAAGTAGCTGGGATTACAGGCGCCCGCCACCAC	GTTACGGCTAGGGACATCGCTGTAGTTATTGTTATTGTCGTTGTTC	+
CTCCTGCCTCAGCCTCCCARGTAGCTGGGAYTACAGGCGYCCGCCACCAC	CM000681.2_21382801-21384611(+)_1|1|1x0	-23	0.003437	2.52963	0.396687	7	CTCCTGCCTCAGCCTCCCAAGTAGCTGGGATTACAGGCGCCCGCCACCAC	GCTAGTC	+
CTCCTGCCTCAGCCTCCCARGTAGCTGGGAYTACAGGCGYCCGCCACCAC	CM000681.2_21422848-21424981(+)_1|1|1x0	-23	0.003437	2.52963	0.396687	7	CTCCTGCCTCAGCCTCCCAAGTAGCTGGGATTACAGGCGCCCGCCACCAC	GCTAGTC	+
CTCCTGCCTCAGCCTCCCARGTAGCTGGGAYTACAGGCGYCCGCCACCAC	CM000678.2_71475172-71476363(-)_1|1|1x0	-17	0.00504492	3.71306	0.404894	28	CTCCTGCCTCAGCCTCCCAAGTAGCTGGGATTACAGGCGCCCGCCACCAC	AACGAGGGTAGGGTCATGGACGTTGATC	+
CTCCTGCCTCAGCCTCCCARGTAGCTGGGAYTACAGGCGYCCGCCACCAC	CM000664.2_218641955-218645120(-)_1|7|1x0	-20	0.00509197	3.74769	0.404894	16	CTCCTGCCTCAGCCTCCCAAGTAGCTGGGATTACAGGCGCCCGCCACCAC	ATAGCTGGTTTGATAC	+
CTCCTGCCTCAGCCTCCCARGTAGCTGGGAYTACAGGCGYCCGCCACCAC	CM000680.2_35245173-35246307(+)_1|2|1x0	-23	0.00526216	3.87295	0.404894	19	CTCCTGCCTCAGCCTCCCAAGTAGCTGGGATTACAGGCGCCCGCCACCAC	GCTATGGATATAGGATTAC	+
CTCCTGCCTCAGCCTCCCARGTAGCTGGGAYTACAGGCGYCCGCCACCAC	CM000678.2_3289361-3290555(+)_1|2|1x0	-25	0.00752577	5.53897	0.473408	13	CTCCTGCCTCAGCCTCCCAAGTAGCTGGGATTACAGGCGCCCGCCACCAC	TGGGATGACGGAC	+
CTCCTGCCTCAGCCTCCCARGTAGCTGGGAYTACAGGCGYCCGCCACCAC	CM000681.2_53140310-53142587(-)_1|2|1x0	-23	0.00851707	6.26856	0.473408	16	CTCCTGCCTCAGCCTCCCAAGTAGCTGGGATTACAGGCGCCCGCCACCAC	GGAGGAATTGGAGGAC	+
CTCCTGCCTCAGCCTCCCARGTAGCTGGGAYTACAGGCGYCCGCCACCAC	CM000682.2_2483163-2484738(-)_1|1|1x0	10	0.00861893	6.34353	0.473408	27	CTCCTGCCTCAGCCTCCCAAGTAGCTGGGATTACAGGCGCCCGCCACCAC	GATATGACCGAAATGACCTCAGCCGTCGCAGAAGCCC	+
CTCCTGCCTCAGCCTCCCARGTAGCTGGGAYTACAGGCGYCCGCCACCAC	CM000681.2_2916852-2918286(+)_1|2|1x0	4	0.00933481	6.87042	0.473408	33	CTCCTGCCTCAGCCTCCCAAGTAGCTGGGATTACAGGCGCCCGCCACCAC	ATTACTTTCACTGTCACTGTCTCGGTTGCTGTCGGGC	+
CTCCTGCCTCAGCCTCCCARGTAGCTGGGAYTACAGGCGYCCGCCACCAC	CM000681.2_40034359-40036663(-)_1|1|1x0	15	0.00993265	7.31043	0.473408	49	CTCCTGCCTCAGCCTCCCAAGTAGCTGGGATTACAGGCGCCCGCCACCAC	ATTTTTAAGAAGATTGGTAAGAGTAAGGTTATTAAGAAGGATGGTTTTAAGAAGGTTGATAACC	+
CTCCTGCCTCAGCCTCCCARGTAGCTGGGAYTACAGGCGYCCGCCACCAC	CM000681.2_2852335-2853949(+)_1|1|1x0	1	0.0102543	7.54719	0.473408	45	CTCCTGCCTCAGCCTCCCAAGTAGCTGGGATTACAGGCGCCCGCCACCAC	GTTATTATGGCCACTTTTATTGTTGTTGTTGCTGCTTCCGTGTGGC	+
CTCWGGGCCTTTGCACATGCTGTTCCCTCTGCCTGGAAYRCYYTTCCCYY	CM000669.2_64077241-64078546(+)_1|1|1x0	-6	0.000113486	0.0835258	0.0764052	31	CTCAGGGCCTTTGCACATGCTGTTCCCTCTGCCTGGAATGCTCTTCCCCC	TCCACTAACGCTATTATTTCCTCCGTCAAGC	+
CTCWGGGCCTTTGCACATGCTGTTCCCTCTGCCTGGAAYRCYYTTCCCYY	CM000681.2_9295477-9296971(-)_1|2|1x0	-14	0.000480422	0.353591	0.161724	19	CTCAGGGCCTTTGCACATGCTGTTCCCTCTGCCTGGAATGCTCTTCCCCC	ATCGGCTGGTCCATGTACC	+
CTCWGGGCCTTTGCACATGCTGTTCCCTCTGCCTGGAAYRCYYTTCCCYY	CM000681.2_21970719-21974877(-)_1|3|1x0	-12	0.000721856	0.531286	0.161864	38	CTCAGGGCCTTTGCACATGCTGTTCCCTCTGCCTGGAATGCTCTTCCCCC	ACCAATTCTGCTGCTTCTACCTCTGCTAATATTATTAATC	+
CTCWGGGCCTTTGCACATGCTGTTCCCTCTGCCTGGAAYRCYYTTCCCYY	CM000681.2_36876791-36878294(+)_1|1|1x0	12	0.000961679	0.707796	0.161864	34	CTCAGGGCCTTTGCACATGCTGTTCCCTCTGCCTGGAATGCTCTTCCCCC	GTGATAGTAAGGACGAGGACGGTTGTAAAGGTTGTTAATTATGTTC	+
CTCWGGGCCTTTGCACATGCTGTTCCCTCTGCCTGGAAYRCYYTTCCCYY	CM000681.2_53576641-53577949(+)_1|1|1x0	5	0.00136213	1.00253	0.183412	32	CTCAGGGCCTTTGCACATGCTGTTCCCTCTGCCTGGAATGCTCTTCCCCC	AGTATTGTTAGGACTATGATCAGGACGATTGTTATGC	+
CTCWGGGCCTTTGCACATGCTGTTCCCTCTGCCTGGAAYRCYYTTCCCYY	CM000681.2_11948222-11950250(+)_1|1|1x0	-9	0.00210204	1.5471	0.187814	16	CTCAGGGCCTTTGCACATGCTGTTCCCTCTGCCTGGAATGCTCTTCCCCC	GTTGTTATTATGGTTC	+
CTCWGGGCCTTTGCACATGCTGTTCCCTCTGCCTGGAAYRCYYTTCCCYY	CM000681.2_57419564-57421478(+)_1|2|1x0	6	0.00236539	1.74093	0.187814	46	CTCAGGGCCTTTGCACATGCTGTTCCCTCTGCCTGGAATGCTCTTCCCCC	AGAGTTACCGGAGATACCACCGTTACCGCTACCGTTTGTAGGAATTCTACTC	+
CTCWGGGCCTTTGCACATGCTGTTCCCTCTGCCTGGAAYRCYYTTCCCYY	CM000681.2_12075231-12077789(+)_1|2|1x0	-6	0.00236963	1.74404	0.187814	19	CTCAGGGCCTTTGCACATGCTGTTCCCTCTGCCTGGAATGCTCTTCCCCC	GACATTATGTTTACCGTTC	+
CTCWGGGCCTTTGCACATGCTGTTCCCTCTGCCTGGAAYRCYYTTCCCYY	CM000681.2_9466576-9468337(-)_1|2|1x0	-23	0.00251068	1.84786	0.187814	16	CTCAGGGCCTTTGCACATGCTGTTCCCTCTGCCTGGAATGCTCTTCCCCC	TCCTACTCCATAATTC	+
CTCWGGGCCTTTGCACATGCTGTTCCCTCTGCCTGGAAYRCYYTTCCCYY	CM000681.2_53380705-53383320(+)_1|2|1x0	-12	0.0028236	2.07817	0.190101	16	CTCAGGGCCTTTGCACATGCTGTTCCCTCTGCCTGGAATGCTCTTCCCCC	GCAGATATTGATACTC	+
CTCWGGGCCTTTGCACATGCTGTTCCCTCTGCCTGGAAYRCYYTTCCCYY	CM000674.2_57002781-57004944(-)_1|2|1x0	-6	0.00334369	2.46095	0.204651	7	CTCAGGGCCTTTGCACATGCTGTTCCCTCTGCCTGGAATGCTCTTCCCCC	GTCTTTC	+
CTCWGGGCCTTTGCACATGCTGTTCCCTCTGCCTGGAAYRCYYTTCCCYY	CM000681.2_2852335-2853949(+)_1|1|1x0	6	0.00380319	2.79915	0.213377	40	CTCAGGGCCTTTGCACATGCTGTTCCCTCTGCCTGGAATGCTCTTCCCCC	GTTATTATGGCCACTTTTATTGTTGTTGTTGCTGCTTCCGTGTGGC	+
CTCWGGGCCTTTGCACATGCTGTTCCCTCTGCCTGGAAYRCYYTTCCCYY	CM000681.2_22975470-22977174(-)_1|2|1x0	-3	0.00438283	3.22576	0.226982	31	CTCAGGGCCTTTGCACATGCTGTTCCCTCTGCCTGGAATGCTCTTCCCCC	AGAGCTATTTAGAATATTGCTGCTATTACCC	+
CTCWGGGCCTTTGCACATGCTGTTCCCTCTGCCTGGAAYRCYYTTCCCYY	CM000681.2_12043807-12045229(-)_1|1|1x0	18	0.00535157	3.93876	0.257356	25	CTCAGGGCCTTTGCACATGCTGTTCCCTCTGCCTGGAATGCTCTTCCCCC	GGATTTTTTTTTGGATTTACTTTTTAGACTGTTATTGTTGTTC	+
CTCWGGGCCTTTGCACATGCTGTTCCCTCTGCCTGGAAYRCYYTTCCCYY	CM000681.2_12430158-12432150(-)_1|1|1x0	-6	0.00644159	4.74101	0.260338	31	CTCAGGGCCTTTGCACATGCTGTTCCCTCTGCCTGGAATGCTCTTCCCCC	GTTGTTATTATCGTTGTTATCGTTGTTGTTC	+
CTCWGGGCCTTTGCACATGCTGTTCCCTCTGCCTGGAAYRCYYTTCCCYY	CM000663.2_247300521-247301298(-)_1|1|1x0	-20	0.00696033	5.1228	0.260338	7	CTCAGGGCCTTTGCACATGCTGTTCCCTCTGCCTGGAATGCTCTTCCCCC	TGTTCCC	+
CTCWGGGCCTTTGCACATGCTGTTCCCTCTGCCTGGAAYRCYYTTCCCYY	CM000665.2_114236255-114237308(-)_1|2|1x0	-18	0.00696033	5.1228	0.260338	7	CTCAGGGCCTTTGCACATGCTGTTCCCTCTGCCTGGAATGCTCTTCCCCC	GTTATTC	+
CTCWGGGCCTTTGCACATGCTGTTCCCTCTGCCTGGAAYRCYYTTCCCYY	CM000669.2_57468707-57469946(+)_1|1|1x0	-27	0.00696033	5.1228	0.260338	7	CTCAGGGCCTTTGCACATGCTGTTCCCTCTGCCTGGAATGCTCTTCCCCC	ATTGCCC	+
CTCWGGGCCTTTGCACATGCTGTTCCCTCTGCCTGGAAYRCYYTTCCCYY	CM000672.2_43616277-43617366(+)_1|1|1x0	-16	0.00854412	6.28848	0.27436	34	CTCAGGGCCTTTGCACATGCTGTTCCCTCTGCCTGGAATGCTCTTCCCCC	ATGATTTGGATTTGGCCTGTATGGACGATTTTTC	+
CTCWGGGCCTTTGCACATGCTGTTCCCTCTGCCTGGAAYRCYYTTCCCYY	CM000663.2_182056306-182058025(-)_1|1|1x0	-3	0.00900301	6.62621	0.27436	31	CTCAGGGCCTTTGCACATGCTGTTCCCTCTGCCTGGAATGCTCTTCCCCC	GGGGTTGTGGTAAAGGTTGTGTCGTCTACTC	+
CTCWGGGCCTTTGCACATGCTGTTCCCTCTGCCTGGAAYRCYYTTCCCYY	CM000669.2_64265879-64266866(+)_1|1|1x0	-12	0.0090809	6.68354	0.27436	22	CTCAGGGCCTTTGCACATGCTGTTCCCTCTGCCTGGAATGCTCTTCCCCC	ATTACTACCATTACGGCTACCC	+
CTCWGGGCCTTTGCACATGCTGTTCCCTCTGCCTGGAAYRCYYTTCCCYY	CM000681.2_12132589-12133987(-)_1|2|1x0	-18	0.00938305	6.90593	0.27436	31	CTCAGGGCCTTTGCACATGCTGTTCCCTCTGCCTGGAATGCTCTTCCCCC	ACTATTATTAACGCCTGCTTTGTTATGGTTC	+
CTCWGGGCCTTTGCACATGCTGTTCCCTCTGCCTGGAAYRCYYTTCCCYY	CM000665.2_114236255-114237308(-)_1|3|1x0	-18	0.0095369	7.01916	0.27436	7	CTCAGGGCCTTTGCACATGCTGTTCCCTCTGCCTGGAATGCTCTTCCCCC	GTTGTTC	+
CTCWGGGCCTTTGCACATGCTGTTCCCTCTGCCTGGAAYRCYYTTCCCYY	CM000668.2_28995003-28996587(-)_1|1|1x0	12	0.0102206	7.52235	0.27436	31	CTCAGGGCCTTTGCACATGCTGTTCCCTCTGCCTGGAATGCTCTTCCCCC	GATATAATTAACACCAGTTCTTCGTCCGTTGTTGTAGTTTCTC	+
CTCWGGGCCTTTGCACATGCTGTTCCCTCTGCCTGGAAYRCYYTTCCCYY	CM000681.2_20006007-20007288(-)_1|2|1x0	-4	0.010483	7.71549	0.27436	28	CTCAGGGCCTTTGCACATGCTGTTCCCTCTGCCTGGAATGCTCTTCCCCC	GGGATTTGGATGATTTGGGTTACTTACC	+
CTCWGGGCCTTTGCACATGCTGTTCCCTCTGCCTGGAAYRCYYTTCCCYY	CM000685.2_24210161-24211373(+)_1|4|1x0	-3	0.010615	7.81266	0.27436	31	CTCAGGGCCTTTGCACATGCTGTTCCCTCTGCCTGGAATGCTCTTCCCCC	GTGGTCTCAGTCTTGGCCGCCCACGCTGTCC	+
CTCWGGGCCTTTGCACATGCTGTTCCCTCTGCCTGGAAYRCYYTTCCCYY	CM000686.2_2978778-2979990(+)_1|4|1x0	-3	0.0110581	8.13879	0.27436	31	CTCAGGGCCTTTGCACATGCTGTTCCCTCTGCCTGGAATGCTCTTCCCCC	GTGGTCGTAGTCTTGGCCGCCCACGCTGTCC	+
CTCWGGGCCTTTGCACATGCTGTTCCCTCTGCCTGGAAYRCYYTTCCCYY	CM000681.2_12627682-12629257(+)_1|2|1x0	-9	0.0114103	8.39801	0.27436	41	CTCAGGGCCTTTGCACATGCTGTTCCCTCTGCCTGGAATGCTCTTCCCCC	ACTGTTTTTTACATTGAGTCTTTGATGATCACTATAATTATTGTTGTGC	+
CTCWGGGCCTTTGCACATGCTGTTCCCTCTGCCTGGAAYRCYYTTCCCYY	CM000681.2_2933491-2934853(-)_1|2|1x0	-9	0.0118441	8.71724	0.274873	25	CTCAGGGCCTTTGCACATGCTGTTCCCTCTGCCTGGAATGCTCTTCCCCC	ATTATTTGTATGATTGACATTATGC	+
CTCWGGGCCTTTGCACATGCTGTTCCCTCTGCCTGGAAYRCYYTTCCCYY	CM000681.2_12390468-12392376(-)_1|1|1x0	12	0.0122482	9.01471	0.274873	34	CTCAGGGCCTTTGCACATGCTGTTCCCTCTGCCTGGAATGCTCTTCCCCC	GTTGATGCTAATAATATGGTTGTTGTTATCGTTGTTGTCGTTGTTC	+
CTCWGGGCCTTTGCACATGCTGTTCCCTCTGCCTGGAAYRCYYTTCCCYY	CM000681.2_11978083-11980029(+)_1|2|1x0	-18	0.0129804	9.55355	0.281907	7	CTCAGGGCCTTTGCACATGCTGTTCCCTCTGCCTGGAATGCTCTTCCCCC	GTTGTCC	+
CTCWGGGCCTTTGCACATGCTGTTCCCTCTGCCTGGAAYRCYYTTCCCYY	CM000669.2_5063564-5065598(+)_1|2|1x0	-9	0.0138204	10.1718	0.290771	19	CTCAGGGCCTTTGCACATGCTGTTCCCTCTGCCTGGAATGCTCTTCCCCC	ATTATAAAGTTAGTTTCCC	+
CTCWGGGCCTTTGCACATGCTGTTCCCTCTGCCTGGAAYRCYYTTCCCYY	CM000681.2_11805899-11807264(+)_1|1|1x0	-18	0.0158006	11.6292	0.322359	13	CTCAGGGCCTTTGCACATGCTGTTCCCTCTGCCTGGAATGCTCTTCCCCC	GTTGTTATTAATC	+
CTCWGGGCCTTTGCACATGCTGTTCCCTCTGCCTGGAAYRCYYTTCCCYY	CM000681.2_21970719-21974877(-)_1|2|1x0	3	0.0170906	12.5787	0.337559	49	CTCAGGGCCTTTGCACATGCTGTTCCCTCTGCCTGGAATGCTCTTCCCCC	ACTGCTACCTCTTCGGGGATGTCTGCTAATTCGGGGGGGACATCTGCTAATC	+
CTCWGGGCCTTTGCACATGCTGTTCCCTCTGCCTGGAAYRCYYTTCCCYY	CM000668.2_28245118-28246417(-)_1|2|1x0	-16	0.0175484	12.9156	0.337559	7	CTCAGGGCCTTTGCACATGCTGTTCCCTCTGCCTGGAATGCTCTTCCCCC	ATGCTGC	+
CTCWGGGCCTTTGCACATGCTGTTCCCTCTGCCTGGAAYRCYYTTCCCYY	CM000681.2_7082877-7083741(+)_1|1|1x0	-15	0.0186235	13.7069	0.341282	31	CTCAGGGCCTTTGCACATGCTGTTCCCTCTGCCTGGAATGCTCTTCCCCC	AAGACTCTTAAGATTGCTAACAAGAAGGTTC	+
CTCWGGGCCTTTGCACATGCTGTTCCCTCTGCCTGGAAYRCYYTTCCCYY	CM000681.2_52704939-52706895(-)_1|2|1x0	9	0.0187558	13.8042	0.341282	28	CTCAGGGCCTTTGCACATGCTGTTCCCTCTGCCTGGAATGCTCTTCCCCC	GGAGTGACTATGAGTTACATGTCATTTATTGTTCTGC	+
CTCWGGGCCTTTGCACATGCTGTTCCCTCTGCCTGGAAYRCYYTTCCCYY	CM000681.2_12463998-12465876(-)_1|2|1x0	6	0.0201862	14.857	0.352734	49	CTCAGGGCCTTTGCACATGCTGTTCCCTCTGCCTGGAATGCTCTTCCCCC	GTCGTCATTATCATTGTTATTATCATTATCGTTACTATTATTACTCTTATTATTC	+
CTCWGGGCCTTTGCACATGCTGTTCCCTCTGCCTGGAAYRCYYTTCCCYY	CM000681.2_22756398-22759710(-)_1|6|1x0	-15	0.0209338	15.4073	0.352734	10	CTCAGGGCCTTTGCACATGCTGTTCCCTCTGCCTGGAATGCTCTTCCCCC	GGTACCGTTC	+
CTCWGGGCCTTTGCACATGCTGTTCCCTCTGCCTGGAAYRCYYTTCCCYY	CM000681.2_37698042-37699920(-)_1|3|1x0	-6	0.0209569	15.4243	0.352734	37	CTCAGGGCCTTTGCACATGCTGTTCCCTCTGCCTGGAATGCTCTTCCCCC	ACTATGGACAGTACTATTAATGGTTACCGAATTGTTC	+
CTCWGGGCCTTTGCACATGCTGTTCCCTCTGCCTGGAAYRCYYTTCCCYY	CM000681.2_2916852-2918286(+)_1|2|1x0	6	0.0225544	16.6	0.360341	31	CTCAGGGCCTTTGCACATGCTGTTCCCTCTGCCTGGAATGCTCTTCCCCC	ATTACTTTCACTGTCACTGTCTCGGTTGCTGTCGGGC	+
CTCWGGGCCTTTGCACATGCTGTTCCCTCTGCCTGGAAYRCYYTTCCCYY	CM000678.2_68562988-68564695(+)_1|4|1x0	-10	0.0226774	16.6906	0.360341	16	CTCAGGGCCTTTGCACATGCTGTTCCCTCTGCCTGGAATGCTCTTCCCCC	GTGCAGATAATGATGC	+
CTCWGGGCCTTTGCACATGCTGTTCCCTCTGCCTGGAAYRCYYTTCCCYY	CM000681.2_36546868-36548353(-)_1|1|1x0	-6	0.0230145	16.9387	0.360341	28	CTCAGGGCCTTTGCACATGCTGTTCCCTCTGCCTGGAATGCTCTTCCCCC	GCTATTATTGCTGTTGAGATTATTGTTC	+
CTCWGGGCCTTTGCACATGCTGTTCCCTCTGCCTGGAAYRCYYTTCCCYY	CM000674.2_57002781-57004944(-)_1|4|1x0	-21	0.0287498	21.1598	0.439908	10	CTCAGGGCCTTTGCACATGCTGTTCCCTCTGCCTGGAATGCTCTTCCCCC	GATACGACTC	+
CTCWGGGCCTTTGCACATGCTGTTCCCTCTGCCTGGAAYRCYYTTCCCYY	CM000681.2_11721703-11723392(-)_1|1|1x0	0	0.0314848	23.1728	0.454338	49	CTCAGGGCCTTTGCACATGCTGTTCCCTCTGCCTGGAATGCTCTTCCCCC	GTCTAGGCTAATAAGACCGTTGTCATTACCGTTTTGGCCGTTGTTGATC	+
CTCWGGGCCTTTGCACATGCTGTTCCCTCTGCCTGGAAYRCYYTTCCCYY	CM000678.2_30397205-30399104(+)_1|3|1x0	-18	0.0328702	24.1924	0.454338	13	CTCAGGGCCTTTGCACATGCTGTTCCCTCTGCCTGGAATGCTCTTCCCCC	GCTGTCTCGGTTC	+
CTCWGGGCCTTTGCACATGCTGTTCCCTCTGCCTGGAAYRCYYTTCCCYY	CM000682.2_20368078-20369797(+)_1|3|1x0	-18	0.0337218	24.8193	0.454338	7	CTCAGGGCCTTTGCACATGCTGTTCCCTCTGCCTGGAATGCTCTTCCCCC	GTAGTTC	+
CTCWGGGCCTTTGCACATGCTGTTCCCTCTGCCTGGAAYRCYYTTCCCYY	CM000669.2_64927631-64929035(+)_1|1|1x0	-12	0.0355658	26.1765	0.454338	19	CTCAGGGCCTTTGCACATGCTGTTCCCTCTGCCTGGAATGCTCTTCCCCC	GCAGCTGCTGCTACAAAAC	+
CTCWGGGCCTTTGCACATGCTGTTCCCTCTGCCTGGAAYRCYYTTCCCYY	CM000681.2_56441164-56442799(-)_1|3|1x0	5	0.0357282	26.296	0.454338	26	CTCAGGGCCTTTGCACATGCTGTTCCCTCTGCCTGGAATGCTCTTCCCCC	GTGGCGCTAAGAGTTACGAACATGATGGTGC	+
CTCWGGGCCTTTGCACATGCTGTTCCCTCTGCCTGGAAYRCYYTTCCCYY	CM000681.2_55592452-55593646(-)_1|4|1x0	-18	0.0368245	27.1028	0.454338	10	CTCAGGGCCTTTGCACATGCTGTTCCCTCTGCCTGGAATGCTCTTCCCCC	GATGCTGCCC	+
CTCWGGGCCTTTGCACATGCTGTTCCCTCTGCCTGGAAYRCYYTTCCCYY	CM000663.2_247100376-247101393(-)_1|2|1x0	-13	0.0371301	27.3277	0.454338	25	CTCAGGGCCTTTGCACATGCTGTTCCCTCTGCCTGGAATGCTCTTCCCCC	GGGATGATGGTTATTATTGTTGTAC	+
CTCWGGGCCTTTGCACATGCTGTTCCCTCTGCCTGGAAYRCYYTTCCCYY	CM000669.2_64348025-64349144(+)_1|2|1x0	-12	0.0386565	28.4512	0.454338	25	CTCAGGGCCTTTGCACATGCTGTTCCCTCTGCCTGGAATGCTCTTCCCCC	GGTACCACGGTTTCTACCACCAAGC	+
CTCWGGGCCTTTGCACATGCTGTTCCCTCTGCCTGGAAYRCYYTTCCCYY	CM000681.2_11978083-11980029(+)_1|1|1x0	-21	0.0386772	28.4664	0.454338	13	CTCAGGGCCTTTGCACATGCTGTTCCCTCTGCCTGGAATGCTCTTCCCCC	ATTATTATTGACC	+
CTCWGGGCCTTTGCACATGCTGTTCCCTCTGCCTGGAAYRCYYTTCCCYY	CM000685.2_85270616-85271825(+)_1|3|1x0	-21	0.0386772	28.4664	0.454338	13	CTCAGGGCCTTTGCACATGCTGTTCCCTCTGCCTGGAATGCTCTTCCCCC	GCCCACGCTGTCC	+
CTCWGGGCCTTTGCACATGCTGTTCCCTCTGCCTGGAAYRCYYTTCCCYY	CM000681.2_19711354-19713124(-)_1|3|1x0	15	0.0387657	28.5315	0.454338	31	CTCAGGGCCTTTGCACATGCTGTTCCCTCTGCCTGGAATGCTCTTCCCCC	TGAATTCGGATGATTATGTACGTTATTTTTATTATTGTTAACGTTC	+
CTCWGGGCCTTTGCACATGCTGTTCCCTCTGCCTGGAAYRCYYTTCCCYY	CM000681.2_21382801-21384611(+)_1|1|1x0	-18	0.0388003	28.557	0.454338	7	CTCAGGGCCTTTGCACATGCTGTTCCCTCTGCCTGGAATGCTCTTCCCCC	GCTAGTC	+
CTCWGGGCCTTTGCACATGCTGTTCCCTCTGCCTGGAAYRCYYTTCCCYY	CM000681.2_21422848-21424981(+)_1|1|1x0	-18	0.0388003	28.557	0.454338	7	CTCAGGGCCTTTGCACATGCTGTTCCCTCTGCCTGGAATGCTCTTCCCCC	GCTAGTC	+
CTCWGGGCCTTTGCACATGCTGTTCCCTCTGCCTGGAAYRCYYTTCCCYY	CM000680.2_25224329-25227722(-)_1|9|1x0	-17	0.0391405	28.8074	0.454338	10	CTCAGGGCCTTTGCACATGCTGTTCCCTCTGCCTGGAATGCTCTTCCCCC	TCTTTTTCGC	+
CTCWGGGCCTTTGCACATGCTGTTCCCTCTGCCTGGAAYRCYYTTCCCYY	CM000681.2_11779965-11781903(+)_1|1|1x0	0	0.0400787	29.4979	0.457343	46	CTCAGGGCCTTTGCACATGCTGTTCCCTCTGCCTGGAATGCTCTTCCCCC	TCCGTCTTTGTTGTCTGCGTTGTGATGTTCAAGGTGGTCGTTGTTC	+
CTCWGGGCCTTTGCACATGCTGTTCCCTCTGCCTGGAAYRCYYTTCCCYY	CM000681.2_11616602-11617886(+)_1|2|1x0	-16	0.0414314	30.4935	0.458997	31	CTCAGGGCCTTTGCACATGCTGTTCCCTCTGCCTGGAATGCTCTTCCCCC	ATGTTGTCCATTGTCATCTAGTACGTTGTTC	+
CTCWGGGCCTTTGCACATGCTGTTCCCTCTGCCTGGAAYRCYYTTCCCYY	CM000682.2_52084559-52085333(-)_1|2|1x0	-19	0.0415872	30.6082	0.458997	10	CTCAGGGCCTTTGCACATGCTGTTCCCTCTGCCTGGAATGCTCTTCCCCC	ATGCTAACCC	+
CTCWGGGCCTTTGCACATGCTGTTCCCTCTGCCTGGAAYRCYYTTCCCYY	CM000670.2_144807078-144808392(+)_1|2|1x0	-16	0.0430487	31.6839	0.467465	13	CTCAGGGCCTTTGCACATGCTGTTCCCTCTGCCTGGAATGCTCTTCCCCC	ATGCTGAAGTTTC	+
CTCWGGGCCTTTGCACATGCTGTTCCCTCTGCCTGGAAYRCYYTTCCCYY	CM000681.2_20117752-20119357(+)_1|2|1x0	-13	0.0466275	34.3179	0.482715	37	CTCAGGGCCTTTGCACATGCTGTTCCCTCTGCCTGGAATGCTCTTCCCCC	GCTATGGTGATTAAGATGATGGGCATGACTATGACTACTTGGC	+
CTCWGGGCCTTTGCACATGCTGTTCCCTCTGCCTGGAAYRCYYTTCCCYY	CM000667.2_180848794-180851638(-)_1|2|1x0	27	0.0466858	34.3607	0.482715	43	CTCAGGGCCTTTGCACATGCTGTTCCCTCTGCCTGGAATGCTCTTCCCCC	AATATTAAAAATGTTATCAAAATTGTTACTAAAAATATTAAAAATGTTATTAATGTTACTAATAATATTC	+
CTCWGGGCCTTTGCACATGCTGTTCCCTCTGCCTGGAAYRCYYTTCCCYY	CM000681.2_11867252-11868566(+)_1|1|1x0	0	0.0469165	34.5305	0.482715	34	CTCAGGGCCTTTGCACATGCTGTTCCCTCTGCCTGGAATGCTCTTCCCCC	TATATGTATATGGTGATAGACGTCATTATCGTTC	+
CTCWGGGCCTTTGCACATGCTGTTCCCTCTGCCTGGAAYRCYYTTCCCYY	CM000681.2_11904595-11906095(+)_1|1|1x0	-12	0.0479457	35.2881	0.482715	31	CTCAGGGCCTTTGCACATGCTGTTCCCTCTGCCTGGAATGCTCTTCCCCC	TAGTGAACTGTTATATATGTCATTATCGTTC	+
CTCWGGGCCTTTGCACATGCTGTTCCCTCTGCCTGGAAYRCYYTTCCCYY	CM000681.2_58470474-58472151(+)_1|1|1x0	-3	0.0482023	35.4769	0.482715	28	CTCAGGGCCTTTGCACATGCTGTTCCCTCTGCCTGGAATGCTCTTCCCCC	TTCTTGAATGTAAGGAATGTTAGATCCC	+
CTCWGGGCCTTTGCACATGCTGTTCCCTCTGCCTGGAAYRCYYTTCCCYY	CM000681.2_57778659-57779793(+)_1|1|1x0	-9	0.0490686	36.1145	0.482715	25	CTCAGGGCCTTTGCACATGCTGTTCCCTCTGCCTGGAATGCTCTTCCCCC	GTTTCCATGAATATGTCCGTTACCC	+
CTCWGGGCCTTTGCACATGCTGTTCCCTCTGCCTGGAAYRCYYTTCCCYY	CM000681.2_36747769-36750934(-)_1|2|1x0	18	0.0499884	36.7915	0.482715	31	CTCAGGGCCTTTGCACATGCTGTTCCCTCTGCCTGGAATGCTCTTCCCCC	ATTAAAATAAGTACTATAAGTATAGCTATAACTAGTGTTGTAGCTACGC	+
CTCWGGGCCTTTGCACATGCTGTTCCCTCTGCCTGGAAYRCYYTTCCCYY	CM000664.2_95181053-95182103(+)_1|1|1x0	-3	0.0510304	37.5584	0.482715	25	CTCAGGGCCTTTGCACATGCTGTTCCCTCTGCCTGGAATGCTCTTCCCCC	GGAATCGTTGCAGTCACCGTTGTCC	+
CTCWGGGCCTTTGCACATGCTGTTCCCTCTGCCTGGAAYRCYYTTCCCYY	CM000682.2_46501298-46503188(-)_1|1|1x0	-4	0.0519513	38.2362	0.482715	28	CTCAGGGCCTTTGCACATGCTGTTCCCTCTGCCTGGAATGCTCTTCCCCC	ACTATTATTATCTGGATGATCGTTACGC	+
CTCWGGGCCTTTGCACATGCTGTTCCCTCTGCCTGGAAYRCYYTTCCCYY	CM000681.2_20948652-20950299(+)_1|1|1x0	0	0.052127	38.3655	0.482715	46	CTCAGGGCCTTTGCACATGCTGTTCCCTCTGCCTGGAATGCTCTTCCCCC	GCTAAAGGAACTGAACGAGCTAGTAGAAAACTGCTGAAAGCTATTC	+
CTCWGGGCCTTTGCACATGCTGTTCCCTCTGCCTGGAAYRCYYTTCCCYY	CM000666.2_145760781-145761681(-)_1|1|1x0	-7	0.0523399	38.5222	0.482715	16	CTCAGGGCCTTTGCACATGCTGTTCCCTCTGCCTGGAATGCTCTTCCCCC	GTTTAGAGTAGGATGC	+
CTTGGGRGAGGGAGAGTGCAGYRAYTGTGRGACWTTGCATTGAAHTCWR	CM000681.2_52383799-52385311(+)_1|1|1x0	18	3.07595e-05	0.022639	0.0215442	22	CTTGGGAGAGGGAGAGTGCAGCGATTGTGGGACTTTGCATTGAACTCAG	AAGTGCGGTAAGATTAACATTGGGATTGGGAGAGTGAATC	+
CTTGGGRGAGGGAGAGTGCAGYRAYTGTGRGACWTTGCATTGAAHTCWR	CM000669.2_149764716-149766348(-)_1|2|1x0	0	5.92008e-05	0.0435718	0.0215442	16	CTTGGGAGAGGGAGAGTGCAGCGATTGTGGGACTTTGCATTGAACTCAG	GGTGGGAGAGGGAGAC	+
CTTGGGRGAGGGAGAGTGCAGYRAYTGTGRGACWTTGCATTGAAHTCWR	CM000678.2_3089093-3090701(-)_1|4|1x0	-4	0.000833506	0.61346	0.202218	10	CTTGGGAGAGGGAGAGTGCAGCGATTGTGGGACTTTGCATTGAACTCAG	GGGGACGGAC	+
CTTGGGRGAGGGAGAGTGCAGYRAYTGTGRGACWTTGCATTGAAHTCWR	CM000668.2_28276130-28277093(+)_1|1|1x0	-3	0.00331223	2.4378	0.499813	10	CTTGGGAGAGGGAGAGTGCAGCGATTGTGGGACTTTGCATTGAACTCAG	GGGATAGGGC	+
CTTGGGRGAGGGAGAGTGCAGYRAYTGTGRGACWTTGCATTGAAHTCWR	CM000681.2_52114820-52117106(-)_1|2|1x0	-2	0.0036017	2.65085	0.499813	40	CTTGGGAGAGGGAGAGTGCAGCGATTGTGGGACTTTGCATTGAACTCAG	TCCATGTGTAAGAGAGCAAGAATAGTCATAGTTTGGTTGC	+
CTTGGGRGAGGGAGAGTGCAGYRAYTGTGRGACWTTGCATTGAAHTCWR	CM000670.2_12112549-12113155(+)_1|1|1x0	-7	0.00480698	3.53794	0.499813	10	CTTGGGAGAGGGAGAGTGCAGCGATTGTGGGACTTTGCATTGAACTCAG	GAAGGAGATC	+
CTTGGGRGAGGGAGAGTGCAGYRAYTGTGRGACWTTGCATTGAAHTCWR	CM000670.2_7951782-7952388(+)_1|1|1x0	-7	0.00480698	3.53794	0.499813	10	CTTGGGAGAGGGAGAGTGCAGCGATTGTGGGACTTTGCATTGAACTCAG	GAAGGAGATC	+
CWCTTCCCRGMCGSSATSSCRKCYRGGAAGWGRSGMKCSTCWCTKCCCRG	CM000681.2_36818435-36820235(-)_1|1|1x0	-9	0.0002774	0.204166	0.201608	37	CTCTTCCCAGCCGCGATCGCGTCTGGGAAGTGAGGAGCCTCTCTTCCCAG	GTTGTTGCGGCTAATGGTAAGAGGAGAGCCATTGTTC	+
CYCATGRTYYTGGASKYYSSRRMSTCCARRAYCATGRGVCH	CM000681.2_37634983-37636504(-)_1|1|1x0	-5	0.00091612	0.674264	0.330155	13	CTCATGGTTCTGGAGTCTGCAAAGTCCAAAACCATGGGACA	TTTTCTGGATATC	+
CYCATGRTYYTGGASKYYSSRRMSTCCARRAYCATGRGVCH	CM000684.2_20405039-20406965(+)_1|1|1x0	10	0.000929318	0.683978	0.330155	27	CTCATGGTTCTGGAGTCTGCAAAGTCCAAAACCATGGGACA	TGTGTAATTAGGAATGTTATTGGAGTCATTAATATAC	+
CYCATGRTYYTGGASKYYSSRRMSTCCARRAYCATGRGVCH	CM000681.2_36392743-36394204(-)_1|1|1x0	-5	0.00136641	1.00568	0.330155	13	CTCATGGTTCTGGAGTCTGCAAAGTCCAAAACCATGGGACA	TTTACCGGATATC	+
CYRGGYRTGGTGGCTCACACCTGTAATCCCAGCACTTTGGGAGGCYGAGG	CM000674.2_48342975-48343764(-)_1|2|1x0	-38	0.00175754	1.29355	0.262417	7	CCGGGTGTGGTGGCTCACACCTGTAATCCCAGCACTTTGGGAGGCCGAGG	GGGGGGC	+
CYRGGYRTGGTGGCTCACACCTGTAATCCCAGCACTTTGGGAGGCYGAGG	CM000681.2_23145206-23146553(+)_1|2|1x0	-9	0.00188088	1.38433	0.262417	16	CCGGGTGTGGTGGCTCACACCTGTAATCCCAGCACTTTGGGAGGCCGAGG	GTGGCTAAAAAATGTC	+
CYRGGYRTGGTGGCTCACACCTGTAATCCCAGCACTTTGGGAGGCYGAGG	CM000670.2_144333187-144334429(-)_1|3|1x0	-14	0.00188929	1.39052	0.262417	10	CCGGGTGTGGTGGCTCACACCTGTAATCCCAGCACTTTGGGAGGCCGAGG	GACCACCTGC	+
CYRGGYRTGGTGGCTCACACCTGTAATCCCAGCACTTTGGGAGGCYGAGG	CM000682.2_663673-664729(-)_1|3|1x0	-14	0.00188929	1.39052	0.262417	10	CCGGGTGTGGTGGCTCACACCTGTAATCCCAGCACTTTGGGAGGCCGAGG	GACCACCTGC	+
CYRGGYRTGGTGGCTCACACCTGTAATCCCAGCACTTTGGGAGGCYGAGG	CM000670.2_7357978-7358584(-)_1|1|1x0	-39	0.00191235	1.40749	0.262417	7	CCGGGTGTGGTGGCTCACACCTGTAATCCCAGCACTTTGGGAGGCCGAGG	GGAGGTC	+
CYRGGYRTGGTGGCTCACACCTGTAATCCCAGCACTTTGGGAGGCYGAGG	CM000677.2_34981361-34983473(-)_1|6|1x0	-39	0.00289671	2.13198	0.317726	7	CCGGGTGTGGTGGCTCACACCTGTAATCCCAGCACTTTGGGAGGCCGAGG	GGAGGAC	+
CYRGGYRTGGTGGCTCACACCTGTAATCCCAGCACTTTGGGAGGCYGAGG	CM000670.2_245117-246359(+)_1|1|1x0	-6	0.00324158	2.3858	0.317726	34	CCGGGTGTGGTGGCTCACACCTGTAATCCCAGCACTTTGGGAGGCCGAGG	AAGTTGGCTGCCGCCAGTGAGTCTGAGTCTGAGC	+
CYRGGYRTGGTGGCTCACACCTGTAATCCCAGCACTTTGGGAGGCYGAGG	CM000681.2_8811283-8812390(-)_1|1|1x0	0	0.003835	2.82256	0.328905	28	CCGGGTGTGGTGGCTCACACCTGTAATCCCAGCACTTTGGGAGGCCGAGG	AAGGTCATTGAGCTTAATTTCTTGAATC	+
CYRGGYRTGGTGGCTCACACCTGTAATCCCAGCACTTTGGGAGGCYGAGG	CM000677.2_34981361-34983473(-)_1|1|1x0	-39	0.00508175	3.74017	0.366719	7	CCGGGTGTGGTGGCTCACACCTGTAATCCCAGCACTTTGGGAGGCCGAGG	GGAGGTC	+
CYRGGYRTGGTGGCTCACACCTGTAATCCCAGCACTTTGGGAGGCYGAGG	CM000681.2_37185229-37187395(-)_1|1|1x0	-10	0.0053449	3.93384	0.366719	19	CCGGGTGTGGTGGCTCACACCTGTAATCCCAGCACTTTGGGAGGCCGAGG	ATTATAATATCTGTAATAC	+
CYRGGYRTGGTGGCTCACACCTGTAATCCCAGCACTTTGGGAGGCYGAGG	CM000665.2_114236255-114237308(-)_1|3|1x0	-9	0.00693707	5.10568	0.396633	7	CCGGGTGTGGTGGCTCACACCTGTAATCCCAGCACTTTGGGAGGCCGAGG	GTTGTTC	+
CYRGGYRTGGTGGCTCACACCTGTAATCCCAGCACTTTGGGAGGCYGAGG	CM000678.2_3089093-3090701(-)_1|5|1x0	-37	0.00693707	5.10568	0.396633	7	CCGGGTGTGGTGGCTCACACCTGTAATCCCAGCACTTTGGGAGGCCGAGG	GGGGAGC	+
CYRGGYRTGGTGGCTCACACCTGTAATCCCAGCACTTTGGGAGGCYGAGG	CM000681.2_22313606-22317173(+)_1|3|1x0	-13	0.0076422	5.62466	0.403338	22	CCGGGTGTGGTGGCTCACACCTGTAATCCCAGCACTTTGGGAGGCCGAGG	AGTACAGCTGGAGGAACAAGTC	+
CYRGGYRTGGTGGCTCACACCTGTAATCCCAGCACTTTGGGAGGCYGAGG	CM000681.2_23145206-23146553(+)_1|3|1x0	-38	0.0102774	7.5642	0.424636	12	CCGGGTGTGGTGGCTCACACCTGTAATCCCAGCACTTTGGGAGGCCGAGG	GGGCTGACATGGC	+
CYRGGYRTGGTGGCTCACACCTGTAATCCCAGCACTTTGGGAGGCYGAGG	CM000681.2_23359405-23362753(-)_1|1|1x0	-28	0.0113764	8.37303	0.424636	22	CCGGGTGTGGTGGCTCACACCTGTAATCCCAGCACTTTGGGAGGCCGAGG	ACAGCTACTAAGGTGACTGTGGCTGCTACAACTC	+
CYRGGYRTGGTGGCTCACACCTGTAATCCCAGCACTTTGGGAGGCYGAGG	CM000678.2_30555196-30556144(-)_1|1|1x0	-13	0.0115156	8.47545	0.424636	22	CCGGGTGTGGTGGCTCACACCTGTAATCCCAGCACTTTGGGAGGCCGAGG	ATAATAGCTATAATAGCTACTC	+
CYRGGYRTGGTGGCTCACACCTGTAATCCCAGCACTTTGGGAGGCYGAGG	CM000673.2_6955592-6956528(+)_1|1|1x0	-6	0.0117592	8.65474	0.424636	7	CCGGGTGTGGTGGCTCACACCTGTAATCCCAGCACTTTGGGAGGCCGAGG	AAGGTGC	+
CYRGGYRTGGTGGCTCACACCTGTAATCCCAGCACTTTGGGAGGCYGAGG	CM000678.2_30397205-30399104(+)_1|1|1x0	-11	0.0117592	8.65474	0.424636	7	CCGGGTGTGGTGGCTCACACCTGTAATCCCAGCACTTTGGGAGGCCGAGG	GTCTCAC	+
CYRGGYRTGGTGGCTCACACCTGTAATCCCAGCACTTTGGGAGGCYGAGG	CM000678.2_30397205-30399104(+)_1|2|1x0	-11	0.0117592	8.65474	0.424636	7	CCGGGTGTGGTGGCTCACACCTGTAATCCCAGCACTTTGGGAGGCCGAGG	GTCTCAC	+
CYRGGYRTGGTGGCTCACACCTGTAATCCCAGCACTTTGGGAGGCYGAGG	CM000669.2_6652163-6654608(+)_1|2|1x0	-22	0.0144135	10.6083	0.479215	28	CCGGGTGTGGTGGCTCACACCTGTAATCCCAGCACTTTGGGAGGCCGAGG	AGAATAAAAGCTGTATGGTGGGGTGTGC	+
CYRGGYRTGGTGGCTCACACCTGTAATCCCAGCACTTTGGGAGGCYGAGG	CM000672.2_43616277-43617366(+)_1|1|1x0	-4	0.0146675	10.7953	0.479215	34	CCGGGTGTGGTGGCTCACACCTGTAATCCCAGCACTTTGGGAGGCCGAGG	ATGATTTGGATTTGGCCTGTATGGACGATTTTTC	+
DTBYYTTTTTTTTTTTTTTTTTTTTTTTTTKWKAMDRRRTYTVDCTVTK	CM000671.2_66917746-66920743(+)_1|2|1x0	6	0.000335721	0.247091	0.192038	34	TTTTTTTTTTTTTTTTTTTTTTTTTTTTTTGAGACAGAGTCTCGCTCTG	ATCAGAATTTGAATAATTATTATTGTTATTATTAGTTGGC	+
DTBYYTTTTTTTTTTTTTTTTTTTTTTTTTKWKAMDRRRTYTVDCTVTK	CM000681.2_12014847-12016815(-)_1|1|1x0	0	0.000690434	0.50816	0.192038	37	TTTTTTTTTTTTTTTTTTTTTTTTTTTTTTGAGACAGAGTCTCGCTCTG	AATAGGTTTATAATTGTTTTTATTATTATTGATATTC	+
DTBYYTTTTTTTTTTTTTTTTTTTTTTTTTKWKAMDRRRTYTVDCTVTK	CM000681.2_19711354-19713124(-)_1|3|1x0	9	0.0010287	0.757126	0.192038	37	TTTTTTTTTTTTTTTTTTTTTTTTTTTTTTGAGACAGAGTCTCGCTCTG	TGAATTCGGATGATTATGTACGTTATTTTTATTATTGTTAACGTTC	+
DTBYYTTTTTTTTTTTTTTTTTTTTTTTTTKWKAMDRRRTYTVDCTVTK	CM000681.2_12463998-12465876(-)_1|2|1x0	24	0.00110987	0.816867	0.192038	31	TTTTTTTTTTTTTTTTTTTTTTTTTTTTTTGAGACAGAGTCTCGCTCTG	GTCGTCATTATCATTGTTATTATCATTATCGTTACTATTATTACTCTTATTATTC	+
DTBYYTTTTTTTTTTTTTTTTTTTTTTTTTKWKAMDRRRTYTVDCTVTK	CM000681.2_12627682-12629257(+)_1|2|1x0	-7	0.00131777	0.969882	0.192038	42	TTTTTTTTTTTTTTTTTTTTTTTTTTTTTTGAGACAGAGTCTCGCTCTG	ACTGTTTTTTACATTGAGTCTTTGATGATCACTATAATTATTGTTGTGC	+
DTBYYTTTTTTTTTTTTTTTTTTTTTTTTTKWKAMDRRRTYTVDCTVTK	CM000681.2_12043807-12045229(-)_1|1|1x0	-10	0.00172967	1.27304	0.210052	39	TTTTTTTTTTTTTTTTTTTTTTTTTTTTTTGAGACAGAGTCTCGCTCTG	GGATTTTTTTTTGGATTTACTTTTTAGACTGTTATTGTTGTTC	+
DTBYYTTTTTTTTTTTTTTTTTTTTTTTTTKWKAMDRRRTYTVDCTVTK	CM000674.2_133202109-133204527(+)_1|1|1x0	8	0.00217396	1.60003	0.226291	49	TTTTTTTTTTTTTTTTTTTTTTTTTTTTTTGAGACAGAGTCTCGCTCTG	ACAATGGTTATTTTGTTGATTTTGAATATTAATATTTTGATTTTGAATATTAATATTTTGATTAAGAAGC	+
DTBYYTTTTTTTTTTTTTTTTTTTTTTTTTKWKAMDRRRTYTVDCTVTK	CM000669.2_149103614-149105636(-)_1|2|1x0	-7	0.00319575	2.35207	0.276357	42	TTTTTTTTTTTTTTTTTTTTTTTTTTTTTTGAGACAGAGTCTCGCTCTG	ATTCTAATAATGAATATTATTTGGATAAGGATTGTTGGTATGGATATAAATATTC	+
DTBYYTTTTTTTTTTTTTTTTTTTTTTTTTKWKAMDRRRTYTVDCTVTK	CM000681.2_12272409-12274095(-)_1|1|1x0	13	0.00341349	2.51233	0.276357	33	TTTTTTTTTTTTTTTTTTTTTTTTTTTTTTGAGACAGAGTCTCGCTCTG	GTTACGGCTAGGGACATCGCTGTAGTTATTGTTATTGTCGTTGTTC	+
DTBYYTTTTTTTTTTTTTTTTTTTTTTTTTKWKAMDRRRTYTVDCTVTK	CM000681.2_2852335-2853949(+)_1|1|1x0	7	0.00386327	2.84337	0.281495	39	TTTTTTTTTTTTTTTTTTTTTTTTTTTTTTGAGACAGAGTCTCGCTCTG	GTTATTATGGCCACTTTTATTGTTGTTGTTGCTGCTTCCGTGTGGC	+
DTBYYTTTTTTTTTTTTTTTTTTTTTTTTTKWKAMDRRRTYTVDCTVTK	CM000681.2_12349703-12351350(-)_1|2|1x0	12	0.00436832	3.21509	0.289359	34	TTTTTTTTTTTTTTTTTTTTTTTTTTTTTTGAGACAGAGTCTCGCTCTG	GTTTAGGCTAATAACATGGTTGTTATTATCGTTATTGTCGTTGTTC	+
DTBYYTTTTTTTTTTTTTTTTTTTTTTTTTKWKAMDRRRTYTVDCTVTK	CM000681.2_52033722-52035468(-)_1|1|1x0	-5	0.00673107	4.95407	0.408712	40	TTTTTTTTTTTTTTTTTTTTTTTTTTTTTTGAGACAGAGTCTCGCTCTG	AAGAATATTGGTATTAAGATTTTATTTAACATTATGTGGC	+
DWNHWDGTDGMYMCWGKRKCHACHWNNWW	CM000672.2_43616277-43617366(+)_1|1|1x0	3	6.88972e-05	0.0507083	0.0483374	29	ATTTTGGTGGCCCCTGGGGCAACAAAAAT	ATGATTTGGATTTGGCCTGTATGGACGATTTTTC	+
DWNHWDGTDGMYMCWGKRKCHACHWNNWW	CM000684.2_20405039-20406965(+)_1|1|1x0	6	0.000169491	0.124745	0.0594562	29	ATTTTGGTGGCCCCTGGGGCAACAAAAAT	TGTGTAATTAGGAATGTTATTGGAGTCATTAATATAC	+
DWNHWDGTDGMYMCWGKRKCHACHWNNWW	CM000681.2_11779965-11781903(+)_1|1|1x0	3	0.00029887	0.219968	0.0698944	29	ATTTTGGTGGCCCCTGGGGCAACAAAAAT	TCCGTCTTTGTTGTCTGCGTTGTGATGTTCAAGGTGGTCGTTGTTC	+
DWNHWDGTDGMYMCWGKRKCHACHWNNWW	CM000681.2_12043807-12045229(-)_1|1|1x0	0	0.000740398	0.544933	0.129864	29	ATTTTGGTGGCCCCTGGGGCAACAAAAAT	GGATTTTTTTTTGGATTTACTTTTTAGACTGTTATTGTTGTTC	+
DWNHWDGTDGMYMCWGKRKCHACHWNNWW	CM000681.2_12627682-12629257(+)_1|2|1x0	6	0.00106103	0.780921	0.148882	29	ATTTTGGTGGCCCCTGGGGCAACAAAAAT	ACTGTTTTTTACATTGAGTCTTTGATGATCACTATAATTATTGTTGTGC	+
DWNHWDGTDGMYMCWGKRKCHACHWNNWW	CM000681.2_12014847-12016815(-)_1|1|1x0	0	0.00160617	1.18214	0.187812	29	ATTTTGGTGGCCCCTGGGGCAACAAAAAT	AATAGGTTTATAATTGTTTTTATTATTATTGATATTC	+
DWNHWDGTDGMYMCWGKRKCHACHWNNWW	CM000680.2_5290860-5292204(-)_1|1|1x0	-5	0.00209434	1.54144	0.195479	16	ATTTTGGTGGCCCCTGGGGCAACAAAAAT	GCTCGTTCGTGTGGCC	+
DWNHWDGTDGMYMCWGKRKCHACHWNNWW	CM000685.2_46499845-46501375(-)_1|2|1x0	-9	0.00241409	1.77677	0.195479	20	ATTTTGGTGGCCCCTGGGGCAACAAAAAT	GCCACTGTGTCCACCAGTAGTC	+
DWNHWDGTDGMYMCWGKRKCHACHWNNWW	CM000681.2_11867252-11868566(+)_1|1|1x0	3	0.00250762	1.84561	0.195479	29	ATTTTGGTGGCCCCTGGGGCAACAAAAAT	TATATGTATATGGTGATAGACGTCATTATCGTTC	+
DWNHWDGTDGMYMCWGKRKCHACHWNNWW	CM000681.2_12463998-12465876(-)_1|2|1x0	0	0.00328277	2.41612	0.230167	29	ATTTTGGTGGCCCCTGGGGCAACAAAAAT	GTCGTCATTATCATTGTTATTATCATTATCGTTACTATTATTACTCTTATTATTC	+
DWNHWDGTDGMYMCWGKRKCHACHWNNWW	CM000667.2_178931151-178932696(+)_1|1|1x0	5	0.00383737	2.82431	0.230167	29	ATTTTGGTGGCCCCTGGGGCAACAAAAAT	GAGTTGACAATTATGACATTGAGAAAAATGAAAACCGTAC	+
DWNHWDGTDGMYMCWGKRKCHACHWNNWW	CM000681.2_19679130-19680297(+)_1|3|1x0	-3	0.00393679	2.89748	0.230167	22	ATTTTGGTGGCCCCTGGGGCAACAAAAAT	GTTGTTGCTATTGTTAACGTTC	+
DWNHWDGTDGMYMCWGKRKCHACHWNNWW	CM000681.2_22313606-22317173(+)_1|7|1x0	-6	0.00435106	3.20238	0.234819	19	ATTTTGGTGGCCCCTGGGGCAACAAAAAT	AGTGTCACCGGAGCCGTTC	+
DWNHWDGTDGMYMCWGKRKCHACHWNNWW	CM000665.2_44641886-44644217(+)_1|1|1x0	26	0.00492563	3.62527	0.24684	29	ATTTTGGTGGCCCCTGGGGCAACAAAAAT	AAATACAAAAACAATAATGTTCACATTATGGAGGTTAGAAAGGTGCGAGTTAGAATGACAATAGGGC	+
DWNHWDGTDGMYMCWGKRKCHACHWNNWW	CM000681.2_11616602-11617886(+)_1|2|1x0	-3	0.00631935	4.65104	0.265837	26	ATTTTGGTGGCCCCTGGGGCAACAAAAAT	ATGTTGTCCATTGTCATCTAGTACGTTGTTC	+
DWNHWDGTDGMYMCWGKRKCHACHWNNWW	CM000681.2_12186534-12187998(+)_1|1|1x0	6	0.00639263	4.70497	0.265837	29	ATTTTGGTGGCCCCTGGGGCAACAAAAAT	GTCGTTATTATAATGGTCACGTTTACCATAGTTGGTGTGC	+
DWNHWDGTDGMYMCWGKRKCHACHWNNWW	CM000681.2_52065109-52067770(-)_1|2|1x0	-3	0.00675631	4.97264	0.265837	22	ATTTTGGTGGCCCCTGGGGCAACAAAAAT	GGAGTGAACGCTGTTGTAACTC	+
DWNHWDGTDGMYMCWGKRKCHACHWNNWW	CM000678.2_71448095-71450000(-)_1|1|1x0	10	0.00682033	5.01976	0.265837	29	ATTTTGGTGGCCCCTGGGGCAACAAAAAT	GTTTCTGGTAATGGTGAGGGTAACAGTAGAAACAGTATTGTTTGTGGGC	+
DWNHWDGTDGMYMCWGKRKCHACHWNNWW	CM000681.2_40013576-40015778(+)_1|1|1x0	21	0.00723536	5.32522	0.266012	29	ATTTTGGTGGCCCCTGGGGCAACAAAAAT	TTGGCTGCTAGGGTGAGGAGGGTTAAGATTGCTAGGTTGGCTGCTACTGGTTTGTCGAGTACGAAAC	+
DWNHWDGTDGMYMCWGKRKCHACHWNNWW	CM000681.2_9295477-9296971(-)_1|2|1x0	-8	0.00761297	5.60314	0.266012	19	ATTTTGGTGGCCCCTGGGGCAACAAAAAT	ATCGGCTGGTCCATGTACC	+
DWNHWDGTDGMYMCWGKRKCHACHWNNWW	CM000681.2_2852335-2853949(+)_1|1|1x0	-9	0.00796229	5.86025	0.266012	20	ATTTTGGTGGCCCCTGGGGCAACAAAAAT	GTTATTATGGCCACTTTTATTGTTGTTGTTGCTGCTTCCGTGTGGC	+
DWNHWDGTDGMYMCWGKRKCHACHWNNWW	CM000669.2_149070425-149072531(-)_1|2|1x0	-6	0.00985505	7.25332	0.306478	23	ATTTTGGTGGCCCCTGGGGCAACAAAAAT	AGTGGCTTTTGGTCTATTAGGGCTAGTTTTGTATGGGTTC	+
DWNHWDGTDGMYMCWGKRKCHACHWNNWW	CM000678.2_49635470-49639265(-)_1|13|1x0	-7	0.0107426	7.90652	0.306478	10	ATTTTGGTGGCCCCTGGGGCAACAAAAAT	ACGCCGATGC	+
DWNHWDGTDGMYMCWGKRKCHACHWNNWW	CM000680.2_25224329-25227722(-)_1|13|1x0	-7	0.0107426	7.90652	0.306478	10	ATTTTGGTGGCCCCTGGGGCAACAAAAAT	ACGCCGATGC	+
DWNHWDGTDGMYMCWGKRKCHACHWNNWW	CM000681.2_51992882-51994856(-)_1|1|1x0	15	0.0110942	8.16532	0.306478	29	ATTTTGGTGGCCCCTGGGGCAACAAAAAT	GCTAATTCGATGACTTTTAGCGTTGTTACTGTTATTATTAGCATTTGGTTGGTGTGGC	+
DWNHWDGTDGMYMCWGKRKCHACHWNNWW	CM000681.2_11904595-11906095(+)_1|1|1x0	12	0.0117359	8.63765	0.306478	19	ATTTTGGTGGCCCCTGGGGCAACAAAAAT	TAGTGAACTGTTATATATGTCATTATCGTTC	+
DWNHWDGTDGMYMCWGKRKCHACHWNNWW	CM000681.2_9413277-9414780(-)_1|1|1x0	0	0.0124907	9.19318	0.306478	29	ATTTTGGTGGCCCCTGGGGCAACAAAAAT	AAAGTTGTTACTGATATGTCACCGATGACTATGTTTC	+
DWNHWDGTDGMYMCWGKRKCHACHWNNWW	CM000669.2_99486354-99487485(+)_1|1|1x0	-6	0.0125798	9.25873	0.306478	23	ATTTTGGTGGCCCCTGGGGCAACAAAAAT	TTTGATACGATGGCAACAATAAGGC	+
DWNHWDGTDGMYMCWGKRKCHACHWNNWW	CM000669.2_64978121-64979564(-)_1|2|1x0	-10	0.0126682	9.32382	0.306478	7	ATTTTGGTGGCCCCTGGGGCAACAAAAAT	ACAATGC	+
DWNHWDGTDGMYMCWGKRKCHACHWNNWW	CM000681.2_52765589-52767803(-)_1|2|1x0	-1	0.0139671	10.2798	0.326638	28	ATTTTGGTGGCCCCTGGGGCAACAAAAAT	TCGAGAGGGATAGAGATTATATACTACC	+
DWNHWDGTDGMYMCWGKRKCHACHWNNWW	CM000681.2_7082877-7083741(+)_1|1|1x0	-2	0.0149225	10.9829	0.337723	27	ATTTTGGTGGCCCCTGGGGCAACAAAAAT	AAGACTCTTAAGATTGCTAACAAGAAGGTTC	+
DWNHWDGTDGMYMCWGKRKCHACHWNNWW	CM000679.2_16622290-16624546(-)_1|2|1x0	17	0.0154399	11.3638	0.338513	29	ATTTTGGTGGCCCCTGGGGCAACAAAAAT	ATATCTGTTATGCGAATAAATTATAAGAGTATGACTAAGATAATTAATGGCC	+
DWNHWDGTDGMYMCWGKRKCHACHWNNWW	CM000664.2_218641955-218645120(-)_1|1|1x0	-4	0.016883	12.4259	0.358936	7	ATTTTGGTGGCCCCTGGGGCAACAAAAAT	TTGTTGC	+
DWNHWDGTDGMYMCWGKRKCHACHWNNWW	CM000681.2_57377054-57378182(+)_1|2|1x0	0	0.0181284	13.3425	0.374078	25	ATTTTGGTGGCCCCTGGGGCAACAAAAAT	TGTATTGCCGACACTGGAGCCGGTC	+
DWNHWDGTDGMYMCWGKRKCHACHWNNWW	CM000681.2_11948222-11950250(+)_1|3|1x0	1	0.0192474	14.1661	0.38582	24	ATTTTGGTGGCCCCTGGGGCAACAAAAAT	ATTATGTTGAAGAACTGGGTTATAC	+
DWNHWDGTDGMYMCWGKRKCHACHWNNWW	CM000678.2_49635470-49639265(-)_1|1|1x0	-4	0.0203409	14.9709	0.392714	13	ATTTTGGTGGCCCCTGGGGCAACAAAAAT	AGATGGGTTGAGC	+
DWNHWDGTDGMYMCWGKRKCHACHWNNWW	CM000681.2_12014847-12016815(-)_1|2|1x0	-6	0.0218104	16.0525	0.392714	19	ATTTTGGTGGCCCCTGGGGCAACAAAAAT	AATGACGTTTGGATGACTC	+
DWNHWDGTDGMYMCWGKRKCHACHWNNWW	CM000678.2_89226669-89228559(+)_1|2|1x0	18	0.0224413	16.5168	0.392714	19	ATTTTGGTGGCCCCTGGGGCAACAAAAAT	GGTAGAAGTATTTCCCTGTACATTATTGATACTGTGC	+
DWNHWDGTDGMYMCWGKRKCHACHWNNWW	CM000681.2_44010213-44011461(+)_1|2|1x0	-15	0.0226956	16.704	0.392714	10	ATTTTGGTGGCCCCTGGGGCAACAAAAAT	GTTGTTACTC	+
DWNHWDGTDGMYMCWGKRKCHACHWNNWW	CM000681.2_11805899-11807264(+)_1|2|1x0	0	0.0232259	17.0942	0.392714	19	ATTTTGGTGGCCCCTGGGGCAACAAAAAT	TGGTACGTTTTGGTTGTTC	+
DWNHWDGTDGMYMCWGKRKCHACHWNNWW	CM000680.2_25224329-25227722(-)_1|1|1x0	-4	0.0235095	17.303	0.392714	13	ATTTTGGTGGCCCCTGGGGCAACAAAAAT	CGATGGGTTTTGC	+
DWNHWDGTDGMYMCWGKRKCHACHWNNWW	CM000681.2_42224313-42226413(+)_1|6|1x0	-8	0.0235095	17.303	0.392714	13	ATTTTGGTGGCCCCTGGGGCAACAAAAAT	TGAACTATGGTTC	+
DWNHWDGTDGMYMCWGKRKCHACHWNNWW	CM000678.2_3436426-3437665(-)_1|2|1x0	-14	0.0245886	18.0972	0.401187	10	ATTTTGGTGGCCCCTGGGGCAACAAAAAT	TGGGTTTCCC	+
DWNHWDGTDGMYMCWGKRKCHACHWNNWW	CM000681.2_57872655-57875314(-)_1|3|1x0	48	0.0272286	20.0402	0.430742	19	ATTTTGGTGGCCCCTGGGGCAACAAAAAT	TGGTCCTCCACTTTGTGGTATAGCATTTGAACTGGAAAAATTTGAATAGTGAGTGTGAGTAGTGTGC	+
DWNHWDGTDGMYMCWGKRKCHACHWNNWW	CM000670.2_144807078-144808392(+)_1|2|1x0	-7	0.0291089	21.4241	0.430742	13	ATTTTGGTGGCCCCTGGGGCAACAAAAAT	ATGCTGAAGTTTC	+
DWNHWDGTDGMYMCWGKRKCHACHWNNWW	CM000681.2_19711354-19713124(-)_1|3|1x0	2	0.0291661	21.4663	0.430742	29	ATTTTGGTGGCCCCTGGGGCAACAAAAAT	TGAATTCGGATGATTATGTACGTTATTTTTATTATTGTTAACGTTC	+
DWNHWDGTDGMYMCWGKRKCHACHWNNWW	CM000664.2_218648602-218649622(-)_1|4|1x0	-14	0.0294723	21.6916	0.430742	7	ATTTTGGTGGCCCCTGGGGCAACAAAAAT	TTGGTCC	+
DWNHWDGTDGMYMCWGKRKCHACHWNNWW	CM000663.2_246986969-246988304(-)_1|2|1x0	7	0.0298992	22.0058	0.430742	21	ATTTTGGTGGCCCCTGGGGCAACAAAAAT	ATTAGAAATAATAATAGAAACAACGCTC	+
DWNHWDGTDGMYMCWGKRKCHACHWNNWW	CM000681.2_37611310-37613260(+)_1|2|1x0	12	0.0300837	22.1416	0.430742	29	ATTTTGGTGGCCCCTGGGGCAACAAAAAT	AGAAGTTCGATGAAGAATTTTACTACTGATAATGATAATATGGATTTTC	+
DWNHWDGTDGMYMCWGKRKCHACHWNNWW	CM000681.2_56621077-56622754(+)_1|1|1x0	5	0.0316028	23.2597	0.437557	29	ATTTTGGTGGCCCCTGGGGCAACAAAAAT	GAGTTGACAATTATGAAAGGTCGAAGAATGAAAATCATGC	+
DWNHWDGTDGMYMCWGKRKCHACHWNNWW	CM000681.2_37126982-37129055(+)_1|1|1x0	38	0.031807	23.41	0.437557	20	ATTTTGGTGGCCCCTGGGGCAACAAAAAT	ATGGGATTTATGATGAGAATGGTGGTGATTATGATGAACATAATAGTGATAATGAGGC	+
DWNHWDGTDGMYMCWGKRKCHACHWNNWW	CM000685.2_47412355-47413591(+)_1|1|1x0	3	0.0332818	24.4954	0.443256	29	ATTTTGGTGGCCCCTGGGGCAACAAAAAT	TGGAGTATGATTATTACTATGATTACCATGAATAAGC	+
DWNHWDGTDGMYMCWGKRKCHACHWNNWW	CM000681.2_22087912-22089439(+)_1|3|1x0	-4	0.0334849	24.6449	0.443256	13	ATTTTGGTGGCCCCTGGGGCAACAAAAAT	ATGAGGAGAGAGC	+
DWNHWDGTDGMYMCWGKRKCHACHWNNWW	CM000681.2_22975470-22977174(-)_1|1|1x0	-7	0.0358878	26.4134	0.447657	13	ATTTTGGTGGCCCCTGGGGCAACAAAAAT	AAGTCGATGTCGC	+
DWNHWDGTDGMYMCWGKRKCHACHWNNWW	CM000681.2_23145206-23146553(+)_1|3|1x0	-4	0.0358878	26.4134	0.447657	13	ATTTTGGTGGCCCCTGGGGCAACAAAAAT	GGGCTGACATGGC	+
DWNHWDGTDGMYMCWGKRKCHACHWNNWW	CM000670.2_56166245-56167505(-)_1|1|1x0	-1	0.0363696	26.768	0.447657	10	ATTTTGGTGGCCCCTGGGGCAACAAAAAT	ATAGTGGGGC	+
DWNHWDGTDGMYMCWGKRKCHACHWNNWW	CM000681.2_36996150-36997596(+)_1|4|1x0	-7	0.0363696	26.768	0.447657	10	ATTTTGGTGGCCCCTGGGGCAACAAAAAT	TTGGTCGCGC	+
DWNHWDGTDGMYMCWGKRKCHACHWNNWW	CM000681.2_2933491-2934853(-)_1|1|1x0	-3	0.0384445	28.2952	0.459015	13	ATTTTGGTGGCCCCTGGGGCAACAAAAAT	CTTTACGATGTCC	+
DWNHWDGTDGMYMCWGKRKCHACHWNNWW	CM000678.2_49635470-49639265(-)_1|3|1x0	-7	0.0386008	28.4102	0.459015	7	ATTTTGGTGGCCCCTGGGGCAACAAAAAT	TTGGCCC	+
DWNHWDGTDGMYMCWGKRKCHACHWNNWW	CM000681.2_37564600-37566379(-)_1|2|1x0	-1	0.0406134	29.8914	0.474897	28	ATTTTGGTGGCCCCTGGGGCAACAAAAAT	AACGTGAGGATTATGATGAAGAAGATGATGTGTATTTTTATGACGC	+
DWNHWDGTDGMYMCWGKRKCHACHWNNWW	CM000674.2_133202109-133204527(+)_1|1|1x0	8	0.0425621	31.3257	0.489525	29	ATTTTGGTGGCCCCTGGGGCAACAAAAAT	ACAATGGTTATTTTGTTGATTTTGAATATTAATATTTTGATTTTGAATATTAATATTTTGATTAAGAAGC	+
DWNHWDGTDGMYMCWGKRKCHACHWNNWW	CM000681.2_57978303-57980349(-)_1|1|1x0	7	0.0438821	32.2972	0.496567	29	ATTTTGGTGGCCCCTGGGGCAACAAAAAT	ATCTTGACCTGTAGAGGAACCTGTGTCTGTTGTTGTGTCC	+
DYAAACACAMACASMAACACAMASMCAVA	CM000681.2_37185229-37187395(-)_1|2|1x0	9	2.07869e-05	0.0152992	0.0150866	29	ACAAACACACACAGAAACACACACACACA	ATAAACTTGATAGACATTAAGATAAAATCAAATATTTGGATATTTC	+
DYAAACACAMACASMAACACAMASMCAVA	CM000681.2_58356141-58357677(-)_1|1|1x0	10	0.0010748	0.791049	0.281046	29	ACAAACACACACAGAAACACACACACACA	AATTTGGCGTTCAAAAATAACATGAAAAATATGAATAATAAAC	+
DYAAACACAMACASMAACACAMASMCAVA	CM000681.2_37151591-37153706(-)_1|2|1x0	9	0.00116171	0.85502	0.281046	29	ACAAACACACACAGAAACACACACACACA	ATAGACTTGATAGACATTAAGATAAGATCAAATATTAGAATATTTC	+
DYAAACACAMACASMAACACAMASMCAVA	CM000667.2_178931151-178932696(+)_1|1|1x0	5	0.00256406	1.88715	0.465232	29	ACAAACACACACAGAAACACACACACACA	GAGTTGACAATTATGACATTGAGAAAAATGAAAACCGTAC	+
GCAGYMKRTCYCYYAGCASAGCKCKMGMGCTSTGCTRRGRGAYMKRCTGC	CM000679.2_5180898-5184298(-)_1|4|1x0	-33	0.0004451	0.327593	0.314661	17	GCAGTCTATCTCTTAGCAGAGCTCTAGAGCTCTGCTAGGAGATCGACTGC	TTTATGAGATCCGCAGCTC	+
GCAGYMKRTCYCYYAGCASAGCKCKMGMGCTSTGCTRRGRGAYMKRCTGC	CM000673.2_123725999-123727124(-)_1|2|1x0	-11	0.00135901	1.00023	0.340766	13	GCAGTCTATCTCTTAGCAGAGCTCTAGAGCTCTGCTAGGAGATCGACTGC	GTTAGCATAGCTC	+
GCAGYMKRTCYCYYAGCASAGCKCKMGMGCTSTGCTRRGRGAYMKRCTGC	CM000671.2_101407900-101409646(+)_1|1|1x0	-12	0.00144608	1.06431	0.340766	31	GCAGTCTATCTCTTAGCAGAGCTCTAGAGCTCTGCTAGGAGATCGACTGC	ATGGAAACGAGCATGTGTGTAGCTACGAGGC	+
GCAGYMKRTCYCYYAGCASAGCKCKMGMGCTSTGCTRRGRGAYMKRCTGC	CM000663.2_119622707-119624186(-)_1|2|1x0	-30	0.00267256	1.96701	0.351354	10	GCAGTCTATCTCTTAGCAGAGCTCTAGAGCTCTGCTAGGAGATCGACTGC	TGTTCTAGGC	+
GCAGYMKRTCYCYYAGCASAGCKCKMGMGCTSTGCTRRGRGAYMKRCTGC	CM000681.2_21116742-21118329(+)_1|1|1x0	-18	0.0032889	2.42063	0.351354	32	GCAGTCTATCTCTTAGCAGAGCTCTAGAGCTCTGCTAGGAGATCGACTGC	AAGAAGAAAAGTTGTGCTTGGATTAGTACTGTGAGTC	+
GCAGYMKRTCYCYYAGCASAGCKCKMGMGCTSTGCTRRGRGAYMKRCTGC	CM000681.2_21382801-21384611(+)_1|1|1x0	-33	0.00347903	2.56056	0.351354	7	GCAGTCTATCTCTTAGCAGAGCTCTAGAGCTCTGCTAGGAGATCGACTGC	GCTAGTC	+
GCAGYMKRTCYCYYAGCASAGCKCKMGMGCTSTGCTRRGRGAYMKRCTGC	CM000681.2_21422848-21424981(+)_1|1|1x0	-33	0.00347903	2.56056	0.351354	7	GCAGTCTATCTCTTAGCAGAGCTCTAGAGCTCTGCTAGGAGATCGACTGC	GCTAGTC	+
GCAGYMKRTCYCYYAGCASAGCKCKMGMGCTSTGCTRRGRGAYMKRCTGC	CM000678.2_3089093-3090701(-)_1|3|1x0	-28	0.00525408	3.867	0.463842	13	GCAGTCTATCTCTTAGCAGAGCTCTAGAGCTCTGCTAGGAGATCGACTGC	GCAGTGATATGGC	+
GCAGYMKRTCYCYYAGCASAGCKCKMGMGCTSTGCTRRGRGAYMKRCTGC	CM000679.2_5180898-5184298(-)_1|2|1x0	0	0.0059051	4.34615	0.463842	7	GCAGTCTATCTCTTAGCAGAGCTCTAGAGCTCTGCTAGGAGATCGACTGC	GCAGCTC	+
GCAKCWRGWRRGSSCYYWCYWGMTGCNDS	CM000681.2_23359405-23362753(-)_1|1|1x0	0	0.000189044	0.139137	0.126913	29	GCATCTGGAAGGGCCCTTCCTGCTGCATC	ACAGCTACTAAGGTGACTGTGGCTGCTACAACTC	+
GCAKCWRGWRRGSSCYYWCYWGMTGCNDS	CM000669.2_99493531-99494713(-)_1|2|1x0	3	0.00182445	1.34279	0.448678	7	GCATCTGGAAGGGCCCTTCCTGCTGCATC	GGAACATCAC	+
GCAKCWRGWRRGSSCYYWCYWGMTGCNDS	CM000668.2_28245118-28246417(-)_1|2|1x0	-19	0.0033811	2.48849	0.448678	7	GCATCTGGAAGGGCCCTTCCTGCTGCATC	ATGCTGC	+
GCAKCWRGWRRGSSCYYWCYWGMTGCNDS	CM000681.2_2933491-2934853(-)_1|1|1x0	-15	0.00511273	3.76297	0.448678	13	GCATCTGGAAGGGCCCTTCCTGCTGCATC	CTTTACGATGTCC	+
GCAKCWRGWRRGSSCYYWCYWGMTGCNDS	CM000679.2_5180898-5184298(-)_1|2|1x0	0	0.00514388	3.7859	0.448678	7	GCATCTGGAAGGGCCCTTCCTGCTGCATC	GCAGCTC	+
GCAKCWRGWRRGSSCYYWCYWGMTGCNDS	CM000681.2_2916852-2918286(+)_1|2|1x0	6	0.00534167	3.93147	0.448678	29	GCATCTGGAAGGGCCCTTCCTGCTGCATC	ATTACTTTCACTGTCACTGTCTCGGTTGCTGTCGGGC	+
GCAKCWRGWRRGSSCYYWCYWGMTGCNDS	CM000681.2_22975470-22977174(-)_1|2|1x0	0	0.00591156	4.35091	0.448678	29	GCATCTGGAAGGGCCCTTCCTGCTGCATC	AGAGCTATTTAGAATATTGCTGCTATTACCC	+
GCAKCWRGWRRGSSCYYWCYWGMTGCNDS	CM000678.2_89226669-89228559(+)_1|2|1x0	6	0.00593799	4.37036	0.448678	29	GCATCTGGAAGGGCCCTTCCTGCTGCATC	GGTAGAAGTATTTCCCTGTACATTATTGATACTGTGC	+
GCAKCWRGWRRGSSCYYWCYWGMTGCNDS	CM000681.2_51872534-51873755(-)_1|1|1x0	-7	0.00601502	4.42705	0.448678	22	GCATCTGGAAGGGCCCTTCCTGCTGCATC	GCTAGGGCTAAAGTGATGACGC	+
GCAKCWRGWRRGSSCYYWCYWGMTGCNDS	CM000681.2_52765589-52767803(-)_1|2|1x0	1	0.00747611	5.50242	0.498102	27	GCATCTGGAAGGGCCCTTCCTGCTGCATC	TCGAGAGGGATAGAGATTATATACTACC	+
GCAKCWRGWRRGSSCYYWCYWGMTGCNDS	CM000669.2_149070425-149072531(-)_1|2|1x0	9	0.0081615	6.00686	0.498102	29	GCATCTGGAAGGGCCCTTCCTGCTGCATC	AGTGGCTTTTGGTCTATTAGGGCTAGTTTTGTATGGGTTC	+
GCCCTGTRATTATTAAACTCTTTCTCTRCTGCAACACCTGY	CM000681.2_19933153-19934815(+)_1|1|1x0	3	0.000597281	0.439599	0.439032	41	GCCCTGTGATTATTAAACTCTTTCTCTGCTGCAACACCTGC	GTTACTAGTACAGTAGTAGCTATTGCTGCTATTACAACAGCTATTACAC	+
GGAAATACAGRGGAYAGARGAACATGTTAAAYRACACCAYRRGGATGCAA	CM000678.2_3089093-3090701(-)_1|4|1x0	-9	0.000731728	0.538552	0.178143	10	GGAAATACAGGGGACAGAGGAACATGTTAAATGACACCATGGGGATGCAA	GGGGACGGAC	+
GGAAATACAGRGGAYAGARGAACATGTTAAAYRACACCAYRRGGATGCAA	CM000681.2_22391518-22393009(-)_1|1|1x0	-12	0.000737165	0.542554	0.178143	38	GGAAATACAGGGGACAGAGGAACATGTTAAATGACACCATGGGGATGCAA	GCTAGAACAAATTGGACATGGACAACAAAATGGAACAGTC	+
GGAAATACAGRGGAYAGARGAACATGTTAAAYRACACCAYRRGGATGCAA	CM000665.2_44658672-44659944(+)_1|1|1x0	-25	0.000957708	0.704873	0.178143	13	GGAAATACAGGGGACAGAGGAACATGTTAAATGACACCATGGGGATGCAA	GTTAAAAAAAAAC	+
GGAAATACAGRGGAYAGARGAACATGTTAAAYRACACCAYRRGGATGCAA	CM000679.2_5180898-5184298(-)_1|1|1x0	-12	0.00100533	0.739926	0.178143	25	GGAAATACAGGGGACAGAGGAACATGTTAAATGACACCATGGGGATGCAA	GTCAGACGAACAGACGAAAAAAAGC	+
GGAAATACAGRGGAYAGARGAACATGTTAAAYRACACCAYRRGGATGCAA	CM000681.2_57926152-57928078(-)_1|2|1x0	5	0.0014921	1.09819	0.211518	32	GGAAATACAGGGGACAGAGGAACATGTTAAATGACACCATGGGGATGCAA	GTAGTAAACTGTAAGGGGACAAAAACAATTATTAGGC	+
GGAAATACAGRGGAYAGARGAACATGTTAAAYRACACCAYRRGGATGCAA	CM000678.2_30524519-30526127(-)_1|1|1x0	-11	0.003112	2.29043	0.342998	31	GGAAATACAGGGGACAGAGGAACATGTTAAATGACACCATGGGGATGCAA	GCAATGATGGTAGTAATAGACGACTCAATGC	+
GGAAATACAGRGGAYAGARGAACATGTTAAAYRACACCAYRRGGATGCAA	CM000681.2_55613495-55616795(+)_1|1|1x0	-25	0.00338744	2.49315	0.342998	7	GGAAATACAGGGGACAGAGGAACATGTTAAATGACACCATGGGGATGCAA	GTTAGAC	+
GGGCRYKGTGGYRKGCGCCTGTARTCCCAGCWACTYGGGAGGYTGAGGCA	CM000681.2_23359405-23362753(-)_1|1|1x0	-26	0.00133531	0.982788	0.380443	24	GGGCGTGGTGGCAGGCGCCTGTAATCCCAGCTACTTGGGAGGCTGAGGCA	ACAGCTACTAAGGTGACTGTGGCTGCTACAACTC	+
GGGCRYKGTGGYRKGCGCCTGTARTCCCAGCWACTYGGGAGGYTGAGGCA	CM000670.2_7357978-7358584(-)_1|1|1x0	-37	0.00149213	1.09821	0.380443	7	GGGCGTGGTGGCAGGCGCCTGTAATCCCAGCTACTTGGGAGGCTGAGGCA	GGAGGTC	+
GGGCRYKGTGGYRKGCGCCTGTARTCCCAGCWACTYGGGAGGYTGAGGCA	CM000674.2_48342975-48343764(-)_1|2|1x0	-36	0.00162384	1.19515	0.380443	7	GGGCGTGGTGGCAGGCGCCTGTAATCCCAGCTACTTGGGAGGCTGAGGCA	GGGGGGC	+
GGGCTAGCCYVGGM	CM000669.2_99493531-99494713(-)_1|1|1x0	0	0.00108251	0.796726	0.323	10	GGGCTAGCCTGGGA	GGAATAGCAC	+
GGGCTAGCCYVGGM	CM000674.2_133120286-133121990(-)_1|1|1x0	12	0.00192333	1.41557	0.323	10	GGGCTAGCCTGGGA	ATAGTTGTTAGTTATATAGCCC	+
GGGCTAGCCYVGGM	CM000668.2_28365337-28366282(+)_1|1|1x0	0	0.00206729	1.52152	0.323	14	GGGCTAGCCTGGGA	GGGATATCTATCGTAC	+
GGGCTAGCCYVGGM	CM000678.2_4752378-4753089(-)_1|1|1x0	3	0.00221319	1.62891	0.323	13	GGGCTAGCCTGGGA	TCGTGTATACACTGGC	+
GGGCTAGCCYVGGM	CM000681.2_21382801-21384611(+)_1|1|1x0	-2	0.00267026	1.96531	0.323	7	GGGCTAGCCTGGGA	GCTAGTC	+
GGGCTAGCCYVGGM	CM000681.2_21422848-21424981(+)_1|1|1x0	-2	0.00267026	1.96531	0.323	7	GGGCTAGCCTGGGA	GCTAGTC	+
GGGCTAGCCYVGGM	CM000681.2_21056566-21058018(+)_1|1|1x0	21	0.00454573	3.34565	0.42485	13	GGGCTAGCCTGGGA	AAAAGGAACGCTTGGACATGGTGGACAGCTAGTC	+
GGGCTAGCCYVGGM	CM000681.2_21182558-21184031(+)_1|1|1x0	24	0.00509025	3.74643	0.42485	13	GGGCTAGCCTGGGA	ACAAAGACAATGAACGCTTGGACATGGACAGCTAGTC	+
GGGCTAGCCYVGGM	CM000679.2_5091444-5093010(+)_1|1|1x0	0	0.00526838	3.87753	0.42485	14	GGGCTAGCCTGGGA	GGGATAGTCAGGGCCGTAGTAGTTAATATACGAGTTAGAC	+
GGMTCACTKSAGCCYMGRMSKYCKRGGCTSMAGTGAKCCDC	CM000670.2_245117-246359(+)_1|1|1x0	1	0.00064693	0.47614	0.293626	33	GGATCACTTGAGCCTCGAACTCCGAGGCTCAAGTGATCCTC	AAGTTGGCTGCCGCCAGTGAGTCTGAGTCTGAGC	+
GGMTCACTKSAGCCYMGRMSKYCKRGGCTSMAGTGAKCCDC	CM000681.2_2916852-2918286(+)_1|2|1x0	-2	0.000811274	0.597098	0.293626	37	GGATCACTTGAGCCTCGAACTCCGAGGCTCAAGTGATCCTC	ATTACTTTCACTGTCACTGTCTCGGTTGCTGTCGGGC	+
GGMTCACTKSAGCCYMGRMSKYCKRGGCTSMAGTGAKCCDC	CM000681.2_51872534-51873755(-)_1|1|1x0	-20	0.00192426	1.41626	0.464302	21	GGATCACTTGAGCCTCGAACTCCGAGGCTCAAGTGATCCTC	GCTAGGGCTAAAGTGATGACGC	+
GGYTKGBTTCCTGGGCTGGTTABTRKAGATARKGGKYTGRYTTCCTGGR	CM000674.2_133202109-133204527(+)_1|1|1x0	21	0.0007135	0.525136	0.212819	49	GGTTGGCTTCCTGGGCTGGTTACTGTAGATAGTGGTCTGACTTCCTGGA	ACAATGGTTATTTTGTTGATTTTGAATATTAATATTTTGATTTTGAATATTAATATTTTGATTAAGAAGC	+
GGYTKGBTTCCTGGGCTGGTTABTRKAGATARKGGKYTGRYTTCCTGGR	CM000678.2_89226669-89228559(+)_1|2|1x0	0	0.000804491	0.592105	0.212819	37	GGTTGGCTTCCTGGGCTGGTTACTGTAGATAGTGGTCTGACTTCCTGGA	GGTAGAAGTATTTCCCTGTACATTATTGATACTGTGC	+
GGYTKGBTTCCTGGGCTGGTTABTRKAGATARKGGKYTGRYTTCCTGGR	CM000671.2_111541577-111543167(+)_1|1|1x0	-9	0.00096511	0.710321	0.212819	34	GGTTGGCTTCCTGGGCTGGTTACTGTAGATAGTGGTCTGACTTCCTGGA	GTAATGCTAGTTACTGCAGCTATCTGTGTCTTTC	+
GGYTKGBTTCCTGGGCTGGTTABTRKAGATARKGGKYTGRYTTCCTGGR	CM000681.2_12463998-12465876(-)_1|2|1x0	12	0.00132543	0.97552	0.219206	43	GGTTGGCTTCCTGGGCTGGTTACTGTAGATAGTGGTCTGACTTCCTGGA	GTCGTCATTATCATTGTTATTATCATTATCGTTACTATTATTACTCTTATTATTC	+
GGYTKGBTTCCTGGGCTGGTTABTRKAGATARKGGKYTGRYTTCCTGGR	CM000681.2_12014847-12016815(-)_1|1|1x0	3	0.00309057	2.27466	0.363408	34	GGTTGGCTTCCTGGGCTGGTTACTGTAGATAGTGGTCTGACTTCCTGGA	AATAGGTTTATAATTGTTTTTATTATTATTGATATTC	+
GGYTKGBTTCCTGGGCTGGTTABTRKAGATARKGGKYTGRYTTCCTGGR	CM000665.2_114236255-114237308(-)_1|2|1x0	-18	0.00331801	2.44205	0.363408	7	GGTTGGCTTCCTGGGCTGGTTACTGTAGATAGTGGTCTGACTTCCTGGA	GTTATTC	+
GGYTKGBTTCCTGGGCTGGTTABTRKAGATARKGGKYTGRYTTCCTGGR	CM000669.2_149178592-149179798(+)_1|1|1x0	-9	0.00424062	3.12109	0.363408	22	GGTTGGCTTCCTGGGCTGGTTACTGTAGATAGTGGTCTGACTTCCTGGA	GCTTGGGGGGTCGTTGGCGGTC	+
GGYTKGBTTCCTGGGCTGGTTABTRKAGATARKGGKYTGRYTTCCTGGR	CM000669.2_57119842-57121243(-)_1|1|1x0	-21	0.00469977	3.45903	0.363408	13	GGTTGGCTTCCTGGGCTGGTTACTGTAGATAGTGGTCTGACTTCCTGGA	ACTGTGGATAATC	+
GGYTKGBTTCCTGGGCTGGTTABTRKAGATARKGGKYTGRYTTCCTGGR	CM000681.2_52949697-52951615(-)_1|1|1x0	8	0.00651633	4.79602	0.363408	38	GGTTGGCTTCCTGGGCTGGTTACTGTAGATAGTGGTCTGACTTCCTGGA	ACCACAATAAAAGGGGAGATGAAGGGGCTAATGATCCTAAGAGTTC	+
GGYTKGBTTCCTGGGCTGGTTABTRKAGATARKGGKYTGRYTTCCTGGR	CM000681.2_19711354-19713124(-)_1|3|1x0	-6	0.00676574	4.97959	0.363408	43	GGTTGGCTTCCTGGGCTGGTTACTGTAGATAGTGGTCTGACTTCCTGGA	TGAATTCGGATGATTATGTACGTTATTTTTATTATTGTTAACGTTC	+
GGYTKGBTTCCTGGGCTGGTTABTRKAGATARKGGKYTGRYTTCCTGGR	CM000681.2_19679130-19680297(+)_1|3|1x0	-15	0.00777475	5.72222	0.363408	22	GGTTGGCTTCCTGGGCTGGTTACTGTAGATAGTGGTCTGACTTCCTGGA	GTTGTTGCTATTGTTAACGTTC	+
GGYTKGBTTCCTGGGCTGGTTABTRKAGATARKGGKYTGRYTTCCTGGR	CM000668.2_28245118-28246417(-)_1|1|1x0	-12	0.00787072	5.79285	0.363408	16	GGTTGGCTTCCTGGGCTGGTTACTGTAGATAGTGGTCTGACTTCCTGGA	GGGATAAATATCGTAC	+
GGYTKGBTTCCTGGGCTGGTTABTRKAGATARKGGKYTGRYTTCCTGGR	CM000665.2_141442271-141445973(+)_1|3|1x0	-21	0.00790355	5.81702	0.363408	13	GGTTGGCTTCCTGGGCTGGTTACTGTAGATAGTGGTCTGACTTCCTGGA	ACTGCGAATATGC	+
GGYTKGBTTCCTGGGCTGGTTABTRKAGATARKGGKYTGRYTTCCTGGR	CM000684.2_20405039-20406965(+)_1|1|1x0	-3	0.00852438	6.27395	0.363408	37	GGTTGGCTTCCTGGGCTGGTTACTGTAGATAGTGGTCTGACTTCCTGGA	TGTGTAATTAGGAATGTTATTGGAGTCATTAATATAC	+
GGYTKGBTTCCTGGGCTGGTTABTRKAGATARKGGKYTGRYTTCCTGGR	CM000681.2_12580487-12581762(-)_1|3|1x0	-15	0.00906507	6.67189	0.363408	7	GGTTGGCTTCCTGGGCTGGTTACTGTAGATAGTGGTCTGACTTCCTGGA	GTGGTTC	+
GGYTKGBTTCCTGGGCTGGTTABTRKAGATARKGGKYTGRYTTCCTGGR	CM000668.2_28365337-28366282(+)_1|1|1x0	-12	0.00934309	6.87651	0.363408	16	GGTTGGCTTCCTGGGCTGGTTACTGTAGATAGTGGTCTGACTTCCTGGA	GGGATATCTATCGTAC	+
GGYTKGBTTCCTGGGCTGGTTABTRKAGATARKGGKYTGRYTTCCTGGR	CM000681.2_40013576-40015778(+)_1|1|1x0	25	0.00970014	7.1393	0.363408	42	GGTTGGCTTCCTGGGCTGGTTACTGTAGATAGTGGTCTGACTTCCTGGA	TTGGCTGCTAGGGTGAGGAGGGTTAAGATTGCTAGGTTGGCTGCTACTGGTTTGTCGAGTACGAAAC	+
GGYTKGBTTCCTGGGCTGGTTABTRKAGATARKGGKYTGRYTTCCTGGR	CM000681.2_57443034-57445482(+)_1|4|1x0	-18	0.00988808	7.27763	0.363408	16	GGTTGGCTTCCTGGGCTGGTTACTGTAGATAGTGGTCTGACTTCCTGGA	ATTGCTAGGGCTAGGC	+
GGYTKGBTTCCTGGGCTGGTTABTRKAGATARKGGKYTGRYTTCCTGGR	CM000665.2_44446577-44448893(-)_1|4|1x0	-27	0.0117623	8.65705	0.395734	7	GGTTGGCTTCCTGGGCTGGTTACTGTAGATAGTGGTCTGACTTCCTGGA	GATAATC	+
GGYTKGBTTCCTGGGCTGGTTABTRKAGATARKGGKYTGRYTTCCTGGR	CM000681.2_36996150-36997596(+)_1|3|1x0	-12	0.0132507	9.75251	0.395734	10	GGTTGGCTTCCTGGGCTGGTTACTGTAGATAGTGGTCTGACTTCCTGGA	GGATTTTTTC	+
GGYTKGBTTCCTGGGCTGGTTABTRKAGATARKGGKYTGRYTTCCTGGR	CM000681.2_12580487-12581762(-)_1|2|1x0	-17	0.0136191	10.0237	0.395734	31	GGTTGGCTTCCTGGGCTGGTTACTGTAGATAGTGGTCTGACTTCCTGGA	GGTTGTTGCATAGGATACATTGTTGTTATGC	+
GGYTKGBTTCCTGGGCTGGTTABTRKAGATARKGGKYTGRYTTCCTGGR	CM000671.2_66917746-66920743(+)_1|2|1x0	0	0.0138344	10.1821	0.395734	40	GGTTGGCTTCCTGGGCTGGTTACTGTAGATAGTGGTCTGACTTCCTGGA	ATCAGAATTTGAATAATTATTATTGTTATTATTAGTTGGC	+
GGYTKGBTTCCTGGGCTGGTTABTRKAGATARKGGKYTGRYTTCCTGGR	CM000679.2_16622290-16624546(-)_1|2|1x0	-6	0.0144421	10.6294	0.395734	43	GGTTGGCTTCCTGGGCTGGTTACTGTAGATAGTGGTCTGACTTCCTGGA	ATATCTGTTATGCGAATAAATTATAAGAGTATGACTAAGATAATTAATGGCC	+
GGYTKGBTTCCTGGGCTGGTTABTRKAGATARKGGKYTGRYTTCCTGGR	CM000681.2_57872655-57875314(-)_1|3|1x0	17	0.0149018	10.9677	0.395734	49	GGTTGGCTTCCTGGGCTGGTTACTGTAGATAGTGGTCTGACTTCCTGGA	TGGTCCTCCACTTTGTGGTATAGCATTTGAACTGGAAAAATTTGAATAGTGAGTGTGAGTAGTGTGC	+
GGYTKGBTTCCTGGGCTGGTTABTRKAGATARKGGKYTGRYTTCCTGGR	CM000681.2_57536998-57538924(+)_1|3|1x0	-15	0.0152726	11.2407	0.395734	10	GGTTGGCTTCCTGGGCTGGTTACTGTAGATAGTGGTCTGACTTCCTGGA	GTGGGTATTC	+
GGYTKGBTTCCTGGGCTGGTTABTRKAGATARKGGKYTGRYTTCCTGGR	CM000681.2_44386474-44388142(-)_1|2|1x0	-12	0.0157141	11.5656	0.395734	28	GGTTGGCTTCCTGGGCTGGTTACTGTAGATAGTGGTCTGACTTCCTGGA	AAGTCGTTTATTAGAATTAAAATTATGC	+
GGYTKGBTTCCTGGGCTGGTTABTRKAGATARKGGKYTGRYTTCCTGGR	CM000667.2_178882611-178884288(+)_1|1|1x0	-21	0.0188368	13.8639	0.395734	10	GGTTGGCTTCCTGGGCTGGTTACTGTAGATAGTGGTCTGACTTCCTGGA	ACTATAGCTC	+
GGYTKGBTTCCTGGGCTGGTTABTRKAGATARKGGKYTGRYTTCCTGGR	CM000667.2_72460014-72461577(-)_1|1|1x0	-11	0.0192991	14.2041	0.395734	22	GGTTGGCTTCCTGGGCTGGTTACTGTAGATAGTGGTCTGACTTCCTGGA	AGAATTGTTTTTGGAAGATAGC	+
GGYTKGBTTCCTGGGCTGGTTABTRKAGATARKGGKYTGRYTTCCTGGR	CM000681.2_42078540-42081294(+)_1|6|1x0	-18	0.0193419	14.2356	0.395734	19	GGTTGGCTTCCTGGGCTGGTTACTGTAGATAGTGGTCTGACTTCCTGGA	GTTTTGACAGATGGGGTGC	+
GGYTKGBTTCCTGGGCTGGTTABTRKAGATARKGGKYTGRYTTCCTGGR	CM000681.2_52880598-52882014(-)_1|1|1x0	0	0.01935	14.2416	0.395734	34	GGTTGGCTTCCTGGGCTGGTTACTGTAGATAGTGGTCTGACTTCCTGGA	GGAGGGTTTATTGGGCCAGTGAGAACAGGTTGTC	+
GGYTKGBTTCCTGGGCTGGTTABTRKAGATARKGGKYTGRYTTCCTGGR	CM000669.2_149070425-149072531(-)_1|2|1x0	3	0.0199423	14.6775	0.395734	37	GGTTGGCTTCCTGGGCTGGTTACTGTAGATAGTGGTCTGACTTCCTGGA	AGTGGCTTTTGGTCTATTAGGGCTAGTTTTGTATGGGTTC	+
GGYTKGBTTCCTGGGCTGGTTABTRKAGATARKGGKYTGRYTTCCTGGR	CM000681.2_12186534-12187998(+)_1|1|1x0	3	0.0206738	15.2159	0.395734	37	GGTTGGCTTCCTGGGCTGGTTACTGTAGATAGTGGTCTGACTTCCTGGA	GTCGTTATTATAATGGTCACGTTTACCATAGTTGGTGTGC	+
GGYTKGBTTCCTGGGCTGGTTABTRKAGATARKGGKYTGRYTTCCTGGR	CM000681.2_36638655-36640215(-)_1|2|1x0	-18	0.0219034	16.1209	0.395734	28	GGTTGGCTTCCTGGGCTGGTTACTGTAGATAGTGGTCTGACTTCCTGGA	TTTAGTGGATTCTTTAGTATGATAGTTC	+
GGYTKGBTTCCTGGGCTGGTTABTRKAGATARKGGKYTGRYTTCCTGGR	CM000681.2_52652670-52654434(-)_1|1|1x0	6	0.0222479	16.3745	0.395734	37	GGTTGGCTTCCTGGGCTGGTTACTGTAGATAGTGGTCTGACTTCCTGGA	GTCATTACTAAAATGCTACGAATGGCTAATCTAGTTGGAGGTC	+
GGYTKGBTTCCTGGGCTGGTTABTRKAGATARKGGKYTGRYTTCCTGGR	CM000681.2_22179609-22181656(-)_1|1|1x0	-15	0.0222479	16.3745	0.395734	34	GGTTGGCTTCCTGGGCTGGTTACTGTAGATAGTGGTCTGACTTCCTGGA	ACTGTGATTGCTACTATTCGGGGGGTGATTCGGAAGGTGTCGC	+
GGYTKGBTTCCTGGGCTGGTTABTRKAGATARKGGKYTGRYTTCCTGGR	CM000681.2_52415074-52416736(+)_1|1|1x0	9	0.0230485	16.9637	0.395734	37	GGTTGGCTTCCTGGGCTGGTTACTGTAGATAGTGGTCTGACTTCCTGGA	ACTATAATTGAAAAGTTTTCCGCATGGATTACGGGAAGGAAGAGAC	+
GGYTKGBTTCCTGGGCTGGTTABTRKAGATARKGGKYTGRYTTCCTGGR	CM000681.2_37611310-37613260(+)_1|2|1x0	15	0.0231363	17.0283	0.395734	34	GGTTGGCTTCCTGGGCTGGTTACTGTAGATAGTGGTCTGACTTCCTGGA	AGAAGTTCGATGAAGAATTTTACTACTGATAATGATAATATGGATTTTC	+
GGYTKGBTTCCTGGGCTGGTTABTRKAGATARKGGKYTGRYTTCCTGGR	CM000681.2_36340226-36341768(-)_1|1|1x0	0	0.0247171	18.1918	0.395734	40	GGTTGGCTTCCTGGGCTGGTTACTGTAGATAGTGGTCTGACTTCCTGGA	AGAAATATTATTATGGGTATTACCGGAGATACTGGAATGC	+
GGYTKGBTTCCTGGGCTGGTTABTRKAGATARKGGKYTGRYTTCCTGGR	CM000681.2_11948222-11950250(+)_1|1|1x0	-15	0.0249994	18.3996	0.395734	16	GGTTGGCTTCCTGGGCTGGTTACTGTAGATAGTGGTCTGACTTCCTGGA	GTTGTTATTATGGTTC	+
GGYTKGBTTCCTGGGCTGGTTABTRKAGATARKGGKYTGRYTTCCTGGR	CM000669.2_64015011-64015917(+)_1|1|1x0	-15	0.0259201	19.0772	0.395734	19	GGTTGGCTTCCTGGGCTGGTTACTGTAGATAGTGGTCTGACTTCCTGGA	ATGACCACTACGGATAAGC	+
GGYTKGBTTCCTGGGCTGGTTABTRKAGATARKGGKYTGRYTTCCTGGR	CM000681.2_12272409-12274095(-)_1|1|1x0	12	0.0283096	20.8359	0.395734	34	GGTTGGCTTCCTGGGCTGGTTACTGTAGATAGTGGTCTGACTTCCTGGA	GTTACGGCTAGGGACATCGCTGTAGTTATTGTTATTGTCGTTGTTC	+
GGYTKGBTTCCTGGGCTGGTTABTRKAGATARKGGKYTGRYTTCCTGGR	CM000681.2_12318596-12319871(-)_1|2|1x0	-3	0.0288635	21.2435	0.395734	31	GGTTGGCTTCCTGGGCTGGTTACTGTAGATAGTGGTCTGACTTCCTGGA	GTTGTTGTTGTTATGATTGTTGTCGTTGTTC	+
GGYTKGBTTCCTGGGCTGGTTABTRKAGATARKGGKYTGRYTTCCTGGR	CM000681.2_12390468-12392376(-)_1|1|1x0	0	0.0292869	21.5552	0.395734	46	GGTTGGCTTCCTGGGCTGGTTACTGTAGATAGTGGTCTGACTTCCTGGA	GTTGATGCTAATAATATGGTTGTTGTTATCGTTGTTGTCGTTGTTC	+
GGYTKGBTTCCTGGGCTGGTTABTRKAGATARKGGKYTGRYTTCCTGGR	CM000674.2_132925375-132927205(-)_1|1|1x0	-10	0.0297363	21.8859	0.395734	39	GGTTGGCTTCCTGGGCTGGTTACTGTAGATAGTGGTCTGACTTCCTGGA	ATGGGGTTCAAAGATTTCATAAATGCGTTGGTGATTCGAGTGATGATATTGC	+
GGYTKGBTTCCTGGGCTGGTTABTRKAGATARKGGKYTGRYTTCCTGGR	CM000668.2_28390456-28391839(-)_1|1|1x0	-22	0.0299223	22.0228	0.395734	19	GGTTGGCTTCCTGGGCTGGTTACTGTAGATAGTGGTCTGACTTCCTGGA	TTTATGATAATGGTCAGAC	+
GGYTKGBTTCCTGGGCTGGTTABTRKAGATARKGGKYTGRYTTCCTGGR	CM000665.2_44446577-44448893(-)_1|1|1x0	-15	0.0302638	22.2742	0.395734	10	GGTTGGCTTCCTGGGCTGGTTACTGTAGATAGTGGTCTGACTTCCTGGA	ATGGATAGTC	+
GGYTKGBTTCCTGGGCTGGTTABTRKAGATARKGGKYTGRYTTCCTGGR	CM000681.2_22313606-22317173(+)_1|5|1x0	-21	0.0302638	22.2742	0.395734	10	GGTTGGCTTCCTGGGCTGGTTACTGTAGATAGTGGTCTGACTTCCTGGA	AGTGTAGTTC	+
GGYTKGBTTCCTGGGCTGGTTABTRKAGATARKGGKYTGRYTTCCTGGR	CM000681.2_58416740-58417781(+)_1|2|1x0	-9	0.0303587	22.344	0.395734	22	GGTTGGCTTCCTGGGCTGGTTACTGTAGATAGTGGTCTGACTTCCTGGA	ACTGACATTGTTGCTATGGGTC	+
GGYTKGBTTCCTGGGCTGGTTABTRKAGATARKGGKYTGRYTTCCTGGR	CM000668.2_28326168-28326894(-)_1|1|1x0	-25	0.0313761	23.0928	0.395734	19	GGTTGGCTTCCTGGGCTGGTTACTGTAGATAGTGGTCTGACTTCCTGGA	TCGATAACTGTTATGTCTC	+
GGYTKGBTTCCTGGGCTGGTTABTRKAGATARKGGKYTGRYTTCCTGGR	CM000678.2_71448095-71450000(-)_1|1|1x0	0	0.0313783	23.0944	0.395734	49	GGTTGGCTTCCTGGGCTGGTTACTGTAGATAGTGGTCTGACTTCCTGGA	GTTTCTGGTAATGGTGAGGGTAACAGTAGAAACAGTATTGTTTGTGGGC	+
GGYTKGBTTCCTGGGCTGGTTABTRKAGATARKGGKYTGRYTTCCTGGR	CM000681.2_36546868-36548353(-)_1|1|1x0	-18	0.0314856	23.1734	0.395734	28	GGTTGGCTTCCTGGGCTGGTTACTGTAGATAGTGGTCTGACTTCCTGGA	GCTATTATTGCTGTTGAGATTATTGTTC	+
GGYTKGBTTCCTGGGCTGGTTABTRKAGATARKGGKYTGRYTTCCTGGR	CM000665.2_44446577-44448893(-)_1|2|1x0	-27	0.031505	23.1876	0.395734	7	GGTTGGCTTCCTGGGCTGGTTACTGTAGATAGTGGTCTGACTTCCTGGA	GATTACC	+
GGYTKGBTTCCTGGGCTGGTTABTRKAGATARKGGKYTGRYTTCCTGGR	CM000673.2_123725999-123727124(-)_1|2|1x0	-18	0.0317048	23.3347	0.395734	13	GGTTGGCTTCCTGGGCTGGTTACTGTAGATAGTGGTCTGACTTCCTGGA	GTTAGCATAGCTC	+
GGYTKGBTTCCTGGGCTGGTTABTRKAGATARKGGKYTGRYTTCCTGGR	CM000663.2_247156568-247157516(-)_1|2|1x0	0	0.0324139	23.8566	0.397094	25	GGTTGGCTTCCTGGGCTGGTTACTGTAGATAGTGGTCTGACTTCCTGGA	GTGCTTGTTGTCGTTCGGGTTATTC	+
GGYTKGBTTCCTGGGCTGGTTABTRKAGATARKGGKYTGRYTTCCTGGR	CM000681.2_12349703-12351350(-)_1|2|1x0	12	0.0335137	24.6661	0.403102	34	GGTTGGCTTCCTGGGCTGGTTACTGTAGATAGTGGTCTGACTTCCTGGA	GTTTAGGCTAATAACATGGTTGTTATTATCGTTATTGTCGTTGTTC	+
GGYTKGBTTCCTGGGCTGGTTABTRKAGATARKGGKYTGRYTTCCTGGR	CM000663.2_15943954-15944932(-)_1|2|1x0	-24	0.0345176	25.405	0.404194	10	GGTTGGCTTCCTGGGCTGGTTACTGTAGATAGTGGTCTGACTTCCTGGA	GTCGATGTTC	+
GGYTKGBTTCCTGGGCTGGTTABTRKAGATARKGGKYTGRYTTCCTGGR	CM000681.2_57840749-57842573(+)_1|3|1x0	-5	0.0348265	25.6323	0.404194	43	GGTTGGCTTCCTGGGCTGGTTACTGTAGATAGTGGTCTGACTTCCTGGA	TTGATAAATATTAGTTGGTATTGCTGTTTGTAAGACATAAGTC	+
GGYTKGBTTCCTGGGCTGGTTABTRKAGATARKGGKYTGRYTTCCTGGR	CM000678.2_30397205-30399104(+)_1|3|1x0	-5	0.0375575	27.6423	0.428374	13	GGTTGGCTTCCTGGGCTGGTTACTGTAGATAGTGGTCTGACTTCCTGGA	GCTGTCTCGGTTC	+
GGYTKGBTTCCTGGGCTGGTTABTRKAGATARKGGKYTGRYTTCCTGGR	CM000681.2_20006007-20007288(-)_1|2|1x0	4	0.0383252	28.2073	0.429721	24	GGTTGGCTTCCTGGGCTGGTTACTGTAGATAGTGGTCTGACTTCCTGGA	GGGATTTGGATGATTTGGGTTACTTACC	+
GGYTKGBTTCCTGGGCTGGTTABTRKAGATARKGGKYTGRYTTCCTGGR	CM000663.2_247037451-247038471(-)_1|3|1x0	-6	0.0396497	29.1822	0.430911	19	GGTTGGCTTCCTGGGCTGGTTACTGTAGATAGTGGTCTGACTTCCTGGA	ATAAATAACTTGATTACTC	+
GGYTKGBTTCCTGGGCTGGTTABTRKAGATARKGGKYTGRYTTCCTGGR	CM000681.2_55592452-55593646(-)_1|2|1x0	-18	0.039734	29.2442	0.430911	7	GGTTGGCTTCCTGGGCTGGTTACTGTAGATAGTGGTCTGACTTCCTGGA	GTTGCTC	+
GGYTKGBTTCCTGGGCTGGTTABTRKAGATARKGGKYTGRYTTCCTGGR	CM000681.2_12145299-12146289(-)_1|1|1x0	-9	0.0414992	30.5434	0.441704	25	GGTTGGCTTCCTGGGCTGGTTACTGTAGATAGTGGTCTGACTTCCTGGA	ATCAGATTTATTATTATCGTTTACC	+
GGYTKGBTTCCTGGGCTGGTTABTRKAGATARKGGKYTGRYTTCCTGGR	CM000681.2_11904595-11906095(+)_1|1|1x0	0	0.0420646	30.9595	0.441704	31	GGTTGGCTTCCTGGGCTGGTTACTGTAGATAGTGGTCTGACTTCCTGGA	TAGTGAACTGTTATATATGTCATTATCGTTC	+
GGYTKGBTTCCTGGGCTGGTTABTRKAGATARKGGKYTGRYTTCCTGGR	CM000681.2_12043807-12045229(-)_1|1|1x0	-4	0.0440233	32.4012	0.445963	43	GGTTGGCTTCCTGGGCTGGTTACTGTAGATAGTGGTCTGACTTCCTGGA	GGATTTTTTTTTGGATTTACTTTTTAGACTGTTATTGTTGTTC	+
GGYTKGBTTCCTGGGCTGGTTABTRKAGATARKGGKYTGRYTTCCTGGR	CM000681.2_44130833-44132732(+)_1|1|1x0	9	0.0441245	32.4756	0.445963	43	GGTTGGCTTCCTGGGCTGGTTACTGTAGATAGTGGTCTGACTTCCTGGA	ACTTTCATGTAGATAATAACTTCGAATGTTTCTATTGATATTATGAGAATTC	+
GGYTKGBTTCCTGGGCTGGTTABTRKAGATARKGGKYTGRYTTCCTGGR	CM000668.2_28232515-28233175(+)_1|1|1x0	-22	0.0461137	33.9397	0.445963	16	GGTTGGCTTCCTGGGCTGGTTACTGTAGATAGTGGTCTGACTTCCTGGA	GAGACGATAATGGTAC	+
GGYTKGBTTCCTGGGCTGGTTABTRKAGATARKGGKYTGRYTTCCTGGR	CM000681.2_11948222-11950250(+)_1|2|1x0	-12	0.0461137	33.9397	0.445963	16	GGTTGGCTTCCTGGGCTGGTTACTGTAGATAGTGGTCTGACTTCCTGGA	TGGAGAATTATTATAC	+
GGYTKGBTTCCTGGGCTGGTTABTRKAGATARKGGKYTGRYTTCCTGGR	CM000681.2_57686323-57688285(+)_1|1|1x0	-11	0.0462326	34.0272	0.445963	7	GGTTGGCTTCCTGGGCTGGTTACTGTAGATAGTGGTCTGACTTCCTGGA	TGGGCTC	+
GGYTKGBTTCCTGGGCTGGTTABTRKAGATARKGGKYTGRYTTCCTGGR	CM000681.2_2916852-2918286(+)_1|2|1x0	6	0.046515	34.2351	0.445963	31	GGTTGGCTTCCTGGGCTGGTTACTGTAGATAGTGGTCTGACTTCCTGGA	ATTACTTTCACTGTCACTGTCTCGGTTGCTGTCGGGC	+
GGYTKGBTTCCTGGGCTGGTTABTRKAGATARKGGKYTGRYTTCCTGGR	CM000669.2_5063564-5065598(+)_1|2|1x0	-6	0.0476281	35.0543	0.450112	19	GGTTGGCTTCCTGGGCTGGTTACTGTAGATAGTGGTCTGACTTCCTGGA	ATTATAAAGTTAGTTTCCC	+
GGYTKGBTTCCTGGGCTGGTTABTRKAGATARKGGKYTGRYTTCCTGGR	CM000681.2_51872534-51873755(-)_1|1|1x0	-21	0.0510305	37.5584	0.475474	22	GGTTGGCTTCCTGGGCTGGTTACTGTAGATAGTGGTCTGACTTCCTGGA	GCTAGGGCTAAAGTGATGACGC	+
GGYTKGBTTCCTGGGCTGGTTABTRKAGATARKGGKYTGRYTTCCTGGR	CM000674.2_124012078-124012927(+)_1|1|1x0	-18	0.052086	38.3353	0.478568	28	GGTTGGCTTCCTGGGCTGGTTACTGTAGATAGTGGTCTGACTTCCTGGA	ATAATAATAATTAATTGTGGAACTTCCC	+
GGYTKGBTTCCTGGGCTGGTTABTRKAGATARKGGKYTGRYTTCCTGGR	CM000681.2_43846910-43848638(+)_1|1|1x0	-3	0.0547912	40.3263	0.496527	46	GGTTGGCTTCCTGGGCTGGTTACTGTAGATAGTGGTCTGACTTCCTGGA	TTGACTAGGATCGTGACTAGGATCGTTATGACTAGGACTTTGAGTC	+
GTGKGTGWGKGDGKDKRDGTGTGTGARYSBGKGNGKKKGTGTGTGWRKKK	CM000681.2_40013576-40015778(+)_1|1|1x0	18	0.000239364	0.176172	0.174411	49	GTGTGTGTGTGAGGGGGAGTGTGTGAATGTGTGAGGGTGTGTGTGTGGGG	TTGGCTGCTAGGGTGAGGAGGGTTAAGATTGCTAGGTTGGCTGCTACTGGTTTGTCGAGTACGAAAC	+
GTGKGTGWGKGDGKDKRDGTGTGTGARYSBGKGNGKKKGTGTGTGWRKKK	CM000670.2_144841326-144843165(+)_1|3|1x0	-18	0.000778918	0.573284	0.273094	7	GTGTGTGTGTGAGGGGGAGTGTGTGAATGTGTGAGGGTGTGTGTGTGGGG	GTGTGTC	+
GTGKGTGWGKGDGKDKRDGTGTGTGARYSBGKGNGKKKGTGTGTGWRKKK	CM000681.2_34943209-34944835(+)_1|2|1x0	-4	0.00112439	0.827553	0.273094	46	GTGTGTGTGTGAGGGGGAGTGTGTGAATGTGTGAGGGTGTGTGTGTGGGG	GTTACTTGTAAAATGAGTATGAATATGGATGATGTTAATGGTTTTC	+
GTGKGTGWGKGDGKDKRDGTGTGTGARYSBGKGNGKKKGTGTGTGWRKKK	CM000681.2_12627682-12629257(+)_1|2|1x0	1	0.00215516	1.5862	0.293471	48	GTGTGTGTGTGAGGGGGAGTGTGTGAATGTGTGAGGGTGTGTGTGTGGGG	ACTGTTTTTTACATTGAGTCTTTGATGATCACTATAATTATTGTTGTGC	+
GTGKGTGWGKGDGKDKRDGTGTGTGARYSBGKGNGKKKGTGTGTGWRKKK	CM000678.2_71448095-71450000(-)_1|1|1x0	-1	0.00235016	1.72972	0.293471	49	GTGTGTGTGTGAGGGGGAGTGTGTGAATGTGTGAGGGTGTGTGTGTGGGG	GTTTCTGGTAATGGTGAGGGTAACAGTAGAAACAGTATTGTTTGTGGGC	+
GTGKGTGWGKGDGKDKRDGTGTGTGARYSBGKGNGKKKGTGTGTGWRKKK	CM000678.2_89226669-89228559(+)_1|2|1x0	-5	0.0028154	2.07213	0.293471	37	GTGTGTGTGTGAGGGGGAGTGTGTGAATGTGTGAGGGTGTGTGTGTGGGG	GGTAGAAGTATTTCCCTGTACATTATTGATACTGTGC	+
GTGKGTGWGKGDGKDKRDGTGTGTGARYSBGKGNGKKKGTGTGTGWRKKK	CM000681.2_12043807-12045229(-)_1|1|1x0	-14	0.00289252	2.12889	0.293471	36	GTGTGTGTGTGAGGGGGAGTGTGTGAATGTGTGAGGGTGTGTGTGTGGGG	GGATTTTTTTTTGGATTTACTTTTTAGACTGTTATTGTTGTTC	+
GTGKGTGWGKGDGKDKRDGTGTGTGARYSBGKGNGKKKGTGTGTGWRKKK	CM000681.2_57211322-57212978(+)_1|1|1x0	0	0.00345057	2.53962	0.293471	40	GTGTGTGTGTGAGGGGGAGTGTGTGAATGTGTGAGGGTGTGTGTGTGGGG	ATGGATGTGGCGACTGCCATCTTTGTTTATATGAGGTGGC	+
GTGKGTGWGKGDGKDKRDGTGTGTGARYSBGKGNGKKKGTGTGTGWRKKK	CM000681.2_53576641-53577949(+)_1|1|1x0	-7	0.00433789	3.19268	0.293471	37	GTGTGTGTGTGAGGGGGAGTGTGTGAATGTGTGAGGGTGTGTGTGTGGGG	AGTATTGTTAGGACTATGATCAGGACGATTGTTATGC	+
GTGKGTGWGKGDGKDKRDGTGTGTGARYSBGKGNGKKKGTGTGTGWRKKK	CM000681.2_12186534-12187998(+)_1|1|1x0	0	0.00434748	3.19974	0.293471	40	GTGTGTGTGTGAGGGGGAGTGTGTGAATGTGTGAGGGTGTGTGTGTGGGG	GTCGTTATTATAATGGTCACGTTTACCATAGTTGGTGTGC	+
GTGKGTGWGKGDGKDKRDGTGTGTGARYSBGKGNGKKKGTGTGTGWRKKK	CM000681.2_36876791-36878294(+)_1|1|1x0	2	0.0044304	3.26077	0.293471	44	GTGTGTGTGTGAGGGGGAGTGTGTGAATGTGTGAGGGTGTGTGTGTGGGG	GTGATAGTAAGGACGAGGACGGTTGTAAAGGTTGTTAATTATGTTC	+
GTGKGTGWGKGDGKDKRDGTGTGTGARYSBGKGNGKKKGTGTGTGWRKKK	CM000681.2_52880598-52882014(-)_1|1|1x0	-2	0.006955	5.11888	0.419257	34	GTGTGTGTGTGAGGGGGAGTGTGTGAATGTGTGAGGGTGTGTGTGTGGGG	GGAGGGTTTATTGGGCCAGTGAGAACAGGTTGTC	+
GTGKGTGWGKGDGKDKRDGTGTGTGARYSBGKGNGKKKGTGTGTGWRKKK	CM000681.2_11904595-11906095(+)_1|1|1x0	-13	0.00748012	5.50537	0.419257	31	GTGTGTGTGTGAGGGGGAGTGTGTGAATGTGTGAGGGTGTGTGTGTGGGG	TAGTGAACTGTTATATATGTCATTATCGTTC	+
GTRAYTGYKSTTCYCWSTRTKWSAKMTSWMAYASWGRGAASMGCARTYAC	CM000671.2_113042727-113044365(-)_1|1|1x0	9	0.000841691	0.619485	0.292	28	GTGACTGCTGTTCCCACTATTAGATCTGACATACAGAGAACAGCAATCAC	ACAATTAGAATAACTTGGGTTATTAATGTTAGAATTC	+
GTRAYTGYKSTTCYCWSTRTKWSAKMTSWMAYASWGRGAASMGCARTYAC	CM000681.2_58066649-58068458(+)_1|1|1x0	-3	0.0011419	0.840441	0.292	47	GTGACTGCTGTTCCCACTATTAGATCTGACATACAGAGAACAGCAATCAC	GCTAGAATTATAATAGCTAGAATTATAATAGCTAGAATTATAGTCATTC	+
GTRAYTGYKSTTCYCWSTRTKWSAKMTSWMAYASWGRGAASMGCARTYAC	CM000681.2_11948222-11950250(+)_1|1|1x0	3	0.00148942	1.09621	0.292	13	GTGACTGCTGTTCCCACTATTAGATCTGACATACAGAGAACAGCAATCAC	GTTGTTATTATGGTTC	+
GTRAYTGYKSTTCYCWSTRTKWSAKMTSWMAYASWGRGAASMGCARTYAC	CM000671.2_111541577-111543167(+)_1|1|1x0	9	0.00197644	1.45466	0.292	25	GTGACTGCTGTTCCCACTATTAGATCTGACATACAGAGAACAGCAATCAC	GTAATGCTAGTTACTGCAGCTATCTGTGTCTTTC	+
GTRAYTGYKSTTCYCWSTRTKWSAKMTSWMAYASWGRGAASMGCARTYAC	CM000681.2_22313606-22317173(+)_1|3|1x0	-27	0.0025291	1.86142	0.292	22	GTGACTGCTGTTCCCACTATTAGATCTGACATACAGAGAACAGCAATCAC	AGTACAGCTGGAGGAACAAGTC	+
GTRAYTGYKSTTCYCWSTRTKWSAKMTSWMAYASWGRGAASMGCARTYAC	CM000681.2_21970719-21974877(-)_1|2|1x0	0	0.00300381	2.21081	0.292	50	GTGACTGCTGTTCCCACTATTAGATCTGACATACAGAGAACAGCAATCAC	ACTGCTACCTCTTCGGGGATGTCTGCTAATTCGGGGGGGACATCTGCTAATC	+
GTRAYTGYKSTTCYCWSTRTKWSAKMTSWMAYASWGRGAASMGCARTYAC	CM000669.2_150396361-150398092(+)_1|3|1x0	-34	0.00419951	3.09084	0.292	10	GTGACTGCTGTTCCCACTATTAGATCTGACATACAGAGAACAGCAATCAC	AGAGAAATTC	+
GTRAYTGYKSTTCYCWSTRTKWSAKMTSWMAYASWGRGAASMGCARTYAC	CM000679.2_5180898-5184298(-)_1|4|1x0	-30	0.00486045	3.57729	0.292	19	GTGACTGCTGTTCCCACTATTAGATCTGACATACAGAGAACAGCAATCAC	TTTATGAGATCCGCAGCTC	+
GTRAYTGYKSTTCYCWSTRTKWSAKMTSWMAYASWGRGAASMGCARTYAC	CM000667.2_178931151-178932696(+)_1|1|1x0	-6	0.00493983	3.63572	0.292	40	GTGACTGCTGTTCCCACTATTAGATCTGACATACAGAGAACAGCAATCAC	GAGTTGACAATTATGACATTGAGAAAAATGAAAACCGTAC	+
GTRAYTGYKSTTCYCWSTRTKWSAKMTSWMAYASWGRGAASMGCARTYAC	CM000681.2_22179609-22181656(-)_1|1|1x0	3	0.00544428	4.00699	0.292	40	GTGACTGCTGTTCCCACTATTAGATCTGACATACAGAGAACAGCAATCAC	ACTGTGATTGCTACTATTCGGGGGGTGATTCGGAAGGTGTCGC	+
GTRAYTGYKSTTCYCWSTRTKWSAKMTSWMAYASWGRGAASMGCARTYAC	CM000681.2_36626113-36627547(+)_1|1|1x0	-24	0.00560662	4.12647	0.292	26	GTGACTGCTGTTCCCACTATTAGATCTGACATACAGAGAACAGCAATCAC	AATGAGACAATAACAGGGGCAATAACGC	+
GTRAYTGYKSTTCYCWSTRTKWSAKMTSWMAYASWGRGAASMGCARTYAC	CM000681.2_12627682-12629257(+)_1|2|1x0	-3	0.00588093	4.32836	0.292	47	GTGACTGCTGTTCCCACTATTAGATCTGACATACAGAGAACAGCAATCAC	ACTGTTTTTTACATTGAGTCTTTGATGATCACTATAATTATTGTTGTGC	+
GTRAYTGYKSTTCYCWSTRTKWSAKMTSWMAYASWGRGAASMGCARTYAC	CM000681.2_19679130-19680297(+)_1|3|1x0	0	0.00612807	4.51026	0.292	22	GTGACTGCTGTTCCCACTATTAGATCTGACATACAGAGAACAGCAATCAC	GTTGTTGCTATTGTTAACGTTC	+
GTRAYTGYKSTTCYCWSTRTKWSAKMTSWMAYASWGRGAASMGCARTYAC	CM000669.2_99493531-99494713(-)_1|1|1x0	-36	0.0073404	5.40253	0.293775	10	GTGACTGCTGTTCCCACTATTAGATCTGACATACAGAGAACAGCAATCAC	GGAATAGCAC	+
GTRAYTGYKSTTCYCWSTRTKWSAKMTSWMAYASWGRGAASMGCARTYAC	CM000670.2_144881517-144882864(-)_1|1|1x0	-9	0.00798267	5.87525	0.293775	40	GTGACTGCTGTTCCCACTATTAGATCTGACATACAGAGAACAGCAATCAC	AGAATAACTATCAGAACTACCACTGTTAGAACTGCAAGGC	+
GTRAYTGYKSTTCYCWSTRTKWSAKMTSWMAYASWGRGAASMGCARTYAC	CM000672.2_37952129-37953215(-)_1|1|1x0	-18	0.00881727	6.48951	0.293775	32	GTGACTGCTGTTCCCACTATTAGATCTGACATACAGAGAACAGCAATCAC	ATAAGAGTTTCTATATGGAGATATAGAGTTGCGATAC	+
GTRAYTGYKSTTCYCWSTRTKWSAKMTSWMAYASWGRGAASMGCARTYAC	CM000669.2_65398312-65399872(+)_1|1|1x0	-21	0.00909612	6.69474	0.293775	29	GTGACTGCTGTTCCCACTATTAGATCTGACATACAGAGAACAGCAATCAC	ACAACTGTTACAACAAAAGCTACAGTGAAGGCTC	+
GTRAYTGYKSTTCYCWSTRTKWSAKMTSWMAYASWGRGAASMGCARTYAC	CM000680.2_25224329-25227722(-)_1|9|1x0	-5	0.00926028	6.81557	0.293775	10	GTGACTGCTGTTCCCACTATTAGATCTGACATACAGAGAACAGCAATCAC	TCTTTTTCGC	+
GTRAYTGYKSTTCYCWSTRTKWSAKMTSWMAYASWGRGAASMGCARTYAC	CM000681.2_52065109-52067770(-)_1|1|1x0	-6	0.00947604	6.97437	0.293775	40	GTGACTGCTGTTCCCACTATTAGATCTGACATACAGAGAACAGCAATCAC	GTAGCTAACGCTAATATTAGAGTAGTAATGATATGGACAC	+
GTRAYTGYKSTTCYCWSTRTKWSAKMTSWMAYASWGRGAASMGCARTYAC	CM000681.2_58562074-58563529(-)_1|1|1x0	-28	0.0101987	7.50623	0.293775	13	GTGACTGCTGTTCCCACTATTAGATCTGACATACAGAGAACAGCAATCAC	AAAAGGGGGGAAC	+
GTRAYTGYKSTTCYCWSTRTKWSAKMTSWMAYASWGRGAASMGCARTYAC	CM000665.2_114236255-114237308(-)_1|3|1x0	-6	0.010356	7.62205	0.293775	7	GTGACTGCTGTTCCCACTATTAGATCTGACATACAGAGAACAGCAATCAC	GTTGTTC	+
GTRAYTGYKSTTCYCWSTRTKWSAKMTSWMAYASWGRGAASMGCARTYAC	CM000663.2_40462203-40463586(+)_1|1|1x0	-6	0.0104581	7.6972	0.293775	28	GTGACTGCTGTTCCCACTATTAGATCTGACATACAGAGAACAGCAATCAC	GTTGCTAGAACTAGAATAATTGTAAGAC	+
GTRAYTGYKSTTCYCWSTRTKWSAKMTSWMAYASWGRGAASMGCARTYAC	CM000681.2_2933491-2934853(-)_1|2|1x0	9	0.0112514	8.28103	0.293775	16	GTGACTGCTGTTCCCACTATTAGATCTGACATACAGAGAACAGCAATCAC	ATTATTTGTATGATTGACATTATGC	+
GTRAYTGYKSTTCYCWSTRTKWSAKMTSWMAYASWGRGAASMGCARTYAC	CM000669.2_64978121-64979564(-)_1|1|1x0	-21	0.0118627	8.73095	0.293775	25	GTGACTGCTGTTCCCACTATTAGATCTGACATACAGAGAACAGCAATCAC	ATAGAACAAACAAGGCGAACAGGAC	+
GTRAYTGYKSTTCYCWSTRTKWSAKMTSWMAYASWGRGAASMGCARTYAC	CM000681.2_57536998-57538924(+)_1|1|1x0	9	0.0121761	8.96157	0.293775	19	GTGACTGCTGTTCCCACTATTAGATCTGACATACAGAGAACAGCAATCAC	AGTTGAGCGGGTCTTGCTACTCTGACTC	+
GTRAYTGYKSTTCYCWSTRTKWSAKMTSWMAYASWGRGAASMGCARTYAC	CM000681.2_22756398-22759710(-)_1|7|1x0	-36	0.0125426	9.23134	0.293775	10	GTGACTGCTGTTCCCACTATTAGATCTGACATACAGAGAACAGCAATCAC	AGAACCACCC	+
GTRAYTGYKSTTCYCWSTRTKWSAKMTSWMAYASWGRGAASMGCARTYAC	CM000681.2_57506188-57507421(+)_1|1|1x0	6	0.0128049	9.42441	0.293775	22	GTGACTGCTGTTCCCACTATTAGATCTGACATACAGAGAACAGCAATCAC	GCTTCCATAACTACTACTACGAATATAC	+
GTRAYTGYKSTTCYCWSTRTKWSAKMTSWMAYASWGRGAASMGCARTYAC	CM000681.2_21970719-21974877(-)_1|1|1x0	0	0.0141545	10.4177	0.31314	28	GTGACTGCTGTTCCCACTATTAGATCTGACATACAGAGAACAGCAATCAC	ACCAATACCTCTTCGGGGGGGACATCGC	+
GTRAYTGYKSTTCYCWSTRTKWSAKMTSWMAYASWGRGAASMGCARTYAC	CM000681.2_22313606-22317173(+)_1|8|1x0	-33	0.0163713	12.0492	0.342196	16	GTGACTGCTGTTCCCACTATTAGATCTGACATACAGAGAACAGCAATCAC	GAAGGAACAACCGTTC	+
GTRAYTGYKSTTCYCWSTRTKWSAKMTSWMAYASWGRGAASMGCARTYAC	CM000681.2_37738494-37740231(-)_1|1|1x0	1	0.0172913	12.7264	0.342196	50	GTGACTGCTGTTCCCACTATTAGATCTGACATACAGAGAACAGCAATCAC	ATTAAGAACTGGGATAACAATGATAACAGTGATTTTTTGAAGAGAAGTTTGTTGTTGC	+
GTRAYTGYKSTTCYCWSTRTKWSAKMTSWMAYASWGRGAASMGCARTYAC	CM000672.2_43616277-43617366(+)_1|1|1x0	0	0.0173732	12.7866	0.342196	34	GTGACTGCTGTTCCCACTATTAGATCTGACATACAGAGAACAGCAATCAC	ATGATTTGGATTTGGCCTGTATGGACGATTTTTC	+
GTRAYTGYKSTTCYCWSTRTKWSAKMTSWMAYASWGRGAASMGCARTYAC	CM000681.2_43996076-43997471(+)_1|1|1x0	6	0.0181761	13.3776	0.342196	28	GTGACTGCTGTTCCCACTATTAGATCTGACATACAGAGAACAGCAATCAC	ATGGATAATACTTCCGTAGGTATTATGAGAGTTC	+
GTRAYTGYKSTTCYCWSTRTKWSAKMTSWMAYASWGRGAASMGCARTYAC	CM000681.2_11805899-11807264(+)_1|1|1x0	-6	0.0184165	13.5545	0.342196	13	GTGACTGCTGTTCCCACTATTAGATCTGACATACAGAGAACAGCAATCAC	GTTGTTATTAATC	+
GTRAYTGYKSTTCYCWSTRTKWSAKMTSWMAYASWGRGAASMGCARTYAC	CM000669.2_64706247-64708653(+)_1|3|1x0	-39	0.0190261	14.0032	0.342196	7	GTGACTGCTGTTCCCACTATTAGATCTGACATACAGAGAACAGCAATCAC	AAAGCAC	+
GTRAYTGYKSTTCYCWSTRTKWSAKMTSWMAYASWGRGAASMGCARTYAC	CM000669.2_150396361-150398092(+)_1|1|1x0	-31	0.0196357	14.4519	0.342196	13	GTGACTGCTGTTCCCACTATTAGATCTGACATACAGAGAACAGCAATCAC	TTTAGAGAAATTC	+
GTRAYTGYKSTTCYCWSTRTKWSAKMTSWMAYASWGRGAASMGCARTYAC	CM000672.2_42592615-42594715(-)_1|1|1x0	-12	0.0200759	14.7759	0.342196	38	GTGACTGCTGTTCCCACTATTAGATCTGACATACAGAGAACAGCAATCAC	ATTATTATTATATACACTTCTGCTAGAAGTTCAGTTGACGGCC	+
GTRAYTGYKSTTCYCWSTRTKWSAKMTSWMAYASWGRGAASMGCARTYAC	CM000681.2_52065109-52067770(-)_1|2|1x0	3	0.0217652	16.0192	0.342196	19	GTGACTGCTGTTCCCACTATTAGATCTGACATACAGAGAACAGCAATCAC	GGAGTGAACGCTGTTGTAACTC	+
GTRAYTGYKSTTCYCWSTRTKWSAKMTSWMAYASWGRGAASMGCARTYAC	CM000669.2_150396361-150398092(+)_1|2|1x0	-31	0.0223005	16.4132	0.342196	13	GTGACTGCTGTTCCCACTATTAGATCTGACATACAGAGAACAGCAATCAC	CTTAGAGAAATTC	+
GTRAYTGYKSTTCYCWSTRTKWSAKMTSWMAYASWGRGAASMGCARTYAC	CM000668.2_57147084-57148704(+)_1|4|1x0	-35	0.0225091	16.5667	0.342196	7	GTGACTGCTGTTCCCACTATTAGATCTGACATACAGAGAACAGCAATCAC	GCGAACC	+
GTRAYTGYKSTTCYCWSTRTKWSAKMTSWMAYASWGRGAASMGCARTYAC	CM000681.2_19891445-19892744(+)_1|1|1x0	-3	0.0227348	16.7328	0.342196	34	GTGACTGCTGTTCCCACTATTAGATCTGACATACAGAGAACAGCAATCAC	TCTACTGCTACTGGTAATAGTTCGAAAAAACTGC	+
GTRAYTGYKSTTCYCWSTRTKWSAKMTSWMAYASWGRGAASMGCARTYAC	CM000681.2_9295477-9296971(-)_1|2|1x0	-2	0.0233849	17.2113	0.342196	19	GTGACTGCTGTTCCCACTATTAGATCTGACATACAGAGAACAGCAATCAC	ATCGGCTGGTCCATGTACC	+
GTRAYTGYKSTTCYCWSTRTKWSAKMTSWMAYASWGRGAASMGCARTYAC	CM000681.2_43965787-43967353(+)_1|2|1x0	15	0.0236251	17.388	0.342196	25	GTGACTGCTGTTCCCACTATTAGATCTGACATACAGAGAACAGCAATCAC	TCTTAGATATCTTCGGTTACTGCCATAGTTATTCTAAGAC	+
GTRAYTGYKSTTCYCWSTRTKWSAKMTSWMAYASWGRGAASMGCARTYAC	CM000678.2_3089093-3090701(-)_1|1|1x0	2	0.0237543	17.4831	0.342196	11	GTGACTGCTGTTCCCACTATTAGATCTGACATACAGAGAACAGCAATCAC	ATGAGAGTGGTAC	+
GTRAYTGYKSTTCYCWSTRTKWSAKMTSWMAYASWGRGAASMGCARTYAC	CM000681.2_12318596-12319871(-)_1|2|1x0	0	0.024582	18.0923	0.346072	31	GTGACTGCTGTTCCCACTATTAGATCTGACATACAGAGAACAGCAATCAC	GTTGTTGTTGTTATGATTGTTGTCGTTGTTC	+
GTRAYTGYKSTTCYCWSTRTKWSAKMTSWMAYASWGRGAASMGCARTYAC	CM000681.2_44175439-44177671(+)_1|2|1x0	-22	0.0257702	18.9669	0.354738	28	GTGACTGCTGTTCCCACTATTAGATCTGACATACAGAGAACAGCAATCAC	AATATGATATATTGGAAATCGGTATTAAGGAATATGAATTGGCGAATGAGAC	+
GTRAYTGYKSTTCYCWSTRTKWSAKMTSWMAYASWGRGAASMGCARTYAC	CM000681.2_19794554-19795688(-)_1|1|1x0	-9	0.0283144	20.8394	0.381287	25	GTGACTGCTGTTCCCACTATTAGATCTGACATACAGAGAACAGCAATCAC	GTTACTACTAAGGGAACTAAAAGAC	+
GTRAYTGYKSTTCYCWSTRTKWSAKMTSWMAYASWGRGAASMGCARTYAC	CM000669.2_99493531-99494713(-)_1|2|1x0	-36	0.029852	21.9711	0.39344	10	GTGACTGCTGTTCCCACTATTAGATCTGACATACAGAGAACAGCAATCAC	GGAACATCAC	+
GTRAYTGYKSTTCYCWSTRTKWSAKMTSWMAYASWGRGAASMGCARTYAC	CM000670.2_144807078-144808392(+)_1|1|1x0	-30	0.0306966	22.5927	0.396142	19	GTGACTGCTGTTCCCACTATTAGATCTGACATACAGAGAACAGCAATCAC	ATGATGGTGATAGCAGTTC	+
GTRAYTGYKSTTCYCWSTRTKWSAKMTSWMAYASWGRGAASMGCARTYAC	CM000678.2_3436426-3437665(-)_1|2|1x0	-5	0.0319961	23.5492	0.404486	10	GTGACTGCTGTTCCCACTATTAGATCTGACATACAGAGAACAGCAATCAC	TGGGTTTCCC	+
GTRAYTGYKSTTCYCWSTRTKWSAKMTSWMAYASWGRGAASMGCARTYAC	CM000681.2_34684241-34685681(+)_1|1|1x0	9	0.0329426	24.2458	0.408122	13	GTGACTGCTGTTCCCACTATTAGATCTGACATACAGAGAACAGCAATCAC	AAGAGTACTATGACTGTTGCGC	+
GTRAYTGYKSTTCYCWSTRTKWSAKMTSWMAYASWGRGAASMGCARTYAC	CM000681.2_19933153-19934815(+)_1|1|1x0	15	0.034235	25.197	0.410516	34	GTGACTGCTGTTCCCACTATTAGATCTGACATACAGAGAACAGCAATCAC	GTTACTAGTACAGTAGTAGCTATTGCTGCTATTACAACAGCTATTACAC	+
GTRAYTGYKSTTCYCWSTRTKWSAKMTSWMAYASWGRGAASMGCARTYAC	CM000669.2_64927631-64929035(+)_1|2|1x0	0	0.0344613	25.3635	0.410516	13	GTGACTGCTGTTCCCACTATTAGATCTGACATACAGAGAACAGCAATCAC	GAGGCTACTACTC	+
GTRAYTGYKSTTCYCWSTRTKWSAKMTSWMAYASWGRGAASMGCARTYAC	CM000679.2_16622290-16624546(-)_1|2|1x0	-3	0.0365754	26.9195	0.42748	47	GTGACTGCTGTTCCCACTATTAGATCTGACATACAGAGAACAGCAATCAC	ATATCTGTTATGCGAATAAATTATAAGAGTATGACTAAGATAATTAATGGCC	+
GTRAYTGYKSTTCYCWSTRTKWSAKMTSWMAYASWGRGAASMGCARTYAC	CM000681.2_12014847-12016815(-)_1|1|1x0	9	0.0380465	28.0022	0.428507	28	GTGACTGCTGTTCCCACTATTAGATCTGACATACAGAGAACAGCAATCAC	AATAGGTTTATAATTGTTTTTATTATTATTGATATTC	+
GTRAYTGYKSTTCYCWSTRTKWSAKMTSWMAYASWGRGAASMGCARTYAC	CM000665.2_141442271-141445973(+)_1|3|1x0	-3	0.0389082	28.6364	0.428507	13	GTGACTGCTGTTCCCACTATTAGATCTGACATACAGAGAACAGCAATCAC	ACTGCGAATATGC	+
GTRAYTGYKSTTCYCWSTRTKWSAKMTSWMAYASWGRGAASMGCARTYAC	CM000681.2_44130833-44132732(+)_1|1|1x0	9	0.0391877	28.8421	0.428507	43	GTGACTGCTGTTCCCACTATTAGATCTGACATACAGAGAACAGCAATCAC	ACTTTCATGTAGATAATAACTTCGAATGTTTCTATTGATATTATGAGAATTC	+
GTRAYTGYKSTTCYCWSTRTKWSAKMTSWMAYASWGRGAASMGCARTYAC	CM000665.2_114236255-114237308(-)_1|2|1x0	-6	0.0396946	29.2152	0.428507	7	GTGACTGCTGTTCCCACTATTAGATCTGACATACAGAGAACAGCAATCAC	GTTATTC	+
GTRAYTGYKSTTCYCWSTRTKWSAKMTSWMAYASWGRGAASMGCARTYAC	CM000681.2_12272409-12274095(-)_1|1|1x0	24	0.0401221	29.5299	0.428507	22	GTGACTGCTGTTCCCACTATTAGATCTGACATACAGAGAACAGCAATCAC	GTTACGGCTAGGGACATCGCTGTAGTTATTGTTATTGTCGTTGTTC	+
GTRAYTGYKSTTCYCWSTRTKWSAKMTSWMAYASWGRGAASMGCARTYAC	CM000681.2_37185229-37187395(-)_1|1|1x0	-15	0.0421989	31.0584	0.439477	19	GTGACTGCTGTTCCCACTATTAGATCTGACATACAGAGAACAGCAATCAC	ATTATAATATCTGTAATAC	+
GTRAYTGYKSTTCYCWSTRTKWSAKMTSWMAYASWGRGAASMGCARTYAC	CM000681.2_57589853-57591272(+)_1|1|1x0	-27	0.0425899	31.3461	0.439477	23	GTGACTGCTGTTCCCACTATTAGATCTGACATACAGAGAACAGCAATCAC	ATAATAACAACAACAACACTACGAATGC	+
GTRAYTGYKSTTCYCWSTRTKWSAKMTSWMAYASWGRGAASMGCARTYAC	CM000681.2_12430158-12432150(-)_1|1|1x0	15	0.044115	32.4686	0.439477	16	GTGACTGCTGTTCCCACTATTAGATCTGACATACAGAGAACAGCAATCAC	GTTGTTATTATCGTTGTTATCGTTGTTGTTC	+
GTRAYTGYKSTTCYCWSTRTKWSAKMTSWMAYASWGRGAASMGCARTYAC	CM000681.2_12463998-12465876(-)_1|2|1x0	30	0.0449043	33.0496	0.439477	25	GTGACTGCTGTTCCCACTATTAGATCTGACATACAGAGAACAGCAATCAC	GTCGTCATTATCATTGTTATTATCATTATCGTTACTATTATTACTCTTATTATTC	+
GTRAYTGYKSTTCYCWSTRTKWSAKMTSWMAYASWGRGAASMGCARTYAC	CM000670.2_105800928-105803535(+)_1|1|1x0	-35	0.0463934	34.1456	0.439477	7	GTGACTGCTGTTCCCACTATTAGATCTGACATACAGAGAACAGCAATCAC	AAGAAGC	+
GTRAYTGYKSTTCYCWSTRTKWSAKMTSWMAYASWGRGAASMGCARTYAC	CM000681.2_56576702-56578580(+)_1|1|1x0	-21	0.0464908	34.2172	0.439477	29	GTGACTGCTGTTCCCACTATTAGATCTGACATACAGAGAACAGCAATCAC	CGAAGAGTTATAAACAGAAGACGAATTATTATCGTAATCAGAAGAAGATTGC	+
GTRAYTGYKSTTCYCWSTRTKWSAKMTSWMAYASWGRGAASMGCARTYAC	CM000681.2_37698042-37699920(-)_1|3|1x0	6	0.0465813	34.2838	0.439477	31	GTGACTGCTGTTCCCACTATTAGATCTGACATACAGAGAACAGCAATCAC	ACTATGGACAGTACTATTAATGGTTACCGAATTGTTC	+
GTRAYTGYKSTTCYCWSTRTKWSAKMTSWMAYASWGRGAASMGCARTYAC	CM000681.2_11831314-11833870(+)_1|3|1x0	3	0.046825	34.4632	0.439477	16	GTGACTGCTGTTCCCACTATTAGATCTGACATACAGAGAACAGCAATCAC	AATAGAACTGTTATATACC	+
GTRAYTGYKSTTCYCWSTRTKWSAKMTSWMAYASWGRGAASMGCARTYAC	CM000681.2_57872655-57875314(-)_1|3|1x0	15	0.047733	35.1315	0.441313	50	GTGACTGCTGTTCCCACTATTAGATCTGACATACAGAGAACAGCAATCAC	TGGTCCTCCACTTTGTGGTATAGCATTTGAACTGGAAAAATTTGAATAGTGAGTGTGAGTAGTGTGC	+
GTRAYTGYKSTTCYCWSTRTKWSAKMTSWMAYASWGRGAASMGCARTYAC	CM000678.2_30397205-30399104(+)_1|1|1x0	-10	0.0501043	36.8767	0.443383	7	GTGACTGCTGTTCCCACTATTAGATCTGACATACAGAGAACAGCAATCAC	GTCTCAC	+
GTRAYTGYKSTTCYCWSTRTKWSAKMTSWMAYASWGRGAASMGCARTYAC	CM000678.2_30397205-30399104(+)_1|2|1x0	-10	0.0501043	36.8767	0.443383	7	GTGACTGCTGTTCCCACTATTAGATCTGACATACAGAGAACAGCAATCAC	GTCTCAC	+
GTRAYTGYKSTTCYCWSTRTKWSAKMTSWMAYASWGRGAASMGCARTYAC	CM000681.2_43965787-43967353(+)_1|1|1x0	-9	0.0501043	36.8767	0.443383	7	GTGACTGCTGTTCCCACTATTAGATCTGACATACAGAGAACAGCAATCAC	TTTGTCC	+
GTRAYTGYKSTTCYCWSTRTKWSAKMTSWMAYASWGRGAASMGCARTYAC	CM000681.2_36638655-36640215(-)_1|2|1x0	0	0.0534112	39.3106	0.46239	28	GTGACTGCTGTTCCCACTATTAGATCTGACATACAGAGAACAGCAATCAC	TTTAGTGGATTCTTTAGTATGATAGTTC	+
GTRAYTGYKSTTCYCWSTRTKWSAKMTSWMAYASWGRGAASMGCARTYAC	CM000681.2_21422848-21424981(+)_1|5|1x0	-35	0.0540751	39.7993	0.46239	7	GTGACTGCTGTTCCCACTATTAGATCTGACATACAGAGAACAGCAATCAC	GGGAATC	+
GTRAYTGYKSTTCYCWSTRTKWSAKMTSWMAYASWGRGAASMGCARTYAC	CM000681.2_22313606-22317173(+)_1|6|1x0	-39	0.0548295	40.3545	0.46239	10	GTGACTGCTGTTCCCACTATTAGATCTGACATACAGAGAACAGCAATCAC	AGTGTAGTTC	+
GTRAYTGYKSTTCYCWSTRTKWSAKMTSWMAYASWGRGAASMGCARTYAC	CM000681.2_43534832-43535684(+)_1|1|1x0	1	0.0555364	40.8748	0.46239	12	GTGACTGCTGTTCCCACTATTAGATCTGACATACAGAGAACAGCAATCAC	GGTAGTGGTAGTC	+
GTRAYTGYKSTTCYCWSTRTKWSAKMTSWMAYASWGRGAASMGCARTYAC	CM000667.2_178882611-178884288(+)_1|4|1x0	-30	0.0572365	42.1261	0.46239	16	GTGACTGCTGTTCCCACTATTAGATCTGACATACAGAGAACAGCAATCAC	ATAATAATAACCATAC	+
GTRAYTGYKSTTCYCWSTRTKWSAKMTSWMAYASWGRGAASMGCARTYAC	CM000681.2_52437712-52439443(+)_1|2|1x0	18	0.0579602	42.6587	0.46239	22	GTGACTGCTGTTCCCACTATTAGATCTGACATACAGAGAACAGCAATCAC	ATGGTGGGGGGGGGGAGAGAAACTTCTGGCGCGATTATTC	+
GTRAYTGYKSTTCYCWSTRTKWSAKMTSWMAYASWGRGAASMGCARTYAC	CM000672.2_45003311-45004040(+)_1|1|1x0	-34	0.060385	44.4433	0.46239	16	GTGACTGCTGTTCCCACTATTAGATCTGACATACAGAGAACAGCAATCAC	AGAAGAAAAAAAACAC	+
GTRAYTGYKSTTCYCWSTRTKWSAKMTSWMAYASWGRGAASMGCARTYAC	CM000668.2_28276130-28277093(+)_1|2|1x0	0	0.0623527	45.8916	0.46239	13	GTGACTGCTGTTCCCACTATTAGATCTGACATACAGAGAACAGCAATCAC	ATAAGTGCTCTAC	+
GTRAYTGYKSTTCYCWSTRTKWSAKMTSWMAYASWGRGAASMGCARTYAC	CM000681.2_22313606-22317173(+)_1|5|1x0	-3	0.0624434	45.9583	0.46239	10	GTGACTGCTGTTCCCACTATTAGATCTGACATACAGAGAACAGCAATCAC	AGTGTAGTTC	+
GTRAYTGYKSTTCYCWSTRTKWSAKMTSWMAYASWGRGAASMGCARTYAC	CM000684.2_23743802-23745176(-)_1|1|1x0	-12	0.0631789	46.4997	0.46239	34	GTGACTGCTGTTCCCACTATTAGATCTGACATACAGAGAACAGCAATCAC	GGTATTATTCTAAAAGGTATAATGATAGGAGGAC	+
GTRAYTGYKSTTCYCWSTRTKWSAKMTSWMAYASWGRGAASMGCARTYAC	CM000678.2_68562988-68564695(+)_1|2|1x0	3	0.0635654	46.7841	0.46239	16	GTGACTGCTGTTCCCACTATTAGATCTGACATACAGAGAACAGCAATCAC	ATAATGATTATGATTATTC	+
GTRAYTGYKSTTCYCWSTRTKWSAKMTSWMAYASWGRGAASMGCARTYAC	CM000663.2_247156568-247157516(-)_1|2|1x0	3	0.0637093	46.8901	0.46239	22	GTGACTGCTGTTCCCACTATTAGATCTGACATACAGAGAACAGCAATCAC	GTGCTTGTTGTCGTTCGGGTTATTC	+
GTRAYTGYKSTTCYCWSTRTKWSAKMTSWMAYASWGRGAASMGCARTYAC	CM000681.2_9466576-9468337(-)_1|4|1x0	0	0.0665905	49.0106	0.46239	10	GTGACTGCTGTTCCCACTATTAGATCTGACATACAGAGAACAGCAATCAC	ATTATTACCC	+
GTRAYTGYKSTTCYCWSTRTKWSAKMTSWMAYASWGRGAASMGCARTYAC	CM000681.2_56663587-56665522(-)_1|1|1x0	0	0.0668155	49.1762	0.46239	43	GTGACTGCTGTTCCCACTATTAGATCTGACATACAGAGAACAGCAATCAC	GTTAAAATAATTAGTAGAATAAGAGTTCTGAGGTGAAGAGTTC	+
GTRAYTGYKSTTCYCWSTRTKWSAKMTSWMAYASWGRGAASMGCARTYAC	CM000681.2_42078540-42081294(+)_1|6|1x0	-22	0.0668229	49.1817	0.46239	19	GTGACTGCTGTTCCCACTATTAGATCTGACATACAGAGAACAGCAATCAC	GTTTTGACAGATGGGGTGC	+
GTRAYTGYKSTTCYCWSTRTKWSAKMTSWMAYASWGRGAASMGCARTYAC	CM000681.2_44066047-44067274(+)_1|1|1x0	-6	0.0671477	49.4207	0.46239	16	GTGACTGCTGTTCCCACTATTAGATCTGACATACAGAGAACAGCAATCAC	GTTGTTATTAGAATTC	+
GTRAYTGYKSTTCYCWSTRTKWSAKMTSWMAYASWGRGAASMGCARTYAC	CM000678.2_3223894-3224710(-)_1|1|1x0	-35	0.0671477	49.4207	0.46239	15	GTGACTGCTGTTCCCACTATTAGATCTGACATACAGAGAACAGCAATCAC	GAGGGGGGAAATTACC	+
GTRAYTGYKSTTCYCWSTRTKWSAKMTSWMAYASWGRGAASMGCARTYAC	CM000669.2_64978121-64979564(-)_1|2|1x0	-30	0.0677017	49.8285	0.46239	7	GTGACTGCTGTTCCCACTATTAGATCTGACATACAGAGAACAGCAATCAC	ACAATGC	+
GTRAYTGYKSTTCYCWSTRTKWSAKMTSWMAYASWGRGAASMGCARTYAC	CM000681.2_58416740-58417781(+)_1|2|1x0	-3	0.0688549	50.6772	0.46239	22	GTGACTGCTGTTCCCACTATTAGATCTGACATACAGAGAACAGCAATCAC	ACTGACATTGTTGCTATGGGTC	+
GTRAYTGYKSTTCYCWSTRTKWSAKMTSWMAYASWGRGAASMGCARTYAC	CM000681.2_2916852-2918286(+)_1|2|1x0	0	0.0690724	50.8372	0.46239	37	GTGACTGCTGTTCCCACTATTAGATCTGACATACAGAGAACAGCAATCAC	ATTACTTTCACTGTCACTGTCTCGGTTGCTGTCGGGC	+
GTRAYTGYKSTTCYCWSTRTKWSAKMTSWMAYASWGRGAASMGCARTYAC	CM000681.2_52033722-52035468(-)_1|1|1x0	0	0.0698359	51.3992	0.46239	40	GTGACTGCTGTTCCCACTATTAGATCTGACATACAGAGAACAGCAATCAC	AAGAATATTGGTATTAAGATTTTATTTAACATTATGTGGC	+
GTRAYTGYKSTTCYCWSTRTKWSAKMTSWMAYASWGRGAASMGCARTYAC	CM000681.2_21536080-21538075(+)_1|2|1x0	0	0.0702275	51.6875	0.46239	19	GTGACTGCTGTTCCCACTATTAGATCTGACATACAGAGAACAGCAATCAC	GTAGCTATGGCTCTGACTC	+
GTRAYTGYKSTTCYCWSTRTKWSAKMTSWMAYASWGRGAASMGCARTYAC	CM000681.2_44010213-44011461(+)_1|3|1x0	-4	0.0709786	52.2402	0.46239	10	GTGACTGCTGTTCCCACTATTAGATCTGACATACAGAGAACAGCAATCAC	ATGATTTTTC	+
GTRAYTGYKSTTCYCWSTRTKWSAKMTSWMAYASWGRGAASMGCARTYAC	CM000674.2_133202109-133204527(+)_1|1|1x0	22	0.0722247	53.1574	0.46239	48	GTGACTGCTGTTCCCACTATTAGATCTGACATACAGAGAACAGCAATCAC	ACAATGGTTATTTTGTTGATTTTGAATATTAATATTTTGATTTTGAATATTAATATTTTGATTAAGAAGC	+
GTRAYTGYKSTTCYCWSTRTKWSAKMTSWMAYASWGRGAASMGCARTYAC	CM000669.2_57468707-57469946(+)_1|1|1x0	-3	0.0728694	53.6319	0.46239	7	GTGACTGCTGTTCCCACTATTAGATCTGACATACAGAGAACAGCAATCAC	ATTGCCC	+
GTRAYTGYKSTTCYCWSTRTKWSAKMTSWMAYASWGRGAASMGCARTYAC	CM000681.2_57473276-57474479(-)_1|2|1x0	0	0.0730213	53.7437	0.46239	25	GTGACTGCTGTTCCCACTATTAGATCTGACATACAGAGAACAGCAATCAC	GTAATTTCAGGGACTAATATGATGC	+
GTRAYTGYKSTTCYCWSTRTKWSAKMTSWMAYASWGRGAASMGCARTYAC	CM000681.2_51586529-51588464(+)_1|1|1x0	-12	0.0751699	55.3251	0.46239	38	GTGACTGCTGTTCCCACTATTAGATCTGACATACAGAGAACAGCAATCAC	AACTTGATAGACATGATAAGAATGAGAATAATAGTAATAC	+
GTRAYTGYKSTTCYCWSTRTKWSAKMTSWMAYASWGRGAASMGCARTYAC	CM000681.2_36876791-36878294(+)_1|1|1x0	24	0.0755441	55.6005	0.46239	22	GTGACTGCTGTTCCCACTATTAGATCTGACATACAGAGAACAGCAATCAC	GTGATAGTAAGGACGAGGACGGTTGTAAAGGTTGTTAATTATGTTC	+
GTRAYTGYKSTTCYCWSTRTKWSAKMTSWMAYASWGRGAASMGCARTYAC	CM000681.2_57640630-57642178(+)_1|2|1x0	-18	0.0772543	56.8591	0.46239	32	GTGACTGCTGTTCCCACTATTAGATCTGACATACAGAGAACAGCAATCAC	ACCATAAACAATATAATGATAAAAATAATTAAGC	+
GTRAYTGYKSTTCYCWSTRTKWSAKMTSWMAYASWGRGAASMGCARTYAC	CM000681.2_20544594-20546004(-)_1|1|1x0	-3	0.0779714	57.3869	0.46239	40	GTGACTGCTGTTCCCACTATTAGATCTGACATACAGAGAACAGCAATCAC	ACCGTGTGAACCATTTGTATTACTATGAAGAAGTGTACAC	+
GTRAYTGYKSTTCYCWSTRTKWSAKMTSWMAYASWGRGAASMGCARTYAC	CM000664.2_218641955-218645120(-)_1|3|1x0	-30	0.0783782	57.6863	0.46239	7	GTGACTGCTGTTCCCACTATTAGATCTGACATACAGAGAACAGCAATCAC	ATAATGC	+
GTRAYTGYKSTTCYCWSTRTKWSAKMTSWMAYASWGRGAASMGCARTYAC	CM000678.2_31076297-31081811(+)_1|10|1x0	0	0.0783782	57.6863	0.46239	7	GTGACTGCTGTTCCCACTATTAGATCTGACATACAGAGAACAGCAATCAC	GTAATTC	+
GTRAYTGYKSTTCYCWSTRTKWSAKMTSWMAYASWGRGAASMGCARTYAC	CM000678.2_31076297-31081811(+)_1|4|1x0	0	0.0783782	57.6863	0.46239	7	GTGACTGCTGTTCCCACTATTAGATCTGACATACAGAGAACAGCAATCAC	GTAATTC	+
GTRAYTGYKSTTCYCWSTRTKWSAKMTSWMAYASWGRGAASMGCARTYAC	CM000681.2_12580487-12581762(-)_1|3|1x0	-6	0.0783782	57.6863	0.46239	7	GTGACTGCTGTTCCCACTATTAGATCTGACATACAGAGAACAGCAATCAC	GTGGTTC	+
GTRAYTGYKSTTCYCWSTRTKWSAKMTSWMAYASWGRGAASMGCARTYAC	CM000681.2_55613495-55616795(+)_1|5|1x0	-2	0.0783782	57.6863	0.46239	7	GTGACTGCTGTTCCCACTATTAGATCTGACATACAGAGAACAGCAATCAC	GATGGCC	+
GTRAYTGYKSTTCYCWSTRTKWSAKMTSWMAYASWGRGAASMGCARTYAC	CM000669.2_99486354-99487485(+)_1|1|1x0	-24	0.0798782	58.7903	0.466793	25	GTGACTGCTGTTCCCACTATTAGATCTGACATACAGAGAACAGCAATCAC	TTTGATACGATGGCAACAATAAGGC	+
GTRAYTGYKSTTCYCWSTRTKWSAKMTSWMAYASWGRGAASMGCARTYAC	CM000681.2_21970719-21974877(-)_1|3|1x0	12	0.0808657	59.5172	0.468148	28	GTGACTGCTGTTCCCACTATTAGATCTGACATACAGAGAACAGCAATCAC	ACCAATTCTGCTGCTTCTACCTCTGCTAATATTATTAATC	+
GTRAYTGYKSTTCYCWSTRTKWSAKMTSWMAYASWGRGAASMGCARTYAC	CM000678.2_31076297-31081811(+)_1|15|1x0	0	0.0827409	60.8973	0.470141	13	GTGACTGCTGTTCCCACTATTAGATCTGACATACAGAGAACAGCAATCAC	ATGGGTCTGATTC	+
GTRAYTGYKSTTCYCWSTRTKWSAKMTSWMAYASWGRGAASMGCARTYAC	CM000681.2_11904595-11906095(+)_1|1|1x0	9	0.083425	61.4008	0.470141	22	GTGACTGCTGTTCCCACTATTAGATCTGACATACAGAGAACAGCAATCAC	TAGTGAACTGTTATATATGTCATTATCGTTC	+
GTRAYTGYKSTTCYCWSTRTKWSAKMTSWMAYASWGRGAASMGCARTYAC	CM000676.2_21091859-21093404(-)_1|4|1x0	-40	0.0842459	62.0049	0.470141	7	GTGACTGCTGTTCCCACTATTAGATCTGACATACAGAGAACAGCAATCAC	AAGCTAC	+
GTRAYTGYKSTTCYCWSTRTKWSAKMTSWMAYASWGRGAASMGCARTYAC	CM000681.2_30443541-30445890(+)_1|4|1x0	-40	0.0842459	62.0049	0.470141	7	GTGACTGCTGTTCCCACTATTAGATCTGACATACAGAGAACAGCAATCAC	AAGCTAC	+
GTRAYTGYKSTTCYCWSTRTKWSAKMTSWMAYASWGRGAASMGCARTYAC	CM000681.2_56553604-56555389(+)_1|1|1x0	-21	0.0855598	62.972	0.472292	29	GTGACTGCTGTTCCCACTATTAGATCTGACATACAGAGAACAGCAATCAC	AGAATTATTATCAGAAGAAATAGAATTATTATCGTAGTCATAC	+
GTRAYTGYKSTTCYCWSTRTKWSAKMTSWMAYASWGRGAASMGCARTYAC	CM000664.2_95149284-95150361(-)_1|1|1x0	12	0.0869416	63.989	0.472292	10	GTGACTGCTGTTCCCACTATTAGATCTGACATACAGAGAACAGCAATCAC	ACTATAATAGCTATAGCTGTTC	+
GTRAYTGYKSTTCYCWSTRTKWSAKMTSWMAYASWGRGAASMGCARTYAC	CM000663.2_40494898-40496056(+)_1|1|1x0	-15	0.0900376	66.2677	0.472292	28	GTGACTGCTGTTCCCACTATTAGATCTGACATACAGAGAACAGCAATCAC	GTTGCTAGAGTTCGAATAATTATAAGAC	+
GTRAYTGYKSTTCYCWSTRTKWSAKMTSWMAYASWGRGAASMGCARTYAC	CM000681.2_9565942-9567112(-)_1|1|1x0	6	0.0900376	66.2677	0.472292	22	GTGACTGCTGTTCCCACTATTAGATCTGACATACAGAGAACAGCAATCAC	TTGGGTATTACTAAACTGTACAGTTGTC	+
GTRAYTGYKSTTCYCWSTRTKWSAKMTSWMAYASWGRGAASMGCARTYAC	CM000671.2_66917746-66920743(+)_1|2|1x0	12	0.090131	66.3364	0.472292	28	GTGACTGCTGTTCCCACTATTAGATCTGACATACAGAGAACAGCAATCAC	ATCAGAATTTGAATAATTATTATTGTTATTATTAGTTGGC	+
GTRAYTGYKSTTCYCWSTRTKWSAKMTSWMAYASWGRGAASMGCARTYAC	CM000681.2_2877243-2878326(+)_1|1|1x0	-6	0.0910197	66.9905	0.472292	22	GTGACTGCTGTTCCCACTATTAGATCTGACATACAGAGAACAGCAATCAC	ACTGTTGTGGTGATGAGGGTTC	+
GTRAYTGYKSTTCYCWSTRTKWSAKMTSWMAYASWGRGAASMGCARTYAC	CM000681.2_44010213-44011461(+)_1|2|1x0	-6	0.0911652	67.0976	0.472292	10	GTGACTGCTGTTCCCACTATTAGATCTGACATACAGAGAACAGCAATCAC	GTTGTTACTC	+
GTRAYTGYKSTTCYCWSTRTKWSAKMTSWMAYASWGRGAASMGCARTYAC	CM000666.2_85501-87448(+)_1|2|1x0	-9	0.0919604	67.6828	0.472292	41	GTGACTGCTGTTCCCACTATTAGATCTGACATACAGAGAACAGCAATCAC	ATGACTGCTATGATAATTACGATATGGACTATACTAATTACGATGATGC	+
GTRAYTGYKSTTCYCWSTRTKWSAKMTSWMAYASWGRGAASMGCARTYAC	CM000681.2_12390468-12392376(-)_1|1|1x0	24	0.0925276	68.1003	0.472292	22	GTGACTGCTGTTCCCACTATTAGATCTGACATACAGAGAACAGCAATCAC	GTTGATGCTAATAATATGGTTGTTGTTATCGTTGTTGTCGTTGTTC	+
GTRAYTGYKSTTCYCWSTRTKWSAKMTSWMAYASWGRGAASMGCARTYAC	CM000681.2_37388295-37389876(+)_1|1|1x0	-9	0.0940389	69.2126	0.472292	34	GTGACTGCTGTTCCCACTATTAGATCTGACATACAGAGAACAGCAATCAC	GTCATAAACGTCGATAGTATGAGAACGAGAAATC	+
GTRAYTGYKSTTCYCWSTRTKWSAKMTSWMAYASWGRGAASMGCARTYAC	CM000681.2_12043807-12045229(-)_1|1|1x0	30	0.0949376	69.874	0.472292	13	GTGACTGCTGTTCCCACTATTAGATCTGACATACAGAGAACAGCAATCAC	GGATTTTTTTTTGGATTTACTTTTTAGACTGTTATTGTTGTTC	+
GTRAYTGYKSTTCYCWSTRTKWSAKMTSWMAYASWGRGAASMGCARTYAC	CM000681.2_9610202-9611432(-)_1|2|1x0	0	0.0952627	70.1133	0.472292	22	GTGACTGCTGTTCCCACTATTAGATCTGACATACAGAGAACAGCAATCAC	GTTGTTGTTATTATAATGCCGC	+
GTRAYTGYKSTTCYCWSTRTKWSAKMTSWMAYASWGRGAASMGCARTYAC	CM000668.2_28365337-28366282(+)_1|1|1x0	-18	0.0963651	70.9247	0.472292	16	GTGACTGCTGTTCCCACTATTAGATCTGACATACAGAGAACAGCAATCAC	GGGATATCTATCGTAC	+
GTRAYTGYKSTTCYCWSTRTKWSAKMTSWMAYASWGRGAASMGCARTYAC	CM000669.2_99531028-99532246(+)_1|1|1x0	-30	0.0963651	70.9247	0.472292	16	GTGACTGCTGTTCCCACTATTAGATCTGACATACAGAGAACAGCAATCAC	CTATGGAGTAGAAGAC	+
GTRAYTGYKSTTCYCWSTRTKWSAKMTSWMAYASWGRGAASMGCARTYAC	CM000681.2_56621077-56622754(+)_1|1|1x0	-6	0.0968183	71.2583	0.472292	40	GTGACTGCTGTTCCCACTATTAGATCTGACATACAGAGAACAGCAATCAC	GAGTTGACAATTATGAAAGGTCGAAGAATGAAAATCATGC	+
GTRAYTGYKSTTCYCWSTRTKWSAKMTSWMAYASWGRGAASMGCARTYAC	CM000680.2_35337234-35337795(-)_1|1|1x0	-27	0.0975929	71.8283	0.472292	13	GTGACTGCTGTTCCCACTATTAGATCTGACATACAGAGAACAGCAATCAC	GAAATAATGATAC	+
GTRAYTGYKSTTCYCWSTRTKWSAKMTSWMAYASWGRGAASMGCARTYAC	CM000681.2_11978083-11980029(+)_1|1|1x0	-3	0.0975929	71.8283	0.472292	13	GTGACTGCTGTTCCCACTATTAGATCTGACATACAGAGAACAGCAATCAC	ATTATTATTGACC	+
GTRAYTGYKSTTCYCWSTRTKWSAKMTSWMAYASWGRGAASMGCARTYAC	CM000681.2_44156214-44158116(+)_1|2|1x0	14	0.102047	75.1065	0.473882	38	GTGACTGCTGTTCCCACTATTAGATCTGACATACAGAGAACAGCAATCAC	AATATGATATATTGGAGATCGGTATTAAGTATTATAAATGTGAGTATGAGAC	+
GTRAYTGYKSTTCYCWSTRTKWSAKMTSWMAYASWGRGAASMGCARTYAC	CM000681.2_9757477-9758797(-)_1|1|1x0	8	0.102082	75.1323	0.473882	20	GTGACTGCTGTTCCCACTATTAGATCTGACATACAGAGAACAGCAATCAC	ATAATTATGTCCATGAGTATATGATTTC	+
GTRAYTGYKSTTCYCWSTRTKWSAKMTSWMAYASWGRGAASMGCARTYAC	CM000678.2_31076297-31081811(+)_1|3|1x0	-3	0.103001	75.8086	0.473882	10	GTGACTGCTGTTCCCACTATTAGATCTGACATACAGAGAACAGCAATCAC	GCTGTAATTC	+
GTRAYTGYKSTTCYCWSTRTKWSAKMTSWMAYASWGRGAASMGCARTYAC	CM000681.2_44031800-44033027(+)_1|3|1x0	-3	0.103001	75.8086	0.473882	10	GTGACTGCTGTTCCCACTATTAGATCTGACATACAGAGAACAGCAATCAC	ACTAGTATTC	+
GTRAYTGYKSTTCYCWSTRTKWSAKMTSWMAYASWGRGAASMGCARTYAC	CM000681.2_57978303-57980349(-)_1|1|1x0	22	0.103938	76.4984	0.473882	18	GTGACTGCTGTTCCCACTATTAGATCTGACATACAGAGAACAGCAATCAC	ATCTTGACCTGTAGAGGAACCTGTGTCTGTTGTTGTGTCC	+
GTRAYTGYKSTTCYCWSTRTKWSAKMTSWMAYASWGRGAASMGCARTYAC	CM000678.2_31076297-31081811(+)_1|5|1x0	0	0.104186	76.6808	0.473882	7	GTGACTGCTGTTCCCACTATTAGATCTGACATACAGAGAACAGCAATCAC	GTAATTC	+
GTRAYTGYKSTTCYCWSTRTKWSAKMTSWMAYASWGRGAASMGCARTYAC	CM000681.2_44106379-44108281(+)_1|3|1x0	-30	0.104186	76.6808	0.473882	7	GTGACTGCTGTTCCCACTATTAGATCTGACATACAGAGAACAGCAATCAC	ATAAAGC	+
GTRAYTGYKSTTCYCWSTRTKWSAKMTSWMAYASWGRGAASMGCARTYAC	CM000678.2_30582562-30583474(-)_1|1|1x0	0	0.104263	76.7378	0.473882	22	GTGACTGCTGTTCCCACTATTAGATCTGACATACAGAGAACAGCAATCAC	ATGGTTGTTTTTATAACGGTTC	+
GTRAYTGYKSTTCYCWSTRTKWSAKMTSWMAYASWGRGAASMGCARTYAC	CM000667.2_179078672-179080094(+)_1|1|1x0	-21	0.105572	77.7007	0.473882	29	GTGACTGCTGTTCCCACTATTAGATCTGACATACAGAGAACAGCAATCAC	GATACAGACCTAATGATAGGCACAACCATTCGAC	+
GTRAYTGYKSTTCYCWSTRTKWSAKMTSWMAYASWGRGAASMGCARTYAC	CM000671.2_96817925-96819914(-)_1|1|1x0	18	0.105572	77.7007	0.473882	16	GTGACTGCTGTTCCCACTATTAGATCTGACATACAGAGAACAGCAATCAC	CTAAAATCCCAAAAAATAGGTATTATTATTGGCC	+
GTRAYTGYKSTTCYCWSTRTKWSAKMTSWMAYASWGRGAASMGCARTYAC	CM000681.2_36546868-36548353(-)_1|1|1x0	3	0.106394	78.3062	0.474139	25	GTGACTGCTGTTCCCACTATTAGATCTGACATACAGAGAACAGCAATCAC	GCTATTATTGCTGTTGAGATTATTGTTC	+
GTRAYTGYKSTTCYCWSTRTKWSAKMTSWMAYASWGRGAASMGCARTYAC	CM000681.2_12145299-12146289(-)_1|1|1x0	9	0.1085	79.8562	0.475084	16	GTGACTGCTGTTCCCACTATTAGATCTGACATACAGAGAACAGCAATCAC	ATCAGATTTATTATTATCGTTTACC	+
GTRAYTGYKSTTCYCWSTRTKWSAKMTSWMAYASWGRGAASMGCARTYAC	CM000681.2_11721703-11723392(-)_1|1|1x0	21	0.111539	82.0931	0.475084	28	GTGACTGCTGTTCCCACTATTAGATCTGACATACAGAGAACAGCAATCAC	GTCTAGGCTAATAAGACCGTTGTCATTACCGTTTTGGCCGTTGTTGATC	+
GTRAYTGYKSTTCYCWSTRTKWSAKMTSWMAYASWGRGAASMGCARTYAC	CM000663.2_247300521-247301298(-)_1|1|1x0	-8	0.111675	82.1924	0.475084	7	GTGACTGCTGTTCCCACTATTAGATCTGACATACAGAGAACAGCAATCAC	TGTTCCC	+
GTRAYTGYKSTTCYCWSTRTKWSAKMTSWMAYASWGRGAASMGCARTYAC	CM000664.2_218641955-218645120(-)_1|2|1x0	-6	0.111675	82.1924	0.475084	7	GTGACTGCTGTTCCCACTATTAGATCTGACATACAGAGAACAGCAATCAC	ACTATTC	+
GTRAYTGYKSTTCYCWSTRTKWSAKMTSWMAYASWGRGAASMGCARTYAC	CM000669.2_150371190-150372942(+)_1|2|1x0	-4	0.111675	82.1924	0.475084	7	GTGACTGCTGTTCCCACTATTAGATCTGACATACAGAGAACAGCAATCAC	ATGTTCC	+
GTRAYTGYKSTTCYCWSTRTKWSAKMTSWMAYASWGRGAASMGCARTYAC	CM000681.2_9528382-9529756(-)_1|3|1x0	-6	0.111922	82.3748	0.475084	16	GTGACTGCTGTTCCCACTATTAGATCTGACATACAGAGAACAGCAATCAC	GTTATCATTTGTATTC	+
GTRAYTGYKSTTCYCWSTRTKWSAKMTSWMAYASWGRGAASMGCARTYAC	CM000669.2_5063564-5065598(+)_1|1|1x0	-24	0.113235	83.3406	0.475084	25	GTGACTGCTGTTCCCACTATTAGATCTGACATACAGAGAACAGCAATCAC	GTTTTGCTGATGAGAAGAATATGGC	+
GTRAYTGYKSTTCYCWSTRTKWSAKMTSWMAYASWGRGAASMGCARTYAC	CM000673.2_3359120-3360584(-)_1|2|1x0	-34	0.113235	83.3406	0.475084	16	GTGACTGCTGTTCCCACTATTAGATCTGACATACAGAGAACAGCAATCAC	AGAAAATCTAAATCAATTAGATCTC	+
GTRAYTGYKSTTCYCWSTRTKWSAKMTSWMAYASWGRGAASMGCARTYAC	CM000681.2_12075231-12077789(+)_1|2|1x0	0	0.113557	83.578	0.475084	19	GTGACTGCTGTTCCCACTATTAGATCTGACATACAGAGAACAGCAATCAC	GACATTATGTTTACCGTTC	+
GTRAYTGYKSTTCYCWSTRTKWSAKMTSWMAYASWGRGAASMGCARTYAC	CM000681.2_52553075-52556028(+)_1|1|1x0	9	0.114492	84.2664	0.475084	50	GTGACTGCTGTTCCCACTATTAGATCTGACATACAGAGAACAGCAATCAC	ACCGGGGGCGAGACTACACTTTACTTTGTTATAGGAGTGATTATGGTCGCAGTTAACGGAATAATTAGTC	+
GTRAYTGYKSTTCYCWSTRTKWSAKMTSWMAYASWGRGAASMGCARTYAC	CM000681.2_22975470-22977174(-)_1|2|1x0	-21	0.115043	84.6715	0.475084	29	GTGACTGCTGTTCCCACTATTAGATCTGACATACAGAGAACAGCAATCAC	AGAGCTATTTAGAATATTGCTGCTATTACCC	+
GTRAYTGYKSTTCYCWSTRTKWSAKMTSWMAYASWGRGAASMGCARTYAC	CM000681.2_57443034-57445482(+)_1|4|1x0	0	0.117562	86.5259	0.478026	16	GTGACTGCTGTTCCCACTATTAGATCTGACATACAGAGAACAGCAATCAC	ATTGCTAGGGCTAGGC	+
GTRAYTGYKSTTCYCWSTRTKWSAKMTSWMAYASWGRGAASMGCARTYAC	CM000681.2_36747769-36750934(-)_1|2|1x0	9	0.118834	87.4616	0.478026	40	GTGACTGCTGTTCCCACTATTAGATCTGACATACAGAGAACAGCAATCAC	ATTAAAATAAGTACTATAAGTATAGCTATAACTAGTGTTGTAGCTACGC	+
GTRAYTGYKSTTCYCWSTRTKWSAKMTSWMAYASWGRGAASMGCARTYAC	CM000669.2_149103614-149105636(-)_1|2|1x0	6	0.121303	89.2791	0.478026	49	GTGACTGCTGTTCCCACTATTAGATCTGACATACAGAGAACAGCAATCAC	ATTCTAATAATGAATATTATTTGGATAAGGATTGTTGGTATGGATATAAATATTC	+
GTRAYTGYKSTTCYCWSTRTKWSAKMTSWMAYASWGRGAASMGCARTYAC	CM000681.2_11867252-11868566(+)_1|1|1x0	21	0.122834	90.4058	0.478026	13	GTGACTGCTGTTCCCACTATTAGATCTGACATACAGAGAACAGCAATCAC	TATATGTATATGGTGATAGACGTCATTATCGTTC	+
GTRAYTGYKSTTCYCWSTRTKWSAKMTSWMAYASWGRGAASMGCARTYAC	CM000681.2_57536998-57538924(+)_1|3|1x0	0	0.123194	90.6709	0.478026	10	GTGACTGCTGTTCCCACTATTAGATCTGACATACAGAGAACAGCAATCAC	GTGGGTATTC	+
GTRAYTGYKSTTCYCWSTRTKWSAKMTSWMAYASWGRGAASMGCARTYAC	CM000681.2_52114820-52117106(-)_1|1|1x0	8	0.123231	90.6981	0.478026	17	GTGACTGCTGTTCCCACTATTAGATCTGACATACAGAGAACAGCAATCAC	TTGAATAAGAGATGGGGGATGATTC	+
GTRAYTGYKSTTCYCWSTRTKWSAKMTSWMAYASWGRGAASMGCARTYAC	CM000681.2_53380705-53383320(+)_1|2|1x0	3	0.123441	90.8524	0.478026	13	GTGACTGCTGTTCCCACTATTAGATCTGACATACAGAGAACAGCAATCAC	GCAGATATTGATACTC	+
GTRAYTGYKSTTCYCWSTRTKWSAKMTSWMAYASWGRGAASMGCARTYAC	CM000669.2_6690850-6692719(-)_1|1|1x0	-3	0.124348	91.52	0.478026	46	GTGACTGCTGTTCCCACTATTAGATCTGACATACAGAGAACAGCAATCAC	ATTATGTTAGTATTAGTATTAGTTATGCTGCTAAGAAGAATATGGC	+
GTRAYTGYKSTTCYCWSTRTKWSAKMTSWMAYASWGRGAASMGCARTYAC	CM000669.2_64219297-64220287(+)_1|1|1x0	-9	0.124541	91.6623	0.478026	19	GTGACTGCTGTTCCCACTATTAGATCTGACATACAGAGAACAGCAATCAC	ACTACCACCGTTACGGATC	+
GTRAYTGYKSTTCYCWSTRTKWSAKMTSWMAYASWGRGAASMGCARTYAC	CM000681.2_22756398-22759710(-)_1|5|1x0	-18	0.125237	92.1746	0.478026	28	GTGACTGCTGTTCCCACTATTAGATCTGACATACAGAGAACAGCAATCAC	AGTACAGTTGGTACAGTTGGAACCGTTC	+
GTRAYTGYKSTTCYCWSTRTKWSAKMTSWMAYASWGRGAASMGCARTYAC	CM000681.2_7518945-7520946(+)_1|1|1x0	-30	0.125237	92.1746	0.478026	20	GTGACTGCTGTTCCCACTATTAGATCTGACATACAGAGAACAGCAATCAC	GTAATAAAAATAATAATTGCTACTATGC	+
GTRAYTGYKSTTCYCWSTRTKWSAKMTSWMAYASWGRGAASMGCARTYAC	CM000678.2_89226669-89228559(+)_1|2|1x0	3	0.125476	92.3505	0.478026	34	GTGACTGCTGTTCCCACTATTAGATCTGACATACAGAGAACAGCAATCAC	GGTAGAAGTATTTCCCTGTACATTATTGATACTGTGC	+
GTRAYTGYKSTTCYCWSTRTKWSAKMTSWMAYASWGRGAASMGCARTYAC	CM000681.2_22087912-22089439(+)_1|3|1x0	5	0.12745	93.8028	0.478026	8	GTGACTGCTGTTCCCACTATTAGATCTGACATACAGAGAACAGCAATCAC	ATGAGGAGAGAGC	+
GTRAYTGYKSTTCYCWSTRTKWSAKMTSWMAYASWGRGAASMGCARTYAC	CM000681.2_37483823-37485230(+)_1|1|1x0	-12	0.127508	93.8456	0.478026	34	GTGACTGCTGTTCCCACTATTAGATCTGACATACAGAGAACAGCAATCAC	CGAATTATTAAAAGAAATATTAAAAGAAAAATAC	+
GTRAYTGYKSTTCYCWSTRTKWSAKMTSWMAYASWGRGAASMGCARTYAC	CM000678.2_31076297-31081811(+)_1|7|1x0	0	0.128029	94.2292	0.478026	7	GTGACTGCTGTTCCCACTATTAGATCTGACATACAGAGAACAGCAATCAC	ATTATTC	+
GTRAYTGYKSTTCYCWSTRTKWSAKMTSWMAYASWGRGAASMGCARTYAC	CM000681.2_12186534-12187998(+)_1|1|1x0	-3	0.128102	94.2834	0.478026	40	GTGACTGCTGTTCCCACTATTAGATCTGACATACAGAGAACAGCAATCAC	GTCGTTATTATAATGGTCACGTTTACCATAGTTGGTGTGC	+
GTRAYTGYKSTTCYCWSTRTKWSAKMTSWMAYASWGRGAASMGCARTYAC	CM000681.2_53576641-53577949(+)_1|1|1x0	3	0.130049	95.716	0.478776	34	GTGACTGCTGTTCCCACTATTAGATCTGACATACAGAGAACAGCAATCAC	AGTATTGTTAGGACTATGATCAGGACGATTGTTATGC	+
GTRAYTGYKSTTCYCWSTRTKWSAKMTSWMAYASWGRGAASMGCARTYAC	CM000681.2_50044575-50047056(+)_1|2|1x0	-29	0.130622	96.1378	0.478776	10	GTGACTGCTGTTCCCACTATTAGATCTGACATACAGAGAACAGCAATCAC	ATTAGTGGGC	+
GTRAYTGYKSTTCYCWSTRTKWSAKMTSWMAYASWGRGAASMGCARTYAC	CM000669.2_150407593-150408220(+)_1|2|1x0	-41	0.130622	96.1378	0.478776	9	GTGACTGCTGTTCCCACTATTAGATCTGACATACAGAGAACAGCAATCAC	AACAATAATC	+
GTRAYTGYKSTTCYCWSTRTKWSAKMTSWMAYASWGRGAASMGCARTYAC	CM000665.2_75736880-75739421(-)_1|2|1x0	-36	0.13594	100.052	0.493981	14	GTGACTGCTGTTCCCACTATTAGATCTGACATACAGAGAACAGCAATCAC	GGAATAAGAACCAATC	+
GTRAYTGYKSTTCYCWSTRTKWSAKMTSWMAYASWGRGAASMGCARTYAC	CM000681.2_22313606-22317173(+)_1|4|1x0	-3	0.136404	100.393	0.493981	19	GTGACTGCTGTTCCCACTATTAGATCTGACATACAGAGAACAGCAATCAC	AGTGTTGTTGGAGCCGTTC	+
GTRAYTGYKSTTCYCWSTRTKWSAKMTSWMAYASWGRGAASMGCARTYAC	CM000678.2_31914444-31916478(+)_1|2|1x0	-8	0.137163	100.952	0.493981	40	GTGACTGCTGTTCCCACTATTAGATCTGACATACAGAGAACAGCAATCAC	AAGAGTAAGAGTACTAACGGTAATATGAAGATGTACAAGC	+
GTTTGTTGAMTGAMTRAHTGA	CM000669.2_100071145-100072297(-)_1|1|1x0	0	3.25817e-06	0.00239802	0.00239802	21	GTTTGTTGACTGACTGACTGA	GTTATTAGAATGTCTGTCAGAACGC	+
GWRASRARCARSCCC	CM000666.2_441594-444517(-)_1|6|1x0	-1	0.000742014	0.546123	0.378501	14	GAAACAAACAGCCCC	AAAAAAACAAGAGGAGGAC	+
GWRASRARCARSCCC	CM000681.2_57926152-57928078(-)_1|2|1x0	17	0.00166723	1.22708	0.378501	15	GAAACAAACAGCCCC	GTAGTAAACTGTAAGGGGACAAAAACAATTATTAGGC	+
GWRASRARCARSCCC	CM000670.2_105800928-105803535(+)_1|1|1x0	-2	0.00298378	2.19606	0.378501	7	GAAACAAACAGCCCC	AAGAAGC	+
GWRASRARCARSCCC	CM000671.2_66917746-66920743(+)_1|3|1x0	2	0.00304012	2.23753	0.378501	14	GAAACAAACAGCCCC	ATGACAAGAACTTACC	+
GWRASRARCARSCCC	CM000681.2_53236974-53238567(-)_1|1|1x0	19	0.0030703	2.25974	0.378501	15	GAAACAAACAGCCCC	GAAAACTGGCTAGGAATCAGAAAAGAAAAGTATC	+
GWRASRARCARSCCC	CM000681.2_36626113-36627547(+)_1|1|1x0	5	0.00310538	2.28556	0.378501	15	GAAACAAACAGCCCC	AATGAGACAATAACAGGGGCAATAACGC	+
GYSSAGGCTGSAGTGMRVYRRSRTKRTSYYRSYKCACTSCARCCTSSGC	CM000670.2_124976289-124977855(+)_1|1|1x0	-3	0.000619117	0.45567	0.415895	25	GCCCAGGCTGCAGTGAGCTGGGATTATCCCGGTGCACTCCAGCCTCGGC	AAGACCGTAATTAGATGTAGTAGTC	+
HNHNNBNDHHYYTTTCYCHRCWGCAATAVCANRVYCYHNNH	CM000681.2_12043807-12045229(-)_1|1|1x0	-5	0.00026626	0.195967	0.105301	36	TCAATTATACTCTTTCTCTACAGCAATACCATAGTCTCTGT	GGATTTTTTTTTGGATTTACTTTTTAGACTGTTATTGTTGTTC	+
HNHNNBNDHHYYTTTCYCHRCWGCAATAVCANRVYCYHNNH	CM000681.2_12463998-12465876(-)_1|2|1x0	3	0.000296494	0.21822	0.105301	41	TCAATTATACTCTTTCTCTACAGCAATACCATAGTCTCTGT	GTCGTCATTATCATTGTTATTATCATTATCGTTACTATTATTACTCTTATTATTC	+
HNHNNBNDHHYYTTTCYCHRCWGCAATAVCANRVYCYHNNH	CM000666.2_271101-272691(-)_1|1|1x0	-7	0.00111522	0.820801	0.191219	28	TCAATTATACTCTTTCTCTACAGCAATACCATAGTCTCTGT	TGCGACTATTCTACGACAATGATGAACC	+
HNHNNBNDHHYYTTTCYCHRCWGCAATAVCANRVYCYHNNH	CM000679.2_5180898-5184298(-)_1|2|1x0	-19	0.00134586	0.990557	0.191219	7	TCAATTATACTCTTTCTCTACAGCAATACCATAGTCTCTGT	GCAGCTC	+
HNHNNBNDHHYYTTTCYCHRCWGCAATAVCANRVYCYHNNH	CM000674.2_133202109-133204527(+)_1|1|1x0	6	0.00134915	0.992971	0.191219	41	TCAATTATACTCTTTCTCTACAGCAATACCATAGTCTCTGT	ACAATGGTTATTTTGTTGATTTTGAATATTAATATTTTGATTTTGAATATTAATATTTTGATTAAGAAGC	+
HNHNNBNDHHYYTTTCYCHRCWGCAATAVCANRVYCYHNNH	CM000681.2_12014847-12016815(-)_1|1|1x0	0	0.00161523	1.18881	0.191219	37	TCAATTATACTCTTTCTCTACAGCAATACCATAGTCTCTGT	AATAGGTTTATAATTGTTTTTATTATTATTGATATTC	+
HNHNNBNDHHYYTTTCYCHRCWGCAATAVCANRVYCYHNNH	CM000669.2_64706247-64708653(+)_1|3|1x0	-19	0.00364104	2.67981	0.26464	7	TCAATTATACTCTTTCTCTACAGCAATACCATAGTCTCTGT	AAAGCAC	+
HNHNNBNDHHYYTTTCYCHRCWGCAATAVCANRVYCYHNNH	CM000667.2_178931151-178932696(+)_1|1|1x0	6	0.00374476	2.75614	0.26464	34	TCAATTATACTCTTTCTCTACAGCAATACCATAGTCTCTGT	GAGTTGACAATTATGACATTGAGAAAAATGAAAACCGTAC	+
HNHNNBNDHHYYTTTCYCHRCWGCAATAVCANRVYCYHNNH	CM000681.2_37185229-37187395(-)_1|1|1x0	-10	0.00407738	3.00095	0.26464	19	TCAATTATACTCTTTCTCTACAGCAATACCATAGTCTCTGT	ATTATAATATCTGTAATAC	+
HNHNNBNDHHYYTTTCYCHRCWGCAATAVCANRVYCYHNNH	CM000681.2_7082877-7083741(+)_1|1|1x0	-7	0.00490529	3.61029	0.26464	31	TCAATTATACTCTTTCTCTACAGCAATACCATAGTCTCTGT	AAGACTCTTAAGATTGCTAACAAGAAGGTTC	+
HNHNNBNDHHYYTTTCYCHRCWGCAATAVCANRVYCYHNNH	CM000669.2_57468707-57469946(+)_1|2|1x0	-7	0.0055893	4.11373	0.26464	22	TCAATTATACTCTTTCTCTACAGCAATACCATAGTCTCTGT	ATTACTACCACTACTGCTACGC	+
HNHNNBNDHHYYTTTCYCHRCWGCAATAVCANRVYCYHNNH	CM000670.2_144841326-144843165(+)_1|1|1x0	-19	0.00564896	4.15764	0.26464	16	TCAATTATACTCTTTCTCTACAGCAATACCATAGTCTCTGT	ACAGTAATAAGTATTC	+
HNHNNBNDHHYYTTTCYCHRCWGCAATAVCANRVYCYHNNH	CM000669.2_99486354-99487485(+)_1|1|1x0	-10	0.0057121	4.2041	0.26464	25	TCAATTATACTCTTTCTCTACAGCAATACCATAGTCTCTGT	TTTGATACGATGGCAACAATAAGGC	+
HNHNNBNDHHYYTTTCYCHRCWGCAATAVCANRVYCYHNNH	CM000681.2_2933491-2934853(-)_1|2|1x0	-12	0.0057121	4.2041	0.26464	25	TCAATTATACTCTTTCTCTACAGCAATACCATAGTCTCTGT	ATTATTTGTATGATTGACATTATGC	+
HNHNNBNDHHYYTTTCYCHRCWGCAATAVCANRVYCYHNNH	CM000681.2_12627682-12629257(+)_1|2|1x0	1	0.00611294	4.49912	0.26464	41	TCAATTATACTCTTTCTCTACAGCAATACCATAGTCTCTGT	ACTGTTTTTTACATTGAGTCTTTGATGATCACTATAATTATTGTTGTGC	+
HNHNNBNDHHYYTTTCYCHRCWGCAATAVCANRVYCYHNNH	CM000672.2_43616277-43617366(+)_1|1|1x0	-4	0.00615996	4.53373	0.26464	34	TCAATTATACTCTTTCTCTACAGCAATACCATAGTCTCTGT	ATGATTTGGATTTGGCCTGTATGGACGATTTTTC	+
HNHNNBNDHHYYTTTCYCHRCWGCAATAVCANRVYCYHNNH	CM000665.2_44641886-44644217(+)_1|1|1x0	12	0.0063337	4.6616	0.26464	41	TCAATTATACTCTTTCTCTACAGCAATACCATAGTCTCTGT	AAATACAAAAACAATAATGTTCACATTATGGAGGTTAGAAAGGTGCGAGTTAGAATGACAATAGGGC	+
HNHNNBNDHHYYTTTCYCHRCWGCAATAVCANRVYCYHNNH	CM000678.2_31076297-31081811(+)_1|11|1x0	-6	0.00684027	5.03444	0.269928	10	TCAATTATACTCTTTCTCTACAGCAATACCATAGTCTCTGT	TTTATTATTC	+
HNHNNBNDHHYYTTTCYCHRCWGCAATAVCANRVYCYHNNH	CM000681.2_21970719-21974877(-)_1|1|1x0	-2	0.00802334	5.90518	0.286579	28	TCAATTATACTCTTTCTCTACAGCAATACCATAGTCTCTGT	ACCAATACCTCTTCGGGGGGGACATCGC	+
HNHNNBNDHHYYTTTCYCHRCWGCAATAVCANRVYCYHNNH	CM000681.2_2916852-2918286(+)_1|2|1x0	5	0.00821814	6.04855	0.286579	32	TCAATTATACTCTTTCTCTACAGCAATACCATAGTCTCTGT	ATTACTTTCACTGTCACTGTCTCGGTTGCTGTCGGGC	+
HNHNNBNDHHYYTTTCYCHRCWGCAATAVCANRVYCYHNNH	CM000681.2_8811283-8812390(-)_1|1|1x0	0	0.0084726	6.23584	0.286579	28	TCAATTATACTCTTTCTCTACAGCAATACCATAGTCTCTGT	AAGGTCATTGAGCTTAATTTCTTGAATC	+
HNHNNBNDHHYYTTTCYCHRCWGCAATAVCANRVYCYHNNH	CM000665.2_75736880-75739421(-)_1|1|1x0	-20	0.00910639	6.7023	0.294016	21	TCAATTATACTCTTTCTCTACAGCAATACCATAGTCTCTGT	GCGAAAAAGTACAATAATGCGAATGTTTTAGTCGAGATTC	+
HNHNNBNDHHYYTTTCYCHRCWGCAATAVCANRVYCYHNNH	CM000681.2_57134920-57136138(-)_1|1|1x0	1	0.0115207	8.47926	0.341547	33	TCAATTATACTCTTTCTCTACAGCAATACCATAGTCTCTGT	GACTTGAAAAAGCAATCTACAATTAAATGCGTTC	+
HNHNNBNDHHYYTTTCYCHRCWGCAATAVCANRVYCYHNNH	CM000681.2_51890620-51891928(-)_1|1|1x0	-16	0.0115402	8.49361	0.341547	25	TCAATTATACTCTTTCTCTACAGCAATACCATAGTCTCTGT	GCTATTGTAATAAAAATGACGATGATGTTGC	+
HNHNNBNDHHYYTTTCYCHRCWGCAATAVCANRVYCYHNNH	CM000681.2_56621077-56622754(+)_1|1|1x0	6	0.0150129	11.0495	0.394337	34	TCAATTATACTCTTTCTCTACAGCAATACCATAGTCTCTGT	GAGTTGACAATTATGAAAGGTCGAAGAATGAAAATCATGC	+
HNHNNBNDHHYYTTTCYCHRCWGCAATAVCANRVYCYHNNH	CM000681.2_12186534-12187998(+)_1|1|1x0	8	0.0157677	11.605	0.394337	32	TCAATTATACTCTTTCTCTACAGCAATACCATAGTCTCTGT	GTCGTTATTATAATGGTCACGTTTACCATAGTTGGTGTGC	+
HNHNNBNDHHYYTTTCYCHRCWGCAATAVCANRVYCYHNNH	CM000681.2_9413277-9414780(-)_1|1|1x0	-1	0.0158446	11.6616	0.394337	37	TCAATTATACTCTTTCTCTACAGCAATACCATAGTCTCTGT	AAAGTTGTTACTGATATGTCACCGATGACTATGTTTC	+
HNHNNBNDHHYYTTTCYCHRCWGCAATAVCANRVYCYHNNH	CM000681.2_21970719-21974877(-)_1|2|1x0	-2	0.0165239	12.1616	0.394337	39	TCAATTATACTCTTTCTCTACAGCAATACCATAGTCTCTGT	ACTGCTACCTCTTCGGGGATGTCTGCTAATTCGGGGGGGACATCTGCTAATC	+
HNHNNBNDHHYYTTTCYCHRCWGCAATAVCANRVYCYHNNH	CM000681.2_55613495-55616795(+)_1|5|1x0	-18	0.0171162	12.5975	0.394337	7	TCAATTATACTCTTTCTCTACAGCAATACCATAGTCTCTGT	GATGGCC	+
HNHNNBNDHHYYTTTCYCHRCWGCAATAVCANRVYCYHNNH	CM000681.2_51964856-51966245(-)_1|1|1x0	-16	0.017347	12.7674	0.394337	25	TCAATTATACTCTTTCTCTACAGCAATACCATAGTCTCTGT	GCTCGTGTAATAAAATTGATGTGTC	+
HNHNNBNDHHYYTTTCYCHRCWGCAATAVCANRVYCYHNNH	CM000681.2_11904595-11906095(+)_1|1|1x0	-13	0.0173796	12.7914	0.394337	28	TCAATTATACTCTTTCTCTACAGCAATACCATAGTCTCTGT	TAGTGAACTGTTATATATGTCATTATCGTTC	+
HNHNNBNDHHYYTTTCYCHRCWGCAATAVCANRVYCYHNNH	CM000678.2_31061070-31062384(-)_1|1|1x0	-10	0.0177652	13.0752	0.394337	22	TCAATTATACTCTTTCTCTACAGCAATACCATAGTCTCTGT	ACTTCCGCGTCAGTCATAATGC	+
HNHNNBNDHHYYTTTCYCHRCWGCAATAVCANRVYCYHNNH	CM000679.2_16622290-16624546(-)_1|2|1x0	-11	0.019078	14.0414	0.407892	30	TCAATTATACTCTTTCTCTACAGCAATACCATAGTCTCTGT	ATATCTGTTATGCGAATAAATTATAAGAGTATGACTAAGATAATTAATGGCC	+
HNHNNBNDHHYYTTTCYCHRCWGCAATAVCANRVYCYHNNH	CM000681.2_11616602-11617886(+)_1|2|1x0	-10	0.0212291	15.6247	0.407892	31	TCAATTATACTCTTTCTCTACAGCAATACCATAGTCTCTGT	ATGTTGTCCATTGTCATCTAGTACGTTGTTC	+
HNHNNBNDHHYYTTTCYCHRCWGCAATAVCANRVYCYHNNH	CM000680.2_25224329-25227722(-)_1|9|1x0	-8	0.0219049	16.122	0.407892	10	TCAATTATACTCTTTCTCTACAGCAATACCATAGTCTCTGT	TCTTTTTCGC	+
HNHNNBNDHHYYTTTCYCHRCWGCAATAVCANRVYCYHNNH	CM000670.2_134601411-134603001(-)_1|1|1x0	-18	0.0219429	16.15	0.407892	13	TCAATTATACTCTTTCTCTACAGCAATACCATAGTCTCTGT	GACAGTAATGTTC	+
HNHNNBNDHHYYTTTCYCHRCWGCAATAVCANRVYCYHNNH	CM000681.2_44106379-44108281(+)_1|2|1x0	-10	0.021963	16.1647	0.407892	31	TCAATTATACTCTTTCTCTACAGCAATACCATAGTCTCTGT	ACTATATCTTAGAGAATGTCGAATTCTGCCATAGGCATTATGAGAC	+
HNHNNBNDHHYYTTTCYCHRCWGCAATAVCANRVYCYHNNH	CM000681.2_43965787-43967353(+)_1|1|1x0	-12	0.0220886	16.2572	0.407892	7	TCAATTATACTCTTTCTCTACAGCAATACCATAGTCTCTGT	TTTGTCC	+
HNHNNBNDHHYYTTTCYCHRCWGCAATAVCANRVYCYHNNH	CM000681.2_9295477-9296971(-)_1|2|1x0	-18	0.0223956	16.4831	0.407892	19	TCAATTATACTCTTTCTCTACAGCAATACCATAGTCTCTGT	ATCGGCTGGTCCATGTACC	+
HNHNNBNDHHYYTTTCYCHRCWGCAATAVCANRVYCYHNNH	CM000669.2_99493531-99494713(-)_1|1|1x0	-22	0.0235843	17.3581	0.418804	10	TCAATTATACTCTTTCTCTACAGCAATACCATAGTCTCTGT	GGAATAGCAC	+
HNHNNBNDHHYYTTTCYCHRCWGCAATAVCANRVYCYHNNH	CM000674.2_133010101-133011478(+)_1|1|1x0	-14	0.0255043	18.7712	0.421997	27	TCAATTATACTCTTTCTCTACAGCAATACCATAGTCTCTGT	ATTCTAATGATCTTGATGATTAAGATTTTTATTAATAATC	+
HNHNNBNDHHYYTTTCYCHRCWGCAATAVCANRVYCYHNNH	CM000668.2_28390456-28391839(-)_1|2|1x0	-13	0.0260176	19.1489	0.421997	16	TCAATTATACTCTTTCTCTACAGCAATACCATAGTCTCTGT	ATATCAATAATAATAC	+
HNHNNBNDHHYYTTTCYCHRCWGCAATAVCANRVYCYHNNH	CM000681.2_12145299-12146289(-)_1|1|1x0	0	0.0263827	19.4177	0.421997	25	TCAATTATACTCTTTCTCTACAGCAATACCATAGTCTCTGT	ATCAGATTTATTATTATCGTTTACC	+
HNHNNBNDHHYYTTTCYCHRCWGCAATAVCANRVYCYHNNH	CM000673.2_123725999-123727124(-)_1|2|1x0	-13	0.0266967	19.6488	0.421997	13	TCAATTATACTCTTTCTCTACAGCAATACCATAGTCTCTGT	GTTAGCATAGCTC	+
HNHNNBNDHHYYTTTCYCHRCWGCAATAVCANRVYCYHNNH	CM000678.2_31914444-31916478(+)_1|2|1x0	-3	0.0267347	19.6767	0.421997	38	TCAATTATACTCTTTCTCTACAGCAATACCATAGTCTCTGT	AAGAGTAAGAGTACTAACGGTAATATGAAGATGTACAAGC	+
HNHNNBNDHHYYTTTCYCHRCWGCAATAVCANRVYCYHNNH	CM000678.2_31076297-31081811(+)_1|2|1x0	-9	0.0283501	20.8657	0.437768	7	TCAATTATACTCTTTCTCTACAGCAATACCATAGTCTCTGT	TTTATTC	+
HNHNNBNDHHYYTTTCYCHRCWGCAATAVCANRVYCYHNNH	CM000681.2_12132589-12133987(-)_1|2|1x0	-6	0.0299017	22.0076	0.451903	31	TCAATTATACTCTTTCTCTACAGCAATACCATAGTCTCTGT	ACTATTATTAACGCCTGCTTTGTTATGGTTC	+
HNHNNBNDHHYYTTTCYCHRCWGCAATAVCANRVYCYHNNH	CM000681.2_11948222-11950250(+)_1|3|1x0	-15	0.0307581	22.638	0.455162	25	TCAATTATACTCTTTCTCTACAGCAATACCATAGTCTCTGT	ATTATGTTGAAGAACTGGGTTATAC	+
HNHNNBNDHHYYTTTCYCHRCWGCAATAVCANRVYCYHNNH	CM000681.2_11779965-11781903(+)_1|1|1x0	-1	0.0318923	23.4727	0.457206	40	TCAATTATACTCTTTCTCTACAGCAATACCATAGTCTCTGT	TCCGTCTTTGTTGTCTGCGTTGTGATGTTCAAGGTGGTCGTTGTTC	+
HNHNNBNDHHYYTTTCYCHRCWGCAATAVCANRVYCYHNNH	CM000681.2_22313606-22317173(+)_1|3|1x0	-13	0.0321836	23.6871	0.457206	22	TCAATTATACTCTTTCTCTACAGCAATACCATAGTCTCTGT	AGTACAGCTGGAGGAACAAGTC	+
HRMWTSKYSHRMCYCMGYCTCYMMARDARMTRSRAWWACAG	CM000681.2_9466576-9468337(-)_1|2|1x0	-13	0.000432821	0.318556	0.146542	16	AAATTCGCCAGCCTCAGCCTCCCAAAAAGCTGGGATTACAG	TCCTACTCCATAATTC	+
HRMWTSKYSHRMCYCMGYCTCYMMARDARMTRSRAWWACAG	CM000678.2_30397205-30399104(+)_1|1|1x0	-16	0.000602517	0.443453	0.146542	7	AAATTCGCCAGCCTCAGCCTCCCAAAAAGCTGGGATTACAG	GTCTCAC	+
HRMWTSKYSHRMCYCMGYCTCYMMARDARMTRSRAWWACAG	CM000678.2_30397205-30399104(+)_1|2|1x0	-16	0.000602517	0.443453	0.146542	7	AAATTCGCCAGCCTCAGCCTCCCAAAAAGCTGGGATTACAG	GTCTCAC	+
HRMWTSKYSHRMCYCMGYCTCYMMARDARMTRSRAWWACAG	CM000665.2_44641886-44644217(+)_1|1|1x0	13	0.00174076	1.2812	0.212277	41	AAATTCGCCAGCCTCAGCCTCCCAAAAAGCTGGGATTACAG	AAATACAAAAACAATAATGTTCACATTATGGAGGTTAGAAAGGTGCGAGTTAGAATGACAATAGGGC	+
HRMWTSKYSHRMCYCMGYCTCYMMARDARMTRSRAWWACAG	CM000678.2_30397205-30399104(+)_1|4|1x0	-16	0.00174558	1.28475	0.212277	7	AAATTCGCCAGCCTCAGCCTCCCAAAAAGCTGGGATTACAG	GTCTCGC	+
HRMWTSKYSHRMCYCMGYCTCYMMARDARMTRSRAWWACAG	CM000678.2_30397205-30399104(+)_1|5|1x0	-16	0.00174558	1.28475	0.212277	7	AAATTCGCCAGCCTCAGCCTCCCAAAAAGCTGGGATTACAG	GTCTCGC	+
HRMWTSKYSHRMCYCMGYCTCYMMARDARMTRSRAWWACAG	CM000681.2_21970719-21974877(-)_1|3|1x0	2	0.00273648	2.01405	0.253171	38	AAATTCGCCAGCCTCAGCCTCCCAAAAAGCTGGGATTACAG	ACCAATTCTGCTGCTTCTACCTCTGCTAATATTATTAATC	+
HRMWTSKYSHRMCYCMGYCTCYMMARDARMTRSRAWWACAG	CM000682.2_53581248-53582832(-)_1|2|1x0	-14	0.00277582	2.043	0.253171	7	AAATTCGCCAGCCTCAGCCTCCCAAAAAGCTGGGATTACAG	AAGTCTC	+
HRMWTSKYSHRMCYCMGYCTCYMMARDARMTRSRAWWACAG	CM000663.2_248847202-248848630(+)_1|3|1x0	-1	0.00332848	2.44976	0.269847	25	AAATTCGCCAGCCTCAGCCTCCCAAAAAGCTGGGATTACAG	ATTGGTAATTCCTCAGCCGCCGCGC	+
HRMWTSKYSHRMCYCMGYCTCYMMARDARMTRSRAWWACAG	CM000681.2_23145206-23146553(+)_1|2|1x0	-16	0.00392803	2.89103	0.286608	16	AAATTCGCCAGCCTCAGCCTCCCAAAAAGCTGGGATTACAG	GTGGCTAAAAAATGTC	+
HWGGACCCCWGKGARRCMAWKTCWGAMWTKRYYTCMCWGGG	CM000668.2_26637347-26638556(-)_1|1|1x0	-12	0.000637349	0.469089	0.468884	25	CAGGACCCCAGGGAAGCCATTTCTGACATGGCTTCCCTGGG	GAGTCAATTTCTGAGTCATTTTCAC	+
KDKKGTRTGTGTRGTGDTKGTKKKKKTGKTKKTKGTKKTKKTGKKKGTGW	CM000681.2_12186534-12187998(+)_1|1|1x0	-4	6.3293e-06	0.00465837	0.0028206	40	GGTGGTGTGTGTGGTGTTGGTGTTGGTGGTGGTTGTGTTTGTGTGTGTGT	GTCGTTATTATAATGGTCACGTTTACCATAGTTGGTGTGC	+
KDKKGTRTGTGTRGTGDTKGTKKKKKTGKTKKTKGTKKTKKTGKKKGTGW	CM000681.2_37126982-37129055(+)_1|1|1x0	5	8.22675e-06	0.00605489	0.0028206	50	GGTGGTGTGTGTGGTGTTGGTGTTGGTGGTGGTTGTGTTTGTGTGTGTGT	ATGGGATTTATGATGAGAATGGTGGTGATTATGATGAACATAATAGTGATAATGAGGC	+
KDKKGTRTGTGTRGTGDTKGTKKKKKTGKTKKTKGTKKTKKTGKKKGTGW	CM000681.2_12043807-12045229(-)_1|1|1x0	-12	1.47776e-05	0.0108763	0.00337773	38	GGTGGTGTGTGTGGTGTTGGTGTTGGTGGTGGTTGTGTTTGTGTGTGTGT	GGATTTTTTTTTGGATTTACTTTTTAGACTGTTATTGTTGTTC	+
KDKKGTRTGTGTRGTGDTKGTKKKKKTGKTKKTKGTKKTKKTGKKKGTGW	CM000681.2_51992882-51994856(-)_1|1|1x0	11	2.63224e-05	0.0193733	0.00429792	47	GGTGGTGTGTGTGGTGTTGGTGTTGGTGGTGGTTGTGTTTGTGTGTGTGT	GCTAATTCGATGACTTTTAGCGTTGTTACTGTTATTATTAGCATTTGGTTGGTGTGGC	+
KDKKGTRTGTGTRGTGDTKGTKKKKKTGKTKKTKGTKKTKKTGKKKGTGW	CM000681.2_19711354-19713124(-)_1|3|1x0	-4	3.1339e-05	0.0230655	0.00429792	46	GGTGGTGTGTGTGGTGTTGGTGTTGGTGGTGGTTGTGTTTGTGTGTGTGT	TGAATTCGGATGATTATGTACGTTATTTTTATTATTGTTAACGTTC	+
KDKKGTRTGTGTRGTGDTKGTKKKKKTGKTKKTKGTKKTKKTGKKKGTGW	CM000674.2_132925375-132927205(-)_1|1|1x0	5	0.00020831	0.153316	0.0174799	47	GGTGGTGTGTGTGGTGTTGGTGTTGGTGGTGGTTGTGTTTGTGTGTGTGT	ATGGGGTTCAAAGATTTCATAAATGCGTTGGTGATTCGAGTGATGATATTGC	+
KDKKGTRTGTGTRGTGDTKGTKKKKKTGKTKKTKGTKKTKKTGKKKGTGW	CM000681.2_40013576-40015778(+)_1|1|1x0	11	0.000219373	0.161458	0.0174799	50	GGTGGTGTGTGTGGTGTTGGTGTTGGTGGTGGTTGTGTTTGTGTGTGTGT	TTGGCTGCTAGGGTGAGGAGGGTTAAGATTGCTAGGTTGGCTGCTACTGGTTTGTCGAGTACGAAAC	+
KDKKGTRTGTGTRGTGDTKGTKKKKKTGKTKKTKGTKKTKKTGKKKGTGW	CM000678.2_71448095-71450000(-)_1|1|1x0	3	0.000225152	0.165712	0.0174799	46	GGTGGTGTGTGTGGTGTTGGTGTTGGTGGTGGTTGTGTTTGTGTGTGTGT	GTTTCTGGTAATGGTGAGGGTAACAGTAGAAACAGTATTGTTTGTGGGC	+
KDKKGTRTGTGTRGTGDTKGTKKKKKTGKTKKTKGTKKTKKTGKKKGTGW	CM000681.2_36546868-36548353(-)_1|1|1x0	-12	0.000229424	0.168856	0.0174799	28	GGTGGTGTGTGTGGTGTTGGTGTTGGTGGTGGTTGTGTTTGTGTGTGTGT	GCTATTATTGCTGTTGAGATTATTGTTC	+
KDKKGTRTGTGTRGTGDTKGTKKKKKTGKTKKTKGTKKTKKTGKKKGTGW	CM000681.2_57926152-57928078(-)_1|3|1x0	-40	0.000375635	0.276467	0.0257578	10	GGTGGTGTGTGTGGTGTTGGTGTTGGTGGTGGTTGTGTTTGTGTGTGTGT	GTGGTGGTGC	+
KDKKGTRTGTGTRGTGDTKGTKKKKKTGKTKKTKGTKKTKKTGKKKGTGW	CM000669.2_149070425-149072531(-)_1|2|1x0	0	0.000458579	0.337514	0.0285867	40	GGTGGTGTGTGTGGTGTTGGTGTTGGTGGTGGTTGTGTTTGTGTGTGTGT	AGTGGCTTTTGGTCTATTAGGGCTAGTTTTGTATGGGTTC	+
KDKKGTRTGTGTRGTGDTKGTKKKKKTGKTKKTKGTKKTKKTGKKKGTGW	CM000681.2_12390468-12392376(-)_1|1|1x0	-6	0.00054568	0.40162	0.0311817	44	GGTGGTGTGTGTGGTGTTGGTGTTGGTGGTGGTTGTGTTTGTGTGTGTGT	GTTGATGCTAATAATATGGTTGTTGTTATCGTTGTTGTCGTTGTTC	+
KDKKGTRTGTGTRGTGDTKGTKKKKKTGKTKKTKGTKKTKKTGKKKGTGW	CM000681.2_22179609-22181656(-)_1|1|1x0	-10	0.000718289	0.528661	0.0363689	40	GGTGGTGTGTGTGGTGTTGGTGTTGGTGGTGGTTGTGTTTGTGTGTGTGT	ACTGTGATTGCTACTATTCGGGGGGTGATTCGGAAGGTGTCGC	+
KDKKGTRTGTGTRGTGDTKGTKKKKKTGKTKKTKGTKKTKKTGKKKGTGW	CM000663.2_247100376-247101393(-)_1|2|1x0	-13	0.000754973	0.55566	0.0363689	25	GGTGGTGTGTGTGGTGTTGGTGTTGGTGGTGGTTGTGTTTGTGTGTGTGT	GGGATGATGGTTATTATTGTTGTAC	+
KDKKGTRTGTGTRGTGDTKGTKKKKKTGKTKKTKGTKKTKKTGKKKGTGW	CM000681.2_43534832-43535684(+)_1|1|1x0	-9	0.000815237	0.600015	0.0363689	13	GGTGGTGTGTGTGGTGTTGGTGTTGGTGGTGGTTGTGTTTGTGTGTGTGT	GGTAGTGGTAGTC	+
KDKKGTRTGTGTRGTGDTKGTKKKKKTGKTKKTKGTKKTKKTGKKKGTGW	CM000681.2_2852335-2853949(+)_1|1|1x0	-15	0.000864605	0.636349	0.0363689	35	GGTGGTGTGTGTGGTGTTGGTGTTGGTGGTGGTTGTGTTTGTGTGTGTGT	GTTATTATGGCCACTTTTATTGTTGTTGTTGCTGCTTCCGTGTGGC	+
KDKKGTRTGTGTRGTGDTKGTKKKKKTGKTKKTKGTKKTKKTGKKKGTGW	CM000681.2_36876791-36878294(+)_1|1|1x0	-4	0.000956438	0.703938	0.0363689	46	GGTGGTGTGTGTGGTGTTGGTGTTGGTGGTGGTTGTGTTTGTGTGTGTGT	GTGATAGTAAGGACGAGGACGGTTGTAAAGGTTGTTAATTATGTTC	+
KDKKGTRTGTGTRGTGDTKGTKKKKKTGKTKKTKGTKKTKKTGKKKGTGW	CM000685.2_57591745-57594457(+)_1|2|1x0	-8	0.00100772	0.741683	0.0363689	25	GGTGGTGTGTGTGGTGTTGGTGTTGGTGGTGGTTGTGTTTGTGTGTGTGT	ATTTGGGGATTGATTGGTCAGGGGC	+
KDKKGTRTGTGTRGTGDTKGTKKKKKTGKTKKTKGTKKTKKTGKKKGTGW	CM000685.2_57908023-57910675(-)_1|2|1x0	-8	0.00100772	0.741683	0.0363689	25	GGTGGTGTGTGTGGTGTTGGTGTTGGTGGTGGTTGTGTTTGTGTGTGTGT	ATTTGGGGATTGATTGGTCAGGGGC	+
KDKKGTRTGTGTRGTGDTKGTKKKKKTGKTKKTKGTKKTKKTGKKKGTGW	CM000681.2_37564600-37566379(-)_1|2|1x0	-7	0.00111179	0.818277	0.0381185	43	GGTGGTGTGTGTGGTGTTGGTGTTGGTGGTGGTTGTGTTTGTGTGTGTGT	AACGTGAGGATTATGATGAAGAAGATGATGTGTATTTTTATGACGC	+
KDKKGTRTGTGTRGTGDTKGTKKKKKTGKTKKTKGTKKTKKTGKKKGTGW	CM000681.2_43846910-43848638(+)_1|1|1x0	-1	0.0012284	0.9041	0.0401109	46	GGTGGTGTGTGTGGTGTTGGTGTTGGTGGTGGTTGTGTTTGTGTGTGTGT	TTGACTAGGATCGTGACTAGGATCGTTATGACTAGGACTTTGAGTC	+
KDKKGTRTGTGTRGTGDTKGTKKKKKTGKTKKTKGTKKTKKTGKKKGTGW	CM000681.2_12627682-12629257(+)_1|2|1x0	-1	0.0014529	1.06933	0.0452852	49	GGTGGTGTGTGTGGTGTTGGTGTTGGTGGTGGTTGTGTTTGTGTGTGTGT	ACTGTTTTTTACATTGAGTCTTTGATGATCACTATAATTATTGTTGTGC	+
KDKKGTRTGTGTRGTGDTKGTKKKKKTGKTKKTKGTKKTKKTGKKKGTGW	CM000681.2_12580487-12581762(-)_1|2|1x0	-15	0.0016309	1.20034	0.0453151	31	GGTGGTGTGTGTGGTGTTGGTGTTGGTGGTGGTTGTGTTTGTGTGTGTGT	GGTTGTTGCATAGGATACATTGTTGTTATGC	+
KDKKGTRTGTGTRGTGDTKGTKKKKKTGKTKKTKGTKKTKKTGKKKGTGW	CM000681.2_53576641-53577949(+)_1|1|1x0	-1	0.00163345	1.20222	0.0453151	37	GGTGGTGTGTGTGGTGTTGGTGTTGGTGGTGGTTGTGTTTGTGTGTGTGT	AGTATTGTTAGGACTATGATCAGGACGATTGTTATGC	+
KDKKGTRTGTGTRGTGDTKGTKKKKKTGKTKKTKGTKKTKKTGKKKGTGW	CM000681.2_11779965-11781903(+)_1|1|1x0	8	0.00165211	1.21596	0.0453151	38	GGTGGTGTGTGTGGTGTTGGTGTTGGTGGTGGTTGTGTTTGTGTGTGTGT	TCCGTCTTTGTTGTCTGCGTTGTGATGTTCAAGGTGGTCGTTGTTC	+
KDKKGTRTGTGTRGTGDTKGTKKKKKTGKTKKTKGTKKTKKTGKKKGTGW	CM000670.2_144841326-144843165(+)_1|3|1x0	-6	0.00192315	1.41544	0.0507205	7	GGTGGTGTGTGTGGTGTTGGTGTTGGTGGTGGTTGTGTTTGTGTGTGTGT	GTGTGTC	+
KDKKGTRTGTGTRGTGDTKGTKKKKKTGKTKKTKGTKKTKKTGKKKGTGW	CM000671.2_66917746-66920743(+)_1|2|1x0	-6	0.00245799	1.80908	0.0611317	40	GGTGGTGTGTGTGGTGTTGGTGTTGGTGGTGGTTGTGTTTGTGTGTGTGT	ATCAGAATTTGAATAATTATTATTGTTATTATTAGTTGGC	+
KDKKGTRTGTGTRGTGDTKGTKKKKKTGKTKKTKGTKKTKKTGKKKGTGW	CM000681.2_37698042-37699920(-)_1|3|1x0	-3	0.00253996	1.86941	0.0611317	37	GGTGGTGTGTGTGGTGTTGGTGTTGGTGGTGGTTGTGTTTGTGTGTGTGT	ACTATGGACAGTACTATTAATGGTTACCGAATTGTTC	+
KDKKGTRTGTGTRGTGDTKGTKKKKKTGKTKKTKGTKKTKKTGKKKGTGW	CM000669.2_149103614-149105636(-)_1|2|1x0	-1	0.00258536	1.90282	0.0611317	49	GGTGGTGTGTGTGGTGTTGGTGTTGGTGGTGGTTGTGTTTGTGTGTGTGT	ATTCTAATAATGAATATTATTTGGATAAGGATTGTTGGTATGGATATAAATATTC	+
KDKKGTRTGTGTRGTGDTKGTKKKKKTGKTKKTKGTKKTKKTGKKKGTGW	CM000681.2_36182468-36183794(-)_1|1|1x0	-19	0.0031544	2.32164	0.0721005	31	GGTGGTGTGTGTGGTGTTGGTGTTGGTGGTGGTTGTGTTTGTGTGTGTGT	ATTATGATGATGGTAGCTATAATGATAGTGAGGAGGC	+
KDKKGTRTGTGTRGTGDTKGTKKKKKTGKTKKTKGTKKTKKTGKKKGTGW	CM000674.2_133202109-133204527(+)_1|1|1x0	15	0.00387687	2.85337	0.0836652	50	GGTGGTGTGTGTGGTGTTGGTGTTGGTGGTGGTTGTGTTTGTGTGTGTGT	ACAATGGTTATTTTGTTGATTTTGAATATTAATATTTTGATTTTGAATATTAATATTTTGATTAAGAAGC	+
KDKKGTRTGTGTRGTGDTKGTKKKKKTGKTKKTKGTKKTKKTGKKKGTGW	CM000681.2_37611310-37613260(+)_1|2|1x0	15	0.00390438	2.87362	0.0836652	34	GGTGGTGTGTGTGGTGTTGGTGTTGGTGGTGGTTGTGTTTGTGTGTGTGT	AGAAGTTCGATGAAGAATTTTACTACTGATAATGATAATATGGATTTTC	+
KDKKGTRTGTGTRGTGDTKGTKKKKKTGKTKKTKGTKKTKKTGKKKGTGW	CM000681.2_12463998-12465876(-)_1|2|1x0	6	0.00445835	3.28135	0.0926411	49	GGTGGTGTGTGTGGTGTTGGTGTTGGTGGTGGTTGTGTTTGTGTGTGTGT	GTCGTCATTATCATTGTTATTATCATTATCGTTACTATTATTACTCTTATTATTC	+
KDKKGTRTGTGTRGTGDTKGTKKKKKTGKTKKTKGTKKTKKTGKKKGTGW	CM000681.2_36747769-36750934(-)_1|2|1x0	9	0.00561628	4.13358	0.109519	40	GGTGGTGTGTGTGGTGTTGGTGTTGGTGGTGGTTGTGTTTGTGTGTGTGT	ATTAAAATAAGTACTATAAGTATAGCTATAACTAGTGTTGTAGCTACGC	+
KDKKGTRTGTGTRGTGDTKGTKKKKKTGKTKKTKGTKKTKKTGKKKGTGW	CM000681.2_43996076-43997471(+)_1|1|1x0	-6	0.00578631	4.25872	0.109519	34	GGTGGTGTGTGTGGTGTTGGTGTTGGTGGTGGTTGTGTTTGTGTGTGTGT	ATGGATAATACTTCCGTAGGTATTATGAGAGTTC	+
KDKKGTRTGTGTRGTGDTKGTKKKKKTGKTKKTKGTKKTKKTGKKKGTGW	CM000681.2_12526448-12527939(-)_1|2|1x0	-4	0.00594027	4.37204	0.109519	43	GGTGGTGTGTGTGGTGTTGGTGTTGGTGGTGGTTGTGTTTGTGTGTGTGT	GTTATTATTTGCATCGTTAAGTCTAATATGGTTATGGTTGTTC	+
KDKKGTRTGTGTRGTGDTKGTKKKKKTGKTKKTKGTKKTKKTGKKKGTGW	CM000681.2_12318596-12319871(-)_1|2|1x0	-10	0.0060454	4.44942	0.109519	31	GGTGGTGTGTGTGGTGTTGGTGTTGGTGGTGGTTGTGTTTGTGTGTGTGT	GTTGTTGTTGTTATGATTGTTGTCGTTGTTC	+
KDKKGTRTGTGTRGTGDTKGTKKKKKTGKTKKTKGTKKTKKTGKKKGTGW	CM000681.2_52033722-52035468(-)_1|1|1x0	-9	0.0061055	4.49365	0.109519	40	GGTGGTGTGTGTGGTGTTGGTGTTGGTGGTGGTTGTGTTTGTGTGTGTGT	AAGAATATTGGTATTAAGATTTTATTTAACATTATGTGGC	+
KDKKGTRTGTGTRGTGDTKGTKKKKKTGKTKKTKGTKKTKKTGKKKGTGW	CM000681.2_20117752-20119357(+)_1|2|1x0	-7	0.00622892	4.58449	0.109519	43	GGTGGTGTGTGTGGTGTTGGTGTTGGTGGTGGTTGTGTTTGTGTGTGTGT	GCTATGGTGATTAAGATGATGGGCATGACTATGACTACTTGGC	+
KDKKGTRTGTGTRGTGDTKGTKKKKKTGKTKKTKGTKKTKKTGKKKGTGW	CM000681.2_2877243-2878326(+)_1|1|1x0	-16	0.0067495	4.96763	0.115706	22	GGTGGTGTGTGTGGTGTTGGTGTTGGTGGTGGTTGTGTTTGTGTGTGTGT	ACTGTTGTGGTGATGAGGGTTC	+
KDKKGTRTGTGTRGTGDTKGTKKKKKTGKTKKTKGTKKTKKTGKKKGTGW	CM000681.2_12014847-12016815(-)_1|1|1x0	-12	0.00730456	5.37616	0.120812	37	GGTGGTGTGTGTGGTGTTGGTGTTGGTGGTGGTTGTGTTTGTGTGTGTGT	AATAGGTTTATAATTGTTTTTATTATTATTGATATTC	+
KDKKGTRTGTGTRGTGDTKGTKKKKKTGKTKKTKGTKKTKKTGKKKGTGW	CM000681.2_11867252-11868566(+)_1|1|1x0	-1	0.0075759	5.57586	0.120812	34	GGTGGTGTGTGTGGTGTTGGTGTTGGTGGTGGTTGTGTTTGTGTGTGTGT	TATATGTATATGGTGATAGACGTCATTATCGTTC	+
KDKKGTRTGTGTRGTGDTKGTKKKKKTGKTKKTKGTKKTKKTGKKKGTGW	CM000681.2_57398356-57399886(+)_1|1|1x0	-18	0.0075759	5.57586	0.120812	32	GGTGGTGTGTGTGGTGTTGGTGTTGGTGGTGGTTGTGTTTGTGTGTGTGT	TGGATTAATGGTGTTGCTGCCGCTGGGAATCTGC	+
KDKKGTRTGTGTRGTGDTKGTKKKKKTGKTKKTKGTKKTKKTGKKKGTGW	CM000681.2_11904595-11906095(+)_1|1|1x0	-1	0.00802425	5.90585	0.12198	31	GGTGGTGTGTGTGGTGTTGGTGTTGGTGGTGGTTGTGTTTGTGTGTGTGT	TAGTGAACTGTTATATATGTCATTATCGTTC	+
KDKKGTRTGTGTRGTGDTKGTKKKKKTGKTKKTKGTKKTKKTGKKKGTGW	CM000681.2_12272409-12274095(-)_1|1|1x0	-4	0.00817361	6.01578	0.12198	46	GGTGGTGTGTGTGGTGTTGGTGTTGGTGGTGGTTGTGTTTGTGTGTGTGT	GTTACGGCTAGGGACATCGCTGTAGTTATTGTTATTGTCGTTGTTC	+
KDKKGTRTGTGTRGTGDTKGTKKKKKTGKTKKTKGTKKTKKTGKKKGTGW	CM000681.2_57211322-57212978(+)_1|1|1x0	-4	0.00818285	6.02258	0.12198	40	GGTGGTGTGTGTGGTGTTGGTGTTGGTGGTGGTTGTGTTTGTGTGTGTGT	ATGGATGTGGCGACTGCCATCTTTGTTTATATGAGGTGGC	+
KDKKGTRTGTGTRGTGDTKGTKKKKKTGKTKKTKGTKKTKKTGKKKGTGW	CM000678.2_89226669-89228559(+)_1|2|1x0	-3	0.00850946	6.26296	0.12415	37	GGTGGTGTGTGTGGTGTTGGTGTTGGTGGTGGTTGTGTTTGTGTGTGTGT	GGTAGAAGTATTTCCCTGTACATTATTGATACTGTGC	+
KDKKGTRTGTGTRGTGDTKGTKKKKKTGKTKKTKGTKKTKKTGKKKGTGW	CM000681.2_20006007-20007288(-)_1|2|1x0	-13	0.0110774	8.153	0.158249	28	GGTGGTGTGTGTGGTGTTGGTGTTGGTGGTGGTTGTGTTTGTGTGTGTGT	GGGATTTGGATGATTTGGGTTACTTACC	+
KDKKGTRTGTGTRGTGDTKGTKKKKKTGKTKKTKGTKKTKKTGKKKGTGW	CM000683.2_41990897-41994104(-)_1|1|1x0	-7	0.0128862	9.48421	0.180331	7	GGTGGTGTGTGTGGTGTTGGTGTTGGTGGTGGTTGTGTTTGTGTGTGTGT	GGTGTAC	+
KDKKGTRTGTGTRGTGDTKGTKKKKKTGKTKKTKGTKKTKKTGKKKGTGW	CM000678.2_30582562-30583474(-)_1|1|1x0	-25	0.0138824	10.2174	0.190387	22	GGTGGTGTGTGTGGTGTTGGTGTTGGTGGTGGTTGTGTTTGTGTGTGTGT	ATGGTTGTTTTTATAACGGTTC	+
KDKKGTRTGTGTRGTGDTKGTKKKKKTGKTKKTKGTKKTKKTGKKKGTGW	CM000681.2_11805899-11807264(+)_1|2|1x0	-4	0.0162421	11.9542	0.218381	19	GGTGGTGTGTGTGGTGTTGGTGTTGGTGGTGGTTGTGTTTGTGTGTGTGT	TGGTACGTTTTGGTTGTTC	+
KDKKGTRTGTGTRGTGDTKGTKKKKKTGKTKKTKGTKKTKKTGKKKGTGW	CM000685.2_47412355-47413591(+)_1|1|1x0	-13	0.0178488	13.1367	0.230678	37	GGTGGTGTGTGTGGTGTTGGTGTTGGTGGTGGTTGTGTTTGTGTGTGTGT	TGGAGTATGATTATTACTATGATTACCATGAATAAGC	+
KDKKGTRTGTGTRGTGDTKGTKKKKKTGKTKKTKGTKKTKKTGKKKGTGW	CM000681.2_19679130-19680297(+)_1|3|1x0	-18	0.0178693	13.1518	0.230678	22	GGTGGTGTGTGTGGTGTTGGTGTTGGTGGTGGTTGTGTTTGTGTGTGTGT	GTTGTTGCTATTGTTAACGTTC	+
KDKKGTRTGTGTRGTGDTKGTKKKKKTGKTKKTKGTKKTKKTGKKKGTGW	CM000681.2_12430158-12432150(-)_1|1|1x0	-15	0.0181659	13.3701	0.230678	31	GGTGGTGTGTGTGGTGTTGGTGTTGGTGGTGGTTGTGTTTGTGTGTGTGT	GTTGTTATTATCGTTGTTATCGTTGTTGTTC	+
KDKKGTRTGTGTRGTGDTKGTKKKKKTGKTKKTKGTKKTKKTGKKKGTGW	CM000681.2_9341670-9343065(+)_1|2|1x0	3	0.0188065	13.8416	0.234471	22	GGTGGTGTGTGTGGTGTTGGTGTTGGTGGTGGTTGTGTTTGTGTGTGTGT	GCGAATAGTGAGTTTAGTGACAGAC	+
KDKKGTRTGTGTRGTGDTKGTKKKKKTGKTKKTKGTKKTKKTGKKKGTGW	CM000681.2_44130833-44132732(+)_1|1|1x0	2	0.0192674	14.1808	0.235927	50	GGTGGTGTGTGTGGTGTTGGTGTTGGTGGTGGTTGTGTTTGTGTGTGTGT	ACTTTCATGTAGATAATAACTTCGAATGTTTCTATTGATATTATGAGAATTC	+
KDKKGTRTGTGTRGTGDTKGTKKKKKTGKTKKTKGTKKTKKTGKKKGTGW	CM000672.2_43616277-43617366(+)_1|1|1x0	-16	0.020207	14.8723	0.243091	34	GGTGGTGTGTGTGGTGTTGGTGTTGGTGGTGGTTGTGTTTGTGTGTGTGT	ATGATTTGGATTTGGCCTGTATGGACGATTTTTC	+
KDKKGTRTGTGTRGTGDTKGTKKKKKTGKTKKTKGTKKTKKTGKKKGTGW	CM000681.2_9295477-9296971(-)_1|3|1x0	-31	0.0215201	15.8388	0.254425	19	GGTGGTGTGTGTGGTGTTGGTGTTGGTGGTGGTTGTGTTTGTGTGTGTGT	GACGTTAATATTAGAATGATCC	+
KDKKGTRTGTGTRGTGDTKGTKKKKKTGKTKKTKGTKKTKKTGKKKGTGW	CM000681.2_21970719-21974877(-)_1|3|1x0	12	0.0228942	16.8501	0.266082	28	GGTGGTGTGTGTGGTGTTGGTGTTGGTGGTGGTTGTGTTTGTGTGTGTGT	ACCAATTCTGCTGCTTCTACCTCTGCTAATATTATTAATC	+
KDKKGTRTGTGTRGTGDTKGTKKKKKTGKTKKTKGTKKTKKTGKKKGTGW	CM000663.2_182056306-182058025(-)_1|1|1x0	-28	0.024843	18.2844	0.28392	22	GGTGGTGTGTGTGGTGTTGGTGTTGGTGGTGGTTGTGTTTGTGTGTGTGT	GGGGTTGTGGTAAAGGTTGTGTCGTCTACTC	+
KDKKGTRTGTGTRGTGDTKGTKKKKKTGKTKKTKGTKKTKKTGKKKGTGW	CM000681.2_11948222-11950250(+)_1|2|1x0	-9	0.0278583	20.5037	0.313162	16	GGTGGTGTGTGTGGTGTTGGTGTTGGTGGTGGTTGTGTTTGTGTGTGTGT	TGGAGAATTATTATAC	+
KDKKGTRTGTGTRGTGDTKGTKKKKKTGKTKKTKGTKKTKKTGKKKGTGW	CM000681.2_43872557-43874162(-)_1|1|1x0	-22	0.032829	24.1622	0.363086	28	GGTGGTGTGTGTGGTGTTGGTGTTGGTGGTGGTTGTGTTTGTGTGTGTGT	ATTAGGATAATTACGAACATGTCGCTGATTGGTAGGATTGGTC	+
KDKKGTRTGTGTRGTGDTKGTKKKKKTGKTKKTKGTKKTKKTGKKKGTGW	CM000681.2_9565942-9567112(-)_1|1|1x0	-6	0.0336211	24.7451	0.365943	28	GGTGGTGTGTGTGGTGTTGGTGTTGGTGGTGGTTGTGTTTGTGTGTGTGT	TTGGGTATTACTAAACTGTACAGTTGTC	+
KDKKGTRTGTGTRGTGDTKGTKKKKKTGKTKKTKGTKKTKKTGKKKGTGW	CM000671.2_113042727-113044365(-)_1|1|1x0	3	0.0344167	25.3307	0.36875	34	GGTGGTGTGTGTGGTGTTGGTGTTGGTGGTGGTTGTGTTTGTGTGTGTGT	ACAATTAGAATAACTTGGGTTATTAATGTTAGAATTC	+
KDKKGTRTGTGTRGTGDTKGTKKKKKTGKTKKTKGTKKTKKTGKKKGTGW	CM000681.2_57290670-57292227(+)_1|1|1x0	-10	0.0362255	26.6619	0.37793	34	GGTGGTGTGTGTGGTGTTGGTGTTGGTGGTGGTTGTGTTTGTGTGTGTGT	GTGGAGGTGGCGACTAGTATCAATGGGGGGAGGC	+
KDKKGTRTGTGTRGTGDTKGTKKKKKTGKTKKTKGTKKTKKTGKKKGTGW	CM000665.2_40532004-40533087(+)_1|1|1x0	-1	0.0369167	27.1707	0.37793	22	GGTGGTGTGTGTGGTGTTGGTGTTGGTGGTGGTTGTGTTTGTGTGTGTGT	ATTATAATTATGATATCGGGTC	+
KDKKGTRTGTGTRGTGDTKGTKKKKKTGKTKKTKGTKKTKKTGKKKGTGW	CM000681.2_34943209-34944835(+)_1|2|1x0	6	0.0382211	28.1307	0.37793	40	GGTGGTGTGTGTGGTGTTGGTGTTGGTGGTGGTTGTGTTTGTGTGTGTGT	GTTACTTGTAAAATGAGTATGAATATGGATGATGTTAATGGTTTTC	+
KDKKGTRTGTGTRGTGDTKGTKKKKKTGKTKKTKGTKKTKKTGKKKGTGW	CM000681.2_58367739-58369587(-)_1|1|1x0	-10	0.0384713	28.3149	0.37793	7	GGTGGTGTGTGTGGTGTTGGTGTTGGTGGTGGTTGTGTTTGTGTGTGTGT	GTGATGC	+
KDKKGTRTGTGTRGTGDTKGTKKKKKTGKTKKTKGTKKTKKTGKKKGTGW	CM000681.2_11904595-11906095(+)_1|2|1x0	-40	0.0387529	28.5221	0.37793	10	GGTGGTGTGTGTGGTGTTGGTGTTGGTGGTGGTTGTGTTTGTGTGTGTGT	GTTTTTGTGC	+
KDKKGTRTGTGTRGTGDTKGTKKKKKTGKTKKTKGTKKTKKTGKKKGTGW	CM000674.2_133010101-133011478(+)_1|1|1x0	-7	0.038913	28.64	0.37793	40	GGTGGTGTGTGTGGTGTTGGTGTTGGTGGTGGTTGTGTTTGTGTGTGTGT	ATTCTAATGATCTTGATGATTAAGATTTTTATTAATAATC	+
KDKKGTRTGTGTRGTGDTKGTKKKKKTGKTKKTKGTKKTKKTGKKKGTGW	CM000669.2_149178592-149179798(+)_1|1|1x0	-12	0.0391315	28.8008	0.37793	22	GGTGGTGTGTGTGGTGTTGGTGTTGGTGGTGGTTGTGTTTGTGTGTGTGT	GCTTGGGGGGTCGTTGGCGGTC	+
KDKKGTRTGTGTRGTGDTKGTKKKKKTGKTKKTKGTKKTKKTGKKKGTGW	CM000667.2_180848794-180851638(-)_1|2|1x0	21	0.0416512	30.6553	0.394747	49	GGTGGTGTGTGTGGTGTTGGTGTTGGTGGTGGTTGTGTTTGTGTGTGTGT	AATATTAAAAATGTTATCAAAATTGTTACTAAAAATATTAAAAATGTTATTAATGTTACTAATAATATTC	+
KDKKGTRTGTGTRGTGDTKGTKKKKKTGKTKKTKGTKKTKKTGKKKGTGW	CM000681.2_48285738-48286875(+)_1|1|1x0	-9	0.042603	31.3558	0.394747	7	GGTGGTGTGTGTGGTGTTGGTGTTGGTGGTGGTTGTGTTTGTGTGTGTGT	TGTGATC	+
KDKKGTRTGTGTRGTGDTKGTKKKKKTGKTKKTKGTKKTKKTGKKKGTGW	CM000681.2_12349703-12351350(-)_1|2|1x0	-6	0.043143	31.7532	0.394747	44	GGTGGTGTGTGTGGTGTTGGTGTTGGTGGTGGTTGTGTTTGTGTGTGTGT	GTTTAGGCTAATAACATGGTTGTTATTATCGTTATTGTCGTTGTTC	+
KDKKGTRTGTGTRGTGDTKGTKKKKKTGKTKKTKGTKKTKKTGKKKGTGW	CM000681.2_11616602-11617886(+)_1|2|1x0	-7	0.0431755	31.7772	0.394747	31	GGTGGTGTGTGTGGTGTTGGTGTTGGTGGTGGTTGTGTTTGTGTGTGTGT	ATGTTGTCCATTGTCATCTAGTACGTTGTTC	+
KDKKGTRTGTGTRGTGDTKGTKKKKKTGKTKKTKGTKKTKKTGKKKGTGW	CM000681.2_12430158-12432150(-)_1|2|1x0	-34	0.0446682	32.8758	0.403021	16	GGTGGTGTGTGTGGTGTTGGTGTTGGTGGTGGTTGTGTTTGTGTGTGTGT	GTTGATGCTAAGGGGC	+
KDKKGTRTGTGTRGTGDTKGTKKKKKTGKTKKTKGTKKTKKTGKKKGTGW	CM000681.2_22756398-22759710(-)_1|4|1x0	-7	0.0457829	33.6962	0.40731	10	GGTGGTGTGTGTGGTGTTGGTGTTGGTGGTGGTTGTGTTTGTGTGTGTGT	AGTGTCGTGC	+
KDKKGTRTGTGTRGTGDTKGTKKKKKTGKTKKTKGTKKTKKTGKKKGTGW	CM000678.2_72793222-72798787(-)_1|2|1x0	-43	0.0471197	34.6801	0.40731	7	GGTGGTGTGTGTGGTGTTGGTGTTGGTGGTGGTTGTGTTTGTGTGTGTGT	ATTGGGC	+
KDKKGTRTGTGTRGTGDTKGTKKKKKTGKTKKTKGTKKTKKTGKKKGTGW	CM000681.2_51890620-51891928(-)_1|1|1x0	-4	0.0475947	35.0297	0.40731	31	GGTGGTGTGTGTGGTGTTGGTGTTGGTGGTGGTTGTGTTTGTGTGTGTGT	GCTATTGTAATAAAAATGACGATGATGTTGC	+
KDKKGTRTGTGTRGTGDTKGTKKKKKTGKTKKTKGTKKTKKTGKKKGTGW	CM000681.2_11948222-11950250(+)_1|1|1x0	-27	0.047697	35.105	0.40731	16	GGTGGTGTGTGTGGTGTTGGTGTTGGTGGTGGTTGTGTTTGTGTGTGTGT	GTTGTTATTATGGTTC	+
KDKKGTRTGTGTRGTGDTKGTKKKKKTGKTKKTKGTKKTKKTGKKKGTGW	CM000680.2_14104919-14106428(-)_1|1|1x0	1	0.048369	35.5996	0.40731	27	GGTGGTGTGTGTGGTGTTGGTGTTGGTGGTGGTTGTGTTTGTGTGTGTGT	ATGAGGAGTGGGAGGATGATGATGTGGC	+
KDKKGTRTGTGTRGTGDTKGTKKKKKTGKTKKTKGTKKTKKTGKKKGTGW	CM000663.2_247156568-247157516(-)_1|2|1x0	3	0.0487966	35.9143	0.40731	22	GGTGGTGTGTGTGGTGTTGGTGTTGGTGGTGGTTGTGTTTGTGTGTGTGT	GTGCTTGTTGTCGTTCGGGTTATTC	+
KDKKGTRTGTGTRGTGDTKGTKKKKKTGKTKKTKGTKKTKKTGKKKGTGW	CM000681.2_36747769-36750934(-)_1|3|1x0	-10	0.0493014	36.2859	0.40731	37	GGTGGTGTGTGTGGTGTTGGTGTTGGTGGTGGTTGTGTTTGTGTGTGTGT	GTAGTTAACGCCAGAGTGAGGATTACGATTACGACGC	+
KDKKGTRTGTGTRGTGDTKGTKKKKKTGKTKKTKGTKKTKKTGKKKGTGW	CM000683.2_41990897-41994104(-)_1|4|1x0	-19	0.0520519	38.3102	0.420948	7	GGTGGTGTGTGTGGTGTTGGTGTTGGTGGTGGTTGTGTTTGTGTGTGTGT	GTTTTGC	+
KDKKGTRTGTGTRGTGDTKGTKKKKKTGKTKKTKGTKKTKKTGKKKGTGW	CM000681.2_57978303-57980349(-)_1|1|1x0	-12	0.0524625	38.6124	0.420948	38	GGTGGTGTGTGTGGTGTTGGTGTTGGTGGTGGTTGTGTTTGTGTGTGTGT	ATCTTGACCTGTAGAGGAACCTGTGTCTGTTGTTGTGTCC	+
KDKKGTRTGTGTRGTGDTKGTKKKKKTGKTKKTKGTKKTKKTGKKKGTGW	CM000665.2_44641886-44644217(+)_1|1|1x0	8	0.0537354	39.5492	0.420948	50	GGTGGTGTGTGTGGTGTTGGTGTTGGTGGTGGTTGTGTTTGTGTGTGTGT	AAATACAAAAACAATAATGTTCACATTATGGAGGTTAGAAAGGTGCGAGTTAGAATGACAATAGGGC	+
KDKKGTRTGTGTRGTGDTKGTKKKKKTGKTKKTKGTKKTKKTGKKKGTGW	CM000681.2_2916852-2918286(+)_1|2|1x0	-9	0.0538351	39.6226	0.420948	37	GGTGGTGTGTGTGGTGTTGGTGTTGGTGGTGGTTGTGTTTGTGTGTGTGT	ATTACTTTCACTGTCACTGTCTCGGTTGCTGTCGGGC	+
KDKKGTRTGTGTRGTGDTKGTKKKKKTGKTKKTKGTKKTKKTGKKKGTGW	CM000681.2_57840749-57842573(+)_1|3|1x0	-17	0.0540217	39.7599	0.420948	33	GGTGGTGTGTGTGGTGTTGGTGTTGGTGGTGGTTGTGTTTGTGTGTGTGT	TTGATAAATATTAGTTGGTATTGCTGTTTGTAAGACATAAGTC	+
KDKKGTRTGTGTRGTGDTKGTKKKKKTGKTKKTKGTKKTKKTGKKKGTGW	CM000681.2_56774690-56775554(-)_1|1|1x0	-3	0.0574321	42.27	0.440525	7	GGTGGTGTGTGTGGTGTTGGTGTTGGTGGTGGTTGTGTTTGTGTGTGTGT	GGTGTAC	+
KDKKGTRTGTGTRGTGDTKGTKKKKKTGKTKKTKGTKKTKKTGKKKGTGW	CM000681.2_55481181-55484370(+)_1|1|1x0	6	0.0582608	42.88	0.440525	16	GGTGGTGTGTGTGGTGTTGGTGTTGGTGGTGGTTGTGTTTGTGTGTGTGT	TATAAAGTTTGTATGGTTGTTC	+
KDKKGTRTGTGTRGTGDTKGTKKKKKTGKTKKTKGTKKTKKTGKKKGTGW	CM000681.2_36996150-36997596(+)_1|4|1x0	-40	0.0584614	43.0276	0.440525	10	GGTGGTGTGTGTGGTGTTGGTGTTGGTGGTGGTTGTGTTTGTGTGTGTGT	TTGGTCGCGC	+
KDKKGTRTGTGTRGTGDTKGTKKKKKTGKTKKTKGTKKTKKTGKKKGTGW	CM000681.2_44476404-44478171(-)_1|1|1x0	-2	0.0613396	45.1459	0.457189	37	GGTGGTGTGTGTGGTGTTGGTGTTGGTGGTGGTTGTGTTTGTGTGTGTGT	GGGGGTATAATATGGATTCGGCGGCGGATATGGTGTC	+
KDKKGTRTGTGTRGTGDTKGTKKKKKTGKTKKTKGTKKTKKTGKKKGTGW	CM000668.2_29672502-29673789(-)_1|2|1x0	-10	0.0632942	46.5845	0.461957	7	GGTGGTGTGTGTGGTGTTGGTGTTGGTGGTGGTTGTGTTTGTGTGTGTGT	GTTGGGC	+
KDKKGTRTGTGTRGTGDTKGTKKKKKTGKTKKTKGTKKTKKTGKKKGTGW	CM000681.2_22313606-22317173(+)_1|5|1x0	-18	0.0633266	46.6084	0.461957	10	GGTGGTGTGTGTGGTGTTGGTGTTGGTGGTGGTTGTGTTTGTGTGTGTGT	AGTGTAGTTC	+
KDKKGTRTGTGTRGTGDTKGTKKKKKTGKTKKTKGTKKTKKTGKKKGTGW	CM000685.2_135360086-135361073(+)_1|1|1x0	-10	0.0687227	50.5799	0.496043	22	GGTGGTGTGTGTGGTGTTGGTGTTGGTGGTGGTTGTGTTTGTGTGTGTGT	ATAATAATGGTTTGGGCGATGC	+
KDKKGTRTGTGTRGTGDTKGTKKKKKTGKTKKTKGTKKTKKTGKKKGTGW	CM000665.2_48267835-48269779(+)_1|2|1x0	-4	0.069596	51.2226	0.497114	31	GGTGGTGTGTGTGGTGTTGGTGTTGGTGGTGGTTGTGTTTGTGTGTGTGT	ATGACTGCGCCCACTGATATTGTGATAGTTC	+
KKTKKGTGTKKKHRTKTGKGYKKKKDTBYWKKWGWKKGTGYKTRWGTGTR	CM000670.2_144841326-144843165(+)_1|3|1x0	-43	4.00859e-05	0.0295033	0.0283977	7	TTTGGGTGTGTGAGTGTGTGTTGTGATCCAGTAGTGTGTGTTTGTGTGTG	GTGTGTC	+
KKTKKGTGTKKKHRTKTGKGYKKKKDTBYWKKWGWKKGTGYKTRWGTGTR	CM000681.2_12186534-12187998(+)_1|1|1x0	-7	0.000366239	0.269552	0.129726	40	TTTGGGTGTGTGAGTGTGTGTTGTGATCCAGTAGTGTGTGTTTGTGTGTG	GTCGTTATTATAATGGTCACGTTTACCATAGTTGGTGTGC	+
KKTKKGTGTKKKHRTKTGKGYKKKKDTBYWKKWGWKKGTGYKTRWGTGTR	CM000681.2_12043807-12045229(-)_1|1|1x0	-9	0.00087712	0.645561	0.169426	41	TTTGGGTGTGTGAGTGTGTGTTGTGATCCAGTAGTGTGTGTTTGTGTGTG	GGATTTTTTTTTGGATTTACTTTTTAGACTGTTATTGTTGTTC	+
KKTKKGTGTKKKHRTKTGKGYKKKKDTBYWKKWGWKKGTGYKTRWGTGTR	CM000681.2_40013576-40015778(+)_1|1|1x0	23	0.00142635	1.0498	0.169426	44	TTTGGGTGTGTGAGTGTGTGTTGTGATCCAGTAGTGTGTGTTTGTGTGTG	TTGGCTGCTAGGGTGAGGAGGGTTAAGATTGCTAGGTTGGCTGCTACTGGTTTGTCGAGTACGAAAC	+
KKTKKGTGTKKKHRTKTGKGYKKKKDTBYWKKWGWKKGTGYKTRWGTGTR	CM000681.2_51992882-51994856(-)_1|1|1x0	14	0.00161159	1.18613	0.169426	44	TTTGGGTGTGTGAGTGTGTGTTGTGATCCAGTAGTGTGTGTTTGTGTGTG	GCTAATTCGATGACTTTTAGCGTTGTTACTGTTATTATTAGCATTTGGTTGGTGTGGC	+
KKTKKGTGTKKKHRTKTGKGYKKKKDTBYWKKWGWKKGTGYKTRWGTGTR	CM000681.2_57926152-57928078(-)_1|3|1x0	-37	0.0017765	1.30751	0.169426	10	TTTGGGTGTGTGAGTGTGTGTTGTGATCCAGTAGTGTGTGTTTGTGTGTG	GTGGTGGTGC	+
KKTKKGTGTKKKHRTKTGKGYKKKKDTBYWKKWGWKKGTGYKTRWGTGTR	CM000681.2_12627682-12629257(+)_1|2|1x0	0	0.00183273	1.34889	0.169426	49	TTTGGGTGTGTGAGTGTGTGTTGTGATCCAGTAGTGTGTGTTTGTGTGTG	ACTGTTTTTTACATTGAGTCTTTGATGATCACTATAATTATTGTTGTGC	+
KKTKKGTGTKKKHRTKTGKGYKKKKDTBYWKKWGWKKGTGYKTRWGTGTR	CM000685.2_57591745-57594457(+)_1|2|1x0	-13	0.00258532	1.90279	0.169426	25	TTTGGGTGTGTGAGTGTGTGTTGTGATCCAGTAGTGTGTGTTTGTGTGTG	ATTTGGGGATTGATTGGTCAGGGGC	+
KKTKKGTGTKKKHRTKTGKGYKKKKDTBYWKKWGWKKGTGYKTRWGTGTR	CM000685.2_57908023-57910675(-)_1|2|1x0	-13	0.00258532	1.90279	0.169426	25	TTTGGGTGTGTGAGTGTGTGTTGTGATCCAGTAGTGTGTGTTTGTGTGTG	ATTTGGGGATTGATTGGTCAGGGGC	+
KKTKKGTGTKKKHRTKTGKGYKKKKDTBYWKKWGWKKGTGYKTRWGTGTR	CM000681.2_12580487-12581762(-)_1|2|1x0	-18	0.0026066	1.91846	0.169426	31	TTTGGGTGTGTGAGTGTGTGTTGTGATCCAGTAGTGTGTGTTTGTGTGTG	GGTTGTTGCATAGGATACATTGTTGTTATGC	+
KKTKKGTGTKKKHRTKTGKGYKKKKDTBYWKKWGWKKGTGYKTRWGTGTR	CM000665.2_44641886-44644217(+)_1|1|1x0	11	0.00263075	1.93623	0.169426	50	TTTGGGTGTGTGAGTGTGTGTTGTGATCCAGTAGTGTGTGTTTGTGTGTG	AAATACAAAAACAATAATGTTCACATTATGGAGGTTAGAAAGGTGCGAGTTAGAATGACAATAGGGC	+
KKTKKGTGTKKKHRTKTGKGYKKKKDTBYWKKWGWKKGTGYKTRWGTGTR	CM000681.2_22179609-22181656(-)_1|1|1x0	-2	0.00320781	2.36095	0.189374	43	TTTGGGTGTGTGAGTGTGTGTTGTGATCCAGTAGTGTGTGTTTGTGTGTG	ACTGTGATTGCTACTATTCGGGGGGTGATTCGGAAGGTGTCGC	+
KKTKKGTGTKKKHRTKTGKGYKKKKDTBYWKKWGWKKGTGYKTRWGTGTR	CM000681.2_12430158-12432150(-)_1|2|1x0	-33	0.00421575	3.10279	0.229733	16	TTTGGGTGTGTGAGTGTGTGTTGTGATCCAGTAGTGTGTGTTTGTGTGTG	GTTGATGCTAAGGGGC	+
KKTKKGTGTKKKHRTKTGKGYKKKKDTBYWKKWGWKKGTGYKTRWGTGTR	CM000683.2_41990897-41994104(-)_1|1|1x0	-4	0.00480118	3.53367	0.242947	7	TTTGGGTGTGTGAGTGTGTGTTGTGATCCAGTAGTGTGTGTTTGTGTGTG	GGTGTAC	+
KKTKKGTGTKKKHRTKTGKGYKKKKDTBYWKKWGWKKGTGYKTRWGTGTR	CM000672.2_43616277-43617366(+)_1|1|1x0	-5	0.0053843	3.96285	0.24848	34	TTTGGGTGTGTGAGTGTGTGTTGTGATCCAGTAGTGTGTGTTTGTGTGTG	ATGATTTGGATTTGGCCTGTATGGACGATTTTTC	+
KKTKKGTGTKKKHRTKTGKGYKKKKDTBYWKKWGWKKGTGYKTRWGTGTR	CM000681.2_9757477-9758797(-)_1|1|1x0	5	0.00572208	4.21145	0.24848	23	TTTGGGTGTGTGAGTGTGTGTTGTGATCCAGTAGTGTGTGTTTGTGTGTG	ATAATTATGTCCATGAGTATATGATTTC	+
KKTKKGTGTKKKHRTKTGKGYKKKKDTBYWKKWGWKKGTGYKTRWGTGTR	CM000681.2_53576641-53577949(+)_1|1|1x0	-13	0.00596279	4.38862	0.24848	37	TTTGGGTGTGTGAGTGTGTGTTGTGATCCAGTAGTGTGTGTTTGTGTGTG	AGTATTGTTAGGACTATGATCAGGACGATTGTTATGC	+
KKTKKGTGTKKKHRTKTGKGYKKKKDTBYWKKWGWKKGTGYKTRWGTGTR	CM000681.2_11904595-11906095(+)_1|2|1x0	-39	0.00725499	5.33967	0.285533	10	TTTGGGTGTGTGAGTGTGTGTTGTGATCCAGTAGTGTGTGTTTGTGTGTG	GTTTTTGTGC	+
KKTKKGTGTKKKHRTKTGKGYKKKKDTBYWKKWGWKKGTGYKTRWGTGTR	CM000678.2_71448095-71450000(-)_1|1|1x0	2	0.00858737	6.3203	0.31662	47	TTTGGGTGTGTGAGTGTGTGTTGTGATCCAGTAGTGTGTGTTTGTGTGTG	GTTTCTGGTAATGGTGAGGGTAACAGTAGAAACAGTATTGTTTGTGGGC	+
KKTKKGTGTKKKHRTKTGKGYKKKKDTBYWKKWGWKKGTGYKTRWGTGTR	CM000678.2_89226669-89228559(+)_1|2|1x0	0	0.00927508	6.82646	0.31662	37	TTTGGGTGTGTGAGTGTGTGTTGTGATCCAGTAGTGTGTGTTTGTGTGTG	GGTAGAAGTATTTCCCTGTACATTATTGATACTGTGC	+
KKTKKGTGTKKKHRTKTGKGYKKKKDTBYWKKWGWKKGTGYKTRWGTGTR	CM000681.2_12463998-12465876(-)_1|2|1x0	-7	0.00939106	6.91182	0.31662	43	TTTGGGTGTGTGAGTGTGTGTTGTGATCCAGTAGTGTGTGTTTGTGTGTG	GTCGTCATTATCATTGTTATTATCATTATCGTTACTATTATTACTCTTATTATTC	+
KKTKKGTGTKKKHRTKTGKGYKKKKDTBYWKKWGWKKGTGYKTRWGTGTR	CM000681.2_19711354-19713124(-)_1|3|1x0	-16	0.00985637	7.25429	0.31662	34	TTTGGGTGTGTGAGTGTGTGTTGTGATCCAGTAGTGTGTGTTTGTGTGTG	TGAATTCGGATGATTATGTACGTTATTTTTATTATTGTTAACGTTC	+
KKTKKGTGTKKKHRTKTGKGYKKKKDTBYWKKWGWKKGTGYKTRWGTGTR	CM000681.2_43846910-43848638(+)_1|1|1x0	-10	0.0102796	7.56575	0.31662	40	TTTGGGTGTGTGAGTGTGTGTTGTGATCCAGTAGTGTGTGTTTGTGTGTG	TTGACTAGGATCGTGACTAGGATCGTTATGACTAGGACTTTGAGTC	+
KKTKKGTGTKKKHRTKTGKGYKKKKDTBYWKKWGWKKGTGYKTRWGTGTR	CM000681.2_9565942-9567112(-)_1|1|1x0	-15	0.0112914	8.31047	0.321357	28	TTTGGGTGTGTGAGTGTGTGTTGTGATCCAGTAGTGTGTGTTTGTGTGTG	TTGGGTATTACTAAACTGTACAGTTGTC	+
KKTKKGTGTKKKHRTKTGKGYKKKKDTBYWKKWGWKKGTGYKTRWGTGTR	CM000669.2_149070425-149072531(-)_1|2|1x0	-15	0.0116618	8.58307	0.321357	35	TTTGGGTGTGTGAGTGTGTGTTGTGATCCAGTAGTGTGTGTTTGTGTGTG	AGTGGCTTTTGGTCTATTAGGGCTAGTTTTGTATGGGTTC	+
KKTKKGTGTKKKHRTKTGKGYKKKKDTBYWKKWGWKKGTGYKTRWGTGTR	CM000681.2_56774690-56775554(-)_1|1|1x0	-4	0.0117942	8.68056	0.321357	7	TTTGGGTGTGTGAGTGTGTGTTGTGATCCAGTAGTGTGTGTTTGTGTGTG	GGTGTAC	+
KKTKKGTGTKKKHRTKTGKGYKKKKDTBYWKKWGWKKGTGYKTRWGTGTR	CM000681.2_36546868-36548353(-)_1|1|1x0	5	0.0126069	9.2787	0.330778	23	TTTGGGTGTGTGAGTGTGTGTTGTGATCCAGTAGTGTGTGTTTGTGTGTG	GCTATTATTGCTGTTGAGATTATTGTTC	+
KKTKKGTGTKKKHRTKTGKGYKKKKDTBYWKKWGWKKGTGYKTRWGTGTR	CM000681.2_11904595-11906095(+)_1|1|1x0	-6	0.0145101	10.6795	0.36389	31	TTTGGGTGTGTGAGTGTGTGTTGTGATCCAGTAGTGTGTGTTTGTGTGTG	TAGTGAACTGTTATATATGTCATTATCGTTC	+
KKTKKGTGTKKKHRTKTGKGYKKKKDTBYWKKWGWKKGTGYKTRWGTGTR	CM000681.2_42224313-42226413(+)_1|6|1x0	-16	0.0148963	10.9636	0.36389	13	TTTGGGTGTGTGAGTGTGTGTTGTGATCCAGTAGTGTGTGTTTGTGTGTG	TGAACTATGGTTC	+
KKTKKGTGTKKKHRTKTGKGYKKKKDTBYWKKWGWKKGTGYKTRWGTGTR	CM000681.2_11948222-11950250(+)_1|2|1x0	-3	0.0155886	11.4732	0.368109	16	TTTGGGTGTGTGAGTGTGTGTTGTGATCCAGTAGTGTGTGTTTGTGTGTG	TGGAGAATTATTATAC	+
KKTKKGTGTKKKHRTKTGKGYKKKKDTBYWKKWGWKKGTGYKTRWGTGTR	CM000681.2_57211322-57212978(+)_1|1|1x0	-13	0.0175103	12.8876	0.389599	37	TTTGGGTGTGTGAGTGTGTGTTGTGATCCAGTAGTGTGTGTTTGTGTGTG	ATGGATGTGGCGACTGCCATCTTTGTTTATATGAGGTGGC	+
KKTKKGTGTKKKHRTKTGKGYKKKKDTBYWKKWGWKKGTGYKTRWGTGTR	CM000681.2_2852335-2853949(+)_1|1|1x0	-6	0.0175985	12.9525	0.389599	44	TTTGGGTGTGTGAGTGTGTGTTGTGATCCAGTAGTGTGTGTTTGTGTGTG	GTTATTATGGCCACTTTTATTGTTGTTGTTGCTGCTTCCGTGTGGC	+
KKTKKGTGTKKKHRTKTGKGYKKKKDTBYWKKWGWKKGTGYKTRWGTGTR	CM000681.2_52033722-52035468(-)_1|1|1x0	5	0.0183074	13.4742	0.39301	35	TTTGGGTGTGTGAGTGTGTGTTGTGATCCAGTAGTGTGTGTTTGTGTGTG	AAGAATATTGGTATTAAGATTTTATTTAACATTATGTGGC	+
KKTKKGTGTKKKHRTKTGKGYKKKKDTBYWKKWGWKKGTGYKTRWGTGTR	CM000681.2_43872557-43874162(-)_1|1|1x0	-19	0.0197646	14.5467	0.394676	31	TTTGGGTGTGTGAGTGTGTGTTGTGATCCAGTAGTGTGTGTTTGTGTGTG	ATTAGGATAATTACGAACATGTCGCTGATTGGTAGGATTGGTC	+
KKTKKGTGTKKKHRTKTGKGYKKKKDTBYWKKWGWKKGTGYKTRWGTGTR	CM000681.2_11616602-11617886(+)_1|2|1x0	-5	0.0197848	14.5616	0.394676	31	TTTGGGTGTGTGAGTGTGTGTTGTGATCCAGTAGTGTGTGTTTGTGTGTG	ATGTTGTCCATTGTCATCTAGTACGTTGTTC	+
KKTKKGTGTKKKHRTKTGKGYKKKKDTBYWKKWGWKKGTGYKTRWGTGTR	CM000681.2_19679130-19680297(+)_1|3|1x0	-1	0.0201437	14.8257	0.394676	22	TTTGGGTGTGTGAGTGTGTGTTGTGATCCAGTAGTGTGTGTTTGTGTGTG	GTTGTTGCTATTGTTAACGTTC	+
KKTKKGTGTKKKHRTKTGKGYKKKKDTBYWKKWGWKKGTGYKTRWGTGTR	CM000681.2_57840749-57842573(+)_1|3|1x0	-20	0.0206134	15.1715	0.394676	30	TTTGGGTGTGTGAGTGTGTGTTGTGATCCAGTAGTGTGTGTTTGTGTGTG	TTGATAAATATTAGTTGGTATTGCTGTTTGTAAGACATAAGTC	+
KKTKKGTGTKKKHRTKTGKGYKKKKDTBYWKKWGWKKGTGYKTRWGTGTR	CM000681.2_9295477-9296971(-)_1|3|1x0	-4	0.021304	15.6797	0.397162	22	TTTGGGTGTGTGAGTGTGTGTTGTGATCCAGTAGTGTGTGTTTGTGTGTG	GACGTTAATATTAGAATGATCC	+
KKTKKGTGTKKKHRTKTGKGYKKKKDTBYWKKWGWKKGTGYKTRWGTGTR	CM000681.2_36392743-36394204(-)_1|2|1x0	-3	0.0224201	16.5012	0.400201	25	TTTGGGTGTGTGAGTGTGTGTTGTGATCCAGTAGTGTGTGTTTGTGTGTG	CGAATTGGTATTATGTGGTTTAATC	+
KKTKKGTGTKKKHRTKTGKGYKKKKDTBYWKKWGWKKGTGYKTRWGTGTR	CM000681.2_9528382-9529756(-)_1|3|1x0	-7	0.0225968	16.6312	0.400201	16	TTTGGGTGTGTGAGTGTGTGTTGTGATCCAGTAGTGTGTGTTTGTGTGTG	GTTATCATTTGTATTC	+
KKTKKGTGTKKKHRTKTGKGYKKKKDTBYWKKWGWKKGTGYKTRWGTGTR	CM000669.2_149103614-149105636(-)_1|2|1x0	-4	0.0288714	21.2494	0.488061	46	TTTGGGTGTGTGAGTGTGTGTTGTGATCCAGTAGTGTGTGTTTGTGTGTG	ATTCTAATAATGAATATTATTTGGATAAGGATTGTTGGTATGGATATAAATATTC	+
KKTKKGTGTKKKHRTKTGKGYKKKKDTBYWKKWGWKKGTGYKTRWGTGTR	CM000681.2_52765589-52767803(-)_1|2|1x0	-31	0.0294802	21.6974	0.488061	19	TTTGGGTGTGTGAGTGTGTGTTGTGATCCAGTAGTGTGTGTTTGTGTGTG	TCGAGAGGGATAGAGATTATATACTACC	+
KKTKKGTGTKKKHRTKTGKGYKKKKDTBYWKKWGWKKGTGYKTRWGTGTR	CM000681.2_37564600-37566379(-)_1|2|1x0	-10	0.0296245	21.8036	0.488061	40	TTTGGGTGTGTGAGTGTGTGTTGTGATCCAGTAGTGTGTGTTTGTGTGTG	AACGTGAGGATTATGATGAAGAAGATGATGTGTATTTTTATGACGC	+
KRCCTGSAGWGRGKAGCTMCYCWCTGCAG	CM000669.2_64706247-64708653(+)_1|1|1x0	-9	0.000182988	0.134679	0.130488	13	GACCTGCAGAGGGTAGCTCCTCTCTGCAG	AGAGTAGCTAATC	+
KRCCTGSAGWGRGKAGCTMCYCWCTGCAG	CM000681.2_22087912-22089439(+)_1|1|1x0	-6	0.00122803	0.90383	0.340394	13	GACCTGCAGAGGGTAGCTCCTCTCTGCAG	AGGAGGGTAGTTC	+
KRCCTGSAGWGRGKAGCTMCYCWCTGCAG	CM000681.2_21382801-21384611(+)_1|1|1x0	-15	0.00219078	1.61241	0.340394	7	GACCTGCAGAGGGTAGCTCCTCTCTGCAG	GCTAGTC	+
KRCCTGSAGWGRGKAGCTMCYCWCTGCAG	CM000681.2_21422848-21424981(+)_1|1|1x0	-15	0.00219078	1.61241	0.340394	7	GACCTGCAGAGGGTAGCTCCTCTCTGCAG	GCTAGTC	+
KRCCTGSAGWGRGKAGCTMCYCWCTGCAG	CM000679.2_5180898-5184298(-)_1|2|1x0	-12	0.00240432	1.76958	0.340394	7	GACCTGCAGAGGGTAGCTCCTCTCTGCAG	GCAGCTC	+
KRCCTGSAGWGRGKAGCTMCYCWCTGCAG	CM000678.2_3089093-3090701(-)_1|5|1x0	-10	0.00316464	2.32917	0.340394	7	GACCTGCAGAGGGTAGCTCCTCTCTGCAG	GGGGAGC	+
KRCCTGSAGWGRGKAGCTMCYCWCTGCAG	CM000671.2_94299741-94301367(+)_1|2|1x0	-12	0.00346352	2.54915	0.340394	7	GACCTGCAGAGGGTAGCTCCTCTCTGCAG	GGAGTTC	+
KRCCTGSAGWGRGKAGCTMCYCWCTGCAG	CM000681.2_21056566-21058018(+)_1|1|1x0	12	0.00391417	2.88083	0.340394	22	GACCTGCAGAGGGTAGCTCCTCTCTGCAG	AAAAGGAACGCTTGGACATGGTGGACAGCTAGTC	+
KRCCTGSAGWGRGKAGCTMCYCWCTGCAG	CM000681.2_22087912-22089439(+)_1|2|1x0	-6	0.0045599	3.35609	0.340394	10	GACCTGCAGAGGGTAGCTCCTCTCTGCAG	TGGAGGGTAC	+
KRCCTGSAGWGRGKAGCTMCYCWCTGCAG	CM000678.2_3223894-3224710(-)_1|1|1x0	-6	0.00477348	3.51328	0.340394	16	GACCTGCAGAGGGTAGCTCCTCTCTGCAG	GAGGGGGGAAATTACC	+
KRCCTGSAGWGRGKAGCTMCYCWCTGCAG	CM000665.2_114236255-114237308(-)_1|3|1x0	-12	0.00760137	5.5946	0.491638	7	GACCTGCAGAGGGTAGCTCCTCTCTGCAG	GTTGTTC	+
KRCCTGSAGWGRGKAGCTMCYCWCTGCAG	CM000670.2_7357978-7358584(-)_1|1|1x0	-12	0.0082733	6.08915	0.491638	7	GACCTGCAGAGGGTAGCTCCTCTCTGCAG	GGAGGTC	+
KTGCAGTGRSSCGAKMTCGSSYCACTGCA	CM000663.2_40462203-40463586(+)_1|1|1x0	-5	0.0010463	0.770075	0.374105	24	TTGCAGTGAGCCGATATCGGCTCACTGCA	GTTGCTAGAACTAGAATAATTGTAAGAC	+
KTGCAGTGRSSCGAKMTCGSSYCACTGCA	CM000678.2_3089093-3090701(-)_1|3|1x0	-2	0.00131609	0.96864	0.374105	13	TTGCAGTGAGCCGATATCGGCTCACTGCA	GCAGTGATATGGC	+
KTGCAGTGRSSCGAKMTCGSSYCACTGCA	CM000663.2_40494898-40496056(+)_1|1|1x0	-5	0.00162963	1.1994	0.374105	24	TTGCAGTGAGCCGATATCGGCTCACTGCA	GTTGCTAGAGTTCGAATAATTATAAGAC	+
KTYTTTTYTCTCTGGCTGCTTTTAAGATYTTCTCTTTGTCT	CM000681.2_43965787-43967353(+)_1|1|1x0	-34	0.000390872	0.287682	0.283222	7	GTCTTTTCTCTCTGGCTGCTTTTAAGATTTTCTCTTTGTCT	TTTGTCC	+
KTYTTTTYTCTCTGGCTGCTTTTAAGATYTTCTCTTTGTCT	CM000681.2_12463998-12465876(-)_1|2|1x0	1	0.00102257	0.752613	0.370473	41	GTCTTTTCTCTCTGGCTGCTTTTAAGATTTTCTCTTTGTCT	GTCGTCATTATCATTGTTATTATCATTATCGTTACTATTATTACTCTTATTATTC	+
MAMAAMMAMAMAMAMAAAMAAMAMMMMMMACAHMMACAMMACMMACAMMA	CM000672.2_45003311-45004040(+)_1|1|1x0	-8	4.42847e-06	0.00325935	0.00320281	16	CAAAAAAAAAAAAACAAAAAACAAAACAAACACACACACCACAAACACCA	AGAAGAAAAAAAACAC	+
MAMAAMMAMAMAMAMAAAMAAMAMMMMMMACAHMMACAMMACMMACAMMA	CM000679.2_16551858-16553454(-)_1|2|1x0	-2	0.000291635	0.214643	0.088387	22	CAAAAAAAAAAAAACAAAAAACAAAACAAACACACACACCACAAACACCA	AAAATAATTAAAAGAAAAACTC	+
MAMAAMMAMAMAMAMAAAMAAMAMMMMMMACAHMMACAMMACMMACAMMA	CM000667.2_178931151-178932696(+)_1|1|1x0	7	0.000366633	0.269842	0.088387	33	CAAAAAAAAAAAAACAAAAAACAAAACAAACACACACACCACAAACACCA	GAGTTGACAATTATGACATTGAGAAAAATGAAAACCGTAC	+
MAMAAMMAMAMAMAMAAAMAAMAMMMMMMACAHMMACAMMACMMACAMMA	CM000665.2_44641886-44644217(+)_1|1|1x0	-9	0.00088486	0.651257	0.136818	41	CAAAAAAAAAAAAACAAAAAACAAAACAAACACACACACCACAAACACCA	AAATACAAAAACAATAATGTTCACATTATGGAGGTTAGAAAGGTGCGAGTTAGAATGACAATAGGGC	+
MAMAAMMAMAMAMAMAAAMAAMAMMMMMMACAHMMACAMMACMMACAMMA	CM000681.2_58356141-58357677(-)_1|1|1x0	10	0.000945879	0.696167	0.136818	33	CAAAAAAAAAAAAACAAAAAACAAAACAAACACACACACCACAAACACCA	AATTTGGCGTTCAAAAATAACATGAAAAATATGAATAATAAAC	+
MAMAAMMAMAMAMAMAAAMAAMAMMMMMMACAHMMACAMMACMMACAMMA	CM000681.2_57589853-57591272(+)_1|1|1x0	-5	0.00134179	0.987554	0.161737	28	CAAAAAAAAAAAAACAAAAAACAAAACAAACACACACACCACAAACACCA	ATAATAACAACAACAACACTACGAATGC	+
MAMAAMMAMAMAMAMAAAMAAMAMMMMMMACAHMMACAMMACMMACAMMA	CM000681.2_37412599-37414552(-)_1|1|1x0	4	0.00168936	1.24337	0.163054	50	CAAAAAAAAAAAAACAAAAAACAAAACAAACACACACACCACAAACACCA	GGAATAATAATAATAATAAAAAAAGAAAAGATAATAGTGATACAAGAGTGGGCAC	+
MAMAAMMAMAMAMAMAAAMAAMAMMMMMMACAHMMACAMMACMMACAMMA	CM000681.2_44287220-44289242(-)_1|1|1x0	4	0.00180362	1.32746	0.163054	42	CAAAAAAAAAAAAACAAAAAACAAAACAAACACACACACCACAAACACCA	AGAAGATTTAAAAGAAAAAATAAAAGAAATAATAGATCGAGAAAAC	+
MAMAAMMAMAMAMAMAAAMAAMAMMMMMMACAHMMACAMMACMMACAMMA	CM000681.2_37483823-37485230(+)_1|1|1x0	10	0.00278696	2.05121	0.223958	24	CAAAAAAAAAAAAACAAAAAACAAAACAAACACACACACCACAAACACCA	CGAATTATTAAAAGAAATATTAAAAGAAAAATAC	+
MAMAAMMAMAMAMAMAAAMAAMAMMMMMMACAHMMACAMMACMMACAMMA	CM000681.2_36718910-36720665(+)_1|1|1x0	-2	0.00381956	2.8112	0.276243	43	CAAAAAAAAAAAAACAAAAAACAAAACAAACACACACACCACAAACACCA	GATAAATTGACACAAAATACAATAAAAATAGGTGTTCGGGTGC	+
MAMAAMMAMAMAMAMAAAMAAMAMMMMMMACAHMMACAMMACMMACAMMA	CM000672.2_43556705-43558223(-)_1|1|1x0	-5	0.00494571	3.64005	0.325173	28	CAAAAAAAAAAAAACAAAAAACAAAACAAACACACACACCACAAACACCA	AAAAGATCAAAAAAAAGAATGATGGTAC	+
MAMAAMMAMAMAMAMAAAMAAMAMMMMMMACAHMMACAMMACMMACAMMA	CM000685.2_47976169-47977885(-)_1|1|1x0	-13	0.00638289	4.6978	0.3276	37	CAAAAAAAAAAAAACAAAAAACAAAACAAACACACACACCACAAACACCA	AAAACCATAGGCTTATTAAAAACCACCACAAAAACCATATGGC	+
MAMAAMMAMAMAMAMAAAMAAMAMMMMMMACAHMMACAMMACMMACAMMA	CM000669.2_64978121-64979564(-)_1|1|1x0	-11	0.0065619	4.82956	0.3276	25	CAAAAAAAAAAAAACAAAAAACAAAACAAACACACACACCACAAACACCA	ATAGAACAAACAAGGCGAACAGGAC	+
MAMAAMMAMAMAMAMAAAMAAMAMMMMMMACAHMMACAMMACMMACAMMA	CM000681.2_56422880-56424365(+)_1|1|1x0	-5	0.00717112	5.27795	0.3276	37	CAAAAAAAAAAAAACAAAAAACAAAACAAACACACACACCACAAACACCA	CGAGTTATAATTAAAAGAAATAAAAGAAGAAAAATAC	+
MAMAAMMAMAMAMAMAAAMAAMAMMMMMMACAHMMACAMMACMMACAMMA	CM000681.2_57572121-57573753(-)_1|1|1x0	-8	0.00720072	5.29973	0.3276	34	CAAAAAAAAAAAAACAAAAAACAAAACAAACACACACACCACAAACACCA	ATAATAATAGGTACAATTATAGCAAAAACACGAC	+
MAMAAMMAMAMAMAMAAAMAAMAMMMMMMACAHMMACAMMACMMACAMMA	CM000681.2_21807609-21809865(-)_1|2|1x0	16	0.00724747	5.33414	0.3276	39	CAAAAAAAAAAAAACAAAAAACAAAACAAACACACACACCACAAACACCA	AAATGTAAGACTGCTACAAAAAAAGCTAGTAAGAAAGCTAGTAAGAAAGCTAAAC	+
MAMAAMMAMAMAMAMAAAMAAMAMMMMMMACAHMMACAMMACMMACAMMA	CM000666.2_441594-444517(-)_1|6|1x0	-14	0.00807368	5.94222	0.327998	19	CAAAAAAAAAAAAACAAAAAACAAAACAAACACACACACCACAAACACCA	AAAAAAACAAGAGGAGGAC	+
MAMAAMMAMAMAMAMAAAMAAMAMMMMMMACAHMMACAMMACMMACAMMA	CM000681.2_51586529-51588464(+)_1|1|1x0	-5	0.0081633	6.00819	0.327998	40	CAAAAAAAAAAAAACAAAAAACAAAACAAACACACACACCACAAACACCA	AACTTGATAGACATGATAAGAATGAGAATAATAGTAATAC	+
MAMAAMMAMAMAMAMAAAMAAMAMMMMMMACAHMMACAMMACMMACAMMA	CM000681.2_57134920-57136138(-)_1|1|1x0	-5	0.00905185	6.66216	0.335853	34	CAAAAAAAAAAAAACAAAAAACAAAACAAACACACACACCACAAACACCA	GACTTGAAAAAGCAATCTACAATTAAATGCGTTC	+
MAMAAMMAMAMAMAMAAAMAAMAMMMMMMACAHMMACAMMACMMACAMMA	CM000681.2_36236374-36237316(+)_1|1|1x0	4	0.00928755	6.83564	0.335853	27	CAAAAAAAAAAAAACAAAAAACAAAACAAACACACACACCACAAACACCA	GGAATAATAATATACAACGAAAAATGAAATC	+
MAMAAMMAMAMAMAMAAAMAAMAMMMMMMACAHMMACAMMACMMACAMMA	CM000667.2_180848794-180851638(-)_1|2|1x0	17	0.0129368	9.52146	0.445537	50	CAAAAAAAAAAAAACAAAAAACAAAACAAACACACACACCACAAACACCA	AATATTAAAAATGTTATCAAAATTGTTACTAAAAATATTAAAAATGTTATTAATGTTACTAATAATATTC	+
MAMAAMMAMAMAMAMAAAMAAMAMMMMMMACAHMMACAMMACMMACAMMA	CM000681.2_36949477-36951085(+)_1|1|1x0	7	0.0146364	10.7724	0.481159	39	CAAAAAAAAAAAAACAAAAAACAAAACAAACACACACACCACAAACACCA	ATAATAATGAAAAAAGAAAAGATAGTAATGAAAAAAGAAAAGGCTC	+
MCCGCCMCCTRSBGGCMRCDVKBVVCABTGCAGGCTMCK	CM000664.2_95181053-95182103(+)_1|1|1x0	-20	0.000517396	0.380804	0.19787	19	ACCGCCCCCTGCCGGCAACAGTGGACACTGCAGGCTCCG	GGAATCGTTGCAGTCACCGTTGTCC	+
MCCGCCMCCTRSBGGCMRCDVKBVVCABTGCAGGCTMCK	CM000668.2_29672502-29673789(-)_1|1|1x0	-3	0.000682293	0.502168	0.19787	13	ACCGCCCCCTGCCGGCAACAGTGGACACTGCAGGCTCCG	GCCGTCTTTTGGC	+
MCCGCCMCCTRSBGGCMRCDVKBVVCABTGCAGGCTMCK	CM000681.2_9160059-9161430(+)_1|1|1x0	-4	0.000851572	0.626757	0.19787	35	ACCGCCCCCTGCCGGCAACAGTGGACACTGCAGGCTCCG	TCCAATAATGTCAATAATTCCAATAGTCGGATTATCGTTC	+
MCCGCCMCCTRSBGGCMRCDVKBVVCABTGCAGGCTMCK	CM000685.2_46499845-46501375(-)_1|2|1x0	-4	0.00221876	1.63301	0.386661	22	ACCGCCCCCTGCCGGCAACAGTGGACACTGCAGGCTCCG	GCCACTGTGTCCACCAGTAGTC	+
MCCGCCMCCTRSBGGCMRCDVKBVVCABTGCAGGCTMCK	CM000682.2_52084559-52085333(-)_1|1|1x0	-30	0.00386409	2.84397	0.449992	7	ACCGCCCCCTGCCGGCAACAGTGGACACTGCAGGCTCCG	AATGCTC	+
MCCGCCMCCTRSBGGCMRCDVKBVVCABTGCAGGCTMCK	CM000669.2_64927631-64929035(+)_1|2|1x0	-30	0.00516804	3.80368	0.449992	9	ACCGCCCCCTGCCGGCAACAGTGGACACTGCAGGCTCCG	GAGGCTACTACTC	+
MCCGCCMCCTRSBGGCMRCDVKBVVCABTGCAGGCTMCK	CM000681.2_12186534-12187998(+)_1|1|1x0	1	0.00523435	3.85248	0.449992	39	ACCGCCCCCTGCCGGCAACAGTGGACACTGCAGGCTCCG	GTCGTTATTATAATGGTCACGTTTACCATAGTTGGTGTGC	+
MCCGCCMCCTRSBGGCMRCDVKBVVCABTGCAGGCTMCK	CM000670.2_144333187-144334429(-)_1|3|1x0	-2	0.00607549	4.47156	0.449992	10	ACCGCCCCCTGCCGGCAACAGTGGACACTGCAGGCTCCG	GACCACCTGC	+
MCCGCCMCCTRSBGGCMRCDVKBVVCABTGCAGGCTMCK	CM000682.2_663673-664729(-)_1|3|1x0	-2	0.00607549	4.47156	0.449992	10	ACCGCCCCCTGCCGGCAACAGTGGACACTGCAGGCTCCG	GACCACCTGC	+
MCCGCCMCCTRSBGGCMRCDVKBVVCABTGCAGGCTMCK	CM000681.2_12272409-12274095(-)_1|1|1x0	-8	0.00646067	4.75505	0.449992	31	ACCGCCCCCTGCCGGCAACAGTGGACACTGCAGGCTCCG	GTTACGGCTAGGGACATCGCTGTAGTTATTGTTATTGTCGTTGTTC	+
MCCGCCMCCTRSBGGCMRCDVKBVVCABTGCAGGCTMCK	CM000681.2_12145299-12146289(-)_1|1|1x0	-14	0.0105032	7.73037	0.449992	25	ACCGCCCCCTGCCGGCAACAGTGGACACTGCAGGCTCCG	ATCAGATTTATTATTATCGTTTACC	+
MCCGCCMCCTRSBGGCMRCDVKBVVCABTGCAGGCTMCK	CM000669.2_64348025-64349144(+)_1|2|1x0	5	0.01108	8.15488	0.449992	20	ACCGCCCCCTGCCGGCAACAGTGGACACTGCAGGCTCCG	GGTACCACGGTTTCTACCACCAAGC	+
MCCGCCMCCTRSBGGCMRCDVKBVVCABTGCAGGCTMCK	CM000679.2_2056561-2058832(+)_1|2|1x0	-8	0.0114752	8.44578	0.449992	13	ACCGCCCCCTGCCGGCAACAGTGGACACTGCAGGCTCCG	AAAATGGCAACCC	+
MCCGCCMCCTRSBGGCMRCDVKBVVCABTGCAGGCTMCK	CM000684.2_21444829-21446740(+)_1|2|1x0	-8	0.0114752	8.44578	0.449992	13	ACCGCCCCCTGCCGGCAACAGTGGACACTGCAGGCTCCG	AAAATGGCAACCC	+
MCCGCCMCCTRSBGGCMRCDVKBVVCABTGCAGGCTMCK	CM000674.2_133056721-133058929(+)_1|1|1x0	33	0.0116232	8.55468	0.449992	25	ACCGCCCCCTGCCGGCAACAGTGGACACTGCAGGCTCCG	ATAATAGGGACCGCCATAACCAGAATCGTGAGAACCGCCATGAACTGGATAATATTGC	+
MCCGCCMCCTRSBGGCMRCDVKBVVCABTGCAGGCTMCK	CM000681.2_52154874-52157637(-)_1|2|1x0	-17	0.0120292	8.85351	0.449992	22	ACCGCCCCCTGCCGGCAACAGTGGACACTGCAGGCTCCG	GGAGTGGGCGCTGCTGATATTC	+
MCCGCCMCCTRSBGGCMRCDVKBVVCABTGCAGGCTMCK	CM000679.2_11977959-11978799(-)_1|2|1x0	-26	0.0121756	8.96123	0.449992	10	ACCGCCCCCTGCCGGCAACAGTGGACACTGCAGGCTCCG	ACTGAAAACC	+
MCCGCCMCCTRSBGGCMRCDVKBVVCABTGCAGGCTMCK	CM000681.2_52765589-52767803(-)_1|2|1x0	-11	0.014163	10.4239	0.449992	28	ACCGCCCCCTGCCGGCAACAGTGGACACTGCAGGCTCCG	TCGAGAGGGATAGAGATTATATACTACC	+
MCCGCCMCCTRSBGGCMRCDVKBVVCABTGCAGGCTMCK	CM000681.2_9466576-9468337(-)_1|2|1x0	-3	0.0144493	10.6347	0.449992	16	ACCGCCCCCTGCCGGCAACAGTGGACACTGCAGGCTCCG	TCCTACTCCATAATTC	+
MCCGCCMCCTRSBGGCMRCDVKBVVCABTGCAGGCTMCK	CM000679.2_5180898-5184298(-)_1|2|1x0	-29	0.0168876	12.4293	0.449992	7	ACCGCCCCCTGCCGGCAACAGTGGACACTGCAGGCTCCG	GCAGCTC	+
MCCGCCMCCTRSBGGCMRCDVKBVVCABTGCAGGCTMCK	CM000669.2_64015011-64015917(+)_1|1|1x0	-1	0.0168895	12.4307	0.449992	19	ACCGCCCCCTGCCGGCAACAGTGGACACTGCAGGCTCCG	ATGACCACTACGGATAAGC	+
MCCGCCMCCTRSBGGCMRCDVKBVVCABTGCAGGCTMCK	CM000669.2_65398312-65399872(+)_1|1|1x0	-3	0.0175667	12.9291	0.449992	34	ACCGCCCCCTGCCGGCAACAGTGGACACTGCAGGCTCCG	ACAACTGTTACAACAAAAGCTACAGTGAAGGCTC	+
MCCGCCMCCTRSBGGCMRCDVKBVVCABTGCAGGCTMCK	CM000681.2_55613495-55616795(+)_1|6|1x0	4	0.0180866	13.3117	0.449992	24	ACCGCCCCCTGCCGGCAACAGTGGACACTGCAGGCTCCG	TTGGACGTTAATCTACTGGTCTCGATTC	+
MCCGCCMCCTRSBGGCMRCDVKBVVCABTGCAGGCTMCK	CM000681.2_21382801-21384611(+)_1|1|1x0	-33	0.0181813	13.3814	0.449992	6	ACCGCCCCCTGCCGGCAACAGTGGACACTGCAGGCTCCG	GCTAGTC	+
MCCGCCMCCTRSBGGCMRCDVKBVVCABTGCAGGCTMCK	CM000681.2_21422848-21424981(+)_1|1|1x0	-33	0.0181813	13.3814	0.449992	6	ACCGCCCCCTGCCGGCAACAGTGGACACTGCAGGCTCCG	GCTAGTC	+
MCCGCCMCCTRSBGGCMRCDVKBVVCABTGCAGGCTMCK	CM000681.2_11867252-11868566(+)_1|1|1x0	-2	0.0183558	13.5099	0.449992	34	ACCGCCCCCTGCCGGCAACAGTGGACACTGCAGGCTCCG	TATATGTATATGGTGATAGACGTCATTATCGTTC	+
MCCGCCMCCTRSBGGCMRCDVKBVVCABTGCAGGCTMCK	CM000678.2_31914444-31916478(+)_1|2|1x0	5	0.0186804	13.7488	0.449992	35	ACCGCCCCCTGCCGGCAACAGTGGACACTGCAGGCTCCG	AAGAGTAAGAGTACTAACGGTAATATGAAGATGTACAAGC	+
MCCGCCMCCTRSBGGCMRCDVKBVVCABTGCAGGCTMCK	CM000681.2_11904595-11906095(+)_1|1|1x0	-5	0.0187207	13.7785	0.449992	31	ACCGCCCCCTGCCGGCAACAGTGGACACTGCAGGCTCCG	TAGTGAACTGTTATATATGTCATTATCGTTC	+
MCCGCCMCCTRSBGGCMRCDVKBVVCABTGCAGGCTMCK	CM000681.2_37362014-37363772(+)_1|1|1x0	-14	0.0187207	13.7785	0.449992	25	ACCGCCCCCTGCCGGCAACAGTGGACACTGCAGGCTCCG	GAAACCCTGGACAATGGAGGAAATAATAATC	+
MCCGCCMCCTRSBGGCMRCDVKBVVCABTGCAGGCTMCK	CM000681.2_57978303-57980349(-)_1|1|1x0	-17	0.0194836	14.3399	0.452717	22	ACCGCCCCCTGCCGGCAACAGTGGACACTGCAGGCTCCG	ATCTTGACCTGTAGAGGAACCTGTGTCTGTTGTTGTGTCC	+
MCCGCCMCCTRSBGGCMRCDVKBVVCABTGCAGGCTMCK	CM000677.2_34981361-34983473(-)_1|1|1x0	-29	0.021049	15.4921	0.473315	7	ACCGCCCCCTGCCGGCAACAGTGGACACTGCAGGCTCCG	GGAGGTC	+
MCCGCCMCCTRSBGGCMRCDVKBVVCABTGCAGGCTMCK	CM000669.2_149070425-149072531(-)_1|2|1x0	1	0.0230287	16.9491	0.479138	39	ACCGCCCCCTGCCGGCAACAGTGGACACTGCAGGCTCCG	AGTGGCTTTTGGTCTATTAGGGCTAGTTTTGTATGGGTTC	+
MCCGCCMCCTRSBGGCMRCDVKBVVCABTGCAGGCTMCK	CM000678.2_3140663-3141344(+)_1|1|1x0	-24	0.0235236	17.3134	0.479138	15	ACCGCCCCCTGCCGGCAACAGTGGACACTGCAGGCTCCG	AGAGACCGGGCGGCTC	+
MCCGCCMCCTRSBGGCMRCDVKBVVCABTGCAGGCTMCK	CM000671.2_111541577-111543167(+)_1|1|1x0	-14	0.0238299	17.5388	0.479138	25	ACCGCCCCCTGCCGGCAACAGTGGACACTGCAGGCTCCG	GTAATGCTAGTTACTGCAGCTATCTGTGTCTTTC	+
MCCGCCMCCTRSBGGCMRCDVKBVVCABTGCAGGCTMCK	CM000681.2_22313606-22317173(+)_1|7|1x0	-23	0.0240574	17.7062	0.479138	16	ACCGCCCCCTGCCGGCAACAGTGGACACTGCAGGCTCCG	AGTGTCACCGGAGCCGTTC	+
MNHNNCNRNYACAGTCCACCCCTTKVNHN	CM000681.2_9466576-9468337(-)_1|2|1x0	-14	0.000524958	0.386369	0.381487	15	AGTGTCCAGTACAGTCCACCCCTTTGCCC	TCCTACTCCATAATTC	+
MNNVNNRVTTTATTRCTCACAGGTCCYRR	CM000681.2_9413277-9414780(-)_1|1|1x0	-5	6.5595e-05	0.0482779	0.0477366	24	AACAGAAGTTTATTACTCACAGGTCCCGG	AAAGTTGTTACTGATATGTCACCGATGACTATGTTTC	+
MTGGCCATMAWSAAMATSTCWSMRKSMYKSWGASATKTTSWTKATGGCCA	CM000681.2_51944066-51945734(+)_1|1|1x0	1	0.000442667	0.325803	0.313937	36	ATGGCCATAAAGAACATGTCACAGTGCTGCAGAGATTTTGTTTATGGCCA	ACTGCCATTATAAAAAAAATTTTTGGTATTATGTGTC	+
NBCVMNRYABTKGGCGCCMAVTGYNGKN	CM000681.2_12043807-12045229(-)_1|1|1x0	0	0.00106809	0.786111	0.248005	28	GGCCCCACATTTGGCGCCAAATGTGGGG	GGATTTTTTTTTGGATTTACTTTTTAGACTGTTATTGTTGTTC	+
NBCVMNRYABTKGGCGCCMAVTGYNGKN	CM000668.2_29672502-29673789(-)_1|1|1x0	-12	0.00157015	1.15563	0.248005	13	GGCCCCACATTTGGCGCCAAATGTGGGG	GCCGTCTTTTGGC	+
NBCVMNRYABTKGGCGCCMAVTGYNGKN	CM000679.2_2056561-2058832(+)_1|2|1x0	-7	0.00209535	1.54218	0.248005	13	GGCCCCACATTTGGCGCCAAATGTGGGG	AAAATGGCAACCC	+
NBCVMNRYABTKGGCGCCMAVTGYNGKN	CM000684.2_21444829-21446740(+)_1|2|1x0	-7	0.00209535	1.54218	0.248005	13	GGCCCCACATTTGGCGCCAAATGTGGGG	AAAATGGCAACCC	+
NBCVMNRYABTKGGCGCCMAVTGYNGKN	CM000670.2_134601411-134603001(-)_1|2|1x0	-10	0.00216375	1.59252	0.248005	7	GGCCCCACATTTGGCGCCAAATGTGGGG	AGGGCGC	+
NBCVMNRYABTKGGCGCCMAVTGYNGKN	CM000667.2_178931151-178932696(+)_1|1|1x0	7	0.00217055	1.59752	0.248005	28	GGCCCCACATTTGGCGCCAAATGTGGGG	GAGTTGACAATTATGACATTGAGAAAAATGAAAACCGTAC	+
NBCVMNRYABTKGGCGCCMAVTGYNGKN	CM000681.2_40013576-40015778(+)_1|1|1x0	27	0.0031762	2.33768	0.311065	28	GGCCCCACATTTGGCGCCAAATGTGGGG	TTGGCTGCTAGGGTGAGGAGGGTTAAGATTGCTAGGTTGGCTGCTACTGGTTTGTCGAGTACGAAAC	+
NBCVMNRYABTKGGCGCCMAVTGYNGKN	CM000681.2_22756398-22759710(-)_1|2|1x0	-6	0.004506	3.31642	0.362342	13	GGCCCCACATTTGGCGCCAAATGTGGGG	ACAGTTGGAACCC	+
NBCVMNRYABTKGGCGCCMAVTGYNGKN	CM000681.2_53576641-53577949(+)_1|1|1x0	11	0.00475684	3.50103	0.362342	26	GGCCCCACATTTGGCGCCAAATGTGGGG	AGTATTGTTAGGACTATGATCAGGACGATTGTTATGC	+
NBCVMNRYABTKGGCGCCMAVTGYNGKN	CM000685.2_57591745-57594457(+)_1|2|1x0	-8	0.00622964	4.58502	0.387624	20	GGCCCCACATTTGGCGCCAAATGTGGGG	ATTTGGGGATTGATTGGTCAGGGGC	+
NBCVMNRYABTKGGCGCCMAVTGYNGKN	CM000685.2_57908023-57910675(-)_1|2|1x0	-8	0.00622964	4.58502	0.387624	20	GGCCCCACATTTGGCGCCAAATGTGGGG	ATTTGGGGATTGATTGGTCAGGGGC	+
NBCVMNRYABTKGGCGCCMAVTGYNGKN	CM000678.2_3140663-3141344(+)_1|1|1x0	-4	0.00678499	4.99375	0.387624	16	GGCCCCACATTTGGCGCCAAATGTGGGG	AGAGACCGGGCGGCTC	+
NBCVMNRYABTKGGCGCCMAVTGYNGKN	CM000685.2_46499845-46501375(-)_1|2|1x0	-3	0.00754503	5.55314	0.397888	22	GGCCCCACATTTGGCGCCAAATGTGGGG	GCCACTGTGTCCACCAGTAGTC	+
NBCVMNRYABTKGGCGCCMAVTGYNGKN	CM000682.2_23364311-23365934(+)_1|2|1x0	-10	0.00905419	6.66389	0.424344	10	GGCCCCACATTTGGCGCCAAATGTGGGG	TTTGCGAATC	+
NBCVMNRYABTKGGCGCCMAVTGYNGKN	CM000669.2_149178592-149179798(+)_1|1|1x0	-8	0.00954789	7.02725	0.424344	20	GGCCCCACATTTGGCGCCAAATGTGGGG	GCTTGGGGGGTCGTTGGCGGTC	+
NBCVMNRYABTKGGCGCCMAVTGYNGKN	CM000681.2_57443034-57445482(+)_1|3|1x0	-11	0.0131697	9.69289	0.424344	7	GGCCCCACATTTGGCGCCAAATGTGGGG	AGGTGTC	+
NBCVMNRYABTKGGCGCCMAVTGYNGKN	CM000673.2_6955592-6956528(+)_1|1|1x0	-10	0.0141231	10.3946	0.424344	7	GGCCCCACATTTGGCGCCAAATGTGGGG	AAGGTGC	+
NBCVMNRYABTKGGCGCCMAVTGYNGKN	CM000669.2_149070425-149072531(-)_1|2|1x0	8	0.0150642	11.0873	0.424344	28	GGCCCCACATTTGGCGCCAAATGTGGGG	AGTGGCTTTTGGTCTATTAGGGCTAGTTTTGTATGGGTTC	+
NBCVMNRYABTKGGCGCCMAVTGYNGKN	CM000665.2_44446577-44448893(-)_1|5|1x0	-7	0.0153481	11.2962	0.424344	10	GGCCCCACATTTGGCGCCAAATGTGGGG	ACTGTGATGC	+
NBCVMNRYABTKGGCGCCMAVTGYNGKN	CM000681.2_43872557-43874162(-)_1|1|1x0	8	0.0167479	12.3264	0.424344	28	GGCCCCACATTTGGCGCCAAATGTGGGG	ATTAGGATAATTACGAACATGTCGCTGATTGGTAGGATTGGTC	+
NBCVMNRYABTKGGCGCCMAVTGYNGKN	CM000681.2_56621077-56622754(+)_1|1|1x0	7	0.0177466	13.0615	0.424344	28	GGCCCCACATTTGGCGCCAAATGTGGGG	GAGTTGACAATTATGAAAGGTCGAAGAATGAAAATCATGC	+
NBCVMNRYABTKGGCGCCMAVTGYNGKN	CM000666.2_145760781-145761681(-)_1|1|1x0	-8	0.0189894	13.9762	0.424344	16	GGCCCCACATTTGGCGCCAAATGTGGGG	GTTTAGAGTAGGATGC	+
NBCVMNRYABTKGGCGCCMAVTGYNGKN	CM000681.2_11867252-11868566(+)_1|1|1x0	-1	0.019159	14.101	0.424344	27	GGCCCCACATTTGGCGCCAAATGTGGGG	TATATGTATATGGTGATAGACGTCATTATCGTTC	+
NBCVMNRYABTKGGCGCCMAVTGYNGKN	CM000681.2_57908552-57910187(-)_1|3|1x0	1	0.0194395	14.3074	0.424344	24	GGCCCCACATTTGGCGCCAAATGTGGGG	ATGTCCCTATTTTGGTGTAAAATAC	+
NBCVMNRYABTKGGCGCCMAVTGYNGKN	CM000676.2_21522706-21525715(-)_1|5|1x0	-15	0.0198984	14.6452	0.424344	7	GGCCCCACATTTGGCGCCAAATGTGGGG	ACCATGC	+
NBCVMNRYABTKGGCGCCMAVTGYNGKN	CM000679.2_5180898-5184298(-)_1|2|1x0	-12	0.0227533	16.7464	0.424344	7	GGCCCCACATTTGGCGCCAAATGTGGGG	GCAGCTC	+
NBCVMNRYABTKGGCGCCMAVTGYNGKN	CM000668.2_28088537-28089467(+)_1|2|1x0	-6	0.0234882	17.2873	0.424344	13	GGCCCCACATTTGGCGCCAAATGTGGGG	AAAGGTGGTGCCC	+
NBCVMNRYABTKGGCGCCMAVTGYNGKN	CM000681.2_7082877-7083741(+)_1|1|1x0	-1	0.0240228	17.6807	0.424344	27	GGCCCCACATTTGGCGCCAAATGTGGGG	AAGACTCTTAAGATTGCTAACAAGAAGGTTC	+
NBCVMNRYABTKGGCGCCMAVTGYNGKN	CM000681.2_12014847-12016815(-)_1|2|1x0	-9	0.0240588	17.7073	0.424344	19	GGCCCCACATTTGGCGCCAAATGTGGGG	AATGACGTTTGGATGACTC	+
NBCVMNRYABTKGGCGCCMAVTGYNGKN	CM000681.2_21970719-21974877(-)_1|2|1x0	8	0.0242465	17.8454	0.424344	28	GGCCCCACATTTGGCGCCAAATGTGGGG	ACTGCTACCTCTTCGGGGATGTCTGCTAATTCGGGGGGGACATCTGCTAATC	+
NBCVMNRYABTKGGCGCCMAVTGYNGKN	CM000668.2_143941426-143942746(-)_1|2|1x0	-12	0.0243152	17.896	0.424344	7	GGCCCCACATTTGGCGCCAAATGTGGGG	GGGGCGC	+
NBCVMNRYABTKGGCGCCMAVTGYNGKN	CM000670.2_56166245-56167505(-)_1|2|1x0	-12	0.0243152	17.896	0.424344	7	GGCCCCACATTTGGCGCCAAATGTGGGG	GGGGCGC	+
NBCVMNRYABTKGGCGCCMAVTGYNGKN	CM000682.2_32196454-32197729(-)_1|2|1x0	-12	0.0243152	17.896	0.424344	7	GGCCCCACATTTGGCGCCAAATGTGGGG	GGGGCGC	+
NBCVMNRYABTKGGCGCCMAVTGYNGKN	CM000678.2_57996519-57998316(-)_1|6|1x0	-9	0.0254204	18.7094	0.424344	10	GGCCCCACATTTGGCGCCAAATGTGGGG	ATCTGAGCTC	+
NBCVMNRYABTKGGCGCCMAVTGYNGKN	CM000663.2_247156568-247157516(-)_1|2|1x0	3	0.0268274	19.745	0.424344	22	GGCCCCACATTTGGCGCCAAATGTGGGG	GTGCTTGTTGTCGTTCGGGTTATTC	+
NBCVMNRYABTKGGCGCCMAVTGYNGKN	CM000665.2_40515834-40516860(+)_1|1|1x0	6	0.0268274	19.745	0.424344	19	GGCCCCACATTTGGCGCCAAATGTGGGG	GTTACAATAATTATTATAGTTGCAC	+
NBCVMNRYABTKGGCGCCMAVTGYNGKN	CM000681.2_44085697-44087257(+)_1|2|1x0	-9	0.0280132	20.6177	0.424344	13	GGCCCCACATTTGGCGCCAAATGTGGGG	ACTGGCGTTGATC	+
NBCVMNRYABTKGGCGCCMAVTGYNGKN	CM000681.2_50044575-50047056(+)_1|3|1x0	-5	0.0280132	20.6177	0.424344	13	GGCCCCACATTTGGCGCCAAATGTGGGG	ACCGTCGGGAGGC	+
NBCVMNRYABTKGGCGCCMAVTGYNGKN	CM000669.2_64348025-64349144(+)_1|2|1x0	3	0.0282819	20.8155	0.424344	22	GGCCCCACATTTGGCGCCAAATGTGGGG	GGTACCACGGTTTCTACCACCAAGC	+
NBCVMNRYABTKGGCGCCMAVTGYNGKN	CM000681.2_22313606-22317173(+)_1|7|1x0	-3	0.0283473	20.8636	0.424344	19	GGCCCCACATTTGGCGCCAAATGTGGGG	AGTGTCACCGGAGCCGTTC	+
NBCVMNRYABTKGGCGCCMAVTGYNGKN	CM000681.2_57253041-57254700(+)_1|1|1x0	12	0.0286487	21.0855	0.424344	28	GGCCCCACATTTGGCGCCAAATGTGGGG	ATGGATGTGGCCACTGCCATCTTTGACACTAGGAGGGAGC	+
NBCVMNRYABTKGGCGCCMAVTGYNGKN	CM000681.2_12627682-12629257(+)_1|2|1x0	17	0.029185	21.4802	0.424344	28	GGCCCCACATTTGGCGCCAAATGTGGGG	ACTGTTTTTTACATTGAGTCTTTGATGATCACTATAATTATTGTTGTGC	+
NBCVMNRYABTKGGCGCCMAVTGYNGKN	CM000673.2_6955592-6956528(+)_1|2|1x0	-10	0.0295988	21.7847	0.424344	7	GGCCCCACATTTGGCGCCAAATGTGGGG	AAGGTGC	+
NBCVMNRYABTKGGCGCCMAVTGYNGKN	CM000669.2_149223714-149224644(+)_1|1|1x0	-8	0.0299044	22.0096	0.424344	16	GGCCCCACATTTGGCGCCAAATGTGGGG	GTGAAGGGGGTCATGC	+
NBCVMNRYABTKGGCGCCMAVTGYNGKN	CM000668.2_57147084-57148704(+)_1|4|1x0	-13	0.0315772	23.2409	0.424344	7	GGCCCCACATTTGGCGCCAAATGTGGGG	GCGAACC	+
NBCVMNRYABTKGGCGCCMAVTGYNGKN	CM000679.2_5180898-5184298(-)_1|3|1x0	-6	0.033309	24.5154	0.424344	13	GGCCCCACATTTGGCGCCAAATGTGGGG	TTTATGAGAGCTC	+
NBCVMNRYABTKGGCGCCMAVTGYNGKN	CM000681.2_53407666-53409704(+)_1|1|1x0	-8	0.0333144	24.5194	0.424344	19	GGCCCCACATTTGGCGCCAAATGTGGGG	ACTTGGATAAGTCTGGGCC	+
NBCVMNRYABTKGGCGCCMAVTGYNGKN	CM000681.2_58356141-58357677(-)_1|1|1x0	8	0.0333914	24.5761	0.424344	28	GGCCCCACATTTGGCGCCAAATGTGGGG	AATTTGGCGTTCAAAAATAACATGAAAAATATGAATAATAAAC	+
NBCVMNRYABTKGGCGCCMAVTGYNGKN	CM000673.2_123725999-123727124(-)_1|3|1x0	-10	0.0336739	24.784	0.424344	7	GGCCCCACATTTGGCGCCAAATGTGGGG	GGGGGGC	+
NBCVMNRYABTKGGCGCCMAVTGYNGKN	CM000684.2_31344330-31345620(-)_1|2|1x0	-11	0.0336739	24.784	0.424344	7	GGCCCCACATTTGGCGCCAAATGTGGGG	GGGGGGC	+
NBCVMNRYABTKGGCGCCMAVTGYNGKN	CM000682.2_32196454-32197729(-)_1|1|1x0	-5	0.0344343	25.3437	0.424344	10	GGCCCCACATTTGGCGCCAAATGTGGGG	CCGGTGGGGC	+
NBCVMNRYABTKGGCGCCMAVTGYNGKN	CM000681.2_9295477-9296971(-)_1|2|1x0	-6	0.0351362	25.8603	0.424344	19	GGCCCCACATTTGGCGCCAAATGTGGGG	ATCGGCTGGTCCATGTACC	+
NBCVMNRYABTKGGCGCCMAVTGYNGKN	CM000681.2_22179609-22181656(-)_1|1|1x0	14	0.035152	25.8719	0.424344	28	GGCCCCACATTTGGCGCCAAATGTGGGG	ACTGTGATTGCTACTATTCGGGGGGTGATTCGGAAGGTGTCGC	+
NBCVMNRYABTKGGCGCCMAVTGYNGKN	CM000681.2_12132589-12133987(-)_1|2|1x0	-3	0.0363945	26.7863	0.424344	25	GGCCCCACATTTGGCGCCAAATGTGGGG	ACTATTATTAACGCCTGCTTTGTTATGGTTC	+
NBCVMNRYABTKGGCGCCMAVTGYNGKN	CM000670.2_56166245-56167505(-)_1|1|1x0	-5	0.0365488	26.8999	0.424344	10	GGCCCCACATTTGGCGCCAAATGTGGGG	ATAGTGGGGC	+
NBCVMNRYABTKGGCGCCMAVTGYNGKN	CM000685.2_85270616-85271825(+)_1|4|1x0	2	0.0370469	27.2665	0.424344	17	GGCCCCACATTTGGCGCCAAATGTGGGG	GTGGTCGTAATCTTGGCCC	+
NBCVMNRYABTKGGCGCCMAVTGYNGKN	CM000681.2_57536998-57538924(+)_1|1|1x0	-7	0.0379865	27.9581	0.424344	21	GGCCCCACATTTGGCGCCAAATGTGGGG	AGTTGAGCGGGTCTTGCTACTCTGACTC	+
NBCVMNRYABTKGGCGCCMAVTGYNGKN	CM000668.2_143941426-143942746(-)_1|1|1x0	-5	0.0387786	28.541	0.424344	10	GGCCCCACATTTGGCGCCAAATGTGGGG	GTGGTGGGGC	+
NBCVMNRYABTKGGCGCCMAVTGYNGKN	CM000681.2_12463998-12465876(-)_1|2|1x0	3	0.0396173	29.1583	0.424344	28	GGCCCCACATTTGGCGCCAAATGTGGGG	GTCGTCATTATCATTGTTATTATCATTATCGTTACTATTATTACTCTTATTATTC	+
NBCVMNRYABTKGGCGCCMAVTGYNGKN	CM000681.2_11779965-11781903(+)_1|1|1x0	-3	0.0405174	29.8208	0.424344	25	GGCCCCACATTTGGCGCCAAATGTGGGG	TCCGTCTTTGTTGTCTGCGTTGTGATGTTCAAGGTGGTCGTTGTTC	+
NBCVMNRYABTKGGCGCCMAVTGYNGKN	CM000684.2_20405039-20406965(+)_1|1|1x0	9	0.0406542	29.9215	0.424344	28	GGCCCCACATTTGGCGCCAAATGTGGGG	TGTGTAATTAGGAATGTTATTGGAGTCATTAATATAC	+
NBCVMNRYABTKGGCGCCMAVTGYNGKN	CM000678.2_72793222-72798787(-)_1|2|1x0	-8	0.0407351	29.9811	0.424344	7	GGCCCCACATTTGGCGCCAAATGTGGGG	ATTGGGC	+
NBCVMNRYABTKGGCGCCMAVTGYNGKN	CM000681.2_12186534-12187998(+)_1|1|1x0	0	0.0410186	30.1897	0.424344	28	GGCCCCACATTTGGCGCCAAATGTGGGG	GTCGTTATTATAATGGTCACGTTTACCATAGTTGGTGTGC	+
NBCVMNRYABTKGGCGCCMAVTGYNGKN	CM000671.2_101407900-101409646(+)_1|1|1x0	6	0.0423543	31.1728	0.424344	25	GGCCCCACATTTGGCGCCAAATGTGGGG	ATGGAAACGAGCATGTGTGTAGCTACGAGGC	+
NBCVMNRYABTKGGCGCCMAVTGYNGKN	CM000681.2_58260825-58262751(+)_1|1|1x0	-4	0.042749	31.4633	0.424344	24	GGCCCCACATTTGGCGCCAAATGTGGGG	ATAAATTTGGTGTTGAATAGAACAATAAATAGAACAC	+
NBCVMNRYABTKGGCGCCMAVTGYNGKN	CM000678.2_3089093-3090701(-)_1|5|1x0	-10	0.0433678	31.9187	0.424344	7	GGCCCCACATTTGGCGCCAAATGTGGGG	GGGGAGC	+
NBCVMNRYABTKGGCGCCMAVTGYNGKN	CM000681.2_56774690-56775554(-)_1|1|1x0	-12	0.0433678	31.9187	0.424344	7	GGCCCCACATTTGGCGCCAAATGTGGGG	GGTGTAC	+
NBCVMNRYABTKGGCGCCMAVTGYNGKN	CM000665.2_44641886-44644217(+)_1|1|1x0	18	0.0433809	31.9283	0.424344	28	GGCCCCACATTTGGCGCCAAATGTGGGG	AAATACAAAAACAATAATGTTCACATTATGGAGGTTAGAAAGGTGCGAGTTAGAATGACAATAGGGC	+
NBCVMNRYABTKGGCGCCMAVTGYNGKN	CM000681.2_55577953-55579726(-)_1|3|1x0	-10	0.0436057	32.0938	0.424344	10	GGCCCCACATTTGGCGCCAAATGTGGGG	GTGGCGAGGC	+
NBCVMNRYABTKGGCGCCMAVTGYNGKN	CM000681.2_51890620-51891928(-)_1|1|1x0	5	0.0445275	32.7723	0.424344	26	GGCCCCACATTTGGCGCCAAATGTGGGG	GCTATTGTAATAAAAATGACGATGATGTTGC	+
NBCVMNRYABTKGGCGCCMAVTGYNGKN	CM000681.2_11616602-11617886(+)_1|2|1x0	-10	0.0445275	32.7723	0.424344	18	GGCCCCACATTTGGCGCCAAATGTGGGG	ATGTTGTCCATTGTCATCTAGTACGTTGTTC	+
NBCVMNRYABTKGGCGCCMAVTGYNGKN	CM000681.2_37738494-37740231(-)_1|1|1x0	26	0.0445664	32.8009	0.424344	28	GGCCCCACATTTGGCGCCAAATGTGGGG	ATTAAGAACTGGGATAACAATGATAACAGTGATTTTTTGAAGAGAAGTTTGTTGTTGC	+
NBCVMNRYABTKGGCGCCMAVTGYNGKN	CM000665.2_75736880-75739421(-)_1|1|1x0	7	0.0476589	35.0769	0.442362	28	GGCCCCACATTTGGCGCCAAATGTGGGG	GCGAAAAAGTACAATAATGCGAATGTTTTAGTCGAGATTC	+
NBCVMNRYABTKGGCGCCMAVTGYNGKN	CM000681.2_57872655-57875314(-)_1|3|1x0	39	0.0480377	35.3558	0.442362	28	GGCCCCACATTTGGCGCCAAATGTGGGG	TGGTCCTCCACTTTGTGGTATAGCATTTGAACTGGAAAAATTTGAATAGTGAGTGTGAGTAGTGTGC	+
NBCVMNRYABTKGGCGCCMAVTGYNGKN	CM000681.2_20006007-20007288(-)_1|2|1x0	3	0.0488281	35.9375	0.442362	25	GGCCCCACATTTGGCGCCAAATGTGGGG	GGGATTTGGATGATTTGGGTTACTTACC	+
NBCVMNRYABTKGGCGCCMAVTGYNGKN	CM000669.2_57468707-57469946(+)_1|1|1x0	-12	0.0490933	36.1327	0.442362	7	GGCCCCACATTTGGCGCCAAATGTGGGG	ATTGCCC	+
NBCVMNRYABTKGGCGCCMAVTGYNGKN	CM000681.2_2933491-2934853(-)_1|2|1x0	3	0.049685	36.5682	0.442362	22	GGCCCCACATTTGGCGCCAAATGTGGGG	ATTATTTGTATGATTGACATTATGC	+
NBCVMNRYABTKGGCGCCMAVTGYNGKN	CM000681.2_11948222-11950250(+)_1|2|1x0	-11	0.0512978	37.7552	0.449938	16	GGCCCCACATTTGGCGCCAAATGTGGGG	TGGAGAATTATTATAC	+
NBCVMNRYABTKGGCGCCMAVTGYNGKN	CM000669.2_149474386-149475559(-)_1|2|1x0	-11	0.0518486	38.1605	0.449938	10	GGCCCCACATTTGGCGCCAAATGTGGGG	TGGGGCGGGC	+
NBCVMNRYABTKGGCGCCMAVTGYNGKN	CM000681.2_52949697-52951615(-)_1|1|1x0	0	0.0546595	40.2294	0.454012	28	GGCCCCACATTTGGCGCCAAATGTGGGG	ACCACAATAAAAGGGGAGATGAAGGGGCTAATGATCCTAAGAGTTC	+
NBCVMNRYABTKGGCGCCMAVTGYNGKN	CM000663.2_40546518-40547457(+)_1|1|1x0	7	0.0548527	40.3716	0.454012	18	GGCCCCACATTTGGCGCCAAATGTGGGG	AAAGGGAATGTTATTATTTGGGGGC	+
NBCVMNRYABTKGGCGCCMAVTGYNGKN	CM000681.2_55592452-55593646(-)_1|4|1x0	-9	0.0548869	40.3968	0.454012	10	GGCCCCACATTTGGCGCCAAATGTGGGG	GATGCTGCCC	+
NBCVMNRYABTKGGCGCCMAVTGYNGKN	CM000665.2_179333219-179334419(+)_1|2|1x0	-3	0.0549671	40.4558	0.454012	13	GGCCCCACATTTGGCGCCAAATGTGGGG	TGGACATGGGATC	+
NBCVMNRYABTKGGCGCCMAVTGYNGKN	CM000681.2_12014847-12016815(-)_1|1|1x0	3	0.0574764	42.3026	0.469087	28	GGCCCCACATTTGGCGCCAAATGTGGGG	AATAGGTTTATAATTGTTTTTATTATTATTGATATTC	+
NBCVMNRYABTKGGCGCCMAVTGYNGKN	CM000664.2_218641955-218645120(-)_1|1|1x0	-10	0.0589436	43.3825	0.475401	7	GGCCCCACATTTGGCGCCAAATGTGGGG	TTGTTGC	+
NCWWYNBNDWNHNTBWCHRRNWHNAHWWWWWMWWHWWMAH	CM000681.2_12043807-12045229(-)_1|1|1x0	-10	1.0518e-05	0.00774128	0.00501548	30	GCATTTTTGAGAGTTTCAAACTCAAATTAAAATTCAACAT	GGATTTTTTTTTGGATTTACTTTTTAGACTGTTATTGTTGTTC	+
NCWWYNBNDWNHNTBWCHRRNWHNAHWWWWWMWWHWWMAH	CM000681.2_12463998-12465876(-)_1|2|1x0	4	1.38047e-05	0.0101603	0.00501548	40	GCATTTTTGAGAGTTTCAAACTCAAATTAAAATTCAACAT	GTCGTCATTATCATTGTTATTATCATTATCGTTACTATTATTACTCTTATTATTC	+
NCWWYNBNDWNHNTBWCHRRNWHNAHWWWWWMWWHWWMAH	CM000667.2_178931151-178932696(+)_1|1|1x0	6	5.38753e-05	0.0396522	0.0130492	34	GCATTTTTGAGAGTTTCAAACTCAAATTAAAATTCAACAT	GAGTTGACAATTATGACATTGAGAAAAATGAAAACCGTAC	+
NCWWYNBNDWNHNTBWCHRRNWHNAHWWWWWMWWHWWMAH	CM000681.2_56621077-56622754(+)_1|1|1x0	6	0.00022651	0.166711	0.0411474	34	GCATTTTTGAGAGTTTCAAACTCAAATTAAAATTCAACAT	GAGTTGACAATTATGAAAGGTCGAAGAATGAAAATCATGC	+
NCWWYNBNDWNHNTBWCHRRNWHNAHWWWWWMWWHWWMAH	CM000681.2_12627682-12629257(+)_1|2|1x0	5	0.000499705	0.367783	0.0680237	40	GCATTTTTGAGAGTTTCAAACTCAAATTAAAATTCAACAT	ACTGTTTTTTACATTGAGTCTTTGATGATCACTATAATTATTGTTGTGC	+
NCWWYNBNDWNHNTBWCHRRNWHNAHWWWWWMWWHWWMAH	CM000665.2_44641886-44644217(+)_1|1|1x0	11	0.000561689	0.413403	0.0680237	40	GCATTTTTGAGAGTTTCAAACTCAAATTAAAATTCAACAT	AAATACAAAAACAATAATGTTCACATTATGGAGGTTAGAAAGGTGCGAGTTAGAATGACAATAGGGC	+
NCWWYNBNDWNHNTBWCHRRNWHNAHWWWWWMWWHWWMAH	CM000681.2_12014847-12016815(-)_1|1|1x0	-7	0.00072915	0.536654	0.0756892	33	GCATTTTTGAGAGTTTCAAACTCAAATTAAAATTCAACAT	AATAGGTTTATAATTGTTTTTATTATTATTGATATTC	+
NCWWYNBNDWNHNTBWCHRRNWHNAHWWWWWMWWHWWMAH	CM000674.2_133202109-133204527(+)_1|1|1x0	7	0.00188267	1.38565	0.171002	40	GCATTTTTGAGAGTTTCAAACTCAAATTAAAATTCAACAT	ACAATGGTTATTTTGTTGATTTTGAATATTAATATTTTGATTTTGAATATTAATATTTTGATTAAGAAGC	+
NCWWYNBNDWNHNTBWCHRRNWHNAHWWWWWMWWHWWMAH	CM000667.2_180848794-180851638(-)_1|2|1x0	23	0.00284678	2.09523	0.22984	40	GCATTTTTGAGAGTTTCAAACTCAAATTAAAATTCAACAT	AATATTAAAAATGTTATCAAAATTGTTACTAAAAATATTAAAAATGTTATTAATGTTACTAATAATATTC	+
NCWWYNBNDWNHNTBWCHRRNWHNAHWWWWWMWWHWWMAH	CM000681.2_11948222-11950250(+)_1|3|1x0	-2	0.00432059	3.17995	0.265201	25	GCATTTTTGAGAGTTTCAAACTCAAATTAAAATTCAACAT	ATTATGTTGAAGAACTGGGTTATAC	+
NCWWYNBNDWNHNTBWCHRRNWHNAHWWWWWMWWHWWMAH	CM000681.2_12186534-12187998(+)_1|1|1x0	1	0.00443743	3.26595	0.265201	39	GCATTTTTGAGAGTTTCAAACTCAAATTAAAATTCAACAT	GTCGTTATTATAATGGTCACGTTTACCATAGTTGGTGTGC	+
NCWWYNBNDWNHNTBWCHRRNWHNAHWWWWWMWWHWWMAH	CM000679.2_16622290-16624546(-)_1|2|1x0	-13	0.00472654	3.47873	0.265201	27	GCATTTTTGAGAGTTTCAAACTCAAATTAAAATTCAACAT	ATATCTGTTATGCGAATAAATTATAAGAGTATGACTAAGATAATTAATGGCC	+
NCWWYNBNDWNHNTBWCHRRNWHNAHWWWWWMWWHWWMAH	CM000681.2_12145299-12146289(-)_1|1|1x0	-14	0.00489721	3.60435	0.265201	25	GCATTTTTGAGAGTTTCAAACTCAAATTAAAATTCAACAT	ATCAGATTTATTATTATCGTTTACC	+
NCWWYNBNDWNHNTBWCHRRNWHNAHWWWWWMWWHWWMAH	CM000681.2_12014847-12016815(-)_1|2|1x0	4	0.00510962	3.76068	0.265201	15	GCATTTTTGAGAGTTTCAAACTCAAATTAAAATTCAACAT	AATGACGTTTGGATGACTC	+
NCWWYNBNDWNHNTBWCHRRNWHNAHWWWWWMWWHWWMAH	CM000669.2_149070425-149072531(-)_1|2|1x0	5	0.00669438	4.92707	0.324291	35	GCATTTTTGAGAGTTTCAAACTCAAATTAAAATTCAACAT	AGTGGCTTTTGGTCTATTAGGGCTAGTTTTGTATGGGTTC	+
NDRGGADGACYYKGRGGAY	CM000681.2_53140310-53142587(-)_1|2|1x0	-3	0.000230416	0.169586	0.0828818	16	GAGGGATGACTTTGGGGAC	GGAGGAATTGGAGGAC	+
NDRGGADGACYYKGRGGAY	CM000681.2_21422848-21424981(+)_1|4|1x0	4	0.000251973	0.185452	0.0828818	19	GAGGGATGACTTTGGGGAC	AAGGCTTGGGTGACTTGGATGATAGTGGCTTGCGCTC	+
NDRGGADGACYYKGRGGAY	CM000681.2_23145206-23146553(+)_1|3|1x0	-2	0.000687931	0.506317	0.150854	13	GAGGGATGACTTTGGGGAC	GGGCTGACATGGC	+
NDRGGADGACYYKGRGGAY	CM000681.2_37564600-37566379(-)_1|2|1x0	1	0.00105845	0.779022	0.174079	19	GAGGGATGACTTTGGGGAC	AACGTGAGGATTATGATGAAGAAGATGATGTGTATTTTTATGACGC	+
NDRGGADGACYYKGRGGAY	CM000668.2_29672502-29673789(-)_1|1|1x0	-4	0.00288274	2.1217	0.325953	13	GAGGGATGACTTTGGGGAC	GCCGTCTTTTGGC	+
NDRGGADGACYYKGRGGAY	CM000681.2_53576641-53577949(+)_1|1|1x0	19	0.00297284	2.18801	0.325953	18	GAGGGATGACTTTGGGGAC	AGTATTGTTAGGACTATGATCAGGACGATTGTTATGC	+
NDRGGADGACYYKGRGGAY	CM000681.2_22179609-22181656(-)_1|1|1x0	19	0.00349259	2.57055	0.328235	19	GAGGGATGACTTTGGGGAC	ACTGTGATTGCTACTATTCGGGGGGTGATTCGGAAGGTGTCGC	+
NDRGGADGACYYKGRGGAY	CM000681.2_11867252-11868566(+)_1|1|1x0	14	0.00461513	3.39673	0.355969	19	GAGGGATGACTTTGGGGAC	TATATGTATATGGTGATAGACGTCATTATCGTTC	+
NDRGGADGACYYKGRGGAY	CM000673.2_123725999-123727124(-)_1|1|1x0	-12	0.00522932	3.84878	0.355969	7	GAGGGATGACTTTGGGGAC	GGGGGAC	+
NDRGGADGACYYKGRGGAY	CM000681.2_57377054-57378182(+)_1|2|1x0	2	0.00625653	4.60481	0.355969	19	GAGGGATGACTTTGGGGAC	TGTATTGCCGACACTGGAGCCGGTC	+
NDRGGADGACYYKGRGGAY	CM000677.2_34981361-34983473(-)_1|6|1x0	-3	0.00628561	4.62621	0.355969	7	GAGGGATGACTTTGGGGAC	GGAGGAC	+
NDRGGADGACYYKGRGGAY	CM000680.2_14104919-14106428(-)_1|1|1x0	-2	0.00649319	4.77899	0.355969	17	GAGGGATGACTTTGGGGAC	ATGAGGAGTGGGAGGATGATGATGTGGC	+
NDRGGADGACYYKGRGGAY	CM000681.2_12014847-12016815(-)_1|2|1x0	-4	0.00957658	7.04837	0.481677	15	GAGGGATGACTTTGGGGAC	AATGACGTTTGGATGACTC	+
NDRGGADGACYYKGRGGAY	CM000681.2_21536080-21538075(+)_1|3|1x0	-2	0.0112543	8.28319	0.481677	17	GAGGGATGACTTTGGGGAC	GTGGTGAATGTGGGTAAATGGGCTC	+
NDRGGADGACYYKGRGGAY	CM000669.2_5063564-5065598(+)_1|1|1x0	9	0.0112543	8.28319	0.481677	16	GAGGGATGACTTTGGGGAC	GTTTTGCTGATGAGAAGAATATGGC	+
NDRGGADGACYYKGRGGAY	CM000682.2_18315013-18316813(+)_1|2|1x0	-3	0.011715	8.62222	0.481677	7	GAGGGATGACTTTGGGGAC	GGTAGAC	+
NDRGGADGACYYKGRGGAY	CM000681.2_52949697-52951615(-)_1|1|1x0	10	0.0132966	9.78631	0.490293	19	GAGGGATGACTTTGGGGAC	ACCACAATAAAAGGGGAGATGAAGGGGCTAATGATCCTAAGAGTTC	+
NDRGGADGACYYKGRGGAY	CM000681.2_37738494-37740231(-)_1|1|1x0	14	0.0134151	9.87351	0.490293	19	GAGGGATGACTTTGGGGAC	ATTAAGAACTGGGATAACAATGATAACAGTGATTTTTTGAAGAGAAGTTTGTTGTTGC	+
NNAVTGTGGGAAABCCTYC	CM000685.2_135287139-135288165(-)_1|1|1x0	-5	2.35563e-06	0.00173374	0.00166825	14	AGAATGTGGGAAAGCCTTC	GTGAGAAATTCTTCTC	+
NNAVTGTGGGAAABCCTYC	CM000678.2_3317113-3317866(+)_1|1|1x0	-5	7.62547e-06	0.00561235	0.00270017	14	AGAATGTGGGAAAGCCTTC	GTGAGAAAATCTTCTC	+
NNAVTGTGGGAAABCCTYC	CM000681.2_58562074-58563529(-)_1|1|1x0	0	0.00191267	1.40772	0.322544	13	AGAATGTGGGAAAGCCTTC	AAAAGGGGGGAAC	+
NNAVTGTGGGAAABCCTYC	CM000669.2_57119842-57121243(-)_1|1|1x0	-2	0.00203475	1.49758	0.322544	13	AGAATGTGGGAAAGCCTTC	ACTGTGGATAATC	+
NNAVTGTGGGAAABCCTYC	CM000663.2_182056306-182058025(-)_1|1|1x0	1	0.00374794	2.75848	0.322544	19	AGAATGTGGGAAAGCCTTC	GGGGTTGTGGTAAAGGTTGTGTCGTCTACTC	+
NNAVTGTGGGAAABCCTYC	CM000681.2_45071603-45072758(-)_1|2|1x0	-8	0.00408364	3.00556	0.322544	7	AGAATGTGGGAAAGCCTTC	GGAAATC	+
NNAVTGTGGGAAABCCTYC	CM000664.2_60460406-60462455(-)_1|3|1x0	-8	0.00468802	3.45038	0.322544	7	AGAATGTGGGAAAGCCTTC	GGAAATC	+
NNAVTGTGGGAAABCCTYC	CM000676.2_99174153-99176664(-)_1|3|1x0	-8	0.00468802	3.45038	0.322544	7	AGAATGTGGGAAAGCCTTC	GGAAATC	+
NNAVTGTGGGAAABCCTYC	CM000681.2_45071603-45072758(-)_1|3|1x0	-8	0.00468802	3.45038	0.322544	7	AGAATGTGGGAAAGCCTTC	GGAAATC	+
NNAVTGTGGGAAABCCTYC	CM000681.2_57720483-57721719(-)_1|2|1x0	-6	0.00489662	3.60391	0.322544	10	AGAATGTGGGAAAGCCTTC	GTGGAAAGAC	+
NNAVTGTGGGAAABCCTYC	CM000671.2_96758780-96760502(-)_1|1|1x0	3	0.00500988	3.68727	0.322544	19	AGAATGTGGGAAAGCCTTC	AAAATGATGAGGAAACCACTAAGAAGAC	+
NNAVTGTGGGAAABCCTYC	CM000669.2_150396361-150398092(+)_1|2|1x0	-3	0.00702876	5.17316	0.406207	13	AGAATGTGGGAAAGCCTTC	CTTAGAGAAATTC	+
NNAVTGTGGGAAABCCTYC	CM000665.2_31989073-31990975(+)_1|1|1x0	17	0.00795894	5.85778	0.406207	17	AGAATGTGGGAAAGCCTTC	TGGGCAATTATTATGACAACCAGGGAGAAAAAGC	+
NNAVTGTGGGAAABCCTYC	CM000669.2_149223714-149224644(+)_1|1|1x0	0	0.00948179	6.9786	0.406207	16	AGAATGTGGGAAAGCCTTC	GTGAAGGGGGTCATGC	+
NNAVTGTGGGAAABCCTYC	CM000685.2_57591745-57594457(+)_1|2|1x0	-3	0.0110082	8.10203	0.406207	16	AGAATGTGGGAAAGCCTTC	ATTTGGGGATTGATTGGTCAGGGGC	+
NNAVTGTGGGAAABCCTYC	CM000685.2_57908023-57910675(-)_1|2|1x0	-3	0.0110082	8.10203	0.406207	16	AGAATGTGGGAAAGCCTTC	ATTTGGGGATTGATTGGTCAGGGGC	+
NNAVTGTGGGAAABCCTYC	CM000663.2_246986969-246988304(-)_1|2|1x0	7	0.0125387	9.22852	0.406207	19	AGAATGTGGGAAAGCCTTC	ATTAGAAATAATAATAGAAACAACGCTC	+
NNAVTGTGGGAAABCCTYC	CM000669.2_150396361-150398092(+)_1|3|1x0	-6	0.0133738	9.8431	0.406207	10	AGAATGTGGGAAAGCCTTC	AGAGAAATTC	+
NNAVTGTGGGAAABCCTYC	CM000669.2_150396361-150398092(+)_1|1|1x0	-3	0.0151009	11.1143	0.406207	13	AGAATGTGGGAAAGCCTTC	TTTAGAGAAATTC	+
NNAVTGTGGGAAABCCTYC	CM000681.2_50044575-50047056(+)_1|2|1x0	-1	0.0158306	11.6513	0.406207	10	AGAATGTGGGAAAGCCTTC	ATTAGTGGGC	+
NNAVTGTGGGAAABCCTYC	CM000678.2_3436426-3437665(-)_1|1|1x0	-5	0.0159192	11.7165	0.406207	13	AGAATGTGGGAAAGCCTTC	ATTGGAAATTACC	+
NNAVTGTGGGAAABCCTYC	CM000681.2_52906167-52908267(-)_1|1|1x0	18	0.0164974	12.1421	0.406207	19	AGAATGTGGGAAAGCCTTC	ACTAGTATGTGTATTACTATAAGGGGGGAAATCAGTGAGGAAATCGGGAAGC	+
NNAVTGTGGGAAABCCTYC	CM000681.2_22087912-22089439(+)_1|2|1x0	-3	0.0167365	12.3181	0.406207	10	AGAATGTGGGAAAGCCTTC	TGGAGGGTAC	+
NNAVTGTGGGAAABCCTYC	CM000681.2_22087912-22089439(+)_1|1|1x0	-3	0.017678	13.011	0.406207	13	AGAATGTGGGAAAGCCTTC	AGGAGGGTAGTTC	+
NNAVTGTGGGAAABCCTYC	CM000674.2_124012078-124012927(+)_1|1|1x0	11	0.0188959	13.9074	0.406207	17	AGAATGTGGGAAAGCCTTC	ATAATAATAATTAATTGTGGAACTTCCC	+
NNAVTGTGGGAAABCCTYC	CM000669.2_149178592-149179798(+)_1|1|1x0	0	0.0190779	14.0413	0.406207	19	AGAATGTGGGAAAGCCTTC	GCTTGGGGGGTCGTTGGCGGTC	+
NNAVTGTGGGAAABCCTYC	CM000681.2_44106379-44108281(+)_1|2|1x0	34	0.0193558	14.2459	0.406207	12	AGAATGTGGGAAAGCCTTC	ACTATATCTTAGAGAATGTCGAATTCTGCCATAGGCATTATGAGAC	+
NNAVTGTGGGAAABCCTYC	CM000664.2_60460406-60462455(-)_1|2|1x0	-8	0.0193699	14.2562	0.406207	7	AGAATGTGGGAAAGCCTTC	GGAAATC	+
NNAVTGTGGGAAABCCTYC	CM000676.2_99174153-99176664(-)_1|2|1x0	-8	0.0193699	14.2562	0.406207	7	AGAATGTGGGAAAGCCTTC	GGAAATC	+
NNAVTGTGGGAAABCCTYC	CM000681.2_55577953-55579726(-)_1|2|1x0	-2	0.0193699	14.2562	0.406207	7	AGAATGTGGGAAAGCCTTC	AACGTGC	+
NNAVTGTGGGAAABCCTYC	CM000677.2_90067074-90068730(+)_1|1|1x0	-2	0.0196117	14.4342	0.406207	13	AGAATGTGGGAAAGCCTTC	TTTGGAAGATAGC	+
NNAVTGTGGGAAABCCTYC	CM000681.2_22313606-22317173(+)_1|4|1x0	1	0.0196908	14.4924	0.406207	18	AGAATGTGGGAAAGCCTTC	AGTGTTGTTGGAGCCGTTC	+
NNAVTGTGGGAAABCCTYC	CM000670.2_12112549-12113155(+)_1|1|1x0	-5	0.0197432	14.531	0.406207	10	AGAATGTGGGAAAGCCTTC	GAAGGAGATC	+
NNAVTGTGGGAAABCCTYC	CM000670.2_7951782-7952388(+)_1|1|1x0	-5	0.0197432	14.531	0.406207	10	AGAATGTGGGAAAGCCTTC	GAAGGAGATC	+
NNAVTGTGGGAAABCCTYC	CM000681.2_37634983-37636504(-)_1|2|1x0	9	0.0203334	14.9654	0.406207	16	AGAATGTGGGAAAGCCTTC	AGAATTATTATTTTGTGGTTTATCC	+
NNAVTGTGGGAAABCCTYC	CM000681.2_36392743-36394204(-)_1|1|1x0	-2	0.0206489	15.1976	0.406207	13	AGAATGTGGGAAAGCCTTC	TTTACCGGATATC	+
NNAVTGTGGGAAABCCTYC	CM000681.2_37362014-37363772(+)_1|1|1x0	10	0.0231005	17.002	0.442154	19	AGAATGTGGGAAAGCCTTC	GAAACCCTGGACAATGGAGGAAATAATAATC	+
NNAVTGTGGGAAABCCTYC	CM000673.2_123725999-123727124(-)_1|1|1x0	-5	0.0246083	18.1117	0.45862	7	AGAATGTGGGAAAGCCTTC	GGGGGAC	+
NNAVTGTGGGAAABCCTYC	CM000678.2_72793222-72798787(-)_1|2|1x0	-4	0.0261029	19.2117	0.461095	7	AGAATGTGGGAAAGCCTTC	ATTGGGC	+
NNAVTGTGGGAAABCCTYC	CM000681.2_37634983-37636504(-)_1|1|1x0	-2	0.0266182	19.591	0.461095	13	AGAATGTGGGAAAGCCTTC	TTTTCTGGATATC	+
NNAVTGTGGGAAABCCTYC	CM000681.2_22179609-22181656(-)_1|1|1x0	-2	0.0266944	19.6471	0.461095	17	AGAATGTGGGAAAGCCTTC	ACTGTGATTGCTACTATTCGGGGGGTGATTCGGAAGGTGTCGC	+
NNAVTGTGGGAAABCCTYC	CM000681.2_52582170-52583454(+)_1|1|1x0	6	0.0282494	20.7916	0.476336	16	AGAATGTGGGAAAGCCTTC	GAGAATATAAGGGGGGAAATTC	+
NNAVTGTGGGAAABCCTYC	CM000681.2_36392743-36394204(-)_1|2|1x0	9	0.0300808	22.1395	0.486395	16	AGAATGTGGGAAAGCCTTC	CGAATTGGTATTATGTGGTTTAATC	+
NNAVTGTGGGAAABCCTYC	CM000681.2_56189829-56190606(-)_1|1|1x0	-8	0.03054	22.4774	0.486395	11	AGAATGTGGGAAAGCCTTC	GCAAATACTTCAATTC	+
NNAVTGTGGGAAABCCTYC	CM000679.2_5180898-5184298(-)_1|3|1x0	-2	0.0309063	22.7471	0.486395	13	AGAATGTGGGAAAGCCTTC	TTTATGAGAGCTC	+
NNNGRRRNNYHVVGARCCCCAA	CM000681.2_22756398-22759710(-)_1|7|1x0	-12	0.000120985	0.0890449	0.0890449	10	CATGAAGCCCACAGAGCCCCAA	AGAACCACCC	+
NNNGRRRNNYHVVGARCCCCAA	CM000667.2_178931151-178932696(+)_1|1|1x0	11	0.00041726	0.307103	0.153552	22	CATGAAGCCCACAGAGCCCCAA	GAGTTGACAATTATGACATTGAGAAAAATGAAAACCGTAC	+
NNNNNGRRRVHCHMRGAGCCCCA	CM000681.2_22756398-22759710(-)_1|7|1x0	-14	6.5518e-05	0.0482212	0.0479803	9	TGCAGGAAGCCCACAGAGCCCCA	AGAACCACCC	+
NNNNNGRRRVHCHMRGAGCCCCA	CM000667.2_178931151-178932696(+)_1|1|1x0	9	0.000865204	0.63679	0.316804	23	TGCAGGAAGCCCACAGAGCCCCA	GAGTTGACAATTATGACATTGAGAAAAATGAAAACCGTAC	+
NNNNNGRRRVHCHMRGAGCCCCA	CM000669.2_99493531-99494713(-)_1|2|1x0	-14	0.0019329	1.42261	0.471835	9	TGCAGGAAGCCCACAGAGCCCCA	GGAACATCAC	+
NNNNNNYNNBYYTBTYTCCAGCCACHY	CM000681.2_12043807-12045229(-)_1|1|1x0	2	6.98596e-05	0.0514167	0.0505755	27	GTTTTTTTTTCTTTTTTCCAGCCACCT	GGATTTTTTTTTGGATTTACTTTTTAGACTGTTATTGTTGTTC	+
NNNNNNYNNBYYTBTYTCCAGCCACHY	CM000681.2_12463998-12465876(-)_1|2|1x0	1	0.000227882	0.167721	0.0824885	27	GTTTTTTTTTCTTTTTTCCAGCCACCT	GTCGTCATTATCATTGTTATTATCATTATCGTTACTATTATTACTCTTATTATTC	+
NNNNNNYNNBYYTBTYTCCAGCCACHY	CM000681.2_9466576-9468337(-)_1|2|1x0	-16	0.000820516	0.6039	0.148569	11	GTTTTTTTTTCTTTTTTCCAGCCACCT	TCCTACTCCATAATTC	+
NNNNNNYNNBYYTBTYTCCAGCCACHY	CM000681.2_12145299-12146289(-)_1|1|1x0	-2	0.000820873	0.604163	0.148569	25	GTTTTTTTTTCTTTTTTCCAGCCACCT	ATCAGATTTATTATTATCGTTTACC	+
NNNNNNYNNBYYTBTYTCCAGCCACHY	CM000681.2_22756398-22759710(-)_1|7|1x0	-17	0.00162976	1.1995	0.199833	10	GTTTTTTTTTCTTTTTTCCAGCCACCT	AGAACCACCC	+
NNNNNNYNNBYYTBTYTCCAGCCACHY	CM000679.2_5180898-5184298(-)_1|2|1x0	-17	0.00165617	1.21894	0.199833	7	GTTTTTTTTTCTTTTTTCCAGCCACCT	GCAGCTC	+
NNNNNNYNNBYYTBTYTCCAGCCACHY	CM000681.2_12132589-12133987(-)_1|2|1x0	-8	0.00214355	1.57765	0.221691	19	GTTTTTTTTTCTTTTTTCCAGCCACCT	ACTATTATTAACGCCTGCTTTGTTATGGTTC	+
NNNNNNYNNBYYTBTYTCCAGCCACHY	CM000681.2_12014847-12016815(-)_1|1|1x0	10	0.00249615	1.83717	0.225889	27	GTTTTTTTTTCTTTTTTCCAGCCACCT	AATAGGTTTATAATTGTTTTTATTATTATTGATATTC	+
NNNNNNYNNBYYTBTYTCCAGCCACHY	CM000663.2_247156568-247157516(-)_1|2|1x0	-2	0.00570011	4.19528	0.458515	25	GTTTTTTTTTCTTTTTTCCAGCCACCT	GTGCTTGTTGTCGTTCGGGTTATTC	+
NNNNNNYNNBYYTBTYTCCAGCCACHY	CM000663.2_248847202-248848630(+)_1|3|1x0	-5	0.00641322	4.72013	0.46429	22	GTTTTTTTTTCTTTTTTCCAGCCACCT	ATTGGTAATTCCTCAGCCGCCGCGC	+
NNNNVNHNNDGGTSYCASWWSTGRS	CM000665.2_44641886-44644217(+)_1|1|1x0	34	0.000236623	0.174154	0.16456	25	TTTCACTTTTGGTGTCACTAGTGAG	AAATACAAAAACAATAATGTTCACATTATGGAGGTTAGAAAGGTGCGAGTTAGAATGACAATAGGGC	+
NNNNVNHNNDGGTSYCASWWSTGRS	CM000681.2_12043807-12045229(-)_1|1|1x0	8	0.000683523	0.503073	0.23768	25	TTTCACTTTTGGTGTCACTAGTGAG	GGATTTTTTTTTGGATTTACTTTTTAGACTGTTATTGTTGTTC	+
NNNNVNHNNDGGTSYCASWWSTGRS	CM000681.2_12463998-12465876(-)_1|2|1x0	5	0.00134781	0.991989	0.269537	25	TTTCACTTTTGGTGTCACTAGTGAG	GTCGTCATTATCATTGTTATTATCATTATCGTTACTATTATTACTCTTATTATTC	+
NNNNVNHNNDGGTSYCASWWSTGRS	CM000681.2_53576641-53577949(+)_1|1|1x0	13	0.00161622	1.18954	0.269537	24	TTTCACTTTTGGTGTCACTAGTGAG	AGTATTGTTAGGACTATGATCAGGACGATTGTTATGC	+
NNNNVNHNNDGGTSYCASWWSTGRS	CM000681.2_8811283-8812390(-)_1|1|1x0	5	0.00247259	1.81983	0.269537	23	TTTCACTTTTGGTGTCACTAGTGAG	AAGGTCATTGAGCTTAATTTCTTGAATC	+
NNNNVNHNNDGGTSYCASWWSTGRS	CM000681.2_9413277-9414780(-)_1|1|1x0	4	0.00361282	2.65904	0.269537	25	TTTCACTTTTGGTGTCACTAGTGAG	AAAGTTGTTACTGATATGTCACCGATGACTATGTTTC	+
NNNNVNHNNDGGTSYCASWWSTGRS	CM000669.2_149070425-149072531(-)_1|2|1x0	8	0.00363614	2.6762	0.269537	25	TTTCACTTTTGGTGTCACTAGTGAG	AGTGGCTTTTGGTCTATTAGGGCTAGTTTTGTATGGGTTC	+
NNNNVNHNNDGGTSYCASWWSTGRS	CM000669.2_57468707-57469946(+)_1|2|1x0	-7	0.00419519	3.08766	0.269537	18	TTTCACTTTTGGTGTCACTAGTGAG	ATTACTACCACTACTGCTACGC	+
NNNNVNHNNDGGTSYCASWWSTGRS	CM000681.2_11779965-11781903(+)_1|1|1x0	-1	0.0045712	3.3644	0.269537	24	TTTCACTTTTGGTGTCACTAGTGAG	TCCGTCTTTGTTGTCTGCGTTGTGATGTTCAAGGTGGTCGTTGTTC	+
NNNNVNHNNDGGTSYCASWWSTGRS	CM000681.2_11867252-11868566(+)_1|1|1x0	1	0.00485654	3.57441	0.269537	25	TTTCACTTTTGGTGTCACTAGTGAG	TATATGTATATGGTGATAGACGTCATTATCGTTC	+
NNNNVNHNNDGGTSYCASWWSTGRS	CM000678.2_30397205-30399104(+)_1|1|1x0	-11	0.00492376	3.62389	0.269537	7	TTTCACTTTTGGTGTCACTAGTGAG	GTCTCAC	+
NNNNVNHNNDGGTSYCASWWSTGRS	CM000678.2_30397205-30399104(+)_1|2|1x0	-11	0.00492376	3.62389	0.269537	7	TTTCACTTTTGGTGTCACTAGTGAG	GTCTCAC	+
NNNNVNHNNDGGTSYCASWWSTGRS	CM000681.2_36747769-36750934(-)_1|2|1x0	14	0.0050384	3.70826	0.269537	25	TTTCACTTTTGGTGTCACTAGTGAG	ATTAAAATAAGTACTATAAGTATAGCTATAACTAGTGTTGTAGCTACGC	+
NNNNVNHNNDGGTSYCASWWSTGRS	CM000681.2_40013576-40015778(+)_1|1|1x0	29	0.00566866	4.17214	0.281593	25	TTTCACTTTTGGTGTCACTAGTGAG	TTGGCTGCTAGGGTGAGGAGGGTTAAGATTGCTAGGTTGGCTGCTACTGGTTTGTCGAGTACGAAAC	+
NNNNVNHNNDGGTSYCASWWSTGRS	CM000681.2_12186534-12187998(+)_1|1|1x0	10	0.00648558	4.77339	0.289588	25	TTTCACTTTTGGTGTCACTAGTGAG	GTCGTTATTATAATGGTCACGTTTACCATAGTTGGTGTGC	+
NNNNVNHNNDGGTSYCASWWSTGRS	CM000678.2_71448095-71450000(-)_1|1|1x0	23	0.00787501	5.79601	0.289588	25	TTTCACTTTTGGTGTCACTAGTGAG	GTTTCTGGTAATGGTGAGGGTAACAGTAGAAACAGTATTGTTTGTGGGC	+
NNNNVNHNNDGGTSYCASWWSTGRS	CM000681.2_12627682-12629257(+)_1|2|1x0	20	0.00787501	5.79601	0.289588	25	TTTCACTTTTGGTGTCACTAGTGAG	ACTGTTTTTTACATTGAGTCTTTGATGATCACTATAATTATTGTTGTGC	+
NNNNVNHNNDGGTSYCASWWSTGRS	CM000681.2_2933491-2934853(-)_1|1|1x0	-4	0.00814024	5.99121	0.289588	13	TTTCACTTTTGGTGTCACTAGTGAG	CTTTACGATGTCC	+
NNNNVNHNNDGGTSYCASWWSTGRS	CM000681.2_56441164-56442799(-)_1|1|1x0	-14	0.00816918	6.01251	0.289588	10	TTTCACTTTTGGTGTCACTAGTGAG	ATAATAATGC	+
NNNNVNHNNDGGTSYCASWWSTGRS	CM000681.2_36340226-36341768(-)_1|1|1x0	5	0.00832803	6.12943	0.289588	25	TTTCACTTTTGGTGTCACTAGTGAG	AGAAATATTATTATGGGTATTACCGGAGATACTGGAATGC	+
NNNNVNHNNDGGTSYCASWWSTGRS	CM000670.2_245117-246359(+)_1|1|1x0	-4	0.0109115	8.03085	0.361354	21	TTTCACTTTTGGTGTCACTAGTGAG	AAGTTGGCTGCCGCCAGTGAGTCTGAGTCTGAGC	+
NNNNVNHNNDGGTSYCASWWSTGRS	CM000681.2_12014847-12016815(-)_1|1|1x0	5	0.0119124	8.7675	0.370758	25	TTTCACTTTTGGTGTCACTAGTGAG	AATAGGTTTATAATTGTTTTTATTATTATTGATATTC	+
NNNNVNHNNDGGTSYCASWWSTGRS	CM000681.2_11904595-11906095(+)_1|1|1x0	-4	0.0124185	9.13999	0.370758	21	TTTCACTTTTGGTGTCACTAGTGAG	TAGTGAACTGTTATATATGTCATTATCGTTC	+
NNNNVNHNNDGGTSYCASWWSTGRS	CM000669.2_99486354-99487485(+)_1|1|1x0	-2	0.0127948	9.41697	0.370758	23	TTTCACTTTTGGTGTCACTAGTGAG	TTTGATACGATGGCAACAATAAGGC	+
NNNNVNHNNDGGTSYCASWWSTGRS	CM000681.2_22179609-22181656(-)_1|1|1x0	16	0.0143123	10.5338	0.386264	25	TTTCACTTTTGGTGTCACTAGTGAG	ACTGTGATTGCTACTATTCGGGGGGTGATTCGGAAGGTGTCGC	+
NNNNVNHNNDGGTSYCASWWSTGRS	CM000685.2_153346655-153347972(+)_1|2|1x0	-11	0.0144407	10.6284	0.386264	14	TTTCACTTTTGGTGTCACTAGTGAG	GTGTCCCTATTGATGGCCGGTATGC	+
NNNNVNHNNDGGTSYCASWWSTGRS	CM000674.2_132925375-132927205(-)_1|1|1x0	19	0.0158509	11.6662	0.40828	25	TTTCACTTTTGGTGTCACTAGTGAG	ATGGGGTTCAAAGATTTCATAAATGCGTTGGTGATTCGAGTGATGATATTGC	+
NNNNVNHNNDGGTSYCASWWSTGRS	CM000681.2_57253041-57254700(+)_1|1|1x0	11	0.0171757	12.6413	0.426605	25	TTTCACTTTTGGTGTCACTAGTGAG	ATGGATGTGGCCACTGCCATCTTTGACACTAGGAGGGAGC	+
NNNNVNHNNDGGTSYCASWWSTGRS	CM000665.2_40486744-40488238(+)_1|1|1x0	-11	0.018777	13.8199	0.437104	14	TTTCACTTTTGGTGTCACTAGTGAG	ATTACAATTATGATTTCGGGTAGAGGTTCCC	+
NNNNVNHNNDGGTSYCASWWSTGRS	CM000681.2_37698042-37699920(-)_1|3|1x0	2	0.0191189	14.0715	0.437104	25	TTTCACTTTTGGTGTCACTAGTGAG	ACTATGGACAGTACTATTAATGGTTACCGAATTGTTC	+
NNNNVNHNNDGGTSYCASWWSTGRS	CM000678.2_30397205-30399104(+)_1|3|1x0	-10	0.019484	14.3402	0.437104	13	TTTCACTTTTGGTGTCACTAGTGAG	GCTGTCTCGGTTC	+
NNNNVNHNNDGGTSYCASWWSTGRS	CM000681.2_51890620-51891928(-)_1|1|1x0	-5	0.0210807	15.5154	0.447339	20	TTTCACTTTTGGTGTCACTAGTGAG	GCTATTGTAATAAAAATGACGATGATGTTGC	+
NNNNVNHNNDGGTSYCASWWSTGRS	CM000667.2_178931151-178932696(+)_1|1|1x0	9	0.0216712	15.95	0.447339	25	TTTCACTTTTGGTGTCACTAGTGAG	GAGTTGACAATTATGACATTGAGAAAAATGAAAACCGTAC	+
NNNNVNHNNDGGTSYCASWWSTGRS	CM000681.2_2933491-2934853(-)_1|2|1x0	2	0.0218699	16.0963	0.447339	23	TTTCACTTTTGGTGTCACTAGTGAG	ATTATTTGTATGATTGACATTATGC	+
NNNNVNHNNDGGTSYCASWWSTGRS	CM000681.2_11805899-11807264(+)_1|2|1x0	-5	0.023046	16.9619	0.455183	19	TTTCACTTTTGGTGTCACTAGTGAG	TGGTACGTTTTGGTTGTTC	+
NNNNVNHNNDGGTSYCASWWSTGRS	CM000682.2_52084559-52085333(-)_1|2|1x0	-8	0.023672	17.4226	0.455183	10	TTTCACTTTTGGTGTCACTAGTGAG	ATGCTAACCC	+
NNNNVNHNNDGGTSYCASWWSTGRS	CM000681.2_57840749-57842573(+)_1|3|1x0	3	0.0242169	17.8237	0.455183	25	TTTCACTTTTGGTGTCACTAGTGAG	TTGATAAATATTAGTTGGTATTGCTGTTTGTAAGACATAAGTC	+
NNNNVNHNNDGGTSYCASWWSTGRS	CM000666.2_271101-272691(-)_1|1|1x0	1	0.0259979	19.1344	0.475798	25	TTTCACTTTTGGTGTCACTAGTGAG	TGCGACTATTCTACGACAATGATGAACC	+
NNNNVNHNNDGGTSYCASWWSTGRS	CM000681.2_36546868-36548353(-)_1|1|1x0	2	0.0275155	20.2514	0.48701	25	TTTCACTTTTGGTGTCACTAGTGAG	GCTATTATTGCTGTTGAGATTATTGTTC	+
NNNNVNHNNDGGTSYCASWWSTGRS	CM000685.2_47412355-47413591(+)_1|1|1x0	2	0.0285098	20.9832	0.48701	25	TTTCACTTTTGGTGTCACTAGTGAG	TGGAGTATGATTATTACTATGATTACCATGAATAAGC	+
NNNNVNHNNDGGTSYCASWWSTGRS	CM000681.2_58356141-58357677(-)_1|1|1x0	10	0.0287113	21.1315	0.48701	25	TTTCACTTTTGGTGTCACTAGTGAG	AATTTGGCGTTCAAAAATAACATGAAAAATATGAATAATAAAC	+
NNNNVNHNNDGGTSYCASWWSTGRS	CM000681.2_51992882-51994856(-)_1|1|1x0	8	0.0311172	22.9023	0.487422	25	TTTCACTTTTGGTGTCACTAGTGAG	GCTAATTCGATGACTTTTAGCGTTGTTACTGTTATTATTAGCATTTGGTTGGTGTGGC	+
NNNNVNHNNDGGTSYCASWWSTGRS	CM000681.2_11616602-11617886(+)_1|2|1x0	16	0.0313386	23.0652	0.487422	15	TTTCACTTTTGGTGTCACTAGTGAG	ATGTTGTCCATTGTCATCTAGTACGTTGTTC	+
NNNNVNHNNDGGTSYCASWWSTGRS	CM000681.2_21970719-21974877(-)_1|3|1x0	-4	0.0322033	23.7016	0.487422	21	TTTCACTTTTGGTGTCACTAGTGAG	ACCAATTCTGCTGCTTCTACCTCTGCTAATATTATTAATC	+
NNNNVNHNNDGGTSYCASWWSTGRS	CM000668.2_28390456-28391839(-)_1|2|1x0	-11	0.0327329	24.0914	0.487422	14	TTTCACTTTTGGTGTCACTAGTGAG	ATATCAATAATAATAC	+
NNNNVNHNNDGGTSYCASWWSTGRS	CM000685.2_85270616-85271825(+)_1|4|1x0	-8	0.0331714	24.4141	0.487422	17	TTTCACTTTTGGTGTCACTAGTGAG	GTGGTCGTAATCTTGGCCC	+
NNNNVNHNNDGGTSYCASWWSTGRS	CM000665.2_75736880-75739421(-)_1|1|1x0	13	0.0340393	25.0529	0.487422	25	TTTCACTTTTGGTGTCACTAGTGAG	GCGAAAAAGTACAATAATGCGAATGTTTTAGTCGAGATTC	+
NNNNVNHNNDGGTSYCASWWSTGRS	CM000681.2_12272409-12274095(-)_1|1|1x0	14	0.0354222	26.0707	0.487422	25	TTTCACTTTTGGTGTCACTAGTGAG	GTTACGGCTAGGGACATCGCTGTAGTTATTGTTATTGTCGTTGTTC	+
NNNNVNHNNDGGTSYCASWWSTGRS	CM000681.2_11978083-11980029(+)_1|2|1x0	-10	0.036706	27.0156	0.487422	7	TTTCACTTTTGGTGTCACTAGTGAG	GTTGTCC	+
NNNNVNHNNDGGTSYCASWWSTGRS	CM000681.2_37126982-37129055(+)_1|1|1x0	25	0.0368465	27.119	0.487422	25	TTTCACTTTTGGTGTCACTAGTGAG	ATGGGATTTATGATGAGAATGGTGGTGATTATGATGAACATAATAGTGATAATGAGGC	+
NNNNVNHNNDGGTSYCASWWSTGRS	CM000674.2_57002781-57004944(-)_1|4|1x0	-13	0.0376259	27.6927	0.487422	10	TTTCACTTTTGGTGTCACTAGTGAG	GATACGACTC	+
NNNNVNHNNDGGTSYCASWWSTGRS	CM000665.2_44446577-44448893(-)_1|5|1x0	-17	0.0376259	27.6927	0.487422	8	TTTCACTTTTGGTGTCACTAGTGAG	ACTGTGATGC	+
NNNNVNHNNDGGTSYCASWWSTGRS	CM000665.2_179333219-179334419(+)_1|2|1x0	-1	0.0385477	28.3711	0.487422	13	TTTCACTTTTGGTGTCACTAGTGAG	TGGACATGGGATC	+
NNNNVNHNNDGGTSYCASWWSTGRS	CM000667.2_178712062-178713673(-)_1|2|1x0	-8	0.0385477	28.3711	0.487422	13	TTTCACTTTTGGTGTCACTAGTGAG	ACGGTTATATTTC	+
NNNNVNHNNDGGTSYCASWWSTGRS	CM000667.2_178882611-178884288(+)_1|3|1x0	-8	0.0385477	28.3711	0.487422	13	TTTCACTTTTGGTGTCACTAGTGAG	ACGGTTATATTTC	+
NNNNVNHNNDGGTSYCASWWSTGRS	CM000664.2_218641955-218645120(-)_1|3|1x0	-17	0.0402465	29.6214	0.495531	7	TTTCACTTTTGGTGTCACTAGTGAG	ATAATGC	+
NNNNVNHNNDGGTSYCASWWSTGRS	CM000682.2_46501298-46503188(-)_1|1|1x0	4	0.0406141	29.892	0.495531	24	TTTCACTTTTGGTGTCACTAGTGAG	ACTATTATTATCTGGATGATCGTTACGC	+
NNNNVNHNNDGGTSYCASWWSTGRS	CM000681.2_52065109-52067770(-)_1|2|1x0	2	0.041477	30.527	0.497334	20	TTTCACTTTTGGTGTCACTAGTGAG	GGAGTGAACGCTGTTGTAACTC	+
NNNNVNHNNDGGTSYCASWWSTGRS	CM000681.2_56621077-56622754(+)_1|1|1x0	16	0.0423686	31.1833	0.499415	24	TTTCACTTTTGGTGTCACTAGTGAG	GAGTTGACAATTATGAAAGGTCGAAGAATGAAAATCATGC	+
NNTGCSGCANN	CM000679.2_5180898-5184298(-)_1|2|1x0	-3	8.87695e-05	0.0653344	0.0315323	7	ATTGCCGCAAT	GCAGCTC	+
NNTGCSGCANN	CM000681.2_52415074-52416736(+)_1|1|1x0	15	0.000102267	0.0752685	0.0315323	11	ATTGCCGCAAT	ACTATAATTGAAAAGTTTTCCGCATGGATTACGGGAAGGAAGAGAC	+
NNTGCSGCANN	CM000678.2_3140663-3141344(+)_1|1|1x0	6	0.000603011	0.443816	0.123952	10	ATTGCCGCAAT	AGAGACCGGGCGGCTC	+
NNTGCSGCANN	CM000669.2_57468707-57469946(+)_1|1|1x0	0	0.00158458	1.16625	0.24429	7	ATTGCCGCAAT	ATTGCCC	+
NNTGCSGCANN	CM000681.2_19933153-19934815(+)_1|1|1x0	21	0.00311048	2.28931	0.383626	11	ATTGCCGCAAT	GTTACTAGTACAGTAGTAGCTATTGCTGCTATTACAACAGCTATTACAC	+
NNTGCSGCANN	CM000679.2_5180898-5184298(-)_1|4|1x0	9	0.00492888	3.62765	0.425202	10	ATTGCCGCAAT	TTTATGAGATCCGCAGCTC	+
NNTGCSGCANN	CM000665.2_40515834-40516860(+)_1|1|1x0	15	0.00536822	3.95101	0.425202	10	ATTGCCGCAAT	GTTACAATAATTATTATAGTTGCAC	+
NNTGCSGCANN	CM000681.2_57377054-57378182(+)_1|2|1x0	3	0.00626881	4.61384	0.425202	11	ATTGCCGCAAT	TGTATTGCCGACACTGGAGCCGGTC	+
NNTGCSGCANN	CM000681.2_52799690-52801790(-)_1|2|1x0	21	0.00662918	4.87908	0.425202	11	ATTGCCGCAAT	AAAAGAATAATAAGGGGGAATATGGGAGCATCTGGGGTGTACC	+
NNTGCSGCANN	CM000681.2_36392743-36394204(-)_1|1|1x0	0	0.00735136	5.4106	0.425202	11	ATTGCCGCAAT	TTTACCGGATATC	+
NNTGCSGCANN	CM000669.2_57468707-57469946(+)_1|2|1x0	3	0.00767879	5.65159	0.425202	11	ATTGCCGCAAT	ATTACTACCACTACTGCTACGC	+
NNTGCSGCANN	CM000681.2_37634983-37636504(-)_1|1|1x0	0	0.00849498	6.25231	0.425202	11	ATTGCCGCAAT	TTTTCTGGATATC	+
NNTGCSGCANN	CM000665.2_44446577-44448893(-)_1|5|1x0	2	0.00925463	6.81141	0.425202	8	ATTGCCGCAAT	ACTGTGATGC	+
NNTGCSGCANN	CM000663.2_182056306-182058025(-)_1|1|1x0	3	0.0121186	8.91925	0.425202	11	ATTGCCGCAAT	GGGGTTGTGGTAAAGGTTGTGTCGTCTACTC	+
NNTGCSGCANN	CM000682.2_23364311-23365934(+)_1|2|1x0	-1	0.0123018	9.05411	0.425202	10	ATTGCCGCAAT	TTTGCGAATC	+
NNTGCSGCANN	CM000668.2_28245118-28246417(-)_1|2|1x0	-1	0.0123041	9.05579	0.425202	7	ATTGCCGCAAT	ATGCTGC	+
NNTGCSGCANN	CM000681.2_43996076-43997471(+)_1|1|1x0	9	0.0126207	9.2888	0.425202	11	ATTGCCGCAAT	ATGGATAATACTTCCGTAGGTATTATGAGAGTTC	+
NNTGCSGCANN	CM000664.2_95181053-95182103(+)_1|1|1x0	3	0.0132303	9.73751	0.425202	11	ATTGCCGCAAT	GGAATCGTTGCAGTCACCGTTGTCC	+
NNTGCSGCANN	CM000670.2_245117-246359(+)_1|1|1x0	6	0.0135941	10.0052	0.425202	11	ATTGCCGCAAT	AAGTTGGCTGCCGCCAGTGAGTCTGAGTCTGAGC	+
NNTGCSGCANN	CM000669.2_64521163-64522615(-)_1|1|1x0	21	0.0139905	10.297	0.425202	11	ATTGCCGCAAT	GGGACTACTGTTAAAGAAAAAACTGCTACATCTAGTC	+
NNTGCSGCANN	CM000670.2_144807078-144808392(+)_1|2|1x0	-1	0.0149074	10.9718	0.425202	10	ATTGCCGCAAT	ATGCTGAAGTTTC	+
NNTGCSGCANN	CM000681.2_56774690-56775554(-)_1|3|1x0	-1	0.0153803	11.3199	0.425202	7	ATTGCCGCAAT	ATGATGC	+
NNTGCSGCANN	CM000681.2_12075231-12077789(+)_1|2|1x0	9	0.0159028	11.7045	0.425202	10	ATTGCCGCAAT	GACATTATGTTTACCGTTC	+
NNTGCSGCANN	CM000664.2_218641955-218645120(-)_1|1|1x0	-1	0.0165484	12.1796	0.425202	7	ATTGCCGCAAT	TTGTTGC	+
NNTGCSGCANN	CM000669.2_6652163-6654608(+)_1|1|1x0	-3	0.0182638	13.4422	0.43295	8	ATTGCCGCAAT	GCTGTAAGGTGTTGTGGTC	+
NNTGCSGCANN	CM000666.2_271101-272691(-)_1|1|1x0	17	0.0190115	13.9924	0.43295	11	ATTGCCGCAAT	TGCGACTATTCTACGACAATGATGAACC	+
NNTGCSGCANN	CM000681.2_52154874-52157637(-)_1|1|1x0	12	0.0193248	14.2231	0.43295	11	ATTGCCGCAAT	GTAGCTAACGCTAATGCCGTAAGAGTAATGAAAAAAACAAAGACAATGACTC	+
NNTGCSGCANN	CM000681.2_23359405-23362753(-)_1|3|1x0	0	0.0203988	15.0135	0.43295	11	ATTGCCGCAAT	ACAACCGCAAGAAGGGCAACGACAAGAC	+
NNTGCSGCANN	CM000680.2_35253452-35254409(-)_1|1|1x0	12	0.0209823	15.443	0.43295	10	ATTGCCGCAAT	ATTATAATGATGGCCGCTGGAC	+
NNTGCSGCANN	CM000671.2_96758780-96760502(-)_1|1|1x0	5	0.021877	16.1015	0.43295	11	ATTGCCGCAAT	AAAATGATGAGGAAACCACTAAGAAGAC	+
NNTGCSGCANN	CM000681.2_52154874-52157637(-)_1|2|1x0	9	0.0224683	16.5366	0.43295	11	ATTGCCGCAAT	GGAGTGGGCGCTGCTGATATTC	+
NNTGCSGCANN	CM000681.2_36996150-36997596(+)_1|4|1x0	0	0.0243372	17.9122	0.43295	10	ATTGCCGCAAT	TTGGTCGCGC	+
NNTGCSGCANN	CM000681.2_55592452-55593646(-)_1|4|1x0	0	0.0243372	17.9122	0.43295	10	ATTGCCGCAAT	GATGCTGCCC	+
NNTGCSGCANN	CM000681.2_51890620-51891928(-)_1|1|1x0	0	0.0248581	18.2956	0.43295	11	ATTGCCGCAAT	GCTATTGTAATAAAAATGACGATGATGTTGC	+
NNTGCSGCANN	CM000663.2_90938227-90941356(-)_1|3|1x0	0	0.0253773	18.6777	0.43295	7	ATTGCCGCAAT	ATTACCC	+
NNTGCSGCANN	CM000678.2_31061070-31062384(-)_1|1|1x0	0	0.025729	18.9365	0.43295	11	ATTGCCGCAAT	ACTTCCGCGTCAGTCATAATGC	+
NNTGCSGCANN	CM000681.2_12132589-12133987(-)_1|2|1x0	9	0.0266401	19.6071	0.43295	11	ATTGCCGCAAT	ACTATTATTAACGCCTGCTTTGTTATGGTTC	+
NNTGCSGCANN	CM000681.2_55613495-55616795(+)_1|5|1x0	1	0.0272023	20.0209	0.43295	6	ATTGCCGCAAT	GATGGCC	+
NNTGCSGCANN	CM000685.2_85270616-85271825(+)_1|4|1x0	9	0.0273811	20.1525	0.43295	10	ATTGCCGCAAT	GTGGTCGTAATCTTGGCCC	+
NNTGCSGCANN	CM000670.2_134601411-134603001(-)_1|2|1x0	0	0.0291447	21.4505	0.437658	7	ATTGCCGCAAT	AGGGCGC	+
NNTGCSGCANN	CM000673.2_65794336-65795338(+)_1|1|1x0	-3	0.0291447	21.4505	0.437658	7	ATTGCCGCAAT	ACCGTTC	+
NNTGCSGCANN	CM000672.2_38117364-38118834(+)_1|1|1x0	9	0.0305529	22.4869	0.437658	11	ATTGCCGCAAT	AGTAGTATAATTACCTCGATTACCTCCGTAC	+
NNTGCSGCANN	CM000681.2_57536998-57538924(+)_1|1|1x0	3	0.0329646	24.2619	0.437658	11	ATTGCCGCAAT	AGTTGAGCGGGTCTTGCTACTCTGACTC	+
NNTGCSGCANN	CM000681.2_56576702-56578580(+)_1|1|1x0	27	0.0344692	25.3694	0.437658	11	ATTGCCGCAAT	CGAAGAGTTATAAACAGAAGACGAATTATTATCGTAATCAGAAGAAGATTGC	+
NNTGCSGCANN	CM000668.2_28276130-28277093(+)_1|2|1x0	3	0.0351762	25.8896	0.437658	10	ATTGCCGCAAT	ATAAGTGCTCTAC	+
NNTGCSGCANN	CM000669.2_64706247-64708653(+)_1|5|1x0	6	0.0357242	26.293	0.437658	10	ATTGCCGCAAT	ATAAAAACTGCCAAGC	+
NNTGCSGCANN	CM000681.2_58367739-58369587(-)_1|1|1x0	-1	0.0357479	26.3105	0.437658	7	ATTGCCGCAAT	GTGATGC	+
NNTGCSGCANN	CM000674.2_133010101-133011478(+)_1|1|1x0	14	0.0361434	26.6016	0.437658	11	ATTGCCGCAAT	ATTCTAATGATCTTGATGATTAAGATTTTTATTAATAATC	+
NNTGCSGCANN	CM000681.2_58433325-58435236(-)_1|3|1x0	0	0.0369939	27.2275	0.437658	11	ATTGCCGCAAT	AATGCCGGAATGACAACTATGACTGGAAATATGGAAGGAACTGGTC	+
NNTGCSGCANN	CM000673.2_46704315-46705860(+)_1|1|1x0	17	0.0373919	27.5205	0.437658	11	ATTGCCGCAAT	GTTGGTACCGCACAAATTTTGACGTTGAGAC	+
NNTGCSGCANN	CM000665.2_141442271-141445973(+)_1|2|1x0	0	0.0381985	28.1141	0.437658	10	ATTGCCGCAAT	GTGGACGTTC	+
NNTGCSGCANN	CM000665.2_44720775-44722449(+)_1|1|1x0	6	0.0392906	28.9179	0.437658	11	ATTGCCGCAAT	GCTTGGATTATAGCAATAATAAATAAGCGATGGAACGAGATAC	+
NNTGCSGCANN	CM000681.2_7082877-7083741(+)_1|1|1x0	12	0.039958	29.4091	0.437658	11	ATTGCCGCAAT	AAGACTCTTAAGATTGCTAACAAGAAGGTTC	+
NNTGCSGCANN	CM000681.2_51992882-51994856(-)_1|1|1x0	24	0.0417256	30.71	0.437658	11	ATTGCCGCAAT	GCTAATTCGATGACTTTTAGCGTTGTTACTGTTATTATTAGCATTTGGTTGGTGTGGC	+
NNTGCSGCANN	CM000681.2_50044575-50047056(+)_1|5|1x0	9	0.0423531	31.1719	0.437658	11	ATTGCCGCAAT	GTTAGTAAAATAGCTGCAATATGTC	+
NNTGCSGCANN	CM000681.2_53140310-53142587(-)_1|2|1x0	6	0.0431605	31.7661	0.437658	10	ATTGCCGCAAT	GGAGGAATTGGAGGAC	+
NNTGCSGCANN	CM000681.2_53454618-53456821(+)_1|1|1x0	21	0.0432219	31.8113	0.437658	11	ATTGCCGCAAT	GCAATTTTGGATATGAATATTATTGCAGCTCTAAAAC	+
NNTGCSGCANN	CM000669.2_57119842-57121243(-)_1|2|1x0	0	0.0434557	31.9834	0.437658	11	ATTGCCGCAAT	ACTACCGCTGCTATGGATGATC	+
NNTGCSGCANN	CM000668.2_143941426-143942746(-)_1|2|1x0	-3	0.0436884	32.1547	0.437658	7	ATTGCCGCAAT	GGGGCGC	+
NNTGCSGCANN	CM000670.2_56166245-56167505(-)_1|2|1x0	-3	0.0436884	32.1547	0.437658	7	ATTGCCGCAAT	GGGGCGC	+
NNTGCSGCANN	CM000682.2_32196454-32197729(-)_1|2|1x0	-3	0.0436884	32.1547	0.437658	7	ATTGCCGCAAT	GGGGCGC	+
NNTGCSGCANN	CM000681.2_57605603-57607322(+)_1|1|1x0	9	0.0442705	32.5831	0.437658	11	ATTGCCGCAAT	GTAAGGATAGGGGCCGTAATAGACGATGATATAAGGGTAC	+
NNTGCSGCANN	CM000681.2_11904595-11906095(+)_1|1|1x0	21	0.0455646	33.5356	0.437658	10	ATTGCCGCAAT	TAGTGAACTGTTATATATGTCATTATCGTTC	+
NNTGCSGCANN	CM000681.2_52065109-52067770(-)_1|2|1x0	9	0.0463028	34.0789	0.437658	11	ATTGCCGCAAT	GGAGTGAACGCTGTTGTAACTC	+
NNTGCSGCANN	CM000681.2_2933491-2934853(-)_1|1|1x0	0	0.0479874	35.3187	0.437658	11	ATTGCCGCAAT	CTTTACGATGTCC	+
NNTGCSGCANN	CM000681.2_36392743-36394204(-)_1|2|1x0	11	0.0481423	35.4327	0.437658	11	ATTGCCGCAAT	CGAATTGGTATTATGTGGTTTAATC	+
NNTGCSGCANN	CM000681.2_11904595-11906095(+)_1|2|1x0	0	0.0489234	36.0077	0.437658	10	ATTGCCGCAAT	GTTTTTGTGC	+
NNTGCSGCANN	CM000669.2_64706247-64708653(+)_1|3|1x0	-3	0.0498528	36.6916	0.437658	7	ATTGCCGCAAT	AAAGCAC	+
NNTGCSGCANN	CM000681.2_36546868-36548353(-)_1|1|1x0	9	0.0520584	38.315	0.437658	11	ATTGCCGCAAT	GCTATTATTGCTGTTGAGATTATTGTTC	+
NNTGCSGCANN	CM000669.2_64265879-64266866(+)_1|1|1x0	3	0.0524947	38.6361	0.437658	11	ATTGCCGCAAT	ATTACTACCATTACGGCTACCC	+
NNTGCSGCANN	CM000681.2_12014847-12016815(-)_1|1|1x0	12	0.0526583	38.7565	0.437658	11	ATTGCCGCAAT	AATAGGTTTATAATTGTTTTTATTATTATTGATATTC	+
NNTGCSGCANN	CM000681.2_23359405-23362753(-)_1|2|1x0	3	0.0526583	38.7565	0.437658	11	ATTGCCGCAAT	AAAGTTGTGGCTACTAAGGTGACTGTTGCTATTACAC	+
NNTGCSGCANN	CM000681.2_2916852-2918286(+)_1|2|1x0	24	0.0526583	38.7565	0.437658	11	ATTGCCGCAAT	ATTACTTTCACTGTCACTGTCTCGGTTGCTGTCGGGC	+
NNTGCSGCANN	CM000678.2_30397205-30399104(+)_1|1|1x0	-3	0.0532287	39.1763	0.437658	7	ATTGCCGCAAT	GTCTCAC	+
NNTGCSGCANN	CM000678.2_30397205-30399104(+)_1|2|1x0	-3	0.0532287	39.1763	0.437658	7	ATTGCCGCAAT	GTCTCAC	+
NNTGCSGCANN	CM000681.2_36818435-36820235(-)_1|1|1x0	3	0.0561844	41.3518	0.449962	11	ATTGCCGCAAT	GTTGTTGCGGCTAATGGTAAGAGGAGAGCCATTGTTC	+
NNTGCSGCANN	CM000681.2_51944066-51945734(+)_1|1|1x0	0	0.0561844	41.3518	0.449962	11	ATTGCCGCAAT	ACTGCCATTATAAAAAAAATTTTTGGTATTATGTGTC	+
NNTGCSGCANN	CM000679.2_5091444-5093010(+)_1|1|1x0	9	0.0576085	42.3999	0.455452	11	ATTGCCGCAAT	GGGATAGTCAGGGCCGTAGTAGTTAATATACGAGTTAGAC	+
NNTGCSGCANN	CM000669.2_64077241-64078546(+)_1|1|1x0	15	0.0589014	43.3514	0.459779	11	ATTGCCGCAAT	TCCACTAACGCTATTATTTCCTCCGTCAAGC	+
NNTGCSGCANN	CM000671.2_111541577-111543167(+)_1|1|1x0	12	0.061679	45.3957	0.469654	11	ATTGCCGCAAT	GTAATGCTAGTTACTGCAGCTATCTGTGTCTTTC	+
NNTGCSGCANN	CM000681.2_37634983-37636504(-)_1|2|1x0	11	0.0618458	45.5185	0.469654	11	ATTGCCGCAAT	AGAATTATTATTTTGTGGTTTATCC	+
NNTGCSGCANN	CM000681.2_52321469-52322855(+)_1|2|1x0	6	0.0631419	46.4724	0.469654	11	ATTGCCGCAAT	ATGGGGATTATCGAAAGAGTGC	+
NNTGCSGCANN	CM000681.2_12349703-12351350(-)_1|2|1x0	33	0.0632128	46.5246	0.469654	11	ATTGCCGCAAT	GTTTAGGCTAATAACATGGTTGTTATTATCGTTATTGTCGTTGTTC	+
NNTGCSGCANN	CM000671.2_94299741-94301367(+)_1|1|1x0	-3	0.0667685	49.1416	0.481037	8	ATTGCCGCAAT	GTTGCACTAGCAATAATAATAATTATATCAC	+
NNTGCSGCANN	CM000681.2_19679130-19680297(+)_1|3|1x0	0	0.0670852	49.3747	0.481037	11	ATTGCCGCAAT	GTTGTTGCTATTGTTAACGTTC	+
NNTGCSGCANN	CM000681.2_51872534-51873755(-)_1|1|1x0	14	0.0670852	49.3747	0.481037	8	ATTGCCGCAAT	GCTAGGGCTAAAGTGATGACGC	+
NNTGCSGCANN	CM000678.2_68562988-68564695(+)_1|4|1x0	8	0.0700203	51.5349	0.496312	8	ATTGCCGCAAT	GTGCAGATAATGATGC	+
NNTGCSGCANN	CM000681.2_11779965-11781903(+)_1|1|1x0	15	0.071893	52.9133	0.498135	11	ATTGCCGCAAT	TCCGTCTTTGTTGTCTGCGTTGTGATGTTCAAGGTGGTCGTTGTTC	+
NNTGCSGCANN	CM000681.2_20948652-20950299(+)_1|1|1x0	29	0.071893	52.9133	0.498135	11	ATTGCCGCAAT	GCTAAAGGAACTGAACGAGCTAGTAGAAAACTGCTGAAAGCTATTC	+
NYVRRGCCARSCMAGATCAGCCDRSCC	CM000681.2_22756398-22759710(-)_1|7|1x0	-13	0.000265314	0.195271	0.194831	10	ACAAGGCCAGCCCAGATCAGCCAAGCC	AGAACCACCC	+
RAAWVHTAGAAAGDNGMATC	CM000667.2_178931151-178932696(+)_1|1|1x0	14	0.000399429	0.29398	0.292914	20	AAAAAATAGAAAGATGCATC	GAGTTGACAATTATGACATTGAGAAAAATGAAAACCGTAC	+
RAGDTGBKRHCAKTGGGGGAARCTGGRTGAAGRGYAM	CM000681.2_53140310-53142587(-)_1|2|1x0	-15	0.0005773	0.424893	0.326056	16	AAGATGTTGCCATTGGGGGAAGCTGGATGAAGGGTAA	GGAGGAATTGGAGGAC	+
RAGDTGBKRHCAKTGGGGGAARCTGGRTGAAGRGYAM	CM000673.2_123725999-123727124(-)_1|1|1x0	-14	0.00126622	0.931939	0.326056	7	AAGATGTTGCCATTGGGGGAAGCTGGATGAAGGGTAA	GGGGGAC	+
RAGDTGBKRHCAKTGGGGGAARCTGGRTGAAGRGYAM	CM000678.2_3289361-3290555(+)_1|3|1x0	-22	0.0013917	1.02429	0.326056	13	AAGATGTTGCCATTGGGGGAAGCTGGATGAAGGGTAA	GTGGATGATGGAC	+
RAGDTGBKRHCAKTGGGGGAARCTGGRTGAAGRGYAM	CM000681.2_58562074-58563529(-)_1|1|1x0	-9	0.00203932	1.50094	0.34351	13	AAGATGTTGCCATTGGGGGAAGCTGGATGAAGGGTAA	AAAAGGGGGGAAC	+
RAGDTGBKRHCAKTGGGGGAARCTGGRTGAAGRGYAM	CM000664.2_27377547-27379097(-)_1|1|1x0	-25	0.00296516	2.18236	0.34351	10	AAGATGTTGCCATTGGGGGAAGCTGGATGAAGGGTAA	GATGAAGGTC	+
RAGDTGBKRHCAKTGGGGGAARCTGGRTGAAGRGYAM	CM000681.2_52383799-52385311(+)_1|1|1x0	7	0.00350054	2.57639	0.34351	33	AAGATGTTGCCATTGGGGGAAGCTGGATGAAGGGTAA	AAGTGCGGTAAGATTAACATTGGGATTGGGAGAGTGAATC	+
RAGDTGBKRHCAKTGGGGGAARCTGGRTGAAGRGYAM	CM000673.2_123725999-123727124(-)_1|3|1x0	-13	0.00402906	2.96539	0.34351	7	AAGATGTTGCCATTGGGGGAAGCTGGATGAAGGGTAA	GGGGGGC	+
RAGDTGBKRHCAKTGGGGGAARCTGGRTGAAGRGYAM	CM000681.2_56383865-56385302(-)_1|1|1x0	-8	0.00416458	3.06513	0.34351	28	AAGATGTTGCCATTGGGGGAAGCTGGATGAAGGGTAA	ATTAGGAATGCAATTAGGATGAAGGTTC	+
RAGDTGBKRHCAKTGGGGGAARCTGGRTGAAGRGYAM	CM000684.2_31344330-31345620(-)_1|2|1x0	-14	0.00476296	3.50554	0.34351	7	AAGATGTTGCCATTGGGGGAAGCTGGATGAAGGGTAA	GGGGGGC	+
RAGDTGBKRHCAKTGGGGGAARCTGGRTGAAGRGYAM	CM000685.2_57591745-57594457(+)_1|2|1x0	-10	0.00537606	3.95678	0.34351	25	AAGATGTTGCCATTGGGGGAAGCTGGATGAAGGGTAA	ATTTGGGGATTGATTGGTCAGGGGC	+
RAGDTGBKRHCAKTGGGGGAARCTGGRTGAAGRGYAM	CM000685.2_57908023-57910675(-)_1|2|1x0	-10	0.00537606	3.95678	0.34351	25	AAGATGTTGCCATTGGGGGAAGCTGGATGAAGGGTAA	ATTTGGGGATTGATTGGTCAGGGGC	+
RAGDTGBKRHCAKTGGGGGAARCTGGRTGAAGRGYAM	CM000681.2_21382801-21384611(+)_1|2|1x0	-21	0.00681453	5.01549	0.383848	13	AAGATGTTGCCATTGGGGGAAGCTGGATGAAGGGTAA	GCTGGTTGAAGAC	+
RAGDTGBKRHCAKTGGGGGAARCTGGRTGAAGRGYAM	CM000671.2_96758780-96760502(-)_1|1|1x0	-6	0.00744619	5.4804	0.383848	28	AAGATGTTGCCATTGGGGGAAGCTGGATGAAGGGTAA	AAAATGATGAGGAAACCACTAAGAAGAC	+
RAGDTGBKRHCAKTGGGGGAARCTGGRTGAAGRGYAM	CM000677.2_90067074-90068730(+)_1|1|1x0	-21	0.00764575	5.62727	0.383848	13	AAGATGTTGCCATTGGGGGAAGCTGGATGAAGGGTAA	TTTGGAAGATAGC	+
RAGDTGBKRHCAKTGGGGGAARCTGGRTGAAGRGYAM	CM000681.2_36514002-36515265(-)_1|1|1x0	-19	0.0105755	7.78358	0.495538	10	AAGATGTTGCCATTGGGGGAAGCTGGATGAAGGGTAA	AAAATGAATC	+
RARATSWGRWRGRWKYAWMAGSGGWWWCCSCTKWTRMWYCYWYCWSATYT	CM000681.2_37698042-37699920(-)_1|3|1x0	-17	0.000519484	0.38234	0.346322	33	AAAATCTGATGGATTTAAAAGGGGTTTCCCCTTATAAATCCATCAGATCT	ACTATGGACAGTACTATTAATGGTTACCGAATTGTTC	+
RARYTTYYYRRATYTGWDGAWWSAYRTCWWTCAWCARATYYRRRAARTTY	CM000667.2_180848794-180851638(-)_1|2|1x0	9	3.61346e-05	0.026595	0.026303	50	GAGCTTCTTGAATCTGTTGATTGATATCTTTCATCAGATTTAAGAAGTTC	AATATTAAAAATGTTATCAAAATTGTTACTAAAAATATTAAAAATGTTATTAATGTTACTAATAATATTC	+
RARYTTYYYRRATYTGWDGAWWSAYRTCWWTCAWCARATYYRRRAARTTY	CM000674.2_133202109-133204527(+)_1|1|1x0	8	0.000390584	0.28747	0.142157	50	GAGCTTCTTGAATCTGTTGATTGATATCTTTCATCAGATTTAAGAAGTTC	ACAATGGTTATTTTGTTGATTTTGAATATTAATATTTTGATTTTGAATATTAATATTTTGATTAAGAAGC	+
RARYTTYYYRRATYTGWDGAWWSAYRTCWWTCAWCARATYYRRRAARTTY	CM000681.2_8811283-8812390(-)_1|1|1x0	-7	0.00205928	1.51563	0.472977	28	GAGCTTCTTGAATCTGTTGATTGATATCTTTCATCAGATTTAAGAAGTTC	AAGGTCATTGAGCTTAATTTCTTGAATC	+
RARYTTYYYRRATYTGWDGAWWSAYRTCWWTCAWCARATYYRRRAARTTY	CM000674.2_133010101-133011478(+)_1|1|1x0	-1	0.00368007	2.70853	0.472977	40	GAGCTTCTTGAATCTGTTGATTGATATCTTTCATCAGATTTAAGAAGTTC	ATTCTAATGATCTTGATGATTAAGATTTTTATTAATAATC	+
RARYTTYYYRRATYTGWDGAWWSAYRTCWWTCAWCARATYYRRRAARTTY	CM000681.2_30443541-30445890(+)_1|1|1x0	-43	0.00415722	3.05972	0.472977	7	GAGCTTCTTGAATCTGTTGATTGATATCTTTCATCAGATTTAAGAAGTTC	AAAGTTC	+
RARYTTYYYRRATYTGWDGAWWSAYRTCWWTCAWCARATYYRRRAARTTY	CM000681.2_52033722-52035468(-)_1|1|1x0	-7	0.00422079	3.1065	0.472977	40	GAGCTTCTTGAATCTGTTGATTGATATCTTTCATCAGATTTAAGAAGTTC	AAGAATATTGGTATTAAGATTTTATTTAACATTATGTGGC	+
RARYTTYYYRRATYTGWDGAWWSAYRTCWWTCAWCARATYYRRRAARTTY	CM000665.2_44641886-44644217(+)_1|1|1x0	-13	0.00566415	4.16882	0.472977	37	GAGCTTCTTGAATCTGTTGATTGATATCTTTCATCAGATTTAAGAAGTTC	AAATACAAAAACAATAATGTTCACATTATGGAGGTTAGAAAGGTGCGAGTTAGAATGACAATAGGGC	+
RARYTTYYYRRATYTGWDGAWWSAYRTCWWTCAWCARATYYRRRAARTTY	CM000681.2_7082877-7083741(+)_1|1|1x0	0	0.00621527	4.57444	0.472977	31	GAGCTTCTTGAATCTGTTGATTGATATCTTTCATCAGATTTAAGAAGTTC	AAGACTCTTAAGATTGCTAACAAGAAGGTTC	+
RARYTTYYYRRATYTGWDGAWWSAYRTCWWTCAWCARATYYRRRAARTTY	CM000669.2_150396361-150398092(+)_1|1|1x0	-37	0.00740365	5.44909	0.472977	13	GAGCTTCTTGAATCTGTTGATTGATATCTTTCATCAGATTTAAGAAGTTC	TTTAGAGAAATTC	+
RARYTTYYYRRATYTGWDGAWWSAYRTCWWTCAWCARATYYRRRAARTTY	CM000681.2_11867252-11868566(+)_1|1|1x0	-4	0.00781197	5.74961	0.472977	34	GAGCTTCTTGAATCTGTTGATTGATATCTTTCATCAGATTTAAGAAGTTC	TATATGTATATGGTGATAGACGTCATTATCGTTC	+
RARYTTYYYRRATYTGWDGAWWSAYRTCWWTCAWCARATYYRRRAARTTY	CM000681.2_37564600-37566379(-)_1|2|1x0	-1	0.00818059	6.02091	0.472977	46	GAGCTTCTTGAATCTGTTGATTGATATCTTTCATCAGATTTAAGAAGTTC	AACGTGAGGATTATGATGAAGAAGATGATGTGTATTTTTATGACGC	+
RARYTTYYYRRATYTGWDGAWWSAYRTCWWTCAWCARATYYRRRAARTTY	CM000681.2_57211322-57212978(+)_1|1|1x0	-7	0.00981701	7.22532	0.472977	40	GAGCTTCTTGAATCTGTTGATTGATATCTTTCATCAGATTTAAGAAGTTC	ATGGATGTGGCGACTGCCATCTTTGTTTATATGAGGTGGC	+
RARYTTYYYRRATYTGWDGAWWSAYRTCWWTCAWCARATYYRRRAARTTY	CM000681.2_12463998-12465876(-)_1|2|1x0	5	0.0107121	7.88407	0.472977	50	GAGCTTCTTGAATCTGTTGATTGATATCTTTCATCAGATTTAAGAAGTTC	GTCGTCATTATCATTGTTATTATCATTATCGTTACTATTATTACTCTTATTATTC	+
RARYTTYYYRRATYTGWDGAWWSAYRTCWWTCAWCARATYYRRRAARTTY	CM000669.2_150396361-150398092(+)_1|2|1x0	-37	0.0108104	7.95648	0.472977	13	GAGCTTCTTGAATCTGTTGATTGATATCTTTCATCAGATTTAAGAAGTTC	CTTAGAGAAATTC	+
RARYTTYYYRRATYTGWDGAWWSAYRTCWWTCAWCARATYYRRRAARTTY	CM000677.2_90067074-90068730(+)_1|2|1x0	-9	0.0111127	8.17895	0.472977	10	GAGCTTCTTGAATCTGTTGATTGATATCTTTCATCAGATTTAAGAAGTTC	AGAATTGTTC	+
RARYTTYYYRRATYTGWDGAWWSAYRTCWWTCAWCARATYYRRRAARTTY	CM000681.2_52015842-52017489(-)_1|2|1x0	0	0.0112671	8.29262	0.472977	31	GAGCTTCTTGAATCTGTTGATTGATATCTTTCATCAGATTTAAGAAGTTC	AATAATTTTACAGTCGCTAATAAGAATAAGC	+
RARYTTYYYRRATYTGWDGAWWSAYRTCWWTCAWCARATYYRRRAARTTY	CM000680.2_76441149-76443177(-)_1|1|1x0	-43	0.0117561	8.6525	0.472977	7	GAGCTTCTTGAATCTGTTGATTGATATCTTTCATCAGATTTAAGAAGTTC	AAAATTC	+
RARYTTYYYRRATYTGWDGAWWSAYRTCWWTCAWCARATYYRRRAARTTY	CM000668.2_7228996-7232272(+)_1|2|1x0	-22	0.012093	8.90041	0.472977	10	GAGCTTCTTGAATCTGTTGATTGATATCTTTCATCAGATTTAAGAAGTTC	GATGTCATTC	+
RARYTTYYYRRATYTGWDGAWWSAYRTCWWTCAWCARATYYRRRAARTTY	CM000681.2_12014847-12016815(-)_1|1|1x0	0	0.0123455	9.08632	0.472977	37	GAGCTTCTTGAATCTGTTGATTGATATCTTTCATCAGATTTAAGAAGTTC	AATAGGTTTATAATTGTTTTTATTATTATTGATATTC	+
RATGRTARWKKGKATWTCWSYRSSRWYSSYRSWGAWATMCMMWYTAYCAT	CM000667.2_180848794-180851638(-)_1|2|1x0	0	0.00083603	0.615318	0.363799	50	AATGATAAAGGGGATATCACTACGGATCCTACAGAAATACAAATTATCAT	AATATTAAAAATGTTATCAAAATTGTTACTAAAAATATTAAAAATGTTATTAATGTTACTAATAATATTC	+
RATGRTARWKKGKATWTCWSYRSSRWYSSYRSWGAWATMCMMWYTAYCAT	CM000671.2_94299741-94301367(+)_1|1|1x0	11	0.0013008	0.957386	0.363799	20	AATGATAAAGGGGATATCACTACGGATCCTACAGAAATACAAATTATCAT	GTTGCACTAGCAATAATAATAATTATATCAC	+
RATGRTARWKKGKATWTCWSYRSSRWYSSYRSWGAWATMCMMWYTAYCAT	CM000681.2_12627682-12629257(+)_1|2|1x0	12	0.00182527	1.3434	0.363799	37	AATGATAAAGGGGATATCACTACGGATCCTACAGAAATACAAATTATCAT	ACTGTTTTTTACATTGAGTCTTTGATGATCACTATAATTATTGTTGTGC	+
RATGRTARWKKGKATWTCWSYRSSRWYSSYRSWGAWATMCMMWYTAYCAT	CM000681.2_44175439-44177671(+)_1|2|1x0	2	0.00281474	2.07165	0.363799	50	AATGATAAAGGGGATATCACTACGGATCCTACAGAAATACAAATTATCAT	AATATGATATATTGGAAATCGGTATTAAGGAATATGAATTGGCGAATGAGAC	+
RATGRTARWKKGKATWTCWSYRSSRWYSSYRSWGAWATMCMMWYTAYCAT	CM000668.2_28365337-28366282(+)_1|2|1x0	-1	0.00310415	2.28465	0.363799	7	AATGATAAAGGGGATATCACTACGGATCCTACAGAAATACAAATTATCAT	ATGATAC	+
RATGRTARWKKGKATWTCWSYRSSRWYSSYRSWGAWATMCMMWYTAYCAT	CM000680.2_35337234-35337795(-)_1|1|1x0	5	0.00323151	2.37839	0.363799	8	AATGATAAAGGGGATATCACTACGGATCCTACAGAAATACAAATTATCAT	GAAATAATGATAC	+
RBDKRRGMWSSGCYCAGCTGRGCSSWKCY	CM000681.2_9295477-9296971(-)_1|2|1x0	-12	0.000295072	0.217173	0.108271	17	ACAGAGGAAGGGCTCAGCTGAGCCCTTCC	ATCGGCTGGTCCATGTACC	+
RBDKRRGMWSSGCYCAGCTGRGCSSWKCY	CM000681.2_9565942-9567112(-)_1|1|1x0	-2	0.000449324	0.330703	0.108271	27	ACAGAGGAAGGGCTCAGCTGAGCCCTTCC	TTGGGTATTACTAAACTGTACAGTTGTC	+
RBDKRRGMWSSGCYCAGCTGRGCSSWKCY	CM000681.2_52154874-52157637(-)_1|2|1x0	-4	0.000454148	0.334253	0.108271	22	ACAGAGGAAGGGCTCAGCTGAGCCCTTCC	GGAGTGGGCGCTGCTGATATTC	+
RBDKRRGMWSSGCYCAGCTGRGCSSWKCY	CM000671.2_101407900-101409646(+)_1|1|1x0	5	0.000871824	0.641662	0.155886	26	ACAGAGGAAGGGCTCAGCTGAGCCCTTCC	ATGGAAACGAGCATGTGTGTAGCTACGAGGC	+
RBDKRRGMWSSGCYCAGCTGRGCSSWKCY	CM000679.2_5180898-5184298(-)_1|2|1x0	-13	0.00147932	1.08878	0.211607	7	ACAGAGGAAGGGCTCAGCTGAGCCCTTCC	GCAGCTC	+
RBDKRRGMWSSGCYCAGCTGRGCSSWKCY	CM000673.2_123725999-123727124(-)_1|2|1x0	-7	0.00482632	3.55217	0.409027	13	ACAGAGGAAGGGCTCAGCTGAGCCCTTCC	GTTAGCATAGCTC	+
[truncated: 1,058 more rows]
