# Supplementary material for: Transposable elements drive the evolution of metazoan zinc finger genes
Source: Genome Res. 2023 Aug;33(8):1325–39. doi: 10.1101/gr.277966.123 (PMC10547256; doi:10.1101/gr.277966.123)
Supplement: Supplement 3 [file Supplemental_Data_3.tar.gz › supplementary_data_3/meme-out/Homo_sapiens/chipexo_vs_te/fimo.tsv]

motif_id	motif_alt_id	sequence_name	start	stop	strand	score	p-value	q-value	matched_sequence
CCSGWCCGGGMGGSWGGYSGGGSGGKSRGCCSMCCSCCCSRCCWSCCKCC	ZNF334	SVA_A	989	1038	+	90.949	1.04e-32	1.25e-26	cccgtccgggagggaggtgggggggtcagccccccgcccggccagccgcc
CAGGCTGGAGTGCAGTGGTGCGATCWYGGCTCACTGCARCCTCCRCCTCC	ZNF284	Retroposon-1_HS	296	345	+	91.7069	2.18e-31	2.7e-25	caggctggagtgcagtggtgcgatctcggctcactgcaacctccacctcc
TGGGGCTTASCCYVGGMKGGYTCTTGRMTTYDYYCMKGAAAGAAKYCAAG	ZNF682-rep2	MER66A	402	451	-	76.2576	2.37e-31	1.45e-25	TGGGGCTTAGCCCGGGAGGGTTCTTGGCTTCGCCCAGGAAAGAATTCAAG
TGGGGCTTASCCYVGGMKGGYTCTTGRMTTYDYYCMKGAAAGAAKYCAAG	ZNF682-rep2	MER66B	410	459	-	76.2576	2.37e-31	1.45e-25	TGGGGCTTAGCCCGGGAGGGTTCTTGGCTTCGCCCAGGAAAGAATTCAAG
CCAAACTGAGGGTYGGGCTGCTATTTCTYGTGGCCCAATAAYGAGATGCA	ZNF730	PABL_A	601	650	-	94.1098	3.7e-31	4.55e-25	CCAAACTGAGGGTCGGGCTGCTATTTCTCGTGGCCCAATAACGAGATGCA
GATCTGGTTGAGTGGCTTTTTCTACCTCACAATACAACYAAAAYGCTCAC	ZNF737	HERV-K14I	3633	3682	+	95.3028	1.13e-30	1.4e-24	gatctggttgagtggctttttctacctcacaatacaaccaaaacgctcac
AGCTGGAGAATTTAATGCCAGCAAAGGATGGTTTGATAATTTTAGARAGA	ZNF324B	TIGGER2	1001	1050	+	89.4404	3.45e-30	4.21e-24	agctggagaatttaatgccagcaaaggatggtttgataattttagaaaga
TTTGTATTTCTGTGGGATCGGTGGTGATATCCCCTTTATCATTTTTTATT	ZNF382-rep2	L1HS	3163	3212	-	91.0854	3.45e-30	4.12e-24	TTTGTATTTCTGTGGGATCGGTGGTGATATCCCCTTTATCATTTTTTATT
TTKGGGGYTDTTTGTTACWGCAGCAYAACCTARCYYATMCTGACTRATAY	ZNF12	MLT1I	359	408	+	67.9342	5.76e-30	7.09e-24	ttgggggttgtttgttactgcagcataacctagcctatcctgactgatac
RGGCATTTAGTGCTATRAATTTYCCTCTWARCACTGCTTTAGCTGYRTCC	ZFP90	L1PREC1	3284	3333	-	82.1867	6.86e-29	8.45e-23	GGGCATTTAGTGCTATAAATTTCCCTCTTAACACTGCTTTAGCTGTGTCC
GATTTGYRTATGTTGAACCADCCTTGCATTCCWGGRATRAAKCCCACTTG	ZNF324	L1	3796	3845	-	81.9268	1.09e-28	1.34e-22	GATTTGCGTATGTTGAACCAGCCTTGCATCCCAGGGATGAAGCCCACTTG
TTTGYCTTCCAGCTGTRCCTGCTTATTAGGCCCTAGAAACTGCATGCTTT	ZNF708	MER57I	3309	3358	+	86.2135	1.52e-28	1.89e-22	cttgccttccagctgtgcctgcttattaggccctagaaactgcatgcttt
TTTGTATTTCTGTGGGATCGGTGGTGATATCCCCTTTATCATTTTTTATT	ZNF382-rep2	L1PREC1	3596	3645	-	86.2805	2.46e-28	1.47e-22	TTTGTATTTCTGTGGGGTCAGTGGTGATATCCCCTTTATCATTTTTTATT
CATTCCATGYTCATGGATWGGAAGAATCAATATYGTKAAAATGGCCATAC	ZNF248	L1PREC2	6496	6545	+	83	2.85e-28	3.49e-22	cattccatgctcatggataggaagaatcaatatcattaaaatggccatac
RGGCATTTAGTGCTATRAATTTYCCTCTWARCACTGCTTTAGCTGYRTCC	ZFP90	L1ME_ORF2	867	916	-	81.1333	2.87e-28	1.76e-22	AGGCATTTAATGCTATAAATTTCCCTCTAAGCACTGCTTTAGCTGCATCC
CCSGWCCGGGMGGSWGGYSGGGSGGKSRGCCSMCCSCCCSRCCWSCCKCC	ZNF334	SVA_A	764	813	+	86.5	3.75e-28	2.25e-22	cccgtccgggagggaggtgggggggtcagcccccagcccggccagccgcc
TTTGTATTTCTGTGGGATCGGTGGTGATATCCCCTTTATCATTTTTTATT	ZNF382-rep2	L1	3285	3334	-	85.622	5.21e-28	2.07e-22	TTTGTATTTCTGTGGGATCGGTGGTGATATCCCCTGTATCATTTTTTATT
TGGGGCTTASCCYVGGMKGGYTCTTGRMTTYDYYCMKGAAAGAAKYCAAG	ZNF682-rep2	MER66C	465	514	-	73.8485	5.59e-28	2.28e-22	TGGGGCTTAGCCCAGGAGGGTTCTTGGCTTTACCCAGGAAAGAATTCAAG
RYTTGMMAWYKGCYRTGGTGKRARTATTTMCACCAYGGNAATTKGCARRY	ZNF285	MER63D	319	368	+	67.8764	8.57e-28	1.05e-21	gcttgaaatcggccatggtgggagtatttacaccacggaaattggcaaac
GATTTGYRTATGTTGAACCADCCTTGCATTCCWGGRATRAAKCCCACTTG	ZNF324	L1HS	3674	3723	-	80.561	8.64e-28	5.34e-22	GATTTGCGTATATTGAACCAGCCTTGCATCCCAGGGATGAAGCCCACTTG
RGGCATTTAGTGCTATRAATTTYCCTCTWARCACTGCTTTAGCTGYRTCC	ZFP90	L1PREC2	4957	5006	-	80.44	9.52e-28	3.91e-22	GGGCATTTAGTGCTATAAATTTCCCTCTTAACACTGCCTTAGCTGTGTCC
GATTTGYRTATGTTGAACCADCCTTGCATTCCWGGRATRAAKCCCACTTG	ZNF324	L1PREC1	4107	4156	-	80.2317	1.4e-27	5.75e-22	GATTTGCGTATGTTGAACCAGCCTTGCATCCCAGGGATGAAGCCGACTTG
MTGGCCATMAWSAAMATSTCWSMRKSMYKSWGASATKTTSWTKATGGCCA	ZNF816	MER9	49	98	-	74.2439	4.64e-27	5.75e-21	ATGGCCATCATGAACATGTCACAGTGCTGCAGAGATTTTGTTTATGGCCA
RATGRTARWKKGKATWTCWSYRSSRWYSSYRSWGAWATMCMMWYTAYCAT	ZNF382	L1HS	3170	3219	+	66.8545	7.68e-27	9.41e-21	aatgataaaggggatatcaccaccgatcccacagaaatacaaactaccat
YTTTTYATKGCTGMRTARTATTCCATTGTATRGATRTACCACATTTTNTT	ZNF8	L1MD1	517	566	-	77.398	9.14e-27	1.13e-20	CTTTTTATGGCTGAGTAGTATTCCATGGTATGGATATACCACAGTTTGTT
GGCGGAGSTTGCAGTGAGCCRAGATYGYRCCACTGCACTCCAGCCTGGGC	ZNF235	Retroposon-1_HS	293	342	-	82.5492	1.07e-26	1.31e-20	GGTGGAGGTTGCAGTGAGCCGAGATCGCACCACTGCACTCCAGCCTGGTG
TYTGCTAAGTCCAACATCTGGGCCCTCTCAMRGRCAGTTTCTDTTGYYT	ZNF782	L1M4B	1437	1485	-	74.2959	1.23e-26	1.52e-20	TCTGCTAAATCCGACATCTGGGCCCTCTCACAGGCAGTTTCTGTTGCCT
CATTCCATGYTCATGGATWGGAAGAATCAATATYGTKAAAATGGCCATAC	ZNF248	L1PB2c	4937	4986	+	79.4138	1.63e-26	9.55e-21	catcccatgctcatggatgggtagaatcaatattgtgaaaatgaccatac
YTTTTYATKGCTGMRTARTATTCCATTGTATRGATRTACCACATTTTNTT	ZNF8	L1MD2	517	566	-	76.7755	2.42e-26	1.5e-20	CTTTTTATTGCTGAGTAGTATTCCATGGTATGGATGTACCACAGTTTGTT
CCAAACTGAGGGTYGGGCTGCTATTTCTYGTGGCCCAATAAYGAGATGCA	ZNF730	PABL_B	608	657	-	81.3659	2.43e-26	1.49e-20	CCAAACCGAGGGTCGGGCTGCTTATTCTCGTGGCCCAATAACGAGATGCA
RGGCATTTAGTGCTATRAATTTYCCTCTWARCACTGCTTTAGCTGYRTCC	ZFP90	L1PA16_5	3735	3784	-	77.6933	2.76e-26	8.51e-21	AGGCATTTAGTGCTATAAACTTTCCTCTTAACACTGCTTTTGCTGTATCC
CATTCCATGYTCATGGATWGGAAGAATCAATATYGTKAAAATGGCCATAC	ZNF248	L1PREC1	4823	4872	+	78.7069	3.31e-26	9.55e-21	cattccatcctcatggataggaagaatcaatatcgtgaaaatggccatac
CATTCCATGYTCATGGATWGGAAGAATCAATATYGTKAAAATGGCCATAC	ZNF248	L1HS	4390	4439	+	78.5345	3.9e-26	9.55e-21	cattccatgctcatgggtaggaagaatcaatatcgtgaaaatggccatac
CATTCCATGYTCATGGATWGGAAGAATCAATATYGTKAAAATGGCCATAC	ZNF248	L1	4512	4561	+	78.5345	3.9e-26	9.55e-21	cattccatgctcatgggtaggaagaatcaatatcgtgaaaatggccatac
TGGGGCTTASCCYVGGMKGGYTCTTGRMTTYDYYCMKGAAAGAAKYCAAG	ZNF682-rep2	MER66D	413	462	-	71.4394	6.04e-26	1.85e-20	TGGGGCTCAGCTCGGGAGGGTTCTTGGCTTCGCTCAGGAAAGAATTCAAG
GATTTGYRTATGTTGAACCADCCTTGCATTCCWGGRATRAAKCCCACTTG	ZNF324	L1PREC2	5780	5829	-	77.0488	6.4e-26	1.98e-20	GATTTGCGTATGTTGAACCAACCTTGCATCCCGGGGATAAAGCCTACTTG
CCSGWCCGGGMGGSWGGYSGGGSGGKSRGCCSMCCSCCCSRCCWSCCKCC	ZNF334	SVA_A	715	764	+	80.551	6.72e-26	2.69e-20	ctggtccgggagggaggtgggggggtcagccccccgcccggccagccgcc
CCTTYRYTTWTGAARGWTAGTTTKGCTGGGTATRAAATTCTRGGTTGAMA	ZFP1	L1HS	1733	1782	-	74.809	7.62e-26	4.64e-20	CCTTCACTTATGAAGCTTAGTTTGGCTGGATATGAAATTCTGGGTTGAAA
CCTTYRYTTWTGAARGWTAGTTTKGCTGGGTATRAAATTCTRGGTTGAMA	ZFP1	L1PREC1	2165	2214	-	74.809	7.62e-26	4.64e-20	CCTTCACTTATGAAGCTTAGTTTGGCTGGATATGAAATTCTGGGTTGAAA
YCWCTKCCCRGYMGSSSCKRCYGGGMAGWGRSGMSCCYCWCYKCCCGGMC	ZNF30	SVA_A	816	865	-	81.061	8.22e-26	1e-19	TCACTTCCCAGTAGGGGCGGCCGGGCAGAGGCGCCCCTCACTTCCCGGAC
GGCGGAGGTTGCAGTGAGCCGAGATCGCGCCACTGCACTCCAGCCTGGGC	ZKSCAN2	SVA_A	332	381	-	78.8171	1.19e-25	1.48e-19	GGTGGAGGTTGTAGCGAGCCGAGATCACGCCACTGCACTCCAGCCTGGGC
YTTTTYATKGCTGMRTARTATTCCATTGTATRGATRTACCACATTTTNTT	ZNF8	L1MA6	517	566	-	75.5612	1.3e-25	3.22e-20	TTTTTTATGGCTGAATAGTATTCCATTGTGTATATATACCACATTTTCTT
YTTTTYATKGCTGMRTARTATTCCATTGTATRGATRTACCACATTTTNTT	ZNF8	L1MA5	517	566	-	75.5612	1.3e-25	3.22e-20	TTTTTTATGGCTGAATAGTATTCCATTGTGTATATATACCACATTTTCTT
YTTTTYATKGCTGMRTARTATTCCATTGTATRGATRTACCACATTTTNTT	ZNF8	L1MA5A	517	566	-	75.5612	1.3e-25	3.22e-20	TTTTTTATGGCTGAATAGTATTCCATTGTGTATATATACCACATTTTCTT
YTTTTYATKGCTGMRTARTATTCCATTGTATRGATRTACCACATTTTNTT	ZNF8	L1ME1	514	563	-	75.3776	1.64e-25	3.4e-20	CTTTTTATTGCTGAGTAGTATTCCATTGTATGGATATACCACAATTTGTT
MSTCCCRGSTWCWCGSGAKKCTSMKGCMKSAGMMTCSCKWGWASCYGGGA	ZNF616	Retroposon-1_HS	343	392	-	72.12	1.66e-25	2.05e-19	AGTCCCAGCTACTCGGGAGGCTGAGGCAGGAGAATGGCTTGAACCCGGGA
GGGCRYKGTGGYRKGCGCCTGTARTCCCAGCWACTYGGGAGGYTGAGGCA	ZNF205	Retroposon-1_HS	365	414	-	78.3214	1.78e-25	2.19e-19	GGGCATGGTGGCTTGTGCCTGTAGTCCCAGCTACTCGGGAGGCTGAGGCA
GGTMKSSTAAGTRKCRRGKRWWWWYMCYYGMYACTTAGCMKACCGGKARA	ZNF443	LTR13	378	427	+	68.5	2.05e-25	2.55e-19	ggtagcgtcagtgtcaaggaaaaacacccgctacttagcagaccgggaaa
YTTTTYATKGCTGMRTARTATTCCATTGTATRGATRTACCACATTTTNTT	ZNF8	L1PB1	517	566	-	74.949	2.81e-25	3.82e-20	CTTTTTATGGCTGAGTAGTATTCCATGGTATATATATACCACATTTTCTT
CCSGWCCGGGMGGSWGGYSGGGSGGKSRGCCSMCCSCCCSRCCWSCCKCC	ZNF334	SVA_A	891	940	+	77.4592	3.76e-25	1.13e-19	tctgtccgggagggaggtgggggggtcagccccccgcccggccagccgcc
YTTTTYATKGCTGMRTARTATTCCATTGTATRGATRTACCACATTTTNTT	ZNF8	L1PA14	517	566	-	74.6837	3.87e-25	3.82e-20	TTTTTTATGGCTGCATAGTATTCCATGGTGTATATGTACCACATTTTCTT
YTTTTYATKGCTGMRTARTATTCCATTGTATRGATRTACCACATTTTNTT	ZNF8	L1PA12	517	566	-	74.6837	3.87e-25	3.82e-20	TTTTTTATGGCTGCATAGTATTCCATGGTGTATATGTACCACATTTTCTT
YTTTTYATKGCTGMRTARTATTCCATTGTATRGATRTACCACATTTTNTT	ZNF8	L1PA13	517	566	-	74.6837	3.87e-25	3.82e-20	TTTTTTATGGCTGCATAGTATTCCATGGTGTATATGTACCACATTTTCTT
YTTTTYATKGCTGMRTARTATTCCATTGTATRGATRTACCACATTTTNTT	ZNF8	L1PREC2	7754	7803	-	74.6837	3.87e-25	3.82e-20	TTTTTTATGGCTGCATAGTATTCCATGGTGTATATGTACCACATTTTCTT
GGCGGAGGTTGCAGTGAGCCGAGATCGCGCCACTGCACTCCAGCCTGGGC	ZKSCAN2	Retroposon-1_HS	293	342	-	76.7073	4.28e-25	2.66e-19	GGTGGAGGTTGCAGTGAGCCGAGATCGCACCACTGCACTCCAGCCTGGTG
YTTTTYATKGCTGMRTARTATTCCATTGTATRGATRTACCACATTTTNTT	ZNF8	L1PA11	517	566	-	74.5918	4.32e-25	3.82e-20	CTTTTTATGGCTGCATAGTATTCCATGGTGTATATGTACCACATTTTCTT
YTTTTYATKGCTGMRTARTATTCCATTGTATRGATRTACCACATTTTNTT	ZNF8	L1PA10	517	566	-	74.5918	4.32e-25	3.82e-20	CTTTTTATGGCTGCATAGTATTCCATGGTGTATATGTACCACATTTTCTT
CTCCTGCCTCAGCCTCCCARGTAGCTGGGAYTACAGGCGYCCGCCACCAC	ZNF496	Retroposon-1_HS	361	410	+	75.5902	4.45e-25	5.49e-19	ctcctgcctcagcctcccgagtagctgggactacaggcacaagccaccat
YTTTTYATKGCTGMRTARTATTCCATTGTATRGATRTACCACATTTTNTT	ZNF8	L1PA16	517	566	-	74.4796	4.93e-25	3.82e-20	TTTTTTATGGCTGCGTAGTATTCCATGGTGTATATGTACCACATTTTCTT
YTTTTYATKGCTGMRTARTATTCCATTGTATRGATRTACCACATTTTNTT	ZNF8	L1PA15	517	566	-	74.4796	4.93e-25	3.82e-20	TTTTTTATGGCTGCGTAGTATTCCATGGTGTATATGTACCACATTTTCTT
YTTTTYATKGCTGMRTARTATTCCATTGTATRGATRTACCACATTTTNTT	ZNF8	L1PREC1	6081	6130	-	74.4796	4.93e-25	3.82e-20	TTTTTTATGGCTGCGTAGTATTCCATGGTGTATATGTACCACATTTTCTT
CYTAWRGTSCCAKCTASTGSBRARRMKGAGGCAGKRRMMTAGCDDRAAMM	ZNF225	L1M1B_5	659	708	+	68.4494	5.24e-25	6.44e-19	cttaaggcgccatctagtgccgaaaaggaggcagcgacctagcgggaaaa
YTTTTYATKGCTGMRTARTATTCCATTGTATRGATRTACCACATTTTNTT	ZNF8	L1MA4	517	566	-	74.3469	5.77e-25	4.13e-20	TTTTTTATGGCTGAATAATATTCCATTGTGTATATATACCACATTTTCTT
GGCGGAGSTTGCAGTGAGCCRAGATYGYRCCACTGCACTCCAGCCTGGGC	ZNF235	SVA_A	332	381	-	75.3197	6.05e-25	3.72e-19	GGTGGAGGTTGTAGCGAGCCGAGATCACGCCACTGCACTCCAGCCTGGGC
YTTTTYATKGCTGMRTARTATTCCATTGTATRGATRTACCACATTTTNTT	ZNF8	L1PB3	517	566	-	74.2653	6.34e-25	4.13e-20	TTTTTTATGGCTGAGTAGTATTCCATGGTGTATATATACCACATTTTCTT
YTTTTYATKGCTGMRTARTATTCCATTGTATRGATRTACCACATTTTNTT	ZNF8	L1PB4	517	566	-	74.2653	6.34e-25	4.13e-20	TTTTTTATGGCTGAGTAGTATTCCATGGTGTATATATACCACATTTTCTT
CAGGCTGGAGTGCAGTGGTGCGATCWYGGCTCACTGCARCCTCCRCCTCC	ZNF284	SVA_A	335	384	+	76.3621	6.8e-25	4.21e-19	caggctggagtgcagtggcgtgatctcggctcgctacaacctccacctcc
YTTTTYATKGCTGMRTARTATTCCATTGTATRGATRTACCACATTTTNTT	ZNF8	L1PB2	517	566	-	74.1735	7.04e-25	4.36e-20	CTTTTTATGGCTGAGTAGTATTCCATGGTGTATATATACCACATTTTCTT
GCAGYMKRTCYCYYAGCASAGCKCKMGMGCTSTGCTRRGRGAYMKRCTGC	ZNF17	L1PA7_5	922	971	-	74.2576	9.5e-25	1.18e-18	GCAGTCTGTCCCTTAGCAGAGCTCGAGCACTGTGCTGGGAGATCCGCTGC
RYTTGMMAWYKGCYRTGGTGKRARTATTTMCACCAYGGNAATTKGCARRY	ZNF285	MER63A	94	143	+	64.8876	9.96e-25	4.07e-19	gcttgaaatcggccacggtgggagtatttacaccacggaaatcggcaaac
RYTTGMMAWYKGCYRTGGTGKRARTATTTMCACCAYGGNAATTKGCARRY	ZNF285	MER63B	321	370	+	64.8876	9.96e-25	4.07e-19	gcttgaaatcggccacggtgggagtatttacaccacggaaatcggcaaac
GTRAYTGYKSTTCYCWSTRTKWSAKMTSWMAYASWGRGAASMGCARTYAC	ZNF302	HERVL	1383	1432	-	71.3684	1.37e-24	1.7e-18	GTGACTGCGGTTCCCACCGTTAGATCTGACATACAGAGAAGAGCAATTAC
KATTRTRAAYMRTGCYACWATAAASAYACRTGYRCAYGTRTSTTTATWGT	ZNF626	L1PA8	419	468	-	74.6854	1.5e-24	3.61e-19	TATTGTAAATAGTGCTGCAATAAACATACGTGTGCATGTGTCTTTATAGT
KATTRTRAAYMRTGCYACWATAAASAYACRTGYRCAYGTRTSTTTATWGT	ZNF626	L1PREC1	5983	6032	-	74.6854	1.5e-24	3.61e-19	TATTGTAAATAGTGCTGCAATAAACATACGTGTGCATGTGTCTTTATAGT
KATTRTRAAYMRTGCYACWATAAASAYACRTGYRCAYGTRTSTTTATWGT	ZNF626	L1PA7	419	468	-	74.618	1.59e-24	3.61e-19	TATTGTGAACAGTGCTGCAATAAACATACGTGTGCATGTGTCTTTATAGT
YTSCTKAAGYTGMTWAKCARCTTMAGSARAKTYTSRGSWKASAMAATSRR	ZNF425	L1HS	4139	4188	+	74.6557	1.75e-24	7.2e-19	ctccttaagctgataagcaacttcagcaaagtctcaggatacaaaatcaa
YTSCTKAAGYTGMTWAKCARCTTMAGSARAKTYTSRGSWKASAMAATSRR	ZNF425	L1	4261	4310	+	74.6557	1.75e-24	7.2e-19	ctccttaagctgataagcaacttcagcaaagtctcaggatacaaaatcaa
YTSCTKAAGYTGMTWAKCARCTTMAGSARAKTYTSRGSWKASAMAATSRR	ZNF425	L1PREC1	4572	4621	+	74.6557	1.75e-24	7.2e-19	ctccttaagctgataagcaacttcagcaaagtctcaggatacaaaatcaa
YTTTTYATKGCTGMRTARTATTCCATTGTATRGATRTACCACATTTTNTT	ZNF8	L1MA4A	517	566	-	73.2245	2.02e-24	1.2e-19	TTTTTTATGGCCGAATAGTATTCCATTGTGTATATATACCACATTTTCTT
KATTRTRAAYMRTGCYACWATAAASAYACRTGYRCAYGTRTSTTTATWGT	ZNF626	L1PA6	419	468	-	74.1236	2.33e-24	3.61e-19	TATTGTGAATAGTGCCGCAATAAACATACGTGTGCATGTGTCTTTATAGC
KATTRTRAAYMRTGCYACWATAAASAYACRTGYRCAYGTRTSTTTATWGT	ZNF626	L1PA3	419	468	-	74.1236	2.33e-24	3.61e-19	TATTGTGAATAGTGCCGCAATAAACATACGTGTGCATGTGTCTTTATAGC
KATTRTRAAYMRTGCYACWATAAASAYACRTGYRCAYGTRTSTTTATWGT	ZNF626	L1PA5	419	468	-	74.1236	2.33e-24	3.61e-19	TATTGTGAATAGTGCCGCAATAAACATACGTGTGCATGTGTCTTTATAGC
KATTRTRAAYMRTGCYACWATAAASAYACRTGYRCAYGTRTSTTTATWGT	ZNF626	L1PA4	419	468	-	74.1236	2.33e-24	3.61e-19	TATTGTGAATAGTGCCGCAATAAACATACGTGTGCATGTGTCTTTATAGC
KATTRTRAAYMRTGCYACWATAAASAYACRTGYRCAYGTRTSTTTATWGT	ZNF626	L1HS	5550	5599	-	74.1236	2.33e-24	3.61e-19	TATTGTGAATAGTGCCGCAATAAACATACGTGTGCATGTGTCTTTATAGC
YTTTTYATKGCTGMRTARTATTCCATTGTATRGATRTACCACATTTTNTT	ZNF8	L1MB8	517	566	-	73.051	2.44e-24	1.37e-19	CTTTTTATTGCTGAATAATATTCCATTGTATGGATATGCCACATTTTATT
CCSGWCCGGGMGGSWGGYSGGGSGGKSRGCCSMCCSCCCSRCCWSCCKCC	ZNF334	SVA_A	723	772	-	73.9286	2.57e-24	5.13e-19	CCGGACGGGGCGGCTGGCCGGGCGGGGGGCTGACCCCCCCACCTCCCTCC
CCSGWCCGGGMGGSWGGYSGGGSGGKSRGCCSMCCSCCCSRCCWSCCKCC	ZNF334	SVA_A	899	948	-	73.9286	2.57e-24	5.13e-19	CCGGACGGGGCGGCTGGCCGGGCGGGGGGCTGACCCCCCCACCTCCCTCC
CMCSSAGCCTCGCTSMYTSCTWGCASWKYRRTCTSAGAYYRMWSTGCWAG	ZNF649	L1	370	419	+	74	2.76e-24	3.4e-18	cacggagtctcgctgattgctagcacagcagtccgagatcaaactgcaag
KATTRTRAAYMRTGCYACWATAAASAYACRTGYRCAYGTRTSTTTATWGT	ZNF626	L1PA2	419	468	-	73.7978	3.07e-24	4.21e-19	TATTGTGAATAATGCCGCAATAAACATACGTGTGCATGTGTCTTTATAGC
YCWCTKCCCRGYMGSSSCKRCYGGGMAGWGRSGMSCCYCWCYKCCCGGMC	ZNF30	SVA_A	1060	1109	+	74.3049	3.29e-24	2e-18	cctctgcccggccgcgcctactggaaagtgaggagcccctctgcccggcc
GCAGYMKRTCYCYYAGCASAGCKCKMGMGCTSTGCTRRGRGAYMKRCTGC	ZNF17	L1PA7_5	922	971	+	72.9394	3.33e-24	2.06e-18	gcagcggatctcccagcacagtgctcgagctctgctaagggacagactgc
KATTRTRAAYMRTGCYACWATAAASAYACRTGYRCAYGTRTSTTTATWGT	ZNF626	L1PA7	403	452	+	73.5169	3.93e-24	4.21e-19	gattataaatcattctactataaagacacatgcacacgtatgtttattgc
KATTRTRAAYMRTGCYACWATAAASAYACRTGYRCAYGTRTSTTTATWGT	ZNF626	L1PA8	403	452	+	73.5169	3.93e-24	4.21e-19	gattataaatcattctactataaagacacatgcacacgtatgtttattgc
AWTSTGTKYTTKWWCAAKRTGMAMTSAKTKCAYMTTGWWMAARMACASAW	ZNF433	MER11A	337	386	+	72	4.31e-24	5.34e-18	catgtgtgtttgaacaatatgaaatcagtgcaccttgaaaaagaacagaa
KATTRTRAAYMRTGCYACWATAAASAYACRTGYRCAYGTRTSTTTATWGT	ZNF626	L1PA6	403	452	+	73.3146	4.76e-24	4.21e-19	gattataaatcatgctgctataaagacacatgcacacgtatgtttattgc
KATTRTRAAYMRTGCYACWATAAASAYACRTGYRCAYGTRTSTTTATWGT	ZNF626	L1PA4	403	452	+	73.3146	4.76e-24	4.21e-19	gattataaatcatgctgctataaagacacatgcacacgtatgtttattgc
KATTRTRAAYMRTGCYACWATAAASAYACRTGYRCAYGTRTSTTTATWGT	ZNF626	L1PA5	403	452	+	73.3146	4.76e-24	4.21e-19	gattataaatcatgctgctataaagacacatgcacacgtatgtttattgc
YTTTTYATKGCTGMRTARTATTCCATTGTATRGATRTACCACATTTTNTT	ZNF8	L1MA2	517	566	-	72.1837	5.97e-24	2.96e-19	TTTTTTATGGCTGAATAGTACTCCATTGTGTATATGTACCACATTTTCTT
YTTTTYATKGCTGMRTARTATTCCATTGTATRGATRTACCACATTTTNTT	ZNF8	L1MA1	517	566	-	72.1837	5.97e-24	2.96e-19	TTTTTTATGGCTGAATAGTACTCCATTGTGTATATGTACCACATTTTCTT
YTTTTYATKGCTGMRTARTATTCCATTGTATRGATRTACCACATTTTNTT	ZNF8	L1MA3	517	566	-	72.1837	5.97e-24	2.96e-19	TTTTTTATGGCTGAATAGTACTCCATTGTGTATATGTACCACATTTTCTT
CCSGWCCGGGMGGSWGGYSGGGSGGKSRGCCSMCCSCCCSRCCWSCCKCC	ZNF334	SVA_A	940	989	+	72.1224	6.63e-24	1.14e-18	cccgtccgggagggaggtggggggatcagccccccgcccagccagccgcc
CCTTYRYTTWTGAARGWTAGTTTKGCTGGGTATRAAATTCTRGGTTGAMA	ZFP1	L1M4B	2277	2326	-	70.7191	8.16e-24	3.31e-18	CCTTCATTTTTGAAAGATAGTTTTGCTGGATATAGAATTCTTGGTTGACA
CMCSSAGCCTCGCTSMYTSCTWGCASWKYRRTCTSAGAYYRMWSTGCWAG	ZNF649	L1HS	369	418	+	72.6724	8.48e-24	5.22e-18	cacggaatctcgctgattgctagcacagcagtctgagatcaaactgcaag
YTTTTYATKGCTGMRTARTATTCCATTGTATRGATRTACCACATTTTNTT	ZNF8	L1PA6	517	566	-	71.7041	9.6e-24	3.6e-19	TTTTTTATGGCTGCATAGTATTCCATGGTGTATATGTGCCACATTTTCTT
YTTTTYATKGCTGMRTARTATTCCATTGTATRGATRTACCACATTTTNTT	ZNF8	L1PA3	517	566	-	71.7041	9.6e-24	3.6e-19	TTTTTTATGGCTGCATAGTATTCCATGGTGTATATGTGCCACATTTTCTT
YTTTTYATKGCTGMRTARTATTCCATTGTATRGATRTACCACATTTTNTT	ZNF8	L1PA7	517	566	-	71.7041	9.6e-24	3.6e-19	TTTTTTATGGCTGCATAGTATTCCATGGTGTATATGTGCCACATTTTCTT
YTTTTYATKGCTGMRTARTATTCCATTGTATRGATRTACCACATTTTNTT	ZNF8	L1PA4	517	566	-	71.7041	9.6e-24	3.6e-19	TTTTTTATGGCTGCATAGTATTCCATGGTGTATATGTGCCACATTTTCTT
YTTTTYATKGCTGMRTARTATTCCATTGTATRGATRTACCACATTTTNTT	ZNF8	L1PA2	517	566	-	71.7041	9.6e-24	3.6e-19	TTTTTTATGGCTGCATAGTATTCCATGGTGTATATGTGCCACATTTTCTT
YTTTTYATKGCTGMRTARTATTCCATTGTATRGATRTACCACATTTTNTT	ZNF8	L1PA8	517	566	-	71.7041	9.6e-24	3.6e-19	TTTTTTATGGCTGCATAGTATTCCATGGTGTATATGTGCCACATTTTCTT
YTTTTYATKGCTGMRTARTATTCCATTGTATRGATRTACCACATTTTNTT	ZNF8	L1PA5	517	566	-	71.7041	9.6e-24	3.6e-19	TTTTTTATGGCTGCATAGTATTCCATGGTGTATATGTGCCACATTTTCTT
YTTTTYATKGCTGMRTARTATTCCATTGTATRGATRTACCACATTTTNTT	ZNF8	L1HS	5648	5697	-	71.7041	9.6e-24	3.6e-19	TTTTTTATGGCTGCATAGTATTCCATGGTGTATATGTGCCACATTTTCTT
TCTCTCTCTCTCTCTCTCTCTCTCTCTCTCTCTCTCTCTCTCTCTCTCTC	ZNF212	HERVIP10FH	829	878	-	68.2022	1.1e-23	9.42e-18	TCTCTCTCTCCCTCTCTCTCTCTTTCTCTCTCTCTCTCTTCCTCTCTCTC
TTTGYCTTCCAGCTGTRCCTGCTTATTAGGCCCTAGAAACTGCATGCTTT	ZNF708	HERV35I	3193	3242	+	72.1124	1.42e-23	8.77e-18	tttgccttccagctgtgcctgcctattaggccttagaaactgcctgcttt
RGGCATTTAGTGCTATRAATTTYCCTCTWARCACTGCTTTAGCTGYRTCC	ZFP90	L1PB2c	3398	3447	-	71.2	1.5e-23	3.68e-18	AGGCATTTAGGGCTATGAACTTTCCTCTTAGCACCGCCTTTGCTGTATCC
TCTCTCTCTCTCTCTCTCTCTCTCTCTCTCTCTCTCTCTCTCTCTCTCTC	ZNF212	HERVIP10FH	821	870	-	67.4045	1.57e-23	9.42e-18	TCCCTCTCTCTCTCTTTCTCTCTCTCTCTCTTCCTCTCTCTCTCTCTCTC
MTGGCCATMAWSAAMATSTCWSMRKSMYKSWGASATKTTSWTKATGGCCA	ZNF816	MER9	48	97	+	70	1.65e-23	1.02e-17	ctggccataaacaaaatctctgcagcactgtgacatgttcatgatggcca
TCTCTGYCTTTTAATTRGAGTRTTTAGWCCATTTAYATTTAWTGTWATTA	ZNF354B	L1MB3_5	2374	2423	-	69.8182	1.7e-23	2.07e-17	TCTCTGTCTTTTGATTGGAGAGTTTAATCCATTTACATTTAAAGTAATTA
MMRSCMTGYRGAACTGTGAGYCAAWTAAACCTCTTTTYTTT	ZNF766	MSTB	330	370	+	66.1692	1.75e-23	2.24e-17	acagcctgcagaaccgtgagccaattaaacctcttttcttt
YCWCTKCCCRGYMGSSSCKRCYGGGMAGWGRSGMSCCYCWCYKCCCGGMC	ZNF30	SVA_A	1041	1090	-	70.2195	2.02e-23	8.21e-18	TCACTTTCCAGTAGGCGCGGCCGGGCAGAGGCGCCCCTCACCTCCCGGAC
YTSCTKAAGYTGMTWAKCARCTTMAGSARAKTYTSRGSWKASAMAATSRR	ZNF425	L1HS	4118	4167	-	72.2295	2.33e-23	5.76e-18	TTGCTGAAGTTGCTTATCAGCTTAAGGAGATTTTGGGCTGAGACGATGGG
YTSCTKAAGYTGMTWAKCARCTTMAGSARAKTYTSRGSWKASAMAATSRR	ZNF425	L1	4240	4289	-	72.2295	2.33e-23	5.76e-18	TTGCTGAAGTTGCTTATCAGCTTAAGGAGATTTTGGGCTGAGACGATGGG
TGGCTCAYRCCTGTAATCCCAGCWMYTTGGGAGGCTGAGGYRGGAGGATC	ZNF222	Retroposon-1_HS	357	406	-	70.8049	2.66e-23	3.29e-17	TGGCTTGTGCCTGTAGTCCCAGCTACTCGGGAGGCTGAGGCAGGAGAATG
AGARGATATAACAATTVTAAAYATATATGCACCHAACAMYAGAGCWCCMA	ZNF879	L1PB2c	2852	2901	+	68.9342	4.08e-23	5.05e-17	ggaaaatatcacaatcctaaatatatatgcacctaacactggagctccca
TCCCAGSTWCWHGSGAKKCTSWKGCMWSAGMMTCSCKWGWASCTGGGABK	ZNF257	Retroposon-1_HS	341	390	-	66.9694	4.39e-23	5.4e-17	TCCCAGCTACTCGGGAGGCTGAGGCAGGAGAATGGCTTGAACCCGGGAGG
ARRAAGMCCAGAYRTTRGAYTTACTAGACAAAGACTTTAAAWCARCTDTY	ZNF154	L1MB3_5	885	934	+	66.4024	4.54e-23	5.58e-17	aaaaagacctgatggcagatctactagacaaagactttaaaacaactgtc
RTYTGCTGKWSKKCMRCYHCMGMYSCTGWTWSCCWGGSWAWCAGSRKCKG	ZNF93	L1	852	901	-	69.8966	4.59e-23	5.67e-17	GTTTGCTGGAGGTCCACTCCAGACCCTGTTTGCCTGGGTATCAGCAGCGG
TTTGTATTTCTGTGGGATCGGTGGTGATATCCCCTTTATCATTTTTTATT	ZNF382-rep2	L1PREC2	5269	5318	-	69.8171	5.38e-23	1.61e-17	TTTGTATTTCTGTGGGGTCAGTGGTAACATCCCCTTTGTCATTTCTAATT
ATCCDCCYGCCTCRGCCTCCCAAAGTGCTGGGATTACAGGCGTGAGCCAC	ZNF28	Retroposon-1_HS	358	407	+	69.8553	5.79e-23	7.12e-17	attctcctgcctcagcctcccgagtagctgggactacaggcacaagccac
TGTGTGTGTGTGTGTGTGDKKKKKKKKGTGTGTGTGTGTGTGTGTGTGTG	ZNF19	HERV39	3907	3956	+	60.8182	5.89e-23	7.06e-17	tttatgtgtgtgtgtgtgtgtgtgtgtgtgtgtgtgtgtgtgtgtgtgtg
AWTSTGTKYTTKWWCAAKRTGMAMTSAKTKCAYMTTGWWMAARMACASAW	ZNF433	MER11A	338	387	-	70.1184	6.82e-23	4.22e-17	ATTCTGTTCTTTTTCAAGGTGCACTGATTTCATATTGTTCAAACACACAT
CCTGTAATCCCAGCWMYTYGGGAGGCYGAGGCAGGAGRATC	ZFP57-rep2	Retroposon-1_HS	357	397	-	67.7	8.11e-23	1.04e-16	CCTGTAGTCCCAGCTACTCGGGAGGCTGAGGCAGGAGAATG
MMSVAHYSWAATAAGCCYKRGKSTMCTGCAGKASMCYMRGGCTTATTWSR	ZNF808	MER11A	640	689	-	66.5	8.33e-23	8.07e-17	CCCCACCCTAGTAAGCCTGAGGGTACTGCAGGAGACCAGGGCGTATTTCA
CYTCTGCWMKGSCMKWGCAGARGKKMWMYRTGRGGKCWSMRCCCCYRCAS	ZNF550	THE1_I	923	972	-	68.1573	8.43e-23	1.04e-16	CTTCCGCACTGCCCTAGCAGAGGTTCTCCATGAGGGCCCCGCCCCTGCAG
RGGCATTTAGTGCTATRAATTTYCCTCTWARCACTGCTTTAGCTGYRTCC	ZFP90	L1	2973	3022	-	69.08	8.61e-23	1.77e-17	GGGCATTTAGTGCTATAAATTTCCCTCTACACACTGCTTTGAATGTGTCC
KATTRTRAAYMRTGCYACWATAAASAYACRTGYRCAYGTRTSTTTATWGT	ZNF626	L1PA3	403	452	+	69.6966	8.87e-23	6.47e-18	gactataaatcatgctgctataaagacacatgcacacgtatgtttattgc
KATTRTRAAYMRTGCYACWATAAASAYACRTGYRCAYGTRTSTTTATWGT	ZNF626	L1PA2	403	452	+	69.6966	8.87e-23	6.47e-18	gactataaatcatgctgctataaagacacatgcacacgtatgtttattgc
KATTRTRAAYMRTGCYACWATAAASAYACRTGYRCAYGTRTSTTTATWGT	ZNF626	L1HS	5534	5583	+	69.6966	8.87e-23	6.47e-18	gactataaatcatgctgctataaagacacatgcacacgtatgtttattgc
RTYTGCTGKWSKKCMRCYHCMGMYSCTGWTWSCCWGGSWAWCAGSRKCKG	ZNF93	L1	833	882	+	68.9655	1.01e-22	6.28e-17	atccactgttctgcagccaccgctgctgatacccaggcaaacagggtctg
CMCSSAGYCTCGCTSMYDSCTWGCASDKYRRTCTSAGAYYGMWSTGCWAG	ZNF141	L1	389	438	-	65.5455	1.05e-22	1.08e-16	CCCCCAGCCTCGCTGCCGCCTTGCAGTTTGATCTCGGACTGCTGTGCTAG
RGGCATTTAGTGCTATRAATTTYCCTCTWARCACTGCTTTAGCTGYRTCC	ZFP90	L1HS	2851	2900	-	68.8133	1.07e-22	1.87e-17	AGGCATTTAGTGCTATAAATTTCCCTCTACACACTGCTTTGAATGCGTCC
RRGKTDRRAGHRGARGTTKAAKAGGHGAAAGAARRRRARDA	ZNF681	LTR9A1	603	643	-	54.3421	1.07e-22	1.31e-16	AGGTTAAGAGCGGAAGTTTAATAGGCGAAAGAAAGAGAAGA
CCSGWCCGGGMGGSWGGYSGGGSGGKSRGCCSMCCSCCCSRCCWSCCKCC	ZNF334	SVA_A	997	1046	-	66.102	1.14e-22	1.72e-17	CCGGACAGGGCGGCTGGCCGGGCGGGGGGCTGACCCCCCCACCTCCCTCC
YTTTTYATKGCTGMRTARTATTCCATTGTATRGATRTACCACATTTTNTT	ZNF8	L1MC2	517	566	-	68.8776	1.24e-22	4.51e-18	CTTTTTATCGCTGAATAATATTCCATTGTATGGATGTACCACAGTTTGTT
MMSVAHYSWAATAAGCCYKRGKSTMCTGCAGKASMCYMRGGCTTATTWSR	ZNF808	MER11A	634	683	+	66.1531	1.3e-22	8.07e-17	aaggactgaaatacgccctggtctcctgcagtaccctcaggcttactagg
CMCSSAGYCTCGCTSMYDSCTWGCASDKYRRTCTSAGAYYGMWSTGCWAG	ZNF141	L1HS	388	437	-	65.1364	1.75e-22	1.08e-16	CCCCCAGCCTCGTTGCCGCCTTGCAGTTTGATCTCAGACTGCTGTGCTAG
TYMKMWTSMYGSCRSSAKGTAARARGYRCYTYTYACMTSSYGSCRKSAWK	ZNF100	THE1A	203	252	+	63.4394	1.84e-22	2.26e-16	tcctcttgccgccgccatgtaagaagtgcctttcgcctcccgccatgatt
KATTRTRAAYMRTGCYACWATAAASAYACRTGYRCAYGTRTSTTTATWGT	ZNF626	L1PREC1	5967	6016	+	68.6067	1.89e-22	1.3e-17	gaatataaatcattctactataaagacacatgcacacgtatgtttattgc
TCTCTCTCTCTCTCTCTCTCTCTCTCTCTCTCTCTCTCTCTCTCTCTCTC	ZNF212	HERVIP10FH	827	876	-	61.382	2.05e-22	6.2e-17	TCTCTCTCCCTCTCTCTCTCTTTCTCTCTCTCTCTCTTCCTCTCTCTCTC
RATGRTARWKKGKATWTCWSYRSSRWYSSYRSWGAWATMCMMWYTAYCAT	ZNF382	L1PREC1	3603	3652	+	64.7818	2.21e-22	1.36e-16	aatgataaaggggatatcaccactgaccccacagaaatacaaactaccat
TCTCTCTCTCTCTCTCTCTCTCTCTCTCTCTCTCTCTCTCTCTCTCTCTC	ZNF212	HERVIP10FH	825	874	-	60.8539	2.56e-22	6.2e-17	TCTCTCCCTCTCTCTCTCTTTCTCTCTCTCTCTCTTCCTCTCTCTCTCTC
TCTCTCTCTCTCTCTCTCTCTCTCTCTCTCTCTCTCTCTCTCTCTCTCTC	ZNF212	HERVIP10FH	817	866	-	60.8315	2.59e-22	6.2e-17	TCTCTCTCTCTTTCTCTCTCTCTCTCTTCCTCTCTCTCTCTCTCTCTCTT
YYKGGGCTWAGCCHRGRASSSTYCTTGGCTWHGCCCMRRWW	ZNF682	MER66A	412	452	-	59.2828	2.69e-22	1.73e-16	TTGGGGCTTAGCCCGGGAGGGTTCTTGGCTTCGCCCAGGAA
YYKGGGCTWAGCCHRGRASSSTYCTTGGCTWHGCCCMRRWW	ZNF682	MER66B	420	460	-	59.2828	2.69e-22	1.73e-16	TTGGGGCTTAGCCCGGGAGGGTTCTTGGCTTCGCCCAGGAA
CCSGWCCGGGMGGSWGGYSGGGSGGKSRGCCSMCCSCCCSRCCWSCCKCC	ZNF334	SVA_A	772	821	-	64.1837	2.7e-22	3.61e-17	CCGGACGGGGCGGCTGGCCGGGCTGGGGGCTGACCCCCCCACCTCCCTCC
ARMMSMYYYTYYCMTCMYAGGCCTVGAGGCCTRKGAKGRRARRRKSKKYT	ZNF675	THE1_I	614	663	+	65.2241	2.79e-22	3.38e-16	ggcagcccctcccatcacaggcccggaggcctaggaggaaaaaatggttt
YTTTTYATKGCTGMRTARTATTCCATTGTATRGATRTACCACATTTTNTT	ZNF8	L1ME2	517	566	-	67.7857	3.03e-22	1.07e-17	CTTTTTATTGCTGAGTAGTATTCCATTGTATGAATATACCACAGTTTGTT
YTTTTYATKGCTGMRTARTATTCCATTGTATRGATRTACCACATTTTNTT	ZNF8	L1MB3	517	566	-	67.5612	3.62e-22	1.18e-17	CTTTTTAAGGCTGAATAATATTCCATTGTATGTATATACCACATTTTGTT
YTTTTYATKGCTGMRTARTATTCCATTGTATRGATRTACCACATTTTNTT	ZNF8	L1MB2	517	566	-	67.5612	3.62e-22	1.18e-17	CTTTTTAAGGCTGAATAATATTCCATTGTATGTATATACCACATTTTGTT
YTTTTYATKGCTGMRTARTATTCCATTGTATRGATRTACCACATTTTNTT	ZNF8	L1MB4	517	566	-	67.5612	3.62e-22	1.18e-17	CTTTTTAAGGCTGAATAATATTCCATTGTATGTATATACCACATTTTGTT
KGWSGCSSAGGYTGSAGTGMRSYGRSAYSRTSYCRSYKCACTSCARCCTS	ZNF287	Retroposon-1_HS	296	345	-	65.0286	3.75e-22	4.62e-16	GGAGGTGGAGGTTGCAGTGAGCCGAGATCGCACCACTGCACTCCAGCCTG
WTTKYYMGRSMMCAMRGGMAGWCARMCMTWAKGKYTGWCTKCCYKYGKKS	ZNF33A-rep2	MER11A	394	443	+	66.1974	4.55e-22	5.61e-16	gattttagggaacaagggaagacaaccataaggtctgactgcctgcaggg
TGTGTGTGTGTGTGTGTGDKKKKKKKKGTGTGTGTGTGTGTGTGTGTGTG	ZNF19	HERV39	3911	3960	+	59.2468	4.85e-22	2.9e-16	tgtgtgtgtgtgtgtgtgtgtgtgtgtgtgtgtgtgtgtgtgtgtgtatt
YTTTTYATKGCTGMRTARTATTCCATTGTATRGATRTACCACATTTTNTT	ZNF8	L1MB1	517	566	-	67.1633	4.95e-22	1.57e-17	TTTTTTAAGGCTGAATAATATTCCATTGTATGTATATACCACATTTTCTT
YTTTTYATKGCTGMRTARTATTCCATTGTATRGATRTACCACATTTTNTT	ZNF8	L1MA8	517	566	-	67.0714	5.32e-22	1.65e-17	TTTTTTAAGGCTGAATAGTATTCCATTGTGTATATGTACCACATTTTCTT
AAKTGAYATYRTGTSCYTCYTRRTRYRWYRYAYYRRGARGSACAYRAYRT	HKR1	L1MC4	2110	2159	+	60.9634	5.81e-22	7.16e-16	aatcgacatcatgtgcctcctgatatgatgcactgagaaggacacaacat
TCCCAGSTWCWHGSGAKKCTSWKGCMWSAGMMTCSCKWGWASCTGGGABK	ZNF257	Retroposon-1_HS	343	392	+	64.5612	6.1e-22	3.76e-16	tcccgggttcaagccattctcctgcctcagcctcccgagtagctgggact
CYTCTGCWMKGSCMKWGCAGARGKKMWMYRTGRGGKCWSMRCCCCYRCAS	ZNF550	THE1_I	950	999	+	65.8652	6.93e-22	4.29e-16	cctctgctagggcagtgcggaagggaaatgtggggtcggagcccccacac
RARATSWGRWRGRWKYAWMAGSGGWWWCCSCTKWTRMWYCYWYCWSATYT	ZNF100-rep2	THE1A	154	203	-	63.0545	7.74e-22	8.77e-16	AAAATGAGGAAGAAGCAAAAGCGGAAACCCCTGATAAACCCATCAGATCT
RAGDTGBKRHCAKTGGGGGAARCTGGRTGAAGRGYAM	ZNF529	L1MD1	857	893	+	52.1224	8.05e-22	1.03e-15	aagatgttaccattgggggaagctggatgaagggtac
YTTTTYATKGCTGMRTARTATTCCATTGTATRGATRTACCACATTTTNTT	ZNF8	L1MA7	517	566	-	66.4796	8.37e-22	2.53e-17	TTTTTTAAGGCTGAATAGTATTCCATTGTGTATATATACCACATTTTCTT
MRGSSKRGRKTGCAGTGRSSCGAKMTCGSSYCACTGCAMYCYMSSCYKSS	ZNF182	Retroposon-1_HS	296	345	+	64.055	9.48e-22	1.17e-15	caggctggagtgcagtggtgcgatctcggctcactgcaacctccacctcc
CCTTYRYTTWTGAARGWTAGTTTKGCTGGGTATRAAATTCTRGGTTGAMA	ZFP1	L1PREC2	3839	3888	-	65.4944	1.02e-21	3.1e-16	CCTTCGCTTAGGAAGCTTAGTTTGGCTGGATATGAAATTCTTGGTTGAAG
MSTCCCRGSTWCWCGSGAKKCTSMKGCMKSAGMMTCSCKWGWASCYGGGA	ZNF616	Retroposon-1_HS	341	390	+	64.8	1.02e-21	6.32e-16	cctcccgggttcaagccattctcctgcctcagcctcccgagtagctggga
AKMAWDTCTTKYMVRGMYRRKCWARTGSTRABRRAWTYYVTYASCAYTWG	ZNF337	L1M2_5	2547	2596	-	58.5571	1.02e-21	1.26e-15	AGCATTTCTTGTAGGGCCGGTCTAGTGGTGATGAATTCCCTCAGCTTTTG
YTTTTYATKGCTGMRTARTATTCCATTGTATRGATRTACCACATTTTNTT	ZNF8	L1PB2c	6195	6244	-	65.9694	1.23e-21	3.62e-17	CTTTTTATGGCTGAGTAGTATTCCATCGTATATATATACCACAGTTTCTT
SWMYYCYWTYRARAAGTGKSYGWWSRWSWYSWWCRSMCACTTYTYRAWRG	ZNF84	L1PA3	59	108	-	63.8077	1.37e-21	5.16e-16	GTCTTCTTTTGAGAAGTGTCTGTTCATGTCCTTCGCCCACTTTTTGATGG
SWMYYCYWTYRARAAGTGKSYGWWSRWSWYSWWCRSMCACTTYTYRAWRG	ZNF84	L1PA2	59	108	-	63.8077	1.37e-21	5.16e-16	GTCTTCTTTTGAGAAGTGTCTGTTCATGTCCTTCGCCCACTTTTTGATGG
SWMYYCYWTYRARAAGTGKSYGWWSRWSWYSWWCRSMCACTTYTYRAWRG	ZNF84	L1HS	5190	5239	-	63.8077	1.37e-21	5.16e-16	GTCTTCTTTTGAGAAGTGTCTGTTCATGTCCTTCGCCCACTTTTTGATGG
RARATSWGRWRGRWKYAWMAGSGGWWWCCSCTKWTRMWYCYWYCWSATYT	ZNF100-rep2	THE1A	153	202	+	62.5636	1.43e-21	8.77e-16	gagatctgatgggtttatcaggggtttccgcttttgcttcttcctcattt
NTTBNSYRGKTMCCKMRTTCTTSTYSGRYRYCSRASAAGAAYKMGGKAM	ZNF680	MER52A	1159	1207	-	56.1552	1.52e-21	1.85e-15	ATTCGGTGGGTCCCGAGTTCTTGTCCCACGTCCAGGAAGAATGAGGTAC
CWCTTCCCRGMCGSSATSSCRKCYRGGAAGWGRSGMKCSTCWCTKCCCRG	ZNF611	SVA_A	1080	1129	-	65.4655	1.73e-21	1.46e-15	CACCTCCCAGACGGGGTGGTGGCCGGGCAGAGGGGCTCCTCACTTTCCAG
CCTTYRYTTWTGAARGWTAGTTTKGCTGGGTATRAAATTCTRGGTTGAMA	ZFP1	L1	1855	1904	-	64.7978	1.81e-21	4.41e-16	CCTTCGCTTATGAAGCTTAGTTTGGCTGGATATGAAATTCTGGGTCGAAA
YTTTTYATKGCTGMRTARTATTCCATTGTATRGATRTACCACATTTTNTT	ZNF8	L1MA9	517	566	-	65.2653	2.05e-21	5.92e-17	TTTTTTAAGGCTGAATAATATTCCATTGTGTATATATACCACATTTTCTT
TCTCTCTCTCTCTCTCTCTCTCTCTCTCTCTCTCTCTCTCTCTCTCTCTC	ZNF212	HERVIP10FH	819	868	-	55.6404	2.08e-21	3.24e-16	CCTCTCTCTCTCTTTCTCTCTCTCTCTCTTCCTCTCTCTCTCTCTCTCTC
TCTCTCTCTCTCTCTCTCTCTCTCTCTCTCTCTCTCTCTCTCTCTCTCTC	ZNF212	HERVIP10FH	823	872	-	55.6292	2.09e-21	3.24e-16	TCTCCCTCTCTCTCTCTTTCTCTCTCTCTCTCTTCCTCTCTCTCTCTCTC
TCTCTCTCTCTCTCTCTCTCTCTCTCTCTCTCTCTCTCTCTCTCTCTCTC	ZNF212	HERVIP10FH	831	880	-	55.5506	2.16e-21	3.24e-16	TCTCTCTCTCTCCCTCTCTCTCTCTTTCTCTCTCTCTCTCTTCCTCTCTC
YCWCTKCCCRGYMGSSSCKRCYGGGMAGWGRSGMSCCYCWCYKCCCGGMC	ZNF30	SVA_A	835	884	+	58.8293	2.27e-21	6.9e-16	cctctgcccggccgcccctactgggaagtgaggagccactttgcccggcc
YTTTTYATKGCTGMRTARTATTCCATTGTATRGATRTACCACATTTTNTT	ZNF8	L1MC1	517	566	-	65.0612	2.38e-21	6.69e-17	CTTTTTAGTGCTGAATAATATTCCATTGTCTGGATGTACCACAGTTTATT
MRGSSKRGRKTGCAGTGRSSCGAKMTCGSSYCACTGCAMYCYMSSCYKSS	ZNF182	Retroposon-1_HS	294	343	-	63.0642	2.51e-21	1.54e-15	AGGTGGAGGTTGCAGTGAGCCGAGATCGCACCACTGCACTCCAGCCTGGT
SWMYYCYWTYRARAAGTGKSYGWWSRWSWYSWWCRSMCACTTYTYRAWRG	ZNF84	L1PA2	54	103	+	63.4808	2.51e-21	5.16e-16	caaccccatcaaaaagtgggcgaaggacatgaacagacacttctcaaaag
SWMYYCYWTYRARAAGTGKSYGWWSRWSWYSWWCRSMCACTTYTYRAWRG	ZNF84	L1PA3	54	103	+	63.4808	2.51e-21	5.16e-16	caaccccatcaaaaagtgggcgaaggacatgaacagacacttctcaaaag
SWMYYCYWTYRARAAGTGKSYGWWSRWSWYSWWCRSMCACTTYTYRAWRG	ZNF84	L1HS	5185	5234	+	63.4808	2.51e-21	5.16e-16	caaccccatcaaaaagtgggcgaaggacatgaacagacacttctcaaaag
ARMMSMYYYTYYCMTCMYAGGCCTVGAGGCCTRKGAKGRRARRRKSKKYT	ZNF675	THE1_I	614	663	-	62.931	2.51e-21	1.52e-15	AAACCATTTTTTCCTCCTAGGCCTCCGGGCCTGTGATGGGAGGGGCTGCC
GTRAYTGYKSTTCYCWSTRTKWSAKMTSWMAYASWGRGAASMGCARTYAC	ZNF302	HERVL	1383	1432	+	64.3816	2.56e-21	1.59e-15	gtaattgctcttctctgtatgtcagatctaacggtgggaaccgcagtcac
TCTCTGYCTTTTAATTRGAGTRTTTAGWCCATTTAYATTTAWTGTWATTA	ZNF354B	L1M4B	3418	3467	-	64.0606	2.95e-21	1.79e-15	TCTCTGCCTTTTGATTGGATTGTTTAATCCATTCACATTTAATGTTATTA
YSYCASMAYCATGKMAGRAGKKSMWWKSMMCTYCYKMCATGRTKSTGRSR	ZNF100-rep3	THE1A	209	258	+	62.7121	3.41e-21	4.21e-15	tgccgccgccatgtaagaagtgcctttcgcctcccgccatgattctgagg
CWCTTCCCRGMCGSSATSSCRKCYRGGAAGWGRSGMKCSTCWCTKCCCRG	ZNF611	SVA_A	426	475	+	64.3621	3.55e-21	1.46e-15	ctctgcccggccgccaccccgtctgggaagtgaggagtgtctccgcctgg
YTSCTKAAGYTGMTWAKCARCTTMAGSARAKTYTSRGSWKASAMAATSRR	ZNF425	L1PREC1	4551	4600	-	63.8525	3.77e-21	7.75e-16	TTGCTGAAGTTGCTTATCAGCTTAAGGAGTTTTTGGGCTGAGATGATGGG
TGTGTGTGTGTGTGTGTGDKKKKKKKKGTGTGTGTGTGTGTGTGTGTGTG	ZNF19	HERV39	3909	3958	+	57.5974	3.84e-21	1.53e-15	tatgtgtgtgtgtgtgtgtgtgtgtgtgtgtgtgtgtgtgtgtgtgtgta
CMCSSAGCCTCGCTSMYTSCTWGCASWKYRRTCTSAGAYYRMWSTGCWAG	ZNF649	L1	389	438	-	63.9138	4.3e-21	1.77e-15	CCCCCAGCCTCGCTGCCGCCTTGCAGTTTGATCTCGGACTGCTGTGCTAG
YTSCWDRYKGKWWTSYAAAGTGGTWSWACCABTTTRSAWWMCMRYYWGSA	ZNF81	L1PB1	283	332	-	56.5077	4.33e-21	4.21e-15	CTCCACACTGTTTTCCATAGTGGTTGTACTAGTTTACATTCCCACCAGCA
GWSGCSSAGGYTGSAGTGMRSTGRSRYVATSYCRSYKCACTSCARCCTSS	ZNF585A	Retroposon-1_HS	295	344	-	62.7714	4.54e-21	5.62e-15	GAGGTGGAGGTTGCAGTGAGCCGAGATCGCACCACTGCACTCCAGCCTGG
CWCTTCCCRGMCGSSATSSCRKCYRGGAAGWGRSGMKCSTCWCTKCCCRG	ZNF611	Retroposon-1_HS	1407	1456	+	63.9655	4.56e-21	1.46e-15	cacttcccagacggtggggcagccgggcagaggcgctcctcacttcccag
CWCTTCCCRGMCGSSATSSCRKCYRGGAAGWGRSGMKCSTCWCTKCCCRG	ZNF611	Retroposon-1_HS	1090	1139	+	63.8793	4.82e-21	1.46e-15	cacttcccagacagggcggtggccaggcagaggcgctcctcacttcccag
CMCSSAGCCTCGCTSMYTSCTWGCASWKYRRTCTSAGAYYRMWSTGCWAG	ZNF649	L1HS	388	437	-	63.2414	6.56e-21	2.02e-15	CCCCCAGCCTCGTTGCCGCCTTGCAGTTTGATCTCAGACTGCTGTGCTAG
YTSCWDRYKGKWWTSYAAAGTGGTWSWACCABTTTRSAWWMCMRYYWGSA	ZNF81	L1PB2	283	332	-	56.2	6.9e-21	4.21e-15	CTCCATACTGTTTTCCATAGTGGTTGTACTAGTTTACATTCCCACCAGCA
NTTBNSYRGKTMCCKMRTTCTTSTYSGRYRYCSRASAAGAAYKMGGKAM	ZNF680	MER52A	1150	1198	+	55.3103	7.69e-21	4.27e-15	cttgtccgcgtacctcattcttcctggacgtgggacaagaactcgggac
AKMAWDTCTTKYMVRGMYRRKCWARTGSTRABRRAWTYYVTYASCAYTWG	ZNF337	L1M2_5	2526	2575	+	57.2857	7.75e-21	4.78e-15	ataaagtctttcccagacaagcaaaagctgagggaattcatcaccactag
TGTGTGTGTGTGTGTGTGDKKKKKKKKGTGTGTGTGTGTGTGTGTGTGTG	ZNF19	HERV39	3913	3962	+	56.987	8e-21	2.4e-15	tgtgtgtgtgtgtgtgtgtgtgtgtgtgtgtgtgtgtgtgtgtgtatttt
SWMYYCYWTYRARAAGTGKSYGWWSRWSWYSWWCRSMCACTTYTYRAWRG	ZNF84	L1PA14	59	108	-	62.3077	8.3e-21	5.96e-16	GTCTTCTTTTGAGAAGTGTCTGTTCATGTCCTTTGCCCACTTTTTAATGG
SWMYYCYWTYRARAAGTGKSYGWWSRWSWYSWWCRSMCACTTYTYRAWRG	ZNF84	L1PA12	59	108	-	62.3077	8.3e-21	5.96e-16	GTCTTCTTTTGAGAAGTGTCTGTTCATGTCCTTTGCCCACTTTTTAATGG
SWMYYCYWTYRARAAGTGKSYGWWSRWSWYSWWCRSMCACTTYTYRAWRG	ZNF84	L1PA15	59	108	-	62.3077	8.3e-21	5.96e-16	GTCTTCTTTTGAGAAGTGTCTGTTCATGTCCTTTGCCCACTTTTTAATGG
SWMYYCYWTYRARAAGTGKSYGWWSRWSWYSWWCRSMCACTTYTYRAWRG	ZNF84	L1PA11	59	108	-	62.3077	8.3e-21	5.96e-16	GTCTTCTTTTGAGAAGTGTCTGTTCATGTCCTTTGCCCACTTTTTAATGG
SWMYYCYWTYRARAAGTGKSYGWWSRWSWYSWWCRSMCACTTYTYRAWRG	ZNF84	L1PA13	59	108	-	62.3077	8.3e-21	5.96e-16	GTCTTCTTTTGAGAAGTGTCTGTTCATGTCCTTTGCCCACTTTTTAATGG
SWMYYCYWTYRARAAGTGKSYGWWSRWSWYSWWCRSMCACTTYTYRAWRG	ZNF84	L1PA16	59	108	-	62.3077	8.3e-21	5.96e-16	GTCTTCTTTTGAGAAGTGTCTGTTCATGTCCTTTGCCCACTTTTTAATGG
CCSGWCCGGGMGGSWGGYSGGGSGGKSRGCCSMCCSCCCSRCCWSCCKCC	ZNF334	SVA_A	948	997	-	55.8776	8.87e-21	1.06e-15	CCGGACGGGGCGGCTGGCTGGGCGGGGGGCTGATCCCCCCACCTCCCTCC
YTSCTKAAGYTGMTWAKCARCTTMAGSARAKTYTSRGSWKASAMAATSRR	ZNF425	L1PREC2	6245	6294	+	62.3279	8.89e-21	1.57e-15	ctccttcagctgataaacaacttcagcaaagtttcaggatacaaaatcaa
BATTGGBYYRGSNKKGGKCAYRTGMCCMWMBCTRRVCCAAT	ZNF621	MLT1K	203	243	-	49.0854	9.03e-21	1.16e-14	CATTGGCCCAGCTTGGGTCACGTGCCCATCCCTGAACCAAT
SWMYYCYWTYRARAAGTGKSYGWWSRWSWYSWWCRSMCACTTYTYRAWRG	ZNF84	L1PA4	59	108	-	62.2308	9.07e-21	5.96e-16	GTCTTCTTTTGAGAAGTGTCTGTTCATATCCTTCGCCCACTTTTTGATGG
SWMYYCYWTYRARAAGTGKSYGWWSRWSWYSWWCRSMCACTTYTYRAWRG	ZNF84	L1PA7	59	108	-	62.2308	9.07e-21	5.96e-16	GTCTTCTTTTGAGAAGTGTCTGTTCATATCCTTCGCCCACTTTTTGATGG
SWMYYCYWTYRARAAGTGKSYGWWSRWSWYSWWCRSMCACTTYTYRAWRG	ZNF84	L1PA8	59	108	-	62.2308	9.07e-21	5.96e-16	GTCTTCTTTTGAGAAGTGTCTGTTCATATCCTTCGCCCACTTTTTGATGG
SWMYYCYWTYRARAAGTGKSYGWWSRWSWYSWWCRSMCACTTYTYRAWRG	ZNF84	L1PREC2	7296	7345	-	62.2308	9.07e-21	5.96e-16	GTCTTCTTTTGAAAAGTGTCTGTTCATGTCCTTTGCCCACTTTTTAATGG
YYKGGGCTWAGCCHRGRASSSTYCTTGGCTWHGCCCMRRWW	ZNF682	MER66C	475	515	-	57.7374	9.27e-21	3.98e-15	TTGGGGCTTAGCCCAGGAGGGTTCTTGGCTTTACCCAGGAA
CWCTTCCCRGMCGSSATSSCRKCYRGGAAGWGRSGMKCSTCWCTKCCCRG	ZNF611	Retroposon-1_HS	1072	1121	-	62.7931	9.43e-21	2.28e-15	CTCTGCCTGGCCACCGCCCTGTCTGGGAAGTGAGGAGCGCCTCTGCCCAG
NTTBNSYRGKTMCCKMRTTCTTSTYSGRYRYCSRASAAGAAYKMGGKAM	ZNF680	MER52B	1154	1202	-	55.1379	1.05e-20	4.27e-15	ATTCGGTGGGTCCCGAGTTCTTGTCCTGCGTCCAGGAAGAATGAGGTAC
SWMYYCYWTYRARAAGTGKSYGWWSRWSWYSWWCRSMCACTTYTYRAWRG	ZNF84	L1PA8	54	103	+	62.0577	1.11e-20	5.96e-16	caaccccatcaaaaagtgggcgaaggatatgaacagacacttctcaaaag
SWMYYCYWTYRARAAGTGKSYGWWSRWSWYSWWCRSMCACTTYTYRAWRG	ZNF84	L1PA7	54	103	+	62.0577	1.11e-20	5.96e-16	caaccccatcaaaaagtgggcgaaggatatgaacagacacttctcaaaag
SWMYYCYWTYRARAAGTGKSYGWWSRWSWYSWWCRSMCACTTYTYRAWRG	ZNF84	L1PA4	54	103	+	62.0577	1.11e-20	5.96e-16	caaccccatcaaaaagtgggcgaaggatatgaacagacacttctcaaaag
RATGRTARWKKGKATWTCWSYRSSRWYSSYRSWGAWATMCMMWYTAYCAT	ZNF382	L1HS	3171	3220	-	61.1636	1.19e-20	4.85e-15	GATGGTAGTTTGTATTTCTGTGGGATCGGTGGTGATATCCCCTTTATCAT
TCTCTGYCTTTTAATTRGAGTRTTTAGWCCATTTAYATTTAWTGTWATTA	ZNF354B	L1	2138	2187	-	62.2929	1.19e-20	4.81e-15	TCTGTGTCTTTTAATTGGAGCATTTAGCCCATTTACATTTAAAGTTAATA
CMCSSAGYCTCGCTSMYDSCTWGCASDKYRRTCTSAGAYYGMWSTGCWAG	ZNF141	L1HS	369	418	+	61.197	1.2e-20	4.95e-15	cacggaatctcgctgattgctagcacagcagtctgagatcaaactgcaag
SWMYYCYWTYRARAAGTGKSYGWWSRWSWYSWWCRSMCACTTYTYRAWRG	ZNF84	L1PA15	54	103	+	61.9808	1.21e-20	5.96e-16	caaccccattaaaaagtgggcaaaggacatgaacagacacttctcaaaag
SWMYYCYWTYRARAAGTGKSYGWWSRWSWYSWWCRSMCACTTYTYRAWRG	ZNF84	L1PA16	54	103	+	61.9808	1.21e-20	5.96e-16	caaccccattaaaaagtgggcaaaggacatgaacagacacttctcaaaag
SWMYYCYWTYRARAAGTGKSYGWWSRWSWYSWWCRSMCACTTYTYRAWRG	ZNF84	L1PA13	54	103	+	61.9808	1.21e-20	5.96e-16	caaccccattaaaaagtgggcaaaggacatgaacagacacttctcaaaag
SWMYYCYWTYRARAAGTGKSYGWWSRWSWYSWWCRSMCACTTYTYRAWRG	ZNF84	L1PA14	54	103	+	61.9808	1.21e-20	5.96e-16	caaccccattaaaaagtgggcaaaggacatgaacagacacttctcaaaag
SWMYYCYWTYRARAAGTGKSYGWWSRWSWYSWWCRSMCACTTYTYRAWRG	ZNF84	L1PA11	54	103	+	61.9808	1.21e-20	5.96e-16	caaccccattaaaaagtgggcaaaggacatgaacagacacttctcaaaag
SWMYYCYWTYRARAAGTGKSYGWWSRWSWYSWWCRSMCACTTYTYRAWRG	ZNF84	L1PA12	54	103	+	61.9808	1.21e-20	5.96e-16	caaccccattaaaaagtgggcaaaggacatgaacagacacttctcaaaag
SWMYYCYWTYRARAAGTGKSYGWWSRWSWYSWWCRSMCACTTYTYRAWRG	ZNF84	L1PREC2	7291	7340	+	61.8654	1.36e-20	6.48e-16	caaccccattaaaaagtgggcaaaggacatgaacagacacttttcaaaag
TCTCTCTCTCTCTCTCTCTCTCTCTCTCTCTCTCTCTCTCTCTCTCTCTC	ZNF212	HERVIP10FH	837	886	-	50.6966	1.38e-20	1.83e-15	TCTTTGTCTCTCTCTCTCCCTCTCTCTCTCTTTCTCTCTCTCTCTCTTCC
AGRGAGRGAGRGAGRGAGRGAGRGAGRGAGRGAGRGAGRGA	ZNF169-rep2	HERVIP10FH	840	880	+	60.4857	1.4e-20	9.14e-15	agagagagagagagaaagagagagagagggagagagagaga
AGRGAGRGAGRGAGRGAGRGAGRGAGRGAGRGAGRGAGRGA	ZNF169-rep2	HERVIP10FH	824	864	+	60.4	1.52e-20	9.14e-15	agagagagagagaggaagagagagagagagaaagagagaga
YTTTTYATKGCTGMRTARTATTCCATTGTATRGATRTACCACATTTTNTT	ZNF8	L1ME3	517	566	-	62.2245	1.64e-20	4.51e-16	CTTTTTATTGCTGTGTAGTATTCCATTGTATGAATATACCACAATTTGTT
AAKTGAYATYRTGTSCYTCYTRRTRYRWYRYAYYRRGARGSACAYRAYRT	HKR1	L1MC4	2115	2164	-	58.3171	1.88e-20	1.16e-14	AAGTGATGTTGTGTCCTTCTCAGTGCATCATATCAGGAGGCACATGATGT
CWCTTCCCRGMCGSSATSSCRKCYRGGAAGWGRSGMKCSTCWCTKCCCRG	ZNF611	Retroposon-1_HS	1329	1378	+	61.5345	2e-20	4.04e-15	cacttcccagacagggcgggggccgggcagaggcgctcctcactgcccag
GATTTGYRTATGTTGAACCADCCTTGCATTCCWGGRATRAAKCCCACTTG	ZNF324	L1PB2c	4221	4270	-	61.6707	2.02e-20	5e-15	GACTTGCGTATGTTAAACCATCCCTGCATCCCTGGTATGAAACCCACTTG
YCWCTKCCCRGYMGSSSCKRCYGGGMAGWGRSGMSCCYCWC	ZNF641	SVA_A	825	865	-	63.36	2.16e-20	2.75e-14	TCACTTCCCAGTAGGGGCGGCCGGGCAGAGGCGCCCCTCAC
CTGARYAKTWKRWSYCMACWGTKGRSWYMWAMTRYTCAGWA	ZNF627	TIGGER1	1252	1292	-	55.6273	2.29e-20	2.94e-14	CTGAGCAGTAGGTCTCAACAGTGGGCTTAAAATATTCAGTA
CYRGGYRTGGTGGCTCACACCTGTAATCCCAGCACTTTGGGAGGCYGAGG	ZNF506	Retroposon-1_HS	367	416	-	60.3231	2.36e-20	2.93e-14	GCGGGCATGGTGGCTTGTGCCTGTAGTCCCAGCTACTCGGGAGGCTGAGG
TYMKMWTSMYGSCRSSAKGTAARARGYRCYTYTYACMTSSYGSCRKSAWK	ZNF100	THE1A	207	256	-	59.5909	2.64e-20	1.62e-14	TCAGAATCATGGCGGGAGGCGAAAGGCACTTCTTACATGGCGGCGGCAAG
RAGDTGBKRHCAKTGGGGGAARCTGGRTGAAGRGYAM	ZNF529	L1MD2	990	1026	+	50.9286	2.9e-20	1.86e-14	aagatgttaccattgggggaaactgggtgaagggtac
YTTTTYATKGCTGMRTARTATTCCATTGTATRGATRTACCACATTTTNTT	ZNF8	L1ME4A	517	566	-	61.3163	2.92e-20	7.87e-16	TTTTTAATGGCTGCATAATATTCCATTGTATGGATGTACCATAATTTATT
CWCTTCCCRGMCGSSATSSCRKCYRGGAAGWGRSGMKCSTCWCTKCCCRG	ZNF611	Retroposon-1_HS	1311	1360	-	60.6897	3.27e-20	5.66e-15	CTCTGCCCGGCCCCCGCCCTGTCTGGGAAGTGACGAGCGCCTCTGCCCAG
GSCCTGCCYSCMKMKGTRGASTCYACMKMKGSRGGCAGGSC	ZNF765	L1HS	525	565	+	60.764	3.49e-20	2.22e-14	ggcctgcctgcctctgtaggctccacctctgggggcagggc
GSCCTGCCYSCMKMKGTRGASTCYACMKMKGSRGGCAGGSC	ZNF765	L1	526	566	+	60.764	3.49e-20	2.22e-14	ggcctgcctgcctctgtaggctccacctctgggggcagggc
SWMYYCYWTYRARAAGTGKSYGWWSRWSWYSWWCRSMCACTTYTYRAWRG	ZNF84	L1PA6	59	108	-	60.4615	3.71e-20	1.58e-15	GTCTTCTTTTGAGAAGTGTCTGTTCATATCCTTTGCCCACTTTTTGATGG
SWMYYCYWTYRARAAGTGKSYGWWSRWSWYSWWCRSMCACTTYTYRAWRG	ZNF84	L1	5312	5361	-	60.4615	3.71e-20	1.58e-15	GTCTTCTTTTGAGAAGTGTCTGTTCATATCCTTTGCCCACTTTTTGATGG
SWMYYCYWTYRARAAGTGKSYGWWSRWSWYSWWCRSMCACTTYTYRAWRG	ZNF84	L1PREC1	5623	5672	-	60.4615	3.71e-20	1.58e-15	GTCTTCTTTTGAGAAGTGTCTGTTCATATCCTTTGCCCACTTTTTGATGG
TCTCTGYCTTTTAATTRGAGTRTTTAGWCCATTTAYATTTAWTGTWATTA	ZNF354B	L1HS	2016	2065	-	60.7475	3.79e-20	1.15e-14	TCTGTGTCTTTTAATTGCAGAATTTAGTCCATTTATATTTAAAGTTAATA
CMRGWSSKGSSCGAAAYTWMAWTWGCWAWTKWARTTTCGSSCMSSHCYTG	ZNF525	MER11C	718	767	-	60.3333	3.89e-20	4.06e-14	CAGGACCGAGGCGAAATTAAAATTGCTAATGAAGTTTCGGGCACCATTGT
SWMYYCYWTYRARAAGTGKSYGWWSRWSWYSWWCRSMCACTTYTYRAWRG	ZNF84	L1PA6	54	103	+	60.3269	4.17e-20	1.61e-15	caaccccatcaaaaagtgggcaaaggatatgaacagacacttctcaaaag
SWMYYCYWTYRARAAGTGKSYGWWSRWSWYSWWCRSMCACTTYTYRAWRG	ZNF84	L1	5307	5356	+	60.3269	4.17e-20	1.61e-15	caaccccatcaaaaagtgggcaaaggatatgaacagacacttctcaaaag
SWMYYCYWTYRARAAGTGKSYGWWSRWSWYSWWCRSMCACTTYTYRAWRG	ZNF84	L1PREC1	5618	5667	+	60.3269	4.17e-20	1.61e-15	caaccccatcaaaaagtgggcaaaggatatgaacagacacttctcaaaag
WRAARRAWARWTTKKCWRSMWAKAATATTMTWKSYWGMMARWYTWTYYTT	ZNF136	L1M2_5	3172	3221	-	51.3147	4.31e-20	5.26e-14	TGAAGGATAGCTTTGCTGGATATAGTATTCTTGGCTGACAGTTTTTTTTT
CWCTTCCCRGMCGSSATSSCRKCYRGGAAGWGRSGMKCSTCWCTKCCCRG	ZNF611	Retroposon-1_HS	765	814	+	60.2069	4.31e-20	6.52e-15	cacttcccagatgggacggtggccaggcagaggcgctcctcatttcccag
AAGSWATWTKSCTKSMCYTGSCARSKVMARSMAWAYWSCTT	ZNF157	HERVL	2577	2617	-	53.7746	5e-20	6.44e-14	AAGGTATATTGCTGGCCTTGCCAGCTGAAGGCAAATTGCTT
RATGRTARWKKGKATWTCWSYRSSRWYSSYRSWGAWATMCMMWYTAYCAT	ZNF382	L1PREC1	3604	3653	-	59.5818	5.42e-20	1.66e-14	GATGGTAGTTTGTATTTCTGTGGGGTCAGTGGTGATATCCCCTTTATCAT
YTSCWDRYKGKWWTSYAAAGTGGTWSWACCABTTTRSAWWMCMRYYWGSA	ZNF81	L1ME3	283	332	-	54.7385	5.44e-20	2.21e-14	TGCCAAACTATTTTCCAAAGTGGTTGTACCAGTTTACATTCCCACCAGCA
CMRGWSSKGSSCGAAAYTWMAWTWGCWAWTKWARTTTCGSSCMSSHCYTG	ZNF525	MER11C	718	767	+	59.7576	6.58e-20	4.06e-14	acaatggtgcccgaaacttcattagcaattttaatttcgcctcggtcctg
AGRGAGRGAGRGAGRGAGRGAGRGAGRGAGRGAGRGAGRGA	ZNF169-rep2	HERVIP10FH	820	860	+	58.7857	6.82e-20	2.56e-14	agagagagagagagagaggaagagagagagagagaaagaga
GTGKGTGWGKGDGKDKRDGTGTGTGARYSBGKGNGKKKGTGTGTGWRKKK	ZNF18	HERV39	3912	3961	+	52.2439	7.29e-20	8.87e-14	gtgtgtgtgtgtgtgtgtgtgtgtgtgtgtgtgtgtgtgtgtgtgtattt
GWSGCSSAGGYTGSAGTGMRSTGRSRYVATSYCRSYKCACTSCARCCTSS	ZNF585A	SVA_A	329	378	+	59.4143	7.73e-20	4.78e-14	gatgcccaggctggagtgcagtggcgtgatctcggctcgctacaacctcc
TGTGTGTGTGTGTGTGTGDKKKKKKKKGTGTGTGTGTGTGTGTGTGTGTG	ZNF19	HERV39	3905	3954	+	54.961	8.19e-20	1.96e-14	tatttatgtgtgtgtgtgtgtgtgtgtgtgtgtgtgtgtgtgtgtgtgtg
AGRGAGRGAGRGAGRGAGRGAGRGAGRGAGRGAGRGAGRGA	ZNF169-rep2	HERVIP10FH	828	868	+	58.5429	8.54e-20	2.56e-14	agagagagaggaagagagagagagagaaagagagagagagg
KTYTTTTYTCTCTGGCTGCTTTTAAGATYTTCTCTTTGTCT	ZNF197	L1M4B	2077	2117	-	54.3293	9.52e-20	1.18e-13	GTCATTTTTCTCTTGCTGCTTTCAAGATTTTCTCTTTGTCT
TCTCTCTCTCTCTCTCTCTCTCTCTCTCTCTCTCTCTCTCTCTCTCTCTC	ZNF212	HERVIP10FH	815	864	-	45.2022	1.02e-19	1.22e-14	TCTCTCTCTTTCTCTCTCTCTCTCTTCCTCTCTCTCTCTCTCTCTCTTCT
CSSAGGYTGSAGTGMRSYGRSRYSRYSYCRSYKCACTSCARCCTSSGCSW	ZNF695	Retroposon-1_HS	294	343	+	59.1818	1.03e-19	1.04e-13	accaggctggagtgcagtggtgcgatctcggctcactgcaacctccacct
CWCTTCCCRGMCGSSATSSCRKCYRGGAAGWGRSGMKCSTCWCTKCCCRG	ZNF611	Retroposon-1_HS	1389	1438	-	58.6379	1.03e-19	1.24e-14	CTCTGCCCGGCTGCCCCACCGTCTGGGAAGTGAGGAGCGCCTCTGCCTGG
RATGRTARWKKGKATWTCWSYRSSRWYSSYRSWGAWATMCMMWYTAYCAT	ZNF382	L1	3292	3341	+	58.7273	1.07e-19	2.63e-14	aatgatacaggggatatcaccaccgatcccacagaaatacaaactaccgt
CWCTTCCCRGMCGSSATSSCRKCYRGGAAGWGRSGMKCSTCWCTKCCCRG	ZNF611	Retroposon-1_HS	1637	1686	+	58.5517	1.08e-19	1.24e-14	cacttcccagacggtggagcagccgggcagaggcgctcctcacttcccag
NTTBNSYRGKTMCCKMRTTCTTSTYSGRYRYCSRASAAGAAYKMGGKAM	ZNF680	MER52B	1145	1193	+	53.7241	1.09e-19	3.32e-14	cttgtctgtgtacctcattcttcctggacgcaggacaagaactcgggac
CYTAWRGTSCCAKCTASTGSBRARRMKGAGGCAGKRRMMTAGCDDRAAMM	ZNF225	Retroposon-1_HS	348	397	-	58.573	1.1e-19	6.75e-14	CCTGTAGTCCCAGCTACTCGGGAGGCTGAGGCAGGAGAATGGCTTGAACC
CWCTTCCCRGMCGSSATSSCRKCYRGGAAGWGRSGMKCSTCWCTKCCCRG	ZNF611	Retroposon-1_HS	1170	1219	+	58.4828	1.12e-19	1.24e-14	cgcttcgcagacaggacggcggccgggcagaggcgctcctcacttcccag
GTRYRTGTGYGYRTGTGYGTGTGYGYGYRYRCRYRYRYGYRYRYRCRYA	ZNF557	HERV39	3910	3958	+	54.7143	1.13e-19	1.41e-13	atgtgtgtgtgtgtgtgtgtgtgtgtgtgtgtgtgtgtgtgtgtgtgta
YSYCASMAYCATGKMAGRAGKKSMWWKSMMCTYCYKMCATGRTKSTGRSR	ZNF100-rep3	THE1A	209	258	-	58.8485	1.14e-19	7.01e-14	CCTCAGAATCATGGCGGGAGGCGAAAGGCACTTCTTACATGGCGGCGGCA
TCTCTCTCTCTCTCTCTCTCTCTCTCTCTCTCTCTCTCTCTCTCTCTCTC	ZNF212	HERVIP10FH	833	882	-	44.8652	1.15e-19	1.25e-14	TGTCTCTCTCTCTCCCTCTCTCTCTCTTTCTCTCTCTCTCTCTTCCTCTC
TTTTGTATATGGTGTGAGGTAGGGRTCCARYTTYATTYTTT	ZNF10	L1PREC2	6927	6967	-	57.6615	1.15e-19	1.47e-13	TTTTGTATATGGTGTAAGGAAGGGGTCCAGTTTCAATCTTC
MMRSCMTGYRGAACTGTGAGYCAAWTAAACCTCTTTTYTTT	ZNF766	THE1D	285	325	+	58.5692	1.16e-19	7.42e-14	cagccatgtggaactgtgagtcaattaaacctctttccttt
NTTBNSYRGKTMCCKMRTTCTTSTYSGRYRYCSRASAAGAAYKMGGKAM	ZNF680	LTR2752	392	440	-	53.5517	1.42e-19	3.46e-14	GTTCGGCGGGTCCCGAGTTCTTGTCCCGCGTCCAGGAAGAATGAGGTTA
TGTGTGTGTGTGTGTGTGDKKKKKKKKGTGTGTGTGTGTGTGTGTGTGTG	ZNF19	PRIMA4_I	521	570	+	54.3377	1.62e-19	3.24e-14	tgtgtgtgtgtgtgtgtgtgtgtgtgtgtgtgtgtatgtgtgtgtttcgg
CMCSSAGYCTCGCTSMYDSCTWGCASDKYRRTCTSAGAYYGMWSTGCWAG	ZNF141	L1	370	419	+	58.2576	1.65e-19	5.09e-14	cacggagtctcgctgattgctagcacagcagtccgagatcaaactgcaag
GSCCTGCCYSCMKMKGTRGASTCYACMKMKGSRGGCAGGSC	ZNF765	L1HS	525	565	-	59.0112	1.67e-19	5.32e-14	GCCCTGCCCCCAGAGGTGGAGCCTACAGAGGCAGGCAGGCC
GSCCTGCCYSCMKMKGTRGASTCYACMKMKGSRGGCAGGSC	ZNF765	L1	526	566	-	59.0112	1.67e-19	5.32e-14	GCCCTGCCCCCAGAGGTGGAGCCTACAGAGGCAGGCAGGCC
CSSAGGYTGSAGTGMRSYGRSRYSRYSYCRSYKCACTSCARCCTSSGCSW	ZNF695	SVA_A	333	382	+	58.5152	1.69e-19	1.04e-13	cccaggctggagtgcagtggcgtgatctcggctcgctacaacctccacct
AGRGAGRGAGRGAGRGAGRGAGRGAGRGAGRGAGRGAGRGA	ZNF169-rep2	HERVIP10FH	830	870	+	57.7714	1.72e-19	3.41e-14	agagagaggaagagagagagagagaaagagagagagaggga
SWMYYCYWTYRARAAGTGKSYGWWSRWSWYSWWCRSMCACTTYTYRAWRG	ZNF84	L1PB4	59	108	-	58.5962	1.81e-19	6.79e-15	GTCTTCTTTTGAAAAATGTCTGTTCATGTCCTTTGCCCACTTTTTAATGG
AGRGAGRGAGRGAGRGAGRGAGRGAGRGAGRGAGRGAGRGA	ZNF169-rep2	HERVIP10FH	836	876	+	57.7143	1.81e-19	3.41e-14	aggaagagagagagagagaaagagagagagagggagagaga
KGWSGCSSAGGYTGSAGTGMRSYGRSAYSRTSYCRSYKCACTSCARCCTS	ZNF287	SVA_A	335	384	-	58.1	1.86e-19	1.15e-13	GGAGGTGGAGGTTGTAGCGAGCCGAGATCACGCCACTGCACTCCAGCCTG
CWCTTCCCRGMCGSSATSSCRKCYRGGAAGWGRSGMKCSTCWCTKCCCRG	ZNF611	SVA_A	640	689	-	57.4483	1.96e-19	1.97e-14	CACTTCTCAGACAGGGCGGCTGCCGGGCGGAGGGGCTCCTCACTTCTCAG
BATTGGBYYRGSNKKGGKCAYRTGMCCMWMBCTRRVCCAAT	ZNF621	MLT1K	202	242	+	47.5976	2.05e-19	1.32e-13	gattggttcagggatgggcacgtgacccaagctgggccaat
WRAARRAWARWTTKKCWRSMWAKAATATTMTWKSYWGMMARWYTWTYYTT	ZNF136	L1M2_5	2462	2511	-	50.3217	2.17e-19	1.33e-13	TGAAGGATAACTTTGCTGGGTATAGTATTCTTGGCTGGCAGTTTTTTTTT
AGRGAGRGAGRGAGRGAGRGAGRGAGRGAGRGAGRGAGRGA	ZNF169-rep2	HERVIP10FH	838	878	+	57.4714	2.24e-19	3.41e-14	gaagagagagagagagaaagagagagagagggagagagaga
SWMYYCYWTYRARAAGTGKSYGWWSRWSWYSWWCRSMCACTTYTYRAWRG	ZNF84	L1PB4	54	103	+	58.3462	2.26e-19	8.2e-15	caaccccattaaaaagtgggcaaaggacatgaacagacatttttcaaaag
AGRGAGRGAGRGAGRGAGRGAGRGAGRGAGRGAGRGAGRGA	ZNF169-rep2	HERVIP10FH	822	862	+	57.4571	2.27e-19	3.41e-14	agagagagagagagaggaagagagagagagagaaagagaga
WTTKYYMGRSMMCAMRGGMAGWCARMCMTWAKGKYTGWCTKCCYKYGKKS	ZNF33A-rep2	MER11A	403	452	-	57.8158	3.45e-19	2.13e-13	TTTGCCCGACCCTGCAGGCAGTCAGACCTTATGGTTGTCTTCCCTTGTTC
MRGSSKRGRKTGCAGTGRSSCGAKMTCGSSYCACTGCAMYCYMSSCYKSS	ZNF182	SVA_A	333	382	-	57.3028	3.47e-19	1.42e-13	AGGTGGAGGTTGTAGCGAGCCGAGATCACGCCACTGCACTCCAGCCTGGG
GTRYRTGTGYGYRTGTGYGTGTGYGYGYRYRCRYRYRYGYRYRYRCRYA	ZNF557	HERV39	3912	3960	+	53.75	3.62e-19	2.25e-13	gtgtgtgtgtgtgtgtgtgtgtgtgtgtgtgtgtgtgtgtgtgtgtatt
CWCTTCCCRGMCGSSATSSCRKCYRGGAAGWGRSGMKCSTCWCTKCCCRG	ZNF611	Retroposon-1_HS	1619	1668	-	56.1724	3.82e-19	3.51e-14	CTCTGCCCGGCTGCTCCACCGTCTGGGAAGTGAGGAGCGCCTCTGCCCGG
CWCTTCCCRGMCGSSATSSCRKCYRGGAAGWGRSGMKCSTCWCTKCCCRG	ZNF611	Retroposon-1_HS	987	1036	-	56.0517	4.06e-19	3.51e-14	CTCTGCCCGGCCTCCACCCCGTCTGGGAAGTGACGAGCGCCTCTGCCCGG
MRGSMKRGRKTGCAGTGGSMYGAKMTCRKSCCACTGCAMYCYMKSCYKSS	ZNF429	Retroposon-1_HS	296	345	+	57.3077	4.28e-19	2.64e-13	caggctggagtgcagtggtgcgatctcggctcactgcaacctccacctcc
MRGSMKRGRKTGCAGTGGSMYGAKMTCRKSCCACTGCAMYCYMKSCYKSS	ZNF429	Retroposon-1_HS	294	343	-	57.3077	4.28e-19	2.64e-13	AGGTGGAGGTTGCAGTGAGCCGAGATCGCACCACTGCACTCCAGCCTGGT
TTTGTATTTCTGTGGGATCGGTGGTGATATCCCCTTTATCATTTTTTATT	ZNF382-rep2	L1PB2c	3710	3759	-	53.2195	4.36e-19	1.04e-13	TTTGTATTTCTGTGGTGTCAGTTGTAATATCTCCCGTTTCGTTTCTAATT
TTTTGTATATGGTGTGAGGTAGGGRTCCARYTTYATTYTTT	ZNF10	L1PREC1	5254	5294	-	56.1385	4.65e-19	2.98e-13	TTTTGTATAAGGTGTAAGGAAGGGGTCCAGTTTCAGTTTTC
AGRGAGRGAGRGAGRGAGRGAGRGAGRGAGRGAGRGAGRGA	ZNF169-rep2	HERVIP10FH	834	874	+	56.5857	4.75e-19	6.34e-14	agaggaagagagagagagagaaagagagagagagggagaga
GGTMKSSTAAGTRKCRRGKRWWWWYMCYYGMYACTTAGCMKACCGGKARA	ZNF443	LTR13	372	421	-	57.0488	4.79e-19	2.96e-13	GGTCTGCTAAGTAGCGGGTGTTTTTCCTTGACACTGACGCTACCGCTAGA
TCTCTCTCTCTCTCTCTCTCTCTCTCTCTCTCTCTCTCTCTCTCTCTCTC	ZNF212	HERVIP10FH	835	884	-	40.6517	4.96e-19	4.96e-14	TTTGTCTCTCTCTCTCCCTCTCTCTCTCTTTCTCTCTCTCTCTCTTCCTC
CWCTTCCCRGMCGSSATSSCRKCYRGGAAGWGRSGMKCSTCWCTKCCCRG	ZNF611	Retroposon-1_HS	588	637	-	55.5517	5.24e-19	4.23e-14	CTCTGCCCGGCCCCCTCACCATCTGGGAAGTGAGGAGCGTCTCTGCCCGG
AGRGAGRGAGRGAGRGAGRGAGRGAGRGAGRGAGRGAGRGA	ZNF169-rep2	HERVIP10FH	826	866	+	56.4429	5.35e-19	6.43e-14	agagagagagaggaagagagagagagagaaagagagagaga
TGASARTWCCARKTGYTSHVMAKSMTKKBSARCAMTTGGWAYTSTCAKWY	ZNF7	L1MC1	228	277	-	53.9639	5.52e-19	6.82e-13	TGAGAGTTCCTGTTGCTCCACATCCTCGCCAGCATTTGGTGTTGTCAGTG
TCTCTCTCTCTCTCTCTCTCTCTCTCTCTCTCTCTCTCTCTCTCTCTCTC	ZNF212	HERVIP10FH	843	892	-	40.2921	5.61e-19	5.18e-14	ACTCCATCTTTGTCTCTCTCTCTCCCTCTCTCTCTCTTTCTCTCTCTCTC
KATTRTRAAYMRTGCYACWATAAASAYACRTGYRCAYGTRTSTTTATWGT	ZNF626	L1PA12	419	468	-	54.5169	5.73e-19	3.74e-14	TATTGTGAATAGTGCTGCAATGAACATACGCGTGCATGTGTCTTTATAAT
HWGGACCCCWGKGARRCMAWKTCWGAMWTKRYYTCMCWGGG	ZNF528	L1PBA_5	399	439	-	52.1857	6.09e-19	7.71e-13	AAGGACCCCTGTGAGATAAAGTCAGAAATGGCTTCCCTGGG
SWMYYCYWTYRARAAGTGKSYGWWSRWSWYSWWCRSMCACTTYTYRAWRG	ZNF84	L1MA4A	59	108	-	56.9423	6.68e-19	2.36e-14	GTCTTCTTTTGAGAAATGTCTATTCATGTCCTTTGCCCACTTTTTAATGG
YCWCTKCCCRGYMGSSSCKRCYGGGMAGWGRSGMSCCYCWC	ZNF641	SVA_A	1060	1100	+	53.56	7.14e-19	4.56e-13	cctctgcccggccgcgcctactggaaagtgaggagcccctc
TCTCTCTCTCTCTCTCTCTCTCTCTCTCTCTCTCTCTCTCTCTCTCTCTC	ZNF212	HERVIP10FH	841	890	-	39.5843	7.15e-19	6.13e-14	TCCATCTTTGTCTCTCTCTCTCCCTCTCTCTCTCTTTCTCTCTCTCTCTC
KATTRTRAAYMRTGCYACWATAAASAYACRTGYRCAYGTRTSTTTATWGT	ZNF626	L1PA10	419	468	-	53.8876	7.77e-19	4.82e-14	TATTGTGAATAGTGCTGCAATGAACATACACGTGCATGTATCTTTATAAT
AGRGAGRGAGRGAGRGAGRGAGRGAGRGAGRGAGRGAGRGA	ZNF169-rep2	HERVIP10FH	832	872	+	55.9714	7.91e-19	8.64e-14	agagaggaagagagagagagagaaagagagagagagggaga
WRAARRAWARWTTKKCWRSMWAKAATATTMTWKSYWGMMARWYTWTYYTT	ZNF136	L1M2_5	3170	3219	+	49.4476	8.04e-19	3.27e-13	aaaaaaaaaaactgtcagccaagaatactatatccagcaaagctatcctt
RYTTGMMAWYKGCYRTGGTGKRARTATTTMCACCAYGGNAATTKGCARRY	ZNF285	MER63D	319	368	-	54.3371	8.06e-19	2.47e-13	GTTTGCCAATTTCCGTGGTGTAAATACTCCCACCATGGCCGATTTCAAGC
CWCTTCCCRGMCGSSATSSCRKCYRGGAAGWGRSGMKCSTCWCTKCCCRG	ZNF611	Retroposon-1_HS	628	677	-	54.6552	8.24e-19	6.23e-14	CTCTGCCCAGCCCCTGCACCGTCTGGGAAGTGAGGAGCGCCTCTGCCCGG
GAAGCAWRGYRSWKGCMWSYRCYMTGCTTCYKGKRMRGCCT	ZNF776	MSTB	285	325	-	54.4868	8.32e-19	7.35e-13	GAAGCATGGCGCCGGCATCTGCTCGGCTTCTGGTGAGGCCT
CCTGTAATCCCAGCWMYTYGGGAGGCYGAGGCAGGAGRATC	ZFP57-rep2	SVA_A	261	301	-	56.2429	9e-19	5.77e-13	TCTGCAATCCCAGCACCTCGGGAGGCCGAGGCTGGTGGATC
CWCTTCCCRGMCGSSATSSCRKCYRGGAAGWGRSGMKCSTCWCTKCCCRG	ZNF611	Retroposon-1_HS	725	774	+	54.2931	9.87e-19	7.03e-14	cactttccagacagggcggcggctgggcagaagcgctcctcacttcccag
AAKTAGCYGGGMBTRSWGGCGCGCGCCWSYAVKCCCRGCTAMTTKKKAGG	ZNF460	Retroposon-1_HS	373	422	-	55.9091	1.06e-18	1.32e-12	AATTAGGCGGGCATGGTGGCTTGTGCCTGTAGTCCCAGCTACTCGGGAGG
GAAGCAWRGYRSWKGCMWSYRCYMTGCTTCYKGKRMRGCCT	ZNF776	MSTB	296	336	+	54.1974	1.14e-18	7.35e-13	gaagccgagcagatgccggcgccatgcttcctgtacagcct
KGWSGCSSAGGYTGSAGTGMRSYGRSAYSRTSYCRSYKCACTSCARCCTS	ZNF287	SVA_A	328	377	+	55.6857	1.18e-18	4.85e-13	tgatgcccaggctggagtgcagtggcgtgatctcggctcgctacaacctc
WKYCWDCCBRSSWGCCTSCCTRCCTGCCTGCCTGMCTKBYTTCYTTCYTT	ZNF780A	MER61E	12	61	-	54.8947	1.24e-18	1.5e-12	ATTCAACCGAGGACCCACCCTAACTGCCTGCCTGACCAGTTTCTTCCTTT
AAGSWATWTKSCTKSMCYTGSCARSKVMARSMAWAYWSCTT	ZNF157	ERVL	2616	2656	-	51.7887	1.48e-18	9.53e-13	AAGGTATATTGCTGGCCTTGCCAGCTGAAAGCAAACTGCTT
CTGARYAKTWKRWSYCMACWGTKGRSWYMWAMTRYTCAGWA	ZNF627	TIGGER1	1254	1294	+	53.6727	1.53e-18	9.85e-13	ctgaatattttaagcccactgttgagacctactgctcagaa
TGTAGMRRCTCTGGATTYTGTTATRTTCCTCTRAAGAGTRTTGAWTTTT	ZNF45	L1MEB_5	549	597	-	55.2857	1.57e-18	1.95e-12	TGTGGAGACTCTGGATTCTGTTATTTTTCTCTAAAGAGTGTTGTTTCTT
MMRSCMTGYRGAACTGTGAGYCAAWTAAACCTCTTTTYTTT	ZNF766	THE1C	278	318	+	55.3385	1.62e-18	6.89e-13	cagccatgctgaactgtgagtcaattaaacctctttccttt
CSSAGGYTGSAGTGMRSYGRSRYSRYSYCRSYKCACTSCARCCTSSGCSW	ZNF695	SVA_A	330	379	-	55.2121	1.75e-18	7.16e-13	TGGAGGTTGTAGCGAGCCGAGATCACGCCACTGCACTCCAGCCTGGGCAT
AGARGATATAACAATTVTAAAYATATATGCACCHAACAMYAGAGCWCCMA	ZNF879	L1PA16_5	3153	3202	+	55	1.77e-18	1.09e-12	agaagacttaactatcctaaatatatatgcacccaacattggagcaccca
AGGCTGSAGTGMRSTGKSAYNRTSMCASYKCACTSCAGCCT	ZNF786	Retroposon-1_HS	297	337	-	54.1212	1.79e-18	2.3e-12	AGGTTGCAGTGAGCCGAGATCGCACCACTGCACTCCAGCCT
YTSCWDRYKGKWWTSYAAAGTGGTWSWACCABTTTRSAWWMCMRYYWGSA	ZNF81	L1PB2	282	331	+	51.8462	1.88e-18	4.66e-13	ctgctggtgggaatgtaaactagtacaaccactatggaaaacagtatgga
YTSCWDRYKGKWWTSYAAAGTGGTWSWACCABTTTRSAWWMCMRYYWGSA	ZNF81	L1PB1	282	331	+	51.8308	1.91e-18	4.66e-13	ctgctggtgggaatgtaaactagtacaaccactatggaaaacagtgtgga
YCWCTKCCCRGYMGSSSCKRCYGGGMAGWGRSGMSCCYCWCYKCCCGGMC	ZNF30	SVA_A	543	592	+	38.622	1.94e-18	4.72e-13	cctctgcccggccgccccgtccgggatgtgaggagcgtcgctgcccggcc
AGRGAGRGAGRGAGRGAGRGAGRGAGRGAGRGAGRGAGRGA	ZNF169-rep2	HERVIP10FH	818	858	+	54.8714	1.94e-18	1.94e-13	agagagagagagagagagaggaagagagagagagagaaaga
SCYARSSAATSRGYRSYRCYSATTSSYTRGSSMYSHRMYCA	ZNF480	LTR8B	596	636	+	49.5859	1.95e-18	2.51e-12	cccaaccaatcagcagcacccattccctagtcccctgccca
CTGYCTWGATARAKYSRMTYTATCWAGRCAGBGGRMWWGVA	ZNF823	LTR8	621	661	-	52.7576	1.96e-18	2.52e-12	CTGCCTAGACAGAGCCGATTCATCAAGACAGGGGAATTGCA
GCCCTGTRATTATTAAACTCTTTCTCTRCTGCAACACCTGY	ZNF442	LTR8B	721	761	+	55.3061	2.06e-18	1.98e-12	gccttgcgttaattaaactctttctttactgcaataccgct
NTTBNSYRGKTMCCKMRTTCTTSTYSGRYRYCSRASAAGAAYKMGGKAM	ZNF680	MER52C	1168	1216	+	51.6207	2.07e-18	4.21e-13	cttgtctgcgtacctcattcttcctggacgcaggacaagaactcgggca
TTTGTATTTCTGTGGGATCGGTGGTGATATCCCCTTTATCATTTTTTATT	ZNF382-rep2	L1M4B	4611	4660	-	49.9268	2.09e-18	4.16e-13	TTTTTATTTCTGTAAGGTTAGTAGTAATGTTCCCTCTTTCATTTCTGATT
CWCTTCCCRGMCGSSATSSCRKCYRGGAAGWGRSGMKCSTCWCTKCCCRG	ZNF611	Retroposon-1_HS	606	655	+	52.6379	2.21e-18	1.49e-13	cacttcccagatggtgagggggccgggcagaggcgctcctcacttcccag
CWCTTCCCRGMCGSSATSSCRKCYRGGAAGWGRSGMKCSTCWCTKCCCRG	ZNF611	SVA_A	658	707	+	52.4828	2.38e-18	1.52e-13	ctccgcccggcagccgccctgtctgagaagtgaggagcccctccgcccag
TCTCTCTCTCTCTCTCTCTCTCTCTCTCTCTCTCTCTCTCTCTCTCTCTC	ZNF212	HERVIP10FH	813	862	-	35.8989	2.44e-18	1.95e-13	TCTCTCTTTCTCTCTCTCTCTCTTCCTCTCTCTCTCTCTCTCTCTTCTCT
YYSBCYSAKYCTRGGSYYWTWAWRGSCCYAGRMTSRGVSRR	ZNF736	LTR27B	245	285	-	47.1818	2.62e-18	3.33e-12	GTGGCTGAGTCTGGGGCTTTTATGGGCTCAGAATGGGGGAG
AGRGAGRGAGRGAGRGAGRGAGRGAGRGAGRGAGRGAGRGA	ZNF169-rep2	HERVIP10FH	846	886	+	54.4429	2.72e-18	2.51e-13	agagagagaaagagagagagagggagagagagagacaaaga
AKMAWDTCTTKYMVRGMYRRKCWARTGSTRABRRAWTYYVTYASCAYTWG	ZNF337	L1M2_5	3236	3285	+	52.3857	2.83e-18	1.01e-12	ataaagaccttcccagacaagcaaaagctgagggaattcatcaccactag
GWSGCSSAGGYTGSAGTGMRSTGRSRYVATSYCRSYKCACTSCARCCTSS	ZNF585A	SVA_A	334	383	-	54.4857	3e-18	1.24e-12	GAGGTGGAGGTTGTAGCGAGCCGAGATCACGCCACTGCACTCCAGCCTGG
GCCCTGTRATTATTAAACTCTTTCTCTRCTGCAACACCTGY	ZNF442	LTR26E	529	569	+	54.6837	3.1e-18	1.98e-12	gccctacgattattaaactctttctctgctgcaaccctggt
AKMAWDTCTTKYMVRGMYRRKCWARTGSTRABRRAWTYYVTYASCAYTWG	ZNF337	L1MB3_5	1679	1728	-	52.2429	3.28e-18	1.01e-12	AGCATTTCTTGCAGGGCAGGTCTAGTGGTAACAAACTCCCTCAGCTTTTG
MRGSSKRGRKTGCAGTGRSSCGAKMTCGSSYCACTGCAMYCYMSSCYKSS	ZNF182	SVA_A	335	384	+	54.1468	3.62e-18	1.11e-12	caggctggagtgcagtggcgtgatctcggctcgctacaacctccacctcc
THCCKMRTTCTTSTYSGRYRYCSRASAAGAAYKMGGDAMC	ZNF680-rep2	MER52A	1160	1199	+	48.4444	3.64e-18	4.55e-12	tacctcattcttcctggacgtgggacaagaactcgggacc
TTTTGTATATGGTGTGAGGTAGGGRTCCARYTTYATTYTTT	ZNF10	L1HS	4821	4861	-	53.7231	3.65e-18	1.17e-12	TTTTGTATAAGGTGTAAGGAAGGGATCCAGTTTCAGCTTTC
TTTTGTATATGGTGTGAGGTAGGGRTCCARYTTYATTYTTT	ZNF10	L1	4943	4983	-	53.7231	3.65e-18	1.17e-12	TTTTGTATAAGGTGTAAGGAAGGGATCCAGTTTCAGCTTTC
AGRGAGRGAGRGAGRGAGRGAGRGAGRGAGRGAGRGAGRGA	ZNF169-rep2	HERVIP10FH	816	856	+	54.0571	3.67e-18	3.15e-13	gaagagagagagagagagagaggaagagagagagagagaaa
AAGSWATWTKSCTKSMCYTGSCARSKVMARSMAWAYWSCTT	ZNF157	HERVL	2577	2617	+	51.0282	3.68e-18	1.58e-12	aagcaatttgccttcagctggcaaggccagcaatatacctt
TCTCTCTCTCTCTCTCTCTCTCTCTCTCTCTCTCTCTCTCTCTCTCTCTC	ZNF212	HERVIP10FH	839	888	-	34.5843	3.76e-18	2.82e-13	CATCTTTGTCTCTCTCTCTCCCTCTCTCTCTCTTTCTCTCTCTCTCTCTT
CWCTTCCCRGMCGSSATSSCRKCYRGGAAGWGRSGMKCSTCWCTKCCCRG	ZNF611	Retroposon-1_HS	707	756	-	51.2586	4.25e-18	2.57e-13	TTCTGCCCAGCCGCCGCCCTGTCTGGAAAGTGAGGAGCACCTCTGCCCGG
SWMYYCYWTYRARAAGTGKSYGWWSRWSWYSWWCRSMCACTTYTYRAWRG	ZNF84	L1PA10	59	108	-	54.1923	4.27e-18	1.46e-13	GTCTTCTTTTGAGAAGTGTCTGTTCATGTCCTTTGCCCACATTTTAATGG
TGASARTWCCARKTGYTSHVMAKSMTKKBSARCAMTTGGWAYTSTCAKWY	ZNF7	L1MC2	228	277	-	51.8675	4.58e-18	2.83e-12	TGAGAGTTCCTGTTGCTCCACATCCTCGCCAGCATTTGGTGTTGTCGGTG
SWMYYCYWTYRARAAGTGKSYGWWSRWSWYSWWCRSMCACTTYTYRAWRG	ZNF84	L1PA10	54	103	+	54.0577	4.67e-18	1.56e-13	caaccccattaaaatgtgggcaaaggacatgaacagacacttctcaaaag
AGGYTGSAGTGMRCYGDSATNRTGCCABYKCACTSCAGCCTSGGYVWCMS	ZIK1	SVA_A	327	376	-	53.8202	4.79e-18	5.92e-12	AGGTTGTAGCGAGCCGAGATCACGCCACTGCACTCCAGCCTGGGCATCAT
RATGRTARWKKGKATWTCWSYRSSRWYSSYRSWGAWATMCMMWYTAYCAT	ZNF382	L1	3293	3342	-	53.8727	4.82e-18	9.85e-13	GACGGTAGTTTGTATTTCTGTGGGATCGGTGGTGATATCCCCTGTATCAT
MRGSMKRGRKTGCAGTGGSMYGAKMTCRKSCCACTGCAMYCYMKSCYKSS	ZNF429	SVA_A	333	382	-	53.5077	4.85e-18	1.99e-12	AGGTGGAGGTTGTAGCGAGCCGAGATCACGCCACTGCACTCCAGCCTGGG
YCWCTKCCCRGYMGSSSCKRCYGGGMAGWGRSGMSCCYCWC	ZNF641	SVA_A	1050	1090	-	50.5467	4.95e-18	1.89e-12	TCACTTTCCAGTAGGCGCGGCCGGGCAGAGGCGCCCCTCAC
KATTRTRAAYMRTGCYACWATAAASAYACRTGYRCAYGTRTSTTTATWGT	ZNF626	L1PA11	419	468	-	49.7753	5.14e-18	3.04e-13	TATTGTGAATAGTGCTGCAGTGAACATACGCGTGCATGTATCTTTATAAT
GTRYRTGTGYGYRTGTGYGTGTGYGYGYRYRCRYRYRYGYRYRYRCRYA	ZNF557	HERV39	3914	3962	+	51.3333	5.28e-18	1.93e-12	gtgtgtgtgtgtgtgtgtgtgtgtgtgtgtgtgtgtgtgtgtgtatttt
AGGCTGSAGTGMRSTGKSAYNRTSMCASYKCACTSCAGCCT	ZNF786	Retroposon-1_HS	297	337	+	52.8636	5.69e-18	3.65e-12	aggctggagtgcagtggtgcgatctcggctcactgcaacct
CCTTYRYTTWTGAARGWTAGTTTKGCTGGGTATRAAATTCTRGGTTGAMA	ZFP1	L1M2_5	3182	3231	-	53.1461	5.77e-18	1.17e-12	CCTTCATTTCTGAAGGATAGCTTTGCTGGATATAGTATTCTTGGCTGACA
YCWCTKCCCRGYMGSSSCKRCYGGGMAGWGRSGMSCCYCWC	ZNF641	SVA_A	835	875	+	48.4533	5.92e-18	1.89e-12	cctctgcccggccgcccctactgggaagtgaggagccactt
GTRYRTGTGYGYRTGTGYGTGTGYGYGYRYRCRYRYRYGYRYRYRCRYA	ZNF557	MER4I	1113	1161	+	51.1786	6.21e-18	1.93e-12	gtatgtgtgtatgtgtgcgtgtgtatgtgtgcatgtgtgcgtgtttgta
AKMAWDTCTTKYMVRGMYRRKCWARTGSTRABRRAWTYYVTYASCAYTWG	ZNF337	L1PREC1	2219	2268	+	51.5857	6.34e-18	1.56e-12	ataaaatcctttccagacaagcaaatgctgagggattttgttaccaccag
RADSRYAYYTAGAAMCCARRWTYTGGKYTCTARRTRYSHTY	ZNF605	L1MC4	1470	1510	-	46	6.49e-18	8.37e-12	AATGGTATTTAGAAACCAAGATCTGGGCGCTAGGTGTGCTC
KKTKKGTGTKKKHRTKTGKGYKKKKDTBYWKKWGWKKGTGYKTRWGTGTR	ZNF223	HERV39	3909	3958	+	51.0562	6.53e-18	7.83e-12	tatgtgtgtgtgtgtgtgtgtgtgtgtgtgtgtgtgtgtgtgtgtgtgta
YCWCTKCCCRGYMGSSSCKRCYGGGMAGWGRSGMSCCYCWCYKCCCGGMC	ZNF30	SVA_A	561	610	-	34.6951	6.6e-18	1.34e-12	TCACTTCTCAGACGGGGCGGCCGGGCAGCGACGCTCCTCACATCCCGGAC
KATTRTRAAYMRTGCYACWATAAASAYACRTGYRCAYGTRTSTTTATWGT	ZNF626	L1PA13	419	468	-	49.191	6.67e-18	3.76e-13	TATTGTGAATAGTGCTGCAATGAACATATGCGTGCATGTGTCTTTATAAT
THCCKMRTTCTTSTYSGRYRYCSRASAAGAAYKMGGDAMC	ZNF680-rep2	MER52A	1158	1197	-	48.0667	7.09e-18	4.55e-12	TCCCGAGTTCTTGTCCCACGTCCAGGAAGAATGAGGTACG
YTTTTYATKGCTGMRTARTATTCCATTGTATRGATRTACCACATTTTNTT	ZNF8	L1ME3A	517	566	-	51.1939	7.78e-18	2.05e-13	ATTCTCATTGCTGCGTAGTATTCCATTGTATGAATATACCACAATTTATT
SWMYYCYWTYRARAAGTGKSYGWWSRWSWYSWWCRSMCACTTYTYRAWRG	ZNF84	L1PB2	54	103	+	53.2692	7.84e-18	2.55e-13	caatcccatcaaaaagtgggcaaaggacatgaatagacaattctcaaaag
CWCTTCCCRGMCGSSATSSCRKCYRGGAAGWGRSGMKCSTCWCTKCCCRG	ZNF611	Retroposon-1_HS	747	796	-	49.9138	7.91e-18	4.39e-13	CTCTGCCTGGCCACCGTCCCATCTGGGAAGTGAGGAGCGCTTCTGCCCAG
CWCTTCCCRGMCGSSATSSCRKCYRGGAAGWGRSGMKCSTCWCTKCCCRG	ZNF611	Retroposon-1_HS	1249	1298	+	49.8966	7.98e-18	4.39e-13	cactgcccagacggggcagggcccgggcagaggcgctcctcacttcccag
KTYTTTTYTCTCTGGCTGCTTTTAAGATYTTCTCTTTGTCT	ZNF197	L1MB3_5	1453	1493	-	50.2927	8.4e-18	5.19e-12	GTCGCTTCTCTCTTGCTGCTTTCAAGATTCTCTCTTTGTCT
SWMYYCYWTYRARAAGTGKSYGWWSRWSWYSWWCRSMCACTTYTYRAWRG	ZNF84	L1MA4A	54	103	+	53.1346	8.55e-18	2.71e-13	taatcccattaaaaagtgggcaaaggacatgaatagacatttctcaaaag
CTGYCTWGATARAKYSRMTYTATCWAGRCAGBGGRMWWGVA	ZNF823	LTR8	631	671	+	51.303	9.2e-18	5.94e-12	ctgtcttgatgaatcggctctgtctaggcagcgggcaaggt
YTSCWDRYKGKWWTSYAAAGTGGTWSWACCABTTTRSAWWMCMRYYWGSA	ZNF81	L1ME3	282	331	+	50.3692	9.34e-18	1.9e-12	ttgctggtgggaatgtaaactggtacaaccactttggaaaatagtttggc
AGRGAGRGAGRGAGRGAGRGAGRGAGRGAGRGAGRGAGRGA	ZNF169-rep2	HERVIP10FH	814	854	+	52.6429	1.07e-17	8.58e-13	gagaagagagagagagagagagaggaagagagagagagaga
YYKGGGCTWAGCCHRGRASSSTYCTTGGCTWHGCCCMRRWW	ZNF682	MER66A	414	454	+	51.5859	1.09e-17	2.81e-12	cctgggcgaagccaagaaccctcccgggctaagccccaatt
YYKGGGCTWAGCCHRGRASSSTYCTTGGCTWHGCCCMRRWW	ZNF682	MER66B	422	462	+	51.5859	1.09e-17	2.81e-12	cctgggcgaagccaagaaccctcccgggctaagccccaatt
CCTGTAATCCCAGCWMYTYGGGAGGCYGAGGCAGGAGRATC	ZFP57-rep2	SVA_A	124	164	-	52.2714	1.13e-17	4.82e-12	CCTGCAATCGCAGGCACTCGGCAAGCTGAGGCAGGAGAATC
GTRYRTGTGYGYRTGTGYGTGTGYGYGYRYRCRYRYRYGYRYRYRCRYA	ZNF557	HERV39	3908	3956	+	50.5476	1.19e-17	2.96e-12	ttatgtgtgtgtgtgtgtgtgtgtgtgtgtgtgtgtgtgtgtgtgtgtg
GTGKGTGWGKGDGKDKRDGTGTGTGARYSBGKGNGKKKGTGTGTGWRKKK	ZNF18	HERV39	3910	3959	+	48.1707	1.22e-17	7.43e-12	atgtgtgtgtgtgtgtgtgtgtgtgtgtgtgtgtgtgtgtgtgtgtgtat
CSSAGGYTGSAGTGMRSYGRSRYSRYSYCRSYKCACTSCARCCTSSGCSW	ZNF695	Retroposon-1_HS	291	340	-	52.0606	1.39e-17	4.25e-12	TGGAGGTTGCAGTGAGCCGAGATCGCACCACTGCACTCCAGCCTGGTGAC
CWCTTCCCRGMCGSSATSSCRKCYRGGAAGWGRSGMKCSTCWCTKCCCRG	ZNF611	Retroposon-1_HS	1484	1533	+	48.6034	1.43e-17	7.52e-13	cactgcccagacggggcagggcccaggcagaggcgctcctcacttcccag
AGARGATATAACAATTVTAAAYATATATGCACCHAACAMYAGAGCWCCMA	ZNF879	L1PREC2	4411	4460	+	51.6184	1.49e-17	6.13e-12	agaagacctaactatcctaaatatatatgcacccaacacaggagcaccca
CCTTYRYTTWTGAARGWTAGTTTKGCTGGGTATRAAATTCTRGGTTGAMA	ZFP1	L1M2_5	2472	2521	-	51.4831	1.52e-17	2.64e-12	CCTTCATTTATGAAGGATAACTTTGCTGGGTATAGTATTCTTGGCTGGCA
AGGYTGSAGTGMRCYGDSATNRTGCCABYKCACTSCAGCCTSGGYVWCMS	ZIK1	Retroposon-1_HS	288	337	-	52.2022	1.52e-17	9.38e-12	AGGTTGCAGTGAGCCGAGATCGCACCACTGCACTCCAGCCTGGTGACAGA
CWCTTCCCRGMCGSSATSSCRKCYRGGAAGWGRSGMKCSTCWCTKCCCRG	ZNF611	Retroposon-1_HS	907	956	-	48.4483	1.53e-17	7.72e-13	CTCTGCCCAGCCGCCGTCCTGTCTGCGAAGTGAGGAGTGCCTCTGCCCGG
CAARAGAAAAAACARTCAATAGAARCAGACCCASARATGAY	ZNF567	L1MCC_5	1368	1408	+	47.7714	1.75e-17	2.18e-11	caagagacaaagcaatcaacagaaccagactcagatatgac
TWRNWANAWTTCACCMRWAAAACCMYCWGGVCCWGRWGSYTTTWYTGGTG	ZNF454	L1ME_ORF2	1392	1441	-	46.4268	1.76e-17	2.13e-11	TTGGTAGAATTCACCAGTGAAGCCATCTGGTCCTGGACTTTTCTTTGTTG
BSYVBCCDCCATGYTGYKWGGRMKYCCWMRCARCATGGHGG	ZNF565	MLT1G3	179	219	+	45.2615	1.89e-17	2.42e-11	cccagccaccatgctgtgaggaagcccaagccacatggaga
RAGDTGBKRHCAKTGGGGGAARCTGGRTGAAGRGYAM	ZNF529	L1MD3	1229	1265	+	47.3878	1.89e-17	8.11e-12	aagatgttaacattaggggaagctgggtgaagggtat
RRGKTDRRAGHRGARGTTKAAKAGGHGAAAGAARRRRARDA	ZNF681	LTR9D	519	559	-	48.5526	1.92e-17	1.17e-11	AGTTTAAGAGCGGAAGTTTAATAGGCGAAAGAAAGAGAAAA
CWCTTCCCRGMCGSSATSSCRKCYRGGAAGWGRSGMKCSTCWCTKCCCRG	ZNF611	Retroposon-1_HS	1192	1241	-	47.8103	2.03e-17	9.45e-13	CCTCTGCCGGCCGCCGCCCTGTCTGGGAAGTGAGGAGCGCCTCTGCCCGG
CWCTTCCCRGMCGSSATSSCRKCYRGGAAGWGRSGMKCSTCWCTKCCCRG	ZNF611	Retroposon-1_HS	1524	1573	+	47.8103	2.03e-17	9.45e-13	cacttcccagactgtggggcagctgggcagaggcgctcgtcacttcccag
GYSSAGGCTGSAGTGMRVYRRSRTKRTSYYRSYKCACTSCARCCTSSGC	ZNF79	SVA_A	332	380	+	50.1284	2.08e-17	1.86e-11	gcccaggctggagtgcagtggcgtgatctcggctcgctacaacctccac
YRVWSANTCAGGGACCCAGGCTCCTTCCATCTTGTKGCTCYRCCATCYYY	ZNF383	MLT1L	423	472	-	51.378	2.25e-17	2.7e-11	GATATCATCAAGGACCCAGGTTCTTTCCATCTTTCCGCTCTGCCATCCTC
TGTGTGTGTGTGTGTGTGDKKKKKKKKGTGTGTGTGTGTGTGTGTGTGTG	ZNF19	PRIMA4_I	517	566	+	49.3896	2.41e-17	4.12e-12	attttgtgtgtgtgtgtgtgtgtgtgtgtgtgtgtgtgtatgtgtgtgtt
KATTRTRAAYMRTGCYACWATAAASAYACRTGYRCAYGTRTSTTTATWGT	ZNF626	L1PA14	403	452	+	46.2247	2.41e-17	1.3e-12	gaatataaatcattctaccataaagacacatgcacgcgaatgttcattgc
THCCKMRTTCTTSTYSGRYRYCSRASAAGAAYKMGGDAMC	ZNF680-rep2	LTR28C	471	510	+	47.2111	2.82e-17	1.21e-11	aacctcattcttcttggatgtgggacaagaactcgggacc
GYSSAGGCTGSAGTGMRVYRRSRTKRTSYYRSYKCACTSCARCCTSSGC	ZNF79	SVA_A	332	380	-	49.367	3.02e-17	1.86e-11	GTGGAGGTTGTAGCGAGCCGAGATCACGCCACTGCACTCCAGCCTGGGC
SWMYYCYWTYRARAAGTGKSYGWWSRWSWYSWWCRSMCACTTYTYRAWRG	ZNF84	L1PB2	59	108	-	51.0769	3.05e-17	9.4e-13	ATCTTCTTTTGAGAATTGTCTATTCATGTCCTTTGCCCACTTTTTGATGG
WRAARRAWARWTTKKCWRSMWAKAATATTMTWKSYWGMMARWYTWTYYTT	ZNF136	L1M2_5	2460	2509	+	46.6014	3.39e-17	1.04e-11	gaaaaaaaaaactgccagccaagaatactatacccagcaaagttatcctt
YYSBCYSAKYCTRGGSYYWTWAWRGSCCYAGRMTSRGVSRR	ZNF736	LTR27B	245	285	+	45.6061	3.5e-17	2.23e-11	ctcccccattctgagcccataaaagccccagactcagccac
TCTCTCTCTCTCTCTCTCTCTCTCTCTCTCTCTCTCTCTCTCTCTCTCTC	ZNF212	HERVIP10FH	857	906	-	27.5393	3.53e-17	2.49e-12	TCTCTCTCTCTTCGACTCCATCTTTGTCTCTCTCTCTCCCTCTCTCTCTC
RARYTTYYYRRATYTGWDGAWWSAYRTCWWTCAWCARATYYRRRAARTTY	ZNF558	L1MB3_5	1330	1379	-	47.1034	3.57e-17	4.34e-11	GAGCTTCTTGGATGTTTATATTCATGTCTTTCATCAAATTTGGGAAGTTT
YKCMTGTRATCCCMSCRCYTYGGSMKSCCRARGYGSKGGGATYACAKGMR	ZNF445	SVA_A	254	303	+	50.9394	3.64e-17	4.5e-11	cgcgagtgatccaccagcctcggcctcccgaggtgctgggattgcagacg
KKTKKGTGTKKKHRTKTGKGYKKKKDTBYWKKWGWKKGTGYKTRWGTGTR	ZNF223	HERV39	3911	3960	+	49.2472	4.02e-17	2.41e-11	tgtgtgtgtgtgtgtgtgtgtgtgtgtgtgtgtgtgtgtgtgtgtgtatt
THCCKMRTTCTTSTYSGRYRYCSRASAAGAAYKMGGDAMC	ZNF680-rep2	MER52B	1155	1194	+	46.9556	4.13e-17	1.33e-11	tacctcattcttcctggacgcaggacaagaactcgggacc
TCTCTCTCTCTCTCTCTCTCTCTCTCTCTCTCTCTCTCTCTCTCTCTCTC	ZNF212	HERVIP10FH	941	990	-	26.8427	4.37e-17	2.91e-12	TCTCTTTCTTTCTCTCTTTGACTTTCTGTCTCTCTCTCTCTCTTTGACTC
TCTCTGYCTTTTAATTRGAGTRTTTAGWCCATTTAYATTTAWTGTWATTA	ZNF354B	L1PREC1	2448	2497	-	49.7475	4.38e-17	9.39e-12	TCTGTGTCTTTTAATTGGGGCATTTAGCCCATTTACATTTAAGGTTAGTA
AGGYTGSAGTGMRCYGDSATNRTGCCABYKCACTSCAGCCTSGGYVWCMS	ZIK1	Retroposon-1_HS	297	346	+	50.618	4.47e-17	1.84e-11	aggctggagtgcagtggtgcgatctcggctcactgcaacctccacctccc
CWCTTCCCRGMCGSSATSSCRKCYRGGAAGWGRSGMKCSTCWCTKCCCRG	ZNF611	Retroposon-1_HS	845	894	+	45.931	4.58e-17	2.05e-12	cacttcgcagacaggacggcggcgaggcagaggcgctcctcatttcccag
TCTCTGYCTTTTAATTRGAGTRTTTAGWCCATTTAYATTTAWTGTWATTA	ZNF354B	L1M2_5	3876	3925	-	49.6465	4.64e-17	9.39e-12	TCTATATCTTTTAATTGGAGAATTTAATCCATTTACATTCAAGGTTATTA
AAGSWATWTKSCTKSMCYTGSCARSKVMARSMAWAYWSCTT	ZNF157	ERVL	2616	2656	+	48.6901	4.75e-17	1.53e-11	aagcagtttgctttcagctggcaaggccagcaatatacctt
SWMYYCYWTYRARAAGTGKSYGWWSRWSWYSWWCRSMCACTTYTYRAWRG	ZNF84	L1PB3	59	108	-	50.2692	4.9e-17	1.47e-12	ATCTTCTTTTGAGAAATGTCTGTTCATGTCATTTGCCCACTTTTTGATGG
YCWCTKCCCRGYMGSSSCKRCYGGGMAGWGRSGMSCCYCWCYKCCCGGMC	ZNF30	SVA_A	524	573	-	27.7561	4.92e-17	8.57e-12	TCACATCCCGGACGGGGCGGCCGGGCAGAGGTGCTCCCCACATCTCAGAC
CWCTTCCCRGMCGSSATSSCRKCYRGGAAGWGRSGMKCSTCWCTKCCCRG	ZNF611	Retroposon-1_HS	925	974	+	45.7069	5.04e-17	2.18e-12	cacttcgcagacaggacggcggctgggcagaggcgctcctcacttcccat
HRMWTSKYSHRMCYCMGYCTCYMMARDARMTRSRAWWACAG	ZNF519	Retroposon-1_HS	356	396	+	45.9541	5.13e-17	6.59e-11	ccattctcctgcctcagcctcccgagtagctgggactacag
HWGGACCCCWGKGARRCMAWKTCWGAMWTKRYYTCMCWGGG	ZNF528	L1PBA_5	393	433	+	48.2714	5.14e-17	3.26e-11	ctcaagcccagggaagccatttctgactttatctcacaggg
AGRRARAAAWGACATRTYACATACARRGGAWCMWYMATAA	ZNF791	L1MB3_5	1481	1520	+	49.7041	5.17e-17	6.54e-11	agagagaagcgactcatcacatacaagggatcctcaataa
YYKGGGCTWAGCCHRGRASSSTYCTTGGCTWHGCCCMRRWW	ZNF682	MER66C	477	517	+	49.7576	5.41e-17	1.16e-11	cctgggtaaagccaagaaccctcctgggctaagccccaatt
GCCCTGTRATTATTAAACTCTTTCTCTRCTGCAACACCTGY	ZNF442	LTR26	501	541	+	49.8163	5.72e-17	2.44e-11	gccctgcgatcattaaactctttctctgctgcaaaccctgc
GCYTCYGGCCAGARGCYACAMWYMSCMRCYTGKMRGRAKGG	ZNF418	MER72	584	624	-	48.3816	5.79e-17	7.46e-11	GCCTCTGGCCAGAAGCCAGAAACAGGCACTTCGAGGGAGGG
CWCTTCCCRGMCGSSATSSCRKCYRGGAAGWGRSGMKCSTCWCTKCCCRG	ZNF611	SVA_A	600	649	-	45.3621	5.83e-17	2.42e-12	CACTTCTCAGATGGAGCGGTTGCCAGGCAGAGGGTCTCCTCACTTCTCAG
RYTTGMMAWYKGCYRTGGTGKRARTATTTMCACCAYGGNAATTKGCARRY	ZNF285	MER63A	94	143	-	49.5955	5.89e-17	1.2e-11	GTTTGCCGATTTCCGTGGTGTAAATACTCCCACCGTGGCCGATTTCAAGC
RYTTGMMAWYKGCYRTGGTGKRARTATTTMCACCAYGGNAATTKGCARRY	ZNF285	MER63B	321	370	-	49.5955	5.89e-17	1.2e-11	GTTTGCCGATTTCCGTGGTGTAAATACTCCCACCGTGGCCGATTTCAAGC
THCCKMRTTCTTSTYSGRYRYCSRASAAGAAYKMGGDAMC	ZNF680-rep2	LTR2752	391	430	-	46.7	5.99e-17	1.54e-11	TCCCGAGTTCTTGTCCCGCGTCCAGGAAGAATGAGGTTAC
CWCTTCCCRGMCGSSATSSCRKCYRGGAAGWGRSGMKCSTCWCTKCCCRG	ZNF611	Retroposon-1_HS	1289	1338	+	45.2931	6e-17	2.42e-12	cacttcccagactgtgaggcggctgggcagaggcgctcgtcacttcccag
MRGSMKRGRKTGCAGTGGSMYGAKMTCRKSCCACTGCAMYCYMKSCYKSS	ZNF429	SVA_A	335	384	+	49.2	6.09e-17	1.88e-11	caggctggagtgcagtggcgtgatctcggctcgctacaacctccacctcc
TGTGTGTGTGTGTGTGTGDKKKKKKKKGTGTGTGTGTGTGTGTGTGTGTG	ZNF19	HERV39	3915	3964	+	48.3506	6.31e-17	9.45e-12	tgtgtgtgtgtgtgtgtgtgtgtgtgtgtgtgtgtgtgtgtgtattttaa
GWSGCSSAGGYTGSAGTGMRSTGRSRYVATSYCRSYKCACTSCARCCTSS	ZNF585A	Retroposon-1_HS	290	339	+	49.8571	6.34e-17	1.96e-11	tgtcaccaggctggagtgcagtggtgcgatctcggctcactgcaacctcc
RADSRYAYYTAGAAMCCARRWTYTGGKYTCTARRTRYSHTY	ZNF605	L1MC4	1470	1510	+	44.4859	6.56e-17	4.23e-11	gagcacacctagcgcccagatcttggtttctaaataccatt
CWCTTCCCRGMCGSSATSSCRKCYRGGAAGWGRSGMKCSTCWCTKCCCRG	ZNF611	Retroposon-1_HS	1271	1320	-	45.0172	6.74e-17	2.63e-12	CTCTGCCCAGCCGCCTCACAGTCTGGGAAGTGAGGAGCGCCTCTGCCCGG
TCTCTCTCTCTCTCTCTCTCTCTCTCTCTCTCTCTCTCTCTCTCTCTCTC	ZNF212	HERVIP10FH	945	994	-	25.2247	7.14e-17	4.51e-12	TCTCTCTCTTTCTTTCTCTCTTTGACTTTCTGTCTCTCTCTCTCTCTTTG
GTRYRTGTGYGYRTGTGYGTGTGYGYGYRYRCRYRYRYGYRYRYRCRYA	ZNF557	HERV39	3916	3964	+	48.7024	7.18e-17	1.28e-11	gtgtgtgtgtgtgtgtgtgtgtgtgtgtgtgtgtgtgtgtgtattttaa
YTSCWDRYKGKWWTSYAAAGTGGTWSWACCABTTTRSAWWMCMRYYWGSA	ZNF81	L1MA3	283	332	-	48.3231	7.27e-17	9.85e-12	CTCCAAACTGTTCTCCATAGTGGTTGTACTAATTTACATTCCCACCAACA
YTSCWDRYKGKWWTSYAAAGTGGTWSWACCABTTTRSAWWMCMRYYWGSA	ZNF81	L1MA2	283	332	-	48.3231	7.27e-17	9.85e-12	CTCCAAACTGTTCTCCATAGTGGTTGTACTAATTTACATTCCCACCAACA
YTSCWDRYKGKWWTSYAAAGTGGTWSWACCABTTTRSAWWMCMRYYWGSA	ZNF81	L1MA1	283	332	-	48.3231	7.27e-17	9.85e-12	CTCCAAACTGTTCTCCATAGTGGTTGTACTAATTTACATTCCCACCAACA
YKCMTGTRATCCCMSCRCYTYGGSMKSCCRARGYGSKGGGATYACAKGMR	ZNF445	SVA_A	254	303	-	49.8333	7.43e-17	4.6e-11	CGTCTGCAATCCCAGCACCTCGGGAGGCCGAGGCTGGTGGATCACTCGCG
TAKTTTTADTDGASWCRSRGTTYCACNHKGYTRGSSAGGCY	PRDM9	THE1D	277	317	-	49.061	7.52e-17	9.67e-11	GAGGTTTAATTGACTCACAGTTCCACATGGCTGGGGAGGCC
CWCTTCCCRGMCGSSATSSCRKCYRGGAAGWGRSGMKCSTCWCTKCCCRG	ZNF611	Retroposon-1_HS	827	876	-	44.6724	7.79e-17	2.94e-12	CTCTGCCTCGCCGCCGTCCTGTCTGCGAAGTGAGGAGTGCCTCTGCCCGG
TCTCTCTCTCTCTCTCTCTCTCTCTCTCTCTCTCTCTCTCTCTCTCTCTC	ZNF212	HERVIP10FH	917	966	-	24.8427	8.02e-17	4.81e-12	TCTGTCTCTCTCTCTCTCTTTGACTCCCTCTTTGTCTCTCTGTCTCTTCC
GTRYRTGTGYGYRTGTGYGTGTGYGYGYRYRCRYRYRYGYRYRYRCRYA	ZNF557	MER4I	1111	1159	+	48.5595	8.21e-17	1.28e-11	atgtatgtgtgtatgtgtgcgtgtgtatgtgtgcatgtgtgcgtgtttg
GTRYRTGTGYGYRTGTGYGTGTGYGYGYRYRCRYRYRYGYRYRYRCRYA	ZNF557	HERV39	3906	3954	+	48.5595	8.21e-17	1.28e-11	atttatgtgtgtgtgtgtgtgtgtgtgtgtgtgtgtgtgtgtgtgtgtg
AGRGAGRGAGRGAGRGAGRGAGRGAGRGAGRGAGRGAGRGA	ZNF169-rep2	HERVIP10FH	812	852	+	49.7714	8.32e-17	6.25e-12	gagagaagagagagagagagagagaggaagagagagagaga
AKMAWDTCTTKYMVRGMYRRKCWARTGSTRABRRAWTYYVTYASCAYTWG	ZNF337	L1	1909	1958	+	48.8	8.47e-17	1.37e-11	ataaaatactttacagacaagcaaatgctgagagattttgtcaccaccag
KATTRTRAAYMRTGCYACWATAAASAYACRTGYRCAYGTRTSTTTATWGT	ZNF626	L1PA12	403	452	+	43.1685	8.49e-17	4.39e-12	gaatataaatcattctattataaagacacatgcacgcgtatgttcattgc
AKMAWDTCTTKYMVRGMYRRKCWARTGSTRABRRAWTYYVTYASCAYTWG	ZNF337	L1HS	1808	1857	-	48.7429	8.9e-17	1.37e-11	AGGAGCTCTTTTAGGGCAGGCCTGGTGGTGACAAAATCTCTCAGCATTTG
AKMAWDTCTTKYMVRGMYRRKCWARTGSTRABRRAWTYYVTYASCAYTWG	ZNF337	L1	1930	1979	-	48.7429	8.9e-17	1.37e-11	AGGAGCTCTTTTAGGGCAGGCCTGGTGGTGACAAAATCTCTCAGCATTTG
THCCKMRTTCTTSTYSGRYRYCSRASAAGAAYKMGGDAMC	ZNF680-rep2	MER52B	1153	1192	-	46.4	9.12e-17	1.95e-11	TCCCGAGTTCTTGTCCTGCGTCCAGGAAGAATGAGGTACA
TCTCTCTCTCTCTCTCTCTCTCTCTCTCTCTCTCTCTCTCTCTCTCTCTC	ZNF212	HERVIP10FH	901	950	-	24.382	9.23e-17	5.27e-12	TCTTTGACTCCCTCTTTGTCTCTCTGTCTCTTCCTCTCTCTGCCTCTCTC
SWMYYCYWTYRARAAGTGKSYGWWSRWSWYSWWCRSMCACTTYTYRAWRG	ZNF84	L1PB3	54	103	+	49.0192	1.01e-16	2.95e-12	taatcccatcaaaaagtgggcaaatgacatgaacagacatttctcaaaag
TGASARTWCCARKTGYTSHVMAKSMTKKBSARCAMTTGGWAYTSTCAKWY	ZNF7	L1MB4	228	277	-	48.4819	1.02e-16	4.19e-11	TGAGGGTTCCAATTTCTCCACATCCTCGCCAACACTTGTTATTTTCTGTT
AGRGAGRGAGRGAGRGAGRGAGRGAGRGAGRGAGRGAGRGA	ZNF169-rep2	HERVIP10FH	842	882	+	49.4714	1.02e-16	7.22e-12	agagagagagagaaagagagagagagggagagagagagaca
YTSCWDRYKGKWWTSYAAAGTGGTWSWACCABTTTRSAWWMCMRYYWGSA	ZNF81	L1ME1	280	329	-	47.9385	1.05e-16	1.28e-11	TGCCAAACTGTTTTCCAAAGTGGCTGTACCATTTTACATTCCCACCAGCA
AKMAWDTCTTKYMVRGMYRRKCWARTGSTRABRRAWTYYVTYASCAYTWG	ZNF337	L1PREC1	2240	2289	-	48.5286	1.07e-16	1.47e-11	AGGAGCTCTTGCAAGGCAGGCCTGGTGGTAACAAAATCCCTCAGCATTTG
AAKTAGCYGGGMBTRSWGGCGCGCGCCWSYAVKCCCRGCTAMTTKKKAGG	ZNF460	Retroposon-1_HS	379	428	+	49	1.11e-16	6.89e-11	gagtagctgggactacaggcacaagccaccatgcccgcctaatttttgta
GTGKGTGWGKGDGKDKRDGTGTGTGARYSBGKGNGKKKGTGTGTGWRKKK	ZNF18	HERV39	3908	3957	+	46.1463	1.13e-16	4.6e-11	ttatgtgtgtgtgtgtgtgtgtgtgtgtgtgtgtgtgtgtgtgtgtgtgt
NTTBNSYRGKTMCCKMRTTCTTSTYSGRYRYCSRASAAGAAYKMGGKAM	ZNF680	LTR28B	504	552	-	48.069	1.13e-16	1.98e-11	ACTCGGTGGGTCCCGAGCTCTTGTCCGGCGTCCAAGAAGAATGAGGTCG
THCCKMRTTCTTSTYSGRYRYCSRASAAGAAYKMGGDAMC	ZNF680-rep2	LTR2752	393	432	+	46.2333	1.14e-16	2.1e-11	aacctcattcttcctggacgcgggacaagaactcgggacc
YTSCWDRYKGKWWTSYAAAGTGGTWSWACCABTTTRSAWWMCMRYYWGSA	ZNF81	L1PB2c	5961	6010	-	47.8	1.19e-16	1.32e-11	CTCCACACTGTTTTCCATAGTGGCTGTACTAGTTTACATTCCCACCAGCA
GYSSAGGCTGSAGTGMRVYRRSRTKRTSYYRSYKCACTSCARCCTSSGC	ZNF79	Retroposon-1_HS	293	341	-	46.4954	1.2e-16	4.9e-11	GTGGAGGTTGCAGTGAGCCGAGATCGCACCACTGCACTCCAGCCTGGTG
TGTAGMRRCTCTGGATTYTGTTATRTTCCTCTRAAGAGTRTTGAWTTTT	ZNF45	L1MEA_5	549	597	-	49.2245	1.2e-16	7.42e-11	TGTGGAGATTCTGGATTCTGTTATTTTTCTCTAATGAGTGTTGTTTCTT
KATTRTRAAYMRTGCYACWATAAASAYACRTGYRCAYGTRTSTTTATWGT	ZNF626	L1PA10	403	452	+	42.2584	1.23e-16	6.08e-12	gaatataaatcattctattataaagatacatgcacgtgtatgttcattgc
KKTKKGTGTKKKHRTKTGKGYKKKKDTBYWKKWGWKKGTGYKTRWGTGTR	ZNF223	HERV39	3905	3954	+	48.0562	1.23e-16	4.92e-11	tatttatgtgtgtgtgtgtgtgtgtgtgtgtgtgtgtgtgtgtgtgtgtg
TCTCTCTCTCTCTCTCTCTCTCTCTCTCTCTCTCTCTCTCTCTCTCTCTC	ZNF212	HERVIP10FH	889	938	-	23.3933	1.25e-16	6.79e-12	TCTTTGTCTCTCTGTCTCTTCCTCTCTCTGCCTCTCTCTCTCTTCGACTC
RADSRYAYYTAGAAMCCARRWTYTGGKYTCTARRTRYSHTY	ZNF605	L1MD3	70	110	-	43.9648	1.35e-16	5.79e-11	AATGGTATTTAGAAACCAAGATCTGGATGCTAGGTGTGCTC
CWCTTCCCRGMCGSSATSSCRKCYRGGAAGWGRSGMKCSTCWCTKCCCRG	ZNF611	SVA_A	680	729	-	43.1034	1.49e-16	5.46e-12	TCCCTCCCGGACCAGGTGGCTGCTGGGCGGAGGGGCTCCTCACTTCTCAG
THCCKMRTTCTTSTYSGRYRYCSRASAAGAAYKMGGDAMC	ZNF680-rep2	LTR28C	469	508	-	45.9333	1.7e-16	2.74e-11	TCCCGAGTTCTTGTCCCACATCCAAGAAGAATGAGGTTAT
RATGRTARWKKGKATWTCWSYRSSRWYSSYRSWGAWATMCMMWYTAYCAT	ZNF382	L1PREC2	5276	5325	+	48.5273	1.72e-16	3.01e-11	aatgacaaaggggatgttaccactgaccccacagaaatacaaataaccat
AGARGATATAACAATTVTAAAYATATATGCACCHAACAMYAGAGCWCCMA	ZNF879	L1PREC1	2738	2787	+	47.4342	1.75e-16	5.41e-11	agaagagctaactattctaaatatatatgcacccaatacaggagcaccca
YTSCTKAAGYTGMTWAKCARCTTMAGSARAKTYTSRGSWKASAMAATSRR	ZNF425	L1PREC2	6224	6273	-	41.3443	1.76e-16	2.71e-11	TTGCTGAAGTTGTTTATCAGCTGAAGGAGCTTTTGGGCCGAGACTATGGG
GTRYRTGTGYGYRTGTGYGTGTGYGYGYRYRCRYRYRYGYRYRYRCRYA	ZNF557	PRIMA4_I	520	568	+	47.7262	1.76e-16	2.44e-11	ttgtgtgtgtgtgtgtgtgtgtgtgtgtgtgtgtgtatgtgtgtgtttc
TCTCTCTCTCTCTCTCTCTCTCTCTCTCTCTCTCTCTCTCTCTCTCTCTC	ZNF212	HERVIP10FH	921	970	-	22.191	1.78e-16	9.1e-12	ACTTTCTGTCTCTCTCTCTCTCTTTGACTCCCTCTTTGTCTCTCTGTCTC
TCTCTCTCTCTCTCTCTCTCTCTCTCTCTCTCTCTCTCTCTCTCTCTCTC	ZNF212	HERVIP10FH	913	962	-	22.1236	1.82e-16	9.1e-12	TCTCTCTCTCTCTCTTTGACTCCCTCTTTGTCTCTCTGTCTCTTCCTCTC
GYSSAGGCTGSAGTGMRVYRRSRTKRTSYYRSYKCACTSCARCCTSSGC	ZNF79	Retroposon-1_HS	293	341	+	45.5872	1.82e-16	5.61e-11	caccaggctggagtgcagtggtgcgatctcggctcactgcaacctccac
CWCTTCCCRGMCGSSATSSCRKCYRGGAAGWGRSGMKCSTCWCTKCCCRG	ZNF611	Retroposon-1_HS	1506	1555	-	42.569	1.85e-16	6.58e-12	CTCTGCCCAGCTGCCCCACAGTCTGGGAAGTGAGGAGCGCCTCTGCCTGG
KATTRTRAAYMRTGCYACWATAAASAYACRTGYRCAYGTRTSTTTATWGT	ZNF626	L1PA15	419	468	-	41.191	1.86e-16	8.88e-12	TATTGTGAATAGTGCTGCGATGAACATACGCGTGCATGTGTCTTTATGGT
TCTCTCTCTCTCTCTCTCTCTCTCTCTCTCTCTCTCTCTCTCTCTCTCTC	ZNF212	HERVIP10FH	909	958	-	21.8764	1.96e-16	9.4e-12	TCTCTCTCTCTTTGACTCCCTCTTTGTCTCTCTGTCTCTTCCTCTCTCTG
KATTRTRAAYMRTGCYACWATAAASAYACRTGYRCAYGTRTSTTTATWGT	ZNF626	L1PA15	403	452	+	40.9438	2.05e-16	9.07e-12	gaatataaatcattctaccataaagacacatgcacgcgtatgttcatcgc
KATTRTRAAYMRTGCYACWATAAASAYACRTGYRCAYGTRTSTTTATWGT	ZNF626	L1PREC2	7640	7689	+	40.9438	2.05e-16	9.07e-12	gaatataaatcattctaccataaagacacatgcatgcgaatgttcattgc
NTTBNSYRGKTMCCKMRTTCTTSTYSGRYRYCSRASAAGAAYKMGGKAM	ZNF680	LTR2752	383	431	+	47.4655	2.05e-16	3.12e-11	ttgtccgcgtaacctcattcttcctggacgcgggacaagaactcgggac
YYSBCYSAKYCTRGGSYYWTWAWRGSCCYAGRMTSRGVSRR	ZNF736	LTR1D	173	213	-	44.3232	2.11e-16	8.98e-11	CTGGCTGAGTCTGGGGTTTTTATAGGCACAGGATGGGGGAT
YCWCTKCCCRGYMGSSSCKRCYGGGMAGWGRSGMSCCYCWCYKCCCGGMC	ZNF30	SVA_A	580	629	+	22.6098	2.12e-16	3.22e-11	tcgctgcccggccgccccgtctgagaagtgaggagaccctctgcctggca
YYKGGGCTWAGCCHRGRASSSTYCTTGGCTWHGCCCMRRWW	ZNF682	MER66D	423	463	-	48.0707	2.17e-16	4e-11	TTGGGGCTCAGCTCGGGAGGGTTCTTGGCTTCGCTCAGGAA
GGGCRYKGTGGYRKGCGCCTGTARTCCCAGCWACTYGGGAGGYTGAGGCA	ZNF205	SVA_A	132	181	-	32.4929	2.29e-16	1.41e-10	AGGCGTGGCGGCGCGCGCCTGCAATCGCAGGCACTCGGCAAGCTGAGGCA
YTSCWDRYKGKWWTSYAAAGTGGTWSWACCABTTTRSAWWMCMRYYWGSA	ZNF81	L1PB3	283	332	-	47.0923	2.3e-16	2.34e-11	CTCCATACTGTTTTCCATAGAGGTTGTACTAATTTACATTCCCACCAGCA
KATTRTRAAYMRTGCYACWATAAASAYACRTGYRCAYGTRTSTTTATWGT	ZNF626	L1PA16	419	468	-	40.3258	2.6e-16	1.07e-11	TATTGTGAATAGTGCTGCAATGAACATACGAGTGCATGTGTCTTTTTGGT
KATTRTRAAYMRTGCYACWATAAASAYACRTGYRCAYGTRTSTTTATWGT	ZNF626	L1PA14	419	468	-	40.3258	2.6e-16	1.07e-11	TATTGTGAATAGTGCTGCAATGAACATTCGCGTGCATGTGTCTTTATGGT
KATTRTRAAYMRTGCYACWATAAASAYACRTGYRCAYGTRTSTTTATWGT	ZNF626	L1PA16	403	452	+	40.2472	2.68e-16	1.07e-11	gaaaataaatcattctaccaaaaagacacatgcactcgtatgttcattgc
TCTCTCTCTCTCTCTCTCTCTCTCTCTCTCTCTCTCTCTCTCTCTCTCTC	ZNF212	HERVIP10FH	943	992	-	20.7416	2.73e-16	1.26e-11	TCTCTCTTTCTTTCTCTCTTTGACTTTCTGTCTCTCTCTCTCTCTTTGAC
CWCTTCCCRGMCGSSATSSCRKCYRGGAAGWGRSGMKCSTCWCTKCCCRG	ZNF611	Retroposon-1_HS	1152	1201	-	41.1379	3.28e-16	1.13e-11	CTCTGCCCGGCCGCCGTCCTGTCTGCGAAGCGAGGAGTGCCTCTGCCCGG
GTRYRTGTGYGYRTGTGYGTGTGYGYGYRYRCRYRYRYGYRYRYRCRYA	ZNF557	PRIMA4_I	522	570	+	47.0119	3.33e-16	4.15e-11	gtgtgtgtgtgtgtgtgtgtgtgtgtgtgtgtgtatgtgtgtgtttcgg
YKCMTGTRATCCCMSCRCYTYGGSMKSCCRARGYGSKGGGATYACAKGMR	ZNF445	Retroposon-1_HS	350	399	+	47.3939	3.37e-16	1.39e-10	ttcaagccattctcctgcctcagcctcccgagtagctgggactacaggca
AGARGATATAACAATTVTAAAYATATATGCACCHAACAMYAGAGCWCCMA	ZNF879	L1	2427	2476	+	46.25	3.41e-16	8.43e-11	agaagagctaactatcctaaatatatatgcacccaatacaggagcaccca
TGGGGCTTASCCYVGGMKGGYTCTTGRMTTYDYYCMKGAAAGAAKYCAAG	ZNF682-rep2	MER66D	391	440	+	47.3788	3.55e-16	8.69e-11	tttctttcaccgtcggctcgctcttgaattctttcctgagcgaagccaag
TCTCTCTCTCTCTCTCTCTCTCTCTCTCTCTCTCTCTCTCTCTCTCTCTC	ZNF212	HERVIP10FH	947	996	-	19.7303	3.68e-16	1.63e-11	TATCTCTCTCTTTCTTTCTCTCTTTGACTTTCTGTCTCTCTCTCTCTCTT
GTRYRTGTGYGYRTGTGYGTGTGYGYGYRYRCRYRYRYGYRYRYRCRYA	ZNF557	HERV39	3904	3952	+	46.8929	3.7e-16	4.19e-11	ctatttatgtgtgtgtgtgtgtgtgtgtgtgtgtgtgtgtgtgtgtgtg
GATCTGGTTGAGTGGCTTTTTCTACCTCACAATACAACYAAAAYGCTCAC	ZNF737	HERV-K14CI	3880	3929	+	22.9633	3.82e-16	2.37e-10	gacttagttgaatggtcttttctgcctcacaatactgttagaacactcac
CCTGTAATCCCAGCWMYTYGGGAGGCYGAGGCAGGAGRATC	ZFP57-rep2	SVA_A	385	425	-	46	4.07e-16	1.31e-10	GCTGCAATCTCGGCACTTTGGGAGGCCAAGGCAGGCTGCTG
KKTKKGTGTKKKHRTKTGKGYKKKKDTBYWKKWGWKKGTGYKTRWGTGTR	ZNF223	PRIMA4_I	517	566	+	46.7079	4.11e-16	1.23e-10	attttgtgtgtgtgtgtgtgtgtgtgtgtgtgtgtgtgtatgtgtgtgtt
AGGCTGSAGTGMRSTGKSAYNRTSMCASYKCACTSCAGCCT	ZNF786	SVA_A	336	376	-	47.4545	4.26e-16	1.83e-10	AGGTTGTAGCGAGCCGAGATCACGCCACTGCACTCCAGCCT
KATTRTRAAYMRTGCYACWATAAASAYACRTGYRCAYGTRTSTTTATWGT	ZNF626	L1PA13	403	452	+	38.9101	4.49e-16	1.74e-11	gaatataaatcattctattataaagacacatgcacgcatatgttcattgc
YYSBCYSAKYCTRGGSYYWTWAWRGSCCYAGRMTSRGVSRR	ZNF736	LTR2752	222	262	-	43.7273	4.55e-16	1.45e-10	CTGGCTGAGTCTGGGGTTTTTATGGGCTCAGAATGGAGGAA
BSYVBCCDCCATGYTGYKWGGRMKYCCWMRCARCATGGHGG	ZNF565	MLT1G2	249	289	-	42.8308	4.55e-16	1.93e-10	TGGCCTCTCCATGTGGCTTGGGCTTCCTCACAGCATGGCGG
RADSRYAYYTAGAAMCCARRWTYTGGKYTCTARRTRYSHTY	ZNF605	L1MD3	70	110	+	42.9718	4.87e-16	1.57e-10	gagcacacctagcatccagatcttggtttctaaataccatt
BSYVBCCDCCATGYTGYKWGGRMKYCCWMRCARCATGGHGG	ZNF565	MLT1G2	244	284	+	42.7231	5.19e-16	1.93e-10	tgaggccgccatgctgtgaggaagcccaagccacatggaga
THCCKMRTTCTTSTYSGRYRYCSRASAAGAAYKMGGDAMC	ZNF680-rep2	MER52C	1176	1215	-	45.0333	5.23e-16	6.8e-11	GCCCGAGTTCTTGTCCTGCGTCCAGGAAGAATGAGGTACG
THCCKMRTTCTTSTYSGRYRYCSRASAAGAAYKMGGDAMC	ZNF680-rep2	LTR28B	505	544	+	45.0222	5.3e-16	6.8e-11	gacctcattcttcttggacgccggacaagagctcgggacc
TCTCTCTCTCTCTCTCTCTCTCTCTCTCTCTCTCTCTCTCTCTCTCTCTC	ZNF212	HERVIP10FH	949	998	-	18.2697	5.64e-16	2.41e-11	TCTATCTCTCTCTTTCTTTCTCTCTTTGACTTTCTGTCTCTCTCTCTCTC
TGTGTGTGTGTGTGTGTGDKKKKKKKKGTGTGTGTGTGTGTGTGTGTGTG	ZNF19	PRIMA4_I	519	568	+	45.8442	5.81e-16	7.74e-11	tttgtgtgtgtgtgtgtgtgtgtgtgtgtgtgtgtgtatgtgtgtgtttc
TCTCTCTCTCTCTCTCTCTCTCTCTCTCTCTCTCTCTCTCTCTCTCTCTC	ZNF212	HERVIP10FH	851	900	-	18.0899	5.94e-16	2.46e-11	TCTCTTCGACTCCATCTTTGTCTCTCTCTCTCCCTCTCTCTCTCTTTCTC
BSYVBCCDCCATGYTGYKWGGRMKYCCWMRCARCATGGHGG	ZNF565	MLT1G3	184	224	-	42.6	6.02e-16	1.93e-10	TGGCCTCTCCATGTGGCTTGGGCTTCCTCACAGCATGGTGG
TCTCTGYCTTTTAATTRGAGTRTTTAGWCCATTTAYATTTAWTGTWATTA	ZNF354B	L1PREC2	4122	4171	-	44.8182	6.19e-16	1.07e-10	TCTGTGCCTTTTAAATGGGGCATTTAGCCCATTTACATTCAAGGTTAGTA
KCCTGGSYARCASRGTGARRCCCYGYCTCWRMWAAAWWWACDAAAAAAWW	ZIM2	Retroposon-1_HS	417	466	-	39.0714	6.42e-16	7.88e-10	TTCTGGCCAACATGGTGAAACTCCGTCTCTACTGAAAATACAAAAATTAG
TCTCTCTCTCTCTCTCTCTCTCTCTCTCTCTCTCTCTCTCTCTCTCTCTC	ZNF212	HERVIP10FH	897	946	-	17.573	6.9e-16	2.76e-11	TGACTCCCTCTTTGTCTCTCTGTCTCTTCCTCTCTCTGCCTCTCTCTCTC
GTGKGTGWGKGDGKDKRDGTGTGTGARYSBGKGNGKKKGTGTGTGWRKKK	ZNF18	HERV39	3906	3955	+	44.3171	7.36e-16	2.24e-10	atttatgtgtgtgtgtgtgtgtgtgtgtgtgtgtgtgtgtgtgtgtgtgt
CTCCTGCCTCAGCCTCCCARGTAGCTGGGAYTACAGGCGYCCGCCACCAC	ZNF496	SVA_A	128	177	+	40.8525	7.4e-16	4.56e-10	ctcctgcctcagcttgccgagtgcctgcgattgcaggcgcgcgccgccac
AKMAWDTCTTKYMVRGMYRRKCWARTGSTRABRRAWTYYVTYASCAYTWG	ZNF337	L1HS	1787	1836	+	46.2143	7.43e-16	9.17e-11	ataaaatactttatagacaagcaaatgctgagagattttgtcaccaccag
TCTCTCTCTCTCTCTCTCTCTCTCTCTCTCTCTCTCTCTCTCTCTCTCTC	ZNF212	HERVIP10FH	855	904	-	17.2697	7.53e-16	2.91e-11	TCTCTCTCTTCGACTCCATCTTTGTCTCTCTCTCTCCCTCTCTCTCTCTT
TCTCTCTCTCTCTCTCTCTCTCTCTCTCTCTCTCTCTCTCTCTCTCTCTC	ZNF212	HERVIP10FH	907	956	-	16.2697	1e-15	3.75e-11	TCTCTCTCTTTGACTCCCTCTTTGTCTCTCTGTCTCTTCCTCTCTCTGCC
YTSCWDRYKGKWWTSYAAAGTGGTWSWACCABTTTRSAWWMCMRYYWGSA	ZNF81	L1MB1	283	332	-	45.3846	1.04e-15	9.8e-11	CTCCATACTGTTTTCCATAGTGGCTGCACCATTTTACATTCCCACCAACA
NTTBNSYRGKTMCCKMRTTCTTSTYSGRYRYCSRASAAGAAYKMGGKAM	ZNF680	LTR27	457	505	-	45.6724	1.06e-15	1.44e-10	GTGCACTGATTCCCAAGTTCTTGTCCCACATCCAAGAAGAATGAGGATG
TCTCTCTCTCTCTCTCTCTCTCTCTCTCTCTCTCTCTCTCTCTCTCTCTC	ZNF212	HERVIP10FH	895	944	-	15.9888	1.08e-15	3.94e-11	ACTCCCTCTTTGTCTCTCTGTCTCTTCCTCTCTCTGCCTCTCTCTCTCTT
AGRGAGRGAGRGAGRGAGRGAGRGAGRGAGRGAGRGAGRGA	ZNF169-rep2	HERVIP10FH	850	890	+	45.7714	1.14e-15	7.59e-11	agagaaagagagagagagggagagagagagacaaagatgga
KGWSGCSSAGGYTGSAGTGMRSYGRSAYSRTSYCRSYKCACTSCARCCTS	ZNF287	Retroposon-1_HS	289	338	+	45.2571	1.15e-15	3.55e-10	ctgtcaccaggctggagtgcagtggtgcgatctcggctcactgcaacctc
CWCTTCCCRGMCGSSATSSCRKCYRGGAAGWGRSGMKCSTCWCTKCCCRG	ZNF611	Retroposon-1_HS	965	1014	+	37.8793	1.15e-15	3.88e-11	cacttcccataccgtgaggcggccgggcagaggcgctcgtcacttcccag
YTSCWDRYKGKWWTSYAAAGTGGTWSWACCABTTTRSAWWMCMRYYWGSA	ZNF81	L1MD2	283	332	-	45.0769	1.36e-15	1.15e-10	TGCCAAACTGTTTTCCAGAGTGGCTGTACCATTTTACATTCCCACCAGCA
YTSCWDRYKGKWWTSYAAAGTGGTWSWACCABTTTRSAWWMCMRYYWGSA	ZNF81	L1PB4	283	332	-	45.0308	1.41e-15	1.15e-10	CTCCATACTGTTTTCCATAGAGGTTGTACTAATTTACATTCCCACCAACA
AGGCTGSAGTGMRSTGKSAYNRTSMCASYKCACTSCAGCCT	ZNF786	SVA_A	336	376	+	45.7424	1.42e-15	4.57e-10	aggctggagtgcagtggcgtgatctcggctcgctacaacct
TCTCTCTCTCTCTCTCTCTCTCTCTCTCTCTCTCTCTCTCTCTCTCTCTC	ZNF212	HERVIP10FH	865	914	-	14.9888	1.44e-15	5.07e-11	TCTCTGCCTCTCTCTCTCTTCGACTCCATCTTTGTCTCTCTCTCTCCCTC
NTTBNSYRGKTMCCKMRTTCTTSTYSGRYRYCSRASAAGAAYKMGGKAM	ZNF680	MER52C	1177	1225	-	45.3103	1.45e-15	1.77e-10	CGGCGCCTTTGCCCGAGTTCTTGTCCTGCGTCCAGGAAGAATGAGGTAC
GTRYRTGTGYGYRTGTGYGTGTGYGYGYRYRCRYRYRYGYRYRYRCRYA	ZNF557	MER4I	1117	1165	+	45.2381	1.51e-15	1.56e-10	gtgtgtatgtgtgcgtgtgtatgtgtgcatgtgtgcgtgtttgtattta
GTRAYTGYKSTTCYCWSTRTKWSAKMTSWMAYASWGRGAASMGCARTYAC	ZNF302	ERVL	1422	1471	-	43.0132	1.51e-15	6.25e-10	GTGACTGCGGTTCCCACTGTAAGGTTTGGCCTACAGAGAAGAGCGATCAC
CWCTTCCCRGMCGSSATSSCRKCYRGGAAGWGRSGMKCSTCWCTKCCCRG	ZNF611	Retroposon-1_HS	947	996	-	37.1207	1.53e-15	5.02e-11	CTCTGCCCGGCCGCCTCACGGTATGGGAAGTGAGGAGCGCCTCTGCCCAG
TCTCTCTCTCTCTCTCTCTCTCTCTCTCTCTCTCTCTCTCTCTCTCTCTC	ZNF212	HERVIP10FH	893	942	-	14.6966	1.56e-15	5.35e-11	TCCCTCTTTGTCTCTCTGTCTCTTCCTCTCTCTGCCTCTCTCTCTCTTCG
MAMAAMMAMAMAMAMAAAMAAMAMMMMMMACAHMMACAMMACMMACAMMA	ZNF300	L1PBA_5	2871	2920	+	43.4824	1.57e-15	1.83e-09	aaaaaaaaaaacaacaacaaaacaaacacacacacacaacaaacaaaaac
YTSCWDRYKGKWWTSYAAAGTGGTWSWACCABTTTRSAWWMCMRYYWGSA	ZNF81	L1ME1	279	328	+	44.8923	1.59e-15	1.2e-10	ttgctggtgggaatgtaaaatggtacagccactttggaaaacagtttggc
WSSYCTMAAKMSCYCCYCTMWRSAGGAMACYMCAACTGCWG	ZNF669	HERV9	8264	8304	+	45.5921	1.61e-15	2.06e-09	tggcctaaagagttcccctctttaggacactacaactgcag
KKTKKGTGTKKKHRTKTGKGYKKKKDTBYWKKWGWKKGTGYKTRWGTGTR	ZNF223	HERV39	3907	3956	+	45.0674	1.65e-15	3.95e-10	tttatgtgtgtgtgtgtgtgtgtgtgtgtgtgtgtgtgtgtgtgtgtgtg
YTSCWDRYKGKWWTSYAAAGTGGTWSWACCABTTTRSAWWMCMRYYWGSA	ZNF81	L1MB5	283	332	-	44.8308	1.67e-15	1.2e-10	CGCCAAACTGTTTTCCACAGTGGCTGCACCATTTTACATTCCCACCAGCA
TCTCTCTCTCTCTCTCTCTCTCTCTCTCTCTCTCTCTCTCTCTCTCTCTC	ZNF212	HERVIP10FH	929	978	-	14.4045	1.7e-15	5.65e-11	TCTCTTTGACTTTCTGTCTCTCTCTCTCTCTTTGACTCCCTCTTTGTCTC
NTTBNSYRGKTMCCKMRTTCTTSTYSGRYRYCSRASAAGAAYKMGGKAM	ZNF680	LTR28B	495	543	+	45.1034	1.73e-15	1.92e-10	gtgtccgcgcgacctcattcttcttggacgccggacaagagctcgggac
TWRNWANAWTTCACCMRWAAAACCMYCWGGVCCWGRWGSYTTTWYTGGTG	ZNF454	L1ME_ORF2	1381	1430	+	42.4268	1.78e-15	1.08e-09	taaaaaccttccaacaaagaaaagtccaggaccagatggcttcactggtg
TCTCTCTCTCTCTCTCTCTCTCTCTCTCTCTCTCTCTCTCTCTCTCTCTC	ZNF212	HERVIP10FH	869	918	-	14.0899	1.86e-15	5.97e-11	CCTCTCTCTGCCTCTCTCTCTCTTCGACTCCATCTTTGTCTCTCTCTCTC
TCTCTCTCTCTCTCTCTCTCTCTCTCTCTCTCTCTCTCTCTCTCTCTCTC	ZNF212	HERVIP10FH	955	1004	-	14.0225	1.89e-15	5.97e-11	ACTACTTCTATCTCTCTCTTTCTTTCTCTCTTTGACTTTCTGTCTCTCTC
SWMYYCYWTYRARAAGTGKSYGWWSRWSWYSWWCRSMCACTTYTYRAWRG	ZNF84	L1MA8	59	108	-	43.4808	1.93e-15	5.29e-11	GTCTTCTTTTGAGAAATGTCTATTCAGGTCCTTTGCCCATTTTTTAATCG
SWMYYCYWTYRARAAGTGKSYGWWSRWSWYSWWCRSMCACTTYTYRAWRG	ZNF84	L1MA9	59	108	-	43.4808	1.93e-15	5.29e-11	GTCTTCTTTTGAGAAATGTCTATTCAGGTCCTTTGCCCATTTTTTAATCG
SWMYYCYWTYRARAAGTGKSYGWWSRWSWYSWWCRSMCACTTYTYRAWRG	ZNF84	L1MA7	59	108	-	43.4808	1.93e-15	5.29e-11	GTCTTCTTTTGAGAAATGTCTATTCAGGTCCTTTGCCCATTTTTTAATCG
CCTTYRYTTWTGAARGWTAGTTTKGCTGGGTATRAAATTCTRGGTTGAMA	ZFP1	L1PB2c	2251	2300	-	42.0899	1.94e-15	2.96e-10	CCTTCATATATGATGCTTAGTTTCGCTGGATACAAAATTCTTGGCTGATA
NTTBNSYRGKTMCCKMRTTCTTSTYSGRYRYCSRASAAGAAYKMGGKAM	ZNF680	LTR28C	461	509	+	44.931	2e-15	2.04e-10	ttgtcagcataacctcattcttcttggatgtgggacaagaactcgggac
TCYCTCYCTCYCTCYCTCYCTCYCTCYCT	ZNF169	HERVIP10FH	824	852	-	45.3636	2.03e-15	2.6e-09	TCTCTCTCTCTCTTCCTCTCTCTCTCTCT
CWCTTCCCRGMCGSSATSSCRKCYRGGAAGWGRSGMKCSTCWCTKCCCRG	ZNF611	SVA_A	1058	1107	+	36.3621	2.03e-15	6.48e-11	cgcctctgcccggccgcgcctactggaaagtgaggagcccctctgcccgg
KKTKKGTGTKKKHRTKTGKGYKKKKDTBYWKKWGWKKGTGYKTRWGTGTR	ZNF223	PRIMA4_I	519	568	+	44.7978	2.05e-15	4.1e-10	tttgtgtgtgtgtgtgtgtgtgtgtgtgtgtgtgtgtatgtgtgtgtttc
TGTGTGTGTGTGTGTGTGDKKKKKKKKGTGTGTGTGTGTGTGTGTGTGTG	ZNF19	HERV39	3899	3948	+	44.2987	2.13e-15	2.56e-10	ttaggctatttatgtgtgtgtgtgtgtgtgtgtgtgtgtgtgtgtgtgtg
THCCKMRTTCTTSTYSGRYRYCSRASAAGAAYKMGGDAMC	ZNF680-rep2	LTR1C2	451	490	-	43.7667	2.16e-15	2.52e-10	ACCCGGGTTCTTGTCCGGCGTCCAGGAAGAATCAGGTCAC
TGGGGCTTASCCYVGGMKGGYTCTTGRMTTYDYYCMKGAAAGAAKYCAAG	ZNF682-rep2	MER66C	443	492	+	44.4545	2.2e-15	4.49e-10	tgtctaacaccactggctcacccttgaattctttcctgggtaaagccaag
YTYTYYTYTYYTTYWGGRACTCCAATTATAYRTATGTTRGAYCWYYTKW	ZNF133	L1MB3_5	1239	1287	-	43.8081	2.32e-15	2.8e-09	CTCTCTTCTCCTTCTGGGACTCCCACAATGCGTATGTTGGTCCGCTTGA
THCCKMRTTCTTSTYSGRYRYCSRASAAGAAYKMGGDAMC	ZNF680-rep2	LTR27	458	497	+	43.6556	2.43e-15	2.6e-10	atcctcattcttcttggatgtgggacaagaacttgggaat
RATGRTARWKKGKATWTCWSYRSSRWYSSYRSWGAWATMCMMWYTAYCAT	ZNF382	L1PREC2	5277	5326	-	43.9818	2.54e-15	3.89e-10	GATGGTTATTTGTATTTCTGTGGGGTCAGTGGTAACATCCCCTTTGTCAT
CWCTTCCCRGMCGSSATSSCRKCYRGGAAGWGRSGMKCSTCWCTKCCCRG	ZNF611	SVA_A	618	667	+	35.7414	2.56e-15	7.93e-11	ctctgcctggcaaccgctccatctgagaagtgaggagcccctccgcccgg
SWMYYCYWTYRARAAGTGKSYGWWSRWSWYSWWCRSMCACTTYTYRAWRG	ZNF84	L1PB1	59	108	-	42.9038	2.57e-15	6.75e-11	ATCTTCTTTTGAGAATTGTCTATTCATGTCCTTAGCCCACTTTTTGATGG
SWMYYCYWTYRARAAGTGKSYGWWSRWSWYSWWCRSMCACTTYTYRAWRG	ZNF84	L1PB2c	5737	5786	-	42.9038	2.57e-15	6.75e-11	ATCTTCTTTTGAGAATTGTCTATTCATGTCCTTAGCCCACTTTTTGATGG
KTYTTTTYTCTCTGGCTGCTTTTAAGATYTTCTCTTTGTCT	ZNF197	L1MED_5	1311	1351	-	44.061	2.61e-15	1.07e-09	ATCTTTTCTCTCTGGCTGCTTTTAAGATCTTTTTTTTATCT
CWCTTCCCRGMCGSSATSSCRKCYRGGAAGWGRSGMKCSTCWCTKCCCRG	ZNF611	Retroposon-1_HS	1231	1280	-	35.5345	2.76e-15	8.34e-11	CTCTGCCCGGGCCCTGCCCCGTCTGGGCAGTGAGGAGCGCCTCTGCCGGC
CCTTYRYTTWTGAARGWTAGTTTKGCTGGGTATRAAATTCTRGGTTGAMA	ZFP1	L1MB3_5	1604	1653	-	41.2921	2.82e-15	3.82e-10	CCCTCACTTTTGAAGGACAGTTTTGCCGGATATAGGATTCTTGGTTGACA
KTGCAGTGRSSCGAKMTCGSSYCACTGCA	ZNF441	Retroposon-1_HS	305	333	+	44.5577	2.85e-15	2.18e-09	gtgcagtggtgcgatctcggctcactgca
KSTCYKWGKGKAWATRYAKGKBTRKGTKCCTGTGWGYSTCTGKKYRYRWB	ZNF555	HERV39	3911	3960	+	44.6463	2.86e-15	3.53e-09	tgtgtgtgtgtgtgtgtgtgtgtgtgtgtgtgtgtgtgtgtgtgtgtatt
GTGKGTGWGKGDGKDKRDGTGTGTGARYSBGKGNGKKKGTGTGTGWRKKK	ZNF18	PRIMA4_I	518	567	+	42.8659	2.99e-15	7.27e-10	ttttgtgtgtgtgtgtgtgtgtgtgtgtgtgtgtgtgtatgtgtgtgttt
THCCKMRTTCTTSTYSGRYRYCSRASAAGAAYKMGGDAMC	ZNF680-rep2	LTR27	456	495	-	43.4556	2.99e-15	2.84e-10	TCCCAAGTTCTTGTCCCACATCCAAGAAGAATGAGGATGC
YTSCWDRYKGKWWTSYAAAGTGGTWSWACCABTTTRSAWWMCMRYYWGSA	ZNF81	L1PB2c	5960	6009	+	44.1077	3.05e-15	1.8e-10	ctgctggtgggaatgtaaactagtacagccactatggaaaacagtgtgga
THCCKMRTTCTTSTYSGRYRYCSRASAAGAAYKMGGDAMC	ZNF680-rep2	LTR28B	503	542	-	43.4222	3.09e-15	2.84e-10	TCCCGAGCTCTTGTCCGGCGTCCAAGAAGAATGAGGTCGC
YTSCWDRYKGKWWTSYAAAGTGGTWSWACCABTTTRSAWWMCMRYYWGSA	ZNF81	L1MA3	282	331	+	44.0923	3.09e-15	1.8e-10	ctgttggtgggaatgtaaattagtacaaccactatggagaacagtttgga
YTSCWDRYKGKWWTSYAAAGTGGTWSWACCABTTTRSAWWMCMRYYWGSA	ZNF81	L1MA2	282	331	+	44.0923	3.09e-15	1.8e-10	ctgttggtgggaatgtaaattagtacaaccactatggagaacagtttgga
YTSCWDRYKGKWWTSYAAAGTGGTWSWACCABTTTRSAWWMCMRYYWGSA	ZNF81	L1MA1	282	331	+	44.0923	3.09e-15	1.8e-10	ctgttggtgggaatgtaaattagtacaaccactatggagaacagtttgga
KTGCAGTGRSSCGAKMTCGSSYCACTGCA	ZNF441	Retroposon-1_HS	306	334	-	44.4423	3.18e-15	2.18e-09	TTGCAGTGAGCCGAGATCGCACCACTGCA
YYSBCYSAKYCTRGGSYYWTWAWRGSCCYAGRMTSRGVSRR	ZNF736	LTR1D	173	213	+	42.0303	3.35e-15	7.79e-10	atcccccatcctgtgcctataaaaaccccagactcagccag
SWMYYCYWTYRARAAGTGKSYGWWSRWSWYSWWCRSMCACTTYTYRAWRG	ZNF84	L1MA2	59	108	-	42.25	3.55e-15	9.03e-11	GTCTTCTTTTGAGAAATGTCTATTCAAATCTTTTGCCCATTTTTTAATCG
SWMYYCYWTYRARAAGTGKSYGWWSRWSWYSWWCRSMCACTTYTYRAWRG	ZNF84	L1MB4	59	108	-	42.2308	3.58e-15	9.03e-11	ATCTTCTTTGGAGAAATGTCTATTCAAGTCCTTTGCCCATTTTTTAATTG
YYSBCYSAKYCTRGGSYYWTWAWRGSCCYAGRMTSRGVSRR	ZNF736	MER52D	1155	1195	-	41.9495	3.67e-15	7.79e-10	CTGGCTGAGCCTGGGGCTTTTATGGGCCTCAGAGGGGAGGA
TCTCTCTCTCTCTCTCTCTCTCTCTCTCTCTCTCTCTCTCTCTCTCTCTC	ZNF212	HERVIP10FH	915	964	-	11.5281	3.8e-15	1.17e-10	TGTCTCTCTCTCTCTCTTTGACTCCCTCTTTGTCTCTCTGTCTCTTCCTC
KRCCTGSAGWGRGKAGCTMCYCWCTGCAG	ZNF273	MER52B	986	1014	+	41.9848	3.9e-15	2.65e-09	tgcctgcagagaggagctacccactccag
KRCCTGSAGWGRGKAGCTMCYCWCTGCAG	ZNF273	MER52A	991	1019	+	41.9848	3.9e-15	2.65e-09	tgcctgcagagaggagctacccactccag
YKCMTGTRATCCCMSCRCYTYGGSMKSCCRARGYGSKGGGATYACAKGMR	ZNF445	Retroposon-1_HS	350	399	-	43.1061	3.99e-15	1.23e-09	TGCCTGTAGTCCCAGCTACTCGGGAGGCTGAGGCAGGAGAATGGCTTGAA
SWMYYCYWTYRARAAGTGKSYGWWSRWSWYSWWCRSMCACTTYTYRAWRG	ZNF84	L1MA6	59	108	-	42	4.01e-15	9.79e-11	GTCTTCTTTTGAGAAATGTCTATTCAGGTCTTTTGCCCATTTTTTAATTG
SWMYYCYWTYRARAAGTGKSYGWWSRWSWYSWWCRSMCACTTYTYRAWRG	ZNF84	L1MA1	59	108	-	41.9808	4.05e-15	9.79e-11	GTCTTCTTTTGAGAAATGTCTATTCAAATCTTTTGCCCATTTTTTGATCG
SWMYYCYWTYRARAAGTGKSYGWWSRWSWYSWWCRSMCACTTYTYRAWRG	ZNF84	L1MA4	59	108	-	41.9231	4.16e-15	9.79e-11	GTCTTCTTTTGAGAAATGTCTATTCAGATCTTTTGCCCACTTTTTAATCG
SWMYYCYWTYRARAAGTGKSYGWWSRWSWYSWWCRSMCACTTYTYRAWRG	ZNF84	L1MA5	59	108	-	41.9038	4.2e-15	9.79e-11	GTCTTCTTTTGAGAAATGTCTATTCAGATCCTTTGCCCATTTTTTAATCG
TCTCTCTCTCTCTCTCTCTCTCTCTCTCTCTCTCTCTCTCTCTCTCTCTC	ZNF212	HERVIP10FH	951	1000	-	11.0449	4.34e-15	1.3e-10	CTTCTATCTCTCTCTTTCTTTCTCTCTTTGACTTTCTGTCTCTCTCTCTC
KATTRTRAAYMRTGCYACWATAAASAYACRTGYRCAYGTRTSTTTATWGT	ZNF626	L1PA11	403	452	+	32.7191	4.38e-15	1.65e-10	gaatataaatcattctattataaagatacatgcacgcgtatgttcactgc
AGRGAGRGAGRGAGRGAGRGAGRGAGRGAGRGAGRGAGRGA	ZNF169-rep2	HERVIP10FH	844	884	+	43.5429	4.4e-15	2.78e-10	agagagagagaaagagagagagagggagagagagagacaaa
TCTCTCTCTCTCTCTCTCTCTCTCTCTCTCTCTCTCTCTCTCTCTCTCTC	ZNF212	HERVIP10FH	849	898	-	10.9663	4.43e-15	1.3e-10	TCTTCGACTCCATCTTTGTCTCTCTCTCTCCCTCTCTCTCTCTTTCTCTC
GTRYRTGTGYGYRTGTGYGTGTGYGYGYRYRCRYRYRYGYRYRYRCRYA	ZNF557	PRIMA4_I	518	566	+	43.8929	4.44e-15	4.25e-10	ttttgtgtgtgtgtgtgtgtgtgtgtgtgtgtgtgtgtatgtgtgtgtt
CWCTTCCCRGMCGSSATSSCRKCYRGGAAGWGRSGMKCSTCWCTKCCCRG	ZNF611	Retroposon-1_HS	787	836	-	34.1897	4.49e-15	1.31e-10	CTCTGCCCGGCCTCCTCACCGTCTGGGAAATGAGGAGCGCCTCTGCCTGG
CWCTTCCCRGMCGSSATSSCRKCYRGGAAGWGRSGMKCSTCWCTKCCCRG	ZNF611	SVA_A	1021	1070	+	34.1552	4.54e-15	1.31e-10	cccgcccggccagccgccctgtccgggaggtgaggggcgcctctgcccgg
AGRGAGRGAGRGAGRGAGRGAGRGAGRGAGRGAGRGAGRGA	ZNF169-rep2	HERVIP10FH	810	850	+	43.4286	4.71e-15	2.83e-10	aagagagaagagagagagagagagagaggaagagagagaga
THCCKMRTTCTTSTYSGRYRYCSRASAAGAAYKMGGDAMC	ZNF680-rep2	MER52C	1178	1217	+	43	4.73e-15	4.05e-10	tacctcattcttcctggacgcaggacaagaactcgggcaa
YYSBCYSAKYCTRGGSYYWTWAWRGSCCYAGRMTSRGVSRR	ZNF736	LTR2752	222	262	+	41.697	4.83e-15	8.8e-10	ttcctccattctgagcccataaaaaccccagactcagccag
YTYTYYTYTYYTTYWGGRACTCCAATTATAYRTATGTTRGAYCWYYTKW	ZNF133	L1PBA_5	2263	2311	-	42.9394	4.88e-15	2.94e-09	TTCTCTTCTTCCTCAGGAACACCAATTATTCTTAGGTTTGGTCATTTAA
CCTTYRYTTWTGAARGWTAGTTTKGCTGGGTATRAAATTCTRGGTTGAMA	ZFP1	L1MED_5	1474	1523	-	40.0337	5.03e-15	6.13e-10	CCTTCATTTTTGAAGGTTAGTTTCACTGGATATACAATTCTAGATTGATA
WBTKKWTYTGRGYRMTGMMCRATTCATGAATYGKKCAKYRCYCAAAWHMA	ZNF549-rep2	MER57F	346	395	+	43.3	5.12e-15	6.34e-09	cttctggtttggagctgcccgattcatgaatcgctgtttgctcaaataaa
WRAARRAWARWTTKKCWRSMWAKAATATTMTWKSYWGMMARWYTWTYYTT	ZNF136	L1MB3_5	1594	1643	-	41.9441	5.12e-15	1.25e-09	TGAAGGACAGTTTTGCCGGATATAGGATTCTTGGTTGACAGTTTTTTTCT
TGTGTGTGTGTGTGTGTGDKKKKKKKKGTGTGTGTGTGTGTGTGTGTGTG	ZNF19	HERV39	3903	3952	+	43.2208	5.14e-15	5.6e-10	gctatttatgtgtgtgtgtgtgtgtgtgtgtgtgtgtgtgtgtgtgtgtg
YTSCWDRYKGKWWTSYAAAGTGGTWSWACCABTTTRSAWWMCMRYYWGSA	ZNF81	L1MA9	283	332	-	43.4462	5.23e-15	2.88e-10	CTCCATACTGTTTTCCATAATGGCTGTACCAATTTACATTCCCACCAACA
YTSCWDRYKGKWWTSYAAAGTGGTWSWACCABTTTRSAWWMCMRYYWGSA	ZNF81	L1MB8	283	332	-	43.4	5.42e-15	2.88e-10	TGCCAGACTGTTTTCCAAAGCGGCTGCACCATTTTACATTCCCACCAGCA
AKMAWDTCTTKYMVRGMYRRKCWARTGSTRABRRAWTYYVTYASCAYTWG	ZNF337	L1PREC2	3893	3942	+	43.6286	5.48e-15	5.94e-10	ataagatccttttcagataagcaaatgttgagggagttcgttaccaccag
AKMAWDTCTTKYMVRGMYRRKCWARTGSTRABRRAWTYYVTYASCAYTWG	ZNF337	L1PREC2	3914	3963	-	43.5571	5.78e-15	5.94e-10	AAGATCTCTTGTAAGGCGGGTCTGGTGGTAACGAACTCCCTCAACATTTG
TCYCTCYCTCYCTCYCTCYCTCYCTCYCT	ZNF169	HERVIP10FH	820	848	-	43.8636	5.81e-15	2.91e-09	TCTCTCTCTTCCTCTCTCTCTCTCTCTCT
YTSCWDRYKGKWWTSYAAAGTGGTWSWACCABTTTRSAWWMCMRYYWGSA	ZNF81	L1MA4A	283	332	-	43.3077	5.84e-15	2.97e-10	CTCCATACTGTTTTCCATAGTGGCTGTACTAATTTACATTCCCACCAACA
AGRGAGRGAGRGAGRGAGRGAGRGAGRGAGRGAGRGAGRGA	ZNF169-rep2	HERVIP10FH	806	846	+	43.0571	5.87e-15	3.35e-10	aggaaagagagaagagagagagagagagagaggaagagaga
TGASARTWCCARKTGYTSHVMAKSMTKKBSARCAMTTGGWAYTSTCAKWY	ZNF7	L1MB2	228	277	-	43.4458	5.89e-15	1.46e-09	CAAGGGTTCCAATTTCTCCACATCCTCGCCAACACTTGTTATTTTCTGTT
TGASARTWCCARKTGYTSHVMAKSMTKKBSARCAMTTGGWAYTSTCAKWY	ZNF7	L1MB3	228	277	-	43.4458	5.89e-15	1.46e-09	CAAGGGTTCCAATTTCTCCACATCCTCGCCAACACTTGTTATTTTCTGTT
TCTCTGYCTTTTAATTRGAGTRTTTAGWCCATTTAYATTTAWTGTWATTA	ZNF354B	L1PB2c	2563	2612	-	40.202	5.97e-15	8.05e-10	TCTGTATCTTTTAAGTGGAGCATTTAGGCCATTTACATTCAATGTTAGTA
TCTCTGYCTTTTAATTRGAGTRTTTAGWCCATTTAYATTTAWTGTWATTA	ZNF354B	L1PBA_5	2987	3036	-	40.202	5.97e-15	8.05e-10	TCTGTATCTTTTAAGTGGAGCATTTAGGCCATTTACATTCAATGTTAGTA
RRGKTDRRAGHRGARGTTKAAKAGGHGAAAGAARRRRARDA	ZNF681	MER61E	413	453	-	43.0921	6.03e-15	2.45e-09	GAGGTTGGAGCGAAAGTTTAATAAGCGAAAGAAGAAAGCTC
TCTCTCTCTCTCTCTCTCTCTCTCTCTCTCTCTCTCTCTCTCTCTCTCTC	ZNF212	HERVIP10FH	811	860	-	9.74157	6.2e-15	1.71e-10	TCTCTTTCTCTCTCTCTCTCTTCCTCTCTCTCTCTCTCTCTCTTCTCTCT
TCTCTCTCTCTCTCTCTCTCTCTCTCTCTCTCTCTCTCTCTCTCTCTCTC	ZNF212	HERVIP10FH	845	894	-	9.74157	6.2e-15	1.71e-10	CGACTCCATCTTTGTCTCTCTCTCTCCCTCTCTCTCTCTTTCTCTCTCTC
TCTCTCTCTCTCTCTCTCTCTCTCTCTCTCTCTCTCTCTCTCTCTCTCTC	ZNF212	HERVIP10FH	919	968	-	9.69663	6.27e-15	1.71e-10	TTTCTGTCTCTCTCTCTCTCTTTGACTCCCTCTTTGTCTCTCTGTCTCTT
AGARGATATAACAATTVTAAAYATATATGCACCHAACAMYAGAGCWCCMA	ZNF879	L1HS	2305	2354	+	40.7105	6.55e-15	1.35e-09	agaggagctaactatcctaaatatttatgcacccaatacaggagcaccca
YTSCWDRYKGKWWTSYAAAGTGGTWSWACCABTTTRSAWWMCMRYYWGSA	ZNF81	L1MC1	283	332	-	43.1385	6.69e-15	3.26e-10	TGCCAAACTGTCTTCCAAAGTGGCTGTACCATTTTGCATTCCCACCAGCA
DTBYYTTTTTTTTTTTTTTTTTTTTTTTTTKWKAMDRRRTYTVDCTVTK	ZNF613	L1HS	6006	6054	-	39.6154	6.74e-15	7.98e-09	TTTTTTTTTTTTTTTTTTTTTTTTTTTTTTTTTTATTATACTCTAAGTT
TAKTTTTADTDGASWCRSRGTTYCACNHKGYTRGSSAGGCY	PRDM9	SVA_A	196	236	+	43.5732	6.86e-15	3.67e-09	ttttgttagtggagacggggtttcgctgtgttggccgggct
TCYCTCYCTCYCTCYCTCYCTCYCTCYCT	ZNF169	HERVIP10FH	846	874	-	43.5455	7.39e-15	2.91e-09	TCTCTCCCTCTCTCTCTCTTTCTCTCTCT
YCWCTKCCCRGYMGSSSCKRCYGGGMAGWGRSGMSCCYCWC	ZNF641	SVA_A	533	573	-	26.5733	7.54e-15	1.93e-09	TCACATCCCGGACGGGGCGGCCGGGCAGAGGTGCTCCCCAC
ATCCDCCYGCCTCRGCCTCCCAAAGTGCTGGGATTACAGGCGTGAGCCAC	ZNF28	SVA_A	125	174	+	31.6711	7.6e-15	4.67e-09	attctcctgcctcagcttgccgagtgcctgcgattgcaggcgcgcgccgc
YTYTYYTYTYYTTYWGGRACTCCAATTATAYRTATGTTRGAYCWYYTKW	ZNF133	L1M3C_5	1484	1532	-	42.3838	7.78e-15	3.13e-09	CTCTCTTCTCCTTCTGGGATTTCCATGATGCGTATATTGGTTCTCTTGA
SWMYYCYWTYRARAAGTGKSYGWWSRWSWYSWWCRSMCACTTYTYRAWRG	ZNF84	L1MB4	54	103	+	40.5962	7.88e-15	1.8e-10	taacccaattaaaaaatgggcaaaggacttgaatagacatttctccaaag
AYKSHVYDRRYTGAVCTAATAGAVDWCTGMAGWAVTCTHTW	ZNF85	L1	2623	2663	+	43.6974	7.96e-15	1.02e-08	ctgcaccaagcggacctaatagacatctacagaactctcca
KDKKGTRTGTGTRGTGDTKGTKKKKKTGKTKKTKGTKKTKKTGKKKGTGW	ZNF487P	HERV39	3906	3955	+	42.967	8.06e-15	5.23e-09	atttatgtgtgtgtgtgtgtgtgtgtgtgtgtgtgtgtgtgtgtgtgtgt
VVRGRRRRGVRRRRRRRGGRRRGRGRSRRRGRGRRARRRRR	ZNF534	HERVIP10FH	835	875	+	35.3214	8.3e-15	1.03e-08	gaggaagagagagagagagaaagagagagagagggagagag
YTSCWDRYKGKWWTSYAAAGTGGTWSWACCABTTTRSAWWMCMRYYWGSA	ZNF81	L1PA10	283	332	-	42.8308	8.53e-15	3.85e-10	CGCCACACTGTCTTCCACAATGGTTGAACTAATTTACATTCCCACCAACA
YTSCWDRYKGKWWTSYAAAGTGGTWSWACCABTTTRSAWWMCMRYYWGSA	ZNF81	L1PREC1	5847	5896	-	42.8308	8.53e-15	3.85e-10	CGCCACACTGTCTTCCACAATGGTTGAACTAATTTACATTCCCACCAACA
TAKTTTTADTDGASWCRSRGTTYCACNHKGYTRGSSAGGCY	PRDM9	THE1A	257	297	-	43.2683	8.56e-15	3.67e-09	AGGTTTAATTGGACTTACAGTTCCACATGGCTGGGGAGGCC
TCTCTCTCTCTCTCTCTCTCTCTCTCTCTCTCTCTCTCTCTCTCTCTCTC	ZNF212	HERVIP10FH	911	960	-	8.39326	8.96e-15	2.39e-10	TCTCTCTCTCTCTTTGACTCCCTCTTTGTCTCTCTGTCTCTTCCTCTCTC
KDKKGTRTGTGTRGTGDTKGTKKKKKTGKTKKTKGTKKTKKTGKKKGTGW	ZNF487P	HERV39	3908	3957	+	42.8352	8.96e-15	5.23e-09	ttatgtgtgtgtgtgtgtgtgtgtgtgtgtgtgtgtgtgtgtgtgtgtgt
TCYCTCYCTCYCTCYCTCYCTCYCTCYCT	ZNF169	HERVIP10FH	842	870	-	43.2879	9.1e-15	2.91e-09	TCCCTCTCTCTCTCTTTCTCTCTCTCTCT
KKTKKGTGTKKKHRTKTGKGYKKKKDTBYWKKWGWKKGTGYKTRWGTGTR	ZNF223	HERV39	3899	3948	+	42.8989	9.14e-15	1.57e-09	ttaggctatttatgtgtgtgtgtgtgtgtgtgtgtgtgtgtgtgtgtgtg
TGTGTGTGTGTGTGTGTGDKKKKKKKKGTGTGTGTGTGTGTGTGTGTGTG	ZNF19	PRIMA4_I	523	572	+	42.4675	9.37e-15	9.36e-10	tgtgtgtgtgtgtgtgtgtgtgtgtgtgtgtgtatgtgtgtgtttcggtc
YTSCWDRYKGKWWTSYAAAGTGGTWSWACCABTTTRSAWWMCMRYYWGSA	ZNF81	L1PA6	283	332	-	42.6923	9.51e-15	4.14e-10	CGCCACACTGTCTTCCACAATGGTTGAACTAGTTTACACTCCCACCAACA
KTYTTTTYTCTCTGGCTGCTTTTAAGATYTTCTCTTTGTCT	ZNF197	L1M2_5	3014	3054	-	42.4024	1.01e-14	3.08e-09	GATGCTTTTCTCTTGCAGCTTTTAGAATTCTCTCTTTGTCT
RARYTTYYYRRATYTGWDGAWWSAYRTCWWTCAWCARATYYRRRAARTTY	ZNF558	L1MCA_5	1472	1521	-	41.3793	1.03e-14	4.18e-09	GAGCTTCCTGGATCTGTGGTTTGGTGTCTGACATTAATTTGGGGAAATTC
RARYTTYYYRRATYTGWDGAWWSAYRTCWWTCAWCARATYYRRRAARTTY	ZNF558	L1MB3_5	1330	1379	+	41.3724	1.03e-14	4.18e-09	aaacttcccaaatttgatgaaagacatgaatataaacatccaagaagctc
SWMYYCYWTYRARAAGTGKSYGWWSRWSWYSWWCRSMCACTTYTYRAWRG	ZNF84	L1MB2	59	108	-	40	1.04e-14	2.34e-10	ATCTTCTTTGGAGAAATGTCTATTCAAGTTCTTTGCCCATTTTTTAATCG
WGRYSTAGSCTSSSAGSCTASRYCWKTCT	ZNF254	MLT2A1	215	243	+	43.1231	1.11e-14	1.17e-08	tggcctagcctcccagcctacatctttct
TYMRKCKGTAWTKMSAGCMAYKSSSMRYKGCTSKMAWTACMRMYKRAGCT	ZNF610	CHARLIE3	281	330	-	41.7	1.15e-14	1.42e-08	TTAATCTGTATTTGCAGCCGCTCCCCAGCGCTAGCATCACCGCCTCAGCT
CAARAGAAAAAACARTCAATAGAARCAGACCCASARATGAY	ZNF567	L1MEE_5	599	639	+	41.2714	1.15e-14	7.16e-09	aagagaaaaaaatagacaatagaaacagatccacagaagat
TCYCTCYCTCYCTCYCTCYCTCYCTCYCT	ZNF169	HERVIP10FH	850	878	-	42.9697	1.19e-14	3.03e-09	TCTCTCTCTCCCTCTCTCTCTCTTTCTCT
GCYTCYGGCCAGARGCYACAMWYMSCMRCYTGKMRGRAKGG	ZNF418	MER49	804	844	+	42.4737	1.21e-14	7.78e-09	ggtcttggccagaggctacgcttcccagcctgcgggatggc
KATTRTRAAYMRTGCYACWATAAASAYACRTGYRCAYGTRTSTTTATWGT	ZNF626	L1PREC2	7656	7705	-	29.7416	1.23e-14	4.49e-10	TATTGTGAATAGTGCTGCAATGAACATTCGCATGCATGTGTCTTTATGGT
AGRGAGRGAGRGAGRGAGRGAGRGAGRGAGRGAGRGAGRGA	ZNF169-rep2	HERVIP10FH	802	842	+	41.7714	1.23e-14	6.71e-10	agagaggaaagagagaagagagagagagagagagaggaaga
KTYTTTTYTCTCTGGCTGCTTTTAAGATYTTCTCTTTGTCT	ZNF197	L1M2_5	2318	2358	-	42.1341	1.25e-14	3.08e-09	GATGCTTTTCTCTTGCTGTTTTTAGAATTCTCTCTTTGTCT
CWCTTCCCRGMCGSSATSSCRKCYRGGAAGWGRSGMKCSTCWCTKCCCRG	ZNF611	SVA_A	541	590	+	31.2414	1.27e-14	3.57e-10	cacctctgcccggccgccccgtccgggatgtgaggagcgtcgctgcccgg
AGRGAGRGAGRGAGRGAGRGAGRGAGRGAGRGAGRGAGRGA	ZNF169-rep2	HERVIP10FH	848	888	+	41.7	1.29e-14	6.71e-10	agagagaaagagagagagagggagagagagagacaaagatg
YYSBCYSAKYCTRGGSYYWTWAWRGSCCYAGRMTSRGVSRR	ZNF736	LTR27D	254	294	-	40.6869	1.4e-14	2.23e-09	GAGGCTGAGTCCGGGGTTTTTATGGGCTTAGAATGGGGGAG
SWMYYCYWTYRARAAGTGKSYGWWSRWSWYSWWCRSMCACTTYTYRAWRG	ZNF84	L1MA9	54	103	+	39.3654	1.4e-14	2.99e-10	taacccgattaaaaaatgggcaaaggacctgaatagacatttctcaaaag
SWMYYCYWTYRARAAGTGKSYGWWSRWSWYSWWCRSMCACTTYTYRAWRG	ZNF84	L1MA7	54	103	+	39.3654	1.4e-14	2.99e-10	taacccgattaaaaaatgggcaaaggacctgaatagacatttctcaaaag
SWMYYCYWTYRARAAGTGKSYGWWSRWSWYSWWCRSMCACTTYTYRAWRG	ZNF84	L1MA8	54	103	+	39.3654	1.4e-14	2.99e-10	taacccgattaaaaaatgggcaaaggacctgaatagacatttctcaaaag
TGGCTCAYRCCTGTAATCCCAGCWMYTTGGGAGGCTGAGGYRGGAGGATC	ZNF222	SVA_A	261	310	-	35.8171	1.4e-14	8.7e-09	GAGACTCCGTCTGCAATCCCAGCACCTCGGGAGGCCGAGGCTGGTGGATC
YTSCWDRYKGKWWTSYAAAGTGGTWSWACCABTTTRSAWWMCMRYYWGSA	ZNF81	L1MB1	282	331	+	42.1538	1.45e-14	6.08e-10	ctgttggtgggaatgtaaaatggtgcagccactatggaaaacagtatgga
MAMAAMMAMAMAMAMAAAMAAMAMMMMMMACAHMMACAMMACMMACAMMA	ZNF300	L1PBA_5	2873	2922	+	41.1882	1.45e-14	8.46e-09	aaaaaaaaacaacaacaaaacaaacacacacacacaacaaacaaaaacaa
THCCKMRTTCTTSTYSGRYRYCSRASAAGAAYKMGGDAMC	ZNF680-rep2	LTR1E	477	516	+	41.7889	1.5e-14	1.2e-09	gacctgattcttcctggacgccggacaagaactcaggtac
SWMYYCYWTYRARAAGTGKSYGWWSRWSWYSWWCRSMCACTTYTYRAWRG	ZNF84	L1ME3	54	103	+	39.1731	1.53e-14	3.16e-10	caacctaattaaaaaatgggcaaaaaacttgaacagacacttcacaaaag
SWMYYCYWTYRARAAGTGKSYGWWSRWSWYSWWCRSMCACTTYTYRAWRG	ZNF84	L1ME2	54	103	+	39.1731	1.53e-14	3.16e-10	caacctaattaaaaaatgggcaaaaaacttgaacagacacttcacaaaag
AGRGAGRGAGRGAGRGAGRGAGRGAGRGAGRGAGRGAGRGA	ZNF169-rep2	LTR30	205	245	-	41.3857	1.54e-14	7.69e-10	AGGGGAGGGGGAAGGGAGAGAGGGAGAGAAGGACACAGGGA
WBTKKWTYTGRGYRMTGMMCRATTCATGAATYGKKCAKYRCYCAAAWHMA	ZNF549-rep2	MER57A1	343	392	+	41.9286	1.54e-14	9.54e-09	tgtgattctgggggctgcccgattcgcgaatcgttcattgctcaattaaa
MMRSCMTGYRGAACTGTGAGYCAAWTAAACCTCTTTTYTTT	ZNF766	THE1A	265	305	+	40.8	1.54e-14	4.93e-09	cagccatgtggaactgtaagtccaattaaacctctttttct
TAKTTTTADTDGASWCRSRGTTYCACNHKGYTRGSSAGGCY	PRDM9	Retroposon-1_HS	427	467	+	42.3902	1.59e-14	5.13e-09	tattttcagtagagacggagtttcaccatgttggccagaat
DYAAACACAMACASMAACACAMASMCAVA	ZNF540	PRIMA4_I	521	549	-	34.5714	1.63e-14	1.54e-09	ACACACACACACACACACACACACACACA
DYAAACACAMACASMAACACAMASMCAVA	ZNF540	PRIMA4_I	523	551	-	34.5714	1.63e-14	1.54e-09	ACACACACACACACACACACACACACACA
DYAAACACAMACASMAACACAMASMCAVA	ZNF540	PRIMA4_I	525	553	-	34.5714	1.63e-14	1.54e-09	ACACACACACACACACACACACACACACA
DYAAACACAMACASMAACACAMASMCAVA	ZNF540	PRIMA4_I	527	555	-	34.5714	1.63e-14	1.54e-09	ACACACACACACACACACACACACACACA
DYAAACACAMACASMAACACAMASMCAVA	ZNF540	HERV39	3911	3939	-	34.5714	1.63e-14	1.54e-09	ACACACACACACACACACACACACACACA
DYAAACACAMACASMAACACAMASMCAVA	ZNF540	HERV39	3913	3941	-	34.5714	1.63e-14	1.54e-09	ACACACACACACACACACACACACACACA
DYAAACACAMACASMAACACAMASMCAVA	ZNF540	HERV39	3915	3943	-	34.5714	1.63e-14	1.54e-09	ACACACACACACACACACACACACACACA
DYAAACACAMACASMAACACAMASMCAVA	ZNF540	HERV39	3917	3945	-	34.5714	1.63e-14	1.54e-09	ACACACACACACACACACACACACACACA
DYAAACACAMACASMAACACAMASMCAVA	ZNF540	HERV39	3919	3947	-	34.5714	1.63e-14	1.54e-09	ACACACACACACACACACACACACACACA
DYAAACACAMACASMAACACAMASMCAVA	ZNF540	HERV39	3921	3949	-	34.5714	1.63e-14	1.54e-09	ACACACACACACACACACACACACACACA
DYAAACACAMACASMAACACAMASMCAVA	ZNF540	HERV39	3923	3951	-	34.5714	1.63e-14	1.54e-09	ACACACACACACACACACACACACACACA
DYAAACACAMACASMAACACAMASMCAVA	ZNF540	HERV39	3925	3953	-	34.5714	1.63e-14	1.54e-09	ACACACACACACACACACACACACACACA
DYAAACACAMACASMAACACAMASMCAVA	ZNF540	HERV39	3927	3955	-	34.5714	1.63e-14	1.54e-09	ACACACACACACACACACACACACACACA
DYAAACACAMACASMAACACAMASMCAVA	ZNF540	HERV39	3929	3957	-	34.5714	1.63e-14	1.54e-09	ACACACACACACACACACACACACACACA
SWMYYCYWTYRARAAGTGKSYGWWSRWSWYSWWCRSMCACTTYTYRAWRG	ZNF84	L1MB8	54	103	+	39.0192	1.65e-14	3.33e-10	caacccaattaaaaaatgggcaaaagatttgaatagacatttctccaaag
AGRGAGRGAGRGAGRGAGRGAGRGAGRGAGRGAGRGAGRGA	ZNF169-rep2	HERVIP10FH	902	942	+	41.2429	1.67e-14	8e-10	agagaggcagagagaggaagagacagagagacaaagaggga
WGRYSTAGSCTSSSAGSCTASRYCWKTCT	ZNF254	MLT2A1	211	239	-	42.8923	1.71e-14	1.17e-08	AGATGTAGGCTGGGAGGCTAGGCCAGTCT
AYKSHVYDRRYTGAVCTAATAGAVDWCTGMAGWAVTCTHTW	ZNF85	L1HS	2501	2541	+	42.5658	1.73e-14	1.11e-08	ctgcaccaagcagacctaatagacatctacagaactctcca
TCTCTCTCTCTCTCTCTCTCTCTCTCTCTCTCTCTCTCTCTCTCTCTCTC	ZNF212	HERVIP10FH	877	926	-	5.8764	1.76e-14	4.59e-10	TGTCTCTTCCTCTCTCTGCCTCTCTCTCTCTTCGACTCCATCTTTGTCTC
CWCTTCCCRGMCGSSATSSCRKCYRGGAAGWGRSGMKCSTCWCTKCCCRG	ZNF611	Retroposon-1_HS	1429	1478	-	30.1897	1.82e-14	5e-10	TGCCTCTGAGGCCGCCCCCTGTCTGGGAAGTGAGGAGCGCCTCTGCCCGG
YCWCTKCCCRGYMGSSSCKRCYGGGMAGWGRSGMSCCYCWC	ZNF641	SVA_A	543	583	+	23.1067	1.85e-14	3.41e-09	cctctgcccggccgccccgtccgggatgtgaggagcgtcgc
NTTBNSYRGKTMCCKMRTTCTTSTYSGRYRYCSRASAAGAAYKMGGKAM	ZNF680	LTR27	448	496	+	42.1034	1.87e-14	1.75e-09	tgttcagtgcatcctcattcttcttggatgtgggacaagaacttgggaa
YCWCTKCCCRGYMGSSSCKRCYGGGMAGWGRSGMSCCYCWC	ZNF641	SVA_A	580	620	+	22.9867	1.87e-14	3.41e-09	tcgctgcccggccgccccgtctgagaagtgaggagaccctc
RRGKTDRRAGHRGARGTTKAAKAGGHGAAAGAARRRRARDA	ZNF681	LTR25	660	700	-	41.7237	1.94e-14	5.9e-09	GAGGTTGGAGTGAAAGTTTAATAAGTGAAAGAAGAAAGCTC
YTSCWDRYKGKWWTSYAAAGTGGTWSWACCABTTTRSAWWMCMRYYWGSA	ZNF81	L1PREC2	7520	7569	-	41.7538	1.96e-14	7.89e-10	CGCCACACTGCTTTCCACAATGGTTGAACTAATTTACACTCCCACCAACA
DTBYYTTTTTTTTTTTTTTTTTTTTTTTTTKWKAMDRRRTYTVDCTVTK	ZNF613	L1HS	6004	6052	-	38.6154	2.01e-14	1.19e-08	TTTTTTTTTTTTTTTTTTTTTTTTTTTTTTTTATTATACTCTAAGTTTT
TGTGTGTGTGTGTGTGTGDKKKKKKKKGTGTGTGTGTGTGTGTGTGTGTG	ZNF19	HERV39	3917	3966	+	41.4286	2.11e-14	1.94e-09	tgtgtgtgtgtgtgtgtgtgtgtgtgtgtgtgtgtgtgtgtattttaaga
WRAARRAWARWTTKKCWRSMWAKAATATTMTWKSYWGMMARWYTWTYYTT	ZNF136	L1HS	1723	1772	-	40.4196	2.16e-14	3.77e-09	TGAAGCTTAGTTTGGCTGGATATGAAATTCTGGGTTGAAAATTCTTTTCT
WRAARRAWARWTTKKCWRSMWAKAATATTMTWKSYWGMMARWYTWTYYTT	ZNF136	L1PREC1	2155	2204	-	40.4196	2.16e-14	3.77e-09	TGAAGCTTAGTTTGGCTGGATATGAAATTCTGGGTTGAAAATTCTTTTCT
TCTCTCTCTCTCTCTCTCTCTCTCTCTCTCTCTCTCTCTCTCTCTCTCTC	ZNF212	HERVIP10FH	905	954	-	5.10112	2.16e-14	5.52e-10	TCTCTCTTTGACTCCCTCTTTGTCTCTCTGTCTCTTCCTCTCTCTGCCTC
GRGYRMTGMMCRATTCATGAATYGKKCAKYRCYCARAWHMA	ZNF549	MER57F	355	395	+	40.75	2.18e-14	2.81e-08	tggagctgcccgattcatgaatcgctgtttgctcaaataaa
KATTRTRAAYMRTGCYACWATAAASAYACRTGYRCAYGTRTSTTTATWGT	ZNF626	L1PB2	419	468	-	28.0674	2.18e-14	7.72e-10	AATTGCGAATTGTGCTGCTATAAACATGCGTGTGCATGTGTCTTTTTCAT
SWMYYCYWTYRARAAGTGKSYGWWSRWSWYSWWCRSMCACTTYTYRAWRG	ZNF84	L1MB2	54	103	+	38.4038	2.18e-14	4.28e-10	taacccgattaaaaaatgggcaaagaacttgaatagacatttctccaaag
SWMYYCYWTYRARAAGTGKSYGWWSRWSWYSWWCRSMCACTTYTYRAWRG	ZNF84	L1MA3	59	108	-	38.4038	2.18e-14	4.28e-10	GTCTTCTTTTGAGAAATGTCTATTCAGATCTTTTGCCCATTTTTTAATCG
AKMAWDTCTTKYMVRGMYRRKCWARTGSTRABRRAWTYYVTYASCAYTWG	ZNF337	L1MB3_5	1658	1707	+	41.7143	2.19e-14	2.08e-09	attaagacattcccagataaacaaaagctgagggagtttgttaccactag
SWMYYCYWTYRARAAGTGKSYGWWSRWSWYSWWCRSMCACTTYTYRAWRG	ZNF84	L1MA2	54	103	+	38.3654	2.22e-14	4.29e-10	taatccgattaaaaaatgggcaaaagatttgaatagacatttctcaaaag
YTSCWDRYKGKWWTSYAAAGTGGTWSWACCABTTTRSAWWMCMRYYWGSA	ZNF81	L1MA5A	283	332	-	41.5538	2.29e-14	7.89e-10	CTCCATACTGTTCTCCATAGTGGCTGTACTAGTTTACATTCCCACCAACA
GTRYRTGTGYGYRTGTGYGTGTGYGYGYRYRCRYRYRYGYRYRYRCRYA	ZNF557	MER4I	1119	1167	+	41.7143	2.3e-14	2.05e-09	gtgtatgtgtgcgtgtgtatgtgtgcatgtgtgcgtgtttgtatttaaa
YTSCWDRYKGKWWTSYAAAGTGGTWSWACCABTTTRSAWWMCMRYYWGSA	ZNF81	L1MD2	282	331	+	41.5385	2.31e-14	7.89e-10	ttgctggtgggaatgtaaaatggtacagccactctggaaaacagtttggc
TCTCTCTCTCTCTCTCTCTCTCTCTCTCTCTCTCTCTCTCTCTCTCTCTC	ZNF212	HERVIP10FH	927	976	-	4.78652	2.35e-14	5.87e-10	TCTTTGACTTTCTGTCTCTCTCTCTCTCTTTGACTCCCTCTTTGTCTCTC
YTSCWDRYKGKWWTSYAAAGTGGTWSWACCABTTTRSAWWMCMRYYWGSA	ZNF81	L1MA7	283	332	-	41.4923	2.39e-14	7.89e-10	CTCCATACTGTTTTCCATAATGGCTGTACTAATTTACATTCCCACCAACA
YTSCWDRYKGKWWTSYAAAGTGGTWSWACCABTTTRSAWWMCMRYYWGSA	ZNF81	L1MA6	283	332	-	41.4923	2.39e-14	7.89e-10	CTCCATACTGTTTTCCATAATGGCTGTACTAATTTACATTCCCACCAACA
YTSCWDRYKGKWWTSYAAAGTGGTWSWACCABTTTRSAWWMCMRYYWGSA	ZNF81	L1MA8	283	332	-	41.4923	2.39e-14	7.89e-10	CTCCATACTGTTTTCCATAATGGCTGTACTAATTTACATTCCCACCAACA
YTSCWDRYKGKWWTSYAAAGTGGTWSWACCABTTTRSAWWMCMRYYWGSA	ZNF81	L1MA4	283	332	-	41.4923	2.39e-14	7.89e-10	CTCCATACTGTTTTCCATAATGGCTGTACTAATTTACATTCCCACCAACA
YTSCWDRYKGKWWTSYAAAGTGGTWSWACCABTTTRSAWWMCMRYYWGSA	ZNF81	L1MA5	283	332	-	41.4923	2.39e-14	7.89e-10	CTCCATACTGTTTTCCATAATGGCTGTACTAATTTACATTCCCACCAACA
WSSYCTMAAKMSCYCCYCTMWRSAGGAMACYMCAACTGCWG	ZNF669	HERV30I	8124	8164	+	41.5	2.41e-14	1.54e-08	tagcctagaaagttcccctctgaaggacaccacaactacag
TCTCTCTCTCTCTCTCTCTCTCTCTCTCTCTCTCTCTCTCTCTCTCTCTC	ZNF212	HARLEQUIN	903	952	-	4.67416	2.42e-14	5.88e-10	TCTCTGTCTTTTCCTCTCTCTCTTTGCCTCTTTTCCTCTCTGTCTCTTTC
CWCTTCCCRGMCGSSATSSCRKCYRGGAAGWGRSGMKCSTCWCTKCCCRG	ZNF611	SVA_A	796	845	+	29.3448	2.42e-14	6.52e-10	ccagcccggccagccgccccgtccgggaagtgaggggcgcctctgcccgg
TCTCTCTCTCTCTCTCTCTCTCTCTCTCTCTCTCTCTCTCTCTCTCTCTC	ZNF212	HERVIP10FH	925	974	-	4.62921	2.45e-14	5.88e-10	TTTGACTTTCTGTCTCTCTCTCTCTCTTTGACTCCCTCTTTGTCTCTCTG
SWMYYCYWTYRARAAGTGKSYGWWSRWSWYSWWCRSMCACTTYTYRAWRG	ZNF84	L1MA1	54	103	+	38.1346	2.47e-14	4.69e-10	taatccgatcaaaaaatgggcaaaagatttgaatagacatttctcaaaag
YTSCWDRYKGKWWTSYAAAGTGGTWSWACCABTTTRSAWWMCMRYYWGSA	ZNF81	L1PA14	283	332	-	41.4462	2.48e-14	7.96e-10	CGCCATACTGCTTTCCACAATGGTTGAACTAATTTACACTCCCACCAACA
AGRGAGRGAGRGAGRGAGRGAGRGAGRGAGRGAGRGAGRGA	ZNF169-rep2	HERV19I	286	326	-	40.5286	2.48e-14	1.15e-09	AGAGAGAGAGAGAGAAAAGAAGAGGAGGAGGAGGAGAGGAG
TCTCTCTCTCTCTCTCTCTCTCTCTCTCTCTCTCTCTCTCTCTCTCTCTC	ZNF212	HERVIP10FH	937	986	-	4.42697	2.59e-14	6.02e-10	TTTCTTTCTCTCTTTGACTTTCTGTCTCTCTCTCTCTCTTTGACTCCCTC
TCTCTCTCTCTCTCTCTCTCTCTCTCTCTCTCTCTCTCTCTCTCTCTCTC	ZNF212	HERVIP10FH	939	988	-	4.39326	2.61e-14	6.02e-10	TCTTTCTTTCTCTCTTTGACTTTCTGTCTCTCTCTCTCTCTTTGACTCCC
KRCCTGSAGWGRGKAGCTMCYCWCTGCAG	ZNF273	MER52B	989	1017	-	40.3788	2.63e-14	8.96e-09	ACCCTGGAGTGGGTAGCTCCTCTCTGCAG
KRCCTGSAGWGRGKAGCTMCYCWCTGCAG	ZNF273	MER52A	994	1022	-	40.3788	2.63e-14	8.96e-09	ACCCTGGAGTGGGTAGCTCCTCTCTGCAG
TCTCTCTCTCTCTCTCTCTCTCTCTCTCTCTCTCTCTCTCTCTCTCTCTC	ZNF212	HERVIP10FH	931	980	-	4.2809	2.69e-14	6.08e-10	TCTCTCTTTGACTTTCTGTCTCTCTCTCTCTCTTTGACTCCCTCTTTGTC
YYSBCYSAKYCTRGGSYYWTWAWRGSCCYAGRMTSRGVSRR	ZNF736	MER52D	1155	1195	+	40.0303	2.7e-14	3.83e-09	tcctcccctctgaggcccataaaagccccaggctcagccag
SWMYYCYWTYRARAAGTGKSYGWWSRWSWYSWWCRSMCACTTYTYRAWRG	ZNF84	L1MB1	59	108	-	37.8846	2.76e-14	5.06e-10	GTCTTCTTTGGAGAAATGTCTATTCAAGTCCTTTGCCCATTTTTTAATCA
SWMYYCYWTYRARAAGTGKSYGWWSRWSWYSWWCRSMCACTTYTYRAWRG	ZNF84	L1MB3	59	108	-	37.8846	2.76e-14	5.06e-10	GTCTTCTTTGGAGAAATGTCTATTCAAGTCCTTTGCCCATTTTTTAATCA
CWCTTCCCRGMCGSSATSSCRKCYRGGAAGWGRSGMKCSTCWCTKCCCRG	ZNF611	Retroposon-1_HS	867	916	-	28.931	2.79e-14	7.33e-10	CTCTGCCCGGCCTCCTCACCGTCTGGGAAATGAGGAGCGCCTCTGCCTCG
SWMYYCYWTYRARAAGTGKSYGWWSRWSWYSWWCRSMCACTTYTYRAWRG	ZNF84	L1MA4	54	103	+	37.8654	2.79e-14	5.06e-10	taatccgattaaaaagtgggcaaaagatctgaatagacatttctcaaaag
NTTBNSYRGKTMCCKMRTTCTTSTYSGRYRYCSRASAAGAAYKMGGKAM	ZNF680	LTR77	551	599	-	41.5517	2.8e-14	2.44e-09	GTTTAGCAAGGTCTGAGTTCTTGTCCCACAACCAAGAAGAATAAGGCAC
KKTKKGTGTKKKHRTKTGKGYKKKKDTBYWKKWGWKKGTGYKTRWGTGTR	ZNF223	PRIMA4_I	515	564	+	41.3933	2.8e-14	4.2e-09	atattttgtgtgtgtgtgtgtgtgtgtgtgtgtgtgtgtgtatgtgtgtg
SWMYYCYWTYRARAAGTGKSYGWWSRWSWYSWWCRSMCACTTYTYRAWRG	ZNF84	L1MA5	54	103	+	37.8269	2.84e-14	5.07e-10	taatccgattaaaaaatgggcaaaggatctgaatagacatttctcaaaag
CWCTTCCCRGMCGSSATSSCRKCYRGGAAGWGRSGMKCSTCWCTKCCCRG	ZNF611	Retroposon-1_HS	1112	1161	-	28.8621	2.85e-14	7.34e-10	CTCTGCCCGGCCCCCTTACACTCTGGGAAGTGAGGAGCGCCTCTGCCTGG
SWMYYCYWTYRARAAGTGKSYGWWSRWSWYSWWCRSMCACTTYTYRAWRG	ZNF84	L1MA6	54	103	+	37.7692	2.91e-14	5.13e-10	taacccaattaaaaaatgggcaaaagacctgaatagacatttctcaaaag
WBTKKWTYTGRGYRMTGMMCRATTCATGAATYGKKCAKYRCYCAAAWHMA	ZNF549-rep2	MER57A1	345	394	-	41.1	2.93e-14	1.11e-08	AGTTTAATTGAGCAATGAACGATTCGCGAATCGGGCAGCCCCCAGAATCA
ARRAAGMCCAGAYRTTRGAYTTACTAGACAAAGACTTTAAAWCARCTDTY	ZNF154	L1M4B	1458	1507	+	39.7805	2.97e-14	1.83e-08	agagggcccagatgtcggatttagcagacaaagacttcaaagcagccatt
AGRGAGRGAGRGAGRGAGRGAGRGAGRGAGRGAGRGAGRGA	ZNF169-rep2	HERVIP10FH	808	848	+	40.2	2.98e-14	1.33e-09	gaaagagagaagagagagagagagagagaggaagagagaga
TCYCTCYCTCYCTCYCTCYCTCYCTCYCT	ZNF169	HERVIP10FH	822	850	-	41.7273	3.05e-14	5.57e-09	TCTCTCTCTCTTCCTCTCTCTCTCTCTCT
WRAARRAWARWTTKKCWRSMWAKAATATTMTWKSYWGMMARWYTWTYYTT	ZNF136	L1M2C_5	2824	2873	+	40.007	3.14e-14	4.66e-09	aagaaaaaaaatctgtagccaagaatattatacccagcaaagctatcctt
RRGKTDRRAGHRGARGTTKAAKAGGHGAAAGAARRRRARDA	ZNF681	LTR9	488	528	-	41.1184	3.17e-14	7.72e-09	AGTTTAGGAGCGGAGGTTTAATAGGCAGAAGAGAAGAGAAA
YYKGGGCTWAGCCHRGRASSSTYCTTGGCTWHGCCCMRRWW	ZNF682	MER66D	425	465	+	41.1515	3.2e-14	5.15e-09	cctgagcgaagccaagaaccctcccgagctgagccccaatt
TTTGYCTTCCAGCTGTRCCTGCTTATTAGGCCCTAGAAACTGCATGCTTT	ZNF708	HERV19I	1713	1762	+	25.1573	3.25e-14	1.34e-08	tttgtcttccagctatacttgtttattaggccctggaaactgttttccta
YTSCWDRYKGKWWTSYAAAGTGGTWSWACCABTTTRSAWWMCMRYYWGSA	ZNF81	L1PB3	282	331	+	41.0769	3.27e-14	1.01e-09	ctgctggtgggaatgtaaattagtacaacctctatggaaaacagtatgga
MAMAAMMAMAMAMAMAAAMAAMAMMMMMMACAHMMACAMMACMMACAMMA	ZNF300	PRIMA4_I	509	558	-	40.2941	3.29e-14	1.27e-08	CATACACACACACACACACACACACACACACACACACAAAATATACACAC
YTSCWDRYKGKWWTSYAAAGTGGTWSWACCABTTTRSAWWMCMRYYWGSA	ZNF81	L1MB3	283	332	-	41.0615	3.31e-14	1.01e-09	CGCCATACTGTTTTCCATAGCGGCTGTACCATTTTACATTCCCACCAACA
TCTCTCTCTCTCTCTCTCTCTCTCTCTCTCTCTCTCTCTCTCTCTCTCTC	ZNF212	HERVIP10FH	847	896	-	3.49438	3.31e-14	7.28e-10	TTCGACTCCATCTTTGTCTCTCTCTCTCCCTCTCTCTCTCTTTCTCTCTC
TCTCTCTCTCTCTCTCTCTCTCTCTCTCTCTCTCTCTCTCTCTCTCTCTC	ZNF212	HERVIP10FH	853	902	-	3.46067	3.34e-14	7.28e-10	TCTCTCTTCGACTCCATCTTTGTCTCTCTCTCTCCCTCTCTCTCTCTTTC
DYAAACACAMACASMAACACAMASMCAVA	ZNF540	PRIMA4_I	519	547	-	34.1319	3.43e-14	3.04e-09	ACACACACACACACACACACACACACAAA
KATTRTRAAYMRTGCYACWATAAASAYACRTGYRCAYGTRTSTTTATWGT	ZNF626	L1PB4	419	468	-	26.6854	3.46e-14	1.19e-09	TATTGTGAATAGTGCTGCGATAAACATACGAGTGCAGGTATCTTTTTGAT
WRAARRAWARWTTKKCWRSMWAKAATATTMTWKSYWGMMARWYTWTYYTT	ZNF136	L1MB3_5	1592	1641	+	39.8951	3.47e-14	4.66e-09	aaagaaaaaaactgtcaaccaagaatcctatatccggcaaaactgtcctt
YCWCTKCCCRGYMGSSSCKRCYGGGMAGWGRSGMSCCYCWC	ZNF641	SVA_A	570	610	-	20.6267	3.5e-14	5.58e-09	TCACTTCTCAGACGGGGCGGCCGGGCAGCGACGCTCCTCAC
AKMAWDTCTTKYMVRGMYRRKCWARTGSTRABRRAWTYYVTYASCAYTWG	ZNF337	L1MCA_5	1941	1990	-	41.0429	3.5e-14	3.09e-09	AACATTTCTTGCAAGGCAGGTCTACTGGCAACAAATTCCCTCAATTTTTG
SWMYYCYWTYRARAAGTGKSYGWWSRWSWYSWWCRSMCACTTYTYRAWRG	ZNF84	L1ME3	59	108	-	37.3462	3.52e-14	6.03e-10	ATCTTCTTTTGTGAAGTGTCTGTTCAAGTTTTTTGCCCATTTTTTAATTA
SWMYYCYWTYRARAAGTGKSYGWWSRWSWYSWWCRSMCACTTYTYRAWRG	ZNF84	L1ME2	59	108	-	37.3462	3.52e-14	6.03e-10	ATCTTCTTTTGTGAAGTGTCTGTTCAAGTTTTTTGCCCATTTTTTAATTA
YYSBCYSAKYCTRGGSYYWTWAWRGSCCYAGRMTSRGVSRR	ZNF736	MER52B	851	891	-	39.7475	3.56e-14	4.54e-09	CTGGCTGAGCCCAGGGCTTTTATGGGCCTCAGAGGGGAGGA
KSTCYKWGKGKAWATRYAKGKBTRKGTKCCTGTGWGYSTCTGKKYRYRWB	ZNF555	HERV39	3909	3958	+	40.8659	3.57e-14	1.8e-08	tatgtgtgtgtgtgtgtgtgtgtgtgtgtgtgtgtgtgtgtgtgtgtgta
TCYCTCYCTCYCTCYCTCYCTCYCTCYCT	ZNF169	HERVIP10FH	828	856	-	41.4242	3.7e-14	5.57e-09	TTTCTCTCTCTCTCTCTTCCTCTCTCTCT
NTTBNSYRGKTMCCKMRTTCTTSTYSGRYRYCSRASAAGAAYKMGGKAM	ZNF680	LTR77	542	590	+	41.1552	3.73e-14	3.03e-09	ggtgtccacgtgccttattcttcttggttgtgggacaagaactcagacc
THCCKMRTTCTTSTYSGRYRYCSRASAAGAAYKMGGDAMC	ZNF680-rep2	LTR1E	475	514	-	40.7444	3.75e-14	2.83e-09	ACCTGAGTTCTTGTCCGGCGTCCAGGAAGAATCAGGTCGC
AGRGAGRGAGRGAGRGAGRGAGRGAGRGAGRGAGRGAGRGA	ZNF169-rep2	HERVIP10FH	804	844	+	39.7714	3.77e-14	1.62e-09	agaggaaagagagaagagagagagagagagagaggaagaga
TCYCTCYCTCYCTCYCTCYCTCYCTCYCT	ZNF169	HERVIP10FH	840	868	-	41.3939	3.78e-14	5.57e-09	CCTCTCTCTCTCTTTCTCTCTCTCTCTCT
YTSCWDRYKGKWWTSYAAAGTGGTWSWACCABTTTRSAWWMCMRYYWGSA	ZNF81	L1MA9	282	331	+	40.8769	3.8e-14	1.13e-09	ctgttggtgggaatgtaaattggtacagccattatggaaaacagtatgga
SWMYYCYWTYRARAAGTGKSYGWWSRWSWYSWWCRSMCACTTYTYRAWRG	ZNF84	L1MB8	59	108	-	37.1538	3.84e-14	6.49e-10	ATCTTCTTTGGAGAAATGTCTATTCAAATCTTTTGCCCATTTTTTAATTG
BSYVBCCDCCATGYTGYKWGGRMKYCCWMRCARCATGGHGG	ZNF565	MLT1G1	254	294	+	38.7846	3.96e-14	1.01e-08	cccagccaccatgctgtgaggaagcccaagcagcccatgga
WBTKKWTYTGRGYRMTGMMCRATTCATGAATYGKKCAKYRCYCAAAWHMA	ZNF549-rep2	MER93	308	357	+	40.6857	4.02e-14	1.11e-08	cccgtggtctggggctgcccgattcatgaatcactgtttgctcaaataaa
DTBYYTTTTTTTTTTTTTTTTTTTTTTTTTKWKAMDRRRTYTVDCTVTK	ZNF613	L1M4B	2204	2252	-	37.9487	4.05e-14	1.6e-08	TTTTTTTGTTTTTTTTTTTTTTTTTTTTTCTTTCAGCACTTTGAATATG
AGGYTGSAGTGMRCYGDSATNRTGCCABYKCACTSCAGCCTSGGYVWCMS	ZIK1	SVA_A	336	385	+	38.9438	4.1e-14	1.27e-08	aggctggagtgcagtggcgtgatctcggctcgctacaacctccacctccc
YTSCWDRYKGKWWTSYAAAGTGGTWSWACCABTTTRSAWWMCMRYYWGSA	ZNF81	L1MC1	282	331	+	40.7538	4.16e-14	1.21e-09	ttgctggtgggaatgcaaaatggtacagccactttggaagacagtttggc
AGRGAGRGAGRGAGRGAGRGAGRGAGRGAGRGAGRGAGRGA	ZNF169-rep2	HERVFH19I	300	340	-	39.5857	4.18e-14	1.73e-09	TGAGAGAGAGAGAGAGAGAGAGAGAGAGAAGGGAGGAAGAG
WRAARRAWARWTTKKCWRSMWAKAATATTMTWKSYWGMMARWYTWTYYTT	ZNF136	L1HS	1721	1770	+	39.6853	4.19e-14	4.66e-09	aaagaaaagaattttcaacccagaatttcatatccagccaaactaagctt
WRAARRAWARWTTKKCWRSMWAKAATATTMTWKSYWGMMARWYTWTYYTT	ZNF136	L1PREC1	2153	2202	+	39.6853	4.19e-14	4.66e-09	aaagaaaagaattttcaacccagaatttcatatccagccaaactaagctt
KRCCTGSAGWGRGKAGCTMCYCWCTGCAG	ZNF273	MER52C	1020	1048	-	39.9242	4.22e-14	1.15e-08	GCCCTGGAGAGGGTGGCTCCTCTCTGCAG
TGTGTGTGTGTGTGTGTGDKKKKKKKKGTGTGTGTGTGTGTGTGTGTGTG	ZNF19	HERV39	3901	3950	+	40.5065	4.26e-14	3.65e-09	aggctatttatgtgtgtgtgtgtgtgtgtgtgtgtgtgtgtgtgtgtgtg
GTRYRTGTGYGYRTGTGYGTGTGYGYGYRYRCRYRYRYGYRYRYRCRYA	ZNF557	PRIMA4_I	516	564	+	40.8214	4.36e-14	3.62e-09	tattttgtgtgtgtgtgtgtgtgtgtgtgtgtgtgtgtgtatgtgtgtg
KSTCYKWGKGKAWATRYAKGKBTRKGTKCCTGTGWGYSTCTGKKYRYRWB	ZNF555	HERV39	3913	3962	+	40.5488	4.37e-14	1.8e-08	tgtgtgtgtgtgtgtgtgtgtgtgtgtgtgtgtgtgtgtgtgtgtatttt
GCAKCWRGWRRGSSCYYWCYWGMTGCNDS	ZNF778	MSTD	250	278	-	37.2879	4.43e-14	6.03e-08	GCATCTGGTGAGGGCCTTCTTGCTGCGTC
WBTKKWTYTGRGYRMTGMMCRATTCATGAATYGKKCAKYRCYCAAAWHMA	ZNF549-rep2	MER57F	348	397	-	40.5429	4.48e-14	1.11e-08	AGTTTATTTGAGCAAACAGCGATTCATGAATCGGGCAGCTCCAAACCAGA
YTSCWDRYKGKWWTSYAAAGTGGTWSWACCABTTTRSAWWMCMRYYWGSA	ZNF81	L1MB5	282	331	+	40.6462	4.5e-14	1.21e-09	ttgctggtgggaatgtaaaatggtgcagccactgtggaaaacagtttggc
WSSYCTMAAKMSCYCCYCTMWRSAGGAMACYMCAACTGCWG	ZNF669	HERV17	8490	8530	+	40.4342	4.64e-14	1.97e-08	tgacatcgaaggcacccctcccgaggaaatctcaactgcac
SWMYYCYWTYRARAAGTGKSYGWWSRWSWYSWWCRSMCACTTYTYRAWRG	ZNF84	L1PB1	54	103	+	36.7115	4.67e-14	7.68e-10	caatcccatcaaaaagtgggctaaggacatgaatagacaattctcaaaag
SWMYYCYWTYRARAAGTGKSYGWWSRWSWYSWWCRSMCACTTYTYRAWRG	ZNF84	L1PB2c	5732	5781	+	36.7115	4.67e-14	7.68e-10	caatcccatcaaaaagtgggctaaggacatgaatagacaattctcaaaag
YTSCWDRYKGKWWTSYAAAGTGGTWSWACCABTTTRSAWWMCMRYYWGSA	ZNF81	L1PA13	283	332	-	40.5692	4.76e-14	1.21e-09	CGCCACACTGTCTTCCACAATGGTTGAACTAATTTACACTCCCACCAACA
YTSCWDRYKGKWWTSYAAAGTGGTWSWACCABTTTRSAWWMCMRYYWGSA	ZNF81	L1PA8	283	332	-	40.5692	4.76e-14	1.21e-09	CGCCACACTGTCTTCCACAATGGTTGAACTAATTTACACTCCCACCAACA
YTSCWDRYKGKWWTSYAAAGTGGTWSWACCABTTTRSAWWMCMRYYWGSA	ZNF81	L1PA12	283	332	-	40.5692	4.76e-14	1.21e-09	CGCCACACTGTCTTCCACAATGGTTGAACTAATTTACACTCCCACCAACA
YTSCWDRYKGKWWTSYAAAGTGGTWSWACCABTTTRSAWWMCMRYYWGSA	ZNF81	L1PA11	283	332	-	40.5692	4.76e-14	1.21e-09	CGCCACACTGTCTTCCACAATGGTTGAACTAATTTACACTCCCACCAACA
YTSCWDRYKGKWWTSYAAAGTGGTWSWACCABTTTRSAWWMCMRYYWGSA	ZNF81	L1PA7	283	332	-	40.5692	4.76e-14	1.21e-09	CGCCACACTGTCTTCCACAATGGTTGAACTAATTTACACTCCCACCAACA
TCYCTCYCTCYCTCYCTCYCTCYCTCYCT	ZNF169	HERVIP10FH	836	864	-	41.0152	4.78e-14	5.57e-09	TCTCTCTCTTTCTCTCTCTCTCTCTTCCT
MAMAAMMAMAMAMAMAAAMAAMAMMMMMMACAHMMACAMMACMMACAMMA	ZNF300	L1PBA_5	2869	2918	+	39.8588	4.84e-14	1.41e-08	aaaaaaaaaaaaacaacaacaaaacaaacacacacacacaacaaacaaaa
YTYTYYTYTYYTTYWGGRACTCCAATTATAYRTATGTTRGAYCWYYTKW	ZNF133	L1M4B	1854	1902	-	40.0808	5e-14	1.51e-08	TTCTCCTCTCCTTCTGGTACTCCCATTATGTATATGTTGTTTGTCTGTC
TCTCTCTCTCTCTCTCTCTCTCTCTCTCTCTCTCTCTCTCTCTCTCTCTC	ZNF212	HARLEQUIN	1003	1052	-	1.86517	5.07e-14	1.08e-09	TCTGTCTCTCTCTGACTTTCCTTTTGCCTCTGTCTCTTCCTCTCTCTCTG
TCTCTCTCTCTCTCTCTCTCTCTCTCTCTCTCTCTCTCTCTCTCTCTCTC	ZNF212	HERVIP10FH	933	982	-	1.83146	5.11e-14	1.08e-09	TTTCTCTCTTTGACTTTCTGTCTCTCTCTCTCTCTTTGACTCCCTCTTTG
THCCKMRTTCTTSTYSGRYRYCSRASAAGAAYKMGGDAMC	ZNF680-rep2	LTR1C2	453	492	+	40.3667	5.16e-14	3.68e-09	gacctgattcttcctggacgccggacaagaacccgggtgc
AGRGAGRGAGRGAGRGAGRGAGRGAGRGAGRGAGRGAGRGA	ZNF169-rep2	HERVFH19I	298	338	-	39.1857	5.19e-14	2.08e-09	AGAGAGAGAGAGAGAGAGAGAGAGAGAAGGGAGGAAGAGGG
TCYCTCYCTCYCTCYCTCYCTCYCTCYCT	ZNF169	HERVIP10FH	852	880	-	40.8182	5.4e-14	5.57e-09	TCTCTCTCTCTCCCTCTCTCTCTCTTTCT
TCYCTCYCTCYCTCYCTCYCTCYCTCYCT	ZNF169	HERVIP10FH	826	854	-	40.7879	5.5e-14	5.57e-09	TCTCTCTCTCTCTCTTCCTCTCTCTCTCT
TCYCTCYCTCYCTCYCTCYCTCYCTCYCT	ZNF169	HERVIP10FH	844	872	-	40.7727	5.56e-14	5.57e-09	TCTCCCTCTCTCTCTCTTTCTCTCTCTCT
AGRGAGRGAGRGAGRGAGRGAGRGAGRGAGRGAGRGAGRGA	ZNF169-rep2	HARLEQUIN	912	952	+	39.0429	5.61e-14	2.17e-09	agagaggaaaagaggcaaagagagagaggaaaagacagaga
TCYCTCYCTCYCTCYCTCYCTCYCTCYCT	ZNF169	HERVFH19I	310	338	+	40.7424	5.66e-14	5.57e-09	cttctctctctctctctctctctctctct
YTSCWDRYKGKWWTSYAAAGTGGTWSWACCABTTTRSAWWMCMRYYWGSA	ZNF81	L1MB8	282	331	+	40.2923	5.83e-14	1.45e-09	ttgctggtgggaatgtaaaatggtgcagccgctttggaaaacagtctggc
VVRGRRRRGVRRRRRRRGGRRRGRGRSRRRGRGRRARRRRR	ZNF534	HERVIP10FH	829	869	+	34	6.07e-14	1.78e-08	gagagagaggaagagagagagagagaaagagagagagaggg
GRGYRMTGMMCRATTCATGAATYGKKCAKYRCYCARAWHMA	ZNF549	MER93	317	357	+	39.5789	6.24e-14	4.04e-08	tggggctgcccgattcatgaatcactgtttgctcaaataaa
VVRGRRRRGVRRRRRRRGGRRRGRGRSRRRGRGRRARRRRR	ZNF534	HERVIP10FH	827	867	+	33.9643	6.39e-14	1.78e-08	gagagagagaggaagagagagagagagaaagagagagagag
DTBYYTTTTTTTTTTTTTTTTTTTTTTTTTKWKAMDRRRTYTVDCTVTK	ZNF613	L1HS	6010	6058	-	37.5	6.45e-14	1.91e-08	TTTATTTTTTTTTTTTTTTTTTTTTTTTTTTTTTTTTTATTATACTCTA
HNHNNBNDHHYYTTTCYCHRCWGCAATAVCANRVYCYHNNH	ZNF44	LTR8B	729	769	+	30.6462	6.79e-14	8.75e-08	ttaattaaactctttctttactgcaataccgctgtctcagt
YTSCWDRYKGKWWTSYAAAGTGGTWSWACCABTTTRSAWWMCMRYYWGSA	ZNF81	L1MA4A	282	331	+	40.0615	6.9e-14	1.68e-09	ctgttggtgggaatgtaaattagtacagccactatggaaaacagtatgga
TGGCTCAYRCCTGTAATCCCAGCWMYTTGGGAGGCTGAGGYRGGAGGATC	ZNF222	SVA_A	124	173	-	32.0732	6.96e-14	2.87e-08	CGGCGCGCGCCTGCAATCGCAGGCACTCGGCAAGCTGAGGCAGGAGAATC
DYAAACACAMACASMAACACAMASMCAVA	ZNF540	PRIMA4_I	531	559	-	33.6703	7.22e-14	5.7e-09	ACATACACACACACACACACACACACACA
TCTCTCTCTCTCTCTCTCTCTCTCTCTCTCTCTCTCTCTCTCTCTCTCTC	ZNF212	HERVIP10FH	867	916	-	0.292135	7.6e-14	1.57e-09	TCTCTCTGCCTCTCTCTCTCTTCGACTCCATCTTTGTCTCTCTCTCTCCC
DYAAACACAMACASMAACACAMASMCAVA	ZNF540	PRIMA4_I	529	557	-	33.6264	7.73e-14	5.7e-09	ATACACACACACACACACACACACACACA
DYAAACACAMACASMAACACAMASMCAVA	ZNF540	HERV39	3931	3959	-	33.6264	7.73e-14	5.7e-09	ATACACACACACACACACACACACACACA
KDKKGTRTGTGTRGTGDTKGTKKKKKTGKTKKTKGTKKTKKTGKKKGTGW	ZNF487P	HERV39	3910	3959	+	40.022	7.79e-14	3.03e-08	atgtgtgtgtgtgtgtgtgtgtgtgtgtgtgtgtgtgtgtgtgtgtgtat
VVRGRRRRGVRRRRRRRGGRRRGRGRSRRRGRGRRARRRRR	ZNF534	HERVIP10FH	811	851	+	33.8214	7.84e-14	1.78e-08	agagagaagagagagagagagagagaggaagagagagagag
GTRYRTGTGYGYRTGTGYGTGTGYGYGYRYRCRYRYRYGYRYRYRCRYA	ZNF557	MER4I	1109	1157	+	39.9643	7.92e-14	6.17e-09	agatgtatgtgtgtatgtgtgcgtgtgtatgtgtgcatgtgtgcgtgtt
KATTRTRAAYMRTGCYACWATAAASAYACRTGYRCAYGTRTSTTTATWGT	ZNF626	L1PB1	419	468	-	24.1236	7.97e-14	2.6e-09	AATTGCGAATTGTGCTGCTATAAACATGCGTGTGCAAGTATCTTTTTCGT
KATTRTRAAYMRTGCYACWATAAASAYACRTGYRCAYGTRTSTTTATWGT	ZNF626	L1PB2c	6097	6146	-	24.1236	7.97e-14	2.6e-09	AATTGCGAATTGTGCTGCTATAAACATGCGTGTGCAAGTATCTTTTTCGT
TCYCTCYCTCYCTCYCTCYCTCYCTCYCT	ZNF169	HERVIP10FH	818	846	-	40.1515	8.24e-14	7.52e-09	TCTCTCTTCCTCTCTCTCTCTCTCTCTCT
AGRGAGRGAGRGAGRGAGRGAGRGAGRGAGRGAGRGAGRGA	ZNF169-rep2	HERVFH19I	296	336	-	38.3	8.34e-14	3.13e-09	AGAGAGAGAGAGAGAGAGAGAGAGAAGGGAGGAAGAGGGAG
TCTCTCTCTCTCTCTCTCTCTCTCTCTCTCTCTCTCTCTCTCTCTCTCTC	ZNF212	HARLEQUIN	911	960	-	-0.0898876	8.38e-14	1.7e-09	TCTCTTCCTCTCTGTCTTTTCCTCTCTCTCTTTGCCTCTTTTCCTCTCTG
ATCCDCCYGCCTCRGCCTCCCAAAGTGCTGGGATTACAGGCGTGAGCCAC	ZNF28	SVA_A	262	311	+	25.25	8.49e-14	3.48e-08	atccaccagcctcggcctcccgaggtgctgggattgcagacggagtctcg
VVRGRRRRGVRRRRRRRGGRRRGRGRSRRRGRGRRARRRRR	ZNF534	HERVIP10FH	813	853	+	33.75	8.68e-14	1.78e-08	agagaagagagagagagagagagaggaagagagagagagag
KRCCTGSAGWGRGKAGCTMCYCWCTGCAG	ZNF273	MER52B	918	946	-	39.1515	9.04e-14	1.76e-08	ACCCCGGAGTGGGTAGCTCCTCTCTGCAG
KRCCTGSAGWGRGKAGCTMCYCWCTGCAG	ZNF273	MER52A	923	951	-	39.1515	9.04e-14	1.76e-08	ACCCCGGAGTGGGTAGCTCCTCTCTGCAG
YYSBCYSAKYCTRGGSYYWTWAWRGSCCYAGRMTSRGVSRR	ZNF736	LTR27D	254	294	+	38.7576	9.08e-14	1.05e-08	ctcccccattctaagcccataaaaaccccggactcagcctc
MMRSCMTGYRGAACTGTGAGYCAAWTAAACCTCTTTTYTTT	ZNF766	MSTD	301	341	+	37.3231	9.15e-14	2.34e-08	ccagcctccagaaccgtgagccaaataaatttctgttcttt
KTYTTTTYTCTCTGGCTGCTTTTAAGATYTTCTCTTTGTCT	ZNF197	L1PA16_5	2412	2452	-	39.5122	9.2e-14	1.89e-08	GACCTTTTTCTCTAGCTGCCTTTAAGATTTTTTTTTTCTTT
CMCSSAGYCTCGCTSMYDSCTWGCASDKYRRTCTSAGAYYGMWSTGCWAG	ZNF141	L1PA7_5	572	621	-	37.1515	9.4e-14	2.32e-08	CCCCCCACCAAGCTCGAGCATCCCAGGTCGACTTCAGACTGCTGTGCTGG
VVRGRRRRGVRRRRRRRGGRRRGRGRSRRRGRGRRARRRRR	ZNF534	HERVIP10FH	819	859	+	33.6786	9.6e-14	1.78e-08	gagagagagagagagagaggaagagagagagagagaaagag
GTGKGTGWGKGDGKDKRDGTGTGTGARYSBGKGNGKKKGTGTGTGWRKKK	ZNF18	PRIMA4_I	520	569	+	38.939	9.64e-14	1.95e-08	ttgtgtgtgtgtgtgtgtgtgtgtgtgtgtgtgtgtatgtgtgtgtttcg
CYRGGYRTGGTGGCTCACACCTGTAATCCCAGCACTTTGGGAGGCYGAGG	ZNF506	SVA_A	134	183	-	27.6308	9.93e-14	6.14e-08	TCAGGCGTGGCGGCGCGCGCCTGCAATCGCAGGCACTCGGCAAGCTGAGG
GGCGGAGSTTGCAGTGAGCCRAGATYGYRCCACTGCACTCCAGCCTGGGC	ZNF235	SVA_A	71	120	-	9.98361	9.98e-14	4.1e-08	CAGGGAGGTTGCAGTGAGCCGAGATGGCAGCAGTACCGTCCAGCTTCGGC
VVRGRRRRGVRRRRRRRGGRRRGRGRSRRRGRGRRARRRRR	ZNF534	HERVIP10FH	825	865	+	33.6429	1.01e-13	1.78e-08	gagagagagagaggaagagagagagagagaaagagagagag
AYKSHVYDRRYTGAVCTAATAGAVDWCTGMAGWAVTCTHTW	ZNF85	L1PREC1	2934	2974	+	39.7632	1.02e-13	4.39e-08	ctggatcaagtggacctaatagacatctacagaactctcca
TCTCTCTCTCTCTCTCTCTCTCTCTCTCTCTCTCTCTCTCTCTCTCTCTC	ZNF212	HERVIP10FH	809	858	-	-0.876404	1.03e-13	2.05e-09	TCTTTCTCTCTCTCTCTCTTCCTCTCTCTCTCTCTCTCTCTTCTCTCTTT
WBTKKWTYTGRGYRMTGMMCRATTCATGAATYGKKCAKYRCYCAAAWHMA	ZNF549-rep2	MER93	310	359	-	39.3714	1.07e-13	2.13e-08	AGTTTATTTGAGCAAACAGTGATTCATGAATCGGGCAGCCCCAGACCACG
AGRGAGRGAGRGAGRGAGRGAGRGAGRGAGRGAGRGAGRGA	ZNF169-rep2	HERVIP10FH	948	988	+	37.8	1.09e-13	3.96e-09	agagagagagagagacagaaagtcaaagagagaaagaaaga
YTSCWDRYKGKWWTSYAAAGTGGTWSWACCABTTTRSAWWMCMRYYWGSA	ZNF81	L1PA10	282	331	+	39.4	1.11e-13	2.6e-09	ctgttggtgggaatgtaaattagttcaaccattgtggaagacagtgtggc
YTSCWDRYKGKWWTSYAAAGTGGTWSWACCABTTTRSAWWMCMRYYWGSA	ZNF81	L1PREC1	5846	5895	+	39.4	1.11e-13	2.6e-09	ctgttggtgggaatgtaaattagttcaaccattgtggaagacagtgtggc
YTSCWDRYKGKWWTSYAAAGTGGTWSWACCABTTTRSAWWMCMRYYWGSA	ZNF81	L1MB4	283	332	-	39.3231	1.17e-13	2.69e-09	CACCAAACTGTTTTCCACAGCGGCTGCACCATTTTACATTCCCACCAGCA
TCTCTCTCTCTCTCTCTCTCTCTCTCTCTCTCTCTCTCTCTCTCTCTCTC	ZNF212	HERVIP10FH	859	908	-	-1.42697	1.18e-13	2.32e-09	CCTCTCTCTCTCTTCGACTCCATCTTTGTCTCTCTCTCTCCCTCTCTCTC
HRMWTSKYSHRMCYCMGYCTCYMMARDARMTRSRAWWACAG	ZNF519	SVA_A	260	300	+	38.8349	1.2e-13	7.7e-08	tgatccaccagcctcggcctcccgaggtgctgggattgcag
WBTKKWTYTGRGYRMTGMMCRATTCATGAATYGKKCAKYRCYCAAAWHMA	ZNF549-rep2	MER57B2	314	363	+	39.2143	1.2e-13	2.13e-08	tctggttccgggggctgcccgattcgcgaatcgttctttgctcaattaaa
CCTTYRYTTWTGAARGWTAGTTTKGCTGGGTATRAAATTCTRGGTTGAMA	ZFP1	L1MCA_5	1780	1829	-	32.5506	1.23e-13	1.36e-08	CCTTCACTTTTGAAGGATAATTTTACAGGGTACAGAATTCTAGGTTGGTT
TCTCTCTCTCTCTCTCTCTCTCTCTCTCTCTCTCTCTCTCTCTCTCTCTC	ZNF212	HARLEQUIN	901	950	-	-1.62921	1.24e-13	2.41e-09	TCTGTCTTTTCCTCTCTCTCTTTGCCTCTTTTCCTCTCTGTCTCTTTCCT
AGRGAGRGAGRGAGRGAGRGAGRGAGRGAGRGAGRGAGRGA	ZNF169-rep2	HERVIP10FH	900	940	+	37.5	1.27e-13	4.49e-09	agagagaggcagagagaggaagagacagagagacaaagagg
KRCCTGSAGWGRGKAGCTMCYCWCTGCAG	ZNF273	MER52C	1017	1045	+	38.7879	1.27e-13	2.17e-08	tgcctgcagagaggagccaccctctccag
GCYTCYGGCCAGARGCYACAMWYMSCMRCYTGKMRGRAKGG	ZNF418	MER72B	643	683	+	39.3158	1.28e-13	5.51e-08	agcttctgccagaggctatgcttcccagcctgtgggatggc
MAMAAMMAMAMAMAMAAAMAAMAMMMMMMACAHMMACAMMACMMACAMMA	ZNF300	L1PBA_5	2878	2927	+	38.6941	1.32e-13	3.08e-08	aaaacaacaacaaaacaaacacacacacacaacaaacaaaaacaaacaaa
AMAATGTCYAGCAYMCAAYCAAAAATWAC	ZNF26	L1MEE_5	532	560	+	35.0606	1.34e-13	1.82e-07	acaatgtctagcattcaattaaaaattac
AGRGAGRGAGRGAGRGAGRGAGRGAGRGAGRGAGRGAGRGA	ZNF169-rep2	HARLEQUIN	988	1028	+	37.3857	1.35e-13	4.63e-09	agagaaagagggaggcagagagagaggaagagacagaggca
TCYCTCYCTCYCTCYCTCYCTCYCTCYCT	ZNF169	HERVIP10FH	832	860	-	39.3939	1.36e-13	1.16e-08	TCTCTTTCTCTCTCTCTCTCTTCCTCTCT
SWMYYCYWTYRARAAGTGKSYGWWSRWSWYSWWCRSMCACTTYTYRAWRG	ZNF84	L1MA3	54	103	+	34.2308	1.37e-13	2.22e-09	taatccgattaaaaaatgggcaaaagatctgaatagacatttctcaaaag
TCTCTCTCTCTCTCTCTCTCTCTCTCTCTCTCTCTCTCTCTCTCTCTCTC	ZNF212	HERVIP10FH	879	928	-	-2.01124	1.37e-13	2.61e-09	TCTGTCTCTTCCTCTCTCTGCCTCTCTCTCTCTTCGACTCCATCTTTGTC
VVRGRRRRGVRRRRRRRGGRRRGRGRSRRRGRGRRARRRRR	ZNF534	HERVFH19I	299	339	-	33.4107	1.4e-13	2.06e-08	GAGAGAGAGAGAGAGAGAGAGAGAGAGAAGGGAGGAAGAGG
CWCTTCCCRGMCGSSATSSCRKCYRGGAAGWGRSGMKCSTCWCTKCCCRG	ZNF611	Retroposon-1_HS	646	695	+	23.8793	1.44e-13	3.64e-09	cacttcccagacggtgcaggggctgggcagaggcgctcctcccttacaaa
DTBYYTTTTTTTTTTTTTTTTTTTTTTTTTKWKAMDRRRTYTVDCTVTK	ZNF613	L1HS	6003	6051	-	36.6923	1.46e-13	3.46e-08	TTTTTTTTTTTTTTTTTTTTTTTTTTTTTTTATTATACTCTAAGTTTTA
YTSCWDRYKGKWWTSYAAAGTGGTWSWACCABTTTRSAWWMCMRYYWGSA	ZNF81	L1PA6	282	331	+	38.9846	1.48e-13	3.2e-09	ctgttggtgggagtgtaaactagttcaaccattgtggaagacagtgtggc
YTSCWDRYKGKWWTSYAAAGTGGTWSWACCABTTTRSAWWMCMRYYWGSA	ZNF81	L1MD1	283	332	-	38.9692	1.5e-13	3.2e-09	TGCCAAAGTATTTTCCAGAGTGGCTGTACCATTTTACATTCCCACCAGCA
VVRGRRRRGVRRRRRRRGGRRRGRGRSRRRGRGRRARRRRR	ZNF534	HERVIP10FH	805	845	+	33.3571	1.5e-13	2.06e-08	gaggaaagagagaagagagagagagagagagaggaagagag
MNNVNNRVTTTATTRCTCACAGGTCCYRR	ZNF266	MER73	438	466	-	30.0758	1.5e-13	2.07e-07	AGAAGAAATTTATTACTCACAGGTCCCAG
YCWCTKCCCRGYMGSSSCKRCYGGGMAGWGRSGMSCCYCWCYKCCCGGMC	ZNF30	SVA_A	798	847	+	-3.43902	1.52e-13	2.06e-08	agcccggccagccgccccgtccgggaagtgaggggcgcctctgcccggcc
RGGRGVRRGVRRGRGRGRRGGRRRRRRRRRGGRRGRRGGRG	ZNF202	HERVIP10FH	837	877	+	34.3729	1.55e-13	9.79e-08	ggaagagagagagagagaaagagagagagagggagagagag
YTSCWDRYKGKWWTSYAAAGTGGTWSWACCABTTTRSAWWMCMRYYWGSA	ZNF81	L1PA3	283	332	-	38.9231	1.55e-13	3.2e-09	CGCCACACTGACTTCCACAATGGTTGAACTAGTTTACAGTCCCACCAACA
YTSCWDRYKGKWWTSYAAAGTGGTWSWACCABTTTRSAWWMCMRYYWGSA	ZNF81	L1PA2	283	332	-	38.9231	1.55e-13	3.2e-09	CGCCACACTGACTTCCACAATGGTTGAACTAGTTTACAGTCCCACCAACA
YTSCWDRYKGKWWTSYAAAGTGGTWSWACCABTTTRSAWWMCMRYYWGSA	ZNF81	L1PA4	283	332	-	38.9231	1.55e-13	3.2e-09	CGCCACACTGACTTCCACAATGGTTGAACTAGTTTACAGTCCCACCAACA
YTSCWDRYKGKWWTSYAAAGTGGTWSWACCABTTTRSAWWMCMRYYWGSA	ZNF81	L1HS	5414	5463	-	38.9231	1.55e-13	3.2e-09	CGCCACACTGACTTCCACAATGGTTGAACTAGTTTACAGTCCCACCAACA
AYKSHVYDRRYTGAVCTAATAGAVDWCTGMAGWAVTCTHTW	ZNF85	MER50I	5089	5129	+	38.9868	1.61e-13	5.18e-08	actgcatggactgaactaatagaagactgaaataatccttt
RGGRGVRRGVRRGRGRGRRGGRRRRRRRRRGGRRGRRGGRG	ZNF202	HERVFH19I	299	339	-	34.339	1.62e-13	9.79e-08	GAGAGAGAGAGAGAGAGAGAGAGAGAGAAGGGAGGAAGAGG
YTSCWDRYKGKWWTSYAAAGTGGTWSWACCABTTTRSAWWMCMRYYWGSA	ZNF81	L1PB4	282	331	+	38.8154	1.67e-13	3.31e-09	ctgttggtgggaatgtaaattagtacaacctctatggaaaacagtatgga
MAMAAMMAMAMAMAMAAAMAAMAMMMMMMACAHMMACAMMACMMACAMMA	ZNF300	HERV39	3905	3954	-	38.4	1.69e-13	3.29e-08	CACACACACACACACACACACACACACACACACACACACACACATAAATA
VVRGRRRRGVRRRRRRRGGRRRGRGRSRRRGRGRRARRRRR	ZNF534	HERVIP10FH	839	879	+	33.2679	1.7e-13	2.1e-08	aagagagagagagagaaagagagagagagggagagagagag
SWMYYCYWTYRARAAGTGKSYGWWSRWSWYSWWCRSMCACTTYTYRAWRG	ZNF84	L1MB3	54	103	+	33.6731	1.73e-13	2.74e-09	taacctgattaaaaaatgggcaaaggacttgaatagacatttctccaaag
SWMYYCYWTYRARAAGTGKSYGWWSRWSWYSWWCRSMCACTTYTYRAWRG	ZNF84	L1MB1	54	103	+	33.6731	1.73e-13	2.74e-09	taacctgattaaaaaatgggcaaaggacttgaatagacatttctccaaag
KCCTGGSYARCASRGTGARRCCCYGYCTCWRMWAAAWWWACDAAAAAAWW	ZIM2	SVA_A	186	235	-	24.7857	1.73e-13	1.06e-07	GCCCGGCCAACACAGCGAAACCCCGTCTCCACTAACAAAATACGAAAACC
TCYCTCYCTCYCTCYCTCYCTCYCTCYCT	ZNF169	HERVIP10FH	848	876	-	39.0152	1.74e-13	1.39e-08	TCTCTCTCCCTCTCTCTCTCTTTCTCTCT
AGRGAGRGAGRGAGRGAGRGAGRGAGRGAGRGAGRGAGRGA	ZNF169-rep2	HERVIP10FH	858	898	+	36.8857	1.75e-13	5.84e-09	agagagagagggagagagagagacaaagatggagtcgaaga
YTSCWDRYKGKWWTSYAAAGTGGTWSWACCABTTTRSAWWMCMRYYWGSA	ZNF81	L1MA7	282	331	+	38.7385	1.76e-13	3.31e-09	ctgttggtgggaatgtaaattagtacagccattatggaaaacagtatgga
YTSCWDRYKGKWWTSYAAAGTGGTWSWACCABTTTRSAWWMCMRYYWGSA	ZNF81	L1MA6	282	331	+	38.7385	1.76e-13	3.31e-09	ctgttggtgggaatgtaaattagtacagccattatggaaaacagtatgga
YTSCWDRYKGKWWTSYAAAGTGGTWSWACCABTTTRSAWWMCMRYYWGSA	ZNF81	L1MA4	282	331	+	38.7385	1.76e-13	3.31e-09	ctgttggtgggaatgtaaattagtacagccattatggaaaacagtatgga
YTSCWDRYKGKWWTSYAAAGTGGTWSWACCABTTTRSAWWMCMRYYWGSA	ZNF81	L1MA8	282	331	+	38.7385	1.76e-13	3.31e-09	ctgttggtgggaatgtaaattagtacagccattatggaaaacagtatgga
YTSCWDRYKGKWWTSYAAAGTGGTWSWACCABTTTRSAWWMCMRYYWGSA	ZNF81	L1MA5	282	331	+	38.7385	1.76e-13	3.31e-09	ctgttggtgggaatgtaaattagtacagccattatggaaaacagtatgga
KDKKGTRTGTGTRGTGDTKGTKKKKKTGKTKKTKGTKKTKKTGKKKGTGW	ZNF487P	HERV39	3912	3961	+	38.8791	1.77e-13	5.16e-08	gtgtgtgtgtgtgtgtgtgtgtgtgtgtgtgtgtgtgtgtgtgtgtattt
CWCTTCCCRGMCGSSATSSCRKCYRGGAAGWGRSGMKCSTCWCTKCCCRG	ZNF611	SVA_A	818	867	-	23.1897	1.8e-13	4.43e-09	CCTCACTTCCCAGTAGGGGCGGCCGGGCAGAGGCGCCCCTCACTTCCCGG
GAGTDTTYTATAAATGTCAATTAGATCAAGTTGRTTGMTARTGTTRTTCA	ZNF614	L1ME_ORF2	503	552	-	35	1.91e-13	2.36e-07	AGTGTTCTATAATATGTCAATTAGGTCCAGTTGGTTGATAGTGTTGTTCA
WRAARRAWARWTTKKCWRSMWAKAATATTMTWKSYWGMMARWYTWTYYTT	ZNF136	L1PREC2	3827	3876	+	37.8881	1.99e-13	2.02e-08	aaagaaaaaaatcttcaaccaagaatttcatatccagccaaactaagctt
AGRGAGRGAGRGAGRGAGRGAGRGAGRGAGRGAGRGAGRGA	ZNF169-rep2	HARLEQUIN	984	1024	+	36.6286	2e-13	6.49e-09	gaagagagaaagagggaggcagagagagaggaagagacaga
CTGYCTWGATARAKYSRMTYTATCWAGRCAGBGGRMWWGVA	ZNF823	LTR8B	760	800	+	38.4242	2e-13	8.6e-08	ctgtctcagtgaattggttttgtctgtgcagcgggcaagaa
MAMAAMMAMAMAMAMAAAMAAMAMMMMMMACAHMMACAMMACMMACAMMA	ZNF300	HERV39	3901	3950	-	38.1765	2.04e-13	3.39e-08	CACACACACACACACACACACACACACACACACACACACATAAATAGCCT
TCTCTCTCTCTCTCTCTCTCTCTCTCTCTCTCTCTCTCTCTCTCTCTCTC	ZNF212	HARLEQUIN	985	1034	-	-3.83146	2.17e-13	4.06e-09	TCCTTTTGCCTCTGTCTCTTCCTCTCTCTCTGCCTCCCTCTTTCTCTCTT
RTTWCWGCTGABWWVTCWGCWGWWAYTMT	ZNF317	L1M4B	2148	2176	-	33.064	2.24e-13	1.12e-07	GTTTCTGATGAGAAGTCAGCTGTTAATCT
TCTCTCTCTCTCTCTCTCTCTCTCTCTCTCTCTCTCTCTCTCTCTCTCTC	ZNF212	HERVIP10FH	873	922	-	-4	2.26e-13	4.17e-09	TCTTCCTCTCTCTGCCTCTCTCTCTCTTCGACTCCATCTTTGTCTCTCTC
TGTGTGTGTGTGTGTGTGDKKKKKKKKGTGTGTGTGTGTGTGTGTGTGTG	ZNF19	PRIMA4_I	525	574	+	38.2078	2.31e-13	1.85e-08	tgtgtgtgtgtgtgtgtgtgtgtgtgtgtgtatgtgtgtgtttcggtcct
TCYCTCYCTCYCTCYCTCYCTCYCTCYCT	ZNF169	HERVIP10FH	816	844	-	38.5152	2.37e-13	1.78e-08	TCTCTTCCTCTCTCTCTCTCTCTCTCTTC
CAARAGAAAAAACARTCAATAGAARCAGACCCASARATGAY	ZNF567	L1MCB_5	992	1032	+	37.6857	2.44e-13	1.01e-07	gaagagacagagcaagcatcagaaccagactcagatatgac
VVRGRRRRGVRRRRRRRGGRRRGRGRSRRRGRGRRARRRRR	ZNF534	HERVIP10FH	841	881	+	33	2.45e-13	2.75e-08	gagagagagagagaaagagagagagagggagagagagagac
TCTCTCTCTCTCTCTCTCTCTCTCTCTCTCTCTCTCTCTCTCTCTCTCTC	ZNF212	HERVIP10FH	891	940	-	-4.37079	2.48e-13	4.51e-09	CCTCTTTGTCTCTCTGTCTCTTCCTCTCTCTGCCTCTCTCTCTCTTCGAC
MAMAAMMAMAMAMAMAAAMAAMAMMMMMMACAHMMACAMMACMMACAMMA	ZNF300	PRIMA4_I	511	560	-	37.9294	2.5e-13	3.64e-08	CACATACACACACACACACACACACACACACACACACACAAAATATACAC
AGRGAGRGAGRGAGRGAGRGAGRGAGRGAGRGAGRGAGRGA	ZNF169-rep2	HERVFH19I	308	348	-	36.1571	2.54e-13	8.04e-09	TGAGGAATTGAGAGAGAGAGAGAGAGAGAGAGAGAGAAGGG
GTRYRTGTGYGYRTGTGYGTGTGYGYGYRYRCRYRYRYGYRYRYRCRYA	ZNF557	PRIMA4_I	528	576	+	38.1905	2.59e-13	1.9e-08	gtgtgtgtgtgtgtgtgtgtgtgtgtgtatgtgtgtgtttcggtccttt
RTTWCWGCTGABWWVTCWGCWGWWAYTMT	ZNF317	L1M2C_5	2753	2781	-	32.968	2.61e-13	1.12e-07	GTTTCTGCTGAGAAATCTGCTGTTAGTCT
TCTCTCTCTCTCTCTCTCTCTCTCTCTCTCTCTCTCTCTCTCTCTCTCTC	ZNF212	HERVIP10FH	863	912	-	-4.68539	2.68e-13	4.74e-09	TCTGCCTCTCTCTCTCTTCGACTCCATCTTTGTCTCTCTCTCTCCCTCTC
TCTCTCTCTCTCTCTCTCTCTCTCTCTCTCTCTCTCTCTCTCTCTCTCTC	ZNF212	HARLEQUIN	1031	1080	-	-4.69663	2.69e-13	4.74e-09	TTTCTCTCTTTCTTTCTCTCTTTGACTTTCTGTCTCTCTCTGACTTTCCT
YTSCWDRYKGKWWTSYAAAGTGGTWSWACCABTTTRSAWWMCMRYYWGSA	ZNF81	L1PA16	283	332	-	38.1231	2.7e-13	4.98e-09	CTCCAAACTGCTTTCCACAGTGGCTGAACTAATTTACATTCCCACCAACA
TCYCTCYCTCYCTCYCTCYCTCYCTCYCT	ZNF169	HERVIP10FH	838	866	-	38.2879	2.72e-13	1.93e-08	TCTCTCTCTCTTTCTCTCTCTCTCTCTTC
YYSBCYSAKYCTRGGSYYWTWAWRGSCCYAGRMTSRGVSRR	ZNF736	MER52B	851	891	+	37.5253	2.74e-13	2.91e-08	tcctcccctctgaggcccataaaagccctgggctcagccag
GGCGGAGGTTGCAGTGAGCCGAGATCGCGCCACTGCACTCCAGCCTGGGC	ZKSCAN2	SVA_A	71	120	-	8.19512	2.84e-13	1.17e-07	CAGGGAGGTTGCAGTGAGCCGAGATGGCAGCAGTACCGTCCAGCTTCGGC
AKMAWDTCTTKYMVRGMYRRKCWARTGSTRABRRAWTYYVTYASCAYTWG	ZNF337	L1PB2c	2305	2354	+	37.9	2.84e-13	2.34e-08	atacagtctttttcagacaaacaaatgctgagagaattcgccactaccaa
GTGKGTGWGKGDGKDKRDGTGTGTGARYSBGKGNGKKKGTGTGTGWRKKK	ZNF18	PRIMA4_I	522	571	+	37.6098	2.85e-13	4.96e-08	gtgtgtgtgtgtgtgtgtgtgtgtgtgtgtgtgtatgtgtgtgtttcggt
WBTKKWTYTGRGYRMTGMMCRATTCATGAATYGKKCAKYRCYCAAAWHMA	ZNF549-rep2	MER57B2	316	365	-	38	2.86e-13	4.44e-08	AGTTTAATTGAGCAAAGAACGATTCGCGAATCGGGCAGCCCCCGGAACCA
TGASARTWCCARKTGYTSHVMAKSMTKKBSARCAMTTGGWAYTSTCAKWY	ZNF7	L1MB1	228	277	-	37.8675	2.91e-13	5.34e-08	CAAGGGTTCCAATTTCTCCACATCCTCGCCAACACTTATTATTTTTTGTT
SCYARSSAATSRGYRSYRCYSATTSSYTRGSSMYSHRMYCA	ZNF480	LTR8B	586	626	-	38.0202	2.92e-13	1.87e-07	ACTAGGGAATGGGTGCTGCTGATTGGTTGGGGATGCAAATC
AGRGAGRGAGRGAGRGAGRGAGRGAGRGAGRGAGRGAGRGA	ZNF169-rep2	HERV19I	294	334	-	35.8857	2.92e-13	9e-09	AGGAAGACAGAGAGAGAGAGAGAAAAGAAGAGGAGGAGGAG
CWCTTCCCRGMCGSSATSSCRKCYRGGAAGWGRSGMKCSTCWCTKCCCRG	ZNF611	SVA_A	833	882	+	21.6034	2.94e-13	7.12e-09	cgcctctgcccggccgcccctactgggaagtgaggagccactttgcccgg
NTTBNSYRGKTMCCKMRTTCTTSTYSGRYRYCSRASAAGAAYKMGGKAM	ZNF680	LTR1E	476	524	-	38.1034	2.95e-13	2.25e-08	CCCTCTTGGTACCTGAGTTCTTGTCCGGCGTCCAGGAAGAATCAGGTCG
MAMAAMMAMAMAMAMAAAMAAMAMMMMMMACAHMMACAMMACMMACAMMA	ZNF300	L1PBA_5	2876	2925	+	37.7294	2.95e-13	3.81e-08	aaaaaacaacaacaaaacaaacacacacacacaacaaacaaaaacaaaca
TCTCTCTCTCTCTCTCTCTCTCTCTCTCTCTCTCTCTCTCTCTCTCTCTC	ZNF212	HERVFH19I	312	361	+	-5.1573	3.02e-13	5.24e-09	tctctctctctctctctctctctctctcaattcctcatgcggctccagtc
TGASARTWCCARKTGYTSHVMAKSMTKKBSARCAMTTGGWAYTSTCAKWY	ZNF7	L1MB8	231	280	+	37.8072	3.02e-13	5.34e-08	agacaataacaagtgttggcgaggatgtggagaaattggagccctcatac
AGRGAGRGAGRGAGRGAGRGAGRGAGRGAGRGAGRGAGRGA	ZNF169-rep2	HERVIP10FH	910	950	+	35.8	3.05e-13	9.16e-09	agagagaggaagagacagagagacaaagagggagtcaaaga
YYSBCYSAKYCTRGGSYYWTWAWRGSCCYAGRMTSRGVSRR	ZNF736	LTR28B	213	253	-	37.3636	3.15e-13	3.09e-08	CCGACTGAGTCTGGGGTCTTTATAGGCACAGGATTGGGGCG
DTBYYTTTTTTTTTTTTTTTTTTTTTTTTTKWKAMDRRRTYTVDCTVTK	ZNF613	L1HS	5998	6046	-	35.9103	3.15e-13	6.22e-08	TTTTTTTTTTTTTTTTTTTTTTTTTTATTATACTCTAAGTTTTAGGGTA
DYAAACACAMACASMAACACAMASMCAVA	ZNF540	MER112	173	201	-	32.6813	3.19e-13	2.23e-08	GTACACACACACACACACACACACACAAA
YTSCWDRYKGKWWTSYAAAGTGGTWSWACCABTTTRSAWWMCMRYYWGSA	ZNF81	L1MA5A	282	331	+	37.8462	3.26e-13	5.93e-09	ctgttggtgggaatgtaaactagtacagccactatggagaacagtatgga
TCTCTCTCTCTCTCTCTCTCTCTCTCTCTCTCTCTCTCTCTCTCTCTCTC	ZNF212	HERVIP10FH	903	952	-	-5.50562	3.29e-13	5.6e-09	TCTCTTTGACTCCCTCTTTGTCTCTCTGTCTCTTCCTCTCTCTGCCTCTC
NTTBNSYRGKTMCCKMRTTCTTSTYSGRYRYCSRASAAGAAYKMGGKAM	ZNF680	LTR1C2	452	500	-	37.931	3.29e-13	2.3e-08	CCCTCTCAGCACCCGGGTTCTTGTCCGGCGTCCAGGAAGAATCAGGTCA
RTTWCWGCTGABWWVTCWGCWGWWAYTMT	ZNF317	L1PB2c	2167	2195	-	32.824	3.3e-13	1.12e-07	GTTTCTGCTGAGAAATCTGCTGTTAATCT
RTTWCWGCTGABWWVTCWGCWGWWAYTMT	ZNF317	L1PBA_5	2559	2587	-	32.824	3.3e-13	1.12e-07	GTTTCTGCTGAGAAATCTGCTGTTAATCT
TCTCTCTCTCTCTCTCTCTCTCTCTCTCTCTCTCTCTCTCTCTCTCTCTC	ZNF212	HERVIP10FH	861	910	-	-5.57303	3.34e-13	5.6e-09	TGCCTCTCTCTCTCTTCGACTCCATCTTTGTCTCTCTCTCTCCCTCTCTC
TCTCTCTCTCTCTCTCTCTCTCTCTCTCTCTCTCTCTCTCTCTCTCTCTC	ZNF212	HERVIP10FH	805	854	-	-5.59551	3.36e-13	5.6e-09	TCTCTCTCTCTCTCTTCCTCTCTCTCTCTCTCTCTCTTCTCTCTTTCCTC
TCCYCYYCYTCCTCCTYCYCYYCCYCCYY	ZNF263	L1PA14	739	767	-	31.6429	3.36e-13	4.42e-07	TCCTCTCCCTCCTCCCACCCTCCCCCCTC
NTTBNSYRGKTMCCKMRTTCTTSTYSGRYRYCSRASAAGAAYKMGGKAM	ZNF680	MER61D	420	468	+	37.8793	3.4e-13	2.3e-08	tgtgtccgcgtgcctaatttttcctggtcgtgagacaagaacccggacc
VVRGRRRRGVRRRRRRRGGRRRGRGRSRRRGRGRRARRRRR	ZNF534	LTR30	204	244	-	32.7143	3.59e-13	3.7e-08	GGGGAGGGGGAAGGGAGAGAGGGAGAGAAGGACACAGGGAA
YYYCYYCYYYBCYYYCYCYTYYYCYYYCY	ZNF343	LTR71B	129	157	+	29.4286	3.7e-13	4.8e-07	cctcccccttcccccttcctccccccccc
TCTCTCTCTCTCTCTCTCTCTCTCTCTCTCTCTCTCTCTCTCTCTCTCTC	ZNF212	HERVIP10FH	899	948	-	-6.05618	3.77e-13	6.19e-09	TTTGACTCCCTCTTTGTCTCTCTGTCTCTTCCTCTCTCTGCCTCTCTCTC
YTSCWDRYKGKWWTSYAAAGTGGTWSWACCABTTTRSAWWMCMRYYWGSA	ZNF81	L1PA14	282	331	+	37.6154	3.81e-13	6.8e-09	ctgttggtgggagtgtaaattagttcaaccattgtggaaagcagtatggc
YTSCWDRYKGKWWTSYAAAGTGGTWSWACCABTTTRSAWWMCMRYYWGSA	ZNF81	L1PREC2	7519	7568	+	37.6	3.85e-13	6.8e-09	ctgttggtgggagtgtaaattagttcaaccattgtggaaagcagtgtggc
TCTCTCTCTCTCTCTCTCTCTCTCTCTCTCTCTCTCTCTCTCTCTCTCTC	ZNF212	HERVIP10FH	923	972	-	-6.32584	4.03e-13	6.53e-09	TGACTTTCTGTCTCTCTCTCTCTCTTTGACTCCCTCTTTGTCTCTCTGTC
GTGKGTGWGKGDGKDKRDGTGTGTGARYSBGKGNGKKKGTGTGTGWRKKK	ZNF18	PRIMA4_I	516	565	+	37.1707	4.04e-13	6.15e-08	tattttgtgtgtgtgtgtgtgtgtgtgtgtgtgtgtgtgtatgtgtgtgt
AGRGAGRGAGRGAGRGAGRGAGRGAGRGAGRGAGRGAGRGA	ZNF169-rep2	HERV19I	290	330	-	35.2	4.13e-13	1.21e-08	AGACAGAGAGAGAGAGAGAAAAGAAGAGGAGGAGGAGGAGA
GTRYRTGTGYGYRTGTGYGTGTGYGYGYRYRCRYRYRYGYRYRYRCRYA	ZNF557	PRIMA4_I	524	572	+	37.4405	4.18e-13	2.9e-08	gtgtgtgtgtgtgtgtgtgtgtgtgtgtgtgtatgtgtgtgtttcggtc
KSTCYKWGKGKAWATRYAKGKBTRKGTKCCTGTGWGYSTCTGKKYRYRWB	ZNF555	PRIMA4_I	519	568	+	36.7683	4.27e-13	1.32e-07	tttgtgtgtgtgtgtgtgtgtgtgtgtgtgtgtgtgtatgtgtgtgtttc
RTTWCWGCTGABWWVTCWGCWGWWAYTMT	ZNF317	L1M2_5	3081	3109	-	32.656	4.29e-13	1.17e-07	GTTTCTGCTGAGAAATCTGCTGATAGTCT
YYSBCYSAKYCTRGGSYYWTWAWRGSCCYAGRMTSRGVSRR	ZNF736	MER52C	788	828	-	37	4.3e-13	3.91e-08	CTGGCTGAGCCCAGGGCTTTTATGGACCTCAGAGGGGAGGA
KDKKGTRTGTGTRGTGDTKGTKKKKKTGKTKKTKGTKKTKKTGKKKGTGW	ZNF487P	HERV39	3900	3949	+	37.5824	4.32e-13	9.39e-08	taggctatttatgtgtgtgtgtgtgtgtgtgtgtgtgtgtgtgtgtgtgt
VVRGRRRRGVRRRRRRRGGRRRGRGRSRRRGRGRRARRRRR	ZNF534	HERVIP10FH	837	877	+	32.5714	4.34e-13	3.92e-08	ggaagagagagagagagaaagagagagagagggagagagag
AGRGAGRGAGRGAGRGAGRGAGRGAGRGAGRGAGRGAGRGA	ZNF169-rep2	HERVFH19I	279	319	-	35.0571	4.43e-13	1.27e-08	GAGAGAGAAGGGAGGAAGAGGGAGAGAGGGATAGAGAGGGA
GTRAYTGYKSTTCYCWSTRTKWSAKMTSWMAYASWGRGAASMGCARTYAC	ZNF302	ERVL	1422	1471	+	30.6184	4.44e-13	1.38e-07	gtgatcgctcttctctgtaggccaaaccttacagtgggaaccgcagtcac
VVRGRRRRGVRRRRRRRGGRRRGRGRSRRRGRGRRARRRRR	ZNF534	HERVIP10FH	821	861	+	32.5536	4.44e-13	3.92e-08	gagagagagagagagaggaagagagagagagagaaagagag
MAMAAMMAMAMAMAMAAAMAAMAMMMMMMACAHMMACAMMACMMACAMMA	ZNF300	HERV39	3907	3956	-	37.1882	4.57e-13	5.31e-08	CACACACACACACACACACACACACACACACACACACACACACACATAAA
TCYCTCYCTCYCTCYCTCYCTCYCTCYCT	ZNF169	HARLEQUIN	992	1020	-	37.3636	4.64e-13	3.12e-08	TCTCTTCCTCTCTCTCTGCCTCCCTCTTT
TSTCCTTCYTSMCRYSRYGKSARGAAGGA	ZNF267	THE1C	200	228	+	37.0484	4.81e-13	6.55e-07	tctccttgctgccgccatgtgaagaagga
KDKKGTRTGTGTRGTGDTKGTKKKKKTGKTKKTKGTKKTKKTGKKKGTGW	ZNF487P	PRIMA4_I	518	567	+	37.4176	4.83e-13	9.39e-08	ttttgtgtgtgtgtgtgtgtgtgtgtgtgtgtgtgtgtatgtgtgtgttt
MMSVAHYSWAATAAGCCYKRGKSTMCTGCAGKASMCYMRGGCTTATTWSR	ZNF808	MER11C	594	643	-	32.2959	4.85e-13	2e-07	CCTCTTCCTAATAAGCCTGGGAGCGCTATGGGAGACTGGAGTCTATTTCA
YTSCWDRYKGKWWTSYAAAGTGGTWSWACCABTTTRSAWWMCMRYYWGSA	ZNF81	L1PA15	283	332	-	37.2462	4.88e-13	8.15e-09	CGCCAAACTGCTTTCCACAATGGCTGAACTAATTTACATTCCCACCAGCA
YTSCWDRYKGKWWTSYAAAGTGGTWSWACCABTTTRSAWWMCMRYYWGSA	ZNF81	L1MB3	282	331	+	37.2	5.03e-13	8.15e-09	ctgttggtgggaatgtaaaatggtacagccgctatggaaaacagtatggc
RBDKRRGMWSSGCYCAGCTGRGCSSWKCY	ZNF331	MLT1H2	368	396	+	32.449	5.07e-13	6.96e-07	gcagaagaaccacccagctgagcccagcc
YTSCWDRYKGKWWTSYAAAGTGGTWSWACCABTTTRSAWWMCMRYYWGSA	ZNF81	L1PA12	282	331	+	37.1846	5.08e-13	8.15e-09	ctgttggtgggagtgtaaattagttcaaccattgtggaagacagtgtggc
YTSCWDRYKGKWWTSYAAAGTGGTWSWACCABTTTRSAWWMCMRYYWGSA	ZNF81	L1PA13	282	331	+	37.1846	5.08e-13	8.15e-09	ctgttggtgggagtgtaaattagttcaaccattgtggaagacagtgtggc
YTSCWDRYKGKWWTSYAAAGTGGTWSWACCABTTTRSAWWMCMRYYWGSA	ZNF81	L1PA7	282	331	+	37.1846	5.08e-13	8.15e-09	ctgttggtgggagtgtaaattagttcaaccattgtggaagacagtgtggc
YTSCWDRYKGKWWTSYAAAGTGGTWSWACCABTTTRSAWWMCMRYYWGSA	ZNF81	L1PA11	282	331	+	37.1846	5.08e-13	8.15e-09	ctgttggtgggagtgtaaattagttcaaccattgtggaagacagtgtggc
YTSCWDRYKGKWWTSYAAAGTGGTWSWACCABTTTRSAWWMCMRYYWGSA	ZNF81	L1PA8	282	331	+	37.1846	5.08e-13	8.15e-09	ctgttggtgggagtgtaaattagttcaaccattgtggaagacagtgtggc
TGTGTGTGTGTGTGTGTGDKKKKKKKKGTGTGTGTGTGTGTGTGTGTGTG	ZNF19	MER4I	1110	1159	+	37.0779	5.14e-13	3.85e-08	gatgtatgtgtgtatgtgtgcgtgtgtatgtgtgcatgtgtgcgtgtttg
TTATAMAYAAHRMTGYWCWGWRCAKCDTTGTKYATAA	ZNF74	L1ME4A	430	466	-	36.2921	5.2e-13	6.85e-07	TTATAAATAATACTGCGGTGAACATCTTTGTACGTAA
AGRGAGRGAGRGAGRGAGRGAGRGAGRGAGRGAGRGAGRGA	ZNF169-rep2	HERVIP10FH	852	892	+	34.7	5.29e-13	1.48e-08	agaaagagagagagagggagagagagagacaaagatggagt
WRAARRAWARWTTKKCWRSMWAKAATATTMTWKSYWGMMARWYTWTYYTT	ZNF136	L1PREC2	3829	3878	-	36.6853	5.36e-13	5.03e-08	GGAAGCTTAGTTTGGCTGGATATGAAATTCTTGGTTGAAGATTTTTTTCT
VVRGRRRRGVRRRRRRRGGRRRGRGRSRRRGRGRRARRRRR	ZNF534	HERVIP10FH	823	863	+	32.3929	5.49e-13	4.52e-08	gagagagagagagaggaagagagagagagagaaagagagag
YTYTYYTYTYYTTYWGGRACTCCAATTATAYRTATGTTRGAYCWYYTKW	ZNF133	L1PB2c	1886	1934	-	36.8283	5.82e-13	1.4e-07	TTCTCTTCTTCCTCAGGAACACCGATTATTCTTAGGTTTGGTCGTTTAA
TCTCTCTCTCTCTCTCTCTCTCTCTCTCTCTCTCTCTCTCTCTCTCTCTC	ZNF212	HARLEQUIN	1027	1076	-	-7.88764	5.92e-13	9.47e-09	TCTCTTTCTTTCTCTCTTTGACTTTCTGTCTCTCTCTGACTTTCCTTTTG
RRRDGKGGGDCCMGGGGGCMDRTGSNNBN	ZNF320	LTR14A	229	257	-	31.0656	5.94e-13	7.9e-07	GAAAGTGGGACCAGGGGGCCATCGCGAGT
AGRGAGRGAGRGAGRGAGRGAGRGAGRGAGRGAGRGAGRGA	ZNF169-rep2	HARLEQUIN	914	954	+	34.4571	5.97e-13	1.63e-08	agaggaaaagaggcaaagagagagaggaaaagacagagagg
THCCKMRTTCTTSTYSGRYRYCSRASAAGAAYKMGGDAMC	ZNF680-rep2	LTR77	550	589	-	37.1778	6.05e-13	4.09e-08	GTCTGAGTTCTTGTCCCACAACCAAGAAGAATAAGGCACG
BATTGGBYYRGSNKKGGKCAYRTGMCCMWMBCTRRVCCAAT	ZNF621	MLT1L	188	228	-	35.7927	6.16e-13	2.22e-07	CATTGGCCAGAATTGTGTCACATGCCCATTCCTAAACCAAT
TGASARTWCCARKTGYTSHVMAKSMTKKBSARCAMTTGGWAYTSTCAKWY	ZNF7	L1MB4	231	280	+	36.6265	6.45e-13	9.96e-08	agaaaataacaagtgttggcgaggatgtggagaaattggaaccctcatgc
AYKSHVYDRRYTGAVCTAATAGAVDWCTGMAGWAVTCTHTW	ZNF85	PABL_AI	3742	3782	+	36.3947	6.66e-13	1.71e-07	actgcatgaactgaactaataggagactgaagtgatctttt
AGRGAGRGAGRGAGRGAGRGAGRGAGRGAGRGAGRGAGRGA	ZNF169-rep2	HARLEQUIN	980	1020	+	34.2	6.77e-13	1.81e-08	tcaagaagagagaaagagggaggcagagagagaggaagaga
RTTWCWGCTGABWWVTCWGCWGWWAYTMT	ZNF317	L1PA16_5	2479	2507	-	32.352	6.81e-13	1.55e-07	GTTTCTGCTGAGAAGTCTGCTGTTAGCCT
BATTGGBYYRGSNKKGGKCAYRTGMCCMWMBCTRRVCCAAT	ZNF621	MLT1K	134	174	-	35.6707	6.89e-13	2.22e-07	GATTGGCCAGGCCTGGGTCACGTGCCCACCCCTGGAGCTAG
THCCKMRTTCTTSTYSGRYRYCSRASAAGAAYKMGGDAMC	ZNF680-rep2	LTR77	552	591	+	36.9667	7.04e-13	4.52e-08	tgccttattcttcttggttgtgggacaagaactcagacct
KKTKKGTGTKKKHRTKTGKGYKKKKDTBYWKKWGWKKGTGYKTRWGTGTR	ZNF223	HERV39	3913	3962	+	36.5955	7.2e-13	9.59e-08	tgtgtgtgtgtgtgtgtgtgtgtgtgtgtgtgtgtgtgtgtgtgtatttt
DYAAACACAMACASMAACACAMASMCAVA	ZNF540	PRIMA4_I	535	563	-	32.0879	7.35e-13	4.88e-08	ACACACATACACACACACACACACACACA
TCTCTCTCTCTCTCTCTCTCTCTCTCTCTCTCTCTCTCTCTCTCTCTCTC	ZNF212	HARLEQUIN	977	1026	-	-8.86517	7.51e-13	1.19e-08	CCTCTGTCTCTTCCTCTCTCTCTGCCTCCCTCTTTCTCTCTTCTTGACTC
WRAARRAWARWTTKKCWRSMWAKAATATTMTWKSYWGMMARWYTWTYYTT	ZNF136	L1M2C_5	2826	2875	-	36.2448	7.63e-13	6.65e-08	CTAAGGATAGCTTTGCTGGGTATAATATTCTTGGCTACAGATTTTTTTTC
KRCCTGSAGWGRGKAGCTMCYCWCTGCAG	ZNF273	MER52B	915	943	+	36.6667	7.9e-13	1.08e-07	cagctgcagagaggagctacccactccgg
KRCCTGSAGWGRGKAGCTMCYCWCTGCAG	ZNF273	MER52A	920	948	+	36.6667	7.9e-13	1.08e-07	cagctgcagagaggagctacccactccgg
GCAKCWRGWRRGSSCYYWCYWGMTGCNDS	ZNF778	MSTD	253	281	+	35.3636	8.2e-13	5.58e-07	gcagcaagaaggccctcaccagatgccgg
TCYCTCYCTCYCTCYCTCYCTCYCTCYCT	ZNF169	HERVFH19I	308	336	+	36.3485	8.23e-13	5.26e-08	cccttctctctctctctctctctctctct
AGRGAGRGAGRGAGRGAGRGAGRGAGRGAGRGAGRGAGRGA	ZNF169-rep2	HERV19I	288	328	-	33.7857	8.3e-13	2.17e-08	ACAGAGAGAGAGAGAGAAAAGAAGAGGAGGAGGAGGAGAGG
NTTBNSYRGKTMCCKMRTTCTTSTYSGRYRYCSRASAAGAAYKMGGKAM	ZNF680	MER61D	429	477	-	36.4483	8.3e-13	5.33e-08	GCTCAGCTAGGTCCGGGTTCTTGTCTCACGACCAGGAAAAATTAGGCAC
AWTSTGTKYTTKWWCAAKRTGMAMTSAKTKCAYMTTGWWMAARMACASAW	ZNF433	MER11C	313	362	+	21.3816	8.31e-13	3.43e-07	catgtgtgtttgagcaatatgaaatgtgggcaccttgaaaaaagaacagg
AGRGAGRGAGRGAGRGAGRGAGRGAGRGAGRGAGRGAGRGA	ZNF169-rep2	HERVIP10FH	896	936	+	33.7286	8.53e-13	2.18e-08	agagagagagaggcagagagaggaagagacagagagacaaa
TAKTTTTADTDGASWCRSRGTTYCACNHKGYTRGSSAGGCY	PRDM9	THE1C	270	310	-	36.0244	8.74e-13	2.25e-07	GAGGTTTAATTGACTCACAGTTCAGCATGGCTGGGGAGGCC
GGMTCACTKSAGCCYMGRMSKYCKRGGCTSMAGTGAKCCDC	ZNF135	Retroposon-1_HS	323	363	+	36.3871	8.75e-13	1.13e-06	ggctcactgcaacctccacctcccgggttcaagccattctc
TGTGTGTGTGTGTGTGTGDKKKKKKKKGTGTGTGTGTGTGTGTGTGTGTG	ZNF19	PRIMA4_I	515	564	+	36.2727	8.98e-13	6.33e-08	atattttgtgtgtgtgtgtgtgtgtgtgtgtgtgtgtgtgtatgtgtgtg
MAMAAMMAMAMAMAMAAAMAAMAMMMMMMACAHMMACAMMACMMACAMMA	ZNF300	HERV39	3913	3962	-	36.2941	9.24e-13	9.78e-08	AAAATACACACACACACACACACACACACACACACACACACACACACACA
TCTCTCTCTCTCTCTCTCTCTCTCTCTCTCTCTCTCTCTCTCTCTCTCTC	ZNF212	HARLEQUIN	987	1036	-	-9.73034	9.26e-13	1.44e-08	TTTCCTTTTGCCTCTGTCTCTTCCTCTCTCTCTGCCTCCCTCTTTCTCTC
CWCTTCCCRGMCGSSATSSCRKCYRGGAAGWGRSGMKCSTCWCTKCCCRG	ZNF611	SVA_A	578	627	+	17.7931	9.28e-13	2.2e-08	cgtcgctgcccggccgccccgtctgagaagtgaggagaccctctgcctgg
WRAARRAWARWTTKKCWRSMWAKAATATTMTWKSYWGMMARWYTWTYYTT	ZNF136	L1	1845	1894	-	35.993	9.32e-13	7.59e-08	TGAAGCTTAGTTTGGCTGGATATGAAATTCTGGGTCGAAAATTCTTTTCT
AGRGAGRGAGRGAGRGAGRGAGRGAGRGAGRGAGRGAGRGA	ZNF169-rep2	HERVIP10FH	800	840	+	33.5286	9.4e-13	2.35e-08	gcagagaggaaagagagaagagagagagagagagagaggaa
AAGGARRGARGGAAGGAAGGARGGAAGGR	ZNF132	LTR16D	283	311	-	36.1053	9.75e-13	1.26e-06	AAGGAGAGGGGGAAGGAAGAAGGATTGGG
AGRGAGRGAGRGAGRGAGRGAGRGAGRGAGRGAGRGAGRGA	ZNF169-rep2	HERVIP10FH	958	998	+	33.4429	9.8e-13	2.4e-08	agagacagaaagtcaaagagagaaagaaagagagagataga
CSSAGGYTGSAGTGMRSYGRSRYSRYSYCRSYKCACTSCARCCTSSGCSW	ZNF695	SVA_A	69	118	-	31	1e-12	2.46e-07	GGGAGGTTGCAGTGAGCCGAGATGGCAGCAGTACCGTCCAGCTTCGGCTC
KKTKKGTGTKKKHRTKTGKGYKKKKDTBYWKKWGWKKGTGYKTRWGTGTR	ZNF223	PRIMA4_I	513	562	+	36.0225	1.03e-12	1.23e-07	gtatattttgtgtgtgtgtgtgtgtgtgtgtgtgtgtgtgtgtatgtgtg
RGGGRGRGGRRGAGGGRGRGGGRGRGGRR	ZNF282-rep2	LTR71B	132	160	-	32.4407	1.05e-12	9.42e-07	AAGGGGGGGGGGAGGAAGGGGGAAGGGGG
VVRGRRRRGVRRRRRRRGGRRRGRGRSRRRGRGRRARRRRR	ZNF534	HERVIP10FH	809	849	+	31.875	1.07e-12	8.24e-08	aaagagagaagagagagagagagagagaggaagagagagag
TCYCTCYCTCYCTCYCTCYCTCYCTCYCT	ZNF169	HARLEQUIN	988	1016	-	35.8636	1.08e-12	6.58e-08	TTCCTCTCTCTCTGCCTCCCTCTTTCTCT
AGRGAGRGAGRGAGRGAGRGAGRGAGRGAGRGAGRGAGRGA	ZNF169-rep2	HARLEQUIN	902	942	+	33.2143	1.09e-12	2.63e-08	ggaaagagacagagaggaaaagaggcaaagagagagaggaa
RGGRGVRRGVRRGRGRGRRGGRRRRRRRRRGGRRGRRGGRG	ZNF202	HERVIP10FH	831	871	+	32.7119	1.1e-12	3.35e-07	gagagaggaagagagagagagagaaagagagagagagggag
MAMAAMMAMAMAMAMAAAMAAMAMMMMMMACAHMMACAMMACMMACAMMA	ZNF300	L1PBA_5	2882	2931	+	36.0471	1.12e-12	1.06e-07	caacaacaaaacaaacacacacacacaacaaacaaaaacaaacaaacaaa
YTYTYYTYTYYTTYWGGRACTCCAATTATAYRTATGTTRGAYCWYYTKW	ZNF133	L1MDB_5	1373	1421	-	35.8889	1.14e-12	2.29e-07	TTTTTCCTCTCCTCTGGGACTCTGATAATATGAATGTTGGATCTTTTGT
RGBNRDGGRAAGGWVAGGGSMRGRAMKRNAVGRDRAVSARR	ZNF530	MER34C2	278	318	-	34.9	1.18e-12	1.45e-06	AGTTATGGGAGGGTGAGGGGAGGAAATGTATGGTGAATAAA
MAMAAMMAMAMAMAMAAAMAAMAMMMMMMACAHMMACAMMACMMACAMMA	ZNF300	PRIMA4_I	503	552	-	35.9765	1.18e-12	1.06e-07	CACACACACACACACACACACACACACACACAAAATATACACACACACAA
GAGTDTTYTATAAATGTCAATTAGATCAAGTTGRTTGMTARTGTTRTTCA	ZNF614	L1M4B	3935	3984	-	30.7959	1.18e-12	7.31e-07	AAATGTTCTATAGATGTCTGTTAGGTCTAGTTGGTTTATAGTGTTGTTCA
GTGKGTGWGKGDGKDKRDGTGTGTGARYSBGKGNGKKKGTGTGTGWRKKK	ZNF18	PRIMA4_I	524	573	+	35.7805	1.19e-12	1.61e-07	gtgtgtgtgtgtgtgtgtgtgtgtgtgtgtgtatgtgtgtgtttcggtcc
TCTCTCTCTCTCTCTCTCTCTCTCTCTCTCTCTCTCTCTCTCTCTCTCTC	ZNF212	HARLEQUIN	989	1038	-	-10.809	1.2e-12	1.84e-08	ACTTTCCTTTTGCCTCTGTCTCTTCCTCTCTCTCTGCCTCCCTCTTTCTC
RATGRTARWKKGKATWTCWSYRSSRWYSSYRSWGAWATMCMMWYTAYCAT	ZNF382	L1M4B	4618	4667	+	31.7455	1.21e-12	1.65e-07	aatgaaagagggaacattactactaaccttacagaaataaaaaggattat
CSSAGGYTGSAGTGMRSYGRSRYSRYSYCRSYKCACTSCARCCTSSGCSW	ZNF695	SVA_A	72	121	+	30.5455	1.23e-12	2.52e-07	ccgaagctggacggtactgctgccatctcggctcactgcaacctccctgc
CAARAGAAAAAACARTCAATAGAARCAGACCCASARATGAY	ZNF567	L1MCA_5	964	1004	+	35.6	1.26e-12	3.94e-07	gaagagacagagcaagcatcagaaccagactcagatatggc
YTSCWDRYKGKWWTSYAAAGTGGTWSWACCABTTTRSAWWMCMRYYWGSA	ZNF81	L1MD1	282	331	+	35.7538	1.29e-12	2.01e-08	ttgctggtgggaatgtaaaatggtacagccactctggaaaatactttggc
BSYVBCCDCCATGYTGYKWGGRMKYCCWMRCARCATGGHGG	ZNF565	MLT1G1	259	299	-	35.0462	1.3e-12	2.78e-07	GCCTCTCCATGGGCTGCTTGGGCTTCCTCACAGCATGGTGG
YTSCWDRYKGKWWTSYAAAGTGGTWSWACCABTTTRSAWWMCMRYYWGSA	ZNF81	L1PA2	282	331	+	35.7077	1.33e-12	2.01e-08	ctgttggtgggactgtaaactagttcaaccattgtggaagtcagtgtggc
YTSCWDRYKGKWWTSYAAAGTGGTWSWACCABTTTRSAWWMCMRYYWGSA	ZNF81	L1PA3	282	331	+	35.7077	1.33e-12	2.01e-08	ctgttggtgggactgtaaactagttcaaccattgtggaagtcagtgtggc
YTSCWDRYKGKWWTSYAAAGTGGTWSWACCABTTTRSAWWMCMRYYWGSA	ZNF81	L1PA4	282	331	+	35.7077	1.33e-12	2.01e-08	ctgttggtgggactgtaaactagttcaaccattgtggaagtcagtgtggc
YTSCWDRYKGKWWTSYAAAGTGGTWSWACCABTTTRSAWWMCMRYYWGSA	ZNF81	L1HS	5413	5462	+	35.7077	1.33e-12	2.01e-08	ctgttggtgggactgtaaactagttcaaccattgtggaagtcagtgtggc
VVRGRRRRGVRRRRRRRGGRRRGRGRSRRRGRGRRARRRRR	ZNF534	HERVIP10FH	807	847	+	31.6964	1.34e-12	9.17e-08	ggaaagagagaagagagagagagagagagaggaagagagag
VVRGRRRRGVRRRRRRRGGRRRGRGRSRRRGRGRRARRRRR	ZNF534	HERVIP10FH	831	871	+	31.6964	1.34e-12	9.17e-08	gagagaggaagagagagagagagaaagagagagagagggag
KDKKGTRTGTGTRGTGDTKGTKKKKKTGKTKKTKGTKKTKKTGKKKGTGW	ZNF487P	HERV39	3914	3963	+	35.8462	1.35e-12	1.98e-07	gtgtgtgtgtgtgtgtgtgtgtgtgtgtgtgtgtgtgtgtgtgtatttta
TGASARTWCCARKTGYTSHVMAKSMTKKBSARCAMTTGGWAYTSTCAKWY	ZNF7	L1PA8	228	277	-	35.4217	1.37e-12	1.72e-07	AAAGCGTTCCTATTTCTCCACATCCTCGCCAGCATCTGTTGTTTCCTGAC
RGGRGVRRGVRRGRGRGRRGGRRRRRRRRRGGRRGRRGGRG	ZNF202	HERVIP10FH	819	859	+	32.5085	1.38e-12	3.35e-07	gagagagagagagagagaggaagagagagagagagaaagag
RGGRGVRRGVRRGRGRGRRGGRRRRRRRRRGGRRGRRGGRG	ZNF202	HERVIP10FH	829	869	+	32.5085	1.38e-12	3.35e-07	gagagagaggaagagagagagagagaaagagagagagaggg
KSTCYKWGKGKAWATRYAKGKBTRKGTKCCTGTGWGYSTCTGKKYRYRWB	ZNF555	HERV39	3907	3956	+	34.6585	1.4e-12	3.41e-07	tttatgtgtgtgtgtgtgtgtgtgtgtgtgtgtgtgtgtgtgtgtgtgtg
DTBYYTTTTTTTTTTTTTTTTTTTTTTTTTKWKAMDRRRTYTVDCTVTK	ZNF613	L1HS	6008	6056	-	34.3205	1.42e-12	2.4e-07	TATTTTTTTTTTTTTTTTTTTTTTTTTTTTTTTTTTATTATACTCTAAG
TGASARTWCCARKTGYTSHVMAKSMTKKBSARCAMTTGGWAYTSTCAKWY	ZNF7	L1PREC1	5792	5841	-	35.3614	1.42e-12	1.72e-07	AAAGCGTTCCTATTTCTCCACAGCCTCGCCAGCATCTGTTGTTTCCTGAC
TGTGTGTGTGTGTGTGTGDKKKKKKKKGTGTGTGTGTGTGTGTGTGTGTG	ZNF19	MER4I	1112	1161	+	35.5844	1.43e-12	9.55e-08	tgtatgtgtgtatgtgtgcgtgtgtatgtgtgcatgtgtgcgtgtttgta
RGGGRGRGGRRGAGGGRGRGGGRGRGGRR	ZNF282-rep2	LTR71B	129	157	-	32.1864	1.44e-12	9.42e-07	GGGGGGGGGAGGAAGGGGGAAGGGGGAGG
TCTCTCTCTCTCTCTCTCTCTCTCTCTCTCTCTCTCTCTCTCTCTCTCTC	ZNF212	HERVIP10FH	935	984	-	-11.6292	1.46e-12	2.22e-08	TCTTTCTCTCTTTGACTTTCTGTCTCTCTCTCTCTCTTTGACTCCCTCTT
DYAAACACAMACASMAACACAMASMCAVA	ZNF540	HERV39	3909	3937	-	31.5714	1.47e-12	9.32e-08	ACACACACACACACACACACACACACATA
TCAGYCADGGCMCAMHCAGGAGAVMVDVN	ZNF573	LTR41B	860	888	-	30.4857	1.47e-12	1.83e-06	TCAGTCTGGGTCCAATCAGGAGACAGAAA
GTGKGTGWGKGDGKDKRDGTGTGTGARYSBGKGNGKKKGTGTGTGWRKKK	ZNF18	HERV39	3900	3949	+	35.4878	1.48e-12	1.8e-07	taggctatttatgtgtgtgtgtgtgtgtgtgtgtgtgtgtgtgtgtgtgt
TCTCTCTCTCTCTCTCTCTCTCTCTCTCTCTCTCTCTCTCTCTCTCTCTC	ZNF212	HARLEQUIN	1005	1054	-	-11.7191	1.49e-12	2.24e-08	TTTCTGTCTCTCTCTGACTTTCCTTTTGCCTCTGTCTCTTCCTCTCTCTC
KDKKGTRTGTGTRGTGDTKGTKKKKKTGKTKKTKGTKKTKKTGKKKGTGW	ZNF487P	PRIMA4_I	520	569	+	35.6813	1.5e-12	1.98e-07	ttgtgtgtgtgtgtgtgtgtgtgtgtgtgtgtgtgtatgtgtgtgtttcg
WRAARRAWARWTTKKCWRSMWAKAATATTMTWKSYWGMMARWYTWTYYTT	ZNF136	L1	1843	1892	+	35.3706	1.52e-12	1.16e-07	aaagaaaagaattttcgacccagaatttcatatccagccaaactaagctt
TCTCTCTCTCTCTCTCTCTCTCTCTCTCTCTCTCTCTCTCTCTCTCTCTC	ZNF212	HERVIP10FH	803	852	-	-11.7865	1.52e-12	2.25e-08	TCTCTCTCTCTCTTCCTCTCTCTCTCTCTCTCTCTTCTCTCTTTCCTCTC
KDKKGTRTGTGTRGTGDTKGTKKKKKTGKTKKTKGTKKTKKTGKKKGTGW	ZNF487P	L1PBA_5	2875	2924	-	35.6484	1.53e-12	1.98e-07	GTTTGTTTTTGTTTGTTGTGTGTGTGTGTTTGTTTTGTTGTTGTTTTTTT
KATTRTRAAYMRTGCYACWATAAASAYACRTGYRCAYGTRTSTTTATWGT	ZNF626	L1PB3	419	468	-	14.5056	1.53e-12	4.88e-08	AATTGTGAATTGTGCTGCGATAAACATACGCGTGCAGGTGTCTTTTTGAT
TCTCTCTCTCTCTCTCTCTCTCTCTCTCTCTCTCTCTCTCTCTCTCTCTC	ZNF212	HARLEQUIN	1033	1082	-	-11.8764	1.55e-12	2.27e-08	TATTTCTCTCTTTCTTTCTCTCTTTGACTTTCTGTCTCTCTCTGACTTTC
AGRGAGRGAGRGAGRGAGRGAGRGAGRGAGRGAGRGAGRGA	ZNF169-rep2	HARLEQUIN	1008	1048	+	32.4857	1.55e-12	3.65e-08	agagaggaagagacagaggcaaaaggaaagtcagagagaga
CMCSSAGYCTCGCTSMYDSCTWGCASDKYRRTCTSAGAYYGMWSTGCWAG	ZNF141	L1HS	81	130	+	31.1212	1.59e-12	3.27e-07	ttctgcatttccatctgaggtaccgggttcatctcactagggagtgccag
YTSCWDRYKGKWWTSYAAAGTGGTWSWACCABTTTRSAWWMCMRYYWGSA	ZNF81	L1MC2	283	332	-	35.4154	1.61e-12	2.39e-08	TGCCAAACTGTCTTCCAAAGTGGCTGTGCCATTTTGCATTCCCACCAGCA
GTGKGTGWGKGDGKDKRDGTGTGTGARYSBGKGNGKKKGTGTGTGWRKKK	ZNF18	HERV39	3904	3953	+	35.3659	1.62e-12	1.8e-07	ctatttatgtgtgtgtgtgtgtgtgtgtgtgtgtgtgtgtgtgtgtgtgt
VVRGRRRRGVRRRRRRRGGRRRGRGRSRRRGRGRRARRRRR	ZNF534	HERVFH19I	290	330	-	31.5357	1.63e-12	1.06e-07	AGAGAGAGAGAGAGAGAGAAGGGAGGAAGAGGGAGAGAGGG
KSTCYKWGKGKAWATRYAKGKBTRKGTKCCTGTGWGYSTCTGKKYRYRWB	ZNF555	HERV39	3903	3952	+	34.3537	1.66e-12	3.41e-07	gctatttatgtgtgtgtgtgtgtgtgtgtgtgtgtgtgtgtgtgtgtgtg
AGRGAGRGAGRGAGRGAGRGAGRGAGRGAGRGAGRGAGRGA	ZNF169-rep2	HERVIP10FH	894	934	+	32.3429	1.66e-12	3.83e-08	gaagagagagagaggcagagagaggaagagacagagagaca
RATGRTARWKKGKATWTCWSYRSSRWYSSYRSWGAWATMCMMWYTAYCAT	ZNF382	L1PB2c	3717	3766	+	31	1.69e-12	2.08e-07	aacgaaacgggagatattacaactgacaccacagaaatacaaaagatcat
CCTTYRYTTWTGAARGWTAGTTTKGCTGGGTATRAAATTCTRGGTTGAMA	ZFP1	L1MCA_5	1870	1919	-	25.6854	1.7e-12	1.72e-07	CCTTCACTTTTGAAGGATAATTTCACAGGGTACAGAATTCTAGGTTGGTG
TCTCTCTCTCTCTCTCTCTCTCTCTCTCTCTCTCTCTCTCTCTCTCTCTC	ZNF212	HARLEQUIN	997	1046	-	-12.2697	1.7e-12	2.46e-08	TCTCTCTGACTTTCCTTTTGCCTCTGTCTCTTCCTCTCTCTCTGCCTCCC
HWWKGGSAVKWRAYYMRKTCATGAGGGYSSVRCCCTCATGA	ZNF264	MSTD	81	121	+	35.5366	1.72e-12	2.2e-06	taataagaggtgattaggtcatgagggctctgccctcatga
VVRGRRRRGVRRRRRRRGGRRRGRGRSRRRGRGRRARRRRR	ZNF534	SVA_A	1	41	-	31.4821	1.75e-12	1.08e-07	AGGGAGAGGGAGACCATGGGGAGAGGGTGAGGGAGAGGGAG
TCTCTCTCTCTCTCTCTCTCTCTCTCTCTCTCTCTCTCTCTCTCTCTCTC	ZNF212	HARLEQUIN	1041	1090	-	-12.4944	1.8e-12	2.57e-08	TACTTGTATATTTCTCTCTTTCTTTCTCTCTTTGACTTTCTGTCTCTCTC
AGRGAGRGAGRGAGRGAGRGAGRGAGRGAGRGAGRGAGRGA	ZNF169-rep2	HERVFH19I	277	317	-	32.1429	1.82e-12	4.13e-08	GAGAGAAGGGAGGAAGAGGGAGAGAGGGATAGAGAGGGAAA
YTSCWDRYKGKWWTSYAAAGTGGTWSWACCABTTTRSAWWMCMRYYWGSA	ZNF81	L1PA16	282	331	+	35.2	1.84e-12	2.71e-08	ctgttggtgggaatgtaaattagttcagccactgtggaaagcagtttgga
CWCTTCCCRGMCGSSATSSCRKCYRGGAAGWGRSGMKCSTCWCTKCCCRG	ZNF611	SVA_A	1043	1092	-	15.431	1.85e-12	4.3e-08	CCTCACTTTCCAGTAGGCGCGGCCGGGCAGAGGCGCCCCTCACCTCCCGG
RGGRGVRRGVRRGRGRGRRGGRRRRRRRRRGGRRGRRGGRG	ZNF202	HERVIP10FH	827	867	+	32.2203	1.91e-12	3.85e-07	gagagagagaggaagagagagagagagaaagagagagagag
GTGKGTGWGKGDGKDKRDGTGTGTGARYSBGKGNGKKKGTGTGTGWRKKK	ZNF18	HERV39	3914	3963	+	35.122	1.95e-12	1.98e-07	gtgtgtgtgtgtgtgtgtgtgtgtgtgtgtgtgtgtgtgtgtgtatttta
VVRGRRRRGVRRRRRRRGGRRRGRGRSRRRGRGRRARRRRR	ZNF534	HERVIP10FH	803	843	+	31.3929	1.95e-12	1.15e-07	gagaggaaagagagaagagagagagagagagagaggaagag
AGRGAGRGAGRGAGRGAGRGAGRGAGRGAGRGAGRGAGRGA	ZNF169-rep2	HARLEQUIN	904	944	+	31.9714	1.98e-12	4.4e-08	aaagagacagagaggaaaagaggcaaagagagagaggaaaa
KKTKKGTGTKKKHRTKTGKGYKKKKDTBYWKKWGWKKGTGYKTRWGTGTR	ZNF223	HERV39	3897	3946	+	34.9438	1.99e-12	2.17e-07	atttaggctatttatgtgtgtgtgtgtgtgtgtgtgtgtgtgtgtgtgtg
TCTCTCTCTCTCTCTCTCTCTCTCTCTCTCTCTCTCTCTCTCTCTCTCTC	ZNF212	HERVIP10FH	953	1002	-	-13.0225	2.04e-12	2.87e-08	TACTTCTATCTCTCTCTTTCTTTCTCTCTTTGACTTTCTGTCTCTCTCTC
MSTCCCRGSTWCWCGSGAKKCTSMKGCMKSAGMMTCSCKWGWASCYGGGA	ZNF616	SVA_A	247	296	-	28.6667	2.13e-12	8.77e-07	AATCCCAGCACCTCGGGAGGCCGAGGCTGGTGGATCACTCGCGGTTAGGA
GYSSAGGCTGSAGTGMRVYRRSRTKRTSYYRSYKCACTSCARCCTSSGC	ZNF79	SVA_A	71	119	-	21.633	2.16e-12	5.31e-07	AGGGAGGTTGCAGTGAGCCGAGATGGCAGCAGTACCGTCCAGCTTCGGC
DYAAACACAMACASMAACACAMASMCAVA	ZNF540	HERV39	3933	3961	-	31.2747	2.17e-12	1.31e-07	AAATACACACACACACACACACACACACA
GTRYRTGTGYGYRTGTGYGTGTGYGYGYRYRCRYRYRYGYRYRYRCRYA	ZNF557	MER4BI	1149	1197	+	34.7262	2.18e-12	1.43e-07	ttgtgtgtgtgagtgtgtatgtgtgtgtttatgtgtacatacatgtatt
TCYCTCYCTCYCTCYCTCYCTCYCTCYCT	ZNF169	LTR30	217	245	+	34.5758	2.18e-12	1.27e-07	tctctccctctctcccttccccctcccct
TGASARTWCCARKTGYTSHVMAKSMTKKBSARCAMTTGGWAYTSTCAKWY	ZNF7	L1PA2	228	277	-	34.6506	2.19e-12	1.72e-07	AAAGTGTTCCTATTTCTCCACATCCTCTCCAGCACCTGTTGTTTCCTGAC
TGASARTWCCARKTGYTSHVMAKSMTKKBSARCAMTTGGWAYTSTCAKWY	ZNF7	L1PA5	228	277	-	34.6506	2.19e-12	1.72e-07	AAAGTGTTCCTATTTCTCCACATCCTCTCCAGCACCTGTTGTTTCCTGAC
TGASARTWCCARKTGYTSHVMAKSMTKKBSARCAMTTGGWAYTSTCAKWY	ZNF7	L1PA4	228	277	-	34.6506	2.19e-12	1.72e-07	AAAGTGTTCCTATTTCTCCACATCCTCTCCAGCACCTGTTGTTTCCTGAC
TGASARTWCCARKTGYTSHVMAKSMTKKBSARCAMTTGGWAYTSTCAKWY	ZNF7	L1PA3	228	277	-	34.6506	2.19e-12	1.72e-07	AAAGTGTTCCTATTTCTCCACATCCTCTCCAGCACCTGTTGTTTCCTGAC
TGASARTWCCARKTGYTSHVMAKSMTKKBSARCAMTTGGWAYTSTCAKWY	ZNF7	L1HS	5359	5408	-	34.6506	2.19e-12	1.72e-07	AAAGTGTTCCTATTTCTCCACATCCTCTCCAGCACCTGTTGTTTCCTGAC
YCWCTKCCCRGYMGSSSCKRCYGGGMAGWGRSGMSCCYCWCYKCCCGGMC	ZNF30	SVA_A	1023	1072	+	-15.3537	2.21e-12	2.69e-07	cgcccggccagccgccctgtccgggaggtgaggggcgcctctgcccggcc
RGGRGVRRGVRRGRGRGRRGGRRRRRRRRRGGRRGRRGGRG	ZNF202	HERVFH19I	291	331	-	32.0678	2.26e-12	3.91e-07	GAGAGAGAGAGAGAGAGAGAAGGGAGGAAGAGGGAGAGAGG
DTBYYTTTTTTTTTTTTTTTTTTTTTTTTTKWKAMDRRRTYTVDCTVTK	ZNF613	HERVIP10FH	1314	1362	-	33.8077	2.26e-12	3.35e-07	GCTACCTTTTTGCTTTTTTTTTTTTTTTTTTGGACTTAGGATAGTTCTG
GTRYRTGTGYGYRTGTGYGTGTGYGYGYRYRCRYRYRYGYRYRYRCRYA	ZNF557	MER4I	1115	1163	+	34.619	2.32e-12	1.44e-07	atgtgtgtatgtgtgcgtgtgtatgtgtgcatgtgtgcgtgtttgtatt
AGRGAGRGAGRGAGRGAGRGAGRGAGRGAGRGAGRGAGRGA	ZNF169-rep2	HERVFH19I	294	334	-	31.6286	2.32e-12	5.08e-08	AGAGAGAGAGAGAGAGAGAGAGAAGGGAGGAAGAGGGAGAG
MAMAAMMAMAMAMAMAAAMAAMAMMMMMMACAHMMACAMMACMMACAMMA	ZNF300	HERV39	3899	3948	-	35.0588	2.36e-12	1.8e-07	CACACACACACACACACACACACACACACACACACACATAAATAGCCTAA
TGASARTWCCARKTGYTSHVMAKSMTKKBSARCAMTTGGWAYTSTCAKWY	ZNF7	L1PA7	228	277	-	34.5181	2.37e-12	1.72e-07	AAAGCGTTCCTATTTCTCCACATCCTCTCCAGCATCTGTTGTTTCCTGAC
TGASARTWCCARKTGYTSHVMAKSMTKKBSARCAMTTGGWAYTSTCAKWY	ZNF7	L1PA6	228	277	-	34.5181	2.37e-12	1.72e-07	AAAGCGTTCCTATTTCTCCACATCCTCTCCAGCATCTGTTGTTTCCTGAC
VVRGRRRRGVRRRRRRRGGRRRGRGRSRRRGRGRRARRRRR	ZNF534	HERVIP10FH	801	841	+	31.2321	2.37e-12	1.28e-07	cagagaggaaagagagaagagagagagagagagagaggaag
BATTGGBYYRGSNKKGGKCAYRTGMCCMWMBCTRRVCCAAT	ZNF621	MLT1L	187	227	+	34.2805	2.37e-12	6.12e-07	gattggtttaggaatgggcatgtgacacaattctggccaat
YTSCWDRYKGKWWTSYAAAGTGGTWSWACCABTTTRSAWWMCMRYYWGSA	ZNF81	L1MB4	282	331	+	34.7846	2.39e-12	3.47e-08	ttgctggtgggaatgtaaaatggtgcagccgctgtggaaaacagtttggt
MAMAAMMAMAMAMAMAAAMAAMAMMMMMMACAHMMACAMMACMMACAMMA	ZNF300	L1PBA_5	2885	2934	+	35.0235	2.43e-12	1.8e-07	caacaaaacaaacacacacacacaacaaacaaaaacaaacaaacaaacaa
DYAAACACAMACASMAACACAMASMCAVA	ZNF540	PRIMA4_I	537	565	-	31.1868	2.43e-12	1.4e-07	ACACACACATACACACACACACACACACA
CTGYCTWGATARAKYSRMTYTATCWAGRCAGBGGRMWWGVA	ZNF823	LTR8B	750	790	-	34.2121	2.45e-12	7.9e-07	CTGCACAGACAAAACCAATTCACTGAGACAGCGGTATTGCA
MAMAAMMAMAMAMAMAAAMAAMAMMMMMMACAHMMACAMMACMMACAMMA	ZNF300	HERV39	3911	3960	-	35	2.47e-12	1.8e-07	AATACACACACACACACACACACACACACACACACACACACACACACACA
VVRGRRRRGVRRRRRRRGGRRRGRGRSRRRGRGRRARRRRR	ZNF534	HERVFH19I	292	332	-	31.1964	2.48e-12	1.28e-07	AGAGAGAGAGAGAGAGAGAGAAGGGAGGAAGAGGGAGAGAG
VVRGRRRRGVRRRRRRRGGRRRGRGRSRRRGRGRRARRRRR	ZNF534	HERV17	722	762	+	31.1964	2.48e-12	1.28e-07	ggagagagagagagacggaggagagagagagagagacagag
TCYCTCYCTCYCTCYCTCYCTCYCTCYCT	ZNF169	HERVIP10FH	834	862	-	34.303	2.51e-12	1.4e-07	TCTCTCTTTCTCTCTCTCTCTCTTCCTCT
YTSCWDRYKGKWWTSYAAAGTGGTWSWACCABTTTRSAWWMCMRYYWGSA	ZNF81	L1PA15	282	331	+	34.6923	2.53e-12	3.63e-08	ctgctggtgggaatgtaaattagttcagccattgtggaaagcagtttggc
AGRGAGRGAGRGAGRGAGRGAGRGAGRGAGRGAGRGAGRGA	ZNF169-rep2	HERVIP10FH	922	962	+	31.4143	2.57e-12	5.51e-08	agacagagagacaaagagggagtcaaagagagagagagaga
KRCCTGSAGWGRGKAGCTMCYCWCTGCAG	ZNF273	LTR2752	290	318	-	35.1364	2.58e-12	3.19e-07	GACCCGAAGTGGGTAGCTCCTATCCGCAG
RDRWATATATACCAYATWWACAHWRWVYRHWAAWWWRTDDA	ZNF211-rep2	L1PB1	499	539	-	32.3247	2.71e-12	2.14e-06	GTATATATATACCACATTTTCTTTATCCACTCATTGATTGA
TCAGYCADGGCMCAMHCAGGAGAVMVDVN	ZNF573	LTR41C	669	697	-	30.0857	2.72e-12	1.83e-06	TCAGTCAGGGTCCAGTCAGGAGACAGAAA
RRRDGKGGGDCCMGGGGGCMDRTGSNNBN	ZNF320	LTR14B	494	522	-	30.1475	2.79e-12	1.86e-06	GAAAGTGGGTCCAGGGGGCCAACGCTAAG
MAMAAMMAMAMAMAMAAAMAAMAMMMMMMACAHMMACAMMACMMACAMMA	ZNF300	PRIMA4_I	505	554	-	34.8235	2.82e-12	1.93e-07	CACACACACACACACACACACACACACACACACAAAATATACACACACAC
AKMAWDTCTTKYMVRGMYRRKCWARTGSTRABRRAWTYYVTYASCAYTWG	ZNF337	L1M4B	2352	2401	-	34.1429	2.85e-12	2.2e-07	AGTATTTCTTGTAAGGTAGGTCTGCTAGCAACAAATTCTCTCAGTTTTTG
AGRGAGRGAGRGAGRGAGRGAGRGAGRGAGRGAGRGAGRGA	ZNF169-rep2	HERVIP10FH	956	996	+	31.1857	2.86e-12	6.02e-08	agagagacagaaagtcaaagagagaaagaaagagagagata
TTYHAAMAGARGGAATTTAATACAGGGAATTGGKTDCWNAR	ZNF33B	LTR50	707	747	-	34.6951	2.91e-12	3.67e-06	TTTTAACAGAGAGAATTTAATATAAAGAATTGTTAACTTAG
RGBNRDGGRAAGGWVAGGGSMRGRAMKRNAVGRDRAVSARR	ZNF530	LTR48	418	458	-	33.9429	2.92e-12	1.8e-06	AATTATAGGAAGGTGAGGGGCAGAACTGCACTGTGAACAAA
YCWCTKCCCRGYMGSSSCKRCYGGGMAGWGRSGMSCCYCWCYKCCCGGMC	ZNF30	Retroposon-1_HS	1190	1239	-	-16.6951	2.98e-12	3.3e-07	TCTGCCGGCCGCCGCCCTGTCTGGGAAGTGAGGAGCGCCTCTGCCCGGCC
TWRNWANAWTTCACCMRWAAAACCMYCWGGVCCWGRWGSYTTTWYTGGTG	ZNF454	L1HS	3384	3433	-	34.3415	2.98e-12	1.21e-06	CTGGTAGAATTCGGCTGTGAATCCATCTGGTCCTGGACTCTTTTTGGTTG
TCYCTCYCTCYCTCYCTCYCTCYCTCYCT	ZNF169	HERVIP10FH	858	886	-	33.9697	2.99e-12	1.59e-07	TCTTTGTCTCTCTCTCTCCCTCTCTCTCT
KRCCTGSAGWGRGKAGCTMCYCWCTGCAG	ZNF273	MER52D	1347	1375	+	34.9242	3.02e-12	3.43e-07	tgcctgcagagaggagctaccctctctgc
YYSBCYSAKYCTRGGSYYWTWAWRGSCCYAGRMTSRGVSRR	ZNF736	MER52C	788	828	+	34.5859	3.03e-12	2.58e-07	tcctcccctctgaggtccataaaagccctgggctcagccag
TTTTGTATATGGTGTGAGGTAGGGRTCCARYTTYATTYTTT	ZNF10	L1PB2c	5368	5408	-	32.0308	3.04e-12	7.79e-07	TTTTGTATAAGGTGAGAGATGAGGATCCAGTTTCATTCTCC
AGRGAGRGAGRGAGRGAGRGAGRGAGRGAGRGAGRGAGRGA	ZNF169-rep2	HERVIP10FH	878	918	+	30.9571	3.18e-12	6.58e-08	agacaaagatggagtcgaagagagagagaggcagagagagg
TGASARTWCCARKTGYTSHVMAKSMTKKBSARCAMTTGGWAYTSTCAKWY	ZNF7	L1MC1	231	280	+	34.012	3.21e-12	2.21e-07	tgacaacaccaaatgctggcgaggatgtggagcaacaggaactctcattc
VVRGRRRRGVRRRRRRRGGRRRGRGRSRRRGRGRRARRRRR	ZNF534	HERVFH19I	278	318	-	30.9821	3.21e-12	1.59e-07	AGAGAGAAGGGAGGAAGAGGGAGAGAGGGATAGAGAGGGAA
AGRGAGRGAGRGAGRGAGRGAGRGAGRGAGRGAGRGAGRGA	ZNF169-rep2	HARLEQUIN	986	1026	+	30.9143	3.24e-12	6.6e-08	agagagaaagagggaggcagagagagaggaagagacagagg
YYSBCYSAKYCTRGGSYYWTWAWRGSCCYAGRMTSRGVSRR	ZNF736	LTR28B	213	253	+	34.4848	3.28e-12	2.61e-07	cgccccaatcctgtgcctataaagaccccagactcagtcgg
CWCTTCCCRGMCGSSATSSCRKCYRGGAAGWGRSGMKCSTCWCTKCCCRG	ZNF611	SVA_A	855	904	-	13.3793	3.31e-12	7.56e-08	CCCTCCCGGACAGAGTGGCTGGCCGGGCAAAGTGGCTCCTCACTTCCCAG
RDRWATATATACCAYATWWACAHWRWVYRHWAAWWWRTDDA	ZNF211-rep2	L1MA5	499	539	-	32.1429	3.34e-12	2.14e-06	GTGTATATATACCACATTTTCTTTATCCATTCATCTGTTGA
GTRYRTGTGYGYRTGTGYGTGTGYGYGYRYRCRYRYRYGYRYRYRCRYA	ZNF557	HERV39	3920	3968	+	33.9762	3.35e-12	1.99e-07	gtgtgtgtgtgtgtgtgtgtgtgtgtgtgtgtgtgtgtattttaagacc
TSTCCTTCYTSMCRYSRYGKSARGAAGGA	ZNF267	THE1C	202	230	-	34.7581	3.37e-12	2.29e-06	CGTCCTTCTTCACATGGCGGCAGCAAGGA
CAGGCTGGAGTGCAGTGGTGCGATCWYGGCTCACTGCARCCTCCRCCTCC	ZNF284	SVA_A	74	123	+	15.0517	3.37e-12	1.39e-06	gaagctggacggtactgctgccatctcggctcactgcaacctccctgcct
RGGRGVRRGVRRGRGRGRRGGRRRRRRRRRGGRRGRRGGRG	ZNF202	HERVIP10FH	821	861	+	31.6949	3.4e-12	4.66e-07	gagagagagagagagaggaagagagagagagagaaagagag
MAMAAMMAMAMAMAMAAAMAAMAMMMMMMACAHMMACAMMACMMACAMMA	ZNF300	L1PBA_5	2863	2912	+	34.5647	3.41e-12	2.18e-07	acaatgaaaaaaaaaaaaacaacaacaaaacaaacacacacacacaacaa
CWCTTCCCRGMCGSSATSSCRKCYRGGAAGWGRSGMKCSTCWCTKCCCRG	ZNF611	Retroposon-1_HS	566	615	+	13.2759	3.41e-12	7.59e-08	cacttggaaggttgcacagcagccgggcagagacgctcctcacttcccag
RGGRGVRRGVRRGRGRGRRGGRRRRRRRRRGGRRGRRGGRG	ZNF202	HERVFH19I	289	329	-	31.678	3.46e-12	4.66e-07	GAGAGAGAGAGAGAGAGAAGGGAGGAAGAGGGAGAGAGGGA
CWCTTCCCRGMCGSSATSSCRKCYRGGAAGWGRSGMKCSTCWCTKCCCRG	ZNF611	Retroposon-1_HS	805	854	+	13.1724	3.51e-12	7.59e-08	catttcccagacggtgaggaggccgggcagaggcactcctcacttcgcag
CWCTTCCCRGMCGSSATSSCRKCYRGGAAGWGRSGMKCSTCWCTKCCCRG	ZNF611	Retroposon-1_HS	885	934	+	13.1724	3.51e-12	7.59e-08	catttcccagacggtgaggaggccgggcagaggcactcctcacttcgcag
MAMAAMMAMAMAMAMAAAMAAMAMMMMMMACAHMMACAMMACMMACAMMA	ZNF300	L1PBA_5	2877	2926	+	34.5059	3.56e-12	2.18e-07	aaaaacaacaacaaaacaaacacacacacacaacaaacaaaaacaaacaa
AGRGAGRGAGRGAGRGAGRGAGRGAGRGAGRGAGRGAGRGA	ZNF169-rep2	HERVIP10FH	904	944	+	30.7	3.58e-12	7.16e-08	agaggcagagagaggaagagacagagagacaaagagggagt
RAGDTGBKRHCAKTGGGGGAARCTGGRTGAAGRGYAM	ZNF529	L1MC4	2652	2688	+	34.7041	3.61e-12	1.16e-06	aaaatgttaacatttggggaatctgggtgaagggtat
BATTGGBYYRGSNKKGGKCAYRTGMCCMWMBCTRRVCCAAT	ZNF621	MLT1K	133	173	+	33.7805	3.65e-12	7.84e-07	cctagctccaggggtgggcacgtgacccaggcctggccaat
TCTCTCTCTCTCTCTCTCTCTCTCTCTCTCTCTCTCTCTCTCTCTCTCTC	ZNF212	HERVIP10FH	883	932	-	-15.5843	3.71e-12	5.12e-08	TCTCTCTGTCTCTTCCTCTCTCTGCCTCTCTCTCTCTTCGACTCCATCTT
TCTCTCTCTCTCTCTCTCTCTCTCTCTCTCTCTCTCTCTCTCTCTCTCTC	ZNF212	HARLEQUIN	1037	1086	-	-15.5843	3.71e-12	5.12e-08	TGTATATTTCTCTCTTTCTTTCTCTCTTTGACTTTCTGTCTCTCTCTGAC
GWSGCSSAGGYTGSAGTGMRSTGRSRYVATSYCRSYKCACTSCARCCTSS	ZNF585A	SVA_A	68	117	+	28.8429	3.73e-12	9.21e-07	cgagccgaagctggacggtactgctgccatctcggctcactgcaacctcc
RTTWCWGCTGABWWVTCWGCWGWWAYTMT	ZNF317	L1MB3_5	1520	1548	-	31.112	3.76e-12	7.31e-07	GTTTCTGATGAGAAATCTGCTGATAATCT
KTYTTTTYTCTCTGGCTGCTTTTAAGATYTTCTCTTTGTCT	ZNF197	L1MCA_5	1624	1664	-	34.122	3.76e-12	6.64e-07	TGTTTTTTCCTCTGGCTTCTTTCAAGATTTTTTTCTTTATC
AGRGAGRGAGRGAGRGAGRGAGRGAGRGAGRGAGRGAGRGA	ZNF169-rep2	HARLEQUIN	906	946	+	30.5714	3.79e-12	7.47e-08	agagacagagaggaaaagaggcaaagagagagaggaaaaga
YTKDRWARTTTTCTTKTAWTATDTCTTTKWWTWTTTTTTYT	ZNF570	L1M3C_5	1545	1585	-	33.1829	3.84e-12	4.77e-06	TTGGGAAGTTTTCAGTTATTATTTCTTTAAATAAGCTTTCT
HRMWTSKYSHRMCYCMGYCTCYMMARDARMTRSRAWWACAG	ZNF519	Retroposon-1_HS	418	458	-	34.4037	3.92e-12	1.68e-06	AACATGGTGAAACTCCGTCTCTACTGAAAATACAAAAATTA
DTBYYTTTTTTTTTTTTTTTTTTTTTTTTTKWKAMDRRRTYTVDCTVTK	ZNF613	L1HS	6005	6053	-	33.1795	3.97e-12	4.81e-07	TTTTTTTTTTTTTTTTTTTTTTTTTTTTTTTTTATTATACTCTAAGTTT
AGRGAGRGAGRGAGRGAGRGAGRGAGRGAGRGAGRGAGRGA	ZNF169-rep2	HERVIP10FH	912	952	+	30.4714	3.97e-12	7.7e-08	agagaggaagagacagagagacaaagagggagtcaaagaga
TCTCTCTCTCTCTCTCTCTCTCTCTCTCTCTCTCTCTCTCTCTCTCTCTC	ZNF212	HERVIP10FH	871	920	-	-15.9551	4.05e-12	5.52e-08	TTCCTCTCTCTGCCTCTCTCTCTCTTCGACTCCATCTTTGTCTCTCTCTC
DTBYYTTTTTTTTTTTTTTTTTTTTTTTTTKWKAMDRRRTYTVDCTVTK	ZNF613	L1HS	6015	6063	-	33.1538	4.06e-12	4.81e-07	TTTTATTTATTTTTTTTTTTTTTTTTTTTTTTTTTTTTTTTTTATTATA
CWCTTCCCRGMCGSSATSSCRKCYRGGAAGWGRSGMKCSTCWCTKCCCRG	ZNF611	SVA_A	563	612	-	12.6379	4.08e-12	8.66e-08	CCTCACTTCTCAGACGGGGCGGCCGGGCAGCGACGCTCCTCACATCCCGG
RGGRGVRRGVRRGRGRGRRGGRRRRRRRRRGGRRGRRGGRG	ZNF202	HERVIP10FH	833	873	+	31.5254	4.09e-12	4.95e-07	gagaggaagagagagagagagaaagagagagagagggagag
TGASARTWCCARKTGYTSHVMAKSMTKKBSARCAMTTGGWAYTSTCAKWY	ZNF7	L1MD2	228	277	-	33.6024	4.09e-12	2.66e-07	TGAGTGATCCAGTTTCTCCACATCCTCACCAGCATTTGGTGTTGTCACTA
VVRGRRRRGVRRRRRRRGGRRRGRGRSRRRGRGRRARRRRR	ZNF534	HERVFH19I	280	320	-	30.7679	4.15e-12	1.97e-07	AGAGAGAGAAGGGAGGAAGAGGGAGAGAGGGATAGAGAGGG
THCCKMRTTCTTSTYSGRYRYCSRASAAGAAYKMGGDAMC	ZNF680-rep2	LTR1F	455	494	-	34.3444	4.16e-12	2.54e-07	CCCTGGGTCCTTGTCCGGCGTCCAGGAAGAATCAGGTCAC
GTRYRTGTGYGYRTGTGYGTGTGYGYGYRYRCRYRYRYGYRYRYRCRYA	ZNF557	PRIMA4_I	514	562	+	33.5595	4.25e-12	2.3e-07	tatattttgtgtgtgtgtgtgtgtgtgtgtgtgtgtgtgtgtatgtgtg
GTRYRTGTGYGYRTGTGYGTGTGYGYGYRYRCRYRYRYGYRYRYRCRYA	ZNF557	HERV39	3902	3950	+	33.5595	4.25e-12	2.3e-07	ggctatttatgtgtgtgtgtgtgtgtgtgtgtgtgtgtgtgtgtgtgtg
TCTCTCTCTCTCTCTCTCTCTCTCTCTCTCTCTCTCTCTCTCTCTCTCTC	ZNF212	HERVIP10FH	885	934	-	-16.1798	4.27e-12	5.75e-08	TGTCTCTCTGTCTCTTCCTCTCTCTGCCTCTCTCTCTCTTCGACTCCATC
RGGGRGRGGRRGAGGGRGRGGGRGRGGRR	ZNF282-rep2	L1PA16	739	767	+	31.2712	4.31e-12	1.87e-06	gaggggggagggagggaggagggcaaggg
CCTTYRYTTWTGAARGWTAGTTTKGCTGGGTATRAAATTCTRGGTTGAMA	ZFP1	L1M2C_5	2836	2885	-	23.0225	4.4e-12	4.12e-07	TTCTTCATTTCTAAGGATAGCTTTGCTGGGTATAATATTCTTGGCTACAG
THCCKMRTTCTTSTYSGRYRYCSRASAAGAAYKMGGDAMC	ZNF680-rep2	MER61D	428	467	-	34.2556	4.4e-12	2.57e-07	GTCCGGGTTCTTGTCTCACGACCAGGAAAAATTAGGCACG
TGTGTGTGTGTGTGTGTGDKKKKKKKKGTGTGTGTGTGTGTGTGTGTGTG	ZNF19	MER4I	1114	1163	+	33.8312	4.59e-12	2.89e-07	tatgtgtgtatgtgtgcgtgtgtatgtgtgcatgtgtgcgtgtttgtatt
MAMAAMMAMAMAMAMAAAMAAMAMMMMMMACAHMMACAMMACMMACAMMA	ZNF300	L1PBA_5	2881	2930	+	34.1412	4.63e-12	2.7e-07	acaacaacaaaacaaacacacacacacaacaaacaaaaacaaacaaacaa
TCYCTCYCTCYCTCYCTCYCTCYCTCYCT	ZNF169	HERVFH19I	312	340	+	33.0909	4.67e-12	2.33e-07	tctctctctctctctctctctctctctca
TCTCTCTCTCTCTCTCTCTCTCTCTCTCTCTCTCTCTCTCTCTCTCTCTC	ZNF212	HERVIP10FH	807	856	-	-16.573	4.68e-12	6.23e-08	TTTCTCTCTCTCTCTCTTCCTCTCTCTCTCTCTCTCTCTTCTCTCTTTCC
TCYCTCYCTCYCTCYCTCYCTCYCTCYCT	ZNF169	HERVFH19I	306	334	+	33.0606	4.74e-12	2.33e-07	ctcccttctctctctctctctctctctct
RTTWCWGCTGABWWVTCWGCWGWWAYTMT	ZNF317	L1PREC1	2081	2109	-	30.904	4.9e-12	8.33e-07	GTTTCTGCTGAGAGGTCTGCTGTTAGTCT
YCWCTKCCCRGYMGSSSCKRCYGGGMAGWGRSGMSCCYCWCYKCCCGGMC	ZNF30	SVA_A	660	709	+	-19.0122	4.9e-12	4.97e-07	ccgcccggcagccgccctgtctgagaagtgaggagcccctccgcccagca
RGGRGVRRGVRRGRGRGRRGGRRRRRRRRRGGRRGRRGGRG	ZNF202	HERVFH19I	297	337	-	31.3559	4.9e-12	5.04e-07	GAGAGAGAGAGAGAGAGAGAGAGAGAAGGGAGGAAGAGGGA
YTYTYYTYTYYTTYWGGRACTCCAATTATAYRTATGTTRGAYCWYYTKW	ZNF133	L1PA16_5	2189	2237	-	33.7677	4.95e-12	8.53e-07	TCTTCTTCTCTCTCAGGAATGCCAATAATTCATAGGTTTGGTCACTTTA
RGGRGVRRGVRRGRGRGRRGGRRRRRRRRRGGRRGRRGGRG	ZNF202	HERV19I	293	333	-	31.339	4.99e-12	5.04e-07	GGAAGACAGAGAGAGAGAGAGAAAAGAAGAGGAGGAGGAGG
TGTGTGTGTGTGTGTGTGDKKKKKKKKGTGTGTGTGTGTGTGTGTGTGTG	ZNF19	HERV39	3897	3946	+	33.7013	4.99e-12	2.99e-07	atttaggctatttatgtgtgtgtgtgtgtgtgtgtgtgtgtgtgtgtgtg
CWCTTCCCRGMCGSSATSSCRKCYRGGAAGWGRSGMKCSTCWCTKCCCRG	ZNF611	Retroposon-1_HS	1367	1416	+	11.8448	5.09e-12	1.06e-07	ctcactgcccagagggcagtggccaggcagaggcgctcctcacttcccag
RBDKRRGMWSSGCYCAGCTGRGCSSWKCY	ZNF331	MLT1H	419	447	+	30.8367	5.1e-12	2.83e-06	ccagaagaaccacccagctgagcccagcc
TCTCTCTCTCTCTCTCTCTCTCTCTCTCTCTCTCTCTCTCTCTCTCTCTC	ZNF212	HERVIP10FH	801	850	-	-16.9551	5.11e-12	6.71e-08	TCTCTCTCTCTTCCTCTCTCTCTCTCTCTCTCTTCTCTCTTTCCTCTCTG
SWMYYCYWTYRARAAGTGKSYGWWSRWSWYSWWCRSMCACTTYTYRAWRG	ZNF84	L1MD2	54	103	+	25.0577	5.13e-12	8.01e-08	caatccaattagaaaatgggcaaaagacatgaacagacatttcactgaag
TCTCTCTCTCTCTCTCTCTCTCTCTCTCTCTCTCTCTCTCTCTCTCTCTC	ZNF212	HARLEQUIN	1029	1078	-	-16.9888	5.15e-12	6.71e-08	TCTCTCTTTCTTTCTCTCTTTGACTTTCTGTCTCTCTCTGACTTTCCTTT
KTGCAGTGRSSCGAKMTCGSSYCACTGCA	ZNF441	SVA_A	344	372	+	33.6346	5.19e-12	2.09e-06	gtgcagtggcgtgatctcggctcgctaca
AAKTAGCYGGGMBTRSWGGCGCGCGCCWSYAVKCCCRGCTAMTTKKKAGG	ZNF460	SVA_A	140	189	-	28.4909	5.19e-12	2.14e-06	AACCAGTCAGGCGTGGCGGCGCGCGCCTGCAATCGCAGGCACTCGGCAAG
SWMYYCYWTYRARAAGTGKSYGWWSRWSWYSWWCRSMCACTTYTYRAWRG	ZNF84	L1ME3A	54	103	+	24.9615	5.31e-12	8.19e-08	caacctaattaaaaaatgggcaaaagacttgaataggcatttcaccaaag
TCTCTCTCTCTCTCTCTCTCTCTCTCTCTCTCTCTCTCTCTCTCTCTCTC	ZNF212	HERVIP10FH	875	924	-	-17.236	5.45e-12	7.01e-08	TCTCTTCCTCTCTCTGCCTCTCTCTCTCTTCGACTCCATCTTTGTCTCTC
MAMAAMMAMAMAMAMAAAMAAMAMMMMMMACAHMMACAMMACMMACAMMA	ZNF300	L1PBA_5	2874	2923	+	33.9059	5.49e-12	3.04e-07	aaaaaaaacaacaacaaaacaaacacacacacacaacaaacaaaaacaaa
TCTCTCTCTCTCTCTCTCTCTCTCTCTCTCTCTCTCTCTCTCTCTCTCTC	ZNF212	HARLEQUIN	1035	1084	-	-17.2697	5.5e-12	7.01e-08	TATATTTCTCTCTTTCTTTCTCTCTTTGACTTTCTGTCTCTCTCTGACTT
GTGKGTGWGKGDGKDKRDGTGTGTGARYSBGKGNGKKKGTGTGTGWRKKK	ZNF18	HERV39	3918	3967	+	33.6829	5.58e-12	5.07e-07	gtgtgtgtgtgtgtgtgtgtgtgtgtgtgtgtgtgtgtgtattttaagac
RARYTTYYYRRATYTGWDGAWWSAYRTCWWTCAWCARATYYRRRAARTTY	ZNF558	L1M3C_5	1575	1624	-	33.5862	5.61e-12	1.7e-06	GTGCTTCTTGTACCTGGATGTCCATATCTCTCCCCAGATTTGGGAAGTTT
DTBYYTTTTTTTTTTTTTTTTTTTTTTTTTKWKAMDRRRTYTVDCTVTK	ZNF613	L1HS	6002	6050	-	32.7692	5.7e-12	6.14e-07	TTTTTTTTTTTTTTTTTTTTTTTTTTTTTTATTATACTCTAAGTTTTAG
RGGRGVRRGVRRGRGRGRRGGRRRRRRRRRGGRRGRRGGRG	ZNF202	HERVIP10FH	839	879	+	31.2034	5.77e-12	5.38e-07	aagagagagagagagaaagagagagagagggagagagagag
THCCKMRTTCTTSTYSGRYRYCSRASAAGAAYKMGGDAMC	ZNF680-rep2	MER61D	430	469	+	33.8222	5.81e-12	3.24e-07	tgcctaatttttcctggtcgtgagacaagaacccggacct
AGRGAGRGAGRGAGRGAGRGAGRGAGRGAGRGAGRGAGRGA	ZNF169-rep2	HERVIP10FH	930	970	+	29.6286	5.83e-12	1.11e-07	agacaaagagggagtcaaagagagagagagagacagaaagt
GTGKGTGWGKGDGKDKRDGTGTGTGARYSBGKGNGKKKGTGTGTGWRKKK	ZNF18	Retroposon-1_HS	327	376	-	33.622	5.83e-12	5.07e-07	GAGGCTGAGGCAGGAGAATGGCTTGAACCCGGGAGGTGGAGGTTGCAGTG
TCYCTCYCTCYCTCYCTCYCTCYCTCYCT	ZNF169	HERVFH19I	304	332	+	32.6364	5.86e-12	2.77e-07	tcctcccttctctctctctctctctctct
GTRYRTGTGYGYRTGTGYGTGTGYGYGYRYRCRYRYRYGYRYRYRCRYA	ZNF557	HERV39	3918	3966	+	32.9524	5.96e-12	3.09e-07	gtgtgtgtgtgtgtgtgtgtgtgtgtgtgtgtgtgtgtgtattttaaga
RGGRGGVGGGRGMGGGRGVRGGRGVGGGV	ZNF282	LTR71B	132	160	-	29.2143	6.07e-12	7.53e-06	AAGGGGGGGGGGAGGAAGGGGGAAGGGGG
KTGCAGTGRSSCGAKMTCGSSYCACTGCA	ZNF441	SVA_A	345	373	-	33.3462	6.09e-12	2.09e-06	TTGTAGCGAGCCGAGATCACGCCACTGCA
HWWKGGSAVKWRAYYMRKTCATGAGGGYSSVRCCCTCATGA	ZNF264	MSTB	73	113	+	33.5854	6.13e-12	3.91e-06	tggtgggaggtgtttggatcatgggggcggatccctcatga
DYAAACACAMACASMAACACAMASMCAVA	ZNF540	MER4BI	1152	1180	-	30.4396	6.18e-12	3.42e-07	ATAAACACACACATACACACTCACACACA
AGRGAGRGAGRGAGRGAGRGAGRGAGRGAGRGAGRGAGRGA	ZNF169-rep2	HARLEQUIN	896	936	+	29.5	6.18e-12	1.16e-07	gagagaggaaagagacagagaggaaaagaggcaaagagaga
RBDKRRGMWSSGCYCAGCTGRGCSSWKCY	ZNF331	MLT1H1	424	452	+	30.6837	6.21e-12	2.83e-06	gcagaagaatcacccagctgagccctgcc
AGRGAGRGAGRGAGRGAGRGAGRGAGRGAGRGAGRGAGRGA	ZNF169-rep2	HARLEQUIN	996	1036	+	29.4571	6.3e-12	1.16e-07	agggaggcagagagagaggaagagacagaggcaaaaggaaa
AGRGAGRGAGRGAGRGAGRGAGRGAGRGAGRGAGRGAGRGA	ZNF169-rep2	HERVIP10FH	884	924	+	29.3857	6.5e-12	1.18e-07	agatggagtcgaagagagagagaggcagagagaggaagaga
VVRGRRRRGVRRRRRRRGGRRRGRGRSRRRGRGRRARRRRR	ZNF534	HERVIP10FH	845	885	+	30.3571	6.74e-12	3.08e-07	gagagagagaaagagagagagagggagagagagagacaaag
GTRYRTGTGYGYRTGTGYGTGTGYGYGYRYRCRYRYRYGYRYRYRCRYA	ZNF557	MER4I	1107	1155	+	32.6905	6.88e-12	3.43e-07	caagatgtatgtgtgtatgtgtgcgtgtgtatgtgtgcatgtgtgcgtg
KDKKGTRTGTGTRGTGDTKGTKKKKKTGKTKKTKGTKKTKKTGKKKGTGW	ZNF487P	PRIMA4_I	516	565	+	33.1648	6.94e-12	8.1e-07	tattttgtgtgtgtgtgtgtgtgtgtgtgtgtgtgtgtgtatgtgtgtgt
MAMAAMMAMAMAMAMAAAMAAMAMMMMMMACAHMMACAMMACMMACAMMA	ZNF300	PRIMA4_I	515	564	-	33.5529	7.06e-12	3.73e-07	CACACACATACACACACACACACACACACACACACACACACACAAAATAT
RGGRGVRRGVRRGRGRGRRGGRRRRRRRRRGGRRGRRGGRG	ZNF202	LTR71B	130	170	-	30.9831	7.29e-12	5.93e-07	GAGGGCAACTAAGGGGGGGGGGAGGAAGGGGGAAGGGGGAG
VVRGRRRRGVRRRRRRRGGRRRGRGRSRRRGRGRRARRRRR	ZNF534	HERVFH19I	307	347	-	30.2857	7.32e-12	3.17e-07	GAGGAATTGAGAGAGAGAGAGAGAGAGAGAGAGAGAAGGGA
AGRGAGRGAGRGAGRGAGRGAGRGAGRGAGRGAGRGAGRGA	ZNF169-rep2	PRIMA4_I	7986	8026	-	29.0571	7.54e-12	1.35e-07	GGAGAGGAAAGAAGGAAAAAGGAAAGGAAAAAAGAAAGAGA
TWRNWANAWTTCACCMRWAAAACCMYCWGGVCCWGRWGSYTTTWYTGGTG	ZNF454	L1	3506	3555	-	33.1585	7.54e-12	1.88e-06	CTGGTAGAATTCGGCTGTGAATCCATCTGGTCCCGGACTTTTTTTGGTTG
KKTKKGTGTKKKHRTKTGKGYKKKKDTBYWKKWGWKKGTGYKTRWGTGTR	ZNF223	HERV39	3915	3964	+	32.6629	7.55e-12	7.54e-07	tgtgtgtgtgtgtgtgtgtgtgtgtgtgtgtgtgtgtgtgtgtattttaa
GTGKGTGWGKGDGKDKRDGTGTGTGARYSBGKGNGKKKGTGTGTGWRKKK	ZNF18	MER4I	1111	1160	+	33.2561	7.57e-12	6.14e-07	atgtatgtgtgtatgtgtgcgtgtgtatgtgtgcatgtgtgcgtgtttgt
CWCTTCCCRGMCGSSATSSCRKCYRGGAAGWGRSGMKCSTCWCTKCCCRG	ZNF611	Retroposon-1_HS	1597	1646	+	10.3793	7.61e-12	1.56e-07	ctcactgcccagaggtgggtggccgggcagaggcgctcctcacttcccag
VVRGRRRRGVRRRRRRRGGRRRGRGRSRRRGRGRRARRRRR	ZNF534	HARLEQUIN	981	1021	+	30.25	7.63e-12	3.17e-07	caagaagagagaaagagggaggcagagagagaggaagagac
AGRGAGRGAGRGAGRGAGRGAGRGAGRGAGRGAGRGAGRGA	ZNF169-rep2	HERVIP10FH	874	914	+	29	7.73e-12	1.37e-07	agagagacaaagatggagtcgaagagagagagaggcagaga
TCYCTCYCTCYCTCYCTCYCTCYCTCYCT	ZNF169	HARLEQUIN	984	1012	-	32.0758	7.74e-12	3.53e-07	TCTCTCTCTGCCTCCCTCTTTCTCTCTTC
DYAAACACAMACASMAACACAMASMCAVA	ZNF540	HERV39	3907	3935	-	30.2527	7.75e-12	4.12e-07	ACACACACACACACACACACACACATAAA
TWRNWANAWTTCACCMRWAAAACCMYCWGGVCCWGRWGSYTTTWYTGGTG	ZNF454	L1PREC1	3817	3866	-	33.122	7.75e-12	1.88e-06	CTGGTAGAATTCGGCTGTGAATCCATCTGGTCCTGGGCTTTTTTTGGTTG
VVRGRRRRGVRRRRRRRGGRRRGRGRSRRRGRGRRARRRRR	ZNF534	HERV17	724	764	+	30.2321	7.79e-12	3.17e-07	agagagagagagacggaggagagagagagagagacagagag
RGGRGVRRGVRRGRGRGRRGGRRRRRRRRRGGRRGRRGGRG	ZNF202	LTR71B	129	169	-	30.9153	7.83e-12	5.93e-07	AGGGCAACTAAGGGGGGGGGGAGGAAGGGGGAAGGGGGAGG
RGGRGVRRGVRRGRGRGRRGGRRRRRRRRRGGRRGRRGGRG	ZNF202	HERVFH19I	295	335	-	30.9153	7.83e-12	5.93e-07	GAGAGAGAGAGAGAGAGAGAGAGAAGGGAGGAAGAGGGAGA
VVRGRRRRGVRRRRRRRGGRRRGRGRSRRRGRGRRARRRRR	ZNF534	HARLEQUIN	987	1027	+	30.2143	7.95e-12	3.17e-07	gagagaaagagggaggcagagagagaggaagagacagaggc
TCTCTCTCTCTCTCTCTCTCTCTCTCTCTCTCTCTCTCTCTCTCTCTCTC	ZNF212	HERVIP10FH	799	848	-	-19	8.18e-12	1.03e-07	TCTCTCTCTTCCTCTCTCTCTCTCTCTCTCTTCTCTCTTTCCTCTCTGCT
RBDKRRGMWSSGCYCAGCTGRGCSSWKCY	ZNF331	MLT1H	424	452	-	30.4592	8.23e-12	2.83e-06	ATTTGGGCTGGGCTCAGCTGGGTGGTTCT
YYYCYYCYYYBCYYYCYCYTYYYCYYYCY	ZNF343	LTR30	215	243	+	27.6984	8.45e-12	5.48e-06	cttctctccctctctcccttccccctccc
AGRGAGRGAGRGAGRGAGRGAGRGAGRGAGRGAGRGAGRGA	ZNF169-rep2	HERVFH19I	292	332	-	28.8	8.45e-12	1.47e-07	AGAGAGAGAGAGAGAGAGAGAAGGGAGGAAGAGGGAGAGAG
AGRGAGRGAGRGAGRGAGRGAGRGAGRGAGRGAGRGAGRGA	ZNF169-rep2	HERVIP10FH	892	932	+	28.7714	8.56e-12	1.47e-07	tcgaagagagagagaggcagagagaggaagagacagagaga
RARYTTYYYRRATYTGWDGAWWSAYRTCWWTCAWCARATYYRRRAARTTY	ZNF558	L1MCA_5	1472	1521	+	32.9517	8.88e-12	2.16e-06	gaatttccccaaattaatgtcagacaccaaaccacagatccaggaagctc
RTTWCWGCTGABWWVTCWGCWGWWAYTMT	ZNF317	L1M2_5	2385	2413	-	30.416	8.93e-12	1.35e-06	GTTTCTGCTGAGAAATCCGCTGTTAGTCT
CYRGGYRTGGTGGCTCACACCTGTAATCCCAGCACTTTGGGAGGCYGAGG	ZNF506	Retroposon-1_HS	1743	1792	-	15.1385	8.95e-12	3.69e-06	GCAGGCGTGGTGGCCCACGCCTGTAATCCAGCACTTTGGGAGGCCCAGGC
KGWSGCSSAGGYTGSAGTGMRSYGRSAYSRTSYCRSYKCACTSCARCCTS	ZNF287	SVA_A	67	116	+	27.8571	9.04e-12	2.23e-06	ccgagccgaagctggacggtactgctgccatctcggctcactgcaacctc
AGRGAGRGAGRGAGRGAGRGAGRGAGRGAGRGAGRGAGRGA	ZNF169-rep2	HERVIP10FH	920	960	+	28.6286	9.12e-12	1.52e-07	agagacagagagacaaagagggagtcaaagagagagagaga
AGRGAGRGAGRGAGRGAGRGAGRGAGRGAGRGAGRGAGRGA	ZNF169-rep2	HERV19I	292	332	-	28.6286	9.12e-12	1.52e-07	GAAGACAGAGAGAGAGAGAGAAAAGAAGAGGAGGAGGAGGA
TCYCTCYCTCYCTCYCTCYCTCYCTCYCT	ZNF169	HERVIP10FH	856	884	-	31.7273	9.18e-12	4.04e-07	TTTGTCTCTCTCTCTCCCTCTCTCTCTCT
SWMYYCYWTYRARAAGTGKSYGWWSRWSWYSWWCRSMCACTTYTYRAWRG	ZNF84	L1ME3A	59	108	-	23.4231	9.29e-12	1.42e-07	ATCTTCTTTGGTGAAATGCCTATTCAAGTCTTTTGCCCATTTTTTAATTA
DTBYYTTTTTTTTTTTTTTTTTTTTTTTTTKWKAMDRRRTYTVDCTVTK	ZNF613	L1MB3_5	672	720	-	32.2051	9.3e-12	9.18e-07	TGTTTTTGTTATTTTTTTGTTTTGTTTTTATTGTTGTAGGCTGTCTCTG
AKMAWDTCTTKYMVRGMYRRKCWARTGSTRABRRAWTYYVTYASCAYTWG	ZNF337	L1PB2c	2326	2375	-	32.0429	9.56e-12	6.94e-07	AGCAGTTCTTGTAGTGGTGGCTTGGTAGTGGCGAATTCTCTCAGCATTTG
VVRGRRRRGVRRRRRRRGGRRRGRGRSRRRGRGRRARRRRR	ZNF534	HERVFH19I	276	316	-	30.0536	9.57e-12	3.69e-07	AGAGAAGGGAGGAAGAGGGAGAGAGGGATAGAGAGGGAAAT
CWCTTCCCRGMCGSSATSSCRKCYRGGAAGWGRSGMKCSTCWCTKCCCRG	ZNF611	SVA_A	526	575	-	9.48276	9.71e-12	1.96e-07	CCTCACATCCCGGACGGGGCGGCCGGGCAGAGGTGCTCCCCACATCTCAG
KATTRTRAAYMRTGCYACWATAAASAYACRTGYRCAYGTRTSTTTATWGT	ZNF626	L1MB8	419	468	-	7.97753	9.84e-12	3.05e-07	TATTATGAATAATGCTGCTATGAACATTCGTGTACAAGTTTTTGTGTGGA
AGRGAGRGAGRGAGRGAGRGAGRGAGRGAGRGAGRGAGRGA	ZNF169-rep2	HERV19I	284	324	-	28.3857	1.02e-11	1.67e-07	AGAGAGAGAGAGAAAAGAAGAGGAGGAGGAGGAGAGGAGAG
TCTCTCTCTCTCTCTCTCTCTCTCTCTCTCTCTCTCTCTCTCTCTCTCTC	ZNF212	HARLEQUIN	1001	1050	-	-20.0112	1.03e-11	1.28e-07	TGTCTCTCTCTGACTTTCCTTTTGCCTCTGTCTCTTCCTCTCTCTCTGCC
AAWTTKCYYWGCWRRGMAAWTTTHHTTYH	ZNF562	LTR10B2	424	452	-	33.2714	1.04e-11	6.97e-06	GGATTTCTCAGCAAGGCAAATTTACTTCT
AAWTTKCYYWGCWRRGMAAWTTTHHTTYH	ZNF562	LTR10B	443	471	-	33.2714	1.04e-11	6.97e-06	GGATTTCTCAGCAAGGCAAATTTACTTCT
SWMYYCYWTYRARAAGTGKSYGWWSRWSWYSWWCRSMCACTTYTYRAWRG	ZNF84	L1MD2	59	108	-	23.0192	1.07e-11	1.62e-07	ATCCTCTTCAGTGAAATGTCTGTTCATGTCTTTTGCCCATTTTCTAATTG
AGRGAGRGAGRGAGRGAGRGAGRGAGRGAGRGAGRGAGRGA	ZNF169-rep2	HERVIP10FH	862	902	+	28.2143	1.1e-11	1.78e-07	agagagggagagagagagacaaagatggagtcgaagagaga
TCTCTCTCTCTCTCTCTCTCTCTCTCTCTCTCTCTCTCTCTCTCTCTCTC	ZNF212	HERVIP10FH	881	930	-	-20.4157	1.13e-11	1.39e-07	TCTCTGTCTCTTCCTCTCTCTGCCTCTCTCTCTCTTCGACTCCATCTTTG
RGGRGVRRGVRRGRGRGRRGGRRRRRRRRRGGRRGRRGGRG	ZNF202	HERVFH19I	293	333	-	30.5593	1.14e-11	8.1e-07	GAGAGAGAGAGAGAGAGAGAGAAGGGAGGAAGAGGGAGAGA
RGGRGGVGGGRGMGGGRGVRGGRGVGGGV	ZNF282	MER45C	204	232	-	28.6964	1.16e-11	7.53e-06	GGGGAGGCGGGGAGGCAGCGGGAGGCGGG
AGRGAGRGAGRGAGRGAGRGAGRGAGRGAGRGAGRGAGRGA	ZNF169-rep2	HERVIP10FH	926	966	+	28.0714	1.17e-11	1.87e-07	agagagacaaagagggagtcaaagagagagagagagacaga
KTYTTTTYTCTCTGGCTGCTTTTAAGATYTTCTCTTTGTCT	ZNF197	L1PREC2	3688	3728	-	32.3049	1.18e-11	1.83e-06	GCCCTTTCTCTCTAGCTGCCTTTAACATTCTTTCTTTCATT
DTBYYTTTTTTTTTTTTTTTTTTTTTTTTTKWKAMDRRRTYTVDCTVTK	ZNF613	L1HS	6000	6048	-	31.9231	1.18e-11	1.03e-06	TTTTTTTTTTTTTTTTTTTTTTTTTTTTATTATACTCTAAGTTTTAGGG
TCTCTCTCTCTCTCTCTCTCTCTCTCTCTCTCTCTCTCTCTCTCTCTCTC	ZNF212	HARLEQUIN	995	1044	-	-20.6404	1.19e-11	1.45e-07	TCTCTGACTTTCCTTTTGCCTCTGTCTCTTCCTCTCTCTCTGCCTCCCTC
AAKTAGCYGGGMBTRSWGGCGCGCGCCWSYAVKCCCRGCTAMTTKKKAGG	ZNF460	SVA_A	146	195	+	26.5818	1.2e-11	3.71e-06	gagtgcctgcgattgcaggcgcgcgccgccacgcctgactggttttcgta
AGRGAGRGAGRGAGRGAGRGAGRGAGRGAGRGAGRGAGRGA	ZNF169-rep2	HERVIP10FH	950	990	+	27.9857	1.21e-11	1.91e-07	agagagagagagacagaaagtcaaagagagaaagaaagaga
DTBYYTTTTTTTTTTTTTTTTTTTTTTTTTKWKAMDRRRTYTVDCTVTK	ZNF613	L1HS	6012	6060	-	31.8846	1.22e-11	1.03e-06	TATTTATTTTTTTTTTTTTTTTTTTTTTTTTTTTTTTTTTATTATACTC
TCCYCYYCYTCCTCCTYCYCYYCCYCCYY	ZNF263	L1PA14	742	770	-	29	1.22e-11	4.42e-06	TGCTCCTCTCCCTCCTCCCACCCTCCCCC
YYCCCYYCCYCCYYCTCYCCYYCCCTCCC	ZNF398	LTR71B	129	157	+	31.8052	1.22e-11	8.99e-06	cctcccccttcccccttcctccccccccc
TGTGTGTGTGTGTGTGTGDKKKKKKKKGTGTGTGTGTGTGTGTGTGTGTG	ZNF19	PRIMA4_I	513	562	+	32.2857	1.23e-11	7.04e-07	gtatattttgtgtgtgtgtgtgtgtgtgtgtgtgtgtgtgtgtatgtgtg
KGWSGCSSAGGYTGSAGTGMRSYGRSAYSRTSYCRSYKCACTSCARCCTS	ZNF287	SVA_A	74	123	-	27.1429	1.24e-11	2.56e-06	AGGCAGGGAGGTTGCAGTGAGCCGAGATGGCAGCAGTACCGTCCAGCTTC
YTSCWDRYKGKWWTSYAAAGTGGTWSWACCABTTTRSAWWMCMRYYWGSA	ZNF81	L1MC2	282	331	+	32.0462	1.25e-11	1.77e-07	ttgctggtgggaatgcaaaatggcacagccactttggaagacagtttggc
WRAARRAWARWTTKKCWRSMWAKAATATTMTWKSYWGMMARWYTWTYYTT	ZNF136	L1PB2c	2241	2290	-	32.5385	1.25e-11	8.99e-07	TGATGCTTAGTTTCGCTGGATACAAAATTCTTGGCTGATAATTGTTTTGT
TGASARTWCCARKTGYTSHVMAKSMTKKBSARCAMTTGGWAYTSTCAKWY	ZNF7	L1MC2	231	280	+	31.6506	1.26e-11	7.81e-07	cgacaacaccaaatgctggcgaggatgtggagcaacaggaactctcattc
RGGRGVRRGVRRGRGRGRRGGRRRRRRRRRGGRRGRRGGRG	ZNF202	HERVIP10FH	815	855	+	30.4407	1.28e-11	8.64e-07	agaagagagagagagagagagaggaagagagagagagagaa
KDKKGTRTGTGTRGTGDTKGTKKKKKTGKTKKTKGTKKTKKTGKKKGTGW	ZNF487P	L1PBA_5	2869	2918	-	32.044	1.32e-11	1.4e-06	TTTTGTTTGTTGTGTGTGTGTGTTTGTTTTGTTGTTGTTTTTTTTTTTTT
MAMAAMMAMAMAMAMAAAMAAMAMMMMMMACAHMMACAMMACMMACAMMA	ZNF300	L1PBA_5	2883	2932	+	32.6471	1.33e-11	6.72e-07	aacaacaaaacaaacacacacacacaacaaacaaaaacaaacaaacaaac
RGGRGVRRGVRRGRGRGRRGGRRRRRRRRRGGRRGRRGGRG	ZNF202	HERV17	740	780	+	30.3898	1.35e-11	8.64e-07	aggagagagagagagagacagagaggagagagagacaggag
AGRGAGRGAGRGAGRGAGRGAGRGAGRGAGRGAGRGAGRGA	ZNF169-rep2	HERV17	745	785	+	27.7143	1.36e-11	2.13e-07	agagagagagagacagagaggagagagagacaggagagaga
KSTCYKWGKGKAWATRYAKGKBTRKGTKCCTGTGWGYSTCTGKKYRYRWB	ZNF555	MER4I	1114	1163	+	30.3171	1.37e-11	2.41e-06	tatgtgtgtatgtgtgcgtgtgtatgtgtgcatgtgtgcgtgtttgtatt
TCTCTCTCTCTCTCTCTCTCTCTCTCTCTCTCTCTCTCTCTCTCTCTCTC	ZNF212	HARLEQUIN	909	958	-	-21.2921	1.37e-11	1.65e-07	TCTTCCTCTCTGTCTTTTCCTCTCTCTCTTTGCCTCTTTTCCTCTCTGTC
TCTCTCTCTCTCTCTCTCTCTCTCTCTCTCTCTCTCTCTCTCTCTCTCTC	ZNF212	HARLEQUIN	907	956	-	-21.3034	1.38e-11	1.65e-07	TTCCTCTCTGTCTTTTCCTCTCTCTCTTTGCCTCTTTTCCTCTCTGTCTC
TCYCTCYCTCYCTCYCTCYCTCYCTCYCT	ZNF169	HERVIP10FH	830	858	-	30.8788	1.38e-11	5.88e-07	TCTTTCTCTCTCTCTCTCTTCCTCTCTCT
DYAAACACAMACASMAACACAMASMCAVA	ZNF540	PRIMA4_I	541	569	-	29.7582	1.39e-11	7.11e-07	CGAAACACACACATACACACACACACACA
AGRGAGRGAGRGAGRGAGRGAGRGAGRGAGRGAGRGAGRGA	ZNF169-rep2	HERV17	770	810	+	27.6429	1.41e-11	2.17e-07	agagacaggagagagacagaagagagagagagacagagagg
TGASARTWCCARKTGYTSHVMAKSMTKKBSARCAMTTGGWAYTSTCAKWY	ZNF7	L1MA2	228	277	-	31.4458	1.42e-11	7.97e-07	CGAGGGTTCCCTTTTCTCCACATCCTCGCCAGCATTTGTTATTGCCTGTC
TGASARTWCCARKTGYTSHVMAKSMTKKBSARCAMTTGGWAYTSTCAKWY	ZNF7	L1MA3	228	277	-	31.4458	1.42e-11	7.97e-07	CGAGGGTTCCCTTTTCTCCACATCCTCGCCAGCATTTGTTATTGCCTGTC
RDRWATATATACCAYATWWACAHWRWVYRHWAAWWWRTDDA	ZNF211-rep2	L1MA4	499	539	-	30.8182	1.43e-11	2.99e-06	GTGTATATATACCACATTTTCTTTATCCATTCATCCGTTGA
RDRWATATATACCAYATWWACAHWRWVYRHWAAWWWRTDDA	ZNF211-rep2	L1MA6	499	539	-	30.8182	1.43e-11	2.99e-06	GTGTATATATACCACATTTTCTTTATCCATTCATCCGTTGA
RDRWATATATACCAYATWWACAHWRWVYRHWAAWWWRTDDA	ZNF211-rep2	L1MA4A	499	539	-	30.8182	1.43e-11	2.99e-06	GTGTATATATACCACATTTTCTTTATCCATTCATCCGTTGA
AGRGAGRGAGRGAGRGAGRGAGRGAGRGAGRGAGRGAGRGA	ZNF169-rep2	HERVIP10FH	794	834	+	27.5571	1.46e-11	2.22e-07	agaccagcagagaggaaagagagaagagagagagagagaga
TCCYCYYCYTCCTCCTYCYCYYCCYCCYY	ZNF263	LTR71B	129	157	+	28.8393	1.49e-11	4.42e-06	cctcccccttcccccttcctccccccccc
VVRGRRRRGVRRRRRRRGGRRRGRGRSRRRGRGRRARRRRR	ZNF534	HERVIP10FH	815	855	+	29.6607	1.49e-11	5.59e-07	agaagagagagagagagagagaggaagagagagagagagaa
TCYCTCYCTCYCTCYCTCYCTCYCTCYCT	ZNF169	HERVIP10FH	862	890	-	30.6667	1.52e-11	6.28e-07	TCCATCTTTGTCTCTCTCTCTCCCTCTCT
AGRGAGRGAGRGAGRGAGRGAGRGAGRGAGRGAGRGAGRGA	ZNF169-rep2	HARLEQUIN	898	938	+	27.4571	1.53e-11	2.28e-07	gagaggaaagagacagagaggaaaagaggcaaagagagaga
RBDKRRGMWSSGCYCAGCTGRGCSSWKCY	ZNF331	MLT1H2	373	401	-	29.949	1.53e-11	4.21e-06	GTGTTGGCTGGGCTCAGCTGGGTGGTTCT
AGRGAGRGAGRGAGRGAGRGAGRGAGRGAGRGAGRGAGRGA	ZNF169-rep2	PRIMA4_I	7982	8022	-	27.4286	1.54e-11	2.28e-07	AGGAAAGAAGGAAAAAGGAAAGGAAAAAAGAAAGAGAGAAA
RDRWATATATACCAYATWWACAHWRWVYRHWAAWWWRTDDA	ZNF211-rep2	L1PB3	499	539	-	30.7403	1.55e-11	2.99e-06	GTGTATATATACCACATTTTCTTTATCCACTCATCGGTTGA
SWMYYCYWTYRARAAGTGKSYGWWSRWSWYSWWCRSMCACTTYTYRAWRG	ZNF84	L1MD1	54	103	+	21.9808	1.55e-11	2.31e-07	caatctaattaaaaaatgggcaaaagacatgaagagacatttcaccaaag
KATTRTRAAYMRTGCYACWATAAASAYACRTGYRCAYGTRTSTTTATWGT	ZNF626	L1MA4	419	468	-	6.29213	1.56e-11	4.72e-07	TATTGTGAATAGTGCTGCAATAAACATGGGAGTGCAGATATCTCTTTGAT
AGRGAGRGAGRGAGRGAGRGAGRGAGRGAGRGAGRGAGRGA	ZNF169-rep2	HERVFH19I	306	346	-	27.4	1.56e-11	2.28e-07	AGGAATTGAGAGAGAGAGAGAGAGAGAGAGAGAGAAGGGAG
TCAGYCADGGCMCAMHCAGGAGAVMVDVN	ZNF573	LTR41	687	715	-	28.8429	1.57e-11	7.08e-06	TCAGTCAGGGTCCAATCAGGAGAGAAACC
AGRGAGRGAGRGAGRGAGRGAGRGAGRGAGRGAGRGAGRGA	ZNF169-rep2	HERV19I	282	322	-	27.3857	1.57e-11	2.28e-07	AGAGAGAGAGAAAAGAAGAGGAGGAGGAGGAGAGGAGAGAG
KSTCYKWGKGKAWATRYAKGKBTRKGTKCCTGTGWGYSTCTGKKYRYRWB	ZNF555	HERV39	3905	3954	+	30	1.6e-11	2.47e-06	tatttatgtgtgtgtgtgtgtgtgtgtgtgtgtgtgtgtgtgtgtgtgtg
TTATAMAYAAHRMTGYWCWGWRCAKCDTTGTKYATAA	ZNF74	L1ME3	430	466	-	32.3034	1.6e-11	1.06e-05	TTATGAATAAAGCTGCTATGAACATTCTTGTACATGT
TGTGTGTGTGTGTGTGTGDKKKKKKKKGTGTGTGTGTGTGTGTGTGTGTG	ZNF19	MER4I	1108	1157	+	31.8571	1.61e-11	8.47e-07	aagatgtatgtgtgtatgtgtgcgtgtgtatgtgtgcatgtgtgcgtgtt
TGTGTGTGTGTGTGTGTGDKKKKKKKKGTGTGTGTGTGTGTGTGTGTGTG	ZNF19	HERV39	3925	3974	+	31.8442	1.63e-11	8.47e-07	tgtgtgtgtgtgtgtgtgtgtgtgtgtgtgtgtattttaagacctctgtt
GCCCTGTRATTATTAAACTCTTTCTCTRCTGCAACACCTGY	ZNF442	LTR8A	641	681	+	20.1939	1.63e-11	5.19e-06	gccttacgtcaattaaactctttctttattgcaatgccatg
KATTRTRAAYMRTGCYACWATAAASAYACRTGYRCAYGTRTSTTTATWGT	ZNF626	L1MA1	419	468	-	6.11236	1.64e-11	4.83e-07	TATTGTAAACAGTGCTGCAACAAACATAGGAGTGCAGATATCTCTTTGAT
RGGRGVRRGVRRGRGRGRRGGRRRRRRRRRGGRRGRRGGRG	ZNF202	HERVIP10FH	817	857	+	30.2034	1.64e-11	9.94e-07	aagagagagagagagagagaggaagagagagagagagaaag
RDRWATATATACCAYATWWACAHWRWVYRHWAAWWWRTDDA	ZNF211-rep2	L1MA7	499	539	-	30.6883	1.64e-11	2.99e-06	GTGTATATATACCACATTTTCTTTATCCATTCATCCATTGA
TCCYCYYCYTCCTCCTYCYCYYCCYCCYY	ZNF263	L1PA16	739	767	-	28.75	1.67e-11	4.42e-06	CCCTTGCCCTCCTCCCTCCCTCCCCCCTC
VVRGRRRRGVRRRRRRRGGRRRGRGRSRRRGRGRRARRRRR	ZNF534	HERVIP10FH	833	873	+	29.5536	1.68e-11	6.12e-07	gagaggaagagagagagagagaaagagagagagagggagag
MAMAAMMAMAMAMAMAAAMAAMAMMMMMMACAHMMACAMMACMMACAMMA	ZNF300	L1PBA_5	2879	2928	+	32.2706	1.72e-11	8.12e-07	aaacaacaacaaaacaaacacacacacacaacaaacaaaaacaaacaaac
TGASARTWCCARKTGYTSHVMAKSMTKKBSARCAMTTGGWAYTSTCAKWY	ZNF7	L1MB2	231	280	+	31.0843	1.74e-11	8.94e-07	agaaaataacaagtgttggcgaggatgtggagaaattggaacccttgtgc
TGASARTWCCARKTGYTSHVMAKSMTKKBSARCAMTTGGWAYTSTCAKWY	ZNF7	L1MB3	231	280	+	31.0843	1.74e-11	8.94e-07	agaaaataacaagtgttggcgaggatgtggagaaattggaacccttgtgc
TCTCTCTCTCTCTCTCTCTCTCTCTCTCTCTCTCTCTCTCTCTCTCTCTC	ZNF212	HERVIP10FH	887	936	-	-22.3371	1.74e-11	2.06e-07	TTTGTCTCTCTGTCTCTTCCTCTCTCTGCCTCTCTCTCTCTTCGACTCCA
MAMAAMMAMAMAMAMAAAMAAMAMMMMMMACAHMMACAMMACMMACAMMA	ZNF300	PRIMA4_I	513	562	-	32.2471	1.75e-11	8.12e-07	CACACATACACACACACACACACACACACACACACACACACAAAATATAC
TCYCTCYCTCYCTCYCTCYCTCYCTCYCT	ZNF169	HERVIP10FH	854	882	-	30.3485	1.77e-11	7.06e-07	TGTCTCTCTCTCTCCCTCTCTCTCTCTTT
TCTCTCTCTCTCTCTCTCTCTCTCTCTCTCTCTCTCTCTCTCTCTCTCTC	ZNF212	HARLEQUIN	991	1040	-	-22.4157	1.77e-11	2.08e-07	TGACTTTCCTTTTGCCTCTGTCTCTTCCTCTCTCTCTGCCTCCCTCTTTC
VVRGRRRRGVRRRRRRRGGRRRGRGRSRRRGRGRRARRRRR	ZNF534	HERVFH19I	297	337	-	29.4821	1.82e-11	6.44e-07	GAGAGAGAGAGAGAGAGAGAGAGAGAAGGGAGGAAGAGGGA
KSTCYKWGKGKAWATRYAKGKBTRKGTKCCTGTGWGYSTCTGKKYRYRWB	ZNF555	HERV39	3895	3944	+	29.7317	1.83e-11	2.51e-06	gaatttaggctatttatgtgtgtgtgtgtgtgtgtgtgtgtgtgtgtgtg
YHTYWGVVTCYTCCCAHATWTCYCYATTH	ZNF485	HERVL	584	612	-	27.5172	1.84e-11	2.47e-05	CATCAGGGTCCTCCCACACGTCCCCATTC
AYKSHVYDRRYTGAVCTAATAGAVDWCTGMAGWAVTCTHTW	ZNF85	L1HS	2518	2558	-	29.4868	1.84e-11	2.95e-06	ATTCTGTTGATTTGGGGTGGAGAGTTCTGTAGATGTCTATT
AYKSHVYDRRYTGAVCTAATAGAVDWCTGMAGWAVTCTHTW	ZNF85	L1	2640	2680	-	29.4868	1.84e-11	2.95e-06	ATTCTGTTGATTTGGGGTGGAGAGTTCTGTAGATGTCTATT
AYKSHVYDRRYTGAVCTAATAGAVDWCTGMAGWAVTCTHTW	ZNF85	L1PREC1	2951	2991	-	29.4868	1.84e-11	2.95e-06	ATTCTGTTGATTTGGGGTGGAGAGTTCTGTAGATGTCTATT
AGRGAGRGAGRGAGRGAGRGAGRGAGRGAGRGAGRGAGRGA	ZNF169-rep2	HERVFH19I	283	323	-	27	1.86e-11	2.66e-07	GAGAGAGAGAGAAGGGAGGAAGAGGGAGAGAGGGATAGAGA
WRAARRAWARWTTKKCWRSMWAKAATATTMTWKSYWGMMARWYTWTYYTT	ZNF136	L1MCA_5	1860	1909	-	31.972	1.87e-11	1.27e-06	TGAAGGATAATTTCACAGGGTACAGAATTCTAGGTTGGTGGGGTTTTTTT
VVRGRRRRGVRRRRRRRGGRRRGRGRSRRRGRGRRARRRRR	ZNF534	HERVIP10FH	899	939	+	29.4464	1.9e-11	6.46e-07	gagagagaggcagagagaggaagagacagagagacaaagag
MAMAAMMAMAMAMAMAAAMAAMAMMMMMMACAHMMACAMMACMMACAMMA	ZNF300	L1PBA_5	2856	2905	+	32.0941	1.94e-11	8.66e-07	caataacacaatgaaaaaaaaaaaaacaacaacaaaacaaacacacacac
VVRGRRRRGVRRRRRRRGGRRRGRGRSRRRGRGRRARRRRR	ZNF534	HERV17	777	817	+	29.4286	1.94e-11	6.46e-07	ggagagagacagaagagagagagagacagagaggagagaga
TCTCTCTCTCTCTCTCTCTCTCTCTCTCTCTCTCTCTCTCTCTCTCTCTC	ZNF212	HARLEQUIN	1009	1058	-	-22.8202	1.94e-11	2.26e-07	TGACTTTCTGTCTCTCTCTGACTTTCCTTTTGCCTCTGTCTCTTCCTCTC
GWSGCSSAGGYTGSAGTGMRSTGRSRYVATSYCRSYKCACTSCARCCTSS	ZNF585A	SVA_A	73	122	-	24.9857	1.95e-11	4.01e-06	GGCAGGGAGGTTGCAGTGAGCCGAGATGGCAGCAGTACCGTCCAGCTTCG
YTKDRWARTTTTCTTKTAWTATDTCTTTKWWTWTTTTTTYT	ZNF570	L1MB3_5	1300	1340	-	31.4024	1.97e-11	1.22e-05	TTGGGAAGTTTTCAGCCATTATTTCTTCAAATATTCTCTCT
AGRGAGRGAGRGAGRGAGRGAGRGAGRGAGRGAGRGAGRGA	ZNF169-rep2	HARLEQUIN	918	958	+	26.8571	1.98e-11	2.79e-07	gaaaagaggcaaagagagagaggaaaagacagagaggaaga
VVRGRRRRGVRRRRRRRGGRRRGRGRSRRRGRGRRARRRRR	ZNF534	LTR30	206	246	-	29.3393	2.14e-11	6.95e-07	TAGGGGAGGGGGAAGGGAGAGAGGGAGAGAAGGACACAGGG
YCWCTKCCCRGYMGSSSCKRCYGGGMAGWGRSGMSCCYCWCYKCCCGGMC	ZNF30	Retroposon-1_HS	1409	1458	+	-26.1585	2.15e-11	2.01e-06	cttcccagacggtggggcagccgggcagaggcgctcctcacttcccagac
DYAAACACAMACASMAACACAMASMCAVA	ZNF540	MER112	171	199	-	29.3736	2.17e-11	1.07e-06	ACACACACACACACACACACACACAAACT
AGRGAGRGAGRGAGRGAGRGAGRGAGRGAGRGAGRGAGRGA	ZNF169-rep2	HARLEQUIN	920	960	+	26.6286	2.18e-11	3.05e-07	aaagaggcaaagagagagaggaaaagacagagaggaagaga
TCYCTCYCTCYCTCYCTCYCTCYCTCYCT	ZNF169	LTR30	205	233	+	29.8788	2.2e-11	8.51e-07	tccctgtgtccttctctccctctctccct
KATTRTRAAYMRTGCYACWATAAASAYACRTGYRCAYGTRTSTTTATWGT	ZNF626	L1MC1	419	468	-	5.01124	2.2e-11	6.21e-07	AATTATGAATAAAGCTGCTATAAACATCCGTGTGCAGGTTTTTGTGTGGA
KATTRTRAAYMRTGCYACWATAAASAYACRTGYRCAYGTRTSTTTATWGT	ZNF626	L1MC2	419	468	-	5.01124	2.2e-11	6.21e-07	AATTATGAATAAAGCTGCTATAAACATTCGTGTGCAGGTTTTTGTGTGGA
GGMTCACTKSAGCCYMGRMSKYCKRGGCTSMAGTGAKCCDC	ZNF135	Retroposon-1_HS	321	361	-	31.1452	2.24e-11	1.45e-05	GAATGGCTTGAACCCGGGAGGTGGAGGTTGCAGTGAGCCGA
AGRGAGRGAGRGAGRGAGRGAGRGAGRGAGRGAGRGAGRGA	ZNF169-rep2	HERV17	768	808	+	26.5571	2.25e-11	3.1e-07	agagagacaggagagagacagaagagagagagagacagaga
KKTKKGTGTKKKHRTKTGKGYKKKKDTBYWKKWGWKKGTGYKTRWGTGTR	ZNF223	PRIMA4_I	527	576	+	30.6742	2.26e-11	2.09e-06	tgtgtgtgtgtgtgtgtgtgtgtgtgtgtatgtgtgtgtttcggtccttt
RGGRGVRRGVRRGRGRGRRGGRRRRRRRRRGGRRGRRGGRG	ZNF202	HARLEQUIN	983	1023	+	29.8475	2.35e-11	1.36e-06	agaagagagaaagagggaggcagagagagaggaagagacag
TCCYCYYCYTCCTCCTYCYCYYCCYCCYY	ZNF263	L1PA13	739	767	-	28.4643	2.35e-11	4.42e-06	TCCTCTCCCTCCTCCCACCCTCCACCCTC
TCCYCYYCYTCCTCCTYCYCYYCCYCCYY	ZNF263	L1PA12	739	767	-	28.4643	2.35e-11	4.42e-06	TCCTCTCCCTCCTCCCACCCTCCACCCTC
TCCYCYYCYTCCTCCTYCYCYYCCYCCYY	ZNF263	L1PREC2	7976	8004	-	28.4643	2.35e-11	4.42e-06	TCCTCTCCCTCCTCCCACCCTCCACCCTC
TCYCTCYCTCYCTCYCTCYCTCYCTCYCT	ZNF169	HERV17	739	767	-	29.7121	2.37e-11	8.91e-07	CTCCTCTCTGTCTCTCTCTCTCTCTCCTC
GYSSAGGCTGSAGTGMRVYRRSRTKRTSYYRSYKCACTSCARCCTSSGC	ZNF79	SVA_A	71	119	+	14.2477	2.38e-11	4.88e-06	gccgaagctggacggtactgctgccatctcggctcactgcaacctccct
ARRAAGMCCAGAYRTTRGAYTTACTAGACAAAGACTTTAAAWCARCTDTY	ZNF154	L1MEE_5	633	682	+	24.939	2.45e-11	1e-05	agaagatccagatattggagttatcagacatagactttaaaataactatg
RDRWATATATACCAYATWWACAHWRWVYRHWAAWWWRTDDA	ZNF211-rep2	L1PB2	499	539	-	30.2987	2.45e-11	3.92e-06	GTGTATATATACCACATTTTCTTTATCCACTCGTTGGTTGA
RGGRGVRRGVRRGRGRGRRGGRRRRRRRRRGGRRGRRGGRG	ZNF202	HERVIP10FH	823	863	+	29.7966	2.48e-11	1.36e-06	gagagagagagagaggaagagagagagagagaaagagagag
AGRGAGRGAGRGAGRGAGRGAGRGAGRGAGRGAGRGAGRGA	ZNF169-rep2	HARLEQUIN	916	956	+	26.3143	2.49e-11	3.37e-07	aggaaaagaggcaaagagagagaggaaaagacagagaggaa
TWRNWANAWTTCACCMRWAAAACCMYCWGGVCCWGRWGSYTTTWYTGGTG	ZNF454	L1PREC1	3806	3855	+	31.561	2.5e-11	5.06e-06	taatagcctaccaaccaaaaaaagcccaggaccagatggattcacagccg
AGRGAGRGAGRGAGRGAGRGAGRGAGRGAGRGAGRGAGRGA	ZNF169-rep2	HARLEQUIN	1042	1082	+	26.3	2.51e-11	3.37e-07	agagagacagaaagtcaaagagagaaagaaagagagaaata
DTBYYTTTTTTTTTTTTTTTTTTTTTTTTTKWKAMDRRRTYTVDCTVTK	ZNF613	L1M4B	2202	2250	-	31.0256	2.52e-11	1.99e-06	TTTTTGTTTTTTTTTTTTTTTTTTTTTCTTTCAGCACTTTGAATATGTC
GTRYRTGTGYGYRTGTGYGTGTGYGYGYRYRCRYRYRYGYRYRYRCRYA	ZNF557	MER4BI	1147	1195	+	30.2262	2.54e-11	1.22e-06	ctttgtgtgtgtgagtgtgtatgtgtgtgtttatgtgtacatacatgta
VVRGRRRRGVRRRRRRRGGRRRGRGRSRRRGRGRRARRRRR	ZNF534	HERVIP10FH	797	837	+	29.1786	2.55e-11	8.08e-07	ccagcagagaggaaagagagaagagagagagagagagagag
AGRGAGRGAGRGAGRGAGRGAGRGAGRGAGRGAGRGAGRGA	ZNF169-rep2	HERVIP10FH	952	992	+	26.2571	2.56e-11	3.37e-07	agagagagagacagaaagtcaaagagagaaagaaagagaga
AGRGAGRGAGRGAGRGAGRGAGRGAGRGAGRGAGRGAGRGA	ZNF169-rep2	HARLEQUIN	1006	1046	+	26.2571	2.56e-11	3.37e-07	agagagaggaagagacagaggcaaaaggaaagtcagagaga
KRCCTGSAGWGRGKAGCTMCYCWCTGCAG	ZNF273	LTR2752	287	315	+	31.8182	2.57e-11	2.69e-06	cgcctgcggataggagctacccacttcgg
KSTCYKWGKGKAWATRYAKGKBTRKGTKCCTGTGWGYSTCTGKKYRYRWB	ZNF555	PRIMA4_I	523	572	+	29.0244	2.58e-11	3.19e-06	tgtgtgtgtgtgtgtgtgtgtgtgtgtgtgtgtatgtgtgtgtttcggtc
AAGGWGMTGTKYWTKKATGTGCACATMMAWRMACAKCWCSKTKYATTWAA	ZNF69	LTR5	621	670	-	17.4382	2.68e-11	3.3e-05	AATGCTGTGCTTTTAGATATGCATACACATAAACATCTCAATGCTTTACA
TCTCTCTCTCTCTCTCTCTCTCTCTCTCTCTCTCTCTCTCTCTCTCTCTC	ZNF212	HERVFH19I	298	347	+	-24.3034	2.69e-11	3.1e-07	ccctcttcctcccttctctctctctctctctctctctctctcaattcctc
WRAARRAWARWTTKKCWRSMWAKAATATTMTWKSYWGMMARWYTWTYYTT	ZNF136	L1PB2c	2239	2288	+	31.4196	2.75e-11	1.77e-06	aaacaaaacaattatcagccaagaattttgtatccagcgaaactaagcat
AGRGAGRGAGRGAGRGAGRGAGRGAGRGAGRGAGRGAGRGA	ZNF169-rep2	HARLEQUIN	992	1032	+	26.0286	2.82e-11	3.68e-07	aaagagggaggcagagagagaggaagagacagaggcaaaag
TWWSAMYAWTTACATTWAATGTAAWTRKT	ZNF354A	L1	2136	2164	-	31.0556	2.84e-11	2.34e-05	TTAGCCCATTTACATTTAAAGTTAATATT
VVRGRRRRGVRRRRRRRGGRRRGRGRSRRRGRGRRARRRRR	ZNF534	LTR48	118	158	-	29.0536	2.92e-11	8.84e-07	TGGGGAAAGAAAGAGGGGCAGAGAGACAGGGAGGCAAGAGA
NTTBNSYRGKTMCCKMRTTCTTSTYSGRYRYCSRASAAGAAYKMGGKAM	ZNF680	LTR1F	447	495	+	30.0517	2.93e-11	1.79e-06	aagtccgtgtgacctgattcttcctggacgccggacaaggacccagggt
AKMAWDTCTTKYMVRGMYRRKCWARTGSTRABRRAWTYYVTYASCAYTWG	ZNF337	L1M4B	2331	2380	+	29.9857	2.97e-11	2.04e-06	ataaagacattcccagataaacaaaaactgagagaatttgttgctagcag
YYYCYYCYYYBCYYYCYCYTYYYCYYYCY	ZNF343	LTR71B	130	158	+	26.8889	3.01e-11	1.3e-05	ctcccccttcccccttcctcccccccccc
KKTKKGTGTKKKHRTKTGKGYKKKKDTBYWKKWGWKKGTGYKTRWGTGTR	ZNF223	HERV39	3901	3950	+	30.1236	3.04e-11	2.6e-06	aggctatttatgtgtgtgtgtgtgtgtgtgtgtgtgtgtgtgtgtgtgtg
VVRGRRRRGVRRRRRRRGGRRRGRGRSRRRGRGRRARRRRR	ZNF534	HERVFH19I	284	324	-	29.0179	3.04e-11	8.84e-07	AGAGAGAGAGAGAAGGGAGGAAGAGGGAGAGAGGGATAGAG
RDRWATATATACCAYATWWACAHWRWVYRHWAAWWWRTDDA	ZNF211-rep2	L1MA5A	499	539	-	30.0779	3.07e-11	4.36e-06	GTGTATATATACCACATTTTCTTTATCCATTCATCTGTTGT
KSTCYKWGKGKAWATRYAKGKBTRKGTKCCTGTGWGYSTCTGKKYRYRWB	ZNF555	PRIMA4_I	527	576	+	28.6585	3.09e-11	3.47e-06	tgtgtgtgtgtgtgtgtgtgtgtgtgtgtatgtgtgtgtttcggtccttt
TGTGTGTGTGTGTGTGTGDKKKKKKKKGTGTGTGTGTGTGTGTGTGTGTG	ZNF19	PRIMA4_I	527	576	+	30.8052	3.09e-11	1.54e-06	tgtgtgtgtgtgtgtgtgtgtgtgtgtgtatgtgtgtgtttcggtccttt
TSTCCTTCYTSMCRYSRYGKSARGAAGGA	ZNF267	THE1D	204	232	+	31.6774	3.1e-11	1.41e-05	tctctctcctgccgccttgtgaagaaggt
GTGKGTGWGKGDGKDKRDGTGTGTGARYSBGKGNGKKKGTGTGTGWRKKK	ZNF18	PRIMA4_I	526	575	+	31.1707	3.19e-11	2.43e-06	gtgtgtgtgtgtgtgtgtgtgtgtgtgtgtatgtgtgtgtttcggtcctt
VVRGRRRRGVRRRRRRRGGRRRGRGRSRRRGRGRRARRRRR	ZNF534	HERVFH19I	288	328	-	28.9643	3.22e-11	8.84e-07	AGAGAGAGAGAGAGAGAAGGGAGGAAGAGGGAGAGAGGGAT
VVRGRRRRGVRRRRRRRGGRRRGRGRSRRRGRGRRARRRRR	ZNF534	HERV17	709	749	+	28.9643	3.22e-11	8.84e-07	aaagagagacagaggagagagagagagacggaggagagaga
VVRGRRRRGVRRRRRRRGGRRRGRGRSRRRGRGRRARRRRR	ZNF534	HERVIP10FH	799	839	+	28.9643	3.22e-11	8.84e-07	agcagagaggaaagagagaagagagagagagagagagagga
VVRGRRRRGVRRRRRRRGGRRRGRGRSRRRGRGRRARRRRR	ZNF534	HERVIP10FH	849	889	+	28.9643	3.22e-11	8.84e-07	gagagaaagagagagagagggagagagagagacaaagatgg
RGGRGVRRGVRRGRGRGRRGGRRRRRRRRRGGRRGRRGGRG	ZNF202	HERV19I	291	331	-	29.5254	3.25e-11	1.67e-06	AAGACAGAGAGAGAGAGAGAAAAGAAGAGGAGGAGGAGGAG
YYCCCYYCCYCCYYCTCYCCYYCCCTCCC	ZNF398	HERVIP10FH	847	875	-	30.7143	3.26e-11	8.99e-06	CTCTCTCCCTCTCTCTCTCTTTCTCTCTC
RGGRGVRRGVRRGRGRGRRGGRRRRRRRRRGGRRGRRGGRG	ZNF202	HERVIP10FH	845	885	+	29.5085	3.3e-11	1.67e-06	gagagagagaaagagagagagagggagagagagagacaaag
TCCYCYYCYTCCTCCTYCYCYYCCYCCYY	ZNF263	LTR71B	128	156	+	28.1786	3.31e-11	5.43e-06	gcctcccccttcccccttcctcccccccc
CWCTTCCCRGMCGSSATSSCRKCYRGGAAGWGRSGMKCSTCWCTKCCCRG	ZNF611	Retroposon-1_HS	1466	1515	-	4.82759	3.32e-11	6.59e-07	CTCTGCCTGGGCCCTGCCCCGTCTGGGCAGTGAGGAGTGCCTCTGAGGCC
KDKKGTRTGTGTRGTGDTKGTKKKKKTGKTKKTKGTKKTKKTGKKKGTGW	ZNF487P	HERV39	3902	3951	+	30.3626	3.35e-11	3.25e-06	ggctatttatgtgtgtgtgtgtgtgtgtgtgtgtgtgtgtgtgtgtgtgt
YYCCCYYCCYCCYYCTCYCCYYCCCTCCC	ZNF398	LTR30	216	244	+	30.6753	3.37e-11	8.99e-06	ttctctccctctctcccttccccctcccc
RGGGRGRGGRRGAGGGRGRGGGRGRGGRR	ZNF282-rep2	LTR30	215	243	-	29.4068	3.38e-11	9.14e-06	GGGAGGGGGAAGGGAGAGAGGGAGAGAAG
TCTCTCTCTCTCTCTCTCTCTCTCTCTCTCTCTCTCTCTCTCTCTCTCTC	ZNF212	HARLEQUIN	981	1030	-	-25.3708	3.4e-11	3.89e-07	TTTGCCTCTGTCTCTTCCTCTCTCTCTGCCTCCCTCTTTCTCTCTTCTTG
RATGRTARWKKGKATWTCWSYRSSRWYSSYRSWGAWATMCMMWYTAYCAT	ZNF382	L1PB2c	3718	3767	-	23.8909	3.41e-11	3.8e-06	AATGATCTTTTGTATTTCTGTGGTGTCAGTTGTAATATCTCCCGTTTCGT
TYTGCTAAGTCCAACATCTGGGCCCTCTCAMRGRCAGTTTCTDTTGYYT	ZNF782	L1MEE_5	612	660	-	21.2245	3.43e-11	2.12e-05	TCTGATAACTCCAATATCTGGATCTTCTGTGGATCTGTTTCTATTGTCT
SWMYYCYWTYRARAAGTGKSYGWWSRWSWYSWWCRSMCACTTYTYRAWRG	ZNF84	L1MD1	59	108	-	19.6923	3.43e-11	5.05e-07	ATCTTCTTTGGTGAAATGTCTCTTCATGTCTTTTGCCCATTTTTTAATTA
TCYCTCYCTCYCTCYCTCYCTCYCTCYCT	ZNF169	HERVFH19I	277	305	+	28.8636	3.48e-11	1.27e-06	tttccctctctatccctctctccctcttc
RGGGRGRGGRRGAGGGRGRGGGRGRGGRR	ZNF282-rep2	L1PA14	739	767	+	29.3729	3.51e-11	9.14e-06	gaggggggagggtgggaggagggagagga
DYAAACACAMACASMAACACAMASMCAVA	ZNF540	PRIMA4_I	517	545	-	28.9341	3.55e-11	1.69e-06	ACACACACACACACACACACACACAAAAT
YYCCCYYCCYCCYYCTCYCCYYCCCTCCC	ZNF398	LTR71B	130	158	+	30.5974	3.61e-11	8.99e-06	ctcccccttcccccttcctcccccccccc
KDKKGTRTGTGTRGTGDTKGTKKKKKTGKTKKTKGTKKTKKTGKKKGTGW	ZNF487P	L1PBA_5	2892	2941	-	30.2088	3.63e-11	3.26e-06	GAATACCTTGTTTGTTTGTTTGTTTTTGTTTGTTGTGTGTGTGTGTTTGT
TWWSAMYAWTTACATTWAATGTAAWTRKT	ZNF354A	L1M4B	3416	3444	-	30.7639	3.65e-11	2.34e-05	TTAATCCATTCACATTTAATGTTATTATT
AGRGAGRGAGRGAGRGAGRGAGRGAGRGAGRGAGRGAGRGA	ZNF169-rep2	HERVIP10FH	890	930	+	25.4143	3.65e-11	4.66e-07	agtcgaagagagagagaggcagagagaggaagagacagaga
AGRGAGRGAGRGAGRGAGRGAGRGAGRGAGRGAGRGAGRGA	ZNF169-rep2	HERVFH19I	304	344	-	25.4143	3.65e-11	4.66e-07	GAATTGAGAGAGAGAGAGAGAGAGAGAGAGAGAAGGGAGGA
TCYCTCYCTCYCTCYCTCYCTCYCTCYCT	ZNF169	HARLEQUIN	912	940	-	28.7576	3.65e-11	1.3e-06	CCTCTCTCTCTTTGCCTCTTTTCCTCTCT
KTYTTTTYTCTCTGGCTGCTTTTAAGATYTTCTCTTTGTCT	ZNF197	L1PREC1	2014	2054	-	30.439	3.65e-11	4.44e-06	GGCCTTTCTCTCTGGCTGCCCTTAACATTTTTTCCTTCATT
CTTGGGRGAGGGAGAGTGCAGYRAYTGTGRGACWTTGCATTGAAHTCWR	ZNF880	SVA_A	340	388	-	11.1939	3.73e-11	2.99e-05	GCTGGGAGGTGGAGGTTGTAGCGAGCCGAGATCACGCCACTGCACTCCA
AGRGAGRGAGRGAGRGAGRGAGRGAGRGAGRGAGRGAGRGA	ZNF169-rep2	HERVFH19I	302	342	-	25.3143	3.81e-11	4.81e-07	ATTGAGAGAGAGAGAGAGAGAGAGAGAGAGAAGGGAGGAAG
YYCCCYYCCYCCYYCTCYCCYYCCCTCCC	ZNF398	HUERS-P2	449	477	+	30.5325	3.81e-11	8.99e-06	cacctcccctccttaccccctcccctccc
AGRGAGRGAGRGAGRGAGRGAGRGAGRGAGRGAGRGAGRGA	ZNF169-rep2	HERVFH19I	275	315	-	25.2571	3.9e-11	4.88e-07	GAGAAGGGAGGAAGAGGGAGAGAGGGATAGAGAGGGAAATA
KTYTTTTYTCTCTGGCTGCTTTTAAGATYTTCTCTTTGTCT	ZNF197	L1HS	1582	1622	-	30.3049	3.95e-11	4.44e-06	GACCTTTCTCTCTGGCTGCCCTTAACATTTTTTCCTTCATT
KTYTTTTYTCTCTGGCTGCTTTTAAGATYTTCTCTTTGTCT	ZNF197	L1	1704	1744	-	30.3049	3.95e-11	4.44e-06	GACCTTTCTCTCTGGCTGCCCTTAACATTTTTTCCTTCATT
RGGRGVRRGVRRGRGRGRRGGRRRRRRRRRGGRRGRRGGRG	ZNF202	HERV19I	287	327	-	29.322	3.98e-11	1.93e-06	CAGAGAGAGAGAGAGAAAAGAAGAGGAGGAGGAGGAGAGGA
VVRGRRRRGVRRRRRRRGGRRRGRGRSRRRGRGRRARRRRR	ZNF534	HERV19I	281	321	-	28.7679	3.98e-11	1.07e-06	GAGAGAGAGAAAAGAAGAGGAGGAGGAGGAGAGGAGAGAGC
TCTCTCTCTCTCTCTCTCTCTCTCTCTCTCTCTCTCTCTCTCTCTCTCTC	ZNF212	HERVFH19I	304	353	+	-26.0899	3.98e-11	4.51e-07	tcctcccttctctctctctctctctctctctctctcaattcctcatgcgg
CWCTTCCCRGMCGSSATSSCRKCYRGGAAGWGRSGMKCSTCWCTKCCCRG	ZNF611	Retroposon-1_HS	685	734	+	4.12069	3.98e-11	7.78e-07	tcccttacaaacggtgagggggccgggcagaggtgctcctcactttccag
YTYTYYTYTYYTTYWGGRACTCCAATTATAYRTATGTTRGAYCWYYTKW	ZNF133	L1PA12_5	2921	2969	-	30.5657	3.99e-11	6.02e-06	TCCCCCTCCCTTTCAGGGATGCCAGTGATTCATAGATTTGGCCTCTTTA
TCCYCYYCYTCCTCCTYCYCYYCCYCCYY	ZNF263	L1PA11	739	767	-	28.0179	4e-11	5.83e-06	TGCTCTCCCTCCTCCCACCCCCCACCCTC
AGRGAGRGAGRGAGRGAGRGAGRGAGRGAGRGAGRGAGRGA	ZNF169-rep2	HERVIP10FH	798	838	+	25.1286	4.11e-11	5.09e-07	cagcagagaggaaagagagaagagagagagagagagagagg
TCTCTCTCTCTCTCTCTCTCTCTCTCTCTCTCTCTCTCTCTCTCTCTCTC	ZNF212	HARLEQUIN	1025	1074	-	-26.2584	4.13e-11	4.63e-07	TCTTTCTTTCTCTCTTTGACTTTCTGTCTCTCTCTGACTTTCCTTTTGCC
VVRGRRRRGVRRRRRRRGGRRRGRGRSRRRGRGRRARRRRR	ZNF534	HERVFH19I	295	335	-	28.7321	4.14e-11	1.09e-06	GAGAGAGAGAGAGAGAGAGAGAGAAGGGAGGAAGAGGGAGA
GTGKGTGWGKGDGKDKRDGTGTGTGARYSBGKGNGKKKGTGTGTGWRKKK	ZNF18	MER4I	1115	1164	+	30.7805	4.14e-11	2.96e-06	atgtgtgtatgtgtgcgtgtgtatgtgtgcatgtgtgcgtgtttgtattt
YYCCCYYCCYCCYYCTCYCCYYCCCTCCC	ZNF398	L1PA14	739	767	-	30.4286	4.17e-11	8.99e-06	TCCTCTCCCTCCTCCCACCCTCCCCCCTC
AGRGAGRGAGRGAGRGAGRGAGRGAGRGAGRGAGRGAGRGA	ZNF169-rep2	HARLEQUIN	982	1022	+	25.0571	4.24e-11	5.19e-07	aagaagagagaaagagggaggcagagagagaggaagagaca
RGGRGVRRGVRRGRGRGRRGGRRRRRRRRRGGRRGRRGGRG	ZNF202	HERVIP10FH	843	883	+	29.2542	4.25e-11	1.98e-06	gagagagagagaaagagagagagagggagagagagagacaa
VVRGRRRRGVRRRRRRRGGRRRGRGRSRRRGRGRRARRRRR	ZNF534	HERVIP10FH	817	857	+	28.6964	4.3e-11	1.1e-06	aagagagagagagagagagaggaagagagagagagagaaag
DTBYYTTTTTTTTTTTTTTTTTTTTTTTTTKWKAMDRRRTYTVDCTVTK	ZNF613	HERV30I	6397	6445	-	30.3718	4.31e-11	3.19e-06	ATCATGTTGGTTTTTTTTTTTTTTTTTTTCCCCACTGATCCTCATTTAG
TCTCTCTCTCTCTCTCTCTCTCTCTCTCTCTCTCTCTCTCTCTCTCTCTC	ZNF212	HARLEQUIN	1011	1060	-	-26.4944	4.35e-11	4.83e-07	TTTGACTTTCTGTCTCTCTCTGACTTTCCTTTTGCCTCTGTCTCTTCCTC
VVRGRRRRGVRRRRRRRGGRRRGRGRSRRRGRGRRARRRRR	ZNF534	HERV19I	285	325	-	28.6786	4.38e-11	1.1e-06	GAGAGAGAGAGAGAAAAGAAGAGGAGGAGGAGGAGAGGAGA
KRCCTGSAGWGRGKAGCTMCYCWCTGCAG	ZNF273	MER52C	888	916	+	30.9697	4.4e-11	4e-06	cagctgcagagaggagctaccctctctgc
KRCCTGSAGWGRGKAGCTMCYCWCTGCAG	ZNF273	MER52C	958	986	+	30.9697	4.4e-11	4e-06	cagctgcagagaggagctaccctctctgc
TCTCTCTCTCTCTCTCTCTCTCTCTCTCTCTCTCTCTCTCTCTCTCTCTC	ZNF212	HARLEQUIN	1023	1072	-	-26.5843	4.44e-11	4.88e-07	TTTCTTTCTCTCTTTGACTTTCTGTCTCTCTCTGACTTTCCTTTTGCCTC
GCAGYMKRTCYCYYAGCASAGCKCKMGMGCTSTGCTRRGRGAYMKRCTGC	ZNF17	L1HS	635	684	-	16.5606	4.52e-11	1.85e-05	GCAGTCTGCCCGTTCTCAGATCTCCAGCTGCGTGCTGGGAGAACCACTGC
TCYCTCYCTCYCTCYCTCYCTCYCTCYCT	ZNF169	HARLEQUIN	932	960	-	28.2727	4.53e-11	1.56e-06	TCTCTTCCTCTCTGTCTTTTCCTCTCTCT
VVRGRRRRGVRRRRRRRGGRRRGRGRSRRRGRGRRARRRRR	ZNF534	HERVFH19I	282	322	-	28.6429	4.55e-11	1.12e-06	AGAGAGAGAGAAGGGAGGAAGAGGGAGAGAGGGATAGAGAG
RTTWCWGCTGABWWVTCWGCWGWWAYTMT	ZNF317	L1PB2c	2170	2198	+	28.976	4.58e-11	5.67e-06	ttaacagcagatttctcagcagaaaccct
RTTWCWGCTGABWWVTCWGCWGWWAYTMT	ZNF317	L1PBA_5	2562	2590	+	28.976	4.58e-11	5.67e-06	ttaacagcagatttctcagcagaaaccct
KSTCYKWGKGKAWATRYAKGKBTRKGTKCCTGTGWGYSTCTGKKYRYRWB	ZNF555	PRIMA4_I	517	566	+	27.8171	4.62e-11	4.75e-06	attttgtgtgtgtgtgtgtgtgtgtgtgtgtgtgtgtgtatgtgtgtgtt
AGRGAGRGAGRGAGRGAGRGAGRGAGRGAGRGAGRGAGRGA	ZNF169-rep2	HERVIP10FH	864	904	+	24.8429	4.63e-11	5.62e-07	agagggagagagagagacaaagatggagtcgaagagagaga
WRAARRAWARWTTKKCWRSMWAKAATATTMTWKSYWGMMARWYTWTYYTT	ZNF136	L1MCA_5	1858	1907	+	30.6503	4.67e-11	2.85e-06	taaaaaaaaccccaccaacctagaattctgtaccctgtgaaattatcctt
RDRWATATATACCAYATWWACAHWRWVYRHWAAWWWRTDDA	ZNF211-rep2	L1PB4	499	539	-	29.6494	4.7e-11	6.01e-06	GTGTATATATACCACATTTTCTTTATCCAGTCATCCATTGA
THCCKMRTTCTTSTYSGRYRYCSRASAAGAAYKMGGDAMC	ZNF680-rep2	LTR1F	457	496	+	30.3333	4.71e-11	2.52e-06	gacctgattcttcctggacgccggacaaggacccagggta
RGGGRGRGGRRGAGGGRGRGGGRGRGGRR	ZNF282-rep2	L1MA6	738	766	+	29.0847	4.73e-11	1.03e-05	gagggtagggggagggggggatggggaga
DYAAACACAMACASMAACACAMASMCAVA	ZNF540	MER112	167	195	-	28.6703	4.75e-11	2.17e-06	ACACACACACACACACACACAAACTGAAA
CTTGGGRGAGGGAGAGTGCAGYRAYTGTGRGACWTTGCATTGAAHTCWR	ZNF880	Retroposon-1_HS	301	349	-	10.3265	4.83e-11	2.99e-05	CCCGGGAGGTGGAGGTTGCAGTGAGCCGAGATCGCACCACTGCACTCCA
HWWKGGSAVKWRAYYMRKTCATGAGGGYSSVRCCCTCATGA	ZNF264	MSTD	99	139	-	30.122	4.88e-11	2.08e-05	ATAATGACATTAATCCATTCATGAGGGCAGAGCCCTCATGA
NTTBNSYRGKTMCCKMRTTCTTSTYSGRYRYCSRASAAGAAYKMGGKAM	ZNF680	LTR1F	456	504	-	29.0345	4.9e-11	2.85e-06	CCTCTTGGTACCCTGGGTCCTTGTCCGGCGTCCAGGAAGAATCAGGTCA
YYCCCYYCCYCCYYCTCYCCYYCCCTCCC	ZNF398	HERV19I	289	317	+	30.1948	5.1e-11	9.42e-06	ctctcctcctcctcctcttcttttctctc
MAMAAMMAMAMAMAMAAAMAAMAMMMMMMACAHMMACAMMACMMACAMMA	ZNF300	PRIMA4_I	517	566	-	30.6235	5.11e-11	2.2e-06	AACACACACATACACACACACACACACACACACACACACACACACAAAAT
AGRGAGRGAGRGAGRGAGRGAGRGAGRGAGRGAGRGAGRGA	ZNF169-rep2	HARLEQUIN	1004	1044	+	24.6	5.12e-11	6.15e-07	agagagagaggaagagacagaggcaaaaggaaagtcagaga
RGGRGGVGGGRGMGGGRGVRGGRGVGGGV	ZNF282	LTR71B	128	156	-	27.4464	5.19e-11	2.24e-05	GGGGGGGGAGGAAGGGGGAAGGGGGAGGC
VVRGRRRRGVRRRRRRRGGRRRGRGRSRRRGRGRRARRRRR	ZNF534	HERVIP10FH	891	931	+	28.5179	5.2e-11	1.26e-06	gtcgaagagagagagaggcagagagaggaagagacagagag
TGASARTWCCARKTGYTSHVMAKSMTKKBSARCAMTTGGWAYTSTCAKWY	ZNF7	L1MA5A	228	277	-	29.0723	5.21e-11	2.47e-06	TAAGAGTTCCCTTTTCTCCGCATCCTCGCCAGCATTTGTTATTTTTTGTC
TGASARTWCCARKTGYTSHVMAKSMTKKBSARCAMTTGGWAYTSTCAKWY	ZNF7	L1MA5	228	277	-	29.0723	5.21e-11	2.47e-06	TAAGAGTTCCCTTTTCTCCGCATCCTCGCCAGCATTTGTTATTTTTTGTC
KATTRTRAAYMRTGCYACWATAAASAYACRTGYRCAYGTRTSTTTATWGT	ZNF626	L1MA5A	419	468	-	1.69663	5.3e-11	1.46e-06	TATTGTGAATAGTGCTGCAGTAAACATGGGGGTGCAGATATCTCTTTGAT
AGRGAGRGAGRGAGRGAGRGAGRGAGRGAGRGAGRGAGRGA	ZNF169-rep2	HERV17	725	765	+	24.4857	5.37e-11	6.32e-07	gagagagagagacggaggagagagagagagagacagagagg
AGRGAGRGAGRGAGRGAGRGAGRGAGRGAGRGAGRGAGRGA	ZNF169-rep2	LTR30	203	243	-	24.4857	5.37e-11	6.32e-07	GGGAGGGGGAAGGGAGAGAGGGAGAGAAGGACACAGGGAAG
TCTCTCTCTCTCTCTCTCTCTCTCTCTCTCTCTCTCTCTCTCTCTCTCTC	ZNF212	HARLEQUIN	999	1048	-	-27.4719	5.39e-11	5.87e-07	TCTCTCTCTGACTTTCCTTTTGCCTCTGTCTCTTCCTCTCTCTCTGCCTC
VVRGRRRRGVRRRRRRRGGRRRGRGRSRRRGRGRRARRRRR	ZNF534	HERV17	703	743	+	28.4821	5.4e-11	1.28e-06	aagggaaaagagagacagaggagagagagagagacggagga
YTSCWDRYKGKWWTSYAAAGTGGTWSWACCABTTTRSAWWMCMRYYWGSA	ZNF81	L1ME4A	280	329	-	29.4462	5.41e-11	7.58e-07	TGCCAAATTGCCTTCCAGAAAGGTTGTACCAATTTATACTCCCACCAGCA
KDKKGTRTGTGTRGTGDTKGTKKKKKTGKTKKTKGTKKTKKTGKKKGTGW	ZNF487P	L1PBA_5	2858	2907	-	29.4505	5.43e-11	4.53e-06	GTGTGTGTGTGTTTGTTTTGTTGTTGTTTTTTTTTTTTTCATTGTGTTAT
GTGKGTGWGKGDGKDKRDGTGTGTGARYSBGKGNGKKKGTGTGTGWRKKK	ZNF18	PRIMA4_I	528	577	+	30.3659	5.45e-11	3.68e-06	gtgtgtgtgtgtgtgtgtgtgtgtgtgtatgtgtgtgtttcggtcctttc
MAMAAMMAMAMAMAMAAAMAAMAMMMMMMACAHMMACAMMACMMACAMMA	ZNF300	L1PBA_5	2891	2940	+	30.5176	5.46e-11	2.27e-06	aacaaacacacacacacaacaaacaaaaacaaacaaacaaacaaggtatt
RDRWATATATACCAYATWWACAHWRWVYRHWAAWWWRTDDA	ZNF211-rep2	L1MA9	499	539	-	29.4935	5.48e-11	6.37e-06	GTGTATATATACCACATTTTCTTTATCCATTCATCCGTCGA
TWWSAMYAWTTACATTWAATGTAAWTRKT	ZNF354A	L1MB3_5	2372	2400	-	30.2778	5.49e-11	2.34e-05	TTAATCCATTTACATTTAAAGTAATTACT
TCTCTCTCTCTCTCTCTCTCTCTCTCTCTCTCTCTCTCTCTCTCTCTCTC	ZNF212	HARLEQUIN	1017	1066	-	-27.5955	5.53e-11	5.98e-07	TCTCTCTTTGACTTTCTGTCTCTCTCTGACTTTCCTTTTGCCTCTGTCTC
VVRGRRRRGVRRRRRRRGGRRRGRGRSRRRGRGRRARRRRR	ZNF534	HARLEQUIN	901	941	+	28.4464	5.61e-11	1.31e-06	aggaaagagacagagaggaaaagaggcaaagagagagagga
TCYCTCYCTCYCTCYCTCYCTCYCTCYCT	ZNF169	HERVIP10FH	802	830	-	27.7424	5.72e-11	1.92e-06	TCTCTCTCTCTCTTCTCTCTTTCCTCTCT
RGGRGVRRGVRRGRGRGRRGGRRRRRRRRRGGRRGRRGGRG	ZNF202	HERV19I	279	319	-	28.9492	5.73e-11	2.57e-06	GAGAGAGAAAAGAAGAGGAGGAGGAGGAGAGGAGAGAGCGA
AGRGAGRGAGRGAGRGAGRGAGRGAGRGAGRGAGRGAGRGA	ZNF169-rep2	HERVIP10FH	914	954	+	24.3286	5.73e-11	6.68e-07	agaggaagagacagagagacaaagagggagtcaaagagaga
YTYTYYTYTYYTTYWGGRACTCCAATTATAYRTATGTTRGAYCWYYTKW	ZNF133	L1PA13_5	2127	2175	-	29.9798	5.76e-11	7.72e-06	TCCCCATCTCTTTCAGGGACGCCAATGAGTCATAGATTTGGTCTCTTTA
TGTGTGTGTGTGTGTGTGDKKKKKKKKGTGTGTGTGTGTGTGTGTGTGTG	ZNF19	MER4BI	1148	1197	+	29.7532	5.82e-11	2.79e-06	tttgtgtgtgtgagtgtgtatgtgtgtgtttatgtgtacatacatgtatt
TCYCTCYCTCYCTCYCTCYCTCYCTCYCT	ZNF169	HERVFH19I	302	330	+	27.6818	5.87e-11	1.92e-06	cttcctcccttctctctctctctctctct
GCAGYMKRTCYCYYAGCASAGCKCKMGMGCTSTGCTRRGRGAYMKRCTGC	ZNF17	L1HS	635	684	+	15.7727	5.98e-11	1.85e-05	gcagtggttctcccagcacgcagctggagatctgagaacgggcagactgc
AGRGAGRGAGRGAGRGAGRGAGRGAGRGAGRGAGRGAGRGA	ZNF169-rep2	HERVIP10FH	916	956	+	24.2	6.04e-11	6.97e-07	aggaagagacagagagacaaagagggagtcaaagagagaga
AYKSHVYDRRYTGAVCTAATAGAVDWCTGMAGWAVTCTHTW	ZNF85	HERV19I	3654	3694	+	26.6711	6.1e-11	8.54e-06	actgcatgaactgaactaacaggagactggagtgatctttt
TGASARTWCCARKTGYTSHVMAKSMTKKBSARCAMTTGGWAYTSTCAKWY	ZNF7	L1MA1	228	277	-	28.7711	6.11e-11	2.8e-06	CAAGGGTTCCCTTTTCTCCACATCCTCGCCAGCATTTGTTATTGCCTGTC
RGGRGVRRGVRRGRGRGRRGGRRRRRRRRRGGRRGRRGGRG	ZNF202	L1MA6	728	768	+	28.8814	6.12e-11	2.65e-06	agaggctggggagggtagggggagggggggatggggagagg
VVRGRRRRGVRRRRRRRGGRRRGRGRSRRRGRGRRARRRRR	ZNF534	HERV17	705	745	+	28.3571	6.16e-11	1.41e-06	gggaaaagagagacagaggagagagagagagacggaggaga
RGGGRGRGGRRGAGGGRGRGGGRGRGGRR	ZNF282-rep2	L1MA6	740	768	+	28.8136	6.25e-11	1.16e-05	gggtagggggagggggggatggggagagg
YTKDRWARTTTTCTTKTAWTATDTCTTTKWWTWTTTTTTYT	ZNF570	L1M4B	1918	1958	-	30.0488	6.28e-11	2.6e-05	TTGGGAAGTTTTTAGCCATTATTTCTTCAAATATTTTTTCT
VVRGRRRRGVRRRRRRRGGRRRGRGRSRRRGRGRRARRRRR	ZNF534	HERV19I	278	318	-	28.3393	6.28e-11	1.41e-06	AGAGAGAAAAGAAGAGGAGGAGGAGGAGAGGAGAGAGCGAA
TCYCTCYCTCYCTCYCTCYCTCYCTCYCT	ZNF169	HARLEQUIN	986	1014	-	27.5	6.35e-11	2.03e-06	CCTCTCTCTCTGCCTCCCTCTTTCTCTCT
KATTRTRAAYMRTGCYACWATAAASAYACRTGYRCAYGTRTSTTTATWGT	ZNF626	L1PB1	403	452	+	0.988764	6.37e-11	1.68e-06	gaaaagaagtcattatacgaaaaagatacttgcacacgcatgtttatagc
KATTRTRAAYMRTGCYACWATAAASAYACRTGYRCAYGTRTSTTTATWGT	ZNF626	L1PB2c	6081	6130	+	0.988764	6.37e-11	1.68e-06	gaaaagaagtcattatacgaaaaagatacttgcacacgcatgtttatagc
GTRYRTGTGYGYRTGTGYGTGTGYGYGYRYRCRYRYRYGYRYRYRCRYA	ZNF557	HERV39	3922	3970	+	28.369	6.4e-11	2.95e-06	gtgtgtgtgtgtgtgtgtgtgtgtgtgtgtgtgtgtattttaagacctc
TCCCAGSTWCWHGSGAKKCTSWKGCMWSAGMMTCSCKWGWASCTGGGABK	ZNF257	SVA_A	245	294	-	23.1939	6.52e-11	2.67e-05	TCCCAGCACCTCGGGAGGCCGAGGCTGGTGGATCACTCGCGGTTAGGAGC
RRRRRGGGAGGGGGNGSVRGRRSRGGGRG	ZNF468	MER11A	902	930	-	28.3448	6.58e-11	6.86e-05	AAAAGGGGAGGGGGTGTAAGAACAGGGAG
VVRGRRRRGVRRRRRRRGGRRRGRGRSRRRGRGRRARRRRR	ZNF534	HERV17	738	778	+	28.2857	6.64e-11	1.47e-06	ggaggagagagagagagagacagagaggagagagagacagg
AYKSHVYDRRYTGAVCTAATAGAVDWCTGMAGWAVTCTHTW	ZNF85	HERV35I	5310	5350	+	26.4605	6.65e-11	8.54e-06	attacatggactaaactaatagaagattgaaataatccttt
VVRGRRRRGVRRRRRRRGGRRRGRGRSRRRGRGRRARRRRR	ZNF534	HERV17	730	770	+	28.2679	6.77e-11	1.47e-06	agagagacggaggagagagagagagagacagagaggagaga
AGRGAGRGAGRGAGRGAGRGAGRGAGRGAGRGAGRGAGRGA	ZNF169-rep2	HERV17	704	744	+	23.9	6.83e-11	7.81e-07	agggaaaagagagacagaggagagagagagagacggaggag
TCTCTCTCTCTCTCTCTCTCTCTCTCTCTCTCTCTCTCTCTCTCTCTCTC	ZNF212	HARLEQUIN	913	962	-	-28.6067	6.89e-11	7.38e-07	TGTCTCTTCCTCTCTGTCTTTTCCTCTCTCTCTTTGCCTCTTTTCCTCTC
VVRGRRRRGVRRRRRRRGGRRRGRGRSRRRGRGRRARRRRR	ZNF534	HERVIP10FH	843	883	+	28.25	6.9e-11	1.47e-06	gagagagagagaaagagagagagagggagagagagagacaa
TWWSAMYAWTTACATTWAATGTAAWTRKT	ZNF354A	L1M4B	3412	3440	+	30	6.91e-11	2.34e-05	tatcaataataacattaaatgtgaatgga
KRCCTGSAGWGRGKAGCTMCYCWCTGCAG	ZNF273	MER52C	1088	1116	+	30.2273	6.97e-11	5.93e-06	tgcctacagagaggagctacccactcctc
DTBYYTTTTTTTTTTTTTTTTTTTTTTTTTKWKAMDRRRTYTVDCTVTK	ZNF613	L1HS	6011	6059	-	29.7564	7.07e-11	4.92e-06	ATTTATTTTTTTTTTTTTTTTTTTTTTTTTTTTTTTTTTATTATACTCT
YCWCTKCCCRGYMGSSSCKRCYGGGMAGWGRSGMSCCYCWCYKCCCGGMC	ZNF30	SVA_A	620	669	+	-32.1951	7.25e-11	5.99e-06	ctgcctggcaaccgctccatctgagaagtgaggagcccctccgcccggca
TCCYCYYCYTCCTCCTYCYCYYCCYCCYY	ZNF263	L1PA10	738	766	-	27.5	7.26e-11	9.53e-06	TGCTCTCCCTCCCCCCACCCCCACCCCCC
TWRNWANAWTTCACCMRWAAAACCMYCWGGVCCWGRWGSYTTTWYTGGTG	ZNF454	L1PREC2	5490	5539	-	30.0732	7.26e-11	1.26e-05	CTGGTAGAATTCGGCTGTGAATCCGTCTGGTCCTGGGCTTTTTTTGGTTG
AGRGAGRGAGRGAGRGAGRGAGRGAGRGAGRGAGRGAGRGA	ZNF169-rep2	PRIMA4_I	7990	8030	-	23.7429	7.28e-11	8.25e-07	AAAGGGAGAGGAAAGAAGGAAAAAGGAAAGGAAAAAAGAAA
TCTCTCTCTCTCTCTCTCTCTCTCTCTCTCTCTCTCTCTCTCTCTCTCTC	ZNF212	HARLEQUIN	1015	1064	-	-28.8989	7.34e-11	7.78e-07	TCTCTTTGACTTTCTGTCTCTCTCTGACTTTCCTTTTGCCTCTGTCTCTT
YCWCTKCCCRGYMGSSSCKRCYGGGMAGWGRSGMSCCYCWCYKCCCGGMC	ZNF30	Retroposon-1_HS	705	754	-	-32.2805	7.37e-11	5.99e-06	CTGCCCAGCCGCCGCCCTGTCTGGAAAGTGAGGAGCACCTCTGCCCGGCC
TCYCTCYCTCYCTCYCTCYCTCYCTCYCT	ZNF169	HERVIP10FH	896	924	-	27.1364	7.43e-11	2.31e-06	TCTCTTCCTCTCTCTGCCTCTCTCTCTCT
KATTRTRAAYMRTGCYACWATAAASAYACRTGYRCAYGTRTSTTTATWGT	ZNF626	L1MA4A	419	468	-	0.382022	7.45e-11	1.91e-06	TATTGTGAATAGTGCTGCAATAAACATGGGGGTGCAGGTATCCCTTTGAT
AGRGAGRGAGRGAGRGAGRGAGRGAGRGAGRGAGRGAGRGA	ZNF169-rep2	HERVIP10FH	866	906	+	23.6714	7.5e-11	8.34e-07	agggagagagagagacaaagatggagtcgaagagagagaga
AGRGAGRGAGRGAGRGAGRGAGRGAGRGAGRGAGRGAGRGA	ZNF169-rep2	HERVIP10FH	880	920	+	23.6714	7.5e-11	8.34e-07	acaaagatggagtcgaagagagagagaggcagagagaggaa
BCCCGSNGCCGCDGCYKCCSCYGCYGCYGCNGCYSSNSC	ZNF311	L1PA13_5	1272	1310	+	30.2683	7.51e-11	8.45e-05	ccgccgtgctgccgctgccactgctgctggcacgtgcga
KSTCYKWGKGKAWATRYAKGKBTRKGTKCCTGTGWGYSTCTGKKYRYRWB	ZNF555	MER4I	1116	1165	+	26.7805	7.51e-11	7.14e-06	tgtgtgtatgtgtgcgtgtgtatgtgtgcatgtgtgcgtgtttgtattta
KATTRTRAAYMRTGCYACWATAAASAYACRTGYRCAYGTRTSTTTATWGT	ZNF626	L1MA8	419	468	-	0.337079	7.54e-11	1.91e-06	TATTGTGAATAATGCTGCAATGAACATGGGAGTGCAGATATCTCTTTGAC
ARRAAGMCCAGAYRTTRGAYTTACTAGACAAAGACTTTAAAWCARCTDTY	ZNF154	L1MCC_5	1402	1451	+	21.9756	7.57e-11	2.33e-05	atatgacacagatgttggaattatcagacaaagaatttaaaataactatg
AGRGAGRGAGRGAGRGAGRGAGRGAGRGAGRGAGRGAGRGA	ZNF169-rep2	HERVFH19I	290	330	-	23.6429	7.58e-11	8.36e-07	AGAGAGAGAGAGAGAGAGAAGGGAGGAAGAGGGAGAGAGGG
TCTCTCTCTCTCTCTCTCTCTCTCTCTCTCTCTCTCTCTCTCTCTCTCTC	ZNF212	HERVIP10FH	957	1006	-	-29.1348	7.72e-11	8.12e-07	TTACTACTTCTATCTCTCTCTTTCTTTCTCTCTTTGACTTTCTGTCTCTC
TCYCTCYCTCYCTCYCTCYCTCYCTCYCT	ZNF169	HERVIP10FH	814	842	-	27.0455	7.72e-11	2.35e-06	TCTTCCTCTCTCTCTCTCTCTCTCTTCTC
GSCCTGCCYSCMKMKGTRGASTCYACMKMKGSRGGCAGGSC	ZNF765	L1PA7_5	737	777	+	20.1461	8.07e-11	2.05e-05	agccagactgcctctctagattcctcctctctgggcagggc
AGRGAGRGAGRGAGRGAGRGAGRGAGRGAGRGAGRGAGRGA	ZNF169-rep2	HERVIP10FH	898	938	+	23.4571	8.18e-11	8.93e-07	agagagagaggcagagagaggaagagacagagagacaaaga
TGASARTWCCARKTGYTSHVMAKSMTKKBSARCAMTTGGWAYTSTCAKWY	ZNF7	L1MA4A	228	277	-	28.2169	8.18e-11	3.53e-06	TAAGAGTTCCCTTTTCTCCGCATCCTCGCCAGCATCTGTTATTTTTTGTC
RGGGRGRGGRRGAGGGRGRGGGRGRGGRR	ZNF282-rep2	LTR71B	130	158	-	28.5424	8.22e-11	1.34e-05	GGGGGGGGGGAGGAAGGGGGAAGGGGGAG
TGASARTWCCARKTGYTSHVMAKSMTKKBSARCAMTTGGWAYTSTCAKWY	ZNF7	L1MA6	228	277	-	28.1928	8.29e-11	3.53e-06	TAAGAGTTCCCTTTTCTCCACATCCTCGCCAACACTTGTTATCTTTTGTC
BDGCVTTCCWGDKCCTCCMYNYCHYCNY	ZFP14	L1ME2	249	276	-	25.6308	8.29e-11	5.48e-05	GAGAGTTCCAGTTGCTCCACATCCTCGC
BDGCVTTCCWGDKCCTCCMYNYCHYCNY	ZFP14	L1ME3	249	276	-	25.6308	8.29e-11	5.48e-05	GAGAGTTCCAGTTGCTCCACATCCTCGC
CTCCTGCCTCAGCCTCCCARGTAGCTGGGAYTACAGGCGYCCGCCACCAC	ZNF496	Retroposon-1_HS	347	396	-	9.15574	8.3e-11	3.42e-05	CTGTAGTCCCAGCTACTCGGGAGGCTGAGGCAGGAGAATGGCTTGAACCC
TCCYCYYCYTCCTCCTYCYCYYCCYCCYY	ZNF263	LTR71B	132	160	+	27.375	8.36e-11	9.98e-06	cccccttcccccttcctcccccccccctt
KATTRTRAAYMRTGCYACWATAAASAYACRTGYRCAYGTRTSTTTATWGT	ZNF626	L1PB2	403	452	+	-0.0898876	8.42e-11	2.09e-06	gaaaagaagtcattatatgaaaaagacacatgcacacgcatgtttatagc
VVRGRRRRGVRRRRRRRGGRRRGRGRSRRRGRGRRARRRRR	ZNF534	HERV17	732	772	+	28.0536	8.46e-11	1.77e-06	agagacggaggagagagagagagagacagagaggagagaga
KDKKGTRTGTGTRGTGDTKGTKKKKKTGKTKKTKGTKKTKKTGKKKGTGW	ZNF487P	L1PBA_5	2879	2928	-	28.5824	8.51e-11	6.62e-06	GTTTGTTTGTTTTTGTTTGTTGTGTGTGTGTGTTTGTTTTGTTGTTGTTT
AGRGAGRGAGRGAGRGAGRGAGRGAGRGAGRGAGRGAGRGA	ZNF169-rep2	LTR48	115	155	-	23.3571	8.52e-11	9.21e-07	GGAAAGAAAGAGGGGCAGAGAGACAGGGAGGCAAGAGAAGG
DTBYYTTTTTTTTTTTTTTTTTTTTTTTTTKWKAMDRRRTYTVDCTVTK	ZNF613	L1HS	6007	6055	-	29.5128	8.58e-11	5.57e-06	ATTTTTTTTTTTTTTTTTTTTTTTTTTTTTTTTTTATTATACTCTAAGT
RGGRGVRRGVRRGRGRGRRGGRRRRRRRRRGGRRGRRGGRG	ZNF202	HERV17	761	801	+	28.4915	8.9e-11	3.72e-06	agaggagagagagacaggagagagacagaagagagagagag
DTBYYTTTTTTTTTTTTTTTTTTTTTTTTTKWKAMDRRRTYTVDCTVTK	ZNF613	L1HS	6009	6057	-	29.4615	8.93e-11	5.57e-06	TTATTTTTTTTTTTTTTTTTTTTTTTTTTTTTTTTTTATTATACTCTAA
SWMYYCYWTYRARAAGTGKSYGWWSRWSWYSWWCRSMCACTTYTYRAWRG	ZNF84	L1MC2	54	103	+	16.8269	8.96e-11	1.3e-06	caacccaattttaaaatgggcaaaagatctgaacagacacctcaccaaag
AGRGAGRGAGRGAGRGAGRGAGRGAGRGAGRGAGRGAGRGA	ZNF169-rep2	HERVIP10FH	918	958	+	23.2143	9.02e-11	9.68e-07	gaagagacagagagacaaagagggagtcaaagagagagaga
KKTKKGTGTKKKHRTKTGKGYKKKKDTBYWKKWGWKKGTGYKTRWGTGTR	ZNF223	PRIMA4_I	505	554	+	27.9775	9.21e-11	7.36e-06	gtgtgtgtgtatattttgtgtgtgtgtgtgtgtgtgtgtgtgtgtgtgtg
MAMAAMMAMAMAMAMAAAMAAMAMMMMMMACAHMMACAMMACMMACAMMA	ZNF300	HERV39	3897	3946	-	29.6941	9.21e-11	3.7e-06	CACACACACACACACACACACACACACACACACACATAAATAGCCTAAAT
RTTWCWGCTGABWWVTCWGCWGWWAYTMT	ZNF317	L1PREC1	2084	2112	+	28.264	9.67e-11	1.04e-05	ctaacagcagacctctcagcagaaactct
GRGYRMTGMMCRATTCATGAATYGKKCAKYRCYCARAWHMA	ZNF549	MER93	310	350	-	29.5132	9.83e-11	4.24e-05	GAGCAAACAGTGATTCATGAATCGGGCAGCCCCAGACCACG
RTTWCWGCTGABWWVTCWGCWGWWAYTMT	ZNF317	L1M2_5	3084	3112	+	28.24	9.91e-11	1.04e-05	ctatcagcagatttctcagcagaaacttt
TCYCTCYCTCYCTCYCTCYCTCYCTCYCT	ZNF169	HERV19I	298	326	+	26.4545	9.92e-11	2.95e-06	tcctcctcttcttttctctctctctctct
RGGRGGVGGGRGMGGGRGVRGGRGVGGGV	ZNF282	L1PA10	738	766	+	26.875	9.96e-11	3.13e-05	ggggggtgggggtggggggagggagagca
RDRWATATATACCAYATWWACAHWRWVYRHWAAWWWRTDDA	ZNF211-rep2	L1PB2c	6177	6217	-	28.8701	9.97e-11	1.06e-05	GTATATATATACCACAGTTTCTTTATCCACTCGTTGATTGA
RCARAARRRAACHSVHMNHRRRKRVVWKHNVRWDWRRWVNMHDMAARADC	ZNF783	MER4I	1260	1309	-	26.6286	9.97e-11	0.00012	GCAAAGGGAAGGAGGAACAGGGTGGAAGAAAAGTAAATGAAGAAAACAGA
DTBYYTTTTTTTTTTTTTTTTTTTTTTTTTKWKAMDRRRTYTVDCTVTK	ZNF613	MER61I	4843	4891	+	29.3205	9.99e-11	5.8e-06	ttttttgtttttttctttttgtttttttaccagtcaggcttttggcctc
TCTCTCTCTCTCTCTCTCTCTCTCTCTCTCTCTCTCTCTCTCTCTCTCTC	ZNF212	HARLEQUIN	1019	1068	-	-30.3483	1e-10	1.04e-06	TTTCTCTCTTTGACTTTCTGTCTCTCTCTGACTTTCCTTTTGCCTCTGTC
TCTCTCTCTCTCTCTCTCTCTCTCTCTCTCTCTCTCTCTCTCTCTCTCTC	ZNF212	HARLEQUIN	1013	1062	-	-30.3933	1.01e-10	1.04e-06	TCTTTGACTTTCTGTCTCTCTCTGACTTTCCTTTTGCCTCTGTCTCTTCC
TYMRKCKGTAWTKMSAGCMAYKSSSMRYKGCTSKMAWTACMRMYKRAGCT	ZNF610	CHARLIE3	284	333	+	22.5286	1.01e-10	6.29e-05	tgaggcggtgatgctagcgctggggagcggctgcaaatacagattaacat
VVRGRRRRGVRRRRRRRGGRRRGRGRSRRRGRGRRARRRRR	ZNF534	HERV19I	287	327	-	27.875	1.02e-10	2.09e-06	CAGAGAGAGAGAGAGAAAAGAAGAGGAGGAGGAGGAGAGGA
TGASARTWCCARKTGYTSHVMAKSMTKKBSARCAMTTGGWAYTSTCAKWY	ZNF7	L1MD2	231	280	+	27.7952	1.02e-10	4.2e-06	tgacaacaccaaatgctggtgaggatgtggagaaactggatcactcatac
AGRGAGRGAGRGAGRGAGRGAGRGAGRGAGRGAGRGAGRGA	ZNF169-rep2	HERV17	743	783	+	22.9	1.02e-10	1.08e-06	agagagagagagagacagagaggagagagagacaggagaga
AGRGAGRGAGRGAGRGAGRGAGRGAGRGAGRGAGRGAGRGA	ZNF169-rep2	PRIMA4_I	7984	8024	-	22.9	1.02e-10	1.08e-06	AGAGGAAAGAAGGAAAAAGGAAAGGAAAAAAGAAAGAGAGA
DTBYYTTTTTTTTTTTTTTTTTTTTTTTTTKWKAMDRRRTYTVDCTVTK	ZNF613	L1HS	6016	6064	-	29.2821	1.03e-10	5.8e-06	TTTTTATTTATTTTTTTTTTTTTTTTTTTTTTTTTTTTTTTTTTATTAT
YCWCTKCCCRGYMGSSSCKRCYGGGMAGWGRSGMSCCYCWCYKCCCGGMC	ZNF30	Retroposon-1_HS	1427	1476	-	-33.9634	1.04e-10	7.88e-06	CCTCTGAGGCCGCCCCCTGTCTGGGAAGTGAGGAGCGCCTCTGCCCGGCT
AGRGAGRGAGRGAGRGAGRGAGRGAGRGAGRGAGRGAGRGA	ZNF169-rep2	HERV17	739	779	+	22.8571	1.04e-10	1.09e-06	gaggagagagagagagagacagagaggagagagagacagga
AGRGAGRGAGRGAGRGAGRGAGRGAGRGAGRGAGRGAGRGA	ZNF169-rep2	HERV17	723	763	+	22.8286	1.05e-10	1.09e-06	gagagagagagagacggaggagagagagagagagacagaga
VVRGRRRRGVRRRRRRRGGRRRGRGRSRRRGRGRRARRRRR	ZNF534	HERV17	726	766	+	27.8393	1.06e-10	2.14e-06	agagagagagacggaggagagagagagagagacagagagga
TCYCTCYCTCYCTCYCTCYCTCYCTCYCT	ZNF169	HERVIP10FH	894	922	-	26.303	1.06e-10	3.07e-06	TCTTCCTCTCTCTGCCTCTCTCTCTCTTC
YYSBCYSAKYCTRGGSYYWTWAWRGSCCYAGRMTSRGVSRR	ZNF736	LTR1E	162	202	-	29.5556	1.06e-10	7.94e-06	CCAGTGGAGCCTGGGGTTTTTATGGGTACAGGATGGGGGGC
RRRRRGGGAGGGGGNGSVRGRRSRGGGRG	ZNF468	L1PA10	736	764	+	27.8966	1.06e-10	6.86e-05	tcggggggtgggggtggggggagggagag
VVRGRRRRGVRRRRRRRGGRRRGRGRSRRRGRGRRARRRRR	ZNF534	HERVFH19I	286	326	-	27.8214	1.08e-10	2.14e-06	AGAGAGAGAGAGAGAAGGGAGGAAGAGGGAGAGAGGGATAG
MAMAAMMAMAMAMAMAAAMAAMAMMMMMMACAHMMACAMMACMMACAMMA	ZNF300	L1PBA_5	2865	2914	+	29.4	1.11e-10	4.29e-06	aatgaaaaaaaaaaaaacaacaacaaaacaaacacacacacacaacaaac
CWCTTCCCRGMCGSSATSSCRKCYRGGAAGWGRSGMKCSTCWCTKCCCRG	ZNF611	Retroposon-1_HS	1130	1179	+	0.0172414	1.12e-10	2.15e-06	cacttcccagagtgtaagggggccgggcagaggcactcctcgcttcgcag
YYCCCYYCCYCCYYCTCYCCYYCCCTCCC	ZNF398	LTR71B	132	160	+	29.2338	1.14e-10	1.54e-05	cccccttcccccttcctcccccccccctt
TCCYCYYCYTCCTCCTYCYCYYCCYCCYY	ZNF263	LTR71B	133	161	+	27.0893	1.15e-10	1.26e-05	ccccttcccccttcctcccccccccctta
YCWCTKCCCRGYMGSSSCKRCYGGGMAGWGRSGMSCCYCWCYKCCCGGMC	ZNF30	SVA_A	485	534	-	-34.5366	1.16e-10	8.28e-06	ACATCTCAGACGATGGGCGGCAGGGCAGAGACGCTCCTCACATCCCAGAC
KDKKGTRTGTGTRGTGDTKGTKKKKKTGKTKKTKGTKKTKKTGKKKGTGW	ZNF487P	PRIMA4_I	524	573	+	27.967	1.16e-10	7.97e-06	gtgtgtgtgtgtgtgtgtgtgtgtgtgtgtgtatgtgtgtgtttcggtcc
KDKKGTRTGTGTRGTGDTKGTKKKKKTGKTKKTKGTKKTKKTGKKKGTGW	ZNF487P	HERV39	3904	3953	+	27.967	1.16e-10	7.97e-06	ctatttatgtgtgtgtgtgtgtgtgtgtgtgtgtgtgtgtgtgtgtgtgt
TWWSAMYAWTTACATTWAATGTAAWTRKT	ZNF354A	L1PA16_5	2854	2882	-	29.3472	1.17e-10	3.18e-05	TTAGACCATTTACATTCAAGGTTAATATT
AGRGAGRGAGRGAGRGAGRGAGRGAGRGAGRGAGRGAGRGA	ZNF169-rep2	HARLEQUIN	908	948	+	22.5571	1.17e-10	1.21e-06	agacagagaggaaaagaggcaaagagagagaggaaaagaca
VVRGRRRRGVRRRRRRRGGRRRGRGRSRRRGRGRRARRRRR	ZNF534	HERVFH19I	291	331	-	27.7321	1.18e-10	2.31e-06	GAGAGAGAGAGAGAGAGAGAAGGGAGGAAGAGGGAGAGAGG
YYCCCYYCCYCCYYCTCYCCYYCCCTCCC	ZNF398	L1MA6	736	764	-	29.1688	1.2e-10	1.54e-05	TCCCCATCCCCCCCTCCCCCTACCCTCCC
RGGRGVRRGVRRGRGRGRRGGRRRRRRRRRGGRRGRRGGRG	ZNF202	HERV19I	289	329	-	28.1525	1.23e-10	4.8e-06	GACAGAGAGAGAGAGAGAAAAGAAGAGGAGGAGGAGGAGAG
TCYCTCYCTCYCTCYCTCYCTCYCTCYCT	ZNF169	HERVFH19I	316	344	+	25.9242	1.24e-10	3.38e-06	tctctctctctctctctctctctcaattc
TCYCTCYCTCYCTCYCTCYCTCYCTCYCT	ZNF169	HERVFH19I	281	309	+	25.9091	1.25e-10	3.38e-06	cctctctatccctctctccctcttcctcc
TCYCTCYCTCYCTCYCTCYCTCYCTCYCT	ZNF169	HERV19I	294	322	+	25.9091	1.25e-10	3.38e-06	ctcctcctcctcttcttttctctctctct
GTGKGTGWGKGDGKDKRDGTGTGTGARYSBGKGNGKKKGTGTGTGWRKKK	ZNF18	HERV39	3898	3947	+	29.0854	1.25e-10	7.99e-06	tttaggctatttatgtgtgtgtgtgtgtgtgtgtgtgtgtgtgtgtgtgt
RGGRGVRRGVRRGRGRGRRGGRRRRRRRRRGGRRGRRGGRG	ZNF202	LTR71B	132	172	-	28.1356	1.25e-10	4.8e-06	GTGAGGGCAACTAAGGGGGGGGGGAGGAAGGGGGAAGGGGG
YYCCCYYCCYCCYYCTCYCCYYCCCTCCC	ZNF398	HERVFH19I	303	331	+	29.1169	1.26e-10	1.54e-05	ttcctcccttctctctctctctctctctc
AGRGAGRGAGRGAGRGAGRGAGRGAGRGAGRGAGRGAGRGA	ZNF169-rep2	HARLEQUIN	1044	1084	+	22.3714	1.27e-10	1.29e-06	agagacagaaagtcaaagagagaaagaaagagagaaatata
RGGRGVRRGVRRGRGRGRRGGRRRRRRRRRGGRRGRRGGRG	ZNF202	HARLEQUIN	987	1027	+	28.1186	1.27e-10	4.8e-06	gagagaaagagggaggcagagagagaggaagagacagaggc
TCYCTCYCTCYCTCYCTCYCTCYCTCYCT	ZNF169	HERV19I	296	324	+	25.8636	1.27e-10	3.38e-06	cctcctcctcttcttttctctctctctct
DTBYYTTTTTTTTTTTTTTTTTTTTTTTTTKWKAMDRRRTYTVDCTVTK	ZNF613	L1HS	6013	6061	-	29	1.28e-10	6.91e-06	TTATTTATTTTTTTTTTTTTTTTTTTTTTTTTTTTTTTTTTATTATACT
AGRGAGRGAGRGAGRGAGRGAGRGAGRGAGRGAGRGAGRGA	ZNF169-rep2	HARLEQUIN	922	962	+	22.3286	1.29e-10	1.3e-06	agaggcaaagagagagaggaaaagacagagaggaagagaca
TCTCTCTCTCTCTCTCTCTCTCTCTCTCTCTCTCTCTCTCTCTCTCTCTC	ZNF212	HERVIP10FH	959	1008	-	-31.5393	1.29e-10	1.32e-06	CTTTACTACTTCTATCTCTCTCTTTCTTTCTCTCTTTGACTTTCTGTCTC
AAWTTKCYYWGCWRRGMAAWTTTHHTTYH	ZNF562	LTR10B	450	478	+	29.8571	1.29e-10	5.8e-05	aatttgccttgctgagaaatcctttgttt
AGRGAGRGAGRGAGRGAGRGAGRGAGRGAGRGAGRGAGRGA	ZNF169-rep2	HERV17	715	755	+	22.3143	1.29e-10	1.3e-06	agacagaggagagagagagagacggaggagagagagagaga
TCTCTCTCTCTCTCTCTCTCTCTCTCTCTCTCTCTCTCTCTCTCTCTCTC	ZNF212	HERVFH19I	302	351	+	-31.573	1.3e-10	1.32e-06	cttcctcccttctctctctctctctctctctctctctcaattcctcatgc
MAMAAMMAMAMAMAMAAAMAAMAMMMMMMACAHMMACAMMACMMACAMMA	ZNF300	L1PREC1	1220	1269	+	29.1412	1.3e-10	4.87e-06	aaacaaacaaacagaaagcaacaacagcatcatcaacaacaaaaagtccc
SWMYYCYWTYRARAAGTGKSYGWWSRWSWYSWWCRSMCACTTYTYRAWRG	ZNF84	L1MC2	59	108	-	15.6731	1.3e-10	1.87e-06	ATCTTCTTTGGTGAGGTGTCTGTTCAGATCTTTTGCCCATTTTAAAATTG
YYCCCYYCCYCCYYCTCYCCYYCCCTCCC	ZNF398	HERVFH19I	307	335	+	29.0649	1.31e-10	1.54e-05	tcccttctctctctctctctctctctctc
VVRGRRRRGVRRRRRRRGGRRRGRGRSRRRGRGRRARRRRR	ZNF534	HERVIP10FH	847	887	+	27.625	1.31e-10	2.54e-06	gagagagaaagagagagagagggagagagagagacaaagat
RTATATATATACCAYATWWWH	ZNF211	L1PB1	519	539	-	25.0423	1.32e-10	0.000183	GTATATATATACCACATTTTC
TGTGTGTGTGTGTGTGTGDKKKKKKKKGTGTGTGTGTGTGTGTGTGTGTG	ZNF19	HERV39	3923	3972	+	28.3377	1.34e-10	6.16e-06	tgtgtgtgtgtgtgtgtgtgtgtgtgtgtgtgtgtattttaagacctctg
KATTRTRAAYMRTGCYACWATAAASAYACRTGYRCAYGTRTSTTTATWGT	ZNF626	L1ME3A	419	468	-	-1.92135	1.34e-10	3.2e-06	TATTACGAACAGTGCTGCTATGAACATTCTTGTACATGTCTTTTGGTGAA
KATTRTRAAYMRTGCYACWATAAASAYACRTGYRCAYGTRTSTTTATWGT	ZNF626	L1MB5	419	468	-	-1.92135	1.34e-10	3.2e-06	TATTGTGAATAGTGCTGCTATGAACATTCGTGTACAAGTTTTTGTTTGAA
MAMAAMMAMAMAMAMAAAMAAMAMMMMMMACAHMMACAMMACMMACAMMA	ZNF300	PRIMA4_I	491	540	-	29.0824	1.35e-10	4.89e-06	CACACACACACACACACACAAAATATACACACACACAAACACAGAAACAA
CYCTYTTKMCWGCCACCATGTAAGATGTGMCTTTBYYCCTC	ZNF430	THE1A	202	242	+	25.6	1.35e-10	0.000173	ttcctcttgccgccgccatgtaagaagtgcctttcgcctcc
AGRGAGRGAGRGAGRGAGRGAGRGAGRGAGRGAGRGAGRGA	ZNF169-rep2	HARLEQUIN	990	1030	+	22.2143	1.35e-10	1.34e-06	agaaagagggaggcagagagagaggaagagacagaggcaaa
BCCCGSNGCCGCDGCYKCCSCYGCYGCYGCNGCYSSNSC	ZNF311	LTR2752	985	1023	+	29.4756	1.35e-10	8.45e-05	gccagcgcctggagctgcccgccccgccgcagcagccgg
RGGRGGVGGGRGMGGGRGVRGGRGVGGGV	ZNF282	L1MA6	740	768	+	26.5893	1.37e-10	3.13e-05	gggtagggggagggggggatggggagagg
GCAGYMKRTCYCYYAGCASAGCKCKMGMGCTSTGCTRRGRGAYMKRCTGC	ZNF17	L1	636	685	-	13.3788	1.38e-10	3.42e-05	GCAGTCTGCCCGTTCTCAGATCTGAAGCTGCGTGCTGGGAGAACCACTGC
TCYCTCYCTCYCTCYCTCYCTCYCTCYCT	ZNF169	MER52D	1623	1651	-	25.6364	1.39e-10	3.63e-06	TCTCTCCTTCTCTCCTCTCTTCTCTTCTT
YCWCTKCCCRGYMGSSSCKRCYGGGMAGWGRSGMSCCYCWC	ZNF641	SVA_A	660	700	+	-15	1.41e-10	1.93e-05	ccgcccggcagccgccctgtctgagaagtgaggagcccctc
YCWCTKCCCRGYMGSSSCKRCYGGGMAGWGRSGMSCCYCWCYKCCCGGMC	ZNF30	Retroposon-1_HS	1446	1495	+	-35.7073	1.44e-10	9.7e-06	tcacttcccagacagggggcggcctcagaggcactcctcactgcccagac
YYYCYYCYYYBCYYYCYCYTYYYCYYYCY	ZNF343	HERVIP10FH	739	767	-	25.7937	1.45e-10	4.05e-05	CTGCTGTTCTCCCCTCTCCTTCCCCTTCC
RGGRGGVGGGRGMGGGRGVRGGRGVGGGV	ZNF282	L1PA16	739	767	+	26.5357	1.45e-10	3.13e-05	gaggggggagggagggaggagggcaaggg
RGGRGVRRGVRRGRGRGRRGGRRRRRRRRRGGRRGRRGGRG	ZNF202	LTR71B	126	166	-	27.9661	1.46e-10	5.23e-06	GCAACTAAGGGGGGGGGGAGGAAGGGGGAAGGGGGAGGCCG
TCYCTCYCTCYCTCYCTCYCTCYCTCYCT	ZNF169	HERVIP10FH	904	932	-	25.5152	1.47e-10	3.74e-06	TCTCTCTGTCTCTTCCTCTCTCTGCCTCT
RTTWCWGCTGABWWVTCWGCWGWWAYTMT	ZNF317	L1M4B	2151	2179	+	27.848	1.47e-10	1.43e-05	ttaacagctgacttctcatcagaaacaat
RGGRGVRRGVRRGRGRGRRGGRRRRRRRRRGGRRGRRGGRG	ZNF202	HERV17	748	788	+	27.9492	1.49e-10	5.23e-06	gagagagagacagagaggagagagagacaggagagagacag
ARSNHDYVHAKCCCCTCGTGG	ZNF552	LTR14B	177	197	+	26.6837	1.49e-10	0.000214	agggcataaaacccctcgtgg
TCTCTCTCTCTCTCTCTCTCTCTCTCTCTCTCTCTCTCTCTCTCTCTCTC	ZNF212	HARLEQUIN	1007	1056	-	-32.236	1.49e-10	1.5e-06	ACTTTCTGTCTCTCTCTGACTTTCCTTTTGCCTCTGTCTCTTCCTCTCTC
TCYCTCYCTCYCTCYCTCYCTCYCTCYCT	ZNF169	HERV19I	302	330	+	25.4545	1.5e-10	3.76e-06	cctcttcttttctctctctctctctgtct
YCWCTKCCCRGYMGSSSCKRCYGGGMAGWGRSGMSCCYCWC	ZNF641	SVA_A	798	838	+	-15.5867	1.51e-10	1.93e-05	agcccggccagccgccccgtccgggaagtgaggggcgcctc
RGGRGVRRGVRRGRGRGRRGGRRRRRRRRRGGRRGRRGGRG	ZNF202	LTR30	206	246	-	27.9322	1.51e-10	5.23e-06	TAGGGGAGGGGGAAGGGAGAGAGGGAGAGAAGGACACAGGG
KKTKKGTGTKKKHRTKTGKGYKKKKDTBYWKKWGWKKGTGYKTRWGTGTR	ZNF223	PRIMA4_I	507	556	+	26.9775	1.51e-10	1.13e-05	gtgtgtgtatattttgtgtgtgtgtgtgtgtgtgtgtgtgtgtgtgtgta
YCWCTKCCCRGYMGSSSCKRCYGGGMAGWGRSGMSCCYCWCYKCCCGGMC	ZNF30	Retroposon-1_HS	1544	1593	-	-35.9756	1.51e-10	9.7e-06	GCCTCGCCGCCCCCGCCCTTCTGGGAAGTGACGAGCGCCTCTGCCCAGCT
GSCCTGCCYSCMKMKGTRGASTCYACMKMKGSRGGCAGGSC	ZNF765	L1PA7_5	737	777	-	18.4944	1.52e-10	3.21e-05	GCCCTGCCCAGAGAGGAGGAATCTAGAGAGGCAGTCTGGCT
YYCCCYYCCYCCYYCTCYCCYYCCCTCCC	ZNF398	L1MA6	737	765	-	28.8831	1.52e-10	1.56e-05	CTCCCCATCCCCCCCTCCCCCTACCCTCC
VVRGRRRRGVRRRRRRRGGRRRGRGRSRRRGRGRRARRRRR	ZNF534	HARLEQUIN	985	1025	+	27.4821	1.52e-10	2.88e-06	aagagagaaagagggaggcagagagagaggaagagacagag
TSTCCTTCYTSMCRYSRYGKSARGAAGGA	ZNF267	THE1D	206	234	-	29.1452	1.53e-10	5.22e-05	GCACCTTCTTCACAAGGCGGCAGGAGAGA
KATTRTRAAYMRTGCYACWATAAASAYACRTGYRCAYGTRTSTTTATWGT	ZNF626	L1ME3	419	468	-	-2.46067	1.54e-10	3.6e-06	TATTATGAATAAAGCTGCTATGAACATTCTTGTACATGTCTTTTGGTGGA
CMCSSAGYCTCGCTSMYDSCTWGCASDKYRRTCTSAGAYYGMWSTGCWAG	ZNF141	L1	80	129	+	19.9394	1.55e-10	2.73e-05	ttctgcatttccaactgaggtaccaggttcatctcactggggagtgccag
YYCCCYYCCYCCYYCTCYCCYYCCCTCCC	ZNF398	HERVFH19I	311	339	+	28.8442	1.57e-10	1.56e-05	ttctctctctctctctctctctctctctc
GTGKGTGWGKGDGKDKRDGTGTGTGARYSBGKGNGKKKGTGTGTGWRKKK	ZNF18	HERV39	3902	3951	+	28.7195	1.57e-10	9.57e-06	ggctatttatgtgtgtgtgtgtgtgtgtgtgtgtgtgtgtgtgtgtgtgt
VVRGRRRRGVRRRRRRRGGRRRGRGRSRRRGRGRRARRRRR	ZNF534	HERV19I	282	322	-	27.4464	1.57e-10	2.95e-06	AGAGAGAGAGAAAAGAAGAGGAGGAGGAGGAGAGGAGAGAG
ARRAAGMCCAGAYRTTRGAYTTACTAGACAAAGACTTTAAAWCARCTDTY	ZNF154	HERVP71A_I	4651	4700	+	19.9634	1.58e-10	3.88e-05	acaggccacgggaggaagacctcccggactaagaccatttcaaagcattc
AGRGAGRGAGRGAGRGAGRGAGRGAGRGAGRGAGRGAGRGA	ZNF169-rep2	HERV17	727	767	+	21.8143	1.58e-10	1.55e-06	gagagagagacggaggagagagagagagagacagagaggag
TCYCTCYCTCYCTCYCTCYCTCYCTCYCT	ZNF169	MER54A	402	430	+	25.2727	1.62e-10	3.83e-06	cctctctctctctctctcgctccccaccc
AGRGAGRGAGRGAGRGAGRGAGRGAGRGAGRGAGRGAGRGA	ZNF169-rep2	HERVIP10FH	940	980	+	21.7429	1.62e-10	1.58e-06	ggagtcaaagagagagagagagacagaaagtcaaagagaga
RGGRGVRRGVRRGRGRGRRGGRRRRRRRRRGGRRGRRGGRG	ZNF202	HERVFH19I	287	327	-	27.8475	1.63e-10	5.5e-06	GAGAGAGAGAGAGAGAAGGGAGGAAGAGGGAGAGAGGGATA
KRCCTGSAGWGRGKAGCTMCYCWCTGCAG	ZNF273	MER52C	891	919	-	28.7879	1.64e-10	1.24e-05	TCAGCAGAGAGGGTAGCTCCTCTCTGCAG
KRCCTGSAGWGRGKAGCTMCYCWCTGCAG	ZNF273	MER52C	961	989	-	28.7879	1.64e-10	1.24e-05	TCAGCAGAGAGGGTAGCTCCTCTCTGCAG
DTBYYTTTTTTTTTTTTTTTTTTTTTTTTTKWKAMDRRRTYTVDCTVTK	ZNF613	L1HS	6001	6049	-	28.6795	1.65e-10	8.47e-06	TTTTTTTTTTTTTTTTTTTTTTTTTTTTTATTATACTCTAAGTTTTAGG
TCYCTCYCTCYCTCYCTCYCTCYCTCYCT	ZNF169	HERVIP10FH	812	840	-	25.2121	1.66e-10	3.83e-06	TTCCTCTCTCTCTCTCTCTCTCTTCTCTC
TCYCTCYCTCYCTCYCTCYCTCYCTCYCT	ZNF169	HARLEQUIN	928	956	-	25.2121	1.66e-10	3.83e-06	TTCCTCTCTGTCTTTTCCTCTCTCTCTTT
TCYCTCYCTCYCTCYCTCYCTCYCTCYCT	ZNF169	HERVFH19I	318	346	+	25.2121	1.66e-10	3.83e-06	tctctctctctctctctctctcaattcct
DYAAACACAMACASMAACACAMASMCAVA	ZNF540	MER4BI	1148	1176	-	27.4835	1.66e-10	7.35e-06	ACACACACATACACACTCACACACACAAA
KKTKKGTGTKKKHRTKTGKGYKKKKDTBYWKKWGWKKGTGYKTRWGTGTR	ZNF223	PRIMA4_I	521	570	+	26.764	1.68e-10	1.18e-05	tgtgtgtgtgtgtgtgtgtgtgtgtgtgtgtgtgtatgtgtgtgtttcgg
TCYCTCYCTCYCTCYCTCYCTCYCTCYCT	ZNF169	LTR30	213	241	+	25.1818	1.68e-10	3.83e-06	tccttctctccctctctcccttccccctc
RGGRGVRRGVRRGRGRGRRGGRRRRRRRRRGGRRGRRGGRG	ZNF202	L1MA4	729	769	+	27.7966	1.71e-10	5.61e-06	gaggctgggaagggtagggggagggggggaatgaagagagg
GCAGYMKRTCYCYYAGCASAGCKCKMGMGCTSTGCTRRGRGAYMKRCTGC	ZNF17	L1	636	685	+	12.7424	1.72e-10	3.55e-05	gcagtggttctcccagcacgcagcttcagatctgagaacgggcagactgc
GGGCRYKGTGGYRKGCGCCTGTARTCCCAGCWACTYGGGAGGYTGAGGCA	ZNF205	SVA_A	269	318	-	-9.23571	1.72e-10	7.05e-05	GAGTGAACGAGACTCCGTCTGCAATCCCAGCACCTCGGGAGGCCGAGGCT
VVRGRRRRGVRRRRRRRGGRRRGRGRSRRRGRGRRARRRRR	ZNF534	HERVIP10FH	867	907	+	27.3571	1.72e-10	3.17e-06	gggagagagagagacaaagatggagtcgaagagagagagag
YTYTYYTYTYYTTYWGGRACTCCAATTATAYRTATGTTRGAYCWYYTKW	ZNF133	L1PREC1	1797	1845	-	28.1818	1.72e-10	2.08e-05	TCCCCGTCTCCTTCAGGTACTCCAATCAATCGTAGGTTCGGTCTTTTTA
AGRGAGRGAGRGAGRGAGRGAGRGAGRGAGRGAGRGAGRGA	ZNF169-rep2	HERVIP10FH	860	900	+	21.5286	1.77e-10	1.71e-06	agagagagggagagagagagacaaagatggagtcgaagaga
AGRGAGRGAGRGAGRGAGRGAGRGAGRGAGRGAGRGAGRGA	ZNF169-rep2	HARLEQUIN	998	1038	+	21.5	1.79e-10	1.72e-06	ggaggcagagagagaggaagagacagaggcaaaaggaaagt
YCWCTKCCCRGYMGSSSCKRCYGGGMAGWGRSGMSCCYCWCYKCCCGGMC	ZNF30	Retroposon-1_HS	1070	1119	-	-36.8659	1.79e-10	1.09e-05	CTGCCTGGCCACCGCCCTGTCTGGGAAGTGAGGAGCGCCTCTGCCCAGCT
YYYCYYCYYYBCYYYCYCYTYYYCYYYCY	ZNF343	HERV19I	285	313	+	25.6349	1.79e-10	4.05e-05	tctcctctcctcctcctcctcttcttttc
TWWSAMYAWTTACATTWAATGTAAWTRKT	ZNF354A	L1HS	2014	2042	-	28.8056	1.79e-10	4.06e-05	TTAGTCCATTTATATTTAAAGTTAATATT
GRGYRMTGMMCRATTCATGAATYGKKCAKYRCYCARAWHMA	ZNF549	MER57A1	345	385	-	28.5132	1.8e-10	5.82e-05	GAGCAATGAACGATTCGCGAATCGGGCAGCCCCCAGAATCA
VVRGRRRRGVRRRRRRRGGRRRGRGRSRRRGRGRRARRRRR	ZNF534	HARLEQUIN	913	953	+	27.3036	1.82e-10	3.3e-06	gagaggaaaagaggcaaagagagagaggaaaagacagagag
MAMAAMMAMAMAMAMAAAMAAMAMMMMMMACAHMMACAMMACMMACAMMA	ZNF300	L1PBA_5	2889	2938	+	28.5882	1.82e-10	6.41e-06	aaaacaaacacacacacacaacaaacaaaaacaaacaaacaaacaaggta
KDKKGTRTGTGTRGTGDTKGTKKKKKTGKTKKTKGTKKTKKTGKKKGTGW	ZNF487P	PRIMA4_I	522	571	+	27.0549	1.82e-10	1.18e-05	gtgtgtgtgtgtgtgtgtgtgtgtgtgtgtgtgtatgtgtgtgtttcggt
CWCTTCCCRGMCGSSATSSCRKCYRGGAAGWGRSGMKCSTCWCTKCCCRG	ZNF611	Retroposon-1_HS	1546	1595	-	-2.05172	1.85e-10	3.5e-06	AGGCCTCGCCGCCCCCGCCCTTCTGGGAAGTGACGAGCGCCTCTGCCCAG
AGRGAGRGAGRGAGRGAGRGAGRGAGRGAGRGAGRGAGRGA	ZNF169-rep2	HERV17	717	757	+	21.4	1.86e-10	1.77e-06	acagaggagagagagagagacggaggagagagagagagaga
RGGGRGRGGRRGAGGGRGRGGGRGRGGRR	ZNF282-rep2	L1PA14	746	774	+	27.7119	1.86e-10	2.7e-05	gagggtgggaggagggagaggagcagaaa
YYYCYYCYYYBCYYYCYCYTYYYCYYYCY	ZNF343	HERV19I	288	316	+	25.6032	1.87e-10	4.05e-05	cctctcctcctcctcctcttcttttctct
YTKDRWARTTTTCTTKTAWTATDTCTTTKWWTWTTTTTTYT	ZNF570	L1HS	6022	6062	-	28.6951	1.87e-10	5.81e-05	TTTATTTATTTTTTTTTTTTTTTTTTTTTTTTTTTTTTTTT
TGASARTWCCARKTGYTSHVMAKSMTKKBSARCAMTTGGWAYTSTCAKWY	ZNF7	L1MB1	231	280	+	26.6024	1.88e-10	7.49e-06	aaaaaataataagtgttggcgaggatgtggagaaattggaacccttgtac
MAMAAMMAMAMAMAMAAAMAAMAMMMMMMACAHMMACAMMACMMACAMMA	ZNF300	L1PBA_5	2855	2904	+	28.5294	1.88e-10	6.45e-06	acaataacacaatgaaaaaaaaaaaaacaacaacaaaacaaacacacaca
RBDKRRGMWSSGCYCAGCTGRGCSSWKCY	ZNF331	MLT1H1	429	457	-	27.6327	1.89e-10	4.33e-05	ATTCGGGCAGGGCTCAGCTGGGTGATTCT
YYSBCYSAKYCTRGGSYYWTWAWRGSCCYAGRMTSRGVSRR	ZNF736	LTR1E	162	202	+	28.6364	1.91e-10	1.35e-05	gccccccatcctgtacccataaaaaccccaggctccactgg
RGGRGGVGGGRGMGGGRGVRGGRGVGGGV	ZNF282	LTR71B	129	157	-	26.2857	1.91e-10	3.53e-05	GGGGGGGGGAGGAAGGGGGAAGGGGGAGG
TCTCTCTCTCTCTCTCTCTCTCTCTCTCTCTCTCTCTCTCTCTCTCTCTC	ZNF212	HARLEQUIN	905	954	-	-33.4157	1.91e-10	1.91e-06	CCTCTCTGTCTTTTCCTCTCTCTCTTTGCCTCTTTTCCTCTCTGTCTCTT
AGRGAGRGAGRGAGRGAGRGAGRGAGRGAGRGAGRGAGRGA	ZNF169-rep2	HERVIP10FH	954	994	+	21.3143	1.92e-10	1.82e-06	agagagagacagaaagtcaaagagagaaagaaagagagaga
RATGRTARWKKGKATWTCWSYRSSRWYSSYRSWGAWATMCMMWYTAYCAT	ZNF382	L1M4B	4619	4668	-	19.4	1.94e-10	1.98e-05	TATAATCCTTTTTATTTCTGTAAGGTTAGTAGTAATGTTCCCTCTTTCAT
RRRRRGGGAGGGGGNGSVRGRRSRGGGRG	ZNF468	LTR71B	128	156	-	27.3103	1.95e-10	6.99e-05	GGGGGGGGAGGAAGGGGGAAGGGGGAGGC
TCCYCYYCYTCCTCCTYCYCYYCCYCCYY	ZNF263	L1PA8	739	767	-	26.6071	1.95e-10	1.94e-05	TGCTCTCCCTCCCCTTGCCCCCCACCCCC
AAGGARRGARGGAAGGAAGGARGGAAGGR	ZNF132	MER4CL34	581	609	-	28.6447	1.97e-10	0.000127	GGGGAAAGAGGAAAGAAAAGAAGGATGGG
GTRYRTGTGYGYRTGTGYGTGTGYGYGYRYRCRYRYRYGYRYRYRCRYA	ZNF557	HERV39	3924	3972	+	25.9762	1.97e-10	8.65e-06	gtgtgtgtgtgtgtgtgtgtgtgtgtgtgtgtgtattttaagacctctg
VVRGRRRRGVRRRRRRRGGRRRGRGRSRRRGRGRRARRRRR	ZNF534	HERV17	728	768	+	27.2143	1.99e-10	3.55e-06	agagagagacggaggagagagagagagagacagagaggaga
YYCCCYYCCYCCYYCTCYCCYYCCCTCCC	ZNF398	HERVIP10FH	823	851	-	28.5455	1.99e-10	1.7e-05	CTCTCTCTCTCTTCCTCTCTCTCTCTCTC
AAWTTKCYYWGCWRRGMAAWTTTHHTTYH	ZNF562	LTR10B2	431	459	+	29.1857	1.99e-10	6.7e-05	aatttgccttgctgagaaatcctttgtct
NTTBNSYRGKTMCCKMRTTCTTSTYSGRYRYCSRASAAGAAYKMGGKAM	ZNF680	LTR1B	461	509	-	26.1207	2e-10	1.11e-05	GCTTTCTGTATCCCAAGCTCTTGTCTAGCATCCCAGAAGAATCGGGTCA
GTRYRTGTGYGYRTGTGYGTGTGYGYGYRYRCRYRYRYGYRYRYRCRYA	ZNF557	PRIMA4_I	526	574	+	25.9286	2.01e-10	8.65e-06	gtgtgtgtgtgtgtgtgtgtgtgtgtgtgtatgtgtgtgtttcggtcct
TGASARTWCCARKTGYTSHVMAKSMTKKBSARCAMTTGGWAYTSTCAKWY	ZNF7	L1MA9	228	277	-	26.4578	2.02e-10	7.57e-06	CAAGGGTTCCCTTTTCTCCACATCCTCGCCAACACTTGTTATCTTCTGTC
TGASARTWCCARKTGYTSHVMAKSMTKKBSARCAMTTGGWAYTSTCAKWY	ZNF7	L1MA7	228	277	-	26.4578	2.02e-10	7.57e-06	CAAGGGTTCCCTTTTCTCCACATCCTCGCCAACACTTGTTATCTTCTGTC
TTTGYCTTCCAGCTGTRCCTGCTTATTAGGCCCTAGAAACTGCATGCTTT	ZNF708	HUERS-P3B	3934	3983	+	-4.65169	2.03e-10	6.28e-05	ctttgccttcagctgtgcttgcttattttgccctagaaatgcatgccttc
AGRGAGRGAGRGAGRGAGRGAGRGAGRGAGRGAGRGAGRGA	ZNF169-rep2	HERV17	772	812	+	21.1571	2.04e-10	1.92e-06	agacaggagagagacagaagagagagagagacagagaggag
MAMAAMMAMAMAMAMAAAMAAMAMMMMMMACAHMMACAMMACMMACAMMA	ZNF300	L1PBA_5	2893	2942	+	28.3882	2.05e-10	6.82e-06	caaacacacacacacaacaaacaaaaacaaacaaacaaacaaggtattca
TCCYCYYCYTCCTCCTYCYCYYCCYCCYY	ZNF263	HERV19I	280	308	+	26.5536	2.07e-10	1.94e-05	cgctctctcctctcctcctcctcctcttc
DYAAACACAMACASMAACACAMASMCAVA	ZNF540	MER4BI	1154	1182	-	27.2637	2.08e-10	8.9e-06	ACATAAACACACACATACACACTCACACA
YTYTYYTYTYYTTYWGGRACTCCAATTATAYRTATGTTRGAYCWYYTKW	ZNF133	L1PREC2	3471	3519	-	27.8687	2.08e-10	2.28e-05	TCCCCGTCCCTTTCAGGGATGCCAGTGATTCGTAGATTTGGCCTCTTTA
YCWCTKCCCRGYMGSSSCKRCYGGGMAGWGRSGMSCCYCWCYKCCCGGMC	ZNF30	Retroposon-1_HS	985	1034	-	-37.6341	2.08e-10	1.18e-05	CTGCCCGGCCTCCACCCCGTCTGGGAAGTGACGAGCGCCTCTGCCCGGCC
TTATAMAYAAHRMTGYWCWGWRCAKCDTTGTKYATAA	ZNF74	L1ME4A	430	466	+	28.764	2.1e-10	9.21e-05	ttacgtacaaagatgttcaccgcagtattatttataa
AGGCTGSAGTGMRSTGKSAYNRTSMCASYKCACTSCAGCCT	ZNF786	SVA_A	75	115	+	23.6818	2.1e-10	5.41e-05	aagctggacggtactgctgccatctcggctcactgcaacct
AGRGAGRGAGRGAGRGAGRGAGRGAGRGAGRGAGRGAGRGA	ZNF169-rep2	HERVFH19I	285	325	-	21.0714	2.11e-10	1.96e-06	GAGAGAGAGAGAGAAGGGAGGAAGAGGGAGAGAGGGATAGA
VVRGRRRRGVRRRRRRRGGRRRGRGRSRRRGRGRRARRRRR	ZNF534	HERV17	775	815	+	27.1429	2.13e-10	3.76e-06	caggagagagacagaagagagagagagacagagaggagaga
TCTCTCTCTCTCTCTCTCTCTCTCTCTCTCTCTCTCTCTCTCTCTCTCTC	ZNF212	HARLEQUIN	1039	1088	-	-33.9438	2.14e-10	2.12e-06	CTTGTATATTTCTCTCTTTCTTTCTCTCTTTGACTTTCTGTCTCTCTCTG
YCWCTKCCCRGYMGSSSCKRCYGGGMAGWGRSGMSCCYCWCYKCCCGGMC	ZNF30	Retroposon-1_HS	825	874	-	-37.7805	2.14e-10	1.18e-05	CTGCCTCGCCGCCGTCCTGTCTGCGAAGTGAGGAGTGCCTCTGCCCGGCC
TCYCTCYCTCYCTCYCTCYCTCYCTCYCT	ZNF169	HERVIP10FH	806	834	-	24.5606	2.16e-10	4.85e-06	TCTCTCTCTCTCTCTCTTCTCTCTTTCCT
RRRRRGGGAGGGGGNGSVRGRRSRGGGRG	ZNF468	HUERS-P2	449	477	-	27.2069	2.16e-10	6.99e-05	GGGAGGGGAGGGGGTAAGGAGGGGAGGTG
RGGRGVRRGVRRGRGRGRRGGRRRRRRRRRGGRRGRRGGRG	ZNF202	HARLEQUIN	899	939	+	27.5424	2.17e-10	6.91e-06	agaggaaagagacagagaggaaaagaggcaaagagagagag
YYCCCYYCCYCCYYCTCYCCYYCCCTCCC	ZNF398	L1PA16	739	767	-	28.4286	2.19e-10	1.7e-05	CCCTTGCCCTCCTCCCTCCCTCCCCCCTC
RGGGRGRGGRRGAGGGRGRGGGRGRGGRR	ZNF282-rep2	LTR30	213	241	-	27.5424	2.19e-10	2.85e-05	GAGGGGGAAGGGAGAGAGGGAGAGAAGGA
TWWSAMYAWTTACATTWAATGTAAWTRKT	ZNF354A	L1MB3_5	2368	2396	+	28.5278	2.22e-10	4.31e-05	tatcagtaattactttaaatgtaaatgga
YYCCCYYCCYCCYYCTCYCCYYCCCTCCC	ZNF398	L1MA4	731	759	-	28.4026	2.23e-10	1.7e-05	TTCCCCCCCTCCCCCTACCCTTCCCAGCC
KATTRTRAAYMRTGCYACWATAAASAYACRTGYRCAYGTRTSTTTATWGT	ZNF626	L1MA3	419	468	-	-3.95506	2.23e-10	5.13e-06	TATTGTGAACAGTGCTGCAATAAACATGGGAGTGCAGATATCTCTTCGAT
TGTGTGTGTGTGTGTGTGDKKKKKKKKGTGTGTGTGTGTGTGTGTGTGTG	ZNF19	MER112	149	198	+	27.4156	2.27e-10	1.01e-05	tgtttcgtgaaacttttgtttcagtttgtgtgtgtgtgtgtgtgtgtgtg
CTCCTGCCTCAGCCTCCCARGTAGCTGGGAYTACAGGCGYCCGCCACCAC	ZNF496	SVA_A	265	314	+	5.85246	2.28e-10	7.04e-05	caccagcctcggcctcccgaggtgctgggattgcagacggagtctcgttc
TCYCTCYCTCYCTCYCTCYCTCYCTCYCT	ZNF169	HERVIP10FH	810	838	-	24.4242	2.28e-10	5.03e-06	CCTCTCTCTCTCTCTCTCTCTTCTCTCTT
GTGKGTGWGKGDGKDKRDGTGTGTGARYSBGKGNGKKKGTGTGTGWRKKK	ZNF18	HERV39	3926	3975	+	28.1098	2.3e-10	1.33e-05	gtgtgtgtgtgtgtgtgtgtgtgtgtgtgtgtattttaagacctctgttc
RGGRGVRRGVRRGRGRGRRGGRRRRRRRRRGGRRGRRGGRG	ZNF202	HERV17	738	778	+	27.4746	2.31e-10	7.17e-06	ggaggagagagagagagagacagagaggagagagagacagg
YYCCCYYCCYCCYYCTCYCCYYCCCTCCC	ZNF398	LTR71B	133	161	+	28.3506	2.32e-10	1.7e-05	ccccttcccccttcctcccccccccctta
TYTGCTAAGTCCAACATCTGGGCCCTCTCAMRGRCAGTTTCTDTTGYYT	ZNF782	L1MCC_5	1381	1429	-	15.6633	2.35e-10	7.7e-05	TCTGATAATTCCAACATCTGTGTCATATCTGAGTCTGGTTCTGTTGATT
RARYTTYYYRRATYTGWDGAWWSAYRTCWWTCAWCARATYYRRRAARTTY	ZNF558	L1M2C_5	2588	2637	-	28.1172	2.36e-10	4.77e-05	GAGCTTCCTGGATCTAGATGTCCATCTCTCTCCCAAGACTTGGGAAGTTT
VVRGRRRRGVRRRRRRRGGRRRGRGRSRRRGRGRRARRRRR	ZNF534	HERVFH19I	301	341	-	27.0357	2.37e-10	4.12e-06	TTGAGAGAGAGAGAGAGAGAGAGAGAGAGAAGGGAGGAAGA
TCYCTCYCTCYCTCYCTCYCTCYCTCYCT	ZNF169	HERV17	809	837	-	24.303	2.4e-10	5.19e-06	TCTTTCTCTCTTTGACTCTCTCTCTCTCC
RGGRGVRRGVRRGRGRGRRGGRRRRRRRRRGGRRGRRGGRG	ZNF202	SVA_A	4	44	-	27.4068	2.45e-10	7.44e-06	GAGAGGGAGAGGGAGACCATGGGGAGAGGGTGAGGGAGAGG
TCCYCYYCYTCCTCCTYCYCYYCCYCCYY	ZNF263	LTR30	213	241	+	26.3929	2.45e-10	2.05e-05	tccttctctccctctctcccttccccctc
RGGAGGWGAGRRDRRRRRRRRRRRRRRRR	ZKSCAN5	HAL1B	819	847	+	25.0847	2.46e-10	0.000324	gggaggtgggagaggagaggtggaaggaa
YTKDRWARTTTTCTTKTAWTATDTCTTTKWWTWTTTTTTYT	ZNF570	L1M2_5	2165	2205	-	28.3415	2.47e-10	6.12e-05	TTGGGAAGTTTTCAGCTATTATTTCGTTAAATAGGTTTTCT
TCYCTCYCTCYCTCYCTCYCTCYCTCYCT	ZNF169	HERV4_I	58	86	+	24.2273	2.47e-10	5.26e-06	ttcctctttctctctctcttttcctttcc
TYTGCTAAGTCCAACATCTGGGCCCTCTCAMRGRCAGTTTCTDTTGYYT	ZNF782	L1MB3_5	864	912	-	15.4898	2.49e-10	7.7e-05	TCTAGTAGATCTGCCATCAGGTCTTTTTCAGGGACAGTTTCTGTTGGTT
VVRGRRRRGVRRRRRRRGGRRRGRGRSRRRGRGRRARRRRR	ZNF534	HERVFH19I	309	349	-	26.9821	2.5e-10	4.29e-06	ATGAGGAATTGAGAGAGAGAGAGAGAGAGAGAGAGAGAAGG
TCCYCYYCYTCCTCCTYCYCYYCCYCCYY	ZNF263	L1PA15	739	767	-	26.375	2.5e-10	2.05e-05	TCCTCACCCTCCTCCCACCCTCCACCCTC
AGRGAGRGAGRGAGRGAGRGAGRGAGRGAGRGAGRGAGRGA	ZNF169-rep2	LTR28B	253	293	+	20.6286	2.51e-10	2.32e-06	gtagagagagagaggcagctagacagagagagagagagatg
AGRGAGRGAGRGAGRGAGRGAGRGAGRGAGRGAGRGAGRGA	ZNF169-rep2	HERV17	762	802	+	20.6	2.53e-10	2.32e-06	gaggagagagagacaggagagagacagaagagagagagaga
YYCCCYYCCYCCYYCTCYCCYYCCCTCCC	ZNF398	LTR71B	131	159	+	28.2338	2.55e-10	1.7e-05	tcccccttcccccttcctcccccccccct
YYYCYYCYYYBCYYYCYCYTYYYCYYYCY	ZNF343	LTR71B	132	160	+	25.3651	2.57e-10	4.76e-05	cccccttcccccttcctcccccccccctt
WGRGAGYTAAATYWTTTKAGDAAR	ZNF620	MER45R	983	1006	+	27.0102	2.57e-10	0.000358	gaagagttaaatctttttagaaaa
GRGYRMTGMMCRATTCATGAATYGKKCAKYRCYCARAWHMA	ZNF549	MER57A1	352	392	+	27.9079	2.57e-10	6.65e-05	gggggctgcccgattcgcgaatcgttcattgctcaattaaa
YYCCCYYCCYCCYYCTCYCCYYCCCTCCC	ZNF398	L1PB1	735	763	-	28.2208	2.58e-10	1.7e-05	TCCCTCACCCCCCTCCCACCCTTTCCCCC
TGTGTGTGTGTGTGTGTGDKKKKKKKKGTGTGTGTGTGTGTGTGTGTGTG	ZNF19	PRIMA4_I	511	560	+	27.1688	2.61e-10	1.11e-05	gtgtatattttgtgtgtgtgtgtgtgtgtgtgtgtgtgtgtgtgtatgtg
RGGGRGRGGRRGAGGGRGRGGGRGRGGRR	ZNF282-rep2	HERVIP10FH	846	874	+	27.3559	2.61e-10	3.1e-05	agagagagaaagagagagagagggagaga
KSTCYKWGKGKAWATRYAKGKBTRKGTKCCTGTGWGYSTCTGKKYRYRWB	ZNF555	HERV39	3915	3964	+	24.0122	2.63e-10	2.32e-05	tgtgtgtgtgtgtgtgtgtgtgtgtgtgtgtgtgtgtgtgtgtattttaa
YYCCCYYCCYCCYYCTCYCCYYCCCTCCC	ZNF398	HERVFH19I	305	333	+	28.1948	2.63e-10	1.7e-05	cctcccttctctctctctctctctctctc
TCCYCYYCYTCCTCCTYCYCYYCCYCCYY	ZNF263	TIGGER2	2301	2329	+	26.3214	2.65e-10	2.05e-05	gcctctcctgcctccccttccacctcctc
GTRYRTGTGYGYRTGTGYGTGTGYGYGYRYRCRYRYRYGYRYRYRCRYA	ZNF557	HERV38I	1357	1405	+	25.2976	2.68e-10	1.11e-05	gtgcatgtatgtatacatgtttagatatgcttatgtgtatgtacatgta
VVRGRRRRGVRRRRRRRGGRRRGRGRSRRRGRGRRARRRRR	ZNF534	HERV19I	297	337	-	26.9107	2.68e-10	4.54e-06	ACGAGGAAGACAGAGAGAGAGAGAGAAAAGAAGAGGAGGAG
AGRGAGRGAGRGAGRGAGRGAGRGAGRGAGRGAGRGAGRGA	ZNF169-rep2	HERVFH19I	288	328	-	20.4286	2.71e-10	2.46e-06	AGAGAGAGAGAGAGAGAAGGGAGGAAGAGGGAGAGAGGGAT
KKTKKGTGTKKKHRTKTGKGYKKKKDTBYWKKWGWKKGTGYKTRWGTGTR	ZNF223	HERV39	3903	3952	+	25.7528	2.74e-10	1.82e-05	gctatttatgtgtgtgtgtgtgtgtgtgtgtgtgtgtgtgtgtgtgtgtg
KATTRTRAAYMRTGCYACWATAAASAYACRTGYRCAYGTRTSTTTATWGT	ZNF626	L1MA6	419	468	-	-4.77528	2.74e-10	6.06e-06	TATTGTGAATAGTGCTGCAATAAACATGGGAGTGCAGATATCTCTTCGAC
KATTRTRAAYMRTGCYACWATAAASAYACRTGYRCAYGTRTSTTTATWGT	ZNF626	L1MA5	419	468	-	-4.77528	2.74e-10	6.06e-06	TATTGTGAATAGTGCTGCAATAAACATGGGAGTGCAGATATCTCTTCGAC
VVRGRRRRGVRRRRRRRGGRRRGRGRSRRRGRGRRARRRRR	ZNF534	HARLEQUIN	995	1035	+	26.8571	2.83e-10	4.72e-06	gagggaggcagagagagaggaagagacagaggcaaaaggaa
YYCCCYYCCYCCYYCTCYCCYYCCCTCCC	ZNF398	MSTB	199	227	+	28.0779	2.88e-10	1.76e-05	cctcccccctctctctcttgctcccgctc
TCCYCYYCYTCCTCCTYCYCYYCCYCCYY	ZNF263	L1PB2c	6413	6441	-	26.2321	2.91e-10	2.12e-05	CCCTCGCCCCCCTCCCACCCTTCCCCCCA
KSTCYKWGKGKAWATRYAKGKBTRKGTKCCTGTGWGYSTCTGKKYRYRWB	ZNF555	MER4BI	1144	1193	+	23.7683	2.92e-10	2.41e-05	gatctttgtgtgtgtgagtgtgtatgtgtgtgtttatgtgtacatacatg
TCYCTCYCTCYCTCYCTCYCTCYCTCYCT	ZNF169	HARLEQUIN	930	958	-	23.803	2.92e-10	6.12e-06	TCTTCCTCTCTGTCTTTTCCTCTCTCTCT
BDGCVTTCCWGDKCCTCCMYNYCHYCNY	ZFP14	L1MC2	249	276	-	24.7846	2.93e-10	9.7e-05	GAGAGTTCCTGTTGCTCCACATCCTCGC
BDGCVTTCCWGDKCCTCCMYNYCHYCNY	ZFP14	L1MC1	249	276	-	24.7846	2.93e-10	9.7e-05	GAGAGTTCCTGTTGCTCCACATCCTCGC
AGRGAGRGAGRGAGRGAGRGAGRGAGRGAGRGAGRGAGRGA	ZNF169-rep2	HERVFH19I	289	329	-	20.1714	2.99e-10	2.7e-06	GAGAGAGAGAGAGAGAGAAGGGAGGAAGAGGGAGAGAGGGA
RGGRGVRRGVRRGRGRGRRGGRRRRRRRRRGGRRGRRGGRG	ZNF202	LTR28B	406	446	-	27.1864	3e-10	8.87e-06	CTCAGCGGAGAGGGGAGCTGGAGAGGGGACGGGAAGGGCAG
YYCCCYYCCYCCYYCTCYCCYYCCCTCCC	ZNF398	HERVFH19I	282	310	+	28.026	3e-10	1.76e-05	ctctctatccctctctccctcttcctccc
KATTRTRAAYMRTGCYACWATAAASAYACRTGYRCAYGTRTSTTTATWGT	ZNF626	L1PB4	403	452	+	-5.16854	3.01e-10	6.56e-06	gaaaagaaatcattatatcaaaaagatacctgcactcgtatgtttatcgc
TWWSAMYAWTTACATTWAATGTAAWTRKT	ZNF354A	L1PREC1	2446	2474	-	28.125	3.02e-10	5.13e-05	TTAGCCCATTTACATTTAAGGTTAGTATT
AAGGARRGARGGAAGGAAGGARGGAAGGR	ZNF132	PRIMA4_I	7987	8015	-	27.9342	3.03e-10	0.00013	AAGGAAAAAGGAAAGGAAAAAAGAAAGAG
TCTCTCTCTCTCTCTCTCTCTCTCTCTCTCTCTCTCTCTCTCTCTCTCTC	ZNF212	HERVIP10FH	797	846	-	-35.7528	3.1e-10	3.05e-06	TCTCTCTTCCTCTCTCTCTCTCTCTCTCTTCTCTCTTTCCTCTCTGCTGG
TGGCTCAYRCCTGTAATCCCAGCWMYTTGGGAGGCTGAGGYRGGAGGATC	ZNF222	SVA_A	385	434	-	9.09756	3.11e-10	9.63e-05	CGGGCAGAGGCTGCAATCTCGGCACTTTGGGAGGCCAAGGCAGGCTGCTG
RGGGRGRGGRRGAGGGRGRGGGRGRGGRR	ZNF282-rep2	HERVIP10FH	824	852	+	27.1695	3.12e-10	3.18e-05	agagagagagagaggaagagagagagaga
AGRGAGRGAGRGAGRGAGRGAGRGAGRGAGRGAGRGAGRGA	ZNF169-rep2	LTR46	408	448	-	20.0571	3.12e-10	2.8e-06	AGGGAAGGTGAGGGTTAAAGAAAGACACAGAGAGAGAGAGA
YCWCTKCCCRGYMGSSSCKRCYGGGMAGWGRSGMSCCYCWCYKCCCGGMC	ZNF30	Retroposon-1_HS	626	675	-	-39.7317	3.13e-10	1.59e-05	CTGCCCAGCCCCTGCACCGTCTGGGAAGTGAGGAGCGCCTCTGCCCGGCC
YCWCTKCCCRGYMGSSSCKRCYGGGMAGWGRSGMSCCYCWCYKCCCGGMC	ZNF30	Retroposon-1_HS	1617	1666	-	-39.7317	3.13e-10	1.59e-05	CTGCCCGGCTGCTCCACCGTCTGGGAAGTGAGGAGCGCCTCTGCCCGGCC
TCYCTCYCTCYCTCYCTCYCTCYCTCYCT	ZNF169	HERVIP10FH	914	942	-	23.6212	3.14e-10	6.47e-06	TCCCTCTTTGTCTCTCTGTCTCTTCCTCT
RTTWCWGCTGABWWVTCWGCWGWWAYTMT	ZNF317	L1PREC2	3755	3783	-	27.064	3.16e-10	2.84e-05	GTTTCTGCTGAGAGGTCCGCTGTTAGCCT
RGGGRGRGGRRGAGGGRGRGGGRGRGGRR	ZNF282-rep2	L1MA5	740	768	+	27.1525	3.17e-10	3.18e-05	gggtagggggagggggggatagggagagg
VVRGRRRRGVRRRRRRRGGRRRGRGRSRRRGRGRRARRRRR	ZNF534	HERVIP10FH	893	933	+	26.7321	3.19e-10	5.26e-06	cgaagagagagagaggcagagagaggaagagacagagagac
RGGRGVRRGVRRGRGRGRRGGRRRRRRRRRGGRRGRRGGRG	ZNF202	L1MA5	728	768	+	27.1017	3.24e-10	9.2e-06	agaggctgggaagggtagggggagggggggatagggagagg
TCYCTCYCTCYCTCYCTCYCTCYCTCYCT	ZNF169	HERVFH19I	300	328	+	23.5303	3.25e-10	6.6e-06	ctcttcctcccttctctctctctctctct
TGTGTGTGTGTGTGTGTGDKKKKKKKKGTGTGTGTGTGTGTGTGTGTGTG	ZNF19	HERV39	3895	3944	+	26.7662	3.27e-10	1.35e-05	gaatttaggctatttatgtgtgtgtgtgtgtgtgtgtgtgtgtgtgtgtg
RGGRGVRRGVRRGRGRGRRGGRRRRRRRRRGGRRGRRGGRG	ZNF202	HERVIP10FH	899	939	+	27.0847	3.29e-10	9.2e-06	gagagagaggcagagagaggaagagacagagagacaaagag
TCYCTCYCTCYCTCYCTCYCTCYCTCYCT	ZNF169	L1MB3_5	1276	1304	-	23.4848	3.31e-10	6.62e-06	TCTCTGCCCCTTTCTCTCTCTCTTCTCCT
RTTWCWGCTGABWWVTCWGCWGWWAYTMT	ZNF317	L1PA16_5	2482	2510	+	27.008	3.33e-10	2.84e-05	ctaacagcagacttctcagcagaaacctt
RGGRGVRRGVRRGRGRGRRGGRRRRRRRRRGGRRGRRGGRG	ZNF202	HERV17	744	784	+	27.0678	3.34e-10	9.2e-06	gagagagagagagacagagaggagagagagacaggagagag
GTRYRTGTGYGYRTGTGYGTGTGYGYGYRYRCRYRYRYGYRYRYRCRYA	ZNF557	MER4I	1112	1160	-	24.7976	3.34e-10	1.34e-05	ACAAACACGCACACATGCACACATACACACGCACACATACACACATACA
MAMAAMMAMAMAMAMAAAMAAMAMMMMMMACAHMMACAMMACMMACAMMA	ZNF300	PRIMA4_I	489	538	-	27.5529	3.36e-10	1.09e-05	CACACACACACACACACAAAATATACACACACACAAACACAGAAACAAAC
TCCYCYYCYTCCTCCTYCYCYYCCYCCYY	ZNF263	LTR30	216	244	+	26.0893	3.39e-10	2.34e-05	ttctctccctctctcccttccccctcccc
YYCCCYYCCYCCYYCTCYCCYYCCCTCCC	ZNF398	HERVIP10FH	833	861	-	27.8701	3.39e-10	1.9e-05	CTCTCTTTCTCTCTCTCTCTCTTCCTCTC
AGRGAGRGAGRGAGRGAGRGAGRGAGRGAGRGAGRGAGRGA	ZNF169-rep2	HERVFH19I	281	321	-	19.8286	3.41e-10	3.03e-06	GAGAGAGAGAAGGGAGGAAGAGGGAGAGAGGGATAGAGAGG
TCYCTCYCTCYCTCYCTCYCTCYCTCYCT	ZNF169	HERV19I	290	318	+	23.4091	3.41e-10	6.71e-06	tctcctcctcctcctcttcttttctctct
TWWSAMYAWTTACATTWAATGTAAWTRKT	ZNF354A	L1	2132	2160	+	27.9444	3.46e-10	5.23e-05	taacaatattaactttaaatgtaaatggg
TCTCTCTCTCTCTCTCTCTCTCTCTCTCTCTCTCTCTCTCTCTCTCTCTC	ZNF212	HARLEQUIN	979	1028	-	-36.3034	3.48e-10	3.39e-06	TGCCTCTGTCTCTTCCTCTCTCTCTGCCTCCCTCTTTCTCTCTTCTTGAC
RGGGRGRGGRRGAGGGRGRGGGRGRGGRR	ZNF282-rep2	L1PB2c	6414	6442	+	27.0508	3.48e-10	3.24e-05	ggggggaagggtgggaggggggcgaggga
DTBYYTTTTTTTTTTTTTTTTTTTTTTTTTKWKAMDRRRTYTVDCTVTK	ZNF613	HERV30I	6399	6447	-	27.6923	3.49e-10	1.72e-05	AGATCATGTTGGTTTTTTTTTTTTTTTTTTTCCCCACTGATCCTCATTT
TCYCTCYCTCYCTCYCTCYCTCYCTCYCT	ZNF169	HARLEQUIN	982	1010	-	23.3333	3.52e-10	6.81e-06	TCTCTCTGCCTCCCTCTTTCTCTCTTCTT
CTCCTGCCTCAGCCTCCCARGTAGCTGGGAYTACAGGCGYCCGCCACCAC	ZNF496	L1PREC1	451	500	+	4.40984	3.52e-10	8.68e-05	ctgctgcctaagccatttgagctccttgggggaggggcagcagccagcac
KDKKGTRTGTGTRGTGDTKGTKKKKKTGKTKKTKGTKKTKKTGKKKGTGW	ZNF487P	PRIMA4_I	505	554	+	25.6813	3.52e-10	2.16e-05	gtgtgtgtgtatattttgtgtgtgtgtgtgtgtgtgtgtgtgtgtgtgtg
TCTCTCTCTCTCTCTCTCTCTCTCTCTCTCTCTCTCTCTCTCTCTCTCTC	ZNF212	HARLEQUIN	993	1042	-	-36.382	3.53e-10	3.42e-06	TCTGACTTTCCTTTTGCCTCTGTCTCTTCCTCTCTCTCTGCCTCCCTCTT
KSTCYKWGKGKAWATRYAKGKBTRKGTKCCTGTGWGYSTCTGKKYRYRWB	ZNF555	PRIMA4_I	521	570	+	23.3171	3.56e-10	2.75e-05	tgtgtgtgtgtgtgtgtgtgtgtgtgtgtgtgtgtatgtgtgtgtttcgg
GTRYRTGTGYGYRTGTGYGTGTGYGYGYRYRCRYRYRYGYRYRYRCRYA	ZNF557	MER4BI	1151	1199	+	24.6548	3.56e-10	1.39e-05	gtgtgtgtgagtgtgtatgtgtgtgtttatgtgtacatacatgtatttt
AAGSWATWTKSCTKSMCYTGSCARSKVMARSMAWAYWSCTT	ZNF157	HERVL74	1890	1930	-	25.8873	3.58e-10	9.24e-05	AAGGTGTATTGTGTCCCTTCGGAGGTGAAGGCAAACTGCAG
MAMAAMMAMAMAMAMAAAMAAMAMMMMMMACAHMMACAMMACMMACAMMA	ZNF300	L1PBA_5	2880	2929	+	27.4353	3.6e-10	1.13e-05	aacaacaacaaaacaaacacacacacacaacaaacaaaaacaaacaaaca
VVRGRRRRGVRRRRRRRGGRRRGRGRSRRRGRGRRARRRRR	ZNF534	LTR71B	135	175	-	26.6071	3.61e-10	5.86e-06	TGGGTGAGGGCAACTAAGGGGGGGGGGAGGAAGGGGGAAGG
TGTGTGTGTGTGTGTGTGDKKKKKKKKGTGTGTGTGTGTGTGTGTGTGTG	ZNF19	L1PBA_5	2861	2910	-	26.5584	3.67e-10	1.47e-05	GTTGTGTGTGTGTGTTTGTTTTGTTGTTGTTTTTTTTTTTTTCATTGTGT
CWCTTCCCRGMCGSSATSSCRKCYRGGAAGWGRSGMKCSTCWCTKCCCRG	ZNF611	SVA_A	487	536	-	-4.94828	3.69e-10	6.87e-06	CCACATCTCAGACGATGGGCGGCAGGGCAGAGACGCTCCTCACATCCCAG
MAMAAMMAMAMAMAMAAAMAAMAMMMMMMACAHMMACAMMACMMACAMMA	ZNF300	L1PBA_5	2852	2901	+	27.3882	3.7e-10	1.13e-05	aaaacaataacacaatgaaaaaaaaaaaaacaacaacaaaacaaacacac
DTBYYTTTTTTTTTTTTTTTTTTTTTTTTTKWKAMDRRRTYTVDCTVTK	ZNF613	L1HS	5996	6044	-	27.6026	3.73e-10	1.77e-05	TTTTTTTTTTTTTTTTTTTTTTTTATTATACTCTAAGTTTTAGGGTACA
TCTCTCTCTCTCTCTCTCTCTCTCTCTCTCTCTCTCTCTCTCTCTCTCTC	ZNF212	HARLEQUIN	983	1032	-	-36.6517	3.74e-10	3.58e-06	CTTTTGCCTCTGTCTCTTCCTCTCTCTCTGCCTCCCTCTTTCTCTCTTCT
YCWCTKCCCRGYMGSSSCKRCYGGGMAGWGRSGMSCCYCWCYKCCCGGMC	ZNF30	Retroposon-1_HS	1387	1436	-	-40.8171	3.82e-10	1.82e-05	CTGCCCGGCTGCCCCACCGTCTGGGAAGTGAGGAGCGCCTCTGCCTGGCC
MAMAAMMAMAMAMAMAAAMAAMAMMMMMMACAHMMACAMMACMMACAMMA	ZNF300	L1PBA_5	2875	2924	+	27.3294	3.83e-10	1.14e-05	aaaaaaacaacaacaaaacaaacacacacacacaacaaacaaaaacaaac
AGRGAGRGAGRGAGRGAGRGAGRGAGRGAGRGAGRGAGRGA	ZNF169-rep2	HARLEQUIN	994	1034	+	19.5	3.86e-10	3.41e-06	agagggaggcagagagagaggaagagacagaggcaaaagga
TCYCTCYCTCYCTCYCTCYCTCYCTCYCT	ZNF169	HERVFH19I	283	311	+	23.0909	3.86e-10	7.37e-06	tctctatccctctctccctcttcctccct
YCWCTKCCCRGYMGSSSCKRCYGGGMAGWGRSGMSCCYCWCYKCCCGGMC	ZNF30	Retroposon-1_HS	1309	1358	-	-40.9268	3.89e-10	1.82e-05	CTGCCCGGCCCCCGCCCTGTCTGGGAAGTGACGAGCGCCTCTGCCCAGCC
TCCYCYYCYTCCTCCTYCYCYYCCYCCYY	ZNF263	L1PB2	734	762	-	25.9464	3.93e-10	2.58e-05	CCCTCACCCCCCTCCCACCCTTCCCCCTG
TCTCTCTCTCTCTCTCTCTCTCTCTCTCTCTCTCTCTCTCTCTCTCTCTC	ZNF212	HARLEQUIN	1021	1070	-	-36.9213	3.95e-10	3.76e-06	TCTTTCTCTCTTTGACTTTCTGTCTCTCTCTGACTTTCCTTTTGCCTCTG
RGGRGGVGGGRGMGGGRGVRGGRGVGGGV	ZNF282	L1PA14	739	767	+	25.6071	3.96e-10	5.02e-05	gaggggggagggtgggaggagggagagga
TCYCTCYCTCYCTCYCTCYCTCYCTCYCT	ZNF169	L1MB3_5	1278	1306	-	23.0152	3.98e-10	7.48e-06	TCTCTCTGCCCCTTTCTCTCTCTCTTCTC
CYCTYTTKMCWGCCACCATGTAAGATGTGMCTTTBYYCCTC	ZNF430	THE1A	136	176	-	23.1143	4.01e-10	0.000257	CCCCTGATAAACCCATCAGATCTCGTGAGACTTATTCACTA
RGGRGVRRGVRRGRGRGRRGGRRRRRRRRRGGRRGRRGGRG	ZNF202	HERVFH19I	301	341	-	26.8644	4.01e-10	1.08e-05	TTGAGAGAGAGAGAGAGAGAGAGAGAGAGAAGGGAGGAAGA
YYCCCYYCCYCCYYCTCYCCYYCCCTCCC	ZNF398	HERVIP10FH	829	857	-	27.6494	4.02e-10	2.14e-05	CTTTCTCTCTCTCTCTCTTCCTCTCTCTC
TCYCTCYCTCYCTCYCTCYCTCYCTCYCT	ZNF169	HARLEQUIN	908	936	-	22.9697	4.05e-10	7.5e-06	TCTCTCTTTGCCTCTTTTCCTCTCTGTCT
YTSCWDRYKGKWWTSYAAAGTGGTWSWACCABTTTRSAWWMCMRYYWGSA	ZNF81	L1ME4A	279	328	+	25.5846	4.06e-10	5.63e-06	ctgctggtgggagtataaattggtacaacctttctggaaggcaatttggc
YYCCCYYCCYCCYYCTCYCCYYCCCTCCC	ZNF398	HERVIP10FH	821	849	-	27.6104	4.14e-10	2.14e-05	CTCTCTCTCTTCCTCTCTCTCTCTCTCTC
MAMAAMMAMAMAMAMAAAMAAMAMMMMMMACAHMMACAMMACMMACAMMA	ZNF300	PRIMA4_I	507	556	-	27.1882	4.16e-10	1.21e-05	TACACACACACACACACACACACACACACACACACAAAATATACACACAC
AGRGAGRGAGRGAGRGAGRGAGRGAGRGAGRGAGRGAGRGA	ZNF169-rep2	PRIMA4_I	7988	8028	-	19.3	4.17e-10	3.65e-06	AGGGAGAGGAAAGAAGGAAAAAGGAAAGGAAAAAAGAAAGA
RGGRGGVGGGRGMGGGRGVRGGRGVGGGV	ZNF282	L1PB2c	6413	6441	+	25.5536	4.19e-10	5.02e-05	tggggggaagggtgggaggggggcgaggg
AGGYTGSAGTGMRCYGDSATNRTGCCABYKCACTSCAGCCTSGGYVWCMS	ZIK1	SVA_A	75	124	+	17.2472	4.19e-10	0.000104	aagctggacggtactgctgccatctcggctcactgcaacctccctgcctg
TCYCTCYCTCYCTCYCTCYCTCYCTCYCT	ZNF169	HERVIP10FH	934	962	-	22.8636	4.22e-10	7.7e-06	TCTCTCTCTCTCTCTTTGACTCCCTCTTT
KDKKGTRTGTGTRGTGDTKGTKKKKKTGKTKKTKGTKKTKKTGKKKGTGW	ZNF487P	PRIMA4_I	480	529	+	25.2857	4.24e-10	2.45e-05	tgttttgttgtttgtttctgtgtttgtgtgtgtgtatattttgtgtgtgt
RGGRGVRRGVRRGRGRGRRGGRRRRRRRRRGGRRGRRGGRG	ZNF202	HERV17	734	774	+	26.7966	4.26e-10	1.12e-05	agacggaggagagagagagagagacagagaggagagagaga
RGGRGGVGGGRGMGGGRGVRGGRGVGGGV	ZNF282	LTR28B	407	435	-	25.5357	4.27e-10	5.02e-05	GGGGAGCTGGAGAGGGGACGGGAAGGGCA
RGGRGGVGGGRGMGGGRGVRGGRGVGGGV	ZNF282	LTR28	424	452	-	25.5357	4.27e-10	5.02e-05	GGGGAGCTGGAGAGGGGACGGGAAGGGCA
RGGGRGRGGRRGAGGGRGRGGGRGRGGRR	ZNF282-rep2	L1PA13	739	767	+	26.8305	4.27e-10	3.28e-05	gagggtggagggtgggaggagggagagga
RGGGRGRGGRRGAGGGRGRGGGRGRGGRR	ZNF282-rep2	L1PA12	739	767	+	26.8305	4.27e-10	3.28e-05	gagggtggagggtgggaggagggagagga
RGGGRGRGGRRGAGGGRGRGGGRGRGGRR	ZNF282-rep2	L1PREC2	7976	8004	+	26.8305	4.27e-10	3.28e-05	gagggtggagggtgggaggagggagagga
VVRGRRRRGVRRRRRRRGGRRRGRGRSRRRGRGRRARRRRR	ZNF534	HERV17	802	842	+	26.4286	4.28e-10	6.87e-06	acagagaggagagagagagagtcaaagagagaaagaaagag
YYYCYYCYYYBCYYYCYCYTYYYCYYYCY	ZNF343	HERV19I	282	310	+	24.9683	4.28e-10	6.95e-05	ctctctcctctcctcctcctcctcttctt
RTTWCWGCTGABWWVTCWGCWGWWAYTMT	ZNF317	L1M2C_5	2756	2784	+	26.736	4.31e-10	3.45e-05	ctaacagcagatttctcagcagaaacctt
KATTRTRAAYMRTGCYACWATAAASAYACRTGYRCAYGTRTSTTTATWGT	ZNF626	L1MD2	419	468	-	-6.67416	4.36e-10	9.21e-06	TATTACGAATAAAGCTGCTATGAACATTCGTGTACAGGTTTTTGTGTGAA
KATTRTRAAYMRTGCYACWATAAASAYACRTGYRCAYGTRTSTTTATWGT	ZNF626	L1ME1	416	465	-	-6.69663	4.38e-10	9.21e-06	TATTATGAATAAAGCTGCTATGAACATTCGCGTACAGGTCTTTGTGTGGA
GTRYRTGTGYGYRTGTGYGTGTGYGYGYRYRCRYRYRYGYRYRYRCRYA	ZNF557	HERV39	3911	3959	-	24.1786	4.39e-10	1.62e-05	ATACACACACACACACACACACACACACACACACACACACACACACACA
YKCMTGTRATCCCMSCRCYTYGGSMKSCCRARGYGSKGGGATYACAKGMR	ZNF445	SVA_A	378	427	+	17.2121	4.39e-10	9.85e-05	cacctcccagcagcctgccttggcctcccaaagtgccgagattgcagcct
RGGRGVRRGVRRGRGRGRRGGRRRRRRRRRGGRRGRRGGRG	ZNF202	HARLEQUIN	985	1025	+	26.7627	4.39e-10	1.13e-05	aagagagaaagagggaggcagagagagaggaagagacagag
KDKKGTRTGTGTRGTGDTKGTKKKKKTGKTKKTKGTKKTKKTGKKKGTGW	ZNF487P	L1PBA_5	2883	2932	-	25.1978	4.42e-10	2.45e-05	GTTTGTTTGTTTGTTTTTGTTTGTTGTGTGTGTGTGTTTGTTTTGTTGTT
GTRYRTGTGYGYRTGTGYGTGTGYGYGYRYRCRYRYRYGYRYRYRCRYA	ZNF557	HERV39	3898	3946	+	24.1548	4.43e-10	1.62e-05	tttaggctatttatgtgtgtgtgtgtgtgtgtgtgtgtgtgtgtgtgtg
CCTGTAATCCCAGCWMYTYGGGAGGCYGAGGCAGGAGRATC	ZFP57-rep2	Retroposon-1_HS	1734	1774	-	13.2857	4.45e-10	0.000114	GCCTGTAATCCAGCACTTTGGGAGGCCCAGGCGGGCGGATC
YCWCTKCCCRGYMGSSSCKRCYGGGMAGWGRSGMSCCYCWCYKCCCGGMC	ZNF30	SVA_A	428	477	+	-41.6829	4.47e-10	2.01e-05	ctgcccggccgccaccccgtctgggaagtgaggagtgtctccgcctggcc
AGRGAGRGAGRGAGRGAGRGAGRGAGRGAGRGAGRGAGRGA	ZNF169-rep2	HERV17	709	749	+	19.1143	4.47e-10	3.86e-06	aaagagagacagaggagagagagagagacggaggagagaga
AGRGAGRGAGRGAGRGAGRGAGRGAGRGAGRGAGRGAGRGA	ZNF169-rep2	HERVFH19I	291	331	-	19.1143	4.47e-10	3.86e-06	GAGAGAGAGAGAGAGAGAGAAGGGAGGAAGAGGGAGAGAGG
TCCYCYYCYTCCTCCTYCYCYYCCYCCYY	ZNF263	L1PREC1	6303	6331	-	25.8214	4.48e-10	2.8e-05	TGCTCTCCCTCCCCTCGCCCCCCACCCCC
DTBYYTTTTTTTTTTTTTTTTTTTTTTTTTKWKAMDRRRTYTVDCTVTK	ZNF613	L1M4B	2200	2248	-	27.359	4.48e-10	2.04e-05	TTTGTTTTTTTTTTTTTTTTTTTTTCTTTCAGCACTTTGAATATGTCAT
VVRGRRRRGVRRRRRRRGGRRRGRGRSRRRGRGRRARRRRR	ZNF534	HARLEQUIN	983	1023	+	26.375	4.51e-10	7.14e-06	agaagagagaaagagggaggcagagagagaggaagagacag
KKTKKGTGTKKKHRTKTGKGYKKKKDTBYWKKWGWKKGTGYKTRWGTGTR	ZNF223	PRIMA4_I	509	558	+	24.6854	4.52e-10	2.85e-05	gtgtgtatattttgtgtgtgtgtgtgtgtgtgtgtgtgtgtgtgtgtatg
RGGGRGRGGRRGAGGGRGRGGGRGRGGRR	ZNF282-rep2	L1MA5	738	766	+	26.7627	4.55e-10	3.29e-05	aagggtagggggagggggggatagggaga
VVRGRRRRGVRRRRRRRGGRRRGRGRSRRRGRGRRARRRRR	ZNF534	HERVFH19I	294	334	-	26.3571	4.59e-10	7.17e-06	AGAGAGAGAGAGAGAGAGAGAGAAGGGAGGAAGAGGGAGAG
YYCCCYYCCYCCYYCTCYCCYYCCCTCCC	ZNF398	HERVIP10FH	845	873	-	27.4675	4.62e-10	2.3e-05	CTCTCCCTCTCTCTCTCTTTCTCTCTCTC
TCYCTCYCTCYCTCYCTCYCTCYCTCYCT	ZNF169	LTR48	127	155	+	22.6212	4.63e-10	8.34e-06	tccctgtctctctgcccctctttctttcc
MAMAAMMAMAMAMAMAAAMAAMAMMMMMMACAHMMACAMMACMMACAMMA	ZNF300	L1MB3_5	681	730	+	27	4.64e-10	1.29e-05	cctacaacaataaaaacaaaacaaaaaaataacaaaaacacagcaaaccc
CWCTTCCCRGMCGSSATSSCRKCYRGGAAGWGRSGMKCSTCWCTKCCCRG	ZNF611	Retroposon-1_HS	1050	1099	+	-5.94828	4.66e-10	8.55e-06	tcaattcccagacggtgggcagctgggcagaggcgctcctcacttcccag
MAMAAMMAMAMAMAMAAAMAAMAMMMMMMACAHMMACAMMACMMACAMMA	ZNF300	L1PBA_5	2867	2916	+	26.9882	4.67e-10	1.29e-05	tgaaaaaaaaaaaaacaacaacaaaacaaacacacacacacaacaaacaa
AGGCTGSAGTGMRSTGKSAYNRTSMCASYKCACTSCAGCCT	ZNF786	SVA_A	75	115	-	21.803	4.7e-10	0.000101	AGGTTGCAGTGAGCCGAGATGGCAGCAGTACCGTCCAGCTT
DTBYYTTTTTTTTTTTTTTTTTTTTTTTTTKWKAMDRRRTYTVDCTVTK	ZNF613	L1HS	6014	6062	-	27.2821	4.74e-10	2.08e-05	TTTATTTATTTTTTTTTTTTTTTTTTTTTTTTTTTTTTTTTTATTATAC
VVRGRRRRGVRRRRRRRGGRRRGRGRSRRRGRGRRARRRRR	ZNF534	LTR71B	133	173	-	26.3214	4.75e-10	7.33e-06	GGTGAGGGCAACTAAGGGGGGGGGGAGGAAGGGGGAAGGGG
YTKDRWARTTTTCTTKTAWTATDTCTTTKWWTWTTTTTTYT	ZNF570	L1HS	6021	6061	-	27.4756	4.77e-10	9.85e-05	TTATTTATTTTTTTTTTTTTTTTTTTTTTTTTTTTTTTTTT
YKCMTGTRATCCCMSCRCYTYGGSMKSCCRARGYGSKGGGATYACAKGMR	ZNF445	SVA_A	117	166	+	16.9848	4.78e-10	9.85e-05	cctgcctgattctcctgcctcagcttgccgagtgcctgcgattgcaggcg
AGRGAGRGAGRGAGRGAGRGAGRGAGRGAGRGAGRGAGRGA	ZNF169-rep2	HERV19I	296	336	-	18.9286	4.79e-10	4.11e-06	CGAGGAAGACAGAGAGAGAGAGAGAAAAGAAGAGGAGGAGG
KSTCYKWGKGKAWATRYAKGKBTRKGTKCCTGTGWGYSTCTGKKYRYRWB	ZNF555	PRIMA4_I	515	564	+	22.622	4.8e-10	3.49e-05	atattttgtgtgtgtgtgtgtgtgtgtgtgtgtgtgtgtgtatgtgtgtg
RGGRGVRRGVRRGRGRGRRGGRRRRRRRRRGGRRGRRGGRG	ZNF202	TIGGER2	2305	2345	-	26.661	4.81e-10	1.21e-05	AGAGGCGGAAGAGGTGGAGGAGGTGGAAGGGGAGGCAGGAG
STCATCTGAAGGCTYRACTGGGGMWGGAK	ZNF304	MLT1H2	302	330	-	26.5143	4.85e-10	0.000657	TTCAGCTGGGAGCTTGACTGGGGCTGGAA
GTRYRTGTGYGYRTGTGYGTGTGYGYGYRYRCRYRYRYGYRYRYRCRYA	ZNF557	MER4I	1110	1158	-	23.9405	4.86e-10	1.73e-05	AAACACGCACACATGCACACATACACACGCACACATACACACATACATC
TCTCTCTCTCTCTCTCTCTCTCTCTCTCTCTCTCTCTCTCTCTCTCTCTC	ZNF212	HERVIP10FH	789	838	-	-37.9438	4.87e-10	4.6e-06	CCTCTCTCTCTCTCTCTCTCTTCTCTCTTTCCTCTCTGCTGGTCTTTCCC
AMAATGTCYAGCAYMCAAYCAAAAATWAC	ZNF26	L1M4B	1358	1386	+	27.197	4.88e-10	0.000331	aaaatgtccagttttcaacaaaaaattat
TCCYCYYCYTCCTCCTYCYCYYCCYCCYY	ZNF263	TIGGER2	2374	2402	+	25.7321	4.91e-10	2.85e-05	tcctcttcctcctcctcctcagcctactc
TCYCTCYCTCYCTCYCTCYCTCYCTCYCT	ZNF169	HERVFH19I	279	307	+	22.4545	4.94e-10	8.76e-06	tccctctctatccctctctccctcttcct
YYCCCYYCCYCCYYCTCYCCYYCCCTCCC	ZNF398	HERVFH19I	309	337	+	27.3766	4.95e-10	2.36e-05	ccttctctctctctctctctctctctctc
AGRGAGRGAGRGAGRGAGRGAGRGAGRGAGRGAGRGAGRGA	ZNF169-rep2	HERVIP10FH	938	978	+	18.8286	4.97e-10	4.24e-06	agggagtcaaagagagagagagagacagaaagtcaaagaga
TCCYCYYCYTCCTCCTYCYCYYCCYCCYY	ZNF263	HERVFH19I	292	320	+	25.7143	5e-10	2.85e-05	ctctctccctcttcctcccttctctctct
AWTSTGTKYTTKWWCAAKRTGMAMTSAKTKCAYMTTGWWMAARMACASAW	ZNF433	MER11C	314	363	-	-0.960526	5.05e-10	0.000157	TCCTGTTCTTTTTTCAAGGTGCCCACATTTCATATTGCTCAAACACACAT
RGGGRGRGGRRGAGGGRGRGGGRGRGGRR	ZNF282-rep2	HERVFH19I	279	307	-	26.6441	5.07e-10	3.31e-05	AGGAAGAGGGAGAGAGGGATAGAGAGGGA
RGGGRGRGGRRGAGGGRGRGGGRGRGGRR	ZNF282-rep2	L1PB2c	6413	6441	+	26.6441	5.07e-10	3.31e-05	tggggggaagggtgggaggggggcgaggg
VVRGRRRRGVRRRRRRRGGRRRGRGRSRRRGRGRRARRRRR	ZNF534	SVA_A	7	47	-	26.25	5.08e-10	7.65e-06	AAAGAGAGGGAGAGGGAGACCATGGGGAGAGGGTGAGGGAG
VVRGRRRRGVRRRRRRRGGRRRGRGRSRRRGRGRRARRRRR	ZNF534	LTR78B	949	989	+	26.25	5.08e-10	7.65e-06	ccggaggagctagacccggaaagagggggaggaggaggagt
YCWCTKCCCRGYMGSSSCKRCYGGGMAGWGRSGMSCCYCWCYKCCCGGMC	ZNF30	Retroposon-1_HS	1639	1688	+	-42.3902	5.1e-10	2.22e-05	cttcccagacggtggagcagccgggcagaggcgctcctcacttcccagat
MAMAAMMAMAMAMAMAAAMAAMAMMMMMMACAHMMACAMMACMMACAMMA	ZNF300	L1PBA_5	2884	2933	+	26.8353	5.1e-10	1.38e-05	acaacaaaacaaacacacacacacaacaaacaaaaacaaacaaacaaaca
YYCCCYYCCYCCYYCTCYCCYYCCCTCCC	ZNF398	LTR71B	125	153	+	27.3377	5.1e-10	2.36e-05	tcggcctcccccttcccccttcctccccc
RGGRGVRRGVRRGRGRGRRGGRRRRRRRRRGGRRGRRGGRG	ZNF202	HERVFH19I	305	345	-	26.5932	5.11e-10	1.26e-05	GGAATTGAGAGAGAGAGAGAGAGAGAGAGAGAGAAGGGAGG
KDKKGTRTGTGTRGTGDTKGTKKKKKTGKTKKTKGTKKTKKTGKKKGTGW	ZNF487P	L1PBA_5	2881	2930	-	24.8791	5.12e-10	2.71e-05	TTGTTTGTTTGTTTTTGTTTGTTGTGTGTGTGTGTTTGTTTTGTTGTTGT
RRGKTDRRAGHRGARGTTKAAKAGGHGAAAGAARRRRARDA	ZNF681	HERV19I	280	320	-	25.3289	5.12e-10	0.000104	AGAGAGAGAAAAGAAGAGGAGGAGGAGGAGAGGAGAGAGCG
KKTKKGTGTKKKHRTKTGKGYKKKKDTBYWKKWGWKKGTGYKTRWGTGTR	ZNF223	HERV39	3917	3966	+	24.4045	5.15e-10	3.08e-05	tgtgtgtgtgtgtgtgtgtgtgtgtgtgtgtgtgtgtgtgtattttaaga
AAKTGAYATYRTGTSCYTCYTRRTRYRWYRYAYYRRGARGSACAYRAYRT	HKR1	L1MD3	841	890	+	21.6341	5.15e-10	0.000211	tgttgatatcatgtaccccctgatatgatgcgatgagaagggcacttcac
AGRGAGRGAGRGAGRGAGRGAGRGAGRGAGRGAGRGAGRGA	ZNF169-rep2	HERVIP10FH	936	976	+	18.7286	5.16e-10	4.32e-06	agagggagtcaaagagagagagagagacagaaagtcaaaga
AGRGAGRGAGRGAGRGAGRGAGRGAGRGAGRGAGRGAGRGA	ZNF169-rep2	TIGGER2	2305	2345	-	18.7286	5.16e-10	4.32e-06	AGAGGCGGAAGAGGTGGAGGAGGTGGAAGGGGAGGCAGGAG
VVRGRRRRGVRRRRRRRGGRRRGRGRSRRRGRGRRARRRRR	ZNF534	HERV19I	283	323	-	26.2321	5.17e-10	7.69e-06	GAGAGAGAGAGAAAAGAAGAGGAGGAGGAGGAGAGGAGAGA
AGRGAGRGAGRGAGRGAGRGAGRGAGRGAGRGAGRGAGRGA	ZNF169-rep2	HERVIP10FH	796	836	+	18.7143	5.19e-10	4.32e-06	accagcagagaggaaagagagaagagagagagagagagaga
AGRGAGRGAGRGAGRGAGRGAGRGAGRGAGRGAGRGAGRGA	ZNF169-rep2	HERV17	760	800	+	18.7	5.22e-10	4.32e-06	gagaggagagagagacaggagagagacagaagagagagaga
RTTWCWGCTGABWWVTCWGCWGWWAYTMT	ZNF317	L1MB3_5	1523	1551	+	26.52	5.26e-10	3.98e-05	ttatcagcagatttctcatcagaaacttt
YCWCTKCCCRGYMGSSSCKRCYGGGMAGWGRSGMSCCYCWCYKCCCGGMC	ZNF30	Retroposon-1_HS	608	657	+	-42.6341	5.34e-10	2.24e-05	cttcccagatggtgagggggccgggcagaggcgctcctcacttcccagac
MRGSSKRGRKTGCAGTGRSSCGAKMTCGSSYCACTGCAMYCYMSSCYKSS	ZNF182	SVA_A	72	121	-	18.1193	5.37e-10	0.000132	GCAGGGAGGTTGCAGTGAGCCGAGATGGCAGCAGTACCGTCCAGCTTCGG
TCCYCYYCYTCCTCCTYCYCYYCCYCCYY	ZNF263	HERV19I	283	311	+	25.6429	5.38e-10	2.94e-05	tctctcctctcctcctcctcctcttcttt
DTBYYTTTTTTTTTTTTTTTTTTTTTTTTTKWKAMDRRRTYTVDCTVTK	ZNF613	MER61F	95	143	-	27.1026	5.41e-10	2.29e-05	CAGCCTGAGTTTTTTTTTTTTTTTTTTTTTCCCCAGGCTGCTCTATTTT
RGGRGVRRGVRRGRGRGRRGGRRRRRRRRRGGRRGRRGGRG	ZNF202	HERV17	746	786	+	26.5254	5.43e-10	1.32e-05	gagagagagagacagagaggagagagagacaggagagagac
WKYCWDCCBRSSWGCCTSCCTRCCTGCCTGCCTGMCTKBYTTCYTTCYTT	ZNF780A	Retroposon-1_HS	386	435	+	21.5132	5.51e-10	0.000224	tgggactacaggcacaagccaccatgcccgcctaatttttgtattttcag
AGRGAGRGAGRGAGRGAGRGAGRGAGRGAGRGAGRGAGRGA	ZNF169-rep2	HARLEQUIN	1026	1066	+	18.5429	5.54e-10	4.55e-06	gcaaaaggaaagtcagagagagacagaaagtcaaagagaga
WKYCWDCCBRSSWGCCTSCCTRCCTGCCTGCCTGMCTKBYTTCYTTCYTT	ZNF780A	SVA_A	153	202	+	21.5	5.54e-10	0.000224	tgcgattgcaggcgcgcgccgccacgcctgactggttttcgtattttgtt
VVRGRRRRGVRRRRRRRGGRRRGRGRSRRRGRGRRARRRRR	ZNF534	HERV19I	295	335	-	26.1429	5.63e-10	8.27e-06	GAGGAAGACAGAGAGAGAGAGAGAAAAGAAGAGGAGGAGGA
YYCCCYYCCYCCYYCTCYCCYYCCCTCCC	ZNF398	HERVIP10FH	817	845	-	27.2078	5.63e-10	2.47e-05	CTCTCTTCCTCTCTCTCTCTCTCTCTCTT
TCYCTCYCTCYCTCYCTCYCTCYCTCYCT	ZNF169	HERVIP10FH	952	980	-	22.0606	5.74e-10	1e-05	TCTCTCTTTGACTTTCTGTCTCTCTCTCT
YYCCCYYCCYCCYYCTCYCCYYCCCTCCC	ZNF398	LTR78B	916	944	+	27.1818	5.74e-10	2.47e-05	cccttttcctctcctccctccccgccccc
MAMAAMMAMAMAMAMAAAMAAMAMMMMMMACAHMMACAMMACMMACAMMA	ZNF300	HERV39	3893	3942	-	26.6235	5.75e-10	1.52e-05	CACACACACACACACACACACACACACACACATAAATAGCCTAAATTCTG
TCTCTGYCTTTTAATTRGAGTRTTTAGWCCATTTAYATTTAWTGTWATTA	ZNF354B	Retroposon-1_HS	4363	4412	+	9.9899	5.84e-10	7.09e-05	tctacatcttgttattggagaattgaaaccatctatattcaaagatatta
GTRYRTGTGYGYRTGTGYGTGTGYGYGYRYRCRYRYRYGYRYRYRCRYA	ZNF557	MER4BI	1153	1201	+	23.5119	5.85e-10	2.02e-05	gtgtgtgagtgtgtatgtgtgtgtttatgtgtacatacatgtattttgt
RGGRGVRRGVRRGRGRGRRGGRRRRRRRRRGGRRGRRGGRG	ZNF202	HERV19I	297	337	-	26.4407	5.85e-10	1.39e-05	ACGAGGAAGACAGAGAGAGAGAGAGAAAAGAAGAGGAGGAG
AGRGAGRGAGRGAGRGAGRGAGRGAGRGAGRGAGRGAGRGA	ZNF169-rep2	HERV4_I	46	86	-	18.3857	5.87e-10	4.76e-06	GGAAAGGAAAAGAGAGAGAGAAAGAGGAAAAAGAGAAAAAT
AGRGAGRGAGRGAGRGAGRGAGRGAGRGAGRGAGRGAGRGA	ZNF169-rep2	HERV17	801	841	+	18.3857	5.87e-10	4.76e-06	gacagagaggagagagagagagtcaaagagagaaagaaaga
RGGAGGWGAGRRDRRRRRRRRRRRRRRRR	ZKSCAN5	HUERS-P2	449	477	-	24.3898	5.88e-10	0.000352	GGGAGGGGAGGGGGTAAGGAGGGGAGGTG
AGGYTGSAGTGMRCYGDSATNRTGCCABYKCACTSCAGCCTSGGYVWCMS	ZIK1	SVA_A	66	115	-	16.2697	5.91e-10	0.000122	AGGTTGCAGTGAGCCGAGATGGCAGCAGTACCGTCCAGCTTCGGCTCGGC
VVRGRRRRGVRRRRRRRGGRRRGRGRSRRRGRGRRARRRRR	ZNF534	HERV19I	284	324	-	26.0893	5.92e-10	8.5e-06	AGAGAGAGAGAGAAAAGAAGAGGAGGAGGAGGAGAGGAGAG
VVRGRRRRGVRRRRRRRGGRRRGRGRSRRRGRGRRARRRRR	ZNF534	PRIMA4_I	7983	8023	-	26.0893	5.92e-10	8.5e-06	GAGGAAAGAAGGAAAAAGGAAAGGAAAAAAGAAAGAGAGAA
AGRGAGRGAGRGAGRGAGRGAGRGAGRGAGRGAGRGAGRGA	ZNF169-rep2	HERVIP10FH	788	828	+	18.3429	5.96e-10	4.81e-06	agggaaagaccagcagagaggaaagagagaagagagagaga
TWWSAMYAWTTACATTWAATGTAAWTRKT	ZNF354A	L1PB2c	2561	2589	-	27.2083	5.97e-10	7.37e-05	TTAGGCCATTTACATTCAATGTTAGTATT
TWWSAMYAWTTACATTWAATGTAAWTRKT	ZNF354A	L1PBA_5	2985	3013	-	27.2083	5.97e-10	7.37e-05	TTAGGCCATTTACATTCAATGTTAGTATT
TTKCTGTYGCTKGCAACCMMRRCVYYCTR	ZNF527	MLT1K	550	578	+	26.1707	6.01e-10	0.000809	tttctgtcacttgcaaccaaaagagtcct
TCAGYCADGGCMCAMHCAGGAGAVMVDVN	ZNF573	LTR50	763	791	-	25.7571	6.07e-10	0.000205	TCAGTCAGGGTCCAGTCAGGAGAAGACAG
YYCCCYYCCYCCYYCTCYCCYYCCCTCCC	ZNF398	L1MA5	737	765	-	27.1039	6.09e-10	2.54e-05	CTCCCTATCCCCCCCTCCCCCTACCCTTC
TCYCTCYCTCYCTCYCTCYCTCYCTCYCT	ZNF169	MER54	403	431	+	21.8939	6.11e-10	1.04e-05	tctctctctctctctcgttctccccaccc
VVRGRRRRGVRRRRRRRGGRRRGRGRSRRRGRGRRARRRRR	ZNF534	HERVFH19I	274	314	-	26.0536	6.12e-10	8.69e-06	AGAAGGGAGGAAGAGGGAGAGAGGGATAGAGAGGGAAATAC
THCCKMRTTCTTSTYSGRYRYCSRASAAGAAYKMGGDAMC	ZNF680-rep2	LTR1B	460	499	-	25.5111	6.14e-10	3.15e-05	TCCCAAGCTCTTGTCTAGCATCCCAGAAGAATCGGGTCAC
TCYCTCYCTCYCTCYCTCYCTCYCTCYCT	ZNF169	HERVFH19I	296	324	+	21.8788	6.14e-10	1.04e-05	ctccctcttcctcccttctctctctctct
TCYCTCYCTCYCTCYCTCYCTCYCTCYCT	ZNF169	HERVFH19I	287	315	+	21.8636	6.18e-10	1.04e-05	tatccctctctccctcttcctcccttctc
RGGGRGRGGRRGAGGGRGRGGGRGRGGRR	ZNF282-rep2	HERVFH19I	291	319	-	26.4237	6.2e-10	3.85e-05	GAGAGAGAAGGGAGGAAGAGGGAGAGAGG
TWRNWANAWTTCACCMRWAAAACCMYCWGGVCCWGRWGSYTTTWYTGGTG	ZNF454	L1PREC2	5479	5528	+	26.8659	6.21e-10	9.42e-05	aaatagcctaccaaccaaaaaaagcccaggaccagacggattcacagccg
RGGRGVRRGVRRGRGRGRRGGRRRRRRRRRGGRRGRRGGRG	ZNF202	TIGGER2	2306	2346	-	26.3729	6.21e-10	1.45e-05	CAGAGGCGGAAGAGGTGGAGGAGGTGGAAGGGGAGGCAGGA
KDKKGTRTGTGTRGTGDTKGTKKKKKTGKTKKTKGTKKTKKTGKKKGTGW	ZNF487P	L1PBA_5	2873	2922	-	24.4286	6.29e-10	3.19e-05	TTGTTTTTGTTTGTTGTGTGTGTGTGTTTGTTTTGTTGTTGTTTTTTTTT
VVRGRRRRGVRRRRRRRGGRRRGRGRSRRRGRGRRARRRRR	ZNF534	TIGGER2	2298	2338	-	26.0179	6.33e-10	8.88e-06	GAAGAGGTGGAGGAGGTGGAAGGGGAGGCAGGAGAGGCAGG
GRGYRMTGMMCRATTCATGAATYGKKCAKYRCYCARAWHMA	ZNF549	MER57B2	323	363	+	26.3289	6.34e-10	0.000137	gggggctgcccgattcgcgaatcgttctttgctcaattaaa
AGRGAGRGAGRGAGRGAGRGAGRGAGRGAGRGAGRGAGRGA	ZNF169-rep2	HERV19I	279	319	-	18.1286	6.46e-10	5.17e-06	GAGAGAGAAAAGAAGAGGAGGAGGAGGAGAGGAGAGAGCGA
TCYCTCYCTCYCTCYCTCYCTCYCTCYCT	ZNF169	HERV17	743	771	-	21.7424	6.47e-10	1.07e-05	CTCTCTCCTCTCTGTCTCTCTCTCTCTCT
RGGGRGRGGRRGAGGGRGRGGGRGRGGRR	ZNF282-rep2	L1PA14	740	768	+	26.3729	6.49e-10	3.85e-05	aggggggagggtgggaggagggagaggag
YYCCCYYCCYCCYYCTCYCCYYCCCTCCC	ZNF398	HERVFH19I	299	327	+	27.013	6.52e-10	2.55e-05	cctcttcctcccttctctctctctctctc
TCCCAGSTWCWHGSGAKKCTSWKGCMWSAGMMTCSCKWGWASCTGGGABK	ZNF257	SVA_A	247	296	+	17.4898	6.54e-10	0.000201	tcctaaccgcgagtgatccaccagcctcggcctcccgaggtgctgggatt
DYAAACACAMACASMAACACAMASMCAVA	ZNF540	MER112	175	203	-	26.0879	6.55e-10	2.72e-05	CAGTACACACACACACACACACACACACA
TCCYCYYCYTCCTCCTYCYCYYCCYCCYY	ZNF263	LTR71B	130	158	+	25.4464	6.58e-10	3.45e-05	ctcccccttcccccttcctcccccccccc
RGGRGVRRGVRRGRGRGRRGGRRRRRRRRRGGRRGRRGGRG	ZNF202	HERV17	721	761	+	26.3051	6.59e-10	1.51e-05	aggagagagagagagacggaggagagagagagagagacaga
MNNVNNRVTTTATTRCTCACAGGTCCYRR	ZNF266	MER54	506	534	-	25.1818	6.6e-10	0.000453	AGAAGCAGTTTATTACTTACAGATCCCAG
KDKKGTRTGTGTRGTGDTKGTKKKKKTGKTKKTKGTKKTKKTGKKKGTGW	ZNF487P	L1PBA_5	2871	2920	-	24.3077	6.64e-10	3.23e-05	GTTTTTGTTTGTTGTGTGTGTGTGTTTGTTTTGTTGTTGTTTTTTTTTTT
YYCCCYYCCYCCYYCTCYCCYYCCCTCCC	ZNF398	HERVIP10FH	843	871	-	26.987	6.65e-10	2.55e-05	CTCCCTCTCTCTCTCTTTCTCTCTCTCTC
AGRGAGRGAGRGAGRGAGRGAGRGAGRGAGRGAGRGAGRGA	ZNF169-rep2	HARLEQUIN	1040	1080	+	18.0286	6.7e-10	5.33e-06	agagagagacagaaagtcaaagagagaaagaaagagagaaa
YYCCCYYCCYCCYYCTCYCCYYCCCTCCC	ZNF398	L1PB2c	6414	6442	-	26.974	6.71e-10	2.55e-05	TCCCTCGCCCCCCTCCCACCCTTCCCCCC
TCYCTCYCTCYCTCYCTCYCTCYCTCYCT	ZNF169	HERVIP10FH	930	958	-	21.6364	6.73e-10	1.08e-05	TCTCTCTCTCTTTGACTCCCTCTTTGTCT
TGTGTGTGTGTGTGTGTGDKKKKKKKKGTGTGTGTGTGTGTGTGTGTGTG	ZNF19	L1PBA_5	2876	2925	-	25.4545	6.74e-10	2.6e-05	TGTTTGTTTTTGTTTGTTGTGTGTGTGTGTTTGTTTTGTTGTTGTTTTTT
TCYCTCYCTCYCTCYCTCYCTCYCTCYCT	ZNF169	HERVFH19I	285	313	+	21.6212	6.77e-10	1.08e-05	tctatccctctctccctcttcctcccttc
TCYCTCYCTCYCTCYCTCYCTCYCTCYCT	ZNF169	HARLEQUIN	996	1024	-	21.6212	6.77e-10	1.08e-05	TCTGTCTCTTCCTCTCTCTCTGCCTCCCT
RGGGRGRGGRRGAGGGRGRGGGRGRGGRR	ZNF282-rep2	HERVIP10FH	818	846	+	26.322	6.79e-10	3.85e-05	agagagagagagagagagaggaagagaga
RDRWATATATACCAYATWWACAHWRWVYRHWAAWWWRTDDA	ZNF211-rep2	L1MB1	499	539	-	26.7013	6.87e-10	6.76e-05	GTATGTATATACCACATTTTCTTTATCCATTCATCCGTCGA
AGRGAGRGAGRGAGRGAGRGAGRGAGRGAGRGAGRGAGRGA	ZNF169-rep2	HARLEQUIN	978	1018	+	17.9571	6.88e-10	5.44e-06	agtcaagaagagagaaagagggaggcagagagagaggaaga
DTBYYTTTTTTTTTTTTTTTTTTTTTTTTTKWKAMDRRRTYTVDCTVTK	ZNF613	L1M4B	2203	2251	-	26.7564	6.98e-10	2.85e-05	TTTTTTGTTTTTTTTTTTTTTTTTTTTTCTTTCAGCACTTTGAATATGT
KATTRTRAAYMRTGCYACWATAAASAYACRTGYRCAYGTRTSTTTATWGT	ZNF626	L1MA2	419	468	-	-8.64045	6.99e-10	1.44e-05	TATTGTGAACAGTGCTGCAACAAACATGGGAGTGCAGATATCTCTTCGAT
YKCMTGTRATCCCMSCRCYTYGGSMKSCCRARGYGSKGGGATYACAKGMR	ZNF445	SVA_A	378	427	-	15.9394	6.99e-10	0.000124	AGGCTGCAATCTCGGCACTTTGGGAGGCCAAGGCAGGCTGCTGGGAGGTG
AGRGAGRGAGRGAGRGAGRGAGRGAGRGAGRGAGRGAGRGA	ZNF169-rep2	PRIMA4_I	7978	8018	-	17.9143	6.99e-10	5.49e-06	AAGAAGGAAAAAGGAAAGGAAAAAAGAAAGAGAGAAAAATA
TCYCTCYCTCYCTCYCTCYCTCYCTCYCT	ZNF169	HERVIP10FH	902	930	-	21.5303	7.01e-10	1.11e-05	TCTCTGTCTCTTCCTCTCTCTGCCTCTCT
MAMAAMMAMAMAMAMAAAMAAMAMMMMMMACAHMMACAMMACMMACAMMA	ZNF300	HERV39	3903	3952	-	26.2706	7.02e-10	1.82e-05	CACACACACACACACACACACACACACACACACACACACACATAAATAGC
AGRGAGRGAGRGAGRGAGRGAGRGAGRGAGRGAGRGAGRGA	ZNF169-rep2	LTR71B	129	169	-	17.8857	7.07e-10	5.51e-06	AGGGCAACTAAGGGGGGGGGGAGGAAGGGGGAAGGGGGAGG
GKGGTAACAGCTCCCHGCTGTTGCTAGCYCCNGGGTGC	ZNF790	LTR50	610	647	+	19.844	7.09e-10	0.000928	gtggtagctgcttcctgcagttactacctctgtgatac
TCTCTCTCTCTCTCTCTCTCTCTCTCTCTCTCTCTCTCTCTCTCTCTCTC	ZNF212	HERV19I	286	335	+	-39.8202	7.12e-10	6.67e-06	ctcctctcctcctcctcctcttcttttctctctctctctctgtcttcctc
VVRGRRRRGVRRRRRRRGGRRRGRGRSRRRGRGRRARRRRR	ZNF534	HERV17	760	800	+	25.8929	7.12e-10	9.82e-06	gagaggagagagagacaggagagagacagaagagagagaga
KDKKGTRTGTGTRGTGDTKGTKKKKKTGKTKKTKGTKKTKKTGKKKGTGW	ZNF487P	PRIMA4_I	507	556	+	24.1538	7.12e-10	3.32e-05	gtgtgtgtatattttgtgtgtgtgtgtgtgtgtgtgtgtgtgtgtgtgta
AGRGAGRGAGRGAGRGAGRGAGRGAGRGAGRGAGRGAGRGA	ZNF169-rep2	HERV17	766	806	+	17.8429	7.18e-10	5.56e-06	agagagagacaggagagagacagaagagagagagagacaga
TGTGTGTGTGTGTGTGTGDKKKKKKKKGTGTGTGTGTGTGTGTGTGTGTG	ZNF19	HERV15I	537	586	+	25.3377	7.18e-10	2.69e-05	gatgaggagtcctggggtaggagtggtgtgtgtatgtgtgtgaatgtggg
AAGSWATWTKSCTKSMCYTGSCARSKVMARSMAWAYWSCTT	ZNF157	HERV57I	2081	2121	-	24.507	7.18e-10	0.000154	AAAGTCCATTGTTGGCCCTCCCAAGTGAAGGCGAACTGGTC
VVRGRRRRGVRRRRRRRGGRRRGRGRSRRRGRGRRARRRRR	ZNF534	HERV19I	280	320	-	25.875	7.24e-10	9.82e-06	AGAGAGAGAAAAGAAGAGGAGGAGGAGGAGAGGAGAGAGCG
VVRGRRRRGVRRRRRRRGGRRRGRGRSRRRGRGRRARRRRR	ZNF534	HERV17	798	838	+	25.875	7.24e-10	9.82e-06	agagacagagaggagagagagagagtcaaagagagaaagaa
RGGRGGVGGGRGMGGGRGVRGGRGVGGGV	ZNF282	HUERS-P2	453	481	-	25	7.44e-10	8.02e-05	AGCCGGGAGGGGAGGGGGTAAGGAGGGGA
AGRGAGRGAGRGAGRGAGRGAGRGAGRGAGRGAGRGAGRGA	ZNF169-rep2	PRIMA4_I	7994	8034	-	17.7429	7.45e-10	5.73e-06	AAAAAAAGGGAGAGGAAAGAAGGAAAAAGGAAAGGAAAAAA
BCCCGSNGCCGCDGCYKCCSCYGCYGCYGCNGCYSSNSC	ZNF311	MER45R	350	388	-	27	7.45e-10	0.000266	CAGGGCTGCAGCCGCTGCCACCTCTGCTGCTGCTTTTGC
RTTWCWGCTGABWWVTCWGCWGWWAYTMT	ZNF317	L1MCA_5	1690	1718	-	26.136	7.47e-10	5.36e-05	GTTTCTGAGGAGAAGTCAGATGTAATTCT
TCYCTCYCTCYCTCYCTCYCTCYCTCYCT	ZNF169	L1MCA_5	1412	1440	-	21.3182	7.59e-10	1.18e-05	TTCCTTTCTCTCTTTCTTCTTCTCCTTCT
TTATAMAYAAHRMTGYWCWGWRCAKCDTTGTKYATAA	ZNF74	L1ME3	430	466	+	26.7865	7.59e-10	0.00025	acatgtacaagaatgttcatagcagctttattcataa
KSTCYKWGKGKAWATRYAKGKBTRKGTKCCTGTGWGYSTCTGKKYRYRWB	ZNF555	HERV39	3917	3966	+	21.5366	7.6e-10	5.22e-05	tgtgtgtgtgtgtgtgtgtgtgtgtgtgtgtgtgtgtgtgtattttaaga
VVRGRRRRGVRRRRRRRGGRRRGRGRSRRRGRGRRARRRRR	ZNF534	MER52D	1616	1656	+	25.8214	7.61e-10	1.02e-05	tgacaagaagaagagaagagaggagagaaggagagaagagc
RGGRGVRRGVRRGRGRGRRGGRRRRRRRRRGGRRGRRGGRG	ZNF202	LTR71B	131	171	-	26.1186	7.75e-10	1.74e-05	TGAGGGCAACTAAGGGGGGGGGGAGGAAGGGGGAAGGGGGA
TCYCTCYCTCYCTCYCTCYCTCYCTCYCT	ZNF169	HERVIP10FH	898	926	-	21.2576	7.76e-10	1.19e-05	TGTCTCTTCCTCTCTCTGCCTCTCTCTCT
GATCTGGTTGAGTGGCTTTTTCTACCTCACAATACAACYAAAAYGCTCAC	ZNF737	HERVK11I	4111	4160	+	-31.2018	7.78e-10	0.000322	gatttagtggagtggtgttttcttcctcattctgtgtcaaaaactttgtc
MAMAAMMAMAMAMAMAAAMAAMAMMMMMMACAHMMACAMMACMMACAMMA	ZNF300	L1PBA_5	2870	2919	+	26.0824	7.8e-10	1.97e-05	aaaaaaaaaaaacaacaacaaaacaaacacacacacacaacaaacaaaaa
VVRGRRRRGVRRRRRRRGGRRRGRGRSRRRGRGRRARRRRR	ZNF534	HERVIP10FH	883	923	+	25.7857	7.87e-10	1.04e-05	aagatggagtcgaagagagagagaggcagagagaggaagag
RGGAGGWGAGRRDRRRRRRRRRRRRRRRR	ZKSCAN5	HERVIP10FH	836	864	+	24.1356	8.01e-10	0.000352	aggaagagagagagagagaaagagagaga
RGGGRGRGGRRGAGGGRGRGGGRGRGGRR	ZNF282-rep2	HERVIP10FH	848	876	+	26.1356	8.03e-10	4.15e-05	agagagaaagagagagagagggagagaga
RGGRGVRRGVRRGRGRGRRGGRRRRRRRRRGGRRGRRGGRG	ZNF202	HERVIP10FH	897	937	+	26.0678	8.1e-10	1.79e-05	gagagagagaggcagagagaggaagagacagagagacaaag
VVRGRRRRGVRRRRRRRGGRRRGRGRSRRRGRGRRARRRRR	ZNF534	MER39	120	160	-	25.75	8.14e-10	1.05e-05	GGGGAGGAGAGAATGGGGGCGAGAGACAGGAGGGCGGGAGA
VVRGRRRRGVRRRRRRRGGRRRGRGRSRRRGRGRRARRRRR	ZNF534	LTR71B	120	160	-	25.75	8.14e-10	1.05e-05	AAGGGGGGGGGGAGGAAGGGGGAAGGGGGAGGCCGACAAGC
VVRGRRRRGVRRRRRRRGGRRRGRGRSRRRGRGRRARRRRR	ZNF534	HERV17	717	757	+	25.75	8.14e-10	1.05e-05	acagaggagagagagagagacggaggagagagagagagaga
YYCCCYYCCYCCYYCTCYCCYYCCCTCCC	ZNF398	HERVIP10FH	851	879	-	26.7143	8.15e-10	2.98e-05	CTCTCTCTCTCCCTCTCTCTCTCTTTCTC
YYYCYYCYYYBCYYYCYCYTYYYCYYYCY	ZNF343	LTR71B	131	159	+	24.4444	8.22e-10	0.000119	tcccccttcccccttcctcccccccccct
VVRGRRRRGVRRRRRRRGGRRRGRGRSRRRGRGRRARRRRR	ZNF534	HARLEQUIN	977	1017	+	25.7321	8.27e-10	1.05e-05	gagtcaagaagagagaaagagggaggcagagagagaggaag
AGRGAGRGAGRGAGRGAGRGAGRGAGRGAGRGAGRGAGRGA	ZNF169-rep2	MER66_I	11	51	+	17.4571	8.27e-10	6.33e-06	acgaagggacgaagacggcaagtgagagagagtgagagagc
RGGGRGRGGRRGAGGGRGRGGGRGRGGRR	ZNF282-rep2	HERVFH19I	285	313	-	26.1017	8.28e-10	4.15e-05	GAAGGGAGGAAGAGGGAGAGAGGGATAGA
RGGGRGRGGRRGAGGGRGRGGGRGRGGRR	ZNF282-rep2	HERVIP10FH	820	848	+	26.1017	8.28e-10	4.15e-05	agagagagagagagagaggaagagagaga
YYCCCYYCCYCCYYCTCYCCYYCCCTCCC	ZNF398	L1MA5A	732	760	-	26.6883	8.3e-10	2.98e-05	TCCCCCCCTTCCCCCTACCCTTCCCAGCC
KATTRTRAAYMRTGCYACWATAAASAYACRTGYRCAYGTRTSTTTATWGT	ZNF626	L1MA7	419	468	-	-9.46067	8.49e-10	1.73e-05	TATTGTGAATAGTGCTGCAATGAACATGGGAGTGCAGATATCTCTTCGAC
BCCCGSNGCCGCDGCYKCCSCYGCYGCYGCNGCYSSNSC	ZNF311	LTR12D	186	224	+	26.7927	8.53e-10	0.000266	ggcgggagccggggctgcgcgcggcgctcgcgggccggc
KSTCYKWGKGKAWATRYAKGKBTRKGTKCCTGTGWGYSTCTGKKYRYRWB	ZNF555	MER4BI	1150	1199	+	21.2561	8.54e-10	5.52e-05	tgtgtgtgtgagtgtgtatgtgtgtgtttatgtgtacatacatgtatttt
KTYTTTTYTCTCTGGCTGCTTTTAAGATYTTCTCTTTGTCT	ZNF197	MER83AI	1528	1568	+	24.7561	8.56e-10	8.81e-05	aacctttctctctccattcctttcattttttctctttttct
AGRGAGRGAGRGAGRGAGRGAGRGAGRGAGRGAGRGAGRGA	ZNF169-rep2	HERV19I	275	315	-	17.3571	8.58e-10	6.52e-06	GAGAAAAGAAGAGGAGGAGGAGGAGAGGAGAGAGCGAAATA
RGGRGVRRGVRRGRGRGRRGGRRRRRRRRRGGRRGRRGGRG	ZNF202	HUERS-P3	3145	3185	-	26	8.59e-10	1.86e-05	GGAAGAGGGGAGGCCTGGATTGGAGAGGAGAGGAGAGAGAC
TWRNWANAWTTCACCMRWAAAACCMYCWGGVCCWGRWGSYTTTWYTGGTG	ZNF454	L1HS	3373	3422	+	26.3415	8.65e-10	0.000117	caatagtttaccaaccaaaaagagtccaggaccagatggattcacagccg
RGGGRGRGGRRGAGGGRGRGGGRGRGGRR	ZNF282-rep2	MER45C	204	232	-	26.0508	8.66e-10	4.18e-05	GGGGAGGCGGGGAGGCAGCGGGAGGCGGG
CAARAGAAAAAACARTCAATAGAARCAGACCCASARATGAY	ZNF567	L1M4B	1424	1464	+	26.0143	8.7e-10	0.000217	caggaaaaaaagcaggcaacagaaactgcctgtgagagggc
AGRGAGRGAGRGAGRGAGRGAGRGAGRGAGRGAGRGAGRGA	ZNF169-rep2	HERVFH19I	314	354	-	17.3143	8.72e-10	6.58e-06	GCCGCATGAGGAATTGAGAGAGAGAGAGAGAGAGAGAGAGA
DTBYYTTTTTTTTTTTTTTTTTTTTTTTTTKWKAMDRRRTYTVDCTVTK	ZNF613	HERV35I	934	982	+	26.4487	8.73e-10	3.33e-05	tttctttgcttttttttttcttttctttctgtaatgcggcttggccccc
DTBYYTTTTTTTTTTTTTTTTTTTTTTTTTKWKAMDRRRTYTVDCTVTK	ZNF613	HERV30I	6814	6862	-	26.4487	8.73e-10	3.33e-05	TAGTTAGTTTGGATTTTTTTTTTTTTTTTTGGTGATATGTAAGGCTATT
TCYCTCYCTCYCTCYCTCYCTCYCTCYCT	ZNF169	HERV17	735	763	-	20.9394	8.73e-10	1.33e-05	TCTCTGTCTCTCTCTCTCTCTCCTCCGTC
TCCYCYYCYTCCTCCTYCYCYYCCYCCYY	ZNF263	HERVIP10FH	735	763	-	25.1429	8.93e-10	4.51e-05	TGTTCTCCCCTCTCCTTCCCCTTCCCCTA
KSTCYKWGKGKAWATRYAKGKBTRKGTKCCTGTGWGYSTCTGKKYRYRWB	ZNF555	MER4I	1100	1149	+	21.1463	8.94e-10	5.52e-05	taacatccaagatgtatgtgtgtatgtgtgcgtgtgtatgtgtgcatgtg
MAMAAMMAMAMAMAMAAAMAAMAMMMMMMACAHMMACAMMACMMACAMMA	ZNF300	L1PBA_5	2887	2936	+	25.8353	8.96e-10	2.22e-05	acaaaacaaacacacacacacaacaaacaaaaacaaacaaacaaacaagg
TCTCTCTCTCTCTCTCTCTCTCTCTCTCTCTCTCTCTCTCTCTCTCTCTC	ZNF212	HERVIP10FH	795	844	-	-40.9775	8.97e-10	8.34e-06	TCTCTTCCTCTCTCTCTCTCTCTCTCTTCTCTCTTTCCTCTCTGCTGGTC
AGRGAGRGAGRGAGRGAGRGAGRGAGRGAGRGAGRGAGRGA	ZNF169-rep2	HARLEQUIN	900	940	+	17.2	9.09e-10	6.82e-06	gaggaaagagacagagaggaaaagaggcaaagagagagagg
VVRGRRRRGVRRRRRRRGGRRRGRGRSRRRGRGRRARRRRR	ZNF534	HERV19I	286	326	-	25.625	9.14e-10	1.14e-05	AGAGAGAGAGAGAGAAAAGAAGAGGAGGAGGAGGAGAGGAG
VVRGRRRRGVRRRRRRRGGRRRGRGRSRRRGRGRRARRRRR	ZNF534	HERVK11DI	835	875	-	25.625	9.14e-10	1.14e-05	GCGGACAGGTCTAGCAGGGGCAGAGGAAAAGAGAGAAGGAG
KDKKGTRTGTGTRGTGDTKGTKKKKKTGKTKKTKGTKKTKKTGKKKGTGW	ZNF487P	L1PBA_5	2898	2947	-	23.5824	9.19e-10	4.05e-05	TTGCCTGAATACCTTGTTTGTTTGTTTGTTTTTGTTTGTTGTGTGTGTGT
VVRGRRRRGVRRRRRRRGGRRRGRGRSRRRGRGRRARRRRR	ZNF534	LTR16C	361	401	-	25.6071	9.29e-10	1.15e-05	GTAGGGGAGTGGGGAAGTGAGACAGGGAAGGGAAGGAAGCC
YYCCCYYCCYCCYYCTCYCCYYCCCTCCC	ZNF398	HERVIP10FH	831	859	-	26.5325	9.32e-10	3.26e-05	CTCTTTCTCTCTCTCTCTCTTCCTCTCTC
[truncated: 79,216 more rows]
