# Supplementary material for: Transposable elements drive the evolution of metazoan zinc finger genes
Source: Genome Res. 2023 Aug;33(8):1325–39. doi: 10.1101/gr.277966.123 (PMC10547256; doi:10.1101/gr.277966.123)
Supplement: Supplement 3 [file Supplemental_Data_3.tar.gz › supplementary_data_3/meme-out/Homo_sapiens/predicted_vs_danio/fimo.tsv]

motif_id	motif_alt_id	sequence_name	start	stop	strand	score	p-value	q-value	matched_sequence
CM000681.2_12390468-12392376(-)_1|1|1x0		DIRS-4_DR	216	261	-	34.975	5.43e-13	3.37e-06	GTTGTAGCTGTTGTTGTAGCTGTTGTTGTAGCTGTTGTCGTTGTTG
CM000681.2_12390468-12392376(-)_1|1|1x0		DIRS-4_DR	324	369	-	34.8562	6.12e-13	3.37e-06	GTTGTTGCTGTTGTTGTTGCTGTTGTTGTTGTTGTTGTTGTTGTTG
CM000681.2_12390468-12392376(-)_1|1|1x0		DIRS-4_DR	327	372	-	34.5312	8.45e-13	3.37e-06	GCTGTTGTTGCTGTTGTTGTTGCTGTTGTTGTTGTTGTTGTTGTTG
CM000681.2_12390468-12392376(-)_1|1|1x0		DIRS-4_DR	315	360	-	33.925	1.52e-12	4.08e-06	GTTGTTGTTGCTGTTGTTGTTGTTGTTGTTGTTGTTGTAGCTGTTG
CM000681.2_12390468-12392376(-)_1|1|1x0		DIRS-4_DR	312	357	-	33.8063	1.71e-12	4.08e-06	GTTGTTGCTGTTGTTGTTGTTGTTGTTGTTGTTGTAGCTGTTGTTG
CM000681.2_12318596-12319871(-)_1|2|1x0		DIRS-4N2_DR	218	248	-	32.2375	2.23e-12	6.73e-06	GTTGTTGTTGTTGTTGTTGTTGTTGTTGTTG
CM000681.2_12318596-12319871(-)_1|2|1x0		DIRS-4N2_DR	221	251	-	32.2375	2.23e-12	6.73e-06	GTTGTTGTTGTTGTTGTTGTTGTTGTTGTTG
CM000681.2_12318596-12319871(-)_1|2|1x0		DIRS-4N2_DR	224	254	-	32.2375	2.23e-12	6.73e-06	GTTGTTGTTGTTGTTGTTGTTGTTGTTGTTG
CM000681.2_12318596-12319871(-)_1|2|1x0		DIRS-4_DR	327	357	-	32.2312	2.25e-12	6.73e-06	GTTGTTGCTGTTGTTGTTGTTGTTGTTGTTG
CM000681.2_36546868-36548353(-)_1|1|1x0		DIRS-4_DR	345	372	-	26.1625	2.38e-12	2.88e-05	GCTGTTGTTGCTGTTGTTGTTGCTGTTG
CM000681.2_12390468-12392376(-)_1|1|1x0		DIRS-4_DR	321	366	-	33.425	2.45e-12	4.89e-06	GTTGCTGTTGTTGTTGCTGTTGTTGTTGTTGTTGTTGTTGTTGTAG
CM000681.2_12318596-12319871(-)_1|2|1x0		DIRS-9B_DR	309	339	-	31.9625	3.03e-12	7.27e-06	GTTGTTGTTGGTGTTATTGTTGCCGTTGTTT
CM000681.2_12430158-12432150(-)_1|1|1x0		DIRS-4_DR	339	369	-	30.6062	4.14e-12	1.99e-05	GTTGTTGCTGTTGTTGTTGCTGTTGTTGTTG
CM000681.2_12390468-12392376(-)_1|1|1x0		DIRS-4_DR	207	252	-	32.8187	4.31e-12	7.37e-06	GTTGTTGTAGCTGTTGTTGTAGCTGTTGTCGTTGTTGTTGTTGTTG
CM000681.2_12318596-12319871(-)_1|2|1x0		DIRS-4_DR	333	363	-	31.4437	5.34e-12	1.04e-05	GCTGTTGTTGTTGCTGTTGTTGTTGTTGTTG
CM000681.2_12318596-12319871(-)_1|2|1x0		DIRS-4N2_DR	215	245	-	31.325	6.06e-12	1.04e-05	GTTGTTGTTGTTGTTGTTGTTGTTGTTGTGT
CM000681.2_12430158-12432150(-)_1|1|1x0		DIRS-4_DR	327	357	-	30.0687	8.42e-12	1.99e-05	GTTGTTGCTGTTGTTGTTGTTGTTGTTGTTG
CM000681.2_12430158-12432150(-)_1|1|1x0		DIRS-4_DR	330	360	-	30.0687	8.42e-12	1.99e-05	GTTGTTGTTGCTGTTGTTGTTGTTGTTGTTG
CM000681.2_12318596-12319871(-)_1|2|1x0		DIRS-4_DR	324	354	-	30.9187	9.3e-12	1.24e-05	GTTGCTGTTGTTGTTGTTGTTGTTGTTGTTG
CM000681.2_12318596-12319871(-)_1|2|1x0		DIRS-4_DR	330	360	-	30.9187	9.3e-12	1.24e-05	GTTGTTGTTGCTGTTGTTGTTGTTGTTGTTG
CM000666.2_441594-444517(-)_1|6|1x0		DIRS-4N1_DR	1294	1312	+	24.6481	9.7e-12	0.000118	caacaaacaagaggaggac
CM000681.2_21970719-21974877(-)_1|3|1x0		DIRS-8_DR	177	216	+	29.3054	1.04e-11	1.57e-05	gctactgctactgctactgctactgctactgctactgcta
CM000681.2_21970719-21974877(-)_1|3|1x0		DIRS-8_DR	183	222	+	29.3054	1.04e-11	1.57e-05	gctactgctactgctactgctactgctactgctactgcta
CM000681.2_21970719-21974877(-)_1|3|1x0		DIRS-8_DR	189	228	+	29.3054	1.04e-11	1.57e-05	gctactgctactgctactgctactgctactgctactgcta
CM000681.2_21970719-21974877(-)_1|3|1x0		DIRS-8_DR	195	234	+	29.3054	1.04e-11	1.57e-05	gctactgctactgctactgctactgctactgctactgcta
CM000681.2_21970719-21974877(-)_1|3|1x0		DIRS-8_DR	201	240	+	29.3054	1.04e-11	1.57e-05	gctactgctactgctactgctactgctactgctactgcta
CM000681.2_21970719-21974877(-)_1|3|1x0		DIRS-8_DR	207	246	+	29.3054	1.04e-11	1.57e-05	gctactgctactgctactgctactgctactgctactgcta
CM000681.2_21970719-21974877(-)_1|3|1x0		DIRS-8_DR	213	252	+	29.3054	1.04e-11	1.57e-05	gctactgctactgctactgctactgctactgctactgcta
CM000681.2_21970719-21974877(-)_1|3|1x0		DIRS-8_DR	219	258	+	29.3054	1.04e-11	1.57e-05	gctactgctactgctactgctactgctactgctactgcta
CM000681.2_12318596-12319871(-)_1|2|1x0		DIRS-4_DR	321	351	-	30.625	1.26e-11	1.32e-05	GCTGTTGTTGTTGTTGTTGTTGTTGTTGTAG
CM000681.2_12318596-12319871(-)_1|2|1x0		DIRS-4_DR	339	369	-	30.6188	1.27e-11	1.32e-05	GTTGTTGCTGTTGTTGTTGCTGTTGTTGTTG
CM000681.2_12430158-12432150(-)_1|1|1x0		DIRS-4_DR	213	243	-	29.725	1.3e-11	1.99e-05	GCTGTTGTTGTAGCTGTTGTCGTTGTTGTTG
CM000681.2_12430158-12432150(-)_1|1|1x0		DIRS-4N2_DR	218	248	-	29.7188	1.31e-11	1.99e-05	GTTGTTGTTGTTGTTGTTGTTGTTGTTGTTG
CM000681.2_12430158-12432150(-)_1|1|1x0		DIRS-4N2_DR	221	251	-	29.7188	1.31e-11	1.99e-05	GTTGTTGTTGTTGTTGTTGTTGTTGTTGTTG
CM000681.2_12430158-12432150(-)_1|1|1x0		DIRS-4N2_DR	224	254	-	29.7188	1.31e-11	1.99e-05	GTTGTTGTTGTTGTTGTTGTTGTTGTTGTTG
CM000681.2_12430158-12432150(-)_1|1|1x0		DIRS-4_DR	324	354	-	29.7125	1.32e-11	1.99e-05	GTTGCTGTTGTTGTTGTTGTTGTTGTTGTTG
CM000681.2_12318596-12319871(-)_1|2|1x0		DIRS-4_DR	315	345	-	30.5813	1.32e-11	1.32e-05	GTTGTTGTTGTTGTTGTTGTTGTAGCTGTTG
CM000681.2_12318596-12319871(-)_1|2|1x0		DIRS-4_DR	216	246	-	30.2937	1.77e-11	1.63e-05	GTAGCTGTTGTTGTAGCTGTTGTCGTTGTTG
CM000681.2_36546868-36548353(-)_1|1|1x0		DIRS-4_DR	324	351	-	25.1813	1.85e-11	0.000112	GCTGTTGTTGTTGTTGTTGTTGTTGTTG
CM000681.2_12390468-12392376(-)_1|1|1x0		DIRS-8B_DR	204	249	-	31.0062	2.17e-11	3.24e-05	GTAGTTGTTGTTGTAGTAGTTGTTGTTGTTGTTGTAGTAGTTGATG
CM000681.2_12318596-12319871(-)_1|2|1x0		DIRS-4_DR	336	366	-	29.9688	2.45e-11	1.99e-05	GTTGCTGTTGTTGTTGCTGTTGTTGTTGTTG
CM000681.2_12318596-12319871(-)_1|2|1x0		DIRS-4_DR	342	372	-	29.95	2.49e-11	1.99e-05	GCTGTTGTTGCTGTTGTTGTTGCTGTTGTTG
CM000681.2_2852335-2853949(+)_1|1|1x0		DIRS-4N2_DR	212	257	-	30.9812	2.53e-11	0.000143	TTTGTTGTTGTTGTTGTTGTTGTTGTTGTTGTTGTTGTTGTGTGTT
CM000681.2_37126982-37129055(+)_1|1|1x0		Helitron-4_DR	10815	10872	-	31.1313	2.77e-11	0.000325	GTGGTACTGATGCTGGGAATGGTGGTGCTGTTGATGCTGAGGATTGTAGTGCTGCTAA
CM000681.2_12463998-12465876(-)_1|2|1x0		DIRS-4_DR	315	369	-	27.1481	3.52e-11	0.000304	GTTGTTGCTGTTGTTGTTGCTGTTGTTGTTGTTGTTGTTGTTGTTGTAGCTGTTG
CM000681.2_12430158-12432150(-)_1|1|1x0		DIRS-4N2_DR	215	245	-	28.8063	3.88e-11	5.21e-05	GTTGTTGTTGTTGTTGTTGTTGTTGTTGTGT
KQ458383.1_131950-133225(-)_1|1|1x0		hAT-N37_DR	18	54	-	30.2	3.92e-11	0.000469	ATGTGATCCTCGCGGGCTACCTGGTGCCCGCGGGCAC
CM000663.2_23361971-23363246(-)_1|1|1x0		hAT-N37_DR	18	54	-	30.2	3.92e-11	0.000468	ATGTGATCCTCGCGGGCTACCTGGTGCCCGCGGGCAC
CM000681.2_12390468-12392376(-)_1|1|1x0		DIRS-4_DR	333	378	-	30.1937	4.33e-11	4.88e-05	ATGTAGGCTGTTGTTGCTGTTGTTGTTGCTGTTGTTGTTGTTGTTG
CM000681.2_2852335-2853949(+)_1|1|1x0		DIRS-4_DR	318	363	-	30.325	4.35e-11	0.000143	GCTGTTGTTGTTGCTGTTGTTGTTGTTGTTGTTGTTGTTGTAGCTG
CM000681.2_12390468-12392376(-)_1|1|1x0		DIRS-8B_DR	216	261	-	30.15	4.49e-11	4.88e-05	GTAGTTGTTGAAGTAGTTGTTGTTGTAGTAGTTGTTGTTGTTGTTG
CM000681.2_12390468-12392376(-)_1|1|1x0		DIRS-4_DR	309	354	-	30.15	4.49e-11	4.88e-05	GTTGCTGTTGTTGTTGTTGTTGTTGTTGTTGTAGCTGTTGTTGTAG
CM000681.2_12318596-12319871(-)_1|2|1x0		DIRS-4_DR	207	237	-	29.3187	4.63e-11	3.46e-05	GTTGTAGCTGTTGTCGTTGTTGTTGTTGTTG
CM000681.2_2852335-2853949(+)_1|1|1x0		DIRS-4_DR	324	369	-	30.2063	4.79e-11	0.000143	GTTGTTGCTGTTGTTGTTGCTGTTGTTGTTGTTGTTGTTGTTGTTG
CM000681.2_2852335-2853949(+)_1|1|1x0		DIRS-4_DR	315	360	-	30.1438	5.04e-11	0.000143	GTTGTTGTTGCTGTTGTTGTTGTTGTTGTTGTTGTTGTAGCTGTTG
CM000681.2_12272409-12274095(-)_1|1|1x0		DIRS-4_DR	324	369	-	29.825	5.19e-11	0.000616	GTTGTTGCTGTTGTTGTTGCTGTTGTTGTTGTTGTTGTTGTTGTTG
CM000681.2_12318596-12319871(-)_1|2|1x0		Polinton-2N1_DR	1490	1520	-	29.1375	5.51e-11	3.67e-05	GTTGTTTTTGTTGTTATTGTTGTCGTTTTCT
CM000681.2_12318596-12319871(-)_1|2|1x0		Polinton-2N1_DR	9574	9604	+	29.1375	5.51e-11	3.67e-05	gttgtttttgttgttattgttgtcgttttct
CM000681.2_12247279-12248707(-)_1|1|1x0		DIRS-4N2_DR	212	254	-	25.9625	5.66e-11	0.000668	GTTGTTGTTGTTGTTGTTGTTGTTGTTGTTGTTGTTGTGTGTT
CM000681.2_12390468-12392376(-)_1|1|1x0		DIRS-8B_DR	219	264	-	29.8125	5.95e-11	5.5e-05	GTAGTAGTTGTTGAAGTAGTTGTTGTTGTAGTAGTTGTTGTTGTTG
CM000681.2_12430158-12432150(-)_1|1|1x0		DIRS-4_DR	312	342	-	28.425	5.96e-11	6.69e-05	GTTGTTGTTGTTGTTGTTGTAGCTGTTGTTG
CM000681.2_12390468-12392376(-)_1|1|1x0		DIRS-4_DR	294	339	-	29.8063	5.98e-11	5.5e-05	GTTGTTGTTGTTGTTGTAGCTGTTGTTGTAGCTGTAGCTGTTGTTG
CM000681.2_2852335-2853949(+)_1|1|1x0		DIRS-4_DR	327	372	-	29.925	6.02e-11	0.000143	GCTGTTGTTGCTGTTGTTGTTGCTGTTGTTGTTGTTGTTGTTGTTG
CM000681.2_12430158-12432150(-)_1|1|1x0		DIRS-4_DR	336	366	-	28.4062	6.09e-11	6.69e-05	GTTGCTGTTGTTGTTGCTGTTGTTGTTGTTG
CM000681.2_12463998-12465876(-)_1|2|1x0		DIRS-4_DR	324	378	-	26.6481	6.49e-11	0.000304	ATGTAGGCTGTTGTTGCTGTTGTTGTTGCTGTTGTTGTTGTTGTTGTTGTTGTTG
CM000681.2_12318596-12319871(-)_1|2|1x0		DIRS-8B_DR	216	246	-	28.9625	6.5e-11	4.1e-05	GTTGTTGTTGTAGTAGTTGTTGTTGTTGTTG
CM000681.2_12430158-12432150(-)_1|1|1x0		DIRS-4_DR	204	234	-	28.275	7.04e-11	7.09e-05	GTAGCTGTTGTCGTTGTTGTTGTTGTTGTTT
CM000681.2_12390468-12392376(-)_1|1|1x0		DIRS-4_DR	204	249	-	29.45	8.02e-11	6.8e-05	GTTGTAGCTGTTGTTGTAGCTGTTGTCGTTGTTGTTGTTGTTGTTT
CM000681.2_12390468-12392376(-)_1|1|1x0		DIRS-4_DR	318	363	-	29.375	8.53e-11	6.8e-05	GCTGTTGTTGTTGCTGTTGTTGTTGTTGTTGTTGTTGTTGTAGCTG
CM000681.2_2852335-2853949(+)_1|1|1x0		DIRS-4_DR	321	366	-	29.4375	8.9e-11	0.000176	GTTGCTGTTGTTGTTGCTGTTGTTGTTGTTGTTGTTGTTGTTGTAG
CM000681.2_36747769-36750934(-)_1|2|1x0		DIRS-4_DR	285	333	-	28.1312	9.64e-11	0.00116	GTTGTTGTTGTAGCTGTTGTTGTAGCTGTAGCTGTTGTTGTAGCTGTTG
CM000681.2_12318596-12319871(-)_1|2|1x0		DIRS-15_DR	241	271	-	28.4938	1.01e-10	6.05e-05	ATTGTTGTTGTTGTTGTTGTTGTTGTTATTG
CM000681.2_21970719-21974877(-)_1|3|1x0		DIRS-8_DR	174	213	+	27.2156	1.07e-10	0.000105	gctgctactgctactgctactgctactgctactgctactg
CM000681.2_12318596-12319871(-)_1|2|1x0		DIRS-4_DR	312	342	-	28.4125	1.09e-10	6.21e-05	GTTGTTGTTGTTGTTGTTGTAGCTGTTGTTG
CM000681.2_12463998-12465876(-)_1|2|1x0		DIRS-15_DR	223	277	-	26.216	1.09e-10	0.000304	GTGGAGATTGTTGTTGTTGTTGTTGTTGTTGTTATTGCTGCTGCTGGTGGTGGTG
CM000681.2_37126982-37129055(+)_1|1|1x0		Zisupton-4_DR	1831	1888	-	29.275	1.09e-10	0.000335	TTGAAAATGATGCTGTGGTTGGTTCTGGTTCTGCTGGGGATGGTGGTGGTGCTGCGGA
CM000681.2_12390468-12392376(-)_1|1|1x0		DIRS-4_DR	201	246	-	29.0437	1.12e-10	7.57e-05	GTAGCTGTTGTTGTAGCTGTTGTCGTTGTTGTTGTTGTTGTTTGTT
CM000681.2_37126982-37129055(+)_1|1|1x0		Zisupton-4_DR	1735	1792	-	29.2	1.15e-10	0.000335	GTGGTGCTGCTGCTGGGAATGGTGGTGCTGTTGATGCTGGGGATTGTAGTCCAGATGC
CM000681.2_12463998-12465876(-)_1|2|1x0		DIRS-4_DR	306	360	-	26.1358	1.2e-10	0.000304	GTTGTTGTTGCTGTTGTTGTTGTTGTTGTTGTTGTTGTAGCTGTTGTTGTAGCTG
CM000681.2_12318596-12319871(-)_1|2|1x0		DIRS-15_DR	229	259	-	28.2875	1.22e-10	6.65e-05	GTTGTTGTTGTTGTTATTGCTGCTGCTGGTG
CM000681.2_12390468-12392376(-)_1|1|1x0		DIRS-4_DR	225	270	-	28.8875	1.27e-10	7.57e-05	GTAGCTGTTGTTGTAGCTGTTGTTGTAGCTGTTGTTGTAGCTGTTG
CM000681.2_12390468-12392376(-)_1|1|1x0		DIRS-4_DR	237	282	-	28.8875	1.27e-10	7.57e-05	GTAGCTGTTGTTGTAGCTGTTGTTGTAGCTGTTGTTGTAGCTGTTG
CM000681.2_12390468-12392376(-)_1|1|1x0		DIRS-4_DR	249	294	-	28.8875	1.27e-10	7.57e-05	GTAGCTGTTGTTGTAGCTGTTGTTGTAGCTGTTGTTGTAGCTGTTG
CM000681.2_12390468-12392376(-)_1|1|1x0		DIRS-4_DR	261	306	-	28.8875	1.27e-10	7.57e-05	GTAGCTGTTGTTGTAGCTGTTGTTGTAGCTGTTGTTGTAGCTGTTG
CM000681.2_12430158-12432150(-)_1|1|1x0		DIRS-4_DR	342	372	-	27.725	1.27e-10	0.000118	GCTGTTGTTGCTGTTGTTGTTGCTGTTGTTG
CM000681.2_12390468-12392376(-)_1|1|1x0		DIRS-4_DR	213	258	-	28.825	1.33e-10	7.58e-05	GTAGCTGTTGTTGTAGCTGTTGTTGTAGCTGTTGTCGTTGTTGTTG
CM000681.2_12463998-12465876(-)_1|2|1x0		DIRS-4_DR	210	264	-	26.0432	1.33e-10	0.000304	GTTGTTGTAGCTGTTGTTGTAGCTGTTGTTGTAGCTGTTGTCGTTGTTGTTGTTG
CM000681.2_21970719-21974877(-)_1|3|1x0		DIRS-8_DR	180	219	+	26.9102	1.48e-10	0.000105	actgctactgctactgctactgctactgctactgctactg
CM000681.2_21970719-21974877(-)_1|3|1x0		DIRS-8_DR	186	225	+	26.9102	1.48e-10	0.000105	actgctactgctactgctactgctactgctactgctactg
CM000681.2_21970719-21974877(-)_1|3|1x0		DIRS-8_DR	192	231	+	26.9102	1.48e-10	0.000105	actgctactgctactgctactgctactgctactgctactg
CM000681.2_21970719-21974877(-)_1|3|1x0		DIRS-8_DR	198	237	+	26.9102	1.48e-10	0.000105	actgctactgctactgctactgctactgctactgctactg
CM000681.2_21970719-21974877(-)_1|3|1x0		DIRS-8_DR	204	243	+	26.9102	1.48e-10	0.000105	actgctactgctactgctactgctactgctactgctactg
CM000681.2_21970719-21974877(-)_1|3|1x0		DIRS-8_DR	210	249	+	26.9102	1.48e-10	0.000105	actgctactgctactgctactgctactgctactgctactg
CM000681.2_21970719-21974877(-)_1|3|1x0		DIRS-8_DR	216	255	+	26.9102	1.48e-10	0.000105	actgctactgctactgctactgctactgctactgctactg
CM000681.2_21970719-21974877(-)_1|3|1x0		DIRS-8_DR	222	261	+	26.9102	1.48e-10	0.000105	actgctactgctactgctactgctactgctactgctactg
CM000681.2_37126982-37129055(+)_1|1|1x0		DIRS-4N2_DR	3382	3439	-	28.8438	1.49e-10	0.000335	GGGGGAGTCAGGCCTTGAATGGTGATACTTAGGCTGAAGAGATGAGAGTAGCGGAAGA
CM000681.2_37126982-37129055(+)_1|1|1x0		DIRS-4N2_DR	3739	3796	-	28.8438	1.49e-10	0.000335	GGGGGAGTCAGGCCTTGAATGGTGATACTTAGGCTGAAGAGATGAGAGTAGCGGAAGA
CM000681.2_12390468-12392376(-)_1|1|1x0		DIRS-4_DR	303	348	-	28.6562	1.52e-10	8.28e-05	GTTGTTGTTGTTGTTGTTGTTGTTGTAGCTGTTGTTGTAGCTGTAG
CM000681.2_12463998-12465876(-)_1|2|1x0		DIRS-4_DR	288	342	-	25.9198	1.54e-10	0.000304	GTTGTTGTTGTTGTTGTTGTAGCTGTTGTTGTAGCTGTAGCTGTTGTTGTAGCTG
CM000669.2_149178592-149179798(+)_1|1|1x0		Gypsy101-I_DR	172	193	-	21.65	1.54e-10	0.00189	ACTTGGAGGGTAGTTGGCGGTG
CM000681.2_12272409-12274095(-)_1|1|1x0		DIRS-4_DR	216	261	-	28.4	1.7e-10	0.000973	GTTGTAGCTGTTGTTGTAGCTGTTGTTGTAGCTGTTGTCGTTGTTG
CM000681.2_37126982-37129055(+)_1|1|1x0		Zisupton-4_DR	1759	1816	-	28.6438	1.72e-10	0.000335	GTGCTGCAGATGCTGGGGATGGTGGTGGTGCTGCTGCTGGGAATGGTGGTGCTGTTGA
CM000681.2_12318596-12319871(-)_1|2|1x0		DIRS-4N2_DR	227	257	-	27.825	1.86e-10	9.7e-05	TTTGTTGTTGTTGTTGTTGTTGTTGTTGTTG
CM000681.2_12463998-12465876(-)_1|2|1x0		DIRS-15_DR	226	280	-	25.7531	1.87e-10	0.000316	TTGGTGGAGATTGTTGTTGTTGTTGTTGTTGTTGTTATTGCTGCTGCTGGTGGTG
CM000669.2_149070425-149072531(-)_1|2|1x0		REX1-1_DR	1438	1477	-	24.8625	1.88e-10	0.00228	TGTGGCTGTGGGTGTGGACTGGCTGGGTTTGTAGTTGGTG
CM000681.2_21970719-21974877(-)_1|3|1x0		CryptonV-N4_DR	4000	4039	-	26.6766	1.89e-10	0.000126	ACAACTACTATTACTACTACAACTAATAATATTAATAATA
KN196484.1_288719-290921(+)_1|1|1x0		DIRS-14_DR	4442	4508	-	28.4534	1.9e-10	0.00136	GGGGGTGAGGGTGGGGGGGGGGGTGGGGTGGCTCCGCTGACTGCTGGCGGAGATAAGCGTTTGTTGT
CM000681.2_40013576-40015778(+)_1|1|1x0		DIRS-14_DR	4442	4508	-	28.4534	1.9e-10	0.00137	GGGGGTGAGGGTGGGGGGGGGGGTGGGGTGGCTCCGCTGACTGCTGGCGGAGATAAGCGTTTGTTGT
CM000681.2_36546868-36548353(-)_1|1|1x0		P-1_DR	5743	5770	+	23.8313	1.93e-10	0.00075	gctgctattgctgctgctgctgttgatt
CM000668.2_26637347-26638556(-)_1|1|1x0		DIRS-16_DR	1111	1135	-	25.9193	1.95e-10	0.00239	GAGCCGGTTGCGGAGGCATGCTCAC
CM000681.2_12318596-12319871(-)_1|2|1x0		DIRS-4_DR	201	231	-	27.7063	2.07e-10	0.000103	GCTGTTGTCGTTGTTGTTGTTGTTGTTTGTT
CM000681.2_21970719-21974877(-)_1|3|1x0		L1-11_DR	6727	6766	-	26.5689	2.11e-10	0.000134	ACAACGTCTACTGCTACTACTACTACTACTACTACTACTA
CM000681.2_12247279-12248707(-)_1|1|1x0		DIRS-4_DR	327	369	-	24.9688	2.15e-10	0.00101	GTTGTTGCTGTTGTTGTTGCTGTTGTTGTTGTTGTTGTTGTTG
CM000681.2_12390468-12392376(-)_1|1|1x0		DIRS-4_DR	403	448	-	28.2063	2.18e-10	0.000113	GTTGTAGCTGTTGTTGTAGTAGCTGTTGTTGTTGAAGCTGTTGTTG
CM000681.2_19711354-19713124(-)_1|3|1x0		DIRS-15_DR	244	289	-	26.6687	2.22e-10	0.00263	TTCATTAGCTTGGTGGAGATTGTTGTTGTTGTTGTTGTTGTTGTTA
CM000681.2_12390468-12392376(-)_1|1|1x0		DIRS-4_DR	330	375	-	28.1438	2.29e-10	0.000114	TAGGCTGTTGTTGCTGTTGTTGTTGCTGTTGTTGTTGTTGTTGTTG
CM000681.2_36747769-36750934(-)_1|2|1x0		ERV1-I_DR	4514	4562	+	27.1937	2.33e-10	0.0014	aatacaatggaagctaaaggtaatgctcttgctgatgtagctgctaaac
KN196484.1_288719-290921(+)_1|1|1x0		hAT-N104_DR	392	458	-	28.1429	2.38e-10	0.00136	GGGGGTGGGGGTTTGTTGTGGTCGCGGATGAAAGTGAAGAGCGGGGGTGGGTTGTCGCGGACGAAAG
CM000681.2_40013576-40015778(+)_1|1|1x0		hAT-N104_DR	392	458	-	28.1429	2.38e-10	0.00137	GGGGGTGGGGGTTTGTTGTGGTCGCGGATGAAAGTGAAGAGCGGGGGTGGGTTGTCGCGGACGAAAG
CM000681.2_12430158-12432150(-)_1|1|1x0		DIRS-4_DR	321	351	-	27.0938	2.44e-10	0.000208	GCTGTTGTTGTTGTTGTTGTTGTTGTTGTAG
CM000681.2_12463998-12465876(-)_1|2|1x0		DIRS-4_DR	318	372	-	25.5185	2.45e-10	0.000362	GCTGTTGTTGCTGTTGTTGTTGCTGTTGTTGTTGTTGTTGTTGTTGTTGTAGCTG
CM000681.2_12272409-12274095(-)_1|1|1x0		BEL-63_DRe-I	156	201	+	27.9437	2.46e-10	0.000973	ggagtggcgttggacttcattgctgttcctgttggggttgctgtgg
CM000681.2_36546868-36548353(-)_1|1|1x0		DIRS-4_DR	336	363	-	23.675	2.47e-10	0.00075	GCTGTTGTTGTTGCTGTTGTTGTTGTTG
CM000681.2_12430158-12432150(-)_1|1|1x0		DIRS-15_DR	232	262	-	27.0125	2.64e-10	0.000208	GTTGTTGTTGTTGTTGTTATTGCTGCTGCTG
CM000681.2_12390468-12392376(-)_1|1|1x0		DIRS-4N2_DR	215	260	-	27.9437	2.67e-10	0.000128	TTGTTTGTTGTTGTTGTTGTTGTTGTTGTTGTTGTTGTTGTTGTGT
CM000681.2_2852335-2853949(+)_1|1|1x0		DIRS-4_DR	306	351	-	28.0125	2.7e-10	0.000406	GCTGTTGTTGTTGTTGTTGTTGTTGTTGTAGCTGTTGTTGTAGCTG
CM000681.2_12247279-12248707(-)_1|1|1x0		DIRS-4_DR	210	252	-	24.7875	2.71e-10	0.00101	GTTGTTGTAGCTGTTGTTGTAGCTGTTGTCGTTGTTGTTGTTG
CM000681.2_12430158-12432150(-)_1|1|1x0		DIRS-4_DR	333	363	-	26.975	2.75e-10	0.000208	GCTGTTGTTGTTGCTGTTGTTGTTGTTGTTG
CM000681.2_21970719-21974877(-)_1|3|1x0		DIRS-8_DR	171	210	+	26.3054	2.76e-10	0.000158	tcagctgctactgctactgctactgctactgctactgcta
CM000681.2_21970719-21974877(-)_1|3|1x0		DIRS-8_DR	225	264	+	26.3054	2.76e-10	0.000158	gctactgctactgctactgctactgctactgctactgcag
CM000681.2_2852335-2853949(+)_1|1|1x0		DIRS-4_DR	312	357	-	27.9	2.94e-10	0.000406	GTTGTTGCTGTTGTTGTTGTTGTTGTTGTTGTTGTAGCTGTTGTTG
CM000681.2_12349703-12351350(-)_1|2|1x0		DIRS-4_DR	216	261	-	27.7812	3.13e-10	0.00357	GTTGTAGCTGTTGTTGTAGCTGTTGTTGTAGCTGTTGTCGTTGTTG
CM000681.2_12430158-12432150(-)_1|1|1x0		DIRS-8B_DR	216	246	-	26.8375	3.15e-10	0.000224	GTTGTTGTTGTAGTAGTTGTTGTTGTTGTTG
CM000681.2_2852335-2853949(+)_1|1|1x0		DIRS-15_DR	229	274	-	27.6687	3.51e-10	0.000406	GAGATTGTTGTTGTTGTTGTTGTTGTTGTTATTGCTGCTGCTGGTG
CM000681.2_37126982-37129055(+)_1|1|1x0		Ginger1-1_DR	2345	2402	-	27.6125	3.55e-10	0.00058	GGGAGACACGGGGAGAAAGTTGTGGTGCATTTGGTGAGGATGGAGGTGATGGTTGGGG
CM000681.2_12390468-12392376(-)_1|1|1x0		DIRS-4_DR	285	330	-	27.525	3.7e-10	0.00017	GTTGTTGTAGCTGTTGTTGTAGCTGTAGCTGTTGTTGTAGCTGTTG
CM000681.2_2852335-2853949(+)_1|1|1x0		DIRS-4_DR	216	261	-	27.5938	3.71e-10	0.000406	GTTGTAGCTGTTGTTGTAGCTGTTGTTGTAGCTGTTGTCGTTGTTG
CM000681.2_36546868-36548353(-)_1|1|1x0		DIRS-4_DR	333	360	-	23.4062	3.74e-10	0.000906	GTTGTTGTTGCTGTTGTTGTTGTTGTTG
CM000681.2_2852335-2853949(+)_1|1|1x0		DIRS-4_DR	309	354	-	27.575	3.76e-10	0.000406	GTTGCTGTTGTTGTTGTTGTTGTTGTTGTTGTAGCTGTTGTTGTAG
CM000681.2_12463998-12465876(-)_1|2|1x0		DIRS-15_DR	232	286	-	25.1111	3.88e-10	0.00051	ATTAGCTTGGTGGAGATTGTTGTTGTTGTTGTTGTTGTTGTTATTGCTGCTGCTG
CM000681.2_12430158-12432150(-)_1|1|1x0		DIRS-4_DR	309	339	-	26.625	3.88e-10	0.000261	GTTGTTGTTGTTGTTGTAGCTGTTGTTGTAG
CM000681.2_12318596-12319871(-)_1|2|1x0		DIRS-4_DR	318	348	-	26.9875	3.91e-10	0.000187	GTTGTTGTTGTTGTTGTTGTTGTTGTAGCTG
CM000681.2_37126982-37129055(+)_1|1|1x0		Zisupton-4_DR	1810	1867	-	27.45	3.97e-10	0.00058	GTTCTGGTTCTGCTGGGGATGGTGGTGGTGCTGCGGATGCTGGGGGTGGTGGTGCTGC
CM000679.2_5091444-5093010(+)_1|1|1x0		Gypsy77-LTR_DR	155	194	+	27.4563	4.1e-10	0.00497	gggttgttccgggtggctgttgttgttgttggagttggag
CM000681.2_12430158-12432150(-)_1|1|1x0		DIRS-9B_DR	306	336	-	26.5563	4.15e-10	0.000262	GTTGTTGGTGTTATTGTTGCCGTTGTTTTCC
CM000681.2_12318596-12319871(-)_1|2|1x0		DIRS-8B_DR	276	306	-	26.9	4.22e-10	0.000193	GCTGTTGTTGTTGTCGTTGTTGTTGTCGTAG
CM000681.2_2852335-2853949(+)_1|1|1x0		DIRS-4_DR	276	321	-	27.4187	4.23e-10	0.000419	GCTGTTGTTGTAGCTGTAGCTGTTGTTGTAGCTGTTGTTGTAGCTG
CM000681.2_12247279-12248707(-)_1|1|1x0		Polinton-2N1_DR	1493	1535	-	24.425	4.28e-10	0.00101	ACTTTTTTTTTTGTTGTTGTTTTTGTTGTTATTGTTGTCGTTT
CM000681.2_12247279-12248707(-)_1|1|1x0		Polinton-2N1_DR	9559	9601	+	24.425	4.28e-10	0.00101	acttttttttttgttgttgtttttgttgttattgttgtcgttt
CM000681.2_12430158-12432150(-)_1|1|1x0		DIRS-6_DR	338	368	-	26.5125	4.33e-10	0.000262	GTTGTTTCTGCAGTTGTTGCTGCTGCTGCTG
CM000681.2_12390468-12392376(-)_1|1|1x0		DIRS-4_DR	297	342	-	27.3125	4.35e-10	0.000193	GTTGTTGTTGTTGTTGTTGTAGCTGTTGTTGTAGCTGTAGCTGTTG
CM000681.2_12318596-12319871(-)_1|2|1x0		DIRS-15_DR	235	265	-	26.8625	4.36e-10	0.000193	GTTGTTGTTGTTGTTGTTGTTATTGCTGCTG
CM000681.2_21970719-21974877(-)_1|3|1x0		L1-11_DR	6724	6763	-	25.8503	4.37e-10	0.000239	ACGTCTACTGCTACTACTACTACTACTACTACTACTATTA
CM000681.2_12318596-12319871(-)_1|2|1x0		DIRS-4N2_DR	212	242	-	26.7937	4.62e-10	0.000198	GTTGTTGTTGTTGTTGTTGTTGTTGTGTGTT
CM000681.2_37126982-37129055(+)_1|1|1x0		DIRS-9_DR	29	86	-	27.1812	4.78e-10	0.00058	GGGAGAGGTGTGACGTCATCGGTGGCGGCTGGGTTTCCTGGGGGTGCGGTCTTGCGGG
CM000681.2_12390468-12392376(-)_1|1|1x0		DIRS-4_DR	267	312	-	27.1875	4.79e-10	0.000205	GTAGCTGTAGCTGTTGTTGTAGCTGTTGTTGTAGCTGTTGTTGTAG
CM000681.2_12463998-12465876(-)_1|2|1x0		DIRS-4_DR	330	384	-	24.9074	4.86e-10	0.000576	TTGTTGATGTAGGCTGTTGTTGCTGTTGTTGTTGCTGTTGTTGTTGTTGTTGTTG
CM000681.2_12318596-12319871(-)_1|2|1x0		DIRS-4_DR	397	427	-	26.725	4.91e-10	0.000203	GCTGTTGTTGTTGAAGCTGTTGTTGTTGAAG
CM000681.2_37126982-37129055(+)_1|1|1x0		Zisupton-4_DR	1783	1840	-	27.1313	4.95e-10	0.00058	GTGCTGCGGATGCTGGGGGTGGTGGTGCTGCAGATGCTGGGGATGGTGGTGGTGCTGC
CM000681.2_23492064-23493429(-)_1|4|1x0		Gypsy104-I_Dr	2396	2411	-	20.1437	4.97e-10	0.00611	ACAGATAAGACAGGAG
CM000671.2_101407900-101409646(+)_1|2|1x0		Gypsy81-I_Dr	5067	5082	-	18.3602	4.97e-10	0.00615	GTAATGGAAACGAGTG
CM000681.2_12390468-12392376(-)_1|1|1x0		DIRS-8B_DR	252	297	-	27.1	5.12e-10	0.000211	GTTGTCGTTGTTGTTGTCGTAGTAGTTGTAGTAGTAGTAGTTGTTG
CM000668.2_26637347-26638556(-)_1|1|1x0		DIRS-N3_DR	2550	2574	-	25.0559	5.29e-10	0.00324	GAGCCATTTGCGGAGGCATGCTCAC
CM000681.2_12272409-12274095(-)_1|1|1x0		DIRS-4_DR	201	246	-	26.9187	5.52e-10	0.00134	GTAGCTGTTGTTGTAGCTGTTGTCGTTGTTGTTGTTGTTGTTTGTT
CM000663.2_119622707-119624186(-)_1|3|1x0		DIRS-9B_DR	353	374	-	25.95	5.55e-10	0.00679	GGTGGAGCGGGGTGTTCTTGGT
CM000681.2_52880598-52882014(-)_1|1|1x0		Gypsy96-I_DR	4032	4065	-	26.625	5.59e-10	0.00675	GGAGGGGGAATGGGGGCAGAGGGAACAAGACGTG
CM000681.2_36747769-36750934(-)_1|2|1x0		DIRS-4_DR	225	273	-	26.1438	6.02e-10	0.00145	GTTGTAGCTGTTGTTGTAGCTGTTGTTGTAGCTGTTGTTGTAGCTGTTG
CM000681.2_36747769-36750934(-)_1|2|1x0		DIRS-4_DR	237	285	-	26.1438	6.02e-10	0.00145	GTTGTAGCTGTTGTTGTAGCTGTTGTTGTAGCTGTTGTTGTAGCTGTTG
CM000681.2_36747769-36750934(-)_1|2|1x0		DIRS-4_DR	249	297	-	26.1438	6.02e-10	0.00145	GTTGTAGCTGTTGTTGTAGCTGTTGTTGTAGCTGTTGTTGTAGCTGTTG
CM000681.2_12318596-12319871(-)_1|2|1x0		DIRS-4_DR	225	255	-	26.4125	6.41e-10	0.000226	GCTGTTGTTGTAGCTGTTGTTGTAGCTGTTG
CM000681.2_12318596-12319871(-)_1|2|1x0		DIRS-4_DR	237	267	-	26.4125	6.41e-10	0.000226	GCTGTTGTTGTAGCTGTTGTTGTAGCTGTTG
CM000681.2_12318596-12319871(-)_1|2|1x0		DIRS-4_DR	249	279	-	26.4125	6.41e-10	0.000226	GCTGTTGTTGTAGCTGTTGTTGTAGCTGTTG
CM000681.2_12318596-12319871(-)_1|2|1x0		DIRS-4_DR	261	291	-	26.4125	6.41e-10	0.000226	GCTGTTGTTGTAGCTGTTGTTGTAGCTGTTG
CM000681.2_12318596-12319871(-)_1|2|1x0		DIRS-4_DR	273	303	-	26.4125	6.41e-10	0.000226	GCTGTTGTTGTAGCTGTTGTTGTAGCTGTTG
CM000681.2_12349703-12351350(-)_1|2|1x0		DIRS-4_DR	324	369	-	26.8187	6.51e-10	0.00357	GTTGTTGCTGTTGTTGTTGCTGTTGTTGTTGTTGTTGTTGTTGTTG
CM000681.2_2916852-2918286(+)_1|2|1x0		Gypsy90-I_DR	2614	2650	-	25.3625	6.55e-10	0.00778	ACTGATCTGCCTTTCGTTTTCCTGGTTGTTGCACCCG
CM000681.2_12272409-12274095(-)_1|1|1x0		DIRS-4_DR	333	378	-	26.675	6.66e-10	0.00134	ATGTAGGCTGTTGTTGCTGTTGTTGTTGCTGTTGTTGTTGTTGTTG
CM000681.2_37126982-37129055(+)_1|1|1x0		Zisupton-4_DR	1789	1846	-	26.6812	6.74e-10	0.000695	GTGGTGGTGCTGCGGATGCTGGGGGTGGTGGTGCTGCAGATGCTGGGGATGGTGGTGG
CM000681.2_12318596-12319871(-)_1|2|1x0		DIRS-8B_DR	198	228	-	26.35	6.76e-10	0.000231	GTTGTTGTTGTTGTAGTAGTTGATGTTGTTT
CM000681.2_36546868-36548353(-)_1|1|1x0		DIRS-4_DR	339	366	-	22.9812	6.99e-10	0.00109	GTTGCTGTTGTTGTTGCTGTTGTTGTTG
CM000681.2_36340226-36341768(-)_1|1|1x0		DIRS-15_DR	1675	1714	-	26.1937	7.14e-10	0.00862	AGAGGGAGGGATGACGAAGGGACAGGAGGTGGTGGAGTGG
KQ458383.1_131950-133225(-)_1|1|1x0		TDR21	18	54	-	25.0563	7.22e-10	0.00432	ATGTGATCCTCGCGGGCTACCTGGTGCCCACGGGCAC
CM000663.2_23361971-23363246(-)_1|1|1x0		TDR21	18	54	-	25.0563	7.22e-10	0.00432	ATGTGATCCTCGCGGGCTACCTGGTGCCCACGGGCAC
CM000681.2_12390468-12392376(-)_1|1|1x0		DIRS-4_DR	306	351	-	26.6375	7.26e-10	0.000289	GCTGTTGTTGTTGTTGTTGTTGTTGTTGTAGCTGTTGTTGTAGCTG
CM000681.2_37126982-37129055(+)_1|1|1x0		Zisupton-4_DR	1768	1825	-	26.5688	7.27e-10	0.000695	GGGGTGGTGGTGCTGCAGATGCTGGGGATGGTGGTGGTGCTGCTGCTGGGAATGGTGG
CM000681.2_12463998-12465876(-)_1|2|1x0		DIRS-15_DR	229	283	-	24.5309	7.34e-10	0.00079	AGCTTGGTGGAGATTGTTGTTGTTGTTGTTGTTGTTGTTATTGCTGCTGCTGGTG
CM000679.2_16551858-16553454(-)_1|2|1x0		LTR-18_DR-LTR	79	100	-	23.5385	7.35e-10	0.00896	AAAGCAATTAAAAGACAAACTT
CM000681.2_12272409-12274095(-)_1|1|1x0		DIRS-4_DR	321	366	-	26.5375	7.41e-10	0.00134	GTTGCTGTTGTTGTTGCTGTTGTTGTTGTTGTTGTTGTTGTTGTAG
KN196484.1_349661-351455(-)_1|1|1x0		Copia-13F_DR-I	1699	1750	-	26.0563	7.51e-10	0.00295	GAGGTCGGTGGGGAGCCGGCTGGGCTGGAGGCCTGTGGGGAGCCGGCTGGGC
KN196484.1_349661-351455(-)_1|1|1x0		Copia-13G_DR-I	1820	1871	-	26.0563	7.51e-10	0.00295	GAGGTCGGTGGGGAGCCGGCTGGGCTGGAGGCCTGTGGGGAGCCGGCTGGGC
KN196484.1_349661-351455(-)_1|1|1x0		Copia-13B_DR-I	1991	2042	-	26.0563	7.51e-10	0.00295	GAGGTCGGTGGGGAGCCGGCTGGGCTGGAGGCCTGTGGGGAGCCGGCTGGGC
CM000681.2_40074518-40076312(-)_1|1|1x0		Copia-13F_DR-I	1699	1750	-	26.0563	7.51e-10	0.00295	GAGGTCGGTGGGGAGCCGGCTGGGCTGGAGGCCTGTGGGGAGCCGGCTGGGC
CM000681.2_40074518-40076312(-)_1|1|1x0		Copia-13G_DR-I	1820	1871	-	26.0563	7.51e-10	0.00295	GAGGTCGGTGGGGAGCCGGCTGGGCTGGAGGCCTGTGGGGAGCCGGCTGGGC
CM000681.2_40074518-40076312(-)_1|1|1x0		Copia-13B_DR-I	1991	2042	-	26.0563	7.51e-10	0.00295	GAGGTCGGTGGGGAGCCGGCTGGGCTGGAGGCCTGTGGGGAGCCGGCTGGGC
KN196484.1_309502-311806(-)_1|1|1x0		DIRS-9_DR	292	355	-	24.475	7.51e-10	0.00887	GGAGTGAAGAAGAGGGGAAGGAGGAGGGATGAGAAGCAGGTTGGAAGGGGATGGAGCATGAAGC
CM000681.2_40034359-40036663(-)_1|1|1x0		DIRS-9_DR	292	355	-	24.475	7.51e-10	0.00885	GGAGTGAAGAAGAGGGGAAGGAGGAGGGATGAGAAGCAGGTTGGAAGGGGATGGAGCATGAAGC
CM000681.2_12043807-12045229(-)_1|1|1x0		DIRS-8B_DR	404	446	-	22.2688	7.53e-10	0.00672	TGGATTGATGGTGGAATTACTGGGGCTGTTGTCGTTGTTGTTG
CM000681.2_12390468-12392376(-)_1|1|1x0		DIRS-4_DR	400	445	-	26.5687	7.64e-10	0.000295	GTAGCTGTTGTTGTAGTAGCTGTTGTTGTTGAAGCTGTTGTTGTTG
CM000681.2_2852335-2853949(+)_1|1|1x0		DIRS-9B_DR	309	354	-	26.6188	7.64e-10	0.000692	GTGGATGTTTTCTTGGTTGTTGTTGGTGTTATTGTTGCCGTTGTTT
CM000681.2_19933153-19934815(+)_1|1|1x0		Gypsy-30-I_DR	1965	2013	-	26.0125	7.67e-10	0.00579	GCTGTTGGCACAGGAGAAACAGCTGTTGCTCCCGCAACACATGCTGTGA
CM000681.2_37126982-37129055(+)_1|1|1x0		Zisupton-4_DR	1792	1849	-	26.4812	7.72e-10	0.000695	ATGGTGGTGGTGCTGCGGATGCTGGGGGTGGTGGTGCTGCAGATGCTGGGGATGGTGG
CM000671.2_97198305-97199514(-)_1|1|1x0		DIRS-16_DR	1111	1135	-	24.7578	7.75e-10	0.00945	GAGCCGGTTGCGGAGGCATGCTCAC
CM000681.2_53210946-53213393(+)_1|1|1x0		L1-11_DR	5528	5564	+	26.6188	7.8e-10	0.0093	gaggaggaaaaaaaagagagagggaaaaaaaggaaag
CM000681.2_12318596-12319871(-)_1|2|1x0		DIRS-4_DR	306	336	-	26.1375	8.09e-10	0.000266	GTTGTTGTTGTTGTAGCTGTTGTTGTAGCTG
CM000681.2_2852335-2853949(+)_1|1|1x0		ERV1-I_DR	4908	4953	-	26.5312	8.15e-10	0.000692	GGAGCTGGGGTATGTGTTGCTGCTGTAGTTGCTGCTGGCATGTCAT
CM000681.2_12390468-12392376(-)_1|1|1x0		DIRS-4_DR	273	318	-	26.475	8.2e-10	0.000303	GTTGTTGTAGCTGTAGCTGTTGTTGTAGCTGTTGTTGTAGCTGTTG
CM000681.2_12318596-12319871(-)_1|2|1x0		DIRS-8B_DR	273	303	-	26.1188	8.22e-10	0.000266	GTTGTTGTTGTCGTTGTTGTTGTCGTAGTAG
CM000681.2_12390468-12392376(-)_1|1|1x0		DIRS-4_DR	282	327	-	26.45	8.35e-10	0.000303	GTTGTAGCTGTTGTTGTAGCTGTAGCTGTTGTTGTAGCTGTTGTTG
CM000681.2_12272409-12274095(-)_1|1|1x0		DIRS-4_DR	327	372	-	26.35	8.55e-10	0.00134	GCTGTTGTTGCTGTTGTTGTTGCTGTTGTTGTTGTTGTTGTTGTTG
CM000681.2_12318596-12319871(-)_1|2|1x0		DIRS-15_DR	238	268	-	26.0687	8.57e-10	0.00027	GTTGTTGTTGTTGTTGTTGTTGTTATTGCTG
CM000685.2_57908023-57910675(-)_1|2|1x0		Gypsy-187_DR-LTR	677	701	+	21.4125	8.73e-10	0.0107	gttgggggagggattagttagcggg
CM000685.2_57591745-57594457(+)_1|2|1x0		Gypsy-187_DR-LTR	677	701	+	21.4125	8.73e-10	0.0106	gttgggggagggattagttagcggg
CM000681.2_12272409-12274095(-)_1|1|1x0		DIRS-7_DR	279	324	-	26.2812	9.01e-10	0.00134	GTGATCTCAGCCGCCGTCGCTGTTGTTGTTGTTTTTGTCATTTTTT
CM000681.2_12318596-12319871(-)_1|2|1x0		DIRS-4_DR	309	339	-	26.0062	9.03e-10	0.000278	GTTGTTGTTGTTGTTGTAGCTGTTGTTGTAG
CM000669.2_64927631-64929035(+)_1|1|1x0		hAT-N58B_DR	491	509	+	21.6524	9.38e-10	0.0115	gcatctgctgcttcagaag
CM000674.2_133105436-133106648(+)_1|1|1x0		Copia-19_DR-I	754	784	-	25.3913	9.49e-10	0.0114	AAAGTGATTTCTGGAGCAGAGACTAAACTGG
CM000681.2_36546868-36548353(-)_1|1|1x0		DIRS-4_DR	204	231	-	22.7562	9.63e-10	0.00109	GCTGTTGTCGTTGTTGTTGTTGTTGTTT
CM000681.2_12247279-12248707(-)_1|1|1x0		DIRS-4_DR	330	372	-	23.7562	9.64e-10	0.00165	GCTGTTGTTGCTGTTGTTGTTGCTGTTGTTGTTGTTGTTGTTG
CM000681.2_19933153-19934815(+)_1|1|1x0		Dada-tA_DR	7208	7256	-	25.6188	9.7e-10	0.00579	GGTGCAGGTGGAGGAACAGCAGGTGCAGGTGGAGCAACAGCAGGTGCAG
CM000681.2_12247279-12248707(-)_1|1|1x0		DIRS-4_DR	318	360	-	23.7438	9.78e-10	0.00165	GTTGTTGTTGCTGTTGTTGTTGTTGTTGTTGTTGTTGTAGCTG
CM000681.2_36546868-36548353(-)_1|1|1x0		DIRS-4N2_DR	218	245	-	22.7375	9.89e-10	0.00109	GTTGTTGTTGTTGTTGTTGTTGTTGTTG
CM000681.2_36546868-36548353(-)_1|1|1x0		DIRS-4N2_DR	221	248	-	22.7375	9.89e-10	0.00109	GTTGTTGTTGTTGTTGTTGTTGTTGTTG
CM000681.2_36546868-36548353(-)_1|1|1x0		DIRS-4N2_DR	224	251	-	22.7375	9.89e-10	0.00109	GTTGTTGTTGTTGTTGTTGTTGTTGTTG
CM000681.2_36546868-36548353(-)_1|1|1x0		DIRS-4N2_DR	227	254	-	22.7375	9.89e-10	0.00109	GTTGTTGTTGTTGTTGTTGTTGTTGTTG
CM000681.2_2852335-2853949(+)_1|1|1x0		DIRS-15_DR	223	268	-	26.225	1.02e-09	0.00076	GTTGTTGTTGTTGTTGTTGTTGTTATTGCTGCTGCTGGTGGTGGTG
CM000681.2_12318596-12319871(-)_1|2|1x0		DIRS-8B_DR	219	249	-	25.8625	1.02e-09	0.000305	GTAGTTGTTGTTGTAGTAGTTGTTGTTGTTG
CM000681.2_2852335-2853949(+)_1|1|1x0		DIRS-15_DR	214	259	-	26.2188	1.02e-09	0.00076	GTTGTTGTTGTTGTTATTGCTGCTGCTGGTGGTGGTGGAGAGCGTT
CM000681.2_37126982-37129055(+)_1|1|1x0		Zisupton-4_DR	1756	1813	-	26.0625	1.02e-09	0.000857	CTGCAGATGCTGGGGATGGTGGTGGTGCTGCTGCTGGGAATGGTGGTGCTGTTGATGC
KN196484.1_288719-290921(+)_1|1|1x0		DIRS-4N3_DR	3895	3961	-	26.0373	1.04e-09	0.00295	CGGGGGGGGCGGGGGGGGCGGGCCCTGCATGAGAGGGTAGGGGTGGGCCAGGGGGGGCTCCTGCGGG
CM000681.2_40013576-40015778(+)_1|1|1x0		DIRS-4N3_DR	3895	3961	-	26.0373	1.04e-09	0.00297	CGGGGGGGGCGGGGGGGGCGGGCCCTGCATGAGAGGGTAGGGGTGGGCCAGGGGGGGCTCCTGCGGG
CM000681.2_12390468-12392376(-)_1|1|1x0		DIRS-4N2_DR	218	263	-	26.1125	1.07e-09	0.000339	TTGTTGTTTGTTGTTGTTGTTGTTGTTGTTGTTGTTGTTGTTGTTG
CM000681.2_57536998-57538924(+)_1|1|1x0		DIRS-4_DR	3760	3787	-	24.0062	1.09e-09	0.0131	GGATGGGCGTCGGGTGCTGCTCCGCCTC
CM000681.2_53140310-53142587(-)_1|2|1x0		Tx1-10_DR	2911	2926	+	24.15	1.09e-09	0.0134	ggaggagttggaggag
CM000681.2_12390468-12392376(-)_1|1|1x0		DIRS-4_DR	231	276	-	26.0687	1.11e-09	0.000339	GTTGTTGTAGCTGTTGTTGTAGCTGTTGTTGTAGCTGTTGTTGTAG
CM000681.2_12390468-12392376(-)_1|1|1x0		DIRS-4_DR	243	288	-	26.0687	1.11e-09	0.000339	GTTGTTGTAGCTGTTGTTGTAGCTGTTGTTGTAGCTGTTGTTGTAG
CM000681.2_12390468-12392376(-)_1|1|1x0		DIRS-4_DR	255	300	-	26.0687	1.11e-09	0.000339	GTTGTTGTAGCTGTTGTTGTAGCTGTTGTTGTAGCTGTTGTTGTAG
CM000681.2_52553075-52556028(+)_1|1|1x0		Gypsy118-I_DR	3547	3616	+	23.6957	1.12e-09	0.0131	ccaggaggagtgtgtcggacctagtttgttggatgactgggtgagggcacagcgggcggatccagtgcag
CM000681.2_12349703-12351350(-)_1|2|1x0		DIRS-4_DR	315	360	-	26.0875	1.12e-09	0.00357	GTTGTTGTTGCTGTTGTTGTTGTTGTTGTTGTTGTTGTAGCTGTTG
CM000681.2_12390468-12392376(-)_1|1|1x0		DIRS-4_DR	228	273	-	26.0375	1.13e-09	0.000339	GTTGTAGCTGTTGTTGTAGCTGTTGTTGTAGCTGTTGTTGTAGCTG
CM000681.2_12390468-12392376(-)_1|1|1x0		DIRS-4_DR	240	285	-	26.0375	1.13e-09	0.000339	GTTGTAGCTGTTGTTGTAGCTGTTGTTGTAGCTGTTGTTGTAGCTG
CM000681.2_12390468-12392376(-)_1|1|1x0		DIRS-4_DR	252	297	-	26.0375	1.13e-09	0.000339	GTTGTAGCTGTTGTTGTAGCTGTTGTTGTAGCTGTTGTTGTAGCTG
CM000681.2_37536877-37537876(+)_1|1|1x0		Gypsy-211_DR-LTR	544	562	+	21.5342	1.13e-09	0.0139	gaagcacagagagctgctg
CM000681.2_12043807-12045229(-)_1|1|1x0		DIRS-4_DR	327	369	-	21.9938	1.14e-09	0.00672	GTTGTTGCTGTTGTTGTTGCTGTTGTTGTTGTTGTTGTTGTTG
CM000681.2_12463998-12465876(-)_1|2|1x0		DIRS-4_DR	234	288	-	24.1173	1.14e-09	0.00104	GTTGTTGTAGCTGTTGTTGTAGCTGTTGTTGTAGCTGTTGTTGTAGCTGTTGTTG
CM000681.2_12463998-12465876(-)_1|2|1x0		DIRS-4_DR	246	300	-	24.1173	1.14e-09	0.00104	GTTGTTGTAGCTGTTGTTGTAGCTGTTGTTGTAGCTGTTGTTGTAGCTGTTGTTG
CM000681.2_36747769-36750934(-)_1|2|1x0		DIRS-4_DR	273	321	-	25.4	1.16e-09	0.00232	GCTGTTGTTGTAGCTGTAGCTGTTGTTGTAGCTGTTGTTGTAGCTGTTG
CM000681.2_12390468-12392376(-)_1|1|1x0		DIRS-4_DR	279	324	-	25.9875	1.18e-09	0.000343	GTAGCTGTTGTTGTAGCTGTAGCTGTTGTTGTAGCTGTTGTTGTAG
CM000681.2_12349703-12351350(-)_1|2|1x0		DIRS-15_DR	232	277	-	26	1.19e-09	0.00357	GTGGAGATTGTTGTTGTTGTTGTTGTTGTTGTTATTGCTGCTGCTG
CM000680.2_14104919-14106428(-)_1|1|1x0		Gypsy98-LTR_Dr	1361	1388	-	25.15	1.2e-09	0.0127	ATGGGGGGGGGGGGGGGGGGGGGGGGGG
KN196484.1_288719-290921(+)_1|1|1x0		DNA8-3B_DR	1265	1331	+	25.795	1.23e-09	0.00295	gcggatatactgagggcgcgggtggtgagggtagtgtgggctgagggcgcggtggtgagggggacgc
CM000681.2_40013576-40015778(+)_1|1|1x0		DNA8-3B_DR	1265	1331	+	25.795	1.23e-09	0.00297	gcggatatactgagggcgcgggtggtgagggtagtgtgggctgagggcgcggtggtgagggggacgc
CM000681.2_43846910-43848638(+)_1|1|1x0		Copia2-I_DR	1023	1068	-	25.6	1.23e-09	0.0148	TGGTCTGGGAGCCAGGCTGGGGCCGGCAGGGCTAGGCATCTGTGTG
CM000681.2_37126982-37129055(+)_1|1|1x0		Zisupton-4_DR	1807	1864	-	25.7812	1.24e-09	0.000965	CTGGTTCTGCTGGGGATGGTGGTGGTGCTGCGGATGCTGGGGGTGGTGGTGCTGCAGA
CM000681.2_24126126-24127977(+)_1|1|1x0		Gypsy77-LTR_DR	271	310	-	25.275	1.24e-09	0.015	ACCGCCACACCTCCATCTTCAAAGCCAACAGCTCTTCACC
CM000681.2_12430158-12432150(-)_1|1|1x0		DIRS-8B_DR	404	434	-	25.375	1.26e-09	0.000727	GGAATTACTGGGGCTGTTGTCGTTGTTGTTG
KN196484.1_349661-351455(-)_1|1|1x0		DIRS-15_DR	4554	4605	-	25.1625	1.27e-09	0.00375	GATGCTGGGAGGGGATTGGCGGGGGTGGGGGTGGGGGGGGGGATAGTTACGT
CM000681.2_40074518-40076312(-)_1|1|1x0		DIRS-15_DR	4554	4605	-	25.1625	1.27e-09	0.00375	GATGCTGGGAGGGGATTGGCGGGGGTGGGGGTGGGGGGGGGGATAGTTACGT
CM000681.2_12463998-12465876(-)_1|2|1x0		DIRS-4_DR	294	348	-	23.9506	1.37e-09	0.00108	GTTGTTGTTGTTGTTGTTGTTGTTGTAGCTGTTGTTGTAGCTGTAGCTGTTGTTG
CM000681.2_12463998-12465876(-)_1|2|1x0		DIRS-4_DR	312	366	-	23.9444	1.37e-09	0.00108	GTTGCTGTTGTTGTTGCTGTTGTTGTTGTTGTTGTTGTTGTTGTAGCTGTTGTTG
CM000681.2_12390468-12392376(-)_1|1|1x0		DIRS-4N2_DR	221	266	-	25.7688	1.38e-09	0.000393	GAGTTGTTGTTTGTTGTTGTTGTTGTTGTTGTTGTTGTTGTTGTTG
CM000681.2_36747769-36750934(-)_1|2|1x0		DIRS-4_DR	261	309	-	25.1687	1.41e-09	0.00243	GCTGTAGCTGTTGTTGTAGCTGTTGTTGTAGCTGTTGTTGTAGCTGTTG
CM000681.2_9466576-9468337(-)_1|2|1x0		Mariner-4_DR	980	995	-	15.4125	1.42e-09	0.0176	TCCTCCTCCATGCTTC
CM000681.2_57327675-57329262(+)_1|1|1x0		Gypsy103-I_Dr	2866	2905	+	25.6438	1.47e-09	0.0148	atggtggtggcgtctatctcctgggacattgagagacggg
CM000681.2_12318596-12319871(-)_1|2|1x0		DIRS-4_DR	412	442	-	25.4	1.49e-09	0.000436	GCTGTTGTTGTAGTAGCTGTTGTTGTTGAAG
KN196484.1_288719-290921(+)_1|1|1x0		DNA8-3B_DR	1274	1340	+	25.5031	1.49e-09	0.00295	ctgagggcgcgggtggtgagggtagtgtgggctgagggcgcggtggtgagggggacgcggatatact
CM000681.2_40013576-40015778(+)_1|1|1x0		DNA8-3B_DR	1274	1340	+	25.5031	1.49e-09	0.00297	ctgagggcgcgggtggtgagggtagtgtgggctgagggcgcggtggtgagggggacgcggatatact
KN196484.1_288719-290921(+)_1|1|1x0		DIRS-16_DR	233	299	-	25.4534	1.55e-09	0.00295	GTGGAGCCGCGGGCTGGGCTGATGTAGTCTGCGGGGCTGGGGTGCTCTGGGTGCCGGCGGGAGATCT
CM000681.2_40013576-40015778(+)_1|1|1x0		DIRS-16_DR	233	299	-	25.4534	1.55e-09	0.00297	GTGGAGCCGCGGGCTGGGCTGATGTAGTCTGCGGGGCTGGGGTGCTCTGGGTGCCGGCGGGAGATCT
CM000681.2_12272409-12274095(-)_1|1|1x0		DIRS-4_DR	312	357	-	25.525	1.59e-09	0.0021	GTTGTTGCTGTTGTTGTTGTTGTTGTTGTTGTTGTAGCTGTTGTTG
CM000678.2_71475172-71476363(-)_1|1|1x0		DNA8-3C_DR	219	246	+	23.6875	1.6e-09	0.00712	ggtgagggtagtgtcggggacgccgccc
CM000681.2_37126982-37129055(+)_1|1|1x0		DIRS-4N1_DR	271	328	-	25.3938	1.6e-09	0.00117	GCGGGGATTCTGGCTCGATTGCTGGCGAGGCAGCTGCTGGAGTTTAGGGGAGAGCGGG
CM000681.2_53236974-53238567(-)_1|1|1x0		Gypsy10-I_DR	917	950	-	25.5404	1.66e-09	0.0199	GGACACTGTCTAAGAAGCCGAAAAGCAAAGTATA
CM000681.2_52949697-52951615(-)_1|1|1x0		Gypsy-177_DR-I	2001	2046	-	25.125	1.68e-09	0.0201	CCAACAGCATAATCAGAGGCGTCCGAGGTAATGGCAATCGGGGCTG
CM000685.2_24210161-24211373(+)_1|4|1x0		DIRS-N3_DR	279	309	+	24.1687	1.69e-09	0.0204	gcggtcttaacttaggcccgccacgccgccg
CM000678.2_71475172-71476363(-)_1|1|1x0		DNA8-3C_DR	162	189	+	23.625	1.71e-09	0.00712	ggtgagggtagtgtcgcggacgccgccc
CM000681.2_22313606-22317173(+)_1|8|1x0		DIRS-1D-I_DR	1942	1957	-	21.3272	1.72e-09	0.0212	GAAGGAACAGCCGTTC
CM000681.2_12430158-12432150(-)_1|1|1x0		Polinton-2N1_DR	1493	1523	-	25.025	1.73e-09	0.00091	GTTGTTGTTTTTGTTGTTATTGTTGTCGTTT
CM000681.2_12430158-12432150(-)_1|1|1x0		Polinton-2N1_DR	9571	9601	+	25.025	1.73e-09	0.00091	gttgttgtttttgttgttattgttgtcgttt
CM000681.2_57398356-57399886(+)_1|1|1x0		Zisupton-4_DR	1769	1802	-	25.3812	1.73e-09	0.021	GGGGATGGTGGTGGTGCTGCTGCTGGGAATGGTG
CM000681.2_12390468-12392376(-)_1|1|1x0		DIRS-9B_DR	309	354	-	25.45	1.74e-09	0.000484	GTGGATGTTTTCTTGGTTGTTGTTGGTGTTATTGTTGCCGTTGTTT
CM000681.2_36546868-36548353(-)_1|1|1x0		DIRS-4_DR	327	354	-	22.325	1.74e-09	0.00176	GTTGCTGTTGTTGTTGTTGTTGTTGTTG
CM000670.2_143275652-143276801(+)_1|1|1x0		Gypsy12-I_DR	393	414	+	20.4161	1.75e-09	0.0215	ataggtattgaaagtgaagctg
CM000681.2_9528382-9529756(-)_1|2|1x0		Tx1-56_DR	3712	3727	+	17.2825	1.79e-09	0.0221	gatgttatagtttttg
CM000672.2_45003311-45004040(+)_1|1|1x0		Gypsy100-LTR_DR	1214	1229	-	20.4854	1.79e-09	0.0217	AGAAGAAAAAAAACAG
CM000667.2_180848794-180851638(-)_1|2|1x0		BEL29-I_DR	262	331	+	25.2429	1.8e-09	0.0212	gctgatgttgatggtgaaaaggttgtttcggaaaacgttgcaaatgatgatggtgttgctaatgaagatg
CM000681.2_12247279-12248707(-)_1|1|1x0		DIRS-4_DR	201	243	-	23.2125	1.82e-09	0.00243	GCTGTTGTTGTAGCTGTTGTCGTTGTTGTTGTTGTTGTTTGTT
CM000681.2_52880598-52882014(-)_1|1|1x0		Gypsy105-I_Dr	4011	4044	-	25.1937	1.82e-09	0.011	GGGGAAGGGGTCGGGACAGTGGGAACAAGGGGGG
GL383573.1_142672-144277(+)_1|1|1x0		BEL-62_DRe-I	2802	2844	+	25.4062	1.82e-09	0.022	ggtcctgccagcctgatgcatgttcctagtgatgagcagcggt
CM000681.2_12430158-12432150(-)_1|1|1x0		LINEX-2_DR	425	455	+	24.9563	1.84e-09	0.000927	gttgttattattattgttgttgttgttatta
CM000680.2_35245173-35246307(+)_1|2|1x0		EnSpm-N48B_DR	3059	3077	-	21.4938	1.85e-09	0.0228	GCTGTGGATGTAGGAGCAG
CM000681.2_52906167-52908267(-)_1|1|1x0		Gypsy59-LTR_DR	388	439	+	25.2822	1.85e-09	0.0221	agtaggctgggtggcactctgcgaggggagctccgtcgggcgctccgcatcc
CM000681.2_11948222-11950250(+)_1|1|1x0		HERO-3_DR	553	568	-	16.55	1.86e-09	0.0228	GTTGTTACTGTGGTTG
CM000681.2_2852335-2853949(+)_1|1|1x0		DIRS-4_DR	201	246	-	25.35	1.9e-09	0.00131	GTAGCTGTTGTTGTAGCTGTTGTCGTTGTTGTTGTTGTTGTTTGTT
KN196484.1_349661-351455(-)_1|1|1x0		DIRS-9C_DR	1070	1121	-	24.475	1.9e-09	0.00448	GAGGGGGGGGAGCGGAAGAGGAGGGGGGGGGGAAAGAAGAGGATTGATTTGG
CM000681.2_40074518-40076312(-)_1|1|1x0		DIRS-9C_DR	1070	1121	-	24.475	1.9e-09	0.00448	GAGGGGGGGGAGCGGAAGAGGAGGGGGGGGGGAAAGAAGAGGATTGATTTGG
CM000681.2_12463998-12465876(-)_1|2|1x0		DNA-1-7_DR	839	893	+	23.6296	1.91e-09	0.00141	atcatcatcatcatcatcctcatgatcatcattagtattattaatattattatta
CM000671.2_97198305-97199514(-)_1|1|1x0		DIRS-N3_DR	2550	2574	-	23.8944	1.92e-09	0.0117	GAGCCATTTGCGGAGGCATGCTCAC
CM000681.2_12318596-12319871(-)_1|2|1x0		DIRS-15_DR	226	256	-	25.0875	1.92e-09	0.000549	GTTGTTGTTGTTATTGCTGCTGCTGGTGGTG
CM000681.2_21970719-21974877(-)_1|3|1x0		Gypsy-30-I_DR	213	252	+	24.3114	1.93e-09	0.00101	actgagtctgctgctgctgctgctgctgccagctcttctg
CM000681.2_57253041-57254700(+)_1|1|1x0		DIRS-N4_DR	3257	3296	-	25.2298	1.96e-09	0.0235	GTGGGCATGGCTCCTGCGGGAGTCGGCACTTGGGGTGTCA
CM000681.2_2852335-2853949(+)_1|1|1x0		DIRS-4_DR	294	339	-	25.2875	1.99e-09	0.00131	GTTGTTGTTGTTGTTGTAGCTGTTGTTGTAGCTGTAGCTGTTGTTG
CM000681.2_12390468-12392376(-)_1|1|1x0		DIRS-15_DR	232	277	-	25.2625	1.99e-09	0.000541	GTGGAGATTGTTGTTGTTGTTGTTGTTGTTGTTATTGCTGCTGCTG
CM000681.2_12318596-12319871(-)_1|2|1x0		DIRS-4_DR	213	243	-	25.0437	1.99e-09	0.000556	GCTGTTGTTGTAGCTGTTGTCGTTGTTGTTG
CM000681.2_22756398-22759710(-)_1|5|1x0		Dada-tA_DR	7253	7280	-	25.0988	2e-09	0.0243	GGAACAGCAGGTGCAGGTGGAGCAGGTG
CM000681.2_37126982-37129055(+)_1|1|1x0		DIRS-15_DR	4577	4634	-	25.0437	2.02e-09	0.00139	ATGGAGACTCCTCTGAGCGGGGTGGTGGTGATGCTGGGAGGGGATTGGCGGGGGTGGG
CM000681.2_12272409-12274095(-)_1|1|1x0		DIRS-4_DR	315	360	-	25.1937	2.04e-09	0.00242	GTTGTTGTTGCTGTTGTTGTTGTTGTTGTTGTTGTTGTAGCTGTTG
CM000681.2_12349703-12351350(-)_1|2|1x0		DIRS-4_DR	333	378	-	25.2562	2.04e-09	0.00488	ATGTAGGCTGTTGTTGCTGTTGTTGTTGCTGTTGTTGTTGTTGTTG
CM000681.2_21970719-21974877(-)_1|3|1x0		L1-11_DR	6703	6742	-	24.2335	2.08e-09	0.00104	ACTACTACTACTACTATTACCACTACTACTACTACTACTA
CM000681.2_12463998-12465876(-)_1|2|1x0		DIRS-6_DR	341	395	-	23.5309	2.11e-09	0.00145	GTAGTAGTTGTTGTTGTTGCTGCATTTGTTGTTTCTGCAGTTGTTGCTGCTGCTG
CM000680.2_14104919-14106428(-)_1|1|1x0		DIRS-4N2_DR	2985	3012	-	24.5312	2.12e-09	0.0127	AAGAGGGGGGGGGGGATGGGGGGGGGGG
CM000681.2_57589853-57591272(+)_1|1|1x0		LINEX-2_DR	429	456	-	24.3354	2.13e-09	0.0109	ATAATAACAACAACAACAATAATAATAA
CM000681.2_57589853-57591272(+)_1|1|1x0		MuDR-3_DR	571	598	+	24.3354	2.13e-09	0.0109	ataataacaacaacaacaataataataa
CM000681.2_12247279-12248707(-)_1|1|1x0		DIRS-4N2_DR	215	257	-	23.0625	2.15e-09	0.00243	TTTGTTGTTGTTGTTGTTGTTGTTGTTGTTGTTGTTGTTGTGT
CM000681.2_36747769-36750934(-)_1|2|1x0		DIRS-4_DR	315	363	-	24.6687	2.16e-09	0.00325	GCTGTTGTTGTTGCTGTTGTTGTTGTTGTTGTTGTTGTTGTAGCTGTTG
CM000681.2_12463998-12465876(-)_1|2|1x0		DIRS-4_DR	282	336	-	23.4938	2.2e-09	0.00145	GTTGTTGTTGTTGTAGCTGTTGTTGTAGCTGTAGCTGTTGTTGTAGCTGTTGTTG
KN196484.1_288719-290921(+)_1|1|1x0		Polinton-4_DR	19083	19149	+	24.9006	2.24e-09	0.00349	ttggctggctgaatctgggggggtgtggttaaaggcggagttggaggcggggttacgtgtgtctcat
CM000681.2_40013576-40015778(+)_1|1|1x0		Polinton-4_DR	19083	19149	+	24.9006	2.24e-09	0.00352	ttggctggctgaatctgggggggtgtggttaaaggcggagttggaggcggggttacgtgtgtctcat
CM000681.2_12247279-12248707(-)_1|1|1x0		Polinton-2N1_DR	9562	9604	+	23.0188	2.26e-09	0.00243	tttttttttgttgttgtttttgttgttattgttgtcgttttct
CM000681.2_12247279-12248707(-)_1|1|1x0		Polinton-2N1_DR	1490	1532	-	23.0188	2.26e-09	0.00243	TTTTTTTTTGTTGTTGTTTTTGTTGTTATTGTTGTCGTTTTCT
CM000681.2_12430158-12432150(-)_1|1|1x0		DIRS-4_DR	234	264	-	24.7	2.31e-09	0.000996	GTTGTTGTAGCTGTTGTTGTAGCTGTTGTTG
CM000681.2_12430158-12432150(-)_1|1|1x0		DIRS-4_DR	246	276	-	24.7	2.31e-09	0.000996	GTTGTTGTAGCTGTTGTTGTAGCTGTTGTTG
CM000681.2_12430158-12432150(-)_1|1|1x0		DIRS-4_DR	258	288	-	24.7	2.31e-09	0.000996	GTTGTTGTAGCTGTTGTTGTAGCTGTTGTTG
CM000681.2_12430158-12432150(-)_1|1|1x0		DIRS-4_DR	270	300	-	24.7	2.31e-09	0.000996	GTTGTTGTAGCTGTTGTTGTAGCTGTTGTTG
CM000681.2_12463998-12465876(-)_1|2|1x0		DNA-1-7_DR	836	890	+	23.4321	2.34e-09	0.00146	atcatcatcatcatcatcatcctcatgatcatcattagtattattaatattatta
CM000681.2_21970719-21974877(-)_1|3|1x0		CryptonV-N4_DR	2426	2465	-	24.1018	2.35e-09	0.00112	ACATCTACTACTACTACTACTACTACTAATAATAATAATA
CM000681.2_36546868-36548353(-)_1|1|1x0		DIRS-4_DR	400	427	-	22.1	2.35e-09	0.00219	GCTGTTGTTGTTGAAGCTGTTGTTGTTG
CM000681.2_12272409-12274095(-)_1|1|1x0		DIRS-4_DR	270	315	-	24.9812	2.38e-09	0.00247	GTTGTAGCTGTAGCTGTTGTTGTAGCTGTTGTTGTAGCTGTTGTTG
CM000681.2_12318596-12319871(-)_1|2|1x0		DIRS-4_DR	303	333	-	24.8125	2.4e-09	0.000654	GTTGTTGTTGTAGCTGTTGTTGTAGCTGTAG
CM000681.2_12390468-12392376(-)_1|1|1x0		DIRS-4_DR	264	309	-	24.9938	2.42e-09	0.000642	GCTGTAGCTGTTGTTGTAGCTGTTGTTGTAGCTGTTGTTGTAGCTG
CM000681.2_21970719-21974877(-)_1|3|1x0		L1-11_DR	6721	6760	-	24.0659	2.43e-09	0.00112	TCTACTGCTACTACTACTACTACTACTACTACTATTACCA
CM000681.2_57290670-57292227(+)_1|1|1x0		DIRS-9_DR	5069	5102	-	24.6957	2.44e-09	0.0145	GGGGAGGTGGAGACTCCTGTAGGTGGTGGGCTGG
CM000681.2_57290670-57292227(+)_1|1|1x0		DIRS-9B_DR	5841	5874	-	24.6957	2.44e-09	0.0145	GGGGAGGTGGAGACTCCTGTAGGTGGTGGGCTGG
CM000681.2_57327675-57329262(+)_1|1|1x0		DIRS-4_DR	852	891	-	24.8812	2.5e-09	0.0148	GTGGCGGGAGCGAGTTGGTCTACTGTCTTGGGGAGGCGGA
CM000681.2_19933153-19934815(+)_1|1|1x0		Dada-tA_DR	7252	7300	+	23.975	2.53e-09	0.0101	gcacctgctccacctgcacctgctgttcctccacctgcacctgctccac
CM000681.2_11779965-11781903(+)_1|1|1x0		DIRS-8B_DR	261	306	-	24.9313	2.54e-09	0.0302	GCTGTTGTTGTTGTCGTTGTTGTTGTCGTAGTAGTTGTAGTAGTAG
CM000681.2_2916852-2918286(+)_1|2|1x0		DIRS-4_DR	330	366	-	23.9437	2.55e-09	0.0135	GTTGCTGTTGTTGTTGCTGTTGTTGTTGTTGTTGTTG
CM000681.2_2852335-2853949(+)_1|1|1x0		DIRS-4_DR	397	442	-	24.925	2.56e-09	0.0016	GCTGTTGTTGTAGTAGCTGTTGTTGTTGAAGCTGTTGTTGTTGAAG
CM000681.2_12043807-12045229(-)_1|1|1x0		DIRS-4_DR	330	372	-	21.4375	2.56e-09	0.0101	GCTGTTGTTGCTGTTGTTGTTGCTGTTGTTGTTGTTGTTGTTG
CM000681.2_12272409-12274095(-)_1|1|1x0		DIRS-4_DR	204	249	-	24.825	2.67e-09	0.00247	GTTGTAGCTGTTGTTGTAGCTGTTGTCGTTGTTGTTGTTGTTGTTT
CM000681.2_57589853-57591272(+)_1|1|1x0		DIRS-6B_DR	488	515	+	24.0793	2.7e-09	0.0109	acaataacaacaacaacaacatggccga
CM000681.2_12272409-12274095(-)_1|1|1x0		DIRS-4N2_DR	227	272	-	24.8063	2.71e-09	0.00247	TGGCTGGAGTTGTTGTTTGTTGTTGTTGTTGTTGTTGTTGTTGTTG
CM000681.2_12247279-12248707(-)_1|1|1x0		DIRS-9B_DR	309	351	-	22.8562	2.72e-09	0.00254	GATGTTTTCTTGGTTGTTGTTGGTGTTATTGTTGCCGTTGTTT
CM000681.2_12463998-12465876(-)_1|2|1x0		DIRS-4_DR	201	255	-	23.284	2.72e-09	0.00161	GCTGTTGTTGTAGCTGTTGTTGTAGCTGTTGTCGTTGTTGTTGTTGTTGTTTGTT
CM000681.2_12390468-12392376(-)_1|1|1x0		DIRS-6_DR	341	386	-	24.8	2.77e-09	0.000721	GTTGTTGTTGCTGCATTTGTTGTTTCTGCAGTTGTTGCTGCTGCTG
CM000681.2_12430158-12432150(-)_1|1|1x0		DIRS-4N2_DR	227	257	-	24.4875	2.77e-09	0.00114	TTTGTTGTTGTTGTTGTTGTTGTTGTTGTTG
CM000681.2_12430158-12432150(-)_1|1|1x0		DIRS-4_DR	318	348	-	24.4688	2.82e-09	0.00114	GTTGTTGTTGTTGTTGTTGTTGTTGTAGCTG
CM000681.2_24126126-24127977(+)_1|1|1x0		Gypsy-171_DR-I	4716	4755	+	23.825	2.86e-09	0.0173	gctacgagaaataaagctgccaaaacagtagccgataaga
CM000681.2_52033722-52035468(-)_1|1|1x0		Nimb-11_DR	1606	1645	+	22	2.89e-09	0.035	aggaatactggtgtggggattttaatgcacatagtgtggt
CM000681.2_12318596-12319871(-)_1|2|1x0		DIRS-8B_DR	204	234	-	24.5813	2.89e-09	0.000769	GTAGTTGTTGTTGTTGTTGTAGTAGTTGATG
CM000681.2_36546868-36548353(-)_1|1|1x0		DIRS-15_DR	238	265	-	21.9375	2.91e-09	0.00243	GTTGTTGTTGTTGTTGTTGTTATTGCTG
CM000681.2_12349703-12351350(-)_1|2|1x0		DIRS-4_DR	327	372	-	24.75	2.92e-09	0.00506	GCTGTTGTTGCTGTTGTTGTTGCTGTTGTTGTTGTTGTTGTTGTTG
CM000681.2_12390468-12392376(-)_1|1|1x0		DIRS-4N2_DR	212	257	-	24.7188	2.94e-09	0.000738	TTTGTTGTTGTTGTTGTTGTTGTTGTTGTTGTTGTTGTTGTGTGTT
CM000681.2_2852335-2853949(+)_1|1|1x0		DIRS-4_DR	195	240	-	24.725	2.94e-09	0.00175	GTTGTTGTAGCTGTTGTCGTTGTTGTTGTTGTTGTTTGTTGTCGAG
CM000681.2_12349703-12351350(-)_1|2|1x0		DIRS-4_DR	321	366	-	24.7312	2.95e-09	0.00506	GTTGCTGTTGTTGTTGCTGTTGTTGTTGTTGTTGTTGTTGTTGTAG
CM000681.2_12247279-12248707(-)_1|1|1x0		DIRS-4_DR	324	366	-	22.7812	2.96e-09	0.00254	GTTGCTGTTGTTGTTGCTGTTGTTGTTGTTGTTGTTGTTGTTG
CM000681.2_12390468-12392376(-)_1|1|1x0		DIRS-4_DR	270	315	-	24.7063	2.96e-09	0.000738	GTTGTAGCTGTAGCTGTTGTTGTAGCTGTTGTTGTAGCTGTTGTTG
CM000681.2_12318596-12319871(-)_1|2|1x0		DIRS-15_DR	232	262	-	24.5437	2.97e-09	0.000775	GTTGTTGTTGTTGTTGTTATTGCTGCTGCTG
CM000681.2_36546868-36548353(-)_1|1|1x0		DIRS-4_DR	315	342	-	21.9125	3.01e-09	0.00243	GTTGTTGTTGTTGTTGTTGTAGCTGTTG
CM000681.2_12247279-12248707(-)_1|1|1x0		Gypsy44-I_DR	129	171	+	22.7625	3.02e-09	0.00254	cttagtctaattgtagttgtggctgttttcttttttttggaaa
CM000681.2_37126982-37129055(+)_1|1|1x0		Zisupton-4_DR	1780	1837	-	24.425	3.02e-09	0.00196	CTGCGGATGCTGGGGGTGGTGGTGCTGCAGATGCTGGGGATGGTGGTGGTGCTGCTGC
CM000682.2_25675034-25677122(-)_1|1|1x0		L1-32_DR	235	292	+	24.3313	3.03e-09	0.0301	ggccctgacgaagatgatgacgaagcaataacttcggatggtaacaacgaagatatca
KN196484.1_288719-290921(+)_1|1|1x0		REX1-7_DR	1699	1765	-	24.4472	3.03e-09	0.00349	AAGGAGGAGAGGCGATGGAGGCTTCAGTTGGTACGATGGTGAAAGAGGAGGAAGGAGAGGGCGTGAA
CM000681.2_40013576-40015778(+)_1|1|1x0		REX1-7_DR	1699	1765	-	24.4472	3.03e-09	0.00352	AAGGAGGAGAGGCGATGGAGGCTTCAGTTGGTACGATGGTGAAAGAGGAGGAAGGAGAGGGCGTGAA
CM000681.2_21970719-21974877(-)_1|3|1x0		Dada-U6_DR	6640	6679	+	23.8204	3.04e-09	0.00134	gcttttcctgctggtgctgcacctgttcctgttcctgctg
CM000681.2_12272409-12274095(-)_1|1|1x0		DIRS-4_DR	282	327	-	24.6375	3.06e-09	0.0026	GTTGTAGCTGTTGTTGTAGCTGTAGCTGTTGTTGTAGCTGTTGTTG
CM000684.2_23743802-23745176(-)_1|1|1x0		L1-97_DR	3553	3586	+	24.3812	3.06e-09	0.0372	aatcctgatataaaaggtataacagtaggaggaa
CM000681.2_21970719-21974877(-)_1|3|1x0		L1-11_DR	6450	6489	-	23.7964	3.11e-09	0.00134	ACAACTACTACTACTACTACTACTACTACTACTACAACTA
KN196484.1_288719-290921(+)_1|1|1x0		BEL-74_DR-I	377	443	-	24.4037	3.12e-09	0.00349	TTGGAGGCACTGGTGGGGGCAGTTCGGGTTGATCAGAACTTTGCTCATAATGAGGGGAAGACATCCT
CM000681.2_40013576-40015778(+)_1|1|1x0		BEL-74_DR-I	377	443	-	24.4037	3.12e-09	0.00352	TTGGAGGCACTGGTGGGGGCAGTTCGGGTTGATCAGAACTTTGCTCATAATGAGGGGAAGACATCCT
CM000681.2_20805798-20807319(+)_1|1|1x0		Gypsy69-I_DR	783	825	+	24.6062	3.13e-09	0.0198	gacgtcagcgagaaaacctgtgcttctactgtggagaggagga
CM000681.2_12463998-12465876(-)_1|2|1x0		DIRS-4_DR	216	270	-	23.142	3.15e-09	0.00175	GTAGCTGTTGTTGTAGCTGTTGTTGTAGCTGTTGTTGTAGCTGTTGTCGTTGTTG
CM000681.2_22685166-22686735(+)_1|2|1x0		Gypsy-214_DR-I	160	181	-	23.4188	3.18e-09	0.0389	GCTAGAGTAGGTTGTTGGCCAG
CM000665.2_40486744-40488238(+)_1|1|1x0		Gypsy-162_DR-I	2092	2122	+	23.0307	3.2e-09	0.0392	actccaatggtgatggagggaagaggttttc
CM000680.2_14104919-14106428(-)_1|1|1x0		BEL-69_DR-I	989	1016	+	24.0625	3.23e-09	0.0129	atgaggaggcagaggctgatgatgagga
CM000681.2_12430158-12432150(-)_1|1|1x0		DIRS-4_DR	400	430	-	24.3	3.26e-09	0.00126	GTAGCTGTTGTTGTTGAAGCTGTTGTTGTTG
CM000681.2_52065109-52067770(-)_1|1|1x0		Gypsy101B-LTR_DR	304	343	-	24.5494	3.27e-09	0.0396	GCAGCTTACGGTTAGATACGATGAGACAGGCTTTGGTCAG
KN196484.1_288719-290921(+)_1|1|1x0		Gypsy161-I_DR	746	812	+	24.3292	3.27e-09	0.00349	ctggctgctttggtggaggcggtggagctggcagaagctcacgtggcccgggagactggggagagag
CM000681.2_40013576-40015778(+)_1|1|1x0		Gypsy161-I_DR	746	812	+	24.3292	3.27e-09	0.00352	ctggctgctttggtggaggcggtggagctggcagaagctcacgtggcccgggagactggggagagag
CM000681.2_20805798-20807319(+)_1|1|1x0		BEL-46_DRe-I	159	201	-	24.5312	3.29e-09	0.0198	GCAGCTTCAGCGTTGGCTCGTGCTTGTGCTGCAGCGAGGCTGG
CM000681.2_12430158-12432150(-)_1|1|1x0		DIRS-4N2_DR	212	242	-	24.275	3.33e-09	0.00126	GTTGTTGTTGTTGTTGTTGTTGTTGTGTGTT
CM000681.2_21970719-21974877(-)_1|3|1x0		L1-11_DR	6715	6754	-	23.7186	3.34e-09	0.00139	GCTACTACTACTACTACTACTACTACTATTACCACTACTA
CM000681.2_12272409-12274095(-)_1|1|1x0		DIRS-4N2_DR	224	269	-	24.5	3.38e-09	0.00268	CTGGAGTTGTTGTTTGTTGTTGTTGTTGTTGTTGTTGTTGTTGTTG
CM000681.2_52383799-52385311(+)_1|1|1x0		DIRS-4N2_DR	4286	4325	-	24.475	3.38e-09	0.0207	AAGGTAGGAAAGATGCGTATTTGGCCGGGGCGAGAGAGAG
CM000681.2_12318596-12319871(-)_1|2|1x0		DIRS-4_DR	210	240	-	24.3562	3.45e-09	0.000865	GTTGTTGTAGCTGTTGTCGTTGTTGTTGTTG
CM000667.2_179032161-179033637(+)_1|1|1x0		L1-11_DR	6455	6494	+	24.3743	3.46e-09	0.0417	gtagtagtagtagtagtagtagtagtagtagttgtagttg
CM000681.2_12318596-12319871(-)_1|2|1x0		DIRS-9B_DR	306	336	-	24.35	3.47e-09	0.000865	GTTGTTGGTGTTATTGTTGCCGTTGTTTTCC
CM000681.2_57546977-57548003(-)_1|1|1x0		Gypsy52-I_DR	5436	5460	+	23.9938	3.54e-09	0.0431	aggaggtccagtggtatggcagggt
CM000681.2_53140310-53142587(-)_1|2|1x0		CryptonH-1_DR	5092	5107	+	23	3.56e-09	0.0218	ggaggagctggaggag
CM000681.2_12430158-12432150(-)_1|1|1x0		DIRS-4_DR	415	445	-	24.1937	3.57e-09	0.00131	GTAGCTGTTGTTGTAGTAGCTGTTGTTGTTG
CM000682.2_2483163-2484738(-)_1|1|1x0		DIRS-18_DR	3607	3643	-	24.3	3.58e-09	0.0429	GAATGGCGCGCAGCGACTTCAGCCGCGGGTGACTCCA
CM000681.2_2852335-2853949(+)_1|1|1x0		DIRS-6_DR	329	374	-	24.4313	3.6e-09	0.0018	GCATTTGTTGTTTCTGCAGTTGTTGCTGCTGCTGCTGTAGATTGTA
CM000669.2_6652163-6654608(+)_1|2|1x0		Gypsy-182_DR-LTR	174	201	-	24.2609	3.63e-09	0.0441	CGAAAAGAAGCTTGATGGCTGGGTGTGA
CM000681.2_12463998-12465876(-)_1|2|1x0		DIRS-4_DR	327	381	-	23	3.63e-09	0.00175	TTGATGTAGGCTGTTGTTGCTGTTGTTGTTGCTGTTGTTGTTGTTGTTGTTGTTG
GL383576.1_127217-129264(+)_1|1|1x0		Copia-8-I_DR	979	1021	-	23.5404	3.63e-09	0.0192	CAGGCGGCGGCGGCTCTGGCTGAGGCGCTGGCTGCGGCGTCGG
CM000681.2_22179609-22181656(-)_1|1|1x0		Copia-8-I_DR	979	1021	-	23.5404	3.63e-09	0.0188	CAGGCGGCGGCGGCTCTGGCTGAGGCGCTGGCTGCGGCGTCGG
CM000681.2_12390468-12392376(-)_1|1|1x0		DIRS-8B_DR	222	267	-	24.4062	3.66e-09	0.000894	GTAGTAGTAGTTGTTGAAGTAGTTGTTGTTGTAGTAGTTGTTGTTG
KN196484.1_288719-290921(+)_1|1|1x0		hAT-N157_DR	301	367	-	24.1553	3.67e-09	0.00349	TTGGCTGTTTTGTGTCGGGGGTCCAGGGTTGCTGGGGCAACGGGGGCGGAGCCAGCACGAGCAGCCA
CM000681.2_40013576-40015778(+)_1|1|1x0		hAT-N157_DR	301	367	-	24.1553	3.67e-09	0.00352	TTGGCTGTTTTGTGTCGGGGGTCCAGGGTTGCTGGGGCAACGGGGGCGGAGCCAGCACGAGCAGCCA
CM000669.2_149764716-149766348(-)_1|2|1x0		Rex1-31_DRe	979	994	-	22.2298	3.67e-09	0.045	GGTGGGGGAGGGGGAA
CM000681.2_12463998-12465876(-)_1|2|1x0		Helitron-1_DR	26141	26195	-	22.9815	3.7e-09	0.00175	GCTTTCGTTAGTGTTCTTATTATTATTATTATTATTATTATTATTATTATTATTC
CM000681.2_21970719-21974877(-)_1|3|1x0		Crack-8_DR	718	757	+	23.5988	3.72e-09	0.00149	cccaattctgctgtttctatctctggttataatatttttc
CM000681.2_23492064-23493429(-)_1|4|1x0		Rex1-52_DR	521	536	-	19.6375	3.72e-09	0.0229	GCAAATAAGACAGGAC
CM000681.2_2852335-2853949(+)_1|1|1x0		DIRS-N1_DR	375	420	-	24.3812	3.73e-09	0.0018	GAAATGGTAGCAATAGTAGTTGTTGTTGTTGTTGCTGTAGCTTGTA
CM000681.2_36546868-36548353(-)_1|1|1x0		DIRS-15_DR	235	262	-	21.7438	3.73e-09	0.00283	GTTGTTGTTGTTGTTGTTATTGCTGCTG
KN196484.1_288719-290921(+)_1|1|1x0		Ginger1-1_DR	2315	2381	-	24.118	3.76e-09	0.00349	GTGGTGCATTTGGTGAGGATGGAGGTGATGGTTGGGGCTGCAGTTTTGTGATGGTGAGGTCTAAAGG
CM000681.2_40013576-40015778(+)_1|1|1x0		Ginger1-1_DR	2315	2381	-	24.118	3.76e-09	0.00352	GTGGTGCATTTGGTGAGGATGGAGGTGATGGTTGGGGCTGCAGTTTTGTGATGGTGAGGTCTAAAGG
CM000681.2_2852335-2853949(+)_1|1|1x0		DIRS-4_DR	231	276	-	24.3562	3.79e-09	0.0018	GTTGTTGTAGCTGTTGTTGTAGCTGTTGTTGTAGCTGTTGTTGTAG
CM000681.2_2852335-2853949(+)_1|1|1x0		DIRS-4_DR	243	288	-	24.3562	3.79e-09	0.0018	GTTGTTGTAGCTGTTGTTGTAGCTGTTGTTGTAGCTGTTGTTGTAG
CM000681.2_2852335-2853949(+)_1|1|1x0		DIRS-4_DR	255	300	-	24.3562	3.79e-09	0.0018	GTTGTTGTAGCTGTTGTTGTAGCTGTTGTTGTAGCTGTTGTTGTAG
CM000681.2_12043807-12045229(-)_1|1|1x0		DIRS-4_DR	294	336	-	21.1562	3.81e-09	0.0107	GTTGTTGTTGTTGTAGCTGTTGTTGTAGCTGTAGCTGTTGTTG
CM000681.2_12272409-12274095(-)_1|1|1x0		DIRS-4_DR	339	384	-	24.3187	3.85e-09	0.00269	TTGTTGATGTAGGCTGTTGTTGCTGTTGTTGTTGCTGTTGTTGTTG
CM000681.2_12272409-12274095(-)_1|1|1x0		Dada-U1B_DR	2511	2556	-	24.3187	3.85e-09	0.00269	GCCTTGGCAGAGGTAGAAGCAGATGTTGATGTTGATGTGGTTCTTG
CM000681.2_12318596-12319871(-)_1|2|1x0		DIRS-N1_DR	375	405	-	24.2125	3.86e-09	0.000944	GTAGTTGTTGTTGTTGTTGCTGTAGCTTGTA
CM000681.2_12463998-12465876(-)_1|2|1x0		DNA-1-7_DR	698	752	-	22.9383	3.86e-09	0.00175	ATGATGATTATTATTATTATTATTATTATTATTATTATTATTATTATTATTATTA
CM000670.2_144976415-144978911(-)_1|1|1x0		L1-5_DR	4161	4212	+	24.2298	3.93e-09	0.0471	acaataataggagcaacagaagaaggagggataggattgatggatattaaac
CM000681.2_2916852-2918286(+)_1|2|1x0		Gypsy44-LTR_DR	47	83	+	23.475	3.93e-09	0.0135	ttttctctctctctctctctctccgttcctgcaacct
CM000679.2_5105826-5106561(-)_1|1|1x0		NonLTR-1B_DR	1151	1166	+	20.65	3.95e-09	0.0479	gctacatgtaaaagtg
KN196484.1_309502-311806(-)_1|1|1x0		Ginger1-2_DR	4396	4459	-	21.225	3.95e-09	0.0137	GAGGAGGACATGGAGGAGGAGGAGTTGGACATGGAGGAGGAGGACATGGAGATGGAGGAGAACA
CM000681.2_40034359-40036663(-)_1|1|1x0		Ginger1-2_DR	4396	4459	-	21.225	3.95e-09	0.0137	GAGGAGGACATGGAGGAGGAGGAGTTGGACATGGAGGAGGAGGACATGGAGATGGAGGAGAACA
KN196484.1_288719-290921(+)_1|1|1x0		Gypsy91-I_DR	3857	3923	+	24.0373	3.97e-09	0.00349	gcgtccgatcggggtttgggggcggtgctcgcccaggaggtggagggtgaggaacggccggtgctgt
CM000681.2_40013576-40015778(+)_1|1|1x0		Gypsy91-I_DR	3857	3923	+	24.0373	3.97e-09	0.00352	gcgtccgatcggggtttgggggcggtgctcgcccaggaggtggagggtgaggaacggccggtgctgt
CM000681.2_37126982-37129055(+)_1|1|1x0		Helitron-4_DR	10839	10896	-	23.9875	4e-09	0.00247	CTGATGTTGGGGATTGGGATGGTGGTGGTACTGATGCTGGGAATGGTGGTGCTGTTGA
CM000681.2_36546868-36548353(-)_1|1|1x0		DIRS-4_DR	415	442	-	21.6875	4.01e-09	0.00286	GCTGTTGTTGTAGTAGCTGTTGTTGTTG
CM000681.2_22313606-22317173(+)_1|3|1x0		Mariner-17_DR	253	274	+	22.7516	4.04e-09	0.033	ggaacagctggaggaccaattt
CM000681.2_12349703-12351350(-)_1|2|1x0		DIRS-4_DR	318	363	-	24.275	4.06e-09	0.00608	GCTGTTGTTGTTGCTGTTGTTGTTGTTGTTGTTGTTGTTGTAGCTG
CM000681.2_12390468-12392376(-)_1|1|1x0		DIRS-4_DR	234	279	-	24.25	4.09e-09	0.000939	GCTGTTGTTGTAGCTGTTGTTGTAGCTGTTGTTGTAGCTGTTGTTG
CM000681.2_12390468-12392376(-)_1|1|1x0		DIRS-4_DR	246	291	-	24.25	4.09e-09	0.000939	GCTGTTGTTGTAGCTGTTGTTGTAGCTGTTGTTGTAGCTGTTGTTG
CM000681.2_12390468-12392376(-)_1|1|1x0		DIRS-4_DR	258	303	-	24.25	4.09e-09	0.000939	GCTGTTGTTGTAGCTGTTGTTGTAGCTGTTGTTGTAGCTGTTGTTG
CM000686.2_2978778-2979990(+)_1|4|1x0		DIRS-N3_DR	279	309	+	23.2188	4.09e-09	0.049	gcggtcttaacttaggcccgccacgccgccg
CM000681.2_12463998-12465876(-)_1|2|1x0		DNA-1-7_DR	701	755	-	22.8765	4.11e-09	0.00175	ATGATGATGATTATTATTATTATTATTATTATTATTATTATTATTATTATTATTA
CM000681.2_2852335-2853949(+)_1|1|1x0		DIRS-4_DR	219	264	-	24.225	4.15e-09	0.00181	GTTGTTGTAGCTGTTGTTGTAGCTGTTGTTGTAGCTGTTGTCGTTG
CM000681.2_36747769-36750934(-)_1|2|1x0		DIRS-4_DR	303	351	-	23.8625	4.22e-09	0.00564	GCTGTTGTTGTTGTTGTTGTTGTTGTTGTAGCTGTTGTTGTAGCTGTAG
CM000681.2_2852335-2853949(+)_1|1|1x0		DIRS-4_DR	288	333	-	24.2	4.22e-09	0.00181	GTTGTTGTTGTAGCTGTTGTTGTAGCTGTAGCTGTTGTTGTAGCTG
GL383576.1_127217-129264(+)_1|1|1x0		Copia-26_DR-I	1159	1201	-	23.3727	4.24e-09	0.0192	TCGGTGGCTGCGTCTCCAGCTGTGGCGCTGGCTGCGGCGTCGA
CM000681.2_22179609-22181656(-)_1|1|1x0		Copia-26_DR-I	1159	1201	-	23.3727	4.24e-09	0.0188	TCGGTGGCTGCGTCTCCAGCTGTGGCGCTGGCTGCGGCGTCGA
CM000681.2_2852335-2853949(+)_1|1|1x0		DIRS-4N2_DR	200	245	-	24.1875	4.26e-09	0.00181	GTTGTTGTTGTTGTTGTTGTTGTTGTTGTGTGTTCTTCCGTATCGA
CM000681.2_43846910-43848638(+)_1|1|1x0		SUSHIIDR1	4396	4441	+	24.0563	4.26e-09	0.0227	aggagttggattccggctcggcatgtcctggatcgggcattgatta
CM000681.2_12272409-12274095(-)_1|1|1x0		DIRS-4N2_DR	221	266	-	24.1687	4.29e-09	0.00277	GAGTTGTTGTTTGTTGTTGTTGTTGTTGTTGTTGTTGTTGTTGTTG
CM000681.2_12430158-12432150(-)_1|1|1x0		DIRS-15_DR	241	271	-	23.9688	4.32e-09	0.00154	ATTGTTGTTGTTGTTGTTGTTGTTGTTATTG
CM000681.2_12272409-12274095(-)_1|1|1x0		DIRS-15_DR	232	277	-	24.125	4.43e-09	0.00277	GTGGAGATTGTTGTTGTTGTTGTTGTTGTTGTTATTGCTGCTGCTG
CM000681.2_36546868-36548353(-)_1|1|1x0		DIRS-15_DR	223	250	-	21.6	4.48e-09	0.00301	GTTGTTATTGCTGCTGCTGGTGGTGGTG
KN196484.1_349661-351455(-)_1|1|1x0		Gypsy116-I_DR	4839	4890	+	22.9563	4.52e-09	0.00886	ggggttgctccggacgtggatgggccgggtagtttttcgaatgctgaggtgg
CM000681.2_40074518-40076312(-)_1|1|1x0		Gypsy116-I_DR	4839	4890	+	22.9563	4.52e-09	0.00886	ggggttgctccggacgtggatgggccgggtagtttttcgaatgctgaggtgg
CM000681.2_12043807-12045229(-)_1|1|1x0		DIRS-4N2_DR	218	260	-	21.0312	4.52e-09	0.0107	TTGTTTGTTGTTGTTGTTGTTGTTGTTGTTGTTGTTGTTGTTG
CM000681.2_2916852-2918286(+)_1|2|1x0		DIRS-4_DR	318	354	-	23.3187	4.53e-09	0.0135	GTTGCTGTTGTTGTTGTTGTTGTTGTTGTTGTAGCTG
CM000681.2_12430158-12432150(-)_1|1|1x0		DIRS-15_DR	247	277	-	23.9125	4.53e-09	0.00157	GTGGAGATTGTTGTTGTTGTTGTTGTTGTTG
CM000681.2_21970719-21974877(-)_1|3|1x0		L1-11_DR	6435	6474	-	23.3653	4.59e-09	0.00178	ACTACTACTACTACTACTACAACTACTACCGTTACAACTA
CM000671.2_94299741-94301367(+)_1|1|1x0		DIRS-8_DR	235	265	-	23.2	4.63e-09	0.0197	GCTGCAGTAGCAGTAGCAGTAGCAGTAGCAG
CM000681.2_12430158-12432150(-)_1|1|1x0		P-1_DR	5740	5770	+	23.875	4.68e-09	0.00157	gctgctgctattgctgctgctgctgttgatt
CM000674.2_133105436-133106648(+)_1|1|1x0		L1-63_DR	1670	1700	-	23.5963	4.69e-09	0.0283	AATATGATTTATGGGGGTGAGAATAAAAAGT
CM000681.2_37126982-37129055(+)_1|1|1x0		HAT1_DR	2499	2556	-	23.7375	4.7e-09	0.00275	CTGGTGTTGTTGATGATGATGATGATGATGATGACGACGATGATGATGGCATCGATGC
KN196484.1_288719-290921(+)_1|1|1x0		DIRS-10_DR	1801	1867	-	23.7764	4.7e-09	0.00384	GCGGCACCCTGGGGCAGGGGGGCGCTGGTTGCCTGCGAGATGCTCGGCGCAGCCGCTTGGCCGGAGG
CM000681.2_40013576-40015778(+)_1|1|1x0		DIRS-10_DR	1801	1867	-	23.7764	4.7e-09	0.00387	GCGGCACCCTGGGGCAGGGGGGCGCTGGTTGCCTGCGAGATGCTCGGCGCAGCCGCTTGGCCGGAGG
CM000681.2_12390468-12392376(-)_1|1|1x0		DIRS-8B_DR	207	252	-	24.0437	4.72e-09	0.00106	GAAGTAGTTGTTGTTGTAGTAGTTGTTGTTGTTGTTGTAGTAGTTG
CM000681.2_12463998-12465876(-)_1|2|1x0		DIRS-4_DR	198	252	-	22.7284	4.76e-09	0.00175	GTTGTTGTAGCTGTTGTTGTAGCTGTTGTCGTTGTTGTTGTTGTTGTTTGTTGTC
KN196484.1_309502-311806(-)_1|1|1x0		Nimb-2_DR	64	127	+	20.8438	4.77e-09	0.0137	agaatgcagacggaagtgacgaatcaggaaatgaagtaggagatatggaagtagtttgcgggaa
CM000681.2_40034359-40036663(-)_1|1|1x0		Nimb-2_DR	64	127	+	20.8438	4.77e-09	0.0137	agaatgcagacggaagtgacgaatcaggaaatgaagtaggagatatggaagtagtttgcgggaa
CM000681.2_12349703-12351350(-)_1|2|1x0		Helitron-4_DR	10891	10936	-	24.0312	4.8e-09	0.0064	GTTGGGGTTGGTTCTGTGGTTGGTTCTAGTGCTGCTGATGCTGATG
CM000681.2_21970719-21974877(-)_1|3|1x0		L1-11_DR	6447	6486	-	23.2874	4.93e-09	0.0018	ACTACTACTACTACTACTACTACTACTACTACAACTACTA
CM000681.2_21970719-21974877(-)_1|3|1x0		L1-11_DR	6718	6757	-	23.2874	4.93e-09	0.0018	ACTGCTACTACTACTACTACTACTACTACTATTACCACTA
CM000681.2_37126982-37129055(+)_1|1|1x0		Kibi-15_DR	839	896	+	23.6625	4.93e-09	0.00275	ctgcggtctctgaggagagaggcgggggaggtgcggtggctcctactatggcagaggt
CM000681.2_12430158-12432150(-)_1|1|1x0		DIRS-4_DR	222	252	-	23.8063	4.96e-09	0.00159	GTTGTTGTAGCTGTTGTTGTAGCTGTTGTCG
CM000681.2_36546868-36548353(-)_1|1|1x0		DIRS-4_DR	385	412	-	21.5062	5.03e-09	0.00321	GCTGTTGTTGTTGAAGCGTTAGCTGTTA
CM000682.2_25675034-25677122(-)_1|1|1x0		Gypsy103-I_Dr	2250	2307	-	23.5125	5.04e-09	0.0301	AATCTGGCCAAAGTTCCTGATGAATCGCCGGTAAAAGTTTGCAAAGCCCAGGAACCGC
CM000678.2_71475172-71476363(-)_1|1|1x0		DNA8-3B_DR	913	940	+	22.6062	5.04e-09	0.00712	ggtgagggtagtgtcggggacgcggatg
CM000681.2_12272409-12274095(-)_1|1|1x0		DIRS-15_DR	241	286	-	23.9313	5.08e-09	0.00302	ATTAGCTTGGTGGAGATTGTTGTTGTTGTTGTTGTTGTTGTTATTG
CM000681.2_12430158-12432150(-)_1|1|1x0		DIRS-4_DR	207	237	-	23.7688	5.11e-09	0.00159	GTTGTAGCTGTTGTCGTTGTTGTTGTTGTTG
KN196484.1_309502-311806(-)_1|1|1x0		DIRS-9B_DR	1053	1116	-	20.7	5.12e-09	0.0137	GATGAGTAGCAGGTTGAAAGGGGATGGAGCATGAAGCGGGGGGTTGGAGAGAGGGGGGAAAAGA
CM000681.2_40034359-40036663(-)_1|1|1x0		DIRS-9B_DR	1053	1116	-	20.7	5.12e-09	0.0137	GATGAGTAGCAGGTTGAAAGGGGATGGAGCATGAAGCGGGGGGTTGGAGAGAGGGGGGAAAAGA
CM000681.2_12463998-12465876(-)_1|2|1x0		DNA8-9_DR	772	826	-	22.6481	5.16e-09	0.00175	GCCACCGTGACACCCATTATTTTTATCATTATTATTATTAATATTATTATTATTA
CM000681.2_23359405-23362753(-)_1|1|1x0		BHIKHARI_I	2640	2673	-	23.8125	5.18e-09	0.0348	GCAGCTTTAGGGAGGAGACTGCCTGTTACAACGC
CM000681.2_12463998-12465876(-)_1|2|1x0		DNA-1-7_DR	695	749	-	22.642	5.19e-09	0.00175	ATGATTATTATTATTATTATTATTATTATTATTATTATTATTATTATTATTATTA
CM000681.2_12430158-12432150(-)_1|1|1x0		DIRS-8B_DR	213	243	-	23.75	5.19e-09	0.00159	GTTGTTGTAGTAGTTGTTGTTGTTGTTGTAG
CM000681.2_57327675-57329262(+)_1|1|1x0		Zisupton-7_DR	13245	13284	+	23.7625	5.33e-09	0.0211	atggaggtggggtctaagaagacggacgtgggggtggggt
CM000681.2_12318596-12319871(-)_1|2|1x0		DIRS-8B_DR	213	243	-	23.7937	5.35e-09	0.00128	GTTGTTGTAGTAGTTGTTGTTGTTGTTGTAG
CM000681.2_12463998-12465876(-)_1|2|1x0		DIRS-4_DR	276	330	-	22.6049	5.38e-09	0.00175	GTTGTTGTAGCTGTTGTTGTAGCTGTAGCTGTTGTTGTAGCTGTTGTTGTAGCTG
CM000681.2_52383799-52385311(+)_1|1|1x0		DIRS-4_DR	4991	5030	-	23.7562	5.43e-09	0.0207	AGGGGGGGCGGGGGTGACGGGGGGGCTTGGGCAGGGAAAG
CM000681.2_12430158-12432150(-)_1|1|1x0		DIRS-4_DR	201	231	-	23.6875	5.47e-09	0.00159	GCTGTTGTCGTTGTTGTTGTTGTTGTTTGTT
CM000681.2_12430158-12432150(-)_1|1|1x0		DNA-N22_DR	283	313	-	23.6875	5.47e-09	0.00159	GTGGCTAGTGTTGTTGTTTTGGATGTTGTTC
CM000681.2_36546868-36548353(-)_1|1|1x0		DIRS-8B_DR	279	306	-	21.4375	5.48e-09	0.00332	GCTGTTGTTGTTGTCGTTGTTGTTGTCG
CM000681.2_12463998-12465876(-)_1|2|1x0		MuDR-3_DR	542	596	-	22.5679	5.58e-09	0.00175	ATTATTATTGTTGTTGTTGTTATTATAATTATTATTGTGATTATTATTATTATTA
CM000681.2_12430158-12432150(-)_1|1|1x0		DIRS-8B_DR	219	249	-	23.6625	5.59e-09	0.00159	GTAGTTGTTGTTGTAGTAGTTGTTGTTGTTG
CM000681.2_19711354-19713124(-)_1|3|1x0		BHIKHARI-5-I_DR	3914	3959	-	23.3187	5.64e-09	0.0273	GGCCCTGTGTTGCTGATGGGCGTTGCTGGAATGCTGGCTGGCGGGG
CM000681.2_24126126-24127977(+)_1|1|1x0		DIRS-4_DR	411	450	+	22.6062	5.64e-09	0.0228	gcttcaacaacaacagctactacaacaacagctacaacaa
CM000681.2_57290670-57292227(+)_1|1|1x0		DIRS-4N3_DR	3949	3982	-	23.6273	5.64e-09	0.0188	GTGGGGGGGGGCTGGAGACTCCGGGGGGGGCGGG
CM000681.2_57253041-57254700(+)_1|1|1x0		DIRS-14_DR	719	758	-	23.7888	5.65e-09	0.0308	CTGGGGGTGGTGACTGGATGGTGTGCGGCTGGGGGCGTGG
CM000681.2_43846910-43848638(+)_1|1|1x0		Gypsy-170-I_DR	4197	4242	+	23.6875	5.67e-09	0.0227	aggagttggattccagctcggcatgttctggatcgggcgttggtcg
CM000681.2_2852335-2853949(+)_1|1|1x0		DIRS-8B_DR	204	249	-	23.7625	5.68e-09	0.00218	GTAGTTGTTGTTGTAGTAGTTGTTGTTGTTGTTGTAGTAGTTGATG
CM000681.2_12463998-12465876(-)_1|2|1x0		DIRS-15_DR	238	292	-	22.5432	5.72e-09	0.00175	GCTTTCATTAGCTTGGTGGAGATTGTTGTTGTTGTTGTTGTTGTTGTTATTGCTG
CM000671.2_101407900-101409646(+)_1|1|1x0		DIRS1_DR	1680	1710	-	22.9814	5.77e-09	0.00857	GAGGAACAGCGGAGGTGGATGGCTCGGCGGG
CM000681.2_2852335-2853949(+)_1|1|1x0		DIRS-15_DR	226	271	-	23.7375	5.78e-09	0.00218	ATTGTTGTTGTTGTTGTTGTTGTTGTTATTGCTGCTGCTGGTGGTG
CM000681.2_12318596-12319871(-)_1|2|1x0		Gypsy77-LTR_DR	170	200	+	23.6875	5.8e-09	0.00132	gctgttgttgttgttggagttggagttgatg
CM000685.2_57908023-57910675(-)_1|2|1x0		CATCH2I_DR	466	490	-	20.1063	5.81e-09	0.0275	AGTTGGGGGATTATTAGGCAGTGGC
CM000685.2_57591745-57594457(+)_1|2|1x0		CATCH2I_DR	466	490	-	20.1063	5.81e-09	0.0274	AGTTGGGGGATTATTAGGCAGTGGC
CM000681.2_2852335-2853949(+)_1|1|1x0		DIRS-4_DR	336	381	-	23.7188	5.85e-09	0.00218	TTGATGTAGGCTGTTGTTGCTGTTGTTGTTGCTGTTGTTGTTGTTG
CM000681.2_2916852-2918286(+)_1|2|1x0		Dada-U6_DR	6700	6736	+	23.0312	5.87e-09	0.0139	ggtgctgtgcctctttctgttcctgctggtgctgcgc
CM000681.2_12430158-12432150(-)_1|1|1x0		DIRS-4_DR	291	321	-	23.5938	5.91e-09	0.00159	GCTGTTGTTGTAGCTGTAGCTGTTGTTGTAG
CM000681.2_12463998-12465876(-)_1|2|1x0		DIRS-4_DR	207	261	-	22.5062	5.93e-09	0.00175	GTTGTAGCTGTTGTTGTAGCTGTTGTTGTAGCTGTTGTCGTTGTTGTTGTTGTTG
CM000681.2_19933153-19934815(+)_1|1|1x0		DIRS-N1_DR	372	420	-	22.4625	5.94e-09	0.0127	GAAATGGTAGCAATAGTAGTTGTTGTTGTTGTTGCTGTAGCTTGTATAT
CM000685.2_153420371-153421625(+)_1|1|1x0		L1-2_DR	4957	4981	+	21.4188	5.95e-09	0.0479	aagtatgtcaagatgcagatgaagg
CM000681.2_12349703-12351350(-)_1|2|1x0		DIRS-8B_DR	219	264	-	23.7125	5.98e-09	0.00716	GTAGTAGTTGTTGAAGTAGTTGTTGTTGTAGTAGTTGTTGTTGTTG
CM000681.2_12463998-12465876(-)_1|2|1x0		DIRS-4_DR	321	375	-	22.4877	6.04e-09	0.00175	TAGGCTGTTGTTGCTGTTGTTGTTGCTGTTGTTGTTGTTGTTGTTGTTGTTGTAG
CM000681.2_12318596-12319871(-)_1|2|1x0		DIRS-4_DR	234	264	-	23.6312	6.06e-09	0.00132	GTTGTTGTAGCTGTTGTTGTAGCTGTTGTTG
CM000681.2_12318596-12319871(-)_1|2|1x0		DIRS-4_DR	246	276	-	23.6312	6.06e-09	0.00132	GTTGTTGTAGCTGTTGTTGTAGCTGTTGTTG
CM000681.2_12318596-12319871(-)_1|2|1x0		DIRS-4_DR	258	288	-	23.6312	6.06e-09	0.00132	GTTGTTGTAGCTGTTGTTGTAGCTGTTGTTG
CM000681.2_12318596-12319871(-)_1|2|1x0		DIRS-4_DR	270	300	-	23.6312	6.06e-09	0.00132	GTTGTTGTAGCTGTTGTTGTAGCTGTTGTTG
CM000681.2_12272409-12274095(-)_1|1|1x0		DIRS-6B_DR	480	525	-	23.6813	6.07e-09	0.00343	CTCTTGGTTTTCGGCCATGTTGTTGTTGTTGTTATTGTCGAAATTG
CM000681.2_12430158-12432150(-)_1|1|1x0		DIRS-15_DR	238	268	-	23.55	6.13e-09	0.00159	GTTGTTGTTGTTGTTGTTGTTGTTATTGCTG
CM000681.2_12247279-12248707(-)_1|1|1x0		Kolobok-2_DR	1328	1370	-	22.1062	6.17e-09	0.00485	GCTGTTTTCAGTGCTGGTCTAGCTGTTCTCAGTGTTGGCCCTG
CM000681.2_12318596-12319871(-)_1|2|1x0		DIRS-4_DR	204	234	-	23.6062	6.18e-09	0.00132	GTAGCTGTTGTCGTTGTTGTTGTTGTTGTTT
CM000681.2_19933153-19934815(+)_1|1|1x0		Dada-tA_DR	7216	7264	+	22.3812	6.21e-09	0.0127	gctgttgctccacctgcacctgctgttcctccacctgcacctgctccac
KN196484.1_288719-290921(+)_1|1|1x0		DIRS-14_DR	1021	1087	-	23.3416	6.23e-09	0.00442	GGGGGTGCTGGGTTGGAGCGGTGCTAGTGAGAACGGGGGGGGGGTGTGCAGAGAGGGAAGGAGGGGG
CM000681.2_40013576-40015778(+)_1|1|1x0		DIRS-14_DR	1021	1087	-	23.3416	6.23e-09	0.00445	GGGGGTGCTGGGTTGGAGCGGTGCTAGTGAGAACGGGGGGGGGGTGTGCAGAGAGGGAAGGAGGGGG
KN196484.1_288719-290921(+)_1|1|1x0		CryptonH-1_DR	5348	5414	-	23.3354	6.26e-09	0.00442	TGGACTGCTTAGAACTGGACGGTTCACCAGCTGAGGTGGCCTGGTCGTGGTCGGCGGGGTCAGCGGG
CM000681.2_40013576-40015778(+)_1|1|1x0		CryptonH-1_DR	5348	5414	-	23.3354	6.26e-09	0.00445	TGGACTGCTTAGAACTGGACGGTTCACCAGCTGAGGTGGCCTGGTCGTGGTCGGCGGGGTCAGCGGG
CM000681.2_12390468-12392376(-)_1|1|1x0		DIRS-8B_DR	198	243	-	23.6312	6.27e-09	0.00139	GTTGTTGTAGTAGTTGTTGTTGTTGTTGTAGTAGTTGATGTTGTTT
CM000681.2_52033722-52035468(-)_1|1|1x0		L1-72_DR	3048	3087	+	21.3313	6.28e-09	0.0381	ctcaatgttgatgttaagatcttagccaaaattctggcct
CM000681.2_12430158-12432150(-)_1|1|1x0		DIRS-4_DR	231	261	-	23.5125	6.33e-09	0.00159	GTTGTAGCTGTTGTTGTAGCTGTTGTTGTAG
CM000681.2_12430158-12432150(-)_1|1|1x0		DIRS-4_DR	243	273	-	23.5125	6.33e-09	0.00159	GTTGTAGCTGTTGTTGTAGCTGTTGTTGTAG
CM000681.2_12430158-12432150(-)_1|1|1x0		DIRS-4_DR	255	285	-	23.5125	6.33e-09	0.00159	GTTGTAGCTGTTGTTGTAGCTGTTGTTGTAG
CM000681.2_12430158-12432150(-)_1|1|1x0		DIRS-4_DR	267	297	-	23.5125	6.33e-09	0.00159	GTTGTAGCTGTTGTTGTAGCTGTTGTTGTAG
CM000681.2_2852335-2853949(+)_1|1|1x0		DIRS-4_DR	391	436	-	23.6	6.34e-09	0.00218	GTTGTAGTAGCTGTTGTTGTTGAAGCTGTTGTTGTTGAAGCGTTAG
CM000681.2_21536080-21538075(+)_1|2|1x0		Helitron-4_DR	592	610	+	21.3063	6.37e-09	0.0157	ggtgctatgactctgactc
CM000681.2_12463998-12465876(-)_1|2|1x0		DIRS-4_DR	258	312	-	22.4321	6.38e-09	0.00175	GTAGCTGTAGCTGTTGTTGTAGCTGTTGTTGTAGCTGTTGTTGTAGCTGTTGTTG
CM000681.2_36546868-36548353(-)_1|1|1x0		DIRS-4_DR	330	357	-	21.3125	6.4e-09	0.00363	GTTGTTGCTGTTGTTGTTGTTGTTGTTG
CM000681.2_52383799-52385311(+)_1|1|1x0		DIRS-9_DR	346	385	-	23.4938	6.44e-09	0.0207	GGGTAGGGTTAGTGTTAGTGTGAGCGAGGGGGAGTGAAGA
CM000681.2_36182468-36183794(-)_1|1|1x0		Harbinger-2B_DR	2449	2485	+	23.5813	6.47e-09	0.0466	ctgctgatggtgtgagctgttatgtgatggtggcggt
CM000681.2_37126982-37129055(+)_1|1|1x0		DNA8-3B_DR	905	962	+	23.225	6.5e-09	0.00346	gcgcgggtggtgagggtagtgtcggggacgcggatgcggatataactgagggcgcggg
CM000681.2_2852335-2853949(+)_1|1|1x0		DIRS-4_DR	222	267	-	23.5563	6.53e-09	0.00218	GCTGTTGTTGTAGCTGTTGTTGTAGCTGTTGTTGTAGCTGTTGTCG
CM000681.2_36546868-36548353(-)_1|1|1x0		DIRS-15_DR	244	271	-	21.2875	6.59e-09	0.00363	ATTGTTGTTGTTGTTGTTGTTGTTGTTA
CM000681.2_53140310-53142587(-)_1|2|1x0		EXPANDER1_DR	3254	3269	+	22.3875	6.61e-09	0.027	ggaggagctggaggaa
KN196484.1_309502-311806(-)_1|1|1x0		Copia2-I_DR	1088	1151	-	20.175	6.63e-09	0.0137	TGAGGGGAGCCGGCAGGGCTGGAGCCGGCTGGTCAGGAGGCCCGTGGGGAGCCGGCTGGTCAGG
CM000681.2_40034359-40036663(-)_1|1|1x0		Copia2-I_DR	1088	1151	-	20.175	6.63e-09	0.0137	TGAGGGGAGCCGGCAGGGCTGGAGCCGGCTGGTCAGGAGGCCCGTGGGGAGCCGGCTGGTCAGG
CM000681.2_2852335-2853949(+)_1|1|1x0		DIRS-4_DR	228	273	-	23.5188	6.69e-09	0.00218	GTTGTAGCTGTTGTTGTAGCTGTTGTTGTAGCTGTTGTTGTAGCTG
CM000681.2_2852335-2853949(+)_1|1|1x0		DIRS-4_DR	240	285	-	23.5188	6.69e-09	0.00218	GTTGTAGCTGTTGTTGTAGCTGTTGTTGTAGCTGTTGTTGTAGCTG
CM000681.2_2852335-2853949(+)_1|1|1x0		DIRS-4_DR	252	297	-	23.5188	6.69e-09	0.00218	GTTGTAGCTGTTGTTGTAGCTGTTGTTGTAGCTGTTGTTGTAGCTG
CM000681.2_12430158-12432150(-)_1|1|1x0		DIRS-4_DR	210	240	-	23.4437	6.69e-09	0.00164	GTTGTTGTAGCTGTTGTCGTTGTTGTTGTTG
CM000681.2_12430158-12432150(-)_1|1|1x0		DIRS-4_DR	315	345	-	23.4313	6.76e-09	0.00164	GTTGTTGTTGTTGTTGTTGTTGTAGCTGTTG
CM000681.2_57290670-57292227(+)_1|1|1x0		DIRS-3_DR	1798	1831	-	23.3913	6.77e-09	0.0188	GAGGAGGTGGCCTTTGCTCCTCGTTGGGGGCTGC
CM000685.2_57908023-57910675(-)_1|2|1x0		L1-86_DR	1369	1393	+	19.9938	6.77e-09	0.0275	gtttggggaagtggtggtagggggg
CM000685.2_57591745-57594457(+)_1|2|1x0		L1-86_DR	1369	1393	+	19.9938	6.77e-09	0.0274	gtttggggaagtggtggtagggggg
CM000681.2_12463998-12465876(-)_1|2|1x0		DIRS-8_DR	177	231	+	22.3642	6.82e-09	0.00175	gctactgctactgctactgctactgctactgctactgctactgctactgctactg
CM000681.2_12463998-12465876(-)_1|2|1x0		DIRS-8_DR	183	237	+	22.3642	6.82e-09	0.00175	gctactgctactgctactgctactgctactgctactgctactgctactgctactg
CM000681.2_12463998-12465876(-)_1|2|1x0		DIRS-8_DR	189	243	+	22.3642	6.82e-09	0.00175	gctactgctactgctactgctactgctactgctactgctactgctactgctactg
CM000681.2_12463998-12465876(-)_1|2|1x0		DIRS-8_DR	195	249	+	22.3642	6.82e-09	0.00175	gctactgctactgctactgctactgctactgctactgctactgctactgctactg
CM000681.2_12463998-12465876(-)_1|2|1x0		DIRS-8_DR	201	255	+	22.3642	6.82e-09	0.00175	gctactgctactgctactgctactgctactgctactgctactgctactgctactg
CM000681.2_12463998-12465876(-)_1|2|1x0		DIRS-8_DR	207	261	+	22.3642	6.82e-09	0.00175	gctactgctactgctactgctactgctactgctactgctactgctactgctactg
CM000681.2_2852335-2853949(+)_1|1|1x0		Gypsy-229_DR-LTR	920	965	+	23.475	6.89e-09	0.00218	gggtgaaggaacctttttggtggtggtgctgctgtgccagtgtgtg
CM000681.2_52383799-52385311(+)_1|1|1x0		Gypsy64-I_DR	960	999	-	23.3875	6.9e-09	0.0207	CAGTGCGGGTAGCAGAGTACGGGAGGAGGGGGAGTGAAGG
CM000681.2_19711354-19713124(-)_1|3|1x0		Gypsy-210_DR-I	2470	2515	-	23.0875	6.91e-09	0.0273	GGAACTCCCTGGCCTGGGTCGGTTGGTCATAGAGGTGTTGATGGGC
KN196484.1_288719-290921(+)_1|1|1x0		DNA8-3B_DR	1158	1224	+	23.1801	6.92e-09	0.00442	agggcgggggtgagggtgcggggatatactgagggcgcgggtggtgagggtagtgtcgggacgcgga
CM000681.2_40013576-40015778(+)_1|1|1x0		DNA8-3B_DR	1158	1224	+	23.1801	6.92e-09	0.00445	agggcgggggtgagggtgcggggatatactgagggcgcgggtggtgagggtagtgtcgggacgcgga
CM000681.2_12390468-12392376(-)_1|1|1x0		DIRS-4_DR	219	264	-	23.4875	6.92e-09	0.00148	GTTGTTGTAGCTGTTGTTGTAGCTGTTGTTGTAGCTGTTGTCGTTG
CM000681.2_12430158-12432150(-)_1|1|1x0		DIRS-8B_DR	195	225	-	23.4	6.94e-09	0.00165	GTTGTTGTTGTAGTAGTTGATGTTGTTTTAG
CM000681.2_12463998-12465876(-)_1|2|1x0		hAT-N178B_DR	139	193	-	22.3457	6.94e-09	0.00175	ATTATTATTATTATTATTATTATTATTATTATTATTATTATTATTATTATTATTA
CM000681.2_12463998-12465876(-)_1|2|1x0		DNA-1-7_DR	677	731	-	22.3457	6.94e-09	0.00175	ATTATTATTATTATTATTATTATTATTATTATTATTATTATTATTATTATTATTA
CM000681.2_12463998-12465876(-)_1|2|1x0		DNA-1-7_DR	680	734	-	22.3457	6.94e-09	0.00175	ATTATTATTATTATTATTATTATTATTATTATTATTATTATTATTATTATTATTA
CM000681.2_12463998-12465876(-)_1|2|1x0		DNA-1-7_DR	683	737	-	22.3457	6.94e-09	0.00175	ATTATTATTATTATTATTATTATTATTATTATTATTATTATTATTATTATTATTA
CM000681.2_12463998-12465876(-)_1|2|1x0		DNA-1-7_DR	686	740	-	22.3457	6.94e-09	0.00175	ATTATTATTATTATTATTATTATTATTATTATTATTATTATTATTATTATTATTA
CM000681.2_12463998-12465876(-)_1|2|1x0		DNA-1-7_DR	689	743	-	22.3457	6.94e-09	0.00175	ATTATTATTATTATTATTATTATTATTATTATTATTATTATTATTATTATTATTA
CM000681.2_12463998-12465876(-)_1|2|1x0		DNA-1-7_DR	692	746	-	22.3457	6.94e-09	0.00175	ATTATTATTATTATTATTATTATTATTATTATTATTATTATTATTATTATTATTA
KN196484.1_288719-290921(+)_1|1|1x0		DIRS-14_DR	1095	1161	-	23.1739	6.94e-09	0.00442	TGGAGCGTTAGGGGGAGGAGGGAGGGGTGTGGCGGAATGGAGAGTGAATGGAGGACGTGCTGTAGAA
CM000681.2_40013576-40015778(+)_1|1|1x0		DIRS-14_DR	1095	1161	-	23.1739	6.94e-09	0.00445	TGGAGCGTTAGGGGGAGGAGGGAGGGGTGTGGCGGAATGGAGAGTGAATGGAGGACGTGCTGTAGAA
CM000681.2_12390468-12392376(-)_1|1|1x0		DIRS-4_DR	210	255	-	23.4812	6.95e-09	0.00148	GCTGTTGTTGTAGCTGTTGTTGTAGCTGTTGTCGTTGTTGTTGTTG
KN196484.1_309502-311806(-)_1|1|1x0		Gypsy76-I_DR	3169	3232	-	20.075	6.96e-09	0.0137	AATAGGCAGAGGGTGCAGAAGACCTTGGGGGGGAAGATGTGAGGTTTTTCCCCGGTTGCAAACA
CM000681.2_40034359-40036663(-)_1|1|1x0		Gypsy76-I_DR	3169	3232	-	20.075	6.96e-09	0.0137	AATAGGCAGAGGGTGCAGAAGACCTTGGGGGGGAAGATGTGAGGTTTTTCCCCGGTTGCAAACA
CM000681.2_2852335-2853949(+)_1|1|1x0		Zisupton-4_DR	1829	1874	-	23.4563	6.98e-09	0.00218	GTGGTTGGTTCTGGTTCTGCTGGGGATGGTGGTGGTGCTGCGGATG
CM000681.2_9466576-9468337(-)_1|2|1x0		Nimb-6_DR	880	895	-	15.2	7.02e-09	0.0433	TCCTCCTCCACAGTTG
CM000681.2_12318596-12319871(-)_1|2|1x0		LINEX-2_DR	425	455	+	23.425	7.09e-09	0.00149	gttgttattattattgttgttgttgttatta
CM000681.2_12349703-12351350(-)_1|2|1x0		DIRS-4_DR	312	357	-	23.4563	7.11e-09	0.00775	GTTGTTGCTGTTGTTGTTGTTGTTGTTGTTGTTGTAGCTGTTGTTG
CM000681.2_12247279-12248707(-)_1|1|1x0		DIRS-4_DR	315	357	-	21.9688	7.14e-09	0.00527	GTTGTTGCTGTTGTTGTTGTTGTTGTTGTTGTTGTAGCTGTTG
CM000681.2_22313606-22317173(+)_1|3|1x0		Gypsy83-I_DR	1484	1505	-	22.2112	7.15e-09	0.033	GGAACAGCTGGAGGAACATTAG
CM000681.2_12390468-12392376(-)_1|1|1x0		DIRS-6_DR	344	389	-	23.4375	7.16e-09	0.0015	GTTGTTGTTGTTGCTGCATTTGTTGTTTCTGCAGTTGTTGCTGCTG
CM000681.2_2852335-2853949(+)_1|1|1x0		DIRS-4N2_DR	215	260	-	23.4062	7.22e-09	0.00218	TTGTTTGTTGTTGTTGTTGTTGTTGTTGTTGTTGTTGTTGTTGTGT
CM000681.2_21970719-21974877(-)_1|3|1x0		DIRS-8_DR	231	270	+	22.8503	7.26e-09	0.00257	gctactgctactgctactgctactgctactgcagctacat
CM000680.2_14104919-14106428(-)_1|1|1x0		Mariner-N10_DR	372	399	+	23.1125	7.32e-09	0.017	gtgaggcgttggaggcggcagcgggaag
CM000681.2_2852335-2853949(+)_1|1|1x0		DIRS-4_DR	207	252	-	23.3812	7.34e-09	0.00218	GTTGTTGTAGCTGTTGTTGTAGCTGTTGTCGTTGTTGTTGTTGTTG
CM000681.2_12390468-12392376(-)_1|1|1x0		DIRS-4N2_DR	209	254	-	23.3875	7.41e-09	0.00153	GTTGTTGTTGTTGTTGTTGTTGTTGTTGTTGTTGTTGTGTGTTCTT
CM000681.2_12463998-12465876(-)_1|2|1x0		DNA-1-7_DR	704	758	-	22.2593	7.55e-09	0.00186	ATGATGATGATGATTATTATTATTATTATTATTATTATTATTATTATTATTATTA
CM000681.2_12390468-12392376(-)_1|1|1x0		DIRS-4_DR	222	267	-	23.3562	7.57e-09	0.00153	GCTGTTGTTGTAGCTGTTGTTGTAGCTGTTGTTGTAGCTGTTGTCG
CM000681.2_12430158-12432150(-)_1|1|1x0		DIRS-4_DR	418	448	-	23.2875	7.61e-09	0.00175	GTTGTAGCTGTTGTTGTAGTAGCTGTTGTTG
CM000681.2_43846910-43848638(+)_1|1|1x0		RTEX-1_DR	5137	5182	-	23.2937	7.67e-09	0.023	TGGGCTCTGGCTCTTTTTTGGAAGGTGATGATTTTGGTTTTGTTTA
CM000681.2_12430158-12432150(-)_1|1|1x0		DIRS-8B_DR	201	231	-	23.2688	7.72e-09	0.00175	GTTGTTGTTGTTGTTGTAGTAGTTGATGTTG
CM000681.2_12318596-12319871(-)_1|2|1x0		DIRS-8B_DR	195	225	-	23.3063	7.76e-09	0.0016	GTTGTTGTTGTAGTAGTTGATGTTGTTTTAG
CM000680.2_14104919-14106428(-)_1|1|1x0		L2-55_DR	5	32	+	23.0375	7.8e-09	0.017	acgtggtgtgagaggacgctggcgcaat
CM000681.2_12430158-12432150(-)_1|1|1x0		DIRS-4_DR	282	312	-	23.2562	7.8e-09	0.00175	GTAGCTGTAGCTGTTGTTGTAGCTGTTGTTG
CM000681.2_57327675-57329262(+)_1|1|1x0		Copia-8-I_DR	646	685	-	23.175	7.87e-09	0.0219	CTGGCGGTGGCAGCTCTGGCGGTGGCAGCTCTGGCGGTGG
CM000685.2_153420371-153421625(+)_1|1|1x0		BEL12-I_DR	3034	3058	+	21.2125	7.92e-09	0.0479	gtgattttaaagatgcagacgaaga
CM000681.2_12390468-12392376(-)_1|1|1x0		DIRS-4_DR	291	336	-	23.2875	7.93e-09	0.00157	GTTGTTGTTGTTGTAGCTGTTGTTGTAGCTGTAGCTGTTGTTGTAG
CM000681.2_12390468-12392376(-)_1|1|1x0		DIRS-8B_DR	249	294	-	23.275	8e-09	0.00157	GTCGTTGTTGTTGTCGTAGTAGTTGTAGTAGTAGTAGTTGTTGAAG
CM000672.2_45003311-45004040(+)_1|1|1x0		L1-83_DR	1493	1508	-	19.8713	8.02e-09	0.0244	AGAAGAAAAAAAACAA
CM000672.2_45003311-45004040(+)_1|1|1x0		EnSpm-8_DR	7879	7894	+	19.8713	8.02e-09	0.0244	agaagaaaaaaaacaa
CM000672.2_45003311-45004040(+)_1|1|1x0		EnSpm-8_DR	8545	8560	+	19.8713	8.02e-09	0.0244	agaagaaaaaaaacaa
CM000681.2_36546868-36548353(-)_1|1|1x0		DIRS-4_DR	342	369	-	21.125	8.03e-09	0.00423	GTTGTTGCTGTTGTTGTTGCTGTTGTTG
CM000681.2_12463998-12465876(-)_1|2|1x0		Helitron-1_DR	26138	26192	-	22.1914	8.06e-09	0.00195	TTCGTTAGTGTTCTTATTATTATTATTATTATTATTATTATTATTATTATTCTTC
CM000681.2_12043807-12045229(-)_1|1|1x0		DIRS-4_DR	333	375	-	20.6	8.09e-09	0.0159	TAGGCTGTTGTTGCTGTTGTTGTTGCTGTTGTTGTTGTTGTTG
CM000681.2_2852335-2853949(+)_1|1|1x0		DIRS-4_DR	234	279	-	23.225	8.14e-09	0.00225	GCTGTTGTTGTAGCTGTTGTTGTAGCTGTTGTTGTAGCTGTTGTTG
CM000681.2_2852335-2853949(+)_1|1|1x0		DIRS-4_DR	246	291	-	23.225	8.14e-09	0.00225	GCTGTTGTTGTAGCTGTTGTTGTAGCTGTTGTTGTAGCTGTTGTTG
CM000681.2_2852335-2853949(+)_1|1|1x0		DIRS-4_DR	258	303	-	23.225	8.14e-09	0.00225	GCTGTTGTTGTAGCTGTTGTTGTAGCTGTTGTTGTAGCTGTTGTTG
GL383576.1_127217-129264(+)_1|1|1x0		Harbinger-N25_DR	93	135	+	22.6398	8.25e-09	0.0192	actgtgatgcatgttatgggcacgccgaaccaacaggtggcga
CM000681.2_22179609-22181656(-)_1|1|1x0		Harbinger-N25_DR	93	135	+	22.6398	8.25e-09	0.0188	actgtgatgcatgttatgggcacgccgaaccaacaggtggcga
CM000681.2_12318596-12319871(-)_1|2|1x0		BEL-63_DRe-I	177	207	+	23.225	8.26e-09	0.00168	gctgttcctgttggggttgctgtggatctcg
KN196484.1_288719-290921(+)_1|1|1x0		Zisupton-8_DR	2163	2229	-	22.882	8.37e-09	0.00504	TTGCCTGTTTGGAGGAGGTGCCATCTGCCTGTTTGGAGTGCTAGGTGGAGGTGCCATCGGCCGGTTT
CM000681.2_40013576-40015778(+)_1|1|1x0		Zisupton-8_DR	2163	2229	-	22.882	8.37e-09	0.00508	TTGCCTGTTTGGAGGAGGTGCCATCTGCCTGTTTGGAGTGCTAGGTGGAGGTGCCATCGGCCGGTTT
CM000681.2_12247279-12248707(-)_1|1|1x0		DIRS-15_DR	229	271	-	21.8125	8.42e-09	0.00584	ATTGTTGTTGTTGTTGTTGTTGTTGTTATTGCTGCTGCTGGTG
CM000681.2_12390468-12392376(-)_1|1|1x0		DIRS-15_DR	241	286	-	23.2	8.42e-09	0.00162	ATTAGCTTGGTGGAGATTGTTGTTGTTGTTGTTGTTGTTGTTATTG
CM000681.2_21970719-21974877(-)_1|3|1x0		L1-11_DR	6712	6751	-	22.6766	8.45e-09	0.00284	ACTACTACTACTACTACTACTACTATTACCACTACTACTA
CM000681.2_21970719-21974877(-)_1|3|1x0		DIRS-8_DR	168	207	+	22.6707	8.5e-09	0.00284	gcatcagctgctactgctactgctactgctactgctactg
GL383576.1_127217-129264(+)_1|1|1x0		Copia-8-I_DR	697	739	-	22.5963	8.57e-09	0.0192	GCTGCGGCGTCGGCTCTGGCTGAGGCGCTGGCAGCGGCGTCGG
CM000681.2_22179609-22181656(-)_1|1|1x0		Copia-8-I_DR	697	739	-	22.5963	8.57e-09	0.0188	GCTGCGGCGTCGGCTCTGGCTGAGGCGCTGGCAGCGGCGTCGG
CM000681.2_22313606-22317173(+)_1|3|1x0		DNA6-3_DR	768	789	-	22.0311	8.6e-09	0.033	GGTACAGCAAGAGGAACAGGGG
CM000680.2_14104919-14106428(-)_1|1|1x0		LRS_DR	8419	8446	+	22.9	8.76e-09	0.017	tggtggaggaggaggaggaggatgggga
CM000672.2_43644052-43644886(-)_1|1|1x0		EnSpm-N25_DR	905	926	+	22.678	8.77e-09	0.000153	atatatatacatatacatatat
CM000672.2_43644052-43644886(-)_1|1|1x0		Penelope-1_DR	4105	4126	-	22.678	8.77e-09	0.000153	ATATATATACATATACATATAT
CM000672.2_43644052-43644886(-)_1|1|1x0		L1-48_DR	5577	5598	-	22.678	8.77e-09	0.000153	ATATATATACATATACATATAT
CM000681.2_57290670-57292227(+)_1|1|1x0		Gypsy124-I_DR	4799	4832	+	23.0497	8.78e-09	0.0188	ctggaggtggatgctagtgccgtgggagcgtgag
CM000681.2_12390468-12392376(-)_1|1|1x0		DIRS-6B_DR	474	519	-	23.1375	8.78e-09	0.00167	GTTTTCGGCCATGTTGTTGTTGTTGTTATTGTCGAAATTGCTCATG
CM000681.2_12430158-12432150(-)_1|1|1x0		DIRS-4_DR	294	324	-	23.0813	8.99e-09	0.00198	GTAGCTGTTGTTGTAGCTGTAGCTGTTGTTG
CM000681.2_12349703-12351350(-)_1|2|1x0		DIRS-6_DR	341	386	-	23.1062	9e-09	0.00899	GTTGTTGTTGCTGCATTTGTTGTTTCTGCAGTTGTTGCTGCTGCTG
CM000671.2_101407900-101409646(+)_1|1|1x0		Copia-13B_DR-I	1064	1094	-	22.4658	9.21e-09	0.00857	CTGGGACCGGCACTGAGGGGCGCTCAGGGGC
CM000681.2_12247279-12248707(-)_1|1|1x0		Gypsy38-I_DR	79	121	+	21.7188	9.28e-09	0.00609	ttttgttagtgtgcggtggcgtttgttttgttttgttttgcag
CM000678.2_71475172-71476363(-)_1|1|1x0		DNA8-3B_DR	114	141	+	21.9938	9.35e-09	0.00712	ggtgagggtagtgtcggggacgcggata
CM000678.2_71475172-71476363(-)_1|1|1x0		DNA8-3B_DR	322	349	+	21.9938	9.35e-09	0.00712	ggtgagggtagtgtcggggacgcggata
CM000678.2_71475172-71476363(-)_1|1|1x0		DNA8-3B_DR	367	394	+	21.9938	9.35e-09	0.00712	ggtgagggtagtgtcggggacgcggata
CM000678.2_71475172-71476363(-)_1|1|1x0		DNA8-3B_DR	412	439	+	21.9938	9.35e-09	0.00712	ggtgagggtagtgtcggggacgcggata
CM000678.2_71475172-71476363(-)_1|1|1x0		DNA8-3B_DR	457	484	+	21.9938	9.35e-09	0.00712	ggtgagggtagtgtcggggacgcggata
CM000678.2_71475172-71476363(-)_1|1|1x0		DNA8-3B_DR	502	529	+	21.9938	9.35e-09	0.00712	ggtgagggtagtgtcggggacgcggata
CM000678.2_71475172-71476363(-)_1|1|1x0		DNA8-3B_DR	547	574	+	21.9938	9.35e-09	0.00712	ggtgagggtagtgtcggggacgcggata
CM000678.2_71475172-71476363(-)_1|1|1x0		DNA8-3B_DR	636	663	+	21.9938	9.35e-09	0.00712	ggtgagggtagtgtcggggacgcggata
CM000678.2_71475172-71476363(-)_1|1|1x0		DNA8-3B_DR	681	708	+	21.9938	9.35e-09	0.00712	ggtgagggtagtgtcggggacgcggata
CM000678.2_71475172-71476363(-)_1|1|1x0		DNA8-3B_DR	726	753	+	21.9938	9.35e-09	0.00712	ggtgagggtagtgtcggggacgcggata
CM000678.2_71475172-71476363(-)_1|1|1x0		DNA8-3B_DR	964	991	+	21.9938	9.35e-09	0.00712	ggtgagggtagtgtcggggacgcggata
CM000678.2_71475172-71476363(-)_1|1|1x0		DNA8-3B_DR	1096	1123	+	21.9938	9.35e-09	0.00712	ggtgagggtagtgtcggggacgcggata
CM000678.2_71475172-71476363(-)_1|1|1x0		DNA8-3B_DR	1244	1271	+	21.9938	9.35e-09	0.00712	ggtgagggtagtgtcggggacgcggata
CM000681.2_21970719-21974877(-)_1|3|1x0		DNA-2-17_DR	684	723	-	22.5569	9.38e-09	0.00305	GGTATTACTATTGCTACTATTACTAGTACTACTATTAATT
CM000681.2_2852335-2853949(+)_1|1|1x0		DIRS-4N1_DR	225	270	-	23.0062	9.41e-09	0.00253	GTTCTGGTTGGAGAAGTTGTTGTTGTTGTTGTTGATTGTTTGTTCT
CM000681.2_12318596-12319871(-)_1|2|1x0		DIRS-4_DR	285	315	-	23.0375	9.51e-09	0.0019	GTTGTAGCTGTAGCTGTTGTTGTAGCTGTTG
CM000681.2_2852335-2853949(+)_1|1|1x0		DIRS-8B_DR	198	243	-	22.9812	9.57e-09	0.00253	GTTGTTGTAGTAGTTGTTGTTGTTGTTGTAGTAGTTGATGTTGTTT
CM000681.2_57290670-57292227(+)_1|1|1x0		DIRS-15B_DR	4884	4917	-	22.9255	9.64e-09	0.0188	GAGGAGGAGGGAGAAGGGATGGATGGGGGGGGGT
CM000681.2_53490289-53492083(+)_1|1|1x0		Gypsy-29-I_DR	4057	4096	+	22.3	9.81e-09	0.0418	gtaggagggccaatggagagggtgggggtagatgtaatgg
CM000681.2_36546868-36548353(-)_1|1|1x0		DIRS-4_DR	225	252	-	20.9563	9.83e-09	0.00425	GTTGTTGTAGCTGTTGTTGTAGCTGTTG
CM000681.2_36546868-36548353(-)_1|1|1x0		DIRS-4_DR	237	264	-	20.9563	9.83e-09	0.00425	GTTGTTGTAGCTGTTGTTGTAGCTGTTG
CM000681.2_36546868-36548353(-)_1|1|1x0		DIRS-4_DR	249	276	-	20.9563	9.83e-09	0.00425	GTTGTTGTAGCTGTTGTTGTAGCTGTTG
CM000681.2_36546868-36548353(-)_1|1|1x0		DIRS-4_DR	261	288	-	20.9563	9.83e-09	0.00425	GTTGTTGTAGCTGTTGTTGTAGCTGTTG
CM000681.2_36546868-36548353(-)_1|1|1x0		DIRS-4_DR	273	300	-	20.9563	9.83e-09	0.00425	GTTGTTGTAGCTGTTGTTGTAGCTGTTG
CM000681.2_12463998-12465876(-)_1|2|1x0		DIRS-4_DR	264	318	-	21.9815	9.87e-09	0.00234	GTTGTTGTAGCTGTAGCTGTTGTTGTAGCTGTTGTTGTAGCTGTTGTTGTAGCTG
CM000680.2_14104919-14106428(-)_1|1|1x0		DIRS-14_DR	4482	4509	-	22.75	9.92e-09	0.017	GGGGGGTGAGGGTGGGGGGGGGGGTGGG
CM000681.2_37126982-37129055(+)_1|1|1x0		Zisupton-4_DR	1786	1843	-	22.5437	9.97e-09	0.00487	GTGGTGCTGCGGATGCTGGGGGTGGTGGTGCTGCAGATGCTGGGGATGGTGGTGGTGC
CM000672.2_43644052-43644886(-)_1|1|1x0		Zisupton-7_DR	12324	12345	+	22.5254	9.98e-09	0.000153	atatatataaatatatatgtat
CM000681.2_23359405-23362753(-)_1|1|1x0		Copia-7-I_DR	1056	1089	-	22.75	1.01e-08	0.0348	GCAGCTCTGGAGGTGGCGGTGGCAGCTCTGGCAG
CM000667.2_178882611-178884288(+)_1|4|1x0		Dada-tL_DR	9954	9969	+	17.8764	1.02e-08	0.019	acaataataaccataa
CM000681.2_57327675-57329262(+)_1|1|1x0		DIRS-5_DR	5112	5151	-	22.775	1.02e-08	0.0219	CTGGAGGGTGACGGGCGGAATAGGTGCTCTGGGAGTGTTC
CM000681.2_21536080-21538075(+)_1|2|1x0		Helitron-4_DR	7354	7372	+	20.9688	1.02e-08	0.0157	ggcgctatgactctgactt
CM000681.2_37126982-37129055(+)_1|1|1x0		Zisupton-4_DR	1762	1819	-	22.4938	1.03e-08	0.00487	GTGGTGCTGCAGATGCTGGGGATGGTGGTGGTGCTGCTGCTGGGAATGGTGGTGCTGT
CM000681.2_57253041-57254700(+)_1|1|1x0		DIRS-8_DR	5760	5799	+	22.9441	1.03e-08	0.0308	ccggatatggcattaatctcctgtgccttttggggggttc
CM000681.2_57253041-57254700(+)_1|1|1x0		DIRS-8B_DR	6446	6485	+	22.9441	1.03e-08	0.0308	ccggatatggcattaatctcctgtgccttttggggggttc
CM000681.2_12318596-12319871(-)_1|2|1x0		DIRS-4_DR	415	445	-	22.9313	1.03e-08	0.00202	GTAGCTGTTGTTGTAGTAGCTGTTGTTGTTG
CM000681.2_36546868-36548353(-)_1|1|1x0		DIRS-4_DR	213	240	-	20.9125	1.03e-08	0.00433	GTTGTTGTAGCTGTTGTCGTTGTTGTTG
CM000681.2_37126982-37129055(+)_1|1|1x0		DIRS-8B_DR	900	957	-	22.475	1.04e-08	0.00487	CCTGACGGTGTGACGTAGCTGGTGGTGACTGGGATTCCTGGGGGTGTGGTCCTGTGGG
CM000681.2_19933153-19934815(+)_1|1|1x0		DIRS-6_DR	349	397	+	21.4375	1.04e-08	0.0127	gcaacaactgcagaaacaacaaatgcagcaacaacaacaactactacta
CM000681.2_12390468-12392376(-)_1|1|1x0		DIRS-8B_DR	195	240	-	22.875	1.05e-08	0.00196	GTTGTAGTAGTTGTTGTTGTTGTTGTAGTAGTTGATGTTGTTTTAG
CM000681.2_2852335-2853949(+)_1|1|1x0		DIRS-4_DR	400	445	-	22.8375	1.05e-08	0.00272	GTAGCTGTTGTTGTAGTAGCTGTTGTTGTTGAAGCTGTTGTTGTTG
CM000672.2_43644052-43644886(-)_1|1|1x0		Zisupton-6_DR	16443	16464	-	22.4633	1.06e-08	0.000153	ATATATATATATATAAATGTAT
CM000681.2_12430158-12432150(-)_1|1|1x0		DIRS-6_DR	359	389	-	22.8812	1.06e-08	0.00228	GTTGTTGTTGTTGCTGCATTTGTTGTTTCTG
CM000672.2_43644052-43644886(-)_1|1|1x0		DIRS-4N1_DR	3628	3649	-	22.452	1.07e-08	0.000153	CTATATATAAATATATATGTAT
CM000672.2_43644052-43644886(-)_1|1|1x0		Ngaro1_DR	5649	5670	-	22.452	1.07e-08	0.000153	CTATATATAAATATATATGTAT
CM000672.2_43644052-43644886(-)_1|1|1x0		DIRS-5_DR	5657	5678	-	22.452	1.07e-08	0.000153	CTATATATAAATATATATGTAT
CM000672.2_43644052-43644886(-)_1|1|1x0		DIRS-5_DR	5949	5970	-	22.452	1.07e-08	0.000153	CTATATATAAATATATATGTAT
CM000681.2_12390468-12392376(-)_1|1|1x0		DIRS-4_DR	300	345	-	22.8438	1.07e-08	0.00197	GTTGTTGTTGTTGTTGTTGTTGTAGCTGTTGTTGTAGCTGTAGCTG
CM000681.2_19711354-19713124(-)_1|3|1x0		DIRS-4_DR	330	375	-	22.5813	1.07e-08	0.0276	TAGGCTGTTGTTGCTGTTGTTGTTGCTGTTGTTGTTGTTGTTGTTG
CM000681.2_12463998-12465876(-)_1|2|1x0		DIRS-4_DR	309	363	-	21.8889	1.08e-08	0.0025	GCTGTTGTTGTTGCTGTTGTTGTTGTTGTTGTTGTTGTTGTAGCTGTTGTTGTAG
CM000681.2_2852335-2853949(+)_1|1|1x0		DIRS-4_DR	264	309	-	22.8	1.08e-08	0.00273	GCTGTAGCTGTTGTTGTAGCTGTTGTTGTAGCTGTTGTTGTAGCTG
CM000681.2_22313606-22317173(+)_1|3|1x0		Gypsy47-I_DR	3429	3450	-	21.8075	1.08e-08	0.033	GCAACAGCAGGAAGAACAGGTG
KN196484.1_349661-351455(-)_1|1|1x0		Mariner-21_DR	861	912	+	21.375	1.08e-08	0.0167	gcagtgggtcagtaatggtgtggggtggcatttctttggagggccgcacagc
CM000681.2_40074518-40076312(-)_1|1|1x0		Mariner-21_DR	861	912	+	21.375	1.08e-08	0.0167	gcagtgggtcagtaatggtgtggggtggcatttctttggagggccgcacagc
KN196484.1_309502-311806(-)_1|1|1x0		Ginger1-2_DR	4453	4516	-	19.1562	1.08e-08	0.0183	GTCCTGCTGGAGGAGAAAGATGTGGAGGTGGTGAAGGAGGAGGACATGGAGATGGAGGAGGAGG
CM000681.2_40034359-40036663(-)_1|1|1x0		Ginger1-2_DR	4453	4516	-	19.1562	1.08e-08	0.0183	GTCCTGCTGGAGGAGAAAGATGTGGAGGTGGTGAAGGAGGAGGACATGGAGATGGAGGAGGAGG
CM000681.2_57327675-57329262(+)_1|1|1x0		Copia-13F_DR-I	1514	1553	-	22.6562	1.11e-08	0.0219	CGGGGGGGGGCCGGCAGGGCAAGAGGCCTGGGGGGAGCCG
CM000667.2_180848794-180851638(-)_1|2|1x0		Gypsy53-I_DR	4260	4329	+	22.7514	1.11e-08	0.0444	aacgtgcaatatgtttcacagtttattaatcacaatgcacaaatgttcattacagttattgccaatgttt
CM000681.2_36546868-36548353(-)_1|1|1x0		Mariner-10_DR	1018	1045	-	20.85	1.11e-08	0.0045	CCTGATGTTGTTGTTGAGAATTTTGATG
CM000681.2_12390468-12392376(-)_1|1|1x0		DIRS-4_DR	276	321	-	22.7812	1.12e-08	0.00202	GCTGTTGTTGTAGCTGTAGCTGTTGTTGTAGCTGTTGTTGTAGCTG
CM000681.2_12349703-12351350(-)_1|2|1x0		DIRS-4_DR	207	252	-	22.7812	1.12e-08	0.0103	GTTGTTGTAGCTGTTGTTGTAGCTGTTGTCGTTGTTGTTGTTGTTG
CM000681.2_36182468-36183794(-)_1|1|1x0		Rex1-31_DRe	356	392	-	22.8438	1.12e-08	0.0466	GCTAGGATGATGGAGGGGATAGCGGGTTTGTGGGGGT
CM000681.2_12430158-12432150(-)_1|1|1x0		DIRS-4_DR	403	433	-	22.7937	1.13e-08	0.0024	GTAGTAGCTGTTGTTGTTGAAGCTGTTGTTG
KN196484.1_349661-351455(-)_1|1|1x0		Copia2-I_DR	1244	1295	-	21.2812	1.14e-08	0.0167	GAGGCCTGTGAGGAGCCGGCAAGGCTGGAGGCCTGTGGGGAGCCAGCTGGGC
CM000681.2_40074518-40076312(-)_1|1|1x0		Copia2-I_DR	1244	1295	-	21.2812	1.14e-08	0.0167	GAGGCCTGTGAGGAGCCGGCAAGGCTGGAGGCCTGTGGGGAGCCAGCTGGGC
CM000681.2_12272409-12274095(-)_1|1|1x0		DIRS-14_DR	224	269	-	22.775	1.14e-08	0.00616	TTGGAGCGCGGGGCTCTCAGGGATGTTGCTGTCGTTGTCGTTTTCC
CM000681.2_23359405-23362753(-)_1|1|1x0		Mariner-N5_DR	6271	6304	+	22.55	1.15e-08	0.0348	tcagctgctgagggcacagccgcttctccaccgg
CM000681.2_23359405-23362753(-)_1|1|1x0		Mariner-N5B_DR	6714	6747	+	22.55	1.15e-08	0.0348	tcagctgctgagggcacagccgcttctccaccgg
CM000667.2_179032161-179033637(+)_1|1|1x0		MuDR-2_DR	15545	15584	-	22.807	1.15e-08	0.0477	CTAGTAATAATAAGCATATTCGTTGTAGATGTTACAAATG
CM000681.2_2852335-2853949(+)_1|1|1x0		DIRS-6_DR	335	380	-	22.7063	1.15e-08	0.00284	GTTGCTGCATTTGTTGTTTCTGCAGTTGTTGCTGCTGCTGCTGTAG
CM000681.2_12318596-12319871(-)_1|2|1x0		DIRS-4_DR	294	324	-	22.7812	1.15e-08	0.00219	GTAGCTGTTGTTGTAGCTGTAGCTGTTGTTG
CM000672.2_43644052-43644886(-)_1|1|1x0		ZFERV-2-I_DR	746	767	-	22.3672	1.15e-08	0.000153	ATATATATAAATATATATATAT
CM000672.2_43644052-43644886(-)_1|1|1x0		ERV1-7_DR-I	1969	1990	-	22.3672	1.15e-08	0.000153	ATATATATAAATATATATATAT
CM000672.2_43644052-43644886(-)_1|1|1x0		DNA9-N1_DR	3232	3253	-	22.3672	1.15e-08	0.000153	ATATATATAAATATATATATAA
CM000672.2_43644052-43644886(-)_1|1|1x0		Zisupton-6_DR	9342	9363	-	22.3672	1.15e-08	0.000153	ATATATATAAATATATATATAT
CM000681.2_12247279-12248707(-)_1|1|1x0		DIRS-15_DR	238	280	-	21.5062	1.16e-08	0.00691	TTGGTGGAGATTGTTGTTGTTGTTGTTGTTGTTGTTATTGCTG
CM000681.2_21970719-21974877(-)_1|3|1x0		DNA6-6_DR	9027	9066	-	22.3114	1.16e-08	0.00368	TTAATTGCTGCTGCTACTGCTACTATTCCTATTCCTATTC
CM000681.2_12463998-12465876(-)_1|2|1x0		DIRS-4_DR	270	324	-	21.8086	1.16e-08	0.00265	GTAGCTGTTGTTGTAGCTGTAGCTGTTGTTGTAGCTGTTGTTGTAGCTGTTGTTG
CM000681.2_2852335-2853949(+)_1|1|1x0		DIRS-4_DR	300	345	-	22.675	1.17e-08	0.00284	GTTGTTGTTGTTGTTGTTGTTGTAGCTGTTGTTGTAGCTGTAGCTG
CM000681.2_12247279-12248707(-)_1|1|1x0		DIRS-4_DR	321	363	-	21.4938	1.17e-08	0.00691	GCTGTTGTTGTTGCTGTTGTTGTTGTTGTTGTTGTTGTTGTAG
CM000681.2_53140310-53142587(-)_1|2|1x0		Ginger1-2_DR	4442	4457	-	21.8812	1.18e-08	0.032	GGAGGACATGGAGGAG
CM000681.2_36546868-36548353(-)_1|1|1x0		DIRS-4_DR	312	339	-	20.8	1.18e-08	0.00462	GTTGTTGTTGTTGTTGTAGCTGTTGTTG
CM000667.2_180848794-180851638(-)_1|2|1x0		ZFERV-2N1-I_DR	1068	1137	+	22.6554	1.18e-08	0.0444	aatggtaaagaagtgtgaggatgagtgacaacacagcctaaaaacaatgttaatgtgaaggttaaaagta
CM000681.2_43846910-43848638(+)_1|1|1x0		Copia-13G_DR-I	1248	1293	-	22.7125	1.19e-08	0.0286	AGGGCAAGGCGCCGGGCTGGGGCCGGCAGGGCAAGGCGTCTGGGTG
CM000681.2_12318596-12319871(-)_1|2|1x0		DIRS-4_DR	222	252	-	22.7375	1.19e-08	0.00219	GTTGTTGTAGCTGTTGTTGTAGCTGTTGTCG
CM000681.2_12043807-12045229(-)_1|1|1x0		L1-89_DR	2940	2982	+	20.3	1.2e-08	0.0178	gggtatggtttgtttgtttgttgtctgattgtctttgttgttt
CM000681.2_21970719-21974877(-)_1|3|1x0		DIRS-8_DR	228	267	+	22.2695	1.2e-08	0.00371	actgctactgctactgctactgctactgctactgcagcta
CM000681.2_2852335-2853949(+)_1|1|1x0		DIRS-4_DR	267	312	-	22.625	1.21e-08	0.00288	GTAGCTGTAGCTGTTGTTGTAGCTGTTGTTGTAGCTGTTGTTGTAG
CM000681.2_19711354-19713124(-)_1|3|1x0		Mariner-14_DR	1106	1151	+	22.4375	1.21e-08	0.0276	agtgtctgggaggctgtggttgctgctgcacgcaatgttgatggtg
CM000681.2_12463998-12465876(-)_1|2|1x0		hAT-N178B_DR	142	196	-	21.7654	1.21e-08	0.00271	TTTATTATTATTATTATTATTATTATTATTATTATTATTATTATTATTATTATTA
CM000672.2_43644052-43644886(-)_1|1|1x0		hAT-N31_DR	164	185	+	22.3051	1.22e-08	0.000153	atatatatatatataaatatat
CM000672.2_43644052-43644886(-)_1|1|1x0		ZFERV-2-I_DR	752	773	-	22.3051	1.22e-08	0.000153	ATATATATATATATAAATATAT
CM000672.2_43644052-43644886(-)_1|1|1x0		Harbinger-N16_DR	2856	2877	+	22.3051	1.22e-08	0.000153	atatatatatatataaatatat
CM000672.2_43644052-43644886(-)_1|1|1x0		DNA9-N1_DR	3238	3259	-	22.3051	1.22e-08	0.000153	ATATATATATATATAAATATAT
CM000672.2_43644052-43644886(-)_1|1|1x0		EnSpm-N25_DR	4111	4132	-	22.3051	1.22e-08	0.000153	ATATATATATATATAAATATAT
CM000672.2_43644052-43644886(-)_1|1|1x0		Ngaro1_DR	5041	5062	-	22.3051	1.22e-08	0.000153	ATATATATATATATAAATATAA
CM000672.2_43644052-43644886(-)_1|1|1x0		CryptonV-2_DR	5881	5902	-	22.3051	1.22e-08	0.000153	ATATATATATATATAAATATAA
CM000681.2_12463998-12465876(-)_1|2|1x0		DIRS-4_DR	300	354	-	21.7469	1.23e-08	0.00271	GTTGCTGTTGTTGTTGTTGTTGTTGTTGTTGTAGCTGTTGTTGTAGCTGTAGCTG
CM000681.2_12318596-12319871(-)_1|2|1x0		Polinton-2N1_DR	1496	1526	-	22.6813	1.24e-08	0.00219	TTTGTTGTTGTTTTTGTTGTTATTGTTGTCG
CM000681.2_12318596-12319871(-)_1|2|1x0		Polinton-2N1_DR	9568	9598	+	22.6813	1.24e-08	0.00219	tttgttgttgtttttgttgttattgttgtcg
CM000681.2_52383799-52385311(+)_1|1|1x0		DIRS-9C_DR	1181	1220	-	22.4688	1.24e-08	0.0298	AGGTAGGGTTAGAGTTAGAGTGAGCGAGGGGAAGTGAAGA
CM000681.2_11779965-11781903(+)_1|1|1x0		DIRS-4_DR	216	261	-	22.6937	1.25e-08	0.0343	GTTGTAGCTGTTGTTGTAGCTGTTGTTGTAGCTGTTGTCGTTGTTG
CM000681.2_57589853-57591272(+)_1|1|1x0		DNA-8-19_DR	789	816	-	22.3537	1.26e-08	0.0381	GCAATAACAACAGCAGCAATAAGAAATG
CM000681.2_21536080-21538075(+)_1|2|1x0		Helitron-4_DR	4680	4698	+	20.775	1.28e-08	0.0157	ggcgctatgactgtgactc
CM000681.2_21536080-21538075(+)_1|2|1x0		Helitron-4_DR	9367	9385	+	20.775	1.28e-08	0.0157	ggcgctatgactgtgactc
CM000681.2_21536080-21538075(+)_1|2|1x0		Helitron-4_DR	9762	9780	+	20.775	1.28e-08	0.0157	ggcgctatgactgtgactc
CM000681.2_21536080-21538075(+)_1|2|1x0		Helitron-4_DR	27295	27313	+	20.775	1.28e-08	0.0157	ggcgctatgactgtgactc
CM000681.2_21536080-21538075(+)_1|2|1x0		Helitron-4_DR	27560	27578	+	20.775	1.28e-08	0.0157	ggcgctatgactgtgactc
CM000681.2_21536080-21538075(+)_1|2|1x0		Helitron-4_DR	27692	27710	+	20.775	1.28e-08	0.0157	ggcgctatgactgtgactc
CM000681.2_21536080-21538075(+)_1|2|1x0		Helitron-4_DR	27956	27974	+	20.775	1.28e-08	0.0157	ggcgctatgactgtgactc
CM000681.2_21536080-21538075(+)_1|2|1x0		Helitron-4_DR	30048	30066	+	20.775	1.28e-08	0.0157	ggcgctatgactgtgactc
CM000681.2_12043807-12045229(-)_1|1|1x0		DIRS-6B_DR	492	534	-	20.25	1.28e-08	0.0178	AGGGTTGTTCTCTTGGTTTTCGGCCATGTTGTTGTTGTTGTTA
CM000681.2_2852335-2853949(+)_1|1|1x0		DIRS-4_DR	273	318	-	22.5375	1.28e-08	0.00294	GTTGTTGTAGCTGTAGCTGTTGTTGTAGCTGTTGTTGTAGCTGTTG
CM000681.2_12318596-12319871(-)_1|2|1x0		LINEX-2_DR	422	452	+	22.6375	1.28e-08	0.00219	tttgttgttattattattgttgttgttgtta
CM000681.2_12318596-12319871(-)_1|2|1x0		DIRS-4_DR	231	261	-	22.625	1.29e-08	0.00219	GTTGTAGCTGTTGTTGTAGCTGTTGTTGTAG
CM000681.2_12318596-12319871(-)_1|2|1x0		DIRS-4_DR	243	273	-	22.625	1.29e-08	0.00219	GTTGTAGCTGTTGTTGTAGCTGTTGTTGTAG
CM000681.2_12318596-12319871(-)_1|2|1x0		DIRS-4_DR	255	285	-	22.625	1.29e-08	0.00219	GTTGTAGCTGTTGTTGTAGCTGTTGTTGTAG
CM000681.2_12318596-12319871(-)_1|2|1x0		DIRS-4_DR	267	297	-	22.625	1.29e-08	0.00219	GTTGTAGCTGTTGTTGTAGCTGTTGTTGTAG
CM000681.2_12430158-12432150(-)_1|1|1x0		CryptonV-1_DR	14532	14562	+	22.625	1.3e-08	0.0027	gttgctcttatagttgtgtaagttgcttcct
CM000681.2_2852335-2853949(+)_1|1|1x0		DIRS-15_DR	220	265	-	22.5188	1.3e-08	0.00294	GTTGTTGTTGTTGTTGTTGTTATTGCTGCTGCTGGTGGTGGTGGAG
CM000682.2_2483163-2484738(-)_1|1|1x0		DIRS1_DR	3586	3622	-	22.3063	1.3e-08	0.0465	GAATGGCGCGCAGCGATTTCAGCCGCGGGTGACTCCA
CM000681.2_57290670-57292227(+)_1|1|1x0		L1-13_DR	5416	5449	-	22.528	1.3e-08	0.0188	GTGGGGGTGGGGTTGGGAATTTATGGTTGGAGGA
CM000681.2_12318596-12319871(-)_1|2|1x0		DIRS-4_DR	279	309	-	22.6188	1.3e-08	0.00219	GCTGTAGCTGTTGTTGTAGCTGTTGTTGTAG
CM000681.2_53140310-53142587(-)_1|2|1x0		Gypsy-196_DR-I	266	281	+	21.7875	1.3e-08	0.032	gaaggaattggaggag
KN196484.1_349661-351455(-)_1|1|1x0		Nimb-9_DR	5193	5244	+	21.0312	1.3e-08	0.017	tgtgtgtgtatgagaaggggtgggaaagagggaagtggggggaatgattagt
CM000681.2_40074518-40076312(-)_1|1|1x0		Nimb-9_DR	5193	5244	+	21.0312	1.3e-08	0.017	tgtgtgtgtatgagaaggggtgggaaagagggaagtggggggaatgattagt
CM000681.2_57253041-57254700(+)_1|1|1x0		Gypsy103-I_Dr	2866	2905	+	22.5901	1.32e-08	0.0316	atggtggtggcgtctatctcctgggacattgagagacggg
CM000681.2_12390468-12392376(-)_1|1|1x0		DIRS-8B_DR	189	234	-	22.5312	1.32e-08	0.00235	GTAGTTGTTGTTGTTGTTGTAGTAGTTGATGTTGTTTTAGTTTTCG
CM000681.2_12463998-12465876(-)_1|2|1x0		DIRS-9B_DR	309	363	-	21.6728	1.32e-08	0.00283	GTGTTCTTGGTGGATGTTTTCTTGGTTGTTGTTGGTGTTATTGTTGCCGTTGTTT
CM000681.2_12463998-12465876(-)_1|2|1x0		DNA-6-N2_DR	4213	4267	-	21.6605	1.34e-08	0.00283	ATAATTATTATTATTATTATTATTATTATTATTATTATTATTATTATTATTATTA
CM000681.2_2852335-2853949(+)_1|1|1x0		DIRS-4N2_DR	221	266	-	22.4688	1.34e-08	0.00294	GAGTTGTTGTTTGTTGTTGTTGTTGTTGTTGTTGTTGTTGTTGTTG
CM000681.2_21970719-21974877(-)_1|3|1x0		CryptonV-N4_DR	2420	2459	-	22.1437	1.34e-08	0.00403	ACTACTACTACTACTACTACTAATAATAATAATACTAATA
CM000681.2_12390468-12392376(-)_1|1|1x0		DIRS-4_DR	339	384	-	22.5062	1.34e-08	0.00236	TTGTTGATGTAGGCTGTTGTTGCTGTTGTTGTTGCTGTTGTTGTTG
CM000681.2_12318596-12319871(-)_1|2|1x0		DIRS-4_DR	297	327	-	22.575	1.34e-08	0.00223	GTTGTAGCTGTTGTTGTAGCTGTAGCTGTTG
CM000681.2_2852335-2853949(+)_1|1|1x0		DIRS-4_DR	303	348	-	22.4625	1.34e-08	0.00294	GTTGTTGTTGTTGTTGTTGTTGTTGTAGCTGTTGTTGTAGCTGTAG
CM000681.2_12272409-12274095(-)_1|1|1x0		DIRS-4_DR	309	354	-	22.5312	1.35e-08	0.00697	GTTGCTGTTGTTGTTGTTGTTGTTGTTGTTGTAGCTGTTGTTGTAG
CM000681.2_2852335-2853949(+)_1|1|1x0		L2-16_DRe	4181	4226	+	22.4375	1.37e-08	0.00294	gtttttgtggtctattttaatgcttttgttgttgtttgtgaggcac
CM000681.2_57290670-57292227(+)_1|1|1x0		Gypsy-199_DR-I	2005	2038	+	22.4534	1.37e-08	0.0188	gtggaggtggatgctgctgacactggagtatgtg
CM000681.2_12390468-12392376(-)_1|1|1x0		DIRS-4_DR	397	442	-	22.4625	1.38e-08	0.00239	GCTGTTGTTGTAGTAGCTGTTGTTGTTGAAGCTGTTGTTGTTGAAG
CM000681.2_11779965-11781903(+)_1|1|1x0		RTEX-1_DR	2046	2091	-	22.5437	1.38e-08	0.0343	TCCTCTGGAGATGTCAGCGTTGACTCTGTTGATGGTGTCGGGGTGG
CM000681.2_2916852-2918286(+)_1|2|1x0		DIRS-4_DR	276	312	-	22.05	1.39e-08	0.022	GTAGCTGTAGCTGTTGTTGTAGCTGTTGTTGTAGCTG
CM000681.2_11779965-11781903(+)_1|1|1x0		DIRS-4_DR	327	372	-	22.5375	1.39e-08	0.0343	GCTGTTGTTGCTGTTGTTGTTGCTGTTGTTGTTGTTGTTGTTGTTG
CM000681.2_12349703-12351350(-)_1|2|1x0		DIRS-8B_DR	216	261	-	22.45	1.39e-08	0.0119	GTAGTTGTTGAAGTAGTTGTTGTTGTAGTAGTTGTTGTTGTTGTTG
CM000681.2_19711354-19713124(-)_1|3|1x0		DIRS-4N2_DR	227	272	-	22.2688	1.4e-08	0.0276	TGGCTGGAGTTGTTGTTTGTTGTTGTTGTTGTTGTTGTTGTTGTTG
CM000681.2_12390468-12392376(-)_1|1|1x0		DIRS-15_DR	226	271	-	22.4437	1.4e-08	0.00239	ATTGTTGTTGTTGTTGTTGTTGTTGTTATTGCTGCTGCTGGTGGTG
CM000681.2_21970719-21974877(-)_1|3|1x0		CryptonV-N3_DR	1244	1283	-	22.0898	1.4e-08	0.00412	AATACTACTACTGCTACTACAACTACTAATAATAACAATA
CM000681.2_2852335-2853949(+)_1|1|1x0		DIRS-4_DR	210	255	-	22.3938	1.41e-08	0.00294	GCTGTTGTTGTAGCTGTTGTTGTAGCTGTTGTCGTTGTTGTTGTTG
CM000681.2_36546868-36548353(-)_1|1|1x0		Gypsy77-LTR_DR	170	197	+	20.65	1.41e-08	0.00533	gctgttgttgttgttggagttggagttg
CM000680.2_14104919-14106428(-)_1|1|1x0		LRS_DR	8425	8452	+	22.325	1.41e-08	0.0187	aggaggaggaggaggatggggaggcagc
CM000681.2_2852335-2853949(+)_1|1|1x0		Zisupton-4_DR	1772	1817	-	22.3875	1.41e-08	0.00294	GGTGCTGCAGATGCTGGGGATGGTGGTGGTGCTGCTGCTGGGAATG
CM000681.2_12390468-12392376(-)_1|1|1x0		Helitron-4_DR	10891	10936	-	22.4187	1.42e-08	0.00239	GTTGGGGTTGGTTCTGTGGTTGGTTCTAGTGCTGCTGATGCTGATG
CM000672.2_43644052-43644886(-)_1|1|1x0		L1-40_DR	5663	5684	-	22.1299	1.43e-08	0.000153	ATACATATATACATAAATATAC
CM000681.2_57290670-57292227(+)_1|1|1x0		DIRS1c_DR	3382	3415	+	22.3975	1.43e-08	0.0188	gcggcggcggcgtatacaacgcatggggggtatt
CM000681.2_12430158-12432150(-)_1|1|1x0		DIRS-4_DR	279	309	-	22.4938	1.44e-08	0.00294	GCTGTAGCTGTTGTTGTAGCTGTTGTTGTAG
CM000681.2_11779965-11781903(+)_1|1|1x0		DIRS-8B_DR	252	297	-	22.4812	1.44e-08	0.0343	GTTGTCGTTGTTGTTGTCGTAGTAGTTGTAGTAGTAGTAGTTGTTG
CM000681.2_12272409-12274095(-)_1|1|1x0		DIRS-4_DR	318	363	-	22.4313	1.44e-08	0.00715	GCTGTTGTTGTTGCTGTTGTTGTTGTTGTTGTTGTTGTTGTAGCTG
KN196484.1_288719-290921(+)_1|1|1x0		CR1-42_DR	970	1036	+	22	1.46e-08	0.00816	gaggtcccactgcgacggcgtgtccgggtggaatcgttggacgcgggcctgggttccggatcgacaa
CM000681.2_40013576-40015778(+)_1|1|1x0		CR1-42_DR	970	1036	+	22	1.46e-08	0.00821	gaggtcccactgcgacggcgtgtccgggtggaatcgttggacgcgggcctgggttccggatcgacaa
CM000681.2_37126982-37129055(+)_1|1|1x0		HAT1_DR	2511	2568	-	21.9062	1.48e-08	0.00661	CCTGGCTTTCTGCTGGTGTTGTTGATGATGATGATGATGATGATGACGACGATGATGA
CM000681.2_12247279-12248707(-)_1|1|1x0		DIRS-4N2_DR	218	260	-	21.2625	1.48e-08	0.00834	TTGTTTGTTGTTGTTGTTGTTGTTGTTGTTGTTGTTGTTGTTG
KN196484.1_288719-290921(+)_1|1|1x0		DNA9-N2_DR	5769	5835	-	21.9627	1.5e-08	0.00816	GTGGCAGAGCTGGTCTGGAAGCCGCAGGCGGCGCCCTCGGCAAGGAGTGGTGGATGTGGATGGTTCG
CM000681.2_40013576-40015778(+)_1|1|1x0		DNA9-N2_DR	5769	5835	-	21.9627	1.5e-08	0.00821	GTGGCAGAGCTGGTCTGGAAGCCGCAGGCGGCGCCCTCGGCAAGGAGTGGTGGATGTGGATGGTTCG
CM000681.2_12272409-12274095(-)_1|1|1x0		DIRS-8B_DR	204	249	-	22.3688	1.51e-08	0.00716	GTAGTTGTTGTTGTAGTAGTTGTTGTTGTTGTTGTAGTAGTTGATG
CM000667.2_180848794-180851638(-)_1|2|1x0		Tx1-55_DR	1203	1272	+	22.3051	1.51e-08	0.0444	gaagttgaagattttttcccagatactgataaatttgtgaaaacggttcttagactacggcgtactgttg
CM000681.2_12463998-12465876(-)_1|2|1x0		DIRS-4_DR	228	282	-	21.5309	1.51e-08	0.00302	GTAGCTGTTGTTGTAGCTGTTGTTGTAGCTGTTGTTGTAGCTGTTGTTGTAGCTG
CM000681.2_12463998-12465876(-)_1|2|1x0		DIRS-4_DR	240	294	-	21.5309	1.51e-08	0.00302	GTAGCTGTTGTTGTAGCTGTTGTTGTAGCTGTTGTTGTAGCTGTTGTTGTAGCTG
CM000681.2_12463998-12465876(-)_1|2|1x0		DIRS-4_DR	252	306	-	21.5309	1.51e-08	0.00302	GTAGCTGTTGTTGTAGCTGTTGTTGTAGCTGTTGTTGTAGCTGTTGTTGTAGCTG
CM000681.2_21970719-21974877(-)_1|3|1x0		L1-11_DR	6796	6835	-	21.994	1.52e-08	0.00436	ACTAATACTGATACTACTACAACGACTACCACTACTGATA
CM000681.2_37126982-37129055(+)_1|1|1x0		Kolobok-2_DR	1085	1142	-	21.8562	1.52e-08	0.00661	GTGGGAGATTTCACGACAAAGATGAATAGCGAGCGGGGGAGGAGGGGGCTGTGGCGGC
CM000681.2_12463998-12465876(-)_1|2|1x0		DNA8-9_DR	769	823	-	21.5185	1.53e-08	0.00302	ACCGTGACACCCATTATTTTTATCATTATTATTATTAATATTATTATTATTATTA
CM000681.2_24126126-24127977(+)_1|1|1x0		DIRS-4_DR	396	435	+	20.7625	1.53e-08	0.0463	gcttcaacaacaacagcttcaacaacaacagctactacaa
CM000681.2_2916852-2918286(+)_1|2|1x0		DIRS-4_DR	288	324	-	21.9313	1.54e-08	0.022	GTAGCTGTTGTTGTAGCTGTAGCTGTTGTTGTAGCTG
CM000681.2_19933153-19934815(+)_1|1|1x0		L1-11_DR	6613	6661	-	20.7125	1.54e-08	0.0127	GATATTACTACACCAACAACGACTACTACTACTACTGTAACTACCACAC
CM000681.2_2852335-2853949(+)_1|1|1x0		DIRS-4N2_DR	209	254	-	22.2312	1.56e-08	0.00311	GTTGTTGTTGTTGTTGTTGTTGTTGTTGTTGTTGTTGTGTGTTCTT
CM000681.2_2852335-2853949(+)_1|1|1x0		DIRS-6_DR	332	377	-	22.2312	1.56e-08	0.00311	GCTGCATTTGTTGTTTCTGCAGTTGTTGCTGCTGCTGCTGTAGATT
CM000681.2_36546868-36548353(-)_1|1|1x0		DIRS-4N2_DR	215	242	-	20.5563	1.57e-08	0.00576	GTTGTTGTTGTTGTTGTTGTTGTTGTGT
CM000681.2_2852335-2853949(+)_1|1|1x0		Helitron-4_DR	10882	10927	-	22.225	1.57e-08	0.00311	GGTTCTGTGGTTGGTTCTAGTGCTGCTGATGCTGATGTTGGGGATT
CM000681.2_19933153-19934815(+)_1|1|1x0		DIRS-4_DR	278	326	+	20.675	1.57e-08	0.0127	gctacaacaacagctacaacaacagctacagctacaacaacagctacaa
CM000680.2_14104919-14106428(-)_1|1|1x0		LRS_DR	8422	8449	+	22.1813	1.58e-08	0.0187	tggaggaggaggaggaggatggggaggc
CM000672.2_43644052-43644886(-)_1|1|1x0		EnSpm-N25_DR	899	920	+	22.0056	1.59e-08	0.000153	atatatatatatatacatatac
CM000672.2_43644052-43644886(-)_1|1|1x0		ERV1-7_DR-I	1957	1978	-	22.0056	1.59e-08	0.000153	ATATATATATATATACATATAG
CM000672.2_43644052-43644886(-)_1|1|1x0		Penelope-1_DR	4111	4132	-	22.0056	1.59e-08	0.000153	ATATATATATATATACATATAC
CM000672.2_43644052-43644886(-)_1|1|1x0		DNA9-3_DR	9591	9612	+	22.0056	1.59e-08	0.000153	atatatatatatatacatatac
CM000681.2_12390468-12392376(-)_1|1|1x0		DIRS-8B_DR	267	312	-	22.25	1.59e-08	0.00264	CGCCGTGCTGTTGTTGTTGTCGTTGTTGTTGTCGTAGTAGTTGTAG
CM000681.2_12247279-12248707(-)_1|1|1x0		DIRS-4N2_DR	209	251	-	21.1937	1.59e-08	0.00853	GTTGTTGTTGTTGTTGTTGTTGTTGTTGTTGTTGTGTGTTCTT
CM000681.2_19933153-19934815(+)_1|1|1x0		DIRS-8_DR	225	273	+	20.6562	1.59e-08	0.0127	gctactgctactgctactgctactgctactgctactgcagctacatcaa
CM000681.2_57290670-57292227(+)_1|1|1x0		Gypsy-197_DR-I	4254	4287	+	22.2547	1.59e-08	0.0188	ctgggggcgccaggtggcgcccctgggagggggg
CM000681.2_12430158-12432150(-)_1|1|1x0		DIRS-15_DR	229	259	-	22.3562	1.6e-08	0.00319	GTTGTTGTTGTTGTTATTGCTGCTGCTGGTG
CM000681.2_12430158-12432150(-)_1|1|1x0		DIRS-8B_DR	204	234	-	22.35	1.61e-08	0.00319	GTAGTTGTTGTTGTTGTTGTAGTAGTTGATG
KN196484.1_349661-351455(-)_1|1|1x0		DIRS-9_DR	307	358	-	20.6	1.64e-08	0.019	GGGGGAGTGAAGAAGAGGGGAAGGAGGAGGGATGAGAAGCAGGTTGGAAGGG
CM000681.2_40074518-40076312(-)_1|1|1x0		DIRS-9_DR	307	358	-	20.6	1.64e-08	0.019	GGGGGAGTGAAGAAGAGGGGAAGGAGGAGGGATGAGAAGCAGGTTGGAAGGG
CM000681.2_57327675-57329262(+)_1|1|1x0		DIRS-7_DR	3925	3964	-	22.0312	1.65e-08	0.0281	CTGGAGGGTGACGGGCGGTATAGGTGCTCTGGGGGTGTTC
CM000681.2_12318596-12319871(-)_1|2|1x0		Zisupton-4_DR	1760	1790	-	22.275	1.67e-08	0.00275	GGTGCTGCTGCTGGGAATGGTGGTGCTGTTG
CM000681.2_36182468-36183794(-)_1|1|1x0		DIRS-6B_DR	638	674	-	22.2812	1.69e-08	0.0466	GATCTGTGGCGGGGTGGTCTGCTGATAGCGGAGCGGG
CM000681.2_53490289-53492083(+)_1|1|1x0		Copia-13F_DR-I	1029	1068	-	21.35	1.71e-08	0.0418	CAAGGAGCCGGGCTGGTGCCGGCAGGGCTAGACGTCTGGT
KN196484.1_309502-311806(-)_1|1|1x0		DIRS-9_DR	265	328	-	18.1938	1.72e-08	0.0226	GATGAGAAGCAGGTTGGAAGGGGATGGAGCATGAAGCGGAGGGTTGGAGAGGGGGGGGAAAAGA
CM000681.2_40034359-40036663(-)_1|1|1x0		DIRS-9_DR	265	328	-	18.1938	1.72e-08	0.0225	GATGAGAAGCAGGTTGGAAGGGGATGGAGCATGAAGCGGAGGGTTGGAGAGGGGGGGGAAAAGA
CM000680.2_14104919-14106428(-)_1|1|1x0		LRS-3_DR	481	508	+	22.0813	1.72e-08	0.0187	acgaggaagaggaggaggcggcggcggt
CM000681.2_12043807-12045229(-)_1|1|1x0		DIRS-4_DR	216	258	-	20.0188	1.72e-08	0.0178	GTAGCTGTTGTTGTAGCTGTTGTTGTAGCTGTTGTCGTTGTTG
KN196484.1_309502-311806(-)_1|1|1x0		DIRS-9C_DR	1070	1133	-	18.1875	1.72e-08	0.0226	GGTTTTGGGAGGGAGGGGGGGGAGCGGAAGAGGAGGGGGGGGGGAAAGAAGAGGATTGATTTGG
CM000681.2_40034359-40036663(-)_1|1|1x0		DIRS-9C_DR	1070	1133	-	18.1875	1.72e-08	0.0225	GGTTTTGGGAGGGAGGGGGGGGAGCGGAAGAGGAGGGGGGGGGGAAAGAAGAGGATTGATTTGG
CM000672.2_43644052-43644886(-)_1|1|1x0		EnSpm-N25_DR	911	932	+	21.8983	1.72e-08	0.000153	atacatatacatatatatatac
CM000681.2_12272409-12274095(-)_1|1|1x0		DIRS-4_DR	342	387	-	22.1687	1.73e-08	0.00788	TTATTGTTGATGTAGGCTGTTGTTGCTGTTGTTGTTGCTGTTGTTG
CM000681.2_12043807-12045229(-)_1|1|1x0		DIRS-4_DR	213	255	-	20.0125	1.73e-08	0.0178	GCTGTTGTTGTAGCTGTTGTTGTAGCTGTTGTCGTTGTTGTTG
CM000681.2_12349703-12351350(-)_1|2|1x0		DIRS-8B_DR	204	249	-	22.1	1.75e-08	0.014	GTAGTTGTTGTTGTAGTAGTTGTTGTTGTTGTTGTAGTAGTTGATG
CM000681.2_12463998-12465876(-)_1|2|1x0		Helitron-1_DR	26132	26186	-	21.3704	1.76e-08	0.00338	AGTGTTCTTATTATTATTATTATTATTATTATTATTATTATTATTCTTCTTCTTC
CM000681.2_12390468-12392376(-)_1|1|1x0		DIRS-15_DR	229	274	-	22.0938	1.76e-08	0.00279	GAGATTGTTGTTGTTGTTGTTGTTGTTGTTATTGCTGCTGCTGGTG
CM000681.2_12390468-12392376(-)_1|1|1x0		DIRS-15_DR	247	292	-	22.0938	1.76e-08	0.00279	GCTTTCATTAGCTTGGTGGAGATTGTTGTTGTTGTTGTTGTTGTTG
GL383576.1_127217-129264(+)_1|1|1x0		Copia-8-I_DR	727	769	-	21.7702	1.77e-08	0.0192	GCTGCGGCGTCGGCTCTGGCTGAGGCGCTGGCTGCGGCGTCGG
GL383576.1_127217-129264(+)_1|1|1x0		Copia-8-I_DR	757	799	-	21.7702	1.77e-08	0.0192	GCTGCGGCGTCGGCTCTGGCTGAGGCGCTGGCTGCGGCGTCGG
GL383576.1_127217-129264(+)_1|1|1x0		Copia-8-I_DR	787	829	-	21.7702	1.77e-08	0.0192	GCTGCGGCGTCGGCTCTGGCTGAGGCGCTGGCTGCGGCGTCGG
GL383576.1_127217-129264(+)_1|1|1x0		Copia-8-I_DR	817	859	-	21.7702	1.77e-08	0.0192	GCTGCGGCGTCGGCTCTGGCTGAGGCGCTGGCTGCGGCGTCGG
GL383576.1_127217-129264(+)_1|1|1x0		Copia-8-I_DR	847	889	-	21.7702	1.77e-08	0.0192	GCTGCGGCGTCGGCTCTGGCTGAGGCGCTGGCTGCGGCGTCGG
GL383576.1_127217-129264(+)_1|1|1x0		Copia-8-I_DR	877	919	-	21.7702	1.77e-08	0.0192	GCTGCGGCGTCGGCTCTGGCTGAGGCGCTGGCTGCGGCGTCGG
GL383576.1_127217-129264(+)_1|1|1x0		Copia-8-I_DR	925	967	-	21.7702	1.77e-08	0.0192	GCTGCGGCGTCGGCTCTGGCTGAGGCGCTGGCTGCGGCGTCGG
CM000681.2_22179609-22181656(-)_1|1|1x0		Copia-8-I_DR	727	769	-	21.7702	1.77e-08	0.0188	GCTGCGGCGTCGGCTCTGGCTGAGGCGCTGGCTGCGGCGTCGG
CM000681.2_22179609-22181656(-)_1|1|1x0		Copia-8-I_DR	757	799	-	21.7702	1.77e-08	0.0188	GCTGCGGCGTCGGCTCTGGCTGAGGCGCTGGCTGCGGCGTCGG
CM000681.2_22179609-22181656(-)_1|1|1x0		Copia-8-I_DR	787	829	-	21.7702	1.77e-08	0.0188	GCTGCGGCGTCGGCTCTGGCTGAGGCGCTGGCTGCGGCGTCGG
CM000681.2_22179609-22181656(-)_1|1|1x0		Copia-8-I_DR	817	859	-	21.7702	1.77e-08	0.0188	GCTGCGGCGTCGGCTCTGGCTGAGGCGCTGGCTGCGGCGTCGG
CM000681.2_22179609-22181656(-)_1|1|1x0		Copia-8-I_DR	847	889	-	21.7702	1.77e-08	0.0188	GCTGCGGCGTCGGCTCTGGCTGAGGCGCTGGCTGCGGCGTCGG
CM000681.2_22179609-22181656(-)_1|1|1x0		Copia-8-I_DR	877	919	-	21.7702	1.77e-08	0.0188	GCTGCGGCGTCGGCTCTGGCTGAGGCGCTGGCTGCGGCGTCGG
CM000681.2_22179609-22181656(-)_1|1|1x0		Copia-8-I_DR	925	967	-	21.7702	1.77e-08	0.0188	GCTGCGGCGTCGGCTCTGGCTGAGGCGCTGGCTGCGGCGTCGG
CM000681.2_12463998-12465876(-)_1|2|1x0		MuDR-3_DR	545	599	-	21.3642	1.77e-08	0.00338	GTTATTATTATTGTTGTTGTTGTTATTATAATTATTATTGTGATTATTATTATTA
CM000681.2_12247279-12248707(-)_1|1|1x0		L1-114_DR	1443	1485	+	21.0875	1.77e-08	0.00881	tttgataaaagggtggggtggttagtttttgtttttctgtgtt
CM000671.2_94299741-94301367(+)_1|1|1x0		DIRS-8_DR	175	205	-	21.7	1.77e-08	0.0197	GTAGCAGTAGCAGTAGCAGTAGCAGTAGCAG
CM000671.2_94299741-94301367(+)_1|1|1x0		DIRS-8_DR	181	211	-	21.7	1.77e-08	0.0197	GTAGCAGTAGCAGTAGCAGTAGCAGTAGCAG
CM000671.2_94299741-94301367(+)_1|1|1x0		DIRS-8_DR	187	217	-	21.7	1.77e-08	0.0197	GTAGCAGTAGCAGTAGCAGTAGCAGTAGCAG
CM000671.2_94299741-94301367(+)_1|1|1x0		DIRS-8_DR	193	223	-	21.7	1.77e-08	0.0197	GTAGCAGTAGCAGTAGCAGTAGCAGTAGCAG
CM000671.2_94299741-94301367(+)_1|1|1x0		DIRS-8_DR	199	229	-	21.7	1.77e-08	0.0197	GTAGCAGTAGCAGTAGCAGTAGCAGTAGCAG
CM000671.2_94299741-94301367(+)_1|1|1x0		DIRS-8_DR	205	235	-	21.7	1.77e-08	0.0197	GTAGCAGTAGCAGTAGCAGTAGCAGTAGCAG
CM000671.2_94299741-94301367(+)_1|1|1x0		DIRS-8_DR	211	241	-	21.7	1.77e-08	0.0197	GTAGCAGTAGCAGTAGCAGTAGCAGTAGCAG
CM000671.2_94299741-94301367(+)_1|1|1x0		DIRS-8_DR	217	247	-	21.7	1.77e-08	0.0197	GTAGCAGTAGCAGTAGCAGTAGCAGTAGCAG
CM000671.2_94299741-94301367(+)_1|1|1x0		DIRS-8_DR	223	253	-	21.7	1.77e-08	0.0197	GTAGCAGTAGCAGTAGCAGTAGCAGTAGCAG
CM000671.2_94299741-94301367(+)_1|1|1x0		DIRS-8_DR	229	259	-	21.7	1.77e-08	0.0197	GTAGCAGTAGCAGTAGCAGTAGCAGTAGCAG
CM000681.2_12390468-12392376(-)_1|1|1x0		DIRS-8_DR	295	340	-	22.0875	1.77e-08	0.00279	GTAGCTGGAGAAGTTGATGTTGTTGCTGGAGAAGTTGTAGCTGGAG
CM000681.2_12430158-12432150(-)_1|1|1x0		DIRS-15_DR	235	265	-	22.225	1.77e-08	0.00346	GTTGTTGTTGTTGTTGTTGTTATTGCTGCTG
CM000681.2_37126982-37129055(+)_1|1|1x0		Zisupton-4_DR	1813	1870	-	21.6062	1.78e-08	0.00719	TTGGTTCTGGTTCTGCTGGGGATGGTGGTGGTGCTGCGGATGCTGGGGGTGGTGGTGC
CM000681.2_19933153-19934815(+)_1|1|1x0		DNA-8-19_DR	577	625	+	20.4437	1.78e-08	0.0127	ttaacttgtgcaatactttacaattctgtttgcacaccagctactgtac
KN196484.1_288719-290921(+)_1|1|1x0		Gypsy96-LTR_DR	405	471	-	21.6832	1.78e-08	0.00847	GTGAGGGGAATGTGGAAGTGGAGCGTGAGCGAGGGAGAGGAAGCCGGCAGTCAGTTGAAGCCGATGG
CM000681.2_40013576-40015778(+)_1|1|1x0		Gypsy96-LTR_DR	405	471	-	21.6832	1.78e-08	0.00853	GTGAGGGGAATGTGGAAGTGGAGCGTGAGCGAGGGAGAGGAAGCCGGCAGTCAGTTGAAGCCGATGG
KN196484.1_288719-290921(+)_1|1|1x0		DNA8-3B_DR	1580	1646	+	21.6832	1.78e-08	0.00847	cgggtggtgagggtagtgtcggggatgcggatatactgaggggtggtggggtgtgtgcggacgccgc
CM000681.2_40013576-40015778(+)_1|1|1x0		DNA8-3B_DR	1580	1646	+	21.6832	1.78e-08	0.00853	cgggtggtgagggtagtgtcggggatgcggatatactgaggggtggtggggtgtgtgcggacgccgc
CM000681.2_12043807-12045229(-)_1|1|1x0		DIRS-4_DR	207	249	-	19.9875	1.78e-08	0.0178	GTTGTAGCTGTTGTTGTAGCTGTTGTCGTTGTTGTTGTTGTTG
CM000681.2_12247279-12248707(-)_1|1|1x0		L1-1_DR	5504	5546	+	21.075	1.79e-08	0.00881	gtttgtttgtttgtttgtttgtttgtttttttttttttttttc
CM000681.2_12390468-12392376(-)_1|1|1x0		DIRS-8B_DR	264	309	-	22.0687	1.79e-08	0.00279	CGTGCTGTTGTTGTTGTCGTTGTTGTTGTCGTAGTAGTTGTAGTAG
CM000681.2_12390468-12392376(-)_1|1|1x0		DIRS-15_DR	235	280	-	22.0625	1.8e-08	0.00279	TTGGTGGAGATTGTTGTTGTTGTTGTTGTTGTTGTTATTGCTGCTG
CM000681.2_21970719-21974877(-)_1|3|1x0		CryptonV-N4_DR	2423	2462	-	21.7904	1.81e-08	0.005	TCTACTACTACTACTACTACTACTAATAATAATAATACTA
CM000681.2_36546868-36548353(-)_1|1|1x0		DNA6-10_DR	327	354	+	20.4313	1.81e-08	0.00626	gctactattgttgcagtgaatatggtgc
CM000681.2_36546868-36548353(-)_1|1|1x0		DNA6-10_DR	6394	6421	-	20.4313	1.81e-08	0.00626	GCTACTATTGTTGCAGTGAATATGGTGC
CM000681.2_36182468-36183794(-)_1|1|1x0		Gypsy155-I_DR	386	422	+	22.1875	1.81e-08	0.0466	gtgcggaggaagcgagcgaaacagctgttgcggaggg
CM000672.2_43644052-43644886(-)_1|1|1x0		EnSpm-N48_DR	1799	1820	-	21.8305	1.82e-08	0.000153	ATATATATACATATATATATAC
CM000672.2_43644052-43644886(-)_1|1|1x0		Kolobok-4_DR	5062	5083	-	21.8305	1.82e-08	0.000153	ATATATATACATATATATATAC
CM000672.2_43644052-43644886(-)_1|1|1x0		Kolobok-4_DR	5102	5123	-	21.8305	1.82e-08	0.000153	ATATATATACATATATATATAC
KN196484.1_288719-290921(+)_1|1|1x0		Copia-13F_DR-I	1531	1597	-	21.646	1.82e-08	0.00847	CCGGCAGGGCTGGAGACCAGAGGGGAGCCGGCAGGGCTGGAGGCCGGGGGGGGGCCGGCAGGGCAAG
CM000681.2_40013576-40015778(+)_1|1|1x0		Copia-13F_DR-I	1531	1597	-	21.646	1.82e-08	0.00853	CCGGCAGGGCTGGAGACCAGAGGGGAGCCGGCAGGGCTGGAGGCCGGGGGGGGGCCGGCAGGGCAAG
CM000681.2_21970719-21974877(-)_1|3|1x0		Dada-U6_DR	6715	6754	+	21.7784	1.83e-08	0.005	tctgttcctgctggtgctgcgcctgttactgttgttggag
CM000667.2_178882611-178884288(+)_1|4|1x0		Nimb-9_DR	5138	5153	-	17.7753	1.83e-08	0.019	ATAATAATAACCATAA
CM000680.2_14104919-14106428(-)_1|1|1x0		CryptonV-N5_DR	2239	2266	+	22	1.83e-08	0.0187	aggaggagaaggaggatgaggaggatga
CM000681.2_19933153-19934815(+)_1|1|1x0		DIRS-8_DR	342	390	+	20.3875	1.84e-08	0.0127	tcaacttctccaacaacaacaacttctccagctacatcaacttctccaa
CM000681.2_19933153-19934815(+)_1|1|1x0		DIRS-8_DR	378	426	+	20.3875	1.84e-08	0.0127	tcaacttctccaacaacaacaacttctccagctacatcaacttctccaa
CM000681.2_19933153-19934815(+)_1|1|1x0		DIRS-8_DR	414	462	+	20.3875	1.84e-08	0.0127	tcaacttctccaacaacaacaacttctccagctacatcaacttctccaa
CM000681.2_19933153-19934815(+)_1|1|1x0		DIRS-8_DR	450	498	+	20.3875	1.84e-08	0.0127	tcaacttctccaacaacaacaacttctccagctacatcaacttctccaa
CM000681.2_19933153-19934815(+)_1|1|1x0		Rex1-61_DR	452	500	+	20.3875	1.84e-08	0.0127	gttactcttacagaagaaaagatagctggtagtctagcaagtgttaaaa
CM000681.2_19933153-19934815(+)_1|1|1x0		DIRS-8_DR	486	534	+	20.3875	1.84e-08	0.0127	tcaacttctccaacaacaacaacttctccagctacatcaacttctccaa
CM000681.2_19933153-19934815(+)_1|1|1x0		DIRS-8_DR	522	570	+	20.3875	1.84e-08	0.0127	tcaacttctccaacaacaacaacttctccagctacatcaacttctccaa
CM000681.2_12390468-12392376(-)_1|1|1x0		DIRS-8B_DR	201	246	-	22.025	1.84e-08	0.00283	GTTGTTGTTGTAGTAGTTGTTGTTGTTGTTGTAGTAGTTGATGTTG
CM000678.2_71475172-71476363(-)_1|1|1x0		DNA8-3_DR	930	957	+	21.2875	1.86e-08	0.0126	agggagggaggtgtcgcggacgccgccc
CM000678.2_71475172-71476363(-)_1|1|1x0		DNA8-3_DR	1182	1209	+	21.2875	1.86e-08	0.0126	agggagggaggtgtcgcggacgccgccc
CM000681.2_36546868-36548353(-)_1|1|1x0		DIRS-4_DR	321	348	-	20.4062	1.86e-08	0.00626	GTTGTTGTTGTTGTTGTTGTTGTTGTAG
CM000681.2_12390468-12392376(-)_1|1|1x0		BEL-70_DR-LTR	260	305	-	22.0062	1.87e-08	0.00283	GTAGATGCGAATATTTTGGTCGTTGGTTCTGACGCGTTTGTTGCTT
CM000681.2_43846910-43848638(+)_1|1|1x0		Copia-6-I_DR	1361	1406	-	22.1	1.87e-08	0.0374	AGGGCAAGGAGCCGGGCTGGGGCCGGCAGGGCAAGGAGCCTGGGTG
CM000681.2_12043807-12045229(-)_1|1|1x0		Zisupton-4_DR	1760	1802	-	19.95	1.87e-08	0.0178	GGGGATGGTGGTGGTGCTGCTGCTGGGAATGGTGGTGCTGTTG
CM000680.2_14104919-14106428(-)_1|1|1x0		Gypsy-210_DR-I	1808	1835	-	21.9625	1.89e-08	0.0187	TAGCGGGCTGGGGGGAGGACGCTGAGGG
KN196484.1_288719-290921(+)_1|1|1x0		DIRS1_DR	277	343	+	21.5901	1.89e-08	0.00847	gggtcttcgcggtggcagacggtcgagctgggttactcccttgcctgcggttctttgggtccggtcc
CM000681.2_40013576-40015778(+)_1|1|1x0		DIRS1_DR	277	343	+	21.5901	1.89e-08	0.00853	gggtcttcgcggtggcagacggtcgagctgggttactcccttgcctgcggttctttgggtccggtcc
CM000681.2_19933153-19934815(+)_1|1|1x0		Dada-U6_DR	6649	6697	+	20.3125	1.91e-08	0.0127	gctggtgctgcacctgttcctgttcctgctggtgctgcacctgttcctg
KN196484.1_288719-290921(+)_1|1|1x0		Gypsy4-I_DR	1601	1667	-	21.559	1.92e-08	0.00847	TTGGTTGGTGGGAGGTTGAGAGGTATGACTGTACTGTTGTTGGGGGAATGGACTTGAGTTGGGGTAG
CM000681.2_40013576-40015778(+)_1|1|1x0		Gypsy4-I_DR	1601	1667	-	21.559	1.92e-08	0.00853	TTGGTTGGTGGGAGGTTGAGAGGTATGACTGTACTGTTGTTGGGGGAATGGACTTGAGTTGGGGTAG
CM000681.2_12463998-12465876(-)_1|2|1x0		L1-42_DR	5574	5628	+	21.2716	1.93e-08	0.00362	attctcggcactgttgttgttgttgttgttgttttttgttttgtttttttcctta
CM000681.2_21970719-21974877(-)_1|3|1x0		L1-11_DR	6709	6748	-	21.7126	1.93e-08	0.00516	ACTACTACTACTACTACTACTATTACCACTACTACTACTA
CM000681.2_12349703-12351350(-)_1|2|1x0		DIRS-4_DR	201	246	-	21.9375	1.94e-08	0.0146	GTAGCTGTTGTTGTAGCTGTTGTCGTTGTTGTTGTTGTTGTTTGTT
CM000667.2_179032161-179033637(+)_1|1|1x0		DNA-6-N2_DR	4261	4300	-	22.0819	1.95e-08	0.0477	ATAATAATAATAATAATAATAATAATAATAATAATAATTA
CM000667.2_179032161-179033637(+)_1|1|1x0		DNA-6-N2_DR	4227	4266	+	22.0819	1.95e-08	0.0477	ataataataataataataataataataataataataatta
CM000681.2_12272409-12274095(-)_1|1|1x0		DIRS-4N2_DR	218	263	-	21.9875	1.95e-08	0.00847	TTGTTGTTTGTTGTTGTTGTTGTTGTTGTTGTTGTTGTTGTTGTTG
CM000672.2_45003311-45004040(+)_1|1|1x0		BEL-45_DRe-LTR	303	318	-	19.4503	1.95e-08	0.0474	AGAAGAAAACAAACAA
CM000681.2_19711354-19713124(-)_1|3|1x0		hAT-N202_DR	147	192	+	21.8625	1.96e-08	0.0327	tgtgtgtgtgtgtgtgtgtgcgttgtgtgtgtgcatgtgcgcgtgt
CM000681.2_12043807-12045229(-)_1|1|1x0		Polinton-4N1_DR	2788	2830	-	19.9125	1.96e-08	0.0178	GAGTTTTTAGTTGTACATGCTTTTAGTTTTGTTCATGCTGTTT
CM000681.2_12463998-12465876(-)_1|2|1x0		DNA-TA-4_DR	6069	6123	+	21.2346	1.99e-08	0.00367	attatatccattattattattattattattattattattattattattattattt
CM000681.2_2852335-2853949(+)_1|1|1x0		DIRS-4_DR	297	342	-	21.85	2e-08	0.00389	GTTGTTGTTGTTGTTGTTGTAGCTGTTGTTGTAGCTGTAGCTGTTG
CM000681.2_21970719-21974877(-)_1|3|1x0		L1-11_DR	6444	6483	-	21.6707	2e-08	0.00517	ACTACTACTACTACTACTACTACTACTACAACTACTACCG
CM000681.2_12318596-12319871(-)_1|2|1x0		DIRS-15_DR	244	274	-	22.0312	2e-08	0.00322	GAGATTGTTGTTGTTGTTGTTGTTGTTGTTA
CM000681.2_52383799-52385311(+)_1|1|1x0		CryptonH-1_DR	4432	4471	-	21.7063	2e-08	0.0388	ATGGCAGGTCAGAGGAAACGGGGGTGAGTGGGAGTGCAAC
CM000681.2_57253041-57254700(+)_1|1|1x0		Dada-tL_DR	3596	3635	-	21.9814	2e-08	0.04	GTGGAACTGGTCACTGCCGTAGTGGATGTGAGGACGGGGG
CM000681.2_12318596-12319871(-)_1|2|1x0		DIRS-4_DR	418	448	-	22.0188	2.02e-08	0.00322	GTTGTAGCTGTTGTTGTAGTAGCTGTTGTTG
CM000681.2_21970719-21974877(-)_1|3|1x0		DNA6-6_DR	9021	9060	-	21.6587	2.02e-08	0.00517	GCTGCTGCTACTGCTACTATTCCTATTCCTATTCCTATTC
CM000681.2_12463998-12465876(-)_1|2|1x0		DNA-1-7_DR	707	761	-	21.216	2.03e-08	0.00367	ATAATGATGATGATGATTATTATTATTATTATTATTATTATTATTATTATTATTA
CM000681.2_12272409-12274095(-)_1|1|1x0		DIRS-4_DR	210	255	-	21.925	2.03e-08	0.00847	GCTGTTGTTGTAGCTGTTGTTGTAGCTGTTGTCGTTGTTGTTGTTG
CM000681.2_12463998-12465876(-)_1|2|1x0		Helitron-1_DR	26144	26198	-	21.1975	2.06e-08	0.00367	ATTGCTTTCGTTAGTGTTCTTATTATTATTATTATTATTATTATTATTATTATTA
CM000681.2_12463998-12465876(-)_1|2|1x0		L1-11_DR	5748	5802	+	21.1914	2.07e-08	0.00367	gttacagctgttgttatttttattattatcattattattagtattattattatta
CM000681.2_57290670-57292227(+)_1|1|1x0		Gypsy139-LTR_DR	51	84	-	21.8944	2.07e-08	0.0188	CTGCAGGTGGCGATTGGTGCTGATGAGGTGACAG
CM000681.2_12247279-12248707(-)_1|1|1x0		DNA-6-N2_DR	1067	1109	+	20.9187	2.09e-08	0.00987	tgttattattttgtcgttgttgttgttattattattgtagcag
CM000681.2_2852335-2853949(+)_1|1|1x0		DIRS-15_DR	217	262	-	21.775	2.1e-08	0.00402	GTTGTTGTTGTTGTTGTTATTGCTGCTGCTGGTGGTGGTGGAGAGC
CM000680.2_14104919-14106428(-)_1|1|1x0		LRS_DR	7494	7521	+	21.8313	2.1e-08	0.0187	cggggggaaggggggcagacgacgtggc
CM000681.2_53140310-53142587(-)_1|2|1x0		Mariner-21_DR	525	540	+	21.225	2.11e-08	0.0432	ggaggaacaggaggag
CM000681.2_12430158-12432150(-)_1|1|1x0		DIRS-15_DR	244	274	-	21.9938	2.12e-08	0.00407	GAGATTGTTGTTGTTGTTGTTGTTGTTGTTA
CM000681.2_12463998-12465876(-)_1|2|1x0		DIRS-4_DR	204	258	-	21.1605	2.13e-08	0.00368	GTAGCTGTTGTTGTAGCTGTTGTTGTAGCTGTTGTCGTTGTTGTTGTTGTTGTTT
KN196484.1_288719-290921(+)_1|1|1x0		hAT-N104_DR	287	353	-	21.3913	2.14e-08	0.00905	AGCGGGTGGAGGTTGTTGCGGACGAAAGTGAAGAGGGGGGGGGGTGGGGTGGTGTCGCGGATGAAAG
CM000681.2_40013576-40015778(+)_1|1|1x0		hAT-N104_DR	287	353	-	21.3913	2.14e-08	0.00912	AGCGGGTGGAGGTTGTTGCGGACGAAAGTGAAGAGGGGGGGGGGTGGGGTGGTGTCGCGGATGAAAG
CM000681.2_36182468-36183794(-)_1|1|1x0		Tx1-39_DR	1124	1160	+	21.95	2.14e-08	0.0466	tagacgatggttgtagtgatgatggaatggaggtggc
CM000681.2_12463998-12465876(-)_1|2|1x0		DIRS-6B_DR	489	543	-	21.1543	2.15e-08	0.00368	GAGGTCTTGAGGGTTGTTCTCTTGGTTTTCGGCCATGTTGTTGTTGTTGTTATTG
CM000667.2_180848794-180851638(-)_1|2|1x0		DNA-6-N2_DR	787	856	-	21.7966	2.15e-08	0.0469	AATACTAATAATAATAGGCCTAATAATAATAATAATAATAATAATAATAATAATAATAATAATAATAATA
GL383576.1_127217-129264(+)_1|1|1x0		Harbinger-5_DR	4264	4306	-	21.5342	2.16e-08	0.0207	ACTGTGGGGACATGTGTTCGGGATGGGTGTCAGATGTTGGTGC
CM000681.2_22179609-22181656(-)_1|1|1x0		Harbinger-5_DR	4264	4306	-	21.5342	2.16e-08	0.0202	ACTGTGGGGACATGTGTTCGGGATGGGTGTCAGATGTTGGTGC
CM000672.2_43644052-43644886(-)_1|1|1x0		EnSpm-22N2_DR	2318	2339	-	21.6215	2.16e-08	0.000153	ATATATATATATGTAAATGTAA
CM000681.2_37126982-37129055(+)_1|1|1x0		DNA8-3B_DR	335	392	+	21.275	2.17e-08	0.00719	tcggggacgcggatataactgagggcgcgggtggtgagggtagtgtcggggacgcgga
CM000681.2_37126982-37129055(+)_1|1|1x0		DNA8-3B_DR	380	437	+	21.275	2.17e-08	0.00719	tcggggacgcggatataactgagggcgcgggtggtgagggtagtgtcggggacgcgga
CM000681.2_37126982-37129055(+)_1|1|1x0		DNA8-3B_DR	425	482	+	21.275	2.17e-08	0.00719	tcggggacgcggatataactgagggcgcgggtggtgagggtagtgtcggggacgcgga
CM000681.2_37126982-37129055(+)_1|1|1x0		DNA8-3B_DR	470	527	+	21.275	2.17e-08	0.00719	tcggggacgcggatataactgagggcgcgggtggtgagggtagtgtcggggacgcgga
CM000681.2_37126982-37129055(+)_1|1|1x0		DNA8-3B_DR	515	572	+	21.275	2.17e-08	0.00719	tcggggacgcggatataactgagggcgcgggtggtgagggtagtgtcggggacgcgga
CM000681.2_37126982-37129055(+)_1|1|1x0		DNA8-3B_DR	649	706	+	21.275	2.17e-08	0.00719	tcggggacgcggatataactgagggcgcgggtggtgagggtagtgtcggggacgcgga
CM000681.2_37126982-37129055(+)_1|1|1x0		DNA8-3B_DR	694	751	+	21.275	2.17e-08	0.00719	tcggggacgcggatataactgagggcgcgggtggtgagggtagtgtcggggacgcgga
CM000681.2_57290670-57292227(+)_1|1|1x0		Zisupton-7_DR	13272	13305	+	21.8323	2.17e-08	0.0188	gtgggggtggggttcacagacactgaggtgaggt
CM000681.2_2852335-2853949(+)_1|1|1x0		DIRS-4_DR	198	243	-	21.7188	2.17e-08	0.0041	GCTGTTGTTGTAGCTGTTGTCGTTGTTGTTGTTGTTGTTTGTTGTC
CM000681.2_12247279-12248707(-)_1|1|1x0		DIRS-15_DR	247	289	-	20.8812	2.17e-08	0.00987	TTCATTAGCTTGGTGGAGATTGTTGTTGTTGTTGTTGTTGTTG
CM000681.2_12318596-12319871(-)_1|2|1x0		DIRS-8B_DR	201	231	-	21.9062	2.19e-08	0.00342	GTTGTTGTTGTTGTTGTAGTAGTTGATGTTG
CM000681.2_12318596-12319871(-)_1|2|1x0		DNA-2-16_DR	526	556	+	21.9	2.2e-08	0.00342	gttgattctgctgtttatgttgacgttgttg
CM000681.2_2916852-2918286(+)_1|2|1x0		DIRS-4_DR	336	372	-	21.5062	2.2e-08	0.022	GCTGTTGTTGCTGTTGTTGTTGCTGTTGTTGTTGTTG
CM000681.2_12349703-12351350(-)_1|2|1x0		Gypsy94-I_DR	6369	6414	+	21.7438	2.2e-08	0.0149	gttatgtccaatccagacgttggtgattcagtgattgtagatgtgt
CM000680.2_14104919-14106428(-)_1|1|1x0		Kolobok-1_DR	1802	1829	+	21.7688	2.2e-08	0.0187	aggaggaggaggaggaagaagaagaagc
CM000681.2_11779965-11781903(+)_1|1|1x0		EnSpm-N10_DR	2537	2582	-	21.85	2.21e-08	0.0438	GCTCTATTAGTGGGCTTGGTAGCGCTTACGTGTGTGGGCGGGGTTG
CM000681.2_37126982-37129055(+)_1|1|1x0		DIRS-9B_DR	813	870	-	21.2375	2.22e-08	0.00719	CGGTGAGGTGTGACGTCATGTGTTGTGCTTGTGGTTCCTGGGGGCGTGGTCTGGCGGG
CM000681.2_12463998-12465876(-)_1|2|1x0		DIRS-4N2_DR	218	272	-	21.1111	2.23e-08	0.00377	TGGCTGGAGTTGTTGTTTGTTGTTGTTGTTGTTGTTGTTGTTGTTGTTGTTGTTG
CM000681.2_19711354-19713124(-)_1|3|1x0		L1-126_DR	1428	1473	+	21.7	2.24e-08	0.0327	ggggtttgggggagcctgtatgttctagtgagtcaggcttgtgttc
CM000681.2_12272409-12274095(-)_1|1|1x0		DIRS-4_DR	234	279	-	21.7812	2.24e-08	0.00847	GCTGTTGTTGTAGCTGTTGTTGTAGCTGTTGTTGTAGCTGTTGTTG
CM000681.2_12272409-12274095(-)_1|1|1x0		DIRS-4_DR	246	291	-	21.7812	2.24e-08	0.00847	GCTGTTGTTGTAGCTGTTGTTGTAGCTGTTGTTGTAGCTGTTGTTG
CM000681.2_12272409-12274095(-)_1|1|1x0		DIRS-4_DR	258	303	-	21.7812	2.24e-08	0.00847	GCTGTTGTTGTAGCTGTTGTTGTAGCTGTTGTTGTAGCTGTTGTTG
GL383576.1_127217-129264(+)_1|1|1x0		ERVN1-I_DR	586	628	-	21.4907	2.24e-08	0.0207	CCCGTGGCTGTGCATACTCCGGGGGGGGGGGGGGGTTTGGCGC
CM000681.2_22179609-22181656(-)_1|1|1x0		ERVN1-I_DR	586	628	-	21.4907	2.24e-08	0.0202	CCCGTGGCTGTGCATACTCCGGGGGGGGGGGGGGGTTTGGCGC
KN196484.1_288719-290921(+)_1|1|1x0		DIRS-N2_DR	3889	3955	+	21.3043	2.25e-08	0.00921	tggccggccctggcccggttggaagaggtgggcctgagcgcggttcattgggctttggcgcggtacg
CM000681.2_40013576-40015778(+)_1|1|1x0		DIRS-N2_DR	3889	3955	+	21.3043	2.25e-08	0.00927	tggccggccctggcccggttggaagaggtgggcctgagcgcggttcattgggctttggcgcggtacg
CM000681.2_19933153-19934815(+)_1|1|1x0		DIRS-8B_DR	206	254	+	20	2.25e-08	0.0142	tcaactactacaacaacaacaacaactactacaacaacaactacttcaa
CM000681.2_12463998-12465876(-)_1|2|1x0		DIRS-8_DR	171	225	+	21.0988	2.26e-08	0.00377	tcagctgctactgctactgctactgctactgctactgctactgctactgctactg
CM000681.2_2916852-2918286(+)_1|2|1x0		DIRS-4_DR	228	264	-	21.475	2.26e-08	0.022	GTTGTTGTAGCTGTTGTTGTAGCTGTTGTTGTAGCTG
CM000681.2_2916852-2918286(+)_1|2|1x0		DIRS-4_DR	240	276	-	21.475	2.26e-08	0.022	GTTGTTGTAGCTGTTGTTGTAGCTGTTGTTGTAGCTG
CM000681.2_2916852-2918286(+)_1|2|1x0		DIRS-4_DR	252	288	-	21.475	2.26e-08	0.022	GTTGTTGTAGCTGTTGTTGTAGCTGTTGTTGTAGCTG
CM000681.2_2916852-2918286(+)_1|2|1x0		DIRS-4_DR	264	300	-	21.475	2.26e-08	0.022	GTTGTTGTAGCTGTTGTTGTAGCTGTTGTTGTAGCTG
CM000681.2_52383799-52385311(+)_1|1|1x0		ENSPM-6_DR	22652	22691	+	21.5062	2.26e-08	0.0388	gtgacaggtagggttaagagtggggttaggtgagcacatt
CM000681.2_12430158-12432150(-)_1|1|1x0		DIRS-4_DR	412	442	-	21.9062	2.27e-08	0.00428	GCTGTTGTTGTAGTAGCTGTTGTTGTTGAAG
CM000681.2_37126982-37129055(+)_1|1|1x0		Helitron-4_DR	10734	10791	-	21.2	2.27e-08	0.00719	CTGGGGATGGTGTTGGAGCAGCTGATGTTTCTGATGGTGCTAATACTGGTGATGGTTC
KN196484.1_349661-351455(-)_1|1|1x0		CR1-10_DR	740	791	+	19.9812	2.28e-08	0.019	ggcgcggccgcggttccggggtggtcggatggcgagcggcagggggaaaaaa
CM000681.2_40074518-40076312(-)_1|1|1x0		CR1-10_DR	740	791	+	19.9812	2.28e-08	0.019	ggcgcggccgcggttccggggtggtcggatggcgagcggcagggggaaaaaa
CM000681.2_12390468-12392376(-)_1|1|1x0		DIRS-8_DR	301	346	-	21.6875	2.3e-08	0.00342	GTTGATGTAGCTGGAGAAGTTGATGTTGTTGCTGGAGAAGTTGTAG
CM000681.2_12318596-12319871(-)_1|2|1x0		DIRS-4_DR	291	321	-	21.8375	2.3e-08	0.00353	GCTGTTGTTGTAGCTGTAGCTGTTGTTGTAG
CM000681.2_12390468-12392376(-)_1|1|1x0		DIRS-8B_DR	234	279	-	21.675	2.32e-08	0.00342	GTAGTAGTTGTAGTAGTAGTAGTTGTTGAAGTAGTTGTTGTTGTAG
KN196484.1_288719-290921(+)_1|1|1x0		DIRS-14_DR	4460	4526	-	21.2422	2.34e-08	0.00924	GTGGGAGTCGAGCTCGGGGGGGGTGAGGGTGGGGGGGGGGGTGGGGTGGCTCCGCTGACTGCTGGCG
CM000681.2_40013576-40015778(+)_1|1|1x0		DIRS-14_DR	4460	4526	-	21.2422	2.34e-08	0.0093	GTGGGAGTCGAGCTCGGGGGGGGTGAGGGTGGGGGGGGGGGTGGGGTGGCTCCGCTGACTGCTGGCG
CM000681.2_2852335-2853949(+)_1|1|1x0		Gypsy-166B_DR-LTR	9	54	+	21.6	2.34e-08	0.0043	gtgtgtcctgacctgcttccttgtggtgttgttgtccctgtgtgtt
CM000681.2_57290670-57292227(+)_1|1|1x0		CryptonV-3_DR	12594	12627	+	21.7267	2.34e-08	0.0188	aggggggtggggacgggtggggttggggggctgg
CM000680.2_14104919-14106428(-)_1|1|1x0		LRS-3_DR	484	511	+	21.6875	2.35e-08	0.0187	aggaagaggaggaggcggcggcggtggc
CM000681.2_2852335-2853949(+)_1|1|1x0		DIRS-4_DR	189	234	-	21.5938	2.35e-08	0.0043	GTAGCTGTTGTCGTTGTTGTTGTTGTTGTTTGTTGTCGAGGGTTTC
CM000681.2_12390468-12392376(-)_1|1|1x0		DIRS-15_DR	250	295	-	21.6375	2.37e-08	0.00346	GCCGCTTTCATTAGCTTGGTGGAGATTGTTGTTGTTGTTGTTGTTG
CM000672.2_43644052-43644886(-)_1|1|1x0		EnSpm-6N1_DR	1018	1039	+	21.5141	2.38e-08	0.000153	atatatataaacatatatatat
CM000681.2_12318596-12319871(-)_1|2|1x0		hAT-N132_DR	1171	1201	-	21.7875	2.38e-08	0.00362	ATTGTTGTTGTTATTATTGTTGTTATTATTA
CM000681.2_57290670-57292227(+)_1|1|1x0		BEL-59_DRe-I	586	619	-	21.7019	2.39e-08	0.0188	GTTGAGGTGGCGGCGATGGGCTGTCTGGTGAGCC
CM000681.2_12463998-12465876(-)_1|2|1x0		DIRS-4N2_DR	215	269	-	21.037	2.39e-08	0.00393	CTGGAGTTGTTGTTTGTTGTTGTTGTTGTTGTTGTTGTTGTTGTTGTTGTTGTGT
CM000667.2_180848794-180851638(-)_1|2|1x0		DNA-6-N2_DR	796	865	-	21.6384	2.39e-08	0.0469	AATAATAACAATACTAATAATAATAGGCCTAATAATAATAATAATAATAATAATAATAATAATAATAATA
CM000681.2_2916852-2918286(+)_1|2|1x0		DIRS-4_DR	210	246	-	21.4	2.41e-08	0.022	GTAGCTGTTGTTGTAGCTGTTGTCGTTGTTGTTGTTG
KN196484.1_349661-351455(-)_1|1|1x0		DIRS-9_DR	262	313	-	19.8625	2.43e-08	0.019	GGAAGGGGATGGAGCATGAAGCGGAGGGTTGGAGAGGGGGGGGAAAAGATTG
CM000681.2_40074518-40076312(-)_1|1|1x0		DIRS-9_DR	262	313	-	19.8625	2.43e-08	0.019	GGAAGGGGATGGAGCATGAAGCGGAGGGTTGGAGAGGGGGGGGAAAAGATTG
CM000681.2_12272409-12274095(-)_1|1|1x0		DIRS-4_DR	207	252	-	21.65	2.44e-08	0.00847	GTTGTTGTAGCTGTTGTTGTAGCTGTTGTCGTTGTTGTTGTTGTTG
CM000681.2_12463998-12465876(-)_1|2|1x0		DIRS-15_DR	241	295	-	21.0062	2.46e-08	0.00399	GCCGCTTTCATTAGCTTGGTGGAGATTGTTGTTGTTGTTGTTGTTGTTGTTATTG
CM000671.2_101407900-101409646(+)_1|1|1x0		Copia-13C_DR-I	1048	1078	-	21.3416	2.46e-08	0.00857	CTGGGACCGGCACTGAGCGGCGCTCAGGGGC
KN196484.1_349661-351455(-)_1|1|1x0		DIRS-9B_DR	1799	1850	-	19.8375	2.46e-08	0.019	GGAGGAGAGAAGAGGGGGAATGTGATGGTTGGGGGGGCGAGGGGTGTAGCTG
CM000681.2_40074518-40076312(-)_1|1|1x0		DIRS-9B_DR	1799	1850	-	19.8375	2.46e-08	0.019	GGAGGAGAGAAGAGGGGGAATGTGATGGTTGGGGGGGCGAGGGGTGTAGCTG
CM000681.2_21970719-21974877(-)_1|3|1x0		Gypsy80-I_DR	4892	4931	+	21.4192	2.47e-08	0.00618	gcgcatccttttgttcctggtactgagcttggtattgggt
CM000681.2_12043807-12045229(-)_1|1|1x0		DIRS-4_DR	403	445	-	19.725	2.47e-08	0.0185	GTAGCTGTTGTTGTAGTAGCTGTTGTTGTTGAAGCTGTTGTTG
CM000681.2_12318596-12319871(-)_1|2|1x0		L1-42_DR	5583	5613	+	21.7312	2.48e-08	0.00372	actgttgttgttgttgttgttgttttttgtt
CM000672.2_43644052-43644886(-)_1|1|1x0		Kolobok-4_DR	5056	5077	-	21.4633	2.49e-08	0.000153	ATACATATATATATACATATAT
CM000672.2_43644052-43644886(-)_1|1|1x0		Kolobok-4_DR	5096	5117	-	21.4633	2.49e-08	0.000153	ATACATATATATATACATATAT
CM000681.2_12043807-12045229(-)_1|1|1x0		EnSpm-N15_DR	273	315	-	19.7188	2.49e-08	0.0185	AATGTTATTATTGGTGTTACTATTATTTTTGTCGTTGTTGTTA
CM000681.2_12349703-12351350(-)_1|2|1x0		DIRS-4_DR	228	273	-	21.55	2.49e-08	0.0149	GTTGTAGCTGTTGTTGTAGCTGTTGTTGTAGCTGTTGTTGTAGCTG
CM000681.2_12349703-12351350(-)_1|2|1x0		DIRS-4_DR	240	285	-	21.55	2.49e-08	0.0149	GTTGTAGCTGTTGTTGTAGCTGTTGTTGTAGCTGTTGTTGTAGCTG
CM000681.2_12349703-12351350(-)_1|2|1x0		DIRS-4_DR	252	297	-	21.55	2.49e-08	0.0149	GTTGTAGCTGTTGTTGTAGCTGTTGTTGTAGCTGTTGTTGTAGCTG
KQ458383.1_131950-133225(-)_1|1|1x0		Gypsy-26-I_DR	966	1002	+	18.0813	2.51e-08	0.039	gctaaagactggtgggtagccgagaagaagagggtaa
CM000663.2_23361971-23363246(-)_1|1|1x0		Gypsy-26-I_DR	966	1002	+	18.0813	2.51e-08	0.0389	gctaaagactggtgggtagccgagaagaagagggtaa
CM000681.2_12318596-12319871(-)_1|2|1x0		DIRS-8B_DR	279	309	-	21.7125	2.52e-08	0.00372	CGTGCTGTTGTTGTTGTCGTTGTTGTTGTCG
CM000681.2_12463998-12465876(-)_1|2|1x0		DNA-6-N2_DR	4216	4270	-	20.9753	2.53e-08	0.00405	ATAATAATTATTATTATTATTATTATTATTATTATTATTATTATTATTATTATTA
CM000681.2_12247279-12248707(-)_1|1|1x0		CR1-25_DR	2880	2922	+	20.725	2.54e-08	0.0111	gctgtttgtaccgctgtggcgactgtttgttttattcttcatt
CM000681.2_12043807-12045229(-)_1|1|1x0		DIRS-6_DR	409	451	-	19.7	2.55e-08	0.0185	TGATGTTTTGTTGAAGTTGTTGATGCAATTGTTGGAGTTGTTT
CM000681.2_57290670-57292227(+)_1|1|1x0		DIRS-4N3_DR	3951	3984	-	21.6087	2.55e-08	0.0188	GGGTGGGGGGGGGCTGGAGACTCCGGGGGGGGCG
KN196484.1_349661-351455(-)_1|1|1x0		SINE3-1	316	367	-	19.7625	2.56e-08	0.019	GATGATTGGGAGGCCATGATGCGTAAGGGCCGATGGAGGGAATTTGGCCAGG
CM000681.2_40074518-40076312(-)_1|1|1x0		SINE3-1	316	367	-	19.7625	2.56e-08	0.019	GATGATTGGGAGGCCATGATGCGTAAGGGCCGATGGAGGGAATTTGGCCAGG
CM000681.2_19711354-19713124(-)_1|3|1x0		DIRS-4_DR	324	369	-	21.5312	2.57e-08	0.0327	GTTGTTGCTGTTGTTGTTGCTGTTGTTGTTGTTGTTGTTGTTGTTG
KN196484.1_349661-351455(-)_1|1|1x0		Rex1-6_DR	314	365	-	19.7562	2.57e-08	0.019	GGCATTCGTAGGAAGATGCTGGGGATCGGTGGCTTGTGTGGGGTTTTCCTGA
CM000681.2_40074518-40076312(-)_1|1|1x0		Rex1-6_DR	314	365	-	19.7562	2.57e-08	0.019	GGCATTCGTAGGAAGATGCTGGGGATCGGTGGCTTGTGTGGGGTTTTCCTGA
KN196484.1_349661-351455(-)_1|1|1x0		DIRS-15_DR	1137	1188	-	19.75	2.58e-08	0.019	GGAAGAGGTACGGCAGTGGCTAGGGTGAAGGGGGGGTGAGTGGAAGAAATGT
CM000681.2_40074518-40076312(-)_1|1|1x0		DIRS-15_DR	1137	1188	-	19.75	2.58e-08	0.019	GGAAGAGGTACGGCAGTGGCTAGGGTGAAGGGGGGGTGAGTGGAAGAAATGT
CM000681.2_57290670-57292227(+)_1|1|1x0		Gypsy-214_DR-I	2023	2056	+	21.5901	2.59e-08	0.0188	gtgcaggtggatgcttccaccacctgggtggggg
CM000681.2_12463998-12465876(-)_1|2|1x0		DIRS-4_DR	333	387	-	20.9444	2.6e-08	0.00411	TTATTGTTGATGTAGGCTGTTGTTGCTGTTGTTGTTGCTGTTGTTGTTGTTGTTG
KN196484.1_288719-290921(+)_1|1|1x0		L1-23_DR	1371	1437	+	21.0683	2.61e-08	0.00961	cagagacctaggtttagggggatttagatggcactgtcatttggggacagagcctggggtgggggag
CM000681.2_40013576-40015778(+)_1|1|1x0		L1-23_DR	1371	1437	+	21.0683	2.61e-08	0.00968	cagagacctaggtttagggggatttagatggcactgtcatttggggacagagcctggggtgggggag
CM000681.2_12272409-12274095(-)_1|1|1x0		DIRS-7_DR	288	333	-	21.55	2.61e-08	0.00847	GATGCTGTTGTGATCTCAGCCGCCGTCGCTGTTGTTGTTGTTTTTG
CM000681.2_12390468-12392376(-)_1|1|1x0		DIRS-15_DR	223	268	-	21.4875	2.62e-08	0.00377	GTTGTTGTTGTTGTTGTTGTTGTTATTGCTGCTGCTGGTGGTGGTG
KN196484.1_288719-290921(+)_1|1|1x0		Ngaro1_DR	5530	5596	-	21.0497	2.64e-08	0.00961	CTGGAGGGGGTGATCAGGAGACTTCTGAGAGTCAGAATGGGCGCTGCGGGAGTTGGGTGCAGCAATT
CM000681.2_40013576-40015778(+)_1|1|1x0		Ngaro1_DR	5530	5596	-	21.0497	2.64e-08	0.00968	CTGGAGGGGGTGATCAGGAGACTTCTGAGAGTCAGAATGGGCGCTGCGGGAGTTGGGTGCAGCAATT
CM000672.2_43644052-43644886(-)_1|1|1x0		Penelope-1_DR	115	136	-	21.3955	2.64e-08	0.000153	ATATATATATATATACATATAT
CM000672.2_43644052-43644886(-)_1|1|1x0		hAT-N187_DR	205	226	-	21.3955	2.64e-08	0.000153	ATATATATATATATACATATAT
CM000672.2_43644052-43644886(-)_1|1|1x0		ZFERV-2-I_DR	724	745	-	21.3955	2.64e-08	0.000153	ATATATATATATATACATATAT
CM000672.2_43644052-43644886(-)_1|1|1x0		EnSpm-N25_DR	812	833	+	21.3955	2.64e-08	0.000153	atatatatatatatacatatat
CM000672.2_43644052-43644886(-)_1|1|1x0		EnSpm-N48_DR	1805	1826	-	21.3955	2.64e-08	0.000153	ATATATATATATATACATATAT
CM000672.2_43644052-43644886(-)_1|1|1x0		Zisupton-9N1_DR	3129	3150	-	21.3955	2.64e-08	0.000153	ATATATATATATATACATATAT
CM000672.2_43644052-43644886(-)_1|1|1x0		Penelope-1_DR	3997	4018	-	21.3955	2.64e-08	0.000153	ATATATATATATATACATATAT
CM000672.2_43644052-43644886(-)_1|1|1x0		Kolobok-4_DR	5036	5057	-	21.3955	2.64e-08	0.000153	ATATATATATATATACATATAT
CM000672.2_43644052-43644886(-)_1|1|1x0		Kolobok-4_DR	5108	5129	-	21.3955	2.64e-08	0.000153	ATATATATATATATACATATAT
CM000672.2_43644052-43644886(-)_1|1|1x0		L1-67_DR	5120	5141	-	21.3955	2.64e-08	0.000153	ATATATATATATATACATATAT
CM000672.2_43644052-43644886(-)_1|1|1x0		Kolobok-4_DR	5124	5145	-	21.3955	2.64e-08	0.000153	ATATATATATATATACATATAT
CM000672.2_43644052-43644886(-)_1|1|1x0		Zisupton-3_DR	7161	7182	-	21.3955	2.64e-08	0.000153	ATATATATATATATACATATAT
CM000672.2_43644052-43644886(-)_1|1|1x0		Zisupton-6_DR	8441	8462	+	21.3955	2.64e-08	0.000153	atatatatatatatacatatat
CM000672.2_43644052-43644886(-)_1|1|1x0		Zisupton-6_DR	9326	9347	+	21.3955	2.64e-08	0.000153	atatatatatatatacatatat
CM000672.2_43644052-43644886(-)_1|1|1x0		Polinton-2_DR	14884	14905	+	21.3955	2.64e-08	0.000153	atatatatatatatacatataa
CM000672.2_43644052-43644886(-)_1|1|1x0		EnSpm-N13_DR	17633	17654	+	21.3955	2.64e-08	0.000153	atatatatatatatacatatat
CM000681.2_12390468-12392376(-)_1|1|1x0		DIRS-4N2_DR	224	269	-	21.4625	2.66e-08	0.00377	CTGGAGTTGTTGTTTGTTGTTGTTGTTGTTGTTGTTGTTGTTGTTG
CM000681.2_36182468-36183794(-)_1|1|1x0		Gypsy42-I_DR	411	447	+	21.6438	2.67e-08	0.0466	gtggtgaggaggcgagcgaagctgctgcggaggaggc
CM000681.2_12463998-12465876(-)_1|2|1x0		DIRS-8_DR	159	213	+	20.9136	2.68e-08	0.00417	cactgctctgcatcagctgctactgctactgctactgctactgctactgctactg
CM000681.2_57290670-57292227(+)_1|1|1x0		Gypsy145-LTR_DR	23	56	-	21.5342	2.7e-08	0.0188	GTGATGATGACCTCTGGTGGCGATCGGGGGGAAC
CM000681.2_36182468-36183794(-)_1|1|1x0		Gypsy41-I_DR	383	419	+	21.625	2.7e-08	0.0466	tacctgatgcggatggcgataaggctggtgcagaggc
CM000681.2_11779965-11781903(+)_1|1|1x0		DIRS-7_DR	300	345	-	21.55	2.7e-08	0.0452	TGTAGCTGCGCTGATGCTGTTGTGATCTCAGCCGCCGTCGCTGTTG
CM000681.2_12043807-12045229(-)_1|1|1x0		DIRS-8B_DR	219	261	-	19.6438	2.73e-08	0.0185	GTAGTTGTTGAAGTAGTTGTTGTTGTAGTAGTTGTTGTTGTTG
CM000680.2_14104919-14106428(-)_1|1|1x0		Gypsy98-LTR_Dr	1358	1385	-	21.4938	2.74e-08	0.0192	GGGGGGGGGGGGGGGGGGGGGGGGGGGG
CM000680.2_14104919-14106428(-)_1|1|1x0		Gypsy98-LTR_Dr	1359	1386	-	21.4938	2.74e-08	0.0192	GGGGGGGGGGGGGGGGGGGGGGGGGGGG
CM000681.2_36546868-36548353(-)_1|1|1x0		ERV1-N7-I_DR	5978	6005	+	20.0563	2.75e-08	0.00901	gttcctgctgctgttgctgatgatgatg
CM000681.2_12349703-12351350(-)_1|2|1x0		DIRS-4_DR	309	354	-	21.3938	2.76e-08	0.0157	GTTGCTGTTGTTGTTGTTGTTGTTGTTGTTGTAGCTGTTGTTGTAG
KN196484.1_288719-290921(+)_1|1|1x0		hAT-N104_DR	205	271	-	20.9689	2.77e-08	0.00961	GGTGGGGGTGGGGTGTCGCGGATGAAAGTGAAGAGCGGGGGGTGGGGGTTTGTGTCGTGGACGAAAG
CM000681.2_40013576-40015778(+)_1|1|1x0		hAT-N104_DR	205	271	-	20.9689	2.77e-08	0.00968	GGTGGGGGTGGGGTGTCGCGGATGAAAGTGAAGAGCGGGGGGTGGGGGTTTGTGTCGTGGACGAAAG
CM000681.2_57253041-57254700(+)_1|1|1x0		ERVN1-I_DR	149	188	+	21.4969	2.78e-08	0.0477	aaggatctgcctgctgccgtctcccagcatggggaggagc
CM000672.2_43644052-43644886(-)_1|1|1x0		ERV1-7_DR-I	1693	1714	+	21.3277	2.8e-08	0.000153	ctaaatctaaacatatatatat
CM000681.2_57327675-57329262(+)_1|1|1x0		Gypsy133-LTR_DR	886	925	+	21.2	2.8e-08	0.0369	ttagcgggggcctttcacctccgtgcccctgggcggctgg
CM000681.2_52383799-52385311(+)_1|1|1x0		DIRS-14_DR	1112	1151	-	21.15	2.82e-08	0.0423	GGGGGAGGAGGGAGGGGTGTGGCGGAATGGAGAGTGAATG
CM000681.2_12043807-12045229(-)_1|1|1x0		DIRS-4_DR	312	354	-	19.6188	2.82e-08	0.0185	GTTGCTGTTGTTGTTGTTGTTGTTGTTGTTGTAGCTGTTGTTG
KN196484.1_288719-290921(+)_1|1|1x0		TDR8B	867	933	+	20.9379	2.82e-08	0.00961	acgggggcggggcggaggatcgcgatgccggctcagcatcgtgatgtctatcggccatcggcgatgg
CM000681.2_40013576-40015778(+)_1|1|1x0		TDR8B	867	933	+	20.9379	2.82e-08	0.00968	acgggggcggggcggaggatcgcgatgccggctcagcatcgtgatgtctatcggccatcggcgatgg
CM000681.2_12272409-12274095(-)_1|1|1x0		DIRS-4_DR	400	445	-	21.4313	2.83e-08	0.00847	GTAGCTGTTGTTGTAGTAGCTGTTGTTGTTGAAGCTGTTGTTGTTG
CM000681.2_12318596-12319871(-)_1|2|1x0		DIRS-8B_DR	407	437	-	21.55	2.83e-08	0.00413	GGTGGAATTACTGGGGCTGTTGTCGTTGTTG
CM000681.2_12247279-12248707(-)_1|1|1x0		DIRS-4_DR	300	342	-	20.6125	2.83e-08	0.0118	GTTGTTGTTGTTGTTGTTGTAGCTGTTGTTGTAGCTGTAGCTG
CM000681.2_12272409-12274095(-)_1|1|1x0		DIRS-4_DR	403	448	-	21.4187	2.85e-08	0.00847	GTTGTAGCTGTTGTTGTAGTAGCTGTTGTTGTTGAAGCTGTTGTTG
KN196484.1_288719-290921(+)_1|1|1x0		R2Dr	1286	1352	-	20.9193	2.85e-08	0.00961	GAGATTGGCCCGAGGAGGTGGGCGTTGTTGGCCCTGTTTTCCGTCCCAAATCGTCCCAGCCCACCAA
CM000681.2_40013576-40015778(+)_1|1|1x0		R2Dr	1286	1352	-	20.9193	2.85e-08	0.00968	GAGATTGGCCCGAGGAGGTGGGCGTTGTTGGCCCTGTTTTCCGTCCCAAATCGTCCCAGCCCACCAA
CM000681.2_2852335-2853949(+)_1|1|1x0		DIRS-4_DR	291	336	-	21.2875	2.86e-08	0.00514	GTTGTTGTTGTTGTAGCTGTTGTTGTAGCTGTAGCTGTTGTTGTAG
CM000681.2_12272409-12274095(-)_1|1|1x0		DIRS-4N1_DR	237	282	-	21.4062	2.87e-08	0.00847	GGGGAGAGCGGGGTTCTGGTTGGAGAAGTTGTTGTTGTTGTTGTTG
CM000681.2_12272409-12274095(-)_1|1|1x0		DIRS-9B_DR	309	354	-	21.4062	2.87e-08	0.00847	GTGGATGTTTTCTTGGTTGTTGTTGGTGTTATTGTTGCCGTTGTTT
CM000667.2_180848794-180851638(-)_1|2|1x0		DNA-1-7_DR	678	747	+	21.3616	2.89e-08	0.0486	aataataataataataataataataataataataataataataataataataataataataataataatc
CM000672.2_43644052-43644886(-)_1|1|1x0		Penelope-1_DR	4009	4030	-	21.2881	2.89e-08	0.000153	ATACATATACATATATATATAT
CM000681.2_37126982-37129055(+)_1|1|1x0		Ginger1-1_DR	2324	2381	-	20.7875	2.91e-08	0.00897	GTGGTGCATTTGGTGAGGATGGAGGTGATGGTTGGGGCTGCAGTTTTGTGATGGTGAG
CM000681.2_12349703-12351350(-)_1|2|1x0		DIRS-4_DR	306	351	-	21.3063	2.91e-08	0.0159	GCTGTTGTTGTTGTTGTTGTTGTTGTTGTAGCTGTTGTTGTAGCTG
CM000681.2_12272409-12274095(-)_1|1|1x0		DIRS-4_DR	336	381	-	21.3812	2.92e-08	0.00847	TTGATGTAGGCTGTTGTTGCTGTTGTTGTTGCTGTTGTTGTTGTTG
CM000681.2_2852335-2853949(+)_1|1|1x0		Gypsy54-I_DR	4209	4254	+	21.2438	2.94e-08	0.00521	tctcttctggatgaggtcaatggtgttgttattggtaccgtgcaag
GL383576.1_127217-129264(+)_1|1|1x0		EXPANDER1_DR	2004	2046	+	21.1677	2.94e-08	0.0236	gtggtggttcccatttttaagaagggggaccggagggtgtgct
CM000681.2_22179609-22181656(-)_1|1|1x0		EXPANDER1_DR	2004	2046	+	21.1677	2.94e-08	0.0231	gtggtggttcccatttttaagaagggggaccggagggtgtgct
CM000681.2_12272409-12274095(-)_1|1|1x0		DIRS-4N2_DR	230	275	-	21.3688	2.95e-08	0.00847	CTCTGGCTGGAGTTGTTGTTTGTTGTTGTTGTTGTTGTTGTTGTTG
CM000681.2_21970719-21974877(-)_1|3|1x0		CryptonV-N4_DR	2791	2830	-	21.2036	2.95e-08	0.0071	ACAACAACTACTACTACTACTACTAATAATAATAATAATT
CM000681.2_21970719-21974877(-)_1|3|1x0		CryptonV-N4_DR	3165	3204	-	21.2036	2.95e-08	0.0071	ACAACAACTACTACTACTACTACTAATAATAATAATAATA
CM000680.2_14104919-14106428(-)_1|1|1x0		L1-68_DR	5662	5689	+	21.4	2.95e-08	0.0192	ctgtggggtgggggggctctgttggagc
GL383576.1_127217-129264(+)_1|1|1x0		Tx1-32_DR	2674	2716	-	21.1615	2.96e-08	0.0236	AGAGTGACTACAGCTCTGCGAAGGCTCATAGGAAGTGTGCCCC
CM000681.2_22179609-22181656(-)_1|1|1x0		Tx1-32_DR	2674	2716	-	21.1615	2.96e-08	0.0231	AGAGTGACTACAGCTCTGCGAAGGCTCATAGGAAGTGTGCCCC
CM000681.2_43534832-43535684(+)_1|1|1x0		Gypsy-195_DR-I	645	657	+	17.6748	2.97e-08	0.042	ggtagtggtagtg
CM000681.2_12272409-12274095(-)_1|1|1x0		Gypsy77-LTR_DR	155	200	+	21.3562	2.97e-08	0.00847	gggttgttccgggtggctgttgttgttgttggagttggagttgatg
CM000681.2_12247279-12248707(-)_1|1|1x0		DIRS-4N2_DR	221	263	-	20.5563	2.99e-08	0.0118	TTGTTGTTTGTTGTTGTTGTTGTTGTTGTTGTTGTTGTTGTTG
CM000681.2_2916852-2918286(+)_1|2|1x0		Gypsy50-I_DR	485	521	+	21.1375	3e-08	0.0241	tctgctgttattgttcctggcgaagtggctgatggga
KN196484.1_349661-351455(-)_1|1|1x0		Copia-26_DR-I	1764	1815	-	19.4625	3e-08	0.0202	GGCGTGGAGCTGAGGAAGGCCTGGAGCGTGGAGTTGTGGAAGGCCTGGAGGG
CM000681.2_40074518-40076312(-)_1|1|1x0		Copia-26_DR-I	1764	1815	-	19.4625	3e-08	0.0202	GGCGTGGAGCTGAGGAAGGCCTGGAGCGTGGAGTTGTGGAAGGCCTGGAGGG
CM000681.2_12463998-12465876(-)_1|2|1x0		DIRS-4_DR	297	351	-	20.784	3.01e-08	0.00463	GCTGTTGTTGTTGTTGTTGTTGTTGTTGTAGCTGTTGTTGTAGCTGTAGCTGTTG
CM000681.2_2852335-2853949(+)_1|1|1x0		DIRS-7_DR	279	324	-	21.2	3.02e-08	0.00528	GTGATCTCAGCCGCCGTCGCTGTTGTTGTTGTTTTTGTCATTTTTT
CM000681.2_53490289-53492083(+)_1|1|1x0		DIRS-14_DR	988	1027	-	20.3562	3.02e-08	0.0418	GAGGGGGGGAGGCTGGAAGAGGGAAAGTTAGCTGGAGGGG
CM000681.2_12390468-12392376(-)_1|1|1x0		DIRS-8_DR	349	394	-	21.2625	3.03e-08	0.00377	GTTGTTGGAGAAGTTGATGTAGCTGGAGAAGTTGTTGTTGTTGGAG
CM000681.2_12390468-12392376(-)_1|1|1x0		DIRS-8_DR	385	430	-	21.2625	3.03e-08	0.00377	GTTGTTGGAGAAGTTGATGTAGCTGGAGAAGTTGTTGTTGTTGGAG
CM000681.2_12390468-12392376(-)_1|1|1x0		DIRS-8_DR	421	466	-	21.2625	3.03e-08	0.00377	GTTGTTGGAGAAGTTGATGTAGCTGGAGAAGTTGTTGTTGTTGGAG
CM000681.2_12390468-12392376(-)_1|1|1x0		DIRS-8_DR	457	502	-	21.2625	3.03e-08	0.00377	GTTGTTGGAGAAGTTGATGTAGCTGGAGAAGTTGTTGTTGTTGGAG
CM000681.2_12390468-12392376(-)_1|1|1x0		DIRS-8_DR	493	538	-	21.2625	3.03e-08	0.00377	GTTGTTGGAGAAGTTGATGTAGCTGGAGAAGTTGTTGTTGTTGGAG
CM000681.2_12390468-12392376(-)_1|1|1x0		DIRS-8_DR	529	574	-	21.2625	3.03e-08	0.00377	GTTGTTGGAGAAGTTGATGTAGCTGGAGAAGTTGTTGTTGTTGGAG
CM000681.2_12390468-12392376(-)_1|1|1x0		DIRS-8_DR	331	376	-	21.2562	3.04e-08	0.00377	GTAGCTGGAGAAGTTGTTGTTGTTGGAGAAGTTGATGTAGCTGGAG
CM000681.2_12390468-12392376(-)_1|1|1x0		DIRS-8_DR	367	412	-	21.2562	3.04e-08	0.00377	GTAGCTGGAGAAGTTGTTGTTGTTGGAGAAGTTGATGTAGCTGGAG
CM000681.2_12390468-12392376(-)_1|1|1x0		DIRS-8_DR	403	448	-	21.2562	3.04e-08	0.00377	GTAGCTGGAGAAGTTGTTGTTGTTGGAGAAGTTGATGTAGCTGGAG
CM000681.2_12390468-12392376(-)_1|1|1x0		DIRS-8_DR	439	484	-	21.2562	3.04e-08	0.00377	GTAGCTGGAGAAGTTGTTGTTGTTGGAGAAGTTGATGTAGCTGGAG
CM000681.2_12390468-12392376(-)_1|1|1x0		DIRS-8_DR	475	520	-	21.2562	3.04e-08	0.00377	GTAGCTGGAGAAGTTGTTGTTGTTGGAGAAGTTGATGTAGCTGGAG
CM000681.2_12390468-12392376(-)_1|1|1x0		DIRS-8_DR	511	556	-	21.2562	3.04e-08	0.00377	GTAGCTGGAGAAGTTGTTGTTGTTGGAGAAGTTGATGTAGCTGGAG
CM000681.2_11779965-11781903(+)_1|1|1x0		DIRS-4_DR	306	351	-	21.3688	3.05e-08	0.0452	GCTGTTGTTGTTGTTGTTGTTGTTGTTGTAGCTGTTGTTGTAGCTG
CM000680.2_14104919-14106428(-)_1|1|1x0		hAT-N104_DR	365	392	-	21.3562	3.05e-08	0.0192	GTGAAGAGGGGGGGGTGGGTGTCGTGGA
CM000672.2_43644052-43644886(-)_1|1|1x0		Penelope-1_DR	109	130	-	21.2203	3.06e-08	0.000153	ATATATATACATATATATATAT
CM000672.2_43644052-43644886(-)_1|1|1x0		ZFERV-2-I_DR	718	739	-	21.2203	3.06e-08	0.000153	ATATATATACATATATATATAT
CM000672.2_43644052-43644886(-)_1|1|1x0		EnSpm-N25_DR	818	839	+	21.2203	3.06e-08	0.000153	atatatatacatatatatatat
CM000672.2_43644052-43644886(-)_1|1|1x0		Helitron-N2_DR	1492	1513	+	21.2203	3.06e-08	0.000153	atatatatacatatatatatat
CM000672.2_43644052-43644886(-)_1|1|1x0		Kolobok-4_DR	5050	5071	-	21.2203	3.06e-08	0.000153	ATATATATACATATATATATAT
CM000672.2_43644052-43644886(-)_1|1|1x0		Kolobok-4_DR	5076	5097	-	21.2203	3.06e-08	0.000153	ATATATATACATATATATATAT
CM000672.2_43644052-43644886(-)_1|1|1x0		Kolobok-4_DR	5090	5111	-	21.2203	3.06e-08	0.000153	ATATATATACATATATATATAT
CM000672.2_43644052-43644886(-)_1|1|1x0		Kolobok-4_DR	5118	5139	-	21.2203	3.06e-08	0.000153	ATATATATACATATATATATAT
CM000672.2_43644052-43644886(-)_1|1|1x0		Kolobok-4_DR	5166	5187	-	21.2203	3.06e-08	0.000153	ATATATATACATATATATATAT
CM000672.2_43644052-43644886(-)_1|1|1x0		BEL-37-I_DR	6712	6733	-	21.2203	3.06e-08	0.000153	ATATATATACATATATATATAT
CM000672.2_43644052-43644886(-)_1|1|1x0		Zisupton-3_DR	7155	7176	-	21.2203	3.06e-08	0.000153	ATATATATACATATATATATAT
CM000672.2_43644052-43644886(-)_1|1|1x0		Zisupton-6_DR	8447	8468	+	21.2203	3.06e-08	0.000153	atatatatacatatatatatat
CM000672.2_43644052-43644886(-)_1|1|1x0		Zisupton-6_DR	9280	9301	+	21.2203	3.06e-08	0.000153	atatatatacatatatatatat
CM000672.2_43644052-43644886(-)_1|1|1x0		Zisupton-6_DR	9332	9353	+	21.2203	3.06e-08	0.000153	atatatatacatatatatatat
CM000672.2_43644052-43644886(-)_1|1|1x0		EnSpm-N13_DR	17659	17680	+	21.2203	3.06e-08	0.000153	atatatatacatatatatatat
CM000681.2_12390468-12392376(-)_1|1|1x0		DIRS-8B_DR	261	306	-	21.2375	3.08e-08	0.00377	GCTGTTGTTGTTGTCGTTGTTGTTGTCGTAGTAGTTGTAGTAGTAG
CM000681.2_21970719-21974877(-)_1|3|1x0		Gypsy-116-I_DR	4416	4455	+	21.1497	3.08e-08	0.00727	gtggatgcttctgctactggggctggagctgttctaattc
CM000681.2_12390468-12392376(-)_1|1|1x0		DIRS-4N2_DR	230	275	-	21.2312	3.09e-08	0.00377	CTCTGGCTGGAGTTGTTGTTTGTTGTTGTTGTTGTTGTTGTTGTTG
CM000681.2_2916852-2918286(+)_1|2|1x0		BEL34-I_DR	177	213	-	21.1	3.09e-08	0.0241	GCTGCTTTAGCTCTTGCTGTGGTCGCAGCTGCACTGG
CM000681.2_36546868-36548353(-)_1|1|1x0		Helitron-4_DR	10876	10903	-	19.95	3.09e-08	0.00986	GCTGATGCTGATGTTGGGGATTGGGATG
CM000681.2_36747769-36750934(-)_1|2|1x0		Copia-13B_DR-I	441	489	-	21.325	3.1e-08	0.0373	GTTGCGGGTGCTTCACTGGGTGATGCTGCAGCCAGTGTTGTAGCTGGGT
CM000681.2_12463998-12465876(-)_1|2|1x0		Helitron-1_DR	26135	26189	-	20.7469	3.11e-08	0.00473	GTTAGTGTTCTTATTATTATTATTATTATTATTATTATTATTATTATTCTTCTTC
CM000681.2_12247279-12248707(-)_1|1|1x0		DIRS-4N2_DR	224	266	-	20.5125	3.12e-08	0.0118	GAGTTGTTGTTTGTTGTTGTTGTTGTTGTTGTTGTTGTTGTTG
CM000681.2_19711354-19713124(-)_1|3|1x0		Gypsy50-I_DR	3401	3446	+	21.2875	3.13e-08	0.0327	ggacttccttggatgttgttggctattcgtgaagttgttcaagaga
CM000681.2_12247279-12248707(-)_1|1|1x0		DIRS-4_DR	306	348	-	20.5062	3.14e-08	0.0118	GTTGTTGTTGTTGTTGTTGTTGTTGTAGCTGTTGTTGTAGCTG
CM000667.2_179032161-179033637(+)_1|1|1x0		CryptonV-N4_DR	4005	4044	+	21.4152	3.14e-08	0.0477	ttaatattattagttgtagtagtaatagtagttgttgttg
CM000681.2_37126982-37129055(+)_1|1|1x0		DIRS-16_DR	444	501	-	20.6562	3.15e-08	0.00946	TTGGTGGTTCGGCGCGGAACGGTGACGCCTGCGCTGGCCAATGCTTGGCGGAGGTCGG
CM000681.2_2852335-2853949(+)_1|1|1x0		Gypsy150-I_DR	4053	4098	+	21.1312	3.15e-08	0.00539	gaagttgatgccagtggagttggtgcaggtgctgtactcatgcagg
KN196484.1_349661-351455(-)_1|1|1x0		DIRS-9B_DR	4839	4890	-	19.3562	3.17e-08	0.0202	GACGCTGGAAAGGGGGTAGGGAGTAAGGATGTTGGGGGGAGGTTCAAAGAGG
CM000681.2_40074518-40076312(-)_1|1|1x0		DIRS-9B_DR	4839	4890	-	19.3562	3.17e-08	0.0202	GACGCTGGAAAGGGGGTAGGGAGTAAGGATGTTGGGGGGAGGTTCAAAGAGG
CM000681.2_19711354-19713124(-)_1|3|1x0		L1-10_DR	1438	1483	+	21.2688	3.17e-08	0.0327	tgcaggtggggggtggcgggggttgtttatgtatgcgtttgtgtta
CM000681.2_12390468-12392376(-)_1|1|1x0		DIRS-8B_DR	210	255	-	21.1875	3.18e-08	0.00384	GTTGAAGTAGTTGTTGTTGTAGTAGTTGTTGTTGTTGTTGTAGTAG
CM000681.2_2852335-2853949(+)_1|1|1x0		BEL-63_DRe-I	159	204	+	21.1188	3.18e-08	0.00539	gtggcgttggacttcattgctgttcctgttggggttgctgtggatc
CM000681.2_12272409-12274095(-)_1|1|1x0		DIRS-6_DR	335	380	-	21.25	3.19e-08	0.00847	GTTGCTGCATTTGTTGTTTCTGCAGTTGTTGCTGCTGCTGCTGTAG
KN196484.1_309502-311806(-)_1|1|1x0		DIRS-5_DR	5741	5804	-	16.8625	3.19e-08	0.0351	ACGGGAACGATGGAGGGCGGGTGGAGGCCCCAGCTGAAGGGTGAGTGGCGGTTGGGCGATGACC
CM000681.2_40034359-40036663(-)_1|1|1x0		DIRS-5_DR	5741	5804	-	16.8625	3.19e-08	0.0351	ACGGGAACGATGGAGGGCGGGTGGAGGCCCCAGCTGAAGGGTGAGTGGCGGTTGGGCGATGACC
CM000667.2_178882611-178884288(+)_1|4|1x0		DNA-6-N2_DR	852	867	-	17.618	3.24e-08	0.019	ATAATAATAACAATAC
CM000681.2_12318596-12319871(-)_1|2|1x0		DIRS-4_DR	228	258	-	21.3562	3.25e-08	0.00442	GTAGCTGTTGTTGTAGCTGTTGTTGTAGCTG
CM000681.2_12318596-12319871(-)_1|2|1x0		DIRS-4_DR	240	270	-	21.3562	3.25e-08	0.00442	GTAGCTGTTGTTGTAGCTGTTGTTGTAGCTG
CM000681.2_12318596-12319871(-)_1|2|1x0		DIRS-4_DR	252	282	-	21.3562	3.25e-08	0.00442	GTAGCTGTTGTTGTAGCTGTTGTTGTAGCTG
CM000681.2_12318596-12319871(-)_1|2|1x0		DIRS-4_DR	264	294	-	21.3562	3.25e-08	0.00442	GTAGCTGTTGTTGTAGCTGTTGTTGTAGCTG
CM000681.2_12318596-12319871(-)_1|2|1x0		DIRS-4_DR	276	306	-	21.3562	3.25e-08	0.00442	GTAGCTGTTGTTGTAGCTGTTGTTGTAGCTG
CM000681.2_12318596-12319871(-)_1|2|1x0		DIRS-4_DR	288	318	-	21.3562	3.25e-08	0.00442	GTTGTTGTAGCTGTAGCTGTTGTTGTAGCTG
KN196484.1_288719-290921(+)_1|1|1x0		Copia-13F_DR-I	1684	1750	-	20.7081	3.25e-08	0.01	GAGGTCGGTGGGGAGCCGGCTGGGCTGGAGGCCTGTGGGGAGCCGGCTGGGCTGGAGGCGACCTGAG
CM000681.2_40013576-40015778(+)_1|1|1x0		Copia-13F_DR-I	1684	1750	-	20.7081	3.25e-08	0.0101	GAGGTCGGTGGGGAGCCGGCTGGGCTGGAGGCCTGTGGGGAGCCGGCTGGGCTGGAGGCGACCTGAG
CM000681.2_21970719-21974877(-)_1|3|1x0		CryptonV-N4_DR	2429	2468	-	21.0838	3.25e-08	0.00753	ACAACATCTACTACTACTACTACTACTACTAATAATAATA
CM000681.2_12272409-12274095(-)_1|1|1x0		DIRS-4_DR	225	270	-	21.2188	3.25e-08	0.00847	GTAGCTGTTGTTGTAGCTGTTGTTGTAGCTGTTGTTGTAGCTGTTG
CM000681.2_12272409-12274095(-)_1|1|1x0		DIRS-4_DR	237	282	-	21.2188	3.25e-08	0.00847	GTAGCTGTTGTTGTAGCTGTTGTTGTAGCTGTTGTTGTAGCTGTTG
CM000681.2_12272409-12274095(-)_1|1|1x0		DIRS-4_DR	249	294	-	21.2188	3.25e-08	0.00847	GTAGCTGTTGTTGTAGCTGTTGTTGTAGCTGTTGTTGTAGCTGTTG
CM000681.2_12272409-12274095(-)_1|1|1x0		DIRS-4_DR	261	306	-	21.2188	3.25e-08	0.00847	GTAGCTGTTGTTGTAGCTGTTGTTGTAGCTGTTGTTGTAGCTGTTG
KN196484.1_349661-351455(-)_1|1|1x0		DIRS-9_DR	5442	5493	-	19.3063	3.26e-08	0.0202	CGGGTTTGGGGAGGCAGGGTTGGGAAGGGTGCCTAACGGAAGGAAGAAGAGT
CM000681.2_40074518-40076312(-)_1|1|1x0		DIRS-9_DR	5442	5493	-	19.3063	3.26e-08	0.0202	CGGGTTTGGGGAGGCAGGGTTGGGAAGGGTGCCTAACGGAAGGAAGAAGAGT
CM000681.2_43846910-43848638(+)_1|1|1x0		Copia-13G_DR-I	1194	1239	-	21.3313	3.26e-08	0.0384	AGGGCAAGGAGCCGGGCTGGGGCCGGCAGGGCTAGACGTCTGGGTG
CM000681.2_43846910-43848638(+)_1|1|1x0		Copia-13F_DR-I	1256	1301	-	21.3313	3.26e-08	0.0384	AGGGCAAGGAGCCGGGCTGGGGCCGGCAGGGCTAGACGTCTGGGTG
CM000681.2_43846910-43848638(+)_1|1|1x0		Copia-13C_DR-I	1285	1330	-	21.3313	3.26e-08	0.0384	AGGGCAAGGAGCCGGGCTGGGGCCGGCAGGGCTAGACGTCTGGGTG
CM000681.2_43846910-43848638(+)_1|1|1x0		Copia-13F_DR-I	1385	1430	-	21.3313	3.26e-08	0.0384	AGGGCAAGGAGCCGGGCTGGGGCCGGCAGGGCTAGACGTCTGGGTG
KN196484.1_309502-311806(-)_1|1|1x0		DNA8-3B_DR	226	289	+	16.8062	3.28e-08	0.0351	atataactgaggggtggtgagggcgcggatatactgagggcgcgggtggtgagggtagtgtcgg
CM000681.2_40034359-40036663(-)_1|1|1x0		DNA8-3B_DR	226	289	+	16.8062	3.28e-08	0.0351	atataactgaggggtggtgagggcgcggatatactgagggcgcgggtggtgagggtagtgtcgg
CM000681.2_12272409-12274095(-)_1|1|1x0		DIRS-8B_DR	213	258	-	21.2063	3.28e-08	0.00847	GTTGTTGAAGTAGTTGTTGTTGTAGTAGTTGTTGTTGTTGTTGTAG
CM000681.2_19933153-19934815(+)_1|1|1x0		DIRS-8B_DR	191	239	+	19.2812	3.29e-08	0.0196	aaaactaaaacaacatcaactactacaacaacaacaacaactactacaa
CM000681.2_2852335-2853949(+)_1|1|1x0		DIRS-4N2_DR	206	251	-	21.0625	3.29e-08	0.00545	GTTGTTGTTGTTGTTGTTGTTGTTGTTGTTGTTGTGTGTTCTTCCG
CM000681.2_2852335-2853949(+)_1|1|1x0		DIRS-8B_DR	213	258	-	21.0563	3.3e-08	0.00545	GTTGTTGAAGTAGTTGTTGTTGTAGTAGTTGTTGTTGTTGTTGTAG
CM000681.2_12463998-12465876(-)_1|2|1x0		Helitron-1_DR	26159	26213	-	20.679	3.31e-08	0.00496	GGTGCGTAGGCACCTATTGCTTTCGTTAGTGTTCTTATTATTATTATTATTATTA
CM000681.2_57327675-57329262(+)_1|1|1x0		Dada-tA_DR	6917	6956	-	20.9313	3.31e-08	0.0369	GTGGTGGAGGCTGGTATGATGGGGCACACTGTGGTGGAGG
CM000682.2_2483163-2484738(-)_1|1|1x0		Copia-8-I_DR	699	735	+	20.7937	3.31e-08	0.0465	gacgccgctgccagcgcctcagccagagccgacgccg
KN196484.1_288719-290921(+)_1|1|1x0		DIRS-14_DR	1041	1107	-	20.6646	3.33e-08	0.01	ACGTGCTGTAGAAGGTGGTGGGGGGTGCTGGGTTGGAGCGGTGCTAGTGAGAACGGGGGGGGGGTGT
CM000681.2_40013576-40015778(+)_1|1|1x0		DIRS-14_DR	1041	1107	-	20.6646	3.33e-08	0.0101	ACGTGCTGTAGAAGGTGGTGGGGGGTGCTGGGTTGGAGCGGTGCTAGTGAGAACGGGGGGGGGGTGT
CM000681.2_12349703-12351350(-)_1|2|1x0		DIRS-4N2_DR	218	263	-	21.0938	3.34e-08	0.0164	TTGTTGTTTGTTGTTGTTGTTGTTGTTGTTGTTGTTGTTGTTGTTG
KN196484.1_288719-290921(+)_1|1|1x0		DIRS-16_DR	435	501	-	20.6584	3.35e-08	0.01	TTGGTGGTTCGGCGCGGAACGGTGACGCCTGCGCTGGCCAATGCTTGGCGGAGGTCGGAGGCCGTGT
CM000681.2_40013576-40015778(+)_1|1|1x0		DIRS-16_DR	435	501	-	20.6584	3.35e-08	0.0101	TTGGTGGTTCGGCGCGGAACGGTGACGCCTGCGCTGGCCAATGCTTGGCGGAGGTCGGAGGCCGTGT
CM000681.2_37126982-37129055(+)_1|1|1x0		Zisupton-4_DR	1771	1828	-	20.55	3.35e-08	0.00982	CTGGGGGTGGTGGTGCTGCAGATGCTGGGGATGGTGGTGGTGCTGCTGCTGGGAATGG
CM000681.2_36546868-36548353(-)_1|1|1x0		HAT1_DR	2530	2557	-	19.8688	3.38e-08	0.0104	GCTGGTGTTGTTGATGATGATGATGATG
CM000681.2_12247279-12248707(-)_1|1|1x0		L1-42_DR	5574	5616	+	20.425	3.39e-08	0.0118	attctcggcactgttgttgttgttgttgttgttttttgttttg
CM000681.2_12349703-12351350(-)_1|2|1x0		DIRS-4_DR	204	249	-	21.0625	3.4e-08	0.0164	GTTGTAGCTGTTGTTGTAGCTGTTGTCGTTGTTGTTGTTGTTGTTT
CM000681.2_21970719-21974877(-)_1|3|1x0		Zisupton-4_DR	1763	1802	-	21.024	3.41e-08	0.00766	GGGGATGGTGGTGGTGCTGCTGCTGGGAATGGTGGTGCTG
CM000681.2_12349703-12351350(-)_1|2|1x0		DIRS-9B_DR	312	357	-	21.0563	3.42e-08	0.0164	TTGGTGGATGTTTTCTTGGTTGTTGTTGGTGTTATTGTTGCCGTTG
KQ458383.1_131950-133225(-)_1|1|1x0		TDR13B2	184	220	-	17.4313	3.43e-08	0.039	CTGCGAGCTAAGCGGACAAACTGGTTGCGGCGGGAAA
CM000663.2_23361971-23363246(-)_1|1|1x0		TDR13B2	184	220	-	17.4313	3.43e-08	0.0389	CTGCGAGCTAAGCGGACAAACTGGTTGCGGCGGGAAA
CM000680.2_14104919-14106428(-)_1|1|1x0		DIRS-14_DR	4477	4504	-	21.2063	3.43e-08	0.0193	GTGAGGGTGGGGGGGGGGGTGGGGTGGC
KN196484.1_288719-290921(+)_1|1|1x0		Polinton-4_DR	17878	17944	+	20.6149	3.44e-08	0.01	gggggtgtgcgggggcgggtgcgcgtgtgtgtgtgtgtgtgtgtgtgtgtgtgtgtgtgtgtgcgtg
CM000681.2_40013576-40015778(+)_1|1|1x0		Polinton-4_DR	17878	17944	+	20.6149	3.44e-08	0.0101	gggggtgtgcgggggcgggtgcgcgtgtgtgtgtgtgtgtgtgtgtgtgtgtgtgtgtgtgtgcgtg
CM000681.2_36546868-36548353(-)_1|1|1x0		KibiDr1	386	413	+	19.85	3.45e-08	0.0104	gctgttgttgtttttgtgaaaactgttg
CM000681.2_12463998-12465876(-)_1|2|1x0		DNA-1-7_DR	674	728	-	20.6296	3.46e-08	0.00512	ATTATTATTATTATTATTATTATTATTATTATTATTATTATTATTATTATTAGTA
GL383576.1_127217-129264(+)_1|1|1x0		Copia-26_DR-I	1176	1218	-	20.9689	3.48e-08	0.026	CAGGCGGCGGCGTCGACTCGGTGGCTGCGTCTCCAGCTGTGGC
CM000681.2_22179609-22181656(-)_1|1|1x0		Copia-26_DR-I	1176	1218	-	20.9689	3.48e-08	0.0254	CAGGCGGCGGCGTCGACTCGGTGGCTGCGTCTCCAGCTGTGGC
CM000681.2_2852335-2853949(+)_1|1|1x0		RTEX-2_DR	2385	2430	-	20.975	3.48e-08	0.00566	GTGGTGGTACTACAAGATCCTGCCGTTGTTGATGGTGTTGTGGGGT
CM000681.2_21970719-21974877(-)_1|3|1x0		Helitron-4_DR	10714	10753	-	21	3.48e-08	0.00766	GCTAATACTGGTGATGGTTCAGGTGCTAATGATGCTGGTG
KN196484.1_288719-290921(+)_1|1|1x0		Copia-8-I_DR	928	994	-	20.5901	3.49e-08	0.01	CTGGCTGCGGCGTCGGCTCTGGCGCTGGCTGCGGCGTCGGCTCTGGCTGAGGCGCTGGCTGCGGCGT
CM000681.2_40013576-40015778(+)_1|1|1x0		Copia-8-I_DR	928	994	-	20.5901	3.49e-08	0.0101	CTGGCTGCGGCGTCGGCTCTGGCGCTGGCTGCGGCGTCGGCTCTGGCTGAGGCGCTGGCTGCGGCGT
CM000681.2_2916852-2918286(+)_1|2|1x0		Dada-U6_DR	6694	6730	+	20.95	3.5e-08	0.0241	cctgctggtgctgtgcctctttctgttcctgctggtg
CM000681.2_21970719-21974877(-)_1|3|1x0		Dada-U6_DR	6667	6706	+	20.994	3.5e-08	0.00766	cctgttcctgctggtgctgcacctgttcctgctggtgctg
CM000681.2_12390468-12392376(-)_1|1|1x0		L1-42_DR	5562	5607	+	21.0312	3.51e-08	0.0042	ttgtatttatatattctcggcactgttgttgttgttgttgttgttt
CM000681.2_43846910-43848638(+)_1|1|1x0		Copia-13E_DR-I	1192	1237	-	21.225	3.51e-08	0.0384	AGGGCAAGGAGCCGGGCTGGGGCCGGCAGGGCTTGACGTCTGGGTG
CM000681.2_12463998-12465876(-)_1|2|1x0		Dada-U6_DR	6697	6751	+	20.6111	3.52e-08	0.00513	gctggtgctgtgcctctttctgttcctgctggtgctgcgcctgttactgttgttg
CM000681.2_12247279-12248707(-)_1|1|1x0		Gypsy53-I_DR	668	710	-	20.3875	3.52e-08	0.0118	GGTCTTTAGTGTGTTGTTCAGTCTGTTCATATATCTGACATGC
CM000681.2_9341670-9343065(+)_1|2|1x0		CryptonV-N2_DR	9792	9816	+	19.6937	3.53e-08	0.0274	gtgtaaagtgcgatatgagacagca
CM000681.2_36546868-36548353(-)_1|1|1x0		L1-42_DR	5583	5610	+	19.825	3.54e-08	0.0105	actgttgttgttgttgttgttgtttttt
CM000681.2_12318596-12319871(-)_1|2|1x0		DIRS-4_DR	400	430	-	21.225	3.56e-08	0.0048	GTAGCTGTTGTTGTTGAAGCTGTTGTTGTTG
KN196484.1_288719-290921(+)_1|1|1x0		Copia-23_DR-I	1342	1408	-	20.5528	3.57e-08	0.01	GGGCCTGGAGCTGTGCGGAGGGCTGGGGTGGAGCTGCGGAGGGCCTGGAGAGTGGAGCTGCGGAGGG
CM000681.2_40013576-40015778(+)_1|1|1x0		Copia-23_DR-I	1342	1408	-	20.5528	3.57e-08	0.0101	GGGCCTGGAGCTGTGCGGAGGGCTGGGGTGGAGCTGCGGAGGGCCTGGAGAGTGGAGCTGCGGAGGG
CM000671.2_94299741-94301367(+)_1|1|1x0		CryptonV-N3_DR	1261	1291	+	20.8688	3.59e-08	0.0365	gttgtagtagcagtagtagtattaatattat
CM000681.2_12463998-12465876(-)_1|2|1x0		MuDR-3_DR	554	608	-	20.5864	3.6e-08	0.00513	TTGTTTTTAGTTATTATTATTGTTGTTGTTGTTATTATAATTATTATTGTGATTA
CM000681.2_12463998-12465876(-)_1|2|1x0		Dada-U6_DR	6622	6676	+	20.5864	3.6e-08	0.00513	ggctttgctaagactgttgcttttcctgctggtgctgcacctgttcctgttcctg
CM000681.2_12247279-12248707(-)_1|1|1x0		DIRS-4_DR	234	276	-	20.3625	3.6e-08	0.0118	GTTGTTGTAGCTGTTGTTGTAGCTGTTGTTGTAGCTGTTGTTG
CM000681.2_12247279-12248707(-)_1|1|1x0		DIRS-4_DR	246	288	-	20.3625	3.6e-08	0.0118	GTTGTTGTAGCTGTTGTTGTAGCTGTTGTTGTAGCTGTTGTTG
CM000681.2_12247279-12248707(-)_1|1|1x0		DIRS-4_DR	258	300	-	20.3625	3.6e-08	0.0118	GTTGTTGTAGCTGTTGTTGTAGCTGTTGTTGTAGCTGTTGTTG
CM000681.2_37126982-37129055(+)_1|1|1x0		DNA8-3B_DR	932	989	+	20.425	3.61e-08	0.0103	acgcggatgcggatataactgagggcgcgggtggtgagggtagtgtcggggacgcgga
CM000680.2_14104919-14106428(-)_1|1|1x0		Rex1-23_DRe	112	139	+	21.1375	3.62e-08	0.0193	ctgaggagggagaaggtgcggaagaggg
CM000680.2_14104919-14106428(-)_1|1|1x0		L1-40_DR	472	499	+	21.1375	3.62e-08	0.0193	ttgaggaatgggacgcggcggctggtga
CM000681.2_57327675-57329262(+)_1|1|1x0		BEL-52_DRe-I	3800	3839	+	20.7875	3.62e-08	0.0369	tcggagaaggcttatgggtctgtggcctatttgaggacag
CM000681.2_12463998-12465876(-)_1|2|1x0		Helitron-N2_DR	33	87	+	20.5741	3.64e-08	0.00513	atgctacttaaacttattcttattattattattattattattattcttattatta
CM000681.2_2916852-2918286(+)_1|2|1x0		Mariner-19_DR	484	520	-	20.9	3.64e-08	0.0241	ACTGATCACACTTTCATTGTTCTTGGTGATGTAAGGC
CM000681.2_36546868-36548353(-)_1|1|1x0		DIRS-4_DR	216	243	-	19.7937	3.66e-08	0.0106	GCTGTTGTTGTAGCTGTTGTCGTTGTTG
CM000681.2_12043807-12045229(-)_1|1|1x0		BEL3-I_DR	1750	1792	-	19.4	3.67e-08	0.022	GGCTTTGGCTTGGGACTGACCTTTGCCGGTGTTGCTGCTGGTG
CM000681.2_57327675-57329262(+)_1|1|1x0		DIRS-5_DR	5436	5475	-	20.7625	3.68e-08	0.0369	AGGGTGAGTGGCGTTTGGGCGATGACCCCTGCGGGGGTCG
CM000681.2_19711354-19713124(-)_1|3|1x0		DIRS-8B_DR	282	327	-	21.0687	3.73e-08	0.0327	AGCTTTAGCTTGCTTCGCCGTGCTGTTGTTGTTGTCGTTGTTGTTG
CM000681.2_12043807-12045229(-)_1|1|1x0		DIRS-4N2_DR	221	263	-	19.3875	3.73e-08	0.022	TTGTTGTTTGTTGTTGTTGTTGTTGTTGTTGTTGTTGTTGTTG
CM000681.2_43534832-43535684(+)_1|1|1x0		Copia-13F_DR-I	316	328	-	17.5215	3.73e-08	0.042	GGTGGTGGTGGTG
CM000681.2_43534832-43535684(+)_1|1|1x0		Copia-13C_DR-I	339	351	-	17.5215	3.73e-08	0.042	GGTGGTGGTGGTG
CM000681.2_43534832-43535684(+)_1|1|1x0		Gypsy-34-I_DR	422	434	-	17.5215	3.73e-08	0.042	GGTGGTGGTGGTG
CM000681.2_43534832-43535684(+)_1|1|1x0		Gypsy-34-I_DR	425	437	-	17.5215	3.73e-08	0.042	GGTGGTGGTGGTG
CM000681.2_43534832-43535684(+)_1|1|1x0		DIRS-N2_DR	5810	5822	-	17.5215	3.73e-08	0.042	GGTGGTGGTGGTG
CM000681.2_43534832-43535684(+)_1|1|1x0		TC1DR3B	712	724	+	17.5215	3.73e-08	0.042	ggtggtggtggtg
CM000681.2_43534832-43535684(+)_1|1|1x0		TC1DR3	715	727	+	17.5215	3.73e-08	0.042	ggtggtggtggtg
CM000681.2_43534832-43535684(+)_1|1|1x0		Gypsy98-LTR_Dr	1229	1241	+	17.5215	3.73e-08	0.042	ggtggtggtggtg
CM000681.2_43534832-43535684(+)_1|1|1x0		DIRS-N2_DR	1794	1806	+	17.5215	3.73e-08	0.042	ggtggtggtggtc
CM000681.2_43534832-43535684(+)_1|1|1x0		MuDR-2_DR	19473	19485	+	17.5215	3.73e-08	0.042	ggtggtggtggtg
CM000681.2_2916852-2918286(+)_1|2|1x0		DNA-8-4_DR	144	180	+	20.8688	3.74e-08	0.0241	aatactttcactttcagttttgcgggagttgccaatt
CM000681.2_12272409-12274095(-)_1|1|1x0		DIRS-8B_DR	225	270	-	21.0062	3.74e-08	0.00945	GTAGTAGTAGTAGTTGTTGAAGTAGTTGTTGTTGTAGTAGTTGTTG
CM000681.2_12430158-12432150(-)_1|1|1x0		DIRS-N1_DR	375	405	-	21.2375	3.75e-08	0.00698	GTAGTTGTTGTTGTTGTTGCTGTAGCTTGTA
CM000681.2_11779965-11781903(+)_1|1|1x0		Gypsy-199_DR-I	1722	1767	+	21.05	3.76e-08	0.0496	tctgccaaaggggtcagtatggagaagggcaaagtagacgctgttt
CM000681.2_12463998-12465876(-)_1|2|1x0		DIRS-15_DR	244	298	-	20.537	3.76e-08	0.00524	AGCGCCGCTTTCATTAGCTTGGTGGAGATTGTTGTTGTTGTTGTTGTTGTTGTTA
KN196484.1_288719-290921(+)_1|1|1x0		DIRS1c_DR	1713	1779	-	20.4658	3.76e-08	0.01	AGCGGCGCCCTGGGGCGGGGAGCACTGGTTGTCTGCGAGGTGCTTGACACTGCCGCTTGGCCGGAGG
CM000681.2_40013576-40015778(+)_1|1|1x0		DIRS1c_DR	1713	1779	-	20.4658	3.76e-08	0.0101	AGCGGCGCCCTGGGGCGGGGAGCACTGGTTGTCTGCGAGGTGCTTGACACTGCCGCTTGGCCGGAGG
KN196484.1_309502-311806(-)_1|1|1x0		BEL27-I_DR	2879	2942	+	16.5063	3.76e-08	0.037	cattcatggaggaagtaatagagaagggtaatgcagaacaggtgtttgaggaaggacgagaagg
CM000681.2_40034359-40036663(-)_1|1|1x0		BEL27-I_DR	2879	2942	+	16.5063	3.76e-08	0.0369	cattcatggaggaagtaatagagaagggtaatgcagaacaggtgtttgaggaaggacgagaagg
CM000681.2_36546868-36548353(-)_1|1|1x0		Gypsy-116-I_DR	420	447	+	19.7625	3.79e-08	0.0106	gctgttgaggcggctgtgtcggctgatt
CM000681.2_2852335-2853949(+)_1|1|1x0		hAT-31_DR	360	405	-	20.8313	3.8e-08	0.00611	TTTCTTTTCGCTGCTGCTGCTTTTGCCGTTGCCGCCGCCGTGTCTT
CM000681.2_57327675-57329262(+)_1|1|1x0		Polinton-1_DR	4914	4953	+	20.7063	3.81e-08	0.0369	ctgggggtggcctcccgggctatgcaggcggtggggtcat
CM000681.2_12247279-12248707(-)_1|1|1x0		DIRS-4_DR	312	354	-	20.2937	3.85e-08	0.0121	GTTGCTGTTGTTGTTGTTGTTGTTGTTGTTGTAGCTGTTGTTG
CM000681.2_2916852-2918286(+)_1|2|1x0		Zisupton-6_DR	4013	4049	-	20.8313	3.85e-08	0.0241	AATGCTTTCACTGACATTCCTGGAGCTGCTGTCTTCA
CM000681.2_19711354-19713124(-)_1|3|1x0		DIRS-9C_DR	349	394	-	21.025	3.86e-08	0.0327	AGAGTTGAGAAGGTCTGGCTGGTTGTTAGCTTGCTCGTTGATGTTC
CM000682.2_2483163-2484738(-)_1|1|1x0		Copia-8-I_DR	729	765	+	20.5312	3.88e-08	0.0465	gacgccgcagccagcgcctcagccagagccgacgccg
CM000682.2_2483163-2484738(-)_1|1|1x0		Copia-8-I_DR	759	795	+	20.5312	3.88e-08	0.0465	gacgccgcagccagcgcctcagccagagccgacgccg
CM000682.2_2483163-2484738(-)_1|1|1x0		Copia-8-I_DR	789	825	+	20.5312	3.88e-08	0.0465	gacgccgcagccagcgcctcagccagagccgacgccg
CM000682.2_2483163-2484738(-)_1|1|1x0		Copia-8-I_DR	819	855	+	20.5312	3.88e-08	0.0465	gacgccgcagccagcgcctcagccagagccgacgccg
CM000682.2_2483163-2484738(-)_1|1|1x0		Copia-8-I_DR	849	885	+	20.5312	3.88e-08	0.0465	gacgccgcagccagcgcctcagccagagccgacgccg
CM000682.2_2483163-2484738(-)_1|1|1x0		Copia-8-I_DR	879	915	+	20.5312	3.88e-08	0.0465	gacgccgcagccagcgcctcagccagagccgacgccg
CM000682.2_2483163-2484738(-)_1|1|1x0		Copia-8-I_DR	927	963	+	20.5312	3.88e-08	0.0465	gacgccgcagccagcgcctcagccagagccgacgccg
CM000681.2_12463998-12465876(-)_1|2|1x0		hAT-N178B_DR	145	199	-	20.5	3.88e-08	0.00535	TTATTTATTATTATTATTATTATTATTATTATTATTATTATTATTATTATTATTA
CM000680.2_14104919-14106428(-)_1|1|1x0		Gypsy61-I_DR	3125	3152	+	21.0437	3.89e-08	0.0193	atgaggtatttgaagagggggatgaggg
KN196484.1_288719-290921(+)_1|1|1x0		CryptonV-3_DR	12593	12659	+	20.4099	3.89e-08	0.01	aaggggggtggggacgggtggggttggggggctggtctggggtgctctattagtgagcttatgctat
CM000681.2_40013576-40015778(+)_1|1|1x0		CryptonV-3_DR	12593	12659	+	20.4099	3.89e-08	0.0101	aaggggggtggggacgggtggggttggggggctggtctggggtgctctattagtgagcttatgctat
CM000681.2_12318596-12319871(-)_1|2|1x0		DIRS-8B_DR	267	297	-	21.1	3.89e-08	0.00518	GTTGTCGTTGTTGTTGTCGTAGTAGTTGTAG
CM000681.2_12247279-12248707(-)_1|1|1x0		L1-114_DR	5446	5488	+	20.2812	3.9e-08	0.0121	tgttttttgtttgttatttttgttgttttttttatcttctttt
CM000681.2_36546868-36548353(-)_1|1|1x0		DIRS-8B_DR	204	231	-	19.7312	3.92e-08	0.0106	GTTGTTGTTGTTGTTGTAGTAGTTGATG
CM000681.2_36546868-36548353(-)_1|1|1x0		DIRS-4_DR	309	336	-	19.7312	3.92e-08	0.0106	GTTGTTGTTGTTGTAGCTGTTGTTGTAG
CM000681.2_12318596-12319871(-)_1|2|1x0		hAT-31_DR	366	396	-	21.0813	3.94e-08	0.00519	GCTGCTGCTGCTTTTGCCGTTGCCGCCGCCG
KN196484.1_349661-351455(-)_1|1|1x0		hAT-N68_DR	295	346	+	18.9375	3.94e-08	0.0221	gtgagtgagacgttcaggagtcggtgggcggggtggggccggggtaaggaga
CM000681.2_40074518-40076312(-)_1|1|1x0		hAT-N68_DR	295	346	+	18.9375	3.94e-08	0.0221	gtgagtgagacgttcaggagtcggtgggcggggtggggccggggtaaggaga
KN196484.1_288719-290921(+)_1|1|1x0		Rex1-26_DRe	1492	1558	-	20.3789	3.96e-08	0.01	GGGGGAGGGCAGGTTGGGAAGTTTGAGTTTGTGTGTGTCTCTGCTCTGTGTTGATGCTGGAGGACTC
CM000681.2_40013576-40015778(+)_1|1|1x0		Rex1-26_DRe	1492	1558	-	20.3789	3.96e-08	0.0101	GGGGGAGGGCAGGTTGGGAAGTTTGAGTTTGTGTGTGTCTCTGCTCTGTGTTGATGCTGGAGGACTC
CM000681.2_2852335-2853949(+)_1|1|1x0		DIRS-15_DR	232	277	-	20.7438	4.02e-08	0.00636	GTGGAGATTGTTGTTGTTGTTGTTGTTGTTGTTATTGCTGCTGCTG
CM000681.2_12463998-12465876(-)_1|2|1x0		DIRS-9B_DR	312	366	-	20.463	4.02e-08	0.00547	GGGGTGTTCTTGGTGGATGTTTTCTTGGTTGTTGTTGGTGTTATTGTTGCCGTTG
CM000681.2_36546868-36548353(-)_1|1|1x0		DIRS-4N2_DR	230	257	-	19.7063	4.02e-08	0.0106	TTTGTTGTTGTTGTTGTTGTTGTTGTTG
CM000681.2_9341670-9343065(+)_1|2|1x0		DNA8-3B_DR	108	132	+	19.575	4.03e-08	0.0274	gcgggtggtgagggtagtgtcgggg
CM000681.2_9341670-9343065(+)_1|2|1x0		DNA8-3B_DR	267	291	+	19.575	4.03e-08	0.0274	gcgggtggtgagggtagtgtcgggc
CM000681.2_9341670-9343065(+)_1|2|1x0		DNA8-3B_DR	316	340	+	19.575	4.03e-08	0.0274	gcgggtggtgagggtagtgtcgggg
CM000681.2_9341670-9343065(+)_1|2|1x0		DNA8-3B_DR	361	385	+	19.575	4.03e-08	0.0274	gcgggtggtgagggtagtgtcgggg
CM000681.2_9341670-9343065(+)_1|2|1x0		DNA8-3B_DR	406	430	+	19.575	4.03e-08	0.0274	gcgggtggtgagggtagtgtcgggg
CM000681.2_9341670-9343065(+)_1|2|1x0		DNA8-3B_DR	451	475	+	19.575	4.03e-08	0.0274	gcgggtggtgagggtagtgtcgggg
CM000681.2_9341670-9343065(+)_1|2|1x0		DNA8-3B_DR	496	520	+	19.575	4.03e-08	0.0274	gcgggtggtgagggtagtgtcgggg
CM000681.2_9341670-9343065(+)_1|2|1x0		DNA8-3B_DR	541	565	+	19.575	4.03e-08	0.0274	gcgggtggtgagggtagtgtcgggg
CM000681.2_9341670-9343065(+)_1|2|1x0		DNA8-3B_DR	630	654	+	19.575	4.03e-08	0.0274	gcgggtggtgagggtagtgtcgggg
CM000681.2_9341670-9343065(+)_1|2|1x0		DNA8-3B_DR	675	699	+	19.575	4.03e-08	0.0274	gcgggtggtgagggtagtgtcgggg
CM000681.2_9341670-9343065(+)_1|2|1x0		DNA8-3B_DR	720	744	+	19.575	4.03e-08	0.0274	gcgggtggtgagggtagtgtcgggg
CM000681.2_9341670-9343065(+)_1|2|1x0		DNA8-3B_DR	907	931	+	19.575	4.03e-08	0.0274	gcgggtggtgagggtagtgtcgggg
CM000681.2_9341670-9343065(+)_1|2|1x0		DNA8-3B_DR	958	982	+	19.575	4.03e-08	0.0274	gcgggtggtgagggtagtgtcgggg
CM000681.2_9341670-9343065(+)_1|2|1x0		DNA8-3B_DR	1090	1114	+	19.575	4.03e-08	0.0274	gcgggtggtgagggtagtgtcgggg
CM000681.2_9341670-9343065(+)_1|2|1x0		DNA8-3B_DR	1238	1262	+	19.575	4.03e-08	0.0274	gcgggtggtgagggtagtgtcgggg
CM000681.2_9341670-9343065(+)_1|2|1x0		DNA8-3B_DR	1579	1603	+	19.575	4.03e-08	0.0274	gcgggtggtgagggtagtgtcgggg
CM000681.2_57327675-57329262(+)_1|1|1x0		Gypsy-176_DR-I	460	499	-	20.6125	4.04e-08	0.0369	CCGGTGTGTTCCGCTAGGCAGTGCAGCACTGTGTGAAAGC
CM000680.2_14104919-14106428(-)_1|1|1x0		Tx1-10_DR	14	41	+	20.9938	4.04e-08	0.0193	gtgctgagtgagtgggcggagctgtgtg
CM000681.2_12430158-12432150(-)_1|1|1x0		DIRS-N1_DR	384	414	-	21.1375	4.04e-08	0.00741	GTAGCAATAGTAGTTGTTGTTGTTGTTGCTG
CM000681.2_12390468-12392376(-)_1|1|1x0		DIRS-8B_DR	279	324	-	20.8063	4.05e-08	0.0048	TTTAGCTTGCTTCGCCGTGCTGTTGTTGTTGTCGTTGTTGTTGTCG
KN196484.1_288719-290921(+)_1|1|1x0		Copia-13_DR-I	916	982	-	20.3354	4.07e-08	0.01	GGGGGAGCCGGGCTGGAGCCGGAGGGCGGGGCTGGAGCCGACACTGGAGGGCGCTCGGGGCTGGAGC
CM000681.2_40013576-40015778(+)_1|1|1x0		Copia-13_DR-I	916	982	-	20.3354	4.07e-08	0.0101	GGGGGAGCCGGGCTGGAGCCGGAGGGCGGGGCTGGAGCCGACACTGGAGGGCGCTCGGGGCTGGAGC
CM000681.2_37126982-37129055(+)_1|1|1x0		Helitron-4_DR	10854	10911	-	20.2188	4.08e-08	0.0114	CTAGTGCTGCTGATGCTGATGTTGGGGATTGGGATGGTGGTGGTACTGATGCTGGGAA
CM000681.2_57290670-57292227(+)_1|1|1x0		Nimb-6_DR	863	896	+	20.9503	4.1e-08	0.027	gtggaggtgaaatgttgcaactgtggaggaggac
CM000681.2_12318596-12319871(-)_1|2|1x0		DNA-TA-4_DR	1400	1430	+	21.025	4.1e-08	0.00534	gttgttgttgttttacttgtaatggctctct
CM000681.2_19711354-19713124(-)_1|3|1x0		DIRS-15_DR	238	283	-	20.9437	4.12e-08	0.0327	AGCTTGGTGGAGATTGTTGTTGTTGTTGTTGTTGTTGTTATTGCTG
CM000681.2_19711354-19713124(-)_1|3|1x0		DIRS-4_DR	348	393	-	20.9375	4.14e-08	0.0327	TAGCTGTTATTGTTGATGTAGGCTGTTGTTGCTGTTGTTGTTGCTG
KN196484.1_349661-351455(-)_1|1|1x0		Harbinger-4_DR	2503	2554	-	18.8313	4.17e-08	0.0221	GCGGCCGGGCCCAGTAGGCGGGAGCAGGAGGTAGTTCTGAAGGGAGAAGAGA
CM000681.2_40074518-40076312(-)_1|1|1x0		Harbinger-4_DR	2503	2554	-	18.8313	4.17e-08	0.0221	GCGGCCGGGCCCAGTAGGCGGGAGCAGGAGGTAGTTCTGAAGGGAGAAGAGA
CM000681.2_12430158-12432150(-)_1|1|1x0		DIRS-4_DR	447	477	-	21.0938	4.17e-08	0.00749	TGAGTTCTTTCTGTTGTTGTCGCTGTTTTGT
CM000680.2_14104919-14106428(-)_1|1|1x0		DIRS-4N2_DR	2977	3004	-	20.95	4.18e-08	0.0193	GGGGGGGATGGGGGGGGGGGGTTGGGGA
CM000681.2_12390468-12392376(-)_1|1|1x0		DIRS-4_DR	336	381	-	20.7562	4.18e-08	0.0049	TTGATGTAGGCTGTTGTTGCTGTTGTTGTTGCTGTTGTTGTTGTTG
CM000672.2_43644052-43644886(-)_1|1|1x0		Dada-U6N1_DR	582	603	+	20.8418	4.19e-08	0.000153	acaaatataaatatacatgtac
CM000672.2_43644052-43644886(-)_1|1|1x0		CryptonV-3_DR	8503	8524	-	20.8418	4.19e-08	0.000153	CTATATATAGATATATATATAT
KQ458383.1_131950-133225(-)_1|1|1x0		Copia-13F_DR-I	1537	1573	-	16.9938	4.21e-08	0.039	GAGCCGGCAGGGCTGGAGGCCGGGGGGGGGCCGGCAG
CM000663.2_23361971-23363246(-)_1|1|1x0		Copia-13F_DR-I	1537	1573	-	16.9938	4.21e-08	0.0389	GAGCCGGCAGGGCTGGAGGCCGGGGGGGGGCCGGCAG
CM000681.2_12430158-12432150(-)_1|1|1x0		L1-42_DR	5580	5610	+	21.0813	4.21e-08	0.00749	ggcactgttgttgttgttgttgttgtttttt
CM000672.2_43644052-43644886(-)_1|1|1x0		Gypsy-31-LTR_DR	607	628	-	20.8362	4.22e-08	0.000153	CTAAATACAAATCTAAATATAA
CM000681.2_12043807-12045229(-)_1|1|1x0		BEL-44_DRe-I	2677	2719	+	19.2812	4.23e-08	0.0238	ggccctctaggtggctttgggcaacagaatgtgaatgctgctg
CM000681.2_9341670-9343065(+)_1|2|1x0		DNA8-3B_DR	198	222	+	19.525	4.25e-08	0.0274	gcgggtggtgagggtagtgtcggac
CM000681.2_9341670-9343065(+)_1|2|1x0		DNA8-3B_DR	1003	1027	+	19.525	4.25e-08	0.0274	gcgggtggtgagggtagtgtcggac
KN196484.1_288719-290921(+)_1|1|1x0		Gypsy80-I_DR	57	123	+	20.2609	4.26e-08	0.01	ttgagtggcggtgctcggcggacttcggaggcccagcgggacgcggacaattgagtggcggtgctcg
KN196484.1_288719-290921(+)_1|1|1x0		Gypsy80-I_DR	107	173	+	20.2609	4.26e-08	0.01	ttgagtggcggtgctcggcggacttcggaggcccagcgggacgcggacaattgagtggcggtgctcg
CM000681.2_40013576-40015778(+)_1|1|1x0		Gypsy80-I_DR	57	123	+	20.2609	4.26e-08	0.0101	ttgagtggcggtgctcggcggacttcggaggcccagcgggacgcggacaattgagtggcggtgctcg
CM000681.2_40013576-40015778(+)_1|1|1x0		Gypsy80-I_DR	107	173	+	20.2609	4.26e-08	0.0101	ttgagtggcggtgctcggcggacttcggaggcccagcgggacgcggacaattgagtggcggtgctcg
KQ458383.1_131950-133225(-)_1|1|1x0		Copia-13B_DR-I	1859	1895	-	16.9688	4.26e-08	0.039	GCGCCGGCAGGGCAGGGAGCCGGGCTGGGGCCGGCTG
CM000663.2_23361971-23363246(-)_1|1|1x0		Copia-13B_DR-I	1859	1895	-	16.9688	4.26e-08	0.0389	GCGCCGGCAGGGCAGGGAGCCGGGCTGGGGCCGGCTG
CM000681.2_2916852-2918286(+)_1|2|1x0		DIRS-4_DR	324	360	-	20.7063	4.27e-08	0.0253	GTTGTTGTTGCTGTTGTTGTTGTTGTTGTTGTTGTTG
CM000681.2_2852335-2853949(+)_1|1|1x0		DIRS-4_DR	279	324	-	20.6438	4.27e-08	0.00667	GTAGCTGTTGTTGTAGCTGTAGCTGTTGTTGTAGCTGTTGTTGTAG
CM000680.2_14104919-14106428(-)_1|1|1x0		hAT-N159_DR	1621	1648	-	20.9187	4.28e-08	0.0193	AGGGGGAGAGGGAGGGAGAGAAGGGGGA
CM000681.2_12463998-12465876(-)_1|2|1x0		DNA-TA-4_DR	6078	6132	+	20.3889	4.29e-08	0.00571	attattattattattattattattattattattattattattattttaattatta
CM000681.2_12463998-12465876(-)_1|2|1x0		Helitron-1_DR	26129	26183	-	20.3889	4.29e-08	0.00571	GTTCTTATTATTATTATTATTATTATTATTATTATTATTATTCTTCTTCTTCTTC
CM000681.2_53490289-53492083(+)_1|1|1x0		Copia-13C_DR-I	1585	1624	-	19.7312	4.3e-08	0.0418	AAAGGAGCCGGGCTGGGGCCGGCAGGGCTAGACGTCTGGG
CM000681.2_53490289-53492083(+)_1|1|1x0		Copia-13C_DR-I	1774	1813	-	19.7312	4.3e-08	0.0418	AAAGGAGCCGGGCTGGGGCCGGCAGGGCTAGACGTCTGGG
KN196484.1_349661-351455(-)_1|1|1x0		Copia-13F_DR-I	1507	1558	-	18.7688	4.3e-08	0.0221	GAGGCCGGGGGGGGGCCGGCAGGGCAAGAGGCCTGGGGGGAGCCGGCAGGGC
CM000681.2_40074518-40076312(-)_1|1|1x0		Copia-13F_DR-I	1507	1558	-	18.7688	4.3e-08	0.0221	GAGGCCGGGGGGGGGCCGGCAGGGCAAGAGGCCTGGGGGGAGCCGGCAGGGC
KN196484.1_288719-290921(+)_1|1|1x0		Dada-U1A_DR	8052	8118	-	20.2422	4.3e-08	0.01	TTGGATGCTGCGGTCATGGAGGTCAAGCTTGTTCCAGGCGCTGATGACCTTTTGCCTGGTCGACTCA
CM000681.2_40013576-40015778(+)_1|1|1x0		Dada-U1A_DR	8052	8118	-	20.2422	4.3e-08	0.0101	TTGGATGCTGCGGTCATGGAGGTCAAGCTTGTTCCAGGCGCTGATGACCTTTTGCCTGGTCGACTCA
CM000681.2_12430158-12432150(-)_1|1|1x0		EnSpm-N15_DR	273	303	-	21.05	4.31e-08	0.00756	GGTGTTACTATTATTTTTGTCGTTGTTGTTA
KN196484.1_349661-351455(-)_1|1|1x0		DIRS-9B_DR	1050	1101	-	18.7625	4.32e-08	0.0221	GAAAGGGGATGGAGCATGAAGCGGGGGGTTGGAGAGAGGGGGGAAAAGATTG
CM000681.2_40074518-40076312(-)_1|1|1x0		DIRS-9B_DR	1050	1101	-	18.7625	4.32e-08	0.0221	GAAAGGGGATGGAGCATGAAGCGGGGGGTTGGAGAGAGGGGGGAAAAGATTG
CM000681.2_2852335-2853949(+)_1|1|1x0		DIRS-8B_DR	216	261	-	20.625	4.32e-08	0.00667	GTAGTTGTTGAAGTAGTTGTTGTTGTAGTAGTTGTTGTTGTTGTTG
CM000681.2_12318596-12319871(-)_1|2|1x0		P-1_DR	5737	5767	+	20.95	4.32e-08	0.00557	cttgctgctgctattgctgctgctgctgttg
GL383576.1_127217-129264(+)_1|1|1x0		DIRS-9B_DR	807	849	-	20.7019	4.33e-08	0.0293	GTTGTGCTTGTGGTTCCTGGGGGCGTGGTCTGGCGGGAGTGCG
CM000681.2_22179609-22181656(-)_1|1|1x0		DIRS-9B_DR	807	849	-	20.7019	4.33e-08	0.0286	GTTGTGCTTGTGGTTCCTGGGGGCGTGGTCTGGCGGGAGTGCG
CM000681.2_12272409-12274095(-)_1|1|1x0		DIRS-8B_DR	219	264	-	20.7688	4.37e-08	0.0104	GTAGTAGTTGTTGAAGTAGTTGTTGTTGTAGTAGTTGTTGTTGTTG
CM000681.2_12318596-12319871(-)_1|2|1x0		DIRS-6_DR	359	389	-	20.925	4.4e-08	0.00561	GTTGTTGTTGTTGCTGCATTTGTTGTTTCTG
GL383576.1_127217-129264(+)_1|1|1x0		DIRS-4N3_DR	3950	3992	-	20.6832	4.4e-08	0.0293	GGAGTGGGGGGTGGGGGGGGGCTGGAGACTCCGGGGGGGGCGG
CM000681.2_22179609-22181656(-)_1|1|1x0		DIRS-4N3_DR	3950	3992	-	20.6832	4.4e-08	0.0286	GGAGTGGGGGGTGGGGGGGGGCTGGAGACTCCGGGGGGGGCGG
KN196484.1_288719-290921(+)_1|1|1x0		Copia-23_DR-I	1211	1277	-	20.205	4.4e-08	0.01	GCGGAGGGCCTGGAGAGTGGAGCTGCGGAGGTCTGGAACACTGCTGGGAGCCGGTAGGGCTGGAGGC
CM000681.2_40013576-40015778(+)_1|1|1x0		Copia-23_DR-I	1211	1277	-	20.205	4.4e-08	0.0101	GCGGAGGGCCTGGAGAGTGGAGCTGCGGAGGTCTGGAACACTGCTGGGAGCCGGTAGGGCTGGAGGC
CM000680.2_14104919-14106428(-)_1|1|1x0		Gypsy98-LTR_Dr	1357	1384	-	20.8812	4.41e-08	0.0193	GGGGGGGGGGGGGGGGGGGGGGGGGGGA
KN196484.1_288719-290921(+)_1|1|1x0		DIRS-1_DR	1488	1554	-	20.1988	4.42e-08	0.01	CCCGGCGCTGCGAGCTGGAAGGCGGAGCGTCCCAGACTGGCAGTGCTCGGGTTTGCGCATCCGGAGA
KN196484.1_288719-290921(+)_1|1|1x0		DIRS-4N1_DR	3505	3571	-	20.1988	4.42e-08	0.01	CTGGAGGGGGTGATCAGGAGACTTCTGTGAGTCAGAATGGGCGCTGCGGGAGTTGGGTGCAGCAATT
CM000681.2_40013576-40015778(+)_1|1|1x0		DIRS-1_DR	1488	1554	-	20.1988	4.42e-08	0.0101	CCCGGCGCTGCGAGCTGGAAGGCGGAGCGTCCCAGACTGGCAGTGCTCGGGTTTGCGCATCCGGAGA
CM000681.2_40013576-40015778(+)_1|1|1x0		DIRS-4N1_DR	3505	3571	-	20.1988	4.42e-08	0.0101	CTGGAGGGGGTGATCAGGAGACTTCTGTGAGTCAGAATGGGCGCTGCGGGAGTTGGGTGCAGCAATT
KN196484.1_309502-311806(-)_1|1|1x0		DIRS-9_DR	319	382	-	16.15	4.43e-08	0.0382	TAGGGTTAGTGTTAGTGTGAGCGAGGGGGAGTGAAGAAGAGGGGAAGGAGGAGGGATGAGAAGC
CM000681.2_40034359-40036663(-)_1|1|1x0		DIRS-9_DR	319	382	-	16.15	4.43e-08	0.0381	TAGGGTTAGTGTTAGTGTGAGCGAGGGGGAGTGAAGAAGAGGGGAAGGAGGAGGGATGAGAAGC
CM000681.2_12463998-12465876(-)_1|2|1x0		Helitron-1_DR	26147	26201	-	20.3519	4.43e-08	0.0058	CCTATTGCTTTCGTTAGTGTTCTTATTATTATTATTATTATTATTATTATTATTA
CM000681.2_12463998-12465876(-)_1|2|1x0		ERV4_DR-I	645	699	+	20.3457	4.46e-08	0.0058	gcccctgttgttactgttccctcagttacagttactgttcctactcctaccctct
KQ458383.1_131950-133225(-)_1|1|1x0		Copia-13C_DR-I	1600	1636	-	16.8688	4.47e-08	0.039	GTGCCGGCAGGGAAAGGAGCCGGGCTGGGGCCGGCAG
KQ458383.1_131950-133225(-)_1|1|1x0		Copia-13C_DR-I	1789	1825	-	16.8688	4.47e-08	0.039	GTGCCGGCAGGGAAAGGAGCCGGGCTGGGGCCGGCAG
CM000663.2_23361971-23363246(-)_1|1|1x0		Copia-13C_DR-I	1600	1636	-	16.8688	4.47e-08	0.0389	GTGCCGGCAGGGAAAGGAGCCGGGCTGGGGCCGGCAG
CM000663.2_23361971-23363246(-)_1|1|1x0		Copia-13C_DR-I	1789	1825	-	16.8688	4.47e-08	0.0389	GTGCCGGCAGGGAAAGGAGCCGGGCTGGGGCCGGCAG
KN196484.1_288719-290921(+)_1|1|1x0		DNA8-12_DR	194	260	-	20.1801	4.47e-08	0.01	GAGGATGGAGAGGTGTCGCGCACGAAAGTGGAGAGCGGGGGCGTTGGATGGCGGAGGGGTGTCGCGG
CM000681.2_40013576-40015778(+)_1|1|1x0		DNA8-12_DR	194	260	-	20.1801	4.47e-08	0.0101	GAGGATGGAGAGGTGTCGCGCACGAAAGTGGAGAGCGGGGGCGTTGGATGGCGGAGGGGTGTCGCGG
CM000681.2_53490289-53492083(+)_1|1|1x0		Copia-13G_DR-I	1196	1235	-	19.6562	4.48e-08	0.0418	CAAGGAGCCGGGCTGGGGCCGGCAGGGCTAGACGTCTGGG
CM000681.2_53490289-53492083(+)_1|1|1x0		Copia-13F_DR-I	1258	1297	-	19.6562	4.48e-08	0.0418	CAAGGAGCCGGGCTGGGGCCGGCAGGGCTAGACGTCTGGG
CM000681.2_53490289-53492083(+)_1|1|1x0		Copia-13C_DR-I	1287	1326	-	19.6562	4.48e-08	0.0418	CAAGGAGCCGGGCTGGGGCCGGCAGGGCTAGACGTCTGGG
CM000681.2_53490289-53492083(+)_1|1|1x0		Copia-13F_DR-I	1387	1426	-	19.6562	4.48e-08	0.0418	CAAGGAGCCGGGCTGGGGCCGGCAGGGCTAGACGTCTGGG
CM000681.2_12272409-12274095(-)_1|1|1x0		DIRS-4_DR	213	258	-	20.7188	4.51e-08	0.0104	GTAGCTGTTGTTGTAGCTGTTGTTGTAGCTGTTGTCGTTGTTGTTG
CM000680.2_14104919-14106428(-)_1|1|1x0		DNA8-3B_DR	1293	1320	+	20.85	4.51e-08	0.0193	gggtagtgtgggctgagggcgcggtggt
CM000681.2_57290670-57292227(+)_1|1|1x0		DIRS-1F-LTR_DR	155	188	-	20.8137	4.52e-08	0.0282	GAGGAGGAGGGAGATGGGGTGGATGGGGCGGTTC
KN196484.1_309502-311806(-)_1|1|1x0		L1-2_DR	957	1020	+	16.1	4.53e-08	0.0382	tgttggattggggaagaggaggaggaggtagagcagcaggtgggcaggcagatgtatgaaggag
CM000681.2_40034359-40036663(-)_1|1|1x0		L1-2_DR	957	1020	+	16.1	4.53e-08	0.0381	tgttggattggggaagaggaggaggaggtagagcagcaggtgggcaggcagatgtatgaaggag
CM000671.2_101407900-101409646(+)_1|1|1x0		Copia-13C_DR-I	448	478	-	20.6087	4.54e-08	0.00857	CTGGAGCCGACACTGGAGGGCGCTCAGGGGC
CM000671.2_101407900-101409646(+)_1|1|1x0		Copia-13C_DR-I	478	508	-	20.6087	4.54e-08	0.00857	CTGGAGCCGACACTGGAGGGCGCTCAGGGGC
CM000671.2_101407900-101409646(+)_1|1|1x0		Copia-13C_DR-I	508	538	-	20.6087	4.54e-08	0.00857	CTGGAGCCGACACTGGAGGGCGCTCAGGGGC
CM000671.2_101407900-101409646(+)_1|1|1x0		Copia-13C_DR-I	538	568	-	20.6087	4.54e-08	0.00857	CTGGAGCCGACACTGGAGGGCGCTCAGGGGC
CM000671.2_101407900-101409646(+)_1|1|1x0		Copia-13C_DR-I	568	598	-	20.6087	4.54e-08	0.00857	CTGGAGCCGACACTGGAGGGCGCTCAGGGGC
CM000671.2_101407900-101409646(+)_1|1|1x0		Copia-13C_DR-I	598	628	-	20.6087	4.54e-08	0.00857	CTGGAGCCGACACTGGAGGGCGCTCAGGGGC
CM000671.2_101407900-101409646(+)_1|1|1x0		Copia-13B_DR-I	614	644	-	20.6087	4.54e-08	0.00857	CTGGAGCCGACACTGGAGGGCGCTCAGGGGC
CM000671.2_101407900-101409646(+)_1|1|1x0		Copia-13C_DR-I	628	658	-	20.6087	4.54e-08	0.00857	CTGGAGCCGACACTGGAGGGCGCTCAGGGGC
CM000671.2_101407900-101409646(+)_1|1|1x0		Copia-13G_DR-I	643	673	-	20.6087	4.54e-08	0.00857	CTGGAGCCGACACTGGAGGGCGCTCAGGGGC
CM000671.2_101407900-101409646(+)_1|1|1x0		Copia-13B_DR-I	644	674	-	20.6087	4.54e-08	0.00857	CTGGAGCCGACACTGGAGGGCGCTCAGGGGC
CM000671.2_101407900-101409646(+)_1|1|1x0		Copia-13C_DR-I	658	688	-	20.6087	4.54e-08	0.00857	CTGGAGCCGACACTGGAGGGCGCTCAGGGGC
CM000671.2_101407900-101409646(+)_1|1|1x0		Copia-13G_DR-I	673	703	-	20.6087	4.54e-08	0.00857	CTGGAGCCGACACTGGAGGGCGCTCAGGGGC
CM000671.2_101407900-101409646(+)_1|1|1x0		Copia-13B_DR-I	674	704	-	20.6087	4.54e-08	0.00857	CTGGAGCCGACACTGGAGGGCGCTCAGGGGC
CM000671.2_101407900-101409646(+)_1|1|1x0		Copia-13_DR-I	687	717	-	20.6087	4.54e-08	0.00857	CTGGAGCCGACACTGGAGGGCGCTCAGGGGC
CM000671.2_101407900-101409646(+)_1|1|1x0		Copia-13C_DR-I	688	718	-	20.6087	4.54e-08	0.00857	CTGGAGCCGACACTGGAGGGCGCTCAGGGGC
CM000671.2_101407900-101409646(+)_1|1|1x0		Copia-13G_DR-I	703	733	-	20.6087	4.54e-08	0.00857	CTGGAGCCGACACTGGAGGGCGCTCAGGGGC
CM000671.2_101407900-101409646(+)_1|1|1x0		Copia-13B_DR-I	704	734	-	20.6087	4.54e-08	0.00857	CTGGAGCCGACACTGGAGGGCGCTCAGGGGC
CM000671.2_101407900-101409646(+)_1|1|1x0		Copia-13_DR-I	717	747	-	20.6087	4.54e-08	0.00857	CTGGAGCCGACACTGGAGGGCGCTCAGGGGC
CM000671.2_101407900-101409646(+)_1|1|1x0		Copia-13C_DR-I	718	748	-	20.6087	4.54e-08	0.00857	CTGGAGCCGACACTGGAGGGCGCTCAGGGGC
CM000671.2_101407900-101409646(+)_1|1|1x0		Copia-13G_DR-I	733	763	-	20.6087	4.54e-08	0.00857	CTGGAGCCGACACTGGAGGGCGCTCAGGGGC
CM000671.2_101407900-101409646(+)_1|1|1x0		Copia-13B_DR-I	734	764	-	20.6087	4.54e-08	0.00857	CTGGAGCCGACACTGGAGGGCGCTCAGGGGC
CM000671.2_101407900-101409646(+)_1|1|1x0		Copia-13_DR-I	747	777	-	20.6087	4.54e-08	0.00857	CTGGAGCCGACACTGGAGGGCGCTCAGGGGC
CM000671.2_101407900-101409646(+)_1|1|1x0		Copia-13C_DR-I	748	778	-	20.6087	4.54e-08	0.00857	CTGGAGCCGACACTGGAGGGCGCTCAGGGGC
CM000671.2_101407900-101409646(+)_1|1|1x0		Copia-13F_DR-I	756	786	-	20.6087	4.54e-08	0.00857	CTGGAGCCGACACTGGAGGGCGCTCAGGGGC
CM000671.2_101407900-101409646(+)_1|1|1x0		Copia-13B_DR-I	764	794	-	20.6087	4.54e-08	0.00857	CTGGAGCCGACACTGGAGGGCGCTCAGGGGC
CM000671.2_101407900-101409646(+)_1|1|1x0		Copia-13C_DR-I	778	808	-	20.6087	4.54e-08	0.00857	CTGGAGCCGACACTGGAGGGCGCTCAGGGGC
CM000671.2_101407900-101409646(+)_1|1|1x0		Copia-13F_DR-I	786	816	-	20.6087	4.54e-08	0.00857	CTGGAGCCGACACTGGAGGGCGCTCAGGGGC
CM000671.2_101407900-101409646(+)_1|1|1x0		Copia-13B_DR-I	794	824	-	20.6087	4.54e-08	0.00857	CTGGAGCCGACACTGGAGGGCGCTCAGGGGC
CM000671.2_101407900-101409646(+)_1|1|1x0		Copia-13C_DR-I	808	838	-	20.6087	4.54e-08	0.00857	CTGGAGCCGACACTGGAGGGCGCTCAGGGGC
CM000671.2_101407900-101409646(+)_1|1|1x0		Copia-13B_DR-I	824	854	-	20.6087	4.54e-08	0.00857	CTGGAGCCGACACTGGAGGGCGCTCAGGGGC
CM000671.2_101407900-101409646(+)_1|1|1x0		Copia-13C_DR-I	838	868	-	20.6087	4.54e-08	0.00857	CTGGAGCCGACACTGGAGGGCGCTCAGGGGC
CM000671.2_101407900-101409646(+)_1|1|1x0		Copia-13B_DR-I	854	884	-	20.6087	4.54e-08	0.00857	CTGGAGCCGACACTGGAGGGCGCTCAGGGGC
CM000671.2_101407900-101409646(+)_1|1|1x0		Copia-13C_DR-I	868	898	-	20.6087	4.54e-08	0.00857	CTGGAGCCGACACTGGAGGGCGCTCAGGGGC
CM000671.2_101407900-101409646(+)_1|1|1x0		Copia-13B_DR-I	884	914	-	20.6087	4.54e-08	0.00857	CTGGAGCCGACACTGGAGGGCGCTCAGGGGC
CM000671.2_101407900-101409646(+)_1|1|1x0		Copia-13C_DR-I	898	928	-	20.6087	4.54e-08	0.00857	CTGGAGCCGACACTGGAGGGCGCTCAGGGGC
CM000671.2_101407900-101409646(+)_1|1|1x0		Copia-13B_DR-I	914	944	-	20.6087	4.54e-08	0.00857	CTGGAGCCGACACTGGAGGGCGCTCAGGGGC
CM000671.2_101407900-101409646(+)_1|1|1x0		Copia-13C_DR-I	928	958	-	20.6087	4.54e-08	0.00857	CTGGAGCCGACACTGGAGGGCGCTCAGGGGC
CM000671.2_101407900-101409646(+)_1|1|1x0		Copia-13B_DR-I	944	974	-	20.6087	4.54e-08	0.00857	CTGGAGCCGACACTGGAGGGCGCTCAGGGGC
CM000671.2_101407900-101409646(+)_1|1|1x0		Copia-13C_DR-I	958	988	-	20.6087	4.54e-08	0.00857	CTGGAGCCGACACTGGAGGGCGCTCAGGGGC
CM000671.2_101407900-101409646(+)_1|1|1x0		Copia-13B_DR-I	974	1004	-	20.6087	4.54e-08	0.00857	CTGGAGCCGACACTGGAGGGCGCTCAGGGGC
CM000671.2_101407900-101409646(+)_1|1|1x0		Copia-13C_DR-I	988	1018	-	20.6087	4.54e-08	0.00857	CTGGAGCCGACACTGGAGGGCGCTCAGGGGC
CM000671.2_101407900-101409646(+)_1|1|1x0		Copia-13B_DR-I	1004	1034	-	20.6087	4.54e-08	0.00857	CTGGAGCCGACACTGGAGGGCGCTCAGGGGC
CM000671.2_101407900-101409646(+)_1|1|1x0		Copia-13C_DR-I	1018	1048	-	20.6087	4.54e-08	0.00857	CTGGAGCCGACACTGGAGGGCGCTCAGGGGC
CM000671.2_101407900-101409646(+)_1|1|1x0		Copia-13B_DR-I	1034	1064	-	20.6087	4.54e-08	0.00857	CTGGAGCCGACACTGGAGGGCGCTCAGGGGC
CM000667.2_179032161-179033637(+)_1|1|1x0		hAT-N178B_DR	159	198	+	20.8772	4.58e-08	0.0477	ataataataataataataataataataataataataaata
CM000667.2_179032161-179033637(+)_1|1|1x0		hAT-N47C_DR	170	209	+	20.8772	4.58e-08	0.0477	ataataataataataataataataataataataataaata
CM000667.2_179032161-179033637(+)_1|1|1x0		ERV1-N7-I_DR	5360	5399	+	20.8772	4.58e-08	0.0477	ataataataataataataataataataataataataaatt
CM000667.2_179032161-179033637(+)_1|1|1x0		DNA-6-N2_DR	783	822	-	20.8772	4.58e-08	0.0477	ATAATAATAATAATAATAATAATAATAATAATAATAAATT
CM000681.2_12272409-12274095(-)_1|1|1x0		DIRS-4_DR	222	267	-	20.6937	4.58e-08	0.0104	GCTGTTGTTGTAGCTGTTGTTGTAGCTGTTGTTGTAGCTGTTGTCG
CM000681.2_12349703-12351350(-)_1|2|1x0		DIRS-4N2_DR	221	266	-	20.5875	4.58e-08	0.0187	GAGTTGTTGTTTGTTGTTGTTGTTGTTGTTGTTGTTGTTGTTGTTG
CM000681.2_12272409-12274095(-)_1|1|1x0		DIRS-4_DR	228	273	-	20.6687	4.66e-08	0.0104	GTTGTAGCTGTTGTTGTAGCTGTTGTTGTAGCTGTTGTTGTAGCTG
CM000681.2_12272409-12274095(-)_1|1|1x0		DIRS-4_DR	240	285	-	20.6687	4.66e-08	0.0104	GTTGTAGCTGTTGTTGTAGCTGTTGTTGTAGCTGTTGTTGTAGCTG
CM000681.2_12272409-12274095(-)_1|1|1x0		DIRS-4_DR	252	297	-	20.6687	4.66e-08	0.0104	GTTGTAGCTGTTGTTGTAGCTGTTGTTGTAGCTGTTGTTGTAGCTG
CM000681.2_37126982-37129055(+)_1|1|1x0		Copia-13E_DR-I	1533	1590	-	19.9938	4.66e-08	0.0127	GCGGGGCTGAAGACCAGAGGGGAGCCGGCGGGGCTGAAGACCAGAGGGGAGCCGGAGG
CM000681.2_12349703-12351350(-)_1|2|1x0		DIRS-4_DR	225	270	-	20.5563	4.67e-08	0.0187	GTAGCTGTTGTTGTAGCTGTTGTTGTAGCTGTTGTTGTAGCTGTTG
CM000681.2_12349703-12351350(-)_1|2|1x0		DIRS-4_DR	237	282	-	20.5563	4.67e-08	0.0187	GTAGCTGTTGTTGTAGCTGTTGTTGTAGCTGTTGTTGTAGCTGTTG
CM000681.2_12349703-12351350(-)_1|2|1x0		DIRS-4_DR	249	294	-	20.5563	4.67e-08	0.0187	GTAGCTGTTGTTGTAGCTGTTGTTGTAGCTGTTGTTGTAGCTGTTG
CM000681.2_12349703-12351350(-)_1|2|1x0		DIRS-4_DR	261	306	-	20.5563	4.67e-08	0.0187	GTAGCTGTTGTTGTAGCTGTTGTTGTAGCTGTTGTTGTAGCTGTTG
CM000681.2_12043807-12045229(-)_1|1|1x0		EnSpm-N15_DR	937	979	+	19.1937	4.69e-08	0.024	tgccatgttttgatccttgtcttgtttaccgttattgttgttt
CM000681.2_19711354-19713124(-)_1|3|1x0		DIRS-4_DR	318	363	-	20.775	4.7e-08	0.0349	GCTGTTGTTGTTGCTGTTGTTGTTGTTGTTGTTGTTGTTGTAGCTG
CM000681.2_12430158-12432150(-)_1|1|1x0		DIRS-4_DR	219	249	-	20.9313	4.71e-08	0.00813	GTTGTAGCTGTTGTTGTAGCTGTTGTCGTTG
CM000681.2_36546868-36548353(-)_1|1|1x0		HAT1_DR	2533	2560	-	19.55	4.75e-08	0.0122	TCTGCTGGTGTTGTTGATGATGATGATG
CM000681.2_12272409-12274095(-)_1|1|1x0		DIRS-4_DR	279	324	-	20.6375	4.75e-08	0.0105	GTAGCTGTTGTTGTAGCTGTAGCTGTTGTTGTAGCTGTTGTTGTAG
GL383576.1_127217-129264(+)_1|1|1x0		Gypsy59-LTR_DR	391	433	+	20.5839	4.77e-08	0.0301	aggctgggtggcactctgcgaggggagctccgtcgggcgctcc
CM000681.2_22179609-22181656(-)_1|1|1x0		Gypsy59-LTR_DR	391	433	+	20.5839	4.77e-08	0.0294	aggctgggtggcactctgcgaggggagctccgtcgggcgctcc
CM000672.2_43644052-43644886(-)_1|1|1x0		hAT-N31_DR	170	191	+	20.6949	4.78e-08	0.000153	atatatataaatatatatttat
CM000681.2_2852335-2853949(+)_1|1|1x0		DIRS-4_DR	204	249	-	20.45	4.82e-08	0.00734	GTTGTAGCTGTTGTTGTAGCTGTTGTCGTTGTTGTTGTTGTTGTTT
CM000681.2_36546868-36548353(-)_1|1|1x0		Gypsy-167-I_DR	4586	4613	+	19.5375	4.82e-08	0.0122	gatgctagtgctgttggtactggtgctg
CM000681.2_57327675-57329262(+)_1|1|1x0		ZFERV_I	2986	3025	-	20.325	4.82e-08	0.0409	CAGAAGGTGGCCAGTTGGGTGAGGGGCCATAGGGATAAGA
CM000680.2_14104919-14106428(-)_1|1|1x0		DIRS-4N1_DR	1971	1998	-	20.7625	4.83e-08	0.0199	AAGAGGGGGGGGGGGTTGCAGAAGGAGA
CM000681.2_12043807-12045229(-)_1|1|1x0		DIRS-4N2_DR	224	266	-	19.1687	4.83e-08	0.024	GAGTTGTTGTTTGTTGTTGTTGTTGTTGTTGTTGTTGTTGTTG
CM000681.2_12463998-12465876(-)_1|2|1x0		Helitron-1N1_DR	916	970	-	20.2346	4.92e-08	0.00633	GGTGCGTAGGCACCTATTGCTTTCGTTAGTGTTCCTATTATTATTATTCTTCTTC
CM000672.2_43644052-43644886(-)_1|1|1x0		EnSpm-4_DR	1925	1946	-	20.6554	4.95e-08	0.000153	ATAAATATAAATATATATTTAT
CM000681.2_53490289-53492083(+)_1|1|1x0		Gypsy-251_DR-I	1230	1269	-	19.475	4.96e-08	0.0418	GAATGAGGGGGGATTGGGTTTCCTGTGCTCGAGCTGCAGG
CM000681.2_19933153-19934815(+)_1|1|1x0		Gypsy-22-I_DR	1425	1473	-	18.4812	4.97e-08	0.0229	GTAACTGGAGCAGCTTTTGTTTCTGTTTGAGGTTCAACATCTTTCACAT
CM000681.2_2852335-2853949(+)_1|1|1x0		CryptonV-N4_DR	2440	2485	+	20.4	4.97e-08	0.00744	gtagtagtagtagtagtagtagatgttgttgctgtagtagtgcatt
CM000681.2_12043807-12045229(-)_1|1|1x0		Copia-10B_DR-LTR	310	352	+	19.1438	4.98e-08	0.024	cgcctgtttatacagattacgctttggattgtctctgttgttg
KN196484.1_288719-290921(+)_1|1|1x0		Copia-13B_DR-I	1961	2027	-	20	4.98e-08	0.0105	CCGGCTGGGCTGGAGGCCTGTGGGGAGCCGGCTGGGCTGGAGGCCAGAGGGGAGCCGGCAGGGCTGG
KN196484.1_288719-290921(+)_1|1|1x0		EnSpm-8_DR	4157	4223	-	20	4.98e-08	0.0105	TTGGCCGCGCCGGGGCCGCGGGGCCGGCCGGCCGGCCCGGGGCCCGGCTATAAGAGGGTATGGGCGC
CM000681.2_40013576-40015778(+)_1|1|1x0		Copia-13B_DR-I	1961	2027	-	20	4.98e-08	0.0106	CCGGCTGGGCTGGAGGCCTGTGGGGAGCCGGCTGGGCTGGAGGCCAGAGGGGAGCCGGCAGGGCTGG
CM000681.2_40013576-40015778(+)_1|1|1x0		EnSpm-8_DR	4157	4223	-	20	4.98e-08	0.0106	TTGGCCGCGCCGGGGCCGCGGGGCCGGCCGGCCGGCCCGGGGCCCGGCTATAAGAGGGTATGGGCGC
KN196484.1_288719-290921(+)_1|1|1x0		DIRS-16_DR	1844	1910	-	19.9938	5e-08	0.0105	TTGGCTGGTTCGGGGAGGGGAGAAGGGATGGGATTTATGAATGGGCAGGACTCAGTGGGGTGGGTGG
CM000681.2_40013576-40015778(+)_1|1|1x0		DIRS-16_DR	1844	1910	-	19.9938	5e-08	0.0106	TTGGCTGGTTCGGGGAGGGGAGAAGGGATGGGATTTATGAATGGGCAGGACTCAGTGGGGTGGGTGG
CM000681.2_2852335-2853949(+)_1|1|1x0		DIRS-7_DR	282	327	-	20.3875	5.01e-08	0.00744	GTTGTGATCTCAGCCGCCGTCGCTGTTGTTGTTGTTTTTGTCATTT
CM000680.2_14104919-14106428(-)_1|1|1x0		DIRS-9C_DR	1094	1121	-	20.7063	5.04e-08	0.0201	GAGGGGGGGGAGCGGAAGAGGAGGGGGG
KN196484.1_288719-290921(+)_1|1|1x0		DIRS-12_DR	773	839	+	19.9752	5.05e-08	0.0105	cggccggttctggcgacgatgacgacgcgggtcttctgggtgtttcagaggacgaggaggccatccc
CM000681.2_40013576-40015778(+)_1|1|1x0		DIRS-12_DR	773	839	+	19.9752	5.05e-08	0.0106	cggccggttctggcgacgatgacgacgcgggtcttctgggtgtttcagaggacgaggaggccatccc
KN196484.1_309502-311806(-)_1|1|1x0		Copia2-I_DR	1115	1178	-	15.8562	5.06e-08	0.0382	GGGCTGGAGCCGGCTGGACAGGAGGCCTGAGGGGAGCCGGCAGGGCTGGAGCCGGCTGGTCAGG
CM000681.2_40034359-40036663(-)_1|1|1x0		Copia2-I_DR	1115	1178	-	15.8562	5.06e-08	0.0381	GGGCTGGAGCCGGCTGGACAGGAGGCCTGAGGGGAGCCGGCAGGGCTGGAGCCGGCTGGTCAGG
CM000681.2_2916852-2918286(+)_1|2|1x0		Gypsy141-I_DR	665	701	-	20.4938	5.07e-08	0.0287	ACTTCTGCCGCGCTCCGTGACGTCATTGCTGCTGCGA
CM000681.2_12390468-12392376(-)_1|1|1x0		DIRS-8_DR	598	643	-	20.45	5.07e-08	0.00582	GTTGATGTAGCTGGAGAAGTTGTTGGAGAAGTTGATGTAGCTGGAG
CM000681.2_12390468-12392376(-)_1|1|1x0		Zisupton-4_DR	1757	1802	-	20.45	5.07e-08	0.00582	GGGGATGGTGGTGGTGCTGCTGCTGGGAATGGTGGTGCTGTTGATG
CM000681.2_37126982-37129055(+)_1|1|1x0		Helitron-4_DR	10860	10917	-	19.85	5.07e-08	0.0129	TTGGTTCTAGTGCTGCTGATGCTGATGTTGGGGATTGGGATGGTGGTGGTACTGATGC
CM000681.2_12043807-12045229(-)_1|1|1x0		DIRS-6_DR	344	386	-	19.125	5.09e-08	0.024	GTTGTTGTTGCTGCATTTGTTGTTTCTGCAGTTGTTGCTGCTG
CM000672.2_43644052-43644886(-)_1|1|1x0		DIRS-7_DR	4172	4193	-	20.6215	5.1e-08	0.000153	CTATATATAAATATATATTTAT
CM000672.2_43644052-43644886(-)_1|1|1x0		L1-50_DR	5541	5562	-	20.6215	5.1e-08	0.000153	ATACATATATATGTACATATAT
CM000672.2_43644052-43644886(-)_1|1|1x0		DIRS-4_DR	5574	5595	-	20.6215	5.1e-08	0.000153	CTATATATAAATATATATTTAT
CM000681.2_12390468-12392376(-)_1|1|1x0		Helitron-4_DR	10759	10804	-	20.4375	5.11e-08	0.00582	GGTTCCGGTGCTGCTGGGGATGGTGTTGGAGCAGCTGATGTTTCTG
CM000672.2_43644052-43644886(-)_1|1|1x0		EnSpm-N25_DR	824	845	+	20.6158	5.13e-08	0.000153	atacatatatatatatatatac
CM000672.2_43644052-43644886(-)_1|1|1x0		Penelope-1_DR	4003	4024	-	20.6158	5.13e-08	0.000153	ATACATATATATATATATATAC
CM000671.2_101407900-101409646(+)_1|1|1x0		Copia-6-I_DR	601	631	-	20.4596	5.13e-08	0.00857	CTGGAGCCGACACTGGCGGGCGCTCTGGGGC
CM000671.2_101407900-101409646(+)_1|1|1x0		Copia-6-I_DR	631	661	-	20.4596	5.13e-08	0.00857	CTGGAGCCGACACTGGCGGGCGCTCTGGGGC
CM000671.2_101407900-101409646(+)_1|1|1x0		Copia-6-I_DR	661	691	-	20.4596	5.13e-08	0.00857	CTGGAGCCGACACTGGCGGGCGCTCTGGGGC
CM000671.2_101407900-101409646(+)_1|1|1x0		Copia-6-I_DR	691	721	-	20.4596	5.13e-08	0.00857	CTGGAGCCGACACTGGCGGGCGCTCTGGGGC
CM000671.2_101407900-101409646(+)_1|1|1x0		Copia-6-I_DR	721	751	-	20.4596	5.13e-08	0.00857	CTGGAGCCGACACTGGCGGGCGCTCTGGGGC
CM000671.2_101407900-101409646(+)_1|1|1x0		Copia-6-I_DR	751	781	-	20.4596	5.13e-08	0.00857	CTGGAGCCGACACTGGCGGGCGCTCTGGGGC
CM000671.2_101407900-101409646(+)_1|1|1x0		Copia2-I_DR	758	788	-	20.4596	5.13e-08	0.00857	CTGGAGCCGACACTGGCGGGCGCTCTGGGGC
CM000671.2_101407900-101409646(+)_1|1|1x0		Copia-6-I_DR	781	811	-	20.4596	5.13e-08	0.00857	CTGGAGCCGACACTGGCGGGCGCTCTGGGGC
CM000671.2_101407900-101409646(+)_1|1|1x0		Copia-6-I_DR	811	841	-	20.4596	5.13e-08	0.00857	CTGGAGCCGACACTGGCGGGCGCTCTGGGGC
CM000671.2_101407900-101409646(+)_1|1|1x0		Copia2-I_DR	818	848	-	20.4596	5.13e-08	0.00857	CTGGAGCCGACACTGGCGGGCGCTCTGGGGC
CM000671.2_101407900-101409646(+)_1|1|1x0		Copia-6-I_DR	841	871	-	20.4596	5.13e-08	0.00857	CTGGAGCCGACACTGGCGGGCGCTCTGGGGC
CM000671.2_101407900-101409646(+)_1|1|1x0		Copia2-I_DR	848	878	-	20.4596	5.13e-08	0.00857	CTGGAGCCGACACTGGCGGGCGCTCTGGGGC
CM000671.2_101407900-101409646(+)_1|1|1x0		Copia-6-I_DR	871	901	-	20.4596	5.13e-08	0.00857	CTGGAGCCGACACTGGCGGGCGCTCTGGGGC
CM000671.2_101407900-101409646(+)_1|1|1x0		Copia2-I_DR	878	908	-	20.4596	5.13e-08	0.00857	CTGGAGCCGACACTGGCGGGCGCTCTGGGGC
CM000671.2_101407900-101409646(+)_1|1|1x0		Copia-6-I_DR	901	931	-	20.4596	5.13e-08	0.00857	CTGGAGCCGACACTGGCGGGCGCTCTGGGGC
CM000671.2_101407900-101409646(+)_1|1|1x0		Copia2-I_DR	908	938	-	20.4596	5.13e-08	0.00857	CTGGAGCCGACACTGGCGGGCGCTCTGGGGC
CM000671.2_101407900-101409646(+)_1|1|1x0		Copia-6-I_DR	931	961	-	20.4596	5.13e-08	0.00857	CTGGAGCCGACACTGGCGGGCGCTCTGGGGC
CM000671.2_101407900-101409646(+)_1|1|1x0		Copia2-I_DR	938	968	-	20.4596	5.13e-08	0.00857	CTGGAGCCGACACTGGCGGGCGCTCTGGGGC
CM000671.2_101407900-101409646(+)_1|1|1x0		Copia-6-I_DR	961	991	-	20.4596	5.13e-08	0.00857	CTGGAGCCGACACTGGCGGGCGCTCTGGGGC
CM000671.2_101407900-101409646(+)_1|1|1x0		Copia-6-I_DR	991	1021	-	20.4596	5.13e-08	0.00857	CTGGAGCCGACACTGGCGGGCGCTCTGGGGC
CM000671.2_101407900-101409646(+)_1|1|1x0		Copia-6-I_DR	1021	1051	-	20.4596	5.13e-08	0.00857	CTGGAGCCGACACTGGCGGGCGCTCTGGGGC
CM000671.2_101407900-101409646(+)_1|1|1x0		Copia-6-I_DR	1051	1081	-	20.4596	5.13e-08	0.00857	CTGGAGCCGACACTGGCGGGCGCTCTGGGGC
CM000671.2_101407900-101409646(+)_1|1|1x0		Copia-6-I_DR	1081	1111	-	20.4596	5.13e-08	0.00857	CTGGAGCCGACACTGGCGGGCGCTCTGGGGC
CM000671.2_101407900-101409646(+)_1|1|1x0		Copia-6-I_DR	1111	1141	-	20.4596	5.13e-08	0.00857	CTGGAGCCGACACTGGCGGGCGCTCTGGGGC
CM000671.2_101407900-101409646(+)_1|1|1x0		Copia-6-I_DR	1141	1171	-	20.4596	5.13e-08	0.00857	CTGGAGCCGACACTGGCGGGCGCTCTGGGGC
CM000681.2_37126982-37129055(+)_1|1|1x0		Copia-13E_DR-I	1560	1617	-	19.825	5.15e-08	0.0129	GCGGGGCTGAAGACCAGAGGGGAGCCGGCGGGGCTGAAGACCAGAGGGGAGCCGGCGG
CM000681.2_37126982-37129055(+)_1|1|1x0		Copia-13E_DR-I	1587	1644	-	19.825	5.15e-08	0.0129	GCGGGGCTGAAGACCAGAGGGGAGCCGGCGGGGCTGAAGACCAGAGGGGAGCCGGCGG
CM000667.2_179032161-179033637(+)_1|1|1x0		EnSpm-N13_DR	20503	20542	-	20.7076	5.15e-08	0.0477	ATAATAATAATAATAATAATGTGTGTATATGTTCTGGTTT
CM000681.2_2852335-2853949(+)_1|1|1x0		DIRS-4_DR	270	315	-	20.3375	5.16e-08	0.00751	GTTGTAGCTGTAGCTGTTGTTGTAGCTGTTGTTGTAGCTGTTGTTG
CM000681.2_2852335-2853949(+)_1|1|1x0		DIRS-6B_DR	483	528	-	20.3313	5.18e-08	0.00751	GTTCTCTTGGTTTTCGGCCATGTTGTTGTTGTTGTTATTGTCGAAA
CM000681.2_12318596-12319871(-)_1|2|1x0		DIRS-8B_DR	270	300	-	20.6875	5.19e-08	0.00651	GTTGTTGTCGTTGTTGTTGTCGTAGTAGTTG
CM000681.2_21970719-21974877(-)_1|3|1x0		Gypsy-30-I_DR	216	255	+	20.503	5.2e-08	0.011	gagtctgctgctgctgctgctgctgccagctcttctgcca
CM000681.2_21970719-21974877(-)_1|3|1x0		CryptonV-N3_DR	1241	1280	-	20.503	5.2e-08	0.011	ACTACTACTGCTACTACAACTACTAATAATAACAATAATA
CM000681.2_12247279-12248707(-)_1|1|1x0		hAT-N132_DR	1165	1207	-	19.975	5.21e-08	0.0158	TATATTATTGTTGTTGTTATTATTGTTGTTATTATTATTAATA
CM000681.2_12318596-12319871(-)_1|2|1x0		DIRS-4N2_DR	209	239	-	20.6813	5.21e-08	0.00651	GTTGTTGTTGTTGTTGTTGTTGTGTGTTCTT
CM000681.2_57290670-57292227(+)_1|1|1x0		DIRS-4N2_DR	4654	4687	-	20.6087	5.22e-08	0.0309	GGAGAGGTGGAGACTCCTGTAGGTGGTGGGCTGA
CM000667.2_179032161-179033637(+)_1|1|1x0		DNA-6-N2_DR	4233	4272	+	20.6842	5.24e-08	0.0477	ataataataataataataataataataataattattatta
CM000667.2_179032161-179033637(+)_1|1|1x0		DNA-6-N2_DR	4255	4294	-	20.6842	5.24e-08	0.0477	ATAATAATAATAATAATAATAATAATAATAATTATTATTA
CM000681.2_12430158-12432150(-)_1|1|1x0		DIRS-6_DR	362	392	-	20.7812	5.25e-08	0.0089	GTAGTTGTTGTTGTTGCTGCATTTGTTGTTT
CM000681.2_37126982-37129055(+)_1|1|1x0		Gypsy-34-I_DR	391	448	-	19.7875	5.26e-08	0.0129	CTGGTCGCATTGGTGGTGGTGGTGGTGAGTCTGCCGCCCTCTGTGTCGACAGTGTCGG
CM000681.2_19711354-19713124(-)_1|3|1x0		DIRS-N1_DR	430	475	-	20.6312	5.26e-08	0.0367	GGTTTTGGTGTTGTTGTTTAAGCTGTTGATGAAATTGTTGGAGTTG
CM000681.2_12349703-12351350(-)_1|2|1x0		Merlin-1_DR	3865	3910	+	20.3625	5.27e-08	0.0204	atttgggttgatcacggagaacaaattagcgttcctgtcgttaagg
CM000681.2_12430158-12432150(-)_1|1|1x0		DIRS-6_DR	406	436	-	20.7688	5.3e-08	0.0089	GTTGTTGATGCAATTGTTGGAGTTGTTTTGA
CM000672.2_43644052-43644886(-)_1|1|1x0		DIRS-4N1_DR	3050	3071	-	20.5763	5.31e-08	0.000153	ATAGATATATATATATATATAT
CM000672.2_43644052-43644886(-)_1|1|1x0		Ngaro1_DR	5069	5090	-	20.5763	5.31e-08	0.000153	ATAGATATATATATATATATAT
CM000672.2_43644052-43644886(-)_1|1|1x0		DIRS-5_DR	5626	5647	-	20.5763	5.31e-08	0.000153	ATAGATATATATATATATATAA
CM000672.2_43644052-43644886(-)_1|1|1x0		DIRS-5_DR	5918	5939	-	20.5763	5.31e-08	0.000153	ATAGATATATATATATATATAT
CM000681.2_36546868-36548353(-)_1|1|1x0		Gypsy-19-I_DR	2699	2726	+	19.4437	5.32e-08	0.0132	gctattattgctgaagctcatgctgtag
KN196484.1_349661-351455(-)_1|1|1x0		hAT-N104_DR	251	302	-	18.3562	5.32e-08	0.0261	GTGTCGCGGATGAAAGTGAAGACGTGGGGGGGGTGGGGGTGGGGTGTCGCGG
CM000681.2_40074518-40076312(-)_1|1|1x0		hAT-N104_DR	251	302	-	18.3562	5.32e-08	0.0261	GTGTCGCGGATGAAAGTGAAGACGTGGGGGGGGTGGGGGTGGGGTGTCGCGG
CM000681.2_37126982-37129055(+)_1|1|1x0		DIRS-15_DR	4595	4652	-	19.7625	5.34e-08	0.0129	CGGGGAAGGAGGGAGGAAATGGAGACTCCTCTGAGCGGGGTGGTGGTGATGCTGGGAG
CM000680.2_14104919-14106428(-)_1|1|1x0		DIRS-14_DR	4486	4513	-	20.625	5.36e-08	0.0202	TCGGGGGGGGTGAGGGTGGGGGGGGGGG
CM000681.2_37126982-37129055(+)_1|1|1x0		Copia-13_DR-I	426	483	-	19.75	5.38e-08	0.0129	CTGGGGCTGGAGCCGACACTGGAGGGCGCTCTGGGGCTGATGCAGCAGTTTGGGCAGC
CM000681.2_12390468-12392376(-)_1|1|1x0		DIRS-7_DR	291	336	-	20.3562	5.38e-08	0.00607	GCTGATGCTGTTGTGATCTCAGCCGCCGTCGCTGTTGTTGTTGTTT
CM000681.2_2852335-2853949(+)_1|1|1x0		Copia-7-LTR_DR	435	480	+	20.2688	5.39e-08	0.00771	gcatattggatcctaccttctgttgttggtgtcactccccggcgtt
CM000672.2_43644052-43644886(-)_1|1|1x0		Helitron-N2_DR	1486	1507	+	20.5537	5.41e-08	0.000153	gtatatatatatatacatatat
CM000672.2_43644052-43644886(-)_1|1|1x0		Helitron-N3B_DR	5671	5692	-	20.5537	5.41e-08	0.000153	GTATATATATATATACATATAT
CM000672.2_43644052-43644886(-)_1|1|1x0		Zisupton-6_DR	9274	9295	+	20.5537	5.41e-08	0.000153	gtatatatatatatacatatat
CM000672.2_43644052-43644886(-)_1|1|1x0		Zisupton-6_DR	9268	9289	-	20.5537	5.41e-08	0.000153	GTATATATATATATACATATAT
CM000672.2_43644052-43644886(-)_1|1|1x0		Penelope-1_DR	121	142	-	20.548	5.43e-08	0.000153	ATATATATATATATATATATAC
CM000672.2_43644052-43644886(-)_1|1|1x0		hAT-N187_DR	211	232	-	20.548	5.43e-08	0.000153	ATATATATATATATATATATAC
CM000672.2_43644052-43644886(-)_1|1|1x0		hAT-N131_DR	237	258	+	20.548	5.43e-08	0.000153	atatatatatatatatatatac
CM000672.2_43644052-43644886(-)_1|1|1x0		DNA-N45_DR	225	246	-	20.548	5.43e-08	0.000153	ATATATATATATATATATATAG
CM000672.2_43644052-43644886(-)_1|1|1x0		DNA-N45_DR	275	296	+	20.548	5.43e-08	0.000153	atatatatatatatatatatac
CM000672.2_43644052-43644886(-)_1|1|1x0		CryptonV-3_DR	420	441	-	20.548	5.43e-08	0.000153	ATATATATATATATATATATAC
CM000672.2_43644052-43644886(-)_1|1|1x0		DIRS-N6_DR	479	500	+	20.548	5.43e-08	0.000153	atatatatatatatatatatac
CM000672.2_43644052-43644886(-)_1|1|1x0		hAT-N107_DR	484	505	+	20.548	5.43e-08	0.000153	atatatatatatatatatatag
CM000672.2_43644052-43644886(-)_1|1|1x0		CryptonV-3_DR	486	507	+	20.548	5.43e-08	0.000153	atatatatatatatatatatac
CM000672.2_43644052-43644886(-)_1|1|1x0		hAT-N107_DR	564	585	+	20.548	5.43e-08	0.000153	atatatatatatatatatatac
CM000672.2_43644052-43644886(-)_1|1|1x0		Harbinger-N17_DR	556	577	-	20.548	5.43e-08	0.000153	ATATATATATATATATATATAG
CM000672.2_43644052-43644886(-)_1|1|1x0		Harbinger-N17_DR	594	615	+	20.548	5.43e-08	0.000153	atatatatatatatatatatac
CM000672.2_43644052-43644886(-)_1|1|1x0		Gypsy123-I_DR	592	613	-	20.548	5.43e-08	0.000153	ATATATATATATATATATATAC
CM000672.2_43644052-43644886(-)_1|1|1x0		Gypsy-226_DR-LTR	729	750	-	20.548	5.43e-08	0.000153	ATATATATATATATATATATAC
CM000672.2_43644052-43644886(-)_1|1|1x0		ZFERV-2-I_DR	730	751	-	20.548	5.43e-08	0.000153	ATATATATATATATATATATAC
CM000672.2_43644052-43644886(-)_1|1|1x0		EnSpm-N42_DR	795	816	+	20.548	5.43e-08	0.000153	atatatatatatatatatatac
CM000672.2_43644052-43644886(-)_1|1|1x0		EnSpm-N25_DR	806	827	+	20.548	5.43e-08	0.000153	atatatatatatatatatatac
CM000672.2_43644052-43644886(-)_1|1|1x0		Dada-U6_DR	798	819	-	20.548	5.43e-08	0.000153	ATATATATATATATATATATAC
CM000672.2_43644052-43644886(-)_1|1|1x0		HATN16_DR	823	844	+	20.548	5.43e-08	0.000153	atatatatatatatatatatac
CM000672.2_43644052-43644886(-)_1|1|1x0		ZFERV-2-I_DR	820	841	-	20.548	5.43e-08	0.000153	ATATATATATATATATATATAC
CM000672.2_43644052-43644886(-)_1|1|1x0		Dada-U6_DR	854	875	+	20.548	5.43e-08	0.000153	atatatatatatatatatatac
CM000672.2_43644052-43644886(-)_1|1|1x0		EnSpm-N25_DR	893	914	+	20.548	5.43e-08	0.000153	atatatatatatatatatatac
CM000672.2_43644052-43644886(-)_1|1|1x0		hAT-2n1_DR	992	1013	-	20.548	5.43e-08	0.000153	ATATATATATATATATATATAC
CM000672.2_43644052-43644886(-)_1|1|1x0		DNA-X-5_DR	1110	1131	+	20.548	5.43e-08	0.000153	atatatatatatatatatatac
CM000672.2_43644052-43644886(-)_1|1|1x0		DNA-6-N5B_DR	1137	1158	+	20.548	5.43e-08	0.000153	atatatatatatatatatatag
CM000672.2_43644052-43644886(-)_1|1|1x0		Harbinger-8_DR	1165	1186	+	20.548	5.43e-08	0.000153	atatatatatatatatatatag
CM000672.2_43644052-43644886(-)_1|1|1x0		Harbinger-8_DR	1159	1180	-	20.548	5.43e-08	0.000153	ATATATATATATATATATATAC
CM000672.2_43644052-43644886(-)_1|1|1x0		Zisupton-6_DR	1201	1222	-	20.548	5.43e-08	0.000153	ATATATATATATATATATATAC
CM000672.2_43644052-43644886(-)_1|1|1x0		piggyBac-N5_DR	1231	1252	+	20.548	5.43e-08	0.000153	atatatatatatatatatatac
CM000672.2_43644052-43644886(-)_1|1|1x0		DNA7-N1_DR	1256	1277	+	20.548	5.43e-08	0.000153	atatatatatatatatatatac
CM000672.2_43644052-43644886(-)_1|1|1x0		Mariner-N29_DR	1328	1349	-	20.548	5.43e-08	0.000153	ATATATATATATATATATATAC
CM000672.2_43644052-43644886(-)_1|1|1x0		EnSpm-N42B_DR	1416	1437	+	20.548	5.43e-08	0.000153	atatatatatatatatatatag
CM000672.2_43644052-43644886(-)_1|1|1x0		DNA8-26_DR	1461	1482	+	20.548	5.43e-08	0.000153	atatatatatatatatatatac
CM000672.2_43644052-43644886(-)_1|1|1x0		EnSpm-6N1_DR	1473	1494	-	20.548	5.43e-08	0.000153	ATATATATATATATATATATAG
CM000672.2_43644052-43644886(-)_1|1|1x0		DNA-TA-4_DR	1477	1498	-	20.548	5.43e-08	0.000153	ATATATATATATATATATATAG
CM000672.2_43644052-43644886(-)_1|1|1x0		Helitron-N2_DR	1526	1547	+	20.548	5.43e-08	0.000153	atatatatatatatatatatac
CM000672.2_43644052-43644886(-)_1|1|1x0		hAT-N21_DR	1668	1689	-	20.548	5.43e-08	0.000153	ATATATATATATATATATATAC
CM000672.2_43644052-43644886(-)_1|1|1x0		hAT-N21_DR	1714	1735	+	20.548	5.43e-08	0.000153	atatatatatatatatatatac
CM000672.2_43644052-43644886(-)_1|1|1x0		Harbinger-N15_DR	1752	1773	+	20.548	5.43e-08	0.000153	atatatatatatatatatatag
CM000672.2_43644052-43644886(-)_1|1|1x0		EnSpm-N48_DR	1811	1832	-	20.548	5.43e-08	0.000153	ATATATATATATATATATATAC
CM000672.2_43644052-43644886(-)_1|1|1x0		EnSpm-N40B_DR	2203	2224	-	20.548	5.43e-08	0.000153	ATATATATATATATATATATAG
CM000672.2_43644052-43644886(-)_1|1|1x0		Mariner-N5C_DR	2218	2239	-	20.548	5.43e-08	0.000153	ATATATATATATATATATATAC
CM000672.2_43644052-43644886(-)_1|1|1x0		hAT-25_DR	2273	2294	-	20.548	5.43e-08	0.000153	ATATATATATATATATATATAC
CM000672.2_43644052-43644886(-)_1|1|1x0		Harbinger-2_DR	2352	2373	-	20.548	5.43e-08	0.000153	ATATATATATATATATATATAC
CM000672.2_43644052-43644886(-)_1|1|1x0		hAT-2_DR	2370	2391	-	20.548	5.43e-08	0.000153	ATATATATATATATATATATAC
CM000672.2_43644052-43644886(-)_1|1|1x0		Harbinger-2_DR	2400	2421	+	20.548	5.43e-08	0.000153	atatatatatatatatatatag
CM000672.2_43644052-43644886(-)_1|1|1x0		Helitron-N3B_DR	2396	2417	-	20.548	5.43e-08	0.000153	ATATATATATATATATATATAC
CM000672.2_43644052-43644886(-)_1|1|1x0		Helitron-N3B_DR	2452	2473	+	20.548	5.43e-08	0.000153	atatatatatatatatatatac
CM000672.2_43644052-43644886(-)_1|1|1x0		EnSpm-N25_DR	2462	2483	-	20.548	5.43e-08	0.000153	ATATATATATATATATATATAG
CM000672.2_43644052-43644886(-)_1|1|1x0		EnSpm-N25_DR	2508	2529	+	20.548	5.43e-08	0.000153	atatatatatatatatatatag
CM000672.2_43644052-43644886(-)_1|1|1x0		hAT-N68_DR	2881	2902	-	20.548	5.43e-08	0.000153	ATATATATATATATATATATAC
CM000672.2_43644052-43644886(-)_1|1|1x0		EnSpm-N36B_DR	3085	3106	-	20.548	5.43e-08	0.000153	ATATATATATATATATATATAC
CM000672.2_43644052-43644886(-)_1|1|1x0		EnSpm-N2_DR	3151	3172	+	20.548	5.43e-08	0.000153	atatatatatatatatatatac
CM000672.2_43644052-43644886(-)_1|1|1x0		EnSpm-N36B_DR	3155	3176	+	20.548	5.43e-08	0.000153	atatatatatatatatatatag
CM000672.2_43644052-43644886(-)_1|1|1x0		Zisupton-9N1_DR	3135	3156	-	20.548	5.43e-08	0.000153	ATATATATATATATATATATAC
CM000672.2_43644052-43644886(-)_1|1|1x0		Zisupton-9N1_DR	3262	3283	-	20.548	5.43e-08	0.000153	ATATATATATATATATATATAC
CM000672.2_43644052-43644886(-)_1|1|1x0		Zisupton-9N1_DR	3320	3341	+	20.548	5.43e-08	0.000153	atatatatatatatatatatac
CM000672.2_43644052-43644886(-)_1|1|1x0		EnSpm-N41_DR	3309	3330	-	20.548	5.43e-08	0.000153	ATATATATATATATATATATAC
CM000672.2_43644052-43644886(-)_1|1|1x0		Penelope-1_DR	4069	4090	-	20.548	5.43e-08	0.000153	ATATATATATATATATATATAC
CM000672.2_43644052-43644886(-)_1|1|1x0		Penelope-1_DR	4117	4138	-	20.548	5.43e-08	0.000153	ATATATATATATATATATATAC
CM000672.2_43644052-43644886(-)_1|1|1x0		CryptonV-N4_DR	4932	4953	+	20.548	5.43e-08	0.000153	atatatatatatatatatatag
CM000672.2_43644052-43644886(-)_1|1|1x0		Helitron-N3B_DR	5078	5099	-	20.548	5.43e-08	0.000153	ATATATATATATATATATATAC
CM000672.2_43644052-43644886(-)_1|1|1x0		Kolobok-4_DR	5130	5151	-	20.548	5.43e-08	0.000153	ATATATATATATATATATATAC
CM000672.2_43644052-43644886(-)_1|1|1x0		EnSpm-N48B_DR	5252	5273	-	20.548	5.43e-08	0.000153	ATATATATATATATATATATAC
CM000672.2_43644052-43644886(-)_1|1|1x0		EnSpm-10_DR	5775	5796	-	20.548	5.43e-08	0.000153	ATATATATATATATATATATAC
CM000672.2_43644052-43644886(-)_1|1|1x0		IS3EU-1_DR	6655	6676	+	20.548	5.43e-08	0.000153	atatatatatatatatatatag
CM000672.2_43644052-43644886(-)_1|1|1x0		IS3EU-1_DR	6639	6660	-	20.548	5.43e-08	0.000153	ATATATATATATATATATATAC
CM000672.2_43644052-43644886(-)_1|1|1x0		P-1_DR	7323	7344	+	20.548	5.43e-08	0.000153	atatatatatatatatatatac
CM000672.2_43644052-43644886(-)_1|1|1x0		CryptonV-N4_DR	7658	7679	-	20.548	5.43e-08	0.000153	ATATATATATATATATATATAC
CM000672.2_43644052-43644886(-)_1|1|1x0		Merlin-1_DR	8289	8310	-	20.548	5.43e-08	0.000153	ATATATATATATATATATATAG
CM000672.2_43644052-43644886(-)_1|1|1x0		Merlin-1_DR	8333	8354	+	20.548	5.43e-08	0.000153	atatatatatatatatatatac
CM000672.2_43644052-43644886(-)_1|1|1x0		Zisupton-6_DR	8435	8456	+	20.548	5.43e-08	0.000153	atatatatatatatatatatac
CM000672.2_43644052-43644886(-)_1|1|1x0		Zisupton-6_DR	8459	8480	+	20.548	5.43e-08	0.000153	atatatatatatatatatatac
CM000672.2_43644052-43644886(-)_1|1|1x0		Zisupton-6_DR	8571	8592	-	20.548	5.43e-08	0.000153	ATATATATATATATATATATAG
CM000672.2_43644052-43644886(-)_1|1|1x0		Zisupton-6_DR	8607	8628	+	20.548	5.43e-08	0.000153	atatatatatatatatatatac
CM000672.2_43644052-43644886(-)_1|1|1x0		Zisupton-6_DR	8763	8784	-	20.548	5.43e-08	0.000153	ATATATATATATATATATATAG
CM000672.2_43644052-43644886(-)_1|1|1x0		Merlin-1_DR	8924	8945	-	20.548	5.43e-08	0.000153	ATATATATATATATATATATAC
CM000672.2_43644052-43644886(-)_1|1|1x0		DNA7-N1_DR	9214	9235	-	20.548	5.43e-08	0.000153	ATATATATATATATATATATAG
CM000672.2_43644052-43644886(-)_1|1|1x0		Zisupton-6_DR	9320	9341	+	20.548	5.43e-08	0.000153	atatatatatatatatatatac
CM000672.2_43644052-43644886(-)_1|1|1x0		Merlin-1_DR	9401	9422	-	20.548	5.43e-08	0.000153	ATATATATATATATATATATAC
CM000672.2_43644052-43644886(-)_1|1|1x0		DNA9-3_DR	9441	9462	-	20.548	5.43e-08	0.000153	ATATATATATATATATATATAG
CM000672.2_43644052-43644886(-)_1|1|1x0		DNA9-3_DR	9515	9536	-	20.548	5.43e-08	0.000153	ATATATATATATATATATATAC
CM000672.2_43644052-43644886(-)_1|1|1x0		DNA9-3_DR	9545	9566	-	20.548	5.43e-08	0.000153	ATATATATATATATATATATAC
CM000672.2_43644052-43644886(-)_1|1|1x0		DNA9-3_DR	9585	9606	+	20.548	5.43e-08	0.000153	atatatatatatatatatatac
CM000672.2_43644052-43644886(-)_1|1|1x0		DNA9-3_DR	10007	10028	+	20.548	5.43e-08	0.000153	atatatatatatatatatatag
CM000672.2_43644052-43644886(-)_1|1|1x0		CryptonV-N5_DR	11489	11510	-	20.548	5.43e-08	0.000153	ATATATATATATATATATATAC
CM000672.2_43644052-43644886(-)_1|1|1x0		Helitron-2_DR	11829	11850	+	20.548	5.43e-08	0.000153	atatatatatatatatatatac
CM000672.2_43644052-43644886(-)_1|1|1x0		Zisupton-7_DR	12465	12486	+	20.548	5.43e-08	0.000153	atatatatatatatatatatac
CM000672.2_43644052-43644886(-)_1|1|1x0		Helitron-4_DR	13500	13521	+	20.548	5.43e-08	0.000153	atatatatatatatatatatac
CM000672.2_43644052-43644886(-)_1|1|1x0		Polinton-2_DR	14878	14899	+	20.548	5.43e-08	0.000153	atatatatatatatatatatac
CM000672.2_43644052-43644886(-)_1|1|1x0		CryptonV-N5_DR	15260	15281	-	20.548	5.43e-08	0.000153	ATATATATATATATATATATAG
CM000672.2_43644052-43644886(-)_1|1|1x0		CryptonV-N5_DR	16138	16159	-	20.548	5.43e-08	0.000153	ATATATATATATATATATATAC
CM000672.2_43644052-43644886(-)_1|1|1x0		MuDR-2_DR	16358	16379	-	20.548	5.43e-08	0.000153	ATATATATATATATATATATAC
CM000672.2_43644052-43644886(-)_1|1|1x0		Zisupton-6_DR	16421	16442	+	20.548	5.43e-08	0.000153	atatatatatatatatatatac
CM000672.2_43644052-43644886(-)_1|1|1x0		EnSpm-N13_DR	17627	17648	+	20.548	5.43e-08	0.000153	atatatatatatatatatatac
CM000672.2_43644052-43644886(-)_1|1|1x0		EnSpm-N13_DR	17669	17690	+	20.548	5.43e-08	0.000153	atatatatatatatatatatac
CM000672.2_43644052-43644886(-)_1|1|1x0		ENSPM-6_DR	17671	17692	+	20.548	5.43e-08	0.000153	atatatatatatatatatatac
CM000672.2_43644052-43644886(-)_1|1|1x0		ENSPM-6_DR	17667	17688	-	20.548	5.43e-08	0.000153	ATATATATATATATATATATAG
CM000672.2_43644052-43644886(-)_1|1|1x0		ENSPM-6_DR	20525	20546	+	20.548	5.43e-08	0.000153	atatatatatatatatatatac
CM000672.2_43644052-43644886(-)_1|1|1x0		ENSPM-6_DR	20513	20534	-	20.548	5.43e-08	0.000153	ATATATATATATATATATATAC
CM000672.2_43644052-43644886(-)_1|1|1x0		ENSPM-6_DR	21955	21976	-	20.548	5.43e-08	0.000153	ATATATATATATATATATATAC
CM000681.2_12318596-12319871(-)_1|2|1x0		P-1_DR	5740	5770	+	20.6188	5.44e-08	0.00673	gctgctgctattgctgctgctgctgttgatt
CM000672.2_43644052-43644886(-)_1|1|1x0		Helitron-N2_DR	1476	1497	-	20.5424	5.47e-08	0.000153	ATATATATATACATACATATAT
CM000672.2_43644052-43644886(-)_1|1|1x0		Helitron-N2_DR	1536	1557	+	20.5424	5.47e-08	0.000153	atatatatatacatacatatat
CM000672.2_43644052-43644886(-)_1|1|1x0		Helitron-N3_DR	2085	2106	+	20.5424	5.47e-08	0.000153	atatatatatacatacatatat
CM000672.2_43644052-43644886(-)_1|1|1x0		Helitron-N3_DR	2071	2092	-	20.5424	5.47e-08	0.000153	ATATATATATACATACATATAT
CM000672.2_43644052-43644886(-)_1|1|1x0		Zisupton-9N1_DR	3210	3231	-	20.5424	5.47e-08	0.000153	ATATATATATACATACATATAA
CM000672.2_43644052-43644886(-)_1|1|1x0		Helitron-N3B_DR	5681	5702	+	20.5424	5.47e-08	0.000153	atatatatatacatacatatat
CM000672.2_43644052-43644886(-)_1|1|1x0		P-1_DR	7333	7354	+	20.5424	5.47e-08	0.000153	atatatatatacatacatatat
CM000680.2_14104919-14106428(-)_1|1|1x0		hAT-N192_DR	110	137	-	20.5938	5.49e-08	0.0202	AAGGGGGGGGGGTGGGGGGGGAAGCGGA
CM000681.2_12430158-12432150(-)_1|1|1x0		LINEX-2_DR	428	458	+	20.7188	5.5e-08	0.00902	gttattattattgttgttgttgttattattt
CM000672.2_43644052-43644886(-)_1|1|1x0		L1-50_DR	5541	5562	+	20.5367	5.5e-08	0.000153	atatatgtacatatatatgtat
CM000681.2_12430158-12432150(-)_1|1|1x0		P-1_DR	5743	5773	+	20.7125	5.52e-08	0.00902	gctgctattgctgctgctgctgttgatttac
KN196484.1_288719-290921(+)_1|1|1x0		Gypsy-198_DR-I	1402	1468	+	19.8261	5.52e-08	0.0108	gtgactgttcagatggggaaggttactgttccttgtcttctggatactggttccatggtgactacca
CM000681.2_40013576-40015778(+)_1|1|1x0		Gypsy-198_DR-I	1402	1468	+	19.8261	5.52e-08	0.0108	gtgactgttcagatggggaaggttactgttccttgtcttctggatactggttccatggtgactacca
CM000681.2_36546868-36548353(-)_1|1|1x0		Gypsy4-I_DR	869	896	-	19.4062	5.53e-08	0.0134	GCTGTTGTAGCTGATGTCAGAGCTGTTG
CM000681.2_19933153-19934815(+)_1|1|1x0		DIRS-8_DR	175	223	-	18.2688	5.53e-08	0.0229	GTAGCAGTAGCAGTAGCAGTAGCAGTAGCAGTAGCAGTAGCAGTAGCAG
CM000681.2_19933153-19934815(+)_1|1|1x0		DIRS-8_DR	181	229	-	18.2688	5.53e-08	0.0229	GTAGCAGTAGCAGTAGCAGTAGCAGTAGCAGTAGCAGTAGCAGTAGCAG
CM000681.2_19933153-19934815(+)_1|1|1x0		DIRS-8_DR	187	235	-	18.2688	5.53e-08	0.0229	GTAGCAGTAGCAGTAGCAGTAGCAGTAGCAGTAGCAGTAGCAGTAGCAG
CM000681.2_19933153-19934815(+)_1|1|1x0		DIRS-8_DR	193	241	-	18.2688	5.53e-08	0.0229	GTAGCAGTAGCAGTAGCAGTAGCAGTAGCAGTAGCAGTAGCAGTAGCAG
CM000681.2_19933153-19934815(+)_1|1|1x0		DIRS-8_DR	199	247	-	18.2688	5.53e-08	0.0229	GTAGCAGTAGCAGTAGCAGTAGCAGTAGCAGTAGCAGTAGCAGTAGCAG
CM000681.2_19933153-19934815(+)_1|1|1x0		DIRS-8_DR	205	253	-	18.2688	5.53e-08	0.0229	GTAGCAGTAGCAGTAGCAGTAGCAGTAGCAGTAGCAGTAGCAGTAGCAG
CM000681.2_19933153-19934815(+)_1|1|1x0		DIRS-8_DR	211	259	-	18.2688	5.53e-08	0.0229	GTAGCAGTAGCAGTAGCAGTAGCAGTAGCAGTAGCAGTAGCAGTAGCAG
CM000681.2_21970719-21974877(-)_1|3|1x0		L1-11_DR	6456	6495	-	20.4251	5.54e-08	0.0115	TCAACTACAACTACTACTACTACTACTACTACTACTACTA
CM000681.2_12272409-12274095(-)_1|1|1x0		DIRS-8B_DR	216	261	-	20.4	5.54e-08	0.012	GTAGTTGTTGAAGTAGTTGTTGTTGTAGTAGTTGTTGTTGTTGTTG
CM000681.2_12349703-12351350(-)_1|2|1x0		DIRS-4_DR	330	375	-	20.2812	5.55e-08	0.0205	TAGGCTGTTGTTGCTGTTGTTGTTGCTGTTGTTGTTGTTGTTGTTG
CM000667.2_179032161-179033637(+)_1|1|1x0		DNA-6-N2_DR	4236	4275	+	20.5965	5.56e-08	0.0477	ataataataataataataataataataattattattatta
CM000667.2_179032161-179033637(+)_1|1|1x0		DNA-6-N2_DR	4252	4291	-	20.5965	5.56e-08	0.0477	ATAATAATAATAATAATAATAATAATAATTATTATTATTA
CM000680.2_14104919-14106428(-)_1|1|1x0		Gypsy91-I_DR	230	257	-	20.575	5.56e-08	0.0202	TGGGGGGGTGGGCGGCAGATGTCGACGC
CM000681.2_19933153-19934815(+)_1|1|1x0		GYPSY3I_DR	189	237	+	18.2562	5.57e-08	0.0229	catgttgattcaaccccagctcctgctgctgcttcgatacctctgccag
CM000681.2_12463998-12465876(-)_1|2|1x0		Dada-U6_DR	6649	6703	+	20.0926	5.57e-08	0.0071	gctggtgctgcacctgttcctgttcctgctggtgctgcacctgttcctgctggtg
CM000681.2_12318596-12319871(-)_1|2|1x0		Gypsy77-LTR_DR	173	203	+	20.575	5.61e-08	0.00686	gttgttgttgttggagttggagttgatgggt
KN196484.1_288719-290921(+)_1|1|1x0		Copia-13G_DR-I	1111	1177	-	19.795	5.63e-08	0.0108	ACGTCTGGGTGGTGCCGGCAGGGCAAGGCGTCTGGGTGGGCCGGCAGGGCAAGGAGCCGGGCTGAAG
CM000681.2_40013576-40015778(+)_1|1|1x0		Copia-13G_DR-I	1111	1177	-	19.795	5.63e-08	0.0108	ACGTCTGGGTGGTGCCGGCAGGGCAAGGCGTCTGGGTGGGCCGGCAGGGCAAGGAGCCGGGCTGAAG
CM000672.2_43644052-43644886(-)_1|1|1x0		ERV1-7_DR-I	1963	1984	-	20.5085	5.63e-08	0.000153	ATAAATATATATATATATATAC
CM000681.2_12349703-12351350(-)_1|2|1x0		DIRS-4_DR	264	309	-	20.25	5.65e-08	0.0205	GCTGTAGCTGTTGTTGTAGCTGTTGTTGTAGCTGTTGTTGTAGCTG
CM000681.2_12318596-12319871(-)_1|2|1x0		DIRS-8_DR	295	325	-	20.5563	5.69e-08	0.00688	GATGTTGTTGCTGGAGAAGTTGTAGCTGGAG
CM000681.2_12390468-12392376(-)_1|1|1x0		Dada-U1B_DR	2511	2556	-	20.2625	5.71e-08	0.00638	GCCTTGGCAGAGGTAGAAGCAGATGTTGATGTTGATGTGGTTCTTG
CM000681.2_12463998-12465876(-)_1|2|1x0		DNA-TA-4_DR	6066	6120	+	20.0556	5.75e-08	0.00725	tttattatatccattattattattattattattattattattattattattatta
CM000681.2_12390468-12392376(-)_1|1|1x0		DIRS-8B_DR	273	318	-	20.2438	5.77e-08	0.00639	TTGCTTCGCCGTGCTGTTGTTGTTGTCGTTGTTGTTGTCGTAGTAG
CM000678.2_71475172-71476363(-)_1|1|1x0		DNA8-3_DR	1014	1041	+	20.05	5.79e-08	0.0364	agggaaggaggtgtcgcggacgccgccc
CM000681.2_57290670-57292227(+)_1|1|1x0		Copia-7-I_DR	984	1017	-	20.4596	5.79e-08	0.0327	GTGGTGGTGGCCATTCTGGTGGCTCAGGTGATGG
CM000672.2_43644052-43644886(-)_1|1|1x0		CryptonV-3_DR	8503	8524	+	20.4746	5.81e-08	0.000153	atatatatatatctatatatag
CM000681.2_37126982-37129055(+)_1|1|1x0		Ngaro1_DR	374	431	-	19.6188	5.81e-08	0.0136	GCGGGCGTGTCGGGGAGAGCGGAGCTCTCGCTGGTGGTTAAGGCGTTGTTGTTGTTGC
CM000680.2_14104919-14106428(-)_1|1|1x0		Gypsy98-LTR_Dr	1360	1387	-	20.5125	5.83e-08	0.0205	TGGGGGGGGGGGGGGGGGGGGGGGGGGG
KQ458383.1_131950-133225(-)_1|1|1x0		Copia-13E_DR-I	1055	1091	-	16.2875	5.86e-08	0.039	GTGCCGGCAGGGCAAGGAGCCGGGCTGGGGCCGGCAG
KQ458383.1_131950-133225(-)_1|1|1x0		Copia-13C_DR-I	1120	1156	-	16.2875	5.86e-08	0.039	GTGCCGGCAGGGCAAGGAGCCGGGCTGGGGCCGGCAG
KQ458383.1_131950-133225(-)_1|1|1x0		Copia-13E_DR-I	1209	1245	-	16.2875	5.86e-08	0.039	GTGCCGGCAGGGCAAGGAGCCGGGCTGGGGCCGGCAG
KQ458383.1_131950-133225(-)_1|1|1x0		Copia-13_DR-I	1257	1293	-	16.2875	5.86e-08	0.039	GTGCCGGCAGGGCAAGGAGCCGGGCTGGGGCCGGCAG
KQ458383.1_131950-133225(-)_1|1|1x0		Copia-13C_DR-I	1302	1338	-	16.2875	5.86e-08	0.039	GTGCCGGCAGGGCAAGGAGCCGGGCTGGGGCCGGCAG
KQ458383.1_131950-133225(-)_1|1|1x0		Copia-13_DR-I	1365	1401	-	16.2875	5.86e-08	0.039	GTGCCGGCAGGGCAAGGAGCCGGGCTGGGGCCGGCAG
KQ458383.1_131950-133225(-)_1|1|1x0		Copia-6-I_DR	1378	1414	-	16.2875	5.86e-08	0.039	GTGCCGGCAGGGCAAGGAGCCGGGCTGGGGCCGGCAG
KQ458383.1_131950-133225(-)_1|1|1x0		Copia-13C_DR-I	1492	1528	-	16.2875	5.86e-08	0.039	GTGCCGGCAGGGCAAGGAGCCGGGCTGGGGCCGGCAG
KQ458383.1_131950-133225(-)_1|1|1x0		Copia-13C_DR-I	1546	1582	-	16.2875	5.86e-08	0.039	GTGCCGGCAGGGCAAGGAGCCGGGCTGGGGCCGGCAG
KQ458383.1_131950-133225(-)_1|1|1x0		Copia-13C_DR-I	1708	1744	-	16.2875	5.86e-08	0.039	GTGCCGGCAGGGCAAGGAGCCGGGCTGGGGCCGGCAG
CM000663.2_23361971-23363246(-)_1|1|1x0		Copia-13E_DR-I	1055	1091	-	16.2875	5.86e-08	0.0389	GTGCCGGCAGGGCAAGGAGCCGGGCTGGGGCCGGCAG
CM000663.2_23361971-23363246(-)_1|1|1x0		Copia-13C_DR-I	1120	1156	-	16.2875	5.86e-08	0.0389	GTGCCGGCAGGGCAAGGAGCCGGGCTGGGGCCGGCAG
CM000663.2_23361971-23363246(-)_1|1|1x0		Copia-13E_DR-I	1209	1245	-	16.2875	5.86e-08	0.0389	GTGCCGGCAGGGCAAGGAGCCGGGCTGGGGCCGGCAG
CM000663.2_23361971-23363246(-)_1|1|1x0		Copia-13_DR-I	1257	1293	-	16.2875	5.86e-08	0.0389	GTGCCGGCAGGGCAAGGAGCCGGGCTGGGGCCGGCAG
CM000663.2_23361971-23363246(-)_1|1|1x0		Copia-13C_DR-I	1302	1338	-	16.2875	5.86e-08	0.0389	GTGCCGGCAGGGCAAGGAGCCGGGCTGGGGCCGGCAG
CM000663.2_23361971-23363246(-)_1|1|1x0		Copia-13_DR-I	1365	1401	-	16.2875	5.86e-08	0.0389	GTGCCGGCAGGGCAAGGAGCCGGGCTGGGGCCGGCAG
CM000663.2_23361971-23363246(-)_1|1|1x0		Copia-6-I_DR	1378	1414	-	16.2875	5.86e-08	0.0389	GTGCCGGCAGGGCAAGGAGCCGGGCTGGGGCCGGCAG
CM000663.2_23361971-23363246(-)_1|1|1x0		Copia-13C_DR-I	1492	1528	-	16.2875	5.86e-08	0.0389	GTGCCGGCAGGGCAAGGAGCCGGGCTGGGGCCGGCAG
CM000663.2_23361971-23363246(-)_1|1|1x0		Copia-13C_DR-I	1546	1582	-	16.2875	5.86e-08	0.0389	GTGCCGGCAGGGCAAGGAGCCGGGCTGGGGCCGGCAG
CM000663.2_23361971-23363246(-)_1|1|1x0		Copia-13C_DR-I	1708	1744	-	16.2875	5.86e-08	0.0389	GTGCCGGCAGGGCAAGGAGCCGGGCTGGGGCCGGCAG
CM000681.2_36546868-36548353(-)_1|1|1x0		Helitron-4_DR	10657	10684	-	19.3438	5.91e-08	0.014	GGTGCTGTTGATGCTGGGTATAGTGATT
CM000681.2_19711354-19713124(-)_1|3|1x0		DIRS-4_DR	345	390	-	20.4812	5.91e-08	0.0373	CTGTTATTGTTGATGTAGGCTGTTGTTGCTGTTGTTGTTGCTGTTG
CM000667.2_179032161-179033637(+)_1|1|1x0		CryptonV-N2_DR	12561	12600	+	20.5029	5.93e-08	0.0477	ataataatagtagtagtagtaataataataataataatta
CM000681.2_19711354-19713124(-)_1|3|1x0		BEL-63_DRe-I	150	195	+	20.4688	5.97e-08	0.0373	cctgttggagtggcgttggacttcattgctgttcctgttggggttg
CM000678.2_71475172-71476363(-)_1|1|1x0		DNA8-3_DR	674	701	+	20.0125	5.98e-08	0.0364	agggagggaggtgtcgcggacgccgcgc
KN196484.1_288719-290921(+)_1|1|1x0		LRS_DR	5389	5455	-	19.6894	5.99e-08	0.0108	CAGGGTAGGCGGGGTGGGGGTCAGCCGGGAGCCAGCAAGGATAAACCCAGGGGGTGGGCGGCGTTGC
CM000681.2_40013576-40015778(+)_1|1|1x0		LRS_DR	5389	5455	-	19.6894	5.99e-08	0.0108	CAGGGTAGGCGGGGTGGGGGTCAGCCGGGAGCCAGCAAGGATAAACCCAGGGGGTGGGCGGCGTTGC
CM000681.2_37126982-37129055(+)_1|1|1x0		DNA8-3B_DR	1574	1631	+	19.5625	6e-08	0.0137	agggcgcgggtggtgagggtagtgtcggggatgcggatatactgaggggtggtggggt
CM000672.2_43644052-43644886(-)_1|1|1x0		Penelope-1_DR	4083	4104	-	20.435	6.01e-08	0.000153	ATACATATACACATATATATAT
KN196484.1_288719-290921(+)_1|1|1x0		DIRS-9B_DR	344	410	-	19.6832	6.02e-08	0.0108	GGGGCTGAGTGAGAGTGGAGCGCCGCGGGCGTCTCGGGTGGAGCGGGGTGTTCTTGGTGGATGTTTT
KN196484.1_288719-290921(+)_1|1|1x0		RTEX-2_DR	2323	2389	-	19.6832	6.02e-08	0.0108	GGGGTGGCTAAGGGTGTGGGTACTGAGGGTGTAAGCTTGCTGGCCTTGGGTTTGGGTGCTCAGGGTG
CM000681.2_40013576-40015778(+)_1|1|1x0		DIRS-9B_DR	344	410	-	19.6832	6.02e-08	0.0108	GGGGCTGAGTGAGAGTGGAGCGCCGCGGGCGTCTCGGGTGGAGCGGGGTGTTCTTGGTGGATGTTTT
CM000681.2_40013576-40015778(+)_1|1|1x0		RTEX-2_DR	2323	2389	-	19.6832	6.02e-08	0.0108	GGGGTGGCTAAGGGTGTGGGTACTGAGGGTGTAAGCTTGCTGGCCTTGGGTTTGGGTGCTCAGGGTG
CM000681.2_53490289-53492083(+)_1|1|1x0		REX1-5_DR	904	943	-	19.125	6.02e-08	0.0418	GGAGGCGGGGTGGTGGAGGTGTTAATGGTGGGTGAAGAGC
KN196484.1_288719-290921(+)_1|1|1x0		DNA8-3B_DR	1161	1227	+	19.677	6.04e-08	0.0108	gcgggggtgagggtgcggggatatactgagggcgcgggtggtgagggtagtgtcgggacgcggatat
CM000681.2_40013576-40015778(+)_1|1|1x0		DNA8-3B_DR	1161	1227	+	19.677	6.04e-08	0.0108	gcgggggtgagggtgcggggatatactgagggcgcgggtggtgagggtagtgtcgggacgcggatat
GL383576.1_127217-129264(+)_1|1|1x0		Merlin-1_DR	1585	1627	-	20.2919	6.05e-08	0.0363	AGTGTGTATGGTTGTTTTCCAGTGATGGCTGGAAGGGCATCCG
CM000681.2_22179609-22181656(-)_1|1|1x0		Merlin-1_DR	1585	1627	-	20.2919	6.05e-08	0.0354	AGTGTGTATGGTTGTTTTCCAGTGATGGCTGGAAGGGCATCCG
CM000672.2_43644052-43644886(-)_1|1|1x0		L1-86_DR	2638	2659	+	20.4237	6.08e-08	0.000153	gtaaatctatacctaaatatat
CM000681.2_2852335-2853949(+)_1|1|1x0		Helitron-4_DR	10825	10870	-	20.0687	6.09e-08	0.00861	GGTACTGATGCTGGGAATGGTGGTGCTGTTGATGCTGAGGATTGTA
CM000681.2_37126982-37129055(+)_1|1|1x0		Gypsy-216_DR-I	439	496	+	19.5375	6.09e-08	0.0137	ttggcaattaagttgagagagttggatcttcaggtgaagaaacaagagtgtgaggctc
KN196484.1_288719-290921(+)_1|1|1x0		L1-11_DR	722	788	-	19.6584	6.1e-08	0.0108	GTTGCTGTTTTGTTGCGAACGGATGCGGTGGACACGGTGAAAGGTGATGGTTTGTACAGTTTCAGCT
CM000681.2_40013576-40015778(+)_1|1|1x0		L1-11_DR	722	788	-	19.6584	6.1e-08	0.0108	GTTGCTGTTTTGTTGCGAACGGATGCGGTGGACACGGTGAAAGGTGATGGTTTGTACAGTTTCAGCT
CM000681.2_12318596-12319871(-)_1|2|1x0		L1-42_DR	5580	5610	+	20.45	6.12e-08	0.00726	ggcactgttgttgttgttgttgttgtttttt
CM000681.2_12318596-12319871(-)_1|2|1x0		Dada-U6_DR	6721	6751	+	20.45	6.12e-08	0.00726	cctgctggtgctgcgcctgttactgttgttg
CM000681.2_12430158-12432150(-)_1|1|1x0		DIRS-4_DR	306	336	-	20.5687	6.13e-08	0.00975	GTTGTTGTTGTTGTAGCTGTTGTTGTAGCTG
CM000681.2_12430158-12432150(-)_1|1|1x0		Dada-U6_DR	6724	6754	+	20.5687	6.13e-08	0.00975	gctggtgctgcgcctgttactgttgttggag
CM000680.2_14104919-14106428(-)_1|1|1x0		hAT-N104_DR	332	359	-	20.4437	6.14e-08	0.0206	GTGAAGAGCGGGTGGAGGTTGTTGCGGA
KN196484.1_288719-290921(+)_1|1|1x0		Gypsy-169-I_DR	2841	2907	+	19.646	6.15e-08	0.0108	aggatgacctggggccggagagctccggccgtgaacggccgagcgctctggtcaccgggggcgatca
CM000681.2_40013576-40015778(+)_1|1|1x0		Gypsy-169-I_DR	2841	2907	+	19.646	6.15e-08	0.0108	aggatgacctggggccggagagctccggccgtgaacggccgagcgctctggtcaccgggggcgatca
CM000681.2_12390468-12392376(-)_1|1|1x0		DIRS-6_DR	329	374	-	20.1312	6.19e-08	0.00679	GCATTTGTTGTTTCTGCAGTTGTTGCTGCTGCTGCTGTAGATTGTA
KN196484.1_349661-351455(-)_1|1|1x0		DIRS-9C_DR	386	437	-	18.0563	6.2e-08	0.0262	GTTGAGAGCCAGGCGGAGCGGGGAGAGGTTGGTTTTCGGAGGGAGAGTTGAG
CM000681.2_40074518-40076312(-)_1|1|1x0		DIRS-9C_DR	386	437	-	18.0563	6.2e-08	0.0262	GTTGAGAGCCAGGCGGAGCGGGGAGAGGTTGGTTTTCGGAGGGAGAGTTGAG
KN196484.1_288719-290921(+)_1|1|1x0		Copia-14_DR-I	1142	1208	-	19.6273	6.22e-08	0.0108	TGTGCTCAGGGGCTGCGGTCGGCTCTGCCTGGCTCAGGGGCTGCTCGCTCTGCGCTGTGCTCAGGGG
CM000681.2_40013576-40015778(+)_1|1|1x0		Copia-14_DR-I	1142	1208	-	19.6273	6.22e-08	0.0108	TGTGCTCAGGGGCTGCGGTCGGCTCTGCCTGGCTCAGGGGCTGCTCGCTCTGCGCTGTGCTCAGGGG
CM000681.2_36546868-36548353(-)_1|1|1x0		ZFERV-2-I_DR	2761	2788	-	19.2937	6.22e-08	0.0145	ACTGCTGCTGCTGTGGTTGATATTGAGA
CM000681.2_37126982-37129055(+)_1|1|1x0		DIRS-4N1_DR	236	293	-	19.5	6.22e-08	0.0138	GCTGGAGTTTAGGGGAGAGCGGGGTTCTGGTTGGAGAAGTTGTTGTTGTTGTTGTTGA
CM000681.2_12463998-12465876(-)_1|2|1x0		L1-3_DR	1166	1220	-	19.963	6.24e-08	0.00778	TTCTCCTCCTTCAATGTTATTTCCTCTGTTGTAGTTTGTATTGTTTGTGTCGTTG
KN196484.1_288719-290921(+)_1|1|1x0		Gypsy-249_DR-LTR	194	260	-	19.6211	6.24e-08	0.0108	TCCGGGGAGAAGGTGAGGTTGAGTGAGAGTTCTGGTGAGGGATCGGTCAGCTGCTGGAGTCCGCTAG
CM000681.2_40013576-40015778(+)_1|1|1x0		Gypsy-249_DR-LTR	194	260	-	19.6211	6.24e-08	0.0108	TCCGGGGAGAAGGTGAGGTTGAGTGAGAGTTCTGGTGAGGGATCGGTCAGCTGCTGGAGTCCGCTAG
CM000681.2_2852335-2853949(+)_1|1|1x0		DIRS-6_DR	362	407	-	20.0188	6.28e-08	0.00878	GAAGTAGTAATAGTAGTAGTTGTTGTTGTTGCTGCATTTGTTGTTT
CM000681.2_12272409-12274095(-)_1|1|1x0		DIRS-7_DR	282	327	-	20.2063	6.28e-08	0.0133	GTTGTGATCTCAGCCGCCGTCGCTGTTGTTGTTGTTTTTGTCATTT
CM000680.2_14104919-14106428(-)_1|1|1x0		Nimb-8_DR	1520	1547	+	20.4125	6.29e-08	0.0206	ttgaggtggtggtggatcaggaggtggt
CM000681.2_53490289-53492083(+)_1|1|1x0		Copia-13E_DR-I	1040	1079	-	19.0437	6.3e-08	0.0418	CAAGGAGCCGGGCTGGGGCCGGCAGGGCTAGACGTCTGGT
CM000681.2_53490289-53492083(+)_1|1|1x0		Copia-13_DR-I	1242	1281	-	19.0437	6.3e-08	0.0418	CAAGGAGCCGGGCTGGGGCCGGCAGGGCTAGACGTCTGGT
CM000681.2_53490289-53492083(+)_1|1|1x0		Copia-13_DR-I	1350	1389	-	19.0437	6.3e-08	0.0418	CAAGGAGCCGGGCTGGGGCCGGCAGGGCTAGACGTCTGGT
CM000681.2_53490289-53492083(+)_1|1|1x0		Copia-13E_DR-I	1356	1395	-	19.0437	6.3e-08	0.0418	CAAGGAGCCGGGCTGGGGCCGGCAGGGCTAGACGTCTGGT
CM000681.2_53490289-53492083(+)_1|1|1x0		Copia-13C_DR-I	1477	1516	-	19.0437	6.3e-08	0.0418	CAAGGAGCCGGGCTGGGGCCGGCAGGGCTAGACGTCTGGT
CM000681.2_53490289-53492083(+)_1|1|1x0		Copia-13_DR-I	1540	1579	-	19.0437	6.3e-08	0.0418	CAAGGAGCCGGGCTGGGGCCGGCAGGGCTAGACGTCTGGT
CM000681.2_53490289-53492083(+)_1|1|1x0		Copia-13_DR-I	1594	1633	-	19.0437	6.3e-08	0.0418	CAAGGAGCCGGGCTGGGGCCGGCAGGGCTAGACGTCTGGT
KN196484.1_349661-351455(-)_1|1|1x0		Ginger1-2_DR	4453	4504	-	18.025	6.3e-08	0.0262	GAGAAAGATGTGGAGGTGGTGAAGGAGGAGGACATGGAGATGGAGGAGGAGG
CM000681.2_40074518-40076312(-)_1|1|1x0		Ginger1-2_DR	4453	4504	-	18.025	6.3e-08	0.0262	GAGAAAGATGTGGAGGTGGTGAAGGAGGAGGACATGGAGATGGAGGAGGAGG
KN196484.1_309502-311806(-)_1|1|1x0		Nimb-2_DR	5098	5161	-	15.3687	6.31e-08	0.0382	ATTACATGAAGGGAGAGAAAGGGGGAGGAAATTGTGAGGGGAGGGGGAGAGAGGGAAGAGAAAA
CM000681.2_40034359-40036663(-)_1|1|1x0		Nimb-2_DR	5098	5161	-	15.3687	6.31e-08	0.0381	ATTACATGAAGGGAGAGAAAGGGGGAGGAAATTGTGAGGGGAGGGGGAGAGAGGGAAGAGAAAA
CM000681.2_12390468-12392376(-)_1|1|1x0		DIRS-4_DR	288	333	-	20.1	6.32e-08	0.00687	GTTGTTGTTGTAGCTGTTGTTGTAGCTGTAGCTGTTGTTGTAGCTG
KN196484.1_349661-351455(-)_1|1|1x0		DIRS-15_DR	1034	1085	-	18.0188	6.32e-08	0.0262	GGTGGAGGGATGAAGAGGGCATGAATGAAGGAATATTGGAGGGAGAAAAAGA
CM000681.2_40074518-40076312(-)_1|1|1x0		DIRS-15_DR	1034	1085	-	18.0188	6.32e-08	0.0262	GGTGGAGGGATGAAGAGGGCATGAATGAAGGAATATTGGAGGGAGAAAAAGA
CM000681.2_2916852-2918286(+)_1|2|1x0		DIRS-4_DR	306	342	-	20.2125	6.35e-08	0.0343	GTTGTTGTTGTTGTTGTTGTAGCTGTTGTTGTAGCTG
CM000680.2_14104919-14106428(-)_1|1|1x0		DIRS-1F-LTR_DR	160	187	-	20.3938	6.38e-08	0.0206	AGGAGGAGGGAGATGGGGTGGATGGGGC
KN196484.1_288719-290921(+)_1|1|1x0		Copia-13_DR-I	1858	1924	-	19.5839	6.38e-08	0.0108	GTGGGGAGCCGGCTGGGAAGCCGGCGGGCTGAAGACCGAGGGGAGCCGGCGGGCTGGAGGCCGAGGG
CM000681.2_40013576-40015778(+)_1|1|1x0		Copia-13_DR-I	1858	1924	-	19.5839	6.38e-08	0.0108	GTGGGGAGCCGGCTGGGAAGCCGGCGGGCTGAAGACCGAGGGGAGCCGGCGGGCTGGAGGCCGAGGG
CM000681.2_2852335-2853949(+)_1|1|1x0		Gypsy-177_DR-I	2012	2057	+	19.9875	6.4e-08	0.00884	gccattacctcggacgcctctgattatgctgttggtgcagtgtacg
CM000681.2_19933153-19934815(+)_1|1|1x0		Gypsy37-I_DR	757	805	+	17.975	6.43e-08	0.0256	gtcatttgagcagcaaaaagagctgattagaatgcaacagttgcacgaa
CM000681.2_12272409-12274095(-)_1|1|1x0		DIRS-8B_DR	252	297	-	20.1687	6.43e-08	0.0134	GTTGTCGTTGTTGTTGTCGTAGTAGTTGTAGTAGTAGTAGTTGTTG
CM000681.2_57290670-57292227(+)_1|1|1x0		Gypsy84-I_DR	3904	3937	+	20.3106	6.43e-08	0.0346	gcagtgggggaagctggtgaagatggagggagtg
KN196484.1_349661-351455(-)_1|1|1x0		DIRS-17_DR	3409	3460	-	17.9812	6.44e-08	0.0262	GATCTTGCACAGTGTCTGTGCGAGCAGGCTCACTGGGGAAAGGATGCTGCGT
CM000681.2_40074518-40076312(-)_1|1|1x0		DIRS-17_DR	3409	3460	-	17.9812	6.44e-08	0.0262	GATCTTGCACAGTGTCTGTGCGAGCAGGCTCACTGGGGAAAGGATGCTGCGT
KN196484.1_349661-351455(-)_1|1|1x0		RTEX-1_DR	1687	1738	-	17.975	6.46e-08	0.0262	GTTGTGGGCTCTCCTTTGGTGTGGAAGGGGTGTTTGTTGAAGGCTTCTGGTG
CM000681.2_40074518-40076312(-)_1|1|1x0		RTEX-1_DR	1687	1738	-	17.975	6.46e-08	0.0262	GTTGTGGGCTCTCCTTTGGTGTGGAAGGGGTGTTTGTTGAAGGCTTCTGGTG
CM000681.2_12463998-12465876(-)_1|2|1x0		DNA-6-N2_DR	4219	4273	-	19.9136	6.51e-08	0.00804	ATAATAATAATTATTATTATTATTATTATTATTATTATTATTATTATTATTATTA
CM000681.2_2852335-2853949(+)_1|1|1x0		DIRS-4_DR	330	375	-	19.9563	6.52e-08	0.00891	TAGGCTGTTGTTGCTGTTGTTGTTGCTGTTGTTGTTGTTGTTGTTG
KN196484.1_288719-290921(+)_1|1|1x0		hAT-N104_DR	326	392	-	19.5404	6.55e-08	0.0108	GTGAAGAGGGGGGGGTGGGTGTCGTGGATGAAAGTGAAGAGCGGGTGGAGGTTGTTGCGGACGAAAG
CM000681.2_40013576-40015778(+)_1|1|1x0		hAT-N104_DR	326	392	-	19.5404	6.55e-08	0.0108	GTGAAGAGGGGGGGGTGGGTGTCGTGGATGAAAGTGAAGAGCGGGTGGAGGTTGTTGCGGACGAAAG
KN196484.1_288719-290921(+)_1|1|1x0		Zisupton-4_DR	1777	1843	-	19.5342	6.57e-08	0.0108	GTGGTGCTGCGGATGCTGGGGGTGGTGGTGCTGCAGATGCTGGGGATGGTGGTGGTGCTGCTGCTGG
CM000681.2_40013576-40015778(+)_1|1|1x0		Zisupton-4_DR	1777	1843	-	19.5342	6.57e-08	0.0108	GTGGTGCTGCGGATGCTGGGGGTGGTGGTGCTGCAGATGCTGGGGATGGTGGTGGTGCTGCTGCTGG
KN196484.1_309502-311806(-)_1|1|1x0		Gypsy-197_DR-I	2887	2950	+	15.275	6.58e-08	0.0382	gggacatcgaacggcgggtagaggaggccgtgcgaggagggggagctccagaagggtgtccaga
CM000681.2_40034359-40036663(-)_1|1|1x0		Gypsy-197_DR-I	2887	2950	+	15.275	6.58e-08	0.0381	gggacatcgaacggcgggtagaggaggccgtgcgaggagggggagctccagaagggtgtccaga
CM000681.2_37126982-37129055(+)_1|1|1x0		Helitron-4_DR	10674	10731	-	19.4	6.6e-08	0.0143	GTGCTAATGATGCTGGTGATAGTGCGGCTGATGCTAAAGATAAAAGTGGTGCTGTTGA
CM000678.2_71475172-71476363(-)_1|1|1x0		Gypsy-173_DR-I	3637	3664	+	19.9	6.61e-08	0.0383	gagagcgagagggtctgggacgaggccc
CM000681.2_12247279-12248707(-)_1|1|1x0		DIRS-4_DR	288	330	-	19.7188	6.62e-08	0.0195	GTTGTTGTAGCTGTTGTTGTAGCTGTAGCTGTTGTTGTAGCTG
KN196484.1_288719-290921(+)_1|1|1x0		DNA8-3B_DR	1283	1349	+	19.5155	6.65e-08	0.0108	cgggtggtgagggtagtgtgggctgagggcgcggtggtgagggggacgcggatatactgaggggcgg
CM000681.2_40013576-40015778(+)_1|1|1x0		DNA8-3B_DR	1283	1349	+	19.5155	6.65e-08	0.0108	cgggtggtgagggtagtgtgggctgagggcgcggtggtgagggggacgcggatatactgaggggcgg
CM000681.2_12463998-12465876(-)_1|2|1x0		DIRS-4_DR	222	276	-	19.8889	6.66e-08	0.00809	GTTGTTGTAGCTGTTGTTGTAGCTGTTGTTGTAGCTGTTGTTGTAGCTGTTGTCG
CM000681.2_2852335-2853949(+)_1|1|1x0		DIRS-8_DR	301	346	-	19.9187	6.67e-08	0.00892	GTTGATGTAGCTGGAGAAGTTGATGTTGTTGCTGGAGAAGTTGTAG
CM000681.2_12463998-12465876(-)_1|2|1x0		ERV4_DR-I	636	690	+	19.8827	6.69e-08	0.00809	gtgcctccagcccctgttgttactgttccctcagttacagttactgttcctactc
CM000681.2_21970719-21974877(-)_1|3|1x0		DIRS-8_DR	165	204	+	20.1856	6.7e-08	0.0137	tctgcatcagctgctactgctactgctactgctactgcta
CM000672.2_43644052-43644886(-)_1|1|1x0		EnSpm-N1_DR	2067	2088	+	20.2994	6.78e-08	0.000153	atatatatatatatatatctaa
CM000672.2_43644052-43644886(-)_1|1|1x0		DIRS-4N1_DR	3050	3071	+	20.2994	6.78e-08	0.000153	atatatatatatatatatctat
CM000672.2_43644052-43644886(-)_1|1|1x0		Ngaro1_DR	5069	5090	+	20.2994	6.78e-08	0.000153	atatatatatatatatatctat
CM000672.2_43644052-43644886(-)_1|1|1x0		DIRS-5_DR	5918	5939	+	20.2994	6.78e-08	0.000153	atatatatatatatatatctat
KQ458383.1_131950-133225(-)_1|1|1x0		SUSHIIDR1	17	53	-	15.9688	6.79e-08	0.0428	AGAAAACCAAGGATGGCCTCTAGAGGGCAGACGGCAG
CM000663.2_23361971-23363246(-)_1|1|1x0		SUSHIIDR1	17	53	-	15.9688	6.79e-08	0.0427	AGAAAACCAAGGATGGCCTCTAGAGGGCAGACGGCAG
KN196484.1_309502-311806(-)_1|1|1x0		Ginger1-2_DR	4411	4474	-	15.2	6.8e-08	0.0382	GACATGGAGATGGAGGAGGAGGACATGGAGGAGGAGGAGTTGGACATGGAGGAGGAGGACATGG
CM000681.2_40034359-40036663(-)_1|1|1x0		Ginger1-2_DR	4411	4474	-	15.2	6.8e-08	0.0381	GACATGGAGATGGAGGAGGAGGACATGGAGGAGGAGGAGTTGGACATGGAGGAGGAGGACATGG
CM000680.2_14104919-14106428(-)_1|1|1x0		Gypsy49-I_DR	5566	5593	+	20.2937	6.88e-08	0.0213	cagaggtgttggaagaggaggaagagtg
CM000681.2_2852335-2853949(+)_1|1|1x0		DIRS-4_DR	225	270	-	19.8625	6.9e-08	0.00892	GTAGCTGTTGTTGTAGCTGTTGTTGTAGCTGTTGTTGTAGCTGTTG
CM000681.2_2852335-2853949(+)_1|1|1x0		DIRS-4_DR	237	282	-	19.8625	6.9e-08	0.00892	GTAGCTGTTGTTGTAGCTGTTGTTGTAGCTGTTGTTGTAGCTGTTG
CM000681.2_2852335-2853949(+)_1|1|1x0		DIRS-4_DR	249	294	-	19.8625	6.9e-08	0.00892	GTAGCTGTTGTTGTAGCTGTTGTTGTAGCTGTTGTTGTAGCTGTTG
CM000681.2_2852335-2853949(+)_1|1|1x0		DIRS-4_DR	261	306	-	19.8625	6.9e-08	0.00892	GTAGCTGTTGTTGTAGCTGTTGTTGTAGCTGTTGTTGTAGCTGTTG
CM000681.2_12430158-12432150(-)_1|1|1x0		DIRS-4_DR	225	255	-	20.4	6.92e-08	0.0103	GCTGTTGTTGTAGCTGTTGTTGTAGCTGTTG
CM000681.2_12430158-12432150(-)_1|1|1x0		DIRS-4_DR	237	267	-	20.4	6.92e-08	0.0103	GCTGTTGTTGTAGCTGTTGTTGTAGCTGTTG
CM000681.2_12430158-12432150(-)_1|1|1x0		DIRS-4_DR	249	279	-	20.4	6.92e-08	0.0103	GCTGTTGTTGTAGCTGTTGTTGTAGCTGTTG
CM000681.2_12430158-12432150(-)_1|1|1x0		DIRS-4_DR	261	291	-	20.4	6.92e-08	0.0103	GCTGTTGTTGTAGCTGTTGTTGTAGCTGTTG
CM000681.2_12430158-12432150(-)_1|1|1x0		DIRS-4_DR	273	303	-	20.4	6.92e-08	0.0103	GCTGTTGTTGTAGCTGTTGTTGTAGCTGTTG
KN196484.1_288719-290921(+)_1|1|1x0		hAT-N104_DR	303	369	-	19.4472	6.92e-08	0.0108	GTGGATGAAAGTGAAGAGCGGGTGGAGGTTGTTGCGGACGAAAGTGAAGAGGGGGGGGGGTGGGGTG
KN196484.1_288719-290921(+)_1|1|1x0		CR1-25_DR	2841	2907	+	19.4472	6.92e-08	0.0108	taggttggcggctggagggacattgtgctggataggttggctgtttgtaccgctgtggcgactgttt
KN196484.1_288719-290921(+)_1|1|1x0		DIRS-4_DR	5945	6011	-	19.4472	6.92e-08	0.0108	ACAAGGGAAGGGGAGTGAAGGACTCCGGCTGGAGAGGGGGGTGAAGGGGGGCAGGGGGGGGCGGGGA
CM000681.2_40013576-40015778(+)_1|1|1x0		hAT-N104_DR	303	369	-	19.4472	6.92e-08	0.0108	GTGGATGAAAGTGAAGAGCGGGTGGAGGTTGTTGCGGACGAAAGTGAAGAGGGGGGGGGGTGGGGTG
CM000681.2_40013576-40015778(+)_1|1|1x0		CR1-25_DR	2841	2907	+	19.4472	6.92e-08	0.0108	taggttggcggctggagggacattgtgctggataggttggctgtttgtaccgctgtggcgactgttt
CM000681.2_40013576-40015778(+)_1|1|1x0		DIRS-4_DR	5945	6011	-	19.4472	6.92e-08	0.0108	ACAAGGGAAGGGGAGTGAAGGACTCCGGCTGGAGAGGGGGGTGAAGGGGGGCAGGGGGGGGCGGGGA
CM000681.2_37126982-37129055(+)_1|1|1x0		Gypsy61-I_DR	4814	4871	+	19.3125	6.94e-08	0.0146	aaggggagcgggaagcaggtggtggtgtgcaagatgaggtggcaattgagagccaagg
CM000681.2_12463998-12465876(-)_1|2|1x0		DIRS-8B_DR	207	261	-	19.8395	6.95e-08	0.00831	GTAGTTGTTGAAGTAGTTGTTGTTGTAGTAGTTGTTGTTGTTGTTGTAGTAGTTG
CM000681.2_12272409-12274095(-)_1|1|1x0		DIRS-4N2_DR	215	260	-	20.0437	6.96e-08	0.0143	TTGTTTGTTGTTGTTGTTGTTGTTGTTGTTGTTGTTGTTGTTGTGT
CM000681.2_37126982-37129055(+)_1|1|1x0		Gypsy140-I_DR	2108	2165	+	19.3063	6.96e-08	0.0146	atgtgatcctcgttggatgtggtgggcttcatgttaaacccaagtgtgcttttgatgt
CM000681.2_2852335-2853949(+)_1|1|1x0		Gypsy-31-I_DR	3721	3766	-	19.8438	6.98e-08	0.00892	GTTGCAGAACTTCCTGGAGATGCTGCAGATGTTGCTGCCATGTGTC
CM000681.2_36546868-36548353(-)_1|1|1x0		BEL29-I_DR	1984	2011	+	19.175	7.04e-08	0.0161	gctacagttgctgtagtcaacactgttg
CM000680.2_14104919-14106428(-)_1|1|1x0		DIRS-4N3_DR	3962	3989	-	20.2625	7.04e-08	0.0213	GTGGGGGGTGGGGGGGGGCTGGAGACTC
KN196484.1_288719-290921(+)_1|1|1x0		DIRS-4N3_DR	3929	3995	-	19.4099	7.07e-08	0.0108	TTAGGAGTGGGGGGTGGGGGGGGGCTGGAGACTCCGGGGGGGGCGGGGGGGGCGGGCCCTGCATGAG
CM000681.2_40013576-40015778(+)_1|1|1x0		DIRS-4N3_DR	3929	3995	-	19.4099	7.07e-08	0.0108	TTAGGAGTGGGGGGTGGGGGGGGGCTGGAGACTCCGGGGGGGGCGGGGGGGGCGGGCCCTGCATGAG
CM000681.2_12247279-12248707(-)_1|1|1x0		DIRS-4_DR	198	240	-	19.6438	7.09e-08	0.02	GTTGTTGTAGCTGTTGTCGTTGTTGTTGTTGTTGTTTGTTGTC
CM000681.2_12390468-12392376(-)_1|1|1x0		DIRS-8_DR	313	358	-	19.9125	7.1e-08	0.00764	GTTGTTGGAGAAGTTGATGTAGCTGGAGAAGTTGATGTTGTTGCTG
KN196484.1_288719-290921(+)_1|1|1x0		Gypsy90-I_DR	2426	2492	-	19.4037	7.1e-08	0.0108	TGTGCTGCTCTGTTGTAGTGGCGTTGTTGGGCCTTTTGTGCTGTAATCAGATGCTCCCGGACTAACG
CM000681.2_40013576-40015778(+)_1|1|1x0		Gypsy90-I_DR	2426	2492	-	19.4037	7.1e-08	0.0108	TGTGCTGCTCTGTTGTAGTGGCGTTGTTGGGCCTTTTGTGCTGTAATCAGATGCTCCCGGACTAACG
CM000681.2_12318596-12319871(-)_1|2|1x0		DIRS-6B_DR	477	507	-	20.2312	7.11e-08	0.00835	GTTGTTGTTGTTGTTATTGTCGAAATTGCTC
CM000672.2_43644052-43644886(-)_1|1|1x0		ERV1-7_DR-I	1981	2002	-	20.2429	7.11e-08	0.000153	ATATATATAAAAATATATATAA
KN196484.1_288719-290921(+)_1|1|1x0		Copia-13G_DR-I	1677	1743	-	19.3975	7.13e-08	0.0108	AGGGCTGGAGACCAGAGGGGAGCCGGCAGGGCTGGAGCCGGGGGAGCCGGCAGGGCGGGGCCGGGAG
CM000681.2_40013576-40015778(+)_1|1|1x0		Copia-13G_DR-I	1677	1743	-	19.3975	7.13e-08	0.0108	AGGGCTGGAGACCAGAGGGGAGCCGGCAGGGCTGGAGCCGGGGGAGCCGGCAGGGCGGGGCCGGGAG
CM000681.2_12430158-12432150(-)_1|1|1x0		DIRS-15_DR	223	253	-	20.3562	7.14e-08	0.0105	GTTGTTGTTATTGCTGCTGCTGGTGGTGGTG
CM000681.2_12043807-12045229(-)_1|1|1x0		Gypsy-215_DR-LTR	234	276	+	18.8313	7.14e-08	0.0324	aacgtcgttcggagagtctcctctctcccggcttgtgttgttg
KN196484.1_349661-351455(-)_1|1|1x0		BHIKHARI-5-I_DR	5737	5788	-	17.775	7.15e-08	0.0269	GGCCTGGGGCAGCAAGCGTTGGGGTTGCTAGCTGGTTTGAAGGCTGCAGAGT
CM000681.2_40074518-40076312(-)_1|1|1x0		BHIKHARI-5-I_DR	5737	5788	-	17.775	7.15e-08	0.0269	GGCCTGGGGCAGCAAGCGTTGGGGTTGCTAGCTGGTTTGAAGGCTGCAGAGT
KN196484.1_288719-290921(+)_1|1|1x0		Copia-13_DR-I	1845	1911	-	19.3913	7.15e-08	0.0108	TGGGAAGCCGGCGGGCTGAAGACCGAGGGGAGCCGGCGGGCTGGAGGCCGAGGGGAGCCGGCGGGGC
CM000681.2_40013576-40015778(+)_1|1|1x0		Copia-13_DR-I	1845	1911	-	19.3913	7.15e-08	0.0108	TGGGAAGCCGGCGGGCTGAAGACCGAGGGGAGCCGGCGGGCTGGAGGCCGAGGGGAGCCGGCGGGGC
CM000681.2_21970719-21974877(-)_1|3|1x0		L1-11_DR	6730	6769	-	20.1018	7.16e-08	0.0144	ACAACAACGTCTACTGCTACTACTACTACTACTACTACTA
CM000681.2_37126982-37129055(+)_1|1|1x0		Tx1-7_DR	995	1052	+	19.2562	7.17e-08	0.0147	aagcgagacaagaggggaagagagctggctttcacggtccttttgctgtgattgaggg
CM000681.2_36546868-36548353(-)_1|1|1x0		Helitron-1_DR	14007	14034	+	19.1562	7.17e-08	0.0161	ggtgttgttggtgttgatgtgtatgatg
GL383576.1_127217-129264(+)_1|1|1x0		hAT-N53_DR	3025	3067	+	20.0745	7.2e-08	0.0411	ttggtgggtggcggtttttgggcgtggcttagcgaagggtcag
CM000681.2_22179609-22181656(-)_1|1|1x0		hAT-N53_DR	3025	3067	+	20.0745	7.2e-08	0.0402	ttggtgggtggcggtttttgggcgtggcttagcgaagggtcag
CM000681.2_2852335-2853949(+)_1|1|1x0		DIRS-8B_DR	189	234	-	19.7875	7.22e-08	0.00908	GTAGTTGTTGTTGTTGTTGTAGTAGTTGATGTTGTTTTAGTTTTCG
KN196484.1_309502-311806(-)_1|1|1x0		Copia-13E_DR-I	1665	1728	-	15.0625	7.24e-08	0.0382	GCAAGGCAGGAGGCCTGTAGGGAGCTGGCTGGGATGAAGGCCTGTGGGGAGCCGGCTGGTCTAG
CM000681.2_40034359-40036663(-)_1|1|1x0		Copia-13E_DR-I	1665	1728	-	15.0625	7.24e-08	0.0381	GCAAGGCAGGAGGCCTGTAGGGAGCTGGCTGGGATGAAGGCCTGTGGGGAGCCGGCTGGTCTAG
CM000681.2_12318596-12319871(-)_1|2|1x0		DIRS-15_DR	247	277	-	20.2	7.26e-08	0.00845	GTGGAGATTGTTGTTGTTGTTGTTGTTGTTG
CM000681.2_12390468-12392376(-)_1|1|1x0		DIRS-7_DR	279	324	-	19.8688	7.29e-08	0.00771	GTGATCTCAGCCGCCGTCGCTGTTGTTGTTGTTTTTGTCATTTTTT
CM000681.2_12390468-12392376(-)_1|1|1x0		DIRS-8_DR	550	595	-	19.8688	7.29e-08	0.00771	GTTGATGTAGCTGGAGAAGTTGTTGTTGGAGAAGTTGATGTAGCTG
KN196484.1_309502-311806(-)_1|1|1x0		Copia-13F_DR-I	1696	1759	-	15.0437	7.3e-08	0.0382	ACAAGGCAGGAGGTCGGTGGGGAGCCGGCTGGGCTGGAGGCCTGTGGGGAGCCGGCTGGGCTGG
KN196484.1_309502-311806(-)_1|1|1x0		Copia-13G_DR-I	1817	1880	-	15.0437	7.3e-08	0.0382	ACAAGGCAGGAGGTCGGTGGGGAGCCGGCTGGGCTGGAGGCCTGTGGGGAGCCGGCTGGGCTGG
KN196484.1_309502-311806(-)_1|1|1x0		Copia-13B_DR-I	1988	2051	-	15.0437	7.3e-08	0.0382	ACAAGGCAGGAGGTCGGTGGGGAGCCGGCTGGGCTGGAGGCCTGTGGGGAGCCGGCTGGGCTGG
CM000681.2_40034359-40036663(-)_1|1|1x0		Copia-13F_DR-I	1696	1759	-	15.0437	7.3e-08	0.0381	ACAAGGCAGGAGGTCGGTGGGGAGCCGGCTGGGCTGGAGGCCTGTGGGGAGCCGGCTGGGCTGG
CM000681.2_40034359-40036663(-)_1|1|1x0		Copia-13G_DR-I	1817	1880	-	15.0437	7.3e-08	0.0381	ACAAGGCAGGAGGTCGGTGGGGAGCCGGCTGGGCTGGAGGCCTGTGGGGAGCCGGCTGGGCTGG
CM000681.2_40034359-40036663(-)_1|1|1x0		Copia-13B_DR-I	1988	2051	-	15.0437	7.3e-08	0.0381	ACAAGGCAGGAGGTCGGTGGGGAGCCGGCTGGGCTGGAGGCCTGTGGGGAGCCGGCTGGGCTGG
CM000681.2_2852335-2853949(+)_1|1|1x0		Zisupton-4_DR	1775	1820	-	19.7688	7.31e-08	0.00908	GGTGGTGCTGCAGATGCTGGGGATGGTGGTGGTGCTGCTGCTGGGA
KN196484.1_349661-351455(-)_1|1|1x0		Mariner-N13_DR	1041	1092	+	17.7312	7.31e-08	0.0269	ggtcttgtagagtccatgcctcggcaggtcggcactgttttggcagcacagg
CM000681.2_40074518-40076312(-)_1|1|1x0		Mariner-N13_DR	1041	1092	+	17.7312	7.31e-08	0.0269	ggtcttgtagagtccatgcctcggcaggtcggcactgttttggcagcacagg
CM000681.2_12430158-12432150(-)_1|1|1x0		DIRS-8B_DR	222	252	-	20.3187	7.33e-08	0.0107	GAAGTAGTTGTTGTTGTAGTAGTTGTTGTTG
CM000681.2_2852335-2853949(+)_1|1|1x0		Zisupton-4_DR	1745	1790	-	19.7625	7.33e-08	0.00908	GGTGCTGCTGCTGGGAATGGTGGTGCTGTTGATGCTGGGGATTGTA
KN196484.1_288719-290921(+)_1|1|1x0		DIRS-14_DR	4455	4521	-	19.3416	7.37e-08	0.0109	AGTCGAGCTCGGGGGGGGTGAGGGTGGGGGGGGGGGTGGGGTGGCTCCGCTGACTGCTGGCGGAGAT
CM000681.2_40013576-40015778(+)_1|1|1x0		DIRS-14_DR	4455	4521	-	19.3416	7.37e-08	0.011	AGTCGAGCTCGGGGGGGGTGAGGGTGGGGGGGGGGGTGGGGTGGCTCCGCTGACTGCTGGCGGAGAT
CM000681.2_12247279-12248707(-)_1|1|1x0		DIRS-8B_DR	201	243	-	19.6	7.38e-08	0.02	GTTGTTGTAGTAGTTGTTGTTGTTGTTGTAGTAGTTGATGTTG
CM000681.2_12272409-12274095(-)_1|1|1x0		DIRS-4_DR	267	312	-	19.9437	7.42e-08	0.0149	GTAGCTGTAGCTGTTGTTGTAGCTGTTGTTGTAGCTGTTGTTGTAG
KN196484.1_309502-311806(-)_1|1|1x0		Copia2-I_DR	1061	1124	-	15	7.44e-08	0.0382	GCTGGTCAGGAGGCCCGTGGGGAGCCGGCTGGTCAGGAGGCCCGTGGGGAGCCGGCTGGTCTGG
CM000681.2_40034359-40036663(-)_1|1|1x0		Copia2-I_DR	1061	1124	-	15	7.44e-08	0.0381	GCTGGTCAGGAGGCCCGTGGGGAGCCGGCTGGTCAGGAGGCCCGTGGGGAGCCGGCTGGTCTGG
CM000681.2_12463998-12465876(-)_1|2|1x0		L1-11_DR	5745	5799	+	19.7593	7.45e-08	0.00878	attgttacagctgttgttatttttattattatcattattattagtattattatta
KN196484.1_349661-351455(-)_1|1|1x0		DIRS-4_DR	1391	1442	-	17.6875	7.48e-08	0.0269	GGAAGGGGTGTGGCTGTGGCTAGGGTGAAGGGGGCTCGTGCGGAAGATGTGT
CM000681.2_40074518-40076312(-)_1|1|1x0		DIRS-4_DR	1391	1442	-	17.6875	7.48e-08	0.0269	GGAAGGGGTGTGGCTGTGGCTAGGGTGAAGGGGGCTCGTGCGGAAGATGTGT
CM000681.2_12318596-12319871(-)_1|2|1x0		DIRS-6_DR	409	439	-	20.1562	7.48e-08	0.00862	GAAGTTGTTGATGCAATTGTTGGAGTTGTTT
CM000681.2_12463998-12465876(-)_1|2|1x0		DNA-6-N2_DR	812	866	+	19.7531	7.49e-08	0.00878	attattattattattattattattaggcctattattattagtattgttattatta
CM000681.2_2852335-2853949(+)_1|1|1x0		DIRS-4_DR	394	439	-	19.725	7.5e-08	0.00915	GTTGTTGTAGTAGCTGTTGTTGTTGAAGCTGTTGTTGTTGAAGCGT
KN196484.1_288719-290921(+)_1|1|1x0		DNA8-3B_DR	1583	1649	+	19.3043	7.53e-08	0.011	gtggtgagggtagtgtcggggatgcggatatactgaggggtggtggggtgtgtgcggacgccgccct
CM000681.2_40013576-40015778(+)_1|1|1x0		DNA8-3B_DR	1583	1649	+	19.3043	7.53e-08	0.0111	gtggtgagggtagtgtcggggatgcggatatactgaggggtggtggggtgtgtgcggacgccgccct
KN196484.1_349661-351455(-)_1|1|1x0		Gypsy78-I_DR	225	276	+	17.6687	7.55e-08	0.0269	gaggacgaggagtcagtgactggacctgctggattgaggaggctttagagga
CM000681.2_40074518-40076312(-)_1|1|1x0		Gypsy78-I_DR	225	276	+	17.6687	7.55e-08	0.0269	gaggacgaggagtcagtgactggacctgctggattgaggaggctttagagga
KQ458383.1_131950-133225(-)_1|1|1x0		Copia-21_DR-I	1256	1292	-	15.7312	7.57e-08	0.0454	TTGAGGTCGCGGAGGGCCGAGGTGGAGCGGACGGCTT
CM000663.2_23361971-23363246(-)_1|1|1x0		Copia-21_DR-I	1256	1292	-	15.7312	7.57e-08	0.0453	TTGAGGTCGCGGAGGGCCGAGGTGGAGCGGACGGCTT
CM000680.2_14104919-14106428(-)_1|1|1x0		DIRS-4N2_DR	3245	3272	-	20.1625	7.59e-08	0.0213	GTGGGGGGAGAGTGGGAGGGGATGGAGG
CM000680.2_14104919-14106428(-)_1|1|1x0		DIRS-4N2_DR	3601	3628	-	20.1625	7.59e-08	0.0213	GTGGGGGGAGAGTGGGAGGGGATGGAGG
CM000680.2_14104919-14106428(-)_1|1|1x0		DIRS-4N2_DR	3963	3990	-	20.1625	7.59e-08	0.0213	GTGGGGGGAGAGTGGGAGGGGATGGAGG
CM000681.2_12247279-12248707(-)_1|1|1x0		DNA-8-21_DR	1130	1172	+	19.5687	7.6e-08	0.02	aataataaaagtgttgttaattctgttcaatttgttttttttt
CM000681.2_12390468-12392376(-)_1|1|1x0		DIRS-N1_DR	375	420	-	19.8	7.61e-08	0.00798	GAAATGGTAGCAATAGTAGTTGTTGTTGTTGTTGCTGTAGCTTGTA
CM000681.2_2852335-2853949(+)_1|1|1x0		DIRS-8B_DR	273	318	-	19.7	7.62e-08	0.00915	TTGCTTCGCCGTGCTGTTGTTGTTGTCGTTGTTGTTGTCGTAGTAG
CM000681.2_2852335-2853949(+)_1|1|1x0		Zisupton-4_DR	1748	1793	-	19.7	7.62e-08	0.00915	GGTGGTGCTGCTGCTGGGAATGGTGGTGCTGTTGATGCTGGGGATT
KN196484.1_288719-290921(+)_1|1|1x0		Gypsy-131_DR-I	2452	2518	-	19.2795	7.64e-08	0.0111	TGGGCTGCCCGGTCATAGTGGCGCTGTTGGGCTTGTTGGGCTTTGACCAGATGCTCACGGACTAACG
CM000681.2_40013576-40015778(+)_1|1|1x0		Gypsy-131_DR-I	2452	2518	-	19.2795	7.64e-08	0.0111	TGGGCTGCCCGGTCATAGTGGCGCTGTTGGGCTTGTTGGGCTTTGACCAGATGCTCACGGACTAACG
CM000681.2_12247279-12248707(-)_1|1|1x0		Penelope-4_DR	252	294	+	19.5625	7.64e-08	0.02	actgtgataattgatttgctgtctgtttttttttttgtgtttt
CM000680.2_14104919-14106428(-)_1|1|1x0		Rex1-31_DRe	3013	3040	-	20.15	7.66e-08	0.0213	AGGAGGTGCGTGGGGAGGGAGCGGGGAG
CM000681.2_36546868-36548353(-)_1|1|1x0		Gypsy80-I_DR	6210	6237	+	19.0875	7.7e-08	0.0166	gctccggtggatgttggggacagggttc
CM000681.2_37126982-37129055(+)_1|1|1x0		Helitron-4_DR	10803	10860	-	19.1312	7.71e-08	0.0156	CTGGGAATGGTGGTGCTGTTGATGCTGAGGATTGTAGTGCTGCTAATGCTTGTAATGG
CM000681.2_12247279-12248707(-)_1|1|1x0		DIRS-4N2_DR	203	245	-	19.55	7.73e-08	0.02	GTTGTTGTTGTTGTTGTTGTTGTTGTTGTGTGTTCTTCCGTAT
CM000681.2_12318596-12319871(-)_1|2|1x0		DIRS-8B_DR	207	237	-	20.1062	7.74e-08	0.00884	GTAGTAGTTGTTGTTGTTGTTGTAGTAGTTG
CM000681.2_9341670-9343065(+)_1|2|1x0		DNA8-3B_DR	153	177	+	18.9625	7.75e-08	0.0352	gcgggtggtgagggtagtgtcggga
CM000681.2_9341670-9343065(+)_1|2|1x0		DNA8-3B_DR	586	610	+	18.9625	7.75e-08	0.0352	gcgggtggtgagggtagtgtcggga
CM000681.2_9341670-9343065(+)_1|2|1x0		DNA8-3B_DR	765	789	+	18.9625	7.75e-08	0.0352	gcgggtggtgagggtagtgtcggga
CM000681.2_9341670-9343065(+)_1|2|1x0		DNA8-3B_DR	863	887	+	18.9625	7.75e-08	0.0352	gcgggtggtgagggtagtgtcggga
CM000681.2_9341670-9343065(+)_1|2|1x0		DNA8-3B_DR	1046	1070	+	18.9625	7.75e-08	0.0352	gcgggtggtgagggtagtgtcggga
CM000681.2_9341670-9343065(+)_1|2|1x0		DNA8-3B_DR	1194	1218	+	18.9625	7.75e-08	0.0352	gcgggtggtgagggtagtgtcggga
CM000681.2_9341670-9343065(+)_1|2|1x0		DNA8-3B_DR	1424	1448	+	18.9625	7.75e-08	0.0352	gcgggtggtgagggtagtgtcggga
CM000681.2_9341670-9343065(+)_1|2|1x0		DNA8-3B_DR	1464	1488	+	18.9625	7.75e-08	0.0352	gcgggtggtgagggtagtgtcggga
CM000672.2_43644052-43644886(-)_1|1|1x0		EnSpm-N1_DR	1934	1955	-	20.1412	7.76e-08	0.000153	ATAAATATATAAATAAATATAT
CM000681.2_12247279-12248707(-)_1|1|1x0		Gypsy-250_DR-LTR	583	625	+	19.5437	7.78e-08	0.02	gtttgtgtgtttgaagagaggtctgcttttctttttctcttcg
CM000681.2_36546868-36548353(-)_1|1|1x0		EnSpm-N3_DR	1734	1761	-	19.075	7.8e-08	0.0166	ACTCTGGTTGTTGCTGTGCATTTTGTTT
CM000681.2_36546868-36548353(-)_1|1|1x0		EnSpm-N3B_DR	2006	2033	-	19.075	7.8e-08	0.0166	ACTCTGGTTGTTGCTGTGCATTTTGTTT
KN196484.1_288719-290921(+)_1|1|1x0		DIRS-15_DR	4565	4631	-	19.2422	7.81e-08	0.0111	GAGACTCCTCTGAGCGGGGTGGTGGTGATGCTGGGAGGGGATTGGCGGGGGTGGGGGTGGGGGGGGG
CM000681.2_40013576-40015778(+)_1|1|1x0		DIRS-15_DR	4565	4631	-	19.2422	7.81e-08	0.0112	GAGACTCCTCTGAGCGGGGTGGTGGTGATGCTGGGAGGGGATTGGCGGGGGTGGGGGTGGGGGGGGG
CM000680.2_14104919-14106428(-)_1|1|1x0		Gypsy-248_DR-I	3185	3212	-	20.1188	7.84e-08	0.0213	GTGTGGAATGGGTAGAGGTTGTAGTAGA
CM000681.2_2852335-2853949(+)_1|1|1x0		DIRS-8B_DR	201	246	-	19.65	7.85e-08	0.00931	GTTGTTGTTGTAGTAGTTGTTGTTGTTGTTGTAGTAGTTGATGTTG
CM000681.2_57290670-57292227(+)_1|1|1x0		Gypsy107-I_Dr	2455	2488	+	20.0124	7.91e-08	0.0396	gtggaggtggatgcctcggaggttggggttgggg
CM000681.2_2852335-2853949(+)_1|1|1x0		DIRS-4_DR	339	384	-	19.6375	7.91e-08	0.00931	TTGTTGATGTAGGCTGTTGTTGCTGTTGTTGTTGCTGTTGTTGTTG
KN196484.1_288719-290921(+)_1|1|1x0		DIRS-9C_DR	836	902	-	19.2174	7.93e-08	0.0111	GTGGGAGAATGAGTGACGTCATCGGAGGCGGCTGGGTTTCCTGGTGTTGCGATCTTGCGTGGGAGTG
CM000681.2_40013576-40015778(+)_1|1|1x0		DIRS-9C_DR	836	902	-	19.2174	7.93e-08	0.0112	GTGGGAGAATGAGTGACGTCATCGGAGGCGGCTGGGTTTCCTGGTGTTGCGATCTTGCGTGGGAGTG
CM000671.2_101407900-101409646(+)_1|1|1x0		Copia-13F_DR-I	425	455	-	19.9193	7.95e-08	0.00861	CTGGAGCCGACACTGGAGGGCGCTCTGGGGC
CM000671.2_101407900-101409646(+)_1|1|1x0		Copia-13_DR-I	447	477	-	19.9193	7.95e-08	0.00861	CTGGAGCCGACACTGGAGGGCGCTCTGGGGC
CM000671.2_101407900-101409646(+)_1|1|1x0		Copia-13F_DR-I	455	485	-	19.9193	7.95e-08	0.00861	CTGGAGCCGACACTGGAGGGCGCTCTGGGGC
CM000671.2_101407900-101409646(+)_1|1|1x0		Copia-13E_DR-I	474	504	-	19.9193	7.95e-08	0.00861	CTGGAGCCGACACTGGAGGGCGCTCTGGGGC
CM000671.2_101407900-101409646(+)_1|1|1x0		Copia-13_DR-I	477	507	-	19.9193	7.95e-08	0.00861	CTGGAGCCGACACTGGAGGGCGCTCTGGGGC
CM000671.2_101407900-101409646(+)_1|1|1x0		Copia-13F_DR-I	485	515	-	19.9193	7.95e-08	0.00861	CTGGAGCCGACACTGGAGGGCGCTCTGGGGC
CM000671.2_101407900-101409646(+)_1|1|1x0		Copia-13E_DR-I	504	534	-	19.9193	7.95e-08	0.00861	CTGGAGCCGACACTGGAGGGCGCTCTGGGGC
CM000671.2_101407900-101409646(+)_1|1|1x0		Copia-13_DR-I	507	537	-	19.9193	7.95e-08	0.00861	CTGGAGCCGACACTGGAGGGCGCTCTGGGGC
CM000671.2_101407900-101409646(+)_1|1|1x0		Copia-13F_DR-I	515	545	-	19.9193	7.95e-08	0.00861	CTGGAGCCGACACTGGAGGGCGCTCTGGGGC
CM000671.2_101407900-101409646(+)_1|1|1x0		Copia-13E_DR-I	534	564	-	19.9193	7.95e-08	0.00861	CTGGAGCCGACACTGGAGGGCGCTCTGGGGC
CM000671.2_101407900-101409646(+)_1|1|1x0		Copia-13_DR-I	537	567	-	19.9193	7.95e-08	0.00861	CTGGAGCCGACACTGGAGGGCGCTCTGGGGC
CM000671.2_101407900-101409646(+)_1|1|1x0		Copia-13F_DR-I	545	575	-	19.9193	7.95e-08	0.00861	CTGGAGCCGACACTGGAGGGCGCTCTGGGGC
CM000671.2_101407900-101409646(+)_1|1|1x0		Copia-13E_DR-I	564	594	-	19.9193	7.95e-08	0.00861	CTGGAGCCGACACTGGAGGGCGCTCTGGGGC
CM000671.2_101407900-101409646(+)_1|1|1x0		Copia-13_DR-I	567	597	-	19.9193	7.95e-08	0.00861	CTGGAGCCGACACTGGAGGGCGCTCTGGGGC
CM000671.2_101407900-101409646(+)_1|1|1x0		Copia-13F_DR-I	575	605	-	19.9193	7.95e-08	0.00861	CTGGAGCCGACACTGGAGGGCGCTCTGGGGC
CM000671.2_101407900-101409646(+)_1|1|1x0		Copia-13E_DR-I	594	624	-	19.9193	7.95e-08	0.00861	CTGGAGCCGACACTGGAGGGCGCTCTGGGGC
CM000671.2_101407900-101409646(+)_1|1|1x0		Copia-13E_DR-I	624	654	-	19.9193	7.95e-08	0.00861	CTGGAGCCGACACTGGAGGGCGCTCTGGGGC
CM000671.2_101407900-101409646(+)_1|1|1x0		Copia-13F_DR-I	636	666	-	19.9193	7.95e-08	0.00861	CTGGAGCCGACACTGGAGGGCGCTCTGGGGC
CM000671.2_101407900-101409646(+)_1|1|1x0		Copia-13E_DR-I	654	684	-	19.9193	7.95e-08	0.00861	CTGGAGCCGACACTGGAGGGCGCTCTGGGGC
CM000671.2_101407900-101409646(+)_1|1|1x0		Copia-13F_DR-I	666	696	-	19.9193	7.95e-08	0.00861	CTGGAGCCGACACTGGAGGGCGCTCTGGGGC
CM000671.2_101407900-101409646(+)_1|1|1x0		Copia-13E_DR-I	684	714	-	19.9193	7.95e-08	0.00861	CTGGAGCCGACACTGGAGGGCGCTCTGGGGC
CM000671.2_101407900-101409646(+)_1|1|1x0		Copia-13F_DR-I	696	726	-	19.9193	7.95e-08	0.00861	CTGGAGCCGACACTGGAGGGCGCTCTGGGGC
CM000671.2_101407900-101409646(+)_1|1|1x0		Copia-13E_DR-I	714	744	-	19.9193	7.95e-08	0.00861	CTGGAGCCGACACTGGAGGGCGCTCTGGGGC
CM000671.2_101407900-101409646(+)_1|1|1x0		Copia-13F_DR-I	726	756	-	19.9193	7.95e-08	0.00861	CTGGAGCCGACACTGGAGGGCGCTCTGGGGC
CM000671.2_101407900-101409646(+)_1|1|1x0		Copia-23_DR-I	741	771	-	19.9193	7.95e-08	0.00861	CTGGAGCCGACACTGGAGGGCGCTCTGGGGC
CM000671.2_101407900-101409646(+)_1|1|1x0		Copia-13E_DR-I	744	774	-	19.9193	7.95e-08	0.00861	CTGGAGCCGACACTGGAGGGCGCTCTGGGGC
CM000671.2_101407900-101409646(+)_1|1|1x0		Copia-23_DR-I	771	801	-	19.9193	7.95e-08	0.00861	CTGGAGCCGACACTGGAGGGCGCTCTGGGGC
CM000671.2_101407900-101409646(+)_1|1|1x0		Copia-13E_DR-I	774	804	-	19.9193	7.95e-08	0.00861	CTGGAGCCGACACTGGAGGGCGCTCTGGGGC
CM000671.2_101407900-101409646(+)_1|1|1x0		Copia-13G_DR-I	792	822	-	19.9193	7.95e-08	0.00861	CTGGAGCCGACACTGGAGGGCGCTCTGGGGC
CM000671.2_101407900-101409646(+)_1|1|1x0		Copia-23_DR-I	801	831	-	19.9193	7.95e-08	0.00861	CTGGAGCCGACACTGGAGGGCGCTCTGGGGC
CM000671.2_101407900-101409646(+)_1|1|1x0		Copia-13G_DR-I	822	852	-	19.9193	7.95e-08	0.00861	CTGGAGCCGACACTGGAGGGCGCTCTGGGGC
CM000671.2_101407900-101409646(+)_1|1|1x0		Copia-23_DR-I	831	861	-	19.9193	7.95e-08	0.00861	CTGGAGCCGACACTGGAGGGCGCTCTGGGGC
CM000671.2_101407900-101409646(+)_1|1|1x0		Copia-13G_DR-I	852	882	-	19.9193	7.95e-08	0.00861	CTGGAGCCGACACTGGAGGGCGCTCTGGGGC
CM000671.2_101407900-101409646(+)_1|1|1x0		Copia-23_DR-I	861	891	-	19.9193	7.95e-08	0.00861	CTGGAGCCGACACTGGAGGGCGCTCTGGGGC
CM000671.2_101407900-101409646(+)_1|1|1x0		Copia-13G_DR-I	882	912	-	19.9193	7.95e-08	0.00861	CTGGAGCCGACACTGGAGGGCGCTCTGGGGC
CM000671.2_101407900-101409646(+)_1|1|1x0		Copia-13G_DR-I	912	942	-	19.9193	7.95e-08	0.00861	CTGGAGCCGACACTGGAGGGCGCTCTGGGGC
CM000671.2_101407900-101409646(+)_1|1|1x0		Copia-13G_DR-I	942	972	-	19.9193	7.95e-08	0.00861	CTGGAGCCGACACTGGAGGGCGCTCTGGGGC
CM000671.2_101407900-101409646(+)_1|1|1x0		Copia-13G_DR-I	972	1002	-	19.9193	7.95e-08	0.00861	CTGGAGCCGACACTGGAGGGCGCTCTGGGGC
CM000671.2_101407900-101409646(+)_1|1|1x0		Copia-13G_DR-I	1002	1032	-	19.9193	7.95e-08	0.00861	CTGGAGCCGACACTGGAGGGCGCTCTGGGGC
KN196484.1_288719-290921(+)_1|1|1x0		Copia2-I_DR	1126	1192	-	19.2112	7.95e-08	0.0111	GAGGGGAGCCGGCAGGGCTGGAGCCGGCTGGACAGGAGGCCTGAGGGGAGCCGGCAGGGCTGGAGCC
CM000681.2_40013576-40015778(+)_1|1|1x0		Copia2-I_DR	1126	1192	-	19.2112	7.95e-08	0.0112	GAGGGGAGCCGGCAGGGCTGGAGCCGGCTGGACAGGAGGCCTGAGGGGAGCCGGCAGGGCTGGAGCC
CM000681.2_37126982-37129055(+)_1|1|1x0		Helitron-4_DR	10827	10884	-	19.075	7.96e-08	0.0158	ATTGGGATGGTGGTGGTACTGATGCTGGGAATGGTGGTGCTGTTGATGCTGAGGATTG
CM000681.2_12318596-12319871(-)_1|2|1x0		DIRS-4_DR	406	436	-	20.0625	7.98e-08	0.009	GTTGTAGTAGCTGTTGTTGTTGAAGCTGTTG
CM000681.2_12430158-12432150(-)_1|1|1x0		DIRS-4_DR	216	246	-	20.1875	8.05e-08	0.0116	GTAGCTGTTGTTGTAGCTGTTGTCGTTGTTG
CM000681.2_12463998-12465876(-)_1|2|1x0		Dada-U6_DR	6676	6730	+	19.6667	8.06e-08	0.00936	gctggtgctgcacctgttcctgctggtgctgtgcctctttctgttcctgctggtg
CM000681.2_12318596-12319871(-)_1|2|1x0		DIRS-4_DR	219	249	-	20.0437	8.08e-08	0.009	GTTGTAGCTGTTGTTGTAGCTGTTGTCGTTG
CM000672.2_43644052-43644886(-)_1|1|1x0		Penelope-1_DR	131	152	+	20.096	8.09e-08	0.000153	atatatatatatatatatgtat
CM000672.2_43644052-43644886(-)_1|1|1x0		hAT-N70_DR	589	610	+	20.096	8.09e-08	0.000153	atatatatatatatatatgtat
CM000672.2_43644052-43644886(-)_1|1|1x0		Gypsy123-I_DR	636	657	+	20.096	8.09e-08	0.000153	atatatatatatatatatgtat
CM000672.2_43644052-43644886(-)_1|1|1x0		hAT-N42B_DR	659	680	-	20.096	8.09e-08	0.000153	ATATATATATATATATATGTAT
CM000672.2_43644052-43644886(-)_1|1|1x0		ZFERV-2-I_DR	794	815	+	20.096	8.09e-08	0.000153	atatatatatatatatatgtat
CM000672.2_43644052-43644886(-)_1|1|1x0		hAT-25N1_DR	838	859	+	20.096	8.09e-08	0.000153	atatatatatatatatatgtat
CM000672.2_43644052-43644886(-)_1|1|1x0		EnSpm-N25_DR	871	892	-	20.096	8.09e-08	0.000153	ATATATATATATATATATGTAT
CM000672.2_43644052-43644886(-)_1|1|1x0		Helitron-N2_DR	1498	1519	-	20.096	8.09e-08	0.000153	ATATATATATATATATATGTAT
CM000672.2_43644052-43644886(-)_1|1|1x0		DNA-TA-4_DR	1521	1542	+	20.096	8.09e-08	0.000153	atatatatatatatatatgtaa
CM000672.2_43644052-43644886(-)_1|1|1x0		DNA9-3_DR	1686	1707	-	20.096	8.09e-08	0.000153	ATATATATATATATATATGTAT
CM000672.2_43644052-43644886(-)_1|1|1x0		EnSpm-22N2_DR	2324	2345	-	20.096	8.09e-08	0.000153	ATATATATATATATATATGTAA
CM000672.2_43644052-43644886(-)_1|1|1x0		Kolobok-4_DR	5044	5065	+	20.096	8.09e-08	0.000153	atatatatatatatatatgtat
CM000672.2_43644052-43644886(-)_1|1|1x0		Kolobok-4_DR	5160	5181	+	20.096	8.09e-08	0.000153	atatatatatatatatatgtat
CM000672.2_43644052-43644886(-)_1|1|1x0		Zisupton-3_DR	7149	7170	+	20.096	8.09e-08	0.000153	atatatatatatatatatgtat
CM000672.2_43644052-43644886(-)_1|1|1x0		P-1_DR	7589	7610	+	20.096	8.09e-08	0.000153	atatatatatatatatatgtaa
CM000672.2_43644052-43644886(-)_1|1|1x0		Zisupton-6_DR	8453	8474	-	20.096	8.09e-08	0.000153	ATATATATATATATATATGTAT
CM000672.2_43644052-43644886(-)_1|1|1x0		Zisupton-6_DR	9286	9307	-	20.096	8.09e-08	0.000153	ATATATATATATATATATGTAT
CM000672.2_43644052-43644886(-)_1|1|1x0		DNA9-3_DR	9453	9474	+	20.096	8.09e-08	0.000153	atatatatatatatatatgtat
CM000672.2_43644052-43644886(-)_1|1|1x0		DNA9-3_DR	9519	9540	+	20.096	8.09e-08	0.000153	atatatatatatatatatgtat
CM000672.2_43644052-43644886(-)_1|1|1x0		Dada-tL_DR	9857	9878	+	20.096	8.09e-08	0.000153	atatatatatatatatatgtat
CM000672.2_43644052-43644886(-)_1|1|1x0		Zisupton-7_DR	12282	12303	+	20.096	8.09e-08	0.000153	atatatatatatatatatgtat
CM000672.2_43644052-43644886(-)_1|1|1x0		IS3EU-4_DR	14151	14172	+	20.096	8.09e-08	0.000153	atatatatatatatatatgtaa
CM000672.2_43644052-43644886(-)_1|1|1x0		EnSpm-N13_DR	17665	17686	-	20.096	8.09e-08	0.000153	ATATATATATATATATATGTAT
CM000672.2_43644052-43644886(-)_1|1|1x0		ENSPM-6_DR	24897	24918	-	20.096	8.09e-08	0.000153	ATATATATATATATATATGTAA
CM000681.2_12390468-12392376(-)_1|1|1x0		hAT-31_DR	366	411	-	19.7	8.09e-08	0.00841	GCTGCTTTTCTTTTCGCTGCTGCTGCTTTTGCCGTTGCCGCCGCCG
CM000681.2_2852335-2853949(+)_1|1|1x0		hAT-31_DR	363	408	-	19.6	8.09e-08	0.00943	GCTTTTCTTTTCGCTGCTGCTGCTTTTGCCGTTGCCGCCGCCGTGT
CM000681.2_2916852-2918286(+)_1|2|1x0		L2-11_DRe	1946	1982	+	19.9062	8.1e-08	0.0418	ggtattgttccttcctctctcaaagttgctgctgtta
CM000681.2_12318596-12319871(-)_1|2|1x0		L1-11_DR	6428	6458	+	20.0375	8.11e-08	0.009	gttgttgtagttgtaacggtagtagttgtag
CM000681.2_21970719-21974877(-)_1|3|1x0		Dada-U6_DR	6709	6748	+	19.9401	8.13e-08	0.016	cctctttctgttcctgctggtgctgcgcctgttactgttg
CM000681.2_12272409-12274095(-)_1|1|1x0		DIRS-8B_DR	210	255	-	19.7937	8.16e-08	0.0161	GTTGAAGTAGTTGTTGTTGTAGTAGTTGTTGTTGTTGTTGTAGTAG
CM000681.2_12390468-12392376(-)_1|1|1x0		DIRS-15_DR	220	265	-	19.675	8.22e-08	0.00847	GTTGTTGTTGTTGTTGTTGTTATTGCTGCTGCTGGTGGTGGTGGAG
KN196484.1_288719-290921(+)_1|1|1x0		hAT-N104_DR	251	317	-	19.1553	8.22e-08	0.0111	GGGGGGGGTGGGGTGGTGTCGCGGATGAAAGTGAAGACGTGGGGGGGGTGGGGGTGGGGTGTCGCGG
CM000681.2_40013576-40015778(+)_1|1|1x0		hAT-N104_DR	251	317	-	19.1553	8.22e-08	0.0112	GGGGGGGGTGGGGTGGTGTCGCGGATGAAAGTGAAGACGTGGGGGGGGTGGGGGTGGGGTGTCGCGG
CM000681.2_12349703-12351350(-)_1|2|1x0		DIRS-8B_DR	207	252	-	19.6375	8.23e-08	0.029	GAAGTAGTTGTTGTTGTAGTAGTTGTTGTTGTTGTTGTAGTAGTTG
KN196484.1_288719-290921(+)_1|1|1x0		DIRS-4N3_DR	3902	3968	-	19.1491	8.25e-08	0.0111	GAGACTCCGGGGGGGGCGGGGGGGGCGGGCCCTGCATGAGAGGGTAGGGGTGGGCCAGGGGGGGCTC
CM000681.2_40013576-40015778(+)_1|1|1x0		DIRS-4N3_DR	3902	3968	-	19.1491	8.25e-08	0.0112	GAGACTCCGGGGGGGGCGGGGGGGGCGGGCCCTGCATGAGAGGGTAGGGGTGGGCCAGGGGGGGCTC
KN196484.1_288719-290921(+)_1|1|1x0		L1-36_DR	2018	2084	-	19.1429	8.28e-08	0.0111	AAGGCCGAGGGGCTCGCGCAGGCCGGGGCGGCCCGCGGGGGGGCGGCGCGCCCCCCCGGCGCGTACC
CM000681.2_40013576-40015778(+)_1|1|1x0		L1-36_DR	2018	2084	-	19.1429	8.28e-08	0.0112	AAGGCCGAGGGGCTCGCGCAGGCCGGGGCGGCCCGCGGGGGGGCGGCGCGCCCCCCCGGCGCGTACC
CM000681.2_12463998-12465876(-)_1|2|1x0		DIRS-4N2_DR	212	266	-	19.6358	8.28e-08	0.00952	GAGTTGTTGTTTGTTGTTGTTGTTGTTGTTGTTGTTGTTGTTGTTGTTGTGTGTT
CM000681.2_12272409-12274095(-)_1|1|1x0		DIRS-15_DR	244	289	-	19.7688	8.29e-08	0.0161	TTCATTAGCTTGGTGGAGATTGTTGTTGTTGTTGTTGTTGTTGTTA
CM000681.2_57290670-57292227(+)_1|1|1x0		BEL-50_DRe-I	3719	3752	-	19.9441	8.29e-08	0.0396	GCTGAGGTGGGGTCTACAGACCGTGTGAAGCAGC
CM000681.2_37126982-37129055(+)_1|1|1x0		Gypsy41-I_DR	389	446	+	18.9938	8.34e-08	0.0163	atgcggatggcgataaggctggtgcagaggctgtagaacacagtcctgataatttagt
CM000681.2_57290670-57292227(+)_1|1|1x0		BEL21-I_DR	904	937	-	19.9317	8.36e-08	0.0396	ATGAGTGGGGGCTCTGGAATCCGTGGGGGGAGGA
CM000681.2_21970719-21974877(-)_1|3|1x0		Gypsy39-I_DR	697	736	+	19.8982	8.4e-08	0.0163	gctaaggctgctatgacttctcctgtggtcagtactgatg
CM000681.2_12043807-12045229(-)_1|1|1x0		DIRS-4_DR	204	246	-	18.6875	8.41e-08	0.0367	GTAGCTGTTGTTGTAGCTGTTGTCGTTGTTGTTGTTGTTGTTT
CM000672.2_43644052-43644886(-)_1|1|1x0		EnSpm-N13_DR	9447	9468	+	20.0452	8.44e-08	0.000153	atacatttaaaactaaatatac
CM000680.2_14104919-14106428(-)_1|1|1x0		Rex1-31_DRe	292	319	+	20.0188	8.44e-08	0.0214	aagcggcgcgagaggaagcagaagaggg
CM000680.2_14104919-14106428(-)_1|1|1x0		Gypsy161-I_DR	1786	1813	-	20.0188	8.44e-08	0.0214	CAGAGGGCTGGGGGGTGGTCGTTGGGGA
KN196484.1_309502-311806(-)_1|1|1x0		DIRS-4N2_DR	4840	4903	-	14.7125	8.46e-08	0.0384	TAGAGGGGGTGGAGAGAAGAGCGGAAGCATTCGACGCTGGAAGGAAGTAAAGAGGATGCGGAGG
KN196484.1_309502-311806(-)_1|1|1x0		DIRS-9_DR	5256	5319	-	14.7125	8.46e-08	0.0384	TAGAGGGGGTGGAGAGAAGAGCGGAAGCATTCGACGCTGGAAGGAAGTAAAGAGGATGCGGAGG
KN196484.1_309502-311806(-)_1|1|1x0		DIRS-9B_DR	6029	6092	-	14.7125	8.46e-08	0.0384	TAGAGGGGGTGGAGAGAAGAGCGGAAGCATTCGACGCTGGAAGGAAGTAAAGAGGATGCGGAGG
CM000681.2_40034359-40036663(-)_1|1|1x0		DIRS-4N2_DR	4840	4903	-	14.7125	8.46e-08	0.0383	TAGAGGGGGTGGAGAGAAGAGCGGAAGCATTCGACGCTGGAAGGAAGTAAAGAGGATGCGGAGG
CM000681.2_40034359-40036663(-)_1|1|1x0		DIRS-9_DR	5256	5319	-	14.7125	8.46e-08	0.0383	TAGAGGGGGTGGAGAGAAGAGCGGAAGCATTCGACGCTGGAAGGAAGTAAAGAGGATGCGGAGG
[truncated: 23,217 more rows]
