# Supplementary material for: Transposable elements drive the evolution of metazoan zinc finger genes
Source: Genome Res. 2023 Aug;33(8):1325–39. doi: 10.1101/gr.277966.123 (PMC10547256; doi:10.1101/gr.277966.123)
Supplement: Supplement 3 [file Supplemental_Data_3.tar.gz › supplementary_data_3/meme-out/Danio_rerio/nonrep_background.txt]

# 0-order Markov frequencies from file ../../data/binding-predictions/Danio_rerio/Danio_rerio_nonrep.fa
# seqs: 2286    min: 42    max: 32615    avg: 2743.7    sum: 6271999    alph: DNA
# order 0
A 3.045e-01
C 1.955e-01
G 1.955e-01
T 3.045e-01
