# Supplementary material for: Transposable elements drive the evolution of metazoan zinc finger genes
Source: Genome Res. 2023 Aug;33(8):1325–39. doi: 10.1101/gr.277966.123 (PMC10547256; doi:10.1101/gr.277966.123)
Supplement: Supplement 3 [file Supplemental_Data_3.tar.gz › supplementary_data_3/meme-out/Danio_rerio/predicted_vs_te/fimo.tsv]

motif_id	motif_alt_id	sequence_name	start	stop	strand	score	p-value	q-value	matched_sequence
KN150183.1_6365-7355(-)_1|1|1x0		Gypsy-169-I_DR	2116	2146	-	37.4688	1.77e-14	2.14e-07	GATTCCCACACGGGAGATGAGGCGAAACAGC
KN150183.1_4684-5671(-)_1|1|1x0		Gypsy-169-I_DR	2116	2146	-	37.4688	1.77e-14	2.16e-07	GATTCCCACACGGGAGATGAGGCGAAACAGC
CM002887.2_7378407-7379304(-)_1|1|1x0		Gypsy-195_DR-I	1973	2000	+	30.5	1.71e-12	2.07e-05	agaaggagacgagtggaagactgctttt
CM002888.2_47484879-47485809(+)_1|1|1x0		EnSpm-N14_DR	1570	1597	-	23.1125	9.41e-12	0.000115	GTCATGGTTGTTCTACTAAAGACTAAGT
CM002887.2_7378407-7379304(-)_1|1|1x0		Gypsy-115-I_DR	1896	1923	+	28.9688	1.56e-11	9.41e-05	agaaggcgatgaatggaagactgccttt
CM002888.2_60048423-60049788(-)_1|1|1x0		hAT-N159_DR	1606	1648	-	30.9255	1.78e-11	0.000215	AGGGGGAGAGGGAGGGAGAGAAGGGGGAGAGGGAGGGGGAGAG
CM002906.2_9902959-9905086(-)_1|2|1x0		Zisupton-4_DR	1723	1783	-	30.7125	1.91e-11	0.000225	CTGCTGGGAATGGTGGTGCTGTTGATGCTGGGGATTGTAGTCCAGATGCTGAATTTTTACA
CM002906.2_1422724-1423849(+)_1|1|1x0		DIRS-15_DR	4563	4593	-	29.15	2.14e-11	0.000255	GGATTGGCGGGGGTGGGGGTGGGGGGGGGGA
CM002899.2_773705-775484(-)_1|1|1x0		Copia-13_DR-I	942	999	-	30.3313	3e-11	7.15e-05	GGCACTGAGCGCGCTCAGGGGGAGCCGGGCTGGAGCCGGAGGGCGGGGCTGGAGCCGA
CM002899.2_773705-775484(-)_1|1|1x0		L1-36_DR	1958	2015	+	30.1125	3.63e-11	7.15e-05	cggccgggggcggcccgcgggggggcgcggcccccgccccggggccgggggggggggg
CM002887.2_7378407-7379304(-)_1|1|1x0		Gypsy104-I_Dr	1848	1875	+	28.0687	4.68e-11	0.000123	ggagggggatgagtggaagacagccttc
CM002899.2_773705-775484(-)_1|1|1x0		CryptonH-1_DR	5342	5399	-	29.8125	4.72e-11	7.15e-05	TGGACGGTTCACCAGCTGAGGTGGCCTGGTCGTGGTCGGCGGGGTCAGCGGGGGCAGC
CM002899.2_773705-775484(-)_1|1|1x0		DIRS-4N3_DR	3940	3997	-	29.6187	5.57e-11	7.15e-05	GTTTAGGAGTGGGGGGTGGGGGGGGGCTGGAGACTCCGGGGGGGGCGGGGGGGGCGGG
CM002900.2_26374152-26375610(-)_1|5|1x0		Crack-6_DR	1513	1543	+	28.225	5.76e-11	0.000349	aggtgttcctcagggttcaatactaggacca
CM002900.2_26374152-26375610(-)_1|5|1x0		RTEX-5_DR	4356	4386	+	28.2188	5.79e-11	0.000349	aggggtgcggcagggttgcagcctgagccca
CM002887.2_7378407-7379304(-)_1|1|1x0		Gypsy107-I_Dr	1866	1893	+	27.8875	5.8e-11	0.000123	tgagggggacgagtggaagacagccttc
CM002890.2_29049-29994(+)_1|1|1x0		Polinton-4_DR	17877	17901	+	29.0813	5.92e-11	0.000717	ggggggtgtgcgggggcgggtgcgc
CM002888.2_71822529-71824686(+)_1|1|1x0		LRS-3_DR	439	511	+	22.9125	6.05e-11	0.000555	ggtgcagcaacccgtcggtggcggtggttagtcggttgtctgacgaggaagaggaggaggcggcggcggtggc
CM002888.2_57411796-57412606(-)_1|1|1x0		Gypsy-169-I_DR	2116	2140	-	27.2562	6.97e-11	0.000851	CACACGGGAGATGAGGCGAAACAGC
CM002899.2_773705-775484(-)_1|1|1x0		EnSpm-N49_DR	1220	1277	-	29.3375	7.09e-11	7.15e-05	AAGCCGAAGCTGGAGCCGGAGGAGAAGACATAGCAGCGGTGGTAGCGGGCGGCGCGGG
CM002899.2_773705-775484(-)_1|1|1x0		Gypsy-167-I_DR	712	769	-	29.3125	7.24e-11	7.15e-05	TTGAAACATCAGTGGCAGTGGGGGGCAAGGCAGTGGCAGGGGTCGAGGTAGACGGTGG
CM002887.2_7378407-7379304(-)_1|1|1x0		Gypsy-197_DR-I	1859	1886	+	27.6562	7.59e-11	0.000123	tgagggggatgagtggaagactgcgttc
CM002906.2_9886833-9888891(-)_1|2|1x0		Gypsy12-LTR_DR	458	485	+	23.5687	8.51e-11	0.00103	actgtgctgattgagttggtggtgatgc
CM002899.2_773705-775484(-)_1|1|1x0		Copia-6-I_DR	1938	1995	-	29.0813	8.81e-11	7.15e-05	TGGAGCCGGCGGAACTGGAGGCAGCTGGACAGGAGCCGGCGGGACTGGAGGCAGCTGG
CM002888.2_63804242-63804875(+)_1|1|1x0		Copia-11_DR-LTR	102	120	-	17.3625	8.86e-11	0.000544	AGGTGTGTGTGTGTGGTGC
CM002888.2_63804242-63804875(+)_1|1|1x0		Copia-11D_DR-LTR	102	120	-	17.3625	8.86e-11	0.000544	AGGTGTGTGTGTGTGGTGC
CM002887.2_7378407-7379304(-)_1|1|1x0		Gypsy64-I_DR	1839	1866	+	27.4938	9.16e-11	0.000123	agagggggatgagtggaagaccgccttt
CM002887.2_7378407-7379304(-)_1|1|1x0		Gypsy-170-I_DR	1877	1904	+	27.4875	9.22e-11	0.000123	tgagggagatgagtggaagacagccttt
CM002887.2_7378407-7379304(-)_1|1|1x0		SUSHIIDR1	2079	2106	+	27.4875	9.22e-11	0.000123	tgagggagatgagtggaagacagccttt
CM002899.2_44243516-44244485(+)_1|1|1x0		Dada-tA_DR	6902	6932	-	27.2375	9.26e-11	0.00111	CACACTGTGGTGGAGGCTGGCGAGATGGGGC
CM002899.2_773705-775484(-)_1|1|1x0		Copia-7-I_DR	2690	2747	-	29.0063	9.39e-11	7.15e-05	TTGAGGAAGCTTAGGAGGCGGTGGCCGTTCAGGTAGTTCAGGCGGCGGCGGCCGTTCA
CM002899.2_773705-775484(-)_1|1|1x0		Kolobok-2_DR	1067	1124	-	28.9875	9.54e-11	7.15e-05	AAGATGAATAGCGAGCGGGGGAGGAGGGGGCTGTGGCGGCGCCTCAGGGAGACTTCGG
CM002899.2_773705-775484(-)_1|1|1x0		Copia2-I_DR	1120	1177	-	28.9688	9.69e-11	7.15e-05	GGCTGGAGCCGGCTGGACAGGAGGCCTGAGGGGAGCCGGCAGGGCTGGAGCCGGCTGG
CM002888.2_71822529-71824686(+)_1|1|1x0		Copia-23_DR-I	1363	1435	-	21.8625	9.71e-11	0.000555	GGAGGGCCTGGAGCGTGGAGCTGCAGAGGGCCTGGAGCTGTGCGGAGGGCTGGGGTGGAGCTGCGGAGGGCCT
CM002899.2_773705-775484(-)_1|1|1x0		LRS-3_DR	463	520	+	28.9625	9.74e-11	7.15e-05	tggttagtcggttgtctgacgaggaagaggaggaggcggcggcggtggcgccggagga
CM002906.2_1793167-1794271(+)_1|2|1x0		hAT-N102B_DR	58	73	+	21.1056	9.75e-11	0.0012	ggggcggcatggggag
CM002887.2_7378407-7379304(-)_1|1|1x0		Gypsy70-I_DR	1860	1887	+	27.4375	9.76e-11	0.000123	ggagggcgatgagtggaagaccgccttt
CM002887.2_7378407-7379304(-)_1|1|1x0		Gypsy72-I_DR	1865	1892	+	27.4	1.02e-10	0.000123	ggagggtgacgaatggaagaccgcattc
CM002906.2_2837780-2838353(+)_1|1|1x0		L1-26_DR	4837	4855	+	20.0375	1.02e-10	0.00125	gtgatgatgcagatttatc
CM002887.2_61342428-61343730(-)_1|1|1x0		Gypsy120-LTR_DR	495	537	+	27.6312	1.09e-10	0.0013	cggagggtgcagtggaggatgatgctgtggtccgctggatcgg
CM002899.2_773705-775484(-)_1|1|1x0		Copia-6-I_DR	1878	1935	-	28.7875	1.13e-10	7.15e-05	AGGAGCCGGCGGGACTGGAGGCAGCTGGACAGGAGCCGGCGGGACTGGAGGCAGCTGG
CM002899.2_773705-775484(-)_1|1|1x0		Copia-6-I_DR	1908	1965	-	28.7875	1.13e-10	7.15e-05	AGGAGCCGGCGGGACTGGAGGCAGCTGGACAGGAGCCGGCGGGACTGGAGGCAGCTGG
CM002906.2_1387176-1388235(+)_1|1|1x0		Ginger2-N1_DR	156	186	-	27.3188	1.15e-10	0.00138	GTGGCGGGAAAAATGGCGGGGGTAGGCCAGT
CM002888.2_32894653-32895892(+)_1|1|1x0		DNA-N26B_DR	367	403	-	28.6429	1.17e-10	0.00138	ATTCCTGCATAAATAAAAAAAATAAATAAATAAATAT
CM002899.2_773705-775484(-)_1|1|1x0		L1-36_DR	1991	2048	+	28.6375	1.28e-10	7.15e-05	ccgccccggggccggggggggggggggggtacgcgccgggggggcgcgccgccccccc
CM002887.2_268335-269814(+)_1|1|1x0		DIRS-16_DR	2810	2858	-	28.0625	1.3e-10	0.00156	GTCAGGAGGTGCGCGGCTGGGATAGCGTCGGGTGGTGAGATGATTAGAA
CM002899.2_773705-775484(-)_1|1|1x0		Kolobok-2_DR	1085	1142	-	28.6062	1.31e-10	7.15e-05	GTGGGAGATTTCACGACAAAGATGAATAGCGAGCGGGGGAGGAGGGGGCTGTGGCGGC
CM002899.2_773705-775484(-)_1|1|1x0		Copia-8-I_DR	963	1020	-	28.575	1.35e-10	7.15e-05	AGGCGGCGGCGGCTCTGGCTGAGGCGCTGGCTGCGGCGTCGGCTCTGGCGCTGGCTGC
CM002887.2_7378407-7379304(-)_1|1|1x0		Gypsy103-I_Dr	1860	1887	+	27.1312	1.38e-10	0.000152	tgagggggatgagtggaagacagccttt
CM002899.2_773705-775484(-)_1|1|1x0		Copia-6-I_DR	1608	1665	-	28.45	1.49e-10	7.15e-05	TGGAGCCGGCGGGACTGGAGGCAGCTGGACTGGAGCCGGCGGGACTGGAGGCAGCTGG
CM002899.2_773705-775484(-)_1|1|1x0		Copia-6-I_DR	1638	1695	-	28.45	1.49e-10	7.15e-05	TGGAGCCGGCGGGACTGGAGGCAGCTGGACTGGAGCCGGCGGGACTGGAGGCAGCTGG
CM002899.2_773705-775484(-)_1|1|1x0		Copia-6-I_DR	1668	1725	-	28.45	1.49e-10	7.15e-05	TGGAGCCGGCGGGACTGGAGGCAGCTGGACTGGAGCCGGCGGGACTGGAGGCAGCTGG
CM002899.2_773705-775484(-)_1|1|1x0		Copia-6-I_DR	1698	1755	-	28.45	1.49e-10	7.15e-05	TGGAGCCGGCGGGACTGGAGGCAGCTGGACTGGAGCCGGCGGGACTGGAGGCAGCTGG
CM002899.2_773705-775484(-)_1|1|1x0		Copia-6-I_DR	1728	1785	-	28.45	1.49e-10	7.15e-05	TGGAGCCGGCGGGACTGGAGGCAGCTGGACTGGAGCCGGCGGGACTGGAGGCAGCTGG
CM002899.2_773705-775484(-)_1|1|1x0		Copia-6-I_DR	1758	1815	-	28.45	1.49e-10	7.15e-05	TGGAGCCGGCGGGACTGGAGGCAGCTGGACTGGAGCCGGCGGGACTGGAGGCAGCTGG
CM002899.2_773705-775484(-)_1|1|1x0		Copia-6-I_DR	1788	1845	-	28.45	1.49e-10	7.15e-05	TGGAGCCGGCGGGACTGGAGGCAGCTGGACTGGAGCCGGCGGGACTGGAGGCAGCTGG
CM002899.2_773705-775484(-)_1|1|1x0		Copia-6-I_DR	1818	1875	-	28.45	1.49e-10	7.15e-05	TGGAGCCGGCGGGACTGGAGGCAGCTGGACTGGAGCCGGCGGGACTGGAGGCAGCTGG
CM002899.2_44203728-44205033(+)_1|1|1x0		Dada-tA_DR	7037	7079	-	28.7125	1.71e-10	0.00201	GGTGCTGTGGGGGGTGGTGCAATGGGGCACACCGTGCTGGGGG
CM002899.2_44228927-44230319(+)_1|1|1x0		Copia-13E_DR-LTR	130	175	-	28.2	1.77e-10	0.00156	GTCTGAGGGACGCAGAGCGCGCACGCGGCCGCGTCAAGCAGGAGCG
CM002899.2_773705-775484(-)_1|1|1x0		Copia-8-I_DR	909	966	-	28.2375	1.78e-10	8.18e-05	CTGCGGCGTCGGCTCTGGCTGAGGCGCTGGCTGCGGCGTCGGCTCTGGCTGCGGCGTC
CM002905.2_2259581-2260538(-)_1|1|1x0		Rex1-40_DRe	805	835	+	25.7229	1.8e-10	0.0022	gttacaggggactttaacaacgccaatctca
CM002899.2_773705-775484(-)_1|1|1x0		Copia-6-I_DR	1848	1905	-	28.1875	1.86e-10	8.19e-05	AGGAGCCGGCGGGACTGGAGGCAGCTGGACTGGAGCCGGCGGGACTGGAGGCAGCTGG
CM002900.2_26374152-26375610(-)_1|5|1x0		L2-17_DRe	2431	2461	+	27.0188	2.03e-10	0.000817	tggagttccacaagggtctatacttggacct
CM002899.2_773705-775484(-)_1|1|1x0		Copia-7-I_DR	1064	1121	-	28.0562	2.07e-10	8.79e-05	TGGCGGGTCTGGCAGCTCTGGAGGTGGCGGTGGCAGCTCTGGAGGTGGCGGTGGCAGC
CM002888.2_71822529-71824686(+)_1|1|1x0		EnSpm-N49_DR	618	690	+	20.15	2.07e-10	0.000764	aggaggtggctcgtgccttggagtcgcgcgccaggtttgtcacagaggggagggtggtaggcctggcggaggt
CM002888.2_59451235-59452216(+)_1|1|1x0		EnSpm-N11_DR	1543	1570	+	25.1707	2.1e-10	0.00257	gttattaaaactattctttagaaatggg
CM002899.2_773705-775484(-)_1|1|1x0		Copia-13F_DR-I	1467	1524	-	27.9937	2.17e-10	8.92e-05	GGGGGGAGCCGGCAGGGCAAGACGCCTGGGTGGAGCCGGCAGGGCAGGAGGCCGGGGT
KN149687.1_42885-43623(+)_1|1|1x0		Gypsy-191_DR-I	645	666	-	20.9125	2.36e-10	0.0029	TGGCTGTGGAATGTGTGGTAGT
CM002888.2_69354567-69355305(+)_1|1|1x0		Gypsy-191_DR-I	645	666	-	20.9125	2.36e-10	0.00289	TGGCTGTGGAATGTGTGGTAGT
CM002888.2_61705221-61705959(+)_1|1|1x0		Gypsy-191_DR-I	645	666	-	20.9125	2.36e-10	0.00289	TGGCTGTGGAATGTGTGGTAGT
CM002888.2_30429583-30430321(-)_1|1|1x0		Gypsy-191_DR-I	645	666	-	20.9125	2.36e-10	0.0029	TGGCTGTGGAATGTGTGGTAGT
CM002899.2_773705-775484(-)_1|1|1x0		Copia-13F_DR-I	1512	1569	-	27.8125	2.52e-10	9.98e-05	CGGCAGGGCTGGAGGCCGGGGGGGGGCCGGCAGGGCAAGAGGCCTGGGGGGAGCCGGC
CM002888.2_71822529-71824686(+)_1|1|1x0		DIRS-15_DR	4577	4649	-	19.5688	2.67e-10	0.000764	GGAAGGAGGGAGGAAATGGAGACTCCTCTGAGCGGGGTGGTGGTGATGCTGGGAGGGGATTGGCGGGGGTGGG
KN149694.1_135305-136211(-)_1|1|1x0		Gypsy42-I_DR	3208	3235	-	25.2625	2.86e-10	0.00343	AGGGCCAGCAAAACATGCAGAAAAAGCA
CM002888.2_69638874-69639777(+)_1|1|1x0		Gypsy42-I_DR	3208	3235	-	25.2625	2.86e-10	0.00346	AGGGCCAGCAAAACATGCAGAAAAAGCA
CM002899.2_44228927-44230319(+)_1|1|1x0		Copia-13G_DR-LTR	131	176	-	27.5875	2.94e-10	0.00156	GTCTGAGGGACGCAGAGCGCGCGCGCGGCCGCGTCAAGCAGAAGCG
CM002887.2_61371721-61373518(-)_1|1|1x0		Zisupton-4_DR	1757	1814	-	27.8509	3.03e-10	0.00361	GCTGCAGATGCTGGGGATGGTGGTGGTGCTGCTGCTGGGAATGGTGGTGCTGTTGATG
CM002906.2_9005780-9007286(+)_1|1|1x0		RTEX-2_DR	2385	2415	-	23.1375	3.03e-10	0.00368	GATCCTGCCGTTGTTGATGGTGTTGTGGGGT
CM002887.2_7378407-7379304(-)_1|1|1x0		Gypsy-166-I_DR	1864	1891	+	26.375	3.12e-10	0.000315	tgagggggatgagtggaagaccgcattt
CM002888.2_54525234-54526542(-)_1|1|1x0		BEL-41_DRe-I	493	532	+	23.3125	3.25e-10	0.00394	atcgcgggagtttcgcgcggtaaaggacgtcagataaaga
CM002906.2_1848900-1849974(+)_1|1|1x0		Polinton-4N1_DR	68	101	-	27.65	3.33e-10	0.000996	GGACACGCGAGGGTGGGAGGGAAGGGGGAGGGAG
CM002906.2_1848900-1849974(+)_1|1|1x0		Polinton-4_DR	68	101	-	27.65	3.33e-10	0.000996	GGACACGCGAGGGTGGGAGGGAAGGGGGAGGGAG
CM002906.2_1848900-1849974(+)_1|1|1x0		Polinton-4N1_DR	10337	10370	+	27.65	3.33e-10	0.000996	ggacacgcgagggtgggagggaagggggagggag
CM002906.2_1848900-1849974(+)_1|1|1x0		Polinton-4_DR	20187	20220	+	27.65	3.33e-10	0.000996	ggacacgcgagggtgggagggaagggggagggag
CM002899.2_44187740-44188637(+)_1|1|1x0		Gypsy-238_DR-I	762	789	-	25.9563	3.36e-10	0.00336	AGGGGGGGGTGGGAGCGGGAGACGGGGG
CM002899.2_773705-775484(-)_1|1|1x0		Copia2-I_DR	1162	1219	-	27.4375	3.41e-10	0.00013	GGCTGGAGCCATCTGGACAGGAGGCCTGAGGGGAGCCGGCAGGGCTGGAGCCGGCTGG
CM002899.2_773705-775484(-)_1|1|1x0		Copia-8-I_DR	975	1032	-	27.4	3.52e-10	0.00013	CTCGGGAAGCTCAGGCGGCGGCGGCTCTGGCTGAGGCGCTGGCTGCGGCGTCGGCTCT
KN150120.1_2797-3586(+)_1|2|1x0		Gypsy51-I_DR	1295	1316	-	19.8187	3.71e-10	0.00455	TGGAGGGTGTGGGGCTTGACTG
CM002887.2_7335324-7336113(-)_1|2|1x0		Gypsy51-I_DR	1295	1316	-	19.8187	3.71e-10	0.00457	TGGAGGGTGTGGGGCTTGACTG
CM002900.2_26374152-26375610(-)_1|5|1x0		Crack-8_DR	2469	2499	+	26.4125	3.72e-10	0.00112	aggggtcccacaaggtagtatattggggcct
CM002906.2_1825149-1826718(+)_1|1|1x0		DIRS-5_DR	5127	5178	-	27.2812	3.77e-10	0.00449	GAGATGATGGGGAGATGGAGACTTCTACTGGAGGGTGACGGGCGGAATAGGT
CM002899.2_773705-775484(-)_1|1|1x0		DIRS-4N3_DR	3934	3991	-	27.3125	3.77e-10	0.000135	GAGTGGGGGGTGGGGGGGGGCTGGAGACTCCGGGGGGGGCGGGGGGGGCGGGCCCTGC
CM002888.2_57494486-57495398(-)_1|1|1x0		P-1N1_DR	655	682	+	26.55	3.84e-10	0.00456	cggcggccgagcgagccggcgctgccgc
CM002887.2_61364971-61366534(-)_1|1|1x0		Ginger1-1_DR	2331	2382	-	27.5466	3.86e-10	0.00415	TGTGGTGCATTTGGTGAGGATGGAGGTGATGGTTGGGGCTGCAGTTTTGTGA
CM002899.2_44228927-44230319(+)_1|1|1x0		LTR1B_DR	130	175	-	27.2438	3.89e-10	0.00156	GTCTGAGGGACGCAGAGCGCGCGCGCGGCCGCATCAAGCAGGAGCG
KN150332.1_9292-10453(-)_1|1|1x0		hAT-N46_DR	554	590	-	27.0683	3.98e-10	0.00484	AGCAGCGTGAGTGGCGTAGCTCGTAAAGCGCATGGCA
CM002887.2_7378407-7379304(-)_1|1|1x0		Gypsy-165-I_DR	1939	1966	+	26.1125	4.1e-10	0.000382	gcaaggagatgaatggaagactgctttt
CM002887.2_146155-146968(-)_1|1|1x0		Gypsy73-I_DR	2897	2921	-	22.025	4.11e-10	0.00503	TACAATGCCGTCCTGGTAGCTCAGC
CM002888.2_34093152-34094232(+)_1|1|1x0		DNA6-6_DR	8957	8990	+	26.7963	4.14e-10	0.000504	ataggaataggaataggaataggaataggaatag
CM002888.2_34093152-34094232(+)_1|1|1x0		DNA6-6_DR	8963	8996	+	26.7963	4.14e-10	0.000504	ataggaataggaataggaataggaataggaatag
CM002888.2_34093152-34094232(+)_1|1|1x0		DNA6-6_DR	8969	9002	+	26.7963	4.14e-10	0.000504	ataggaataggaataggaataggaataggaatag
CM002888.2_34093152-34094232(+)_1|1|1x0		DNA6-6_DR	8975	9008	+	26.7963	4.14e-10	0.000504	ataggaataggaataggaataggaataggaatag
CM002888.2_34093152-34094232(+)_1|1|1x0		DNA6-6_DR	8981	9014	+	26.7963	4.14e-10	0.000504	ataggaataggaataggaataggaataggaatag
CM002888.2_34093152-34094232(+)_1|1|1x0		DNA6-6_DR	8987	9020	+	26.7963	4.14e-10	0.000504	ataggaataggaataggaataggaataggaatag
CM002888.2_34093152-34094232(+)_1|1|1x0		DNA6-6_DR	8993	9026	+	26.7963	4.14e-10	0.000504	ataggaataggaataggaataggaataggaatag
CM002888.2_34093152-34094232(+)_1|1|1x0		DNA6-6_DR	8999	9032	+	26.7963	4.14e-10	0.000504	ataggaataggaataggaataggaataggaatag
CM002888.2_34093152-34094232(+)_1|1|1x0		DNA6-6_DR	9005	9038	+	26.7963	4.14e-10	0.000504	ataggaataggaataggaataggaataggaatag
CM002888.2_34093152-34094232(+)_1|1|1x0		DNA6-6_DR	9011	9044	+	26.7963	4.14e-10	0.000504	ataggaataggaataggaataggaataggaatag
CM002888.2_30873045-30873957(+)_1|1|1x0		P-1N1_DR	655	682	+	26.3187	4.42e-10	0.00526	cggcggccgagcgagccggcgctgccgc
CM002899.2_773705-775484(-)_1|1|1x0		Copia2-I_DR	1231	1288	-	27.0813	4.54e-10	0.000158	GTGAGGAGCCGGCAAGGCTGGAGGCCTGTGGGGAGCCAGCTGGGCTGGAGGCCTGTGG
CM002899.2_773705-775484(-)_1|1|1x0		LRS-3_DR	469	526	+	27.0188	4.77e-10	0.000161	gtcggttgtctgacgaggaagaggaggaggcggcggcggtggcgccggaggagagggt
CM002888.2_71626683-71627871(+)_1|1|1x0		DIRS-16_DR	1820	1856	-	26.4938	4.99e-10	0.00598	GTGGGGTGGGTGGTGGATCGGCAGACCGCGCAAGATA
CM002888.2_73419027-73420209(-)_1|1|1x0		BEL35-I_DR	930	966	+	26.8882	5.05e-10	0.00611	cccgagcgagagctaaagctgaagcagcaagagctaa
CM002888.2_64765268-64767263(+)_1|1|1x0		DNA-N34_DR	1149	1215	+	25.2857	5.14e-10	0.00178	gcatagacgacagtaaggatgacagtataaacgacagcatagacgacagtaaagacgacagaacaga
CM002888.2_40479688-40480477(-)_1|1|1x0		CATCH3I_DR	219	240	+	21.5	5.23e-10	0.00639	tgaattgtgatgatgatggtgc
KZ115044.1_332082-333828(-)_1|1|1x0		DIRS-7_DR	4004	4061	-	26.8313	5.35e-10	0.0059	TCGGTGACATGACTCGTGTCACAGCTCGGGGTTGGGTGAGCTATTTAGCTGCTCCAGT
CM002886.2_38985491-38987237(-)_1|1|1x0		DIRS-7_DR	4004	4061	-	26.8313	5.35e-10	0.00596	TCGGTGACATGACTCGTGTCACAGCTCGGGGTTGGGTGAGCTATTTAGCTGCTCCAGT
CM002888.2_71822529-71824686(+)_1|1|1x0		Copia-13F_DR-I	1286	1358	-	17.9563	5.35e-10	0.000828	GGCCGGCAGGGCAAGGGCCGGGCTGGGCCGGCGGGCAAGACGTCTGGGTGGGCCGGCAGGGCAAGGAGCCGGG
CM002899.2_773705-775484(-)_1|1|1x0		Copia-7-I_DR	2501	2558	-	26.8625	5.39e-10	0.000172	TTCAGGGAGTTCAGGAGGCGGCGGCCGTTCAGGGAGCTCAGGAGGCGGCGGCCGTTCA
CM002899.2_773705-775484(-)_1|1|1x0		LRS-3_DR	478	535	+	26.85	5.45e-10	0.000172	ctgacgaggaagaggaggaggcggcggcggtggcgccggaggagagggttggtcatgg
CM002899.2_773705-775484(-)_1|1|1x0		Copia-13F_DR-I	1458	1515	-	26.825	5.55e-10	0.000172	CGGCAGGGCAAGACGCCTGGGTGGAGCCGGCAGGGCAGGAGGCCGGGGTGGGGCCGGC
CM002888.2_71822529-71824686(+)_1|1|1x0		Copia-13G_DR-I	1801	1873	-	17.8313	5.65e-10	0.000828	AGGAGGTCGGTGGGGAGCCGGCTGGGCTGGAGGCCTGTGGGGAGCCGGCTGGGCTGGGAGACCAGAGGGGAGC
KZ114850.1_333935-335417(-)_1|1|1x0		Copia-7-I_DR	1056	1101	-	26.05	5.7e-10	0.00204	GAGGTGGCGGTGGCAGCTCTGGAGGTGGCGGTGGCAGCTCTGGCAG
CM002899.2_906943-907981(+)_1|1|1x0		HARBINGERN6_DR	365	392	+	23.6025	5.75e-10	0.00694	ctgagtagtaggcggtttcggacgcagc
CM002888.2_45324195-45326040(-)_1|1|1x0		ZFERV_I	7368	7428	+	26.2625	5.82e-10	0.00642	gggagaaggagaaggagaaggagacactgaggagccagaaagagagggagaaggcggggaa
CM002888.2_37021550-37022714(+)_1|1|1x0		hAT-N46_DR	554	590	-	26.4596	5.83e-10	0.00708	AGCAGCGTGAGTGGCGTAGCTCGTAAAGCGCATGGCA
CM002888.2_64765268-64767263(+)_1|1|1x0		DNA-N34_DR	342	408	-	24.9814	6.05e-10	0.00178	GCATAGACGACAGTAAGGATGACAGTATAAACGACAGCATAGACGACAGTAAGGATGACAGTATAAA
CM002888.2_64765268-64767263(+)_1|1|1x0		DNA-N34_DR	378	444	-	24.9814	6.05e-10	0.00178	GCATAGACGACAGTAAGGATGACAGTATAAACGACAGCATAGACGACAGTAAGGATGACAGTATAAA
CM002888.2_64765268-64767263(+)_1|1|1x0		DNA-N34_DR	414	480	-	24.9814	6.05e-10	0.00178	GCATAGACGACAGTAAGGATGACAGTATAAACGACAGCATAGACGACAGTAAGGATGACAGTATAAA
CM002888.2_40303392-40304226(+)_1|1|1x0		Copia-13E_DR-I	45	60	-	15.0471	6.07e-10	0.00743	TGCGGCTGGAGAAGGG
CM002899.2_773705-775484(-)_1|1|1x0		Dada-tA_DR	7245	7302	-	26.6812	6.22e-10	0.000188	AGGTGGAGCAGGTGCAGGTGGAGGAACAGCAGGTGCAGGTGGAGCAGGTGCAGGTGGA
CM002905.2_2368652-2369471(-)_1|1|1x0		L1-50_DR	463	487	+	24.4062	6.27e-10	0.00761	cagagagtggcggatttagaggact
CM002899.2_773705-775484(-)_1|1|1x0		Copia-8-I_DR	879	936	-	26.6375	6.44e-10	0.000189	CTGCGGCGTCGGCTCTGGCTGCGGCGTCGGCTCTGGCTGAGGCGCTGGCTGCGGCGTC
CM002888.2_71822529-71824686(+)_1|1|1x0		Copia-13B_DR-I	1580	1652	-	17.4125	6.75e-10	0.000828	CGCCGGCAGGGCAAGGGCCGGGTGGGCCGGCAGGGCAAGGAGCCGGGCTGGGGCCGGCTGGGCAAGACGTCTG
CM002906.2_2294837-2295821(+)_1|1|1x0		hAT-N48C_DR	424	454	-	26.0062	6.82e-10	0.00828	GTGAGAGAGAGAGAGAGAGAGAGAGAGTATG
CM002887.2_61364971-61366534(-)_1|1|1x0		Zisupton-4_DR	1763	1814	-	26.7329	6.95e-10	0.00415	GCTGCAGATGCTGGGGATGGTGGTGGTGCTGCTGCTGGGAATGGTGGTGCTG
CM002899.2_773705-775484(-)_1|1|1x0		Copia-6-I_DR	1863	1920	-	26.5375	6.96e-10	0.000189	TGGAGGCAGCTGGACAGGAGCCGGCGGGACTGGAGGCAGCTGGACTGGAGCCGGCGGG
KZ115096.1_125339-126074(-)_1|1|1x0		hAT-N142_DR	1093	1114	+	22.0375	7e-10	0.0086	gacgtatttgaggaccgggcgg
KZ115096.1_123335-124064(-)_1|1|1x0		hAT-N142_DR	1093	1114	+	22.0375	7e-10	0.00861	gacgtatttgaggaccgggcgg
KZ115096.1_121334-122069(-)_1|1|1x0		hAT-N142_DR	1093	1114	+	22.0375	7e-10	0.0086	gacgtatttgaggaccgggcgg
CM002888.2_29436543-29437272(-)_1|1|1x0		hAT-N142_DR	1093	1114	+	22.0375	7e-10	0.00857	gacgtatttgaggaccgggcgg
CM002899.2_773705-775484(-)_1|1|1x0		Copia-7-I_DR	2480	2537	-	26.4875	7.24e-10	0.000189	CGGCCGTTCAGGGAGCTCAGGAGGCGGCGGCCGTTCAGGAAGCTCAGGAGGCGGCGGC
CM002899.2_773705-775484(-)_1|1|1x0		Copia-7-I_DR	2555	2612	-	26.4563	7.42e-10	0.000189	TTCAGGGAGTTCAGGCGGCGGCGGCCGTTCAGGGAGTTCAGGCGGCGGCGGCCGTTCA
CM002899.2_773705-775484(-)_1|1|1x0		Copia-7-I_DR	2582	2639	-	26.4563	7.42e-10	0.000189	TTCAGGGAGTTCAGGCGGCGGCGGCCGTTCAGGGAGTTCAGGCGGCGGCGGCCGTTCA
CM002899.2_773705-775484(-)_1|1|1x0		Copia-7-I_DR	2609	2666	-	26.4563	7.42e-10	0.000189	TTCAGGGAGTTCAGGCGGCGGCGGCCGTTCAGGGAGTTCAGGCGGCGGCGGCCGTTCA
CM002899.2_773705-775484(-)_1|1|1x0		Copia-7-I_DR	2636	2693	-	26.4563	7.42e-10	0.000189	TTCAGGGAGTTCAGGCGGCGGCGGCCGTTCAGGGAGTTCAGGCGGCGGCGGCCGTTCA
KN149847.1_963-1881(+)_1|1|1x0		Gypsy37-I_DR	4573	4600	-	25.075	7.53e-10	0.00921	TGAAAAGTTTGGGCAAAAGCCACGATAA
CM002899.2_773705-775484(-)_1|1|1x0		LRS-3_DR	472	529	+	26.4312	7.56e-10	0.000189	ggttgtctgacgaggaagaggaggaggcggcggcggtggcgccggaggagagggttgg
CM002888.2_76429032-76430316(+)_1|2|1x0		DNA8-9_DR	1233	1263	-	24.7188	7.8e-10	0.00952	GAGGATGCTGTGCCATTGAATGAGTTTGATT
CM002899.2_44187740-44188637(+)_1|1|1x0		DIRS-4N2_DR	2983	3010	-	25.1188	7.92e-10	0.00336	GAGGGGGGGGGGGATGGGGGGGGGGGGT
CM002888.2_76865564-76866755(+)_1|1|1x0		DIRS-16_DR	1820	1856	-	25.9437	8.1e-10	0.0096	GTGGGGTGGGTGGTGGATCGGCAGACCGCGCAAGATA
CM002888.2_60048423-60049788(-)_1|1|1x0		Gypsy7-I_DR	2268	2310	-	26.3913	8.14e-10	0.00491	TTGGCCAGATAGAGTGGGCCAAGTGTCCAGGGATGGAGGCTGG
CM002888.2_36699677-36701228(+)_1|2|1x0		Copia-26_DR-I	1772	1814	-	25.7438	8.17e-10	0.00787	GCGTGGAGCTGAGGAAGGCCTGGAGCGTGGAGTTGTGGAAGGC
CM002888.2_71822529-71824686(+)_1|1|1x0		Zisupton-7_DR	13231	13303	+	16.9125	8.34e-10	0.000828	cggaggttgggttgatggaggtggggtctaagaagacggacgtgggggtggggttcacagacactgaggtgag
CM002888.2_32894653-32895892(+)_1|1|1x0		DNA-X-17_DR	1278	1314	-	26.2619	8.5e-10	0.005	AATGCTCCAAAAAAAAAAAAAAAAAAAAAAACACTGT
CM002899.2_44187740-44188637(+)_1|1|1x0		hAT-N104_DR	296	323	-	25.0437	8.53e-10	0.00336	AAGAGGGGGGGGGGTGGGGTGGTGTCGC
CM002899.2_773705-775484(-)_1|1|1x0		Tx1-32_DR	441	498	+	26.275	8.54e-10	0.000193	tgtccaaatcgagatgcgaggaggcgctcggtacagaggttgtttcggcggccggggc
CM002899.2_773705-775484(-)_1|1|1x0		IS3EU-4_DR	7458	7515	+	26.2625	8.62e-10	0.000193	gttgcgcaccgctggaaagggtggagggctgcaaaccgcgggaattggtggagggcgg
CM002899.2_773705-775484(-)_1|1|1x0		Copia-7-I_DR	2528	2585	-	26.25	8.71e-10	0.000193	TTCAGGGAGTTCAGGCGGCGGCGGCCGTTCAGGGAGTTCAGGAGGCGGCGGCCGTTCA
CM002899.2_773705-775484(-)_1|1|1x0		Gypsy-33-I_DR	83	140	+	26.2	9.05e-10	0.000193	aggcagcatcagaggaaggggctgattggaattcggtggtgacaacggaggatgagga
CM002889.2_63080330-63081137(-)_1|1|1x0		L2-4_DRe	10	34	+	22.7267	9.17e-10	0.0111	ccggttagggtgcacgctggcgctg
CM002888.2_28952130-28952796(-)_1|1|1x0		Merlin-2_DR	10503	10521	+	17.5432	9.4e-10	0.00621	gtccttataaataaactgc
CM002899.2_773705-775484(-)_1|1|1x0		Copia-8-I_DR	711	768	-	26.15	9.41e-10	0.000193	CTGCGGCGTCGGCTCTGGCTGAGGCGCTGGCTGCGGCGTCGGCTCTGGCTGAGGCGCT
CM002899.2_773705-775484(-)_1|1|1x0		Copia-8-I_DR	741	798	-	26.15	9.41e-10	0.000193	CTGCGGCGTCGGCTCTGGCTGAGGCGCTGGCTGCGGCGTCGGCTCTGGCTGAGGCGCT
CM002899.2_773705-775484(-)_1|1|1x0		Copia-8-I_DR	771	828	-	26.15	9.41e-10	0.000193	CTGCGGCGTCGGCTCTGGCTGAGGCGCTGGCTGCGGCGTCGGCTCTGGCTGAGGCGCT
CM002899.2_773705-775484(-)_1|1|1x0		Copia-8-I_DR	801	858	-	26.15	9.41e-10	0.000193	CTGCGGCGTCGGCTCTGGCTGAGGCGCTGGCTGCGGCGTCGGCTCTGGCTGAGGCGCT
CM002899.2_773705-775484(-)_1|1|1x0		Copia-8-I_DR	831	888	-	26.15	9.41e-10	0.000193	CTGCGGCGTCGGCTCTGGCTGAGGCGCTGGCTGCGGCGTCGGCTCTGGCTGAGGCGCT
CM002899.2_773705-775484(-)_1|1|1x0		Copia-8-I_DR	861	918	-	26.15	9.41e-10	0.000193	CTGCGGCGTCGGCTCTGGCTGAGGCGCTGGCTGCGGCGTCGGCTCTGGCTGAGGCGCT
KN149884.1_660-2211(+)_1|1|1x0		DNA9-N2_DR	6222	6273	-	26.1937	9.57e-10	0.0114	GATGGGGTCAACCAGGCAGCGCTGGTGTCCCAAAGGAGAGCAGGAGGCGAGA
CM002888.2_71822529-71824686(+)_1|1|1x0		Copia-13F_DR-I	1172	1244	-	16.55	9.71e-10	0.000828	GGGCGGCCGGCGGGCAAGACGTCTGGGTGGTGCCGGCAGGGCAAGGAGCCGGGCTGGGGCCGGCTGGGCAAGA
CM002887.2_60082980-60084342(+)_1|1|1x0		Gypsy-213_DR-LTR	301	346	-	26.2174	9.74e-10	0.0117	GAGGACTGGGGGATGAGAGAAGCCAGGCACACAGATAGACGAACTC
CM002899.2_773705-775484(-)_1|1|1x0		Dada-U1A_DR	4282	4339	-	26.0688	1e-09	0.000193	CAGGAGCCGATGAAGAAGCCGAGGCAGGAACTGACGAGGCTGATGCAGGAGCCGATGA
CM002899.2_773705-775484(-)_1|1|1x0		Dada-U1A_DR	4552	4609	-	26.0688	1e-09	0.000193	CAGGAGCCGATGAAGAAGCCGAGGCAGGAACTGACGAGGCTGATGCAGGAGCCGATGA
CM002889.2_61602955-61604833(-)_1|2|1x0		DIRS-9B_DR	1117	1171	-	23.6625	1e-09	0.0119	GTGGGGTTTGTGTTTGTAAGTACGGGGGGGAGTGATGAAGAGGGGAAGCAGGAAG
CM002888.2_34093152-34094232(+)_1|1|1x0		DNA6-6_DR	9017	9050	+	25.8148	1e-09	0.00111	ataggaataggaataggaataggaatagtagcag
CM002899.2_899033-900428(+)_1|2|1x0		DIRS-6B_DR	5176	5203	-	20.5188	1e-09	0.0122	GGGGGGGGGGGGGGCAGTAAGAGTCGGG
CM002899.2_773705-775484(-)_1|1|1x0		Copia-8-I_DR	981	1038	-	26.0562	1.01e-09	0.000193	CGACCACTCGGGAAGCTCAGGCGGCGGCGGCTCTGGCTGAGGCGCTGGCTGCGGCGTC
KZ114850.1_333935-335417(-)_1|1|1x0		Copia-8-I_DR	733	778	-	25.4125	1.02e-09	0.00204	GAGGCGCTGGCTGCGGCGTCGGCTCTGGCTGAGGCGCTGGCTGCGG
KZ114850.1_333935-335417(-)_1|1|1x0		Copia-8-I_DR	763	808	-	25.4125	1.02e-09	0.00204	GAGGCGCTGGCTGCGGCGTCGGCTCTGGCTGAGGCGCTGGCTGCGG
KZ114850.1_333935-335417(-)_1|1|1x0		Copia-8-I_DR	793	838	-	25.4125	1.02e-09	0.00204	GAGGCGCTGGCTGCGGCGTCGGCTCTGGCTGAGGCGCTGGCTGCGG
KZ114850.1_333935-335417(-)_1|1|1x0		Copia-8-I_DR	823	868	-	25.4125	1.02e-09	0.00204	GAGGCGCTGGCTGCGGCGTCGGCTCTGGCTGAGGCGCTGGCTGCGG
KZ114850.1_333935-335417(-)_1|1|1x0		Copia-8-I_DR	853	898	-	25.4125	1.02e-09	0.00204	GAGGCGCTGGCTGCGGCGTCGGCTCTGGCTGAGGCGCTGGCTGCGG
KZ115044.1_332082-333828(-)_1|1|1x0		R2Dr	802	859	-	26	1.02e-09	0.0059	GTGGCGAGAGAATCGGCGGATTCGCGGGGGGCTCAGACGGTTCTCTGGGCGTTCTCGC
CM002886.2_38985491-38987237(-)_1|1|1x0		R2Dr	802	859	-	26	1.02e-09	0.00596	GTGGCGAGAGAATCGGCGGATTCGCGGGGGGCTCAGACGGTTCTCTGGGCGTTCTCGC
CM002899.2_773705-775484(-)_1|1|1x0		Copia-8-I_DR	945	1002	-	26.0375	1.03e-09	0.000193	CTGAGGCGCTGGCTGCGGCGTCGGCTCTGGCGCTGGCTGCGGCGTCGGCTCTGGCTGA
CM002899.2_773705-775484(-)_1|1|1x0		Copia-13F_DR-I	1521	1578	-	26.0375	1.03e-09	0.000193	GAGGGGAGCCGGCAGGGCTGGAGGCCGGGGGGGGGCCGGCAGGGCAAGAGGCCTGGGG
CM002888.2_71822529-71824686(+)_1|1|1x0		hAT-N104_DR	290	362	-	16.4125	1.03e-09	0.000828	AAAGTGAAGAGCGGGTGGAGGTTGTTGCGGACGAAAGTGAAGAGGGGGGGGGGTGGGGTGGTGTCGCGGATGA
CM002899.2_641635-644116(+)_1|1|1x0		ERV1-3-I_DR	1120	1186	+	25.0375	1.03e-09	0.0115	aaggagataaagtgaaggaaaaagcaagtgaaaaatgtgaaagtgtgaatgaaagattaattagcac
CM002888.2_71822529-71824686(+)_1|1|1x0		Copia-13F_DR-I	1265	1337	-	16.375	1.05e-09	0.000828	GCTGGGCCGGCGGGCAAGACGTCTGGGTGGGCCGGCAGGGCAAGGAGCCGGGCTGGGGCCGGCAGGGCTAGAC
CM002888.2_45324195-45326040(-)_1|1|1x0		ZFERV_I	7362	7422	+	25.1875	1.08e-09	0.00642	aagagagggagaaggagaaggagaaggagacactgaggagccagaaagagagggagaaggc
CM002888.2_52860567-52861311(+)_1|1|1x0		hAT-N26_DR	112	133	+	18.8623	1.09e-09	0.0135	actaactgaaactgtattgtgt
CM002888.2_56326713-56327613(+)_1|1|1x0		hAT-N44B_DR	215	242	-	23.9563	1.1e-09	0.0134	ATGGGGGGGGGGGTCTTAGGTGATTAGG
CM002888.2_71822529-71824686(+)_1|1|1x0		Copia-13G_DR-I	1670	1742	-	16.125	1.16e-09	0.000828	GGGCTGGAGACCAGAGGGGAGCCGGCAGGGCTGGAGCCGGGGGAGCCGGCAGGGCGGGGCCGGGAGCCGGCAG
CM002887.2_7378407-7379304(-)_1|1|1x0		Gypsy88-I_DR	1902	1929	+	25.0563	1.17e-09	0.00101	acagggagatgagtggaagaccgctttc
CM002888.2_71822529-71824686(+)_1|1|1x0		DIRS-9C_DR	1055	1127	-	16.1	1.17e-09	0.000828	GGGAGGGAGGGGGGGGAGCGGAAGAGGAGGGGGGGGGGAAAGAAGAGGATTGATTTGGAGGAAGAGCAGGGGG
CM002899.2_773705-775484(-)_1|1|1x0		Copia-6-I_DR	1893	1950	-	25.8625	1.17e-09	0.000212	TGGAGGCAGCTGGACAGGAGCCGGCGGGACTGGAGGCAGCTGGACAGGAGCCGGCGGG
CM002899.2_773705-775484(-)_1|1|1x0		Copia-6-I_DR	1923	1980	-	25.8625	1.17e-09	0.000212	TGGAGGCAGCTGGACAGGAGCCGGCGGGACTGGAGGCAGCTGGACAGGAGCCGGCGGG
CM002899.2_773705-775484(-)_1|1|1x0		Copia-7-I_DR	2663	2720	-	25.8562	1.18e-09	0.000212	TTCAGGTAGTTCAGGCGGCGGCGGCCGTTCAGGGAGTTCAGGCGGCGGCGGCCGTTCA
CM002888.2_60401530-60402916(+)_1|1|1x0		Dada-tA_DR	7241	7286	-	25.9437	1.2e-09	0.00171	GGTGGAGGAACAGCAGGTGCAGGTGGAGCAGGTGCAGGTGGAGGAA
CM002888.2_71822529-71824686(+)_1|1|1x0		Copia-13F_DR-I	1461	1533	-	15.9937	1.23e-09	0.000828	AAGAGGCCTGGGGGGAGCCGGCAGGGCAAGACGCCTGGGTGGAGCCGGCAGGGCAGGAGGCCGGGGTGGGGCC
KN149946.1_24401-25334(-)_1|1|1x0		Harbinger-8_DR	1922	1949	-	23.1925	1.24e-09	0.0151	AAGAATACTAGAGACAAATGCGTTCAAC
CM002906.2_1944874-1946326(+)_1|1|1x0		L1-110_DR	76	106	-	24.4187	1.24e-09	0.0118	AGGGGGGCGGTTGGGGAAATGAGGGAACTGC
CM002888.2_50556545-50557286(-)_1|1|1x0		RTE-4_DR	2293	2314	-	20.8187	1.26e-09	0.0155	CTGAGAGCCTGTCTGGTGATGC
KZ115081.1_56709-57516(+)_1|1|1x0		hAT-N104_DR	157	178	-	25.4224	1.27e-09	0.00364	GGACGAAAGTGAAGAGCGGGGG
KZ115081.1_56709-57516(+)_1|1|1x0		DNA8-12_DR	167	188	-	25.4224	1.27e-09	0.00364	GGACGAAAGTGAAGAGCGGGGG
KZ115081.1_56709-57516(+)_1|1|1x0		hAT-N104_DR	458	479	-	25.4224	1.27e-09	0.00364	GGACGAAAGTGAAGAGCGGGGG
CM002887.2_62229126-62229933(+)_1|1|1x0		hAT-N104_DR	157	178	-	25.4224	1.27e-09	0.00363	GGACGAAAGTGAAGAGCGGGGG
CM002887.2_62229126-62229933(+)_1|1|1x0		DNA8-12_DR	167	188	-	25.4224	1.27e-09	0.00363	GGACGAAAGTGAAGAGCGGGGG
CM002887.2_62229126-62229933(+)_1|1|1x0		hAT-N104_DR	458	479	-	25.4224	1.27e-09	0.00363	GGACGAAAGTGAAGAGCGGGGG
CM002888.2_71822529-71824686(+)_1|1|1x0		hAT-N104_DR	223	295	-	15.8813	1.29e-09	0.000828	GGATGAAAGTGAAGACGTGGGGGGGGTGGGGGTGGGGTGTCGCGGATGAAAGTGAAGAGCGGGGGGTGGGGGT
KN150183.1_6365-7355(-)_1|1|1x0		Gypsy91-I_DR	2110	2140	-	25.85	1.29e-09	0.00783	AATCCCCACCCGGGAGATGAAGCGGAAGAGA
KN150183.1_4684-5671(-)_1|1|1x0		Gypsy91-I_DR	2110	2140	-	25.85	1.29e-09	0.00788	AATCCCCACCCGGGAGATGAAGCGGAAGAGA
CM002888.2_71822529-71824686(+)_1|1|1x0		Copia-13F_DR-I	1488	1560	-	15.8687	1.29e-09	0.000828	TGGAGGCCGGGGGGGGGCCGGCAGGGCAAGAGGCCTGGGGGGAGCCGGCAGGGCAAGACGCCTGGGTGGAGCC
KN149687.1_42885-43623(+)_1|1|1x0		RTEX-1_DR	2928	2949	-	20.2625	1.32e-09	0.00809	TGGGTGGGCAATGTGTGGTAGT
CM002888.2_69354567-69355305(+)_1|1|1x0		RTEX-1_DR	2928	2949	-	20.2625	1.32e-09	0.00807	TGGGTGGGCAATGTGTGGTAGT
CM002888.2_61705221-61705959(+)_1|1|1x0		RTEX-1_DR	2928	2949	-	20.2625	1.32e-09	0.00808	TGGGTGGGCAATGTGTGGTAGT
CM002888.2_30429583-30430321(-)_1|1|1x0		RTEX-1_DR	2928	2949	-	20.2625	1.32e-09	0.00809	TGGGTGGGCAATGTGTGGTAGT
CM002899.2_773705-775484(-)_1|1|1x0		Copia-26_DR-I	1161	1218	-	25.7063	1.32e-09	0.00023	CAGGCGGCGGCGTCGACTCGGTGGCTGCGTCTCCAGCTGTGGCGCTGGCTGCGGCGTC
CM002899.2_773705-775484(-)_1|1|1x0		EnSpm-N10_DR	4525	4582	-	25.6938	1.34e-09	0.00023	CACGCCAATGCTACGGCGCTGACGCATAGCCCTTCGCCGTGGCCGTCGGCGTCGCTGA
CM002899.2_773705-775484(-)_1|1|1x0		Copia-8-I_DR	993	1050	-	25.6875	1.34e-09	0.00023	AGGCGGCGGCGGCGACCACTCGGGAAGCTCAGGCGGCGGCGGCTCTGGCTGAGGCGCT
CM002888.2_71822529-71824686(+)_1|1|1x0		TDR13B2	222	294	+	15.7625	1.35e-09	0.000828	gttacgtcggcggagcggaggcccggagggaggaggagccggccacggcgacgaccgggatcgagtccgggga
CM002899.2_749232-751194(-)_1|1|1x0		DIRS-14_DR	988	1051	-	24.6313	1.36e-09	0.016	GGGGGGGGTGTGCAGAGAGGGAAGGAGGGGGGGAGGCTGGAAGAGGGAAAGTTAGCTGGAGGGG
CM002900.2_26374152-26375610(-)_1|5|1x0		L2-55_DR	2364	2394	+	25.0312	1.37e-09	0.00277	cggtgtcccccagggttcggtactcgggcca
CM002888.2_71822529-71824686(+)_1|1|1x0		hAT-N104_DR	341	413	-	15.725	1.37e-09	0.000828	GGTGGGTTGTCGCGGACGAAAGTGAAGAGGGGGGGGTGGGTGTCGTGGATGAAAGTGAAGAGCGGGTGGAGGT
CM002888.2_71822529-71824686(+)_1|1|1x0		DNA8-3B_DR	1321	1393	+	15.7188	1.38e-09	0.000828	gagggggacgcggatatactgaggggcgggtggggtgcggggacgcggatataactgagggcgcgggtggtga
CM002900.2_26374152-26375610(-)_1|5|1x0		CR1-12_DR	632	662	+	25.025	1.38e-09	0.00277	aggtgttccacagggttcagtattggggcct
CM002888.2_73564962-73566231(-)_1|1|1x0		Gypsy145-LTR_DR	271	304	-	20.8812	1.42e-09	0.0172	GAGCAGAGGGTCACAGAAGGCAGGCGGCATCAAC
CM002888.2_54546594-54547842(+)_1|1|1x0		Zisupton-6_DR	17069	17105	-	25.5625	1.43e-09	0.0173	ACAGGCAGAGCAATGTGAGACAGGAGAGACCGAGAGG
CM002899.2_773705-775484(-)_1|1|1x0		DIRS-4_DR	5947	6004	-	25.575	1.46e-09	0.000247	AAGGGGAGTGAAGGACTCCGGCTGGAGAGGGGGGTGAAGGGGGGCAGGGGGGGGCGGG
CM002888.2_76436757-76437954(+)_1|2|1x0		Gypsy71-I_DR	1231	1264	+	25.8	1.46e-09	0.0177	catacgcagttgaagattcggcagcagcaggcca
KZ115081.1_56709-57516(+)_1|1|1x0		Mariner-N28_DR	658	679	+	25.2609	1.47e-09	0.00364	ggaagaagctgaagatcaggat
CM002887.2_62229126-62229933(+)_1|1|1x0		Mariner-N28_DR	658	679	+	25.2609	1.47e-09	0.00363	ggaagaagctgaagatcaggat
CM002888.2_63075233-63076202(-)_1|1|1x0		BEL-39_DRe-I	5384	5414	+	23.6375	1.48e-09	0.0181	gctagactcagacgatgtgtcaaagttgtaa
KZ115081.1_56709-57516(+)_1|1|1x0		Gypsy78-I_DR	215	236	+	25.2484	1.49e-09	0.00364	ggacgacagggaggacgaggag
CM002887.2_62229126-62229933(+)_1|1|1x0		Gypsy78-I_DR	215	236	+	25.2484	1.49e-09	0.00363	ggacgacagggaggacgaggag
CM002888.2_28952130-28952796(-)_1|1|1x0		DNA-X-4_DR	228	246	-	17.4444	1.51e-09	0.00621	ATCCTTATAAATAAACTGC
CM002888.2_28952130-28952796(-)_1|1|1x0		Merlin-2_DR	10744	10762	+	17.4444	1.51e-09	0.00621	atccttataaataaactgc
KN149850.1_11575-12385(+)_1|1|1x0		Gypsy-129_DR-I	1905	1929	+	23.1	1.52e-09	0.0109	aggagatgagtggaagactgctttc
CM002887.2_7366778-7367588(-)_1|1|1x0		Gypsy-129_DR-I	1905	1929	+	23.1	1.52e-09	0.011	aggagatgagtggaagactgctttc
CM002888.2_71822529-71824686(+)_1|1|1x0		Copia-13F_DR-I	1503	1575	-	15.4812	1.52e-09	0.000869	GGGAGCCGGCAGGGCTGGAGGCCGGGGGGGGGCCGGCAGGGCAAGAGGCCTGGGGGGAGCCGGCAGGGCAAGA
CM002906.2_2154815-2155736(+)_1|1|1x0		DNA-X-2_DR	327	351	-	23.4813	1.55e-09	0.019	AGAAGAGCAGCGCGATCAGACGATC
CM002906.2_2139312-2140365(+)_1|1|1x0		BEL-52_DRe-I	1422	1452	-	23.9876	1.56e-09	0.019	TTGCTGGGGCCTGGTGTGAAACCTGAAGTTT
CM002888.2_62593480-62594881(+)_1|1|1x0		Copia-13B_DR-I	1854	1899	-	24.0125	1.59e-09	0.0134	GGTGGCGCCGGCAGGGCAGGGAGCCGGGCTGGGGCCGGCTGGGCGA
CM002899.2_773705-775484(-)_1|1|1x0		Copia-13F_DR-I	1440	1497	-	25.45	1.61e-09	0.000267	GGGTGGAGCCGGCAGGGCAGGAGGCCGGGGTGGGGCCGGCAGGGCTAGACGTCTGGGT
CM002899.2_786797-787550(+)_1|1|1x0		DIRS-8_DR	4047	4065	-	19.175	1.64e-09	0.0202	ACTGCTGTGGCAGTGGGAG
CM002888.2_64773320-64774034(+)_1|1|1x0		Gypsy-169-I_DR	2125	2146	-	23.875	1.66e-09	0.0205	GATTCCCACACGGGAGATGAGG
CM002888.2_71822529-71824686(+)_1|1|1x0		Copia-7-I_DR	3092	3164	-	15.2063	1.7e-09	0.000927	GGAGCGGAGGCGGAACAGGGGGAGGGATGGAGGGCCAGGACCATGCAGCGGGGGCAGGACTGGAGCATGGAGC
CM002888.2_60401530-60402916(+)_1|1|1x0		DNA8-3B_DR	123	168	+	25.475	1.71e-09	0.00171	agtgtcggggacgcggatataactgagggcgcgggtggtgagggta
CM002888.2_60401530-60402916(+)_1|1|1x0		DNA8-3B_DR	331	376	+	25.475	1.71e-09	0.00171	agtgtcggggacgcggatataactgagggcgcgggtggtgagggta
CM002888.2_60401530-60402916(+)_1|1|1x0		DNA8-3B_DR	376	421	+	25.475	1.71e-09	0.00171	agtgtcggggacgcggatataactgagggcgcgggtggtgagggta
CM002888.2_60401530-60402916(+)_1|1|1x0		DNA8-3B_DR	421	466	+	25.475	1.71e-09	0.00171	agtgtcggggacgcggatataactgagggcgcgggtggtgagggta
CM002888.2_60401530-60402916(+)_1|1|1x0		DNA8-3B_DR	466	511	+	25.475	1.71e-09	0.00171	agtgtcggggacgcggatataactgagggcgcgggtggtgagggta
CM002888.2_60401530-60402916(+)_1|1|1x0		DNA8-3B_DR	511	556	+	25.475	1.71e-09	0.00171	agtgtcggggacgcggatataactgagggcgcgggtggtgagggta
CM002888.2_60401530-60402916(+)_1|1|1x0		DNA8-3B_DR	556	601	+	25.475	1.71e-09	0.00171	agtgtcggggacgcggatataactgagggcgcgggtggtgagggta
CM002888.2_60401530-60402916(+)_1|1|1x0		DNA8-3B_DR	645	690	+	25.475	1.71e-09	0.00171	agtgtcggggacgcggatataactgagggcgcgggtggtgagggta
CM002888.2_60401530-60402916(+)_1|1|1x0		DNA8-3B_DR	690	735	+	25.475	1.71e-09	0.00171	agtgtcggggacgcggatataactgagggcgcgggtggtgagggta
CM002888.2_60401530-60402916(+)_1|1|1x0		DNA8-3B_DR	735	780	+	25.475	1.71e-09	0.00171	agtgtcggggacgcggatataactgagggcgcgggtggtgagggta
CM002888.2_60401530-60402916(+)_1|1|1x0		DNA8-3B_DR	973	1018	+	25.475	1.71e-09	0.00171	agtgtcggggacgcggatataactgagggcgcgggtggtgagggta
CM002906.2_2712255-2713287(+)_1|1|1x0		L1-33_DR	1422	1452	-	24.8125	1.72e-09	0.0128	TGGGGGGGGGGGGGGGGGAATAAAACGTTGA
KN149847.1_94903-95734(-)_1|1|1x0		HERO-2_DR	861	885	+	23.913	1.76e-09	0.0212	agacgagggcgagagagagccagga
CM002888.2_57209620-57210799(+)_1|2|1x0		Zisupton-6_DR	14841	14856	+	20.0745	1.79e-09	0.0215	gtggaaaaaaaaaaac
CM002899.2_773705-775484(-)_1|1|1x0		Copia-7-I_DR	2552	2609	-	25.3	1.8e-09	0.000283	AGGGAGTTCAGGCGGCGGCGGCCGTTCAGGGAGTTCAGGCGGCGGCGGCCGTTCAGGG
CM002899.2_773705-775484(-)_1|1|1x0		Copia-7-I_DR	2579	2636	-	25.3	1.8e-09	0.000283	AGGGAGTTCAGGCGGCGGCGGCCGTTCAGGGAGTTCAGGCGGCGGCGGCCGTTCAGGG
CM002899.2_773705-775484(-)_1|1|1x0		Copia-7-I_DR	2606	2663	-	25.3	1.8e-09	0.000283	AGGGAGTTCAGGCGGCGGCGGCCGTTCAGGGAGTTCAGGCGGCGGCGGCCGTTCAGGG
CM002899.2_773705-775484(-)_1|1|1x0		Copia-7-I_DR	2633	2690	-	25.3	1.8e-09	0.000283	AGGGAGTTCAGGCGGCGGCGGCCGTTCAGGGAGTTCAGGCGGCGGCGGCCGTTCAGGG
CM002888.2_71822529-71824686(+)_1|1|1x0		Copia-13C_DR-I	1360	1432	-	15.0188	1.84e-09	0.000956	GGGCCGGCGGGCAGACGTCTGGTGGTGCCGGCAAGGAGCCGGGCTGGGGCCGGCAGGGCGACGTCTGGGTGGT
CM002899.2_632142-633144(+)_1|1|1x0		DIRS-9B_DR	1363	1393	+	19.6875	1.84e-09	0.0224	ccacggcggaacgccaggtagattgcggcga
CM002888.2_34003884-34004487(+)_1|1|1x0		L1-55_DR	4717	4732	-	19.0563	1.84e-09	0.0225	AGAGACCGAGACGTGA
CM002888.2_30723153-30723756(+)_1|1|1x0		L1-55_DR	4717	4732	-	19.0563	1.84e-09	0.0227	AGAGACCGAGACGTGA
CM002906.2_2294837-2295821(+)_1|1|1x0		EnSpm-9_DR	689	719	+	24.875	1.85e-09	0.00921	gagagagagagagagagaaagagagcgcatt
KN149695.1_141185-142415(+)_1|1|1x0		CryptonV-N2_DR	12550	12586	-	25.3827	1.85e-09	0.0225	ATTATTACTACTACTACTATTATTATTAGGCAATTTT
CM002899.2_773705-775484(-)_1|1|1x0		Tx1-26_DR	841	898	+	25.25	1.87e-09	0.00029	acgaacaactggccgatgaggccgccgaggtggaacccgcggtagtggcagcgaccgg
CM002888.2_33109628-33110657(+)_1|1|1x0		Nimb-6_DR	216	243	+	24.5188	1.87e-09	0.0228	aaggtaaggaggacgcatcggaaagtag
CM002905.2_2336420-2337257(-)_1|1|1x0		Tx1-39_DR	4814	4838	-	21.2174	1.88e-09	0.023	ATTAATGGTGGTTTGTACAGTGCTC
CM002899.2_773705-775484(-)_1|1|1x0		LRS-3_DR	475	532	+	25.225	1.9e-09	0.000291	tgtctgacgaggaagaggaggaggcggcggcggtggcgccggaggagagggttggtca
KN149850.1_11575-12385(+)_1|1|1x0		Gypsy-165-I_DR	1942	1966	+	22.9125	1.91e-09	0.0109	aggagatgaatggaagactgctttt
CM002887.2_7366778-7367588(-)_1|1|1x0		Gypsy-165-I_DR	1942	1966	+	22.9125	1.91e-09	0.011	aggagatgaatggaagactgctttt
CM002888.2_34878740-34880819(+)_1|1|1x0		DNA-8-19_DR	759	828	-	22.0062	1.92e-09	0.0225	GCAGTGATACAAGCAATAACAACAGCAGCAATAAGAAATGTATAGAAATAGACAAAACAATAAACAATGA
CM002900.2_14088259-14090056(+)_1|1|1x0		Polinton-4_DR	17867	17888	+	19.7875	1.95e-09	0.011	gcgcggggggggggggtgtgcg
CM002888.2_58066423-58067320(+)_1|1|1x0		DIRS-9B_DR	183	210	+	23.5875	1.95e-09	0.0239	acagcctgactaagcacaagcaaacaag
CM002899.2_44187740-44188637(+)_1|1|1x0		Gypsy98-LTR_Dr	1358	1385	-	24.1937	1.96e-09	0.00462	GGGGGGGGGGGGGGGGGGGGGGGGGGGG
CM002899.2_44187740-44188637(+)_1|1|1x0		Gypsy98-LTR_Dr	1359	1386	-	24.1937	1.96e-09	0.00462	GGGGGGGGGGGGGGGGGGGGGGGGGGGG
CM002899.2_641635-644116(+)_1|1|1x0		L1-5_DR	2935	3001	+	23.9	1.96e-09	0.0115	atgacaacaaagaatgtgacagagaaatagaagaagaagagattgaaattgcaataaatcaactaaa
CM002899.2_773705-775484(-)_1|1|1x0		DIRS-9B_DR	5155	5212	-	25.1812	1.97e-09	0.000297	TTGGGGGGGGGAGAGAGAGGGAGGGGATGGAGGAAAGAGCGGAGGCATTCGACGCTGG
KN150616.1_60045-61353(+)_1|1|1x0		Gypsy-28-I_DR	2784	2826	-	24.25	1.97e-09	0.0239	GACGTGATAACGCATCAGGTTTGATGTTTTTGGAACCTGGTCT
CM002887.2_7378407-7379304(-)_1|1|1x0		Gypsy69-I_DR	1786	1813	+	24.5062	1.97e-09	0.00159	ggagggagacgaatggaaaaccgcattc
CM002888.2_68354611-68356021(-)_1|1|1x0		DNA-X-17_DR	1278	1320	-	23.7063	1.98e-09	0.0237	GTACTGAATGCTCCAAAAAAAAAAAAAAAAAAAAAAACACTGT
CM002888.2_71822529-71824686(+)_1|1|1x0		DIRS-9B_DR	1811	1883	-	14.825	1.99e-09	0.000991	GGTGTCACGGTTGGGAGGGGGATGGAAAGAAGAGGAGGAGAGAAGAGGGGGAATGTGATGGTTGGGGGGGCGA
CM002888.2_56259526-56260336(-)_1|1|1x0		Gypsy-199_DR-I	32	56	+	22.3963	1.99e-09	0.0245	agcgcagcaggaacaggaagtgcgc
CM002906.2_1322299-1323667(+)_1|1|1x0		Tx1-45_DR	968	1013	+	25.1813	2e-09	0.0238	gcgcggcgagcggtggaaccgctgctgctggaaacagcgatgaatc
CM002899.2_773705-775484(-)_1|1|1x0		Copia-13F_DR-I	1449	1506	-	25.0938	2.1e-09	0.000301	AAGACGCCTGGGTGGAGCCGGCAGGGCAGGAGGCCGGGGTGGGGCCGGCAGGGCTAGA
CM002888.2_71822529-71824686(+)_1|1|1x0		Copia-13_DR-I	1809	1881	-	14.6875	2.11e-09	0.001	AGCCGGCGGGCTGGAGGCCGAGGGGAGCCGGCGGGGCTGGAGACCAGAGGGGAGCCGGCGGGGCTGGAGACCA
CM002899.2_773705-775484(-)_1|1|1x0		L1-36_DR	1996	2053	+	25.0875	2.11e-09	0.000301	ccggggccggggggggggggggggtacgcgccgggggggcgcgccgcccccccgcggg
CM002899.2_773705-775484(-)_1|1|1x0		Copia-7-I_DR	1055	1112	-	25.075	2.13e-09	0.000301	TGGCAGCTCTGGAGGTGGCGGTGGCAGCTCTGGAGGTGGCGGTGGCAGCTCTGGCAGT
CM002899.2_773705-775484(-)_1|1|1x0		Dada-U1A_DR	4327	4384	-	25.075	2.13e-09	0.000301	CAGGAGCCGATGAAGAAGCAGAGGCAGGAACTGACGAGGCTGATGCAGGAGCCGATGA
CM002888.2_55585745-55587432(-)_1|1|1x0		DIRS-14_DR	991	1030	-	25.1801	2.13e-09	0.0254	AAGGAGGGGGGGAGGCTGGAAGAGGGAAAGTTAGCTGGAG
CM002906.2_2712255-2713287(+)_1|1|1x0		Gypsy-176_DR-I	285	315	+	24.5687	2.14e-09	0.0128	atgggggaggaggcggtggatatattgtttt
CM002899.2_773705-775484(-)_1|1|1x0		DNA8-3C_DR	53	110	+	25.0688	2.14e-09	0.000301	cctcaaccctaaagtgaaagcgggggggggggggtgtcgagggagctgtcgcggacgc
CM002906.2_9898015-9899917(-)_1|4|1x0		Helitron-4_DR	18846	18870	+	16.075	2.19e-09	0.0268	cggcttgctgttgtgctgcatttgg
CM002888.2_71822529-71824686(+)_1|1|1x0		L1-36_DR	1985	2057	+	14.5938	2.19e-09	0.001	cggcccccgccccggggccggggggggggggggggtacgcgccgggggggcgcgccgcccccccgcgggccgc
CM002888.2_56681441-56682428(-)_1|1|1x0		ERV1-LTR_DR	113	143	+	22.0125	2.21e-09	0.0134	ataggagggacatttaaccttgccttgctga
CM002888.2_56681441-56682428(-)_1|1|1x0		ERV1-I_DR	7827	7857	+	22.0125	2.21e-09	0.0134	ataggagggacatttaaccttgccttgctga
CM002888.2_36003132-36004119(+)_1|1|1x0		ERV1-LTR_DR	113	143	+	22.0125	2.21e-09	0.0135	ataggagggacatttaaccttgccttgctga
CM002888.2_36003132-36004119(+)_1|1|1x0		ERV1-I_DR	7827	7857	+	22.0125	2.21e-09	0.0135	ataggagggacatttaaccttgccttgctga
CM002888.2_32588648-32589635(+)_1|1|1x0		ERV1-LTR_DR	113	143	+	22.0125	2.21e-09	0.0135	ataggagggacatttaaccttgccttgctga
CM002888.2_32588648-32589635(+)_1|1|1x0		ERV1-I_DR	7827	7857	+	22.0125	2.21e-09	0.0135	ataggagggacatttaaccttgccttgctga
CM002899.2_773705-775484(-)_1|1|1x0		L1-36_DR	1985	2042	+	25.0188	2.22e-09	0.000301	cggcccccgccccggggccggggggggggggggggtacgcgccgggggggcgcgccgc
CM002899.2_44203728-44205033(+)_1|1|1x0		CATCH2I_DR	344	386	-	25.0625	2.22e-09	0.013	GGGTCCGAGGTGTCTGATGCCGTGATGATGCTCGTGAGGAGGG
CM002899.2_773705-775484(-)_1|1|1x0		LRS-3_DR	460	517	+	25.0125	2.23e-09	0.000301	cggtggttagtcggttgtctgacgaggaagaggaggaggcggcggcggtggcgccgga
CM002899.2_773705-775484(-)_1|1|1x0		DIRS1_DR	1706	1763	-	25.0063	2.24e-09	0.000301	GGCCGGAGGCGCAGGCGGGGGCGGGGCAGCACTCGTTGGCGGGCGCCCTCGGCGAGGA
CM002899.2_773705-775484(-)_1|1|1x0		L1-36_DR	1961	2018	+	25.0063	2.24e-09	0.000301	ccgggggcggcccgcgggggggcgcggcccccgccccggggccggggggggggggggg
CM002885.2_44062078-44064250(+)_1|1|1x0		L2-33_DRe	105	126	+	19.9876	2.26e-09	0.0276	tgagactgcactactgtcactg
CM002899.2_875244-876816(+)_1|1|1x0		L1-36_DR	2003	2033	+	20.4563	2.26e-09	0.0223	cggggggggggggggggtacgcgccgggggg
CM002899.2_773705-775484(-)_1|1|1x0		Dada-U1B_DR	2660	2717	-	24.9937	2.26e-09	0.000301	AGGTAGAAGCCGTAGCAGAGGTGGCAGCAGTGTAAGAGGTGGAAGCAGTAGCAGAGGT
CM002900.2_26374152-26375610(-)_1|5|1x0		REX1-1_DR	2191	2221	+	24.475	2.27e-09	0.0039	tggtgtaccacagggctgtgtgctgagcccc
CM002888.2_43907487-43909398(-)_1|1|1x0		Tx1-58_DR	3917	3980	+	23.4375	2.28e-09	0.0232	tttcgaggaagagtgctggtgataaacaatctagtggcatcaacattgtggcataaattgtctt
CM002906.2_2294837-2295821(+)_1|1|1x0		hAT-N48C_DR	892	922	-	24.6312	2.28e-09	0.00921	GAGAGAGAGAGAGAGAGAGAGAGAGTGTATG
CM002899.2_773705-775484(-)_1|1|1x0		Copia-13F_DR-I	1539	1596	-	24.9688	2.31e-09	0.000301	CGGCAGGGCTGGAGACCAGAGGGGAGCCGGCAGGGCTGGAGGCCGGGGGGGGGCCGGC
CM002899.2_773705-775484(-)_1|1|1x0		Copia-7-I_DR	2687	2744	-	24.9688	2.31e-09	0.000301	AGGAAGCTTAGGAGGCGGTGGCCGTTCAGGTAGTTCAGGCGGCGGCGGCCGTTCAGGG
CM002890.2_29049-29994(+)_1|1|1x0		LRS_DR	4315	4339	-	24.9125	2.31e-09	0.00699	GCGTGGGGGGCCTGTGCCCGCGCGC
CM002890.2_29049-29994(+)_1|1|1x0		LRS_DR	4399	4423	-	24.9125	2.31e-09	0.00699	GCGTGGGGGGCCTGTGCCCGCGCGC
CM002890.2_29049-29994(+)_1|1|1x0		LRS_DR	4484	4508	-	24.9125	2.31e-09	0.00699	GCGTGGGGGGCCTGTGCCCGCGCGC
CM002899.2_44254882-44255893(+)_1|1|1x0		Gypsy60-I_DR	4030	4060	-	21.1438	2.33e-09	0.0284	TGGGCTTGGATAGAATATGTGTGAGCGGGTT
CM002888.2_71822529-71824686(+)_1|1|1x0		Copia-13B_DR-I	1486	1558	-	14.4125	2.36e-09	0.00104	GCCGGCAGGGCAAGGAGCCGGGCTGGGCCGGCAGGGCAGACGTCTGGGTGGCGCCGGCAGGGCAAGGAGCCGG
CM002906.2_1944874-1946326(+)_1|1|1x0		DIRS-9B_DR	1798	1828	-	23.7875	2.36e-09	0.0118	TGATGGTTGGGGGGGCGAGGGGTGTAGCTGG
CM002899.2_1007512-1008496(+)_1|1|1x0		BEL10-I_DR	2904	2931	-	22.7516	2.36e-09	0.0265	GTTCCAGAAAGAAACAGACACCGAGTTT
CM002899.2_773705-775484(-)_1|1|1x0		CR1-42_DR	904	961	+	24.925	2.38e-09	0.000307	gtctcgatggatgcttgtggggggagtgtcgcggagtgggagacggggtcgccggtga
CM002888.2_68075268-68076420(-)_1|2|1x0		LRS_DR	5364	5388	-	24.0563	2.39e-09	0.0212	GGGCGGACGGACGGGATGCAGACGC
CM002888.2_45357541-45359011(+)_1|2|1x0		DIRS-8_DR	280	322	-	25.0312	2.39e-09	0.0061	GTTGTTGCTGGAGAAGTTGTAGCTGGAGAAGTTGATGTAGCTG
CM002888.2_73425488-73427102(-)_1|1|1x0		BEL10-I_DR	2575	2623	-	24.4062	2.39e-09	0.0285	CTGATCTGGGAGTTGGGAGCAGAAATGGTGAAGCTCACACTAGTCCCTC
CM002888.2_73382646-73384005(-)_1|1|1x0		CryptonV-3_DR	9470	9512	+	25.0125	2.41e-09	0.026	aagaggagggtgaagaagaagaagaggaagaaaaagaggataa
CM002888.2_64765268-64767263(+)_1|1|1x0		DNA-N34_DR	1101	1167	+	22.2547	2.47e-09	0.00561	gtataaacgacagtaaggatgacagaataaactgcagcatggatgacagcatagacgacagtaagga
CM002887.2_60112757-60114392(+)_1|1|1x0		Gypsy108-I_Dr	3218	3272	-	24.3812	2.5e-09	0.0247	ATGGCAATGAGTCGGCAAGACTTAGAGAAACGGTCAACAACGGTAAGGATGGTGG
CM002888.2_51032474-51034553(-)_1|1|1x0		Gypsy105-I_Dr	1119	1188	-	20.8447	2.5e-09	0.0293	CTAGGGGTAGTGTGAGAGACGGTGGCAATAAGAGTACCATCAAGGGAATGGGCAGAAACAGATTCAGCGA
CM002906.2_9931962-9933273(-)_1|1|1x0		Gypsy-211_DR-I	5160	5193	-	20.7688	2.51e-09	0.03	CTTGAGGGTGGTACGGTGATGTGCGGGAGTGCCC
CM002899.2_773705-775484(-)_1|1|1x0		Copia-7-I_DR	2696	2753	-	24.8313	2.56e-09	0.000311	CGACCATTGAGGAAGCTTAGGAGGCGGTGGCCGTTCAGGTAGTTCAGGCGGCGGCGGC
CM002888.2_63804242-63804875(+)_1|1|1x0		L2-2_DRe	2428	2446	-	16.5187	2.56e-09	0.0101	AGGTGAGTGTGTGTGGTGT
CM002899.2_773705-775484(-)_1|1|1x0		Ginger1-2_DR	4422	4479	-	24.825	2.57e-09	0.000311	AGGAGGACATGGAGATGGAGGAGGAGGACATGGAGGAGGAGGAGTTGGACATGGAGGA
KN149682.1_94895-95867(-)_1|1|1x0		Gypsy-200_DR-LTR	260	281	-	21.3898	2.57e-09	0.0315	GGAGCCCAACAACATAATAAAG
CM002888.2_67409497-67410496(-)_1|1|1x0		Gypsy-200_DR-LTR	260	281	-	21.3898	2.57e-09	0.0315	GGAGCCCAACAACATAATAAAG
CM002888.2_67002779-67003778(+)_1|1|1x0		Gypsy-200_DR-LTR	260	281	-	21.3898	2.57e-09	0.0314	GGAGCCCAACAACATAATAAAG
CM002888.2_62189924-62190923(+)_1|1|1x0		Gypsy-200_DR-LTR	260	281	-	21.3898	2.57e-09	0.0316	GGAGCCCAACAACATAATAAAG
CM002888.2_58581225-58582224(+)_1|1|1x0		Gypsy-200_DR-LTR	260	281	-	21.3898	2.57e-09	0.0313	GGAGCCCAACAACATAATAAAG
CM002888.2_58021412-58022384(+)_1|1|1x0		Gypsy-200_DR-LTR	260	281	-	21.3898	2.57e-09	0.0315	GGAGCCCAACAACATAATAAAG
CM002888.2_47951872-47952871(+)_1|1|1x0		Gypsy-200_DR-LTR	260	281	-	21.3898	2.57e-09	0.0314	GGAGCCCAACAACATAATAAAG
CM002888.2_47701591-47702590(+)_1|1|1x0		Gypsy-200_DR-LTR	260	281	-	21.3898	2.57e-09	0.0315	GGAGCCCAACAACATAATAAAG
CM002888.2_44795066-44795975(-)_1|1|1x0		Gypsy-200_DR-LTR	260	281	-	21.3898	2.57e-09	0.0314	GGAGCCCAACAACATAATAAAG
CM002888.2_71822529-71824686(+)_1|1|1x0		Copia-13E_DR-I	994	1066	-	14.1875	2.59e-09	0.00106	TGGGGCCGGCAGGGCTAGACGTCTGGTGGTGCCGGCAGGGCAAGGGTGGCCGGCAGGGCAAGGAGCCGGGCTG
CM002899.2_773705-775484(-)_1|1|1x0		Copia-13B_DR-I	1978	2035	-	24.8062	2.6e-09	0.000311	GTGGGGAGCCGGCTGGGCTGGAGGCCTGTGGGGAGCCGGCTGGGCTGGAGGCCAGAGG
CM002899.2_773705-775484(-)_1|1|1x0		Copia-13F_DR-I	1686	1743	-	24.8	2.62e-09	0.000311	GTGGGGAGCCGGCTGGGCTGGAGGCCTGTGGGGAGCCGGCTGGGCTGGAGGCGACCTG
CM002899.2_773705-775484(-)_1|1|1x0		L1-36_DR	1946	2003	+	24.8	2.62e-09	0.000311	aattcggggccgcggccgggggcggcccgcgggggggcgcggcccccgccccggggcc
CM002899.2_773705-775484(-)_1|1|1x0		Copia-13F_DR-I	1713	1770	-	24.7937	2.63e-09	0.000311	TATCAGGGGAGACAAGGCAGGAGGTCGGTGGGGAGCCGGCTGGGCTGGAGGCCTGTGG
CM002899.2_773705-775484(-)_1|1|1x0		Copia-13G_DR-I	1834	1891	-	24.7937	2.63e-09	0.000311	TATCAGGGGAGACAAGGCAGGAGGTCGGTGGGGAGCCGGCTGGGCTGGAGGCCTGTGG
CM002899.2_773705-775484(-)_1|1|1x0		Copia-13B_DR-I	2005	2062	-	24.7937	2.63e-09	0.000311	TATCAGGGGAGACAAGGCAGGAGGTCGGTGGGGAGCCGGCTGGGCTGGAGGCCTGTGG
CM002900.2_11228153-11229791(-)_1|1|1x0		Gypsy146-I_DR	1930	1945	+	18.6273	2.66e-09	0.0327	gggaaagacggggtgc
CM002888.2_66557470-66558460(-)_1|1|1x0		RTE-1_DR	3211	3241	-	24.3812	2.67e-09	0.0324	GTGATGGTTGGTGGAGTGGCAGTGTCCTGGC
CM002888.2_29917371-29918361(+)_1|1|1x0		RTE-1_DR	3211	3241	-	24.3812	2.67e-09	0.0323	GTGATGGTTGGTGGAGTGGCAGTGTCCTGGC
CM002888.2_71822529-71824686(+)_1|1|1x0		Copia-13B_DR-I	1972	2044	-	14.1062	2.68e-09	0.00106	AGGAGGTCGGTGGGGAGCCGGCTGGGCTGGAGGCCTGTGGGGAGCCGGCTGGGCTGGAGGCCAGAGGGGAGCC
KN149850.1_11575-12385(+)_1|1|1x0		Gypsy-195_DR-I	1976	2000	+	22.6312	2.69e-09	0.0109	aggagacgagtggaagactgctttt
CM002887.2_7366778-7367588(-)_1|1|1x0		Gypsy-195_DR-I	1976	2000	+	22.6312	2.69e-09	0.011	aggagacgagtggaagactgctttt
CM002906.2_1837865-1839179(+)_1|1|1x0		BEL-46_DRe-I	4606	4645	-	24.775	2.69e-09	0.0208	GTGTCTGCCCTGGTGGTGTACTTGTGCATGAAAGTGTCTA
CM002900.2_26374152-26375610(-)_1|5|1x0		RTEX-4_DR	4331	4361	+	24.2688	2.72e-09	0.00391	aggagtccgtcaaggctgcagtctcagcccg
KZ115433.1_106084-107344(-)_1|4|1x0		Copia-8-I_DR	1032	1050	+	21.2	2.73e-09	0.00829	gtggtcgccgccgccgcct
KZ115433.1_106084-107344(-)_1|4|1x0		Copia-8-I_DR	1062	1080	+	21.2	2.73e-09	0.00829	gtggtcgccgccgccgcct
KZ115433.1_106084-107344(-)_1|4|1x0		Copia-8-I_DR	1092	1110	+	21.2	2.73e-09	0.00829	gtggtcgccgccgccgcct
KZ115433.1_106084-107344(-)_1|4|1x0		Copia-8-I_DR	1122	1140	+	21.2	2.73e-09	0.00829	gtggtcgccgccgccgcct
CM002898.2_11978419-11979679(-)_1|4|1x0		Copia-8-I_DR	1032	1050	+	21.2	2.73e-09	0.00828	gtggtcgccgccgccgcct
CM002898.2_11978419-11979679(-)_1|4|1x0		Copia-8-I_DR	1062	1080	+	21.2	2.73e-09	0.00828	gtggtcgccgccgccgcct
CM002898.2_11978419-11979679(-)_1|4|1x0		Copia-8-I_DR	1092	1110	+	21.2	2.73e-09	0.00828	gtggtcgccgccgccgcct
CM002898.2_11978419-11979679(-)_1|4|1x0		Copia-8-I_DR	1122	1140	+	21.2	2.73e-09	0.00828	gtggtcgccgccgccgcct
CM002887.2_7245172-7246867(-)_1|2|1x0		BEL-53_DRe-I	1437	1479	-	24.7125	2.75e-09	0.033	GGTCTATGAAGTTGGAGTGTGGCTGCTGATCTGAGTTAGTTGG
CM002888.2_61877826-61878522(+)_1|1|1x0		DNA6-1B_DR	415	433	-	19.5812	2.78e-09	0.0343	ATAGGCATGCGAATGCGGC
CM002899.2_854517-855297(+)_1|1|1x0		EnSpm-8_DR	4028	4049	+	18.7019	2.79e-09	0.034	ggtaggaggaagacgaatggtg
CM002899.2_773705-775484(-)_1|1|1x0		Copia-13F_DR-I	1470	1527	-	24.7	2.82e-09	0.00033	CCTGGGGGGAGCCGGCAGGGCAAGACGCCTGGGTGGAGCCGGCAGGGCAGGAGGCCGG
CM002888.2_64765268-64767263(+)_1|1|1x0		DNA-N34_DR	1209	1275	+	21.9689	2.85e-09	0.00561	gaacagacgaccataaggacgacagcatatacaacggtaaggatgacagtaaagatgaatagacaac
CM002899.2_986056-992620(+)_1|2|1x0		hAT-N21B_DR	264	288	+	19.9259	2.85e-09	0.0347	tgctgtgtgtgtgcggtgtgcgctc
CM002888.2_60343177-60344062(-)_1|1|1x0		L1-72_DR	228	246	+	17.7438	2.87e-09	0.0349	tgccgctggatctggagaa
CM002888.2_52380323-52381208(-)_1|1|1x0		L1-72_DR	228	246	+	17.7438	2.87e-09	0.035	tgccgctggatctggagaa
CM002888.2_73398811-73400170(-)_1|2|1x0		Gypsy-210_DR-I	1605	1632	+	23.4938	2.9e-09	0.0352	cggcagggggagaaaaagaaactgttgg
CM002888.2_71822529-71824686(+)_1|1|1x0		SUSHIIDR1	3155	3227	+	13.9062	2.9e-09	0.00106	agaagggtgtccggatggtcggctgtttgtgccggttgcgctgcgttccgaggtcctccggtgggggcatgca
CM002900.2_26374152-26375610(-)_1|5|1x0		Crack-3_DR	2581	2611	+	24.1875	2.92e-09	0.00391	aggagtgccgcagggatcagtattagggcct
CM002888.2_71822529-71824686(+)_1|1|1x0		Copia-25_DR-I	1040	1112	-	13.8875	2.93e-09	0.00106	CGCCGGCACTTTGGGGCGAAGGCTCGCCGGCGCTGCTTGAGGACGAGGGCTCGCCGGCACTGCTTGAGGGCGA
CM002888.2_71822529-71824686(+)_1|1|1x0		Copia-8-I_DR	1491	1563	-	13.8875	2.93e-09	0.00106	GGAGCGGAGGCGGAACAGGGGGAGGGATGGAGGGCCAGGACCATGCAGCTGGGGCGTACCTGGGGCGTGGAGC
CM002888.2_52444105-52445260(+)_1|1|1x0		Gypsy104-I_Dr	1109	1145	-	23.875	2.93e-09	0.0351	GACCGAGCAGGAATGGGTTTAGGGAGAGGGATGGCAG
CM002899.2_773705-775484(-)_1|1|1x0		Gypsy-168-I_DR	4205	4262	-	24.6375	2.95e-09	0.000342	GTGAGGGGCGCCACGACGCCGGGGTCTACCACGGGGACGAGGGGCCGGCATTTCCGGA
CM002888.2_57494486-57495398(-)_1|1|1x0		L1-83_DR	669	696	-	24.2812	2.95e-09	0.0123	GGGTCGCTGGCCAGGCGGTGGGCGGCGA
CM002906.2_1944874-1946326(+)_1|1|1x0		Gypsy-30-I_DR	1445	1475	-	23.5563	2.97e-09	0.0118	CGGTGTGAGGCAGGGAGGTTGAAGCTGATGT
CM002899.2_773705-775484(-)_1|1|1x0		Copia-8-I_DR	897	954	-	24.6125	3.01e-09	0.000345	CTCTGGCTGAGGCGCTGGCTGCGGCGTCGGCTCTGGCTGCGGCGTCGGCTCTGGCTGA
CM002888.2_71822529-71824686(+)_1|1|1x0		Copia-23_DR-I	1004	1076	-	13.7812	3.05e-09	0.00106	GGGTGCCGGCAGGGCAGGAGCCGGGCTGGTGCCGGCAGGGCGAGGAGCCGGGCTGGGCCGGCAGGGCAGGACT
CM002899.2_773705-775484(-)_1|1|1x0		Polinton-4_DR	17839	17896	+	24.5875	3.06e-09	0.000348	tattagactgataacagagagtgctcatgcgcggggggggggggtgtgcgggggcggg
CM002888.2_45357541-45359011(+)_1|2|1x0		TE-X-24_DR	1046	1088	-	24.6625	3.1e-09	0.0061	ACTGAAACAGGAGCAGGAACATGTTACAATGTTGTTGGTAGTT
CM002899.2_773705-775484(-)_1|1|1x0		L1-36_DR	1988	2045	+	24.5688	3.1e-09	0.000349	cccccgccccggggccggggggggggggggggtacgcgccgggggggcgcgccgcccc
CM002888.2_69783076-69784072(-)_1|1|1x0		BEL7-I_DR	2187	2217	+	23.3072	3.13e-09	0.0381	agtagaaacctatgctatactagacgatgga
CM002890.2_29049-29994(+)_1|1|1x0		hAT-N157_DR	677	701	-	24.5312	3.13e-09	0.00758	GCGGTGGAGGCGTGTGCGTGCGATG
CM002888.2_71822529-71824686(+)_1|1|1x0		Gypsy-166B_DR-LTR	441	513	-	13.7188	3.13e-09	0.00106	GTTCGGCGGACGAAGCGGCAGGCAGGCGGAGGTGAGGAGACGCTGGTGGGCGGAAGATCGCTGATGGTGGCGG
CM002888.2_57411796-57412606(-)_1|1|1x0		Gypsy91-I_DR	2110	2134	-	23.7125	3.14e-09	0.0192	CACCCGGGAGATGAAGCGGAAGAGA
KN149694.1_135305-136211(-)_1|1|1x0		Gypsy41-I_DR	3288	3315	-	23.1375	3.16e-09	0.019	GGGGCCAGAAAAACGAGCGGACAACGCT
CM002888.2_69638874-69639777(+)_1|1|1x0		Gypsy41-I_DR	3288	3315	-	23.1375	3.16e-09	0.0191	GGGGCCAGAAAAACGAGCGGACAACGCT
CM002906.2_1825149-1826718(+)_1|1|1x0		DIRS-2B_DR	3505	3556	-	23.8	3.17e-09	0.0163	GGGCTGGATGCGAGAGAGAAAACCACAGTACGCAATGCGTGGTCTCTTGGGA
CM002888.2_71822529-71824686(+)_1|1|1x0		L1-36_DR	1981	2053	+	13.6875	3.17e-09	0.00106	ggcgcggcccccgccccggggccggggggggggggggggtacgcgccgggggggcgcgccgcccccccgcggg
CM002899.2_773705-775484(-)_1|1|1x0		Dada-U1B_DR	2711	2768	-	24.525	3.21e-09	0.000357	TGGCAGCCGTGTAAGAAGTGGAAGCCGTAGCAGTGGTGGCAGCCGTGTAAGAGGTAGA
CM002906.2_1494825-1495476(+)_1|1|1x0		Gypsy-206_DR-I	2464	2485	-	20.4908	3.21e-09	0.039	GACTAGTGGTCGGTGATCAGTC
CM002888.2_42300445-42302059(+)_1|1|1x0		DNA-1-5_DR	463	511	+	24.4658	3.21e-09	0.0298	aacccttgggaacaactgtggtcggaaccaaagttcacaggtctgtgtt
CM002899.2_773705-775484(-)_1|1|1x0		Copia-7-I_DR	2660	2717	-	24.5125	3.24e-09	0.000357	AGGTAGTTCAGGCGGCGGCGGCCGTTCAGGGAGTTCAGGCGGCGGCGGCCGTTCAGGG
CM002906.2_1829061-1830561(+)_1|1|1x0		REX1-1_DR	1563	1611	-	24.4437	3.24e-09	0.0383	GCGGTGTGTACTTCTGAGGAGGTGAGTGTGATAGGTGAGTGGTCGGTGG
CM002888.2_76865564-76866755(+)_1|1|1x0		Gypsy91-LTR_DR	2	38	+	24.2937	3.24e-09	0.0192	gtggtggggaaggcgtgatcgaacacccagaaagggg
CM002899.2_842553-843504(+)_1|1|1x0		Gypsy-126_DR-I	3303	3315	+	14.8937	3.26e-09	0.0401	caggggctggggg
CM002888.2_50586678-50588034(+)_1|1|1x0		CR1-51_DR	1194	1236	+	24.1304	3.27e-09	0.0394	gtggcagagaaattggttaaaaagctcccagtacaaaatggta
KZ115044.1_332082-333828(-)_1|1|1x0		Gypsy-250_DR-LTR	268	325	+	24.4563	3.29e-09	0.00697	atggcgtggctcagtgctccagagactgcagttatggaggtccggctgctctaaggga
CM002886.2_38985491-38987237(-)_1|1|1x0		Gypsy-250_DR-LTR	268	325	+	24.4563	3.29e-09	0.00704	atggcgtggctcagtgctccagagactgcagttatggaggtccggctgctctaaggga
CM002899.2_773705-775484(-)_1|1|1x0		hAT-N104_DR	260	317	-	24.4875	3.3e-09	0.000357	GGGGGGGGTGGGGTGGTGTCGCGGATGAAAGTGAAGACGTGGGGGGGGTGGGGGTGGG
CM002899.2_773705-775484(-)_1|1|1x0		Copia-13F_DR-I	1239	1296	-	24.4875	3.3e-09	0.000357	AAGGAGCCGGGCTGGGGCCGGCAGGGCTAGACGTCTGGGTGGTGCCGGCAGGGGGCGG
CM002888.2_63804242-63804875(+)_1|1|1x0		hAT-N35B_DR	704	722	-	16.4313	3.31e-09	0.0101	CTGTGTGTGTGTGTGGTGT
CM002888.2_57494486-57495398(-)_1|1|1x0		hAT-N104_DR	173	200	-	24.1438	3.32e-09	0.0123	GAGGGGGTGGGGGGGTTGTCGTGGACGA
CM002906.2_2769768-2770341(+)_1|1|1x0		Gypsy-204_DR-I	2813	2828	-	15.7375	3.33e-09	0.0412	GCTGCTGTTGACATGC
CM002888.2_45626459-45627698(+)_1|1|1x0		Zisupton-7_DR	336	375	-	24.6273	3.36e-09	0.0202	ACAAGGTAGAAACGCACAAAAATACAGACGCACAGATGAC
CM002888.2_45626459-45627698(+)_1|1|1x0		Zisupton-7_DR	16709	16748	+	24.6273	3.36e-09	0.0202	acaaggtagaaacgcacaaaaatacagacgcacagatgac
KN149847.1_963-1881(+)_1|1|1x0		Gypsy47-I_DR	4411	4438	-	23.6062	3.38e-09	0.0167	GGAAAAGTTTCGGCAGAAACTCCGATAG
CM002888.2_71822529-71824686(+)_1|1|1x0		Gypsy104-I_Dr	669	741	-	13.5	3.42e-09	0.00106	GAATGGACCATCCTTCGGCGGTGTCGTCGGCGAAGACGGACCTCGACGCGAAGTGCCAGGTTGATGAGGTCAT
CM002888.2_71822529-71824686(+)_1|1|1x0		DIRS-1_DR	783	855	-	13.5	3.42e-09	0.00106	GCATCTCGGCCAGCTTCTCGGCTTGGTAGCGTTGATAGGTGGCCGTAGCGTGCAGAGCGGAGGCGGCCTGACC
CM002906.2_1837865-1839179(+)_1|1|1x0		Mariner-N5C_DR	2426	2465	-	24.4375	3.47e-09	0.0208	GCGGCGAGTTTCCTGGCAGAGTGGCGAGTGAAAAAATTTG
CM002899.2_44187740-44188637(+)_1|1|1x0		Gypsy98-LTR_Dr	1357	1384	-	23.5813	3.48e-09	0.00556	GGGGGGGGGGGGGGGGGGGGGGGGGGGA
CM002888.2_71822529-71824686(+)_1|1|1x0		CR1-10_DR	711	783	+	13.4563	3.49e-09	0.00106	tgtctgtccagggggtagagtgtgtgaaaggcgcggccgcggttccggggtggtcggatggcgagcggcaggg
CM002888.2_73501380-73502871(-)_1|1|1x0		Copia-13F_DR-I	933	975	-	24.4437	3.49e-09	0.0211	GTGGCGCCGGCAGGGCAAGGAGCCGGGCTGGTGCCGGCAGGGC
CM002888.2_73501380-73502871(-)_1|1|1x0		Copia-13F_DR-I	1041	1083	-	24.4437	3.49e-09	0.0211	GTGGCGCCGGCAGGGCAAGGAGCCGGGCTGGTGCCGGCAGGGC
CM002899.2_44187740-44188637(+)_1|1|1x0		Gypsy98-LTR_Dr	1361	1388	-	23.5687	3.52e-09	0.00556	ATGGGGGGGGGGGGGGGGGGGGGGGGGG
CM002888.2_28952130-28952796(-)_1|1|1x0		BEL-39_DRe-I	6782	6800	-	17.1111	3.54e-09	0.0109	GTCTTTCTAAATAAACTGG
CM002888.2_71822529-71824686(+)_1|1|1x0		Copia-21_DR-I	1464	1536	-	13.4125	3.55e-09	0.00106	GGACGTGGAAAGAGGAGGTGGCCAGGGAGGAGTCACAGGAGGGAGGAGGCAGGAAGGGAGGTGAAGCAGGAGG
CM002888.2_68075268-68076420(-)_1|2|1x0		Copia-13_DR-I	1858	1882	-	23.6312	3.56e-09	0.0212	GAGCCGGCGGGCTGGAGGCCGAGGG
CM002900.2_26374152-26375610(-)_1|5|1x0		L2-16_DRe	3085	3115	+	23.9563	3.58e-09	0.00396	tggtgttcctcagggatctatcctaggccca
CM002900.2_14088259-14090056(+)_1|1|1x0		Gypsy-28-I_DR	4064	4085	-	19.4125	3.58e-09	0.011	ACGAGACGCGGCGGGGGGGGGA
CM002900.2_14088259-14090056(+)_1|1|1x0		Gypsy97-I_DR	4083	4104	-	19.4125	3.58e-09	0.011	ACGAGACGCGGCGGGGGGGGGA
CM002900.2_14088259-14090056(+)_1|1|1x0		Gypsy-115-I_DR	4086	4107	-	19.4125	3.58e-09	0.011	ACGAGACGCGGCGGGGGGGGGA
CM002888.2_64765268-64767263(+)_1|1|1x0		DNA-N34_DR	1137	1203	+	21.5093	3.59e-09	0.00605	gcatggatgacagcatagacgacagtaaggatgacagtataaacgacagcatagacgacagtaaaga
CM002900.2_26374152-26375610(-)_1|5|1x0		L2-53_DR	372	402	+	23.9437	3.61e-09	0.00396	aggtgttccccagggctctgtcctggggccc
CM002888.2_71822529-71824686(+)_1|1|1x0		Gypsy-226_DR-I	59	131	+	13.3625	3.62e-09	0.00106	ggctgggtttgcggtcacagatgaggaaggcggcgaaggctgatgtggtttgggatacagcagtgatttcaga
CM002906.2_1866274-1867003(+)_1|1|1x0		Gypsy-169-I_DR	3230	3245	-	20.5187	3.66e-09	0.0452	GCGGCATTGGATAAGC
CM002888.2_36016795-36017668(-)_1|1|1x0		Gypsy149-I_DR	3351	3375	+	22.2795	3.67e-09	0.0451	gtggaaggactacggaaggtgttgc
CM002899.2_875244-876816(+)_1|1|1x0		DIRS-6B_DR	5173	5203	-	20.1312	3.68e-09	0.0223	GGGGGGGGGGGGGGCAGTAAGAGTCGGGAAG
CM002906.2_9926092-9927352(-)_1|2|1x0		Copia-21_DR-I	747	780	-	20.7	3.69e-09	0.0413	GGTGGGTTGGGTGGGGTGCTGCTCATGACTCTGG
KZ115044.1_332082-333828(-)_1|1|1x0		DIRS-4_DR	5408	5465	-	24.2875	3.72e-09	0.00697	TCGGTGACATGGCTAGTGTCACAGCTCGGGGCTGGGTGAGCTATTTGGCTGGCTCCAG
CM002886.2_38985491-38987237(-)_1|1|1x0		DIRS-4_DR	5408	5465	-	24.2875	3.72e-09	0.00704	TCGGTGACATGGCTAGTGTCACAGCTCGGGGCTGGGTGAGCTATTTGGCTGGCTCCAG
CM002888.2_51171884-51173123(+)_1|1|1x0		Gypsy160-I_DR	1595	1634	-	24.3659	3.74e-09	0.0454	CTACACAGAACATCTTCAGTAGTTGGAATAGAGAAATGTT
CM002888.2_71822529-71824686(+)_1|1|1x0		DIRS-4_DR	841	913	-	13.2812	3.74e-09	0.00107	CGGAGGGTTGTGGATAGGGGGTGTGGCGGGAGCGAGTTGGTCTACTGTCTTGGGGAGGCGGAGTTGGTGACGG
CM002888.2_61645020-61646235(-)_1|1|1x0		Gypsy-25-I_DR	1669	1687	-	19.5876	3.75e-09	0.0463	CTAAATCCACCACCACTCT
CM002906.2_2288798-2290046(+)_1|2|1x0		Gypsy88-I_DR	1570	1600	-	24.0938	3.76e-09	0.0456	GGGGGCAGGAGTCTGGAAGTAGCTCGATGGC
CM002899.2_773705-775484(-)_1|1|1x0		hAT-N192_DR	101	158	-	24.3062	3.76e-09	0.000402	ATTGAAGGTCAGGCCAAAGTGAAGGGGGGGGGGTGGGGGGGGAAGCGGATGTTTATGA
CM002888.2_56621122-56622112(-)_1|1|1x0		Gypsy-31-I_DR	71	101	+	23.1988	3.77e-09	0.0455	tgggccatgaaccgaggaggacgaagaggag
CM002888.2_42782017-42783028(-)_1|1|1x0		Gypsy-31-I_DR	71	101	+	23.1988	3.77e-09	0.0458	tgggccatgaaccgaggaggacgaagaggag
CM002899.2_773705-775484(-)_1|1|1x0		hAT-N159_DR	1609	1666	-	24.3	3.78e-09	0.000402	GAGGAGAGAGGGAAAGGAAGGGGGAGAGGGAGGGAGAGAAGGGGGAGAGGGAGGGGGA
CM002888.2_56890735-56891722(-)_1|1|1x0		Gypsy-31-I_DR	71	101	+	23.0621	3.79e-09	0.0358	tgggccatgaaccgaggaggacgaagaggag
CM002888.2_47831521-47832676(+)_1|1|1x0		L2-1_DR	4065	4101	-	23.5125	3.82e-09	0.0459	GAGCGAGTTGGTTTGTAGCGAGACAGAAGGTTGGTTA
CM002906.2_1934723-1936238(+)_1|2|1x0		DIRS-14_DR	1127	1145	-	20.4188	3.85e-09	0.0466	GGAGGGAGGGGTGTGGCGG
CM002888.2_29828773-29829607(-)_1|1|1x0		Gypsy61-I_DR	5818	5839	-	20.7188	3.86e-09	0.0475	CATACATCAATAAGTATGGGGA
CM002886.2_118340-119237(-)_1|1|1x0		Gypsy92-I_DR	1610	1628	-	15.2716	3.89e-09	0.048	GCAATGGGTACTGGTCTGC
CM002888.2_43907487-43909398(-)_1|1|1x0		L2-4_DRe	3202	3265	-	22.4438	3.9e-09	0.0232	GGTGGTGCCAGAGTGAAGTTGTTAGCTGACCTAAGGGTACGAGAAGGGGTGTAGATATGGAGAA
KZ114850.1_333935-335417(-)_1|1|1x0		Copia-8-I_DR	901	946	-	23.875	3.93e-09	0.00673	GAGGCGCTGGCTGCGGCGTCGGCTCTGGCTGCGGCGTCGGCTCTGG
CM002888.2_41265207-41266950(-)_1|1|1x0		Helitron-1_DR	26143	26200	+	22.9193	3.93e-09	0.0467	ataataataataataataataataataataataataagaacactaacgaaagcaatag
KZ115096.1_58287-59259(+)_1|1|1x0		CR1-10_DR	1839	1869	-	19.975	3.94e-09	0.0482	TTCTCGATTGTTCCTACAAAAGATCCACGGT
CM002888.2_29395851-29396838(+)_1|1|1x0		CR1-10_DR	1839	1869	-	19.975	3.94e-09	0.0482	TTCTCGATTGTTCCTACAAAAGATCCACGGT
CM002906.2_2061631-2062357(+)_1|1|1x0		Gypsy-29-I_DR	4059	4080	+	22.1188	3.97e-09	0.0486	aggagggccaatggagagggtg
KZ115054.1_293522-294638(-)_1|1|1x0		BHIKHARI-5-I_DR	9350	9365	-	15.7313	3.98e-09	0.0492	GTGGTAGTTGTTCCGC
CM002887.2_7178095-7179211(-)_1|1|1x0		BHIKHARI-5-I_DR	9350	9365	-	15.7313	3.98e-09	0.0493	GTGGTAGTTGTTCCGC
CM002888.2_71822529-71824686(+)_1|1|1x0		Zisupton-7_DR	13417	13489	+	13.1125	4.01e-09	0.00111	aggcggaggtgaggtccagagaggcggaggtgtggttgacagacacagagttaggggccagagaggaggaggt
CM002888.2_30067776-30068994(-)_1|1|1x0		DIRS-N1_DR	581	617	-	24.1553	4.01e-09	0.0484	AAACGATGGATAGCATGTGTACTGCTAGGAGAAGGTG
CM002899.2_773705-775484(-)_1|1|1x0		Copia-6-I_DR	1209	1266	-	24.2125	4.03e-09	0.000407	GAGGAGCCTGGGTGGCGCCGGCAGGGCGAGGAGCCTGGGTGGCGCCGGCAGGGCCAGG
KN149850.1_11575-12385(+)_1|1|1x0		Gypsy88-I_DR	1905	1929	+	22.2812	4.05e-09	0.0124	gggagatgagtggaagaccgctttc
CM002887.2_7366778-7367588(-)_1|1|1x0		Gypsy88-I_DR	1905	1929	+	22.2812	4.05e-09	0.0124	gggagatgagtggaagaccgctttc
CM002888.2_71822529-71824686(+)_1|1|1x0		Copia-13G_DR-I	1631	1703	-	13.0813	4.06e-09	0.00111	GGGGAGCCGGCAGGGCGGGGCCGGGAGCCGGCAGGGCAGGAGACCAGAGGGGAGCCGGCAGGGCAGGAGACCA
CM002887.2_7378407-7379304(-)_1|1|1x0		Gypsy82-I_Dr	2735	2762	+	23.7063	4.09e-09	0.0031	agagggagataagtgtaagaccgctttt
CM002906.2_1497915-1498731(+)_1|1|1x0		hAT-N34_DR	361	385	+	20.8312	4.1e-09	0.0254	acggttgcgattggctcttgcgcgc
CM002906.2_1825149-1826718(+)_1|1|1x0		DIRS-2_DR	3545	3596	-	23.3562	4.12e-09	0.0163	GGGCTGGATGCGAGAGAGAAAACCATAGTACGCAATGCGTGGTCTCTTGGGA
CM002888.2_45324195-45326040(-)_1|1|1x0		hAT-N36C_DR	195	255	+	22.8	4.13e-09	0.0136	gagagagagagagagagagagagagagagagagaagagagagagagagagaggcaaaacgc
CM002899.2_773705-775484(-)_1|1|1x0		Copia-6-I_DR	1623	1680	-	24.175	4.14e-09	0.000407	TGGAGGCAGCTGGACTGGAGCCGGCGGGACTGGAGGCAGCTGGACTGGAGCCGGCGGG
CM002899.2_773705-775484(-)_1|1|1x0		Copia-6-I_DR	1653	1710	-	24.175	4.14e-09	0.000407	TGGAGGCAGCTGGACTGGAGCCGGCGGGACTGGAGGCAGCTGGACTGGAGCCGGCGGG
CM002899.2_773705-775484(-)_1|1|1x0		Copia-6-I_DR	1683	1740	-	24.175	4.14e-09	0.000407	TGGAGGCAGCTGGACTGGAGCCGGCGGGACTGGAGGCAGCTGGACTGGAGCCGGCGGG
CM002899.2_773705-775484(-)_1|1|1x0		Copia-6-I_DR	1713	1770	-	24.175	4.14e-09	0.000407	TGGAGGCAGCTGGACTGGAGCCGGCGGGACTGGAGGCAGCTGGACTGGAGCCGGCGGG
CM002899.2_773705-775484(-)_1|1|1x0		Copia-6-I_DR	1743	1800	-	24.175	4.14e-09	0.000407	TGGAGGCAGCTGGACTGGAGCCGGCGGGACTGGAGGCAGCTGGACTGGAGCCGGCGGG
CM002899.2_773705-775484(-)_1|1|1x0		Copia-6-I_DR	1773	1830	-	24.175	4.14e-09	0.000407	TGGAGGCAGCTGGACTGGAGCCGGCGGGACTGGAGGCAGCTGGACTGGAGCCGGCGGG
CM002899.2_773705-775484(-)_1|1|1x0		Copia-6-I_DR	1803	1860	-	24.175	4.14e-09	0.000407	TGGAGGCAGCTGGACTGGAGCCGGCGGGACTGGAGGCAGCTGGACTGGAGCCGGCGGG
CM002899.2_773705-775484(-)_1|1|1x0		Copia-6-I_DR	1833	1890	-	24.175	4.14e-09	0.000407	TGGAGGCAGCTGGACTGGAGCCGGCGGGACTGGAGGCAGCTGGACTGGAGCCGGCGGG
CM002899.2_44187740-44188637(+)_1|1|1x0		Rex1-31_DRe	3019	3046	-	23.3812	4.19e-09	0.00556	GAGGGGAGGAGGTGCGTGGGGAGGGAGC
CM002888.2_30316780-30318361(+)_1|1|1x0		EnSpm-9_DR	5819	5870	+	24.1188	4.19e-09	0.0399	aagaattgaagtggtcagcctcagcccctctgttgatgtgtttaaagaaagg
CM002899.2_773705-775484(-)_1|1|1x0		Gypsy-32-I_DR	345	402	-	24.1562	4.2e-09	0.000407	AAACTGGGCCCGGTGATGTGATGGAAGTGCGGGTGGTGGTGGGGTAGGTGGTGGCAGC
CM002899.2_773705-775484(-)_1|1|1x0		DNA8-3C_DR	56	113	+	24.15	4.22e-09	0.000407	caaccctaaagtgaaagcgggggggggggggtgtcgagggagctgtcgcggacgccgc
KZ115081.1_56709-57516(+)_1|1|1x0		hAT-N104_DR	231	252	-	24.087	4.22e-09	0.0074	GGATGAAAGTGAAGAGCGGGGG
KZ115081.1_56709-57516(+)_1|1|1x0		hAT-N104_DR	412	433	-	24.087	4.22e-09	0.0074	GGATGAAAGTGAAGAGCGGGGG
CM002887.2_62229126-62229933(+)_1|1|1x0		hAT-N104_DR	231	252	-	24.087	4.22e-09	0.00736	GGATGAAAGTGAAGAGCGGGGG
CM002887.2_62229126-62229933(+)_1|1|1x0		hAT-N104_DR	412	433	-	24.087	4.22e-09	0.00736	GGATGAAAGTGAAGAGCGGGGG
CM002899.2_44187740-44188637(+)_1|1|1x0		hAT-N192_DR	110	137	-	23.3688	4.23e-09	0.00556	AAGGGGGGGGGGTGGGGGGGGAAGCGGA
KZ115044.1_332082-333828(-)_1|1|1x0		DIRS-4N3_DR	3536	3593	-	24.1062	4.25e-09	0.00697	GAGGTGGAGTGAAGGGTGGCCGGGGATGGGCTTGGGGTGACTGCGAGAGTCGAAGCTC
CM002886.2_38985491-38987237(-)_1|1|1x0		DIRS-4N3_DR	3536	3593	-	24.1062	4.25e-09	0.00704	GAGGTGGAGTGAAGGGTGGCCGGGGATGGGCTTGGGGTGACTGCGAGAGTCGAAGCTC
CM002888.2_69594386-69595367(-)_1|1|1x0		Zisupton-5_DR	152	179	-	23.1914	4.33e-09	0.0403	TCCGATGTTGCTACTTCTTAGAAAGTGC
CM002888.2_51653996-51655040(-)_1|1|1x0		Zisupton-5_DR	152	179	-	23.1914	4.33e-09	0.0403	TCCGATGTTGCTACTTCTTAGAAAGTGC
CM002888.2_50854756-50855737(+)_1|1|1x0		Zisupton-5_DR	152	179	-	23.1914	4.33e-09	0.0403	TCCGATGTTGCTACTTCTTAGAAAGTGC
CM002888.2_48054647-48055628(-)_1|1|1x0		Zisupton-5_DR	152	179	-	23.1914	4.33e-09	0.0403	TCCGATGTTGCTACTTCTTAGAAAGTGC
CM002888.2_30645819-30646800(+)_1|1|1x0		Zisupton-5_DR	152	179	-	23.1914	4.33e-09	0.0403	TCCGATGTTGCTACTTCTTAGAAAGTGC
CM002899.2_773705-775484(-)_1|1|1x0		L1-36_DR	2006	2063	+	24.1125	4.34e-09	0.000413	ggggggggggggggtacgcgccgggggggcgcgccgcccccccgcgggccgccccggc
CM002899.2_773705-775484(-)_1|1|1x0		Copia-8-I_DR	657	714	-	24.1062	4.36e-09	0.000413	CGCTGGCAGCGGCGTCGGCTCTGGCAGCTCTGGCGGTGGCAGCTCTGGCGGTGGCAGC
CM002888.2_45357541-45359011(+)_1|2|1x0		Zisupton-4_DR	1787	1829	-	24.1562	4.42e-09	0.0061	GCTGGGGGTGGTGGTGCTGCAGATGCTGGGGATGGTGGTGGTG
CM002900.2_26374152-26375610(-)_1|5|1x0		L2-13_DRe	749	779	+	23.7	4.46e-09	0.00448	gggtgttcctcaggggtctgtccttggtcca
CM002888.2_71822529-71824686(+)_1|1|1x0		Copia-13B_DR-I	1598	1670	-	12.825	4.5e-09	0.0012	GGCAAGACGTCTGGGTGGCGCCGGCAGGGCAAGGGCCGGGTGGGCCGGCAGGGCAAGGAGCCGGGCTGGGGCC
CM002906.2_2825954-2826449(+)_1|1|1x0		EnSpm-N44_DR	6257	6272	+	13.9383	4.5e-09	0.0409	ggagacgggagggagg
CM002888.2_57494486-57495398(-)_1|1|1x0		P-1N2_DR	629	656	+	23.7812	4.51e-09	0.0123	cggcggccgagcgagcaggcgctgccgc
CM002887.2_61342428-61343730(-)_1|1|1x0		Copia-26_DR-I	1844	1886	-	23.7	4.51e-09	0.0178	CGGGAGGTGGAGCGGAGGCGGAACAGGGGGAGGGATGGAGGGC
CM002887.2_61342428-61343730(-)_1|1|1x0		Copia-7-I_DR	3130	3172	-	23.7	4.51e-09	0.0178	CGGGAGGTGGAGCGGAGGCGGAACAGGGGGAGGGATGGAGGGC
CM002887.2_13224-14103(-)_1|1|1x0		DIRS-15B_DR	234	261	-	21.2438	4.52e-09	0.0274	AGCGGCTTGTAGCATGTGGTGGCTAGTA
CM002887.2_13224-14103(-)_1|1|1x0		DIRS-15B_DR	311	338	-	21.2438	4.52e-09	0.0274	AGCGGCTTGTAGCATGTGGTGGCTAGTA
CM002899.2_773705-775484(-)_1|1|1x0		Copia-7-I_DR	1058	1115	-	24.05	4.54e-09	0.000427	GTCTGGCAGCTCTGGAGGTGGCGGTGGCAGCTCTGGAGGTGGCGGTGGCAGCTCTGGC
CM002888.2_45357541-45359011(+)_1|2|1x0		DIRS-8_DR	352	394	-	24.1125	4.55e-09	0.0061	GTTGTTGGAGAAGTTGATGTAGCTGGAGAAGTTGTTGTTGTTG
CM002888.2_45357541-45359011(+)_1|2|1x0		DIRS-8_DR	388	430	-	24.1125	4.55e-09	0.0061	GTTGTTGGAGAAGTTGATGTAGCTGGAGAAGTTGTTGTTGTTG
CM002888.2_45357541-45359011(+)_1|2|1x0		DIRS-8_DR	424	466	-	24.1125	4.55e-09	0.0061	GTTGTTGGAGAAGTTGATGTAGCTGGAGAAGTTGTTGTTGTTG
CM002888.2_45357541-45359011(+)_1|2|1x0		DIRS-8_DR	460	502	-	24.1125	4.55e-09	0.0061	GTTGTTGGAGAAGTTGATGTAGCTGGAGAAGTTGTTGTTGTTG
CM002888.2_45357541-45359011(+)_1|2|1x0		DIRS-8_DR	496	538	-	24.1125	4.55e-09	0.0061	GTTGTTGGAGAAGTTGATGTAGCTGGAGAAGTTGTTGTTGTTG
CM002888.2_45357541-45359011(+)_1|2|1x0		DIRS-8_DR	532	574	-	24.1125	4.55e-09	0.0061	GTTGTTGGAGAAGTTGATGTAGCTGGAGAAGTTGTTGTTGTTG
CM002906.2_2274335-2275976(+)_1|1|1x0		DIRS-9_DR	5296	5347	-	23.9875	4.56e-09	0.0269	GTGTGGAGTGGGAAGGGGAGAGGGGTTGTAGAGGGGGTGGAGAGAAGAGCGG
CM002906.2_2274335-2275976(+)_1|1|1x0		DIRS-9B_DR	6069	6120	-	23.9875	4.56e-09	0.0269	GTGTGGAGTGGGAAGGGGAGAGGGGTTGTAGAGGGGGTGGAGAGAAGAGCGG
CM002888.2_32894653-32895892(+)_1|1|1x0		hAT-N58B_DR	432	468	+	24.0714	4.59e-09	0.018	actacgcccacaataaaaaaaagaaaacaaacaggaa
CM002888.2_64765268-64767263(+)_1|1|1x0		DNA-N34_DR	1197	1263	+	21	4.62e-09	0.0062	gtaaagacgacagaacagacgaccataaggacgacagcatatacaacggtaaggatgacagtaaaga
CM002906.2_2294837-2295821(+)_1|1|1x0		EnSpm-9_DR	813	843	+	23.775	4.67e-09	0.0117	gaatgagagagagcgagaaagagagcgcatc
CM002888.2_59716895-59717810(+)_1|1|1x0		hAT-10_DR	3114	3141	+	22.9563	4.68e-09	0.0452	gccaggagagctggcagaagatgaggga
CM002890.2_10701536-10702358(-)_1|1|1x0		L1-34_DR	5690	5714	-	20.9938	4.71e-09	0.032	AAATGTATAAATATAAATACAAATA
CM002888.2_64765268-64767263(+)_1|1|1x0		L1-4B_DR	1217	1283	+	20.9503	4.73e-09	0.0062	ggaaggaggacaaaacaggagaagaaaacaatacagaagaggacagaaatgagcaagaggataaaga
CM002887.2_7378407-7379304(-)_1|1|1x0		GYPSY3I_DR	1898	1925	+	23.5375	4.75e-09	0.00339	acaaggcgatgaatggaagaccgccttt
CM002888.2_71822529-71824686(+)_1|1|1x0		hAT-N104_DR	269	341	-	12.6687	4.79e-09	0.00122	TTGTTGCGGACGAAAGTGAAGAGGGGGGGGGGTGGGGTGGTGTCGCGGATGAAAGTGAAGACGTGGGGGGGGT
CM002888.2_71822529-71824686(+)_1|1|1x0		DIRS-18_DR	1612	1684	-	12.6687	4.79e-09	0.00122	CGTAGGCGGGCGCCTTCGGCGAGGAGCAGGTATGGATGGCACGGCGGGCGGAGCGGGCTTACGGGGCCGCCGA
CM002899.2_773705-775484(-)_1|1|1x0		Copia-8-I_DR	882	939	-	23.9688	4.81e-09	0.000449	TGGCTGCGGCGTCGGCTCTGGCTGCGGCGTCGGCTCTGGCTGAGGCGCTGGCTGCGGC
CM002906.2_2294837-2295821(+)_1|1|1x0		hAT-N48B_DR	432	462	-	23.7375	4.82e-09	0.0117	GAGAGAGAGAGAGAGAGAGAGAGAGAGTATG
CM002904.2_47150241-47151342(+)_1|1|1x0		DNA9-N2_DR	5777	5792	+	17.0791	4.83e-09	0.0438	ccacatccaccactcc
CM002888.2_69086547-69087636(+)_1|1|1x0		DNA9-N2_DR	5777	5792	+	17.0791	4.83e-09	0.0438	ccacatccaccactcc
CM002888.2_64582430-64583495(+)_1|1|1x0		DNA9-N2_DR	5777	5792	+	17.0791	4.83e-09	0.0437	ccacatccaccactcc
CM002888.2_57519313-57520402(-)_1|1|1x0		DNA9-N2_DR	5777	5792	+	17.0791	4.83e-09	0.0438	ccacatccaccactcc
CM002888.2_49945728-49946793(-)_1|1|1x0		DNA9-N2_DR	5777	5792	+	17.0791	4.83e-09	0.0438	ccacatccaccactcc
CM002888.2_46677430-46678573(+)_1|1|1x0		DNA9-N2_DR	5777	5792	+	17.0791	4.83e-09	0.0438	ccacatccaccactcc
CM002888.2_45509401-45510529(+)_1|1|1x0		DNA9-N2_DR	5777	5792	+	17.0791	4.83e-09	0.0434	ccacatccaccactcc
CM002888.2_45292745-45293873(-)_1|1|1x0		DNA9-N2_DR	5777	5792	+	17.0791	4.83e-09	0.0438	ccacatccaccactcc
CM002888.2_43274171-43275311(-)_1|1|1x0		DNA9-N2_DR	5777	5792	+	17.0791	4.83e-09	0.0435	ccacatccaccactcc
CM002888.2_30459156-30460245(+)_1|1|1x0		DNA9-N2_DR	5777	5792	+	17.0791	4.83e-09	0.0438	ccacatccaccactcc
CM002887.2_61371721-61373518(-)_1|1|1x0		Helitron-4_DR	10738	10795	-	23.8447	4.84e-09	0.0113	GCTGCTGGGGATGGTGTTGGAGCAGCTGATGTTTCTGATGGTGCTAATACTGGTGATG
CM002899.2_773705-775484(-)_1|1|1x0		Copia-7-I_DR	2525	2582	-	23.9563	4.86e-09	0.00045	AGGGAGTTCAGGCGGCGGCGGCCGTTCAGGGAGTTCAGGAGGCGGCGGCCGTTCAGGG
CM002900.2_14088259-14090056(+)_1|1|1x0		Polinton-4_DR	17869	17890	+	19.2125	4.92e-09	0.012	gcggggggggggggtgtgcggg
CM002888.2_36699677-36701228(+)_1|2|1x0		TE-X-21_DR	76	118	-	22.5625	4.93e-09	0.00787	GATTAGGTGTGGGGTAGGGTTAGGATTAGGAGGTGTGGTTGGG
CM002906.2_1497915-1498731(+)_1|1|1x0		Zisupton-6_DR	12549	12573	-	20.6875	4.96e-09	0.0254	CGGGCTGTGGGCGGAGTTAGCGTGT
KN149847.1_963-1881(+)_1|1|1x0		LOOPERN7_DR	605	632	-	23.2063	4.97e-09	0.0167	TGAAAACGTCCGGCAAAAGATTGGCTAT
CM002900.2_26374152-26375610(-)_1|5|1x0		Rex1-57_DR	2160	2190	+	23.5687	4.99e-09	0.00456	aggagcaccgcagggctgtgtcctcagccca
CM002886.2_10230-10800(-)_1|1|1x0		EXPANDER1_DR	216	228	-	13.0068	5e-09	0.0308	CTCCAGGGTGGGG
CM002886.2_10230-10800(-)_1|1|1x0		Gypsy96-I_DR	748	760	-	13.0068	5e-09	0.0308	CTCCAGGGTGGGC
CM002899.2_899033-900428(+)_1|2|1x0		L1-92_DR	364	391	-	19.45	5.05e-09	0.023	GAGGCTCGGAGGCGGAATCAGGGTAGGT
CM002887.2_61358770-61360333(-)_1|1|1x0		Ginger1-1_DR	2331	2382	-	23.7188	5.1e-09	0.0315	TGTGGTGCATTTGGTGAGGATGGAGGTGATGGTTGGGGCTGCAGTTTTGTGA
CM002899.2_773705-775484(-)_1|1|1x0		Harbinger-8N1_DR	29	86	+	23.8875	5.11e-09	0.000462	ccggcgtatgctacggcgctgacgcatagcccttcgccgtggccgtcggcgtcactga
CM002888.2_71822529-71824686(+)_1|1|1x0		Copia-13F_DR-I	1295	1367	-	12.4937	5.14e-09	0.00128	GTCTGGGTGGGCCGGCAGGGCAAGGGCCGGGCTGGGCCGGCGGGCAAGACGTCTGGGTGGGCCGGCAGGGCAA
CM002888.2_57494486-57495398(-)_1|1|1x0		DNA8-17_DR	17	44	+	23.6125	5.19e-09	0.0123	ggggggccgggggggccggtgcccccgt
KN150616.1_60045-61353(+)_1|1|1x0		Gypsy-28B-I_DR	2800	2842	-	23.1875	5.23e-09	0.0317	GACGTGATAATGCGTCAGGTTTGATGTTTTTGGAGCCTGGTCT
CM002906.2_1422724-1423849(+)_1|1|1x0		DIRS-4N1-LTR_DR	153	183	-	23.4938	5.23e-09	0.0169	GGAAAAGGGGGAGATGGGGTGGACGGGGGGA
CM002899.2_773705-775484(-)_1|1|1x0		Dada-U1A_DR	4507	4564	-	23.85	5.25e-09	0.000462	CAGGAGCCGATGAAGAAGCCGAGGCAGGAACTGACGAGGCTGATGCAGGAGCCGAAGA
CM002899.2_773705-775484(-)_1|1|1x0		Gypsy-220_DR-I	449	506	+	23.85	5.25e-09	0.000462	ctgtgagagaagaaatacaaggcgaagctgttgctgatgcggaggcgggcgccgatgt
CM002890.2_29049-29994(+)_1|1|1x0		Helitron-2_DR	6007	6031	+	23.8688	5.25e-09	0.00939	gcaaagcgcgcgcgcgcgcgcgcac
CM002887.2_61358770-61360333(-)_1|1|1x0		BEL-40_DRe-I	1251	1302	-	23.6687	5.26e-09	0.0315	CCGGCTAAAAGTGGGGGGGTTGTTGATGATGATGTCCACTCCTGTGTTTGTT
CM002906.2_9931962-9933273(-)_1|1|1x0		Gypsy12-LTR_DR	458	491	+	20.225	5.27e-09	0.0316	actgtgctgattgagttggtggtgatgctgctct
CM002899.2_773705-775484(-)_1|1|1x0		Copia-13G_DR-I	1279	1336	-	23.8438	5.27e-09	0.000462	TCTGGGTGGCGCCGGCAGGGCAAGACGTCTGGGTGGCGCCGGCAGGGCAAGGCGCCGG
CM002899.2_773705-775484(-)_1|1|1x0		Copia-13F_DR-I	1548	1605	-	23.8438	5.27e-09	0.000462	GAGGGGAGCCGGCAGGGCTGGAGACCAGAGGGGAGCCGGCAGGGCTGGAGGCCGGGGG
CM002899.2_773705-775484(-)_1|1|1x0		DIRS-4N3_DR	3935	3992	-	23.8438	5.27e-09	0.000462	GGAGTGGGGGGTGGGGGGGGGCTGGAGACTCCGGGGGGGGCGGGGGGGGCGGGCCCTG
CM002899.2_773705-775484(-)_1|1|1x0		DIRS-15_DR	4568	4625	-	23.8438	5.27e-09	0.000462	CCTCTGAGCGGGGTGGTGGTGATGCTGGGAGGGGATTGGCGGGGGTGGGGGTGGGGGG
CM002888.2_45324195-45326040(-)_1|1|1x0		Ginger1-2_DR	4359	4419	-	22.35	5.27e-09	0.0136	AGGACATGGAGATGGAGGAGAACATTGAGATGGAGGAGGAGGAGAAGGCCAGATGTCCTCA
CM002900.2_26374152-26375610(-)_1|5|1x0		L2-9_DRe	2239	2269	+	23.5	5.3e-09	0.00456	aggtgttccccagggttctgttcttggccca
CM002886.2_323403-324291(+)_1|2|1x0		DIRS-5_DR	375	393	-	16.56	5.39e-09	0.0158	GTTTGGTTTCCGGTTGGGG
CM002906.2_2588970-2589522(+)_1|1|1x0		DNA8-8_DR	1160	1172	+	17.075	5.39e-09	0.0334	gcctcgggggccg
CM002906.2_2588970-2589522(+)_1|1|1x0		DNA8-8B_DR	1180	1192	+	17.075	5.39e-09	0.0334	gcctcgggggccg
CM002887.2_7378407-7379304(-)_1|1|1x0		Gypsy164B-I_DR	1909	1936	+	23.3938	5.4e-09	0.00363	gcagggggacgaatggaagaccgccttt
CM002888.2_34878740-34880819(+)_1|1|1x0		Helitron-3_DR	6611	6680	+	19.8571	5.42e-09	0.0267	acacagacacacacagacagacagtctataataacacattcacacacacatgcacacaagaagacaacgt
CM002887.2_60112757-60114392(+)_1|1|1x0		RTEX-2_DR	523	577	-	23.0687	5.46e-09	0.0247	GTGGGTATGTGAGGGTTTGGCTGTGAGGGAGGAGCACAGAGGATGCTGCTGCTGC
KN149847.1_963-1881(+)_1|1|1x0		Gypsy36-I_DR	4540	4567	-	23.1062	5.47e-09	0.0167	AGAAAAATTTGGGCAAAACCCTCGATAA
CM002899.2_773705-775484(-)_1|1|1x0		LRS-3_DR	466	523	+	23.7875	5.49e-09	0.000477	ttagtcggttgtctgacgaggaagaggaggaggcggcggcggtggcgccggaggagag
CM002888.2_30873045-30873957(+)_1|1|1x0		P-1N2_DR	629	656	+	23.475	5.57e-09	0.0187	cggcggccgagcgagcaggcgctgccgc
CM002899.2_773705-775484(-)_1|1|1x0		L1-36_DR	1967	2024	+	23.7625	5.59e-09	0.000482	gcggcccgcgggggggcgcggcccccgccccggggccggggggggggggggggtacgc
CM002888.2_71822529-71824686(+)_1|1|1x0		Gypsy72-I_DR	2581	2653	+	12.2812	5.6e-09	0.00136	gcaatcgggagctgttggcagtccggttggctttgggggagtggcgccactggttggagggggcggccgtacc
KZ115413.1_135583-137215(+)_1|2|1x0		EnSpm-N47_DR	695	713	-	21.1125	5.61e-09	0.0346	GTTAGGCCTAATGGGACCG
KZ115413.1_135583-137215(+)_1|2|1x0		EnSpm-N47B_DR	700	718	-	21.1125	5.61e-09	0.0346	GTTAGGCCTAATGGGACCG
CM002897.2_18509487-18511119(+)_1|2|1x0		EnSpm-N47_DR	695	713	-	21.1125	5.61e-09	0.0345	GTTAGGCCTAATGGGACCG
CM002897.2_18509487-18511119(+)_1|2|1x0		EnSpm-N47B_DR	700	718	-	21.1125	5.61e-09	0.0345	GTTAGGCCTAATGGGACCG
CM002888.2_45357541-45359011(+)_1|2|1x0		DIRS-4_DR	400	442	-	23.8063	5.62e-09	0.00671	GCTGTTGTTGTAGTAGCTGTTGTTGTTGAAGCTGTTGTTGTTG
CM002899.2_899033-900428(+)_1|2|1x0		DIRS-6_DR	4583	4610	-	19.3688	5.68e-09	0.023	TGGGGGGGGGGGGGCAGTAAGAGTCGGG
CM002888.2_47136201-47137944(-)_1|1|1x0		L1-47_DR	4913	4970	+	22.118	5.73e-09	0.0395	tggacaaagatgcaaagaccaaacgctactcaatggataagacaaatgttgtcaagtc
CM002888.2_45324195-45326040(-)_1|1|1x0		hAT-N159_DR	1605	1665	-	22.1938	5.73e-09	0.0136	AGGAGAGAGGGAAAGGAAGGGGGAGAGGGAGGGAGAGAAGGGGGAGAGGGAGGGGGAGAGG
CM002899.2_773705-775484(-)_1|1|1x0		Copia-8-I_DR	927	984	-	23.725	5.74e-09	0.000487	CGTCGGCTCTGGCGCTGGCTGCGGCGTCGGCTCTGGCTGAGGCGCTGGCTGCGGCGTC
CM002890.2_29049-29994(+)_1|1|1x0		DIRS1c_DR	1089	1113	-	23.7438	5.78e-09	0.00939	GTGGTGAGGGCGGAGGCGCACGCAG
CM002899.2_773705-775484(-)_1|1|1x0		L2-1_DR	336	393	+	23.7125	5.79e-09	0.000487	gtgcaggagaagcatcgatggaggcgttggagctggagctggaagaagtggagtccca
CM002899.2_773705-775484(-)_1|1|1x0		L1-36_DR	1959	2016	+	23.6937	5.87e-09	0.000487	ggccgggggcggcccgcgggggggcgcggcccccgccccggggccggggggggggggg
CM002888.2_64765268-64767263(+)_1|1|1x0		DNA-N34_DR	1161	1227	+	20.5031	5.9e-09	0.00695	gtaaggatgacagtataaacgacagcatagacgacagtaaagacgacagaacagacgaccataagga
CM002899.2_773705-775484(-)_1|1|1x0		Copia-23_DR-I	1038	1095	-	23.6875	5.9e-09	0.000487	GGCAGGGCAGGACGTCTGGGGGTGCCGGCAGGGCAGGAGCCGGGCTGGTGCCGGCAGG
CM002899.2_773705-775484(-)_1|1|1x0		L1-36_DR	2020	2077	-	23.6875	5.9e-09	0.000487	AGGGGCTCGCGCAGGCCGGGGCGGCCCGCGGGGGGGCGGCGCGCCCCCCCGGCGCGTA
CM002899.2_773705-775484(-)_1|1|1x0		Dada-U1B_DR	2639	2696	-	23.675	5.95e-09	0.000487	TGGCAGCAGTGTAAGAGGTGGAAGCAGTAGCAGAGGTGAAAGCCATGGAGGTGGTGGC
CM002899.2_773705-775484(-)_1|1|1x0		CryptonV-1_DR	3139	3196	-	23.675	5.95e-09	0.000487	CCTGTCCTGCTGTGTCGCAGGTGTGTGTGTGTGGGGGGGAGGGGATGGTCGCGGTGGG
CM002888.2_56890735-56891722(-)_1|1|1x0		L1-5_DR	3659	3689	+	22.6087	5.96e-09	0.0358	aggaataaaaatagaagaagaggaggatgaa
CM002899.2_773705-775484(-)_1|1|1x0		Copia-13F_DR-I	1485	1542	-	23.6687	5.98e-09	0.000487	CGGCAGGGCAAGAGGCCTGGGGGGAGCCGGCAGGGCAAGACGCCTGGGTGGAGCCGGC
CM002900.2_26374152-26375610(-)_1|5|1x0		CR1-44_DR	620	650	+	23.3438	6.05e-09	0.00456	aggtgtaccacaaggctcaatattgggacca
CM002900.2_26374152-26375610(-)_1|5|1x0		Rex1-15_DRe	2278	2308	+	23.3438	6.05e-09	0.00456	aggggtacctcagggatgtgtactatcacct
CM002899.2_773705-775484(-)_1|1|1x0		Gypsy101-I_DR	4213	4270	-	23.6438	6.09e-09	0.00049	GTGAGGCAATTCTCGACGCCGGGGTCTTCCACGGGGGCGAGGGGCCGGCATCTCCGGA
CM002888.2_36944243-36945317(-)_1|1|1x0		Gypsy61-I_DR	2433	2466	+	23.675	6.11e-09	0.0493	gggtggttgaagtagatggggaggtgtgtaaggc
KZ115044.1_332082-333828(-)_1|1|1x0		SUSHIIDR1	391	448	-	23.6062	6.12e-09	0.00697	ATGGGGCTCTGGATCGTGGTGGTGGGTGGCGATAGGTGGAGCAACCTGCCTGGGTCCT
CM002886.2_38985491-38987237(-)_1|1|1x0		SUSHIIDR1	391	448	-	23.6062	6.12e-09	0.00704	ATGGGGCTCTGGATCGTGGTGGTGGGTGGCGATAGGTGGAGCAACCTGCCTGGGTCCT
CM002887.2_7378407-7379304(-)_1|1|1x0		Gypsy164-I_DR	1436	1463	+	23.25	6.12e-09	0.0039	gcagggggatgaatggaagaccgccttt
CM002888.2_45357541-45359011(+)_1|2|1x0		Dada-tA_DR	7244	7286	-	23.6813	6.13e-09	0.00671	GGTGGAGGAACAGCAGGTGCAGGTGGAGCAGGTGCAGGTGGAG
CM002906.2_1422724-1423849(+)_1|1|1x0		DIRS-14_DR	4486	4516	-	23.3063	6.14e-09	0.0169	AGCTCGGGGGGGGTGAGGGTGGGGGGGGGGG
CM002890.2_10701536-10702358(-)_1|1|1x0		L1-126_DR	4336	4360	-	20.8025	6.16e-09	0.032	AATGATCTGAATATATATACAAATT
CM002899.2_44228927-44230319(+)_1|1|1x0		Gypsy-210_DR-I	2435	2480	-	23.6438	6.17e-09	0.0186	TGTTGATGGGCGCACTGGGCTTCGCTGAGGTGCTCTCGGACAAGGG
CM002890.2_29049-29994(+)_1|1|1x0		Polinton-4_DR	17871	17895	+	23.65	6.2e-09	0.00939	ggggggggggggtgtgcgggggcgg
CM002899.2_773705-775484(-)_1|1|1x0		Copia-13F_DR-I	1431	1488	-	23.6125	6.22e-09	0.00049	CGGCAGGGCAGGAGGCCGGGGTGGGGCCGGCAGGGCTAGACGTCTGGGTGGAGCCGGC
KN149884.1_660-2211(+)_1|1|1x0		Gypsy157-I_DR	5422	5473	+	23.475	6.24e-09	0.0373	tatccggcacacaagcttgagtttcttgctctcaagtgggcagttacagaga
CM002899.2_773705-775484(-)_1|1|1x0		DIRS-15_DR	4560	4617	-	23.6062	6.25e-09	0.00049	CGGGGTGGTGGTGATGCTGGGAGGGGATTGGCGGGGGTGGGGGTGGGGGGGGGGATAG
CM002906.2_1497915-1498731(+)_1|1|1x0		Copia-14_DR-I	1176	1200	-	20.5062	6.29e-09	0.0254	GGGGCTGCGGTCGGCTCTGCCTGGC
CM002888.2_71822529-71824686(+)_1|1|1x0		LRS_DR	4735	4807	-	11.9875	6.29e-09	0.0015	GCGGGACGTCCCGACAAGTAGGCCGGGAAGGGTGGTCTCCCGTCGGGCATGGTTTGGTGGGCTCGGGCCTGGG
CM002899.2_773705-775484(-)_1|1|1x0		L1-36_DR	1940	1997	+	23.5938	6.31e-09	0.00049	ggaagaaattcggggccgcggccgggggcggcccgcgggggggcgcggcccccgcccc
CM002888.2_57209620-57210799(+)_1|2|1x0		DNA6-6_DR	8311	8326	+	19.9627	6.31e-09	0.038	atggaaaaaaaaaaac
CM002899.2_773705-775484(-)_1|1|1x0		Mariner-N45_DR	430	487	+	23.575	6.39e-09	0.00049	gttgagaataagagggggaggaagagtgagaggtaggggtagagcaggtagaggactt
CM002888.2_60401530-60402916(+)_1|1|1x0		EnSpm-N48B_DR	3183	3228	-	23.625	6.41e-09	0.00593	GCTGCAGGTTCCGCAGCTTCAGCAGGCTCCGGGGCCCGCGGGTGGG
CM002888.2_30873045-30873957(+)_1|1|1x0		hAT-N104_DR	173	200	-	23.3063	6.42e-09	0.0187	GAGGGGGTGGGGGGGTTGTCGTGGACGA
KN149696.2_214449-215415(-)_1|1|1x0		Gypsy140-I_DR	6610	6625	-	18.4915	6.42e-09	0.0231	AAAAAAAATAATAAAC
KN149696.2_214449-215415(-)_1|1|1x0		ERV1-1-I_DR	1129	1144	+	18.4915	6.42e-09	0.0231	aaaaaaaataataaac
CM002899.2_773705-775484(-)_1|1|1x0		DIRS-16_DR	242	299	-	23.5687	6.42e-09	0.00049	GTGGAGCCGCGGGCTGGGCTGATGTAGTCTGCGGGGCTGGGGTGCTCTGGGTGCCGGC
CM002899.2_773705-775484(-)_1|1|1x0		DIRS1b_DR	1659	1716	-	23.5687	6.42e-09	0.00049	CCGACGCGCTCGCTTCGCCGGAGGCGTGTGCGGGGGCGGAGCAGCTCTCGTAGGCGGG
CM002899.2_773705-775484(-)_1|1|1x0		DIRS1a_DR	1659	1716	-	23.5687	6.42e-09	0.00049	CCGACGCGCTCGCTTCGCCGGAGGCGTGTGCGGGGGCGGAGCAGCTCTCGTAGGCGGG
CM002899.2_773705-775484(-)_1|1|1x0		Tx1-26_DR	850	907	+	23.5625	6.45e-09	0.00049	tggccgatgaggccgccgaggtggaacccgcggtagtggcagcgaccgggcatgatgg
CM002888.2_73382646-73384005(-)_1|1|1x0		Dada-U1A_DR	4282	4324	-	23.6188	6.47e-09	0.026	AAGCCGAGGCAGGAACTGACGAGGCTGATGCAGGAGCCGATGA
CM002888.2_73382646-73384005(-)_1|1|1x0		Dada-U1A_DR	4552	4594	-	23.6188	6.47e-09	0.026	AAGCCGAGGCAGGAACTGACGAGGCTGATGCAGGAGCCGATGA
CM002899.2_773705-775484(-)_1|1|1x0		Copia-8-I_DR	915	972	-	23.5563	6.48e-09	0.00049	CGCTGGCTGCGGCGTCGGCTCTGGCTGAGGCGCTGGCTGCGGCGTCGGCTCTGGCTGC
CM002899.2_773705-775484(-)_1|1|1x0		DIRS-4N3_DR	3925	3982	-	23.5563	6.48e-09	0.00049	GTGGGGGGGGGCTGGAGACTCCGGGGGGGGCGGGGGGGGCGGGCCCTGCATGAGAGGG
CM002900.2_11228153-11229791(-)_1|1|1x0		Gypsy-126_DR-I	1118	1133	-	18.3292	6.54e-09	0.0402	CGGAAAGAGGGGGGAC
CM002906.2_2257239-2258340(+)_1|1|1x0		Dada-U1A_DR	8536	8569	-	23.5687	6.56e-09	0.0361	GAAGCTCCTCAGCGGGGGGCTGGCTGGTGCTGGA
CM002888.2_69594386-69595367(-)_1|1|1x0		EnSpm-N11_DR	1543	1570	+	22.7531	6.58e-09	0.0403	gttattaaaactattctttagaaatggg
CM002888.2_51653996-51655040(-)_1|1|1x0		EnSpm-N11_DR	1543	1570	+	22.7531	6.58e-09	0.0403	gttattaaaactattctttagaaatggg
CM002888.2_50854756-50855737(+)_1|1|1x0		EnSpm-N11_DR	1543	1570	+	22.7531	6.58e-09	0.0403	gttattaaaactattctttagaaatggg
CM002888.2_48054647-48055628(-)_1|1|1x0		EnSpm-N11_DR	1543	1570	+	22.7531	6.58e-09	0.0403	gttattaaaactattctttagaaatggg
CM002888.2_30645819-30646800(+)_1|1|1x0		EnSpm-N11_DR	1543	1570	+	22.7531	6.58e-09	0.0403	gttattaaaactattctttagaaatggg
CM002899.2_773705-775484(-)_1|1|1x0		Dada-U1A_DR	4342	4399	-	23.5312	6.6e-09	0.000495	CTGACGAGGCTGATGCAGGAGCCGATGAAGAAGCAGAGGCAGGAACTGACGAGGCTGA
CM002888.2_52444105-52445260(+)_1|1|1x0		L2-1_DR	4065	4101	-	22.9625	6.66e-09	0.04	GAGCGAGTTGGTTTGTAGCGAGACAGAAGGTTGGTTA
CM002887.2_268335-269814(+)_1|1|1x0		DIRS-16_DR	1236	1284	-	23.3875	6.67e-09	0.0399	TTGCGGAGGCATGCTCGCGCTACAGCTGGCGTTGGGATCATGAGTGGGA
CM002899.2_773705-775484(-)_1|1|1x0		Copia-7-I_DR	1556	1613	-	23.5125	6.69e-09	0.000498	TTCAGGAAGCTCAGGAGGCGGCGGCCATTCTGGAGGTTCAGGTGGCGGTGGCTCTGGC
CM002899.2_773705-775484(-)_1|1|1x0		Copia-13B_DR-I	1825	1882	-	23.5062	6.72e-09	0.000498	AGGGAGCCGGGCTGGGGCCGGCTGGGCGAGACGTCTGGGTGGCGCCGGCGGGCGAGAC
CM002906.2_1899861-1901556(+)_1|1|1x0		DIRS1b_DR	863	887	-	22.8063	6.75e-09	0.0322	CCAGCCCGAAGGGGGCGAGCGGGTC
CM002906.2_1899861-1901556(+)_1|1|1x0		DIRS1a_DR	863	887	-	22.8063	6.75e-09	0.0322	CCAGCCCGAAGGGGGCGAGCGGGTC
CM002887.2_61364971-61366534(-)_1|1|1x0		Helitron-4_DR	10888	10939	-	23.4099	6.77e-09	0.0185	GGTGTTGGGGTTGGTTCTGTGGTTGGTTCTAGTGCTGCTGATGCTGATGTTG
CM002888.2_71626683-71627871(+)_1|1|1x0		Gypsy91-LTR_DR	2	38	+	23.375	6.8e-09	0.0407	gtggtggggaaggcgtgatcgaacacccagaaagggg
CM002888.2_62593480-62594881(+)_1|1|1x0		Copia-8-I_DR	563	608	-	21.275	6.82e-09	0.0134	GGACGGTCTGGCAGCACTGGAGGGTCTGGCAGCACTGGACGGTCTG
CM002887.2_61371721-61373518(-)_1|1|1x0		DIRS-8_DR	349	406	-	23.3168	6.83e-09	0.0113	GGAGAAGTTGTTGTTGTTGGAGAAGTTGATGTAGCTGGAGAAGTTGTTGTTGTTGGAG
CM002887.2_61371721-61373518(-)_1|1|1x0		DIRS-8_DR	385	442	-	23.3168	6.83e-09	0.0113	GGAGAAGTTGTTGTTGTTGGAGAAGTTGATGTAGCTGGAGAAGTTGTTGTTGTTGGAG
CM002887.2_61371721-61373518(-)_1|1|1x0		DIRS-8_DR	421	478	-	23.3168	6.83e-09	0.0113	GGAGAAGTTGTTGTTGTTGGAGAAGTTGATGTAGCTGGAGAAGTTGTTGTTGTTGGAG
CM002887.2_61371721-61373518(-)_1|1|1x0		DIRS-8_DR	457	514	-	23.3168	6.83e-09	0.0113	GGAGAAGTTGTTGTTGTTGGAGAAGTTGATGTAGCTGGAGAAGTTGTTGTTGTTGGAG
CM002887.2_61371721-61373518(-)_1|1|1x0		DIRS-8_DR	493	550	-	23.3168	6.83e-09	0.0113	GGAGAAGTTGTTGTTGTTGGAGAAGTTGATGTAGCTGGAGAAGTTGTTGTTGTTGGAG
KN149847.1_963-1881(+)_1|1|1x0		Gypsy-221_DR-I	4347	4374	-	22.8625	6.87e-09	0.0168	TGAAAAGTTTGGGCAGAAAGCACGATAA
CM002888.2_36699677-36701228(+)_1|2|1x0		Copia-7-I_DR	3058	3100	-	21.9437	6.9e-09	0.00787	GCATGGAGCTGCGGAGGGCCTGGAGCGTGGAGCTGCGGAGGGC
CM002899.2_773705-775484(-)_1|1|1x0		DIRS-4N2_DR	2968	3025	-	23.4688	6.9e-09	0.000505	CTGGGAGCGCTGAAAGAGGGGGGGGGGGATGGGGGGGGGGGGTTGGGGAACAGGCAGA
CM002899.2_773705-775484(-)_1|1|1x0		DIRS-14_DR	4472	4529	-	23.4688	6.9e-09	0.000505	GCTGTGGGAGTCGAGCTCGGGGGGGGTGAGGGTGGGGGGGGGGGTGGGGTGGCTCCGC
CM002888.2_45357541-45359011(+)_1|2|1x0		DIRS-8_DR	316	358	-	23.5062	6.9e-09	0.00693	GTTGTTGGAGAAGTTGATGTAGCTGGAGAAGTTGATGTTGTTG
CM002888.2_71822529-71824686(+)_1|1|1x0		Copia-13G_DR-I	1778	1850	-	11.7437	6.93e-09	0.00162	GGGCTGGAGGCCTGTGGGGAGCCGGCTGGGCTGGGAGACCAGAGGGGAGCCGGCGGGCTGGAGACCAGAGGGG
CM002906.2_2712255-2713287(+)_1|1|1x0		DIRS1_DR	1725	1755	-	23.2	6.95e-09	0.0278	GCGCAGGCGGGGGCGGGGCAGCACTCGTTGG
KN149850.1_11575-12385(+)_1|1|1x0		Gypsy-170-I_DR	1880	1904	+	21.8	7.01e-09	0.0143	gggagatgagtggaagacagccttt
KN149850.1_11575-12385(+)_1|1|1x0		SUSHIIDR1	2082	2106	+	21.8	7.01e-09	0.0143	gggagatgagtggaagacagccttt
CM002887.2_7366778-7367588(-)_1|1|1x0		Gypsy-170-I_DR	1880	1904	+	21.8	7.01e-09	0.0143	gggagatgagtggaagacagccttt
CM002887.2_7366778-7367588(-)_1|1|1x0		SUSHIIDR1	2082	2106	+	21.8	7.01e-09	0.0143	gggagatgagtggaagacagccttt
CM002888.2_47136201-47137944(-)_1|1|1x0		DNA-N34_DR	1155	1212	+	21.7329	7.04e-09	0.0395	acgacagtaaggatgacagtataaacgacagcatagacgacagtaaagacgacagaac
CM002888.2_36699677-36701228(+)_1|2|1x0		Copia-23_DR-I	1341	1383	-	21.9062	7.04e-09	0.00787	GGGTGGAGCTGCGGAGGGCCTGGAGAGTGGAGCTGCGGAGGGC
CM002906.2_2294837-2295821(+)_1|1|1x0		Kolobok-N9_DR	976	1006	+	23.2688	7.06e-09	0.0122	gagagagagagagagagagagagagcgaacg
CM002906.2_2294837-2295821(+)_1|1|1x0		BHIKHARI-5-I_DR	2673	2703	-	23.2688	7.06e-09	0.0122	GGGAGAGAGAGAGAGAGAGAGAGAGAGAATA
CM002904.2_47150241-47151342(+)_1|1|1x0		Gypsy89-I_DR	1161	1176	+	16.9887	7.08e-09	0.0438	ccacatccaccaatgc
CM002888.2_69086547-69087636(+)_1|1|1x0		Gypsy89-I_DR	1161	1176	+	16.9887	7.08e-09	0.0438	ccacatccaccaatgc
CM002888.2_64582430-64583495(+)_1|1|1x0		Gypsy89-I_DR	1161	1176	+	16.9887	7.08e-09	0.0437	ccacatccaccaatgc
CM002888.2_57519313-57520402(-)_1|1|1x0		Gypsy89-I_DR	1161	1176	+	16.9887	7.08e-09	0.0438	ccacatccaccaatgc
CM002888.2_49945728-49946793(-)_1|1|1x0		Gypsy89-I_DR	1161	1176	+	16.9887	7.08e-09	0.0438	ccacatccaccaatgc
CM002888.2_46677430-46678573(+)_1|1|1x0		Gypsy89-I_DR	1161	1176	+	16.9887	7.08e-09	0.0438	ccacatccaccaatgc
CM002888.2_45509401-45510529(+)_1|1|1x0		Gypsy89-I_DR	1161	1176	+	16.9887	7.08e-09	0.0434	ccacatccaccaatgc
CM002888.2_45292745-45293873(-)_1|1|1x0		Gypsy89-I_DR	1161	1176	+	16.9887	7.08e-09	0.0438	ccacatccaccaatgc
CM002888.2_43274171-43275311(-)_1|1|1x0		Gypsy89-I_DR	1161	1176	+	16.9887	7.08e-09	0.0435	ccacatccaccaatgc
CM002888.2_30459156-30460245(+)_1|1|1x0		Gypsy89-I_DR	1161	1176	+	16.9887	7.08e-09	0.0438	ccacatccaccaatgc
CM002899.2_773705-775484(-)_1|1|1x0		Copia-8-I_DR	642	699	-	23.4313	7.09e-09	0.000515	CGGCTCTGGCAGCTCTGGCGGTGGCAGCTCTGGCGGTGGCAGCTCTGGCGGTGGCAGT
KN149696.2_366857-367772(+)_1|1|1x0		Zisupton-6_DR	10199	10226	+	22.4437	7.16e-09	0.0477	tcacgaagatgaagatgaagatgaagat
CM002888.2_58421065-58421980(+)_1|1|1x0		Zisupton-6_DR	10199	10226	+	22.4437	7.16e-09	0.0475	tcacgaagatgaagatgaagatgaagat
CM002888.2_71822529-71824686(+)_1|1|1x0		DNA8-3B_DR	872	944	+	11.6625	7.16e-09	0.00164	gagggtagtgtcgggacgcggatataactgagggcgcgggtggtgagggtagtgtcggggacgcggatgcgga
CM002888.2_69783076-69784072(-)_1|1|1x0		BEL19-I_DR	2007	2037	+	22.4759	7.17e-09	0.0437	actagagacatatgcagttcttgacgacggg
CM002900.2_26374152-26375610(-)_1|5|1x0		CR1-46_DR	2986	3016	+	23.1375	7.19e-09	0.0051	gggggttcctcagggaagtattttgggacct
CM002899.2_891412-893284(+)_1|2|1x0		L1-136_DR	1256	1292	+	22.8323	7.2e-09	0.0465	aagggaaggggggggggggggggtggttgggaggggg
CM002887.2_61364971-61366534(-)_1|1|1x0		Zisupton-4_DR	1784	1835	-	23.3106	7.23e-09	0.0185	GCGGATGCTGGGGGTGGTGGTGCTGCAGATGCTGGGGATGGTGGTGGTGCTG
CM002899.2_773705-775484(-)_1|1|1x0		Copia-13B_DR-I	1380	1437	-	23.4	7.25e-09	0.000518	GCCGGGCTGGGGCCGGCAGGGCAGACGTCTGGGTGGCGCCGGCAGGGCAAGGAGCCGG
CM002899.2_773705-775484(-)_1|1|1x0		Copia-13B_DR-I	1433	1490	-	23.4	7.25e-09	0.000518	GCCGGGCTGGGGCCGGCAGGGCAGACGTCTGGGTGGCGCCGGCAGGGCAAGGAGCCGG
CM002887.2_7378407-7379304(-)_1|1|1x0		Gypsy105-I_Dr	1846	1873	+	23.0563	7.25e-09	0.00439	ggagggggatgagtggaagtcagccttc
CM002888.2_63804242-63804875(+)_1|1|1x0		Polinton-4_DR	16819	16837	+	16.1688	7.27e-09	0.0119	atgtgtgtgtgtgtgttgt
CM002899.2_773705-775484(-)_1|1|1x0		DIRS1b_DR	1644	1701	-	23.3875	7.31e-09	0.000518	CGCCGGAGGCGTGTGCGGGGGCGGAGCAGCTCTCGTAGGCGGGCGCCTTCGGCGAGGA
CM002899.2_773705-775484(-)_1|1|1x0		DIRS1a_DR	1644	1701	-	23.3875	7.31e-09	0.000518	CGCCGGAGGCGTGTGCGGGGGCGGAGCAGCTCTCGTAGGCGGGCGCCTTCGGCGAGGA
CM002888.2_71822529-71824686(+)_1|1|1x0		RTEX-1_DR	1572	1644	-	11.6062	7.32e-09	0.00164	TCTCTGAGTGTTGTTTGGTGGTGGGGGCTCTGTGGGCCGCTGTGGAGGTCTGGCTTTGGTGAGGGGTAGTGGG
CM002899.2_773705-775484(-)_1|1|1x0		KenoDr2	1044	1101	+	23.375	7.38e-09	0.00052	ccaaccaatgccgagaaggtggggcggccccgggggcggagtcacagtcggtagaggt
CM002901.2_50404704-50406120(+)_1|1|1x0		DIRS-N4_DR	4884	4926	-	23.4348	7.39e-09	0.0444	GGGAAGAGTAGGAGAAAGAGAGGGGCTCCTGCGGGAGCGTGGG
CM002901.2_50404704-50406120(+)_1|1|1x0		DIRS-14_DR	6027	6069	-	23.4348	7.39e-09	0.0444	GGGAAGAGTAGGAGAAAGAGAGGGGCTCCTGCGGGAGCGTGGG
CM002888.2_42300445-42302059(+)_1|1|1x0		hAT-N45_DR	769	817	-	23.1615	7.44e-09	0.0298	AACTCTTGGGAACAACTGTGGTCGGAACCAAAGTTCACAGGTCTGTGTT
CM002888.2_42300445-42302059(+)_1|1|1x0		hAT-N45C_DR	1073	1121	-	23.1615	7.44e-09	0.0298	AACTCTTGGGAACAACTGTGGTCGGAACCAAAGTTCACAGGTCTGTGTT
CM002899.2_773705-775484(-)_1|1|1x0		Dada-U1A_DR	4297	4354	-	23.3375	7.58e-09	0.000526	CTGACGAGGCTGATGCAGGAGCCGATGAAGAAGCCGAGGCAGGAACTGACGAGGCTGA
CM002899.2_773705-775484(-)_1|1|1x0		Dada-U1A_DR	4522	4579	-	23.3375	7.58e-09	0.000526	CTGACGAGGCTGATGCAGGAGCCGATGAAGAAGCCGAGGCAGGAACTGACGAGGCTGA
CM002899.2_773705-775484(-)_1|1|1x0		Copia-8-I_DR	681	738	-	23.3313	7.61e-09	0.000526	CTGCGGCGTCGGCTCTGGCTGAGGCGCTGGCAGCGGCGTCGGCTCTGGCAGCTCTGGC
CM002888.2_72272052-72273183(-)_1|1|1x0		Helitron-N2_DR	47	77	-	23.3665	7.7e-09	0.0284	AATAATAATAATAATAATAATAATAAGAATA
CM002899.2_773705-775484(-)_1|1|1x0		DNA8-12_DR	153	210	-	23.3125	7.71e-09	0.000527	GCGGAGGGGTGTCGCGGACGAAGGACGAAAGTGAAGAGCGGGGGGTTGTCGCGGACGA
CM002899.2_773705-775484(-)_1|1|1x0		Mariner-N45_DR	427	484	+	23.3125	7.71e-09	0.000527	gaggttgagaataagagggggaggaagagtgagaggtaggggtagagcaggtagagga
CM002887.2_61364971-61366534(-)_1|1|1x0		Helitron-4_DR	10705	10756	-	23.205	7.74e-09	0.0185	GGTGCTAATACTGGTGATGGTTCAGGTGCTAATGATGCTGGTGATAGTGCGG
CM002900.2_14088259-14090056(+)_1|1|1x0		LRS_DR	6482	6503	+	18.9125	7.8e-09	0.0154	ccgagggggagcgggactcgga
CM002906.2_1899861-1901556(+)_1|1|1x0		DNA8-17_DR	176	200	-	22.6375	7.88e-09	0.0322	CGCGCGAAAGCAGAGAGAGCGAGTG
CM002899.2_773705-775484(-)_1|1|1x0		Looper-N8_DR	759	816	-	23.2812	7.89e-09	0.00053	ACGCATGCGCGCGAGCGAGCTGCGGGCCGCTCGCAGATGCCGAGTCGGAGCCGGAGGC
CM002899.2_773705-775484(-)_1|1|1x0		LRS_DR	5202	5259	-	23.275	7.92e-09	0.00053	ACATCCCCCAGCCCTCGCAGGGCGAGGGGCGTGGGGCGGGGGCACGGGCCGAGTATCG
CM002888.2_71822529-71824686(+)_1|1|1x0		Copia-13F_DR-I	1449	1521	-	11.4062	7.93e-09	0.00174	GGGAGCCGGCAGGGCAAGACGCCTGGGTGGAGCCGGCAGGGCAGGAGGCCGGGGTGGGGCCGGCAGGGCTAGA
CM002899.2_773705-775484(-)_1|1|1x0		Copia-6-I_DR	1218	1275	-	23.2688	7.96e-09	0.00053	CGGCAGGGCGAGGAGCCTGGGTGGCGCCGGCAGGGCGAGGAGCCTGGGTGGCGCCGGC
CM002899.2_773705-775484(-)_1|1|1x0		Copia-6-I_DR	1245	1302	-	23.2688	7.96e-09	0.00053	CGGCAGGGCGAGGAGCCTGGGTGGCGCCGGCAGGGCGAGGAGCCTGGGTGGCGCCGGC
CM002888.2_59451235-59452216(+)_1|1|1x0		Zisupton-5_DR	152	179	-	22.0305	7.99e-09	0.0489	TCCGATGTTGCTACTTCTTAGAAAGTGC
CM002899.2_773705-775484(-)_1|1|1x0		Copia-13B_DR-I	1486	1543	-	23.2625	7.99e-09	0.00053	AGCCGGGCTGGGCCGGCAGGGCAGACGTCTGGGTGGCGCCGGCAGGGCAAGGAGCCGG
CM002888.2_30873045-30873957(+)_1|1|1x0		DNA8-3C_DR	83	110	+	23.0312	8.05e-09	0.0187	ggggtgtcgagggagctgtcgcggacgc
CM002906.2_1829061-1830561(+)_1|1|1x0		Copia-13F_DR-I	1690	1738	-	23.0188	8.1e-09	0.0399	GAGCCGGCTGGGCTGGAGGCCTGTGGGGAGCCGGCTGGGCTGGAGGCGA
CM002899.2_44187740-44188637(+)_1|1|1x0		Copia-8-I_DR	1515	1542	-	22.65	8.11e-09	0.00799	GAGGGATGGAGGGCCAGGACCATGCAGC
CM002899.2_44187740-44188637(+)_1|1|1x0		Copia-26_DR-I	1830	1857	-	22.65	8.11e-09	0.00799	GAGGGATGGAGGGCCAGGACCATGCAGC
CM002899.2_44187740-44188637(+)_1|1|1x0		Copia-7-I_DR	3116	3143	-	22.65	8.11e-09	0.00799	GAGGGATGGAGGGCCAGGACCATGCAGC
CM002887.2_61371721-61373518(-)_1|1|1x0		Helitron-4_DR	10843	10900	-	23.0497	8.12e-09	0.0113	GATGCTGATGTTGGGGATTGGGATGGTGGTGGTACTGATGCTGGGAATGGTGGTGCTG
CM002906.2_9931962-9933273(-)_1|1|1x0		Gypsy-24-I_DR	3835	3868	-	19.8938	8.15e-09	0.0326	CCTCGGTCGGATACGATGAAGGCTGGGGTTCCCC
CM002888.2_60401530-60402916(+)_1|1|1x0		Gypsy-166-LTR_DR	429	474	-	23.275	8.16e-09	0.00702	TTAGTGGGCGGAGCAGCCGGAAGACGAGCAGCTGCAGGTGGCCGGA
CM002888.2_73419027-73420209(-)_1|1|1x0		Gypsy83-I_DR	2547	2583	-	23.2919	8.19e-09	0.0495	GCCTAGGGGCCGATCTAGAAGTAGTAGGCTCAGTTAT
CM002899.2_773705-775484(-)_1|1|1x0		ZFERV_I	3135	3192	+	23.225	8.21e-09	0.000541	gggacgggctcccggtagaggagggcctcaagggggaagaggaagaggtgcccccaga
CM002887.2_61358770-61360333(-)_1|1|1x0		Harbinger-2_DR	623	674	+	22.9688	8.21e-09	0.0327	tcgtccgtttgtggaaggacagacgacgagattgcgggcgccagtggtgtgg
CM002899.2_773705-775484(-)_1|1|1x0		Copia-7-I_DR	2507	2564	-	23.2188	8.24e-09	0.000541	CGGCCGTTCAGGGAGTTCAGGAGGCGGCGGCCGTTCAGGGAGCTCAGGAGGCGGCGGC
CM002888.2_51347826-51349569(+)_1|1|1x0		ZFERV-2N1-I_DR	4803	4860	+	22.8562	8.26e-09	0.0479	tgcaggagaagaatgagggtgaggttataattgattatagagatatgggagaacaggt
CM002888.2_71822529-71824686(+)_1|1|1x0		Copia-23_DR-I	1022	1094	-	11.3	8.27e-09	0.00178	GCAGGGCAGGACGTCTGGGGGTGCCGGCAGGGCAGGAGCCGGGCTGGTGCCGGCAGGGCGAGGAGCCGGGCTG
CM002900.2_26374152-26375610(-)_1|5|1x0		CR1-18_DR	2261	2291	+	22.9563	8.37e-09	0.00561	tggagtacctcaagggtctgtccttggccca
CM002906.2_1944874-1946326(+)_1|1|1x0		DIRS-4N3_DR	3151	3181	-	22.4625	8.45e-09	0.0252	TGGGATTGGCTGGGGCGAATGTAGGCTTTGA
CM002890.2_10701536-10702358(-)_1|1|1x0		MuDR-2_DR	16552	16576	+	20.5679	8.47e-09	0.032	aaatatatatatatatacacacaga
CM002888.2_71822529-71824686(+)_1|1|1x0		Gypsy-170-I_DR	2954	3026	+	11.2188	8.54e-09	0.0018	agaggggtgcccggagggtcggttgtttgtgccggttgcgctgcgttccgaggttctccggtggggccatgag
CM002899.2_773705-775484(-)_1|1|1x0		Copia-8-I_DR	729	786	-	23.1687	8.54e-09	0.000545	CTCTGGCTGAGGCGCTGGCTGCGGCGTCGGCTCTGGCTGAGGCGCTGGCTGCGGCGTC
CM002899.2_773705-775484(-)_1|1|1x0		Copia-8-I_DR	759	816	-	23.1687	8.54e-09	0.000545	CTCTGGCTGAGGCGCTGGCTGCGGCGTCGGCTCTGGCTGAGGCGCTGGCTGCGGCGTC
CM002899.2_773705-775484(-)_1|1|1x0		Copia-8-I_DR	789	846	-	23.1687	8.54e-09	0.000545	CTCTGGCTGAGGCGCTGGCTGCGGCGTCGGCTCTGGCTGAGGCGCTGGCTGCGGCGTC
CM002899.2_773705-775484(-)_1|1|1x0		Copia-8-I_DR	819	876	-	23.1687	8.54e-09	0.000545	CTCTGGCTGAGGCGCTGGCTGCGGCGTCGGCTCTGGCTGAGGCGCTGGCTGCGGCGTC
CM002899.2_773705-775484(-)_1|1|1x0		Copia-8-I_DR	849	906	-	23.1687	8.54e-09	0.000545	CTCTGGCTGAGGCGCTGGCTGCGGCGTCGGCTCTGGCTGAGGCGCTGGCTGCGGCGTC
CM002887.2_61371721-61373518(-)_1|1|1x0		DIRS-8_DR	313	370	-	22.9689	8.56e-09	0.0113	GGAGAAGTTGTTGTTGTTGGAGAAGTTGATGTAGCTGGAGAAGTTGATGTTGTTGCTG
CM002888.2_71822529-71824686(+)_1|1|1x0		Copia-13_DR-I	1575	1647	-	11.1875	8.64e-09	0.0018	GGGAGCCGGCAGGGCAAGGAGCCGGGCTGGGGCCGGCAGGGCTAGACGTCTGGTAGGTTCCGGCAGGGCAAGG
CM002887.2_7378407-7379304(-)_1|1|1x0		Gypsy76-I_DR	1909	1936	+	22.85	8.66e-09	0.00499	gcagggcgatgagtggaagacggcattt
CM002899.2_773705-775484(-)_1|1|1x0		Dada-U1A_DR	7784	7841	+	23.1438	8.69e-09	0.000551	acgaagatgttccggctggggtggcagaggaagaggaagagctgcaggaggaagatga
CM002888.2_64765268-64767263(+)_1|1|1x0		DNA-N34_DR	306	372	-	19.7019	8.7e-09	0.00932	GCATAGACGACAGTAAGGATGACAGTATAAACGACAGCATAGACGACAGTAAGGATGACAGTTTAAA
CM002899.2_1007512-1008496(+)_1|1|1x0		Harbinger-N17_DR	523	550	-	21.7019	8.7e-09	0.0265	GAGATAGAGAGAGAGAGAGAGAGAGCTA
CM002906.2_2257239-2258340(+)_1|1|1x0		DIRS-9B_DR	6252	6285	-	23.1438	8.77e-09	0.0361	TTGGGGACTCCGTGGGAGTCGGGTTTGGGGCGGC
CM002899.2_773705-775484(-)_1|1|1x0		L1-36_DR	2044	2101	-	23.125	8.81e-09	0.000554	GCCAATAAATATTCATGAAGGCCGAGGGGCTCGCGCAGGCCGGGGCGGCCCGCGGGGG
CM002906.2_2233878-2235024(+)_1|1|1x0		hAT-N159_DR	1612	1648	-	23.1375	8.81e-09	0.0338	AGGGGGAGAGGGAGGGAGAGAAGGGGGAGAGGGAGGG
CM002900.2_14088259-14090056(+)_1|1|1x0		Gypsy-205_DR-I	1128	1149	+	18.8312	8.82e-09	0.0154	gcgggggggggcgggggccgcg
CM002899.2_773705-775484(-)_1|1|1x0		Copia-7-I_DR	2498	2555	-	23.1062	8.93e-09	0.000554	AGGGAGTTCAGGAGGCGGCGGCCGTTCAGGGAGCTCAGGAGGCGGCGGCCGTTCAGGA
CM002899.2_773705-775484(-)_1|1|1x0		Dada-U1A_DR	7766	7823	+	23.1062	8.93e-09	0.000554	aggcagatgaggatgaggacgaagatgttccggctggggtggcagaggaagaggaaga
KN149696.2_366857-367772(+)_1|1|1x0		Tx1-26_DR	968	995	+	22.2188	8.93e-09	0.0477	tgcaaaagaagttgatgacgaggaagac
CM002888.2_58421065-58421980(+)_1|1|1x0		Tx1-26_DR	968	995	+	22.2188	8.93e-09	0.0475	tgcaaaagaagttgatgacgaggaagac
CM002888.2_68075268-68076420(-)_1|2|1x0		DNA-2-14_DR	2059	2083	-	22.6188	8.94e-09	0.0233	TGGTGGGCGGTCGGGGTGTGGGGGT
CM002899.2_773705-775484(-)_1|1|1x0		DNA8-3C_DR	59	116	+	23.1	8.97e-09	0.000554	ccctaaagtgaaagcgggggggggggggtgtcgagggagctgtcgcggacgccgccct
CM002899.2_773705-775484(-)_1|1|1x0		Copia-13F_DR-I	836	893	-	23.1	8.97e-09	0.000554	GGGGGCTGGCGCCGGCAGGGCAAGACGTCTGGGTGGCGCCGGCAGGGCAAGGAGCTGG
CM002888.2_59716895-59717810(+)_1|1|1x0		Zisupton-6_DR	10199	10226	+	22.2875	8.99e-09	0.0452	tcacgaagatgaagatgaagatgaagat
CM002906.2_9926092-9927352(-)_1|2|1x0		Dada-tA_DR	3109	3142	-	20.0563	9.01e-09	0.0413	TTTTTGCTGTTTCCGCTGATGGAGACGGATTGGC
CM002899.2_773705-775484(-)_1|1|1x0		DIRS-18_DR	1612	1669	-	23.0875	9.05e-09	0.000554	TCGGCGAGGAGCAGGTATGGATGGCACGGCGGGCGGAGCGGGCTTACGGGGCCGCCGA
CM002899.2_44187740-44188637(+)_1|1|1x0		DNA8-3C_DR	77	104	+	22.525	9.06e-09	0.00823	ggggggggggtgtcgagggagctgtcgc
CM002899.2_773705-775484(-)_1|1|1x0		Dada-U1B_DR	2723	2780	-	23.0813	9.09e-09	0.000554	CAGTAGCAGTGGTGGCAGCCGTGTAAGAAGTGGAAGCCGTAGCAGTGGTGGCAGCCGT
CM002888.2_30873045-30873957(+)_1|1|1x0		CryptonV-N5_DR	740	767	-	22.8812	9.11e-09	0.0187	GGGCGGGGGAGGTGCGCGGTGCGGTCGC
CM002906.2_2257239-2258340(+)_1|1|1x0		Rex1-40_DRe	1525	1558	-	23.0875	9.11e-09	0.0361	CAGTTTCGGCCGCGGGAGCGCGCAGTGTGCGCGC
CM002899.2_44203728-44205033(+)_1|1|1x0		DIRS-4N3_DR	2633	2675	-	22.8938	9.12e-09	0.0285	GGGGTGGGAGGGGGGGCGGAGGTGATGTAATGGGTGATCTAGG
CM002906.2_2274335-2275976(+)_1|1|1x0		Gypsy66-I_DR	3099	3150	+	22.9437	9.12e-09	0.0359	agcatttcaacgatgcatggagggagtgttggagggatttcgtgatgaatgc
CM002888.2_71822529-71824686(+)_1|1|1x0		Copia-14_DR-I	1214	1286	-	11.05	9.12e-09	0.00186	GGGGCTGCGGTCGGCTTGCGCTGTGCTCAGGGGCTGCGGTCGGCTTGCTGTGCTCAGGGGCTGCGGTCGGCTC
CM002899.2_773705-775484(-)_1|1|1x0		hAT-N104_DR	278	335	-	23.075	9.13e-09	0.000554	CGGACGAAAGTGAAGAGGGGGGGGGGTGGGGTGGTGTCGCGGATGAAAGTGAAGACGT
CM002887.2_7378407-7379304(-)_1|1|1x0		Gypsy96-I_DR	1867	1894	+	22.7812	9.18e-09	0.00505	agaggtggatgagtggaagaccgccttt
CM002906.2_2233878-2235024(+)_1|1|1x0		RTEX-1_DR	4987	5023	-	23.075	9.19e-09	0.0338	TTGATCTGAGAGTCGTGGAGATCGAGACCCGGAGCGG
KZ115044.1_332082-333828(-)_1|1|1x0		DIRS-8B_DR	511	568	-	23.025	9.28e-09	0.00697	CTGGTGCGAAGTCTGGTGGATGATCGGGTGGATCGGCGGCTTCTTGTGGCGTTCTGGG
CM002886.2_38985491-38987237(-)_1|1|1x0		DIRS-8B_DR	511	568	-	23.025	9.28e-09	0.00704	CTGGTGCGAAGTCTGGTGGATGATCGGGTGGATCGGCGGCTTCTTGTGGCGTTCTGGG
CM002899.2_773705-775484(-)_1|1|1x0		hAT-N139_DR	31	88	-	23.0437	9.33e-09	0.000563	TCGACCACTAGCGGGTTGTGGGGGCCCCCCTAGTGGCGGCGGGGCCCTAAGCAGCCGC
CM002899.2_773705-775484(-)_1|1|1x0		Mariner-20_DR	425	482	+	23.0375	9.37e-09	0.000563	aagaggaattcgagtcagaggagggagaagagctggccatggaagaagaggagcaggc
CM002906.2_2712255-2713287(+)_1|1|1x0		Gypsy7-I_DR	716	746	-	22.8375	9.38e-09	0.0281	TTGCTGTGGAGGGCGGTGATTCTACCGTGGA
CM002900.2_26374152-26375610(-)_1|5|1x0		L2-8_DR	2505	2535	+	22.8125	9.43e-09	0.00598	tggtgttcctcaagggtcagtattggggcca
CM002899.2_773705-775484(-)_1|1|1x0		Copia-6-I_DR	1968	2025	-	23.025	9.46e-09	0.000565	TAGGAGAGCCGGCTGGAGAGGCAACTGGACTGGAGCCGGCGGAACTGGAGGCAGCTGG
CM002888.2_71822529-71824686(+)_1|1|1x0		Gypsy159-I_DR	4200	4272	-	10.925	9.59e-09	0.0019	GGTCTTCCGCGCGGTCGGGGGGCCGGCTTGTCCGGATGTCTCTGATGAAATTCTAGGGTGAGTGTGGGATCGA
CM002888.2_71822529-71824686(+)_1|1|1x0		Copia-13B_DR-I	1516	1588	-	10.9125	9.63e-09	0.0019	AGACGTCTGGGTGGCGCCGGCAGGGCAAGGGCCGGCAGGGCAAGGAGCCGGGCTGGGCCGGCAGGGCAGACGT
CM002887.2_7378407-7379304(-)_1|1|1x0		GYPSY5I_DR	1738	1765	+	22.7125	9.74e-09	0.00512	tgctggtgacgagtggaagaccgcgttt
CM002906.2_1497915-1498731(+)_1|1|1x0		DNA8-10B_DR	109	133	+	20.1625	9.76e-09	0.0296	ggggttggggttaggggtggggtgg
KZ115054.1_331438-332218(-)_1|1|1x0		Tx1-11_DR	3693	3720	-	22.1875	9.77e-09	0.0441	GGAGAGGTGCCGCTGCTGAGTCTAATAG
CM002899.2_986056-992620(+)_1|1|1x0		DIRS-14_DR	1039	1051	-	13.0113	9.79e-09	0.0402	GGGGGGGGTGTGC
CM002899.2_986056-992620(+)_1|1|1x0		DIRS-14_DR	5200	5212	-	13.0113	9.79e-09	0.0402	GGGGGGGGTGTGG
CM002899.2_986056-992620(+)_1|1|1x0		Polinton-4_DR	17875	17887	+	13.0113	9.79e-09	0.0402	ggggggggtgtgc
CM002888.2_71822529-71824686(+)_1|1|1x0		hAT-N45B_DR	180	252	-	10.8188	9.99e-09	0.0019	GGGAGAGGCTGCTGTACGAGGACTGGGCCGCCTGTCAGTGCTCTGAGGCGGGGGAGGGGCCGGCGGCATCACC
CM002906.2_2825954-2826449(+)_1|1|1x0		Copia-19_DR-I	1770	1785	-	13.7407	1e-08	0.0409	GTTGACCAGGGGGAGG
CM002906.2_2825954-2826449(+)_1|1|1x0		Copia-25_DR-I	1788	1803	-	13.7407	1e-08	0.0409	GTTGACCAGGGGGAGG
CM002899.2_773705-775484(-)_1|1|1x0		Copia-8-I_DR	717	774	-	22.9437	1e-08	0.000571	CGCTGGCTGCGGCGTCGGCTCTGGCTGAGGCGCTGGCTGCGGCGTCGGCTCTGGCTGA
CM002899.2_773705-775484(-)_1|1|1x0		Copia-8-I_DR	747	804	-	22.9437	1e-08	0.000571	CGCTGGCTGCGGCGTCGGCTCTGGCTGAGGCGCTGGCTGCGGCGTCGGCTCTGGCTGA
CM002899.2_773705-775484(-)_1|1|1x0		Copia-8-I_DR	777	834	-	22.9437	1e-08	0.000571	CGCTGGCTGCGGCGTCGGCTCTGGCTGAGGCGCTGGCTGCGGCGTCGGCTCTGGCTGA
CM002899.2_773705-775484(-)_1|1|1x0		Copia-8-I_DR	807	864	-	22.9437	1e-08	0.000571	CGCTGGCTGCGGCGTCGGCTCTGGCTGAGGCGCTGGCTGCGGCGTCGGCTCTGGCTGA
CM002899.2_773705-775484(-)_1|1|1x0		Copia-8-I_DR	837	894	-	22.9437	1e-08	0.000571	CGCTGGCTGCGGCGTCGGCTCTGGCTGAGGCGCTGGCTGCGGCGTCGGCTCTGGCTGA
CM002899.2_773705-775484(-)_1|1|1x0		DIRS-4N3_DR	3943	4000	-	22.9437	1e-08	0.000571	GTAGTTTAGGAGTGGGGGGTGGGGGGGGGCTGGAGACTCCGGGGGGGGCGGGGGGGGC
CM002899.2_773705-775484(-)_1|1|1x0		Copia-8-I_DR	891	948	-	22.9375	1.01e-08	0.000571	CTGAGGCGCTGGCTGCGGCGTCGGCTCTGGCTGCGGCGTCGGCTCTGGCTGAGGCGCT
CM002888.2_60401530-60402916(+)_1|1|1x0		Dada-tA_DR	7226	7271	-	22.9688	1.01e-08	0.00808	GGTGCAGGTGGAGCAGGTGCAGGTGGAGGAACAGCAGGTGCAGGTG
KZ115081.1_56709-57516(+)_1|1|1x0		Zisupton-9N1_DR	127	148	+	23.0683	1.01e-08	0.0155	ggacgacacggatgacaaggaa
CM002887.2_62229126-62229933(+)_1|1|1x0		Zisupton-9N1_DR	127	148	+	23.0683	1.01e-08	0.0154	ggacgacacggatgacaaggaa
CM002899.2_773705-775484(-)_1|1|1x0		Copia-8-I_DR	867	924	-	22.925	1.01e-08	0.000571	CTCTGGCTGCGGCGTCGGCTCTGGCTGAGGCGCTGGCTGCGGCGTCGGCTCTGGCTGA
CM002888.2_68075268-68076420(-)_1|2|1x0		CryptonV-1_DR	3139	3163	-	22.475	1.02e-08	0.0233	GGGGGGAGGGGATGGTCGCGGTGGG
CM002888.2_51347826-51349569(+)_1|1|1x0		Helitron-2_DR	2911	2968	-	22.5188	1.02e-08	0.0479	GTCTGGGACGAAAGCTGCGGGACGAGTTACGCGCCGAAAAACGTACGGAAGAAGAAGA
CM002888.2_56890735-56891722(-)_1|1|1x0		Gypsy70-I_DR	1386	1416	-	22.0559	1.02e-08	0.0408	CAAAACAGAAACAGAAGAAACAGAAGAAGGC
CM002899.2_773705-775484(-)_1|1|1x0		Copia-13F_DR-I	1716	1773	-	22.9187	1.02e-08	0.000571	GTCTATCAGGGGAGACAAGGCAGGAGGTCGGTGGGGAGCCGGCTGGGCTGGAGGCCTG
CM002899.2_773705-775484(-)_1|1|1x0		Copia-13G_DR-I	1837	1894	-	22.9187	1.02e-08	0.000571	GTCTATCAGGGGAGACAAGGCAGGAGGTCGGTGGGGAGCCGGCTGGGCTGGAGGCCTG
CM002899.2_773705-775484(-)_1|1|1x0		Copia-13B_DR-I	2008	2065	-	22.9187	1.02e-08	0.000571	GTCTATCAGGGGAGACAAGGCAGGAGGTCGGTGGGGAGCCGGCTGGGCTGGAGGCCTG
CM002899.2_773705-775484(-)_1|1|1x0		DIRS-5_DR	5476	5533	-	22.9187	1.02e-08	0.000571	AAGTGCCATCTCCAGCTAGGGACGGGAACGATGGAGGGCGGGTGGAGGCCCCAGCTGA
CM002899.2_773705-775484(-)_1|1|1x0		DIRS-5_DR	5768	5825	-	22.9187	1.02e-08	0.000571	AAGTGCCATCTCCAGCTAGGGACGGGAACGATGGAGGGCGGGTGGAGGCCCCAGCTGA
CM002899.2_773705-775484(-)_1|1|1x0		Copia-8-I_DR	912	969	-	22.9062	1.03e-08	0.000573	TGGCTGCGGCGTCGGCTCTGGCTGAGGCGCTGGCTGCGGCGTCGGCTCTGGCTGCGGC
CM002906.2_9926092-9927352(-)_1|2|1x0		Gypsy-211_DR-I	5160	5193	-	19.9563	1.03e-08	0.0413	CTTGAGGGTGGTACGGTGATGTGCGGGAGTGCCC
CM002899.2_773705-775484(-)_1|1|1x0		DIRS-15_DR	4577	4634	-	22.8938	1.04e-08	0.000575	ATGGAGACTCCTCTGAGCGGGGTGGTGGTGATGCTGGGAGGGGATTGGCGGGGGTGGG
CM002888.2_28952130-28952796(-)_1|1|1x0		TE-X-6_DR	1242	1260	+	16.7778	1.04e-08	0.0258	atccttatacataaactgc
CM002888.2_68075268-68076420(-)_1|2|1x0		P-1N1_DR	655	679	+	22.4375	1.05e-08	0.0233	cggcggccgagcgagccggcgctgc
CM002906.2_2294837-2295821(+)_1|1|1x0		Kolobok-N9_DR	980	1010	+	22.7688	1.05e-08	0.0142	gagagagagagagagagagagcgaacgaacg
CM002906.2_2294837-2295821(+)_1|1|1x0		EnSpm-N10_DR	8575	8605	+	22.7688	1.05e-08	0.0142	gtgtgtgtgtgagagagagagagagagcatg
CM002888.2_71822529-71824686(+)_1|1|1x0		Copia-26_DR-I	1806	1878	-	10.675	1.06e-08	0.0019	GGAGCGGAGGCGGAACAGGGGGAGGGATGGAGGGCCAGGACCATGCAGCTGGAGCGTACCTGGGGCGTGGAGC
CM002887.2_61364971-61366534(-)_1|1|1x0		Zisupton-4_DR	1751	1802	-	22.7205	1.06e-08	0.0211	GGGGATGGTGGTGGTGCTGCTGCTGGGAATGGTGGTGCTGTTGATGCTGGGG
CM002906.2_9005780-9007286(+)_1|1|1x0		Zisupton-4_DR	1778	1808	-	20.5437	1.06e-08	0.048	GATGCTGGGGATGGTGGTGGTGCTGCTGCTG
KN149696.2_214449-215415(-)_1|1|1x0		Gypsy9-LTR_DR	66	81	-	18.4294	1.06e-08	0.0231	CAAAAAAATAATAAAC
CM002899.2_641635-644116(+)_1|1|1x0		Dada-tA_DR	7210	7276	-	20.775	1.06e-08	0.029	CAGCAGGTGCAGGTGGAGCAGGTGCAGGTGGAGGAACAGCAGGTGCAGGTGGAGCAACAGCAGGTGC
CM002888.2_34878740-34880819(+)_1|1|1x0		Gypsy105-I_Dr	1119	1188	-	18.4161	1.06e-08	0.0267	CTAGGGGTAGTGTGAGAGACGGTGGCAATAAGAGTACCATCAAGGGAATGGGCAGAAACAGATTCAGCGA
CM002899.2_44203728-44205033(+)_1|1|1x0		DIRS-7_DR	628	670	-	22.6438	1.07e-08	0.0285	GTGGCAGGAGCGTGTTATGTCCTGGGGGTGGCGGTGAAGACGT
CM002888.2_63804242-63804875(+)_1|1|1x0		hAT-N34B_DR	241	259	-	16.0312	1.07e-08	0.0119	GTGTGTGTGTGTGTGGTGT
CM002888.2_63804242-63804875(+)_1|1|1x0		DNA-N43_DR	601	619	-	16.0312	1.07e-08	0.0119	GTGTGTGTGTGTGTGGTGT
CM002888.2_63804242-63804875(+)_1|1|1x0		LOOPER-N5B_DR	1073	1091	-	16.0312	1.07e-08	0.0119	GTGTGTGTGTGTGTGGTGA
CM002888.2_63804242-63804875(+)_1|1|1x0		EnSpm-N18_DR	3072	3090	-	16.0312	1.07e-08	0.0119	GTGTGTGTGTGTGTGGTGT
CM002888.2_63804242-63804875(+)_1|1|1x0		Gypsy-116-LTR_DR	35	53	+	16.0312	1.07e-08	0.0119	gtgtgtgtgtgtgtggtgt
CM002888.2_63804242-63804875(+)_1|1|1x0		EnSpm-N10_DR	7207	7225	+	16.0312	1.07e-08	0.0119	gtgtgtgtgtgtgtggtgt
CM002888.2_71822529-71824686(+)_1|1|1x0		Copia-13_DR-I	1143	1215	-	10.6438	1.07e-08	0.0019	GTGGCGCCGGCAGGGCAAGGGCCGGGCTGGGGCCGGCAGGGCTAGACGTCTGGTTGGCGCCGGCAGGGCAAGA
CM002888.2_71822529-71824686(+)_1|1|1x0		Copia-13F_DR-I	1795	1867	-	10.6438	1.07e-08	0.0019	GGGCCCCGGCAGGGAGCCAGGGTGGAGCCGGAGGGTCCGTCCAGGGTGCAGGGAGGGAACACCAGGGAGGAGC
CM002888.2_71822529-71824686(+)_1|1|1x0		Copia-13G_DR-I	1916	1988	-	10.6438	1.07e-08	0.0019	GGGCCCCGGCAGGGAGCCAGGGTGGAGCCGGAGGGTCCGTCCAGGGTGCAGGGAGGGAACACCAGGGAGGAGC
CM002888.2_71822529-71824686(+)_1|1|1x0		Copia-13B_DR-I	2087	2159	-	10.6438	1.07e-08	0.0019	GGGCCCCGGCAGGGAGCCAGGGTGGAGCCGGAGGGTCCGTCCAGGGTGCAGGGAGGGAACACCAGGGAGGAGC
CM002888.2_62593480-62594881(+)_1|1|1x0		LRS_DR	5253	5298	+	20.3812	1.08e-08	0.0134	gggatgttcggtgggttcggtcgagtcacccggcgtggtgaatcga
CM002888.2_30873045-30873957(+)_1|1|1x0		DNA8-17_DR	17	44	+	22.6687	1.08e-08	0.0187	ggggggccgggggggccggtgcccccgt
CM002900.2_26374152-26375610(-)_1|5|1x0		CR1-37_DR	1579	1609	+	22.6438	1.08e-08	0.00642	tggagttccacaaggatcaattcttggacca
CM002890.2_10701536-10702358(-)_1|1|1x0		ERV1-7_DR-I	1958	1982	-	20.3827	1.08e-08	0.032	AAATATATATATATATATACATATA
CM002899.2_773705-775484(-)_1|1|1x0		Copia-13G_DR-I	1664	1721	-	22.825	1.09e-08	0.000601	CCGGCAGGGCTGGAGCCGGGGGAGCCGGCAGGGCGGGGCCGGGAGCCGGCAGGGCAGG
CM002888.2_71822529-71824686(+)_1|1|1x0		Copia-13E_DR-I	1466	1538	-	10.6	1.09e-08	0.0019	CGGAGGGGCTAGGAGCCGGGCTGGGGCCGGCTGGGCAAGACGTCTGGGGTGCGCCGGCAGGGCAAGACGTCTG
CM002899.2_641635-644116(+)_1|1|1x0		Dada-tA_DR	7246	7312	-	20.725	1.09e-08	0.029	CAGCAGGCGCAGGTGGAGCAGGTGCAGGTGGAGGAACAGCAGGTGCAGGTGGAGCAGGTGCAGGTGG
KZ115054.1_331438-332218(-)_1|1|1x0		Harbinger-2B_DR	3213	3240	-	22.0687	1.1e-08	0.0441	AGTGAGGTGGAGTTGCTGCTTCAAGTAA
CM002899.2_773705-775484(-)_1|1|1x0		DIRS-9C_DR	1079	1136	-	22.8125	1.1e-08	0.000603	GCAGGTTTTGGGAGGGAGGGGGGGGAGCGGAAGAGGAGGGGGGGGGGAAAGAAGAGGA
CM002888.2_71822529-71824686(+)_1|1|1x0		Copia-13_DR-I	2003	2075	-	10.5688	1.1e-08	0.0019	GAGCCCCAGCAGGGAACCAGGGTGGAGCCGGTGGGTCCGTCCAGGGTGGAGGAAAGGAACACCAGGGAGGAGC
CM002888.2_71822529-71824686(+)_1|1|1x0		Copia-13F_DR-I	1422	1494	-	10.55	1.11e-08	0.0019	TGGAGCCGGCAGGGCAGGAGGCCGGGGTGGGGCCGGCAGGGCTAGACGTCTGGGTGGAGCCGGCAGGGCAAGG
CM002888.2_59716895-59717810(+)_1|1|1x0		Tx1-26_DR	968	995	+	22.0625	1.11e-08	0.0452	tgcaaaagaagttgatgacgaggaagac
CM002900.2_26374152-26375610(-)_1|5|1x0		L2-43_DR	1361	1391	+	22.6062	1.12e-08	0.00642	tggagttccacagggttctattctgggccct
CM002888.2_36699677-36701228(+)_1|2|1x0		Copia-23_DR-I	1269	1311	-	21.0375	1.12e-08	0.00787	GCGTGGAGCTGCGGAGGGCCTGGAGCGTGGAGCTGCGGAGGGC
CM002888.2_36699677-36701228(+)_1|2|1x0		Copia-23_DR-I	1429	1471	-	21.0375	1.12e-08	0.00787	GCGTGGAGCTGCGGAGGGCCTGGAGCGTGGAGCTGCGGAGGGC
CM002888.2_36699677-36701228(+)_1|2|1x0		Copia-7-I_DR	2794	2836	-	21.0375	1.12e-08	0.00787	GCGTGGAGCTGCGGAGGGCCTGGAGCGTGGAGCTGCGGAGGGC
CM002888.2_36699677-36701228(+)_1|2|1x0		Copia-7-I_DR	2818	2860	-	21.0375	1.12e-08	0.00787	GCGTGGAGCTGCGGAGGGCCTGGAGCGTGGAGCTGCGGAGGGC
CM002888.2_36699677-36701228(+)_1|2|1x0		Copia-7-I_DR	2842	2884	-	21.0375	1.12e-08	0.00787	GCGTGGAGCTGCGGAGGGCCTGGAGCGTGGAGCTGCGGAGGGC
CM002888.2_36699677-36701228(+)_1|2|1x0		Copia-7-I_DR	2866	2908	-	21.0375	1.12e-08	0.00787	GCGTGGAGCTGCGGAGGGCCTGGAGCGTGGAGCTGCGGAGGGC
CM002888.2_36699677-36701228(+)_1|2|1x0		Copia-7-I_DR	2890	2932	-	21.0375	1.12e-08	0.00787	GCGTGGAGCTGCGGAGGGCCTGGAGCGTGGAGCTGCGGAGGGC
CM002888.2_36699677-36701228(+)_1|2|1x0		Copia-7-I_DR	2914	2956	-	21.0375	1.12e-08	0.00787	GCGTGGAGCTGCGGAGGGCCTGGAGCGTGGAGCTGCGGAGGGC
CM002888.2_36699677-36701228(+)_1|2|1x0		Copia-7-I_DR	2938	2980	-	21.0375	1.12e-08	0.00787	GCGTGGAGCTGCGGAGGGCCTGGAGCGTGGAGCTGCGGAGGGC
CM002888.2_36699677-36701228(+)_1|2|1x0		Copia-7-I_DR	2962	3004	-	21.0375	1.12e-08	0.00787	GCGTGGAGCTGCGGAGGGCCTGGAGCGTGGAGCTGCGGAGGGC
CM002888.2_36699677-36701228(+)_1|2|1x0		Copia-7-I_DR	2986	3028	-	21.0375	1.12e-08	0.00787	GCGTGGAGCTGCGGAGGGCCTGGAGCGTGGAGCTGCGGAGGGC
CM002888.2_36699677-36701228(+)_1|2|1x0		Copia-7-I_DR	3010	3052	-	21.0375	1.12e-08	0.00787	GCGTGGAGCTGCGGAGGGCCTGGAGCGTGGAGCTGCGGAGGGC
CM002888.2_36699677-36701228(+)_1|2|1x0		Copia-7-I_DR	3034	3076	-	21.0375	1.12e-08	0.00787	GCGTGGAGCTGCGGAGGGCCTGGAGCGTGGAGCTGCGGAGGGC
CM002899.2_773705-775484(-)_1|1|1x0		DIRS-4N3_DR	3614	3671	-	22.7625	1.14e-08	0.000619	GGGCAGATAATTGCCAGGCGGAGGATCTCGACGGGGCAGAAGATCTGGAGGAGGGAGG
CM002888.2_60401530-60402916(+)_1|1|1x0		CryptonV-N5_DR	742	787	-	22.7875	1.14e-08	0.00857	GCCGGAGGGAGCGTAGCTGCGGGCGGGGGAGGTGCGCGGTGCGGTC
CM002899.2_773705-775484(-)_1|1|1x0		DIRS-14_DR	1126	1183	-	22.7562	1.14e-08	0.000619	AGACGGGGGGGGGTTCCAGGGCTGGAGCGTTAGGGGGAGGAGGGAGGGGTGTGGCGGA
CM002899.2_773705-775484(-)_1|1|1x0		L1-36_DR	1964	2021	+	22.7562	1.14e-08	0.000619	ggggcggcccgcgggggggcgcggcccccgccccggggccggggggggggggggggta
KN149884.1_660-2211(+)_1|1|1x0		Gypsy-23-I_DR	424	475	-	22.5563	1.14e-08	0.0456	TGTCAGAGACACTAGGGAGAGATGATGTACTCACAGGTGGCACTGTTGAGGT
CM002906.2_1817412-1818561(+)_1|1|1x0		LRS_DR	7173	7209	-	22.7812	1.16e-08	0.0309	GAGCCGTGCTGGAGAGCTGACAGGCGGCCGGCGGCGT
CM002888.2_71822529-71824686(+)_1|1|1x0		L1-36_DR	1952	2024	+	10.4438	1.16e-08	0.00195	gggccgcggccgggggcggcccgcgggggggcgcggcccccgccccggggccggggggggggggggggtacgc
CM002899.2_773705-775484(-)_1|1|1x0		Copia-13G_DR-I	1393	1450	-	22.725	1.17e-08	0.000623	GAGACGTCTGGGTGGCGCCGGCAGGGCGAGACGTCTGGGTGGCGCCGGCAGGGCAAGG
CM002899.2_773705-775484(-)_1|1|1x0		Copia-13B_DR-I	1718	1775	-	22.725	1.17e-08	0.000623	GAGACGTCTGGGTGGCGCCGGCAGGGCGAGACGTCTGGGTGGCGCCGGCAGGGCAAGG
CM002899.2_773705-775484(-)_1|1|1x0		LRS_DR	8404	8461	+	22.725	1.17e-08	0.000623	tctttgaaagggccctggtggaggaggaggaggaggatggggaggcagcgggcactga
KN149696.2_366857-367772(+)_1|1|1x0		hAT-10_DR	3114	3141	+	21.9375	1.17e-08	0.0477	gccaggagagctggcagaagatgaggga
CM002888.2_58421065-58421980(+)_1|1|1x0		hAT-10_DR	3114	3141	+	21.9375	1.17e-08	0.0475	gccaggagagctggcagaagatgaggga
CM002888.2_36944243-36945317(-)_1|1|1x0		Gypsy-238_DR-I	4004	4037	-	22.7188	1.18e-08	0.0493	GGAGCGGAGGCGGGGGTTGGGTGGTTGGGAGCGC
CM002888.2_71822529-71824686(+)_1|1|1x0		TDR13B2	234	306	+	10.3938	1.18e-08	0.00196	gagcggaggcccggagggaggaggagccggccacggcgacgaccgggatcgagtccggggaagagcggttcca
CM002888.2_34878740-34880819(+)_1|1|1x0		Gypsy124-LTR_DR	20	89	-	18.1863	1.18e-08	0.0267	ACCACAACACAAATCACGAAGAGAATAATAATAATAATAATAATAATAATAATAATGAAGGAAGGCTAAA
CM002906.2_9005780-9007286(+)_1|1|1x0		L1-16_DR	38	68	-	20.45	1.19e-08	0.048	GAAATGGACACGGGTGATGATGATGCGGGGC
CM002906.2_1422724-1423849(+)_1|1|1x0		Gypsy-168B_DR-I	1570	1600	-	22.5	1.2e-08	0.0169	AGATGGGGGGGGGGGGGGGATGTTGAGGGGC
CM002899.2_773705-775484(-)_1|1|1x0		Copia-7-I_DR	1085	1142	-	22.6875	1.2e-08	0.000634	CTCTGGAGGGTCTGGCAGCTCTGGCGGGTCTGGCAGCTCTGGAGGTGGCGGTGGCAGC
CM002899.2_773705-775484(-)_1|1|1x0		Copia2-I_DR	1204	1261	-	22.6875	1.2e-08	0.000634	GTGGGGAGCCAGCTGGGCTGGAGGCCTGTGGGGAGCCGGCAGGGCTGGAGCCATCTGG
CM002906.2_1829061-1830561(+)_1|1|1x0		hAT-N67_DR	257	305	-	22.3938	1.2e-08	0.0399	GCAGCCGCACACCTGACGTGTGCGTGTGTGTGAGTAGGTGAGATGAGGG
CM002906.2_1422724-1423849(+)_1|1|1x0		KenoDr2	5054	5084	+	22.4938	1.2e-08	0.0169	ggaacagcgggccagcgggccggaggagggg
CM002888.2_51347826-51349569(+)_1|1|1x0		L1-67_DR	3204	3261	-	22.225	1.21e-08	0.0479	GCCTGATCCACTGTGCCAGGGGTTCAATGAATAATGCAAAAAGCAAAGGGGACAGGGG
CM002899.2_773705-775484(-)_1|1|1x0		Copia-8-I_DR	693	750	-	22.6687	1.21e-08	0.000639	CTGAGGCGCTGGCTGCGGCGTCGGCTCTGGCTGAGGCGCTGGCAGCGGCGTCGGCTCT
CM002899.2_44203728-44205033(+)_1|1|1x0		Gypsy-126_DR-LTR	130	172	-	22.4375	1.21e-08	0.0285	GCTGCAGGAACGGAAGGGGCAGAGGCGGGACCAGCGGGACTCC
CM002886.2_323403-324291(+)_1|2|1x0		tRNA-3_DRe	1366	1384	-	16.2171	1.22e-08	0.0158	GTTGTGTTTAGGGTTGGGG
CM002906.2_9902959-9905086(-)_1|2|1x0		DIRS-15_DR	180	240	-	22.7188	1.23e-08	0.0485	CTGCTGCTGGTGGTGGTGGAGAGCGTTTGGTGCTTTTCCATTTTGCAGATTTTTGCTTGCT
CM002899.2_773705-775484(-)_1|1|1x0		Gypsy-167-I_DR	718	775	-	22.65	1.23e-08	0.000645	TCGGAGTTGAAACATCAGTGGCAGTGGGGGGCAAGGCAGTGGCAGGGGTCGAGGTAGA
KZ115044.1_332082-333828(-)_1|1|1x0		Copia-23_DR-I	1264	1321	-	22.625	1.23e-08	0.00697	AGGGCCAGGAGCGTGGAGCTGCGGAGGGCCTGGAGCGTGGAGCTGCGGAGGGCCTGGA
CM002886.2_38985491-38987237(-)_1|1|1x0		Copia-23_DR-I	1264	1321	-	22.625	1.23e-08	0.00704	AGGGCCAGGAGCGTGGAGCTGCGGAGGGCCTGGAGCGTGGAGCTGCGGAGGGCCTGGA
CM002900.2_14088259-14090056(+)_1|1|1x0		Gypsy96-I_DR	4051	4072	-	18.6063	1.23e-08	0.0188	ACGAGGGGGAGGGGGAATGGGG
CM002888.2_71822529-71824686(+)_1|1|1x0		Copia-13B_DR-I	1264	1336	-	10.2812	1.23e-08	0.00201	GCTGGGGCCGGCGGGCAGACGTCTGGGTGGCGCCGGCAGGGCAAGACGTCTGGGTGGCGCCGGCAGGGCAAGG
CM002906.2_1944874-1946326(+)_1|1|1x0		hAT-N104_DR	290	320	-	22.0437	1.24e-08	0.0274	AGGGGGGGGGGTGGGGTGGTGTCGCGGATGA
CM002890.2_29049-29994(+)_1|1|1x0		LOOPERN2_DR	760	784	+	22.725	1.24e-08	0.0133	tctgtgtgtgcgtgtgcgcgcgctg
CM002888.2_36699677-36701228(+)_1|2|1x0		Copia-26_DR-I	1728	1770	-	20.8438	1.24e-08	0.00824	TGGAGGGAGTGCGGAGGGCCTGGAGCGTGGAGCTGCGGAAGAC
KZ115054.1_331438-332218(-)_1|1|1x0		DIRS-4N2_DR	4167	4194	-	21.9375	1.25e-08	0.0441	GGGGAGGGGGTGGTGGAGACTCCTATAG
CM002887.2_7378407-7379304(-)_1|1|1x0		Gypsy89-I_DR	1941	1968	+	22.4187	1.25e-08	0.00609	gcaaggggatgagtggaagaccgcgttt
CM002888.2_71822529-71824686(+)_1|1|1x0		Copia-13F_DR-I	1273	1345	-	10.25	1.25e-08	0.00201	AGGGCCGGGCTGGGCCGGCGGGCAAGACGTCTGGGTGGGCCGGCAGGGCAAGGAGCCGGGCTGGGGCCGGCAG
CM002890.2_29049-29994(+)_1|1|1x0		REX1-2_DR	213	237	+	22.7125	1.25e-08	0.0133	gcgtgggaagcgagccggcgcgctc
CM002888.2_30873045-30873957(+)_1|1|1x0		BEL-46_DRe-I	3801	3828	+	22.475	1.27e-08	0.0187	gtgccgctgtgctggccgtagaagtggc
CM002899.2_773705-775484(-)_1|1|1x0		DIRS-9B_DR	1798	1855	-	22.6	1.27e-08	0.000659	GAAGAGGAGGAGAGAAGAGGGGGAATGTGATGGTTGGGGGGGCGAGGGGTGTAGCTGG
CM002899.2_773705-775484(-)_1|1|1x0		Dada-U1B_DR	2678	2735	-	22.6	1.27e-08	0.000659	TGGTGGCAGCCGTGTAAGAGGTAGAAGCCGTAGCAGAGGTGGCAGCAGTGTAAGAGGT
CM002887.2_7378407-7379304(-)_1|1|1x0		Gypsy-213_DR-I	1555	1582	+	22.3938	1.27e-08	0.00609	ggaaggtgataagtggaagacggtgttt
CM002888.2_36944243-36945317(-)_1|1|1x0		Gypsy-28-I_DR	2461	2494	+	22.6	1.27e-08	0.0493	tggtggaggtcgatgcgtcggaggttggggtcgg
CM002899.2_773705-775484(-)_1|1|1x0		Dada-U1A_DR	4567	4624	-	22.5938	1.28e-08	0.000659	ACACAGAAGCTGATGCAGGAGCCGATGAAGAAGCCGAGGCAGGAACTGACGAGGCTGA
CM002899.2_773705-775484(-)_1|1|1x0		Tx1-26_DR	832	889	+	22.5938	1.28e-08	0.000659	ctaatggtgacgaacaactggccgatgaggccgccgaggtggaacccgcggtagtggc
CM002888.2_56326713-56327613(+)_1|1|1x0		Gypsy107-I_Dr	3546	3573	-	21.55	1.28e-08	0.0484	CCAGGAGGAGGGGTTGTGAGAGACAAGA
CM002888.2_71822529-71824686(+)_1|1|1x0		Copia-13F_DR-I	1476	1548	-	10.1812	1.28e-08	0.00204	GGGGGCCGGCAGGGCAAGAGGCCTGGGGGGAGCCGGCAGGGCAAGACGCCTGGGTGGAGCCGGCAGGGCAGGA
CM002899.2_773705-775484(-)_1|1|1x0		Copia-13B_DR-I	1349	1406	-	22.5875	1.29e-08	0.000659	GGTGGCGCCGGCAGGGCAAGGAGCCGGGCTGGGCAGACGTCTGGGTGGCGCCGGCAGG
KZ115081.1_56709-57516(+)_1|1|1x0		hAT-N104_DR	346	367	-	22.764	1.29e-08	0.0176	GGATGAAAGTGAAGAGCGGGTG
CM002887.2_62229126-62229933(+)_1|1|1x0		hAT-N104_DR	346	367	-	22.764	1.29e-08	0.0175	GGATGAAAGTGAAGAGCGGGTG
CM002899.2_1007512-1008496(+)_1|1|1x0		ERV1-N1B_DR-LTR	219	246	-	21.3602	1.29e-08	0.0265	GGGAGAGAGAGAGAGAGAGAGAGATCTC
CM002906.2_2294837-2295821(+)_1|1|1x0		Gypsy161-I_DR	107	137	-	22.5125	1.29e-08	0.0156	CCGAGTAAGAGAGCGTGAGTGAGAGCGGATG
CM002899.2_773705-775484(-)_1|1|1x0		hAT-N104_DR	97	154	-	22.5813	1.29e-08	0.000659	GTGTCGGATGAAAGTGAAGAGGGGGGGTGGGTGTCGTGGATGAAAGTGAAGAGGGTGG
KN149687.1_42885-43623(+)_1|1|1x0		hAT-4_DR	542	563	+	19.1188	1.29e-08	0.0417	ttgttgtggattctgtggaagc
CM002888.2_69354567-69355305(+)_1|1|1x0		hAT-4_DR	542	563	+	19.1188	1.29e-08	0.0417	ttgttgtggattctgtggaagc
CM002888.2_61705221-61705959(+)_1|1|1x0		hAT-4_DR	542	563	+	19.1188	1.29e-08	0.0417	ttgttgtggattctgtggaagc
CM002888.2_30429583-30430321(-)_1|1|1x0		hAT-4_DR	542	563	+	19.1188	1.29e-08	0.0418	ttgttgtggattctgtggaagc
CM002890.2_29049-29994(+)_1|1|1x0		Copia-13G_DR-LTR	143	167	-	22.6688	1.29e-08	0.0133	ACGCAGAGCGCGCGCGCGGCCGCGT
KN149847.1_963-1881(+)_1|1|1x0		DIRS-9C_DR	4277	4304	-	22.1625	1.3e-08	0.0266	GGAGAAGGTATGTCGAAAATGAGGATAG
CM002899.2_44187740-44188637(+)_1|1|1x0		Gypsy96-I_DR	4043	4070	-	22.1062	1.31e-08	0.011	GAGGGGGAGGGGGAATGGGGGCAGAGGG
CM002899.2_773705-775484(-)_1|1|1x0		Copia-8-I_DR	1122	1179	-	22.5625	1.31e-08	0.000664	CTCGGGAAGCTCAGGCGGCGGCGGCCACTCGGGAAGCTCAGGCGGCGGCGGCGACCAC
CM002887.2_7378407-7379304(-)_1|1|1x0		Gypsy-129_DR-I	1902	1929	+	22.3625	1.31e-08	0.00609	acgaggagatgagtggaagactgctttc
CM002890.2_10701536-10702358(-)_1|1|1x0		BEL-43_DRe-I	6526	6550	-	20.2346	1.31e-08	0.032	AAATATATATATATACATGCAAATA
CM002888.2_32894653-32895892(+)_1|1|1x0		Helitron-2_DR	8903	8939	-	22.619	1.32e-08	0.024	GAAACCTGAAAAATAAAGAAAATAGAACAAATTAGAT
KN149850.1_11575-12385(+)_1|1|1x0		Gypsy-115-I_DR	1899	1923	+	21.2188	1.32e-08	0.023	aggcgatgaatggaagactgccttt
CM002887.2_7366778-7367588(-)_1|1|1x0		Gypsy-115-I_DR	1899	1923	+	21.2188	1.32e-08	0.0231	aggcgatgaatggaagactgccttt
CM002888.2_71822529-71824686(+)_1|1|1x0		Copia-16_DR-I	936	1008	-	10.1062	1.32e-08	0.00207	GGCAGGTGGAGCGGAGGAGGAACAGGGAGGGGACACTGGCGGAGGGCCTGGAGCATGGAGCTGGGGAGGGCCT
CM002899.2_773705-775484(-)_1|1|1x0		DIRS-4_DR	4990	5047	-	22.5375	1.33e-08	0.000673	CTTCTGTGGCAGCGGCCAGGGGGGGCGGGGGTGACGGGGGGGCTTGGGCAGGGAAAGA
CM002888.2_63804242-63804875(+)_1|1|1x0		Gypsy146-LTR_DR	59	77	+	15.95	1.34e-08	0.0126	gtgtgtgtgtgtgtgttgg
CM002888.2_63804242-63804875(+)_1|1|1x0		hAT-N182_DR	774	792	+	15.95	1.34e-08	0.0126	gtgtgtgtgtgtgtgttgg
CM002888.2_30873045-30873957(+)_1|1|1x0		Gypsy-165-I_DR	4111	4138	-	22.4	1.34e-08	0.0187	GGGAGGTGGAGGGGGTCTGCGAGGGGGG
CM002888.2_71822529-71824686(+)_1|1|1x0		Copia-13E_DR-I	1283	1355	-	10.0562	1.35e-08	0.00208	AGGTGCCGGCAGGGAAAGACGTCTGGTAGGTGCCGGCAGGGAAAGACGTCTGGTAGGTGCCGGCAGGGCAAGG
CM002899.2_773705-775484(-)_1|1|1x0		L1-36_DR	1976	2033	+	22.5188	1.35e-08	0.000679	gggggggcgcggcccccgccccggggccggggggggggggggggtacgcgccgggggg
CM002899.2_773705-775484(-)_1|1|1x0		L1-36_DR	1982	2039	+	22.5125	1.35e-08	0.000679	gcgcggcccccgccccggggccggggggggggggggggtacgcgccgggggggcgcgc
CM002900.2_26374152-26375610(-)_1|5|1x0		L2-46_DR	1427	1457	+	22.3688	1.36e-08	0.00734	tggtgtgcctcaaggttctgtcctaggccct
CM002899.2_773705-775484(-)_1|1|1x0		Copia-8-I_DR	699	756	-	22.5062	1.36e-08	0.000679	CTCTGGCTGAGGCGCTGGCTGCGGCGTCGGCTCTGGCTGAGGCGCTGGCAGCGGCGTC
KN149687.1_42885-43623(+)_1|1|1x0		Gypsy-211_DR-I	513	534	-	19.0875	1.36e-08	0.0417	TGGATGTGAGACATGTGTAAGG
CM002888.2_69354567-69355305(+)_1|1|1x0		Gypsy-211_DR-I	513	534	-	19.0875	1.36e-08	0.0417	TGGATGTGAGACATGTGTAAGG
CM002888.2_61705221-61705959(+)_1|1|1x0		Gypsy-211_DR-I	513	534	-	19.0875	1.36e-08	0.0417	TGGATGTGAGACATGTGTAAGG
CM002888.2_30429583-30430321(-)_1|1|1x0		Gypsy-211_DR-I	513	534	-	19.0875	1.36e-08	0.0418	TGGATGTGAGACATGTGTAAGG
CM002906.2_2257239-2258340(+)_1|1|1x0		Copia-23_DR-I	1041	1074	-	22.4812	1.37e-08	0.0379	GTGCCGGCAGGGCAGGAGCCGGGCTGGTGCCGGC
CM002899.2_773705-775484(-)_1|1|1x0		Copia-6-I_DR	1593	1650	-	22.4938	1.37e-08	0.000679	TGGAGGCAGCTGGACTGGAGCCGGCGGGACTGGAGGCAGCTGGACTGGAGCCGGCAGG
CM002899.2_773705-775484(-)_1|1|1x0		Copia-13B_DR-I	1843	1900	-	22.4938	1.37e-08	0.000679	GGGTGGCGCCGGCAGGGCAGGGAGCCGGGCTGGGGCCGGCTGGGCGAGACGTCTGGGT
CM002899.2_773705-775484(-)_1|1|1x0		L1-36_DR	1978	2035	+	22.4875	1.38e-08	0.000679	gggggcgcggcccccgccccggggccggggggggggggggggtacgcgccgggggggc
CM002899.2_773705-775484(-)_1|1|1x0		Copia-13F_DR-I	1476	1533	-	22.4812	1.38e-08	0.000679	AAGAGGCCTGGGGGGAGCCGGCAGGGCAAGACGCCTGGGTGGAGCCGGCAGGGCAGGA
CM002899.2_773705-775484(-)_1|1|1x0		Ginger1-2_DR	4437	4494	-	22.475	1.39e-08	0.000679	TGGAGGTGGTGAAGGAGGAGGACATGGAGATGGAGGAGGAGGACATGGAGGAGGAGGA
CM002888.2_71822529-71824686(+)_1|1|1x0		DIRS-14_DR	4462	4534	-	9.975	1.39e-08	0.00212	TGTGGGCTGTGGGAGTCGAGCTCGGGGGGGGTGAGGGTGGGGGGGGGGGTGGGGTGGCTCCGCTGACTGCTGG
CM002888.2_34878740-34880819(+)_1|1|1x0		LTR-9_DR	56	125	-	17.8199	1.4e-08	0.0267	GTATGGGTAATAATACAATAGATAATAATAATAATAATAATAATACTGAAATCACTCAAATAAGCATATA
CM002899.2_773705-775484(-)_1|1|1x0		Ginger1-2_DR	4410	4467	-	22.4625	1.4e-08	0.000682	AGATGGAGGAGGAGGACATGGAGGAGGAGGAGTTGGACATGGAGGAGGAGGACATGGA
CM002899.2_773705-775484(-)_1|1|1x0		LRS_DR	8395	8452	+	22.4563	1.41e-08	0.000682	gccgcagactctttgaaagggccctggtggaggaggaggaggaggatggggaggcagc
CM002888.2_62593480-62594881(+)_1|1|1x0		DIRS-16_DR	275	320	-	19.8562	1.41e-08	0.0134	GGGCTGAACGGCGGCCTCGGGGTGGAGCCGCGGGCTGGGCTGATGT
CM002888.2_30873045-30873957(+)_1|1|1x0		Gypsy-187_DR-I	437	464	+	22.3375	1.41e-08	0.0187	tggtggatgggcatgttgacgtggatgt
CM002899.2_773705-775484(-)_1|1|1x0		Ginger1-2_DR	4440	4497	-	22.45	1.41e-08	0.000682	ATGTGGAGGTGGTGAAGGAGGAGGACATGGAGATGGAGGAGGAGGACATGGAGGAGGA
CM002888.2_57494486-57495398(-)_1|1|1x0		CATCH2I_DR	673	700	-	22.375	1.41e-08	0.0179	GGGTTGCTGTCCAGGGAGAGGAGGCAGT
CM002887.2_60112757-60114392(+)_1|1|1x0		hAT-N48C_DR	507	561	-	21.3938	1.43e-08	0.0247	GTGTGTGTGTGTGTGTGAGAGAGAGAGAGAGAGATAGAGAGAGAACTGTGTGTGA
CM002899.2_641635-644116(+)_1|1|1x0		Dada-tA_DR	7261	7327	-	20.2063	1.43e-08	0.029	AACGGGACACAGGAACAGCAGGCGCAGGTGGAGCAGGTGCAGGTGGAGGAACAGCAGGTGCAGGTGG
CM002899.2_773705-775484(-)_1|1|1x0		hAT-N45_DR	513	570	+	22.4313	1.43e-08	0.000682	gggccgcctgtcagtgctgtgaggcgggggaggggccggcggcatcacacgcagctcg
CM002906.2_1497915-1498731(+)_1|1|1x0		Harbinger-N14_DR	485	509	-	19.85	1.44e-08	0.0349	GGGGCTGAGGGTGGGGTTACCGTGA
CM002900.2_26374152-26375610(-)_1|5|1x0		L2-4_DRe	2477	2507	+	22.2937	1.44e-08	0.00734	tggtgtcccacagggttctgtactgggtcca
KZ115054.1_331438-332218(-)_1|1|1x0		hAT-N157_DR	713	740	-	21.7812	1.45e-08	0.0441	AGAGTGGTGGGGGTGGTGTGCGTGCGAC
CM002906.2_9902959-9905086(-)_1|2|1x0		Zisupton-4_DR	1795	1855	-	22.475	1.46e-08	0.0485	CTGGGGATGGTGGTGGTGCTGCGGATGCTGGGGGTGGTGGTGCTGCAGATGCTGGGGATGG
CM002888.2_71822529-71824686(+)_1|1|1x0		Copia-13B_DR-I	1355	1427	-	9.85	1.46e-08	0.00213	GGCCGGCAGGGCAGACGTCTGGGTGGCGCCGGCAGGGCAAGGAGCCGGGCTGGGCAGACGTCTGGGTGGCGCC
CM002899.2_44187740-44188637(+)_1|1|1x0		L1-53_DR	6240	6267	+	21.975	1.46e-08	0.0115	gaggggtgggagatgggagggatggtgc
CM002899.2_773705-775484(-)_1|1|1x0		Copia-7-I_DR	2453	2510	-	22.4	1.46e-08	0.000682	CGGCCGTTCAGGAAGCTCAGGAGGCGGCGGCCATTCAGGAAGCTCAGGAGGCGGCGGC
CM002899.2_773705-775484(-)_1|1|1x0		Copia-7-I_DR	2561	2618	-	22.4	1.46e-08	0.000682	CGGCCGTTCAGGGAGTTCAGGCGGCGGCGGCCGTTCAGGGAGTTCAGGCGGCGGCGGC
CM002899.2_773705-775484(-)_1|1|1x0		Copia-7-I_DR	2588	2645	-	22.4	1.46e-08	0.000682	CGGCCGTTCAGGGAGTTCAGGCGGCGGCGGCCGTTCAGGGAGTTCAGGCGGCGGCGGC
CM002899.2_773705-775484(-)_1|1|1x0		Copia-7-I_DR	2615	2672	-	22.4	1.46e-08	0.000682	CGGCCGTTCAGGGAGTTCAGGCGGCGGCGGCCGTTCAGGGAGTTCAGGCGGCGGCGGC
CM002899.2_773705-775484(-)_1|1|1x0		Copia-7-I_DR	2642	2699	-	22.4	1.46e-08	0.000682	CGGCCGTTCAGGGAGTTCAGGCGGCGGCGGCCGTTCAGGGAGTTCAGGCGGCGGCGGC
CM002888.2_71822529-71824686(+)_1|1|1x0		Copia-8-I_DR	877	949	-	9.825	1.47e-08	0.00213	GCTGAGGCGCTGGCTGCGGCGTCGGCTCTGGCTGCGGCGTCGGCTCTGGCTGAGGCGCTGGCTGCGGCGTCGG
CM002899.2_773705-775484(-)_1|1|1x0		Gypsy172-I_Dr	4130	4187	-	22.3875	1.48e-08	0.000682	ACGAGGAGGCAGATGGCGACGGGGTCTCCCACGTGGTCGAGGGGCCGGTTTATCAGGG
CM002899.2_773705-775484(-)_1|1|1x0		Copia-6-I_DR	1236	1293	-	22.3812	1.48e-08	0.000682	GAGGAGCCTGGGTGGCGCCGGCAGGGCGAGGAGCCTGGGTGGCGCCGGCAGGGCGAGG
CM002888.2_71822529-71824686(+)_1|1|1x0		DIRS-4N3_DR	3901	3973	-	9.8	1.49e-08	0.00213	GGCTGGAGACTCCGGGGGGGGCGGGGGGGGCGGGCCCTGCATGAGAGGGTAGGGGTGGGCCAGGGGGGGCTCC
CM002899.2_641635-644116(+)_1|1|1x0		Gypsy79-I_DR	1901	1967	+	20.1313	1.49e-08	0.029	tgcagagccgtgaagctccgactgagcgagaaaaaacttcaattgaaactgaaagcagtgcatttcc
KZ115044.1_332082-333828(-)_1|1|1x0		Copia2-I_DR	779	836	-	22.35	1.49e-08	0.00697	CTGGCGGGCGCTCTGGGGCTGGAGCTGACACTGGCGGGCGCTCTGGGGCTGGAGCCGA
CM002886.2_38985491-38987237(-)_1|1|1x0		Copia2-I_DR	779	836	-	22.35	1.49e-08	0.00704	CTGGCGGGCGCTCTGGGGCTGGAGCTGACACTGGCGGGCGCTCTGGGGCTGGAGCCGA
CM002899.2_773705-775484(-)_1|1|1x0		Copia-8-I_DR	732	789	-	22.3688	1.5e-08	0.000682	CGGCTCTGGCTGAGGCGCTGGCTGCGGCGTCGGCTCTGGCTGAGGCGCTGGCTGCGGC
CM002899.2_773705-775484(-)_1|1|1x0		Copia-8-I_DR	762	819	-	22.3688	1.5e-08	0.000682	CGGCTCTGGCTGAGGCGCTGGCTGCGGCGTCGGCTCTGGCTGAGGCGCTGGCTGCGGC
CM002899.2_773705-775484(-)_1|1|1x0		Copia-8-I_DR	792	849	-	22.3688	1.5e-08	0.000682	CGGCTCTGGCTGAGGCGCTGGCTGCGGCGTCGGCTCTGGCTGAGGCGCTGGCTGCGGC
CM002899.2_773705-775484(-)_1|1|1x0		Copia-8-I_DR	822	879	-	22.3688	1.5e-08	0.000682	CGGCTCTGGCTGAGGCGCTGGCTGCGGCGTCGGCTCTGGCTGAGGCGCTGGCTGCGGC
CM002899.2_773705-775484(-)_1|1|1x0		Copia-8-I_DR	852	909	-	22.3688	1.5e-08	0.000682	CGGCTCTGGCTGAGGCGCTGGCTGCGGCGTCGGCTCTGGCTGAGGCGCTGGCTGCGGC
CM002906.2_9931962-9933273(-)_1|1|1x0		TDR13B2	213	246	+	19.4187	1.5e-08	0.0449	gctcgcagcgttacgtcggcggagcggaggcccg
CM002900.2_26374152-26375610(-)_1|5|1x0		L2-6_DRe	2715	2745	+	22.2438	1.5e-08	0.00734	tggtgttccacaaggatctattcttggccct
CM002899.2_773705-775484(-)_1|1|1x0		Copia-8-I_DR	930	987	-	22.3625	1.5e-08	0.000682	CGGCGTCGGCTCTGGCGCTGGCTGCGGCGTCGGCTCTGGCTGAGGCGCTGGCTGCGGC
CM002899.2_773705-775484(-)_1|1|1x0		Copia-13F_DR-I	1494	1551	-	22.3625	1.5e-08	0.000682	GGGGGGGGCCGGCAGGGCAAGAGGCCTGGGGGGAGCCGGCAGGGCAAGACGCCTGGGT
CM002888.2_73501380-73502871(-)_1|1|1x0		Copia-13B_DR-I	1187	1229	-	22.3812	1.51e-08	0.0267	GTGGCGCCGGCAGGGCAAGGAGCCGGGCTGGGGCCGGCTGGGC
CM002888.2_73501380-73502871(-)_1|1|1x0		Copia-13B_DR-I	1241	1283	-	22.3812	1.51e-08	0.0267	GTGGCGCCGGCAGGGCAAGGAGCCGGGCTGGGGCCGGCTGGGC
CM002888.2_73501380-73502871(-)_1|1|1x0		Copia-13G_DR-I	1478	1520	-	22.3812	1.51e-08	0.0267	GTGGCGCCGGCAGGGCAAGGAGCCGGGCTGGGGCCGGCTGGGC
CM002888.2_73501380-73502871(-)_1|1|1x0		Copia-13B_DR-I	1695	1737	-	22.3812	1.51e-08	0.0267	GTGGCGCCGGCAGGGCAAGGAGCCGGGCTGGGGCCGGCTGGGC
CM002899.2_773705-775484(-)_1|1|1x0		Gypsy-130_DR-I	506	563	-	22.35	1.52e-08	0.000685	ACTCAGCATTGGTGTAGAGGGAGCTCTAGTACGGGGGCGAGGAATAGGCTTAATGCGT
CM002888.2_72272052-72273183(-)_1|1|1x0		Helitron-N3B_DR	3355	3385	-	22.5093	1.52e-08	0.0284	CGGAATAATAATAATAATAATAATAAGAACT
CM002888.2_71822529-71824686(+)_1|1|1x0		Copia-13B_DR-I	1465	1537	-	9.74375	1.52e-08	0.00213	GCTGGGCCGGCAGGGCAGACGTCTGGGTGGCGCCGGCAGGGCAAGGAGCCGGGCTGGGGCCGGCAGGGCAGAC
KZ115081.1_56709-57516(+)_1|1|1x0		Ginger1-2_DR	4436	4457	-	22.5466	1.52e-08	0.0187	GGAGGACATGGAGGAGGAGGAG
CM002887.2_62229126-62229933(+)_1|1|1x0		Ginger1-2_DR	4436	4457	-	22.5466	1.52e-08	0.0186	GGAGGACATGGAGGAGGAGGAG
CM002888.2_71822529-71824686(+)_1|1|1x0		Gypsy91-I_DR	635	707	-	9.7375	1.52e-08	0.00213	TGGCCGTCTCAAGATCGGTGGACCGGTGGCACTGGACCCACTCCGATGTTCGGGAGGGGAGGCGGGCGATGAA
CM002890.2_29049-29994(+)_1|1|1x0		Helitron-2_DR	6012	6036	-	22.4437	1.53e-08	0.0133	TGTGTGTGCGCGCGCGCGCGCGCGC
CM002899.2_773705-775484(-)_1|1|1x0		TE-X-2B_DR	204	261	+	22.3375	1.53e-08	0.000688	atgcagcctgtggaagaggagagggatgttaagaggtatagggaggggagggaggtgt
CM002906.2_1817412-1818561(+)_1|1|1x0		EnSpm-N59_DR	3598	3634	+	22.3625	1.53e-08	0.0309	gcgcccgccggtggaccgccgactttgccgccggcgg
CM002888.2_68075268-68076420(-)_1|2|1x0		L1-83_DR	672	696	-	22	1.54e-08	0.0233	GGGTCGCTGGCCAGGCGGTGGGCGG
CM002899.2_773705-775484(-)_1|1|1x0		L1-36_DR	2023	2080	-	22.3313	1.54e-08	0.000689	CCGAGGGGCTCGCGCAGGCCGGGGCGGCCCGCGGGGGGGCGGCGCGCCCCCCCGGCGC
CM002899.2_891412-893284(+)_1|2|1x0		CR1-10_DR	738	774	+	21.9627	1.54e-08	0.0465	aaggcgcggccgcggttccggggtggtcggatggcga
CM002899.2_773705-775484(-)_1|1|1x0		Kolobok-2_DR	1073	1130	-	22.3187	1.55e-08	0.00069	ACGACAAAGATGAATAGCGAGCGGGGGAGGAGGGGGCTGTGGCGGCGCCTCAGGGAGA
CM002888.2_57494486-57495398(-)_1|1|1x0		EnSpm-8_DR	4184	4211	-	22.25	1.56e-08	0.0179	GGGCCGCGGGGCCGGCCGGCCGGCCCGG
CM002899.2_773705-775484(-)_1|1|1x0		hAT-N45B_DR	171	228	-	22.3063	1.56e-08	0.00069	GGGCCGCCTGTCAGTGCTCTGAGGCGGGGGAGGGGCCGGCGGCATCACCCGCAGCTCG
CM002899.2_773705-775484(-)_1|1|1x0		hAT-27_DR	235	292	-	22.3063	1.56e-08	0.00069	GCCATGCTTCTTCTTCGTGTGAGGATTAGAGTGCGGTGGCAGCGGCGGCGCGCACTGC
CM002899.2_773705-775484(-)_1|1|1x0		Copia-13F_DR-I	1205	1262	-	22.3063	1.56e-08	0.00069	CTGGGTGGTGCCGGCAGGGGGCGGCCGGCGGGCAAGACGTCTGGGTGGTGCCGGCAGG
CM002906.2_1944874-1946326(+)_1|1|1x0		DIRS-9B_DR	4120	4150	-	21.7875	1.57e-08	0.0274	TCGGAGATGGTAGGGTGAATGGAGGGGTTGA
CM002888.2_45324195-45326040(-)_1|1|1x0		DIRS-9C_DR	1063	1123	-	20.3	1.57e-08	0.0309	GGGAGGGGGGGGAGCGGAAGAGGAGGGGGGGGGGAAAGAAGAGGATTGATTTGGAGGAAGA
CM002888.2_68075268-68076420(-)_1|2|1x0		Gypsy161-I_DR	3312	3336	-	21.975	1.57e-08	0.0233	GAGTGGACGATAAGGTCGTCGAGGT
CM002888.2_57209620-57210799(+)_1|2|1x0		Gypsy58-I_DR	4150	4165	+	19.5528	1.57e-08	0.0384	atggaaaaagaaaaag
CM002888.2_30316780-30318361(+)_1|1|1x0		DIRS-6_DR	4364	4415	+	22.1062	1.58e-08	0.0399	agcaaatgagtatgtgagcctaggggcattacatgttgtgcaggttgcatgt
CM002888.2_30316780-30318361(+)_1|1|1x0		DIRS-6B_DR	4957	5008	+	22.1062	1.58e-08	0.0399	agcaaatgagtatgtgagcctaggggcattacatgttgtgcaggttgcatgt
CM002888.2_56326713-56327613(+)_1|1|1x0		DNA6-10_DR	672	699	+	21.325	1.59e-08	0.0484	ataggggatggggcgtgacgtcaccgct
CM002888.2_56326713-56327613(+)_1|1|1x0		DNA6-10_DR	6050	6077	-	21.325	1.59e-08	0.0484	ATAGGGGATGGGGCGTGACGTCACCGCT
CM002900.2_14088259-14090056(+)_1|1|1x0		L1-88_DR	928	949	+	18.4313	1.59e-08	0.0212	acgagagggagcggctggaagg
CM002899.2_44187740-44188637(+)_1|1|1x0		hAT-N189_DR	42	69	-	21.875	1.6e-08	0.0117	AAGGGATGATGGGGCAGGGTGGTGCTGG
CM002888.2_34878740-34880819(+)_1|1|1x0		DNAX-10_DR	545	614	+	17.5342	1.6e-08	0.0267	gcacagatacacggactggagcgcgaagcagccgtcaagatcagtcgagtcatcaagcagatcgctcggc
CM002906.2_2257239-2258340(+)_1|1|1x0		Copia-13_DR-I	960	993	-	22.25	1.6e-08	0.0379	GAGCGCGCTCAGGGGGAGCCGGGCTGGAGCCGGA
CM002888.2_34878740-34880819(+)_1|1|1x0		LOOPER-N5B_DR	1086	1155	+	17.528	1.6e-08	0.0267	acacacacacacacatagacgcagacaacattcacacacacacacacacacacacacacacatagacgca
KZ115044.1_332082-333828(-)_1|1|1x0		Gypsy172-I_Dr	4130	4187	-	22.25	1.6e-08	0.00697	ACGAGGAGGCAGATGGCGACGGGGTCTCCCACGTGGTCGAGGGGCCGGTTTATCAGGG
CM002886.2_38985491-38987237(-)_1|1|1x0		Gypsy172-I_Dr	4130	4187	-	22.25	1.6e-08	0.00704	ACGAGGAGGCAGATGGCGACGGGGTCTCCCACGTGGTCGAGGGGCCGGTTTATCAGGG
CM002899.2_773705-775484(-)_1|1|1x0		Dada-U1A_DR	5997	6054	-	22.2688	1.6e-08	0.000701	TCTCATCAGTCTGGCAGATGGCGGCTCTCTCCGTGCTGGTGGTCGCTGGAACTGCTGG
CM002899.2_773705-775484(-)_1|1|1x0		L1-36_DR	1960	2017	+	22.2688	1.6e-08	0.000701	gccgggggcggcccgcgggggggcgcggcccccgccccggggccgggggggggggggg
CM002906.2_1944874-1946326(+)_1|1|1x0		DIRS-9_DR	340	370	-	21.7562	1.61e-08	0.0274	TAGTGTGAGCGAGGGGGAGTGAAGAAGAGGG
CM002888.2_71822529-71824686(+)_1|1|1x0		DIRS-6B_DR	1146	1218	-	9.5875	1.62e-08	0.00213	GATTGCAGGAGGGTTGAAATGAGAGGCTGAGGTGGAAGGCATGTGAGGACTGGTTTGGGCGCTAGGGGGAGCA
CM002890.2_29049-29994(+)_1|1|1x0		Helitron-2_DR	6014	6038	-	22.3625	1.62e-08	0.0133	TGTGTGTGTGCGCGCGCGCGCGCGC
CM002888.2_45357541-45359011(+)_1|2|1x0		DIRS-8_DR	565	607	-	22.225	1.62e-08	0.0151	GTAGCTGGAGAAGTTGATGTAGCTGGAGAAGTTGTTGTTGGAG
CM002899.2_773705-775484(-)_1|1|1x0		Copia-8-I_DR	654	711	-	22.25	1.62e-08	0.000701	TGGCAGCGGCGTCGGCTCTGGCAGCTCTGGCGGTGGCAGCTCTGGCGGTGGCAGCTCT
CM002899.2_773705-775484(-)_1|1|1x0		Copia-13F_DR-I	950	1007	-	22.25	1.62e-08	0.000701	CCGGGCTGGGGCCGGCAGGGCAAGACGTCTGGGTGGCGCCGGCAGGGCAAGGAGCCGG
CM002899.2_773705-775484(-)_1|1|1x0		Copia-13B_DR-I	1096	1153	-	22.25	1.62e-08	0.000701	CCGGGCTGGGGCCGGCAGGGCAAGACGTCTGGGTGGCGCCGGCAGGGCAAGGAGCCGG
CM002899.2_773705-775484(-)_1|1|1x0		Dada-U1B_DR	2705	2762	-	22.25	1.62e-08	0.000701	CCGTGTAAGAAGTGGAAGCCGTAGCAGTGGTGGCAGCCGTGTAAGAGGTAGAAGCCGT
CM002899.2_773705-775484(-)_1|1|1x0		Dada-U1A_DR	4414	4471	-	22.2438	1.63e-08	0.000701	GAGCCGAAGAAGAAGCCAAGGCAGGAACTGACGAGGCTGATGCAGGAGCCGATGAAGA
CM002888.2_71822529-71824686(+)_1|1|1x0		Copia-13F_DR-I	1239	1311	-	9.5625	1.63e-08	0.00213	GTGGGCCGGCAGGGCAAGGAGCCGGGCTGGGGCCGGCAGGGCTAGACGTCTGGGTGGTGCCGGCAGGGGGCGG
CM002888.2_73382646-73384005(-)_1|1|1x0		hAT-N44B_DR	338	380	+	22.2438	1.65e-08	0.0493	caggggaggcaaaaaaaaaaagagaggaagaaaaacgcgacaa
CM002888.2_71822529-71824686(+)_1|1|1x0		DIRS1a_DR	693	765	-	9.5375	1.65e-08	0.00213	GATCGCTTCCCCCGCCCGAAGCTTGGATGGAGCGCTTAGAGGAGCGGGAGGTCCGCGGGCCCGTGGGCGACGG
CM002888.2_71822529-71824686(+)_1|1|1x0		DIRS1b_DR	693	765	-	9.5375	1.65e-08	0.00213	GATCGCTTCCCCCGCCCGAAGCTTGGATGGAGCGCTTAGAGGAGCGGGAGGTCCGCGGGCCCGTGGGCGACGG
CM002888.2_71822529-71824686(+)_1|1|1x0		Copia-13B_DR-I	1603	1675	-	9.5375	1.65e-08	0.00213	GGCAGGGCAAGACGTCTGGGTGGCGCCGGCAGGGCAAGGGCCGGGTGGGCCGGCAGGGCAAGGAGCCGGGCTG
CM002888.2_71822529-71824686(+)_1|1|1x0		Copia-7-I_DR	3035	3107	-	9.5375	1.65e-08	0.00213	GACTGGAGCATGGAGCTGCGGAGGGCCTGGAGCGTGGAGCTGCGGAGGGCCTGGAGCGTGGAGCTGCGGAGGG
CM002906.2_9902959-9905086(-)_1|2|1x0		Copia-27_DR-I	133	193	-	22.2937	1.65e-08	0.0485	CAGTTGCGTAAACTGGTGAAGAGTCCAGTCTGGATTGTTATTCAGCATAAGGTTGCAAAGT
CM002900.2_26374152-26375610(-)_1|5|1x0		L2-41_DRe	2487	2517	+	22.125	1.65e-08	0.00734	gggtgttccccagggctcagtcctggggccc
CM002899.2_773705-775484(-)_1|1|1x0		Gypsy159-I_DR	4237	4294	-	22.225	1.65e-08	0.000705	GCGAGTAATTTGTTGGCGCCGGGGTCTTCCGCGCGGTCGGGGGGCCGGCTTGTCCGGA
CM002888.2_68075268-68076420(-)_1|2|1x0		hAT-N90_DR	21	45	-	21.9125	1.65e-08	0.0233	TGGCGGCCCCCCAGGGGGCCGCGGC
CM002906.2_1848900-1849974(+)_1|1|1x0		hAT-N157_DR	663	696	-	22.1937	1.66e-08	0.0399	GGAGGCGTGTGCGTGCGATGTACCTGAGCGGCGG
CM002888.2_63804242-63804875(+)_1|1|1x0		hAT-N35C_DR	864	882	-	15.8625	1.67e-08	0.0146	GTGTGTGTGTGTGTGCTGC
CM002899.2_773705-775484(-)_1|1|1x0		Copia-26_DR-I	1143	1200	-	22.2125	1.67e-08	0.000705	CGGTGGCTGCGTCTCCAGCTGTGGCGCTGGCTGCGGCGTCGACTCTGGCTGCGGCGTC
CM002899.2_773705-775484(-)_1|1|1x0		Copia-7-I_DR	2474	2531	-	22.2063	1.67e-08	0.000705	TTCAGGGAGCTCAGGAGGCGGCGGCCGTTCAGGAAGCTCAGGAGGCGGCGGCCATTCA
CM002900.2_26374152-26375610(-)_1|5|1x0		L2-58_DR	1328	1358	+	22.1062	1.68e-08	0.00734	tggagtacctcaaggttccattcttggacct
CM002899.2_773705-775484(-)_1|1|1x0		ERV1-5_DR-I	1426	1483	+	22.2	1.68e-08	0.000705	gaacagccaacctgcggggggttgggatccccgaagaggtggggctgctggtcgaggc
CM002899.2_773705-775484(-)_1|1|1x0		Zisupton-4_DR	1786	1843	-	22.1937	1.69e-08	0.000705	GTGGTGCTGCGGATGCTGGGGGTGGTGGTGCTGCAGATGCTGGGGATGGTGGTGGTGC
CM002899.2_773705-775484(-)_1|1|1x0		RTEX-2_DR	2043	2100	-	22.1937	1.69e-08	0.000705	GTGCACTGGCACAGGGCATGGATGCACTTGCACAGGACGTGGGTGCTGAGGGTGTGGG
CM002887.2_60112757-60114392(+)_1|1|1x0		REX1-2_DR	2532	2586	-	21.0938	1.69e-08	0.0247	GTGCCCAGGAACCTGAATGACTCTACTGCAGCCACAGTGCTGTTCATGATGGTGA
CM002899.2_773705-775484(-)_1|1|1x0		Copia-23_DR-I	1016	1073	-	22.1813	1.7e-08	0.000705	TGCCGGCAGGGCAGGAGCCGGGCTGGTGCCGGCAGGGCGAGGAGCCGGGCTGGGCCGG
CM002899.2_773705-775484(-)_1|1|1x0		Gypsy-168B_DR-I	4103	4160	-	22.1813	1.7e-08	0.000705	GTGAGAGGGCAAACGACACCGGGGTCTTCCACGGGGACGAGGGGACGGCATTTCCGGA
CM002888.2_73501380-73502871(-)_1|1|1x0		Copia-13B_DR-I	1856	1898	-	22.2063	1.7e-08	0.0267	GTGGCGCCGGCAGGGCAGGGAGCCGGGCTGGGGCCGGCTGGGC
CM002899.2_773705-775484(-)_1|1|1x0		Copia2-I_DR	1105	1162	-	22.175	1.71e-08	0.000705	GACAGGAGGCCTGAGGGGAGCCGGCAGGGCTGGAGCCGGCTGGTCAGGAGGCCCGTGG
CM002906.2_2294837-2295821(+)_1|1|1x0		Ginger1-2_DR	395	425	-	22.15	1.71e-08	0.0186	GTGTGAGAGAGAGAGAGAGAGAGAGAGACTG
CM002888.2_57494486-57495398(-)_1|1|1x0		Gypsy-187_DR-I	437	464	+	22.1312	1.71e-08	0.0179	tggtggatgggcatgttgacgtggatgt
CM002890.2_29049-29994(+)_1|1|1x0		DIRS-1_DR	613	637	-	22.2812	1.72e-08	0.0133	GAGGTGAGAGCGGGAGCGCACGAGG
CM002890.2_29049-29994(+)_1|1|1x0		DIRS-1B_DR	1098	1122	-	22.2812	1.72e-08	0.0133	GAGGTGAGAGCGGGAGCGCACGAGG
CM002899.2_891412-893284(+)_1|2|1x0		Copia-13E_DR-I	1007	1043	-	21.8323	1.72e-08	0.0465	TGGTGGTGCCGGCAGGGCAAGGGTGGCCGGCAGGGCA
CM002899.2_773705-775484(-)_1|1|1x0		DIRS-14_DR	1012	1069	-	22.1625	1.73e-08	0.000705	CGGTGCTAGTGAGAACGGGGGGGGGGTGTGCAGAGAGGGAAGGAGGGGGGGAGGCTGG
CM002899.2_773705-775484(-)_1|1|1x0		Copia-19_DR-I	1132	1189	-	22.1625	1.73e-08	0.000705	GCTCACCGGCGCTTGAGGGCGAGGGCTCACCGGCGCTTGAGGGCGAGGGCTCACCGGC
CM002899.2_773705-775484(-)_1|1|1x0		Copia-19_DR-I	1156	1213	-	22.1625	1.73e-08	0.000705	GCTCACCGGCGCTTGAGGGCGAGGGCTCACCGGCGCTTGAGGGCGAGGGCTCACCGGC
CM002899.2_773705-775484(-)_1|1|1x0		Copia-19_DR-I	1180	1237	-	22.1625	1.73e-08	0.000705	GCTCACCGGCGCTTGAGGGCGAGGGCTCACCGGCGCTTGAGGGCGAGGGCTCACCGGC
CM002899.2_773705-775484(-)_1|1|1x0		Copia-19_DR-I	1204	1261	-	22.1625	1.73e-08	0.000705	GCTCACCGGCGCTTGAGGGCGAGGGCTCACCGGCGCTTGAGGGCGAGGGCTCACCGGC
CM002900.2_26374152-26375610(-)_1|5|1x0		L2-36_DRe	683	713	+	22.0687	1.73e-08	0.00734	tggtgtcccccaagggtcagtacttggtcca
CM002906.2_1422724-1423849(+)_1|1|1x0		Gypsy-247_DR-I	3988	4018	-	22.0437	1.73e-08	0.0169	AGAACTGTGGTTCTTAGGGATGCCGGGAGAA
CM002899.2_1007512-1008496(+)_1|1|1x0		Helitron-N3B_DR	3076	3103	-	21.0932	1.74e-08	0.0265	GAGAGAGAGAGAGAGAGAGACTGATTTG
CM002899.2_773705-775484(-)_1|1|1x0		Copia-7-I_DR	1547	1604	-	22.1438	1.75e-08	0.000711	CTCAGGAGGCGGCGGCCATTCTGGAGGTTCAGGTGGCGGTGGCTCTGGCAGCTCTGGC
CM002888.2_45357541-45359011(+)_1|2|1x0		Gypsy-166-I_DR	2089	2131	+	22.1125	1.75e-08	0.0151	gctgctggagaaccagctttatgtcaaggcggagaagtgcgtg
CM002890.2_29049-29994(+)_1|1|1x0		DNA2-8_DR	337	361	-	22.25	1.76e-08	0.0133	GCGCTGCGCGTGGCCGCGTGCGCGG
CM002899.2_891412-893284(+)_1|2|1x0		Dada-U1A_DR	8655	8691	-	21.8012	1.76e-08	0.0465	AAGAGCAGAGGGAGGGACAGGTAAGATTTGCGGGAGC
CM002899.2_44203728-44205033(+)_1|1|1x0		hAT-16_DR	733	775	+	21.8313	1.77e-08	0.031	gccgcaggtttgagagaggcactggctgcatgggacctccggg
CM002888.2_73501380-73502871(-)_1|1|1x0		Copia-23_DR-I	1114	1156	-	22.15	1.77e-08	0.0267	GTGGTGCCGGCAAGGCGAGGAGTCGGGCTGGTGCCGGCAGGGC
CM002888.2_62593480-62594881(+)_1|1|1x0		Copia-13F_DR-I	1268	1313	-	19.3938	1.78e-08	0.0134	GGGTGGGCCGGCAGGGCAAGGAGCCGGGCTGGGGCCGGCAGGGCTA
CM002888.2_62593480-62594881(+)_1|1|1x0		CryptonV-3_DR	12590	12635	+	19.3875	1.79e-08	0.0134	tgcaaggggggtggggacgggtggggttggggggctggtctggggt
CM002888.2_57494486-57495398(-)_1|1|1x0		Copia-13_DR-I	954	981	-	22.075	1.79e-08	0.0179	GGGGAGCCGGGCTGGAGCCGGAGGGCGG
CM002899.2_773705-775484(-)_1|1|1x0		Dada-U1A_DR	4312	4369	-	22.1062	1.79e-08	0.000727	AAGCAGAGGCAGGAACTGACGAGGCTGATGCAGGAGCCGATGAAGAAGCCGAGGCAGG
CM002900.2_26374152-26375610(-)_1|5|1x0		CR1-49_DR	1262	1292	+	22.0188	1.8e-08	0.00734	aggagtgcctcagggatctattttaggacct
CM002899.2_773705-775484(-)_1|1|1x0		DIRS-9C_DR	1088	1145	-	22.0938	1.81e-08	0.000731	ATGCAAAAGGCAGGTTTTGGGAGGGAGGGGGGGGAGCGGAAGAGGAGGGGGGGGGGAA
CM002900.2_26374152-26375610(-)_1|5|1x0		L2-56_DR	156	186	+	22.0062	1.82e-08	0.00734	tggtgtccctcaggggtcggtcttaggtccc
CM002888.2_71822529-71824686(+)_1|1|1x0		DIRS-4N3_DR	3925	3997	-	9.28125	1.82e-08	0.00213	GTTTAGGAGTGGGGGGTGGGGGGGGGCTGGAGACTCCGGGGGGGGCGGGGGGGGCGGGCCCTGCATGAGAGGG
CM002900.2_26374152-26375610(-)_1|5|1x0		L2-32_DRe	1503	1533	+	22	1.83e-08	0.00734	tggggtaccgcaaggctcaatactgggtcct
CM002906.2_1817412-1818561(+)_1|1|1x0		DNAX-23_DR	5335	5371	+	22.1	1.83e-08	0.0309	gcgcctgccggtggaccgccgactttgccgccggcgg
CM002899.2_773705-775484(-)_1|1|1x0		REX1-4_DR	236	293	+	22.075	1.83e-08	0.000733	acatctaatgacaccacccggacgaggtggcgtcggcggcggtgtatgcgcaagcaga
CM002888.2_71822529-71824686(+)_1|1|1x0		Gypsy-168-I_DR	3624	3696	-	9.2625	1.83e-08	0.00213	TGATCGAGGGCTGGGAGTTCGGATGGTTCGCCAGACCATGGGAACAGGGAGGGTTGAAACCCTAGGATGACTT
CM002899.2_773705-775484(-)_1|1|1x0		Gypsy136-I_DR	1401	1458	-	22.0687	1.84e-08	0.000733	ATCGAAACCTTCAATCCTAGGAAGTCTGCTGTAAGGCTGTGGTTTAGGACGAGGCCGA
CM002888.2_57494486-57495398(-)_1|1|1x0		DNA8-3C_DR	83	110	+	22.0375	1.84e-08	0.0179	ggggtgtcgagggagctgtcgcggacgc
CM002906.2_2294837-2295821(+)_1|1|1x0		Gypsy-238_DR-LTR	387	417	-	22.05	1.85e-08	0.0186	GAGCGAGAGAGAGGGAGAGGCCGATCGGTCC
CM002888.2_71822529-71824686(+)_1|1|1x0		Copia-13F_DR-I	1211	1283	-	9.2375	1.85e-08	0.00213	GGGGCCGGCAGGGCTAGACGTCTGGGTGGTGCCGGCAGGGGGCGGCCGGCGGGCAAGACGTCTGGGTGGTGCC
CM002888.2_71822529-71824686(+)_1|1|1x0		Copia-7-I_DR	2795	2867	-	9.2375	1.85e-08	0.00213	GCCTGGAGCGTGGAGCTGCGGAGGGCCTGGAGCGTGGAGCTGCGGAGGGCCTGGAGCGTGGAGCTGCGGAGGG
CM002888.2_71822529-71824686(+)_1|1|1x0		Copia-7-I_DR	2819	2891	-	9.2375	1.85e-08	0.00213	GCCTGGAGCGTGGAGCTGCGGAGGGCCTGGAGCGTGGAGCTGCGGAGGGCCTGGAGCGTGGAGCTGCGGAGGG
CM002888.2_71822529-71824686(+)_1|1|1x0		Copia-7-I_DR	2843	2915	-	9.2375	1.85e-08	0.00213	GCCTGGAGCGTGGAGCTGCGGAGGGCCTGGAGCGTGGAGCTGCGGAGGGCCTGGAGCGTGGAGCTGCGGAGGG
CM002888.2_71822529-71824686(+)_1|1|1x0		Copia-7-I_DR	2867	2939	-	9.2375	1.85e-08	0.00213	GCCTGGAGCGTGGAGCTGCGGAGGGCCTGGAGCGTGGAGCTGCGGAGGGCCTGGAGCGTGGAGCTGCGGAGGG
CM002888.2_71822529-71824686(+)_1|1|1x0		Copia-7-I_DR	2891	2963	-	9.2375	1.85e-08	0.00213	GCCTGGAGCGTGGAGCTGCGGAGGGCCTGGAGCGTGGAGCTGCGGAGGGCCTGGAGCGTGGAGCTGCGGAGGG
CM002888.2_71822529-71824686(+)_1|1|1x0		Copia-7-I_DR	2915	2987	-	9.2375	1.85e-08	0.00213	GCCTGGAGCGTGGAGCTGCGGAGGGCCTGGAGCGTGGAGCTGCGGAGGGCCTGGAGCGTGGAGCTGCGGAGGG
CM002888.2_71822529-71824686(+)_1|1|1x0		Copia-7-I_DR	2939	3011	-	9.2375	1.85e-08	0.00213	GCCTGGAGCGTGGAGCTGCGGAGGGCCTGGAGCGTGGAGCTGCGGAGGGCCTGGAGCGTGGAGCTGCGGAGGG
CM002888.2_71822529-71824686(+)_1|1|1x0		Copia-7-I_DR	2963	3035	-	9.2375	1.85e-08	0.00213	GCCTGGAGCGTGGAGCTGCGGAGGGCCTGGAGCGTGGAGCTGCGGAGGGCCTGGAGCGTGGAGCTGCGGAGGG
CM002888.2_71822529-71824686(+)_1|1|1x0		Copia-7-I_DR	2987	3059	-	9.2375	1.85e-08	0.00213	GCCTGGAGCGTGGAGCTGCGGAGGGCCTGGAGCGTGGAGCTGCGGAGGGCCTGGAGCGTGGAGCTGCGGAGGG
CM002888.2_71822529-71824686(+)_1|1|1x0		Copia-7-I_DR	3011	3083	-	9.2375	1.85e-08	0.00213	GCCTGGAGCGTGGAGCTGCGGAGGGCCTGGAGCGTGGAGCTGCGGAGGGCCTGGAGCGTGGAGCTGCGGAGGG
CM002906.2_1944874-1946326(+)_1|1|1x0		Gypsy98-LTR_Dr	1357	1387	-	21.5938	1.86e-08	0.0277	TGGGGGGGGGGGGGGGGGGGGGGGGGGGGGA
CM002899.2_773705-775484(-)_1|1|1x0		Copia-8-I_DR	723	780	-	22.05	1.86e-08	0.000733	CTGAGGCGCTGGCTGCGGCGTCGGCTCTGGCTGAGGCGCTGGCTGCGGCGTCGGCTCT
CM002899.2_773705-775484(-)_1|1|1x0		Copia-8-I_DR	753	810	-	22.05	1.86e-08	0.000733	CTGAGGCGCTGGCTGCGGCGTCGGCTCTGGCTGAGGCGCTGGCTGCGGCGTCGGCTCT
CM002899.2_773705-775484(-)_1|1|1x0		Copia-8-I_DR	783	840	-	22.05	1.86e-08	0.000733	CTGAGGCGCTGGCTGCGGCGTCGGCTCTGGCTGAGGCGCTGGCTGCGGCGTCGGCTCT
CM002899.2_773705-775484(-)_1|1|1x0		Copia-8-I_DR	813	870	-	22.05	1.86e-08	0.000733	CTGAGGCGCTGGCTGCGGCGTCGGCTCTGGCTGAGGCGCTGGCTGCGGCGTCGGCTCT
CM002899.2_773705-775484(-)_1|1|1x0		Copia-8-I_DR	843	900	-	22.05	1.86e-08	0.000733	CTGAGGCGCTGGCTGCGGCGTCGGCTCTGGCTGAGGCGCTGGCTGCGGCGTCGGCTCT
CM002899.2_773705-775484(-)_1|1|1x0		Copia-8-I_DR	978	1035	-	22.05	1.86e-08	0.000733	CCACTCGGGAAGCTCAGGCGGCGGCGGCTCTGGCTGAGGCGCTGGCTGCGGCGTCGGC
CM002888.2_68075268-68076420(-)_1|2|1x0		Copia-13F_DR-I	317	341	-	21.7687	1.87e-08	0.0233	GGGAGGCGGCACTGGTGGTGGTGGT
CM002888.2_71822529-71824686(+)_1|1|1x0		Copia-13_DR-I	1385	1457	-	9.2	1.88e-08	0.00213	GGCGCCGGCAGGGCAAGGAGCCGGGCTGGGGCCGGCAGGGCTAAGACGTCTGGTAGGTGCCGGCAGGGCAAGG
CM002888.2_71822529-71824686(+)_1|1|1x0		Copia-13G_DR-I	1429	1501	-	9.19375	1.88e-08	0.00213	GAGCCGGGCTGGGGCCGGCTGGGCGAGACGTCTGAGTGGCGCCGGCAGGGCGAGACGTCTGGGTGGCGCCGGC
CM002890.2_10701536-10702358(-)_1|1|1x0		Tx1-32_DR	5138	5162	-	19.9444	1.9e-08	0.0385	AAAAATCTAAATATATATACATAAA
CM002899.2_773705-775484(-)_1|1|1x0		L1-36_DR	2009	2066	+	22.0125	1.91e-08	0.000749	gggggggggggtacgcgccgggggggcgcgccgcccccccgcgggccgccccggcctg
CM002888.2_57494486-57495398(-)_1|1|1x0		Gypsy-165-I_DR	4111	4138	-	21.9875	1.92e-08	0.0179	GGGAGGTGGAGGGGGTCTGCGAGGGGGG
CM002888.2_56890735-56891722(-)_1|1|1x0		L1-136_DR	385	415	+	21.3789	1.92e-08	0.0475	tgaaaaaagaatcgacgacgcggaggagcgc
CM002906.2_1422724-1423849(+)_1|1|1x0		Helitron-N5_DR	1466	1496	-	21.9125	1.92e-08	0.0169	TGCTAGGCGGTTGCTAGGGTAATTTGGGTGG
CM002906.2_1422724-1423849(+)_1|1|1x0		Helitron-2_DR	1687	1717	-	21.9125	1.92e-08	0.0169	TGCTAGGCGGTTGCTAGGGTAATTTGGGTGG
CM002906.2_1422724-1423849(+)_1|1|1x0		Helitron-N1_DR	1699	1729	-	21.9125	1.92e-08	0.0169	TGCTAGGCGGTTGCTAGGGTAATTTGGGTGG
CM002906.2_1422724-1423849(+)_1|1|1x0		Helitron-N5_DR	4453	4483	-	21.9125	1.92e-08	0.0169	TGCTAGGCGGTTGCTAGGGTAATTTGGGTGG
CM002906.2_1422724-1423849(+)_1|1|1x0		Helitron-2_DR	4483	4513	-	21.9125	1.92e-08	0.0169	TGCTAGGCGGTTGCTAGGGTAATTTGGGTGG
CM002906.2_1422724-1423849(+)_1|1|1x0		Helitron-N5_DR	7799	7829	-	21.9125	1.92e-08	0.0169	TGCTAGGCGGTTGCTAGGGTAATTTGGGTGG
CM002887.2_61364971-61366534(-)_1|1|1x0		Zisupton-4_DR	1766	1817	-	21.7826	1.93e-08	0.0329	GGTGCTGCAGATGCTGGGGATGGTGGTGGTGCTGCTGCTGGGAATGGTGGTG
CM002888.2_30316780-30318361(+)_1|1|1x0		Zisupton-5_DR	1629	1680	-	21.7937	1.93e-08	0.0399	GTGCATGGAGAGAGGCACATGTGTGGCGGGCAGAGCCGTGTCAGTGGAGAGA
CM002899.2_773705-775484(-)_1|1|1x0		hAT-N104_DR	362	419	-	22	1.93e-08	0.000753	AGCGGGGGTGGGTTGTCGCGGACGAAAGTGAAGAGGGGGGGGTGGGTGTCGTGGATGA
CM002906.2_2257239-2258340(+)_1|1|1x0		DIRS-9_DR	5479	5512	-	21.9625	1.93e-08	0.0382	TCGGGGACTCCGTGGGAGTCGGGTTTGGGGAGGC
CM002888.2_64765268-64767263(+)_1|1|1x0		Tx1-11_DR	5624	5690	-	18.0248	1.93e-08	0.019	TAAGTGAAAAAAACAAAGAAGAGAAAAAAAAGAAAAAAAGAAAAAAAAACAGAGGAGAGGGTACATA
KZ115097.1_149279-150479(-)_1|3|1x0		Tx1-1_DR	1521	1539	-	17.6328	1.93e-08	0.0307	AAAACAAAAATAAAAATAG
CM002888.2_73730310-73731525(-)_1|3|1x0		Tx1-1_DR	1521	1539	-	17.6328	1.93e-08	0.0307	AAAACAAAAATAAAAATAG
KZ114850.1_333935-335417(-)_1|1|1x0		Copia-8-I_DR	703	748	-	21.925	1.93e-08	0.0276	GAGGCGCTGGCTGCGGCGTCGGCTCTGGCTGAGGCGCTGGCAGCGG
CM002900.2_14088259-14090056(+)_1|1|1x0		SUSHIIDR1	4973	4994	-	18.2875	1.96e-08	0.0212	ACGAGAGGGAGCAGGAGGAGAG
CM002888.2_45324195-45326040(-)_1|1|1x0		hAT-N36C_DR	197	257	+	19.8687	1.96e-08	0.0331	gagagagagagagagagagagagagagagagaagagagagagagagagaggcaaaacgcgc
CM002888.2_36944243-36945317(-)_1|1|1x0		CryptonV-N5_DR	734	767	-	21.9563	1.96e-08	0.0493	GGGCGGGGGAGGTGCGCGGTGCGGTCGCTGACAG
CM002888.2_71822529-71824686(+)_1|1|1x0		Copia-25_DR-I	935	1007	-	9.04375	1.99e-08	0.00218	CGCCGGCACTTTGGGGCGAAGGCTCGCCGGCGCTGCTTGAGGACGAGGGCTCGCCGGCACTTTGGGGCGAAGG
CM002899.2_773705-775484(-)_1|1|1x0		Copia-21_DR-I	1280	1337	-	21.95	2e-08	0.000777	GTGGAGCCCAAGGAGGAGATGGAGAGCCGTAGGGCGAAGGTGACATTGAGGTCGCGGA
CM002899.2_44187740-44188637(+)_1|1|1x0		hAT-N104_DR	365	392	-	21.6125	2e-08	0.0117	GTGAAGAGGGGGGGGTGGGTGTCGTGGA
CM002906.2_2294837-2295821(+)_1|1|1x0		hAT-N159_DR	237	267	+	21.95	2e-08	0.0186	gagagagagagagagagagagagagcgcaaa
CM002900.2_26374152-26375610(-)_1|5|1x0		EnSpm-N10_DR	4265	4295	+	21.8875	2e-08	0.00777	tggtgtaccacagggctgtgtgctgagcctc
CM002899.2_891412-893284(+)_1|2|1x0		CryptonH-1_DR	5336	5372	-	21.6522	2e-08	0.0465	GGTCGTGGTCGGCGGGGTCAGCGGGGGCAGCAGGGCT
CM002888.2_71822529-71824686(+)_1|1|1x0		L1-136_DR	1225	1297	+	9.03125	2e-08	0.00218	gcccagtcgtttggggacagggcttgtgcccaagggaaggggggggggggggggtggttgggagggggggatt
CM002888.2_71822529-71824686(+)_1|1|1x0		Copia-13B_DR-I	1918	1990	-	9.025	2.01e-08	0.00218	TGGAGGCCAGAGGGGAGCCGGCAGGGCTGGAGACCAGAGGGGAGCCGGCAGGGCAGGGCGCCGGGCTGGGGCC
CM002899.2_773705-775484(-)_1|1|1x0		Dada-U1A_DR	4315	4372	-	21.9375	2.01e-08	0.000778	AAGAAGCAGAGGCAGGAACTGACGAGGCTGATGCAGGAGCCGATGAAGAAGCCGAGGC
CM002899.2_773705-775484(-)_1|1|1x0		DIRS-9C_DR	5917	5974	-	21.9375	2.01e-08	0.000778	AGATAGGAGTGACCCCTGCGGGGGTTTGAGCTTGGGGAGCGGCCTCTGCGGAGGTTGA
CM002906.2_2825954-2826449(+)_1|1|1x0		Gypsy-197_DR-I	4056	4071	-	13.5556	2.01e-08	0.0475	CTAGACGAGGGGGAGG
CM002906.2_2825954-2826449(+)_1|1|1x0		Gypsy96-I_DR	4061	4076	-	13.5556	2.01e-08	0.0475	CTAGACGAGGGGGAGG
CM002888.2_36699677-36701228(+)_1|2|1x0		GYPSYDR1	2182	2224	+	19.9187	2.02e-08	0.0127	gctccgacgggtggtggcagaggacgggcgcgactgggacctc
CM002888.2_71822529-71824686(+)_1|1|1x0		hAT-N104_DR	247	319	-	9.0125	2.02e-08	0.00218	GGGGGGGGGGTGGGGTGGTGTCGCGGATGAAAGTGAAGACGTGGGGGGGGTGGGGGTGGGGTGTCGCGGATGA
KZ115044.1_332082-333828(-)_1|1|1x0		Copia-7-I_DR	2789	2846	-	21.9125	2.02e-08	0.00697	AGGGCCTGGAGCGTGGAGCTGCGGAGGGCCTGGAGCGTGGAGCTGCGGAGGGCCTGGA
KZ115044.1_332082-333828(-)_1|1|1x0		Copia-7-I_DR	2813	2870	-	21.9125	2.02e-08	0.00697	AGGGCCTGGAGCGTGGAGCTGCGGAGGGCCTGGAGCGTGGAGCTGCGGAGGGCCTGGA
KZ115044.1_332082-333828(-)_1|1|1x0		Copia-7-I_DR	2837	2894	-	21.9125	2.02e-08	0.00697	AGGGCCTGGAGCGTGGAGCTGCGGAGGGCCTGGAGCGTGGAGCTGCGGAGGGCCTGGA
KZ115044.1_332082-333828(-)_1|1|1x0		Copia-7-I_DR	2861	2918	-	21.9125	2.02e-08	0.00697	AGGGCCTGGAGCGTGGAGCTGCGGAGGGCCTGGAGCGTGGAGCTGCGGAGGGCCTGGA
KZ115044.1_332082-333828(-)_1|1|1x0		Copia-7-I_DR	2885	2942	-	21.9125	2.02e-08	0.00697	AGGGCCTGGAGCGTGGAGCTGCGGAGGGCCTGGAGCGTGGAGCTGCGGAGGGCCTGGA
KZ115044.1_332082-333828(-)_1|1|1x0		Copia-7-I_DR	2909	2966	-	21.9125	2.02e-08	0.00697	AGGGCCTGGAGCGTGGAGCTGCGGAGGGCCTGGAGCGTGGAGCTGCGGAGGGCCTGGA
KZ115044.1_332082-333828(-)_1|1|1x0		Copia-7-I_DR	2933	2990	-	21.9125	2.02e-08	0.00697	AGGGCCTGGAGCGTGGAGCTGCGGAGGGCCTGGAGCGTGGAGCTGCGGAGGGCCTGGA
KZ115044.1_332082-333828(-)_1|1|1x0		Copia-7-I_DR	2957	3014	-	21.9125	2.02e-08	0.00697	AGGGCCTGGAGCGTGGAGCTGCGGAGGGCCTGGAGCGTGGAGCTGCGGAGGGCCTGGA
KZ115044.1_332082-333828(-)_1|1|1x0		Copia-7-I_DR	2981	3038	-	21.9125	2.02e-08	0.00697	AGGGCCTGGAGCGTGGAGCTGCGGAGGGCCTGGAGCGTGGAGCTGCGGAGGGCCTGGA
KZ115044.1_332082-333828(-)_1|1|1x0		Copia-7-I_DR	3005	3062	-	21.9125	2.02e-08	0.00697	AGGGCCTGGAGCGTGGAGCTGCGGAGGGCCTGGAGCGTGGAGCTGCGGAGGGCCTGGA
KZ115044.1_332082-333828(-)_1|1|1x0		Copia-7-I_DR	3029	3086	-	21.9125	2.02e-08	0.00697	AGGGCCTGGAGCGTGGAGCTGCGGAGGGCCTGGAGCGTGGAGCTGCGGAGGGCCTGGA
CM002886.2_38985491-38987237(-)_1|1|1x0		Copia-7-I_DR	2789	2846	-	21.9125	2.02e-08	0.00704	AGGGCCTGGAGCGTGGAGCTGCGGAGGGCCTGGAGCGTGGAGCTGCGGAGGGCCTGGA
CM002886.2_38985491-38987237(-)_1|1|1x0		Copia-7-I_DR	2813	2870	-	21.9125	2.02e-08	0.00704	AGGGCCTGGAGCGTGGAGCTGCGGAGGGCCTGGAGCGTGGAGCTGCGGAGGGCCTGGA
CM002886.2_38985491-38987237(-)_1|1|1x0		Copia-7-I_DR	2837	2894	-	21.9125	2.02e-08	0.00704	AGGGCCTGGAGCGTGGAGCTGCGGAGGGCCTGGAGCGTGGAGCTGCGGAGGGCCTGGA
CM002886.2_38985491-38987237(-)_1|1|1x0		Copia-7-I_DR	2861	2918	-	21.9125	2.02e-08	0.00704	AGGGCCTGGAGCGTGGAGCTGCGGAGGGCCTGGAGCGTGGAGCTGCGGAGGGCCTGGA
CM002886.2_38985491-38987237(-)_1|1|1x0		Copia-7-I_DR	2885	2942	-	21.9125	2.02e-08	0.00704	AGGGCCTGGAGCGTGGAGCTGCGGAGGGCCTGGAGCGTGGAGCTGCGGAGGGCCTGGA
CM002886.2_38985491-38987237(-)_1|1|1x0		Copia-7-I_DR	2909	2966	-	21.9125	2.02e-08	0.00704	AGGGCCTGGAGCGTGGAGCTGCGGAGGGCCTGGAGCGTGGAGCTGCGGAGGGCCTGGA
CM002886.2_38985491-38987237(-)_1|1|1x0		Copia-7-I_DR	2933	2990	-	21.9125	2.02e-08	0.00704	AGGGCCTGGAGCGTGGAGCTGCGGAGGGCCTGGAGCGTGGAGCTGCGGAGGGCCTGGA
CM002886.2_38985491-38987237(-)_1|1|1x0		Copia-7-I_DR	2957	3014	-	21.9125	2.02e-08	0.00704	AGGGCCTGGAGCGTGGAGCTGCGGAGGGCCTGGAGCGTGGAGCTGCGGAGGGCCTGGA
CM002886.2_38985491-38987237(-)_1|1|1x0		Copia-7-I_DR	2981	3038	-	21.9125	2.02e-08	0.00704	AGGGCCTGGAGCGTGGAGCTGCGGAGGGCCTGGAGCGTGGAGCTGCGGAGGGCCTGGA
CM002886.2_38985491-38987237(-)_1|1|1x0		Copia-7-I_DR	3005	3062	-	21.9125	2.02e-08	0.00704	AGGGCCTGGAGCGTGGAGCTGCGGAGGGCCTGGAGCGTGGAGCTGCGGAGGGCCTGGA
CM002886.2_38985491-38987237(-)_1|1|1x0		Copia-7-I_DR	3029	3086	-	21.9125	2.02e-08	0.00704	AGGGCCTGGAGCGTGGAGCTGCGGAGGGCCTGGAGCGTGGAGCTGCGGAGGGCCTGGA
CM002899.2_773705-775484(-)_1|1|1x0		DIRS-5_DR	4780	4837	-	21.925	2.03e-08	0.00078	TGGGGGCAGTGGAGACTTCTGTGGCAGCGGCCTGGGGGGGCGGAGTGGCAGAAGGGGG
CM002888.2_71822529-71824686(+)_1|1|1x0		Dada-tA_DR	6970	7042	-	8.99375	2.03e-08	0.00218	TGGGGGCCGGTGGAAAGGAGCACACCGTGGTGGGGGCAGACACAATGGTGCGCACTGTGGTGGGGGCCGGCGC
CM002899.2_773705-775484(-)_1|1|1x0		Copia-7-I_DR	2150	2207	-	21.9187	2.04e-08	0.00078	TTCAGGAAGCTCAGGAGGCGGCGGCCATTCAGGGAGCTCAGGAGGCGGCGGCCATTCA
CM002906.2_1829061-1830561(+)_1|1|1x0		Gypsy-210_DR-LTR	214	262	-	21.5312	2.04e-08	0.0399	GTGATGATTATGGTGTTGTCCTCGGGTCCGTGAAGGGGTAGCAGTGGGG
CM002888.2_71822529-71824686(+)_1|1|1x0		Copia-6-I_DR	1235	1307	-	8.98125	2.04e-08	0.00218	GGCGCCGGCAGGGCGAGGAGCCTGGGTGGCGCCGGCAGGGCGAGGAGCCTGGGTGGCGCCGGCAGGGCGAGGA
CM002888.2_73382646-73384005(-)_1|1|1x0		Dada-U1A_DR	4327	4369	-	21.9187	2.04e-08	0.0493	AAGCAGAGGCAGGAACTGACGAGGCTGATGCAGGAGCCGATGA
CM002888.2_47136201-47137944(-)_1|1|1x0		ERV1-10_DR-I	1958	2015	+	19.6708	2.05e-08	0.0395	ctggtatagtagaacgaactaataggactattaaggacaaattaagaaaggctatgca
KZ115044.1_332082-333828(-)_1|1|1x0		Copia-14_DR-I	1103	1160	-	21.8938	2.05e-08	0.00697	TCTGCGCTGTGCTCAGGGGCTGCGGTCGCTCTGCGCTGCGCTCAGGGGCTGCGGTCGC
CM002886.2_38985491-38987237(-)_1|1|1x0		Copia-14_DR-I	1103	1160	-	21.8938	2.05e-08	0.00704	TCTGCGCTGTGCTCAGGGGCTGCGGTCGCTCTGCGCTGCGCTCAGGGGCTGCGGTCGC
CM002888.2_32894653-32895892(+)_1|1|1x0		Nimb-1_DR	4401	4437	+	21.9881	2.05e-08	0.024	atatttcaaaacataaataaaataaaccaaataggag
CM002899.2_773705-775484(-)_1|1|1x0		Copia-13F_DR-I	875	932	-	21.9062	2.06e-08	0.00078	AAGACGTCTGGGGGCTGGAGCCGGCAGGGCAAGACGTCTGGGGGCTGGCGCCGGCAGG
CM002899.2_773705-775484(-)_1|1|1x0		Copia-13F_DR-I	1058	1115	-	21.9062	2.06e-08	0.00078	TCTGGGTGGCGCCGGCAGGGCAAGACGTCTGGGTGGCGCCGGCAGGGCAAGGAGCCGG
CM002899.2_773705-775484(-)_1|1|1x0		Copia-13B_DR-I	1258	1315	-	21.9062	2.06e-08	0.00078	TCTGGGTGGCGCCGGCAGGGCAAGACGTCTGGGTGGCGCCGGCAGGGCAAGGAGCCGG
KZ115044.1_332082-333828(-)_1|1|1x0		ERVN1-I_DR	75	132	+	21.8875	2.06e-08	0.00697	cgggagttaacccgagtgggggagaaacccgttcgtctgcccagagtgccggggcggc
CM002886.2_38985491-38987237(-)_1|1|1x0		ERVN1-I_DR	75	132	+	21.8875	2.06e-08	0.00704	cgggagttaacccgagtgggggagaaacccgttcgtctgcccagagtgccggggcggc
CM002899.2_773705-775484(-)_1|1|1x0		EnSpm-N49_DR	1223	1280	-	21.9	2.07e-08	0.00078	GAGAAGCCGAAGCTGGAGCCGGAGGAGAAGACATAGCAGCGGTGGTAGCGGGCGGCGC
CM002899.2_773705-775484(-)_1|1|1x0		Copia-13F_DR-I	1530	1587	-	21.9	2.07e-08	0.00078	TGGAGACCAGAGGGGAGCCGGCAGGGCTGGAGGCCGGGGGGGGGCCGGCAGGGCAAGA
CM002888.2_68075268-68076420(-)_1|2|1x0		CATCH2I_DR	676	700	-	21.6437	2.08e-08	0.0233	GGGTTGCTGTCCAGGGAGAGGAGGC
CM002888.2_72272052-72273183(-)_1|1|1x0		Gypsy-190_DR-I	4060	4090	+	22.0994	2.08e-08	0.0284	tgaaataataattattattattatacgcata
CM002899.2_773705-775484(-)_1|1|1x0		DIRS-18_DR	1660	1717	-	21.8875	2.08e-08	0.000784	CGCCAGAGGCGAGTGCGGGGGCGGTGCAGCTCTCGTAGGCGGGCGCCTTCGGCGAGGA
CM002888.2_32894653-32895892(+)_1|1|1x0		Ginger1-2_DR	2908	2944	-	21.9583	2.1e-08	0.024	AAAATTAAAAAAACAAAAAAAAAAAAACAAAGAGGGC
CM002888.2_71822529-71824686(+)_1|1|1x0		L1-136_DR	1221	1293	+	8.90625	2.1e-08	0.00223	ggctgcccagtcgtttggggacagggcttgtgcccaagggaaggggggggggggggggtggttgggagggggg
CM002906.2_1944874-1946326(+)_1|1|1x0		L1-8_DR	38	68	+	21.45	2.11e-08	0.028	agcagggcgcaatggcgagtgacgggcctgc
KZ115044.1_332082-333828(-)_1|1|1x0		DIRS1c_DR	1698	1755	-	21.85	2.11e-08	0.00697	CTGGTTGTCTGCGAGGTGCTTGACACTGCCGCTTGGCCGGAGGCACAGGCAGGGCGGG
CM002886.2_38985491-38987237(-)_1|1|1x0		DIRS1c_DR	1698	1755	-	21.85	2.11e-08	0.00704	CTGGTTGTCTGCGAGGTGCTTGACACTGCCGCTTGGCCGGAGGCACAGGCAGGGCGGG
CM002899.2_773705-775484(-)_1|1|1x0		Copia-16_DR-I	955	1012	-	21.8625	2.12e-08	0.000792	AGGAGGCAGGTGGAGCGGAGGAGGAACAGGGAGGGGACACTGGCGGAGGGCCTGGAGC
CM002899.2_773705-775484(-)_1|1|1x0		Dada-U1B_DR	2714	2771	-	21.8625	2.12e-08	0.000792	TGGTGGCAGCCGTGTAAGAAGTGGAAGCCGTAGCAGTGGTGGCAGCCGTGTAAGAGGT
CM002899.2_773705-775484(-)_1|1|1x0		Ginger1-2_DR	4452	4509	-	21.8562	2.13e-08	0.000793	TGGAGGAGAAAGATGTGGAGGTGGTGAAGGAGGAGGACATGGAGATGGAGGAGGAGGA
CM002888.2_30873045-30873957(+)_1|1|1x0		Copia-13_DR-I	954	981	-	21.8125	2.14e-08	0.0254	GGGGAGCCGGGCTGGAGCCGGAGGGCGG
CM002888.2_71822529-71824686(+)_1|1|1x0		Polinton-1_DR	4918	4990	+	8.85625	2.14e-08	0.00225	gggtggcctcccgggctatgcaggcggtggggtcatgtacggatcaggcctgggagggttatttagaggtctg
CM002899.2_773705-775484(-)_1|1|1x0		CryptonV-N5_DR	746	803	-	21.8438	2.15e-08	0.000797	AGCTGAGCTCTTTGTAGCCGGAGGGAGCGTAGCTGCGGGCGGGGGAGGTGCGCGGTGC
CM002906.2_1422724-1423849(+)_1|1|1x0		Kolobok-2_DR	1083	1113	-	21.775	2.15e-08	0.0169	CGAGCGGGGGAGGAGGGGGCTGTGGCGGCGC
CM002900.2_26374152-26375610(-)_1|5|1x0		L2-48_DR	9	39	+	21.7937	2.15e-08	0.00811	cggtgttccacagggatcgattcttgcaccc
CM002888.2_63804242-63804875(+)_1|1|1x0		Gypsy-126_DR-LTR	1031	1049	+	15.7625	2.15e-08	0.0176	gtgtgcgtgtgtgtggtgc
CM002888.2_68075268-68076420(-)_1|2|1x0		Gypsy-168B_DR-I	1572	1596	-	21.6	2.16e-08	0.0233	GGGGGGGGGGGGGGGATGTTGAGGG
CM002899.2_773705-775484(-)_1|1|1x0		Copia-26_DR-I	1003	1060	-	21.8313	2.16e-08	0.000799	GCGTGGCGTCGACTCTGGCTGCGGCGTCGACTCTGGCTGCGGTGGAGGCTCTGGCAGC
CM002899.2_773705-775484(-)_1|1|1x0		L1-36_DR	1973	2030	+	21.8313	2.16e-08	0.000799	cgcgggggggcgcggcccccgccccggggccggggggggggggggggtacgcgccggg
KZ115081.1_56709-57516(+)_1|1|1x0		hAT-N104_DR	313	334	-	22.0745	2.17e-08	0.0214	GGACGAAAGTGAAGAGGGGGGG
KZ115081.1_56709-57516(+)_1|1|1x0		hAT-N104_DR	379	400	-	22.0745	2.17e-08	0.0214	GGACGAAAGTGAAGAGGGGGGG
CM002887.2_62229126-62229933(+)_1|1|1x0		hAT-N104_DR	313	334	-	22.0745	2.17e-08	0.0213	GGACGAAAGTGAAGAGGGGGGG
CM002887.2_62229126-62229933(+)_1|1|1x0		hAT-N104_DR	379	400	-	22.0745	2.17e-08	0.0213	GGACGAAAGTGAAGAGGGGGGG
CM002888.2_71822529-71824686(+)_1|1|1x0		Copia-25_DR-I	1301	1373	-	8.81875	2.17e-08	0.00226	CGCCGGCACTTTGGGGCGAAGGCTCGCCGGCGCTGCTTGAGGGCGAGGGCTCGCCGGCACTTTGGGGCGAAGG
CM002899.2_773705-775484(-)_1|1|1x0		Dada-U1A_DR	7760	7817	+	21.825	2.17e-08	0.0008	cacttcaggcagatgaggatgaggacgaagatgttccggctggggtggcagaggaaga
CM002899.2_44187740-44188637(+)_1|1|1x0		Kolobok-2_DR	1085	1112	-	21.4938	2.21e-08	0.0117	GAGCGGGGGAGGAGGGGGCTGTGGCGGC
CM002890.2_10701536-10702358(-)_1|1|1x0		Tx1-1_DR	5515	5539	-	19.821	2.22e-08	0.0385	AAAAACATGTATATACACACAAAAA
KZ115044.1_332082-333828(-)_1|1|1x0		Copia-23_DR-I	1400	1457	-	21.7812	2.22e-08	0.00697	AGGGCCTGGAGCGTGGAGCTGCGGAGGGCCTGGAGCGTGGAGCTGCAGAGGGCCTGGA
CM002886.2_38985491-38987237(-)_1|1|1x0		Copia-23_DR-I	1400	1457	-	21.7812	2.22e-08	0.00704	AGGGCCTGGAGCGTGGAGCTGCGGAGGGCCTGGAGCGTGGAGCTGCAGAGGGCCTGGA
CM002899.2_773705-775484(-)_1|1|1x0		Copia-13_DR-I	1024	1081	-	21.7937	2.22e-08	0.000812	TGGCGCCGGCAGGGCAAGGGCCGGGCTGCGGCGGGCAAGACGTCTGGGTGGCGCCGGC
CM002899.2_773705-775484(-)_1|1|1x0		Copia-13F_DR-I	1100	1157	-	21.7937	2.22e-08	0.000812	CGGCAGGGCAAGACGCCTGGGTGGCGCCGGCAGGGCAAGACGTCTGGGTGGCGCCGGC
CM002888.2_71822529-71824686(+)_1|1|1x0		L1-36_DR	2038	2110	-	8.73125	2.25e-08	0.00229	GACCAGGAGGCCAATAAATATTCATGAAGGCCGAGGGGCTCGCGCAGGCCGGGGCGGCCCGCGGGGGGGCGGC
CM002906.2_2233878-2235024(+)_1|1|1x0		Gypsy11-I_DR	3628	3664	-	21.7188	2.25e-08	0.0338	GATTTGTTAGGGTCGGCGAAAGCAAGTACTGGGGCAT
CM002899.2_773705-775484(-)_1|1|1x0		Mariner-N45_DR	424	481	+	21.775	2.25e-08	0.00082	agggaggttgagaataagagggggaggaagagtgagaggtaggggtagagcaggtaga
CM002899.2_44187740-44188637(+)_1|1|1x0		DIRS-9_DR	4406	4433	-	21.4688	2.25e-08	0.0117	GGGGGGGGGAGAGAGAGGGAGGGGATGG
CM002899.2_44187740-44188637(+)_1|1|1x0		DIRS-9B_DR	5183	5210	-	21.4688	2.25e-08	0.0117	GGGGGGGGGAGAGAGAGGGAGGGGATGG
CM002900.2_14088259-14090056(+)_1|1|1x0		HATN11_DR	103	124	-	18.1875	2.26e-08	0.0212	ACGGGGCGGGTCGGGCAGCGGG
CM002900.2_14088259-14090056(+)_1|1|1x0		HATN11B_DR	103	124	-	18.1875	2.26e-08	0.0212	ACGGGGCGGGTCGGGCAGCGGG
CM002900.2_14088259-14090056(+)_1|1|1x0		DNA-8-23_DR	687	708	+	18.1875	2.26e-08	0.0212	acggggcgggtcgggcagcggg
CM002888.2_71822529-71824686(+)_1|1|1x0		Copia-13B_DR-I	1649	1721	-	8.71875	2.26e-08	0.00229	AAGGAGCCGGGCTGGGGCCGGCTGGGCAAGACGTCTGGGTGGCGCCGGCAGGGCAAGACGTCTGGGTGGCGCC
CM002899.2_1007512-1008496(+)_1|1|1x0		DIRS-N2_DR	4676	4703	-	20.8509	2.26e-08	0.0265	GGGGGAGAGAGAGAGAGAGAGAGAGCCC
CM002888.2_60401530-60402916(+)_1|1|1x0		DNA8-3B_DR	833	878	+	21.7625	2.26e-08	0.016	gtagttcgggacgcggatataactgagggcgcgggtggtgagggta
KZ115081.1_56709-57516(+)_1|1|1x0		Gypsy138-I_DR	3063	3084	+	22.0124	2.26e-08	0.0214	ggatgaaatggaagaccgtgaa
CM002887.2_62229126-62229933(+)_1|1|1x0		Gypsy138-I_DR	3063	3084	+	22.0124	2.26e-08	0.0213	ggatgaaatggaagaccgtgaa
CM002887.2_61371721-61373518(-)_1|1|1x0		Zisupton-4_DR	1760	1817	-	21.4224	2.28e-08	0.0271	GGTGCTGCAGATGCTGGGGATGGTGGTGGTGCTGCTGCTGGGAATGGTGGTGCTGTTG
CM002888.2_30316780-30318361(+)_1|1|1x0		Harbinger-6_DR	1013	1064	-	21.5312	2.28e-08	0.0399	AGGCCGAGGTTGAGTTTGACGTTGAAGGTTTGCTGTTGTGGGGTTAGATTGG
CM002888.2_71822529-71824686(+)_1|1|1x0		L1-100_DR	2826	2898	+	8.69375	2.28e-08	0.00229	ggactttggcaccgctggggggtgggttgggtgttttttttttttttttttggtggggggtgggggttgagga
CM002888.2_71822529-71824686(+)_1|1|1x0		Copia-13C_DR-I	1936	2008	-	8.6875	2.29e-08	0.00229	GAGCCCTAGCAGGGAACCAGGGTGGAGCCGGAGGGTCCGTCCAGGGTGGAGGAAAGGAACACCAGGGAGGGGC
CM002899.2_773705-775484(-)_1|1|1x0		Copia-21_DR-I	1268	1325	-	21.75	2.29e-08	0.000829	GAGGAGATGGAGAGCCGTAGGGCGAAGGTGACATTGAGGTCGCGGAGGGCCGAGGTGG
CM002888.2_63804242-63804875(+)_1|1|1x0		hAT-N169_DR	804	822	+	15.7375	2.29e-08	0.0176	ctgtgtgtgtgtgtgttgt
CM002888.2_71822529-71824686(+)_1|1|1x0		Copia-23_DR-I	1246	1318	-	8.675	2.3e-08	0.00229	GCCAGGAGCGTGGAGCTGCGGAGGGCCTGGAGCGTGGAGCTGCGGAGGGCCTGGAGAGTGGAGCTGCGGAGGT
CM002899.2_773705-775484(-)_1|1|1x0		Copia-7-I_DR	1745	1802	-	21.7438	2.3e-08	0.000829	TTCAGGAAGCTCAGGCGGCGGCGGCCATTCAGGAAGCTCAGGCGGCGGCGGCCATTCA
KZ114850.1_333935-335417(-)_1|1|1x0		Copia-8-I_DR	931	976	-	21.7	2.31e-08	0.0276	CTGGCGCTGGCTGCGGCGTCGGCTCTGGCTGAGGCGCTGGCTGCGG
KZ114850.1_333935-335417(-)_1|1|1x0		hAT-N169_DR	1111	1156	+	21.7	2.31e-08	0.0276	gagccgtggttaatgtgtgtggctgcagttgtagcagcctctgctt
CM002899.2_773705-775484(-)_1|1|1x0		Gypsy-169-I_DR	4273	4330	+	21.7312	2.32e-08	0.000829	gagggcgggggggggggagggctgcaggccggacggctccccggcctgaggcgggcgg
CM002899.2_773705-775484(-)_1|1|1x0		Copia-26_DR-I	620	677	-	21.7312	2.32e-08	0.000829	TGGCAGCTCTGGCAGCACTGGAGGGTCTGGCAGCTCTGGAGGGTCTGGCAGCTCTGGT
CM002899.2_773705-775484(-)_1|1|1x0		Copia-26_DR-I	683	740	-	21.7312	2.32e-08	0.000829	TGGCAGCTCTGGCAGCACTGGAGGGTCTGGCAGCTCTGGAGGGTCTGGCAGCTCTGGA
CM002899.2_773705-775484(-)_1|1|1x0		Copia-8-I_DR	1002	1059	-	21.7312	2.32e-08	0.000829	GGGAAGCTCAGGCGGCGGCGGCGACCACTCGGGAAGCTCAGGCGGCGGCGGCTCTGGC
CM002888.2_36944243-36945317(-)_1|1|1x0		L1-136_DR	1258	1291	+	21.7	2.32e-08	0.0493	gggaaggggggggggggggggtggttgggagggg
CM002888.2_32894653-32895892(+)_1|1|1x0		Polinton-2N1_DR	4325	4361	+	21.8095	2.32e-08	0.024	attaatcctaaaataaaaaaataaaaaaaaacaaaca
CM002888.2_32894653-32895892(+)_1|1|1x0		Polinton-2N1_DR	6734	6770	-	21.8095	2.32e-08	0.024	ATTAATCCTAAAATAAAAAAATAAAAAAAAACAAACA
CM002888.2_57494486-57495398(-)_1|1|1x0		hAT-N90_DR	18	45	-	21.7375	2.33e-08	0.0179	TGGCGGCCCCCCAGGGGGCCGCGGCCCC
CM002899.2_44203728-44205033(+)_1|1|1x0		DNA-6-N5B_DR	398	440	+	21.3812	2.33e-08	0.031	gatgcagaggcgtgagcagcgctgggcaggggaggggcggggc
CM002899.2_44203728-44205033(+)_1|1|1x0		DNA-6-N5B_DR	3084	3126	-	21.3812	2.33e-08	0.031	GATGCAGAGGCGTGAGCAGCGCTGGGCAGGGGAGGGGCGGGGC
CM002899.2_773705-775484(-)_1|1|1x0		Zisupton-4_DR	1795	1852	-	21.7188	2.34e-08	0.000833	GGGATGGTGGTGGTGCTGCGGATGCTGGGGGTGGTGGTGCTGCAGATGCTGGGGATGG
CM002899.2_773705-775484(-)_1|1|1x0		Copia-8-I_DR	702	759	-	21.7063	2.36e-08	0.000833	CGGCTCTGGCTGAGGCGCTGGCTGCGGCGTCGGCTCTGGCTGAGGCGCTGGCAGCGGC
CM002899.2_773705-775484(-)_1|1|1x0		Copia-13B_DR-I	1745	1802	-	21.7063	2.36e-08	0.000833	GAGACGTCTGGGTGGCGCCGGCAGGGCGAGACGTCTGGGTGGCGCCGGCAGGGCGAGA
CM002899.2_773705-775484(-)_1|1|1x0		Copia-13B_DR-I	1772	1829	-	21.7063	2.36e-08	0.000833	GAGACGTCTGGGTGGCGCCGGCAGGGCGAGACGTCTGGGTGGCGCCGGCAGGGCGAGA
CM002888.2_47136201-47137944(-)_1|1|1x0		RTEX-1_DR	6272	6329	-	19.3851	2.37e-08	0.0395	AGGATAAAAGTGGTGACAATAATATCAACAGTAAGTCCACGAGTAAAGAGTTCCTGTG
CM002888.2_62593480-62594881(+)_1|1|1x0		Copia-7-I_DR	1107	1152	-	18.825	2.37e-08	0.0134	GGTCTGGCAGCTCTGGAGGGTCTGGCAGCTCTGGCGGGTCTGGCAG
CM002888.2_56890735-56891722(-)_1|1|1x0		Helitron-1N1_DR	891	921	+	21.1491	2.37e-08	0.0475	ggcggaagaaacggaagaagaagaagaagaa
CM002888.2_56890735-56891722(-)_1|1|1x0		Helitron-1_DR	26107	26137	+	21.1491	2.37e-08	0.0475	ggcggaagaaacggaagaagaagaagaagaa
CM002899.2_641635-644116(+)_1|1|1x0		Nimb-9_DR	1009	1075	+	19.2188	2.38e-08	0.0398	gaagtggttatggattctcaacagcaagacaaatcagagaaaatctacgtcaaaaaaatagaactag
CM002888.2_71822529-71824686(+)_1|1|1x0		DIRS-14_DR	420	492	-	8.575	2.39e-08	0.00235	GGTTGGTCATCTGTTTGGGTGGGTTGAGGGAGGAGAAGGCTGAGGCGTATGAAGAAGCTGGTGAAGCGTTGTG
CM002906.2_2294837-2295821(+)_1|1|1x0		hAT-N48C_DR	426	456	-	21.7125	2.39e-08	0.0204	GTGTGAGAGAGAGAGAGAGAGAGAGAGAGTA
CM002888.2_72272052-72273183(-)_1|1|1x0		hAT-N102B_DR	657	687	+	21.913	2.4e-08	0.0284	ttgtataataataataataataataataata
CM002906.2_2257239-2258340(+)_1|1|1x0		DIRS-4N3_DR	3935	3968	-	21.6312	2.4e-08	0.0407	GAGACTCCGGGGGGGGCGGGGGGGGCGGGCCCTG
CM002890.2_29049-29994(+)_1|1|1x0		hAT-27_DR	236	260	-	21.8125	2.41e-08	0.0162	GCGGTGGCAGCGGCGGCGCGCACTG
CM002890.2_29049-29994(+)_1|1|1x0		hAT-27_DR	436	460	-	21.8125	2.41e-08	0.0162	GCGGTGGCAGCGGCGGCGCGCACTG
CM002888.2_71822529-71824686(+)_1|1|1x0		Copia-13F_DR-I	1130	1202	-	8.55	2.41e-08	0.00236	AAGGAGCCGGGCTGGGGCCGGCTGGGCAAGACGTCTGGGTGGCGCCGGCAGGGCAAGACGCCTGGGTGGCGCC
CM002888.2_57209620-57210799(+)_1|2|1x0		Polinton-4_DR	17003	17018	+	19.4596	2.41e-08	0.0384	gtggaaaaaaaaaaaa
KN149850.1_11575-12385(+)_1|1|1x0		Gypsy107-I_Dr	1869	1893	+	20.6375	2.42e-08	0.0285	gggggacgagtggaagacagccttc
CM002887.2_7366778-7367588(-)_1|1|1x0		Gypsy107-I_Dr	1869	1893	+	20.6375	2.42e-08	0.0286	gggggacgagtggaagacagccttc
CM002899.2_773705-775484(-)_1|1|1x0		Dada-U1A_DR	7763	7820	+	21.6687	2.42e-08	0.000846	ttcaggcagatgaggatgaggacgaagatgttccggctggggtggcagaggaagagga
CM002899.2_773705-775484(-)_1|1|1x0		Copia-13G_DR-I	1225	1282	-	21.6687	2.42e-08	0.000846	CCGGGCTGGGGCCGGCAGGGCAAGGCGTCTGGGTGGCGCCGGCAGGGCAAGGAGCCGG
KZ115054.1_331438-332218(-)_1|1|1x0		DIRS-9B_DR	5375	5402	-	21.2312	2.42e-08	0.0488	AGGGAGGGGGAGGTGGAGACTCCTATAG
CM002899.2_773705-775484(-)_1|1|1x0		Copia-7-I_DR	1061	1118	-	21.6625	2.43e-08	0.000846	CGGGTCTGGCAGCTCTGGAGGTGGCGGTGGCAGCTCTGGAGGTGGCGGTGGCAGCTCT
CM002888.2_32894653-32895892(+)_1|1|1x0		L1-43_DR	1231	1267	-	21.744	2.43e-08	0.024	TGAGCTTTAAAAAAAAAAAAAAAAAAAAAAACATGAC
KZ115044.1_332082-333828(-)_1|1|1x0		DNA-N43_DR	575	632	-	21.6438	2.44e-08	0.00697	TTGGTGTGTGTGTGTGTGTGTGTGTGTGGTGTTGTGTTGTGTGTGTGGGTGTGTGTGT
CM002886.2_38985491-38987237(-)_1|1|1x0		DNA-N43_DR	575	632	-	21.6438	2.44e-08	0.00704	TTGGTGTGTGTGTGTGTGTGTGTGTGTGGTGTTGTGTTGTGTGTGTGGGTGTGTGTGT
CM002899.2_773705-775484(-)_1|1|1x0		Copia-13G_DR-I	1258	1315	-	21.6562	2.44e-08	0.000846	AAGACGTCTGGGTGGCGCCGGCAGGGCAAGGCGCCGGGCTGGGGCCGGCAGGGCAAGG
CM002899.2_773705-775484(-)_1|1|1x0		DIRS1_DR	1739	1796	-	21.6562	2.44e-08	0.000846	TGCCTGCTTTCGAGGTGAACGCCGCGCCCGCTTGGCCGGAGGCGCAGGCGGGGGCGGG
CM002899.2_773705-775484(-)_1|1|1x0		Copia-7-I_DR	2534	2591	-	21.6562	2.44e-08	0.000846	CGGCCGTTCAGGGAGTTCAGGCGGCGGCGGCCGTTCAGGGAGTTCAGGAGGCGGCGGC
CM002906.2_1829061-1830561(+)_1|1|1x0		HARBINGERN2_DR	254	302	+	21.2375	2.44e-08	0.0399	gcgacgtgtctgaggagagatgcggtggggaggggtgagaagggtgcgc
CM002900.2_26374152-26375610(-)_1|5|1x0		Crack-4_DR	85	115	+	21.6312	2.45e-08	0.00894	aggtgttcctcaaggttcaattttggggcca
CM002899.2_773705-775484(-)_1|1|1x0		Kolobok-1N3_DR	463	520	+	21.6438	2.46e-08	0.00085	gcggagcttcgggtcagcggctcggcggccgcggcgccgttgtgtttgccctggtgga
KN149696.2_214449-215415(-)_1|1|1x0		CR1-55_DR	277	292	+	17.8814	2.46e-08	0.0231	aaaaaaaataataaat
KN149696.2_214449-215415(-)_1|1|1x0		ZFERV-2N1-I_DR	680	695	+	17.8814	2.46e-08	0.0231	aaaaaaaataataaaa
KN149696.2_214449-215415(-)_1|1|1x0		hAT-N25_DR	730	745	+	17.8814	2.46e-08	0.0231	aaaaaaaataataaat
KN149696.2_214449-215415(-)_1|1|1x0		DIRS-15B_DR	1157	1172	+	17.8814	2.46e-08	0.0231	aaaaaaaataataaat
KN149696.2_214449-215415(-)_1|1|1x0		Zisupton-6_DR	1345	1360	+	17.8814	2.46e-08	0.0231	aaaaaaaataataaat
KN149696.2_214449-215415(-)_1|1|1x0		Tx1-36_DR	1564	1579	+	17.8814	2.46e-08	0.0231	aaaaaaaataataaaa
KN149696.2_214449-215415(-)_1|1|1x0		ERV1-N7-I_DR	5716	5731	+	17.8814	2.46e-08	0.0231	aaaaaaaataataaaa
KN149696.2_214449-215415(-)_1|1|1x0		CryptonV-N3_DR	11606	11621	+	17.8814	2.46e-08	0.0231	aaaaaaaataataaaa
KN149696.2_214449-215415(-)_1|1|1x0		L1-32_DR	1637	1652	-	17.8814	2.46e-08	0.0231	AAAAAAAATAATAAAA
KN149696.2_214449-215415(-)_1|1|1x0		L1-50_DR	5521	5536	-	17.8814	2.46e-08	0.0231	AAAAAAAATAATAAAA
CM002906.2_1848900-1849974(+)_1|1|1x0		KenoDr2	5054	5087	+	21.5938	2.47e-08	0.0445	ggaacagcgggccagcgggccggaggagggggat
CM002888.2_47136201-47137944(-)_1|1|1x0		DNA-N34_DR	345	402	-	19.2981	2.47e-08	0.0395	ACGACAGTAAGGATGACAGTATAAACGACAGCATAGACGACAGTAAGGATGACAGTAT
CM002888.2_47136201-47137944(-)_1|1|1x0		DNA-N34_DR	381	438	-	19.2981	2.47e-08	0.0395	ACGACAGTAAGGATGACAGTATAAACGACAGCATAGACGACAGTAAGGATGACAGTAT
CM002888.2_47136201-47137944(-)_1|1|1x0		DNA-N34_DR	417	474	-	19.2981	2.47e-08	0.0395	ACGACAGTAAGGATGACAGTATAAACGACAGCATAGACGACAGTAAGGATGACAGTAT
CM002888.2_36944243-36945317(-)_1|1|1x0		Gypsy-193_DR-I	2487	2520	+	21.6	2.48e-08	0.0493	tggtggaggtcgacgcgtcagaggtcggggtcgg
CM002888.2_45357541-45359011(+)_1|2|1x0		DIRS-8_DR	583	625	-	21.575	2.48e-08	0.0199	GTTGTTGGAGAAGTTGATGTAGCTGGAGAAGTTGATGTAGCTG
CM002899.2_773705-775484(-)_1|1|1x0		Copia-8-I_DR	666	723	-	21.6312	2.48e-08	0.000855	TGGCTGAGGCGCTGGCAGCGGCGTCGGCTCTGGCAGCTCTGGCGGTGGCAGCTCTGGC
CM002888.2_71822529-71824686(+)_1|1|1x0		Copia-13G_DR-I	1162	1234	-	8.46875	2.49e-08	0.00239	AAGGAGCCGGGCTGGGGCCGGCAGGGCTAGACGTCTGGGTGGTGCCGGCAGGGAAAGACGTCTGGGTGGTGCC
CM002888.2_71822529-71824686(+)_1|1|1x0		Copia-13C_DR-I	1740	1812	-	8.46875	2.49e-08	0.00239	AAGGAGCCGGGCTGGGGCCGGCAGGGCTAGACGTCTGGGTGGTGCCGGCAGGGAAAGACGTCTGGGTGGTGCC
CM002888.2_62593480-62594881(+)_1|1|1x0		DIRS-17_DR	1595	1640	-	18.725	2.49e-08	0.0134	GAAGAGCGCACTCGGCGAGGAACGCCAGCGCGGACGGGTCTGATGG
KZ115081.1_56709-57516(+)_1|1|1x0		Gypsy35-I_DR	3004	3025	+	21.8696	2.51e-08	0.022	ggatgaaatcgaggagcagtac
CM002887.2_62229126-62229933(+)_1|1|1x0		Gypsy35-I_DR	3004	3025	+	21.8696	2.51e-08	0.0219	ggatgaaatcgaggagcagtac
CM002888.2_71822529-71824686(+)_1|1|1x0		Tx1-58_DR	287	359	+	8.44375	2.51e-08	0.00239	ggcacggaatcaaaattgtgccagagatggcttgttcggttgaggagtgtagtttggcggttggagagaccgt
CM002888.2_68075268-68076420(-)_1|2|1x0		Gypsy-165-I_DR	4114	4138	-	21.4188	2.51e-08	0.0249	GGGAGGTGGAGGGGGTCTGCGAGGG
CM002906.2_1944874-1946326(+)_1|1|1x0		DIRS-14_DR	432	462	-	21.25	2.52e-08	0.03	AGGAGAAGGCTGAGGCGTATGAAGAAGCTGG
CM002899.2_773705-775484(-)_1|1|1x0		HATN3B_DR	23	80	+	21.5938	2.54e-08	0.000875	gaggaccgggagaattcccggtgggccggtccgtttttttggccgcgagggccggtgt
CM002906.2_2294837-2295821(+)_1|1|1x0		DIRS-N2_DR	5122	5152	-	21.625	2.56e-08	0.0204	GGGAGAGAGAGAGAGAGAGATTGCCCCGATG
CM002888.2_63804242-63804875(+)_1|1|1x0		EnSpm-N22_DR	915	933	+	15.6937	2.56e-08	0.0179	atgtgtctgtgtgtgctga
CM002888.2_71822529-71824686(+)_1|1|1x0		Copia-23_DR-I	1270	1342	-	8.3875	2.56e-08	0.00242	GCCTGGAGAGTGGAGCTGCGGAGGGCCAGGAGCGTGGAGCTGCGGAGGGCCTGGAGCGTGGAGCTGCGGAGGG
CM002888.2_32894653-32895892(+)_1|1|1x0		Tx1-3_DR	5140	5176	-	21.6667	2.57e-08	0.024	AAAATTGCAAAAGAAAAAAAAATAAATAAAAAAATAA
CM002887.2_60112757-60114392(+)_1|1|1x0		Helitron-4_DR	10845	10899	-	20.35	2.57e-08	0.0247	ATGCTGATGTTGGGGATTGGGATGGTGGTGGTACTGATGCTGGGAATGGTGGTGC
CM002899.2_773705-775484(-)_1|1|1x0		Copia-13G_DR-I	1670	1727	-	21.5813	2.57e-08	0.000877	GGGGAGCCGGCAGGGCTGGAGCCGGGGGAGCCGGCAGGGCGGGGCCGGGAGCCGGCAG
CM002899.2_773705-775484(-)_1|1|1x0		Dada-U1A_DR	4459	4516	-	21.5813	2.57e-08	0.000877	GAGCCGAAGAAGAAGCCAAGGCAGGAACTGACGAGGCTGATGCAGGAGCCGAAGAAGA
CM002888.2_71822529-71824686(+)_1|1|1x0		DIRS-4_DR	1029	1101	-	8.36875	2.58e-08	0.00242	GCTGGATTGTGGGGCTGGAGGCCAAAGGAGGGGGGTGGGAAGTCCTGGAGTGGCATAATTGTCCGGTGGATTC
CM002899.2_44187740-44188637(+)_1|1|1x0		Helitron-2_DR	14215	14242	+	21.3063	2.58e-08	0.0117	aaggagaagaggccctggctggtggtgg
KZ115044.1_332082-333828(-)_1|1|1x0		Copia-8-I_DR	961	1018	-	21.5563	2.59e-08	0.00697	GCGGCGGCGGCTCTGGCTGAGGCGCTGGCTGCGGCGTCGGCTCTGGCGCTGGCTGCGG
KZ115044.1_332082-333828(-)_1|1|1x0		Dada-tA_DR	6779	6836	-	21.5563	2.59e-08	0.00697	GTGGTGGGGGTTGGCGCGATGGGGCATACCGTCGTGGGGGCCGGTGGGAAGGAGCACA
CM002886.2_38985491-38987237(-)_1|1|1x0		Copia-8-I_DR	961	1018	-	21.5563	2.59e-08	0.00704	GCGGCGGCGGCTCTGGCTGAGGCGCTGGCTGCGGCGTCGGCTCTGGCGCTGGCTGCGG
CM002886.2_38985491-38987237(-)_1|1|1x0		Dada-tA_DR	6779	6836	-	21.5563	2.59e-08	0.00704	GTGGTGGGGGTTGGCGCGATGGGGCATACCGTCGTGGGGGCCGGTGGGAAGGAGCACA
CM002899.2_773705-775484(-)_1|1|1x0		Copia-13F_DR-I	1416	1473	-	21.5687	2.59e-08	0.000882	CCGGGGTGGGGCCGGCAGGGCTAGACGTCTGGGTGGAGCCGGCAGGGCAAGGAGCCGG
CM002888.2_30316780-30318361(+)_1|1|1x0		Nimb-1_DR	61	112	+	21.325	2.59e-08	0.0399	cggaagtgagttggatatggaggatgaattagatggcggggaagatgaaaga
KZ115044.1_332082-333828(-)_1|1|1x0		Gypsy122-LTR_DR	343	400	+	21.55	2.6e-08	0.00697	cgggtggcttccggtgcggcaaagattggagtccgggcgggaacgccggatttatgca
CM002886.2_38985491-38987237(-)_1|1|1x0		Gypsy122-LTR_DR	343	400	+	21.55	2.6e-08	0.00704	cgggtggcttccggtgcggcaaagattggagtccgggcgggaacgccggatttatgca
CM002906.2_1848900-1849974(+)_1|1|1x0		L1-34_DR	1516	1549	+	21.5125	2.6e-08	0.0445	ggagttgtgtgtgtgggttaggagggtgggggcg
CM002888.2_71822529-71824686(+)_1|1|1x0		DIRS-4N3_DR	3920	3992	-	8.35	2.6e-08	0.00242	GGAGTGGGGGGTGGGGGGGGGCTGGAGACTCCGGGGGGGGCGGGGGGGGCGGGCCCTGCATGAGAGGGTAGGG
CM002899.2_773705-775484(-)_1|1|1x0		Copia2-I_DR	1096	1153	-	21.5563	2.61e-08	0.000886	CCTGAGGGGAGCCGGCAGGGCTGGAGCCGGCTGGTCAGGAGGCCCGTGGGGAGCCGGC
CM002899.2_44187740-44188637(+)_1|1|1x0		KenoDr2	1059	1086	+	21.2937	2.61e-08	0.0117	aaggtggggcggccccgggggcggagtc
CM002888.2_30316780-30318361(+)_1|1|1x0		BEL2-I_DR	4039	4090	+	21.3125	2.61e-08	0.0399	actcaacgacagtattaacctggttgcattcggagtcatgccggtttaaagt
CM002888.2_45324195-45326040(-)_1|1|1x0		Gypsy-165-I_DR	3846	3906	-	19.3062	2.62e-08	0.0387	CGGAAAGTAGGAGGCCTTCGACGACGGCGATTAGCCTGATGTTGGTATCTCAGGGAGGTTC
CM002899.2_773705-775484(-)_1|1|1x0		Gypsy122-I_DR	141	198	+	21.55	2.62e-08	0.000888	tgcatcaaggagaagataatgatgaagaggaagtccaagtggtggttgaagaggctgt
KN149850.1_11575-12385(+)_1|1|1x0		Gypsy164B-I_DR	1912	1936	+	20.5563	2.62e-08	0.0285	gggggacgaatggaagaccgccttt
CM002887.2_7366778-7367588(-)_1|1|1x0		Gypsy164B-I_DR	1912	1936	+	20.5563	2.62e-08	0.0286	gggggacgaatggaagaccgccttt
CM002899.2_773705-775484(-)_1|1|1x0		Gypsy78-I_DR	3802	3859	+	21.5375	2.64e-08	0.000891	gagcagggttggaggaagaggaggagccatctgaagatgccgaatttgatcactgtgt
CM002899.2_773705-775484(-)_1|1|1x0		Copia-8-I_DR	663	720	-	21.5312	2.65e-08	0.000891	CTGAGGCGCTGGCAGCGGCGTCGGCTCTGGCAGCTCTGGCGGTGGCAGCTCTGGCGGT
CM002899.2_773705-775484(-)_1|1|1x0		Copia-8-I_DR	1005	1062	-	21.5312	2.65e-08	0.000891	CTCGGGAAGCTCAGGCGGCGGCGGCGACCACTCGGGAAGCTCAGGCGGCGGCGGCTCT
CM002888.2_47136201-47137944(-)_1|1|1x0		DNA-N34_DR	1215	1272	+	19.1553	2.66e-08	0.0395	acgaccataaggacgacagcatatacaacggtaaggatgacagtaaagatgaatagac
CM002899.2_773705-775484(-)_1|1|1x0		DIRS-9_DR	4378	4435	-	21.525	2.67e-08	0.000892	TTGGGGGGGGGAGAGAGAGGGAGGGGATGGAGGAAAGAGCGGAGGCATTCGACGCTTG
CM002888.2_34878740-34880819(+)_1|1|1x0		Polinton-4_DR	5989	6058	+	16.3913	2.67e-08	0.039	acacagataataacaaaaatggccaaaatggtaacagtctgatggccaggacaaacagaaaacgtaagcc
CM002906.2_1422724-1423849(+)_1|1|1x0		Gypsy116-I_DR	4833	4863	+	21.4938	2.68e-08	0.0169	cggatgggggttgctccggacgtggatgggc
CM002888.2_63804242-63804875(+)_1|1|1x0		Gypsy-168B_DR-LTR	136	154	-	15.675	2.68e-08	0.0179	AAGTGTGTGTGAGTGCTGG
CM002888.2_57209620-57210799(+)_1|2|1x0		EnSpm-4_DR	3796	3811	+	19.3913	2.69e-08	0.0384	ctggaaaaaaaaaaaa
CM002888.2_57209620-57210799(+)_1|2|1x0		Mariner-N29_DR	1143	1158	-	19.3913	2.69e-08	0.0384	CTGGAAAAAAAAAAAA
CM002899.2_773705-775484(-)_1|1|1x0		Gypsy161-I_DR	729	786	+	21.5125	2.69e-08	0.000897	tgaggaaccccgactcgctggctgctttggtggaggcggtggagctggcagaagctca
KN149850.1_11575-12385(+)_1|1|1x0		Gypsy-197_DR-I	1862	1886	+	20.5312	2.69e-08	0.0285	gggggatgagtggaagactgcgttc
CM002887.2_7366778-7367588(-)_1|1|1x0		Gypsy-197_DR-I	1862	1886	+	20.5312	2.69e-08	0.0286	gggggatgagtggaagactgcgttc
CM002906.2_2825954-2826449(+)_1|1|1x0		Gypsy96-LTR_DR	99	114	-	13.4753	2.71e-08	0.0475	GGTAACGAGAGGGAGG
CM002906.2_2825954-2826449(+)_1|1|1x0		L1-88_DR	924	939	+	13.4753	2.71e-08	0.0475	gtggacgagagggagc
KN149850.1_11575-12385(+)_1|1|1x0		GYPSY3I_DR	1901	1925	+	20.525	2.71e-08	0.0285	aggcgatgaatggaagaccgccttt
CM002887.2_7366778-7367588(-)_1|1|1x0		GYPSY3I_DR	1901	1925	+	20.525	2.71e-08	0.0286	aggcgatgaatggaagaccgccttt
CM002899.2_1007512-1008496(+)_1|1|1x0		ERV1-N1B_DR-LTR	221	248	-	20.677	2.72e-08	0.0265	ATGGGAGAGAGAGAGAGAGAGAGAGATC
CM002906.2_1817412-1818561(+)_1|1|1x0		Copia-25_DR-I	1107	1143	+	21.5	2.72e-08	0.0309	ccggcgagccctcgccctcaagcagcgccggcgagcc
CM002906.2_1817412-1818561(+)_1|1|1x0		Copia-25_DR-I	1161	1197	+	21.5	2.72e-08	0.0309	ccggcgagccctcgccctcaagcagcgccggcgagcc
CM002906.2_1817412-1818561(+)_1|1|1x0		Copia-25_DR-I	1215	1251	+	21.5	2.72e-08	0.0309	ccggcgagccctcgccctcaagcagcgccggcgagcc
CM002906.2_1817412-1818561(+)_1|1|1x0		Copia-25_DR-I	1266	1302	+	21.5	2.72e-08	0.0309	ccggcgagccctcgccctcaagcagcgccggcgagcc
CM002906.2_1817412-1818561(+)_1|1|1x0		Copia-25_DR-I	1317	1353	+	21.5	2.72e-08	0.0309	ccggcgagccctcgccctcaagcagcgccggcgagcc
CM002906.2_1817412-1818561(+)_1|1|1x0		Copia-25_DR-I	1368	1404	+	21.5	2.72e-08	0.0309	ccggcgagccctcgccctcaagcagcgccggcgagcc
CM002906.2_1817412-1818561(+)_1|1|1x0		Copia-25_DR-I	1419	1455	+	21.5	2.72e-08	0.0309	ccggcgagccctcgccctcaagcagcgccggcgagcc
CM002888.2_45357541-45359011(+)_1|2|1x0		Gypsy-197_DR-I	2084	2126	+	21.4187	2.74e-08	0.0206	gctgctggaaaaccagctgtatgtcaaagcggagaagtgcgtg
CM002899.2_773705-775484(-)_1|1|1x0		Copia-8-I_DR	714	771	-	21.4812	2.75e-08	0.000901	TGGCTGCGGCGTCGGCTCTGGCTGAGGCGCTGGCTGCGGCGTCGGCTCTGGCTGAGGC
CM002899.2_773705-775484(-)_1|1|1x0		Copia-8-I_DR	744	801	-	21.4812	2.75e-08	0.000901	TGGCTGCGGCGTCGGCTCTGGCTGAGGCGCTGGCTGCGGCGTCGGCTCTGGCTGAGGC
CM002899.2_773705-775484(-)_1|1|1x0		Copia-8-I_DR	774	831	-	21.4812	2.75e-08	0.000901	TGGCTGCGGCGTCGGCTCTGGCTGAGGCGCTGGCTGCGGCGTCGGCTCTGGCTGAGGC
CM002899.2_773705-775484(-)_1|1|1x0		Copia-8-I_DR	804	861	-	21.4812	2.75e-08	0.000901	TGGCTGCGGCGTCGGCTCTGGCTGAGGCGCTGGCTGCGGCGTCGGCTCTGGCTGAGGC
CM002899.2_773705-775484(-)_1|1|1x0		Copia-8-I_DR	834	891	-	21.4812	2.75e-08	0.000901	TGGCTGCGGCGTCGGCTCTGGCTGAGGCGCTGGCTGCGGCGTCGGCTCTGGCTGAGGC
CM002899.2_773705-775484(-)_1|1|1x0		Copia-8-I_DR	864	921	-	21.4812	2.75e-08	0.000901	TGGCTGCGGCGTCGGCTCTGGCTGAGGCGCTGGCTGCGGCGTCGGCTCTGGCTGAGGC
CM002899.2_998739-999615(-)_1|1|1x0		DIRS-4_DR	345	357	-	11.0904	2.75e-08	0.0162	GTTGTTGCTGTTG
CM002899.2_998739-999615(-)_1|1|1x0		DIRS-4_DR	357	369	-	11.0904	2.75e-08	0.0162	GTTGTTGCTGTTG
CM002899.2_998739-999615(-)_1|1|1x0		CryptonV-1_DR	12381	12393	+	11.0904	2.75e-08	0.0162	gttgttgctgttg
CM002899.2_44187740-44188637(+)_1|1|1x0		Copia-8-I_DR	1535	1562	-	21.2312	2.75e-08	0.0117	GAGCGGAGGCGGAACAGGGGGAGGGATG
CM002899.2_44187740-44188637(+)_1|1|1x0		Copia-26_DR-I	1850	1877	-	21.2312	2.75e-08	0.0117	GAGCGGAGGCGGAACAGGGGGAGGGATG
CM002899.2_44187740-44188637(+)_1|1|1x0		Copia-7-I_DR	3136	3163	-	21.2312	2.75e-08	0.0117	GAGCGGAGGCGGAACAGGGGGAGGGATG
CM002899.2_773705-775484(-)_1|1|1x0		Ngaro1_DR	784	841	-	21.475	2.76e-08	0.000902	AGGGGGCGTGGCGAGAGCGGGAGGATCTTGCATTGTCCGTGGTGGGCGTGGTTTGTGG
CM002887.2_61364971-61366534(-)_1|1|1x0		DIRS-15_DR	223	274	-	21.205	2.76e-08	0.0399	GAGATTGTTGTTGTTGTTGTTGTTGTTGTTATTGCTGCTGCTGGTGGTGGTG
CM002888.2_63804242-63804875(+)_1|1|1x0		CryptonV-1_DR	3160	3178	-	15.6625	2.76e-08	0.0179	AGGTGTGTGTGTGTGGGGG
CM002899.2_44187740-44188637(+)_1|1|1x0		DIRS-7_DR	4540	4567	-	21.2188	2.78e-08	0.0117	GGGTGAAGGGGGGCAGGGGGGGCGGGGA
KN149850.1_11575-12385(+)_1|1|1x0		Gypsy104-I_Dr	1851	1875	+	20.4938	2.8e-08	0.0285	gggggatgagtggaagacagccttc
CM002887.2_7366778-7367588(-)_1|1|1x0		Gypsy104-I_Dr	1851	1875	+	20.4938	2.8e-08	0.0286	gggggatgagtggaagacagccttc
CM002888.2_62593480-62594881(+)_1|1|1x0		Copia-13G_DR-I	1476	1521	-	18.4812	2.81e-08	0.0134	GGTGGCGCCGGCAGGGCAAGGAGCCGGGCTGGGGCCGGCTGGGCGA
CM002899.2_44203728-44205033(+)_1|1|1x0		DNA8-3B_DR	1165	1207	+	21.075	2.81e-08	0.031	gggtgagggtgcggggatatactgagggcgcgggtggtgaggg
CM002888.2_71822529-71824686(+)_1|1|1x0		Copia-13G_DR-I	1135	1207	-	8.14375	2.81e-08	0.00255	TAGACGTCTGGGTGGTGCCGGCAGGGAAAGACGTCTGGGTGGTGCCGGCAGGGCAAGGCGTCTGGGTGGGCCG
CM002899.2_773705-775484(-)_1|1|1x0		Copia-13G_DR-I	1690	1747	-	21.4437	2.82e-08	0.000916	CGGCAGGGCTGGAGACCAGAGGGGAGCCGGCAGGGCTGGAGCCGGGGGAGCCGGCAGG
CM002899.2_773705-775484(-)_1|1|1x0		DIRS-14_DR	4471	4528	-	21.4437	2.82e-08	0.000916	CTGTGGGAGTCGAGCTCGGGGGGGGTGAGGGTGGGGGGGGGGGTGGGGTGGCTCCGCT
CM002899.2_773705-775484(-)_1|1|1x0		Dada-U1A_DR	4537	4594	-	21.4375	2.83e-08	0.000917	AAGCCGAGGCAGGAACTGACGAGGCTGATGCAGGAGCCGATGAAGAAGCCGAGGCAGG
CM002899.2_641635-644116(+)_1|1|1x0		ERV1-N8-I_DR	5959	6025	+	18.8813	2.83e-08	0.0414	aaaaaactccagcaagagaaagttaacgggaaacagaggaggcagaaaatcccaaagctcaaaccaa
CM002888.2_71822529-71824686(+)_1|1|1x0		Copia-23_DR-I	1227	1299	-	8.125	2.83e-08	0.00255	GGAGGGCCTGGAGCGTGGAGCTGCGGAGGGCCTGGAGAGTGGAGCTGCGGAGGTCTGGAACACTGCTGGGAGC
CM002890.2_29049-29994(+)_1|1|1x0		hAT-N35B_DR	688	712	-	21.5812	2.84e-08	0.0168	GTGTGGTGTGTGCGCGCGTGCGTTT
CM002899.2_44187740-44188637(+)_1|1|1x0		Gypsy-205_DR-I	1126	1153	+	21.1937	2.84e-08	0.0117	gcgcgggggggggcgggggccgcggggg
CM002888.2_36699677-36701228(+)_1|2|1x0		DIRS-9_DR	4710	4752	-	19.25	2.85e-08	0.017	GGAAAGATGCGTATTTGGCCGGGGCAGGAGAGAGGGGGAGGGG
CM002888.2_68075268-68076420(-)_1|2|1x0		Gypsy-205_DR-I	1130	1154	+	21.2687	2.85e-08	0.0261	gggggggggcgggggccgcgggggg
CM002899.2_773705-775484(-)_1|1|1x0		Copia-8-I_DR	672	729	-	21.4187	2.86e-08	0.000926	CGGCTCTGGCTGAGGCGCTGGCAGCGGCGTCGGCTCTGGCAGCTCTGGCGGTGGCAGC
CM002899.2_44187740-44188637(+)_1|1|1x0		DIRS-N4_DR	4190	4217	-	21.1813	2.87e-08	0.0117	GGGAGGTGGAGAGGCTCGGCGCTGGAGA
CM002899.2_44187740-44188637(+)_1|1|1x0		DIRS-14_DR	5306	5333	-	21.1813	2.87e-08	0.0117	GGGAGGTGGAGAGGCTCGGCGCTGGAGA
CM002888.2_71822529-71824686(+)_1|1|1x0		DIRS-16_DR	263	335	-	8.0875	2.87e-08	0.00255	GAGCGGCCGTGGTTCGGGCTGAACGGCGGCCTCGGGGTGGAGCCGCGGGCTGGGCTGATGTAGTCTGCGGGGC
CM002899.2_773705-775484(-)_1|1|1x0		REP-4_DR	9344	9401	+	21.4062	2.89e-08	0.000931	agtgggaggagtgagcagaagtcagaggagctggagacgcggcgctggcggatgcgaa
CM002888.2_32894653-32895892(+)_1|1|1x0		L1-63_DR	746	782	-	21.494	2.89e-08	0.024	AAATCTAAATAAATAAAACAATTAAAATAAACATGAA
CM002900.2_26374152-26375610(-)_1|5|1x0		Rex1-40_DRe	2184	2214	+	21.4125	2.9e-08	0.0103	tggtgctccacagggctgtgttctcagccca
CM002906.2_1817412-1818561(+)_1|1|1x0		L1-36_DR	2036	2072	+	21.3938	2.92e-08	0.0309	gcgccgcccccccgcgggccgccccggcctgcgcgag
CM002899.2_1007512-1008496(+)_1|1|1x0		Tx1-32_DR	5262	5289	-	20.6087	2.92e-08	0.0265	GAGAGAGAGAGAGAGAGAGAGAGACTTT
CM002899.2_1007512-1008496(+)_1|1|1x0		Tx1-1_DR	5605	5632	-	20.6087	2.92e-08	0.0265	GAGAGAGAGAGAGAGAGAGAGAGACTTT
CM002888.2_71822529-71824686(+)_1|1|1x0		Copia-13B_DR-I	1772	1844	-	8.0375	2.93e-08	0.00255	GTGGCGCCGGCGGGCGAGACGTCTGGGTGGCGCCGGCAGGGCGAGACGTCTGGGTGGCGCCGGCAGGGCGAGA
KZ114850.1_333935-335417(-)_1|1|1x0		Gypsy85-I_DR	6169	6214	+	21.3875	2.94e-08	0.032	gaggaggttctagtgggttcacctcaccatacggcagatttttgtt
CM002888.2_57494486-57495398(-)_1|1|1x0		Copia-7-I_DR	2702	2729	-	21.4313	2.94e-08	0.0179	CGGTGGCCGTTCAGGTAGTTCAGGCGGC
CM002888.2_71822529-71824686(+)_1|1|1x0		Copia-13B_DR-I	1825	1897	-	8.025	2.94e-08	0.00255	TGGCGCCGGCAGGGCAGGGAGCCGGGCTGGGGCCGGCTGGGCGAGACGTCTGGGTGGCGCCGGCGGGCGAGAC
CM002899.2_773705-775484(-)_1|1|1x0		Dada-tA_DR	5556	5613	+	21.375	2.95e-08	0.000946	cggtgctccagaacccagaggaggaagacaggctggtggaggaagtagatgacgagga
CM002899.2_773705-775484(-)_1|1|1x0		Dada-U1A_DR	4540	4597	-	21.375	2.95e-08	0.000946	AAGAAGCCGAGGCAGGAACTGACGAGGCTGATGCAGGAGCCGATGAAGAAGCCGAGGC
CM002888.2_71822529-71824686(+)_1|1|1x0		Copia-13B_DR-I	1576	1648	-	8.0125	2.96e-08	0.00255	GGCAGGGCAAGGGCCGGGTGGGCCGGCAGGGCAAGGAGCCGGGCTGGGGCCGGCTGGGCAAGACGTCTGGGTG
CM002899.2_44187740-44188637(+)_1|1|1x0		Gypsy98-LTR_Dr	1360	1387	-	21.1438	2.96e-08	0.0117	TGGGGGGGGGGGGGGGGGGGGGGGGGGG
CM002906.2_2233878-2235024(+)_1|1|1x0		Gypsy-126_DR-I	1098	1134	-	21.2875	2.97e-08	0.0338	ACGGAAAGAGGGGGGACGGGATCGTGAACTTGCACCC
CM002906.2_1829061-1830561(+)_1|1|1x0		Looper-N8_DR	80	128	-	20.9125	2.97e-08	0.0399	TCGGCTGTTGTGACGCGGTGCGCGCGCTCGCGATTTCAGGGGGTGTGGC
CM002888.2_71822529-71824686(+)_1|1|1x0		Copia-23_DR-I	1294	1366	-	8	2.97e-08	0.00255	GCCTGGAGAGTGGAGCTGCGGAGGGCCTGGAGAGTGGAGCTGCGGAGGGCCAGGAGCGTGGAGCTGCGGAGGG
CM002899.2_773705-775484(-)_1|1|1x0		REP-4_DR	9338	9395	+	21.3625	2.97e-08	0.000949	tgacatagtgggaggagtgagcagaagtcagaggagctggagacgcggcgctggcgga
CM002899.2_773705-775484(-)_1|1|1x0		Dada-U1B_DR	2687	2744	-	21.3625	2.97e-08	0.000949	CCGTAGCAGTGGTGGCAGCCGTGTAAGAGGTAGAAGCCGTAGCAGAGGTGGCAGCAGT
KZ115044.1_332082-333828(-)_1|1|1x0		Copia-8-I_DR	661	718	-	21.35	2.98e-08	0.00697	GAGGCGCTGGCAGCGGCGTCGGCTCTGGCAGCTCTGGCGGTGGCAGCTCTGGCGGTGG
CM002886.2_38985491-38987237(-)_1|1|1x0		Copia-8-I_DR	661	718	-	21.35	2.98e-08	0.00704	GAGGCGCTGGCAGCGGCGTCGGCTCTGGCAGCTCTGGCGGTGGCAGCTCTGGCGGTGG
CM002888.2_71822529-71824686(+)_1|1|1x0		hAT-N104_DR	266	338	-	7.99375	2.98e-08	0.00255	TTGCGGACGAAAGTGAAGAGGGGGGGGGGTGGGGTGGTGTCGCGGATGAAAGTGAAGACGTGGGGGGGGTGGG
CM002899.2_773705-775484(-)_1|1|1x0		BEL-46_DRe-I	285	342	+	21.3562	2.99e-08	0.00095	aacaagagggagaagctgaggctgcactcgctgcagcaagggtcctggaagctgcagt
CM002900.2_26374152-26375610(-)_1|5|1x0		Rex1-29_DRe	1501	1531	+	21.375	2.99e-08	0.0103	aggagccccacagggctgtgtcctgagtccc
CM002887.2_61364971-61366534(-)_1|1|1x0		Helitron-4_DR	10831	10882	-	21.0683	3.01e-08	0.0399	TGGGATGGTGGTGGTACTGATGCTGGGAATGGTGGTGCTGTTGATGCTGAGG
CM002899.2_773705-775484(-)_1|1|1x0		Copia-7-I_DR	1073	1130	-	21.3438	3.01e-08	0.000953	TGGCAGCTCTGGCGGGTCTGGCAGCTCTGGAGGTGGCGGTGGCAGCTCTGGAGGTGGC
CM002899.2_773705-775484(-)_1|1|1x0		CryptonH-1_DR	8918	8975	+	21.3438	3.01e-08	0.000953	aggagaaacaggaggaagatgtggccggcagtgcggcatgagtcttggctgctgttgt
CM002888.2_57494486-57495398(-)_1|1|1x0		Mariner-N24_DR	494	521	+	21.4	3.01e-08	0.0179	atgtggatggtcaggagggtgaggacgg
CM002888.2_30316780-30318361(+)_1|1|1x0		DNA-6-N5B_DR	411	462	+	21.0813	3.02e-08	0.0399	gagcagcgctgggcaggggaggggcggggctggtgtaaagctgtttgattgg
CM002888.2_30316780-30318361(+)_1|1|1x0		DNA-6-N5B_DR	3062	3113	-	21.0813	3.02e-08	0.0399	GAGCAGCGCTGGGCAGGGGAGGGGCGGGGCTGGTGTAAAGCTGTTTGATTGG
CM002888.2_72272052-72273183(-)_1|1|1x0		DIRS-15B_DR	1240	1270	+	21.6025	3.02e-08	0.0284	ataaaaaataataataataataatataaata
CM002899.2_773705-775484(-)_1|1|1x0		BEL3-I_DR	576	633	-	21.3375	3.02e-08	0.000954	GAGCTGGGCTAGCACAAAGGGACTTTGGTGGCGGTGCTGTGGTGTCTGGGGATGCTTG
KN149850.1_11575-12385(+)_1|1|1x0		Gypsy164-I_DR	1439	1463	+	20.4125	3.03e-08	0.0285	gggggatgaatggaagaccgccttt
CM002887.2_7366778-7367588(-)_1|1|1x0		Gypsy164-I_DR	1439	1463	+	20.4125	3.03e-08	0.0286	gggggatgaatggaagaccgccttt
CM002888.2_71822529-71824686(+)_1|1|1x0		L1-36_DR	1940	2012	+	7.94375	3.04e-08	0.00255	ggaagaaattcggggccgcggccgggggcggcccgcgggggggcgcggcccccgccccggggccggggggggg
CM002899.2_773705-775484(-)_1|1|1x0		Copia-13F_DR-I	1551	1608	-	21.3313	3.04e-08	0.000955	CCAGAGGGGAGCCGGCAGGGCTGGAGACCAGAGGGGAGCCGGCAGGGCTGGAGGCCGG
CM002888.2_36699677-36701228(+)_1|2|1x0		Copia-23_DR-I	1317	1359	-	19.125	3.04e-08	0.0173	GAGTGGAGCTGCGGAGGGCCTGGAGAGTGGAGCTGCGGAGGGC
CM002906.2_2294837-2295821(+)_1|1|1x0		DNA9-3_DR	9375	9405	-	21.3938	3.05e-08	0.0204	GAGAGAGGGGGAGAGAGAGAGAGAGAGAAAG
CM002899.2_773705-775484(-)_1|1|1x0		Gypsy96-I_DR	3162	3219	-	21.325	3.05e-08	0.000957	AGGGCCAAGTGTGACCAGGGGCGGGATGGGATGGGAAGGGGGTGGAGCAGACCAATGG
CM002899.2_773705-775484(-)_1|1|1x0		Copia2-I_DR	1222	1279	-	21.3187	3.06e-08	0.000958	CGGCAAGGCTGGAGGCCTGTGGGGAGCCAGCTGGGCTGGAGGCCTGTGGGGAGCCGGC
CM002888.2_71822529-71824686(+)_1|1|1x0		DIRS-16_DR	248	320	-	7.9125	3.07e-08	0.00255	GGGCTGAACGGCGGCCTCGGGGTGGAGCCGCGGGCTGGGCTGATGTAGTCTGCGGGGCTGGGGTGCTCTGGGT
CM002899.2_773705-775484(-)_1|1|1x0		Copia-7-I_DR	2669	2726	-	21.3125	3.08e-08	0.00096	TGGCCGTTCAGGTAGTTCAGGCGGCGGCGGCCGTTCAGGGAGTTCAGGCGGCGGCGGC
CM002888.2_30873045-30873957(+)_1|1|1x0		EnSpm-8_DR	4184	4211	-	21.3438	3.08e-08	0.0333	GGGCCGCGGGGCCGGCCGGCCGGCCCGG
CM002899.2_891412-893284(+)_1|2|1x0		DIRS-1-LTR_DR	161	197	-	21.1366	3.08e-08	0.0465	TAGGAAAGGAGGAGGAGTAGGGGTGGAAGGGGGGATT
CM002888.2_71822529-71824686(+)_1|1|1x0		Copia-13G_DR-I	1297	1369	-	7.90625	3.08e-08	0.00255	GAGACGTCTGGGTGGCGCCGGCAGGGCAAGACGTCTGGGTGGCGCCGGCAGGGCAAGACGTCTGGGTGGCGCC
CM002888.2_71822529-71824686(+)_1|1|1x0		Copia-23_DR-I	1339	1411	-	7.90625	3.08e-08	0.00255	AGAGGGCCTGGAGCTGTGCGGAGGGCTGGGGTGGAGCTGCGGAGGGCCTGGAGAGTGGAGCTGCGGAGGGCCT
CM002888.2_71822529-71824686(+)_1|1|1x0		Zisupton-4_DR	1780	1852	-	7.90625	3.08e-08	0.00255	GGGATGGTGGTGGTGCTGCGGATGCTGGGGGTGGTGGTGCTGCAGATGCTGGGGATGGTGGTGGTGCTGCTGC
CM002888.2_60401530-60402916(+)_1|1|1x0		L2-1_DR	373	418	+	21.2875	3.08e-08	0.0206	gctggaagaagtggagtcccagatccgcgcgctggtggtgagacgg
CM002888.2_72272052-72273183(-)_1|1|1x0		Polinton-4_DR	14919	14949	+	21.5714	3.09e-08	0.0284	gtgtaccatcatcatcattatcatttaaatc
CM002906.2_1829061-1830561(+)_1|1|1x0		L1-43_DR	216	264	+	20.8438	3.09e-08	0.0399	gcgccgagcagcaagctgacgacgcgagtgtgagccgtgatgaggaaag
CM002899.2_773705-775484(-)_1|1|1x0		Copia-26_DR-I	1307	1364	-	21.3	3.1e-08	0.000965	TTCAGGAAGCTCAGGAGGCGGCGGCCATTCAGGAGGCTTAGGCGGCGGCCATTCAGGA
CM002888.2_71822529-71824686(+)_1|1|1x0		Copia-6-I_DR	1262	1334	-	7.8875	3.1e-08	0.00255	GGGGCCGGCAGGGCAAGGCGTCTGGGTGGCGCCGGCAGGGCGAGGAGCCTGGGTGGCGCCGGCAGGGCGAGGA
KZ115044.1_332082-333828(-)_1|1|1x0		Copia-23_DR-I	1288	1345	-	21.2875	3.11e-08	0.00697	AGGGCCTGGAGAGTGGAGCTGCGGAGGGCCAGGAGCGTGGAGCTGCGGAGGGCCTGGA
CM002886.2_38985491-38987237(-)_1|1|1x0		Copia-23_DR-I	1288	1345	-	21.2875	3.11e-08	0.00704	AGGGCCTGGAGAGTGGAGCTGCGGAGGGCCAGGAGCGTGGAGCTGCGGAGGGCCTGGA
CM002888.2_57209620-57210799(+)_1|2|1x0		EnSpm-N18_DR	4487	4502	+	19.3478	3.11e-08	0.0384	atggaaaaaaaaaaaa
CM002888.2_57209620-57210799(+)_1|2|1x0		L1-47_DR	5436	5451	+	19.3478	3.11e-08	0.0384	atggaaaaaaaaaaaa
CM002888.2_57209620-57210799(+)_1|2|1x0		L1-82_DR	5992	6007	+	19.3478	3.11e-08	0.0384	atggaaaaaaaaaaaa
CM002888.2_32894653-32895892(+)_1|1|1x0		hAT-N127_DR	3124	3160	-	21.3869	3.11e-08	0.024	ATTCCTCCACACCATCAAAAACTAAGAAAATTACTGC
CM002888.2_63804242-63804875(+)_1|1|1x0		Mariner-N33_DR	1065	1083	+	15.6125	3.11e-08	0.0191	atgtgtgtgtgtgttttgt
CM002888.2_57494486-57495398(-)_1|1|1x0		ERV1-5_DR-I	1141	1168	-	21.3562	3.12e-08	0.0179	TGGTTGTGGGCTAGGTTGTGGTGGCTGC
CM002888.2_57494486-57495398(-)_1|1|1x0		MuDR-1_DR	3682	3709	+	21.3562	3.12e-08	0.0179	gggccggcggccggcccgggggcgcggc
CM002899.2_773705-775484(-)_1|1|1x0		DIRS-16_DR	377	434	-	21.2875	3.13e-08	0.000968	TTATCCCCGTGGCGGGGACGGAGGATCTGGCTGAGGCGAAGGATGAGGCTGGAGAAGA
CM002899.2_773705-775484(-)_1|1|1x0		Zisupton-4_DR	1762	1819	-	21.2875	3.13e-08	0.000968	GTGGTGCTGCAGATGCTGGGGATGGTGGTGGTGCTGCTGCTGGGAATGGTGGTGCTGT
CM002899.2_773705-775484(-)_1|1|1x0		Copia2-I_DR	1078	1135	-	21.2812	3.14e-08	0.000969	GGCTGGAGCCGGCTGGTCAGGAGGCCCGTGGGGAGCCGGCTGGTCAGGAGGCCCGTGG
KZ115044.1_332082-333828(-)_1|1|1x0		Copia-6-I_DR	622	679	-	21.2688	3.15e-08	0.00697	CTGGCGGGCGCTCTGGGGCTGGAGCCGACACTGGCGGGCGCTCTGGGGCTGGAGCCGA
KZ115044.1_332082-333828(-)_1|1|1x0		Copia-6-I_DR	652	709	-	21.2688	3.15e-08	0.00697	CTGGCGGGCGCTCTGGGGCTGGAGCCGACACTGGCGGGCGCTCTGGGGCTGGAGCCGA
KZ115044.1_332082-333828(-)_1|1|1x0		Copia-6-I_DR	682	739	-	21.2688	3.15e-08	0.00697	CTGGCGGGCGCTCTGGGGCTGGAGCCGACACTGGCGGGCGCTCTGGGGCTGGAGCCGA
KZ115044.1_332082-333828(-)_1|1|1x0		Copia-6-I_DR	712	769	-	21.2688	3.15e-08	0.00697	CTGGCGGGCGCTCTGGGGCTGGAGCCGACACTGGCGGGCGCTCTGGGGCTGGAGCCGA
KZ115044.1_332082-333828(-)_1|1|1x0		Copia-6-I_DR	742	799	-	21.2688	3.15e-08	0.00697	CTGGCGGGCGCTCTGGGGCTGGAGCCGACACTGGCGGGCGCTCTGGGGCTGGAGCCGA
KZ115044.1_332082-333828(-)_1|1|1x0		Copia2-I_DR	749	806	-	21.2688	3.15e-08	0.00697	CTGGCGGGCGCTCTGGGGCTGGAGCCGACACTGGCGGGCGCTCTGGGGCTGGAGCCGA
KZ115044.1_332082-333828(-)_1|1|1x0		Copia-6-I_DR	772	829	-	21.2688	3.15e-08	0.00697	CTGGCGGGCGCTCTGGGGCTGGAGCCGACACTGGCGGGCGCTCTGGGGCTGGAGCCGA
KZ115044.1_332082-333828(-)_1|1|1x0		Copia-6-I_DR	802	859	-	21.2688	3.15e-08	0.00697	CTGGCGGGCGCTCTGGGGCTGGAGCCGACACTGGCGGGCGCTCTGGGGCTGGAGCCGA
KZ115044.1_332082-333828(-)_1|1|1x0		Copia-6-I_DR	832	889	-	21.2688	3.15e-08	0.00697	CTGGCGGGCGCTCTGGGGCTGGAGCCGACACTGGCGGGCGCTCTGGGGCTGGAGCCGA
KZ115044.1_332082-333828(-)_1|1|1x0		Copia2-I_DR	839	896	-	21.2688	3.15e-08	0.00697	CTGGCGGGCGCTCTGGGGCTGGAGCCGACACTGGCGGGCGCTCTGGGGCTGGAGCCGA
KZ115044.1_332082-333828(-)_1|1|1x0		Copia-6-I_DR	862	919	-	21.2688	3.15e-08	0.00697	CTGGCGGGCGCTCTGGGGCTGGAGCCGACACTGGCGGGCGCTCTGGGGCTGGAGCCGA
KZ115044.1_332082-333828(-)_1|1|1x0		Copia2-I_DR	869	926	-	21.2688	3.15e-08	0.00697	CTGGCGGGCGCTCTGGGGCTGGAGCCGACACTGGCGGGCGCTCTGGGGCTGGAGCCGA
KZ115044.1_332082-333828(-)_1|1|1x0		Copia-6-I_DR	892	949	-	21.2688	3.15e-08	0.00697	CTGGCGGGCGCTCTGGGGCTGGAGCCGACACTGGCGGGCGCTCTGGGGCTGGAGCCGA
KZ115044.1_332082-333828(-)_1|1|1x0		Copia2-I_DR	899	956	-	21.2688	3.15e-08	0.00697	CTGGCGGGCGCTCTGGGGCTGGAGCCGACACTGGCGGGCGCTCTGGGGCTGGAGCCGA
KZ115044.1_332082-333828(-)_1|1|1x0		Copia-6-I_DR	922	979	-	21.2688	3.15e-08	0.00697	CTGGCGGGCGCTCTGGGGCTGGAGCCGACACTGGCGGGCGCTCTGGGGCTGGAGCCGA
KZ115044.1_332082-333828(-)_1|1|1x0		Copia-6-I_DR	952	1009	-	21.2688	3.15e-08	0.00697	CTGGCGGGCGCTCTGGGGCTGGAGCCGACACTGGCGGGCGCTCTGGGGCTGGAGCCGA
KZ115044.1_332082-333828(-)_1|1|1x0		Copia-6-I_DR	982	1039	-	21.2688	3.15e-08	0.00697	CTGGCGGGCGCTCTGGGGCTGGAGCCGACACTGGCGGGCGCTCTGGGGCTGGAGCCGA
KZ115044.1_332082-333828(-)_1|1|1x0		Copia-6-I_DR	1012	1069	-	21.2688	3.15e-08	0.00697	CTGGCGGGCGCTCTGGGGCTGGAGCCGACACTGGCGGGCGCTCTGGGGCTGGAGCCGA
KZ115044.1_332082-333828(-)_1|1|1x0		Copia-6-I_DR	1042	1099	-	21.2688	3.15e-08	0.00697	CTGGCGGGCGCTCTGGGGCTGGAGCCGACACTGGCGGGCGCTCTGGGGCTGGAGCCGA
KZ115044.1_332082-333828(-)_1|1|1x0		Copia-6-I_DR	1072	1129	-	21.2688	3.15e-08	0.00697	CTGGCGGGCGCTCTGGGGCTGGAGCCGACACTGGCGGGCGCTCTGGGGCTGGAGCCGA
KZ115044.1_332082-333828(-)_1|1|1x0		Copia-6-I_DR	1102	1159	-	21.2688	3.15e-08	0.00697	CTGGCGGGCGCTCTGGGGCTGGAGCCGACACTGGCGGGCGCTCTGGGGCTGGAGCCGA
CM002886.2_38985491-38987237(-)_1|1|1x0		Copia-6-I_DR	622	679	-	21.2688	3.15e-08	0.00704	CTGGCGGGCGCTCTGGGGCTGGAGCCGACACTGGCGGGCGCTCTGGGGCTGGAGCCGA
CM002886.2_38985491-38987237(-)_1|1|1x0		Copia-6-I_DR	652	709	-	21.2688	3.15e-08	0.00704	CTGGCGGGCGCTCTGGGGCTGGAGCCGACACTGGCGGGCGCTCTGGGGCTGGAGCCGA
CM002886.2_38985491-38987237(-)_1|1|1x0		Copia-6-I_DR	682	739	-	21.2688	3.15e-08	0.00704	CTGGCGGGCGCTCTGGGGCTGGAGCCGACACTGGCGGGCGCTCTGGGGCTGGAGCCGA
CM002886.2_38985491-38987237(-)_1|1|1x0		Copia-6-I_DR	712	769	-	21.2688	3.15e-08	0.00704	CTGGCGGGCGCTCTGGGGCTGGAGCCGACACTGGCGGGCGCTCTGGGGCTGGAGCCGA
CM002886.2_38985491-38987237(-)_1|1|1x0		Copia-6-I_DR	742	799	-	21.2688	3.15e-08	0.00704	CTGGCGGGCGCTCTGGGGCTGGAGCCGACACTGGCGGGCGCTCTGGGGCTGGAGCCGA
CM002886.2_38985491-38987237(-)_1|1|1x0		Copia2-I_DR	749	806	-	21.2688	3.15e-08	0.00704	CTGGCGGGCGCTCTGGGGCTGGAGCCGACACTGGCGGGCGCTCTGGGGCTGGAGCCGA
CM002886.2_38985491-38987237(-)_1|1|1x0		Copia-6-I_DR	772	829	-	21.2688	3.15e-08	0.00704	CTGGCGGGCGCTCTGGGGCTGGAGCCGACACTGGCGGGCGCTCTGGGGCTGGAGCCGA
CM002886.2_38985491-38987237(-)_1|1|1x0		Copia-6-I_DR	802	859	-	21.2688	3.15e-08	0.00704	CTGGCGGGCGCTCTGGGGCTGGAGCCGACACTGGCGGGCGCTCTGGGGCTGGAGCCGA
CM002886.2_38985491-38987237(-)_1|1|1x0		Copia-6-I_DR	832	889	-	21.2688	3.15e-08	0.00704	CTGGCGGGCGCTCTGGGGCTGGAGCCGACACTGGCGGGCGCTCTGGGGCTGGAGCCGA
CM002886.2_38985491-38987237(-)_1|1|1x0		Copia2-I_DR	839	896	-	21.2688	3.15e-08	0.00704	CTGGCGGGCGCTCTGGGGCTGGAGCCGACACTGGCGGGCGCTCTGGGGCTGGAGCCGA
CM002886.2_38985491-38987237(-)_1|1|1x0		Copia-6-I_DR	862	919	-	21.2688	3.15e-08	0.00704	CTGGCGGGCGCTCTGGGGCTGGAGCCGACACTGGCGGGCGCTCTGGGGCTGGAGCCGA
CM002886.2_38985491-38987237(-)_1|1|1x0		Copia2-I_DR	869	926	-	21.2688	3.15e-08	0.00704	CTGGCGGGCGCTCTGGGGCTGGAGCCGACACTGGCGGGCGCTCTGGGGCTGGAGCCGA
CM002886.2_38985491-38987237(-)_1|1|1x0		Copia-6-I_DR	892	949	-	21.2688	3.15e-08	0.00704	CTGGCGGGCGCTCTGGGGCTGGAGCCGACACTGGCGGGCGCTCTGGGGCTGGAGCCGA
CM002886.2_38985491-38987237(-)_1|1|1x0		Copia2-I_DR	899	956	-	21.2688	3.15e-08	0.00704	CTGGCGGGCGCTCTGGGGCTGGAGCCGACACTGGCGGGCGCTCTGGGGCTGGAGCCGA
CM002886.2_38985491-38987237(-)_1|1|1x0		Copia-6-I_DR	922	979	-	21.2688	3.15e-08	0.00704	CTGGCGGGCGCTCTGGGGCTGGAGCCGACACTGGCGGGCGCTCTGGGGCTGGAGCCGA
CM002886.2_38985491-38987237(-)_1|1|1x0		Copia-6-I_DR	952	1009	-	21.2688	3.15e-08	0.00704	CTGGCGGGCGCTCTGGGGCTGGAGCCGACACTGGCGGGCGCTCTGGGGCTGGAGCCGA
CM002886.2_38985491-38987237(-)_1|1|1x0		Copia-6-I_DR	982	1039	-	21.2688	3.15e-08	0.00704	CTGGCGGGCGCTCTGGGGCTGGAGCCGACACTGGCGGGCGCTCTGGGGCTGGAGCCGA
CM002886.2_38985491-38987237(-)_1|1|1x0		Copia-6-I_DR	1012	1069	-	21.2688	3.15e-08	0.00704	CTGGCGGGCGCTCTGGGGCTGGAGCCGACACTGGCGGGCGCTCTGGGGCTGGAGCCGA
CM002886.2_38985491-38987237(-)_1|1|1x0		Copia-6-I_DR	1042	1099	-	21.2688	3.15e-08	0.00704	CTGGCGGGCGCTCTGGGGCTGGAGCCGACACTGGCGGGCGCTCTGGGGCTGGAGCCGA
CM002886.2_38985491-38987237(-)_1|1|1x0		Copia-6-I_DR	1072	1129	-	21.2688	3.15e-08	0.00704	CTGGCGGGCGCTCTGGGGCTGGAGCCGACACTGGCGGGCGCTCTGGGGCTGGAGCCGA
CM002886.2_38985491-38987237(-)_1|1|1x0		Copia-6-I_DR	1102	1159	-	21.2688	3.15e-08	0.00704	CTGGCGGGCGCTCTGGGGCTGGAGCCGACACTGGCGGGCGCTCTGGGGCTGGAGCCGA
CM002899.2_44187740-44188637(+)_1|1|1x0		DIRS-1F-LTR_DR	163	190	-	21.0625	3.17e-08	0.012	AAGAGGAGGAGGGAGATGGGGTGGATGG
CM002899.2_773705-775484(-)_1|1|1x0		Copia-13B_DR-I	1337	1394	-	21.2688	3.17e-08	0.000969	AGGGCAAGGAGCCGGGCTGGGCAGACGTCTGGGTGGCGCCGGCAGGGCAAGGAGCCGG
CM002899.2_773705-775484(-)_1|1|1x0		Copia-7-I_DR	1772	1829	-	21.2688	3.17e-08	0.000969	TTCAGGAAGCTCAGGAGGCGGCGGCCATTCAGGAAGCTCAGGCGGCGGCGGCCATTCA
CM002888.2_71822529-71824686(+)_1|1|1x0		Copia-13E_DR-I	1554	1626	-	7.83125	3.17e-08	0.00255	GGGGAGCCGGCGGGGCTGAAGACCAGAGGGGAGCCGGCGGGGCTGAAGACCAGAGGGGAGCCGGCGGGGCTGA
CM002888.2_62593480-62594881(+)_1|1|1x0		Copia-26_DR-I	884	929	-	18.2312	3.18e-08	0.0134	GGAGGGTCTGGCAGCGCTGGAGGGTCTGGCAGCACTGGAGGGTCTG
CM002888.2_62593480-62594881(+)_1|1|1x0		Copia-26_DR-I	902	947	-	18.2312	3.18e-08	0.0134	GGAGGGTCTGGCAGCACTGGAGGGTCTGGCAGCGCTGGAGGGTCTG
KZ115097.1_149279-150479(-)_1|3|1x0		Copia-13B_DR-LTR	710	728	-	17.4407	3.18e-08	0.0307	AAACTACAAATAAAAATAA
KZ115097.1_149279-150479(-)_1|3|1x0		DNA-8-4_DR	848	866	-	17.4407	3.18e-08	0.0307	CAAATAAAACTAAAAATAA
CM002888.2_73730310-73731525(-)_1|3|1x0		Copia-13B_DR-LTR	710	728	-	17.4407	3.18e-08	0.0307	AAACTACAAATAAAAATAA
CM002888.2_73730310-73731525(-)_1|3|1x0		DNA-8-4_DR	848	866	-	17.4407	3.18e-08	0.0307	CAAATAAAACTAAAAATAA
CM002899.2_773705-775484(-)_1|1|1x0		Kibi-15_DR	773	830	+	21.2625	3.18e-08	0.000969	acgtacaaggcgagtcttctgcggctgcgtctgtcgcggtagatgccgctgcacctgc
CM002888.2_71822529-71824686(+)_1|1|1x0		DIRS-8B_DR	980	1052	-	7.81875	3.18e-08	0.00255	GATAGGAGGGGTAGCAGGAGAACTGGAGGGAGGGGCTGGAGGCCAAGAGAAAGAGGGAGGTAAAAGTTGAGAA
CM002888.2_71822529-71824686(+)_1|1|1x0		DIRS-14_DR	1077	1149	-	7.8125	3.19e-08	0.00255	GGGAGGAGGGAGGGGTGTGGCGGAATGGAGAGTGAATGGAGGACGTGCTGTAGAAGGTGGTGGGGGGTGCTGG
CM002899.2_773705-775484(-)_1|1|1x0		Copia-19_DR-I	1228	1285	-	21.2562	3.19e-08	0.000969	GCTCACCGGCGCTTGAGGACGAGGGCTCACCGGCGCTTGAGGGCGAGGGCTCACCGGC
CM002888.2_71822529-71824686(+)_1|1|1x0		Helitron-2_DR	1919	1991	-	7.80625	3.2e-08	0.00255	GTGTTGCTAGGTGGTTGCTAGGGTGTTCTGAGTGGTTGCTAGGCGGTTGCTAGGCGGTTGCTAGGGTGTTCTG
CM002900.2_14088259-14090056(+)_1|1|1x0		CryptonH-1_DR	5088	5109	+	17.9375	3.21e-08	0.0279	acgaggaggagctggaggagga
KZ115054.1_331438-332218(-)_1|1|1x0		hAT-N36B_DR	1047	1074	+	20.925	3.21e-08	0.0488	agaacggtggtggtggggttcataatat
KZ115054.1_331438-332218(-)_1|1|1x0		hAT-N36_DR	1404	1431	+	20.925	3.21e-08	0.0488	agaacggtggtggtggggttcataatat
KZ115054.1_331438-332218(-)_1|1|1x0		hAT-N36C_DR	1575	1602	+	20.925	3.21e-08	0.0488	agaacggtggtggtggggttcataatat
KZ115081.1_56709-57516(+)_1|1|1x0		Dada-tA_DR	5593	5614	+	21.5217	3.21e-08	0.0262	ggaggaagtagatgacgaggat
CM002887.2_62229126-62229933(+)_1|1|1x0		Dada-tA_DR	5593	5614	+	21.5217	3.21e-08	0.0261	ggaggaagtagatgacgaggat
CM002888.2_36699677-36701228(+)_1|2|1x0		Copia-23_DR-I	1293	1335	-	19.0125	3.22e-08	0.0175	GAGTGGAGCTGCGGAGGGCCAGGAGCGTGGAGCTGCGGAGGGC
CM002888.2_64765268-64767263(+)_1|1|1x0		DNA-N34_DR	270	336	-	16.9193	3.22e-08	0.0211	GCATAGACGACAGTAAGGATGACAGTTTAAACGACAGTATGGACGACAGTATATATGACAGCATAAA
CM002888.2_45357541-45359011(+)_1|2|1x0		BEL5-LTR_DR	254	296	-	21.1625	3.23e-08	0.0229	GTTGCGTGTGCCGTTGTGATACAGTTTTGCGTTGCTGTTTGCG
CM002887.2_60112757-60114392(+)_1|1|1x0		DNA8-3B_DR	911	965	+	19.9313	3.23e-08	0.0247	gtggtgagggtagtgtcggggacgcggatgcggatataactgagggcgcgggtgg
CM002888.2_64765268-64767263(+)_1|1|1x0		Gypsy-176_DR-I	752	818	+	16.913	3.23e-08	0.0211	gccacaatacaaacacacagaacaaaaacaacagaaggaaagacaggcacaatgcagcagatgtggt
CM002888.2_62593480-62594881(+)_1|1|1x0		Copia-13B_DR-I	1588	1633	-	18.1937	3.24e-08	0.0134	GGGTGGGCCGGCAGGGCAAGGAGCCGGGCTGGGGCCGGCTGGGCAA
CM002888.2_64765268-64767263(+)_1|1|1x0		Polinton-1N1_DR	14426	14492	+	16.9068	3.24e-08	0.0211	gcacgcacgcacgcacgcacgtacgcacacacaaacacatacatatgcatacagttgactgcatgtg
CM002899.2_773705-775484(-)_1|1|1x0		Copia-8-I_DR	939	996	-	21.2312	3.25e-08	0.000969	CGCTGGCTGCGGCGTCGGCTCTGGCGCTGGCTGCGGCGTCGGCTCTGGCTGAGGCGCT
CM002888.2_72272052-72273183(-)_1|1|1x0		Helitron-1N4_DR	3107	3137	+	21.5031	3.25e-08	0.0284	cggcagaataataataataataataataata
CM002888.2_62593480-62594881(+)_1|1|1x0		Copia-26_DR-I	898	943	-	18.1813	3.26e-08	0.0134	GGTCTGGCAGCACTGGAGGGTCTGGCAGCGCTGGAGGGTCTGGCAG
CM002888.2_68075268-68076420(-)_1|2|1x0		hAT-N104_DR	176	200	-	21.1063	3.26e-08	0.0277	GAGGGGGTGGGGGGGTTGTCGTGGA
CM002899.2_773705-775484(-)_1|1|1x0		BEL11-I_DR	135	192	+	21.225	3.26e-08	0.000969	caagcaagtctgcagcaagtgcagcagcattggaggcccgtgcgaaggcagaagctgc
KZ115097.1_149279-150479(-)_1|3|1x0		hAT-N36B_DR	1305	1323	+	17.4294	3.27e-08	0.0307	caaatacaaatacaaatac
KZ115097.1_149279-150479(-)_1|3|1x0		hAT-N36B_DR	1338	1356	+	17.4294	3.27e-08	0.0307	caaatacaaatacaaatac
KZ115097.1_149279-150479(-)_1|3|1x0		hAT-N36B_DR	1344	1362	+	17.4294	3.27e-08	0.0307	caaatacaaatacaaatac
KZ115097.1_149279-150479(-)_1|3|1x0		hAT-N36_DR	1662	1680	+	17.4294	3.27e-08	0.0307	caaatacaaatacaaatac
KZ115097.1_149279-150479(-)_1|3|1x0		hAT-N36_DR	1695	1713	+	17.4294	3.27e-08	0.0307	caaatacaaatacaaatac
KZ115097.1_149279-150479(-)_1|3|1x0		hAT-N36_DR	1701	1719	+	17.4294	3.27e-08	0.0307	caaatacaaatacaaatac
KZ115097.1_149279-150479(-)_1|3|1x0		hAT-N36C_DR	1833	1851	+	17.4294	3.27e-08	0.0307	caaatacaaatacaaatac
KZ115097.1_149279-150479(-)_1|3|1x0		hAT-N36C_DR	1839	1857	+	17.4294	3.27e-08	0.0307	caaatacaaatacaaatac
KZ115097.1_149279-150479(-)_1|3|1x0		hAT-N36C_DR	1872	1890	+	17.4294	3.27e-08	0.0307	caaatacaaatacaaatac
KZ115097.1_149279-150479(-)_1|3|1x0		hAT-N36C_DR	1878	1896	+	17.4294	3.27e-08	0.0307	caaatacaaatacaaatac
CM002888.2_73730310-73731525(-)_1|3|1x0		hAT-N36B_DR	1305	1323	+	17.4294	3.27e-08	0.0307	caaatacaaatacaaatac
CM002888.2_73730310-73731525(-)_1|3|1x0		hAT-N36B_DR	1338	1356	+	17.4294	3.27e-08	0.0307	caaatacaaatacaaatac
CM002888.2_73730310-73731525(-)_1|3|1x0		hAT-N36B_DR	1344	1362	+	17.4294	3.27e-08	0.0307	caaatacaaatacaaatac
CM002888.2_73730310-73731525(-)_1|3|1x0		hAT-N36_DR	1662	1680	+	17.4294	3.27e-08	0.0307	caaatacaaatacaaatac
CM002888.2_73730310-73731525(-)_1|3|1x0		hAT-N36_DR	1695	1713	+	17.4294	3.27e-08	0.0307	caaatacaaatacaaatac
CM002888.2_73730310-73731525(-)_1|3|1x0		hAT-N36_DR	1701	1719	+	17.4294	3.27e-08	0.0307	caaatacaaatacaaatac
CM002888.2_73730310-73731525(-)_1|3|1x0		hAT-N36C_DR	1833	1851	+	17.4294	3.27e-08	0.0307	caaatacaaatacaaatac
CM002888.2_73730310-73731525(-)_1|3|1x0		hAT-N36C_DR	1839	1857	+	17.4294	3.27e-08	0.0307	caaatacaaatacaaatac
CM002888.2_73730310-73731525(-)_1|3|1x0		hAT-N36C_DR	1872	1890	+	17.4294	3.27e-08	0.0307	caaatacaaatacaaatac
CM002888.2_73730310-73731525(-)_1|3|1x0		hAT-N36C_DR	1878	1896	+	17.4294	3.27e-08	0.0307	caaatacaaatacaaatac
CM002906.2_2257239-2258340(+)_1|1|1x0		L1-36_DR	1952	1985	+	21.1438	3.29e-08	0.0488	gggccgcggccgggggcggcccgcgggggggcgc
CM002899.2_773705-775484(-)_1|1|1x0		Copia-13G_DR-I	1312	1369	-	21.2125	3.29e-08	0.000969	GAGACGTCTGGGTGGCGCCGGCAGGGCAAGACGTCTGGGTGGCGCCGGCAGGGCAAGA
CM002899.2_773705-775484(-)_1|1|1x0		Copia-21_DR-I	1377	1434	-	21.2125	3.29e-08	0.000969	GGCCCAGGGTGGAGTCAATGGAGGGAGGAGCCATGGAGGAGGAGTGTTCGCCGGCTAC
CM002899.2_773705-775484(-)_1|1|1x0		hAT-N159_DR	1607	1664	-	21.2125	3.29e-08	0.000969	GGAGAGAGGGAAAGGAAGGGGGAGAGGGAGGGAGAGAAGGGGGAGAGGGAGGGGGAGA
CM002899.2_773705-775484(-)_1|1|1x0		L1-36_DR	1951	2008	-	21.2125	3.29e-08	0.000969	CCCCCGGCCCCGGGGCGGGGGCCGCGCCCCCCCGCGGGCCGCCCCCGGCCGCGGCCCC
CM002906.2_1422724-1423849(+)_1|1|1x0		DIRS-16_DR	306	336	-	21.2312	3.29e-08	0.0169	CGAGCGGCCGTGGTTCGGGCTGAACGGCGGC
CM002888.2_57494486-57495398(-)_1|1|1x0		Copia-7-I_DR	2567	2594	-	21.2812	3.3e-08	0.0179	CGGCGGCCGTTCAGGGAGTTCAGGCGGC
CM002888.2_57494486-57495398(-)_1|1|1x0		Copia-7-I_DR	2594	2621	-	21.2812	3.3e-08	0.0179	CGGCGGCCGTTCAGGGAGTTCAGGCGGC
CM002888.2_57494486-57495398(-)_1|1|1x0		Copia-7-I_DR	2621	2648	-	21.2812	3.3e-08	0.0179	CGGCGGCCGTTCAGGGAGTTCAGGCGGC
CM002888.2_57494486-57495398(-)_1|1|1x0		Copia-7-I_DR	2648	2675	-	21.2812	3.3e-08	0.0179	CGGCGGCCGTTCAGGGAGTTCAGGCGGC
CM002888.2_57494486-57495398(-)_1|1|1x0		Copia-7-I_DR	2675	2702	-	21.2812	3.3e-08	0.0179	CGGCGGCCGTTCAGGGAGTTCAGGCGGC
CM002906.2_1944874-1946326(+)_1|1|1x0		Gypsy42-I_DR	408	438	+	20.9375	3.3e-08	0.0318	ctggtggtgaggaggcgagcgaagctgctgc
CM002888.2_71822529-71824686(+)_1|1|1x0		Copia-13G_DR-I	1642	1714	-	7.71875	3.31e-08	0.00255	GGCTGGAGCCGGGGGAGCCGGCAGGGCGGGGCCGGGAGCCGGCAGGGCAGGAGACCAGAGGGGAGCCGGCAGG
CM002899.2_773705-775484(-)_1|1|1x0		Copia-13F_DR-I	317	374	-	21.2	3.32e-08	0.000969	TGCGGGTCAGCCCTTGAGGGCTGGACATGGGCTGGGAGGCGGCACTGGTGGTGGTGGT
CM002888.2_32894653-32895892(+)_1|1|1x0		Harbinger-N16_DR	2155	2191	+	21.2857	3.33e-08	0.024	aaaaataaataaataaaaaaaataaaataaaaaagca
CM002906.2_2294837-2295821(+)_1|1|1x0		DNA-8-23_DR	169	199	+	21.275	3.33e-08	0.0204	gagagcgagtgagagagagagcaagcgcatc
CM002899.2_44203728-44205033(+)_1|1|1x0		DNA8-3B_DR	1292	1334	+	20.7875	3.34e-08	0.031	agggtagtgtgggctgagggcgcggtggtgagggggacgcgga
CM002887.2_7378407-7379304(-)_1|1|1x0		Gypsy-248_DR-I	1880	1907	+	21.2063	3.36e-08	0.015	agcaggagatgagtggaaaaccgccttc
CM002899.2_773705-775484(-)_1|1|1x0		Mariner-20_DR	478	535	+	21.1813	3.36e-08	0.000969	caggccacaacgaggaagaggaggaggccaacaagggagaggagaaggtccaggaggg
CM002888.2_62593480-62594881(+)_1|1|1x0		Copia-23_DR-I	1081	1126	-	18.1125	3.37e-08	0.0134	GTGCCGGCAGGGCGAGGAGCTGGGCTGTGCCGGCAGGGCAGGACGT
CM002888.2_71822529-71824686(+)_1|1|1x0		DIRS-4N3_DR	3906	3978	-	7.66875	3.37e-08	0.00255	GGGGGGGCTGGAGACTCCGGGGGGGGCGGGGGGGGCGGGCCCTGCATGAGAGGGTAGGGGTGGGCCAGGGGGG
CM002899.2_773705-775484(-)_1|1|1x0		EnSpm-N49_DR	1226	1283	-	21.175	3.37e-08	0.000969	GAGGAGAAGCCGAAGCTGGAGCCGGAGGAGAAGACATAGCAGCGGTGGTAGCGGGCGG
KN149696.2_214449-215415(-)_1|1|1x0		Tx1-1_DR	5505	5520	-	17.8192	3.38e-08	0.0289	CAAAAAAATAATAAAA
CM002888.2_71822529-71824686(+)_1|1|1x0		Copia-7-I_DR	3040	3112	-	7.65625	3.39e-08	0.00255	GGCAGGACTGGAGCATGGAGCTGCGGAGGGCCTGGAGCGTGGAGCTGCGGAGGGCCTGGAGCGTGGAGCTGCG
CM002899.2_773705-775484(-)_1|1|1x0		Copia-7-I_DR	1082	1139	-	21.1687	3.39e-08	0.000969	TGGAGGGTCTGGCAGCTCTGGCGGGTCTGGCAGCTCTGGAGGTGGCGGTGGCAGCTCT
CM002899.2_773705-775484(-)_1|1|1x0		Copia-13C_DR-I	1080	1137	-	21.1625	3.4e-08	0.000969	CCGGGCTGGGGCCGGCAGGGCAAGACGTCTGGGTGGTGCCGGCAGGGCAAGGAGCCGG
CM002899.2_773705-775484(-)_1|1|1x0		Copia-6-I_DR	1392	1449	-	21.1625	3.4e-08	0.000969	CCGGGCTGGGGCCGGCAGGGCAAGACGTCTGGGTGGTGCCGGCAGGGCAAGGAGCCGG
CM002899.2_773705-775484(-)_1|1|1x0		Copia-13C_DR-I	1506	1563	-	21.1625	3.4e-08	0.000969	CCGGGCTGGGGCCGGCAGGGCAAGACGTCTGGGTGGTGCCGGCAGGGCAAGGAGCCGG
CM002888.2_71822529-71824686(+)_1|1|1x0		Copia-13B_DR-I	1315	1387	-	7.6375	3.41e-08	0.00255	GGAGCCGGGCTGGGCAGACGTCTGGGTGGCGCCGGCAGGGCAAGGAGCCGGGCTGGGGCCGGCGGGCAGACGT
CM002890.2_29049-29994(+)_1|1|1x0		Helitron-2_DR	6010	6034	-	21.3187	3.42e-08	0.0168	TGTGTGCGCGCGCGCGCGCGCGCTT
CM002888.2_45324195-45326040(-)_1|1|1x0		hAT5-N2B_DR	1364	1424	-	18.7812	3.42e-08	0.0449	CTGCAAAGGTGAATCAAATGATGACAGAGATGTCAAAAAGAGCGAATTATGTCAGCGGTCA
CM002899.2_773705-775484(-)_1|1|1x0		L1-32_DR	194	251	+	21.1562	3.42e-08	0.000969	ctgagggtgaagaaactaacgacgccatggcagctggtgagggccctgacgaagatga
KZ115081.1_56709-57516(+)_1|1|1x0		L1-11_DR	5515	5536	+	21.4286	3.43e-08	0.0263	gaaagaaagagaagaggaggaa
CM002887.2_62229126-62229933(+)_1|1|1x0		L1-11_DR	5515	5536	+	21.4286	3.43e-08	0.0261	gaaagaaagagaagaggaggaa
CM002888.2_64765268-64767263(+)_1|1|1x0		Nimb-13_DR	259	325	+	16.7826	3.43e-08	0.0211	atgaggacacgaataatgtggtaaacggaaataaaaaaaagactaaaacgagtgagaaagataatag
CM002906.2_1817412-1818561(+)_1|1|1x0		Copia-25_DR-I	951	987	+	21.1438	3.44e-08	0.0309	ccggcgagccctcgtcctcaagcagcgccggcgagcc
CM002906.2_1817412-1818561(+)_1|1|1x0		Copia-25_DR-I	1056	1092	+	21.1438	3.44e-08	0.0309	ccggcgagccctcgtcctcaagcagcgccggcgagcc
CM002900.2_26374152-26375610(-)_1|5|1x0		CR1-42_DR	3187	3217	+	21.1937	3.44e-08	0.0115	aggtgttccacaaggatctattttgggccct
CM002888.2_71822529-71824686(+)_1|1|1x0		Copia-13_DR-I	1125	1197	-	7.6	3.46e-08	0.00255	GGGCCGGGCTGGGGCCGGCAGGGCTAGACGTCTGGTTGGCGCCGGCAGGGCAAGACGTCTGGGTGGCGCCGGC
CM002899.2_773705-775484(-)_1|1|1x0		DIRS-14_DR	4485	4542	-	21.1375	3.46e-08	0.000969	TTGACTCCTGTGGGCTGTGGGAGTCGAGCTCGGGGGGGGTGAGGGTGGGGGGGGGGGT
CM002906.2_1829061-1830561(+)_1|1|1x0		hAT-N159_DR	1591	1639	-	20.6562	3.46e-08	0.0399	GGGAGGGAGAGAAGGGGGAGAGGGAGGGGGAGAGGTGACGTGACGAGTC
CM002899.2_44187740-44188637(+)_1|1|1x0		CryptonV-1_DR	3139	3166	-	20.95	3.48e-08	0.012	GTGGGGGGGAGGGGATGGTCGCGGTGGG
CM002899.2_44187740-44188637(+)_1|1|1x0		Polinton-4_DR	17872	17899	+	20.95	3.48e-08	0.012	gggggggggggtgtgcgggggcgggtgc
CM002888.2_57494486-57495398(-)_1|1|1x0		Copia-13F_DR-I	1307	1334	-	21.2125	3.48e-08	0.0179	GGGCCGGCGGGCAAGACGTCTGGGTGGG
CM002888.2_57494486-57495398(-)_1|1|1x0		Gypsy146-I_DR	115	142	+	21.2125	3.48e-08	0.0179	ctgagggtgtccaggctggtgtcgtcgg
KZ115044.1_332082-333828(-)_1|1|1x0		DIRS-14_DR	4456	4513	-	21.1188	3.48e-08	0.00757	TCGGGGGGGGTGAGGGTGGGGGGGGGGGTGGGGTGGCTCCGCTGACTGCTGGCGGAGA
CM002886.2_38985491-38987237(-)_1|1|1x0		DIRS-14_DR	4456	4513	-	21.1188	3.48e-08	0.00765	TCGGGGGGGGTGAGGGTGGGGGGGGGGGTGGGGTGGCTCCGCTGACTGCTGGCGGAGA
CM002888.2_32894653-32895892(+)_1|1|1x0		Gypsy60-LTR_DR	359	395	-	21.2202	3.48e-08	0.024	CTTGCTGCAGACATACAACATCTAAATGAAATAGAAA
CM002888.2_71822529-71824686(+)_1|1|1x0		Copia-23_DR-I	1001	1073	-	7.58125	3.48e-08	0.00255	TGCCGGCAGGGCAGGAGCCGGGCTGGTGCCGGCAGGGCGAGGAGCCGGGCTGGGCCGGCAGGGCAGGACTCTG
CM002899.2_773705-775484(-)_1|1|1x0		Copia-26_DR-I	891	948	-	21.125	3.49e-08	0.000969	TGGAGGGTCTGGCAGCACTGGAGGGTCTGGCAGCGCTGGAGGGTCTGGCAGCACTGGA
CM002899.2_773705-775484(-)_1|1|1x0		Copia-6-I_DR	1953	2010	-	21.125	3.49e-08	0.000969	GAGAGGCAACTGGACTGGAGCCGGCGGAACTGGAGGCAGCTGGACAGGAGCCGGCGGG
CM002887.2_61371721-61373518(-)_1|1|1x0		Crack-8_DR	2188	2245	+	20.7267	3.49e-08	0.0354	caggctcagtctggttttagatctggtcatagttgtgtaactgctactcttaaggttc
CM002899.2_773705-775484(-)_1|1|1x0		DIRS-13_DR	735	792	+	21.1188	3.5e-08	0.000969	accagcagctactggcgggcggggatgagatggaaggggatgaggaggaggatgatga
CM002899.2_773705-775484(-)_1|1|1x0		Copia-13B_DR-I	1712	1769	-	21.1188	3.5e-08	0.000969	TCTGGGTGGCGCCGGCAGGGCGAGACGTCTGGGTGGCGCCGGCAGGGCAAGGAGCCGG
CM002899.2_773705-775484(-)_1|1|1x0		Dada-U1B_DR	2507	2564	-	21.1188	3.5e-08	0.000969	CTGTGGCAGCCTTGGCAGAGGTAGAAGCAGATGTTGATGTTGATGTGGTTCTTGATGA
CM002906.2_1944874-1946326(+)_1|1|1x0		ERV1-N8-I_DR	869	899	+	20.8688	3.5e-08	0.0318	tggaatgaggatggggggatgcagctcctgt
CM002906.2_2294837-2295821(+)_1|1|1x0		Gypsy103-LTR_Dr	428	458	-	21.2063	3.51e-08	0.0204	GAGCGAGGGAGAGGGGAAGTCGGACGGCAGG
CM002888.2_64765268-64767263(+)_1|1|1x0		DNA-N34_DR	330	396	-	16.7329	3.51e-08	0.0211	GTAAGGATGACAGTATAAACGACAGCATAGACGACAGTAAGGATGACAGTATAAACGACAGCATAGA
CM002888.2_64765268-64767263(+)_1|1|1x0		DNA-N34_DR	366	432	-	16.7329	3.51e-08	0.0211	GTAAGGATGACAGTATAAACGACAGCATAGACGACAGTAAGGATGACAGTATAAACGACAGCATAGA
CM002888.2_64765268-64767263(+)_1|1|1x0		DNA-N34_DR	402	468	-	16.7329	3.51e-08	0.0211	GTAAGGATGACAGTATAAACGACAGCATAGACGACAGTAAGGATGACAGTATAAACGACAGCATAGA
CM002906.2_1829061-1830561(+)_1|1|1x0		Tx1-10_DR	14	62	+	20.6312	3.51e-08	0.0399	gtgctgagtgagtgggcggagctgtgtgtgagcgtttggcgtgtgtgca
CM002899.2_773705-775484(-)_1|1|1x0		Copia-13F_DR-I	1091	1148	-	21.1125	3.52e-08	0.000969	AAGACGCCTGGGTGGCGCCGGCAGGGCAAGACGTCTGGGTGGCGCCGGCAGGGCAAGA
CM002899.2_773705-775484(-)_1|1|1x0		Copia-13G_DR-I	1366	1423	-	21.1125	3.52e-08	0.000969	GAGACGTCTGGGTGGCGCCGGCAGGGCAAGGCGTCTGGGTGGCGCCGGCAGGGCGAGA
CM002888.2_47136201-47137944(-)_1|1|1x0		DNA-N34_DR	309	366	-	18.5901	3.52e-08	0.0428	ACGACAGTAAGGATGACAGTATAAACGACAGCATAGACGACAGTAAGGATGACAGTTT
CM002888.2_62593480-62594881(+)_1|1|1x0		Copia-13B_DR-I	1592	1637	-	18.0188	3.53e-08	0.0134	GGCCGGGTGGGCCGGCAGGGCAAGGAGCCGGGCTGGGGCCGGCTGG
CM002899.2_773705-775484(-)_1|1|1x0		Copia-13B_DR-I	1264	1321	-	21.1	3.55e-08	0.000969	CAGACGTCTGGGTGGCGCCGGCAGGGCAAGACGTCTGGGTGGCGCCGGCAGGGCAAGG
CM002888.2_71822529-71824686(+)_1|1|1x0		hAT-N104_DR	251	323	-	7.53125	3.55e-08	0.00255	AAGAGGGGGGGGGGTGGGGTGGTGTCGCGGATGAAAGTGAAGACGTGGGGGGGGTGGGGGTGGGGTGTCGCGG
CM002887.2_60112757-60114392(+)_1|1|1x0		EnSpm-15_DR	5092	5146	-	19.7562	3.56e-08	0.0247	GTGATGGTGAGGGTGAGGGTGAGGAAGACAGTGAGACTGAGGAGCACGCTGAGGA
CM002887.2_61371721-61373518(-)_1|1|1x0		hAT-N203_DR	1959	2016	-	20.6957	3.56e-08	0.0354	GCGGCACATTTCGAGCAACAAACACGTAATATTCCTTGCGATGTTACGTTTATGTACG
CM002899.2_773705-775484(-)_1|1|1x0		Gypsy62-I_DR	4207	4264	-	21.0938	3.56e-08	0.000969	GCGAGGAAACTGATGGTGTCGGGGTCTACCACGAGGACGAGGGGCCGGTTGATCTGGG
CM002906.2_1829061-1830561(+)_1|1|1x0		DIRS-14_DR	4483	4531	-	20.6062	3.57e-08	0.0399	GGGCTGTGGGAGTCGAGCTCGGGGGGGGTGAGGGTGGGGGGGGGGGTGG
CM002899.2_891412-893284(+)_1|2|1x0		hAT-N198_DR	14	50	-	20.9565	3.57e-08	0.0465	TGGTCTCGCGGGCCGCATACGGCCCGGAGGCCGGACG
CM002899.2_891412-893284(+)_1|2|1x0		hAT-N59B_DR	388	424	-	20.9565	3.57e-08	0.0465	GTGAAGAGCGGGAGGGGTAGGTGTGGTGCGCGCGAAC
CM002899.2_773705-775484(-)_1|1|1x0		Copia-8-I_DR	726	783	-	21.0875	3.58e-08	0.000969	TGGCTGAGGCGCTGGCTGCGGCGTCGGCTCTGGCTGAGGCGCTGGCTGCGGCGTCGGC
CM002899.2_773705-775484(-)_1|1|1x0		Copia-8-I_DR	756	813	-	21.0875	3.58e-08	0.000969	TGGCTGAGGCGCTGGCTGCGGCGTCGGCTCTGGCTGAGGCGCTGGCTGCGGCGTCGGC
CM002899.2_773705-775484(-)_1|1|1x0		Copia-8-I_DR	786	843	-	21.0875	3.58e-08	0.000969	TGGCTGAGGCGCTGGCTGCGGCGTCGGCTCTGGCTGAGGCGCTGGCTGCGGCGTCGGC
CM002899.2_773705-775484(-)_1|1|1x0		Copia-8-I_DR	816	873	-	21.0875	3.58e-08	0.000969	TGGCTGAGGCGCTGGCTGCGGCGTCGGCTCTGGCTGAGGCGCTGGCTGCGGCGTCGGC
CM002899.2_773705-775484(-)_1|1|1x0		Copia-8-I_DR	846	903	-	21.0875	3.58e-08	0.000969	TGGCTGAGGCGCTGGCTGCGGCGTCGGCTCTGGCTGAGGCGCTGGCTGCGGCGTCGGC
CM002888.2_64765268-64767263(+)_1|1|1x0		Gypsy124-LTR_DR	23	89	-	16.6894	3.58e-08	0.0211	ACCACAACACAAATCACGAAGAGAATAATAATAATAATAATAATAATAATAATAATGAAGGAAGGCT
CM002899.2_44187740-44188637(+)_1|1|1x0		hAT-7_DR	2637	2664	+	20.9125	3.59e-08	0.012	gagtggaggaggaagaggaagaagatgc
CM002899.2_773705-775484(-)_1|1|1x0		Copia-7-I_DR	1067	1124	-	21.0813	3.59e-08	0.000969	CTCTGGCGGGTCTGGCAGCTCTGGAGGTGGCGGTGGCAGCTCTGGAGGTGGCGGTGGC
CM002899.2_773705-775484(-)_1|1|1x0		DIRS-4N2_DR	2985	3042	-	21.0813	3.59e-08	0.000969	GGAGATTATTTGCTGAACTGGGAGCGCTGAAAGAGGGGGGGGGGGATGGGGGGGGGGG
CM002888.2_71822529-71824686(+)_1|1|1x0		DIRS-10_DR	1384	1456	-	7.5	3.59e-08	0.00255	GCAGCTGGGCCAGCGCCTGCGCTTGGTAGCGCTGGTAGGTGGCCATAGCATGCAAGGTGAGGGTGGAGGCGCA
CM002899.2_1007512-1008496(+)_1|1|1x0		Gypsy-249_DR-LTR	166	193	-	20.4099	3.6e-08	0.0265	GGGAGAGAGAGAGAGAGACACAGATGTT
CM002888.2_47136201-47137944(-)_1|1|1x0		Gypsy124-LTR_DR	23	80	-	18.5466	3.6e-08	0.0428	CAAATCACGAAGAGAATAATAATAATAATAATAATAATAATAATAATGAAGGAAGGCT
CM002899.2_773705-775484(-)_1|1|1x0		DIRS-14_DR	4483	4540	-	21.075	3.61e-08	0.000969	GACTCCTGTGGGCTGTGGGAGTCGAGCTCGGGGGGGGTGAGGGTGGGGGGGGGGGTGG
CM002906.2_2233878-2235024(+)_1|1|1x0		Mariner-N21_DR	29	65	-	20.9812	3.61e-08	0.0338	TCCTTTAGAGCGGCGGCGGTACATCGTGCGGCGGTAA
CM002899.2_891412-893284(+)_1|2|1x0		ZFERV-2N1-I_DR	5795	5831	-	20.9441	3.61e-08	0.0465	TGGACTTGTGGGGGAAACAGGAGTGTCTGGAGGAACC
CM002899.2_773705-775484(-)_1|1|1x0		Rex1-31_DRe	555	612	+	21.0687	3.62e-08	0.000969	agacagagctatcgtcgcgggaggtaagacccgcggtggcgggctctgtgtttacatc
CM002899.2_44187740-44188637(+)_1|1|1x0		DIRS-16_DR	272	299	-	20.9	3.62e-08	0.012	GTGGAGCCGCGGGCTGGGCTGATGTAGT
CM002906.2_2294837-2295821(+)_1|1|1x0		Zisupton-7_DR	916	946	-	21.1625	3.63e-08	0.0204	GTGTGTGTGAGAGAGAGAGAGAGAGAGTGTG
CM002888.2_71822529-71824686(+)_1|1|1x0		DIRS-1B_DR	1269	1341	-	7.475	3.63e-08	0.00255	GCATCTCAGCCAGCTTCTCGGCTTGGTAGCGTTGATAGGTGGCCATAGCGTGCAGAGCGGAGGCGAGGCCTGA
CM002906.2_1944874-1946326(+)_1|1|1x0		DIRS-14_DR	1230	1260	-	20.825	3.64e-08	0.0318	AGGGGGTGTGATGGGTGAAAGAAGTGAGAGG
CM002899.2_773705-775484(-)_1|1|1x0		Copia-26_DR-I	1226	1283	-	21.0625	3.64e-08	0.000969	TTCAGGAAGCTCAGGAGGCGGCGGCCATTCAGGAAGCTCAGGAGGCGGCGGCCATTCA
CM002899.2_773705-775484(-)_1|1|1x0		Copia-13G_DR-I	1495	1552	-	21.0625	3.64e-08	0.000969	TCGGGCTGGCGCCGGCAGGGCGAGACGTCTGGGTGGCGCCGGCAGGGCAAGGAGCCGG
CM002899.2_773705-775484(-)_1|1|1x0		Copia-7-I_DR	1799	1856	-	21.0625	3.64e-08	0.000969	TTCAGGAAGCTCAGGAGGCGGCGGCCATTCAGGAAGCTCAGGAGGCGGCGGCCATTCA
CM002899.2_773705-775484(-)_1|1|1x0		Copia-7-I_DR	1826	1883	-	21.0625	3.64e-08	0.000969	TTCAGGAAGCTCAGGAGGCGGCGGCCATTCAGGAAGCTCAGGAGGCGGCGGCCATTCA
CM002899.2_773705-775484(-)_1|1|1x0		Copia-7-I_DR	1853	1910	-	21.0625	3.64e-08	0.000969	TTCAGGAAGCTCAGGAGGCGGCGGCCATTCAGGAAGCTCAGGAGGCGGCGGCCATTCA
CM002899.2_773705-775484(-)_1|1|1x0		Copia-7-I_DR	1880	1937	-	21.0625	3.64e-08	0.000969	TTCAGGAAGCTCAGGAGGCGGCGGCCATTCAGGAAGCTCAGGAGGCGGCGGCCATTCA
CM002899.2_773705-775484(-)_1|1|1x0		L1-36_DR	1957	2014	+	21.0625	3.64e-08	0.000969	gcggccgggggcggcccgcgggggggcgcggcccccgccccggggccggggggggggg
CM002899.2_773705-775484(-)_1|1|1x0		Copia-7-I_DR	1907	1964	-	21.0625	3.64e-08	0.000969	TTCAGGAAGCTCAGGAGGCGGCGGCCATTCAGGAAGCTCAGGAGGCGGCGGCCATTCA
CM002899.2_773705-775484(-)_1|1|1x0		Copia-7-I_DR	1934	1991	-	21.0625	3.64e-08	0.000969	TTCAGGAAGCTCAGGAGGCGGCGGCCATTCAGGAAGCTCAGGAGGCGGCGGCCATTCA
CM002899.2_773705-775484(-)_1|1|1x0		Copia-7-I_DR	1961	2018	-	21.0625	3.64e-08	0.000969	TTCAGGAAGCTCAGGAGGCGGCGGCCATTCAGGAAGCTCAGGAGGCGGCGGCCATTCA
CM002899.2_773705-775484(-)_1|1|1x0		Copia-7-I_DR	1988	2045	-	21.0625	3.64e-08	0.000969	TTCAGGAAGCTCAGGAGGCGGCGGCCATTCAGGAAGCTCAGGAGGCGGCGGCCATTCA
CM002899.2_773705-775484(-)_1|1|1x0		Copia-7-I_DR	2015	2072	-	21.0625	3.64e-08	0.000969	TTCAGGAAGCTCAGGAGGCGGCGGCCATTCAGGAAGCTCAGGAGGCGGCGGCCATTCA
CM002899.2_773705-775484(-)_1|1|1x0		Copia-7-I_DR	2042	2099	-	21.0625	3.64e-08	0.000969	TTCAGGAAGCTCAGGAGGCGGCGGCCATTCAGGAAGCTCAGGAGGCGGCGGCCATTCA
CM002899.2_773705-775484(-)_1|1|1x0		Copia-7-I_DR	2069	2126	-	21.0625	3.64e-08	0.000969	TTCAGGAAGCTCAGGAGGCGGCGGCCATTCAGGAAGCTCAGGAGGCGGCGGCCATTCA
CM002899.2_773705-775484(-)_1|1|1x0		Copia-7-I_DR	2258	2315	-	21.0625	3.64e-08	0.000969	TTCAGGAAGCTCAGGAGGCGGCGGCCATTCAGGAAGCTCAGGAGGCGGCGGCCATTCA
CM002899.2_773705-775484(-)_1|1|1x0		Copia-7-I_DR	2285	2342	-	21.0625	3.64e-08	0.000969	TTCAGGAAGCTCAGGAGGCGGCGGCCATTCAGGAAGCTCAGGAGGCGGCGGCCATTCA
CM002899.2_773705-775484(-)_1|1|1x0		Copia-7-I_DR	2312	2369	-	21.0625	3.64e-08	0.000969	TTCAGGAAGCTCAGGAGGCGGCGGCCATTCAGGAAGCTCAGGAGGCGGCGGCCATTCA
CM002899.2_773705-775484(-)_1|1|1x0		Copia-7-I_DR	2339	2396	-	21.0625	3.64e-08	0.000969	TTCAGGAAGCTCAGGAGGCGGCGGCCATTCAGGAAGCTCAGGAGGCGGCGGCCATTCA
CM002899.2_773705-775484(-)_1|1|1x0		Copia-7-I_DR	2366	2423	-	21.0625	3.64e-08	0.000969	TTCAGGAAGCTCAGGAGGCGGCGGCCATTCAGGAAGCTCAGGAGGCGGCGGCCATTCA
CM002899.2_773705-775484(-)_1|1|1x0		Copia-7-I_DR	2393	2450	-	21.0625	3.64e-08	0.000969	TTCAGGAAGCTCAGGAGGCGGCGGCCATTCAGGAAGCTCAGGAGGCGGCGGCCATTCA
CM002899.2_773705-775484(-)_1|1|1x0		Copia-7-I_DR	2420	2477	-	21.0625	3.64e-08	0.000969	TTCAGGAAGCTCAGGAGGCGGCGGCCATTCAGGAAGCTCAGGAGGCGGCGGCCATTCA
CM002899.2_773705-775484(-)_1|1|1x0		Copia-7-I_DR	2447	2504	-	21.0625	3.64e-08	0.000969	TTCAGGAAGCTCAGGAGGCGGCGGCCATTCAGGAAGCTCAGGAGGCGGCGGCCATTCA
CM002900.2_26374152-26375610(-)_1|5|1x0		CR1-51_DR	1920	1950	+	21.1188	3.65e-08	0.0119	tggggttccacaaggcagtgttttaggtccg
CM002899.2_773705-775484(-)_1|1|1x0		Copia2-I_DR	1138	1195	-	21.0563	3.65e-08	0.000971	CCTGAGGGGAGCCGGCAGGGCTGGAGCCGGCTGGACAGGAGGCCTGAGGGGAGCCGGC
CM002888.2_62593480-62594881(+)_1|1|1x0		Copia-8-I_DR	491	536	-	17.9437	3.66e-08	0.0134	GGAGGGTCTGGCAGCACTGGAGGGTCTGGCAGCACTGGAGGGTCTG
CM002888.2_30873045-30873957(+)_1|1|1x0		CATCH2I_DR	673	700	-	21.1188	3.66e-08	0.0343	GGGTTGCTGTCCAGGGAGAGGAGGCAGT
CM002899.2_44187740-44188637(+)_1|1|1x0		KenoDr3	1058	1085	+	20.8875	3.66e-08	0.012	gaggcggggcggccaagggggcggagtc
CM002888.2_71822529-71824686(+)_1|1|1x0		L1-84_DR	660	732	-	7.44375	3.67e-08	0.00255	CGGCCGTCCGCTGGTTTTTGGCCGGGTGAACGGTGCGCTCTGTCAAGTGTTGGTGGGTTGTCGAAGACCTCCG
CM002888.2_32894653-32895892(+)_1|1|1x0		L1-18_DR	5522	5558	-	21.1429	3.67e-08	0.024	AAAATTACAAAAAAAAAAAAAAAAAAAAACATACAAT
CM002906.2_2294837-2295821(+)_1|1|1x0		Gypsy47-LTR_DR	43	73	-	21.1438	3.68e-08	0.0204	GCGAGAGAGAGAGAGAGAGAGAGAGAGAAAA
CM002888.2_71822529-71824686(+)_1|1|1x0		Copia-13_DR-I	1673	1745	-	7.43125	3.69e-08	0.00255	CGGCGGGGCTGGAGACCAGAGGGGAGCCGGCAGGGCAAGACGTCTGGGGCCGGCAGGGCAAGGAGCCGGGCTG
KZ115044.1_332082-333828(-)_1|1|1x0		Copia-7-I_DR	1539	1596	-	21.0312	3.69e-08	0.00773	GCGGCGGCCATTCTGGAGGTTCAGGTGGCGGTGGCTCTGGCAGCTCTGGCGGCAGCGG
CM002886.2_38985491-38987237(-)_1|1|1x0		Copia-7-I_DR	1539	1596	-	21.0312	3.69e-08	0.00781	GCGGCGGCCATTCTGGAGGTTCAGGTGGCGGTGGCTCTGGCAGCTCTGGCGGCAGCGG
CM002906.2_1422724-1423849(+)_1|1|1x0		Helitron-N5B_DR	816	846	-	21.0813	3.69e-08	0.0169	TGCTAGGCGGTTGCTAGGGTGTTCTGAGTGG
CM002906.2_1422724-1423849(+)_1|1|1x0		Helitron-N5B_DR	1286	1316	-	21.0813	3.69e-08	0.0169	TGCTAGGCGGTTGCTAGGGTGTTCTGAGTGG
CM002906.2_1422724-1423849(+)_1|1|1x0		Helitron-2_DR	1914	1944	-	21.0813	3.69e-08	0.0169	TGCTAGGCGGTTGCTAGGGTGTTCTGAGTGG
CM002906.2_1422724-1423849(+)_1|1|1x0		Helitron-N1_DR	2120	2150	-	21.0813	3.69e-08	0.0169	TGCTAGGCGGTTGCTAGGGTGTTCTGAGTGG
CM002906.2_1422724-1423849(+)_1|1|1x0		Helitron-2_DR	2345	2375	-	21.0813	3.69e-08	0.0169	TGCTAGGCGGTTGCTAGGGTGTTCTGAGTGG
CM002906.2_1422724-1423849(+)_1|1|1x0		Helitron-N5_DR	4680	4710	-	21.0813	3.69e-08	0.0169	TGCTAGGCGGTTGCTAGGGTGTTCTGAGTGG
CM002906.2_1422724-1423849(+)_1|1|1x0		Helitron-N5_DR	4917	4947	-	21.0813	3.69e-08	0.0169	TGCTAGGCGGTTGCTAGGGTGTTCTGAGTGG
CM002906.2_1422724-1423849(+)_1|1|1x0		Helitron-2_DR	4968	4998	-	21.0813	3.69e-08	0.0169	TGCTAGGCGGTTGCTAGGGTGTTCTGAGTGG
CM002906.2_1422724-1423849(+)_1|1|1x0		Helitron-N5_DR	8263	8293	-	21.0813	3.69e-08	0.0169	TGCTAGGCGGTTGCTAGGGTGTTCTGAGTGG
CM002906.2_1422724-1423849(+)_1|1|1x0		Helitron-N5_DR	8555	8585	-	21.0813	3.69e-08	0.0169	TGCTAGGCGGTTGCTAGGGTGTTCTGAGTGG
CM002906.2_1422724-1423849(+)_1|1|1x0		Helitron-N5_DR	8684	8714	-	21.0813	3.69e-08	0.0169	TGCTAGGCGGTTGCTAGGGTGTTCTGAGTGG
KZ115044.1_332082-333828(-)_1|1|1x0		CryptonH-1_DR	5316	5373	-	21.025	3.71e-08	0.00773	TGGTCGTGGTCGGCGGGGTCAGCGGGGGCAGCAGGGCTGACTGGGGTGTCGTCCTCTT
CM002886.2_38985491-38987237(-)_1|1|1x0		CryptonH-1_DR	5316	5373	-	21.025	3.71e-08	0.00781	TGGTCGTGGTCGGCGGGGTCAGCGGGGGCAGCAGGGCTGACTGGGGTGTCGTCCTCTT
CM002890.2_29049-29994(+)_1|1|1x0		hAT-N202_DR	1598	1622	+	21.2	3.71e-08	0.0168	ggcgcgggcgcggatgcgagcgctg
CM002899.2_773705-775484(-)_1|1|1x0		Copia-21_DR-I	1389	1446	-	21.0312	3.71e-08	0.000985	AGCCAGGAGGACGGCCCAGGGTGGAGTCAATGGAGGGAGGAGCCATGGAGGAGGAGTG
CM002888.2_32894653-32895892(+)_1|1|1x0		DIRS-N2_DR	1299	1335	+	21.125	3.71e-08	0.024	tttattaaaaaaaaaaaaaaaaaaaaaaaaacgcgaa
CM002888.2_32894653-32895892(+)_1|1|1x0		CryptonV-N2_DR	13452	13488	-	21.119	3.73e-08	0.024	CAGGCTGCAAAAATTAAACAAATATAAGAATGAAGTT
CM002888.2_72272052-72273183(-)_1|1|1x0		DNA8-9_DR	761	791	+	21.3168	3.73e-08	0.0284	tttaattataataataataataatattaata
CM002906.2_1944874-1946326(+)_1|1|1x0		Gypsy-194_DR-I	4011	4041	+	20.7937	3.74e-08	0.0318	tggaggaggagagggagttggcagacggtgc
CM002887.2_61364971-61366534(-)_1|1|1x0		Zisupton-4_DR	1808	1859	-	20.7143	3.74e-08	0.0419	TCTGCTGGGGATGGTGGTGGTGCTGCGGATGCTGGGGGTGGTGGTGCTGCAG
CM002899.2_773705-775484(-)_1|1|1x0		Copia-13B_DR-I	1691	1748	-	21.0188	3.74e-08	0.000991	GAGACGTCTGGGTGGCGCCGGCAGGGCAAGGAGCCGGGCTGGGGCCGGCTGGGCAAGA
CM002888.2_73501380-73502871(-)_1|1|1x0		Copia-13_DR-I	1093	1135	-	21.0375	3.75e-08	0.0323	GTGGCGCCGGCAGGGCAAGGAGCCGGGCTGGGGCCGGCAGGGC
CM002888.2_73501380-73502871(-)_1|1|1x0		Copia-13B_DR-I	1133	1175	-	21.0375	3.75e-08	0.0323	GTGGCGCCGGCAGGGCAAGGAGCCGGGCTGGGGCCGGCAGGGC
CM002888.2_73501380-73502871(-)_1|1|1x0		Copia-13G_DR-I	1208	1250	-	21.0375	3.75e-08	0.0323	GTGGCGCCGGCAGGGCAAGGAGCCGGGCTGGGGCCGGCAGGGC
CM002888.2_73501380-73502871(-)_1|1|1x0		Copia-13B_DR-I	1416	1458	-	21.0375	3.75e-08	0.0323	GTGGCGCCGGCAGGGCAAGGAGCCGGGCTGGGGCCGGCAGGGC
CM002888.2_73501380-73502871(-)_1|1|1x0		Copia-13_DR-I	1417	1459	-	21.0375	3.75e-08	0.0323	GTGGCGCCGGCAGGGCAAGGAGCCGGGCTGGGGCCGGCAGGGC
CM002888.2_73501380-73502871(-)_1|1|1x0		Copia-13B_DR-I	1469	1511	-	21.0375	3.75e-08	0.0323	GTGGCGCCGGCAGGGCAAGGAGCCGGGCTGGGGCCGGCAGGGC
CM002888.2_62593480-62594881(+)_1|1|1x0		DIRS-1_DR	482	527	+	17.8938	3.75e-08	0.0134	ggccggaccgcttagacgggtgctacgtgggggtgaagaaaggcga
CM002887.2_60112757-60114392(+)_1|1|1x0		piggyBac-1_DR	1988	2042	+	19.6562	3.76e-08	0.0247	actgttacgttaagtggcatgaacaagatagtgatagcgaggaggatgacgatga
KZ115044.1_332082-333828(-)_1|1|1x0		hAT-N104_DR	260	317	-	21.0062	3.76e-08	0.00773	GGGGGGGGTGGGGTGGTGTCGCGGATGAAAGTGAAGACGTGGGGGGGGTGGGGGTGGG
CM002886.2_38985491-38987237(-)_1|1|1x0		hAT-N104_DR	260	317	-	21.0062	3.76e-08	0.00781	GGGGGGGGTGGGGTGGTGTCGCGGATGAAAGTGAAGACGTGGGGGGGGTGGGGGTGGG
CM002899.2_641635-644116(+)_1|1|1x0		hAT-N142B_DR	1442	1508	+	18.3125	3.77e-08	0.0417	tagataggggcgaacgcgtcacagcagctcaaaacactggagatacaatggctgcacttgcaacaaa
CM002906.2_1817412-1818561(+)_1|1|1x0		Gypsy101-I_DR	531	567	-	21	3.77e-08	0.0309	GTGCGGAACTGCAGAGCGAACTCAGCTGCGGAGCGAT
KZ115081.1_56709-57516(+)_1|1|1x0		hAT-N104_DR	274	295	-	21.2857	3.78e-08	0.0273	GGATGAAAGTGAAGACGTGGGG
CM002887.2_62229126-62229933(+)_1|1|1x0		hAT-N104_DR	274	295	-	21.2857	3.78e-08	0.0272	GGATGAAAGTGAAGACGTGGGG
CM002888.2_72272052-72273183(-)_1|1|1x0		IS4EU-2_DR	1120	1150	-	21.2981	3.78e-08	0.0284	AGGTTTAATAATAATATCAATGATAAGAATA
CM002899.2_44187740-44188637(+)_1|1|1x0		LRS_DR	8425	8452	+	20.8438	3.79e-08	0.0121	aggaggaggaggaggatggggaggcagc
KN149696.2_214449-215415(-)_1|1|1x0		Gypsy85-LTR_DR	503	518	-	17.791	3.8e-08	0.0289	AAAAAAAATCATAAAC
KN149696.2_214449-215415(-)_1|1|1x0		EnSpm-N39C_DR	1889	1904	+	17.791	3.8e-08	0.0289	aaaaaaaatcataaag
CM002888.2_71822529-71824686(+)_1|1|1x0		Rex1-28_DRe	354	426	+	7.35	3.8e-08	0.00255	gcagccgaggcgcgtttcgggtcgggtcaggaagcgaggcgggagaggcggcgtcagacagcgggtccggaga
CM002887.2_60112757-60114392(+)_1|1|1x0		Gypsy91-I_DR	755	809	-	19.6312	3.81e-08	0.0247	TGGGAGAGGGGAGAGAAAGAGAAGAAGAAAGAGAGAGAGAGGAGAGAGAGGTTGT
CM002899.2_773705-775484(-)_1|1|1x0		Gypsy122-I_DR	147	204	+	20.9938	3.81e-08	0.001	aaggagaagataatgatgaagaggaagtccaagtggtggttgaagaggctgttggagg
CM002899.2_773705-775484(-)_1|1|1x0		Copia-13G_DR-I	1685	1742	-	20.9875	3.82e-08	0.001	GGGCTGGAGACCAGAGGGGAGCCGGCAGGGCTGGAGCCGGGGGAGCCGGCAGGGCGGG
CM002899.2_773705-775484(-)_1|1|1x0		Dada-U1B_DR	2669	2726	-	20.9875	3.82e-08	0.001	CCGTGTAAGAGGTAGAAGCCGTAGCAGAGGTGGCAGCAGTGTAAGAGGTGGAAGCAGT
CM002899.2_773705-775484(-)_1|1|1x0		Copia-26_DR-I	1131	1188	-	20.9812	3.84e-08	0.001	CTCCAGCTGTGGCGCTGGCTGCGGCGTCGACTCTGGCTGCGGCGTCGACTCTGGCTGC
CM002899.2_773705-775484(-)_1|1|1x0		CryptonH-1_DR	8912	8969	+	20.9812	3.84e-08	0.001	ctgaagaggagaaacaggaggaagatgtggccggcagtgcggcatgagtcttggctgc
CM002888.2_72272052-72273183(-)_1|1|1x0		MuDR-3_DR	1316	1346	+	21.2733	3.85e-08	0.0284	atatactataataataataataatataaata
CM002890.2_29049-29994(+)_1|1|1x0		LTR1B_DR	142	166	-	21.1437	3.86e-08	0.0168	ACGCAGAGCGCGCGCGCGGCCGCAT
CM002906.2_2294837-2295821(+)_1|1|1x0		HATN11B_DR	266	296	-	21.075	3.87e-08	0.0204	GCGCGCGCGCGAATGAGAGAGAGAGAGCTTT
CM002906.2_2294837-2295821(+)_1|1|1x0		HATN11B_DR	337	367	-	21.075	3.87e-08	0.0204	GCGCGCGCGCGAATGAGAGAGAGAGAGCTTT
CM002906.2_2294837-2295821(+)_1|1|1x0		HATN11_DR	647	677	-	21.075	3.87e-08	0.0204	GCGCGCGCGCGAATGAGAGAGAGAGAGCTTT
CM002888.2_71822529-71824686(+)_1|1|1x0		Kolobok-1N3_DR	422	494	+	7.29375	3.88e-08	0.00255	tttcggagttctgggcgtgggtttctgtcggggtgcacgcggcggagcttcgggtcagcggctcggcggccgc
CM002899.2_773705-775484(-)_1|1|1x0		DNA-6-N5_DR	387	444	+	20.9625	3.89e-08	0.00101	gtgcactcgcagatgcagaggcgtgagcagcgcggggcgggggaggggcggggcaggt
CM002899.2_773705-775484(-)_1|1|1x0		Copia-7-I_DR	1778	1835	-	20.9625	3.89e-08	0.00101	CGGCCATTCAGGAAGCTCAGGAGGCGGCGGCCATTCAGGAAGCTCAGGCGGCGGCGGC
CM002899.2_773705-775484(-)_1|1|1x0		DNA-6-N5_DR	2858	2915	-	20.9625	3.89e-08	0.00101	GTGCACTCGCAGATGCAGAGGCGTGAGCAGCGCGGGGCGGGGGAGGGGCGGGGCAGGT
CM002899.2_641635-644116(+)_1|1|1x0		Gypsy-178_DR-I	498	564	+	18.25	3.89e-08	0.0417	ccactgaaagtgaaatcgcatgcaaaagtgaaagcaccgaaaaggaaaagttacaaagagagctaga
CM002906.2_1817412-1818561(+)_1|1|1x0		DIRS-1_DR	4189	4225	+	20.95	3.9e-08	0.0309	gtggtgaacctgcaagcgctgccttcggaggaggcag
CM002899.2_773705-775484(-)_1|1|1x0		DIRS-4N1_DR	1956	2013	-	20.9563	3.9e-08	0.00101	TCTATAAATGGGAAGAAGAGGGGGGGGGGGTTGCAGAAGGAGAATGAGGCTCGGCGGA
CM002899.2_44187740-44188637(+)_1|1|1x0		hAT-N104_DR	250	277	-	20.8063	3.91e-08	0.0122	GGGGGGGGTGGGGGTGGGGTGTCGCGGA
CM002899.2_891412-893284(+)_1|2|1x0		TE-X-1B_DR	534	570	-	20.8447	3.91e-08	0.0465	GAGGGGGGTGGGTGAAATTACGGGAGTTTTCGGAAGA
CM002899.2_773705-775484(-)_1|1|1x0		EnSpm-N49_DR	1229	1286	-	20.95	3.92e-08	0.00101	CTGGAGGAGAAGCCGAAGCTGGAGCCGGAGGAGAAGACATAGCAGCGGTGGTAGCGGG
CM002888.2_62593480-62594881(+)_1|1|1x0		Copia-13B_DR-I	1823	1868	-	17.7937	3.94e-08	0.0134	GGGCCGGCTGGGCGAGACGTCTGGGTGGCGCCGGCGGGCGAGACGT
CM002900.2_26374152-26375610(-)_1|5|1x0		Gypsy-166B_DR-LTR	562	592	-	21.0188	3.94e-08	0.0125	AGGTTGGCCACACGGTGGCGGACTTGCAGCG
CM002899.2_773705-775484(-)_1|1|1x0		R2Dr	331	388	+	20.9375	3.95e-08	0.00102	atggcggacggggagcagggggagcacccgggagtggtggtgaccctgccgctcaggg
CM002888.2_47136201-47137944(-)_1|1|1x0		Gypsy119-I_DR	3814	3871	+	18.354	3.96e-08	0.0428	gtggataaggtggaagcagtacaacacagtccaaggccaacaacacggaaggaagttc
CM002899.2_773705-775484(-)_1|1|1x0		DIRS-18_DR	1998	2055	-	20.9313	3.97e-08	0.00102	CAGACCTTGCGAGCTGAGAGGCGGCGCGTCCCGGGCTGGCAGGGCCCGCAGCGCCCGT
CM002899.2_773705-775484(-)_1|1|1x0		Copia-13F_DR-I	1497	1554	-	20.925	3.99e-08	0.00102	CCGGGGGGGGGCCGGCAGGGCAAGAGGCCTGGGGGGAGCCGGCAGGGCAAGACGCCTG
CM002899.2_773705-775484(-)_1|1|1x0		DIRS-14_DR	4477	4534	-	20.925	3.99e-08	0.00102	TGTGGGCTGTGGGAGTCGAGCTCGGGGGGGGTGAGGGTGGGGGGGGGGGTGGGGTGGC
CM002899.2_773705-775484(-)_1|1|1x0		DNAX-23_DR	5314	5371	+	20.925	3.99e-08	0.00102	attgccggtggaccgcgggcggcgcctgccggtggaccgccgactttgccgccggcgg
CM002888.2_36699677-36701228(+)_1|2|1x0		DIRS1_DR	677	719	-	18.5875	3.99e-08	0.0188	GGAGCGCCGTGAGGAGCGAGAGGTCCGCGAGCCCGTGGGCGGC
CM002899.2_773705-775484(-)_1|1|1x0		DNA8-3B_DR	290	347	+	20.9187	4e-08	0.00102	gcgccgacgcggatataactgagggcgcgggtggtgagggtagtgtcggggacgcgga
CM002899.2_773705-775484(-)_1|1|1x0		Copia-13B_DR-I	1927	1984	-	20.9187	4e-08	0.00102	CCAGAGGGGAGCCGGCAGGGCTGGAGACCAGAGGGGAGCCGGCAGGGCAGGGCGCCGG
CM002899.2_773705-775484(-)_1|1|1x0		Gypsy-116-LTR_DR	107	164	+	20.9125	4.02e-08	0.00102	ggtgcagcggattacgttgggtcggatcatgattggcgcttggattggcggcggctgt
CM002887.2_61364971-61366534(-)_1|1|1x0		Helitron-4_DR	10843	10894	-	20.5901	4.03e-08	0.0419	GATGTTGGGGATTGGGATGGTGGTGGTACTGATGCTGGGAATGGTGGTGCTG
CM002899.2_773705-775484(-)_1|1|1x0		hAT-N104_DR	368	425	-	20.9062	4.04e-08	0.00102	GTGAAGAGCGGGGGTGGGTTGTCGCGGACGAAAGTGAAGAGGGGGGGGTGGGTGTCGT
CM002888.2_63804242-63804875(+)_1|1|1x0		Gypsy61-I_DR	371	389	-	15.5	4.04e-08	0.0202	GTGTGTGTGTGTGTTATGG
CM002888.2_57494486-57495398(-)_1|1|1x0		Copia-7-I_DR	1067	1094	-	21.0125	4.04e-08	0.02	CGGTGGCAGCTCTGGAGGTGGCGGTGGC
CM002888.2_30873045-30873957(+)_1|1|1x0		L1-83_DR	669	696	-	20.9875	4.04e-08	0.0343	GGGTCGCTGGCCAGGCGGTGGGCGGCGA
CM002906.2_1944874-1946326(+)_1|1|1x0		hATN96B_DR	223	253	+	20.7	4.05e-08	0.0322	agggtgctgctcaggcgaatggagcgaatgg
CM002888.2_71822529-71824686(+)_1|1|1x0		Copia-13C_DR-I	1253	1325	-	7.18125	4.05e-08	0.00255	AAGGAGCCGGGCTGGGGCCGGCAGGGCTAGACGTCTGGGTGGTGCCGGCAGGGCAAGACGTCTGGGTGGTGCC
KZ114850.1_333935-335417(-)_1|1|1x0		Copia-7-I_DR	1077	1122	-	20.9688	4.05e-08	0.0402	CTGGCGGGTCTGGCAGCTCTGGAGGTGGCGGTGGCAGCTCTGGAGG
CM002899.2_773705-775484(-)_1|1|1x0		DIRS-16_DR	404	461	-	20.9	4.05e-08	0.00102	ATGCTTGGCGGAGGTCGGAGGCCGTGTTTATCCCCGTGGCGGGGACGGAGGATCTGGC
CM002899.2_773705-775484(-)_1|1|1x0		Copia-7-I_DR	2693	2750	-	20.9	4.05e-08	0.00102	CCATTGAGGAAGCTTAGGAGGCGGTGGCCGTTCAGGTAGTTCAGGCGGCGGCGGCCGT
CM002888.2_32894653-32895892(+)_1|1|1x0		hAT-N58B_DR	725	761	+	20.994	4.06e-08	0.024	aaaaataaataaataaaaaaaataaaaaaatcacaat
CM002899.2_641635-644116(+)_1|1|1x0		Penelope-1_DR	1038	1104	+	18.1625	4.07e-08	0.0417	aacagaagattgaaacccaaaaccaaattacaagaattaaagaagaaattgcaataaaagaacaaga
CM002906.2_2294837-2295821(+)_1|1|1x0		DNA8-27B_DR	138	168	+	21.0062	4.07e-08	0.0206	gtgtgtgagagagagagaatgtgaatgagtg
CM002900.2_14088259-14090056(+)_1|1|1x0		Gypsy-166-I_DR	4054	4075	-	17.7625	4.08e-08	0.0279	ACGAGGAGGAGGAGGGGCCGGG
CM002888.2_71822529-71824686(+)_1|1|1x0		Copia-13_DR-I	1494	1566	-	7.1625	4.08e-08	0.00255	TGGGGCCGGCAGGGCTAGACGTCTGGTAGGTGCCGGCAGGGAAAGACGTCTGGTAGGTGCCGGCAGGGCAAGG
CM002886.2_323403-324291(+)_1|2|1x0		Polinton-2N1_DR	1107	1125	+	15.6343	4.08e-08	0.0158	attgggattctggttgggg
CM002886.2_323403-324291(+)_1|2|1x0		Polinton-2N1_DR	9968	9986	-	15.6343	4.08e-08	0.0158	ATTGGGATTCTGGTTGGGG
CM002888.2_72272052-72273183(-)_1|1|1x0		Ginger1-N1_DR	709	739	-	21.1925	4.09e-08	0.0284	GTTAATAATAATAATAATAATAATATATATA
CM002888.2_32894653-32895892(+)_1|1|1x0		Tx1-3_DR	5291	5327	+	20.9821	4.09e-08	0.024	aatgtttcaaaactataataaaaaaaaaaaaaaaaaa
CM002888.2_30873045-30873957(+)_1|1|1x0		RTEX-5_DR	4430	4457	-	20.9688	4.1e-08	0.0343	GTGAGGCCGGGGATGCAGTCGGAGCCGT
CM002899.2_773705-775484(-)_1|1|1x0		Copia-7-I_DR	2558	2615	-	20.8812	4.1e-08	0.00102	CCGTTCAGGGAGTTCAGGCGGCGGCGGCCGTTCAGGGAGTTCAGGCGGCGGCGGCCGT
CM002899.2_773705-775484(-)_1|1|1x0		Copia-7-I_DR	2585	2642	-	20.8812	4.1e-08	0.00102	CCGTTCAGGGAGTTCAGGCGGCGGCGGCCGTTCAGGGAGTTCAGGCGGCGGCGGCCGT
CM002899.2_773705-775484(-)_1|1|1x0		Copia-7-I_DR	2612	2669	-	20.8812	4.1e-08	0.00102	CCGTTCAGGGAGTTCAGGCGGCGGCGGCCGTTCAGGGAGTTCAGGCGGCGGCGGCCGT
CM002899.2_773705-775484(-)_1|1|1x0		Copia-7-I_DR	2639	2696	-	20.8812	4.1e-08	0.00102	CCGTTCAGGGAGTTCAGGCGGCGGCGGCCGTTCAGGGAGTTCAGGCGGCGGCGGCCGT
KZ115044.1_332082-333828(-)_1|1|1x0		Rex1-28_DRe	360	417	+	20.8688	4.12e-08	0.00833	gaggcgcgtttcgggtcgggtcaggaagcgaggcgggagaggcggcgtcagacagcgg
CM002886.2_38985491-38987237(-)_1|1|1x0		Rex1-28_DRe	360	417	+	20.8688	4.12e-08	0.00841	gaggcgcgtttcgggtcgggtcaggaagcgaggcgggagaggcggcgtcagacagcgg
CM002899.2_773705-775484(-)_1|1|1x0		Copia-8-I_DR	1035	1092	-	20.875	4.12e-08	0.00102	CTCGGGAAGCTCAGGCGGCGGCGGCGACCACTCGGGAAGCTCAGGCGGCGGCGGCGAC
CM002899.2_773705-775484(-)_1|1|1x0		Copia-8-I_DR	1065	1122	-	20.875	4.12e-08	0.00102	CTCGGGAAGCTCAGGCGGCGGCGGCGACCACTCGGGAAGCTCAGGCGGCGGCGGCGAC
CM002899.2_773705-775484(-)_1|1|1x0		Copia-8-I_DR	1095	1152	-	20.875	4.12e-08	0.00102	CTCGGGAAGCTCAGGCGGCGGCGGCGACCACTCGGGAAGCTCAGGCGGCGGCGGCGAC
CM002888.2_32894653-32895892(+)_1|1|1x0		L1-87_DR	855	891	-	20.9702	4.12e-08	0.024	TCCCCTTCAAAAAGAAAAAAAAAAAAAAAATAAATAA
CM002899.2_44203728-44205033(+)_1|1|1x0		LRS_DR	6724	6766	+	20.4313	4.14e-08	0.031	gggcgaggggcggccggaggtccgacgccccccgagcctccgg
CM002899.2_773705-775484(-)_1|1|1x0		DIRS-13_DR	732	789	+	20.8688	4.14e-08	0.00102	tcgaccagcagctactggcgggcggggatgagatggaaggggatgaggaggaggatga
CM002899.2_773705-775484(-)_1|1|1x0		KenoDr2	1059	1116	+	20.8688	4.14e-08	0.00102	aaggtggggcggccccgggggcggagtcacagtcggtagaggtggggagagaggaggt
CM002899.2_773705-775484(-)_1|1|1x0		DIRS-4N2_DR	5056	5113	-	20.8688	4.14e-08	0.00102	GAAACTGATTCTTAGGAGAGGCTGGGGACTCTGTTGGAGTTGGGTTCGGGGAGGCAGG
CM002888.2_71822529-71824686(+)_1|1|1x0		Copia-13B_DR-I	1960	2032	-	7.125	4.14e-08	0.00255	GGGAGCCGGCTGGGCTGGAGGCCTGTGGGGAGCCGGCTGGGCTGGAGGCCAGAGGGGAGCCGGCAGGGCTGGA
CM002899.2_44187740-44188637(+)_1|1|1x0		L2-49_DR	2579	2606	+	20.7312	4.16e-08	0.0122	gaggggggggggtgttgggagtggggag
CM002906.2_1829061-1830561(+)_1|1|1x0		Gypsy-197_DR-I	2589	2637	+	20.3438	4.17e-08	0.0399	ctgctggcggtcaggctggccctgggtgagtggcgccactggttggagg
CM002899.2_773705-775484(-)_1|1|1x0		hAT-N104_DR	365	422	-	20.85	4.19e-08	0.00103	AAGAGCGGGGGTGGGTTGTCGCGGACGAAAGTGAAGAGGGGGGGGTGGGTGTCGTGGA
CM002899.2_773705-775484(-)_1|1|1x0		Copia-8-I_DR	954	1011	-	20.85	4.19e-08	0.00103	CGGCTCTGGCTGAGGCGCTGGCTGCGGCGTCGGCTCTGGCGCTGGCTGCGGCGTCGGC
CM002899.2_773705-775484(-)_1|1|1x0		Dada-U1A_DR	4432	4489	-	20.85	4.19e-08	0.00103	CTGACGAGGCTGATGCAGGAGCCGAAGAAGAAGCCAAGGCAGGAACTGACGAGGCTGA
CM002899.2_773705-775484(-)_1|1|1x0		Dada-U1A_DR	4477	4534	-	20.85	4.19e-08	0.00103	CTGACGAGGCTGATGCAGGAGCCGAAGAAGAAGCCAAGGCAGGAACTGACGAGGCTGA
CM002888.2_45324195-45326040(-)_1|1|1x0		Gypsy-32-I_DR	14	74	+	18.375	4.19e-08	0.0496	gtgagatggccacccggaagaggacaacgagaggtcgaaaggcggggctacgatccgctgt
CM002890.2_29049-29994(+)_1|1|1x0		Helitron-4_DR	187	211	-	21.025	4.19e-08	0.0168	GCGGTGAGCCCGGGTGCGAGGTCCC
CM002890.2_29049-29994(+)_1|1|1x0		Helitron-4_DR	2335	2359	-	21.025	4.19e-08	0.0168	GCGGTGAGCCCGGGTGCGAGGTCCC
CM002890.2_29049-29994(+)_1|1|1x0		Helitron-4_DR	4541	4565	-	21.025	4.19e-08	0.0168	GCGGTGAGCCCGGGTGCGAGGTCCC
CM002890.2_29049-29994(+)_1|1|1x0		Helitron-4_DR	6817	6841	-	21.025	4.19e-08	0.0168	GCGGTGAGCCCGGGTGCGAGGTCCC
CM002890.2_29049-29994(+)_1|1|1x0		Helitron-4_DR	9228	9252	-	21.025	4.19e-08	0.0168	GCGGTGAGCCCGGGTGCGAGGTCCC
CM002890.2_29049-29994(+)_1|1|1x0		Helitron-4_DR	29909	29933	-	21.025	4.19e-08	0.0168	GCGGTGAGCCCGGGTGCGAGGTCCC
CM002899.2_44187740-44188637(+)_1|1|1x0		Gypsy-169-I_DR	4273	4300	+	20.7188	4.2e-08	0.0122	gagggcgggggggggggagggctgcagg
CM002887.2_61364971-61366534(-)_1|1|1x0		Mariner-N27_DR	625	676	-	20.5217	4.2e-08	0.0419	GTCGCTCTTGTTGGCCTTGCCAGAGATTACACTTCTTCCAATTGCTCTTCCA
CM002899.2_773705-775484(-)_1|1|1x0		CryptonV-3_DR	12580	12637	+	20.8438	4.21e-08	0.00103	attgcactactgcaaggggggtggggacgggtggggttggggggctggtctggggtgc
CM002888.2_71822529-71824686(+)_1|1|1x0		Copia-14_DR-I	1184	1256	-	7.075	4.22e-08	0.00255	GGGCTGCGGTCGGCTTGCTGTGCTCAGGGGCTGCGGTCGGCTCTGCGCTGTGCTCAGGGGCTGCGGTCGGCTC
CM002899.2_773705-775484(-)_1|1|1x0		Copia-20_DR-I	1200	1257	-	20.8375	4.22e-08	0.00103	GTCCACCAGCGCTTGAGGGCGAGGTTCCGCCGGCGCTTGAGGGCGAGGGTCCGCCGGC
CM002899.2_773705-775484(-)_1|1|1x0		Ginger1-2_DR	4425	4482	-	20.8375	4.22e-08	0.00103	AGGAGGAGGACATGGAGATGGAGGAGGAGGACATGGAGGAGGAGGAGTTGGACATGGA
CM002888.2_71822529-71824686(+)_1|1|1x0		DIRS-12_DR	1810	1882	-	7.06875	4.23e-08	0.00255	ATCAGGCCGGCCGCTTGCGTTTCGGATCCGAGGGGGTTTGGGCAGGGGGTTTTCCCGCGGCAGCGGGCGTTGT
CM002899.2_773705-775484(-)_1|1|1x0		Copia-13G_DR-I	1420	1477	-	20.8313	4.24e-08	0.00103	GAGACGTCTGAGTGGCGCCGGCAGGGCGAGACGTCTGGGTGGCGCCGGCAGGGCGAGA
CM002899.2_773705-775484(-)_1|1|1x0		DIRS-14_DR	4474	4531	-	20.8313	4.24e-08	0.00103	GGGCTGTGGGAGTCGAGCTCGGGGGGGGTGAGGGTGGGGGGGGGGGTGGGGTGGCTCC
KN149850.1_11575-12385(+)_1|1|1x0		Gypsy108-I_Dr	1340	1364	-	20.075	4.24e-08	0.0358	TGGACAGGGAGGACAGACTGCAGGC
CM002887.2_7366778-7367588(-)_1|1|1x0		Gypsy108-I_Dr	1340	1364	-	20.075	4.24e-08	0.0358	TGGACAGGGAGGACAGACTGCAGGC
CM002899.2_44187740-44188637(+)_1|1|1x0		DIRS-17_DR	2881	2908	-	20.7063	4.25e-08	0.0122	AAGGTGCGGAGACCCAGCGTGGTGACGT
CM002888.2_36699677-36701228(+)_1|2|1x0		Copia-26_DR-I	1608	1650	-	18.4625	4.25e-08	0.0188	GAGTGGAGTTGCGGAGGGCCTGGAGCGTGGAGCTGCGGAAGAC
CM002899.2_773705-775484(-)_1|1|1x0		Dada-U1A_DR	4324	4381	-	20.825	4.26e-08	0.00103	GAGCCGATGAAGAAGCAGAGGCAGGAACTGACGAGGCTGATGCAGGAGCCGATGAAGA
KZ115081.1_56709-57516(+)_1|1|1x0		CryptonV-N5_DR	2240	2261	+	21.1118	4.27e-08	0.0291	ggaggagaaggaggatgaggag
CM002887.2_62229126-62229933(+)_1|1|1x0		CryptonV-N5_DR	2240	2261	+	21.1118	4.27e-08	0.0289	ggaggagaaggaggatgaggag
CM002899.2_641635-644116(+)_1|1|1x0		Dada-tA_DR	7225	7291	-	18.0625	4.27e-08	0.0417	GTGCAGGTGGAGGAACAGCAGGTGCAGGTGGAGCAGGTGCAGGTGGAGGAACAGCAGGTGCAGGTGG
CM002888.2_32894653-32895892(+)_1|1|1x0		L1-72_DR	5321	5357	-	20.9167	4.28e-08	0.024	ATGAATAAATAAATAAATAAAATAAACAAAATAATAA
CM002899.2_773705-775484(-)_1|1|1x0		Copia-13C_DR-I	1449	1506	-	20.8187	4.28e-08	0.00103	GGCTGGGGCCGGCAGGGCTAGACGTCTGGTAGGTGCCGGCAGGGATGGTGCCGGCAGG
CM002888.2_63804242-63804875(+)_1|1|1x0		hAT-N179_DR	407	425	-	15.475	4.29e-08	0.0202	GTGTGTGTGTGTGTTGTGT
CM002888.2_63804242-63804875(+)_1|1|1x0		RTEX-1_DR	6102	6120	-	15.475	4.29e-08	0.0202	GTGTGTGTGTGAGTTTCGG
CM002888.2_63804242-63804875(+)_1|1|1x0		hAT-N169_DR	806	824	+	15.475	4.29e-08	0.0202	gtgtgtgtgtgtgttgtgt
CM002888.2_63804242-63804875(+)_1|1|1x0		Polinton-4_DR	16821	16839	+	15.475	4.29e-08	0.0202	gtgtgtgtgtgtgttgtgt
CM002888.2_63804242-63804875(+)_1|1|1x0		Polinton-4_DR	16860	16878	+	15.475	4.29e-08	0.0202	gtgtgtgtgtgtgttgtgt
KZ115044.1_332082-333828(-)_1|1|1x0		L1-36_DR	2006	2063	+	20.8063	4.3e-08	0.00843	ggggggggggggggtacgcgccgggggggcgcgccgcccccccgcgggccgccccggc
CM002886.2_38985491-38987237(-)_1|1|1x0		L1-36_DR	2006	2063	+	20.8063	4.3e-08	0.00851	ggggggggggggggtacgcgccgggggggcgcgccgcccccccgcgggccgccccggc
KZ115044.1_332082-333828(-)_1|1|1x0		Gypsy-226_DR-I	4053	4110	+	20.8	4.31e-08	0.00843	gggaagaaaagcttagcggggagacccgctattcggcagtggaaaaggagggccttgc
CM002886.2_38985491-38987237(-)_1|1|1x0		Gypsy-226_DR-I	4053	4110	+	20.8	4.31e-08	0.00851	gggaagaaaagcttagcggggagacccgctattcggcagtggaaaaggagggccttgc
CM002899.2_773705-775484(-)_1|1|1x0		DIRS-17_DR	1210	1267	-	20.8	4.33e-08	0.00104	GGCCGTGGTGCAGGGCAGAAGCGGCATGGCCCGCAGCGGTGTGGGCTCCGGCCGTGAG
CM002899.2_773705-775484(-)_1|1|1x0		Copia-13G_DR-I	1339	1396	-	20.8	4.33e-08	0.00104	AAGGCGTCTGGGTGGCGCCGGCAGGGCGAGACGTCTGGGTGGCGCCGGCAGGGCAAGA
CM002899.2_773705-775484(-)_1|1|1x0		Dada-U1A_DR	4417	4474	-	20.8	4.33e-08	0.00104	CAGGAGCCGAAGAAGAAGCCAAGGCAGGAACTGACGAGGCTGATGCAGGAGCCGATGA
CM002899.2_773705-775484(-)_1|1|1x0		GYPSYDR1	1795	1852	-	20.7937	4.35e-08	0.00104	GAAGGGCACATCGATGATGGGTAGTGGTATTAGAGGGCTGGGGGGTGGTCGTTGGGGA
CM002887.2_7378407-7379304(-)_1|1|1x0		hAT-27_DR	1628	1655	-	20.875	4.36e-08	0.0188	TGAAGCTGATGTATGGATGACCACTTCC
CM002899.2_773705-775484(-)_1|1|1x0		L1-84_DR	3263	3320	+	20.7875	4.37e-08	0.00104	tgtattctcctgcgtccagggaggccccagaggtggtggtgtccctggacgcagagaa
CM002906.2_1829061-1830561(+)_1|1|1x0		Copia-13B_DR-LTR	103	151	+	20.2625	4.37e-08	0.0399	gcgccgtcgtgggtgtacgcagagtgtgcgcgctgccgcttgatgcggc
CM002888.2_62593480-62594881(+)_1|1|1x0		LRS_DR	4747	4792	-	17.5687	4.39e-08	0.0134	AAGTAGGCCGGGAAGGGTGGTCTCCCGTCGGGCATGGTTTGGTGGG
CM002887.2_61371721-61373518(-)_1|1|1x0		DIRS-8_DR	529	586	-	20.3478	4.4e-08	0.0383	GCTGGAGAAGTTGTTGTTGGAGAAGTTGATGTAGCTGGAGAAGTTGTTGTTGTTGGAG
CM002890.2_29049-29994(+)_1|1|1x0		HATN11B_DR	352	376	-	20.9562	4.4e-08	0.0168	GTGTTGTGTGCGCGCGCGCGAATGA
CM002899.2_773705-775484(-)_1|1|1x0		Gypsy172-I_Dr	4145	4202	-	20.775	4.4e-08	0.00105	TGAGCGACTCCTGGCACGAGGAGGCAGATGGCGACGGGGTCTCCCACGTGGTCGAGGG
KZ115044.1_332082-333828(-)_1|1|1x0		Copia-8-I_DR	919	976	-	20.7688	4.41e-08	0.00846	CTGGCGCTGGCTGCGGCGTCGGCTCTGGCTGAGGCGCTGGCTGCGGCGTCGGCTCTGG
CM002886.2_38985491-38987237(-)_1|1|1x0		Copia-8-I_DR	919	976	-	20.7688	4.41e-08	0.00855	CTGGCGCTGGCTGCGGCGTCGGCTCTGGCTGAGGCGCTGGCTGCGGCGTCGGCTCTGG
CM002890.2_29049-29994(+)_1|1|1x0		LRS_DR	4313	4337	-	20.9437	4.44e-08	0.0168	GTGGGGGGCCTGTGCCCGCGCGCTC
CM002890.2_29049-29994(+)_1|1|1x0		LRS_DR	4397	4421	-	20.9437	4.44e-08	0.0168	GTGGGGGGCCTGTGCCCGCGCGCTC
CM002890.2_29049-29994(+)_1|1|1x0		LRS_DR	4482	4506	-	20.9437	4.44e-08	0.0168	GTGGGGGGCCTGTGCCCGCGCGCTC
CM002888.2_71822529-71824686(+)_1|1|1x0		DIRS-6B_DR	5153	5225	-	6.9375	4.44e-08	0.00255	GGGGGTCAGAGCTATGGGGGGGGGGGGGGGGGGGGGCAGTAAGAGTCGGGAAGAGGGAGGGGGTAGTGCAGGC
CM002899.2_44187740-44188637(+)_1|1|1x0		L1-36_DR	2005	2032	+	20.65	4.45e-08	0.0122	gggggggggggggggtacgcgccggggg
KZ115044.1_332082-333828(-)_1|1|1x0		DIRS-1_DR	1767	1824	+	20.7438	4.48e-08	0.00846	ctgctggcttggttagcgccgctcagcgcgttgcggtggctcatacggacggtcagac
CM002886.2_38985491-38987237(-)_1|1|1x0		DIRS-1_DR	1767	1824	+	20.7438	4.48e-08	0.00855	ctgctggcttggttagcgccgctcagcgcgttgcggtggctcatacggacggtcagac
CM002900.2_14088259-14090056(+)_1|1|1x0		Gypsy105-I_Dr	4036	4057	-	17.6937	4.48e-08	0.0279	ACGGGGGGGAGGGGGGGAAGGG
CM002900.2_14088259-14090056(+)_1|1|1x0		Gypsy104-I_Dr	4038	4059	-	17.6937	4.48e-08	0.0279	ACGGGGGGGAGGGGGGGAAGGG
CM002899.2_44187740-44188637(+)_1|1|1x0		DNA-N30_DR	106	133	+	20.6375	4.49e-08	0.0122	gggggggggggggggggggtgtcagtga
CM002887.2_61371721-61373518(-)_1|1|1x0		Helitron-4_DR	10837	10894	-	20.3106	4.5e-08	0.0383	GATGTTGGGGATTGGGATGGTGGTGGTACTGATGCTGGGAATGGTGGTGCTGTTGATG
CM002899.2_773705-775484(-)_1|1|1x0		Copia-26_DR-I	1095	1152	-	20.7375	4.51e-08	0.00107	CTGCGGCGTCGACTCTGGCTGCGGCGTAGACTCTGGCTGCGGCGTCGACTCTGGCTGC
CM002900.2_14088259-14090056(+)_1|1|1x0		Gypsy-197_DR-I	4046	4067	-	17.6875	4.52e-08	0.0279	ACGAGGGGGAGGTGGAGCCGGG
KZ114850.1_333935-335417(-)_1|1|1x0		EnSpm-N14_DR	668	713	+	20.825	4.52e-08	0.0402	caggagcttgtggtttttatgattatttatttggcatacattaacc
CM002899.2_44203728-44205033(+)_1|1|1x0		DIRS-4_DR	5945	5987	-	20.2812	4.52e-08	0.031	CCGGCTGGAGAGGGGGGTGAAGGGGGGCAGGGGGGGGCGGGGA
CM002888.2_57494486-57495398(-)_1|1|1x0		L1-136_DR	1258	1285	+	20.8625	4.52e-08	0.02	gggaaggggggggggggggggtggttgg
CM002888.2_71822529-71824686(+)_1|1|1x0		L1-136_DR	1247	1319	+	6.8875	4.52e-08	0.00255	cttgtgcccaagggaaggggggggggggggggtggttgggagggggggattagttcgcgaattttagagttta
CM002900.2_26374152-26375610(-)_1|5|1x0		L1-94_DR	3635	3665	+	20.8375	4.53e-08	0.014	gggcactcggcaggggtgcccacttagtccc
CM002899.2_773705-775484(-)_1|1|1x0		Gypsy-168-I_DR	4223	4280	-	20.7312	4.53e-08	0.00108	CTGCGAACGGCTCCTGAAGTGAGGGGCGCCACGACGCCGGGGTCTACCACGGGGACGA
CM002888.2_71822529-71824686(+)_1|1|1x0		BEL-26_DR-I	988	1060	-	6.88125	4.53e-08	0.00255	TGGAGGTATTACAGTTTGTGGTACAGTATATGATGTAGCCAGCTGCGGGGTGGCTGTGATAGGCGGTGGTGGC
CM002899.2_44187740-44188637(+)_1|1|1x0		DIRS-14_DR	4483	4510	-	20.625	4.54e-08	0.0122	GGGGGGGTGAGGGTGGGGGGGGGGGTGG
CM002888.2_71822529-71824686(+)_1|1|1x0		Copia-13B_DR-I	1328	1400	-	6.875	4.55e-08	0.00255	GCCGGCAGGGCAAGGAGCCGGGCTGGGCAGACGTCTGGGTGGCGCCGGCAGGGCAAGGAGCCGGGCTGGGGCC
CM002899.2_773705-775484(-)_1|1|1x0		Copia-13B_DR-I	1392	1449	-	20.725	4.55e-08	0.00108	GCAGGGCAAGGAGCCGGGCTGGGGCCGGCAGGGCAGACGTCTGGGTGGCGCCGGCAGG
CM002899.2_773705-775484(-)_1|1|1x0		Copia-13B_DR-I	1445	1502	-	20.725	4.55e-08	0.00108	GCAGGGCAAGGAGCCGGGCTGGGGCCGGCAGGGCAGACGTCTGGGTGGCGCCGGCAGG
CM002888.2_63804242-63804875(+)_1|1|1x0		Mariner-N33_DR	458	476	-	15.45	4.55e-08	0.0207	ACGTGTGTGTGGATTTCGG
CM002888.2_36699677-36701228(+)_1|2|1x0		Gypsy4-I_DR	1616	1658	-	18.325	4.56e-08	0.0188	GGGAGGTTGAGAGGTATGACTGTACTGTTGTTGGGGGAATGGA
CM002888.2_71822529-71824686(+)_1|1|1x0		DIRS-5_DR	4783	4855	-	6.8625	4.57e-08	0.00255	AGAAGTCCTAGAATGGGGTGGGGGCAGTGGAGACTTCTGTGGCAGCGGCCTGGGGGGGCGGAGTGGCAGAAGG
CM002888.2_32894653-32895892(+)_1|1|1x0		Gypsy98-I_Dr	76	112	-	20.8155	4.58e-08	0.0245	GCTCCTGCAGGAAAAAAAAAAAAAAAAAAAAAAAAAA
CM002887.2_60112757-60114392(+)_1|1|1x0		Gypsy89-I_DR	100	154	-	19.2875	4.59e-08	0.0247	CTGAGAGTGGGGATTCAAGAGGCTAAGAATTTCGCAAGTTTGGTCATGCTGGTGA
CM002888.2_71822529-71824686(+)_1|1|1x0		Copia-13F_DR-I	1524	1596	-	6.85	4.59e-08	0.00255	CGGCAGGGCTGGAGACCAGAGGGGAGCCGGCAGGGCTGGAGGCCGGGGGGGGGCCGGCAGGGCAAGAGGCCTG
CM002899.2_773705-775484(-)_1|1|1x0		Kibi-15_DR	788	845	+	20.7125	4.59e-08	0.00108	cttctgcggctgcgtctgtcgcggtagatgccgctgcacctgcggctgatgctgcggt
CM002890.2_29049-29994(+)_1|1|1x0		DIRS-1B_DR	680	704	-	20.8937	4.59e-08	0.0168	GAGGGGTCCGCGGGCCCGAAGGCGA
CM002899.2_773705-775484(-)_1|1|1x0		Copia2-I_DR	1147	1204	-	20.7063	4.61e-08	0.00108	GACAGGAGGCCTGAGGGGAGCCGGCAGGGCTGGAGCCGGCTGGACAGGAGGCCTGAGG
CM002888.2_60401530-60402916(+)_1|1|1x0		DNA8-3B_DR	286	331	+	20.6625	4.61e-08	0.0256	tcgggcgccgacgcggatataactgagggcgcgggtggtgagggta
CM002888.2_71822529-71824686(+)_1|1|1x0		hAT-N104_DR	81	153	-	6.83125	4.62e-08	0.00255	TGTCGGATGAAAGTGAAGAGGGGGGGTGGGTGTCGTGGATGAAAGTGAAGAGGGTGGTGGGGGGTGCACGGGC
KN149850.1_11575-12385(+)_1|1|1x0		Gypsy64-I_DR	1842	1866	+	19.9875	4.62e-08	0.0358	gggggatgagtggaagaccgccttt
CM002887.2_7366778-7367588(-)_1|1|1x0		Gypsy64-I_DR	1842	1866	+	19.9875	4.62e-08	0.0358	gggggatgagtggaagaccgccttt
CM002888.2_30873045-30873957(+)_1|1|1x0		ZFERV-2-I_DR	2685	2712	-	20.8063	4.64e-08	0.0343	AGGCTGTGGGGGTGGCTGGGGTGGATGG
CM002899.2_44203728-44205033(+)_1|1|1x0		LOOPERN1_DR	1101	1143	-	20.2375	4.64e-08	0.031	GGGGGAGTGTCGGAGGAAGAAAAGAGGCATGGTGTGGGAGTGT
CM002906.2_1829061-1830561(+)_1|1|1x0		Copia-13G_DR-LTR	101	149	+	20.1625	4.64e-08	0.0399	gcgccgtcgtgggtgtacgcagagtgtgcgcgcttctgcttgacgcggc
CM002888.2_71822529-71824686(+)_1|1|1x0		Copia2-I_DR	1171	1243	-	6.81875	4.64e-08	0.00255	TGGAGGCCTGTGGGGAGCCGGCAGGGCTGGAGCCATCTGGACAGGAGGCCTGAGGGGAGCCGGCAGGGCTGGA
CM002899.2_773705-775484(-)_1|1|1x0		Copia-13G_DR-I	1501	1558	-	20.6937	4.65e-08	0.00109	AAGGCGTCGGGCTGGCGCCGGCAGGGCGAGACGTCTGGGTGGCGCCGGCAGGGCAAGG
CM002899.2_44187740-44188637(+)_1|1|1x0		DIRS-5_DR	4792	4819	-	20.5938	4.65e-08	0.0122	CTGTGGCAGCGGCCTGGGGGGGCGGAGT
CM002888.2_36699677-36701228(+)_1|2|1x0		ZFERV-2-I_DR	2669	2711	-	18.2812	4.66e-08	0.0188	GGCTGTGGGGGTGGCTGGGGTGGATGGGTGTGTTGTTGTTGGG
CM002899.2_773705-775484(-)_1|1|1x0		Harbinger-1_DR	2111	2168	-	20.6875	4.67e-08	0.00109	CCATCACCACCTTCCAGAGTGAGGAACAACAGGAAGAGGAGGTGGAGGAGGAGGGTCC
CM002888.2_71822529-71824686(+)_1|1|1x0		DNA9-2_DR	1483	1555	+	6.8	4.67e-08	0.00255	ggttgggtttagggttggggaaggtgtagacgttaataactgtgatggttgggtttagggttggggaggtgta
CM002888.2_71822529-71824686(+)_1|1|1x0		DNA9-2_DR	2057	2129	+	6.8	4.67e-08	0.00255	ggttgggtttagggttggggaaggtgtagacgttaataactgtgatggttgggtttagggttggggaggtgta
CM002888.2_71822529-71824686(+)_1|1|1x0		DNA9-2_DR	3436	3508	+	6.8	4.67e-08	0.00255	ggttgggtttagggttggggaaggtgtagacgttaataactgtgatggttgggtttagggttggggaggtgta
KN149850.1_11575-12385(+)_1|1|1x0		Gypsy70-I_DR	1863	1887	+	19.975	4.68e-08	0.0358	gggcgatgagtggaagaccgccttt
CM002887.2_7366778-7367588(-)_1|1|1x0		Gypsy70-I_DR	1863	1887	+	19.975	4.68e-08	0.0358	gggcgatgagtggaagaccgccttt
CM002899.2_773705-775484(-)_1|1|1x0		Gypsy-167-I_DR	715	772	-	20.6813	4.68e-08	0.00109	GAGTTGAAACATCAGTGGCAGTGGGGGGCAAGGCAGTGGCAGGGGTCGAGGTAGACGG
CM002899.2_773705-775484(-)_1|1|1x0		DIRS-9_DR	5059	5116	-	20.6813	4.68e-08	0.00109	GTCTGGGAAGGGAGGGGGAGGTGGAGACTCCTGTAGGTGGTGGGCTGGGCGGGGACTC
CM002899.2_773705-775484(-)_1|1|1x0		DIRS-9B_DR	5831	5888	-	20.6813	4.68e-08	0.00109	GTCTGGGAAGGGAGGGGGAGGTGGAGACTCCTGTAGGTGGTGGGCTGGGCGGGGACTC
CM002888.2_71822529-71824686(+)_1|1|1x0		DNA8-3B_DR	1294	1366	+	6.7875	4.7e-08	0.00255	ggtagtgtgggctgagggcgcggtggtgagggggacgcggatatactgaggggcgggtggggtgcggggacgc
CM002899.2_773705-775484(-)_1|1|1x0		Copia-8-I_DR	687	744	-	20.675	4.7e-08	0.00109	CGCTGGCTGCGGCGTCGGCTCTGGCTGAGGCGCTGGCAGCGGCGTCGGCTCTGGCAGC
CM002899.2_773705-775484(-)_1|1|1x0		Gypsy108-I_Dr	4215	4272	-	20.6687	4.72e-08	0.0011	GTGAGAAGAATCGCGACGCCGGGGTCTTCCACGGGGGCGAGGGGCCGGCATTTCCGGA
CM002899.2_773705-775484(-)_1|1|1x0		DIRS-16_DR	239	296	-	20.6625	4.74e-08	0.0011	GAGCCGCGGGCTGGGCTGATGTAGTCTGCGGGGCTGGGGTGCTCTGGGTGCCGGCGGG
CM002899.2_773705-775484(-)_1|1|1x0		DIRS-1_DR	1175	1232	-	20.6625	4.74e-08	0.0011	GCGGAATGTTGAAGCCGCGGGTGGACGCCCTCGGCGAGGAGCGCCAAGCGGAAGGGGC
CM002887.2_60112757-60114392(+)_1|1|1x0		Gypsy-211_DR-I	3119	3173	-	19.225	4.74e-08	0.0247	TCGATCAGGAATGGTCTTTTTATTTAGAAGGCGGTAGTCTACACACAGCCGGAGT
CM002888.2_30873045-30873957(+)_1|1|1x0		LRS_DR	8425	8452	+	20.775	4.75e-08	0.0343	aggaggaggaggaggatggggaggcagc
CM002900.2_26374152-26375610(-)_1|5|1x0		Crack-1_DR	2977	3007	+	20.775	4.75e-08	0.0143	tggtgtgcctcaaggaagttgtttaggacca
CM002888.2_68075268-68076420(-)_1|2|1x0		Copia-13F_DR-I	1459	1483	-	20.6437	4.76e-08	0.0336	GGGCAGGAGGCCGGGGTGGGGCCGG
CM002899.2_773705-775484(-)_1|1|1x0		L1-36_DR	2026	2083	-	20.6562	4.76e-08	0.0011	AGGCCGAGGGGCTCGCGCAGGCCGGGGCGGCCCGCGGGGGGGCGGCGCGCCCCCCCGG
CM002899.2_773705-775484(-)_1|1|1x0		CryptonH-1_DR	5324	5381	-	20.6562	4.76e-08	0.0011	AGGTGGCCTGGTCGTGGTCGGCGGGGTCAGCGGGGGCAGCAGGGCTGACTGGGGTGTC
CM002888.2_36699677-36701228(+)_1|2|1x0		DNA-6-N5_DR	421	463	+	18.2375	4.76e-08	0.0188	gggcgggggaggggcggggcaggtgtaaagctgtttgattggc
CM002888.2_36699677-36701228(+)_1|2|1x0		DNA-6-N5_DR	2839	2881	-	18.2375	4.76e-08	0.0188	GGGCGGGGGAGGGGCGGGGCAGGTGTAAAGCTGTTTGATTGGC
KZ115081.1_56709-57516(+)_1|1|1x0		ERV1-N6-I_DR	1156	1177	+	20.9503	4.77e-08	0.0294	ggaaggaagagaagatcagaat
CM002887.2_62229126-62229933(+)_1|1|1x0		ERV1-N6-I_DR	1156	1177	+	20.9503	4.77e-08	0.0292	ggaaggaagagaagatcagaat
CM002887.2_60112757-60114392(+)_1|1|1x0		DNA8-3B_DR	106	160	+	19.2125	4.78e-08	0.0247	gcgcgggtggtgagggtagtgtcggggacgcggatataactgagggcgcgggtgg
CM002887.2_60112757-60114392(+)_1|1|1x0		DNA8-3B_DR	314	368	+	19.2125	4.78e-08	0.0247	gcgcgggtggtgagggtagtgtcggggacgcggatataactgagggcgcgggtgg
CM002887.2_60112757-60114392(+)_1|1|1x0		DNA8-3B_DR	359	413	+	19.2125	4.78e-08	0.0247	gcgcgggtggtgagggtagtgtcggggacgcggatataactgagggcgcgggtgg
CM002887.2_60112757-60114392(+)_1|1|1x0		DNA8-3B_DR	404	458	+	19.2125	4.78e-08	0.0247	gcgcgggtggtgagggtagtgtcggggacgcggatataactgagggcgcgggtgg
CM002887.2_60112757-60114392(+)_1|1|1x0		DNA8-3B_DR	449	503	+	19.2125	4.78e-08	0.0247	gcgcgggtggtgagggtagtgtcggggacgcggatataactgagggcgcgggtgg
CM002887.2_60112757-60114392(+)_1|1|1x0		DNA8-3B_DR	494	548	+	19.2125	4.78e-08	0.0247	gcgcgggtggtgagggtagtgtcggggacgcggatataactgagggcgcgggtgg
CM002887.2_60112757-60114392(+)_1|1|1x0		DNA8-3B_DR	539	593	+	19.2125	4.78e-08	0.0247	gcgcgggtggtgagggtagtgtcggggacgcggatataactgagggcgcgggtgg
CM002887.2_60112757-60114392(+)_1|1|1x0		DNA8-3B_DR	628	682	+	19.2125	4.78e-08	0.0247	gcgcgggtggtgagggtagtgtcggggacgcggatataactgagggcgcgggtgg
CM002887.2_60112757-60114392(+)_1|1|1x0		DNA8-3B_DR	673	727	+	19.2125	4.78e-08	0.0247	gcgcgggtggtgagggtagtgtcggggacgcggatataactgagggcgcgggtgg
CM002887.2_60112757-60114392(+)_1|1|1x0		DNA8-3B_DR	718	772	+	19.2125	4.78e-08	0.0247	gcgcgggtggtgagggtagtgtcggggacgcggatataactgagggcgcgggtgg
CM002887.2_60112757-60114392(+)_1|1|1x0		DNA8-3B_DR	956	1010	+	19.2125	4.78e-08	0.0247	gcgcgggtggtgagggtagtgtcggggacgcggatataactgagggcgcgggtgg
CM002887.2_60112757-60114392(+)_1|1|1x0		Zisupton-4_DR	1765	1819	-	19.2125	4.78e-08	0.0247	GTGGTGCTGCAGATGCTGGGGATGGTGGTGGTGCTGCTGCTGGGAATGGTGGTGC
CM002888.2_32894653-32895892(+)_1|1|1x0		EnSpm-4_DR	3792	3828	+	20.75	4.78e-08	0.0245	aaccctggaaaaaaaaaaaaaaaaaaaaaaaaaaaaa
KZ115081.1_56709-57516(+)_1|1|1x0		Gypsy136-I_DR	2827	2848	+	20.9441	4.79e-08	0.0294	ggatgaaatggaagaaaagggc
CM002887.2_62229126-62229933(+)_1|1|1x0		Gypsy136-I_DR	2827	2848	+	20.9441	4.79e-08	0.0292	ggatgaaatggaagaaaagggc
CM002906.2_2294837-2295821(+)_1|1|1x0		Ginger1-2_DR	391	421	-	20.7812	4.81e-08	0.0234	GAGAGAGAGAGAGAGAGAGAGAGACTGACTG
CM002899.2_44203728-44205033(+)_1|1|1x0		Copia-13F_DR-I	1705	1747	-	20.175	4.81e-08	0.031	GTCGGTGGGGAGCCGGCTGGGCTGGAGGCCTGTGGGGAGCCGG
CM002899.2_44203728-44205033(+)_1|1|1x0		Copia-13G_DR-I	1826	1868	-	20.175	4.81e-08	0.031	GTCGGTGGGGAGCCGGCTGGGCTGGAGGCCTGTGGGGAGCCGG
CM002899.2_44203728-44205033(+)_1|1|1x0		Copia-13B_DR-I	1997	2039	-	20.175	4.81e-08	0.031	GTCGGTGGGGAGCCGGCTGGGCTGGAGGCCTGTGGGGAGCCGG
CM002899.2_773705-775484(-)_1|1|1x0		Copia-7-I_DR	1553	1610	-	20.6375	4.82e-08	0.00111	AGGAAGCTCAGGAGGCGGCGGCCATTCTGGAGGTTCAGGTGGCGGTGGCTCTGGCAGC
CM002887.2_61364971-61366534(-)_1|1|1x0		DIRS-15_DR	220	271	-	20.2919	4.83e-08	0.0444	ATTGTTGTTGTTGTTGTTGTTGTTGTTATTGCTGCTGCTGGTGGTGGTGGAG
CM002899.2_773705-775484(-)_1|1|1x0		Copia-21_DR-I	1473	1530	-	20.6312	4.84e-08	0.00111	GGAAAGAGGAGGTGGCCAGGGAGGAGTCACAGGAGGGAGGAGGCAGGAAGGGAGGTGA
KZ115044.1_332082-333828(-)_1|1|1x0		DIRS-14_DR	4477	4534	-	20.6188	4.87e-08	0.00905	TGTGGGCTGTGGGAGTCGAGCTCGGGGGGGGTGAGGGTGGGGGGGGGGGTGGGGTGGC
CM002886.2_38985491-38987237(-)_1|1|1x0		DIRS-14_DR	4477	4534	-	20.6188	4.87e-08	0.00914	TGTGGGCTGTGGGAGTCGAGCTCGGGGGGGGTGAGGGTGGGGGGGGGGGTGGGGTGGC
CM002899.2_773705-775484(-)_1|1|1x0		DIRS-14_DR	1015	1072	-	20.6188	4.88e-08	0.00111	GAGCGGTGCTAGTGAGAACGGGGGGGGGGTGTGCAGAGAGGGAAGGAGGGGGGGAGGC
CM002899.2_773705-775484(-)_1|1|1x0		DIRS-6B_DR	5186	5243	-	20.6188	4.88e-08	0.00111	GCTCAGCGCGACCCCTGCGGGGGTCAGAGCTATGGGGGGGGGGGGGGGGGGGGGCAGT
CM002888.2_71822529-71824686(+)_1|1|1x0		L2-53_DR	1082	1154	-	6.68125	4.89e-08	0.00255	GGCAGAGGGACAGAGAGGTGGATGGAGGAGGAGGATCTAAGGGAGCGGGAGTGAGTGGTGATATGGAGGAGAT
CM002890.2_29049-29994(+)_1|1|1x0		hATN13C_DR	311	335	+	20.8	4.9e-08	0.0171	acagagagggcgggcgcgcgcgcct
CM002899.2_773705-775484(-)_1|1|1x0		Copia-13G_DR-I	1474	1531	-	20.6125	4.9e-08	0.00112	GAGACGTCTGGGTGGCGCCGGCAGGGCAAGGAGCCGGGCTGGGGCCGGCTGGGCGAGA
CM002888.2_30873045-30873957(+)_1|1|1x0		ZFERV_I	9793	9820	+	20.7312	4.9e-08	0.0343	gggatgacgtgatggaagaagtggagga
CM002899.2_44203728-44205033(+)_1|1|1x0		DNA8-3B_DR	1134	1176	+	20.1438	4.9e-08	0.031	gcgggtggtgagggtagtgtactgagggcgggggtgagggtgc
CM002899.2_44187740-44188637(+)_1|1|1x0		DIRS-15_DR	4568	4595	-	20.525	4.92e-08	0.0124	GGGGATTGGCGGGGGTGGGGGTGGGGGG
CM002899.2_773705-775484(-)_1|1|1x0		Copia-13F_DR-I	1422	1479	-	20.6062	4.92e-08	0.00112	AGGAGGCCGGGGTGGGGCCGGCAGGGCTAGACGTCTGGGTGGAGCCGGCAGGGCAAGG
CM002888.2_62593480-62594881(+)_1|1|1x0		Copia-26_DR-I	813	858	-	17.3313	4.93e-08	0.0134	GGAGGGTCTGGCAGCTCTGGAGGGTCTGGCAGCACTGGAGGGTCTG
CM002888.2_62593480-62594881(+)_1|1|1x0		Copia-7-I_DR	1453	1498	-	17.3313	4.93e-08	0.0134	GGAGGGTCTGGCAGCACTGGAGGGTCTGGCAGCTCTGGAGGGTCTG
CM002890.2_29049-29994(+)_1|1|1x0		LRS_DR	5156	5180	-	20.7875	4.94e-08	0.0171	GGGGGGCGGGCTGGCGGGCGGGCTG
CM002899.2_44187740-44188637(+)_1|1|1x0		TDR13B2	231	258	+	20.5188	4.95e-08	0.0124	gcggagcggaggcccggagggaggagga
CM002900.2_14088259-14090056(+)_1|1|1x0		Gypsy-28C_DR-I	4077	4098	-	17.6188	4.96e-08	0.0279	ACGAGACGCGGCGGGGGGGGAA
CM002900.2_14088259-14090056(+)_1|1|1x0		Gypsy-28B-I_DR	4079	4100	-	17.6188	4.96e-08	0.0279	ACGAGACGCGGCGGGGGGGGAA
CM002900.2_14088259-14090056(+)_1|1|1x0		Gypsy-193_DR-I	4089	4110	-	17.6188	4.96e-08	0.0279	ACGAGACGCGGCGGGGGGGGAA
CM002899.2_1007512-1008496(+)_1|1|1x0		HATN11_DR	722	749	-	20.0932	4.96e-08	0.0265	GAGAGAGAGAGAGAGAGAGAGAGAGCTT
KZ114850.1_333935-335417(-)_1|1|1x0		EnSpm-N7C_DR	131	176	+	20.7	4.97e-08	0.0402	ctggcgttgatatttggttggttttaggctgtggcattaactaact
CM002888.2_71822529-71824686(+)_1|1|1x0		Copia-13_DR-I	1009	1081	-	6.6375	4.97e-08	0.00255	TGGCGCCGGCAGGGCAAGGGCCGGGCTGCGGCGGGCAAGACGTCTGGGTGGCGCCGGCAGGGCAAGGAGCCGG
KZ115044.1_332082-333828(-)_1|1|1x0		BEL-59_DRe-I	1730	1787	-	20.5875	4.97e-08	0.00909	TTGGCTAGGTCACTCGGGAACAAAGCTGCAGCTCGGTTGGAAATTCGCTTCGCCTGGG
CM002886.2_38985491-38987237(-)_1|1|1x0		BEL-59_DRe-I	1730	1787	-	20.5875	4.97e-08	0.00919	TTGGCTAGGTCACTCGGGAACAAAGCTGCAGCTCGGTTGGAAATTCGCTTCGCCTGGG
CM002888.2_47136201-47137944(-)_1|1|1x0		DIRS-6B_DR	476	533	+	17.8882	4.98e-08	0.0493	tgagcaatttcgacaataacaacaacaacaacatggccgaaaaccaagagaacaaccc
CM002888.2_72272052-72273183(-)_1|1|1x0		MuDR-3_DR	1506	1536	+	20.9193	4.98e-08	0.0284	tgggctaataataataataataataataatg
CM002899.2_773705-775484(-)_1|1|1x0		Copia-26_DR-I	1199	1256	-	20.5875	4.98e-08	0.00112	TTCAGGAAGCTCAGGAGGCGGCGGCCATTCAGGAAGCTCAGGCGGCGGCGTCGACTCG
CM002888.2_71822529-71824686(+)_1|1|1x0		DNA9-2_DR	379	451	+	6.625	4.99e-08	0.00255	ggttgggtttagggttggggaaggtgtagacgttaataactgtgatggttgggtttagggttggggaaggtgt
CM002888.2_71822529-71824686(+)_1|1|1x0		DNA9-2_DR	425	497	+	6.625	4.99e-08	0.00255	ggttgggtttagggttggggaaggtgtagacgttaataactgtgatggttgggtttagggttggggaaggtgt
CM002888.2_71822529-71824686(+)_1|1|1x0		DNA9-2_DR	471	543	+	6.625	4.99e-08	0.00255	ggttgggtttagggttggggaaggtgtagacgttaataactgtgatggttgggtttagggttggggaaggtgt
CM002888.2_71822529-71824686(+)_1|1|1x0		DNA9-2_DR	517	589	+	6.625	4.99e-08	0.00255	ggttgggtttagggttggggaaggtgtagacgttaataactgtgatggttgggtttagggttggggaaggtgt
CM002888.2_71822529-71824686(+)_1|1|1x0		DNA9-2_DR	563	635	+	6.625	4.99e-08	0.00255	ggttgggtttagggttggggaaggtgtagacgttaataactgtgatggttgggtttagggttggggaaggtgt
CM002888.2_71822529-71824686(+)_1|1|1x0		DNA9-2_DR	609	681	+	6.625	4.99e-08	0.00255	ggttgggtttagggttggggaaggtgtagacgttaataactgtgatggttgggtttagggttggggaaggtgt
CM002888.2_71822529-71824686(+)_1|1|1x0		DNA9-2_DR	655	727	+	6.625	4.99e-08	0.00255	ggttgggtttagggttggggaaggtgtagacgttaataactgtgatggttgggtttagggttggggaaggtgt
CM002888.2_71822529-71824686(+)_1|1|1x0		DIRS-15_DR	617	689	-	6.625	4.99e-08	0.00255	CGCTGTGCTGGGGATACGGGGCGTGGCGGGAGCGAGTGTTCCTGGAGTTCCTGGTGGGCGGAGTCGATGAGGT
CM002888.2_71822529-71824686(+)_1|1|1x0		DNA9-2_DR	701	773	+	6.625	4.99e-08	0.00255	ggttgggtttagggttggggaaggtgtagacgttaataactgtgatggttgggtttagggttggggaaggtgt
CM002888.2_71822529-71824686(+)_1|1|1x0		DNA9-2_DR	747	819	+	6.625	4.99e-08	0.00255	ggttgggtttagggttggggaaggtgtagacgttaataactgtgatggttgggtttagggttggggaaggtgt
CM002888.2_71822529-71824686(+)_1|1|1x0		DNA9-2_DR	793	865	+	6.625	4.99e-08	0.00255	ggttgggtttagggttggggaaggtgtagacgttaataactgtgatggttgggtttagggttggggaaggtgt
CM002888.2_71822529-71824686(+)_1|1|1x0		DNA9-2_DR	839	911	+	6.625	4.99e-08	0.00255	ggttgggtttagggttggggaaggtgtagacgttaataactgtgatggttgggtttagggttggggaaggtgt
CM002888.2_71822529-71824686(+)_1|1|1x0		DNA9-2_DR	885	957	+	6.625	4.99e-08	0.00255	ggttgggtttagggttggggaaggtgtagacgttaataactgtgatggttgggtttagggttggggaaggtgt
CM002888.2_71822529-71824686(+)_1|1|1x0		DNA9-2_DR	931	1003	+	6.625	4.99e-08	0.00255	ggttgggtttagggttggggaaggtgtagacgttaataactgtgatggttgggtttagggttggggaaggtgt
CM002888.2_71822529-71824686(+)_1|1|1x0		DNA9-2_DR	1023	1095	+	6.625	4.99e-08	0.00255	ggttgggtttagggttggggaaggtgtagacgttaataactgtgatggttgggtttagggttggggaaggtgt
CM002888.2_71822529-71824686(+)_1|1|1x0		DNA9-2_DR	1161	1233	+	6.625	4.99e-08	0.00255	ggttgggtttagggttggggaaggtgtagacgttaataactgtgatggttgggtttagggttggggaaggtgt
CM002888.2_71822529-71824686(+)_1|1|1x0		DNA9-2_DR	1207	1279	+	6.625	4.99e-08	0.00255	ggttgggtttagggttggggaaggtgtagacgttaataactgtgatggttgggtttagggttggggaaggtgt
CM002888.2_71822529-71824686(+)_1|1|1x0		DNA9-2_DR	1253	1325	+	6.625	4.99e-08	0.00255	ggttgggtttagggttggggaaggtgtagacgttaataactgtgatggttgggtttagggttggggaaggtgt
CM002888.2_71822529-71824686(+)_1|1|1x0		DNA9-2_DR	1299	1371	+	6.625	4.99e-08	0.00255	ggttgggtttagggttggggaaggtgtagacgttaataactgtgatggttgggtttagggttggggaaggtgt
CM002888.2_71822529-71824686(+)_1|1|1x0		DNA9-2_DR	1345	1417	+	6.625	4.99e-08	0.00255	ggttgggtttagggttggggaaggtgtagacgttaataactgtgatggttgggtttagggttggggaaggtgt
CM002888.2_71822529-71824686(+)_1|1|1x0		DNA9-2_DR	1391	1463	+	6.625	4.99e-08	0.00255	ggttgggtttagggttggggaaggtgtagacgttaataactgtgatggttgggtttagggttggggaaggtgt
CM002888.2_71822529-71824686(+)_1|1|1x0		DNA9-2_DR	1437	1509	+	6.625	4.99e-08	0.00255	ggttgggtttagggttggggaaggtgtagacgttaataactgtgatggttgggtttagggttggggaaggtgt
CM002888.2_71822529-71824686(+)_1|1|1x0		DNA9-2_DR	1827	1899	+	6.625	4.99e-08	0.00255	ggttgggtttagggttggggaaggtgtagacgttaataactgtgatggttgggtttagggttggggaaggtgt
CM002888.2_71822529-71824686(+)_1|1|1x0		DNA9-2_DR	1873	1945	+	6.625	4.99e-08	0.00255	ggttgggtttagggttggggaaggtgtagacgttaataactgtgatggttgggtttagggttggggaaggtgt
CM002888.2_71822529-71824686(+)_1|1|1x0		DNA9-2_DR	1919	1991	+	6.625	4.99e-08	0.00255	ggttgggtttagggttggggaaggtgtagacgttaataactgtgatggttgggtttagggttggggaaggtgt
CM002888.2_71822529-71824686(+)_1|1|1x0		DNA9-2_DR	1965	2037	+	6.625	4.99e-08	0.00255	ggttgggtttagggttggggaaggtgtagacgttaataactgtgatggttgggtttagggttggggaaggtgt
CM002888.2_71822529-71824686(+)_1|1|1x0		DNA9-2_DR	2011	2083	+	6.625	4.99e-08	0.00255	ggttgggtttagggttggggaaggtgtagacgttaataactgtgatggttgggtttagggttggggaaggtgt
CM002888.2_71822529-71824686(+)_1|1|1x0		DNA9-2_DR	2148	2220	+	6.625	4.99e-08	0.00255	ggttgggtttagggttggggaaggtgtagacgttaataactgtgatggttgggtttagggttggggaaggtgt
CM002888.2_71822529-71824686(+)_1|1|1x0		DNA9-2_DR	2194	2266	+	6.625	4.99e-08	0.00255	ggttgggtttagggttggggaaggtgtagacgttaataactgtgatggttgggtttagggttggggaaggtgt
CM002888.2_71822529-71824686(+)_1|1|1x0		DNA9-2_DR	2240	2312	+	6.625	4.99e-08	0.00255	ggttgggtttagggttggggaaggtgtagacgttaataactgtgatggttgggtttagggttggggaaggtgt
CM002888.2_71822529-71824686(+)_1|1|1x0		DNA9-2_DR	2286	2358	+	6.625	4.99e-08	0.00255	ggttgggtttagggttggggaaggtgtagacgttaataactgtgatggttgggtttagggttggggaaggtgt
CM002888.2_71822529-71824686(+)_1|1|1x0		DNA9-2_DR	2332	2404	+	6.625	4.99e-08	0.00255	ggttgggtttagggttggggaaggtgtagacgttaataactgtgatggttgggtttagggttggggaaggtgt
CM002888.2_71822529-71824686(+)_1|1|1x0		DNA9-2_DR	2378	2450	+	6.625	4.99e-08	0.00255	ggttgggtttagggttggggaaggtgtagacgttaataactgtgatggttgggtttagggttggggaaggtgt
CM002888.2_71822529-71824686(+)_1|1|1x0		DNA9-2_DR	2424	2496	+	6.625	4.99e-08	0.00255	ggttgggtttagggttggggaaggtgtagacgttaataactgtgatggttgggtttagggttggggaaggtgt
CM002888.2_71822529-71824686(+)_1|1|1x0		DNA9-2_DR	2470	2542	+	6.625	4.99e-08	0.00255	ggttgggtttagggttggggaaggtgtagacgttaataactgtgatggttgggtttagggttggggaaggtgt
CM002888.2_71822529-71824686(+)_1|1|1x0		DNA9-2_DR	2516	2588	+	6.625	4.99e-08	0.00255	ggttgggtttagggttggggaaggtgtagacgttaataactgtgatggttgggtttagggttggggaaggtgt
CM002888.2_71822529-71824686(+)_1|1|1x0		DNA9-2_DR	2562	2634	+	6.625	4.99e-08	0.00255	ggttgggtttagggttggggaaggtgtagacgttaataactgtgatggttgggtttagggttggggaaggtgt
CM002888.2_71822529-71824686(+)_1|1|1x0		DNA9-2_DR	2608	2680	+	6.625	4.99e-08	0.00255	ggttgggtttagggttggggaaggtgtagacgttaataactgtgatggttgggtttagggttggggaaggtgt
CM002888.2_71822529-71824686(+)_1|1|1x0		DNA9-2_DR	2654	2726	+	6.625	4.99e-08	0.00255	ggttgggtttagggttggggaaggtgtagacgttaataactgtgatggttgggtttagggttggggaaggtgt
CM002888.2_71822529-71824686(+)_1|1|1x0		DNA9-2_DR	2700	2772	+	6.625	4.99e-08	0.00255	ggttgggtttagggttggggaaggtgtagacgttaataactgtgatggttgggtttagggttggggaaggtgt
CM002888.2_71822529-71824686(+)_1|1|1x0		DNA9-2_DR	2746	2818	+	6.625	4.99e-08	0.00255	ggttgggtttagggttggggaaggtgtagacgttaataactgtgatggttgggtttagggttggggaaggtgt
CM002888.2_71822529-71824686(+)_1|1|1x0		DNA9-2_DR	2792	2864	+	6.625	4.99e-08	0.00255	ggttgggtttagggttggggaaggtgtagacgttaataactgtgatggttgggtttagggttggggaaggtgt
CM002888.2_71822529-71824686(+)_1|1|1x0		DNA9-2_DR	2838	2910	+	6.625	4.99e-08	0.00255	ggttgggtttagggttggggaaggtgtagacgttaataactgtgatggttgggtttagggttggggaaggtgt
CM002888.2_71822529-71824686(+)_1|1|1x0		DNA9-2_DR	2884	2956	+	6.625	4.99e-08	0.00255	ggttgggtttagggttggggaaggtgtagacgttaataactgtgatggttgggtttagggttggggaaggtgt
CM002888.2_71822529-71824686(+)_1|1|1x0		DNA9-2_DR	3022	3094	+	6.625	4.99e-08	0.00255	ggttgggtttagggttggggaaggtgtagacgttaataactgtgatggttgggtttagggttggggaaggtgt
CM002888.2_71822529-71824686(+)_1|1|1x0		DNA9-2_DR	3068	3140	+	6.625	4.99e-08	0.00255	ggttgggtttagggttggggaaggtgtagacgttaataactgtgatggttgggtttagggttggggaaggtgt
CM002888.2_71822529-71824686(+)_1|1|1x0		DNA9-2_DR	3114	3186	+	6.625	4.99e-08	0.00255	ggttgggtttagggttggggaaggtgtagacgttaataactgtgatggttgggtttagggttggggaaggtgt
CM002888.2_71822529-71824686(+)_1|1|1x0		DNA9-2_DR	3160	3232	+	6.625	4.99e-08	0.00255	ggttgggtttagggttggggaaggtgtagacgttaataactgtgatggttgggtttagggttggggaaggtgt
CM002888.2_71822529-71824686(+)_1|1|1x0		DNA9-2_DR	3298	3370	+	6.625	4.99e-08	0.00255	ggttgggtttagggttggggaaggtgtagacgttaataactgtgatggttgggtttagggttggggaaggtgt
CM002888.2_71822529-71824686(+)_1|1|1x0		DNA9-2_DR	3344	3416	+	6.625	4.99e-08	0.00255	ggttgggtttagggttggggaaggtgtagacgttaataactgtgatggttgggtttagggttggggaaggtgt
CM002888.2_71822529-71824686(+)_1|1|1x0		DNA9-2_DR	3390	3462	+	6.625	4.99e-08	0.00255	ggttgggtttagggttggggaaggtgtagacgttaataactgtgatggttgggtttagggttggggaaggtgt
KZ115097.1_149279-150479(-)_1|3|1x0		hAT-N145_DR	1541	1559	-	17.226	5e-08	0.0436	CAAGTAAAAGTACAAGTAC
CM002888.2_73730310-73731525(-)_1|3|1x0		hAT-N145_DR	1541	1559	-	17.226	5e-08	0.0436	CAAGTAAAAGTACAAGTAC
CM002899.2_773705-775484(-)_1|1|1x0		hAT-N104_DR	257	314	-	20.5813	5e-08	0.00112	GGGGGTGGGGTGGTGTCGCGGATGAAAGTGAAGACGTGGGGGGGGTGGGGGTGGGGTG
[truncated: 40,546 more rows]
