# Supplementary material for: Transposable elements drive the evolution of metazoan zinc finger genes
Source: Genome Res. 2023 Aug;33(8):1325–39. doi: 10.1101/gr.277966.123 (PMC10547256; doi:10.1101/gr.277966.123)
Supplement: Supplement 3 [file Supplemental_Data_3.tar.gz › supplementary_data_3/meme-out/Danio_rerio/predicted_vs_nonrep/fimo.tsv]

motif_id	motif_alt_id	sequence_name	start	stop	strand	score	p-value	q-value	matched_sequence
CM002887.2_7378407-7379304(-)_1|1|1x0		Danio_rerio_nonrepetitive:158485095-158491290	3256	3283	+	29.1447	1.34e-11	0.000166	AGAAGGGGATGAATGGAAGACTGCCTTT
CM002888.2_76343649-76344729(+)_1|1|1x0		Danio_rerio_nonrepetitive:226030502-226031214	674	704	+	26.4277	1.59e-11	0.000197	GAGGCCGTAGGTGGTCGTGTATGTAAATTGG
CM002888.2_70842343-70843423(-)_1|1|1x0		Danio_rerio_nonrepetitive:226030502-226031214	674	704	+	26.4277	1.59e-11	0.000197	GAGGCCGTAGGTGGTCGTGTATGTAAATTGG
CM002899.2_773705-775484(-)_1|1|1x0		Danio_rerio_nonrepetitive:555009334-555015492	4792	4849	+	30.9811	1.82e-11	0.000218	AGTTGGCATGGGAGGGCAGGGTAGCTGTGCAGGCAGAGGTGGTGGCTGAGGTTGAGGG
CM002888.2_36699677-36701228(+)_1|2|1x0		Danio_rerio_nonrepetitive:98590936-98596668	4367	4409	+	30.9625	3.26e-11	0.0004	GGATGAAGGGGCGGATGGATGGGGCCGATGAGAACGGATAGGA
CM002899.2_773705-775484(-)_1|1|1x0		Danio_rerio_nonrepetitive:474424206-474428540	2553	2610	-	29.7736	5.21e-11	0.000312	CAAAGAAGGACGCAGCAGCGGAGGTGCCACTGGAGGGCGCTGTGGTGGCCGGGGCAGG
CM002888.2_71822529-71824686(+)_1|1|1x0		Danio_rerio_nonrepetitive:135970619-135975545	2479	2551	-	22.0625	8.07e-11	0.000892	GGATTGTTGTTTGGTTGCTTGGTTATTTGGTGGGTTGGTCAGTTGATGATTGGTTGGTTGGTTAGTCAGTCGG
CM002906.2_2257239-2258340(+)_1|1|1x0		Danio_rerio_nonrepetitive:600816911-600823436	5805	5838	+	29.3688	8.71e-11	0.00107	ACGGTTGCGCAGTGGGAGGCACGCTTGGGAATTT
CM002888.2_67159691-67160864(+)_1|1|1x0		Danio_rerio_nonrepetitive:170956919-170958287	183	219	-	26.5375	1.31e-10	0.00161	TGGTGGGTGATGATAACATGCTGCTGTTGAGCGTCTC
CM002906.2_2712255-2713287(+)_1|1|1x0		Danio_rerio_nonrepetitive:29395317-29422728	6442	6472	+	27.5409	1.32e-10	0.00162	GAGGTGGCCGGGGCGGGGAATAACCTGCGTG
CM002887.2_7229826-7231395(-)_1|1|1x0		Danio_rerio_nonrepetitive:424668472-424674271	1749	1800	-	27.8805	1.44e-10	0.00176	GGAGTCGGGAAATTGGAGGGGGCTGTGATGACTCCTGCGGTAACGGCCGGGG
CM002888.2_71822529-71824686(+)_1|1|1x0		Danio_rerio_nonrepetitive:590741650-590742549	401	473	+	20.7063	1.47e-10	0.000892	GTCCAGCCCCGGGATGTGAGCACGGGAGGGGGGGCGGGGTTGGGGAGGGGATGGGGGCTGGCGAGGAGGAGCC
KZ115044.1_332082-333828(-)_1|1|1x0		Danio_rerio_nonrepetitive:238580487-238590014	7308	7365	-	28.4465	1.48e-10	0.00178	CAGGCGGATTGTGGTGCGTAGCGGGACACCCTTTGGTGGAGGAAGCAGTCGCTCTCGT
CM002886.2_38985491-38987237(-)_1|1|1x0		Danio_rerio_nonrepetitive:238580487-238590014	7308	7365	-	28.4465	1.48e-10	0.00178	CAGGCGGATTGTGGTGCGTAGCGGGACACCCTTTGGTGGAGGAAGCAGTCGCTCTCGT
CM002905.2_2259581-2260538(-)_1|1|1x0		Danio_rerio_nonrepetitive:427844847-427850212	3096	3126	+	25.7697	1.77e-10	0.0022	GTTACAGGGGACTTTAACAACGCCAATCTCA
CM002888.2_50556545-50557286(-)_1|1|1x0		Danio_rerio_nonrepetitive:102995051-102999971	4081	4102	-	21.7625	1.79e-10	0.00221	GTGCGAGCCTGAGTGGTGATGC
CM002888.2_56995917-56996916(-)_1|1|1x0		Danio_rerio_nonrepetitive:197641776-197642300	232	262	-	25.7081	1.99e-10	0.00246	GCCCATCCTAACAGAAGAAGTAGAAGATGAA
CM002899.2_773705-775484(-)_1|1|1x0		Danio_rerio_nonrepetitive:251879862-251897734	9541	9598	-	28.1509	2.01e-10	0.000743	CTGATGGTGAAGCTGCATTGGAGGATGCGGCTCTGGCGGTGGGGATGGAGGATGAGGC
KN149946.1_24401-25334(-)_1|1|1x0		Danio_rerio_nonrepetitive:488402776-488408586	371	398	+	24.4625	2.28e-10	0.0028	GTGAATGTGGGAGTGAAGTGAAGTAAAC
CM002888.2_36016795-36017668(-)_1|1|1x0		Danio_rerio_nonrepetitive:154957577-154974658	11955	11979	-	24.225	2.58e-10	0.00321	ATGAGAGGAATATGGTAGATTGTGG
CM002887.2_61371721-61373518(-)_1|1|1x0		Danio_rerio_nonrepetitive:439476958-439495575	7757	7814	-	28.0807	2.58e-10	0.00243	GGTGCTGGACCCGGTGCTGGAACTGGAACTAGAACCGGCACTGGTACTTCTACTGGTA
CM002899.2_773705-775484(-)_1|1|1x0		Danio_rerio_nonrepetitive:390329819-390332887	2387	2444	-	27.761	2.76e-10	0.000743	GCGGAGTCAAGCGGGAGAGAGCAGAGATGGAAGCGGCGCTGGGGGCGCAGGAGGCCGG
KZ115054.1_256789-257938(-)_1|1|1x0		Danio_rerio_nonrepetitive:194653514-194654698	275	311	-	27.4125	2.83e-10	0.00349	TTTCCTCAAAGAACAAATGATTTTTTAAGGAAAGTTG
CM002887.2_7141362-7142511(-)_1|1|1x0		Danio_rerio_nonrepetitive:194653514-194654698	275	311	-	27.4125	2.83e-10	0.00349	TTTCCTCAAAGAACAAATGATTTTTTAAGGAAAGTTG
CM002899.2_23530871-23532398(+)_1|3|1x0		Danio_rerio_nonrepetitive:350539774-350540469	556	574	+	17.2625	2.89e-10	0.0036	AAAGATGCTATTTTTCTGG
CM002888.2_41265207-41266950(-)_1|1|1x0		Danio_rerio_nonrepetitive:248198912-248203739	713	770	+	27.4062	3.04e-10	0.0037	GCAACATATATTCAGCAGATCACAACAGTAGATGGACAGACCGTACAGCACTTAATGA
KN150667.1_5006-5744(-)_1|1|1x0		Danio_rerio_nonrepetitive:639867623-639874626	3677	3698	-	24.0875	3.13e-10	0.00262	AGAAAGAGAAGTCGAAGAGGGA
KN150120.1_2797-3586(+)_1|2|1x0		Danio_rerio_nonrepetitive:627229973-627231857	335	356	-	19.9434	3.14e-10	0.0039	TGGAGGGTGTGGGGCTTGACTG
CM002887.2_7335324-7336113(-)_1|2|1x0		Danio_rerio_nonrepetitive:627229973-627231857	335	356	-	19.9434	3.14e-10	0.00388	TGGAGGGTGTGGGGCTTGACTG
KZ114850.1_159471-160557(+)_1|1|1x0		Danio_rerio_nonrepetitive:675607225-675607593	331	364	+	27.239	3.47e-10	0.00428	TCCTGAGGGGGCAGGGTAGTAAAAGTAATAAAAG
CM002906.2_1422724-1423849(+)_1|1|1x0		Danio_rerio_nonrepetitive:620481185-620488806	1697	1727	+	26.5094	3.58e-10	0.00442	CGAACAGGGGGTGTTGGGGTGGTGCGGGGGC
CM002887.2_61371721-61373518(-)_1|1|1x0		Danio_rerio_nonrepetitive:439476958-439495575	7745	7802	-	27.4907	3.96e-10	0.00243	GGTGCTGGAACTGGAACTAGAACCGGCACTGGTACTTCTACTGGTATGGCTGGTAACA
CM002899.2_773705-775484(-)_1|1|1x0		Danio_rerio_nonrepetitive:363883975-363889726	4725	4782	+	27.2767	4.05e-10	0.000743	TGGCCGAGATGGATATGGCCGTGGAGGTCCTCGAGGCCGTGGTATGGGCGGCGGTGGC
CM002899.2_773705-775484(-)_1|1|1x0		Danio_rerio_nonrepetitive:196378634-196384643	750	807	+	27.2642	4.09e-10	0.000743	ATGAAGAACAGGAATAAAGCGGCGATGAACATGTGGTAGATGGTCCTGATGTGGCTGA
CM002899.2_44203728-44205033(+)_1|1|1x0		Danio_rerio_nonrepetitive:77180457-77185835	4686	4728	+	27.5	4.13e-10	0.00502	GGGATGGGGATGAAAGGTGACGCGCGGGACTGTGCGATACTGT
CM002887.2_7378407-7379304(-)_1|1|1x0		Danio_rerio_nonrepetitive:491084402-491088904	381	408	+	26.1384	4.17e-10	0.00259	GCAAGGAGATGAATGGAAGACTGCTTTT
CM002888.2_37509562-37510474(+)_1|1|1x0		Danio_rerio_nonrepetitive:575898198-575899555	662	689	+	23.8313	4.27e-10	0.00529	AGAGATCACTCACTAAGAAGTATATTGA
CM002899.2_773705-775484(-)_1|1|1x0		Danio_rerio_nonrepetitive:526847600-526849410	1250	1307	+	27.1887	4.35e-10	0.000743	TTGCTGGTTTGGGTTTAGAGGTGGAGTTACCGGCAGGGGCGGAGACGGGAGAAGAGGT
CM002888.2_68075268-68076420(-)_1|2|1x0		Danio_rerio_nonrepetitive:531929592-531938554	4330	4354	-	25.775	4.58e-10	0.00564	GGGTGGTTGTCCGGGCGGGTGTGGC
CM002888.2_30493788-30494673(+)_1|1|1x0		Danio_rerio_nonrepetitive:430238437-430243234	3950	3977	+	23.5938	5.04e-10	0.00615	GCCGGCTGCGTGACGGTGACCGGCTGAG
CM002887.2_61531537-61533094(+)_1|1|1x0		Danio_rerio_nonrepetitive:29395317-29422728	13708	13756	-	26.4812	5.39e-10	0.00664	CTAGATGAAGATAAAGACAGAAAACTGAGCCAGACTGAGGCAAGAGCTC
CM002906.2_2718466-2719633(+)_1|1|1x0		Danio_rerio_nonrepetitive:547617203-547622602	3860	3899	+	27.0692	5.6e-10	0.00685	GATGGAGTGGCGGCGGTGCATCTGGCGGCCGGGAGAGAGT
CM002886.2_309196-310432(+)_1|1|1x0		Danio_rerio_nonrepetitive:43123292-43130962	2837	2867	-	25.5409	5.72e-10	0.00707	GAGATAATGAGGGGCAACGTAAAAGCAGCCA
CM002888.2_43296677-43297328(-)_1|1|1x0		Danio_rerio_nonrepetitive:248836453-248843056	2015	2033	+	18.25	5.77e-10	0.00714	ACGGCCTGTGTGATGGCGC
CM002888.2_71822529-71824686(+)_1|1|1x0		Danio_rerio_nonrepetitive:448312716-448318125	15	87	+	17.4875	5.93e-10	0.0018	GGGACGGGTGTTGGTTGGATTCTGGATAGGTTGGGTTTGGTTGGGTAGGTTGGGTGGTTGATTTATAAGTTGG
KN150667.1_5006-5744(-)_1|1|1x0		Danio_rerio_nonrepetitive:71173618-71180645	3240	3261	-	23.7125	6.24e-10	0.00262	AGAGACCGAAGAAGAAGAAGCC
KN150667.1_5006-5744(-)_1|1|1x0		Danio_rerio_nonrepetitive:635794152-635803639	3510	3531	-	23.7062	6.32e-10	0.00262	CGAGACCGAAGTAGACGACGAA
KZ115097.1_149279-150479(-)_1|3|1x0		Danio_rerio_nonrepetitive:133085380-133092118	422	440	+	18.3842	6.39e-10	0.00553	CAACTACAACTAAAACTAC
CM002888.2_73730310-73731525(-)_1|3|1x0		Danio_rerio_nonrepetitive:133085380-133092118	422	440	+	18.3842	6.39e-10	0.00557	CAACTACAACTAAAACTAC
CM002888.2_39643765-39644503(-)_1|1|1x0		Danio_rerio_nonrepetitive:529713163-529717071	679	697	+	23.075	6.66e-10	0.0083	AGGAAATCGGGGAATCCGA
CM002888.2_71822529-71824686(+)_1|1|1x0		Danio_rerio_nonrepetitive:3349149-3352435	1641	1713	-	17.1313	6.9e-10	0.0018	GGTTGGTCAGTCGGTCGTGGGTTGGATTGGTTGTTTTGGTTTGCTTTGGTTAGTTGGTTGACACAATAGCAGG
CM002888.2_73564962-73566231(-)_1|1|1x0		Danio_rerio_nonrepetitive:396773903-396778312	1547	1580	+	21.4088	6.95e-10	0.00858	GAGCAGAGGGTCACAGAAGGCAGGCAGCATCAAC
CM002908.2_17019177-17020449(+)_1|4|1x0		Danio_rerio_nonrepetitive:695011563-695017197	3907	3928	+	23.5625	7e-10	0.00869	GCCACGGCCTAGCACTCTGCCA
CM002889.2_4469073-4470471(+)_1|4|1x0		Danio_rerio_nonrepetitive:695011563-695017197	3907	3928	+	23.5625	7e-10	0.00868	GCCACGGCCTAGCACTCTGCCA
CM002888.2_64765268-64767263(+)_1|1|1x0		Danio_rerio_nonrepetitive:666126154-666126574	154	220	-	24.6438	7.13e-10	0.00867	TGACGGACAGGTGGACGGAAGGATGGATGAACAGAATGACGGACAGGAGGACAGAAGGATGGACAGA
KZ114850.1_298612-299842(-)_1|1|1x0		Danio_rerio_nonrepetitive:194653514-194654698	272	311	-	26.4	7.32e-10	0.00905	TTTCCTCAAAGAACAAATGATTTTTTAAGGAAAGTTGTAA
KZ115054.1_270462-271605(-)_1|1|1x0		Danio_rerio_nonrepetitive:185130860-185136226	3229	3265	+	26.0938	7.35e-10	0.00898	CTGATGTTGATAAAACAAACTACAAGACAAACAGTAC
KZ114850.1_313949-315146(-)_1|1|1x0		Danio_rerio_nonrepetitive:185130860-185136226	3229	3265	+	26.0938	7.35e-10	0.00898	CTGATGTTGATAAAACAAACTACAAGACAAACAGTAC
CM002887.2_7155035-7156178(-)_1|1|1x0		Danio_rerio_nonrepetitive:185130860-185136226	3229	3265	+	26.0938	7.35e-10	0.00901	CTGATGTTGATAAAACAAACTACAAGACAAACAGTAC
CM002900.2_26374152-26375610(-)_1|5|1x0		Danio_rerio_nonrepetitive:658305714-658308589	1636	1666	+	25.7375	7.39e-10	0.00543	AAGTATACCACAGGGACGGACACTAGGACCG
CM002899.2_773705-775484(-)_1|1|1x0		Danio_rerio_nonrepetitive:461562900-461570078	2981	3038	-	26.4843	7.53e-10	0.000922	TTCGCTCATGCCCGGACCGTGATGGAGGGGCGGGGGGTAGGGAGGGGGAGGCTGCGGC
KN149847.1_963-1881(+)_1|1|1x0		Danio_rerio_nonrepetitive:530966234-530971201	464	491	+	25.075	7.58e-10	0.00941	TGAAAAGTTTGGGCAAAAGCCACGATAA
CM002899.2_773705-775484(-)_1|1|1x0		Danio_rerio_nonrepetitive:686277970-686282222	1071	1128	+	26.4717	7.61e-10	0.000922	GGGAAGTAGAGGAGGAATTAGAGGAGCTGGAGTTTGAGCTGGGAGCGGAGGCGGCCTT
CM002888.2_51281002-51282064(+)_1|1|1x0		Danio_rerio_nonrepetitive:501665988-501667045	157	187	-	23.2577	7.85e-10	0.00973	ATTATCTCTCTGCATAACAATACATATAGGG
CM002899.2_44219693-44221001(+)_1|1|1x0		Danio_rerio_nonrepetitive:459251670-459257477	4306	4348	-	25.3875	7.88e-10	0.00968	TCGTGGGCCAAGTCTGTTGCATACATGATCAGTCAGATCTGGC
CM002906.2_2027758-2029024(+)_1|2|1x0		Danio_rerio_nonrepetitive:87590685-87596026	2592	2625	+	26.0375	8.08e-10	0.00993	GACCGAATGCCAGTGGACACGGTAGATGCTACTT
CM002899.2_773705-775484(-)_1|1|1x0		Danio_rerio_nonrepetitive:454093878-454095432	825	882	+	26.3836	8.14e-10	0.000922	GAGTGCCATGGGAACACAGTGAAGTGTTTGTGGGTGCAGGGGGCATGGTGGGGGTTGG
CM002888.2_71822529-71824686(+)_1|1|1x0		Danio_rerio_nonrepetitive:98590936-98596668	4351	4423	+	16.7375	8.14e-10	0.0018	GGGGGAAGGGACGGATGGATGAAGGGGCGGATGGATGGGGCCGATGAGAACGGATAGGAAGATAGGCGGATGG
CM002901.2_50483376-50484405(-)_1|1|1x0		Danio_rerio_nonrepetitive:271969489-271979142	5342	5369	+	23.8509	8.17e-10	0.0102	GTAGTAATAAATAAACTGTGGTGGATTA
KZ115081.1_148155-149037(+)_1|1|1x0		Danio_rerio_nonrepetitive:99372698-99373222	172	199	-	25.3063	8.44e-10	0.0104	CTGGATTCATAATCTCCTTCAAATAGTG
CM002887.2_62322967-62323906(+)_1|1|1x0		Danio_rerio_nonrepetitive:99372698-99373222	172	199	-	25.3063	8.44e-10	0.0103	CTGGATTCATAATCTCCTTCAAATAGTG
CM002906.2_1848900-1849974(+)_1|1|1x0		Danio_rerio_nonrepetitive:659745165-659750194	540	573	+	26.4375	8.59e-10	0.0106	GGAGTTGCGTGTGTGGGTTAGGAGGGTGGGGGCG
CM002888.2_30262503-30263568(-)_1|1|1x0		Danio_rerio_nonrepetitive:360707947-360723415	11268	11298	+	24.8438	8.62e-10	0.0107	GCGGGGATGGAAGTAACGTGAGACAAAAGTA
CM002888.2_51032474-51034553(-)_1|1|1x0		Danio_rerio_nonrepetitive:246010015-246014221	2405	2474	+	22.9812	8.77e-10	0.0107	GGAATGACAATGGCAACGTCACCGCCTGCAACAACACCAACAATGACGCAGACAATGATGAAAACCGACT
CM002888.2_59606577-59607186(+)_1|1|1x0		Danio_rerio_nonrepetitive:224782322-224787222	363	378	-	21.2438	8.78e-10	0.0109	GTAGGAGGAGGGTGGG
CM002906.2_2557609-2558113(+)_1|1|1x0		Danio_rerio_nonrepetitive:368905784-368906748	654	669	+	20.7239	8.79e-10	0.011	ACTAGGAGTGCGGGAC
CM002888.2_71822529-71824686(+)_1|1|1x0		Danio_rerio_nonrepetitive:422390042-422413974	5846	5918	-	16.5188	8.93e-10	0.0018	GGGAGGGAGGGGGGGGAGCGGAAGAGGAGGGGGGGGGGAAAGAAGAGGATTGATTTGGAGGAAGAGCAGGGGG
KZ115097.1_149279-150479(-)_1|3|1x0		Danio_rerio_nonrepetitive:151466018-151472712	2026	2044	+	18.339	9.03e-10	0.00553	AAAGCACAAGTAAAAATAG
CM002888.2_73730310-73731525(-)_1|3|1x0		Danio_rerio_nonrepetitive:151466018-151472712	2026	2044	+	18.339	9.03e-10	0.00557	AAAGCACAAGTAAAAATAG
CM002888.2_40333220-40335131(+)_1|1|1x0		Danio_rerio_nonrepetitive:640497627-640503340	4619	4682	+	24.7688	9.1e-10	0.0109	GCCACAGCCAGGACGTCCTCAGCAAACTCATGGCCACGGGCAATAGCAGAGAGGCAGATGAAAA
CM002899.2_687754-688873(-)_1|1|1x0		Danio_rerio_nonrepetitive:198735546-198736037	139	172	+	24.0437	9.66e-10	0.012	GATGCTCCAAATTGGAGGCCGAACAGGGGGAGGG
CM002899.2_773705-775484(-)_1|1|1x0		Danio_rerio_nonrepetitive:469678919-469684939	386	443	+	26.1258	9.92e-10	0.000922	GTCCCGCAGGTGTACCGACTGCCGTTGAGAGCGCCGGTGCTGCGCTGGCAGAGGATGA
CM002899.2_773705-775484(-)_1|1|1x0		Danio_rerio_nonrepetitive:590741650-590742549	410	467	+	26.1258	9.92e-10	0.000922	CGGGATGTGAGCACGGGAGGGGGGGCGGGGTTGGGGAGGGGATGGGGGCTGGCGAGGA
CM002899.2_773705-775484(-)_1|1|1x0		Danio_rerio_nonrepetitive:590741650-590742549	407	464	+	26.1132	1e-09	0.000922	CCCCGGGATGTGAGCACGGGAGGGGGGGCGGGGTTGGGGAGGGGATGGGGGCTGGCGA
KZ114850.1_333935-335417(-)_1|1|1x0		Danio_rerio_nonrepetitive:535834860-535839180	824	869	-	25.4437	1.01e-09	0.0123	GAGGCCCTGATAATATGGCAGTCGATTGCTTTGGCACTTTGTTCCA
CM002888.2_71822529-71824686(+)_1|1|1x0		Danio_rerio_nonrepetitive:662779035-662780228	96	168	+	16.1438	1.05e-09	0.00181	GGAGTGGATGAAGAAAGGAGGGAGGGCACGAAGGGGCAGGCGAGTGGGAGAGCAGGAATGTGGAGGAGAGCGT
CM002888.2_62405289-62405961(-)_1|1|1x0		Danio_rerio_nonrepetitive:404111945-404116249	4186	4207	+	17.5975	1.07e-09	0.0133	GTAACCTGTATTGCTGCTCAAG
CM002899.2_773705-775484(-)_1|1|1x0		Danio_rerio_nonrepetitive:238580487-238590014	5599	5656	-	25.9497	1.13e-09	0.000965	AGGAAGAAGGAGAACAGGAAGAGGAAGGAGAAGAGGAAGAGGGAAAGGAGGAAGGAGG
CM002900.2_26374152-26375610(-)_1|5|1x0		Danio_rerio_nonrepetitive:132152982-132173644	6298	6328	-	25.2625	1.15e-09	0.00543	TGGTGTGCCTCAGGGCTCGGTACTTGGACCA
CM002906.2_2837780-2838353(+)_1|1|1x0		Danio_rerio_nonrepetitive:129856127-129859688	3459	3477	+	19.3812	1.17e-09	0.0146	GTGATGATGAAGATTTATG
KZ116066.1_86545-87394(-)_1|1|1x0		Danio_rerio_nonrepetitive:601794144-601799343	404	425	-	22.7938	1.18e-09	0.0146	TTGCTACGACTGAGGATGAGGA
CM002906.2_2667953-2668538(+)_1|1|1x0		Danio_rerio_nonrepetitive:390329819-390332887	2007	2025	-	20.2938	1.22e-09	0.0152	TTGGAAATGGGGAAAACTG
CM002899.2_773705-775484(-)_1|1|1x0		Danio_rerio_nonrepetitive:62101427-62103082	850	907	+	25.8553	1.22e-09	0.000965	GGGGCGGGGCAGGGTCAGGGGCGGGAGGGGTCAGGGGCGGGGCATCAGTGCTGTGGGG
CM002887.2_268335-269814(+)_1|1|1x0		Danio_rerio_nonrepetitive:686277970-686282222	834	882	+	25.522	1.22e-09	0.0149	TTGTGGAGGCATGCTCGCGCTACAGCTGGCGCTGGGATCATGGGTGGGA
CM002888.2_44853555-44854308(-)_1|1|1x0		Danio_rerio_nonrepetitive:102995051-102999971	4081	4102	-	18.8937	1.23e-09	0.0153	GTGCGAGCCTGAGTGGTGATGC
KN149847.1_119490-120696(+)_1|2|1x0		Danio_rerio_nonrepetitive:125907297-125913339	2862	2883	+	17.5875	1.25e-09	0.0155	GTCATGGTTGCTCCACGTCTTG
KN149695.1_52922-54158(-)_1|2|1x0		Danio_rerio_nonrepetitive:125907297-125913339	2862	2883	+	17.5875	1.25e-09	0.0155	GTCATGGTTGCTCCACGTCTTG
CM002888.2_59701260-59702307(-)_1|2|1x0		Danio_rerio_nonrepetitive:125907297-125913339	2862	2883	+	17.5875	1.25e-09	0.0155	GTCATGGTTGCTCCACGTCTTG
CM002888.2_47670142-47671348(+)_1|2|1x0		Danio_rerio_nonrepetitive:125907297-125913339	2862	2883	+	17.5875	1.25e-09	0.0155	GTCATGGTTGCTCCACGTCTTG
CM002888.2_40281489-40282725(-)_1|2|1x0		Danio_rerio_nonrepetitive:125907297-125913339	2862	2883	+	17.5875	1.25e-09	0.0155	GTCATGGTTGCTCCACGTCTTG
CM002888.2_39402765-39403974(-)_1|2|1x0		Danio_rerio_nonrepetitive:125907297-125913339	2862	2883	+	17.5875	1.25e-09	0.0155	GTCATGGTTGCTCCACGTCTTG
CM002888.2_35671178-35672384(+)_1|2|1x0		Danio_rerio_nonrepetitive:125907297-125913339	2862	2883	+	17.5875	1.25e-09	0.0155	GTCATGGTTGCTCCACGTCTTG
CM002888.2_64617384-64618581(+)_1|1|1x0		Danio_rerio_nonrepetitive:48574568-48576390	285	321	+	24.9371	1.26e-09	0.0156	ATGGCTAGTTATCTTGTAAAGGCCTCTCCGCCTGTAT
CM002888.2_76462545-76463751(+)_1|1|1x0		Danio_rerio_nonrepetitive:393955501-393962132	121	157	-	22.6541	1.28e-09	0.0157	CGCGTCGTGGCGGAGGACGCGCCCGGGGTGACGGAGA
CM002888.2_43296677-43297328(-)_1|1|1x0		Danio_rerio_nonrepetitive:355474863-355480695	901	919	+	18.0125	1.28e-09	0.00791	GTGACCTGTGTGGTGGCGC
CM002899.2_773705-775484(-)_1|1|1x0		Danio_rerio_nonrepetitive:474424206-474428540	2541	2598	-	25.7799	1.29e-09	0.000965	CAGCAGCGGAGGTGCCACTGGAGGGCGCTGTGGTGGCCGGGGCAGGAGCAGGTGTGGC
CM002888.2_5366314-5367988(-)_1|1|1x0		Danio_rerio_nonrepetitive:442988287-442988752	267	300	+	21.6312	1.3e-09	0.0159	GTTGGTGAAAGTGCTGTTTTGATATCACCTGCTC
CM002888.2_71822529-71824686(+)_1|1|1x0		Danio_rerio_nonrepetitive:3349149-3352435	1688	1760	-	15.5125	1.36e-09	0.00206	GTTTGGGTGGTTGCCTGGGGGTTTGAGTTGGGTGGCTGGGTTGGTTTGGTTGGTCAGTCGGTCGTGGGTTGGA
CM002888.2_76359429-76360632(+)_1|2|1x0		Danio_rerio_nonrepetitive:344802702-344809641	2875	2905	-	23.3187	1.37e-09	0.017	GCTAATAGTTGCAGTGGTGATGTATTTCCAG
CM002899.2_44187740-44188637(+)_1|1|1x0		Danio_rerio_nonrepetitive:87922541-87923949	1376	1403	+	24.5786	1.42e-09	0.0156	GAGAGGTGGAGGAGGTGGAGGCTGTAGC
CM002906.2_2266189-2267134(+)_1|1|1x0		Danio_rerio_nonrepetitive:469678919-469684939	177	207	+	25.7875	1.43e-09	0.0177	TGTCGGGAAGCTGCGCCGCGTGTGTGGACGG
CM002899.2_786797-787550(+)_1|1|1x0		Danio_rerio_nonrepetitive:60312769-60317071	1527	1545	-	19.2642	1.44e-09	0.00897	ACTGCTGTGGCAGTGGGAG
CM002899.2_786797-787550(+)_1|1|1x0		Danio_rerio_nonrepetitive:346020263-346029948	4388	4406	+	19.2642	1.44e-09	0.00897	ACTGCTGTGGCAGTGGGAG
CM002899.2_773705-775484(-)_1|1|1x0		Danio_rerio_nonrepetitive:461562900-461570078	2211	2268	-	25.6226	1.45e-09	0.000971	GTGGGCCAGAGGAGGGTGATGAGGGGAGGGACAGCGAGGAGGTGGTGGAGGTAGAGGG
CM002899.2_773705-775484(-)_1|1|1x0		Danio_rerio_nonrepetitive:474424206-474428540	2550	2607	-	25.6164	1.46e-09	0.000971	AGAAGGACGCAGCAGCGGAGGTGCCACTGGAGGGCGCTGTGGTGGCCGGGGCAGGAGC
KN149946.1_4416-5247(-)_1|1|1x0		Danio_rerio_nonrepetitive:114343759-114348124	3059	3083	-	23.4188	1.48e-09	0.0184	GTGACGCTAGGGAACGATTAGTGGG
KN150071.1_3958-5134(+)_1|1|1x0		Danio_rerio_nonrepetitive:537499716-537504179	747	780	-	21.8562	1.5e-09	0.0186	ACGAATGCGCATCATAACAGGTCTAACCTGAGGT
CM002899.2_764869-766045(-)_1|1|1x0		Danio_rerio_nonrepetitive:537499716-537504179	747	780	-	21.8562	1.5e-09	0.0184	ACGAATGCGCATCATAACAGGTCTAACCTGAGGT
CM002906.2_1748426-1749143(+)_1|2|1x0		Danio_rerio_nonrepetitive:474749470-474755123	4941	4956	+	16.5125	1.5e-09	0.0187	GTGGTTAATGTTGCAC
CM002887.2_7216011-7217619(-)_1|1|1x0		Danio_rerio_nonrepetitive:131145991-131177858	4782	4833	+	25.6625	1.52e-09	0.0187	TCTTAGGTGGTGCTGATGCAACCGATCGCTGCCGCTATGGAAGCTGCTCTCC
CM002900.2_26374152-26375610(-)_1|5|1x0		Danio_rerio_nonrepetitive:108322540-108328087	288	318	-	24.9375	1.54e-09	0.00543	CGGTGTGCCTCAGGGGTCAATATTAGGCTCA
CM002899.2_773705-775484(-)_1|1|1x0		Danio_rerio_nonrepetitive:212575458-212582079	142	199	+	25.4906	1.61e-09	0.000974	GAGCATCACAGTACTATCAGGAGCAGGAGCAGGCACAGGCCGCGGCGGCAGCAGCTGC
CM002888.2_57494486-57495398(-)_1|1|1x0		Danio_rerio_nonrepetitive:531929592-531938554	4327	4354	-	25.0188	1.61e-09	0.0197	GGGTGGTTGTCCGGGCGGGTGTGGCCCT
CM002899.2_773705-775484(-)_1|1|1x0		Danio_rerio_nonrepetitive:395360249-395366044	4872	4929	-	25.4717	1.63e-09	0.000974	CTGAGGATCTGGCAGTACTGGTGGCAGTGGCTCTGGCAGTGGCAGCGGCTCTGGCAGT
CM002900.2_14088259-14090056(+)_1|1|1x0		Danio_rerio_nonrepetitive:378221456-378227971	608	629	-	19.9813	1.64e-09	0.0205	GCGGGCGGGCGGGGGGTGGGGG
CM002888.2_71719235-71720324(-)_1|1|1x0		Danio_rerio_nonrepetitive:177258157-177261078	2614	2647	+	23.6312	1.76e-09	0.0218	ATGCGACCGCGCGGGCTCTGCGTGCCTCGGATGT
CM002888.2_43088514-43089603(+)_1|1|1x0		Danio_rerio_nonrepetitive:177258157-177261078	2614	2647	+	23.6312	1.76e-09	0.0217	ATGCGACCGCGCGGGCTCTGCGTGCCTCGGATGT
CM002888.2_33933320-33934409(+)_1|1|1x0		Danio_rerio_nonrepetitive:177258157-177261078	2614	2647	+	23.6312	1.76e-09	0.0218	ATGCGACCGCGCGGGCTCTGCGTGCCTCGGATGT
CM002888.2_64765268-64767263(+)_1|1|1x0		Danio_rerio_nonrepetitive:92329884-92330878	745	811	-	22.875	1.78e-09	0.0108	GGATAGACGACAGTAAAGATGACAGTATAAACGACAGCATAGACGACAGTAAAGGCGACAGAACAGA
CM002888.2_31565336-31565987(+)_1|1|1x0		Danio_rerio_nonrepetitive:49814607-49815032	272	290	+	22.2062	1.78e-09	0.0139	GATTCCAACACGAAAGTGG
KZ115081.1_56709-57516(+)_1|1|1x0		Danio_rerio_nonrepetitive:68340992-68346574	3774	3795	-	25.0563	1.8e-09	0.0223	GGATGAAATTGAAGACCGGGGG
CM002887.2_62229126-62229933(+)_1|1|1x0		Danio_rerio_nonrepetitive:68340992-68346574	3774	3795	-	25.0563	1.8e-09	0.0222	GGATGAAATTGAAGACCGGGGG
CM002899.2_1007512-1008496(+)_1|1|1x0		Danio_rerio_nonrepetitive:705607-707100	472	499	+	22.95	1.85e-09	0.0229	CGGATATAGCGAGACCGAGAGAGATATA
CM002888.2_62341468-62342470(+)_1|2|1x0		Danio_rerio_nonrepetitive:535038632-535041980	378	402	+	21.6855	1.89e-09	0.0234	GTCATGATGGCTGCACCACAAGATA
KZ114850.1_298612-299842(-)_1|1|1x0		Danio_rerio_nonrepetitive:490261998-490266241	3741	3780	+	25.2063	1.91e-09	0.0118	TGTGTTCAAAGAAAACATGCAGCAGTAGAGAAAACTGCAA
CM002888.2_45324195-45326040(-)_1|1|1x0		Danio_rerio_nonrepetitive:152360094-152369874	5448	5508	+	24.125	1.95e-09	0.012	GGGAGACAGTGACAGAGCTGATTTGTTGGATGGAGATGATTGGGATGGTAAGGGCCGATGG
CM002888.2_35851073-35851775(-)_1|1|1x0		Danio_rerio_nonrepetitive:102995051-102999971	4081	4099	-	16.85	1.96e-09	0.0244	CGAGCCTGAGTGGTGATGC
CM002888.2_77056987-77058160(+)_1|1|1x0		Danio_rerio_nonrepetitive:199636763-199641737	115	151	+	24.2201	1.97e-09	0.0244	AGAAATGGATGACTAGAGGAGCAGGAGACACAAACAG
CM002888.2_72216849-72217788(+)_1|3|1x0		Danio_rerio_nonrepetitive:507091489-507092020	115	130	-	12.1875	2e-09	0.0249	GGGGTGAGAGCCGTGG
KN149850.1_11575-12385(+)_1|1|1x0		Danio_rerio_nonrepetitive:491084402-491088904	384	408	+	22.9119	2.03e-09	0.0248	AGGAGATGAATGGAAGACTGCTTTT
CM002887.2_7366778-7367588(-)_1|1|1x0		Danio_rerio_nonrepetitive:491084402-491088904	384	408	+	22.9119	2.03e-09	0.0252	AGGAGATGAATGGAAGACTGCTTTT
CM002888.2_71822529-71824686(+)_1|1|1x0		Danio_rerio_nonrepetitive:695011563-695017197	4006	4078	-	14.5312	2.04e-09	0.00266	GGGCTGTGGCAGAGTGCTGGGTAGGAGCAGTGTGTTGGGTCATGGCAGAGTGCTGGGCCGTGGCAGAGGGCTG
KZ115054.1_248784-249615(-)_1|1|1x0		Danio_rerio_nonrepetitive:454501088-454506876	5643	5667	+	23.8438	2.07e-09	0.0258	TGACATAACGCATGAGAAGCAGGCA
KZ114850.1_281939-282770(-)_1|1|1x0		Danio_rerio_nonrepetitive:454501088-454506876	5643	5667	+	23.8438	2.07e-09	0.0255	TGACATAACGCATGAGAAGCAGGCA
CM002887.2_7133357-7134188(-)_1|1|1x0		Danio_rerio_nonrepetitive:454501088-454506876	5643	5667	+	23.8438	2.07e-09	0.0257	TGACATAACGCATGAGAAGCAGGCA
CM002887.2_7378407-7379304(-)_1|1|1x0		Danio_rerio_nonrepetitive:91312111-91344726	4430	4457	-	24.4717	2.1e-09	0.00867	TGAGGGAGATGAGTGGAAGACAGTCTTT
CM002899.2_773705-775484(-)_1|1|1x0		Danio_rerio_nonrepetitive:390329819-390332887	2354	2411	-	25.1321	2.1e-09	0.0012	CGGCGCTGGGGGCGCAGGAGGCCGGCTTACCCGCCGCAGGGTTCGGGGTGCTGGCCGG
CM002906.2_2288798-2290046(+)_1|2|1x0		Danio_rerio_nonrepetitive:126485370-126486110	435	465	-	24.805	2.1e-09	0.0259	GGGTGCTGGTGCGTGGATCAATCAGTACCGG
KZ115159.1_44401-45382(+)_1|1|1x0		Danio_rerio_nonrepetitive:468660009-468664624	903	933	-	24.4625	2.11e-09	0.0261	CGGGCTGCTGCGAGGTCTTCCCAGGACTTGG
CM002889.2_69666342-69667323(+)_1|1|1x0		Danio_rerio_nonrepetitive:468660009-468664624	903	933	-	24.4625	2.11e-09	0.0261	CGGGCTGCTGCGAGGTCTTCCCAGGACTTGG
CM002906.2_9824298-9824991(-)_1|1|1x0		Danio_rerio_nonrepetitive:668132491-668139807	4777	4795	+	17.3145	2.12e-09	0.0264	AAGGTGCTAACTGTTAGGG
CM002906.2_2233878-2235024(+)_1|1|1x0		Danio_rerio_nonrepetitive:322626531-322631560	1303	1339	+	25.1875	2.15e-09	0.0265	ATGGATTGAGCGGAGGTGGGCCAATGTTCTGGGCCGG
CM002906.2_1782925-1783990(+)_1|2|1x0		Danio_rerio_nonrepetitive:363079208-363084600	2471	2492	-	23.9	2.16e-09	0.0268	GTTGAAGCGCAGAGTGCGGGGG
CM002908.2_17019177-17020449(+)_1|4|1x0		Danio_rerio_nonrepetitive:695011563-695017197	4015	4036	+	22.7125	2.16e-09	0.00895	GCCACGGCCCAGCACTCTGCCA
CM002908.2_17019177-17020449(+)_1|4|1x0		Danio_rerio_nonrepetitive:695011563-695017197	4484	4505	+	22.7125	2.16e-09	0.00895	GCCACGGCCCAGCACTCTGCCA
CM002889.2_4469073-4470471(+)_1|4|1x0		Danio_rerio_nonrepetitive:695011563-695017197	4015	4036	+	22.7125	2.16e-09	0.00894	GCCACGGCCCAGCACTCTGCCA
CM002889.2_4469073-4470471(+)_1|4|1x0		Danio_rerio_nonrepetitive:695011563-695017197	4484	4505	+	22.7125	2.16e-09	0.00894	GCCACGGCCCAGCACTCTGCCA
CM002906.2_1825149-1826718(+)_1|1|1x0		Danio_rerio_nonrepetitive:136550501-136556007	5278	5329	-	24.4062	2.19e-09	0.0267	CCGTTGGATGGCGAAGGAGGAGCGAGGAGGGCGGATGAGGAGGGGAATCCGG
CM002888.2_71822529-71824686(+)_1|1|1x0		Danio_rerio_nonrepetitive:637055591-637061893	5646	5718	-	14.35	2.2e-09	0.00266	GAAGGGGTGTCGGGGGGGTGGAAGGGTACGCATGAAAGTGATTCGGAGAGCAGCAGATCTGAGAGGTGTGTGG
CM002889.2_69769902-69772185(-)_1|1|1x0		Danio_rerio_nonrepetitive:422390042-422413974	2401	2479	-	22.6375	2.22e-09	0.0269	GGAGCCCTTCAATTATTCTGACCTGTTAAGCTCAGTTCGGAAAAGGTGTTGAATAGGGTTGGGTACCTTGGAACTGGTA
CM002888.2_31565336-31565987(+)_1|1|1x0		Danio_rerio_nonrepetitive:303407963-303414583	2593	2611	-	22.0625	2.23e-09	0.0139	GATGCCAACGCGAAAAAGG
CM002888.2_30596976-30598092(+)_1|1|1x0		Danio_rerio_nonrepetitive:507086036-507086829	455	485	-	23.4151	2.23e-09	0.0277	GAAGTAATAGAAGTAGATGTATACGTGTAGC
CM002906.2_1848900-1849974(+)_1|1|1x0		Danio_rerio_nonrepetitive:378221456-378227971	606	639	-	25.125	2.24e-09	0.0138	GGAGAGGCAGGCGGGCGGGCGGGGGGTGGGGGGG
CM002899.2_891412-893284(+)_1|2|1x0		Danio_rerio_nonrepetitive:227680438-227688725	1919	1955	-	24.1375	2.24e-09	0.0274	AAGAAGAGAGGGGGTTCCAAGAGAGGTTTGAAGAAGA
CM002888.2_43907487-43909398(-)_1|1|1x0		Danio_rerio_nonrepetitive:29862293-29866038	2764	2827	+	23.4025	2.26e-09	0.0274	TTTCGAGGAAGAGTGCTGGTGATAAACAATCTAGTGGCATCAACATTGTGGCATAAATTGTCTT
CM002888.2_45324195-45326040(-)_1|1|1x0		Danio_rerio_nonrepetitive:555009334-555015492	2493	2553	-	23.8188	2.31e-09	0.012	GAGGGAGCGAGAGAGAGATCGGGACAGAGACAGAGAGGACCGAGAGAGAGACCGAGATCGG
CM002890.2_29049-29994(+)_1|1|1x0		Danio_rerio_nonrepetitive:505472591-505474170	790	814	+	24.9182	2.32e-09	0.0263	GCGATGAGCGAGGACGCGAGCGCGT
CM002888.2_33426743-33428057(+)_1|1|1x0		Danio_rerio_nonrepetitive:119978259-119984080	734	761	-	23.3529	2.34e-09	0.0288	ACTACACCACTAAAACATTTTAACATTA
CM002888.2_61802952-61803954(-)_1|2|1x0		Danio_rerio_nonrepetitive:535038632-535041980	378	402	+	21.2642	2.34e-09	0.0291	GTCATGATGGCTGCACCACAAGATA
CM002899.2_854517-855297(+)_1|1|1x0		Danio_rerio_nonrepetitive:289303494-289308478	3874	3895	-	18.825	2.43e-09	0.0302	TGTAGGCGGAAGCCGGATGCGC
CM002900.2_26374152-26375610(-)_1|5|1x0		Danio_rerio_nonrepetitive:132152982-132173644	6687	6717	-	24.4125	2.47e-09	0.00543	TGGTGTGCCTCAGGGCTCTGTACTTGGACCA
CM002900.2_26374152-26375610(-)_1|5|1x0		Danio_rerio_nonrepetitive:132152982-132173644	7072	7102	-	24.4125	2.47e-09	0.00543	TGGTGTGCCTCAGGGCTCTGTACTTGGACCA
CM002886.2_187992-189519(-)_1|1|1x0		Danio_rerio_nonrepetitive:564385874-564395534	2731	2779	-	24.425	2.47e-09	0.0304	GTGGCATTTGTAGTTGTGCTTGGTATAATTATGGTATCTGTGGTGGGAG
CM002906.2_2466240-2467272(+)_1|1|1x0		Danio_rerio_nonrepetitive:646672847-646677099	4169	4202	-	24.283	2.47e-09	0.0305	ACGCTGACAGCAGATGTGAGAACGCTGACGCAGA
CM002899.2_773705-775484(-)_1|1|1x0		Danio_rerio_nonrepetitive:62101427-62103082	832	889	+	24.8994	2.49e-09	0.00133	CAGCAGCTGGCGGAGCTAGGGGCGGGGCAGGGTCAGGGGCGGGAGGGGTCAGGGGCGG
KZ115054.1_256789-257938(-)_1|1|1x0		Danio_rerio_nonrepetitive:143309575-143314054	4092	4128	+	24.8187	2.5e-09	0.0154	AGTGTTTAAAGAAGTGATGATGCTGACAAGCTGACTG
CM002887.2_7141362-7142511(-)_1|1|1x0		Danio_rerio_nonrepetitive:143309575-143314054	4092	4128	+	24.8187	2.5e-09	0.0154	AGTGTTTAAAGAAGTGATGATGCTGACAAGCTGACTG
KN147636.1_199524-200529(+)_1|1|1x0		Danio_rerio_nonrepetitive:259069476-259074568	2135	2165	+	24.1687	2.51e-09	0.0308	GGCAACAGACAACGCCGACGACGAGACGGAG
CM002888.2_52444105-52445260(+)_1|1|1x0		Danio_rerio_nonrepetitive:407693383-407699175	2335	2371	-	24.0503	2.51e-09	0.0308	TTCAGAGTCCGGCTGTGTCGACTCAGGAGGAGGGGTG
CM002888.2_71822529-71824686(+)_1|1|1x0		Danio_rerio_nonrepetitive:492543526-492547830	3878	3950	-	14.0125	2.52e-09	0.00278	GGCCCGGGCAGGGGTTGGGGGGGTGCCGGCGAGGGGAGGGCCACGGCGGTGTATCTGTGGCTGACAATGGCGA
CM002899.2_773705-775484(-)_1|1|1x0		Danio_rerio_nonrepetitive:208611142-208613077	1651	1708	-	24.8616	2.56e-09	0.00133	AGGCAGCAGCGAAGTCCCGGGATGGGGTGGTGGGGAGAGAGGCGGAGGTCAAAGCGGA
CM002888.2_47212986-47213994(-)_1|1|1x0		Danio_rerio_nonrepetitive:616973041-616997577	5642	5672	-	23.2138	2.58e-09	0.032	CGAGGTGTCACTGATATGAGAGGAAGGTAGG
CM002888.2_42980775-42981771(+)_1|1|1x0		Danio_rerio_nonrepetitive:616973041-616997577	5642	5672	-	23.2138	2.58e-09	0.0319	CGAGGTGTCACTGATATGAGAGGAAGGTAGG
CM002888.2_32210944-32211940(+)_1|1|1x0		Danio_rerio_nonrepetitive:616973041-616997577	5642	5672	-	23.2138	2.58e-09	0.032	CGAGGTGTCACTGATATGAGAGGAAGGTAGG
KZ115081.1_53013-54171(+)_1|1|1x0		Danio_rerio_nonrepetitive:120841963-120847744	5262	5292	+	23.8075	2.59e-09	0.0244	AAAAGAGAAAAGGGTAGAAAGAAAGGGGAAA
CM002888.2_38853479-38854301(-)_1|1|1x0		Danio_rerio_nonrepetitive:91312111-91344726	11316	11340	+	24.3292	2.59e-09	0.0318	CCAGCAGCCATAAATGGCGCAAGTC
KZ115159.1_144293-146576(-)_1|1|1x0		Danio_rerio_nonrepetitive:634323263-634327422	3928	4006	-	22.875	2.6e-09	0.0315	GGTGGGTGCAAGTCTTACTAGTATAGATTTGCAGACTCCTGCCACAGCTTGGCAGGCAGCAGAGGTGGGGAAGTCAATA
CM002888.2_72983431-72984301(-)_1|1|1x0		Danio_rerio_nonrepetitive:618713578-618719052	1855	1879	+	21.8187	2.61e-09	0.0325	GTAAAGGGTGTGGGGGCTAAAGTGT
CM002888.2_76436757-76437954(+)_1|2|1x0		Danio_rerio_nonrepetitive:352286106-352288311	2081	2114	+	24.956	2.62e-09	0.0323	CAGGAGGAGGTGGGGAGAATGGTGCAGCAGGTCT
CM002906.2_1332232-1333423(+)_1|1|1x0		Danio_rerio_nonrepetitive:489034916-489036556	1380	1419	+	24.6875	2.63e-09	0.0321	TGTAAAGGCAGGCAACATTGTCGTCAGGCTTGTGTGAACG
CM002900.2_26374152-26375610(-)_1|5|1x0		Danio_rerio_nonrepetitive:543574406-543578830	1609	1639	-	24.3375	2.63e-09	0.00543	AGGAGTGCCGCAGGGATCAGTATTAGGGCCT
CM002888.2_47831521-47832676(+)_1|1|1x0		Danio_rerio_nonrepetitive:407693383-407699175	2335	2371	-	23.9057	2.68e-09	0.033	TTCAGAGTCCGGCTGTGTCGACTCAGGAGGAGGGGTG
CM002906.2_2544357-2545311(+)_1|1|1x0		Danio_rerio_nonrepetitive:360377963-360382525	3280	3310	-	24.4875	2.7e-09	0.0334	GCGCGAACCACACGACTGAAGCTGCCACGAC
CM002899.2_40184329-40185166(+)_1|1|1x0		Danio_rerio_nonrepetitive:351181933-351187359	866	893	+	23.3333	2.71e-09	0.0336	TGGGAGGAGAAAGGCGCATGTGTAAAGC
KN150527.1_16789-17791(+)_1|2|1x0		Danio_rerio_nonrepetitive:535038632-535041980	378	402	+	20.9497	2.77e-09	0.0344	GTCATGATGGCTGCACCACAAGATA
CM002888.2_66557470-66558460(-)_1|1|1x0		Danio_rerio_nonrepetitive:91222334-91227870	1434	1464	+	24.3438	2.78e-09	0.0341	GTGATGGCTGGTGGAGTGGCAGTGTCCTGGC
CM002888.2_29917371-29918361(+)_1|1|1x0		Danio_rerio_nonrepetitive:91222334-91227870	1434	1464	+	24.3438	2.78e-09	0.0344	GTGATGGCTGGTGGAGTGGCAGTGTCCTGGC
CM002899.2_773705-775484(-)_1|1|1x0		Danio_rerio_nonrepetitive:474424206-474428540	2556	2613	-	24.7484	2.79e-09	0.00133	TGGCAAAGAAGGACGCAGCAGCGGAGGTGCCACTGGAGGGCGCTGTGGTGGCCGGGGC
CM002899.2_773705-775484(-)_1|1|1x0		Danio_rerio_nonrepetitive:144845878-144851664	3076	3133	-	24.7484	2.79e-09	0.00133	GAGTACCATCGGTGGCAGAGGGAGGAGAGGATGCGTGAGCAGGAGATGGAGAGGCTGG
CM002888.2_67259196-67260342(-)_1|1|1x0		Danio_rerio_nonrepetitive:537499716-537504179	3926	3956	+	23.4563	2.81e-09	0.0349	CTGGAAACGGTGATCTTGATGCAAGTGTTGG
CM002888.2_48106164-48107295(-)_1|1|1x0		Danio_rerio_nonrepetitive:537499716-537504179	3926	3956	+	23.4563	2.81e-09	0.0346	CTGGAAACGGTGATCTTGATGCAAGTGTTGG
CM002906.2_1899861-1901556(+)_1|1|1x0		Danio_rerio_nonrepetitive:435308444-435309919	1066	1090	-	23.7687	2.82e-09	0.035	CGAGCCCGGGCTGGGAGAGAGGGTG
CM002888.2_71822529-71824686(+)_1|1|1x0		Danio_rerio_nonrepetitive:414762319-414768100	1815	1887	+	13.7063	2.86e-09	0.00288	GGCGAGAGGGCGCTCAGGGTGATGGGAGTGCCGGGTTTGCCGGGCATTGTGGGAAGGGTGATGAGCTGTAGGG
CM002888.2_30873045-30873957(+)_1|1|1x0		Danio_rerio_nonrepetitive:555009334-555015492	4810	4837	+	24.3	2.86e-09	0.0339	GGGTAGCTGTGCAGGCAGAGGTGGTGGC
CM002888.2_64530257-64531697(-)_1|1|1x0		Danio_rerio_nonrepetitive:131847452-131857676	546	591	-	24.3063	2.88e-09	0.0355	CAGGAAGTAATAACTTTAAAACTATTCATAACGCTAAATCAATGGG
CM002899.2_773705-775484(-)_1|1|1x0		Danio_rerio_nonrepetitive:555009334-555015492	4783	4840	+	24.6792	2.93e-09	0.00135	CCTTTCATGAGTTGGCATGGGAGGGCAGGGTAGCTGTGCAGGCAGAGGTGGTGGCTGA
CM002906.2_9005780-9007286(+)_1|1|1x0		Danio_rerio_nonrepetitive:91312111-91344726	21163	21193	-	21.6062	2.94e-09	0.0363	GAAGTTGTTGAGGTTGATTTTGCTCCAGCTT
CM002888.2_45324195-45326040(-)_1|1|1x0		Danio_rerio_nonrepetitive:140716073-140724019	6788	6848	+	23.375	2.95e-09	0.012	AGAAGAATGAGAAACAAAACATGAAGGAGACGGAGAAAAGAGAGAGATGGTGGAATCAGGG
KN149690.1_320337-321156(-)_1|1|1x0		Danio_rerio_nonrepetitive:690858382-690872105	13221	13233	-	17.15	2.96e-09	0.0369	GCTGGTCGGCCGC
CM002888.2_36699677-36701228(+)_1|2|1x0		Danio_rerio_nonrepetitive:172389321-172395248	1206	1248	-	23.45	2.96e-09	0.0141	GGGAGGCTGGGAGGAAAGTTTGCTTTGAAGAGAGAGGGTTTAA
CM002888.2_68075268-68076420(-)_1|2|1x0		Danio_rerio_nonrepetitive:378221456-378227971	607	631	-	23.85	3.03e-09	0.0187	AGGCGGGCGGGCGGGGGGTGGGGGG
CM002888.2_53695638-53696703(-)_1|1|1x0		Danio_rerio_nonrepetitive:506705314-506715749	5690	5711	-	19.9774	3.05e-09	0.038	CATCATAAGATAAATATGCAAG
KN150317.1_4729-5839(-)_1|1|1x0		Danio_rerio_nonrepetitive:143534897-143536544	497	533	+	24.25	3.05e-09	0.0378	ACTAAAGTGAATGTTCGCAGAATGCAGACAGATTTCA
CM002899.2_44097790-44098900(+)_1|1|1x0		Danio_rerio_nonrepetitive:143534897-143536544	497	533	+	24.25	3.05e-09	0.0378	ACTAAAGTGAATGTTCGCAGAATGCAGACAGATTTCA
KZ115044.1_332082-333828(-)_1|1|1x0		Danio_rerio_nonrepetitive:590741650-590742549	114	171	+	24.5472	3.08e-09	0.0185	AGGCCGAGGCGGAAGGCTGCTGTGGCTGCTGCTGGGCAGGCTGGGCAGGCTTGGCCGT
CM002886.2_38985491-38987237(-)_1|1|1x0		Danio_rerio_nonrepetitive:590741650-590742549	114	171	+	24.5472	3.08e-09	0.0185	AGGCCGAGGCGGAAGGCTGCTGTGGCTGCTGCTGGGCAGGCTGGGCAGGCTTGGCCGT
CM002906.2_9886833-9888891(-)_1|2|1x0		Danio_rerio_nonrepetitive:525363471-525367916	3226	3253	+	21.522	3.1e-09	0.038	CCTCGGCCGCTTTCGGTGCTGGTGGTCG
CM002906.2_1829061-1830561(+)_1|1|1x0		Danio_rerio_nonrepetitive:662779035-662780228	114	162	+	24.5062	3.11e-09	0.0364	AGGGAGGGCACGAAGGGGCAGGCGAGTGGGAGAGCAGGAATGTGGAGGA
CM002891.2_38748292-38750101(+)_1|2|1x0		Danio_rerio_nonrepetitive:564385874-564395534	3663	3681	-	20.3789	3.18e-09	0.0396	GGTGGACCTGCACAACTTC
CM002899.2_821212-822154(+)_1|1|1x0		Danio_rerio_nonrepetitive:693877070-693880383	2108	2132	-	20.795	3.18e-09	0.0395	GGCCTGAAGGATCTGGAGGAGCTGC
CM002888.2_69419056-69419875(+)_1|1|1x0		Danio_rerio_nonrepetitive:570356057-570356860	404	428	+	19.975	3.19e-09	0.0396	GTTGGATGGGTGGACGTGGTTTGGG
CM002888.2_48713238-48714057(-)_1|1|1x0		Danio_rerio_nonrepetitive:570356057-570356860	404	428	+	19.975	3.19e-09	0.0396	GTTGGATGGGTGGACGTGGTTTGGG
CM002899.2_773705-775484(-)_1|1|1x0		Danio_rerio_nonrepetitive:278324681-278327092	1719	1776	-	24.5535	3.21e-09	0.00139	GGGCCAGTAAATTGGCCCGGGGGGCCTCCCTCGCCGCAGTGGTTTATGGCGAGGCTGA
CM002899.2_773705-775484(-)_1|1|1x0		Danio_rerio_nonrepetitive:248836453-248843056	1994	2051	+	24.5409	3.24e-09	0.00139	GCGGTGACCCAGAAGCCCGGGACGGCCTGTGTGATGGCGCTGCGCTGGTCCAGGTGAG
CM002905.2_2280351-2281830(-)_1|1|1x0		Danio_rerio_nonrepetitive:167426043-167426978	842	881	+	22.5786	3.25e-09	0.0401	AGTCATGTTATGGAGAAAAGGACAAGCGGCGACACTGTTT
CM002888.2_33109628-33110657(+)_1|1|1x0		Danio_rerio_nonrepetitive:694788564-694794148	2384	2411	+	23.9437	3.26e-09	0.0405	AAGGTAAGGAGGACGCATCGGAAAGTAA
CM002887.2_61342428-61343730(-)_1|1|1x0		Danio_rerio_nonrepetitive:601794144-601799343	374	416	-	24.0818	3.27e-09	0.0202	CTGAGGATGAGGAGGAGGTGGAGCTTCGACATGGCGGGACCGA
CM002888.2_57494486-57495398(-)_1|1|1x0		Danio_rerio_nonrepetitive:461562900-461570078	2984	3011	-	24.1937	3.27e-09	0.02	GGGCGGGGGGTAGGGAGGGGGAGGCTGC
CM002888.2_67136112-67137105(-)_1|1|1x0		Danio_rerio_nonrepetitive:474749470-474755123	2507	2534	-	22.0994	3.35e-09	0.0417	CATGCGACTCATTAGAAACATGAAGATG
CM002899.2_875244-876816(+)_1|1|1x0		Danio_rerio_nonrepetitive:495382609-495388694	1061	1091	+	20.2453	3.4e-09	0.0421	GGAGAGGGAGGGGGGGGTAAGGACATGTCCT
CM002899.2_44187740-44188637(+)_1|1|1x0		Danio_rerio_nonrepetitive:280139015-280143309	941	968	-	23.6352	3.45e-09	0.0156	GAGGGGAGGAGGTGCGTGGGGAGGGAGC
KZ115097.1_69392-70484(+)_1|1|1x0		Danio_rerio_nonrepetitive:528171615-528182141	4836	4866	-	21.956	3.46e-09	0.0428	GCGAAGCTGAAGGGGATATTAAGAGGCAAGG
CM002888.2_73657133-73658282(+)_1|1|1x0		Danio_rerio_nonrepetitive:528171615-528182141	4836	4866	-	21.956	3.46e-09	0.0428	GCGAAGCTGAAGGGGATATTAAGAGGCAAGG
CM002899.2_44162476-44163349(+)_1|1|1x0		Danio_rerio_nonrepetitive:402794405-402801834	6223	6247	+	23.8679	3.48e-09	0.043	GTCGCAGTGCAGGTTGTTGGAGTGC
CM002888.2_45357541-45359011(+)_1|2|1x0		Danio_rerio_nonrepetitive:692005561-692008651	251	293	-	24.4969	3.49e-09	0.0272	GGTGGTTCTGTGGTAGTTGTAGGTATAGGGGTAGTTGTAGGTG
CM002899.2_724235-725183(-)_1|1|1x0		Danio_rerio_nonrepetitive:59921970-59928533	3539	3566	+	19.1321	3.51e-09	0.0433	AGCGGGGACGATAGGGAGGTGCGGGTGG
CM002888.2_53904125-53905046(+)_1|1|1x0		Danio_rerio_nonrepetitive:181932058-181933677	139	166	-	21.9688	3.55e-09	0.0441	ATGCGAATGAGATCGTTTCCCCTTGTGC
CM002888.2_50755980-50756883(-)_1|1|1x0		Danio_rerio_nonrepetitive:501665988-501667045	157	181	-	21.0184	3.56e-09	0.0442	TCTCTGCATAACAATACATATAGGG
CM002888.2_35510141-35511119(+)_1|1|1x0		Danio_rerio_nonrepetitive:559320743-559324695	3881	3908	-	23.8313	3.56e-09	0.0443	GATGGGAGAAATGATGACACAGGTGAAG
CM002891.2_45892115-45892856(+)_1|1|1x0		Danio_rerio_nonrepetitive:252373928-252379867	3780	3801	+	19.7925	3.58e-09	0.0446	GTATCTAACAAGAGTCTACTGG
CM002888.2_57984472-57985384(-)_1|1|1x0		Danio_rerio_nonrepetitive:297394325-297395695	435	462	-	22.7547	3.58e-09	0.0443	AGAGATAATGAGATGACAGCCCAGCAGA
KZ114850.1_333935-335417(-)_1|1|1x0		Danio_rerio_nonrepetitive:395360249-395366044	4882	4927	-	23.9938	3.59e-09	0.0219	GAGGATCTGGCAGTACTGGTGGCAGTGGCTCTGGCAGTGGCAGCGG
CM002888.2_71822529-71824686(+)_1|1|1x0		Danio_rerio_nonrepetitive:98590936-98596668	4355	4427	+	13.1187	3.62e-09	0.00306	GAAGGGACGGATGGATGAAGGGGCGGATGGATGGGGCCGATGAGAACGGATAGGAAGATAGGCGGATGGGTGG
CM002888.2_71822529-71824686(+)_1|1|1x0		Danio_rerio_nonrepetitive:444786822-444791336	1816	1888	-	13.0125	3.78e-09	0.00306	GCCGAGGAGTAAAAATGGCGGAGTTGGCTGTGGGAGATGGGGAGCAGGTCTGGTCTGTGGTTGCGTCGGTGGA
CM002888.2_57051-58440(-)_1|1|1x0		Danio_rerio_nonrepetitive:91312111-91344726	8907	8949	-	24.3125	3.88e-09	0.0409	TTCGTGGGTGTGCGCAGAGCGTGCGCGCTCCCGCTTGATGCGG
CM002886.2_30311-31214(+)_1|1|1x0		Danio_rerio_nonrepetitive:277445403-277448114	525	543	+	21.6605	3.88e-09	0.0483	GCATGTGGTGTAACAGCAG
CM002888.2_56621122-56622112(-)_1|1|1x0		Danio_rerio_nonrepetitive:197641776-197642300	232	262	-	23.1553	3.89e-09	0.0481	GCCCATCCTAACAGAAGAAGTAGAAGATGAA
CM002888.2_42782017-42783028(-)_1|1|1x0		Danio_rerio_nonrepetitive:197641776-197642300	232	262	-	23.1553	3.89e-09	0.0479	GCCCATCCTAACAGAAGAAGTAGAAGATGAA
CM002888.2_48930320-48931538(-)_1|1|1x0		Danio_rerio_nonrepetitive:119978259-119984080	734	761	-	23.2083	3.92e-09	0.0484	ACTACACCACTAAAACATTTTAACATTA
CM002887.2_61342428-61343730(-)_1|1|1x0		Danio_rerio_nonrepetitive:198840654-198846178	5151	5193	+	23.8679	3.93e-09	0.0202	CAGACGTTGGGGGGGAGGTTGGTGGGGGAGTTGGTGGGATTTC
KZ115097.1_122721-123573(-)_1|1|1x0		Danio_rerio_nonrepetitive:405724451-405726168	1268	1292	-	18.142	3.95e-09	0.049	ACGGGGAAAGGGGCCAGGGTTTGGG
CM002888.2_73701803-73702655(-)_1|1|1x0		Danio_rerio_nonrepetitive:405724451-405726168	1268	1292	-	18.142	3.95e-09	0.049	ACGGGGAAAGGGGCCAGGGTTTGGG
CM002888.2_71822529-71824686(+)_1|1|1x0		Danio_rerio_nonrepetitive:3349149-3352435	1637	1709	-	12.9	3.96e-09	0.00306	GGTCAGTCGGTCGTGGGTTGGATTGGTTGTTTTGGTTTGCTTTGGTTAGTTGGTTGACACAATAGCAGGAACT
KZ115081.1_53013-54171(+)_1|1|1x0		Danio_rerio_nonrepetitive:412876124-412881056	500	530	+	23.3727	3.97e-09	0.0244	GACCGAGCGAAGGGAAGAAAGAAGGAGGGAG
CM002888.2_40479688-40480477(-)_1|1|1x0		Danio_rerio_nonrepetitive:427161892-427167881	1795	1816	-	20.4688	4.05e-09	0.0491	TGATCTGCGATGATGATGAAGT
CM002906.2_1422724-1423849(+)_1|1|1x0		Danio_rerio_nonrepetitive:91312111-91344726	972	1002	-	23.8239	4.1e-09	0.0207	TGAAAAGCGGGGGTGGGGGTTGGTTGAGTGC
CM002899.2_773705-775484(-)_1|1|1x0		Danio_rerio_nonrepetitive:555009334-555015492	4801	4858	+	24.2075	4.13e-09	0.00171	GGGAGGGCAGGGTAGCTGTGCAGGCAGAGGTGGTGGCTGAGGTTGAGGGGGCGGAGTT
CM002888.2_62593480-62594881(+)_1|1|1x0		Danio_rerio_nonrepetitive:3349149-3352435	1704	1749	-	22.1062	4.18e-09	0.0463	TGCCTGGGGGTTTGAGTTGGGTGGCTGGGTTGGTTTGGTTGGTCAG
CM002890.2_29049-29994(+)_1|1|1x0		Danio_rerio_nonrepetitive:120294927-120300132	2921	2945	+	24.1447	4.26e-09	0.0263	GCCCTGCGCGCGGATGCGAGCGCTG
CM002899.2_773705-775484(-)_1|1|1x0		Danio_rerio_nonrepetitive:238580487-238590014	5551	5608	-	24.1321	4.37e-09	0.00174	AGGAAGGAGGAGAAGAGGGTGATGAAGGTGAAGAAGATGAGGCTGAGAAGGATGATGC
CM002899.2_44203728-44205033(+)_1|1|1x0		Danio_rerio_nonrepetitive:359397939-359398798	707	749	-	24.0125	4.4e-09	0.0268	ATTGTAGGGATTATGGGTGGACAGGTGGTTTAAGGGATGATGG
CM002906.2_1944874-1946326(+)_1|1|1x0		Danio_rerio_nonrepetitive:212575458-212582079	1640	1670	+	23.1813	4.42e-09	0.0215	TGGAAAGAGCACGGGCGACCGATGGAGATGA
CM002888.2_72559044-72560691(-)_1|1|1x0		Danio_rerio_nonrepetitive:445345440-445349838	3212	3230	-	19.9062	4.46e-09	0.0299	ACGCTGATGATGAATATGC
CM002888.2_45357541-45359011(+)_1|2|1x0		Danio_rerio_nonrepetitive:484140521-484144810	3896	3938	+	24.1069	4.57e-09	0.0272	ACTGTCACTTGTGTAGCCACCTGTTAGACAGTTGTTGCTGAAA
CM002899.2_44187740-44188637(+)_1|1|1x0		Danio_rerio_nonrepetitive:444279234-444284290	879	906	+	23.327	4.58e-09	0.0156	GAGGGGGCGTGGCCTTGGTGGCTGCAGG
CM002899.2_773705-775484(-)_1|1|1x0		Danio_rerio_nonrepetitive:212575458-212582079	1407	1464	+	24.0566	4.61e-09	0.00174	CAGCAGCGGGTGCAGACCAGGTGGACAGAGCGGCAGCTGCTGGAGCCTCAGCAGGGGG
CM002887.2_7378407-7379304(-)_1|1|1x0		Danio_rerio_nonrepetitive:511781832-511789786	4467	4494	-	23.5975	4.62e-09	0.0143	ACAAGGCGATGAATGGAAGACCGCCTTT
CM002888.2_71822529-71824686(+)_1|1|1x0		Danio_rerio_nonrepetitive:3349149-3352435	2010	2082	-	12.5125	4.63e-09	0.00306	AGATTGTGAGTGGGTGGGTGGATTAGTTGGTTGGGTTGGATTGGGTTGAATTGGTGGGTGGTTTGGATTAGAC
CM002888.2_71822529-71824686(+)_1|1|1x0		Danio_rerio_nonrepetitive:18151342-18152542	16	88	+	12.5063	4.64e-09	0.00306	GCGGGACGTCCCGACAAGTAGGCCGGGAAGGGTGGTCTCCCGTCGGGCATGGTTTGGTGGGCTCGGGCCTGGG
CM002887.2_7229826-7231395(-)_1|1|1x0		Danio_rerio_nonrepetitive:635620452-635621130	479	530	-	23.8428	4.65e-09	0.0285	GGAGACTGGGGTTCGGCAGACATGACACTGCTGACCCTGGTAAACATTCGTA
CM002899.2_773705-775484(-)_1|1|1x0		Danio_rerio_nonrepetitive:212575458-212582079	1416	1473	+	24.0377	4.67e-09	0.00174	GTGCAGACCAGGTGGACAGAGCGGCAGCTGCTGGAGCCTCAGCAGGGGGAGCTGCAGC
CM002888.2_72559044-72560691(-)_1|1|1x0		Danio_rerio_nonrepetitive:134629906-134637436	4816	4834	+	19.8812	4.85e-09	0.0299	ATGCTGCTGCTGACTATGA
CM002888.2_77145733-77147221(+)_1|1|1x0		Danio_rerio_nonrepetitive:620481185-620488806	4887	4932	+	23.975	4.91e-09	0.0381	AGAAAAGGTGAGCTGAAGGAGGGGCCGGAGGAAGCTGAACTGCCGC
CM002899.2_773705-775484(-)_1|1|1x0		Danio_rerio_nonrepetitive:684970946-684971927	238	295	+	23.9686	4.91e-09	0.00174	CAGCAGACCACCAAGAAGAAGAGGAAGCACATCCAGCAGGAGGAGCTGTGGAGGCTGG
CM002899.2_773705-775484(-)_1|1|1x0		Danio_rerio_nonrepetitive:526847600-526849410	1268	1325	+	23.9623	4.93e-09	0.00174	AGGTGGAGTTACCGGCAGGGGCGGAGACGGGAGAAGAGGTGGTGGGCGGAGTCTCAGC
CM002906.2_1422724-1423849(+)_1|1|1x0		Danio_rerio_nonrepetitive:378221456-378227971	605	635	-	23.5849	5.02e-09	0.0207	AGGCAGGCGGGCGGGCGGGGGGTGGGGGGGA
CM002906.2_1944874-1946326(+)_1|1|1x0		Danio_rerio_nonrepetitive:547617203-547622602	4796	4826	-	23.0375	5.07e-09	0.0215	GGGTGGAGCTGCGGGTGAGGGCAGAGGATGG
CM002888.2_36699677-36701228(+)_1|2|1x0		Danio_rerio_nonrepetitive:476923685-476933479	3175	3217	+	22.4437	5.15e-09	0.0141	TGATGGTCGGGAGGAGAGGCTTGCTGGTGGTGATGTGGGAGGC
CM002901.2_5950938-5951742(+)_1|1|1x0		Danio_rerio_nonrepetitive:642903888-642906426	729	744	-	22.2625	5.2e-09	0.0403	GAGGAAGATGAAGGTC
CM002888.2_71822529-71824686(+)_1|1|1x0		Danio_rerio_nonrepetitive:643508063-643512239	1149	1221	+	12.1812	5.28e-09	0.00306	TCTGCGGTGTCCGGCCGGCTGTTTGGGAGAGTCGGGGGCCGGCGGGGGCTTTATCAGACGGGCTCCAGAACGG
CM002906.2_1944874-1946326(+)_1|1|1x0		Danio_rerio_nonrepetitive:40693706-40698073	1279	1309	-	22.9938	5.29e-09	0.0215	TGGATTGTGGGAGGGAGAATGATGAGGGTGC
CM002906.2_2002210-2003275(+)_1|1|1x0		Danio_rerio_nonrepetitive:23773646-23795761	4264	4297	+	23.4313	5.43e-09	0.0333	ACATGTGCATGTGTGTCATCTAATAAGAATGTTG
CM002906.2_2002210-2003275(+)_1|1|1x0		Danio_rerio_nonrepetitive:23773646-23795761	11387	11420	+	23.4313	5.43e-09	0.0333	ACATGTGCATGTGTGTCATCTAATAAGAATGTTG
CM002888.2_36699677-36701228(+)_1|2|1x0		Danio_rerio_nonrepetitive:152606769-152611127	4029	4071	-	22.3313	5.47e-09	0.0141	GTGAAGATGAATGGGAGGAGTGGACAGATGAGATGTGGGTGGT
CM002899.2_773705-775484(-)_1|1|1x0		Danio_rerio_nonrepetitive:167222426-167228480	5709	5766	-	23.8176	5.47e-09	0.00183	GAGGTGCTGCGCACGAAAGTGGAGAGCTGGGGGAGGGGGTTGGGGTGGGGGGACTGGT
CM002888.2_64765268-64767263(+)_1|1|1x0		Danio_rerio_nonrepetitive:263804476-263806217	940	1006	-	20.625	5.48e-09	0.0222	ATACTGTTACCAATACTGTTACAGATAGTATTACAGACACTGTTACTGTTACAGATGCTAATATAGA
CM002888.2_57494486-57495398(-)_1|1|1x0		Danio_rerio_nonrepetitive:555009334-555015492	4810	4837	+	23.55	5.59e-09	0.0228	GGGTAGCTGTGCAGGCAGAGGTGGTGGC
CM002888.2_38853479-38854301(-)_1|1|1x0		Danio_rerio_nonrepetitive:652018077-652024657	1337	1361	-	23.441	5.62e-09	0.0344	ACAGCCGCAGGAAAATGCGGAAGGA
CM002899.2_773705-775484(-)_1|1|1x0		Danio_rerio_nonrepetitive:590741650-590742549	413	470	+	23.7799	5.62e-09	0.00183	GATGTGAGCACGGGAGGGGGGGCGGGGTTGGGGAGGGGATGGGGGCTGGCGAGGAGGA
CM002899.2_773705-775484(-)_1|1|1x0		Danio_rerio_nonrepetitive:555009334-555015492	2352	2409	-	23.7673	5.67e-09	0.00183	CCGTGGCCGCAGCTACAGAGGCAGCTATGGTGGGAGAGGTCGAGGTAGTCGTGGGCGG
CM002888.2_71822529-71824686(+)_1|1|1x0		Danio_rerio_nonrepetitive:695011563-695017197	4258	4330	-	11.9563	5.78e-09	0.00306	GGGCTGTGGCAGAGTGCTGGGTAGGAGCAGTGTGGTGGGTCATGGCAGAGTGCTGGGCTGTGGCAGAGTGCTG
CM002888.2_71822529-71824686(+)_1|1|1x0		Danio_rerio_nonrepetitive:695011563-695017197	4312	4384	-	11.9563	5.78e-09	0.00306	GGGCTGTGGCAGAGTGCTGGGTAGGAGCAGTGTGGTGGGTCATGGCAGAGTGCTGGGCTGTGGCAGAGTGCTG
CM002888.2_71822529-71824686(+)_1|1|1x0		Danio_rerio_nonrepetitive:695011563-695017197	4925	4997	-	11.9563	5.78e-09	0.00306	GGGCTGTGGCAGAGTGCTGGGTAGGAGCAGTGTGGTGGGTCATGGCAGAGTGCTGGGCTGTGGCAGAGTGCTG
CM002888.2_71822529-71824686(+)_1|1|1x0		Danio_rerio_nonrepetitive:695011563-695017197	5141	5213	-	11.9563	5.78e-09	0.00306	GGGCTGTGGCAGAGTGCTGGGTAGGAGCAGTGTGGTGGGTCATGGCAGAGTGCTGGGCTGTGGCAGAGTGCTG
CM002888.2_71822529-71824686(+)_1|1|1x0		Danio_rerio_nonrepetitive:461562900-461570078	2205	2277	-	11.9312	5.83e-09	0.00306	TGAGGGGATGTGGGCCAGAGGAGGGTGATGAGGGGAGGGACAGCGAGGAGGTGGTGGAGGTAGAGGGGCTTTT
CM002887.2_61371721-61373518(-)_1|1|1x0		Danio_rerio_nonrepetitive:668825361-668826287	269	326	-	23.5528	5.87e-09	0.024	GGGGTTTCTGTTTTTGTGGGAGGTGGTGTTCCTACTTCAGGTGCTGTTGGTGTTGGTT
CM002900.2_24553239-24554718(-)_1|2|1x0		Danio_rerio_nonrepetitive:601668849-601683877	12529	12547	-	18.8679	5.91e-09	0.0462	ATTATAGTTATAAAGATGT
CM002906.2_1829061-1830561(+)_1|1|1x0		Danio_rerio_nonrepetitive:70253280-70262908	9525	9573	-	23.4875	6e-09	0.0364	GAGTGAATCTCTCTGGAGGACGCTTGTGTGACAGAGGCTCTGCTGAAGA
CM002899.2_44187740-44188637(+)_1|1|1x0		Danio_rerio_nonrepetitive:647055427-647062739	2973	3000	+	23.0189	6.04e-09	0.0156	AAGGGGTGCAGGGGGTGGAGGCTGCAGG
CM002888.2_71822529-71824686(+)_1|1|1x0		Danio_rerio_nonrepetitive:427161892-427167881	5849	5921	+	11.8375	6.06e-09	0.00306	GGCTAGTAGTCCGTGTCTCGGGTCCGCCGGGCCGGTCCGCTGCGCAGGTTTGGAACGCGCGCCATTTTGTGAA
CM002887.2_61342428-61343730(-)_1|1|1x0		Danio_rerio_nonrepetitive:339868812-339874295	2348	2390	-	23.3396	6.17e-09	0.0202	CTGAGGGTAGTGTCACGGACGTGAGAGTAGTGTCGCGGACGGT
CM002899.2_773705-775484(-)_1|1|1x0		Danio_rerio_nonrepetitive:87922541-87923949	1349	1406	+	23.6415	6.21e-09	0.00192	TAGCTACATGTGCAGGAGTGGCTCCAGGAGAGGTGGAGGAGGTGGAGGCTGTAGCAGC
CM002888.2_77145733-77147221(+)_1|1|1x0		Danio_rerio_nonrepetitive:628784463-628790243	4719	4764	+	23.6312	6.22e-09	0.0381	TGAAAGCAGTCATGCCGGGAATGGTCAGTGGAAGTAGGAGGAAAGG
KZ115054.1_256789-257938(-)_1|1|1x0		Danio_rerio_nonrepetitive:490261998-490266241	3741	3777	+	23.625	6.34e-09	0.0261	TGTGTTCAAAGAAAACATGCAGCAGTAGAGAAAACTG
CM002887.2_7141362-7142511(-)_1|1|1x0		Danio_rerio_nonrepetitive:490261998-490266241	3741	3777	+	23.625	6.34e-09	0.0261	TGTGTTCAAAGAAAACATGCAGCAGTAGAGAAAACTG
CM002899.2_773705-775484(-)_1|1|1x0		Danio_rerio_nonrepetitive:280139015-280143309	926	983	-	23.6101	6.35e-09	0.00192	GTGAATTAGAGGTGCGAGGGGAGGAGGTGCGTGGGGAGGGAGCGGGGAGCAGAGCTGG
CM002888.2_76359429-76360632(+)_1|2|1x0		Danio_rerio_nonrepetitive:81707939-81710411	911	941	+	21.975	6.36e-09	0.0268	GCTGATCAGCACTGTATTGACTGCATGACAG
CM002899.2_773705-775484(-)_1|1|1x0		Danio_rerio_nonrepetitive:302662262-302669010	1874	1931	+	23.5975	6.41e-09	0.00192	AGTAGGGAGCACAGACCGAGGTTGAAGAGAAGGGAGAGGGGGGCTCCGTGGTTTCGGT
CM002888.2_76359429-76360632(+)_1|2|1x0		Danio_rerio_nonrepetitive:566822285-566824733	1872	1902	+	21.9563	6.49e-09	0.0268	GCTTCTGAGCACTGCAGTGATAACATTATAT
CM002901.2_5950938-5951742(+)_1|1|1x0		Danio_rerio_nonrepetitive:558752967-558775115	19057	19072	-	22.0812	6.53e-09	0.0403	GAGGAAGACGAGGGAG
KN150667.1_5006-5744(-)_1|1|1x0		Danio_rerio_nonrepetitive:597062681-597067606	134	155	-	22.0875	6.61e-09	0.0205	GGAAAGCGATGATGACGAAGTG
CM002888.2_45357541-45359011(+)_1|2|1x0		Danio_rerio_nonrepetitive:482887402-482896138	3861	3903	-	23.5597	6.65e-09	0.0272	GTTGAAGGAGAAGCAGTTGTCAGTCACAGAGATGCTGCGAGGT
KZ115044.1_332082-333828(-)_1|1|1x0		Danio_rerio_nonrepetitive:62101427-62103082	838	895	+	23.4717	6.72e-09	0.027	CTGGCGGAGCTAGGGGCGGGGCAGGGTCAGGGGCGGGAGGGGTCAGGGGCGGGGCATC
CM002886.2_38985491-38987237(-)_1|1|1x0		Danio_rerio_nonrepetitive:62101427-62103082	838	895	+	23.4717	6.72e-09	0.0269	CTGGCGGAGCTAGGGGCGGGGCAGGGTCAGGGGCGGGAGGGGTCAGGGGCGGGGCATC
CM002891.2_38748292-38750101(+)_1|2|1x0		Danio_rerio_nonrepetitive:266139880-266140991	724	742	-	19.9255	6.73e-09	0.0419	GCTGGAACCGCACAACGAC
CM002888.2_57051-58440(-)_1|1|1x0		Danio_rerio_nonrepetitive:363079208-363084600	469	511	+	23.5563	6.74e-09	0.0409	GGAGTTGCATTGGCCGTAGCAGAAGCGGTTGATGACGGTGCGG
CM002888.2_36699677-36701228(+)_1|2|1x0		Danio_rerio_nonrepetitive:474424206-474428540	541	583	+	21.9375	6.77e-09	0.0141	GGGTGGATGGAAGGATTGACTGATAGAATGAGAGATGGGTGGG
CM002899.2_773705-775484(-)_1|1|1x0		Danio_rerio_nonrepetitive:360377963-360382525	3898	3955	-	23.5157	6.79e-09	0.00198	TGGAAGCTGTATGAGCCCTTGAGGATGGCCCTGAAGAGTTTGGCTCGGCTGCTGTGGT
KZ115081.1_56709-57516(+)_1|1|1x0		Danio_rerio_nonrepetitive:251879862-251897734	9498	9519	-	23.5625	6.82e-09	0.0422	GGAGGATATTGATGAGCTGGAG
CM002887.2_62229126-62229933(+)_1|1|1x0		Danio_rerio_nonrepetitive:251879862-251897734	9498	9519	-	23.5625	6.82e-09	0.0421	GGAGGATATTGATGAGCTGGAG
CM002888.2_36699677-36701228(+)_1|2|1x0		Danio_rerio_nonrepetitive:3349149-3352435	1688	1730	-	21.9062	6.88e-09	0.0141	GGTGGCTGGGTTGGTTTGGTTGGTCAGTCGGTCGTGGGTTGGA
CM002886.2_309196-310432(+)_1|1|1x0		Danio_rerio_nonrepetitive:656020051-656025519	3531	3561	-	22.9308	6.9e-09	0.0298	TAGGTTAAGCGGAGAGACGTTAAAACTGCCA
CM002887.2_7216011-7217619(-)_1|1|1x0		Danio_rerio_nonrepetitive:681188379-681193778	1839	1890	+	23.4375	6.91e-09	0.0423	TGAATGGTGGTGTTGCTGCTTGTGAGAGCTTTATGAGTGACAAGGAGATGGA
CM002899.2_40184329-40185166(+)_1|1|1x0		Danio_rerio_nonrepetitive:13434402-13435466	857	884	-	22.4025	6.93e-09	0.0429	AGAGGTTAGATTGGCACACGAGTAGAGT
CM002887.2_7378407-7379304(-)_1|1|1x0		Danio_rerio_nonrepetitive:685961855-685971822	4835	4862	+	23.1195	7.01e-09	0.0174	GTAGGGGGACGAATGGAAGACCGCCTTT
CM002886.2_309196-310432(+)_1|1|1x0		Danio_rerio_nonrepetitive:509382839-509385870	2501	2531	+	22.8805	7.22e-09	0.0298	CAGGTGATGGGTAATATCGTTGTGTCTGCCG
CM002899.2_773705-775484(-)_1|1|1x0		Danio_rerio_nonrepetitive:212575458-212582079	1395	1452	+	23.4277	7.23e-09	0.00204	AGGGACAGCCAGCAGCAGCGGGTGCAGACCAGGTGGACAGAGCGGCAGCTGCTGGAGC
KZ114850.1_333935-335417(-)_1|1|1x0		Danio_rerio_nonrepetitive:439921929-439943739	5616	5661	+	23.1375	7.35e-09	0.0299	ACGGAGGTTTTCATGGTGGCGTCTCTGCCTCGGGCACTGGGTTCAT
CM002887.2_61342428-61343730(-)_1|1|1x0		Danio_rerio_nonrepetitive:424668472-424674271	3611	3653	+	23.1258	7.38e-09	0.0202	TTGTGGAACGGGTGGTGGTCGAAGGTTAGGACAACCCGATCGT
CM002887.2_268335-269814(+)_1|1|1x0		Danio_rerio_nonrepetitive:547617203-547622602	5142	5190	-	23.2704	7.4e-09	0.0452	TTCTGGAACCCTGCGGCTCCTCCAGCGGCCGTGCGGAGCGTCTCTCCTG
CM002900.2_24553239-24554718(-)_1|2|1x0		Danio_rerio_nonrepetitive:66895547-66899762	2159	2177	-	18.7421	7.41e-09	0.0462	ATTATACTTATAAAGATGG
CM002906.2_1332232-1333423(+)_1|1|1x0		Danio_rerio_nonrepetitive:141100890-141103607	793	832	-	23.3438	7.45e-09	0.0455	TTTAAATGGTGCAAAAATTGTAGAAGTATTTATAAGTATT
CM002888.2_59606577-59607186(+)_1|1|1x0		Danio_rerio_nonrepetitive:393955501-393962132	4807	4822	+	20.4125	7.47e-09	0.0464	GTACGAGGCTGGTGGC
KN149850.1_11575-12385(+)_1|1|1x0		Danio_rerio_nonrepetitive:69812349-69817697	5100	5124	-	21.7799	7.49e-09	0.0459	TGGACATGGATGGATGACAGATGAA
CM002887.2_7366778-7367588(-)_1|1|1x0		Danio_rerio_nonrepetitive:69812349-69817697	5100	5124	-	21.7799	7.49e-09	0.0465	TGGACATGGATGGATGACAGATGAA
CM002888.2_76462545-76463751(+)_1|1|1x0		Danio_rerio_nonrepetitive:278992834-279001505	7450	7486	-	21.1824	7.5e-09	0.0304	GGTGATGTGCGCGAGACGGCCGGCGAGCCCGAGAGCC
CM002906.2_2557609-2558113(+)_1|1|1x0		Danio_rerio_nonrepetitive:261425325-261426216	19	34	-	20.0736	7.68e-09	0.0479	ATTCAGAGTGCGGGAT
CM002888.2_71822529-71824686(+)_1|1|1x0		Danio_rerio_nonrepetitive:424668472-424674271	765	837	-	11.2	7.8e-09	0.00378	TGAATACTCACAGGTATCTGGTATAGCCCGTCGTGACCGGGGGCGATGACTGGCGCGGCGGGGACGCGGATCA
CM002899.2_773705-775484(-)_1|1|1x0		Danio_rerio_nonrepetitive:473392939-473398952	1957	2014	+	23.3145	7.83e-09	0.00204	CCGAAGAGAGGAGGGCGGTGGAGGAGTTGCAGGAGGTGGACGGAGCGTTGCTTGCTTT
KZ114850.1_298612-299842(-)_1|1|1x0		Danio_rerio_nonrepetitive:143309575-143314054	4092	4131	+	23.3562	7.86e-09	0.0324	AGTGTTTAAAGAAGTGATGATGCTGACAAGCTGACTGGTT
CM002899.2_773705-775484(-)_1|1|1x0		Danio_rerio_nonrepetitive:238580487-238590014	5554	5611	-	23.3019	7.9e-09	0.00204	AGGAGGAAGGAGGAGAAGAGGGTGATGAAGGTGAAGAAGATGAGGCTGAGAAGGATGA
CM002899.2_44187740-44188637(+)_1|1|1x0		Danio_rerio_nonrepetitive:407693383-407699175	2315	2342	-	22.717	7.9e-09	0.0156	GAGGGGTGGAGGACGAGGGGGAGTGTAG
CM002888.2_68075268-68076420(-)_1|2|1x0		Danio_rerio_nonrepetitive:448247595-448248538	713	737	-	22.7812	7.98e-09	0.0328	GGGCAGCTGGTCAGGCCGGCGCGTC
CM002899.2_773705-775484(-)_1|1|1x0		Danio_rerio_nonrepetitive:219551689-219557582	2487	2544	-	23.283	8e-09	0.00204	CTGCAGTCTTGGGTGAGATAGGGGTAATGGGGAGGGTTGTTGGGGGGGTGGATGGTGG
CM002906.2_2233878-2235024(+)_1|1|1x0		Danio_rerio_nonrepetitive:578315806-578321053	1243	1279	-	23.2812	8.02e-09	0.0495	TTGATCTGAGAGTCGTGGAGATCGAGACCCGGAGCGG
CM002899.2_773705-775484(-)_1|1|1x0		Danio_rerio_nonrepetitive:496800711-496801258	481	538	+	23.2704	8.07e-09	0.00204	CTGGAGAAGCAGCGCCACTGCCAGCGTGTGACCCTGCGGCGGGAGCTGGAGACGGTGG
CM002899.2_773705-775484(-)_1|1|1x0		Danio_rerio_nonrepetitive:422390042-422413974	5870	5927	-	23.2704	8.07e-09	0.00204	GCAGGTTTTGGGAGGGAGGGGGGGGAGCGGAAGAGGAGGGGGGGGGGAAAGAAGAGGA
CM002899.2_773705-775484(-)_1|1|1x0		Danio_rerio_nonrepetitive:208611142-208613077	1660	1717	-	23.239	8.26e-09	0.00204	TCTCAGCCAAGGCAGCAGCGAAGTCCCGGGATGGGGTGGTGGGGAGAGAGGCGGAGGT
CM002888.2_30873045-30873957(+)_1|1|1x0		Danio_rerio_nonrepetitive:249244818-249245129	150	177	+	23.0312	8.27e-09	0.0339	GGAAGGAGGAGGTGGACGAGGAGGCTGA
CM002887.2_61342428-61343730(-)_1|1|1x0		Danio_rerio_nonrepetitive:8950727-8953728	826	868	+	22.9874	8.28e-09	0.0202	AAGACGGGCTTGGGATGGAAGTTAAGATCGCTTGCTGGGACCC
CM002888.2_76462545-76463751(+)_1|1|1x0		Danio_rerio_nonrepetitive:203205697-203226484	6621	6657	+	21.0881	8.36e-09	0.0304	CGTCCTGTGTCCGAGGACGCACAGATGAGGACAAAGG
CM002888.2_72559044-72560691(-)_1|1|1x0		Danio_rerio_nonrepetitive:103693332-103698863	2637	2655	+	19.6937	8.44e-09	0.0347	CTGCTGGTGCTGCATCTGG
CM002899.2_773705-775484(-)_1|1|1x0		Danio_rerio_nonrepetitive:555009334-555015492	2355	2412	-	23.2013	8.48e-09	0.00204	TTCCCGTGGCCGCAGCTACAGAGGCAGCTATGGTGGGAGAGGTCGAGGTAGTCGTGGG
CM002899.2_44187740-44188637(+)_1|1|1x0		Danio_rerio_nonrepetitive:422390042-422413974	4626	4653	-	22.6352	8.49e-09	0.0156	AAGGGGGAGGGGGATGGGGGGTCGTGGG
CM002899.2_773705-775484(-)_1|1|1x0		Danio_rerio_nonrepetitive:361790277-361792166	67	124	+	23.195	8.51e-09	0.00204	GCGGATATCGGGAAGCTAATGGGGAAGCGGGGCGGGGCCCGGTGCAGGTCGCCAGCGC
CM002888.2_71822529-71824686(+)_1|1|1x0		Danio_rerio_nonrepetitive:461562900-461570078	2223	2295	-	10.9625	8.56e-09	0.00396	TGCTCGGGCTGGAGCTGGTGAGGGGATGTGGGCCAGAGGAGGGTGATGAGGGGAGGGACAGCGAGGAGGTGGT
CM002906.2_1848900-1849974(+)_1|1|1x0		Danio_rerio_nonrepetitive:103989116-103993198	2001	2034	-	23.1312	8.96e-09	0.0368	GGACACCCCGGTGTGTGAGATGTCCCTGTGAGAG
CM002887.2_13224-14103(-)_1|1|1x0		Danio_rerio_nonrepetitive:94005320-94012388	132	159	+	20.7625	8.96e-09	0.0368	CGGGGATGCGGGGATGCGGGGATGCGGG
CM002887.2_13224-14103(-)_1|1|1x0		Danio_rerio_nonrepetitive:94005320-94012388	140	167	+	20.7625	8.96e-09	0.0368	CGGGGATGCGGGGATGCGGGGATGCGGG
CM002887.2_13224-14103(-)_1|1|1x0		Danio_rerio_nonrepetitive:94005320-94012388	148	175	+	20.7625	8.96e-09	0.0368	CGGGGATGCGGGGATGCGGGGATGCGGG
CM002899.2_891412-893284(+)_1|2|1x0		Danio_rerio_nonrepetitive:62101427-62103082	877	913	+	22.5875	9.1e-09	0.0356	GGGTCAGGGGCGGGGCATCAGTGCTGTGGGGCGGAGT
CM002888.2_30873045-30873957(+)_1|1|1x0		Danio_rerio_nonrepetitive:531929592-531938554	4327	4354	-	22.9125	9.11e-09	0.0339	GGGTGGTTGTCCGGGCGGGTGTGGCCCT
CM002888.2_36699677-36701228(+)_1|2|1x0		Danio_rerio_nonrepetitive:3349149-3352435	2024	2066	-	21.3812	9.12e-09	0.016	GGTGGATTAGTTGGTTGGGTTGGATTGGGTTGAATTGGTGGGT
CM002899.2_44187740-44188637(+)_1|1|1x0		Danio_rerio_nonrepetitive:590741650-590742549	437	464	+	22.5472	9.18e-09	0.0156	GGGTTGGGGAGGGGATGGGGGCTGGCGA
CM002899.2_773705-775484(-)_1|1|1x0		Danio_rerio_nonrepetitive:239265415-239270354	2739	2796	+	23.0755	9.26e-09	0.00212	TTGAGATAGGAGCTGAGACTGCGGCCCAGGCTGCGTGGTCTGCGCAGGGCGCTGCTGT
CM002888.2_77145733-77147221(+)_1|1|1x0		Danio_rerio_nonrepetitive:564385874-564395534	5452	5497	+	23.0312	9.33e-09	0.0381	TGAGGCCATGCATGAGTAGAAGATGGATTGGATAGAGGAAGAAAGG
CM002899.2_773705-775484(-)_1|1|1x0		Danio_rerio_nonrepetitive:238580487-238590014	5584	5641	-	23.0503	9.42e-09	0.00212	AGGAAGAGGAAGGAGAAGAGGAAGAGGGAAAGGAGGAAGGAGGAGAAGAGGGTGATGA
CM002890.2_29049-29994(+)_1|1|1x0		Danio_rerio_nonrepetitive:128602058-128603000	387	411	+	23.0943	9.43e-09	0.0388	GCGCGGAGAGGGGGCTCGAGGGCTG
CM002888.2_71822529-71824686(+)_1|1|1x0		Danio_rerio_nonrepetitive:259069476-259074568	2037	2109	-	10.6875	9.54e-09	0.00396	GGCGGGATTACCATATCGCGGATGCCCTGGACGGCAGCGCCTGCGAGGCCTGGGGGGAGGAGCGTCTGGATGA
CM002906.2_1829061-1830561(+)_1|1|1x0		Danio_rerio_nonrepetitive:398373211-398379709	1776	1824	-	22.7438	9.6e-09	0.0389	GCGGTGGAGGTGCTTGCGAGTCGGGGAGGGGGAAGCAAGAAGATGGAGG
CM002888.2_71822529-71824686(+)_1|1|1x0		Danio_rerio_nonrepetitive:689503717-689510284	2742	2814	+	10.625	9.78e-09	0.00396	AGGCAGTTGTCTGATATTCCGGGAGGTTTGTAGGACTTGATGTTGGGGTTTGTACAGCAGAAGTGGTTGTTCC
CM002899.2_773705-775484(-)_1|1|1x0		Danio_rerio_nonrepetitive:238580487-238590014	1378	1435	+	22.9937	9.81e-09	0.00212	TCGATGATGATCTGGCAGAGGTGGCAAAAGAGGTGGCAGAAGAGGCGGAAGAGGAGTT
CM002888.2_71822529-71824686(+)_1|1|1x0		Danio_rerio_nonrepetitive:94005320-94012388	111	183	+	10.6125	9.83e-09	0.00396	GGATGCGGGGATACTGGGATGCGGGGATGCGGGGATGCGGGGATGCGGGGATGCGGGGATGCGGGGCTGATGC
CM002899.2_773705-775484(-)_1|1|1x0		Danio_rerio_nonrepetitive:91312111-91344726	1301	1358	+	22.9811	9.89e-09	0.00212	AGGCCAGAGGGTGCTCACAGGTGGAGGGTCAGGTGGGTGCAGAGGTTGTTGTGGAGCT
CM002888.2_62593480-62594881(+)_1|1|1x0		Danio_rerio_nonrepetitive:424668472-424674271	4253	4298	+	20.4375	9.94e-09	0.0463	GGATCCGCTGGCAGGGGAGGGAAGCTGGAAAGACCTGGTAGGCCCA
CM002899.2_773705-775484(-)_1|1|1x0		Danio_rerio_nonrepetitive:75500765-75508088	482	539	-	22.9623	1e-08	0.00212	GCTGGCAAGTGTGAGAGAGCTCGGGGCGGATGGTGGGGCTGGTGGAGGGTGAGGGGGG
CM002899.2_773705-775484(-)_1|1|1x0		Danio_rerio_nonrepetitive:238580487-238590014	5614	5671	-	22.956	1.01e-08	0.00212	GTGAAGAAGGAGGAGAGGAAGAAGGAGAACAGGAAGAGGAAGGAGAAGAGGAAGAGGG
KZ114850.1_333935-335417(-)_1|1|1x0		Danio_rerio_nonrepetitive:198735546-198736037	378	423	+	22.75	1.01e-08	0.0307	CAGGCAGTGGCGTCGACTTTGGCTCTGGCTGCGGCAGTGTCAGCTC
CM002899.2_773705-775484(-)_1|1|1x0		Danio_rerio_nonrepetitive:411890157-411917035	16601	16658	+	22.9497	1.01e-08	0.00212	GTGGAAGATGCTTTGGATTGGGGGCTTTTCAGGTGCACGGGGGAGGTGATGGGGCTGA
CM002888.2_71822529-71824686(+)_1|1|1x0		Danio_rerio_nonrepetitive:198840654-198846178	5159	5231	+	10.5	1.03e-08	0.00396	GGGGGGGAGGTTGGTGGGGGAGTTGGTGGGATTTCAAAGGGCCCTCTCCCTAGACGGGGCCCTGGGTAGTCAG
CM002899.2_773705-775484(-)_1|1|1x0		Danio_rerio_nonrepetitive:590741650-590742549	419	476	+	22.9182	1.03e-08	0.00213	AGCACGGGAGGGGGGGCGGGGTTGGGGAGGGGATGGGGGCTGGCGAGGAGGAGCCAGG
CM002888.2_71822529-71824686(+)_1|1|1x0		Danio_rerio_nonrepetitive:198735546-198736037	155	227	+	10.4812	1.03e-08	0.00396	GGCCGAACAGGGGGAGGGATAGAGGGTACCTGGGGTGTGGAGCTGAGGCAAGGAGATGCGGAGGGGGAGATGC
CM002888.2_40479688-40480477(-)_1|1|1x0		Danio_rerio_nonrepetitive:46670167-46675515	1671	1692	-	19.9	1.04e-08	0.0491	TGAACTGAAATGTTGATGCTGG
CM002888.2_71822529-71824686(+)_1|1|1x0		Danio_rerio_nonrepetitive:61462828-61468323	3094	3166	-	10.3938	1.07e-08	0.00396	GTGCGGTGGTGCTGTGGATTTCTGGGGAGCTCTGGATGTCTGTGGTACTCTGGACGAATGGTGTGGTGGTGTC
CM002888.2_71822529-71824686(+)_1|1|1x0		Danio_rerio_nonrepetitive:98590936-98596668	4309	4381	+	10.375	1.08e-08	0.00396	GGAAGAATGGATGGGCGAATGGATGGGTTGGCGGGCCAGGGGGGGGGAAGGGACGGATGGATGAAGGGGCGGA
CM002887.2_61342428-61343730(-)_1|1|1x0		Danio_rerio_nonrepetitive:132152982-132173644	19219	19261	+	22.6604	1.08e-08	0.022	GCGGGGGAAGGGGGGAGGCGGAGTCTGGCGTGAACTGAAGAGA
CM002906.2_2002210-2003275(+)_1|1|1x0		Danio_rerio_nonrepetitive:642351173-642357859	2017	2050	-	22.6	1.09e-08	0.0446	GTATGAGCAAGTGTGTATGTTAAAGAGCATGTGG
CM002899.2_773705-775484(-)_1|1|1x0		Danio_rerio_nonrepetitive:219265032-219270849	1299	1356	+	22.8365	1.09e-08	0.00221	GAGAGACATGAAGGTCAATGGAGGTTCCGCTGGCTGCCTCTGCAGGGGCTGCTGCTTT
CM002888.2_30873045-30873957(+)_1|1|1x0		Danio_rerio_nonrepetitive:231028934-231041404	11191	11218	+	22.675	1.1e-08	0.0339	GAGCAGCTGTGGAGGCTGCCAAGGTCGC
CM002899.2_773705-775484(-)_1|1|1x0		Danio_rerio_nonrepetitive:214655193-214661259	2976	3033	+	22.8176	1.11e-08	0.00221	ATGTTCTAATCCTCTCGAAGGTTGATTTGGACTTTGGGGAGGGGGTGGGGGGGGATGT
CM002888.2_41797918-41798887(+)_1|1|1x0		Danio_rerio_nonrepetitive:205947540-205948560	877	889	-	12.8239	1.12e-08	0.0463	TGCTGCTGGAGAG
CM002888.2_41797918-41798887(+)_1|1|1x0		Danio_rerio_nonrepetitive:633543646-633547866	3349	3361	-	12.8239	1.12e-08	0.0463	TGCTGCTGGAGAC
CM002888.2_41797918-41798887(+)_1|1|1x0		Danio_rerio_nonrepetitive:144347593-144356828	5225	5237	-	12.8239	1.12e-08	0.0463	TGCTGCTGGAGAG
CM002888.2_71822529-71824686(+)_1|1|1x0		Danio_rerio_nonrepetitive:405724451-405726168	1222	1294	-	10.2563	1.13e-08	0.00402	GGACGGGGAAAGGGGCCAGGGTTTGGGCCGCTTCCTGGCTTGGTGAGGTTTGGATTGGTGCGGGGAGCATGGT
KZ115044.1_332082-333828(-)_1|1|1x0		Danio_rerio_nonrepetitive:393955501-393962132	109	166	-	22.7358	1.13e-08	0.0279	GTGCTGTCGCGCGTCGTGGCGGAGGACGCGCCCGGGGTGACGGAGAGCGAGGAGCCGC
CM002886.2_38985491-38987237(-)_1|1|1x0		Danio_rerio_nonrepetitive:393955501-393962132	109	166	-	22.7358	1.13e-08	0.0279	GTGCTGTCGCGCGTCGTGGCGGAGGACGCGCCCGGGGTGACGGAGAGCGAGGAGCCGC
CM002899.2_773705-775484(-)_1|1|1x0		Danio_rerio_nonrepetitive:461562900-461570078	2214	2271	-	22.7736	1.14e-08	0.00224	GATGTGGGCCAGAGGAGGGTGATGAGGGGAGGGACAGCGAGGAGGTGGTGGAGGTAGA
CM002899.2_44187740-44188637(+)_1|1|1x0		Danio_rerio_nonrepetitive:406570324-406572550	454	481	+	22.2704	1.17e-08	0.0156	GAGGGGTGGGAGATGAGAGGGATGGTGT
CM002888.2_72559044-72560691(-)_1|1|1x0		Danio_rerio_nonrepetitive:72458356-72464158	3508	3526	-	19.5563	1.18e-08	0.0363	TTGATGATGATGCCTCTGG
CM002888.2_71822529-71824686(+)_1|1|1x0		Danio_rerio_nonrepetitive:203205697-203226484	14993	15065	-	10.1375	1.18e-08	0.0041	GGATTGTGGTCATCGAGACGGAGCGGCAGGCCGGGGGTTTAATCCAGGCGGTGCTGGAGGGACTGGCGGCCGG
CM002888.2_40479688-40480477(-)_1|1|1x0		Danio_rerio_nonrepetitive:373661817-373674725	7825	7846	-	19.8125	1.19e-08	0.0491	TGAGCTCTGATGATGCTGATGA
CM002887.2_13224-14103(-)_1|1|1x0		Danio_rerio_nonrepetitive:94005320-94012388	116	143	+	20.5188	1.2e-08	0.037	CGGGGATACTGGGATGCGGGGATGCGGG
CM002899.2_773705-775484(-)_1|1|1x0		Danio_rerio_nonrepetitive:339273012-339276119	1308	1365	-	22.6918	1.21e-08	0.00232	GACTCCCCGACGGAGCTGGAGAGCCGGCGTGAGGAGGAGCTGAGCCGGCCGCTGCTGG
KZ115044.1_332082-333828(-)_1|1|1x0		Danio_rerio_nonrepetitive:61462828-61468323	3182	3239	-	22.6352	1.21e-08	0.0279	GTGTCGATGTCTGCGGTGGTCTGGACTGATGGTGCGGTGGTGCTGTGGATGTCTGCGG
CM002886.2_38985491-38987237(-)_1|1|1x0		Danio_rerio_nonrepetitive:61462828-61468323	3182	3239	-	22.6352	1.21e-08	0.0279	GTGTCGATGTCTGCGGTGGTCTGGACTGATGGTGCGGTGGTGCTGTGGATGTCTGCGG
CM002899.2_773705-775484(-)_1|1|1x0		Danio_rerio_nonrepetitive:676450623-676454920	714	771	+	22.6792	1.22e-08	0.00232	GTTGCCCACTCTAAAAAAGGGAGGGGGAGTAGGGGTGGGAGGAGGTTGAGTTAGGAGT
CM002906.2_1422724-1423849(+)_1|1|1x0		Danio_rerio_nonrepetitive:534058646-534062209	2434	2464	+	22.4906	1.24e-08	0.0383	AGAACAGAGGCAGGTTGGGAAGGTGGGGGGG
CM002888.2_45324195-45326040(-)_1|1|1x0		Danio_rerio_nonrepetitive:422390042-422413974	5854	5914	-	20.6438	1.28e-08	0.0391	GGGAGGGGGGGGAGCGGAAGAGGAGGGGGGGGGGAAAGAAGAGGATTGATTTGGAGGAAGA
CM002899.2_773705-775484(-)_1|1|1x0		Danio_rerio_nonrepetitive:136550501-136556007	5251	5308	-	22.6038	1.29e-08	0.00235	GCGAGGAGGGCGGATGAGGAGGGGAATCCGGCGCCGCCGAAGACCTCTAATCCGCTGG
KZ114850.1_333935-335417(-)_1|1|1x0		Danio_rerio_nonrepetitive:131145991-131177858	4788	4833	+	22.4437	1.29e-08	0.0314	GTGGTGCTGATGCAACCGATCGCTGCCGCTATGGAAGCTGCTCTCC
CM002888.2_77145733-77147221(+)_1|1|1x0		Danio_rerio_nonrepetitive:353146759-353151737	2332	2377	-	22.5437	1.29e-08	0.0395	CGAATGAAGGAATTAAAAGAATGAACTTAGGAAAAGGGAAGGGAAG
CM002899.2_773705-775484(-)_1|1|1x0		Danio_rerio_nonrepetitive:116190651-116196422	3986	4043	-	22.5975	1.29e-08	0.00235	TCTCATCAGTCTGGCAGATGGCGGCTCTCTCCGTGCTGGTGGTCGCTGGAACTGCTGG
CM002899.2_773705-775484(-)_1|1|1x0		Danio_rerio_nonrepetitive:469678919-469684939	295	352	+	22.5849	1.3e-08	0.00235	TGGCTACAGGGTGACTAAGGGGTAACTGCGAGGTGGCTGCGGGGTGATTGGTGGCTGC
CM002888.2_62593480-62594881(+)_1|1|1x0		Danio_rerio_nonrepetitive:315136045-315140011	544	589	+	19.9	1.31e-08	0.0463	TATCCTCACGGTCTGCCTGGTCGGTCGGGGCTGAATGAGCGGCTCC
CM002888.2_71822529-71824686(+)_1|1|1x0		Danio_rerio_nonrepetitive:29395317-29422728	10029	10101	+	9.88125	1.31e-08	0.00416	GATTGCAGGAGGGTTGAAATGAGAGGCTGAGGTGGAAGGCATGTGAGGACTGGTTTGGGCGCTAGGGGGAGCA
CM002899.2_44203728-44205033(+)_1|1|1x0		Danio_rerio_nonrepetitive:610006392-610012049	2683	2725	+	22.2875	1.31e-08	0.0426	GGTGAAGGGAAGACGGGTGAGCTGGAGAACGGTGATGTGACGG
CM002888.2_71822529-71824686(+)_1|1|1x0		Danio_rerio_nonrepetitive:363883975-363889726	4707	4779	+	9.86875	1.31e-08	0.00416	TGGTGGATACCAGGATGGTGGCCGAGATGGATATGGCCGTGGAGGTCCTCGAGGCCGTGGTATGGGCGGCGGT
CM002899.2_773705-775484(-)_1|1|1x0		Danio_rerio_nonrepetitive:412876124-412881056	2867	2924	-	22.5723	1.31e-08	0.00235	GGAGGGAGGAGGGAATCACGGCGGAATGCTCCGCCGCGGGTCGAGAGGGCACCGTGGG
CM002888.2_71822529-71824686(+)_1|1|1x0		Danio_rerio_nonrepetitive:674109598-674115518	3832	3904	+	9.85	1.32e-08	0.00416	GGGCAGCTGGCGAGCAACGGGCGATGCCTGACGGGTGGGCTGGTGTTTGGGAGGAGGGTGGTGTAGGGGTCAG
CM002900.2_26374152-26375610(-)_1|5|1x0		Danio_rerio_nonrepetitive:558752967-558775115	2110	2140	+	22.4125	1.33e-08	0.0208	AGGAGTCCAAGAAGGTTGGCTGCTCGGCACT
CM002888.2_71822529-71824686(+)_1|1|1x0		Danio_rerio_nonrepetitive:3349149-3352435	1684	1756	-	9.8125	1.34e-08	0.00416	GGGTGGTTGCCTGGGGGTTTGAGTTGGGTGGCTGGGTTGGTTTGGTTGGTCAGTCGGTCGTGGGTTGGATTGG
CM002900.2_26374152-26375610(-)_1|5|1x0		Danio_rerio_nonrepetitive:29800873-29802062	451	481	-	22.4	1.35e-08	0.0208	GGGTGTTCCCCAGGGCTCAGTCCTGGGGCCC
CM002888.2_76462545-76463751(+)_1|1|1x0		Danio_rerio_nonrepetitive:545704103-545709107	2463	2499	+	20.6478	1.37e-08	0.0304	TATTGTGTGAACGAGCTCGCGAGTGTGGCCCCGGCCG
CM002888.2_71822529-71824686(+)_1|1|1x0		Danio_rerio_nonrepetitive:3349149-3352435	1696	1768	-	9.75625	1.37e-08	0.00416	TTGGTTGGGTTTGGGTGGTTGCCTGGGGGTTTGAGTTGGGTGGCTGGGTTGGTTTGGTTGGTCAGTCGGTCGT
CM002899.2_891412-893284(+)_1|2|1x0		Danio_rerio_nonrepetitive:224782322-224787222	356	392	-	22.1125	1.37e-08	0.0356	GGGGCGGGTCGGTGGTAGGAGGAGGGTGGGAAGATCC
CM002899.2_891412-893284(+)_1|2|1x0		Danio_rerio_nonrepetitive:461562900-461570078	2978	3014	-	22.1	1.39e-08	0.0356	GAGGGGCGGGGGGTAGGGAGGGGGAGGCTGCGGCACC
CM002899.2_773705-775484(-)_1|1|1x0		Danio_rerio_nonrepetitive:422390042-422413974	5879	5936	-	22.4906	1.39e-08	0.00245	ATGCAAAAGGCAGGTTTTGGGAGGGAGGGGGGGGAGCGGAAGAGGAGGGGGGGGGGAA
CM002899.2_44203728-44205033(+)_1|1|1x0		Danio_rerio_nonrepetitive:61462828-61468323	3182	3224	-	22.1875	1.4e-08	0.0426	GTGGTCTGGACTGATGGTGCGGTGGTGCTGTGGATGTCTGCGG
CM002888.2_36699677-36701228(+)_1|2|1x0		Danio_rerio_nonrepetitive:98590936-98596668	4317	4359	+	20.5375	1.43e-08	0.0218	GGATGGGCGAATGGATGGGTTGGCGGGCCAGGGGGGGGGAAGG
CM002899.2_773705-775484(-)_1|1|1x0		Danio_rerio_nonrepetitive:671572697-671574096	627	684	+	22.4528	1.43e-08	0.00246	TTTTGGCAGCTGGGGCACTGGAGGCTGGTTTAGATGCTGCAGCTTTGGCAGGAGCTGC
CM002899.2_773705-775484(-)_1|1|1x0		Danio_rerio_nonrepetitive:424668472-424674271	1745	1802	-	22.4403	1.44e-08	0.00246	CAGGAGTCGGGAAATTGGAGGGGGCTGTGATGACTCCTGCGGTAACGGCCGGGGTGGC
CM002899.2_891412-893284(+)_1|2|1x0		Danio_rerio_nonrepetitive:246044598-246049534	1442	1478	+	22.0437	1.46e-08	0.0356	CTGTATTGTGGGGGGTTTCAGGTGCGGCTGGAGAAGA
KZ115044.1_332082-333828(-)_1|1|1x0		Danio_rerio_nonrepetitive:61462828-61468323	2011	2068	-	22.3459	1.49e-08	0.0279	CTGGTGGACTGGTCTGGTTCACAGACTGCTCTCTGGTTGGCAGGACTGACGTCGGTGA
CM002886.2_38985491-38987237(-)_1|1|1x0		Danio_rerio_nonrepetitive:61462828-61468323	2011	2068	-	22.3459	1.49e-08	0.0279	CTGGTGGACTGGTCTGGTTCACAGACTGCTCTCTGGTTGGCAGGACTGACGTCGGTGA
CM002888.2_45357541-45359011(+)_1|2|1x0		Danio_rerio_nonrepetitive:613518397-613524355	887	929	-	22.3396	1.5e-08	0.0462	GCTGCTGTTGCTGTAGTAGGAGATTGTTGCGCTGGTGCAAAAG
CM002888.2_71822529-71824686(+)_1|1|1x0		Danio_rerio_nonrepetitive:314978402-314998688	14493	14565	+	9.5	1.52e-08	0.00448	AGAAGGACGTGTGGTATGAAGCTGGACAGGTGTGGTTCACTCACAAAGACGGGTACACACTCGGTCAGTCTGT
CM002899.2_773705-775484(-)_1|1|1x0		Danio_rerio_nonrepetitive:10278176-10283452	3594	3651	+	22.3585	1.52e-08	0.00257	GCCGTCTGTTACGTCGGCGGGGCGGAGACCCAGAGGGGGAGGAGCCGGCTGCGGCGAG
CM002888.2_30873045-30873957(+)_1|1|1x0		Danio_rerio_nonrepetitive:547767340-547768891	263	290	+	22.2625	1.53e-08	0.0357	GGGAGGAGGAGCCGGCTGCGGCGAATGC
CM002888.2_76462545-76463751(+)_1|1|1x0		Danio_rerio_nonrepetitive:152960912-152967551	3751	3787	-	20.5283	1.57e-08	0.0304	CGGTTTGTGATGGAGACCGGCCGCCAGGCGAAAGGGG
CM002899.2_44187740-44188637(+)_1|1|1x0		Danio_rerio_nonrepetitive:26700921-26704066	1510	1537	-	21.9057	1.6e-08	0.0156	AGGAGGAGGATGGCTCGGATGATGATGA
CM002899.2_44187740-44188637(+)_1|1|1x0		Danio_rerio_nonrepetitive:600156949-600161252	4223	4250	+	21.8868	1.62e-08	0.0156	AAGGGATGGTGGAGGAGCGTGAAGATGT
CM002888.2_71822529-71824686(+)_1|1|1x0		Danio_rerio_nonrepetitive:98590936-98596668	4347	4419	+	9.3	1.64e-08	0.00472	GGGGGGGGGAAGGGACGGATGGATGAAGGGGCGGATGGATGGGGCCGATGAGAACGGATAGGAAGATAGGCGG
CM002888.2_76462545-76463751(+)_1|1|1x0		Danio_rerio_nonrepetitive:24170999-24176031	2740	2776	+	20.478	1.66e-08	0.0304	GTGTGTGTGCGAGAGTGCGCGCGCGCGTGACCGATCA
CM002888.2_33833495-33835637(+)_1|1|1x0		Danio_rerio_nonrepetitive:681188379-681193778	4117	4189	+	17.0125	1.66e-08	0.00587	ACGTAGGGAATAGGAGGCAACGAAACTGCTATGAATCTAGTAGTAAGGACTACAGTAAACCTGAGCACATGGT
CM002899.2_773705-775484(-)_1|1|1x0		Danio_rerio_nonrepetitive:390329819-390332887	2342	2399	-	22.2264	1.67e-08	0.00273	CGCAGGAGGCCGGCTTACCCGCCGCAGGGTTCGGGGTGCTGGCCGGAGGAGTGGCCGG
CM002899.2_773705-775484(-)_1|1|1x0		Danio_rerio_nonrepetitive:555009334-555015492	4786	4843	+	22.2201	1.67e-08	0.00273	TTCATGAGTTGGCATGGGAGGGCAGGGTAGCTGTGCAGGCAGAGGTGGTGGCTGAGGT
CM002888.2_62593480-62594881(+)_1|1|1x0		Danio_rerio_nonrepetitive:236934145-236935106	279	324	+	19.3875	1.69e-08	0.0463	AAAGCGGGTGGATTGGCGGGTTGGCAGGCGATAACCGGTTGGTTTG
CM002899.2_44187740-44188637(+)_1|1|1x0		Danio_rerio_nonrepetitive:339868812-339874295	2498	2525	-	21.8365	1.69e-08	0.0156	AGGGGGGGGTCGCGGACGGTGCTGAGGG
CM002899.2_44187740-44188637(+)_1|1|1x0		Danio_rerio_nonrepetitive:635794152-635803639	8846	8873	+	21.8365	1.69e-08	0.0156	GAGGAGAGGAGGAGAAGGATGGGGATGG
CM002887.2_61342428-61343730(-)_1|1|1x0		Danio_rerio_nonrepetitive:225169051-225177754	2961	3003	+	22.1069	1.7e-08	0.0295	TAGAGGATCTTGGGGCTGATGAGACGTGGTTGGGTTGGAATGG
CM002888.2_71822529-71824686(+)_1|1|1x0		Danio_rerio_nonrepetitive:61462828-61468323	3238	3310	-	9.2	1.7e-08	0.0048	CGGTGGTCTGGACTGATGGTGAGGTGGTGCTTTGGATGTCGTCGGTGGTCTGGACTGATGGTGAGGTGGTGGT
CM002888.2_76462545-76463751(+)_1|1|1x0		Danio_rerio_nonrepetitive:24170999-24176031	2738	2774	+	20.4403	1.73e-08	0.0304	AAGTGTGTGTGCGAGAGTGCGCGCGCGCGTGACCGAT
CM002899.2_773705-775484(-)_1|1|1x0		Danio_rerio_nonrepetitive:378221456-378227971	678	735	+	22.1761	1.73e-08	0.00273	CGGGATAAGTGCGAGTCGACGAGGGGTGTCTTGCGCCGGTTGATGTAGCCGCCTCGGA
CM002888.2_67329198-67330512(+)_1|1|1x0		Danio_rerio_nonrepetitive:15062896-15068139	996	1041	+	21.275	1.73e-08	0.038	ACACGAGCAAAAGAAAGGTGAATACCAAATGAAAGGATCATCATAC
CM002899.2_773705-775484(-)_1|1|1x0		Danio_rerio_nonrepetitive:363079208-363084600	461	518	+	22.1698	1.73e-08	0.00273	ATGTAGAAGGAGTTGCATTGGCCGTAGCAGAAGCGGTTGATGACGGTGCGGCTCCTGC
CM002899.2_773705-775484(-)_1|1|1x0		Danio_rerio_nonrepetitive:474424206-474428540	2538	2595	-	22.1698	1.73e-08	0.00273	CAGCGGAGGTGCCACTGGAGGGCGCTGTGGTGGCCGGGGCAGGAGCAGGTGTGGCAGT
CM002888.2_36699677-36701228(+)_1|2|1x0		Danio_rerio_nonrepetitive:98590936-98596668	4313	4355	+	20.1188	1.77e-08	0.0223	GAATGGATGGGCGAATGGATGGGTTGGCGGGCCAGGGGGGGGG
KN150667.1_5006-5744(-)_1|1|1x0		Danio_rerio_nonrepetitive:369149089-369150547	69	90	+	21.2313	1.78e-08	0.0442	GGAAACAGAAGTAGATGAAGCA
CM002899.2_773705-775484(-)_1|1|1x0		Danio_rerio_nonrepetitive:144845878-144851664	3085	3142	-	22.1132	1.8e-08	0.00277	GATCTGCTTGAGTACCATCGGTGGCAGAGGGAGGAGAGGATGCGTGAGCAGGAGATGG
CM002888.2_36699677-36701228(+)_1|2|1x0		Danio_rerio_nonrepetitive:637055591-637061893	5673	5715	-	20.0687	1.82e-08	0.0223	GGGGTGTCGGGGGGGTGGAAGGGTACGCATGAAAGTGATTCGG
CM002888.2_77145733-77147221(+)_1|1|1x0		Danio_rerio_nonrepetitive:436135477-436153771	8401	8446	-	22.0188	1.82e-08	0.0446	AAATGAAACGAAGGAAAGGAGTAAGCAAAGGAAAGGTAAAGAGAGG
CM002899.2_773705-775484(-)_1|1|1x0		Danio_rerio_nonrepetitive:363883975-363889726	2295	2352	-	22.0943	1.82e-08	0.00277	GCGCATACGCTCCAGCAGCGGGCGCTGCCTGACTGTAGGTGGCCTCAGGTGCAGCAGC
CM002899.2_44187740-44188637(+)_1|1|1x0		Danio_rerio_nonrepetitive:198840654-198846178	5160	5187	+	21.7484	1.83e-08	0.0156	GGGGGGAGGTTGGTGGGGGAGTTGGTGG
CM002899.2_773705-775484(-)_1|1|1x0		Danio_rerio_nonrepetitive:390329819-390332887	2357	2414	-	22.0881	1.83e-08	0.00277	AAGCGGCGCTGGGGGCGCAGGAGGCCGGCTTACCCGCCGCAGGGTTCGGGGTGCTGGC
CM002899.2_44187740-44188637(+)_1|1|1x0		Danio_rerio_nonrepetitive:103693332-103698863	58	85	-	21.7421	1.84e-08	0.0156	CGGCAGCGGAGGGAGAGGGAGATGGAGA
KZ115044.1_332082-333828(-)_1|1|1x0		Danio_rerio_nonrepetitive:134828930-134829550	158	215	+	22.0314	1.85e-08	0.0279	GAGGAGCAGCTGATGACGACACAGTTTGGTGTTTGGTTGAACAATCAGGGGTTAGGGG
CM002886.2_38985491-38987237(-)_1|1|1x0		Danio_rerio_nonrepetitive:134828930-134829550	158	215	+	22.0314	1.85e-08	0.0279	GAGGAGCAGCTGATGACGACACAGTTTGGTGTTTGGTTGAACAATCAGGGGTTAGGGG
CM002900.2_26374152-26375610(-)_1|5|1x0		Danio_rerio_nonrepetitive:71931530-71932908	470	500	+	22	1.85e-08	0.0236	AGGGGTTCATCTGGGATGGAGACTACAGACA
KZ115044.1_332082-333828(-)_1|1|1x0		Danio_rerio_nonrepetitive:158485095-158491290	5624	5681	-	22.0252	1.85e-08	0.0279	TGGGTTTCTGTCAGGGTGCACGCGGCGGCGCTTCGGGTGCTTGGGGCGCTGTGGTGTT
CM002886.2_38985491-38987237(-)_1|1|1x0		Danio_rerio_nonrepetitive:158485095-158491290	5624	5681	-	22.0252	1.85e-08	0.0279	TGGGTTTCTGTCAGGGTGCACGCGGCGGCGCTTCGGGTGCTTGGGGCGCTGTGGTGTT
CM002888.2_71822529-71824686(+)_1|1|1x0		Danio_rerio_nonrepetitive:61462828-61468323	3196	3268	-	8.925	1.89e-08	0.00509	CGGTGGTCTGGACTGATGGTGAGGTGGTGGTGTCGATGTCTGCGGTGGTCTGGACTGATGGTGCGGTGGTGCT
CM002888.2_71822529-71824686(+)_1|1|1x0		Danio_rerio_nonrepetitive:695011563-695017197	4348	4420	-	8.9125	1.9e-08	0.00509	GGTAGGAGCAGTGTGTTGGGGTCATGGCAGAGTGCTGGGCTGTGGCAGAGTGCTGGGTAGGAGCAGTGTGGTG
CM002899.2_773705-775484(-)_1|1|1x0		Danio_rerio_nonrepetitive:555009334-555015492	2343	2400	-	22.0314	1.9e-08	0.00285	CAGCTACAGAGGCAGCTATGGTGGGAGAGGTCGAGGTAGTCGTGGGCGGAGTCGAGGG
CM002899.2_44187740-44188637(+)_1|1|1x0		Danio_rerio_nonrepetitive:665821382-665822250	711	738	+	21.6855	1.93e-08	0.0156	AAGAGGAGGCGGAGGTGGGGGCCGCTTA
CM002888.2_71822529-71824686(+)_1|1|1x0		Danio_rerio_nonrepetitive:61462828-61468323	3154	3226	-	8.86875	1.93e-08	0.00509	CGGTGGTCTGGACTGATGGTGCGGTGGTGCTGTGGATGTCTGCGGTGGTCTGGACTGATGGTGCGGTGGTGCT
CM002888.2_62593480-62594881(+)_1|1|1x0		Danio_rerio_nonrepetitive:3349149-3352435	1739	1784	-	19.1125	1.94e-08	0.0463	GATTAGATTGGATGGCTTGGTTGGGTTTGGGTGGTTGCCTGGGGGT
CM002899.2_773705-775484(-)_1|1|1x0		Danio_rerio_nonrepetitive:450909275-450916167	2890	2947	+	21.9874	1.96e-08	0.0029	GAAGGCCGAGGACCGTGAGGGAGGGAGTGGGTGTAGAGGATGAATTTGAGGACCAGGG
CM002888.2_36699677-36701228(+)_1|2|1x0		Danio_rerio_nonrepetitive:3349149-3352435	1902	1944	-	19.8812	2.01e-08	0.0224	GGTAAGTGGGTTGGGTTGGATGGTTTGGATTGAACTTGTTGGT
CM002900.2_26374152-26375610(-)_1|5|1x0		Danio_rerio_nonrepetitive:600176384-600183264	1981	2011	-	21.8938	2.02e-08	0.0236	ACGAGGGCCACAAGGACGAAGCCTCTGGTCG
CM002899.2_44187740-44188637(+)_1|1|1x0		Danio_rerio_nonrepetitive:421325039-421329810	3213	3240	+	21.6226	2.03e-08	0.0156	GGGGGGGGGGGGGGGGGGGGGATTTAGG
CM002888.2_71822529-71824686(+)_1|1|1x0		Danio_rerio_nonrepetitive:389525068-389530071	3452	3524	+	8.7125	2.05e-08	0.00516	TCTTTGATGGCTTTCAGGAGGTCGGGTTTGGCTGGAGCGCTGGGTGGGATGCAGCGGTGTCCGCAGAGTTTCA
CM002906.2_1422724-1423849(+)_1|1|1x0		Danio_rerio_nonrepetitive:198840654-198846178	5159	5189	+	21.8616	2.05e-08	0.0408	GGGGGGGAGGTTGGTGGGGGAGTTGGTGGGA
CM002888.2_71822529-71824686(+)_1|1|1x0		Danio_rerio_nonrepetitive:487396638-487403101	4331	4403	-	8.675	2.08e-08	0.00516	GCCAGGCACTGGGGATGAAAGGCTGCAAAGGCTGTTCCACAGATGTCACCTGCTGGGGTTCAGTGGCCCTCGC
CM002888.2_71822529-71824686(+)_1|1|1x0		Danio_rerio_nonrepetitive:695011563-695017197	4475	4547	-	8.66875	2.09e-08	0.00516	GGGCTGTGGCAGAGTGCTGGGTAGGAGCAGTGTGTTGGGTCATGGCAGAGTGCTGGGCCGTGGCAGAGTGCTG
CM002900.2_26374152-26375610(-)_1|5|1x0		Danio_rerio_nonrepetitive:132152982-132173644	5942	5972	-	21.8438	2.1e-08	0.0236	TGGTGTGCCTCAGGGCTTTGTATTTGGACCA
CM002899.2_773705-775484(-)_1|1|1x0		Danio_rerio_nonrepetitive:686277970-686282222	1546	1603	+	21.8868	2.1e-08	0.00307	TTATCCCCGTGGCCGGGACGGAGGACCTGGCTGAGGCGAAGGATGAGGCTGGAGAAGA
CM002888.2_30873045-30873957(+)_1|1|1x0		Danio_rerio_nonrepetitive:496710069-496711211	353	380	-	21.825	2.16e-08	0.0357	TGAATGACGTGCTGGACGTCGGGGATGT
CM002899.2_773705-775484(-)_1|1|1x0		Danio_rerio_nonrepetitive:238580487-238590014	5572	5629	-	21.8176	2.2e-08	0.0031	GAGAAGAGGAAGAGGGAAAGGAGGAAGGAGGAGAAGAGGGTGATGAAGGTGAAGAAGA
CM002899.2_773705-775484(-)_1|1|1x0		Danio_rerio_nonrepetitive:328888618-328896030	6506	6563	-	21.8113	2.21e-08	0.0031	GTGGAGTGTGAGAAGAAGGTGCGGGACGCCAGCGAGTCCTGCGACAGGCTGAAGAGGG
CM002899.2_773705-775484(-)_1|1|1x0		Danio_rerio_nonrepetitive:87922541-87923949	1346	1403	+	21.7925	2.24e-08	0.0031	GACTAGCTACATGTGCAGGAGTGGCTCCAGGAGAGGTGGAGGAGGTGGAGGCTGTAGC
CM002888.2_71822529-71824686(+)_1|1|1x0		Danio_rerio_nonrepetitive:635794152-635803639	7579	7651	-	8.48125	2.24e-08	0.00543	GGCTCGGATCTCGGCGTTCGCAGTGGTGCGCGTGAGCGGTGGCAGTGCAGTGGTGGCGTGACGCAGAAACTCC
CM002888.2_45324195-45326040(-)_1|1|1x0		Danio_rerio_nonrepetitive:491084402-491088904	2238	2298	-	19.5562	2.25e-08	0.0437	CGGAAAGTAGGAGGCCTTCGACGACGGCGATTAGCCTGATGTTGGTATCTCAGGGAGGTTC
CM002899.2_773705-775484(-)_1|1|1x0		Danio_rerio_nonrepetitive:395360249-395366044	4884	4941	-	21.7799	2.26e-08	0.0031	CTCTGGCAGCGACTGAGGATCTGGCAGTACTGGTGGCAGTGGCTCTGGCAGTGGCAGC
CM002888.2_30873045-30873957(+)_1|1|1x0		Danio_rerio_nonrepetitive:336670517-336671284	230	257	-	21.7625	2.27e-08	0.0357	AGGAGGTTGAAGAGGCAGCGGAGGCTGC
CM002899.2_773705-775484(-)_1|1|1x0		Danio_rerio_nonrepetitive:238580487-238590014	1390	1447	+	21.7736	2.27e-08	0.0031	TGGCAGAGGTGGCAAAAGAGGTGGCAGAAGAGGCGGAAGAGGAGTTGCTGCCAGTCAG
CM002899.2_773705-775484(-)_1|1|1x0		Danio_rerio_nonrepetitive:363079208-363084600	452	509	+	21.7673	2.28e-08	0.0031	TGCCGTGGGATGTAGAAGGAGTTGCATTGGCCGTAGCAGAAGCGGTTGATGACGGTGC
CM002899.2_773705-775484(-)_1|1|1x0		Danio_rerio_nonrepetitive:87922541-87923949	1343	1400	+	21.7421	2.32e-08	0.00311	TTTGACTAGCTACATGTGCAGGAGTGGCTCCAGGAGAGGTGGAGGAGGTGGAGGCTGT
CM002888.2_30873045-30873957(+)_1|1|1x0		Danio_rerio_nonrepetitive:343251809-343255578	2172	2199	-	21.7312	2.32e-08	0.0357	GTGTGGGTGGGAAGGGGGTGGAGGGTGG
CM002888.2_45324195-45326040(-)_1|1|1x0		Danio_rerio_nonrepetitive:71173618-71180645	3155	3215	-	19.4812	2.34e-08	0.0437	AGGAGAGAGGGATAAAGCACAGGAGCGAGACAGAATAGCAGGCAGCGGGAGCAGCGGTAGC
CM002899.2_44203728-44205033(+)_1|1|1x0		Danio_rerio_nonrepetitive:590741650-590742549	422	464	+	21.3	2.41e-08	0.0498	ACGGGAGGGGGGGCGGGGTTGGGGAGGGGATGGGGGCTGGCGA
CM002888.2_76462545-76463751(+)_1|1|1x0		Danio_rerio_nonrepetitive:505472591-505474170	787	823	+	20.1321	2.41e-08	0.0372	TGTGCGATGAGCGAGGACGCGAGCGCGTAACCGCGGG
CM002899.2_773705-775484(-)_1|1|1x0		Danio_rerio_nonrepetitive:474424206-474428540	2544	2601	-	21.6792	2.42e-08	0.00321	ACGCAGCAGCGGAGGTGCCACTGGAGGGCGCTGTGGTGGCCGGGGCAGGAGCAGGTGT
CM002888.2_71822529-71824686(+)_1|1|1x0		Danio_rerio_nonrepetitive:490596531-490601944	4170	4242	+	8.25625	2.44e-08	0.00581	GGGTCCCTGCAAGGATTATTGATGGGGGTGAGAGGTGAGGTGAAAAGCGGGGGGTGGGGGATGCAGTGCTCGT
CM002899.2_773705-775484(-)_1|1|1x0		Danio_rerio_nonrepetitive:313650357-313655339	396	453	+	21.6604	2.45e-08	0.00322	GTGGTGGGCACGCAGAAAATGCCCACCAGCAGGTCGCTGACGGCCAGGTTGAGGATGA
CM002899.2_44203728-44205033(+)_1|1|1x0		Danio_rerio_nonrepetitive:59921970-59928533	840	882	-	21.2688	2.45e-08	0.0498	GTGGTCGGAGCGGGAGAAGGCACGTTCACACAGGTGGCACTGG
CM002906.2_1422724-1423849(+)_1|1|1x0		Danio_rerio_nonrepetitive:231723388-231740025	14898	14928	-	21.6289	2.47e-08	0.0408	TAATTGGTGGTGGTGTGGGTGGGGGGTAGGC
CM002899.2_44187740-44188637(+)_1|1|1x0		Danio_rerio_nonrepetitive:668705215-668709535	1227	1254	+	21.3899	2.47e-08	0.017	GGGGGGCGGGGGGTGGGGGTGAGGGGTT
CM002899.2_44187740-44188637(+)_1|1|1x0		Danio_rerio_nonrepetitive:433395221-433398512	1072	1099	+	21.3774	2.49e-08	0.017	TAGGGACGGGGGACCAGGGCAATGCAGG
CM002899.2_773705-775484(-)_1|1|1x0		Danio_rerio_nonrepetitive:461562900-461570078	2217	2274	-	21.6289	2.5e-08	0.00325	GGGGATGTGGGCCAGAGGAGGGTGATGAGGGGAGGGACAGCGAGGAGGTGGTGGAGGT
CM002888.2_45324195-45326040(-)_1|1|1x0		Danio_rerio_nonrepetitive:238580487-238590014	5601	5661	-	19.3438	2.51e-08	0.0437	AGGAGAGGAAGAAGGAGAACAGGAAGAGGAAGGAGAAGAGGAAGAGGGAAAGGAGGAAGGA
CM002906.2_1422724-1423849(+)_1|1|1x0		Danio_rerio_nonrepetitive:482887402-482896138	3792	3822	+	21.6038	2.52e-08	0.0408	AGACCGGCGGTACTGTTGGGCTCTGGGGGGA
CM002899.2_773705-775484(-)_1|1|1x0		Danio_rerio_nonrepetitive:587902339-587904997	1982	2039	+	21.6101	2.53e-08	0.00326	GTCTGTGGGGAGAGGCAGCGGCGGATTTCCATAGAGAGGCTGAGGAGGAAGGCGGCCG
CM002888.2_71822529-71824686(+)_1|1|1x0		Danio_rerio_nonrepetitive:61462828-61468323	3199	3271	-	8.15625	2.54e-08	0.00592	CGTCGGTGGTCTGGACTGATGGTGAGGTGGTGGTGTCGATGTCTGCGGTGGTCTGGACTGATGGTGCGGTGGT
CM002899.2_773705-775484(-)_1|1|1x0		Danio_rerio_nonrepetitive:395360249-395366044	4890	4947	-	21.5849	2.58e-08	0.00328	CGTCGACTCTGGCAGCGACTGAGGATCTGGCAGTACTGGTGGCAGTGGCTCTGGCAGT
CM002899.2_773705-775484(-)_1|1|1x0		Danio_rerio_nonrepetitive:555009334-555015492	1917	1974	-	21.566	2.61e-08	0.00329	GGTCGCACGTCGGGGCAAAGGACCCTTGCACAGCAGACGTGGAGGTGGCAGAGAAAGA
CM002887.2_61342428-61343730(-)_1|1|1x0		Danio_rerio_nonrepetitive:75500765-75508088	474	516	-	21.5535	2.63e-08	0.0316	GGGCGGATGGTGGGGCTGGTGGAGGGTGAGGGGGGCTGAATGC
CM002899.2_773705-775484(-)_1|1|1x0		Danio_rerio_nonrepetitive:656707386-656714170	2092	2149	-	21.5472	2.64e-08	0.00329	CTGTAGAAGGAGGAAAAAGGGGGGAAGATGGGGTGGATGGTGGGTTTCTTCTAGTCGA
CM002899.2_773705-775484(-)_1|1|1x0		Danio_rerio_nonrepetitive:98590936-98596668	4340	4397	+	21.5283	2.68e-08	0.0033	CGGGCCAGGGGGGGGGAAGGGACGGATGGATGAAGGGGCGGATGGATGGGGCCGATGA
CM002888.2_30873045-30873957(+)_1|1|1x0		Danio_rerio_nonrepetitive:461562900-461570078	2984	3011	-	21.5312	2.71e-08	0.037	GGGCGGGGGGTAGGGAGGGGGAGGCTGC
CM002888.2_62593480-62594881(+)_1|1|1x0		Danio_rerio_nonrepetitive:439921929-439943739	21178	21223	-	18.4375	2.71e-08	0.0463	GGCTCCGCCCACAGGATTGGCTGGGCTGCGGTGATTGGGTGGATCA
CM002888.2_33833495-33835637(+)_1|1|1x0		Danio_rerio_nonrepetitive:690040556-690047232	831	903	-	15.925	2.72e-08	0.00587	GGGGTAAGAGTCCTAGGGGTAAGAGTCCTAGGGGTAAGAGTCCTAGGGGTAAGAGTCTAGGGGTAGAGTTCTA
CM002906.2_1422724-1423849(+)_1|1|1x0		Danio_rerio_nonrepetitive:167222426-167228480	5716	5746	-	21.5031	2.72e-08	0.0408	GGAGAGCTGGGGGAGGGGGTTGGGGTGGGGG
CM002888.2_33833495-33835637(+)_1|1|1x0		Danio_rerio_nonrepetitive:690040556-690047232	861	933	-	15.9062	2.74e-08	0.00587	GGGGTAAGAGTCCTAGGGGTAAGAGTCCTAGGGGTAAGAGTCCTAGGGGTAAGAGTCCTAGGGGTAAGAGTCC
CM002888.2_33833495-33835637(+)_1|1|1x0		Danio_rerio_nonrepetitive:690040556-690047232	876	948	-	15.9062	2.74e-08	0.00587	GGGGTAAGAGTCCTAGGGGTAAGAGTCCTAGGGGTAAGAGTCCTAGGGGTAAGAGTCCTAGGGGTAAGAGTCC
CM002888.2_33833495-33835637(+)_1|1|1x0		Danio_rerio_nonrepetitive:690040556-690047232	891	963	-	15.9062	2.74e-08	0.00587	GGGGTAAGAGTCCTAGGGGTAAGAGTCCTAGGGGTAAGAGTCCTAGGGGTAAGAGTCCTAGGGGTAAGAGTCC
CM002888.2_33833495-33835637(+)_1|1|1x0		Danio_rerio_nonrepetitive:690040556-690047232	906	978	-	15.9062	2.74e-08	0.00587	GGGGTAAGAGTCCTAGGGGTAAGAGTCCTAGGGGTAAGAGTCCTAGGGGTAAGAGTCCTAGGGGTAAGAGTCC
CM002888.2_33833495-33835637(+)_1|1|1x0		Danio_rerio_nonrepetitive:690040556-690047232	921	993	-	15.9062	2.74e-08	0.00587	GGGGTAAGAGTCCTAGGGGTAAGAGTCCTAGGGGTAAGAGTCCTAGGGGTAAGAGTCCTAGGGGTAAGAGTCC
CM002888.2_33833495-33835637(+)_1|1|1x0		Danio_rerio_nonrepetitive:690040556-690047232	936	1008	-	15.9062	2.74e-08	0.00587	GGGGTAAGAGTCCTAGGGGTAAGAGTCCTAGGGGTAAGAGTCCTAGGGGTAAGAGTCCTAGGGGTAAGAGTCC
CM002888.2_33833495-33835637(+)_1|1|1x0		Danio_rerio_nonrepetitive:690040556-690047232	951	1023	-	15.9062	2.74e-08	0.00587	GGGGTAAGAGTCCTAGGGGTAAGAGTCCTAGGGGTAAGAGTCCTAGGGGTAAGAGTCCTAGGGGTAAGAGTCC
CM002888.2_33833495-33835637(+)_1|1|1x0		Danio_rerio_nonrepetitive:690040556-690047232	966	1038	-	15.9062	2.74e-08	0.00587	GGGGTAAGAGTCCTAGGGGTAAGAGTCCTAGGGGTAAGAGTCCTAGGGGTAAGAGTCCTAGGGGTAAGAGTCC
CM002888.2_33833495-33835637(+)_1|1|1x0		Danio_rerio_nonrepetitive:690040556-690047232	981	1053	-	15.9062	2.74e-08	0.00587	GGGGTAAGAGTCCTAGGGGTAAGAGTCCTAGGGGTAAGAGTCCTAGGGGTAAGAGTCCTAGGGGTAAGAGTCC
CM002888.2_33833495-33835637(+)_1|1|1x0		Danio_rerio_nonrepetitive:690040556-690047232	996	1068	-	15.9062	2.74e-08	0.00587	GGGGTAAGAGTCCTAGGGGTAAGAGTCCTAGGGGTAAGAGTCCTAGGGGTAAGAGTCCTAGGGGTAAGAGTCC
CM002888.2_33833495-33835637(+)_1|1|1x0		Danio_rerio_nonrepetitive:690040556-690047232	1011	1083	-	15.9062	2.74e-08	0.00587	GGGGTAAGAGTCCTAGGGGTAAGAGTCCTAGGGGTAAGAGTCCTAGGGGTAAGAGTCCTAGGGGTAAGAGTCC
CM002888.2_33833495-33835637(+)_1|1|1x0		Danio_rerio_nonrepetitive:690040556-690047232	1026	1098	-	15.9062	2.74e-08	0.00587	GGGGTAAGAGTCCTAGGGGTAAGAGTCCTAGGGGTAAGAGTCCTAGGGGTAAGAGTCCTAGGGGTAAGAGTCC
CM002888.2_33833495-33835637(+)_1|1|1x0		Danio_rerio_nonrepetitive:690040556-690047232	1041	1113	-	15.9062	2.74e-08	0.00587	GGGGTAAGAGTCCTAGGGGTAAGAGTCCTAGGGGTAAGAGTCCTAGGGGTAAGAGTCCTAGGGGTAAGAGTCC
CM002888.2_33833495-33835637(+)_1|1|1x0		Danio_rerio_nonrepetitive:690040556-690047232	1132	1204	-	15.9062	2.74e-08	0.00587	GGGGTAAGAGTCCTAGGGGTAAGAGTCCTAGGGGTAAGAGTCCTAGGGGTAAGAGTCCTAGGGGTAAGAGTCC
CM002888.2_33833495-33835637(+)_1|1|1x0		Danio_rerio_nonrepetitive:690040556-690047232	1147	1219	-	15.9062	2.74e-08	0.00587	GGGGTAAGAGTCCTAGGGGTAAGAGTCCTAGGGGTAAGAGTCCTAGGGGTAAGAGTCCTAGGGGTAAGAGTCC
CM002888.2_33833495-33835637(+)_1|1|1x0		Danio_rerio_nonrepetitive:690040556-690047232	1162	1234	-	15.9062	2.74e-08	0.00587	GGGGTAAGAGTCCTAGGGGTAAGAGTCCTAGGGGTAAGAGTCCTAGGGGTAAGAGTCCTAGGGGTAAGAGTCC
CM002888.2_33833495-33835637(+)_1|1|1x0		Danio_rerio_nonrepetitive:690040556-690047232	1177	1249	-	15.9062	2.74e-08	0.00587	GGGGTAAGAGTCCTAGGGGTAAGAGTCCTAGGGGTAAGAGTCCTAGGGGTAAGAGTCCTAGGGGTAAGAGTCC
CM002888.2_33833495-33835637(+)_1|1|1x0		Danio_rerio_nonrepetitive:690040556-690047232	1192	1264	-	15.9062	2.74e-08	0.00587	GGGGTAAGAGTCCTAGGGGTAAGAGTCCTAGGGGTAAGAGTCCTAGGGGTAAGAGTCCTAGGGGTAAGAGTCC
CM002888.2_33833495-33835637(+)_1|1|1x0		Danio_rerio_nonrepetitive:690040556-690047232	1207	1279	-	15.9062	2.74e-08	0.00587	GGGGTAAGAGTCCTAGGGGTAAGAGTCCTAGGGGTAAGAGTCCTAGGGGTAAGAGTCCTAGGGGTAAGAGTCC
CM002888.2_33833495-33835637(+)_1|1|1x0		Danio_rerio_nonrepetitive:690040556-690047232	1222	1294	-	15.9062	2.74e-08	0.00587	GGGGTAAGAGTCCTAGGGGTAAGAGTCCTAGGGGTAAGAGTCCTAGGGGTAAGAGTCCTAGGGGTAAGAGTCC
CM002888.2_33833495-33835637(+)_1|1|1x0		Danio_rerio_nonrepetitive:690040556-690047232	1237	1309	-	15.9062	2.74e-08	0.00587	GGGGTAAGAGTCCTAGGGGTAAGAGTCCTAGGGGTAAGAGTCCTAGGGGTAAGAGTCCTAGGGGTAAGAGTCC
CM002888.2_33833495-33835637(+)_1|1|1x0		Danio_rerio_nonrepetitive:690040556-690047232	1252	1324	-	15.9062	2.74e-08	0.00587	GGGGTAAGAGTCCTAGGGGTAAGAGTCCTAGGGGTAAGAGTCCTAGGGGTAAGAGTCCTAGGGGTAAGAGTCC
CM002888.2_33833495-33835637(+)_1|1|1x0		Danio_rerio_nonrepetitive:690040556-690047232	1267	1339	-	15.9062	2.74e-08	0.00587	GGGGTAAGAGTCCTAGGGGTAAGAGTCCTAGGGGTAAGAGTCCTAGGGGTAAGAGTCCTAGGGGTAAGAGTCC
CM002888.2_33833495-33835637(+)_1|1|1x0		Danio_rerio_nonrepetitive:690040556-690047232	1282	1354	-	15.9062	2.74e-08	0.00587	GGGGTAAGAGTCCTAGGGGTAAGAGTCCTAGGGGTAAGAGTCCTAGGGGTAAGAGTCCTAGGGGTAAGAGTCC
CM002888.2_33833495-33835637(+)_1|1|1x0		Danio_rerio_nonrepetitive:690040556-690047232	1297	1369	-	15.9062	2.74e-08	0.00587	GGGGTAAGAGTCCTAGGGGTAAGAGTCCTAGGGGTAAGAGTCCTAGGGGTAAGAGTCCTAGGGGTAAGAGTCC
CM002888.2_33833495-33835637(+)_1|1|1x0		Danio_rerio_nonrepetitive:690040556-690047232	1312	1384	-	15.9062	2.74e-08	0.00587	GGGGTAAGAGTCCTAGGGGTAAGAGTCCTAGGGGTAAGAGTCCTAGGGGTAAGAGTCCTAGGGGTAAGAGTCC
CM002888.2_33833495-33835637(+)_1|1|1x0		Danio_rerio_nonrepetitive:690040556-690047232	1327	1399	-	15.9062	2.74e-08	0.00587	GGGGTAAGAGTCCTAGGGGTAAGAGTCCTAGGGGTAAGAGTCCTAGGGGTAAGAGTCCTAGGGGTAAGAGTCC
CM002888.2_33833495-33835637(+)_1|1|1x0		Danio_rerio_nonrepetitive:690040556-690047232	1342	1414	-	15.9062	2.74e-08	0.00587	GGGGTAAGAGTCCTAGGGGTAAGAGTCCTAGGGGTAAGAGTCCTAGGGGTAAGAGTCCTAGGGGTAAGAGTCC
CM002888.2_33833495-33835637(+)_1|1|1x0		Danio_rerio_nonrepetitive:690040556-690047232	1357	1429	-	15.9062	2.74e-08	0.00587	GGGGTAAGAGTCCTAGGGGTAAGAGTCCTAGGGGTAAGAGTCCTAGGGGTAAGAGTCCTAGGGGTAAGAGTCC
CM002888.2_33833495-33835637(+)_1|1|1x0		Danio_rerio_nonrepetitive:690040556-690047232	1372	1444	-	15.9062	2.74e-08	0.00587	GGGGTAAGAGTCCTAGGGGTAAGAGTCCTAGGGGTAAGAGTCCTAGGGGTAAGAGTCCTAGGGGTAAGAGTCC
CM002888.2_33833495-33835637(+)_1|1|1x0		Danio_rerio_nonrepetitive:690040556-690047232	1387	1459	-	15.9062	2.74e-08	0.00587	GGGGTAAGAGTCCTAGGGGTAAGAGTCCTAGGGGTAAGAGTCCTAGGGGTAAGAGTCCTAGGGGTAAGAGTCC
CM002888.2_33833495-33835637(+)_1|1|1x0		Danio_rerio_nonrepetitive:690040556-690047232	1402	1474	-	15.9062	2.74e-08	0.00587	GGGGTAAGAGTCCTAGGGGTAAGAGTCCTAGGGGTAAGAGTCCTAGGGGTAAGAGTCCTAGGGGTAAGAGTCC
CM002888.2_33833495-33835637(+)_1|1|1x0		Danio_rerio_nonrepetitive:690040556-690047232	1417	1489	-	15.9062	2.74e-08	0.00587	GGGGTAAGAGTCCTAGGGGTAAGAGTCCTAGGGGTAAGAGTCCTAGGGGTAAGAGTCCTAGGGGTAAGAGTCC
CM002888.2_33833495-33835637(+)_1|1|1x0		Danio_rerio_nonrepetitive:690040556-690047232	1432	1504	-	15.9062	2.74e-08	0.00587	GGGGTAAGAGTCCTAGGGGTAAGAGTCCTAGGGGTAAGAGTCCTAGGGGTAAGAGTCCTAGGGGTAAGAGTCC
CM002888.2_33833495-33835637(+)_1|1|1x0		Danio_rerio_nonrepetitive:690040556-690047232	1447	1519	-	15.9062	2.74e-08	0.00587	GGGGTAAGAGTCCTAGGGGTAAGAGTCCTAGGGGTAAGAGTCCTAGGGGTAAGAGTCCTAGGGGTAAGAGTCC
CM002888.2_33833495-33835637(+)_1|1|1x0		Danio_rerio_nonrepetitive:690040556-690047232	1462	1534	-	15.9062	2.74e-08	0.00587	GGGGTAAGAGTCCTAGGGGTAAGAGTCCTAGGGGTAAGAGTCCTAGGGGTAAGAGTCCTAGGGGTAAGAGTCC
CM002888.2_33833495-33835637(+)_1|1|1x0		Danio_rerio_nonrepetitive:690040556-690047232	1477	1549	-	15.9062	2.74e-08	0.00587	GGGGTAAGAGTCCTAGGGGTAAGAGTCCTAGGGGTAAGAGTCCTAGGGGTAAGAGTCCTAGGGGTAAGAGTCC
CM002888.2_33833495-33835637(+)_1|1|1x0		Danio_rerio_nonrepetitive:690040556-690047232	1492	1564	-	15.9062	2.74e-08	0.00587	GGGGTAAGAGTCCTAGGGGTAAGAGTCCTAGGGGTAAGAGTCCTAGGGGTAAGAGTCCTAGGGGTAAGAGTCC
CM002888.2_33833495-33835637(+)_1|1|1x0		Danio_rerio_nonrepetitive:690040556-690047232	1507	1579	-	15.9062	2.74e-08	0.00587	GGGGTAAGAGTCCTAGGGGTAAGAGTCCTAGGGGTAAGAGTCCTAGGGGTAAGAGTCCTAGGGGTAAGAGTCC
CM002888.2_33833495-33835637(+)_1|1|1x0		Danio_rerio_nonrepetitive:690040556-690047232	1522	1594	-	15.9062	2.74e-08	0.00587	GGGGTAAGAGTCCTAGGGGTAAGAGTCCTAGGGGTAAGAGTCCTAGGGGTAAGAGTCCTAGGGGTAAGAGTCC
CM002888.2_33833495-33835637(+)_1|1|1x0		Danio_rerio_nonrepetitive:690040556-690047232	1537	1609	-	15.9062	2.74e-08	0.00587	GGGGTAAGAGTCCTAGGGGTAAGAGTCCTAGGGGTAAGAGTCCTAGGGGTAAGAGTCCTAGGGGTAAGAGTCC
CM002888.2_33833495-33835637(+)_1|1|1x0		Danio_rerio_nonrepetitive:690040556-690047232	1552	1624	-	15.9062	2.74e-08	0.00587	GGGGTAAGAGTCCTAGGGGTAAGAGTCCTAGGGGTAAGAGTCCTAGGGGTAAGAGTCCTAGGGGTAAGAGTCC
CM002888.2_33833495-33835637(+)_1|1|1x0		Danio_rerio_nonrepetitive:690040556-690047232	1567	1639	-	15.9062	2.74e-08	0.00587	GGGGTAAGAGTCCTAGGGGTAAGAGTCCTAGGGGTAAGAGTCCTAGGGGTAAGAGTCCTAGGGGTAAGAGTCC
CM002888.2_33833495-33835637(+)_1|1|1x0		Danio_rerio_nonrepetitive:690040556-690047232	1582	1654	-	15.9062	2.74e-08	0.00587	GGGGTAAGAGTCCTAGGGGTAAGAGTCCTAGGGGTAAGAGTCCTAGGGGTAAGAGTCCTAGGGGTAAGAGTCC
CM002888.2_33833495-33835637(+)_1|1|1x0		Danio_rerio_nonrepetitive:690040556-690047232	1597	1669	-	15.9062	2.74e-08	0.00587	GGGGTAAGAGTCCTAGGGGTAAGAGTCCTAGGGGTAAGAGTCCTAGGGGTAAGAGTCCTAGGGGTAAGAGTCC
CM002888.2_33833495-33835637(+)_1|1|1x0		Danio_rerio_nonrepetitive:690040556-690047232	1612	1684	-	15.9062	2.74e-08	0.00587	GGGGTAAGAGTCCTAGGGGTAAGAGTCCTAGGGGTAAGAGTCCTAGGGGTAAGAGTCCTAGGGGTAAGAGTCC
CM002888.2_33833495-33835637(+)_1|1|1x0		Danio_rerio_nonrepetitive:690040556-690047232	1627	1699	-	15.9062	2.74e-08	0.00587	GGGGTAAGAGTCCTAGGGGTAAGAGTCCTAGGGGTAAGAGTCCTAGGGGTAAGAGTCCTAGGGGTAAGAGTCC
CM002888.2_33833495-33835637(+)_1|1|1x0		Danio_rerio_nonrepetitive:690040556-690047232	1642	1714	-	15.9062	2.74e-08	0.00587	GGGGTAAGAGTCCTAGGGGTAAGAGTCCTAGGGGTAAGAGTCCTAGGGGTAAGAGTCCTAGGGGTAAGAGTCC
CM002888.2_33833495-33835637(+)_1|1|1x0		Danio_rerio_nonrepetitive:690040556-690047232	1657	1729	-	15.9062	2.74e-08	0.00587	GGGGTAAGAGTCCTAGGGGTAAGAGTCCTAGGGGTAAGAGTCCTAGGGGTAAGAGTCCTAGGGGTAAGAGTCC
CM002888.2_33833495-33835637(+)_1|1|1x0		Danio_rerio_nonrepetitive:690040556-690047232	1672	1744	-	15.9062	2.74e-08	0.00587	GGGGTAAGAGTCCTAGGGGTAAGAGTCCTAGGGGTAAGAGTCCTAGGGGTAAGAGTCCTAGGGGTAAGAGTCC
CM002888.2_33833495-33835637(+)_1|1|1x0		Danio_rerio_nonrepetitive:690040556-690047232	1687	1759	-	15.9062	2.74e-08	0.00587	GGGGTAAGAGTCCTAGGGGTAAGAGTCCTAGGGGTAAGAGTCCTAGGGGTAAGAGTCCTAGGGGTAAGAGTCC
CM002888.2_33833495-33835637(+)_1|1|1x0		Danio_rerio_nonrepetitive:690040556-690047232	1702	1774	-	15.9062	2.74e-08	0.00587	GGGGTAAGAGTCCTAGGGGTAAGAGTCCTAGGGGTAAGAGTCCTAGGGGTAAGAGTCCTAGGGGTAAGAGTCC
CM002888.2_33833495-33835637(+)_1|1|1x0		Danio_rerio_nonrepetitive:690040556-690047232	1717	1789	-	15.9062	2.74e-08	0.00587	GGGGTAAGAGTCCTAGGGGTAAGAGTCCTAGGGGTAAGAGTCCTAGGGGTAAGAGTCCTAGGGGTAAGAGTCC
CM002888.2_33833495-33835637(+)_1|1|1x0		Danio_rerio_nonrepetitive:690040556-690047232	1732	1804	-	15.9062	2.74e-08	0.00587	GGGGTAAGAGTCCTAGGGGTAAGAGTCCTAGGGGTAAGAGTCCTAGGGGTAAGAGTCCTAGGGGTAAGAGTCC
CM002888.2_33833495-33835637(+)_1|1|1x0		Danio_rerio_nonrepetitive:690040556-690047232	1747	1819	-	15.9062	2.74e-08	0.00587	GGGGTAAGAGTCCTAGGGGTAAGAGTCCTAGGGGTAAGAGTCCTAGGGGTAAGAGTCCTAGGGGTAAGAGTCC
CM002899.2_773705-775484(-)_1|1|1x0		Danio_rerio_nonrepetitive:652018077-652024657	4209	4266	+	21.4843	2.76e-08	0.00336	TTTGAGAAGAGTGTGATGGAGAAGAAGACGAGGTGGTGGTGGAGCTGCAGGAGTCAGT
CM002888.2_36699677-36701228(+)_1|2|1x0		Danio_rerio_nonrepetitive:291212245-291217492	3166	3208	-	19.2312	2.8e-08	0.0286	GGGCGGGCTTGCGGTCAGACAGGAGTGGCAGCACTAGGCACGC
CM002899.2_773705-775484(-)_1|1|1x0		Danio_rerio_nonrepetitive:144845878-144851664	3190	3247	-	21.4528	2.82e-08	0.0034	ACCAGTCCTCGTAACCAGAGGAAGGCCTCAAGGGAGGCTCGGCAGGTCCCGCCGCGGA
CM002888.2_71822529-71824686(+)_1|1|1x0		Danio_rerio_nonrepetitive:98590936-98596668	4334	4406	+	7.775	2.94e-08	0.00659	GGTTGGCGGGCCAGGGGGGGGGAAGGGACGGATGGATGAAGGGGCGGATGGATGGGGCCGATGAGAACGGATA
CM002887.2_61342428-61343730(-)_1|1|1x0		Danio_rerio_nonrepetitive:22457861-22458940	17	59	-	21.3962	2.97e-08	0.0316	TCGGGGAAATTGGTGAGGAGGTCGTTGCCCGGTGCCAGAATGC
CM002906.2_1422724-1423849(+)_1|1|1x0		Danio_rerio_nonrepetitive:411890157-411917035	21329	21359	-	21.3899	2.97e-08	0.0408	CGAGTGCTGGCAGGTATGGTTGGCGTGGTGG
CM002899.2_44187740-44188637(+)_1|1|1x0		Danio_rerio_nonrepetitive:491084402-491088904	2503	2530	-	21.1635	2.98e-08	0.0189	GGGAGGTGGAGGGGGTCTGTGAGGGGGG
CM002888.2_45324195-45326040(-)_1|1|1x0		Danio_rerio_nonrepetitive:238580487-238590014	1636	1696	+	18.975	3.03e-08	0.0461	AGGAGAAGGAGAGAAGAAAGAGGAATCAGGAGGAGAAGAAGAGAAGAAAGAAGAATCAGGA
CM002888.2_71822529-71824686(+)_1|1|1x0		Danio_rerio_nonrepetitive:3349149-3352435	2019	2091	-	7.69375	3.03e-08	0.00659	GATTGGATTAGATTGTGAGTGGGTGGGTGGATTAGTTGGTTGGGTTGGATTGGGTTGAATTGGTGGGTGGTTT
CM002888.2_71822529-71824686(+)_1|1|1x0		Danio_rerio_nonrepetitive:412876124-412881056	2861	2933	-	7.65	3.08e-08	0.00659	GCGGAGCGCGGAGGGAGGAGGGAATCACGGCGGAATGCTCCGCCGCGGGTCGAGAGGGCACCGTGGGTGTTTG
CM002888.2_71822529-71824686(+)_1|1|1x0		Danio_rerio_nonrepetitive:94005320-94012388	103	175	+	7.64375	3.09e-08	0.00659	GGATGCGGGGATGCGGGGATACTGGGATGCGGGGATGCGGGGATGCGGGGATGCGGGGATGCGGGGATGCGGG
CM002899.2_44187740-44188637(+)_1|1|1x0		Danio_rerio_nonrepetitive:610006392-610012049	5376	5403	-	21.1195	3.09e-08	0.0189	GCGCGGCAGCGGACATGGCTGCCGGTGG
CM002888.2_71822529-71824686(+)_1|1|1x0		Danio_rerio_nonrepetitive:3349149-3352435	1692	1764	-	7.63125	3.1e-08	0.00659	TTGGGTTTGGGTGGTTGCCTGGGGGTTTGAGTTGGGTGGCTGGGTTGGTTTGGTTGGTCAGTCGGTCGTGGGT
KZ115044.1_332082-333828(-)_1|1|1x0		Danio_rerio_nonrepetitive:652018077-652024657	1360	1417	+	21.2704	3.1e-08	0.0338	GTGAGGCAGTGACGTGCGCCTCTGAAGGCGGTGTAAGAGCCGGAGGAGCTGGAGGCTG
CM002886.2_38985491-38987237(-)_1|1|1x0		Danio_rerio_nonrepetitive:652018077-652024657	1360	1417	+	21.2704	3.1e-08	0.0337	GTGAGGCAGTGACGTGCGCCTCTGAAGGCGGTGTAAGAGCCGGAGGAGCTGGAGGCTG
CM002888.2_62593480-62594881(+)_1|1|1x0		Danio_rerio_nonrepetitive:695011563-695017197	3892	3937	-	18.1438	3.13e-08	0.0463	GTTGGGTCATGGCAGAGTGCTAGGCCGTGGCAGACTGCTAGGTGGT
CM002888.2_71822529-71824686(+)_1|1|1x0		Danio_rerio_nonrepetitive:62121660-62122496	599	671	-	7.55625	3.19e-08	0.00664	CGCAGGCTGCGTAGTAACGGTCGTCCTGGAGACGGGCTGCAGGCTCTGTGTGGGGGGGCGGGGTGCAGGGCGA
CM002888.2_36699677-36701228(+)_1|2|1x0		Danio_rerio_nonrepetitive:3349149-3352435	1794	1836	-	18.975	3.2e-08	0.0301	GGGTGGGTGTGTAAGTGGGCTGGGTTGGCTTGGATTGGGCTGG
CM002899.2_773705-775484(-)_1|1|1x0		Danio_rerio_nonrepetitive:62101427-62103082	820	877	+	21.2516	3.22e-08	0.00384	GCATCTCTGAGGCAGCAGCTGGCGGAGCTAGGGGCGGGGCAGGGTCAGGGGCGGGAGG
CM002888.2_71822529-71824686(+)_1|1|1x0		Danio_rerio_nonrepetitive:136942208-136948091	1117	1189	+	7.51875	3.23e-08	0.00664	GGGACCCCTTCGAAAATGAGATGTGGGTGGGGTGAGTTGAGGGGTGGGAAGGGTGGAGAGTGGGGGGGGATAT
CM002899.2_773705-775484(-)_1|1|1x0		Danio_rerio_nonrepetitive:439476958-439495575	9394	9451	-	21.2201	3.29e-08	0.00384	TGGCGGCATCTGAGCCTGTGGCGGCATCTGAATTTGTGGCGGCATCTGAGCCTGTGGC
CM002899.2_773705-775484(-)_1|1|1x0		Danio_rerio_nonrepetitive:705607-707100	1101	1158	-	21.2138	3.3e-08	0.00384	TCTCCCAGCTTCAAGAAACCGTCCGAGGTGCTGCGCATGCGGAGGCAGCGGGCGCGGA
CM002887.2_61342428-61343730(-)_1|1|1x0		Danio_rerio_nonrepetitive:194597411-194607060	8433	8475	-	21.2516	3.32e-08	0.0316	CGGACGTGATTGTGACTGTTGTTTGATACCACAACAGGACAGG
CM002899.2_773705-775484(-)_1|1|1x0		Danio_rerio_nonrepetitive:212575458-212582079	139	196	+	21.195	3.34e-08	0.00384	GCAGAGCATCACAGTACTATCAGGAGCAGGAGCAGGCACAGGCCGCGGCGGCAGCAGC
CM002899.2_773705-775484(-)_1|1|1x0		Danio_rerio_nonrepetitive:62101427-62103082	856	913	+	21.195	3.34e-08	0.00384	GGGCAGGGTCAGGGGCGGGAGGGGTCAGGGGCGGGGCATCAGTGCTGTGGGGCGGAGT
CM002899.2_773705-775484(-)_1|1|1x0		Danio_rerio_nonrepetitive:323904289-323911665	3274	3331	+	21.1824	3.37e-08	0.00384	CATCAGAAGCTGTGTGCATGGAGGATTTCAGAGTGAGGGAAGACTCGGCAGATGGTGC
CM002899.2_773705-775484(-)_1|1|1x0		Danio_rerio_nonrepetitive:590741650-590742549	401	458	+	21.1698	3.4e-08	0.00384	GTCCAGCCCCGGGATGTGAGCACGGGAGGGGGGGCGGGGTTGGGGAGGGGATGGGGGC
CM002899.2_773705-775484(-)_1|1|1x0		Danio_rerio_nonrepetitive:555009334-555015492	4798	4855	+	21.1321	3.49e-08	0.0039	CATGGGAGGGCAGGGTAGCTGTGCAGGCAGAGGTGGTGGCTGAGGTTGAGGGGGCGGA
CM002887.2_61342428-61343730(-)_1|1|1x0		Danio_rerio_nonrepetitive:310129883-310133405	24	66	-	21.1761	3.52e-08	0.0316	TGGACTGGACTGAGATGGTTGGTTGGACCGTTGGTTGAATGGC
CM002900.2_26374152-26375610(-)_1|5|1x0		Danio_rerio_nonrepetitive:122279818-122281763	1827	1857	-	21.1687	3.55e-08	0.0354	GGGGGTTCTGCAGGGCTCGATGTTGGGTCCA
CM002888.2_71822529-71824686(+)_1|1|1x0		Danio_rerio_nonrepetitive:695011563-695017197	4421	4493	-	7.26875	3.56e-08	0.00703	GGGCCGTGGCAGAGTGCTGGGTAGGAGCAGTGTGTTGGGTCATGGCAGAGTGCTGGGCTGTGGCAGAGTGCTG
CM002888.2_71822529-71824686(+)_1|1|1x0		Danio_rerio_nonrepetitive:695011563-695017197	5249	5321	-	7.26875	3.56e-08	0.00703	GGGCTGTGGCAGAGTGCTTGGTAGGAGCAGTGTGTTGGGTCATGGCAGAGTGCTGGGCTGTGGCAGAGTGCTG
CM002887.2_61342428-61343730(-)_1|1|1x0		Danio_rerio_nonrepetitive:422390042-422413974	5887	5929	-	21.1635	3.56e-08	0.0316	AGGCAGGTTTTGGGAGGGAGGGGGGGGAGCGGAAGAGGAGGGG
CM002899.2_44187740-44188637(+)_1|1|1x0		Danio_rerio_nonrepetitive:351491833-351492657	607	634	-	20.9434	3.57e-08	0.0198	AAGGGGGTGGGGGGTTGGGTGGTGGTAT
CM002899.2_773705-775484(-)_1|1|1x0		Danio_rerio_nonrepetitive:379588073-379590097	1728	1785	+	21.0943	3.58e-08	0.00394	TCTTCGCTTCCTGCCTGGCGGAGGGAGGGGTCGGTGCTGACGGCTGGGAGGACGAGCT
CM002899.2_44187740-44188637(+)_1|1|1x0		Danio_rerio_nonrepetitive:488402776-488408586	4486	4513	+	20.9371	3.59e-08	0.0198	ATGTAGTGGGGGGGAGGGGTGGGGGGGG
CM002899.2_773705-775484(-)_1|1|1x0		Danio_rerio_nonrepetitive:505350986-505352162	415	472	+	21.0881	3.59e-08	0.00394	GGGGACTGTAGCCCTGAGAGGCTGAGCTGCCATTGGCTCCAGGGCTGGACGAGTCAGG
CM002888.2_71822529-71824686(+)_1|1|1x0		Danio_rerio_nonrepetitive:3349149-3352435	2014	2086	-	7.23125	3.61e-08	0.00703	GATTAGATTGTGAGTGGGTGGGTGGATTAGTTGGTTGGGTTGGATTGGGTTGAATTGGTGGGTGGTTTGGATT
CM002888.2_33833495-33835637(+)_1|1|1x0		Danio_rerio_nonrepetitive:690040556-690047232	846	918	-	15.2688	3.65e-08	0.00768	GGGGTAAGAGTCCTAGGGGTAAGAGTCCTAGGGGTAAGAGTCCTAGGGGTAAGAGTCCTAGGGGTAAGAGTCT
CM002888.2_71822529-71824686(+)_1|1|1x0		Danio_rerio_nonrepetitive:395360249-395366044	5205	5277	-	7.19375	3.66e-08	0.00703	TGGAGGCTTGTGGGGAGCCAGCAGGGCGAGCTGTCTGGGTGGCACCGGCAAGGTGAGACGTCAAGGTGGCGCC
CM002888.2_62593480-62594881(+)_1|1|1x0		Danio_rerio_nonrepetitive:18151342-18152542	31	76	+	17.825	3.66e-08	0.0463	AAGTAGGCCGGGAAGGGTGGTCTCCCGTCGGGCATGGTTTGGTGGG
CM002887.2_61342428-61343730(-)_1|1|1x0		Danio_rerio_nonrepetitive:347298707-347299510	351	393	-	21.1132	3.7e-08	0.0316	TAGCTGGATTTGCAGTGGGTGCAGGTTCTGGCTGAAGGATGGG
CM002888.2_71822529-71824686(+)_1|1|1x0		Danio_rerio_nonrepetitive:471158974-471161690	1035	1107	+	7.15	3.72e-08	0.00704	GGACGGTTTCTGGGTCAGAGTCAGTGTTTGGATGGTGAATGGGCGCAGATGGGACACCTGGAGCTCAGCAGGG
CM002899.2_44187740-44188637(+)_1|1|1x0		Danio_rerio_nonrepetitive:461562900-461570078	2987	3014	-	20.8931	3.72e-08	0.0198	GAGGGGCGGGGGGTAGGGAGGGGGAGGC
CM002900.2_26374152-26375610(-)_1|5|1x0		Danio_rerio_nonrepetitive:42350843-42355824	3279	3309	+	21.1062	3.72e-08	0.0354	GTGCGTGCCACAGGGAAGAGTCCTGGGGCCA
CM002899.2_773705-775484(-)_1|1|1x0		Danio_rerio_nonrepetitive:613518397-613524355	515	572	-	21.0314	3.73e-08	0.00405	CTGCATGGCTGGCTGCGCTGCGTGTATGCCCTGCTGTGGCTGCTGCTGCTGGGGCTGG
CM002906.2_1422724-1423849(+)_1|1|1x0		Danio_rerio_nonrepetitive:646781541-646785403	1737	1767	-	21.0818	3.77e-08	0.0465	TGCATGGTGGTGTTGGTGGTGGTGGGGGAGG
CM002887.2_61342428-61343730(-)_1|1|1x0		Danio_rerio_nonrepetitive:497561854-497566327	3444	3486	-	21.0881	3.77e-08	0.0316	GTGGAGGTAGGCAGATGGCTGAGGGTAGGGTTGGTAGGAATTT
CM002899.2_773705-775484(-)_1|1|1x0		Danio_rerio_nonrepetitive:25845633-25847931	1731	1788	-	21.0063	3.79e-08	0.00408	GGTGCAGCGGATTAAGTTGGGACGGATAATGATTGGTGCTTGGATTGGCGGCGGCTGT
CM002888.2_33833495-33835637(+)_1|1|1x0		Danio_rerio_nonrepetitive:42755059-42763678	2534	2606	-	15.15	3.85e-08	0.00796	AGAGTGGAAAGAATTCTGACTACAATATCTGGGGGAATAAACGAAAGACCACTTAAAGGGTGGAGAGCAAAGG
CM002899.2_773705-775484(-)_1|1|1x0		Danio_rerio_nonrepetitive:506231925-506237916	1726	1783	-	20.9811	3.85e-08	0.00412	CTGAAGTCTGGGAAAGGGAGGGGGCAGTGGAGACTGCAGCAGGAGGTGGCCGGGGGGG
CM002888.2_67329198-67330512(+)_1|1|1x0		Danio_rerio_nonrepetitive:406413193-406417210	397	442	-	19.8063	3.88e-08	0.038	GCAAGGACACGAACACTGCGGGTAAATCATCCACGTCCACTGAGAA
CM002888.2_62593480-62594881(+)_1|1|1x0		Danio_rerio_nonrepetitive:296194102-296198142	3761	3806	+	17.65	3.99e-08	0.0463	GGGCTGTGCTGGAGGGCTTGGAAGTGTTGGTGGAATGGATGGTGGA
CM002887.2_61342428-61343730(-)_1|1|1x0		Danio_rerio_nonrepetitive:98590936-98596668	4347	4389	+	20.9937	4.05e-08	0.0316	GGGGGGGGGAAGGGACGGATGGATGAAGGGGCGGATGGATGGG
CM002899.2_773705-775484(-)_1|1|1x0		Danio_rerio_nonrepetitive:305214982-305218157	941	998	+	20.8931	4.08e-08	0.00432	TTAACCCTCCAGGAGGAGTGAATGGACCGCCAGTGGCGGCGGCGGCGGAGGCGCCCCT
CM002888.2_71822529-71824686(+)_1|1|1x0		Danio_rerio_nonrepetitive:61462828-61468323	3191	3263	-	6.8875	4.1e-08	0.00713	GTCTGGACTGATGGTGAGGTGGTGGTGTCGATGTCTGCGGTGGTCTGGACTGATGGTGCGGTGGTGCTGTGGA
KZ115044.1_332082-333828(-)_1|1|1x0		Danio_rerio_nonrepetitive:417812327-417813827	409	466	+	20.8491	4.12e-08	0.0338	CTGCTGGCCCAGGCGGTGGCACAGGATGTGGGTCTGCGGAGCCACGGGCAGATCGGGC
CM002886.2_38985491-38987237(-)_1|1|1x0		Danio_rerio_nonrepetitive:417812327-417813827	409	466	+	20.8491	4.12e-08	0.0337	CTGCTGGCCCAGGCGGTGGCACAGGATGTGGGTCTGCGGAGCCACGGGCAGATCGGGC
CM002899.2_44187740-44188637(+)_1|1|1x0		Danio_rerio_nonrepetitive:561311796-561317247	3008	3035	+	20.7673	4.12e-08	0.02	GTGGGGTTAAGGGGGTGGGTGAGGCGGG
CM002888.2_62593480-62594881(+)_1|1|1x0		Danio_rerio_nonrepetitive:422390042-422413974	3866	3911	+	17.5687	4.15e-08	0.0463	GCAGGGACCGGCAGGTCTGGGTGGTGGAGCCGGTATGGTGGAGGAG
CM002887.2_61342428-61343730(-)_1|1|1x0		Danio_rerio_nonrepetitive:312600496-312607270	6158	6200	+	20.9623	4.15e-08	0.0316	GTGTAAATGGTGCAAAGGTTGTGCTGGGCGGTGGGTGGAGGAA
CM002899.2_44187740-44188637(+)_1|1|1x0		Danio_rerio_nonrepetitive:4902433-4908503	2229	2256	+	20.7547	4.16e-08	0.02	TTGTTGTGGAGGGCCAGTGTGCTGCTGA
CM002899.2_773705-775484(-)_1|1|1x0		Danio_rerio_nonrepetitive:555009334-555015492	4810	4867	+	20.8491	4.2e-08	0.00441	GGGTAGCTGTGCAGGCAGAGGTGGTGGCTGAGGTTGAGGGGGCGGAGTTTCAGCAGGT
CM002888.2_62593480-62594881(+)_1|1|1x0		Danio_rerio_nonrepetitive:590741650-590742549	424	469	+	17.5375	4.21e-08	0.0463	GGGAGGGGGGGCGGGGTTGGGGAGGGGATGGGGGCTGGCGAGGAGG
KZ115044.1_332082-333828(-)_1|1|1x0		Danio_rerio_nonrepetitive:120294927-120300132	1983	2040	-	20.8113	4.22e-08	0.0338	CTTGTGGCCTTCTCTGCGGCTTCGCTTGCGGATCGAATGGCCCTTTTCTTCGCCACGC
CM002886.2_38985491-38987237(-)_1|1|1x0		Danio_rerio_nonrepetitive:120294927-120300132	1983	2040	-	20.8113	4.22e-08	0.0337	CTTGTGGCCTTCTCTGCGGCTTCGCTTGCGGATCGAATGGCCCTTTTCTTCGCCACGC
KZ115044.1_332082-333828(-)_1|1|1x0		Danio_rerio_nonrepetitive:375360861-375365350	313	370	+	20.8113	4.22e-08	0.0338	CTTGTGGCCTTCTCTGCGGCTTCGCTTGCGGATCGAATGGCCCTTTTCTTCGCCACGC
CM002886.2_38985491-38987237(-)_1|1|1x0		Danio_rerio_nonrepetitive:375360861-375365350	313	370	+	20.8113	4.22e-08	0.0337	CTTGTGGCCTTCTCTGCGGCTTCGCTTGCGGATCGAATGGCCCTTTTCTTCGCCACGC
CM002888.2_71822529-71824686(+)_1|1|1x0		Danio_rerio_nonrepetitive:3349149-3352435	1674	1746	-	6.8	4.24e-08	0.00713	CTGGGGGTTTGAGTTGGGTGGCTGGGTTGGTTTGGTTGGTCAGTCGGTCGTGGGTTGGATTGGTTGTTTTGGT
CM002888.2_71822529-71824686(+)_1|1|1x0		Danio_rerio_nonrepetitive:390329819-390332887	2593	2665	-	6.8	4.24e-08	0.00713	AGGGGGCGGAGCCGCCAGAGGAGGCTTCCGGCCGGGGAGCAGCGGTGGGCAGGGGCCGCTTCAGGCTGGAGGG
CM002888.2_33833495-33835637(+)_1|1|1x0		Danio_rerio_nonrepetitive:395360249-395366044	5200	5272	-	14.9062	4.29e-08	0.00872	GCTTGTGGGGAGCCAGCAGGGCGAGCTGTCTGGGTGGCACCGGCAAGGTGAGACGTCAAGGTGGCGCCAGCAG
CM002899.2_773705-775484(-)_1|1|1x0		Danio_rerio_nonrepetitive:652018077-652024657	4435	4492	+	20.7799	4.4e-08	0.00448	ATGATGTGGCTCTGGAGGATGAAGGGCTGCAGGTGGATGTGGTGACCGACGCTCAGGT
CM002888.2_71822529-71824686(+)_1|1|1x0		Danio_rerio_nonrepetitive:555009334-555015492	4777	4849	+	6.69375	4.41e-08	0.00713	CTCTGTCCTTTCATGAGTTGGCATGGGAGGGCAGGGTAGCTGTGCAGGCAGAGGTGGTGGCTGAGGTTGAGGG
CM002899.2_773705-775484(-)_1|1|1x0		Danio_rerio_nonrepetitive:412876124-412881056	2882	2939	-	20.7736	4.42e-08	0.00448	GGGGAAGCGGAGCGCGGAGGGAGGAGGGAATCACGGCGGAATGCTCCGCCGCGGGTCG
CM002888.2_71822529-71824686(+)_1|1|1x0		Danio_rerio_nonrepetitive:590741650-590742549	392	464	+	6.68125	4.43e-08	0.00713	CCAGACATGGTCCAGCCCCGGGATGTGAGCACGGGAGGGGGGGCGGGGTTGGGGAGGGGATGGGGGCTGGCGA
CM002899.2_773705-775484(-)_1|1|1x0		Danio_rerio_nonrepetitive:41402286-41405425	2036	2093	+	20.7673	4.44e-08	0.00448	GAAACTGATTCTTAGGAGAGGCTGGGGACTCCGTTGGAGTCGGGTTCGGGGGGGCAGG
CM002899.2_773705-775484(-)_1|1|1x0		Danio_rerio_nonrepetitive:41402286-41405425	3074	3131	+	20.7673	4.44e-08	0.00448	GAAACTGATTCTTAGGAGAGGCTGGGGACTCCGTTGGAGTCGGGTTCGGGGGGGCAGG
CM002899.2_44187740-44188637(+)_1|1|1x0		Danio_rerio_nonrepetitive:79035482-79039726	2036	2063	-	20.673	4.45e-08	0.02	ACGGGGCGGCAGTGCTGGGAGAGGCTGT
KZ115044.1_332082-333828(-)_1|1|1x0		Danio_rerio_nonrepetitive:262484989-262490822	5605	5662	+	20.717	4.5e-08	0.0338	GTGATGTCGCGGTTTGGGCCGCCGGTGTCCGTGCGGTCGGTGGATATGGCGGTGGGTT
CM002886.2_38985491-38987237(-)_1|1|1x0		Danio_rerio_nonrepetitive:262484989-262490822	5605	5662	+	20.717	4.5e-08	0.0337	GTGATGTCGCGGTTTGGGCCGCCGGTGTCCGTGCGGTCGGTGGATATGGCGGTGGGTT
CM002888.2_71822529-71824686(+)_1|1|1x0		Danio_rerio_nonrepetitive:98590936-98596668	4266	4338	+	6.625	4.53e-08	0.00713	GAAGGAGGGACAGAAGGAAGGACAGGATGGATAAATCAGGGAGGGAAGAATGGATGGGCGAATGGATGGGTTG
CM002899.2_773705-775484(-)_1|1|1x0		Danio_rerio_nonrepetitive:481108719-481115613	1249	1306	+	20.7358	4.53e-08	0.00448	GAGCAGTGTACCGGCATGAGGAGGAGGGACCGGGAGCTATGGGACAGAGAGGGGCGGA
CM002888.2_62593480-62594881(+)_1|1|1x0		Danio_rerio_nonrepetitive:349269875-349274679	28	73	+	17.3812	4.54e-08	0.0463	GGAAAGGCTGGCAAACTGGGTTGGCCGGGATGAGATGGTTGGATTC
CM002899.2_773705-775484(-)_1|1|1x0		Danio_rerio_nonrepetitive:136942208-136948091	1426	1483	-	20.7233	4.57e-08	0.00448	GTGTGTAATGAGAGTCTAGTGCTGGAAGAGTTGTCGTTGCGGTTGTCATCGCGGCTGT
KZ115044.1_332082-333828(-)_1|1|1x0		Danio_rerio_nonrepetitive:613518397-613524355	1091	1148	-	20.6855	4.59e-08	0.0338	GGGAAGGGCTGGAATGTGGAGGAGGCTGCTGTGACGGAGGTCTGGGTGATTGTACGGG
KZ115044.1_332082-333828(-)_1|1|1x0		Danio_rerio_nonrepetitive:410280242-410288487	5091	5148	-	20.6855	4.59e-08	0.0338	GCAGTGCGGGGAGCCGCGAGCCAGATGGATGTGAAGGAGCTCCATATGGAGTTGCCAC
CM002886.2_38985491-38987237(-)_1|1|1x0		Danio_rerio_nonrepetitive:613518397-613524355	1091	1148	-	20.6855	4.59e-08	0.0337	GGGAAGGGCTGGAATGTGGAGGAGGCTGCTGTGACGGAGGTCTGGGTGATTGTACGGG
CM002886.2_38985491-38987237(-)_1|1|1x0		Danio_rerio_nonrepetitive:410280242-410288487	5091	5148	-	20.6855	4.59e-08	0.0337	GCAGTGCGGGGAGCCGCGAGCCAGATGGATGTGAAGGAGCTCCATATGGAGTTGCCAC
CM002888.2_71822529-71824686(+)_1|1|1x0		Danio_rerio_nonrepetitive:198735546-198736037	147	219	+	6.5875	4.59e-08	0.00713	AAATTGGAGGCCGAACAGGGGGAGGGATAGAGGGTACCTGGGGTGTGGAGCTGAGGCAAGGAGATGCGGAGGG
CM002888.2_71822529-71824686(+)_1|1|1x0		Danio_rerio_nonrepetitive:695011563-695017197	4204	4276	-	6.5875	4.59e-08	0.00713	GGGCTGTGGCAGAGTGCTGGGTAGGAGCAGTGTGTTGGGTCATGGCAGAGTGCTGGGCTGTGGCAGAGTGCTG
CM002888.2_71822529-71824686(+)_1|1|1x0		Danio_rerio_nonrepetitive:695011563-695017197	4673	4745	-	6.5875	4.59e-08	0.00713	GGGCTGTGGCAGAGTGCTGGGTAGGAGCAGTGTGTTGGGTCATGGCAGAGTGCTGGGCTGTGGCAGAGTGCTG
CM002888.2_71822529-71824686(+)_1|1|1x0		Danio_rerio_nonrepetitive:695011563-695017197	4871	4943	-	6.5875	4.59e-08	0.00713	GGGCTGTGGCAGAGTGCTGGGTAGGAGCAGTGTGTTGGGTCATGGCAGAGTGCTGGGCTGTGGCAGAGTGCTG
CM002888.2_71822529-71824686(+)_1|1|1x0		Danio_rerio_nonrepetitive:695011563-695017197	4979	5051	-	6.5875	4.59e-08	0.00713	GGGCTGTGGCAGAGTGCTGGGTAGGAGCAGTGTGTTGGGTCATGGCAGAGTGCTGGGCTGTGGCAGAGTGCTG
CM002888.2_71822529-71824686(+)_1|1|1x0		Danio_rerio_nonrepetitive:695011563-695017197	5033	5105	-	6.5875	4.59e-08	0.00713	GGGCTGTGGCAGAGTGCTGGGTAGGAGCAGTGTGTTGGGTCATGGCAGAGTGCTGGGCTGTGGCAGAGTGCTG
CM002888.2_71822529-71824686(+)_1|1|1x0		Danio_rerio_nonrepetitive:695011563-695017197	5087	5159	-	6.5875	4.59e-08	0.00713	GGGCTGTGGCAGAGTGCTGGGTAGGAGCAGTGTGTTGGGTCATGGCAGAGTGCTGGGCTGTGGCAGAGTGCTG
CM002888.2_71822529-71824686(+)_1|1|1x0		Danio_rerio_nonrepetitive:695011563-695017197	5195	5267	-	6.5875	4.59e-08	0.00713	GGGCTGTGGCAGAGTGCTGGGTAGGAGCAGTGTGTTGGGTCATGGCAGAGTGCTGGGCTGTGGCAGAGTGCTG
CM002899.2_773705-775484(-)_1|1|1x0		Danio_rerio_nonrepetitive:652018077-652024657	1364	1421	+	20.7107	4.61e-08	0.00448	GGCAGTGACGTGCGCCTCTGAAGGCGGTGTAAGAGCCGGAGGAGCTGGAGGCTGCAGC
CM002899.2_773705-775484(-)_1|1|1x0		Danio_rerio_nonrepetitive:461562900-461570078	2972	3029	-	20.7107	4.61e-08	0.00448	GCCCGGACCGTGATGGAGGGGCGGGGGGTAGGGAGGGGGAGGCTGCGGCACCTCCCTG
CM002888.2_36699677-36701228(+)_1|2|1x0		Danio_rerio_nonrepetitive:439921929-439943739	21180	21222	-	18.2438	4.62e-08	0.0405	GCTCCGCCCACAGGATTGGCTGGGCTGCGGTGATTGGGTGGAT
CM002899.2_773705-775484(-)_1|1|1x0		Danio_rerio_nonrepetitive:154957577-154974658	13867	13924	+	20.7044	4.62e-08	0.00448	AGGAGAAGTCGTTTTTGGTGGAGGTGCGGGATGATCAGGAGGCAGAGGGTGAGGAGGT
CM002899.2_773705-775484(-)_1|1|1x0		Danio_rerio_nonrepetitive:684970946-684971927	241	298	+	20.6981	4.64e-08	0.00448	CAGACCACCAAGAAGAAGAGGAAGCACATCCAGCAGGAGGAGCTGTGGAGGCTGGAGG
KZ115044.1_332082-333828(-)_1|1|1x0		Danio_rerio_nonrepetitive:548614886-548616623	440	497	-	20.6478	4.71e-08	0.0338	GAGGTGTATTTAAGGGTGCAGTAGGGTGCAGTGCGGTGTATTTAACGGTGGAGTGCAG
CM002886.2_38985491-38987237(-)_1|1|1x0		Danio_rerio_nonrepetitive:548614886-548616623	440	497	-	20.6478	4.71e-08	0.0337	GAGGTGTATTTAAGGGTGCAGTAGGGTGCAGTGCGGTGTATTTAACGGTGGAGTGCAG
CM002899.2_773705-775484(-)_1|1|1x0		Danio_rerio_nonrepetitive:547612835-547613622	378	435	+	20.6604	4.76e-08	0.00452	GAGAAGGCGGTGTCGGGGAAGGAGCCGCGGTTCGTCCTGCGGGCTCTGCGGGCGCTGC
CM002899.2_773705-775484(-)_1|1|1x0		Danio_rerio_nonrepetitive:526847600-526849410	1265	1322	+	20.6604	4.76e-08	0.00452	TAGAGGTGGAGTTACCGGCAGGGGCGGAGACGGGAGAAGAGGTGGTGGGCGGAGTCTC
KZ115044.1_332082-333828(-)_1|1|1x0		Danio_rerio_nonrepetitive:454193840-454198369	633	690	+	20.6289	4.77e-08	0.0338	GTGGGCCGTGCATCTGCGGTGAGCTTTGGGGTTTGGTTGTTCGCTCTGTTGCTGAGCT
CM002886.2_38985491-38987237(-)_1|1|1x0		Danio_rerio_nonrepetitive:454193840-454198369	633	690	+	20.6289	4.77e-08	0.0337	GTGGGCCGTGCATCTGCGGTGAGCTTTGGGGTTTGGTTGTTCGCTCTGTTGCTGAGCT
CM002888.2_71822529-71824686(+)_1|1|1x0		Danio_rerio_nonrepetitive:154957577-154974658	13843	13915	+	6.48125	4.78e-08	0.00732	ACCTGACGTACAGGCAGGAGGAGAAGGAGAAGTCGTTTTTGGTGGAGGTGCGGGATGATCAGGAGGCAGAGGG
CM002888.2_67329198-67330512(+)_1|1|1x0		Danio_rerio_nonrepetitive:263804476-263806217	545	590	-	19.4062	4.81e-08	0.038	ACACTGCTACTGTTAAAGTTACCATTACCAATACGGTTACAGACAC
CM002899.2_773705-775484(-)_1|1|1x0		Danio_rerio_nonrepetitive:469678919-469684939	49	106	+	20.5975	4.96e-08	0.00467	CTGCCGAAGGCGGAGGTGTGGGTGTACAGCATGGAGACGCGGAGATGGTAAACACTGA
CM002899.2_44187740-44188637(+)_1|1|1x0		Danio_rerio_nonrepetitive:692005561-692008651	781	808	-	20.5283	5e-08	0.02	GTGAAGTGGTGGTCCCTGGTGTTGTAGT
CM002899.2_773705-775484(-)_1|1|1x0		Danio_rerio_nonrepetitive:474424206-474428540	2535	2592	-	20.5849	5e-08	0.00467	CGGAGGTGCCACTGGAGGGCGCTGTGGTGGCCGGGGCAGGAGCAGGTGTGGCAGTGGG
CM002888.2_71822529-71824686(+)_1|1|1x0		Danio_rerio_nonrepetitive:695011563-695017197	4060	4132	-	6.34375	5.03e-08	0.00743	GGGCTGTGGCAGAGTGCTGGGTAGGAGCAGTGTGTTGGGTCATAGCAGAGTGCTGGGCTGTGGCAGAGTGCTG
CM002888.2_71822529-71824686(+)_1|1|1x0		Danio_rerio_nonrepetitive:695011563-695017197	4529	4601	-	6.34375	5.03e-08	0.00743	GGGCTGTGGCAGAGTGCTGGGTAGGAGCAGTGTGTTGGGTCATAGCAGAGTGCTGGGCTGTGGCAGAGTGCTG
CM002888.2_71822529-71824686(+)_1|1|1x0		Danio_rerio_nonrepetitive:695011563-695017197	4727	4799	-	6.34375	5.03e-08	0.00743	GGGCTGTGGCAGAGTGCTGGGTAGGAGCAGTGTGTTGGGTCATAGCAGAGTGCTGGGCTGTGGCAGAGTGCTG
CM002887.2_61342428-61343730(-)_1|1|1x0		Danio_rerio_nonrepetitive:663389070-663389387	169	211	-	20.7044	5.05e-08	0.0361	TCGTGGGTGGTGAAGTGGTTCTGGGTTAGGTTTGCATGAACGG
KZ115044.1_332082-333828(-)_1|1|1x0		Danio_rerio_nonrepetitive:652018077-652024657	1381	1438	-	20.5409	5.05e-08	0.0338	CTGATGCGCTCCGCGGCGCTGCAGCCTCCAGCTCCTCCGGCTCTTACACCGCCTTCAG
CM002886.2_38985491-38987237(-)_1|1|1x0		Danio_rerio_nonrepetitive:652018077-652024657	1381	1438	-	20.5409	5.05e-08	0.0337	CTGATGCGCTCCGCGGCGCTGCAGCCTCCAGCTCCTCCGGCTCTTACACCGCCTTCAG
CM002888.2_36699677-36701228(+)_1|2|1x0		Danio_rerio_nonrepetitive:440815731-440821407	3325	3367	-	18.05	5.09e-08	0.0416	TGGTGGGTGGAGCCTTGGGGTGGTAGGGGTGGAGTTGGTGGGT
CM002899.2_44187740-44188637(+)_1|1|1x0		Danio_rerio_nonrepetitive:167222426-167228480	5721	5748	-	20.5031	5.1e-08	0.02	GTGGAGAGCTGGGGGAGGGGGTTGGGGT
CM002899.2_773705-775484(-)_1|1|1x0		Danio_rerio_nonrepetitive:119978259-119984080	1891	1948	-	20.5472	5.13e-08	0.00475	TGTTCCGAGTTGAGGACCGGGAGGTGGTATCTGGGGCTGAGGGGAACGTCGTTGCAAA
CM002899.2_44187740-44188637(+)_1|1|1x0		Danio_rerio_nonrepetitive:590741650-590742549	445	472	+	20.4969	5.13e-08	0.02	GAGGGGATGGGGGCTGGCGAGGAGGAGC
CM002888.2_71822529-71824686(+)_1|1|1x0		Danio_rerio_nonrepetitive:555009334-555015492	4786	4858	+	6.275	5.16e-08	0.00744	TTCATGAGTTGGCATGGGAGGGCAGGGTAGCTGTGCAGGCAGAGGTGGTGGCTGAGGTTGAGGGGGCGGAGTT
CM002899.2_773705-775484(-)_1|1|1x0		Danio_rerio_nonrepetitive:167222426-167228480	5700	5757	-	20.4969	5.3e-08	0.00487	CGCACGAAAGTGGAGAGCTGGGGGAGGGGGTTGGGGTGGGGGGACTGGTGTGTGAACG
CM002899.2_44187740-44188637(+)_1|1|1x0		Danio_rerio_nonrepetitive:422390042-422413974	5751	5778	-	20.4528	5.31e-08	0.02	GAGGGGGCGGGGGGCCAGGAGAAGGGGG
CM002888.2_71822529-71824686(+)_1|1|1x0		Danio_rerio_nonrepetitive:695011563-695017197	4276	4348	-	6.18125	5.34e-08	0.00744	GGGTCATGGCAGAGTGCTGGGCTGTGGCAGAGTGCTGGGTAGGAGCAGTGTGGTGGGTCATGGCAGAGTGCTG
CM002888.2_71822529-71824686(+)_1|1|1x0		Danio_rerio_nonrepetitive:695011563-695017197	4330	4402	-	6.18125	5.34e-08	0.00744	GGGTCATGGCAGAGTGCTGGGCTGTGGCAGAGTGCTGGGTAGGAGCAGTGTGGTGGGTCATGGCAGAGTGCTG
CM002888.2_71822529-71824686(+)_1|1|1x0		Danio_rerio_nonrepetitive:695011563-695017197	4943	5015	-	6.18125	5.34e-08	0.00744	GGGTCATGGCAGAGTGCTGGGCTGTGGCAGAGTGCTGGGTAGGAGCAGTGTGGTGGGTCATGGCAGAGTGCTG
CM002888.2_71822529-71824686(+)_1|1|1x0		Danio_rerio_nonrepetitive:695011563-695017197	5159	5231	-	6.18125	5.34e-08	0.00744	GGGTCATGGCAGAGTGCTGGGCTGTGGCAGAGTGCTGGGTAGGAGCAGTGTGGTGGGTCATGGCAGAGTGCTG
CM002888.2_71822529-71824686(+)_1|1|1x0		Danio_rerio_nonrepetitive:363079208-363084600	641	713	+	6.15	5.4e-08	0.00744	CGGCGGTCAGAGGTGTTGGAGCTGGTTTTGTAGGGTGATGGGACGGAGCTTTGTGGGCGGTTCTTGCGGGCGG
CM002899.2_773705-775484(-)_1|1|1x0		Danio_rerio_nonrepetitive:62121660-62122496	599	656	-	20.4654	5.41e-08	0.0049	AACGGTCGTCCTGGAGACGGGCTGCAGGCTCTGTGTGGGGGGGCGGGGTGCAGGGCGA
CM002899.2_773705-775484(-)_1|1|1x0		Danio_rerio_nonrepetitive:363883975-363889726	3872	3929	-	20.4654	5.41e-08	0.0049	ATCCGGGCTGAGAGCCATAGGAAGCCTGAGCAGCAGGGGCAGCAGTGGAGCCGGTGTA
CM002899.2_44187740-44188637(+)_1|1|1x0		Danio_rerio_nonrepetitive:176037749-176041257	277	304	+	20.4277	5.42e-08	0.02	AAGGCGTAGGGGGAGTGTGCGCTGGGGG
CM002899.2_44187740-44188637(+)_1|1|1x0		Danio_rerio_nonrepetitive:492209471-492216392	2826	2853	-	20.4151	5.48e-08	0.02	ACGGGGAGGAGGGAGAGCCGGCCGCAGG
CM002888.2_36699677-36701228(+)_1|2|1x0		Danio_rerio_nonrepetitive:473392939-473398952	5486	5528	-	17.9	5.49e-08	0.0417	TGCAGAGGGAGCGGCAGGTCGGGGTGGGAGTGGTCGGGTTCGG
CM002899.2_773705-775484(-)_1|1|1x0		Danio_rerio_nonrepetitive:29395317-29422728	6400	6457	+	20.4403	5.5e-08	0.00494	CTGAAGTCTGGGAAAGGGAGGGGGCGGTGGAGACTGCAGCAGGAGGTGGCCGGGGCGG
CM002888.2_71822529-71824686(+)_1|1|1x0		Danio_rerio_nonrepetitive:239265415-239270354	2877	2949	+	6.0875	5.53e-08	0.00747	GGCATGGCCTCTGGGAGGAGGAGAGGGGAGGAGGACGACACACAGAGGATATGAAGACGGAGGAGAAAGGAGG
CM002888.2_71822529-71824686(+)_1|1|1x0		Danio_rerio_nonrepetitive:78305960-78307393	49	121	+	6.05625	5.6e-08	0.00747	GCTGGGACGCCCGGGGTGTGGTGGAACTTCCAGCTTTGGGGTCTTTGGACTGGGTGGCGGAAGCAGAGGTGAC
CM002888.2_71822529-71824686(+)_1|1|1x0		Danio_rerio_nonrepetitive:167222426-167228480	5676	5748	-	6.05	5.61e-08	0.00747	GTGGAGAGCTGGGGGAGGGGGTTGGGGTGGGGGGACTGGTGTGTGAACGATAGTGAGCGGGAGCGGGGGTGTT
CM002900.2_26374152-26375610(-)_1|5|1x0		Danio_rerio_nonrepetitive:42959304-42985603	19540	19570	+	20.55	5.68e-08	0.0384	TGGGGTCCCTCAAGGATGTGTGTTAAGTCCT
CM002899.2_44187740-44188637(+)_1|1|1x0		Danio_rerio_nonrepetitive:251879862-251897734	1846	1873	-	20.3648	5.7e-08	0.02	GAGAGGAGGAGGGAGGTGGAGCAGCTGT
CM002899.2_773705-775484(-)_1|1|1x0		Danio_rerio_nonrepetitive:393955501-393962132	129	186	-	20.3774	5.73e-08	0.00509	CTCCGCACTCGCTGGCCATCGTGCTGTCGCGCGTCGTGGCGGAGGACGCGCCCGGGGT
CM002888.2_71822529-71824686(+)_1|1|1x0		Danio_rerio_nonrepetitive:590741650-590742549	404	476	+	5.9875	5.74e-08	0.0075	CAGCCCCGGGATGTGAGCACGGGAGGGGGGGCGGGGTTGGGGAGGGGATGGGGGCTGGCGAGGAGGAGCCAGG
CM002899.2_773705-775484(-)_1|1|1x0		Danio_rerio_nonrepetitive:251879862-251897734	9568	9625	-	20.3711	5.75e-08	0.00509	GCTATAACAGTTACTGTACGGCGGTAGCTGATGGTGAAGCTGCATTGGAGGATGCGGC
CM002900.2_26374152-26375610(-)_1|5|1x0		Danio_rerio_nonrepetitive:23641257-23644631	3210	3240	-	20.525	5.79e-08	0.0384	TGGAGTTCCTCAGGGTTCGGTATTGGGTACA
CM002888.2_71822529-71824686(+)_1|1|1x0		Danio_rerio_nonrepetitive:695011563-695017197	5303	5375	-	5.95	5.82e-08	0.0075	GGGCTGTGGCAGAGTGCTGGGTAGGAGCAGTGTGTTGGGTCATGGCAGAGTGCTGGGCTGTGGCAGAGTGCTT
CM002888.2_71822529-71824686(+)_1|1|1x0		Danio_rerio_nonrepetitive:695011563-695017197	5411	5483	-	5.95	5.82e-08	0.0075	GGGCTGTGGCAGAGTGCTGGGTAGGAGCAGTGTGTTGGGTCATGGCAGAGTGCTGGGCTGTGGCAGAGTGCTT
CM002899.2_773705-775484(-)_1|1|1x0		Danio_rerio_nonrepetitive:652018077-652024657	1308	1365	-	20.3396	5.87e-08	0.0051	CCTCACAGCCGCAGGAAAATGCGGAAGGAGTCTCAGACGAGTGGCCGCGCTCCGGCGC
CM002899.2_773705-775484(-)_1|1|1x0		Danio_rerio_nonrepetitive:339868812-339874295	2498	2555	-	20.3333	5.89e-08	0.0051	ATGCTGATTTTCACAAGAAAGACGGCTTGGAGGGGGGGGTCGCGGACGGTGCTGAGGG
CM002899.2_773705-775484(-)_1|1|1x0		Danio_rerio_nonrepetitive:639867623-639874626	1890	1947	+	20.327	5.92e-08	0.0051	TGGATGAGACACAATCACGGGAGGAAATGTCAATGGAGGATTTTCAGGTGGCCACGGG
CM002888.2_62593480-62594881(+)_1|1|1x0		Danio_rerio_nonrepetitive:424668472-424674271	643	688	+	16.8187	5.95e-08	0.0472	GGTTCAATCGGTTGGTCCTGCTGGCCCCGGGGGTATAGTGGGAAGG
CM002899.2_773705-775484(-)_1|1|1x0		Danio_rerio_nonrepetitive:115146982-115157881	4559	4616	+	20.3145	5.96e-08	0.0051	TGACAATCTCTGCAGCCCCGGGGGCTTGGTCTATTGAGGTGGGACTTGTGGAGGACCT
CM002899.2_773705-775484(-)_1|1|1x0		Danio_rerio_nonrepetitive:390329819-390332887	2339	2396	-	20.3145	5.96e-08	0.0051	AGGAGGCCGGCTTACCCGCCGCAGGGTTCGGGGTGCTGGCCGGAGGAGTGGCCGGAGC
CM002888.2_62593480-62594881(+)_1|1|1x0		Danio_rerio_nonrepetitive:541270291-541281744	7454	7499	-	16.8	6.01e-08	0.0472	GGGCCTGCTGGCCAGATTGGTTGAGAGCGTTTGACTGGAATGACAG
CM002899.2_773705-775484(-)_1|1|1x0		Danio_rerio_nonrepetitive:390329819-390332887	2378	2435	-	20.3019	6.01e-08	0.0051	AGCGGGAGAGAGCAGAGATGGAAGCGGCGCTGGGGGCGCAGGAGGCCGGCTTACCCGC
CM002899.2_44187740-44188637(+)_1|1|1x0		Danio_rerio_nonrepetitive:323904289-323911665	3304	3331	+	20.2893	6.05e-08	0.02	GAGTGAGGGAAGACTCGGCAGATGGTGC
CM002900.2_26374152-26375610(-)_1|5|1x0		Danio_rerio_nonrepetitive:555983694-555985496	294	324	+	20.4563	6.09e-08	0.0384	AGATGGAGGGCAAGGGTGCCCTCTGGGGCCC
CM002900.2_26374152-26375610(-)_1|5|1x0		Danio_rerio_nonrepetitive:555983694-555985496	746	776	+	20.4563	6.09e-08	0.0384	AGATGGAGGGCAAGGGTGCCCTCTGGGGCCC
CM002900.2_26374152-26375610(-)_1|5|1x0		Danio_rerio_nonrepetitive:555983694-555985496	1495	1525	+	20.4563	6.09e-08	0.0384	AGATGGAGGGCAAGGGTGCCCTCTGGGGCCC
CM002888.2_36699677-36701228(+)_1|2|1x0		Danio_rerio_nonrepetitive:379100554-379106890	2382	2424	-	17.6875	6.1e-08	0.0417	GGAGAGCTGACAGGCCGGATGGGCCTGAGCTGAGGTTGCAGGA
CM002888.2_36699677-36701228(+)_1|2|1x0		Danio_rerio_nonrepetitive:56142607-56148417	993	1035	-	17.6813	6.12e-08	0.0417	GGGTGGCTGGGTGATCAGGTCATTCGGGGGTAAGTTGGTAAGT
CM002899.2_773705-775484(-)_1|1|1x0		Danio_rerio_nonrepetitive:474424206-474428540	2568	2625	-	20.2704	6.14e-08	0.00515	AGGTCATTTACCTGGCAAAGAAGGACGCAGCAGCGGAGGTGCCACTGGAGGGCGCTGT
CM002899.2_44187740-44188637(+)_1|1|1x0		Danio_rerio_nonrepetitive:640450426-640456250	4104	4131	+	20.2704	6.15e-08	0.02	GAGGGGGGGGCGGTGCGAGCGAAGGGGG
CM002899.2_773705-775484(-)_1|1|1x0		Danio_rerio_nonrepetitive:144845878-144851664	3067	3124	-	20.2642	6.16e-08	0.00515	CGGTGGCAGAGGGAGGAGAGGATGCGTGAGCAGGAGATGGAGAGGCTGGTACGTCTGA
CM002888.2_71822529-71824686(+)_1|1|1x0		Danio_rerio_nonrepetitive:3349149-3352435	1650	1722	-	5.78125	6.2e-08	0.00781	GGTTGGTTTGGTTGGTCAGTCGGTCGTGGGTTGGATTGGTTGTTTTGGTTTGCTTTGGTTAGTTGGTTGACAC
CM002899.2_44187740-44188637(+)_1|1|1x0		Danio_rerio_nonrepetitive:351127538-351131832	1516	1543	-	20.2579	6.21e-08	0.02	CGGGCGGGGCGGGGCTGAGCGCTGCAGC
CM002899.2_44187740-44188637(+)_1|1|1x0		Danio_rerio_nonrepetitive:136550501-136556007	27	54	+	20.2579	6.21e-08	0.02	AGGGCATGGAGGACATGAGTGAGGGAGC
CM002899.2_44187740-44188637(+)_1|1|1x0		Danio_rerio_nonrepetitive:555009334-555015492	4825	4852	+	20.2579	6.21e-08	0.02	CAGAGGTGGTGGCTGAGGTTGAGGGGGC
CM002900.2_26374152-26375610(-)_1|5|1x0		Danio_rerio_nonrepetitive:68524783-68528007	779	809	+	20.4313	6.21e-08	0.0384	AGGCGTGGTTCAGGGTAGGCAGCGAGGATCA
CM002900.2_26374152-26375610(-)_1|5|1x0		Danio_rerio_nonrepetitive:411890157-411917035	22097	22127	-	20.4313	6.21e-08	0.0384	TGTGGTCCCGCAGGGCTGAGGGCTCGCGGCT
CM002899.2_773705-775484(-)_1|1|1x0		Danio_rerio_nonrepetitive:547617203-547622602	2156	2213	+	20.2453	6.24e-08	0.00515	CCGCTCCTCCGCTGCAGCAGGCGGCGCTGTGTCCGCTGGCGGAACCGGAAAGCGCTGA
CM002899.2_773705-775484(-)_1|1|1x0		Danio_rerio_nonrepetitive:329053296-329059041	2255	2312	+	20.2453	6.24e-08	0.00515	GTTTAACACAGACAGCAACTGATGTGTGGCACATGGCGGTGAGAGGCGTGGAGGGGGA
CM002888.2_62593480-62594881(+)_1|1|1x0		Danio_rerio_nonrepetitive:29395317-29422728	10044	10089	+	16.7063	6.28e-08	0.0472	GAAATGAGAGGCTGAGGTGGAAGGCATGTGAGGACTGGTTTGGGCG
CM002888.2_71822529-71824686(+)_1|1|1x0		Danio_rerio_nonrepetitive:695011563-695017197	4294	4366	-	5.7125	6.36e-08	0.00781	GGGTAGGAGCAGTGTGGTGGGTCATGGCAGAGTGCTGGGCTGTGGCAGAGTGCTGGGTAGGAGCAGTGTGGTG
CM002899.2_773705-775484(-)_1|1|1x0		Danio_rerio_nonrepetitive:62101427-62103082	835	892	+	20.2138	6.37e-08	0.0052	CAGCTGGCGGAGCTAGGGGCGGGGCAGGGTCAGGGGCGGGAGGGGTCAGGGGCGGGGC
CM002888.2_71822529-71824686(+)_1|1|1x0		Danio_rerio_nonrepetitive:695011563-695017197	4240	4312	-	5.7	6.39e-08	0.00781	GGGTAGGAGCAGTGTGGTGGGTCATGGCAGAGTGCTGGGCTGTGGCAGAGTGCTGGGTAGGAGCAGTGTGTTG
CM002888.2_71822529-71824686(+)_1|1|1x0		Danio_rerio_nonrepetitive:695011563-695017197	4907	4979	-	5.7	6.39e-08	0.00781	GGGTAGGAGCAGTGTGGTGGGTCATGGCAGAGTGCTGGGCTGTGGCAGAGTGCTGGGTAGGAGCAGTGTGTTG
CM002888.2_71822529-71824686(+)_1|1|1x0		Danio_rerio_nonrepetitive:695011563-695017197	5123	5195	-	5.7	6.39e-08	0.00781	GGGTAGGAGCAGTGTGGTGGGTCATGGCAGAGTGCTGGGCTGTGGCAGAGTGCTGGGTAGGAGCAGTGTGTTG
CM002899.2_44187740-44188637(+)_1|1|1x0		Danio_rerio_nonrepetitive:372067072-372068384	26	53	+	20.2201	6.4e-08	0.0201	CGGCAGGGGCGGAACCGGGCGGCGCAGC
CM002899.2_773705-775484(-)_1|1|1x0		Danio_rerio_nonrepetitive:378221456-378227971	592	649	-	20.1824	6.5e-08	0.0052	GACCTGGAGGGGAGAGGCAGGCGGGCGGGCGGGGGGTGGGGGGGAGAGAGACAGGAGA
CM002899.2_773705-775484(-)_1|1|1x0		Danio_rerio_nonrepetitive:297434200-297439276	4047	4104	+	20.1824	6.5e-08	0.0052	GTGTGGCAGCAGGAGAGGCTCTGGAGAGCTGGGAGAGTGTGGAGTCTGGTGTGGATGT
CM002899.2_773705-775484(-)_1|1|1x0		Danio_rerio_nonrepetitive:87922541-87923949	1340	1397	+	20.1761	6.52e-08	0.0052	GTGTTTGACTAGCTACATGTGCAGGAGTGGCTCCAGGAGAGGTGGAGGAGGTGGAGGC
CM002899.2_773705-775484(-)_1|1|1x0		Danio_rerio_nonrepetitive:586152664-586155049	1408	1465	-	20.1761	6.52e-08	0.0052	GGGGTGGGTAGCGATGATCGGCGGAGGACGTTGACTCCTCTGGCCCTGAGGGAGAGGT
CM002888.2_71822529-71824686(+)_1|1|1x0		Danio_rerio_nonrepetitive:375468375-375470295	835	907	-	5.63125	6.55e-08	0.00783	GGATACAGGGACTCTTGGTGAATTGGACGAAGGGCTTTAAAGCCACAGACTGTGAAGGTGAAGATGTTGTCGG
CM002888.2_71822529-71824686(+)_1|1|1x0		Danio_rerio_nonrepetitive:400397969-400402424	2159	2231	+	5.63125	6.55e-08	0.00783	TGTCCACTGCTGCATCGGAGGATGGGCTGTCATGGTCTGATGAAGGAGTCCCTTCTGGAGCGAGCGTGGTGGC
CM002899.2_773705-775484(-)_1|1|1x0		Danio_rerio_nonrepetitive:604646880-604652356	5031	5088	+	20.1635	6.58e-08	0.00521	CTGCAGAACTCAGACTGGCCGAGGGGTTGCTGGAGGAGGCGGGCTGAGCGCTGGGGCC
KZ115044.1_332082-333828(-)_1|1|1x0		Danio_rerio_nonrepetitive:469268633-469272946	3309	3366	-	20.1384	6.58e-08	0.04	AAGGTTCTGTGGGTCGTGGGGCCGCTGGAGCTCAGGCTGGCGGAGCGGCTGTACGGCG
CM002886.2_38985491-38987237(-)_1|1|1x0		Danio_rerio_nonrepetitive:469268633-469272946	3309	3366	-	20.1384	6.58e-08	0.0399	AAGGTTCTGTGGGTCGTGGGGCCGCTGGAGCTCAGGCTGGCGGAGCGGCTGTACGGCG
CM002888.2_71822529-71824686(+)_1|1|1x0		Danio_rerio_nonrepetitive:652018077-652024657	4323	4395	+	5.6125	6.6e-08	0.00783	AGCTGGTCATCCAGGAGGCCATCGAGGATGTGGTGGCGGAGTATGTGCCTTGCACTGATGAAGAGGACGATGC
CM002899.2_773705-775484(-)_1|1|1x0		Danio_rerio_nonrepetitive:590741650-590742549	404	461	+	20.1509	6.63e-08	0.00522	CAGCCCCGGGATGTGAGCACGGGAGGGGGGGCGGGGTTGGGGAGGGGATGGGGGCTGG
KZ115044.1_332082-333828(-)_1|1|1x0		Danio_rerio_nonrepetitive:674109598-674115518	3847	3904	+	20.1258	6.64e-08	0.04	AACGGGCGATGCCTGACGGGTGGGCTGGTGTTTGGGAGGAGGGTGGTGTAGGGGTCAG
CM002886.2_38985491-38987237(-)_1|1|1x0		Danio_rerio_nonrepetitive:674109598-674115518	3847	3904	+	20.1258	6.64e-08	0.0399	AACGGGCGATGCCTGACGGGTGGGCTGGTGTTTGGGAGGAGGGTGGTGTAGGGGTCAG
CM002888.2_62593480-62594881(+)_1|1|1x0		Danio_rerio_nonrepetitive:98590936-98596668	4316	4361	+	16.575	6.69e-08	0.0472	TGGATGGGCGAATGGATGGGTTGGCGGGCCAGGGGGGGGGAAGGGA
CM002888.2_71822529-71824686(+)_1|1|1x0		Danio_rerio_nonrepetitive:208611142-208613077	1627	1699	-	5.5625	6.72e-08	0.0079	CGAAGTCCCGGGATGGGGTGGTGGGGAGAGAGGCGGAGGTCAAAGCGGATTGGACTAGAGCCGAGAGTGACGT
CM002899.2_773705-775484(-)_1|1|1x0		Danio_rerio_nonrepetitive:62101427-62103082	823	880	+	20.1258	6.74e-08	0.00524	TCTCTGAGGCAGCAGCTGGCGGAGCTAGGGGCGGGGCAGGGTCAGGGGCGGGAGGGGT
CM002899.2_773705-775484(-)_1|1|1x0		Danio_rerio_nonrepetitive:469268633-469272946	2532	2589	+	20.1258	6.74e-08	0.00524	AGGAGCGATGTCCTCAGCTGGTGGATTATTTCGTGGTGGCGGGTCTGACGGGCGCCTC
CM002899.2_773705-775484(-)_1|1|1x0		Danio_rerio_nonrepetitive:547612835-547613622	366	423	+	20.1069	6.82e-08	0.00527	GTGAAGCAGATCGAGAAGGCGGTGTCGGGGAAGGAGCCGCGGTTCGTCCTGCGGGCTC
CM002888.2_71822529-71824686(+)_1|1|1x0		Danio_rerio_nonrepetitive:95349845-95353755	2007	2079	+	5.5125	6.84e-08	0.00797	GGGAGGTGGGGATCTACATCCACAGGTTTGTTTGGGGATCTGTTGAGGTTTGATCACTTGGGTAGGTGGATCA
CM002888.2_71822529-71824686(+)_1|1|1x0		Danio_rerio_nonrepetitive:424668472-424674271	377	449	-	5.4875	6.91e-08	0.00797	TGGATGGCCGTCTCAAGATTGTTCGGCCGGTGGCAATGGACCCACTGCGATGTTCGGTAGTGGAGGCGGGCGA
CM002900.2_26374152-26375610(-)_1|5|1x0		Danio_rerio_nonrepetitive:517136311-517141080	939	969	+	20.2875	6.91e-08	0.0407	TGGGGTGGCACGTGGCTGTTAACTAGGACCA
CM002888.2_33833495-33835637(+)_1|1|1x0		Danio_rerio_nonrepetitive:385389773-385397219	249	321	-	13.825	6.92e-08	0.0093	GTGAAGAGAGCAGGAAAAAAACGGCATGCTGGAGGGGTGTTAGGATGAAGAGAGAAAGTGTTGGACACCTGCA
CM002888.2_71822529-71824686(+)_1|1|1x0		Danio_rerio_nonrepetitive:98590936-98596668	4301	4373	+	5.44375	7.02e-08	0.00802	TCAGGGAGGGAAGAATGGATGGGCGAATGGATGGGTTGGCGGGCCAGGGGGGGGGAAGGGACGGATGGATGAA
CM002888.2_36699677-36701228(+)_1|2|1x0		Danio_rerio_nonrepetitive:566143476-566148775	417	459	+	17.4	7.04e-08	0.0421	GAATAACAGAGCGCTTTGATTGGGTTGTTGAGGACTGGGCGGC
CM002888.2_36699677-36701228(+)_1|2|1x0		Danio_rerio_nonrepetitive:314978402-314998688	3652	3694	+	17.3875	7.08e-08	0.0421	GTTAGTCTCTGTGGCGGGGGGGTTTCGGGGCGGGGGGGTCGGT
CM002888.2_62593480-62594881(+)_1|1|1x0		Danio_rerio_nonrepetitive:3349149-3352435	1891	1936	-	16.4437	7.12e-08	0.0472	GGTTGGGTTGGATGGTTTGGATTGAACTTGTTGGTTGGTTTGGATT
CM002888.2_36699677-36701228(+)_1|2|1x0		Danio_rerio_nonrepetitive:194597411-194607060	4359	4401	-	17.35	7.21e-08	0.0421	GGGTGAGAGACCGGCTCGTCTGGCCCGTGGCGAGGGAGACAGA
CM002888.2_71822529-71824686(+)_1|1|1x0		Danio_rerio_nonrepetitive:315136045-315140011	3413	3485	+	5.33125	7.32e-08	0.00828	AGCCCGCTGAGCTGCCGCAGGAAGCCGCGGTTGGGTGTGACTCCGCGGTGGTCCTTCACGGTGCGGATGGCCT
CM002899.2_773705-775484(-)_1|1|1x0		Danio_rerio_nonrepetitive:238580487-238590014	5569	5626	-	19.9874	7.37e-08	0.00565	AAGAGGAAGAGGGAAAGGAGGAAGGAGGAGAAGAGGGTGATGAAGGTGAAGAAGATGA
CM002899.2_773705-775484(-)_1|1|1x0		Danio_rerio_nonrepetitive:59921970-59928533	378	435	+	19.9748	7.43e-08	0.00566	GAGTCTAAACCCAAGCGAGGGCGACGCACCTGGCCGAGGAAGCGCATGGCCCGGCTGC
CM002900.2_26374152-26375610(-)_1|5|1x0		Danio_rerio_nonrepetitive:469678919-469684939	793	823	+	20.1875	7.44e-08	0.0418	TGGTGGACAACATGGGCGGAACCGAGGCGCC
CM002888.2_71822529-71824686(+)_1|1|1x0		Danio_rerio_nonrepetitive:98590936-98596668	4305	4377	+	5.28125	7.45e-08	0.00836	GGAGGGAAGAATGGATGGGCGAATGGATGGGTTGGCGGGCCAGGGGGGGGGAAGGGACGGATGGATGAAGGGG
CM002899.2_773705-775484(-)_1|1|1x0		Danio_rerio_nonrepetitive:461562900-461570078	2208	2265	-	19.9497	7.55e-08	0.0057	GGCCAGAGGAGGGTGATGAGGGGAGGGACAGCGAGGAGGTGGTGGAGGTAGAGGGGCT
KZ115044.1_332082-333828(-)_1|1|1x0		Danio_rerio_nonrepetitive:12991828-12992172	76	133	+	19.9245	7.57e-08	0.0423	GAGGCGCGAGCACGTGCGGGACATGGTGCAGTGTGTGCTATTGTTACATTTGCGATGG
CM002886.2_38985491-38987237(-)_1|1|1x0		Danio_rerio_nonrepetitive:12991828-12992172	76	133	+	19.9245	7.57e-08	0.0422	GAGGCGCGAGCACGTGCGGGACATGGTGCAGTGTGTGCTATTGTTACATTTGCGATGG
CM002888.2_71822529-71824686(+)_1|1|1x0		Danio_rerio_nonrepetitive:695011563-695017197	3898	3970	-	5.2	7.68e-08	0.00849	GGGCTGTGGCAGAGTGCTGGGTAGGAGCAGTTAGTTGGGTCATGGCAGAGTGCTAGGCCGTGGCAGACTGCTA
CM002888.2_71822529-71824686(+)_1|1|1x0		Danio_rerio_nonrepetitive:291212245-291217492	2601	2673	-	5.1875	7.71e-08	0.00849	ACGAGACGTCCCGACAGGTAGGCCGGGAGAAGTGGTCTCCCTTCGGGCGTGGCTTGGTGGGCTTGGGTCTGGA
CM002899.2_44187740-44188637(+)_1|1|1x0		Danio_rerio_nonrepetitive:98590936-98596668	4331	4358	+	19.9811	7.73e-08	0.0237	ATGGGTTGGCGGGCCAGGGGGGGGGAAG
CM002899.2_773705-775484(-)_1|1|1x0		Danio_rerio_nonrepetitive:439476958-439495575	9412	9469	-	19.9119	7.74e-08	0.0057	TGGTGGCATCTGAATCTGTGGCGGCATCTGAGCCTGTGGCGGCATCTGAATTTGTGGC
CM002899.2_773705-775484(-)_1|1|1x0		Danio_rerio_nonrepetitive:128602058-128603000	357	414	+	19.9057	7.77e-08	0.0057	ACCACGAGGGGCTGGCCACTGACGTACCAAGCGCGGAGAGGGGGCTCGAGGGCTGGGG
CM002899.2_773705-775484(-)_1|1|1x0		Danio_rerio_nonrepetitive:526847600-526849410	1262	1319	+	19.9057	7.77e-08	0.0057	GTTTAGAGGTGGAGTTACCGGCAGGGGCGGAGACGGGAGAAGAGGTGGTGGGCGGAGT
CM002899.2_773705-775484(-)_1|1|1x0		Danio_rerio_nonrepetitive:469268633-469272946	2601	2658	+	19.9057	7.77e-08	0.0057	ATGAGGAGGGGCAGCAGCGGGGCGTCCGGGCCGTCCTGCCCGTCACTGACCTGGCCGT
CM002899.2_773705-775484(-)_1|1|1x0		Danio_rerio_nonrepetitive:251879862-251897734	9538	9595	-	19.8994	7.8e-08	0.0057	ATGGTGAAGCTGCATTGGAGGATGCGGCTCTGGCGGTGGGGATGGAGGATGAGGCACT
KZ115044.1_332082-333828(-)_1|1|1x0		Danio_rerio_nonrepetitive:3349149-3352435	2130	2187	-	19.8679	7.86e-08	0.0423	TTGGTGGGTTGTTCTGGGGATTTGGGTTGCATTGAGTTGTTAGTTGGGTTGGGTTAGA
CM002886.2_38985491-38987237(-)_1|1|1x0		Danio_rerio_nonrepetitive:3349149-3352435	2130	2187	-	19.8679	7.86e-08	0.0422	TTGGTGGGTTGTTCTGGGGATTTGGGTTGCATTGAGTTGTTAGTTGGGTTGGGTTAGA
CM002899.2_773705-775484(-)_1|1|1x0		Danio_rerio_nonrepetitive:447111081-447112412	89	146	+	19.8868	7.86e-08	0.0057	TAGTAGTAGAAGTAATAGTGGTAGTAGTACGCAAGGTGGTGGTAGTGGTAGTGGCAGC
CM002899.2_773705-775484(-)_1|1|1x0		Danio_rerio_nonrepetitive:68821209-68827980	3080	3137	-	19.8868	7.86e-08	0.0057	GAGGCTGTTGAGAAGACATCTCGGAGCGGGAGGGGGCAGGGGGGGATGTGGCTTGTGG
CM002899.2_773705-775484(-)_1|1|1x0		Danio_rerio_nonrepetitive:98806344-98808755	267	324	-	19.8679	7.96e-08	0.00573	TAGTGGAAGAACGTTCAGAGGATGAAAGACGTGCTGGGGTTGAAGGGATTGTGGAGGT
CM002888.2_33833495-33835637(+)_1|1|1x0		Danio_rerio_nonrepetitive:690040556-690047232	1117	1189	-	13.4812	8.03e-08	0.0093	GGGGTAAGAGTCCTAGGGGTAAGAGTCCTAGGGGTAAGAGTCCTAGGGGTAAGAGTCCTAGGGGTAAAGAGTC
CM002899.2_773705-775484(-)_1|1|1x0		Danio_rerio_nonrepetitive:363883975-363889726	4442	4499	-	19.8491	8.05e-08	0.00577	CTGAGGAGGGTAGGCAGCTGGCGGGCCTTGCTGGTGCTGTTGAGGTAGTTGTCCCTGT
CM002888.2_71822529-71824686(+)_1|1|1x0		Danio_rerio_nonrepetitive:456572359-456578938	2263	2335	-	5.06875	8.06e-08	0.00878	GTACGTCTGATAGAGAGGCAGGAGGGTTTGTTGGCTTTGTTGCCATGGATACAGAGAGTTGCTAGGCAGCAGA
CM002888.2_33833495-33835637(+)_1|1|1x0		Danio_rerio_nonrepetitive:611669470-611675252	2177	2249	-	13.4688	8.08e-08	0.0093	GCAGCGTCAAGCCCTGCGGTACGATTCGTCCCGCCGCCACATGCACGCAAAGCACCAGTCCTGAGAACAGGTC
KZ115044.1_332082-333828(-)_1|1|1x0		Danio_rerio_nonrepetitive:414762319-414768100	1797	1854	+	19.8239	8.08e-08	0.0423	CTGGTAGGCACGGTGAGGGGCGAGAGGGCGCTCAGGGTGATGGGAGTGCCGGGTTTGC
CM002886.2_38985491-38987237(-)_1|1|1x0		Danio_rerio_nonrepetitive:414762319-414768100	1797	1854	+	19.8239	8.08e-08	0.0422	CTGGTAGGCACGGTGAGGGGCGAGAGGGCGCTCAGGGTGATGGGAGTGCCGGGTTTGC
CM002888.2_71822529-71824686(+)_1|1|1x0		Danio_rerio_nonrepetitive:555009334-555015492	4798	4870	+	5.0375	8.15e-08	0.00878	CATGGGAGGGCAGGGTAGCTGTGCAGGCAGAGGTGGTGGCTGAGGTTGAGGGGGCGGAGTTTCAGCAGGTAGT
CM002899.2_773705-775484(-)_1|1|1x0		Danio_rerio_nonrepetitive:652018077-652024657	1455	1512	-	19.8302	8.15e-08	0.00577	CTCGGGCAGAATCAGACGGGGCTCTTGTGTGAGTAGGGCGGGCCGCGGCGGAGCGCGG
CM002899.2_773705-775484(-)_1|1|1x0		Danio_rerio_nonrepetitive:91808140-91817522	6771	6828	+	19.8302	8.15e-08	0.00577	CAGGACCACCTGGGTATGACGAAGACGGGTATGGAGACGTGTGGTCAGTGGTCGGGTC
CM002888.2_71822529-71824686(+)_1|1|1x0		Danio_rerio_nonrepetitive:94005320-94012388	95	167	+	5.025	8.19e-08	0.00878	GGATACTGGGATGCGGGGATGCGGGGATACTGGGATGCGGGGATGCGGGGATGCGGGGATGCGGGGATGCGGG
CM002888.2_62593480-62594881(+)_1|1|1x0		Danio_rerio_nonrepetitive:32551036-32557943	5560	5605	-	16.1375	8.24e-08	0.0472	GATTGGGGTGGAGGGTGTGGTTGAGTGTCGCGGATGTAAATGAAGA
CM002888.2_71822529-71824686(+)_1|1|1x0		Danio_rerio_nonrepetitive:94005320-94012388	138	210	+	5	8.26e-08	0.00878	TGCGGGGATGCGGGGATGCGGGGATGCGGGGATGCGGGGCTGATGCAGGGATGCAGGGATGCAGGGATGCGGG
CM002899.2_773705-775484(-)_1|1|1x0		Danio_rerio_nonrepetitive:62101427-62103082	838	895	+	19.7987	8.32e-08	0.00584	CTGGCGGAGCTAGGGGCGGGGCAGGGTCAGGGGCGGGAGGGGTCAGGGGCGGGGCATC
CM002899.2_773705-775484(-)_1|1|1x0		Danio_rerio_nonrepetitive:674109598-674115518	3838	3895	+	19.7925	8.35e-08	0.00584	CTGGCGAGCAACGGGCGATGCCTGACGGGTGGGCTGGTGTTTGGGAGGAGGGTGGTGT
CM002899.2_773705-775484(-)_1|1|1x0		Danio_rerio_nonrepetitive:70253280-70262908	6177	6234	-	19.761	8.52e-08	0.00589	GCAGCAGCTCTCAGGGCAGTGAGGGAGTGTTGAGTGACGTGTCGGCGGTTGGCTGTGG
CM002899.2_44187740-44188637(+)_1|1|1x0		Danio_rerio_nonrepetitive:679481379-679483065	393	420	+	19.8553	8.53e-08	0.0254	GACGGTGGGAGGGGAAGGGGGATGGAGA
KZ115044.1_332082-333828(-)_1|1|1x0		Danio_rerio_nonrepetitive:644790299-644794276	2875	2932	+	19.7358	8.56e-08	0.0429	ACGAACTGAAAAGGCGGGGAGCGGGTTTGGGTTTGGCGGGGCTGCGTGTTGGGTTTGG
CM002886.2_38985491-38987237(-)_1|1|1x0		Danio_rerio_nonrepetitive:644790299-644794276	2875	2932	+	19.7358	8.56e-08	0.0429	ACGAACTGAAAAGGCGGGGAGCGGGTTTGGGTTTGGCGGGGCTGCGTGTTGGGTTTGG
CM002899.2_773705-775484(-)_1|1|1x0		Danio_rerio_nonrepetitive:284853370-284854661	685	742	-	19.7484	8.59e-08	0.00589	TCAGCTGTGAGGAAGCAGCGGCGGGGCTTTAGGCACCGGTGATCCAGAACGCTGCTGG
CM002899.2_773705-775484(-)_1|1|1x0		Danio_rerio_nonrepetitive:3349149-3352435	1803	1860	-	19.7484	8.59e-08	0.00589	ATTTGGTTTGGTTTGCATGGGTGGGGGTGGGTGTGTAAGTGGGCTGGGTTGGCTTGGA
CM002899.2_773705-775484(-)_1|1|1x0		Danio_rerio_nonrepetitive:259069476-259074568	2113	2170	+	19.7421	8.62e-08	0.00589	TCGTAATGCAGGAGTGGGCGGAGGCAACAGACAACGCCGACGACGAGACGGAGGCGGA
CM002888.2_71822529-71824686(+)_1|1|1x0		Danio_rerio_nonrepetitive:238580487-238590014	5542	5614	-	4.875	8.65e-08	0.0091	GAAAGGAGGAAGGAGGAGAAGAGGGTGATGAAGGTGAAGAAGATGAGGCTGAGAAGGATGATGCTGGAGAGGA
CM002888.2_62593480-62594881(+)_1|1|1x0		Danio_rerio_nonrepetitive:695011563-695017197	4252	4297	-	16.0312	8.66e-08	0.0472	GGTGGGTCATGGCAGAGTGCTGGGCTGTGGCAGAGTGCTGGGTAGG
CM002888.2_62593480-62594881(+)_1|1|1x0		Danio_rerio_nonrepetitive:695011563-695017197	4306	4351	-	16.0312	8.66e-08	0.0472	GGTGGGTCATGGCAGAGTGCTGGGCTGTGGCAGAGTGCTGGGTAGG
CM002888.2_62593480-62594881(+)_1|1|1x0		Danio_rerio_nonrepetitive:695011563-695017197	4919	4964	-	16.0312	8.66e-08	0.0472	GGTGGGTCATGGCAGAGTGCTGGGCTGTGGCAGAGTGCTGGGTAGG
CM002888.2_62593480-62594881(+)_1|1|1x0		Danio_rerio_nonrepetitive:695011563-695017197	5135	5180	-	16.0312	8.66e-08	0.0472	GGTGGGTCATGGCAGAGTGCTGGGCTGTGGCAGAGTGCTGGGTAGG
CM002888.2_33833495-33835637(+)_1|1|1x0		Danio_rerio_nonrepetitive:690040556-690047232	8	80	-	13.3	8.69e-08	0.0093	GGGGTAAGAGTTCTAGGGGTAAGAGTTCTAGGGGTAAGAGTTCTAGGGGTAAGAGTTCTAGGGGTAAGAGTTC
CM002888.2_33833495-33835637(+)_1|1|1x0		Danio_rerio_nonrepetitive:690040556-690047232	23	95	-	13.3	8.69e-08	0.0093	GGGGTAAGAGTTCTAGGGGTAAGAGTTCTAGGGGTAAGAGTTCTAGGGGTAAGAGTTCTAGGGGTAAGAGTTC
CM002888.2_33833495-33835637(+)_1|1|1x0		Danio_rerio_nonrepetitive:690040556-690047232	38	110	-	13.3	8.69e-08	0.0093	GGGGTAAGAGTTCTAGGGGTAAGAGTTCTAGGGGTAAGAGTTCTAGGGGTAAGAGTTCTAGGGGTAAGAGTTC
CM002888.2_33833495-33835637(+)_1|1|1x0		Danio_rerio_nonrepetitive:690040556-690047232	53	125	-	13.3	8.69e-08	0.0093	GGGGTAAGAGTTCTAGGGGTAAGAGTTCTAGGGGTAAGAGTTCTAGGGGTAAGAGTTCTAGGGGTAAGAGTTC
CM002888.2_33833495-33835637(+)_1|1|1x0		Danio_rerio_nonrepetitive:690040556-690047232	68	140	-	13.3	8.69e-08	0.0093	GGGGTAAGAGTTCTAGGGGTAAGAGTTCTAGGGGTAAGAGTTCTAGGGGTAAGAGTTCTAGGGGTAAGAGTTC
CM002888.2_33833495-33835637(+)_1|1|1x0		Danio_rerio_nonrepetitive:690040556-690047232	83	155	-	13.3	8.69e-08	0.0093	GGGGTAAGAGTTCTAGGGGTAAGAGTTCTAGGGGTAAGAGTTCTAGGGGTAAGAGTTCTAGGGGTAAGAGTTC
CM002888.2_33833495-33835637(+)_1|1|1x0		Danio_rerio_nonrepetitive:690040556-690047232	98	170	-	13.3	8.69e-08	0.0093	GGGGTAAGAGTTCTAGGGGTAAGAGTTCTAGGGGTAAGAGTTCTAGGGGTAAGAGTTCTAGGGGTAAGAGTTC
CM002888.2_33833495-33835637(+)_1|1|1x0		Danio_rerio_nonrepetitive:690040556-690047232	113	185	-	13.3	8.69e-08	0.0093	GGGGTAAGAGTTCTAGGGGTAAGAGTTCTAGGGGTAAGAGTTCTAGGGGTAAGAGTTCTAGGGGTAAGAGTTC
CM002888.2_33833495-33835637(+)_1|1|1x0		Danio_rerio_nonrepetitive:690040556-690047232	128	200	-	13.3	8.69e-08	0.0093	GGGGTAAGAGTTCTAGGGGTAAGAGTTCTAGGGGTAAGAGTTCTAGGGGTAAGAGTTCTAGGGGTAAGAGTTC
CM002888.2_33833495-33835637(+)_1|1|1x0		Danio_rerio_nonrepetitive:690040556-690047232	143	215	-	13.3	8.69e-08	0.0093	GGGGTAAGAGTTCTAGGGGTAAGAGTTCTAGGGGTAAGAGTTCTAGGGGTAAGAGTTCTAGGGGTAAGAGTTC
CM002888.2_33833495-33835637(+)_1|1|1x0		Danio_rerio_nonrepetitive:690040556-690047232	158	230	-	13.3	8.69e-08	0.0093	GGGGTAAGAGTTCTAGGGGTAAGAGTTCTAGGGGTAAGAGTTCTAGGGGTAAGAGTTCTAGGGGTAAGAGTTC
CM002888.2_33833495-33835637(+)_1|1|1x0		Danio_rerio_nonrepetitive:690040556-690047232	173	245	-	13.3	8.69e-08	0.0093	GGGGTAAGAGTTCTAGGGGTAAGAGTTCTAGGGGTAAGAGTTCTAGGGGTAAGAGTTCTAGGGGTAAGAGTTC
CM002888.2_33833495-33835637(+)_1|1|1x0		Danio_rerio_nonrepetitive:690040556-690047232	188	260	-	13.3	8.69e-08	0.0093	GGGGTAAGAGTTCTAGGGGTAAGAGTTCTAGGGGTAAGAGTTCTAGGGGTAAGAGTTCTAGGGGTAAGAGTTC
CM002888.2_33833495-33835637(+)_1|1|1x0		Danio_rerio_nonrepetitive:690040556-690047232	203	275	-	13.3	8.69e-08	0.0093	GGGGTAAGAGTTCTAGGGGTAAGAGTTCTAGGGGTAAGAGTTCTAGGGGTAAGAGTTCTAGGGGTAAGAGTTC
CM002888.2_33833495-33835637(+)_1|1|1x0		Danio_rerio_nonrepetitive:690040556-690047232	218	290	-	13.3	8.69e-08	0.0093	GGGGTAAGAGTTCTAGGGGTAAGAGTTCTAGGGGTAAGAGTTCTAGGGGTAAGAGTTCTAGGGGTAAGAGTTC
CM002888.2_33833495-33835637(+)_1|1|1x0		Danio_rerio_nonrepetitive:690040556-690047232	233	305	-	13.3	8.69e-08	0.0093	GGGGTAAGAGTTCTAGGGGTAAGAGTTCTAGGGGTAAGAGTTCTAGGGGTAAGAGTTCTAGGGGTAAGAGTTC
CM002888.2_33833495-33835637(+)_1|1|1x0		Danio_rerio_nonrepetitive:690040556-690047232	248	320	-	13.3	8.69e-08	0.0093	GGGGTAAGAGTTCTAGGGGTAAGAGTTCTAGGGGTAAGAGTTCTAGGGGTAAGAGTTCTAGGGGTAAGAGTTC
CM002888.2_33833495-33835637(+)_1|1|1x0		Danio_rerio_nonrepetitive:690040556-690047232	263	335	-	13.3	8.69e-08	0.0093	GGGGTAAGAGTTCTAGGGGTAAGAGTTCTAGGGGTAAGAGTTCTAGGGGTAAGAGTTCTAGGGGTAAGAGTTC
CM002888.2_33833495-33835637(+)_1|1|1x0		Danio_rerio_nonrepetitive:690040556-690047232	278	350	-	13.3	8.69e-08	0.0093	GGGGTAAGAGTTCTAGGGGTAAGAGTTCTAGGGGTAAGAGTTCTAGGGGTAAGAGTTCTAGGGGTAAGAGTTC
CM002888.2_33833495-33835637(+)_1|1|1x0		Danio_rerio_nonrepetitive:690040556-690047232	293	365	-	13.3	8.69e-08	0.0093	GGGGTAAGAGTTCTAGGGGTAAGAGTTCTAGGGGTAAGAGTTCTAGGGGTAAGAGTTCTAGGGGTAAGAGTTC
CM002888.2_33833495-33835637(+)_1|1|1x0		Danio_rerio_nonrepetitive:690040556-690047232	308	380	-	13.3	8.69e-08	0.0093	GGGGTAAGAGTTCTAGGGGTAAGAGTTCTAGGGGTAAGAGTTCTAGGGGTAAGAGTTCTAGGGGTAAGAGTTC
CM002888.2_33833495-33835637(+)_1|1|1x0		Danio_rerio_nonrepetitive:690040556-690047232	323	395	-	13.3	8.69e-08	0.0093	GGGGTAAGAGTTCTAGGGGTAAGAGTTCTAGGGGTAAGAGTTCTAGGGGTAAGAGTTCTAGGGGTAAGAGTTC
CM002888.2_33833495-33835637(+)_1|1|1x0		Danio_rerio_nonrepetitive:690040556-690047232	338	410	-	13.3	8.69e-08	0.0093	GGGGTAAGAGTTCTAGGGGTAAGAGTTCTAGGGGTAAGAGTTCTAGGGGTAAGAGTTCTAGGGGTAAGAGTTC
CM002888.2_33833495-33835637(+)_1|1|1x0		Danio_rerio_nonrepetitive:690040556-690047232	353	425	-	13.3	8.69e-08	0.0093	GGGGTAAGAGTTCTAGGGGTAAGAGTTCTAGGGGTAAGAGTTCTAGGGGTAAGAGTTCTAGGGGTAAGAGTTC
CM002888.2_33833495-33835637(+)_1|1|1x0		Danio_rerio_nonrepetitive:690040556-690047232	368	440	-	13.3	8.69e-08	0.0093	GGGGTAAGAGTTCTAGGGGTAAGAGTTCTAGGGGTAAGAGTTCTAGGGGTAAGAGTTCTAGGGGTAAGAGTTC
CM002888.2_33833495-33835637(+)_1|1|1x0		Danio_rerio_nonrepetitive:690040556-690047232	383	455	-	13.3	8.69e-08	0.0093	GGGGTAAGAGTTCTAGGGGTAAGAGTTCTAGGGGTAAGAGTTCTAGGGGTAAGAGTTCTAGGGGTAAGAGTTC
CM002888.2_33833495-33835637(+)_1|1|1x0		Danio_rerio_nonrepetitive:690040556-690047232	398	470	-	13.3	8.69e-08	0.0093	GGGGTAAGAGTTCTAGGGGTAAGAGTTCTAGGGGTAAGAGTTCTAGGGGTAAGAGTTCTAGGGGTAAGAGTTC
CM002888.2_33833495-33835637(+)_1|1|1x0		Danio_rerio_nonrepetitive:690040556-690047232	413	485	-	13.3	8.69e-08	0.0093	GGGGTAAGAGTTCTAGGGGTAAGAGTTCTAGGGGTAAGAGTTCTAGGGGTAAGAGTTCTAGGGGTAAGAGTTC
CM002888.2_33833495-33835637(+)_1|1|1x0		Danio_rerio_nonrepetitive:690040556-690047232	428	500	-	13.3	8.69e-08	0.0093	GGGGTAAGAGTTCTAGGGGTAAGAGTTCTAGGGGTAAGAGTTCTAGGGGTAAGAGTTCTAGGGGTAAGAGTTC
CM002888.2_33833495-33835637(+)_1|1|1x0		Danio_rerio_nonrepetitive:690040556-690047232	443	515	-	13.3	8.69e-08	0.0093	GGGGTAAGAGTTCTAGGGGTAAGAGTTCTAGGGGTAAGAGTTCTAGGGGTAAGAGTTCTAGGGGTAAGAGTTC
CM002888.2_33833495-33835637(+)_1|1|1x0		Danio_rerio_nonrepetitive:690040556-690047232	458	530	-	13.3	8.69e-08	0.0093	GGGGTAAGAGTTCTAGGGGTAAGAGTTCTAGGGGTAAGAGTTCTAGGGGTAAGAGTTCTAGGGGTAAGAGTTC
CM002888.2_33833495-33835637(+)_1|1|1x0		Danio_rerio_nonrepetitive:690040556-690047232	473	545	-	13.3	8.69e-08	0.0093	GGGGTAAGAGTTCTAGGGGTAAGAGTTCTAGGGGTAAGAGTTCTAGGGGTAAGAGTTCTAGGGGTAAGAGTTC
CM002888.2_33833495-33835637(+)_1|1|1x0		Danio_rerio_nonrepetitive:690040556-690047232	488	560	-	13.3	8.69e-08	0.0093	GGGGTAAGAGTTCTAGGGGTAAGAGTTCTAGGGGTAAGAGTTCTAGGGGTAAGAGTTCTAGGGGTAAGAGTTC
CM002888.2_33833495-33835637(+)_1|1|1x0		Danio_rerio_nonrepetitive:690040556-690047232	503	575	-	13.3	8.69e-08	0.0093	GGGGTAAGAGTTCTAGGGGTAAGAGTTCTAGGGGTAAGAGTTCTAGGGGTAAGAGTTCTAGGGGTAAGAGTTC
CM002888.2_33833495-33835637(+)_1|1|1x0		Danio_rerio_nonrepetitive:690040556-690047232	518	590	-	13.3	8.69e-08	0.0093	GGGGTAAGAGTTCTAGGGGTAAGAGTTCTAGGGGTAAGAGTTCTAGGGGTAAGAGTTCTAGGGGTAAGAGTTC
CM002888.2_33833495-33835637(+)_1|1|1x0		Danio_rerio_nonrepetitive:690040556-690047232	533	605	-	13.3	8.69e-08	0.0093	GGGGTAAGAGTTCTAGGGGTAAGAGTTCTAGGGGTAAGAGTTCTAGGGGTAAGAGTTCTAGGGGTAAGAGTTC
CM002888.2_33833495-33835637(+)_1|1|1x0		Danio_rerio_nonrepetitive:690040556-690047232	548	620	-	13.3	8.69e-08	0.0093	GGGGTAAGAGTTCTAGGGGTAAGAGTTCTAGGGGTAAGAGTTCTAGGGGTAAGAGTTCTAGGGGTAAGAGTTC
CM002888.2_33833495-33835637(+)_1|1|1x0		Danio_rerio_nonrepetitive:690040556-690047232	563	635	-	13.3	8.69e-08	0.0093	GGGGTAAGAGTTCTAGGGGTAAGAGTTCTAGGGGTAAGAGTTCTAGGGGTAAGAGTTCTAGGGGTAAGAGTTC
CM002888.2_33833495-33835637(+)_1|1|1x0		Danio_rerio_nonrepetitive:690040556-690047232	578	650	-	13.3	8.69e-08	0.0093	GGGGTAAGAGTTCTAGGGGTAAGAGTTCTAGGGGTAAGAGTTCTAGGGGTAAGAGTTCTAGGGGTAAGAGTTC
CM002888.2_33833495-33835637(+)_1|1|1x0		Danio_rerio_nonrepetitive:690040556-690047232	593	665	-	13.3	8.69e-08	0.0093	GGGGTAAGAGTTCTAGGGGTAAGAGTTCTAGGGGTAAGAGTTCTAGGGGTAAGAGTTCTAGGGGTAAGAGTTC
CM002888.2_33833495-33835637(+)_1|1|1x0		Danio_rerio_nonrepetitive:690040556-690047232	608	680	-	13.3	8.69e-08	0.0093	GGGGTAAGAGTTCTAGGGGTAAGAGTTCTAGGGGTAAGAGTTCTAGGGGTAAGAGTTCTAGGGGTAAGAGTTC
CM002888.2_33833495-33835637(+)_1|1|1x0		Danio_rerio_nonrepetitive:690040556-690047232	623	695	-	13.3	8.69e-08	0.0093	GGGGTAAGAGTTCTAGGGGTAAGAGTTCTAGGGGTAAGAGTTCTAGGGGTAAGAGTTCTAGGGGTAAGAGTTC
CM002888.2_33833495-33835637(+)_1|1|1x0		Danio_rerio_nonrepetitive:690040556-690047232	638	710	-	13.3	8.69e-08	0.0093	GGGGTAAGAGTTCTAGGGGTAAGAGTTCTAGGGGTAAGAGTTCTAGGGGTAAGAGTTCTAGGGGTAAGAGTTC
CM002888.2_33833495-33835637(+)_1|1|1x0		Danio_rerio_nonrepetitive:690040556-690047232	653	725	-	13.3	8.69e-08	0.0093	GGGGTAAGAGTTCTAGGGGTAAGAGTTCTAGGGGTAAGAGTTCTAGGGGTAAGAGTTCTAGGGGTAAGAGTTC
CM002888.2_33833495-33835637(+)_1|1|1x0		Danio_rerio_nonrepetitive:690040556-690047232	668	740	-	13.3	8.69e-08	0.0093	GGGGTAAGAGTTCTAGGGGTAAGAGTTCTAGGGGTAAGAGTTCTAGGGGTAAGAGTTCTAGGGGTAAGAGTTC
CM002888.2_33833495-33835637(+)_1|1|1x0		Danio_rerio_nonrepetitive:690040556-690047232	683	755	-	13.3	8.69e-08	0.0093	GGGGTAAGAGTTCTAGGGGTAAGAGTTCTAGGGGTAAGAGTTCTAGGGGTAAGAGTTCTAGGGGTAAGAGTTC
CM002888.2_33833495-33835637(+)_1|1|1x0		Danio_rerio_nonrepetitive:690040556-690047232	698	770	-	13.3	8.69e-08	0.0093	GGGGTAAGAGTTCTAGGGGTAAGAGTTCTAGGGGTAAGAGTTCTAGGGGTAAGAGTTCTAGGGGTAAGAGTTC
CM002888.2_33833495-33835637(+)_1|1|1x0		Danio_rerio_nonrepetitive:690040556-690047232	713	785	-	13.3	8.69e-08	0.0093	GGGGTAAGAGTTCTAGGGGTAAGAGTTCTAGGGGTAAGAGTTCTAGGGGTAAGAGTTCTAGGGGTAAGAGTTC
CM002888.2_33833495-33835637(+)_1|1|1x0		Danio_rerio_nonrepetitive:690040556-690047232	728	800	-	13.3	8.69e-08	0.0093	GGGGTAAGAGTTCTAGGGGTAAGAGTTCTAGGGGTAAGAGTTCTAGGGGTAAGAGTTCTAGGGGTAAGAGTTC
CM002888.2_33833495-33835637(+)_1|1|1x0		Danio_rerio_nonrepetitive:690040556-690047232	743	815	-	13.3	8.69e-08	0.0093	GGGGTAAGAGTTCTAGGGGTAAGAGTTCTAGGGGTAAGAGTTCTAGGGGTAAGAGTTCTAGGGGTAAGAGTTC
CM002888.2_33833495-33835637(+)_1|1|1x0		Danio_rerio_nonrepetitive:690040556-690047232	758	830	-	13.3	8.69e-08	0.0093	GGGGTAAGAGTTCTAGGGGTAAGAGTTCTAGGGGTAAGAGTTCTAGGGGTAAGAGTTCTAGGGGTAAGAGTTC
CM002888.2_71822529-71824686(+)_1|1|1x0		Danio_rerio_nonrepetitive:98590936-98596668	4313	4385	+	4.85625	8.71e-08	0.0091	GAATGGATGGGCGAATGGATGGGTTGGCGGGCCAGGGGGGGGGAAGGGACGGATGGATGAAGGGGCGGATGGA
CM002899.2_44187740-44188637(+)_1|1|1x0		Danio_rerio_nonrepetitive:506231925-506237916	5088	5115	+	19.8239	8.74e-08	0.0254	ATGGGGAGGGAGAGGGGAGTGGTGGCGG
CM002899.2_773705-775484(-)_1|1|1x0		Danio_rerio_nonrepetitive:547617203-547622602	1785	1842	-	19.7107	8.8e-08	0.00595	AGGAGGAGCAGCTCACGGAGGAGGAGCAGCTCATGGAGGAGGAGCAGCTCACGGAGGA
CM002899.2_773705-775484(-)_1|1|1x0		Danio_rerio_nonrepetitive:547617203-547622602	1821	1878	-	19.7107	8.8e-08	0.00595	AGGAGGAGCAGCTCACGGAGGAGGAGCAGCTCATGGAGGAGGAGCAGCTCACGGAGGA
CM002899.2_773705-775484(-)_1|1|1x0		Danio_rerio_nonrepetitive:390329819-390332887	2611	2668	-	19.6981	8.87e-08	0.00595	GCGAGGGGGCGGAGCCGCCAGAGGAGGCTTCCGGCCGGGGAGCAGCGGTGGGCAGGGG
CM002899.2_773705-775484(-)_1|1|1x0		Danio_rerio_nonrepetitive:492543526-492547830	3878	3935	-	19.6918	8.91e-08	0.00595	TGGGGGGGTGCCGGCGAGGGGAGGGCCACGGCGGTGTATCTGTGGCTGACAATGGCGA
CM002888.2_71822529-71824686(+)_1|1|1x0		Danio_rerio_nonrepetitive:61462828-61468323	3149	3221	-	4.79375	8.91e-08	0.00923	GTCTGGACTGATGGTGCGGTGGTGCTGTGGATGTCTGCGGTGGTCTGGACTGATGGTGCGGTGGTGCTGTGGA
CM002899.2_44187740-44188637(+)_1|1|1x0		Danio_rerio_nonrepetitive:690040556-690047232	5836	5863	-	19.7987	8.92e-08	0.0254	CAGGGACGGTGGCCTGGGGCGAACAGGC
CM002899.2_773705-775484(-)_1|1|1x0		Danio_rerio_nonrepetitive:652018077-652024657	1417	1474	-	19.6667	9.05e-08	0.00601	CGGGCCGCGGCGGAGCGCGGAGGGGAGGGGCCGAGTCTGATGCGCTCCGCGGCGCTGC
CM002899.2_773705-775484(-)_1|1|1x0		Danio_rerio_nonrepetitive:611389621-611394149	3779	3836	-	19.6478	9.16e-08	0.00605	GCGCCGGATTCCTTCCCTCGTGAGAAGCGCGCGCCGCTGCTGATGCGCGCGTGGCTGA
CM002899.2_44187740-44188637(+)_1|1|1x0		Danio_rerio_nonrepetitive:525363471-525367916	3096	3123	-	19.7547	9.23e-08	0.0257	AAGGGGAGGAGGGGGCGGACGGGTGGGG
CM002888.2_71822529-71824686(+)_1|1|1x0		Danio_rerio_nonrepetitive:414762319-414768100	1767	1839	+	4.69375	9.24e-08	0.00949	GGGATGGCGAGCTTCAGGACTTGGGTGTTGCTGGTAGGCACGGTGAGGGGCGAGAGGGCGCTCAGGGTGATGG
CM002888.2_62593480-62594881(+)_1|1|1x0		Danio_rerio_nonrepetitive:98590936-98596668	4281	4326	+	15.875	9.32e-08	0.0472	GGAAGGACAGGATGGATAAATCAGGGAGGGAAGAATGGATGGGCGA
CM002899.2_773705-775484(-)_1|1|1x0		Danio_rerio_nonrepetitive:238580487-238590014	5644	5701	-	19.6164	9.34e-08	0.00614	CTGTTGACTCTTTCACAGGGGAGGAAGGTGGTGAAGAAGGAGGAGAGGAAGAAGGAGA
CM002899.2_44187740-44188637(+)_1|1|1x0		Danio_rerio_nonrepetitive:590741650-590742549	426	453	+	19.7233	9.46e-08	0.0258	GAGGGGGGGCGGGGTTGGGGAGGGGATG
CM002899.2_773705-775484(-)_1|1|1x0		Danio_rerio_nonrepetitive:263881348-263885747	1205	1262	+	19.5912	9.5e-08	0.00621	GGGAGGACCGGGCTCTCCAGGAGGACCCCTGGGTCCGGGTTTGCCCGGACGGCCCGGT
CM002899.2_773705-775484(-)_1|1|1x0		Danio_rerio_nonrepetitive:141287441-141293441	2699	2756	+	19.5786	9.57e-08	0.00622	ACTGCGGTGCTGGAGGAGAGGAAGAGGGGAGGGAAGAGGGTGAAGAAGTGGGTGCAGT
CM002899.2_773705-775484(-)_1|1|1x0		Danio_rerio_nonrepetitive:77723106-77724600	474	531	+	19.5597	9.69e-08	0.00626	TGAGTATCCAGGCTTAGTGGGCGGAGCAGCCGGAAGACGAGCAGCTGCAGGTGGCCGG
CM002888.2_67329198-67330512(+)_1|1|1x0		Danio_rerio_nonrepetitive:459251670-459257477	5316	5361	+	18.075	9.71e-08	0.038	ACATGGACCCGAGTAAAGAGCAGAGAAGAGAAATGGGAAAAGTCAT
CM002888.2_62593480-62594881(+)_1|1|1x0		Danio_rerio_nonrepetitive:535834860-535839180	3349	3394	-	15.775	9.77e-08	0.0472	AAATCAATAGGATGGGTTGGAGGGAAGTCGAGGAAGCGTTTGTGGC
CM002888.2_67329198-67330512(+)_1|1|1x0		Danio_rerio_nonrepetitive:658305714-658308589	1619	1664	+	18.0563	9.81e-08	0.038	GCAAGATCAGCAATACAAAGTATACCACAGGGACGGACACTAGGAC
CM002888.2_71822529-71824686(+)_1|1|1x0		Danio_rerio_nonrepetitive:693424736-693429829	1368	1440	+	4.53125	9.81e-08	0.00998	CTGTGGCGCCGCAGGAGGAGGAGTGCATTGCTTTGGGTGCCGGCGTGGAGCAGTATGCATGGGTGAAGCGCAG
CM002899.2_773705-775484(-)_1|1|1x0		Danio_rerio_nonrepetitive:525363471-525367916	3096	3153	-	19.5283	9.88e-08	0.00636	AATCCGGATGAGGCTAATTGCAGCAGATATAAGGGGAGGAGGGGGCGGACGGGTGGGG
CM002899.2_773705-775484(-)_1|1|1x0		Danio_rerio_nonrepetitive:613518397-613524355	1108	1165	-	19.5094	1e-07	0.00636	CTGAGGCTGAACGTGTGGGGAAGGGCTGGAATGTGGAGGAGGCTGCTGTGACGGAGGT
CM002899.2_773705-775484(-)_1|1|1x0		Danio_rerio_nonrepetitive:29395317-29422728	10053	10110	+	19.5094	1e-07	0.00636	GGCTGAGGTGGAAGGCATGTGAGGACTGGTTTGGGCGCTAGGGGGAGCAGGCGGCCAG
CM002888.2_71822529-71824686(+)_1|1|1x0		Danio_rerio_nonrepetitive:291883983-291890114	4745	4817	-	4.41875	1.02e-07	0.0102	GCAAAGACAGGTGGGGAGAGAGATGGGTGCACAATATATTTGCGTGGGGTGGGTGGGACGATGCGGGAGACTC
CM002888.2_71822529-71824686(+)_1|1|1x0		Danio_rerio_nonrepetitive:555009334-555015492	4768	4840	+	4.4125	1.02e-07	0.0102	CACAGTGGGCTCTGTCCTTTCATGAGTTGGCATGGGAGGGCAGGGTAGCTGTGCAGGCAGAGGTGGTGGCTGA
CM002888.2_71822529-71824686(+)_1|1|1x0		Danio_rerio_nonrepetitive:70253280-70262908	1944	2016	-	4.4	1.03e-07	0.0102	CGCGTAAGGAGAGTCAGGTGCGTCAGCTGGCCTGGGTGGGTGACGGGATCTGGGTGTCCATCCGGCTGGACTC
CM002888.2_62593480-62594881(+)_1|1|1x0		Danio_rerio_nonrepetitive:94005320-94012388	4769	4814	+	15.6625	1.03e-07	0.0472	GCTGTGTGTAGACGGGCTGCGGGGCCGCCGCTGCAGGGGTGTACGG
CM002888.2_62593480-62594881(+)_1|1|1x0		Danio_rerio_nonrepetitive:389525068-389530071	3476	3521	+	15.6562	1.03e-07	0.0472	GGTTTGGCTGGAGCGCTGGGTGGGATGCAGCGGTGTCCGCAGAGTT
KZ115044.1_332082-333828(-)_1|1|1x0		Danio_rerio_nonrepetitive:652018077-652024657	1423	1480	-	19.4403	1.04e-07	0.0499	GTAGGGCGGGCCGCGGCGGAGCGCGGAGGGGAGGGGCCGAGTCTGATGCGCTCCGCGG
CM002886.2_38985491-38987237(-)_1|1|1x0		Danio_rerio_nonrepetitive:652018077-652024657	1423	1480	-	19.4403	1.04e-07	0.0498	GTAGGGCGGGCCGCGGCGGAGCGCGGAGGGGAGGGGCCGAGTCTGATGCGCTCCGCGG
CM002899.2_773705-775484(-)_1|1|1x0		Danio_rerio_nonrepetitive:480167131-480171007	353	410	+	19.4528	1.04e-07	0.00656	GGTGGGCTTCATCCTCAGATGCAGTGGTGGAGAGTGTTGGGGAGTGTGAGGAGGCAGA
CM002899.2_773705-775484(-)_1|1|1x0		Danio_rerio_nonrepetitive:363079208-363084600	464	521	+	19.4403	1.05e-07	0.00658	TAGAAGGAGTTGCATTGGCCGTAGCAGAAGCGGTTGATGACGGTGCGGCTCCTGCAGC
CM002899.2_773705-775484(-)_1|1|1x0		Danio_rerio_nonrepetitive:136550501-136556007	5269	5326	-	19.4151	1.06e-07	0.00663	TTGGATGGCGAAGGAGGAGCGAGGAGGGCGGATGAGGAGGGGAATCCGGCGCCGCCGA
CM002899.2_773705-775484(-)_1|1|1x0		Danio_rerio_nonrepetitive:390329819-390332887	2608	2665	-	19.4025	1.07e-07	0.00663	AGGGGGCGGAGCCGCCAGAGGAGGCTTCCGGCCGGGGAGCAGCGGTGGGCAGGGGCCG
CM002899.2_773705-775484(-)_1|1|1x0		Danio_rerio_nonrepetitive:439476958-439495575	9376	9433	-	19.4025	1.07e-07	0.00663	TGGCGGCATCTGAATTTGTGGCGGCATCTGAGCCTGTGGCGGAATCTGAACCTGAGGC
CM002888.2_62593480-62594881(+)_1|1|1x0		Danio_rerio_nonrepetitive:590741650-590742549	419	464	+	15.575	1.07e-07	0.0472	AGCACGGGAGGGGGGGCGGGGTTGGGGAGGGGATGGGGGCTGGCGA
CM002888.2_71822529-71824686(+)_1|1|1x0		Danio_rerio_nonrepetitive:73097460-73113735	1394	1466	+	4.28125	1.07e-07	0.0106	GGGAGGCTGAGTAGAGGGCCGGCCGGATGGTTTAGGTGCTGAAAGAGGAGCAAGGGGTTGACCTGACTGAACG
CM002888.2_33833495-33835637(+)_1|1|1x0		Danio_rerio_nonrepetitive:385398197-385404332	4856	4928	+	12.8	1.08e-07	0.0114	AGGGTGCGAGTTATACATTGACAATCAGGGGGGGGGATGTTCGTCAGGGGGGGCTGAAGGATGTTCGTTTGTG
CM002899.2_773705-775484(-)_1|1|1x0		Danio_rerio_nonrepetitive:427849803-427856367	4565	4622	+	19.3711	1.09e-07	0.0067	GAGTGCCCTTGGACATCAGGGAGGAAGATGAAGAGGTGGAGGAAGAGAATGAAGTTGA
CM002899.2_44187740-44188637(+)_1|1|1x0		Danio_rerio_nonrepetitive:657023534-657029205	5120	5147	-	19.522	1.11e-07	0.0293	GAGGGATGGATGGCTAGAGAGATGCACT
CM002888.2_62593480-62594881(+)_1|1|1x0		Danio_rerio_nonrepetitive:3349149-3352435	2031	2076	-	15.5	1.11e-07	0.0472	TGAGTGGGTGGGTGGATTAGTTGGTTGGGTTGGATTGGGTTGAATT
CM002899.2_773705-775484(-)_1|1|1x0		Danio_rerio_nonrepetitive:191658379-191662177	1356	1413	-	19.3396	1.11e-07	0.0067	GTGAAAGAGAGGAAAGAGAGGAGGGGTGGGAAGAGAAGGAGGGACACGTTGAGACAGA
CM002888.2_62593480-62594881(+)_1|1|1x0		Danio_rerio_nonrepetitive:177258157-177261078	1871	1916	+	15.4875	1.12e-07	0.0472	GGACTGACAATGAGGGCTGGAGGGATGATGTGTTCAGGTTTGGAGG
CM002899.2_773705-775484(-)_1|1|1x0		Danio_rerio_nonrepetitive:452512736-452519014	2951	3008	+	19.327	1.12e-07	0.0067	CTGAAGCAGCTCTGCACACCTGTGCCACTTCTGTGGCCTCTGACTCTGCGGCCGCAGG
CM002899.2_773705-775484(-)_1|1|1x0		Danio_rerio_nonrepetitive:238580487-238590014	5563	5620	-	19.327	1.12e-07	0.0067	AAGAGGGAAAGGAGGAAGGAGGAGAAGAGGGTGATGAAGGTGAAGAAGATGAGGCTGA
CM002888.2_71822529-71824686(+)_1|1|1x0		Danio_rerio_nonrepetitive:695011563-695017197	5285	5357	-	4.15	1.13e-07	0.0108	GGGTAGGAGCAGTGTGTTGGGTCATGGCAGAGTGCTGGGCTGTGGCAGAGTGCTTGGTAGGAGCAGTGTGTTG
CM002888.2_71822529-71824686(+)_1|1|1x0		Danio_rerio_nonrepetitive:695011563-695017197	5393	5465	-	4.15	1.13e-07	0.0108	GGGTAGGAGCAGTGTGTTGGGTCATGGCAGAGTGCTGGGCTGTGGCAGAGTGCTTGGTAGGAGCAGTGTGTTG
CM002888.2_71822529-71824686(+)_1|1|1x0		Danio_rerio_nonrepetitive:616973041-616997577	6945	7017	+	4.14375	1.13e-07	0.0108	GTGTAGAGGCTTGGTAATTGGCGGGACGGGGGAGAAGGGCAGTTGAGGAGGGGCACGGTTTCGGCATATTCCG
CM002899.2_773705-775484(-)_1|1|1x0		Danio_rerio_nonrepetitive:652018077-652024657	1461	1518	-	19.3145	1.13e-07	0.0067	CCCAGACTCGGGCAGAATCAGACGGGGCTCTTGTGTGAGTAGGGCGGGCCGCGGCGGA
CM002899.2_773705-775484(-)_1|1|1x0		Danio_rerio_nonrepetitive:304051397-304054165	2351	2408	+	19.3145	1.13e-07	0.0067	CTTGGAGACAGGTGGTAAAGTAGGGGGTGGAGGCTGAGTTGTGGGTGGAGGGGTCGGC
CM002899.2_773705-775484(-)_1|1|1x0		Danio_rerio_nonrepetitive:195392195-195397041	3904	3961	+	19.3145	1.13e-07	0.0067	GTCAATAGCCCTAAATAAGGGGAGAGGGGGTTCTCGAAGCGGCCCCCTGGGGGGCTGC
CM002899.2_773705-775484(-)_1|1|1x0		Danio_rerio_nonrepetitive:652018077-652024657	4224	4281	+	19.3145	1.13e-07	0.0067	ATGGAGAAGAAGACGAGGTGGTGGTGGAGCTGCAGGAGTCAGTGCTGGTGTCTGATGT
CM002899.2_773705-775484(-)_1|1|1x0		Danio_rerio_nonrepetitive:238580487-238590014	5548	5605	-	19.3145	1.13e-07	0.0067	AAGGAGGAGAAGAGGGTGATGAAGGTGAAGAAGATGAGGCTGAGAAGGATGATGCTGG
CM002888.2_71822529-71824686(+)_1|1|1x0		Danio_rerio_nonrepetitive:695011563-695017197	4457	4529	-	4.1375	1.13e-07	0.0108	GGGTAGGAGCAGTGTGTTGGGTCATGGCAGAGTGCTGGGCCGTGGCAGAGTGCTGGGTAGGAGCAGTGTGTTG
CM002888.2_71822529-71824686(+)_1|1|1x0		Danio_rerio_nonrepetitive:98590936-98596668	4343	4415	+	4.11875	1.14e-07	0.0108	GCCAGGGGGGGGGAAGGGACGGATGGATGAAGGGGCGGATGGATGGGGCCGATGAGAACGGATAGGAAGATAG
CM002899.2_44187740-44188637(+)_1|1|1x0		Danio_rerio_nonrepetitive:165229011-165234877	1519	1546	+	19.478	1.14e-07	0.0293	AAGGCGTAGATGACGGGGTTGATGGAGG
CM002899.2_773705-775484(-)_1|1|1x0		Danio_rerio_nonrepetitive:42664687-42667213	2466	2523	+	19.2956	1.15e-07	0.00675	GAGATGACCAGGCACCTTGGGGGGCAGAGTGAGATGGCTTGGTGTTGGCACAGGAGCT
CM002888.2_71822529-71824686(+)_1|1|1x0		Danio_rerio_nonrepetitive:259069476-259074568	2003	2075	-	4.1	1.15e-07	0.0108	CAGCGCCTGCGAGGCCTGGGGGGAGGAGCGTCTGGATGACCATCCATGTTCGCAAGTCCCCCGAGGTTAGCTG
CM002899.2_773705-775484(-)_1|1|1x0		Danio_rerio_nonrepetitive:439476958-439495575	9430	9487	-	19.2767	1.16e-07	0.00678	TGGTTGCATCTGAACCTGTGGTGGCATCTGAATCTGTGGCGGCATCTGAGCCTGTGGC
CM002899.2_773705-775484(-)_1|1|1x0		Danio_rerio_nonrepetitive:532775543-532780591	2773	2830	+	19.2704	1.16e-07	0.00678	CTGATGTGGGTTCATCTCTGGATGAGGTCCGTAGTGCCCTGGAAGAAGATGAGGCTGG
CM002899.2_773705-775484(-)_1|1|1x0		Danio_rerio_nonrepetitive:62101427-62103082	817	874	+	19.2579	1.17e-07	0.00678	GTGGCATCTCTGAGGCAGCAGCTGGCGGAGCTAGGGGCGGGGCAGGGTCAGGGGCGGG
CM002899.2_773705-775484(-)_1|1|1x0		Danio_rerio_nonrepetitive:492209471-492216392	2811	2868	-	19.2579	1.17e-07	0.00678	CTATATGCGGTACGTACGGGGAGGAGGGAGAGCCGGCCGCAGGGACGAACGGCGCATG
CM002888.2_62593480-62594881(+)_1|1|1x0		Danio_rerio_nonrepetitive:587335127-587340603	5200	5245	+	15.3812	1.18e-07	0.048	GAGGCGGAGCAACAGGTCGGCCGTGAGGCGAGGACGGGTCAGCCGT
CM002899.2_44187740-44188637(+)_1|1|1x0		Danio_rerio_nonrepetitive:131145991-131177858	7718	7745	+	19.4403	1.18e-07	0.0293	GAGGGCTGGCCGGCTGTGATGCTGCAGA
CM002888.2_71822529-71824686(+)_1|1|1x0		Danio_rerio_nonrepetitive:422390042-422413974	7161	7233	-	4.025	1.18e-07	0.011	GATGGGTTGTCTGGCATCAGGGCTGGTGGGGTGGTTTTTCTGAATACCCTTGATAAGAAGGGAGGTTTGCGAA
CM002899.2_773705-775484(-)_1|1|1x0		Danio_rerio_nonrepetitive:238580487-238590014	5542	5599	-	19.239	1.19e-07	0.0068	GAGAAGAGGGTGATGAAGGTGAAGAAGATGAGGCTGAGAAGGATGATGCTGGAGAGGA
CM002899.2_773705-775484(-)_1|1|1x0		Danio_rerio_nonrepetitive:461562900-461570078	2220	2277	-	19.2327	1.19e-07	0.0068	TGAGGGGATGTGGGCCAGAGGAGGGTGATGAGGGGAGGGACAGCGAGGAGGTGGTGGA
CM002899.2_773705-775484(-)_1|1|1x0		Danio_rerio_nonrepetitive:378221456-378227971	595	652	-	19.2264	1.2e-07	0.0068	CTGGACCTGGAGGGGAGAGGCAGGCGGGCGGGCGGGGGGTGGGGGGGAGAGAGACAGG
CM002899.2_773705-775484(-)_1|1|1x0		Danio_rerio_nonrepetitive:395360249-395366044	4881	4938	-	19.2201	1.2e-07	0.0068	TGGCAGCGACTGAGGATCTGGCAGTACTGGTGGCAGTGGCTCTGGCAGTGGCAGCGGC
CM002888.2_71822529-71824686(+)_1|1|1x0		Danio_rerio_nonrepetitive:695011563-695017197	3952	4024	-	3.9625	1.21e-07	0.0111	GGGCCGTGGCAGAGGGCTGGGTAGGAGCAGTGTGTTGGGTCATGGCAGAGTGCTGGGCTGTGGCAGAGTGCTG
CM002899.2_773705-775484(-)_1|1|1x0		Danio_rerio_nonrepetitive:262484989-262490822	1844	1901	-	19.2075	1.21e-07	0.0068	TTACTATCAGGGTCGGGGGGGGGGAAATTGACATACAGGCAGGATTGGCCGCTGCTGG
CM002899.2_773705-775484(-)_1|1|1x0		Danio_rerio_nonrepetitive:674109598-674115518	3841	3898	+	19.2075	1.21e-07	0.0068	GCGAGCAACGGGCGATGCCTGACGGGTGGGCTGGTGTTTGGGAGGAGGGTGGTGTAGG
CM002888.2_71822529-71824686(+)_1|1|1x0		Danio_rerio_nonrepetitive:469268633-469272946	3312	3384	-	3.95	1.21e-07	0.0111	GCTCTGCGGAACATCAGGAAGGTTCTGTGGGTCGTGGGGCCGCTGGAGCTCAGGCTGGCGGAGCGGCTGTACG
CM002899.2_44187740-44188637(+)_1|1|1x0		Danio_rerio_nonrepetitive:213360593-213364910	842	869	-	19.4025	1.21e-07	0.0293	CAGTGGTAGCAGCCACGGGGGAAGATGC
CM002899.2_44187740-44188637(+)_1|1|1x0		Danio_rerio_nonrepetitive:652018077-652024657	1394	1421	+	19.4025	1.21e-07	0.0293	AAGAGCCGGAGGAGCTGGAGGCTGCAGC
CM002899.2_44187740-44188637(+)_1|1|1x0		Danio_rerio_nonrepetitive:378221456-378227971	614	641	-	19.3962	1.22e-07	0.0293	GGGGAGAGGCAGGCGGGCGGGCGGGGGG
CM002888.2_71822529-71824686(+)_1|1|1x0		Danio_rerio_nonrepetitive:686277970-686282222	1510	1582	+	3.90625	1.23e-07	0.0112	CGCTGGCCAATGCTTGGCAGAGGTCGGAGACCGAGTTTATCCCCGTGGCCGGGACGGAGGACCTGGCTGAGGC
CM002899.2_773705-775484(-)_1|1|1x0		Danio_rerio_nonrepetitive:439476958-439495575	9343	9400	-	19.1698	1.24e-07	0.00693	CTGTGGCGGAATCTGAACCTGAGGCACCATCTGAACCTGCGGCGGCATCTGAGCCTGC
CM002899.2_773705-775484(-)_1|1|1x0		Danio_rerio_nonrepetitive:390329819-390332887	2393	2450	-	19.1572	1.25e-07	0.00693	GGAGCGGCGGAGTCAAGCGGGAGAGAGCAGAGATGGAAGCGGCGCTGGGGGCGCAGGA
CM002899.2_773705-775484(-)_1|1|1x0		Danio_rerio_nonrepetitive:427970953-427977383	2686	2743	+	19.1447	1.26e-07	0.00693	TTGCCGCGGACTTCGCGGTGGAGGCTGCTGCTAAAGTGGGTGAGGAGGCGTGAGCTGA
CM002899.2_773705-775484(-)_1|1|1x0		Danio_rerio_nonrepetitive:561311796-561317247	2978	3035	+	19.1447	1.26e-07	0.00693	AGAAAGAAAAATTTGAGTTTGCAGGGGTCTGTGGGGTTAAGGGGGTGGGTGAGGCGGG
CM002899.2_773705-775484(-)_1|1|1x0		Danio_rerio_nonrepetitive:638799967-638805065	1568	1625	-	19.1384	1.26e-07	0.00693	GACAACAAACTGCACAAAGAGCGGGTTTTCGCCATGCTGCGGAGGTGGAGCATGCGCG
CM002899.2_773705-775484(-)_1|1|1x0		Danio_rerio_nonrepetitive:141287441-141293441	2684	2741	+	19.1321	1.27e-07	0.00693	CGACAGGCCGCTAGAACTGCGGTGCTGGAGGAGAGGAAGAGGGGAGGGAAGAGGGTGA
CM002888.2_71822529-71824686(+)_1|1|1x0		Danio_rerio_nonrepetitive:283543580-283549646	4168	4240	-	3.8125	1.27e-07	0.0114	GCCAGGGTGTCGGGCGCGGACACGGGCATCTCTTAAATGACGAATAGGGTAGTTTAAACATCGCTGAGGGCCT
CM002899.2_44187740-44188637(+)_1|1|1x0		Danio_rerio_nonrepetitive:271907966-271908496	194	221	+	19.3333	1.28e-07	0.0296	GGGGTGAGGGGGCTCGGCGTGACGTGGC
CM002899.2_44187740-44188637(+)_1|1|1x0		Danio_rerio_nonrepetitive:590741650-590742549	422	449	+	19.327	1.28e-07	0.0296	ACGGGAGGGGGGGCGGGGTTGGGGAGGG
CM002888.2_71822529-71824686(+)_1|1|1x0		Danio_rerio_nonrepetitive:211764410-211766555	13	85	+	3.76875	1.29e-07	0.0114	TGCTGGCCCAGGAGCCGTGGGACGGGATGGAGGAGGAGCCCGGCTCAGGTGGGCAGTGGGCCATGTGAGGGGG
CM002888.2_71822529-71824686(+)_1|1|1x0		Danio_rerio_nonrepetitive:3349149-3352435	1884	1956	-	3.76875	1.29e-07	0.0114	GGTTTGTGGGTGGGTAAGTGGGTTGGGTTGGATGGTTTGGATTGAACTTGTTGGTTGGTTTGGATTAGATTGG
CM002888.2_71822529-71824686(+)_1|1|1x0		Danio_rerio_nonrepetitive:3349149-3352435	1727	1799	-	3.75625	1.3e-07	0.0114	GGCTGGGTTGAGTTGGATTAGATTGGATGGCTTGGTTGGGTTTGGGTGGTTGCCTGGGGGTTTGAGTTGGGTG
CM002899.2_773705-775484(-)_1|1|1x0		Danio_rerio_nonrepetitive:363883975-363889726	4728	4785	+	19.0943	1.3e-07	0.00707	CCGAGATGGATATGGCCGTGGAGGTCCTCGAGGCCGTGGTATGGGCGGCGGTGGCATG
CM002888.2_71822529-71824686(+)_1|1|1x0		Danio_rerio_nonrepetitive:385456812-385457166	81	153	+	3.71875	1.32e-07	0.0114	TGAAGGGAGATTGGAGGCGAGCAGGAGCAGCAGGGGTAGCAGGCATGGTCCGGGGATGCGGTGCGGGAGGAGA
CM002888.2_71822529-71824686(+)_1|1|1x0		Danio_rerio_nonrepetitive:3349149-3352435	1803	1875	-	3.7125	1.32e-07	0.0114	GTTTGGGTTGGTTGGATTTGGTTTGGTTTGCATGGGTGGGGGTGGGTGTGTAAGTGGGCTGGGTTGGCTTGGA
CM002888.2_71822529-71824686(+)_1|1|1x0		Danio_rerio_nonrepetitive:526847600-526849410	1244	1316	+	3.70625	1.32e-07	0.0114	TTTCTGTTGCTGGTTTGGGTTTAGAGGTGGAGTTACCGGCAGGGGCGGAGACGGGAGAAGAGGTGGTGGGCGG
CM002899.2_44187740-44188637(+)_1|1|1x0		Danio_rerio_nonrepetitive:138218002-138222313	3685	3712	-	19.283	1.33e-07	0.0296	GTGGAGCAGAAGCAGAGGGAGATGGAGG
CM002899.2_44187740-44188637(+)_1|1|1x0		Danio_rerio_nonrepetitive:221929133-221935159	5305	5332	+	19.283	1.33e-07	0.0296	GAGAGAGGGAGGAAGAGAGAGACGGGGA
CM002899.2_773705-775484(-)_1|1|1x0		Danio_rerio_nonrepetitive:400397969-400402424	2180	2237	+	19.044	1.34e-07	0.00725	ATGGGCTGTCATGGTCTGATGAAGGAGTCCCTTCTGGAGCGAGCGTGGTGGCTGATGT
CM002899.2_773705-775484(-)_1|1|1x0		Danio_rerio_nonrepetitive:474424206-474428540	2547	2604	-	19.0314	1.35e-07	0.00725	AGGACGCAGCAGCGGAGGTGCCACTGGAGGGCGCTGTGGTGGCCGGGGCAGGAGCAGG
CM002899.2_773705-775484(-)_1|1|1x0		Danio_rerio_nonrepetitive:385099076-385103403	4136	4193	+	19.0314	1.35e-07	0.00725	GTCATTTCTGGGGAGACAGAGTTGATTTGTGGGAGGCTGCAGGAGAGTGGGTGCCTGG
CM002899.2_44187740-44188637(+)_1|1|1x0		Danio_rerio_nonrepetitive:152360094-152369874	9420	9447	-	19.2516	1.36e-07	0.0298	AGGCAGTGGAGGGGTCCTGGGACGGGGG
CM002899.2_773705-775484(-)_1|1|1x0		Danio_rerio_nonrepetitive:424668472-424674271	3581	3638	+	19.0126	1.37e-07	0.00727	CTGCAGGGGGAGCCGTAAGGGGCCAGTGCATTGTGGAACGGGTGGTGGTCGAAGGTTA
CM002899.2_773705-775484(-)_1|1|1x0		Danio_rerio_nonrepetitive:238580487-238590014	5617	5674	-	19.0126	1.37e-07	0.00727	GTGGTGAAGAAGGAGGAGAGGAAGAAGGAGAACAGGAAGAGGAAGGAGAAGAGGAAGA
CM002888.2_71822529-71824686(+)_1|1|1x0		Danio_rerio_nonrepetitive:287637081-287641265	3623	3695	-	3.575	1.39e-07	0.0118	GGCCGGATGATTGTGCTGGGGTTCAGCTGGTGTGGAAAGAGGGGCCTGAGGATAAAGATGTGTATGAGGATCT
CM002888.2_71822529-71824686(+)_1|1|1x0		Danio_rerio_nonrepetitive:314978402-314998688	10662	10734	+	3.56875	1.39e-07	0.0118	GCTATGAGGTCTGTTATGAGGTTGGGTTGCTTGGCTCTTGTGAGTTGTTTTGTTAGGCAGTTGTCAAAGTGTT
CM002888.2_71822529-71824686(+)_1|1|1x0		Danio_rerio_nonrepetitive:62101427-62103082	850	922	+	3.525	1.41e-07	0.0118	GGGGCGGGGCAGGGTCAGGGGCGGGAGGGGTCAGGGGCGGGGCATCAGTGCTGTGGGGCGGAGTCTCGCTGCA
CM002888.2_33833495-33835637(+)_1|1|1x0		Danio_rerio_nonrepetitive:666126154-666126574	154	226	-	12.1687	1.41e-07	0.0149	AGAGAATGACGGACAGGTGGACGGAAGGATGGATGAACAGAATGACGGACAGGAGGACAGAAGGATGGACAGA
CM002899.2_773705-775484(-)_1|1|1x0		Danio_rerio_nonrepetitive:395360249-395366044	5238	5295	-	18.956	1.42e-07	0.0075	GCGGAGAGCCGTAAGGGCTGGAGGCTTGTGGGGAGCCAGCAGGGCGAGCTGTCTGGGT
CM002888.2_71822529-71824686(+)_1|1|1x0		Danio_rerio_nonrepetitive:492543526-492547830	3930	4002	-	3.5125	1.42e-07	0.0118	AGGCAGGCCAGTGATTAGTGGGGCGGAAGGCCAGCGCAGCCCCTTTCATTTGGGCCCGGGCAGGGGTTGGGGG
CM002888.2_71822529-71824686(+)_1|1|1x0		Danio_rerio_nonrepetitive:73097460-73113735	1433	1505	+	3.50625	1.42e-07	0.0118	TGAAAGAGGAGCAAGGGGTTGACCTGACTGAACGGTAACAGACTGAGGGGCGTTGCGGTGGCCAGGTGGAGGG
CM002888.2_71822529-71824686(+)_1|1|1x0		Danio_rerio_nonrepetitive:384465457-384472162	2905	2977	-	3.49375	1.43e-07	0.0118	ACAGTGGCGCACAGACGGAGGGAGGGAAGGTCTGAATGGCTGTGGTCTTTGGCAGTGTTTCTCTGTCAGCAGT
CM002899.2_773705-775484(-)_1|1|1x0		Danio_rerio_nonrepetitive:461562900-461570078	2960	3017	-	18.9371	1.43e-07	0.00755	ATGGAGGGGCGGGGGGTAGGGAGGGGGAGGCTGCGGCACCTCCCTGCGGATGCGCTGG
CM002888.2_71822529-71824686(+)_1|1|1x0		Danio_rerio_nonrepetitive:395360249-395366044	3475	3547	-	3.46875	1.44e-07	0.0118	AGCTTGTTGTCCGGCCGGCTGGATTATTTTGCCAGGAACAAGAATCTGTCTGTATGGTCCTCGAGGCTGCTTT
CM002899.2_44187740-44188637(+)_1|1|1x0		Danio_rerio_nonrepetitive:62121660-62122496	587	614	-	19.1761	1.44e-07	0.0305	GCGGGGTGCAGGGCGAGCGGGCGGCACC
CM002888.2_71822529-71824686(+)_1|1|1x0		Danio_rerio_nonrepetitive:61462828-61468323	3178	3250	-	3.4625	1.44e-07	0.0118	GTGAGGTGGTGGTGTCGATGTCTGCGGTGGTCTGGACTGATGGTGCGGTGGTGCTGTGGATGTCTGCGGTGGT
CM002899.2_773705-775484(-)_1|1|1x0		Danio_rerio_nonrepetitive:236934145-236935106	414	471	-	18.9245	1.45e-07	0.00755	ACACCTACACAGCGCACATGGAAGGAGTCCCGGGGCCTGCTGGAGGTGACGGTCCGGC
CM002899.2_44187740-44188637(+)_1|1|1x0		Danio_rerio_nonrepetitive:378221456-378227971	3102	3129	+	19.1698	1.45e-07	0.0305	CGGTGGTGGTGGTGCATGGAGGTGCTGG
CM002899.2_773705-775484(-)_1|1|1x0		Danio_rerio_nonrepetitive:29395317-29422728	6401	6458	+	18.9182	1.45e-07	0.00755	TGAAGTCTGGGAAAGGGAGGGGGCGGTGGAGACTGCAGCAGGAGGTGGCCGGGGCGGG
CM002888.2_71822529-71824686(+)_1|1|1x0		Danio_rerio_nonrepetitive:613518397-613524355	3933	4005	-	3.44375	1.45e-07	0.0118	GCTGGGCCCTTTATTAGCCAGGATGGTGAGAGCGATCTCCTTTGGCAGGGGGTTTGGATGATCAGGCTGGAGG
CM002899.2_773705-775484(-)_1|1|1x0		Danio_rerio_nonrepetitive:652018077-652024657	4221	4278	+	18.9119	1.46e-07	0.00755	GTGATGGAGAAGAAGACGAGGTGGTGGTGGAGCTGCAGGAGTCAGTGCTGGTGTCTGA
CM002899.2_773705-775484(-)_1|1|1x0		Danio_rerio_nonrepetitive:238580487-238590014	5533	5590	-	18.9119	1.46e-07	0.00755	GTGATGAAGGTGAAGAAGATGAGGCTGAGAAGGATGATGCTGGAGAGGAGAAAGATAG
CM002899.2_773705-775484(-)_1|1|1x0		Danio_rerio_nonrepetitive:492543526-492547830	3901	3958	-	18.8994	1.47e-07	0.00757	TTCATTTGGGCCCGGGCAGGGGTTGGGGGGGTGCCGGCGAGGGGAGGGCCACGGCGGT
CM002888.2_67329198-67330512(+)_1|1|1x0		Danio_rerio_nonrepetitive:515280779-515286295	763	808	-	17.2562	1.48e-07	0.038	ACATAGAGAAATGTAAAATGTGTCTTAAATGGAAGGGTACCAACAA
CM002899.2_44187740-44188637(+)_1|1|1x0		Danio_rerio_nonrepetitive:68821209-68827980	3086	3113	-	19.1384	1.48e-07	0.0305	AGCGGGAGGGGGCAGGGGGGGATGTGGC
CM002887.2_61542379-61543495(+)_1|1|1x0		Danio_rerio_nonrepetitive:133085380-133092118	413	446	-	19.125	1.49e-07	0.0345	GTGGTAGTAGTTTTAGTTGTAGTTGTATAAGTAG
CM002899.2_44187740-44188637(+)_1|1|1x0		Danio_rerio_nonrepetitive:481108719-481115613	1264	1291	+	19.1321	1.49e-07	0.0305	ATGAGGAGGAGGGACCGGGAGCTATGGG
CM002899.2_773705-775484(-)_1|1|1x0		Danio_rerio_nonrepetitive:71179848-71185446	3786	3843	+	18.8742	1.49e-07	0.00766	ACACCAAAGTGAGCTCACCTGCGGTTGGCTATTCGGCTGCTGTTGCGGCCCATGCCGA
CM002888.2_33833495-33835637(+)_1|1|1x0		Danio_rerio_nonrepetitive:191658379-191662177	1346	1418	-	12.0312	1.5e-07	0.0156	AGGTAGTGAAAGAGAGGAAAGAGAGGAGGGGTGGGAAGAGAAGGAGGGACACGTTGAGACAGAGACACAAAAC
CM002888.2_71822529-71824686(+)_1|1|1x0		Danio_rerio_nonrepetitive:487595156-487601256	2093	2165	+	3.35625	1.5e-07	0.012	GCAGCCGCCTGGACGGCGCCGCGAGGACTGGCTGGAGGGCCGCTGTCAATGGGTGACGTCACGGGGCTGGCGC
CM002888.2_71822529-71824686(+)_1|1|1x0		Danio_rerio_nonrepetitive:98590936-98596668	4322	4394	+	3.35625	1.5e-07	0.012	GGCGAATGGATGGGTTGGCGGGCCAGGGGGGGGGAAGGGACGGATGGATGAAGGGGCGGATGGATGGGGCCGA
CM002899.2_773705-775484(-)_1|1|1x0		Danio_rerio_nonrepetitive:315136045-315140011	535	592	+	18.8428	1.52e-07	0.00777	GTTATCGATTATCCTCACGGTCTGCCTGGTCGGTCGGGGCTGAATGAGCGGCTCCTGC
CM002888.2_71822529-71824686(+)_1|1|1x0		Danio_rerio_nonrepetitive:115146982-115157881	5787	5859	-	3.3125	1.52e-07	0.0121	GGCTGGAACTCCCGTGGTTGGGCTGCCCGGTCATAGTGGCGCTGTTGGGCTTGTTGGGCTTTGACCAGATGCT
CM002899.2_773705-775484(-)_1|1|1x0		Danio_rerio_nonrepetitive:318505377-318509056	3033	3090	-	18.8302	1.53e-07	0.00777	GGGAACGGCTCTCAGAGCGGGAAGTCGCAGCAGGAGCCGGCCGAACCGCTGGGGCTGG
CM002899.2_773705-775484(-)_1|1|1x0		Danio_rerio_nonrepetitive:652018077-652024657	4227	4284	+	18.8302	1.53e-07	0.00777	GAGAAGAAGACGAGGTGGTGGTGGAGCTGCAGGAGTCAGTGCTGGTGTCTGATGTGGA
CM002887.2_61542379-61543495(+)_1|1|1x0		Danio_rerio_nonrepetitive:690040556-690047232	8	41	-	19.0813	1.54e-07	0.0345	GTTCTAGGGGTAAGAGTTCTAGGGGTAAGAGTTC
CM002887.2_61542379-61543495(+)_1|1|1x0		Danio_rerio_nonrepetitive:690040556-690047232	23	56	-	19.0813	1.54e-07	0.0345	GTTCTAGGGGTAAGAGTTCTAGGGGTAAGAGTTC
CM002887.2_61542379-61543495(+)_1|1|1x0		Danio_rerio_nonrepetitive:690040556-690047232	38	71	-	19.0813	1.54e-07	0.0345	GTTCTAGGGGTAAGAGTTCTAGGGGTAAGAGTTC
CM002887.2_61542379-61543495(+)_1|1|1x0		Danio_rerio_nonrepetitive:690040556-690047232	53	86	-	19.0813	1.54e-07	0.0345	GTTCTAGGGGTAAGAGTTCTAGGGGTAAGAGTTC
CM002887.2_61542379-61543495(+)_1|1|1x0		Danio_rerio_nonrepetitive:690040556-690047232	68	101	-	19.0813	1.54e-07	0.0345	GTTCTAGGGGTAAGAGTTCTAGGGGTAAGAGTTC
CM002887.2_61542379-61543495(+)_1|1|1x0		Danio_rerio_nonrepetitive:690040556-690047232	83	116	-	19.0813	1.54e-07	0.0345	GTTCTAGGGGTAAGAGTTCTAGGGGTAAGAGTTC
CM002887.2_61542379-61543495(+)_1|1|1x0		Danio_rerio_nonrepetitive:690040556-690047232	98	131	-	19.0813	1.54e-07	0.0345	GTTCTAGGGGTAAGAGTTCTAGGGGTAAGAGTTC
CM002887.2_61542379-61543495(+)_1|1|1x0		Danio_rerio_nonrepetitive:690040556-690047232	113	146	-	19.0813	1.54e-07	0.0345	GTTCTAGGGGTAAGAGTTCTAGGGGTAAGAGTTC
CM002887.2_61542379-61543495(+)_1|1|1x0		Danio_rerio_nonrepetitive:690040556-690047232	128	161	-	19.0813	1.54e-07	0.0345	GTTCTAGGGGTAAGAGTTCTAGGGGTAAGAGTTC
CM002887.2_61542379-61543495(+)_1|1|1x0		Danio_rerio_nonrepetitive:690040556-690047232	143	176	-	19.0813	1.54e-07	0.0345	GTTCTAGGGGTAAGAGTTCTAGGGGTAAGAGTTC
CM002887.2_61542379-61543495(+)_1|1|1x0		Danio_rerio_nonrepetitive:690040556-690047232	158	191	-	19.0813	1.54e-07	0.0345	GTTCTAGGGGTAAGAGTTCTAGGGGTAAGAGTTC
CM002887.2_61542379-61543495(+)_1|1|1x0		Danio_rerio_nonrepetitive:690040556-690047232	173	206	-	19.0813	1.54e-07	0.0345	GTTCTAGGGGTAAGAGTTCTAGGGGTAAGAGTTC
CM002887.2_61542379-61543495(+)_1|1|1x0		Danio_rerio_nonrepetitive:690040556-690047232	188	221	-	19.0813	1.54e-07	0.0345	GTTCTAGGGGTAAGAGTTCTAGGGGTAAGAGTTC
CM002887.2_61542379-61543495(+)_1|1|1x0		Danio_rerio_nonrepetitive:690040556-690047232	203	236	-	19.0813	1.54e-07	0.0345	GTTCTAGGGGTAAGAGTTCTAGGGGTAAGAGTTC
CM002887.2_61542379-61543495(+)_1|1|1x0		Danio_rerio_nonrepetitive:690040556-690047232	218	251	-	19.0813	1.54e-07	0.0345	GTTCTAGGGGTAAGAGTTCTAGGGGTAAGAGTTC
CM002887.2_61542379-61543495(+)_1|1|1x0		Danio_rerio_nonrepetitive:690040556-690047232	233	266	-	19.0813	1.54e-07	0.0345	GTTCTAGGGGTAAGAGTTCTAGGGGTAAGAGTTC
CM002887.2_61542379-61543495(+)_1|1|1x0		Danio_rerio_nonrepetitive:690040556-690047232	248	281	-	19.0813	1.54e-07	0.0345	GTTCTAGGGGTAAGAGTTCTAGGGGTAAGAGTTC
CM002887.2_61542379-61543495(+)_1|1|1x0		Danio_rerio_nonrepetitive:690040556-690047232	263	296	-	19.0813	1.54e-07	0.0345	GTTCTAGGGGTAAGAGTTCTAGGGGTAAGAGTTC
CM002887.2_61542379-61543495(+)_1|1|1x0		Danio_rerio_nonrepetitive:690040556-690047232	278	311	-	19.0813	1.54e-07	0.0345	GTTCTAGGGGTAAGAGTTCTAGGGGTAAGAGTTC
CM002887.2_61542379-61543495(+)_1|1|1x0		Danio_rerio_nonrepetitive:690040556-690047232	293	326	-	19.0813	1.54e-07	0.0345	GTTCTAGGGGTAAGAGTTCTAGGGGTAAGAGTTC
CM002887.2_61542379-61543495(+)_1|1|1x0		Danio_rerio_nonrepetitive:690040556-690047232	308	341	-	19.0813	1.54e-07	0.0345	GTTCTAGGGGTAAGAGTTCTAGGGGTAAGAGTTC
CM002887.2_61542379-61543495(+)_1|1|1x0		Danio_rerio_nonrepetitive:690040556-690047232	323	356	-	19.0813	1.54e-07	0.0345	GTTCTAGGGGTAAGAGTTCTAGGGGTAAGAGTTC
CM002887.2_61542379-61543495(+)_1|1|1x0		Danio_rerio_nonrepetitive:690040556-690047232	338	371	-	19.0813	1.54e-07	0.0345	GTTCTAGGGGTAAGAGTTCTAGGGGTAAGAGTTC
CM002887.2_61542379-61543495(+)_1|1|1x0		Danio_rerio_nonrepetitive:690040556-690047232	353	386	-	19.0813	1.54e-07	0.0345	GTTCTAGGGGTAAGAGTTCTAGGGGTAAGAGTTC
CM002887.2_61542379-61543495(+)_1|1|1x0		Danio_rerio_nonrepetitive:690040556-690047232	368	401	-	19.0813	1.54e-07	0.0345	GTTCTAGGGGTAAGAGTTCTAGGGGTAAGAGTTC
CM002887.2_61542379-61543495(+)_1|1|1x0		Danio_rerio_nonrepetitive:690040556-690047232	383	416	-	19.0813	1.54e-07	0.0345	GTTCTAGGGGTAAGAGTTCTAGGGGTAAGAGTTC
CM002887.2_61542379-61543495(+)_1|1|1x0		Danio_rerio_nonrepetitive:690040556-690047232	398	431	-	19.0813	1.54e-07	0.0345	GTTCTAGGGGTAAGAGTTCTAGGGGTAAGAGTTC
CM002887.2_61542379-61543495(+)_1|1|1x0		Danio_rerio_nonrepetitive:690040556-690047232	413	446	-	19.0813	1.54e-07	0.0345	GTTCTAGGGGTAAGAGTTCTAGGGGTAAGAGTTC
CM002887.2_61542379-61543495(+)_1|1|1x0		Danio_rerio_nonrepetitive:690040556-690047232	428	461	-	19.0813	1.54e-07	0.0345	GTTCTAGGGGTAAGAGTTCTAGGGGTAAGAGTTC
CM002887.2_61542379-61543495(+)_1|1|1x0		Danio_rerio_nonrepetitive:690040556-690047232	443	476	-	19.0813	1.54e-07	0.0345	GTTCTAGGGGTAAGAGTTCTAGGGGTAAGAGTTC
CM002887.2_61542379-61543495(+)_1|1|1x0		Danio_rerio_nonrepetitive:690040556-690047232	458	491	-	19.0813	1.54e-07	0.0345	GTTCTAGGGGTAAGAGTTCTAGGGGTAAGAGTTC
CM002887.2_61542379-61543495(+)_1|1|1x0		Danio_rerio_nonrepetitive:690040556-690047232	473	506	-	19.0813	1.54e-07	0.0345	GTTCTAGGGGTAAGAGTTCTAGGGGTAAGAGTTC
CM002887.2_61542379-61543495(+)_1|1|1x0		Danio_rerio_nonrepetitive:690040556-690047232	488	521	-	19.0813	1.54e-07	0.0345	GTTCTAGGGGTAAGAGTTCTAGGGGTAAGAGTTC
CM002887.2_61542379-61543495(+)_1|1|1x0		Danio_rerio_nonrepetitive:690040556-690047232	503	536	-	19.0813	1.54e-07	0.0345	GTTCTAGGGGTAAGAGTTCTAGGGGTAAGAGTTC
CM002887.2_61542379-61543495(+)_1|1|1x0		Danio_rerio_nonrepetitive:690040556-690047232	518	551	-	19.0813	1.54e-07	0.0345	GTTCTAGGGGTAAGAGTTCTAGGGGTAAGAGTTC
CM002887.2_61542379-61543495(+)_1|1|1x0		Danio_rerio_nonrepetitive:690040556-690047232	533	566	-	19.0813	1.54e-07	0.0345	GTTCTAGGGGTAAGAGTTCTAGGGGTAAGAGTTC
CM002887.2_61542379-61543495(+)_1|1|1x0		Danio_rerio_nonrepetitive:690040556-690047232	548	581	-	19.0813	1.54e-07	0.0345	GTTCTAGGGGTAAGAGTTCTAGGGGTAAGAGTTC
CM002887.2_61542379-61543495(+)_1|1|1x0		Danio_rerio_nonrepetitive:690040556-690047232	563	596	-	19.0813	1.54e-07	0.0345	GTTCTAGGGGTAAGAGTTCTAGGGGTAAGAGTTC
CM002887.2_61542379-61543495(+)_1|1|1x0		Danio_rerio_nonrepetitive:690040556-690047232	578	611	-	19.0813	1.54e-07	0.0345	GTTCTAGGGGTAAGAGTTCTAGGGGTAAGAGTTC
CM002887.2_61542379-61543495(+)_1|1|1x0		Danio_rerio_nonrepetitive:690040556-690047232	593	626	-	19.0813	1.54e-07	0.0345	GTTCTAGGGGTAAGAGTTCTAGGGGTAAGAGTTC
CM002887.2_61542379-61543495(+)_1|1|1x0		Danio_rerio_nonrepetitive:690040556-690047232	608	641	-	19.0813	1.54e-07	0.0345	GTTCTAGGGGTAAGAGTTCTAGGGGTAAGAGTTC
CM002887.2_61542379-61543495(+)_1|1|1x0		Danio_rerio_nonrepetitive:690040556-690047232	623	656	-	19.0813	1.54e-07	0.0345	GTTCTAGGGGTAAGAGTTCTAGGGGTAAGAGTTC
CM002887.2_61542379-61543495(+)_1|1|1x0		Danio_rerio_nonrepetitive:690040556-690047232	638	671	-	19.0813	1.54e-07	0.0345	GTTCTAGGGGTAAGAGTTCTAGGGGTAAGAGTTC
CM002887.2_61542379-61543495(+)_1|1|1x0		Danio_rerio_nonrepetitive:690040556-690047232	653	686	-	19.0813	1.54e-07	0.0345	GTTCTAGGGGTAAGAGTTCTAGGGGTAAGAGTTC
CM002887.2_61542379-61543495(+)_1|1|1x0		Danio_rerio_nonrepetitive:690040556-690047232	668	701	-	19.0813	1.54e-07	0.0345	GTTCTAGGGGTAAGAGTTCTAGGGGTAAGAGTTC
CM002887.2_61542379-61543495(+)_1|1|1x0		Danio_rerio_nonrepetitive:690040556-690047232	683	716	-	19.0813	1.54e-07	0.0345	GTTCTAGGGGTAAGAGTTCTAGGGGTAAGAGTTC
CM002887.2_61542379-61543495(+)_1|1|1x0		Danio_rerio_nonrepetitive:690040556-690047232	698	731	-	19.0813	1.54e-07	0.0345	GTTCTAGGGGTAAGAGTTCTAGGGGTAAGAGTTC
CM002887.2_61542379-61543495(+)_1|1|1x0		Danio_rerio_nonrepetitive:690040556-690047232	713	746	-	19.0813	1.54e-07	0.0345	GTTCTAGGGGTAAGAGTTCTAGGGGTAAGAGTTC
CM002887.2_61542379-61543495(+)_1|1|1x0		Danio_rerio_nonrepetitive:690040556-690047232	728	761	-	19.0813	1.54e-07	0.0345	GTTCTAGGGGTAAGAGTTCTAGGGGTAAGAGTTC
CM002887.2_61542379-61543495(+)_1|1|1x0		Danio_rerio_nonrepetitive:690040556-690047232	743	776	-	19.0813	1.54e-07	0.0345	GTTCTAGGGGTAAGAGTTCTAGGGGTAAGAGTTC
CM002887.2_61542379-61543495(+)_1|1|1x0		Danio_rerio_nonrepetitive:690040556-690047232	758	791	-	19.0813	1.54e-07	0.0345	GTTCTAGGGGTAAGAGTTCTAGGGGTAAGAGTTC
CM002887.2_61542379-61543495(+)_1|1|1x0		Danio_rerio_nonrepetitive:690040556-690047232	773	806	-	19.0813	1.54e-07	0.0345	GTTCTAGGGGTAAGAGTTCTAGGGGTAAGAGTTC
CM002887.2_61542379-61543495(+)_1|1|1x0		Danio_rerio_nonrepetitive:690040556-690047232	788	821	-	19.0813	1.54e-07	0.0345	GTTCTAGGGGTAAGAGTTCTAGGGGTAAGAGTTC
CM002887.2_61542379-61543495(+)_1|1|1x0		Danio_rerio_nonrepetitive:690040556-690047232	803	836	-	19.0813	1.54e-07	0.0345	GTTCTAGGGGTAAGAGTTCTAGGGGTAAGAGTTC
CM002899.2_44187740-44188637(+)_1|1|1x0		Danio_rerio_nonrepetitive:470861243-470867102	4829	4856	-	19.0818	1.55e-07	0.0308	GTGGGGATGAGCGCACAGGCGCCGATGT
CM002899.2_773705-775484(-)_1|1|1x0		Danio_rerio_nonrepetitive:238580487-238590014	5581	5638	-	18.805	1.56e-07	0.00786	AAGAGGAAGGAGAAGAGGAAGAGGGAAAGGAGGAAGGAGGAGAAGAGGGTGATGAAGG
CM002888.2_71822529-71824686(+)_1|1|1x0		Danio_rerio_nonrepetitive:578702171-578702769	96	168	+	3.2375	1.57e-07	0.0124	GGGAGCCAGCATGGCTGGAGGCTTGTGGGTAGCTGGCAGGGCAAGCCGTCTGGATGGCGCCGGAAGGGTGAGC
CM002899.2_44187740-44188637(+)_1|1|1x0		Danio_rerio_nonrepetitive:87922541-87923949	1373	1400	+	19.0629	1.57e-07	0.0308	CAGGAGAGGTGGAGGAGGTGGAGGCTGT
CM002899.2_773705-775484(-)_1|1|1x0		Danio_rerio_nonrepetitive:3349149-3352435	1794	1851	-	18.7862	1.58e-07	0.00792	GGTTTGCATGGGTGGGGGTGGGTGTGTAAGTGGGCTGGGTTGGCTTGGATTGGGCTGG
CM002899.2_44187740-44188637(+)_1|1|1x0		Danio_rerio_nonrepetitive:439921929-439943739	1547	1574	-	19.0503	1.59e-07	0.0308	GCCCGGTGGCGGGAACCGGTGGTGCAGG
CM002888.2_71822529-71824686(+)_1|1|1x0		Danio_rerio_nonrepetitive:29395317-29422728	10782	10854	+	3.175	1.6e-07	0.0124	TGTTGGCTGGGTGACTTACTGGCTGGATGGCTTGCTGGCTGGATGGTAACTTGCTGGCTGGATCGTAGCTTGC
CM002899.2_44187740-44188637(+)_1|1|1x0		Danio_rerio_nonrepetitive:53875807-53881854	1436	1463	-	19.0314	1.61e-07	0.0308	GTGGATGGGGGGGGTCTGGGGCTGGGGG
CM002888.2_71822529-71824686(+)_1|1|1x0		Danio_rerio_nonrepetitive:194597411-194607060	5546	5618	+	3.15625	1.61e-07	0.0124	ACGAGGTCTGGCGGTCTCTGGGCGGGTCTGGCGGCGGAGGGTTGCGGGCACGATCTCTGGAGGCAGGTGGAGG
CM002899.2_773705-775484(-)_1|1|1x0		Danio_rerio_nonrepetitive:262484989-262490822	5590	5647	+	18.7421	1.62e-07	0.00807	ATGTCGTCCTCCAGTGTGATGTCGCGGTTTGGGCCGCCGGTGTCCGTGCGGTCGGTGG
CM002899.2_773705-775484(-)_1|1|1x0		Danio_rerio_nonrepetitive:422390042-422413974	5867	5924	-	18.7421	1.62e-07	0.00807	GGTTTTGGGAGGGAGGGGGGGGAGCGGAAGAGGAGGGGGGGGGGAAAGAAGAGGATTG
CM002899.2_773705-775484(-)_1|1|1x0		Danio_rerio_nonrepetitive:469678919-469684939	404	461	+	18.7296	1.63e-07	0.00807	CTGCCGTTGAGAGCGCCGGTGCTGCGCTGGCAGAGGATGAGGGATCTGACCGGCCTGG
CM002899.2_773705-775484(-)_1|1|1x0		Danio_rerio_nonrepetitive:671572697-671574096	600	657	+	18.7296	1.63e-07	0.00807	GCAGGCTCTAAACATCACCTGATGCTGTTTTGGCAGCTGGGGCACTGGAGGCTGGTTT
CM002899.2_44187740-44188637(+)_1|1|1x0		Danio_rerio_nonrepetitive:411890157-411917035	20744	20771	+	19.0126	1.63e-07	0.0308	GAGCGCTGGAGGTCTGCAGTGTTGCTGT
CM002888.2_71822529-71824686(+)_1|1|1x0		Danio_rerio_nonrepetitive:62101427-62103082	811	883	+	3.11875	1.63e-07	0.0124	CTCTAGGTGGCATCTCTGAGGCAGCAGCTGGCGGAGCTAGGGGCGGGGCAGGGTCAGGGGCGGGAGGGGTCAG
CM002888.2_71822529-71824686(+)_1|1|1x0		Danio_rerio_nonrepetitive:689503717-689510284	2118	2190	+	3.1125	1.64e-07	0.0124	AGATGATAGAGTGGTTTGTTTGAGTAAATGAGTGATTGGTTGGGGTGGGTGGGTAAGTGAATGATTGAGTGGG
CM002899.2_773705-775484(-)_1|1|1x0		Danio_rerio_nonrepetitive:635794152-635803639	3529	3586	-	18.7233	1.64e-07	0.00807	AAGAAGCACTCAGAGATGAGGAGGATAAAGATGATGTGGTGAAAGAGGAAGACGACGA
CM002899.2_773705-775484(-)_1|1|1x0		Danio_rerio_nonrepetitive:555009334-555015492	2346	2403	-	18.7044	1.66e-07	0.0081	CCGCAGCTACAGAGGCAGCTATGGTGGGAGAGGTCGAGGTAGTCGTGGGCGGAGTCGA
CM002899.2_773705-775484(-)_1|1|1x0		Danio_rerio_nonrepetitive:385456812-385457166	100	157	+	18.7044	1.66e-07	0.0081	AGCAGGAGCAGCAGGGGTAGCAGGCATGGTCCGGGGATGCGGTGCGGGAGGAGAGCAT
CM002888.2_71822529-71824686(+)_1|1|1x0		Danio_rerio_nonrepetitive:578702171-578702769	114	186	+	3.06875	1.66e-07	0.0124	AGGCTTGTGGGTAGCTGGCAGGGCAAGCCGTCTGGATGGCGCCGGAAGGGTGAGCCGTCTGCTTGGTGCTGGC
CM002888.2_71822529-71824686(+)_1|1|1x0		Danio_rerio_nonrepetitive:94005320-94012388	87	159	+	3.0625	1.67e-07	0.0124	GGATACTGGGATACTGGGATGCGGGGATGCGGGGATACTGGGATGCGGGGATGCGGGGATGCGGGGATGCGGG
CM002888.2_71822529-71824686(+)_1|1|1x0		Danio_rerio_nonrepetitive:430315524-430319687	3879	3951	+	3.0625	1.67e-07	0.0124	GGTCAGGTGTAGAGTGTGCAGCAACTGCTGTCTCCTTGGCAGGAGATCAGAGATAGGACGCCGGGTCCGGCTC
CM002899.2_773705-775484(-)_1|1|1x0		Danio_rerio_nonrepetitive:304051397-304054165	2354	2411	+	18.6918	1.67e-07	0.00813	GGAGACAGGTGGTAAAGTAGGGGGTGGAGGCTGAGTTGTGGGTGGAGGGGTCGGCTTT
CM002899.2_44187740-44188637(+)_1|1|1x0		Danio_rerio_nonrepetitive:421325039-421329810	3210	3237	+	18.9811	1.67e-07	0.031	ATGGGGGGGGGGGGGGGGGGGGGGATTT
CM002888.2_71822529-71824686(+)_1|1|1x0		Danio_rerio_nonrepetitive:61462828-61468323	3233	3305	-	3.05	1.68e-07	0.0124	GTCTGGACTGATGGTGAGGTGGTGCTTTGGATGTCGTCGGTGGTCTGGACTGATGGTGAGGTGGTGGTGTCGA
CM002888.2_71822529-71824686(+)_1|1|1x0		Danio_rerio_nonrepetitive:378221456-378227971	562	634	-	3.025	1.69e-07	0.0124	GGCAGGCGGGCGGGCGGGGGGTGGGGGGGAGAGAGACAGGAGAAAAAGCCGTATAGGAAGAGAAGCACAACCG
CM002899.2_773705-775484(-)_1|1|1x0		Danio_rerio_nonrepetitive:70253280-70262908	6246	6303	-	18.673	1.69e-07	0.00819	AGACAGATTATCCTGCGGGGGAGGAGATTCCTCAGGATCTGGAGGCGGGACCAGACGC
CM002888.2_71822529-71824686(+)_1|1|1x0		Danio_rerio_nonrepetitive:689503717-689510284	1909	1981	+	3.01875	1.69e-07	0.0124	GATTGATTGATGATTGGGTGGTTATGAGTGAGTGATTTGTGGGAGTGAATTAGTGGTTGGATTGGGTGGGTGA
CM002899.2_773705-775484(-)_1|1|1x0		Danio_rerio_nonrepetitive:29395317-29422728	6397	6454	+	18.6667	1.7e-07	0.00819	CTGCTGAAGTCTGGGAAAGGGAGGGGGCGGTGGAGACTGCAGCAGGAGGTGGCCGGGG
CM002899.2_773705-775484(-)_1|1|1x0		Danio_rerio_nonrepetitive:395360249-395366044	4866	4923	-	18.6541	1.71e-07	0.00822	ATCTGGCAGTACTGGTGGCAGTGGCTCTGGCAGTGGCAGCGGCTCTGGCAGTGGCTAC
CM002888.2_33833495-33835637(+)_1|1|1x0		Danio_rerio_nonrepetitive:690040556-690047232	1056	1128	-	11.7125	1.72e-07	0.0177	GGGTAAAGAGTCCTAGGGGTAAGAGTCCTAGGGGTAAGAGTCCTAGGGGTAAGAGTCCTAGGGGTAAGAGTCC
CM002888.2_71822529-71824686(+)_1|1|1x0		Danio_rerio_nonrepetitive:98590936-98596668	4330	4402	+	2.96875	1.72e-07	0.0124	GATGGGTTGGCGGGCCAGGGGGGGGGAAGGGACGGATGGATGAAGGGGCGGATGGATGGGGCCGATGAGAACG
CM002888.2_67329198-67330512(+)_1|1|1x0		Danio_rerio_nonrepetitive:263804476-263806217	849	894	-	16.9437	1.74e-07	0.038	ATACTGATACGGTTACAGACACTAATACCGGTACTGATACAGTTAC
CM002899.2_773705-775484(-)_1|1|1x0		Danio_rerio_nonrepetitive:422390042-422413974	5873	5930	-	18.6289	1.74e-07	0.00828	AAGGCAGGTTTTGGGAGGGAGGGGGGGGAGCGGAAGAGGAGGGGGGGGGGAAAGAAGA
CM002899.2_773705-775484(-)_1|1|1x0		Danio_rerio_nonrepetitive:300821496-300827270	5619	5676	+	18.6289	1.74e-07	0.00828	GATGTTTAACCGAAGAAACCGTGGAAAAAGACGCAGACGGTGAGGAGGATAACGGCGT
CM002888.2_71822529-71824686(+)_1|1|1x0		Danio_rerio_nonrepetitive:328888618-328896030	1479	1551	+	2.94375	1.74e-07	0.0124	TGTTGGGTCTCCGGCCGGGACTTGGGGGCCTCCGGGCGAGCGACGGTGAAAACAAGACCGGAGAAGACGGTGC
CM002888.2_71822529-71824686(+)_1|1|1x0		Danio_rerio_nonrepetitive:390329819-390332887	2345	2417	-	2.94375	1.74e-07	0.0124	TGGAAGCGGCGCTGGGGGCGCAGGAGGCCGGCTTACCCGCCGCAGGGTTCGGGGTGCTGGCCGGAGGAGTGGC
CM002899.2_44187740-44188637(+)_1|1|1x0		Danio_rerio_nonrepetitive:518981898-518986113	1632	1659	+	18.9245	1.75e-07	0.0317	GGTGGGTGGGGGCCCGGTGGGCTGCTGG
CM002888.2_71822529-71824686(+)_1|1|1x0		Danio_rerio_nonrepetitive:506231925-506237916	1747	1819	-	2.93125	1.75e-07	0.0124	GTAAGGGCCGGGCACGGGCGGTTGGGCATTTCTCTGCTGAAGTCTGGGAAAGGGAGGGGGCAGTGGAGACTGC
CM002899.2_773705-775484(-)_1|1|1x0		Danio_rerio_nonrepetitive:10278176-10283452	3609	3666	+	18.6164	1.75e-07	0.00828	GGCGGGGCGGAGACCCAGAGGGGGAGGAGCCGGCTGCGGCGAGGATTGGCCGAAAGGC
CM002899.2_773705-775484(-)_1|1|1x0		Danio_rerio_nonrepetitive:531929592-531938554	8896	8953	-	18.6101	1.76e-07	0.00828	AATCACCGTTGACAGAGGAGGAAGGAATAAAGGCAAGTGTGGTGGCCGTCGGAGATGG
CM002899.2_773705-775484(-)_1|1|1x0		Danio_rerio_nonrepetitive:469268633-469272946	3324	3381	-	18.6038	1.77e-07	0.00828	CTGCGGAACATCAGGAAGGTTCTGTGGGTCGTGGGGCCGCTGGAGCTCAGGCTGGCGG
CM002899.2_773705-775484(-)_1|1|1x0		Danio_rerio_nonrepetitive:212575458-212582079	1392	1449	+	18.6038	1.77e-07	0.00828	TTCAGGGACAGCCAGCAGCAGCGGGTGCAGACCAGGTGGACAGAGCGGCAGCTGCTGG
CM002888.2_71822529-71824686(+)_1|1|1x0		Danio_rerio_nonrepetitive:236934145-236935106	211	283	+	2.89375	1.77e-07	0.0124	AGTCTGCTGATTTACTTACTATGGTGTATGATGGGTAGGTGGACGGTGGCAGGAATGAGGGCGGGTAGAAAGC
CM002899.2_44187740-44188637(+)_1|1|1x0		Danio_rerio_nonrepetitive:422390042-422413974	5750	5777	-	18.8994	1.78e-07	0.0317	AGGGGGCGGGGGGCCAGGAGAAGGGGGT
CM002899.2_773705-775484(-)_1|1|1x0		Danio_rerio_nonrepetitive:171784837-171790683	5280	5337	-	18.5912	1.78e-07	0.00831	GTGATCCAGTGGTGTCGACTGATGGGCTCTGTGTTGCAGCGGGACTCAGCGAAGCTTC
CM002888.2_71822529-71824686(+)_1|1|1x0		Danio_rerio_nonrepetitive:305214982-305218157	1440	1512	+	2.86875	1.79e-07	0.0124	TGGGGTCCCCATCGTAAGGTGGAGGGTTGTTTGCATGGGGCTCTGGGTCATGATGGGGTGTGGTGGGGGAAGA
CM002888.2_71822529-71824686(+)_1|1|1x0		Danio_rerio_nonrepetitive:203205697-203226484	11835	11907	+	2.86875	1.79e-07	0.0124	AGAATGAAGTGGGGGAGTGTGTTTTTTCTGAGAGAAAGGAGGTTGTCGTGTGGTTAGGTGAGGGAGAGAAGAA
CM002899.2_44187740-44188637(+)_1|1|1x0		Danio_rerio_nonrepetitive:526346231-526350410	2220	2247	+	18.8931	1.79e-07	0.0317	GAGGAGGAGAAGATGCAGGTGCTGGTGG
CM002899.2_773705-775484(-)_1|1|1x0		Danio_rerio_nonrepetitive:518575011-518579460	1512	1569	-	18.5786	1.79e-07	0.00831	GTTGAGCAGGAGGAGTTGGGGAAGAAGAAGAGGACGTTGGGGAATGAGACGAACATGT
CM002888.2_71822529-71824686(+)_1|1|1x0		Danio_rerio_nonrepetitive:490261998-490266241	3124	3196	+	2.85	1.8e-07	0.0124	ACTGAGACACCAGGTTATGGGGAAGGTCAGTTTAGTGCACCTCCGAAGGGGAAACGGTTGCACAGGATGTTGA
CM002899.2_773705-775484(-)_1|1|1x0		Danio_rerio_nonrepetitive:286063371-286068505	791	848	-	18.566	1.81e-07	0.00831	GGAGGGTCCTGGTGGGCCGGGAGGACCAGGCGGCCCACGGGGTCCTGGCTGACTTTCA
CM002899.2_773705-775484(-)_1|1|1x0		Danio_rerio_nonrepetitive:590741650-590742549	398	455	+	18.566	1.81e-07	0.00831	ATGGTCCAGCCCCGGGATGTGAGCACGGGAGGGGGGGCGGGGTTGGGGAGGGGATGGG
CM002899.2_773705-775484(-)_1|1|1x0		Danio_rerio_nonrepetitive:44564437-44570891	4231	4288	+	18.566	1.81e-07	0.00831	CTGTGAAAAGATGAGACCACGCCGCACCCTAAGCTGATGCTGGGGTGGTCATGGAGGA
CM002899.2_773705-775484(-)_1|1|1x0		Danio_rerio_nonrepetitive:555009334-555015492	5	62	+	18.5597	1.81e-07	0.00831	GTTAGAAGTGGGCAGATTGTGCTGTGGCACAGAAAGAGCTGGCTGTGGTTGAGGCTGC
CM002888.2_71822529-71824686(+)_1|1|1x0		Danio_rerio_nonrepetitive:98590936-98596668	4359	4431	+	2.825	1.82e-07	0.0124	GGACGGATGGATGAAGGGGCGGATGGATGGGGCCGATGAGAACGGATAGGAAGATAGGCGGATGGGTGGGATA
CM002888.2_71822529-71824686(+)_1|1|1x0		Danio_rerio_nonrepetitive:94005320-94012388	114	186	+	2.81875	1.82e-07	0.0124	TGCGGGGATACTGGGATGCGGGGATGCGGGGATGCGGGGATGCGGGGATGCGGGGATGCGGGGCTGATGCAGG
CM002887.2_61542379-61543495(+)_1|1|1x0		Danio_rerio_nonrepetitive:692005561-692008651	770	803	-	18.8625	1.83e-07	0.0402	GTGGTGGTCCCTGGTGTTGTAGTAGGAAACATTG
CM002899.2_773705-775484(-)_1|1|1x0		Danio_rerio_nonrepetitive:156325979-156326998	907	964	+	18.5472	1.83e-07	0.00835	TTGAGGAGGCTGTTTAGAAGGTGGTAGAGATGGTTGTTGAGAAGGTGGTAGAGAAGGA
CM002888.2_33833495-33835637(+)_1|1|1x0		Danio_rerio_nonrepetitive:263804476-263806217	557	629	+	11.4812	1.89e-07	0.0194	GTATTGGTAATGGTAACTTTAACAGTAGCAGTGTTGGTTACAGTATCAGTGTCAGTAAAGGTGTTAGTATCTG
CM002899.2_773705-775484(-)_1|1|1x0		Danio_rerio_nonrepetitive:686277970-686282222	1522	1579	+	18.478	1.91e-07	0.00868	CTTGGCAGAGGTCGGAGACCGAGTTTATCCCCGTGGCCGGGACGGAGGACCTGGCTGA
CM002899.2_44187740-44188637(+)_1|1|1x0		Danio_rerio_nonrepetitive:53676304-53687682	8840	8867	+	18.805	1.91e-07	0.0328	GGGGTTTGGCGGACAGGGGCTACGCAGG
CM002899.2_773705-775484(-)_1|1|1x0		Danio_rerio_nonrepetitive:547617203-547622602	4600	4657	+	18.4654	1.92e-07	0.00868	GCGACAAACACAGAGAAACGGCAGCGCTCTGGCTGTCAGAGCTGGTGGAGGAGCCCGT
CM002888.2_71822529-71824686(+)_1|1|1x0		Danio_rerio_nonrepetitive:448312716-448318125	19	91	+	2.6625	1.92e-07	0.0124	CGGGTGTTGGTTGGATTCTGGATAGGTTGGGTTTGGTTGGGTAGGTTGGGTGGTTGATTTATAAGTTGGGGAG
CM002888.2_71822529-71824686(+)_1|1|1x0		Danio_rerio_nonrepetitive:695011563-695017197	4961	5033	-	2.65625	1.93e-07	0.0124	GGGTAGGAGCAGTGTGTTGGGTCATGGCAGAGTGCTGGGCTGTGGCAGAGTGCTGGGTAGGAGCAGTGTGGTG
CM002888.2_71822529-71824686(+)_1|1|1x0		Danio_rerio_nonrepetitive:695011563-695017197	5177	5249	-	2.65625	1.93e-07	0.0124	GGGTAGGAGCAGTGTGTTGGGTCATGGCAGAGTGCTGGGCTGTGGCAGAGTGCTGGGTAGGAGCAGTGTGGTG
CM002899.2_773705-775484(-)_1|1|1x0		Danio_rerio_nonrepetitive:533868617-533871866	2982	3039	-	18.4591	1.93e-07	0.00868	AAAGCAAATCTGTGACGACGGCCGCGTCGCCTGTAACGGCGGAGGAGGAGGATAACTT
CM002888.2_71822529-71824686(+)_1|1|1x0		Danio_rerio_nonrepetitive:471250655-471251474	528	600	-	2.65	1.93e-07	0.0124	GGTGGGATGGAACAATGGCGGGAGGAACTAGGAGGTAGACTTGGGACAAAAGGGTAGAGGAGGAGGCCAGGGT
CM002888.2_71822529-71824686(+)_1|1|1x0		Danio_rerio_nonrepetitive:412876124-412881056	2920	2992	-	2.64375	1.94e-07	0.0124	TGGAGCATGGCAGGTGGGACGTCGCAATTCGCAGAAGGGCCGTGGAAACCGGCGGGGAAGCGGAGCGCGGAGG
CM002888.2_71822529-71824686(+)_1|1|1x0		Danio_rerio_nonrepetitive:695011563-695017197	4096	4168	-	2.64375	1.94e-07	0.0124	GGGTAGGAGCAGTGTGTTGGGTCATGGCAGAGTGCTGGGCTGTGGCAGAGTGCTGGGTAGGAGCAGTGTGTTG
CM002888.2_71822529-71824686(+)_1|1|1x0		Danio_rerio_nonrepetitive:695011563-695017197	4186	4258	-	2.64375	1.94e-07	0.0124	GGGTAGGAGCAGTGTGTTGGGTCATGGCAGAGTGCTGGGCTGTGGCAGAGTGCTGGGTAGGAGCAGTGTGTTG
CM002888.2_71822529-71824686(+)_1|1|1x0		Danio_rerio_nonrepetitive:695011563-695017197	4403	4475	-	2.64375	1.94e-07	0.0124	GGGTAGGAGCAGTGTGTTGGGTCATGGCAGAGTGCTGGGCTGTGGCAGAGTGCTGGGTAGGAGCAGTGTGTTG
CM002888.2_71822529-71824686(+)_1|1|1x0		Danio_rerio_nonrepetitive:695011563-695017197	4565	4637	-	2.64375	1.94e-07	0.0124	GGGTAGGAGCAGTGTGTTGGGTCATGGCAGAGTGCTGGGCTGTGGCAGAGTGCTGGGTAGGAGCAGTGTGTTG
CM002888.2_71822529-71824686(+)_1|1|1x0		Danio_rerio_nonrepetitive:695011563-695017197	4655	4727	-	2.64375	1.94e-07	0.0124	GGGTAGGAGCAGTGTGTTGGGTCATGGCAGAGTGCTGGGCTGTGGCAGAGTGCTGGGTAGGAGCAGTGTGTTG
CM002888.2_71822529-71824686(+)_1|1|1x0		Danio_rerio_nonrepetitive:695011563-695017197	4763	4835	-	2.64375	1.94e-07	0.0124	GGGTAGGAGCAGTGTGTTGGGTCATGGCAGAGTGCTGGGCTGTGGCAGAGTGCTGGGTAGGAGCAGTGTGTTG
CM002888.2_71822529-71824686(+)_1|1|1x0		Danio_rerio_nonrepetitive:695011563-695017197	4853	4925	-	2.64375	1.94e-07	0.0124	GGGTAGGAGCAGTGTGTTGGGTCATGGCAGAGTGCTGGGCTGTGGCAGAGTGCTGGGTAGGAGCAGTGTGTTG
CM002888.2_71822529-71824686(+)_1|1|1x0		Danio_rerio_nonrepetitive:695011563-695017197	5015	5087	-	2.64375	1.94e-07	0.0124	GGGTAGGAGCAGTGTGTTGGGTCATGGCAGAGTGCTGGGCTGTGGCAGAGTGCTGGGTAGGAGCAGTGTGTTG
CM002888.2_71822529-71824686(+)_1|1|1x0		Danio_rerio_nonrepetitive:695011563-695017197	5069	5141	-	2.64375	1.94e-07	0.0124	GGGTAGGAGCAGTGTGTTGGGTCATGGCAGAGTGCTGGGCTGTGGCAGAGTGCTGGGTAGGAGCAGTGTGTTG
CM002888.2_71822529-71824686(+)_1|1|1x0		Danio_rerio_nonrepetitive:695011563-695017197	5447	5519	-	2.64375	1.94e-07	0.0124	GGGTAGGAGCAGTGTGTTGGGTCATGGCAGAGTGCTGGGCTGTGGCAGAGTGCTGGGTAGGAGCAGTGTGTTG
CM002899.2_44187740-44188637(+)_1|1|1x0		Danio_rerio_nonrepetitive:87922541-87923949	1379	1406	+	18.7862	1.94e-07	0.0328	AGGTGGAGGAGGTGGAGGCTGTAGCAGC
CM002899.2_773705-775484(-)_1|1|1x0		Danio_rerio_nonrepetitive:547617203-547622602	2134	2191	+	18.4528	1.94e-07	0.00868	ACACAGTAGCCCGGGCGAGTGGCCGCTCCTCCGCTGCAGCAGGCGGCGCTGTGTCCGC
CM002899.2_773705-775484(-)_1|1|1x0		Danio_rerio_nonrepetitive:555009334-555015492	4795	4852	+	18.4528	1.94e-07	0.00868	TGGCATGGGAGGGCAGGGTAGCTGTGCAGGCAGAGGTGGTGGCTGAGGTTGAGGGGGC
CM002888.2_71822529-71824686(+)_1|1|1x0		Danio_rerio_nonrepetitive:671654187-671654765	433	505	-	2.6375	1.94e-07	0.0124	AATTAGTTGGTCGGTTGGCTGACTGGTGAGTCAGTCAGGTGGCCAGTTATTTGGTCGGTCTGTCAGTTGGTTG
CM002899.2_773705-775484(-)_1|1|1x0		Danio_rerio_nonrepetitive:131145991-131177858	1980	2037	+	18.4403	1.95e-07	0.00872	TTTTGGCAGCAGAGAGAGACGTGGCACAGACAGCAGGGTCTGGGTTGGCACTAGCTGT
CM002888.2_71822529-71824686(+)_1|1|1x0		Danio_rerio_nonrepetitive:506231925-506237916	2079	2151	-	2.61875	1.95e-07	0.0125	GTTTAGGCGGTGGAGACTCTTGCATGTAAGGGTGGGAGGTGGCCAGGGCCTGAACTCCTGCGGGAGTTGAAGC
CM002899.2_773705-775484(-)_1|1|1x0		Danio_rerio_nonrepetitive:339868812-339874295	2483	2540	-	18.434	1.96e-07	0.00872	AGAAAGACGGCTTGGAGGGGGGGGTCGCGGACGGTGCTGAGGGTAGTGTCACGGACAC
CM002888.2_33833495-33835637(+)_1|1|1x0		Danio_rerio_nonrepetitive:616973041-616997577	15615	15687	+	11.3875	1.97e-07	0.02	GGGGCGTGCATGAGAAGTGAAGAGTGGGGTGGGGGGTTAAATGAAGGGGAACATACTGAAGAGCGGAGAGCGG
CM002899.2_773705-775484(-)_1|1|1x0		Danio_rerio_nonrepetitive:555009334-555015492	4813	4870	+	18.4277	1.97e-07	0.00872	TAGCTGTGCAGGCAGAGGTGGTGGCTGAGGTTGAGGGGGCGGAGTTTCAGCAGGTAGT
CM002899.2_44187740-44188637(+)_1|1|1x0		Danio_rerio_nonrepetitive:249244818-249245129	153	180	+	18.7547	1.98e-07	0.0328	AGGAGGAGGTGGACGAGGAGGCTGAACA
CM002888.2_71822529-71824686(+)_1|1|1x0		Danio_rerio_nonrepetitive:29395317-29422728	10510	10582	+	2.575	1.98e-07	0.0126	GAAACGATATTTGTTCTGGATGTTGCTGGCGATGGTGATCTGTGGCGGGGTGGTCTGTTGATAGCGGAGCGGG
CM002899.2_773705-775484(-)_1|1|1x0		Danio_rerio_nonrepetitive:422390042-422413974	5876	5933	-	18.4088	1.99e-07	0.00873	CAAAAGGCAGGTTTTGGGAGGGAGGGGGGGGAGCGGAAGAGGAGGGGGGGGGGAAAGA
CM002888.2_71822529-71824686(+)_1|1|1x0		Danio_rerio_nonrepetitive:461562900-461570078	2220	2292	-	2.55625	2e-07	0.0126	TCGGGCTGGAGCTGGTGAGGGGATGTGGGCCAGAGGAGGGTGATGAGGGGAGGGACAGCGAGGAGGTGGTGGA
CM002899.2_773705-775484(-)_1|1|1x0		Danio_rerio_nonrepetitive:378221456-378227971	602	659	-	18.4025	2e-07	0.00873	CCCTTAACTGGACCTGGAGGGGAGAGGCAGGCGGGCGGGCGGGGGGTGGGGGGGAGAG
CM002899.2_773705-775484(-)_1|1|1x0		Danio_rerio_nonrepetitive:98590936-98596668	4333	4390	+	18.4025	2e-07	0.00873	GGGTTGGCGGGCCAGGGGGGGGGAAGGGACGGATGGATGAAGGGGCGGATGGATGGGG
CM002899.2_773705-775484(-)_1|1|1x0		Danio_rerio_nonrepetitive:555009334-555015492	4807	4864	+	18.4025	2e-07	0.00873	GCAGGGTAGCTGTGCAGGCAGAGGTGGTGGCTGAGGTTGAGGGGGCGGAGTTTCAGCA
CM002899.2_773705-775484(-)_1|1|1x0		Danio_rerio_nonrepetitive:642869599-642871566	1862	1919	+	18.3899	2.01e-07	0.00876	CTGTTAGATGTTCAGCGTCGGCAGAGGATTTTGAGCTGGAGGATCTGGCGCCCGCGTG
CM002899.2_773705-775484(-)_1|1|1x0		Danio_rerio_nonrepetitive:410280242-410288487	4029	4086	+	18.3711	2.04e-07	0.0088	GCTAAGAACAGGACACTGTGGATCAACGGTACAGGCTGGCGGGGATGGTGTAGGTTGC
CM002899.2_44187740-44188637(+)_1|1|1x0		Danio_rerio_nonrepetitive:617408075-617413441	5285	5312	-	18.717	2.04e-07	0.0328	GCGGCGCTGAGGATGCGCGTGTTGATGG
CM002899.2_44187740-44188637(+)_1|1|1x0		Danio_rerio_nonrepetitive:62101427-62103082	850	877	+	18.717	2.04e-07	0.0328	GGGGCGGGGCAGGGTCAGGGGCGGGAGG
CM002888.2_71822529-71824686(+)_1|1|1x0		Danio_rerio_nonrepetitive:421693218-421693983	188	260	+	2.49375	2.04e-07	0.0128	CGCCGGCGAGCATGGAAGCCACTGAGCAGAGAGGAGCTGGAGAGGTGCGCTGGAGGGCCGCAGTGGAGGAAAT
CM002888.2_71822529-71824686(+)_1|1|1x0		Danio_rerio_nonrepetitive:695011563-695017197	3988	4060	-	2.49375	2.04e-07	0.0128	GGGTAGGAGCAGTGTGTTGGGTCATGGCAGAGTGCTGGGCCGTGGCAGAGGGCTGGGTAGGAGCAGTGTGTTG
CM002888.2_67329198-67330512(+)_1|1|1x0		Danio_rerio_nonrepetitive:690040556-690047232	861	906	-	16.6188	2.04e-07	0.038	CTAGGGGTAAGAGTCCTAGGGGTAAGAGTCCTAGGGGTAAGAGTCC
CM002888.2_67329198-67330512(+)_1|1|1x0		Danio_rerio_nonrepetitive:690040556-690047232	876	921	-	16.6188	2.04e-07	0.038	CTAGGGGTAAGAGTCCTAGGGGTAAGAGTCCTAGGGGTAAGAGTCC
CM002888.2_67329198-67330512(+)_1|1|1x0		Danio_rerio_nonrepetitive:690040556-690047232	891	936	-	16.6188	2.04e-07	0.038	CTAGGGGTAAGAGTCCTAGGGGTAAGAGTCCTAGGGGTAAGAGTCC
CM002888.2_67329198-67330512(+)_1|1|1x0		Danio_rerio_nonrepetitive:690040556-690047232	906	951	-	16.6188	2.04e-07	0.038	CTAGGGGTAAGAGTCCTAGGGGTAAGAGTCCTAGGGGTAAGAGTCC
CM002888.2_67329198-67330512(+)_1|1|1x0		Danio_rerio_nonrepetitive:690040556-690047232	921	966	-	16.6188	2.04e-07	0.038	CTAGGGGTAAGAGTCCTAGGGGTAAGAGTCCTAGGGGTAAGAGTCC
CM002888.2_67329198-67330512(+)_1|1|1x0		Danio_rerio_nonrepetitive:690040556-690047232	936	981	-	16.6188	2.04e-07	0.038	CTAGGGGTAAGAGTCCTAGGGGTAAGAGTCCTAGGGGTAAGAGTCC
CM002888.2_67329198-67330512(+)_1|1|1x0		Danio_rerio_nonrepetitive:690040556-690047232	951	996	-	16.6188	2.04e-07	0.038	CTAGGGGTAAGAGTCCTAGGGGTAAGAGTCCTAGGGGTAAGAGTCC
CM002888.2_67329198-67330512(+)_1|1|1x0		Danio_rerio_nonrepetitive:690040556-690047232	966	1011	-	16.6188	2.04e-07	0.038	CTAGGGGTAAGAGTCCTAGGGGTAAGAGTCCTAGGGGTAAGAGTCC
CM002888.2_67329198-67330512(+)_1|1|1x0		Danio_rerio_nonrepetitive:690040556-690047232	981	1026	-	16.6188	2.04e-07	0.038	CTAGGGGTAAGAGTCCTAGGGGTAAGAGTCCTAGGGGTAAGAGTCC
CM002888.2_67329198-67330512(+)_1|1|1x0		Danio_rerio_nonrepetitive:690040556-690047232	996	1041	-	16.6188	2.04e-07	0.038	CTAGGGGTAAGAGTCCTAGGGGTAAGAGTCCTAGGGGTAAGAGTCC
CM002888.2_67329198-67330512(+)_1|1|1x0		Danio_rerio_nonrepetitive:690040556-690047232	1011	1056	-	16.6188	2.04e-07	0.038	CTAGGGGTAAGAGTCCTAGGGGTAAGAGTCCTAGGGGTAAGAGTCC
CM002888.2_67329198-67330512(+)_1|1|1x0		Danio_rerio_nonrepetitive:690040556-690047232	1026	1071	-	16.6188	2.04e-07	0.038	CTAGGGGTAAGAGTCCTAGGGGTAAGAGTCCTAGGGGTAAGAGTCC
CM002888.2_67329198-67330512(+)_1|1|1x0		Danio_rerio_nonrepetitive:690040556-690047232	1041	1086	-	16.6188	2.04e-07	0.038	CTAGGGGTAAGAGTCCTAGGGGTAAGAGTCCTAGGGGTAAGAGTCC
CM002888.2_67329198-67330512(+)_1|1|1x0		Danio_rerio_nonrepetitive:690040556-690047232	1056	1101	-	16.6188	2.04e-07	0.038	CTAGGGGTAAGAGTCCTAGGGGTAAGAGTCCTAGGGGTAAGAGTCC
CM002888.2_67329198-67330512(+)_1|1|1x0		Danio_rerio_nonrepetitive:690040556-690047232	1071	1116	-	16.6188	2.04e-07	0.038	CTAGGGGTAAGAGTCCTAGGGGTAAGAGTCCTAGGGGTAAGAGTCC
CM002888.2_67329198-67330512(+)_1|1|1x0		Danio_rerio_nonrepetitive:690040556-690047232	1132	1177	-	16.6188	2.04e-07	0.038	CTAGGGGTAAGAGTCCTAGGGGTAAGAGTCCTAGGGGTAAGAGTCC
CM002888.2_67329198-67330512(+)_1|1|1x0		Danio_rerio_nonrepetitive:690040556-690047232	1147	1192	-	16.6188	2.04e-07	0.038	CTAGGGGTAAGAGTCCTAGGGGTAAGAGTCCTAGGGGTAAGAGTCC
CM002888.2_67329198-67330512(+)_1|1|1x0		Danio_rerio_nonrepetitive:690040556-690047232	1162	1207	-	16.6188	2.04e-07	0.038	CTAGGGGTAAGAGTCCTAGGGGTAAGAGTCCTAGGGGTAAGAGTCC
CM002888.2_67329198-67330512(+)_1|1|1x0		Danio_rerio_nonrepetitive:690040556-690047232	1177	1222	-	16.6188	2.04e-07	0.038	CTAGGGGTAAGAGTCCTAGGGGTAAGAGTCCTAGGGGTAAGAGTCC
CM002888.2_67329198-67330512(+)_1|1|1x0		Danio_rerio_nonrepetitive:690040556-690047232	1192	1237	-	16.6188	2.04e-07	0.038	CTAGGGGTAAGAGTCCTAGGGGTAAGAGTCCTAGGGGTAAGAGTCC
CM002888.2_67329198-67330512(+)_1|1|1x0		Danio_rerio_nonrepetitive:690040556-690047232	1207	1252	-	16.6188	2.04e-07	0.038	CTAGGGGTAAGAGTCCTAGGGGTAAGAGTCCTAGGGGTAAGAGTCC
CM002888.2_67329198-67330512(+)_1|1|1x0		Danio_rerio_nonrepetitive:690040556-690047232	1222	1267	-	16.6188	2.04e-07	0.038	CTAGGGGTAAGAGTCCTAGGGGTAAGAGTCCTAGGGGTAAGAGTCC
CM002888.2_67329198-67330512(+)_1|1|1x0		Danio_rerio_nonrepetitive:690040556-690047232	1237	1282	-	16.6188	2.04e-07	0.038	CTAGGGGTAAGAGTCCTAGGGGTAAGAGTCCTAGGGGTAAGAGTCC
CM002888.2_67329198-67330512(+)_1|1|1x0		Danio_rerio_nonrepetitive:690040556-690047232	1252	1297	-	16.6188	2.04e-07	0.038	CTAGGGGTAAGAGTCCTAGGGGTAAGAGTCCTAGGGGTAAGAGTCC
CM002888.2_67329198-67330512(+)_1|1|1x0		Danio_rerio_nonrepetitive:690040556-690047232	1267	1312	-	16.6188	2.04e-07	0.038	CTAGGGGTAAGAGTCCTAGGGGTAAGAGTCCTAGGGGTAAGAGTCC
CM002888.2_67329198-67330512(+)_1|1|1x0		Danio_rerio_nonrepetitive:690040556-690047232	1282	1327	-	16.6188	2.04e-07	0.038	CTAGGGGTAAGAGTCCTAGGGGTAAGAGTCCTAGGGGTAAGAGTCC
CM002888.2_67329198-67330512(+)_1|1|1x0		Danio_rerio_nonrepetitive:690040556-690047232	1297	1342	-	16.6188	2.04e-07	0.038	CTAGGGGTAAGAGTCCTAGGGGTAAGAGTCCTAGGGGTAAGAGTCC
CM002888.2_67329198-67330512(+)_1|1|1x0		Danio_rerio_nonrepetitive:690040556-690047232	1312	1357	-	16.6188	2.04e-07	0.038	CTAGGGGTAAGAGTCCTAGGGGTAAGAGTCCTAGGGGTAAGAGTCC
CM002888.2_67329198-67330512(+)_1|1|1x0		Danio_rerio_nonrepetitive:690040556-690047232	1327	1372	-	16.6188	2.04e-07	0.038	CTAGGGGTAAGAGTCCTAGGGGTAAGAGTCCTAGGGGTAAGAGTCC
CM002888.2_67329198-67330512(+)_1|1|1x0		Danio_rerio_nonrepetitive:690040556-690047232	1342	1387	-	16.6188	2.04e-07	0.038	CTAGGGGTAAGAGTCCTAGGGGTAAGAGTCCTAGGGGTAAGAGTCC
CM002888.2_67329198-67330512(+)_1|1|1x0		Danio_rerio_nonrepetitive:690040556-690047232	1357	1402	-	16.6188	2.04e-07	0.038	CTAGGGGTAAGAGTCCTAGGGGTAAGAGTCCTAGGGGTAAGAGTCC
CM002888.2_67329198-67330512(+)_1|1|1x0		Danio_rerio_nonrepetitive:690040556-690047232	1372	1417	-	16.6188	2.04e-07	0.038	CTAGGGGTAAGAGTCCTAGGGGTAAGAGTCCTAGGGGTAAGAGTCC
CM002888.2_67329198-67330512(+)_1|1|1x0		Danio_rerio_nonrepetitive:690040556-690047232	1387	1432	-	16.6188	2.04e-07	0.038	CTAGGGGTAAGAGTCCTAGGGGTAAGAGTCCTAGGGGTAAGAGTCC
CM002888.2_67329198-67330512(+)_1|1|1x0		Danio_rerio_nonrepetitive:690040556-690047232	1402	1447	-	16.6188	2.04e-07	0.038	CTAGGGGTAAGAGTCCTAGGGGTAAGAGTCCTAGGGGTAAGAGTCC
CM002888.2_67329198-67330512(+)_1|1|1x0		Danio_rerio_nonrepetitive:690040556-690047232	1417	1462	-	16.6188	2.04e-07	0.038	CTAGGGGTAAGAGTCCTAGGGGTAAGAGTCCTAGGGGTAAGAGTCC
CM002888.2_67329198-67330512(+)_1|1|1x0		Danio_rerio_nonrepetitive:690040556-690047232	1432	1477	-	16.6188	2.04e-07	0.038	CTAGGGGTAAGAGTCCTAGGGGTAAGAGTCCTAGGGGTAAGAGTCC
CM002888.2_67329198-67330512(+)_1|1|1x0		Danio_rerio_nonrepetitive:690040556-690047232	1447	1492	-	16.6188	2.04e-07	0.038	CTAGGGGTAAGAGTCCTAGGGGTAAGAGTCCTAGGGGTAAGAGTCC
CM002888.2_67329198-67330512(+)_1|1|1x0		Danio_rerio_nonrepetitive:690040556-690047232	1462	1507	-	16.6188	2.04e-07	0.038	CTAGGGGTAAGAGTCCTAGGGGTAAGAGTCCTAGGGGTAAGAGTCC
CM002888.2_67329198-67330512(+)_1|1|1x0		Danio_rerio_nonrepetitive:690040556-690047232	1477	1522	-	16.6188	2.04e-07	0.038	CTAGGGGTAAGAGTCCTAGGGGTAAGAGTCCTAGGGGTAAGAGTCC
CM002888.2_67329198-67330512(+)_1|1|1x0		Danio_rerio_nonrepetitive:690040556-690047232	1492	1537	-	16.6188	2.04e-07	0.038	CTAGGGGTAAGAGTCCTAGGGGTAAGAGTCCTAGGGGTAAGAGTCC
CM002888.2_67329198-67330512(+)_1|1|1x0		Danio_rerio_nonrepetitive:690040556-690047232	1507	1552	-	16.6188	2.04e-07	0.038	CTAGGGGTAAGAGTCCTAGGGGTAAGAGTCCTAGGGGTAAGAGTCC
CM002888.2_67329198-67330512(+)_1|1|1x0		Danio_rerio_nonrepetitive:690040556-690047232	1522	1567	-	16.6188	2.04e-07	0.038	CTAGGGGTAAGAGTCCTAGGGGTAAGAGTCCTAGGGGTAAGAGTCC
CM002888.2_67329198-67330512(+)_1|1|1x0		Danio_rerio_nonrepetitive:690040556-690047232	1537	1582	-	16.6188	2.04e-07	0.038	CTAGGGGTAAGAGTCCTAGGGGTAAGAGTCCTAGGGGTAAGAGTCC
CM002888.2_67329198-67330512(+)_1|1|1x0		Danio_rerio_nonrepetitive:690040556-690047232	1552	1597	-	16.6188	2.04e-07	0.038	CTAGGGGTAAGAGTCCTAGGGGTAAGAGTCCTAGGGGTAAGAGTCC
CM002888.2_67329198-67330512(+)_1|1|1x0		Danio_rerio_nonrepetitive:690040556-690047232	1567	1612	-	16.6188	2.04e-07	0.038	CTAGGGGTAAGAGTCCTAGGGGTAAGAGTCCTAGGGGTAAGAGTCC
CM002888.2_67329198-67330512(+)_1|1|1x0		Danio_rerio_nonrepetitive:690040556-690047232	1582	1627	-	16.6188	2.04e-07	0.038	CTAGGGGTAAGAGTCCTAGGGGTAAGAGTCCTAGGGGTAAGAGTCC
CM002888.2_67329198-67330512(+)_1|1|1x0		Danio_rerio_nonrepetitive:690040556-690047232	1597	1642	-	16.6188	2.04e-07	0.038	CTAGGGGTAAGAGTCCTAGGGGTAAGAGTCCTAGGGGTAAGAGTCC
CM002888.2_67329198-67330512(+)_1|1|1x0		Danio_rerio_nonrepetitive:690040556-690047232	1612	1657	-	16.6188	2.04e-07	0.038	CTAGGGGTAAGAGTCCTAGGGGTAAGAGTCCTAGGGGTAAGAGTCC
CM002888.2_67329198-67330512(+)_1|1|1x0		Danio_rerio_nonrepetitive:690040556-690047232	1627	1672	-	16.6188	2.04e-07	0.038	CTAGGGGTAAGAGTCCTAGGGGTAAGAGTCCTAGGGGTAAGAGTCC
CM002888.2_67329198-67330512(+)_1|1|1x0		Danio_rerio_nonrepetitive:690040556-690047232	1642	1687	-	16.6188	2.04e-07	0.038	CTAGGGGTAAGAGTCCTAGGGGTAAGAGTCCTAGGGGTAAGAGTCC
CM002888.2_67329198-67330512(+)_1|1|1x0		Danio_rerio_nonrepetitive:690040556-690047232	1657	1702	-	16.6188	2.04e-07	0.038	CTAGGGGTAAGAGTCCTAGGGGTAAGAGTCCTAGGGGTAAGAGTCC
CM002888.2_67329198-67330512(+)_1|1|1x0		Danio_rerio_nonrepetitive:690040556-690047232	1672	1717	-	16.6188	2.04e-07	0.038	CTAGGGGTAAGAGTCCTAGGGGTAAGAGTCCTAGGGGTAAGAGTCC
CM002888.2_67329198-67330512(+)_1|1|1x0		Danio_rerio_nonrepetitive:690040556-690047232	1687	1732	-	16.6188	2.04e-07	0.038	CTAGGGGTAAGAGTCCTAGGGGTAAGAGTCCTAGGGGTAAGAGTCC
CM002888.2_67329198-67330512(+)_1|1|1x0		Danio_rerio_nonrepetitive:690040556-690047232	1702	1747	-	16.6188	2.04e-07	0.038	CTAGGGGTAAGAGTCCTAGGGGTAAGAGTCCTAGGGGTAAGAGTCC
CM002888.2_67329198-67330512(+)_1|1|1x0		Danio_rerio_nonrepetitive:690040556-690047232	1717	1762	-	16.6188	2.04e-07	0.038	CTAGGGGTAAGAGTCCTAGGGGTAAGAGTCCTAGGGGTAAGAGTCC
CM002888.2_67329198-67330512(+)_1|1|1x0		Danio_rerio_nonrepetitive:690040556-690047232	1732	1777	-	16.6188	2.04e-07	0.038	CTAGGGGTAAGAGTCCTAGGGGTAAGAGTCCTAGGGGTAAGAGTCC
CM002888.2_67329198-67330512(+)_1|1|1x0		Danio_rerio_nonrepetitive:690040556-690047232	1747	1792	-	16.6188	2.04e-07	0.038	CTAGGGGTAAGAGTCCTAGGGGTAAGAGTCCTAGGGGTAAGAGTCC
CM002888.2_67329198-67330512(+)_1|1|1x0		Danio_rerio_nonrepetitive:690040556-690047232	1762	1807	-	16.6188	2.04e-07	0.038	CTAGGGGTAAGAGTCCTAGGGGTAAGAGTCCTAGGGGTAAGAGTCC
CM002888.2_67329198-67330512(+)_1|1|1x0		Danio_rerio_nonrepetitive:690040556-690047232	1777	1822	-	16.6188	2.04e-07	0.038	CTAGGGGTAAGAGTCCTAGGGGTAAGAGTCCTAGGGGTAAGAGTCC
CM002899.2_773705-775484(-)_1|1|1x0		Danio_rerio_nonrepetitive:444786822-444791336	1825	1882	-	18.3648	2.05e-07	0.0088	GAGTAAAAATGGCGGAGTTGGCTGTGGGAGATGGGGAGCAGGTCTGGTCTGTGGTTGC
CM002899.2_773705-775484(-)_1|1|1x0		Danio_rerio_nonrepetitive:461562900-461570078	2206	2263	-	18.3648	2.05e-07	0.0088	CCAGAGGAGGGTGATGAGGGGAGGGACAGCGAGGAGGTGGTGGAGGTAGAGGGGCTTT
CM002899.2_773705-775484(-)_1|1|1x0		Danio_rerio_nonrepetitive:613518397-613524355	524	581	-	18.3585	2.05e-07	0.00881	TGCCATGTTCTGCATGGCTGGCTGCGCTGCGTGTATGCCCTGCTGTGGCTGCTGCTGC
CM002899.2_44187740-44188637(+)_1|1|1x0		Danio_rerio_nonrepetitive:531929592-531938554	8893	8920	-	18.7044	2.06e-07	0.0328	CAAGTGTGGTGGCCGTCGGAGATGGAGG
CM002899.2_44187740-44188637(+)_1|1|1x0		Danio_rerio_nonrepetitive:490261998-490266241	2856	2883	+	18.7044	2.06e-07	0.0328	AAGGGGCCCCGGCCCTGGGTGACTCGGC
CM002899.2_44187740-44188637(+)_1|1|1x0		Danio_rerio_nonrepetitive:450909275-450916167	2902	2929	+	18.7044	2.06e-07	0.0328	CCGTGAGGGAGGGAGTGGGTGTAGAGGA
CM002899.2_773705-775484(-)_1|1|1x0		Danio_rerio_nonrepetitive:3349149-3352435	107	164	+	18.3522	2.06e-07	0.00881	GAGAATGGCTCGCTTCAGGTGAGCATAGTCCAGGAGATTCTGGGCCGGTAGCTGCTGC
CM002888.2_71822529-71824686(+)_1|1|1x0		Danio_rerio_nonrepetitive:448247595-448248538	737	809	-	2.45625	2.07e-07	0.0128	GCTTTGCTGTGCTGTAGGTGCGGTTGTTGTACTGCTCTCAGGAGGAAGCTGAACAGGTTTTCCTCGCCGCTTG
CM002888.2_33833495-33835637(+)_1|1|1x0		Danio_rerio_nonrepetitive:222624140-222626753	910	982	-	11.2625	2.07e-07	0.0209	GCACACAGACACTCACTCAGGAGGAGTGTCTGGCAGATGAAAGTGAGCGCACAGATACAGTTACACCCAGAGT
CM002888.2_71822529-71824686(+)_1|1|1x0		Danio_rerio_nonrepetitive:61462828-61468323	2485	2557	+	2.44375	2.08e-07	0.0128	GCTCAACATGTATGTTTGCGGTTCGAGTTGGGTGAGAATGGGTGGTGGGTTGGTCAGTCGATTAGGGCAACAA
CM002888.2_71822529-71824686(+)_1|1|1x0		Danio_rerio_nonrepetitive:492543526-492547830	3895	3967	-	2.4375	2.08e-07	0.0128	GCAGCCCCTTTCATTTGGGCCCGGGCAGGGGTTGGGGGGGTGCCGGCGAGGGGAGGGCCACGGCGGTGTATCT
CM002899.2_773705-775484(-)_1|1|1x0		Danio_rerio_nonrepetitive:73097460-73113735	1457	1514	+	18.3333	2.09e-07	0.00888	TGACTGAACGGTAACAGACTGAGGGGCGTTGCGGTGGCCAGGTGGAGGGCCCTGCCAA
CM002899.2_773705-775484(-)_1|1|1x0		Danio_rerio_nonrepetitive:589677432-589683144	253	310	+	18.3208	2.1e-07	0.00889	TTGAAGCACGAGTGGGCGACGGGGGTGTGAGTGAACATGTGAACGCGTGGGACGCTGA
CM002899.2_773705-775484(-)_1|1|1x0		Danio_rerio_nonrepetitive:555009334-555015492	2340	2397	-	18.3145	2.11e-07	0.00889	CTACAGAGGCAGCTATGGTGGGAGAGGTCGAGGTAGTCGTGGGCGGAGTCGAGGGGAC
CM002899.2_773705-775484(-)_1|1|1x0		Danio_rerio_nonrepetitive:62101427-62103082	833	890	+	18.3145	2.11e-07	0.00889	AGCAGCTGGCGGAGCTAGGGGCGGGGCAGGGTCAGGGGCGGGAGGGGTCAGGGGCGGG
CM002888.2_71822529-71824686(+)_1|1|1x0		Danio_rerio_nonrepetitive:98590936-98596668	4253	4325	+	2.4	2.11e-07	0.0129	GGAAAAATGGAAGGAAGGAGGGACAGAAGGAAGGACAGGATGGATAAATCAGGGAGGGAAGAATGGATGGGCG
CM002888.2_71822529-71824686(+)_1|1|1x0		Danio_rerio_nonrepetitive:115146982-115157881	5796	5868	-	2.4	2.11e-07	0.0129	CGATCTCCGGGCTGGAACTCCCGTGGTTGGGCTGCCCGGTCATAGTGGCGCTGTTGGGCTTGTTGGGCTTTGA
CM002899.2_773705-775484(-)_1|1|1x0		Danio_rerio_nonrepetitive:291212245-291217492	3233	3290	-	18.2767	2.16e-07	0.00907	TCCCCCGGGAGCAGGTGAGCATGGGGTGGCGTGGGGTGGGGGGGGTTGTCGCTGAGAG
CM002888.2_71822529-71824686(+)_1|1|1x0		Danio_rerio_nonrepetitive:695011563-695017197	5267	5339	-	2.31875	2.17e-07	0.0132	GGGTCATGGCAGAGTGCTGGGCTGTGGCAGAGTGCTTGGTAGGAGCAGTGTGTTGGGTCATGGCAGAGTGCTG
CM002899.2_773705-775484(-)_1|1|1x0		Danio_rerio_nonrepetitive:547602243-547603275	829	886	+	18.2642	2.18e-07	0.0091	GTCTGGCTGAGGCGGCGTATGAGGCCACAGATGTGGCGGATGATCAGGAGGAGCCGAG
CM002888.2_71822529-71824686(+)_1|1|1x0		Danio_rerio_nonrepetitive:29395317-29422728	10910	10982	+	2.30625	2.18e-07	0.0132	GGCTGGTTTGCTGGGAAGCTGGCTTGCTGATTAGCTGCCTGAAGGTTAGCTGGTTTGCTGGTTAGTTGGCTGG
CM002899.2_773705-775484(-)_1|1|1x0		Danio_rerio_nonrepetitive:248836453-248843056	2217	2274	+	18.239	2.21e-07	0.00921	CTTCATTATCAGAAGCGACAGACGAACTCGCAGTGGAGGAAGAGCCGGGCAGAGAGTC
CM002899.2_44187740-44188637(+)_1|1|1x0		Danio_rerio_nonrepetitive:506231925-506237916	5091	5118	+	18.6038	2.22e-07	0.0349	GGGAGGGAGAGGGGAGTGGTGGCGGAGC
CM002888.2_71822529-71824686(+)_1|1|1x0		Danio_rerio_nonrepetitive:644790299-644794276	2858	2930	+	2.25625	2.22e-07	0.0132	CAAGCGTTGTGCTGCGCACGAACTGAAAAGGCGGGGAGCGGGTTTGGGTTTGGCGGGGCTGCGTGTTGGGTTT
CM002888.2_71822529-71824686(+)_1|1|1x0		Danio_rerio_nonrepetitive:29395317-29422728	9816	9888	+	2.25625	2.22e-07	0.0132	AGGCGGAGGGAGGGGTGTGGCTGTGTAAAGAGTGAATGGGGGGCGTGGCGAAGAAACTGGTGTGGGAAGAGTC
CM002887.2_61542379-61543495(+)_1|1|1x0		Danio_rerio_nonrepetitive:450158047-450168097	122	155	+	18.6062	2.22e-07	0.0481	GTAATACTGGGAAGTGTTGTGACAGAAAAGTACA
CM002888.2_71822529-71824686(+)_1|1|1x0		Danio_rerio_nonrepetitive:291212245-291217492	2597	2669	-	2.25	2.23e-07	0.0132	GACGTCCCGACAGGTAGGCCGGGAGAAGTGGTCTCCCTTCGGGCGTGGCTTGGTGGGCTTGGGTCTGGATCTT
CM002888.2_71822529-71824686(+)_1|1|1x0		Danio_rerio_nonrepetitive:3349149-3352435	1794	1866	-	2.24375	2.23e-07	0.0132	GGTTGGATTTGGTTTGGTTTGCATGGGTGGGGGTGGGTGTGTAAGTGGGCTGGGTTGGCTTGGATTGGGCTGG
CM002899.2_773705-775484(-)_1|1|1x0		Danio_rerio_nonrepetitive:318505377-318509056	3018	3075	-	18.2201	2.24e-07	0.00929	AGCGGGAAGTCGCAGCAGGAGCCGGCCGAACCGCTGGGGCTGGCCTGGATACTGCATC
CM002899.2_773705-775484(-)_1|1|1x0		Danio_rerio_nonrepetitive:62101427-62103082	1209	1266	+	18.1824	2.29e-07	0.00947	CTGACCCCACAGTGGAAAAGCGAGGTGTGTAGTCTGCGGCGGGAGCTCCAGGCGCTGT
CM002888.2_71822529-71824686(+)_1|1|1x0		Danio_rerio_nonrepetitive:555009334-555015492	5336	5408	-	2.1625	2.3e-07	0.0135	TCCAGGAGGGATGGAAGGAAGGTACAGAGGAGAGGAGTGATGGCAAGAGCTCATGGGGTGAAAGTGGAGACCC
CM002888.2_71822529-71824686(+)_1|1|1x0		Danio_rerio_nonrepetitive:62101427-62103082	845	917	+	2.14375	2.31e-07	0.0135	AGCTAGGGGCGGGGCAGGGTCAGGGGCGGGAGGGGTCAGGGGCGGGGCATCAGTGCTGTGGGGCGGAGTCTCG
CM002899.2_44187740-44188637(+)_1|1|1x0		Danio_rerio_nonrepetitive:306340618-306341153	481	508	+	18.5472	2.32e-07	0.0359	GTGGTGCGGGCGGCGAGGGAGAGGATCA
CM002899.2_773705-775484(-)_1|1|1x0		Danio_rerio_nonrepetitive:94005320-94012388	4763	4820	+	18.1572	2.32e-07	0.00956	TGGACAGCTGTGTGTAGACGGGCTGCGGGGCCGCCGCTGCAGGGGTGTACGGGGGTCT
CM002888.2_33833495-33835637(+)_1|1|1x0		Danio_rerio_nonrepetitive:690040556-690047232	1762	1834	-	10.9875	2.33e-07	0.0232	GGTCACAGAGTCCTAGGGGTAAGAGTCCTAGGGGTAAGAGTCCTAGGGGTAAGAGTCCTAGGGGTAAGAGTCC
CM002888.2_71822529-71824686(+)_1|1|1x0		Danio_rerio_nonrepetitive:293219743-293224010	3237	3309	-	2.125	2.33e-07	0.0136	AGATATTGGGCCGGACAGACGGCTGCTCTGGATGATTGGACATTGATTACGGCTCTGACCCCTCATCAGTGCG
CM002899.2_773705-775484(-)_1|1|1x0		Danio_rerio_nonrepetitive:251879862-251897734	9553	9610	-	18.1509	2.33e-07	0.00956	GTACGGCGGTAGCTGATGGTGAAGCTGCATTGGAGGATGCGGCTCTGGCGGTGGGGAT
CM002899.2_773705-775484(-)_1|1|1x0		Danio_rerio_nonrepetitive:56259573-56263162	139	196	+	18.1509	2.33e-07	0.00956	TTGATATGCCGGCTTCTAGCGGGGATTCTGGCTCGATTGCTGGCGAGGCAGCTGCTGG
CM002899.2_773705-775484(-)_1|1|1x0		Danio_rerio_nonrepetitive:471250655-471251474	510	567	-	18.1447	2.34e-07	0.00956	GGTAGACTTGGGACAAAAGGGTAGAGGAGGAGGCCAGGGTGGGATTGATGGAGGGAGG
CM002899.2_773705-775484(-)_1|1|1x0		Danio_rerio_nonrepetitive:390329819-390332887	2626	2683	-	18.1258	2.37e-07	0.00964	CTCTGGAGCCTCAATGCGAGGGGGCGGAGCCGCCAGAGGAGGCTTCCGGCCGGGGAGC
CM002899.2_44187740-44188637(+)_1|1|1x0		Danio_rerio_nonrepetitive:315136045-315140011	844	871	+	18.5157	2.37e-07	0.0363	GAGGAGAGCAGACCTGGAGTGCTGATGC
CM002888.2_71822529-71824686(+)_1|1|1x0		Danio_rerio_nonrepetitive:355000943-355006200	1480	1552	-	2.05625	2.39e-07	0.0138	AGCTGGTGCGGTGGATGGTGGAGGGGTGTGGTGGACAATAATGAGCGGGCGGGGGTTTCGCAGACGAAAGTAA
CM002888.2_71822529-71824686(+)_1|1|1x0		Danio_rerio_nonrepetitive:224782322-224787222	326	398	-	2.0125	2.42e-07	0.0138	GGCATAGGGGCGGGTCGGTGGTAGGAGGAGGGTGGGAAGATCCGACCTCTGGGGCAGAGTAAGTTGAGTTCTC
CM002888.2_71822529-71824686(+)_1|1|1x0		Danio_rerio_nonrepetitive:695011563-695017197	4132	4204	-	2.0125	2.42e-07	0.0138	GGGTAGGAGCAGTGTGTTGGGTCATGGCAGAGTGCTGGGTAGGAGCAGTGTGTTGGGTCATGGCAGAGTGCTG
CM002888.2_71822529-71824686(+)_1|1|1x0		Danio_rerio_nonrepetitive:695011563-695017197	4601	4673	-	2.0125	2.42e-07	0.0138	GGGTAGGAGCAGTGTGTTGGGTCATGGCAGAGTGCTGGGTAGGAGCAGTGTGTTGGGTCATGGCAGAGTGCTG
CM002888.2_71822529-71824686(+)_1|1|1x0		Danio_rerio_nonrepetitive:695011563-695017197	4799	4871	-	2.0125	2.42e-07	0.0138	GGGTAGGAGCAGTGTGTTGGGTCATGGCAGAGTGCTGGGTAGGAGCAGTGTGTTGGGTCATGGCAGAGTGCTG
CM002899.2_773705-775484(-)_1|1|1x0		Danio_rerio_nonrepetitive:590741650-590742549	106	163	+	18.0881	2.42e-07	0.00983	CGGCACCAAGGCCGAGGCGGAAGGCTGCTGTGGCTGCTGCTGGGCAGGCTGGGCAGGC
CM002899.2_773705-775484(-)_1|1|1x0		Danio_rerio_nonrepetitive:270274099-270280693	1696	1753	+	18.0818	2.43e-07	0.00984	GTGTGCGTCTATAACCGAAAGATGATTTGTGTCTGGAGGTGGACTGGGCAGCGAATGA
CM002888.2_71822529-71824686(+)_1|1|1x0		Danio_rerio_nonrepetitive:578702171-578702769	111	183	+	1.99375	2.44e-07	0.0138	TGGAGGCTTGTGGGTAGCTGGCAGGGCAAGCCGTCTGGATGGCGCCGGAAGGGTGAGCCGTCTGCTTGGTGCT
CM002899.2_44187740-44188637(+)_1|1|1x0		Danio_rerio_nonrepetitive:432899494-432904362	1493	1520	+	18.4717	2.45e-07	0.0369	GAGAGAGGGAGGGTTCGAGAGCGGGAGA
CM002888.2_71822529-71824686(+)_1|1|1x0		Danio_rerio_nonrepetitive:296194102-296198142	3725	3797	+	1.975	2.46e-07	0.0138	TTTGGGCATTAGGTTATTTAGTGTGTTTGCACGGATGGGCTGTGCTGGAGGGCTTGGAAGTGTTGGTGGAATG
CM002899.2_773705-775484(-)_1|1|1x0		Danio_rerio_nonrepetitive:561311796-561317247	3474	3531	-	18.0629	2.46e-07	0.00992	TGGATGCAGCGCGGTGGTCGCTGGACTGGTCCTTGTCGGGGGCGTCGACCCCAGGGGT
CM002899.2_773705-775484(-)_1|1|1x0		Danio_rerio_nonrepetitive:414762319-414768100	1956	2013	+	18.0566	2.47e-07	0.00992	GCGCTGTTGCCGCCGCTGATGGAGTTTGGCGCGGGGAGGATCGGCGAGCGGACGGTGG
CM002899.2_773705-775484(-)_1|1|1x0		Danio_rerio_nonrepetitive:469678919-469684939	389	446	+	18.044	2.49e-07	0.00996	CCGCAGGTGTACCGACTGCCGTTGAGAGCGCCGGTGCTGCGCTGGCAGAGGATGAGGG
CM002899.2_44187740-44188637(+)_1|1|1x0		Danio_rerio_nonrepetitive:141287441-141293441	2711	2738	+	18.4465	2.5e-07	0.0369	GAGGAGAGGAAGAGGGGAGGGAAGAGGG
CM002899.2_773705-775484(-)_1|1|1x0		Danio_rerio_nonrepetitive:422390042-422413974	2872	2929	+	18.0377	2.5e-07	0.00997	TGGAGGCGCAGGCGGGAGTGGCGGAGCAGGTCTTGATGCCGCAGGTGGGCGCCTTTGG
CM002888.2_71822529-71824686(+)_1|1|1x0		Danio_rerio_nonrepetitive:98590936-98596668	4317	4389	+	1.91875	2.5e-07	0.014	GGATGGGCGAATGGATGGGTTGGCGGGCCAGGGGGGGGGAAGGGACGGATGGATGAAGGGGCGGATGGATGGG
CM002888.2_67329198-67330512(+)_1|1|1x0		Danio_rerio_nonrepetitive:425895487-425897265	1390	1435	+	16.2125	2.5e-07	0.0459	TCAAAGGAAAAAGTAATGACTGTAGAACAGGCAGGGATTATGACAA
CM002899.2_44187740-44188637(+)_1|1|1x0		Danio_rerio_nonrepetitive:218795185-218813669	4494	4521	+	18.4403	2.51e-07	0.0369	GTGTGACAGAGGGCTGGGATGAGGACGG
CM002899.2_44187740-44188637(+)_1|1|1x0		Danio_rerio_nonrepetitive:248198912-248203739	4620	4647	+	18.4277	2.53e-07	0.0369	GGGGCGTAGCAACCGTGGGGGACGGGGC
CM002888.2_71822529-71824686(+)_1|1|1x0		Danio_rerio_nonrepetitive:94005320-94012388	146	218	+	1.88125	2.54e-07	0.0142	TGCGGGGATGCGGGGATGCGGGGATGCGGGGCTGATGCAGGGATGCAGGGATGCAGGGATGCGGGGATTCTGG
CM002899.2_773705-775484(-)_1|1|1x0		Danio_rerio_nonrepetitive:136550501-136556007	5286	5343	-	18.0126	2.54e-07	0.01	AAAATGAATGCCGGCCGTTGGATGGCGAAGGAGGAGCGAGGAGGGCGGATGAGGAGGG
CM002899.2_773705-775484(-)_1|1|1x0		Danio_rerio_nonrepetitive:526346231-526350410	3783	3840	+	18.0126	2.54e-07	0.01	GTGGTCAGGTGAGAGGAGAGGCAGAAGCGTACGCTGTGGAGGCTAAAGGTCGTGCTGA
CM002899.2_773705-775484(-)_1|1|1x0		Danio_rerio_nonrepetitive:238580487-238590014	5602	5659	-	18.0063	2.55e-07	0.01	GAGAGGAAGAAGGAGAACAGGAAGAGGAAGGAGAAGAGGAAGAGGGAAAGGAGGAAGG
CM002899.2_773705-775484(-)_1|1|1x0		Danio_rerio_nonrepetitive:385456812-385457166	96	153	+	18.0063	2.55e-07	0.01	GGCGAGCAGGAGCAGCAGGGGTAGCAGGCATGGTCCGGGGATGCGGTGCGGGAGGAGA
CM002899.2_773705-775484(-)_1|1|1x0		Danio_rerio_nonrepetitive:212575458-212582079	148	205	+	17.9874	2.58e-07	0.0101	CACAGTACTATCAGGAGCAGGAGCAGGCACAGGCCGCGGCGGCAGCAGCTGCACAGGC
CM002899.2_773705-775484(-)_1|1|1x0		Danio_rerio_nonrepetitive:251879862-251897734	9508	9565	-	17.9811	2.59e-07	0.0101	TGGCGGTGGGGATGGAGGATGAGGCACTCAGAGGAGATGTGCTGGAGGAGGATATTGA
CM002899.2_773705-775484(-)_1|1|1x0		Danio_rerio_nonrepetitive:422390042-422413974	3842	3899	+	17.9811	2.59e-07	0.0101	AAGAAGCGGGCTGGGACTGGCAGGGCAGGGACCGGCAGGTCTGGGTGGTGGAGCCGGT
CM002888.2_71822529-71824686(+)_1|1|1x0		Danio_rerio_nonrepetitive:98806344-98808755	1517	1589	+	1.8125	2.6e-07	0.0143	TGCGCACGCGGGGGTCGCGAGACGGGTCGCCCTGGTTACGTGTGGTGGCCAGCTGAGATTTGGGGGATTTTTA
CM002888.2_71822529-71824686(+)_1|1|1x0		Danio_rerio_nonrepetitive:613518397-613524355	1002	1074	-	1.8	2.61e-07	0.0143	TGATTACTGAGTGCATTAGCCATGGGTTGGCCGGGTAGGTGTGCGCCCTGCGGCTGGCCCGAGAGAAGGTGAG
CM002888.2_71822529-71824686(+)_1|1|1x0		Danio_rerio_nonrepetitive:578702171-578702769	405	477	+	1.7875	2.62e-07	0.0143	GAGAGGTTGTAAGGCATGTGGCAGACTAAGACAGGGAGGCTAACAAGGATAAGGTCGGTACACAGGATAACTA
CM002888.2_71822529-71824686(+)_1|1|1x0		Danio_rerio_nonrepetitive:62101427-62103082	839	911	+	1.7875	2.62e-07	0.0143	TGGCGGAGCTAGGGGCGGGGCAGGGTCAGGGGCGGGAGGGGTCAGGGGCGGGGCATCAGTGCTGTGGGGCGGA
CM002888.2_71822529-71824686(+)_1|1|1x0		Danio_rerio_nonrepetitive:73097460-73113735	1385	1457	+	1.7875	2.62e-07	0.0143	GCTGCGCTGGGGAGGCTGAGTAGAGGGCCGGCCGGATGGTTTAGGTGCTGAAAGAGGAGCAAGGGGTTGACCT
CM002899.2_773705-775484(-)_1|1|1x0		Danio_rerio_nonrepetitive:652018077-652024657	1382	1439	+	17.9497	2.64e-07	0.0102	TGAAGGCGGTGTAAGAGCCGGAGGAGCTGGAGGCTGCAGCGCCGCGGAGCGCATCAGA
CM002888.2_33833495-33835637(+)_1|1|1x0		Danio_rerio_nonrepetitive:238580487-238590014	5592	5664	-	10.6812	2.64e-07	0.0262	AGGAGGAGAGGAAGAAGGAGAACAGGAAGAGGAAGGAGAAGAGGAAGAGGGAAAGGAGGAAGGAGGAGAAGAG
CM002899.2_773705-775484(-)_1|1|1x0		Danio_rerio_nonrepetitive:29395317-29422728	8097	8154	+	17.9434	2.65e-07	0.0102	GGGTAGACTGAGCATCTGCGGGAGCCACGTTGAAAGCCGCTGAACCCGACTGAGGGGG
CM002899.2_773705-775484(-)_1|1|1x0		Danio_rerio_nonrepetitive:652018077-652024657	1408	1465	-	17.9371	2.66e-07	0.0102	GCGGAGCGCGGAGGGGAGGGGCCGAGTCTGATGCGCTCCGCGGCGCTGCAGCCTCCAG
CM002899.2_773705-775484(-)_1|1|1x0		Danio_rerio_nonrepetitive:555009334-555015492	26	83	+	17.9371	2.66e-07	0.0102	CTGTGGCACAGAAAGAGCTGGCTGTGGTTGAGGCTGCTGTGGGACAGACTGGCTCTGT
CM002899.2_773705-775484(-)_1|1|1x0		Danio_rerio_nonrepetitive:369171663-369172532	423	480	+	17.9371	2.66e-07	0.0102	AAGAACGACTGAGGCACAAAGAAGCAATGGCTGTGGCGGCGGGCACTGGTCAGCGTGT
CM002899.2_773705-775484(-)_1|1|1x0		Danio_rerio_nonrepetitive:304051397-304054165	2360	2417	+	17.9182	2.69e-07	0.0103	AGGTGGTAAAGTAGGGGGTGGAGGCTGAGTTGTGGGTGGAGGGGTCGGCTTTAGACCA
CM002899.2_773705-775484(-)_1|1|1x0		Danio_rerio_nonrepetitive:116190651-116196422	2405	2462	+	17.8994	2.72e-07	0.0103	GGCCAGACTGTCTGGACTCGGCCGGACTCGACTCGGACTCGGATGTTAAGGACTCGGA
CM002899.2_773705-775484(-)_1|1|1x0		Danio_rerio_nonrepetitive:613518397-613524355	3051	3108	+	17.8994	2.72e-07	0.0103	AGAGAGGAGGTGGAGACAGGAGAGGAGTTTGTGGAGGAGAGGAGTTGGAGGGGAAAGA
CM002888.2_71822529-71824686(+)_1|1|1x0		Danio_rerio_nonrepetitive:394319035-394323556	4284	4356	-	1.675	2.73e-07	0.0148	GATCGGGAGGGAGAGAACCGAGTGTGACAGAGACGTGGGAAGAGGAGGCAGAGTCTGGCCTCGGGGATACTTA
CM002899.2_773705-775484(-)_1|1|1x0		Danio_rerio_nonrepetitive:393955501-393962132	114	171	-	17.8868	2.74e-07	0.0103	CCATCGTGCTGTCGCGCGTCGTGGCGGAGGACGCGCCCGGGGTGACGGAGAGCGAGGA
CM002899.2_773705-775484(-)_1|1|1x0		Danio_rerio_nonrepetitive:212575458-212582079	1403	1460	-	17.8868	2.74e-07	0.0103	CTGCTGAGGCTCCAGCAGCTGCCGCTCTGTCCACCTGGTCTGCACCCGCTGCTGCTGG
CM002899.2_773705-775484(-)_1|1|1x0		Danio_rerio_nonrepetitive:339868812-339874295	2501	2558	-	17.8868	2.74e-07	0.0103	TACATGCTGATTTTCACAAGAAAGACGGCTTGGAGGGGGGGGTCGCGGACGGTGCTGA
CM002888.2_71822529-71824686(+)_1|1|1x0		Danio_rerio_nonrepetitive:61462828-61468323	3280	3352	-	1.6625	2.74e-07	0.0148	TAATGGTGTCTGCAGATGGTGAGGTGGTGCTTTGGATGACGTCGGTGGTCTGGACTGATGGTGAGGTGGTGCT
CM002888.2_71822529-71824686(+)_1|1|1x0		Danio_rerio_nonrepetitive:695011563-695017197	5357	5429	-	1.65625	2.75e-07	0.0148	GGGCTGTGGCAGAGTGCTTGGTAGGAGCAGTGTGTTGGGTCATGACAGAGTGCTGGGCTGTGGCAGAGTGCTG
CM002899.2_44187740-44188637(+)_1|1|1x0		Danio_rerio_nonrepetitive:248836453-248843056	2142	2169	-	18.3145	2.75e-07	0.0378	GAGGTGCGGCAGTCGGTGGCGCTGCTCG
CM002899.2_44187740-44188637(+)_1|1|1x0		Danio_rerio_nonrepetitive:336972698-336978696	3446	3473	-	18.3145	2.75e-07	0.0378	AAGAGATGGAGGAGAGGAGTGGGGGAGA
CM002899.2_44187740-44188637(+)_1|1|1x0		Danio_rerio_nonrepetitive:422390042-422413974	5888	5915	-	18.3082	2.77e-07	0.0378	AGGGAGGGGGGGGAGCGGAAGAGGAGGG
CM002888.2_67329198-67330512(+)_1|1|1x0		Danio_rerio_nonrepetitive:263804476-263806217	617	662	-	16.0125	2.77e-07	0.0487	GCACTGATACCATTACCGAGACTGATAACGCTACAGATACTAACAC
CM002899.2_773705-775484(-)_1|1|1x0		Danio_rerio_nonrepetitive:203205697-203226484	14993	15050	-	17.8553	2.79e-07	0.0104	AGACGGAGCGGCAGGCCGGGGGTTTAATCCAGGCGGTGCTGGAGGGACTGGCGGCCGG
CM002899.2_773705-775484(-)_1|1|1x0		Danio_rerio_nonrepetitive:277748545-277754155	4668	4725	+	17.8553	2.79e-07	0.0104	AAGTGGAGAGCAGGTTGGGGGTGGAAGGGGAAGGGGACTTGGTTAGGGAATGCGAGGC
CM002888.2_71822529-71824686(+)_1|1|1x0		Danio_rerio_nonrepetitive:469268633-469272946	2625	2697	+	1.60625	2.8e-07	0.015	TCCGGGCCGTCCTGCCCGTCACTGACCTGGCCGTGATCGCCCGCGGGCTGGGGGAGGACGTGCCCGAGGGATT
CM002899.2_44187740-44188637(+)_1|1|1x0		Danio_rerio_nonrepetitive:668825361-668826287	43	70	-	18.2893	2.8e-07	0.0378	CAGGAGCTGTTGGTGTGGGTGGTGCAGC
CM002888.2_71822529-71824686(+)_1|1|1x0		Danio_rerio_nonrepetitive:348141853-348148398	3133	3205	+	1.59375	2.81e-07	0.015	GGCAGGGTGTTCGGGTGGAGGTGGTGGATCGCTCGCAGGTCAGCCGTACCCGTCTAGCAGTGGTAGACACTGT
CM002888.2_67329198-67330512(+)_1|1|1x0		Danio_rerio_nonrepetitive:690040556-690047232	846	891	-	15.9812	2.81e-07	0.0487	CTAGGGGTAAGAGTCCTAGGGGTAAGAGTCCTAGGGGTAAGAGTCT
CM002899.2_773705-775484(-)_1|1|1x0		Danio_rerio_nonrepetitive:519577552-519585494	5957	6014	-	17.8428	2.82e-07	0.0105	CTGTGCCAAAATGCTAAGGGCCGGAGGTGTGTGTGGGGGAGGGGGGTGCGGTGAAACT
CM002888.2_71822529-71824686(+)_1|1|1x0		Danio_rerio_nonrepetitive:640486770-640487328	76	148	+	1.575	2.83e-07	0.015	AGGAAGTGGGTCGGTTTCAGGATGTGTTTGAGAGGGTTGAAGCCGTGGGTCTCTTGCTGCGTCCTTTGGAGGA
CM002899.2_44187740-44188637(+)_1|1|1x0		Danio_rerio_nonrepetitive:199636763-199641737	4713	4740	-	18.2767	2.83e-07	0.0378	GAGCTGAAGAGATTCCGGGCGATGCTGG
CM002899.2_44187740-44188637(+)_1|1|1x0		Danio_rerio_nonrepetitive:422390042-422413974	5882	5909	-	18.2767	2.83e-07	0.0378	GGGGGGGAGCGGAAGAGGAGGGGGGGGG
CM002888.2_71822529-71824686(+)_1|1|1x0		Danio_rerio_nonrepetitive:62121660-62122496	570	642	-	1.56875	2.83e-07	0.015	AGACGGGCTGCAGGCTCTGTGTGGGGGGGCGGGGTGCAGGGCGAGCGGGCGGCACCGAGACAGATGGGGGCGT
CM002899.2_773705-775484(-)_1|1|1x0		Danio_rerio_nonrepetitive:402794405-402801834	6197	6254	+	17.8302	2.84e-07	0.0105	CAATCAGAGAGCCAGGACAGGTGGCAGTCGCAGTGCAGGTTGTTGGAGTGCAGGCTGA
CM002899.2_773705-775484(-)_1|1|1x0		Danio_rerio_nonrepetitive:94005320-94012388	6142	6199	-	17.8239	2.85e-07	0.0105	CTGAACGAGGGCGAGAAGCGTCCGTTTGTGGAGGAGGCGGAGCGGCTGCGGGTCCAGC
CM002899.2_773705-775484(-)_1|1|1x0		Danio_rerio_nonrepetitive:238580487-238590014	1755	1812	+	17.8239	2.85e-07	0.0105	GAGGAGAAGAAGAGAAGAAAGAGGAATCAGCTGGAGAAGAAGCTAAGGCTGATTCAGA
CM002899.2_44187740-44188637(+)_1|1|1x0		Danio_rerio_nonrepetitive:473392939-473398952	1962	1989	+	18.2642	2.86e-07	0.0378	GAGAGGAGGGCGGTGGAGGAGTTGCAGG
CM002899.2_773705-775484(-)_1|1|1x0		Danio_rerio_nonrepetitive:314978402-314998688	12789	12846	-	17.8176	2.86e-07	0.0105	CTCCAGGAACAGCAGACAGTGGAGGAGGAGGCTGAGCGGCGGCCTCTGGAGCTTTCTT
CM002888.2_33833495-33835637(+)_1|1|1x0		Danio_rerio_nonrepetitive:238580487-238590014	5589	5661	-	10.4875	2.87e-07	0.0282	AGGAGAGGAAGAAGGAGAACAGGAAGAGGAAGGAGAAGAGGAAGAGGGAAAGGAGGAAGGAGGAGAAGAGGGT
CM002899.2_773705-775484(-)_1|1|1x0		Danio_rerio_nonrepetitive:435308444-435309919	843	900	-	17.8113	2.87e-07	0.0105	AGCCACCTTTGCAGCGAGGGGAGGCCTGGCACTGAGGCGTTTGGATGCGGGTGGGGGT
CM002899.2_44187740-44188637(+)_1|1|1x0		Danio_rerio_nonrepetitive:507091489-507092020	114	141	-	18.2579	2.87e-07	0.0378	GAGTGTGGGCGGGGGTGAGAGCCGTGGG
CM002888.2_71822529-71824686(+)_1|1|1x0		Danio_rerio_nonrepetitive:236934145-236935106	250	322	+	1.53125	2.87e-07	0.0151	TGGACGGTGGCAGGAATGAGGGCGGGTAGAAAGCGGGTGGATTGGCGGGTTGGCAGGCGATAACCGGTTGGTT
CM002899.2_773705-775484(-)_1|1|1x0		Danio_rerio_nonrepetitive:390329819-390332887	2372	2429	-	17.805	2.88e-07	0.0105	AGAGAGCAGAGATGGAAGCGGCGCTGGGGGCGCAGGAGGCCGGCTTACCCGCCGCAGG
CM002899.2_773705-775484(-)_1|1|1x0		Danio_rerio_nonrepetitive:302662262-302669010	1859	1916	+	17.805	2.88e-07	0.0105	CTCATGAAAAGCAGAAGTAGGGAGCACAGACCGAGGTTGAAGAGAAGGGAGAGGGGGG
CM002899.2_773705-775484(-)_1|1|1x0		Danio_rerio_nonrepetitive:427844847-427850212	1253	1310	+	17.7987	2.89e-07	0.0105	ATGAATACTGATCATCAGAGGAGGCTTTGAGAGTGTAGTCTGAGGAAGGAGCTGGGCT
CM002899.2_773705-775484(-)_1|1|1x0		Danio_rerio_nonrepetitive:528656874-528657343	278	335	-	17.7862	2.91e-07	0.0105	GAAACCATGGAGCCAACAGGGCAGAGGTTGTCCGGGTGTTTGCAGTCGAGGCAGCTGC
CM002899.2_773705-775484(-)_1|1|1x0		Danio_rerio_nonrepetitive:444786822-444791336	1834	1891	-	17.7862	2.91e-07	0.0105	AAAGCCGAGGAGTAAAAATGGCGGAGTTGGCTGTGGGAGATGGGGAGCAGGTCTGGTC
CM002899.2_773705-775484(-)_1|1|1x0		Danio_rerio_nonrepetitive:590741650-590742549	416	473	+	17.7799	2.92e-07	0.0105	GTGAGCACGGGAGGGGGGGCGGGGTTGGGGAGGGGATGGGGGCTGGCGAGGAGGAGCC
CM002888.2_71822529-71824686(+)_1|1|1x0		Danio_rerio_nonrepetitive:248836453-248843056	2141	2213	-	1.475	2.93e-07	0.0154	ACGAGGATGGCGAGTGTGCCATAGTGTCCGTGAAGATGGCCCCGGAGGTGCGGCAGTCGGTGGCGCTGCTCGC
CM002899.2_773705-775484(-)_1|1|1x0		Danio_rerio_nonrepetitive:461562900-461570078	2205	2262	-	17.7736	2.94e-07	0.0105	CAGAGGAGGGTGATGAGGGGAGGGACAGCGAGGAGGTGGTGGAGGTAGAGGGGCTTTT
CM002899.2_773705-775484(-)_1|1|1x0		Danio_rerio_nonrepetitive:422390042-422413974	3856	3913	+	17.7736	2.94e-07	0.0105	GACTGGCAGGGCAGGGACCGGCAGGTCTGGGTGGTGGAGCCGGTATGGTGGAGGAGCC
CM002899.2_773705-775484(-)_1|1|1x0		Danio_rerio_nonrepetitive:590741650-590742549	406	463	+	17.7673	2.95e-07	0.0105	GCCCCGGGATGTGAGCACGGGAGGGGGGGCGGGGTTGGGGAGGGGATGGGGGCTGGCG
CM002888.2_71822529-71824686(+)_1|1|1x0		Danio_rerio_nonrepetitive:223349762-223355221	2190	2262	+	1.45625	2.95e-07	0.0154	GCCATCATATTCGGCATGAGGACTGTTCTGAAGGGTCTGTTGTCCTGGCACGGCTGGATGTTTGCCTCTCATG
CM002899.2_44187740-44188637(+)_1|1|1x0		Danio_rerio_nonrepetitive:68340992-68346574	2358	2385	+	18.2201	2.95e-07	0.0378	AAGAGACCGCAGGGGAGGGGGGTGGGGG
CM002899.2_44187740-44188637(+)_1|1|1x0		Danio_rerio_nonrepetitive:259069476-259074568	2754	2781	+	18.2201	2.95e-07	0.0378	GCGAGGATGAGGGCGCGTCGGATGGAGG
CM002888.2_71822529-71824686(+)_1|1|1x0		Danio_rerio_nonrepetitive:443271929-443276897	715	787	+	1.45	2.95e-07	0.0154	CACAGCTTATACGTGCGCTGGAGAGGAATGCTGGGAAGGTGGATGGACGCTGGGATGAGCAGATGGAGGAATG
CM002899.2_773705-775484(-)_1|1|1x0		Danio_rerio_nonrepetitive:693424736-693429829	1368	1425	+	17.7547	2.97e-07	0.0106	CTGTGGCGCCGCAGGAGGAGGAGTGCATTGCTTTGGGTGCCGGCGTGGAGCAGTATGC
CM002888.2_71822529-71824686(+)_1|1|1x0		Danio_rerio_nonrepetitive:422390042-422413974	2836	2908	+	1.43125	2.97e-07	0.0154	TGGATGCCCGCTGGGTGCTCGGTGTGATCGCTTAGCTGGAGGCGCAGGCGGGAGTGGCGGAGCAGGTCTTGAT
CM002899.2_44187740-44188637(+)_1|1|1x0		Danio_rerio_nonrepetitive:421325039-421329810	3221	3248	+	18.2075	2.98e-07	0.0378	GGGGGGGGGGGGGATTTAGGGTTGTGGT
CM002888.2_71822529-71824686(+)_1|1|1x0		Danio_rerio_nonrepetitive:363443438-363447728	3177	3249	+	1.425	2.98e-07	0.0154	AGGAAGTTGGTCGATTGCAGGTGTTGTTAGGGTAATCTAGGTGGGAGGTTTTTTAGGAGGAGGAGATGCAGTA
CM002899.2_773705-775484(-)_1|1|1x0		Danio_rerio_nonrepetitive:256361580-256368243	3689	3746	-	17.7484	2.98e-07	0.0106	AATGTGACTCTGAAGCTGCTGTGCTATTGGCTGCTGAGGTGAGGCATGAAGTGGCTGC
CM002888.2_33833495-33835637(+)_1|1|1x0		Danio_rerio_nonrepetitive:690040556-690047232	1102	1174	-	10.3875	2.99e-07	0.0291	GGGGTAAGAGTCCTAGGGGTAAGAGTCCTAGGGGTAAGAGTCCTAGGGGTAAAGAGTCCTAGGGGTAAGAGTC
CM002899.2_44187740-44188637(+)_1|1|1x0		Danio_rerio_nonrepetitive:386719838-386725030	1762	1789	-	18.195	3.01e-07	0.0378	GCGGGGATGGGGGATTGGGGGTTTGGGT
CM002899.2_773705-775484(-)_1|1|1x0		Danio_rerio_nonrepetitive:91312111-91344726	29170	29227	+	17.7296	3.02e-07	0.0107	CCCATGTCCAGCCCTCAAGGGCTGACCCGCACTCAGAAGCGGAGGTTAAAGAGGAAGA
CM002899.2_773705-775484(-)_1|1|1x0		Danio_rerio_nonrepetitive:251879862-251897734	9535	9592	-	17.717	3.04e-07	0.0107	GTGAAGCTGCATTGGAGGATGCGGCTCTGGCGGTGGGGATGGAGGATGAGGCACTCAG
CM002888.2_71822529-71824686(+)_1|1|1x0		Danio_rerio_nonrepetitive:91808140-91817522	2913	2985	-	1.36875	3.04e-07	0.0155	GAATGATTGGGGTATCTTTGGAAAGAGATGGATTGATGGAGGTGTGTGAGCGGATGTTGTTGGGGGAGGTCGT
CM002899.2_773705-775484(-)_1|1|1x0		Danio_rerio_nonrepetitive:238580487-238590014	7308	7365	-	17.7107	3.05e-07	0.0107	CAGGCGGATTGTGGTGCGTAGCGGGACACCCTTTGGTGGAGGAAGCAGTCGCTCTCGT
CM002888.2_71822529-71824686(+)_1|1|1x0		Danio_rerio_nonrepetitive:359712840-359718418	3682	3754	+	1.35625	3.05e-07	0.0155	TAGTGGTTCTCAAATTGGGGGTCGGGAACCTCTGGGGGGTCGCAGGAGAATGACAACAACCCACAGAGGTTAA
CM002888.2_33833495-33835637(+)_1|1|1x0		Danio_rerio_nonrepetitive:643508063-643512239	2566	2638	-	10.3313	3.06e-07	0.0296	GCAGTGTGATGGAGTCGATCAGACAGCGGCCGCGGGTCAGAGCTGAGGACACACGCAGAGTTTACACCAGGAT
CM002899.2_773705-775484(-)_1|1|1x0		Danio_rerio_nonrepetitive:304051397-304054165	2345	2402	+	17.7044	3.06e-07	0.0107	ATTCATCTTGGAGACAGGTGGTAAAGTAGGGGGTGGAGGCTGAGTTGTGGGTGGAGGG
CM002888.2_67329198-67330512(+)_1|1|1x0		Danio_rerio_nonrepetitive:382144261-382146917	1168	1213	+	15.8	3.07e-07	0.0487	TCATGGACAAATCTAAAGCAGTCAGTATCAGCAAGTCTATCATTTA
CM002888.2_71822529-71824686(+)_1|1|1x0		Danio_rerio_nonrepetitive:363883975-363889726	4719	4791	+	1.33125	3.08e-07	0.0155	GGATGGTGGCCGAGATGGATATGGCCGTGGAGGTCCTCGAGGCCGTGGTATGGGCGGCGGTGGCATGGGGTAA
CM002899.2_773705-775484(-)_1|1|1x0		Danio_rerio_nonrepetitive:671572697-671574096	630	687	+	17.6918	3.08e-07	0.0108	TGGCAGCTGGGGCACTGGAGGCTGGTTTAGATGCTGCAGCTTTGGCAGGAGCTGCAGG
CM002888.2_71822529-71824686(+)_1|1|1x0		Danio_rerio_nonrepetitive:94005320-94012388	135	207	+	1.325	3.09e-07	0.0155	GGATGCGGGGATGCGGGGATGCGGGGATGCGGGGATGCGGGGCTGATGCAGGGATGCAGGGATGCAGGGATGC
CM002888.2_71822529-71824686(+)_1|1|1x0		Danio_rerio_nonrepetitive:469678919-469684939	147	219	+	1.325	3.09e-07	0.0155	GGCGGGCAGAGGGCGAGGTGCCCAGCTCCATGTCGGGAAGCTGCGCCGCGTGTGTGGACGGCGTGCTCTACGT
CM002888.2_71822529-71824686(+)_1|1|1x0		Danio_rerio_nonrepetitive:430238437-430243234	4061	4133	+	1.325	3.09e-07	0.0155	GGAGCGATATGGGCCATGTGTTTGGATGCGGGCTGAATGACGTGGTTGACTGTTTGGATGACGGAGGCATGTG
CM002899.2_44187740-44188637(+)_1|1|1x0		Danio_rerio_nonrepetitive:691200264-691200787	298	325	-	18.1572	3.09e-07	0.0378	GTGGGACGGAGGTGGTGGGTGAATTCGG
CM002899.2_44187740-44188637(+)_1|1|1x0		Danio_rerio_nonrepetitive:691196041-691201900	4521	4548	-	18.1572	3.09e-07	0.0378	GTGGGACGGAGGTGGTGGGTGAATTCGG
CM002899.2_44187740-44188637(+)_1|1|1x0		Danio_rerio_nonrepetitive:391188607-391189638	117	144	+	18.1509	3.1e-07	0.0378	GGGCGGAGAAGGGGCAGGGCGTAGGCGG
CM002899.2_773705-775484(-)_1|1|1x0		Danio_rerio_nonrepetitive:547767340-547768891	230	287	+	17.6792	3.11e-07	0.0108	TTGTCATGTTACGTTGACGGAGTGGAAGCCTGGGGGAGGAGGAGCCGGCTGCGGCGAA
CM002888.2_67329198-67330512(+)_1|1|1x0		Danio_rerio_nonrepetitive:185164146-185170382	3297	3342	+	15.775	3.11e-07	0.0487	AAAATGACTGAAATACAGCTGATAATAGAGGCTCAGACAAACTCAA
CM002899.2_773705-775484(-)_1|1|1x0		Danio_rerio_nonrepetitive:259069476-259074568	2791	2848	-	17.673	3.12e-07	0.0108	TCGCGGAGTGGTAGGCGCAGGAGGGTTATTGGCTGGCTGTTGGTTCTGGTTAGGGTCA
CM002899.2_773705-775484(-)_1|1|1x0		Danio_rerio_nonrepetitive:303407963-303414583	6524	6581	+	17.673	3.12e-07	0.0108	GAAATGAAGACTCATATACAAAGGAGAATTTTGTGCTGGCGGGCGCTGTGGCTGTTGT
CM002888.2_71822529-71824686(+)_1|1|1x0		Danio_rerio_nonrepetitive:363079208-363084600	443	515	+	1.2875	3.13e-07	0.0157	TTCTTGACGTGCCGTGGGATGTAGAAGGAGTTGCATTGGCCGTAGCAGAAGCGGTTGATGACGGTGCGGCTCC
CM002899.2_773705-775484(-)_1|1|1x0		Danio_rerio_nonrepetitive:226864787-226866146	1072	1129	+	17.6604	3.14e-07	0.0109	CTGTCTCTTGGACACATAAGGAGGCAGGGCCAGTCGATGCAGGGCTTGTTTATCCAGG
CM002899.2_44187740-44188637(+)_1|1|1x0		Danio_rerio_nonrepetitive:17226935-17228678	794	821	-	18.1258	3.16e-07	0.0378	ATGGAGTGGAGGCAATCAGGGACGGAGG
CM002888.2_71822529-71824686(+)_1|1|1x0		Danio_rerio_nonrepetitive:271969489-271979142	1907	1979	+	1.24375	3.18e-07	0.0158	AAATGGGCTGTGGACAAGGGAAGTGGGAGGTTTGGCAGCTTGCTCAAAAATGGAAGGACTTGGGAGGAAAGGC
CM002899.2_44187740-44188637(+)_1|1|1x0		Danio_rerio_nonrepetitive:379588073-379590097	1743	1770	+	18.1195	3.18e-07	0.0378	TGGCGGAGGGAGGGGTCGGTGCTGACGG
CM002899.2_773705-775484(-)_1|1|1x0		Danio_rerio_nonrepetitive:506231925-506237916	1725	1782	-	17.6415	3.18e-07	0.0109	TGAAGTCTGGGAAAGGGAGGGGGCAGTGGAGACTGCAGCAGGAGGTGGCCGGGGGGGG
CM002899.2_773705-775484(-)_1|1|1x0		Danio_rerio_nonrepetitive:616973041-616997577	6945	7002	+	17.6415	3.18e-07	0.0109	GTGTAGAGGCTTGGTAATTGGCGGGACGGGGGAGAAGGGCAGTTGAGGAGGGGCACGG
CM002899.2_44187740-44188637(+)_1|1|1x0		Danio_rerio_nonrepetitive:77180457-77185835	3727	3754	+	18.1132	3.19e-07	0.0378	GGGGGGCGGAGTGGGGGGGGGTTAGAGT
CM002899.2_773705-775484(-)_1|1|1x0		Danio_rerio_nonrepetitive:669619835-669624366	3727	3784	-	17.6352	3.19e-07	0.0109	TTGCTGTAGCGGGGGGGTCGGTAGAGTTGCGCGTATGGGGGAGGGGGGAGTGTCCTGG
CM002899.2_773705-775484(-)_1|1|1x0		Danio_rerio_nonrepetitive:251879862-251897734	1846	1903	-	17.6289	3.2e-07	0.0109	GTGCTGAAAAATGACAAGATGAGAGACAAAGAGAGGAGGAGGGAGGTGGAGCAGCTGT
CM002899.2_44187740-44188637(+)_1|1|1x0		Danio_rerio_nonrepetitive:644346384-644351359	1619	1646	-	18.1069	3.21e-07	0.0378	GAGCTGCAGGGGGAGCGGATGAGGAGGG
CM002899.2_44187740-44188637(+)_1|1|1x0		Danio_rerio_nonrepetitive:421693218-421693983	216	243	+	18.1069	3.21e-07	0.0378	GAGAGGAGCTGGAGAGGTGCGCTGGAGG
CM002888.2_71822529-71824686(+)_1|1|1x0		Danio_rerio_nonrepetitive:662071463-662073528	1962	2034	-	1.2125	3.21e-07	0.0159	ACGTGTGCGAGCTGCGCTCGGCGAAGAACAACAAGGTCGTGGCGGTGGGCAGCACGGGGGTCGCGGTGGCCAC
CM002899.2_773705-775484(-)_1|1|1x0		Danio_rerio_nonrepetitive:692005561-692008651	790	847	-	17.6226	3.22e-07	0.0109	ATTCAGGGCAGTCGTAGTGTGGAGTTGGTGTAGGGGTAGGTGAAGTGGTGGTCCCTGG
CM002899.2_773705-775484(-)_1|1|1x0		Danio_rerio_nonrepetitive:42959304-42985603	19869	19926	-	17.6164	3.23e-07	0.0109	GTAGTGAGTGCCGGTGGAGGGAGGTTAGCTCTTTTCATCCTGCGCAGGAAGTGGAGGC
CM002899.2_773705-775484(-)_1|1|1x0		Danio_rerio_nonrepetitive:360377963-360382525	3415	3472	-	17.6101	3.24e-07	0.0109	TAGACGCGGTGTGGGGTTTGGAAGACCTCCGTCAGGCGGATGATGTTGGGGTGGTTGA
CM002899.2_44187740-44188637(+)_1|1|1x0		Danio_rerio_nonrepetitive:686277970-686282222	1712	1739	+	18.0881	3.25e-07	0.0379	CGGGGCTGCAGGCTCTGGGTGCCGGCGG
CM002899.2_773705-775484(-)_1|1|1x0		Danio_rerio_nonrepetitive:613518397-613524355	272	329	-	17.6038	3.25e-07	0.0109	CTGCGTGGGCACCATCATGCGTGGCTGGGCAACTTGCTGGGGCATTGCGGGTCTCTGT
CM002899.2_773705-775484(-)_1|1|1x0		Danio_rerio_nonrepetitive:422390042-422413974	5882	5939	-	17.6038	3.25e-07	0.0109	GAGATGCAAAAGGCAGGTTTTGGGAGGGAGGGGGGGGAGCGGAAGAGGAGGGGGGGGG
CM002899.2_773705-775484(-)_1|1|1x0		Danio_rerio_nonrepetitive:686277970-686282222	857	914	+	17.6038	3.25e-07	0.0109	AGCTGGCGCTGGGATCATGGGTGGGAGGCAAAGAGAAGAGAGGAGGGGCTGCCGGCGA
CM002899.2_773705-775484(-)_1|1|1x0		Danio_rerio_nonrepetitive:238580487-238590014	6814	6871	-	17.5975	3.27e-07	0.0109	AAGCTGAAGGCCGGATGATGGATGCCAGAAAGGGAGTGGATGAGGCGGCATTGGCCCG
CM002888.2_71822529-71824686(+)_1|1|1x0		Danio_rerio_nonrepetitive:695011563-695017197	4439	4511	-	1.14375	3.29e-07	0.0162	GGGTCATGGCAGAGTGCTGGGCCGTGGCAGAGTGCTGGGTAGGAGCAGTGTGTTGGGTCATGGCAGAGTGCTG
CM002899.2_44187740-44188637(+)_1|1|1x0		Danio_rerio_nonrepetitive:339868812-339874295	2501	2528	-	18.0629	3.31e-07	0.0383	TGGAGGGGGGGGTCGCGGACGGTGCTGA
CM002899.2_773705-775484(-)_1|1|1x0		Danio_rerio_nonrepetitive:158485095-158491290	5609	5666	-	17.5723	3.32e-07	0.011	GTGCACGCGGCGGCGCTTCGGGTGCTTGGGGCGCTGTGGTGTTTGCCCTCGTGGTGGC
CM002899.2_773705-775484(-)_1|1|1x0		Danio_rerio_nonrepetitive:141287441-141293441	2702	2759	+	17.5723	3.32e-07	0.011	GCGGTGCTGGAGGAGAGGAAGAGGGGAGGGAAGAGGGTGAAGAAGTGGGTGCAGTTTT
CM002888.2_71822529-71824686(+)_1|1|1x0		Danio_rerio_nonrepetitive:695011563-695017197	5465	5537	-	1.11875	3.32e-07	0.0162	GGGCCATAGCAGAGTGCTGGGTAGGAGCAGTGTGTTGGGTCATGGCAGAGTGCTGGGCTGTGGCAGAGTGCTG
CM002888.2_71822529-71824686(+)_1|1|1x0		Danio_rerio_nonrepetitive:3349149-3352435	315	387	+	1.11875	3.32e-07	0.0162	GGGTGGGCGGCAGATGTCGACGCGGGCCGGATCCCCTGGTCCAGCAGTCTCCGGACGAGCTCGCGGTCCTCGC
CM002888.2_71822529-71824686(+)_1|1|1x0		Danio_rerio_nonrepetitive:212192958-212194552	857	929	-	1.1125	3.32e-07	0.0162	CTGCTGTGTTTTTGTTAGAAGCTGCTGCGTTCTGGGACGCCGCAATGGTTTGAGTGGCAGCAGCAGCGGCCTG
CM002888.2_71822529-71824686(+)_1|1|1x0		Danio_rerio_nonrepetitive:417552380-417558224	4636	4708	+	1.1	3.34e-07	0.0162	GGTTAGCGGTGTGGTCGCTGTGTGAGTTAGATGTGTAAGACTCCTCTGGATCACTGGTCCAGGATCAGCAGGT
CM002899.2_773705-775484(-)_1|1|1x0		Danio_rerio_nonrepetitive:422390042-422413974	5861	5918	-	17.5597	3.34e-07	0.0111	GGGAGGGAGGGGGGGGAGCGGAAGAGGAGGGGGGGGGGAAAGAAGAGGATTGATTTGG
CM002899.2_44187740-44188637(+)_1|1|1x0		Danio_rerio_nonrepetitive:473392939-473398952	1969	1996	+	18.0503	3.34e-07	0.0383	GGGCGGTGGAGGAGTTGCAGGAGGTGGA
CM002888.2_67329198-67330512(+)_1|1|1x0		Danio_rerio_nonrepetitive:31539107-31539796	184	229	-	15.625	3.35e-07	0.0487	GCGATGACAAAACAAACGAGGACAACAAAACGAAGCATAACGACCA
CM002888.2_71822529-71824686(+)_1|1|1x0		Danio_rerio_nonrepetitive:422390042-422413974	5885	5957	-	1.06875	3.38e-07	0.0162	TATTGATTGGAGGATTTTGAGATGCAAAAGGCAGGTTTTGGGAGGGAGGGGGGGGAGCGGAAGAGGAGGGGGG
CM002899.2_773705-775484(-)_1|1|1x0		Danio_rerio_nonrepetitive:673464273-673468495	1514	1571	-	17.5409	3.38e-07	0.0112	GCACAGTTGTACGCTCGTTGGAGGGTTGGGAAGCAGAGGCGGGTGCCTTCTTTGTTGT
CM002899.2_773705-775484(-)_1|1|1x0		Danio_rerio_nonrepetitive:211764410-211766555	4	61	+	17.5409	3.38e-07	0.0112	CCCACTCACTGCTGGCCCAGGAGCCGTGGGACGGGATGGAGGAGGAGCCCGGCTCAGG
CM002888.2_71822529-71824686(+)_1|1|1x0		Danio_rerio_nonrepetitive:695011563-695017197	4114	4186	-	1.05625	3.39e-07	0.0162	GGGTCATGGCAGAGTGCTGGGTAGGAGCAGTGTGTTGGGTCATGGCAGAGTGCTGGGCTGTGGCAGAGTGCTG
CM002888.2_71822529-71824686(+)_1|1|1x0		Danio_rerio_nonrepetitive:695011563-695017197	4583	4655	-	1.05625	3.39e-07	0.0162	GGGTCATGGCAGAGTGCTGGGTAGGAGCAGTGTGTTGGGTCATGGCAGAGTGCTGGGCTGTGGCAGAGTGCTG
CM002888.2_71822529-71824686(+)_1|1|1x0		Danio_rerio_nonrepetitive:695011563-695017197	4781	4853	-	1.05625	3.39e-07	0.0162	GGGTCATGGCAGAGTGCTGGGTAGGAGCAGTGTGTTGGGTCATGGCAGAGTGCTGGGCTGTGGCAGAGTGCTG
CM002888.2_67329198-67330512(+)_1|1|1x0		Danio_rerio_nonrepetitive:263804476-263806217	1027	1072	-	15.6	3.39e-07	0.0487	TTACAGACACGAATACCGTTACCAATAATGGTACTGTTACCGATAC
CM002899.2_44187740-44188637(+)_1|1|1x0		Danio_rerio_nonrepetitive:590741650-590742549	427	454	+	18.0252	3.4e-07	0.0386	AGGGGGGGCGGGGTTGGGGAGGGGATGG
CM002888.2_71822529-71824686(+)_1|1|1x0		Danio_rerio_nonrepetitive:590741650-590742549	420	492	+	1.04375	3.41e-07	0.0162	GCACGGGAGGGGGGGCGGGGTTGGGGAGGGGATGGGGGCTGGCGAGGAGGAGCCAGGCAGCACTCGCGATCCG
CM002899.2_773705-775484(-)_1|1|1x0		Danio_rerio_nonrepetitive:94005320-94012388	1080	1137	+	17.522	3.42e-07	0.0112	TCAACTCTGAGCGGTAAAAGCGTGGTGCGTCAGTCCATGTGGAGTCGGCCGCTGTTTC
CM002899.2_773705-775484(-)_1|1|1x0		Danio_rerio_nonrepetitive:132524578-132530312	1780	1837	+	17.522	3.42e-07	0.0112	CCGTGCGATGAGAAACAGAAGAGGAAATGGCTGCAGTCGATAAGGTGGCTCCAGGTTG
CM002899.2_773705-775484(-)_1|1|1x0		Danio_rerio_nonrepetitive:296194102-296198142	3752	3809	+	17.522	3.42e-07	0.0112	TGCACGGATGGGCTGTGCTGGAGGGCTTGGAAGTGTTGGTGGAATGGATGGTGGATTG
CM002888.2_67329198-67330512(+)_1|1|1x0		Danio_rerio_nonrepetitive:109373486-109376448	884	929	-	15.5687	3.44e-07	0.0487	ACACTGATACAAGTAAAGGTGTAAAGCACCAAAAGGGGAAAGCTAA
CM002899.2_773705-775484(-)_1|1|1x0		Danio_rerio_nonrepetitive:486796109-486800407	1469	1526	-	17.4969	3.47e-07	0.0113	GGGTATCCGGAAGACAGACTGAGGACATACGTGGAGCTGGGGGGCAGGGAGGCAACCA
CM002899.2_773705-775484(-)_1|1|1x0		Danio_rerio_nonrepetitive:292760188-292760727	308	365	+	17.4906	3.48e-07	0.0113	CCACACTCTCGGTGCCGCATGATGAAATGCCTCCTGTGGCGGCGGCTGAAAGAGCCGA
CM002899.2_773705-775484(-)_1|1|1x0		Danio_rerio_nonrepetitive:526847600-526849410	1277	1334	+	17.4843	3.5e-07	0.0113	TACCGGCAGGGGCGGAGACGGGAGAAGAGGTGGTGGGCGGAGTCTCAGCTTTGACAGA
CM002899.2_773705-775484(-)_1|1|1x0		Danio_rerio_nonrepetitive:474424206-474428540	2559	2616	-	17.4843	3.5e-07	0.0113	ACCTGGCAAAGAAGGACGCAGCAGCGGAGGTGCCACTGGAGGGCGCTGTGGTGGCCGG
CM002888.2_67329198-67330512(+)_1|1|1x0		Danio_rerio_nonrepetitive:131847452-131857676	1893	1938	+	15.5312	3.51e-07	0.0487	ACACACATTTAAGCAAAAAGGGCAGCAAATCCATTGTTAATGGTAG
CM002899.2_773705-775484(-)_1|1|1x0		Danio_rerio_nonrepetitive:62101427-62103082	853	910	+	17.478	3.51e-07	0.0113	GCGGGGCAGGGTCAGGGGCGGGAGGGGTCAGGGGCGGGGCATCAGTGCTGTGGGGCGG
CM002899.2_773705-775484(-)_1|1|1x0		Danio_rerio_nonrepetitive:167222426-167228480	5721	5778	-	17.4717	3.52e-07	0.0114	GGTTTGCATGGAGAGGTGCTGCGCACGAAAGTGGAGAGCTGGGGGAGGGGGTTGGGGT
CM002888.2_71822529-71824686(+)_1|1|1x0		Danio_rerio_nonrepetitive:450909275-450916167	2881	2953	+	0.94375	3.53e-07	0.0164	ATTCATATGGAAGGCCGAGGACCGTGAGGGAGGGAGTGGGTGTAGAGGATGAATTTGAGGACCAGGGGGTTCG
CM002899.2_44187740-44188637(+)_1|1|1x0		Danio_rerio_nonrepetitive:141287441-141293441	2720	2747	+	17.9686	3.55e-07	0.0387	AAGAGGGGAGGGAAGAGGGTGAAGAAGT
CM002899.2_44187740-44188637(+)_1|1|1x0		Danio_rerio_nonrepetitive:152960912-152967551	4076	4103	+	17.9686	3.55e-07	0.0387	GAGGCTAGGAGAGCACGGGTCGTGAAGC
CM002899.2_44187740-44188637(+)_1|1|1x0		Danio_rerio_nonrepetitive:136550501-136556007	5254	5281	+	17.9686	3.55e-07	0.0387	GCGGATTAGAGGTCTTCGGCGGCGCCGG
CM002899.2_773705-775484(-)_1|1|1x0		Danio_rerio_nonrepetitive:427970953-427977383	2683	2740	+	17.4591	3.55e-07	0.0114	AGTTTGCCGCGGACTTCGCGGTGGAGGCTGCTGCTAAAGTGGGTGAGGAGGCGTGAGC
CM002888.2_71822529-71824686(+)_1|1|1x0		Danio_rerio_nonrepetitive:610006392-610012049	1120	1192	-	0.91875	3.56e-07	0.0164	GACAGAGCATGCTGATGGAGGATATGAGTGTTGCAAAGGATGCAGCTGAGAGGATGAAGAGCGAGGATTTCAG
CM002899.2_44187740-44188637(+)_1|1|1x0		Danio_rerio_nonrepetitive:414762319-414768100	1773	1800	+	17.956	3.58e-07	0.0387	GCGAGCTTCAGGACTTGGGTGTTGCTGG
CM002888.2_71822529-71824686(+)_1|1|1x0		Danio_rerio_nonrepetitive:422390042-422413974	5332	5404	-	0.9	3.58e-07	0.0164	GGATGACTGAGGAGGTTGCGGAGATATAAGATGAGGTAGGTGAAGAGATTTGTTGCCTTGGAGTGGATTGCGT
CM002888.2_67329198-67330512(+)_1|1|1x0		Danio_rerio_nonrepetitive:617408075-617413441	916	961	+	15.4812	3.59e-07	0.0487	AGAAAGATGCACACAACACTAACAACACTTACAGGGACAAATGCAC
CM002899.2_44187740-44188637(+)_1|1|1x0		Danio_rerio_nonrepetitive:616973041-616997577	15744	15771	+	17.9497	3.6e-07	0.0387	GGGGGGCGGGGGGTTGGGGGAATTCCGG
CM002888.2_71822529-71824686(+)_1|1|1x0		Danio_rerio_nonrepetitive:181907576-181914291	3609	3681	-	0.8875	3.6e-07	0.0164	GGGAGGAGCAGAGACAACAAAGGATGACGGTGGCGTTTGAGTTCGAGGACAAGAAGGAGGAAGAGGACAACTC
CM002899.2_773705-775484(-)_1|1|1x0		Danio_rerio_nonrepetitive:351491833-351492657	594	651	-	17.434	3.6e-07	0.0115	GTGATGTTGCAGACAAAAAGGGGGTGGGGGGTTGGGTGGTGGTATTGGGGTGGTGTCG
CM002899.2_773705-775484(-)_1|1|1x0		Danio_rerio_nonrepetitive:298542551-298544566	987	1044	+	17.434	3.6e-07	0.0115	GTGGCCGATGAACTTCCCAGGATGCATTGCAGTGCTGAGGGGGAGTGGCTGGTGCCCA
CM002899.2_44187740-44188637(+)_1|1|1x0		Danio_rerio_nonrepetitive:452512736-452519014	248	275	+	17.9434	3.61e-07	0.0387	ATGGGGAGGAGTGGGGACGTGATGAAGA
CM002899.2_773705-775484(-)_1|1|1x0		Danio_rerio_nonrepetitive:422390042-422413974	2859	2916	+	17.4277	3.62e-07	0.0115	GTGATCGCTTAGCTGGAGGCGCAGGCGGGAGTGGCGGAGCAGGTCTTGATGCCGCAGG
CM002888.2_71822529-71824686(+)_1|1|1x0		Danio_rerio_nonrepetitive:561311796-561317247	3050	3122	+	0.8625	3.63e-07	0.0164	TAGAAGAGAGAAAGCCGGAGAGAGTTATTGAGTGATTGGCTGTCGAGTTTTGTTTAGTTGAGGAGCTGCACGA
CM002888.2_71822529-71824686(+)_1|1|1x0		Danio_rerio_nonrepetitive:534058646-534062209	2423	2495	+	0.85	3.64e-07	0.0164	ATTCAGAGGAAAGAACAGAGGCAGGTTGGGAAGGTGGGGGGGAGGGGCCGTGGCATGATTGATGGGCTGATGA
CM002899.2_773705-775484(-)_1|1|1x0		Danio_rerio_nonrepetitive:385456812-385457166	91	148	+	17.4151	3.64e-07	0.0115	TTGGAGGCGAGCAGGAGCAGCAGGGGTAGCAGGCATGGTCCGGGGATGCGGTGCGGGA
CM002899.2_773705-775484(-)_1|1|1x0		Danio_rerio_nonrepetitive:141287441-141293441	2696	2753	+	17.4151	3.64e-07	0.0115	AGAACTGCGGTGCTGGAGGAGAGGAAGAGGGGAGGGAAGAGGGTGAAGAAGTGGGTGC
CM002899.2_773705-775484(-)_1|1|1x0		Danio_rerio_nonrepetitive:121712255-121716387	3895	3952	+	17.4088	3.66e-07	0.0115	GTTAGGCTGAAGATGAGAGAGAGGAGGTATATCTGGAGGAGAAAGCGGGTGAAGCGTG
CM002899.2_773705-775484(-)_1|1|1x0		Danio_rerio_nonrepetitive:685961855-685971822	9389	9446	-	17.4088	3.66e-07	0.0115	TTGAGCCCTCTGTGCAGGTTGGCGAATCAAATCCATCTGTGGGCTCAGGGGAGGCTGC
CM002899.2_773705-775484(-)_1|1|1x0		Danio_rerio_nonrepetitive:378221456-378227971	606	663	-	17.4025	3.67e-07	0.0116	ACTACCCTTAACTGGACCTGGAGGGGAGAGGCAGGCGGGCGGGCGGGGGGTGGGGGGG
CM002899.2_44187740-44188637(+)_1|1|1x0		Danio_rerio_nonrepetitive:308051769-308052598	349	376	-	17.9182	3.68e-07	0.0387	ATGGAGCCGCGCGCTCCGGAGCTGCAGA
CM002888.2_71822529-71824686(+)_1|1|1x0		Danio_rerio_nonrepetitive:695011563-695017197	4168	4240	-	0.8125	3.69e-07	0.0164	GGGTCATGGCAGAGTGCTGGGCTGTGGCAGAGTGCTGGGTAGGAGCAGTGTGTTGGGTCATGGCAGAGTGCTG
CM002888.2_71822529-71824686(+)_1|1|1x0		Danio_rerio_nonrepetitive:695011563-695017197	4222	4294	-	0.8125	3.69e-07	0.0164	GGGTCATGGCAGAGTGCTGGGCTGTGGCAGAGTGCTGGGTAGGAGCAGTGTGTTGGGTCATGGCAGAGTGCTG
CM002888.2_71822529-71824686(+)_1|1|1x0		Danio_rerio_nonrepetitive:695011563-695017197	4637	4709	-	0.8125	3.69e-07	0.0164	GGGTCATGGCAGAGTGCTGGGCTGTGGCAGAGTGCTGGGTAGGAGCAGTGTGTTGGGTCATGGCAGAGTGCTG
CM002888.2_71822529-71824686(+)_1|1|1x0		Danio_rerio_nonrepetitive:695011563-695017197	4835	4907	-	0.8125	3.69e-07	0.0164	GGGTCATGGCAGAGTGCTGGGCTGTGGCAGAGTGCTGGGTAGGAGCAGTGTGTTGGGTCATGGCAGAGTGCTG
CM002888.2_71822529-71824686(+)_1|1|1x0		Danio_rerio_nonrepetitive:695011563-695017197	4889	4961	-	0.8125	3.69e-07	0.0164	GGGTCATGGCAGAGTGCTGGGCTGTGGCAGAGTGCTGGGTAGGAGCAGTGTGTTGGGTCATGGCAGAGTGCTG
CM002888.2_71822529-71824686(+)_1|1|1x0		Danio_rerio_nonrepetitive:695011563-695017197	4997	5069	-	0.8125	3.69e-07	0.0164	GGGTCATGGCAGAGTGCTGGGCTGTGGCAGAGTGCTGGGTAGGAGCAGTGTGTTGGGTCATGGCAGAGTGCTG
CM002888.2_71822529-71824686(+)_1|1|1x0		Danio_rerio_nonrepetitive:695011563-695017197	5051	5123	-	0.8125	3.69e-07	0.0164	GGGTCATGGCAGAGTGCTGGGCTGTGGCAGAGTGCTGGGTAGGAGCAGTGTGTTGGGTCATGGCAGAGTGCTG
CM002888.2_71822529-71824686(+)_1|1|1x0		Danio_rerio_nonrepetitive:695011563-695017197	5105	5177	-	0.8125	3.69e-07	0.0164	GGGTCATGGCAGAGTGCTGGGCTGTGGCAGAGTGCTGGGTAGGAGCAGTGTGTTGGGTCATGGCAGAGTGCTG
CM002888.2_71822529-71824686(+)_1|1|1x0		Danio_rerio_nonrepetitive:695011563-695017197	5213	5285	-	0.8125	3.69e-07	0.0164	GGGTCATGGCAGAGTGCTGGGCTGTGGCAGAGTGCTGGGTAGGAGCAGTGTGTTGGGTCATGGCAGAGTGCTG
CM002888.2_71822529-71824686(+)_1|1|1x0		Danio_rerio_nonrepetitive:695011563-695017197	5429	5501	-	0.8125	3.69e-07	0.0164	GGGTCATGGCAGAGTGCTGGGCTGTGGCAGAGTGCTGGGTAGGAGCAGTGTGTTGGGTCATGGCAGAGTGCTG
CM002899.2_44187740-44188637(+)_1|1|1x0		Danio_rerio_nonrepetitive:411890157-411917035	4514	4541	+	17.9119	3.7e-07	0.0387	ATAGGGTGGTGGACTTGGGATGTGGAGT
CM002899.2_773705-775484(-)_1|1|1x0		Danio_rerio_nonrepetitive:62101427-62103082	821	878	+	17.3899	3.7e-07	0.0116	CATCTCTGAGGCAGCAGCTGGCGGAGCTAGGGGCGGGGCAGGGTCAGGGGCGGGAGGG
CM002899.2_773705-775484(-)_1|1|1x0		Danio_rerio_nonrepetitive:369477016-369482540	5292	5349	+	17.3899	3.7e-07	0.0116	ATGTCGTCAAAGATGTAAGTGAAGAGTGGGAGGGGGTGTTGGCGCGGGGTGGCAGGGC
CM002899.2_773705-775484(-)_1|1|1x0		Danio_rerio_nonrepetitive:436135477-436153771	9362	9419	+	17.3899	3.7e-07	0.0116	TGGTAGGGGAGGGGACACCCGTGGTGGCTGTAGCCCCAGCAGGAGAGGTCGTAGGTGG
CM002888.2_71822529-71824686(+)_1|1|1x0		Danio_rerio_nonrepetitive:695011563-695017197	4150	4222	-	0.8	3.71e-07	0.0164	GGGCTGTGGCAGAGTGCTGGGTAGGAGCAGTGTGTTGGGTCATGGCAGAGTGCTGGGTAGGAGCAGTGTGTTG
CM002888.2_71822529-71824686(+)_1|1|1x0		Danio_rerio_nonrepetitive:695011563-695017197	4619	4691	-	0.8	3.71e-07	0.0164	GGGCTGTGGCAGAGTGCTGGGTAGGAGCAGTGTGTTGGGTCATGGCAGAGTGCTGGGTAGGAGCAGTGTGTTG
CM002888.2_71822529-71824686(+)_1|1|1x0		Danio_rerio_nonrepetitive:695011563-695017197	4817	4889	-	0.8	3.71e-07	0.0164	GGGCTGTGGCAGAGTGCTGGGTAGGAGCAGTGTGTTGGGTCATGGCAGAGTGCTGGGTAGGAGCAGTGTGTTG
CM002899.2_773705-775484(-)_1|1|1x0		Danio_rerio_nonrepetitive:644790299-644794276	2868	2925	+	17.3774	3.73e-07	0.0116	GCTGCGCACGAACTGAAAAGGCGGGGAGCGGGTTTGGGTTTGGCGGGGCTGCGTGTTG
CM002888.2_67329198-67330512(+)_1|1|1x0		Danio_rerio_nonrepetitive:263804476-263806217	392	437	-	15.4062	3.73e-07	0.0487	ACACTGATACCACTACTGATAGTAATACATACACCATCACAGATAC
CM002899.2_773705-775484(-)_1|1|1x0		Danio_rerio_nonrepetitive:62101427-62103082	1212	1269	+	17.3711	3.74e-07	0.0116	ACCCCACAGTGGAAAAGCGAGGTGTGTAGTCTGCGGCGGGAGCTCCAGGCGCTGTCGG
CM002899.2_773705-775484(-)_1|1|1x0		Danio_rerio_nonrepetitive:555983694-555985496	1377	1434	+	17.3711	3.74e-07	0.0116	TGCAAGTCTAGGGATAGAAGGGGGCCAGTTGGATGGAAGTGGAGGGTATGGGGGCACT
CM002899.2_773705-775484(-)_1|1|1x0		Danio_rerio_nonrepetitive:506231925-506237916	1729	1786	-	17.3711	3.74e-07	0.0116	CTGCTGAAGTCTGGGAAAGGGAGGGGGCAGTGGAGACTGCAGCAGGAGGTGGCCGGGG
CM002899.2_44187740-44188637(+)_1|1|1x0		Danio_rerio_nonrepetitive:291212245-291217492	3286	3313	+	17.8931	3.75e-07	0.0387	GGGGAGTGGGGGTGGTTAGTGAGGGAGC
CM002899.2_773705-775484(-)_1|1|1x0		Danio_rerio_nonrepetitive:531929592-531938554	8899	8956	-	17.3648	3.76e-07	0.0116	GAAAATCACCGTTGACAGAGGAGGAAGGAATAAAGGCAAGTGTGGTGGCCGTCGGAGA
CM002888.2_67329198-67330512(+)_1|1|1x0		Danio_rerio_nonrepetitive:263804476-263806217	647	692	-	15.375	3.79e-07	0.0487	ACACTGATACCGATACTGACACCATTACTGGCACTGATACCATTAC
CM002888.2_71822529-71824686(+)_1|1|1x0		Danio_rerio_nonrepetitive:61462828-61468323	3229	3301	-	0.7375	3.79e-07	0.0165	GGACTGATGGTGAGGTGGTGCTTTGGATGTCGTCGGTGGTCTGGACTGATGGTGAGGTGGTGGTGTCGATGTC
CM002888.2_71822529-71824686(+)_1|1|1x0		Danio_rerio_nonrepetitive:653518467-653523775	3131	3203	+	0.7375	3.79e-07	0.0165	GCCACGGTGTCAGGTGTATGGCTGAACCTGGAGTGACCGTGGAGGATGTACTGTTGGCAGCCGGAGAGCAAAT
CM002888.2_33833495-33835637(+)_1|1|1x0		Danio_rerio_nonrepetitive:536246631-536252171	3750	3822	-	9.80625	3.79e-07	0.0364	GCCTATAAACTTGCACCTGTCAGATGAGTGATGTGGATTATTTTAAAGGCAACACCAGTGCTGACATGAATCG
CM002888.2_71822529-71824686(+)_1|1|1x0		Danio_rerio_nonrepetitive:120294927-120300132	1344	1416	-	0.73125	3.8e-07	0.0165	ATCTTTCCCCAAACGTGGAGGTTTGATGGGCTTGGCAGTACATCGTAGACAGCTTGTACTAGGAAACGGACGC
CM002888.2_71822529-71824686(+)_1|1|1x0		Danio_rerio_nonrepetitive:474424206-474428540	2532	2604	-	0.73125	3.8e-07	0.0165	AGGACGCAGCAGCGGAGGTGCCACTGGAGGGCGCTGTGGTGGCCGGGGCAGGAGCAGGTGTGGCAGTGGGACG
CM002899.2_44187740-44188637(+)_1|1|1x0		Danio_rerio_nonrepetitive:119978259-119984080	1906	1933	-	17.8742	3.8e-07	0.0387	ACCGGGAGGTGGTATCTGGGGCTGAGGG
CM002899.2_773705-775484(-)_1|1|1x0		Danio_rerio_nonrepetitive:685961855-685971822	2180	2237	-	17.3459	3.8e-07	0.0116	TACTGAAGGCGCAGGCAGGGGCAGGGCAGCTCTCGAAGGCGGGCGTCCTCGTCGAGGA
CM002899.2_773705-775484(-)_1|1|1x0		Danio_rerio_nonrepetitive:390329819-390332887	2471	2528	-	17.3459	3.8e-07	0.0116	ACGGATGCAGCGGCTCTGACGCGGACTCAGACTCGGGTGATGAGGAGGAGCAGTCGGG
CM002899.2_773705-775484(-)_1|1|1x0		Danio_rerio_nonrepetitive:461562900-461570078	2975	3032	-	17.3459	3.8e-07	0.0116	CATGCCCGGACCGTGATGGAGGGGCGGGGGGTAGGGAGGGGGAGGCTGCGGCACCTCC
CM002888.2_67329198-67330512(+)_1|1|1x0		Danio_rerio_nonrepetitive:351384366-351389305	1019	1064	-	15.3625	3.81e-07	0.0487	AAAAGGGCAGTGGCATGGATGCTAAGACTAAAAGAGACACTCCTAC
CM002899.2_773705-775484(-)_1|1|1x0		Danio_rerio_nonrepetitive:315136045-315140011	3422	3479	+	17.3396	3.81e-07	0.0116	AGCTGCCGCAGGAAGCCGCGGTTGGGTGTGACTCCGCGGTGGTCCTTCACGGTGCGGA
CM002888.2_71822529-71824686(+)_1|1|1x0		Danio_rerio_nonrepetitive:304051397-304054165	2357	2429	+	0.7125	3.82e-07	0.0165	GACAGGTGGTAAAGTAGGGGGTGGAGGCTGAGTTGTGGGTGGAGGGGTCGGCTTTAGACCAAGGGTATTCTGG
CM002899.2_773705-775484(-)_1|1|1x0		Danio_rerio_nonrepetitive:53676304-53687682	8810	8867	+	17.3333	3.83e-07	0.0116	ATTGCTCCCCTGGTAAGCGGGCCGGCTGATGGGGTTTGGCGGACAGGGGCTACGCAGG
CM002888.2_71822529-71824686(+)_1|1|1x0		Danio_rerio_nonrepetitive:3349149-3352435	1879	1951	-	0.70625	3.83e-07	0.0165	GTGGGTGGGTAAGTGGGTTGGGTTGGATGGTTTGGATTGAACTTGTTGGTTGGTTTGGATTAGATTGGATTGG
CM002899.2_44187740-44188637(+)_1|1|1x0		Danio_rerio_nonrepetitive:128602058-128603000	396	423	+	17.8616	3.83e-07	0.0387	GGGGGCTCGAGGGCTGGGGGAAAGGAGA
CM002899.2_44187740-44188637(+)_1|1|1x0		Danio_rerio_nonrepetitive:29395317-29422728	5488	5515	+	17.8616	3.83e-07	0.0387	GGGGGCTCGAGGGCTGGGGGAAAGGAGA
CM002888.2_71822529-71824686(+)_1|1|1x0		Danio_rerio_nonrepetitive:135970619-135975545	2475	2547	-	0.7	3.84e-07	0.0165	TGTTGTTTGGTTGCTTGGTTATTTGGTGGGTTGGTCAGTTGATGATTGGTTGGTTGGTTAGTCAGTCGGTTGT
CM002888.2_71822529-71824686(+)_1|1|1x0		Danio_rerio_nonrepetitive:363079208-363084600	626	698	+	0.7	3.84e-07	0.0165	TCTTGTTTGCGCGTGCGGCGGTCAGAGGTGTTGGAGCTGGTTTTGTAGGGTGATGGGACGGAGCTTTGTGGGC
CM002899.2_44187740-44188637(+)_1|1|1x0		Danio_rerio_nonrepetitive:154957577-154974658	16362	16389	-	17.8553	3.85e-07	0.0387	GGGGGCGGGGGGTGTTGGGTGTTTAGGG
CM002899.2_773705-775484(-)_1|1|1x0		Danio_rerio_nonrepetitive:635794152-635803639	3532	3589	-	17.3208	3.86e-07	0.0117	TGGAAGAAGCACTCAGAGATGAGGAGGATAAAGATGATGTGGTGAAAGAGGAAGACGA
CM002899.2_773705-775484(-)_1|1|1x0		Danio_rerio_nonrepetitive:378221456-378227971	675	732	+	17.3208	3.86e-07	0.0117	CCGCGGGATAAGTGCGAGTCGACGAGGGGTGTCTTGCGCCGGTTGATGTAGCCGCCTC
CM002888.2_71822529-71824686(+)_1|1|1x0		Danio_rerio_nonrepetitive:534058646-534062209	2450	2522	+	0.68125	3.86e-07	0.0165	GGGAAGGTGGGGGGGAGGGGCCGTGGCATGATTGATGGGCTGATGACATGCCATATGGAGACGGTTGACTGTT
CM002899.2_44187740-44188637(+)_1|1|1x0		Danio_rerio_nonrepetitive:208611142-208613077	1660	1687	-	17.8491	3.87e-07	0.0387	ATGGGGTGGTGGGGAGAGAGGCGGAGGT
CM002899.2_773705-775484(-)_1|1|1x0		Danio_rerio_nonrepetitive:68821209-68827980	3071	3128	-	17.3145	3.87e-07	0.0117	GAGAAGACATCTCGGAGCGGGAGGGGGCAGGGGGGGATGTGGCTTGTGGGAGTGAGAG
CM002888.2_71822529-71824686(+)_1|1|1x0		Danio_rerio_nonrepetitive:136550501-136556007	5263	5335	-	0.6625	3.89e-07	0.0165	TGCCGGCCGTTGGATGGCGAAGGAGGAGCGAGGAGGGCGGATGAGGAGGGGAATCCGGCGCCGCCGAAGACCT
CM002899.2_773705-775484(-)_1|1|1x0		Danio_rerio_nonrepetitive:124816663-124817201	312	369	-	17.3019	3.9e-07	0.0117	GCTGTCCTGATCTTCCAATGGAAGATTACGATGAGGCAGATGTGGCAGTGGCTGAGGC
CM002888.2_71822529-71824686(+)_1|1|1x0		Danio_rerio_nonrepetitive:461562900-461570078	2981	3053	-	0.65	3.91e-07	0.0165	GGGCGAGAGGCTGTGTTCGCTCATGCCCGGACCGTGATGGAGGGGCGGGGGGTAGGGAGGGGGAGGCTGCGGC
CM002888.2_71822529-71824686(+)_1|1|1x0		Danio_rerio_nonrepetitive:61462828-61468323	3220	3292	-	0.65	3.91e-07	0.0165	GTGAGGTGGTGCTTTGGATGTCGTCGGTGGTCTGGACTGATGGTGAGGTGGTGGTGTCGATGTCTGCGGTGGT
CM002888.2_33833495-33835637(+)_1|1|1x0		Danio_rerio_nonrepetitive:526346231-526350410	3788	3860	+	9.73125	3.91e-07	0.0373	CAGGTGAGAGGAGAGGCAGAAGCGTACGCTGTGGAGGCTAAAGGTCGTGCTGAAGCAGAGCAGATGGCAAAGA
CM002899.2_773705-775484(-)_1|1|1x0		Danio_rerio_nonrepetitive:405724451-405726168	1279	1336	-	17.2956	3.91e-07	0.0117	ATTAAAAAGCTGCAGTGAGAGGGGCGGCGCCTGCTAGCGGGGGGACGGGGAAAGGGGC
CM002899.2_773705-775484(-)_1|1|1x0		Danio_rerio_nonrepetitive:427970953-427977383	2653	2710	+	17.2956	3.91e-07	0.0117	TGGAGGAGCAGGTGGCAGAGACGCTTAAGCAGTTTGCCGCGGACTTCGCGGTGGAGGC
CM002899.2_44187740-44188637(+)_1|1|1x0		Danio_rerio_nonrepetitive:62101427-62103082	865	892	+	17.8302	3.92e-07	0.0387	CAGGGGCGGGAGGGGTCAGGGGCGGGGC
CM002888.2_71822529-71824686(+)_1|1|1x0		Danio_rerio_nonrepetitive:286047356-286058636	4337	4409	+	0.6375	3.92e-07	0.0165	TTATTGGTGATCTGAGGGTGTCGAGAGACCCTGGGGCGGCTGAACGGCACTGTGAAGAAGAGGAGGATGACTA
CM002899.2_773705-775484(-)_1|1|1x0		Danio_rerio_nonrepetitive:424668472-424674271	374	431	-	17.2893	3.93e-07	0.0118	TTGTTCGGCCGGTGGCAATGGACCCACTGCGATGTTCGGTAGTGGAGGCGGGCGATGA
CM002888.2_71822529-71824686(+)_1|1|1x0		Danio_rerio_nonrepetitive:496710069-496711211	135	207	-	0.625	3.94e-07	0.0165	TGCAGCATGAGCGGTGTGCAGTCCAGCAGGTGCAGCAGGGCGTACAGCCGCTTGATGCAGGCGATGCTGTTGG
CM002888.2_71822529-71824686(+)_1|1|1x0		Danio_rerio_nonrepetitive:461562900-461570078	2250	2322	-	0.625	3.94e-07	0.0165	GGCTGGAGGTGGGCAAGCCTTCACTGGTGCTCGGGCTGGAGCTGGTGAGGGGATGTGGGCCAGAGGAGGGTGA
CM002899.2_773705-775484(-)_1|1|1x0		Danio_rerio_nonrepetitive:490261998-490266241	3662	3719	-	17.283	3.94e-07	0.0118	TTGCAGACGCGTATGCAAAGGGCCCACTGCTGGGAGACGGTGGATTTGGCTCTGTGTT
CM002899.2_773705-775484(-)_1|1|1x0		Danio_rerio_nonrepetitive:212192958-212194552	857	914	-	17.2767	3.96e-07	0.0118	TAGAAGCTGCTGCGTTCTGGGACGCCGCAATGGTTTGAGTGGCAGCAGCAGCGGCCTG
CM002899.2_773705-775484(-)_1|1|1x0		Danio_rerio_nonrepetitive:395360249-395366044	3973	4030	-	17.2767	3.96e-07	0.0118	GGGATGAATGGGGCTGGAGGGCTGTCTGGAAACAGCGGCAGGGCCATGACGTCGCTCC
CM002888.2_71822529-71824686(+)_1|1|1x0		Danio_rerio_nonrepetitive:29395317-29422728	10957	11029	+	0.6	3.97e-07	0.0165	AGCTGGTTTGCTGGTTAGTTGGCTGGCTTGCTGGTTTGCTGGCTTGCAGGTTGGCTGGCTTGTTGGTTAGCTG
CM002899.2_44187740-44188637(+)_1|1|1x0		Danio_rerio_nonrepetitive:238580487-238590014	5548	5575	-	17.8113	3.98e-07	0.0387	AAGATGAGGCTGAGAAGGATGATGCTGG
CM002899.2_44187740-44188637(+)_1|1|1x0		Danio_rerio_nonrepetitive:547260833-547263853	2539	2566	+	17.8113	3.98e-07	0.0387	GAGGGGGAGTGCACGCGGGGAAAGGTGT
CM002899.2_44187740-44188637(+)_1|1|1x0		Danio_rerio_nonrepetitive:329053296-329059041	2297	2324	+	17.805	3.99e-07	0.0387	GAGGCGTGGAGGGGGAAAGTGACTGTGT
CM002899.2_44187740-44188637(+)_1|1|1x0		Danio_rerio_nonrepetitive:427849803-427856367	4595	4622	+	17.7987	4.01e-07	0.0387	AAGAGGTGGAGGAAGAGAATGAAGTTGA
CM002888.2_71822529-71824686(+)_1|1|1x0		Danio_rerio_nonrepetitive:662071463-662073528	120	192	-	0.56875	4.02e-07	0.0165	GCCAGTTATTCCTCTGTGTGGTGGGATTGGCCAAGATGGCAAAGGGAGATCGATTGGATGGCGCTGAATGGAA
CM002888.2_71822529-71824686(+)_1|1|1x0		Danio_rerio_nonrepetitive:695011563-695017197	4078	4150	-	0.56875	4.02e-07	0.0165	GGGTCATGGCAGAGTGCTGGGCTGTGGCAGAGTGCTGGGTAGGAGCAGTGTGTTGGGTCATAGCAGAGTGCTG
CM002888.2_71822529-71824686(+)_1|1|1x0		Danio_rerio_nonrepetitive:695011563-695017197	4547	4619	-	0.56875	4.02e-07	0.0165	GGGTCATGGCAGAGTGCTGGGCTGTGGCAGAGTGCTGGGTAGGAGCAGTGTGTTGGGTCATAGCAGAGTGCTG
CM002888.2_71822529-71824686(+)_1|1|1x0		Danio_rerio_nonrepetitive:695011563-695017197	4745	4817	-	0.56875	4.02e-07	0.0165	GGGTCATGGCAGAGTGCTGGGCTGTGGCAGAGTGCTGGGTAGGAGCAGTGTGTTGGGTCATAGCAGAGTGCTG
CM002899.2_773705-775484(-)_1|1|1x0		Danio_rerio_nonrepetitive:94849594-94851190	1396	1453	-	17.2516	4.02e-07	0.0119	CAAACCTGCTGGCAGGACTGGTGGCGTATCAGGAGGACGTGGGCATTCATGTGGTGGA
CM002899.2_773705-775484(-)_1|1|1x0		Danio_rerio_nonrepetitive:461562900-461570078	2987	3044	-	17.2516	4.02e-07	0.0119	GCTGTGTTCGCTCATGCCCGGACCGTGATGGAGGGGCGGGGGGTAGGGAGGGGGAGGC
CM002888.2_71822529-71824686(+)_1|1|1x0		Danio_rerio_nonrepetitive:671394209-671394356	44	116	+	0.55	4.04e-07	0.0165	ACAAGGGCTTTAGGCTTGATGGTGGGGAAGTGTGGTGCCAAACAGAGGCTCAGTGACCTGCCGCTGCGTCTGT
CM002888.2_71822529-71824686(+)_1|1|1x0		Danio_rerio_nonrepetitive:581628563-581633028	1667	1739	+	0.55	4.04e-07	0.0165	AACAGGTTACTCTGAGGTTGGGTTTAGTGGGTTTAGCGTTGGGGGAGGTTGGGTTTAGCATTGGGGTAGGTGC
CM002888.2_71822529-71824686(+)_1|1|1x0		Danio_rerio_nonrepetitive:221929133-221935159	4934	5006	+	0.55	4.04e-07	0.0165	AGAAAGAGGAAGGGAAGGAGGAAGAAAGAGATGGCTACGCAGGGGCTTAGTGGCAGCCGTCGGGTGCTGGAGA
CM002899.2_44187740-44188637(+)_1|1|1x0		Danio_rerio_nonrepetitive:214655193-214661259	3009	3036	+	17.7862	4.05e-07	0.0387	TTGGGGAGGGGGTGGGGGGGGATGTAAA
CM002899.2_773705-775484(-)_1|1|1x0		Danio_rerio_nonrepetitive:555009334-555015492	8	65	+	17.239	4.05e-07	0.0119	AGAAGTGGGCAGATTGTGCTGTGGCACAGAAAGAGCTGGCTGTGGTTGAGGCTGCTGT
CM002888.2_71822529-71824686(+)_1|1|1x0		Danio_rerio_nonrepetitive:422390042-422413974	2832	2904	+	0.525	4.08e-07	0.0166	GCGCTGGATGCCCGCTGGGTGCTCGGTGTGATCGCTTAGCTGGAGGCGCAGGCGGGAGTGGCGGAGCAGGTCT
CM002899.2_773705-775484(-)_1|1|1x0		Danio_rerio_nonrepetitive:385456812-385457166	93	150	+	17.2264	4.08e-07	0.012	GGAGGCGAGCAGGAGCAGCAGGGGTAGCAGGCATGGTCCGGGGATGCGGTGCGGGAGG
CM002888.2_71822529-71824686(+)_1|1|1x0		Danio_rerio_nonrepetitive:29395317-29422728	10894	10966	+	0.51875	4.09e-07	0.0166	GGTTAGCTTACTGGTTGGCTGGTTTGCTGGGAAGCTGGCTTGCTGATTAGCTGCCTGAAGGTTAGCTGGTTTG
CM002899.2_773705-775484(-)_1|1|1x0		Danio_rerio_nonrepetitive:238580487-238590014	5605	5662	-	17.2201	4.1e-07	0.012	GAGGAGAGGAAGAAGGAGAACAGGAAGAGGAAGGAGAAGAGGAAGAGGGAAAGGAGGA
CM002899.2_44187740-44188637(+)_1|1|1x0		Danio_rerio_nonrepetitive:255239124-255244689	828	855	-	17.7673	4.1e-07	0.0387	ATGGGGTGCGCGGCTTGCGCGCAGAAGC
CM002899.2_44187740-44188637(+)_1|1|1x0		Danio_rerio_nonrepetitive:561311796-561317247	3017	3044	+	17.7673	4.1e-07	0.0387	AGGGGGTGGGTGAGGCGGGAAAGGAGGA
CM002888.2_71822529-71824686(+)_1|1|1x0		Danio_rerio_nonrepetitive:673464273-673468495	1508	1580	-	0.50625	4.11e-07	0.0166	GATACGCATGCACAGTTGTACGCTCGTTGGAGGGTTGGGAAGCAGAGGCGGGTGCCTTCTTTGTTGTGGCAGT
CM002888.2_67329198-67330512(+)_1|1|1x0		Danio_rerio_nonrepetitive:559171334-559173790	575	620	-	15.2063	4.11e-07	0.0487	TCATGGGCACACACCCACCGTTAAACACACCCACCGTTAAACACAC
CM002899.2_773705-775484(-)_1|1|1x0		Danio_rerio_nonrepetitive:304051397-304054165	2363	2420	+	17.2075	4.13e-07	0.0121	TGGTAAAGTAGGGGGTGGAGGCTGAGTTGTGGGTGGAGGGGTCGGCTTTAGACCAAGG
CM002899.2_773705-775484(-)_1|1|1x0		Danio_rerio_nonrepetitive:395360249-395366044	5229	5286	-	17.2013	4.14e-07	0.0121	CGTAAGGGCTGGAGGCTTGTGGGGAGCCAGCAGGGCGAGCTGTCTGGGTGGCACCGGC
CM002899.2_44187740-44188637(+)_1|1|1x0		Danio_rerio_nonrepetitive:514898161-514898680	89	116	-	17.7484	4.16e-07	0.0389	CGGCAGTGGGGGAAGCTGGTGAAGATGG
CM002888.2_71822529-71824686(+)_1|1|1x0		Danio_rerio_nonrepetitive:123556263-123562365	313	385	+	0.4625	4.17e-07	0.0168	TGGGGGATGGGGGTTAGGAAGATTCATAAGGGCCCATCTTGTCAGAGGGCTGGTGGTGGCCAGCGGCGCCCCT
CM002899.2_773705-775484(-)_1|1|1x0		Danio_rerio_nonrepetitive:378221456-378227971	596	653	-	17.1887	4.17e-07	0.0121	ACTGGACCTGGAGGGGAGAGGCAGGCGGGCGGGCGGGGGGTGGGGGGGAGAGAGACAG
CM002899.2_773705-775484(-)_1|1|1x0		Danio_rerio_nonrepetitive:286063371-286068505	1292	1349	-	17.1887	4.17e-07	0.0121	GCCTGAAGATGCAGAGCCAGGGGGACCAGGGGGACCAGGAGGACCAGGTGGACCAGGC
CM002899.2_773705-775484(-)_1|1|1x0		Danio_rerio_nonrepetitive:652018077-652024657	4432	4489	+	17.1824	4.19e-07	0.0121	CTGATGATGTGGCTCTGGAGGATGAAGGGCTGCAGGTGGATGTGGTGACCGACGCTCA
CM002899.2_773705-775484(-)_1|1|1x0		Danio_rerio_nonrepetitive:492794895-492796049	794	851	-	17.1761	4.2e-07	0.0121	GGGTTTCTGACGGGGTGCACGCGGCGGTGCTTTAAGTCGGCGGCTGGGGCGCCGTTGT
CM002888.2_71822529-71824686(+)_1|1|1x0		Danio_rerio_nonrepetitive:613518397-613524355	1136	1208	-	0.43125	4.21e-07	0.0169	GGTGTGGTGACCCCGTATGGGATGGCACATGTTGGGGTGACGGCTGAGGCTGAACGTGTGGGGAAGGGCTGGA
CM002899.2_773705-775484(-)_1|1|1x0		Danio_rerio_nonrepetitive:547612835-547613622	369	426	+	17.1698	4.22e-07	0.0122	AAGCAGATCGAGAAGGCGGTGTCGGGGAAGGAGCCGCGGTTCGTCCTGCGGGCTCTGC
CM002888.2_71822529-71824686(+)_1|1|1x0		Danio_rerio_nonrepetitive:200091524-200094823	2605	2677	+	0.425	4.22e-07	0.0169	GTTTCTTTGCCTTCTTGGGGCTCTTGGTCGCCTTCTTGGCAGCCGCTGGCTTCTTGGCTTTCTTGGGGCTCTT
CM002888.2_71822529-71824686(+)_1|1|1x0		Danio_rerio_nonrepetitive:98590936-98596668	4325	4397	+	0.41875	4.23e-07	0.0169	GAATGGATGGGTTGGCGGGCCAGGGGGGGGGAAGGGACGGATGGATGAAGGGGCGGATGGATGGGGCCGATGA
CM002899.2_44187740-44188637(+)_1|1|1x0		Danio_rerio_nonrepetitive:75500765-75508088	492	519	-	17.7233	4.24e-07	0.0392	TCGGGGCGGATGGTGGGGCTGGTGGAGG
CM002888.2_71822529-71824686(+)_1|1|1x0		Danio_rerio_nonrepetitive:481108719-481115613	1084	1156	+	0.40625	4.25e-07	0.0169	GGCATGTTGCTCCGGTGAAGTGCGGTCGTAGGCGGGACGAACAGGTGAGTTGGAAGGTAGTTTGTGGAGACGC
CM002899.2_773705-775484(-)_1|1|1x0		Danio_rerio_nonrepetitive:555009334-555015492	4789	4846	+	17.1572	4.25e-07	0.0122	ATGAGTTGGCATGGGAGGGCAGGGTAGCTGTGCAGGCAGAGGTGGTGGCTGAGGTTGA
CM002899.2_44187740-44188637(+)_1|1|1x0		Danio_rerio_nonrepetitive:519577552-519585494	1250	1277	-	17.717	4.26e-07	0.0392	GAGTGAAGGTGGATATGTGAGCTGGTGA
CM002888.2_71822529-71824686(+)_1|1|1x0		Danio_rerio_nonrepetitive:335850020-335856949	3927	3999	+	0.4	4.26e-07	0.0169	CGCCGATTTGCATGAGGGTGGAGTGGAAGGGGTGGACCACTAATTAGCCTTTTTTTGTGTCTTAGCCGGCCGT
CM002899.2_773705-775484(-)_1|1|1x0		Danio_rerio_nonrepetitive:506231925-506237916	287	344	-	17.1509	4.27e-07	0.0122	GGGTAGACTGAGCATCTGCGGGGGCCACGTTGAAGCCGCCGAACCCGACTGAGGGGGC
CM002899.2_773705-775484(-)_1|1|1x0		Danio_rerio_nonrepetitive:590741650-590742549	97	154	+	17.1509	4.27e-07	0.0122	CAGCTTGCTCGGCACCAAGGCCGAGGCGGAAGGCTGCTGTGGCTGCTGCTGGGCAGGC
CM002899.2_773705-775484(-)_1|1|1x0		Danio_rerio_nonrepetitive:212575458-212582079	1404	1461	+	17.1447	4.28e-07	0.0122	CAGCAGCAGCGGGTGCAGACCAGGTGGACAGAGCGGCAGCTGCTGGAGCCTCAGCAGG
CM002899.2_773705-775484(-)_1|1|1x0		Danio_rerio_nonrepetitive:154957577-154974658	13849	13906	+	17.1447	4.28e-07	0.0122	CGTACAGGCAGGAGGAGAAGGAGAAGTCGTTTTTGGTGGAGGTGCGGGATGATCAGGA
CM002899.2_44187740-44188637(+)_1|1|1x0		Danio_rerio_nonrepetitive:96576867-96582676	885	912	-	17.7044	4.29e-07	0.0393	GAGCTGTAGAGGCAGGGGATGAGGACGG
CM002888.2_71822529-71824686(+)_1|1|1x0		Danio_rerio_nonrepetitive:474424206-474428540	2535	2607	-	0.375	4.3e-07	0.0169	AGAAGGACGCAGCAGCGGAGGTGCCACTGGAGGGCGCTGTGGTGGCCGGGGCAGGAGCAGGTGTGGCAGTGGG
CM002888.2_71822529-71824686(+)_1|1|1x0		Danio_rerio_nonrepetitive:652018077-652024657	4239	4311	+	0.375	4.3e-07	0.0169	AGGTGGTGGTGGAGCTGCAGGAGTCAGTGCTGGTGTCTGATGTGGAGGGTGAGAAGATCGCGGTGCACGGTCT
CM002888.2_71822529-71824686(+)_1|1|1x0		Danio_rerio_nonrepetitive:695011563-695017197	4024	4096	-	0.3625	4.32e-07	0.0169	GGGTCATAGCAGAGTGCTGGGCTGTGGCAGAGTGCTGGGTAGGAGCAGTGTGTTGGGTCATGGCAGAGTGCTG
CM002888.2_71822529-71824686(+)_1|1|1x0		Danio_rerio_nonrepetitive:695011563-695017197	4493	4565	-	0.3625	4.32e-07	0.0169	GGGTCATAGCAGAGTGCTGGGCTGTGGCAGAGTGCTGGGTAGGAGCAGTGTGTTGGGTCATGGCAGAGTGCTG
CM002888.2_71822529-71824686(+)_1|1|1x0		Danio_rerio_nonrepetitive:695011563-695017197	4691	4763	-	0.3625	4.32e-07	0.0169	GGGTCATAGCAGAGTGCTGGGCTGTGGCAGAGTGCTGGGTAGGAGCAGTGTGTTGGGTCATGGCAGAGTGCTG
CM002899.2_773705-775484(-)_1|1|1x0		Danio_rerio_nonrepetitive:652018077-652024657	1446	1503	-	17.1321	4.32e-07	0.0122	AATCAGACGGGGCTCTTGTGTGAGTAGGGCGGGCCGCGGCGGAGCGCGGAGGGGAGGG
CM002899.2_773705-775484(-)_1|1|1x0		Danio_rerio_nonrepetitive:473392939-473398952	1954	2011	+	17.1321	4.32e-07	0.0122	TTCCCGAAGAGAGGAGGGCGGTGGAGGAGTTGCAGGAGGTGGACGGAGCGTTGCTTGC
CM002899.2_44187740-44188637(+)_1|1|1x0		Danio_rerio_nonrepetitive:422390042-422413974	3868	3895	+	17.6918	4.33e-07	0.0393	AGGGACCGGCAGGTCTGGGTGGTGGAGC
CM002899.2_773705-775484(-)_1|1|1x0		Danio_rerio_nonrepetitive:547612835-547613622	348	405	+	17.1195	4.35e-07	0.0123	TGTTATATCCGGGAACATGTGAAGCAGATCGAGAAGGCGGTGTCGGGGAAGGAGCCGC
CM002888.2_71822529-71824686(+)_1|1|1x0		Danio_rerio_nonrepetitive:354392701-354399348	2001	2073	+	0.3375	4.35e-07	0.017	CTTTAGCTGTCTGGTCTGCTTCTTGTGTGGATTGGGTGGTGCTTTGCTACAGTTAGGATGACCAGGGGAAGTG
CM002888.2_71822529-71824686(+)_1|1|1x0		Danio_rerio_nonrepetitive:62101427-62103082	832	904	+	0.31875	4.38e-07	0.017	CAGCAGCTGGCGGAGCTAGGGGCGGGGCAGGGTCAGGGGCGGGAGGGGTCAGGGGCGGGGCATCAGTGCTGTG
CM002899.2_44187740-44188637(+)_1|1|1x0		Danio_rerio_nonrepetitive:474424206-474428540	2547	2574	-	17.673	4.39e-07	0.0394	GCGCTGTGGTGGCCGGGGCAGGAGCAGG
CM002888.2_71822529-71824686(+)_1|1|1x0		Danio_rerio_nonrepetitive:12630883-12637029	1447	1519	-	0.30625	4.4e-07	0.017	AGGACAGAGTTGTTGCTGGGGCCTGGCAGGCTAGAGTTGGTGCTGAGGCTGGCAGTGCAGAGTTGGTGCTGGG
CM002899.2_773705-775484(-)_1|1|1x0		Danio_rerio_nonrepetitive:97741513-97742767	593	650	+	17.0943	4.41e-07	0.0125	CTCTGCATCGACAGGATGCTGCAGAGATGTTGCTGGCTGGGGCAAAGGCTGAGGCTGA
CM002888.2_71822529-71824686(+)_1|1|1x0		Danio_rerio_nonrepetitive:448247595-448248538	728	800	-	0.2875	4.43e-07	0.0171	TGCTGTAGGTGCGGTTGTTGTACTGCTCTCAGGAGGAAGCTGAACAGGTTTTCCTCGCCGCTTGGGCAGCTGG
CM002899.2_773705-775484(-)_1|1|1x0		Danio_rerio_nonrepetitive:474424206-474428540	2520	2577	-	17.0818	4.45e-07	0.0125	AGGGCGCTGTGGTGGCCGGGGCAGGAGCAGGTGTGGCAGTGGGACGGTCTGCATTGTA
CM002899.2_773705-775484(-)_1|1|1x0		Danio_rerio_nonrepetitive:674109598-674115518	3784	3841	+	17.0818	4.45e-07	0.0125	GCGAGGTCATATATCCAGGGGCGGCCTTCACCGCACACAAATGGAGGGGGGCAGCTGG
CM002899.2_773705-775484(-)_1|1|1x0		Danio_rerio_nonrepetitive:369477016-369482540	5297	5354	+	17.0755	4.46e-07	0.0125	GTCAAAGATGTAAGTGAAGAGTGGGAGGGGGTGTTGGCGCGGGGTGGCAGGGCATTTG
CM002899.2_44187740-44188637(+)_1|1|1x0		Danio_rerio_nonrepetitive:526847600-526849410	1280	1307	+	17.6478	4.47e-07	0.0394	CGGCAGGGGCGGAGACGGGAGAAGAGGT
CM002899.2_44187740-44188637(+)_1|1|1x0		Danio_rerio_nonrepetitive:114343759-114348124	1661	1688	-	17.6415	4.49e-07	0.0394	GCGGAGATGCAGTCAAGGGGGTTGATGA
CM002888.2_71822529-71824686(+)_1|1|1x0		Danio_rerio_nonrepetitive:566214179-566218055	111	183	+	0.24375	4.5e-07	0.0173	GCGTTGTTGACCGGTCTGTGGCCCTTTCTCTCCGGTATGGAGCGCTTGTGTGGGGCCTTCTTGTAGAGCTTCA
CM002888.2_71822529-71824686(+)_1|1|1x0		Danio_rerio_nonrepetitive:141287441-141293441	2685	2757	+	0.2375	4.51e-07	0.0173	GACAGGCCGCTAGAACTGCGGTGCTGGAGGAGAGGAAGAGGGGAGGGAAGAGGGTGAAGAAGTGGGTGCAGTT
CM002899.2_773705-775484(-)_1|1|1x0		Danio_rerio_nonrepetitive:79035482-79039726	2021	2078	-	17.0566	4.51e-07	0.0126	CCAGTCAACTAGAGGACGGGGCGGCAGTGCTGGGAGAGGCTGTGCGTCTAGCCGGATC
CM002899.2_44187740-44188637(+)_1|1|1x0		Danio_rerio_nonrepetitive:65151957-65162363	2023	2050	-	17.6352	4.51e-07	0.0394	GGGAGGAGGCGGGGAGGGGTTATGCACT
CM002899.2_44187740-44188637(+)_1|1|1x0		Danio_rerio_nonrepetitive:238580487-238590014	1405	1432	+	17.6352	4.51e-07	0.0394	AAGAGGTGGCAGAAGAGGCGGAAGAGGA
CM002888.2_33833495-33835637(+)_1|1|1x0		Danio_rerio_nonrepetitive:248649999-248656525	5233	5305	-	9.36875	4.54e-07	0.0429	GGTGTGGGACCGGCAAGTAACAGACAAAGGGTGAGGGTATATTCAGGAGCAAGTCAACAACCATTGACATTGA
CM002888.2_71822529-71824686(+)_1|1|1x0		Danio_rerio_nonrepetitive:277748545-277754155	4629	4701	+	0.2125	4.55e-07	0.0173	GATTCGGCATTTTACTCAAGGATGTGGTGTCGTGCATGAAAGTGGAGAGCAGGTTGGGGGTGGAAGGGGAAGG
CM002888.2_71822529-71824686(+)_1|1|1x0		Danio_rerio_nonrepetitive:351491833-351492657	566	638	-	0.20625	4.55e-07	0.0173	CAAAAAGGGGGTGGGGGGTTGGGTGGTGGTATTGGGGTGGTGTCGCAGACAGGTGTCGCCAATAAATTGAAGA
CM002899.2_773705-775484(-)_1|1|1x0		Danio_rerio_nonrepetitive:617408075-617413441	5255	5312	-	17.0377	4.56e-07	0.0127	GCGGCGCTGAGGATGCGCGTGTTGATGGAGGTGTCGCGGTCGCCAAGGTTGCCTCTAT
CM002899.2_773705-775484(-)_1|1|1x0		Danio_rerio_nonrepetitive:642869599-642871566	230	287	+	17.0377	4.56e-07	0.0127	ATTGGGAGAAGGAGTTACAGCAGGAGCTTCAGGAGTACGAGGTGGTGGTCGATCCAGA
CM002888.2_71822529-71824686(+)_1|1|1x0		Danio_rerio_nonrepetitive:427907143-427909121	1393	1465	-	0.19375	4.57e-07	0.0174	CGGTAGGAGTCGGGAGAGATGAGGGGGAGGTGAAGACTCCTACTGGAGGGTGTCTGGCGGCATAGGTGCTCTG
CM002899.2_773705-775484(-)_1|1|1x0		Danio_rerio_nonrepetitive:210623365-210628838	2193	2250	+	17.0252	4.6e-07	0.0128	GAAGAGCAGCTTCCTGTGGTGGGGATTACAGTGGCGGTGTGAGACCTGGGGGTGCTGG
CM002888.2_67329198-67330512(+)_1|1|1x0		Danio_rerio_nonrepetitive:140716073-140724019	6601	6646	+	14.975	4.6e-07	0.0487	ACAAAGCGAAGGACACAGAAGATAAAAAAGACCAAGAAAAAGGTAG
CM002899.2_44187740-44188637(+)_1|1|1x0		Danio_rerio_nonrepetitive:247419967-247425733	1981	2008	+	17.6038	4.62e-07	0.0394	TTGGAAGGGTGGGGAGGGGAGCTGAGGG
CM002899.2_773705-775484(-)_1|1|1x0		Danio_rerio_nonrepetitive:407693383-407699175	2321	2378	-	17.0126	4.63e-07	0.0128	AGAAACGTTCAGAGTCCGGCTGTGTCGACTCAGGAGGAGGGGTGGAGGACGAGGGGGA
CM002899.2_44187740-44188637(+)_1|1|1x0		Danio_rerio_nonrepetitive:238580487-238590014	5599	5626	-	17.5975	4.64e-07	0.0394	AAGAGGAAGAGGGAAAGGAGGAAGGAGG
CM002899.2_44187740-44188637(+)_1|1|1x0		Danio_rerio_nonrepetitive:421693218-421693983	224	251	+	17.5975	4.64e-07	0.0394	CTGGAGAGGTGCGCTGGAGGGCCGCAGT
CM002899.2_44187740-44188637(+)_1|1|1x0		Danio_rerio_nonrepetitive:141287441-141293441	2714	2741	+	17.5975	4.64e-07	0.0394	GAGAGGAAGAGGGGAGGGAAGAGGGTGA
CM002888.2_71822529-71824686(+)_1|1|1x0		Danio_rerio_nonrepetitive:461562900-461570078	2230	2302	-	0.15	4.64e-07	0.0176	TCACTGGTGCTCGGGCTGGAGCTGGTGAGGGGATGTGGGCCAGAGGAGGGTGATGAGGGGAGGGACAGCGAGG
CM002899.2_44187740-44188637(+)_1|1|1x0		Danio_rerio_nonrepetitive:620481185-620488806	4978	5005	+	17.5912	4.66e-07	0.0394	CGGGGGTGGTGGGGGGGTGAGCTGTCAC
CM002899.2_773705-775484(-)_1|1|1x0		Danio_rerio_nonrepetitive:339273012-339276119	1314	1371	-	17	4.67e-07	0.0129	CCGGATGACTCCCCGACGGAGCTGGAGAGCCGGCGTGAGGAGGAGCTGAGCCGGCCGC
CM002899.2_773705-775484(-)_1|1|1x0		Danio_rerio_nonrepetitive:411890157-411917035	19326	19383	-	17	4.67e-07	0.0129	ATGAACTGAGGAATTCTGGGTAGGCTGTTTGCGCCGTGGCAGGTGTGGTGTCCTCGGC
CM002888.2_71822529-71824686(+)_1|1|1x0		Danio_rerio_nonrepetitive:29395317-29422728	3341	3413	+	0.11875	4.69e-07	0.0177	GGGGGTCTTTAGGGGAGATCGGGAAACAAGATGGTTTTGGGGGAGGGGGCTTGCGGGGCGTATATGGGGGTGA
CM002899.2_773705-775484(-)_1|1|1x0		Danio_rerio_nonrepetitive:75500765-75508088	468	525	-	16.9874	4.7e-07	0.0129	GAGAGCTCGGGGCGGATGGTGGGGCTGGTGGAGGGTGAGGGGGGCTGAATGCTGCAGT
CM002888.2_71822529-71824686(+)_1|1|1x0		Danio_rerio_nonrepetitive:394319035-394323556	4344	4416	-	0.1125	4.7e-07	0.0177	GGAGGGACGGTTGGGTGGGTGTCTTCACTGATGGATATATGATGGATGGAGAGTGTGATGGATCGGGAGGGAG
CM002888.2_71822529-71824686(+)_1|1|1x0		Danio_rerio_nonrepetitive:94005320-94012388	130	202	+	0.1	4.73e-07	0.0177	TGCGGGGATGCGGGGATGCGGGGATGCGGGGATGCGGGGATGCGGGGCTGATGCAGGGATGCAGGGATGCAGG
CM002888.2_33833495-33835637(+)_1|1|1x0		Danio_rerio_nonrepetitive:628784463-628790243	5670	5742	-	9.26875	4.73e-07	0.0442	AGGTTGGGCTGATCCATTGTGCCAGGGTCATGGGGGGAACGAGCACTGCAAATATCAGAGAGGGATGGAGTGA
CM002899.2_773705-775484(-)_1|1|1x0		Danio_rerio_nonrepetitive:555009334-555015492	4804	4861	+	16.9748	4.74e-07	0.013	AGGGCAGGGTAGCTGTGCAGGCAGAGGTGGTGGCTGAGGTTGAGGGGGCGGAGTTTCA
CM002888.2_71822529-71824686(+)_1|1|1x0		Danio_rerio_nonrepetitive:436135477-436153771	16724	16796	-	0.0875	4.75e-07	0.0177	GGACGAAAGTGAGAACAGGGGGAGGGGAGGGTTAATTGGAGATTGCAGACTAAAGTGAGGGCTGGGCTTTGAA
CM002888.2_33833495-33835637(+)_1|1|1x0		Danio_rerio_nonrepetitive:29695608-29702135	2191	2263	-	9.25625	4.75e-07	0.0442	TATGGGAAAACAGCATTAACAGTAATAGGAGCGGGAGCAGTAGTAACAGGAGGAACAGCGGGATTATAATGAA
CM002899.2_44187740-44188637(+)_1|1|1x0		Danio_rerio_nonrepetitive:555009334-555015492	1268	1295	+	17.5597	4.77e-07	0.0399	CAGGTGCAGAGGAGGAGGATGTGGTTGC
CM002899.2_773705-775484(-)_1|1|1x0		Danio_rerio_nonrepetitive:167222426-167228480	5718	5775	-	16.9623	4.77e-07	0.0131	TTGCATGGAGAGGTGCTGCGCACGAAAGTGGAGAGCTGGGGGAGGGGGTTGGGGTGGG
CM002899.2_44187740-44188637(+)_1|1|1x0		Danio_rerio_nonrepetitive:291212245-291217492	3233	3260	-	17.5535	4.79e-07	0.0399	GTGGGGTGGGGGGGGTTGTCGCTGAGAG
CM002899.2_773705-775484(-)_1|1|1x0		Danio_rerio_nonrepetitive:3349149-3352435	405	462	-	16.956	4.79e-07	0.0131	GCGAACAACATGAGGCGCTGGTGGAGATCCGGGCGGACCAGGACCAGCGGTTCCGTGC
CM002888.2_71822529-71824686(+)_1|1|1x0		Danio_rerio_nonrepetitive:390329819-390332887	2348	2420	-	0.05	4.81e-07	0.0179	AGATGGAAGCGGCGCTGGGGGCGCAGGAGGCCGGCTTACCCGCCGCAGGGTTCGGGGTGCTGGCCGGAGGAGT
CM002899.2_44187740-44188637(+)_1|1|1x0		Danio_rerio_nonrepetitive:96576867-96582676	888	915	-	17.5409	4.83e-07	0.04	GAGGAGCTGTAGAGGCAGGGGATGAGGA
CM002888.2_71822529-71824686(+)_1|1|1x0		Danio_rerio_nonrepetitive:346020263-346029948	1319	1391	-	0.03125	4.84e-07	0.0179	GCTGGGTTGTCTGGGGGGCAGACAGGTTGGCTTTAATGATTAGATCAGTGTTGGATTACGGCTGTGTAGTGTA
CM002899.2_773705-775484(-)_1|1|1x0		Danio_rerio_nonrepetitive:75500765-75508088	492	549	-	16.9371	4.85e-07	0.0131	AGAAGACGATGCTGGCAAGTGTGAGAGAGCTCGGGGCGGATGGTGGGGCTGGTGGAGG
CM002899.2_773705-775484(-)_1|1|1x0		Danio_rerio_nonrepetitive:643508063-643512239	1067	1124	+	16.9371	4.85e-07	0.0131	GGTGAGGATATTTTAGGGCAGTGGGACAGTCTGAAGGAGGGGATGTGGTTTTGGCTGG
CM002899.2_773705-775484(-)_1|1|1x0		Danio_rerio_nonrepetitive:705607-707100	1189	1246	+	16.9371	4.85e-07	0.0131	GTTGGTAGTTTTACGGCTGTGAAGCGGAACCGGCGCGCGGTGCTGCTGCAGCTGCTGC
CM002888.2_71822529-71824686(+)_1|1|1x0		Danio_rerio_nonrepetitive:339273012-339276119	1211	1283	+	0.025	4.85e-07	0.0179	GGCAGGTAGAGCGGCAGGTGTGTGTTCTGCACAGGTGAGTCGTCTGAGGACAGGCTCTGGTAGCTGCTGGACG
CM002888.2_71822529-71824686(+)_1|1|1x0		Danio_rerio_nonrepetitive:29395317-29422728	10902	10974	+	0.01875	4.86e-07	0.0179	TACTGGTTGGCTGGTTTGCTGGGAAGCTGGCTTGCTGATTAGCTGCCTGAAGGTTAGCTGGTTTGCTGGTTAG
CM002899.2_773705-775484(-)_1|1|1x0		Danio_rerio_nonrepetitive:390329819-390332887	2390	2447	-	16.9308	4.86e-07	0.0131	GCGGCGGAGTCAAGCGGGAGAGAGCAGAGATGGAAGCGGCGCTGGGGGCGCAGGAGGC
CM002899.2_773705-775484(-)_1|1|1x0		Danio_rerio_nonrepetitive:390329819-390332887	2456	2513	-	16.9308	4.86e-07	0.0131	CTGACGCGGACTCAGACTCGGGTGATGAGGAGGAGCAGTCGGGCCCGCTGGGGGACAC
CM002899.2_773705-775484(-)_1|1|1x0		Danio_rerio_nonrepetitive:102995051-102999971	2616	2673	+	16.9308	4.86e-07	0.0131	CCGCGGAAGAGCATCATCCCGGAGGAGTTCGCGCTGCCGGCGCTGGTGTCCCGGGTGC
CM002888.2_71822529-71824686(+)_1|1|1x0		Danio_rerio_nonrepetitive:29395317-29422728	10173	10245	+	0.00625	4.88e-07	0.018	GTCTTGCTGGAGGGTTGGAGGTGACGTCATCTGAGGTTGCCGGCTTGCCTGAGGGAGTTGTTCTGAGGGGGTG
CM002899.2_773705-775484(-)_1|1|1x0		Danio_rerio_nonrepetitive:446680724-446681319	296	353	-	16.9245	4.88e-07	0.0131	CACCGCCATCCAGAGCACCGGTGATGTGCTTCGTGGTCTAGGGATTGTCGGTGGAAGT
CM002899.2_773705-775484(-)_1|1|1x0		Danio_rerio_nonrepetitive:94849594-94851190	1384	1441	-	16.9245	4.88e-07	0.0131	CAGGACTGGTGGCGTATCAGGAGGACGTGGGCATTCATGTGGTGGACGGAGTGCTGGA
CM002899.2_44187740-44188637(+)_1|1|1x0		Danio_rerio_nonrepetitive:309999758-310002645	1600	1627	-	17.522	4.9e-07	0.0403	AGGTCTCCGCGGGCGCGGGAGATGGAGA
CM002888.2_67329198-67330512(+)_1|1|1x0		Danio_rerio_nonrepetitive:263804476-263806217	1202	1247	-	14.825	4.95e-07	0.0487	ATACTGTTACCAATACTGGTAACATTACAGATACCGTTACCGATAC
CM002899.2_44187740-44188637(+)_1|1|1x0		Danio_rerio_nonrepetitive:436135477-436153771	13949	13976	-	17.5031	4.96e-07	0.0405	ACGCGGTCGCTCTCTCGGGCGATGTCGG
CM002899.2_773705-775484(-)_1|1|1x0		Danio_rerio_nonrepetitive:265519495-265524180	3942	3999	-	16.8931	4.97e-07	0.0133	GTGCCACCTAGTGGTCAGAGGCTGCAAACACATTACAAGCGGCAGCAGAACCTGCTGT
CM002888.2_71822529-71824686(+)_1|1|1x0		Danio_rerio_nonrepetitive:95349845-95353755	3684	3756	+	-0.05	4.98e-07	0.0182	GGGAGGTGGGGACCCACCTCCAAAGGTTTGTTTGGGGATCTGTTGAGGTTTGATCACTTGGGTAGGTGGATCA
CM002899.2_773705-775484(-)_1|1|1x0		Danio_rerio_nonrepetitive:62101427-62103082	836	893	+	16.8868	4.99e-07	0.0133	AGCTGGCGGAGCTAGGGGCGGGGCAGGGTCAGGGGCGGGAGGGGTCAGGGGCGGGGCA
CM002899.2_773705-775484(-)_1|1|1x0		Danio_rerio_nonrepetitive:424668472-424674271	1105	1162	+	16.8868	4.99e-07	0.0133	TACAAACGGACGCATCCGATTGGGGACTGGGGGCGGTTCTCTCGCAGGAGGTGGCGGG
CM002888.2_71822529-71824686(+)_1|1|1x0		Danio_rerio_nonrepetitive:29395317-29422728	10906	10978	+	-0.06875	5.01e-07	0.0182	GGTTGGCTGGTTTGCTGGGAAGCTGGCTTGCTGATTAGCTGCCTGAAGGTTAGCTGGTTTGCTGGTTAGTTGG
CM002899.2_773705-775484(-)_1|1|1x0		Danio_rerio_nonrepetitive:474424206-474428540	2565	2622	-	16.8742	5.03e-07	0.0134	TCATTTACCTGGCAAAGAAGGACGCAGCAGCGGAGGTGCCACTGGAGGGCGCTGTGGT
CM002888.2_71822529-71824686(+)_1|1|1x0		Danio_rerio_nonrepetitive:269993175-270000244	4029	4101	-	-0.09375	5.05e-07	0.0182	GGCGTGTCTAACTCTCTGACGGACATGAGGAAGGGGCGGAGCCTGAGGGCTGCTGGGACAGCATGCAGGTTCT
CM002899.2_44187740-44188637(+)_1|1|1x0		Danio_rerio_nonrepetitive:143309575-143314054	2270	2297	+	17.478	5.05e-07	0.041	GAGGGGAGCGAGACAAAGGAGAGGAGGG
CM002888.2_71822529-71824686(+)_1|1|1x0		Danio_rerio_nonrepetitive:29395317-29422728	10790	10862	+	-0.10625	5.07e-07	0.0182	GGGTGACTTACTGGCTGGATGGCTTGCTGGCTGGATGGTAACTTGCTGGCTGGATCGTAGCTTGCTGGCTGGA
CM002888.2_71822529-71824686(+)_1|1|1x0		Danio_rerio_nonrepetitive:68821209-68827980	3089	3161	-	-0.1125	5.08e-07	0.0182	GATTGGATCACAGCAAGACATGAAGAGGCTGTTGAGAAGACATCTCGGAGCGGGAGGGGGCAGGGGGGGATGT
CM002899.2_773705-775484(-)_1|1|1x0		Danio_rerio_nonrepetitive:506231925-506237916	1747	1804	-	16.8553	5.09e-07	0.0135	GGGCGGTTGGGCATTTCTCTGCTGAAGTCTGGGAAAGGGAGGGGGCAGTGGAGACTGC
CM002899.2_773705-775484(-)_1|1|1x0		Danio_rerio_nonrepetitive:638396643-638402456	1817	1874	-	16.8553	5.09e-07	0.0135	GGCTGCTGGCGCTTCACGGGGAGGTTTCAGGGTCCGGTGCGGGAGAGGCTGGCAGCGG
CM002888.2_71822529-71824686(+)_1|1|1x0		Danio_rerio_nonrepetitive:448247595-448248538	716	788	-	-0.11875	5.1e-07	0.0182	GGTTGTTGTACTGCTCTCAGGAGGAAGCTGAACAGGTTTTCCTCGCCGCTTGGGCAGCTGGTCAGGCCGGCGC
CM002888.2_71822529-71824686(+)_1|1|1x0		Danio_rerio_nonrepetitive:297434200-297439276	1348	1420	+	-0.11875	5.1e-07	0.0182	AGCTCAGGGCTGGAGCAGCTGACTCTTCCTCATGGACATCAGTTGAGGCTGGATCTGCTGGAGAGGTGAGGGA
CM002888.2_71822529-71824686(+)_1|1|1x0		Danio_rerio_nonrepetitive:309999758-310002645	1609	1681	-	-0.125	5.11e-07	0.0182	TAGAGGCAGACCGGAGGAGGAGTTCAGAAAGACGCCAGAATGAAGAGAGAGGTTAGGTCTCCGCGGGCGCGGG
CM002888.2_71822529-71824686(+)_1|1|1x0		Danio_rerio_nonrepetitive:422390042-422413974	5864	5936	-	-0.125	5.11e-07	0.0182	ATGCAAAAGGCAGGTTTTGGGAGGGAGGGGGGGGAGCGGAAGAGGAGGGGGGGGGGAAAGAAGAGGATTGATT
CM002888.2_71822529-71824686(+)_1|1|1x0		Danio_rerio_nonrepetitive:314978402-314998688	10657	10729	+	-0.125	5.11e-07	0.0182	GGGTTGCTATGAGGTCTGTTATGAGGTTGGGTTGCTTGGCTCTTGTGAGTTGTTTTGTTAGGCAGTTGTCAAA
CM002888.2_33833495-33835637(+)_1|1|1x0		Danio_rerio_nonrepetitive:558752967-558775115	11676	11748	-	9.075	5.11e-07	0.0472	TACTTTCGACTCAGAGAATTAAGAGAGGGAGGATGGTTTAGAGTAGGGATGCACTAAACGAGTGCTAGAAACT
CM002888.2_71822529-71824686(+)_1|1|1x0		Danio_rerio_nonrepetitive:691196041-691201900	4762	4834	+	-0.14375	5.14e-07	0.0183	GAGCGGTTGATTGGCTGTTGCTGTGCTCCGATTGGCAGATTTTCTGGGGAGCACATGCTGACCGGACTGTTCC
CM002899.2_44187740-44188637(+)_1|1|1x0		Danio_rerio_nonrepetitive:118780140-118780951	573	600	-	17.4528	5.14e-07	0.0415	CAGGTGTGGCTGGTTGGTGAGCTGTGGC
CM002888.2_71822529-71824686(+)_1|1|1x0		Danio_rerio_nonrepetitive:59921970-59928533	815	887	-	-0.15625	5.16e-07	0.0183	GCCAGGTGGTCGGAGCGGGAGAAGGCACGTTCACACAGGTGGCACTGGAACGGCCGGTGGCCCGTGTGTTTAC
CM002899.2_773705-775484(-)_1|1|1x0		Danio_rerio_nonrepetitive:695011563-695017197	4285	4342	-	16.8239	5.18e-07	0.0135	TGGCAGAGTGCTGGGCTGTGGCAGAGTGCTGGGTAGGAGCAGTGTGGTGGGTCATGGC
CM002899.2_773705-775484(-)_1|1|1x0		Danio_rerio_nonrepetitive:695011563-695017197	4339	4396	-	16.8239	5.18e-07	0.0135	TGGCAGAGTGCTGGGCTGTGGCAGAGTGCTGGGTAGGAGCAGTGTGGTGGGTCATGGC
CM002899.2_773705-775484(-)_1|1|1x0		Danio_rerio_nonrepetitive:695011563-695017197	4952	5009	-	16.8239	5.18e-07	0.0135	TGGCAGAGTGCTGGGCTGTGGCAGAGTGCTGGGTAGGAGCAGTGTGGTGGGTCATGGC
CM002899.2_773705-775484(-)_1|1|1x0		Danio_rerio_nonrepetitive:695011563-695017197	5168	5225	-	16.8239	5.18e-07	0.0135	TGGCAGAGTGCTGGGCTGTGGCAGAGTGCTGGGTAGGAGCAGTGTGGTGGGTCATGGC
CM002899.2_773705-775484(-)_1|1|1x0		Danio_rerio_nonrepetitive:505350986-505352162	205	262	+	16.8239	5.18e-07	0.0135	AACCCCCTGTTCCAGAATGTGCAGGACTAGAACCTGGGGTGGGACTGGCCGGCTCTGC
CM002888.2_71822529-71824686(+)_1|1|1x0		Danio_rerio_nonrepetitive:98590936-98596668	4261	4333	+	-0.16875	5.18e-07	0.0183	GGAAGGAAGGAGGGACAGAAGGAAGGACAGGATGGATAAATCAGGGAGGGAAGAATGGATGGGCGAATGGATG
CM002888.2_71822529-71824686(+)_1|1|1x0		Danio_rerio_nonrepetitive:693424736-693429829	1373	1445	+	-0.175	5.19e-07	0.0183	GCGCCGCAGGAGGAGGAGTGCATTGCTTTGGGTGCCGGCGTGGAGCAGTATGCATGGGTGAAGCGCAGTGGGA
CM002899.2_773705-775484(-)_1|1|1x0		Danio_rerio_nonrepetitive:496800711-496801258	487	544	+	16.8176	5.2e-07	0.0135	AAGCAGCGCCACTGCCAGCGTGTGACCCTGCGGCGGGAGCTGGAGACGGTGGAGCCGG
CM002899.2_44187740-44188637(+)_1|1|1x0		Danio_rerio_nonrepetitive:42959304-42985603	12541	12568	-	17.4277	5.24e-07	0.0415	GAGTTGAGGAGGCAGTATGAGATGCTGG
CM002899.2_44187740-44188637(+)_1|1|1x0		Danio_rerio_nonrepetitive:79035482-79039726	1916	1943	+	17.4277	5.24e-07	0.0415	TTGGTGTTGAGGGAATGGGAGTTGTTGG
CM002899.2_773705-775484(-)_1|1|1x0		Danio_rerio_nonrepetitive:695011563-695017197	4249	4306	-	16.805	5.24e-07	0.0135	GAGCAGTGTGGTGGGTCATGGCAGAGTGCTGGGCTGTGGCAGAGTGCTGGGTAGGAGC
CM002899.2_773705-775484(-)_1|1|1x0		Danio_rerio_nonrepetitive:695011563-695017197	4303	4360	-	16.805	5.24e-07	0.0135	GAGCAGTGTGGTGGGTCATGGCAGAGTGCTGGGCTGTGGCAGAGTGCTGGGTAGGAGC
CM002899.2_773705-775484(-)_1|1|1x0		Danio_rerio_nonrepetitive:695011563-695017197	4916	4973	-	16.805	5.24e-07	0.0135	GAGCAGTGTGGTGGGTCATGGCAGAGTGCTGGGCTGTGGCAGAGTGCTGGGTAGGAGC
CM002899.2_773705-775484(-)_1|1|1x0		Danio_rerio_nonrepetitive:695011563-695017197	5132	5189	-	16.805	5.24e-07	0.0135	GAGCAGTGTGGTGGGTCATGGCAGAGTGCTGGGCTGTGGCAGAGTGCTGGGTAGGAGC
CM002899.2_773705-775484(-)_1|1|1x0		Danio_rerio_nonrepetitive:170956919-170958287	382	439	+	16.805	5.24e-07	0.0135	GTGTCCGCCGCATCAGGTGTGAGGAAACTGCGGCTGCGGATGGATGTGAGGCGGGGGA
CM002899.2_773705-775484(-)_1|1|1x0		Danio_rerio_nonrepetitive:526847600-526849410	1271	1328	+	16.805	5.24e-07	0.0135	TGGAGTTACCGGCAGGGGCGGAGACGGGAGAAGAGGTGGTGGGCGGAGTCTCAGCTTT
CM002899.2_773705-775484(-)_1|1|1x0		Danio_rerio_nonrepetitive:124816663-124817201	303	360	-	16.7987	5.26e-07	0.0135	ATCTTCCAATGGAAGATTACGATGAGGCAGATGTGGCAGTGGCTGAGGCAGCCAATGG
CM002888.2_71822529-71824686(+)_1|1|1x0		Danio_rerio_nonrepetitive:422390042-422413974	2833	2905	+	-0.23125	5.3e-07	0.0186	CGCTGGATGCCCGCTGGGTGCTCGGTGTGATCGCTTAGCTGGAGGCGCAGGCGGGAGTGGCGGAGCAGGTCTT
CM002888.2_71822529-71824686(+)_1|1|1x0		Danio_rerio_nonrepetitive:506231925-506237916	1060	1132	-	-0.25	5.33e-07	0.0186	GCAACGGAGGACCAGCGGCCTAGGGTCTGGATTTGGTGCGAGGATAGACCTTGTGAGCTGCTGTGGTGGCTGC
CM002888.2_71822529-71824686(+)_1|1|1x0		Danio_rerio_nonrepetitive:695011563-695017197	3934	4006	-	-0.25	5.33e-07	0.0186	GGGTAGGAGCAGTGTGTTGGGTCATGGCAGAGTGCTGGGCTGTGGCAGAGTGCTGGGTAGGAGCAGTTAGTTG
CM002888.2_71822529-71824686(+)_1|1|1x0		Danio_rerio_nonrepetitive:642869599-642871566	209	281	+	-0.25	5.33e-07	0.0186	CGTTCCTAGAAGAGACGGCTGATTGGGAGAAGGAGTTACAGCAGGAGCTTCAGGAGTACGAGGTGGTGGTCGA
CM002899.2_773705-775484(-)_1|1|1x0		Danio_rerio_nonrepetitive:695011563-695017197	4000	4057	-	16.7736	5.34e-07	0.0137	TAGGAGCAGTGTGTTGGGTCATGGCAGAGTGCTGGGCCGTGGCAGAGGGCTGGGTAGG
CM002899.2_773705-775484(-)_1|1|1x0		Danio_rerio_nonrepetitive:62101427-62103082	961	1018	+	16.7736	5.34e-07	0.0137	GTGATGGAGGAGCAGGAGCAGCGGCACGCACAGCAGATCAGCGCTCTGGAGGCGCAGA
CM002888.2_71822529-71824686(+)_1|1|1x0		Danio_rerio_nonrepetitive:590741650-590742549	419	491	+	-0.25625	5.34e-07	0.0186	AGCACGGGAGGGGGGGCGGGGTTGGGGAGGGGATGGGGGCTGGCGAGGAGGAGCCAGGCAGCACTCGCGATCC
CM002888.2_67329198-67330512(+)_1|1|1x0		Danio_rerio_nonrepetitive:690040556-690047232	8	53	-	14.6625	5.35e-07	0.0487	CTAGGGGTAAGAGTTCTAGGGGTAAGAGTTCTAGGGGTAAGAGTTC
CM002888.2_67329198-67330512(+)_1|1|1x0		Danio_rerio_nonrepetitive:690040556-690047232	23	68	-	14.6625	5.35e-07	0.0487	CTAGGGGTAAGAGTTCTAGGGGTAAGAGTTCTAGGGGTAAGAGTTC
CM002888.2_67329198-67330512(+)_1|1|1x0		Danio_rerio_nonrepetitive:690040556-690047232	38	83	-	14.6625	5.35e-07	0.0487	CTAGGGGTAAGAGTTCTAGGGGTAAGAGTTCTAGGGGTAAGAGTTC
CM002888.2_67329198-67330512(+)_1|1|1x0		Danio_rerio_nonrepetitive:690040556-690047232	53	98	-	14.6625	5.35e-07	0.0487	CTAGGGGTAAGAGTTCTAGGGGTAAGAGTTCTAGGGGTAAGAGTTC
CM002888.2_67329198-67330512(+)_1|1|1x0		Danio_rerio_nonrepetitive:690040556-690047232	68	113	-	14.6625	5.35e-07	0.0487	CTAGGGGTAAGAGTTCTAGGGGTAAGAGTTCTAGGGGTAAGAGTTC
CM002888.2_67329198-67330512(+)_1|1|1x0		Danio_rerio_nonrepetitive:690040556-690047232	83	128	-	14.6625	5.35e-07	0.0487	CTAGGGGTAAGAGTTCTAGGGGTAAGAGTTCTAGGGGTAAGAGTTC
CM002888.2_67329198-67330512(+)_1|1|1x0		Danio_rerio_nonrepetitive:690040556-690047232	98	143	-	14.6625	5.35e-07	0.0487	CTAGGGGTAAGAGTTCTAGGGGTAAGAGTTCTAGGGGTAAGAGTTC
CM002888.2_67329198-67330512(+)_1|1|1x0		Danio_rerio_nonrepetitive:690040556-690047232	113	158	-	14.6625	5.35e-07	0.0487	CTAGGGGTAAGAGTTCTAGGGGTAAGAGTTCTAGGGGTAAGAGTTC
CM002888.2_67329198-67330512(+)_1|1|1x0		Danio_rerio_nonrepetitive:690040556-690047232	128	173	-	14.6625	5.35e-07	0.0487	CTAGGGGTAAGAGTTCTAGGGGTAAGAGTTCTAGGGGTAAGAGTTC
CM002888.2_67329198-67330512(+)_1|1|1x0		Danio_rerio_nonrepetitive:690040556-690047232	143	188	-	14.6625	5.35e-07	0.0487	CTAGGGGTAAGAGTTCTAGGGGTAAGAGTTCTAGGGGTAAGAGTTC
CM002888.2_67329198-67330512(+)_1|1|1x0		Danio_rerio_nonrepetitive:690040556-690047232	158	203	-	14.6625	5.35e-07	0.0487	CTAGGGGTAAGAGTTCTAGGGGTAAGAGTTCTAGGGGTAAGAGTTC
CM002888.2_67329198-67330512(+)_1|1|1x0		Danio_rerio_nonrepetitive:690040556-690047232	173	218	-	14.6625	5.35e-07	0.0487	CTAGGGGTAAGAGTTCTAGGGGTAAGAGTTCTAGGGGTAAGAGTTC
CM002888.2_67329198-67330512(+)_1|1|1x0		Danio_rerio_nonrepetitive:690040556-690047232	188	233	-	14.6625	5.35e-07	0.0487	CTAGGGGTAAGAGTTCTAGGGGTAAGAGTTCTAGGGGTAAGAGTTC
CM002888.2_67329198-67330512(+)_1|1|1x0		Danio_rerio_nonrepetitive:690040556-690047232	203	248	-	14.6625	5.35e-07	0.0487	CTAGGGGTAAGAGTTCTAGGGGTAAGAGTTCTAGGGGTAAGAGTTC
CM002888.2_67329198-67330512(+)_1|1|1x0		Danio_rerio_nonrepetitive:690040556-690047232	218	263	-	14.6625	5.35e-07	0.0487	CTAGGGGTAAGAGTTCTAGGGGTAAGAGTTCTAGGGGTAAGAGTTC
CM002888.2_67329198-67330512(+)_1|1|1x0		Danio_rerio_nonrepetitive:690040556-690047232	233	278	-	14.6625	5.35e-07	0.0487	CTAGGGGTAAGAGTTCTAGGGGTAAGAGTTCTAGGGGTAAGAGTTC
CM002888.2_67329198-67330512(+)_1|1|1x0		Danio_rerio_nonrepetitive:690040556-690047232	248	293	-	14.6625	5.35e-07	0.0487	CTAGGGGTAAGAGTTCTAGGGGTAAGAGTTCTAGGGGTAAGAGTTC
CM002888.2_67329198-67330512(+)_1|1|1x0		Danio_rerio_nonrepetitive:690040556-690047232	263	308	-	14.6625	5.35e-07	0.0487	CTAGGGGTAAGAGTTCTAGGGGTAAGAGTTCTAGGGGTAAGAGTTC
CM002888.2_67329198-67330512(+)_1|1|1x0		Danio_rerio_nonrepetitive:690040556-690047232	278	323	-	14.6625	5.35e-07	0.0487	CTAGGGGTAAGAGTTCTAGGGGTAAGAGTTCTAGGGGTAAGAGTTC
CM002888.2_67329198-67330512(+)_1|1|1x0		Danio_rerio_nonrepetitive:690040556-690047232	293	338	-	14.6625	5.35e-07	0.0487	CTAGGGGTAAGAGTTCTAGGGGTAAGAGTTCTAGGGGTAAGAGTTC
CM002888.2_67329198-67330512(+)_1|1|1x0		Danio_rerio_nonrepetitive:690040556-690047232	308	353	-	14.6625	5.35e-07	0.0487	CTAGGGGTAAGAGTTCTAGGGGTAAGAGTTCTAGGGGTAAGAGTTC
CM002888.2_67329198-67330512(+)_1|1|1x0		Danio_rerio_nonrepetitive:690040556-690047232	323	368	-	14.6625	5.35e-07	0.0487	CTAGGGGTAAGAGTTCTAGGGGTAAGAGTTCTAGGGGTAAGAGTTC
CM002888.2_67329198-67330512(+)_1|1|1x0		Danio_rerio_nonrepetitive:690040556-690047232	338	383	-	14.6625	5.35e-07	0.0487	CTAGGGGTAAGAGTTCTAGGGGTAAGAGTTCTAGGGGTAAGAGTTC
CM002888.2_67329198-67330512(+)_1|1|1x0		Danio_rerio_nonrepetitive:690040556-690047232	353	398	-	14.6625	5.35e-07	0.0487	CTAGGGGTAAGAGTTCTAGGGGTAAGAGTTCTAGGGGTAAGAGTTC
CM002888.2_67329198-67330512(+)_1|1|1x0		Danio_rerio_nonrepetitive:690040556-690047232	368	413	-	14.6625	5.35e-07	0.0487	CTAGGGGTAAGAGTTCTAGGGGTAAGAGTTCTAGGGGTAAGAGTTC
CM002888.2_67329198-67330512(+)_1|1|1x0		Danio_rerio_nonrepetitive:690040556-690047232	383	428	-	14.6625	5.35e-07	0.0487	CTAGGGGTAAGAGTTCTAGGGGTAAGAGTTCTAGGGGTAAGAGTTC
CM002888.2_67329198-67330512(+)_1|1|1x0		Danio_rerio_nonrepetitive:690040556-690047232	398	443	-	14.6625	5.35e-07	0.0487	CTAGGGGTAAGAGTTCTAGGGGTAAGAGTTCTAGGGGTAAGAGTTC
CM002888.2_67329198-67330512(+)_1|1|1x0		Danio_rerio_nonrepetitive:690040556-690047232	413	458	-	14.6625	5.35e-07	0.0487	CTAGGGGTAAGAGTTCTAGGGGTAAGAGTTCTAGGGGTAAGAGTTC
CM002888.2_67329198-67330512(+)_1|1|1x0		Danio_rerio_nonrepetitive:690040556-690047232	428	473	-	14.6625	5.35e-07	0.0487	CTAGGGGTAAGAGTTCTAGGGGTAAGAGTTCTAGGGGTAAGAGTTC
CM002888.2_67329198-67330512(+)_1|1|1x0		Danio_rerio_nonrepetitive:690040556-690047232	443	488	-	14.6625	5.35e-07	0.0487	CTAGGGGTAAGAGTTCTAGGGGTAAGAGTTCTAGGGGTAAGAGTTC
CM002888.2_67329198-67330512(+)_1|1|1x0		Danio_rerio_nonrepetitive:690040556-690047232	458	503	-	14.6625	5.35e-07	0.0487	CTAGGGGTAAGAGTTCTAGGGGTAAGAGTTCTAGGGGTAAGAGTTC
CM002888.2_67329198-67330512(+)_1|1|1x0		Danio_rerio_nonrepetitive:690040556-690047232	473	518	-	14.6625	5.35e-07	0.0487	CTAGGGGTAAGAGTTCTAGGGGTAAGAGTTCTAGGGGTAAGAGTTC
CM002888.2_67329198-67330512(+)_1|1|1x0		Danio_rerio_nonrepetitive:690040556-690047232	488	533	-	14.6625	5.35e-07	0.0487	CTAGGGGTAAGAGTTCTAGGGGTAAGAGTTCTAGGGGTAAGAGTTC
CM002888.2_67329198-67330512(+)_1|1|1x0		Danio_rerio_nonrepetitive:690040556-690047232	503	548	-	14.6625	5.35e-07	0.0487	CTAGGGGTAAGAGTTCTAGGGGTAAGAGTTCTAGGGGTAAGAGTTC
CM002888.2_67329198-67330512(+)_1|1|1x0		Danio_rerio_nonrepetitive:690040556-690047232	518	563	-	14.6625	5.35e-07	0.0487	CTAGGGGTAAGAGTTCTAGGGGTAAGAGTTCTAGGGGTAAGAGTTC
CM002888.2_67329198-67330512(+)_1|1|1x0		Danio_rerio_nonrepetitive:690040556-690047232	533	578	-	14.6625	5.35e-07	0.0487	CTAGGGGTAAGAGTTCTAGGGGTAAGAGTTCTAGGGGTAAGAGTTC
CM002888.2_67329198-67330512(+)_1|1|1x0		Danio_rerio_nonrepetitive:690040556-690047232	548	593	-	14.6625	5.35e-07	0.0487	CTAGGGGTAAGAGTTCTAGGGGTAAGAGTTCTAGGGGTAAGAGTTC
CM002888.2_67329198-67330512(+)_1|1|1x0		Danio_rerio_nonrepetitive:690040556-690047232	563	608	-	14.6625	5.35e-07	0.0487	CTAGGGGTAAGAGTTCTAGGGGTAAGAGTTCTAGGGGTAAGAGTTC
CM002888.2_67329198-67330512(+)_1|1|1x0		Danio_rerio_nonrepetitive:690040556-690047232	578	623	-	14.6625	5.35e-07	0.0487	CTAGGGGTAAGAGTTCTAGGGGTAAGAGTTCTAGGGGTAAGAGTTC
CM002888.2_67329198-67330512(+)_1|1|1x0		Danio_rerio_nonrepetitive:690040556-690047232	593	638	-	14.6625	5.35e-07	0.0487	CTAGGGGTAAGAGTTCTAGGGGTAAGAGTTCTAGGGGTAAGAGTTC
CM002888.2_67329198-67330512(+)_1|1|1x0		Danio_rerio_nonrepetitive:690040556-690047232	608	653	-	14.6625	5.35e-07	0.0487	CTAGGGGTAAGAGTTCTAGGGGTAAGAGTTCTAGGGGTAAGAGTTC
CM002888.2_67329198-67330512(+)_1|1|1x0		Danio_rerio_nonrepetitive:690040556-690047232	623	668	-	14.6625	5.35e-07	0.0487	CTAGGGGTAAGAGTTCTAGGGGTAAGAGTTCTAGGGGTAAGAGTTC
CM002888.2_67329198-67330512(+)_1|1|1x0		Danio_rerio_nonrepetitive:690040556-690047232	638	683	-	14.6625	5.35e-07	0.0487	CTAGGGGTAAGAGTTCTAGGGGTAAGAGTTCTAGGGGTAAGAGTTC
CM002888.2_67329198-67330512(+)_1|1|1x0		Danio_rerio_nonrepetitive:690040556-690047232	653	698	-	14.6625	5.35e-07	0.0487	CTAGGGGTAAGAGTTCTAGGGGTAAGAGTTCTAGGGGTAAGAGTTC
CM002888.2_67329198-67330512(+)_1|1|1x0		Danio_rerio_nonrepetitive:690040556-690047232	668	713	-	14.6625	5.35e-07	0.0487	CTAGGGGTAAGAGTTCTAGGGGTAAGAGTTCTAGGGGTAAGAGTTC
CM002888.2_67329198-67330512(+)_1|1|1x0		Danio_rerio_nonrepetitive:690040556-690047232	683	728	-	14.6625	5.35e-07	0.0487	CTAGGGGTAAGAGTTCTAGGGGTAAGAGTTCTAGGGGTAAGAGTTC
CM002888.2_67329198-67330512(+)_1|1|1x0		Danio_rerio_nonrepetitive:690040556-690047232	698	743	-	14.6625	5.35e-07	0.0487	CTAGGGGTAAGAGTTCTAGGGGTAAGAGTTCTAGGGGTAAGAGTTC
CM002888.2_67329198-67330512(+)_1|1|1x0		Danio_rerio_nonrepetitive:690040556-690047232	713	758	-	14.6625	5.35e-07	0.0487	CTAGGGGTAAGAGTTCTAGGGGTAAGAGTTCTAGGGGTAAGAGTTC
CM002888.2_67329198-67330512(+)_1|1|1x0		Danio_rerio_nonrepetitive:690040556-690047232	728	773	-	14.6625	5.35e-07	0.0487	CTAGGGGTAAGAGTTCTAGGGGTAAGAGTTCTAGGGGTAAGAGTTC
CM002888.2_67329198-67330512(+)_1|1|1x0		Danio_rerio_nonrepetitive:690040556-690047232	743	788	-	14.6625	5.35e-07	0.0487	CTAGGGGTAAGAGTTCTAGGGGTAAGAGTTCTAGGGGTAAGAGTTC
CM002888.2_67329198-67330512(+)_1|1|1x0		Danio_rerio_nonrepetitive:690040556-690047232	758	803	-	14.6625	5.35e-07	0.0487	CTAGGGGTAAGAGTTCTAGGGGTAAGAGTTCTAGGGGTAAGAGTTC
CM002888.2_67329198-67330512(+)_1|1|1x0		Danio_rerio_nonrepetitive:690040556-690047232	773	818	-	14.6625	5.35e-07	0.0487	CTAGGGGTAAGAGTTCTAGGGGTAAGAGTTCTAGGGGTAAGAGTTC
CM002888.2_67329198-67330512(+)_1|1|1x0		Danio_rerio_nonrepetitive:690040556-690047232	788	833	-	14.6625	5.35e-07	0.0487	CTAGGGGTAAGAGTTCTAGGGGTAAGAGTTCTAGGGGTAAGAGTTC
CM002899.2_44187740-44188637(+)_1|1|1x0		Danio_rerio_nonrepetitive:390329819-390332887	2483	2510	-	17.3962	5.36e-07	0.0415	ACGCGGACTCAGACTCGGGTGATGAGGA
CM002899.2_773705-775484(-)_1|1|1x0		Danio_rerio_nonrepetitive:526346231-526350410	2196	2253	+	16.7673	5.36e-07	0.0137	GTGGCGAAGACAAAGCAGCGGATCGAGGAGGAGAAGATGCAGGTGCTGGTGGTGGAGC
CM002888.2_71822529-71824686(+)_1|1|1x0		Danio_rerio_nonrepetitive:94005320-94012388	98	170	+	-0.26875	5.36e-07	0.0186	TACTGGGATGCGGGGATGCGGGGATACTGGGATGCGGGGATGCGGGGATGCGGGGATGCGGGGATGCGGGGAT
CM002888.2_71822529-71824686(+)_1|1|1x0		Danio_rerio_nonrepetitive:192767209-192772377	2015	2087	+	-0.275	5.38e-07	0.0186	GGTCGGTCGATTGGCCAGCCACAGTGCGGGCGTGAACGGTACTTGTGAATGTATTTTGCGGATAAGATGTCAT
CM002899.2_773705-775484(-)_1|1|1x0		Danio_rerio_nonrepetitive:389525068-389530071	3452	3509	+	16.761	5.38e-07	0.0137	TCTTTGATGGCTTTCAGGAGGTCGGGTTTGGCTGGAGCGCTGGGTGGGATGCAGCGGT
CM002888.2_71822529-71824686(+)_1|1|1x0		Danio_rerio_nonrepetitive:586152664-586155049	992	1064	-	-0.2875	5.4e-07	0.0186	TGCTGAAAGACTGCTTGTTTTAGAGATGTTGAAGGGTTGTAGAACGTGGCTGGGAGGTTTGCGAGGTGGCCAA
CM002899.2_44187740-44188637(+)_1|1|1x0		Danio_rerio_nonrepetitive:461562900-461570078	2984	3011	-	17.3836	5.4e-07	0.0415	GGGCGGGGGGTAGGGAGGGGGAGGCTGC
CM002888.2_71822529-71824686(+)_1|1|1x0		Danio_rerio_nonrepetitive:29395317-29422728	10977	11049	+	-0.29375	5.41e-07	0.0186	GGCTGGCTTGCTGGTTTGCTGGCTTGCAGGTTGGCTGGCTTGTTGGTTAGCTGGCTTGCTGGTTAGCTGGCTT
CM002888.2_71822529-71824686(+)_1|1|1x0		Danio_rerio_nonrepetitive:94005320-94012388	127	199	+	-0.3	5.42e-07	0.0186	GGATGCGGGGATGCGGGGATGCGGGGATGCGGGGATGCGGGGATGCGGGGCTGATGCAGGGATGCAGGGATGC
CM002899.2_44187740-44188637(+)_1|1|1x0		Danio_rerio_nonrepetitive:62121660-62122496	593	620	-	17.3774	5.43e-07	0.0415	GGGGGGGCGGGGTGCAGGGCGAGCGGGC
CM002899.2_44187740-44188637(+)_1|1|1x0		Danio_rerio_nonrepetitive:488402776-488408586	4493	4520	+	17.3774	5.43e-07	0.0415	GGGGGGGAGGGGTGGGGGGGGATGTGAT
CM002888.2_67329198-67330512(+)_1|1|1x0		Danio_rerio_nonrepetitive:672220185-672221321	18	63	+	14.6312	5.43e-07	0.049	GGGAGGAGGAAGGTAAAGACGAGACTGCAAATAAGGACAAAAAAAT
CM002899.2_773705-775484(-)_1|1|1x0		Danio_rerio_nonrepetitive:674825932-674832257	3808	3865	-	16.7421	5.44e-07	0.0138	GGGATTCAAACTAATGGTGTGGGGGGTGGGTCGTTCCGAGGGCTGAGGGCGTGGCGTT
CM002899.2_44187740-44188637(+)_1|1|1x0		Danio_rerio_nonrepetitive:24170999-24176031	4689	4716	-	17.3711	5.45e-07	0.0415	GAGAGCAGGAGAAAGAGAGTGATGCAGT
CM002899.2_44187740-44188637(+)_1|1|1x0		Danio_rerio_nonrepetitive:352286106-352288311	2084	2111	+	17.3711	5.45e-07	0.0415	GAGGAGGTGGGGAGAATGGTGCAGCAGG
CM002899.2_44187740-44188637(+)_1|1|1x0		Danio_rerio_nonrepetitive:10278176-10283452	3624	3651	+	17.3711	5.45e-07	0.0415	CAGAGGGGGAGGAGCCGGCTGCGGCGAG
CM002888.2_71822529-71824686(+)_1|1|1x0		Danio_rerio_nonrepetitive:3349149-3352435	1896	1968	-	-0.33125	5.48e-07	0.0187	TTGGTTGGGTTTGGTTTGTGGGTGGGTAAGTGGGTTGGGTTGGATGGTTTGGATTGAACTTGTTGGTTGGTTT
CM002888.2_71822529-71824686(+)_1|1|1x0		Danio_rerio_nonrepetitive:405724451-405726168	1227	1299	-	-0.3375	5.49e-07	0.0187	CGGGGGGACGGGGAAAGGGGCCAGGGTTTGGGCCGCTTCCTGGCTTGGTGAGGTTTGGATTGGTGCGGGGAGC
CM002888.2_71822529-71824686(+)_1|1|1x0		Danio_rerio_nonrepetitive:61462828-61468323	3157	3229	-	-0.3375	5.49e-07	0.0187	CTGCGGTGGTCTGGACTGATGGTGCGGTGGTGCTGTGGATGTCTGCGGTGGTCTGGACTGATGGTGCGGTGGT
CM002899.2_773705-775484(-)_1|1|1x0		Danio_rerio_nonrepetitive:442561266-442572357	10818	10875	+	16.7233	5.5e-07	0.0139	ATGGCTTCTTTGATGTAAACGAGGGGGGAATGGAGGATGGGGAGGAGGGTTCATCTGG
CM002888.2_71822529-71824686(+)_1|1|1x0		Danio_rerio_nonrepetitive:78305960-78307393	37	109	+	-0.34375	5.5e-07	0.0187	GCTCAGGCGCACGCTGGGACGCCCGGGGTGTGGTGGAACTTCCAGCTTTGGGGTCTTTGGACTGGGTGGCGGA
CM002899.2_773705-775484(-)_1|1|1x0		Danio_rerio_nonrepetitive:424668472-424674271	1114	1171	+	16.717	5.52e-07	0.0139	ACGCATCCGATTGGGGACTGGGGGCGGTTCTCTCGCAGGAGGTGGCGGGAGTGAGAGT
CM002899.2_773705-775484(-)_1|1|1x0		Danio_rerio_nonrepetitive:398373211-398379709	1993	2050	+	16.717	5.52e-07	0.0139	CGACTGAACGGGAGGAAGGGGGGGCAGCAGTTTTGGCTCAAGGGCAGAGAGCGGCGTT
CM002899.2_773705-775484(-)_1|1|1x0		Danio_rerio_nonrepetitive:427970953-427977383	2656	2713	+	16.717	5.52e-07	0.0139	AGGAGCAGGTGGCAGAGACGCTTAAGCAGTTTGCCGCGGACTTCGCGGTGGAGGCTGC
CM002888.2_71822529-71824686(+)_1|1|1x0		Danio_rerio_nonrepetitive:555009334-555015492	1926	1998	-	-0.35625	5.53e-07	0.0187	ACCTGGTTTTCTGTTAAAGGGTGAGGTCGCACGTCGGGGCAAAGGACCCTTGCACAGCAGACGTGGAGGTGGC
CM002899.2_773705-775484(-)_1|1|1x0		Danio_rerio_nonrepetitive:590741650-590742549	415	472	+	16.7107	5.54e-07	0.0139	TGTGAGCACGGGAGGGGGGGCGGGGTTGGGGAGGGGATGGGGGCTGGCGAGGAGGAGC
CM002899.2_773705-775484(-)_1|1|1x0		Danio_rerio_nonrepetitive:238580487-238590014	5587	5644	-	16.7044	5.56e-07	0.0139	AACAGGAAGAGGAAGGAGAAGAGGAAGAGGGAAAGGAGGAAGGAGGAGAAGAGGGTGA
CM002899.2_773705-775484(-)_1|1|1x0		Danio_rerio_nonrepetitive:75500765-75508088	488	545	-	16.6981	5.58e-07	0.0139	GACGATGCTGGCAAGTGTGAGAGAGCTCGGGGCGGATGGTGGGGCTGGTGGAGGGTGA
CM002899.2_773705-775484(-)_1|1|1x0		Danio_rerio_nonrepetitive:238580487-238590014	5545	5602	-	16.6981	5.58e-07	0.0139	GAGGAGAAGAGGGTGATGAAGGTGAAGAAGATGAGGCTGAGAAGGATGATGCTGGAGA
CM002888.2_71822529-71824686(+)_1|1|1x0		Danio_rerio_nonrepetitive:98590936-98596668	4262	4334	+	-0.39375	5.6e-07	0.0189	GAAGGAAGGAGGGACAGAAGGAAGGACAGGATGGATAAATCAGGGAGGGAAGAATGGATGGGCGAATGGATGG
CM002888.2_71822529-71824686(+)_1|1|1x0		Danio_rerio_nonrepetitive:530966234-530971201	4658	4730	-	-0.4	5.61e-07	0.0189	GTGGGAGAGACAAGGAGGCGGAGATGTTTGTTGGAGCGGCTTTGGGTTTCTAGTCCGATCAGGAAGAGGTAAG
CM002899.2_773705-775484(-)_1|1|1x0		Danio_rerio_nonrepetitive:442561266-442572357	2530	2587	+	16.6855	5.62e-07	0.0139	CTCAATAGTCATCAGTAGAAGACGAGCGATCTGATCGAGATGAGACGGACGAGTCTGA
CM002899.2_773705-775484(-)_1|1|1x0		Danio_rerio_nonrepetitive:73097460-73113735	3932	3989	+	16.6855	5.62e-07	0.0139	AGGTGCCAAGACAGTCAGCGGAGGTCTGCGATGCGGAGTCGGCGAAAGTATAAATTGG
CM002899.2_773705-775484(-)_1|1|1x0		Danio_rerio_nonrepetitive:238580487-238590014	5596	5653	-	16.6792	5.64e-07	0.0139	AAGAAGGAGAACAGGAAGAGGAAGGAGAAGAGGAAGAGGGAAAGGAGGAAGGAGGAGA
CM002899.2_773705-775484(-)_1|1|1x0		Danio_rerio_nonrepetitive:555983694-555985496	176	233	+	16.6792	5.64e-07	0.0139	TGCAAGTCTAGGGATAGAAGGGGGCCAGTTGGATGGGAGTGGAGGGTATGGGGGCACT
CM002899.2_773705-775484(-)_1|1|1x0		Danio_rerio_nonrepetitive:363883975-363889726	4722	4779	+	16.6792	5.64e-07	0.0139	TGGTGGCCGAGATGGATATGGCCGTGGAGGTCCTCGAGGCCGTGGTATGGGCGGCGGT
CM002888.2_71822529-71824686(+)_1|1|1x0		Danio_rerio_nonrepetitive:98882093-98887473	3782	3854	-	-0.41875	5.65e-07	0.019	CAGAGGAGGCCAGGGACGAGGCGTGCTCCTTCAGGTCCAGTAGAGAGGCCTGAGGGCGGTAGAGAGAAGAAGG
CM002899.2_44187740-44188637(+)_1|1|1x0		Danio_rerio_nonrepetitive:386719838-386725030	1754	1781	-	17.3208	5.65e-07	0.042	GGGGGATTGGGGGTTTGGGTATTGAAGA
CM002899.2_773705-775484(-)_1|1|1x0		Danio_rerio_nonrepetitive:390329819-390332887	2620	2677	-	16.673	5.66e-07	0.0139	AGCCTCAATGCGAGGGGGCGGAGCCGCCAGAGGAGGCTTCCGGCCGGGGAGCAGCGGT
CM002899.2_773705-775484(-)_1|1|1x0		Danio_rerio_nonrepetitive:212575458-212582079	1389	1446	+	16.6667	5.68e-07	0.0139	GTCTTCAGGGACAGCCAGCAGCAGCGGGTGCAGACCAGGTGGACAGAGCGGCAGCTGC
CM002899.2_773705-775484(-)_1|1|1x0		Danio_rerio_nonrepetitive:116745965-116752005	2536	2593	+	16.6667	5.68e-07	0.0139	GTGATGCACAGCCATCAGGTGAAGACCTGTAGGCTGTGCATGAGCCCGGAGCACATTC
CM002899.2_773705-775484(-)_1|1|1x0		Danio_rerio_nonrepetitive:652018077-652024657	4230	4287	+	16.6667	5.68e-07	0.0139	AAGAAGACGAGGTGGTGGTGGAGCTGCAGGAGTCAGTGCTGGTGTCTGATGTGGAGGG
CM002899.2_773705-775484(-)_1|1|1x0		Danio_rerio_nonrepetitive:94005320-94012388	4804	4861	+	16.6667	5.68e-07	0.0139	GGGGTGTACGGGGGTCTGCTGTAGCTGAATGTGGGGTACGGGCTGTAGTAGGCGCTGT
CM002899.2_44187740-44188637(+)_1|1|1x0		Danio_rerio_nonrepetitive:94005320-94012388	124	151	+	17.3082	5.7e-07	0.042	CTGGGATGCGGGGATGCGGGGATGCGGG
CM002899.2_44187740-44188637(+)_1|1|1x0		Danio_rerio_nonrepetitive:66895547-66899762	969	996	+	17.3082	5.7e-07	0.042	AAGCAGTAGTGGACTTGGGTGCTTCACG
CM002899.2_44187740-44188637(+)_1|1|1x0		Danio_rerio_nonrepetitive:295243875-295247219	1393	1420	+	17.3082	5.7e-07	0.042	GGGTCTTGGCGGAGGAGCGTGACGAAGT
CM002899.2_44187740-44188637(+)_1|1|1x0		Danio_rerio_nonrepetitive:295242201-295245701	3067	3094	+	17.3082	5.7e-07	0.042	GGGTCTTGGCGGAGGAGCGTGACGAAGT
CM002899.2_773705-775484(-)_1|1|1x0		Danio_rerio_nonrepetitive:547612835-547613622	413	470	-	16.6541	5.73e-07	0.0139	CAGGACGTTTGTGTTGAGGCGGCGGCTGGTGGAGGGCAGCGCCCGCAGAGCCCGCAGG
CM002899.2_773705-775484(-)_1|1|1x0		Danio_rerio_nonrepetitive:613518397-613524355	916	973	-	16.6541	5.73e-07	0.0139	CTGTGAGCCCATGGGAGGCTTGAGGACAACCTGTTGTTGCGGAAGCTGCTGTTGCTGT
CM002899.2_44187740-44188637(+)_1|1|1x0		Danio_rerio_nonrepetitive:154957577-154974658	13897	13924	+	17.3019	5.73e-07	0.042	ATGATCAGGAGGCAGAGGGTGAGGAGGT
CM002899.2_773705-775484(-)_1|1|1x0		Danio_rerio_nonrepetitive:674109598-674115518	3798	3855	-	16.6478	5.75e-07	0.0139	TCGCCCGTTGCTCGCCAGCTGCCCCCCTCCATTTGTGTGCGGTGAAGGCCGCCCCTGG
CM002899.2_773705-775484(-)_1|1|1x0		Danio_rerio_nonrepetitive:65458489-65460959	236	293	+	16.6478	5.75e-07	0.0139	AAGCAGAGGGGTGATTTGCGCTGTACGAGAACTGGGCCGGGGGAGGGGTTGGCGGCGT
CM002899.2_773705-775484(-)_1|1|1x0		Danio_rerio_nonrepetitive:642351173-642357859	6300	6357	+	16.6478	5.75e-07	0.0139	TGAGCGCCGCCCGTTTCCAGGGGGAACTTTTATAGGGGGCGGACCCTGAGGAGGTCAG
CM002899.2_773705-775484(-)_1|1|1x0		Danio_rerio_nonrepetitive:253118746-253124537	2970	3027	+	16.6415	5.77e-07	0.0139	GAGTGGCACCTCCAGAGGTGGATGGGGTCACTGCACCTGTCTGATCTGAGGACGGAGA
CM002899.2_773705-775484(-)_1|1|1x0		Danio_rerio_nonrepetitive:154957577-154974658	13864	13921	+	16.6415	5.77e-07	0.0139	AGAAGGAGAAGTCGTTTTTGGTGGAGGTGCGGGATGATCAGGAGGCAGAGGGTGAGGA
CM002888.2_71822529-71824686(+)_1|1|1x0		Danio_rerio_nonrepetitive:208611142-208613077	1664	1736	-	-0.48125	5.77e-07	0.0193	GCCTTCCAGATGGAAAGGATCTCAGCCAAGGCAGCAGCGAAGTCCCGGGATGGGGTGGTGGGGAGAGAGGCGG
CM002899.2_773705-775484(-)_1|1|1x0		Danio_rerio_nonrepetitive:518981898-518986113	1609	1666	+	16.6352	5.79e-07	0.0139	TTGAGCGCTTGTGTTGTTGTGGTGGTGGGTGGGGGCCCGGTGGGCTGCTGGAGGATGC
CM002899.2_773705-775484(-)_1|1|1x0		Danio_rerio_nonrepetitive:352286106-352288311	2054	2111	+	16.6352	5.79e-07	0.0139	GGAGAGCAGGCAGGGCTGCTGTTGGAGCAGGAGGAGGTGGGGAGAATGGTGCAGCAGG
CM002899.2_773705-775484(-)_1|1|1x0		Danio_rerio_nonrepetitive:422390042-422413974	2878	2935	+	16.6352	5.79e-07	0.0139	CGCAGGCGGGAGTGGCGGAGCAGGTCTTGATGCCGCAGGTGGGCGCCTTTGGCGAGGA
CM002899.2_773705-775484(-)_1|1|1x0		Danio_rerio_nonrepetitive:131145991-131177858	3393	3450	+	16.6352	5.79e-07	0.0139	TTGTGCCATCATCGATGACGGAAGCGTGCCCTGGCTCGGAGGGATCGGGGAAGAGGGA
CM002888.2_71822529-71824686(+)_1|1|1x0		Danio_rerio_nonrepetitive:695011563-695017197	3970	4042	-	-0.5	5.81e-07	0.0193	GGGTCATGGCAGAGTGCTGGGCCGTGGCAGAGGGCTGGGTAGGAGCAGTGTGTTGGGTCATGGCAGAGTGCTG
CM002888.2_71822529-71824686(+)_1|1|1x0		Danio_rerio_nonrepetitive:153130401-153135651	2316	2388	+	-0.5	5.81e-07	0.0193	GGACTGTTTGCAGTTTGGACACATGTACTGGTTGGTAAAATAAGAGGGAGAGATAAGCAGATGGGGGTGCATT
CM002899.2_773705-775484(-)_1|1|1x0		Danio_rerio_nonrepetitive:685961855-685971822	2162	2219	-	16.6289	5.81e-07	0.0139	GGGCAGGGCAGCTCTCGAAGGCGGGCGTCCTCGTCGAGGAGCAGCAGATGTGGATGGC
CM002899.2_773705-775484(-)_1|1|1x0		Danio_rerio_nonrepetitive:594461532-594465588	2823	2880	-	16.6289	5.81e-07	0.0139	GGCCTGGATCGAAGAAAGCGGGGGTAACATCTGCAGTGTCTGACGAATCGGTTGCAGG
CM002888.2_71822529-71824686(+)_1|1|1x0		Danio_rerio_nonrepetitive:427970953-427977383	2647	2719	+	-0.50625	5.82e-07	0.0193	TGTTCGTGGAGGAGCAGGTGGCAGAGACGCTTAAGCAGTTTGCCGCGGACTTCGCGGTGGAGGCTGCTGCTAA
CM002888.2_71822529-71824686(+)_1|1|1x0		Danio_rerio_nonrepetitive:674109598-674115518	3856	3928	+	-0.51875	5.84e-07	0.0193	TGCCTGACGGGTGGGCTGGTGTTTGGGAGGAGGGTGGTGTAGGGGTCAGTGGAACTTGAGCACCGGAAATTGC
CM002899.2_773705-775484(-)_1|1|1x0		Danio_rerio_nonrepetitive:533868617-533871866	820	877	+	16.6164	5.85e-07	0.0139	AGACACGCCGCTTGTAAATTGGGCTGCTGCCAGCTGAGGTGGGTGTGGACGTAGAGTC
CM002888.2_71822529-71824686(+)_1|1|1x0		Danio_rerio_nonrepetitive:208611142-208613077	1636	1708	-	-0.525	5.86e-07	0.0193	AGGCAGCAGCGAAGTCCCGGGATGGGGTGGTGGGGAGAGAGGCGGAGGTCAAAGCGGATTGGACTAGAGCCGA
CM002899.2_773705-775484(-)_1|1|1x0		Danio_rerio_nonrepetitive:138462438-138469586	4112	4169	-	16.6038	5.9e-07	0.014	TCCACAAACCAGCGGCGCAGCATGGACTGTATGTGTCCGTTGCTCAGGTCTTGGTTGG
CM002899.2_773705-775484(-)_1|1|1x0		Danio_rerio_nonrepetitive:29395317-29422728	6379	6436	+	16.6038	5.9e-07	0.014	GGCAGTTGGGCATTTCTCCTGCTGAAGTCTGGGAAAGGGAGGGGGCGGTGGAGACTGC
CM002888.2_71822529-71824686(+)_1|1|1x0		Danio_rerio_nonrepetitive:8322116-8322466	185	257	-	-0.55	5.91e-07	0.0194	CACAGACCAGACGGAGTCGAGGCTGGGCGCTGTGGACAGTCGTCGACATGCGGAGTGCGACGCGGCACGTCGA
CM002899.2_44187740-44188637(+)_1|1|1x0		Danio_rerio_nonrepetitive:114460883-114471299	10316	10343	-	17.2579	5.91e-07	0.0431	GAGGGCCTGAGGCGAGGGGTCCTGGCGC
CM002899.2_773705-775484(-)_1|1|1x0		Danio_rerio_nonrepetitive:590741650-590742549	96	153	-	16.5975	5.92e-07	0.014	CCTGCCCAGCAGCAGCCACAGCAGCCTTCCGCCTCGGCCTTGGTGCCGAGCAAGCTGG
CM002899.2_773705-775484(-)_1|1|1x0		Danio_rerio_nonrepetitive:318505377-318509056	3036	3093	-	16.5912	5.94e-07	0.014	GGCGGGAACGGCTCTCAGAGCGGGAAGTCGCAGCAGGAGCCGGCCGAACCGCTGGGGC
CM002888.2_71822529-71824686(+)_1|1|1x0		Danio_rerio_nonrepetitive:689503717-689510284	6487	6559	+	-0.575	5.96e-07	0.0195	GCTCGTCTTCTCCATTGGAGCCCCAGAGTGTGTGCGATGAAGGAGAAGATGTGTGTGTCCTCCAGGATGGCTT
CM002899.2_773705-775484(-)_1|1|1x0		Danio_rerio_nonrepetitive:403271101-403272167	664	721	-	16.5849	5.96e-07	0.014	GGAGCGGGTTTCGATAACAGCTGGGCTGGCTGGTGGATCAACAGGAGGAGGTGGCAGA
CM002899.2_773705-775484(-)_1|1|1x0		Danio_rerio_nonrepetitive:329053296-329059041	2270	2327	+	16.5786	5.99e-07	0.014	CAACTGATGTGTGGCACATGGCGGTGAGAGGCGTGGAGGGGGAAAGTGACTGTGTTGA
CM002899.2_773705-775484(-)_1|1|1x0		Danio_rerio_nonrepetitive:141287441-141293441	2708	2765	+	16.5786	5.99e-07	0.014	CTGGAGGAGAGGAAGAGGGGAGGGAAGAGGGTGAAGAAGTGGGTGCAGTTTTCTTTTC
CM002899.2_773705-775484(-)_1|1|1x0		Danio_rerio_nonrepetitive:378221456-378227971	3192	3249	+	16.5786	5.99e-07	0.014	GATATGCCATCCTTCAGAGGGGCGGAAGTGCTGTTGATGCTGTAGTTGAAGCAGTGGC
CM002899.2_44187740-44188637(+)_1|1|1x0		Danio_rerio_nonrepetitive:524762841-524768374	2211	2238	+	17.239	5.99e-07	0.0434	AAGAGGAGGAACTCGAAGGAGATGAAGA
CM002888.2_71822529-71824686(+)_1|1|1x0		Danio_rerio_nonrepetitive:695011563-695017197	4042	4114	-	-0.59375	6e-07	0.0195	GGGTAGGAGCAGTGTGTTGGGTCATAGCAGAGTGCTGGGCTGTGGCAGAGTGCTGGGTAGGAGCAGTGTGTTG
CM002888.2_71822529-71824686(+)_1|1|1x0		Danio_rerio_nonrepetitive:695011563-695017197	4511	4583	-	-0.59375	6e-07	0.0195	GGGTAGGAGCAGTGTGTTGGGTCATAGCAGAGTGCTGGGCTGTGGCAGAGTGCTGGGTAGGAGCAGTGTGTTG
CM002888.2_71822529-71824686(+)_1|1|1x0		Danio_rerio_nonrepetitive:695011563-695017197	4709	4781	-	-0.59375	6e-07	0.0195	GGGTAGGAGCAGTGTGTTGGGTCATAGCAGAGTGCTGGGCTGTGGCAGAGTGCTGGGTAGGAGCAGTGTGTTG
CM002899.2_773705-775484(-)_1|1|1x0		Danio_rerio_nonrepetitive:422390042-422413974	9654	9711	-	16.5723	6.01e-07	0.014	CCACAACAGAAAAACCGAGAGAGGGAGAAAATTCACAGGTGAGGCCGGTTGATGGTGC
CM002899.2_773705-775484(-)_1|1|1x0		Danio_rerio_nonrepetitive:422390042-422413974	2863	2920	+	16.5723	6.01e-07	0.014	TCGCTTAGCTGGAGGCGCAGGCGGGAGTGGCGGAGCAGGTCTTGATGCCGCAGGTGGG
CM002888.2_71822529-71824686(+)_1|1|1x0		Danio_rerio_nonrepetitive:251879862-251897734	9535	9607	-	-0.60625	6.02e-07	0.0196	CGGCGGTAGCTGATGGTGAAGCTGCATTGGAGGATGCGGCTCTGGCGGTGGGGATGGAGGATGAGGCACTCAG
CM002899.2_773705-775484(-)_1|1|1x0		Danio_rerio_nonrepetitive:496800711-496801258	139	196	+	16.566	6.03e-07	0.0141	GACCAGGCTTGATCTCAGGGGTCCTCCGGCGTGAGGATGGGGGACTGGAACTTCCTGG
CM002899.2_773705-775484(-)_1|1|1x0		Danio_rerio_nonrepetitive:305214982-305218157	938	995	+	16.5597	6.05e-07	0.0141	TCATTAACCCTCCAGGAGGAGTGAATGGACCGCCAGTGGCGGCGGCGGCGGAGGCGCC
CM002888.2_71822529-71824686(+)_1|1|1x0		Danio_rerio_nonrepetitive:360377963-360382525	3865	3937	-	-0.63125	6.07e-07	0.0196	TTGAGGATGGCCCTGAAGAGTTTGGCTCGGCTGCTGTGGTCGAAGGGCAATGATCCGCTCAGCAGGACGTATG
CM002888.2_71822529-71824686(+)_1|1|1x0		Danio_rerio_nonrepetitive:578702171-578702769	123	195	+	-0.63125	6.07e-07	0.0196	GGTAGCTGGCAGGGCAAGCCGTCTGGATGGCGCCGGAAGGGTGAGCCGTCTGCTTGGTGCTGGCAGGAAGGAG
CM002899.2_773705-775484(-)_1|1|1x0		Danio_rerio_nonrepetitive:613518397-613524355	83	140	-	16.5409	6.12e-07	0.0142	CCCAACAAGCTGCATGGGTGGTTGCATTGCACCTGGCATGCGCGGCTGCTGGTGGTTC
CM002899.2_773705-775484(-)_1|1|1x0		Danio_rerio_nonrepetitive:566073594-566074812	674	731	+	16.5409	6.12e-07	0.0142	TATCAGAAGCTTGTAGAAAAGTGAGCGCTGGTGTTGGGGCGGGGGTGGAAGCAGAAGG
CM002899.2_773705-775484(-)_1|1|1x0		Danio_rerio_nonrepetitive:652018077-652024657	4317	4374	+	16.5409	6.12e-07	0.0142	ATGAGGAGCTGGTCATCCAGGAGGCCATCGAGGATGTGGTGGCGGAGTATGTGCCTTG
CM002899.2_44187740-44188637(+)_1|1|1x0		Danio_rerio_nonrepetitive:94005320-94012388	132	159	+	17.2075	6.12e-07	0.0436	CGGGGATGCGGGGATGCGGGGATGCGGG
CM002899.2_44187740-44188637(+)_1|1|1x0		Danio_rerio_nonrepetitive:94005320-94012388	140	167	+	17.2075	6.12e-07	0.0436	CGGGGATGCGGGGATGCGGGGATGCGGG
CM002899.2_44187740-44188637(+)_1|1|1x0		Danio_rerio_nonrepetitive:94005320-94012388	148	175	+	17.2075	6.12e-07	0.0436	CGGGGATGCGGGGATGCGGGGATGCGGG
CM002899.2_773705-775484(-)_1|1|1x0		Danio_rerio_nonrepetitive:541270291-541281744	2957	3014	-	16.5346	6.14e-07	0.0142	GTGCGCAGCGGGCACACAGAGCTGCGTGATTGGTGCGTTCGGAGAGAGGCCATGCTGG
CM002899.2_773705-775484(-)_1|1|1x0		Danio_rerio_nonrepetitive:321751158-321756438	2884	2941	+	16.5346	6.14e-07	0.0142	GGCGACAGCCACCTGAGAAGGGAGAAACGCCAGGACCGGTGGTGCCAGGTGATCAGGT
CM002888.2_71822529-71824686(+)_1|1|1x0		Danio_rerio_nonrepetitive:3349149-3352435	1723	1795	-	-0.675	6.17e-07	0.0197	GGGTTGAGTTGGATTAGATTGGATGGCTTGGTTGGGTTTGGGTGGTTGCCTGGGGGTTTGAGTTGGGTGGCTG
CM002888.2_71822529-71824686(+)_1|1|1x0		Danio_rerio_nonrepetitive:3349149-3352435	1784	1856	-	-0.68125	6.18e-07	0.0197	GGTTTGGTTTGCATGGGTGGGGGTGGGTGTGTAAGTGGGCTGGGTTGGCTTGGATTGGGCTGGGTTGAGTTGG
CM002888.2_71822529-71824686(+)_1|1|1x0		Danio_rerio_nonrepetitive:141287441-141293441	2681	2753	+	-0.68125	6.18e-07	0.0197	CCTCGACAGGCCGCTAGAACTGCGGTGCTGGAGGAGAGGAAGAGGGGAGGGAAGAGGGTGAAGAAGTGGGTGC
CM002899.2_44187740-44188637(+)_1|1|1x0		Danio_rerio_nonrepetitive:461562900-461570078	2221	2248	-	17.195	6.18e-07	0.0438	GAGGGGAGGGACAGCGAGGAGGTGGTGG
CM002888.2_71822529-71824686(+)_1|1|1x0		Danio_rerio_nonrepetitive:297434200-297439276	4035	4107	+	-0.6875	6.19e-07	0.0197	TGCTGGAGCGCAGTGTGGCAGCAGGAGAGGCTCTGGAGAGCTGGGAGAGTGTGGAGTCTGGTGTGGATGTGGT
CM002899.2_773705-775484(-)_1|1|1x0		Danio_rerio_nonrepetitive:496710069-496711211	132	189	-	16.5157	6.21e-07	0.0143	CAGTCCAGCAGGTGCAGCAGGGCGTACAGCCGCTTGATGCAGGCGATGCTGTTGGCGA
CM002888.2_71822529-71824686(+)_1|1|1x0		Danio_rerio_nonrepetitive:259069476-259074568	783	855	-	-0.7	6.22e-07	0.0197	CATTGGATTGTCAGCAGGTGCTATCATAATTCTGCCATGCTGGTGAGGTGTGAGTGGATCATGGTGCTGACCC
CM002899.2_773705-775484(-)_1|1|1x0		Danio_rerio_nonrepetitive:518575011-518579460	1521	1578	-	16.5094	6.23e-07	0.0143	TGGAAGGATGTTGAGCAGGAGGAGTTGGGGAAGAAGAAGAGGACGTTGGGGAATGAGA
CM002899.2_44187740-44188637(+)_1|1|1x0		Danio_rerio_nonrepetitive:635794152-635803639	8849	8876	+	17.1824	6.23e-07	0.0439	GAGAGGAGGAGAAGGATGGGGATGGTTT
CM002888.2_71822529-71824686(+)_1|1|1x0		Danio_rerio_nonrepetitive:471250655-471251474	510	582	-	-0.7125	6.25e-07	0.0197	CGGGAGGAACTAGGAGGTAGACTTGGGACAAAAGGGTAGAGGAGGAGGCCAGGGTGGGATTGATGGAGGGAGG
CM002899.2_773705-775484(-)_1|1|1x0		Danio_rerio_nonrepetitive:75500765-75508088	479	536	-	16.5031	6.26e-07	0.0143	GGCAAGTGTGAGAGAGCTCGGGGCGGATGGTGGGGCTGGTGGAGGGTGAGGGGGGCTG
CM002899.2_773705-775484(-)_1|1|1x0		Danio_rerio_nonrepetitive:61824192-61826838	1982	2039	+	16.5031	6.26e-07	0.0143	GTACAGTGCAGGAGAGAAGAGCAGAGGAGTGTGTAGACTGAGCTGAAGCTGCTGCTGG
CM002899.2_773705-775484(-)_1|1|1x0		Danio_rerio_nonrepetitive:534623659-534629971	5328	5385	+	16.5031	6.26e-07	0.0143	GGCCAGAGAACAATGTGGAGGAAGGGTTGTTTGCGTCTCTGGAGGCGGCGGTGAAAGA
CM002888.2_71822529-71824686(+)_1|1|1x0		Danio_rerio_nonrepetitive:379588073-379590097	1710	1782	+	-0.71875	6.26e-07	0.0197	GTCATATCCTCCGAGCGCTCTTCGCTTCCTGCCTGGCGGAGGGAGGGGTCGGTGCTGACGGCTGGGAGGACGA
CM002888.2_71822529-71824686(+)_1|1|1x0		Danio_rerio_nonrepetitive:393955501-393962132	90	162	-	-0.725	6.27e-07	0.0197	TGTCGCGCGTCGTGGCGGAGGACGCGCCCGGGGTGACGGAGAGCGAGGAGCCGCCGCACCATCACACCGGCTA
CM002899.2_773705-775484(-)_1|1|1x0		Danio_rerio_nonrepetitive:295771812-295778483	3116	3173	-	16.4843	6.33e-07	0.0143	GACTGGAATTGCAGGAACCGGTGGAAGAACAAGAGGTTTTGGGCTCAGTTTAGGTTTT
CM002899.2_773705-775484(-)_1|1|1x0		Danio_rerio_nonrepetitive:295771156-295782134	3772	3829	-	16.4843	6.33e-07	0.0143	GACTGGAATTGCAGGAACCGGTGGAAGAACAAGAGGTTTTGGGCTCAGTTTAGGTTTT
CM002899.2_773705-775484(-)_1|1|1x0		Danio_rerio_nonrepetitive:385456812-385457166	94	151	+	16.4843	6.33e-07	0.0143	GAGGCGAGCAGGAGCAGCAGGGGTAGCAGGCATGGTCCGGGGATGCGGTGCGGGAGGA
CM002899.2_773705-775484(-)_1|1|1x0		Danio_rerio_nonrepetitive:211721290-211722169	209	266	+	16.4843	6.33e-07	0.0143	GTGGAGCGGGATCGGGGAATGAGGATGCTGACACGGGCTGTGTCTCCGCAGGCGGAGG
CM002888.2_71822529-71824686(+)_1|1|1x0		Danio_rerio_nonrepetitive:412876124-412881056	2916	2988	-	-0.75	6.33e-07	0.0197	GCATGGCAGGTGGGACGTCGCAATTCGCAGAAGGGCCGTGGAAACCGGCGGGGAAGCGGAGCGCGGAGGGAGG
CM002888.2_71822529-71824686(+)_1|1|1x0		Danio_rerio_nonrepetitive:686277970-686282222	1160	1232	+	-0.75	6.33e-07	0.0197	GGTGGGCTGACGGATTATGAGTTTGGGCTTGTGCTTCCTGTAGCGAAAGTTGGACGGGGGAGCAGCGGGCCAA
CM002888.2_71822529-71824686(+)_1|1|1x0		Danio_rerio_nonrepetitive:435994110-435995882	1660	1732	+	-0.75	6.33e-07	0.0197	CGCGTGTCCACCGGTCGGAAGTTGCGCGAGGCTCCCCAACGCTCGCGGAGAGCCGAGGTCAGCGCGAGGTCGG
CM002899.2_44187740-44188637(+)_1|1|1x0		Danio_rerio_nonrepetitive:610006392-610012049	4386	4413	-	17.1572	6.35e-07	0.0444	GAGGAGTGGAGGAGAGCTGAGGAGAAGG
CM002899.2_773705-775484(-)_1|1|1x0		Danio_rerio_nonrepetitive:363079208-363084600	476	533	+	16.478	6.35e-07	0.0144	CATTGGCCGTAGCAGAAGCGGTTGATGACGGTGCGGCTCCTGCAGCCCTCCTGGCTGA
CM002888.2_71822529-71824686(+)_1|1|1x0		Danio_rerio_nonrepetitive:695011563-695017197	5339	5411	-	-0.76875	6.37e-07	0.0197	TGGTAGGAGCAGTGTGTTGGGTCATGACAGAGTGCTGGGCTGTGGCAGAGTGCTGGGTAGGAGCAGTGTGTTG
CM002899.2_773705-775484(-)_1|1|1x0		Danio_rerio_nonrepetitive:238580487-238590014	5590	5647	-	16.4717	6.37e-07	0.0144	GAGAACAGGAAGAGGAAGGAGAAGAGGAAGAGGGAAAGGAGGAAGGAGGAGAAGAGGG
CM002888.2_71822529-71824686(+)_1|1|1x0		Danio_rerio_nonrepetitive:432330980-432337481	328	400	-	-0.775	6.38e-07	0.0197	GGAGGTGCAGGAGAACCGCCGCAGGGTCCGTCTGTTGTCCCGCTGATGTCATGGCATCTGCAGGGGGTCCCGG
CM002888.2_71822529-71824686(+)_1|1|1x0		Danio_rerio_nonrepetitive:526847600-526849410	1148	1220	-	-0.78125	6.39e-07	0.0197	GGCCCAAGACGAGGAGGGAGAGCAGGAAGGAGAAGAGAGAGGAGGAGGAGCAGGTGAGCTCTCCAGAGAGCGG
CM002888.2_71822529-71824686(+)_1|1|1x0		Danio_rerio_nonrepetitive:91808140-91817522	2917	2989	-	-0.7875	6.41e-07	0.0197	AGATGAATGATTGGGGTATCTTTGGAAAGAGATGGATTGATGGAGGTGTGTGAGCGGATGTTGTTGGGGGAGG
CM002888.2_71822529-71824686(+)_1|1|1x0		Danio_rerio_nonrepetitive:422390042-422413974	3851	3923	+	-0.7875	6.41e-07	0.0197	GCTGGGACTGGCAGGGCAGGGACCGGCAGGTCTGGGTGGTGGAGCCGGTATGGTGGAGGAGCCCTTTCTCCTC
CM002899.2_773705-775484(-)_1|1|1x0		Danio_rerio_nonrepetitive:491084402-491088904	2251	2308	-	16.4591	6.42e-07	0.0144	CTGGCCAACCCGGAAAGTAGGAGGCCTTCGACGACGGCGATTAGCCTGATGTTGGTAT
CM002899.2_773705-775484(-)_1|1|1x0		Danio_rerio_nonrepetitive:141287441-141293441	5256	5313	-	16.4591	6.42e-07	0.0144	CCTCGGTAGAGAAAAGAAAGGAGGGAATTGGTGGAGGAGTGGAACAGAGGGAAGAAGT
CM002899.2_773705-775484(-)_1|1|1x0		Danio_rerio_nonrepetitive:116190651-116196422	5564	5621	+	16.4591	6.42e-07	0.0144	GAGAGACACTTCAGGCAGATGAGGATGAGGACGAAGATGTTCCTGCTGGGGAAGAGGA
CM002888.2_71822529-71824686(+)_1|1|1x0		Danio_rerio_nonrepetitive:652504206-652507584	2641	2713	-	-0.8	6.43e-07	0.0197	AGACGGCTGTCCTGGCTGCTGTGTGGGAAACAAAATAGACTGTTGGAAACTAATGAGAGGGAGAGGTGGGAAG
CM002888.2_71822529-71824686(+)_1|1|1x0		Danio_rerio_nonrepetitive:167222426-167228480	5690	5762	-	-0.8	6.43e-07	0.0197	TGCTGCGCACGAAAGTGGAGAGCTGGGGGAGGGGGTTGGGGTGGGGGGACTGGTGTGTGAACGATAGTGAGCG
CM002888.2_71822529-71824686(+)_1|1|1x0		Danio_rerio_nonrepetitive:439476958-439495575	11258	11330	-	-0.8	6.43e-07	0.0197	TGGAGAGCGTCCTCTGCGTTCTCTGGATCGAGAGCGTGTGCGATGATACCTGGAGCGCTCTCGGCGGGAACGT
CM002888.2_71822529-71824686(+)_1|1|1x0		Danio_rerio_nonrepetitive:59921970-59928533	3826	3898	+	-0.8	6.43e-07	0.0197	GCGGGGGCGTGGAGTTTGCGATCTGAAACTGAAGATCGGGGAGGGGGGATCGTTCTGAAGTAGGCGCGAATAC
CM002899.2_773705-775484(-)_1|1|1x0		Danio_rerio_nonrepetitive:143534897-143536544	706	763	-	16.4465	6.47e-07	0.0145	GCAGGCGTTTCTCATCCTGTGCTGCACTAGTAAGGGTCGTGGTCTCGGTGGGGGTTTT
CM002888.2_71822529-71824686(+)_1|1|1x0		Danio_rerio_nonrepetitive:366721568-366730015	3204	3276	-	-0.825	6.49e-07	0.0199	GCGCTGTTGGCTGCGATGAGGTAGGTCAGACCGCGCACAAAGACCGAGCCGAGCTGGACGGCCCTGGGGTCTA
CM002899.2_773705-775484(-)_1|1|1x0		Danio_rerio_nonrepetitive:685961855-685971822	3956	4013	-	16.4403	6.49e-07	0.0145	AGCAGCCGCTGGCGGATCCGGAAGAGCTGCTGGAGGATGAGGAAGAGCTGCTGGAGGA
CM002888.2_71822529-71824686(+)_1|1|1x0		Danio_rerio_nonrepetitive:363883975-363889726	4668	4740	+	-0.8375	6.52e-07	0.0199	CCAGGGTGGCGTGAGCGGAGGTTACCCAGGGTCACAGCGTGGTGGATACCAGGATGGTGGCCGAGATGGATAT
CM002899.2_773705-775484(-)_1|1|1x0		Danio_rerio_nonrepetitive:652018077-652024657	1414	1471	-	16.4277	6.54e-07	0.0146	GCCGCGGCGGAGCGCGGAGGGGAGGGGCCGAGTCTGATGCGCTCCGCGGCGCTGCAGC
CM002899.2_44187740-44188637(+)_1|1|1x0		Danio_rerio_nonrepetitive:314978402-314998688	3660	3687	+	17.1132	6.55e-07	0.0456	CTGTGGCGGGGGGGTTTCGGGGCGGGGG
CM002888.2_71822529-71824686(+)_1|1|1x0		Danio_rerio_nonrepetitive:689503717-689510284	5997	6069	-	-0.85625	6.56e-07	0.02	TGAAGATGGTTGTGTGTTGGGTTCGGTGTGCATGGGGGGGGGTGGGGGACAATATGGGAGACGGGTCTGAAAT
CM002899.2_773705-775484(-)_1|1|1x0		Danio_rerio_nonrepetitive:158485095-158491290	5630	5687	-	16.4214	6.56e-07	0.0146	GCAATGTGGGTTTCTGTCAGGGTGCACGCGGCGGCGCTTCGGGTGCTTGGGGCGCTGT
CM002888.2_71822529-71824686(+)_1|1|1x0		Danio_rerio_nonrepetitive:411890157-411917035	21889	21961	+	-0.875	6.6e-07	0.02	AAGTGGCCGGCAGTGTCCTGGGTGGCTTTTGCGGCGCGTCCGTCCAGGATGGAGGTCACGTCGGGAACCATGT
CM002899.2_773705-775484(-)_1|1|1x0		Danio_rerio_nonrepetitive:644395325-644396976	1228	1285	-	16.4088	6.61e-07	0.0147	TCTGGAGGCTGGGACAGGGGGAGGGGTGGTACTCACAGGCGGCACTTGTTGCTTAGCG
CM002888.2_71822529-71824686(+)_1|1|1x0		Danio_rerio_nonrepetitive:514229221-514231309	1324	1396	-	-0.88125	6.62e-07	0.02	GGCGTGTGGTTGGACTGGAGGTCAGGTGATACCGTTTGTTATTGGTGGGTTGATCACATGACATTGCATTTTC
CM002888.2_71822529-71824686(+)_1|1|1x0		Danio_rerio_nonrepetitive:409455094-409458883	2790	2862	+	-0.88125	6.62e-07	0.02	CTGATCACTGGAGGTAGACGGCTAGCGGGTGTTGATCTGTCCGGGAAGGATTGTGGGTCGATGGGATGGAGAA
CM002899.2_773705-775484(-)_1|1|1x0		Danio_rerio_nonrepetitive:41402286-41405425	2039	2096	+	16.3962	6.66e-07	0.0148	ACTGATTCTTAGGAGAGGCTGGGGACTCCGTTGGAGTCGGGTTCGGGGGGGCAGGGTT
CM002899.2_773705-775484(-)_1|1|1x0		Danio_rerio_nonrepetitive:41402286-41405425	3077	3134	+	16.3962	6.66e-07	0.0148	ACTGATTCTTAGGAGAGGCTGGGGACTCCGTTGGAGTCGGGTTCGGGGGGGCAGGGTT
CM002899.2_44187740-44188637(+)_1|1|1x0		Danio_rerio_nonrepetitive:339273012-339276119	1308	1335	-	17.0818	6.69e-07	0.0458	GAGGAGGAGCTGAGCCGGCCGCTGCTGG
CM002899.2_773705-775484(-)_1|1|1x0		Danio_rerio_nonrepetitive:547617203-547622602	1839	1896	-	16.3836	6.71e-07	0.0148	AGCACCAACAGCTCACGGAGGAGGAGCAGCTCACGGAGGAGGAGCAGCTCATGGAGGA
CM002899.2_44187740-44188637(+)_1|1|1x0		Danio_rerio_nonrepetitive:566073594-566074812	704	731	+	17.0755	6.72e-07	0.0458	GTGTTGGGGCGGGGGTGGAAGCAGAAGG
CM002899.2_773705-775484(-)_1|1|1x0		Danio_rerio_nonrepetitive:200091524-200094823	463	520	+	16.3774	6.73e-07	0.0149	GCGCGCTCTCCGCGGATGCGGCGGGCCAGCTGGATGTCTTTGGGCATGATGGTGACCC
CM002899.2_773705-775484(-)_1|1|1x0		Danio_rerio_nonrepetitive:169640738-169644595	1604	1661	-	16.3711	6.76e-07	0.0149	CCAGAGAGATAGCAGATAAGGGGGCAGGGGATGGAGGTCTGCAGAAGGGGGTTATTGC
CM002899.2_44187740-44188637(+)_1|1|1x0		Danio_rerio_nonrepetitive:422390042-422413974	5885	5912	-	17.0503	6.84e-07	0.0458	GAGGGGGGGGAGCGGAAGAGGAGGGGGG
CM002899.2_44187740-44188637(+)_1|1|1x0		Danio_rerio_nonrepetitive:352286106-352288311	1187	1214	+	17.0503	6.84e-07	0.0458	AAGAGCAGGAGGGTGCGGGGGTGGGGCG
CM002899.2_44187740-44188637(+)_1|1|1x0		Danio_rerio_nonrepetitive:303407963-303414583	2251	2278	+	17.0503	6.84e-07	0.0458	CAGTGGACGCGGACTCGGGTCATAACGC
CM002899.2_44187740-44188637(+)_1|1|1x0		Danio_rerio_nonrepetitive:303407963-303414583	5292	5319	+	17.0503	6.84e-07	0.0458	CAGTGGACGCGGACTCGGGTCATAACGC
CM002899.2_773705-775484(-)_1|1|1x0		Danio_rerio_nonrepetitive:251879862-251897734	9559	9616	-	16.3459	6.86e-07	0.0151	GTTACTGTACGGCGGTAGCTGATGGTGAAGCTGCATTGGAGGATGCGGCTCTGGCGGT
CM002899.2_773705-775484(-)_1|1|1x0		Danio_rerio_nonrepetitive:238580487-238590014	1360	1417	+	16.3459	6.86e-07	0.0151	CCAAAGGAGAAAGCGACATCGATGATGATCTGGCAGAGGTGGCAAAAGAGGTGGCAGA
CM002888.2_71822529-71824686(+)_1|1|1x0		Danio_rerio_nonrepetitive:461562900-461570078	2217	2289	-	-0.9875	6.86e-07	0.0206	GGCTGGAGCTGGTGAGGGGATGTGGGCCAGAGGAGGGTGATGAGGGGAGGGACAGCGAGGAGGTGGTGGAGGT
CM002899.2_44187740-44188637(+)_1|1|1x0		Danio_rerio_nonrepetitive:447005804-447010325	1647	1674	+	17.044	6.87e-07	0.0458	AAGTGCTGGTGACCCTGTGGGATGGAGA
CM002888.2_71822529-71824686(+)_1|1|1x0		Danio_rerio_nonrepetitive:29395317-29422728	6397	6469	+	-0.99375	6.87e-07	0.0206	CTGCTGAAGTCTGGGAAAGGGAGGGGGCGGTGGAGACTGCAGCAGGAGGTGGCCGGGGCGGGGAATAACCTGC
CM002888.2_71822529-71824686(+)_1|1|1x0		Danio_rerio_nonrepetitive:624100272-624104097	933	1005	-	-1	6.89e-07	0.0206	GGTATTTTCCAAGCAATGATGCTCCGTTAGCGGGAACGGGCACAGCAGGTTGAAAGTGGGGTGGGTCGGGCAG
CM002888.2_71822529-71824686(+)_1|1|1x0		Danio_rerio_nonrepetitive:686277970-686282222	1549	1621	+	-1	6.89e-07	0.0206	TCCCCGTGGCCGGGACGGAGGACCTGGCTGAGGCGAAGGATGAGGCTGGAGAAGATTGTCTTCTGGGAGATGG
CM002888.2_71822529-71824686(+)_1|1|1x0		Danio_rerio_nonrepetitive:98882093-98887473	1449	1521	-	-1.00625	6.9e-07	0.0206	TGCCGCCCGGCGTCCTCTCGCGTTGGTAAAGAAAACAGGAGAGAGGGGAATGATGGGATGTGCTGGACGCCGC
CM002899.2_44187740-44188637(+)_1|1|1x0		Danio_rerio_nonrepetitive:421325039-421329810	3214	3241	+	17.0377	6.9e-07	0.0458	GGGGGGGGGGGGGGGGGGGGATTTAGGG
CM002899.2_773705-775484(-)_1|1|1x0		Danio_rerio_nonrepetitive:590741650-590742549	392	449	+	16.3333	6.91e-07	0.0151	CCAGACATGGTCCAGCCCCGGGATGTGAGCACGGGAGGGGGGGCGGGGTTGGGGAGGG
CM002899.2_773705-775484(-)_1|1|1x0		Danio_rerio_nonrepetitive:256646250-256649169	2651	2708	+	16.327	6.93e-07	0.0151	CACTGCGAACGAAACCGCAGGTCGAAGAAGGCGTAGAGGAACGGATTGAGGCAGCTGT
CM002899.2_773705-775484(-)_1|1|1x0		Danio_rerio_nonrepetitive:220985301-220991483	3888	3945	+	16.327	6.93e-07	0.0151	CAGAGACGCAGGTGACAGATGAGGACAGACTCGCGCTGCTGTTCTCGGACGCGGAGCC
CM002899.2_773705-775484(-)_1|1|1x0		Danio_rerio_nonrepetitive:195392195-195397041	3907	3964	+	16.327	6.93e-07	0.0151	AATAGCCCTAAATAAGGGGAGAGGGGGTTCTCGAAGCGGCCCCCTGGGGGGCTGCCGC
CM002899.2_44187740-44188637(+)_1|1|1x0		Danio_rerio_nonrepetitive:240385171-240387026	1514	1541	+	17.0314	6.93e-07	0.0458	GCGGTGAGGAGGTGAGTGGTGCTTCAGC
CM002899.2_773705-775484(-)_1|1|1x0		Danio_rerio_nonrepetitive:144845878-144851664	3082	3139	-	16.3208	6.96e-07	0.0151	CTGCTTGAGTACCATCGGTGGCAGAGGGAGGAGAGGATGCGTGAGCAGGAGATGGAGA
CM002899.2_773705-775484(-)_1|1|1x0		Danio_rerio_nonrepetitive:62101427-62103082	830	887	+	16.3208	6.96e-07	0.0151	GGCAGCAGCTGGCGGAGCTAGGGGCGGGGCAGGGTCAGGGGCGGGAGGGGTCAGGGGC
CM002899.2_773705-775484(-)_1|1|1x0		Danio_rerio_nonrepetitive:248836453-248843056	2127	2184	-	16.3145	6.98e-07	0.0151	GTGAAGATGGCCCCGGAGGTGCGGCAGTCGGTGGCGCTGCTCGCACAGGTACAGATGC
CM002899.2_773705-775484(-)_1|1|1x0		Danio_rerio_nonrepetitive:461562900-461570078	2984	3041	-	16.3145	6.98e-07	0.0151	GTGTTCGCTCATGCCCGGACCGTGATGGAGGGGCGGGGGGTAGGGAGGGGGAGGCTGC
CM002899.2_44187740-44188637(+)_1|1|1x0		Danio_rerio_nonrepetitive:378221456-378227971	605	632	-	17.0189	7e-07	0.0458	CAGGCGGGCGGGCGGGGGGTGGGGGGGA
CM002899.2_44187740-44188637(+)_1|1|1x0		Danio_rerio_nonrepetitive:407781543-407788490	5848	5875	+	17.0189	7e-07	0.0458	ATGGGGCAGAAGACGTGCCTGCTGATGT
CM002899.2_773705-775484(-)_1|1|1x0		Danio_rerio_nonrepetitive:131145991-131177858	19988	20045	-	16.3082	7.01e-07	0.0151	ATGAGGCCCCTGTTAAGGGGGAGGAGACTCCTGCAGAGGGGGAGGAGCCAGAAACAGA
CM002899.2_773705-775484(-)_1|1|1x0		Danio_rerio_nonrepetitive:305214982-305218157	2088	2145	+	16.3082	7.01e-07	0.0151	GCGCCCGGGCGGGATACAAGGCGGCCAGAGAGGGAGAAGATCGCTGGTGGGCGGGATA
CM002899.2_773705-775484(-)_1|1|1x0		Danio_rerio_nonrepetitive:427970953-427977383	2659	2716	+	16.3082	7.01e-07	0.0151	AGCAGGTGGCAGAGACGCTTAAGCAGTTTGCCGCGGACTTCGCGGTGGAGGCTGCTGC
CM002899.2_44187740-44188637(+)_1|1|1x0		Danio_rerio_nonrepetitive:587902339-587904997	1386	1413	-	17.0126	7.03e-07	0.0458	GCGTAGGGGAGTCAGCCGGTGCTGCGGA
CM002899.2_773705-775484(-)_1|1|1x0		Danio_rerio_nonrepetitive:480167131-480171007	359	416	+	16.3019	7.04e-07	0.0151	CTTCATCCTCAGATGCAGTGGTGGAGAGTGTTGGGGAGTGTGAGGAGGCAGAACGAGA
CM002899.2_773705-775484(-)_1|1|1x0		Danio_rerio_nonrepetitive:693424736-693429829	1362	1419	+	16.3019	7.04e-07	0.0151	TCCGTCCTGTGGCGCCGCAGGAGGAGGAGTGCATTGCTTTGGGTGCCGGCGTGGAGCA
CM002888.2_71822529-71824686(+)_1|1|1x0		Danio_rerio_nonrepetitive:73097460-73113735	1390	1462	+	-1.06875	7.05e-07	0.021	GCTGGGGAGGCTGAGTAGAGGGCCGGCCGGATGGTTTAGGTGCTGAAAGAGGAGCAAGGGGTTGACCTGACTG
CM002899.2_44187740-44188637(+)_1|1|1x0		Danio_rerio_nonrepetitive:506231925-506237916	5104	5131	+	17.0063	7.06e-07	0.0458	GAGTGGTGGCGGAGCTGGGAGAGAGTTC
CM002899.2_773705-775484(-)_1|1|1x0		Danio_rerio_nonrepetitive:359712840-359718418	588	645	-	16.2956	7.06e-07	0.0151	CGGTTGGATTTAAGGAAAGGGCGGGTGGGGAGGATGGCACCCATGCGGCCTCTGGTGT
CM002888.2_71822529-71824686(+)_1|1|1x0		Danio_rerio_nonrepetitive:695011563-695017197	4003	4075	-	-1.08125	7.08e-07	0.021	CTGTGGCAGAGTGCTGGGTAGGAGCAGTGTGTTGGGTCATGGCAGAGTGCTGGGCCGTGGCAGAGGGCTGGGT
CM002899.2_773705-775484(-)_1|1|1x0		Danio_rerio_nonrepetitive:627950987-627957859	6116	6173	-	16.283	7.11e-07	0.0152	TATCCATAATCCAGGACCAGGCCGTATTCTGAGCAGATGCTGTAGCGGTCATTGATGA
CM002899.2_44187740-44188637(+)_1|1|1x0		Danio_rerio_nonrepetitive:422390042-422413974	23659	23686	-	16.9937	7.12e-07	0.0459	GAGGGTGGGTGGCTGATGTTGCTGCGGG
CM002888.2_71822529-71824686(+)_1|1|1x0		Danio_rerio_nonrepetitive:94005320-94012388	90	162	+	-1.10625	7.14e-07	0.0212	TACTGGGATACTGGGATGCGGGGATGCGGGGATACTGGGATGCGGGGATGCGGGGATGCGGGGATGCGGGGAT
CM002899.2_44187740-44188637(+)_1|1|1x0		Danio_rerio_nonrepetitive:662071463-662073528	1968	1995	-	16.9874	7.15e-07	0.0459	TGGCGGTGGGCAGCACGGGGGTCGCGGT
CM002899.2_773705-775484(-)_1|1|1x0		Danio_rerio_nonrepetitive:151718789-151719428	432	489	+	16.2704	7.17e-07	0.0152	GAGGCGGATCATGAGGACAAGCTGAAGGCCCTGAAGAGCCACGGGGGGTGGCCGCATT
CM002899.2_773705-775484(-)_1|1|1x0		Danio_rerio_nonrepetitive:422390042-422413974	2854	2911	+	16.2704	7.17e-07	0.0152	TCGGTGTGATCGCTTAGCTGGAGGCGCAGGCGGGAGTGGCGGAGCAGGTCTTGATGCC
CM002899.2_773705-775484(-)_1|1|1x0		Danio_rerio_nonrepetitive:422390042-422413974	5750	5807	-	16.2642	7.19e-07	0.0152	AAGGGAGATGAGGGCTAATGAGAGAGCTAGAGGGGGCGGGGGGCCAGGAGAAGGGGGT
CM002899.2_773705-775484(-)_1|1|1x0		Danio_rerio_nonrepetitive:555009334-555015492	44	101	+	16.2642	7.19e-07	0.0152	TGGCTGTGGTTGAGGCTGCTGTGGGACAGACTGGCTCTGTGGAGCTGGGGCTGCAGGC
CM002899.2_773705-775484(-)_1|1|1x0		Danio_rerio_nonrepetitive:531634358-531640583	2329	2386	+	16.2642	7.19e-07	0.0152	ACAGCAAGTTCCTGTGTAAAGAGGGACATCCTGCTGCGGTTGAGTCGTCTGAAGCAGC
CM002899.2_773705-775484(-)_1|1|1x0		Danio_rerio_nonrepetitive:424668472-424674271	1742	1799	-	16.2579	7.22e-07	0.0153	GAGTCGGGAAATTGGAGGGGGCTGTGATGACTCCTGCGGTAACGGCCGGGGTGGCGGG
CM002899.2_773705-775484(-)_1|1|1x0		Danio_rerio_nonrepetitive:547602243-547603275	444	501	-	16.2516	7.24e-07	0.0153	AGGATAGAGCCGAAGGCCATGACGGAGGCGTCGCGGTAGCGCCAGTCGGGGTGTTTGA
CM002899.2_773705-775484(-)_1|1|1x0		Danio_rerio_nonrepetitive:444786822-444791336	1810	1867	-	16.2516	7.24e-07	0.0153	AGTTGGCTGTGGGAGATGGGGAGCAGGTCTGGTCTGTGGTTGCGTCGGTGGATTACTC
CM002899.2_44187740-44188637(+)_1|1|1x0		Danio_rerio_nonrepetitive:77723106-77724600	1327	1354	+	16.9686	7.25e-07	0.0462	AGGCGGAGCAGGGGTCCGGTGACGGTCA
CM002888.2_71822529-71824686(+)_1|1|1x0		Danio_rerio_nonrepetitive:214750173-214756695	1345	1417	+	-1.1625	7.28e-07	0.0215	GACATCCTCTCAGGAAGTCCATGTGGAGTCTCTGATAGGCCTTCGACAGGTGTATGGCAGGCGAAGGAAGTGT
CM002899.2_773705-775484(-)_1|1|1x0		Danio_rerio_nonrepetitive:613518397-613524355	620	677	-	16.239	7.3e-07	0.0153	TTGACCCTGTGGACCAAGAGCTGCCATGCCTTGTGGTGTGGGCTGCTGTTGTTGCTGC
CM002899.2_773705-775484(-)_1|1|1x0		Danio_rerio_nonrepetitive:363883975-363889726	4707	4764	+	16.239	7.3e-07	0.0153	TGGTGGATACCAGGATGGTGGCCGAGATGGATATGGCCGTGGAGGTCCTCGAGGCCGT
CM002899.2_773705-775484(-)_1|1|1x0		Danio_rerio_nonrepetitive:685961855-685971822	4649	4706	+	16.2327	7.32e-07	0.0153	GGGCCGGGTTTGGATCACTGCGCCCCTTATCGGGGGTTGTCGGGGGGGTTATCGGGGG
CM002888.2_71822529-71824686(+)_1|1|1x0		Danio_rerio_nonrepetitive:652018077-652024657	1408	1480	-	-1.1875	7.34e-07	0.0216	GTAGGGCGGGCCGCGGCGGAGCGCGGAGGGGAGGGGCCGAGTCTGATGCGCTCCGCGGCGCTGCAGCCTCCAG
CM002899.2_773705-775484(-)_1|1|1x0		Danio_rerio_nonrepetitive:98384390-98388425	1408	1465	+	16.2264	7.35e-07	0.0154	GGCCATCAACATTCTCTGTTGTGGGATTTTGGGATGGAGCTGAGGGGGCGGGGAGGGG
CM002888.2_71822529-71824686(+)_1|1|1x0		Danio_rerio_nonrepetitive:61462828-61468323	4927	4999	+	-1.19375	7.36e-07	0.0216	GGAGAGGCTTATGGCCTGAATATTTGGGTGTCAGGATGGATGTCGTGGGACAAAAGCTTGATTTCACAGCCGT
CM002888.2_71822529-71824686(+)_1|1|1x0		Danio_rerio_nonrepetitive:94005320-94012388	119	191	+	-1.2	7.37e-07	0.0216	GGATACTGGGATGCGGGGATGCGGGGATGCGGGGATGCGGGGATGCGGGGATGCGGGGCTGATGCAGGGATGC
CM002899.2_44187740-44188637(+)_1|1|1x0		Danio_rerio_nonrepetitive:675377852-675379440	1030	1057	+	16.9434	7.38e-07	0.0466	GGGGTGTGATGGGCTCAGATGCTGTAGT
CM002888.2_71822529-71824686(+)_1|1|1x0		Danio_rerio_nonrepetitive:91312111-91344726	747	819	-	-1.2125	7.4e-07	0.0216	GCGTTTGGGTGTGGACGGACAGTTGTTCAGAAACGTTGGGTGAAACGGTAGTGTGGGCTGTAGGGACAGTAAC
CM002888.2_71822529-71824686(+)_1|1|1x0		Danio_rerio_nonrepetitive:469268633-469272946	2562	2634	+	-1.2125	7.4e-07	0.0216	TCGTGGTGGCGGGTCTGACGGGCGCCTCTGCTCCGCTGGATGAGGAGGGGCAGCAGCGGGGCGTCCGGGCCGT
CM002888.2_71822529-71824686(+)_1|1|1x0		Danio_rerio_nonrepetitive:430315524-430319687	3843	3915	+	-1.2125	7.4e-07	0.0216	GGCAGAAGGGACGGGACAGGACGGGGTGGGGATGGGGGTCAGGTGTAGAGTGTGCAGCAACTGCTGTCTCCTT
CM002899.2_44187740-44188637(+)_1|1|1x0		Danio_rerio_nonrepetitive:424668472-424674271	774	801	-	16.9371	7.41e-07	0.0466	CCGGGGGCGATGACTGGCGCGGCGGGGA
CM002888.2_71822529-71824686(+)_1|1|1x0		Danio_rerio_nonrepetitive:184434096-184436446	1641	1713	-	-1.21875	7.42e-07	0.0216	ACGCCGCAGCAGCAAACGCAAAGAGGGTCGGGGACTCTGCCGCCCCAGTCAGGTTTGACGTAATAGAGGAGGG
CM002899.2_773705-775484(-)_1|1|1x0		Danio_rerio_nonrepetitive:472332811-472334395	1441	1498	-	16.2075	7.43e-07	0.0155	GTGGAGAGGTCGAGCCGAGGGCTACGGGTCTTGTGGGAATGGAGGAGTTGCTGGATGT
CM002899.2_773705-775484(-)_1|1|1x0		Danio_rerio_nonrepetitive:309999758-310002645	1603	1660	-	16.2075	7.43e-07	0.0155	GTTCAGAAAGACGCCAGAATGAAGAGAGAGGTTAGGTCTCCGCGGGCGCGGGAGATGG
CM002899.2_773705-775484(-)_1|1|1x0		Danio_rerio_nonrepetitive:390329819-390332887	2375	2432	-	16.2075	7.43e-07	0.0155	GGGAGAGAGCAGAGATGGAAGCGGCGCTGGGGGCGCAGGAGGCCGGCTTACCCGCCGC
CM002899.2_44187740-44188637(+)_1|1|1x0		Danio_rerio_nonrepetitive:652018077-652024657	1446	1473	-	16.9308	7.44e-07	0.0466	GGGCCGCGGCGGAGCGCGGAGGGGAGGG
CM002888.2_71822529-71824686(+)_1|1|1x0		Danio_rerio_nonrepetitive:590741650-590742549	425	497	+	-1.23125	7.45e-07	0.0216	GGAGGGGGGGCGGGGTTGGGGAGGGGATGGGGGCTGGCGAGGAGGAGCCAGGCAGCACTCGCGATCCGTTCAG
CM002899.2_44187740-44188637(+)_1|1|1x0		Danio_rerio_nonrepetitive:208611142-208613077	1673	1700	-	16.9245	7.47e-07	0.0466	GCGAAGTCCCGGGATGGGGTGGTGGGGA
CM002899.2_773705-775484(-)_1|1|1x0		Danio_rerio_nonrepetitive:212575458-212582079	1398	1455	+	16.195	7.49e-07	0.0155	GACAGCCAGCAGCAGCGGGTGCAGACCAGGTGGACAGAGCGGCAGCTGCTGGAGCCTC
CM002899.2_44187740-44188637(+)_1|1|1x0		Danio_rerio_nonrepetitive:631506528-631508830	493	520	+	16.9182	7.51e-07	0.0466	GTGTAGGGCTGCTCTCGGGTGCTGTAGG
CM002888.2_71822529-71824686(+)_1|1|1x0		Danio_rerio_nonrepetitive:695011563-695017197	5519	5591	-	-1.25625	7.51e-07	0.0217	GGGTAGGAGCAGAATGCTTGGTAGGAGCAGTGTGTTGGGTCATGGCAGAGTGCTGGGCCATAGCAGAGTGCTG
CM002899.2_773705-775484(-)_1|1|1x0		Danio_rerio_nonrepetitive:395360249-395366044	4860	4917	-	16.1761	7.57e-07	0.0157	CAGTACTGGTGGCAGTGGCTCTGGCAGTGGCAGCGGCTCTGGCAGTGGCTACTGGGGT
CM002899.2_773705-775484(-)_1|1|1x0		Danio_rerio_nonrepetitive:91312111-91344726	9450	9507	+	16.1761	7.57e-07	0.0157	TCGCGTACGAGCCCTAACCCCAGGCCTGGTTCCAGGGTGGGGCCCTGGCTGCGCCCTA
CM002899.2_44187740-44188637(+)_1|1|1x0		Danio_rerio_nonrepetitive:635794152-635803639	3547	3574	-	16.9057	7.57e-07	0.0466	GAGATGAGGAGGATAAAGATGATGTGGT
CM002899.2_44187740-44188637(+)_1|1|1x0		Danio_rerio_nonrepetitive:414762319-414768100	1806	1833	+	16.9057	7.57e-07	0.0466	ACGGTGAGGGGCGAGAGGGCGCTCAGGG
CM002899.2_773705-775484(-)_1|1|1x0		Danio_rerio_nonrepetitive:131145991-131177858	689	746	+	16.1698	7.6e-07	0.0157	AAGTAGCATACTATGGTGAGGGGGAGCATACTATGGAGGGGGAGGGGCGAGACGTGGG
CM002899.2_44187740-44188637(+)_1|1|1x0		Danio_rerio_nonrepetitive:198840654-198846178	5154	5181	+	16.8994	7.61e-07	0.0466	ACGTTGGGGGGGAGGTTGGTGGGGGAGT
CM002899.2_773705-775484(-)_1|1|1x0		Danio_rerio_nonrepetitive:378221456-378227971	600	657	-	16.1635	7.62e-07	0.0157	CTTAACTGGACCTGGAGGGGAGAGGCAGGCGGGCGGGCGGGGGGTGGGGGGGAGAGAG
CM002899.2_773705-775484(-)_1|1|1x0		Danio_rerio_nonrepetitive:447005804-447010325	858	915	+	16.1635	7.62e-07	0.0157	GGGCAGCAGGGCAGGAGGGTGTTCGGCTGCTGGTTAGTGTGGATCAGGATGACTATGA
CM002888.2_71822529-71824686(+)_1|1|1x0		Danio_rerio_nonrepetitive:136942208-136948091	1138	1210	+	-1.3	7.63e-07	0.022	TGTGGGTGGGGTGAGTTGAGGGGTGGGAAGGGTGGAGAGTGGGGGGGGATATGCAGTTGACCTATCGCAACAG
CM002888.2_71822529-71824686(+)_1|1|1x0		Danio_rerio_nonrepetitive:422390042-422413974	2844	2916	+	-1.30625	7.64e-07	0.022	CGCTGGGTGCTCGGTGTGATCGCTTAGCTGGAGGCGCAGGCGGGAGTGGCGGAGCAGGTCTTGATGCCGCAGG
CM002899.2_773705-775484(-)_1|1|1x0		Danio_rerio_nonrepetitive:351127538-351131832	1516	1573	-	16.1572	7.65e-07	0.0157	GTGTCTCCCGGTTAGTGTGTGTGATGGAGACGGGCGGGGCGGGGCTGAGCGCTGCAGC
CM002899.2_773705-775484(-)_1|1|1x0		Danio_rerio_nonrepetitive:574478443-574478919	388	445	-	16.1509	7.68e-07	0.0157	ACACACTCGCCTGTCAGCAGGTTGGCGTACATGCGCTCGCGGGTGCGCGGCTCGATGA
CM002899.2_773705-775484(-)_1|1|1x0		Danio_rerio_nonrepetitive:91312111-91344726	1304	1361	+	16.1509	7.68e-07	0.0157	CCAGAGGGTGCTCACAGGTGGAGGGTCAGGTGGGTGCAGAGGTTGTTGTGGAGCTCAC
CM002899.2_773705-775484(-)_1|1|1x0		Danio_rerio_nonrepetitive:695011563-695017197	3997	4054	-	16.1384	7.74e-07	0.0158	GAGCAGTGTGTTGGGTCATGGCAGAGTGCTGGGCCGTGGCAGAGGGCTGGGTAGGAGC
CM002899.2_773705-775484(-)_1|1|1x0		Danio_rerio_nonrepetitive:496800711-496801258	158	215	+	16.1384	7.74e-07	0.0158	GGTCCTCCGGCGTGAGGATGGGGGACTGGAACTTCCTGGGGGGGATTCTGGAGGAGGT
CM002899.2_44187740-44188637(+)_1|1|1x0		Danio_rerio_nonrepetitive:686277970-686282222	1558	1585	+	16.8742	7.74e-07	0.0472	CCGGGACGGAGGACCTGGCTGAGGCGAA
CM002888.2_71822529-71824686(+)_1|1|1x0		Danio_rerio_nonrepetitive:236934145-236935106	277	349	+	-1.35	7.76e-07	0.0223	AGAAAGCGGGTGGATTGGCGGGTTGGCAGGCGATAACCGGTTGGTTTGAGTAATGCTGTAGCGGTGCGGGGAA
CM002899.2_773705-775484(-)_1|1|1x0		Danio_rerio_nonrepetitive:248836453-248843056	2145	2202	-	16.1321	7.77e-07	0.0158	GAGTGTGCCATAGTGTCCGTGAAGATGGCCCCGGAGGTGCGGCAGTCGGTGGCGCTGC
CM002888.2_71822529-71824686(+)_1|1|1x0		Danio_rerio_nonrepetitive:652018077-652024657	1455	1527	-	-1.3625	7.79e-07	0.0223	TCTCCCACCCCCAGACTCGGGCAGAATCAGACGGGGCTCTTGTGTGAGTAGGGCGGGCCGCGGCGGAGCGCGG
CM002888.2_71822529-71824686(+)_1|1|1x0		Danio_rerio_nonrepetitive:156325979-156326998	871	943	+	-1.3625	7.79e-07	0.0223	CAAAGTTGGAGTTGTTATTTGCCTGACTGGCAAAGGTTGAGGAGGCTGTTTAGAAGGTGGTAGAGATGGTTGT
CM002899.2_773705-775484(-)_1|1|1x0		Danio_rerio_nonrepetitive:461562900-461570078	2969	3026	-	16.1258	7.79e-07	0.0158	CGGACCGTGATGGAGGGGCGGGGGGTAGGGAGGGGGAGGCTGCGGCACCTCCCTGCGG
CM002899.2_773705-775484(-)_1|1|1x0		Danio_rerio_nonrepetitive:576472288-576473082	407	464	+	16.1258	7.79e-07	0.0158	ACTTCCCTTGTCAGCCAAGGGAGGCCTCTTCCTGGGTAGGCGTCCAAGAGGCACCCGA
CM002899.2_773705-775484(-)_1|1|1x0		Danio_rerio_nonrepetitive:263881348-263885747	1187	1244	+	16.1258	7.79e-07	0.0158	AGGCGGACCCCTTGGACCGGGAGGACCGGGCTCTCCAGGAGGACCCCTGGGTCCGGGT
CM002899.2_773705-775484(-)_1|1|1x0		Danio_rerio_nonrepetitive:339273012-339276119	1017	1074	-	16.1195	7.82e-07	0.0158	CCAAAGATGATCAAAGACCACATGCCGGACGTGGTGCTGCGGGCGCTGCAGAGTCTGA
CM002899.2_773705-775484(-)_1|1|1x0		Danio_rerio_nonrepetitive:363883975-363889726	2292	2349	-	16.1195	7.82e-07	0.0158	CATACGCTCCAGCAGCGGGCGCTGCCTGACTGTAGGTGGCCTCAGGTGCAGCAGCGGG
CM002899.2_773705-775484(-)_1|1|1x0		Danio_rerio_nonrepetitive:390329819-390332887	2641	2698	-	16.1195	7.82e-07	0.0158	TGGGAACCACTGTTGCTCTGGAGCCTCAATGCGAGGGGGCGGAGCCGCCAGAGGAGGC
CM002888.2_71822529-71824686(+)_1|1|1x0		Danio_rerio_nonrepetitive:506231925-506237916	1102	1174	-	-1.38125	7.84e-07	0.0223	GTCTTGAGGTGGGATCGGCTGAGGCGAATGTAAGCTTTGAAGGCAACGGAGGACCAGCGGCCTAGGGTCTGGA
CM002899.2_773705-775484(-)_1|1|1x0		Danio_rerio_nonrepetitive:617408075-617413441	5273	5330	-	16.1069	7.88e-07	0.0158	GGCGCGGATATAACTAAAGCGGCGCTGAGGATGCGCGTGTTGATGGAGGTGTCGCGGT
CM002899.2_773705-775484(-)_1|1|1x0		Danio_rerio_nonrepetitive:315136045-315140011	3419	3476	+	16.1069	7.88e-07	0.0158	CTGAGCTGCCGCAGGAAGCCGCGGTTGGGTGTGACTCCGCGGTGGTCCTTCACGGTGC
CM002899.2_44187740-44188637(+)_1|1|1x0		Danio_rerio_nonrepetitive:315136045-315140011	913	940	-	16.8491	7.88e-07	0.0474	CGGTGGTGGAGGCCGAGGGCATCGTTCT
CM002888.2_71822529-71824686(+)_1|1|1x0		Danio_rerio_nonrepetitive:422390042-422413974	2872	2944	+	-1.4	7.89e-07	0.0223	TGGAGGCGCAGGCGGGAGTGGCGGAGCAGGTCTTGATGCCGCAGGTGGGCGCCTTTGGCGAGGAATAGGGAGC
CM002888.2_71822529-71824686(+)_1|1|1x0		Danio_rerio_nonrepetitive:412876124-412881056	2864	2936	-	-1.40625	7.91e-07	0.0223	GAAGCGGAGCGCGGAGGGAGGAGGGAATCACGGCGGAATGCTCCGCCGCGGGTCGAGAGGGCACCGTGGGTGT
CM002888.2_71822529-71824686(+)_1|1|1x0		Danio_rerio_nonrepetitive:363079208-363084600	653	725	+	-1.40625	7.91e-07	0.0223	GTGTTGGAGCTGGTTTTGTAGGGTGATGGGACGGAGCTTTGTGGGCGGTTCTTGCGGGCGGCGGAGACCACAC
CM002899.2_773705-775484(-)_1|1|1x0		Danio_rerio_nonrepetitive:461562900-461570078	2978	3035	-	16.1006	7.91e-07	0.0158	GCTCATGCCCGGACCGTGATGGAGGGGCGGGGGGTAGGGAGGGGGAGGCTGCGGCACC
CM002899.2_44187740-44188637(+)_1|1|1x0		Danio_rerio_nonrepetitive:94849594-94851190	742	769	-	16.8428	7.91e-07	0.0474	AAGGCGGGGGATGCCTAGGTGTCGGGGG
CM002888.2_71822529-71824686(+)_1|1|1x0		Danio_rerio_nonrepetitive:60312769-60317071	523	595	-	-1.4125	7.92e-07	0.0223	CATACTTCATACCCAATAATGCATGATGGTGGAAGTTGGCTGGAGAGGATCGGCTGGGCTTCCCCGAGGTGGT
CM002888.2_71822529-71824686(+)_1|1|1x0		Danio_rerio_nonrepetitive:686277970-686282222	3569	3641	-	-1.4125	7.92e-07	0.0223	CATACTTCATACCCAATAATGCATGATGGTGGAAGTTGGCTGGAGAGGATCGGCTGGGCTTCCCCGAGGTGGT
CM002899.2_773705-775484(-)_1|1|1x0		Danio_rerio_nonrepetitive:280139015-280143309	938	995	-	16.0943	7.94e-07	0.0158	CCTATAGCTTCTGTGAATTAGAGGTGCGAGGGGAGGAGGTGCGTGGGGAGGGAGCGGG
CM002899.2_773705-775484(-)_1|1|1x0		Danio_rerio_nonrepetitive:424668472-424674271	1775	1832	-	16.0943	7.94e-07	0.0158	AGTCAGAGCCTTAGGGGGTGCGGGGTCCGGCAGGAGTCGGGAAATTGGAGGGGGCTGT
[truncated: 3,896 more rows]
