# Supplementary material for: Transposable elements drive the evolution of metazoan zinc finger genes
Source: Genome Res. 2023 Aug;33(8):1325–39. doi: 10.1101/gr.277966.123 (PMC10547256; doi:10.1101/gr.277966.123)
Supplement: Supplement 3 [file Supplemental_Data_3.tar.gz › supplementary_data_3/meme-out/Strongylocentrotus_purpuratus/shuffled_vs_te/fimo.tsv]

motif_id	motif_alt_id	sequence_name	start	stop	strand	score	p-value	q-value	matched_sequence
509	random	rnd-6_family-5379#Unknown	28	46	-	16.0814	3.45e-10	0.00163	GCGGCTGGAAGGGGCGGGG
197	random	rnd-6_family-6783#Unknown	5511	5580	+	25.4526	4.04e-10	0.00136	AAGGGGGGGGGGGGGGGGGGGGGGGGGGGGGGGGGGGGGGGAGGGGGGGGGGGGGGGGGGGATGTGCTGA
560	random	rnd-6_family-7843#Unknown	399	441	-	27.3082	4.57e-10	0.00182	TAGTGCCAGGCGCATAGCTAGGTGGGGGGGGGGGGCGGGGGGG
479	random	rnd-1_family-461#Unknown	602	617	-	15.3875	5.82e-10	0.00285	GAGGGCTGGGGCTGTA
502	random	rnd-1_family-565#Unknown	277	328	-	26.7484	6.64e-10	0.00249	CCCCGAACGTAAGCCAAACACACGAGCGTAGCGAGCTCTGAATAGTGACGTC
67	random	rnd-5_family-60#Unknown	1124	1136	+	20.3957	9.7e-10	0.00482	GGGGGGCGGGCCG
401	random	rnd-5_family-5448#Unknown	2770	2782	+	19.956	1.25e-09	0.00169	GGGGGGTGAGGGG
560	random	rnd-5_family-189#LINE/RTE-BovB	615	657	+	25.566	1.4e-09	0.00278	AATGAACGAGGGGACAGATGGGTTCAGTGGTGTGAGGGGGAGA
661	random	rnd-6_family-21698#Unknown	177	207	+	24.6415	2.28e-09	0.00994	GGGGGGGGGGGGGGTGTCTGAGGGGGATGTG
754	random	rnd-6_family-15591#Unknown	182	251	+	20.6496	2.29e-09	0.00783	GTATATATGAGTAGGGGACTGACTTGCACCAGTCACAACTGACTGGGCCCCGAATCCTGACCCCCCCCCT
401	random	rnd-6_family-2887#Unknown	146	158	+	19.327	3.24e-09	0.00169	GGGGGGTGAGGTG
401	random	rnd-6_family-9448#LINE/L2	2278	2290	-	19.327	3.24e-09	0.00169	GGGGGGTGAGGTG
425	random	rnd-5_family-692#Unknown	710	743	-	24.4403	3.25e-09	0.0139	CAGAAAAGCTAGGCTTGTTGAGCGAGATTCCCAG
23	random	rnd-1_family-127#Unknown	106	127	+	18.5031	3.37e-09	0.0158	ACTCTGGAATTGAGAGGCCGTC
560	random	rnd-6_family-11136#Unknown	351	393	-	23.761	4.23e-09	0.00538	GAAATAGAGGGGGAGAGAGAGGGTGAGCGAGATGGGGGAGGGA
623	random	rnd-6_family-15294#Unknown	829	850	+	21.0976	4.33e-09	0.0203	TCAGACGTGTGTATGTCTTATA
252	random	rnd-6_family-6699#Unknown	73	88	+	22.6226	4.98e-09	0.0244	GGGTGTGTGTGTGCGT
197	random	rnd-5_family-104#Unknown	145	214	+	20.6131	5e-09	0.00843	AAAATGCGCTCAGTGGGGGGGGGGGGGGGGGGGGGGGGGGGGGGGGGGGGGGGGGGGGGGGGGGGGGTAG
560	random	rnd-5_family-569#Unknown	355	397	-	23.3522	5.4e-09	0.00538	GTTAGAGAGGAGGAAAGGAAGGGAGAGGGTTTTGGGGTAGATC
242	random	rnd-6_family-11434#Unknown	1241	1262	-	19.8466	5.41e-09	0.0253	TTGATACAGGTAGTATGGCAAC
540	random	rnd-5_family-1304#Unknown	10	43	-	23.7044	5.56e-09	0.0239	ATATTGTAATGGGTCAGCGGTTAAATGTTTAGAG
596	random	rnd-6_family-7673#Unknown	762	774	+	20.5535	6.4e-09	0.032	GAGGGCATGGGAC
401	random	rnd-6_family-2025#DNA/Academ-1	2045	2057	+	19.0503	6.49e-09	0.00169	GGGGGGTAAGGGG
658	random	rnd-6_family-23223#Unknown	46	79	+	21.8758	7.28e-09	0.031	TGACGCCATAACTGGGGGGCGTCTGACTGCAGCT
168	random	rnd-6_family-1289#Unknown	147	162	-	15.9091	7.44e-09	0.0365	CCGAACCGGGCTGGCC
197	random	rnd-5_family-3987#Unknown	215	284	-	19.7372	7.73e-09	0.00868	AAAACAGTAATGACGGCGGCCGTGTTGTTTCGGAATTAAACAAGATGGCGGCGGACGGACCATGTGCGCG
37	random	rnd-6_family-7673#Unknown	922	949	+	21.913	8.72e-09	0.0212	GCATATCTAAGGGGGGGGGGGGGGGGGG
675	random	rnd-5_family-24#Unknown	481	505	-	22.1384	8.98e-09	0.0154	CGCGCTTCGCGCGGGAGGGGTGGGG
481	random	rnd-1_family-440#Unknown	26	41	-	18.65	9.37e-09	0.046	TCTACGAAAGGTCGCG
560	random	rnd-6_family-2053#DNA/TcMar-Tc1	859	901	-	22.3648	9.65e-09	0.0068	GTCGAAGTCGGGCAACTCTGTGTCTAACGGTCAGGCGTGGACA
483	random	rnd-6_family-685#LTR/DIRS	409	445	-	22.9493	9.7e-09	0.0407	CCCGAGCTCGGCTTTGCCTTACTCGTCGGGGGAGAAG
560	random	rnd-6_family-10421#LINE/L2	413	455	-	22.2516	1.03e-08	0.0068	ACATGTGGGGGGACCAACAAAGGCCAGGGGCCTGTCGAGGCTA
715	random	rnd-5_family-2099#Unknown	4780	4801	-	21.3648	1.05e-08	0.0483	CGTCCATGAAATTGTGGGGGAA
37	random	rnd-5_family-166#Unknown	112	139	+	21.7329	1.05e-08	0.0212	GGAGGGGTGAGGGGTTGGGGGGGGGGGG
197	random	rnd-6_family-6783#Unknown	5502	5571	+	18.9927	1.11e-08	0.00938	ATCCAGAGGAAGGGGGGGGGGGGGGGGGGGGGGGGGGGGGGGGGGGGGGGAGGGGGGGGGGGGGGGGGGG
573	random	rnd-1_family-691#Unknown	131	158	-	22.5157	1.12e-08	0.0259	TTGCAAATGGGGTGGGGGGGATCGGGGG
2	random	rnd-6_family-7655#Unknown	22	43	-	19.9308	1.16e-08	0.0258	GGAGGAAGGAGAAAGAGGAGGA
573	random	rnd-5_family-2099#Unknown	11	38	+	22.4654	1.17e-08	0.0259	TTTAATATGGAGGGGGGGGGGGGGGTGC
560	random	rnd-1_family-15#LINE/L1-Tx1	2759	2801	-	21.9937	1.2e-08	0.0068	AGTGGAGAGGGGGAGAGGGGGAGAGAGAGAGAGGGATGAGAGA
252	random	rnd-1_family-177#Unknown	355	370	-	21.7484	1.25e-08	0.0305	GGGTGTCTGTGTGTGT
401	random	rnd-1_family-154#Unknown	89	101	-	18.7736	1.3e-08	0.00169	GGGGGGTTAGGGG
401	random	rnd-5_family-239#Unknown	1289	1301	-	18.7736	1.3e-08	0.00169	GGGGGGTTAGGGG
401	random	rnd-1_family-204#Unknown	1311	1323	-	18.7736	1.3e-08	0.00169	GGGGGGTTAGGGG
136	random	rnd-6_family-5765#Unknown	842	854	-	16.6981	1.47e-08	0.02	GGAGGGGCGCCGG
110	random	rnd-5_family-7738#Unknown	448	478	-	21.6792	1.47e-08	0.039	GTAGGGTGGGGGTAGGGGTAGGATGGGGGTA
562	random	rnd-6_family-989#Unknown	6786	6816	-	22.0063	1.47e-08	0.0326	TCGCATTGGTAAAGTCCATCGCAAAGGGCAG
401	random	rnd-5_family-4509#Unknown	77	89	-	18.7484	1.5e-08	0.00169	AGGGGGTGAGGGG
579	random	rnd-2_family-30#Unknown	78	141	+	18.4277	1.66e-08	0.0401	GCCGGCCGAAAAGTCGCTCAGTGGGGGGGGGGGGGGGGGGGGGGGGGGGGGGGGGGGGGGGGGG
37	random	rnd-6_family-2856#Unknown	663	690	-	21.2671	1.68e-08	0.0212	GATTTTCTTAAGGGGGAGGGGGGGGGGG
560	random	rnd-5_family-3394#Unknown	1813	1855	-	21.3585	1.72e-08	0.00856	ATGTGATAGAGGGAGAGAGAGGCGGAGAGAGAAGGGGGGGGGG
509	random	rnd-5_family-628#LTR/Gypsy	2208	2226	+	15	1.87e-08	0.0441	GCACCTAGAAAGTGCAGCG
675	random	rnd-6_family-13132#LINE/L1-Tx1	483	507	+	21.3648	1.92e-08	0.0154	GGGGGCGGGGGAGGGAGGGGAGCGG
136	random	rnd-6_family-1284#Unknown	263	275	-	16.5912	1.96e-08	0.02	GGGGGCGCGCCGG
2	random	rnd-6_family-738#Unknown	1081	1102	+	19.4717	2.22e-08	0.0258	GGAGAAAGGAGGAAGAGATCGA
579	random	rnd-5_family-7738#Unknown	518	581	-	17.761	2.28e-08	0.0401	GGGGGTAGAGTGGGGGTGGACGTAGGATGGTAGTAGAGGTTGGAAAAAATGGGTAGGGTGGTAG
401	random	rnd-5_family-2706#LINE/L2	912	924	-	18.3648	2.29e-08	0.00169	GGGTGGTGAGGGG
560	random	rnd-5_family-2516#Unknown	330	372	-	20.8302	2.31e-08	0.0102	GAAAGAGAGGGAGAGAGATAGAGAGAGAGGGGGGGAGAGGGGG
576	random	rnd-4_family-486#Unknown	86	116	-	21.7875	2.37e-08	0.0367	GTCCTGGGGGGGGGTAGTTGTCCGGGGGTAG
401	random	rnd-4_family-173#Unknown	12	24	+	18.3396	2.37e-08	0.00169	GGGGGGGGAGGGG
401	random	rnd-5_family-955#LINE/CR1	28	40	+	18.3396	2.37e-08	0.00169	GGGGGGGGAGGGG
401	random	rnd-5_family-1071#Unknown	71	83	+	18.3396	2.37e-08	0.00169	GGGGGGGGAGGGG
401	random	rnd-6_family-10324#Unknown	86	98	+	18.3396	2.37e-08	0.00169	GGGGGGGGAGGGG
401	random	rnd-3_family-234#Unknown	107	119	+	18.3396	2.37e-08	0.00169	GGGGGGGGAGGGG
401	random	rnd-5_family-2514#Unknown	150	162	+	18.3396	2.37e-08	0.00169	GGGGGGGGAGGGG
401	random	rnd-6_family-1775#Unknown	173	185	-	18.3396	2.37e-08	0.00169	GGGGGGGGAGGGG
401	random	rnd-6_family-2654#LINE/L2	216	228	+	18.3396	2.37e-08	0.00169	GGGGGGGGAGGGG
401	random	rnd-6_family-871#LINE/Penelope	300	312	+	18.3396	2.37e-08	0.00169	GGGGGGGGAGGGG
401	random	rnd-1_family-433#Unknown	312	324	-	18.3396	2.37e-08	0.00169	GGGGGGGGAGGGG
401	random	rnd-6_family-5363#DNA/Academ-1	473	485	-	18.3396	2.37e-08	0.00169	GGGGGGGGAGGGG
401	random	rnd-6_family-4233#Unknown	668	680	+	18.3396	2.37e-08	0.00169	GGGGGGGGAGGGG
401	random	rnd-5_family-736#Unknown	761	773	-	18.3396	2.37e-08	0.00169	GGGGGGGGAGGGG
401	random	rnd-6_family-2986#LINE/L2	856	868	-	18.3396	2.37e-08	0.00169	GGGGGGGGAGGGG
401	random	rnd-6_family-7285#Unknown	869	881	+	18.3396	2.37e-08	0.00169	GGGGGGGGAGGGG
401	random	rnd-6_family-6295#LINE/L2	929	941	+	18.3396	2.37e-08	0.00169	GGGGGGGGAGGGG
401	random	rnd-6_family-4784#Unknown	1184	1196	-	18.3396	2.37e-08	0.00169	GGGGGGGGAGGGG
401	random	rnd-6_family-2358#Unknown	1199	1211	+	18.3396	2.37e-08	0.00169	GGGGGGGGAGGGG
401	random	rnd-6_family-2485#Unknown	1438	1450	-	18.3396	2.37e-08	0.00169	GGGGGGGGAGGGG
401	random	rnd-5_family-736#Unknown	1576	1588	+	18.3396	2.37e-08	0.00169	GGGGGGGGAGGGG
401	random	rnd-6_family-3407#Unknown	1636	1648	+	18.3396	2.37e-08	0.00169	GGGGGGGGAGGGG
401	random	rnd-1_family-108#Unknown	1754	1766	+	18.3396	2.37e-08	0.00169	GGGGGGGGAGGGG
401	random	rnd-5_family-2198#Unknown	2018	2030	-	18.3396	2.37e-08	0.00169	GGGGGGGGAGGGG
401	random	rnd-6_family-10465#Unknown	3533	3545	+	18.3396	2.37e-08	0.00169	GGGGGGGGAGGGG
401	random	rnd-6_family-8027#DNA/Crypton-V	5007	5019	+	18.3396	2.37e-08	0.00169	GGGGGGGGAGGGG
401	random	rnd-6_family-6783#Unknown	5544	5556	+	18.3396	2.37e-08	0.00169	GGGGGGGGAGGGG
573	random	rnd-4_family-3391#Unknown	689	716	-	21.5849	2.41e-08	0.0279	TTTCAAATAGGGGTGTGGGGGCGGGGGC
37	random	rnd-6_family-12709#Unknown	1629	1656	-	20.8385	2.55e-08	0.0212	CACGGGGTGAGGGGGGGGGGGGGGGGGG
197	random	rnd-3_family-67#Unknown	35	104	+	17.2701	2.55e-08	0.0172	ACTGGCATCATGGGGGGGGGGGGGGGGGGGGGGGGGGGGGGGGGGGGGGGGGGGGGGGCACCGGTCTTAC
675	random	rnd-5_family-1953#Unknown	212	236	+	21.0252	2.66e-08	0.0154	GGCGGCGGGAGAATGAGCGTGGCGG
2	random	rnd-5_family-2318#Unknown	415	436	-	19.3396	2.66e-08	0.0258	GTACCGAGGAGTGGGGGGGGGG
37	random	rnd-6_family-12709#Unknown	605	632	-	20.7826	2.69e-08	0.0212	CACGGGGTGAAGGGGGAGGGGGGGGGGG
560	random	rnd-5_family-1117#Unknown	70	112	+	20.5597	2.69e-08	0.0107	GAAGGATTGGGGTAGTAGCCCGTAGATTGGGGGGGGGGGGGTA
502	random	rnd-6_family-15063#LTR/Gypsy	82	133	-	21.0377	2.73e-08	0.0342	TCGCATGTGCGCGATGTATATGCGATACGCGTGACTTGATACCCAGTGCGGG
502	random	rnd-6_family-15063#LTR/Gypsy	5306	5357	-	21.0377	2.73e-08	0.0342	TCGCATGTGCGCGATGTATATGCGATACGCGTGACTTGATACCCAGTGCGGG
636	random	rnd-1_family-691#Unknown	136	151	-	19.4403	2.76e-08	0.021	TGGGGTGGGGGGGATC
573	random	rnd-6_family-4542#Unknown	172	199	-	21.4088	2.78e-08	0.0279	TGGGACACGGGGGGGGGGGGGGGGGGGG
2	random	rnd-1_family-433#Unknown	19	40	-	19.3082	2.78e-08	0.0258	GGAATAAGGAGGAAGGGGTGCA
136	random	rnd-4_family-277#Unknown	56	68	-	16.3711	2.81e-08	0.02	GGGGGGGGGCCGG
136	random	rnd-5_family-104#Unknown	369	381	-	16.3711	2.81e-08	0.02	GGGGGGGGGCCGG
136	random	rnd-6_family-1461#Unknown	775	787	-	16.3711	2.81e-08	0.02	GGGGGGGGGCCGG
136	random	rnd-1_family-345#Unknown	9	21	+	16.3711	2.81e-08	0.02	GGGGGGGGGCCGG
136	random	rnd-5_family-104#Unknown	351	363	+	16.3711	2.81e-08	0.02	GGGGGGGGGCCGG
560	random	rnd-5_family-787#LINE/CR1	3712	3754	-	20.3711	2.99e-08	0.0108	GTCAGAGTTGGGGAGGTGTGTGGGGGGGGGGGGGGGGGGGGAC
562	random	rnd-6_family-989#Unknown	2996	3026	-	21.2075	3.02e-08	0.0326	TCGCAGTGGTAAAGTCCATCGCAAAGGACAG
562	random	rnd-6_family-989#Unknown	4884	4914	-	21.2075	3.02e-08	0.0326	TCGCAGTGGTAAAGTCCATCGCAAAGGACAG
562	random	rnd-6_family-989#Unknown	8719	8749	-	21.2075	3.02e-08	0.0326	TCGCAGTGGTAAAGTCCATCGCAAAGGACAG
67	random	rnd-1_family-279#Unknown	239	251	+	19.0216	3.03e-08	0.0312	CCGGGGCGGTCCG
67	random	rnd-1_family-233#Unknown	285	297	+	19.0216	3.03e-08	0.0312	CCGGGGCGGTCCG
67	random	rnd-1_family-233#Unknown	474	486	+	19.0216	3.03e-08	0.0312	CCGGGGCGGTCCG
2	random	rnd-6_family-6441#Unknown	735	756	+	19.2201	3.13e-08	0.0258	GGAAAGGGGAGGACGAGGAGGA
573	random	rnd-6_family-7673#Unknown	65	92	+	21.2516	3.15e-08	0.0279	TTGCTCATGGGGGGGGGGGGGGGGGGGG
675	random	rnd-6_family-1013#Unknown	225	249	-	20.8239	3.21e-08	0.0154	TGGGGTGGGGGTGCAAGGGATCGGG
110	random	rnd-6_family-5018#Unknown	649	679	+	20.8491	3.26e-08	0.039	GTAGTTCGGGGGGGGGGGGGGGGGGGGGGGG
2	random	rnd-6_family-10451#Unknown	526	547	-	19.1635	3.37e-08	0.0258	GAAAAAAGGAGAGAGAGAGAGA
193	random	rnd-1_family-351#Unknown	162	174	-	17.044	3.48e-08	0.0204	GGGCCTTAAGGAG
661	random	rnd-6_family-3774#LINE/Proto2	2303	2333	-	21.239	3.54e-08	0.043	TTGGGCTCGCATCTTGTAGGATGTGTAGGTT
37	random	rnd-1_family-784#Unknown	833	860	-	20.4907	3.55e-08	0.0212	CAAAAAGGGAGGAGGTATGGGGGTTGGG
110	random	rnd-6_family-67#Unknown	79	109	+	20.7484	3.58e-08	0.039	GTGTGTGGAGGGGGGGGGGGGGTGGTGGGGA
37	random	rnd-6_family-4076#LINE/CR1-Zenon	1960	1987	-	20.472	3.61e-08	0.0212	GAGAAAGTAGGGGGGAAGTGGGGGGGGG
576	random	rnd-6_family-14992#Unknown	1103	1133	+	21.2188	3.63e-08	0.0367	TTTGTATAGGTGTGTACGAGGCGAGGGAGAG
197	random	rnd-6_family-7240#DNA/TcMar-Tc1	86	155	-	16.4234	3.8e-08	0.0204	AGATGGGAGTGGGTGGAAGTGTGTGTGTGTGTGTGTGTGTGTGGGGGGGGGGGGTGGGCGGTGGTGTTTC
661	random	rnd-6_family-6145#LTR/Gypsy	153	183	-	21.0943	3.95e-08	0.043	AAGGTACGTCTGTTCGGTTGAGGTGTCGGTT
661	random	rnd-6_family-6145#LTR/Gypsy	6162	6192	-	21.0943	3.95e-08	0.043	AAGGTACGTCTGTTCGGTTGAGGTGTCGGTT
573	random	rnd-1_family-3#Unknown	648	675	+	20.9623	3.96e-08	0.0292	CAAAAAATGGGGGGGGGGGGGGGGGGGC
110	random	rnd-6_family-5280#DNA/hAT-hAT5	106	136	+	20.6164	4.05e-08	0.039	ATTGATCGTGGGTGTGGGCCGTGTGTGGCTA
560	random	rnd-5_family-2960#LINE/L1-Tx1	2427	2469	+	19.8113	4.07e-08	0.0129	GGTGCAGCCGGGCCGACTAAGGACCGGCGGGGGGGGGGGGGGC
560	random	rnd-6_family-16498#Unknown	309	351	-	19.7107	4.3e-08	0.0129	CATGGAGGGGCGTGGAGAGAGGGGGAGAGGATGGAGGGGGAGT
197	random	rnd-6_family-4248#Unknown	1729	1798	+	16.0949	4.43e-08	0.0204	AGGGGGCTTGGGCGAAGAAGGTGGACGCATGGGGGTAAATGAAGACGGAGACGAACTGATTGTGTGCGTC
560	random	rnd-6_family-4076#LINE/CR1-Zenon	1956	1998	-	19.6164	4.53e-08	0.0129	GGGGGGGGGGGGAGAAAGTAGGGGGGAAGTGGGGGGGGGGGGG
502	random	rnd-6_family-9081#LTR/Gypsy	3187	3238	+	20.1447	4.68e-08	0.0408	AGCACGTTGAGGGCCAGATGGATGAGTGGCGGGATCTCGGAGACGGCGAGCG
37	random	rnd-6_family-12709#Unknown	14	41	-	20.1615	4.83e-08	0.0212	CACGGGGTGAAGAGGAAGGGGGGGGGGG
573	random	rnd-6_family-1498#LINE/L2	533	560	-	20.6981	4.86e-08	0.0308	TCGCAAATGGGTTGTAGGAAGACAGATC
560	random	rnd-6_family-1276#Unknown	1299	1341	-	19.4717	4.9e-08	0.013	TGTCGATCCGTGAAGGCGGAGGGGGGGGGGGGGGGGGGGGTTA
532	random	rnd-6_family-1013#Unknown	236	248	-	15.7987	5.05e-08	0.0411	GGGGTGGGGGTGC
675	random	rnd-6_family-2511#Unknown	147	171	+	20.3082	5.13e-08	0.0154	CGCGCTTCGCGCGGGAGGGGGGGGG
675	random	rnd-1_family-14#Unknown	307	331	+	20.3082	5.13e-08	0.0154	CGCGCTTCGCGCGGGAGGGGGGGGG
675	random	rnd-3_family-234#Unknown	503	527	+	20.3082	5.13e-08	0.0154	CGCGCTTCGCGCGGGAGGGGGGGGG
675	random	rnd-6_family-2511#Unknown	840	864	+	20.3082	5.13e-08	0.0154	CGCGCTTCGCGCGGGAGGGGGGGGG
675	random	rnd-1_family-13#Unknown	24	48	-	20.3082	5.13e-08	0.0154	CGCGCTTCGCGCGGGAGGGGGGGGG
675	random	rnd-1_family-6#Unknown	89	113	-	20.3082	5.13e-08	0.0154	CGCGCTTCGCGCGGGAGGGGGGGGG
675	random	rnd-1_family-18#Unknown	189	213	-	20.3082	5.13e-08	0.0154	CGCGCTTCGCGCGGGAGGGGGGGGG
675	random	rnd-1_family-6#Unknown	317	341	-	20.3082	5.13e-08	0.0154	CGCGCTTCGCGCGGGAGGGGGGGGG
675	random	rnd-6_family-7843#Unknown	387	411	-	20.3082	5.13e-08	0.0154	GGGGGCGGGGGGGCGATGGGGGGGG
675	random	rnd-5_family-24#Unknown	596	620	-	20.3082	5.13e-08	0.0154	CGCGCTTCGCGCGGGAGGGGGGGGG
675	random	rnd-5_family-498#Unknown	678	702	-	20.3082	5.13e-08	0.0154	AGCGCTTCGCGCAAGAGGGGGGGGG
197	random	rnd-5_family-104#Unknown	151	220	+	15.7664	5.15e-08	0.0204	CGCTCAGTGGGGGGGGGGGGGGGGGGGGGGGGGGGGGGGGGGGGGGGGGGGGGGGGGGGGGTAGTGAGCA
67	random	rnd-6_family-509#Unknown	88	100	-	18.7194	5.22e-08	0.0312	GGGGGGCGGCCGG
193	random	rnd-1_family-27#Unknown	114	126	+	16.956	5.32e-08	0.0204	GGGCCCTAAGGCG
193	random	rnd-5_family-191#Unknown	584	596	+	16.956	5.32e-08	0.0204	GGGCCCTAAGGCG
193	random	rnd-1_family-64#Unknown	47	59	-	16.956	5.32e-08	0.0204	GGGCCCTAAGGCG
193	random	rnd-1_family-64#Unknown	142	154	-	16.956	5.32e-08	0.0204	GGGCCCTAAGGCG
193	random	rnd-1_family-36#Unknown	160	172	-	16.956	5.32e-08	0.0204	GGGCCCTAAGGCG
193	random	rnd-1_family-31#Unknown	169	181	-	16.956	5.32e-08	0.0204	GGGCCCTAAGGCG
193	random	rnd-1_family-3#Unknown	261	273	-	16.956	5.32e-08	0.0204	GGGCCCTAAGGCG
193	random	rnd-1_family-9#Unknown	283	295	-	16.956	5.32e-08	0.0204	GGGCCCTAAGGCG
193	random	rnd-1_family-1#Unknown	408	420	-	16.956	5.32e-08	0.0204	GGGCCCTAAGGCG
193	random	rnd-1_family-3#Unknown	472	484	-	16.956	5.32e-08	0.0204	GGGCCCTAAGGCG
193	random	rnd-1_family-1#Unknown	612	624	-	16.956	5.32e-08	0.0204	GGGCCCTAAGGCG
193	random	rnd-1_family-1#Unknown	823	835	-	16.956	5.32e-08	0.0204	GGGCCCTAAGGCG
560	random	rnd-6_family-8780#Unknown	107	149	-	19.2893	5.4e-08	0.0135	TAGAGAGAGGGAGGGAGAGAGGGAGAGAGGGGTGGAGGGGGTT
502	random	rnd-6_family-858#Unknown	204	255	+	19.8931	5.43e-08	0.0408	CATAGCATGAAAGGCGAGTTTGATAGAGAGGGGAGAGGGGAAGGGGGGGGGG
37	random	rnd-6_family-1272#LTR/Gypsy	497	524	-	20.0311	5.45e-08	0.0212	CAAGTCCTTAGGTGGGGGGGGGGGGGGG
197	random	rnd-6_family-11157#Unknown	84	153	-	15.6423	5.46e-08	0.0204	ACTGCGGGGAGGGTGGGCCGAATGGCGCAGCGTGGTCGGACTGATTGGGGGGGGGGGGGGCTGGGGGGGC
2	random	rnd-5_family-3479#LINE	962	983	-	18.7799	5.55e-08	0.0356	GAATGAGGGAGTGAGAGGAAGG
37	random	rnd-6_family-5634#Unknown	3743	3770	-	20	5.6e-08	0.0212	AAAATAGTCAGGAAATAGGGGGGGGGGG
37	random	rnd-6_family-4209#Unknown	924	951	+	19.9938	5.63e-08	0.0212	GGATCTCTTAAGTCTTATGGGGGGGGGG
562	random	rnd-6_family-1081#Unknown	263	293	+	20.4717	5.68e-08	0.0489	TGGCAGCGGATTGGCTGGCGGCAAGGAACGG
37	random	rnd-6_family-399#Unknown	761	788	+	19.9752	5.73e-08	0.0212	GAAAAAGGGAGGGGGAGGGGGGGGGGGG
401	random	rnd-6_family-2283#LINE/L2	931	943	-	17.8428	5.75e-08	0.00169	AGGGGGTAAGGGG
636	random	rnd-6_family-6783#Unknown	1274	1289	-	18.9119	5.77e-08	0.021	TGGGATGGGGTGAAAC
401	random	rnd-6_family-5335#Unknown	988	1000	+	17.7925	6.02e-08	0.00169	CGGGGGCGAGGGG
67	random	rnd-6_family-14992#Unknown	1151	1163	-	18.5324	6.16e-08	0.0312	AGGGGGCGGGCAG
675	random	rnd-5_family-736#Unknown	1554	1578	+	20.1006	6.17e-08	0.0164	CGCGCTTCGCGCGAGAGGGGGGGGG
675	random	rnd-5_family-60#Unknown	1017	1041	+	20.0943	6.2e-08	0.0164	GCCGGCCGGCGAATAAGCGGGGGGG
636	random	rnd-6_family-15591#Unknown	240	255	-	18.8176	6.4e-08	0.021	AGGGAGGGGGGGGGTC
401	random	rnd-5_family-500#Unknown	332	344	-	17.7107	6.47e-08	0.00169	GGGGGGGGAGGTG
401	random	rnd-6_family-2856#Unknown	658	670	-	17.7107	6.47e-08	0.00169	GGGGGGGGAGGTG
401	random	rnd-5_family-239#Unknown	1205	1217	-	17.7107	6.47e-08	0.00169	GGGGGGGGAGGTG
401	random	rnd-6_family-1458#Unknown	2875	2887	+	17.7107	6.47e-08	0.00169	GGGGGGGGAGGTG
401	random	rnd-6_family-5481#Unknown	3454	3466	+	17.7107	6.47e-08	0.00169	GGGGGGGGAGGTG
401	random	rnd-6_family-6783#Unknown	3915	3927	+	17.7107	6.47e-08	0.00169	GGGGGGGGAGGTG
560	random	rnd-6_family-20051#Unknown	2841	2883	-	18.9371	6.53e-08	0.0153	TCTGGAGATGGTGGTGGGGAGGACGAGGGGGGGGGGGGGGGGG
401	random	rnd-6_family-14999#Unknown	35	47	+	17.6981	6.72e-08	0.00169	GGGGGGCAAGGGG
636	random	rnd-6_family-20599#LINE/L2	642	657	-	18.7799	6.72e-08	0.021	GGGGGGGGGGTGCATC
576	random	rnd-6_family-3052#Unknown	85	115	+	20.375	6.75e-08	0.0367	TGGCAGGGGGTGAGTGGGGGGGGGGGCACAT
2	random	rnd-6_family-20051#Unknown	2010	2031	-	18.6164	6.82e-08	0.0356	GAATGAGGGAGGGAGAGAGAGA
576	random	rnd-6_family-13571#DNA/hAT-Ac	386	416	-	20.3375	6.94e-08	0.0367	CAACGGGGGGGGGGGGGCAGTCGGGGGGGGG
110	random	rnd-6_family-7598#Unknown	153	183	-	20.0126	6.96e-08	0.039	GAAGGGGGGGGGGGGGGGGGGTGTGGGGTTG
532	random	rnd-6_family-8175#Unknown	1203	1215	-	15.7736	6.97e-08	0.0411	GAGGTGAGAGTCC
636	random	rnd-5_family-380#Unknown	705	720	-	18.7484	6.99e-08	0.021	TGGGGGGGGGGGTATC
576	random	rnd-6_family-130#Unknown	973	1003	+	20.325	7e-08	0.0367	GGGGGTTGGATGGGTGGTGGTCGGAGCAAAT
110	random	rnd-5_family-7738#Unknown	886	916	-	20	7.03e-08	0.039	GTAGGGTGGGGGTAGGCGTAGGATGGGGGTA
675	random	rnd-6_family-4076#LINE/CR1-Zenon	498	522	+	19.8742	7.52e-08	0.0173	TGCGCTTCGCGCGGGAGGGGGGAGG
675	random	rnd-6_family-2511#Unknown	1065	1089	+	19.8491	7.69e-08	0.0173	CGCGCTTCGCGCGTAAGGGGGGGGG
110	random	rnd-5_family-2099#Unknown	3531	3561	-	19.8931	7.73e-08	0.039	GTGTGTGTTGGGGGGGGGGGGGGGGGGGGGG
110	random	rnd-1_family-174#Unknown	175	205	-	19.8428	8.07e-08	0.039	GGAGCTGTGGGGGGGGGGGGGTGATCGGAGA
675	random	rnd-1_family-407#Unknown	381	405	+	19.7925	8.08e-08	0.0173	GGCGGCCGGCCGGTGATCGGCGGGG
675	random	rnd-1_family-340#Unknown	175	199	-	19.7925	8.08e-08	0.0173	GGCGGCCGGCCGGTGATCGGCGGGG
560	random	rnd-5_family-3955#Unknown	470	512	+	18.5283	8.13e-08	0.018	CGTGGTCGGGGGAAGGAGGGGGGGGGGGGGGGGGGGGGGGGTA
401	random	rnd-6_family-580#Unknown	2013	2025	-	17.6101	8.56e-08	0.00169	GTGGGGTTAGGGG
110	random	rnd-6_family-508#Unknown	305	335	-	19.7296	8.9e-08	0.039	GCAGTTTGGGATTGGGGGGGGGGGGGGGGCA
2	random	rnd-6_family-13689#LINE/R2-Hero	1254	1275	-	18.3899	9.01e-08	0.0356	GGAAAAGGGAGGAAGAGAGACA
2	random	rnd-6_family-853#Unknown	239	260	-	18.3774	9.14e-08	0.0356	GGAAGATGGAGAAAGAGAGAGA
2	random	rnd-6_family-1756#LINE/Rex-Babar	411	432	-	18.3774	9.14e-08	0.0356	GCAAGAGGGAGAGAGAGATAGA
37	random	rnd-6_family-508#Unknown	311	338	-	19.441	9.27e-08	0.0272	GAAGCAGTTTGGGATTGGGGGGGGGGGG
2	random	rnd-6_family-4220#Unknown	1199	1220	+	18.3648	9.28e-08	0.0356	GAATGAGGGAGAGAGAGAGAGA
560	random	rnd-6_family-6010#Unknown	148	190	-	18.2767	9.29e-08	0.0195	GAGAGAGTGAGGTATAGAGAGAGAGAGGGGTGGGGAGAGGGAA
636	random	rnd-1_family-510#Unknown	23	38	+	18.5346	9.41e-08	0.021	AGGGAGGGGGTGCAAC
636	random	rnd-1_family-362#Unknown	25	40	+	18.5346	9.41e-08	0.021	AGGGAGGGGGTGCAAC
636	random	rnd-1_family-511#Unknown	62	77	+	18.5346	9.41e-08	0.021	AGGGAGGGGGTGCAAC
636	random	rnd-4_family-1945#Unknown	902	917	+	18.5346	9.41e-08	0.021	AGGGAGGGGGTGCAAC
636	random	rnd-1_family-495#Unknown	77	92	-	18.5346	9.41e-08	0.021	AGGGAGGGGGTGCAAC
37	random	rnd-5_family-2456#Unknown	5363	5390	+	19.3789	9.8e-08	0.0272	GAATGAGTGAGGGTGTGTAGGAGGGGGG
37	random	rnd-5_family-2456#Unknown	6832	6859	+	19.3789	9.8e-08	0.0272	GAATGAGTGAGGGTGTGTAGGAGGGGGG
37	random	rnd-5_family-2456#Unknown	8305	8332	+	19.3789	9.8e-08	0.0272	GAATGAGTGAGGGTGTGTAGGAGGGGGG
576	random	rnd-5_family-7738#Unknown	800	830	-	19.85	9.82e-08	0.0367	TAGGGTGGGGTGGGGTGGGGTGGGGGTGGAC
576	random	rnd-5_family-380#Unknown	1294	1324	+	19.8313	9.96e-08	0.0367	TTTTTTTCGGTGGGGGGGGGGGGGGGGGGAG
401	random	rnd-5_family-498#Unknown	59	71	-	17.4528	1e-07	0.00169	GGGGGGTGGGGGG
401	random	rnd-6_family-1775#Unknown	150	162	-	17.4528	1e-07	0.00169	GGGGGGTGGGGGG
401	random	rnd-6_family-6378#Unknown	782	794	-	17.4528	1e-07	0.00169	GGGGGGTGGGGGG
401	random	rnd-6_family-4979#LINE/L2	1356	1368	-	17.4528	1e-07	0.00169	GGGGGGTGGGGGG
401	random	rnd-6_family-9448#LINE/L2	2285	2297	-	17.4528	1e-07	0.00169	GGGGGGTGGGGGG
401	random	rnd-1_family-4#Unknown	15	27	+	17.4528	1e-07	0.00169	GGGGGGTGGGGGG
401	random	rnd-6_family-17079#Unknown	16	28	+	17.4528	1e-07	0.00169	GGGGGGTGGGGGG
401	random	rnd-1_family-80#Unknown	433	445	+	17.4528	1e-07	0.00169	GGGGGGTGGGGGG
401	random	rnd-6_family-14628#Unknown	800	812	+	17.4528	1e-07	0.00169	GGGGGGTGGGGGG
401	random	rnd-6_family-14992#Unknown	1065	1077	+	17.4528	1e-07	0.00169	GGGGGGTGGGGGG
401	random	rnd-6_family-1457#Unknown	2343	2355	+	17.4528	1e-07	0.00169	GGGGGGTGGGGGG
675	random	rnd-6_family-13132#LINE/L1-Tx1	468	492	+	19.5409	1e-07	0.0199	GGGGGCAGGGGCGGGGGGGGCGGGG
560	random	rnd-6_family-2654#LINE/L2	193	235	+	18.1195	1.01e-07	0.0201	GAGAGAGAGGGGGAGAGGGGGGGGGGGGGGGAGGGGGGTCAAA
110	random	rnd-6_family-20051#Unknown	5294	5324	+	19.5786	1.01e-07	0.039	GTGTTTGGTGTGTGTGTGGGGGGGGGGGGGA
401	random	rnd-6_family-9480#Unknown	123	135	-	17.434	1.03e-07	0.00169	GGGGGGGAAGGGG
401	random	rnd-6_family-10451#Unknown	749	761	-	17.434	1.03e-07	0.00169	GGGGGGGAAGGGG
401	random	rnd-1_family-907#Unknown	48	60	+	17.4214	1.04e-07	0.00169	GGGGGGCTAGGGG
401	random	rnd-5_family-60#Unknown	1110	1122	+	17.4214	1.04e-07	0.00169	GGGGGGCTAGGGG
197	random	rnd-6_family-4979#LINE/L2	1310	1379	-	14.2263	1.04e-07	0.0351	AATGGGGGGGGGGGGGGTGGGGGGGGGGGGGCTTCTCAGCGCTGAGGGCGTGTAAAATACCATATGTTTA
636	random	rnd-6_family-5481#Unknown	2884	2899	+	18.434	1.05e-07	0.021	GGGGAGGGGGTGGCTC
636	random	rnd-6_family-14999#Unknown	1678	1693	-	18.434	1.05e-07	0.021	TGGGGGGGGGGGCACC
675	random	rnd-6_family-1775#Unknown	168	192	-	19.4843	1.05e-07	0.0199	GGGGGGGGGGGGGGGAGGGGCGCGG
675	random	rnd-1_family-12#Unknown	298	322	+	19.478	1.06e-07	0.0199	CGCGCTTCGCGGAGGAGGGAGGGGG
636	random	rnd-5_family-3955#Unknown	2305	2320	+	18.4088	1.07e-07	0.021	GGGGGGGGGGAGCATC
636	random	rnd-6_family-20051#Unknown	5314	5329	+	18.4088	1.07e-07	0.021	GGGGGGGGGGAGCATC
401	random	rnd-6_family-4804#Unknown	977	989	-	17.4151	1.08e-07	0.00169	GAGGGGTGAGGGG
401	random	rnd-5_family-166#Unknown	113	125	+	17.4151	1.08e-07	0.00169	GAGGGGTGAGGGG
2	random	rnd-6_family-20051#Unknown	2842	2863	-	18.2327	1.09e-07	0.0362	GGACGAGGGGGGGGGGGGGGGG
636	random	rnd-6_family-8027#DNA/Crypton-V	4850	4865	+	18.3836	1.1e-07	0.021	AGGGGGGGGGGGGATC
110	random	rnd-5_family-1376#Unknown	222	252	+	19.4654	1.12e-07	0.039	GTAGATGATGGAGGGGGGGGGGGGGGGGGGG
110	random	rnd-6_family-7202#LINE/L1-Tx1	348	378	+	19.4403	1.14e-07	0.039	GTGTGTGACGTGGGTGGGTAGTGTGTGTGGA
401	random	rnd-6_family-7843#Unknown	1400	1412	+	17.3899	1.14e-07	0.00169	GCGGGGTGAGGGG
560	random	rnd-6_family-8780#Unknown	95	137	-	17.8742	1.15e-07	0.0215	GGGAGAGAGGGAGAGAGGGGTGGAGGGGGTTCGGCAGGGGAAA
110	random	rnd-6_family-17783#Unknown	205	235	+	19.4151	1.17e-07	0.039	GGAGGGGGGGGGGGGGGGGGGGGGGGGGGGA
2	random	rnd-6_family-12700#Unknown	924	945	+	18.1698	1.17e-07	0.0362	GGAATGGGGAGGGAGAGGAGGA
675	random	rnd-6_family-3407#Unknown	1629	1653	+	19.3522	1.18e-07	0.0204	GGGGGGGGGGGGGGGAGGGGGGGGG
675	random	rnd-6_family-6783#Unknown	5537	5561	+	19.3522	1.18e-07	0.0204	GGGGGGGGGGGGGGGAGGGGGGGGG
37	random	rnd-5_family-2456#Unknown	11268	11295	+	19.1677	1.18e-07	0.0302	GAATGAGTGAGGGTGTGTAGGAGGAGGG
636	random	rnd-6_family-10424#Unknown	2139	2154	+	18.3019	1.18e-07	0.021	TGGGGGGGGGGGGGTC
636	random	rnd-1_family-782#LTR/Pao	6030	6045	+	18.283	1.21e-07	0.021	AGGGATGCGGAGCCTC
560	random	rnd-6_family-6088#LINE/R2-Hero	3313	3355	-	17.7673	1.21e-07	0.0215	CATAGAGAGAGGGGGAGATAGAGAGAGAGAGAGAGAGAGGGGA
37	random	rnd-6_family-5459#Unknown	2952	2979	-	19.1242	1.22e-07	0.0302	GAGAACCGAGGGGGGAAGGGGGGGGGGG
636	random	rnd-1_family-16#Unknown	93	108	-	18.2642	1.23e-07	0.021	CGGGAGGGGGGGCAAC
560	random	rnd-5_family-63#Unknown	1258	1300	-	17.7233	1.24e-07	0.0215	GTTAGAGGGGGGGGGGGGGGGGGGGGGGGGGGGGGGGGGGGGG
636	random	rnd-6_family-2574#Unknown	376	391	+	18.2579	1.24e-07	0.021	TGGGCGGCGGAGTGTC
576	random	rnd-4_family-764#Unknown	837	867	-	19.5	1.26e-07	0.0367	GCGCGATGGGGGGGGGGGGGGGGGGGGGGGG
67	random	rnd-6_family-12169#Unknown	70	82	-	18.0719	1.26e-07	0.0312	CGGGGGCGGGCGG
67	random	rnd-6_family-5481#Unknown	1724	1736	-	18.0719	1.26e-07	0.0312	CGGGGGCGGGCGG
2	random	rnd-6_family-399#Unknown	761	782	+	18.1006	1.27e-07	0.0362	GAAAAAGGGAGGGGGAGGGGGG
560	random	rnd-6_family-10559#LINE/L2	488	530	+	17.6352	1.3e-07	0.0216	GGGGGTGGGGGTGGGAGGGAGGGAGGGAGGGAGGGGGGGGGTA
576	random	rnd-6_family-7673#Unknown	925	955	+	19.45	1.3e-07	0.0367	TATCTAAGGGGGGGGGGGGGGGGGGGGGGAG
2	random	rnd-5_family-501#Unknown	476	497	-	18.0692	1.32e-07	0.0362	AGAAAAAGGAGGAAAAGGAGGG
576	random	rnd-5_family-787#LINE/CR1	3718	3748	-	19.425	1.32e-07	0.0367	GTTGGGGAGGTGTGTGGGGGGGGGGGGGGGG
576	random	rnd-1_family-18#Unknown	177	207	-	19.4187	1.33e-07	0.0367	TCGCGCGGGAGGGGGGGGGGGGGGGGGACAG
576	random	rnd-6_family-12702#Unknown	178	208	-	19.4	1.35e-07	0.0367	TCGCTTGAAGAAGGGTGGGGGCGGGGGCGCG
37	random	rnd-6_family-3686#Unknown	254	281	+	18.9752	1.39e-07	0.0326	CCGCGCCTGATGGGGAGGGGGGGGGGGG
576	random	rnd-2_family-30#Unknown	215	245	+	19.3438	1.4e-07	0.0367	GTGGGGGGGGGGGGGGGGGGGGGGGGGGTAG
636	random	rnd-6_family-3338#Unknown	26	41	+	18.1572	1.41e-07	0.021	GGGGGGGGGGCGGATC
636	random	rnd-6_family-2367#Unknown	108	123	-	18.1572	1.41e-07	0.021	GGGGGGGGGGCGGATC
636	random	rnd-6_family-9179#Unknown	335	350	-	18.1572	1.41e-07	0.021	GGGGGGGGGGCGGATC
576	random	rnd-6_family-17306#LINE/L1-Tx1	1114	1144	+	19.3187	1.43e-07	0.0367	TTTTTGGGGGGGGGGCGGTGTCGGGGGGGGG
401	random	rnd-1_family-10#Unknown	1	13	+	17.2138	1.43e-07	0.00169	GGGGGGGCAGGGG
401	random	rnd-2_family-12#Unknown	28	40	+	17.2138	1.43e-07	0.00169	GGGGGGGCAGGGG
401	random	rnd-4_family-1139#Unknown	35	47	-	17.2138	1.43e-07	0.00169	GGGGGGGCAGGGG
401	random	rnd-5_family-1200#Unknown	40	52	-	17.2138	1.43e-07	0.00169	GGGCGGGGAGGGG
401	random	rnd-6_family-22971#Unknown	69	81	-	17.2138	1.43e-07	0.00169	GGGGGGGCAGGGG
401	random	rnd-6_family-16178#Unknown	104	116	-	17.2138	1.43e-07	0.00169	GGGGGGGCAGGGG
401	random	rnd-6_family-312#Unknown	698	710	-	17.2138	1.43e-07	0.00169	GGGCGGGGAGGGG
67	random	rnd-5_family-2960#LINE/L1-Tx1	1048	1060	+	17.964	1.44e-07	0.0312	ATGGGGCGGCCCG
67	random	rnd-1_family-345#Unknown	8	20	+	17.9568	1.45e-07	0.0312	GGGGGGGGGGCCG
67	random	rnd-5_family-1200#Unknown	30	42	-	17.9568	1.45e-07	0.0312	GGGGGGGGGGCCG
67	random	rnd-4_family-277#Unknown	57	69	-	17.9568	1.45e-07	0.0312	GGGGGGGGGGCCG
67	random	rnd-1_family-248#Unknown	74	86	+	17.9568	1.45e-07	0.0312	GGGGGGGGGCCCG
67	random	rnd-6_family-11813#Unknown	102	114	-	17.9568	1.45e-07	0.0312	GGGGGGGGGGCCG
67	random	rnd-5_family-104#Unknown	285	297	+	17.9568	1.45e-07	0.0312	GGGGGGGGGCCCG
67	random	rnd-5_family-104#Unknown	350	362	+	17.9568	1.45e-07	0.0312	GGGGGGGGGGCCG
67	random	rnd-2_family-30#Unknown	382	394	+	17.9568	1.45e-07	0.0312	GGGGGGGGGCCCG
67	random	rnd-5_family-104#Unknown	370	382	-	17.9568	1.45e-07	0.0312	GGGGGGGGGGCCG
67	random	rnd-5_family-736#Unknown	402	414	+	17.9568	1.45e-07	0.0312	GGGGGGGGGGCCG
67	random	rnd-6_family-1461#Unknown	776	788	-	17.9568	1.45e-07	0.0312	GGGGGGGGGGCCG
197	random	rnd-6_family-6783#Unknown	5499	5568	+	13.4453	1.48e-07	0.0366	ATTATCCAGAGGAAGGGGGGGGGGGGGGGGGGGGGGGGGGGGGGGGGGGGGGGAGGGGGGGGGGGGGGGG
636	random	rnd-6_family-1191#LINE/L2	370	385	+	18.1006	1.5e-07	0.021	GGGGGGGGGGTGAATC
636	random	rnd-6_family-4001#Unknown	506	521	+	18.1006	1.5e-07	0.021	GGGGGGGGGGTGTATC
675	random	rnd-1_family-771#Unknown	209	233	-	19.0314	1.54e-07	0.0257	TGCGGCAGGCGGACTATTGGTGCGA
401	random	rnd-5_family-4184#Unknown	1569	1581	-	17.1761	1.55e-07	0.00169	GTGGGGGGAGGGG
2	random	rnd-6_family-738#Unknown	450	471	-	17.9245	1.56e-07	0.0362	GGAGAAAGGAGGAAAAGATCGA
576	random	rnd-6_family-600#Unknown	967	997	+	19.1813	1.57e-07	0.0367	ATGCCATGGGGGGGGGGGGGGGGGGGGGGAG
560	random	rnd-5_family-495#LTR/Gypsy	4168	4210	-	17.239	1.6e-07	0.0248	TGGGGATTGGGACAGGGCTTGGGGCAGGGGTTGGGGCAGGAGA
110	random	rnd-6_family-22065#Unknown	150	180	+	19.0252	1.61e-07	0.0453	GGATGGGGGGGGGGGGGGGGGGGGGGGGGGA
110	random	rnd-5_family-7738#Unknown	564	594	-	19.0252	1.61e-07	0.0453	GAACGGGTAGGGTGGGGGTAGAGTGGGGGTG
197	random	rnd-2_family-30#Unknown	70	139	+	13.2409	1.62e-07	0.0366	AAAATCGCGCCGGCCGAAAAGTCGCTCAGTGGGGGGGGGGGGGGGGGGGGGGGGGGGGGGGGGGGGGGGG
560	random	rnd-6_family-2654#LINE/L2	181	223	+	17.2075	1.62e-07	0.0248	GAGAGAGAGAGAGAGAGAGAGGGGGAGAGGGGGGGGGGGGGGG
636	random	rnd-5_family-1200#Unknown	312	327	+	18.0189	1.64e-07	0.021	CGGGGGGGGGCGAATC
197	random	rnd-6_family-654#LINE/L2	2685	2754	-	13.1752	1.67e-07	0.0366	GGGTTGAGGGAGGGGTTGGGAGAGGGGTTGGGAGAGGGGTTAGGAGAGGGGTTGAGGGAGGGGTTGTGTG
576	random	rnd-5_family-6233#Unknown	90	120	-	19.0938	1.67e-07	0.0367	AAGCGGGGGGGGGGGGGGGGGGGGGGGGGAG
67	random	rnd-5_family-1024#Unknown	197	209	+	17.7842	1.71e-07	0.0312	TGGGGGCGGTCCG
401	random	rnd-6_family-654#LINE/L2	2661	2673	-	17.0503	1.72e-07	0.00169	GGGGGGTGCGGGG
197	random	rnd-6_family-4076#LINE/CR1-Zenon	1951	2020	-	13.0876	1.73e-07	0.0366	AAAAGCAAGAGAGAGAGGGGGGGGGGGGGGGGGGAGAAAGTAGGGGGGAAGTGGGGGGGGGGGGGGAGAT
560	random	rnd-6_family-1620#LINE	455	497	-	17.0755	1.74e-07	0.0248	AAGAGAGAGGGAGAGAGAGAAGAAGAGAGAGAGAGAGAGGGGA
576	random	rnd-6_family-22065#Unknown	151	181	+	19.0312	1.74e-07	0.0367	GATGGGGGGGGGGGGGGGGGGGGGGGGGGAG
110	random	rnd-5_family-2099#Unknown	3529	3559	-	18.9308	1.75e-07	0.0453	GTGTGTTGGGGGGGGGGGGGGGGGGGGGGGG
2	random	rnd-6_family-8457#Unknown	651	672	+	17.8176	1.76e-07	0.0362	AAAAAAGGGAGAAAGAGAGAGA
2	random	rnd-1_family-411#DNA/PIF-ISL2EU	930	951	-	17.8113	1.78e-07	0.0362	GGAGAGGGGAGGGAGAGATAGA
37	random	rnd-5_family-24#Unknown	367	394	-	18.6894	1.78e-07	0.0361	CCGCGCGTAATGGGGGGGGGGGGGGGGG
532	random	rnd-6_family-312#Unknown	3469	3481	+	15.5535	1.79e-07	0.0411	GGGGGGAGGGTGC
560	random	rnd-6_family-16498#Unknown	269	311	-	17.0063	1.8e-07	0.0248	AGTGGAGGGGGGAATGGAAGAGGAGAGAGAGAGGTGGGAGGAG
560	random	rnd-6_family-6441#Unknown	867	909	+	17	1.81e-07	0.0248	GGAGGAGGGGAGGCGAGGGAGGAAGATGGGGAAGGGGATGGGG
37	random	rnd-6_family-13132#LINE/L1-Tx1	458	485	+	18.6708	1.81e-07	0.0361	GAGAGAGAGAGGGGGCAGGGGCGGGGGG
197	random	rnd-6_family-23962#Unknown	157	226	-	12.9854	1.81e-07	0.0366	ACGGTGGTGAAGTGCAGACCTATGACGGTCTGGTAGCGTCGACTGGACGGTGGTCGAGAGGTGGTGCGGA
576	random	rnd-6_family-5363#DNA/Academ-1	462	492	-	18.9625	1.82e-07	0.0367	TGGCCGAGGGGGGGGAGGGGGGGGGGGGGAG
197	random	rnd-5_family-2318#Unknown	228	297	+	12.9635	1.83e-07	0.0366	TACATGTGTTTGGGTATGTGTGTGTTTGTTCGTTGTGGTGCGCGTGTGTGTGCGTGTGTGTGCGTGTGTG
197	random	rnd-1_family-749#Unknown	312	381	-	12.9416	1.85e-07	0.0366	GTGGGGGGGGGGGGGGTGGGTGGGTGGGTGGGTGAGTATGTGTGTGGGTGGGTGAGTATGTTTGTGTGAT
110	random	rnd-6_family-2560#DNA/Academ-1	2065	2095	+	18.8616	1.85e-07	0.0453	GGACGTTCTGCTTATGTGGCGCCTCGGTAGA
576	random	rnd-5_family-6233#Unknown	88	118	-	18.9313	1.86e-07	0.0367	GCGGGGGGGGGGGGGGGGGGGGGGGGGAGAG
110	random	rnd-1_family-129#Unknown	383	413	-	18.8428	1.88e-07	0.0453	GGATCTACGGGGGGGGGGGGGTTTAGGGGGT
37	random	rnd-6_family-2511#Unknown	1071	1098	+	18.6273	1.88e-07	0.0361	TCGCGCGTAAGGGGGGGGGGGGGGGGGG
2	random	rnd-6_family-4233#Unknown	653	674	+	17.761	1.88e-07	0.0362	GCACGGAGGGGTAGGGGGGGGG
560	random	rnd-6_family-996#Unknown	2167	2209	+	16.9119	1.89e-07	0.0248	GATAGAAAGGGGAAGAGGAGGGGAGGAGGAGGAGGAGAAGAAG
37	random	rnd-5_family-1071#Unknown	75	102	+	18.5963	1.93e-07	0.0361	GGGGAGGGGAGGGGGGGGGGGGGGGGGG
560	random	rnd-5_family-1541#Unknown	1108	1150	+	16.8679	1.93e-07	0.0248	TATAGTAATGCGGATACGTTTGGGCAGGGGGAGGGGGGGGGGG
636	random	rnd-5_family-463#LINE/RTE-X	37	52	+	17.8616	1.95e-07	0.021	TGGGATGAGGAGAAAC
37	random	rnd-6_family-16877#Unknown	335	362	-	18.5839	1.95e-07	0.0361	CAGTAACAAAAGCTTTATTGGGGGGGGG
2	random	rnd-6_family-11136#Unknown	732	753	-	17.717	1.98e-07	0.0362	AGACCAAGGAGAAAGCGACGAG
560	random	rnd-6_family-506#Unknown	381	423	-	16.7925	2.01e-07	0.0248	GGCAGATCCAGGATTTTCTTGGCCGGGGGGGGGGGGGGGGGGG
401	random	rnd-6_family-7673#Unknown	948	960	+	16.9811	2.01e-07	0.00169	GGGGGGAGAGGGG
401	random	rnd-5_family-4662#Unknown	2810	2822	+	16.9811	2.01e-07	0.00169	GGGGGGAGAGGGG
401	random	rnd-5_family-2516#Unknown	331	343	-	16.9811	2.01e-07	0.00169	GGGGGGAGAGGGG
401	random	rnd-6_family-481#LTR/Gypsy	2124	2136	-	16.9811	2.01e-07	0.00169	GGGGGGAGAGGGG
576	random	rnd-1_family-122#Unknown	93	123	+	18.7875	2.05e-07	0.0367	GCTCAGTGGGGGGGGGGGGGGGGGGGGGGGG
576	random	rnd-2_family-30#Unknown	93	123	+	18.7875	2.05e-07	0.0367	GCTCAGTGGGGGGGGGGGGGGGGGGGGGGGG
576	random	rnd-1_family-135#Unknown	94	124	+	18.7875	2.05e-07	0.0367	GCTCAGTGGGGGGGGGGGGGGGGGGGGGGGG
576	random	rnd-5_family-104#Unknown	152	182	+	18.7875	2.05e-07	0.0367	GCTCAGTGGGGGGGGGGGGGGGGGGGGGGGG
576	random	rnd-2_family-30#Unknown	210	240	+	18.7875	2.05e-07	0.0367	GCTCAGTGGGGGGGGGGGGGGGGGGGGGGGG
675	random	rnd-6_family-7895#Unknown	851	875	-	18.673	2.07e-07	0.0312	GGCGGGCGGGGGGGGGGGGGGGGGG
197	random	rnd-2_family-30#Unknown	71	140	+	12.6569	2.09e-07	0.0371	AAATCGCGCCGGCCGAAAAGTCGCTCAGTGGGGGGGGGGGGGGGGGGGGGGGGGGGGGGGGGGGGGGGGG
675	random	rnd-6_family-9106#Unknown	211	235	-	18.6541	2.1e-07	0.0312	GGGGGTCCGGGGGCAACGCCCCTGG
197	random	rnd-1_family-517#Unknown	264	333	+	12.6131	2.13e-07	0.0371	AAATGGCCCCCGGACGGCAGACGCCTGTTGTTGTGCATATCACCCGGGGCTCTTGAGGGGCCCGTGAGGG
576	random	rnd-1_family-1010#Unknown	31	61	-	18.7312	2.13e-07	0.0367	TTTCTCTAAGTAGGTGGGGGGGGGGGGGCTG
560	random	rnd-6_family-6533#Unknown	64	106	-	16.6667	2.14e-07	0.0248	AAGAGAGAGGGAGAGAGAGAGAGAGAGGGGGAGGGGGGAGGGG
401	random	rnd-6_family-924#Unknown	1397	1409	+	16.9371	2.14e-07	0.00169	AGGGGGTTAGGTG
560	random	rnd-4_family-17#Unknown	258	300	+	16.6541	2.16e-07	0.0248	AGCGGGGGGGGGGGGGGGGGGGGGGGGGGGGGGGGGGGGGGTA
560	random	rnd-6_family-1063#LINE/RTE-BovB	1514	1556	-	16.6352	2.18e-07	0.0248	GAGGGAGAGAGAGAGAGAGAGGGAGAGCTGGTGGGGGGAGAAA
675	random	rnd-6_family-4724#Unknown	1105	1129	+	18.6101	2.18e-07	0.0312	GGGGGGGGGGGGAGGAGGGAAGGGG
675	random	rnd-6_family-5481#Unknown	2159	2183	-	18.6038	2.19e-07	0.0312	AGGGGCCGGGGGGGGGGGGGGGGGG
576	random	rnd-6_family-3669#LINE/L1-Tx1	1092	1122	-	18.6813	2.21e-07	0.0367	TCAGTTTGGACTCGTTGGAGTCGGTGCGAAG
37	random	rnd-6_family-13571#DNA/hAT-Ac	316	343	+	18.4348	2.21e-07	0.0379	GAAGATTTTCAGGATTGGGGGGGGGGGG
197	random	rnd-6_family-6783#Unknown	5508	5577	+	12.5182	2.22e-07	0.0371	AGGAAGGGGGGGGGGGGGGGGGGGGGGGGGGGGGGGGGGGGGGGAGGGGGGGGGGGGGGGGGGGATGTGC
2	random	rnd-6_family-504#Unknown	1890	1911	-	17.5975	2.26e-07	0.0362	GAACAGGGGAGAGAACGAGAGA
2	random	rnd-6_family-6441#Unknown	599	620	+	17.5912	2.27e-07	0.0362	GGAGGAAGGAGGAGGAGGGAGA
576	random	rnd-5_family-189#LINE/RTE-BovB	84	114	-	18.6312	2.28e-07	0.0367	GAACAGTAGCTGGCTGACGGTCGGGGCCCAC
2	random	rnd-5_family-1125#Unknown	95	116	-	17.5786	2.31e-07	0.0362	GAATGAGGGAGAAAGAGATTGA
37	random	rnd-5_family-1376#Unknown	220	247	+	18.3789	2.31e-07	0.0379	GAGTAGATGATGGAGGGGGGGGGGGGGG
636	random	rnd-6_family-4694#Unknown	1060	1075	+	17.6667	2.33e-07	0.021	GGGGGTGGGGTGGGTC
560	random	rnd-6_family-28761#Unknown	4734	4776	+	16.4969	2.34e-07	0.0253	GAGGGAGAGAGAGACAGATAGGGTGAGAGAGAGAGGGAGGGAG
197	random	rnd-6_family-6783#Unknown	5514	5583	+	12.3942	2.35e-07	0.0371	GGGGGGGGGGGGGGGGGGGGGGGGGGGGGGGGGGGGGGAGGGGGGGGGGGGGGGGGGGATGTGCTGAGGT
560	random	rnd-6_family-23962#Unknown	153	195	-	16.4843	2.35e-07	0.0253	GGTAGCGTCGACTGGACGGTGGTCGAGAGGTGGTGCGGAGCAA
37	random	rnd-6_family-10622#Unknown	893	920	-	18.3602	2.35e-07	0.0379	CACTAGCGTACGGGGGGAGGGGGGGGGG
675	random	rnd-6_family-7480#LTR/Pao	145	169	+	18.5094	2.36e-07	0.0312	AGCGGCCGGCGGAAGAGGTGAAGGA
37	random	rnd-5_family-418#LTR/Gypsy	336	363	-	18.3416	2.39e-07	0.0379	GTCAATGTGAAGGAGGGGGGGGGGGGGG
197	random	rnd-5_family-1799#LINE/I	4356	4425	+	12.3212	2.42e-07	0.0371	TACTGTGTGTGGGGTATGGGCCTGAGGGTTCGGATTGGCTCTCTGAGGATTCGGATTGGCTCTCTGAGGG
636	random	rnd-1_family-25#Unknown	43	58	+	17.6226	2.43e-07	0.021	TGGGGGGGGGGGTGTC
636	random	rnd-1_family-121#Unknown	282	297	+	17.6226	2.43e-07	0.021	TGGGGGGGGGGGTGTC
532	random	rnd-4_family-1139#Unknown	25	37	-	15.4591	2.45e-07	0.0411	GGGGGCAGAGTGC
67	random	rnd-6_family-11813#Unknown	80	92	+	17.5396	2.45e-07	0.0312	AGGGGGGGGGCCG
67	random	rnd-5_family-736#Unknown	1460	1472	+	17.5396	2.45e-07	0.0312	AGGGGGGGGGCCG
675	random	rnd-6_family-825#DNA/Academ-1	3431	3455	+	18.4591	2.46e-07	0.0312	CGCGGTGGGGGTGGTAGTGGTGTCG
2	random	rnd-6_family-738#Unknown	546	567	-	17.5157	2.47e-07	0.0362	AGAGAGAGGAGAGAGAGAGGGA
576	random	rnd-6_family-13197#Unknown	42	72	-	18.5125	2.47e-07	0.0383	TAGCGTGGGCTCAGTCATGGGGGGGGGGCAC
560	random	rnd-6_family-6783#Unknown	5510	5552	+	16.3648	2.5e-07	0.0255	GAAGGGGGGGGGGGGGGGGGGGGGGGGGGGGGGGGGGGGGGGA
67	random	rnd-6_family-2856#Unknown	3115	3127	+	17.5036	2.52e-07	0.0312	CAGGGGCGGACTG
2	random	rnd-6_family-7011#Unknown	9	30	+	17.4969	2.52e-07	0.0362	AGAGAAGGGAGAGAGAGAGAGA
2	random	rnd-6_family-738#Unknown	561	582	-	17.4969	2.52e-07	0.0362	AGAGAAGGGAGAGAGAGAGAGA
2	random	rnd-6_family-8442#LINE/Proto2	1172	1193	-	17.4969	2.52e-07	0.0362	GCATTCAGGAGGAAGAGGAGGA
560	random	rnd-6_family-6783#Unknown	5527	5569	+	16.3333	2.54e-07	0.0255	GGGGGGGGGGGGGGGGGGGGGGGGGAGGGGGGGGGGGGGGGGG
636	random	rnd-6_family-5481#Unknown	2498	2513	+	17.5912	2.54e-07	0.021	CGGGGGGGGGGGGGTC
2	random	rnd-5_family-2661#Unknown	172	193	+	17.4906	2.54e-07	0.0362	GGAAAAGGGGGAAGGAGAAGGA
636	random	rnd-6_family-3020#Unknown	862	877	-	17.5849	2.55e-07	0.021	GGGGGGGGGGTGGAGC
636	random	rnd-6_family-312#Unknown	3127	3142	-	17.5849	2.55e-07	0.021	GGGGGGGGGGTGCAGC
560	random	rnd-5_family-4441#LTR/Gypsy	3410	3452	-	16.3145	2.56e-07	0.0255	CTAAGAACCGGCGCAGCTGGCGTAGCGAGGTAGGGCGCGGAAA
401	random	rnd-6_family-10041#Unknown	411	423	+	16.7862	2.57e-07	0.00169	GGGGGGTGAGGTA
401	random	rnd-5_family-4184#Unknown	1360	1372	+	16.7862	2.57e-07	0.00169	GAGGGGTGAGGTG
2	random	rnd-5_family-3684#LINE/L2	314	335	-	17.4591	2.63e-07	0.0362	AGAAGAGGGAGAGAGAGAGAGA
197	random	rnd-6_family-6783#Unknown	5504	5573	+	12.1241	2.64e-07	0.0374	CCAGAGGAAGGGGGGGGGGGGGGGGGGGGGGGGGGGGGGGGGGGGGGGAGGGGGGGGGGGGGGGGGGGAT
401	random	rnd-5_family-1200#Unknown	589	601	-	16.7484	2.65e-07	0.00169	GGGTGGGGAGGGG
401	random	rnd-6_family-2129#Unknown	1580	1592	-	16.7484	2.65e-07	0.00169	GGGTGGGGAGGGG
675	random	rnd-1_family-278#Unknown	305	329	-	18.3522	2.68e-07	0.0312	CGCCGCAGGCGTCGGACGCCTGCGG
37	random	rnd-6_family-427#DNA/CMC-EnSpm	861	888	-	18.1925	2.7e-07	0.04	TAACACGTCCGGAGGGATGGGGGGGGGG
37	random	rnd-6_family-6783#Unknown	2183	2210	-	18.1925	2.7e-07	0.04	GCTTGTATAAGGAAGTTTGGGGGGGGGG
2	random	rnd-6_family-1093#LINE/Penelope	220	241	+	17.434	2.7e-07	0.0362	AGAAAAGGGAGGGAGAGGTGCG
197	random	rnd-6_family-9179#Unknown	1935	2004	-	12.0511	2.73e-07	0.0374	AAGGGACAGTGGGTGTTGTGCGTGTGACTGAGGGTTCGTGCGCGCGTGTGTGACATAGAAAGAGAGAGGG
636	random	rnd-1_family-526#Unknown	137	152	+	17.522	2.74e-07	0.021	TGGGGGGGGGGGGCTC
67	random	rnd-1_family-233#Unknown	305	317	+	17.4101	2.75e-07	0.0312	CCGTGGCGGTCCG
675	random	rnd-6_family-5481#Unknown	3111	3135	+	18.3208	2.75e-07	0.0312	CGGGGCGGGGGGGGGGGGGGCGGGG
2	random	rnd-6_family-3508#Unknown	1511	1532	-	17.4151	2.76e-07	0.0362	GGAGAAAGGGGGGGGGGGGGGG
675	random	rnd-6_family-22065#Unknown	147	171	+	18.3145	2.76e-07	0.0312	AGCGGATGGGGGGGGGGGGGGGGGG
636	random	rnd-4_family-3391#Unknown	524	539	-	17.5094	2.77e-07	0.021	TGGGCGGGGGGGGGGC
636	random	rnd-6_family-312#Unknown	2005	2020	-	17.5094	2.77e-07	0.021	TGGGCGGGGGGGGGGC
675	random	rnd-6_family-1276#Unknown	1303	1327	-	18.3082	2.78e-07	0.0312	GGCGGAGGGGGGGGGGGGGGGGGGG
636	random	rnd-6_family-11473#Unknown	325	340	+	17.4969	2.81e-07	0.021	GGGGGGGGGGGGTATC
636	random	rnd-1_family-676#Unknown	446	461	+	17.4969	2.81e-07	0.021	GGGGGGGGGGGGTATC
636	random	rnd-6_family-4086#Unknown	479	494	+	17.4969	2.81e-07	0.021	GGGGGGGGGGGGAATC
636	random	rnd-1_family-660#Unknown	1072	1087	-	17.4969	2.81e-07	0.021	GGGGGGGGGGGGTATC
636	random	rnd-6_family-850#LINE/Rex-Babar	5682	5697	-	17.4969	2.81e-07	0.021	GGGGGGGGGGGGTATC
576	random	rnd-6_family-3726#Unknown	116	146	+	18.3125	2.83e-07	0.0386	GCGGGGGGGGGGGGGGGGGGGGGGGGGGAAG
197	random	rnd-6_family-8780#Unknown	61	130	-	11.9635	2.83e-07	0.0374	AGGGAGAGAGGGGTGGAGGGGGTTCGGCAGGGGAAATGTGTGAGAGGGGGAGGGAGAGACAAAGAGAGAG
675	random	rnd-6_family-9480#Unknown	119	143	-	18.283	2.83e-07	0.0312	AGGGGGGGGGGGGGGAAGGGGGGGG
576	random	rnd-6_family-1272#LTR/Gypsy	492	522	-	18.3063	2.84e-07	0.0386	AGTCCTTAGGTGGGGGGGGGGGGGGGGGGGG
576	random	rnd-5_family-2514#Unknown	259	289	+	18.2937	2.87e-07	0.0386	GTGGTGTGGGTGGGCTAGAGGGGGGGGGGGG
576	random	rnd-5_family-2514#Unknown	130	160	+	18.275	2.9e-07	0.0386	GTGAGATGGGTGGGCTAGGGGGGGGGGGAGG
2	random	rnd-6_family-673#LINE/Rex-Babar	483	504	-	17.3648	2.92e-07	0.0362	AGAAAAGGGAGAGAGAGGGTGA
37	random	rnd-5_family-2960#LINE/L1-Tx1	2437	2464	+	18.0932	2.93e-07	0.0421	GGCCGACTAAGGACCGGCGGGGGGGGGG
197	random	rnd-5_family-5153#DNA/Maverick	1342	1411	-	11.8759	2.94e-07	0.0374	ATGCTGGATGGCGGGAGGGTCCAGCCACTGCTGTTGCTGCTGGTTGGCGGTTAGAGGGGCCAGGTACTGA
576	random	rnd-5_family-104#Unknown	184	214	+	18.2438	2.96e-07	0.0386	GGGGGGGGGGGGGGGGGGGGGGGGGGGGTAG
675	random	rnd-6_family-4091#Unknown	322	346	-	18.2201	2.98e-07	0.0312	GGAGGCGGGGGCAAAAAGTTTATGG
2	random	rnd-6_family-654#LINE/L2	3414	3435	-	17.3396	3e-07	0.0362	GAAGAAGGGAGGGAGAGATGAG
532	random	rnd-1_family-1093#LINE/CR1	16	28	-	15.3836	3e-07	0.0411	GGGGTCCGTGTCC
197	random	rnd-6_family-427#DNA/CMC-EnSpm	662	731	+	11.8321	3e-07	0.0374	TAACGGGGGAGGCAGGGAGGGGTGAGTCATGTGATGGAGAGCAGGGGGGGGGGGGGTGGGGTACGTTGAG
576	random	rnd-1_family-407#Unknown	295	325	-	18.2125	3.03e-07	0.0386	GGGTCATCGGTCGGTCGCCGCCGGGGCGCCG
67	random	rnd-1_family-233#Unknown	530	542	-	17.295	3.03e-07	0.0312	CGGCGGCGGTCCG
2	random	rnd-6_family-1369#LINE/L2	777	798	+	17.3208	3.06e-07	0.0362	GTATAGAGGGGGGGGGGGGGGG
560	random	rnd-6_family-632#Unknown	136	178	+	15.9623	3.06e-07	0.0265	GGGGGGGGGGGGGGGGGGGGGGGGGGGGGGGGGGGGGGCGAGA
401	random	rnd-6_family-12709#Unknown	1272	1284	-	16.6226	3.07e-07	0.00169	CGGGGGGAAGGGG
636	random	rnd-5_family-380#Unknown	1313	1328	+	17.4151	3.07e-07	0.021	GGGGGGGGGGAGCACC
636	random	rnd-5_family-2198#Unknown	1525	1540	-	17.4151	3.07e-07	0.021	GGGGAGGGGGGGGGGC
560	random	rnd-1_family-15#LINE/L1-Tx1	2751	2793	-	15.9497	3.08e-07	0.0265	GGGGGAGAGGGGGAGAGAGAGAGAGGGATGAGAGAGGGAGAGA
2	random	rnd-6_family-11606#Unknown	446	467	+	17.3145	3.08e-07	0.0362	GAAGGAGGGAGAGAGAGAGAGA
560	random	rnd-5_family-3186#Unknown	239	281	-	15.9434	3.09e-07	0.0265	GAGAGACACGGAGACAGGTATACGGAGAGAGGGGAGAGACAGA
675	random	rnd-6_family-4295#Unknown	706	730	+	18.1698	3.1e-07	0.0312	AGCGGGCGGGGGGGGGGGGGGGGGG
636	random	rnd-6_family-1498#LINE/L2	163	178	-	17.4025	3.1e-07	0.021	CGGGAGGTGGAGATTC
532	random	rnd-5_family-920#Unknown	20	32	+	15.3711	3.12e-07	0.0411	GGGGGGGGGGTCC
532	random	rnd-5_family-2099#Unknown	26	38	+	15.3711	3.12e-07	0.0411	GGGGGGGGGGTGC
532	random	rnd-6_family-3638#LINE/L1-Tx1	41	53	+	15.3711	3.12e-07	0.0411	GGGGGGGGGGTGC
532	random	rnd-6_family-4951#Unknown	66	78	+	15.3711	3.12e-07	0.0411	GGGGGGGGGGTGC
532	random	rnd-1_family-164#Unknown	66	78	+	15.3711	3.12e-07	0.0411	GGGGGGGGGGTGC
532	random	rnd-6_family-1629#Unknown	105	117	+	15.3711	3.12e-07	0.0411	GGGGGGGGGGTGC
532	random	rnd-6_family-12021#Unknown	184	196	+	15.3711	3.12e-07	0.0411	GGGGGGGGGGTGC
532	random	rnd-6_family-6484#Unknown	193	205	+	15.3711	3.12e-07	0.0411	GGGGGGGGGGTGC
532	random	rnd-6_family-23001#Unknown	211	223	+	15.3711	3.12e-07	0.0411	GGGGGGGGGGTGC
532	random	rnd-1_family-217#Unknown	571	583	+	15.3711	3.12e-07	0.0411	GGGGGGGGGGTGC
532	random	rnd-6_family-13749#Unknown	1069	1081	+	15.3711	3.12e-07	0.0411	GGGGGGGGGGTGC
532	random	rnd-6_family-9843#Unknown	1450	1462	+	15.3711	3.12e-07	0.0411	GGGGGGGGGGTGC
532	random	rnd-6_family-1063#LINE/RTE-BovB	2006	2018	+	15.3711	3.12e-07	0.0411	GGGGGGGGGGTCC
532	random	rnd-6_family-10424#Unknown	2143	2155	+	15.3711	3.12e-07	0.0411	GGGGGGGGGGTCC
532	random	rnd-6_family-1178#Unknown	2182	2194	+	15.3711	3.12e-07	0.0411	GGGGGGGGGGTGC
532	random	rnd-6_family-6783#Unknown	2824	2836	+	15.3711	3.12e-07	0.0411	GGGGGGGGGGTCC
532	random	rnd-6_family-10287#Unknown	3100	3112	+	15.3711	3.12e-07	0.0411	GGGGGGGGGGTGC
532	random	rnd-6_family-825#DNA/Academ-1	4953	4965	+	15.3711	3.12e-07	0.0411	GGGGGGGGGGTGC
532	random	rnd-6_family-825#DNA/Academ-1	5870	5882	+	15.3711	3.12e-07	0.0411	GGGGGGGGGGTGC
532	random	rnd-6_family-825#DNA/Academ-1	28	40	-	15.3711	3.12e-07	0.0411	GGGGGGGGGGTGC
532	random	rnd-6_family-2856#Unknown	32	44	-	15.3711	3.12e-07	0.0411	GGGGGGGGGGTGC
532	random	rnd-5_family-736#Unknown	101	113	-	15.3711	3.12e-07	0.0411	GGGGGGGGGGTGC
532	random	rnd-5_family-104#Unknown	256	268	-	15.3711	3.12e-07	0.0411	GGGGGGGGGGTGC
532	random	rnd-2_family-30#Unknown	290	302	-	15.3711	3.12e-07	0.0411	GGGGGGGGGGTGC
532	random	rnd-6_family-11472#DNA/MULE-MuDR	447	459	-	15.3711	3.12e-07	0.0411	GGGGGGGGGGTCC
532	random	rnd-6_family-8457#Unknown	634	646	-	15.3711	3.12e-07	0.0411	GGGGGGGGGGTGC
532	random	rnd-6_family-20599#LINE/L2	645	657	-	15.3711	3.12e-07	0.0411	GGGGGGGGGGTGC
532	random	rnd-6_family-11157#Unknown	650	662	-	15.3711	3.12e-07	0.0411	GGGGGGGGGGTGC
532	random	rnd-5_family-568#Unknown	1545	1557	-	15.3711	3.12e-07	0.0411	GGGGGGGGGGTGC
532	random	rnd-6_family-8529#Unknown	1738	1750	-	15.3711	3.12e-07	0.0411	GGGGGGGGGGTGC
532	random	rnd-1_family-184#Unknown	1961	1973	-	15.3711	3.12e-07	0.0411	GGGGGGGGGGTGC
532	random	rnd-5_family-787#LINE/CR1	2781	2793	-	15.3711	3.12e-07	0.0411	GGGGGGGGGGTGC
532	random	rnd-6_family-312#Unknown	3130	3142	-	15.3711	3.12e-07	0.0411	GGGGGGGGGGTGC
2	random	rnd-1_family-58#Unknown	184	205	-	17.3019	3.12e-07	0.0362	GGAAGGGGGAGGGGGGGGGGGG
2	random	rnd-6_family-12709#Unknown	1133	1154	-	17.3019	3.12e-07	0.0362	GGAAGGGGGAGGGGGGGGGGGG
67	random	rnd-6_family-11472#DNA/MULE-MuDR	446	458	-	17.2734	3.13e-07	0.0312	GGGGGGGGGTCCG
67	random	rnd-6_family-10424#Unknown	2144	2156	+	17.2734	3.13e-07	0.0312	GGGGGGGGGTCCG
2	random	rnd-6_family-580#Unknown	2049	2070	+	17.2893	3.16e-07	0.0362	AAATAAGGGAGTGAAAGAGAGA
675	random	rnd-6_family-3407#Unknown	1624	1648	+	18.1384	3.18e-07	0.0312	GGCGGGGGGGGGGGGGGGGGAGGGG
401	random	rnd-6_family-9223#Unknown	347	359	-	16.5849	3.19e-07	0.00169	GGGGGGGCAGGTG
197	random	rnd-6_family-6783#Unknown	5512	5581	+	11.6861	3.19e-07	0.0376	AGGGGGGGGGGGGGGGGGGGGGGGGGGGGGGGGGGGGGGGAGGGGGGGGGGGGGGGGGGGATGTGCTGAG
675	random	rnd-6_family-17783#Unknown	202	226	+	18.1321	3.2e-07	0.0312	TGCGGAGGGGGGGGGGGGGGGGGGG
401	random	rnd-6_family-11994#Unknown	2121	2133	+	16.5786	3.2e-07	0.00169	CCGGGGTGAGGGG
401	random	rnd-6_family-4939#Unknown	3142	3154	-	16.5786	3.2e-07	0.00169	CCGGGGTGAGGGG
576	random	rnd-6_family-5018#Unknown	652	682	+	18.1188	3.22e-07	0.0396	GTTCGGGGGGGGGGGGGGGGGGGGGGGGGAT
37	random	rnd-6_family-16177#Unknown	1260	1287	+	17.9752	3.23e-07	0.0445	AAGGGGGTCACGGAGTGGCCTCGGGGGG
197	random	rnd-6_family-10559#LINE/L2	465	534	+	11.6569	3.24e-07	0.0376	AGGGGGAGGGGGGAGGTGGTGGTGGGGGTGGGGGTGGGAGGGAGGGAGGGAGGGAGGGGGGGGGTAGAAC
2	random	rnd-6_family-1848#LINE/L1-Tx1	1684	1705	+	17.2453	3.32e-07	0.0362	ATAAGAGGGAGAAAGGGGAAAA
2	random	rnd-6_family-1663#LINE/L1-Tx1	2925	2946	+	17.2453	3.32e-07	0.0362	ATAAGAGGGAGAAAGGGGAAAA
37	random	rnd-6_family-12709#Unknown	1133	1160	-	17.9441	3.32e-07	0.0445	CACGGGGGAAGGGGGAGGGGGGGGGGGG
560	random	rnd-2_family-30#Unknown	103	145	+	15.7987	3.32e-07	0.0265	GGGGGGGGGGGGGGGGGGGGGGGGGGGGGGGGGGGGGGGGGTA
560	random	rnd-5_family-104#Unknown	171	213	+	15.7987	3.32e-07	0.0265	GGGGGGGGGGGGGGGGGGGGGGGGGGGGGGGGGGGGGGGGGTA
636	random	rnd-6_family-7240#DNA/TcMar-Tc1	86	101	-	17.327	3.35e-07	0.021	TGGGCGGTGGTGTTTC
636	random	rnd-6_family-7240#DNA/TcMar-Tc1	2497	2512	+	17.327	3.35e-07	0.021	TGGGCGGTGGTGTTTC
2	random	rnd-6_family-3338#Unknown	4660	4681	+	17.2327	3.36e-07	0.0362	GTACCAGGAAGGAAGTGATGGA
560	random	rnd-1_family-782#LTR/Pao	3322	3364	+	15.7736	3.36e-07	0.0265	GATCTCCTCGGGAAAGGCTATGCAGAGGAAGTTAGTGAGGAGA
2	random	rnd-6_family-12700#Unknown	1019	1040	+	17.2264	3.38e-07	0.0362	GGAAGGGGGAGGTAGAGGAGGA
560	random	rnd-6_family-12709#Unknown	1004	1046	-	15.7547	3.39e-07	0.0265	AAATGTGGTTGGCGTAGCCATGGGGAGGGGGGGGGGGGGGGGG
37	random	rnd-5_family-2456#Unknown	12724	12751	+	17.913	3.4e-07	0.0445	GAATGAGTGAAGGTGTGTAGGAGGGGGG
67	random	rnd-1_family-1010#Unknown	31	43	-	17.2158	3.4e-07	0.0312	GGGGGGGGGGCTG
67	random	rnd-6_family-17084#Unknown	58	70	-	17.2158	3.4e-07	0.0312	GGGGGGGGGGCTG
67	random	rnd-6_family-11157#Unknown	91	103	-	17.2158	3.4e-07	0.0312	GGGGGGGGGGCTG
67	random	rnd-6_family-19059#Unknown	169	181	-	17.2158	3.4e-07	0.0312	GGGGGGGGGGCTG
67	random	rnd-6_family-3106#Unknown	191	203	-	17.2158	3.4e-07	0.0312	GGGGGGGGGGCTG
67	random	rnd-6_family-503#LINE/L1-Tx1	333	345	-	17.2158	3.4e-07	0.0312	GGGGGGGGGGCTG
67	random	rnd-6_family-5765#Unknown	723	735	-	17.2158	3.4e-07	0.0312	GGGGGGGGGGCTG
67	random	rnd-1_family-249#Unknown	883	895	-	17.2158	3.4e-07	0.0312	GGGGGGGGGCCTG
67	random	rnd-5_family-60#Unknown	916	928	-	17.2158	3.4e-07	0.0312	GGGGGGGGGGCTG
67	random	rnd-6_family-5345#Unknown	1306	1318	-	17.2158	3.4e-07	0.0312	GGGGGGGGGGCTG
67	random	rnd-5_family-2099#Unknown	2580	2592	-	17.2158	3.4e-07	0.0312	GGGGGGGGGGCTG
67	random	rnd-1_family-18#Unknown	5	17	+	17.2158	3.4e-07	0.0312	GGGGGGGGGGCTG
67	random	rnd-1_family-249#Unknown	5	17	+	17.2158	3.4e-07	0.0312	GGGGGGGGGCCTG
67	random	rnd-6_family-3720#DNA/hAT-Blackjack	17	29	+	17.2158	3.4e-07	0.0312	GGGGGGGGGGCTG
67	random	rnd-1_family-360#Unknown	26	38	+	17.2158	3.4e-07	0.0312	GGGGGGGGGCCTG
67	random	rnd-6_family-1457#Unknown	27	39	+	17.2158	3.4e-07	0.0312	GGGGGGGGGGCTG
67	random	rnd-5_family-665#Unknown	140	152	+	17.2158	3.4e-07	0.0312	GGGGGGGGGGCTG
67	random	rnd-5_family-24#Unknown	181	193	+	17.2158	3.4e-07	0.0312	GGGGGGGGGGCTG
67	random	rnd-5_family-3577#Unknown	387	399	+	17.2158	3.4e-07	0.0312	GGGGGGGGGGCTG
67	random	rnd-5_family-665#Unknown	533	545	+	17.2158	3.4e-07	0.0312	GGGGGGGGGGCTG
67	random	rnd-6_family-1801#LINE/L2	703	715	+	17.2158	3.4e-07	0.0312	GGGGGGGGGGCTG
67	random	rnd-6_family-1458#Unknown	2759	2771	+	17.2158	3.4e-07	0.0312	GGGGGGGGGGCTG
67	random	rnd-6_family-850#LINE/Rex-Babar	5533	5545	+	17.2158	3.4e-07	0.0312	GGGGGGGGGGCTG
675	random	rnd-6_family-1063#LINE/RTE-BovB	1990	2014	+	18.0189	3.49e-07	0.0312	GGGGGTGGGGGGGGGGGGGGGGGGG
560	random	rnd-5_family-166#Unknown	96	138	+	15.6918	3.5e-07	0.0265	CCCTGGTTTGCGTACAGGAGGGGTGAGGGGTTGGGGGGGGGGG
675	random	rnd-5_family-1529#Unknown	914	938	+	18.0063	3.53e-07	0.0312	AGCGCCATGGGTACGAACTGGGAGG
560	random	rnd-6_family-6088#LINE/R2-Hero	3311	3353	-	15.6604	3.56e-07	0.0265	TAGAGAGAGGGGGAGATAGAGAGAGAGAGAGAGAGAGGGGAAG
636	random	rnd-5_family-1279#Unknown	106	121	-	17.2579	3.56e-07	0.021	AGGGGGGGGGGGGGTC
636	random	rnd-6_family-8915#Unknown	229	244	-	17.2579	3.56e-07	0.021	AGGGGGGGGGGGGGTC
636	random	rnd-6_family-1058#Unknown	725	740	-	17.2579	3.56e-07	0.021	AGGGGGGGGGGGGGTC
37	random	rnd-6_family-4979#LINE/L2	1625	1652	-	17.8323	3.63e-07	0.0458	GGCTCAGTCATGGAGGGGGGGGGGGGGG
675	random	rnd-6_family-10324#Unknown	64	88	+	17.9686	3.63e-07	0.0312	GGCGGCGGGTGTGGGGGGGGGGGGG
67	random	rnd-6_family-4209#Unknown	949	961	+	17.1367	3.66e-07	0.0312	GGGGGGTGGGCCG
560	random	rnd-5_family-1071#Unknown	64	106	+	15.5912	3.68e-07	0.0265	TTTTGGGGGGGGGGGAGGGGAGGGGGGGGGGGGGGGGGGGTTT
2	random	rnd-6_family-2688#Unknown	274	295	-	17.1447	3.69e-07	0.0386	GGAGAAAGGAGAGAGCGCACGA
37	random	rnd-5_family-510#Unknown	3613	3640	+	17.8075	3.71e-07	0.0458	GAATACGTTTGGGCAGGGGGAGGGGGGG
675	random	rnd-5_family-361#LINE/Penelope	450	474	-	17.9434	3.71e-07	0.0312	TGGGCTCGGCGGATGAGGGCGTTGG
636	random	rnd-6_family-2560#DNA/Academ-1	3795	3810	-	17.2138	3.71e-07	0.021	GGGGGGGGGGAGGAGC
560	random	rnd-5_family-63#Unknown	1251	1293	-	15.566	3.73e-07	0.0265	GGGGGGGGGGGGGGGGGGGGGGGGGGGGGGGGGGGGGGGGACA
560	random	rnd-3_family-67#Unknown	43	85	+	15.5597	3.74e-07	0.0265	CATGGGGGGGGGGGGGGGGGGGGGGGGGGGGGGGGGGGGGGGG
560	random	rnd-6_family-632#Unknown	134	176	+	15.5535	3.75e-07	0.0265	ATGGGGGGGGGGGGGGGGGGGGGGGGGGGGGGGGGGGGGGCGA
636	random	rnd-6_family-12709#Unknown	601	616	-	17.1887	3.79e-07	0.021	AGGGGGGGGGGGGAGC
636	random	rnd-6_family-632#Unknown	29	44	+	17.1824	3.82e-07	0.021	GGGGGGGGGGGGCACC
636	random	rnd-1_family-219#Unknown	29	44	+	17.1824	3.82e-07	0.021	GGGGGGGGGGGGCACC
636	random	rnd-4_family-212#Unknown	36	51	+	17.1824	3.82e-07	0.021	GGGGGGGGGGGGCACC
636	random	rnd-3_family-67#Unknown	81	96	+	17.1824	3.82e-07	0.021	GGGGGGGGGGGGCACC
636	random	rnd-1_family-112#Unknown	739	754	+	17.1824	3.82e-07	0.021	GGGGGGGGGGGGCACC
636	random	rnd-6_family-5347#Unknown	1110	1125	+	17.1824	3.82e-07	0.021	GGGGGGGGGGGGCACC
636	random	rnd-6_family-2487#DNA/Academ-1	5424	5439	+	17.1824	3.82e-07	0.021	GGGGGGGGGGGGGACC
636	random	rnd-5_family-855#Unknown	184	199	-	17.1824	3.82e-07	0.021	GGGGGGGGGGGGCACC
636	random	rnd-5_family-422#Unknown	203	218	-	17.1824	3.82e-07	0.021	GGGGGGGGGGGGCACC
67	random	rnd-6_family-4244#Unknown	390	402	+	17.0647	3.82e-07	0.0312	GCGTGGCGGCCGG
560	random	rnd-5_family-3394#Unknown	1941	1983	+	15.5094	3.83e-07	0.0265	GGAGGAGGGGAGGTTTTTTAGGGCGAGGGGGGGGGGGGGTGTT
576	random	rnd-6_family-5481#Unknown	2168	2198	-	17.8438	3.86e-07	0.0396	GTGCTGGGGACCCGGAGGGGCCGGGGGGGGG
2	random	rnd-6_family-871#LINE/Penelope	286	307	+	17.0881	3.92e-07	0.04	GTACGGGGGGGGGGGGGGGGGG
401	random	rnd-1_family-173#Unknown	743	755	+	16.4403	3.96e-07	0.00169	GGGGAGTGAGGGG
560	random	rnd-1_family-15#LINE/L1-Tx1	2716	2758	-	15.4403	3.97e-07	0.0265	GGGAGAGAGGGGGAGAGGGAGAGGGAGAGAGATGGACAGGGAG
532	random	rnd-6_family-2179#Unknown	429	441	-	15.2893	3.99e-07	0.0439	GGGGGGGGAGTGC
532	random	rnd-6_family-155#Unknown	452	464	-	15.2893	3.99e-07	0.0439	GGGGGGGGAGTGC
532	random	rnd-5_family-4463#SINE/5S-Deu-L2	1042	1054	+	15.2893	3.99e-07	0.0439	GGGGGGGGAGTCC
532	random	rnd-6_family-2062#DNA/PIF-Harbinger	4305	4317	+	15.2893	3.99e-07	0.0439	GGGGGGGGAGTCC
576	random	rnd-5_family-736#Unknown	426	456	-	17.7937	3.99e-07	0.0396	CCTCCTTAGGTTTGCCGGGGGGGGGGGGGGG
37	random	rnd-6_family-5018#Unknown	646	673	+	17.7143	4e-07	0.0465	GAGGTAGTTCGGGGGGGGGGGGGGGGGG
37	random	rnd-5_family-239#Unknown	1296	1323	-	17.7081	4.02e-07	0.0465	GCGGATCTACGGCGGGGGGGGGGGGGGG
576	random	rnd-5_family-7233#LTR/Gypsy	3603	3633	+	17.7812	4.03e-07	0.0396	GCTCCTCGGCTGAGTTGGTGTTTGGGGACAA
560	random	rnd-6_family-5481#Unknown	2160	2202	-	15.4088	4.03e-07	0.0265	TTCCGTGCTGGGGACCCGGAGGGGCCGGGGGGGGGGGGGGGGG
560	random	rnd-6_family-6010#Unknown	28	70	-	15.3899	4.07e-07	0.0265	GAGAGAGAGGGGAGGAGAGAGAAAGAGAGACACGGAGAGGGAG
37	random	rnd-6_family-1276#Unknown	1311	1338	-	17.6894	4.08e-07	0.0465	CGATCCGTGAAGGCGGAGGGGGGGGGGG
560	random	rnd-5_family-63#Unknown	1253	1295	-	15.3774	4.09e-07	0.0265	AGGGGGGGGGGGGGGGGGGGGGGGGGGGGGGGGGGGGGGGGGA
2	random	rnd-6_family-8847#Unknown	2189	2210	+	17.044	4.1e-07	0.0408	GGAATGAGGAGAGAGAGAGAGA
636	random	rnd-2_family-12#Unknown	20	35	+	17.1069	4.11e-07	0.021	TGGGGGGGGGGGGGGC
636	random	rnd-5_family-6445#Unknown	218	233	+	17.1069	4.11e-07	0.021	TGGGGGGGGGGGGGGC
636	random	rnd-1_family-354#Unknown	494	509	+	17.1069	4.11e-07	0.021	TGGGGGGGGGGGGGGC
636	random	rnd-5_family-2198#Unknown	686	701	+	17.1069	4.11e-07	0.021	TGGGGGGGGGGGGGGC
636	random	rnd-6_family-5481#Unknown	2456	2471	+	17.1069	4.11e-07	0.021	TGGGGGGGGGGGGGGC
636	random	rnd-6_family-15063#LTR/Gypsy	5458	5473	+	17.1069	4.11e-07	0.021	TGGGGGGGGGGGGGGC
636	random	rnd-1_family-236#Unknown	33	48	-	17.1069	4.11e-07	0.021	TGGGGGGGGGGGGGGC
636	random	rnd-6_family-509#Unknown	91	106	-	17.1069	4.11e-07	0.021	TGGGGGGGGGGGCGGC
636	random	rnd-6_family-11157#Unknown	93	108	-	17.1069	4.11e-07	0.021	TGGGGGGGGGGGGGGC
636	random	rnd-6_family-20599#LINE/L2	103	118	-	17.1069	4.11e-07	0.021	TGGGGGGGGGGGGGGC
636	random	rnd-2_family-166#Unknown	555	570	-	17.1069	4.11e-07	0.021	TGGGGGGGGGGGGGGC
636	random	rnd-6_family-5765#Unknown	725	740	-	17.1069	4.11e-07	0.021	TGGGGGGGGGGGGGGC
636	random	rnd-6_family-1461#Unknown	778	793	-	17.1069	4.11e-07	0.021	TGGGGGGGGGGGGGGC
636	random	rnd-6_family-12709#Unknown	862	877	-	17.1069	4.11e-07	0.021	TGGGGGGGGGGGGGGC
636	random	rnd-6_family-5414#Unknown	1466	1481	-	17.1069	4.11e-07	0.021	TGGGGGGGGGGGGGGC
67	random	rnd-6_family-1284#Unknown	264	276	-	16.9928	4.12e-07	0.0312	GGGGGGCGCGCCG
532	random	rnd-3_family-924#Unknown	6	18	-	15.2767	4.12e-07	0.0439	GGGGTAGGTGTCC
532	random	rnd-5_family-5524#Unknown	7	19	-	15.2767	4.12e-07	0.0439	GGGGTAGGTGTCC
532	random	rnd-6_family-9481#Unknown	21	33	+	15.2767	4.12e-07	0.0439	GGGGTAGGTGTCC
532	random	rnd-4_family-1036#Unknown	394	406	+	15.2767	4.12e-07	0.0439	GGGGTAGGTGTCC
532	random	rnd-6_family-814#Unknown	3005	3017	+	15.2767	4.12e-07	0.0439	GGGGTAGGTGTCC
675	random	rnd-6_family-19059#Unknown	174	198	-	17.805	4.13e-07	0.0312	AGCGGAGGGGGGGGGGGGGGGGGGG
576	random	rnd-6_family-10041#Unknown	197	227	-	17.7375	4.14e-07	0.0396	GATCAGTAGATAGTGGGGGGGGGGGGGGGAG
560	random	rnd-6_family-8890#LTR/Gypsy	683	725	+	15.3459	4.16e-07	0.0265	CCCGGAAAGCAAAACAAGTCTGTTGTGAGGGGAGGTGCAGAGA
560	random	rnd-1_family-581#Unknown	935	977	+	15.3459	4.16e-07	0.0265	CTTTGACAGGGAAAATTGTGGGAAGAAGGAGGAGTAGGGGAAG
37	random	rnd-5_family-2198#Unknown	2024	2051	-	17.6584	4.18e-07	0.0465	AAAAACGGGAGGGGGGGGGGGGGGGGGG
560	random	rnd-6_family-6783#Unknown	5530	5572	+	15.3333	4.18e-07	0.0265	GGGGGGGGGGGGGGGGGGGGGGAGGGGGGGGGGGGGGGGGGGA
560	random	rnd-6_family-6783#Unknown	5506	5548	+	15.3208	4.21e-07	0.0265	AGAGGAAGGGGGGGGGGGGGGGGGGGGGGGGGGGGGGGGGGGG
2	random	rnd-6_family-6441#Unknown	370	391	+	17.0189	4.21e-07	0.0408	GGAGGAGGGAGGGAAGGAGCGA
560	random	rnd-6_family-18336#Unknown	209	251	+	15.3082	4.24e-07	0.0265	GAAGGAGAGAGAGAGAGAAAGAAAGAGAGAGAAGGGGGAGAGA
560	random	rnd-5_family-5410#Unknown	36	78	+	15.2956	4.26e-07	0.0265	CTCGGATGGCTGAACAGCTACCCCCAGCGTCAGGGCAGAGAAC
197	random	rnd-5_family-751#LTR/Gypsy	774	843	+	11.0146	4.26e-07	0.0465	ACAGGATTGTCGAGTTTCTGGTTGCTGAAGAGGTTTTGTCTTCAGAGGCGGCGGACGGTATCAGTGTGAC
2	random	rnd-6_family-3451#LINE/CR1	1511	1532	-	17.0063	4.27e-07	0.0408	AGAGGAAGGAGAGAGAGAGAGA
197	random	rnd-5_family-2960#LINE/L1-Tx1	293	362	-	11.0073	4.28e-07	0.0465	TAAAAGAAATTGATGATTTTGAAATCGATTGGGTGGGGGGGGGGGGGGGGGGGGGGGGGGGGGGTAAGAG
636	random	rnd-6_family-6378#Unknown	778	793	-	17.0629	4.3e-07	0.021	GGGGGTGGGGGGGGTC
576	random	rnd-6_family-6783#Unknown	5523	5553	+	17.675	4.32e-07	0.0396	GGGGGGGGGGGGGGGGGGGGGGGGGGGGGAG
532	random	rnd-6_family-501#LTR/Gypsy	2063	2075	-	15.2579	4.33e-07	0.044	GAGGTCCGTGTGC
636	random	rnd-6_family-7843#Unknown	1401	1416	+	17.0566	4.33e-07	0.021	CGGGGTGAGGGGGACC
401	random	rnd-6_family-5481#Unknown	2450	2462	+	16.327	4.35e-07	0.00169	GGGCGGTGGGGGG
401	random	rnd-6_family-1716#DNA/Kolobok-T2	677	689	-	16.327	4.35e-07	0.00169	GGGCGGTGGGGGG
636	random	rnd-6_family-2359#Unknown	52	67	-	17.0503	4.35e-07	0.021	GGGGGGGGGGGGGGTC
636	random	rnd-5_family-166#Unknown	128	143	+	17.0503	4.35e-07	0.021	GGGGGGGGGGGGCGTC
636	random	rnd-1_family-164#Unknown	150	165	+	17.0503	4.35e-07	0.021	GGGGGGGGGGGGGGTC
636	random	rnd-1_family-61#Unknown	144	159	-	17.0503	4.35e-07	0.021	GGGGGGGGGGGGGGTC
636	random	rnd-6_family-2428#Unknown	151	166	-	17.0503	4.35e-07	0.021	GGGGGGGGGGGGGGTC
636	random	rnd-5_family-418#LTR/Gypsy	330	345	-	17.0503	4.35e-07	0.021	GGGGGGGGGGGGGGTC
636	random	rnd-6_family-2930#Unknown	406	421	+	17.0503	4.35e-07	0.021	GGGGGGGGGGGGGGTC
636	random	rnd-6_family-1078#LINE/Penelope	424	439	-	17.0503	4.35e-07	0.021	GGGGGGGGGGGGGGTC
636	random	rnd-6_family-251#Unknown	441	456	+	17.0503	4.35e-07	0.021	GGGGGGGGGGGGGGTC
636	random	rnd-6_family-1369#LINE/L2	790	805	+	17.0503	4.35e-07	0.021	GGGGGGGGGGGGGGTC
636	random	rnd-1_family-160#Unknown	1004	1019	-	17.0503	4.35e-07	0.021	GGGGGGGGGGGGGGTC
636	random	rnd-6_family-17306#LINE/L1-Tx1	1136	1151	+	17.0503	4.35e-07	0.021	GGGGGGGGGGGGGGTC
636	random	rnd-5_family-2956#Unknown	1140	1155	+	17.0503	4.35e-07	0.021	GGGGGGGGGGGGGGTC
636	random	rnd-6_family-16177#Unknown	1285	1300	+	17.0503	4.35e-07	0.021	GGGGGGGGGGGGGGTC
636	random	rnd-6_family-4979#LINE/L2	1619	1634	-	17.0503	4.35e-07	0.021	GGGGGGGGGGGGGGTC
636	random	rnd-6_family-2571#Unknown	1677	1692	-	17.0503	4.35e-07	0.021	GGGGGGGGGGGGGGTC
636	random	rnd-6_family-1063#LINE/RTE-BovB	2002	2017	+	17.0503	4.35e-07	0.021	GGGGGGGGGGGGGGTC
636	random	rnd-6_family-850#LINE/Rex-Babar	2213	2228	+	17.0503	4.35e-07	0.021	GGGGGGGGGGGGGGTC
636	random	rnd-6_family-5481#Unknown	2743	2758	-	17.0503	4.35e-07	0.021	GGGGGGGGGGGGGGTC
636	random	rnd-6_family-6783#Unknown	2820	2835	+	17.0503	4.35e-07	0.021	GGGGGGGGGGGGGGTC
2	random	rnd-6_family-19169#Unknown	3165	3186	-	16.9811	4.38e-07	0.0408	GTATGGGGGAGGGGGAGGAGGG
636	random	rnd-5_family-2099#Unknown	3698	3713	+	17.044	4.38e-07	0.021	TGGGACGAGGCGCGTC
37	random	rnd-6_family-2358#Unknown	1171	1198	+	17.5901	4.42e-07	0.0479	CATCTTTTCAGGGGAAAGGGGGGGGGGG
560	random	rnd-6_family-3644#Unknown	1905	1947	-	15.2201	4.42e-07	0.0271	AGGGGGACGGGGGTGGCCTAGGTGGCGGGGCAGGCGGGGGACT
636	random	rnd-1_family-119#Unknown	426	441	+	17.0314	4.43e-07	0.021	GGGGGGGGGGCGGGTC
2	random	rnd-6_family-10559#LINE/L2	626	647	-	16.9686	4.44e-07	0.0408	GGAAAAGGGAGCACCTGTAGGA
576	random	rnd-6_family-3407#Unknown	1617	1647	+	17.6312	4.44e-07	0.0396	GTTCGATGGCGGGGGGGGGGGGGGGGGAGGG
576	random	rnd-6_family-6470#Unknown	164	194	+	17.625	4.46e-07	0.0396	TTTTTGGGGGGGGGGGGGGGGGGGGGAGCAG
532	random	rnd-6_family-2358#Unknown	1701	1713	-	15.2453	4.56e-07	0.044	GAGGGGGGGGTCC
197	random	rnd-6_family-1268#LTR/Gypsy	3875	3944	+	10.8467	4.58e-07	0.0475	AATCCCGACCTGACATTCAGTATCCTCCCAGGGAATCCCCACCGTGGGTCAGGGAGAGTACCGGTCGCAG
401	random	rnd-5_family-764#Unknown	163	175	+	16.2893	4.61e-07	0.00169	GTGGGGTGGGGGG
401	random	rnd-6_family-3256#Unknown	137	149	-	16.2893	4.61e-07	0.00169	GGGGGGTAAGGCG
401	random	rnd-1_family-630#Unknown	323	335	-	16.2893	4.61e-07	0.00169	GAGCGGTGAGGGG
401	random	rnd-6_family-1461#Unknown	787	799	-	16.2893	4.61e-07	0.00169	GTGGGGTGGGGGG
2	random	rnd-6_family-1897#Unknown	675	696	-	16.9245	4.65e-07	0.0419	GAATAGTGGAGAGAGAGAGAGA
560	random	rnd-2_family-30#Unknown	97	139	+	15.1006	4.69e-07	0.0279	AGTGGGGGGGGGGGGGGGGGGGGGGGGGGGGGGGGGGGGGGGG
560	random	rnd-5_family-104#Unknown	156	198	+	15.1006	4.69e-07	0.0279	AGTGGGGGGGGGGGGGGGGGGGGGGGGGGGGGGGGGGGGGGGG
636	random	rnd-6_family-12709#Unknown	7	22	-	16.9811	4.7e-07	0.021	GGGGGGGGGGGGGAGC
636	random	rnd-6_family-4782#Unknown	120	135	+	16.9811	4.7e-07	0.021	GGGGGGGGGGGGGAGC
636	random	rnd-6_family-22065#Unknown	167	182	+	16.9811	4.7e-07	0.021	GGGGGGGGGGGGGAGC
636	random	rnd-6_family-6470#Unknown	177	192	+	16.9811	4.7e-07	0.021	GGGGGGGGGGGGGAGC
636	random	rnd-1_family-58#Unknown	257	272	-	16.9811	4.7e-07	0.021	GGGGGGGGGGGGGAGC
636	random	rnd-6_family-5929#Unknown	1071	1086	-	16.9811	4.7e-07	0.021	GGGGGGGGGGGGGAGC
636	random	rnd-6_family-2511#Unknown	1088	1103	+	16.9811	4.7e-07	0.021	GGGGGGGGGGGGCAGC
636	random	rnd-5_family-380#Unknown	1310	1325	+	16.9811	4.7e-07	0.021	GGGGGGGGGGGGGAGC
636	random	rnd-6_family-5414#Unknown	1463	1478	-	16.9811	4.7e-07	0.021	GGGGGGGGGGGGCAGC
636	random	rnd-6_family-12709#Unknown	1625	1640	-	16.9811	4.7e-07	0.021	GGGGGGGGGGGGGAGC
636	random	rnd-6_family-20051#Unknown	5311	5326	+	16.9811	4.7e-07	0.021	GGGGGGGGGGGGGAGC
401	random	rnd-5_family-1383#Unknown	107	119	-	16.2704	4.72e-07	0.00169	GGGGGGTTGGGGG
675	random	rnd-6_family-2487#DNA/Academ-1	5412	5436	+	17.6226	4.76e-07	0.0312	CGGGGCGGGGGGGGGGGGGGGGGGG
636	random	rnd-6_family-1724#Unknown	69	84	+	16.9686	4.76e-07	0.0211	GGGGAGGAGGAGGGGC
401	random	rnd-6_family-7843#Unknown	392	404	-	16.2642	4.78e-07	0.00169	GGGGGGCGATGGG
675	random	rnd-6_family-22065#Unknown	165	189	+	17.6164	4.78e-07	0.0312	GGGGGGGGGGGGGGGAGCTGACGGG
2	random	rnd-5_family-3309#Unknown	176	197	+	16.8931	4.8e-07	0.0419	GGAGAAGGGAGAAAGAGACACA
560	random	rnd-6_family-632#Unknown	129	171	+	15.044	4.83e-07	0.0282	GCGGGATGGGGGGGGGGGGGGGGGGGGGGGGGGGGGGGGGGGG
2	random	rnd-1_family-229#Unknown	332	353	-	16.8868	4.83e-07	0.0419	ATAATAAGGAGAGAGGGGAGAG
675	random	rnd-5_family-1002#Unknown	193	217	-	17.5975	4.85e-07	0.0312	AGTGGTGGCGGATCCAGGGGTGGGG
560	random	rnd-5_family-2456#Unknown	12719	12761	+	15.0189	4.89e-07	0.0282	CATTGGAATGAGTGAAGGTGTGTAGGAGGGGGGGGGGGCGTTC
636	random	rnd-5_family-1004#Unknown	1103	1118	+	16.9371	4.9e-07	0.0215	GGGGAGGGGGGGAGCC
401	random	rnd-6_family-10041#Unknown	400	412	+	16.2453	4.91e-07	0.00169	AGGGGGTGGGGGG
401	random	rnd-5_family-568#Unknown	303	315	-	16.2453	4.91e-07	0.00169	AGGGGGTGGGGGG
401	random	rnd-6_family-2071#LINE/RTE-BovB	749	761	-	16.2453	4.91e-07	0.00169	AGGGGGTGGGGGG
197	random	rnd-5_family-3987#Unknown	440	509	+	10.6788	4.92e-07	0.0475	CGCCGGGCCTAGCGGCCTGGGCTGTATGGTGTGTCTGTGGTACCGGTGAGTGTACGTGTGCGTGTGTAGG
675	random	rnd-5_family-1953#Unknown	209	233	+	17.5723	4.94e-07	0.0312	TGGGGCGGCGGGAGAATGAGCGTGG
576	random	rnd-6_family-7843#Unknown	397	427	-	17.45	5e-07	0.0396	TAGCTAGGTGGGGGGGGGGGGCGGGGGGGCG
560	random	rnd-6_family-10559#LINE/L2	492	534	+	14.9686	5.01e-07	0.0284	GTGGGGGTGGGAGGGAGGGAGGGAGGGAGGGGGGGGGTAGAAC
401	random	rnd-5_family-1071#Unknown	76	88	+	16.2327	5.02e-07	0.00169	GGGAGGGGAGGGG
401	random	rnd-1_family-609#Unknown	457	469	+	16.2327	5.02e-07	0.00169	GAGGGGTTAGGGG
401	random	rnd-6_family-400#Unknown	116	128	-	16.2327	5.02e-07	0.00169	GAGGGGTTAGGGG
401	random	rnd-1_family-471#Unknown	132	144	-	16.2327	5.02e-07	0.00169	GAGGGGTTAGGGG
401	random	rnd-6_family-1063#LINE/RTE-BovB	1432	1444	-	16.2327	5.02e-07	0.00169	GGGAGGGGAGGGG
401	random	rnd-6_family-7843#Unknown	2033	2045	-	16.2327	5.02e-07	0.00169	GGGAGGGGAGGGG
197	random	rnd-5_family-361#LINE/Penelope	101	170	-	10.6277	5.03e-07	0.0475	GTTGTGAGAGAGTCTGGAGTGCCGTTGTTTCGAAGTGCTCCATGAAGATGTTGGCTATAACCGGTGAAAG
576	random	rnd-6_family-416#Unknown	503	533	+	17.4375	5.04e-07	0.0396	AGGCATGGGGTCGGGATTGGTCGGGGAAAAA
675	random	rnd-5_family-6233#Unknown	95	119	-	17.5472	5.04e-07	0.0312	AGCGGGGGGGGGGGGGGGGGGGGGG
675	random	rnd-5_family-1279#Unknown	334	358	-	17.5472	5.04e-07	0.0312	AGCGGGGGGGGGGGGGGGGGGGGGG
675	random	rnd-5_family-4688#Unknown	65	89	+	17.5472	5.04e-07	0.0312	AGCGGGGGGGGGGGGGGGGGGGGGG
675	random	rnd-1_family-150#Unknown	70	94	+	17.5472	5.04e-07	0.0312	AGCGGGGGGGGGGGGGGGGGGGGGG
675	random	rnd-1_family-107#Unknown	72	96	+	17.5472	5.04e-07	0.0312	AGCGGGGGGGGGGGGGGGGGGGGGG
675	random	rnd-6_family-3726#Unknown	115	139	+	17.5472	5.04e-07	0.0312	AGCGGGGGGGGGGGGGGGGGGGGGG
675	random	rnd-4_family-17#Unknown	258	282	+	17.5472	5.04e-07	0.0312	AGCGGGGGGGGGGGGGGGGGGGGGG
675	random	rnd-6_family-632#Unknown	306	330	+	17.5472	5.04e-07	0.0312	AGCGGGGGGGGGGGGGGGGGGGGGG
560	random	rnd-6_family-12113#Unknown	493	535	+	14.9497	5.05e-07	0.0284	GGGAGGGGGGGGGGGAGAGAGGGAGAGAGAGAGAGAGGGGGAG
197	random	rnd-6_family-4692#Unknown	100	169	+	10.6131	5.06e-07	0.0475	TATATCATTTATGTGGTGTGTGTGAAAATTACGTGTGTGCTAGGGTGGTGTGTGCGTGTGTGATTGCTAT
675	random	rnd-6_family-7843#Unknown	391	415	-	17.5409	5.06e-07	0.0312	GGGGGGGGGCGGGGGGGCGATGGGG
2	random	rnd-6_family-880#LINE/CR1	340	361	-	16.8365	5.09e-07	0.0423	GTAGGGGGGAGCCAGTGATAGA
2	random	rnd-6_family-11493#Unknown	595	616	-	16.8365	5.09e-07	0.0423	GGAAGGGGGAGAGAACGAGGGG
532	random	rnd-1_family-25#Unknown	47	59	+	15.195	5.1e-07	0.044	GGGGGGGGTGTCC
532	random	rnd-6_family-18622#Unknown	80	92	+	15.195	5.1e-07	0.044	GGGGGGGGTGTCC
532	random	rnd-6_family-28#Unknown	166	178	+	15.195	5.1e-07	0.044	GGGGGGGGTGTCC
532	random	rnd-5_family-787#LINE/CR1	344	356	+	15.195	5.1e-07	0.044	GGGGGGGGTGTGC
532	random	rnd-6_family-2085#Unknown	603	615	+	15.195	5.1e-07	0.044	GGGGGGGGTGTCC
532	random	rnd-6_family-9212#DNA/hAT-Tip100	591	603	-	15.195	5.1e-07	0.044	GGGGGGGGTGTGC
532	random	rnd-6_family-9212#DNA/hAT-Tip100	713	725	-	15.195	5.1e-07	0.044	GGGGGGGGTGTGC
532	random	rnd-5_family-7158#Unknown	1393	1405	-	15.195	5.1e-07	0.044	GGGGGGGGTGTCC
532	random	rnd-1_family-41#Unknown	1681	1693	-	15.195	5.1e-07	0.044	GGGGGGGGTGTCC
401	random	rnd-5_family-501#Unknown	544	556	-	16.2264	5.1e-07	0.00169	AGGGGGGAAGGGG
401	random	rnd-6_family-5459#Unknown	2959	2971	-	16.2264	5.1e-07	0.00169	AGGGGGGAAGGGG
197	random	rnd-5_family-104#Unknown	154	223	+	10.5839	5.12e-07	0.0475	TCAGTGGGGGGGGGGGGGGGGGGGGGGGGGGGGGGGGGGGGGGGGGGGGGGGGGGGGGTAGTGAGCACAT
2	random	rnd-6_family-5319#LINE/L1-Tx1	1532	1553	-	16.8239	5.15e-07	0.0423	GGAGAGGGGAGAGGGGGGAGGG
67	random	rnd-6_family-2096#Unknown	458	470	-	16.7986	5.17e-07	0.0312	AGGGGGGGGCCTG
576	random	rnd-6_family-12021#Unknown	179	209	+	17.3938	5.18e-07	0.0396	CACGGGGGGGGGGGGTGCGGTTGGGGTGTAG
636	random	rnd-6_family-11272#Unknown	892	907	+	16.8742	5.2e-07	0.0225	GGGGGGGGGGTGGCTC
197	random	rnd-6_family-5481#Unknown	2734	2803	-	10.5401	5.22e-07	0.0475	ATCCGGGGGGGGGGGGGCACGTTCCCCCTCAATTTTCTTTTAGAGGGGGGGGGGGGGGGTCGTTCCCGCC
576	random	rnd-6_family-510#Unknown	103	133	-	17.3812	5.23e-07	0.0396	GCCGGGGGGGGGGGGGGGGGGGGGGGGGTAG
576	random	rnd-5_family-527#LINE/L1-Tx1	1480	1510	+	17.3812	5.23e-07	0.0396	TCATGTTAGATTTGTACGCGGCATGGAAGAG
675	random	rnd-5_family-498#Unknown	556	580	-	17.4906	5.26e-07	0.0312	GGCGCTTTGCGGAGGAGGGAGTGGG
401	random	rnd-6_family-12709#Unknown	1643	1655	-	16.1824	5.34e-07	0.00169	ACGGGGTGAGGGG
2	random	rnd-5_family-501#Unknown	510	531	-	16.7862	5.36e-07	0.043	GAAAAAGGGAGAAAAGGAGAAA
560	random	rnd-6_family-16432#Unknown	157	199	-	14.8302	5.36e-07	0.0293	GCGGGTAGGGTGTATTAATTTGTAGATGGGGGGGGGGGGGGGA
560	random	rnd-1_family-912#Unknown	111	153	-	14.8239	5.38e-07	0.0293	GATGGCACCGGGCACGGGTACCCCGAGGGGAGGGTTCAGGAGG
2	random	rnd-5_family-1376#Unknown	224	245	+	16.7736	5.43e-07	0.043	AGATGATGGAGGGGGGGGGGGG
401	random	rnd-6_family-7202#LINE/L1-Tx1	94	106	+	16.1698	5.43e-07	0.00169	CGGGGGAGAGGGG
401	random	rnd-6_family-21698#Unknown	704	716	-	16.1698	5.43e-07	0.00169	CGGGGGAGAGGGG
67	random	rnd-6_family-1058#Unknown	6598	6610	+	16.7194	5.46e-07	0.0312	AGGGGGAGGGCCG
401	random	rnd-6_family-6484#Unknown	215	227	-	16.1447	5.48e-07	0.00169	GGGGGGTACGGGG
532	random	rnd-4_family-869#Unknown	991	1003	-	15.1635	5.49e-07	0.0466	GAGGGGGGAGTCC
67	random	rnd-6_family-6448#LINE/Rex-Babar	344	356	-	16.7122	5.5e-07	0.0312	CGGTGGCGGTCTG
560	random	rnd-1_family-741#LINE/L1-Tx1	121	163	-	14.7736	5.51e-07	0.0293	GGTGAAGTATGTTACATTTATGTCAAGATCGGGGGGGGGGCGA
560	random	rnd-6_family-7394#Unknown	921	963	-	14.7736	5.51e-07	0.0293	GATGGGGGGGGGGAGAGGGATGGGGAACGGGGATGGGAAATGA
576	random	rnd-6_family-7673#Unknown	927	957	+	17.2875	5.55e-07	0.0396	TCTAAGGGGGGGGGGGGGGGGGGGGGGAGAG
576	random	rnd-6_family-8027#DNA/Crypton-V	4987	5017	+	17.2875	5.55e-07	0.0396	CTGCAATAGCTGGGGGGGGGGGGGGGGGAGG
2	random	rnd-6_family-9179#Unknown	2036	2057	-	16.7421	5.6e-07	0.0433	AGAAAAGGGAGAGCCAGAGGGA
675	random	rnd-6_family-1461#Unknown	774	798	-	17.3962	5.66e-07	0.0312	TGGGGTGGGGGGGGGGGGGGCCGGG
401	random	rnd-5_family-4997#Unknown	425	437	-	16.1069	5.67e-07	0.00169	GGGGGGTTAGGAG
401	random	rnd-1_family-394#Unknown	18	30	+	16.1006	5.68e-07	0.00169	GGGGGGCGGGGGG
401	random	rnd-1_family-380#Unknown	46	58	+	16.1006	5.68e-07	0.00169	GGGGGGCGGGGGG
401	random	rnd-6_family-7843#Unknown	400	412	-	16.1006	5.68e-07	0.00169	GGGGGGCGGGGGG
401	random	rnd-6_family-10529#Unknown	489	501	-	16.1006	5.68e-07	0.00169	GGGGGGCGGGGGG
401	random	rnd-6_family-7673#Unknown	1085	1097	-	16.1006	5.68e-07	0.00169	GGGGGGCGGGGGG
532	random	rnd-6_family-945#Unknown	35	47	+	15.1509	5.7e-07	0.0476	GAGGGCGGAGTGC
636	random	rnd-5_family-736#Unknown	98	113	-	16.7673	5.75e-07	0.0225	GGGGGGGGGGTGCAAC
636	random	rnd-5_family-498#Unknown	1260	1275	-	16.7673	5.75e-07	0.0225	GGGGGGGGGGTGGAAC
675	random	rnd-6_family-6441#Unknown	433	457	+	17.3711	5.77e-07	0.0312	AGAGGACGGGGAGGAAGGGATGAGG
576	random	rnd-6_family-22971#Unknown	181	211	-	17.2188	5.8e-07	0.0396	GTGTAGGGGGGGGGGTGGAGGCAGGGGGAGG
560	random	rnd-3_family-67#Unknown	52	94	+	14.6667	5.8e-07	0.0304	GGGGGGGGGGGGGGGGGGGGGGGGGGGGGGGGGGGGGGGGGCA
2	random	rnd-6_family-18381#Unknown	1378	1399	-	16.7044	5.82e-07	0.0433	AGAGAGGGGAGAGAGGGAGAGA
2	random	rnd-6_family-4220#Unknown	1157	1178	+	16.6981	5.86e-07	0.0433	AGAGAAAGGGGAGAGCGAGAGA
576	random	rnd-5_family-764#Unknown	159	189	+	17.2	5.88e-07	0.0396	TTGTGTGGGGTGGGGGGGGGGGGGGTAGTAG
675	random	rnd-6_family-632#Unknown	26	50	+	17.3459	5.88e-07	0.0312	GGGGGGGGGGGGGGGCACCGTGTGG
636	random	rnd-6_family-11729#Unknown	690	705	-	16.7358	5.93e-07	0.0225	GGGGAGGGGGGGAGGC
636	random	rnd-6_family-3654#LTR/Ngaro	6784	6799	-	16.7358	5.93e-07	0.0225	TGGGGGGGGGGGAAAC
532	random	rnd-1_family-119#Unknown	430	442	+	15.1447	5.95e-07	0.0488	GGGGGGCGGGTCC
560	random	rnd-5_family-1012#Unknown	196	238	-	14.6164	5.95e-07	0.0308	GATTGAAGAGCGAAATAGTAAGAAGAGAGAGAGGGGGAGAGAG
401	random	rnd-1_family-354#Unknown	503	515	+	16.0629	5.95e-07	0.00169	GGGGGGCGAGGGA
2	random	rnd-5_family-1086#Unknown	254	275	+	16.6792	5.97e-07	0.0433	AGATAGAGGAGAGAGAGGGGAG
576	random	rnd-5_family-2099#Unknown	3529	3559	-	17.1625	6.02e-07	0.0396	GTGTGTTGGGGGGGGGGGGGGGGGGGGGGGG
675	random	rnd-6_family-4076#LINE/CR1-Zenon	1975	1999	-	17.3082	6.05e-07	0.0312	GGGGGGGGGGGGGAGAAAGTAGGGG
576	random	rnd-6_family-3407#Unknown	1623	1653	+	17.15	6.07e-07	0.0396	TGGCGGGGGGGGGGGGGGGGGAGGGGGGGGG
636	random	rnd-6_family-192#Unknown	1070	1085	+	16.7107	6.1e-07	0.0225	AGGGGGGGGGGGAACC
636	random	rnd-6_family-6783#Unknown	5086	5101	-	16.7107	6.1e-07	0.0225	AGGGGGGGGGGGAACC
675	random	rnd-6_family-203#LINE/L1-Tx1	1882	1906	+	17.2956	6.11e-07	0.0312	TGCGCTCGACGGGCGGGGGCAGTGG
2	random	rnd-5_family-343#LINE/L2	1126	1147	-	16.6478	6.16e-07	0.0433	AGAGAAGGGAGGAGGGGATCGA
576	random	rnd-6_family-1660#LINE/L1-Tx1	477	507	+	17.125	6.17e-07	0.0396	GTAGAAGGGGTGGAGGGGTGGCGGGGGATAT
401	random	rnd-5_family-364#LTR/DIRS	1473	1485	-	16.0503	6.17e-07	0.00169	ATGGGGTAAGGTG
2	random	rnd-6_family-305#Unknown	2189	2210	+	16.6415	6.2e-07	0.0433	AGAGAACGGAGAGAGAGAGAGA
401	random	rnd-1_family-572#Unknown	148	160	+	16.0377	6.26e-07	0.00169	CGGCGGCGAGGTG
401	random	rnd-1_family-311#Unknown	869	881	+	16.0377	6.26e-07	0.00169	CGGCGGCGAGGTG
2	random	rnd-6_family-7394#Unknown	508	529	-	16.6289	6.28e-07	0.0433	AGAAGATGGAGAGAGAGAGAGA
576	random	rnd-6_family-17783#Unknown	201	231	+	17.0875	6.32e-07	0.0396	GTGCGGAGGGGGGGGGGGGGGGGGGGGGGGG
576	random	rnd-5_family-7738#Unknown	572	602	-	17.0875	6.32e-07	0.0396	GGGAGGTAGAACGGGTAGGGTGGGGGTAGAG
401	random	rnd-5_family-1613#Unknown	28	40	+	16.0314	6.32e-07	0.00169	GGGCGGGTAGGGG
560	random	rnd-6_family-5379#Unknown	2	44	-	14.4843	6.34e-07	0.0308	GGCTGGAAGGGGCGGGGTGGGGGTGGGGGGGGGGGGGAGGCAA
560	random	rnd-6_family-7673#Unknown	911	953	+	14.4843	6.34e-07	0.0308	TATCCCCAGTGGCATATCTAAGGGGGGGGGGGGGGGGGGGGGG
675	random	rnd-6_family-4568#Unknown	152	176	-	17.239	6.37e-07	0.0312	GGGGGGGGGGGGCACAACGGTCTGG
560	random	rnd-6_family-6533#Unknown	66	108	-	14.4717	6.38e-07	0.0308	AGAAGAGAGAGGGAGAGAGAGAGAGAGAGGGGGAGGGGGGAGG
636	random	rnd-6_family-416#Unknown	123	138	-	16.6604	6.39e-07	0.0225	GGGGGGGGGGTGGGCC
636	random	rnd-1_family-954#Unknown	287	302	-	16.6604	6.39e-07	0.0225	GGGGGGGGGGAGGTTC
636	random	rnd-6_family-4209#Unknown	945	960	+	16.6604	6.39e-07	0.0225	GGGGGGGGGGTGGGCC
67	random	rnd-1_family-1#Unknown	89	101	-	16.5324	6.39e-07	0.0312	GGGGGGGGGACTG
67	random	rnd-6_family-17783#Unknown	226	238	+	16.5324	6.39e-07	0.0312	GGGGGGGGGACTG
67	random	rnd-5_family-1288#Unknown	240	252	+	16.5324	6.39e-07	0.0312	GGGGGGGGGTCTG
67	random	rnd-6_family-858#Unknown	249	261	+	16.5324	6.39e-07	0.0312	GGGGGGGGGACTG
67	random	rnd-4_family-1945#Unknown	406	418	+	16.5324	6.39e-07	0.0312	GGGGGGGGGACTG
67	random	rnd-6_family-4076#LINE/CR1-Zenon	631	643	+	16.5324	6.39e-07	0.0312	GGGGGGGGGACTG
67	random	rnd-5_family-736#Unknown	1346	1358	+	16.5324	6.39e-07	0.0312	GGGGGGGGGACTG
67	random	rnd-6_family-7545#Unknown	2051	2063	-	16.5324	6.39e-07	0.0312	GGGGGGGGGACTG
560	random	rnd-2_family-30#Unknown	92	134	+	14.4591	6.42e-07	0.0308	CGCTCAGTGGGGGGGGGGGGGGGGGGGGGGGGGGGGGGGGGGG
560	random	rnd-1_family-135#Unknown	93	135	+	14.4591	6.42e-07	0.0308	CGCTCAGTGGGGGGGGGGGGGGGGGGGGGGGGGGGGGGGGGGG
560	random	rnd-5_family-104#Unknown	151	193	+	14.4591	6.42e-07	0.0308	CGCTCAGTGGGGGGGGGGGGGGGGGGGGGGGGGGGGGGGGGGG
576	random	rnd-6_family-18717#Unknown	813	843	-	17.0563	6.44e-07	0.0396	TTTTTTGGGGGGGGGGGCGGGAGGGGGGTAG
2	random	rnd-6_family-10158#Unknown	123	144	-	16.5975	6.48e-07	0.0433	GAAGAAAGGAGAGAAAGAAAGA
576	random	rnd-6_family-600#Unknown	970	1000	+	17.025	6.57e-07	0.0396	CCATGGGGGGGGGGGGGGGGGGGGGGAGGAG
2	random	rnd-6_family-2571#Unknown	1608	1629	+	16.5786	6.61e-07	0.0433	GAAAGAGGGAGAGAGAGAGAAA
67	random	rnd-1_family-341#Unknown	2	14	+	16.5108	6.62e-07	0.0312	GGGGGGGGGGCAG
67	random	rnd-1_family-161#Unknown	2	14	+	16.5108	6.62e-07	0.0312	GGGGGGGGGGCAG
67	random	rnd-2_family-12#Unknown	25	37	+	16.5108	6.62e-07	0.0312	GGGGGGGGGGCAG
67	random	rnd-1_family-230#LINE/RTE-BovB	62	74	-	16.5108	6.62e-07	0.0312	GGGGGGGGGGCAG
67	random	rnd-6_family-22971#Unknown	72	84	-	16.5108	6.62e-07	0.0312	GGGGGGGGGGCAG
67	random	rnd-6_family-220#Unknown	106	118	+	16.5108	6.62e-07	0.0312	GGGGGGGGGGCAG
67	random	rnd-6_family-16178#Unknown	107	119	-	16.5108	6.62e-07	0.0312	GGGGGGGGGGCAG
67	random	rnd-1_family-236#Unknown	114	126	-	16.5108	6.62e-07	0.0312	GGGGGGGGGGCAG
67	random	rnd-6_family-4568#Unknown	143	155	+	16.5108	6.62e-07	0.0312	GGGGGGGGGCCAG
67	random	rnd-1_family-182#Unknown	212	224	+	16.5108	6.62e-07	0.0312	GGGGGGGGGGCAG
67	random	rnd-6_family-851#Unknown	219	231	+	16.5108	6.62e-07	0.0312	GGGGGGGGGGCAG
67	random	rnd-6_family-508#Unknown	228	240	-	16.5108	6.62e-07	0.0312	GGGGGGGGGGCAG
67	random	rnd-6_family-9223#Unknown	350	362	-	16.5108	6.62e-07	0.0312	GGGGGGGGGGCAG
67	random	rnd-6_family-3218#Unknown	374	386	-	16.5108	6.62e-07	0.0312	GGGGGGGGGGCAG
67	random	rnd-6_family-1461#Unknown	409	421	+	16.5108	6.62e-07	0.0312	GGGGGGGGGGCAG
67	random	rnd-6_family-13571#DNA/hAT-Ac	397	409	-	16.5108	6.62e-07	0.0312	GGGGGGGGGGCAG
67	random	rnd-6_family-2511#Unknown	1090	1102	+	16.5108	6.62e-07	0.0312	GGGGGGGGGGCAG
67	random	rnd-6_family-2068#Unknown	1436	1448	+	16.5108	6.62e-07	0.0312	GGGGGGGGGGCAG
67	random	rnd-6_family-5414#Unknown	1464	1476	-	16.5108	6.62e-07	0.0312	GGGGGGGGGGCAG
67	random	rnd-6_family-2428#Unknown	1950	1962	-	16.5108	6.62e-07	0.0312	GGGGGGGGGGCAG
67	random	rnd-6_family-580#Unknown	3010	3022	+	16.5108	6.62e-07	0.0312	GGGGGGGGGGCAG
401	random	rnd-2_family-166#Unknown	61	73	+	16	6.65e-07	0.00169	GGGGGGGGATGGG
401	random	rnd-6_family-5018#Unknown	673	685	+	16	6.65e-07	0.00169	GGGGGGGGATGGG
401	random	rnd-6_family-15945#Unknown	443	455	-	16	6.65e-07	0.00169	GGGGGGGGATGGG
636	random	rnd-6_family-2511#Unknown	619	634	+	16.6038	6.7e-07	0.0225	AGGGGGGGGGAGGAAC
560	random	rnd-6_family-13689#LINE/R2-Hero	1243	1285	-	14.3459	6.78e-07	0.0314	GGATGAAGTGGGAAAAGGGAGGAAGAGAGACATAGCAAAGGAG
560	random	rnd-5_family-239#Unknown	1292	1334	-	14.3459	6.78e-07	0.0314	TGGTAACATGGGCGGATCTACGGCGGGGGGGGGGGGGGGTTAG
67	random	rnd-5_family-1200#Unknown	8	20	+	16.4892	6.78e-07	0.0312	CAGGGGGGGGCCG
67	random	rnd-1_family-529#Unknown	44	56	+	16.4892	6.78e-07	0.0312	CGGGGGTGGGCCG
67	random	rnd-1_family-260#Unknown	52	64	+	16.4892	6.78e-07	0.0312	CGGGGGTGGGCCG
67	random	rnd-1_family-384#Unknown	587	599	+	16.4892	6.78e-07	0.0312	CGGGGGTGGGCCG
401	random	rnd-5_family-7738#Unknown	461	473	-	15.9937	6.79e-07	0.00169	GTGGGGGTAGGGG
2	random	rnd-6_family-4542#Unknown	176	197	-	16.5472	6.82e-07	0.0433	GGACACGGGGGGGGGGGGGGGG
636	random	rnd-6_family-390#Unknown	311	326	-	16.5786	6.83e-07	0.0225	AGGGGGGGGGGGAGTC
636	random	rnd-1_family-41#Unknown	1682	1697	-	16.5786	6.83e-07	0.0225	AGGGGGGGGGGGTGTC
675	random	rnd-1_family-4#Unknown	1	25	+	17.1447	6.84e-07	0.0312	GGGGGGGGGGGGGGGGGGGGTGGGG
675	random	rnd-5_family-4688#Unknown	70	94	+	17.1447	6.84e-07	0.0312	GGGGGGGGGGGGGGGGGGGGTGGGG
401	random	rnd-6_family-7598#Unknown	156	168	-	15.9811	6.85e-07	0.00169	GGGGGGTGTGGGG
401	random	rnd-1_family-121#Unknown	302	314	-	15.9811	6.85e-07	0.00169	GGGGGGTGTGGGG
2	random	rnd-6_family-3508#Unknown	1673	1694	-	16.5409	6.86e-07	0.0433	GTAAGAAGGGGGGGGGGAGGAA
560	random	rnd-6_family-2025#DNA/Academ-1	2007	2049	+	14.3145	6.89e-07	0.0314	CGGGGGGGGGGGGCGGTGGGTGAGGAAAGCTAAGGGGGGGGGG
675	random	rnd-6_family-9811#Unknown	26	50	+	17.1321	6.91e-07	0.0312	GGGGGGGGGGGGGCGAAATGCGAGG
675	random	rnd-5_family-736#Unknown	1800	1824	+	17.1321	6.91e-07	0.0312	GGCGCTTCGCGCGGGGGGGGGGGGG
67	random	rnd-1_family-394#Unknown	23	35	+	16.4676	6.93e-07	0.0312	GCGGGGGGGGCAG
675	random	rnd-5_family-239#Unknown	1258	1282	+	17.1195	6.97e-07	0.0312	GGGGGCCGGGGGTGGGAGGAGGGGG
675	random	rnd-1_family-204#Unknown	1281	1305	+	17.1195	6.97e-07	0.0312	GGGGGCCGGGGGTGGGAGGAGGGGG
560	random	rnd-6_family-632#Unknown	132	174	+	14.283	6.99e-07	0.0314	GGATGGGGGGGGGGGGGGGGGGGGGGGGGGGGGGGGGGGGGGC
675	random	rnd-1_family-1118#Unknown	40	64	+	17.1132	7.01e-07	0.0312	GACGGCGGGAGAATGAGCGTGGTGG
576	random	rnd-1_family-340#Unknown	18	48	+	16.925	7.01e-07	0.0396	GACTGGGAGATCAGTCGGCGACCGGGCGGCG
576	random	rnd-6_family-509#Unknown	78	108	-	16.9125	7.06e-07	0.0396	TTTGGGGGGGGGGGCGGCCGGCGGGGTGCAC
2	random	rnd-6_family-10041#Unknown	395	416	+	16.5094	7.08e-07	0.0433	AAAAAAGGGGGTGGGGGGGGGG
2	random	rnd-6_family-738#Unknown	933	954	+	16.5094	7.08e-07	0.0433	AGATAGGGGAGAGACAGATGGA
67	random	rnd-3_family-234#Unknown	821	833	+	16.4532	7.13e-07	0.0312	GAGGGGGGGACCG
401	random	rnd-6_family-2062#DNA/PIF-Harbinger	5148	5160	+	15.9182	7.15e-07	0.00169	GGGGGGTAGGGTG
636	random	rnd-6_family-1775#Unknown	141	156	-	16.5283	7.16e-07	0.0225	TGGGGGGGGGGGCCCC
560	random	rnd-6_family-4782#Unknown	93	135	+	14.2327	7.17e-07	0.0314	TGTTAAGGGCGGGACAAATTGCAAGGGGGGGGGGGGGGGGAGC
675	random	rnd-5_family-736#Unknown	91	115	-	17.0692	7.24e-07	0.0312	GGGGGGGGGGGGTGCAACGGCCTGG
675	random	rnd-1_family-13#Unknown	138	162	-	17.0692	7.24e-07	0.0312	CGCGCTTCGCGCGGGAGGGGGAGGG
675	random	rnd-1_family-6#Unknown	203	227	-	17.0692	7.24e-07	0.0312	CGCGCTTCGCGCGGGAGGGGGAGGG
560	random	rnd-1_family-122#Unknown	72	114	+	14.2075	7.25e-07	0.0314	AATCGCGCCGGCCGAAAAGTCGCTCAGTGGGGGGGGGGGGGGG
560	random	rnd-2_family-30#Unknown	72	114	+	14.2075	7.25e-07	0.0314	AATCGCGCCGGCCGAAAAGTCGCTCAGTGGGGGGGGGGGGGGG
560	random	rnd-1_family-135#Unknown	73	115	+	14.2075	7.25e-07	0.0314	AATCGCGCCGGCCGAAAAGTCGCTCAGTGGGGGGGGGGGGGGG
560	random	rnd-6_family-2315#Unknown	3237	3279	-	14.2075	7.25e-07	0.0314	TTTAGAGTAAGAGAGAGAGAGGGAGAGAGAGAGGGGTGGGGGA
67	random	rnd-1_family-1025#Unknown	150	162	+	16.4317	7.3e-07	0.0312	CGGGGGCAGGCCG
636	random	rnd-6_family-8458#Unknown	73	88	+	16.5031	7.34e-07	0.0225	GGGGGGGGGGGGTACC
636	random	rnd-5_family-7233#LTR/Gypsy	3731	3746	-	16.5031	7.34e-07	0.0225	AGGGGTGGGGCGTAGC
675	random	rnd-4_family-764#Unknown	842	866	-	17.0503	7.34e-07	0.0312	CGCGATGGGGGGGGGGGGGGGGGGG
560	random	rnd-6_family-632#Unknown	133	175	+	14.1698	7.39e-07	0.0315	GATGGGGGGGGGGGGGGGGGGGGGGGGGGGGGGGGGGGGGGCG
2	random	rnd-6_family-2358#Unknown	1183	1204	+	16.4654	7.39e-07	0.0433	GGAAAGGGGGGGGGGGGGGGGG
2	random	rnd-5_family-495#LTR/Gypsy	2794	2815	-	16.4591	7.44e-07	0.0433	AGACGAAGGAGCATACGCTGGA
636	random	rnd-5_family-787#LINE/CR1	2781	2796	-	16.4843	7.46e-07	0.0225	TGGGGGGGGGGGGTGC
636	random	rnd-1_family-249#Unknown	19	34	-	16.478	7.5e-07	0.0225	AGGGGGGGGGGGCCTC
636	random	rnd-1_family-360#Unknown	40	55	-	16.478	7.5e-07	0.0225	AGGGGGGGGGGGCCTC
636	random	rnd-6_family-12709#Unknown	1261	1276	-	16.478	7.5e-07	0.0225	AGGGGGGGGGGGGCTC
576	random	rnd-2_family-30#Unknown	118	148	+	16.8125	7.53e-07	0.0396	GGGGGGGGGGGGGGGGGGGGGGGGGGTACAG
576	random	rnd-5_family-24#Unknown	353	383	-	16.8125	7.53e-07	0.0396	GGGGGGGGGGGGGGGGGGGGGGGGGGAACAG
67	random	rnd-2_family-166#Unknown	106	118	+	16.3957	7.56e-07	0.0312	GGGGGGTGGCCTG
560	random	rnd-5_family-2516#Unknown	308	350	-	14.1069	7.61e-07	0.0315	GAGAGAGGGGGGGAGAGGGGGGGGGGGAGAGAGAGAGAGGGAG
560	random	rnd-6_family-192#Unknown	1068	1110	+	14.0943	7.66e-07	0.0315	AGAGGGGGGGGGGGAACCGACAAGCAGAGAGAAGGAGATGAAG
2	random	rnd-6_family-7998#Unknown	340	361	+	16.4277	7.67e-07	0.0433	AGATGAAGGGGAGAGAGAGAGA
576	random	rnd-6_family-10324#Unknown	65	95	+	16.7812	7.68e-07	0.0396	GCGGCGGGTGTGGGGGGGGGGGGGGGGGGAG
576	random	rnd-6_family-7673#Unknown	66	96	+	16.7812	7.68e-07	0.0396	TGCTCATGGGGGGGGGGGGGGGGGGGGGTAG
636	random	rnd-1_family-646#Unknown	125	140	+	16.4528	7.69e-07	0.0225	TGGGAGGGGGGACACC
560	random	rnd-6_family-6533#Unknown	690	732	+	14.0818	7.71e-07	0.0315	GAGAGAGAGAGGGGGAGGGAGGAAGGGAGAGGGAGAGATGAGA
560	random	rnd-6_family-13356#Unknown	695	737	-	14.0755	7.73e-07	0.0315	TATACATTTCAGCCCAACTAAGCCGACAGGGGTGGCGGAGCAT
675	random	rnd-1_family-783#Unknown	2	26	+	16.9811	7.73e-07	0.0312	GGGGGGGGGGGGACGAAATGCGAGG
636	random	rnd-1_family-958#Unknown	307	322	-	16.4465	7.74e-07	0.0225	TGAGCTGCGGTGAATC
636	random	rnd-5_family-4184#Unknown	1361	1376	+	16.4465	7.74e-07	0.0225	AGGGGTGAGGTGTAGC
576	random	rnd-6_family-312#Unknown	127	157	-	16.7688	7.74e-07	0.0396	TTTTGATGGGGGGGGGGGGGGGGGGGGGGGG
2	random	rnd-1_family-229#Unknown	302	323	-	16.4151	7.77e-07	0.0433	AGAGAGGGGAGGGAGAGATAGA
560	random	rnd-6_family-11472#DNA/MULE-MuDR	684	726	-	14.0629	7.78e-07	0.0315	TGGGTCTTAGAAAACAAATATGAAGAGAGATGAGGGGGGGGGA
560	random	rnd-3_family-67#Unknown	53	95	+	14.0503	7.82e-07	0.0315	GGGGGGGGGGGGGGGGGGGGGGGGGGGGGGGGGGGGGGGGCAC
401	random	rnd-1_family-411#DNA/PIF-ISL2EU	1	13	+	15.8365	7.83e-07	0.00169	GGGGGGGGGGGGG
401	random	rnd-1_family-4#Unknown	1	13	+	15.8365	7.83e-07	0.00169	GGGGGGGGGGGGG
401	random	rnd-6_family-2570#Unknown	1	13	+	15.8365	7.83e-07	0.00169	GGGGGGGGGGGGG
401	random	rnd-1_family-18#Unknown	1	13	+	15.8365	7.83e-07	0.00169	GGGGGGGGGGGGG
401	random	rnd-1_family-249#Unknown	1	13	+	15.8365	7.83e-07	0.00169	GGGGGGGGGGGGG
401	random	rnd-1_family-783#Unknown	1	13	+	15.8365	7.83e-07	0.00169	GGGGGGGGGGGGG
401	random	rnd-1_family-345#Unknown	1	13	+	15.8365	7.83e-07	0.00169	GGGGGGGGGGGGG
401	random	rnd-6_family-2570#Unknown	2	14	+	15.8365	7.83e-07	0.00169	GGGGGGGGGGGGG
401	random	rnd-1_family-4#Unknown	2	14	+	15.8365	7.83e-07	0.00169	GGGGGGGGGGGGG
401	random	rnd-1_family-345#Unknown	2	14	+	15.8365	7.83e-07	0.00169	GGGGGGGGGGGGG
401	random	rnd-1_family-411#DNA/PIF-ISL2EU	2	14	+	15.8365	7.83e-07	0.00169	GGGGGGGGGGGGG
401	random	rnd-1_family-18#Unknown	2	14	+	15.8365	7.83e-07	0.00169	GGGGGGGGGGGGG
401	random	rnd-1_family-345#Unknown	3	15	+	15.8365	7.83e-07	0.00169	GGGGGGGGGGGGG
401	random	rnd-1_family-411#DNA/PIF-ISL2EU	3	15	+	15.8365	7.83e-07	0.00169	GGGGGGGGGGGGG
401	random	rnd-1_family-4#Unknown	3	15	+	15.8365	7.83e-07	0.00169	GGGGGGGGGGGGG
401	random	rnd-1_family-411#DNA/PIF-ISL2EU	4	16	+	15.8365	7.83e-07	0.00169	GGGGGGGGGGGGG
401	random	rnd-1_family-4#Unknown	4	16	+	15.8365	7.83e-07	0.00169	GGGGGGGGGGGGG
401	random	rnd-1_family-345#Unknown	4	16	+	15.8365	7.83e-07	0.00169	GGGGGGGGGGGGG
401	random	rnd-1_family-411#DNA/PIF-ISL2EU	5	17	+	15.8365	7.83e-07	0.00169	GGGGGGGGGGGGG
401	random	rnd-1_family-345#Unknown	5	17	+	15.8365	7.83e-07	0.00169	GGGGGGGGGGGGG
401	random	rnd-1_family-4#Unknown	5	17	+	15.8365	7.83e-07	0.00169	GGGGGGGGGGGGG
401	random	rnd-4_family-173#Unknown	5	17	+	15.8365	7.83e-07	0.00169	GGGGGGGGGGGGG
401	random	rnd-4_family-173#Unknown	6	18	+	15.8365	7.83e-07	0.00169	GGGGGGGGGGGGG
401	random	rnd-1_family-411#DNA/PIF-ISL2EU	6	18	+	15.8365	7.83e-07	0.00169	GGGGGGGGGGGGG
401	random	rnd-1_family-4#Unknown	6	18	+	15.8365	7.83e-07	0.00169	GGGGGGGGGGGGG
401	random	rnd-4_family-173#Unknown	7	19	+	15.8365	7.83e-07	0.00169	GGGGGGGGGGGGG
401	random	rnd-1_family-4#Unknown	7	19	+	15.8365	7.83e-07	0.00169	GGGGGGGGGGGGG
401	random	rnd-1_family-4#Unknown	8	20	+	15.8365	7.83e-07	0.00169	GGGGGGGGGGGGG
401	random	rnd-6_family-3720#DNA/hAT-Blackjack	9	21	+	15.8365	7.83e-07	0.00169	GGGGGGGGGGGGG
401	random	rnd-4_family-671#Unknown	10	22	+	15.8365	7.83e-07	0.00169	GGGGGGGGGGGGG
401	random	rnd-6_family-3720#DNA/hAT-Blackjack	10	22	+	15.8365	7.83e-07	0.00169	GGGGGGGGGGGGG
401	random	rnd-6_family-3720#DNA/hAT-Blackjack	11	23	+	15.8365	7.83e-07	0.00169	GGGGGGGGGGGGG
401	random	rnd-4_family-671#Unknown	11	23	+	15.8365	7.83e-07	0.00169	GGGGGGGGGGGGG
401	random	rnd-6_family-3720#DNA/hAT-Blackjack	12	24	+	15.8365	7.83e-07	0.00169	GGGGGGGGGGGGG
401	random	rnd-6_family-3720#DNA/hAT-Blackjack	13	25	+	15.8365	7.83e-07	0.00169	GGGGGGGGGGGGG
401	random	rnd-6_family-3720#DNA/hAT-Blackjack	14	26	+	15.8365	7.83e-07	0.00169	GGGGGGGGGGGGG
401	random	rnd-1_family-22#Unknown	17	29	+	15.8365	7.83e-07	0.00169	GGGGGGGGGGGGG
401	random	rnd-1_family-22#Unknown	18	30	+	15.8365	7.83e-07	0.00169	GGGGGGGGGGGGG
401	random	rnd-1_family-22#Unknown	19	31	+	15.8365	7.83e-07	0.00169	GGGGGGGGGGGGG
401	random	rnd-1_family-360#Unknown	19	31	+	15.8365	7.83e-07	0.00169	GGGGGGGGGGGGG
401	random	rnd-1_family-360#Unknown	20	32	+	15.8365	7.83e-07	0.00169	GGGGGGGGGGGGG
401	random	rnd-1_family-22#Unknown	20	32	+	15.8365	7.83e-07	0.00169	GGGGGGGGGGGGG
401	random	rnd-2_family-12#Unknown	21	33	+	15.8365	7.83e-07	0.00169	GGGGGGGGGGGGG
401	random	rnd-1_family-360#Unknown	21	33	+	15.8365	7.83e-07	0.00169	GGGGGGGGGGGGG
401	random	rnd-5_family-2099#Unknown	22	34	+	15.8365	7.83e-07	0.00169	GGGGGGGGGGGGG
401	random	rnd-2_family-12#Unknown	22	34	+	15.8365	7.83e-07	0.00169	GGGGGGGGGGGGG
401	random	rnd-1_family-360#Unknown	22	34	+	15.8365	7.83e-07	0.00169	GGGGGGGGGGGGG
401	random	rnd-5_family-2099#Unknown	23	35	+	15.8365	7.83e-07	0.00169	GGGGGGGGGGGGG
401	random	rnd-6_family-9811#Unknown	25	37	+	15.8365	7.83e-07	0.00169	GGGGGGGGGGGGG
401	random	rnd-5_family-855#Unknown	25	37	+	15.8365	7.83e-07	0.00169	GGGGGGGGGGGGG
401	random	rnd-6_family-9811#Unknown	26	38	+	15.8365	7.83e-07	0.00169	GGGGGGGGGGGGG
401	random	rnd-5_family-855#Unknown	26	38	+	15.8365	7.83e-07	0.00169	GGGGGGGGGGGGG
401	random	rnd-4_family-212#Unknown	26	38	+	15.8365	7.83e-07	0.00169	GGGGGGGGGGGGG
401	random	rnd-6_family-632#Unknown	26	38	+	15.8365	7.83e-07	0.00169	GGGGGGGGGGGGG
401	random	rnd-4_family-212#Unknown	27	39	+	15.8365	7.83e-07	0.00169	GGGGGGGGGGGGG
401	random	rnd-5_family-855#Unknown	27	39	+	15.8365	7.83e-07	0.00169	GGGGGGGGGGGGG
401	random	rnd-6_family-632#Unknown	27	39	+	15.8365	7.83e-07	0.00169	GGGGGGGGGGGGG
401	random	rnd-3_family-815#Unknown	28	40	+	15.8365	7.83e-07	0.00169	GGGGGGGGGGGGG
401	random	rnd-1_family-219#Unknown	28	40	+	15.8365	7.83e-07	0.00169	GGGGGGGGGGGGG
401	random	rnd-4_family-212#Unknown	28	40	+	15.8365	7.83e-07	0.00169	GGGGGGGGGGGGG
401	random	rnd-6_family-632#Unknown	28	40	+	15.8365	7.83e-07	0.00169	GGGGGGGGGGGGG
401	random	rnd-5_family-855#Unknown	28	40	+	15.8365	7.83e-07	0.00169	GGGGGGGGGGGGG
401	random	rnd-5_family-855#Unknown	29	41	+	15.8365	7.83e-07	0.00169	GGGGGGGGGGGGG
401	random	rnd-4_family-212#Unknown	29	41	+	15.8365	7.83e-07	0.00169	GGGGGGGGGGGGG
401	random	rnd-3_family-815#Unknown	29	41	+	15.8365	7.83e-07	0.00169	GGGGGGGGGGGGG
401	random	rnd-4_family-212#Unknown	30	42	+	15.8365	7.83e-07	0.00169	GGGGGGGGGGGGG
401	random	rnd-5_family-855#Unknown	30	42	+	15.8365	7.83e-07	0.00169	GGGGGGGGGGGGG
401	random	rnd-3_family-815#Unknown	30	42	+	15.8365	7.83e-07	0.00169	GGGGGGGGGGGGG
401	random	rnd-5_family-855#Unknown	31	43	+	15.8365	7.83e-07	0.00169	GGGGGGGGGGGGG
401	random	rnd-3_family-815#Unknown	31	43	+	15.8365	7.83e-07	0.00169	GGGGGGGGGGGGG
401	random	rnd-4_family-212#Unknown	31	43	+	15.8365	7.83e-07	0.00169	GGGGGGGGGGGGG
401	random	rnd-4_family-212#Unknown	32	44	+	15.8365	7.83e-07	0.00169	GGGGGGGGGGGGG
401	random	rnd-3_family-815#Unknown	32	44	+	15.8365	7.83e-07	0.00169	GGGGGGGGGGGGG
401	random	rnd-5_family-855#Unknown	32	44	+	15.8365	7.83e-07	0.00169	GGGGGGGGGGGGG
401	random	rnd-4_family-212#Unknown	33	45	+	15.8365	7.83e-07	0.00169	GGGGGGGGGGGGG
401	random	rnd-4_family-212#Unknown	34	46	+	15.8365	7.83e-07	0.00169	GGGGGGGGGGGGG
401	random	rnd-4_family-212#Unknown	35	47	+	15.8365	7.83e-07	0.00169	GGGGGGGGGGGGG
401	random	rnd-5_family-1279#Unknown	36	48	+	15.8365	7.83e-07	0.00169	GGGGGGGGGGGGG
401	random	rnd-5_family-1279#Unknown	37	49	+	15.8365	7.83e-07	0.00169	GGGGGGGGGGGGG
401	random	rnd-5_family-1279#Unknown	38	50	+	15.8365	7.83e-07	0.00169	GGGGGGGGGGGGG
401	random	rnd-1_family-370#Unknown	40	52	+	15.8365	7.83e-07	0.00169	GGGGGGGGGGGGG
401	random	rnd-1_family-468#Unknown	43	55	+	15.8365	7.83e-07	0.00169	GGGGGGGGGGGGG
401	random	rnd-1_family-269#Unknown	44	56	+	15.8365	7.83e-07	0.00169	GGGGGGGGGGGGG
401	random	rnd-1_family-468#Unknown	44	56	+	15.8365	7.83e-07	0.00169	GGGGGGGGGGGGG
401	random	rnd-1_family-1145#Unknown	45	57	+	15.8365	7.83e-07	0.00169	GGGGGGGGGGGGG
401	random	rnd-1_family-269#Unknown	45	57	+	15.8365	7.83e-07	0.00169	GGGGGGGGGGGGG
401	random	rnd-1_family-468#Unknown	45	57	+	15.8365	7.83e-07	0.00169	GGGGGGGGGGGGG
401	random	rnd-1_family-468#Unknown	46	58	+	15.8365	7.83e-07	0.00169	GGGGGGGGGGGGG
401	random	rnd-6_family-3085#Unknown	46	58	+	15.8365	7.83e-07	0.00169	GGGGGGGGGGGGG
401	random	rnd-3_family-67#Unknown	46	58	+	15.8365	7.83e-07	0.00169	GGGGGGGGGGGGG
401	random	rnd-6_family-3726#Unknown	46	58	+	15.8365	7.83e-07	0.00169	GGGGGGGGGGGGG
401	random	rnd-3_family-67#Unknown	47	59	+	15.8365	7.83e-07	0.00169	GGGGGGGGGGGGG
401	random	rnd-6_family-3085#Unknown	47	59	+	15.8365	7.83e-07	0.00169	GGGGGGGGGGGGG
401	random	rnd-6_family-3726#Unknown	47	59	+	15.8365	7.83e-07	0.00169	GGGGGGGGGGGGG
401	random	rnd-1_family-468#Unknown	47	59	+	15.8365	7.83e-07	0.00169	GGGGGGGGGGGGG
401	random	rnd-1_family-468#Unknown	48	60	+	15.8365	7.83e-07	0.00169	GGGGGGGGGGGGG
401	random	rnd-3_family-67#Unknown	48	60	+	15.8365	7.83e-07	0.00169	GGGGGGGGGGGGG
401	random	rnd-6_family-3726#Unknown	48	60	+	15.8365	7.83e-07	0.00169	GGGGGGGGGGGGG
401	random	rnd-1_family-468#Unknown	49	61	+	15.8365	7.83e-07	0.00169	GGGGGGGGGGGGG
401	random	rnd-3_family-67#Unknown	49	61	+	15.8365	7.83e-07	0.00169	GGGGGGGGGGGGG
401	random	rnd-3_family-67#Unknown	50	62	+	15.8365	7.83e-07	0.00169	GGGGGGGGGGGGG
401	random	rnd-1_family-468#Unknown	50	62	+	15.8365	7.83e-07	0.00169	GGGGGGGGGGGGG
401	random	rnd-1_family-349#Unknown	50	62	+	15.8365	7.83e-07	0.00169	GGGGGGGGGGGGG
401	random	rnd-3_family-67#Unknown	51	63	+	15.8365	7.83e-07	0.00169	GGGGGGGGGGGGG
401	random	rnd-1_family-245#Unknown	51	63	+	15.8365	7.83e-07	0.00169	GGGGGGGGGGGGG
401	random	rnd-1_family-468#Unknown	51	63	+	15.8365	7.83e-07	0.00169	GGGGGGGGGGGGG
401	random	rnd-1_family-468#Unknown	52	64	+	15.8365	7.83e-07	0.00169	GGGGGGGGGGGGG
401	random	rnd-3_family-67#Unknown	52	64	+	15.8365	7.83e-07	0.00169	GGGGGGGGGGGGG
401	random	rnd-1_family-245#Unknown	52	64	+	15.8365	7.83e-07	0.00169	GGGGGGGGGGGGG
401	random	rnd-3_family-67#Unknown	53	65	+	15.8365	7.83e-07	0.00169	GGGGGGGGGGGGG
401	random	rnd-1_family-468#Unknown	53	65	+	15.8365	7.83e-07	0.00169	GGGGGGGGGGGGG
401	random	rnd-1_family-468#Unknown	54	66	+	15.8365	7.83e-07	0.00169	GGGGGGGGGGGGG
401	random	rnd-3_family-67#Unknown	54	66	+	15.8365	7.83e-07	0.00169	GGGGGGGGGGGGG
401	random	rnd-3_family-67#Unknown	55	67	+	15.8365	7.83e-07	0.00169	GGGGGGGGGGGGG
401	random	rnd-3_family-67#Unknown	56	68	+	15.8365	7.83e-07	0.00169	GGGGGGGGGGGGG
401	random	rnd-3_family-67#Unknown	57	69	+	15.8365	7.83e-07	0.00169	GGGGGGGGGGGGG
401	random	rnd-6_family-15593#Unknown	57	69	+	15.8365	7.83e-07	0.00169	GGGGGGGGGGGGG
401	random	rnd-6_family-15593#Unknown	58	70	+	15.8365	7.83e-07	0.00169	GGGGGGGGGGGGG
401	random	rnd-3_family-67#Unknown	58	70	+	15.8365	7.83e-07	0.00169	GGGGGGGGGGGGG
401	random	rnd-6_family-15593#Unknown	59	71	+	15.8365	7.83e-07	0.00169	GGGGGGGGGGGGG
401	random	rnd-3_family-67#Unknown	59	71	+	15.8365	7.83e-07	0.00169	GGGGGGGGGGGGG
401	random	rnd-6_family-15593#Unknown	60	72	+	15.8365	7.83e-07	0.00169	GGGGGGGGGGGGG
401	random	rnd-3_family-67#Unknown	60	72	+	15.8365	7.83e-07	0.00169	GGGGGGGGGGGGG
401	random	rnd-1_family-164#Unknown	61	73	+	15.8365	7.83e-07	0.00169	GGGGGGGGGGGGG
401	random	rnd-3_family-67#Unknown	61	73	+	15.8365	7.83e-07	0.00169	GGGGGGGGGGGGG
401	random	rnd-2_family-108#Unknown	61	73	+	15.8365	7.83e-07	0.00169	GGGGGGGGGGGGG
401	random	rnd-2_family-108#Unknown	62	74	+	15.8365	7.83e-07	0.00169	GGGGGGGGGGGGG
401	random	rnd-1_family-164#Unknown	62	74	+	15.8365	7.83e-07	0.00169	GGGGGGGGGGGGG
401	random	rnd-3_family-67#Unknown	62	74	+	15.8365	7.83e-07	0.00169	GGGGGGGGGGGGG
401	random	rnd-3_family-67#Unknown	63	75	+	15.8365	7.83e-07	0.00169	GGGGGGGGGGGGG
401	random	rnd-1_family-164#Unknown	63	75	+	15.8365	7.83e-07	0.00169	GGGGGGGGGGGGG
401	random	rnd-2_family-108#Unknown	63	75	+	15.8365	7.83e-07	0.00169	GGGGGGGGGGGGG
401	random	rnd-3_family-67#Unknown	64	76	+	15.8365	7.83e-07	0.00169	GGGGGGGGGGGGG
401	random	rnd-2_family-108#Unknown	64	76	+	15.8365	7.83e-07	0.00169	GGGGGGGGGGGGG
401	random	rnd-3_family-67#Unknown	65	77	+	15.8365	7.83e-07	0.00169	GGGGGGGGGGGGG
401	random	rnd-2_family-108#Unknown	65	77	+	15.8365	7.83e-07	0.00169	GGGGGGGGGGGGG
401	random	rnd-6_family-8458#Unknown	65	77	+	15.8365	7.83e-07	0.00169	GGGGGGGGGGGGG
401	random	rnd-6_family-8458#Unknown	66	78	+	15.8365	7.83e-07	0.00169	GGGGGGGGGGGGG
401	random	rnd-3_family-67#Unknown	66	78	+	15.8365	7.83e-07	0.00169	GGGGGGGGGGGGG
401	random	rnd-2_family-108#Unknown	66	78	+	15.8365	7.83e-07	0.00169	GGGGGGGGGGGGG
401	random	rnd-2_family-108#Unknown	67	79	+	15.8365	7.83e-07	0.00169	GGGGGGGGGGGGG
401	random	rnd-6_family-8458#Unknown	67	79	+	15.8365	7.83e-07	0.00169	GGGGGGGGGGGGG
401	random	rnd-3_family-67#Unknown	67	79	+	15.8365	7.83e-07	0.00169	GGGGGGGGGGGGG
401	random	rnd-2_family-108#Unknown	68	80	+	15.8365	7.83e-07	0.00169	GGGGGGGGGGGGG
401	random	rnd-6_family-8458#Unknown	68	80	+	15.8365	7.83e-07	0.00169	GGGGGGGGGGGGG
401	random	rnd-5_family-4688#Unknown	68	80	+	15.8365	7.83e-07	0.00169	GGGGGGGGGGGGG
401	random	rnd-3_family-67#Unknown	68	80	+	15.8365	7.83e-07	0.00169	GGGGGGGGGGGGG
401	random	rnd-5_family-4688#Unknown	69	81	+	15.8365	7.83e-07	0.00169	GGGGGGGGGGGGG
401	random	rnd-6_family-8458#Unknown	69	81	+	15.8365	7.83e-07	0.00169	GGGGGGGGGGGGG
401	random	rnd-2_family-108#Unknown	69	81	+	15.8365	7.83e-07	0.00169	GGGGGGGGGGGGG
401	random	rnd-3_family-67#Unknown	69	81	+	15.8365	7.83e-07	0.00169	GGGGGGGGGGGGG
401	random	rnd-5_family-4688#Unknown	70	82	+	15.8365	7.83e-07	0.00169	GGGGGGGGGGGGG
401	random	rnd-6_family-8458#Unknown	70	82	+	15.8365	7.83e-07	0.00169	GGGGGGGGGGGGG
401	random	rnd-2_family-108#Unknown	70	82	+	15.8365	7.83e-07	0.00169	GGGGGGGGGGGGG
401	random	rnd-3_family-67#Unknown	70	82	+	15.8365	7.83e-07	0.00169	GGGGGGGGGGGGG
401	random	rnd-6_family-2179#Unknown	70	82	+	15.8365	7.83e-07	0.00169	GGGGGGGGGGGGG
401	random	rnd-5_family-4688#Unknown	71	83	+	15.8365	7.83e-07	0.00169	GGGGGGGGGGGGG
401	random	rnd-6_family-8458#Unknown	71	83	+	15.8365	7.83e-07	0.00169	GGGGGGGGGGGGG
401	random	rnd-3_family-67#Unknown	71	83	+	15.8365	7.83e-07	0.00169	GGGGGGGGGGGGG
401	random	rnd-6_family-2179#Unknown	71	83	+	15.8365	7.83e-07	0.00169	GGGGGGGGGGGGG
401	random	rnd-3_family-67#Unknown	72	84	+	15.8365	7.83e-07	0.00169	GGGGGGGGGGGGG
401	random	rnd-6_family-2179#Unknown	72	84	+	15.8365	7.83e-07	0.00169	GGGGGGGGGGGGG
401	random	rnd-5_family-4688#Unknown	72	84	+	15.8365	7.83e-07	0.00169	GGGGGGGGGGGGG
401	random	rnd-6_family-8458#Unknown	72	84	+	15.8365	7.83e-07	0.00169	GGGGGGGGGGGGG
401	random	rnd-1_family-150#Unknown	73	85	+	15.8365	7.83e-07	0.00169	GGGGGGGGGGGGG
401	random	rnd-5_family-4688#Unknown	73	85	+	15.8365	7.83e-07	0.00169	GGGGGGGGGGGGG
401	random	rnd-6_family-7673#Unknown	73	85	+	15.8365	7.83e-07	0.00169	GGGGGGGGGGGGG
401	random	rnd-3_family-67#Unknown	73	85	+	15.8365	7.83e-07	0.00169	GGGGGGGGGGGGG
401	random	rnd-6_family-2179#Unknown	73	85	+	15.8365	7.83e-07	0.00169	GGGGGGGGGGGGG
401	random	rnd-1_family-150#Unknown	74	86	+	15.8365	7.83e-07	0.00169	GGGGGGGGGGGGG
401	random	rnd-6_family-18622#Unknown	74	86	+	15.8365	7.83e-07	0.00169	GGGGGGGGGGGGG
401	random	rnd-6_family-7673#Unknown	74	86	+	15.8365	7.83e-07	0.00169	GGGGGGGGGGGGG
401	random	rnd-5_family-4688#Unknown	74	86	+	15.8365	7.83e-07	0.00169	GGGGGGGGGGGGG
401	random	rnd-3_family-67#Unknown	74	86	+	15.8365	7.83e-07	0.00169	GGGGGGGGGGGGG
401	random	rnd-6_family-2179#Unknown	74	86	+	15.8365	7.83e-07	0.00169	GGGGGGGGGGGGG
401	random	rnd-6_family-2179#Unknown	75	87	+	15.8365	7.83e-07	0.00169	GGGGGGGGGGGGG
401	random	rnd-1_family-150#Unknown	75	87	+	15.8365	7.83e-07	0.00169	GGGGGGGGGGGGG
401	random	rnd-6_family-7673#Unknown	75	87	+	15.8365	7.83e-07	0.00169	GGGGGGGGGGGGG
401	random	rnd-3_family-67#Unknown	75	87	+	15.8365	7.83e-07	0.00169	GGGGGGGGGGGGG
401	random	rnd-5_family-4688#Unknown	75	87	+	15.8365	7.83e-07	0.00169	GGGGGGGGGGGGG
401	random	rnd-1_family-107#Unknown	75	87	+	15.8365	7.83e-07	0.00169	GGGGGGGGGGGGG
401	random	rnd-6_family-18622#Unknown	75	87	+	15.8365	7.83e-07	0.00169	GGGGGGGGGGGGG
401	random	rnd-1_family-107#Unknown	76	88	+	15.8365	7.83e-07	0.00169	GGGGGGGGGGGGG
401	random	rnd-6_family-7673#Unknown	76	88	+	15.8365	7.83e-07	0.00169	GGGGGGGGGGGGG
401	random	rnd-6_family-10324#Unknown	76	88	+	15.8365	7.83e-07	0.00169	GGGGGGGGGGGGG
401	random	rnd-5_family-4688#Unknown	76	88	+	15.8365	7.83e-07	0.00169	GGGGGGGGGGGGG
401	random	rnd-3_family-67#Unknown	76	88	+	15.8365	7.83e-07	0.00169	GGGGGGGGGGGGG
401	random	rnd-1_family-150#Unknown	76	88	+	15.8365	7.83e-07	0.00169	GGGGGGGGGGGGG
401	random	rnd-6_family-10324#Unknown	77	89	+	15.8365	7.83e-07	0.00169	GGGGGGGGGGGGG
401	random	rnd-6_family-7673#Unknown	77	89	+	15.8365	7.83e-07	0.00169	GGGGGGGGGGGGG
401	random	rnd-3_family-67#Unknown	77	89	+	15.8365	7.83e-07	0.00169	GGGGGGGGGGGGG
401	random	rnd-1_family-107#Unknown	77	89	+	15.8365	7.83e-07	0.00169	GGGGGGGGGGGGG
401	random	rnd-5_family-4688#Unknown	77	89	+	15.8365	7.83e-07	0.00169	GGGGGGGGGGGGG
401	random	rnd-1_family-150#Unknown	77	89	+	15.8365	7.83e-07	0.00169	GGGGGGGGGGGGG
401	random	rnd-6_family-7673#Unknown	78	90	+	15.8365	7.83e-07	0.00169	GGGGGGGGGGGGG
401	random	rnd-6_family-10324#Unknown	78	90	+	15.8365	7.83e-07	0.00169	GGGGGGGGGGGGG
401	random	rnd-1_family-107#Unknown	78	90	+	15.8365	7.83e-07	0.00169	GGGGGGGGGGGGG
401	random	rnd-1_family-150#Unknown	78	90	+	15.8365	7.83e-07	0.00169	GGGGGGGGGGGGG
401	random	rnd-3_family-67#Unknown	78	90	+	15.8365	7.83e-07	0.00169	GGGGGGGGGGGGG
401	random	rnd-1_family-150#Unknown	79	91	+	15.8365	7.83e-07	0.00169	GGGGGGGGGGGGG
401	random	rnd-3_family-67#Unknown	79	91	+	15.8365	7.83e-07	0.00169	GGGGGGGGGGGGG
401	random	rnd-6_family-10324#Unknown	79	91	+	15.8365	7.83e-07	0.00169	GGGGGGGGGGGGG
401	random	rnd-1_family-107#Unknown	79	91	+	15.8365	7.83e-07	0.00169	GGGGGGGGGGGGG
401	random	rnd-6_family-7673#Unknown	79	91	+	15.8365	7.83e-07	0.00169	GGGGGGGGGGGGG
401	random	rnd-6_family-7673#Unknown	80	92	+	15.8365	7.83e-07	0.00169	GGGGGGGGGGGGG
401	random	rnd-3_family-67#Unknown	80	92	+	15.8365	7.83e-07	0.00169	GGGGGGGGGGGGG
401	random	rnd-4_family-17#Unknown	80	92	+	15.8365	7.83e-07	0.00169	GGGGGGGGGGGGG
401	random	rnd-1_family-150#Unknown	80	92	+	15.8365	7.83e-07	0.00169	GGGGGGGGGGGGG
401	random	rnd-6_family-10324#Unknown	80	92	+	15.8365	7.83e-07	0.00169	GGGGGGGGGGGGG
401	random	rnd-1_family-107#Unknown	80	92	+	15.8365	7.83e-07	0.00169	GGGGGGGGGGGGG
401	random	rnd-1_family-107#Unknown	81	93	+	15.8365	7.83e-07	0.00169	GGGGGGGGGGGGG
401	random	rnd-1_family-150#Unknown	81	93	+	15.8365	7.83e-07	0.00169	GGGGGGGGGGGGG
401	random	rnd-4_family-17#Unknown	81	93	+	15.8365	7.83e-07	0.00169	GGGGGGGGGGGGG
401	random	rnd-6_family-7673#Unknown	81	93	+	15.8365	7.83e-07	0.00169	GGGGGGGGGGGGG
401	random	rnd-6_family-10324#Unknown	81	93	+	15.8365	7.83e-07	0.00169	GGGGGGGGGGGGG
401	random	rnd-4_family-17#Unknown	82	94	+	15.8365	7.83e-07	0.00169	GGGGGGGGGGGGG
401	random	rnd-1_family-107#Unknown	82	94	+	15.8365	7.83e-07	0.00169	GGGGGGGGGGGGG
401	random	rnd-1_family-150#Unknown	82	94	+	15.8365	7.83e-07	0.00169	GGGGGGGGGGGGG
401	random	rnd-1_family-107#Unknown	83	95	+	15.8365	7.83e-07	0.00169	GGGGGGGGGGGGG
401	random	rnd-4_family-17#Unknown	83	95	+	15.8365	7.83e-07	0.00169	GGGGGGGGGGGGG
401	random	rnd-1_family-150#Unknown	83	95	+	15.8365	7.83e-07	0.00169	GGGGGGGGGGGGG
401	random	rnd-1_family-150#Unknown	84	96	+	15.8365	7.83e-07	0.00169	GGGGGGGGGGGGG
401	random	rnd-1_family-107#Unknown	84	96	+	15.8365	7.83e-07	0.00169	GGGGGGGGGGGGG
401	random	rnd-1_family-296#Unknown	84	96	+	15.8365	7.83e-07	0.00169	GGGGGGGGGGGGG
401	random	rnd-5_family-1071#Unknown	85	97	+	15.8365	7.83e-07	0.00169	GGGGGGGGGGGGG
401	random	rnd-1_family-107#Unknown	85	97	+	15.8365	7.83e-07	0.00169	GGGGGGGGGGGGG
401	random	rnd-1_family-296#Unknown	85	97	+	15.8365	7.83e-07	0.00169	GGGGGGGGGGGGG
401	random	rnd-1_family-107#Unknown	86	98	+	15.8365	7.83e-07	0.00169	GGGGGGGGGGGGG
401	random	rnd-5_family-1071#Unknown	86	98	+	15.8365	7.83e-07	0.00169	GGGGGGGGGGGGG
401	random	rnd-5_family-1071#Unknown	87	99	+	15.8365	7.83e-07	0.00169	GGGGGGGGGGGGG
401	random	rnd-5_family-1071#Unknown	88	100	+	15.8365	7.83e-07	0.00169	GGGGGGGGGGGGG
401	random	rnd-6_family-67#Unknown	88	100	+	15.8365	7.83e-07	0.00169	GGGGGGGGGGGGG
401	random	rnd-5_family-1071#Unknown	89	101	+	15.8365	7.83e-07	0.00169	GGGGGGGGGGGGG
401	random	rnd-5_family-1071#Unknown	90	102	+	15.8365	7.83e-07	0.00169	GGGGGGGGGGGGG
401	random	rnd-5_family-1071#Unknown	91	103	+	15.8365	7.83e-07	0.00169	GGGGGGGGGGGGG
401	random	rnd-6_family-40482#Unknown	93	105	+	15.8365	7.83e-07	0.00169	GGGGGGGGGGGGG
401	random	rnd-6_family-400#Unknown	95	107	+	15.8365	7.83e-07	0.00169	GGGGGGGGGGGGG
401	random	rnd-6_family-400#Unknown	96	108	+	15.8365	7.83e-07	0.00169	GGGGGGGGGGGGG
401	random	rnd-6_family-400#Unknown	97	109	+	15.8365	7.83e-07	0.00169	GGGGGGGGGGGGG
401	random	rnd-5_family-1117#Unknown	98	110	+	15.8365	7.83e-07	0.00169	GGGGGGGGGGGGG
401	random	rnd-1_family-122#Unknown	100	112	+	15.8365	7.83e-07	0.00169	GGGGGGGGGGGGG
401	random	rnd-2_family-30#Unknown	100	112	+	15.8365	7.83e-07	0.00169	GGGGGGGGGGGGG
401	random	rnd-1_family-122#Unknown	101	113	+	15.8365	7.83e-07	0.00169	GGGGGGGGGGGGG
401	random	rnd-2_family-30#Unknown	101	113	+	15.8365	7.83e-07	0.00169	GGGGGGGGGGGGG
401	random	rnd-1_family-135#Unknown	101	113	+	15.8365	7.83e-07	0.00169	GGGGGGGGGGGGG
401	random	rnd-1_family-135#Unknown	102	114	+	15.8365	7.83e-07	0.00169	GGGGGGGGGGGGG
401	random	rnd-2_family-30#Unknown	102	114	+	15.8365	7.83e-07	0.00169	GGGGGGGGGGGGG
401	random	rnd-3_family-234#Unknown	102	114	+	15.8365	7.83e-07	0.00169	GGGGGGGGGGGGG
401	random	rnd-1_family-122#Unknown	102	114	+	15.8365	7.83e-07	0.00169	GGGGGGGGGGGGG
401	random	rnd-2_family-30#Unknown	103	115	+	15.8365	7.83e-07	0.00169	GGGGGGGGGGGGG
401	random	rnd-1_family-122#Unknown	103	115	+	15.8365	7.83e-07	0.00169	GGGGGGGGGGGGG
401	random	rnd-1_family-135#Unknown	103	115	+	15.8365	7.83e-07	0.00169	GGGGGGGGGGGGG
401	random	rnd-6_family-220#Unknown	103	115	+	15.8365	7.83e-07	0.00169	GGGGGGGGGGGGG
401	random	rnd-1_family-122#Unknown	104	116	+	15.8365	7.83e-07	0.00169	GGGGGGGGGGGGG
401	random	rnd-2_family-30#Unknown	104	116	+	15.8365	7.83e-07	0.00169	GGGGGGGGGGGGG
401	random	rnd-1_family-135#Unknown	104	116	+	15.8365	7.83e-07	0.00169	GGGGGGGGGGGGG
401	random	rnd-2_family-30#Unknown	105	117	+	15.8365	7.83e-07	0.00169	GGGGGGGGGGGGG
401	random	rnd-1_family-135#Unknown	105	117	+	15.8365	7.83e-07	0.00169	GGGGGGGGGGGGG
401	random	rnd-1_family-122#Unknown	105	117	+	15.8365	7.83e-07	0.00169	GGGGGGGGGGGGG
401	random	rnd-2_family-30#Unknown	106	118	+	15.8365	7.83e-07	0.00169	GGGGGGGGGGGGG
401	random	rnd-1_family-135#Unknown	106	118	+	15.8365	7.83e-07	0.00169	GGGGGGGGGGGGG
401	random	rnd-1_family-122#Unknown	106	118	+	15.8365	7.83e-07	0.00169	GGGGGGGGGGGGG
401	random	rnd-2_family-30#Unknown	107	119	+	15.8365	7.83e-07	0.00169	GGGGGGGGGGGGG
401	random	rnd-1_family-135#Unknown	107	119	+	15.8365	7.83e-07	0.00169	GGGGGGGGGGGGG
401	random	rnd-1_family-122#Unknown	107	119	+	15.8365	7.83e-07	0.00169	GGGGGGGGGGGGG
401	random	rnd-1_family-422#Unknown	107	119	+	15.8365	7.83e-07	0.00169	GGGGGGGGGGGGG
401	random	rnd-1_family-135#Unknown	108	120	+	15.8365	7.83e-07	0.00169	GGGGGGGGGGGGG
401	random	rnd-2_family-30#Unknown	108	120	+	15.8365	7.83e-07	0.00169	GGGGGGGGGGGGG
401	random	rnd-1_family-122#Unknown	108	120	+	15.8365	7.83e-07	0.00169	GGGGGGGGGGGGG
401	random	rnd-1_family-135#Unknown	109	121	+	15.8365	7.83e-07	0.00169	GGGGGGGGGGGGG
401	random	rnd-1_family-122#Unknown	109	121	+	15.8365	7.83e-07	0.00169	GGGGGGGGGGGGG
401	random	rnd-2_family-30#Unknown	109	121	+	15.8365	7.83e-07	0.00169	GGGGGGGGGGGGG
401	random	rnd-1_family-135#Unknown	110	122	+	15.8365	7.83e-07	0.00169	GGGGGGGGGGGGG
401	random	rnd-2_family-30#Unknown	110	122	+	15.8365	7.83e-07	0.00169	GGGGGGGGGGGGG
401	random	rnd-1_family-122#Unknown	110	122	+	15.8365	7.83e-07	0.00169	GGGGGGGGGGGGG
401	random	rnd-6_family-7265#Unknown	111	123	+	15.8365	7.83e-07	0.00169	GGGGGGGGGGGGG
401	random	rnd-1_family-122#Unknown	111	123	+	15.8365	7.83e-07	0.00169	GGGGGGGGGGGGG
401	random	rnd-2_family-30#Unknown	111	123	+	15.8365	7.83e-07	0.00169	GGGGGGGGGGGGG
401	random	rnd-1_family-135#Unknown	111	123	+	15.8365	7.83e-07	0.00169	GGGGGGGGGGGGG
401	random	rnd-6_family-9811#Unknown	111	123	+	15.8365	7.83e-07	0.00169	GGGGGGGGGGGGG
401	random	rnd-6_family-9811#Unknown	112	124	+	15.8365	7.83e-07	0.00169	GGGGGGGGGGGGG
401	random	rnd-1_family-122#Unknown	112	124	+	15.8365	7.83e-07	0.00169	GGGGGGGGGGGGG
401	random	rnd-1_family-135#Unknown	112	124	+	15.8365	7.83e-07	0.00169	GGGGGGGGGGGGG
401	random	rnd-6_family-7265#Unknown	112	124	+	15.8365	7.83e-07	0.00169	GGGGGGGGGGGGG
401	random	rnd-2_family-30#Unknown	112	124	+	15.8365	7.83e-07	0.00169	GGGGGGGGGGGGG
401	random	rnd-1_family-122#Unknown	113	125	+	15.8365	7.83e-07	0.00169	GGGGGGGGGGGGG
401	random	rnd-6_family-7265#Unknown	113	125	+	15.8365	7.83e-07	0.00169	GGGGGGGGGGGGG
401	random	rnd-6_family-9811#Unknown	113	125	+	15.8365	7.83e-07	0.00169	GGGGGGGGGGGGG
401	random	rnd-1_family-135#Unknown	113	125	+	15.8365	7.83e-07	0.00169	GGGGGGGGGGGGG
401	random	rnd-2_family-30#Unknown	113	125	+	15.8365	7.83e-07	0.00169	GGGGGGGGGGGGG
401	random	rnd-6_family-9811#Unknown	114	126	+	15.8365	7.83e-07	0.00169	GGGGGGGGGGGGG
401	random	rnd-1_family-122#Unknown	114	126	+	15.8365	7.83e-07	0.00169	GGGGGGGGGGGGG
401	random	rnd-6_family-7265#Unknown	114	126	+	15.8365	7.83e-07	0.00169	GGGGGGGGGGGGG
401	random	rnd-1_family-135#Unknown	114	126	+	15.8365	7.83e-07	0.00169	GGGGGGGGGGGGG
401	random	rnd-2_family-30#Unknown	114	126	+	15.8365	7.83e-07	0.00169	GGGGGGGGGGGGG
401	random	rnd-1_family-135#Unknown	115	127	+	15.8365	7.83e-07	0.00169	GGGGGGGGGGGGG
401	random	rnd-6_family-7265#Unknown	115	127	+	15.8365	7.83e-07	0.00169	GGGGGGGGGGGGG
401	random	rnd-2_family-30#Unknown	115	127	+	15.8365	7.83e-07	0.00169	GGGGGGGGGGGGG
401	random	rnd-1_family-58#Unknown	116	128	+	15.8365	7.83e-07	0.00169	GGGGGGGGGGGGG
401	random	rnd-1_family-135#Unknown	116	128	+	15.8365	7.83e-07	0.00169	GGGGGGGGGGGGG
401	random	rnd-6_family-7265#Unknown	116	128	+	15.8365	7.83e-07	0.00169	GGGGGGGGGGGGG
401	random	rnd-2_family-30#Unknown	116	128	+	15.8365	7.83e-07	0.00169	GGGGGGGGGGGGG
401	random	rnd-1_family-58#Unknown	117	129	+	15.8365	7.83e-07	0.00169	GGGGGGGGGGGGG
401	random	rnd-2_family-30#Unknown	117	129	+	15.8365	7.83e-07	0.00169	GGGGGGGGGGGGG
401	random	rnd-1_family-135#Unknown	117	129	+	15.8365	7.83e-07	0.00169	GGGGGGGGGGGGG
401	random	rnd-6_family-4782#Unknown	117	129	+	15.8365	7.83e-07	0.00169	GGGGGGGGGGGGG
401	random	rnd-6_family-3726#Unknown	118	130	+	15.8365	7.83e-07	0.00169	GGGGGGGGGGGGG
401	random	rnd-2_family-30#Unknown	118	130	+	15.8365	7.83e-07	0.00169	GGGGGGGGGGGGG
401	random	rnd-6_family-4782#Unknown	118	130	+	15.8365	7.83e-07	0.00169	GGGGGGGGGGGGG
401	random	rnd-1_family-58#Unknown	118	130	+	15.8365	7.83e-07	0.00169	GGGGGGGGGGGGG
401	random	rnd-1_family-135#Unknown	118	130	+	15.8365	7.83e-07	0.00169	GGGGGGGGGGGGG
401	random	rnd-6_family-3726#Unknown	119	131	+	15.8365	7.83e-07	0.00169	GGGGGGGGGGGGG
401	random	rnd-1_family-58#Unknown	119	131	+	15.8365	7.83e-07	0.00169	GGGGGGGGGGGGG
401	random	rnd-2_family-30#Unknown	119	131	+	15.8365	7.83e-07	0.00169	GGGGGGGGGGGGG
401	random	rnd-6_family-4782#Unknown	119	131	+	15.8365	7.83e-07	0.00169	GGGGGGGGGGGGG
401	random	rnd-1_family-135#Unknown	119	131	+	15.8365	7.83e-07	0.00169	GGGGGGGGGGGGG
401	random	rnd-6_family-4782#Unknown	120	132	+	15.8365	7.83e-07	0.00169	GGGGGGGGGGGGG
401	random	rnd-6_family-3726#Unknown	120	132	+	15.8365	7.83e-07	0.00169	GGGGGGGGGGGGG
401	random	rnd-2_family-30#Unknown	120	132	+	15.8365	7.83e-07	0.00169	GGGGGGGGGGGGG
401	random	rnd-1_family-135#Unknown	120	132	+	15.8365	7.83e-07	0.00169	GGGGGGGGGGGGG
401	random	rnd-6_family-3726#Unknown	121	133	+	15.8365	7.83e-07	0.00169	GGGGGGGGGGGGG
401	random	rnd-1_family-135#Unknown	121	133	+	15.8365	7.83e-07	0.00169	GGGGGGGGGGGGG
401	random	rnd-2_family-30#Unknown	121	133	+	15.8365	7.83e-07	0.00169	GGGGGGGGGGGGG
401	random	rnd-2_family-30#Unknown	122	134	+	15.8365	7.83e-07	0.00169	GGGGGGGGGGGGG
401	random	rnd-1_family-135#Unknown	122	134	+	15.8365	7.83e-07	0.00169	GGGGGGGGGGGGG
401	random	rnd-6_family-3726#Unknown	122	134	+	15.8365	7.83e-07	0.00169	GGGGGGGGGGGGG
401	random	rnd-1_family-135#Unknown	123	135	+	15.8365	7.83e-07	0.00169	GGGGGGGGGGGGG
401	random	rnd-2_family-30#Unknown	123	135	+	15.8365	7.83e-07	0.00169	GGGGGGGGGGGGG
401	random	rnd-6_family-3726#Unknown	123	135	+	15.8365	7.83e-07	0.00169	GGGGGGGGGGGGG
401	random	rnd-1_family-135#Unknown	124	136	+	15.8365	7.83e-07	0.00169	GGGGGGGGGGGGG
401	random	rnd-2_family-30#Unknown	124	136	+	15.8365	7.83e-07	0.00169	GGGGGGGGGGGGG
401	random	rnd-6_family-3726#Unknown	124	136	+	15.8365	7.83e-07	0.00169	GGGGGGGGGGGGG
401	random	rnd-2_family-30#Unknown	125	137	+	15.8365	7.83e-07	0.00169	GGGGGGGGGGGGG
401	random	rnd-6_family-3726#Unknown	125	137	+	15.8365	7.83e-07	0.00169	GGGGGGGGGGGGG
401	random	rnd-6_family-3726#Unknown	126	138	+	15.8365	7.83e-07	0.00169	GGGGGGGGGGGGG
401	random	rnd-2_family-30#Unknown	126	138	+	15.8365	7.83e-07	0.00169	GGGGGGGGGGGGG
401	random	rnd-6_family-3726#Unknown	127	139	+	15.8365	7.83e-07	0.00169	GGGGGGGGGGGGG
401	random	rnd-2_family-30#Unknown	127	139	+	15.8365	7.83e-07	0.00169	GGGGGGGGGGGGG
401	random	rnd-2_family-30#Unknown	128	140	+	15.8365	7.83e-07	0.00169	GGGGGGGGGGGGG
401	random	rnd-6_family-3726#Unknown	128	140	+	15.8365	7.83e-07	0.00169	GGGGGGGGGGGGG
401	random	rnd-6_family-3726#Unknown	129	141	+	15.8365	7.83e-07	0.00169	GGGGGGGGGGGGG
401	random	rnd-2_family-30#Unknown	129	141	+	15.8365	7.83e-07	0.00169	GGGGGGGGGGGGG
401	random	rnd-6_family-3726#Unknown	130	142	+	15.8365	7.83e-07	0.00169	GGGGGGGGGGGGG
401	random	rnd-2_family-30#Unknown	130	142	+	15.8365	7.83e-07	0.00169	GGGGGGGGGGGGG
401	random	rnd-2_family-30#Unknown	131	143	+	15.8365	7.83e-07	0.00169	GGGGGGGGGGGGG
401	random	rnd-6_family-3726#Unknown	131	143	+	15.8365	7.83e-07	0.00169	GGGGGGGGGGGGG
401	random	rnd-6_family-632#Unknown	136	148	+	15.8365	7.83e-07	0.00169	GGGGGGGGGGGGG
401	random	rnd-6_family-632#Unknown	137	149	+	15.8365	7.83e-07	0.00169	GGGGGGGGGGGGG
401	random	rnd-6_family-632#Unknown	138	150	+	15.8365	7.83e-07	0.00169	GGGGGGGGGGGGG
401	random	rnd-6_family-632#Unknown	139	151	+	15.8365	7.83e-07	0.00169	GGGGGGGGGGGGG
401	random	rnd-6_family-632#Unknown	140	152	+	15.8365	7.83e-07	0.00169	GGGGGGGGGGGGG
401	random	rnd-2_family-108#Unknown	140	152	+	15.8365	7.83e-07	0.00169	GGGGGGGGGGGGG
401	random	rnd-6_family-632#Unknown	141	153	+	15.8365	7.83e-07	0.00169	GGGGGGGGGGGGG
401	random	rnd-6_family-632#Unknown	142	154	+	15.8365	7.83e-07	0.00169	GGGGGGGGGGGGG
401	random	rnd-6_family-632#Unknown	143	155	+	15.8365	7.83e-07	0.00169	GGGGGGGGGGGGG
401	random	rnd-4_family-764#Unknown	144	156	+	15.8365	7.83e-07	0.00169	GGGGGGGGGGGGG
401	random	rnd-6_family-632#Unknown	144	156	+	15.8365	7.83e-07	0.00169	GGGGGGGGGGGGG
401	random	rnd-6_family-632#Unknown	145	157	+	15.8365	7.83e-07	0.00169	GGGGGGGGGGGGG
401	random	rnd-4_family-764#Unknown	145	157	+	15.8365	7.83e-07	0.00169	GGGGGGGGGGGGG
401	random	rnd-4_family-764#Unknown	146	158	+	15.8365	7.83e-07	0.00169	GGGGGGGGGGGGG
401	random	rnd-6_family-632#Unknown	146	158	+	15.8365	7.83e-07	0.00169	GGGGGGGGGGGGG
401	random	rnd-4_family-764#Unknown	147	159	+	15.8365	7.83e-07	0.00169	GGGGGGGGGGGGG
401	random	rnd-6_family-632#Unknown	147	159	+	15.8365	7.83e-07	0.00169	GGGGGGGGGGGGG
401	random	rnd-6_family-632#Unknown	148	160	+	15.8365	7.83e-07	0.00169	GGGGGGGGGGGGG
401	random	rnd-6_family-632#Unknown	149	161	+	15.8365	7.83e-07	0.00169	GGGGGGGGGGGGG
401	random	rnd-6_family-2787#Unknown	150	162	+	15.8365	7.83e-07	0.00169	GGGGGGGGGGGGG
401	random	rnd-1_family-164#Unknown	150	162	+	15.8365	7.83e-07	0.00169	GGGGGGGGGGGGG
401	random	rnd-6_family-632#Unknown	150	162	+	15.8365	7.83e-07	0.00169	GGGGGGGGGGGGG
401	random	rnd-1_family-164#Unknown	151	163	+	15.8365	7.83e-07	0.00169	GGGGGGGGGGGGG
401	random	rnd-6_family-2787#Unknown	151	163	+	15.8365	7.83e-07	0.00169	GGGGGGGGGGGGG
401	random	rnd-6_family-632#Unknown	151	163	+	15.8365	7.83e-07	0.00169	GGGGGGGGGGGGG
401	random	rnd-6_family-1457#Unknown	152	164	+	15.8365	7.83e-07	0.00169	GGGGGGGGGGGGG
401	random	rnd-6_family-632#Unknown	152	164	+	15.8365	7.83e-07	0.00169	GGGGGGGGGGGGG
401	random	rnd-6_family-2787#Unknown	152	164	+	15.8365	7.83e-07	0.00169	GGGGGGGGGGGGG
401	random	rnd-6_family-1457#Unknown	153	165	+	15.8365	7.83e-07	0.00169	GGGGGGGGGGGGG
401	random	rnd-6_family-632#Unknown	153	165	+	15.8365	7.83e-07	0.00169	GGGGGGGGGGGGG
401	random	rnd-6_family-2787#Unknown	153	165	+	15.8365	7.83e-07	0.00169	GGGGGGGGGGGGG
401	random	rnd-6_family-632#Unknown	154	166	+	15.8365	7.83e-07	0.00169	GGGGGGGGGGGGG
401	random	rnd-6_family-28#Unknown	154	166	+	15.8365	7.83e-07	0.00169	GGGGGGGGGGGGG
401	random	rnd-6_family-22065#Unknown	154	166	+	15.8365	7.83e-07	0.00169	GGGGGGGGGGGGG
401	random	rnd-6_family-22065#Unknown	155	167	+	15.8365	7.83e-07	0.00169	GGGGGGGGGGGGG
401	random	rnd-6_family-28#Unknown	155	167	+	15.8365	7.83e-07	0.00169	GGGGGGGGGGGGG
401	random	rnd-6_family-632#Unknown	155	167	+	15.8365	7.83e-07	0.00169	GGGGGGGGGGGGG
401	random	rnd-6_family-632#Unknown	156	168	+	15.8365	7.83e-07	0.00169	GGGGGGGGGGGGG
401	random	rnd-6_family-28#Unknown	156	168	+	15.8365	7.83e-07	0.00169	GGGGGGGGGGGGG
401	random	rnd-6_family-22065#Unknown	156	168	+	15.8365	7.83e-07	0.00169	GGGGGGGGGGGGG
401	random	rnd-6_family-632#Unknown	157	169	+	15.8365	7.83e-07	0.00169	GGGGGGGGGGGGG
401	random	rnd-6_family-22065#Unknown	157	169	+	15.8365	7.83e-07	0.00169	GGGGGGGGGGGGG
401	random	rnd-6_family-28#Unknown	157	169	+	15.8365	7.83e-07	0.00169	GGGGGGGGGGGGG
401	random	rnd-6_family-22065#Unknown	158	170	+	15.8365	7.83e-07	0.00169	GGGGGGGGGGGGG
401	random	rnd-6_family-28#Unknown	158	170	+	15.8365	7.83e-07	0.00169	GGGGGGGGGGGGG
401	random	rnd-6_family-632#Unknown	158	170	+	15.8365	7.83e-07	0.00169	GGGGGGGGGGGGG
401	random	rnd-6_family-28#Unknown	159	171	+	15.8365	7.83e-07	0.00169	GGGGGGGGGGGGG
401	random	rnd-6_family-22065#Unknown	159	171	+	15.8365	7.83e-07	0.00169	GGGGGGGGGGGGG
401	random	rnd-5_family-104#Unknown	159	171	+	15.8365	7.83e-07	0.00169	GGGGGGGGGGGGG
401	random	rnd-6_family-632#Unknown	159	171	+	15.8365	7.83e-07	0.00169	GGGGGGGGGGGGG
401	random	rnd-6_family-28#Unknown	160	172	+	15.8365	7.83e-07	0.00169	GGGGGGGGGGGGG
401	random	rnd-6_family-22065#Unknown	160	172	+	15.8365	7.83e-07	0.00169	GGGGGGGGGGGGG
401	random	rnd-6_family-632#Unknown	160	172	+	15.8365	7.83e-07	0.00169	GGGGGGGGGGGGG
401	random	rnd-5_family-104#Unknown	160	172	+	15.8365	7.83e-07	0.00169	GGGGGGGGGGGGG
401	random	rnd-6_family-28#Unknown	161	173	+	15.8365	7.83e-07	0.00169	GGGGGGGGGGGGG
401	random	rnd-6_family-22065#Unknown	161	173	+	15.8365	7.83e-07	0.00169	GGGGGGGGGGGGG
401	random	rnd-6_family-632#Unknown	161	173	+	15.8365	7.83e-07	0.00169	GGGGGGGGGGGGG
401	random	rnd-5_family-104#Unknown	161	173	+	15.8365	7.83e-07	0.00169	GGGGGGGGGGGGG
401	random	rnd-5_family-104#Unknown	162	174	+	15.8365	7.83e-07	0.00169	GGGGGGGGGGGGG
401	random	rnd-4_family-17#Unknown	162	174	+	15.8365	7.83e-07	0.00169	GGGGGGGGGGGGG
401	random	rnd-6_family-22065#Unknown	162	174	+	15.8365	7.83e-07	0.00169	GGGGGGGGGGGGG
401	random	rnd-4_family-17#Unknown	163	175	+	15.8365	7.83e-07	0.00169	GGGGGGGGGGGGG
401	random	rnd-5_family-104#Unknown	163	175	+	15.8365	7.83e-07	0.00169	GGGGGGGGGGGGG
401	random	rnd-6_family-22065#Unknown	163	175	+	15.8365	7.83e-07	0.00169	GGGGGGGGGGGGG
401	random	rnd-5_family-104#Unknown	164	176	+	15.8365	7.83e-07	0.00169	GGGGGGGGGGGGG
401	random	rnd-4_family-17#Unknown	164	176	+	15.8365	7.83e-07	0.00169	GGGGGGGGGGGGG
401	random	rnd-6_family-22065#Unknown	164	176	+	15.8365	7.83e-07	0.00169	GGGGGGGGGGGGG
401	random	rnd-5_family-104#Unknown	165	177	+	15.8365	7.83e-07	0.00169	GGGGGGGGGGGGG
401	random	rnd-4_family-17#Unknown	165	177	+	15.8365	7.83e-07	0.00169	GGGGGGGGGGGGG
401	random	rnd-6_family-22065#Unknown	165	177	+	15.8365	7.83e-07	0.00169	GGGGGGGGGGGGG
401	random	rnd-6_family-22065#Unknown	166	178	+	15.8365	7.83e-07	0.00169	GGGGGGGGGGGGG
401	random	rnd-4_family-17#Unknown	166	178	+	15.8365	7.83e-07	0.00169	GGGGGGGGGGGGG
401	random	rnd-5_family-104#Unknown	166	178	+	15.8365	7.83e-07	0.00169	GGGGGGGGGGGGG
401	random	rnd-5_family-104#Unknown	167	179	+	15.8365	7.83e-07	0.00169	GGGGGGGGGGGGG
401	random	rnd-6_family-22065#Unknown	167	179	+	15.8365	7.83e-07	0.00169	GGGGGGGGGGGGG
401	random	rnd-4_family-17#Unknown	167	179	+	15.8365	7.83e-07	0.00169	GGGGGGGGGGGGG
401	random	rnd-4_family-17#Unknown	168	180	+	15.8365	7.83e-07	0.00169	GGGGGGGGGGGGG
401	random	rnd-5_family-104#Unknown	168	180	+	15.8365	7.83e-07	0.00169	GGGGGGGGGGGGG
401	random	rnd-6_family-6470#Unknown	169	181	+	15.8365	7.83e-07	0.00169	GGGGGGGGGGGGG
401	random	rnd-4_family-17#Unknown	169	181	+	15.8365	7.83e-07	0.00169	GGGGGGGGGGGGG
401	random	rnd-5_family-104#Unknown	169	181	+	15.8365	7.83e-07	0.00169	GGGGGGGGGGGGG
401	random	rnd-6_family-2649#Unknown	169	181	+	15.8365	7.83e-07	0.00169	GGGGGGGGGGGGG
401	random	rnd-5_family-764#Unknown	170	182	+	15.8365	7.83e-07	0.00169	GGGGGGGGGGGGG
401	random	rnd-4_family-17#Unknown	170	182	+	15.8365	7.83e-07	0.00169	GGGGGGGGGGGGG
401	random	rnd-5_family-104#Unknown	170	182	+	15.8365	7.83e-07	0.00169	GGGGGGGGGGGGG
401	random	rnd-6_family-6470#Unknown	170	182	+	15.8365	7.83e-07	0.00169	GGGGGGGGGGGGG
401	random	rnd-5_family-104#Unknown	171	183	+	15.8365	7.83e-07	0.00169	GGGGGGGGGGGGG
401	random	rnd-6_family-6470#Unknown	171	183	+	15.8365	7.83e-07	0.00169	GGGGGGGGGGGGG
401	random	rnd-5_family-764#Unknown	171	183	+	15.8365	7.83e-07	0.00169	GGGGGGGGGGGGG
401	random	rnd-4_family-17#Unknown	171	183	+	15.8365	7.83e-07	0.00169	GGGGGGGGGGGGG
401	random	rnd-5_family-104#Unknown	172	184	+	15.8365	7.83e-07	0.00169	GGGGGGGGGGGGG
401	random	rnd-4_family-17#Unknown	172	184	+	15.8365	7.83e-07	0.00169	GGGGGGGGGGGGG
401	random	rnd-6_family-6470#Unknown	172	184	+	15.8365	7.83e-07	0.00169	GGGGGGGGGGGGG
401	random	rnd-5_family-24#Unknown	172	184	+	15.8365	7.83e-07	0.00169	GGGGGGGGGGGGG
401	random	rnd-6_family-6470#Unknown	173	185	+	15.8365	7.83e-07	0.00169	GGGGGGGGGGGGG
401	random	rnd-4_family-17#Unknown	173	185	+	15.8365	7.83e-07	0.00169	GGGGGGGGGGGGG
401	random	rnd-5_family-24#Unknown	173	185	+	15.8365	7.83e-07	0.00169	GGGGGGGGGGGGG
401	random	rnd-5_family-104#Unknown	173	185	+	15.8365	7.83e-07	0.00169	GGGGGGGGGGGGG
401	random	rnd-4_family-17#Unknown	174	186	+	15.8365	7.83e-07	0.00169	GGGGGGGGGGGGG
401	random	rnd-6_family-6470#Unknown	174	186	+	15.8365	7.83e-07	0.00169	GGGGGGGGGGGGG
401	random	rnd-5_family-24#Unknown	174	186	+	15.8365	7.83e-07	0.00169	GGGGGGGGGGGGG
401	random	rnd-5_family-104#Unknown	174	186	+	15.8365	7.83e-07	0.00169	GGGGGGGGGGGGG
401	random	rnd-6_family-6470#Unknown	175	187	+	15.8365	7.83e-07	0.00169	GGGGGGGGGGGGG
401	random	rnd-4_family-17#Unknown	175	187	+	15.8365	7.83e-07	0.00169	GGGGGGGGGGGGG
401	random	rnd-5_family-24#Unknown	175	187	+	15.8365	7.83e-07	0.00169	GGGGGGGGGGGGG
401	random	rnd-5_family-104#Unknown	175	187	+	15.8365	7.83e-07	0.00169	GGGGGGGGGGGGG
401	random	rnd-4_family-17#Unknown	176	188	+	15.8365	7.83e-07	0.00169	GGGGGGGGGGGGG
401	random	rnd-5_family-104#Unknown	176	188	+	15.8365	7.83e-07	0.00169	GGGGGGGGGGGGG
401	random	rnd-6_family-6470#Unknown	176	188	+	15.8365	7.83e-07	0.00169	GGGGGGGGGGGGG
401	random	rnd-6_family-21698#Unknown	176	188	+	15.8365	7.83e-07	0.00169	GGGGGGGGGGGGG
401	random	rnd-5_family-24#Unknown	176	188	+	15.8365	7.83e-07	0.00169	GGGGGGGGGGGGG
401	random	rnd-6_family-6470#Unknown	177	189	+	15.8365	7.83e-07	0.00169	GGGGGGGGGGGGG
401	random	rnd-4_family-17#Unknown	177	189	+	15.8365	7.83e-07	0.00169	GGGGGGGGGGGGG
401	random	rnd-5_family-104#Unknown	177	189	+	15.8365	7.83e-07	0.00169	GGGGGGGGGGGGG
401	random	rnd-6_family-21698#Unknown	177	189	+	15.8365	7.83e-07	0.00169	GGGGGGGGGGGGG
401	random	rnd-5_family-24#Unknown	177	189	+	15.8365	7.83e-07	0.00169	GGGGGGGGGGGGG
401	random	rnd-5_family-24#Unknown	178	190	+	15.8365	7.83e-07	0.00169	GGGGGGGGGGGGG
401	random	rnd-6_family-21698#Unknown	178	190	+	15.8365	7.83e-07	0.00169	GGGGGGGGGGGGG
401	random	rnd-5_family-104#Unknown	178	190	+	15.8365	7.83e-07	0.00169	GGGGGGGGGGGGG
401	random	rnd-5_family-104#Unknown	179	191	+	15.8365	7.83e-07	0.00169	GGGGGGGGGGGGG
401	random	rnd-5_family-104#Unknown	180	192	+	15.8365	7.83e-07	0.00169	GGGGGGGGGGGGG
401	random	rnd-5_family-104#Unknown	181	193	+	15.8365	7.83e-07	0.00169	GGGGGGGGGGGGG
401	random	rnd-5_family-104#Unknown	182	194	+	15.8365	7.83e-07	0.00169	GGGGGGGGGGGGG
401	random	rnd-5_family-104#Unknown	183	195	+	15.8365	7.83e-07	0.00169	GGGGGGGGGGGGG
401	random	rnd-5_family-104#Unknown	184	196	+	15.8365	7.83e-07	0.00169	GGGGGGGGGGGGG
401	random	rnd-5_family-104#Unknown	185	197	+	15.8365	7.83e-07	0.00169	GGGGGGGGGGGGG
401	random	rnd-5_family-104#Unknown	186	198	+	15.8365	7.83e-07	0.00169	GGGGGGGGGGGGG
401	random	rnd-5_family-104#Unknown	187	199	+	15.8365	7.83e-07	0.00169	GGGGGGGGGGGGG
401	random	rnd-5_family-104#Unknown	188	200	+	15.8365	7.83e-07	0.00169	GGGGGGGGGGGGG
401	random	rnd-5_family-104#Unknown	189	201	+	15.8365	7.83e-07	0.00169	GGGGGGGGGGGGG
401	random	rnd-6_family-6484#Unknown	190	202	+	15.8365	7.83e-07	0.00169	GGGGGGGGGGGGG
401	random	rnd-5_family-104#Unknown	190	202	+	15.8365	7.83e-07	0.00169	GGGGGGGGGGGGG
401	random	rnd-5_family-104#Unknown	191	203	+	15.8365	7.83e-07	0.00169	GGGGGGGGGGGGG
401	random	rnd-5_family-104#Unknown	192	204	+	15.8365	7.83e-07	0.00169	GGGGGGGGGGGGG
401	random	rnd-5_family-1104#Unknown	193	205	+	15.8365	7.83e-07	0.00169	GGGGGGGGGGGGG
401	random	rnd-5_family-104#Unknown	193	205	+	15.8365	7.83e-07	0.00169	GGGGGGGGGGGGG
401	random	rnd-5_family-196#Unknown	194	206	+	15.8365	7.83e-07	0.00169	GGGGGGGGGGGGG
401	random	rnd-5_family-104#Unknown	194	206	+	15.8365	7.83e-07	0.00169	GGGGGGGGGGGGG
401	random	rnd-5_family-104#Unknown	195	207	+	15.8365	7.83e-07	0.00169	GGGGGGGGGGGGG
401	random	rnd-5_family-196#Unknown	195	207	+	15.8365	7.83e-07	0.00169	GGGGGGGGGGGGG
401	random	rnd-5_family-196#Unknown	196	208	+	15.8365	7.83e-07	0.00169	GGGGGGGGGGGGG
401	random	rnd-5_family-104#Unknown	196	208	+	15.8365	7.83e-07	0.00169	GGGGGGGGGGGGG
401	random	rnd-4_family-1019#Unknown	197	209	+	15.8365	7.83e-07	0.00169	GGGGGGGGGGGGG
401	random	rnd-5_family-196#Unknown	197	209	+	15.8365	7.83e-07	0.00169	GGGGGGGGGGGGG
401	random	rnd-5_family-104#Unknown	197	209	+	15.8365	7.83e-07	0.00169	GGGGGGGGGGGGG
401	random	rnd-5_family-104#Unknown	198	210	+	15.8365	7.83e-07	0.00169	GGGGGGGGGGGGG
401	random	rnd-5_family-104#Unknown	199	211	+	15.8365	7.83e-07	0.00169	GGGGGGGGGGGGG
401	random	rnd-6_family-23001#Unknown	206	218	+	15.8365	7.83e-07	0.00169	GGGGGGGGGGGGG
401	random	rnd-6_family-3726#Unknown	206	218	+	15.8365	7.83e-07	0.00169	GGGGGGGGGGGGG
401	random	rnd-6_family-3726#Unknown	207	219	+	15.8365	7.83e-07	0.00169	GGGGGGGGGGGGG
401	random	rnd-6_family-23001#Unknown	207	219	+	15.8365	7.83e-07	0.00169	GGGGGGGGGGGGG
401	random	rnd-6_family-17783#Unknown	208	220	+	15.8365	7.83e-07	0.00169	GGGGGGGGGGGGG
401	random	rnd-6_family-23001#Unknown	208	220	+	15.8365	7.83e-07	0.00169	GGGGGGGGGGGGG
401	random	rnd-6_family-2654#LINE/L2	209	221	+	15.8365	7.83e-07	0.00169	GGGGGGGGGGGGG
401	random	rnd-6_family-17783#Unknown	209	221	+	15.8365	7.83e-07	0.00169	GGGGGGGGGGGGG
401	random	rnd-6_family-17783#Unknown	210	222	+	15.8365	7.83e-07	0.00169	GGGGGGGGGGGGG
401	random	rnd-6_family-2654#LINE/L2	210	222	+	15.8365	7.83e-07	0.00169	GGGGGGGGGGGGG
401	random	rnd-6_family-2654#LINE/L2	211	223	+	15.8365	7.83e-07	0.00169	GGGGGGGGGGGGG
401	random	rnd-6_family-17783#Unknown	211	223	+	15.8365	7.83e-07	0.00169	GGGGGGGGGGGGG
401	random	rnd-6_family-17783#Unknown	212	224	+	15.8365	7.83e-07	0.00169	GGGGGGGGGGGGG
401	random	rnd-6_family-17783#Unknown	213	225	+	15.8365	7.83e-07	0.00169	GGGGGGGGGGGGG
401	random	rnd-6_family-851#Unknown	213	225	+	15.8365	7.83e-07	0.00169	GGGGGGGGGGGGG
401	random	rnd-6_family-506#Unknown	214	226	+	15.8365	7.83e-07	0.00169	GGGGGGGGGGGGG
401	random	rnd-6_family-17783#Unknown	214	226	+	15.8365	7.83e-07	0.00169	GGGGGGGGGGGGG
401	random	rnd-6_family-851#Unknown	214	226	+	15.8365	7.83e-07	0.00169	GGGGGGGGGGGGG
401	random	rnd-6_family-506#Unknown	215	227	+	15.8365	7.83e-07	0.00169	GGGGGGGGGGGGG
401	random	rnd-6_family-851#Unknown	215	227	+	15.8365	7.83e-07	0.00169	GGGGGGGGGGGGG
401	random	rnd-6_family-17783#Unknown	215	227	+	15.8365	7.83e-07	0.00169	GGGGGGGGGGGGG
401	random	rnd-6_family-7089#Unknown	216	228	+	15.8365	7.83e-07	0.00169	GGGGGGGGGGGGG
401	random	rnd-6_family-506#Unknown	216	228	+	15.8365	7.83e-07	0.00169	GGGGGGGGGGGGG
401	random	rnd-6_family-851#Unknown	216	228	+	15.8365	7.83e-07	0.00169	GGGGGGGGGGGGG
401	random	rnd-6_family-17783#Unknown	216	228	+	15.8365	7.83e-07	0.00169	GGGGGGGGGGGGG
401	random	rnd-6_family-17783#Unknown	217	229	+	15.8365	7.83e-07	0.00169	GGGGGGGGGGGGG
401	random	rnd-6_family-506#Unknown	217	229	+	15.8365	7.83e-07	0.00169	GGGGGGGGGGGGG
401	random	rnd-2_family-30#Unknown	217	229	+	15.8365	7.83e-07	0.00169	GGGGGGGGGGGGG
401	random	rnd-6_family-17783#Unknown	218	230	+	15.8365	7.83e-07	0.00169	GGGGGGGGGGGGG
401	random	rnd-6_family-506#Unknown	218	230	+	15.8365	7.83e-07	0.00169	GGGGGGGGGGGGG
401	random	rnd-2_family-30#Unknown	218	230	+	15.8365	7.83e-07	0.00169	GGGGGGGGGGGGG
401	random	rnd-6_family-17783#Unknown	219	231	+	15.8365	7.83e-07	0.00169	GGGGGGGGGGGGG
401	random	rnd-6_family-8076#Unknown	219	231	+	15.8365	7.83e-07	0.00169	GGGGGGGGGGGGG
401	random	rnd-2_family-30#Unknown	219	231	+	15.8365	7.83e-07	0.00169	GGGGGGGGGGGGG
401	random	rnd-5_family-6445#Unknown	219	231	+	15.8365	7.83e-07	0.00169	GGGGGGGGGGGGG
401	random	rnd-5_family-6445#Unknown	220	232	+	15.8365	7.83e-07	0.00169	GGGGGGGGGGGGG
401	random	rnd-2_family-30#Unknown	220	232	+	15.8365	7.83e-07	0.00169	GGGGGGGGGGGGG
401	random	rnd-6_family-17783#Unknown	220	232	+	15.8365	7.83e-07	0.00169	GGGGGGGGGGGGG
401	random	rnd-2_family-30#Unknown	221	233	+	15.8365	7.83e-07	0.00169	GGGGGGGGGGGGG
401	random	rnd-6_family-17783#Unknown	221	233	+	15.8365	7.83e-07	0.00169	GGGGGGGGGGGGG
401	random	rnd-2_family-30#Unknown	222	234	+	15.8365	7.83e-07	0.00169	GGGGGGGGGGGGG
401	random	rnd-6_family-17783#Unknown	222	234	+	15.8365	7.83e-07	0.00169	GGGGGGGGGGGGG
401	random	rnd-2_family-30#Unknown	223	235	+	15.8365	7.83e-07	0.00169	GGGGGGGGGGGGG
401	random	rnd-2_family-30#Unknown	224	236	+	15.8365	7.83e-07	0.00169	GGGGGGGGGGGGG
401	random	rnd-2_family-30#Unknown	225	237	+	15.8365	7.83e-07	0.00169	GGGGGGGGGGGGG
401	random	rnd-2_family-30#Unknown	226	238	+	15.8365	7.83e-07	0.00169	GGGGGGGGGGGGG
401	random	rnd-2_family-30#Unknown	227	239	+	15.8365	7.83e-07	0.00169	GGGGGGGGGGGGG
401	random	rnd-2_family-30#Unknown	228	240	+	15.8365	7.83e-07	0.00169	GGGGGGGGGGGGG
401	random	rnd-6_family-989#Unknown	229	241	+	15.8365	7.83e-07	0.00169	GGGGGGGGGGGGG
401	random	rnd-2_family-30#Unknown	229	241	+	15.8365	7.83e-07	0.00169	GGGGGGGGGGGGG
401	random	rnd-2_family-30#Unknown	230	242	+	15.8365	7.83e-07	0.00169	GGGGGGGGGGGGG
401	random	rnd-1_family-460#Unknown	232	244	+	15.8365	7.83e-07	0.00169	GGGGGGGGGGGGG
401	random	rnd-1_family-460#Unknown	233	245	+	15.8365	7.83e-07	0.00169	GGGGGGGGGGGGG
401	random	rnd-5_family-1376#Unknown	234	246	+	15.8365	7.83e-07	0.00169	GGGGGGGGGGGGG
401	random	rnd-1_family-460#Unknown	234	246	+	15.8365	7.83e-07	0.00169	GGGGGGGGGGGGG
401	random	rnd-5_family-1376#Unknown	235	247	+	15.8365	7.83e-07	0.00169	GGGGGGGGGGGGG
401	random	rnd-5_family-1376#Unknown	236	248	+	15.8365	7.83e-07	0.00169	GGGGGGGGGGGGG
401	random	rnd-5_family-1376#Unknown	237	249	+	15.8365	7.83e-07	0.00169	GGGGGGGGGGGGG
401	random	rnd-5_family-1376#Unknown	238	250	+	15.8365	7.83e-07	0.00169	GGGGGGGGGGGGG
401	random	rnd-6_family-11157#Unknown	238	250	+	15.8365	7.83e-07	0.00169	GGGGGGGGGGGGG
401	random	rnd-5_family-1376#Unknown	239	251	+	15.8365	7.83e-07	0.00169	GGGGGGGGGGGGG
401	random	rnd-6_family-11157#Unknown	239	251	+	15.8365	7.83e-07	0.00169	GGGGGGGGGGGGG
401	random	rnd-5_family-1376#Unknown	240	252	+	15.8365	7.83e-07	0.00169	GGGGGGGGGGGGG
401	random	rnd-1_family-266#Unknown	241	253	+	15.8365	7.83e-07	0.00169	GGGGGGGGGGGGG
401	random	rnd-1_family-266#Unknown	242	254	+	15.8365	7.83e-07	0.00169	GGGGGGGGGGGGG
401	random	rnd-1_family-266#Unknown	243	255	+	15.8365	7.83e-07	0.00169	GGGGGGGGGGGGG
401	random	rnd-6_family-2370#Unknown	253	265	+	15.8365	7.83e-07	0.00169	GGGGGGGGGGGGG
401	random	rnd-6_family-2370#Unknown	254	266	+	15.8365	7.83e-07	0.00169	GGGGGGGGGGGGG
401	random	rnd-6_family-2370#Unknown	255	267	+	15.8365	7.83e-07	0.00169	GGGGGGGGGGGGG
401	random	rnd-6_family-2370#Unknown	256	268	+	15.8365	7.83e-07	0.00169	GGGGGGGGGGGGG
401	random	rnd-6_family-2370#Unknown	257	269	+	15.8365	7.83e-07	0.00169	GGGGGGGGGGGGG
401	random	rnd-6_family-4399#Unknown	258	270	+	15.8365	7.83e-07	0.00169	GGGGGGGGGGGGG
401	random	rnd-6_family-2370#Unknown	258	270	+	15.8365	7.83e-07	0.00169	GGGGGGGGGGGGG
401	random	rnd-6_family-4399#Unknown	259	271	+	15.8365	7.83e-07	0.00169	GGGGGGGGGGGGG
401	random	rnd-4_family-17#Unknown	261	273	+	15.8365	7.83e-07	0.00169	GGGGGGGGGGGGG
401	random	rnd-4_family-17#Unknown	262	274	+	15.8365	7.83e-07	0.00169	GGGGGGGGGGGGG
401	random	rnd-4_family-17#Unknown	263	275	+	15.8365	7.83e-07	0.00169	GGGGGGGGGGGGG
401	random	rnd-5_family-4997#Unknown	264	276	+	15.8365	7.83e-07	0.00169	GGGGGGGGGGGGG
401	random	rnd-4_family-17#Unknown	264	276	+	15.8365	7.83e-07	0.00169	GGGGGGGGGGGGG
401	random	rnd-5_family-4997#Unknown	265	277	+	15.8365	7.83e-07	0.00169	GGGGGGGGGGGGG
401	random	rnd-4_family-17#Unknown	265	277	+	15.8365	7.83e-07	0.00169	GGGGGGGGGGGGG
401	random	rnd-5_family-4997#Unknown	266	278	+	15.8365	7.83e-07	0.00169	GGGGGGGGGGGGG
401	random	rnd-4_family-17#Unknown	266	278	+	15.8365	7.83e-07	0.00169	GGGGGGGGGGGGG
401	random	rnd-5_family-4997#Unknown	267	279	+	15.8365	7.83e-07	0.00169	GGGGGGGGGGGGG
401	random	rnd-4_family-17#Unknown	267	279	+	15.8365	7.83e-07	0.00169	GGGGGGGGGGGGG
401	random	rnd-4_family-17#Unknown	268	280	+	15.8365	7.83e-07	0.00169	GGGGGGGGGGGGG
401	random	rnd-5_family-4997#Unknown	268	280	+	15.8365	7.83e-07	0.00169	GGGGGGGGGGGGG
401	random	rnd-5_family-4997#Unknown	269	281	+	15.8365	7.83e-07	0.00169	GGGGGGGGGGGGG
401	random	rnd-4_family-17#Unknown	269	281	+	15.8365	7.83e-07	0.00169	GGGGGGGGGGGGG
401	random	rnd-6_family-3686#Unknown	270	282	+	15.8365	7.83e-07	0.00169	GGGGGGGGGGGGG
401	random	rnd-5_family-4997#Unknown	270	282	+	15.8365	7.83e-07	0.00169	GGGGGGGGGGGGG
401	random	rnd-4_family-17#Unknown	270	282	+	15.8365	7.83e-07	0.00169	GGGGGGGGGGGGG
401	random	rnd-6_family-3686#Unknown	271	283	+	15.8365	7.83e-07	0.00169	GGGGGGGGGGGGG
401	random	rnd-4_family-17#Unknown	271	283	+	15.8365	7.83e-07	0.00169	GGGGGGGGGGGGG
401	random	rnd-5_family-4997#Unknown	271	283	+	15.8365	7.83e-07	0.00169	GGGGGGGGGGGGG
401	random	rnd-5_family-4997#Unknown	272	284	+	15.8365	7.83e-07	0.00169	GGGGGGGGGGGGG
401	random	rnd-4_family-17#Unknown	272	284	+	15.8365	7.83e-07	0.00169	GGGGGGGGGGGGG
401	random	rnd-6_family-3686#Unknown	272	284	+	15.8365	7.83e-07	0.00169	GGGGGGGGGGGGG
401	random	rnd-6_family-3686#Unknown	273	285	+	15.8365	7.83e-07	0.00169	GGGGGGGGGGGGG
401	random	rnd-4_family-17#Unknown	273	285	+	15.8365	7.83e-07	0.00169	GGGGGGGGGGGGG
401	random	rnd-4_family-17#Unknown	274	286	+	15.8365	7.83e-07	0.00169	GGGGGGGGGGGGG
401	random	rnd-6_family-3686#Unknown	274	286	+	15.8365	7.83e-07	0.00169	GGGGGGGGGGGGG
401	random	rnd-4_family-17#Unknown	275	287	+	15.8365	7.83e-07	0.00169	GGGGGGGGGGGGG
401	random	rnd-4_family-17#Unknown	276	288	+	15.8365	7.83e-07	0.00169	GGGGGGGGGGGGG
401	random	rnd-4_family-17#Unknown	277	289	+	15.8365	7.83e-07	0.00169	GGGGGGGGGGGGG
401	random	rnd-5_family-2514#Unknown	278	290	+	15.8365	7.83e-07	0.00169	GGGGGGGGGGGGG
401	random	rnd-4_family-17#Unknown	278	290	+	15.8365	7.83e-07	0.00169	GGGGGGGGGGGGG
401	random	rnd-5_family-2514#Unknown	279	291	+	15.8365	7.83e-07	0.00169	GGGGGGGGGGGGG
401	random	rnd-4_family-17#Unknown	279	291	+	15.8365	7.83e-07	0.00169	GGGGGGGGGGGGG
401	random	rnd-4_family-17#Unknown	280	292	+	15.8365	7.83e-07	0.00169	GGGGGGGGGGGGG
401	random	rnd-4_family-17#Unknown	281	293	+	15.8365	7.83e-07	0.00169	GGGGGGGGGGGGG
401	random	rnd-5_family-104#Unknown	281	293	+	15.8365	7.83e-07	0.00169	GGGGGGGGGGGGG
401	random	rnd-4_family-17#Unknown	282	294	+	15.8365	7.83e-07	0.00169	GGGGGGGGGGGGG
401	random	rnd-4_family-17#Unknown	283	295	+	15.8365	7.83e-07	0.00169	GGGGGGGGGGGGG
401	random	rnd-4_family-17#Unknown	284	296	+	15.8365	7.83e-07	0.00169	GGGGGGGGGGGGG
401	random	rnd-4_family-17#Unknown	285	297	+	15.8365	7.83e-07	0.00169	GGGGGGGGGGGGG
401	random	rnd-4_family-17#Unknown	286	298	+	15.8365	7.83e-07	0.00169	GGGGGGGGGGGGG
401	random	rnd-6_family-871#LINE/Penelope	290	302	+	15.8365	7.83e-07	0.00169	GGGGGGGGGGGGG
401	random	rnd-6_family-871#LINE/Penelope	291	303	+	15.8365	7.83e-07	0.00169	GGGGGGGGGGGGG
401	random	rnd-6_family-871#LINE/Penelope	292	304	+	15.8365	7.83e-07	0.00169	GGGGGGGGGGGGG
401	random	rnd-6_family-871#LINE/Penelope	293	305	+	15.8365	7.83e-07	0.00169	GGGGGGGGGGGGG
401	random	rnd-6_family-970#Unknown	293	305	+	15.8365	7.83e-07	0.00169	GGGGGGGGGGGGG
401	random	rnd-6_family-970#Unknown	294	306	+	15.8365	7.83e-07	0.00169	GGGGGGGGGGGGG
401	random	rnd-6_family-871#LINE/Penelope	294	306	+	15.8365	7.83e-07	0.00169	GGGGGGGGGGGGG
401	random	rnd-6_family-970#Unknown	295	307	+	15.8365	7.83e-07	0.00169	GGGGGGGGGGGGG
401	random	rnd-6_family-871#LINE/Penelope	295	307	+	15.8365	7.83e-07	0.00169	GGGGGGGGGGGGG
401	random	rnd-6_family-970#Unknown	296	308	+	15.8365	7.83e-07	0.00169	GGGGGGGGGGGGG
401	random	rnd-6_family-632#Unknown	309	321	+	15.8365	7.83e-07	0.00169	GGGGGGGGGGGGG
401	random	rnd-6_family-632#Unknown	310	322	+	15.8365	7.83e-07	0.00169	GGGGGGGGGGGGG
401	random	rnd-6_family-632#Unknown	311	323	+	15.8365	7.83e-07	0.00169	GGGGGGGGGGGGG
401	random	rnd-6_family-632#Unknown	312	324	+	15.8365	7.83e-07	0.00169	GGGGGGGGGGGGG
401	random	rnd-6_family-3726#Unknown	313	325	+	15.8365	7.83e-07	0.00169	GGGGGGGGGGGGG
401	random	rnd-6_family-632#Unknown	313	325	+	15.8365	7.83e-07	0.00169	GGGGGGGGGGGGG
401	random	rnd-6_family-3726#Unknown	314	326	+	15.8365	7.83e-07	0.00169	GGGGGGGGGGGGG
401	random	rnd-6_family-632#Unknown	314	326	+	15.8365	7.83e-07	0.00169	GGGGGGGGGGGGG
401	random	rnd-6_family-3726#Unknown	315	327	+	15.8365	7.83e-07	0.00169	GGGGGGGGGGGGG
401	random	rnd-6_family-632#Unknown	315	327	+	15.8365	7.83e-07	0.00169	GGGGGGGGGGGGG
401	random	rnd-6_family-3726#Unknown	316	328	+	15.8365	7.83e-07	0.00169	GGGGGGGGGGGGG
401	random	rnd-6_family-632#Unknown	316	328	+	15.8365	7.83e-07	0.00169	GGGGGGGGGGGGG
401	random	rnd-6_family-3726#Unknown	317	329	+	15.8365	7.83e-07	0.00169	GGGGGGGGGGGGG
401	random	rnd-6_family-632#Unknown	317	329	+	15.8365	7.83e-07	0.00169	GGGGGGGGGGGGG
401	random	rnd-6_family-632#Unknown	318	330	+	15.8365	7.83e-07	0.00169	GGGGGGGGGGGGG
401	random	rnd-6_family-3726#Unknown	318	330	+	15.8365	7.83e-07	0.00169	GGGGGGGGGGGGG
401	random	rnd-6_family-3726#Unknown	319	331	+	15.8365	7.83e-07	0.00169	GGGGGGGGGGGGG
401	random	rnd-6_family-3726#Unknown	320	332	+	15.8365	7.83e-07	0.00169	GGGGGGGGGGGGG
401	random	rnd-6_family-3726#Unknown	321	333	+	15.8365	7.83e-07	0.00169	GGGGGGGGGGGGG
401	random	rnd-6_family-3726#Unknown	322	334	+	15.8365	7.83e-07	0.00169	GGGGGGGGGGGGG
401	random	rnd-6_family-11473#Unknown	323	335	+	15.8365	7.83e-07	0.00169	GGGGGGGGGGGGG
401	random	rnd-6_family-3726#Unknown	323	335	+	15.8365	7.83e-07	0.00169	GGGGGGGGGGGGG
401	random	rnd-6_family-3726#Unknown	324	336	+	15.8365	7.83e-07	0.00169	GGGGGGGGGGGGG
401	random	rnd-6_family-11473#Unknown	324	336	+	15.8365	7.83e-07	0.00169	GGGGGGGGGGGGG
401	random	rnd-6_family-13571#DNA/hAT-Ac	332	344	+	15.8365	7.83e-07	0.00169	GGGGGGGGGGGGG
401	random	rnd-6_family-13571#DNA/hAT-Ac	333	345	+	15.8365	7.83e-07	0.00169	GGGGGGGGGGGGG
401	random	rnd-6_family-13571#DNA/hAT-Ac	334	346	+	15.8365	7.83e-07	0.00169	GGGGGGGGGGGGG
401	random	rnd-6_family-13571#DNA/hAT-Ac	335	347	+	15.8365	7.83e-07	0.00169	GGGGGGGGGGGGG
401	random	rnd-6_family-13571#DNA/hAT-Ac	336	348	+	15.8365	7.83e-07	0.00169	GGGGGGGGGGGGG
401	random	rnd-6_family-13571#DNA/hAT-Ac	337	349	+	15.8365	7.83e-07	0.00169	GGGGGGGGGGGGG
401	random	rnd-6_family-13571#DNA/hAT-Ac	338	350	+	15.8365	7.83e-07	0.00169	GGGGGGGGGGGGG
401	random	rnd-5_family-787#LINE/CR1	339	351	+	15.8365	7.83e-07	0.00169	GGGGGGGGGGGGG
401	random	rnd-6_family-20930#Unknown	343	355	+	15.8365	7.83e-07	0.00169	GGGGGGGGGGGGG
401	random	rnd-6_family-20930#Unknown	344	356	+	15.8365	7.83e-07	0.00169	GGGGGGGGGGGGG
401	random	rnd-5_family-104#Unknown	344	356	+	15.8365	7.83e-07	0.00169	GGGGGGGGGGGGG
401	random	rnd-5_family-104#Unknown	345	357	+	15.8365	7.83e-07	0.00169	GGGGGGGGGGGGG
401	random	rnd-6_family-20930#Unknown	345	357	+	15.8365	7.83e-07	0.00169	GGGGGGGGGGGGG
401	random	rnd-5_family-104#Unknown	346	358	+	15.8365	7.83e-07	0.00169	GGGGGGGGGGGGG
401	random	rnd-6_family-20930#Unknown	346	358	+	15.8365	7.83e-07	0.00169	GGGGGGGGGGGGG
401	random	rnd-6_family-20930#Unknown	347	359	+	15.8365	7.83e-07	0.00169	GGGGGGGGGGGGG
401	random	rnd-5_family-104#Unknown	347	359	+	15.8365	7.83e-07	0.00169	GGGGGGGGGGGGG
401	random	rnd-6_family-20930#Unknown	348	360	+	15.8365	7.83e-07	0.00169	GGGGGGGGGGGGG
401	random	rnd-6_family-20930#Unknown	349	361	+	15.8365	7.83e-07	0.00169	GGGGGGGGGGGGG
401	random	rnd-6_family-20930#Unknown	350	362	+	15.8365	7.83e-07	0.00169	GGGGGGGGGGGGG
401	random	rnd-4_family-17#Unknown	362	374	+	15.8365	7.83e-07	0.00169	GGGGGGGGGGGGG
401	random	rnd-4_family-17#Unknown	363	375	+	15.8365	7.83e-07	0.00169	GGGGGGGGGGGGG
401	random	rnd-4_family-17#Unknown	364	376	+	15.8365	7.83e-07	0.00169	GGGGGGGGGGGGG
401	random	rnd-4_family-17#Unknown	365	377	+	15.8365	7.83e-07	0.00169	GGGGGGGGGGGGG
401	random	rnd-4_family-17#Unknown	366	378	+	15.8365	7.83e-07	0.00169	GGGGGGGGGGGGG
401	random	rnd-4_family-17#Unknown	367	379	+	15.8365	7.83e-07	0.00169	GGGGGGGGGGGGG
401	random	rnd-6_family-3726#Unknown	373	385	+	15.8365	7.83e-07	0.00169	GGGGGGGGGGGGG
401	random	rnd-6_family-3726#Unknown	374	386	+	15.8365	7.83e-07	0.00169	GGGGGGGGGGGGG
401	random	rnd-6_family-3726#Unknown	375	387	+	15.8365	7.83e-07	0.00169	GGGGGGGGGGGGG
401	random	rnd-1_family-148#Unknown	378	390	+	15.8365	7.83e-07	0.00169	GGGGGGGGGGGGG
401	random	rnd-6_family-2235#Unknown	379	391	+	15.8365	7.83e-07	0.00169	GGGGGGGGGGGGG
401	random	rnd-5_family-4997#Unknown	383	395	+	15.8365	7.83e-07	0.00169	GGGGGGGGGGGGG
401	random	rnd-5_family-3577#Unknown	384	396	+	15.8365	7.83e-07	0.00169	GGGGGGGGGGGGG
401	random	rnd-6_family-632#Unknown	396	408	+	15.8365	7.83e-07	0.00169	GGGGGGGGGGGGG
401	random	rnd-6_family-632#Unknown	397	409	+	15.8365	7.83e-07	0.00169	GGGGGGGGGGGGG
401	random	rnd-4_family-1945#Unknown	401	413	+	15.8365	7.83e-07	0.00169	GGGGGGGGGGGGG
401	random	rnd-4_family-1945#Unknown	402	414	+	15.8365	7.83e-07	0.00169	GGGGGGGGGGGGG
401	random	rnd-6_family-2930#Unknown	406	418	+	15.8365	7.83e-07	0.00169	GGGGGGGGGGGGG
401	random	rnd-6_family-2930#Unknown	407	419	+	15.8365	7.83e-07	0.00169	GGGGGGGGGGGGG
401	random	rnd-6_family-1178#Unknown	407	419	+	15.8365	7.83e-07	0.00169	GGGGGGGGGGGGG
401	random	rnd-6_family-1178#Unknown	408	420	+	15.8365	7.83e-07	0.00169	GGGGGGGGGGGGG
401	random	rnd-1_family-119#Unknown	423	435	+	15.8365	7.83e-07	0.00169	GGGGGGGGGGGGG
401	random	rnd-6_family-22065#Unknown	424	436	+	15.8365	7.83e-07	0.00169	GGGGGGGGGGGGG
401	random	rnd-6_family-22065#Unknown	425	437	+	15.8365	7.83e-07	0.00169	GGGGGGGGGGGGG
401	random	rnd-6_family-22065#Unknown	426	438	+	15.8365	7.83e-07	0.00169	GGGGGGGGGGGGG
401	random	rnd-6_family-22065#Unknown	427	439	+	15.8365	7.83e-07	0.00169	GGGGGGGGGGGGG
401	random	rnd-4_family-602#DNA/Academ-1	433	445	+	15.8365	7.83e-07	0.00169	GGGGGGGGGGGGG
401	random	rnd-6_family-251#Unknown	436	448	+	15.8365	7.83e-07	0.00169	GGGGGGGGGGGGG
401	random	rnd-6_family-251#Unknown	437	449	+	15.8365	7.83e-07	0.00169	GGGGGGGGGGGGG
401	random	rnd-6_family-251#Unknown	438	450	+	15.8365	7.83e-07	0.00169	GGGGGGGGGGGGG
401	random	rnd-6_family-251#Unknown	439	451	+	15.8365	7.83e-07	0.00169	GGGGGGGGGGGGG
401	random	rnd-6_family-251#Unknown	440	452	+	15.8365	7.83e-07	0.00169	GGGGGGGGGGGGG
401	random	rnd-6_family-251#Unknown	441	453	+	15.8365	7.83e-07	0.00169	GGGGGGGGGGGGG
401	random	rnd-6_family-251#Unknown	442	454	+	15.8365	7.83e-07	0.00169	GGGGGGGGGGGGG
401	random	rnd-4_family-277#Unknown	443	455	+	15.8365	7.83e-07	0.00169	GGGGGGGGGGGGG
401	random	rnd-6_family-21698#Unknown	444	456	+	15.8365	7.83e-07	0.00169	GGGGGGGGGGGGG
401	random	rnd-4_family-277#Unknown	444	456	+	15.8365	7.83e-07	0.00169	GGGGGGGGGGGGG
401	random	rnd-1_family-676#Unknown	445	457	+	15.8365	7.83e-07	0.00169	GGGGGGGGGGGGG
401	random	rnd-6_family-21698#Unknown	445	457	+	15.8365	7.83e-07	0.00169	GGGGGGGGGGGGG
401	random	rnd-1_family-60#Unknown	447	459	+	15.8365	7.83e-07	0.00169	GGGGGGGGGGGGG
401	random	rnd-6_family-12#Unknown	455	467	+	15.8365	7.83e-07	0.00169	GGGGGGGGGGGGG
401	random	rnd-6_family-12#Unknown	456	468	+	15.8365	7.83e-07	0.00169	GGGGGGGGGGGGG
401	random	rnd-6_family-12#Unknown	457	469	+	15.8365	7.83e-07	0.00169	GGGGGGGGGGGGG
401	random	rnd-6_family-12#Unknown	458	470	+	15.8365	7.83e-07	0.00169	GGGGGGGGGGGGG
401	random	rnd-6_family-12#Unknown	459	471	+	15.8365	7.83e-07	0.00169	GGGGGGGGGGGGG
401	random	rnd-6_family-8847#Unknown	472	484	+	15.8365	7.83e-07	0.00169	GGGGGGGGGGGGG
401	random	rnd-6_family-8847#Unknown	473	485	+	15.8365	7.83e-07	0.00169	GGGGGGGGGGGGG
401	random	rnd-6_family-8847#Unknown	474	486	+	15.8365	7.83e-07	0.00169	GGGGGGGGGGGGG
401	random	rnd-6_family-4675#LINE/L2	479	491	+	15.8365	7.83e-07	0.00169	GGGGGGGGGGGGG
401	random	rnd-6_family-13571#DNA/hAT-Ac	486	498	+	15.8365	7.83e-07	0.00169	GGGGGGGGGGGGG
401	random	rnd-6_family-13571#DNA/hAT-Ac	487	499	+	15.8365	7.83e-07	0.00169	GGGGGGGGGGGGG
401	random	rnd-5_family-3955#Unknown	487	499	+	15.8365	7.83e-07	0.00169	GGGGGGGGGGGGG
401	random	rnd-5_family-3955#Unknown	488	500	+	15.8365	7.83e-07	0.00169	GGGGGGGGGGGGG
401	random	rnd-6_family-13571#DNA/hAT-Ac	488	500	+	15.8365	7.83e-07	0.00169	GGGGGGGGGGGGG
401	random	rnd-5_family-3955#Unknown	489	501	+	15.8365	7.83e-07	0.00169	GGGGGGGGGGGGG
401	random	rnd-5_family-3955#Unknown	490	502	+	15.8365	7.83e-07	0.00169	GGGGGGGGGGGGG
401	random	rnd-5_family-3955#Unknown	491	503	+	15.8365	7.83e-07	0.00169	GGGGGGGGGGGGG
401	random	rnd-5_family-3955#Unknown	492	504	+	15.8365	7.83e-07	0.00169	GGGGGGGGGGGGG
401	random	rnd-5_family-3955#Unknown	493	505	+	15.8365	7.83e-07	0.00169	GGGGGGGGGGGGG
401	random	rnd-5_family-3955#Unknown	494	506	+	15.8365	7.83e-07	0.00169	GGGGGGGGGGGGG
401	random	rnd-6_family-2412#Unknown	495	507	+	15.8365	7.83e-07	0.00169	GGGGGGGGGGGGG
401	random	rnd-1_family-354#Unknown	495	507	+	15.8365	7.83e-07	0.00169	GGGGGGGGGGGGG
401	random	rnd-5_family-3955#Unknown	495	507	+	15.8365	7.83e-07	0.00169	GGGGGGGGGGGGG
401	random	rnd-1_family-354#Unknown	496	508	+	15.8365	7.83e-07	0.00169	GGGGGGGGGGGGG
401	random	rnd-5_family-3955#Unknown	496	508	+	15.8365	7.83e-07	0.00169	GGGGGGGGGGGGG
401	random	rnd-5_family-3955#Unknown	497	509	+	15.8365	7.83e-07	0.00169	GGGGGGGGGGGGG
401	random	rnd-5_family-3955#Unknown	498	510	+	15.8365	7.83e-07	0.00169	GGGGGGGGGGGGG
401	random	rnd-6_family-4001#Unknown	501	513	+	15.8365	7.83e-07	0.00169	GGGGGGGGGGGGG
401	random	rnd-6_family-4001#Unknown	502	514	+	15.8365	7.83e-07	0.00169	GGGGGGGGGGGGG
401	random	rnd-6_family-4001#Unknown	503	515	+	15.8365	7.83e-07	0.00169	GGGGGGGGGGGGG
401	random	rnd-6_family-19350#Unknown	510	522	+	15.8365	7.83e-07	0.00169	GGGGGGGGGGGGG
401	random	rnd-6_family-4209#Unknown	525	537	+	15.8365	7.83e-07	0.00169	GGGGGGGGGGGGG
401	random	rnd-6_family-3372#Unknown	525	537	+	15.8365	7.83e-07	0.00169	GGGGGGGGGGGGG
401	random	rnd-6_family-3372#Unknown	526	538	+	15.8365	7.83e-07	0.00169	GGGGGGGGGGGGG
401	random	rnd-6_family-4209#Unknown	526	538	+	15.8365	7.83e-07	0.00169	GGGGGGGGGGGGG
401	random	rnd-6_family-4209#Unknown	527	539	+	15.8365	7.83e-07	0.00169	GGGGGGGGGGGGG
401	random	rnd-6_family-3372#Unknown	527	539	+	15.8365	7.83e-07	0.00169	GGGGGGGGGGGGG
401	random	rnd-6_family-1461#Unknown	528	540	+	15.8365	7.83e-07	0.00169	GGGGGGGGGGGGG
401	random	rnd-6_family-3372#Unknown	528	540	+	15.8365	7.83e-07	0.00169	GGGGGGGGGGGGG
401	random	rnd-6_family-3372#Unknown	529	541	+	15.8365	7.83e-07	0.00169	GGGGGGGGGGGGG
401	random	rnd-6_family-1461#Unknown	529	541	+	15.8365	7.83e-07	0.00169	GGGGGGGGGGGGG
401	random	rnd-6_family-1461#Unknown	530	542	+	15.8365	7.83e-07	0.00169	GGGGGGGGGGGGG
401	random	rnd-6_family-3372#Unknown	530	542	+	15.8365	7.83e-07	0.00169	GGGGGGGGGGGGG
401	random	rnd-5_family-1675#Unknown	541	553	+	15.8365	7.83e-07	0.00169	GGGGGGGGGGGGG
401	random	rnd-5_family-501#Unknown	565	577	+	15.8365	7.83e-07	0.00169	GGGGGGGGGGGGG
401	random	rnd-5_family-501#Unknown	566	578	+	15.8365	7.83e-07	0.00169	GGGGGGGGGGGGG
401	random	rnd-6_family-10041#Unknown	583	595	+	15.8365	7.83e-07	0.00169	GGGGGGGGGGGGG
401	random	rnd-6_family-10041#Unknown	584	596	+	15.8365	7.83e-07	0.00169	GGGGGGGGGGGGG
401	random	rnd-5_family-3737#Unknown	586	598	+	15.8365	7.83e-07	0.00169	GGGGGGGGGGGGG
401	random	rnd-1_family-60#Unknown	586	598	+	15.8365	7.83e-07	0.00169	GGGGGGGGGGGGG
401	random	rnd-1_family-60#Unknown	587	599	+	15.8365	7.83e-07	0.00169	GGGGGGGGGGGGG
401	random	rnd-5_family-3737#Unknown	587	599	+	15.8365	7.83e-07	0.00169	GGGGGGGGGGGGG
401	random	rnd-5_family-3737#Unknown	588	600	+	15.8365	7.83e-07	0.00169	GGGGGGGGGGGGG
401	random	rnd-5_family-3737#Unknown	589	601	+	15.8365	7.83e-07	0.00169	GGGGGGGGGGGGG
401	random	rnd-5_family-3737#Unknown	590	602	+	15.8365	7.83e-07	0.00169	GGGGGGGGGGGGG
401	random	rnd-5_family-1613#Unknown	595	607	+	15.8365	7.83e-07	0.00169	GGGGGGGGGGGGG
401	random	rnd-5_family-1613#Unknown	596	608	+	15.8365	7.83e-07	0.00169	GGGGGGGGGGGGG
401	random	rnd-5_family-1613#Unknown	597	609	+	15.8365	7.83e-07	0.00169	GGGGGGGGGGGGG
401	random	rnd-5_family-1613#Unknown	598	610	+	15.8365	7.83e-07	0.00169	GGGGGGGGGGGGG
401	random	rnd-6_family-4076#LINE/CR1-Zenon	626	638	+	15.8365	7.83e-07	0.00169	GGGGGGGGGGGGG
401	random	rnd-6_family-560#Unknown	626	638	+	15.8365	7.83e-07	0.00169	GGGGGGGGGGGGG
401	random	rnd-6_family-4076#LINE/CR1-Zenon	627	639	+	15.8365	7.83e-07	0.00169	GGGGGGGGGGGGG
401	random	rnd-6_family-560#Unknown	627	639	+	15.8365	7.83e-07	0.00169	GGGGGGGGGGGGG
401	random	rnd-6_family-560#Unknown	628	640	+	15.8365	7.83e-07	0.00169	GGGGGGGGGGGGG
401	random	rnd-6_family-560#Unknown	629	641	+	15.8365	7.83e-07	0.00169	GGGGGGGGGGGGG
401	random	rnd-6_family-560#Unknown	630	642	+	15.8365	7.83e-07	0.00169	GGGGGGGGGGGGG
401	random	rnd-6_family-560#Unknown	631	643	+	15.8365	7.83e-07	0.00169	GGGGGGGGGGGGG
401	random	rnd-6_family-560#Unknown	632	644	+	15.8365	7.83e-07	0.00169	GGGGGGGGGGGGG
401	random	rnd-6_family-560#Unknown	633	645	+	15.8365	7.83e-07	0.00169	GGGGGGGGGGGGG
401	random	rnd-6_family-560#Unknown	634	646	+	15.8365	7.83e-07	0.00169	GGGGGGGGGGGGG
401	random	rnd-6_family-850#LINE/Rex-Babar	641	653	+	15.8365	7.83e-07	0.00169	GGGGGGGGGGGGG
401	random	rnd-6_family-10185#LTR/ERV1	643	655	+	15.8365	7.83e-07	0.00169	GGGGGGGGGGGGG
401	random	rnd-6_family-10185#LTR/ERV1	644	656	+	15.8365	7.83e-07	0.00169	GGGGGGGGGGGGG
401	random	rnd-6_family-10185#LTR/ERV1	645	657	+	15.8365	7.83e-07	0.00169	GGGGGGGGGGGGG
401	random	rnd-6_family-10185#LTR/ERV1	646	658	+	15.8365	7.83e-07	0.00169	GGGGGGGGGGGGG
401	random	rnd-1_family-3#Unknown	656	668	+	15.8365	7.83e-07	0.00169	GGGGGGGGGGGGG
401	random	rnd-6_family-5018#Unknown	656	668	+	15.8365	7.83e-07	0.00169	GGGGGGGGGGGGG
401	random	rnd-6_family-5018#Unknown	657	669	+	15.8365	7.83e-07	0.00169	GGGGGGGGGGGGG
401	random	rnd-1_family-3#Unknown	657	669	+	15.8365	7.83e-07	0.00169	GGGGGGGGGGGGG
401	random	rnd-6_family-5018#Unknown	658	670	+	15.8365	7.83e-07	0.00169	GGGGGGGGGGGGG
401	random	rnd-1_family-3#Unknown	658	670	+	15.8365	7.83e-07	0.00169	GGGGGGGGGGGGG
401	random	rnd-1_family-3#Unknown	659	671	+	15.8365	7.83e-07	0.00169	GGGGGGGGGGGGG
401	random	rnd-6_family-5018#Unknown	659	671	+	15.8365	7.83e-07	0.00169	GGGGGGGGGGGGG
401	random	rnd-1_family-3#Unknown	660	672	+	15.8365	7.83e-07	0.00169	GGGGGGGGGGGGG
401	random	rnd-6_family-5018#Unknown	660	672	+	15.8365	7.83e-07	0.00169	GGGGGGGGGGGGG
401	random	rnd-1_family-3#Unknown	661	673	+	15.8365	7.83e-07	0.00169	GGGGGGGGGGGGG
401	random	rnd-6_family-5018#Unknown	661	673	+	15.8365	7.83e-07	0.00169	GGGGGGGGGGGGG
401	random	rnd-6_family-5018#Unknown	662	674	+	15.8365	7.83e-07	0.00169	GGGGGGGGGGGGG
401	random	rnd-1_family-3#Unknown	662	674	+	15.8365	7.83e-07	0.00169	GGGGGGGGGGGGG
401	random	rnd-6_family-5018#Unknown	663	675	+	15.8365	7.83e-07	0.00169	GGGGGGGGGGGGG
401	random	rnd-6_family-5018#Unknown	664	676	+	15.8365	7.83e-07	0.00169	GGGGGGGGGGGGG
401	random	rnd-6_family-5018#Unknown	665	677	+	15.8365	7.83e-07	0.00169	GGGGGGGGGGGGG
401	random	rnd-6_family-5018#Unknown	666	678	+	15.8365	7.83e-07	0.00169	GGGGGGGGGGGGG
401	random	rnd-6_family-5018#Unknown	667	679	+	15.8365	7.83e-07	0.00169	GGGGGGGGGGGGG
401	random	rnd-6_family-5018#Unknown	668	680	+	15.8365	7.83e-07	0.00169	GGGGGGGGGGGGG
401	random	rnd-6_family-1191#LINE/L2	681	693	+	15.8365	7.83e-07	0.00169	GGGGGGGGGGGGG
401	random	rnd-6_family-1191#LINE/L2	682	694	+	15.8365	7.83e-07	0.00169	GGGGGGGGGGGGG
401	random	rnd-6_family-1191#LINE/L2	683	695	+	15.8365	7.83e-07	0.00169	GGGGGGGGGGGGG
401	random	rnd-6_family-1191#LINE/L2	684	696	+	15.8365	7.83e-07	0.00169	GGGGGGGGGGGGG
401	random	rnd-6_family-1191#LINE/L2	685	697	+	15.8365	7.83e-07	0.00169	GGGGGGGGGGGGG
401	random	rnd-5_family-2198#Unknown	687	699	+	15.8365	7.83e-07	0.00169	GGGGGGGGGGGGG
401	random	rnd-5_family-2198#Unknown	688	700	+	15.8365	7.83e-07	0.00169	GGGGGGGGGGGGG
401	random	rnd-6_family-1801#LINE/L2	697	709	+	15.8365	7.83e-07	0.00169	GGGGGGGGGGGGG
401	random	rnd-6_family-1801#LINE/L2	698	710	+	15.8365	7.83e-07	0.00169	GGGGGGGGGGGGG
401	random	rnd-6_family-1801#LINE/L2	699	711	+	15.8365	7.83e-07	0.00169	GGGGGGGGGGGGG
401	random	rnd-6_family-1801#LINE/L2	700	712	+	15.8365	7.83e-07	0.00169	GGGGGGGGGGGGG
401	random	rnd-6_family-2836#Unknown	705	717	+	15.8365	7.83e-07	0.00169	GGGGGGGGGGGGG
401	random	rnd-6_family-427#DNA/CMC-EnSpm	705	717	+	15.8365	7.83e-07	0.00169	GGGGGGGGGGGGG
401	random	rnd-6_family-2836#Unknown	706	718	+	15.8365	7.83e-07	0.00169	GGGGGGGGGGGGG
401	random	rnd-6_family-2836#Unknown	707	719	+	15.8365	7.83e-07	0.00169	GGGGGGGGGGGGG
401	random	rnd-6_family-2836#Unknown	708	720	+	15.8365	7.83e-07	0.00169	GGGGGGGGGGGGG
401	random	rnd-6_family-2836#Unknown	709	721	+	15.8365	7.83e-07	0.00169	GGGGGGGGGGGGG
401	random	rnd-6_family-2836#Unknown	710	722	+	15.8365	7.83e-07	0.00169	GGGGGGGGGGGGG
401	random	rnd-6_family-4295#Unknown	713	725	+	15.8365	7.83e-07	0.00169	GGGGGGGGGGGGG
401	random	rnd-6_family-4295#Unknown	714	726	+	15.8365	7.83e-07	0.00169	GGGGGGGGGGGGG
401	random	rnd-6_family-4295#Unknown	715	727	+	15.8365	7.83e-07	0.00169	GGGGGGGGGGGGG
401	random	rnd-6_family-4295#Unknown	716	728	+	15.8365	7.83e-07	0.00169	GGGGGGGGGGGGG
401	random	rnd-6_family-4295#Unknown	717	729	+	15.8365	7.83e-07	0.00169	GGGGGGGGGGGGG
401	random	rnd-6_family-4295#Unknown	718	730	+	15.8365	7.83e-07	0.00169	GGGGGGGGGGGGG
401	random	rnd-6_family-10451#Unknown	725	737	+	15.8365	7.83e-07	0.00169	GGGGGGGGGGGGG
401	random	rnd-6_family-10451#Unknown	726	738	+	15.8365	7.83e-07	0.00169	GGGGGGGGGGGGG
401	random	rnd-6_family-10451#Unknown	727	739	+	15.8365	7.83e-07	0.00169	GGGGGGGGGGGGG
401	random	rnd-6_family-10451#Unknown	728	740	+	15.8365	7.83e-07	0.00169	GGGGGGGGGGGGG
401	random	rnd-5_family-60#Unknown	732	744	+	15.8365	7.83e-07	0.00169	GGGGGGGGGGGGG
401	random	rnd-5_family-60#Unknown	733	745	+	15.8365	7.83e-07	0.00169	GGGGGGGGGGGGG
401	random	rnd-5_family-60#Unknown	734	746	+	15.8365	7.83e-07	0.00169	GGGGGGGGGGGGG
401	random	rnd-5_family-60#Unknown	735	747	+	15.8365	7.83e-07	0.00169	GGGGGGGGGGGGG
401	random	rnd-5_family-60#Unknown	736	748	+	15.8365	7.83e-07	0.00169	GGGGGGGGGGGGG
401	random	rnd-5_family-60#Unknown	737	749	+	15.8365	7.83e-07	0.00169	GGGGGGGGGGGGG
401	random	rnd-1_family-112#Unknown	738	750	+	15.8365	7.83e-07	0.00169	GGGGGGGGGGGGG
401	random	rnd-5_family-60#Unknown	738	750	+	15.8365	7.83e-07	0.00169	GGGGGGGGGGGGG
401	random	rnd-5_family-60#Unknown	739	751	+	15.8365	7.83e-07	0.00169	GGGGGGGGGGGGG
401	random	rnd-5_family-60#Unknown	740	752	+	15.8365	7.83e-07	0.00169	GGGGGGGGGGGGG
401	random	rnd-6_family-1369#LINE/L2	784	796	+	15.8365	7.83e-07	0.00169	GGGGGGGGGGGGG
401	random	rnd-6_family-1369#LINE/L2	785	797	+	15.8365	7.83e-07	0.00169	GGGGGGGGGGGGG
401	random	rnd-6_family-1369#LINE/L2	786	798	+	15.8365	7.83e-07	0.00169	GGGGGGGGGGGGG
401	random	rnd-6_family-1369#LINE/L2	787	799	+	15.8365	7.83e-07	0.00169	GGGGGGGGGGGGG
401	random	rnd-6_family-1369#LINE/L2	788	800	+	15.8365	7.83e-07	0.00169	GGGGGGGGGGGGG
401	random	rnd-6_family-1369#LINE/L2	789	801	+	15.8365	7.83e-07	0.00169	GGGGGGGGGGGGG
401	random	rnd-6_family-1369#LINE/L2	790	802	+	15.8365	7.83e-07	0.00169	GGGGGGGGGGGGG
401	random	rnd-6_family-1369#LINE/L2	791	803	+	15.8365	7.83e-07	0.00169	GGGGGGGGGGGGG
401	random	rnd-6_family-4295#Unknown	795	807	+	15.8365	7.83e-07	0.00169	GGGGGGGGGGGGG
401	random	rnd-6_family-2068#Unknown	820	832	+	15.8365	7.83e-07	0.00169	GGGGGGGGGGGGG
401	random	rnd-5_family-9136#Unknown	822	834	+	15.8365	7.83e-07	0.00169	GGGGGGGGGGGGG
401	random	rnd-5_family-60#Unknown	822	834	+	15.8365	7.83e-07	0.00169	GGGGGGGGGGGGG
401	random	rnd-5_family-60#Unknown	823	835	+	15.8365	7.83e-07	0.00169	GGGGGGGGGGGGG
401	random	rnd-5_family-9136#Unknown	823	835	+	15.8365	7.83e-07	0.00169	GGGGGGGGGGGGG
401	random	rnd-5_family-60#Unknown	824	836	+	15.8365	7.83e-07	0.00169	GGGGGGGGGGGGG
401	random	rnd-5_family-60#Unknown	825	837	+	15.8365	7.83e-07	0.00169	GGGGGGGGGGGGG
401	random	rnd-6_family-7285#Unknown	860	872	+	15.8365	7.83e-07	0.00169	GGGGGGGGGGGGG
401	random	rnd-6_family-7285#Unknown	861	873	+	15.8365	7.83e-07	0.00169	GGGGGGGGGGGGG
401	random	rnd-6_family-7285#Unknown	862	874	+	15.8365	7.83e-07	0.00169	GGGGGGGGGGGGG
401	random	rnd-6_family-17774#LINE/L2	863	875	+	15.8365	7.83e-07	0.00169	GGGGGGGGGGGGG
401	random	rnd-6_family-7285#Unknown	863	875	+	15.8365	7.83e-07	0.00169	GGGGGGGGGGGGG
401	random	rnd-6_family-17774#LINE/L2	864	876	+	15.8365	7.83e-07	0.00169	GGGGGGGGGGGGG
401	random	rnd-6_family-7285#Unknown	864	876	+	15.8365	7.83e-07	0.00169	GGGGGGGGGGGGG
401	random	rnd-6_family-17774#LINE/L2	865	877	+	15.8365	7.83e-07	0.00169	GGGGGGGGGGGGG
401	random	rnd-6_family-17774#LINE/L2	866	878	+	15.8365	7.83e-07	0.00169	GGGGGGGGGGGGG
401	random	rnd-6_family-17774#LINE/L2	867	879	+	15.8365	7.83e-07	0.00169	GGGGGGGGGGGGG
401	random	rnd-6_family-17774#LINE/L2	868	880	+	15.8365	7.83e-07	0.00169	GGGGGGGGGGGGG
401	random	rnd-6_family-17774#LINE/L2	869	881	+	15.8365	7.83e-07	0.00169	GGGGGGGGGGGGG
401	random	rnd-6_family-17774#LINE/L2	870	882	+	15.8365	7.83e-07	0.00169	GGGGGGGGGGGGG
401	random	rnd-6_family-17774#LINE/L2	871	883	+	15.8365	7.83e-07	0.00169	GGGGGGGGGGGGG
401	random	rnd-6_family-17774#LINE/L2	872	884	+	15.8365	7.83e-07	0.00169	GGGGGGGGGGGGG
401	random	rnd-6_family-850#LINE/Rex-Babar	872	884	+	15.8365	7.83e-07	0.00169	GGGGGGGGGGGGG
401	random	rnd-6_family-850#LINE/Rex-Babar	873	885	+	15.8365	7.83e-07	0.00169	GGGGGGGGGGGGG
401	random	rnd-6_family-17774#LINE/L2	873	885	+	15.8365	7.83e-07	0.00169	GGGGGGGGGGGGG
401	random	rnd-6_family-17774#LINE/L2	874	886	+	15.8365	7.83e-07	0.00169	GGGGGGGGGGGGG
401	random	rnd-6_family-850#LINE/Rex-Babar	874	886	+	15.8365	7.83e-07	0.00169	GGGGGGGGGGGGG
401	random	rnd-6_family-17774#LINE/L2	875	887	+	15.8365	7.83e-07	0.00169	GGGGGGGGGGGGG
401	random	rnd-6_family-17774#LINE/L2	876	888	+	15.8365	7.83e-07	0.00169	GGGGGGGGGGGGG
401	random	rnd-6_family-17774#LINE/L2	877	889	+	15.8365	7.83e-07	0.00169	GGGGGGGGGGGGG
401	random	rnd-6_family-17774#LINE/L2	878	890	+	15.8365	7.83e-07	0.00169	GGGGGGGGGGGGG
401	random	rnd-6_family-17774#LINE/L2	879	891	+	15.8365	7.83e-07	0.00169	GGGGGGGGGGGGG
401	random	rnd-6_family-17774#LINE/L2	880	892	+	15.8365	7.83e-07	0.00169	GGGGGGGGGGGGG
401	random	rnd-6_family-17774#LINE/L2	881	893	+	15.8365	7.83e-07	0.00169	GGGGGGGGGGGGG
401	random	rnd-6_family-17774#LINE/L2	882	894	+	15.8365	7.83e-07	0.00169	GGGGGGGGGGGGG
401	random	rnd-6_family-17774#LINE/L2	883	895	+	15.8365	7.83e-07	0.00169	GGGGGGGGGGGGG
401	random	rnd-6_family-6295#LINE/L2	918	930	+	15.8365	7.83e-07	0.00169	GGGGGGGGGGGGG
401	random	rnd-6_family-6295#LINE/L2	919	931	+	15.8365	7.83e-07	0.00169	GGGGGGGGGGGGG
401	random	rnd-6_family-6295#LINE/L2	920	932	+	15.8365	7.83e-07	0.00169	GGGGGGGGGGGGG
401	random	rnd-6_family-6295#LINE/L2	921	933	+	15.8365	7.83e-07	0.00169	GGGGGGGGGGGGG
401	random	rnd-6_family-6295#LINE/L2	922	934	+	15.8365	7.83e-07	0.00169	GGGGGGGGGGGGG
401	random	rnd-6_family-6295#LINE/L2	923	935	+	15.8365	7.83e-07	0.00169	GGGGGGGGGGGGG
401	random	rnd-6_family-6295#LINE/L2	924	936	+	15.8365	7.83e-07	0.00169	GGGGGGGGGGGGG
401	random	rnd-6_family-7673#Unknown	932	944	+	15.8365	7.83e-07	0.00169	GGGGGGGGGGGGG
401	random	rnd-6_family-7673#Unknown	933	945	+	15.8365	7.83e-07	0.00169	GGGGGGGGGGGGG
401	random	rnd-6_family-7673#Unknown	934	946	+	15.8365	7.83e-07	0.00169	GGGGGGGGGGGGG
401	random	rnd-6_family-7673#Unknown	935	947	+	15.8365	7.83e-07	0.00169	GGGGGGGGGGGGG
401	random	rnd-6_family-7673#Unknown	936	948	+	15.8365	7.83e-07	0.00169	GGGGGGGGGGGGG
401	random	rnd-6_family-7673#Unknown	937	949	+	15.8365	7.83e-07	0.00169	GGGGGGGGGGGGG
401	random	rnd-6_family-7673#Unknown	938	950	+	15.8365	7.83e-07	0.00169	GGGGGGGGGGGGG
401	random	rnd-6_family-7673#Unknown	939	951	+	15.8365	7.83e-07	0.00169	GGGGGGGGGGGGG
401	random	rnd-6_family-7673#Unknown	940	952	+	15.8365	7.83e-07	0.00169	GGGGGGGGGGGGG
401	random	rnd-6_family-7673#Unknown	941	953	+	15.8365	7.83e-07	0.00169	GGGGGGGGGGGGG
401	random	rnd-6_family-4209#Unknown	942	954	+	15.8365	7.83e-07	0.00169	GGGGGGGGGGGGG
401	random	rnd-6_family-17774#LINE/L2	961	973	+	15.8365	7.83e-07	0.00169	GGGGGGGGGGGGG
401	random	rnd-6_family-17774#LINE/L2	962	974	+	15.8365	7.83e-07	0.00169	GGGGGGGGGGGGG
401	random	rnd-6_family-17774#LINE/L2	963	975	+	15.8365	7.83e-07	0.00169	GGGGGGGGGGGGG
401	random	rnd-5_family-60#Unknown	968	980	+	15.8365	7.83e-07	0.00169	GGGGGGGGGGGGG
401	random	rnd-6_family-600#Unknown	974	986	+	15.8365	7.83e-07	0.00169	GGGGGGGGGGGGG
401	random	rnd-6_family-600#Unknown	975	987	+	15.8365	7.83e-07	0.00169	GGGGGGGGGGGGG
401	random	rnd-6_family-11729#Unknown	975	987	+	15.8365	7.83e-07	0.00169	GGGGGGGGGGGGG
401	random	rnd-6_family-600#Unknown	976	988	+	15.8365	7.83e-07	0.00169	GGGGGGGGGGGGG
401	random	rnd-6_family-11729#Unknown	976	988	+	15.8365	7.83e-07	0.00169	GGGGGGGGGGGGG
401	random	rnd-6_family-11729#Unknown	977	989	+	15.8365	7.83e-07	0.00169	GGGGGGGGGGGGG
401	random	rnd-6_family-600#Unknown	977	989	+	15.8365	7.83e-07	0.00169	GGGGGGGGGGGGG
401	random	rnd-6_family-11729#Unknown	978	990	+	15.8365	7.83e-07	0.00169	GGGGGGGGGGGGG
401	random	rnd-6_family-600#Unknown	978	990	+	15.8365	7.83e-07	0.00169	GGGGGGGGGGGGG
401	random	rnd-6_family-600#Unknown	979	991	+	15.8365	7.83e-07	0.00169	GGGGGGGGGGGGG
401	random	rnd-6_family-11729#Unknown	979	991	+	15.8365	7.83e-07	0.00169	GGGGGGGGGGGGG
401	random	rnd-6_family-600#Unknown	980	992	+	15.8365	7.83e-07	0.00169	GGGGGGGGGGGGG
401	random	rnd-6_family-600#Unknown	981	993	+	15.8365	7.83e-07	0.00169	GGGGGGGGGGGGG
401	random	rnd-6_family-600#Unknown	982	994	+	15.8365	7.83e-07	0.00169	GGGGGGGGGGGGG
401	random	rnd-6_family-600#Unknown	983	995	+	15.8365	7.83e-07	0.00169	GGGGGGGGGGGGG
401	random	rnd-6_family-970#Unknown	986	998	+	15.8365	7.83e-07	0.00169	GGGGGGGGGGGGG
401	random	rnd-6_family-970#Unknown	987	999	+	15.8365	7.83e-07	0.00169	GGGGGGGGGGGGG
401	random	rnd-6_family-970#Unknown	988	1000	+	15.8365	7.83e-07	0.00169	GGGGGGGGGGGGG
401	random	rnd-1_family-1#Unknown	1009	1021	+	15.8365	7.83e-07	0.00169	GGGGGGGGGGGGG
401	random	rnd-5_family-3186#Unknown	1015	1027	+	15.8365	7.83e-07	0.00169	GGGGGGGGGGGGG
401	random	rnd-5_family-3186#Unknown	1016	1028	+	15.8365	7.83e-07	0.00169	GGGGGGGGGGGGG
401	random	rnd-5_family-3186#Unknown	1017	1029	+	15.8365	7.83e-07	0.00169	GGGGGGGGGGGGG
401	random	rnd-5_family-3186#Unknown	1018	1030	+	15.8365	7.83e-07	0.00169	GGGGGGGGGGGGG
401	random	rnd-6_family-14992#Unknown	1054	1066	+	15.8365	7.83e-07	0.00169	GGGGGGGGGGGGG
401	random	rnd-6_family-14992#Unknown	1055	1067	+	15.8365	7.83e-07	0.00169	GGGGGGGGGGGGG
401	random	rnd-6_family-14992#Unknown	1056	1068	+	15.8365	7.83e-07	0.00169	GGGGGGGGGGGGG
401	random	rnd-6_family-14992#Unknown	1057	1069	+	15.8365	7.83e-07	0.00169	GGGGGGGGGGGGG
401	random	rnd-6_family-14992#Unknown	1058	1070	+	15.8365	7.83e-07	0.00169	GGGGGGGGGGGGG
401	random	rnd-1_family-3#Unknown	1061	1073	+	15.8365	7.83e-07	0.00169	GGGGGGGGGGGGG
401	random	rnd-1_family-3#Unknown	1062	1074	+	15.8365	7.83e-07	0.00169	GGGGGGGGGGGGG
401	random	rnd-1_family-3#Unknown	1063	1075	+	15.8365	7.83e-07	0.00169	GGGGGGGGGGGGG
401	random	rnd-1_family-3#Unknown	1064	1076	+	15.8365	7.83e-07	0.00169	GGGGGGGGGGGGG
401	random	rnd-1_family-3#Unknown	1065	1077	+	15.8365	7.83e-07	0.00169	GGGGGGGGGGGGG
401	random	rnd-6_family-13749#Unknown	1066	1078	+	15.8365	7.83e-07	0.00169	GGGGGGGGGGGGG
401	random	rnd-1_family-3#Unknown	1066	1078	+	15.8365	7.83e-07	0.00169	GGGGGGGGGGGGG
401	random	rnd-1_family-3#Unknown	1067	1079	+	15.8365	7.83e-07	0.00169	GGGGGGGGGGGGG
401	random	rnd-6_family-4674#Unknown	1075	1087	+	15.8365	7.83e-07	0.00169	GGGGGGGGGGGGG
401	random	rnd-6_family-17774#LINE/L2	1075	1087	+	15.8365	7.83e-07	0.00169	GGGGGGGGGGGGG
401	random	rnd-6_family-4674#Unknown	1076	1088	+	15.8365	7.83e-07	0.00169	GGGGGGGGGGGGG
401	random	rnd-6_family-17774#LINE/L2	1076	1088	+	15.8365	7.83e-07	0.00169	GGGGGGGGGGGGG
401	random	rnd-6_family-4674#Unknown	1077	1089	+	15.8365	7.83e-07	0.00169	GGGGGGGGGGGGG
401	random	rnd-6_family-17774#LINE/L2	1077	1089	+	15.8365	7.83e-07	0.00169	GGGGGGGGGGGGG
401	random	rnd-6_family-17774#LINE/L2	1078	1090	+	15.8365	7.83e-07	0.00169	GGGGGGGGGGGGG
401	random	rnd-6_family-4674#Unknown	1078	1090	+	15.8365	7.83e-07	0.00169	GGGGGGGGGGGGG
401	random	rnd-6_family-4674#Unknown	1079	1091	+	15.8365	7.83e-07	0.00169	GGGGGGGGGGGGG
401	random	rnd-6_family-17774#LINE/L2	1079	1091	+	15.8365	7.83e-07	0.00169	GGGGGGGGGGGGG
401	random	rnd-6_family-17774#LINE/L2	1080	1092	+	15.8365	7.83e-07	0.00169	GGGGGGGGGGGGG
401	random	rnd-6_family-4674#Unknown	1080	1092	+	15.8365	7.83e-07	0.00169	GGGGGGGGGGGGG
401	random	rnd-6_family-17774#LINE/L2	1081	1093	+	15.8365	7.83e-07	0.00169	GGGGGGGGGGGGG
401	random	rnd-6_family-4674#Unknown	1081	1093	+	15.8365	7.83e-07	0.00169	GGGGGGGGGGGGG
401	random	rnd-6_family-2511#Unknown	1081	1093	+	15.8365	7.83e-07	0.00169	GGGGGGGGGGGGG
401	random	rnd-6_family-2511#Unknown	1082	1094	+	15.8365	7.83e-07	0.00169	GGGGGGGGGGGGG
401	random	rnd-6_family-17774#LINE/L2	1082	1094	+	15.8365	7.83e-07	0.00169	GGGGGGGGGGGGG
401	random	rnd-6_family-4674#Unknown	1082	1094	+	15.8365	7.83e-07	0.00169	GGGGGGGGGGGGG
401	random	rnd-6_family-4674#Unknown	1083	1095	+	15.8365	7.83e-07	0.00169	GGGGGGGGGGGGG
401	random	rnd-6_family-17774#LINE/L2	1083	1095	+	15.8365	7.83e-07	0.00169	GGGGGGGGGGGGG
401	random	rnd-6_family-2511#Unknown	1083	1095	+	15.8365	7.83e-07	0.00169	GGGGGGGGGGGGG
401	random	rnd-6_family-4674#Unknown	1084	1096	+	15.8365	7.83e-07	0.00169	GGGGGGGGGGGGG
401	random	rnd-6_family-17774#LINE/L2	1084	1096	+	15.8365	7.83e-07	0.00169	GGGGGGGGGGGGG
401	random	rnd-6_family-2511#Unknown	1084	1096	+	15.8365	7.83e-07	0.00169	GGGGGGGGGGGGG
401	random	rnd-6_family-4674#Unknown	1085	1097	+	15.8365	7.83e-07	0.00169	GGGGGGGGGGGGG
401	random	rnd-6_family-2511#Unknown	1085	1097	+	15.8365	7.83e-07	0.00169	GGGGGGGGGGGGG
401	random	rnd-6_family-17774#LINE/L2	1085	1097	+	15.8365	7.83e-07	0.00169	GGGGGGGGGGGGG
401	random	rnd-6_family-4674#Unknown	1086	1098	+	15.8365	7.83e-07	0.00169	GGGGGGGGGGGGG
401	random	rnd-6_family-2511#Unknown	1086	1098	+	15.8365	7.83e-07	0.00169	GGGGGGGGGGGGG
401	random	rnd-6_family-17774#LINE/L2	1086	1098	+	15.8365	7.83e-07	0.00169	GGGGGGGGGGGGG
401	random	rnd-6_family-17774#LINE/L2	1087	1099	+	15.8365	7.83e-07	0.00169	GGGGGGGGGGGGG
401	random	rnd-6_family-4674#Unknown	1087	1099	+	15.8365	7.83e-07	0.00169	GGGGGGGGGGGGG
401	random	rnd-6_family-2511#Unknown	1087	1099	+	15.8365	7.83e-07	0.00169	GGGGGGGGGGGGG
401	random	rnd-6_family-17774#LINE/L2	1088	1100	+	15.8365	7.83e-07	0.00169	GGGGGGGGGGGGG
401	random	rnd-6_family-4674#Unknown	1088	1100	+	15.8365	7.83e-07	0.00169	GGGGGGGGGGGGG
401	random	rnd-6_family-17774#LINE/L2	1089	1101	+	15.8365	7.83e-07	0.00169	GGGGGGGGGGGGG
401	random	rnd-6_family-17774#LINE/L2	1090	1102	+	15.8365	7.83e-07	0.00169	GGGGGGGGGGGGG
401	random	rnd-6_family-5169#Unknown	1090	1102	+	15.8365	7.83e-07	0.00169	GGGGGGGGGGGGG
401	random	rnd-6_family-17774#LINE/L2	1091	1103	+	15.8365	7.83e-07	0.00169	GGGGGGGGGGGGG
401	random	rnd-6_family-5169#Unknown	1091	1103	+	15.8365	7.83e-07	0.00169	GGGGGGGGGGGGG
401	random	rnd-6_family-5169#Unknown	1092	1104	+	15.8365	7.83e-07	0.00169	GGGGGGGGGGGGG
401	random	rnd-6_family-17774#LINE/L2	1092	1104	+	15.8365	7.83e-07	0.00169	GGGGGGGGGGGGG
401	random	rnd-6_family-17774#LINE/L2	1093	1105	+	15.8365	7.83e-07	0.00169	GGGGGGGGGGGGG
401	random	rnd-6_family-17306#LINE/L1-Tx1	1136	1148	+	15.8365	7.83e-07	0.00169	GGGGGGGGGGGGG
401	random	rnd-6_family-17306#LINE/L1-Tx1	1137	1149	+	15.8365	7.83e-07	0.00169	GGGGGGGGGGGGG
401	random	rnd-5_family-2956#Unknown	1140	1152	+	15.8365	7.83e-07	0.00169	GGGGGGGGGGGGG
401	random	rnd-5_family-2956#Unknown	1141	1153	+	15.8365	7.83e-07	0.00169	GGGGGGGGGGGGG
401	random	rnd-5_family-421#DNA/hAT-Tip100	1172	1184	+	15.8365	7.83e-07	0.00169	GGGGGGGGGGGGG
401	random	rnd-6_family-2358#Unknown	1188	1200	+	15.8365	7.83e-07	0.00169	GGGGGGGGGGGGG
401	random	rnd-1_family-754#LINE/L1-Tx1	1189	1201	+	15.8365	7.83e-07	0.00169	GGGGGGGGGGGGG
401	random	rnd-6_family-2358#Unknown	1189	1201	+	15.8365	7.83e-07	0.00169	GGGGGGGGGGGGG
401	random	rnd-6_family-2358#Unknown	1190	1202	+	15.8365	7.83e-07	0.00169	GGGGGGGGGGGGG
401	random	rnd-1_family-754#LINE/L1-Tx1	1190	1202	+	15.8365	7.83e-07	0.00169	GGGGGGGGGGGGG
401	random	rnd-6_family-2358#Unknown	1191	1203	+	15.8365	7.83e-07	0.00169	GGGGGGGGGGGGG
401	random	rnd-1_family-754#LINE/L1-Tx1	1191	1203	+	15.8365	7.83e-07	0.00169	GGGGGGGGGGGGG
401	random	rnd-6_family-2358#Unknown	1192	1204	+	15.8365	7.83e-07	0.00169	GGGGGGGGGGGGG
401	random	rnd-1_family-754#LINE/L1-Tx1	1192	1204	+	15.8365	7.83e-07	0.00169	GGGGGGGGGGGGG
401	random	rnd-6_family-2358#Unknown	1193	1205	+	15.8365	7.83e-07	0.00169	GGGGGGGGGGGGG
401	random	rnd-1_family-754#LINE/L1-Tx1	1193	1205	+	15.8365	7.83e-07	0.00169	GGGGGGGGGGGGG
401	random	rnd-6_family-2358#Unknown	1194	1206	+	15.8365	7.83e-07	0.00169	GGGGGGGGGGGGG
401	random	rnd-5_family-196#Unknown	1201	1213	+	15.8365	7.83e-07	0.00169	GGGGGGGGGGGGG
401	random	rnd-5_family-196#Unknown	1202	1214	+	15.8365	7.83e-07	0.00169	GGGGGGGGGGGGG
401	random	rnd-5_family-196#Unknown	1203	1215	+	15.8365	7.83e-07	0.00169	GGGGGGGGGGGGG
401	random	rnd-6_family-1#Unknown	1230	1242	+	15.8365	7.83e-07	0.00169	GGGGGGGGGGGGG
401	random	rnd-6_family-1#Unknown	1231	1243	+	15.8365	7.83e-07	0.00169	GGGGGGGGGGGGG
401	random	rnd-6_family-1#Unknown	1232	1244	+	15.8365	7.83e-07	0.00169	GGGGGGGGGGGGG
401	random	rnd-6_family-1#Unknown	1233	1245	+	15.8365	7.83e-07	0.00169	GGGGGGGGGGGGG
401	random	rnd-6_family-1#Unknown	1234	1246	+	15.8365	7.83e-07	0.00169	GGGGGGGGGGGGG
401	random	rnd-6_family-1#Unknown	1235	1247	+	15.8365	7.83e-07	0.00169	GGGGGGGGGGGGG
401	random	rnd-1_family-3#Unknown	1246	1258	+	15.8365	7.83e-07	0.00169	GGGGGGGGGGGGG
401	random	rnd-1_family-3#Unknown	1247	1259	+	15.8365	7.83e-07	0.00169	GGGGGGGGGGGGG
401	random	rnd-1_family-3#Unknown	1248	1260	+	15.8365	7.83e-07	0.00169	GGGGGGGGGGGGG
401	random	rnd-6_family-16177#Unknown	1282	1294	+	15.8365	7.83e-07	0.00169	GGGGGGGGGGGGG
401	random	rnd-6_family-16177#Unknown	1283	1295	+	15.8365	7.83e-07	0.00169	GGGGGGGGGGGGG
401	random	rnd-6_family-4244#Unknown	1283	1295	+	15.8365	7.83e-07	0.00169	GGGGGGGGGGGGG
401	random	rnd-6_family-16177#Unknown	1284	1296	+	15.8365	7.83e-07	0.00169	GGGGGGGGGGGGG
401	random	rnd-6_family-16177#Unknown	1285	1297	+	15.8365	7.83e-07	0.00169	GGGGGGGGGGGGG
401	random	rnd-6_family-16177#Unknown	1286	1298	+	15.8365	7.83e-07	0.00169	GGGGGGGGGGGGG
401	random	rnd-5_family-380#Unknown	1305	1317	+	15.8365	7.83e-07	0.00169	GGGGGGGGGGGGG
401	random	rnd-5_family-380#Unknown	1306	1318	+	15.8365	7.83e-07	0.00169	GGGGGGGGGGGGG
401	random	rnd-5_family-380#Unknown	1307	1319	+	15.8365	7.83e-07	0.00169	GGGGGGGGGGGGG
401	random	rnd-5_family-380#Unknown	1308	1320	+	15.8365	7.83e-07	0.00169	GGGGGGGGGGGGG
401	random	rnd-5_family-380#Unknown	1309	1321	+	15.8365	7.83e-07	0.00169	GGGGGGGGGGGGG
401	random	rnd-5_family-380#Unknown	1310	1322	+	15.8365	7.83e-07	0.00169	GGGGGGGGGGGGG
401	random	rnd-6_family-1190#DNA/PIF-ISL2EU	1314	1326	+	15.8365	7.83e-07	0.00169	GGGGGGGGGGGGG
401	random	rnd-6_family-1190#DNA/PIF-ISL2EU	1315	1327	+	15.8365	7.83e-07	0.00169	GGGGGGGGGGGGG
401	random	rnd-6_family-8015#LINE/RTE-X	1320	1332	+	15.8365	7.83e-07	0.00169	GGGGGGGGGGGGG
401	random	rnd-6_family-8015#LINE/RTE-X	1321	1333	+	15.8365	7.83e-07	0.00169	GGGGGGGGGGGGG
401	random	rnd-6_family-8015#LINE/RTE-X	1322	1334	+	15.8365	7.83e-07	0.00169	GGGGGGGGGGGGG
401	random	rnd-6_family-8015#LINE/RTE-X	1323	1335	+	15.8365	7.83e-07	0.00169	GGGGGGGGGGGGG
401	random	rnd-6_family-2485#Unknown	1396	1408	+	15.8365	7.83e-07	0.00169	GGGGGGGGGGGGG
401	random	rnd-6_family-2485#Unknown	1397	1409	+	15.8365	7.83e-07	0.00169	GGGGGGGGGGGGG
401	random	rnd-6_family-2485#Unknown	1398	1410	+	15.8365	7.83e-07	0.00169	GGGGGGGGGGGGG
401	random	rnd-6_family-2485#Unknown	1399	1411	+	15.8365	7.83e-07	0.00169	GGGGGGGGGGGGG
401	random	rnd-6_family-2068#Unknown	1431	1443	+	15.8365	7.83e-07	0.00169	GGGGGGGGGGGGG
401	random	rnd-6_family-2068#Unknown	1432	1444	+	15.8365	7.83e-07	0.00169	GGGGGGGGGGGGG
401	random	rnd-6_family-2068#Unknown	1433	1445	+	15.8365	7.83e-07	0.00169	GGGGGGGGGGGGG
401	random	rnd-4_family-764#Unknown	1443	1455	+	15.8365	7.83e-07	0.00169	GGGGGGGGGGGGG
401	random	rnd-4_family-764#Unknown	1444	1456	+	15.8365	7.83e-07	0.00169	GGGGGGGGGGGGG
401	random	rnd-4_family-764#Unknown	1445	1457	+	15.8365	7.83e-07	0.00169	GGGGGGGGGGGGG
401	random	rnd-6_family-9843#Unknown	1446	1458	+	15.8365	7.83e-07	0.00169	GGGGGGGGGGGGG
401	random	rnd-6_family-9843#Unknown	1447	1459	+	15.8365	7.83e-07	0.00169	GGGGGGGGGGGGG
401	random	rnd-6_family-1493#Unknown	1548	1560	+	15.8365	7.83e-07	0.00169	GGGGGGGGGGGGG
401	random	rnd-6_family-1493#Unknown	1549	1561	+	15.8365	7.83e-07	0.00169	GGGGGGGGGGGGG
401	random	rnd-6_family-1493#Unknown	1550	1562	+	15.8365	7.83e-07	0.00169	GGGGGGGGGGGGG
401	random	rnd-6_family-1493#Unknown	1551	1563	+	15.8365	7.83e-07	0.00169	GGGGGGGGGGGGG
401	random	rnd-6_family-1493#Unknown	1552	1564	+	15.8365	7.83e-07	0.00169	GGGGGGGGGGGGG
401	random	rnd-6_family-850#LINE/Rex-Babar	1565	1577	+	15.8365	7.83e-07	0.00169	GGGGGGGGGGGGG
401	random	rnd-5_family-736#Unknown	1570	1582	+	15.8365	7.83e-07	0.00169	GGGGGGGGGGGGG
401	random	rnd-5_family-736#Unknown	1571	1583	+	15.8365	7.83e-07	0.00169	GGGGGGGGGGGGG
401	random	rnd-5_family-498#Unknown	1579	1591	+	15.8365	7.83e-07	0.00169	GGGGGGGGGGGGG
401	random	rnd-5_family-498#Unknown	1580	1592	+	15.8365	7.83e-07	0.00169	GGGGGGGGGGGGG
401	random	rnd-6_family-3407#Unknown	1627	1639	+	15.8365	7.83e-07	0.00169	GGGGGGGGGGGGG
401	random	rnd-6_family-3407#Unknown	1628	1640	+	15.8365	7.83e-07	0.00169	GGGGGGGGGGGGG
401	random	rnd-6_family-3407#Unknown	1629	1641	+	15.8365	7.83e-07	0.00169	GGGGGGGGGGGGG
401	random	rnd-6_family-3407#Unknown	1630	1642	+	15.8365	7.83e-07	0.00169	GGGGGGGGGGGGG
401	random	rnd-6_family-3407#Unknown	1631	1643	+	15.8365	7.83e-07	0.00169	GGGGGGGGGGGGG
401	random	rnd-6_family-3407#Unknown	1645	1657	+	15.8365	7.83e-07	0.00169	GGGGGGGGGGGGG
401	random	rnd-6_family-3407#Unknown	1646	1658	+	15.8365	7.83e-07	0.00169	GGGGGGGGGGGGG
401	random	rnd-6_family-3407#Unknown	1647	1659	+	15.8365	7.83e-07	0.00169	GGGGGGGGGGGGG
401	random	rnd-6_family-1106#Unknown	1689	1701	+	15.8365	7.83e-07	0.00169	GGGGGGGGGGGGG
401	random	rnd-6_family-1106#Unknown	1690	1702	+	15.8365	7.83e-07	0.00169	GGGGGGGGGGGGG
401	random	rnd-6_family-1106#Unknown	1691	1703	+	15.8365	7.83e-07	0.00169	GGGGGGGGGGGGG
401	random	rnd-6_family-1106#Unknown	1692	1704	+	15.8365	7.83e-07	0.00169	GGGGGGGGGGGGG
401	random	rnd-6_family-8399#Unknown	1720	1732	+	15.8365	7.83e-07	0.00169	GGGGGGGGGGGGG
401	random	rnd-6_family-8399#Unknown	1721	1733	+	15.8365	7.83e-07	0.00169	GGGGGGGGGGGGG
401	random	rnd-6_family-10451#Unknown	1732	1744	+	15.8365	7.83e-07	0.00169	GGGGGGGGGGGGG
401	random	rnd-1_family-108#Unknown	1747	1759	+	15.8365	7.83e-07	0.00169	GGGGGGGGGGGGG
401	random	rnd-1_family-108#Unknown	1748	1760	+	15.8365	7.83e-07	0.00169	GGGGGGGGGGGGG
401	random	rnd-1_family-108#Unknown	1749	1761	+	15.8365	7.83e-07	0.00169	GGGGGGGGGGGGG
401	random	rnd-6_family-10451#Unknown	1795	1807	+	15.8365	7.83e-07	0.00169	GGGGGGGGGGGGG
401	random	rnd-6_family-10451#Unknown	1796	1808	+	15.8365	7.83e-07	0.00169	GGGGGGGGGGGGG
401	random	rnd-6_family-10451#Unknown	1797	1809	+	15.8365	7.83e-07	0.00169	GGGGGGGGGGGGG
401	random	rnd-5_family-736#Unknown	1812	1824	+	15.8365	7.83e-07	0.00169	GGGGGGGGGGGGG
401	random	rnd-5_family-736#Unknown	1813	1825	+	15.8365	7.83e-07	0.00169	GGGGGGGGGGGGG
401	random	rnd-5_family-736#Unknown	1814	1826	+	15.8365	7.83e-07	0.00169	GGGGGGGGGGGGG
401	random	rnd-6_family-10625#Unknown	1817	1829	+	15.8365	7.83e-07	0.00169	GGGGGGGGGGGGG
401	random	rnd-6_family-10625#Unknown	1818	1830	+	15.8365	7.83e-07	0.00169	GGGGGGGGGGGGG
401	random	rnd-6_family-10625#Unknown	1819	1831	+	15.8365	7.83e-07	0.00169	GGGGGGGGGGGGG
401	random	rnd-5_family-3394#Unknown	1914	1926	+	15.8365	7.83e-07	0.00169	GGGGGGGGGGGGG
401	random	rnd-5_family-3394#Unknown	1915	1927	+	15.8365	7.83e-07	0.00169	GGGGGGGGGGGGG
401	random	rnd-5_family-3394#Unknown	1916	1928	+	15.8365	7.83e-07	0.00169	GGGGGGGGGGGGG
401	random	rnd-5_family-3394#Unknown	1917	1929	+	15.8365	7.83e-07	0.00169	GGGGGGGGGGGGG
401	random	rnd-5_family-3394#Unknown	1918	1930	+	15.8365	7.83e-07	0.00169	GGGGGGGGGGGGG
401	random	rnd-5_family-3394#Unknown	1967	1979	+	15.8365	7.83e-07	0.00169	GGGGGGGGGGGGG
401	random	rnd-6_family-1063#LINE/RTE-BovB	1996	2008	+	15.8365	7.83e-07	0.00169	GGGGGGGGGGGGG
401	random	rnd-6_family-1063#LINE/RTE-BovB	1997	2009	+	15.8365	7.83e-07	0.00169	GGGGGGGGGGGGG
401	random	rnd-6_family-1063#LINE/RTE-BovB	1998	2010	+	15.8365	7.83e-07	0.00169	GGGGGGGGGGGGG
401	random	rnd-6_family-1063#LINE/RTE-BovB	1999	2011	+	15.8365	7.83e-07	0.00169	GGGGGGGGGGGGG
401	random	rnd-6_family-1063#LINE/RTE-BovB	2000	2012	+	15.8365	7.83e-07	0.00169	GGGGGGGGGGGGG
401	random	rnd-6_family-1063#LINE/RTE-BovB	2001	2013	+	15.8365	7.83e-07	0.00169	GGGGGGGGGGGGG
401	random	rnd-6_family-1063#LINE/RTE-BovB	2002	2014	+	15.8365	7.83e-07	0.00169	GGGGGGGGGGGGG
401	random	rnd-6_family-1063#LINE/RTE-BovB	2003	2015	+	15.8365	7.83e-07	0.00169	GGGGGGGGGGGGG
401	random	rnd-6_family-10424#Unknown	2140	2152	+	15.8365	7.83e-07	0.00169	GGGGGGGGGGGGG
401	random	rnd-5_family-2956#Unknown	2165	2177	+	15.8365	7.83e-07	0.00169	GGGGGGGGGGGGG
401	random	rnd-6_family-203#LINE/L1-Tx1	2166	2178	+	15.8365	7.83e-07	0.00169	GGGGGGGGGGGGG
401	random	rnd-5_family-2956#Unknown	2166	2178	+	15.8365	7.83e-07	0.00169	GGGGGGGGGGGGG
401	random	rnd-5_family-2956#Unknown	2167	2179	+	15.8365	7.83e-07	0.00169	GGGGGGGGGGGGG
401	random	rnd-5_family-2956#Unknown	2168	2180	+	15.8365	7.83e-07	0.00169	GGGGGGGGGGGGG
401	random	rnd-5_family-2956#Unknown	2169	2181	+	15.8365	7.83e-07	0.00169	GGGGGGGGGGGGG
401	random	rnd-6_family-1178#Unknown	2179	2191	+	15.8365	7.83e-07	0.00169	GGGGGGGGGGGGG
401	random	rnd-6_family-850#LINE/Rex-Babar	2213	2225	+	15.8365	7.83e-07	0.00169	GGGGGGGGGGGGG
401	random	rnd-6_family-850#LINE/Rex-Babar	2214	2226	+	15.8365	7.83e-07	0.00169	GGGGGGGGGGGGG
401	random	rnd-6_family-8015#LINE/RTE-X	2319	2331	+	15.8365	7.83e-07	0.00169	GGGGGGGGGGGGG
401	random	rnd-4_family-925#Unknown	2449	2461	+	15.8365	7.83e-07	0.00169	GGGGGGGGGGGGG
401	random	rnd-4_family-925#Unknown	2450	2462	+	15.8365	7.83e-07	0.00169	GGGGGGGGGGGGG
401	random	rnd-4_family-925#Unknown	2451	2463	+	15.8365	7.83e-07	0.00169	GGGGGGGGGGGGG
401	random	rnd-5_family-2960#LINE/L1-Tx1	2455	2467	+	15.8365	7.83e-07	0.00169	GGGGGGGGGGGGG
401	random	rnd-5_family-2960#LINE/L1-Tx1	2456	2468	+	15.8365	7.83e-07	0.00169	GGGGGGGGGGGGG
[truncated: 19,663 more rows]
