# Supplementary material for: Transposable elements drive the evolution of metazoan zinc finger genes
Source: Genome Res. 2023 Aug;33(8):1325–39. doi: 10.1101/gr.277966.123 (PMC10547256; doi:10.1101/gr.277966.123)
Supplement: Supplement 3 [file Supplemental_Data_3.tar.gz › supplementary_data_3/meme-out/Strongylocentrotus_purpuratus/predicted_vs_te/fimo.tsv]

motif_id	motif_alt_id	sequence_name	start	stop	strand	score	p-value	q-value	matched_sequence
AAGJ06000021.1_4807448-4809848(-)_1|1|1x0		rnd-6_family-6783#Unknown	5507	5570	+	33.3459	1.13e-13	3.88e-07	GAGGAAGGGGGGGGGGGGGGGGGGGGGGGGGGGGGGGGGGGGGGGAGGGGGGGGGGGGGGGGGG
AAGJ06000003.1_34376389-34377343(-)_1|1|1x0		rnd-6_family-6441#Unknown	629	647	+	36.6063	8.27e-13	4.8e-07	GGAGGAGGAGGAGGAGGAG
AAGJ06000003.1_34376389-34377343(-)_1|1|1x0		rnd-6_family-6441#Unknown	632	650	+	36.6063	8.27e-13	4.8e-07	GGAGGAGGAGGAGGAGGAG
AAGJ06000003.1_34376389-34377343(-)_1|1|1x0		rnd-6_family-6441#Unknown	635	653	+	36.6063	8.27e-13	4.8e-07	GGAGGAGGAGGAGGAGGAG
AAGJ06000003.1_34376389-34377343(-)_1|1|1x0		rnd-6_family-6441#Unknown	638	656	+	36.6063	8.27e-13	4.8e-07	GGAGGAGGAGGAGGAGGAG
AAGJ06000003.1_34376389-34377343(-)_1|1|1x0		rnd-6_family-6441#Unknown	641	659	+	36.6063	8.27e-13	4.8e-07	GGAGGAGGAGGAGGAGGAG
AAGJ06000003.1_34376389-34377343(-)_1|1|1x0		rnd-6_family-12700#Unknown	995	1013	+	36.6063	8.27e-13	4.8e-07	GGAGGAGGAGGAGGAGGAG
AAGJ06000003.1_34376389-34377343(-)_1|1|1x0		rnd-6_family-12700#Unknown	998	1016	+	36.6063	8.27e-13	4.8e-07	GGAGGAGGAGGAGGAGGAG
AAGJ06000003.1_34376389-34377343(-)_1|1|1x0		rnd-6_family-12700#Unknown	1001	1019	+	36.6063	8.27e-13	4.8e-07	GGAGGAGGAGGAGGAGGAG
AAGJ06000003.1_34376389-34377343(-)_1|1|1x0		rnd-6_family-12700#Unknown	1004	1022	+	35.925	2.15e-12	1.11e-06	GGAGGAGGAGGAGGAGGAA
AAGJ06000021.1_4807448-4809848(-)_1|1|1x0		rnd-6_family-6783#Unknown	5514	5577	+	29.9937	5.81e-12	9.99e-06	GGGGGGGGGGGGGGGGGGGGGGGGGGGGGGGGGGGGGGAGGGGGGGGGGGGGGGGGGGATGTGC
AAGJ06000021.1_4807448-4809848(-)_1|1|1x0		rnd-6_family-5481#Unknown	2744	2807	-	29.5849	9.11e-12	1.04e-05	GGCGATCCGGGGGGGGGGGGGCACGTTCCCCCTCAATTTTCTTTTAGAGGGGGGGGGGGGGGGT
AAGJ06000003.1_34376389-34377343(-)_1|1|1x0		rnd-6_family-996#Unknown	2188	2206	+	32.0687	1.01e-11	4.69e-06	GGAGGAGGAGGAGGAGAAG
AAGJ06000021.1_4807448-4809848(-)_1|1|1x0		rnd-6_family-1775#Unknown	136	199	-	29.0943	1.55e-11	1.2e-05	GCGGATCGGGGGGGGGGGGGGGAGGGGCGCGGGGGAGGGGGGGTGGGGGGGGGGGCCCCCACCC
AAGJ06000021.1_4807448-4809848(-)_1|1|1x0		rnd-6_family-6783#Unknown	5522	5585	+	28.9182	1.87e-11	1.2e-05	GGGGGGGGGGGGGGGGGGGGGGGGGGGGGGAGGGGGGGGGGGGGGGGGGGATGTGCTGAGGTCT
AAGJ06000021.1_4807448-4809848(-)_1|1|1x0		rnd-6_family-6783#Unknown	5513	5576	+	28.8113	2.1e-11	1.2e-05	GGGGGGGGGGGGGGGGGGGGGGGGGGGGGGGGGGGGGGGAGGGGGGGGGGGGGGGGGGGATGTG
AAGJ06000003.1_34376389-34377343(-)_1|1|1x0		rnd-6_family-6441#Unknown	477	495	+	31.5125	2.92e-11	1.04e-05	GGAGGAAGAGGAGGAGGAG
AAGJ06000003.1_34376389-34377343(-)_1|1|1x0		rnd-6_family-6441#Unknown	480	498	+	31.5125	2.92e-11	1.04e-05	GGAAGAGGAGGAGGAGGAG
AAGJ06000003.1_34376389-34377343(-)_1|1|1x0		rnd-6_family-2467#Unknown	1840	1858	+	31.5125	2.92e-11	1.04e-05	GGAGGAGGAGGAGGAAGAG
AAGJ06000013.1_20319884-20321627(-)_1|1|1x0		rnd-6_family-10324#Unknown	70	85	+	15.5157	3.53e-11	4.09e-05	GGGTGTGGGGGGGGGG
AAGJ06000020.1_12065723-12068384(-)_1|4|1x0		rnd-6_family-312#Unknown	3124	3142	-	17.5849	3.56e-11	0.000168	GGGGGGGGGGTGCAGCTCC
AAGJ06000020.1_10090455-10093116(-)_1|4|1x0		rnd-6_family-312#Unknown	3124	3142	-	17.5849	3.56e-11	0.000169	GGGGGGGGGGTGCAGCTCC
AAGJ06000021.1_4807448-4809848(-)_1|1|1x0		rnd-5_family-104#Unknown	162	225	+	28.1635	4.14e-11	2.03e-05	GGGGGGGGGGGGGGGGGGGGGGGGGGGGGGGGGGGGGGGGGGGGGGGGGGTAGTGAGCACATTT
AAGJ06000003.1_34376389-34377343(-)_1|1|1x0		rnd-6_family-6441#Unknown	550	568	+	31.2562	4.69e-11	1.56e-05	GGAGGACGAGGAGGAGGAG
AAGJ06000021.1_4807448-4809848(-)_1|1|1x0		rnd-6_family-6783#Unknown	5518	5581	+	27.7862	6.11e-11	2.63e-05	GGGGGGGGGGGGGGGGGGGGGGGGGGGGGGGGGGAGGGGGGGGGGGGGGGGGGGATGTGCTGAG
AAGJ06000003.1_34376389-34377343(-)_1|1|1x0		rnd-6_family-6441#Unknown	486	504	+	31.0312	6.97e-11	2.16e-05	GGAGGAGGAGGAGGGGGAT
AAGJ06000021.1_4807448-4809848(-)_1|1|1x0		rnd-5_family-104#Unknown	149	212	+	27.5094	8.11e-11	3.1e-05	TGCGCTCAGTGGGGGGGGGGGGGGGGGGGGGGGGGGGGGGGGGGGGGGGGGGGGGGGGGGGGGT
AAGJ06000003.1_34376389-34377343(-)_1|1|1x0		rnd-6_family-6441#Unknown	456	474	+	30.8312	9.04e-11	2.47e-05	GGAGGAAGAGGAGGAGGAA
AAGJ06000003.1_34376389-34377343(-)_1|1|1x0		rnd-6_family-6441#Unknown	465	483	+	30.8312	9.04e-11	2.47e-05	GGAGGAGGAAGAGGAGGAA
AAGJ06000021.1_4807448-4809848(-)_1|1|1x0		rnd-6_family-6783#Unknown	5506	5569	+	27.3585	9.45e-11	3.25e-05	AGAGGAAGGGGGGGGGGGGGGGGGGGGGGGGGGGGGGGGGGGGGGGAGGGGGGGGGGGGGGGGG
AAGJ06000003.1_34376389-34377343(-)_1|1|1x0		rnd-6_family-6441#Unknown	626	644	+	30.7375	9.84e-11	2.54e-05	TGAGGAGGAGGAGGAGGAG
AAGJ06000020.1_45456768-45459666(+)_1|2|1x0		rnd-1_family-8#Unknown	850	913	-	27.9937	9.99e-11	0.000347	AGGGAAAGAAAAGAAAAAGAGAAAAGGAAAAGAAAAGAAAGAAAGGAAAAGAAAGGAAAGAAAG
AAGJ06000020.1_45356993-45359891(+)_1|2|1x0		rnd-1_family-8#Unknown	850	913	-	27.9937	9.99e-11	0.000348	AGGGAAAGAAAAGAAAAAGAGAAAAGGAAAAGAAAAGAAAGAAAGGAAAAGAAAGGAAAGAAAG
AAGJ06000009.1_9307200-9309792(-)_1|1|1x0		rnd-2_family-30#Unknown	73	145	+	28.6352	1.05e-10	0.000303	ATCGCGCCGGCCGAAAAGTCGCTCAGTGGGGGGGGGGGGGGGGGGGGGGGGGGGGGGGGGGGGGGGGGGGGTA
AAGJ06000021.1_4807448-4809848(-)_1|1|1x0		rnd-6_family-6783#Unknown	5521	5584	+	27.2327	1.07e-10	3.35e-05	GGGGGGGGGGGGGGGGGGGGGGGGGGGGGGGAGGGGGGGGGGGGGGGGGGGATGTGCTGAGGTC
AAGJ06000013.1_20319884-20321627(-)_1|1|1x0		rnd-6_family-7240#DNA/TcMar-Tc1	104	119	-	15.2138	1.1e-10	4.09e-05	GTGTGTGGGGGGGGGG
AAGJ06000013.1_20319884-20321627(-)_1|1|1x0		rnd-1_family-177#Unknown	341	356	-	15.2138	1.1e-10	4.09e-05	GTGTGTGGGGGGGGGG
AAGJ06000013.1_20319884-20321627(-)_1|1|1x0		rnd-1_family-749#Unknown	370	385	-	15.2138	1.1e-10	4.09e-05	GTGTGTGGGGGGGGGG
AAGJ06000013.1_20319884-20321627(-)_1|1|1x0		rnd-1_family-345#Unknown	646	661	-	15.2138	1.1e-10	4.09e-05	GTGTGTGGGGGGGGGG
AAGJ06000013.1_20319884-20321627(-)_1|1|1x0		rnd-5_family-787#LINE/CR1	3724	3739	-	15.2138	1.1e-10	4.09e-05	GTGTGTGGGGGGGGGG
AAGJ06000013.1_20319884-20321627(-)_1|1|1x0		rnd-6_family-8458#Unknown	59	74	+	15.2138	1.1e-10	4.09e-05	GTGTGTGGGGGGGGGG
AAGJ06000013.1_20319884-20321627(-)_1|1|1x0		rnd-6_family-506#Unknown	208	223	+	15.2138	1.1e-10	4.09e-05	GTGTGTGGGGGGGGGG
AAGJ06000013.1_20319884-20321627(-)_1|1|1x0		rnd-6_family-19350#Unknown	504	519	+	15.2138	1.1e-10	4.09e-05	GTGTGTGGGGGGGGGG
AAGJ06000013.1_20319884-20321627(-)_1|1|1x0		rnd-5_family-2198#Unknown	681	696	+	15.2138	1.1e-10	4.09e-05	GTGTGTGGGGGGGGGG
AAGJ06000013.1_20319884-20321627(-)_1|1|1x0		rnd-1_family-537#LINE/L1-Tx1	1079	1094	+	15.2138	1.1e-10	4.09e-05	GTGTGTGGGGGGGGGG
AAGJ06000013.1_20319884-20321627(-)_1|1|1x0		rnd-6_family-7240#DNA/TcMar-Tc1	2480	2495	+	15.2138	1.1e-10	4.09e-05	GTGTGTGGGGGGGGGG
AAGJ06000013.1_20319884-20321627(-)_1|1|1x0		rnd-6_family-20051#Unknown	5305	5320	+	15.2138	1.1e-10	4.09e-05	GTGTGTGGGGGGGGGG
AAGJ06000010.1_29099002-29104429(-)_1|22|1x0		rnd-6_family-17306#LINE/L1-Tx1	1136	1157	+	24.4528	1.15e-10	0.000534	GGGGGGGGGGGGGGTCGGGCTT
AAGJ06000003.1_34376389-34377343(-)_1|1|1x0		rnd-6_family-996#Unknown	2191	2209	+	27.5312	1.72e-10	4.19e-05	GGAGGAGGAGGAGAAGAAG
AAGJ06000021.1_4807448-4809848(-)_1|1|1x0		rnd-6_family-6783#Unknown	5510	5573	+	26.6667	1.89e-10	5.38e-05	GAAGGGGGGGGGGGGGGGGGGGGGGGGGGGGGGGGGGGGGGGAGGGGGGGGGGGGGGGGGGGAT
AAGJ06000021.1_4807448-4809848(-)_1|1|1x0		rnd-6_family-6783#Unknown	5508	5571	+	26.5283	2.16e-10	5.38e-05	AGGAAGGGGGGGGGGGGGGGGGGGGGGGGGGGGGGGGGGGGGGGAGGGGGGGGGGGGGGGGGGG
AAGJ06000021.1_4807448-4809848(-)_1|1|1x0		rnd-6_family-6783#Unknown	5516	5579	+	26.5157	2.19e-10	5.38e-05	GGGGGGGGGGGGGGGGGGGGGGGGGGGGGGGGGGGGAGGGGGGGGGGGGGGGGGGGATGTGCTG
AAGJ06000021.1_4807448-4809848(-)_1|1|1x0		rnd-6_family-6783#Unknown	5519	5582	+	26.2138	2.94e-10	6.74e-05	GGGGGGGGGGGGGGGGGGGGGGGGGGGGGGGGGAGGGGGGGGGGGGGGGGGGGATGTGCTGAGG
AAGJ06000009.1_9307200-9309792(-)_1|1|1x0		rnd-5_family-104#Unknown	147	219	+	26.5535	3.56e-10	0.000303	AATGCGCTCAGTGGGGGGGGGGGGGGGGGGGGGGGGGGGGGGGGGGGGGGGGGGGGGGGGGGGGGTAGTGAGC
AAGJ06000003.1_34376389-34377343(-)_1|1|1x0		rnd-6_family-2467#Unknown	1843	1861	+	26.975	3.68e-10	8.13e-05	GGAGGAGGAGGAAGAGAAG
AAGJ06000003.1_34376389-34377343(-)_1|1|1x0		rnd-6_family-2467#Unknown	1846	1864	+	26.975	3.68e-10	8.13e-05	GGAGGAGGAAGAGAAGGAC
AAGJ06000021.1_4807448-4809848(-)_1|1|1x0		rnd-3_family-67#Unknown	37	100	+	25.9623	3.75e-10	8.07e-05	TGGCATCATGGGGGGGGGGGGGGGGGGGGGGGGGGGGGGGGGGGGGGGGGGGGGGGCACCGGTC
AAGJ06000003.1_34376389-34377343(-)_1|1|1x0		rnd-6_family-14393#Unknown	601	619	+	26.95	3.99e-10	8.41e-05	GGTGGGGGAGGAGGAGGAG
AAGJ06000009.1_9307200-9309792(-)_1|1|1x0		rnd-6_family-6783#Unknown	5511	5583	+	26.2138	4.32e-10	0.000303	AAGGGGGGGGGGGGGGGGGGGGGGGGGGGGGGGGGGGGGGGAGGGGGGGGGGGGGGGGGGGATGTGCTGAGGT
AAGJ06000021.1_4807448-4809848(-)_1|1|1x0		rnd-6_family-1775#Unknown	118	181	-	25.7673	4.53e-10	9.13e-05	GGGGAGGGGCGCGGGGGAGGGGGGGTGGGGGGGGGGGCCCCCACCCCTGGCAAAAAACAGGTTT
AAGJ06000010.1_25078815-25079964(+)_1|1|1x0		rnd-6_family-7895#Unknown	2153	2186	+	27.0126	4.72e-10	0.000884	AGAAAGAGAGAGAGAGAGAGAGAGAAGAGAGAGA
AAGJ06000021.1_4807448-4809848(-)_1|1|1x0		rnd-6_family-4076#LINE/CR1-Zenon	1950	2013	-	25.7107	4.78e-10	9.13e-05	AGAGAGAGAGGGGGGGGGGGGGGGGGGAGAAAGTAGGGGGGAAGTGGGGGGGGGGGGGGAGATA
AAGJ06000001.1_47778939-47781006(-)_1|3|1x0		rnd-6_family-2071#LINE/RTE-BovB	581	596	+	25.0063	4.87e-10	0.00239	GTAGCAGTAGCAGGTA
AAGJ06000010.1_25078815-25079964(+)_1|1|1x0		rnd-5_family-3684#LINE/L2	273	306	-	26.9182	5.1e-10	0.000884	AGAGAGAGAGAGAGAGTGTGAAACAGGGGAGATG
AAGJ06000002.1_21539388-21541665(-)_1|2|1x0		rnd-6_family-3030#Unknown	1133	1163	-	21	5.19e-10	0.00226	GTTGTGAACACGATTAAAAAAAAAGATGCCT
AAGJ06000009.1_9307200-9309792(-)_1|1|1x0		rnd-5_family-104#Unknown	151	223	+	25.7862	5.52e-10	0.000303	CGCTCAGTGGGGGGGGGGGGGGGGGGGGGGGGGGGGGGGGGGGGGGGGGGGGGGGGGGGGGTAGTGAGCACAT
AAGJ06000009.1_9307200-9309792(-)_1|1|1x0		rnd-6_family-6783#Unknown	5502	5574	+	25.7862	5.52e-10	0.000303	ATCCAGAGGAAGGGGGGGGGGGGGGGGGGGGGGGGGGGGGGGGGGGGGGGAGGGGGGGGGGGGGGGGGGGATG
AAGJ06000009.1_9307200-9309792(-)_1|1|1x0		rnd-6_family-6783#Unknown	5508	5580	+	25.7862	5.52e-10	0.000303	AGGAAGGGGGGGGGGGGGGGGGGGGGGGGGGGGGGGGGGGGGGGAGGGGGGGGGGGGGGGGGGGATGTGCTGA
AAGJ06000003.1_34376389-34377343(-)_1|1|1x0		rnd-6_family-6441#Unknown	547	565	+	26.7188	5.64e-10	0.000109	GAAGGAGGACGAGGAGGAG
AAGJ06000003.1_34376389-34377343(-)_1|1|1x0		rnd-6_family-6441#Unknown	553	571	+	26.7188	5.64e-10	0.000109	GGACGAGGAGGAGGAGAAG
AAGJ06000003.1_34376389-34377343(-)_1|1|1x0		rnd-6_family-6783#Unknown	4038	4056	+	26.6813	6.04e-10	0.000112	GGAGCAGGAGGAGGAGAAG
AAGJ06000003.1_10275409-10278262(-)_1|5|1x0		rnd-6_family-2318#LTR/Ngaro	1133	1157	+	22.2138	6.5e-10	0.00296	CTAGATTTGGCGGCTACGGCTGGCG
AAGJ06000021.1_4807448-4809848(-)_1|1|1x0		rnd-5_family-104#Unknown	159	222	+	25.3774	6.56e-10	0.000116	GGGGGGGGGGGGGGGGGGGGGGGGGGGGGGGGGGGGGGGGGGGGGGGGGGGGGTAGTGAGCACA
AAGJ06000021.1_4807448-4809848(-)_1|1|1x0		rnd-6_family-6783#Unknown	5504	5567	+	25.3333	6.84e-10	0.000116	CCAGAGGAAGGGGGGGGGGGGGGGGGGGGGGGGGGGGGGGGGGGGGGGAGGGGGGGGGGGGGGG
AAGJ06000021.1_4807448-4809848(-)_1|1|1x0		rnd-5_family-104#Unknown	144	207	+	25.2956	7.09e-10	0.000116	GAAAATGCGCTCAGTGGGGGGGGGGGGGGGGGGGGGGGGGGGGGGGGGGGGGGGGGGGGGGGGG
AAGJ06000013.1_20319884-20321627(-)_1|1|1x0		rnd-6_family-5379#Unknown	11	26	-	14.7862	7.3e-10	4.24e-05	GGGGGTGGGGGGGGGG
AAGJ06000013.1_20319884-20321627(-)_1|1|1x0		rnd-6_family-1775#Unknown	146	161	-	14.7862	7.3e-10	4.24e-05	GGGGGTGGGGGGGGGG
AAGJ06000013.1_20319884-20321627(-)_1|1|1x0		rnd-6_family-2071#LINE/RTE-BovB	745	760	-	14.7862	7.3e-10	4.24e-05	GGGGGTGGGGGGGGGG
AAGJ06000013.1_20319884-20321627(-)_1|1|1x0		rnd-6_family-6891#Unknown	990	1005	-	14.7862	7.3e-10	4.24e-05	GGGGGTGGGGGGGGGG
AAGJ06000013.1_20319884-20321627(-)_1|1|1x0		rnd-6_family-4979#LINE/L2	1352	1367	-	14.7862	7.3e-10	4.24e-05	GGGGGTGGGGGGGGGG
AAGJ06000013.1_20319884-20321627(-)_1|1|1x0		rnd-6_family-10041#Unknown	401	416	+	14.7862	7.3e-10	4.24e-05	GGGGGTGGGGGGGGGG
AAGJ06000013.1_20319884-20321627(-)_1|1|1x0		rnd-1_family-80#Unknown	434	449	+	14.7862	7.3e-10	4.24e-05	GGGGGTGGGGGGGGGG
AAGJ06000013.1_20319884-20321627(-)_1|1|1x0		rnd-6_family-1063#LINE/RTE-BovB	1990	2005	+	14.7862	7.3e-10	4.24e-05	GGGGGTGGGGGGGGGG
AAGJ06000013.1_20319884-20321627(-)_1|1|1x0		rnd-6_family-4674#Unknown	2955	2970	+	14.7862	7.3e-10	4.24e-05	GGGGGTGGGGGGGGGG
AAGJ06000013.1_20319884-20321627(-)_1|1|1x0		rnd-6_family-312#Unknown	3658	3673	+	14.7862	7.3e-10	4.24e-05	GGGGGTGGGGGGGGGG
AAGJ06000003.1_34376389-34377343(-)_1|1|1x0		rnd-6_family-6441#Unknown	483	501	+	26.6188	7.4e-10	0.000115	AGAGGAGGAGGAGGAGGGG
AAGJ06000003.1_34376389-34377343(-)_1|1|1x0		rnd-6_family-6441#Unknown	606	624	+	26.6188	7.4e-10	0.000115	GGAGGAGGAGGGAGAGGAG
AAGJ06000003.1_34376389-34377343(-)_1|1|1x0		rnd-6_family-12700#Unknown	992	1010	+	26.6188	7.4e-10	0.000115	AGGGGAGGAGGAGGAGGAG
AAGJ06000003.1_34376389-34377343(-)_1|1|1x0		rnd-6_family-12700#Unknown	1007	1025	+	26.6188	7.4e-10	0.000115	GGAGGAGGAGGAGGAAGGG
AAGJ06000003.1_34376389-34377343(-)_1|1|1x0		rnd-6_family-996#Unknown	2185	2203	+	26.6188	7.4e-10	0.000115	AGGGGAGGAGGAGGAGGAG
AAGJ06000010.1_25078815-25079964(+)_1|1|1x0		rnd-6_family-10451#Unknown	567	600	-	26.4403	7.53e-10	0.000884	AGAAAAAGAAAGAAAAGAAGAAAAAAGGGAAAGA
AAGJ06000013.1_20319884-20321627(-)_1|1|1x0		rnd-6_family-12709#Unknown	1637	1652	-	14.7484	7.59e-10	4.24e-05	GGGTGAGGGGGGGGGG
AAGJ06000021.1_4807448-4809848(-)_1|1|1x0		rnd-2_family-30#Unknown	82	145	+	25.2138	7.66e-10	0.000116	GCCGAAAAGTCGCTCAGTGGGGGGGGGGGGGGGGGGGGGGGGGGGGGGGGGGGGGGGGGGGGTA
AAGJ06000021.1_4807448-4809848(-)_1|1|1x0		rnd-5_family-104#Unknown	141	204	+	25.2013	7.75e-10	0.000116	GCCGAAAATGCGCTCAGTGGGGGGGGGGGGGGGGGGGGGGGGGGGGGGGGGGGGGGGGGGGGGG
AAGJ06000020.1_45456768-45459666(+)_1|2|1x0		rnd-5_family-568#Unknown	1362	1425	-	24.2188	7.8e-10	0.00136	GGGGAAAGAAAAGAAAAAAAAGAAGGAAAAGAAAGGAAAGAAAGGAAAAGAAAGGAAAGAAAAG
AAGJ06000020.1_45356993-45359891(+)_1|2|1x0		rnd-5_family-568#Unknown	1362	1425	-	24.2188	7.8e-10	0.00136	GGGGAAAGAAAAGAAAAAAAAGAAGGAAAAGAAAGGAAAGAAAGGAAAAGAAAGGAAAGAAAAG
AAGJ06000021.1_4807448-4809848(-)_1|1|1x0		rnd-6_family-6783#Unknown	5495	5558	+	25.1069	8.47e-10	0.000121	ACGGATTATCCAGAGGAAGGGGGGGGGGGGGGGGGGGGGGGGGGGGGGGGGGGGGGGAGGGGGG
AAGJ06000013.1_20319884-20321627(-)_1|1|1x0		rnd-6_family-5379#Unknown	9	24	-	14.673	8.6e-10	4.24e-05	GGGTGGGGGGGGGGGG
AAGJ06000013.1_20319884-20321627(-)_1|1|1x0		rnd-6_family-1775#Unknown	144	159	-	14.673	8.6e-10	4.24e-05	GGGTGGGGGGGGGGGC
AAGJ06000013.1_20319884-20321627(-)_1|1|1x0		rnd-5_family-2960#LINE/L1-Tx1	317	332	-	14.673	8.6e-10	4.24e-05	GGGTGGGGGGGGGGGG
AAGJ06000013.1_20319884-20321627(-)_1|1|1x0		rnd-6_family-10754#Unknown	436	451	-	14.673	8.6e-10	4.24e-05	GGGTGGGGGGGGGGGC
AAGJ06000013.1_20319884-20321627(-)_1|1|1x0		rnd-6_family-503#LINE/L1-Tx1	742	757	-	14.673	8.6e-10	4.24e-05	GGGTGGGGGGGGGGGG
AAGJ06000013.1_20319884-20321627(-)_1|1|1x0		rnd-6_family-2071#LINE/RTE-BovB	743	758	-	14.673	8.6e-10	4.24e-05	GGGTGGGGGGGGGGGG
AAGJ06000013.1_20319884-20321627(-)_1|1|1x0		rnd-6_family-1461#Unknown	781	796	-	14.673	8.6e-10	4.24e-05	GGGTGGGGGGGGGGGG
AAGJ06000013.1_20319884-20321627(-)_1|1|1x0		rnd-6_family-6891#Unknown	988	1003	-	14.673	8.6e-10	4.24e-05	GGGTGGGGGGGGGGGG
AAGJ06000013.1_20319884-20321627(-)_1|1|1x0		rnd-6_family-4979#LINE/L2	1350	1365	-	14.673	8.6e-10	4.24e-05	GGGTGGGGGGGGGGGG
AAGJ06000013.1_20319884-20321627(-)_1|1|1x0		rnd-6_family-12709#Unknown	1500	1515	-	14.673	8.6e-10	4.24e-05	GGGTGGGGGGGGGGGG
AAGJ06000013.1_20319884-20321627(-)_1|1|1x0		rnd-5_family-764#Unknown	166	181	+	14.673	8.6e-10	4.24e-05	GGGTGGGGGGGGGGGG
AAGJ06000013.1_20319884-20321627(-)_1|1|1x0		rnd-1_family-80#Unknown	436	451	+	14.673	8.6e-10	4.24e-05	GGGTGGGGGGGGGGGG
AAGJ06000013.1_20319884-20321627(-)_1|1|1x0		rnd-6_family-1#Unknown	1226	1241	+	14.673	8.6e-10	4.24e-05	GGGTGGGGGGGGGGGG
AAGJ06000013.1_20319884-20321627(-)_1|1|1x0		rnd-6_family-1063#LINE/RTE-BovB	1992	2007	+	14.673	8.6e-10	4.24e-05	GGGTGGGGGGGGGGGG
AAGJ06000013.1_20319884-20321627(-)_1|1|1x0		rnd-6_family-4674#Unknown	2957	2972	+	14.673	8.6e-10	4.24e-05	GGGTGGGGGGGGGGGG
AAGJ06000013.1_20319884-20321627(-)_1|1|1x0		rnd-6_family-312#Unknown	3660	3675	+	14.673	8.6e-10	4.24e-05	GGGTGGGGGGGGGGGG
AAGJ06000003.1_34376389-34377343(-)_1|1|1x0		rnd-6_family-6441#Unknown	644	662	+	26.4938	8.65e-10	0.000124	GGAGGAGGAGGAGGAGAGA
AAGJ06000005.1_11242484-11245595(+)_1|1|1x0		rnd-6_family-11493#Unknown	2253	2268	+	15.8148	9.23e-10	0.0045	GACAGACAGGGTGCTC
AAGJ06000009.1_9307200-9309792(-)_1|1|1x0		rnd-1_family-749#Unknown	315	387	-	24.8679	9.28e-10	0.000411	GTGTGTGTGGGGGGGGGGGGGGTGGGTGGGTGGGTGGGTGAGTATGTGTGTGGGTGGGTGAGTATGTTTGTGT
AAGJ06000003.1_34376389-34377343(-)_1|1|1x0		rnd-6_family-6441#Unknown	459	477	+	26.4188	9.91e-10	0.000124	GGAAGAGGAGGAGGAAGAG
AAGJ06000003.1_34376389-34377343(-)_1|1|1x0		rnd-6_family-6441#Unknown	462	480	+	26.4188	9.91e-10	0.000124	AGAGGAGGAGGAAGAGGAG
AAGJ06000003.1_34376389-34377343(-)_1|1|1x0		rnd-6_family-6441#Unknown	468	486	+	26.4188	9.91e-10	0.000124	GGAGGAAGAGGAGGAAGAG
AAGJ06000003.1_34376389-34377343(-)_1|1|1x0		rnd-6_family-6441#Unknown	471	489	+	26.4188	9.91e-10	0.000124	GGAAGAGGAGGAAGAGGAG
AAGJ06000003.1_34376389-34377343(-)_1|1|1x0		rnd-6_family-6441#Unknown	474	492	+	26.4188	9.91e-10	0.000124	AGAGGAGGAAGAGGAGGAG
AAGJ06000003.1_34376389-34377343(-)_1|1|1x0		rnd-6_family-26854#Unknown	1351	1369	+	26.4188	9.91e-10	0.000124	GGAAGAAGAGGAGGAGGAG
AAGJ06000009.1_9307200-9309792(-)_1|1|1x0		rnd-5_family-104#Unknown	165	237	+	24.7358	9.99e-10	0.000411	GGGGGGGGGGGGGGGGGGGGGGGGGGGGGGGGGGGGGGGGGGGGGGGTAGTGAGCACATTTTTTTTTTTGGCC
AAGJ06000009.1_9307200-9309792(-)_1|1|1x0		rnd-3_family-67#Unknown	19	91	+	24.5031	1.14e-09	0.000416	CAGCCATTGAGGGGGCACTGGCATCATGGGGGGGGGGGGGGGGGGGGGGGGGGGGGGGGGGGGGGGGGGGGGG
AAGJ06000021.1_4807448-4809848(-)_1|1|1x0		rnd-6_family-10559#LINE/L2	467	530	+	24.7862	1.14e-09	0.000157	GGGGAGGGGGGAGGTGGTGGTGGGGGTGGGGGTGGGAGGGAGGGAGGGAGGGAGGGGGGGGGTA
AAGJ06000866.1_2157716-2160116(-)_1|1|1x0		rnd-5_family-198#LINE/CR1	1025	1043	+	25.0692	1.21e-09	0.00575	GCAACGCTGGGAGCGCGAT
AAGJ06000021.1_4807448-4809848(-)_1|1|1x0		rnd-6_family-6783#Unknown	5511	5574	+	24.7233	1.21e-09	0.00016	AAGGGGGGGGGGGGGGGGGGGGGGGGGGGGGGGGGGGGGGGAGGGGGGGGGGGGGGGGGGGATG
AAGJ06000021.1_4807448-4809848(-)_1|1|1x0		rnd-6_family-6783#Unknown	5509	5572	+	24.6855	1.25e-09	0.00016	GGAAGGGGGGGGGGGGGGGGGGGGGGGGGGGGGGGGGGGGGGGAGGGGGGGGGGGGGGGGGGGA
AAGJ06000013.1_20319884-20321627(-)_1|1|1x0		rnd-6_family-1178#Unknown	401	416	+	14.5975	1.26e-09	4.24e-05	TTGTGTGGGGGGGGGG
AAGJ06000010.1_25078815-25079964(+)_1|1|1x0		rnd-6_family-20051#Unknown	4085	4118	+	25.6541	1.41e-09	0.000884	GGGAAGAGAGAGAGATAGAGAGACAAGAGAAAGA
AAGJ06000013.1_20319884-20321627(-)_1|1|1x0		rnd-6_family-509#Unknown	96	111	-	14.5597	1.46e-09	4.24e-05	GTGTTTGGGGGGGGGG
AAGJ06000021.1_4807448-4809848(-)_1|1|1x0		rnd-3_family-67#Unknown	24	87	+	24.5031	1.48e-09	0.000182	ATTGAGGGGGCACTGGCATCATGGGGGGGGGGGGGGGGGGGGGGGGGGGGGGGGGGGGGGGGGG
AAGJ06000003.1_34376389-34377343(-)_1|1|1x0		rnd-6_family-12700#Unknown	978	996	+	26.1312	1.51e-09	0.000185	GTAGGAGGAGGAGGAGGGG
AAGJ06000010.1_25078815-25079964(+)_1|1|1x0		rnd-6_family-7843#Unknown	319	352	-	25.5597	1.52e-09	0.000884	AGAGAGAGAGAGAGAGAGAGAGAGAAGAGAAAAA
AAGJ06000021.1_4807448-4809848(-)_1|1|1x0		rnd-3_family-67#Unknown	30	93	+	24.4591	1.54e-09	0.000183	GGGGCACTGGCATCATGGGGGGGGGGGGGGGGGGGGGGGGGGGGGGGGGGGGGGGGGGGGGGGC
AAGJ06000010.1_25078815-25079964(+)_1|1|1x0		rnd-6_family-7545#Unknown	1958	1991	-	25.4528	1.65e-09	0.000884	AGAAAGAGAGAGGGAGAGAGAGAGAAGAGAGAGA
AAGJ06000001.1_49070498-49072295(+)_1|3|1x0		rnd-1_family-801#RC/Helitron	1317	1341	+	20.673	1.73e-09	0.00401	GTCATTGATGATGATGATGATGATG
AAGJ06000013.1_20319884-20321627(-)_1|1|1x0		rnd-6_family-22971#Unknown	198	213	-	14.5157	1.8e-09	4.24e-05	GTGTGTAGGGGGGGGG
AAGJ06000013.1_20319884-20321627(-)_1|1|1x0		rnd-6_family-22971#Unknown	312	327	-	14.5157	1.8e-09	4.24e-05	GTGTGTAGGGGGGGGG
AAGJ06000013.1_20319884-20321627(-)_1|1|1x0		rnd-6_family-22971#Unknown	610	625	-	14.5157	1.8e-09	4.24e-05	GTGTGTAGGGGGGGGG
AAGJ06000013.1_20319884-20321627(-)_1|1|1x0		rnd-6_family-22971#Unknown	712	727	-	14.5157	1.8e-09	4.24e-05	GTGTGTAGGGGGGGGG
AAGJ06000013.1_20319884-20321627(-)_1|1|1x0		rnd-6_family-22971#Unknown	934	949	-	14.5157	1.8e-09	4.24e-05	GTGTGTAGGGGGGGGG
AAGJ06000010.1_25078815-25079964(+)_1|1|1x0		rnd-6_family-9513#Unknown	401	434	+	25.2767	1.89e-09	0.000884	AGAGAGAGAGAGAGAGGGAGAGAGAGGAGAGAGA
AAGJ06000009.1_9307200-9309792(-)_1|1|1x0		rnd-6_family-6783#Unknown	5517	5589	+	23.4906	1.99e-09	0.000655	GGGGGGGGGGGGGGGGGGGGGGGGGGGGGGGGGGGAGGGGGGGGGGGGGGGGGGGATGTGCTGAGGTCTTTTT
AAGJ06000010.1_25078815-25079964(+)_1|1|1x0		rnd-6_family-9572#LINE/L2	227	260	-	25.1887	2.02e-09	0.000884	AGAGAGAGAGAGAGAGAGAGAGAGAAGAGAGAGA
AAGJ06000010.1_25078815-25079964(+)_1|1|1x0		rnd-6_family-5035#Unknown	4989	5022	+	25.1824	2.03e-09	0.000884	AGAAAGAGAGAGAGAGAGAGAGAGAAGAGGAAGA
AAGJ06000010.1_25078815-25079964(+)_1|1|1x0		rnd-6_family-9081#LTR/Gypsy	92	125	-	25.1321	2.11e-09	0.000884	AGAGAGAGAGAGAGAGAGAGAGACGAGAGAGAGA
AAGJ06000021.1_4807448-4809848(-)_1|1|1x0		rnd-3_family-67#Unknown	31	94	+	24.0943	2.15e-09	0.000242	GGGCACTGGCATCATGGGGGGGGGGGGGGGGGGGGGGGGGGGGGGGGGGGGGGGGGGGGGGGCA
AAGJ06000021.1_4807448-4809848(-)_1|1|1x0		rnd-3_family-67#Unknown	29	92	+	24.0818	2.18e-09	0.000242	GGGGGCACTGGCATCATGGGGGGGGGGGGGGGGGGGGGGGGGGGGGGGGGGGGGGGGGGGGGGG
AAGJ06000013.1_20319884-20321627(-)_1|1|1x0		rnd-6_family-2370#Unknown	247	262	+	14.4654	2.22e-09	4.24e-05	GCGTATGGGGGGGGGG
AAGJ06000003.1_34376389-34377343(-)_1|1|1x0		rnd-6_family-6441#Unknown	742	760	+	25.6813	2.42e-09	0.000284	GGAGGACGAGGAGGAGGGA
AAGJ06000010.1_25078815-25079964(+)_1|1|1x0		rnd-6_family-10185#LTR/ERV1	577	610	-	24.9371	2.45e-09	0.000934	GGAAAAAGATAGAGAAGAAGGAAGAGGAGAGAGG
AAGJ06000021.1_4807448-4809848(-)_1|1|1x0		rnd-6_family-6783#Unknown	5517	5580	+	23.9308	2.5e-09	0.000266	GGGGGGGGGGGGGGGGGGGGGGGGGGGGGGGGGGGAGGGGGGGGGGGGGGGGGGGATGTGCTGA
AAGJ06000008.1_17890919-17893508(+)_1|6|1x0		rnd-6_family-13132#LINE/L1-Tx1	475	493	+	21.4403	2.55e-09	0.0034	GGGGCGGGGGGGGCGGGGG
AAGJ06000021.1_4807448-4809848(-)_1|1|1x0		rnd-6_family-6783#Unknown	5534	5597	+	23.9057	2.55e-09	0.000266	GGGGGGGGGGGGGGGGGGAGGGGGGGGGGGGGGGGGGGATGTGCTGAGGTCTTTTTGCCTGGGC
AAGJ06000003.1_34376389-34377343(-)_1|1|1x0		rnd-6_family-6441#Unknown	450	468	+	25.6437	2.59e-09	0.000284	GGATGAGGAGGAAGAGGAG
AAGJ06000003.1_34376389-34377343(-)_1|1|1x0		rnd-6_family-6441#Unknown	453	471	+	25.6437	2.59e-09	0.000284	TGAGGAGGAAGAGGAGGAG
AAGJ06000003.1_34376389-34377343(-)_1|1|1x0		rnd-6_family-6441#Unknown	623	641	+	25.6437	2.59e-09	0.000284	AGATGAGGAGGAGGAGGAG
AAGJ06000001.1_49070498-49072295(+)_1|3|1x0		rnd-5_family-63#Unknown	560	584	-	20.4151	2.63e-09	0.00401	CTTCATGATGATGATGATGATGATG
AAGJ06000001.1_49070498-49072295(+)_1|3|1x0		rnd-5_family-63#Unknown	563	587	-	20.4151	2.63e-09	0.00401	GTGCTTCATGATGATGATGATGATG
AAGJ06000003.1_34376389-34377343(-)_1|1|1x0		rnd-6_family-6783#Unknown	4035	4053	+	25.6375	2.63e-09	0.000284	GTAGGAGCAGGAGGAGGAG
AAGJ06000021.1_8864693-8867118(-)_1|1|1x0		rnd-6_family-10451#Unknown	1725	1758	+	23.0126	2.73e-09	0.0115	TGGGGCCGGGGGGGGGGGGGTGATCGAGGCTCTT
AAGJ06000009.1_9307200-9309792(-)_1|1|1x0		rnd-6_family-6783#Unknown	5513	5585	+	22.9057	2.74e-09	0.000761	GGGGGGGGGGGGGGGGGGGGGGGGGGGGGGGGGGGGGGGAGGGGGGGGGGGGGGGGGGGATGTGCTGAGGTCT
AAGJ06000013.1_20319884-20321627(-)_1|1|1x0		rnd-6_family-8458#Unknown	61	76	+	14.3711	2.77e-09	4.24e-05	GTGTGGGGGGGGGGGG
AAGJ06000013.1_20319884-20321627(-)_1|1|1x0		rnd-6_family-10324#Unknown	72	87	+	14.3711	2.77e-09	4.24e-05	GTGTGGGGGGGGGGGG
AAGJ06000013.1_20319884-20321627(-)_1|1|1x0		rnd-6_family-7240#DNA/TcMar-Tc1	102	117	-	14.3711	2.77e-09	4.24e-05	GTGTGGGGGGGGGGGG
AAGJ06000013.1_20319884-20321627(-)_1|1|1x0		rnd-6_family-506#Unknown	210	225	+	14.3711	2.77e-09	4.24e-05	GTGTGGGGGGGGGGGG
AAGJ06000013.1_20319884-20321627(-)_1|1|1x0		rnd-1_family-177#Unknown	339	354	-	14.3711	2.77e-09	4.24e-05	GTGTGGGGGGGGGGGG
AAGJ06000013.1_20319884-20321627(-)_1|1|1x0		rnd-1_family-749#Unknown	368	383	-	14.3711	2.77e-09	4.24e-05	GTGTGGGGGGGGGGGG
AAGJ06000013.1_20319884-20321627(-)_1|1|1x0		rnd-6_family-1178#Unknown	403	418	+	14.3711	2.77e-09	4.24e-05	GTGTGGGGGGGGGGGG
AAGJ06000013.1_20319884-20321627(-)_1|1|1x0		rnd-6_family-19350#Unknown	506	521	+	14.3711	2.77e-09	4.24e-05	GTGTGGGGGGGGGGGG
AAGJ06000013.1_20319884-20321627(-)_1|1|1x0		rnd-1_family-345#Unknown	644	659	-	14.3711	2.77e-09	4.24e-05	GTGTGGGGGGGGGGGG
AAGJ06000013.1_20319884-20321627(-)_1|1|1x0		rnd-5_family-2198#Unknown	683	698	+	14.3711	2.77e-09	4.24e-05	GTGTGGGGGGGGGGGG
AAGJ06000013.1_20319884-20321627(-)_1|1|1x0		rnd-1_family-537#LINE/L1-Tx1	1081	1096	+	14.3711	2.77e-09	4.24e-05	GTGTGGGGGGGGGGGG
AAGJ06000013.1_20319884-20321627(-)_1|1|1x0		rnd-5_family-787#LINE/CR1	3722	3737	-	14.3711	2.77e-09	4.24e-05	GTGTGGGGGGGGGGGG
AAGJ06000013.1_20319884-20321627(-)_1|1|1x0		rnd-6_family-20051#Unknown	5307	5322	+	14.3711	2.77e-09	4.24e-05	GTGTGGGGGGGGGGGG
AAGJ06000009.1_9307200-9309792(-)_1|1|1x0		rnd-6_family-4086#Unknown	3082	3154	+	22.8805	2.77e-09	0.000761	ATGGCGGCGGGCGCACTCGAGCGGTGCCATTGCGCTGCGTGAAACGTGAACGGACACAATCCTTCTACTTGGT
AAGJ06000021.1_4807448-4809848(-)_1|1|1x0		rnd-5_family-104#Unknown	156	219	+	23.7925	2.83e-09	0.000286	AGTGGGGGGGGGGGGGGGGGGGGGGGGGGGGGGGGGGGGGGGGGGGGGGGGGGGGGTAGTGAGC
AAGJ06000010.1_25233160-25234738(-)_1|2|1x0		rnd-1_family-173#Unknown	1331	1358	+	24.3562	3.03e-09	0.00981	GTCGGCGGAGCAATTGTCGCTGCGGAGC
AAGJ06000013.1_20319884-20321627(-)_1|1|1x0		rnd-6_family-9513#Unknown	286	301	-	14.3208	3.08e-09	4.24e-05	GCGTGGGGGGGGGGGG
AAGJ06000021.1_4807448-4809848(-)_1|1|1x0		rnd-6_family-6783#Unknown	5498	5561	+	23.6918	3.09e-09	0.000304	GATTATCCAGAGGAAGGGGGGGGGGGGGGGGGGGGGGGGGGGGGGGGGGGGGGGAGGGGGGGGG
AAGJ06000001.1_45627416-45628916(+)_1|4|1x0		rnd-6_family-1674#Unknown	456	477	-	18.1132	3.14e-09	0.0145	GGTGTGGACAGTGTGGTTGGGA
AAGJ06000010.1_29099002-29104429(-)_1|22|1x0		rnd-5_family-1613#Unknown	597	618	+	22.2893	3.19e-09	0.00574	GGGGGGGGGGGGGGTTGGGCGC
AAGJ06000009.1_9307200-9309792(-)_1|1|1x0		rnd-6_family-19350#Unknown	455	527	+	22.6101	3.21e-09	0.000813	GGTCAGATGATGGAGGGGAGGGAGTGTCAAAGAATAGTTGATAGTGTGTGTGTGTGGGGGGGGGGGGGAGGCA
AAGJ06000001.1_6701317-6702553(+)_1|1|1x0		rnd-1_family-354#Unknown	499	520	+	21.6584	3.38e-09	0.0148	GGGGGGGGGGCGAGGGACTCTG
AAGJ06000002.1_18156713-18159116(+)_1|1|1x0		rnd-6_family-6736#Unknown	488	545	+	23.4277	3.42e-09	0.0125	TGAGAGAGAGCTAAAGCGAACGGCGTACGAGCTAGACTCGCAGCGTAGCGAGCGGCAA
AAGJ06000866.1_2196125-2198534(-)_1|1|1x0		rnd-1_family-183#Unknown	315	330	-	21.5597	3.48e-09	0.00566	TTGACGGCAGCGAGAG
AAGJ06000866.1_2196125-2198534(-)_1|1|1x0		rnd-1_family-194#Unknown	374	389	-	21.5597	3.48e-09	0.00566	TTGACGGCAGCGAGAG
AAGJ06000866.1_2196125-2198534(-)_1|1|1x0		rnd-1_family-194#Unknown	530	545	+	21.5597	3.48e-09	0.00566	TTGACGGCAGCGAGAG
AAGJ06000001.1_45608205-45609825(+)_1|4|1x0		rnd-6_family-1674#Unknown	456	477	-	16.4214	3.49e-09	0.0161	GGTGTGGACAGTGTGGTTGGGA
AAGJ06000003.1_34376389-34377343(-)_1|1|1x0		rnd-6_family-2467#Unknown	1837	1855	+	25.175	3.5e-09	0.000369	TGCGGAGGAGGAGGAGGAA
AAGJ06000001.1_33223527-33224451(-)_1|1|1x0		rnd-5_family-1837#DNA/CMC-EnSpm	8544	8562	-	21.0755	3.53e-09	0.0168	GCCTTGTGAGGTGTTGTTG
AAGJ06000001.1_33220388-33221336(-)_1|1|1x0		rnd-5_family-1837#DNA/CMC-EnSpm	8544	8562	-	21.0755	3.53e-09	0.0168	GCCTTGTGAGGTGTTGTTG
AAGJ06000010.1_29099002-29104429(-)_1|22|1x0		rnd-6_family-1287#Unknown	678	699	-	22.1698	3.71e-09	0.00574	TGGAGTAGGGGCGGGCGGGCTG
AAGJ06000010.1_29099002-29104429(-)_1|18|1x0		rnd-6_family-14628#Unknown	569	584	-	17.2704	3.74e-09	0.0182	GTTTGGGGTCGGTCTG
AAGJ06000003.1_34376389-34377343(-)_1|1|1x0		rnd-6_family-996#Unknown	991	1009	+	24.9625	3.82e-09	0.000394	GGATGAGGAGGAGGAAGAT
AAGJ06000010.1_29099002-29104429(-)_1|5|1x0		rnd-6_family-15179#Unknown	116	128	+	14.1887	4e-09	0.0199	TGGGTGGGTGGGG
AAGJ06000002.1_25333809-25338912(+)_1|2|1x0		rnd-6_family-8780#Unknown	110	122	-	16.5849	4e-09	0.00255	AGGGGTGGAGGGG
AAGJ06000002.1_25333809-25338912(+)_1|2|1x0		rnd-6_family-10625#Unknown	2333	2345	-	16.5849	4e-09	0.00255	AGGGGTGGAGGGG
AAGJ06000002.1_25333809-25338912(+)_1|2|1x0		rnd-6_family-1660#LINE/L1-Tx1	482	494	+	16.5849	4e-09	0.00255	AGGGGTGGAGGGG
AAGJ06000021.1_4807448-4809848(-)_1|1|1x0		rnd-3_family-67#Unknown	40	103	+	23.3899	4.05e-09	0.000376	CATCATGGGGGGGGGGGGGGGGGGGGGGGGGGGGGGGGGGGGGGGGGGGGGGGCACCGGTCTTA
AAGJ06000021.1_4807448-4809848(-)_1|1|1x0		rnd-5_family-104#Unknown	158	221	+	23.3899	4.05e-09	0.000376	TGGGGGGGGGGGGGGGGGGGGGGGGGGGGGGGGGGGGGGGGGGGGGGGGGGGGGTAGTGAGCAC
AAGJ06000013.1_20319884-20321627(-)_1|1|1x0		rnd-6_family-2485#Unknown	1562	1577	-	14.2327	4.13e-09	4.24e-05	TTGTGTGGGGGGAGGG
AAGJ06000009.1_9307200-9309792(-)_1|1|1x0		rnd-6_family-6783#Unknown	5498	5570	+	22.1006	4.22e-09	0.000951	GATTATCCAGAGGAAGGGGGGGGGGGGGGGGGGGGGGGGGGGGGGGGGGGGGGGAGGGGGGGGGGGGGGGGGG
AAGJ06000009.1_9307200-9309792(-)_1|1|1x0		rnd-6_family-6783#Unknown	5506	5578	+	22.0503	4.33e-09	0.000951	AGAGGAAGGGGGGGGGGGGGGGGGGGGGGGGGGGGGGGGGGGGGGGAGGGGGGGGGGGGGGGGGGGATGTGCT
AAGJ06000003.1_34376389-34377343(-)_1|1|1x0		rnd-6_family-996#Unknown	2194	2212	+	22.9938	4.35e-09	0.00043	GGAGGAGGAGAAGAAGAAG
AAGJ06000003.1_34376389-34377343(-)_1|1|1x0		rnd-6_family-6783#Unknown	4044	4062	+	22.9938	4.35e-09	0.00043	GGAGGAGGAGAAGAAGAAG
AAGJ06000010.1_25233160-25234738(-)_1|2|1x0		rnd-5_family-7233#LTR/Gypsy	45	72	-	23.8875	4.43e-09	0.00981	GCCGTCGCGGCCGCGGCGGGGTCGGAGT
AAGJ06000021.1_4807448-4809848(-)_1|1|1x0		rnd-5_family-104#Unknown	147	210	+	23.2264	4.68e-09	0.000415	AATGCGCTCAGTGGGGGGGGGGGGGGGGGGGGGGGGGGGGGGGGGGGGGGGGGGGGGGGGGGGG
AAGJ06000021.1_4807448-4809848(-)_1|1|1x0		rnd-5_family-104#Unknown	150	213	+	23.2201	4.7e-09	0.000415	GCGCTCAGTGGGGGGGGGGGGGGGGGGGGGGGGGGGGGGGGGGGGGGGGGGGGGGGGGGGGGTA
AAGJ06000021.1_4807448-4809848(-)_1|1|1x0		rnd-6_family-1179#Unknown	204	267	-	23.1887	4.84e-09	0.000416	GGGGATAGTGCGCATGCGCGACTTGTCGCTGCTCTGCATGCGACGCACGGAAGCGAGGAGAGTC
AAGJ06000001.1_6698549-6699842(+)_1|1|1x0		rnd-6_family-7710#Unknown	12	36	-	23.3063	5.03e-09	0.0149	GGGGCAAGGCCCTCCCGGCGCCCTG
AAGJ06000010.1_25078815-25079964(+)_1|1|1x0		rnd-6_family-10424#Unknown	84	117	-	23.9686	5.09e-09	0.00165	AGAAAGAGAGAGAGAGAGAGAGAGAGGAGGGACA
AAGJ06000003.1_34376389-34377343(-)_1|1|1x0		rnd-6_family-7655#Unknown	21	39	-	22.4375	5.2e-09	0.000493	GAAGGAGAAAGAGGAGGAG
AAGJ06000003.1_34376389-34377343(-)_1|1|1x0		rnd-6_family-6783#Unknown	1939	1957	+	22.4375	5.2e-09	0.000493	AGAGGAGGAGAAGGAGAAC
AAGJ06000010.1_25078815-25079964(+)_1|1|1x0		rnd-5_family-1200#Unknown	376	409	+	23.9371	5.21e-09	0.00165	AAAAAGAGAGAGCGACGGAGAAAAAGGAGAAAGA
AAGJ06000020.1_45456768-45459666(+)_1|3|1x0		rnd-6_family-9207#LINE/CR1	1214	1244	-	23.475	5.27e-09	0.0135	GAATCAACAAAAGGTGAGAAAAGAATGAAAG
AAGJ06000013.1_20319884-20321627(-)_1|1|1x0		rnd-5_family-764#Unknown	164	179	+	14.1698	5.38e-09	4.24e-05	TGGGGTGGGGGGGGGG
AAGJ06000013.1_20319884-20321627(-)_1|1|1x0		rnd-6_family-503#LINE/L1-Tx1	744	759	-	14.1698	5.38e-09	4.24e-05	TGGGGTGGGGGGGGGG
AAGJ06000013.1_20319884-20321627(-)_1|1|1x0		rnd-6_family-1461#Unknown	783	798	-	14.1698	5.38e-09	4.24e-05	TGGGGTGGGGGGGGGG
AAGJ06000009.1_9307200-9309792(-)_1|1|1x0		rnd-6_family-16498#Unknown	223	295	-	21.6352	5.41e-09	0.00108	GAAGAGGAGAGAGAGAGGTGGGAGGAGAAGAACGAAGGTGTGTGTGTGTGTGTGTGTGTGTGTGTGGTAGGGG
AAGJ06000009.1_9307200-9309792(-)_1|1|1x0		rnd-1_family-882#Unknown	1042	1114	+	21.5786	5.57e-09	0.00108	GTCTACCTGTATGCTGCCGTGGATGAGCAGGACAGGGTGTATGTAGCGAGTGTTGATCGTAAGAATGGTAACG
AAGJ06000021.1_4807448-4809848(-)_1|1|1x0		rnd-1_family-749#Unknown	315	378	-	23.0252	5.58e-09	0.000468	GGGGGGGGGGGGGTGGGTGGGTGGGTGGGTGAGTATGTGTGTGGGTGGGTGAGTATGTTTGTGT
AAGJ06000010.1_25078815-25079964(+)_1|1|1x0		rnd-6_family-20051#Unknown	3723	3756	+	23.8176	5.69e-09	0.00165	AGAGACTGAAAGAGAGAGAGAGAGGAGAGAGAGA
AAGJ06000003.1_34376389-34377343(-)_1|1|1x0		rnd-6_family-12700#Unknown	981	999	+	22.2812	5.81e-09	0.00054	GGAGGAGGAGGAGGGGAGG
AAGJ06000013.1_20319884-20321627(-)_1|1|1x0		rnd-6_family-5218#Unknown	622	637	+	14.1447	5.89e-09	4.24e-05	CGGTTTGGGGGGGGGG
AAGJ06000010.1_25078815-25079964(+)_1|1|1x0		rnd-1_family-121#Unknown	34	67	+	23.761	5.93e-09	0.00165	AGAAGAGGAAGAAGAATAAGAAAAGAGGGAAACG
AAGJ06000021.1_4807448-4809848(-)_1|1|1x0		rnd-5_family-104#Unknown	168	231	+	22.9434	5.99e-09	0.000491	GGGGGGGGGGGGGGGGGGGGGGGGGGGGGGGGGGGGGGGGGGGGTAGTGAGCACATTTTTTTTT
AAGJ06000013.1_20319884-20321627(-)_1|1|1x0		rnd-5_family-166#Unknown	122	137	+	14.1321	6.21e-09	4.24e-05	GGGGTTGGGGGGGGGG
AAGJ06000013.1_20319884-20321627(-)_1|1|1x0		rnd-6_family-5765#Unknown	730	745	-	14.1321	6.21e-09	4.24e-05	GGGGTTGGGGGGGGGG
AAGJ06000013.1_20319884-20321627(-)_1|1|1x0		rnd-1_family-184#Unknown	1969	1984	-	14.1321	6.21e-09	4.24e-05	GGGGTTGGGGGGGGGG
AAGJ06000003.1_34376389-34377343(-)_1|1|1x0		rnd-6_family-12700#Unknown	1026	1044	+	22.2125	6.27e-09	0.000552	GGAGGTAGAGGAGGAGAAG
AAGJ06000010.1_25078815-25079964(+)_1|1|1x0		rnd-6_family-4907#Unknown	24	57	-	23.6792	6.3e-09	0.00165	AGAGAGAGAGAGAGAGAGAGAGAGGGGAGAAAGG
AAGJ06000003.1_34376389-34377343(-)_1|1|1x0		rnd-5_family-361#LINE/Penelope	1108	1126	-	22.2	6.3e-09	0.000552	GGCGGTGGTGGAGGAGGAG
AAGJ06000003.1_34376389-34377343(-)_1|1|1x0		rnd-5_family-361#LINE/Penelope	1111	1129	-	22.2	6.3e-09	0.000552	GGAGGCGGTGGTGGAGGAG
AAGJ06000021.1_4807448-4809848(-)_1|1|1x0		rnd-6_family-11716#Unknown	167	230	-	22.8679	6.4e-09	0.000506	GGGGGGGGGGGGGGGGCGTGAAATGTACGAAATTGCGAGCGCGAAGCCTTTACGGCGTGGGGTC
AAGJ06000001.1_6703537-6705043(+)_1|1|1x0		rnd-5_family-855#Unknown	166	193	+	22.0124	6.41e-09	0.0129	GGGGGGGCACGTGCCCCCGGTGCCCCCC
AAGJ06000001.1_6679581-6681042(+)_1|1|1x0		rnd-5_family-855#Unknown	166	193	+	22.0124	6.41e-09	0.0129	GGGGGGGCACGTGCCCCCGGTGCCCCCC
AAGJ06000009.1_9307200-9309792(-)_1|1|1x0		rnd-5_family-3394#Unknown	1912	1984	+	21.3082	6.43e-09	0.0011	ACGGGGGGGGGGGGGGGGGAGAGGAGTAAGGAGGAGGGGAGGTTTTTTAGGGCGAGGGGGGGGGGGGGTGTTT
AAGJ06000001.1_6701317-6702553(+)_1|1|1x0		rnd-6_family-10041#Unknown	983	1004	+	21.1366	6.45e-09	0.0148	GTGGCGGCCTGGCGGGAATGTC
AAGJ06000021.1_4807448-4809848(-)_1|1|1x0		rnd-6_family-17783#Unknown	177	240	+	22.8553	6.47e-09	0.000506	TCTGATTTTGTCAGCGTTGCTGAAGTGCGGAGGGGGGGGGGGGGGGGGGGGGGGGGGGACTGCG
AAGJ06000001.1_6721064-6723774(+)_1|1|1x0		rnd-6_family-10451#Unknown	1725	1758	+	22.2767	6.49e-09	0.0275	TGGGGCCGGGGGGGGGGGGGTGATCGAGGCTCTT
AAGJ06000003.1_34376389-34377343(-)_1|1|1x0		rnd-5_family-659#LINE/L2	376	394	+	22.1813	6.52e-09	0.000561	GAAGGAGAACGAGGAGGAG
AAGJ06000003.1_34376389-34377343(-)_1|1|1x0		rnd-6_family-6783#Unknown	4041	4059	+	22.1437	6.65e-09	0.000562	GCAGGAGGAGGAGAAGAAG
AAGJ06000013.1_20319884-20321627(-)_1|1|1x0		rnd-1_family-4#Unknown	16	31	+	14.1069	6.73e-09	4.24e-05	GGGGGTGGGGGGGGGA
AAGJ06000013.1_20319884-20321627(-)_1|1|1x0		rnd-6_family-1457#Unknown	2344	2359	+	14.1069	6.73e-09	4.24e-05	GGGGGTGGGGGGGGGT
AAGJ06000001.1_17882419-17884309(-)_1|5|1x0		rnd-6_family-16432#Unknown	120	135	-	16.8679	6.88e-09	0.0168	GACAGGGTCAGTGTGG
AAGJ06000001.1_17882419-17884309(-)_1|5|1x0		rnd-6_family-13894#Unknown	1702	1717	-	16.8679	6.88e-09	0.0168	GACAGGGTCAGTGTGG
AAGJ06000009.1_9307200-9309792(-)_1|1|1x0		rnd-6_family-4864#Unknown	594	666	-	21.1572	6.96e-09	0.0011	ACTTGTACGAATGAATGCGCGCACGATCGATGATATGCGCGCACGGTGACCGAGAAGGGGATCGTGATACCCG
AAGJ06000009.1_9307200-9309792(-)_1|1|1x0		rnd-6_family-6783#Unknown	5520	5592	+	21.1572	6.96e-09	0.0011	GGGGGGGGGGGGGGGGGGGGGGGGGGGGGGGGAGGGGGGGGGGGGGGGGGGGATGTGCTGAGGTCTTTTTGCC
AAGJ06000009.1_9307200-9309792(-)_1|1|1x0		rnd-6_family-16432#Unknown	108	180	-	21.0943	7.19e-09	0.0011	TTGTAGATGGGGGGGGGGGGGGGACGTCAGGGCAATTTTGAATTTGACAGGGTCAGTGTGGGCGATAGTCTCC
AAGJ06000013.1_20319884-20321627(-)_1|1|1x0		rnd-6_family-8076#Unknown	212	227	+	14.0881	7.28e-09	4.24e-05	GTGTGTTGGGGGGGGG
AAGJ06000013.1_20319884-20321627(-)_1|1|1x0		rnd-6_family-5018#Unknown	684	699	+	14.0881	7.28e-09	4.24e-05	GGGGATGGGGGGGGGG
AAGJ06000013.1_20319884-20321627(-)_1|1|1x0		rnd-6_family-4001#Unknown	738	753	-	14.0881	7.28e-09	4.24e-05	GTGTGTTGGGGGGGGG
AAGJ06000013.1_20319884-20321627(-)_1|1|1x0		rnd-5_family-2099#Unknown	3544	3559	-	14.0881	7.28e-09	4.24e-05	GTGTGTTGGGGGGGGG
AAGJ06000010.1_25078815-25079964(+)_1|1|1x0		rnd-6_family-673#LINE/Rex-Babar	416	449	-	23.4654	7.36e-09	0.00181	AGAGAGAGAGAGAGAGAGAGAGAGGAGAGAGAGA
AAGJ06000010.1_29099002-29104429(-)_1|22|1x0		rnd-1_family-354#Unknown	531	552	-	21.6101	7.38e-09	0.00856	GGGGGGGGGGGGGGTTGGGCGA
AAGJ06000009.1_9307200-9309792(-)_1|1|1x0		rnd-5_family-104#Unknown	144	216	+	21.044	7.38e-09	0.0011	GAAAATGCGCTCAGTGGGGGGGGGGGGGGGGGGGGGGGGGGGGGGGGGGGGGGGGGGGGGGGGGGGGGTAGTG
AAGJ06000003.1_34376389-34377343(-)_1|1|1x0		rnd-6_family-6441#Unknown	603	621	+	22.0812	7.55e-09	0.000609	GAAGGAGGAGGAGGGAGAG
AAGJ06000003.1_34376389-34377343(-)_1|1|1x0		rnd-5_family-2456#Unknown	2408	2426	+	22.0687	7.59e-09	0.000609	GGTGGCGGAGGAGGAGGGG
AAGJ06000003.1_34376389-34377343(-)_1|1|1x0		rnd-6_family-8175#Unknown	1181	1199	+	22.0563	7.61e-09	0.000609	GGAGGTGGGGGAGGGGGAG
AAGJ06000013.1_20319884-20321627(-)_1|1|1x0		rnd-6_family-400#Unknown	123	138	-	14.0629	7.71e-09	4.24e-05	GGGGGTGGGGGAGGGG
AAGJ06000013.1_20319884-20321627(-)_1|1|1x0		rnd-6_family-1268#LTR/Gypsy	3558	3573	+	14.0629	7.71e-09	4.24e-05	GGGGGTGGGGGAGGGG
AAGJ06000013.1_20319884-20321627(-)_1|1|1x0		rnd-6_family-9194#Unknown	205	220	-	14.0566	7.83e-09	4.24e-05	TGGTGGGGGGGGGGGG
AAGJ06000013.1_20319884-20321627(-)_1|1|1x0		rnd-5_family-736#Unknown	261	276	-	14.0566	7.83e-09	4.24e-05	GGGGGCGGGGGGGGGC
AAGJ06000013.1_20319884-20321627(-)_1|1|1x0		rnd-6_family-11473#Unknown	319	334	+	14.0566	7.83e-09	4.24e-05	TGGTGGGGGGGGGGGG
AAGJ06000013.1_20319884-20321627(-)_1|1|1x0		rnd-1_family-119#Unknown	569	584	-	14.0566	7.83e-09	4.24e-05	TGGTGGGGGGGGGGGG
AAGJ06000013.1_20319884-20321627(-)_1|1|1x0		rnd-6_family-5631#LINE/L1-Tx1	1119	1134	-	14.0566	7.83e-09	4.24e-05	TGGTGGGGGGGGGGGG
AAGJ06000013.1_20319884-20321627(-)_1|1|1x0		rnd-5_family-2956#Unknown	1136	1151	+	14.0566	7.83e-09	4.24e-05	TGGTGGGGGGGGGGGG
AAGJ06000013.1_20319884-20321627(-)_1|1|1x0		rnd-6_family-11729#Unknown	1239	1254	-	14.0566	7.83e-09	4.24e-05	GGGGGCGGGGGGGGGG
AAGJ06000013.1_20319884-20321627(-)_1|1|1x0		rnd-6_family-6783#Unknown	2816	2831	+	14.0566	7.83e-09	4.24e-05	TGGTGGGGGGGGGGGG
AAGJ06000013.1_20319884-20321627(-)_1|1|1x0		rnd-6_family-6783#Unknown	3686	3701	-	14.0566	7.83e-09	4.24e-05	TGGTGGGGGGGGGGGG
AAGJ06000013.1_20319884-20321627(-)_1|1|1x0		rnd-5_family-2602#LTR/Pao	34	49	+	14.0503	8.05e-09	4.24e-05	GGGGGGGGGGGGCGGG
AAGJ06000013.1_20319884-20321627(-)_1|1|1x0		rnd-6_family-7843#Unknown	403	418	-	14.0503	8.05e-09	4.24e-05	GGGGGGGGGGGGCGGG
AAGJ06000013.1_20319884-20321627(-)_1|1|1x0		rnd-1_family-119#Unknown	424	439	+	14.0503	8.05e-09	4.24e-05	GGGGGGGGGGGGCGGG
AAGJ06000013.1_20319884-20321627(-)_1|1|1x0		rnd-6_family-7673#Unknown	1088	1103	-	14.0503	8.05e-09	4.24e-05	GGGGGGGGGGGGCGGG
AAGJ06000013.1_20319884-20321627(-)_1|1|1x0		rnd-6_family-1457#Unknown	1680	1695	-	14.0503	8.05e-09	4.24e-05	GGGGGGGGGGGGCGGG
AAGJ06000013.1_20319884-20321627(-)_1|1|1x0		rnd-6_family-1458#Unknown	2230	2245	-	14.0503	8.05e-09	4.24e-05	GGGGGGGGGGGGCGGG
AAGJ06000013.1_20319884-20321627(-)_1|1|1x0		rnd-6_family-5481#Unknown	3119	3134	+	14.0503	8.05e-09	4.24e-05	GGGGGGGGGGGGCGGG
AAGJ06000013.1_20319884-20321627(-)_1|1|1x0		rnd-6_family-6783#Unknown	4272	4287	-	14.0503	8.05e-09	4.24e-05	GGGGGGGGGGGGCGGG
AAGJ06000013.1_20319884-20321627(-)_1|1|1x0		rnd-6_family-1458#Unknown	4397	4412	-	14.0503	8.05e-09	4.24e-05	GGGGGGGGGGGGCGGG
AAGJ06000021.1_4807448-4809848(-)_1|1|1x0		rnd-5_family-1200#Unknown	1	64	+	22.5975	8.09e-09	0.000618	GCGGATCCAGGGGGGGGCCGAAACGGCCGCGGCCCCCCCCCCCTCCCCGCCCCTTCCTGGCGGC
AAGJ06000001.1_49070498-49072295(+)_1|2|1x0		rnd-5_family-1022#DNA/CMC-EnSpm	5	20	+	19.5549	8.14e-09	0.00105	AATAATAATAATAATC
AAGJ06000001.1_49070498-49072295(+)_1|2|1x0		rnd-5_family-737#Unknown	148	163	+	19.5549	8.14e-09	0.00105	AATAATAATAATAATG
AAGJ06000001.1_49070498-49072295(+)_1|2|1x0		rnd-6_family-11994#Unknown	165	180	+	19.5549	8.14e-09	0.00105	AATAATAATAATAATG
AAGJ06000001.1_49070498-49072295(+)_1|2|1x0		rnd-6_family-4871#Unknown	173	188	+	19.5549	8.14e-09	0.00105	AATAATAATAATAATG
AAGJ06000001.1_49070498-49072295(+)_1|2|1x0		rnd-6_family-4871#Unknown	209	224	+	19.5549	8.14e-09	0.00105	AATAATAATAATAATC
AAGJ06000001.1_49070498-49072295(+)_1|2|1x0		rnd-5_family-352#Unknown	264	279	+	19.5549	8.14e-09	0.00105	AATAATAATAATAATG
AAGJ06000001.1_49070498-49072295(+)_1|2|1x0		rnd-5_family-1529#Unknown	487	502	+	19.5549	8.14e-09	0.00105	AATAATAATAATAATG
AAGJ06000001.1_49070498-49072295(+)_1|2|1x0		rnd-6_family-305#Unknown	692	707	+	19.5549	8.14e-09	0.00105	AATAATAATAATAATG
AAGJ06000001.1_49070498-49072295(+)_1|2|1x0		rnd-6_family-3451#LINE/CR1	1272	1287	+	19.5549	8.14e-09	0.00105	AATAATAATAATAATG
AAGJ06000001.1_49070498-49072295(+)_1|2|1x0		rnd-6_family-4100#Unknown	1625	1640	+	19.5549	8.14e-09	0.00105	AATAATAATAATAATG
AAGJ06000001.1_49070498-49072295(+)_1|2|1x0		rnd-6_family-11704#Unknown	114	129	-	19.5549	8.14e-09	0.00105	AATAATAATAATAATG
AAGJ06000001.1_49070498-49072295(+)_1|2|1x0		rnd-1_family-965#LINE/RTE-X	631	646	-	19.5549	8.14e-09	0.00105	AATAATAATAATAATC
AAGJ06000001.1_49070498-49072295(+)_1|2|1x0		rnd-6_family-4229#Unknown	723	738	-	19.5549	8.14e-09	0.00105	AATAATAATAATAATG
AAGJ06000001.1_49070498-49072295(+)_1|2|1x0		rnd-6_family-8827#Unknown	1274	1289	-	19.5549	8.14e-09	0.00105	AATAATAATAATAATG
AAGJ06000001.1_49070498-49072295(+)_1|2|1x0		rnd-6_family-5481#Unknown	2367	2382	-	19.5549	8.14e-09	0.00105	AATAATAATAATAATC
AAGJ06000001.1_49070498-49072295(+)_1|2|1x0		rnd-5_family-742#Unknown	3192	3207	-	19.5549	8.14e-09	0.00105	AATAATAATAATAATG
AAGJ06000001.1_49070498-49072295(+)_1|2|1x0		rnd-5_family-1553#LINE/L2	3408	3423	-	19.5549	8.14e-09	0.00105	AATAATAATAATAATG
AAGJ06000020.1_45251856-45253056(+)_1|2|1x0		rnd-6_family-1682#Unknown	248	278	+	23.2516	8.21e-09	0.0344	GCCACATCAAGTGACATAGTAGGTCCACAAT
AAGJ06000866.1_2225767-2227873(-)_1|1|1x0		rnd-5_family-5153#DNA/Maverick	1447	1516	-	21.3774	8.23e-09	0.0282	GTCCGGCTACTGATGGTGGTTGTCGGGAGGGTCCGGCCACTGCTCTTGGTTGACGGGAAGGTCCAGCCAC
AAGJ06000002.1_18058687-18060793(+)_1|1|1x0		rnd-5_family-5153#DNA/Maverick	1447	1516	-	21.3774	8.23e-09	0.0282	GTCCGGCTACTGATGGTGGTTGTCGGGAGGGTCCGGCCACTGCTCTTGGTTGACGGGAAGGTCCAGCCAC
AAGJ06000021.1_4807448-4809848(-)_1|1|1x0		rnd-6_family-10559#LINE/L2	461	524	+	22.5723	8.27e-09	0.000618	AAGAAGGGGGAGGGGGGAGGTGGTGGTGGGGGTGGGGGTGGGAGGGAGGGAGGGAGGGAGGGGG
AAGJ06000001.1_33211002-33212352(-)_1|1|1x0		rnd-3_family-67#Unknown	132	162	+	21.5912	8.4e-09	0.0364	GCCACCGATTAGGGGGGGGTGCGGAGGGTTC
AAGJ06000001.1_33206261-33207608(-)_1|1|1x0		rnd-3_family-67#Unknown	132	162	+	21.5912	8.4e-09	0.0364	GCCACCGATTAGGGGGGGGTGCGGAGGGTTC
AAGJ06000009.1_9307200-9309792(-)_1|1|1x0		rnd-6_family-6783#Unknown	5507	5579	+	20.7862	8.45e-09	0.00121	GAGGAAGGGGGGGGGGGGGGGGGGGGGGGGGGGGGGGGGGGGGGGAGGGGGGGGGGGGGGGGGGGATGTGCTG
AAGJ06000013.1_20319884-20321627(-)_1|1|1x0		rnd-1_family-1148#Unknown	9	24	-	14.0189	8.59e-09	4.24e-05	GGGGGAGGGGGGGGGG
AAGJ06000013.1_20319884-20321627(-)_1|1|1x0		rnd-6_family-3638#LINE/L1-Tx1	35	50	+	14.0189	8.59e-09	4.24e-05	GGGGGAGGGGGGGGGG
AAGJ06000013.1_20319884-20321627(-)_1|1|1x0		rnd-1_family-1#Unknown	94	109	-	14.0189	8.59e-09	4.24e-05	GGGGGAGGGGGGGGGG
AAGJ06000013.1_20319884-20321627(-)_1|1|1x0		rnd-5_family-166#Unknown	123	138	+	14.0189	8.59e-09	4.24e-05	GGGTTGGGGGGGGGGG
AAGJ06000013.1_20319884-20321627(-)_1|1|1x0		rnd-5_family-2514#Unknown	153	168	+	14.0189	8.59e-09	4.24e-05	GGGGGAGGGGGGGGGG
AAGJ06000013.1_20319884-20321627(-)_1|1|1x0		rnd-1_family-58#Unknown	186	201	-	14.0189	8.59e-09	4.24e-05	GGGGGAGGGGGGGGGG
AAGJ06000013.1_20319884-20321627(-)_1|1|1x0		rnd-6_family-11716#Unknown	221	236	-	14.0189	8.59e-09	4.24e-05	GGGGGAGGGGGGGGGG
AAGJ06000013.1_20319884-20321627(-)_1|1|1x0		rnd-4_family-1945#Unknown	395	410	+	14.0189	8.59e-09	4.24e-05	GGGGGAGGGGGGGGGG
AAGJ06000013.1_20319884-20321627(-)_1|1|1x0		rnd-6_family-5363#DNA/Academ-1	467	482	-	14.0189	8.59e-09	4.24e-05	GGGGGAGGGGGGGGGG
AAGJ06000013.1_20319884-20321627(-)_1|1|1x0		rnd-6_family-12709#Unknown	606	621	-	14.0189	8.59e-09	4.24e-05	GGGGGAGGGGGGGGGG
AAGJ06000013.1_20319884-20321627(-)_1|1|1x0		rnd-6_family-2856#Unknown	664	679	-	14.0189	8.59e-09	4.24e-05	GGGGGAGGGGGGGGGG
AAGJ06000013.1_20319884-20321627(-)_1|1|1x0		rnd-6_family-5765#Unknown	729	744	-	14.0189	8.59e-09	4.24e-05	GGGTTGGGGGGGGGGG
AAGJ06000013.1_20319884-20321627(-)_1|1|1x0		rnd-6_family-399#Unknown	771	786	+	14.0189	8.59e-09	4.24e-05	GGGGGAGGGGGGGGGG
AAGJ06000013.1_20319884-20321627(-)_1|1|1x0		rnd-6_family-850#LINE/Rex-Babar	777	792	-	14.0189	8.59e-09	4.24e-05	GGGTTGGGGGGGGGGG
AAGJ06000013.1_20319884-20321627(-)_1|1|1x0		rnd-5_family-9136#Unknown	816	831	+	14.0189	8.59e-09	4.24e-05	GGGGGAGGGGGGGGGG
AAGJ06000013.1_20319884-20321627(-)_1|1|1x0		rnd-6_family-10622#Unknown	893	908	-	14.0189	8.59e-09	4.24e-05	GGGGGAGGGGGGGGGG
AAGJ06000013.1_20319884-20321627(-)_1|1|1x0		rnd-6_family-5169#Unknown	1084	1099	+	14.0189	8.59e-09	4.24e-05	GGGGGAGGGGGGGGGG
AAGJ06000013.1_20319884-20321627(-)_1|1|1x0		rnd-5_family-1541#Unknown	1134	1149	+	14.0189	8.59e-09	4.24e-05	GGGGGAGGGGGGGGGG
AAGJ06000013.1_20319884-20321627(-)_1|1|1x0		rnd-6_family-12709#Unknown	1135	1150	-	14.0189	8.59e-09	4.24e-05	GGGGGAGGGGGGGGGG
AAGJ06000013.1_20319884-20321627(-)_1|1|1x0		rnd-5_family-2198#Unknown	1526	1541	-	14.0189	8.59e-09	4.24e-05	GGGGGAGGGGGGGGGG
AAGJ06000013.1_20319884-20321627(-)_1|1|1x0		rnd-6_family-3407#Unknown	1639	1654	+	14.0189	8.59e-09	4.24e-05	GGGGGAGGGGGGGGGG
AAGJ06000013.1_20319884-20321627(-)_1|1|1x0		rnd-1_family-184#Unknown	1968	1983	-	14.0189	8.59e-09	4.24e-05	GGGTTGGGGGGGGGGG
AAGJ06000013.1_20319884-20321627(-)_1|1|1x0		rnd-4_family-925#Unknown	2288	2303	+	14.0189	8.59e-09	4.24e-05	GGGGGAGGGGGGGGGG
AAGJ06000013.1_20319884-20321627(-)_1|1|1x0		rnd-5_family-510#Unknown	3628	3643	+	14.0189	8.59e-09	4.24e-05	GGGGGAGGGGGGGGGG
AAGJ06000013.1_20319884-20321627(-)_1|1|1x0		rnd-6_family-6783#Unknown	5091	5106	-	14.0189	8.59e-09	4.24e-05	GGGGGAGGGGGGGGGG
AAGJ06000013.1_20319884-20321627(-)_1|1|1x0		rnd-6_family-6783#Unknown	5547	5562	+	14.0189	8.59e-09	4.24e-05	GGGGGAGGGGGGGGGG
AAGJ06000003.1_34376389-34377343(-)_1|1|1x0		rnd-5_family-2456#Unknown	2411	2429	+	21.9375	8.63e-09	0.000679	GGCGGAGGAGGAGGGGGGG
AAGJ06000010.1_25078815-25079964(+)_1|1|1x0		rnd-6_family-16144#Unknown	780	813	-	23.2453	8.64e-09	0.00201	GGAGAGAGAGAGAGAGAGAGAGAGAAGCGAGAGA
AAGJ06000001.1_6703537-6705043(+)_1|1|1x0		rnd-6_family-632#Unknown	403	430	+	21.7143	8.74e-09	0.0129	GGGGGGGCACGTGCCCCCTGTGCCCCCC
AAGJ06000001.1_6703537-6705043(+)_1|1|1x0		rnd-5_family-501#Unknown	572	599	+	21.7143	8.74e-09	0.0129	GGGGGGGCACGTGCCCCCTGTGCCCCCC
AAGJ06000001.1_6679581-6681042(+)_1|1|1x0		rnd-6_family-632#Unknown	403	430	+	21.7143	8.74e-09	0.0129	GGGGGGGCACGTGCCCCCTGTGCCCCCC
AAGJ06000001.1_6679581-6681042(+)_1|1|1x0		rnd-5_family-501#Unknown	572	599	+	21.7143	8.74e-09	0.0129	GGGGGGGCACGTGCCCCCTGTGCCCCCC
AAGJ06000021.1_4807448-4809848(-)_1|1|1x0		rnd-6_family-22065#Unknown	126	189	+	22.5031	8.78e-09	0.000642	GGAGACTGTGGATCGGGAGCTAGCGGATGGGGGGGGGGGGGGGGGGGGGGGGGGAGCTGACGGG
AAGJ06000003.1_10299426-10302795(-)_1|2|1x0		rnd-5_family-659#LINE/L2	566	596	+	20.6226	8.82e-09	0.0183	GACGGACGGTTTCGGTTGAAGGGAAAGGACG
AAGJ06000009.1_9307200-9309792(-)_1|1|1x0		rnd-6_family-16498#Unknown	229	301	-	20.6918	8.88e-09	0.00122	GGAATGGAAGAGGAGAGAGAGAGGTGGGAGGAGAAGAACGAAGGTGTGTGTGTGTGTGTGTGTGTGTGTGTGG
AAGJ06000013.1_20319884-20321627(-)_1|1|1x0		rnd-5_family-568#Unknown	416	431	-	13.9937	9.14e-09	4.24e-05	GGGTGGGGGGGGGGGA
AAGJ06000013.1_20319884-20321627(-)_1|1|1x0		rnd-6_family-858#Unknown	1271	1286	+	13.9937	9.14e-09	4.24e-05	GGGTGGGGGGGGGGGA
AAGJ06000013.1_20319884-20321627(-)_1|1|1x0		rnd-5_family-5153#DNA/Maverick	3584	3599	-	13.9937	9.14e-09	4.24e-05	GGGTGGGGGGGGGGGA
AAGJ06000013.1_20319884-20321627(-)_1|1|1x0		rnd-6_family-3654#LTR/Ngaro	6787	6802	-	13.9937	9.14e-09	4.24e-05	GGGTGGGGGGGGGGGA
AAGJ06000003.1_34376389-34377343(-)_1|1|1x0		rnd-6_family-26854#Unknown	1357	1375	+	21.8812	9.18e-09	0.000698	AGAGGAGGAGGAGAAAGAG
AAGJ06000003.1_34376389-34377343(-)_1|1|1x0		rnd-6_family-3774#LINE/Proto2	2390	2408	+	21.8812	9.18e-09	0.000698	GGAGGAAGAGGAAAAGGAG
AAGJ06000010.1_25078815-25079964(+)_1|1|1x0		rnd-6_family-1013#Unknown	355	388	+	23.1572	9.21e-09	0.00203	GAAGATAGAGAGAGAGGAAGATATAAGAGAGAAA
AAGJ06000009.1_9307200-9309792(-)_1|1|1x0		rnd-5_family-104#Unknown	148	220	+	20.6101	9.26e-09	0.00122	ATGCGCTCAGTGGGGGGGGGGGGGGGGGGGGGGGGGGGGGGGGGGGGGGGGGGGGGGGGGGGGGTAGTGAGCA
AAGJ06000003.1_34376389-34377343(-)_1|1|1x0		rnd-6_family-5021#LTR/Gypsy	495	513	+	21.8688	9.32e-09	0.000698	AGAGGCGGAGGAGGTGGAC
AAGJ06000852.1_663265-665302(+)_1|1|1x0		rnd-6_family-13894#Unknown	878	905	-	23.0813	9.54e-09	0.0376	CGGCAAGCTTGCGTGCGACGAGCTAACA
AAGJ06000021.1_41490010-41492047(+)_1|1|1x0		rnd-6_family-13894#Unknown	878	905	-	23.0813	9.54e-09	0.0377	CGGCAAGCTTGCGTGCGACGAGCTAACA
AAGJ06000020.1_45456768-45459666(+)_1|2|1x0		rnd-6_family-390#Unknown	209	272	-	19.2875	9.55e-09	0.0111	GTGAAAAGAAAAGAGAAAGAGAAAATTGTAGGAGTGGAGAGAGCTCATGAAATAGGAGAAGAAA
AAGJ06000020.1_45356993-45359891(+)_1|2|1x0		rnd-6_family-390#Unknown	209	272	-	19.2875	9.55e-09	0.0111	GTGAAAAGAAAAGAGAAAGAGAAAATTGTAGGAGTGGAGAGAGCTCATGAAATAGGAGAAGAAA
AAGJ06000003.1_34376389-34377343(-)_1|1|1x0		rnd-6_family-12700#Unknown	1023	1041	+	21.8563	9.66e-09	0.000712	GGGGGAGGTAGAGGAGGAG
AAGJ06000021.1_4807448-4809848(-)_1|1|1x0		rnd-6_family-6783#Unknown	5515	5578	+	22.3836	9.73e-09	0.000666	GGGGGGGGGGGGGGGGGGGGGGGGGGGGGGGGGGGGGAGGGGGGGGGGGGGGGGGGGATGTGCT
AAGJ06000013.1_20319884-20321627(-)_1|1|1x0		rnd-6_family-11157#Unknown	233	248	+	13.9748	9.77e-09	4.24e-05	GGGTAGGGGGGGGGGG
AAGJ06000021.1_4807448-4809848(-)_1|1|1x0		rnd-4_family-17#Unknown	250	313	+	22.3774	9.78e-09	0.000666	GCTGAATAAGCGGGGGGGGGGGGGGGGGGGGGGGGGGGGGGGGGGGGGGTAAGAGGACACTTTT
AAGJ06000021.1_4807448-4809848(-)_1|1|1x0		rnd-1_family-750#Unknown	10	73	-	22.3711	9.83e-09	0.000666	GCGGACCGTGGGTCGCGCTACGATAGCGCGATCCACGGTCCGCCCACGGTCCCCCCTTGCGGTG
AAGJ06000008.1_17890919-17893508(+)_1|6|1x0		rnd-6_family-5335#Unknown	990	1008	+	20.4843	9.88e-09	0.0034	GGGGCGAGGGGGGGGGGGG
AAGJ06000021.1_4807448-4809848(-)_1|1|1x0		rnd-5_family-104#Unknown	157	220	+	22.3648	9.88e-09	0.000666	GTGGGGGGGGGGGGGGGGGGGGGGGGGGGGGGGGGGGGGGGGGGGGGGGGGGGGGTAGTGAGCA
AAGJ06000010.1_29099002-29104429(-)_1|3|1x0		rnd-6_family-6470#Unknown	518	530	+	13.6226	9.97e-09	0.00888	GGGACGGGTCGGG
AAGJ06000010.1_25233160-25234738(-)_1|2|1x0		rnd-6_family-7553#LTR/DIRS	745	772	+	22.8625	9.98e-09	0.0147	GCAACCGAAGCGGGCGCCGTCTCGGAGG
AAGJ06000010.1_25078815-25079964(+)_1|1|1x0		rnd-6_family-580#Unknown	2076	2109	+	23.044	9.99e-09	0.00209	AGAGAGAGAGATGGGAGGAGAAAGAAGAGAATTG
AAGJ06000009.1_9307200-9309792(-)_1|1|1x0		rnd-6_family-67#Unknown	54	126	+	20.4591	1e-08	0.00127	CTCTCTTCGCAGGCACAGCGCGTGTGTGTGTGGAGGGGGGGGGGGGGTGGTGGGGAATTGTGTGTATTTTGGA
AAGJ06000013.1_20319884-20321627(-)_1|1|1x0		rnd-5_family-380#Unknown	1301	1316	+	13.956	1.02e-08	4.24e-05	CGGTGGGGGGGGGGGG
AAGJ06000013.1_20319884-20321627(-)_1|1|1x0		rnd-6_family-5481#Unknown	2453	2468	+	13.956	1.02e-08	4.24e-05	CGGTGGGGGGGGGGGG
AAGJ06000013.1_20319884-20321627(-)_1|1|1x0		rnd-6_family-3052#Unknown	94	109	+	13.9497	1.03e-08	4.24e-05	GTGAGTGGGGGGGGGG
AAGJ06000020.1_48376850-48380342(+)_1|10|1x0		rnd-6_family-9081#LTR/Gypsy	2057	2069	-	14.8805	1.04e-08	0.0261	GAGGACGTCGCAG
AAGJ06000020.1_48376850-48380342(+)_1|10|1x0		rnd-6_family-9081#LTR/Gypsy	10681	10693	-	14.8805	1.04e-08	0.0261	GAGGACGTCGCAG
AAGJ06000002.1_25333809-25338912(+)_1|2|1x0		rnd-6_family-8015#LINE/RTE-X	2327	2339	+	16.3774	1.05e-08	0.00255	GGGGGTGGAGGGG
AAGJ06000008.1_17890919-17893508(+)_1|6|1x0		rnd-6_family-2318#LTR/Ngaro	996	1014	+	20.434	1.05e-08	0.0034	GCGGCGAGGGGTGCCGCGA
AAGJ06000013.1_20319884-20321627(-)_1|1|1x0		rnd-1_family-4#Unknown	1	16	+	13.9434	1.07e-08	4.24e-05	GGGGGGGGGGGGGGGG
AAGJ06000013.1_20319884-20321627(-)_1|1|1x0		rnd-1_family-411#DNA/PIF-ISL2EU	1	16	+	13.9434	1.07e-08	4.24e-05	GGGGGGGGGGGGGGGG
AAGJ06000013.1_20319884-20321627(-)_1|1|1x0		rnd-1_family-345#Unknown	1	16	+	13.9434	1.07e-08	4.24e-05	GGGGGGGGGGGGGGGG
AAGJ06000013.1_20319884-20321627(-)_1|1|1x0		rnd-1_family-4#Unknown	2	17	+	13.9434	1.07e-08	4.24e-05	GGGGGGGGGGGGGGGG
AAGJ06000013.1_20319884-20321627(-)_1|1|1x0		rnd-1_family-411#DNA/PIF-ISL2EU	2	17	+	13.9434	1.07e-08	4.24e-05	GGGGGGGGGGGGGGGG
AAGJ06000013.1_20319884-20321627(-)_1|1|1x0		rnd-1_family-345#Unknown	2	17	+	13.9434	1.07e-08	4.24e-05	GGGGGGGGGGGGGGGG
AAGJ06000013.1_20319884-20321627(-)_1|1|1x0		rnd-1_family-345#Unknown	3	18	+	13.9434	1.07e-08	4.24e-05	GGGGGGGGGGGGGGGC
AAGJ06000013.1_20319884-20321627(-)_1|1|1x0		rnd-1_family-411#DNA/PIF-ISL2EU	3	18	+	13.9434	1.07e-08	4.24e-05	GGGGGGGGGGGGGGGG
AAGJ06000013.1_20319884-20321627(-)_1|1|1x0		rnd-1_family-4#Unknown	3	18	+	13.9434	1.07e-08	4.24e-05	GGGGGGGGGGGGGGGG
AAGJ06000013.1_20319884-20321627(-)_1|1|1x0		rnd-1_family-4#Unknown	4	19	+	13.9434	1.07e-08	4.24e-05	GGGGGGGGGGGGGGGG
AAGJ06000013.1_20319884-20321627(-)_1|1|1x0		rnd-1_family-4#Unknown	5	20	+	13.9434	1.07e-08	4.24e-05	GGGGGGGGGGGGGGGG
AAGJ06000013.1_20319884-20321627(-)_1|1|1x0		rnd-6_family-3720#DNA/hAT-Blackjack	9	24	+	13.9434	1.07e-08	4.24e-05	GGGGGGGGGGGGGGGG
AAGJ06000013.1_20319884-20321627(-)_1|1|1x0		rnd-6_family-3720#DNA/hAT-Blackjack	10	25	+	13.9434	1.07e-08	4.24e-05	GGGGGGGGGGGGGGGG
AAGJ06000013.1_20319884-20321627(-)_1|1|1x0		rnd-6_family-3720#DNA/hAT-Blackjack	11	26	+	13.9434	1.07e-08	4.24e-05	GGGGGGGGGGGGGGGG
AAGJ06000013.1_20319884-20321627(-)_1|1|1x0		rnd-6_family-3720#DNA/hAT-Blackjack	12	27	+	13.9434	1.07e-08	4.24e-05	GGGGGGGGGGGGGGGC
AAGJ06000013.1_20319884-20321627(-)_1|1|1x0		rnd-1_family-118#Unknown	1	16	-	13.9434	1.07e-08	4.24e-05	GGGGGGGGGGGGGGGG
AAGJ06000013.1_20319884-20321627(-)_1|1|1x0		rnd-1_family-167#Unknown	1	16	-	13.9434	1.07e-08	4.24e-05	GGGGGGGGGGGGGGGG
AAGJ06000013.1_20319884-20321627(-)_1|1|1x0		rnd-1_family-1148#Unknown	1	16	-	13.9434	1.07e-08	4.24e-05	GGGGGGGGGGGGGGGG
AAGJ06000013.1_20319884-20321627(-)_1|1|1x0		rnd-1_family-22#Unknown	17	32	+	13.9434	1.07e-08	4.24e-05	GGGGGGGGGGGGGGGG
AAGJ06000013.1_20319884-20321627(-)_1|1|1x0		rnd-1_family-1148#Unknown	2	17	-	13.9434	1.07e-08	4.24e-05	GGGGGGGGGGGGGGGG
AAGJ06000013.1_20319884-20321627(-)_1|1|1x0		rnd-1_family-1148#Unknown	3	18	-	13.9434	1.07e-08	4.24e-05	GGGGGGGGGGGGGGGG
AAGJ06000013.1_20319884-20321627(-)_1|1|1x0		rnd-1_family-22#Unknown	18	33	+	13.9434	1.07e-08	4.24e-05	GGGGGGGGGGGGGGGC
AAGJ06000013.1_20319884-20321627(-)_1|1|1x0		rnd-1_family-360#Unknown	19	34	+	13.9434	1.07e-08	4.24e-05	GGGGGGGGGGGGGGGG
AAGJ06000013.1_20319884-20321627(-)_1|1|1x0		rnd-1_family-360#Unknown	20	35	+	13.9434	1.07e-08	4.24e-05	GGGGGGGGGGGGGGGC
AAGJ06000013.1_20319884-20321627(-)_1|1|1x0		rnd-5_family-855#Unknown	25	40	+	13.9434	1.07e-08	4.24e-05	GGGGGGGGGGGGGGGG
AAGJ06000013.1_20319884-20321627(-)_1|1|1x0		rnd-4_family-212#Unknown	26	41	+	13.9434	1.07e-08	4.24e-05	GGGGGGGGGGGGGGGG
AAGJ06000013.1_20319884-20321627(-)_1|1|1x0		rnd-5_family-855#Unknown	26	41	+	13.9434	1.07e-08	4.24e-05	GGGGGGGGGGGGGGGG
AAGJ06000013.1_20319884-20321627(-)_1|1|1x0		rnd-6_family-632#Unknown	26	41	+	13.9434	1.07e-08	4.24e-05	GGGGGGGGGGGGGGGC
AAGJ06000013.1_20319884-20321627(-)_1|1|1x0		rnd-4_family-212#Unknown	27	42	+	13.9434	1.07e-08	4.24e-05	GGGGGGGGGGGGGGGG
AAGJ06000013.1_20319884-20321627(-)_1|1|1x0		rnd-5_family-855#Unknown	27	42	+	13.9434	1.07e-08	4.24e-05	GGGGGGGGGGGGGGGG
AAGJ06000013.1_20319884-20321627(-)_1|1|1x0		rnd-5_family-855#Unknown	28	43	+	13.9434	1.07e-08	4.24e-05	GGGGGGGGGGGGGGGG
AAGJ06000013.1_20319884-20321627(-)_1|1|1x0		rnd-4_family-212#Unknown	28	43	+	13.9434	1.07e-08	4.24e-05	GGGGGGGGGGGGGGGG
AAGJ06000013.1_20319884-20321627(-)_1|1|1x0		rnd-3_family-815#Unknown	28	43	+	13.9434	1.07e-08	4.24e-05	GGGGGGGGGGGGGGGG
AAGJ06000013.1_20319884-20321627(-)_1|1|1x0		rnd-3_family-815#Unknown	29	44	+	13.9434	1.07e-08	4.24e-05	GGGGGGGGGGGGGGGG
AAGJ06000013.1_20319884-20321627(-)_1|1|1x0		rnd-4_family-212#Unknown	29	44	+	13.9434	1.07e-08	4.24e-05	GGGGGGGGGGGGGGGG
AAGJ06000013.1_20319884-20321627(-)_1|1|1x0		rnd-5_family-855#Unknown	29	44	+	13.9434	1.07e-08	4.24e-05	GGGGGGGGGGGGGGGG
AAGJ06000013.1_20319884-20321627(-)_1|1|1x0		rnd-3_family-815#Unknown	30	45	+	13.9434	1.07e-08	4.24e-05	GGGGGGGGGGGGGGGC
AAGJ06000013.1_20319884-20321627(-)_1|1|1x0		rnd-4_family-212#Unknown	30	45	+	13.9434	1.07e-08	4.24e-05	GGGGGGGGGGGGGGGG
AAGJ06000013.1_20319884-20321627(-)_1|1|1x0		rnd-5_family-855#Unknown	30	45	+	13.9434	1.07e-08	4.24e-05	GGGGGGGGGGGGGGGC
AAGJ06000013.1_20319884-20321627(-)_1|1|1x0		rnd-4_family-212#Unknown	31	46	+	13.9434	1.07e-08	4.24e-05	GGGGGGGGGGGGGGGG
AAGJ06000013.1_20319884-20321627(-)_1|1|1x0		rnd-6_family-5899#Unknown	16	31	-	13.9434	1.07e-08	4.24e-05	GGGGGGGGGGGGGGGG
AAGJ06000013.1_20319884-20321627(-)_1|1|1x0		rnd-4_family-212#Unknown	32	47	+	13.9434	1.07e-08	4.24e-05	GGGGGGGGGGGGGGGG
AAGJ06000013.1_20319884-20321627(-)_1|1|1x0		rnd-6_family-5899#Unknown	17	32	-	13.9434	1.07e-08	4.24e-05	GGGGGGGGGGGGGGGG
AAGJ06000013.1_20319884-20321627(-)_1|1|1x0		rnd-4_family-212#Unknown	33	48	+	13.9434	1.07e-08	4.24e-05	GGGGGGGGGGGGGGGC
AAGJ06000013.1_20319884-20321627(-)_1|1|1x0		rnd-1_family-468#Unknown	43	58	+	13.9434	1.07e-08	4.24e-05	GGGGGGGGGGGGGGGG
AAGJ06000013.1_20319884-20321627(-)_1|1|1x0		rnd-1_family-468#Unknown	44	59	+	13.9434	1.07e-08	4.24e-05	GGGGGGGGGGGGGGGG
AAGJ06000013.1_20319884-20321627(-)_1|1|1x0		rnd-1_family-468#Unknown	45	60	+	13.9434	1.07e-08	4.24e-05	GGGGGGGGGGGGGGGG
AAGJ06000013.1_20319884-20321627(-)_1|1|1x0		rnd-3_family-67#Unknown	46	61	+	13.9434	1.07e-08	4.24e-05	GGGGGGGGGGGGGGGG
AAGJ06000013.1_20319884-20321627(-)_1|1|1x0		rnd-1_family-468#Unknown	46	61	+	13.9434	1.07e-08	4.24e-05	GGGGGGGGGGGGGGGG
AAGJ06000013.1_20319884-20321627(-)_1|1|1x0		rnd-1_family-468#Unknown	47	62	+	13.9434	1.07e-08	4.24e-05	GGGGGGGGGGGGGGGG
AAGJ06000013.1_20319884-20321627(-)_1|1|1x0		rnd-3_family-67#Unknown	47	62	+	13.9434	1.07e-08	4.24e-05	GGGGGGGGGGGGGGGG
AAGJ06000013.1_20319884-20321627(-)_1|1|1x0		rnd-6_family-7710#Unknown	32	47	-	13.9434	1.07e-08	4.24e-05	GGGGGGGGGGGGGGGC
AAGJ06000013.1_20319884-20321627(-)_1|1|1x0		rnd-1_family-468#Unknown	48	63	+	13.9434	1.07e-08	4.24e-05	GGGGGGGGGGGGGGGG
AAGJ06000013.1_20319884-20321627(-)_1|1|1x0		rnd-3_family-67#Unknown	48	63	+	13.9434	1.07e-08	4.24e-05	GGGGGGGGGGGGGGGG
AAGJ06000013.1_20319884-20321627(-)_1|1|1x0		rnd-6_family-7710#Unknown	33	48	-	13.9434	1.07e-08	4.24e-05	GGGGGGGGGGGGGGGG
AAGJ06000013.1_20319884-20321627(-)_1|1|1x0		rnd-1_family-468#Unknown	49	64	+	13.9434	1.07e-08	4.24e-05	GGGGGGGGGGGGGGGG
AAGJ06000013.1_20319884-20321627(-)_1|1|1x0		rnd-3_family-67#Unknown	49	64	+	13.9434	1.07e-08	4.24e-05	GGGGGGGGGGGGGGGG
AAGJ06000013.1_20319884-20321627(-)_1|1|1x0		rnd-1_family-468#Unknown	50	65	+	13.9434	1.07e-08	4.24e-05	GGGGGGGGGGGGGGGG
AAGJ06000013.1_20319884-20321627(-)_1|1|1x0		rnd-3_family-67#Unknown	50	65	+	13.9434	1.07e-08	4.24e-05	GGGGGGGGGGGGGGGG
AAGJ06000013.1_20319884-20321627(-)_1|1|1x0		rnd-3_family-67#Unknown	51	66	+	13.9434	1.07e-08	4.24e-05	GGGGGGGGGGGGGGGG
AAGJ06000013.1_20319884-20321627(-)_1|1|1x0		rnd-1_family-468#Unknown	51	66	+	13.9434	1.07e-08	4.24e-05	GGGGGGGGGGGGGGGG
AAGJ06000013.1_20319884-20321627(-)_1|1|1x0		rnd-1_family-468#Unknown	52	67	+	13.9434	1.07e-08	4.24e-05	GGGGGGGGGGGGGGGC
AAGJ06000013.1_20319884-20321627(-)_1|1|1x0		rnd-3_family-67#Unknown	52	67	+	13.9434	1.07e-08	4.24e-05	GGGGGGGGGGGGGGGG
AAGJ06000013.1_20319884-20321627(-)_1|1|1x0		rnd-3_family-67#Unknown	53	68	+	13.9434	1.07e-08	4.24e-05	GGGGGGGGGGGGGGGG
AAGJ06000013.1_20319884-20321627(-)_1|1|1x0		rnd-3_family-67#Unknown	54	69	+	13.9434	1.07e-08	4.24e-05	GGGGGGGGGGGGGGGG
AAGJ06000013.1_20319884-20321627(-)_1|1|1x0		rnd-3_family-67#Unknown	55	70	+	13.9434	1.07e-08	4.24e-05	GGGGGGGGGGGGGGGG
AAGJ06000013.1_20319884-20321627(-)_1|1|1x0		rnd-3_family-67#Unknown	56	71	+	13.9434	1.07e-08	4.24e-05	GGGGGGGGGGGGGGGG
AAGJ06000013.1_20319884-20321627(-)_1|1|1x0		rnd-6_family-15593#Unknown	57	72	+	13.9434	1.07e-08	4.24e-05	GGGGGGGGGGGGGGGG
AAGJ06000013.1_20319884-20321627(-)_1|1|1x0		rnd-3_family-67#Unknown	57	72	+	13.9434	1.07e-08	4.24e-05	GGGGGGGGGGGGGGGG
AAGJ06000013.1_20319884-20321627(-)_1|1|1x0		rnd-3_family-67#Unknown	58	73	+	13.9434	1.07e-08	4.24e-05	GGGGGGGGGGGGGGGG
AAGJ06000013.1_20319884-20321627(-)_1|1|1x0		rnd-3_family-67#Unknown	59	74	+	13.9434	1.07e-08	4.24e-05	GGGGGGGGGGGGGGGG
AAGJ06000013.1_20319884-20321627(-)_1|1|1x0		rnd-3_family-67#Unknown	60	75	+	13.9434	1.07e-08	4.24e-05	GGGGGGGGGGGGGGGG
AAGJ06000013.1_20319884-20321627(-)_1|1|1x0		rnd-3_family-67#Unknown	61	76	+	13.9434	1.07e-08	4.24e-05	GGGGGGGGGGGGGGGG
AAGJ06000013.1_20319884-20321627(-)_1|1|1x0		rnd-2_family-108#Unknown	61	76	+	13.9434	1.07e-08	4.24e-05	GGGGGGGGGGGGGGGG
AAGJ06000013.1_20319884-20321627(-)_1|1|1x0		rnd-3_family-67#Unknown	62	77	+	13.9434	1.07e-08	4.24e-05	GGGGGGGGGGGGGGGG
AAGJ06000013.1_20319884-20321627(-)_1|1|1x0		rnd-2_family-108#Unknown	62	77	+	13.9434	1.07e-08	4.24e-05	GGGGGGGGGGGGGGGG
AAGJ06000013.1_20319884-20321627(-)_1|1|1x0		rnd-2_family-108#Unknown	63	78	+	13.9434	1.07e-08	4.24e-05	GGGGGGGGGGGGGGGG
AAGJ06000013.1_20319884-20321627(-)_1|1|1x0		rnd-3_family-67#Unknown	63	78	+	13.9434	1.07e-08	4.24e-05	GGGGGGGGGGGGGGGG
AAGJ06000013.1_20319884-20321627(-)_1|1|1x0		rnd-3_family-67#Unknown	64	79	+	13.9434	1.07e-08	4.24e-05	GGGGGGGGGGGGGGGG
AAGJ06000013.1_20319884-20321627(-)_1|1|1x0		rnd-2_family-108#Unknown	64	79	+	13.9434	1.07e-08	4.24e-05	GGGGGGGGGGGGGGGG
AAGJ06000013.1_20319884-20321627(-)_1|1|1x0		rnd-3_family-67#Unknown	65	80	+	13.9434	1.07e-08	4.24e-05	GGGGGGGGGGGGGGGG
AAGJ06000013.1_20319884-20321627(-)_1|1|1x0		rnd-6_family-8458#Unknown	65	80	+	13.9434	1.07e-08	4.24e-05	GGGGGGGGGGGGGGGG
AAGJ06000013.1_20319884-20321627(-)_1|1|1x0		rnd-2_family-108#Unknown	65	80	+	13.9434	1.07e-08	4.24e-05	GGGGGGGGGGGGGGGG
AAGJ06000013.1_20319884-20321627(-)_1|1|1x0		rnd-3_family-67#Unknown	66	81	+	13.9434	1.07e-08	4.24e-05	GGGGGGGGGGGGGGGG
AAGJ06000013.1_20319884-20321627(-)_1|1|1x0		rnd-6_family-8458#Unknown	66	81	+	13.9434	1.07e-08	4.24e-05	GGGGGGGGGGGGGGGG
AAGJ06000013.1_20319884-20321627(-)_1|1|1x0		rnd-2_family-108#Unknown	66	81	+	13.9434	1.07e-08	4.24e-05	GGGGGGGGGGGGGGGG
AAGJ06000013.1_20319884-20321627(-)_1|1|1x0		rnd-6_family-8458#Unknown	67	82	+	13.9434	1.07e-08	4.24e-05	GGGGGGGGGGGGGGGG
AAGJ06000013.1_20319884-20321627(-)_1|1|1x0		rnd-3_family-67#Unknown	67	82	+	13.9434	1.07e-08	4.24e-05	GGGGGGGGGGGGGGGG
AAGJ06000013.1_20319884-20321627(-)_1|1|1x0		rnd-2_family-108#Unknown	67	82	+	13.9434	1.07e-08	4.24e-05	GGGGGGGGGGGGGGGG
AAGJ06000013.1_20319884-20321627(-)_1|1|1x0		rnd-6_family-8458#Unknown	68	83	+	13.9434	1.07e-08	4.24e-05	GGGGGGGGGGGGGGGG
AAGJ06000013.1_20319884-20321627(-)_1|1|1x0		rnd-3_family-67#Unknown	68	83	+	13.9434	1.07e-08	4.24e-05	GGGGGGGGGGGGGGGG
AAGJ06000013.1_20319884-20321627(-)_1|1|1x0		rnd-5_family-4688#Unknown	68	83	+	13.9434	1.07e-08	4.24e-05	GGGGGGGGGGGGGGGG
AAGJ06000013.1_20319884-20321627(-)_1|1|1x0		rnd-5_family-4688#Unknown	69	84	+	13.9434	1.07e-08	4.24e-05	GGGGGGGGGGGGGGGG
AAGJ06000013.1_20319884-20321627(-)_1|1|1x0		rnd-6_family-2359#Unknown	54	69	-	13.9434	1.07e-08	4.24e-05	GGGGGGGGGGGGGGGG
AAGJ06000013.1_20319884-20321627(-)_1|1|1x0		rnd-6_family-8458#Unknown	69	84	+	13.9434	1.07e-08	4.24e-05	GGGGGGGGGGGGGGGG
AAGJ06000013.1_20319884-20321627(-)_1|1|1x0		rnd-3_family-67#Unknown	69	84	+	13.9434	1.07e-08	4.24e-05	GGGGGGGGGGGGGGGG
AAGJ06000013.1_20319884-20321627(-)_1|1|1x0		rnd-6_family-2179#Unknown	70	85	+	13.9434	1.07e-08	4.24e-05	GGGGGGGGGGGGGGGG
AAGJ06000013.1_20319884-20321627(-)_1|1|1x0		rnd-3_family-67#Unknown	70	85	+	13.9434	1.07e-08	4.24e-05	GGGGGGGGGGGGGGGG
AAGJ06000013.1_20319884-20321627(-)_1|1|1x0		rnd-6_family-2359#Unknown	55	70	-	13.9434	1.07e-08	4.24e-05	GGGGGGGGGGGGGGGG
AAGJ06000013.1_20319884-20321627(-)_1|1|1x0		rnd-5_family-4688#Unknown	70	85	+	13.9434	1.07e-08	4.24e-05	GGGGGGGGGGGGGGGG
AAGJ06000013.1_20319884-20321627(-)_1|1|1x0		rnd-6_family-2179#Unknown	71	86	+	13.9434	1.07e-08	4.24e-05	GGGGGGGGGGGGGGGG
AAGJ06000013.1_20319884-20321627(-)_1|1|1x0		rnd-5_family-4688#Unknown	71	86	+	13.9434	1.07e-08	4.24e-05	GGGGGGGGGGGGGGGG
AAGJ06000013.1_20319884-20321627(-)_1|1|1x0		rnd-3_family-67#Unknown	71	86	+	13.9434	1.07e-08	4.24e-05	GGGGGGGGGGGGGGGG
AAGJ06000013.1_20319884-20321627(-)_1|1|1x0		rnd-3_family-67#Unknown	72	87	+	13.9434	1.07e-08	4.24e-05	GGGGGGGGGGGGGGGG
AAGJ06000013.1_20319884-20321627(-)_1|1|1x0		rnd-5_family-4688#Unknown	72	87	+	13.9434	1.07e-08	4.24e-05	GGGGGGGGGGGGGGGG
AAGJ06000013.1_20319884-20321627(-)_1|1|1x0		rnd-6_family-2179#Unknown	72	87	+	13.9434	1.07e-08	4.24e-05	GGGGGGGGGGGGGGGG
AAGJ06000013.1_20319884-20321627(-)_1|1|1x0		rnd-5_family-4688#Unknown	73	88	+	13.9434	1.07e-08	4.24e-05	GGGGGGGGGGGGGGGG
AAGJ06000013.1_20319884-20321627(-)_1|1|1x0		rnd-3_family-67#Unknown	73	88	+	13.9434	1.07e-08	4.24e-05	GGGGGGGGGGGGGGGG
AAGJ06000013.1_20319884-20321627(-)_1|1|1x0		rnd-6_family-7673#Unknown	73	88	+	13.9434	1.07e-08	4.24e-05	GGGGGGGGGGGGGGGG
AAGJ06000013.1_20319884-20321627(-)_1|1|1x0		rnd-1_family-150#Unknown	73	88	+	13.9434	1.07e-08	4.24e-05	GGGGGGGGGGGGGGGG
AAGJ06000013.1_20319884-20321627(-)_1|1|1x0		rnd-1_family-150#Unknown	74	89	+	13.9434	1.07e-08	4.24e-05	GGGGGGGGGGGGGGGG
AAGJ06000013.1_20319884-20321627(-)_1|1|1x0		rnd-5_family-4688#Unknown	74	89	+	13.9434	1.07e-08	4.24e-05	GGGGGGGGGGGGGGGG
AAGJ06000013.1_20319884-20321627(-)_1|1|1x0		rnd-6_family-4295#Unknown	59	74	-	13.9434	1.07e-08	4.24e-05	GGGGGGGGGGGGGGGG
AAGJ06000013.1_20319884-20321627(-)_1|1|1x0		rnd-6_family-7673#Unknown	74	89	+	13.9434	1.07e-08	4.24e-05	GGGGGGGGGGGGGGGG
AAGJ06000013.1_20319884-20321627(-)_1|1|1x0		rnd-4_family-277#Unknown	59	74	-	13.9434	1.07e-08	4.24e-05	GGGGGGGGGGGGGGGC
AAGJ06000013.1_20319884-20321627(-)_1|1|1x0		rnd-3_family-67#Unknown	74	89	+	13.9434	1.07e-08	4.24e-05	GGGGGGGGGGGGGGGG
AAGJ06000013.1_20319884-20321627(-)_1|1|1x0		rnd-6_family-7673#Unknown	75	90	+	13.9434	1.07e-08	4.24e-05	GGGGGGGGGGGGGGGG
AAGJ06000013.1_20319884-20321627(-)_1|1|1x0		rnd-6_family-17084#Unknown	60	75	-	13.9434	1.07e-08	4.24e-05	GGGGGGGGGGGGGGGC
AAGJ06000013.1_20319884-20321627(-)_1|1|1x0		rnd-1_family-107#Unknown	75	90	+	13.9434	1.07e-08	4.24e-05	GGGGGGGGGGGGGGGG
AAGJ06000013.1_20319884-20321627(-)_1|1|1x0		rnd-4_family-277#Unknown	60	75	-	13.9434	1.07e-08	4.24e-05	GGGGGGGGGGGGGGGG
AAGJ06000013.1_20319884-20321627(-)_1|1|1x0		rnd-1_family-150#Unknown	75	90	+	13.9434	1.07e-08	4.24e-05	GGGGGGGGGGGGGGGG
AAGJ06000013.1_20319884-20321627(-)_1|1|1x0		rnd-3_family-67#Unknown	75	90	+	13.9434	1.07e-08	4.24e-05	GGGGGGGGGGGGGGGG
AAGJ06000013.1_20319884-20321627(-)_1|1|1x0		rnd-6_family-4295#Unknown	60	75	-	13.9434	1.07e-08	4.24e-05	GGGGGGGGGGGGGGGG
AAGJ06000013.1_20319884-20321627(-)_1|1|1x0		rnd-1_family-150#Unknown	76	91	+	13.9434	1.07e-08	4.24e-05	GGGGGGGGGGGGGGGG
AAGJ06000013.1_20319884-20321627(-)_1|1|1x0		rnd-1_family-107#Unknown	76	91	+	13.9434	1.07e-08	4.24e-05	GGGGGGGGGGGGGGGG
AAGJ06000013.1_20319884-20321627(-)_1|1|1x0		rnd-4_family-277#Unknown	61	76	-	13.9434	1.07e-08	4.24e-05	GGGGGGGGGGGGGGGG
AAGJ06000013.1_20319884-20321627(-)_1|1|1x0		rnd-3_family-67#Unknown	76	91	+	13.9434	1.07e-08	4.24e-05	GGGGGGGGGGGGGGGG
AAGJ06000013.1_20319884-20321627(-)_1|1|1x0		rnd-6_family-7673#Unknown	76	91	+	13.9434	1.07e-08	4.24e-05	GGGGGGGGGGGGGGGG
AAGJ06000013.1_20319884-20321627(-)_1|1|1x0		rnd-6_family-17084#Unknown	61	76	-	13.9434	1.07e-08	4.24e-05	GGGGGGGGGGGGGGGG
AAGJ06000013.1_20319884-20321627(-)_1|1|1x0		rnd-6_family-10324#Unknown	76	91	+	13.9434	1.07e-08	4.24e-05	GGGGGGGGGGGGGGGG
AAGJ06000013.1_20319884-20321627(-)_1|1|1x0		rnd-1_family-107#Unknown	77	92	+	13.9434	1.07e-08	4.24e-05	GGGGGGGGGGGGGGGG
AAGJ06000013.1_20319884-20321627(-)_1|1|1x0		rnd-6_family-7673#Unknown	77	92	+	13.9434	1.07e-08	4.24e-05	GGGGGGGGGGGGGGGG
AAGJ06000013.1_20319884-20321627(-)_1|1|1x0		rnd-6_family-10324#Unknown	77	92	+	13.9434	1.07e-08	4.24e-05	GGGGGGGGGGGGGGGG
AAGJ06000013.1_20319884-20321627(-)_1|1|1x0		rnd-6_family-17084#Unknown	62	77	-	13.9434	1.07e-08	4.24e-05	GGGGGGGGGGGGGGGG
AAGJ06000013.1_20319884-20321627(-)_1|1|1x0		rnd-3_family-67#Unknown	77	92	+	13.9434	1.07e-08	4.24e-05	GGGGGGGGGGGGGGGG
AAGJ06000013.1_20319884-20321627(-)_1|1|1x0		rnd-4_family-277#Unknown	62	77	-	13.9434	1.07e-08	4.24e-05	GGGGGGGGGGGGGGGG
AAGJ06000013.1_20319884-20321627(-)_1|1|1x0		rnd-1_family-150#Unknown	77	92	+	13.9434	1.07e-08	4.24e-05	GGGGGGGGGGGGGGGG
AAGJ06000013.1_20319884-20321627(-)_1|1|1x0		rnd-6_family-17084#Unknown	63	78	-	13.9434	1.07e-08	4.24e-05	GGGGGGGGGGGGGGGG
AAGJ06000013.1_20319884-20321627(-)_1|1|1x0		rnd-6_family-10324#Unknown	78	93	+	13.9434	1.07e-08	4.24e-05	GGGGGGGGGGGGGGGG
AAGJ06000013.1_20319884-20321627(-)_1|1|1x0		rnd-3_family-67#Unknown	78	93	+	13.9434	1.07e-08	4.24e-05	GGGGGGGGGGGGGGGC
AAGJ06000013.1_20319884-20321627(-)_1|1|1x0		rnd-4_family-277#Unknown	63	78	-	13.9434	1.07e-08	4.24e-05	GGGGGGGGGGGGGGGG
AAGJ06000013.1_20319884-20321627(-)_1|1|1x0		rnd-1_family-150#Unknown	78	93	+	13.9434	1.07e-08	4.24e-05	GGGGGGGGGGGGGGGG
AAGJ06000013.1_20319884-20321627(-)_1|1|1x0		rnd-6_family-7673#Unknown	78	93	+	13.9434	1.07e-08	4.24e-05	GGGGGGGGGGGGGGGG
AAGJ06000013.1_20319884-20321627(-)_1|1|1x0		rnd-1_family-107#Unknown	78	93	+	13.9434	1.07e-08	4.24e-05	GGGGGGGGGGGGGGGG
AAGJ06000013.1_20319884-20321627(-)_1|1|1x0		rnd-1_family-107#Unknown	79	94	+	13.9434	1.07e-08	4.24e-05	GGGGGGGGGGGGGGGG
AAGJ06000013.1_20319884-20321627(-)_1|1|1x0		rnd-6_family-17084#Unknown	64	79	-	13.9434	1.07e-08	4.24e-05	GGGGGGGGGGGGGGGG
AAGJ06000013.1_20319884-20321627(-)_1|1|1x0		rnd-4_family-277#Unknown	64	79	-	13.9434	1.07e-08	4.24e-05	GGGGGGGGGGGGGGGG
AAGJ06000013.1_20319884-20321627(-)_1|1|1x0		rnd-1_family-150#Unknown	79	94	+	13.9434	1.07e-08	4.24e-05	GGGGGGGGGGGGGGGG
AAGJ06000013.1_20319884-20321627(-)_1|1|1x0		rnd-4_family-17#Unknown	80	95	+	13.9434	1.07e-08	4.24e-05	GGGGGGGGGGGGGGGG
AAGJ06000013.1_20319884-20321627(-)_1|1|1x0		rnd-4_family-277#Unknown	65	80	-	13.9434	1.07e-08	4.24e-05	GGGGGGGGGGGGGGGG
AAGJ06000013.1_20319884-20321627(-)_1|1|1x0		rnd-6_family-17084#Unknown	65	80	-	13.9434	1.07e-08	4.24e-05	GGGGGGGGGGGGGGGG
AAGJ06000013.1_20319884-20321627(-)_1|1|1x0		rnd-1_family-150#Unknown	80	95	+	13.9434	1.07e-08	4.24e-05	GGGGGGGGGGGGGGGG
AAGJ06000013.1_20319884-20321627(-)_1|1|1x0		rnd-1_family-107#Unknown	80	95	+	13.9434	1.07e-08	4.24e-05	GGGGGGGGGGGGGGGG
AAGJ06000013.1_20319884-20321627(-)_1|1|1x0		rnd-6_family-17084#Unknown	66	81	-	13.9434	1.07e-08	4.24e-05	GGGGGGGGGGGGGGGG
AAGJ06000013.1_20319884-20321627(-)_1|1|1x0		rnd-1_family-150#Unknown	81	96	+	13.9434	1.07e-08	4.24e-05	GGGGGGGGGGGGGGGG
AAGJ06000013.1_20319884-20321627(-)_1|1|1x0		rnd-1_family-107#Unknown	81	96	+	13.9434	1.07e-08	4.24e-05	GGGGGGGGGGGGGGGG
AAGJ06000013.1_20319884-20321627(-)_1|1|1x0		rnd-6_family-17084#Unknown	67	82	-	13.9434	1.07e-08	4.24e-05	GGGGGGGGGGGGGGGG
AAGJ06000013.1_20319884-20321627(-)_1|1|1x0		rnd-1_family-107#Unknown	82	97	+	13.9434	1.07e-08	4.24e-05	GGGGGGGGGGGGGGGG
AAGJ06000013.1_20319884-20321627(-)_1|1|1x0		rnd-1_family-107#Unknown	83	98	+	13.9434	1.07e-08	4.24e-05	GGGGGGGGGGGGGGGG
AAGJ06000013.1_20319884-20321627(-)_1|1|1x0		rnd-6_family-17084#Unknown	68	83	-	13.9434	1.07e-08	4.24e-05	GGGGGGGGGGGGGGGG
AAGJ06000013.1_20319884-20321627(-)_1|1|1x0		rnd-6_family-17084#Unknown	69	84	-	13.9434	1.07e-08	4.24e-05	GGGGGGGGGGGGGGGG
AAGJ06000013.1_20319884-20321627(-)_1|1|1x0		rnd-5_family-1071#Unknown	85	100	+	13.9434	1.07e-08	4.24e-05	GGGGGGGGGGGGGGGG
AAGJ06000013.1_20319884-20321627(-)_1|1|1x0		rnd-5_family-1071#Unknown	86	101	+	13.9434	1.07e-08	4.24e-05	GGGGGGGGGGGGGGGG
AAGJ06000013.1_20319884-20321627(-)_1|1|1x0		rnd-5_family-1071#Unknown	87	102	+	13.9434	1.07e-08	4.24e-05	GGGGGGGGGGGGGGGG
AAGJ06000013.1_20319884-20321627(-)_1|1|1x0		rnd-5_family-1071#Unknown	88	103	+	13.9434	1.07e-08	4.24e-05	GGGGGGGGGGGGGGGG
AAGJ06000013.1_20319884-20321627(-)_1|1|1x0		rnd-6_family-22971#Unknown	74	89	-	13.9434	1.07e-08	4.24e-05	GGGGGGGGGGGGGGGC
AAGJ06000013.1_20319884-20321627(-)_1|1|1x0		rnd-5_family-4183#Unknown	82	97	-	13.9434	1.07e-08	4.24e-05	GGGGGGGGGGGGGGGG
AAGJ06000013.1_20319884-20321627(-)_1|1|1x0		rnd-5_family-4183#Unknown	83	98	-	13.9434	1.07e-08	4.24e-05	GGGGGGGGGGGGGGGG
AAGJ06000013.1_20319884-20321627(-)_1|1|1x0		rnd-5_family-4183#Unknown	84	99	-	13.9434	1.07e-08	4.24e-05	GGGGGGGGGGGGGGGG
AAGJ06000013.1_20319884-20321627(-)_1|1|1x0		rnd-5_family-4183#Unknown	85	100	-	13.9434	1.07e-08	4.24e-05	GGGGGGGGGGGGGGGG
AAGJ06000013.1_20319884-20321627(-)_1|1|1x0		rnd-2_family-30#Unknown	100	115	+	13.9434	1.07e-08	4.24e-05	GGGGGGGGGGGGGGGG
AAGJ06000013.1_20319884-20321627(-)_1|1|1x0		rnd-1_family-122#Unknown	100	115	+	13.9434	1.07e-08	4.24e-05	GGGGGGGGGGGGGGGG
AAGJ06000013.1_20319884-20321627(-)_1|1|1x0		rnd-2_family-30#Unknown	101	116	+	13.9434	1.07e-08	4.24e-05	GGGGGGGGGGGGGGGG
AAGJ06000013.1_20319884-20321627(-)_1|1|1x0		rnd-6_family-10071#Unknown	86	101	-	13.9434	1.07e-08	4.24e-05	TTGTTTGGGGGGGGGG
AAGJ06000013.1_20319884-20321627(-)_1|1|1x0		rnd-5_family-4183#Unknown	86	101	-	13.9434	1.07e-08	4.24e-05	GGGGGGGGGGGGGGGG
AAGJ06000013.1_20319884-20321627(-)_1|1|1x0		rnd-1_family-135#Unknown	101	116	+	13.9434	1.07e-08	4.24e-05	GGGGGGGGGGGGGGGG
AAGJ06000013.1_20319884-20321627(-)_1|1|1x0		rnd-1_family-122#Unknown	101	116	+	13.9434	1.07e-08	4.24e-05	GGGGGGGGGGGGGGGG
AAGJ06000013.1_20319884-20321627(-)_1|1|1x0		rnd-1_family-135#Unknown	102	117	+	13.9434	1.07e-08	4.24e-05	GGGGGGGGGGGGGGGG
AAGJ06000013.1_20319884-20321627(-)_1|1|1x0		rnd-2_family-30#Unknown	102	117	+	13.9434	1.07e-08	4.24e-05	GGGGGGGGGGGGGGGG
AAGJ06000013.1_20319884-20321627(-)_1|1|1x0		rnd-5_family-4183#Unknown	87	102	-	13.9434	1.07e-08	4.24e-05	GGGGGGGGGGGGGGGG
AAGJ06000013.1_20319884-20321627(-)_1|1|1x0		rnd-1_family-122#Unknown	102	117	+	13.9434	1.07e-08	4.24e-05	GGGGGGGGGGGGGGGG
AAGJ06000013.1_20319884-20321627(-)_1|1|1x0		rnd-1_family-135#Unknown	103	118	+	13.9434	1.07e-08	4.24e-05	GGGGGGGGGGGGGGGG
AAGJ06000013.1_20319884-20321627(-)_1|1|1x0		rnd-1_family-122#Unknown	103	118	+	13.9434	1.07e-08	4.24e-05	GGGGGGGGGGGGGGGG
AAGJ06000013.1_20319884-20321627(-)_1|1|1x0		rnd-2_family-30#Unknown	103	118	+	13.9434	1.07e-08	4.24e-05	GGGGGGGGGGGGGGGG
AAGJ06000013.1_20319884-20321627(-)_1|1|1x0		rnd-5_family-4183#Unknown	88	103	-	13.9434	1.07e-08	4.24e-05	GGGGGGGGGGGGGGGG
AAGJ06000013.1_20319884-20321627(-)_1|1|1x0		rnd-5_family-4183#Unknown	89	104	-	13.9434	1.07e-08	4.24e-05	GGGGGGGGGGGGGGGG
AAGJ06000013.1_20319884-20321627(-)_1|1|1x0		rnd-1_family-122#Unknown	104	119	+	13.9434	1.07e-08	4.24e-05	GGGGGGGGGGGGGGGG
AAGJ06000013.1_20319884-20321627(-)_1|1|1x0		rnd-2_family-30#Unknown	104	119	+	13.9434	1.07e-08	4.24e-05	GGGGGGGGGGGGGGGG
AAGJ06000013.1_20319884-20321627(-)_1|1|1x0		rnd-1_family-135#Unknown	104	119	+	13.9434	1.07e-08	4.24e-05	GGGGGGGGGGGGGGGG
AAGJ06000013.1_20319884-20321627(-)_1|1|1x0		rnd-2_family-30#Unknown	105	120	+	13.9434	1.07e-08	4.24e-05	GGGGGGGGGGGGGGGG
AAGJ06000013.1_20319884-20321627(-)_1|1|1x0		rnd-1_family-135#Unknown	105	120	+	13.9434	1.07e-08	4.24e-05	GGGGGGGGGGGGGGGG
AAGJ06000013.1_20319884-20321627(-)_1|1|1x0		rnd-1_family-122#Unknown	105	120	+	13.9434	1.07e-08	4.24e-05	GGGGGGGGGGGGGGGG
AAGJ06000013.1_20319884-20321627(-)_1|1|1x0		rnd-5_family-4183#Unknown	90	105	-	13.9434	1.07e-08	4.24e-05	GGGGGGGGGGGGGGGG
AAGJ06000013.1_20319884-20321627(-)_1|1|1x0		rnd-1_family-122#Unknown	106	121	+	13.9434	1.07e-08	4.24e-05	GGGGGGGGGGGGGGGG
AAGJ06000013.1_20319884-20321627(-)_1|1|1x0		rnd-2_family-30#Unknown	106	121	+	13.9434	1.07e-08	4.24e-05	GGGGGGGGGGGGGGGG
AAGJ06000013.1_20319884-20321627(-)_1|1|1x0		rnd-1_family-135#Unknown	106	121	+	13.9434	1.07e-08	4.24e-05	GGGGGGGGGGGGGGGG
AAGJ06000013.1_20319884-20321627(-)_1|1|1x0		rnd-5_family-4183#Unknown	91	106	-	13.9434	1.07e-08	4.24e-05	GGGGGGGGGGGGGGGG
AAGJ06000013.1_20319884-20321627(-)_1|1|1x0		rnd-2_family-30#Unknown	107	122	+	13.9434	1.07e-08	4.24e-05	GGGGGGGGGGGGGGGG
AAGJ06000013.1_20319884-20321627(-)_1|1|1x0		rnd-5_family-6233#Unknown	92	107	-	13.9434	1.07e-08	4.24e-05	GGGGGGGGGGGGGGGG
AAGJ06000013.1_20319884-20321627(-)_1|1|1x0		rnd-5_family-4183#Unknown	92	107	-	13.9434	1.07e-08	4.24e-05	GGGGGGGGGGGGGGGG
AAGJ06000013.1_20319884-20321627(-)_1|1|1x0		rnd-1_family-135#Unknown	107	122	+	13.9434	1.07e-08	4.24e-05	GGGGGGGGGGGGGGGG
AAGJ06000013.1_20319884-20321627(-)_1|1|1x0		rnd-1_family-122#Unknown	107	122	+	13.9434	1.07e-08	4.24e-05	GGGGGGGGGGGGGGGG
AAGJ06000013.1_20319884-20321627(-)_1|1|1x0		rnd-1_family-135#Unknown	108	123	+	13.9434	1.07e-08	4.24e-05	GGGGGGGGGGGGGGGG
AAGJ06000013.1_20319884-20321627(-)_1|1|1x0		rnd-2_family-30#Unknown	108	123	+	13.9434	1.07e-08	4.24e-05	GGGGGGGGGGGGGGGG
AAGJ06000013.1_20319884-20321627(-)_1|1|1x0		rnd-1_family-122#Unknown	108	123	+	13.9434	1.07e-08	4.24e-05	GGGGGGGGGGGGGGGG
AAGJ06000013.1_20319884-20321627(-)_1|1|1x0		rnd-5_family-6233#Unknown	93	108	-	13.9434	1.07e-08	4.24e-05	GGGGGGGGGGGGGGGG
AAGJ06000013.1_20319884-20321627(-)_1|1|1x0		rnd-5_family-4183#Unknown	93	108	-	13.9434	1.07e-08	4.24e-05	GGGGGGGGGGGGGGGG
AAGJ06000013.1_20319884-20321627(-)_1|1|1x0		rnd-1_family-135#Unknown	109	124	+	13.9434	1.07e-08	4.24e-05	GGGGGGGGGGGGGGGG
AAGJ06000013.1_20319884-20321627(-)_1|1|1x0		rnd-2_family-30#Unknown	109	124	+	13.9434	1.07e-08	4.24e-05	GGGGGGGGGGGGGGGG
AAGJ06000013.1_20319884-20321627(-)_1|1|1x0		rnd-5_family-6233#Unknown	94	109	-	13.9434	1.07e-08	4.24e-05	GGGGGGGGGGGGGGGG
AAGJ06000013.1_20319884-20321627(-)_1|1|1x0		rnd-1_family-122#Unknown	109	124	+	13.9434	1.07e-08	4.24e-05	GGGGGGGGGGGGGGGG
AAGJ06000013.1_20319884-20321627(-)_1|1|1x0		rnd-1_family-122#Unknown	110	125	+	13.9434	1.07e-08	4.24e-05	GGGGGGGGGGGGGGGG
AAGJ06000013.1_20319884-20321627(-)_1|1|1x0		rnd-1_family-135#Unknown	110	125	+	13.9434	1.07e-08	4.24e-05	GGGGGGGGGGGGGGGG
AAGJ06000013.1_20319884-20321627(-)_1|1|1x0		rnd-2_family-30#Unknown	110	125	+	13.9434	1.07e-08	4.24e-05	GGGGGGGGGGGGGGGG
AAGJ06000013.1_20319884-20321627(-)_1|1|1x0		rnd-5_family-6233#Unknown	95	110	-	13.9434	1.07e-08	4.24e-05	GGGGGGGGGGGGGGGG
AAGJ06000013.1_20319884-20321627(-)_1|1|1x0		rnd-1_family-122#Unknown	111	126	+	13.9434	1.07e-08	4.24e-05	GGGGGGGGGGGGGGGG
AAGJ06000013.1_20319884-20321627(-)_1|1|1x0		rnd-6_family-9811#Unknown	111	126	+	13.9434	1.07e-08	4.24e-05	GGGGGGGGGGGGGGGG
AAGJ06000013.1_20319884-20321627(-)_1|1|1x0		rnd-6_family-7265#Unknown	111	126	+	13.9434	1.07e-08	4.24e-05	GGGGGGGGGGGGGGGG
AAGJ06000013.1_20319884-20321627(-)_1|1|1x0		rnd-2_family-30#Unknown	111	126	+	13.9434	1.07e-08	4.24e-05	GGGGGGGGGGGGGGGG
AAGJ06000013.1_20319884-20321627(-)_1|1|1x0		rnd-1_family-135#Unknown	111	126	+	13.9434	1.07e-08	4.24e-05	GGGGGGGGGGGGGGGG
AAGJ06000013.1_20319884-20321627(-)_1|1|1x0		rnd-5_family-6233#Unknown	96	111	-	13.9434	1.07e-08	4.24e-05	GGGGGGGGGGGGGGGG
AAGJ06000013.1_20319884-20321627(-)_1|1|1x0		rnd-5_family-6233#Unknown	97	112	-	13.9434	1.07e-08	4.24e-05	GGGGGGGGGGGGGGGG
AAGJ06000013.1_20319884-20321627(-)_1|1|1x0		rnd-2_family-30#Unknown	112	127	+	13.9434	1.07e-08	4.24e-05	GGGGGGGGGGGGGGGG
AAGJ06000013.1_20319884-20321627(-)_1|1|1x0		rnd-6_family-7265#Unknown	112	127	+	13.9434	1.07e-08	4.24e-05	GGGGGGGGGGGGGGGG
AAGJ06000013.1_20319884-20321627(-)_1|1|1x0		rnd-1_family-135#Unknown	112	127	+	13.9434	1.07e-08	4.24e-05	GGGGGGGGGGGGGGGG
AAGJ06000013.1_20319884-20321627(-)_1|1|1x0		rnd-2_family-30#Unknown	113	128	+	13.9434	1.07e-08	4.24e-05	GGGGGGGGGGGGGGGG
AAGJ06000013.1_20319884-20321627(-)_1|1|1x0		rnd-1_family-394#Unknown	98	113	-	13.9434	1.07e-08	4.24e-05	GGGGGGGGGGGGGGGC
AAGJ06000013.1_20319884-20321627(-)_1|1|1x0		rnd-5_family-6233#Unknown	98	113	-	13.9434	1.07e-08	4.24e-05	GGGGGGGGGGGGGGGG
AAGJ06000013.1_20319884-20321627(-)_1|1|1x0		rnd-1_family-135#Unknown	113	128	+	13.9434	1.07e-08	4.24e-05	GGGGGGGGGGGGGGGG
AAGJ06000013.1_20319884-20321627(-)_1|1|1x0		rnd-6_family-7265#Unknown	113	128	+	13.9434	1.07e-08	4.24e-05	GGGGGGGGGGGGGGGG
AAGJ06000013.1_20319884-20321627(-)_1|1|1x0		rnd-1_family-135#Unknown	114	129	+	13.9434	1.07e-08	4.24e-05	GGGGGGGGGGGGGGGG
AAGJ06000013.1_20319884-20321627(-)_1|1|1x0		rnd-1_family-394#Unknown	99	114	-	13.9434	1.07e-08	4.24e-05	GGGGGGGGGGGGGGGG
AAGJ06000013.1_20319884-20321627(-)_1|1|1x0		rnd-5_family-6233#Unknown	99	114	-	13.9434	1.07e-08	4.24e-05	GGGGGGGGGGGGGGGG
AAGJ06000013.1_20319884-20321627(-)_1|1|1x0		rnd-2_family-30#Unknown	114	129	+	13.9434	1.07e-08	4.24e-05	GGGGGGGGGGGGGGGG
AAGJ06000013.1_20319884-20321627(-)_1|1|1x0		rnd-5_family-6233#Unknown	100	115	-	13.9434	1.07e-08	4.24e-05	GGGGGGGGGGGGGGGG
AAGJ06000013.1_20319884-20321627(-)_1|1|1x0		rnd-1_family-135#Unknown	115	130	+	13.9434	1.07e-08	4.24e-05	GGGGGGGGGGGGGGGG
AAGJ06000013.1_20319884-20321627(-)_1|1|1x0		rnd-2_family-30#Unknown	115	130	+	13.9434	1.07e-08	4.24e-05	GGGGGGGGGGGGGGGG
AAGJ06000013.1_20319884-20321627(-)_1|1|1x0		rnd-5_family-6233#Unknown	101	116	-	13.9434	1.07e-08	4.24e-05	GGGGGGGGGGGGGGGG
AAGJ06000013.1_20319884-20321627(-)_1|1|1x0		rnd-2_family-30#Unknown	116	131	+	13.9434	1.07e-08	4.24e-05	GGGGGGGGGGGGGGGG
AAGJ06000013.1_20319884-20321627(-)_1|1|1x0		rnd-1_family-135#Unknown	116	131	+	13.9434	1.07e-08	4.24e-05	GGGGGGGGGGGGGGGG
AAGJ06000013.1_20319884-20321627(-)_1|1|1x0		rnd-1_family-58#Unknown	116	131	+	13.9434	1.07e-08	4.24e-05	GGGGGGGGGGGGGGGG
AAGJ06000013.1_20319884-20321627(-)_1|1|1x0		rnd-2_family-30#Unknown	117	132	+	13.9434	1.07e-08	4.24e-05	GGGGGGGGGGGGGGGG
AAGJ06000013.1_20319884-20321627(-)_1|1|1x0		rnd-6_family-4782#Unknown	117	132	+	13.9434	1.07e-08	4.24e-05	GGGGGGGGGGGGGGGG
AAGJ06000013.1_20319884-20321627(-)_1|1|1x0		rnd-5_family-613#Unknown	102	117	-	13.9434	1.07e-08	4.24e-05	GGGGGGGGGGGGGGGG
AAGJ06000013.1_20319884-20321627(-)_1|1|1x0		rnd-1_family-135#Unknown	117	132	+	13.9434	1.07e-08	4.24e-05	GGGGGGGGGGGGGGGG
AAGJ06000013.1_20319884-20321627(-)_1|1|1x0		rnd-2_family-30#Unknown	118	133	+	13.9434	1.07e-08	4.24e-05	GGGGGGGGGGGGGGGG
AAGJ06000013.1_20319884-20321627(-)_1|1|1x0		rnd-6_family-3726#Unknown	118	133	+	13.9434	1.07e-08	4.24e-05	GGGGGGGGGGGGGGGG
AAGJ06000013.1_20319884-20321627(-)_1|1|1x0		rnd-1_family-135#Unknown	118	133	+	13.9434	1.07e-08	4.24e-05	GGGGGGGGGGGGGGGG
AAGJ06000013.1_20319884-20321627(-)_1|1|1x0		rnd-6_family-3726#Unknown	119	134	+	13.9434	1.07e-08	4.24e-05	GGGGGGGGGGGGGGGG
AAGJ06000013.1_20319884-20321627(-)_1|1|1x0		rnd-1_family-135#Unknown	119	134	+	13.9434	1.07e-08	4.24e-05	GGGGGGGGGGGGGGGG
AAGJ06000013.1_20319884-20321627(-)_1|1|1x0		rnd-2_family-30#Unknown	119	134	+	13.9434	1.07e-08	4.24e-05	GGGGGGGGGGGGGGGG
AAGJ06000013.1_20319884-20321627(-)_1|1|1x0		rnd-6_family-3726#Unknown	120	135	+	13.9434	1.07e-08	4.24e-05	GGGGGGGGGGGGGGGG
AAGJ06000013.1_20319884-20321627(-)_1|1|1x0		rnd-1_family-135#Unknown	120	135	+	13.9434	1.07e-08	4.24e-05	GGGGGGGGGGGGGGGG
AAGJ06000013.1_20319884-20321627(-)_1|1|1x0		rnd-1_family-1087#Unknown	105	120	-	13.9434	1.07e-08	4.24e-05	GGGGGGGGGGGGGGGG
AAGJ06000013.1_20319884-20321627(-)_1|1|1x0		rnd-2_family-30#Unknown	120	135	+	13.9434	1.07e-08	4.24e-05	GGGGGGGGGGGGGGGG
AAGJ06000013.1_20319884-20321627(-)_1|1|1x0		rnd-6_family-510#Unknown	106	121	-	13.9434	1.07e-08	4.24e-05	GGGGGGGGGGGGGGGG
AAGJ06000013.1_20319884-20321627(-)_1|1|1x0		rnd-2_family-30#Unknown	121	136	+	13.9434	1.07e-08	4.24e-05	GGGGGGGGGGGGGGGG
AAGJ06000013.1_20319884-20321627(-)_1|1|1x0		rnd-6_family-3726#Unknown	121	136	+	13.9434	1.07e-08	4.24e-05	GGGGGGGGGGGGGGGG
AAGJ06000013.1_20319884-20321627(-)_1|1|1x0		rnd-1_family-135#Unknown	121	136	+	13.9434	1.07e-08	4.24e-05	GGGGGGGGGGGGGGGG
AAGJ06000013.1_20319884-20321627(-)_1|1|1x0		rnd-6_family-510#Unknown	107	122	-	13.9434	1.07e-08	4.24e-05	GGGGGGGGGGGGGGGG
AAGJ06000013.1_20319884-20321627(-)_1|1|1x0		rnd-6_family-3726#Unknown	122	137	+	13.9434	1.07e-08	4.24e-05	GGGGGGGGGGGGGGGG
AAGJ06000013.1_20319884-20321627(-)_1|1|1x0		rnd-2_family-30#Unknown	122	137	+	13.9434	1.07e-08	4.24e-05	GGGGGGGGGGGGGGGG
AAGJ06000013.1_20319884-20321627(-)_1|1|1x0		rnd-6_family-3726#Unknown	123	138	+	13.9434	1.07e-08	4.24e-05	GGGGGGGGGGGGGGGG
AAGJ06000013.1_20319884-20321627(-)_1|1|1x0		rnd-6_family-510#Unknown	108	123	-	13.9434	1.07e-08	4.24e-05	GGGGGGGGGGGGGGGG
AAGJ06000013.1_20319884-20321627(-)_1|1|1x0		rnd-2_family-30#Unknown	123	138	+	13.9434	1.07e-08	4.24e-05	GGGGGGGGGGGGGGGG
AAGJ06000013.1_20319884-20321627(-)_1|1|1x0		rnd-6_family-510#Unknown	109	124	-	13.9434	1.07e-08	4.24e-05	GGGGGGGGGGGGGGGG
AAGJ06000013.1_20319884-20321627(-)_1|1|1x0		rnd-6_family-3726#Unknown	124	139	+	13.9434	1.07e-08	4.24e-05	GGGGGGGGGGGGGGGG
AAGJ06000013.1_20319884-20321627(-)_1|1|1x0		rnd-2_family-30#Unknown	124	139	+	13.9434	1.07e-08	4.24e-05	GGGGGGGGGGGGGGGG
AAGJ06000013.1_20319884-20321627(-)_1|1|1x0		rnd-6_family-3726#Unknown	125	140	+	13.9434	1.07e-08	4.24e-05	GGGGGGGGGGGGGGGG
AAGJ06000013.1_20319884-20321627(-)_1|1|1x0		rnd-6_family-510#Unknown	110	125	-	13.9434	1.07e-08	4.24e-05	GGGGGGGGGGGGGGGG
AAGJ06000013.1_20319884-20321627(-)_1|1|1x0		rnd-2_family-30#Unknown	125	140	+	13.9434	1.07e-08	4.24e-05	GGGGGGGGGGGGGGGG
AAGJ06000013.1_20319884-20321627(-)_1|1|1x0		rnd-6_family-510#Unknown	111	126	-	13.9434	1.07e-08	4.24e-05	GGGGGGGGGGGGGGGG
AAGJ06000013.1_20319884-20321627(-)_1|1|1x0		rnd-2_family-30#Unknown	126	141	+	13.9434	1.07e-08	4.24e-05	GGGGGGGGGGGGGGGG
AAGJ06000013.1_20319884-20321627(-)_1|1|1x0		rnd-6_family-3726#Unknown	126	141	+	13.9434	1.07e-08	4.24e-05	GGGGGGGGGGGGGGGG
AAGJ06000013.1_20319884-20321627(-)_1|1|1x0		rnd-6_family-510#Unknown	112	127	-	13.9434	1.07e-08	4.24e-05	GGGGGGGGGGGGGGGG
AAGJ06000013.1_20319884-20321627(-)_1|1|1x0		rnd-2_family-30#Unknown	127	142	+	13.9434	1.07e-08	4.24e-05	GGGGGGGGGGGGGGGG
AAGJ06000013.1_20319884-20321627(-)_1|1|1x0		rnd-6_family-3726#Unknown	127	142	+	13.9434	1.07e-08	4.24e-05	GGGGGGGGGGGGGGGG
AAGJ06000013.1_20319884-20321627(-)_1|1|1x0		rnd-6_family-510#Unknown	113	128	-	13.9434	1.07e-08	4.24e-05	GGGGGGGGGGGGGGGG
AAGJ06000013.1_20319884-20321627(-)_1|1|1x0		rnd-2_family-30#Unknown	128	143	+	13.9434	1.07e-08	4.24e-05	GGGGGGGGGGGGGGGG
AAGJ06000013.1_20319884-20321627(-)_1|1|1x0		rnd-6_family-3726#Unknown	128	143	+	13.9434	1.07e-08	4.24e-05	GGGGGGGGGGGGGGGG
AAGJ06000013.1_20319884-20321627(-)_1|1|1x0		rnd-6_family-510#Unknown	114	129	-	13.9434	1.07e-08	4.24e-05	GGGGGGGGGGGGGGGG
AAGJ06000013.1_20319884-20321627(-)_1|1|1x0		rnd-6_family-510#Unknown	115	130	-	13.9434	1.07e-08	4.24e-05	GGGGGGGGGGGGGGGG
AAGJ06000013.1_20319884-20321627(-)_1|1|1x0		rnd-6_family-632#Unknown	136	151	+	13.9434	1.07e-08	4.24e-05	GGGGGGGGGGGGGGGG
AAGJ06000013.1_20319884-20321627(-)_1|1|1x0		rnd-6_family-632#Unknown	137	152	+	13.9434	1.07e-08	4.24e-05	GGGGGGGGGGGGGGGG
AAGJ06000013.1_20319884-20321627(-)_1|1|1x0		rnd-6_family-632#Unknown	138	153	+	13.9434	1.07e-08	4.24e-05	GGGGGGGGGGGGGGGG
AAGJ06000013.1_20319884-20321627(-)_1|1|1x0		rnd-6_family-632#Unknown	139	154	+	13.9434	1.07e-08	4.24e-05	GGGGGGGGGGGGGGGG
AAGJ06000013.1_20319884-20321627(-)_1|1|1x0		rnd-6_family-632#Unknown	140	155	+	13.9434	1.07e-08	4.24e-05	GGGGGGGGGGGGGGGG
AAGJ06000013.1_20319884-20321627(-)_1|1|1x0		rnd-6_family-312#Unknown	125	140	-	13.9434	1.07e-08	4.24e-05	GGGGGGGGGGGGGGGG
AAGJ06000013.1_20319884-20321627(-)_1|1|1x0		rnd-6_family-632#Unknown	141	156	+	13.9434	1.07e-08	4.24e-05	GGGGGGGGGGGGGGGG
AAGJ06000013.1_20319884-20321627(-)_1|1|1x0		rnd-6_family-312#Unknown	126	141	-	13.9434	1.07e-08	4.24e-05	GGGGGGGGGGGGGGGG
AAGJ06000013.1_20319884-20321627(-)_1|1|1x0		rnd-6_family-632#Unknown	142	157	+	13.9434	1.07e-08	4.24e-05	GGGGGGGGGGGGGGGG
AAGJ06000013.1_20319884-20321627(-)_1|1|1x0		rnd-6_family-312#Unknown	127	142	-	13.9434	1.07e-08	4.24e-05	GGGGGGGGGGGGGGGG
AAGJ06000013.1_20319884-20321627(-)_1|1|1x0		rnd-3_family-815#Unknown	128	143	-	13.9434	1.07e-08	4.24e-05	GGGGGGGGGGGGGGGC
AAGJ06000013.1_20319884-20321627(-)_1|1|1x0		rnd-6_family-632#Unknown	143	158	+	13.9434	1.07e-08	4.24e-05	GGGGGGGGGGGGGGGG
AAGJ06000013.1_20319884-20321627(-)_1|1|1x0		rnd-6_family-312#Unknown	128	143	-	13.9434	1.07e-08	4.24e-05	GGGGGGGGGGGGGGGG
AAGJ06000013.1_20319884-20321627(-)_1|1|1x0		rnd-3_family-815#Unknown	129	144	-	13.9434	1.07e-08	4.24e-05	GGGGGGGGGGGGGGGG
AAGJ06000013.1_20319884-20321627(-)_1|1|1x0		rnd-6_family-632#Unknown	144	159	+	13.9434	1.07e-08	4.24e-05	GGGGGGGGGGGGGGGG
AAGJ06000013.1_20319884-20321627(-)_1|1|1x0		rnd-6_family-312#Unknown	129	144	-	13.9434	1.07e-08	4.24e-05	GGGGGGGGGGGGGGGG
AAGJ06000013.1_20319884-20321627(-)_1|1|1x0		rnd-4_family-764#Unknown	144	159	+	13.9434	1.07e-08	4.24e-05	GGGGGGGGGGGGGGGG
AAGJ06000013.1_20319884-20321627(-)_1|1|1x0		rnd-3_family-815#Unknown	130	145	-	13.9434	1.07e-08	4.24e-05	GGGGGGGGGGGGGGGG
AAGJ06000013.1_20319884-20321627(-)_1|1|1x0		rnd-4_family-764#Unknown	145	160	+	13.9434	1.07e-08	4.24e-05	GGGGGGGGGGGGGGGC
AAGJ06000013.1_20319884-20321627(-)_1|1|1x0		rnd-6_family-632#Unknown	145	160	+	13.9434	1.07e-08	4.24e-05	GGGGGGGGGGGGGGGG
AAGJ06000013.1_20319884-20321627(-)_1|1|1x0		rnd-6_family-312#Unknown	130	145	-	13.9434	1.07e-08	4.24e-05	GGGGGGGGGGGGGGGG
AAGJ06000013.1_20319884-20321627(-)_1|1|1x0		rnd-6_family-632#Unknown	146	161	+	13.9434	1.07e-08	4.24e-05	GGGGGGGGGGGGGGGG
AAGJ06000013.1_20319884-20321627(-)_1|1|1x0		rnd-3_family-815#Unknown	131	146	-	13.9434	1.07e-08	4.24e-05	GGGGGGGGGGGGGGGG
AAGJ06000013.1_20319884-20321627(-)_1|1|1x0		rnd-6_family-312#Unknown	131	146	-	13.9434	1.07e-08	4.24e-05	GGGGGGGGGGGGGGGG
AAGJ06000013.1_20319884-20321627(-)_1|1|1x0		rnd-6_family-312#Unknown	132	147	-	13.9434	1.07e-08	4.24e-05	GGGGGGGGGGGGGGGG
AAGJ06000013.1_20319884-20321627(-)_1|1|1x0		rnd-6_family-632#Unknown	147	162	+	13.9434	1.07e-08	4.24e-05	GGGGGGGGGGGGGGGG
AAGJ06000013.1_20319884-20321627(-)_1|1|1x0		rnd-6_family-312#Unknown	133	148	-	13.9434	1.07e-08	4.24e-05	GGGGGGGGGGGGGGGG
AAGJ06000013.1_20319884-20321627(-)_1|1|1x0		rnd-6_family-632#Unknown	148	163	+	13.9434	1.07e-08	4.24e-05	GGGGGGGGGGGGGGGG
AAGJ06000013.1_20319884-20321627(-)_1|1|1x0		rnd-6_family-312#Unknown	134	149	-	13.9434	1.07e-08	4.24e-05	GGGGGGGGGGGGGGGG
AAGJ06000013.1_20319884-20321627(-)_1|1|1x0		rnd-6_family-632#Unknown	149	164	+	13.9434	1.07e-08	4.24e-05	GGGGGGGGGGGGGGGG
AAGJ06000013.1_20319884-20321627(-)_1|1|1x0		rnd-6_family-632#Unknown	150	165	+	13.9434	1.07e-08	4.24e-05	GGGGGGGGGGGGGGGG
AAGJ06000013.1_20319884-20321627(-)_1|1|1x0		rnd-6_family-2787#Unknown	150	165	+	13.9434	1.07e-08	4.24e-05	GGGGGGGGGGGGGGGG
AAGJ06000013.1_20319884-20321627(-)_1|1|1x0		rnd-6_family-312#Unknown	135	150	-	13.9434	1.07e-08	4.24e-05	GGGGGGGGGGGGGGGG
AAGJ06000013.1_20319884-20321627(-)_1|1|1x0		rnd-6_family-632#Unknown	151	166	+	13.9434	1.07e-08	4.24e-05	GGGGGGGGGGGGGGGG
AAGJ06000013.1_20319884-20321627(-)_1|1|1x0		rnd-6_family-632#Unknown	152	167	+	13.9434	1.07e-08	4.24e-05	GGGGGGGGGGGGGGGG
AAGJ06000013.1_20319884-20321627(-)_1|1|1x0		rnd-6_family-632#Unknown	153	168	+	13.9434	1.07e-08	4.24e-05	GGGGGGGGGGGGGGGG
AAGJ06000013.1_20319884-20321627(-)_1|1|1x0		rnd-6_family-28#Unknown	154	169	+	13.9434	1.07e-08	4.24e-05	GGGGGGGGGGGGGGGG
AAGJ06000013.1_20319884-20321627(-)_1|1|1x0		rnd-6_family-22065#Unknown	154	169	+	13.9434	1.07e-08	4.24e-05	GGGGGGGGGGGGGGGG
AAGJ06000013.1_20319884-20321627(-)_1|1|1x0		rnd-6_family-632#Unknown	154	169	+	13.9434	1.07e-08	4.24e-05	GGGGGGGGGGGGGGGG
AAGJ06000013.1_20319884-20321627(-)_1|1|1x0		rnd-6_family-22065#Unknown	155	170	+	13.9434	1.07e-08	4.24e-05	GGGGGGGGGGGGGGGG
AAGJ06000013.1_20319884-20321627(-)_1|1|1x0		rnd-6_family-632#Unknown	155	170	+	13.9434	1.07e-08	4.24e-05	GGGGGGGGGGGGGGGG
AAGJ06000013.1_20319884-20321627(-)_1|1|1x0		rnd-6_family-28#Unknown	155	170	+	13.9434	1.07e-08	4.24e-05	GGGGGGGGGGGGGGGG
AAGJ06000013.1_20319884-20321627(-)_1|1|1x0		rnd-6_family-28#Unknown	156	171	+	13.9434	1.07e-08	4.24e-05	GGGGGGGGGGGGGGGG
AAGJ06000013.1_20319884-20321627(-)_1|1|1x0		rnd-6_family-22065#Unknown	156	171	+	13.9434	1.07e-08	4.24e-05	GGGGGGGGGGGGGGGG
AAGJ06000013.1_20319884-20321627(-)_1|1|1x0		rnd-6_family-632#Unknown	156	171	+	13.9434	1.07e-08	4.24e-05	GGGGGGGGGGGGGGGG
AAGJ06000013.1_20319884-20321627(-)_1|1|1x0		rnd-6_family-28#Unknown	157	172	+	13.9434	1.07e-08	4.24e-05	GGGGGGGGGGGGGGGG
AAGJ06000013.1_20319884-20321627(-)_1|1|1x0		rnd-6_family-22065#Unknown	157	172	+	13.9434	1.07e-08	4.24e-05	GGGGGGGGGGGGGGGG
AAGJ06000013.1_20319884-20321627(-)_1|1|1x0		rnd-6_family-632#Unknown	157	172	+	13.9434	1.07e-08	4.24e-05	GGGGGGGGGGGGGGGG
AAGJ06000013.1_20319884-20321627(-)_1|1|1x0		rnd-6_family-22065#Unknown	158	173	+	13.9434	1.07e-08	4.24e-05	GGGGGGGGGGGGGGGG
AAGJ06000013.1_20319884-20321627(-)_1|1|1x0		rnd-6_family-632#Unknown	158	173	+	13.9434	1.07e-08	4.24e-05	GGGGGGGGGGGGGGGG
AAGJ06000013.1_20319884-20321627(-)_1|1|1x0		rnd-6_family-28#Unknown	158	173	+	13.9434	1.07e-08	4.24e-05	GGGGGGGGGGGGGGGG
AAGJ06000013.1_20319884-20321627(-)_1|1|1x0		rnd-6_family-3256#Unknown	144	159	-	13.9434	1.07e-08	4.24e-05	GGGGGGGGGGGGGGGG
AAGJ06000013.1_20319884-20321627(-)_1|1|1x0		rnd-6_family-632#Unknown	159	174	+	13.9434	1.07e-08	4.24e-05	GGGGGGGGGGGGGGGC
AAGJ06000013.1_20319884-20321627(-)_1|1|1x0		rnd-6_family-22065#Unknown	159	174	+	13.9434	1.07e-08	4.24e-05	GGGGGGGGGGGGGGGG
AAGJ06000013.1_20319884-20321627(-)_1|1|1x0		rnd-5_family-104#Unknown	159	174	+	13.9434	1.07e-08	4.24e-05	GGGGGGGGGGGGGGGG
AAGJ06000013.1_20319884-20321627(-)_1|1|1x0		rnd-5_family-104#Unknown	160	175	+	13.9434	1.07e-08	4.24e-05	GGGGGGGGGGGGGGGG
AAGJ06000013.1_20319884-20321627(-)_1|1|1x0		rnd-6_family-22065#Unknown	160	175	+	13.9434	1.07e-08	4.24e-05	GGGGGGGGGGGGGGGG
AAGJ06000013.1_20319884-20321627(-)_1|1|1x0		rnd-5_family-104#Unknown	161	176	+	13.9434	1.07e-08	4.24e-05	GGGGGGGGGGGGGGGG
AAGJ06000013.1_20319884-20321627(-)_1|1|1x0		rnd-1_family-61#Unknown	146	161	-	13.9434	1.07e-08	4.24e-05	GGGGGGGGGGGGGGGG
AAGJ06000013.1_20319884-20321627(-)_1|1|1x0		rnd-6_family-22065#Unknown	161	176	+	13.9434	1.07e-08	4.24e-05	GGGGGGGGGGGGGGGG
AAGJ06000013.1_20319884-20321627(-)_1|1|1x0		rnd-5_family-104#Unknown	162	177	+	13.9434	1.07e-08	4.24e-05	GGGGGGGGGGGGGGGG
AAGJ06000013.1_20319884-20321627(-)_1|1|1x0		rnd-4_family-17#Unknown	162	177	+	13.9434	1.07e-08	4.24e-05	GGGGGGGGGGGGGGGG
AAGJ06000013.1_20319884-20321627(-)_1|1|1x0		rnd-6_family-22065#Unknown	162	177	+	13.9434	1.07e-08	4.24e-05	GGGGGGGGGGGGGGGG
AAGJ06000013.1_20319884-20321627(-)_1|1|1x0		rnd-4_family-17#Unknown	163	178	+	13.9434	1.07e-08	4.24e-05	GGGGGGGGGGGGGGGG
AAGJ06000013.1_20319884-20321627(-)_1|1|1x0		rnd-5_family-104#Unknown	163	178	+	13.9434	1.07e-08	4.24e-05	GGGGGGGGGGGGGGGG
AAGJ06000013.1_20319884-20321627(-)_1|1|1x0		rnd-6_family-22065#Unknown	163	178	+	13.9434	1.07e-08	4.24e-05	GGGGGGGGGGGGGGGG
AAGJ06000013.1_20319884-20321627(-)_1|1|1x0		rnd-5_family-104#Unknown	164	179	+	13.9434	1.07e-08	4.24e-05	GGGGGGGGGGGGGGGG
AAGJ06000013.1_20319884-20321627(-)_1|1|1x0		rnd-4_family-17#Unknown	164	179	+	13.9434	1.07e-08	4.24e-05	GGGGGGGGGGGGGGGG
AAGJ06000013.1_20319884-20321627(-)_1|1|1x0		rnd-6_family-22065#Unknown	164	179	+	13.9434	1.07e-08	4.24e-05	GGGGGGGGGGGGGGGG
AAGJ06000013.1_20319884-20321627(-)_1|1|1x0		rnd-5_family-104#Unknown	165	180	+	13.9434	1.07e-08	4.24e-05	GGGGGGGGGGGGGGGG
AAGJ06000013.1_20319884-20321627(-)_1|1|1x0		rnd-4_family-17#Unknown	165	180	+	13.9434	1.07e-08	4.24e-05	GGGGGGGGGGGGGGGG
AAGJ06000013.1_20319884-20321627(-)_1|1|1x0		rnd-4_family-17#Unknown	166	181	+	13.9434	1.07e-08	4.24e-05	GGGGGGGGGGGGGGGG
AAGJ06000013.1_20319884-20321627(-)_1|1|1x0		rnd-5_family-104#Unknown	166	181	+	13.9434	1.07e-08	4.24e-05	GGGGGGGGGGGGGGGG
AAGJ06000013.1_20319884-20321627(-)_1|1|1x0		rnd-5_family-104#Unknown	167	182	+	13.9434	1.07e-08	4.24e-05	GGGGGGGGGGGGGGGG
AAGJ06000013.1_20319884-20321627(-)_1|1|1x0		rnd-4_family-17#Unknown	167	182	+	13.9434	1.07e-08	4.24e-05	GGGGGGGGGGGGGGGG
AAGJ06000013.1_20319884-20321627(-)_1|1|1x0		rnd-4_family-17#Unknown	168	183	+	13.9434	1.07e-08	4.24e-05	GGGGGGGGGGGGGGGG
AAGJ06000013.1_20319884-20321627(-)_1|1|1x0		rnd-6_family-2428#Unknown	153	168	-	13.9434	1.07e-08	4.24e-05	GGGGGGGGGGGGGGGG
AAGJ06000013.1_20319884-20321627(-)_1|1|1x0		rnd-5_family-104#Unknown	168	183	+	13.9434	1.07e-08	4.24e-05	GGGGGGGGGGGGGGGG
AAGJ06000013.1_20319884-20321627(-)_1|1|1x0		rnd-4_family-17#Unknown	169	184	+	13.9434	1.07e-08	4.24e-05	GGGGGGGGGGGGGGGG
AAGJ06000013.1_20319884-20321627(-)_1|1|1x0		rnd-5_family-104#Unknown	169	184	+	13.9434	1.07e-08	4.24e-05	GGGGGGGGGGGGGGGG
AAGJ06000013.1_20319884-20321627(-)_1|1|1x0		rnd-6_family-6470#Unknown	169	184	+	13.9434	1.07e-08	4.24e-05	GGGGGGGGGGGGGGGG
AAGJ06000013.1_20319884-20321627(-)_1|1|1x0		rnd-6_family-6470#Unknown	170	185	+	13.9434	1.07e-08	4.24e-05	GGGGGGGGGGGGGGGG
AAGJ06000013.1_20319884-20321627(-)_1|1|1x0		rnd-5_family-104#Unknown	170	185	+	13.9434	1.07e-08	4.24e-05	GGGGGGGGGGGGGGGG
AAGJ06000013.1_20319884-20321627(-)_1|1|1x0		rnd-4_family-17#Unknown	170	185	+	13.9434	1.07e-08	4.24e-05	GGGGGGGGGGGGGGGG
AAGJ06000013.1_20319884-20321627(-)_1|1|1x0		rnd-6_family-6470#Unknown	171	186	+	13.9434	1.07e-08	4.24e-05	GGGGGGGGGGGGGGGG
AAGJ06000013.1_20319884-20321627(-)_1|1|1x0		rnd-4_family-17#Unknown	171	186	+	13.9434	1.07e-08	4.24e-05	GGGGGGGGGGGGGGGG
AAGJ06000013.1_20319884-20321627(-)_1|1|1x0		rnd-5_family-104#Unknown	171	186	+	13.9434	1.07e-08	4.24e-05	GGGGGGGGGGGGGGGG
AAGJ06000013.1_20319884-20321627(-)_1|1|1x0		rnd-5_family-104#Unknown	172	187	+	13.9434	1.07e-08	4.24e-05	GGGGGGGGGGGGGGGG
AAGJ06000013.1_20319884-20321627(-)_1|1|1x0		rnd-5_family-24#Unknown	172	187	+	13.9434	1.07e-08	4.24e-05	GGGGGGGGGGGGGGGG
AAGJ06000013.1_20319884-20321627(-)_1|1|1x0		rnd-4_family-17#Unknown	172	187	+	13.9434	1.07e-08	4.24e-05	GGGGGGGGGGGGGGGG
AAGJ06000013.1_20319884-20321627(-)_1|1|1x0		rnd-6_family-6470#Unknown	172	187	+	13.9434	1.07e-08	4.24e-05	GGGGGGGGGGGGGGGG
AAGJ06000013.1_20319884-20321627(-)_1|1|1x0		rnd-5_family-24#Unknown	173	188	+	13.9434	1.07e-08	4.24e-05	GGGGGGGGGGGGGGGG
AAGJ06000013.1_20319884-20321627(-)_1|1|1x0		rnd-5_family-104#Unknown	173	188	+	13.9434	1.07e-08	4.24e-05	GGGGGGGGGGGGGGGG
AAGJ06000013.1_20319884-20321627(-)_1|1|1x0		rnd-4_family-17#Unknown	173	188	+	13.9434	1.07e-08	4.24e-05	GGGGGGGGGGGGGGGG
AAGJ06000013.1_20319884-20321627(-)_1|1|1x0		rnd-6_family-6470#Unknown	173	188	+	13.9434	1.07e-08	4.24e-05	GGGGGGGGGGGGGGGG
AAGJ06000013.1_20319884-20321627(-)_1|1|1x0		rnd-5_family-24#Unknown	174	189	+	13.9434	1.07e-08	4.24e-05	GGGGGGGGGGGGGGGG
AAGJ06000013.1_20319884-20321627(-)_1|1|1x0		rnd-5_family-104#Unknown	174	189	+	13.9434	1.07e-08	4.24e-05	GGGGGGGGGGGGGGGG
AAGJ06000013.1_20319884-20321627(-)_1|1|1x0		rnd-4_family-17#Unknown	174	189	+	13.9434	1.07e-08	4.24e-05	GGGGGGGGGGGGGGGG
AAGJ06000013.1_20319884-20321627(-)_1|1|1x0		rnd-6_family-6470#Unknown	174	189	+	13.9434	1.07e-08	4.24e-05	GGGGGGGGGGGGGGGG
AAGJ06000013.1_20319884-20321627(-)_1|1|1x0		rnd-5_family-104#Unknown	175	190	+	13.9434	1.07e-08	4.24e-05	GGGGGGGGGGGGGGGG
AAGJ06000013.1_20319884-20321627(-)_1|1|1x0		rnd-5_family-24#Unknown	175	190	+	13.9434	1.07e-08	4.24e-05	GGGGGGGGGGGGGGGG
AAGJ06000013.1_20319884-20321627(-)_1|1|1x0		rnd-5_family-104#Unknown	176	191	+	13.9434	1.07e-08	4.24e-05	GGGGGGGGGGGGGGGG
AAGJ06000013.1_20319884-20321627(-)_1|1|1x0		rnd-5_family-24#Unknown	176	191	+	13.9434	1.07e-08	4.24e-05	GGGGGGGGGGGGGGGC
AAGJ06000013.1_20319884-20321627(-)_1|1|1x0		rnd-5_family-104#Unknown	177	192	+	13.9434	1.07e-08	4.24e-05	GGGGGGGGGGGGGGGG
AAGJ06000013.1_20319884-20321627(-)_1|1|1x0		rnd-6_family-7598#Unknown	163	178	-	13.9434	1.07e-08	4.24e-05	GGGGGGGGGGGGGGGG
AAGJ06000013.1_20319884-20321627(-)_1|1|1x0		rnd-5_family-104#Unknown	178	193	+	13.9434	1.07e-08	4.24e-05	GGGGGGGGGGGGGGGG
AAGJ06000013.1_20319884-20321627(-)_1|1|1x0		rnd-6_family-7598#Unknown	164	179	-	13.9434	1.07e-08	4.24e-05	GGGGGGGGGGGGGGGG
AAGJ06000013.1_20319884-20321627(-)_1|1|1x0		rnd-5_family-104#Unknown	179	194	+	13.9434	1.07e-08	4.24e-05	GGGGGGGGGGGGGGGG
AAGJ06000013.1_20319884-20321627(-)_1|1|1x0		rnd-6_family-4568#Unknown	164	179	-	13.9434	1.07e-08	4.24e-05	GGGGGGGGGGGGGGGC
AAGJ06000013.1_20319884-20321627(-)_1|1|1x0		rnd-5_family-104#Unknown	180	195	+	13.9434	1.07e-08	4.24e-05	GGGGGGGGGGGGGGGG
AAGJ06000013.1_20319884-20321627(-)_1|1|1x0		rnd-6_family-4568#Unknown	165	180	-	13.9434	1.07e-08	4.24e-05	GGGGGGGGGGGGGGGG
AAGJ06000013.1_20319884-20321627(-)_1|1|1x0		rnd-6_family-7598#Unknown	165	180	-	13.9434	1.07e-08	4.24e-05	GGGGGGGGGGGGGGGG
AAGJ06000013.1_20319884-20321627(-)_1|1|1x0		rnd-5_family-104#Unknown	181	196	+	13.9434	1.07e-08	4.24e-05	GGGGGGGGGGGGGGGG
AAGJ06000013.1_20319884-20321627(-)_1|1|1x0		rnd-6_family-4542#Unknown	166	181	-	13.9434	1.07e-08	4.24e-05	GGGGGGGGGGGGGGGC
AAGJ06000013.1_20319884-20321627(-)_1|1|1x0		rnd-6_family-4542#Unknown	167	182	-	13.9434	1.07e-08	4.24e-05	GGGGGGGGGGGGGGGG
AAGJ06000013.1_20319884-20321627(-)_1|1|1x0		rnd-5_family-104#Unknown	182	197	+	13.9434	1.07e-08	4.24e-05	GGGGGGGGGGGGGGGG
AAGJ06000013.1_20319884-20321627(-)_1|1|1x0		rnd-5_family-104#Unknown	183	198	+	13.9434	1.07e-08	4.24e-05	GGGGGGGGGGGGGGGG
AAGJ06000013.1_20319884-20321627(-)_1|1|1x0		rnd-6_family-4542#Unknown	168	183	-	13.9434	1.07e-08	4.24e-05	GGGGGGGGGGGGGGGG
AAGJ06000013.1_20319884-20321627(-)_1|1|1x0		rnd-6_family-4542#Unknown	169	184	-	13.9434	1.07e-08	4.24e-05	GGGGGGGGGGGGGGGG
AAGJ06000013.1_20319884-20321627(-)_1|1|1x0		rnd-5_family-104#Unknown	184	199	+	13.9434	1.07e-08	4.24e-05	GGGGGGGGGGGGGGGG
AAGJ06000013.1_20319884-20321627(-)_1|1|1x0		rnd-5_family-104#Unknown	185	200	+	13.9434	1.07e-08	4.24e-05	GGGGGGGGGGGGGGGG
AAGJ06000013.1_20319884-20321627(-)_1|1|1x0		rnd-6_family-4542#Unknown	170	185	-	13.9434	1.07e-08	4.24e-05	GGGGGGGGGGGGGGGG
AAGJ06000013.1_20319884-20321627(-)_1|1|1x0		rnd-5_family-104#Unknown	186	201	+	13.9434	1.07e-08	4.24e-05	GGGGGGGGGGGGGGGG
AAGJ06000013.1_20319884-20321627(-)_1|1|1x0		rnd-6_family-19059#Unknown	171	186	-	13.9434	1.07e-08	4.24e-05	GGGGGGGGGGGGGGGC
AAGJ06000013.1_20319884-20321627(-)_1|1|1x0		rnd-6_family-4542#Unknown	171	186	-	13.9434	1.07e-08	4.24e-05	GGGGGGGGGGGGGGGG
AAGJ06000013.1_20319884-20321627(-)_1|1|1x0		rnd-6_family-4542#Unknown	172	187	-	13.9434	1.07e-08	4.24e-05	GGGGGGGGGGGGGGGG
AAGJ06000013.1_20319884-20321627(-)_1|1|1x0		rnd-5_family-104#Unknown	187	202	+	13.9434	1.07e-08	4.24e-05	GGGGGGGGGGGGGGGG
AAGJ06000013.1_20319884-20321627(-)_1|1|1x0		rnd-6_family-19059#Unknown	172	187	-	13.9434	1.07e-08	4.24e-05	GGGGGGGGGGGGGGGG
AAGJ06000013.1_20319884-20321627(-)_1|1|1x0		rnd-5_family-104#Unknown	188	203	+	13.9434	1.07e-08	4.24e-05	GGGGGGGGGGGGGGGG
AAGJ06000013.1_20319884-20321627(-)_1|1|1x0		rnd-6_family-19059#Unknown	173	188	-	13.9434	1.07e-08	4.24e-05	GGGGGGGGGGGGGGGG
AAGJ06000013.1_20319884-20321627(-)_1|1|1x0		rnd-6_family-4542#Unknown	173	188	-	13.9434	1.07e-08	4.24e-05	GGGGGGGGGGGGGGGG
AAGJ06000013.1_20319884-20321627(-)_1|1|1x0		rnd-5_family-104#Unknown	189	204	+	13.9434	1.07e-08	4.24e-05	GGGGGGGGGGGGGGGG
AAGJ06000013.1_20319884-20321627(-)_1|1|1x0		rnd-6_family-4542#Unknown	174	189	-	13.9434	1.07e-08	4.24e-05	GGGGGGGGGGGGGGGG
AAGJ06000013.1_20319884-20321627(-)_1|1|1x0		rnd-6_family-19059#Unknown	174	189	-	13.9434	1.07e-08	4.24e-05	GGGGGGGGGGGGGGGG
AAGJ06000013.1_20319884-20321627(-)_1|1|1x0		rnd-6_family-4542#Unknown	175	190	-	13.9434	1.07e-08	4.24e-05	GGGGGGGGGGGGGGGG
AAGJ06000013.1_20319884-20321627(-)_1|1|1x0		rnd-5_family-104#Unknown	190	205	+	13.9434	1.07e-08	4.24e-05	GGGGGGGGGGGGGGGG
AAGJ06000013.1_20319884-20321627(-)_1|1|1x0		rnd-6_family-19059#Unknown	175	190	-	13.9434	1.07e-08	4.24e-05	GGGGGGGGGGGGGGGG
AAGJ06000013.1_20319884-20321627(-)_1|1|1x0		rnd-5_family-104#Unknown	191	206	+	13.9434	1.07e-08	4.24e-05	GGGGGGGGGGGGGGGG
AAGJ06000013.1_20319884-20321627(-)_1|1|1x0		rnd-6_family-4542#Unknown	176	191	-	13.9434	1.07e-08	4.24e-05	GGGGGGGGGGGGGGGG
AAGJ06000013.1_20319884-20321627(-)_1|1|1x0		rnd-6_family-19059#Unknown	176	191	-	13.9434	1.07e-08	4.24e-05	GGGGGGGGGGGGGGGG
AAGJ06000013.1_20319884-20321627(-)_1|1|1x0		rnd-5_family-104#Unknown	192	207	+	13.9434	1.07e-08	4.24e-05	GGGGGGGGGGGGGGGG
AAGJ06000013.1_20319884-20321627(-)_1|1|1x0		rnd-6_family-19059#Unknown	177	192	-	13.9434	1.07e-08	4.24e-05	GGGGGGGGGGGGGGGG
AAGJ06000013.1_20319884-20321627(-)_1|1|1x0		rnd-5_family-104#Unknown	193	208	+	13.9434	1.07e-08	4.24e-05	GGGGGGGGGGGGGGGG
AAGJ06000013.1_20319884-20321627(-)_1|1|1x0		rnd-5_family-196#Unknown	194	209	+	13.9434	1.07e-08	4.24e-05	GGGGGGGGGGGGGGGG
AAGJ06000013.1_20319884-20321627(-)_1|1|1x0		rnd-5_family-104#Unknown	194	209	+	13.9434	1.07e-08	4.24e-05	GGGGGGGGGGGGGGGG
AAGJ06000013.1_20319884-20321627(-)_1|1|1x0		rnd-1_family-58#Unknown	179	194	-	13.9434	1.07e-08	4.24e-05	GGGGGGGGGGGGGGGG
AAGJ06000013.1_20319884-20321627(-)_1|1|1x0		rnd-1_family-58#Unknown	180	195	-	13.9434	1.07e-08	4.24e-05	GGGGGGGGGGGGGGGG
AAGJ06000013.1_20319884-20321627(-)_1|1|1x0		rnd-5_family-104#Unknown	195	210	+	13.9434	1.07e-08	4.24e-05	GGGGGGGGGGGGGGGG
AAGJ06000013.1_20319884-20321627(-)_1|1|1x0		rnd-5_family-104#Unknown	196	211	+	13.9434	1.07e-08	4.24e-05	GGGGGGGGGGGGGGGG
AAGJ06000013.1_20319884-20321627(-)_1|1|1x0		rnd-1_family-18#Unknown	181	196	-	13.9434	1.07e-08	4.24e-05	GGGGGGGGGGGGGGGG
AAGJ06000013.1_20319884-20321627(-)_1|1|1x0		rnd-6_family-12702#Unknown	181	196	-	13.9434	1.07e-08	4.24e-05	GGGTGGGGGCGGGGGC
AAGJ06000013.1_20319884-20321627(-)_1|1|1x0		rnd-1_family-18#Unknown	182	197	-	13.9434	1.07e-08	4.24e-05	GGGGGGGGGGGGGGGG
AAGJ06000013.1_20319884-20321627(-)_1|1|1x0		rnd-6_family-17783#Unknown	208	223	+	13.9434	1.07e-08	4.24e-05	GGGGGGGGGGGGGGGG
AAGJ06000013.1_20319884-20321627(-)_1|1|1x0		rnd-6_family-17783#Unknown	209	224	+	13.9434	1.07e-08	4.24e-05	GGGGGGGGGGGGGGGG
AAGJ06000013.1_20319884-20321627(-)_1|1|1x0		rnd-6_family-17783#Unknown	210	225	+	13.9434	1.07e-08	4.24e-05	GGGGGGGGGGGGGGGG
AAGJ06000013.1_20319884-20321627(-)_1|1|1x0		rnd-6_family-17783#Unknown	211	226	+	13.9434	1.07e-08	4.24e-05	GGGGGGGGGGGGGGGG
AAGJ06000013.1_20319884-20321627(-)_1|1|1x0		rnd-6_family-9194#Unknown	197	212	-	13.9434	1.07e-08	4.24e-05	GGGGGGGGGGGGGGGG
AAGJ06000013.1_20319884-20321627(-)_1|1|1x0		rnd-6_family-8747#Unknown	197	212	-	13.9434	1.07e-08	4.24e-05	TTGTTTGGGGGGGGGG
AAGJ06000013.1_20319884-20321627(-)_1|1|1x0		rnd-6_family-17783#Unknown	212	227	+	13.9434	1.07e-08	4.24e-05	GGGGGGGGGGGGGGGG
AAGJ06000013.1_20319884-20321627(-)_1|1|1x0		rnd-6_family-7710#Unknown	197	212	-	13.9434	1.07e-08	4.24e-05	GGGGGGGGGGGGGGGC
AAGJ06000013.1_20319884-20321627(-)_1|1|1x0		rnd-6_family-851#Unknown	213	228	+	13.9434	1.07e-08	4.24e-05	GGGGGGGGGGGGGGGG
AAGJ06000013.1_20319884-20321627(-)_1|1|1x0		rnd-6_family-9194#Unknown	198	213	-	13.9434	1.07e-08	4.24e-05	GGGGGGGGGGGGGGGG
AAGJ06000013.1_20319884-20321627(-)_1|1|1x0		rnd-6_family-17783#Unknown	213	228	+	13.9434	1.07e-08	4.24e-05	GGGGGGGGGGGGGGGG
AAGJ06000013.1_20319884-20321627(-)_1|1|1x0		rnd-6_family-7710#Unknown	198	213	-	13.9434	1.07e-08	4.24e-05	GGGGGGGGGGGGGGGG
AAGJ06000013.1_20319884-20321627(-)_1|1|1x0		rnd-6_family-851#Unknown	214	229	+	13.9434	1.07e-08	4.24e-05	GGGGGGGGGGGGGGGC
AAGJ06000013.1_20319884-20321627(-)_1|1|1x0		rnd-6_family-506#Unknown	214	229	+	13.9434	1.07e-08	4.24e-05	GGGGGGGGGGGGGGGG
AAGJ06000013.1_20319884-20321627(-)_1|1|1x0		rnd-6_family-9194#Unknown	199	214	-	13.9434	1.07e-08	4.24e-05	GGGGGGGGGGGGGGGG
AAGJ06000013.1_20319884-20321627(-)_1|1|1x0		rnd-6_family-17783#Unknown	214	229	+	13.9434	1.07e-08	4.24e-05	GGGGGGGGGGGGGGGG
AAGJ06000013.1_20319884-20321627(-)_1|1|1x0		rnd-6_family-7710#Unknown	199	214	-	13.9434	1.07e-08	4.24e-05	GGGGGGGGGGGGGGGG
AAGJ06000013.1_20319884-20321627(-)_1|1|1x0		rnd-6_family-17783#Unknown	215	230	+	13.9434	1.07e-08	4.24e-05	GGGGGGGGGGGGGGGG
AAGJ06000013.1_20319884-20321627(-)_1|1|1x0		rnd-6_family-7710#Unknown	200	215	-	13.9434	1.07e-08	4.24e-05	GGGGGGGGGGGGGGGG
AAGJ06000013.1_20319884-20321627(-)_1|1|1x0		rnd-6_family-506#Unknown	215	230	+	13.9434	1.07e-08	4.24e-05	GGGGGGGGGGGGGGGG
AAGJ06000013.1_20319884-20321627(-)_1|1|1x0		rnd-6_family-9194#Unknown	200	215	-	13.9434	1.07e-08	4.24e-05	GGGGGGGGGGGGGGGG
AAGJ06000013.1_20319884-20321627(-)_1|1|1x0		rnd-6_family-9194#Unknown	201	216	-	13.9434	1.07e-08	4.24e-05	GGGGGGGGGGGGGGGG
AAGJ06000013.1_20319884-20321627(-)_1|1|1x0		rnd-6_family-17783#Unknown	216	231	+	13.9434	1.07e-08	4.24e-05	GGGGGGGGGGGGGGGG
AAGJ06000013.1_20319884-20321627(-)_1|1|1x0		rnd-2_family-30#Unknown	217	232	+	13.9434	1.07e-08	4.24e-05	GGGGGGGGGGGGGGGG
AAGJ06000013.1_20319884-20321627(-)_1|1|1x0		rnd-6_family-17783#Unknown	217	232	+	13.9434	1.07e-08	4.24e-05	GGGGGGGGGGGGGGGG
AAGJ06000013.1_20319884-20321627(-)_1|1|1x0		rnd-6_family-17783#Unknown	218	233	+	13.9434	1.07e-08	4.24e-05	GGGGGGGGGGGGGGGG
AAGJ06000013.1_20319884-20321627(-)_1|1|1x0		rnd-2_family-30#Unknown	218	233	+	13.9434	1.07e-08	4.24e-05	GGGGGGGGGGGGGGGG
AAGJ06000013.1_20319884-20321627(-)_1|1|1x0		rnd-2_family-30#Unknown	219	234	+	13.9434	1.07e-08	4.24e-05	GGGGGGGGGGGGGGGG
AAGJ06000013.1_20319884-20321627(-)_1|1|1x0		rnd-5_family-1279#Unknown	204	219	-	13.9434	1.07e-08	4.24e-05	GGGGGGGGGGGGGGGG
AAGJ06000013.1_20319884-20321627(-)_1|1|1x0		rnd-6_family-17783#Unknown	219	234	+	13.9434	1.07e-08	4.24e-05	GGGGGGGGGGGGGGGG
AAGJ06000013.1_20319884-20321627(-)_1|1|1x0		rnd-5_family-1279#Unknown	205	220	-	13.9434	1.07e-08	4.24e-05	GGGGGGGGGGGGGGGG
AAGJ06000013.1_20319884-20321627(-)_1|1|1x0		rnd-2_family-30#Unknown	220	235	+	13.9434	1.07e-08	4.24e-05	GGGGGGGGGGGGGGGG
AAGJ06000013.1_20319884-20321627(-)_1|1|1x0		rnd-5_family-1279#Unknown	206	221	-	13.9434	1.07e-08	4.24e-05	GGGGGGGGGGGGGGGG
AAGJ06000013.1_20319884-20321627(-)_1|1|1x0		rnd-2_family-30#Unknown	221	236	+	13.9434	1.07e-08	4.24e-05	GGGGGGGGGGGGGGGG
AAGJ06000013.1_20319884-20321627(-)_1|1|1x0		rnd-5_family-1279#Unknown	207	222	-	13.9434	1.07e-08	4.24e-05	GGGGGGGGGGGGGGGG
AAGJ06000013.1_20319884-20321627(-)_1|1|1x0		rnd-2_family-30#Unknown	222	237	+	13.9434	1.07e-08	4.24e-05	GGGGGGGGGGGGGGGG
AAGJ06000013.1_20319884-20321627(-)_1|1|1x0		rnd-6_family-11490#Unknown	207	222	-	13.9434	1.07e-08	4.24e-05	GGGGGGGGGGGGGGGG
AAGJ06000013.1_20319884-20321627(-)_1|1|1x0		rnd-2_family-30#Unknown	223	238	+	13.9434	1.07e-08	4.24e-05	GGGGGGGGGGGGGGGG
AAGJ06000013.1_20319884-20321627(-)_1|1|1x0		rnd-6_family-11490#Unknown	208	223	-	13.9434	1.07e-08	4.24e-05	GGGGGGGGGGGGGGGG
AAGJ06000013.1_20319884-20321627(-)_1|1|1x0		rnd-2_family-30#Unknown	224	239	+	13.9434	1.07e-08	4.24e-05	GGGGGGGGGGGGGGGG
AAGJ06000013.1_20319884-20321627(-)_1|1|1x0		rnd-2_family-30#Unknown	225	240	+	13.9434	1.07e-08	4.24e-05	GGGGGGGGGGGGGGGG
AAGJ06000013.1_20319884-20321627(-)_1|1|1x0		rnd-2_family-30#Unknown	226	241	+	13.9434	1.07e-08	4.24e-05	GGGGGGGGGGGGGGGG
AAGJ06000013.1_20319884-20321627(-)_1|1|1x0		rnd-2_family-30#Unknown	227	242	+	13.9434	1.07e-08	4.24e-05	GGGGGGGGGGGGGGGG
AAGJ06000013.1_20319884-20321627(-)_1|1|1x0		rnd-6_family-11716#Unknown	214	229	-	13.9434	1.07e-08	4.24e-05	GGGGGGGGGGGGGGGC
AAGJ06000013.1_20319884-20321627(-)_1|1|1x0		rnd-6_family-3028#Unknown	215	230	-	13.9434	1.07e-08	4.24e-05	GGGGGGGGGGGGGGGG
AAGJ06000013.1_20319884-20321627(-)_1|1|1x0		rnd-6_family-11716#Unknown	215	230	-	13.9434	1.07e-08	4.24e-05	GGGGGGGGGGGGGGGG
AAGJ06000013.1_20319884-20321627(-)_1|1|1x0		rnd-6_family-3028#Unknown	216	231	-	13.9434	1.07e-08	4.24e-05	GGGGGGGGGGGGGGGG
AAGJ06000013.1_20319884-20321627(-)_1|1|1x0		rnd-5_family-1376#Unknown	234	249	+	13.9434	1.07e-08	4.24e-05	GGGGGGGGGGGGGGGG
AAGJ06000013.1_20319884-20321627(-)_1|1|1x0		rnd-5_family-1376#Unknown	235	250	+	13.9434	1.07e-08	4.24e-05	GGGGGGGGGGGGGGGG
AAGJ06000013.1_20319884-20321627(-)_1|1|1x0		rnd-5_family-1376#Unknown	236	251	+	13.9434	1.07e-08	4.24e-05	GGGGGGGGGGGGGGGG
AAGJ06000013.1_20319884-20321627(-)_1|1|1x0		rnd-5_family-1376#Unknown	237	252	+	13.9434	1.07e-08	4.24e-05	GGGGGGGGGGGGGGGG
AAGJ06000013.1_20319884-20321627(-)_1|1|1x0		rnd-1_family-17#Unknown	224	239	-	13.9434	1.07e-08	4.24e-05	GGGGGGGGGGGGGGGG
AAGJ06000013.1_20319884-20321627(-)_1|1|1x0		rnd-1_family-17#Unknown	225	240	-	13.9434	1.07e-08	4.24e-05	GGGGGGGGGGGGGGGG
AAGJ06000013.1_20319884-20321627(-)_1|1|1x0		rnd-6_family-508#Unknown	230	245	-	13.9434	1.07e-08	4.24e-05	GGGGGGGGGGGGGGGC
AAGJ06000013.1_20319884-20321627(-)_1|1|1x0		rnd-6_family-2370#Unknown	253	268	+	13.9434	1.07e-08	4.24e-05	GGGGGGGGGGGGGGGG
AAGJ06000013.1_20319884-20321627(-)_1|1|1x0		rnd-6_family-2370#Unknown	254	269	+	13.9434	1.07e-08	4.24e-05	GGGGGGGGGGGGGGGG
AAGJ06000013.1_20319884-20321627(-)_1|1|1x0		rnd-6_family-2370#Unknown	255	270	+	13.9434	1.07e-08	4.24e-05	GGGGGGGGGGGGGGGG
AAGJ06000013.1_20319884-20321627(-)_1|1|1x0		rnd-6_family-2370#Unknown	256	271	+	13.9434	1.07e-08	4.24e-05	GGGGGGGGGGGGGGGC
AAGJ06000013.1_20319884-20321627(-)_1|1|1x0		rnd-4_family-1019#Unknown	242	257	-	13.9434	1.07e-08	4.24e-05	GGGGGGGGGGGGGGGG
AAGJ06000013.1_20319884-20321627(-)_1|1|1x0		rnd-4_family-1019#Unknown	243	258	-	13.9434	1.07e-08	4.24e-05	GGGGGGGGGGGGGGGG
AAGJ06000013.1_20319884-20321627(-)_1|1|1x0		rnd-4_family-17#Unknown	261	276	+	13.9434	1.07e-08	4.24e-05	GGGGGGGGGGGGGGGG
AAGJ06000013.1_20319884-20321627(-)_1|1|1x0		rnd-4_family-17#Unknown	262	277	+	13.9434	1.07e-08	4.24e-05	GGGGGGGGGGGGGGGG
AAGJ06000013.1_20319884-20321627(-)_1|1|1x0		rnd-4_family-17#Unknown	263	278	+	13.9434	1.07e-08	4.24e-05	GGGGGGGGGGGGGGGG
AAGJ06000013.1_20319884-20321627(-)_1|1|1x0		rnd-4_family-17#Unknown	264	279	+	13.9434	1.07e-08	4.24e-05	GGGGGGGGGGGGGGGG
AAGJ06000013.1_20319884-20321627(-)_1|1|1x0		rnd-5_family-4997#Unknown	264	279	+	13.9434	1.07e-08	4.24e-05	GGGGGGGGGGGGGGGG
AAGJ06000013.1_20319884-20321627(-)_1|1|1x0		rnd-5_family-4997#Unknown	265	280	+	13.9434	1.07e-08	4.24e-05	GGGGGGGGGGGGGGGG
AAGJ06000013.1_20319884-20321627(-)_1|1|1x0		rnd-4_family-17#Unknown	265	280	+	13.9434	1.07e-08	4.24e-05	GGGGGGGGGGGGGGGG
AAGJ06000013.1_20319884-20321627(-)_1|1|1x0		rnd-5_family-4997#Unknown	266	281	+	13.9434	1.07e-08	4.24e-05	GGGGGGGGGGGGGGGG
AAGJ06000013.1_20319884-20321627(-)_1|1|1x0		rnd-4_family-17#Unknown	266	281	+	13.9434	1.07e-08	4.24e-05	GGGGGGGGGGGGGGGG
AAGJ06000013.1_20319884-20321627(-)_1|1|1x0		rnd-5_family-4997#Unknown	267	282	+	13.9434	1.07e-08	4.24e-05	GGGGGGGGGGGGGGGG
AAGJ06000013.1_20319884-20321627(-)_1|1|1x0		rnd-4_family-17#Unknown	267	282	+	13.9434	1.07e-08	4.24e-05	GGGGGGGGGGGGGGGG
AAGJ06000013.1_20319884-20321627(-)_1|1|1x0		rnd-4_family-17#Unknown	268	283	+	13.9434	1.07e-08	4.24e-05	GGGGGGGGGGGGGGGG
AAGJ06000013.1_20319884-20321627(-)_1|1|1x0		rnd-5_family-4997#Unknown	268	283	+	13.9434	1.07e-08	4.24e-05	GGGGGGGGGGGGGGGG
AAGJ06000013.1_20319884-20321627(-)_1|1|1x0		rnd-5_family-4997#Unknown	269	284	+	13.9434	1.07e-08	4.24e-05	GGGGGGGGGGGGGGGG
AAGJ06000013.1_20319884-20321627(-)_1|1|1x0		rnd-4_family-17#Unknown	269	284	+	13.9434	1.07e-08	4.24e-05	GGGGGGGGGGGGGGGG
AAGJ06000013.1_20319884-20321627(-)_1|1|1x0		rnd-4_family-17#Unknown	270	285	+	13.9434	1.07e-08	4.24e-05	GGGGGGGGGGGGGGGG
AAGJ06000013.1_20319884-20321627(-)_1|1|1x0		rnd-6_family-3686#Unknown	270	285	+	13.9434	1.07e-08	4.24e-05	GGGGGGGGGGGGGGGG
AAGJ06000013.1_20319884-20321627(-)_1|1|1x0		rnd-4_family-17#Unknown	271	286	+	13.9434	1.07e-08	4.24e-05	GGGGGGGGGGGGGGGG
AAGJ06000013.1_20319884-20321627(-)_1|1|1x0		rnd-6_family-3686#Unknown	271	286	+	13.9434	1.07e-08	4.24e-05	GGGGGGGGGGGGGGGG
AAGJ06000013.1_20319884-20321627(-)_1|1|1x0		rnd-4_family-17#Unknown	272	287	+	13.9434	1.07e-08	4.24e-05	GGGGGGGGGGGGGGGG
AAGJ06000013.1_20319884-20321627(-)_1|1|1x0		rnd-4_family-17#Unknown	273	288	+	13.9434	1.07e-08	4.24e-05	GGGGGGGGGGGGGGGG
AAGJ06000013.1_20319884-20321627(-)_1|1|1x0		rnd-4_family-17#Unknown	274	289	+	13.9434	1.07e-08	4.24e-05	GGGGGGGGGGGGGGGG
AAGJ06000013.1_20319884-20321627(-)_1|1|1x0		rnd-4_family-17#Unknown	275	290	+	13.9434	1.07e-08	4.24e-05	GGGGGGGGGGGGGGGG
AAGJ06000013.1_20319884-20321627(-)_1|1|1x0		rnd-4_family-17#Unknown	276	291	+	13.9434	1.07e-08	4.24e-05	GGGGGGGGGGGGGGGG
AAGJ06000013.1_20319884-20321627(-)_1|1|1x0		rnd-4_family-17#Unknown	277	292	+	13.9434	1.07e-08	4.24e-05	GGGGGGGGGGGGGGGG
AAGJ06000013.1_20319884-20321627(-)_1|1|1x0		rnd-4_family-17#Unknown	278	293	+	13.9434	1.07e-08	4.24e-05	GGGGGGGGGGGGGGGG
AAGJ06000013.1_20319884-20321627(-)_1|1|1x0		rnd-4_family-17#Unknown	279	294	+	13.9434	1.07e-08	4.24e-05	GGGGGGGGGGGGGGGG
AAGJ06000013.1_20319884-20321627(-)_1|1|1x0		rnd-4_family-17#Unknown	280	295	+	13.9434	1.07e-08	4.24e-05	GGGGGGGGGGGGGGGG
AAGJ06000013.1_20319884-20321627(-)_1|1|1x0		rnd-4_family-17#Unknown	281	296	+	13.9434	1.07e-08	4.24e-05	GGGGGGGGGGGGGGGG
AAGJ06000013.1_20319884-20321627(-)_1|1|1x0		rnd-4_family-17#Unknown	282	297	+	13.9434	1.07e-08	4.24e-05	GGGGGGGGGGGGGGGG
AAGJ06000013.1_20319884-20321627(-)_1|1|1x0		rnd-4_family-17#Unknown	283	298	+	13.9434	1.07e-08	4.24e-05	GGGGGGGGGGGGGGGG
AAGJ06000013.1_20319884-20321627(-)_1|1|1x0		rnd-6_family-871#LINE/Penelope	290	305	+	13.9434	1.07e-08	4.24e-05	GGGGGGGGGGGGGGGG
AAGJ06000013.1_20319884-20321627(-)_1|1|1x0		rnd-6_family-871#LINE/Penelope	291	306	+	13.9434	1.07e-08	4.24e-05	GGGGGGGGGGGGGGGG
AAGJ06000013.1_20319884-20321627(-)_1|1|1x0		rnd-6_family-871#LINE/Penelope	292	307	+	13.9434	1.07e-08	4.24e-05	GGGGGGGGGGGGGGGG
AAGJ06000013.1_20319884-20321627(-)_1|1|1x0		rnd-6_family-970#Unknown	293	308	+	13.9434	1.07e-08	4.24e-05	GGGGGGGGGGGGGGGG
AAGJ06000013.1_20319884-20321627(-)_1|1|1x0		rnd-6_family-970#Unknown	294	309	+	13.9434	1.07e-08	4.24e-05	GGGGGGGGGGGGGGGC
AAGJ06000013.1_20319884-20321627(-)_1|1|1x0		rnd-6_family-9513#Unknown	282	297	-	13.9434	1.07e-08	4.24e-05	GGGGGGGGGGGGGGGG
AAGJ06000013.1_20319884-20321627(-)_1|1|1x0		rnd-1_family-263#Unknown	286	301	-	13.9434	1.07e-08	4.24e-05	GGGGGGGGGGGGGGGG
AAGJ06000013.1_20319884-20321627(-)_1|1|1x0		rnd-1_family-263#Unknown	287	302	-	13.9434	1.07e-08	4.24e-05	GGGGGGGGGGGGGGGG
AAGJ06000013.1_20319884-20321627(-)_1|1|1x0		rnd-1_family-954#Unknown	293	308	-	13.9434	1.07e-08	4.24e-05	GGGGGGGGGGGGGGGG
AAGJ06000013.1_20319884-20321627(-)_1|1|1x0		rnd-6_family-632#Unknown	309	324	+	13.9434	1.07e-08	4.24e-05	GGGGGGGGGGGGGGGG
AAGJ06000013.1_20319884-20321627(-)_1|1|1x0		rnd-6_family-632#Unknown	310	325	+	13.9434	1.07e-08	4.24e-05	GGGGGGGGGGGGGGGG
AAGJ06000013.1_20319884-20321627(-)_1|1|1x0		rnd-6_family-8216#Unknown	295	310	-	13.9434	1.07e-08	4.24e-05	GGGGGGGGGGGGGGGG
AAGJ06000013.1_20319884-20321627(-)_1|1|1x0		rnd-6_family-8216#Unknown	296	311	-	13.9434	1.07e-08	4.24e-05	GGGGGGGGGGGGGGGG
AAGJ06000013.1_20319884-20321627(-)_1|1|1x0		rnd-6_family-632#Unknown	311	326	+	13.9434	1.07e-08	4.24e-05	GGGGGGGGGGGGGGGG
AAGJ06000013.1_20319884-20321627(-)_1|1|1x0		rnd-6_family-632#Unknown	312	327	+	13.9434	1.07e-08	4.24e-05	GGGGGGGGGGGGGGGG
AAGJ06000013.1_20319884-20321627(-)_1|1|1x0		rnd-6_family-3726#Unknown	313	328	+	13.9434	1.07e-08	4.24e-05	GGGGGGGGGGGGGGGG
AAGJ06000013.1_20319884-20321627(-)_1|1|1x0		rnd-6_family-632#Unknown	313	328	+	13.9434	1.07e-08	4.24e-05	GGGGGGGGGGGGGGGG
AAGJ06000013.1_20319884-20321627(-)_1|1|1x0		rnd-6_family-3726#Unknown	314	329	+	13.9434	1.07e-08	4.24e-05	GGGGGGGGGGGGGGGG
AAGJ06000013.1_20319884-20321627(-)_1|1|1x0		rnd-6_family-632#Unknown	314	329	+	13.9434	1.07e-08	4.24e-05	GGGGGGGGGGGGGGGG
AAGJ06000013.1_20319884-20321627(-)_1|1|1x0		rnd-5_family-2960#LINE/L1-Tx1	299	314	-	13.9434	1.07e-08	4.24e-05	GGGGGGGGGGGGGGGG
AAGJ06000013.1_20319884-20321627(-)_1|1|1x0		rnd-6_family-22971#Unknown	299	314	-	13.9434	1.07e-08	4.24e-05	GGGGGGGGGGGGGGGG
AAGJ06000013.1_20319884-20321627(-)_1|1|1x0		rnd-6_family-3726#Unknown	315	330	+	13.9434	1.07e-08	4.24e-05	GGGGGGGGGGGGGGGG
AAGJ06000013.1_20319884-20321627(-)_1|1|1x0		rnd-5_family-2960#LINE/L1-Tx1	300	315	-	13.9434	1.07e-08	4.24e-05	GGGGGGGGGGGGGGGG
AAGJ06000013.1_20319884-20321627(-)_1|1|1x0		rnd-6_family-632#Unknown	315	330	+	13.9434	1.07e-08	4.24e-05	GGGGGGGGGGGGGGGG
AAGJ06000013.1_20319884-20321627(-)_1|1|1x0		rnd-6_family-22971#Unknown	300	315	-	13.9434	1.07e-08	4.24e-05	GGGGGGGGGGGGGGGG
AAGJ06000013.1_20319884-20321627(-)_1|1|1x0		rnd-6_family-632#Unknown	316	331	+	13.9434	1.07e-08	4.24e-05	GGGGGGGGGGGGGGGC
AAGJ06000013.1_20319884-20321627(-)_1|1|1x0		rnd-6_family-22971#Unknown	301	316	-	13.9434	1.07e-08	4.24e-05	GGGGGGGGGGGGGGGG
AAGJ06000013.1_20319884-20321627(-)_1|1|1x0		rnd-5_family-2960#LINE/L1-Tx1	301	316	-	13.9434	1.07e-08	4.24e-05	GGGGGGGGGGGGGGGG
AAGJ06000013.1_20319884-20321627(-)_1|1|1x0		rnd-6_family-3726#Unknown	316	331	+	13.9434	1.07e-08	4.24e-05	GGGGGGGGGGGGGGGG
AAGJ06000013.1_20319884-20321627(-)_1|1|1x0		rnd-5_family-2960#LINE/L1-Tx1	302	317	-	13.9434	1.07e-08	4.24e-05	GGGGGGGGGGGGGGGG
AAGJ06000013.1_20319884-20321627(-)_1|1|1x0		rnd-6_family-22971#Unknown	302	317	-	13.9434	1.07e-08	4.24e-05	GGGGGGGGGGGGGGGG
AAGJ06000013.1_20319884-20321627(-)_1|1|1x0		rnd-6_family-3726#Unknown	317	332	+	13.9434	1.07e-08	4.24e-05	GGGGGGGGGGGGGGGG
AAGJ06000013.1_20319884-20321627(-)_1|1|1x0		rnd-6_family-22971#Unknown	303	318	-	13.9434	1.07e-08	4.24e-05	GGGGGGGGGGGGGGGG
AAGJ06000013.1_20319884-20321627(-)_1|1|1x0		rnd-5_family-2960#LINE/L1-Tx1	303	318	-	13.9434	1.07e-08	4.24e-05	GGGGGGGGGGGGGGGG
AAGJ06000013.1_20319884-20321627(-)_1|1|1x0		rnd-6_family-3726#Unknown	318	333	+	13.9434	1.07e-08	4.24e-05	GGGGGGGGGGGGGGGG
AAGJ06000013.1_20319884-20321627(-)_1|1|1x0		rnd-6_family-22971#Unknown	304	319	-	13.9434	1.07e-08	4.24e-05	GGGGGGGGGGGGGGGG
AAGJ06000013.1_20319884-20321627(-)_1|1|1x0		rnd-6_family-3726#Unknown	319	334	+	13.9434	1.07e-08	4.24e-05	GGGGGGGGGGGGGGGG
AAGJ06000013.1_20319884-20321627(-)_1|1|1x0		rnd-5_family-2960#LINE/L1-Tx1	304	319	-	13.9434	1.07e-08	4.24e-05	GGGGGGGGGGGGGGGG
AAGJ06000013.1_20319884-20321627(-)_1|1|1x0		rnd-6_family-22971#Unknown	305	320	-	13.9434	1.07e-08	4.24e-05	GGGGGGGGGGGGGGGG
AAGJ06000013.1_20319884-20321627(-)_1|1|1x0		rnd-6_family-3726#Unknown	320	335	+	13.9434	1.07e-08	4.24e-05	GGGGGGGGGGGGGGGG
AAGJ06000013.1_20319884-20321627(-)_1|1|1x0		rnd-5_family-2960#LINE/L1-Tx1	305	320	-	13.9434	1.07e-08	4.24e-05	GGGGGGGGGGGGGGGG
AAGJ06000013.1_20319884-20321627(-)_1|1|1x0		rnd-6_family-3726#Unknown	321	336	+	13.9434	1.07e-08	4.24e-05	GGGGGGGGGGGGGGGG
AAGJ06000013.1_20319884-20321627(-)_1|1|1x0		rnd-5_family-2960#LINE/L1-Tx1	306	321	-	13.9434	1.07e-08	4.24e-05	GGGGGGGGGGGGGGGG
AAGJ06000013.1_20319884-20321627(-)_1|1|1x0		rnd-6_family-508#Unknown	306	321	-	13.9434	1.07e-08	4.24e-05	GGGGGGGGGGGGGGGC
AAGJ06000013.1_20319884-20321627(-)_1|1|1x0		rnd-5_family-2960#LINE/L1-Tx1	307	322	-	13.9434	1.07e-08	4.24e-05	GGGGGGGGGGGGGGGG
AAGJ06000013.1_20319884-20321627(-)_1|1|1x0		rnd-6_family-508#Unknown	307	322	-	13.9434	1.07e-08	4.24e-05	GGGGGGGGGGGGGGGG
AAGJ06000013.1_20319884-20321627(-)_1|1|1x0		rnd-5_family-2960#LINE/L1-Tx1	308	323	-	13.9434	1.07e-08	4.24e-05	GGGGGGGGGGGGGGGG
AAGJ06000013.1_20319884-20321627(-)_1|1|1x0		rnd-5_family-2960#LINE/L1-Tx1	309	324	-	13.9434	1.07e-08	4.24e-05	GGGGGGGGGGGGGGGG
AAGJ06000013.1_20319884-20321627(-)_1|1|1x0		rnd-5_family-2960#LINE/L1-Tx1	310	325	-	13.9434	1.07e-08	4.24e-05	GGGGGGGGGGGGGGGG
AAGJ06000013.1_20319884-20321627(-)_1|1|1x0		rnd-5_family-2960#LINE/L1-Tx1	311	326	-	13.9434	1.07e-08	4.24e-05	GGGGGGGGGGGGGGGG
AAGJ06000013.1_20319884-20321627(-)_1|1|1x0		rnd-5_family-2960#LINE/L1-Tx1	312	327	-	13.9434	1.07e-08	4.24e-05	GGGGGGGGGGGGGGGG
AAGJ06000013.1_20319884-20321627(-)_1|1|1x0		rnd-5_family-2960#LINE/L1-Tx1	313	328	-	13.9434	1.07e-08	4.24e-05	GGGGGGGGGGGGGGGG
AAGJ06000013.1_20319884-20321627(-)_1|1|1x0		rnd-6_family-13571#DNA/hAT-Ac	332	347	+	13.9434	1.07e-08	4.24e-05	GGGGGGGGGGGGGGGG
AAGJ06000013.1_20319884-20321627(-)_1|1|1x0		rnd-6_family-13571#DNA/hAT-Ac	333	348	+	13.9434	1.07e-08	4.24e-05	GGGGGGGGGGGGGGGG
AAGJ06000013.1_20319884-20321627(-)_1|1|1x0		rnd-6_family-13571#DNA/hAT-Ac	334	349	+	13.9434	1.07e-08	4.24e-05	GGGGGGGGGGGGGGGG
AAGJ06000013.1_20319884-20321627(-)_1|1|1x0		rnd-6_family-13571#DNA/hAT-Ac	335	350	+	13.9434	1.07e-08	4.24e-05	GGGGGGGGGGGGGGGG
AAGJ06000013.1_20319884-20321627(-)_1|1|1x0		rnd-6_family-13571#DNA/hAT-Ac	336	351	+	13.9434	1.07e-08	4.24e-05	GGGGGGGGGGGGGGGC
AAGJ06000013.1_20319884-20321627(-)_1|1|1x0		rnd-6_family-16877#Unknown	328	343	-	13.9434	1.07e-08	4.24e-05	GGGGGGGGGGGGGGGG
AAGJ06000013.1_20319884-20321627(-)_1|1|1x0		rnd-6_family-20930#Unknown	343	358	+	13.9434	1.07e-08	4.24e-05	GGGGGGGGGGGGGGGG
AAGJ06000013.1_20319884-20321627(-)_1|1|1x0		rnd-6_family-20930#Unknown	344	359	+	13.9434	1.07e-08	4.24e-05	GGGGGGGGGGGGGGGG
AAGJ06000013.1_20319884-20321627(-)_1|1|1x0		rnd-5_family-104#Unknown	344	359	+	13.9434	1.07e-08	4.24e-05	GGGGGGGGGGGGGGGG
AAGJ06000013.1_20319884-20321627(-)_1|1|1x0		rnd-5_family-2099#Unknown	330	345	-	13.9434	1.07e-08	4.24e-05	GGGGGGGGGGGGGGGG
AAGJ06000013.1_20319884-20321627(-)_1|1|1x0		rnd-6_family-20930#Unknown	345	360	+	13.9434	1.07e-08	4.24e-05	GGGGGGGGGGGGGGGG
AAGJ06000013.1_20319884-20321627(-)_1|1|1x0		rnd-5_family-104#Unknown	345	360	+	13.9434	1.07e-08	4.24e-05	GGGGGGGGGGGGGGGC
AAGJ06000013.1_20319884-20321627(-)_1|1|1x0		rnd-6_family-20930#Unknown	346	361	+	13.9434	1.07e-08	4.24e-05	GGGGGGGGGGGGGGGG
AAGJ06000013.1_20319884-20321627(-)_1|1|1x0		rnd-6_family-20930#Unknown	347	362	+	13.9434	1.07e-08	4.24e-05	GGGGGGGGGGGGGGGG
AAGJ06000013.1_20319884-20321627(-)_1|1|1x0		rnd-5_family-418#LTR/Gypsy	332	347	-	13.9434	1.07e-08	4.24e-05	GGGGGGGGGGGGGGGG
AAGJ06000013.1_20319884-20321627(-)_1|1|1x0		rnd-5_family-418#LTR/Gypsy	333	348	-	13.9434	1.07e-08	4.24e-05	GGGGGGGGGGGGGGGG
AAGJ06000013.1_20319884-20321627(-)_1|1|1x0		rnd-5_family-1279#Unknown	333	348	-	13.9434	1.07e-08	4.24e-05	GGGGGGGGGGGGGGGG
AAGJ06000013.1_20319884-20321627(-)_1|1|1x0		rnd-5_family-1279#Unknown	334	349	-	13.9434	1.07e-08	4.24e-05	GGGGGGGGGGGGGGGG
AAGJ06000013.1_20319884-20321627(-)_1|1|1x0		rnd-5_family-418#LTR/Gypsy	334	349	-	13.9434	1.07e-08	4.24e-05	GGGGGGGGGGGGGGGG
AAGJ06000013.1_20319884-20321627(-)_1|1|1x0		rnd-6_family-503#LINE/L1-Tx1	335	350	-	13.9434	1.07e-08	4.24e-05	GGGGGGGGGGGGGGGC
AAGJ06000013.1_20319884-20321627(-)_1|1|1x0		rnd-5_family-1279#Unknown	335	350	-	13.9434	1.07e-08	4.24e-05	GGGGGGGGGGGGGGGG
AAGJ06000013.1_20319884-20321627(-)_1|1|1x0		rnd-6_family-503#LINE/L1-Tx1	336	351	-	13.9434	1.07e-08	4.24e-05	GGGGGGGGGGGGGGGG
AAGJ06000013.1_20319884-20321627(-)_1|1|1x0		rnd-5_family-1279#Unknown	336	351	-	13.9434	1.07e-08	4.24e-05	GGGGGGGGGGGGGGGG
AAGJ06000013.1_20319884-20321627(-)_1|1|1x0		rnd-1_family-123#Unknown	336	351	-	13.9434	1.07e-08	4.24e-05	GGGGGGGGGGGGGGGC
AAGJ06000013.1_20319884-20321627(-)_1|1|1x0		rnd-1_family-123#Unknown	337	352	-	13.9434	1.07e-08	4.24e-05	GGGGGGGGGGGGGGGG
AAGJ06000013.1_20319884-20321627(-)_1|1|1x0		rnd-5_family-1279#Unknown	337	352	-	13.9434	1.07e-08	4.24e-05	GGGGGGGGGGGGGGGG
AAGJ06000013.1_20319884-20321627(-)_1|1|1x0		rnd-5_family-1279#Unknown	338	353	-	13.9434	1.07e-08	4.24e-05	GGGGGGGGGGGGGGGG
AAGJ06000013.1_20319884-20321627(-)_1|1|1x0		rnd-1_family-123#Unknown	338	353	-	13.9434	1.07e-08	4.24e-05	GGGGGGGGGGGGGGGG
AAGJ06000013.1_20319884-20321627(-)_1|1|1x0		rnd-1_family-123#Unknown	339	354	-	13.9434	1.07e-08	4.24e-05	GGGGGGGGGGGGGGGG
AAGJ06000013.1_20319884-20321627(-)_1|1|1x0		rnd-5_family-1279#Unknown	339	354	-	13.9434	1.07e-08	4.24e-05	GGGGGGGGGGGGGGGG
AAGJ06000013.1_20319884-20321627(-)_1|1|1x0		rnd-5_family-1279#Unknown	340	355	-	13.9434	1.07e-08	4.24e-05	GGGGGGGGGGGGGGGG
AAGJ06000013.1_20319884-20321627(-)_1|1|1x0		rnd-1_family-123#Unknown	340	355	-	13.9434	1.07e-08	4.24e-05	GGGGGGGGGGGGGGGG
AAGJ06000013.1_20319884-20321627(-)_1|1|1x0		rnd-6_family-9179#Unknown	340	355	-	13.9434	1.07e-08	4.24e-05	GGGGGGGGGGGGGGGC
AAGJ06000013.1_20319884-20321627(-)_1|1|1x0		rnd-5_family-1558#Unknown	341	356	-	13.9434	1.07e-08	4.24e-05	GGGGGGGGGGGGGGGG
AAGJ06000013.1_20319884-20321627(-)_1|1|1x0		rnd-6_family-9179#Unknown	341	356	-	13.9434	1.07e-08	4.24e-05	GGGGGGGGGGGGGGGG
AAGJ06000013.1_20319884-20321627(-)_1|1|1x0		rnd-1_family-123#Unknown	341	356	-	13.9434	1.07e-08	4.24e-05	GGGGGGGGGGGGGGGG
AAGJ06000013.1_20319884-20321627(-)_1|1|1x0		rnd-1_family-123#Unknown	342	357	-	13.9434	1.07e-08	4.24e-05	GGGGGGGGGGGGGGGG
AAGJ06000013.1_20319884-20321627(-)_1|1|1x0		rnd-6_family-9179#Unknown	342	357	-	13.9434	1.07e-08	4.24e-05	GGGGGGGGGGGGGGGG
AAGJ06000013.1_20319884-20321627(-)_1|1|1x0		rnd-5_family-1558#Unknown	342	357	-	13.9434	1.07e-08	4.24e-05	GGGGGGGGGGGGGGGG
AAGJ06000013.1_20319884-20321627(-)_1|1|1x0		rnd-6_family-9179#Unknown	343	358	-	13.9434	1.07e-08	4.24e-05	GGGGGGGGGGGGGGGG
AAGJ06000013.1_20319884-20321627(-)_1|1|1x0		rnd-6_family-9179#Unknown	344	359	-	13.9434	1.07e-08	4.24e-05	GGGGGGGGGGGGGGGG
AAGJ06000013.1_20319884-20321627(-)_1|1|1x0		rnd-6_family-9179#Unknown	345	360	-	13.9434	1.07e-08	4.24e-05	GGGGGGGGGGGGGGGG
AAGJ06000013.1_20319884-20321627(-)_1|1|1x0		rnd-6_family-9179#Unknown	346	361	-	13.9434	1.07e-08	4.24e-05	GGGGGGGGGGGGGGGG
AAGJ06000013.1_20319884-20321627(-)_1|1|1x0		rnd-6_family-9179#Unknown	347	362	-	13.9434	1.07e-08	4.24e-05	GGGGGGGGGGGGGGGG
AAGJ06000013.1_20319884-20321627(-)_1|1|1x0		rnd-4_family-17#Unknown	362	377	+	13.9434	1.07e-08	4.24e-05	GGGGGGGGGGGGGGGG
AAGJ06000013.1_20319884-20321627(-)_1|1|1x0		rnd-4_family-17#Unknown	363	378	+	13.9434	1.07e-08	4.24e-05	GGGGGGGGGGGGGGGG
AAGJ06000013.1_20319884-20321627(-)_1|1|1x0		rnd-6_family-9179#Unknown	348	363	-	13.9434	1.07e-08	4.24e-05	GGGGGGGGGGGGGGGG
AAGJ06000013.1_20319884-20321627(-)_1|1|1x0		rnd-4_family-17#Unknown	364	379	+	13.9434	1.07e-08	4.24e-05	GGGGGGGGGGGGGGGG
AAGJ06000013.1_20319884-20321627(-)_1|1|1x0		rnd-5_family-24#Unknown	358	373	-	13.9434	1.07e-08	4.24e-05	GGGGGGGGGGGGGGGG
AAGJ06000013.1_20319884-20321627(-)_1|1|1x0		rnd-5_family-24#Unknown	359	374	-	13.9434	1.07e-08	4.24e-05	GGGGGGGGGGGGGGGG
AAGJ06000013.1_20319884-20321627(-)_1|1|1x0		rnd-5_family-24#Unknown	360	375	-	13.9434	1.07e-08	4.24e-05	GGGGGGGGGGGGGGGG
AAGJ06000013.1_20319884-20321627(-)_1|1|1x0		rnd-5_family-24#Unknown	361	376	-	13.9434	1.07e-08	4.24e-05	GGGGGGGGGGGGGGGG
AAGJ06000013.1_20319884-20321627(-)_1|1|1x0		rnd-5_family-24#Unknown	362	377	-	13.9434	1.07e-08	4.24e-05	GGGGGGGGGGGGGGGG
AAGJ06000013.1_20319884-20321627(-)_1|1|1x0		rnd-5_family-24#Unknown	363	378	-	13.9434	1.07e-08	4.24e-05	GGGGGGGGGGGGGGGG
AAGJ06000013.1_20319884-20321627(-)_1|1|1x0		rnd-5_family-24#Unknown	364	379	-	13.9434	1.07e-08	4.24e-05	GGGGGGGGGGGGGGGG
AAGJ06000013.1_20319884-20321627(-)_1|1|1x0		rnd-5_family-24#Unknown	365	380	-	13.9434	1.07e-08	4.24e-05	GGGGGGGGGGGGGGGG
AAGJ06000013.1_20319884-20321627(-)_1|1|1x0		rnd-5_family-24#Unknown	366	381	-	13.9434	1.07e-08	4.24e-05	GGGGGGGGGGGGGGGG
AAGJ06000013.1_20319884-20321627(-)_1|1|1x0		rnd-5_family-24#Unknown	367	382	-	13.9434	1.07e-08	4.24e-05	GGGGGGGGGGGGGGGG
AAGJ06000013.1_20319884-20321627(-)_1|1|1x0		rnd-5_family-24#Unknown	368	383	-	13.9434	1.07e-08	4.24e-05	GGGGGGGGGGGGGGGG
AAGJ06000013.1_20319884-20321627(-)_1|1|1x0		rnd-6_family-3218#Unknown	376	391	-	13.9434	1.07e-08	4.24e-05	GGGGGGGGGGGGGGGC
AAGJ06000013.1_20319884-20321627(-)_1|1|1x0		rnd-6_family-3218#Unknown	377	392	-	13.9434	1.07e-08	4.24e-05	GGGGGGGGGGGGGGGG
AAGJ06000013.1_20319884-20321627(-)_1|1|1x0		rnd-6_family-506#Unknown	378	393	-	13.9434	1.07e-08	4.24e-05	GGGGGGGGGGGGGGGC
AAGJ06000013.1_20319884-20321627(-)_1|1|1x0		rnd-6_family-506#Unknown	379	394	-	13.9434	1.07e-08	4.24e-05	GGGGGGGGGGGGGGGG
AAGJ06000013.1_20319884-20321627(-)_1|1|1x0		rnd-6_family-506#Unknown	380	395	-	13.9434	1.07e-08	4.24e-05	GGGGGGGGGGGGGGGG
AAGJ06000013.1_20319884-20321627(-)_1|1|1x0		rnd-6_family-506#Unknown	381	396	-	13.9434	1.07e-08	4.24e-05	GGGGGGGGGGGGGGGG
AAGJ06000013.1_20319884-20321627(-)_1|1|1x0		rnd-6_family-506#Unknown	382	397	-	13.9434	1.07e-08	4.24e-05	GGGGGGGGGGGGGGGG
AAGJ06000013.1_20319884-20321627(-)_1|1|1x0		rnd-6_family-506#Unknown	383	398	-	13.9434	1.07e-08	4.24e-05	GGGGGGGGGGGGGGGG
AAGJ06000013.1_20319884-20321627(-)_1|1|1x0		rnd-6_family-506#Unknown	384	399	-	13.9434	1.07e-08	4.24e-05	GGGGGGGGGGGGGGGG
AAGJ06000013.1_20319884-20321627(-)_1|1|1x0		rnd-6_family-2836#Unknown	388	403	-	13.9434	1.07e-08	4.24e-05	GGGGGGGGGGGGGGGC
AAGJ06000013.1_20319884-20321627(-)_1|1|1x0		rnd-6_family-2836#Unknown	389	404	-	13.9434	1.07e-08	4.24e-05	GGGGGGGGGGGGGGGG
AAGJ06000013.1_20319884-20321627(-)_1|1|1x0		rnd-6_family-2836#Unknown	390	405	-	13.9434	1.07e-08	4.24e-05	GGGGGGGGGGGGGGGG
AAGJ06000013.1_20319884-20321627(-)_1|1|1x0		rnd-6_family-2836#Unknown	391	406	-	13.9434	1.07e-08	4.24e-05	GGGGGGGGGGGGGGGG
AAGJ06000013.1_20319884-20321627(-)_1|1|1x0		rnd-6_family-2836#Unknown	392	407	-	13.9434	1.07e-08	4.24e-05	GGGGGGGGGGGGGGGG
AAGJ06000013.1_20319884-20321627(-)_1|1|1x0		rnd-6_family-22065#Unknown	424	439	+	13.9434	1.07e-08	4.24e-05	GGGGGGGGGGGGGGGG
AAGJ06000013.1_20319884-20321627(-)_1|1|1x0		rnd-4_family-1817#Unknown	417	432	-	13.9434	1.07e-08	4.24e-05	GGGGGGGGGGGGGGGC
AAGJ06000013.1_20319884-20321627(-)_1|1|1x0		rnd-6_family-251#Unknown	436	451	+	13.9434	1.07e-08	4.24e-05	GGGGGGGGGGGGGGGG
AAGJ06000013.1_20319884-20321627(-)_1|1|1x0		rnd-6_family-251#Unknown	437	452	+	13.9434	1.07e-08	4.24e-05	GGGGGGGGGGGGGGGG
AAGJ06000013.1_20319884-20321627(-)_1|1|1x0		rnd-6_family-251#Unknown	438	453	+	13.9434	1.07e-08	4.24e-05	GGGGGGGGGGGGGGGG
AAGJ06000013.1_20319884-20321627(-)_1|1|1x0		rnd-6_family-251#Unknown	439	454	+	13.9434	1.07e-08	4.24e-05	GGGGGGGGGGGGGGGG
AAGJ06000013.1_20319884-20321627(-)_1|1|1x0		rnd-5_family-736#Unknown	425	440	-	13.9434	1.07e-08	4.24e-05	GGGGGGGGGGGGGGGC
AAGJ06000013.1_20319884-20321627(-)_1|1|1x0		rnd-6_family-2179#Unknown	434	449	-	13.9434	1.07e-08	4.24e-05	GGGGGGGGGGGGGGGG
AAGJ06000013.1_20319884-20321627(-)_1|1|1x0		rnd-1_family-167#Unknown	436	451	-	13.9434	1.07e-08	4.24e-05	GGGGGGGGGGGGGGGC
AAGJ06000013.1_20319884-20321627(-)_1|1|1x0		rnd-1_family-167#Unknown	437	452	-	13.9434	1.07e-08	4.24e-05	GGGGGGGGGGGGGGGG
AAGJ06000013.1_20319884-20321627(-)_1|1|1x0		rnd-1_family-167#Unknown	438	453	-	13.9434	1.07e-08	4.24e-05	GGGGGGGGGGGGGGGG
AAGJ06000013.1_20319884-20321627(-)_1|1|1x0		rnd-1_family-167#Unknown	439	454	-	13.9434	1.07e-08	4.24e-05	GGGGGGGGGGGGGGGG
AAGJ06000013.1_20319884-20321627(-)_1|1|1x0		rnd-6_family-12#Unknown	455	470	+	13.9434	1.07e-08	4.24e-05	GGGGGGGGGGGGGGGG
AAGJ06000013.1_20319884-20321627(-)_1|1|1x0		rnd-6_family-12#Unknown	456	471	+	13.9434	1.07e-08	4.24e-05	GGGGGGGGGGGGGGGG
AAGJ06000013.1_20319884-20321627(-)_1|1|1x0		rnd-5_family-3955#Unknown	487	502	+	13.9434	1.07e-08	4.24e-05	GGGGGGGGGGGGGGGG
AAGJ06000013.1_20319884-20321627(-)_1|1|1x0		rnd-5_family-3955#Unknown	488	503	+	13.9434	1.07e-08	4.24e-05	GGGGGGGGGGGGGGGG
AAGJ06000013.1_20319884-20321627(-)_1|1|1x0		rnd-5_family-3955#Unknown	489	504	+	13.9434	1.07e-08	4.24e-05	GGGGGGGGGGGGGGGG
AAGJ06000013.1_20319884-20321627(-)_1|1|1x0		rnd-6_family-12709#Unknown	475	490	-	13.9434	1.07e-08	4.24e-05	GGGGGGGGGGGGGGGC
AAGJ06000013.1_20319884-20321627(-)_1|1|1x0		rnd-5_family-3955#Unknown	490	505	+	13.9434	1.07e-08	4.24e-05	GGGGGGGGGGGGGGGG
AAGJ06000013.1_20319884-20321627(-)_1|1|1x0		rnd-6_family-12709#Unknown	476	491	-	13.9434	1.07e-08	4.24e-05	GGGGGGGGGGGGGGGG
AAGJ06000013.1_20319884-20321627(-)_1|1|1x0		rnd-5_family-3955#Unknown	491	506	+	13.9434	1.07e-08	4.24e-05	GGGGGGGGGGGGGGGG
AAGJ06000013.1_20319884-20321627(-)_1|1|1x0		rnd-5_family-3955#Unknown	492	507	+	13.9434	1.07e-08	4.24e-05	GGGGGGGGGGGGGGGG
AAGJ06000013.1_20319884-20321627(-)_1|1|1x0		rnd-5_family-3955#Unknown	493	508	+	13.9434	1.07e-08	4.24e-05	GGGGGGGGGGGGGGGG
AAGJ06000013.1_20319884-20321627(-)_1|1|1x0		rnd-5_family-3955#Unknown	494	509	+	13.9434	1.07e-08	4.24e-05	GGGGGGGGGGGGGGGG
AAGJ06000013.1_20319884-20321627(-)_1|1|1x0		rnd-5_family-3955#Unknown	495	510	+	13.9434	1.07e-08	4.24e-05	GGGGGGGGGGGGGGGG
AAGJ06000013.1_20319884-20321627(-)_1|1|1x0		rnd-6_family-1272#LTR/Gypsy	491	506	-	13.9434	1.07e-08	4.24e-05	GGGGGGGGGGGGGGGG
AAGJ06000013.1_20319884-20321627(-)_1|1|1x0		rnd-6_family-1272#LTR/Gypsy	492	507	-	13.9434	1.07e-08	4.24e-05	GGGGGGGGGGGGGGGG
AAGJ06000013.1_20319884-20321627(-)_1|1|1x0		rnd-6_family-1272#LTR/Gypsy	493	508	-	13.9434	1.07e-08	4.24e-05	GGGGGGGGGGGGGGGG
AAGJ06000013.1_20319884-20321627(-)_1|1|1x0		rnd-6_family-1272#LTR/Gypsy	494	509	-	13.9434	1.07e-08	4.24e-05	GGGGGGGGGGGGGGGG
AAGJ06000013.1_20319884-20321627(-)_1|1|1x0		rnd-6_family-1272#LTR/Gypsy	495	510	-	13.9434	1.07e-08	4.24e-05	GGGGGGGGGGGGGGGG
AAGJ06000013.1_20319884-20321627(-)_1|1|1x0		rnd-6_family-1272#LTR/Gypsy	496	511	-	13.9434	1.07e-08	4.24e-05	GGGGGGGGGGGGGGGG
AAGJ06000013.1_20319884-20321627(-)_1|1|1x0		rnd-6_family-3372#Unknown	525	540	+	13.9434	1.07e-08	4.24e-05	GGGGGGGGGGGGGGGG
AAGJ06000013.1_20319884-20321627(-)_1|1|1x0		rnd-6_family-3372#Unknown	526	541	+	13.9434	1.07e-08	4.24e-05	GGGGGGGGGGGGGGGG
AAGJ06000013.1_20319884-20321627(-)_1|1|1x0		rnd-6_family-3372#Unknown	527	542	+	13.9434	1.07e-08	4.24e-05	GGGGGGGGGGGGGGGG
AAGJ06000013.1_20319884-20321627(-)_1|1|1x0		rnd-6_family-5490#Unknown	520	535	-	13.9434	1.07e-08	4.24e-05	GGGGGGGGGGGGGGGG
AAGJ06000013.1_20319884-20321627(-)_1|1|1x0		rnd-6_family-5490#Unknown	521	536	-	13.9434	1.07e-08	4.24e-05	GGGGGGGGGGGGGGGG
AAGJ06000013.1_20319884-20321627(-)_1|1|1x0		rnd-6_family-5490#Unknown	522	537	-	13.9434	1.07e-08	4.24e-05	GGGGGGGGGGGGGGGG
AAGJ06000013.1_20319884-20321627(-)_1|1|1x0		rnd-1_family-354#Unknown	539	554	-	13.9434	1.07e-08	4.24e-05	GGGGGGGGGGGGGGGG
AAGJ06000013.1_20319884-20321627(-)_1|1|1x0		rnd-1_family-354#Unknown	540	555	-	13.9434	1.07e-08	4.24e-05	GGGGGGGGGGGGGGGG
AAGJ06000013.1_20319884-20321627(-)_1|1|1x0		rnd-1_family-354#Unknown	541	556	-	13.9434	1.07e-08	4.24e-05	GGGGGGGGGGGGGGGG
AAGJ06000013.1_20319884-20321627(-)_1|1|1x0		rnd-6_family-7030#DNA/Academ-1	562	577	-	13.9434	1.07e-08	4.24e-05	GGGGGGGGGGGGGGGG
AAGJ06000013.1_20319884-20321627(-)_1|1|1x0		rnd-6_family-7030#DNA/Academ-1	563	578	-	13.9434	1.07e-08	4.24e-05	GGGGGGGGGGGGGGGG
AAGJ06000013.1_20319884-20321627(-)_1|1|1x0		rnd-1_family-119#Unknown	565	580	-	13.9434	1.07e-08	4.24e-05	GGGGGGGGGGGGGGGG
AAGJ06000013.1_20319884-20321627(-)_1|1|1x0		rnd-5_family-3737#Unknown	586	601	+	13.9434	1.07e-08	4.24e-05	GGGGGGGGGGGGGGGG
AAGJ06000013.1_20319884-20321627(-)_1|1|1x0		rnd-5_family-3737#Unknown	587	602	+	13.9434	1.07e-08	4.24e-05	GGGGGGGGGGGGGGGG
AAGJ06000013.1_20319884-20321627(-)_1|1|1x0		rnd-5_family-1613#Unknown	595	610	+	13.9434	1.07e-08	4.24e-05	GGGGGGGGGGGGGGGG
AAGJ06000013.1_20319884-20321627(-)_1|1|1x0		rnd-6_family-1716#DNA/Kolobok-T2	603	618	-	13.9434	1.07e-08	4.24e-05	GGGGGGGGGGGGGGGG
AAGJ06000013.1_20319884-20321627(-)_1|1|1x0		rnd-6_family-1716#DNA/Kolobok-T2	604	619	-	13.9434	1.07e-08	4.24e-05	GGGGGGGGGGGGGGGG
AAGJ06000013.1_20319884-20321627(-)_1|1|1x0		rnd-6_family-1716#DNA/Kolobok-T2	605	620	-	13.9434	1.07e-08	4.24e-05	GGGGGGGGGGGGGGGG
AAGJ06000013.1_20319884-20321627(-)_1|1|1x0		rnd-6_family-1716#DNA/Kolobok-T2	606	621	-	13.9434	1.07e-08	4.24e-05	GGGGGGGGGGGGGGGG
AAGJ06000013.1_20319884-20321627(-)_1|1|1x0		rnd-6_family-1716#DNA/Kolobok-T2	607	622	-	13.9434	1.07e-08	4.24e-05	GGGGGGGGGGGGGGGG
AAGJ06000013.1_20319884-20321627(-)_1|1|1x0		rnd-6_family-1716#DNA/Kolobok-T2	608	623	-	13.9434	1.07e-08	4.24e-05	GGGGGGGGGGGGGGGG
AAGJ06000013.1_20319884-20321627(-)_1|1|1x0		rnd-6_family-1716#DNA/Kolobok-T2	609	624	-	13.9434	1.07e-08	4.24e-05	GGGGGGGGGGGGGGGG
AAGJ06000013.1_20319884-20321627(-)_1|1|1x0		rnd-6_family-1716#DNA/Kolobok-T2	610	625	-	13.9434	1.07e-08	4.24e-05	GGGGGGGGGGGGGGGG
AAGJ06000013.1_20319884-20321627(-)_1|1|1x0		rnd-6_family-560#Unknown	626	641	+	13.9434	1.07e-08	4.24e-05	GGGGGGGGGGGGGGGG
AAGJ06000013.1_20319884-20321627(-)_1|1|1x0		rnd-6_family-1716#DNA/Kolobok-T2	611	626	-	13.9434	1.07e-08	4.24e-05	GGGGGGGGGGGGGGGG
AAGJ06000013.1_20319884-20321627(-)_1|1|1x0		rnd-6_family-560#Unknown	627	642	+	13.9434	1.07e-08	4.24e-05	GGGGGGGGGGGGGGGG
AAGJ06000013.1_20319884-20321627(-)_1|1|1x0		rnd-6_family-560#Unknown	628	643	+	13.9434	1.07e-08	4.24e-05	GGGGGGGGGGGGGGGG
AAGJ06000013.1_20319884-20321627(-)_1|1|1x0		rnd-6_family-560#Unknown	629	644	+	13.9434	1.07e-08	4.24e-05	GGGGGGGGGGGGGGGG
AAGJ06000013.1_20319884-20321627(-)_1|1|1x0		rnd-6_family-560#Unknown	630	645	+	13.9434	1.07e-08	4.24e-05	GGGGGGGGGGGGGGGG
AAGJ06000013.1_20319884-20321627(-)_1|1|1x0		rnd-6_family-560#Unknown	631	646	+	13.9434	1.07e-08	4.24e-05	GGGGGGGGGGGGGGGG
AAGJ06000013.1_20319884-20321627(-)_1|1|1x0		rnd-6_family-10185#LTR/ERV1	643	658	+	13.9434	1.07e-08	4.24e-05	GGGGGGGGGGGGGGGG
AAGJ06000013.1_20319884-20321627(-)_1|1|1x0		rnd-1_family-345#Unknown	640	655	-	13.9434	1.07e-08	4.24e-05	GGGGGGGGGGGGGGGG
AAGJ06000013.1_20319884-20321627(-)_1|1|1x0		rnd-1_family-3#Unknown	656	671	+	13.9434	1.07e-08	4.24e-05	GGGGGGGGGGGGGGGG
AAGJ06000013.1_20319884-20321627(-)_1|1|1x0		rnd-6_family-5018#Unknown	656	671	+	13.9434	1.07e-08	4.24e-05	GGGGGGGGGGGGGGGG
AAGJ06000013.1_20319884-20321627(-)_1|1|1x0		rnd-1_family-3#Unknown	657	672	+	13.9434	1.07e-08	4.24e-05	GGGGGGGGGGGGGGGG
AAGJ06000013.1_20319884-20321627(-)_1|1|1x0		rnd-6_family-5018#Unknown	657	672	+	13.9434	1.07e-08	4.24e-05	GGGGGGGGGGGGGGGG
AAGJ06000013.1_20319884-20321627(-)_1|1|1x0		rnd-1_family-3#Unknown	658	673	+	13.9434	1.07e-08	4.24e-05	GGGGGGGGGGGGGGGG
AAGJ06000013.1_20319884-20321627(-)_1|1|1x0		rnd-6_family-5018#Unknown	658	673	+	13.9434	1.07e-08	4.24e-05	GGGGGGGGGGGGGGGG
AAGJ06000013.1_20319884-20321627(-)_1|1|1x0		rnd-1_family-3#Unknown	659	674	+	13.9434	1.07e-08	4.24e-05	GGGGGGGGGGGGGGGG
AAGJ06000013.1_20319884-20321627(-)_1|1|1x0		rnd-6_family-5018#Unknown	659	674	+	13.9434	1.07e-08	4.24e-05	GGGGGGGGGGGGGGGG
AAGJ06000013.1_20319884-20321627(-)_1|1|1x0		rnd-1_family-3#Unknown	660	675	+	13.9434	1.07e-08	4.24e-05	GGGGGGGGGGGGGGGC
AAGJ06000013.1_20319884-20321627(-)_1|1|1x0		rnd-6_family-5018#Unknown	660	675	+	13.9434	1.07e-08	4.24e-05	GGGGGGGGGGGGGGGG
AAGJ06000013.1_20319884-20321627(-)_1|1|1x0		rnd-6_family-5018#Unknown	661	676	+	13.9434	1.07e-08	4.24e-05	GGGGGGGGGGGGGGGG
AAGJ06000013.1_20319884-20321627(-)_1|1|1x0		rnd-6_family-5018#Unknown	662	677	+	13.9434	1.07e-08	4.24e-05	GGGGGGGGGGGGGGGG
AAGJ06000013.1_20319884-20321627(-)_1|1|1x0		rnd-6_family-5018#Unknown	663	678	+	13.9434	1.07e-08	4.24e-05	GGGGGGGGGGGGGGGG
AAGJ06000013.1_20319884-20321627(-)_1|1|1x0		rnd-6_family-5018#Unknown	664	679	+	13.9434	1.07e-08	4.24e-05	GGGGGGGGGGGGGGGG
AAGJ06000013.1_20319884-20321627(-)_1|1|1x0		rnd-6_family-5018#Unknown	665	680	+	13.9434	1.07e-08	4.24e-05	GGGGGGGGGGGGGGGG
AAGJ06000013.1_20319884-20321627(-)_1|1|1x0		rnd-1_family-229#Unknown	661	676	-	13.9434	1.07e-08	4.24e-05	GGGGGGGGGGGGGGGC
AAGJ06000013.1_20319884-20321627(-)_1|1|1x0		rnd-1_family-229#Unknown	662	677	-	13.9434	1.07e-08	4.24e-05	GGGGGGGGGGGGGGGG
AAGJ06000013.1_20319884-20321627(-)_1|1|1x0		rnd-6_family-1191#LINE/L2	681	696	+	13.9434	1.07e-08	4.24e-05	GGGGGGGGGGGGGGGG
AAGJ06000013.1_20319884-20321627(-)_1|1|1x0		rnd-6_family-1191#LINE/L2	682	697	+	13.9434	1.07e-08	4.24e-05	GGGGGGGGGGGGGGGG
AAGJ06000013.1_20319884-20321627(-)_1|1|1x0		rnd-6_family-1191#LINE/L2	683	698	+	13.9434	1.07e-08	4.24e-05	GGGGGGGGGGGGGGGC
AAGJ06000013.1_20319884-20321627(-)_1|1|1x0		rnd-1_family-325#Unknown	669	684	-	13.9434	1.07e-08	4.24e-05	GGGGGGGGGGGGGGGG
AAGJ06000013.1_20319884-20321627(-)_1|1|1x0		rnd-1_family-325#Unknown	670	685	-	13.9434	1.07e-08	4.24e-05	GGGGGGGGGGGGGGGG
AAGJ06000013.1_20319884-20321627(-)_1|1|1x0		rnd-6_family-1801#LINE/L2	697	712	+	13.9434	1.07e-08	4.24e-05	GGGGGGGGGGGGGGGG
AAGJ06000013.1_20319884-20321627(-)_1|1|1x0		rnd-6_family-1801#LINE/L2	698	713	+	13.9434	1.07e-08	4.24e-05	GGGGGGGGGGGGGGGC
AAGJ06000013.1_20319884-20321627(-)_1|1|1x0		rnd-6_family-2836#Unknown	705	720	+	13.9434	1.07e-08	4.24e-05	GGGGGGGGGGGGGGGG
AAGJ06000013.1_20319884-20321627(-)_1|1|1x0		rnd-6_family-2836#Unknown	706	721	+	13.9434	1.07e-08	4.24e-05	GGGGGGGGGGGGGGGG
AAGJ06000013.1_20319884-20321627(-)_1|1|1x0		rnd-6_family-2836#Unknown	707	722	+	13.9434	1.07e-08	4.24e-05	GGGGGGGGGGGGGGGG
AAGJ06000013.1_20319884-20321627(-)_1|1|1x0		rnd-6_family-2836#Unknown	708	723	+	13.9434	1.07e-08	4.24e-05	GGGGGGGGGGGGGGGC
AAGJ06000013.1_20319884-20321627(-)_1|1|1x0		rnd-6_family-2792#Unknown	697	712	-	13.9434	1.07e-08	4.24e-05	GGGGGGGGGGGGGGGG
AAGJ06000013.1_20319884-20321627(-)_1|1|1x0		rnd-6_family-4295#Unknown	713	728	+	13.9434	1.07e-08	4.24e-05	GGGGGGGGGGGGGGGG
AAGJ06000013.1_20319884-20321627(-)_1|1|1x0		rnd-6_family-4295#Unknown	714	729	+	13.9434	1.07e-08	4.24e-05	GGGGGGGGGGGGGGGG
AAGJ06000013.1_20319884-20321627(-)_1|1|1x0		rnd-6_family-4295#Unknown	715	730	+	13.9434	1.07e-08	4.24e-05	GGGGGGGGGGGGGGGG
AAGJ06000013.1_20319884-20321627(-)_1|1|1x0		rnd-6_family-4295#Unknown	716	731	+	13.9434	1.07e-08	4.24e-05	GGGGGGGGGGGGGGGC
AAGJ06000013.1_20319884-20321627(-)_1|1|1x0		rnd-6_family-10451#Unknown	725	740	+	13.9434	1.07e-08	4.24e-05	GGGGGGGGGGGGGGGG
AAGJ06000013.1_20319884-20321627(-)_1|1|1x0		rnd-6_family-10451#Unknown	726	741	+	13.9434	1.07e-08	4.24e-05	GGGGGGGGGGGGGGGC
AAGJ06000013.1_20319884-20321627(-)_1|1|1x0		rnd-5_family-60#Unknown	732	747	+	13.9434	1.07e-08	4.24e-05	GGGGGGGGGGGGGGGG
AAGJ06000013.1_20319884-20321627(-)_1|1|1x0		rnd-5_family-60#Unknown	733	748	+	13.9434	1.07e-08	4.24e-05	GGGGGGGGGGGGGGGG
AAGJ06000013.1_20319884-20321627(-)_1|1|1x0		rnd-5_family-60#Unknown	734	749	+	13.9434	1.07e-08	4.24e-05	GGGGGGGGGGGGGGGG
AAGJ06000013.1_20319884-20321627(-)_1|1|1x0		rnd-5_family-60#Unknown	735	750	+	13.9434	1.07e-08	4.24e-05	GGGGGGGGGGGGGGGG
AAGJ06000013.1_20319884-20321627(-)_1|1|1x0		rnd-5_family-60#Unknown	736	751	+	13.9434	1.07e-08	4.24e-05	GGGGGGGGGGGGGGGG
AAGJ06000013.1_20319884-20321627(-)_1|1|1x0		rnd-5_family-60#Unknown	737	752	+	13.9434	1.07e-08	4.24e-05	GGGGGGGGGGGGGGGG
AAGJ06000013.1_20319884-20321627(-)_1|1|1x0		rnd-5_family-5636#Unknown	724	739	-	13.9434	1.07e-08	4.24e-05	GGGGGGGGGGGGGGGG
AAGJ06000013.1_20319884-20321627(-)_1|1|1x0		rnd-6_family-1369#LINE/L2	784	799	+	13.9434	1.07e-08	4.24e-05	GGGGGGGGGGGGGGGG
AAGJ06000013.1_20319884-20321627(-)_1|1|1x0		rnd-6_family-1369#LINE/L2	785	800	+	13.9434	1.07e-08	4.24e-05	GGGGGGGGGGGGGGGG
AAGJ06000013.1_20319884-20321627(-)_1|1|1x0		rnd-6_family-1369#LINE/L2	786	801	+	13.9434	1.07e-08	4.24e-05	GGGGGGGGGGGGGGGG
AAGJ06000013.1_20319884-20321627(-)_1|1|1x0		rnd-6_family-1369#LINE/L2	787	802	+	13.9434	1.07e-08	4.24e-05	GGGGGGGGGGGGGGGG
AAGJ06000013.1_20319884-20321627(-)_1|1|1x0		rnd-6_family-1369#LINE/L2	788	803	+	13.9434	1.07e-08	4.24e-05	GGGGGGGGGGGGGGGG
AAGJ06000013.1_20319884-20321627(-)_1|1|1x0		rnd-5_family-60#Unknown	822	837	+	13.9434	1.07e-08	4.24e-05	GGGGGGGGGGGGGGGG
AAGJ06000013.1_20319884-20321627(-)_1|1|1x0		rnd-4_family-764#Unknown	836	851	-	13.9434	1.07e-08	4.24e-05	GGGGGGGGGGGGGGGC
AAGJ06000013.1_20319884-20321627(-)_1|1|1x0		rnd-4_family-764#Unknown	837	852	-	13.9434	1.07e-08	4.24e-05	GGGGGGGGGGGGGGGG
AAGJ06000013.1_20319884-20321627(-)_1|1|1x0		rnd-4_family-764#Unknown	838	853	-	13.9434	1.07e-08	4.24e-05	GGGGGGGGGGGGGGGG
AAGJ06000013.1_20319884-20321627(-)_1|1|1x0		rnd-4_family-764#Unknown	839	854	-	13.9434	1.07e-08	4.24e-05	GGGGGGGGGGGGGGGG
AAGJ06000013.1_20319884-20321627(-)_1|1|1x0		rnd-4_family-764#Unknown	840	855	-	13.9434	1.07e-08	4.24e-05	GGGGGGGGGGGGGGGG
AAGJ06000013.1_20319884-20321627(-)_1|1|1x0		rnd-4_family-764#Unknown	841	856	-	13.9434	1.07e-08	4.24e-05	GGGGGGGGGGGGGGGG
AAGJ06000013.1_20319884-20321627(-)_1|1|1x0		rnd-4_family-764#Unknown	842	857	-	13.9434	1.07e-08	4.24e-05	GGGGGGGGGGGGGGGG
AAGJ06000013.1_20319884-20321627(-)_1|1|1x0		rnd-4_family-764#Unknown	843	858	-	13.9434	1.07e-08	4.24e-05	GGGGGGGGGGGGGGGG
AAGJ06000013.1_20319884-20321627(-)_1|1|1x0		rnd-4_family-764#Unknown	844	859	-	13.9434	1.07e-08	4.24e-05	GGGGGGGGGGGGGGGG
AAGJ06000013.1_20319884-20321627(-)_1|1|1x0		rnd-6_family-7285#Unknown	860	875	+	13.9434	1.07e-08	4.24e-05	GGGGGGGGGGGGGGGG
AAGJ06000013.1_20319884-20321627(-)_1|1|1x0		rnd-4_family-764#Unknown	845	860	-	13.9434	1.07e-08	4.24e-05	GGGGGGGGGGGGGGGG
AAGJ06000013.1_20319884-20321627(-)_1|1|1x0		rnd-6_family-7285#Unknown	861	876	+	13.9434	1.07e-08	4.24e-05	GGGGGGGGGGGGGGGG
AAGJ06000013.1_20319884-20321627(-)_1|1|1x0		rnd-6_family-17774#LINE/L2	863	878	+	13.9434	1.07e-08	4.24e-05	GGGGGGGGGGGGGGGG
AAGJ06000013.1_20319884-20321627(-)_1|1|1x0		rnd-6_family-7895#Unknown	848	863	-	13.9434	1.07e-08	4.24e-05	GGGGGGGGGGGGGGGG
AAGJ06000013.1_20319884-20321627(-)_1|1|1x0		rnd-6_family-7895#Unknown	849	864	-	13.9434	1.07e-08	4.24e-05	GGGGGGGGGGGGGGGG
AAGJ06000013.1_20319884-20321627(-)_1|1|1x0		rnd-6_family-17774#LINE/L2	864	879	+	13.9434	1.07e-08	4.24e-05	GGGGGGGGGGGGGGGG
AAGJ06000013.1_20319884-20321627(-)_1|1|1x0		rnd-6_family-7895#Unknown	850	865	-	13.9434	1.07e-08	4.24e-05	GGGGGGGGGGGGGGGG
AAGJ06000013.1_20319884-20321627(-)_1|1|1x0		rnd-6_family-17774#LINE/L2	865	880	+	13.9434	1.07e-08	4.24e-05	GGGGGGGGGGGGGGGG
AAGJ06000013.1_20319884-20321627(-)_1|1|1x0		rnd-6_family-7895#Unknown	851	866	-	13.9434	1.07e-08	4.24e-05	GGGGGGGGGGGGGGGG
AAGJ06000013.1_20319884-20321627(-)_1|1|1x0		rnd-6_family-17774#LINE/L2	866	881	+	13.9434	1.07e-08	4.24e-05	GGGGGGGGGGGGGGGG
AAGJ06000013.1_20319884-20321627(-)_1|1|1x0		rnd-6_family-17774#LINE/L2	867	882	+	13.9434	1.07e-08	4.24e-05	GGGGGGGGGGGGGGGG
AAGJ06000013.1_20319884-20321627(-)_1|1|1x0		rnd-6_family-7895#Unknown	852	867	-	13.9434	1.07e-08	4.24e-05	GGGGGGGGGGGGGGGG
AAGJ06000013.1_20319884-20321627(-)_1|1|1x0		rnd-6_family-7895#Unknown	853	868	-	13.9434	1.07e-08	4.24e-05	GGGGGGGGGGGGGGGG
AAGJ06000013.1_20319884-20321627(-)_1|1|1x0		rnd-6_family-17774#LINE/L2	868	883	+	13.9434	1.07e-08	4.24e-05	GGGGGGGGGGGGGGGG
AAGJ06000013.1_20319884-20321627(-)_1|1|1x0		rnd-6_family-17774#LINE/L2	869	884	+	13.9434	1.07e-08	4.24e-05	GGGGGGGGGGGGGGGG
AAGJ06000013.1_20319884-20321627(-)_1|1|1x0		rnd-6_family-17774#LINE/L2	870	885	+	13.9434	1.07e-08	4.24e-05	GGGGGGGGGGGGGGGG
AAGJ06000013.1_20319884-20321627(-)_1|1|1x0		rnd-6_family-427#DNA/CMC-EnSpm	855	870	-	13.9434	1.07e-08	4.24e-05	GGGGGGGGGGGGGGGG
AAGJ06000013.1_20319884-20321627(-)_1|1|1x0		rnd-6_family-17774#LINE/L2	871	886	+	13.9434	1.07e-08	4.24e-05	GGGGGGGGGGGGGGGG
AAGJ06000013.1_20319884-20321627(-)_1|1|1x0		rnd-6_family-17774#LINE/L2	872	887	+	13.9434	1.07e-08	4.24e-05	GGGGGGGGGGGGGGGG
AAGJ06000013.1_20319884-20321627(-)_1|1|1x0		rnd-6_family-17774#LINE/L2	873	888	+	13.9434	1.07e-08	4.24e-05	GGGGGGGGGGGGGGGG
AAGJ06000013.1_20319884-20321627(-)_1|1|1x0		rnd-6_family-17774#LINE/L2	874	889	+	13.9434	1.07e-08	4.24e-05	GGGGGGGGGGGGGGGG
AAGJ06000013.1_20319884-20321627(-)_1|1|1x0		rnd-6_family-17774#LINE/L2	875	890	+	13.9434	1.07e-08	4.24e-05	GGGGGGGGGGGGGGGG
AAGJ06000013.1_20319884-20321627(-)_1|1|1x0		rnd-6_family-17774#LINE/L2	876	891	+	13.9434	1.07e-08	4.24e-05	GGGGGGGGGGGGGGGG
AAGJ06000013.1_20319884-20321627(-)_1|1|1x0		rnd-6_family-2986#LINE/L2	861	876	-	13.9434	1.07e-08	4.24e-05	GGGGGGGGGGGGGGGG
AAGJ06000013.1_20319884-20321627(-)_1|1|1x0		rnd-6_family-17774#LINE/L2	877	892	+	13.9434	1.07e-08	4.24e-05	GGGGGGGGGGGGGGGG
AAGJ06000013.1_20319884-20321627(-)_1|1|1x0		rnd-6_family-17774#LINE/L2	878	893	+	13.9434	1.07e-08	4.24e-05	GGGGGGGGGGGGGGGG
AAGJ06000013.1_20319884-20321627(-)_1|1|1x0		rnd-6_family-17774#LINE/L2	879	894	+	13.9434	1.07e-08	4.24e-05	GGGGGGGGGGGGGGGG
AAGJ06000013.1_20319884-20321627(-)_1|1|1x0		rnd-6_family-17774#LINE/L2	880	895	+	13.9434	1.07e-08	4.24e-05	GGGGGGGGGGGGGGGG
AAGJ06000013.1_20319884-20321627(-)_1|1|1x0		rnd-6_family-3020#Unknown	868	883	-	13.9434	1.07e-08	4.24e-05	GGGGGGGGGGGGGGGG
AAGJ06000013.1_20319884-20321627(-)_1|1|1x0		rnd-6_family-10075#Unknown	902	917	-	13.9434	1.07e-08	4.24e-05	GGGGGGGGGGGGGGGG
AAGJ06000013.1_20319884-20321627(-)_1|1|1x0		rnd-6_family-6295#LINE/L2	918	933	+	13.9434	1.07e-08	4.24e-05	GGGGGGGGGGGGGGGG
AAGJ06000013.1_20319884-20321627(-)_1|1|1x0		rnd-6_family-6295#LINE/L2	919	934	+	13.9434	1.07e-08	4.24e-05	GGGGGGGGGGGGGGGG
AAGJ06000013.1_20319884-20321627(-)_1|1|1x0		rnd-6_family-6295#LINE/L2	920	935	+	13.9434	1.07e-08	4.24e-05	GGGGGGGGGGGGGGGG
AAGJ06000013.1_20319884-20321627(-)_1|1|1x0		rnd-6_family-6295#LINE/L2	921	936	+	13.9434	1.07e-08	4.24e-05	GGGGGGGGGGGGGGGG
AAGJ06000013.1_20319884-20321627(-)_1|1|1x0		rnd-1_family-3#Unknown	910	925	-	13.9434	1.07e-08	4.24e-05	GGGGGGGGGGGGGGGC
AAGJ06000013.1_20319884-20321627(-)_1|1|1x0		rnd-1_family-3#Unknown	911	926	-	13.9434	1.07e-08	4.24e-05	GGGGGGGGGGGGGGGG
AAGJ06000013.1_20319884-20321627(-)_1|1|1x0		rnd-1_family-3#Unknown	912	927	-	13.9434	1.07e-08	4.24e-05	GGGGGGGGGGGGGGGG
AAGJ06000013.1_20319884-20321627(-)_1|1|1x0		rnd-1_family-3#Unknown	913	928	-	13.9434	1.07e-08	4.24e-05	GGGGGGGGGGGGGGGG
AAGJ06000013.1_20319884-20321627(-)_1|1|1x0		rnd-1_family-3#Unknown	914	929	-	13.9434	1.07e-08	4.24e-05	GGGGGGGGGGGGGGGG
AAGJ06000013.1_20319884-20321627(-)_1|1|1x0		rnd-1_family-3#Unknown	915	930	-	13.9434	1.07e-08	4.24e-05	GGGGGGGGGGGGGGGG
AAGJ06000013.1_20319884-20321627(-)_1|1|1x0		rnd-1_family-3#Unknown	916	931	-	13.9434	1.07e-08	4.24e-05	GGGGGGGGGGGGGGGG
AAGJ06000013.1_20319884-20321627(-)_1|1|1x0		rnd-6_family-7673#Unknown	932	947	+	13.9434	1.07e-08	4.24e-05	GGGGGGGGGGGGGGGG
AAGJ06000013.1_20319884-20321627(-)_1|1|1x0		rnd-1_family-3#Unknown	917	932	-	13.9434	1.07e-08	4.24e-05	GGGGGGGGGGGGGGGG
AAGJ06000013.1_20319884-20321627(-)_1|1|1x0		rnd-6_family-7673#Unknown	933	948	+	13.9434	1.07e-08	4.24e-05	GGGGGGGGGGGGGGGG
AAGJ06000013.1_20319884-20321627(-)_1|1|1x0		rnd-6_family-7673#Unknown	934	949	+	13.9434	1.07e-08	4.24e-05	GGGGGGGGGGGGGGGG
AAGJ06000013.1_20319884-20321627(-)_1|1|1x0		rnd-6_family-7673#Unknown	935	950	+	13.9434	1.07e-08	4.24e-05	GGGGGGGGGGGGGGGG
AAGJ06000013.1_20319884-20321627(-)_1|1|1x0		rnd-6_family-7673#Unknown	936	951	+	13.9434	1.07e-08	4.24e-05	GGGGGGGGGGGGGGGG
AAGJ06000013.1_20319884-20321627(-)_1|1|1x0		rnd-6_family-7673#Unknown	937	952	+	13.9434	1.07e-08	4.24e-05	GGGGGGGGGGGGGGGG
AAGJ06000013.1_20319884-20321627(-)_1|1|1x0		rnd-6_family-7673#Unknown	938	953	+	13.9434	1.07e-08	4.24e-05	GGGGGGGGGGGGGGGG
AAGJ06000013.1_20319884-20321627(-)_1|1|1x0		rnd-6_family-600#Unknown	974	989	+	13.9434	1.07e-08	4.24e-05	GGGGGGGGGGGGGGGG
AAGJ06000013.1_20319884-20321627(-)_1|1|1x0		rnd-6_family-600#Unknown	975	990	+	13.9434	1.07e-08	4.24e-05	GGGGGGGGGGGGGGGG
AAGJ06000013.1_20319884-20321627(-)_1|1|1x0		rnd-6_family-11729#Unknown	975	990	+	13.9434	1.07e-08	4.24e-05	GGGGGGGGGGGGGGGG
AAGJ06000013.1_20319884-20321627(-)_1|1|1x0		rnd-6_family-600#Unknown	976	991	+	13.9434	1.07e-08	4.24e-05	GGGGGGGGGGGGGGGG
AAGJ06000013.1_20319884-20321627(-)_1|1|1x0		rnd-6_family-11729#Unknown	976	991	+	13.9434	1.07e-08	4.24e-05	GGGGGGGGGGGGGGGG
AAGJ06000013.1_20319884-20321627(-)_1|1|1x0		rnd-6_family-600#Unknown	977	992	+	13.9434	1.07e-08	4.24e-05	GGGGGGGGGGGGGGGG
AAGJ06000013.1_20319884-20321627(-)_1|1|1x0		rnd-6_family-600#Unknown	978	993	+	13.9434	1.07e-08	4.24e-05	GGGGGGGGGGGGGGGG
AAGJ06000013.1_20319884-20321627(-)_1|1|1x0		rnd-6_family-600#Unknown	979	994	+	13.9434	1.07e-08	4.24e-05	GGGGGGGGGGGGGGGG
AAGJ06000013.1_20319884-20321627(-)_1|1|1x0		rnd-6_family-600#Unknown	980	995	+	13.9434	1.07e-08	4.24e-05	GGGGGGGGGGGGGGGG
AAGJ06000013.1_20319884-20321627(-)_1|1|1x0		rnd-6_family-970#Unknown	986	1001	+	13.9434	1.07e-08	4.24e-05	GGGGGGGGGGGGGGGC
AAGJ06000013.1_20319884-20321627(-)_1|1|1x0		rnd-5_family-3186#Unknown	1015	1030	+	13.9434	1.07e-08	4.24e-05	GGGGGGGGGGGGGGGG
AAGJ06000013.1_20319884-20321627(-)_1|1|1x0		rnd-6_family-12709#Unknown	1003	1018	-	13.9434	1.07e-08	4.24e-05	GGGGGGGGGGGGGGGC
AAGJ06000013.1_20319884-20321627(-)_1|1|1x0		rnd-6_family-12709#Unknown	1004	1019	-	13.9434	1.07e-08	4.24e-05	GGGGGGGGGGGGGGGG
AAGJ06000013.1_20319884-20321627(-)_1|1|1x0		rnd-6_family-12709#Unknown	1005	1020	-	13.9434	1.07e-08	4.24e-05	GGGGGGGGGGGGGGGG
AAGJ06000013.1_20319884-20321627(-)_1|1|1x0		rnd-1_family-160#Unknown	1006	1021	-	13.9434	1.07e-08	4.24e-05	GGGGGGGGGGGGGGGG
AAGJ06000013.1_20319884-20321627(-)_1|1|1x0		rnd-6_family-14992#Unknown	1054	1069	+	13.9434	1.07e-08	4.24e-05	GGGGGGGGGGGGGGGG
AAGJ06000013.1_20319884-20321627(-)_1|1|1x0		rnd-6_family-14992#Unknown	1055	1070	+	13.9434	1.07e-08	4.24e-05	GGGGGGGGGGGGGGGG
AAGJ06000013.1_20319884-20321627(-)_1|1|1x0		rnd-1_family-3#Unknown	1061	1076	+	13.9434	1.07e-08	4.24e-05	GGGGGGGGGGGGGGGG
AAGJ06000013.1_20319884-20321627(-)_1|1|1x0		rnd-1_family-3#Unknown	1062	1077	+	13.9434	1.07e-08	4.24e-05	GGGGGGGGGGGGGGGG
AAGJ06000013.1_20319884-20321627(-)_1|1|1x0		rnd-1_family-3#Unknown	1063	1078	+	13.9434	1.07e-08	4.24e-05	GGGGGGGGGGGGGGGG
AAGJ06000013.1_20319884-20321627(-)_1|1|1x0		rnd-1_family-3#Unknown	1064	1079	+	13.9434	1.07e-08	4.24e-05	GGGGGGGGGGGGGGGG
AAGJ06000013.1_20319884-20321627(-)_1|1|1x0		rnd-6_family-4674#Unknown	1075	1090	+	13.9434	1.07e-08	4.24e-05	GGGGGGGGGGGGGGGG
AAGJ06000013.1_20319884-20321627(-)_1|1|1x0		rnd-6_family-17774#LINE/L2	1075	1090	+	13.9434	1.07e-08	4.24e-05	GGGGGGGGGGGGGGGG
AAGJ06000013.1_20319884-20321627(-)_1|1|1x0		rnd-6_family-4674#Unknown	1076	1091	+	13.9434	1.07e-08	4.24e-05	GGGGGGGGGGGGGGGG
AAGJ06000013.1_20319884-20321627(-)_1|1|1x0		rnd-6_family-17774#LINE/L2	1076	1091	+	13.9434	1.07e-08	4.24e-05	GGGGGGGGGGGGGGGG
AAGJ06000013.1_20319884-20321627(-)_1|1|1x0		rnd-6_family-17774#LINE/L2	1077	1092	+	13.9434	1.07e-08	4.24e-05	GGGGGGGGGGGGGGGG
AAGJ06000013.1_20319884-20321627(-)_1|1|1x0		rnd-6_family-4674#Unknown	1077	1092	+	13.9434	1.07e-08	4.24e-05	GGGGGGGGGGGGGGGG
AAGJ06000013.1_20319884-20321627(-)_1|1|1x0		rnd-6_family-4674#Unknown	1078	1093	+	13.9434	1.07e-08	4.24e-05	GGGGGGGGGGGGGGGG
AAGJ06000013.1_20319884-20321627(-)_1|1|1x0		rnd-6_family-17774#LINE/L2	1078	1093	+	13.9434	1.07e-08	4.24e-05	GGGGGGGGGGGGGGGG
AAGJ06000013.1_20319884-20321627(-)_1|1|1x0		rnd-6_family-17774#LINE/L2	1079	1094	+	13.9434	1.07e-08	4.24e-05	GGGGGGGGGGGGGGGG
AAGJ06000013.1_20319884-20321627(-)_1|1|1x0		rnd-6_family-4674#Unknown	1079	1094	+	13.9434	1.07e-08	4.24e-05	GGGGGGGGGGGGGGGG
AAGJ06000013.1_20319884-20321627(-)_1|1|1x0		rnd-6_family-4674#Unknown	1080	1095	+	13.9434	1.07e-08	4.24e-05	GGGGGGGGGGGGGGGG
AAGJ06000013.1_20319884-20321627(-)_1|1|1x0		rnd-6_family-17774#LINE/L2	1080	1095	+	13.9434	1.07e-08	4.24e-05	GGGGGGGGGGGGGGGG
AAGJ06000013.1_20319884-20321627(-)_1|1|1x0		rnd-6_family-2511#Unknown	1081	1096	+	13.9434	1.07e-08	4.24e-05	GGGGGGGGGGGGGGGG
AAGJ06000013.1_20319884-20321627(-)_1|1|1x0		rnd-6_family-4674#Unknown	1081	1096	+	13.9434	1.07e-08	4.24e-05	GGGGGGGGGGGGGGGG
AAGJ06000013.1_20319884-20321627(-)_1|1|1x0		rnd-6_family-17774#LINE/L2	1081	1096	+	13.9434	1.07e-08	4.24e-05	GGGGGGGGGGGGGGGG
AAGJ06000013.1_20319884-20321627(-)_1|1|1x0		rnd-6_family-2511#Unknown	1082	1097	+	13.9434	1.07e-08	4.24e-05	GGGGGGGGGGGGGGGG
AAGJ06000013.1_20319884-20321627(-)_1|1|1x0		rnd-6_family-17774#LINE/L2	1082	1097	+	13.9434	1.07e-08	4.24e-05	GGGGGGGGGGGGGGGG
AAGJ06000013.1_20319884-20321627(-)_1|1|1x0		rnd-6_family-4674#Unknown	1082	1097	+	13.9434	1.07e-08	4.24e-05	GGGGGGGGGGGGGGGG
AAGJ06000013.1_20319884-20321627(-)_1|1|1x0		rnd-6_family-2511#Unknown	1083	1098	+	13.9434	1.07e-08	4.24e-05	GGGGGGGGGGGGGGGG
AAGJ06000013.1_20319884-20321627(-)_1|1|1x0		rnd-6_family-17774#LINE/L2	1083	1098	+	13.9434	1.07e-08	4.24e-05	GGGGGGGGGGGGGGGG
AAGJ06000013.1_20319884-20321627(-)_1|1|1x0		rnd-6_family-4674#Unknown	1083	1098	+	13.9434	1.07e-08	4.24e-05	GGGGGGGGGGGGGGGG
AAGJ06000013.1_20319884-20321627(-)_1|1|1x0		rnd-6_family-4674#Unknown	1084	1099	+	13.9434	1.07e-08	4.24e-05	GGGGGGGGGGGGGGGG
AAGJ06000013.1_20319884-20321627(-)_1|1|1x0		rnd-6_family-2511#Unknown	1084	1099	+	13.9434	1.07e-08	4.24e-05	GGGGGGGGGGGGGGGG
AAGJ06000013.1_20319884-20321627(-)_1|1|1x0		rnd-6_family-17774#LINE/L2	1084	1099	+	13.9434	1.07e-08	4.24e-05	GGGGGGGGGGGGGGGG
AAGJ06000013.1_20319884-20321627(-)_1|1|1x0		rnd-6_family-4674#Unknown	1085	1100	+	13.9434	1.07e-08	4.24e-05	GGGGGGGGGGGGGGGG
AAGJ06000013.1_20319884-20321627(-)_1|1|1x0		rnd-6_family-2511#Unknown	1085	1100	+	13.9434	1.07e-08	4.24e-05	GGGGGGGGGGGGGGGC
AAGJ06000013.1_20319884-20321627(-)_1|1|1x0		rnd-6_family-17774#LINE/L2	1085	1100	+	13.9434	1.07e-08	4.24e-05	GGGGGGGGGGGGGGGG
AAGJ06000013.1_20319884-20321627(-)_1|1|1x0		rnd-6_family-17774#LINE/L2	1086	1101	+	13.9434	1.07e-08	4.24e-05	GGGGGGGGGGGGGGGG
AAGJ06000013.1_20319884-20321627(-)_1|1|1x0		rnd-6_family-17774#LINE/L2	1087	1102	+	13.9434	1.07e-08	4.24e-05	GGGGGGGGGGGGGGGG
AAGJ06000013.1_20319884-20321627(-)_1|1|1x0		rnd-6_family-17774#LINE/L2	1088	1103	+	13.9434	1.07e-08	4.24e-05	GGGGGGGGGGGGGGGG
AAGJ06000013.1_20319884-20321627(-)_1|1|1x0		rnd-6_family-17774#LINE/L2	1089	1104	+	13.9434	1.07e-08	4.24e-05	GGGGGGGGGGGGGGGG
AAGJ06000013.1_20319884-20321627(-)_1|1|1x0		rnd-6_family-17774#LINE/L2	1090	1105	+	13.9434	1.07e-08	4.24e-05	GGGGGGGGGGGGGGGG
AAGJ06000013.1_20319884-20321627(-)_1|1|1x0		rnd-6_family-22716#Unknown	1082	1097	-	13.9434	1.07e-08	4.24e-05	GGGGGGGGGGGGGGGG
AAGJ06000013.1_20319884-20321627(-)_1|1|1x0		rnd-6_family-22716#Unknown	1083	1098	-	13.9434	1.07e-08	4.24e-05	GGGGGGGGGGGGGGGG
AAGJ06000013.1_20319884-20321627(-)_1|1|1x0		rnd-6_family-22716#Unknown	1084	1099	-	13.9434	1.07e-08	4.24e-05	GGGGGGGGGGGGGGGG
AAGJ06000013.1_20319884-20321627(-)_1|1|1x0		rnd-6_family-22716#Unknown	1085	1100	-	13.9434	1.07e-08	4.24e-05	GGGGGGGGGGGGGGGG
AAGJ06000013.1_20319884-20321627(-)_1|1|1x0		rnd-6_family-22716#Unknown	1086	1101	-	13.9434	1.07e-08	4.24e-05	GGGGGGGGGGGGGGGG
AAGJ06000013.1_20319884-20321627(-)_1|1|1x0		rnd-6_family-22716#Unknown	1087	1102	-	13.9434	1.07e-08	4.24e-05	GGGGGGGGGGGGGGGG
AAGJ06000013.1_20319884-20321627(-)_1|1|1x0		rnd-6_family-22716#Unknown	1088	1103	-	13.9434	1.07e-08	4.24e-05	GGGGGGGGGGGGGGGG
AAGJ06000013.1_20319884-20321627(-)_1|1|1x0		rnd-6_family-22716#Unknown	1089	1104	-	13.9434	1.07e-08	4.24e-05	GGGGGGGGGGGGGGGG
AAGJ06000013.1_20319884-20321627(-)_1|1|1x0		rnd-6_family-22716#Unknown	1090	1105	-	13.9434	1.07e-08	4.24e-05	GGGGGGGGGGGGGGGG
AAGJ06000013.1_20319884-20321627(-)_1|1|1x0		rnd-6_family-22716#Unknown	1091	1106	-	13.9434	1.07e-08	4.24e-05	GGGGGGGGGGGGGGGG
AAGJ06000013.1_20319884-20321627(-)_1|1|1x0		rnd-6_family-22716#Unknown	1092	1107	-	13.9434	1.07e-08	4.24e-05	GGGGGGGGGGGGGGGG
AAGJ06000013.1_20319884-20321627(-)_1|1|1x0		rnd-6_family-22716#Unknown	1093	1108	-	13.9434	1.07e-08	4.24e-05	GGGGGGGGGGGGGGGG
AAGJ06000013.1_20319884-20321627(-)_1|1|1x0		rnd-6_family-22716#Unknown	1094	1109	-	13.9434	1.07e-08	4.24e-05	GGGGGGGGGGGGGGGG
AAGJ06000013.1_20319884-20321627(-)_1|1|1x0		rnd-6_family-2358#Unknown	1188	1203	+	13.9434	1.07e-08	4.24e-05	GGGGGGGGGGGGGGGG
AAGJ06000013.1_20319884-20321627(-)_1|1|1x0		rnd-5_family-24#Unknown	1173	1188	-	13.9434	1.07e-08	4.24e-05	GGGGGGGGGGGGGGGG
AAGJ06000013.1_20319884-20321627(-)_1|1|1x0		rnd-6_family-2358#Unknown	1189	1204	+	13.9434	1.07e-08	4.24e-05	GGGGGGGGGGGGGGGG
AAGJ06000013.1_20319884-20321627(-)_1|1|1x0		rnd-1_family-754#LINE/L1-Tx1	1189	1204	+	13.9434	1.07e-08	4.24e-05	GGGGGGGGGGGGGGGG
AAGJ06000013.1_20319884-20321627(-)_1|1|1x0		rnd-5_family-24#Unknown	1174	1189	-	13.9434	1.07e-08	4.24e-05	GGGGGGGGGGGGGGGG
AAGJ06000013.1_20319884-20321627(-)_1|1|1x0		rnd-1_family-754#LINE/L1-Tx1	1190	1205	+	13.9434	1.07e-08	4.24e-05	GGGGGGGGGGGGGGGG
AAGJ06000013.1_20319884-20321627(-)_1|1|1x0		rnd-6_family-2358#Unknown	1190	1205	+	13.9434	1.07e-08	4.24e-05	GGGGGGGGGGGGGGGG
AAGJ06000013.1_20319884-20321627(-)_1|1|1x0		rnd-5_family-24#Unknown	1175	1190	-	13.9434	1.07e-08	4.24e-05	GGGGGGGGGGGGGGGG
AAGJ06000013.1_20319884-20321627(-)_1|1|1x0		rnd-6_family-2358#Unknown	1191	1206	+	13.9434	1.07e-08	4.24e-05	GGGGGGGGGGGGGGGG
AAGJ06000013.1_20319884-20321627(-)_1|1|1x0		rnd-5_family-24#Unknown	1176	1191	-	13.9434	1.07e-08	4.24e-05	GGGGGGGGGGGGGGGG
AAGJ06000013.1_20319884-20321627(-)_1|1|1x0		rnd-5_family-24#Unknown	1177	1192	-	13.9434	1.07e-08	4.24e-05	GGGGGGGGGGGGGGGG
AAGJ06000013.1_20319884-20321627(-)_1|1|1x0		rnd-6_family-1#Unknown	1230	1245	+	13.9434	1.07e-08	4.24e-05	GGGGGGGGGGGGGGGG
AAGJ06000013.1_20319884-20321627(-)_1|1|1x0		rnd-6_family-1#Unknown	1231	1246	+	13.9434	1.07e-08	4.24e-05	GGGGGGGGGGGGGGGG
AAGJ06000013.1_20319884-20321627(-)_1|1|1x0		rnd-6_family-1#Unknown	1232	1247	+	13.9434	1.07e-08	4.24e-05	GGGGGGGGGGGGGGGG
AAGJ06000013.1_20319884-20321627(-)_1|1|1x0		rnd-6_family-11729#Unknown	1233	1248	-	13.9434	1.07e-08	4.24e-05	GGGGGGGGGGGGGGGC
AAGJ06000013.1_20319884-20321627(-)_1|1|1x0		rnd-5_family-63#Unknown	1254	1269	-	13.9434	1.07e-08	4.24e-05	GGGGGGGGGGGGGGGG
AAGJ06000013.1_20319884-20321627(-)_1|1|1x0		rnd-5_family-63#Unknown	1255	1270	-	13.9434	1.07e-08	4.24e-05	GGGGGGGGGGGGGGGG
AAGJ06000013.1_20319884-20321627(-)_1|1|1x0		rnd-5_family-63#Unknown	1256	1271	-	13.9434	1.07e-08	4.24e-05	GGGGGGGGGGGGGGGG
AAGJ06000013.1_20319884-20321627(-)_1|1|1x0		rnd-5_family-63#Unknown	1257	1272	-	13.9434	1.07e-08	4.24e-05	GGGGGGGGGGGGGGGG
AAGJ06000013.1_20319884-20321627(-)_1|1|1x0		rnd-5_family-63#Unknown	1258	1273	-	13.9434	1.07e-08	4.24e-05	GGGGGGGGGGGGGGGG
AAGJ06000013.1_20319884-20321627(-)_1|1|1x0		rnd-5_family-63#Unknown	1259	1274	-	13.9434	1.07e-08	4.24e-05	GGGGGGGGGGGGGGGG
AAGJ06000013.1_20319884-20321627(-)_1|1|1x0		rnd-5_family-63#Unknown	1260	1275	-	13.9434	1.07e-08	4.24e-05	GGGGGGGGGGGGGGGG
AAGJ06000013.1_20319884-20321627(-)_1|1|1x0		rnd-5_family-63#Unknown	1261	1276	-	13.9434	1.07e-08	4.24e-05	GGGGGGGGGGGGGGGG
AAGJ06000013.1_20319884-20321627(-)_1|1|1x0		rnd-5_family-63#Unknown	1262	1277	-	13.9434	1.07e-08	4.24e-05	GGGGGGGGGGGGGGGG
AAGJ06000013.1_20319884-20321627(-)_1|1|1x0		rnd-5_family-63#Unknown	1263	1278	-	13.9434	1.07e-08	4.24e-05	GGGGGGGGGGGGGGGG
AAGJ06000013.1_20319884-20321627(-)_1|1|1x0		rnd-5_family-63#Unknown	1264	1279	-	13.9434	1.07e-08	4.24e-05	GGGGGGGGGGGGGGGG
AAGJ06000013.1_20319884-20321627(-)_1|1|1x0		rnd-5_family-63#Unknown	1265	1280	-	13.9434	1.07e-08	4.24e-05	GGGGGGGGGGGGGGGG
AAGJ06000013.1_20319884-20321627(-)_1|1|1x0		rnd-5_family-63#Unknown	1266	1281	-	13.9434	1.07e-08	4.24e-05	GGGGGGGGGGGGGGGG
AAGJ06000013.1_20319884-20321627(-)_1|1|1x0		rnd-6_family-16177#Unknown	1282	1297	+	13.9434	1.07e-08	4.24e-05	GGGGGGGGGGGGGGGG
AAGJ06000013.1_20319884-20321627(-)_1|1|1x0		rnd-5_family-63#Unknown	1267	1282	-	13.9434	1.07e-08	4.24e-05	GGGGGGGGGGGGGGGG
AAGJ06000013.1_20319884-20321627(-)_1|1|1x0		rnd-6_family-2511#Unknown	1268	1283	-	13.9434	1.07e-08	4.24e-05	GGGGGGGGGGGGGGGC
AAGJ06000013.1_20319884-20321627(-)_1|1|1x0		rnd-6_family-16177#Unknown	1283	1298	+	13.9434	1.07e-08	4.24e-05	GGGGGGGGGGGGGGGG
AAGJ06000013.1_20319884-20321627(-)_1|1|1x0		rnd-5_family-63#Unknown	1268	1283	-	13.9434	1.07e-08	4.24e-05	GGGGGGGGGGGGGGGG
AAGJ06000013.1_20319884-20321627(-)_1|1|1x0		rnd-5_family-63#Unknown	1269	1284	-	13.9434	1.07e-08	4.24e-05	GGGGGGGGGGGGGGGG
AAGJ06000013.1_20319884-20321627(-)_1|1|1x0		rnd-6_family-2511#Unknown	1269	1284	-	13.9434	1.07e-08	4.24e-05	GGGGGGGGGGGGGGGG
AAGJ06000013.1_20319884-20321627(-)_1|1|1x0		rnd-5_family-63#Unknown	1270	1285	-	13.9434	1.07e-08	4.24e-05	GGGGGGGGGGGGGGGG
AAGJ06000013.1_20319884-20321627(-)_1|1|1x0		rnd-6_family-2511#Unknown	1270	1285	-	13.9434	1.07e-08	4.24e-05	GGGGGGGGGGGGGGGG
AAGJ06000013.1_20319884-20321627(-)_1|1|1x0		rnd-6_family-2511#Unknown	1271	1286	-	13.9434	1.07e-08	4.24e-05	GGGGGGGGGGGGGGGG
AAGJ06000013.1_20319884-20321627(-)_1|1|1x0		rnd-5_family-63#Unknown	1271	1286	-	13.9434	1.07e-08	4.24e-05	GGGGGGGGGGGGGGGG
AAGJ06000013.1_20319884-20321627(-)_1|1|1x0		rnd-5_family-63#Unknown	1272	1287	-	13.9434	1.07e-08	4.24e-05	GGGGGGGGGGGGGGGG
AAGJ06000013.1_20319884-20321627(-)_1|1|1x0		rnd-6_family-2511#Unknown	1272	1287	-	13.9434	1.07e-08	4.24e-05	GGGGGGGGGGGGGGGG
AAGJ06000013.1_20319884-20321627(-)_1|1|1x0		rnd-5_family-63#Unknown	1273	1288	-	13.9434	1.07e-08	4.24e-05	GGGGGGGGGGGGGGGG
AAGJ06000013.1_20319884-20321627(-)_1|1|1x0		rnd-6_family-2511#Unknown	1273	1288	-	13.9434	1.07e-08	4.24e-05	GGGGGGGGGGGGGGGG
AAGJ06000013.1_20319884-20321627(-)_1|1|1x0		rnd-5_family-63#Unknown	1274	1289	-	13.9434	1.07e-08	4.24e-05	GGGGGGGGGGGGGGGG
AAGJ06000013.1_20319884-20321627(-)_1|1|1x0		rnd-6_family-2511#Unknown	1274	1289	-	13.9434	1.07e-08	4.24e-05	GGGGGGGGGGGGGGGG
AAGJ06000013.1_20319884-20321627(-)_1|1|1x0		rnd-5_family-63#Unknown	1275	1290	-	13.9434	1.07e-08	4.24e-05	GGGGGGGGGGGGGGGG
AAGJ06000013.1_20319884-20321627(-)_1|1|1x0		rnd-6_family-2511#Unknown	1275	1290	-	13.9434	1.07e-08	4.24e-05	GGGGGGGGGGGGGGGG
AAGJ06000013.1_20319884-20321627(-)_1|1|1x0		rnd-5_family-63#Unknown	1276	1291	-	13.9434	1.07e-08	4.24e-05	GGGGGGGGGGGGGGGG
AAGJ06000013.1_20319884-20321627(-)_1|1|1x0		rnd-5_family-63#Unknown	1277	1292	-	13.9434	1.07e-08	4.24e-05	GGGGGGGGGGGGGGGG
AAGJ06000013.1_20319884-20321627(-)_1|1|1x0		rnd-5_family-63#Unknown	1278	1293	-	13.9434	1.07e-08	4.24e-05	GGGGGGGGGGGGGGGG
AAGJ06000013.1_20319884-20321627(-)_1|1|1x0		rnd-5_family-63#Unknown	1279	1294	-	13.9434	1.07e-08	4.24e-05	GGGGGGGGGGGGGGGG
AAGJ06000013.1_20319884-20321627(-)_1|1|1x0		rnd-5_family-380#Unknown	1305	1320	+	13.9434	1.07e-08	4.24e-05	GGGGGGGGGGGGGGGG
AAGJ06000013.1_20319884-20321627(-)_1|1|1x0		rnd-5_family-380#Unknown	1306	1321	+	13.9434	1.07e-08	4.24e-05	GGGGGGGGGGGGGGGG
AAGJ06000013.1_20319884-20321627(-)_1|1|1x0		rnd-5_family-380#Unknown	1307	1322	+	13.9434	1.07e-08	4.24e-05	GGGGGGGGGGGGGGGG
AAGJ06000013.1_20319884-20321627(-)_1|1|1x0		rnd-6_family-1276#Unknown	1302	1317	-	13.9434	1.07e-08	4.24e-05	GGGGGGGGGGGGGGGG
AAGJ06000013.1_20319884-20321627(-)_1|1|1x0		rnd-6_family-1276#Unknown	1303	1318	-	13.9434	1.07e-08	4.24e-05	GGGGGGGGGGGGGGGG
AAGJ06000013.1_20319884-20321627(-)_1|1|1x0		rnd-6_family-1276#Unknown	1304	1319	-	13.9434	1.07e-08	4.24e-05	GGGGGGGGGGGGGGGG
AAGJ06000013.1_20319884-20321627(-)_1|1|1x0		rnd-6_family-1276#Unknown	1305	1320	-	13.9434	1.07e-08	4.24e-05	GGGGGGGGGGGGGGGG
AAGJ06000013.1_20319884-20321627(-)_1|1|1x0		rnd-6_family-8015#LINE/RTE-X	1320	1335	+	13.9434	1.07e-08	4.24e-05	GGGGGGGGGGGGGGGG
AAGJ06000013.1_20319884-20321627(-)_1|1|1x0		rnd-6_family-1276#Unknown	1306	1321	-	13.9434	1.07e-08	4.24e-05	GGGGGGGGGGGGGGGG
AAGJ06000013.1_20319884-20321627(-)_1|1|1x0		rnd-6_family-2485#Unknown	1396	1411	+	13.9434	1.07e-08	4.24e-05	GGGGGGGGGGGGGGGG
AAGJ06000013.1_20319884-20321627(-)_1|1|1x0		rnd-6_family-2485#Unknown	1397	1412	+	13.9434	1.07e-08	4.24e-05	GGGGGGGGGGGGGGGC
AAGJ06000013.1_20319884-20321627(-)_1|1|1x0		rnd-6_family-12709#Unknown	1390	1405	-	13.9434	1.07e-08	4.24e-05	GGGGGGGGGGGGGGGC
AAGJ06000013.1_20319884-20321627(-)_1|1|1x0		rnd-6_family-12709#Unknown	1391	1406	-	13.9434	1.07e-08	4.24e-05	GGGGGGGGGGGGGGGG
AAGJ06000013.1_20319884-20321627(-)_1|1|1x0		rnd-6_family-12709#Unknown	1392	1407	-	13.9434	1.07e-08	4.24e-05	GGGGGGGGGGGGGGGG
AAGJ06000013.1_20319884-20321627(-)_1|1|1x0		rnd-6_family-12709#Unknown	1393	1408	-	13.9434	1.07e-08	4.24e-05	GGGGGGGGGGGGGGGG
AAGJ06000013.1_20319884-20321627(-)_1|1|1x0		rnd-6_family-2068#Unknown	1431	1446	+	13.9434	1.07e-08	4.24e-05	GGGGGGGGGGGGGGGC
AAGJ06000013.1_20319884-20321627(-)_1|1|1x0		rnd-6_family-2485#Unknown	1443	1458	-	13.9434	1.07e-08	4.24e-05	GGGGGGGGGGGGGGGG
AAGJ06000013.1_20319884-20321627(-)_1|1|1x0		rnd-6_family-2485#Unknown	1444	1459	-	13.9434	1.07e-08	4.24e-05	GGGGGGGGGGGGGGGG
AAGJ06000013.1_20319884-20321627(-)_1|1|1x0		rnd-6_family-2485#Unknown	1445	1460	-	13.9434	1.07e-08	4.24e-05	GGGGGGGGGGGGGGGG
AAGJ06000013.1_20319884-20321627(-)_1|1|1x0		rnd-6_family-3508#Unknown	1507	1522	-	13.9434	1.07e-08	4.24e-05	GGGGGGGGGGGGGGGG
AAGJ06000013.1_20319884-20321627(-)_1|1|1x0		rnd-6_family-3508#Unknown	1508	1523	-	13.9434	1.07e-08	4.24e-05	GGGGGGGGGGGGGGGG
AAGJ06000013.1_20319884-20321627(-)_1|1|1x0		rnd-6_family-3508#Unknown	1509	1524	-	13.9434	1.07e-08	4.24e-05	GGGGGGGGGGGGGGGG
AAGJ06000013.1_20319884-20321627(-)_1|1|1x0		rnd-6_family-3508#Unknown	1510	1525	-	13.9434	1.07e-08	4.24e-05	GGGGGGGGGGGGGGGG
AAGJ06000013.1_20319884-20321627(-)_1|1|1x0		rnd-6_family-1493#Unknown	1548	1563	+	13.9434	1.07e-08	4.24e-05	GGGGGGGGGGGGGGGG
AAGJ06000013.1_20319884-20321627(-)_1|1|1x0		rnd-6_family-1493#Unknown	1549	1564	+	13.9434	1.07e-08	4.24e-05	GGGGGGGGGGGGGGGG
AAGJ06000013.1_20319884-20321627(-)_1|1|1x0		rnd-5_family-568#Unknown	1548	1563	-	13.9434	1.07e-08	4.24e-05	GGGGGGGGGGGGGGGG
AAGJ06000013.1_20319884-20321627(-)_1|1|1x0		rnd-6_family-3407#Unknown	1627	1642	+	13.9434	1.07e-08	4.24e-05	GGGGGGGGGGGGGGGG
AAGJ06000013.1_20319884-20321627(-)_1|1|1x0		rnd-6_family-3407#Unknown	1628	1643	+	13.9434	1.07e-08	4.24e-05	GGGGGGGGGGGGGGGG
AAGJ06000013.1_20319884-20321627(-)_1|1|1x0		rnd-6_family-4979#LINE/L2	1621	1636	-	13.9434	1.07e-08	4.24e-05	GGGGGGGGGGGGGGGG
AAGJ06000013.1_20319884-20321627(-)_1|1|1x0		rnd-6_family-4979#LINE/L2	1622	1637	-	13.9434	1.07e-08	4.24e-05	GGGGGGGGGGGGGGGG
AAGJ06000013.1_20319884-20321627(-)_1|1|1x0		rnd-6_family-4979#LINE/L2	1623	1638	-	13.9434	1.07e-08	4.24e-05	GGGGGGGGGGGGGGGG
AAGJ06000013.1_20319884-20321627(-)_1|1|1x0		rnd-6_family-12709#Unknown	1628	1643	-	13.9434	1.07e-08	4.24e-05	GGGGGGGGGGGGGGGG
AAGJ06000013.1_20319884-20321627(-)_1|1|1x0		rnd-6_family-12709#Unknown	1629	1644	-	13.9434	1.07e-08	4.24e-05	GGGGGGGGGGGGGGGG
AAGJ06000013.1_20319884-20321627(-)_1|1|1x0		rnd-6_family-12709#Unknown	1630	1645	-	13.9434	1.07e-08	4.24e-05	GGGGGGGGGGGGGGGG
AAGJ06000013.1_20319884-20321627(-)_1|1|1x0		rnd-6_family-12709#Unknown	1631	1646	-	13.9434	1.07e-08	4.24e-05	GGGGGGGGGGGGGGGG
AAGJ06000013.1_20319884-20321627(-)_1|1|1x0		rnd-6_family-1106#Unknown	1689	1704	+	13.9434	1.07e-08	4.24e-05	GGGGGGGGGGGGGGGG
AAGJ06000013.1_20319884-20321627(-)_1|1|1x0		rnd-6_family-2571#Unknown	1679	1694	-	13.9434	1.07e-08	4.24e-05	GGGGGGGGGGGGGGGG
AAGJ06000013.1_20319884-20321627(-)_1|1|1x0		rnd-6_family-2571#Unknown	1680	1695	-	13.9434	1.07e-08	4.24e-05	GGGGGGGGGGGGGGGG
AAGJ06000013.1_20319884-20321627(-)_1|1|1x0		rnd-6_family-2571#Unknown	1681	1696	-	13.9434	1.07e-08	4.24e-05	GGGGGGGGGGGGGGGG
AAGJ06000013.1_20319884-20321627(-)_1|1|1x0		rnd-6_family-2571#Unknown	1682	1697	-	13.9434	1.07e-08	4.24e-05	GGGGGGGGGGGGGGGG
AAGJ06000013.1_20319884-20321627(-)_1|1|1x0		rnd-6_family-2571#Unknown	1683	1698	-	13.9434	1.07e-08	4.24e-05	GGGGGGGGGGGGGGGG
AAGJ06000013.1_20319884-20321627(-)_1|1|1x0		rnd-6_family-1457#Unknown	1683	1698	-	13.9434	1.07e-08	4.24e-05	GGGGGGGGGGGGGGGC
AAGJ06000013.1_20319884-20321627(-)_1|1|1x0		rnd-6_family-1457#Unknown	1684	1699	-	13.9434	1.07e-08	4.24e-05	GGGGGGGGGGGGGGGG
AAGJ06000013.1_20319884-20321627(-)_1|1|1x0		rnd-5_family-736#Unknown	1812	1827	+	13.9434	1.07e-08	4.24e-05	GGGGGGGGGGGGGGGC
AAGJ06000013.1_20319884-20321627(-)_1|1|1x0		rnd-6_family-10625#Unknown	1817	1832	+	13.9434	1.07e-08	4.24e-05	GGGGGGGGGGGGGGGC
AAGJ06000013.1_20319884-20321627(-)_1|1|1x0		rnd-6_family-2358#Unknown	1834	1849	-	13.9434	1.07e-08	4.24e-05	GGGGGGGGGGGGGGGG
AAGJ06000013.1_20319884-20321627(-)_1|1|1x0		rnd-5_family-3394#Unknown	1914	1929	+	13.9434	1.07e-08	4.24e-05	GGGGGGGGGGGGGGGG
AAGJ06000013.1_20319884-20321627(-)_1|1|1x0		rnd-5_family-3394#Unknown	1915	1930	+	13.9434	1.07e-08	4.24e-05	GGGGGGGGGGGGGGGG
AAGJ06000013.1_20319884-20321627(-)_1|1|1x0		rnd-6_family-1063#LINE/RTE-BovB	1996	2011	+	13.9434	1.07e-08	4.24e-05	GGGGGGGGGGGGGGGG
AAGJ06000013.1_20319884-20321627(-)_1|1|1x0		rnd-6_family-1063#LINE/RTE-BovB	1997	2012	+	13.9434	1.07e-08	4.24e-05	GGGGGGGGGGGGGGGG
AAGJ06000013.1_20319884-20321627(-)_1|1|1x0		rnd-6_family-1063#LINE/RTE-BovB	1998	2013	+	13.9434	1.07e-08	4.24e-05	GGGGGGGGGGGGGGGG
AAGJ06000013.1_20319884-20321627(-)_1|1|1x0		rnd-6_family-1063#LINE/RTE-BovB	1999	2014	+	13.9434	1.07e-08	4.24e-05	GGGGGGGGGGGGGGGG
AAGJ06000013.1_20319884-20321627(-)_1|1|1x0		rnd-6_family-1063#LINE/RTE-BovB	2000	2015	+	13.9434	1.07e-08	4.24e-05	GGGGGGGGGGGGGGGG
AAGJ06000013.1_20319884-20321627(-)_1|1|1x0		rnd-6_family-4076#LINE/CR1-Zenon	1987	2002	-	13.9434	1.07e-08	4.24e-05	GGGGGGGGGGGGGGGG
AAGJ06000013.1_20319884-20321627(-)_1|1|1x0		rnd-6_family-4076#LINE/CR1-Zenon	1988	2003	-	13.9434	1.07e-08	4.24e-05	GGGGGGGGGGGGGGGG
AAGJ06000013.1_20319884-20321627(-)_1|1|1x0		rnd-6_family-4076#LINE/CR1-Zenon	1989	2004	-	13.9434	1.07e-08	4.24e-05	GGGGGGGGGGGGGGGG
AAGJ06000013.1_20319884-20321627(-)_1|1|1x0		rnd-5_family-2198#Unknown	2023	2038	-	13.9434	1.07e-08	4.24e-05	GGGGGGGGGGGGGGGG
AAGJ06000013.1_20319884-20321627(-)_1|1|1x0		rnd-5_family-2198#Unknown	2024	2039	-	13.9434	1.07e-08	4.24e-05	GGGGGGGGGGGGGGGG
AAGJ06000013.1_20319884-20321627(-)_1|1|1x0		rnd-5_family-2198#Unknown	2025	2040	-	13.9434	1.07e-08	4.24e-05	GGGGGGGGGGGGGGGG
AAGJ06000013.1_20319884-20321627(-)_1|1|1x0		rnd-5_family-2198#Unknown	2026	2041	-	13.9434	1.07e-08	4.24e-05	GGGGGGGGGGGGGGGG
AAGJ06000013.1_20319884-20321627(-)_1|1|1x0		rnd-5_family-2956#Unknown	2165	2180	+	13.9434	1.07e-08	4.24e-05	GGGGGGGGGGGGGGGG
AAGJ06000013.1_20319884-20321627(-)_1|1|1x0		rnd-5_family-2956#Unknown	2166	2181	+	13.9434	1.07e-08	4.24e-05	GGGGGGGGGGGGGGGG
AAGJ06000013.1_20319884-20321627(-)_1|1|1x0		rnd-6_family-5481#Unknown	2158	2173	-	13.9434	1.07e-08	4.24e-05	GGGGGGGGGGGGGGGG
AAGJ06000013.1_20319884-20321627(-)_1|1|1x0		rnd-6_family-5481#Unknown	2159	2174	-	13.9434	1.07e-08	4.24e-05	GGGGGGGGGGGGGGGG
AAGJ06000013.1_20319884-20321627(-)_1|1|1x0		rnd-6_family-5481#Unknown	2160	2175	-	13.9434	1.07e-08	4.24e-05	GGGGGGGGGGGGGGGG
AAGJ06000013.1_20319884-20321627(-)_1|1|1x0		rnd-6_family-5481#Unknown	2161	2176	-	13.9434	1.07e-08	4.24e-05	GGGGGGGGGGGGGGGG
AAGJ06000013.1_20319884-20321627(-)_1|1|1x0		rnd-4_family-925#Unknown	2449	2464	+	13.9434	1.07e-08	4.24e-05	GGGGGGGGGGGGGGGC
AAGJ06000013.1_20319884-20321627(-)_1|1|1x0		rnd-6_family-20051#Unknown	2840	2855	-	13.9434	1.07e-08	4.24e-05	GGGGGGGGGGGGGGGC
AAGJ06000013.1_20319884-20321627(-)_1|1|1x0		rnd-6_family-20051#Unknown	2841	2856	-	13.9434	1.07e-08	4.24e-05	GGGGGGGGGGGGGGGG
AAGJ06000013.1_20319884-20321627(-)_1|1|1x0		rnd-6_family-20051#Unknown	2842	2857	-	13.9434	1.07e-08	4.24e-05	GGGGGGGGGGGGGGGG
AAGJ06000013.1_20319884-20321627(-)_1|1|1x0		rnd-6_family-4674#Unknown	2961	2976	+	13.9434	1.07e-08	4.24e-05	GGGGGGGGGGGGGGGG
AAGJ06000013.1_20319884-20321627(-)_1|1|1x0		rnd-6_family-4674#Unknown	2962	2977	+	13.9434	1.07e-08	4.24e-05	GGGGGGGGGGGGGGGG
AAGJ06000013.1_20319884-20321627(-)_1|1|1x0		rnd-6_family-4674#Unknown	2963	2978	+	13.9434	1.07e-08	4.24e-05	GGGGGGGGGGGGGGGG
AAGJ06000013.1_20319884-20321627(-)_1|1|1x0		rnd-5_family-2099#Unknown	3155	3170	+	13.9434	1.07e-08	4.24e-05	GGGGGGGGGGGGGGGC
AAGJ06000013.1_20319884-20321627(-)_1|1|1x0		rnd-6_family-6783#Unknown	3344	3359	+	13.9434	1.07e-08	4.24e-05	GGGGGGGGGGGGGGGG
AAGJ06000013.1_20319884-20321627(-)_1|1|1x0		rnd-6_family-6783#Unknown	3345	3360	+	13.9434	1.07e-08	4.24e-05	GGGGGGGGGGGGGGGG
AAGJ06000013.1_20319884-20321627(-)_1|1|1x0		rnd-6_family-6783#Unknown	3346	3361	+	13.9434	1.07e-08	4.24e-05	GGGGGGGGGGGGGGGG
AAGJ06000013.1_20319884-20321627(-)_1|1|1x0		rnd-6_family-6783#Unknown	3347	3362	+	13.9434	1.07e-08	4.24e-05	GGGGGGGGGGGGGGGG
AAGJ06000013.1_20319884-20321627(-)_1|1|1x0		rnd-6_family-6783#Unknown	3348	3363	+	13.9434	1.07e-08	4.24e-05	GGGGGGGGGGGGGGGG
AAGJ06000013.1_20319884-20321627(-)_1|1|1x0		rnd-5_family-2099#Unknown	3526	3541	-	13.9434	1.07e-08	4.24e-05	GGGGGGGGGGGGGGGG
AAGJ06000013.1_20319884-20321627(-)_1|1|1x0		rnd-5_family-2099#Unknown	3527	3542	-	13.9434	1.07e-08	4.24e-05	GGGGGGGGGGGGGGGG
AAGJ06000013.1_20319884-20321627(-)_1|1|1x0		rnd-5_family-2099#Unknown	3528	3543	-	13.9434	1.07e-08	4.24e-05	GGGGGGGGGGGGGGGG
AAGJ06000013.1_20319884-20321627(-)_1|1|1x0		rnd-5_family-2099#Unknown	3529	3544	-	13.9434	1.07e-08	4.24e-05	GGGGGGGGGGGGGGGG
AAGJ06000013.1_20319884-20321627(-)_1|1|1x0		rnd-5_family-2099#Unknown	3530	3545	-	13.9434	1.07e-08	4.24e-05	GGGGGGGGGGGGGGGG
AAGJ06000013.1_20319884-20321627(-)_1|1|1x0		rnd-5_family-2099#Unknown	3531	3546	-	13.9434	1.07e-08	4.24e-05	GGGGGGGGGGGGGGGG
AAGJ06000013.1_20319884-20321627(-)_1|1|1x0		rnd-5_family-2099#Unknown	3532	3547	-	13.9434	1.07e-08	4.24e-05	GGGGGGGGGGGGGGGG
AAGJ06000013.1_20319884-20321627(-)_1|1|1x0		rnd-5_family-2099#Unknown	3533	3548	-	13.9434	1.07e-08	4.24e-05	GGGGGGGGGGGGGGGG
AAGJ06000013.1_20319884-20321627(-)_1|1|1x0		rnd-5_family-2099#Unknown	3534	3549	-	13.9434	1.07e-08	4.24e-05	GGGGGGGGGGGGGGGG
AAGJ06000013.1_20319884-20321627(-)_1|1|1x0		rnd-5_family-2099#Unknown	3535	3550	-	13.9434	1.07e-08	4.24e-05	GGGGGGGGGGGGGGGG
AAGJ06000013.1_20319884-20321627(-)_1|1|1x0		rnd-5_family-2099#Unknown	3536	3551	-	13.9434	1.07e-08	4.24e-05	GGGGGGGGGGGGGGGG
AAGJ06000013.1_20319884-20321627(-)_1|1|1x0		rnd-5_family-2099#Unknown	3537	3552	-	13.9434	1.07e-08	4.24e-05	GGGGGGGGGGGGGGGG
AAGJ06000013.1_20319884-20321627(-)_1|1|1x0		rnd-6_family-3508#Unknown	3658	3673	-	13.9434	1.07e-08	4.24e-05	GGGGGGGGGGGGGGGG
AAGJ06000013.1_20319884-20321627(-)_1|1|1x0		rnd-5_family-787#LINE/CR1	3714	3729	-	13.9434	1.07e-08	4.24e-05	GGGGGGGGGGGGGGGG
AAGJ06000013.1_20319884-20321627(-)_1|1|1x0		rnd-5_family-787#LINE/CR1	3715	3730	-	13.9434	1.07e-08	4.24e-05	GGGGGGGGGGGGGGGG
AAGJ06000013.1_20319884-20321627(-)_1|1|1x0		rnd-5_family-787#LINE/CR1	3716	3731	-	13.9434	1.07e-08	4.24e-05	GGGGGGGGGGGGGGGG
AAGJ06000013.1_20319884-20321627(-)_1|1|1x0		rnd-5_family-787#LINE/CR1	3717	3732	-	13.9434	1.07e-08	4.24e-05	GGGGGGGGGGGGGGGG
AAGJ06000013.1_20319884-20321627(-)_1|1|1x0		rnd-5_family-787#LINE/CR1	3718	3733	-	13.9434	1.07e-08	4.24e-05	GGGGGGGGGGGGGGGG
AAGJ06000013.1_20319884-20321627(-)_1|1|1x0		rnd-6_family-2062#DNA/PIF-Harbinger	3987	4002	+	13.9434	1.07e-08	4.24e-05	GGGGGGGGGGGGGGGG
AAGJ06000013.1_20319884-20321627(-)_1|1|1x0		rnd-6_family-2062#DNA/PIF-Harbinger	3988	4003	+	13.9434	1.07e-08	4.24e-05	GGGGGGGGGGGGGGGG
AAGJ06000013.1_20319884-20321627(-)_1|1|1x0		rnd-6_family-1458#Unknown	4400	4415	-	13.9434	1.07e-08	4.24e-05	GGGGGGGGGGGGGGGC
AAGJ06000013.1_20319884-20321627(-)_1|1|1x0		rnd-6_family-1458#Unknown	4401	4416	-	13.9434	1.07e-08	4.24e-05	GGGGGGGGGGGGGGGG
AAGJ06000013.1_20319884-20321627(-)_1|1|1x0		rnd-6_family-1458#Unknown	4402	4417	-	13.9434	1.07e-08	4.24e-05	GGGGGGGGGGGGGGGG
AAGJ06000013.1_20319884-20321627(-)_1|1|1x0		rnd-6_family-7480#LTR/Pao	4766	4781	+	13.9434	1.07e-08	4.24e-05	GGGGGGGGGGGGGGGG
AAGJ06000013.1_20319884-20321627(-)_1|1|1x0		rnd-6_family-7480#LTR/Pao	4767	4782	+	13.9434	1.07e-08	4.24e-05	GGGGGGGGGGGGGGGG
AAGJ06000013.1_20319884-20321627(-)_1|1|1x0		rnd-6_family-7480#LTR/Pao	4768	4783	+	13.9434	1.07e-08	4.24e-05	GGGGGGGGGGGGGGGG
AAGJ06000013.1_20319884-20321627(-)_1|1|1x0		rnd-6_family-2560#DNA/Academ-1	4848	4863	+	13.9434	1.07e-08	4.24e-05	GGGGGGGGGGGGGGGG
AAGJ06000013.1_20319884-20321627(-)_1|1|1x0		rnd-6_family-2560#DNA/Academ-1	4849	4864	+	13.9434	1.07e-08	4.24e-05	GGGGGGGGGGGGGGGG
AAGJ06000013.1_20319884-20321627(-)_1|1|1x0		rnd-6_family-2560#DNA/Academ-1	4850	4865	+	13.9434	1.07e-08	4.24e-05	GGGGGGGGGGGGGGGG
AAGJ06000013.1_20319884-20321627(-)_1|1|1x0		rnd-6_family-2560#DNA/Academ-1	4851	4866	+	13.9434	1.07e-08	4.24e-05	GGGGGGGGGGGGGGGG
AAGJ06000013.1_20319884-20321627(-)_1|1|1x0		rnd-6_family-2560#DNA/Academ-1	4852	4867	+	13.9434	1.07e-08	4.24e-05	GGGGGGGGGGGGGGGG
AAGJ06000013.1_20319884-20321627(-)_1|1|1x0		rnd-6_family-825#DNA/Academ-1	4944	4959	+	13.9434	1.07e-08	4.24e-05	GGGGGGGGGGGGGGGG
AAGJ06000013.1_20319884-20321627(-)_1|1|1x0		rnd-6_family-825#DNA/Academ-1	4945	4960	+	13.9434	1.07e-08	4.24e-05	GGGGGGGGGGGGGGGG
AAGJ06000013.1_20319884-20321627(-)_1|1|1x0		rnd-6_family-825#DNA/Academ-1	4946	4961	+	13.9434	1.07e-08	4.24e-05	GGGGGGGGGGGGGGGG
AAGJ06000013.1_20319884-20321627(-)_1|1|1x0		rnd-6_family-825#DNA/Academ-1	4947	4962	+	13.9434	1.07e-08	4.24e-05	GGGGGGGGGGGGGGGG
AAGJ06000013.1_20319884-20321627(-)_1|1|1x0		rnd-6_family-8027#DNA/Crypton-V	4998	5013	+	13.9434	1.07e-08	4.24e-05	GGGGGGGGGGGGGGGG
AAGJ06000013.1_20319884-20321627(-)_1|1|1x0		rnd-6_family-8027#DNA/Crypton-V	4999	5014	+	13.9434	1.07e-08	4.24e-05	GGGGGGGGGGGGGGGG
AAGJ06000013.1_20319884-20321627(-)_1|1|1x0		rnd-6_family-2487#DNA/Academ-1	5418	5433	+	13.9434	1.07e-08	4.24e-05	GGGGGGGGGGGGGGGG
AAGJ06000013.1_20319884-20321627(-)_1|1|1x0		rnd-6_family-2487#DNA/Academ-1	5419	5434	+	13.9434	1.07e-08	4.24e-05	GGGGGGGGGGGGGGGG
AAGJ06000013.1_20319884-20321627(-)_1|1|1x0		rnd-6_family-2487#DNA/Academ-1	5420	5435	+	13.9434	1.07e-08	4.24e-05	GGGGGGGGGGGGGGGG
AAGJ06000013.1_20319884-20321627(-)_1|1|1x0		rnd-6_family-2487#DNA/Academ-1	5421	5436	+	13.9434	1.07e-08	4.24e-05	GGGGGGGGGGGGGGGG
AAGJ06000013.1_20319884-20321627(-)_1|1|1x0		rnd-6_family-6783#Unknown	5513	5528	+	13.9434	1.07e-08	4.24e-05	GGGGGGGGGGGGGGGG
AAGJ06000013.1_20319884-20321627(-)_1|1|1x0		rnd-6_family-6783#Unknown	5514	5529	+	13.9434	1.07e-08	4.24e-05	GGGGGGGGGGGGGGGG
AAGJ06000013.1_20319884-20321627(-)_1|1|1x0		rnd-6_family-6783#Unknown	5515	5530	+	13.9434	1.07e-08	4.24e-05	GGGGGGGGGGGGGGGG
AAGJ06000013.1_20319884-20321627(-)_1|1|1x0		rnd-6_family-6783#Unknown	5516	5531	+	13.9434	1.07e-08	4.24e-05	GGGGGGGGGGGGGGGG
AAGJ06000013.1_20319884-20321627(-)_1|1|1x0		rnd-6_family-6783#Unknown	5517	5532	+	13.9434	1.07e-08	4.24e-05	GGGGGGGGGGGGGGGG
AAGJ06000013.1_20319884-20321627(-)_1|1|1x0		rnd-6_family-6783#Unknown	5518	5533	+	13.9434	1.07e-08	4.24e-05	GGGGGGGGGGGGGGGG
AAGJ06000013.1_20319884-20321627(-)_1|1|1x0		rnd-6_family-6783#Unknown	5519	5534	+	13.9434	1.07e-08	4.24e-05	GGGGGGGGGGGGGGGG
AAGJ06000013.1_20319884-20321627(-)_1|1|1x0		rnd-6_family-6783#Unknown	5520	5535	+	13.9434	1.07e-08	4.24e-05	GGGGGGGGGGGGGGGG
AAGJ06000013.1_20319884-20321627(-)_1|1|1x0		rnd-6_family-6783#Unknown	5521	5536	+	13.9434	1.07e-08	4.24e-05	GGGGGGGGGGGGGGGG
AAGJ06000013.1_20319884-20321627(-)_1|1|1x0		rnd-6_family-6783#Unknown	5522	5537	+	13.9434	1.07e-08	4.24e-05	GGGGGGGGGGGGGGGG
AAGJ06000013.1_20319884-20321627(-)_1|1|1x0		rnd-6_family-6783#Unknown	5523	5538	+	13.9434	1.07e-08	4.24e-05	GGGGGGGGGGGGGGGG
AAGJ06000013.1_20319884-20321627(-)_1|1|1x0		rnd-6_family-6783#Unknown	5524	5539	+	13.9434	1.07e-08	4.24e-05	GGGGGGGGGGGGGGGG
AAGJ06000013.1_20319884-20321627(-)_1|1|1x0		rnd-6_family-6783#Unknown	5525	5540	+	13.9434	1.07e-08	4.24e-05	GGGGGGGGGGGGGGGG
AAGJ06000013.1_20319884-20321627(-)_1|1|1x0		rnd-6_family-6783#Unknown	5526	5541	+	13.9434	1.07e-08	4.24e-05	GGGGGGGGGGGGGGGG
AAGJ06000013.1_20319884-20321627(-)_1|1|1x0		rnd-6_family-6783#Unknown	5527	5542	+	13.9434	1.07e-08	4.24e-05	GGGGGGGGGGGGGGGG
AAGJ06000013.1_20319884-20321627(-)_1|1|1x0		rnd-6_family-6783#Unknown	5528	5543	+	13.9434	1.07e-08	4.24e-05	GGGGGGGGGGGGGGGG
AAGJ06000013.1_20319884-20321627(-)_1|1|1x0		rnd-6_family-6783#Unknown	5529	5544	+	13.9434	1.07e-08	4.24e-05	GGGGGGGGGGGGGGGG
AAGJ06000013.1_20319884-20321627(-)_1|1|1x0		rnd-6_family-6783#Unknown	5530	5545	+	13.9434	1.07e-08	4.24e-05	GGGGGGGGGGGGGGGG
AAGJ06000013.1_20319884-20321627(-)_1|1|1x0		rnd-6_family-6783#Unknown	5531	5546	+	13.9434	1.07e-08	4.24e-05	GGGGGGGGGGGGGGGG
AAGJ06000013.1_20319884-20321627(-)_1|1|1x0		rnd-6_family-6783#Unknown	5532	5547	+	13.9434	1.07e-08	4.24e-05	GGGGGGGGGGGGGGGG
AAGJ06000013.1_20319884-20321627(-)_1|1|1x0		rnd-6_family-6783#Unknown	5533	5548	+	13.9434	1.07e-08	4.24e-05	GGGGGGGGGGGGGGGG
AAGJ06000013.1_20319884-20321627(-)_1|1|1x0		rnd-6_family-6783#Unknown	5534	5549	+	13.9434	1.07e-08	4.24e-05	GGGGGGGGGGGGGGGG
AAGJ06000013.1_20319884-20321627(-)_1|1|1x0		rnd-6_family-6783#Unknown	5535	5550	+	13.9434	1.07e-08	4.24e-05	GGGGGGGGGGGGGGGG
AAGJ06000013.1_20319884-20321627(-)_1|1|1x0		rnd-6_family-6783#Unknown	5536	5551	+	13.9434	1.07e-08	4.24e-05	GGGGGGGGGGGGGGGG
AAGJ06000013.1_20319884-20321627(-)_1|1|1x0		rnd-6_family-6783#Unknown	5553	5568	+	13.9434	1.07e-08	4.24e-05	GGGGGGGGGGGGGGGG
AAGJ06000013.1_20319884-20321627(-)_1|1|1x0		rnd-6_family-6783#Unknown	5554	5569	+	13.9434	1.07e-08	4.24e-05	GGGGGGGGGGGGGGGG
AAGJ06000013.1_20319884-20321627(-)_1|1|1x0		rnd-6_family-6783#Unknown	5555	5570	+	13.9434	1.07e-08	4.24e-05	GGGGGGGGGGGGGGGG
AAGJ06000013.1_20319884-20321627(-)_1|1|1x0		rnd-6_family-6783#Unknown	5556	5571	+	13.9434	1.07e-08	4.24e-05	GGGGGGGGGGGGGGGG
AAGJ06000013.1_20319884-20321627(-)_1|1|1x0		rnd-6_family-3338#Unknown	6584	6599	+	13.9434	1.07e-08	4.24e-05	GGGGGGGGGGGGGGGG
AAGJ06000013.1_20319884-20321627(-)_1|1|1x0		rnd-6_family-3338#Unknown	6585	6600	+	13.9434	1.07e-08	4.24e-05	GGGGGGGGGGGGGGGG
AAGJ06000013.1_20319884-20321627(-)_1|1|1x0		rnd-6_family-3338#Unknown	6586	6601	+	13.9434	1.07e-08	4.24e-05	GGGGGGGGGGGGGGGG
AAGJ06000013.1_20319884-20321627(-)_1|1|1x0		rnd-6_family-3338#Unknown	6587	6602	+	13.9434	1.07e-08	4.24e-05	GGGGGGGGGGGGGGGG
AAGJ06000013.1_20319884-20321627(-)_1|1|1x0		rnd-6_family-3338#Unknown	6588	6603	+	13.9434	1.07e-08	4.24e-05	GGGGGGGGGGGGGGGG
AAGJ06000009.1_9307200-9309792(-)_1|1|1x0		rnd-5_family-104#Unknown	157	229	+	20.3145	1.08e-08	0.00132	GTGGGGGGGGGGGGGGGGGGGGGGGGGGGGGGGGGGGGGGGGGGGGGGGGGGGGGTAGTGAGCACATTTTTTT
AAGJ06000003.1_34376389-34377343(-)_1|1|1x0		rnd-5_family-6761#Unknown	13	31	-	21.7562	1.08e-08	0.000784	GGAGAAGGAAAAGGAGGAA
AAGJ06000010.1_25078815-25079964(+)_1|1|1x0		rnd-6_family-9081#LTR/Gypsy	94	127	-	22.8491	1.15e-08	0.00218	AGAGAGAGAGAGAGAGAGAGAGAGACGAGAGAGA
AAGJ06000009.1_9307200-9309792(-)_1|1|1x0		rnd-6_family-863#Unknown	1902	1974	+	20.195	1.15e-08	0.00134	TGCTTGTGGGTGGAAGGTGGCATGGGAGGGTACGCGGCTAAAGGTGTGCCTGTGCGTGTGGGTGAGGGTTGCT
AAGJ06000010.1_29099002-29104429(-)_1|3|1x0		rnd-6_family-17306#LINE/L1-Tx1	1142	1154	+	13.6038	1.15e-08	0.00888	GGGGGGGGTCGGG
AAGJ06000003.1_10299426-10302795(-)_1|2|1x0		rnd-6_family-2759#Unknown	1174	1204	+	20.3962	1.16e-08	0.0183	GTCCGTCTGTATGCGGGGTGGTTGAGGGTGC
AAGJ06000010.1_25078815-25079964(+)_1|1|1x0		rnd-6_family-673#LINE/Rex-Babar	489	522	-	22.8239	1.17e-08	0.00218	AGAGAAAGAAGGAGAGTGAGAAAAGGGAGAGAGA
AAGJ06000010.1_29099002-29104429(-)_1|22|1x0		rnd-6_family-12709#Unknown	1388	1409	-	21.2075	1.18e-08	0.0108	TGGGGGGGGGGGGGGGGGGCTC
AAGJ06000021.1_35749069-35751346(-)_1|2|1x0		rnd-6_family-6783#Unknown	4050	4086	+	21.7484	1.19e-08	0.0449	GGAGAAGAAGAAGAAACAAAATGAGAAAAAGAAGATG
AAGJ06000010.1_25078815-25079964(+)_1|1|1x0		rnd-5_family-1726#Unknown	6538	6571	-	22.7925	1.2e-08	0.00218	AGAGAGAGAGAGAGAGAGAGAGAGAAGGGAGAAA
AAGJ06000021.1_13453084-13454998(+)_1|3|1x0		rnd-5_family-85#Unknown	1227	1254	+	21.283	1.2e-08	0.0213	GATGGGTGGATGGATTGGTTGGTTGGTT
AAGJ06000021.1_4807448-4809848(-)_1|1|1x0		rnd-6_family-1063#LINE/RTE-BovB	1472	1535	-	22.1258	1.21e-08	0.000801	GGAGAGCTGGTGGGGGGAGAAAGAGGCAGGCAGAAGGAGGGAGATAGGGAGAGGAAGAGAGGGA
AAGJ06000003.1_34376389-34377343(-)_1|1|1x0		rnd-6_family-15945#Unknown	1434	1452	-	21.6625	1.23e-08	0.000866	GGAGGAGGAGGATAAGAAG
AAGJ06000003.1_34376389-34377343(-)_1|1|1x0		rnd-6_family-15945#Unknown	1536	1554	-	21.6625	1.23e-08	0.000866	GAAGAATGAGGAGGAGGAG
AAGJ06000009.1_9307200-9309792(-)_1|1|1x0		rnd-6_family-6783#Unknown	5512	5584	+	20.044	1.24e-08	0.00134	AGGGGGGGGGGGGGGGGGGGGGGGGGGGGGGGGGGGGGGGAGGGGGGGGGGGGGGGGGGGATGTGCTGAGGTC
AAGJ06000003.1_10299426-10302795(-)_1|2|1x0		rnd-1_family-537#LINE/L1-Tx1	1069	1099	+	20.3208	1.27e-08	0.0183	TACTGTGTGTGTGTGTGGGGGGGGGGGGTGG
AAGJ06000021.1_4807448-4809848(-)_1|1|1x0		rnd-6_family-6783#Unknown	5520	5583	+	22.0692	1.27e-08	0.000821	GGGGGGGGGGGGGGGGGGGGGGGGGGGGGGGGAGGGGGGGGGGGGGGGGGGGATGTGCTGAGGT
AAGJ06000009.1_9307200-9309792(-)_1|1|1x0		rnd-6_family-6783#Unknown	5509	5581	+	19.9937	1.27e-08	0.00134	GGAAGGGGGGGGGGGGGGGGGGGGGGGGGGGGGGGGGGGGGGGAGGGGGGGGGGGGGGGGGGGATGTGCTGAG
AAGJ06000009.1_9307200-9309792(-)_1|1|1x0		rnd-5_family-104#Unknown	159	231	+	19.9874	1.28e-08	0.00134	GGGGGGGGGGGGGGGGGGGGGGGGGGGGGGGGGGGGGGGGGGGGGGGGGGGGGTAGTGAGCACATTTTTTTTT
AAGJ06000003.1_34376389-34377343(-)_1|1|1x0		rnd-6_family-2467#Unknown	1849	1867	+	21.625	1.3e-08	0.0009	GGAGGAAGAGAAGGACGAC
AAGJ06000009.1_9307200-9309792(-)_1|1|1x0		rnd-6_family-6783#Unknown	5510	5582	+	19.9497	1.3e-08	0.00134	GAAGGGGGGGGGGGGGGGGGGGGGGGGGGGGGGGGGGGGGGGAGGGGGGGGGGGGGGGGGGGATGTGCTGAGG
AAGJ06000021.1_4807448-4809848(-)_1|1|1x0		rnd-5_family-736#Unknown	395	458	+	22.0314	1.31e-08	0.000821	GCGGATCGGGGGGGGGGCCGAAAGGGCCTTGCCCCCCCCCCCCCCCGGCAAACCTAAGGAGGAG
AAGJ06000021.1_4807448-4809848(-)_1|1|1x0		rnd-6_family-16498#Unknown	227	290	-	22.0314	1.31e-08	0.000821	GGAGAGAGAGAGGTGGGAGGAGAAGAACGAAGGTGTGTGTGTGTGTGTGTGTGTGTGTGTGGTA
AAGJ06000003.1_34376389-34377343(-)_1|1|1x0		rnd-6_family-20051#Unknown	2262	2280	-	21.6125	1.32e-08	0.000903	GGAGAAGGAGGGGGCGGAA
AAGJ06000866.1_2127879-2129487(-)_1|1|1x0		rnd-6_family-673#LINE/Rex-Babar	433	487	-	20.0566	1.34e-08	0.0499	GGTGAGGGTGGGAGAGAGATAGGGAGAGAAAGAGAGATAGAGAGAGAGAGAGAGA
AAGJ06000010.1_25078815-25079964(+)_1|1|1x0		rnd-6_family-9572#LINE/L2	225	258	-	22.6289	1.34e-08	0.00231	AGAGAGAGAGAGAGAGAGAGAGAAGAGAGAGAGA
AAGJ06000013.1_20319884-20321627(-)_1|1|1x0		rnd-5_family-2960#LINE/L1-Tx1	319	334	-	13.8679	1.36e-08	5.41e-05	TTGGGTGGGGGGGGGG
AAGJ06000013.1_20319884-20321627(-)_1|1|1x0		rnd-1_family-217#Unknown	565	580	+	13.8679	1.36e-08	5.41e-05	TTGGGTGGGGGGGGGG
AAGJ06000021.1_4807448-4809848(-)_1|1|1x0		rnd-5_family-104#Unknown	142	205	+	21.9811	1.37e-08	0.000841	CCGAAAATGCGCTCAGTGGGGGGGGGGGGGGGGGGGGGGGGGGGGGGGGGGGGGGGGGGGGGGG
AAGJ06000021.1_4807448-4809848(-)_1|1|1x0		rnd-6_family-7480#LTR/Pao	4771	4834	+	21.9434	1.41e-08	0.000853	GGGGGGGGGGGGGTGGTACCGAATGACCCCGACGATGGTAGTTATCTCTGTCCCAATGATGTTT
AAGJ06000003.1_34376389-34377343(-)_1|1|1x0		rnd-5_family-792#Unknown	6004	6022	-	21.5875	1.43e-08	0.000959	GCAGGAGGAGGAAAAGGAC
AAGJ06000021.1_8864693-8867118(-)_1|1|1x0		rnd-5_family-2516#Unknown	310	343	-	21.3962	1.43e-08	0.03	GGGGGGAGAGGGGGGGGGGGAGAGAGAGAGAGGG
AAGJ06000009.1_9307200-9309792(-)_1|1|1x0		rnd-5_family-3394#Unknown	1918	1990	+	19.7736	1.43e-08	0.00142	GGGGGGGGGGGGGAGAGGAGTAAGGAGGAGGGGAGGTTTTTTAGGGCGAGGGGGGGGGGGGGTGTTTTAGGCG
AAGJ06000010.1_25078815-25079964(+)_1|1|1x0		rnd-6_family-4248#Unknown	1884	1917	+	22.5409	1.43e-08	0.00231	AGAGTAAGAGAGAGAGAGAGAGAGAGGAGAAACG
AAGJ06000010.1_25078815-25079964(+)_1|1|1x0		rnd-6_family-12770#LINE/L2	319	352	-	22.5346	1.44e-08	0.00231	AGAGAGAGATAGAGAGAGAGAGAGAAGAGGAAAG
AAGJ06000021.1_4807448-4809848(-)_1|1|1x0		rnd-5_family-104#Unknown	174	237	+	21.9182	1.44e-08	0.000856	GGGGGGGGGGGGGGGGGGGGGGGGGGGGGGGGGGGGGGTAGTGAGCACATTTTTTTTTTTGGCC
AAGJ06000020.1_45456768-45459666(+)_1|3|1x0		rnd-6_family-1289#Unknown	230	260	+	22.2625	1.45e-08	0.0135	GAAAAAACAAAAGCAAACAAAAAACGAGAAA
AAGJ06000021.1_13453084-13454998(+)_1|3|1x0		rnd-6_family-1848#LINE/L1-Tx1	4099	4126	+	21.1069	1.45e-08	0.0213	CTTGTGTGTATGAATGCGTTGGGTTGTG
AAGJ06000021.1_13453084-13454998(+)_1|3|1x0		rnd-6_family-1663#LINE/L1-Tx1	5328	5355	+	21.1069	1.45e-08	0.0213	CTTGTGTGTATGAATGCGTTGGGTTGTG
AAGJ06000021.1_35465202-35466651(+)_1|2|1x0		rnd-5_family-189#LINE/RTE-BovB	2029	2068	+	22.3774	1.46e-08	0.0296	GTGAATATATCAACATCGGACGGGGAGTCAGACAGGGTTG
AAGJ06000010.1_29099002-29104429(-)_1|22|1x0		rnd-6_family-312#Unknown	3657	3678	+	21.0126	1.47e-08	0.0108	TGGGGGTGGGGGGGGGGGGCTT
AAGJ06000003.1_1508195-1510232(+)_1|2|1x0		rnd-6_family-25326#Unknown	288	312	-	22.55	1.47e-08	0.0416	AAATACAACGCTGAAAACAATAACA
AAGJ06000013.1_20319884-20321627(-)_1|1|1x0		rnd-5_family-1613#Unknown	30	45	+	13.8428	1.47e-08	5.83e-05	GCGGGTAGGGGGCGGG
AAGJ06000013.1_20319884-20321627(-)_1|1|1x0		rnd-6_family-2560#DNA/Academ-1	3802	3817	-	13.8428	1.47e-08	5.83e-05	CTGTTTGGGGGGGGGG
AAGJ06000020.1_45456768-45459666(+)_1|3|1x0		rnd-6_family-21698#Unknown	794	824	-	22.225	1.49e-08	0.0135	GGAAAAGGAGAAGGAAAAGAAGGAGAAGAAA
AAGJ06000010.1_25078815-25079964(+)_1|1|1x0		rnd-6_family-1#Unknown	143	176	+	22.4654	1.51e-08	0.00234	GGAGAGAGAGGGAGAGGAAGAGATAAGAGGGAGG
AAGJ06000020.1_45456768-45459666(+)_1|2|1x0		rnd-1_family-8#Unknown	831	894	-	18.325	1.52e-08	0.0123	AGAAAAGGAAAAGAAAAGAAAGAAAGGAAAAGAAAGGAAAGAAAGGAAAAGAAAGGAAAGAAAA
AAGJ06000020.1_45356993-45359891(+)_1|2|1x0		rnd-1_family-8#Unknown	831	894	-	18.325	1.52e-08	0.0123	AGAAAAGGAAAAGAAAAGAAAGAAAGGAAAAGAAAGGAAAGAAAGGAAAAGAAAGGAAAGAAAA
AAGJ06000013.1_20319884-20321627(-)_1|1|1x0		rnd-1_family-510#Unknown	105	120	-	13.8302	1.56e-08	6.15e-05	GTGGTTGGGGGGGGGG
AAGJ06000013.1_20319884-20321627(-)_1|1|1x0		rnd-1_family-362#Unknown	107	122	-	13.8302	1.56e-08	6.15e-05	GTGGTTGGGGGGGGGG
AAGJ06000009.1_9307200-9309792(-)_1|1|1x0		rnd-5_family-104#Unknown	142	214	+	19.5975	1.56e-08	0.00146	CCGAAAATGCGCTCAGTGGGGGGGGGGGGGGGGGGGGGGGGGGGGGGGGGGGGGGGGGGGGGGGGGGGGGTAG
AAGJ06000020.1_45456768-45459666(+)_1|3|1x0		rnd-6_family-989#Unknown	2272	2302	-	22.1625	1.57e-08	0.0135	GAAAAGACAAAAAAGAAAAAAGGAAAAAAAA
AAGJ06000021.1_4807448-4809848(-)_1|1|1x0		rnd-6_family-6441#Unknown	873	936	+	21.8176	1.57e-08	0.000916	GGGGAGGCGAGGGAGGAAGATGGGGAAGGGGATGGGGAGGGGAACAGGGGGAGGAGGGAGAGAG
AAGJ06000020.1_45251856-45253056(+)_1|2|1x0		rnd-6_family-481#LTR/Gypsy	441	471	+	22.2642	1.58e-08	0.0344	CCCTCATCAAATGCCTCTACAGATGCAGACG
AAGJ06000001.1_5625296-5628320(-)_1|6|1x0		rnd-6_family-5345#Unknown	1301	1316	-	17.7862	1.59e-08	0.00521	GGGGGGGGCTGGGTTC
AAGJ06000010.1_25085650-25087120(+)_1|1|1x0		rnd-1_family-279#Unknown	285	330	-	20.5597	1.59e-08	0.0248	TGGCACCGGGGTGGTCCTGGATGGTCCTGGATGGTCCTGGGCGGTC
AAGJ06000009.1_9307200-9309792(-)_1|1|1x0		rnd-4_family-1036#Unknown	222	294	+	19.5597	1.59e-08	0.00146	GGGTAGTTGTCCGGGGGGGGGGAGTAGTTGTCCTAGGGGGTAGTTGTCCGGGGGTAGTTGTCCGGGGCTAGTT
AAGJ06000009.1_9307200-9309792(-)_1|1|1x0		rnd-6_family-6783#Unknown	5519	5591	+	19.5597	1.59e-08	0.00146	GGGGGGGGGGGGGGGGGGGGGGGGGGGGGGGGGAGGGGGGGGGGGGGGGGGGGATGTGCTGAGGTCTTTTTGC
AAGJ06000003.1_34376389-34377343(-)_1|1|1x0		rnd-6_family-4942#Unknown	1481	1499	+	21.5	1.59e-08	0.00104	GGAGAAGGACGAGAAGGAT
AAGJ06000003.1_34376389-34377343(-)_1|1|1x0		rnd-6_family-637#DNA/P	2413	2431	+	21.5	1.59e-08	0.00104	GGAGAAGGACGAGAAGGAT
AAGJ06000020.1_45456768-45459666(+)_1|3|1x0		rnd-1_family-26#Unknown	1437	1467	-	22.1438	1.6e-08	0.0135	GAAAGGTCAAAAGGAAAAAAAAGTGGAAAAA
AAGJ06000015.1_18716280-18718632(+)_1|2|1x0		rnd-5_family-6485#Unknown	122	134	-	11.8616	1.65e-08	0.0272	GTTGCTGTTTGGC
AAGJ06000015.1_18716280-18718632(+)_1|2|1x0		rnd-5_family-7289#LINE/L2	670	682	-	11.8616	1.65e-08	0.0272	GTTGCTGTTTGGG
AAGJ06000015.1_18716280-18718632(+)_1|2|1x0		rnd-5_family-4696#Unknown	55	67	+	11.8616	1.65e-08	0.0272	GTTGCTGTTTGGC
AAGJ06000021.1_4807448-4809848(-)_1|1|1x0		rnd-6_family-6783#Unknown	5502	5565	+	21.761	1.65e-08	0.000945	ATCCAGAGGAAGGGGGGGGGGGGGGGGGGGGGGGGGGGGGGGGGGGGGGGAGGGGGGGGGGGGG
AAGJ06000001.1_6698549-6699842(+)_1|1|1x0		rnd-1_family-354#Unknown	496	520	+	21.9313	1.67e-08	0.0149	GGGGGGGGGGGGGCGAGGGACTCTG
AAGJ06000009.1_9307200-9309792(-)_1|1|1x0		rnd-6_family-7240#DNA/TcMar-Tc1	2419	2491	+	19.4465	1.69e-08	0.0015	TACCAGATCAATGATACAATGAGATGGGAGTGGGTGGAAGTGTGTGTGTGTGTGTGTGTGTGTGTGTGGGGGG
AAGJ06000013.1_20319884-20321627(-)_1|1|1x0		rnd-5_family-4184#Unknown	1570	1585	-	13.805	1.69e-08	6.69e-05	TGGGGTGGGGGGAGGG
AAGJ06000013.1_20319884-20321627(-)_1|1|1x0		rnd-6_family-11472#DNA/MULE-MuDR	452	467	-	13.7925	1.75e-08	6.91e-05	GTGTTAGGGGGGGGGG
AAGJ06000013.1_20319884-20321627(-)_1|1|1x0		rnd-6_family-17774#LINE/L2	955	970	+	13.7925	1.75e-08	6.91e-05	CCGTTTGGGGGGGGGG
AAGJ06000013.1_20319884-20321627(-)_1|1|1x0		rnd-6_family-8821#Unknown	2906	2921	-	13.7925	1.75e-08	6.91e-05	CCGTTTGGGGGGGGGG
AAGJ06000013.1_20319884-20321627(-)_1|1|1x0		rnd-6_family-19169#Unknown	3173	3188	-	13.7925	1.75e-08	6.91e-05	GTGTATGGGGGAGGGG
AAGJ06000021.1_4807448-4809848(-)_1|1|1x0		rnd-1_family-233#Unknown	412	475	+	21.6855	1.76e-08	0.000979	CGGGATGGGGTCCGGGATGGTCCGGGACGGTCCGGGATTCCGTGTATGGGACCGTGTTGGCACC
AAGJ06000021.1_4807448-4809848(-)_1|1|1x0		rnd-3_family-67#Unknown	32	95	+	21.6792	1.77e-08	0.000979	GGCACTGGCATCATGGGGGGGGGGGGGGGGGGGGGGGGGGGGGGGGGGGGGGGGGGGGGGGCAC
AAGJ06000020.1_45456768-45459666(+)_1|2|1x0		rnd-1_family-8#Unknown	845	908	-	18.0125	1.77e-08	0.0123	AAGAAAAGAAAAAGAGAAAAGGAAAAGAAAAGAAAGAAAGGAAAAGAAAGGAAAGAAAGGAAAA
AAGJ06000020.1_45356993-45359891(+)_1|2|1x0		rnd-1_family-8#Unknown	845	908	-	18.0125	1.77e-08	0.0123	AAGAAAAGAAAAAGAGAAAAGGAAAAGAAAAGAAAGAAAGGAAAAGAAAGGAAAGAAAGGAAAA
AAGJ06000001.1_33180970-33182218(+)_1|3|1x0		rnd-6_family-7480#LTR/Pao	1763	1784	+	21.566	1.8e-08	0.017	GTCACCGCTTGGATGGGTGGTG
AAGJ06000003.1_1508195-1510232(+)_1|2|1x0		rnd-6_family-3579#LINE/L2	295	319	-	22.2562	1.83e-08	0.0416	ATTAAGGACGCTACAAAAAATAACA
AAGJ06000001.1_33180970-33182218(+)_1|3|1x0		rnd-1_family-231#Unknown	63	84	-	21.5472	1.83e-08	0.017	GCCTCCGCCACCGAAGGTGGTG
AAGJ06000001.1_33180970-33182218(+)_1|3|1x0		rnd-1_family-225#Unknown	63	84	-	21.5472	1.83e-08	0.017	GCCTCCGCCACCGAAGGTGGTG
AAGJ06000001.1_33180970-33182218(+)_1|3|1x0		rnd-6_family-94#Unknown	1356	1377	-	21.5472	1.83e-08	0.017	GCCTCCGCCACCGAAGGTGGTG
AAGJ06000001.1_33180970-33182218(+)_1|3|1x0		rnd-5_family-2696#Unknown	1396	1417	-	21.5472	1.83e-08	0.017	GCCTCCGCCACCGAAGGTGGTG
AAGJ06000001.1_6698549-6699842(+)_1|1|1x0		rnd-6_family-11157#Unknown	80	104	-	21.8187	1.83e-08	0.0149	GGGGGGGGGGGCTGGGGGGGCCCGG
AAGJ06000006.1_14696813-14698250(-)_1|1|1x0		rnd-6_family-20051#Unknown	91	118	+	21.6522	1.83e-08	0.0271	GTCAGGACGAAAACAAAATGTAGACAAC
AAGJ06000009.1_9307200-9309792(-)_1|1|1x0		rnd-6_family-2898#Unknown	1983	2055	+	19.2642	1.85e-08	0.0016	GGCCCGCATAATGTGTGGGCATATGTGGACCCGTATATGTGGGCTCTGTGTGCGAGAGCGTGTGTGGGTGGGT
AAGJ06000010.1_25078815-25079964(+)_1|1|1x0		rnd-5_family-1726#Unknown	6536	6569	-	22.1635	1.86e-08	0.00278	AGAGAGAGAGAGAGAGAGAGAGAAGGGAGAAAGA
AAGJ06000003.1_34376389-34377343(-)_1|1|1x0		rnd-6_family-7843#Unknown	2021	2039	-	21.375	1.89e-08	0.00122	GGAGGGGGTGGGGGAGGAA
AAGJ06000020.1_48376850-48380342(+)_1|10|1x0		rnd-6_family-7940#LTR/Gypsy	1038	1050	-	14.7987	1.93e-08	0.0323	GCGGCCGTCGCAG
AAGJ06000852.1_663265-665302(+)_1|1|1x0		rnd-1_family-1002#Unknown	92	119	+	22.0125	1.94e-08	0.0376	AAGAGAGCTCGTGGGCGGCAAACTGTTC
AAGJ06000021.1_41490010-41492047(+)_1|1|1x0		rnd-1_family-1002#Unknown	92	119	+	22.0125	1.94e-08	0.0377	AAGAGAGCTCGTGGGCGGCAAACTGTTC
AAGJ06000021.1_4807448-4809848(-)_1|1|1x0		rnd-5_family-361#LINE/Penelope	1131	1194	-	21.566	1.94e-08	0.00106	TTTGAGGGTTCGGCGGGTGGCGGTGGTTGATGTACGGGTGTCTGCGGGGGTGGTGAAGGCGGTG
AAGJ06000006.1_14696813-14698250(-)_1|1|1x0		rnd-5_family-2956#Unknown	933	960	-	21.5776	1.96e-08	0.0271	AACAAGTGGAAAACAAAAAACACAACAA
AAGJ06000009.1_9307200-9309792(-)_1|1|1x0		rnd-5_family-3987#Unknown	438	510	+	19.1509	1.96e-08	0.00166	AACGCCGGGCCTAGCGGCCTGGGCTGTATGGTGTGTCTGTGGTACCGGTGAGTGTACGTGTGCGTGTGTAGGA
AAGJ06000013.1_20319884-20321627(-)_1|1|1x0		rnd-6_family-2179#Unknown	66	81	+	13.7547	1.97e-08	7.73e-05	TTGTGGGGGGGGGGGG
AAGJ06000013.1_20319884-20321627(-)_1|1|1x0		rnd-5_family-4997#Unknown	258	273	+	13.7547	1.97e-08	7.73e-05	GTGGGCGGGGGGGGGG
AAGJ06000013.1_20319884-20321627(-)_1|1|1x0		rnd-4_family-3391#Unknown	525	540	-	13.7547	1.97e-08	7.73e-05	GTGGGCGGGGGGGGGG
AAGJ06000013.1_20319884-20321627(-)_1|1|1x0		rnd-6_family-4942#Unknown	1937	1952	-	13.7547	1.97e-08	7.73e-05	TTGTGGGGGGGGGGGG
AAGJ06000003.1_34376389-34377343(-)_1|1|1x0		rnd-6_family-26854#Unknown	1348	1366	+	21.325	1.97e-08	0.00126	AGAGGAAGAAGAGGAGGAG
AAGJ06000013.1_20319884-20321627(-)_1|1|1x0		rnd-6_family-15843#Unknown	1315	1330	-	13.7484	2.01e-08	7.88e-05	GTGTAAGGGGGGGGGG
AAGJ06000009.1_9307200-9309792(-)_1|1|1x0		rnd-6_family-7240#DNA/TcMar-Tc1	2242	2314	+	19.0943	2.02e-08	0.00166	ACTGATAAAAAAGCAAGGAGTAGGTGAGAGGATGGGAAGAAGGTTGTGTGTGTGTGTGTGTGTGTGTGTGTGT
AAGJ06000021.1_4807448-4809848(-)_1|1|1x0		rnd-5_family-104#Unknown	152	215	+	21.5094	2.03e-08	0.00109	GCTCAGTGGGGGGGGGGGGGGGGGGGGGGGGGGGGGGGGGGGGGGGGGGGGGGGGGGGGGTAGT
AAGJ06000003.1_34376389-34377343(-)_1|1|1x0		rnd-6_family-6441#Unknown	489	507	+	21.3063	2.05e-08	0.00127	GGAGGAGGAGGGGGATAAG
AAGJ06000003.1_34376389-34377343(-)_1|1|1x0		rnd-6_family-6441#Unknown	492	510	+	21.3063	2.05e-08	0.00127	GGAGGAGGGGGATAAGGAG
AAGJ06000009.1_9307200-9309792(-)_1|1|1x0		rnd-6_family-6783#Unknown	5505	5577	+	19.044	2.07e-08	0.00166	CAGAGGAAGGGGGGGGGGGGGGGGGGGGGGGGGGGGGGGGGGGGGGGAGGGGGGGGGGGGGGGGGGGATGTGC
AAGJ06000008.1_17890919-17893508(+)_1|6|1x0		rnd-6_family-5380#Unknown	553	571	-	19.9057	2.07e-08	0.0034	GTGGTGGGGGGTGCCCGCC
AAGJ06000021.1_4807448-4809848(-)_1|1|1x0		rnd-6_family-6783#Unknown	5512	5575	+	21.4843	2.08e-08	0.0011	AGGGGGGGGGGGGGGGGGGGGGGGGGGGGGGGGGGGGGGGAGGGGGGGGGGGGGGGGGGGATGT
AAGJ06000013.1_20319884-20321627(-)_1|1|1x0		rnd-6_family-22065#Unknown	148	163	+	13.7358	2.08e-08	8.15e-05	GCGGATGGGGGGGGGG
AAGJ06000013.1_20319884-20321627(-)_1|1|1x0		rnd-6_family-22065#Unknown	418	433	+	13.7358	2.08e-08	8.15e-05	GCGGATGGGGGGGGGG
AAGJ06000010.1_25078815-25079964(+)_1|1|1x0		rnd-6_family-5169#Unknown	1297	1330	-	21.9874	2.1e-08	0.00304	AGAGAGAGAGAGAGAGAGAGAGAGAGGGGACAGA
AAGJ06000021.1_4807448-4809848(-)_1|1|1x0		rnd-2_family-30#Unknown	90	153	+	21.4654	2.11e-08	0.0011	GTCGCTCAGTGGGGGGGGGGGGGGGGGGGGGGGGGGGGGGGGGGGGGGGGGGGGTACAGAGCAC
AAGJ06000001.1_6698549-6699842(+)_1|1|1x0		rnd-6_family-36336#Unknown	15	39	-	21.625	2.16e-08	0.0149	GCGGCTTTGGCCACCGGGCCGTCTC
AAGJ06000003.1_34376389-34377343(-)_1|1|1x0		rnd-6_family-6441#Unknown	739	757	+	21.2687	2.17e-08	0.00133	AGGGGAGGACGAGGAGGAG
AAGJ06000021.1_35465202-35466651(+)_1|2|1x0		rnd-1_family-581#Unknown	191	230	+	21.7799	2.17e-08	0.0296	GTGAATATATCAACATCAGACGGGGAGTCAGACAGGGTTG
AAGJ06000021.1_35465202-35466651(+)_1|2|1x0		rnd-1_family-890#LINE/RTE-X	573	612	+	21.7799	2.17e-08	0.0296	GTGAATATATCAACATCAGACGGGGAGTCAGACAGGGTTG
AAGJ06000021.1_4807448-4809848(-)_1|1|1x0		rnd-6_family-6783#Unknown	5530	5593	+	21.4277	2.18e-08	0.00111	GGGGGGGGGGGGGGGGGGGGGGAGGGGGGGGGGGGGGGGGGGATGTGCTGAGGTCTTTTTGCCT
AAGJ06000021.1_4807448-4809848(-)_1|1|1x0		rnd-6_family-1775#Unknown	130	193	-	21.4214	2.19e-08	0.00111	CGGGGGGGGGGGGGGGAGGGGCGCGGGGGAGGGGGGGTGGGGGGGGGGGCCCCCACCCCTGGCA
AAGJ06000013.1_20319884-20321627(-)_1|1|1x0		rnd-6_family-8076#Unknown	214	229	+	13.717	2.19e-08	8.53e-05	GTGTTGGGGGGGGGGG
AAGJ06000013.1_20319884-20321627(-)_1|1|1x0		rnd-6_family-503#LINE/L1-Tx1	341	356	-	13.717	2.19e-08	8.53e-05	GTGTTGGGGGGGGGGG
AAGJ06000013.1_20319884-20321627(-)_1|1|1x0		rnd-5_family-568#Unknown	418	433	-	13.717	2.19e-08	8.53e-05	CCGGGTGGGGGGGGGG
AAGJ06000013.1_20319884-20321627(-)_1|1|1x0		rnd-6_family-10754#Unknown	438	453	-	13.717	2.19e-08	8.53e-05	CCGGGTGGGGGGGGGG
AAGJ06000013.1_20319884-20321627(-)_1|1|1x0		rnd-5_family-787#LINE/CR1	677	692	-	13.717	2.19e-08	8.53e-05	GTGGGAGGGGGGGGGG
AAGJ06000013.1_20319884-20321627(-)_1|1|1x0		rnd-6_family-4001#Unknown	736	751	-	13.717	2.19e-08	8.53e-05	GTGTTGGGGGGGGGGG
AAGJ06000013.1_20319884-20321627(-)_1|1|1x0		rnd-5_family-2099#Unknown	3542	3557	-	13.717	2.19e-08	8.53e-05	GTGTTGGGGGGGGGGG
AAGJ06000003.1_34376389-34377343(-)_1|1|1x0		rnd-5_family-2456#Unknown	2414	2432	+	21.2438	2.2e-08	0.00133	GGAGGAGGAGGGGGGGGGT
AAGJ06000008.1_17890919-17893508(+)_1|6|1x0		rnd-6_family-5481#Unknown	2163	2181	-	19.8553	2.21e-08	0.0034	GGGCCGGGGGGGGGGGGGG
AAGJ06000010.1_25078815-25079964(+)_1|1|1x0		rnd-6_family-5035#Unknown	2646	2679	+	21.9182	2.21e-08	0.00308	AAAGACAGAGATAGAGAAGGAAACAAGAAAAAGA
AAGJ06000013.1_20319884-20321627(-)_1|1|1x0		rnd-6_family-654#LINE/L2	138	153	+	13.7107	2.22e-08	8.63e-05	GGATGTGGGGGGGGGG
AAGJ06000013.1_20319884-20321627(-)_1|1|1x0		rnd-6_family-13866#Unknown	175	190	+	13.7107	2.22e-08	8.63e-05	GGATGTGGGGGGGGGG
AAGJ06000013.1_20319884-20321627(-)_1|1|1x0		rnd-6_family-4295#Unknown	707	722	+	13.7044	2.26e-08	8.75e-05	GCGGGCGGGGGGGGGG
AAGJ06000013.1_20319884-20321627(-)_1|1|1x0		rnd-6_family-7895#Unknown	859	874	-	13.7044	2.26e-08	8.75e-05	GCGGGCGGGGGGGGGG
AAGJ06000010.1_29099002-29104429(-)_1|3|1x0		rnd-1_family-764#Unknown	481	493	+	13.2893	2.26e-08	0.00888	GGGCGGGGTCGGG
AAGJ06000010.1_29099002-29104429(-)_1|3|1x0		rnd-1_family-1112#DNA/PIF-Harbinger	782	794	+	13.2893	2.26e-08	0.00888	GGGTGGGGTTGGC
AAGJ06000013.1_20319884-20321627(-)_1|1|1x0		rnd-6_family-2511#Unknown	1075	1090	+	13.6981	2.28e-08	8.85e-05	GCGTAAGGGGGGGGGG
AAGJ06000010.1_25078815-25079964(+)_1|1|1x0		rnd-6_family-7394#Unknown	33	66	-	21.8553	2.31e-08	0.00311	AGAGAGAGAGAGAGAAAGGGAGAGACGAGACAGA
AAGJ06000003.1_34376389-34377343(-)_1|1|1x0		rnd-1_family-295#LINE/L2	294	312	+	21.2	2.32e-08	0.00133	GGAGAAGGAAGAAGAGGAA
AAGJ06000003.1_34376389-34377343(-)_1|1|1x0		rnd-6_family-14789#Unknown	346	364	+	21.2	2.32e-08	0.00133	AAAGGAGGAGGAAGAGGAT
AAGJ06000003.1_34376389-34377343(-)_1|1|1x0		rnd-6_family-26854#Unknown	1354	1372	+	21.2	2.32e-08	0.00133	AGAAGAGGAGGAGGAGAAA
AAGJ06000003.1_34376389-34377343(-)_1|1|1x0		rnd-1_family-479#LINE/L2	2306	2324	-	21.2	2.32e-08	0.00133	GGAGAAGGAAGAAGAGGAA
AAGJ06000013.1_20319884-20321627(-)_1|1|1x0		rnd-5_family-498#Unknown	2124	2139	+	13.6918	2.33e-08	9e-05	GGGGGCGGGGGGAGGC
AAGJ06000013.1_20319884-20321627(-)_1|1|1x0		rnd-6_family-7240#DNA/TcMar-Tc1	2482	2497	+	13.6918	2.33e-08	9e-05	GTGTGGGGGGGGGGGT
AAGJ06000002.1_25333809-25338912(+)_1|2|1x0		rnd-5_family-5153#DNA/Maverick	3589	3601	-	16.1006	2.34e-08	0.00255	AGGGGTGGGGGGG
AAGJ06000002.1_25333809-25338912(+)_1|2|1x0		rnd-5_family-1953#Unknown	90	102	+	16.1006	2.34e-08	0.00255	AGGGGTGGGGGGG
AAGJ06000002.1_25333809-25338912(+)_1|2|1x0		rnd-6_family-1#Unknown	1224	1236	+	16.1006	2.34e-08	0.00255	AGGGGTGGGGGGG
AAGJ06000013.1_20319884-20321627(-)_1|1|1x0		rnd-6_family-12709#Unknown	613	628	-	13.6855	2.34e-08	9.07e-05	GGGTGAAGGGGGAGGG
AAGJ06000003.1_34376389-34377343(-)_1|1|1x0		rnd-6_family-17146#Unknown	196	214	-	21.1875	2.35e-08	0.00133	GGAGGAGGCGGTGGAAGAT
AAGJ06000009.1_9307200-9309792(-)_1|1|1x0		rnd-6_family-6783#Unknown	5492	5564	+	18.7925	2.35e-08	0.00184	ATTACGGATTATCCAGAGGAAGGGGGGGGGGGGGGGGGGGGGGGGGGGGGGGGGGGGGGGAGGGGGGGGGGGG
AAGJ06000020.1_45356993-45359891(+)_1|3|1x0		rnd-6_family-7394#Unknown	854	881	-	21.4125	2.37e-08	0.0354	GAAAAAGCAAGAAGGAAACAAGGAAAAG
AAGJ06000013.1_20319884-20321627(-)_1|1|1x0		rnd-6_family-67#Unknown	81	96	+	13.673	2.4e-08	9.19e-05	GTGTGGAGGGGGGGGG
AAGJ06000013.1_20319884-20321627(-)_1|1|1x0		rnd-6_family-22971#Unknown	310	325	-	13.673	2.4e-08	9.19e-05	GTGTAGGGGGGGGGGG
AAGJ06000013.1_20319884-20321627(-)_1|1|1x0		rnd-6_family-22971#Unknown	502	517	-	13.673	2.4e-08	9.19e-05	GTGTAGGGGGGGGGGG
AAGJ06000013.1_20319884-20321627(-)_1|1|1x0		rnd-6_family-22971#Unknown	608	623	-	13.673	2.4e-08	9.19e-05	GTGTAGGGGGGGGGGG
AAGJ06000013.1_20319884-20321627(-)_1|1|1x0		rnd-6_family-22971#Unknown	814	829	-	13.673	2.4e-08	9.19e-05	GTGTAGGGGGGGGGGG
AAGJ06000013.1_20319884-20321627(-)_1|1|1x0		rnd-6_family-22971#Unknown	932	947	-	13.673	2.4e-08	9.19e-05	GTGTAGGGGGGGGGGG
AAGJ06000008.1_17890919-17893508(+)_1|6|1x0		rnd-6_family-1461#Unknown	791	809	-	19.7862	2.4e-08	0.0034	GAGATGCGGGGTGGGGTGG
AAGJ06000010.1_25078815-25079964(+)_1|1|1x0		rnd-6_family-673#LINE/Rex-Babar	391	424	-	21.7925	2.41e-08	0.00315	AGAGAGAGAGAGAGAGAGAGAGAGGGGAGAGAGA
AAGJ06000010.1_29099002-29104429(-)_1|22|1x0		rnd-6_family-3720#DNA/hAT-Blackjack	8	29	+	20.5535	2.42e-08	0.0108	AGGGGGGGGGGGGGGGGGGCTG
AAGJ06000003.1_10299426-10302795(-)_1|5|1x0		rnd-6_family-17774#LINE/L2	1081	1114	+	19.0629	2.43e-08	0.0275	GGGGGGGGGGGGGGGGGGGGGGGGGTTTAGGTTT
AAGJ06000013.1_20319884-20321627(-)_1|1|1x0		rnd-1_family-13#Unknown	23	38	-	13.6667	2.43e-08	9.19e-05	GCGGGAGGGGGGGGGG
AAGJ06000013.1_20319884-20321627(-)_1|1|1x0		rnd-1_family-6#Unknown	88	103	-	13.6667	2.43e-08	9.19e-05	GCGGGAGGGGGGGGGG
AAGJ06000013.1_20319884-20321627(-)_1|1|1x0		rnd-6_family-10756#Unknown	176	191	-	13.6667	2.43e-08	9.19e-05	GGGTTTGGGGTGGGGC
AAGJ06000013.1_20319884-20321627(-)_1|1|1x0		rnd-1_family-18#Unknown	188	203	-	13.6667	2.43e-08	9.19e-05	GCGGGAGGGGGGGGGG
AAGJ06000013.1_20319884-20321627(-)_1|1|1x0		rnd-1_family-6#Unknown	316	331	-	13.6667	2.43e-08	9.19e-05	GCGGGAGGGGGGGGGG
AAGJ06000013.1_20319884-20321627(-)_1|1|1x0		rnd-3_family-234#Unknown	513	528	+	13.6667	2.43e-08	9.19e-05	GCGGGAGGGGGGGGGG
AAGJ06000013.1_20319884-20321627(-)_1|1|1x0		rnd-6_family-4209#Unknown	519	534	+	13.6667	2.43e-08	9.19e-05	GCGGGAGGGGGGGGGG
AAGJ06000013.1_20319884-20321627(-)_1|1|1x0		rnd-5_family-24#Unknown	595	610	-	13.6667	2.43e-08	9.19e-05	GCGGGAGGGGGGGGGG
AAGJ06000013.1_20319884-20321627(-)_1|1|1x0		rnd-6_family-4076#LINE/CR1-Zenon	620	635	+	13.6667	2.43e-08	9.19e-05	GCGGGAGGGGGGGGGG
AAGJ06000013.1_20319884-20321627(-)_1|1|1x0		rnd-6_family-2511#Unknown	850	865	+	13.6667	2.43e-08	9.19e-05	GCGGGAGGGGGGGGGG
AAGJ06000013.1_20319884-20321627(-)_1|1|1x0		rnd-6_family-5765#Unknown	731	746	-	13.6604	2.47e-08	9.19e-05	GGGGGTTGGGGGGGGG
AAGJ06000013.1_20319884-20321627(-)_1|1|1x0		rnd-1_family-184#Unknown	1970	1985	-	13.6604	2.47e-08	9.19e-05	GGGGGTTGGGGGGGGG
AAGJ06000021.1_4807448-4809848(-)_1|1|1x0		rnd-2_family-30#Unknown	100	163	+	21.2704	2.48e-08	0.00124	GGGGGGGGGGGGGGGGGGGGGGGGGGGGGGGGGGGGGGGGGGGGTACAGAGCACAATTTTTTTT
AAGJ06000010.1_29099002-29104429(-)_1|22|1x0		rnd-1_family-167#Unknown	434	455	-	20.5283	2.49e-08	0.0108	TGGGGGGGGGGGGGGGGGGCTA
AAGJ06000009.1_9307200-9309792(-)_1|1|1x0		rnd-6_family-10559#LINE/L2	461	533	+	18.673	2.5e-08	0.00187	AAGAAGGGGGAGGGGGGAGGTGGTGGTGGGGGTGGGGGTGGGAGGGAGGGAGGGAGGGAGGGGGGGGGTAGAA
AAGJ06000013.1_20319884-20321627(-)_1|1|1x0		rnd-6_family-6533#Unknown	65	80	-	13.6541	2.5e-08	9.19e-05	GGGGGAGGGGGGAGGG
AAGJ06000013.1_20319884-20321627(-)_1|1|1x0		rnd-1_family-174#Unknown	186	201	-	13.6541	2.5e-08	9.19e-05	CTGTGGGGGGGGGGGG
AAGJ06000013.1_20319884-20321627(-)_1|1|1x0		rnd-6_family-203#LINE/L1-Tx1	2162	2177	+	13.6541	2.5e-08	9.19e-05	CTGTGGGGGGGGGGGG
AAGJ06000013.1_20319884-20321627(-)_1|1|1x0		rnd-6_family-8977#LTR/Gypsy	2196	2211	+	13.6541	2.5e-08	9.19e-05	GGGTGAGGGCGGAGGC
AAGJ06000009.1_9307200-9309792(-)_1|1|1x0		rnd-3_family-67#Unknown	21	93	+	18.6415	2.54e-08	0.00187	GCCATTGAGGGGGCACTGGCATCATGGGGGGGGGGGGGGGGGGGGGGGGGGGGGGGGGGGGGGGGGGGGGGGC
AAGJ06000852.1_663265-665302(+)_1|1|1x0		rnd-6_family-6203#LINE	631	658	+	21.5938	2.55e-08	0.0376	CGGCGAGCTCTTTCGCTGAGGGCTCAAC
AAGJ06000021.1_41490010-41492047(+)_1|1|1x0		rnd-6_family-6203#LINE	631	658	+	21.5938	2.55e-08	0.0377	CGGCGAGCTCTTTCGCTGAGGGCTCAAC
AAGJ06000003.1_34376389-34377343(-)_1|1|1x0		rnd-6_family-7484#DNA/hAT-hATw	5343	5361	-	21.1188	2.55e-08	0.00142	GGAGGCGGAGCAGGAGAAT
AAGJ06000021.1_4807448-4809848(-)_1|1|1x0		rnd-6_family-5018#Unknown	643	706	+	21.239	2.55e-08	0.00125	GTAGAGGTAGTTCGGGGGGGGGGGGGGGGGGGGGGGGGATGGGGGATGGGGGGGGGGGGTATAG
AAGJ06000013.1_20319884-20321627(-)_1|1|1x0		rnd-1_family-148#Unknown	1	16	-	13.6415	2.55e-08	9.19e-05	GTGGGGGGGGGGGGGG
AAGJ06000013.1_20319884-20321627(-)_1|1|1x0		rnd-1_family-167#Unknown	3	18	-	13.6415	2.55e-08	9.19e-05	GTGGGGGGGGGGGGGG
AAGJ06000013.1_20319884-20321627(-)_1|1|1x0		rnd-2_family-12#Unknown	19	34	+	13.6415	2.55e-08	9.19e-05	GTGGGGGGGGGGGGGG
AAGJ06000013.1_20319884-20321627(-)_1|1|1x0		rnd-1_family-219#Unknown	26	41	+	13.6415	2.55e-08	9.19e-05	GTGGGGGGGGGGGGGC
AAGJ06000013.1_20319884-20321627(-)_1|1|1x0		rnd-1_family-269#Unknown	42	57	+	13.6415	2.55e-08	9.19e-05	GTGGGGGGGGGGGGGG
AAGJ06000013.1_20319884-20321627(-)_1|1|1x0		rnd-1_family-1010#Unknown	33	48	-	13.6415	2.55e-08	9.19e-05	GTGGGGGGGGGGGGGC
AAGJ06000013.1_20319884-20321627(-)_1|1|1x0		rnd-1_family-245#Unknown	49	64	+	13.6415	2.55e-08	9.19e-05	GTGGGGGGGGGGGGGG
AAGJ06000013.1_20319884-20321627(-)_1|1|1x0		rnd-1_family-236#Unknown	34	49	-	13.6415	2.55e-08	9.19e-05	GTGGGGGGGGGGGGGG
AAGJ06000013.1_20319884-20321627(-)_1|1|1x0		rnd-6_family-8458#Unknown	63	78	+	13.6415	2.55e-08	9.19e-05	GTGGGGGGGGGGGGGG
AAGJ06000013.1_20319884-20321627(-)_1|1|1x0		rnd-6_family-2179#Unknown	68	83	+	13.6415	2.55e-08	9.19e-05	GTGGGGGGGGGGGGGG
AAGJ06000013.1_20319884-20321627(-)_1|1|1x0		rnd-6_family-10324#Unknown	74	89	+	13.6415	2.55e-08	9.19e-05	GTGGGGGGGGGGGGGG
AAGJ06000013.1_20319884-20321627(-)_1|1|1x0		rnd-4_family-277#Unknown	67	82	-	13.6415	2.55e-08	9.19e-05	GTGGGGGGGGGGGGGG
AAGJ06000013.1_20319884-20321627(-)_1|1|1x0		rnd-1_family-296#Unknown	82	97	+	13.6415	2.55e-08	9.19e-05	GTGGGGGGGGGGGGGG
AAGJ06000013.1_20319884-20321627(-)_1|1|1x0		rnd-2_family-30#Unknown	98	113	+	13.6415	2.55e-08	9.19e-05	GTGGGGGGGGGGGGGG
AAGJ06000013.1_20319884-20321627(-)_1|1|1x0		rnd-1_family-122#Unknown	98	113	+	13.6415	2.55e-08	9.19e-05	GTGGGGGGGGGGGGGG
AAGJ06000013.1_20319884-20321627(-)_1|1|1x0		rnd-1_family-135#Unknown	99	114	+	13.6415	2.55e-08	9.19e-05	GTGGGGGGGGGGGGGG
AAGJ06000013.1_20319884-20321627(-)_1|1|1x0		rnd-1_family-58#Unknown	114	129	+	13.6415	2.55e-08	9.19e-05	GTGGGGGGGGGGGGGG
AAGJ06000013.1_20319884-20321627(-)_1|1|1x0		rnd-1_family-1087#Unknown	107	122	-	13.6415	2.55e-08	9.19e-05	GTGGGGGGGGGGGGGG
AAGJ06000013.1_20319884-20321627(-)_1|1|1x0		rnd-6_family-28#Unknown	152	167	+	13.6415	2.55e-08	9.19e-05	GTGGGGGGGGGGGGGG
AAGJ06000013.1_20319884-20321627(-)_1|1|1x0		rnd-5_family-104#Unknown	157	172	+	13.6415	2.55e-08	9.19e-05	GTGGGGGGGGGGGGGG
AAGJ06000013.1_20319884-20321627(-)_1|1|1x0		rnd-5_family-764#Unknown	168	183	+	13.6415	2.55e-08	9.19e-05	GTGGGGGGGGGGGGGG
AAGJ06000013.1_20319884-20321627(-)_1|1|1x0		rnd-6_family-506#Unknown	212	227	+	13.6415	2.55e-08	9.19e-05	GTGGGGGGGGGGGGGG
AAGJ06000013.1_20319884-20321627(-)_1|1|1x0		rnd-6_family-10041#Unknown	200	215	-	13.6415	2.55e-08	9.19e-05	GTGGGGGGGGGGGGGG
AAGJ06000013.1_20319884-20321627(-)_1|1|1x0		rnd-2_family-30#Unknown	215	230	+	13.6415	2.55e-08	9.19e-05	GTGGGGGGGGGGGGGG
AAGJ06000013.1_20319884-20321627(-)_1|1|1x0		rnd-6_family-9194#Unknown	203	218	-	13.6415	2.55e-08	9.19e-05	GTGGGGGGGGGGGGGG
AAGJ06000013.1_20319884-20321627(-)_1|1|1x0		rnd-6_family-11490#Unknown	210	225	-	13.6415	2.55e-08	9.19e-05	GTGGGGGGGGGGGGGG
AAGJ06000013.1_20319884-20321627(-)_1|1|1x0		rnd-1_family-17#Unknown	227	242	-	13.6415	2.55e-08	9.19e-05	GTGGGGGGGGGGGGGG
AAGJ06000013.1_20319884-20321627(-)_1|1|1x0		rnd-6_family-9513#Unknown	284	299	-	13.6415	2.55e-08	9.19e-05	GTGGGGGGGGGGGGGG
AAGJ06000013.1_20319884-20321627(-)_1|1|1x0		rnd-1_family-263#Unknown	289	304	-	13.6415	2.55e-08	9.19e-05	GTGGGGGGGGGGGGGG
AAGJ06000013.1_20319884-20321627(-)_1|1|1x0		rnd-6_family-11473#Unknown	321	336	+	13.6415	2.55e-08	9.19e-05	GTGGGGGGGGGGGGGG
AAGJ06000013.1_20319884-20321627(-)_1|1|1x0		rnd-5_family-2960#LINE/L1-Tx1	315	330	-	13.6415	2.55e-08	9.19e-05	GTGGGGGGGGGGGGGG
AAGJ06000013.1_20319884-20321627(-)_1|1|1x0		rnd-5_family-2099#Unknown	332	347	-	13.6415	2.55e-08	9.19e-05	GTGGGGGGGGGGGGGG
AAGJ06000013.1_20319884-20321627(-)_1|1|1x0		rnd-1_family-177#Unknown	337	352	-	13.6415	2.55e-08	9.19e-05	GTGGGGGGGGGGGGGG
AAGJ06000013.1_20319884-20321627(-)_1|1|1x0		rnd-1_family-749#Unknown	366	381	-	13.6415	2.55e-08	9.19e-05	GTGGGGGGGGGGGGGG
AAGJ06000013.1_20319884-20321627(-)_1|1|1x0		rnd-6_family-1178#Unknown	405	420	+	13.6415	2.55e-08	9.19e-05	GTGGGGGGGGGGGGGG
AAGJ06000013.1_20319884-20321627(-)_1|1|1x0		rnd-4_family-277#Unknown	441	456	+	13.6415	2.55e-08	9.19e-05	GTGGGGGGGGGGGGGG
AAGJ06000013.1_20319884-20321627(-)_1|1|1x0		rnd-6_family-2412#Unknown	493	508	+	13.6415	2.55e-08	9.19e-05	GTGGGGGGGGGGGGGC
AAGJ06000013.1_20319884-20321627(-)_1|1|1x0		rnd-6_family-1272#LTR/Gypsy	498	513	-	13.6415	2.55e-08	9.19e-05	GTGGGGGGGGGGGGGG
AAGJ06000013.1_20319884-20321627(-)_1|1|1x0		rnd-5_family-1675#Unknown	539	554	+	13.6415	2.55e-08	9.19e-05	GTGGGGGGGGGGGGGC
AAGJ06000013.1_20319884-20321627(-)_1|1|1x0		rnd-6_family-7030#DNA/Academ-1	565	580	-	13.6415	2.55e-08	9.19e-05	GTGGGGGGGGGGGGGG
AAGJ06000013.1_20319884-20321627(-)_1|1|1x0		rnd-1_family-119#Unknown	567	582	-	13.6415	2.55e-08	9.19e-05	GTGGGGGGGGGGGGGG
AAGJ06000013.1_20319884-20321627(-)_1|1|1x0		rnd-1_family-345#Unknown	642	657	-	13.6415	2.55e-08	9.19e-05	GTGGGGGGGGGGGGGG
AAGJ06000013.1_20319884-20321627(-)_1|1|1x0		rnd-1_family-229#Unknown	664	679	-	13.6415	2.55e-08	9.19e-05	GTGGGGGGGGGGGGGG
AAGJ06000013.1_20319884-20321627(-)_1|1|1x0		rnd-5_family-2198#Unknown	685	700	+	13.6415	2.55e-08	9.19e-05	GTGGGGGGGGGGGGGG
AAGJ06000013.1_20319884-20321627(-)_1|1|1x0		rnd-4_family-3391#Unknown	689	704	-	13.6415	2.55e-08	9.19e-05	GTGTGGGGGCGGGGGC
AAGJ06000013.1_20319884-20321627(-)_1|1|1x0		rnd-6_family-2792#Unknown	699	714	-	13.6415	2.55e-08	9.19e-05	GTGGGGGGGGGGGGGG
AAGJ06000013.1_20319884-20321627(-)_1|1|1x0		rnd-6_family-1461#Unknown	779	794	-	13.6415	2.55e-08	9.19e-05	GTGGGGGGGGGGGGGG
AAGJ06000013.1_20319884-20321627(-)_1|1|1x0		rnd-6_family-6891#Unknown	986	1001	-	13.6415	2.55e-08	9.19e-05	GTGGGGGGGGGGGGGG
AAGJ06000013.1_20319884-20321627(-)_1|1|1x0		rnd-1_family-1#Unknown	1007	1022	+	13.6415	2.55e-08	9.19e-05	GTGGGGGGGGGGGGGC
AAGJ06000013.1_20319884-20321627(-)_1|1|1x0		rnd-6_family-17306#LINE/L1-Tx1	1129	1144	+	13.6415	2.55e-08	9.19e-05	CGGTGTCGGGGGGGGG
AAGJ06000013.1_20319884-20321627(-)_1|1|1x0		rnd-6_family-5631#LINE/L1-Tx1	1117	1132	-	13.6415	2.55e-08	9.19e-05	GTGGGGGGGGGGGGGG
AAGJ06000013.1_20319884-20321627(-)_1|1|1x0		rnd-5_family-2956#Unknown	1138	1153	+	13.6415	2.55e-08	9.19e-05	GTGGGGGGGGGGGGGG
AAGJ06000013.1_20319884-20321627(-)_1|1|1x0		rnd-5_family-24#Unknown	1179	1194	-	13.6415	2.55e-08	9.19e-05	GTGGGGGGGGGGGGGG
AAGJ06000013.1_20319884-20321627(-)_1|1|1x0		rnd-6_family-1#Unknown	1228	1243	+	13.6415	2.55e-08	9.19e-05	GTGGGGGGGGGGGGGG
AAGJ06000013.1_20319884-20321627(-)_1|1|1x0		rnd-5_family-380#Unknown	1303	1318	+	13.6415	2.55e-08	9.19e-05	GTGGGGGGGGGGGGGG
AAGJ06000013.1_20319884-20321627(-)_1|1|1x0		rnd-6_family-4979#LINE/L2	1348	1363	-	13.6415	2.55e-08	9.19e-05	GTGGGGGGGGGGGGGC
AAGJ06000013.1_20319884-20321627(-)_1|1|1x0		rnd-6_family-2485#Unknown	1447	1462	-	13.6415	2.55e-08	9.19e-05	GTGGGGGGGGGGGGGG
AAGJ06000013.1_20319884-20321627(-)_1|1|1x0		rnd-6_family-5414#Unknown	1467	1482	-	13.6415	2.55e-08	9.19e-05	GTGGGGGGGGGGGGGG
AAGJ06000013.1_20319884-20321627(-)_1|1|1x0		rnd-6_family-1493#Unknown	1546	1561	+	13.6415	2.55e-08	9.19e-05	GTGGGGGGGGGGGGGG
AAGJ06000013.1_20319884-20321627(-)_1|1|1x0		rnd-5_family-498#Unknown	1577	1592	+	13.6415	2.55e-08	9.19e-05	GTGGGGGGGGGGGGGG
AAGJ06000013.1_20319884-20321627(-)_1|1|1x0		rnd-6_family-4076#LINE/CR1-Zenon	1955	1970	-	13.6415	2.55e-08	9.19e-05	GTGGGGGGGGGGGGGG
AAGJ06000013.1_20319884-20321627(-)_1|1|1x0		rnd-6_family-1063#LINE/RTE-BovB	1994	2009	+	13.6415	2.55e-08	9.19e-05	GTGGGGGGGGGGGGGG
AAGJ06000013.1_20319884-20321627(-)_1|1|1x0		rnd-6_family-5481#Unknown	2455	2470	+	13.6415	2.55e-08	9.19e-05	GTGGGGGGGGGGGGGG
AAGJ06000013.1_20319884-20321627(-)_1|1|1x0		rnd-6_family-6783#Unknown	2818	2833	+	13.6415	2.55e-08	9.19e-05	GTGGGGGGGGGGGGGG
AAGJ06000013.1_20319884-20321627(-)_1|1|1x0		rnd-6_family-4674#Unknown	2959	2974	+	13.6415	2.55e-08	9.19e-05	GTGGGGGGGGGGGGGG
AAGJ06000013.1_20319884-20321627(-)_1|1|1x0		rnd-5_family-1553#LINE/L2	3121	3136	+	13.6415	2.55e-08	9.19e-05	GTGGGGGGGGGGGGGG
AAGJ06000013.1_20319884-20321627(-)_1|1|1x0		rnd-6_family-6783#Unknown	3684	3699	-	13.6415	2.55e-08	9.19e-05	GTGGGGGGGGGGGGGG
AAGJ06000013.1_20319884-20321627(-)_1|1|1x0		rnd-5_family-787#LINE/CR1	3720	3735	-	13.6415	2.55e-08	9.19e-05	GTGGGGGGGGGGGGGG
AAGJ06000013.1_20319884-20321627(-)_1|1|1x0		rnd-6_family-2412#Unknown	489	504	+	13.6352	2.56e-08	9.23e-05	TGGAGTGGGGGGGGGG
AAGJ06000009.1_9307200-9309792(-)_1|1|1x0		rnd-6_family-10559#LINE/L2	455	527	+	18.6226	2.56e-08	0.00187	GAGAGAAAGAAGGGGGAGGGGGGAGGTGGTGGTGGGGGTGGGGGTGGGAGGGAGGGAGGGAGGGAGGGGGGGG
AAGJ06000010.1_25078815-25079964(+)_1|1|1x0		rnd-6_family-2571#Unknown	351	384	-	21.6981	2.57e-08	0.00318	AGAGAGAGAGAGAGAGGGAGAGAGAACGGAAAGC
AAGJ06000010.1_25078815-25079964(+)_1|1|1x0		rnd-5_family-3179#Unknown	514	547	+	21.6918	2.58e-08	0.00318	AGAAAGAGAGAAAGAGAGTGATAAAAGAGAGAAG
AAGJ06000001.1_49070498-49072295(+)_1|3|1x0		rnd-6_family-927#LTR/Gypsy	2823	2847	+	18.8302	2.61e-08	0.0249	ATCAATTCTGATAACGATAATAATG
AAGJ06000003.1_34376389-34377343(-)_1|1|1x0		rnd-6_family-6441#Unknown	501	519	+	21.1063	2.65e-08	0.00146	GGATAAGGAGGAAGAGGAG
AAGJ06000010.1_25085650-25087120(+)_1|1|1x0		rnd-1_family-123#Unknown	297	342	+	19.5849	2.66e-08	0.0248	AGATGCAGGCGCGGATCCAGGGGGGGGCGAGCGGGCCTTGCCCCCC
AAGJ06000010.1_29099002-29104429(-)_1|3|1x0		rnd-1_family-361#Unknown	24	36	-	13.2201	2.66e-08	0.00888	GGGTAGGGTCGGC
AAGJ06000010.1_29099002-29104429(-)_1|3|1x0		rnd-1_family-183#Unknown	44	56	+	13.2201	2.66e-08	0.00888	GGGTAGGGTCGGC
AAGJ06000010.1_29099002-29104429(-)_1|3|1x0		rnd-5_family-787#LINE/CR1	49	61	+	13.2201	2.66e-08	0.00888	GGGTAGGGTCGGC
AAGJ06000010.1_29099002-29104429(-)_1|3|1x0		rnd-6_family-3196#Unknown	58	70	+	13.2201	2.66e-08	0.00888	GGGTAGGGTCGGC
AAGJ06000010.1_29099002-29104429(-)_1|3|1x0		rnd-1_family-307#Unknown	254	266	-	13.2201	2.66e-08	0.00888	GGGTAGGGTCGGC
AAGJ06000010.1_29099002-29104429(-)_1|3|1x0		rnd-6_family-2081#Unknown	462	474	+	13.2201	2.66e-08	0.00888	GGGTAGGGTCGGC
AAGJ06000010.1_29099002-29104429(-)_1|3|1x0		rnd-6_family-2081#Unknown	489	501	+	13.2201	2.66e-08	0.00888	GGGTAGGGTCGGC
AAGJ06000010.1_29099002-29104429(-)_1|3|1x0		rnd-6_family-2081#Unknown	518	530	-	13.2201	2.66e-08	0.00888	GGGTAGGGTCGGC
AAGJ06000010.1_29099002-29104429(-)_1|3|1x0		rnd-6_family-2611#Unknown	540	552	+	13.2201	2.66e-08	0.00888	GGGTAGGGTCGGC
AAGJ06000010.1_29099002-29104429(-)_1|3|1x0		rnd-6_family-2611#Unknown	568	580	-	13.2201	2.66e-08	0.00888	GGGTAGGGTCGGC
AAGJ06000010.1_29099002-29104429(-)_1|3|1x0		rnd-1_family-183#Unknown	758	770	-	13.2201	2.66e-08	0.00888	GGGTAGGGTCGGC
AAGJ06000008.1_17890919-17893508(+)_1|6|1x0		rnd-6_family-11729#Unknown	1235	1253	-	19.6792	2.73e-08	0.0034	GGGGCGGGGGGGGGGGGGG
AAGJ06000008.1_17890919-17893508(+)_1|6|1x0		rnd-6_family-5481#Unknown	3112	3130	+	19.6792	2.73e-08	0.0034	GGGGCGGGGGGGGGGGGGG
AAGJ06000008.1_17890919-17893508(+)_1|6|1x0		rnd-6_family-2487#DNA/Academ-1	5413	5431	+	19.6792	2.73e-08	0.0034	GGGGCGGGGGGGGGGGGGG
AAGJ06000010.1_25085650-25087120(+)_1|1|1x0		rnd-2_family-30#Unknown	209	254	+	19.522	2.75e-08	0.0248	CGCTCAGTGGGGGGGGGGGGGGGGGGGGGGGGGGTAGTGAGCACTT
AAGJ06000013.1_20319884-20321627(-)_1|1|1x0		rnd-2_family-12#Unknown	17	32	+	13.6038	2.76e-08	9.93e-05	CCGTGGGGGGGGGGGG
AAGJ06000013.1_20319884-20321627(-)_1|1|1x0		rnd-6_family-5414#Unknown	1469	1484	-	13.6038	2.76e-08	9.93e-05	CCGTGGGGGGGGGGGG
AAGJ06000010.1_25078815-25079964(+)_1|1|1x0		rnd-6_family-4784#Unknown	686	719	+	21.5786	2.79e-08	0.00327	AGAGAGAGAGAGAGAGGTGGAGAAAAAAGAAAGA
AAGJ06000013.1_20319884-20321627(-)_1|1|1x0		rnd-6_family-508#Unknown	313	328	-	13.5975	2.79e-08	9.93e-05	GGGATTGGGGGGGGGG
AAGJ06000021.1_4807448-4809848(-)_1|1|1x0		rnd-2_family-30#Unknown	101	164	+	21.1195	2.81e-08	0.00133	GGGGGGGGGGGGGGGGGGGGGGGGGGGGGGGGGGGGGGGGGGGTACAGAGCACAATTTTTTTTT
AAGJ06000021.1_4807448-4809848(-)_1|1|1x0		rnd-6_family-7240#DNA/TcMar-Tc1	96	159	-	21.1195	2.81e-08	0.00133	AATGAGATGGGAGTGGGTGGAAGTGTGTGTGTGTGTGTGTGTGTGTGGGGGGGGGGGGTGGGCG
AAGJ06000010.1_25078815-25079964(+)_1|1|1x0		rnd-1_family-516#Unknown	578	611	+	21.566	2.81e-08	0.00327	ATAAACAGAAAAAAAGAGAGAAAAAAGGGAAAAC
AAGJ06000006.1_14696813-14698250(-)_1|1|1x0		rnd-5_family-764#Unknown	38	65	-	21.1553	2.82e-08	0.0271	GAGAGGGGGAAAAAAAAAAAAAAAAAAA
AAGJ06000013.1_20319884-20321627(-)_1|1|1x0		rnd-1_family-220#Unknown	2	17	-	13.5912	2.83e-08	9.93e-05	GCGGGGGGGGGGGGGG
AAGJ06000013.1_20319884-20321627(-)_1|1|1x0		rnd-6_family-7710#Unknown	35	50	-	13.5912	2.83e-08	9.93e-05	GCGGGGGGGGGGGGGG
AAGJ06000013.1_20319884-20321627(-)_1|1|1x0		rnd-5_family-4688#Unknown	66	81	+	13.5912	2.83e-08	9.93e-05	GCGGGGGGGGGGGGGG
AAGJ06000013.1_20319884-20321627(-)_1|1|1x0		rnd-1_family-150#Unknown	71	86	+	13.5912	2.83e-08	9.93e-05	GCGGGGGGGGGGGGGG
AAGJ06000013.1_20319884-20321627(-)_1|1|1x0		rnd-1_family-107#Unknown	73	88	+	13.5912	2.83e-08	9.93e-05	GCGGGGGGGGGGGGGG
AAGJ06000013.1_20319884-20321627(-)_1|1|1x0		rnd-6_family-3726#Unknown	116	131	+	13.5912	2.83e-08	9.93e-05	GCGGGGGGGGGGGGGG
AAGJ06000013.1_20319884-20321627(-)_1|1|1x0		rnd-5_family-6233#Unknown	103	118	-	13.5912	2.83e-08	9.93e-05	GCGGGGGGGGGGGGGG
AAGJ06000013.1_20319884-20321627(-)_1|1|1x0		rnd-4_family-17#Unknown	259	274	+	13.5912	2.83e-08	9.93e-05	GCGGGGGGGGGGGGGG
AAGJ06000013.1_20319884-20321627(-)_1|1|1x0		rnd-5_family-4997#Unknown	262	277	+	13.5912	2.83e-08	9.93e-05	GCGGGGGGGGGGGGGG
AAGJ06000013.1_20319884-20321627(-)_1|1|1x0		rnd-6_family-632#Unknown	307	322	+	13.5912	2.83e-08	9.93e-05	GCGGGGGGGGGGGGGG
AAGJ06000013.1_20319884-20321627(-)_1|1|1x0		rnd-5_family-1279#Unknown	342	357	-	13.5912	2.83e-08	9.93e-05	GCGGGGGGGGGGGGGG
AAGJ06000013.1_20319884-20321627(-)_1|1|1x0		rnd-1_family-123#Unknown	344	359	-	13.5912	2.83e-08	9.93e-05	GCGGGGGGGGGGGGGG
AAGJ06000013.1_20319884-20321627(-)_1|1|1x0		rnd-6_family-2836#Unknown	394	409	-	13.5912	2.83e-08	9.93e-05	GCGGGGGGGGGGGGGG
AAGJ06000013.1_20319884-20321627(-)_1|1|1x0		rnd-1_family-60#Unknown	584	599	+	13.5912	2.83e-08	9.93e-05	GCGGGGGGGGGGGGGG
AAGJ06000013.1_20319884-20321627(-)_1|1|1x0		rnd-6_family-1801#LINE/L2	695	710	+	13.5912	2.83e-08	9.93e-05	GCGGGGGGGGGGGGGG
AAGJ06000013.1_20319884-20321627(-)_1|1|1x0		rnd-6_family-4295#Unknown	711	726	+	13.5912	2.83e-08	9.93e-05	GCGGGGGGGGGGGGGG
AAGJ06000013.1_20319884-20321627(-)_1|1|1x0		rnd-5_family-60#Unknown	730	745	+	13.5912	2.83e-08	9.93e-05	GCGGGGGGGGGGGGGG
AAGJ06000013.1_20319884-20321627(-)_1|1|1x0		rnd-5_family-60#Unknown	820	835	+	13.5912	2.83e-08	9.93e-05	GCGGGGGGGGGGGGGG
AAGJ06000013.1_20319884-20321627(-)_1|1|1x0		rnd-6_family-7895#Unknown	855	870	-	13.5912	2.83e-08	9.93e-05	GCGGGGGGGGGGGGGG
AAGJ06000013.1_20319884-20321627(-)_1|1|1x0		rnd-6_family-6295#LINE/L2	916	931	+	13.5912	2.83e-08	9.93e-05	GCGGGGGGGGGGGGGG
AAGJ06000013.1_20319884-20321627(-)_1|1|1x0		rnd-6_family-825#DNA/Academ-1	922	937	-	13.5912	2.83e-08	9.93e-05	GCGGGGGGGGGGGGGG
AAGJ06000013.1_20319884-20321627(-)_1|1|1x0		rnd-5_family-239#Unknown	1211	1226	-	13.5912	2.83e-08	9.93e-05	GCGGGGGGGGGGGGGG
AAGJ06000013.1_20319884-20321627(-)_1|1|1x0		rnd-1_family-3#Unknown	1244	1259	+	13.5912	2.83e-08	9.93e-05	GCGGGGGGGGGGGGGG
AAGJ06000013.1_20319884-20321627(-)_1|1|1x0		rnd-1_family-204#Unknown	1234	1249	-	13.5912	2.83e-08	9.93e-05	GCGGGGGGGGGGGGGG
AAGJ06000013.1_20319884-20321627(-)_1|1|1x0		rnd-6_family-11729#Unknown	1235	1250	-	13.5912	2.83e-08	9.93e-05	GCGGGGGGGGGGGGGG
AAGJ06000013.1_20319884-20321627(-)_1|1|1x0		rnd-5_family-239#Unknown	1297	1312	-	13.5912	2.83e-08	9.93e-05	GCGGGGGGGGGGGGGG
AAGJ06000013.1_20319884-20321627(-)_1|1|1x0		rnd-6_family-3407#Unknown	1625	1640	+	13.5912	2.83e-08	9.93e-05	GCGGGGGGGGGGGGGG
AAGJ06000013.1_20319884-20321627(-)_1|1|1x0		rnd-5_family-736#Unknown	1810	1825	+	13.5912	2.83e-08	9.93e-05	GCGGGGGGGGGGGGGG
AAGJ06000013.1_20319884-20321627(-)_1|1|1x0		rnd-5_family-2960#LINE/L1-Tx1	2453	2468	+	13.5912	2.83e-08	9.93e-05	GCGGGGGGGGGGGGGG
AAGJ06000013.1_20319884-20321627(-)_1|1|1x0		rnd-6_family-5481#Unknown	3115	3130	+	13.5912	2.83e-08	9.93e-05	GCGGGGGGGGGGGGGG
AAGJ06000013.1_20319884-20321627(-)_1|1|1x0		rnd-6_family-2560#DNA/Academ-1	4846	4861	+	13.5912	2.83e-08	9.93e-05	GCGGGGGGGGGGGGGG
AAGJ06000013.1_20319884-20321627(-)_1|1|1x0		rnd-6_family-825#DNA/Academ-1	4942	4957	+	13.5912	2.83e-08	9.93e-05	GCGGGGGGGGGGGGGG
AAGJ06000013.1_20319884-20321627(-)_1|1|1x0		rnd-6_family-2487#DNA/Academ-1	5416	5431	+	13.5912	2.83e-08	9.93e-05	GCGGGGGGGGGGGGGG
AAGJ06000021.1_4807448-4809848(-)_1|1|1x0		rnd-6_family-5481#Unknown	2144	2207	-	21.1069	2.84e-08	0.00133	TGAGGTTCCGTGCTGGGGACCCGGAGGGGCCGGGGGGGGGGGGGGGGGGGACTCAGATTTGGTA
AAGJ06000021.1_4807448-4809848(-)_1|1|1x0		rnd-5_family-3394#Unknown	1913	1976	+	21.1006	2.85e-08	0.00133	CGGGGGGGGGGGGGGGGGAGAGGAGTAAGGAGGAGGGGAGGTTTTTTAGGGCGAGGGGGGGGGG
AAGJ06000003.1_34376389-34377343(-)_1|1|1x0		rnd-6_family-12700#Unknown	1010	1028	+	21.0438	2.86e-08	0.00156	GGAGGAGGAGGAAGGGGGA
AAGJ06000008.1_17890919-17893508(+)_1|6|1x0		rnd-6_family-2470#Unknown	846	864	+	19.6352	2.88e-08	0.0034	GGGACGGGGGGGGGGGGTC
AAGJ06000001.1_49070498-49072295(+)_1|3|1x0		rnd-6_family-996#Unknown	6	30	+	18.7484	2.91e-08	0.0249	CTATTTTCAGATGATAATAATGATA
AAGJ06000010.1_25078815-25079964(+)_1|1|1x0		rnd-6_family-673#LINE/Rex-Babar	393	426	-	21.4969	2.95e-08	0.00334	GGAGAGAGAGAGAGAGAGAGAGAGAGGGGAGAGA
AAGJ06000013.1_20319884-20321627(-)_1|1|1x0		rnd-4_family-173#Unknown	8	23	+	13.5786	2.96e-08	0.000102	GGGGGGGGGGGGAGGG
AAGJ06000013.1_20319884-20321627(-)_1|1|1x0		rnd-6_family-5379#Unknown	4	19	-	13.5786	2.96e-08	0.000102	GGGGGGGGGGGGAGGC
AAGJ06000013.1_20319884-20321627(-)_1|1|1x0		rnd-6_family-10324#Unknown	82	97	+	13.5786	2.96e-08	0.000102	GGGGGGGGGGGGAGGG
AAGJ06000013.1_20319884-20321627(-)_1|1|1x0		rnd-3_family-234#Unknown	103	118	+	13.5786	2.96e-08	0.000102	GGGGGGGGGGGGAGGG
AAGJ06000013.1_20319884-20321627(-)_1|1|1x0		rnd-6_family-9811#Unknown	115	130	+	13.5786	2.96e-08	0.000102	GGGGGGGGGGGGAGGC
AAGJ06000013.1_20319884-20321627(-)_1|1|1x0		rnd-6_family-1775#Unknown	174	189	-	13.5786	2.96e-08	0.000102	GGGGGGGGGGGGAGGG
AAGJ06000013.1_20319884-20321627(-)_1|1|1x0		rnd-6_family-2654#LINE/L2	212	227	+	13.5786	2.96e-08	0.000102	GGGGGGGGGGGGAGGG
AAGJ06000013.1_20319884-20321627(-)_1|1|1x0		rnd-6_family-12709#Unknown	274	289	-	13.5786	2.96e-08	0.000102	GGGGGGGGGGGGAGGG
AAGJ06000013.1_20319884-20321627(-)_1|1|1x0		rnd-6_family-871#LINE/Penelope	296	311	+	13.5786	2.96e-08	0.000102	GGGGGGGGGGGGAGGG
AAGJ06000013.1_20319884-20321627(-)_1|1|1x0		rnd-6_family-19350#Unknown	511	526	+	13.5786	2.96e-08	0.000102	GGGGGGGGGGGGAGGC
AAGJ06000013.1_20319884-20321627(-)_1|1|1x0		rnd-6_family-10185#LTR/ERV1	647	662	+	13.5786	2.96e-08	0.000102	GGGGGGGGGGGGAGGC
AAGJ06000013.1_20319884-20321627(-)_1|1|1x0		rnd-6_family-7285#Unknown	865	880	+	13.5786	2.96e-08	0.000102	GGGGGGGGGGGGAGGG
AAGJ06000013.1_20319884-20321627(-)_1|1|1x0		rnd-6_family-2986#LINE/L2	857	872	-	13.5786	2.96e-08	0.000102	GGGGGGGGGGGGAGGG
AAGJ06000013.1_20319884-20321627(-)_1|1|1x0		rnd-6_family-6295#LINE/L2	925	940	+	13.5786	2.96e-08	0.000102	GGGGGGGGGGGGAGGG
AAGJ06000013.1_20319884-20321627(-)_1|1|1x0		rnd-6_family-22971#Unknown	926	941	-	13.5786	2.96e-08	0.000102	GGGGGGGGGGGGAGGC
AAGJ06000013.1_20319884-20321627(-)_1|1|1x0		rnd-6_family-2358#Unknown	1195	1210	+	13.5786	2.96e-08	0.000102	GGGGGGGGGGGGAGGG
AAGJ06000013.1_20319884-20321627(-)_1|1|1x0		rnd-6_family-4784#Unknown	1185	1200	-	13.5786	2.96e-08	0.000102	GGGGGGGGGGGGAGGG
AAGJ06000013.1_20319884-20321627(-)_1|1|1x0		rnd-6_family-2485#Unknown	1439	1454	-	13.5786	2.96e-08	0.000102	GGGGGGGGGGGGAGGG
AAGJ06000013.1_20319884-20321627(-)_1|1|1x0		rnd-6_family-12709#Unknown	1444	1459	-	13.5786	2.96e-08	0.000102	GGGGGGGGGGGGAGGG
AAGJ06000013.1_20319884-20321627(-)_1|1|1x0		rnd-6_family-12709#Unknown	1496	1511	-	13.5786	2.96e-08	0.000102	GGGGGGGGGGGGAGGG
AAGJ06000013.1_20319884-20321627(-)_1|1|1x0		rnd-5_family-736#Unknown	1572	1587	+	13.5786	2.96e-08	0.000102	GGGGGGGGGGGGAGGG
AAGJ06000013.1_20319884-20321627(-)_1|1|1x0		rnd-5_family-498#Unknown	1581	1596	+	13.5786	2.96e-08	0.000102	GGGGGGGGGGGGAGGG
AAGJ06000013.1_20319884-20321627(-)_1|1|1x0		rnd-6_family-3407#Unknown	1632	1647	+	13.5786	2.96e-08	0.000102	GGGGGGGGGGGGAGGG
AAGJ06000013.1_20319884-20321627(-)_1|1|1x0		rnd-1_family-108#Unknown	1750	1765	+	13.5786	2.96e-08	0.000102	GGGGGGGGGGGGAGGG
AAGJ06000013.1_20319884-20321627(-)_1|1|1x0		rnd-5_family-2198#Unknown	2019	2034	-	13.5786	2.96e-08	0.000102	GGGGGGGGGGGGAGGG
AAGJ06000013.1_20319884-20321627(-)_1|1|1x0		rnd-6_family-10465#Unknown	3529	3544	+	13.5786	2.96e-08	0.000102	GGGGGGGGGGGGAGGG
AAGJ06000013.1_20319884-20321627(-)_1|1|1x0		rnd-6_family-8027#DNA/Crypton-V	5003	5018	+	13.5786	2.96e-08	0.000102	GGGGGGGGGGGGAGGG
AAGJ06000013.1_20319884-20321627(-)_1|1|1x0		rnd-6_family-6783#Unknown	5540	5555	+	13.5786	2.96e-08	0.000102	GGGGGGGGGGGGAGGG
AAGJ06000021.1_4807448-4809848(-)_1|1|1x0		rnd-2_family-30#Unknown	66	129	+	21.0503	2.97e-08	0.00133	TTTGAAAATCGCGCCGGCCGAAAAGTCGCTCAGTGGGGGGGGGGGGGGGGGGGGGGGGGGGGGG
AAGJ06000021.1_4807448-4809848(-)_1|1|1x0		rnd-1_family-135#Unknown	67	130	+	21.0503	2.97e-08	0.00133	TTTGAAAATCGCGCCGGCCGAAAAGTCGCTCAGTGGGGGGGGGGGGGGGGGGGGGGGGGGGGGG
AAGJ06000006.1_14696813-14698250(-)_1|1|1x0		rnd-1_family-569#Unknown	400	427	-	21.087	2.98e-08	0.0271	ATTCGGCCGCAAAAAAAAAAAAAAAAAA
AAGJ06000021.1_4807448-4809848(-)_1|1|1x0		rnd-6_family-5414#Unknown	641	704	+	21.044	2.99e-08	0.00133	GCTGGTCGCTACACGGCTGCTGTTGGTCGCTATACGGCTGGCCCTGGCGGTCGTTGTGTGGGCA
AAGJ06000021.1_4807448-4809848(-)_1|1|1x0		rnd-6_family-6783#Unknown	3338	3401	+	21.0314	3.02e-08	0.00133	GAGGAAGGGGGGGGGGGGGGGGGGGGTTGCGCTGAGGTCTTTTCGCCTGGGCCAATTCTCCATT
AAGJ06000003.1_34376389-34377343(-)_1|1|1x0		rnd-6_family-6441#Unknown	840	858	+	20.975	3.03e-08	0.00162	GGAGGTAGAAGAGGAGGAA
AAGJ06000003.1_34376389-34377343(-)_1|1|1x0		rnd-6_family-2467#Unknown	1834	1852	+	20.975	3.03e-08	0.00162	GGCTGCGGAGGAGGAGGAG
AAGJ06000010.1_29099002-29104429(-)_1|22|1x0		rnd-6_family-17084#Unknown	58	79	-	20.3396	3.04e-08	0.0108	GGGGGGGGGGGGGGGGGGGCTG
AAGJ06000010.1_29099002-29104429(-)_1|22|1x0		rnd-6_family-19059#Unknown	169	190	-	20.3396	3.04e-08	0.0108	GGGGGGGGGGGGGGGGGGGCTG
AAGJ06000010.1_29099002-29104429(-)_1|22|1x0		rnd-5_family-24#Unknown	172	193	+	20.3396	3.04e-08	0.0108	GGGGGGGGGGGGGGGGGGGCTG
AAGJ06000010.1_29099002-29104429(-)_1|22|1x0		rnd-6_family-13571#DNA/hAT-Ac	332	353	+	20.3396	3.04e-08	0.0108	GGGGGGGGGGGGGGGGGGGCTC
AAGJ06000010.1_29099002-29104429(-)_1|22|1x0		rnd-1_family-3#Unknown	656	677	+	20.3396	3.04e-08	0.0108	GGGGGGGGGGGGGGGGGGGCTC
AAGJ06000010.1_25078815-25079964(+)_1|1|1x0		rnd-6_family-11493#Unknown	638	671	-	21.4465	3.05e-08	0.00336	AGAGAGAGAGAGAGAGAGAGGGATGGGGGAAATG
AAGJ06000003.1_10299426-10302795(-)_1|5|1x0		rnd-6_family-18622#Unknown	72	105	+	18.8931	3.06e-08	0.0275	AAGGGGGGGGGGGGGGTGTCCCAGCTTCCGGGTC
AAGJ06000008.1_17890919-17893508(+)_1|6|1x0		rnd-6_family-17306#LINE/L1-Tx1	1131	1149	+	19.5849	3.06e-08	0.0034	GTGTCGGGGGGGGGGGGGG
AAGJ06000020.1_45456768-45459666(+)_1|2|1x0		rnd-6_family-10451#Unknown	576	639	-	16.85	3.07e-08	0.0177	AGAAAAGAAAAGAGAAAAGGGAAACGAAAGGAAAGAAAAAGAAAAAGAAAGAAAAGAAGAAAAA
AAGJ06000020.1_45356993-45359891(+)_1|2|1x0		rnd-6_family-10451#Unknown	576	639	-	16.85	3.07e-08	0.0177	AGAAAAGAAAAGAGAAAAGGGAAACGAAAGGAAAGAAAAAGAAAAAGAAAGAAAAGAAGAAAAA
AAGJ06000003.1_10299426-10302795(-)_1|5|1x0		rnd-6_family-427#DNA/CMC-EnSpm	702	735	+	18.8868	3.08e-08	0.0275	GCAGGGGGGGGGGGGGTGGGGTACGTTGAGGATG
AAGJ06000001.1_6701317-6702553(+)_1|1|1x0		rnd-6_family-5481#Unknown	3121	3142	+	19.7702	3.1e-08	0.0276	GGGGGGGGGGCGGGGGAGGCGG
AAGJ06000013.1_20319884-20321627(-)_1|1|1x0		rnd-6_family-12709#Unknown	280	295	-	13.5535	3.12e-08	0.000107	GGGAATGGGGGGGGGG
AAGJ06000013.1_20319884-20321627(-)_1|1|1x0		rnd-6_family-12709#Unknown	329	344	-	13.5535	3.12e-08	0.000107	GGGAATGGGGGGGGGG
AAGJ06000013.1_20319884-20321627(-)_1|1|1x0		rnd-6_family-12709#Unknown	379	394	-	13.5535	3.12e-08	0.000107	GGGAATGGGGGGGGGG
AAGJ06000013.1_20319884-20321627(-)_1|1|1x0		rnd-6_family-12709#Unknown	867	882	-	13.5535	3.12e-08	0.000107	GGGAATGGGGGGGGGG
AAGJ06000013.1_20319884-20321627(-)_1|1|1x0		rnd-6_family-12709#Unknown	1399	1414	-	13.5535	3.12e-08	0.000107	GGGAATGGGGGGGGGG
AAGJ06000013.1_20319884-20321627(-)_1|1|1x0		rnd-6_family-12709#Unknown	1451	1466	-	13.5535	3.12e-08	0.000107	GGGAATGGGGGGGGGG
AAGJ06000021.1_4807448-4809848(-)_1|1|1x0		rnd-1_family-749#Unknown	319	382	-	20.9874	3.13e-08	0.00135	TGTGGGGGGGGGGGGGGTGGGTGGGTGGGTGGGTGAGTATGTGTGTGGGTGGGTGAGTATGTTT
AAGJ06000020.1_45456768-45459666(+)_1|3|1x0		rnd-6_family-7394#Unknown	851	881	-	21.2937	3.14e-08	0.0174	GAAAAAGCAAGAAGGAAACAAGGAAAAGTAG
AAGJ06000021.1_4807448-4809848(-)_1|1|1x0		rnd-5_family-104#Unknown	164	227	+	20.9811	3.15e-08	0.00135	GGGGGGGGGGGGGGGGGGGGGGGGGGGGGGGGGGGGGGGGGGGGGGGGTAGTGAGCACATTTTT
AAGJ06000021.1_4807448-4809848(-)_1|1|1x0		rnd-6_family-6783#Unknown	5526	5589	+	20.9623	3.19e-08	0.00136	GGGGGGGGGGGGGGGGGGGGGGGGGGAGGGGGGGGGGGGGGGGGGGATGTGCTGAGGTCTTTTT
AAGJ06000001.1_49070498-49072295(+)_1|3|1x0		rnd-6_family-1685#Unknown	1033	1057	-	18.6604	3.27e-08	0.0249	ATGATATATGATAATAATAATGATA
AAGJ06000013.1_20319884-20321627(-)_1|1|1x0		rnd-1_family-370#Unknown	34	49	+	13.5346	3.27e-08	0.000112	CGGAGTGGGGGGGGGG
AAGJ06000013.1_20319884-20321627(-)_1|1|1x0		rnd-1_family-269#Unknown	38	53	+	13.5346	3.27e-08	0.000112	CGGAGTGGGGGGGGGG
AAGJ06000013.1_20319884-20321627(-)_1|1|1x0		rnd-1_family-296#Unknown	78	93	+	13.5346	3.27e-08	0.000112	CGGAGTGGGGGGGGGG
AAGJ06000013.1_20319884-20321627(-)_1|1|1x0		rnd-4_family-277#Unknown	71	86	-	13.5346	3.27e-08	0.000112	CGGAGTGGGGGGGGGG
AAGJ06000013.1_20319884-20321627(-)_1|1|1x0		rnd-1_family-229#Unknown	668	683	-	13.5346	3.27e-08	0.000112	CGGAGTGGGGGGGGGG
AAGJ06000013.1_20319884-20321627(-)_1|1|1x0		rnd-6_family-2792#Unknown	891	906	+	13.5346	3.27e-08	0.000112	CGGAGTGGGGGGGGGG
AAGJ06000015.1_18716280-18718632(+)_1|2|1x0		rnd-5_family-7233#LTR/Gypsy	3616	3628	+	11.7987	3.29e-08	0.0408	GTTGGTGTTTGGG
AAGJ06000001.1_6698549-6699842(+)_1|1|1x0		rnd-1_family-248#Unknown	77	101	-	21.1125	3.29e-08	0.0149	GGGGCCCGGGGGGCCCGGGCCCCCC
AAGJ06000010.1_25078815-25079964(+)_1|1|1x0		rnd-6_family-14200#DNA/hAT-hAT5	879	912	+	21.3333	3.3e-08	0.00347	AGCAGAAGAAGAAGAAAAAGACATAAGAGAGACT
AAGJ06000001.1_5625296-5628320(-)_1|6|1x0		rnd-6_family-3106#Unknown	186	201	-	17.3962	3.35e-08	0.00521	GGGGGGGGCTGGGTAG
AAGJ06000001.1_49070498-49072295(+)_1|2|1x0		rnd-6_family-11994#Unknown	75	90	-	19.2747	3.35e-08	0.00105	AATAATAATGATAATG
AAGJ06000001.1_49070498-49072295(+)_1|2|1x0		rnd-2_family-166#Unknown	160	175	+	19.2747	3.35e-08	0.00105	AATAATAATAATGATG
AAGJ06000001.1_49070498-49072295(+)_1|2|1x0		rnd-1_family-246#Unknown	616	631	-	19.2747	3.35e-08	0.00105	AATAATAATGATAATG
AAGJ06000001.1_49070498-49072295(+)_1|2|1x0		rnd-6_family-4229#Unknown	687	702	-	19.2747	3.35e-08	0.00105	GATAATAATAATAATG
AAGJ06000001.1_49070498-49072295(+)_1|2|1x0		rnd-6_family-2062#DNA/PIF-Harbinger	1671	1686	+	19.2747	3.35e-08	0.00105	AATGATAATAATAATG
AAGJ06000001.1_49070498-49072295(+)_1|2|1x0		rnd-6_family-471#Unknown	1739	1754	+	19.2747	3.35e-08	0.00105	AATAATGATAATAATG
AAGJ06000001.1_49070498-49072295(+)_1|2|1x0		rnd-6_family-4939#Unknown	2880	2895	+	19.2747	3.35e-08	0.00105	AATAATGATAATAATC
AAGJ06000010.1_25078815-25079964(+)_1|1|1x0		rnd-6_family-11729#Unknown	544	577	-	21.3019	3.37e-08	0.00347	AGAGAGAGAGAGAGAGAGAGAGAGAAGATAAAAA
AAGJ06000008.1_17890919-17893508(+)_1|6|1x0		rnd-6_family-5481#Unknown	1888	1906	+	19.5031	3.37e-08	0.0034	GGGCCGGGGGGGGGGGGCA
AAGJ06000001.1_6701317-6702553(+)_1|1|1x0		rnd-6_family-7199#Unknown	396	417	-	19.6894	3.38e-08	0.0276	GGGATGGCCTCGCGCTACGGTG
AAGJ06000003.1_10299426-10302795(-)_1|5|1x0		rnd-6_family-6145#LTR/Gypsy	5427	5460	+	18.8176	3.38e-08	0.0275	GGGATGTCGGGGTTAGTGACCCCGGTTTGTGATT
AAGJ06000010.1_25078815-25079964(+)_1|1|1x0		rnd-6_family-6822#Unknown	354	387	+	21.2893	3.4e-08	0.00347	AGAGAGAGAGAGAGAGAGAGAGAGGGGTGACATG
AAGJ06000001.1_6701317-6702553(+)_1|1|1x0		rnd-6_family-220#Unknown	503	524	-	19.6832	3.41e-08	0.0276	GGGGTGGCAGGGGGGGAATCTA
AAGJ06000021.1_4807448-4809848(-)_1|1|1x0		rnd-6_family-6783#Unknown	5524	5587	+	20.8805	3.42e-08	0.00143	GGGGGGGGGGGGGGGGGGGGGGGGGGGGAGGGGGGGGGGGGGGGGGGGATGTGCTGAGGTCTTT
AAGJ06000010.1_29099002-29104429(-)_1|22|1x0		rnd-1_family-905#Unknown	45	66	+	20.2264	3.42e-08	0.0113	TGGAGTAGGGGCGGGCGGGCGG
AAGJ06000003.1_34376389-34377343(-)_1|1|1x0		rnd-6_family-1587#LINE/RTE-BovB	226	244	+	20.8563	3.44e-08	0.00182	GGAAGCGGAGGAAGAGGAA
AAGJ06000009.1_9307200-9309792(-)_1|1|1x0		rnd-5_family-804#Unknown	3257	3329	-	18.0252	3.45e-08	0.00234	CCGCAGATGGCGACACACAAGTACGGTCACGAAGCTGTTTACCGAGCGGAATTGTACGTGCGCGGGTGTCCAG
AAGJ06000010.1_29099002-29104429(-)_1|5|1x0		rnd-1_family-749#Unknown	349	361	-	13.5094	3.46e-08	0.0311	TGGGTGGGTGGGT
AAGJ06000010.1_29099002-29104429(-)_1|5|1x0		rnd-1_family-749#Unknown	353	365	-	13.5094	3.46e-08	0.0311	TGGGTGGGTGGGT
AAGJ06000010.1_29099002-29104429(-)_1|5|1x0		rnd-1_family-537#LINE/L1-Tx1	1097	1109	+	13.5094	3.46e-08	0.0311	TGGGTGGGTGGGT
AAGJ06000010.1_29099002-29104429(-)_1|5|1x0		rnd-1_family-537#LINE/L1-Tx1	1101	1113	+	13.5094	3.46e-08	0.0311	TGGGTGGGTGGGT
AAGJ06000021.1_4807448-4809848(-)_1|1|1x0		rnd-6_family-506#Unknown	359	422	-	20.8553	3.49e-08	0.00144	GCAGATCCAGGATTTTCTTGGCCGGGGGGGGGGGGGGGGGGGGGCTATGGAATGGAGTGGGGTC
AAGJ06000003.1_34376389-34377343(-)_1|1|1x0		rnd-6_family-15945#Unknown	1440	1458	-	20.8438	3.5e-08	0.00183	AGAAGGGGAGGAGGAGGAT
AAGJ06000009.1_9307200-9309792(-)_1|1|1x0		rnd-6_family-7240#DNA/TcMar-Tc1	104	176	-	17.9937	3.51e-08	0.00234	TACCAGATCAATGATACAATGAGATGGGAGTGGGTGGAAGTGTGTGTGTGTGTGTGTGTGTGTGGGGGGGGGG
AAGJ06000020.1_12065723-12068384(-)_1|4|1x0		rnd-6_family-2204#Unknown	304	322	-	15.1698	3.53e-08	0.0419	GGCTTGGCGGCGGAGCTCC
AAGJ06000020.1_10090455-10093116(-)_1|4|1x0		rnd-6_family-2204#Unknown	304	322	-	15.1698	3.53e-08	0.0421	GGCTTGGCGGCGGAGCTCC
AAGJ06000021.1_8864693-8867118(-)_1|1|1x0		rnd-6_family-7598#Unknown	145	178	-	20.4403	3.54e-08	0.0434	GGGGGGGGGGGGGGGGTGTGGGGTTGACAACCCC
AAGJ06000020.1_45456768-45459666(+)_1|2|1x0		rnd-5_family-498#Unknown	1929	1992	-	16.5312	3.56e-08	0.0177	AGGGAAAGGAAAGGGAAAGAGGAGAGAAAGGGAAAGAAAAAAAAAAAAAGAGAAAGAAAAAACG
AAGJ06000020.1_45356993-45359891(+)_1|2|1x0		rnd-5_family-498#Unknown	1929	1992	-	16.5312	3.56e-08	0.0177	AGGGAAAGGAAAGGGAAAGAGGAGAGAAAGGGAAAGAAAAAAAAAAAAAGAGAAAGAAAAAACG
AAGJ06000020.1_45456768-45459666(+)_1|3|1x0		rnd-3_family-225#Unknown	1657	1687	-	21.1312	3.56e-08	0.0174	GAAAGGTCAAAAGGAAAAAAAAGTGAAGAAA
AAGJ06000009.1_9307200-9309792(-)_1|1|1x0		rnd-6_family-6783#Unknown	5515	5587	+	17.9623	3.56e-08	0.00234	GGGGGGGGGGGGGGGGGGGGGGGGGGGGGGGGGGGGGAGGGGGGGGGGGGGGGGGGGATGTGCTGAGGTCTTT
AAGJ06000021.1_4807448-4809848(-)_1|1|1x0		rnd-6_family-7240#DNA/TcMar-Tc1	2436	2499	+	20.8239	3.58e-08	0.00146	AATGAGATGGGAGTGGGTGGAAGTGTGTGTGTGTGTGTGTGTGTGTGTGTGGGGGGGGGGGTGG
AAGJ06000013.1_20319884-20321627(-)_1|1|1x0		rnd-6_family-5379#Unknown	15	30	-	13.5031	3.59e-08	0.000122	GGGTGGGGGTGGGGGG
AAGJ06000001.1_6698549-6699842(+)_1|1|1x0		rnd-6_family-1287#Unknown	737	761	+	21	3.61e-08	0.0149	GGGGGGGGGGCGGGGCGGGGGGCCT
AAGJ06000021.1_4807448-4809848(-)_1|1|1x0		rnd-4_family-277#Unknown	51	114	-	20.8113	3.61e-08	0.00146	GGGAACACGCATGCGGTCCCTCCGACCCCGGAGTGGGGGGGGGGGGGGGGGGGGGCCGGGGGTC
AAGJ06000010.1_29099002-29104429(-)_1|3|1x0		rnd-6_family-40482#Unknown	103	115	+	13.2138	3.62e-08	0.0106	GGGTGGGGTAGGC
AAGJ06000010.1_29099002-29104429(-)_1|3|1x0		rnd-6_family-9222#Unknown	173	185	-	13.2138	3.62e-08	0.0106	GGGTGGGGTAGGG
AAGJ06000009.1_9307200-9309792(-)_1|1|1x0		rnd-6_family-9222#Unknown	342	414	-	17.9308	3.62e-08	0.00234	TGCGTGTGGGAGGAAGGGTGTGCGTGTGTGCATGAGCGTGCGTGTGCGTGCGTGTGTGTGTGTGTGTGGGGGG
AAGJ06000866.1_2196125-2198534(-)_1|1|1x0		rnd-5_family-2956#Unknown	1599	1614	+	19.7547	3.62e-08	0.0442	TTGATGGCAGCGAAAA
AAGJ06000001.1_6698549-6699842(+)_1|1|1x0		rnd-5_family-104#Unknown	355	379	+	20.9938	3.62e-08	0.0149	GGGGGCCGGGCCCCCCGGCCCCCCC
AAGJ06000002.1_25333809-25338912(+)_1|2|1x0		rnd-1_family-691#Unknown	139	151	-	16.0189	3.63e-08	0.00255	TGGGGTGGGGGGG
AAGJ06000002.1_25333809-25338912(+)_1|2|1x0		rnd-6_family-503#LINE/L1-Tx1	747	759	-	16.0189	3.63e-08	0.00255	TGGGGTGGGGGGG
AAGJ06000002.1_25333809-25338912(+)_1|2|1x0		rnd-6_family-1461#Unknown	786	798	-	16.0189	3.63e-08	0.00255	TGGGGTGGGGGGG
AAGJ06000002.1_25333809-25338912(+)_1|2|1x0		rnd-5_family-764#Unknown	164	176	+	16.0189	3.63e-08	0.00255	TGGGGTGGGGGGG
AAGJ06000009.1_9307200-9309792(-)_1|1|1x0		rnd-1_family-537#LINE/L1-Tx1	1041	1113	+	17.9119	3.65e-08	0.00234	GAATGTTGGCAGACATCCACTGAGTGAGTACTGTGTGTGTGTGTGGGGGGGGGGGGTGGGTGGGTGGGTGGGT
AAGJ06000009.1_9307200-9309792(-)_1|1|1x0		rnd-6_family-6783#Unknown	5501	5573	+	17.8994	3.68e-08	0.00234	TATCCAGAGGAAGGGGGGGGGGGGGGGGGGGGGGGGGGGGGGGGGGGGGGGAGGGGGGGGGGGGGGGGGGGAT
AAGJ06000006.1_14696813-14698250(-)_1|1|1x0		rnd-6_family-15945#Unknown	1603	1630	-	20.8385	3.68e-08	0.0271	GACAGGGGGAAAAGAAAAACAATAAGAA
AAGJ06000003.1_10299426-10302795(-)_1|5|1x0		rnd-1_family-749#Unknown	348	381	-	18.7484	3.71e-08	0.0275	GTGGGGGGGGGGGGGGTGGGTGGGTGGGTGGGTG
AAGJ06000020.1_45456768-45459666(+)_1|3|1x0		rnd-1_family-833#LINE/CR1	307	337	+	21.075	3.72e-08	0.0174	GAAGACACCCAACTACGAGAAGGAAGAAAAT
AAGJ06000006.1_14696813-14698250(-)_1|1|1x0		rnd-3_family-112#Unknown	9	36	+	20.8261	3.72e-08	0.0271	GCCAGACCGACAACAGACCGAACAAAAA
AAGJ06000009.1_9307200-9309792(-)_1|1|1x0		rnd-6_family-9169#LINE/L2	957	1029	+	17.8679	3.73e-08	0.00234	TGAGACCCGGAGAACAGCGAGCAGGATGTCGATGTCGTTTCGCTCGGCTACGTCAACGTGGGTGATGACGGCA
AAGJ06000013.1_20319884-20321627(-)_1|1|1x0		rnd-6_family-2649#Unknown	163	178	+	13.4843	3.76e-08	0.000128	GGGAGAGGGGGGGGGG
AAGJ06000013.1_20319884-20321627(-)_1|1|1x0		rnd-6_family-2654#LINE/L2	203	218	+	13.4843	3.76e-08	0.000128	GGGAGAGGGGGGGGGG
AAGJ06000013.1_20319884-20321627(-)_1|1|1x0		rnd-5_family-2516#Unknown	325	340	-	13.4843	3.76e-08	0.000128	GGGAGAGGGGGGGGGG
AAGJ06000013.1_20319884-20321627(-)_1|1|1x0		rnd-6_family-20051#Unknown	2814	2829	-	13.4843	3.76e-08	0.000128	GGGAGAGGGGGGGGGG
AAGJ06000013.1_20319884-20321627(-)_1|1|1x0		rnd-6_family-2560#DNA/Academ-1	4919	4934	-	13.4843	3.76e-08	0.000128	GGGAGAGGGGGGGGGG
AAGJ06000009.1_9307200-9309792(-)_1|1|1x0		rnd-6_family-22065#Unknown	118	190	+	17.8491	3.77e-08	0.00234	GGATAGCTGGAGACTGTGGATCGGGAGCTAGCGGATGGGGGGGGGGGGGGGGGGGGGGGGGGAGCTGACGGGA
AAGJ06000010.1_29099002-29104429(-)_1|22|1x0		rnd-5_family-104#Unknown	346	367	+	20.1258	3.8e-08	0.0117	GGGGGGGGGGGGGGCCGGGCCC
AAGJ06000010.1_25078815-25079964(+)_1|1|1x0		rnd-6_family-4907#Unknown	26	59	-	21.1195	3.81e-08	0.00364	AGAGAGAGAGAGAGAGAGAGAGAGAGGGGAGAAA
AAGJ06000021.1_4807448-4809848(-)_1|1|1x0		rnd-6_family-6783#Unknown	3326	3389	+	20.7421	3.82e-08	0.00153	ACGGATTATCCAGAGGAAGGGGGGGGGGGGGGGGGGGGTTGCGCTGAGGTCTTTTCGCCTGGGC
AAGJ06000866.1_2225767-2227873(-)_1|1|1x0		rnd-6_family-2016#Unknown	2376	2445	-	18.478	3.84e-08	0.0413	TCTCTGACAATGGTAGACATCGGTATGTCAGCTCAGAGAAAGCGGAGGGCTCAACGGATGGCAAATCGCC
AAGJ06000002.1_18058687-18060793(+)_1|1|1x0		rnd-6_family-2016#Unknown	2376	2445	-	18.478	3.84e-08	0.0412	TCTCTGACAATGGTAGACATCGGTATGTCAGCTCAGAGAAAGCGGAGGGCTCAACGGATGGCAAATCGCC
AAGJ06000010.1_25078815-25079964(+)_1|1|1x0		rnd-6_family-505#Unknown	332	365	+	21.1069	3.84e-08	0.00364	AGACGGAGAGAGAGGGGGAGAGATGGGAGAGATG
AAGJ06000010.1_25078815-25079964(+)_1|1|1x0		rnd-6_family-4804#Unknown	986	1019	-	21.1069	3.84e-08	0.00364	AGAGAGAGAGAGAGAGAGAGAGAGGAGAGGGAGG
AAGJ06000003.1_10299426-10302795(-)_1|5|1x0		rnd-5_family-7738#Unknown	803	836	-	18.7107	3.9e-08	0.0275	AACGGGTAGGGTGGGGTGGGGTGGGGTGGGGGTG
AAGJ06000010.1_25078815-25079964(+)_1|1|1x0		rnd-6_family-600#Unknown	1354	1387	+	21.0818	3.91e-08	0.00364	AGAAAGAGAAATGGATTGGGAGAGAAAGGGAATG
AAGJ06000021.1_4807448-4809848(-)_1|1|1x0		rnd-6_family-6783#Unknown	5527	5590	+	20.7044	3.94e-08	0.00155	GGGGGGGGGGGGGGGGGGGGGGGGGAGGGGGGGGGGGGGGGGGGGATGTGCTGAGGTCTTTTTG
AAGJ06000021.1_4807448-4809848(-)_1|1|1x0		rnd-6_family-10559#LINE/L2	466	529	+	20.6981	3.96e-08	0.00155	GGGGGAGGGGGGAGGTGGTGGTGGGGGTGGGGGTGGGAGGGAGGGAGGGAGGGAGGGGGGGGGT
AAGJ06000013.1_20319884-20321627(-)_1|1|1x0		rnd-6_family-871#LINE/Penelope	284	299	+	13.4717	3.96e-08	0.000135	TGGTACGGGGGGGGGG
AAGJ06000021.1_4807448-4809848(-)_1|1|1x0		rnd-5_family-104#Unknown	160	223	+	20.6792	4.02e-08	0.00155	GGGGGGGGGGGGGGGGGGGGGGGGGGGGGGGGGGGGGGGGGGGGGGGGGGGGTAGTGAGCACAT
AAGJ06000013.1_20319884-20321627(-)_1|1|1x0		rnd-6_family-21698#Unknown	874	889	-	13.4654	4.05e-08	0.000137	GGGGGCAGGGGGCGGC
AAGJ06000013.1_20319884-20321627(-)_1|1|1x0		rnd-6_family-5481#Unknown	2451	2466	+	13.4654	4.05e-08	0.000137	GGCGGTGGGGGGGGGG
AAGJ06000009.1_9307200-9309792(-)_1|1|1x0		rnd-1_family-626#Unknown	155	227	+	17.6855	4.09e-08	0.00249	CCCACCCAGAACCCACAAGTACCATACGGGGCCCACGTGGGCCCCATGTGGGTTTTTGGTGGTGAAAATCGCA
AAGJ06000021.1_4807448-4809848(-)_1|1|1x0		rnd-6_family-7240#DNA/TcMar-Tc1	2269	2332	+	20.6541	4.1e-08	0.00157	GAGGATGGGAAGAAGGTTGTGTGTGTGTGTGTGTGTGTGTGTGTGTGTGTGTGTGTGGGAGGGG
AAGJ06000021.1_8864693-8867118(-)_1|1|1x0		rnd-6_family-6783#Unknown	5546	5579	+	20.2767	4.12e-08	0.0434	GGGGGGAGGGGGGGGGGGGGGGGGGGATGTGCTG
AAGJ06000003.1_34376389-34377343(-)_1|1|1x0		rnd-6_family-2736#Unknown	19	37	+	20.6813	4.12e-08	0.00213	GCTAGAGGAGGAGGAGGAT
AAGJ06000010.1_25233160-25234738(-)_1|2|1x0		rnd-4_family-762#Unknown	814	841	+	20.9563	4.18e-08	0.0402	GTTGACGCCGCCGCCGCCGTCACCGGAA
AAGJ06000021.1_4807448-4809848(-)_1|1|1x0		rnd-5_family-104#Unknown	166	229	+	20.6226	4.21e-08	0.00159	GGGGGGGGGGGGGGGGGGGGGGGGGGGGGGGGGGGGGGGGGGGGGGTAGTGAGCACATTTTTTT
AAGJ06000021.1_4807448-4809848(-)_1|1|1x0		rnd-6_family-654#LINE/L2	2689	2752	-	20.6101	4.25e-08	0.00159	GTTGAGGGAGGGGTTGGGAGAGGGGTTGGGAGAGGGGTTAGGAGAGGGGTTGAGGGAGGGGTTG
AAGJ06000009.1_9307200-9309792(-)_1|1|1x0		rnd-5_family-361#LINE/Penelope	1136	1208	-	17.6038	4.26e-08	0.00251	AGGCTGGCGGCTGCTTTGAGGGTTCGGCGGGTGGCGGTGGTTGATGTACGGGTGTCTGCGGGGGTGGTGAAGG
AAGJ06000013.1_20319884-20321627(-)_1|1|1x0		rnd-6_family-503#LINE/L1-Tx1	2	17	-	13.4465	4.27e-08	0.000145	TGGGGTGGGGGAGGGG
AAGJ06000003.1_34376389-34377343(-)_1|1|1x0		rnd-6_family-6441#Unknown	495	513	+	20.625	4.29e-08	0.00219	GGAGGGGGATAAGGAGGAA
AAGJ06000010.1_25085650-25087120(+)_1|1|1x0		rnd-6_family-3618#Unknown	180	225	+	18.6604	4.3e-08	0.0248	ACTCATCGGTGCGATACTGGAACGCAGAGAACAGGACCAAGGACCA
AAGJ06000020.1_45456768-45459666(+)_1|3|1x0		rnd-1_family-40#Unknown	1293	1323	-	20.8812	4.32e-08	0.0174	GAAAGGTCAAAAGGAAAAAAAAGTGAAAAAA
AAGJ06000020.1_45456768-45459666(+)_1|3|1x0		rnd-1_family-45#LINE/L2	2283	2313	-	20.8812	4.32e-08	0.0174	GAAAGGTCAAAAGGAAAAAAAAGTGAAAAAA
AAGJ06000010.1_25078815-25079964(+)_1|1|1x0		rnd-6_family-1620#LINE	488	521	-	20.9245	4.34e-08	0.00377	AGAAAGAGAGAGAATAGGAGAGAGAAGAGAGAGG
AAGJ06000013.1_20319884-20321627(-)_1|1|1x0		rnd-5_family-5448#Unknown	2758	2773	+	13.4403	4.35e-08	0.000147	TTGTGTCGGGGGGGGG
AAGJ06000009.1_9307200-9309792(-)_1|1|1x0		rnd-5_family-1565#Unknown	27	99	-	17.5535	4.36e-08	0.00251	AGAGAAAGAGAGAGAGAGAGAGAGAGAGAGAGAGATATGGTGGGTGTGCGTGTGTGTGTGTGTGTGTGTGTGC
AAGJ06000010.1_25078815-25079964(+)_1|1|1x0		rnd-6_family-20051#Unknown	1783	1816	-	20.9057	4.4e-08	0.00377	AGAGAAAGAAAGAGGGAGCGAGAGCAGAGAGAAC
AAGJ06000009.1_9307200-9309792(-)_1|1|1x0		rnd-6_family-6783#Unknown	5525	5597	+	17.5346	4.4e-08	0.00251	GGGGGGGGGGGGGGGGGGGGGGGGGGGAGGGGGGGGGGGGGGGGGGGATGTGCTGAGGTCTTTTTGCCTGGGC
AAGJ06000010.1_29099002-29104429(-)_1|3|1x0		rnd-5_family-56#LINE/L2	314	326	+	13.1761	4.42e-08	0.0116	GGGAGGGGTTGGC
AAGJ06000010.1_29099002-29104429(-)_1|3|1x0		rnd-6_family-654#LINE/L2	2735	2747	-	13.1761	4.42e-08	0.0116	GGGAGGGGTTGGG
AAGJ06000010.1_25078815-25079964(+)_1|1|1x0		rnd-6_family-2021#Unknown	311	344	+	20.8994	4.42e-08	0.00377	AGAAATAAAGATAGCGAGAGAGAGAAGAGAGAGA
AAGJ06000010.1_25078815-25079964(+)_1|1|1x0		rnd-5_family-2516#Unknown	290	323	-	20.8994	4.42e-08	0.00377	AGAGAGAGAGAGGGAGATATATATAAGAGAGAGA
AAGJ06000009.1_9307200-9309792(-)_1|1|1x0		rnd-6_family-19134#Unknown	241	313	-	17.522	4.43e-08	0.00251	AAATCCTGGAAAGCCATGTGTGTATGTGTGTATGTGGGTGTGTCTGTGTGTGTGTGCGTGGGTGTGTATGTGT
AAGJ06000003.1_34376389-34377343(-)_1|1|1x0		rnd-6_family-6441#Unknown	720	738	+	20.5875	4.44e-08	0.00224	AGGGGAGGAGGACGAGGAA
AAGJ06000013.1_20319884-20321627(-)_1|1|1x0		rnd-1_family-4#Unknown	9	24	+	13.434	4.44e-08	0.000148	GGGGGGGGGGGGTGGG
AAGJ06000013.1_20319884-20321627(-)_1|1|1x0		rnd-5_family-26#Unknown	16	31	-	13.434	4.44e-08	0.000148	TGGGGGGGGGGGCGGG
AAGJ06000013.1_20319884-20321627(-)_1|1|1x0		rnd-5_family-4688#Unknown	78	93	+	13.434	4.44e-08	0.000148	GGGGGGGGGGGGTGGG
AAGJ06000013.1_20319884-20321627(-)_1|1|1x0		rnd-6_family-40482#Unknown	94	109	+	13.434	4.44e-08	0.000148	GGGGGGGGGGGGTGGG
AAGJ06000013.1_20319884-20321627(-)_1|1|1x0		rnd-6_family-509#Unknown	91	106	-	13.434	4.44e-08	0.000148	TGGGGGGGGGGGCGGC
AAGJ06000013.1_20319884-20321627(-)_1|1|1x0		rnd-6_family-7240#DNA/TcMar-Tc1	98	113	-	13.434	4.44e-08	0.000148	GGGGGGGGGGGGTGGG
AAGJ06000013.1_20319884-20321627(-)_1|1|1x0		rnd-6_family-416#Unknown	125	140	-	13.434	4.44e-08	0.000148	GGGGGGGGGGGGTGGG
AAGJ06000013.1_20319884-20321627(-)_1|1|1x0		rnd-6_family-1218#Unknown	139	154	-	13.434	4.44e-08	0.000148	GGGGGGGGGGGGTGGG
AAGJ06000013.1_20319884-20321627(-)_1|1|1x0		rnd-4_family-1019#Unknown	198	213	+	13.434	4.44e-08	0.000148	GGGGGGGGGGGGTGGG
AAGJ06000013.1_20319884-20321627(-)_1|1|1x0		rnd-6_family-12391#Unknown	195	210	-	13.434	4.44e-08	0.000148	GGGGGGGGGGGGTGGG
AAGJ06000013.1_20319884-20321627(-)_1|1|1x0		rnd-1_family-749#Unknown	362	377	-	13.434	4.44e-08	0.000148	GGGGGGGGGGGGTGGG
AAGJ06000013.1_20319884-20321627(-)_1|1|1x0		rnd-6_family-12#Unknown	460	475	+	13.434	4.44e-08	0.000148	GGGGGGGGGGGGTGGC
AAGJ06000013.1_20319884-20321627(-)_1|1|1x0		rnd-6_family-427#DNA/CMC-EnSpm	706	721	+	13.434	4.44e-08	0.000148	GGGGGGGGGGGGTGGG
AAGJ06000013.1_20319884-20321627(-)_1|1|1x0		rnd-6_family-11472#DNA/MULE-MuDR	734	749	-	13.434	4.44e-08	0.000148	TGGGGGGGGGGGCGGG
AAGJ06000013.1_20319884-20321627(-)_1|1|1x0		rnd-6_family-18717#Unknown	823	838	-	13.434	4.44e-08	0.000148	TGGGGGGGGGGGCGGG
AAGJ06000013.1_20319884-20321627(-)_1|1|1x0		rnd-6_family-4209#Unknown	943	958	+	13.434	4.44e-08	0.000148	GGGGGGGGGGGGTGGG
AAGJ06000013.1_20319884-20321627(-)_1|1|1x0		rnd-6_family-14992#Unknown	1059	1074	+	13.434	4.44e-08	0.000148	GGGGGGGGGGGGTGGG
AAGJ06000013.1_20319884-20321627(-)_1|1|1x0		rnd-1_family-537#LINE/L1-Tx1	1085	1100	+	13.434	4.44e-08	0.000148	GGGGGGGGGGGGTGGG
AAGJ06000013.1_20319884-20321627(-)_1|1|1x0		rnd-6_family-4979#LINE/L2	1359	1374	-	13.434	4.44e-08	0.000148	GGGGGGGGGGGGTGGG
AAGJ06000013.1_20319884-20321627(-)_1|1|1x0		rnd-6_family-6783#Unknown	2178	2193	-	13.434	4.44e-08	0.000148	TGGGGGGGGGGGCGGG
AAGJ06000013.1_20319884-20321627(-)_1|1|1x0		rnd-5_family-5448#Unknown	3065	3080	-	13.434	4.44e-08	0.000148	GGGGGGGGGGGGTGGG
AAGJ06000013.1_20319884-20321627(-)_1|1|1x0		rnd-6_family-2560#DNA/Academ-1	4856	4871	+	13.434	4.44e-08	0.000148	GGGGGGGGGGGGTGGG
AAGJ06000021.1_4807448-4809848(-)_1|1|1x0		rnd-3_family-67#Unknown	28	91	+	20.5346	4.52e-08	0.00167	AGGGGGCACTGGCATCATGGGGGGGGGGGGGGGGGGGGGGGGGGGGGGGGGGGGGGGGGGGGGG
AAGJ06000013.1_20319884-20321627(-)_1|1|1x0		rnd-5_family-56#LINE/L2	335	350	+	13.4277	4.54e-08	0.000151	GAGGGTGGGGGGGGGG
AAGJ06000013.1_20319884-20321627(-)_1|1|1x0		rnd-1_family-121#Unknown	547	562	+	13.4277	4.54e-08	0.000151	GAGGGTGGGGGGGGGG
AAGJ06000020.1_45456768-45459666(+)_1|2|1x0		rnd-1_family-8#Unknown	826	889	-	16	4.55e-08	0.0198	AGGAAAAGAAAAGAAAGAAAGGAAAAGAAAGGAAAGAAAGGAAAAGAAAGGAAAGAAAAGAGAA
AAGJ06000020.1_45356993-45359891(+)_1|2|1x0		rnd-1_family-8#Unknown	826	889	-	16	4.55e-08	0.0198	AGGAAAAGAAAAGAAAGAAAGGAAAAGAAAGGAAAGAAAGGAAAAGAAAGGAAAGAAAAGAGAA
AAGJ06000009.1_9307200-9309792(-)_1|1|1x0		rnd-6_family-16498#Unknown	235	307	-	17.4591	4.57e-08	0.00254	GAGGGGGGAATGGAAGAGGAGAGAGAGAGGTGGGAGGAGAAGAACGAAGGTGTGTGTGTGTGTGTGTGTGTGT
AAGJ06000020.1_45456768-45459666(+)_1|3|1x0		rnd-5_family-1675#Unknown	859	889	+	20.8063	4.58e-08	0.0174	GAACAAACACAGGAAAAATACGGAATGTAAA
AAGJ06000021.1_35749069-35751346(-)_1|2|1x0		rnd-1_family-463#Unknown	251	287	-	19.2579	4.58e-08	0.0449	GTCGATGGAAGCGATGCAAGCGAAGGCAGAGTTGAGG
AAGJ06000866.1_2225767-2227873(-)_1|1|1x0		rnd-6_family-2560#DNA/Academ-1	3259	3328	+	18.1321	4.59e-08	0.0413	TGTCGAGTAACAAGGGACGCAGAGATGGTCATCAAGGTAATGGTAGCAGTCGAGACGAATCCATCCAGTG
AAGJ06000002.1_18058687-18060793(+)_1|1|1x0		rnd-6_family-2560#DNA/Academ-1	3259	3328	+	18.1321	4.59e-08	0.0412	TGTCGAGTAACAAGGGACGCAGAGATGGTCATCAAGGTAATGGTAGCAGTCGAGACGAATCCATCCAGTG
AAGJ06000021.1_35749069-35751346(-)_1|2|1x0		rnd-5_family-4041#LINE/L1	446	482	+	19.2516	4.6e-08	0.0449	AAAGATGGACTGGGAGCAGAAGTTGATAAAATTGAGG
AAGJ06000003.1_34376389-34377343(-)_1|1|1x0		rnd-6_family-7394#Unknown	557	575	-	20.55	4.61e-08	0.00228	GGAAGATGAAGAGGAGGAG
AAGJ06000003.1_34376389-34377343(-)_1|1|1x0		rnd-6_family-7394#Unknown	560	578	-	20.55	4.61e-08	0.00228	GGAGGAAGATGAAGAGGAG
AAGJ06000021.1_4807448-4809848(-)_1|1|1x0		rnd-6_family-11157#Unknown	51	114	-	20.5094	4.61e-08	0.00169	ACTGATTGGGGGGGGGGGGGGCTGGGGGGGCCCGGGATGATGGGTCACGTACATTATTGGGGCA
AAGJ06000009.1_9307200-9309792(-)_1|1|1x0		rnd-6_family-10324#Unknown	34	106	+	17.4277	4.64e-08	0.00254	GAATGTCCGAGTCGTCATCATAAAGGCGAAGGCGGCGGGTGTGGGGGGGGGGGGGGGGGGAGGGGAGGTGAGC
AAGJ06000001.1_6698549-6699842(+)_1|1|1x0		rnd-6_family-4248#Unknown	2918	2942	-	20.675	4.69e-08	0.0149	GGGTCGTCGGCGACGCGCTGCACTA
AAGJ06000021.1_35749069-35751346(-)_1|2|1x0		rnd-6_family-7843#Unknown	7505	7541	-	19.2138	4.69e-08	0.0449	GGAAAGAGAGTAGATGAAAGAAGAGAAAACTCAGAAA
AAGJ06000009.1_9307200-9309792(-)_1|1|1x0		rnd-5_family-537#Unknown	818	890	-	17.4025	4.7e-08	0.00254	GTGAAGGGGAACGCATTGACGTCGTGTCTGTGTGTGTGAGGTTCTGCATGTGTGTGTGTGTGTGTGTGTGTTT
AAGJ06000013.1_20319884-20321627(-)_1|1|1x0		rnd-1_family-1148#Unknown	7	22	-	13.4088	4.78e-08	0.000155	GGGAGGGGGGGGGGGG
AAGJ06000013.1_20319884-20321627(-)_1|1|1x0		rnd-6_family-14999#Unknown	25	40	+	13.4088	4.78e-08	0.000155	GGGAGGGGGGGGGGGG
AAGJ06000013.1_20319884-20321627(-)_1|1|1x0		rnd-1_family-13#Unknown	21	36	-	13.4088	4.78e-08	0.000155	GGGAGGGGGGGGGGGG
AAGJ06000013.1_20319884-20321627(-)_1|1|1x0		rnd-5_family-1200#Unknown	32	47	-	13.4088	4.78e-08	0.000155	GGGAGGGGGGGGGGGC
AAGJ06000013.1_20319884-20321627(-)_1|1|1x0		rnd-5_family-1071#Unknown	81	96	+	13.4088	4.78e-08	0.000155	GGGAGGGGGGGGGGGG
AAGJ06000013.1_20319884-20321627(-)_1|1|1x0		rnd-1_family-6#Unknown	86	101	-	13.4088	4.78e-08	0.000155	GGGAGGGGGGGGGGGG
AAGJ06000013.1_20319884-20321627(-)_1|1|1x0		rnd-6_family-15899#Unknown	90	105	-	13.4088	4.78e-08	0.000155	GGGAGGGGGGGGGGGG
AAGJ06000013.1_20319884-20321627(-)_1|1|1x0		rnd-5_family-737#Unknown	110	125	-	13.4088	4.78e-08	0.000155	GGGAGGGGGGGGGGGG
AAGJ06000013.1_20319884-20321627(-)_1|1|1x0		rnd-6_family-9480#Unknown	131	146	-	13.4088	4.78e-08	0.000155	GGGAGGGGGGGGGGGG
AAGJ06000013.1_20319884-20321627(-)_1|1|1x0		rnd-6_family-1457#Unknown	148	163	+	13.4088	4.78e-08	0.000155	GGGAGGGGGGGGGGGG
AAGJ06000013.1_20319884-20321627(-)_1|1|1x0		rnd-1_family-58#Unknown	184	199	-	13.4088	4.78e-08	0.000155	GGGAGGGGGGGGGGGG
AAGJ06000013.1_20319884-20321627(-)_1|1|1x0		rnd-1_family-18#Unknown	186	201	-	13.4088	4.78e-08	0.000155	GGGAGGGGGGGGGGGG
AAGJ06000013.1_20319884-20321627(-)_1|1|1x0		rnd-6_family-11716#Unknown	219	234	-	13.4088	4.78e-08	0.000155	GGGAGGGGGGGGGGGG
AAGJ06000013.1_20319884-20321627(-)_1|1|1x0		rnd-6_family-3686#Unknown	266	281	+	13.4088	4.78e-08	0.000155	GGGAGGGGGGGGGGGG
AAGJ06000013.1_20319884-20321627(-)_1|1|1x0		rnd-6_family-11302#Unknown	298	313	-	13.4088	4.78e-08	0.000155	GGGAGGGGGGGGGGGG
[truncated: 131,530 more rows]
