# Supplementary material for: Transposable elements drive the evolution of metazoan zinc finger genes
Source: Genome Res. 2023 Aug;33(8):1325–39. doi: 10.1101/gr.277966.123 (PMC10547256; doi:10.1101/gr.277966.123)
Supplement: Supplement 3 [file Supplemental_Data_3.tar.gz › supplementary_data_3/Mus_musculus/results.RF_out.txt]

Name	p1	p2	p3	p4	p5	p6	p7	p8	p9	p10	p11	p12	A1	C1	G1	T1	A2	C2	G2	T2	A3	C3	G3	T3	A4	C4	G4	T4	Bind	Accuracy
CM000994.3_74608741-74611765(-)_1|1|1x0;1;1	S	Y	R	C	H	R	A	D	Q	L	S	S	-0.504718321416713	-0.472148867746717	-0.787282048104822	-0.22230201945912	-0.598322667806756	-0.539958930584784	-0.614802336079709	-0.17595703396101	-0.868310954037045	-0.83413640807947	0.571858022735503	-0.772286756871741	0	0	0	0	0.472	0
CM000994.3_74608741-74611765(-)_1|1|1x0;2;2	A	F	A	C	K	R	K	Y	E	L	Q	K	-0.259630066480366	-0.476219894276424	-0.284689867884598	-0.123543040839052	-0.511251718334914	-0.216178750279132	-0.289670874443563	-0.126353453233559	-0.605112479028067	-0.494292266295522	0.314668603589317	-0.690068710714478	0	0	0	0	0.238	0
CM000994.3_74608741-74611765(-)_1|2|1x0;1;3	S	Y	Q	S	R	H	K	Q	A	L	L	S	-0.306582091419773	-0.427835135708016	-0.385839097688103	-0.56695420910348	-0.59117795503841	-0.497546203090518	-0.477443444079847	0.00606420600238933	-0.568628875102227	-0.536456804786474	-0.455135688112894	0.288642030323886	0	0	0	0	0.2	0
CM000994.3_74608741-74611765(-)_1|2|1x0;2;4	D	Y	R	T	F	S	N	T	T	L	F	F	-0.118267602307912	-0.315608098100606	-0.462079085784959	-0.261333175184707	-0.406230167643368	-0.137073784788171	-0.201940202396902	-0.226176563345694	-0.180817540110006	-0.359889571908018	-0.323555357383585	-0.176917009456785	0	0	0	0	0.298	0
CM000994.3_74608741-74611765(-)_1|3|1x0;1;5	P	F	I	T	R	R	E	K	A	L	T	L	-0.276239510973085	-0.356770268291051	-0.306143543675313	-0.366102605812302	-0.333266378648647	-0.492258615419999	-0.299477803754016	0.0309690538332467	-0.646630284588836	-0.51394136174311	0.242565140929099	-0.559004079824149	0	0	0	0	0.106	0
CM000994.3_74608741-74611765(-)_1|3|1x0;2;6	G	A	S	F	K	Q	Q	R	G	L	S	T	-0.0544386426561	-0.359071549090392	-0.359876206852984	-0.413380713650425	-0.341010717110874	-0.419319190540693	-0.453003813502985	-0.0512202217857612	-0.0851365615041655	-0.309342929643324	-0.376932605490328	-0.581531886565724	0	0	0	0	0.248	0
CM000994.3_74608741-74611765(-)_1|4|1x0;1;7	T	F	L	C	S	R	L	S	S	I	T	S	-0.377999601792962	-0.515558056531858	-0.739347904059535	-0.519739341901897	-0.807349008940624	-0.560485734315713	-0.628717311924568	-0.038239797955293	-0.647109994361868	-0.714179866169932	0.455149383702141	-0.688852101417818	0	0	0	0	0.334	0
CM000994.3_74608741-74611765(-)_1|5|1x0;1;8	P	F	S	C	Q	Q	E	R	T	L	R	T	-0.169181822993636	-0.162407232356189	-0.465584336096374	-0.394364115510304	-0.368892260005156	-0.176445344229972	-0.494408363150686	-0.124833838518978	0.0671302200776922	-0.178156332790629	-0.390410733873147	-0.555519564772674	0	0	0	0	0.35	0
CM000994.3_74608741-74611765(-)_1|5|1x0;2;9	P	F	T	A	P	A	A	A	A	L	R	L	-0.177404779520441	-0.33399017853204	-0.117831355439498	-0.251981899496522	-0.376702174537529	-0.32466001231396	-0.303795466008224	0.134099668975009	-0.287149692548136	-0.392177644073408	-0.121155520429545	-0.0700716561538171	0	0	0	0	0.11	0
CM000994.3_74608741-74611765(-)_1|6|1x0;1;10	G	F	T	C	K	Q	S	R	C	L	Q	Q	-0.106223563462329	-0.382827862461295	-0.267889397016491	-0.573875547815166	-0.298110619012408	-0.144197717077144	-0.473144845110322	-0.026468190848916	-0.0127368081593938	-0.363173252655308	-0.359643359920935	-0.440029547924564	0	0	0	0	0.304	0
CM000994.3_74608741-74611765(-)_1|6|1x0;2;11	D	F	S	T	T	R	R	Y	R	L	E	A	-0.29285992459828	-0.248919941517945	-0.350882232644148	-0.225562355907919	-0.448690597345613	-0.72498472941125	-0.137871756769003	-0.0779145764221958	-0.63114372854533	-0.694968415291645	0.240270130663201	-0.528466057825096	0	0	0	0	0.338	0
CM000994.3_74608741-74611765(-)_1|6|1x0;3;12	P	Q	T	F	G	T	N	S	K	L	R	L	-0.702643328021309	-0.61889667902869	-0.254237110025591	-0.535905955789594	-0.901220263469855	-0.951338500822925	-0.106585312619025	-0.21604363686951	-0.543148422304763	-0.174173944655406	-0.385910071969176	-0.127052270625202	0	0	0	0	0.036	0
CM000994.3_74608741-74611765(-)_1|6|1x0;4;13	D	Y	S	G	Y	L	R	H	D	I	T	R	-0.485532067998975	-0.496075121488549	0.291432840601631	-0.744332421273458	-0.455663359764232	0.192590432870599	-0.289727676682484	-0.665467374435311	-0.671596422734893	-0.662566329599791	-0.469524276723924	0.375745082920624	0	0	0	0	0.372	0
CM000994.3_74608741-74611765(-)_1|6|1x0;5;14	E	A	Q	F	S	S	E	T	A	L	K	Q	-0.238200473282449	-0.396096548892754	-0.495395034218098	-0.577976162413877	-0.361050410523512	-0.547583315561276	-0.443393271848727	0.146703916241046	-0.189023308205424	-0.493126497620796	-0.361539407604818	-0.308050964827808	0	0	0	0	0.144	0
CM000994.3_74608741-74611765(-)_1|7|1x0;1;15	G	L	L	C	P	S	P	A	S	L	R	G	-0.44765506006619	-0.309985041348801	-0.419751514472885	-0.293310089164593	-0.406057261346942	-0.445823415528619	-0.345741489371346	-0.0741924740524543	-0.109199010483696	-0.432480589138045	-0.424685983705443	-0.261837990141769	0	0	0	0	0.078	0
CM000994.3_74608741-74611765(-)_1|8|1x0;1;16	Q	E	S	F	P	N	R	P	A	L	D	E	-0.161589282156499	-0.305300425187247	-0.670385306304167	-0.0732906608017237	-0.41278544619079	-0.429830443683328	-0.320763590776582	0.0796515728094248	-0.185035796689467	-0.392505652279567	-0.0115017838057086	-0.246560339785854	0	0	0	0	0.098	0
CM000994.3_74608741-74611765(-)_1|9|1x0;1;17	S	F	A	A	R	E	R	V	G	L	V	K	-0.309773902127484	-0.453973137652351	-0.344231693052841	-0.0780007248263122	-0.044143431815517	-0.321430447847787	-0.27917591782935	-0.3811165248664	-0.449868673468205	0.213173658522634	-0.443605083630205	-0.419765333383128	0	0	0	0	0.346	0
CM000994.3_74608741-74611765(-)_1|10|1x0;1;18	D	F	A	C	R	H	Q	L	V	L	D	H	-0.183117049280479	-0.223726305839176	-0.151873949064053	-0.191982359319947	-0.333125608196914	-0.144004184414429	-0.33474605645737	-0.0378918705188425	-0.262952344538582	-0.306416046536988	-0.127406180143042	0.0473058948532429	0	0	0	0	0.186	0
CM000994.3_74608741-74611765(-)_1|10|1x0;2;19	A	Y	S	T	K	N	R	Q	K	I	T	W	-0.403549241334152	-0.116616333427731	-0.304556984239825	-0.0991145298656721	-0.428039071326769	-0.351722935733456	0.0596325221335452	-0.232273920140677	-0.284172276233132	-0.261762703897986	-0.186763309637637	-0.104504338002386	0	0	0	0	0.202	0
CM000994.3_74614909-74615785(-)_1|1|1x0;1;1	K	R	C	F	K	K	R	T	H	L	V	E	-0.220397765912729	-0.464947740880596	-0.354594931733381	-0.0312898841372554	-0.406381255689405	-0.451777849441326	0.0742969336533766	-0.446067303853162	-0.277280795393608	-0.559585884087652	-0.01516846688263	-0.15600208982618	0	0	0	0	0.2	0
CM000994.3_74614909-74615785(-)_1|2|1x0;1;2	H	Y	S	A	V	E	R	N	A	L	N	R	-0.690398147538236	-0.81631837385347	0.366439494722472	-0.768734221309012	-0.429422065059021	-0.413365466727737	-0.532667618874242	0.0186490070344411	-0.4578141824778	0.0808071988857574	-0.507759671930861	-0.203357709498496	0	0	0	0	0.424	0
CM000994.3_74614909-74615785(-)_1|3|1x0;1;3	R	E	E	F	R	L	S	Q	A	L	K	E	-0.0980550373727373	-0.183009699055401	-0.153501782349733	-0.450951436485149	-0.473827195030936	-0.153671001694214	-0.213065828383959	-0.0674647476469395	-0.446116541524613	-0.486679724581267	-0.151792967863052	0.0967442115845027	0	0	0	0	0.152	0
CM000994.3_74614909-74615785(-)_1|4|1x0;1;4	T	Y	V	A	P	D	R	K	A	F	L	K	-0.243422552220948	-0.501600557244413	-0.0142761511944055	-0.287518427006057	-0.210189278322043	-0.330795055844316	-0.40799257034427	-0.140090696124488	-0.454735247394168	0.368093884154565	-0.309045452451651	-0.428467945728584	0	0	0	0	0.188	0
CM000994.3_74614909-74615785(-)_1|4|1x0;2;5	P	M	L	F	A	T	A	E	A	M	E	A	-0.257635160462261	-0.295007033132874	-0.304374505123463	-0.204144591243041	-0.233351083681567	-0.427293521361595	-0.308929176779822	-0.0548682256441103	-0.399469197539759	-0.494526724102389	-0.00232145871177655	-0.214344473571841	0	0	0	0	0.094	0
CM000994.3_74614909-74615785(-)_1|5|1x0;1;6	D	F	A	C	S	N	K	H	L	F	R	K	-0.344504559607029	-0.508185558825074	-0.106839717621054	-0.104134078946695	-0.199860939848968	-0.524131263996492	-0.0846985926725858	0.0284649490618039	-0.225294760539848	-0.236323784689744	-0.428091862923152	-0.102755237803481	0	0	0	0	0.288	0
CM000994.3_74614909-74615785(-)_1|5|1x0;2;7	P	F	A	T	F	N	P	V	A	Y	Q	D	-0.272372043533164	-0.0418878570460752	-0.271937851909063	-0.283015561110847	-0.140893228978133	-0.383346988347537	-0.0960851218981709	-0.113860007746121	-0.227378330412608	-0.247480238959312	-0.0526514970235813	-0.147576596521047	0	0	0	0	0.098	0
CM000994.3_74614909-74615785(-)_1|5|1x0;3;8	N	F	A	T	A	H	K	R	V	L	I	R	-0.410414824360363	-0.834582243750313	0.228721296997705	-0.836813920310145	-0.420975306101696	-0.365302457985445	-0.60763999075768	-0.334430526234409	-0.664337223768815	-0.212867904276918	-0.473277462815947	0.123672552887789	0	0	0	0	0.41	0
CM000994.3_74618445-74619156(-)_1|1|1x0;1;1	E	Q	S	F	A	E	P	T	L	L	S	V	-0.180750536428725	-0.432965404650589	-0.179012584513728	-0.30608821575575	-0.264475988327497	-0.32781704251542	-0.269473858896881	-0.109207244295987	-0.320202742791238	-0.159412820060859	-0.237916978677729	-0.13257977136454	0	0	0	0	0.088	0
CM000994.3_74618445-74619156(-)_1|2|1x0;1;2	R	Q	E	F	V	Q	P	Q	A	L	K	S	-0.295140016821142	-0.313603900911708	-0.575684736182521	-0.580778377037886	-0.600851405475874	-0.517245296064229	-0.481381017449259	0.217368291674625	0.245232321972584	-0.579127687142361	-0.567768717890953	-0.501187910354639	0	0	0	0	0.182	0
CM000994.3_74618445-74619156(-)_1|2|1x0;2;3	V	F	S	A	E	D	R	K	G	L	Q	N	-0.0998562978149256	-0.410297482694163	0.00184026731389182	-0.379073982653047	-0.156691854966204	-0.19902530764768	-0.322961248578344	-0.1618300253961	-0.356080362325351	0.0930592013240413	-0.126606356601326	-0.284041687115494	0	0	0	0	0.332	0
CM000994.3_74618445-74619156(-)_1|2|1x0;3;4	S	L	L	F	G	S	Q	Q	G	M	E	L	-0.153114808153327	-0.260560552786606	-0.381070221103663	-0.257362934612735	-0.36897654935892	-0.3374242387761	-0.0675591045386641	-0.0178881967976159	-0.3318880539912	-0.36311011476143	-0.14110445726409	-0.115261592661538	0	0	0	0	0.076	0
CM000994.3_74618445-74619156(-)_1|3|1x0;1;5	S	F	M	G	S	N	V	K	L	F	R	Q	-0.119171806635962	-0.235670633416231	-0.222151163684452	-0.414637306382732	-0.115672651057752	-0.216566984097989	-0.0363235696942563	-0.0926680650221682	-0.248134573176878	-0.312121948617399	-0.0576948355547798	-0.0710454158241315	0	0	0	0	0.154	0
CM000994.3_85942247-85943486(-)_1|1|1x0;1;1	D	K	A	F	K	Y	L	S	S	L	Q	N	-0.177593122837051	-0.616448568643997	-0.447719645273525	-0.631474153015362	-0.621297205258172	-0.385658839943757	-0.617636762414754	-0.148660674845049	-0.559998571071608	-0.739364006482298	-0.669979948724457	0.439915938003678	0	0	0	0	0.134	0
CM000994.3_85942247-85943486(-)_1|1|1x0;2;2	G	K	S	F	K	R	Q	S	N	V	Q	A	-0.237822305921293	-0.382675469545079	-0.777175622212528	-0.635639939642576	0.0303646096718873	-0.773733899110777	-0.590209315384276	-0.66149462668306	-0.79371530892165	-0.639039988687527	0.417744450865004	-0.773802460228139	0	0	0	0	0.234	0
CM000994.3_85942247-85943486(-)_1|1|1x0;3;3	G	K	A	Y	T	S	Y	S	T	L	R	A	-0.158553555357039	-0.399114174397445	-0.488209320486852	-0.648077403957262	-0.326177878388721	-0.24163057724048	-0.291419021822022	-0.395889428302902	-0.355290241096545	-0.573065600865157	-0.266801613973377	-0.34773406394452	0	0	0	0	0.274	0
CM000994.3_85942247-85943486(-)_1|1|1x0;4;4	G	K	A	Y	T	S	Y	S	T	L	R	A	-0.158553555357039	-0.399114174397445	-0.488209320486852	-0.648077403957262	-0.326177878388721	-0.24163057724048	-0.291419021822022	-0.395889428302902	-0.355290241096545	-0.573065600865157	-0.266801613973377	-0.34773406394452	0	0	0	0	0.274	0
CM000994.3_85942247-85943486(-)_1|1|1x0;5;5	G	K	A	Y	T	T	Y	N	T	L	R	A	0.00609300283787607	-0.336891711386209	-0.123927465520802	-0.464586077251838	-0.160053636470026	-0.134649409256206	-0.457508778479952	-0.118074236488727	-0.447679761262635	-0.522975936878928	-0.296602734963205	0.172241405990571	0	0	0	0	0.28	0
CM000994.3_85942247-85943486(-)_1|1|1x0;6;6	G	K	A	Y	T	S	Y	S	T	L	-	A	-0.158553555357039	-0.399114174397445	-0.488209320486852	-0.648077403957262	-0.326177878388721	-0.24163057724048	-0.291419021822022	-0.395889428302902	-0.355290241096545	-0.573065600865157	-0.266801613973377	-0.34773406394452	0	0	0	0	0.368	0
CM000994.3_85942247-85943486(-)_1|1|1x0;7;7	G	K	A	F	T	Q	S	S	Y	L	R	I	-0.432547600470903	-0.520997763982398	-0.639845156914082	-0.263496020299641	-0.53460045446384	-0.533337456543083	-0.500867379472071	-0.29438133028173	-0.0175163770059724	-0.533221294889697	-0.542804719671537	-0.646234773954015	0	0	0	0	0.394	0
CM000994.3_85942247-85943486(-)_1|1|1x0;8;8	G	K	A	F	A	R	S	S	H	L	Q	I	-0.463265740596474	-0.59745418925407	-0.794333443324223	-0.348810268977309	-0.764277834716981	-0.67371168614981	-0.0409215655478323	-0.623092371511879	-0.692347555127359	-0.737686396362519	0.358863069507942	-0.715312704632407	0	0	0	0	0.684	0
CM000994.3_85942247-85943486(-)_1|1|1x0;9;9	G	K	A	F	A	Q	S	S	Y	L	H	I	-0.432547600470903	-0.520997763982398	-0.639845156914082	-0.263496020299641	-0.53460045446384	-0.533337456543083	-0.500867379472071	-0.29438133028173	-0.0175163770059724	-0.533221294889697	-0.542804719671537	-0.646234773954015	0	0	0	0	0.302	0
CM000994.3_85942247-85943486(-)_1|1|1x0;10;10	G	K	A	F	T	L	S	S	S	L	R	R	-0.7697795551536	-0.86094551930209	0.583251664980482	-0.860112366879493	-0.632383771861608	-0.305260957151809	-0.710436888229395	-0.28260512859349	-0.560955631078429	-0.601462556542586	-0.6149694585395	0.041460405366093	0	0	0	0	0.67	0
CM000994.3_85942247-85943486(-)_1|1|1x0;11;11	G	K	T	F	G	C	Y	S	S	V	Q	K	-0.409140139575822	-0.779604556142973	-0.495015995394368	-0.295621688291398	-0.672191841765881	0.161042930335766	-0.705019793932917	-0.695372834771554	-0.725155094478335	0.113323185594708	-0.710912798288026	-0.56434632580552	0	0	0	0	0.184	0
CM000994.3_116748464-116750489(+)_1|1|1x0;1;1	G	K	Y	F	T	R	S	S	N	L	L	V	-0.201424663757473	-0.520742682218612	-0.652779869813323	-0.664425345431228	-0.0046210499829039	-0.722409188270454	-0.640867761655182	-0.602204689890625	-0.760543234689694	-0.778909906983444	0.471515546333233	-0.711901691674441	0	0	0	0	0.814	0
CM000994.3_116748464-116750489(+)_1|1|1x0;2;2	G	K	Y	F	T	Q	S	S	N	L	K	V	-0.154450947773522	-0.514473660695601	-0.726991855175123	-0.799694416398383	0.0828952782748101	-0.75618871748952	-0.67021827751113	-0.780859294742985	0.0776608422490375	-0.659489596505141	-0.66697899784687	-0.67395626447985	0	0	0	0	0.896	0
CM000994.3_116748464-116750489(+)_1|1|1x0;3;3	G	K	S	F	T	R	S	S	N	L	K	V	-0.201424663757473	-0.520742682218612	-0.652779869813323	-0.664425345431228	-0.0046210499829039	-0.722409188270454	-0.640867761655182	-0.602204689890625	-0.760543234689694	-0.778909906983444	0.471515546333233	-0.711901691674441	0	0	0	0	0.88	0
CM000994.3_116748464-116750489(+)_1|2|1x0;1;4	G	K	S	F	T	Q	N	I	E	L	K	V	-0.116269683831588	-0.34190174747917	-0.200661863563748	-0.393701063018128	-0.289554764243714	-0.1642143382558	-0.48258746029754	-0.0261325651483429	0.3294256542184	-0.451593856468282	-0.449062672417799	-0.609489460954675	0	0	0	0	0.416	0
CM000994.3_116748464-116750489(+)_1|2|1x0;2;5	G	K	S	F	T	Q	S	S	N	L	K	V	-0.154450947773522	-0.514473660695601	-0.726991855175123	-0.799694416398383	0.0828952782748101	-0.75618871748952	-0.67021827751113	-0.780859294742985	0.0776608422490375	-0.659489596505141	-0.66697899784687	-0.67395626447985	0	0	0	0	0.948	0
CM000994.3_116748464-116750489(+)_1|2|1x0;3;6	G	K	S	F	T	R	N	R	E	L	K	V	-0.305837224882588	-0.687476226070022	-0.216549484947716	-0.305121303105794	-0.304743873717846	-0.314207291591537	-0.170598156879045	0.00351433163837229	-0.719146665541116	-0.486608032729358	0.397613973262058	-0.596698408632128	0	0	0	0	0.454	0
CM000994.3_117553060-117555262(+)_1|1|1x0;1;1	G	K	S	F	T	Q	L	S	S	L	K	V	-0.281893214895825	-0.434277813661196	-0.617619523632224	-0.866195189520558	-0.783006336911157	-0.585559150376839	-0.78426404334433	0.268699794162499	0.446802214442021	-0.727632395417516	-0.683828978913396	-0.696488515839762	0	0	0	0	0.732	0
CM000994.3_117553060-117555262(+)_1|1|1x0;2;2	G	K	S	F	K	H	L	S	S	V	K	I	-0.140407602848679	-0.664185533774701	-0.498281544619393	-0.830520265990781	-0.669792412412942	-0.413254940860575	-0.878310374852721	-0.0911898829419504	-0.622010417199433	-0.798512893196085	-0.735568814634429	0.6165888593241	0	0	0	0	0.152	0
CM000994.3_117553060-117555262(+)_1|1|1x0;3;3	G	K	S	F	T	K	S	S	H	L	K	V	-0.718089634936689	-0.760738198831615	-0.330539881359725	-0.130013048184721	-0.520955388013263	-0.870915661553048	0.0341939558699334	-0.638640689659089	-0.486770870826661	-0.579915357080307	0.219893669849153	-0.408296203041494	0	0	0	0	0.376	0
CM000994.3_117553060-117555262(+)_1|1|1x0;4;4	G	K	S	F	T	Q	V	S	Y	L	K	V	-0.293407530303068	-0.489078378253818	-0.574854687991611	-0.426367274706672	-0.458586470842281	-0.488128447421265	-0.45365585854244	-0.429870858157754	0.00789191285882427	-0.434060863239839	-0.446170151880987	-0.65658183187386	0	0	0	0	0.39	0
CM000994.3_117553060-117555262(+)_1|1|1x0;5;5	E	K	S	F	F	Q	Y	S	H	L	K	I	-0.229747137870909	-0.492541410409805	-0.798632472198965	-0.576729605968516	-0.703662492263587	-0.744527291796255	0.171592454107635	-0.736717725568912	0.36280328065937	-0.708312796936935	-0.685413944356839	-0.713256123865737	0	0	0	0	0.48	0
CM000994.3_117553060-117555262(+)_1|1|1x0;6;6	G	K	S	F	T	R	Y	S	V	L	K	I	-0.363092228255488	-0.711078155157494	-0.173350609971477	-0.739185557851864	-0.819873098050067	-0.587725863951227	-0.704518825715913	0.252504427235292	-0.639277272506016	-0.753701230854894	0.493545151098734	-0.654629982893302	0	0	0	0	0.462	0
CM000994.3_117553060-117555262(+)_1|1|1x0;7;7	E	K	S	F	F	Q	Y	S	H	L	K	I	-0.229747137870909	-0.492541410409805	-0.798632472198965	-0.576729605968516	-0.703662492263587	-0.744527291796255	0.171592454107635	-0.736717725568912	0.36280328065937	-0.708312796936935	-0.685413944356839	-0.713256123865737	0	0	0	0	0.48	0
CM000994.3_117553060-117555262(+)_1|1|1x0;8;8	G	N	S	F	T	W	Y	S	V	L	K	I	-0.284401653297767	-0.614863081788449	-0.202330032765581	-0.376572772293817	-0.508114906926727	-0.330143282170581	-0.620633463739977	-0.0689207830875048	-0.472324212547336	-0.490880010956699	-0.406475251485155	0.231767032185061	0	0	0	0	0.254	0
CM000994.3_117553060-117555262(+)_1|1|1x0;9;9	G	K	S	F	T	K	S	S	N	L	K	V	-0.478112249259072	-0.474368335418394	-0.632041954436675	-0.394213221269547	0.105728959515908	-0.859328716899252	-0.500709299833956	-0.803139293642879	-0.694102322329562	-0.650153176019134	0.251758353466312	-0.559870825877798	0	0	0	0	0.552	0
CM000994.3_117553060-117555262(+)_1|1|1x0;10;10	G	K	Y	F	T	Q	Y	S	D	L	K	V	-0.469792592875326	-0.545662098091303	-0.629721776115088	-0.297590812161826	-0.717519292029846	0.0997949742078146	-0.737637526370904	-0.673709721349635	0.146692436558	-0.734019551952685	-0.535177810878961	-0.384121384045659	0	0	0	0	0.466	0
CM000994.3_117553060-117555262(+)_1|1|1x0;11;11	G	K	S	F	T	K	S	S	N	L	K	V	-0.478112249259072	-0.474368335418394	-0.632041954436675	-0.394213221269547	0.105728959515908	-0.859328716899252	-0.500709299833956	-0.803139293642879	-0.694102322329562	-0.650153176019134	0.251758353466312	-0.559870825877798	0	0	0	0	0.552	0
CM000994.3_117553060-117555262(+)_1|1|1x0;12;12	G	K	S	F	T	K	L	S	S	L	K	V	-0.424756607619558	-0.462152259309941	-0.432101590058248	-0.3560380829856	-0.608994095024762	-0.519308195763276	-0.432851518510665	-0.291877265486861	-0.461234021913762	-0.531363516524476	0.107071749166408	-0.387230504003047	0	0	0	0	0.306	0
CM000994.3_117553060-117555262(+)_1|1|1x0;13;13	G	K	S	F	K	H	L	S	S	V	K	I	-0.140407602848679	-0.664185533774701	-0.498281544619393	-0.830520265990781	-0.669792412412942	-0.413254940860575	-0.878310374852721	-0.0911898829419504	-0.622010417199433	-0.798512893196085	-0.735568814634429	0.6165888593241	0	0	0	0	0.152	0
CM000994.3_117553060-117555262(+)_1|1|1x0;14;14	G	K	S	F	T	K	S	S	H	L	K	V	-0.718089634936689	-0.760738198831615	-0.330539881359725	-0.130013048184721	-0.520955388013263	-0.870915661553048	0.0341939558699334	-0.638640689659089	-0.486770870826661	-0.579915357080307	0.219893669849153	-0.408296203041494	0	0	0	0	0.376	0
CM000994.3_117553060-117555262(+)_1|1|1x0;15;15	G	K	S	F	K	H	L	S	S	V	K	I	-0.140407602848679	-0.664185533774701	-0.498281544619393	-0.830520265990781	-0.669792412412942	-0.413254940860575	-0.878310374852721	-0.0911898829419504	-0.622010417199433	-0.798512893196085	-0.735568814634429	0.6165888593241	0	0	0	0	0.152	0
CM000994.3_117553060-117555262(+)_1|1|1x0;16;16	G	K	S	F	T	K	S	S	H	L	K	V	-0.718089634936689	-0.760738198831615	-0.330539881359725	-0.130013048184721	-0.520955388013263	-0.870915661553048	0.0341939558699334	-0.638640689659089	-0.486770870826661	-0.579915357080307	0.219893669849153	-0.408296203041494	0	0	0	0	0.376	0
CM000994.3_117553060-117555262(+)_1|1|1x0;17;17	G	K	S	F	T	Q	V	S	Y	L	K	V	-0.293407530303068	-0.489078378253818	-0.574854687991611	-0.426367274706672	-0.458586470842281	-0.488128447421265	-0.45365585854244	-0.429870858157754	0.00789191285882427	-0.434060863239839	-0.446170151880987	-0.65658183187386	0	0	0	0	0.39	0
CM000994.3_117553060-117555262(+)_1|2|1x0;1;18	G	K	S	F	T	R	Y	S	V	L	K	I	-0.363092228255488	-0.711078155157494	-0.173350609971477	-0.739185557851864	-0.819873098050067	-0.587725863951227	-0.704518825715913	0.252504427235292	-0.639277272506016	-0.753701230854894	0.493545151098734	-0.654629982893302	0	0	0	0	0.462	0
CM000994.3_117553060-117555262(+)_1|2|1x0;2;19	E	K	S	F	T	W	Y	S	H	L	K	I	-0.326152839671913	-0.609364178681506	-0.531560156515798	-0.0393559772635805	-0.518704200588376	-0.621262629572478	0.000381546879344878	-0.644145736566572	-0.494049697938542	-0.577872206621589	-0.453087743485331	0.167267607668465	0	0	0	0	0.368	0
CM000994.3_117553060-117555262(+)_1|2|1x0;3;20	G	K	S	F	T	R	F	S	D	I	K	V	-0.558164122614037	-0.514237603409578	-0.596745912490711	-0.414966712842262	-0.813902634816184	-0.0576364585250941	-0.714744496154915	-0.558398258805014	-0.886415618505534	-0.723556047226459	0.250873435807235	-0.567007725884385	0	0	0	0	0.382	0
CM000994.3_117553060-117555262(+)_1|3|1x0;1;21	C	K	S	F	T	D	S	S	P	L	Q	V	-0.222987671431775	-0.418259086777596	-0.326145946049918	-0.436819370299905	-0.273511734069588	-0.337528367631499	-0.375306634626528	0.0451795634466823	-0.449492858769636	0.143326025952469	-0.493776717310224	-0.436640491953605	0	0	0	0	0.554	0
CM000994.3_117604553-117605613(+)_1|1|1x0;1;1	G	K	S	F	K	H	L	S	S	V	K	I	-0.140407602848679	-0.664185533774701	-0.498281544619393	-0.830520265990781	-0.669792412412942	-0.413254940860575	-0.878310374852721	-0.0911898829419504	-0.622010417199433	-0.798512893196085	-0.735568814634429	0.6165888593241	0	0	0	0	0.152	0
CM000994.3_117604553-117605613(+)_1|2|1x0;1;2	G	K	S	F	K	H	L	S	S	L	K	D	-0.272534310381606	-0.353630548766243	-0.412909137128696	-0.520816833674529	-0.704055917482653	-0.249555935812306	-0.536564791903455	-0.178865070136218	-0.693647278988119	-0.644949711032456	-0.435255623119632	0.37479472345362	0	0	0	0	0.25	0
CM000994.3_117604553-117605613(+)_1|2|1x0;2;3	G	K	S	F	T	Q	V	L	Y	L	K	V	-0.143810946363074	-0.159940412780945	-0.404163874832167	-0.245252613932959	-0.265434656066103	-0.31472627351539	-0.292253417893313	-0.284620300725781	-0.0356111659730528	-0.221525147646318	-0.0700938295183338	-0.409689694258065	0	0	0	0	0.324	0
CM000994.3_117654311-117655682(+)_1|1|1x0;1;1	G	K	S	F	T	Q	S	S	S	L	K	V	-0.281893214895825	-0.434277813661196	-0.617619523632224	-0.866195189520558	-0.783006336911157	-0.585559150376839	-0.78426404334433	0.268699794162499	0.446802214442021	-0.727632395417516	-0.683828978913396	-0.696488515839762	0	0	0	0	0.9	0
CM000994.3_117654311-117655682(+)_1|1|1x0;2;2	G	K	F	F	K	H	W	S	S	V	K	I	-0.140407602848679	-0.664185533774701	-0.498281544619393	-0.830520265990781	-0.669792412412942	-0.413254940860575	-0.878310374852721	-0.0911898829419504	-0.622010417199433	-0.798512893196085	-0.735568814634429	0.6165888593241	0	0	0	0	0.272	0
CM000994.3_117654311-117655682(+)_1|1|1x0;3;3	G	K	S	F	A	H	Y	S	Q	L	K	Y	-0.207348424906916	-0.602585651423454	-0.519282357060129	-0.364061811266849	-0.614183389973747	-0.372759443283292	-0.456548554907141	-0.316043545226426	-0.574970960410093	-0.617609133471012	-0.491631996367446	0.42220908563469	0	0	0	0	0.294	0
CM000994.3_117654311-117655682(+)_1|2|1x0;1;4	G	K	S	F	T	K	S	S	N	L	K	V	-0.478112249259072	-0.474368335418394	-0.632041954436675	-0.394213221269547	0.105728959515908	-0.859328716899252	-0.500709299833956	-0.803139293642879	-0.694102322329562	-0.650153176019134	0.251758353466312	-0.559870825877798	0	0	0	0	0.552	0
CM000994.3_117654311-117655682(+)_1|2|1x0;2;5	G	K	S	F	T	W	Y	S	G	L	K	V	-0.265494271468727	-0.611990664761939	-0.389658484597143	-0.32470384640895	-0.441119985965362	-0.543614305427882	-0.431319029213839	-0.188939991231779	-0.458163389438562	-0.564717752944015	-0.471432928040728	0.103280795058762	0	0	0	0	0.308	0
CM000994.3_117654311-117655682(+)_1|2|1x0;3;6	G	K	S	F	T	Q	S	S	I	L	K	V	-0.146586888831058	-0.563212724059462	-0.536198971728459	-0.75560019746612	-0.635094912009483	-0.125337591079986	-0.678248684472812	-0.0766730229192289	0.350455138683117	-0.6863968319442	-0.587591517576195	-0.691836617036175	0	0	0	0	0.68	0
CM000994.3_117654311-117655682(+)_1|2|1x0;4;7	G	K	S	F	G	R	S	S	I	L	K	V	-0.367673358856149	-0.663837123318802	-0.426069256898357	-0.741810416451977	-0.70878530603123	-0.443592101487228	-0.648850029382795	0.0140229681513965	-0.75982215707508	-0.762672072783957	0.471369519526079	-0.686364961880299	0	0	0	0	0.554	0
CM000994.3_117654311-117655682(+)_1|2|1x0;5;8	G	K	S	F	G	R	S	S	I	L	K	V	-0.367673358856149	-0.663837123318802	-0.426069256898357	-0.741810416451977	-0.70878530603123	-0.443592101487228	-0.648850029382795	0.0140229681513965	-0.75982215707508	-0.762672072783957	0.471369519526079	-0.686364961880299	0	0	0	0	0.554	0
CM000994.3_117654311-117655682(+)_1|2|1x0;6;9	G	K	S	F	S	L	S	S	N	L	K	V	-0.0699129943751906	-0.430621206869397	-0.335051842367498	-0.520610909998594	0.405440952013739	-0.769270973664872	-0.517752634832928	-0.722848634082042	-0.480304314669865	-0.433454954495416	-0.511916732161923	0.240830422578136	0	0	0	0	0.552	0
CM000994.3_117654311-117655682(+)_1|2|1x0;7;10	G	K	S	Y	T	K	S	S	G	L	K	V	-0.445054889383656	-0.602214437134496	-0.420118192033796	-0.274075828322075	-0.432567050845721	-0.643514233586874	-0.390214882449737	-0.373794363449797	-0.469764180687293	-0.558081560998062	0.19307986850933	-0.474101127425238	0	0	0	0	0.232	0
CM000994.3_117654311-117655682(+)_1|3|1x0;1;11	C	K	S	L	T	E	S	S	S	L	Q	V	-0.294348140169486	-0.513398686199469	-0.517204646399749	-0.393626582071047	-0.569481039384324	-0.31985102114422	-0.605041295614346	-0.360273418183153	-0.50102838169509	-0.00597462669220362	-0.4803505760532	-0.252608159415809	0	0	0	0	0.324	0
CM000994.3_117677862-117678549(-)_1|1|1x0;1;1	R	K	D	F	S	C	N	S	E	L	T	S	-0.166906254885377	-0.576982976605148	-0.301573150068017	-0.033583442943967	-0.182029219521365	-0.0866389386669568	-0.185024132949296	-0.148560603892838	-0.495565799731133	-0.295879759216933	-0.302590460086808	-0.374194979571903	0	0	0	0	0.202	0
CM000994.3_117677862-117678549(-)_1|1|1x0;2;2	G	K	A	F	C	S	Q	G	K	L	T	L	-0.368547779303243	-0.346310841859346	-0.320666054234734	-0.2682402425753	-0.332107359765042	-0.54676102660851	0.0464917792632068	-0.334134846139698	-0.194885908880177	-0.305432687089107	-0.20659943430249	-0.26105618781619	0	0	0	0	0.172	0
CM000994.3_117677862-117678549(-)_1|1|1x0;3;3	R	K	A	F	S	H	K	A	C	L	T	Q	-0.120709693195933	-0.351896190188947	-0.292424094607695	-0.468757156826458	-0.397988637223341	-0.0129826096414832	-0.381537262301126	-0.0695159741913557	-0.338374865678304	-0.467708336686104	-0.450865968004814	0.210553562587941	0	0	0	0	0.23	0
CM000994.3_117677862-117678549(-)_1|1|1x0;4;4	G	K	A	F	Y	Q	L	S	H	L	T	L	-0.36950546041214	-0.425521681732367	-0.761275636719683	-0.501071443719425	-0.657034108464327	-0.754000734145498	0.213404467502447	-0.678181793069615	0.341074833234391	-0.6439275462147	-0.622664310468809	-0.664522242309381	0	0	0	0	0.338	0
CM000994.3_117694974-117695748(+)_1|1|1x0;1;1	G	K	S	F	T	K	L	S	N	L	K	V	-0.478112249259072	-0.474368335418394	-0.632041954436675	-0.394213221269547	0.105728959515908	-0.859328716899252	-0.500709299833956	-0.803139293642879	-0.694102322329562	-0.650153176019134	0.251758353466312	-0.559870825877798	0	0	0	0	0.428	0
CM000994.3_117694974-117695748(+)_1|2|1x0;1;2	G	K	S	F	T	K	S	S	N	L	K	V	-0.478112249259072	-0.474368335418394	-0.632041954436675	-0.394213221269547	0.105728959515908	-0.859328716899252	-0.500709299833956	-0.803139293642879	-0.694102322329562	-0.650153176019134	0.251758353466312	-0.559870825877798	0	0	0	0	0.552	0
CM000994.3_117728536-117730138(+)_1|1|1x0;1;1	G	K	S	Y	T	K	L	S	S	L	K	V	-0.424756607619558	-0.462152259309941	-0.432101590058248	-0.3560380829856	-0.608994095024762	-0.519308195763276	-0.432851518510665	-0.291877265486861	-0.461234021913762	-0.531363516524476	0.107071749166408	-0.387230504003047	0	0	0	0	0.246	0
CM000994.3_117728536-117730138(+)_1|1|1x0;2;2	G	K	Y	F	T	K	S	S	N	L	K	V	-0.478112249259072	-0.474368335418394	-0.632041954436675	-0.394213221269547	0.105728959515908	-0.859328716899252	-0.500709299833956	-0.803139293642879	-0.694102322329562	-0.650153176019134	0.251758353466312	-0.559870825877798	0	0	0	0	0.62	0
CM000994.3_117728536-117730138(+)_1|2|1x0;1;3	E	K	S	F	F	Q	Y	S	H	L	K	I	-0.229747137870909	-0.492541410409805	-0.798632472198965	-0.576729605968516	-0.703662492263587	-0.744527291796255	0.171592454107635	-0.736717725568912	0.36280328065937	-0.708312796936935	-0.685413944356839	-0.713256123865737	0	0	0	0	0.48	0
CM000994.3_117728536-117730138(+)_1|2|1x0;2;4	G	K	S	F	T	Q	Y	S	D	L	K	V	-0.469792592875326	-0.545662098091303	-0.629721776115088	-0.297590812161826	-0.717519292029846	0.0997949742078146	-0.737637526370904	-0.673709721349635	0.146692436558	-0.734019551952685	-0.535177810878961	-0.384121384045659	0	0	0	0	0.47	0
CM000994.3_117728536-117730138(+)_1|2|1x0;3;5	E	K	S	F	T	R	Y	S	H	L	K	I	-0.463265740596474	-0.59745418925407	-0.794333443324223	-0.348810268977309	-0.764277834716981	-0.67371168614981	-0.0409215655478323	-0.623092371511879	-0.692347555127359	-0.737686396362519	0.358863069507942	-0.715312704632407	0	0	0	0	0.688	0
CM000994.3_117728536-117730138(+)_1|2|1x0;4;6	G	K	S	F	A	Q	Y	S	D	L	K	V	-0.469792592875326	-0.545662098091303	-0.629721776115088	-0.297590812161826	-0.717519292029846	0.0997949742078146	-0.737637526370904	-0.673709721349635	0.146692436558	-0.734019551952685	-0.535177810878961	-0.384121384045659	0	0	0	0	0.41	0
CM000994.3_117728536-117730138(+)_1|2|1x0;5;7	G	K	S	F	T	K	S	S	N	L	K	V	-0.478112249259072	-0.474368335418394	-0.632041954436675	-0.394213221269547	0.105728959515908	-0.859328716899252	-0.500709299833956	-0.803139293642879	-0.694102322329562	-0.650153176019134	0.251758353466312	-0.559870825877798	0	0	0	0	0.552	0
CM000994.3_117728536-117730138(+)_1|3|1x0;1;8	G	E	S	Y	T	K	L	S	S	L	K	V	-0.424756607619558	-0.462152259309941	-0.432101590058248	-0.3560380829856	-0.608994095024762	-0.519308195763276	-0.432851518510665	-0.291877265486861	-0.461234021913762	-0.531363516524476	0.107071749166408	-0.387230504003047	0	0	0	0	0.234	0
CM000994.3_117728536-117730138(+)_1|4|1x0;1;9	G	K	S	F	T	K	S	S	N	L	K	V	-0.478112249259072	-0.474368335418394	-0.632041954436675	-0.394213221269547	0.105728959515908	-0.859328716899252	-0.500709299833956	-0.803139293642879	-0.694102322329562	-0.650153176019134	0.251758353466312	-0.559870825877798	0	0	0	0	0.552	0
CM000994.3_117728536-117730138(+)_1|4|1x0;2;10	G	K	S	F	T	Q	V	S	Y	L	K	V	-0.293407530303068	-0.489078378253818	-0.574854687991611	-0.426367274706672	-0.458586470842281	-0.488128447421265	-0.45365585854244	-0.429870858157754	0.00789191285882427	-0.434060863239839	-0.446170151880987	-0.65658183187386	0	0	0	0	0.39	0
CM000994.3_117728536-117730138(+)_1|4|1x0;3;11	E	K	S	F	F	Q	Y	S	H	L	K	I	-0.229747137870909	-0.492541410409805	-0.798632472198965	-0.576729605968516	-0.703662492263587	-0.744527291796255	0.171592454107635	-0.736717725568912	0.36280328065937	-0.708312796936935	-0.685413944356839	-0.713256123865737	0	0	0	0	0.48	0
CM000994.3_117781013-117782018(+)_1|1|1x0;1;1	G	K	S	F	T	K	L	S	S	L	K	V	-0.424756607619558	-0.462152259309941	-0.432101590058248	-0.3560380829856	-0.608994095024762	-0.519308195763276	-0.432851518510665	-0.291877265486861	-0.461234021913762	-0.531363516524476	0.107071749166408	-0.387230504003047	0	0	0	0	0.306	0
CM000994.3_117781013-117782018(+)_1|1|1x0;2;2	G	K	S	F	K	H	L	S	S	V	K	I	-0.140407602848679	-0.664185533774701	-0.498281544619393	-0.830520265990781	-0.669792412412942	-0.413254940860575	-0.878310374852721	-0.0911898829419504	-0.622010417199433	-0.798512893196085	-0.735568814634429	0.6165888593241	0	0	0	0	0.152	0
CM000994.3_117781013-117782018(+)_1|2|1x0;1;3	G	K	S	F	T	W	Y	S	D	L	K	V	-0.339318161091666	-0.483714324683038	-0.378341613698303	-0.243436976656722	-0.605861870671313	0.0845548195038117	-0.564096935714179	-0.560942461403245	-0.631812505650376	-0.435330789308311	-0.326966031401962	0.0451617305443691	0	0	0	0	0.268	0
CM000994.3_117781013-117782018(+)_1|3|1x0;1;4	D	K	S	F	T	K	S	S	R	L	K	V	-0.398657232377127	-0.636860392207832	-0.425009488834692	-0.218579552667182	-0.496969443927881	-0.661429951181559	-0.110136440194059	-0.124399106909226	-0.61135288774989	-0.478271375910869	0.0450052122932656	-0.282524493811163	0	0	0	0	0.244	0
CM000994.3_117781013-117782018(+)_1|3|1x0;2;5	G	K	S	F	T	Q	Y	S	D	L	K	V	-0.469792592875326	-0.545662098091303	-0.629721776115088	-0.297590812161826	-0.717519292029846	0.0997949742078146	-0.737637526370904	-0.673709721349635	0.146692436558	-0.734019551952685	-0.535177810878961	-0.384121384045659	0	0	0	0	0.47	0
CM000994.3_117781013-117782018(+)_1|3|1x0;3;6	G	K	S	F	T	K	S	S	N	L	K	V	-0.478112249259072	-0.474368335418394	-0.632041954436675	-0.394213221269547	0.105728959515908	-0.859328716899252	-0.500709299833956	-0.803139293642879	-0.694102322329562	-0.650153176019134	0.251758353466312	-0.559870825877798	0	0	0	0	0.552	0
CM000994.3_117781013-117782018(+)_1|3|1x0;4;7	R	K	S	F	T	K	S	S	H	L	K	V	-0.718089634936689	-0.760738198831615	-0.330539881359725	-0.130013048184721	-0.520955388013263	-0.870915661553048	0.0341939558699334	-0.638640689659089	-0.486770870826661	-0.579915357080307	0.219893669849153	-0.408296203041494	0	0	0	0	0.27	0
CM000994.3_117825785-117826896(+)_1|1|1x0;1;1	G	K	P	L	T	R	L	S	S	L	K	V	-0.373700672530401	-0.553576829661882	-0.639043324865308	-0.676822889007328	-0.811404607205427	-0.545549362256642	-0.733700891310196	0.018040334091465	-0.733093137248808	-0.771113868422661	0.508340070304098	-0.687597653588876	0	0	0	0	0.466	0
CM000994.3_117825785-117826896(+)_1|1|1x0;2;2	G	K	S	F	N	K	S	S	S	L	K	V	-0.424756607619558	-0.462152259309941	-0.432101590058248	-0.3560380829856	-0.608994095024762	-0.519308195763276	-0.432851518510665	-0.291877265486861	-0.461234021913762	-0.531363516524476	0.107071749166408	-0.387230504003047	0	0	0	0	0.272	0
CM000994.3_117875414-117875912(+)_1|1|1x0;1;1	G	K	S	F	T	Q	S	S	S	L	K	V	-0.281893214895825	-0.434277813661196	-0.617619523632224	-0.866195189520558	-0.783006336911157	-0.585559150376839	-0.78426404334433	0.268699794162499	0.446802214442021	-0.727632395417516	-0.683828978913396	-0.696488515839762	0	0	0	0	0.9	0
CM000994.3_117875414-117875912(+)_1|1|1x0;2;2	G	K	F	F	K	H	W	S	S	V	K	I	-0.140407602848679	-0.664185533774701	-0.498281544619393	-0.830520265990781	-0.669792412412942	-0.413254940860575	-0.878310374852721	-0.0911898829419504	-0.622010417199433	-0.798512893196085	-0.735568814634429	0.6165888593241	0	0	0	0	0.272	0
CM000994.3_117913257-117914787(+)_1|1|1x0;1;1	G	K	S	F	T	K	L	S	R	L	K	V	-0.398657232377127	-0.636860392207832	-0.425009488834692	-0.218579552667182	-0.496969443927881	-0.661429951181559	-0.110136440194059	-0.124399106909226	-0.61135288774989	-0.478271375910869	0.0450052122932656	-0.282524493811163	0	0	0	0	0.212	0
CM000994.3_117913257-117914787(+)_1|1|1x0;2;2	G	K	S	F	K	H	L	S	S	V	K	I	-0.140407602848679	-0.664185533774701	-0.498281544619393	-0.830520265990781	-0.669792412412942	-0.413254940860575	-0.878310374852721	-0.0911898829419504	-0.622010417199433	-0.798512893196085	-0.735568814634429	0.6165888593241	0	0	0	0	0.152	0
CM000994.3_117913257-117914787(+)_1|1|1x0;3;3	G	K	S	F	T	K	S	S	H	L	K	V	-0.718089634936689	-0.760738198831615	-0.330539881359725	-0.130013048184721	-0.520955388013263	-0.870915661553048	0.0341939558699334	-0.638640689659089	-0.486770870826661	-0.579915357080307	0.219893669849153	-0.408296203041494	0	0	0	0	0.376	0
CM000994.3_117913257-117914787(+)_1|1|1x0;4;4	G	K	S	F	T	R	Y	S	D	L	K	V	-0.558164122614037	-0.514237603409578	-0.596745912490711	-0.414966712842262	-0.813902634816184	-0.0576364585250941	-0.714744496154915	-0.558398258805014	-0.886415618505534	-0.723556047226459	0.250873435807235	-0.567007725884385	0	0	0	0	0.5	0
CM000994.3_117913257-117914787(+)_1|1|1x0;5;5	G	K	S	F	T	K	S	S	H	L	K	V	-0.718089634936689	-0.760738198831615	-0.330539881359725	-0.130013048184721	-0.520955388013263	-0.870915661553048	0.0341939558699334	-0.638640689659089	-0.486770870826661	-0.579915357080307	0.219893669849153	-0.408296203041494	0	0	0	0	0.376	0
CM000994.3_117913257-117914787(+)_1|1|1x0;6;6	G	K	S	F	T	Q	F	S	D	L	K	V	-0.469792592875326	-0.545662098091303	-0.629721776115088	-0.297590812161826	-0.717519292029846	0.0997949742078146	-0.737637526370904	-0.673709721349635	0.146692436558	-0.734019551952685	-0.535177810878961	-0.384121384045659	0	0	0	0	0.482	0
CM000994.3_117913257-117914787(+)_1|2|1x0;1;7	G	K	S	F	T	K	F	S	S	L	K	V	-0.424756607619558	-0.462152259309941	-0.432101590058248	-0.3560380829856	-0.608994095024762	-0.519308195763276	-0.432851518510665	-0.291877265486861	-0.461234021913762	-0.531363516524476	0.107071749166408	-0.387230504003047	0	0	0	0	0.34	0
CM000994.3_117913257-117914787(+)_1|2|1x0;2;8	G	K	S	F	K	H	L	S	S	A	K	I	-0.140407602848679	-0.664185533774701	-0.498281544619393	-0.830520265990781	-0.669792412412942	-0.413254940860575	-0.878310374852721	-0.0911898829419504	-0.622010417199433	-0.798512893196085	-0.735568814634429	0.6165888593241	0	0	0	0	0.228	0
CM000994.3_117913257-117914787(+)_1|2|1x0;3;9	G	K	S	F	T	Q	V	S	Y	L	K	V	-0.293407530303068	-0.489078378253818	-0.574854687991611	-0.426367274706672	-0.458586470842281	-0.488128447421265	-0.45365585854244	-0.429870858157754	0.00789191285882427	-0.434060863239839	-0.446170151880987	-0.65658183187386	0	0	0	0	0.39	0
CM000994.3_117913257-117914787(+)_1|3|1x0;1;10	G	K	S	F	T	Q	V	S	Y	L	K	V	-0.293407530303068	-0.489078378253818	-0.574854687991611	-0.426367274706672	-0.458586470842281	-0.488128447421265	-0.45365585854244	-0.429870858157754	0.00789191285882427	-0.434060863239839	-0.446170151880987	-0.65658183187386	0	0	0	0	0.39	0
CM000994.3_117913257-117914787(+)_1|3|1x0;2;11	E	K	S	F	T	H	Y	S	H	L	K	I	-0.173488334608322	-0.637123330490213	-0.480361324472168	-0.353505142218279	-0.643109135192424	-0.621526666300964	0.000722867719544266	-0.64572409318917	-0.467689921525945	-0.634553981173351	-0.595505394773009	0.179825938831959	0	0	0	0	0.388	0
CM000994.3_117913257-117914787(+)_1|4|1x0;1;12	G	K	S	F	T	R	F	S	D	L	K	V	-0.558164122614037	-0.514237603409578	-0.596745912490711	-0.414966712842262	-0.813902634816184	-0.0576364585250941	-0.714744496154915	-0.558398258805014	-0.886415618505534	-0.723556047226459	0.250873435807235	-0.567007725884385	0	0	0	0	0.524	0
CM000994.3_117913257-117914787(+)_1|5|1x0;1;13	G	K	S	F	T	K	S	S	K	L	E	V	-0.421170869104468	-0.425701348435323	-0.267423776436338	-0.283688652798965	-0.530232044776482	-0.639402549405704	0.0096915567590409	-0.466255708651266	-0.401759486990305	-0.465210900770515	0.131535860113128	-0.383544223669671	0	0	0	0	0.186	0
CM000994.3_117974556-117975510(+)_1|1|1x0;1;1	G	K	S	F	T	W	Y	S	N	L	K	V	-0.138992153628213	-0.542037474692588	-0.54509341048472	-0.580405199668297	0.0446125758548102	-0.739659690637571	-0.548034655161707	-0.73256487300715	-0.721507732303402	-0.549171063656395	-0.506683370374477	0.227592838143776	0	0	0	0	0.492	0
CM000994.3_117974556-117975510(+)_1|1|1x0;2;2	G	K	S	F	K	H	L	S	S	L	K	D	-0.272534310381606	-0.353630548766243	-0.412909137128696	-0.520816833674529	-0.704055917482653	-0.249555935812306	-0.536564791903455	-0.178865070136218	-0.693647278988119	-0.644949711032456	-0.435255623119632	0.37479472345362	0	0	0	0	0.25	0
CM000994.3_117974556-117975510(+)_1|1|1x0;3;3	G	K	S	F	T	K	S	S	R	L	K	V	-0.398657232377127	-0.636860392207832	-0.425009488834692	-0.218579552667182	-0.496969443927881	-0.661429951181559	-0.110136440194059	-0.124399106909226	-0.61135288774989	-0.478271375910869	0.0450052122932656	-0.282524493811163	0	0	0	0	0.236	0
CM000994.3_117974556-117975510(+)_1|1|1x0;4;4	G	K	C	F	T	Q	V	S	K	L	K	V	-0.320287288053213	-0.353544100350974	-0.439410702019778	-0.596718546200412	-0.645993747070901	-0.705347289162406	0.00612118067435877	-0.434369013881589	0.012299691076169	-0.518751843500202	-0.570315147663058	-0.580598398935325	0	0	0	0	0.556	0
CM000994.3_117974556-117975510(+)_1|1|1x0;5;5	G	K	Y	F	T	K	S	S	N	L	K	V	-0.478112249259072	-0.474368335418394	-0.632041954436675	-0.394213221269547	0.105728959515908	-0.859328716899252	-0.500709299833956	-0.803139293642879	-0.694102322329562	-0.650153176019134	0.251758353466312	-0.559870825877798	0	0	0	0	0.62	0
CM000994.3_117974556-117975510(+)_1|1|1x0;6;6	G	I	S	F	T	K	S	S	N	L	K	V	-0.478112249259072	-0.474368335418394	-0.632041954436675	-0.394213221269547	0.105728959515908	-0.859328716899252	-0.500709299833956	-0.803139293642879	-0.694102322329562	-0.650153176019134	0.251758353466312	-0.559870825877798	0	0	0	0	0.504	0
CM000994.3_117974556-117975510(+)_1|1|1x0;7;7	G	K	S	F	T	K	S	S	N	L	K	V	-0.478112249259072	-0.474368335418394	-0.632041954436675	-0.394213221269547	0.105728959515908	-0.859328716899252	-0.500709299833956	-0.803139293642879	-0.694102322329562	-0.650153176019134	0.251758353466312	-0.559870825877798	0	0	0	0	0.552	0
CM000994.3_118056462-118057392(+)_1|1|1x0;1;1	G	K	S	F	T	K	S	S	N	L	K	V	-0.478112249259072	-0.474368335418394	-0.632041954436675	-0.394213221269547	0.105728959515908	-0.859328716899252	-0.500709299833956	-0.803139293642879	-0.694102322329562	-0.650153176019134	0.251758353466312	-0.559870825877798	0	0	0	0	0.552	0
CM000994.3_118056462-118057392(+)_1|1|1x0;2;2	G	K	S	F	T	Q	V	S	Y	L	K	I	-0.432547600470903	-0.520997763982398	-0.639845156914082	-0.263496020299641	-0.53460045446384	-0.533337456543083	-0.500867379472071	-0.29438133028173	-0.0175163770059724	-0.533221294889697	-0.542804719671537	-0.646234773954015	0	0	0	0	0.39	0
CM000994.3_118056462-118057392(+)_1|1|1x0;3;3	E	K	S	F	F	Q	Y	S	H	L	K	I	-0.229747137870909	-0.492541410409805	-0.798632472198965	-0.576729605968516	-0.703662492263587	-0.744527291796255	0.171592454107635	-0.736717725568912	0.36280328065937	-0.708312796936935	-0.685413944356839	-0.713256123865737	0	0	0	0	0.48	0
CM000994.3_118056462-118057392(+)_1|1|1x0;4;4	E	K	S	F	F	Q	Y	S	H	V	K	V	-0.292857976973225	-0.429521676360602	-0.816536448461026	-0.608357791313914	-0.61536771177789	-0.790087490696727	0.185121014932028	-0.75836591130801	0.417144164320822	-0.727390927722317	-0.663091659736939	-0.760572281311487	0	0	0	0	0.41	0
CM000994.3_118056462-118057392(+)_1|1|1x0;5;5	G	K	S	F	T	Q	Y	S	D	L	K	V	-0.469792592875326	-0.545662098091303	-0.629721776115088	-0.297590812161826	-0.717519292029846	0.0997949742078146	-0.737637526370904	-0.673709721349635	0.146692436558	-0.734019551952685	-0.535177810878961	-0.384121384045659	0	0	0	0	0.47	0
CM000994.3_118056462-118057392(+)_1|1|1x0;6;6	E	K	S	F	T	R	Y	S	H	L	K	I	-0.463265740596474	-0.59745418925407	-0.794333443324223	-0.348810268977309	-0.764277834716981	-0.67371168614981	-0.0409215655478323	-0.623092371511879	-0.692347555127359	-0.737686396362519	0.358863069507942	-0.715312704632407	0	0	0	0	0.688	0
CM000994.3_118056462-118057392(+)_1|1|1x0;7;7	G	K	S	F	T	Q	Y	S	D	L	K	V	-0.469792592875326	-0.545662098091303	-0.629721776115088	-0.297590812161826	-0.717519292029846	0.0997949742078146	-0.737637526370904	-0.673709721349635	0.146692436558	-0.734019551952685	-0.535177810878961	-0.384121384045659	0	0	0	0	0.47	0
CM000994.3_118056462-118057392(+)_1|1|1x0;8;8	G	K	S	F	T	K	S	S	N	L	K	V	-0.478112249259072	-0.474368335418394	-0.632041954436675	-0.394213221269547	0.105728959515908	-0.859328716899252	-0.500709299833956	-0.803139293642879	-0.694102322329562	-0.650153176019134	0.251758353466312	-0.559870825877798	0	0	0	0	0.552	0
CM000994.3_118056462-118057392(+)_1|2|1x0;1;9	G	K	S	Y	T	K	L	S	S	L	K	V	-0.424756607619558	-0.462152259309941	-0.432101590058248	-0.3560380829856	-0.608994095024762	-0.519308195763276	-0.432851518510665	-0.291877265486861	-0.461234021913762	-0.531363516524476	0.107071749166408	-0.387230504003047	0	0	0	0	0.246	0
CM000994.3_118057578-118057980(+)_1|1|1x0;1;1	G	K	S	F	T	R	Y	S	V	L	K	I	-0.363092228255488	-0.711078155157494	-0.173350609971477	-0.739185557851864	-0.819873098050067	-0.587725863951227	-0.704518825715913	0.252504427235292	-0.639277272506016	-0.753701230854894	0.493545151098734	-0.654629982893302	0	0	0	0	0.462	0
CM000994.3_118126351-118128400(+)_1|1|1x0;1;1	G	K	S	F	T	K	L	S	S	L	K	V	-0.424756607619558	-0.462152259309941	-0.432101590058248	-0.3560380829856	-0.608994095024762	-0.519308195763276	-0.432851518510665	-0.291877265486861	-0.461234021913762	-0.531363516524476	0.107071749166408	-0.387230504003047	0	0	0	0	0.306	0
CM000994.3_118126351-118128400(+)_1|1|1x0;2;2	G	K	S	F	K	H	L	S	S	V	K	I	-0.140407602848679	-0.664185533774701	-0.498281544619393	-0.830520265990781	-0.669792412412942	-0.413254940860575	-0.878310374852721	-0.0911898829419504	-0.622010417199433	-0.798512893196085	-0.735568814634429	0.6165888593241	0	0	0	0	0.152	0
CM000994.3_118126351-118128400(+)_1|1|1x0;3;3	G	K	S	F	T	K	S	S	N	L	K	V	-0.478112249259072	-0.474368335418394	-0.632041954436675	-0.394213221269547	0.105728959515908	-0.859328716899252	-0.500709299833956	-0.803139293642879	-0.694102322329562	-0.650153176019134	0.251758353466312	-0.559870825877798	0	0	0	0	0.552	0
CM000994.3_118126351-118128400(+)_1|1|1x0;4;4	G	K	S	F	T	Q	V	S	Y	L	K	V	-0.293407530303068	-0.489078378253818	-0.574854687991611	-0.426367274706672	-0.458586470842281	-0.488128447421265	-0.45365585854244	-0.429870858157754	0.00789191285882427	-0.434060863239839	-0.446170151880987	-0.65658183187386	0	0	0	0	0.39	0
CM000994.3_118126351-118128400(+)_1|1|1x0;5;5	E	K	S	F	F	Q	Y	S	H	L	K	I	-0.229747137870909	-0.492541410409805	-0.798632472198965	-0.576729605968516	-0.703662492263587	-0.744527291796255	0.171592454107635	-0.736717725568912	0.36280328065937	-0.708312796936935	-0.685413944356839	-0.713256123865737	0	0	0	0	0.48	0
CM000994.3_118126351-118128400(+)_1|1|1x0;6;6	G	K	S	F	T	R	N	S	V	L	K	I	-0.363092228255488	-0.711078155157494	-0.173350609971477	-0.739185557851864	-0.819873098050067	-0.587725863951227	-0.704518825715913	0.252504427235292	-0.639277272506016	-0.753701230854894	0.493545151098734	-0.654629982893302	0	0	0	0	0.552	0
CM000994.3_118126351-118128400(+)_1|1|1x0;7;7	G	K	S	F	T	K	S	S	N	L	K	V	-0.478112249259072	-0.474368335418394	-0.632041954436675	-0.394213221269547	0.105728959515908	-0.859328716899252	-0.500709299833956	-0.803139293642879	-0.694102322329562	-0.650153176019134	0.251758353466312	-0.559870825877798	0	0	0	0	0.552	0
CM000994.3_118126351-118128400(+)_1|1|1x0;8;8	G	K	S	F	T	Q	V	S	Y	L	K	V	-0.293407530303068	-0.489078378253818	-0.574854687991611	-0.426367274706672	-0.458586470842281	-0.488128447421265	-0.45365585854244	-0.429870858157754	0.00789191285882427	-0.434060863239839	-0.446170151880987	-0.65658183187386	0	0	0	0	0.39	0
CM000994.3_118126351-118128400(+)_1|1|1x0;9;9	E	K	S	F	F	Q	Y	S	H	L	K	I	-0.229747137870909	-0.492541410409805	-0.798632472198965	-0.576729605968516	-0.703662492263587	-0.744527291796255	0.171592454107635	-0.736717725568912	0.36280328065937	-0.708312796936935	-0.685413944356839	-0.713256123865737	0	0	0	0	0.48	0
CM000994.3_118126351-118128400(+)_1|1|1x0;10;10	G	K	S	F	T	R	N	S	V	L	K	I	-0.363092228255488	-0.711078155157494	-0.173350609971477	-0.739185557851864	-0.819873098050067	-0.587725863951227	-0.704518825715913	0.252504427235292	-0.639277272506016	-0.753701230854894	0.493545151098734	-0.654629982893302	0	0	0	0	0.552	0
CM000994.3_118126351-118128400(+)_1|1|1x0;11;11	E	K	S	F	F	Q	Y	S	H	L	K	I	-0.229747137870909	-0.492541410409805	-0.798632472198965	-0.576729605968516	-0.703662492263587	-0.744527291796255	0.171592454107635	-0.736717725568912	0.36280328065937	-0.708312796936935	-0.685413944356839	-0.713256123865737	0	0	0	0	0.48	0
CM000994.3_118126351-118128400(+)_1|1|1x0;12;12	E	K	S	F	F	Q	Y	S	H	V	K	V	-0.292857976973225	-0.429521676360602	-0.816536448461026	-0.608357791313914	-0.61536771177789	-0.790087490696727	0.185121014932028	-0.75836591130801	0.417144164320822	-0.727390927722317	-0.663091659736939	-0.760572281311487	0	0	0	0	0.41	0
CM000994.3_118126351-118128400(+)_1|1|1x0;13;13	G	K	S	F	T	Q	Y	S	D	L	K	V	-0.469792592875326	-0.545662098091303	-0.629721776115088	-0.297590812161826	-0.717519292029846	0.0997949742078146	-0.737637526370904	-0.673709721349635	0.146692436558	-0.734019551952685	-0.535177810878961	-0.384121384045659	0	0	0	0	0.47	0
CM000994.3_118126351-118128400(+)_1|1|1x0;14;14	E	K	S	F	T	R	Y	S	H	L	K	I	-0.463265740596474	-0.59745418925407	-0.794333443324223	-0.348810268977309	-0.764277834716981	-0.67371168614981	-0.0409215655478323	-0.623092371511879	-0.692347555127359	-0.737686396362519	0.358863069507942	-0.715312704632407	0	0	0	0	0.688	0
CM000994.3_118126351-118128400(+)_1|1|1x0;15;15	G	K	S	F	T	Q	Y	S	D	L	K	V	-0.469792592875326	-0.545662098091303	-0.629721776115088	-0.297590812161826	-0.717519292029846	0.0997949742078146	-0.737637526370904	-0.673709721349635	0.146692436558	-0.734019551952685	-0.535177810878961	-0.384121384045659	0	0	0	0	0.47	0
CM000994.3_118126351-118128400(+)_1|1|1x0;16;16	G	K	S	F	T	K	S	S	N	L	K	V	-0.478112249259072	-0.474368335418394	-0.632041954436675	-0.394213221269547	0.105728959515908	-0.859328716899252	-0.500709299833956	-0.803139293642879	-0.694102322329562	-0.650153176019134	0.251758353466312	-0.559870825877798	0	0	0	0	0.552	0
CM000994.3_118126351-118128400(+)_1|2|1x0;1;17	G	K	S	Y	T	K	L	S	S	L	K	V	-0.424756607619558	-0.462152259309941	-0.432101590058248	-0.3560380829856	-0.608994095024762	-0.519308195763276	-0.432851518510665	-0.291877265486861	-0.461234021913762	-0.531363516524476	0.107071749166408	-0.387230504003047	0	0	0	0	0.246	0
CM000994.3_118126351-118128400(+)_1|2|1x0;2;18	G	K	S	F	K	H	L	S	S	V	K	I	-0.140407602848679	-0.664185533774701	-0.498281544619393	-0.830520265990781	-0.669792412412942	-0.413254940860575	-0.878310374852721	-0.0911898829419504	-0.622010417199433	-0.798512893196085	-0.735568814634429	0.6165888593241	0	0	0	0	0.152	0
CM000994.3_118126351-118128400(+)_1|2|1x0;3;19	G	K	S	F	T	T	S	S	K	L	K	V	-0.33303376694265	-0.501418688941284	-0.43591268662327	-0.583099981363193	-0.341040507283746	-0.754615242322851	-0.0026399587529285	-0.553967273891827	-0.45353409963636	-0.606517529988499	-0.333216276056868	-0.127531541500237	0	0	0	0	0.386	0
CM000994.3_118126351-118128400(+)_1|2|1x0;4;20	G	K	S	F	K	H	L	S	S	I	K	I	-0.140407602848679	-0.664185533774701	-0.498281544619393	-0.830520265990781	-0.669792412412942	-0.413254940860575	-0.878310374852721	-0.0911898829419504	-0.622010417199433	-0.798512893196085	-0.735568814634429	0.6165888593241	0	0	0	0	0.132	0
CM000994.3_118126351-118128400(+)_1|2|1x0;5;21	G	K	S	F	T	N	C	S	N	L	K	V	-0.130998216436772	-0.544941355249723	-0.617240648614598	-0.705601660565214	0.357828391630259	-0.744922072550371	-0.559109729157429	-0.647140348542458	-0.64834024490287	-0.492339063452092	-0.624319042405823	-0.14646115186444	0	0	0	0	0.582	0
CM000994.3_118126351-118128400(+)_1|2|1x0;6;22	G	K	S	F	T	Q	D	S	Y	L	K	V	-0.293407530303068	-0.489078378253818	-0.574854687991611	-0.426367274706672	-0.458586470842281	-0.488128447421265	-0.45365585854244	-0.429870858157754	0.00789191285882427	-0.434060863239839	-0.446170151880987	-0.65658183187386	0	0	0	0	0.368	0
CM000994.3_118128738-118129299(+)_1|1|1x0;1;1	G	K	S	F	T	R	Y	S	V	L	K	I	-0.363092228255488	-0.711078155157494	-0.173350609971477	-0.739185557851864	-0.819873098050067	-0.587725863951227	-0.704518825715913	0.252504427235292	-0.639277272506016	-0.753701230854894	0.493545151098734	-0.654629982893302	0	0	0	0	0.462	0
CM000994.3_118128738-118129299(+)_1|2|1x0;1;2	C	K	S	F	T	D	S	S	L	L	Q	V	-0.311829472395705	-0.520946185423346	-0.152751545623395	-0.331173309554497	-0.119766858774383	-0.352611884202931	-0.280507753729585	-0.131724124853047	-0.483992966040261	0.022289961179437	-0.209327109697213	-0.432373356082787	0	0	0	0	0.4	0
CM000994.3_148900895-148901792(-)_1|1|1x0;1;1	G	K	A	F	S	Q	W	S	T	L	Q	Y	-0.235969453292677	-0.33067084652244	-0.776822821227239	-0.903540980140821	-0.865965446361817	0.221262140015137	-0.805515930218712	-0.341048705910342	0.504819332647234	-0.789130988751727	-0.64222071978913	-0.707178983701361	0	0	0	0	0.75	0
CM000994.3_148900895-148901792(-)_1|1|1x0;2;2	G	K	A	Y	G	H	H	S	S	L	Q	Y	-0.143195629139145	-0.566773216087533	-0.607036692460478	-0.781103718785611	-0.745686592164535	-0.155864012854984	-0.641215361546363	-0.549211768196023	-0.688828991555707	-0.706599632625563	-0.705828039868219	0.842656726290341	0	0	0	0	0.6	0
CM000994.3_148900895-148901792(-)_1|1|1x0;3;3	D	K	A	F	S	Q	H	S	S	L	E	Y	-0.241470785751664	-0.398535479710642	-0.693642057882892	-0.804940392073168	-0.790916002453596	-0.531029074314626	-0.815735795388573	0.142808675538829	0.487597620154319	-0.731811898775993	-0.718974710556222	-0.619975134332825	0	0	0	0	0.624	0
CM000994.3_148900895-148901792(-)_1|1|1x0;4;4	G	K	A	F	A	W	Q	S	S	L	N	I	-0.225293019987275	-0.540895749518796	-0.45900727227963	-0.493214342949267	-0.551670300901517	-0.439032160923714	-0.599143910810994	-0.031952632024461	-0.46217727998475	-0.60700084354083	-0.508794249467142	0.327580003133192	0	0	0	0	0.324	0
CM000994.3_148900895-148901792(-)_1|1|1x0;5;5	G	K	A	F	V	H	H	N	S	L	Q	C	-0.185071716310703	-0.572703675502149	-0.490810985317096	-0.586717440478295	-0.89697984219784	-0.804171179273135	-0.61312134690322	0.270708795813211	-0.644749291938671	-0.715639569006511	-0.555472615427366	0.581986481481394	0	0	0	0	0.228	0
CM000994.3_148900895-148901792(-)_1|1|1x0;6;6	G	K	A	F	T	H	Q	N	N	L	Q	C	-0.0974004965505795	-0.525912690929177	-0.3942731905901	-0.714676907480793	0.0407690366728746	-0.806767041059405	-0.531466348020513	-0.503169712566642	-0.58277111030616	-0.585975358579679	-0.46044249291468	0.389448701748968	0	0	0	0	0.352	0
CM000994.3_148900895-148901792(-)_1|1|1x0;7;7	G	K	A	F	A	R	H	S	H	L	Q	V	-0.39201293158596	-0.554891602356899	-0.790424127030405	-0.476820898361707	-0.746892468190983	-0.769310724210951	0.00294487062760278	-0.582889749461725	-0.688716416833461	-0.768514715373792	0.317115382388142	-0.708897554577029	0	0	0	0	0.598	0
CM000994.3_154079794-154081417(+)_1|1|1x0;1;1	G	K	A	Y	S	H	R	S	T	L	Q	Q	-0.140094759301924	-0.458694579406817	-0.661548936348497	-0.942069507293785	-0.743710032199092	0.0644901389645817	-0.714574147331161	-0.520723915771677	-0.703244802975987	-0.742239313124354	-0.678395970564456	0.55817084116275	0	0	0	0	0.478	0
CM000994.3_154079794-154081417(+)_1|1|1x0;2;2	D	K	A	Y	T	W	S	S	D	H	R	K	-0.553071403155654	-0.676020605823417	-0.312574535007659	0.0960853889456597	-0.721442958836244	0.255098650373389	-0.706077555301623	-0.66758629073849	-0.668656602912323	-0.344605674757004	-0.613994413231347	0.159059837689284	0	0	0	0	0.322	0
CM000994.3_154079794-154081417(+)_1|1|1x0;3;3	G	R	A	F	V	R	S	S	D	L	R	K	-0.643669614031175	-0.649590146818184	-0.502906658479438	-0.00713664117018863	-0.939559510044116	0.172754445442059	-0.754163461049299	-0.60355430188972	-0.800755330056473	-0.779634178618685	0.189719574374732	-0.476948747082461	0	0	0	0	0.442	0
CM000994.3_154079794-154081417(+)_1|1|1x0;4;4	G	L	T	F	N	R	P	L	S	L	L	R	-0.50571551670959	-0.549873611023734	0.200764930197358	-0.686336803669745	-0.60868376615692	-0.261772364928952	-0.443636158209661	0.0886718465951103	-0.566487086348389	-0.557829937490182	0.308548576292005	-0.281687048351358	0	0	0	0	0.286	0
CM000994.3_154079794-154081417(+)_1|1|1x0;5;5	G	R	E	F	S	V	A	S	R	M	V	E	-0.167899523845802	-0.476355212566098	-0.122874880663423	-0.486497928705964	-0.551014188045178	-0.305444799607966	-0.0309358764364876	0.0860897650765188	-0.481236796439403	-0.441557982083086	-0.339772605540902	0.0483636439766393	0	0	0	0	0.2	0
CM000994.3_154079794-154081417(+)_1|1|1x0;6;6	G	K	C	F	T	K	S	S	N	L	Q	E	-0.267050923297017	-0.373545672278932	-0.583433588563264	-0.267154906238075	-0.0297472443271723	-0.498311125991085	-0.325569531862898	-0.569137439498407	-0.413768969915525	-0.508964688025302	-0.133231174569699	-0.317461453246895	0	0	0	0	0.422	0
CM000994.3_154079794-154081417(+)_1|1|1x0;7;7	G	V	T	F	A	Q	P	S	R	L	L	R	-0.600078396467779	-0.739310317094311	0.211493370041691	-0.699185524036857	-0.555037133937028	-0.596875969957787	-0.109803881382997	0.00384033749913133	0.251032299579627	-0.432178369280719	-0.665507112549893	-0.353608095889254	0	0	0	0	0.432	0
CM000994.3_154079794-154081417(+)_1|1|1x0;8;8	G	Q	A	F	A	R	S	S	T	L	K	R	-0.540250895435342	-0.824855971432899	0.12768765463788	-0.847599516568806	-0.799483294335308	-0.21823955489337	-0.830005894184216	-0.148782824690723	-0.727385483201963	-0.848982077219872	0.506468998386254	-0.72281831196081	0	0	0	0	0.972	0
CM000994.3_154079794-154081417(+)_1|1|1x0;9;9	G	R	A	F	R	I	A	S	E	L	A	Q	-0.224628146340911	-0.723169273566148	-0.212209483538994	-0.500833704823923	-0.105805134316633	-0.220035187241874	-0.587767123252958	0.0884381862014644	-0.454544045525223	-0.771117515137279	-0.154787375243548	0.0773112812344795	0	0	0	0	0.178	0
CM000994.3_154079794-154081417(+)_1|1|1x0;10;10	G	Q	T	F	T	R	S	S	H	L	Q	R	-0.62489618800757	-0.759810214418046	-0.110286360852411	-0.593029528435767	-0.608739460594873	-0.881529546117043	-0.0560484937147845	-0.57111871723697	-0.43453194367608	-1.01744365594296	0.237721514279971	-0.813595472167934	0	0	0	0	0.812	0
CM000995.3_85730005-85730785(-)_1|1|1x0;1;1	G	K	A	F	A	Y	H	S	T	L	Q	G	-0.287012262119451	-0.384482882091149	-0.411224247763507	-0.339537910676819	-0.636104987174006	-0.307261806679011	-0.390744716631005	-0.192367893271005	-0.42330337583471	-0.680973652201027	-0.568876390807353	0.231735524706877	0	0	0	0	0.322	0
CM000995.3_85730005-85730785(-)_1|1|1x0;2;2	C	K	A	F	D	Y	H	S	H	L	L	S	-0.379731689592738	-0.630005768994622	-0.44553952148741	-0.179891933543095	-0.618771560856847	-0.833265769013645	0.157395398553315	-0.565121294586891	-0.444241728456624	-0.640400939992981	-0.619105548757746	0.362545463692659	0	0	0	0	0.318	0
CM000995.3_87702081-87702486(+)_1|1|1x0;1;1	G	Q	R	F	S	H	K	G	N	L	I	V	-0.21840625697374	-0.47693245156816	-0.607370460649058	-0.818136490412673	0.41635800386953	-0.77942464480451	-0.703583578054419	-0.790528706895874	-0.633650181956698	-0.715000332953446	-0.757617421007752	0.469539315804412	0	0	0	0	0.606	0
CM000995.3_91475322-91476846(-)_1|1|1x0;1;1	S	K	A	F	L	Q	L	C	H	L	K	K	-0.270157901292331	-0.646441294886418	-0.371444092741441	-0.52480668386049	-0.430828221735383	-0.724300138395203	0.127079019243525	-0.672260838002174	0.381777871234744	-0.758190983215024	-0.763250852788858	-0.666861919490738	0	0	0	0	0.43	0
CM000995.3_91475322-91476846(-)_1|1|1x0;2;2	G	K	S	Y	S	S	E	E	S	F	K	G	-0.613610387532658	-0.346786695399598	-0.307782906396639	-0.0892129226811532	-0.336941141682565	-0.454321812496679	-0.282475827432692	-0.0493223355246922	-0.435805895558074	-0.395660161779839	-0.151279954343997	-0.381013834428945	0	0	0	0	0.166	0
CM000995.3_91475322-91476846(-)_1|1|1x0;3;3	D	K	A	Y	G	T	R	R	D	L	R	E	-0.182673022244653	-0.409529283134629	-0.440384233430397	-0.255106893193796	-0.395092317335887	0.114761369852955	-0.258401993826182	-0.594653305677166	-0.50338331525999	-0.310039373217101	-0.0456024749920441	-0.179523371220038	0	0	0	0	0.07	0
CM000995.3_91475322-91476846(-)_1|1|1x0;4;4	G	K	T	F	A	R	R	P	S	L	R	L	-0.575705358636139	-0.533990838264714	-0.547730747772874	-0.214105021556115	-0.791246780831838	-0.63302224750027	-0.474898430577568	-0.0933617229019491	-0.709472440153164	-0.720971207869035	0.454481009707226	-0.538523089365503	0	0	0	0	0.468	0
CM000995.3_91475322-91476846(-)_1|1|1x0;5;5	G	R	L	L	A	T	R	G	S	L	R	N	-0.140069470194642	-0.41825522339309	-0.239904036251238	-0.611584795766752	-0.338630530809982	-0.435625121781625	-0.582800186076198	0.023866689175124	-0.343809227515299	-0.741907587098789	-0.54347450729903	0.151650995008484	0	0	0	0	0.37	0
CM000995.3_91475322-91476846(-)_1|1|1x0;6;6	G	Q	A	F	R	Q	R	G	N	L	Q	G	-0.579349551668088	-0.344839462495949	-0.624918243509263	-0.663652834772482	0.209173374954013	-0.766827065338495	-0.534519023801764	-0.745104956824319	0.299122072919872	-0.652466311381875	-0.702544706513111	-0.635552874628839	0	0	0	0	0.632	0
CM000995.3_91475322-91476846(-)_1|1|1x0;7;7	A	N	T	Y	P	Q	L	P	E	L	R	R	-0.485577062341671	-0.789414523495948	0.22590780884776	-0.722477651978651	-0.490503354112097	-0.190731650634651	-0.744739506163829	-0.260739652847882	0.304573932412267	-0.623345232941717	-0.738532602340395	-0.657283016313158	0	0	0	0	0.294	0
CM000995.3_91475322-91476846(-)_1|1|1x0;8;8	G	K	A	L	R	D	P	H	T	L	R	A	-0.12722193572396	-0.163489546286234	-0.205232898192359	-0.388728894642242	-0.286187655428067	-0.0217383571714021	-0.550289949692068	-0.193938635299966	-0.662152452741333	-0.10677840781264	-0.53980275350979	-0.310848063825095	0	0	0	0	0.288	0
CM000995.3_91475322-91476846(-)_1|1|1x0;9;9	D	R	A	Y	T	L	A	T	K	L	R	R	-0.597288256131906	-0.650699881038514	0.299894354968759	-0.652036574178713	-0.461580288149819	-0.568895927366331	0.103703293946143	-0.490084330079672	-0.260362748904252	-0.28943233074745	-0.523039494571889	-0.100295666234328	0	0	0	0	0.152	0
CM000995.3_91475322-91476846(-)_1|1|1x0;10;10	G	M	G	Y	V	L	P	H	S	L	K	R	-0.783492869902557	-0.900729441573015	0.583245005723592	-0.918894589158737	-0.68133116985767	-0.689967161227846	-0.507975440703763	-0.162785175367954	-0.803429309072697	-0.861323764773296	-0.739166845621861	0.564076179223505	0	0	0	0	0.2	0
CM000995.3_94421007-94421828(-)_1|1|1x0;1;1	G	K	A	F	R	V	C	Q	Q	L	T	F	-0.331413973353759	-0.348222160745608	-0.322829987655825	-0.208979567765883	-0.192630222622933	-0.395770896067133	-0.303921919390899	-0.254618578418397	-0.42492148630441	-0.296196020459443	-0.23693704894896	0.158625145497374	0	0	0	0	0.24	0
CM000995.3_94421007-94421828(-)_1|2|1x0;1;2	G	Q	A	F	I	Y	G	P	K	L	R	A	-0.308422955671126	-0.346262410014535	-0.378449562237421	-0.234331070360448	-0.366358504539398	-0.664404659456223	-0.0373248042807461	-0.240496671568021	-0.390824212956617	-0.498901966026596	-0.484554559736207	0.138649692388362	0	0	0	0	0.168	0
CM000995.3_114025952-114028091(-)_1|1|1x0;1;1	F	K	H	F	E	T	P	S	K	L	A	R	-0.74991135901837	-0.742262190169645	0.175331857707785	-0.729916622844665	-0.654150183052694	-0.838197177712893	-0.138739985333209	-0.610086248793643	-0.409053835821122	-0.539307124574455	-0.398797336760994	-0.362610229090452	0	0	0	0	0.302	0
CM000995.3_114025952-114028091(-)_1|1|1x0;2;2	H	K	N	F	R	Q	L	V	H	L	E	R	-0.749794307504284	-0.90660587433191	0.315472478014088	-0.932438750916836	-0.0691705310632223	-0.99549109372253	0.0991951087555691	-0.890748198903939	0.432155555284228	-0.869270314476979	-0.762678836737503	-0.732195949850236	0	0	0	0	0.522	0
CM000995.3_114025952-114028091(-)_1|2|1x0;1;3	Q	R	H	F	K	N	L	K	T	F	V	K	-0.209150553479943	-0.448561552484637	-0.12328184177983	-0.225467247980009	-0.293439714822961	0.0822947479825769	-0.176634845862589	-0.186072511533958	-0.315748776151045	-0.0287839479234733	-0.204504436868299	-0.245386332960742	0	0	0	0	0.064	0
CM000995.3_114025952-114028091(-)_1|3|1x0;1;4	G	K	M	F	P	S	Q	S	K	L	D	R	-0.766528000707124	-0.66003907017922	-0.0346497819716728	-0.702461429105267	-0.737830800379278	-0.903247512301234	0.0151557606115527	-0.482138833853993	-0.211091356566089	-0.692690680385482	-0.441929423899541	-0.687421463108172	0	0	0	0	0.18	0
CM000995.3_114025952-114028091(-)_1|3|1x0;2;5	S	K	S	F	R	Q	S	T	H	L	K	I	-0.302423392364291	-0.501730297392008	-0.790924162961778	-0.518997119431815	-0.595894330111974	-0.801655025939762	0.227140336254571	-0.754165198284893	0.405289341242735	-0.711860271494759	-0.682913601635146	-0.73081551256333	0	0	0	0	0.632	0
CM000995.3_114025952-114028091(-)_1|3|1x0;3;6	Q	K	G	F	K	I	Q	S	K	L	L	K	-0.341649257554921	-0.608197407181395	-0.213560892341614	-0.291143224976924	-0.270919404349305	-0.397690271805275	-0.0257479947906212	-0.427936669759169	-0.247852306880087	-0.129223782189246	-0.60993934875969	-0.0637431622918253	0	0	0	0	0.126	0
CM000995.3_114025952-114028091(-)_1|4|1x0;1;7	G	F	S	D	S	S	E	N	I	H	T	G	-0.265079242491758	-0.37122036703311	-0.21435322706116	-0.390057436241577	-0.300551069578098	-0.289275684159292	-0.102186783485532	0.138442591230961	-0.294608713673819	-0.446559782375262	-0.13897957641219	-0.303631142684206	0	0	0	0	0.322	0
CM000995.3_114025952-114028091(-)_1|5|1x0;1;8	G	K	S	F	R	Q	S	A	H	L	K	R	-0.577796489338546	-0.753238848460292	0.23733733224047	-0.770754187985819	-0.650042394998782	-0.872961179394321	0.448136922354549	-0.713014122634835	0.467855539141503	-0.848354284459524	-0.782753149531086	-0.625292899276986	0	0	0	0	0.966	0
CM000995.3_114025952-114028091(-)_1|6|1x0;1;9	C	K	H	F	R	S	P	S	K	L	E	R	-0.766528000707124	-0.66003907017922	-0.0346497819716728	-0.702461429105267	-0.737830800379278	-0.903247512301234	0.0151557606115527	-0.482138833853993	-0.211091356566089	-0.692690680385482	-0.441929423899541	-0.687421463108172	0	0	0	0	0.296	0
CM000995.3_114025952-114028091(-)_1|6|1x0;2;10	G	K	T	F	R	Q	A	P	H	W	K	R	-0.666885433246956	-0.825987678407994	0.182637360142884	-0.77790516045235	-0.452431741432624	-0.947688224232598	0.316201836110544	-0.878360781035256	0.421236248765096	-0.75592542830519	-0.763976899138153	-0.613578036784321	0	0	0	0	0.52	0
CM000995.3_120991179-120992112(-)_1|1|1x0;1;1	G	K	S	F	S	R	S	A	R	L	I	R	-0.494299592350634	-0.637409178172244	-0.00377828269679475	-0.562877702427734	-0.626602255444182	-0.653631117491699	0.0315895471824289	-0.0844405106052885	-0.600129598497979	-0.630253406983408	0.275012848768951	-0.51436317372707	0	0	0	0	0.514	0
CM000995.3_120991179-120992112(-)_1|1|1x0;2;2	G	K	G	F	R	D	S	S	N	F	I	T	-0.460088635972272	-0.368998377364262	-0.690725110636241	-0.712441577821648	0.496756605089277	-0.797758524162181	-0.692701925965404	-0.769518672411898	-0.714547009730826	0.532605448005697	-0.773043725945365	-0.690825817206923	0	0	0	0	0.418	0
CM000995.3_120991179-120992112(-)_1|1|1x0;3;3	G	K	R	F	N	Q	S	S	S	L	I	I	-0.328820955011352	-0.469161553105591	-0.57328793800237	-0.902702074535459	-0.774749162028493	-0.631748049610442	-0.778453412738696	0.426695066506465	0.461106911539833	-0.737654429075335	-0.714124368263524	-0.661315016774656	0	0	0	0	0.658	0
CM000995.3_120991179-120992112(-)_1|1|1x0;4;4	G	K	S	F	N	N	S	S	H	F	N	A	-0.355115903027714	-0.560493323874678	-0.589468810841297	-0.102596410262477	-0.214206448966777	-0.820053397684525	0.0874187062739695	-0.651125754445421	-0.354211866652542	-0.433011847892831	-0.523432668306126	-0.209768909159068	0	0	0	0	0.244	0
CM000995.3_120991179-120992112(-)_1|1|1x0;5;5	G	K	S	F	S	K	S	S	D	L	H	A	-0.637456650397207	-0.519248075338832	-0.32316704466411	0.129924762468205	-0.460246749687439	-0.0587642550924942	-0.385458749601905	-0.51737021009717	-0.629957219499377	-0.44883709795191	-0.0608029137308265	-0.259719466907651	0	0	0	0	0.144	0
CM000995.3_120991179-120992112(-)_1|1|1x0;6;6	G	K	C	F	S	K	S	S	A	L	S	K	-0.505653150967027	-0.647028075738814	-0.412587156590485	-0.145050840231683	-0.602725139863001	-0.281367282096516	-0.491080011575359	-0.205793356495091	-0.383801912287121	-0.204978003136089	-0.0770172904602202	-0.552084356254388	0	0	0	0	0.424	0
CM000995.3_127410513-127411728(-)_1|1|1x0;1;1	R	K	A	F	S	Y	Y	S	A	F	I	L	-0.351665159576759	-0.56299672895904	-0.164939699941791	-0.419274791924117	-0.683275353488819	-0.631889785007994	-0.525607863056061	0.0998648189601217	-0.546493101739164	-0.503158166884204	-0.521276661050234	0.211506362730152	0	0	0	0	0.086	0
CM000995.3_127410513-127411728(-)_1|1|1x0;2;2	G	K	A	F	S	L	S	I	H	L	T	L	-0.131403481576697	-0.367716066554222	-0.168444179327433	-0.167368839642977	-0.283754605733257	-0.572918212288758	0.133967941986613	-0.394270737931469	-0.136532512314197	-0.382394355227233	-0.411547651713	0.0760880589280105	0	0	0	0	0.292	0
CM000995.3_127410513-127411728(-)_1|1|1x0;3;3	G	K	A	F	S	H	R	S	I	L	I	R	-0.358563353304551	-0.803947486781037	0.170000300544675	-0.820590019252129	-0.629489195370439	0.105721243765572	-0.611521762563342	-0.238319378890364	-0.497877933670435	-0.442690449041495	-0.586691999695236	0.0246217121518799	0	0	0	0	0.672	0
CM000995.3_127410513-127411728(-)_1|1|1x0;4;4	G	K	A	F	N	Q	S	S	Y	L	T	Q	-0.0590124541815157	-0.544296254868594	-0.732982720238993	-0.712316628814214	-0.353154664355681	-0.408140907051427	-0.538273593551364	-0.473382954216808	0.0763627823796927	-0.382598779554023	-0.349191145707462	-0.648138497253891	0	0	0	0	0.334	0
CM000995.3_127410513-127411728(-)_1|2|1x0;1;5	G	R	A	F	S	D	C	S	G	L	L	Q	-0.124849406433785	-0.552316738008883	-0.425137497523878	-0.698233060030286	-0.292066327171815	-0.509016925483143	-0.523127823543573	-0.187231588771774	-0.504554845606812	0.192635529647131	-0.610509356153316	-0.453070200669842	0	0	0	0	0.598	0
CM000995.3_127410513-127411728(-)_1|2|1x0;2;6	G	E	V	F	G	Y	C	S	A	L	T	K	-0.344995994951155	-0.635531096260901	-0.133642295288979	-0.497883916896689	-0.620918565907071	-0.349936382331651	-0.519689359316483	0.0142658690515342	-0.468046146750227	-0.557261544195939	-0.671135107787671	0.184168143298569	0	0	0	0	0.19	0
CM000995.3_127410513-127411728(-)_1|2|1x0;3;7	E	R	A	F	S	Q	S	S	S	L	T	K	-0.330679327429942	-0.770103378725706	-0.294222556840369	-0.827669452865243	-0.843168115967212	-0.197977637006638	-0.904579355017353	-0.140627496199604	0.524120791824378	-0.698514418131938	-0.74483282652113	-0.682659966822233	0	0	0	0	0.794	0
CM000995.3_127410513-127411728(-)_1|2|1x0;4;8	G	K	A	F	S	Q	S	S	S	L	S	Q	-0.238305724675005	-0.451479806999304	-0.621452848421428	-0.878257610096388	-0.752128660524837	-0.597499854937421	-0.801960753847837	0.30540887102875	0.519790107281446	-0.784691833519361	-0.714694504725674	-0.680129263338589	0	0	0	0	0.868	0
CM000995.3_127418857-127419931(-)_1|1|1x0;1;1	G	K	T	F	F	D	H	S	S	L	I	R	-0.613334751385693	-0.79698562551446	0.371677815456602	-0.850951532614046	-0.70213604983387	-0.453400092168461	-0.857706228305409	0.0375176044203737	-0.671430319456902	0.392858860875846	-0.807942440860607	-0.567027514572056	0	0	0	0	0.37	0
CM000995.3_127418857-127419931(-)_1|1|1x0;2;2	G	K	A	F	S	H	R	S	S	L	S	R	-0.626169886105035	-0.807712929605991	0.548962924428533	-0.852911772681958	-0.720763294412751	-0.512653540577637	-0.808849613270005	0.090262642125522	-0.601264707133893	-0.748803047270109	-0.732111007583256	0.453907256295381	0	0	0	0	0.852	0
CM000995.3_127418857-127419931(-)_1|1|1x0;3;3	G	K	A	F	F	D	R	S	S	L	T	V	-0.363249733465386	-0.497953205782106	-0.638975920073704	-0.569978329531461	-0.601623991104094	-0.265582916046899	-0.732149472787174	-0.333540364483877	-0.707609975568688	0.142465124031034	-0.656684165085247	-0.604374900217372	0	0	0	0	0.376	0
CM000995.3_127418857-127419931(-)_1|1|1x0;4;4	G	K	A	F	F	D	R	S	S	L	T	R	-0.613334751385693	-0.79698562551446	0.371677815456602	-0.850951532614046	-0.70213604983387	-0.453400092168461	-0.857706228305409	0.0375176044203737	-0.671430319456902	0.392858860875846	-0.807942440860607	-0.567027514572056	0	0	0	0	0.532	0
CM000995.3_127418857-127419931(-)_1|1|1x0;5;5	G	K	A	F	S	Q	K	S	I	L	T	R	-0.384515082901887	-0.893517096563542	0.187591208680147	-0.901855708757146	-0.735572756279861	0.315085144132703	-0.844445273000612	-0.453171776594575	0.423796357983059	-0.707111963678019	-0.750207352829308	-0.660842438826705	0	0	0	0	0.816	0
CM000995.3_127418857-127419931(-)_1|1|1x0;6;6	G	K	A	F	Y	G	V	T	S	L	N	R	-0.700554234559189	-0.879792971395631	0.502264430594906	-0.804494588976075	-0.628093435069788	-0.377103670047184	-0.700284083427638	0.0194423362982092	-0.360061547547727	-0.280235892057667	-0.535586899381798	-0.225871707218135	0	0	0	0	0.32	0
CM000995.3_127418857-127419931(-)_1|1|1x0;7;7	G	K	A	F	F	D	R	S	S	L	T	Q	-0.333164191032043	-0.499947973905784	-0.540881620064416	-0.67370745211768	-0.511509071773688	-0.341378741001632	-0.658396384889569	-0.113233265609925	-0.488863047644499	0.175842724732916	-0.689126551357028	-0.507757072489612	0	0	0	0	0.338	0
CM000995.3_127418857-127419931(-)_1|1|1x0;8;8	G	K	A	F	S	Q	R	C	R	L	T	R	-0.529945622861229	-0.687710755223437	0.190372889932069	-0.697071154410997	-0.213980412869045	-0.591223225851001	-0.0877388604103114	-0.107466549002786	0.220984894363628	-0.555263317032434	-0.633612066027184	-0.317704396491251	0	0	0	0	0.564	0
CM000995.3_144307733-144308547(+)_1|1|1x0;1;1	G	H	I	F	R	Q	N	S	T	L	I	S	-0.29516707497444	-0.324036088986961	-0.744644004411708	-0.907241094890536	-0.837439896867138	-0.116260461175225	-0.834998417811861	-0.293355842961423	0.483587642719986	-0.747409001068165	-0.690995472675186	-0.735005814719268	0	0	0	0	0.604	0
CM000995.3_144307733-144308547(+)_1|1|1x0;2;2	G	R	G	F	S	L	K	S	R	L	S	R	-0.57625774620673	-0.682646832041537	0.260738986631221	-0.607248279990977	-0.355971923553536	-0.54952081600624	0.00161001931266997	-0.150978030439133	-0.377176982455013	-0.253451766593453	-0.49804163281488	0.0598884230107874	0	0	0	0	0.286	0
CM000995.3_146063996-146065748(+)_1|1|1x0;1;1	A	K	V	F	S	C	P	A	N	L	A	S	-0.205071061329696	-0.481965595220005	-0.574048003502136	-0.479849437977901	0.167910896958558	-0.702198144640075	-0.37015235394845	-0.705146496951971	-0.577102920336249	-0.258445781545356	-0.603576049033591	-0.295930131815934	0	0	0	0	0.278	0
CM000995.3_146063996-146065748(+)_1|2|1x0;1;2	A	K	K	F	R	R	Q	A	Y	L	R	K	-0.439023105544152	-0.568134858901745	-0.473907672684186	-0.127065950037731	-0.513727091755172	-0.41289566706673	-0.330895146384941	-0.468419507051344	-0.631302936083078	-0.484990699684874	0.300286901529866	-0.657099638046394	0	0	0	0	0.274	0
CM000995.3_146063996-146065748(+)_1|3|1x0;1;3	G	E	T	F	P	S	K	G	A	Q	E	R	-0.849609591452203	-0.836895008861837	0.450453102658852	-0.872336561349803	-0.64831479877155	-0.610502675799211	-0.881045457691309	0.194942160729428	-0.350071862954378	-0.538817215761199	-0.677810581696288	-0.247045234305127	0	0	0	0	0.138	0
CM000995.3_146063996-146065748(+)_1|3|1x0;2;4	P	A	T	F	Y	S	S	P	G	L	T	R	-0.432233802708771	-0.800703557303598	0.193878910341472	-0.528998114599223	-0.374008795156825	-0.597464913293914	-0.492852933976651	-0.0342515094264017	-0.272577842385614	-0.552929332071891	-0.51824750369317	-0.398712882856586	0	0	0	0	0.074	0
CM000995.3_148525488-148526997(+)_1|1|1x0;1;1	D	K	A	F	L	Y	E	K	S	F	L	K	-0.365251508940665	-0.629594250354203	0.0261084300593003	-0.287108942761334	-0.279938177778753	-0.158548431615591	-0.450868540157416	-0.108054698907746	-0.384906213055234	-0.273552021029032	0.00392617344980433	-0.214585402910847	0	0	0	0	0.078	0
CM000995.3_148525488-148526997(+)_1|2|1x0;1;2	G	Q	T	F	A	N	R	C	N	L	K	S	-0.180454542465528	-0.349682538153953	-0.50094787931137	-0.243040309945151	0.0843500158530938	-0.6547976099078	-0.303615059674631	-0.415137842230341	-0.479400778037032	-0.411266180133423	-0.520025208553542	-0.228989189016223	0	0	0	0	0.204	0
CM000995.3_148525488-148526997(+)_1|2|1x0;2;3	A	K	K	F	K	R	K	K	D	V	K	R	-0.696535863874888	-0.619719801984343	0.103642156981889	-0.725724554783687	-0.577072556650539	0.180932199341177	-0.482015830679506	-0.46688432667797	-0.770279267894163	-0.578387167196294	0.0671948393363189	-0.528398177945718	0	0	0	0	0.228	0
CM000995.3_148525488-148526997(+)_1|2|1x0;3;4	G	K	G	L	S	S	K	T	A	L	R	L	-0.409704842490311	-0.35324590315815	-0.326219184041662	-0.263779969611026	-0.479324975716643	-0.446249009904403	-0.212803280405439	0.13533903880872	-0.207997657348117	-0.36379183494403	-0.230984764986916	-0.181206626955092	0	0	0	0	0.116	0
CM000995.3_149959078-149960215(-)_1|1|1x0;1;1	G	K	A	F	A	Y	H	S	Y	L	Q	R	-0.484634386015111	-0.674400524095459	0.169660876081616	-0.614901181448474	-0.387332143854455	-0.437062004454114	-0.484660038438334	-0.521021249201478	-0.497046332209701	-0.251204481366664	-0.602704060029779	0.0287884011127651	0	0	0	0	0.308	0
CM000995.3_149959078-149960215(-)_1|1|1x0;2;2	G	K	A	F	G	R	H	S	H	L	Q	R	-0.62489618800757	-0.759810214418046	-0.110286360852411	-0.593029528435767	-0.608739460594873	-0.881529546117043	-0.0560484937147845	-0.57111871723697	-0.43453194367608	-1.01744365594296	0.237721514279971	-0.813595472167934	0	0	0	0	0.836	0
CM000995.3_149959078-149960215(-)_1|1|1x0;3;3	G	K	T	F	V	H	H	S	H	L	Q	I	-0.173488334608322	-0.637123330490213	-0.480361324472168	-0.353505142218279	-0.643109135192424	-0.621526666300964	0.000722867719544266	-0.64572409318917	-0.467689921525945	-0.634553981173351	-0.595505394773009	0.179825938831959	0	0	0	0	0.228	0
CM000995.3_149959078-149960215(-)_1|1|1x0;4;4	G	K	A	F	A	R	N	S	H	L	L	I	-0.463265740596474	-0.59745418925407	-0.794333443324223	-0.348810268977309	-0.764277834716981	-0.67371168614981	-0.0409215655478323	-0.623092371511879	-0.692347555127359	-0.737686396362519	0.358863069507942	-0.715312704632407	0	0	0	0	0.69	0
CM000995.3_149959078-149960215(-)_1|2|1x0;1;5	G	K	A	F	A	C	H	N	S	L	Q	V	-0.268162024483894	-0.439473563392148	-0.20218765701649	-0.629570780315505	-0.33259449908246	-0.590807747657558	-0.668105947592261	-0.0224241875030525	-0.486569797231722	-0.428860439542267	-0.479378695645685	-0.0415791194192803	0	0	0	0	0.132	0
CM000995.3_149959078-149960215(-)_1|2|1x0;2;6	G	K	A	F	G	R	Y	S	S	L	Q	R	-0.696485127749992	-0.784661855212537	0.355293865724709	-0.808944274922236	-0.812809750820448	-0.508851108373497	-0.782307738300145	0.0817202159654705	-0.68398751803095	-0.882235275941642	0.428735529238107	-0.643031544438418	0	0	0	0	0.626	0
CM000995.3_149959078-149960215(-)_1|2|1x0;3;7	G	K	A	F	G	R	H	S	S	L	Q	R	-0.696485127749992	-0.784661855212537	0.355293865724709	-0.808944274922236	-0.812809750820448	-0.508851108373497	-0.782307738300145	0.0817202159654705	-0.68398751803095	-0.882235275941642	0.428735529238107	-0.643031544438418	0	0	0	0	0.776	0
CM000995.3_149959078-149960215(-)_1|2|1x0;4;8	C	K	D	C	G	C	Y	N	S	L	Q	I	-0.3004570585741	-0.477726564524315	-0.216281296908582	-0.570699223164906	-0.434988783828578	-0.510559284427332	-0.684901362366879	0.0387880320078612	-0.434819324886518	-0.298765266393467	-0.53203643491763	-0.111401417400217	0	0	0	0	0.204	0
CM000995.3_149959078-149960215(-)_1|2|1x0;5;9	G	K	G	F	S	Q	N	C	Y	L	E	I	-0.303624758528179	-0.456582414457531	-0.503856636108504	-0.364378130042317	-0.347025581901994	-0.498344908977573	-0.493578696187606	-0.308031706093966	-0.0206776720953229	-0.471536949344415	-0.421919088300632	-0.503815339400992	0	0	0	0	0.282	0
CM000995.3_150020798-150021770(-)_1|1|1x0;1;1	E	K	A	F	T	R	A	N	C	L	C	R	-0.565183104224931	-0.651664804346855	0.00128977545114117	-0.562549262477715	-0.656565791308623	-0.20223694424533	-0.551130005643811	0.0705824763594534	-0.532011897423197	-0.734789916138209	0.29631196591437	-0.599081709474359	0	0	0	0	0.598	0
CM000995.3_150020798-150021770(-)_1|2|1x0;1;2	G	K	V	F	A	Q	N	N	H	L	L	T	-0.170560840752188	-0.5205702846723	-0.548716646005703	-0.664173856859137	-0.56872479411025	-0.714568410916555	0.241833619261972	-0.745646459315196	0.303017868004979	-0.707279208644155	-0.508695544612286	-0.735862839445795	0	0	0	0	0.604	0
CM000995.3_150020798-150021770(-)_1|3|1x0;1;3	G	Q	A	F	R	V	H	S	H	F	Q	I	-0.313851578753351	-0.583888932261625	-0.562339059950747	-0.376199187741574	-0.589314793896281	-0.679526490910603	0.0318051657973646	-0.633200198184485	-0.565302155245858	-0.736327631767445	-0.485862476506742	0.243191006238302	0	0	0	0	0.244	0
CM000995.3_150020798-150021770(-)_1|4|1x0;1;4	S	K	A	F	T	Q	S	S	S	L	L	T	-0.110306009115827	-0.441178519408307	-0.61742986544485	-0.842791053805278	-0.728708375782308	-0.539102722349343	-0.818981105497102	0.248906712011597	0.488548803510418	-0.710742194812422	-0.713713650034527	-0.655062101749905	0	0	0	0	0.74	0
CM000995.3_150033734-150035069(+)_1|1|1x0;1;1	G	K	S	F	A	R	K	S	H	L	L	R	-0.62489618800757	-0.759810214418046	-0.110286360852411	-0.593029528435767	-0.608739460594873	-0.881529546117043	-0.0560484937147845	-0.57111871723697	-0.43453194367608	-1.01744365594296	0.237721514279971	-0.813595472167934	0	0	0	0	0.954	0
CM000995.3_150033734-150035069(+)_1|1|1x0;2;2	G	K	T	L	A	R	N	T	H	L	L	Q	-0.215003477682034	-0.489586700872892	-0.78628355556785	-0.461814846579647	-0.690235613195314	-0.821271144730586	0.0616339154501299	-0.565894518930471	-0.59938589216661	-0.844945491823287	0.282159267796959	-0.792386820390156	0	0	0	0	0.452	0
CM000995.3_150033734-150035069(+)_1|1|1x0;3;3	D	K	A	S	V	C	H	I	G	L	L	Y	-0.222252480173708	-0.343777788312431	-0.290684939194045	-0.0902114691734673	-0.36442255331145	-0.374626020820783	-0.215111040401879	-0.151421112412701	-0.282846541020555	-0.300195073807701	-0.369676679130068	-0.158135570612209	0	0	0	0	0.25	0
CM000995.3_150033734-150035069(+)_1|2|1x0;1;4	G	K	S	F	A	R	K	S	N	L	L	R	-0.72649727791464	-0.836685088871566	0.254170365659877	-0.894252128592602	0.188290003649908	-0.749718155118584	-0.660642513688394	-0.656838159202239	-0.653797377073801	-0.983067252085363	0.334587281659177	-0.896508272386085	0	0	0	0	0.936	0
CM000995.3_150033734-150035069(+)_1|2|1x0;2;5	G	K	D	F	A	S	P	S	S	L	K	C	-0.308709667366348	-0.357251564433848	-0.416878875406456	-0.517634321814405	-0.237611031810567	-0.419449886998986	-0.224465349919881	-0.0658027425533802	-0.111932991467893	-0.520665566019446	-0.352484690610697	-0.270837719664675	0	0	0	0	0.42	0
CM000995.3_150033734-150035069(+)_1|2|1x0;3;6	G	K	A	F	A	R	L	S	I	L	R	T	-0.233116176578485	-0.570906339725486	-0.421400304897068	-0.770901528500456	-0.500671187973296	-0.508364152860038	-0.544953114179634	-0.130676433248336	-0.610399700722156	-0.788859155580546	0.419929628908751	-0.709489739030106	0	0	0	0	0.548	0
CM000995.3_150033734-150035069(+)_1|2|1x0;4;7	G	K	S	F	A	R	K	S	H	L	L	R	-0.62489618800757	-0.759810214418046	-0.110286360852411	-0.593029528435767	-0.608739460594873	-0.881529546117043	-0.0560484937147845	-0.57111871723697	-0.43453194367608	-1.01744365594296	0.237721514279971	-0.813595472167934	0	0	0	0	0.954	0
CM000995.3_150033734-150035069(+)_1|2|1x0;5;8	G	K	D	L	A	C	P	N	S	L	Q	Y	-0.406991869769764	-0.438686005780024	-0.198541232676599	-0.443519493483468	-0.471987181538886	-0.508694953086245	-0.488088947292723	0.00514582559347745	-0.490822669215908	-0.373558990001406	-0.570728861751026	0.067690832480042	0	0	0	0	0.228	0
CM000995.3_150033734-150035069(+)_1|2|1x0;6;9	G	K	A	F	A	F	S	T	S	L	R	I	-0.247641629971817	-0.611245508772961	-0.282245735537916	-0.700609564276792	-0.597788002614626	-0.438765573332219	-0.587492163834668	-0.051282676641653	-0.541775593959687	-0.591325541763242	-0.637209750472097	0.436509803100487	0	0	0	0	0.358	0
CM000995.3_150033734-150035069(+)_1|2|1x0;7;10	G	K	A	F	S	S	P	S	G	F	L	Y	-0.342207392049211	-0.610444608669073	-0.811974732010678	0.0282018864420843	-0.537710562521868	-0.730941181865731	-0.289229573474021	-0.217476994239482	-0.421075983044711	-0.614658332256176	-0.568379120075162	-0.117632390650898	0	0	0	0	0.168	0
CM000995.3_150033734-150035069(+)_1|2|1x0;8;11	G	K	S	F	I	H	R	S	N	F	Q	M	-0.20107629938413	-0.509157250222519	-0.541260578907975	-0.637048906393131	0.0492810441700987	-0.631230450813381	-0.647771539413402	-0.637620049817125	-0.68983760988707	-0.441710861802073	-0.470689197122141	0.172828052288415	0	0	0	0	0.354	0
CM000995.3_150033734-150035069(+)_1|2|1x0;9;12	G	K	S	F	A	Q	N	T	Y	L	L	Q	-0.128652518115889	-0.443785465329416	-0.610435379810379	-0.579040198407286	-0.33634805071374	-0.393870057259967	-0.450597615796034	-0.439032866763174	0.227485634513446	-0.354490239505797	-0.276808863111488	-0.585846377992938	0	0	0	0	0.258	0
CM000995.3_150033734-150035069(+)_1|2|1x0;10;13	G	K	A	F	A	Y	S	N	N	L	R	V	-0.224304667741562	-0.527727139194561	-0.275904357319168	-0.830367449613475	0.00664617496365266	-0.790133438611969	-0.636126468030698	-0.34723577810447	-0.769539339622236	-0.80814543063017	-0.554111841951962	0.399818530732844	0	0	0	0	0.448	0
CM000995.3_150080067-150081480(+)_1|1|1x0;1;1	G	K	S	F	V	C	Q	S	G	L	Q	Q	-0.0898355252335681	-0.588561784922925	-0.561687126400149	-0.53246269303704	-0.333521440822629	-0.564395767719395	-0.417146782997505	-0.268960322331828	-0.428735833195096	-0.0888490217132643	-0.49081109130215	-0.192592268995921	0	0	0	0	0.126	0
CM000995.3_150080067-150081480(+)_1|1|1x0;2;2	D	K	A	F	A	L	L	C	H	L	R	G	-0.650409142352306	-0.294431006368876	-0.242285326260161	-0.0135714794463213	-0.436765792953878	-1.00731485790678	0.232018141353721	-0.886901751680636	-0.310976363505299	-0.544885986218833	-0.692813109721555	0.237242377536273	0	0	0	0	0.118	0
CM000995.3_150080067-150081480(+)_1|1|1x0;3;3	D	K	A	F	A	C	Q	T	S	L	L	Y	-0.334051592071951	-0.458427475238687	-0.317458060922937	-0.337983131444993	-0.637951478881865	-0.359378018068037	-0.490554866154272	-0.122665406662137	-0.465006395284892	-0.38677432702985	-0.571392943403441	-0.0976890516906771	0	0	0	0	0.26	0
CM000995.3_150080067-150081480(+)_1|1|1x0;4;4	G	K	A	F	V	L	Q	S	Y	L	Q	I	-0.0975021961669026	-0.394565924290251	-0.202612885858933	-0.0518354328655708	-0.209350722316092	-0.437701789367736	-0.344070119174881	-0.268911387924694	-0.207453794946313	-0.10807781945375	-0.38359322093116	-0.364696084624764	0	0	0	0	0.058	0
CM000995.3_150080067-150081480(+)_1|1|1x0;5;5	D	K	A	F	A	Q	N	S	H	L	L	T	-0.296327713293293	-0.43920403348896	-0.808360518889094	-0.586540070526836	-0.623868901566523	-0.793609163640791	0.447018550633097	-0.737871026111631	0.457453158099165	-0.734934152796043	-0.693307681522069	-0.754438580802675	0	0	0	0	0.76	0
CM000995.3_150080067-150081480(+)_1|1|1x0;6;6	D	K	A	F	A	Q	N	S	H	L	L	T	-0.296327713293293	-0.43920403348896	-0.808360518889094	-0.586540070526836	-0.623868901566523	-0.793609163640791	0.447018550633097	-0.737871026111631	0.457453158099165	-0.734934152796043	-0.693307681522069	-0.754438580802675	0	0	0	0	0.76	0
CM000995.3_150080067-150081480(+)_1|1|1x0;7;7	D	K	A	F	A	Q	N	S	H	L	L	T	-0.296327713293293	-0.43920403348896	-0.808360518889094	-0.586540070526836	-0.623868901566523	-0.793609163640791	0.447018550633097	-0.737871026111631	0.457453158099165	-0.734934152796043	-0.693307681522069	-0.754438580802675	0	0	0	0	0.76	0
CM000995.3_150080067-150081480(+)_1|1|1x0;8;8	G	K	A	F	G	F	Q	S	G	L	Q	K	-0.276381140554723	-0.70236025832488	-0.240210777890586	-0.379183362295326	-0.459727236721813	-0.45236456935892	-0.405557986322704	-0.160338652647865	-0.582070877123434	-0.479280886727154	-0.565004046898493	0.172391917674578	0	0	0	0	0.172	0
CM000995.3_150080067-150081480(+)_1|1|1x0;9;9	G	K	A	F	G	Y	Q	S	G	L	Q	K	-0.372851858905925	-0.633507022788621	-0.25224170849899	-0.264466662002526	-0.594532803087306	-0.428164976988894	-0.40227150079694	-0.134496460774312	-0.529527593085204	-0.578854190766385	-0.684852442262588	0.187961832526281	0	0	0	0	0.116	0
CM000995.3_150080067-150081480(+)_1|1|1x0;10;10	D	K	A	F	A	C	Q	A	S	L	L	N	-0.206276296939351	-0.649431198367283	-0.323815814278736	-0.603193365998337	-0.48920294883007	-0.285564331702754	-0.62331914227919	-0.109575231268483	-0.348258697976449	-0.192509838672268	-0.369278172649623	-0.308873353328347	0	0	0	0	0.212	0
CM000995.3_150080067-150081480(+)_1|1|1x0;11;11	G	K	A	F	V	L	H	S	Y	L	Q	I	-0.0975021961669026	-0.394565924290251	-0.202612885858933	-0.0518354328655708	-0.209350722316092	-0.437701789367736	-0.344070119174881	-0.268911387924694	-0.207453794946313	-0.10807781945375	-0.38359322093116	-0.364696084624764	0	0	0	0	0.086	0
CM000995.3_150080067-150081480(+)_1|1|1x0;12;12	D	K	A	F	A	R	N	T	L	L	L	K	-0.176205094467532	-0.367987141308063	-0.315375722540245	-0.309871043026462	-0.465550254480923	-0.29661762438643	-0.290083080838563	-0.0153090025296459	-0.462146624015174	-0.290066937719628	0.22111603501549	-0.624082834035712	0	0	0	0	0.34	0
CM000995.3_150080067-150081480(+)_1|1|1x0;13;13	G	K	A	F	A	N	H	S	N	L	Q	V	-0.130998216436772	-0.544941355249723	-0.617240648614598	-0.705601660565214	0.357828391630259	-0.744922072550371	-0.559109729157429	-0.647140348542458	-0.64834024490287	-0.492339063452092	-0.624319042405823	-0.14646115186444	0	0	0	0	0.288	0
CM000995.3_150080067-150081480(+)_1|1|1x0;14;14	G	K	A	F	G	C	Q	S	G	L	Q	Y	-0.395762927823372	-0.618903071744062	-0.642783114830574	0.146524571262542	-0.741896664296457	-0.643305542756985	-0.34425207281176	-0.357362463301675	-0.572083906246881	-0.348175034620896	-0.617040213172908	-0.00275784869163725	0	0	0	0	0.176	0
CM000995.3_150096440-150097529(-)_1|1|1x0;1;1	E	K	A	F	T	R	A	N	C	L	C	R	-0.565183104224931	-0.651664804346855	0.00128977545114117	-0.562549262477715	-0.656565791308623	-0.20223694424533	-0.551130005643811	0.0705824763594534	-0.532011897423197	-0.734789916138209	0.29631196591437	-0.599081709474359	0	0	0	0	0.598	0
CM000995.3_150096440-150097529(-)_1|2|1x0;1;2	G	K	T	F	A	C	Q	G	G	L	Q	M	-0.266161869855069	-0.397648044518932	-0.282235034622862	-0.229812239826873	-0.152906152584519	-0.340392369695102	-0.217299473787712	-0.150729569343621	-0.299028937194282	-0.0234512029847902	-0.230280763427643	-0.169109112987568	0	0	0	0	0.242	0
CM000995.3_150096440-150097529(-)_1|3|1x0;1;3	G	K	T	F	I	Y	H	S	Y	L	Q	K	-0.366594799578167	-0.49660731966919	-0.184268894830594	-0.0141274764142976	-0.411295963356999	-0.265806515291929	-0.311215327154189	-0.562689503350385	-0.516946555102284	-0.158602786045226	-0.638450070736246	0.0513236196566248	0	0	0	0	0.052	0
CM000995.3_150096440-150097529(-)_1|3|1x0;2;4	G	K	A	F	A	G	N	S	H	L	L	R	-0.683883788873452	-0.866987800410446	0.202281598884113	-0.63105049453499	-0.438516198185334	-0.792968596872965	0.02109294423981	-0.783258785383385	-0.180296644171629	-0.256704136492725	-0.502344293336097	-0.161176020827039	0	0	0	0	0.63	0
CM000995.3_150096440-150097529(-)_1|3|1x0;3;5	G	K	D	F	S	R	R	N	S	L	Q	R	-0.786885088003713	-0.84433879486504	0.342758369071901	-0.801642751146534	-0.781269216918835	-0.529289629004267	-0.719967116606507	0.219951214292824	-0.62156725731672	-0.864686186984783	0.410285953816574	-0.553967660117892	0	0	0	0	0.676	0
CM000995.3_150096440-150097529(-)_1|3|1x0;4;6	G	K	G	F	A	C	Q	S	G	L	R	I	-0.275450233008088	-0.554625677902665	-0.560459749527882	-0.17120520827037	-0.476389645658808	-0.549734319109564	-0.440567132664	-0.292035724218407	-0.515351009854437	-0.152047692646441	-0.523012995522525	-0.291313150593507	0	0	0	0	0.198	0
CM000995.3_150096440-150097529(-)_1|3|1x0;5;7	D	K	A	F	A	C	Q	S	G	L	L	Y	-0.395762927823372	-0.618903071744062	-0.642783114830574	0.146524571262542	-0.741896664296457	-0.643305542756985	-0.34425207281176	-0.357362463301675	-0.572083906246881	-0.348175034620896	-0.617040213172908	-0.00275784869163725	0	0	0	0	0.264	0
CM000995.3_150096440-150097529(-)_1|3|1x0;6;8	G	K	S	F	I	H	H	S	H	F	Q	I	-0.173488334608322	-0.637123330490213	-0.480361324472168	-0.353505142218279	-0.643109135192424	-0.621526666300964	0.000722867719544266	-0.64572409318917	-0.467689921525945	-0.634553981173351	-0.595505394773009	0.179825938831959	0	0	0	0	0.188	0
CM000995.3_150096440-150097529(-)_1|3|1x0;7;9	G	K	A	F	A	R	N	S	H	L	L	T	-0.429450646279892	-0.528944607612366	-0.680407271036911	-0.392003874760737	-0.645709441890851	-0.773012544827102	0.16102738568654	-0.629721196473251	-0.600579972109996	-0.805818914710301	0.394232626325616	-0.755801064243407	0	0	0	0	0.73	0
CM000995.3_150109461-150111456(+)_1|1|1x0;1;1	G	K	S	F	A	R	K	S	H	L	L	R	-0.62489618800757	-0.759810214418046	-0.110286360852411	-0.593029528435767	-0.608739460594873	-0.881529546117043	-0.0560484937147845	-0.57111871723697	-0.43453194367608	-1.01744365594296	0.237721514279971	-0.813595472167934	0	0	0	0	0.954	0
CM000995.3_150109461-150111456(+)_1|2|1x0;1;2	G	K	A	F	A	C	S	T	G	L	R	G	-0.198359223124959	-0.340676268391324	-0.328244502462085	-0.119782185875733	-0.489622281875314	-0.426995218247975	-0.147351113994625	-0.155125494237371	-0.266821994901106	-0.146583385810735	-0.290830864644298	-0.172222095378911	0	0	0	0	0.374	0
CM000995.3_150109461-150111456(+)_1|2|1x0;2;3	D	K	A	F	A	G	Q	S	G	L	L	Y	-0.209489747002053	-0.435488426569409	-0.252091198328034	0.0102260826497146	-0.370724607296428	-0.363444070835041	-0.230108925609403	-0.164825164644128	-0.188776627585766	-0.226433176659796	-0.402033292123574	0.00603245068294461	0	0	0	0	0.226	0
CM000995.3_150109461-150111456(+)_1|2|1x0;3;4	G	K	T	F	A	R	N	T	H	L	L	Q	-0.215003477682034	-0.489586700872892	-0.78628355556785	-0.461814846579647	-0.690235613195314	-0.821271144730586	0.0616339154501299	-0.565894518930471	-0.59938589216661	-0.844945491823287	0.282159267796959	-0.792386820390156	0	0	0	0	0.528	0
CM000995.3_150109461-150111456(+)_1|2|1x0;4;5	E	K	A	S	V	C	H	I	G	L	L	Y	-0.222252480173708	-0.343777788312431	-0.290684939194045	-0.0902114691734673	-0.36442255331145	-0.374626020820783	-0.215111040401879	-0.151421112412701	-0.282846541020555	-0.300195073807701	-0.369676679130068	-0.158135570612209	0	0	0	0	0.232	0
CM000995.3_150109461-150111456(+)_1|3|1x0;1;6	G	K	S	F	A	R	K	S	H	L	L	R	-0.62489618800757	-0.759810214418046	-0.110286360852411	-0.593029528435767	-0.608739460594873	-0.881529546117043	-0.0560484937147845	-0.57111871723697	-0.43453194367608	-1.01744365594296	0.237721514279971	-0.813595472167934	0	0	0	0	0.954	0
CM000995.3_150109461-150111456(+)_1|3|1x0;2;7	G	K	D	F	A	R	P	S	S	L	Q	Y	-0.365286706232123	-0.475542082830361	-0.697461779817031	-0.611389853179862	-0.837716192296083	-0.491660986060802	-0.675801392008829	-0.0520190286509351	-0.667408815287695	-0.737743524967532	0.45762896381353	-0.618292775495003	0	0	0	0	0.482	0
CM000995.3_150109461-150111456(+)_1|3|1x0;3;8	G	K	A	F	A	C	S	T	V	L	R	R	-0.417727137218605	-0.783599908080728	0.161410787943381	-0.811890229270395	-0.53863569528921	-0.0819848955278476	-0.63488667080159	-0.092730290701227	-0.477072074292438	-0.0536915388262046	-0.57334584718024	-0.40272829244477	0	0	0	0	0.676	0
CM000995.3_150109461-150111456(+)_1|3|1x0;4;9	G	K	S	F	A	S	K	S	H	L	L	R	-0.722258231155951	-0.75431469267815	-0.0203991021785134	-0.677177414226114	-0.612668392118182	-0.983800959621759	-0.0786705947187909	-0.6500796952825	-0.240693476341688	-0.836566171904007	-0.552227938409343	-0.480846043590628	0	0	0	0	0.73	0
CM000995.3_150109461-150111456(+)_1|4|1x0;1;10	G	K	S	F	A	S	K	S	Y	L	L	R	-0.496173540527309	-0.660017811731948	-0.0779070287057113	-0.602737914023846	-0.270904423127659	-0.524904054234378	-0.472800932842879	-0.469705133797045	-0.276120860564107	-0.177409226823692	-0.407026661329897	-0.370411519229659	0	0	0	0	0.372	0
CM000995.3_150109461-150111456(+)_1|4|1x0;2;11	G	K	D	F	A	S	T	Y	S	L	Q	N	-0.407741219602009	-0.439401745079712	-0.468662205652943	-0.497338704392746	-0.241878957148124	-0.604579008364873	-0.528793906478548	0.11039605765539	-0.263005142444104	-0.67392114170098	-0.156166563225522	-0.654283234705328	0	0	0	0	0.25	0
CM000995.3_150109461-150111456(+)_1|4|1x0;3;12	G	K	A	F	A	C	S	S	K	L	R	S	-0.270710751250237	-0.411480334266365	-0.456067408367199	-0.254671281927202	-0.463996584279554	-0.673787332597054	0.0119924941376752	-0.597545313385063	-0.298504647483293	-0.380012860684707	-0.431158723434166	-0.405358976990206	0	0	0	0	0.356	0
CM000995.3_150109461-150111456(+)_1|4|1x0;4;13	G	K	S	F	A	I	K	S	H	L	L	R	-0.709143019903909	-0.867436778670864	0.3125590128923	-0.675889019761306	-0.364024611708789	-0.890353697865786	0.184973545258445	-0.748885694698781	-0.260179524923621	-0.744618279965186	-0.70059377847471	0.137600733771875	0	0	0	0	0.758	0
CM000995.3_150109461-150111456(+)_1|4|1x0;5;14	G	K	D	F	A	R	P	S	S	L	Q	Y	-0.365286706232123	-0.475542082830361	-0.697461779817031	-0.611389853179862	-0.837716192296083	-0.491660986060802	-0.675801392008829	-0.0520190286509351	-0.667408815287695	-0.737743524967532	0.45762896381353	-0.618292775495003	0	0	0	0	0.482	0
CM000995.3_150109461-150111456(+)_1|4|1x0;6;15	G	K	A	F	A	C	S	R	R	L	R	I	-0.214930822991948	-0.408817177331542	-0.109405635153715	-0.285061636568014	-0.167317954764595	-0.449273538410186	-0.0165130522612343	-0.080076554639965	-0.385030712685019	-0.0496532169611927	-0.122349391115785	-0.197830767102969	0	0	0	0	0.214	0
CM000995.3_150109461-150111456(+)_1|4|1x0;7;16	G	K	A	F	S	S	P	S	G	F	L	Y	-0.342207392049211	-0.610444608669073	-0.811974732010678	0.0282018864420843	-0.537710562521868	-0.730941181865731	-0.289229573474021	-0.217476994239482	-0.421075983044711	-0.614658332256176	-0.568379120075162	-0.117632390650898	0	0	0	0	0.168	0
CM000995.3_150109461-150111456(+)_1|4|1x0;8;17	G	K	S	F	I	H	R	S	N	F	Q	M	-0.20107629938413	-0.509157250222519	-0.541260578907975	-0.637048906393131	0.0492810441700987	-0.631230450813381	-0.647771539413402	-0.637620049817125	-0.68983760988707	-0.441710861802073	-0.470689197122141	0.172828052288415	0	0	0	0	0.354	0
CM000995.3_150109461-150111456(+)_1|4|1x0;9;18	G	K	S	F	A	Q	N	T	Y	L	L	Q	-0.128652518115889	-0.443785465329416	-0.610435379810379	-0.579040198407286	-0.33634805071374	-0.393870057259967	-0.450597615796034	-0.439032866763174	0.227485634513446	-0.354490239505797	-0.276808863111488	-0.585846377992938	0	0	0	0	0.258	0
CM000995.3_150109461-150111456(+)_1|4|1x0;10;19	G	K	A	F	A	Y	S	N	K	L	R	V	-0.269479274289904	-0.482147965258974	-0.065803120098209	-0.600035769405614	-0.676758984226872	-0.72529879236633	-0.105350022774606	-0.12025859318522	-0.546836594583281	-0.635698049411779	-0.406901849820557	0.173316064250039	0	0	0	0	0.32	0
CM000995.3_150167003-150168125(+)_1|1|1x0;1;1	G	K	T	F	A	C	Q	G	G	L	Q	M	-0.266161869855069	-0.397648044518932	-0.282235034622862	-0.229812239826873	-0.152906152584519	-0.340392369695102	-0.217299473787712	-0.150729569343621	-0.299028937194282	-0.0234512029847902	-0.230280763427643	-0.169109112987568	0	0	0	0	0.242	0
CM000995.3_150167003-150168125(+)_1|2|1x0;1;2	G	K	T	F	I	Y	H	S	Y	L	Q	K	-0.366594799578167	-0.49660731966919	-0.184268894830594	-0.0141274764142976	-0.411295963356999	-0.265806515291929	-0.311215327154189	-0.562689503350385	-0.516946555102284	-0.158602786045226	-0.638450070736246	0.0513236196566248	0	0	0	0	0.052	0
CM000995.3_150167003-150168125(+)_1|2|1x0;2;3	G	K	A	F	A	G	N	S	H	L	L	R	-0.683883788873452	-0.866987800410446	0.202281598884113	-0.63105049453499	-0.438516198185334	-0.792968596872965	0.02109294423981	-0.783258785383385	-0.180296644171629	-0.256704136492725	-0.502344293336097	-0.161176020827039	0	0	0	0	0.63	0
CM000995.3_150167003-150168125(+)_1|2|1x0;3;4	G	K	D	F	S	R	R	N	S	L	Q	R	-0.786885088003713	-0.84433879486504	0.342758369071901	-0.801642751146534	-0.781269216918835	-0.529289629004267	-0.719967116606507	0.219951214292824	-0.62156725731672	-0.864686186984783	0.410285953816574	-0.553967660117892	0	0	0	0	0.676	0
CM000995.3_150167003-150168125(+)_1|2|1x0;4;5	G	K	G	F	A	C	Q	S	G	L	R	I	-0.275450233008088	-0.554625677902665	-0.560459749527882	-0.17120520827037	-0.476389645658808	-0.549734319109564	-0.440567132664	-0.292035724218407	-0.515351009854437	-0.152047692646441	-0.523012995522525	-0.291313150593507	0	0	0	0	0.198	0
CM000995.3_150167003-150168125(+)_1|2|1x0;5;6	D	K	A	F	A	C	Q	S	G	L	L	Y	-0.395762927823372	-0.618903071744062	-0.642783114830574	0.146524571262542	-0.741896664296457	-0.643305542756985	-0.34425207281176	-0.357362463301675	-0.572083906246881	-0.348175034620896	-0.617040213172908	-0.00275784869163725	0	0	0	0	0.264	0
CM000995.3_150167003-150168125(+)_1|2|1x0;6;7	G	K	S	F	I	H	H	S	H	F	Q	I	-0.173488334608322	-0.637123330490213	-0.480361324472168	-0.353505142218279	-0.643109135192424	-0.621526666300964	0.000722867719544266	-0.64572409318917	-0.467689921525945	-0.634553981173351	-0.595505394773009	0.179825938831959	0	0	0	0	0.188	0
CM000995.3_150167003-150168125(+)_1|2|1x0;7;8	G	K	A	F	A	R	N	S	H	L	L	T	-0.429450646279892	-0.528944607612366	-0.680407271036911	-0.392003874760737	-0.645709441890851	-0.773012544827102	0.16102738568654	-0.629721196473251	-0.600579972109996	-0.805818914710301	0.394232626325616	-0.755801064243407	0	0	0	0	0.73	0
CM000995.3_150183673-150185170(-)_1|1|1x0;1;1	E	K	A	F	T	C	T	N	Y	L	C	R	-0.642322456704311	-0.791460346145225	0.215726680789976	-0.607140262703816	0.0831429936673762	-0.516832369908535	-0.572604221412344	-0.606308115744162	-0.481350404784499	-0.238661414623904	-0.280285832997049	-0.188085661832736	0	0	0	0	0.306	0
CM000995.3_150183673-150185170(-)_1|2|1x0;1;2	G	K	S	F	A	C	Q	S	G	L	Q	Q	-0.0898355252335681	-0.588561784922925	-0.561687126400149	-0.53246269303704	-0.333521440822629	-0.564395767719395	-0.417146782997505	-0.268960322331828	-0.428735833195096	-0.0888490217132643	-0.49081109130215	-0.192592268995921	0	0	0	0	0.204	0
CM000995.3_150183673-150185170(-)_1|2|1x0;2;3	G	K	A	F	A	C	Q	S	D	L	Q	Q	-0.195333760292613	-0.555180363709456	-0.400102176755362	-0.36602242492736	-0.425651604265621	0.224871967298345	-0.516061103863931	-0.609473407324119	-0.562055123827257	-0.0599363190431289	-0.352229819784653	-0.244877599935522	0	0	0	0	0.068	0
CM000995.3_150183673-150185170(-)_1|2|1x0;3;4	D	K	A	F	A	L	R	C	H	L	R	R	-0.646294650646927	-0.83058962482268	0.467135299865276	-0.940665226346453	-0.252083999057749	-1.00574259186277	0.207052865588657	-1.01978830839681	-0.466209318839482	-0.570562787000285	-0.844661449570032	0.217814201410269	0	0	0	0	0.538	0
CM000995.3_150183673-150185170(-)_1|2|1x0;4;5	G	K	F	F	A	Q	S	N	H	F	V	R	-0.667681995674576	-0.804562973896872	0.332645303884545	-0.848659066053394	-0.505479619131909	-0.83126896442831	0.0411482052939514	-0.790788898871638	0.257753731746477	-0.786203292528011	-0.559218523853033	-0.5748989142887	0	0	0	0	0.666	0
CM000995.3_150183673-150185170(-)_1|2|1x0;5;6	D	K	A	F	A	C	Q	T	S	L	L	Y	-0.334051592071951	-0.458427475238687	-0.317458060922937	-0.337983131444993	-0.637951478881865	-0.359378018068037	-0.490554866154272	-0.122665406662137	-0.465006395284892	-0.38677432702985	-0.571392943403441	-0.0976890516906771	0	0	0	0	0.26	0
CM000995.3_150183673-150185170(-)_1|2|1x0;6;7	G	K	A	F	V	L	Q	S	Y	L	Q	I	-0.0975021961669026	-0.394565924290251	-0.202612885858933	-0.0518354328655708	-0.209350722316092	-0.437701789367736	-0.344070119174881	-0.268911387924694	-0.207453794946313	-0.10807781945375	-0.38359322093116	-0.364696084624764	0	0	0	0	0.058	0
CM000995.3_150183673-150185170(-)_1|2|1x0;7;8	D	K	A	F	A	Q	N	S	H	L	L	T	-0.296327713293293	-0.43920403348896	-0.808360518889094	-0.586540070526836	-0.623868901566523	-0.793609163640791	0.447018550633097	-0.737871026111631	0.457453158099165	-0.734934152796043	-0.693307681522069	-0.754438580802675	0	0	0	0	0.76	0
CM000995.3_150183673-150185170(-)_1|2|1x0;8;9	D	K	A	F	A	Q	N	S	H	L	L	T	-0.296327713293293	-0.43920403348896	-0.808360518889094	-0.586540070526836	-0.623868901566523	-0.793609163640791	0.447018550633097	-0.737871026111631	0.457453158099165	-0.734934152796043	-0.693307681522069	-0.754438580802675	0	0	0	0	0.76	0
CM000995.3_150183673-150185170(-)_1|2|1x0;9;10	G	K	A	F	A	S	N	S	N	L	Q	V	-0.14962054073725	-0.490987966694665	-0.678852736228766	-0.640823535832901	0.283541373154192	-0.797481742439792	-0.487659424979266	-0.794957854185837	-0.503356129782458	-0.603575087302983	-0.333313099532982	-0.147043155958204	0	0	0	0	0.512	0
CM000995.3_150183673-150185170(-)_1|2|1x0;10;11	G	K	A	F	G	Y	Q	S	G	L	Q	K	-0.372851858905925	-0.633507022788621	-0.25224170849899	-0.264466662002526	-0.594532803087306	-0.428164976988894	-0.40227150079694	-0.134496460774312	-0.529527593085204	-0.578854190766385	-0.684852442262588	0.187961832526281	0	0	0	0	0.116	0
CM000995.3_150183673-150185170(-)_1|2|1x0;11;12	D	K	A	F	A	C	Q	A	S	L	L	N	-0.206276296939351	-0.649431198367283	-0.323815814278736	-0.603193365998337	-0.48920294883007	-0.285564331702754	-0.62331914227919	-0.109575231268483	-0.348258697976449	-0.192509838672268	-0.369278172649623	-0.308873353328347	0	0	0	0	0.212	0
CM000995.3_150183673-150185170(-)_1|2|1x0;12;13	G	K	A	F	V	L	P	R	Y	L	Q	I	-0.236117280139107	-0.411236376426812	-0.184900614884959	-0.148849213009973	-0.130971941274869	-0.496944914448493	-0.288851534854379	-0.378281253517939	-0.445126813347384	-0.111719883726351	-0.179589742332392	-0.212337689198739	0	0	0	0	0.042	0
CM000995.3_150183673-150185170(-)_1|2|1x0;13;14	D	K	A	F	A	R	N	T	L	L	L	K	-0.176205094467532	-0.367987141308063	-0.315375722540245	-0.309871043026462	-0.465550254480923	-0.29661762438643	-0.290083080838563	-0.0153090025296459	-0.462146624015174	-0.290066937719628	0.22111603501549	-0.624082834035712	0	0	0	0	0.34	0
CM000995.3_150183673-150185170(-)_1|2|1x0;14;15	G	K	A	F	A	N	H	S	N	L	Q	V	-0.130998216436772	-0.544941355249723	-0.617240648614598	-0.705601660565214	0.357828391630259	-0.744922072550371	-0.559109729157429	-0.647140348542458	-0.64834024490287	-0.492339063452092	-0.624319042405823	-0.14646115186444	0	0	0	0	0.288	0
CM000995.3_150183673-150185170(-)_1|2|1x0;15;16	G	K	A	F	G	C	Q	S	G	L	Q	Y	-0.395762927823372	-0.618903071744062	-0.642783114830574	0.146524571262542	-0.741896664296457	-0.643305542756985	-0.34425207281176	-0.357362463301675	-0.572083906246881	-0.348175034620896	-0.617040213172908	-0.00275784869163725	0	0	0	0	0.176	0
CM000995.3_150249899-150251741(-)_1|1|1x0;1;1	G	T	D	F	A	Q	H	S	H	L	Q	Q	-0.160580309301637	-0.470555718065953	-0.931939411608124	-0.801924254234975	-0.356241914913322	-0.936154566189439	0.0876389091416656	-0.897358374589419	0.49086216057999	-0.903478306874696	-0.831067629050995	-0.851377012567277	0	0	0	0	0.558	0
CM000995.3_150249899-150251741(-)_1|2|1x0;1;2	D	K	T	F	I	H	H	S	H	L	E	R	-0.638312533972202	-0.881731023099338	0.211868150269298	-0.653096108444576	-0.626423972355082	-0.845083783336374	0.187352364474981	-0.694972094056983	-0.286511195970933	-0.792554803950042	-0.716007927874848	0.0185031102089243	0	0	0	0	0.384	0
CM000995.3_150249899-150251741(-)_1|2|1x0;2;3	G	K	A	F	S	Q	N	S	S	L	Q	L	-0.389075389339426	-0.450451586077886	-0.561618546261599	-0.769568863270788	-0.816592400387249	-0.569614527813799	-0.752424489989785	0.325579251053823	0.36453872722823	-0.674972217842109	-0.704165901584184	-0.611435501039824	0	0	0	0	0.652	0
CM000995.3_150249899-150251741(-)_1|2|1x0;3;4	G	K	S	F	A	C	Q	S	G	L	Q	Q	-0.0898355252335681	-0.588561784922925	-0.561687126400149	-0.53246269303704	-0.333521440822629	-0.564395767719395	-0.417146782997505	-0.268960322331828	-0.428735833195096	-0.0888490217132643	-0.49081109130215	-0.192592268995921	0	0	0	0	0.204	0
CM000995.3_150249899-150251741(-)_1|2|1x0;4;5	G	K	A	F	A	C	Q	S	D	L	Q	Q	-0.195333760292613	-0.555180363709456	-0.400102176755362	-0.36602242492736	-0.425651604265621	0.224871967298345	-0.516061103863931	-0.609473407324119	-0.562055123827257	-0.0599363190431289	-0.352229819784653	-0.244877599935522	0	0	0	0	0.068	0
CM000995.3_150249899-150251741(-)_1|2|1x0;5;6	D	K	A	F	A	L	R	C	H	L	R	R	-0.646294650646927	-0.83058962482268	0.467135299865276	-0.940665226346453	-0.252083999057749	-1.00574259186277	0.207052865588657	-1.01978830839681	-0.466209318839482	-0.570562787000285	-0.844661449570032	0.217814201410269	0	0	0	0	0.538	0
CM000995.3_150249899-150251741(-)_1|2|1x0;6;7	G	K	F	F	A	Q	S	N	H	F	V	R	-0.667681995674576	-0.804562973896872	0.332645303884545	-0.848659066053394	-0.505479619131909	-0.83126896442831	0.0411482052939514	-0.790788898871638	0.257753731746477	-0.786203292528011	-0.559218523853033	-0.5748989142887	0	0	0	0	0.666	0
CM000995.3_150249899-150251741(-)_1|2|1x0;7;8	D	K	A	F	A	C	Q	T	S	L	L	Y	-0.334051592071951	-0.458427475238687	-0.317458060922937	-0.337983131444993	-0.637951478881865	-0.359378018068037	-0.490554866154272	-0.122665406662137	-0.465006395284892	-0.38677432702985	-0.571392943403441	-0.0976890516906771	0	0	0	0	0.26	0
CM000995.3_150249899-150251741(-)_1|2|1x0;8;9	G	K	A	F	V	L	Q	S	Y	L	Q	I	-0.0975021961669026	-0.394565924290251	-0.202612885858933	-0.0518354328655708	-0.209350722316092	-0.437701789367736	-0.344070119174881	-0.268911387924694	-0.207453794946313	-0.10807781945375	-0.38359322093116	-0.364696084624764	0	0	0	0	0.058	0
CM000995.3_150249899-150251741(-)_1|2|1x0;9;10	D	K	A	F	A	Q	N	S	H	L	L	T	-0.296327713293293	-0.43920403348896	-0.808360518889094	-0.586540070526836	-0.623868901566523	-0.793609163640791	0.447018550633097	-0.737871026111631	0.457453158099165	-0.734934152796043	-0.693307681522069	-0.754438580802675	0	0	0	0	0.76	0
CM000995.3_150249899-150251741(-)_1|2|1x0;10;11	G	K	A	F	A	S	N	S	N	L	Q	V	-0.14962054073725	-0.490987966694665	-0.678852736228766	-0.640823535832901	0.283541373154192	-0.797481742439792	-0.487659424979266	-0.794957854185837	-0.503356129782458	-0.603575087302983	-0.333313099532982	-0.147043155958204	0	0	0	0	0.512	0
CM000995.3_150249899-150251741(-)_1|2|1x0;11;12	G	K	A	F	G	F	Q	S	G	L	Q	K	-0.276381140554723	-0.70236025832488	-0.240210777890586	-0.379183362295326	-0.459727236721813	-0.45236456935892	-0.405557986322704	-0.160338652647865	-0.582070877123434	-0.479280886727154	-0.565004046898493	0.172391917674578	0	0	0	0	0.172	0
CM000995.3_150249899-150251741(-)_1|2|1x0;12;13	D	K	A	F	A	C	Q	A	S	L	L	N	-0.206276296939351	-0.649431198367283	-0.323815814278736	-0.603193365998337	-0.48920294883007	-0.285564331702754	-0.62331914227919	-0.109575231268483	-0.348258697976449	-0.192509838672268	-0.369278172649623	-0.308873353328347	0	0	0	0	0.212	0
CM000995.3_150249899-150251741(-)_1|2|1x0;13;14	G	K	A	F	V	L	H	S	Y	L	Q	I	-0.0975021961669026	-0.394565924290251	-0.202612885858933	-0.0518354328655708	-0.209350722316092	-0.437701789367736	-0.344070119174881	-0.268911387924694	-0.207453794946313	-0.10807781945375	-0.38359322093116	-0.364696084624764	0	0	0	0	0.086	0
CM000995.3_150249899-150251741(-)_1|2|1x0;14;15	D	K	A	F	A	R	N	T	L	L	L	K	-0.176205094467532	-0.367987141308063	-0.315375722540245	-0.309871043026462	-0.465550254480923	-0.29661762438643	-0.290083080838563	-0.0153090025296459	-0.462146624015174	-0.290066937719628	0.22111603501549	-0.624082834035712	0	0	0	0	0.34	0
CM000995.3_150249899-150251741(-)_1|2|1x0;15;16	G	K	A	F	A	N	H	S	N	L	Q	V	-0.130998216436772	-0.544941355249723	-0.617240648614598	-0.705601660565214	0.357828391630259	-0.744922072550371	-0.559109729157429	-0.647140348542458	-0.64834024490287	-0.492339063452092	-0.624319042405823	-0.14646115186444	0	0	0	0	0.288	0
CM000995.3_150249899-150251741(-)_1|2|1x0;16;17	G	K	P	F	K	C	Q	S	G	L	Q	Y	-0.395762927823372	-0.618903071744062	-0.642783114830574	0.146524571262542	-0.741896664296457	-0.643305542756985	-0.34425207281176	-0.357362463301675	-0.572083906246881	-0.348175034620896	-0.617040213172908	-0.00275784869163725	0	0	0	0	0.114	0
CM000995.3_150313852-150315385(-)_1|1|1x0;1;1	G	K	T	F	A	R	N	T	H	L	L	Q	-0.215003477682034	-0.489586700872892	-0.78628355556785	-0.461814846579647	-0.690235613195314	-0.821271144730586	0.0616339154501299	-0.565894518930471	-0.59938589216661	-0.844945491823287	0.282159267796959	-0.792386820390156	0	0	0	0	0.528	0
CM000995.3_150313852-150315385(-)_1|1|1x0;2;2	D	K	A	S	V	C	H	I	G	L	L	Y	-0.222252480173708	-0.343777788312431	-0.290684939194045	-0.0902114691734673	-0.36442255331145	-0.374626020820783	-0.215111040401879	-0.151421112412701	-0.282846541020555	-0.300195073807701	-0.369676679130068	-0.158135570612209	0	0	0	0	0.25	0
CM000995.3_150313852-150315385(-)_1|2|1x0;1;3	G	K	S	F	A	R	K	S	N	L	L	R	-0.72649727791464	-0.836685088871566	0.254170365659877	-0.894252128592602	0.188290003649908	-0.749718155118584	-0.660642513688394	-0.656838159202239	-0.653797377073801	-0.983067252085363	0.334587281659177	-0.896508272386085	0	0	0	0	0.936	0
CM000995.3_150313852-150315385(-)_1|2|1x0;2;4	G	K	D	F	A	S	P	S	S	F	K	C	-0.308709667366348	-0.357251564433848	-0.416878875406456	-0.517634321814405	-0.237611031810567	-0.419449886998986	-0.224465349919881	-0.0658027425533802	-0.111932991467893	-0.520665566019446	-0.352484690610697	-0.270837719664675	0	0	0	0	0.328	0
CM000995.3_150313852-150315385(-)_1|2|1x0;3;5	G	K	D	F	A	S	P	S	S	L	Q	Y	-0.406603976695853	-0.487382699260473	-0.504860558889	-0.31793305824638	-0.373282313440506	-0.546345711914013	-0.39679052284363	-0.344039425842032	-0.360167871774706	-0.587800664156418	-0.575966081808948	-0.030210286435648	0	0	0	0	0.3	0
CM000995.3_150313852-150315385(-)_1|2|1x0;4;6	G	K	A	F	A	R	L	S	I	L	R	R	-0.486506492747812	-0.852280065008067	0.0543150514536551	-0.832440283679113	-0.705059009954748	-0.224517743552106	-0.702275658418006	-0.182499333105709	-0.670819127046862	-0.853153784700807	0.346582894498521	-0.704477151905618	0	0	0	0	0.702	0
CM000995.3_150313852-150315385(-)_1|2|1x0;5;7	G	K	S	F	A	R	K	S	H	L	L	R	-0.62489618800757	-0.759810214418046	-0.110286360852411	-0.593029528435767	-0.608739460594873	-0.881529546117043	-0.0560484937147845	-0.57111871723697	-0.43453194367608	-1.01744365594296	0.237721514279971	-0.813595472167934	0	0	0	0	0.954	0
CM000995.3_150313852-150315385(-)_1|3|1x0;1;8	G	K	S	F	A	R	K	S	H	L	L	R	-0.62489618800757	-0.759810214418046	-0.110286360852411	-0.593029528435767	-0.608739460594873	-0.881529546117043	-0.0560484937147845	-0.57111871723697	-0.43453194367608	-1.01744365594296	0.237721514279971	-0.813595472167934	0	0	0	0	0.954	0
CM000995.3_150313852-150315385(-)_1|3|1x0;2;9	G	K	D	F	A	C	P	N	S	L	Q	Y	-0.406991869769764	-0.438686005780024	-0.198541232676599	-0.443519493483468	-0.471987181538886	-0.508694953086245	-0.488088947292723	0.00514582559347745	-0.490822669215908	-0.373558990001406	-0.570728861751026	0.067690832480042	0	0	0	0	0.254	0
CM000995.3_150313852-150315385(-)_1|3|1x0;3;10	G	K	A	F	A	F	S	T	S	L	R	I	-0.247641629971817	-0.611245508772961	-0.282245735537916	-0.700609564276792	-0.597788002614626	-0.438765573332219	-0.587492163834668	-0.051282676641653	-0.541775593959687	-0.591325541763242	-0.637209750472097	0.436509803100487	0	0	0	0	0.358	0
CM000995.3_150313852-150315385(-)_1|3|1x0;4;11	D	K	A	F	L	C	P	S	G	L	L	Y	-0.395762927823372	-0.618903071744062	-0.642783114830574	0.146524571262542	-0.741896664296457	-0.643305542756985	-0.34425207281176	-0.357362463301675	-0.572083906246881	-0.348175034620896	-0.617040213172908	-0.00275784869163725	0	0	0	0	0.066	0
CM000995.3_150313852-150315385(-)_1|3|1x0;5;12	G	K	S	F	I	H	H	S	S	F	R	M	-0.157061561719288	-0.545847601333254	-0.445049196368263	-0.719777646048946	-0.679067927367329	-0.30381153545134	-0.74744795295285	-0.110333195362514	-0.641788546634486	-0.673227692648009	-0.632311484904304	0.552900857895244	0	0	0	0	0.364	0
CM000995.3_150313852-150315385(-)_1|3|1x0;6;13	G	K	S	F	A	Q	N	T	Y	L	L	Q	-0.128652518115889	-0.443785465329416	-0.610435379810379	-0.579040198407286	-0.33634805071374	-0.393870057259967	-0.450597615796034	-0.439032866763174	0.227485634513446	-0.354490239505797	-0.276808863111488	-0.585846377992938	0	0	0	0	0.258	0
CM000995.3_150313852-150315385(-)_1|3|1x0;7;14	G	K	A	F	A	Y	S	N	N	L	Q	V	-0.224304667741562	-0.527727139194561	-0.275904357319168	-0.830367449613475	0.00664617496365266	-0.790133438611969	-0.636126468030698	-0.34723577810447	-0.769539339622236	-0.80814543063017	-0.554111841951962	0.399818530732844	0	0	0	0	0.354	0
CM000995.3_151934728-151935781(+)_1|1|1x0;1;1	G	K	T	Y	A	T	S	S	N	L	S	R	-0.694301451312298	-0.836354394891277	0.379360259844029	-0.877266232488319	0.444009546797306	-0.776602755897559	-0.708135040833881	-0.850528219157559	-0.564279134963466	-0.688042093720335	-0.612758177351626	0.115132778510302	0	0	0	0	0.746	0
CM000995.3_151934728-151935781(+)_1|2|1x0;1;2	G	K	A	Y	V	S	M	P	A	L	A	M	-0.953768597704762	-0.909501418679527	-1.34337284946607	0.620128152076616	-0.305182927083283	-0.882173595389841	-0.274310209280135	0.488568657551704	-0.148159154375025	-0.685869952374646	0.33594301114166	-0.616853676355234	0	0	0	0	0.134	0
CM000995.3_151934728-151935781(+)_1|3|1x0;1;3	G	K	A	F	S	R	P	W	L	L	Q	G	-1.23125589096537	0.540307309556626	-1.28534590933742	-0.912721430255518	-1.13250946575786	-1.41346932720393	-1.1215097907497	0.575635052953002	-1.3480746682831	-1.27253946986973	0.495165759423564	-0.886167273589459	0	0	0	0	0.068	0
CM000995.3_151934728-151935781(+)_1|3|1x0;2;4	G	K	A	F	A	D	R	S	N	L	R	A	-0.463455625859948	-0.184835908579158	-0.804893101895192	-0.695506726130234	0.501413870354519	-0.838556555570221	-0.858486156311504	-0.778193091346732	-0.854742695765378	0.56108488047079	-0.901658848560723	-0.793559886273313	0	0	0	0	0.972	0
CM000995.3_151934728-151935781(+)_1|3|1x0;3;5	D	K	S	F	A	L	K	S	Y	L	H	K	-0.0768491766979692	-0.299022825727376	-0.0681952709185718	-0.0716541107624441	0.0627801863010569	-0.168240838765054	-0.00157975749335865	-0.505417348493457	-0.203054552540081	0.339905964624507	-0.525922171733904	-0.538690961220263	0	0	0	0	0.172	0
CM000995.3_153073411-153074686(-)_1|1|1x0;1;1	D	K	M	F	H	R	K	D	H	L	R	N	-0.321908403747868	-0.65966179132942	-0.316408721306889	-0.4496649119323	-0.492379362353141	-0.850246792222705	0.29282252330657	-1.00428457359009	-1.08922561718993	-1.06526996574039	0.58110027121302	-1.06846918268751	0	0	0	0	0.628	0
CM000995.3_153073411-153074686(-)_1|1|1x0;2;2	G	K	N	Y	N	T	K	L	G	Y	R	R	-0.40217634536954	-0.596063430363513	0.193887672558362	-0.57217187993201	-0.207203705036303	-0.224531068991569	-0.129779410087274	-0.0642482230807831	-0.300961787668322	-0.320794924544266	0.0691911361538343	-0.0870129875252791	0	0	0	0	0.03	0
CM000995.3_153073411-153074686(-)_1|1|1x0;3;3	L	Q	T	F	E	S	T	Q	A	L	L	E	-0.373322433492605	-0.0235571442666671	-0.862152924895847	-0.614215920618958	-0.442523136786665	-0.0910268929103064	-0.329820457890318	-0.109933388877813	-0.343454669985723	-0.299296938759744	-0.051793291810057	-0.272440626006213	0	0	0	0	0.088	0
CM000995.3_153073411-153074686(-)_1|2|1x0;1;4	D	R	R	F	Y	T	R	K	D	V	R	R	-0.777746125694026	-0.644183669701655	0.194826339756009	-0.788281197510955	-0.329591804571744	0.24700126423772	-0.245106282553893	-0.608690619860499	-0.485552986421515	-0.44510334285843	-0.0305517990276454	-0.394868348457909	0	0	0	0	0.264	0
CM000995.3_153073411-153074686(-)_1|2|1x0;2;5	A	Q	R	F	G	R	K	D	H	L	T	R	-0.881705830165355	-1.02845099904741	0.287136569327819	-0.792658022847992	-0.330264045695156	-0.918864782309826	0.228495551041833	-1.0003240667111	-1.0882065342122	-1.11512465488112	0.569963726254996	-1.06805815626874	0	0	0	0	0.84	0
CM000995.3_154126314-154127199(-)_1|1|1x0;1;1	D	K	F	F	T	D	K	A	N	L	R	R	-0.362506920708898	-0.736972411446775	0.311479647362838	-0.894567941191148	0.495618658343209	-0.940230395435118	-1.04676425711872	-0.920762500252219	-0.974792643501664	0.497340500320172	-0.943800848666539	-0.877538073318869	0	0	0	0	0.774	0
CM000995.3_154126314-154127199(-)_1|1|1x0;2;2	D	K	C	L	T	Q	T	S	H	L	S	I	-0.229747137870909	-0.492541410409805	-0.798632472198965	-0.576729605968516	-0.703662492263587	-0.744527291796255	0.171592454107635	-0.736717725568912	0.36280328065937	-0.708312796936935	-0.685413944356839	-0.713256123865737	0	0	0	0	0.694	0
CM000995.3_165194249-165196007(-)_1|1|1x0;1;1	E	E	G	C	P	K	T	A	S	L	P	Q	-0.218299201788827	-0.471154378254605	-0.3926476176545	-0.407305903913685	-0.529598581686437	-0.503612661310926	-0.339262840018253	-0.0638102548568966	-0.204687529500931	-0.51827048218456	0.0145366567780272	-0.297722896140027	0	0	0	0	0.154	0
CM000995.3_165194249-165196007(-)_1|1|1x0;2;2	N	K	S	F	L	V	K	S	H	L	T	E	-0.28566439023894	-0.442424990836004	-0.501206335522897	-0.384229046824855	-0.497759977451489	-0.519731353902176	0.127861052413018	-0.610520715218611	-0.437774742390531	-0.715753422849608	-0.263907991892139	0.204787201440003	0	0	0	0	0.252	0
CM000995.3_165194249-165196007(-)_1|1|1x0;3;3	G	K	S	F	C	Q	K	Y	A	L	T	V	-0.250185155208705	-0.278988634251188	-0.605843591079703	-0.422463699109178	-0.551806960643798	-0.660432489738612	-0.571472019517244	0.310031774179431	0.00667979015373016	-0.626308346444337	-0.233450434873644	-0.671080432209428	0	0	0	0	0.404	0
CM000995.3_165194249-165196007(-)_1|1|1x0;4;4	G	K	T	F	C	V	K	S	N	L	T	Q	-0.140963771565484	-0.560272441116041	-0.599790956557952	-0.829974858865218	0.302912852762422	-0.779553188591588	-0.578840425445382	-0.814405245169447	-0.665732134633361	-0.699441880972863	-0.592844022536864	0.428150340796809	0	0	0	0	0.398	0
CM000995.3_165194249-165196007(-)_1|1|1x0;5;5	W	R	S	F	C	V	K	S	N	L	V	V	-0.269724763899966	-0.530821577099348	-0.61275731465553	-0.817017127920046	0.532043134823656	-0.784591578693193	-0.663437283999073	-0.791965439522249	-0.727845529673704	-0.740510286336584	-0.63386540666266	0.445278960403325	0	0	0	0	0.258	0
CM000995.3_165194249-165196007(-)_1|1|1x0;6;6	G	K	T	F	Y	E	K	S	A	L	T	K	-0.395732895900113	-0.775070801232339	-0.423102848244358	-0.484495094741876	-0.571593742199001	-0.120066820928733	-0.682260425649649	-0.551866120353632	-0.600106293692282	0.443106867808873	-0.684714452107593	-0.635253966469461	0	0	0	0	0.074	0
CM000995.3_165194249-165196007(-)_1|1|1x0;7;7	K	K	S	F	S	Q	R	S	A	L	T	K	-0.278092083367636	-0.784355312389128	-0.310052032325151	-0.785987829221829	-0.713784321972675	-0.577676683917907	-0.828383920405329	0.267103527437395	0.41836015023405	-0.717588613887962	-0.734248136255094	-0.667289910439952	0	0	0	0	0.586	0
CM000995.3_165222004-165223864(-)_1|1|1x0;1;1	R	K	T	F	S	K	R	S	T	L	I	V	-0.332746327092345	-0.474790981249946	-0.349920422745309	-0.369486812782057	-0.614544490648617	-0.203974204564505	-0.462970293916128	-0.325784811510291	-0.558310063500975	-0.503590834943255	0.245806366259308	-0.411065301663421	0	0	0	0	0.36	0
CM000995.3_165222004-165223864(-)_1|1|1x0;2;2	R	K	T	F	R	I	K	A	S	L	T	R	-0.793983849174155	-0.953789324868374	0.445500043152337	-0.883580835471807	-0.7075624349072	-0.279683797840558	-0.60608911033931	0.155600420756867	-0.307632829457783	-0.839283832359272	-0.607452327895448	0.0639042944107925	0	0	0	0	0.404	0
CM000995.3_165222004-165223864(-)_1|1|1x0;3;3	G	K	A	F	I	D	K	S	A	L	I	V	-0.287228848356838	-0.502770398663957	-0.455462456356539	-0.717935280240241	-0.355389764847357	-0.441715972944247	-0.673952539656147	0.0187800896019251	-0.587122870195717	0.227018900044637	-0.731685472888601	-0.658502912845214	0	0	0	0	0.29	0
CM000995.3_165222004-165223864(-)_1|1|1x0;4;4	G	K	T	F	F	R	K	S	A	L	A	E	-0.158092442477022	-0.554831351120681	-0.743928304001518	-0.57977939202754	-0.567661580239417	-0.217750777822256	-0.62102510772703	-0.055020280532503	-0.72819392424503	-0.818612331347502	0.362047113458133	-0.717969148306325	0	0	0	0	0.294	0
CM000995.3_165222004-165223864(-)_1|1|1x0;5;5	G	N	A	F	G	K	K	S	Y	L	I	V	-0.486529126278928	-0.508813106588121	-0.25735873384051	-0.251803810809072	-0.412379125467977	-0.543171709154362	-0.289868545573545	-0.385612331369882	-0.526253987057904	-0.385218187184751	0.105495408275764	-0.427191445093784	0	0	0	0	0.126	0
CM000995.3_165222004-165223864(-)_1|1|1x0;6;6	G	K	T	F	F	C	L	S	A	L	T	A	-0.241639612317545	-0.388356981753279	-0.424118683012091	-0.605219048196593	-0.264129905376166	-0.539529300076	-0.601858633423954	0.00467220218176425	-0.368969406909778	-0.0630234153078496	-0.495071950563268	-0.174418406643334	0	0	0	0	0.088	0
CM000995.3_165222004-165223864(-)_1|1|1x0;7;7	D	K	T	F	F	C	Q	S	A	L	N	V	-0.204187201393465	-0.428762581448369	-0.383474762210525	-0.688534099169925	-0.328008633742941	-0.545550519077203	-0.612383871660371	-0.0297797002581165	-0.420483976421357	-0.38897075323819	-0.561418281246432	-0.215861413750049	0	0	0	0	0.164	0
CM000995.3_165222004-165223864(-)_1|1|1x0;8;8	G	K	Y	L	C	T	K	S	A	L	V	A	-0.219989391669397	-0.472684998908222	-0.607633432670219	-0.61040497951404	-0.288935162399411	-0.653964316830086	-0.427264023302642	-0.0579733534181312	-0.469233814012534	-0.60182043669088	-0.435323386465615	0.0845692177083253	0	0	0	0	0.236	0
CM000995.3_165222004-165223864(-)_1|1|1x0;9;9	G	K	L	F	Y	L	K	S	T	L	T	I	-0.111071738009643	-0.448803871528125	-0.289099902580526	-0.580933722196321	-0.454117199403808	-0.111294566503664	-0.522551290052885	-0.209679641076413	-0.303426964598058	-0.424270623304431	-0.372862312501914	0.166407054414605	0	0	0	0	0.268	0
CM000995.3_165222004-165223864(-)_1|2|1x0;1;10	G	R	T	Y	C	R	K	S	A	L	R	H	-0.29340535278417	-0.565027455939561	-0.352503875162983	-0.51206676175001	-0.560314086104534	-0.442545030800889	-0.575306813562943	0.0510336504572012	-0.511762982061934	-0.723271547522766	0.272859643208516	-0.566462621859938	0	0	0	0	0.458	0
CM000995.3_165222004-165223864(-)_1|2|1x0;2;11	G	K	T	F	C	Q	K	V	S	F	T	E	-0.196627848437066	-0.196212170962516	-0.586916300550069	-0.584570676743979	-0.522024064060363	-0.366130850630366	-0.540535507637483	0.0999875505577898	0.287805242026669	-0.516547320625937	-0.48836848419206	-0.544025804854676	0	0	0	0	0.102	0
CM000995.3_165222004-165223864(-)_1|2|1x0;3;12	G	K	S	F	R	H	K	S	A	F	T	V	-0.22162802047111	-0.632963274305515	-0.27862238106873	-0.872314328415101	-0.617383819395047	-0.679928890352471	-0.747992850995072	0.174946896027933	-0.670160581153229	-0.770171187663609	-0.649966623387599	0.24923639344458	0	0	0	0	0.276	0
CM000995.3_165222004-165223864(-)_1|2|1x0;4;13	G	K	S	Y	R	R	L	W	T	L	T	E	-0.170357000159794	-0.0647956013942975	-0.67569845580494	-0.517685121107015	-0.663495050508499	-0.110938037044044	-0.725484325815336	0.0284440671481095	-1.05788178509563	-1.0779476677048	0.44082442158673	-0.746806341174721	0	0	0	0	0.36	0
CM000995.3_165222004-165223864(-)_1|2|1x0;5;14	K	K	S	F	R	H	K	S	N	F	L	L	-0.743338791385628	-0.901787161743918	-0.605799380976853	-0.0752300897663594	0.23755972070316	-0.807391441203525	-0.853691912941399	-0.971113895411274	-0.822034592024223	-0.439919806021822	-0.499918935754218	0.381180521749826	0	0	0	0	0.244	0
CM000995.3_168596330-168598796(-)_1|1|1x0;1;1	C	A	E	F	F	S	L	S	E	F	M	E	-0.0405075048812459	-0.559912530985001	-0.498276732306454	-0.12178756587434	-0.125524627020646	-0.105111319666811	-0.306636405988002	-0.232322845440578	-0.429949152677454	-0.684314101164694	0.0640996302204706	-0.512378904269463	0	0	0	0	0.136	0
CM000995.3_168596330-168598796(-)_1|2|1x0;1;2	P	K	V	F	G	T	D	S	S	L	Q	I	-0.262066818543666	-0.489496083176128	-0.490560592614677	-0.556064488728776	-0.536554818439198	-0.578722136443312	-0.564903224652425	-0.000697374216157572	-0.371403122627785	-0.685962670576409	-0.523501152470531	0.0490963170522221	0	0	0	0	0.162	0
CM000995.3_168596330-168598796(-)_1|2|1x0;2;3	G	H	R	F	T	T	K	G	N	L	K	V	-0.212044408697092	-0.538710852124203	-0.680192173840337	-0.697391034228896	0.591015221507854	-0.766108562076529	-0.667380071844056	-0.756978492531333	-0.675094172707934	-0.711591058084006	-0.720501700246828	0.681884653552954	0	0	0	0	0.988	0
CM000995.3_168596330-168598796(-)_1|3|1x0;1;4	H	R	V	L	S	C	Q	S	S	L	K	M	-0.28645007217512	-0.428675823605189	-0.32455887849203	-0.461990201479153	-0.510407845688489	-0.291196122716154	-0.55211785534913	-0.0544761820655917	-0.48394662616175	-0.219862148382704	-0.384177773523208	-0.212486937616013	0	0	0	0	0.274	0
CM000995.3_168596330-168598796(-)_1|3|1x0;2;5	G	R	A	F	S	T	K	G	N	L	K	T	-0.159949577539531	-0.539121704416995	-0.687548638143159	-0.671018981734701	0.568351531777739	-0.729624553690069	-0.663511677214971	-0.789849744397119	-0.661952740902923	-0.678887812710254	-0.718412661788995	0.674549936183851	0	0	0	0	0.984	0
CM000995.3_168596330-168598796(-)_1|4|1x0;1;6	Q	K	K	F	T	N	A	V	M	L	Q	Q	-0.0907310502701629	-0.259055751159204	-0.594790657600827	-0.249325527368245	-0.100989249931128	-0.251040816932628	-0.144900112177717	-0.0307628170167932	-0.135745310814883	-0.322506698993781	-0.299641581699494	0.0968091687635727	0	0	0	0	0.25	0
CM000995.3_168735746-168736472(-)_1|1|1x0;1;1	S	A	K	F	K	I	S	S	D	L	K	R	-0.644051745999649	-0.726289731405938	0.241095016139629	-0.596908247417774	-0.533893336064257	0.251532143849459	-0.659919051190631	-0.550578473413315	-0.458491190444421	-0.579031497925629	-0.413800096325795	-0.0811088375047616	0	0	0	0	0.394	0
CM000995.3_168735746-168736472(-)_1|1|1x0;2;2	D	V	R	C	T	M	K	A	N	L	K	S	-0.083625543787422	-0.487242941229331	-0.599797462659182	-0.430957921583475	0.00617261674235098	-0.65036592564889	-0.246896273877006	-0.538913138164888	-0.23006106523033	-0.402710840517549	-0.0755919827840831	-0.0627397233453834	0	0	0	0	0.456	0
CM000995.3_168735746-168736472(-)_1|2|1x0;1;3	A	F	Q	G	R	D	R	A	D	L	L	E	-0.173956586531556	-0.283712410983258	-0.460860469319102	-0.270858279948129	-0.497654104903599	0.227853300512864	-0.648983213379495	-0.454467451385402	-0.452252586566937	-0.173189842331344	-0.338576256390288	-0.224780475692343	0	0	0	0	0.26	0
CM000995.3_168735746-168736472(-)_1|2|1x0;2;4	S	Y	S	C	S	N	P	A	A	L	R	V	-0.242353682025202	-0.340767773225982	-0.306412125585487	-0.489482003329455	-0.284441155242117	-0.492148619899076	-0.360782052524057	-0.0451113388665463	-0.18673623599237	-0.416404145756916	-0.523121779259994	-0.224092122705377	0	0	0	0	0.172	0
CM000995.3_168735746-168736472(-)_1|2|1x0;3;5	S	F	D	T	K	R	P	S	S	L	A	K	-0.439366401638193	-0.672509255474084	-0.464180217213823	-0.613758144105152	-0.833426542919285	-0.414142136923091	-0.663631475605711	-0.0943561585541642	-0.716738199504247	-0.693166907837785	0.468695409804751	-0.686697183052045	0	0	0	0	0.302	0
CM000995.3_168735746-168736472(-)_1|3|1x0;1;6	G	A	S	F	V	R	D	D	S	L	R	C	-0.238314255159097	-0.272594942886868	-0.74213716578669	-0.575527028340023	-0.773467891723744	-0.355986903876239	-0.694551449510089	-0.0438711756070639	-0.935711159425464	-0.847158302849336	0.382957777980889	-0.823944696551209	0	0	0	0	0.564	0
CM000995.3_168767582-168769322(-)_1|1|1x0;1;1	S	A	K	F	K	I	S	S	D	L	K	R	-0.644051745999649	-0.726289731405938	0.241095016139629	-0.596908247417774	-0.533893336064257	0.251532143849459	-0.659919051190631	-0.550578473413315	-0.458491190444421	-0.579031497925629	-0.413800096325795	-0.0811088375047616	0	0	0	0	0.394	0
CM000995.3_168767582-168769322(-)_1|1|1x0;2;2	N	V	R	C	T	M	K	G	N	L	K	S	-0.142388286058953	-0.448729333066085	-0.604215241023202	-0.510677671669866	0.230106238270371	-0.684301462329905	-0.454148165177286	-0.633961481909261	-0.117794198673218	-0.342917848086611	-0.139195855641248	-0.0471939375443173	0	0	0	0	0.582	0
CM000995.3_168767582-168769322(-)_1|1|1x0;3;3	D	F	L	G	D	S	K	S	T	L	R	K	-0.397836828945752	-0.697696520756133	-0.283427100151313	-0.662163123508982	-0.67040878082175	-0.48452935621477	0.146464315864756	-0.575133524428305	-0.128835368399904	-0.516582314724977	-0.702139725960864	-0.663009605560066	0	0	0	0	0.3	0
CM000995.3_168767582-168769322(-)_1|1|1x0;4;4	S	Y	S	C	S	S	K	A	A	L	R	V	-0.383629742541986	-0.182928290407444	-0.515965349239211	-0.628123253806835	-0.629838725585656	-0.351626990971773	-0.501461832087227	0.13602543723714	-0.189327918633569	-0.411464235865063	-0.404251039844935	-0.274614392854131	0	0	0	0	0.234	0
CM000995.3_168767582-168769322(-)_1|1|1x0;5;5	S	F	D	T	K	Q	P	S	N	L	S	K	-0.237450429847228	-0.700060825650815	-0.48053697592793	-0.818771638786415	0.258031276995203	-0.62184595156355	-0.785576684496083	-0.768018894556813	0.0869801572818313	-0.498162799811991	-0.802377300230713	-0.686968301518626	0	0	0	0	0.448	0
CM000995.3_168767582-168769322(-)_1|2|1x0;1;6	D	A	S	F	M	R	E	D	S	L	R	S	-0.472563785203908	-0.422087629061153	-0.826974824422226	-0.379157761376995	-0.77571424373521	-0.48595326292115	-0.663862685959895	-0.143556476990951	-0.90503647632095	-0.730332440384254	0.274014536804491	-0.756090685158732	0	0	0	0	0.516	0
CM000995.3_169725246-169728495(+)_1|1|1x0;1;1	S	A	A	Y	D	T	L	V	E	L	T	V	-0.222528419285311	-0.200221962456561	-0.225662805080168	-0.207720251681632	-0.0126750393874414	-0.197655192807534	-0.298068719809414	-0.0948186103104866	-0.233976219593611	-0.317529825102323	-0.144693046024275	-0.0349176655019554	0	0	0	0	0.044	0
CM000995.3_169725246-169728495(+)_1|2|1x0;1;2	G	D	S	F	D	S	L	Q	D	L	S	V	-0.433922015344902	0.0145181866527286	-0.718173458259124	-0.380696462016164	-0.574447907869384	0.0211494300107806	-0.448154291246588	-0.441340554571044	-0.439522835162981	-0.221555676043428	-0.259799574737712	-0.155347666128766	0	0	0	0	0.156	0
CM000995.3_169725246-169728495(+)_1|3|1x0;1;3	G	S	S	H	D	T	L	Q	Q	L	T	T	-0.0568591595311533	-0.361972900308263	-0.302045923213305	-0.392146316040364	-0.194823064965361	-0.433498765117582	-0.201705499514365	-0.216496641688778	-0.346408807720834	-0.529423160966718	-0.287014205070657	0.1282178754398	0	0	0	0	0.186	0
CM000995.3_169725246-169728495(+)_1|4|1x0;1;4	A	S	Q	F	R	T	P	S	T	Y	I	S	-0.11206215940093	-0.524898561553228	-0.693150515349304	-0.542371231434468	-0.4363000181303	-0.139487742644102	-0.439844090553475	-0.375893597584185	-0.537825027778234	-0.645261303040846	-0.372634228623622	0.302255172662257	0	0	0	0	0.102	0
CM000995.3_169725246-169728495(+)_1|5|1x0;1;5	R	R	T	F	V	S	K	H	A	V	K	L	-0.41888134517013	-0.384299574917694	-0.283134576607983	-0.103520427788922	-0.412376246634729	-0.631113520374562	-0.376258940529572	0.191709425028668	-0.384198563716269	-0.454216276378949	-0.278250989004723	-0.13870393796359	0	0	0	0	0.166	0
CM000995.3_169960855-169962388(-)_1|1|1x0;1;1	S	Q	V	F	S	Q	A	E	D	L	S	Q	-0.078052336005469	-0.572484802664739	-0.351367639301729	-0.338394068729263	-0.507464445641925	0.166071152594649	-0.576243352016599	-0.556093069862383	-0.0608587504883412	-0.462760452877991	-0.193477542846514	-0.431414767711069	0	0	0	0	0.21	0
CM000995.3_169960855-169962388(-)_1|2|1x0;1;2	G	Q	T	F	P	V	A	F	D	V	E	S	-0.232822655703546	-0.330299786151277	-0.189985361583703	-0.113848293774235	-0.536665250056075	0.105054499570621	-0.342018567283875	-0.455857726052445	-0.501654922953164	-0.285298452789094	-0.406935460723929	-0.109497684782408	0	0	0	0	0.054	0
CM000995.3_169960855-169962388(-)_1|2|1x0;2;3	G	R	R	F	K	E	P	W	F	L	K	N	-0.000100551741635271	-0.0616014571052535	-0.183940083748246	-0.107344207097421	0.043576219559009	-0.0459563336164476	-0.195113007019532	-0.246943123524338	-0.272456250662509	-0.162320204882711	-0.0137275333250103	-0.249489447396287	0	0	0	0	0.08	0
CM000995.3_169960855-169962388(-)_1|3|1x0;1;4	G	F	L	F	P	N	K	Q	S	L	I	E	-0.364012150845322	0.204218051212004	-0.966719106361973	-0.447300027684661	-1.01901690592474	-0.615266000996231	-0.135645479994883	-0.0204567395612336	-0.842087653045093	-0.84853137793998	-0.140791631587299	-0.222415694861737	0	0	0	0	0.156	0
CM000995.3_169960855-169962388(-)_1|4|1x0;1;5	S	K	A	F	R	T	Y	H	Q	L	V	L	-0.383668297823636	-0.703240719244598	-0.226679589209604	-0.28839171927629	-0.398912445881075	-0.69782233808986	-0.258765736381065	0.0569896476761339	-0.604381735732285	-0.584817405651781	-0.326588937748662	0.223281673657855	0	0	0	0	0.104	0
CM000995.3_174859826-174861038(+)_1|1|1x0;1;1	G	K	A	F	K	R	R	S	D	I	Q	I	-0.454985239949974	-0.572568933578339	-0.473312869027787	-0.239713676483949	-0.792315800066824	0.000809723158594997	-0.669414213130316	-0.500494012832723	-0.717597630579738	-0.716612265207119	0.259487527212823	-0.494219206381619	0	0	0	0	0.198	0
CM000995.3_174859826-174861038(+)_1|1|1x0;2;2	G	K	A	F	A	G	S	G	D	L	Q	K	-0.285207234688525	-0.487009169283698	-0.095156341823206	-0.197128392130408	-0.464487672218129	0.306163382670217	-0.542852695602706	-0.532201410374747	-0.157154029604003	0.102377426308513	-0.37807542893803	-0.087061420827014	0	0	0	0	0.184	0
CM000995.3_174859826-174861038(+)_1|1|1x0;3;3	G	K	A	F	S	Q	S	S	H	L	R	I	-0.229747137870909	-0.492541410409805	-0.798632472198965	-0.576729605968516	-0.703662492263587	-0.744527291796255	0.171592454107635	-0.736717725568912	0.36280328065937	-0.708312796936935	-0.685413944356839	-0.713256123865737	0	0	0	0	0.914	0
CM000995.3_174859826-174861038(+)_1|1|1x0;4;4	G	K	A	F	A	H	S	S	H	L	H	I	-0.173488334608322	-0.637123330490213	-0.480361324472168	-0.353505142218279	-0.643109135192424	-0.621526666300964	0.000722867719544266	-0.64572409318917	-0.467689921525945	-0.634553981173351	-0.595505394773009	0.179825938831959	0	0	0	0	0.428	0
CM000995.3_174859826-174861038(+)_1|1|1x0;5;5	G	K	A	F	S	Q	S	S	H	L	Q	I	-0.229747137870909	-0.492541410409805	-0.798632472198965	-0.576729605968516	-0.703662492263587	-0.744527291796255	0.171592454107635	-0.736717725568912	0.36280328065937	-0.708312796936935	-0.685413944356839	-0.713256123865737	0	0	0	0	0.82	0
CM000995.3_174859826-174861038(+)_1|1|1x0;6;6	G	K	A	F	A	Q	S	S	H	L	R	I	-0.229747137870909	-0.492541410409805	-0.798632472198965	-0.576729605968516	-0.703662492263587	-0.744527291796255	0.171592454107635	-0.736717725568912	0.36280328065937	-0.708312796936935	-0.685413944356839	-0.713256123865737	0	0	0	0	0.9	0
CM000995.3_174859826-174861038(+)_1|1|1x0;7;7	G	K	G	F	A	G	S	G	D	L	Q	K	-0.285207234688525	-0.487009169283698	-0.095156341823206	-0.197128392130408	-0.464487672218129	0.306163382670217	-0.542852695602706	-0.532201410374747	-0.157154029604003	0.102377426308513	-0.37807542893803	-0.087061420827014	0	0	0	0	0.178	0
CM000995.3_174859826-174861038(+)_1|1|1x0;8;8	G	K	A	F	S	R	K	S	D	L	Q	K	-0.643669614031175	-0.649590146818184	-0.502906658479438	-0.00713664117018863	-0.939559510044116	0.172754445442059	-0.754163461049299	-0.60355430188972	-0.800755330056473	-0.779634178618685	0.189719574374732	-0.476948747082461	0	0	0	0	0.464	0
CM000995.3_174859826-174861038(+)_1|1|1x0;9;9	G	K	A	F	A	Q	S	S	T	L	Q	I	-0.235852096260984	-0.437304301565473	-0.631156394774327	-0.959579459890569	-0.810804429810075	-0.237445577949719	-0.840756693209234	-0.0378994897950067	0.410695910904543	-0.705658527940733	-0.693181488743448	-0.69209101892955	0	0	0	0	0.756	0
CM000995.3_174859826-174861038(+)_1|1|1x0;10;10	G	K	A	F	A	G	S	S	G	L	Q	C	-0.0661308431579927	-0.290769688176223	-0.132775122097944	-0.187334636403351	-0.222115556210787	-0.361253419305026	-0.195930565259084	-0.100102867885521	-0.127287593841247	-0.0423617104174209	-0.165676240726827	-0.0371714644383259	0	0	0	0	0.434	0
CM000995.3_174881307-174882042(+)_1|1|1x0;1;1	E	K	Y	F	M	C	A	N	C	I	C	R	-0.565330862812814	-0.628031124354083	0.234803554593995	-0.601099961551456	-0.250310501577352	-0.0373706513328988	-0.619095066307878	-0.102105128108491	-0.336971628853894	-0.325529665983269	-0.410147371572805	-0.126553223087824	0	0	0	0	0.342	0
CM000995.3_174881307-174882042(+)_1|2|1x0;1;2	G	K	A	F	G	Y	S	S	A	L	Q	H	-0.2853015750722	-0.525008119625901	-0.22147385128826	-0.329538500007699	-0.511157458582071	-0.552123070483198	-0.468961484857302	-0.0674992722979303	-0.41740124096607	-0.60847958170499	-0.58347419789773	0.166867611277603	0	0	0	0	0.226	0
CM000995.3_174881307-174882042(+)_1|2|1x0;2;3	G	K	G	F	V	Q	S	N	H	L	Q	I	-0.144418781790758	-0.517378609507207	-0.392365557880336	-0.600750886948447	-0.59587469976725	-0.708845441582964	0.0661032782137004	-0.459930846508453	0.256705436371959	-0.67987786286373	-0.504075575379763	-0.651525459740501	0	0	0	0	0.356	0
CM000995.3_174881307-174882042(+)_1|3|1x0;1;4	G	K	A	F	V	Q	N	R	H	L	Q	I	-0.252606935268393	-0.364164693431577	-0.345393789103939	-0.39491054451049	-0.336003159266754	-0.714439376270642	0.230769680509469	-0.571995260039107	0.000211191576769205	-0.408853703983108	-0.312844148072399	-0.575962876094629	0	0	0	0	0.294	0
CM000995.3_174929754-174930792(+)_1|1|1x0;1;1	G	K	A	F	A	K	R	S	D	L	Q	I	-0.375028118322098	-0.536342440503383	-0.369287172514364	0.0823827739095067	-0.643991108536115	-0.052887748207294	-0.535885793826498	-0.542143574499129	-0.600033785886112	-0.418011883239446	-0.112770155643699	-0.283253222594795	0	0	0	0	0.118	0
CM000995.3_174929754-174930792(+)_1|1|1x0;2;2	C	K	A	F	T	R	S	S	H	L	G	I	-0.463265740596474	-0.59745418925407	-0.794333443324223	-0.348810268977309	-0.764277834716981	-0.67371168614981	-0.0409215655478323	-0.623092371511879	-0.692347555127359	-0.737686396362519	0.358863069507942	-0.715312704632407	0	0	0	0	0.714	0
CM000995.3_174929754-174930792(+)_1|2|1x0;1;3	G	K	A	F	A	H	S	S	T	L	Q	I	-0.143012885056752	-0.585486403211139	-0.453802445332836	-0.84928026079602	-0.725146879966232	-0.0509718155420014	-0.838230706212836	-0.368876009269615	-0.66679752042483	-0.70231485798166	-0.629226795475456	0.474357415247367	0	0	0	0	0.502	0
CM000995.3_174929754-174930792(+)_1|3|1x0;1;4	G	K	V	F	I	R	S	V	D	L	Q	I	-0.261020970876618	-0.27615447161458	-0.38903702209129	-0.164249323996895	-0.548002475733764	-0.101557700090431	-0.506573853190126	-0.318018734521702	-0.531259334081986	-0.596639534589274	0.227963689914531	-0.437028792000035	0	0	0	0	0.188	0
CM000995.3_174971923-174973687(-)_1|1|1x0;1;1	G	K	D	F	R	T	W	N	V	L	Q	I	-0.252196414548131	-0.537332467715117	-0.124307876013423	-0.387007131157678	-0.255257400881011	-0.409569556747534	-0.485311345694471	0.0110188450193766	-0.398028148528106	-0.515064424046874	-0.349497255491521	0.108256013498425	0	0	0	0	0.162	0
CM000995.3_174971923-174973687(-)_1|1|1x0;2;2	G	K	A	F	A	R	S	C	H	L	R	M	-0.390790561404993	-0.381712420238989	-0.384256390449351	-0.244847625524778	-0.556725808786321	-0.652457607475965	0.0143830254891184	-0.389171710093517	-0.673204598412126	-0.684069365426481	0.344408117598436	-0.659251074157679	0	0	0	0	0.778	0
CM000995.3_174971923-174973687(-)_1|1|1x0;3;3	G	K	A	F	K	R	R	S	D	L	Q	I	-0.454985239949974	-0.572568933578339	-0.473312869027787	-0.239713676483949	-0.792315800066824	0.000809723158594997	-0.669414213130316	-0.500494012832723	-0.717597630579738	-0.716612265207119	0.259487527212823	-0.494219206381619	0	0	0	0	0.21	0
CM000995.3_174971923-174973687(-)_1|1|1x0;4;4	G	K	A	F	A	R	S	C	H	L	R	I	-0.387099779504958	-0.464078713952585	-0.547849116817917	-0.294012802398069	-0.621052900947823	-0.722211368386956	-0.0132062244926487	-0.360171198541153	-0.719703635984634	-0.701490993751979	0.323129426166296	-0.706911594181197	0	0	0	0	0.71	0
CM000995.3_174971923-174973687(-)_1|1|1x0;5;5	G	K	A	F	V	S	S	G	D	L	Q	K	-0.380876523521267	-0.607097471907479	-0.445339958093632	-0.130454926253822	-0.543916192730864	0.0599602000984634	-0.426888123371105	-0.634717313800025	-0.447507792193103	-0.264526321862576	-0.497857882821743	-0.401004439509381	0	0	0	0	0.146	0
CM000995.3_174971923-174973687(-)_1|1|1x0;6;6	G	K	A	F	S	Q	S	S	H	L	R	I	-0.229747137870909	-0.492541410409805	-0.798632472198965	-0.576729605968516	-0.703662492263587	-0.744527291796255	0.171592454107635	-0.736717725568912	0.36280328065937	-0.708312796936935	-0.685413944356839	-0.713256123865737	0	0	0	0	0.914	0
CM000995.3_174971923-174973687(-)_1|1|1x0;7;7	G	K	A	F	A	R	S	G	D	L	Q	K	-0.504296761017935	-0.643712529245287	-0.49883062069388	-0.273539214384585	-0.81515835257696	0.144688532189433	-0.723779440369991	-0.595288853208227	-0.722907763401481	-0.732317553383527	0.188278967804088	-0.466708151102678	0	0	0	0	0.39	0
CM000995.3_174971923-174973687(-)_1|1|1x0;8;8	G	K	A	F	A	H	S	S	H	L	H	I	-0.173488334608322	-0.637123330490213	-0.480361324472168	-0.353505142218279	-0.643109135192424	-0.621526666300964	0.000722867719544266	-0.64572409318917	-0.467689921525945	-0.634553981173351	-0.595505394773009	0.179825938831959	0	0	0	0	0.428	0
CM000995.3_174971923-174973687(-)_1|1|1x0;9;9	G	K	A	F	A	V	F	Y	T	L	Q	M	-0.254631875279582	-0.326272456957065	-0.366245152494989	-0.29583407995967	-0.40835786774072	-0.0970937855195602	-0.500168630105107	-0.084790934699362	-0.513621093664013	-0.416020719263327	-0.0239534094798911	0.0123434022059011	0	0	0	0	0.4	0
CM000995.3_174971923-174973687(-)_1|1|1x0;10;10	G	K	A	F	T	V	I	Y	T	L	Q	M	-0.254631875279582	-0.326272456957065	-0.366245152494989	-0.29583407995967	-0.40835786774072	-0.0970937855195602	-0.500168630105107	-0.084790934699362	-0.513621093664013	-0.416020719263327	-0.0239534094798911	0.0123434022059011	0	0	0	0	0.328	0
CM000995.3_174971923-174973687(-)_1|1|1x0;11;11	G	K	A	F	S	Q	S	R	H	L	R	I	-0.252606935268393	-0.364164693431577	-0.345393789103939	-0.39491054451049	-0.336003159266754	-0.714439376270642	0.230769680509469	-0.571995260039107	0.000211191576769205	-0.408853703983108	-0.312844148072399	-0.575962876094629	0	0	0	0	0.604	0
CM000995.3_174971923-174973687(-)_1|1|1x0;12;12	G	K	A	F	A	R	S	G	D	Q	Q	E	0.0192798122604448	-0.545817118040941	-0.799373751021714	-0.392932751055002	-0.82824912201727	0.284534171381073	-0.967784104627278	-0.775822016270497	-0.699841175653372	-0.865869199871548	0.168872155388645	-0.573750265761852	0	0	0	0	0.368	0
CM000995.3_174971923-174973687(-)_1|1|1x0;13;13	G	K	A	F	I	R	R	R	V	L	Q	I	-0.265898272870463	-0.627587825877555	-0.379550517455144	-0.506987467144882	-0.504129867851625	-0.551639094431078	-0.503739072834487	-0.0262962133657424	-0.695034222592745	-0.482112508690466	0.377622750973082	-0.482811698026719	0	0	0	0	0.232	0
CM000995.3_174971923-174973687(-)_1|1|1x0;14;14	G	K	A	F	A	G	S	S	H	L	R	I	-0.171055293925115	-0.447679927553798	-0.214513589581205	-0.0704314672018309	-0.345370705177133	-0.606170580462184	-0.0145597056290058	-0.520056195235712	-0.0849365704172318	-0.190868675853255	-0.243186563731334	-0.0427638881953648	0	0	0	0	0.434	0
CM000995.3_174971923-174973687(-)_1|1|1x0;15;15	G	K	A	F	A	K	S	S	T	L	Q	I	-0.238346950757033	-0.576814990716094	-0.347168570323073	-0.262099093613794	-0.600617505398004	-0.238036202575648	-0.522980596329758	-0.321519634894183	-0.575714949340336	-0.510915352643515	0.211709378653941	-0.390736421258894	0	0	0	0	0.418	0
CM000995.3_174971923-174973687(-)_1|1|1x0;16;16	G	K	A	F	I	T	R	R	V	L	Q	I	-0.21721860239515	-0.51155841499546	-0.243704769515685	-0.297281536005145	-0.0896521899471641	-0.438208319844789	-0.396078735013626	-0.292419713817943	-0.518999973817087	-0.164026680871606	-0.1983692875666	-0.162141603327341	0	0	0	0	0.044	0
CM000995.3_174971923-174973687(-)_1|1|1x0;17;17	G	K	A	F	A	S	S	S	D	L	Q	K	-0.640015030158476	-0.750113641353853	-0.558147140991313	0.21662866341526	-0.696454136578244	0.0510028652410338	-0.408605140320295	-0.763024434532028	-0.503687223820178	-0.343917390333627	-0.576342017375931	-0.545894438819565	0	0	0	0	0.216	0
CM000995.3_174971923-174973687(-)_1|1|1x0;18;18	G	K	A	F	A	Q	S	S	H	L	R	I	-0.229747137870909	-0.492541410409805	-0.798632472198965	-0.576729605968516	-0.703662492263587	-0.744527291796255	0.171592454107635	-0.736717725568912	0.36280328065937	-0.708312796936935	-0.685413944356839	-0.713256123865737	0	0	0	0	0.9	0
CM000995.3_175010614-175012384(-)_1|1|1x0;1;1	C	K	T	C	T	V	R	S	D	L	Q	I	-0.280531622689604	-0.488173382339933	-0.349323676904447	-0.226440086059615	-0.686323034612091	0.138933569740552	-0.711537084870509	-0.438824071744251	-0.563046204617571	-0.616619540456034	-0.302798567251452	0.00595614269106162	0	0	0	0	0.098	0
CM000995.3_175010614-175012384(-)_1|2|1x0;1;2	G	K	T	F	A	V	R	S	D	L	R	I	-0.280531622689604	-0.488173382339933	-0.349323676904447	-0.226440086059615	-0.686323034612091	0.138933569740552	-0.711537084870509	-0.438824071744251	-0.563046204617571	-0.616619540456034	-0.302798567251452	0.00595614269106162	0	0	0	0	0.106	0
CM000995.3_175010614-175012384(-)_1|2|1x0;2;3	S	K	A	F	I	R	R	G	D	L	Q	I	-0.365536262342104	-0.637661028136314	-0.592354676358206	-0.334968161021529	-0.787793914874503	0.0243531644613821	-0.730681597679713	-0.595971790376449	-0.67542779236202	-0.724166792195807	0.199050703619284	-0.482266954193335	0	0	0	0	0.334	0
CM000995.3_175010614-175012384(-)_1|2|1x0;3;4	G	K	A	F	I	R	S	A	D	L	Q	I	-0.393037489835131	-0.513576785051259	-0.421966108608695	-0.299120674559853	-0.668528294309731	0.0597814671032971	-0.61238233383604	-0.423354992989948	-0.682143188219912	-0.692086351302229	0.29145102878192	-0.502190416293844	0	0	0	0	0.22	0
CM000995.3_175010614-175012384(-)_1|2|1x0;4;5	G	K	A	F	I	R	S	G	D	L	Q	I	-0.365536262342104	-0.637661028136314	-0.592354676358206	-0.334968161021529	-0.787793914874503	0.0243531644613821	-0.730681597679713	-0.595971790376449	-0.67542779236202	-0.724166792195807	0.199050703619284	-0.482266954193335	0	0	0	0	0.314	0
CM000995.3_175010614-175012384(-)_1|2|1x0;5;6	G	K	A	F	T	K	S	S	N	L	Q	I	-0.318016738993195	-0.662402617001874	-0.653124272140859	-0.214062375783409	0.133536733721292	-0.897402721622422	-0.572793225434468	-0.744481402045197	-0.658560269629961	-0.590425507944503	0.14147621437542	-0.582977717931596	0	0	0	0	0.444	0
CM000995.3_175010614-175012384(-)_1|2|1x0;6;7	G	K	A	F	I	R	S	G	D	L	Q	I	-0.365536262342104	-0.637661028136314	-0.592354676358206	-0.334968161021529	-0.787793914874503	0.0243531644613821	-0.730681597679713	-0.595971790376449	-0.67542779236202	-0.724166792195807	0.199050703619284	-0.482266954193335	0	0	0	0	0.314	0
CM000995.3_175010614-175012384(-)_1|2|1x0;7;8	G	K	A	F	I	R	S	G	D	L	Q	I	-0.365536262342104	-0.637661028136314	-0.592354676358206	-0.334968161021529	-0.787793914874503	0.0243531644613821	-0.730681597679713	-0.595971790376449	-0.67542779236202	-0.724166792195807	0.199050703619284	-0.482266954193335	0	0	0	0	0.314	0
CM000995.3_175010614-175012384(-)_1|2|1x0;8;9	G	K	A	F	T	K	S	S	N	L	Q	I	-0.318016738993195	-0.662402617001874	-0.653124272140859	-0.214062375783409	0.133536733721292	-0.897402721622422	-0.572793225434468	-0.744481402045197	-0.658560269629961	-0.590425507944503	0.14147621437542	-0.582977717931596	0	0	0	0	0.444	0
CM000995.3_175010614-175012384(-)_1|2|1x0;9;10	G	K	A	F	T	K	S	S	N	L	Q	I	-0.318016738993195	-0.662402617001874	-0.653124272140859	-0.214062375783409	0.133536733721292	-0.897402721622422	-0.572793225434468	-0.744481402045197	-0.658560269629961	-0.590425507944503	0.14147621437542	-0.582977717931596	0	0	0	0	0.444	0
CM000995.3_175010614-175012384(-)_1|2|1x0;10;11	G	K	A	F	I	R	S	G	D	L	Q	I	-0.365536262342104	-0.637661028136314	-0.592354676358206	-0.334968161021529	-0.787793914874503	0.0243531644613821	-0.730681597679713	-0.595971790376449	-0.67542779236202	-0.724166792195807	0.199050703619284	-0.482266954193335	0	0	0	0	0.314	0
CM000995.3_175010614-175012384(-)_1|2|1x0;11;12	G	K	A	F	I	R	S	G	D	L	Q	I	-0.365536262342104	-0.637661028136314	-0.592354676358206	-0.334968161021529	-0.787793914874503	0.0243531644613821	-0.730681597679713	-0.595971790376449	-0.67542779236202	-0.724166792195807	0.199050703619284	-0.482266954193335	0	0	0	0	0.314	0
CM000995.3_175010614-175012384(-)_1|2|1x0;12;13	G	K	A	F	T	K	S	S	N	L	Q	I	-0.318016738993195	-0.662402617001874	-0.653124272140859	-0.214062375783409	0.133536733721292	-0.897402721622422	-0.572793225434468	-0.744481402045197	-0.658560269629961	-0.590425507944503	0.14147621437542	-0.582977717931596	0	0	0	0	0.444	0
CM000995.3_175010614-175012384(-)_1|2|1x0;13;14	G	K	A	F	I	R	S	G	D	L	Q	I	-0.365536262342104	-0.637661028136314	-0.592354676358206	-0.334968161021529	-0.787793914874503	0.0243531644613821	-0.730681597679713	-0.595971790376449	-0.67542779236202	-0.724166792195807	0.199050703619284	-0.482266954193335	0	0	0	0	0.314	0
CM000995.3_175010614-175012384(-)_1|2|1x0;14;15	G	K	A	F	T	K	S	S	N	L	Q	I	-0.318016738993195	-0.662402617001874	-0.653124272140859	-0.214062375783409	0.133536733721292	-0.897402721622422	-0.572793225434468	-0.744481402045197	-0.658560269629961	-0.590425507944503	0.14147621437542	-0.582977717931596	0	0	0	0	0.444	0
CM000995.3_175010614-175012384(-)_1|2|1x0;15;16	G	K	A	F	I	H	S	G	N	L	K	R	-0.859353574019336	-0.934722054011749	0.476091591844419	-1.00900174412322	0.41059534563833	-0.814796176795307	-0.836063019465856	-0.916224030691899	-0.587582481670334	-0.482058524807035	-0.73827375272379	0.222378844256555	0	0	0	0	0.718	0
CM000995.3_175036709-175038305(-)_1|1|1x0;1;1	G	K	D	F	R	T	W	N	V	L	Q	I	-0.252196414548131	-0.537332467715117	-0.124307876013423	-0.387007131157678	-0.255257400881011	-0.409569556747534	-0.485311345694471	0.0110188450193766	-0.398028148528106	-0.515064424046874	-0.349497255491521	0.108256013498425	0	0	0	0	0.162	0
CM000995.3_175036709-175038305(-)_1|1|1x0;2;2	G	K	V	F	A	R	S	C	H	L	Q	I	-0.387099779504958	-0.464078713952585	-0.547849116817917	-0.294012802398069	-0.621052900947823	-0.722211368386956	-0.0132062244926487	-0.360171198541153	-0.719703635984634	-0.701490993751979	0.323129426166296	-0.706911594181197	0	0	0	0	0.322	0
CM000995.3_175036709-175038305(-)_1|1|1x0;3;3	G	K	A	L	K	R	R	S	D	L	Q	I	-0.454985239949974	-0.572568933578339	-0.473312869027787	-0.239713676483949	-0.792315800066824	0.000809723158594997	-0.669414213130316	-0.500494012832723	-0.717597630579738	-0.716612265207119	0.259487527212823	-0.494219206381619	0	0	0	0	0.2	0
CM000995.3_175036709-175038305(-)_1|1|1x0;4;4	G	K	A	F	A	S	S	G	D	L	Q	Q	-0.0597315718988214	-0.568510799088753	-0.552242151008978	-0.473495411812548	-0.329593010157265	0.111804049247665	-0.619053425062629	-0.74989430073753	-0.392140565952615	-0.359771601089438	-0.25923321768881	-0.227066331172273	0	0	0	0	0.156	0
CM000995.3_175036709-175038305(-)_1|1|1x0;5;5	G	K	A	F	S	E	C	S	H	L	R	I	-0.298596447118735	-0.608879659657002	-0.371389319784485	-0.161087322289276	-0.458113674834556	-0.703807092494939	0.105157112204404	-0.590212815100719	-0.307007180808336	-0.0143765207248865	-0.426025846357792	-0.310560470976098	0	0	0	0	0.348	0
CM000995.3_175036709-175038305(-)_1|1|1x0;6;6	G	K	A	F	A	H	S	S	H	L	H	K	-0.335524512869973	-0.745493692589751	-0.292768586137101	-0.389426379866659	-0.632106149390222	-0.49504322000181	0.0675995409165893	-0.630036371024526	-0.422042311594291	-0.570678633293306	-0.692897526605645	0.165374179756607	0	0	0	0	0.562	0
CM000995.3_175036709-175038305(-)_1|1|1x0;7;7	G	K	A	F	A	V	I	Y	T	L	Q	M	-0.254631875279582	-0.326272456957065	-0.366245152494989	-0.29583407995967	-0.40835786774072	-0.0970937855195602	-0.500168630105107	-0.084790934699362	-0.513621093664013	-0.416020719263327	-0.0239534094798911	0.0123434022059011	0	0	0	0	0.35	0
CM000995.3_175036709-175038305(-)_1|1|1x0;8;8	G	K	A	F	A	V	I	Y	T	L	Q	M	-0.254631875279582	-0.326272456957065	-0.366245152494989	-0.29583407995967	-0.40835786774072	-0.0970937855195602	-0.500168630105107	-0.084790934699362	-0.513621093664013	-0.416020719263327	-0.0239534094798911	0.0123434022059011	0	0	0	0	0.35	0
CM000995.3_175036709-175038305(-)_1|1|1x0;9;9	G	K	A	F	A	V	I	Y	T	L	Q	R	-0.599786777142418	-0.838691554748756	0.109981121640793	-0.748127373148555	-0.479686567369488	-0.0587334109831754	-0.60063395985116	-0.269059605706951	-0.689800738210008	-0.693049255156589	-0.113643063861994	0.0393832269819295	0	0	0	0	0.476	0
CM000995.3_175036709-175038305(-)_1|1|1x0;10;10	G	K	A	F	T	R	S	C	H	L	R	I	-0.387099779504958	-0.464078713952585	-0.547849116817917	-0.294012802398069	-0.621052900947823	-0.722211368386956	-0.0132062244926487	-0.360171198541153	-0.719703635984634	-0.701490993751979	0.323129426166296	-0.706911594181197	0	0	0	0	0.754	0
CM000995.3_175036709-175038305(-)_1|1|1x0;11;11	G	K	A	F	A	R	S	G	D	L	Q	K	-0.504296761017935	-0.643712529245287	-0.49883062069388	-0.273539214384585	-0.81515835257696	0.144688532189433	-0.723779440369991	-0.595288853208227	-0.722907763401481	-0.732317553383527	0.188278967804088	-0.466708151102678	0	0	0	0	0.39	0
CM000995.3_175036709-175038305(-)_1|1|1x0;12;12	G	K	A	F	A	H	S	S	H	L	H	K	-0.335524512869973	-0.745493692589751	-0.292768586137101	-0.389426379866659	-0.632106149390222	-0.49504322000181	0.0675995409165893	-0.630036371024526	-0.422042311594291	-0.570678633293306	-0.692897526605645	0.165374179756607	0	0	0	0	0.562	0
CM000995.3_175036709-175038305(-)_1|1|1x0;13;13	G	K	A	F	A	E	S	S	T	L	Q	I	-0.161265177750174	-0.523183541672737	-0.424995333865445	-0.486455397557119	-0.492902585533963	-0.119844516056059	-0.647800002984308	-0.292248953431739	-0.439563962625712	0.242195688367099	-0.373999350149688	-0.389961637019351	0	0	0	0	0.398	0
CM000995.3_175036709-175038305(-)_1|1|1x0;14;14	G	K	A	F	I	T	R	R	V	L	Q	I	-0.21721860239515	-0.51155841499546	-0.243704769515685	-0.297281536005145	-0.0896521899471641	-0.438208319844789	-0.396078735013626	-0.292419713817943	-0.518999973817087	-0.164026680871606	-0.1983692875666	-0.162141603327341	0	0	0	0	0.044	0
CM000995.3_175036709-175038305(-)_1|1|1x0;15;15	G	K	A	F	A	S	S	S	D	L	Q	K	-0.640015030158476	-0.750113641353853	-0.558147140991313	0.21662866341526	-0.696454136578244	0.0510028652410338	-0.408605140320295	-0.763024434532028	-0.503687223820178	-0.343917390333627	-0.576342017375931	-0.545894438819565	0	0	0	0	0.216	0
CM000995.3_175036709-175038305(-)_1|1|1x0;16;16	G	K	A	F	A	Q	S	S	H	L	R	I	-0.229747137870909	-0.492541410409805	-0.798632472198965	-0.576729605968516	-0.703662492263587	-0.744527291796255	0.171592454107635	-0.736717725568912	0.36280328065937	-0.708312796936935	-0.685413944356839	-0.713256123865737	0	0	0	0	0.9	0
CM000995.3_175070634-175071608(-)_1|1|1x0;1;1	G	K	T	F	A	V	R	S	D	L	Q	I	-0.280531622689604	-0.488173382339933	-0.349323676904447	-0.226440086059615	-0.686323034612091	0.138933569740552	-0.711537084870509	-0.438824071744251	-0.563046204617571	-0.616619540456034	-0.302798567251452	0.00595614269106162	0	0	0	0	0.106	0
CM000995.3_175070634-175071608(-)_1|1|1x0;2;2	G	K	A	F	I	R	R	G	D	L	Q	I	-0.365536262342104	-0.637661028136314	-0.592354676358206	-0.334968161021529	-0.787793914874503	0.0243531644613821	-0.730681597679713	-0.595971790376449	-0.67542779236202	-0.724166792195807	0.199050703619284	-0.482266954193335	0	0	0	0	0.29	0
CM000995.3_175126545-175127589(+)_1|1|1x0;1;1	G	K	A	F	A	E	S	S	T	L	Q	I	-0.161265177750174	-0.523183541672737	-0.424995333865445	-0.486455397557119	-0.492902585533963	-0.119844516056059	-0.647800002984308	-0.292248953431739	-0.439563962625712	0.242195688367099	-0.373999350149688	-0.389961637019351	0	0	0	0	0.398	0
CM000995.3_175126545-175127589(+)_1|1|1x0;2;2	V	K	A	F	A	K	M	S	E	L	Q	I	-0.190020905049263	-0.617524180908036	-0.247761329286786	0.0582719334551929	-0.336767388348484	-0.252820440939142	-0.282056406428925	-0.134496380022412	-0.510185510191795	-0.445124754705571	0.162154356662573	-0.460009008144379	0	0	0	0	0.16	0
CM000995.3_175126545-175127589(+)_1|1|1x0;3;3	G	K	A	F	T	Q	S	S	H	L	G	I	-0.229747137870909	-0.492541410409805	-0.798632472198965	-0.576729605968516	-0.703662492263587	-0.744527291796255	0.171592454107635	-0.736717725568912	0.36280328065937	-0.708312796936935	-0.685413944356839	-0.713256123865737	0	0	0	0	0.808	0
CM000995.3_175126545-175127589(+)_1|1|1x0;4;4	D	K	A	F	V	R	R	G	E	L	Q	I	-0.174330368362708	-0.733493396509626	-0.253712723940095	-0.276747287962326	-0.533598858753261	-0.236100459116759	-0.463371052693268	0.0558951944434407	-0.634496129093621	-0.647920064455652	0.320509324569453	-0.758976745302755	0	0	0	0	0.362	0
CM000995.3_175126545-175127589(+)_1|1|1x0;5;5	G	K	A	F	A	Q	S	G	T	L	Q	I	-0.301067618977842	-0.462410359772936	-0.57425809047572	-1.00206923225511	-0.781557840448777	-0.340670583018652	-0.856610814299294	0.145316745862403	0.53943282407352	-0.743291637280021	-0.711579373684725	-0.746096717095212	0	0	0	0	0.754	0
CM000995.3_175126545-175127589(+)_1|1|1x0;6;6	G	K	A	F	A	Q	S	G	T	L	Q	V	-0.250402902715097	-0.342134127940069	-0.668613404426469	-0.989029087522861	-0.767337874077022	-0.233365179961329	-0.93113190884949	-0.00576393547412257	0.577377195897617	-0.7203728607261	-0.726950718013663	-0.768414611403927	0	0	0	0	0.794	0
CM000995.3_175126545-175127589(+)_1|1|1x0;7;7	G	K	A	F	V	Q	C	I	A	L	R	I	-0.118741414024081	-0.430632510965349	-0.345491711393115	-0.599337065827199	-0.344134205980883	-0.372882681244003	-0.613035564814497	0.120865423590212	0.343472473298765	-0.51532438781428	-0.611752425470492	-0.629924545907295	0	0	0	0	0.376	0
CM000995.3_175126545-175127589(+)_1|1|1x0;8;8	G	K	A	F	A	H	S	S	H	L	R	I	-0.173488334608322	-0.637123330490213	-0.480361324472168	-0.353505142218279	-0.643109135192424	-0.621526666300964	0.000722867719544266	-0.64572409318917	-0.467689921525945	-0.634553981173351	-0.595505394773009	0.179825938831959	0	0	0	0	0.462	0
CM000995.3_175126545-175127589(+)_1|1|1x0;9;9	G	K	A	F	A	H	S	S	T	L	Q	I	-0.143012885056752	-0.585486403211139	-0.453802445332836	-0.84928026079602	-0.725146879966232	-0.0509718155420014	-0.838230706212836	-0.368876009269615	-0.66679752042483	-0.70231485798166	-0.629226795475456	0.474357415247367	0	0	0	0	0.502	0
CM000995.3_175166538-175167966(-)_1|1|1x0;1;1	G	K	D	F	R	T	W	N	V	L	Q	I	-0.252196414548131	-0.537332467715117	-0.124307876013423	-0.387007131157678	-0.255257400881011	-0.409569556747534	-0.485311345694471	0.0110188450193766	-0.398028148528106	-0.515064424046874	-0.349497255491521	0.108256013498425	0	0	0	0	0.162	0
CM000995.3_175166538-175167966(-)_1|1|1x0;2;2	G	K	V	F	A	R	S	C	H	L	Q	I	-0.387099779504958	-0.464078713952585	-0.547849116817917	-0.294012802398069	-0.621052900947823	-0.722211368386956	-0.0132062244926487	-0.360171198541153	-0.719703635984634	-0.701490993751979	0.323129426166296	-0.706911594181197	0	0	0	0	0.322	0
CM000995.3_175166538-175167966(-)_1|1|1x0;3;3	G	K	A	F	K	R	R	I	N	L	Q	I	-0.205000994129585	-0.431175595876242	-0.43086331853709	-0.270899032762321	-0.0153698973432878	-0.482538538175322	-0.594885765511997	-0.419813486325301	-0.51986682270255	-0.662158928068473	0.339188845574174	-0.742400268448589	0	0	0	0	0.182	0
CM000995.3_175166538-175167966(-)_1|1|1x0;4;4	G	K	A	F	A	S	S	G	E	L	Q	K	-0.244358035475242	-0.53700775120326	-0.135078322854721	-0.196369625446555	-0.236775592598001	-0.232853686004978	-0.113594762124339	-0.126414554503246	-0.28865260914286	-0.20717366929129	-0.445693512799133	-0.488445679748709	0	0	0	0	0.206	0
CM000995.3_175166538-175167966(-)_1|1|1x0;5;5	G	K	A	F	S	Q	S	S	H	L	R	I	-0.229747137870909	-0.492541410409805	-0.798632472198965	-0.576729605968516	-0.703662492263587	-0.744527291796255	0.171592454107635	-0.736717725568912	0.36280328065937	-0.708312796936935	-0.685413944356839	-0.713256123865737	0	0	0	0	0.914	0
CM000995.3_175166538-175167966(-)_1|1|1x0;6;6	G	K	A	F	A	R	S	G	D	L	Q	K	-0.504296761017935	-0.643712529245287	-0.49883062069388	-0.273539214384585	-0.81515835257696	0.144688532189433	-0.723779440369991	-0.595288853208227	-0.722907763401481	-0.732317553383527	0.188278967804088	-0.466708151102678	0	0	0	0	0.39	0
CM000995.3_175166538-175167966(-)_1|1|1x0;7;7	G	K	A	F	A	H	S	S	H	L	H	K	-0.335524512869973	-0.745493692589751	-0.292768586137101	-0.389426379866659	-0.632106149390222	-0.49504322000181	0.0675995409165893	-0.630036371024526	-0.422042311594291	-0.570678633293306	-0.692897526605645	0.165374179756607	0	0	0	0	0.562	0
CM000995.3_175166538-175167966(-)_1|1|1x0;8;8	G	K	A	F	A	V	I	Y	T	L	Q	M	-0.254631875279582	-0.326272456957065	-0.366245152494989	-0.29583407995967	-0.40835786774072	-0.0970937855195602	-0.500168630105107	-0.084790934699362	-0.513621093664013	-0.416020719263327	-0.0239534094798911	0.0123434022059011	0	0	0	0	0.35	0
CM000995.3_175166538-175167966(-)_1|1|1x0;9;9	G	K	A	F	A	V	I	Y	T	L	Q	M	-0.254631875279582	-0.326272456957065	-0.366245152494989	-0.29583407995967	-0.40835786774072	-0.0970937855195602	-0.500168630105107	-0.084790934699362	-0.513621093664013	-0.416020719263327	-0.0239534094798911	0.0123434022059011	0	0	0	0	0.35	0
CM000995.3_175166538-175167966(-)_1|1|1x0;10;10	G	K	A	F	A	R	S	C	H	L	R	I	-0.387099779504958	-0.464078713952585	-0.547849116817917	-0.294012802398069	-0.621052900947823	-0.722211368386956	-0.0132062244926487	-0.360171198541153	-0.719703635984634	-0.701490993751979	0.323129426166296	-0.706911594181197	0	0	0	0	0.71	0
CM000995.3_175166538-175167966(-)_1|1|1x0;11;11	G	K	A	F	A	E	S	S	T	L	Q	I	-0.161265177750174	-0.523183541672737	-0.424995333865445	-0.486455397557119	-0.492902585533963	-0.119844516056059	-0.647800002984308	-0.292248953431739	-0.439563962625712	0.242195688367099	-0.373999350149688	-0.389961637019351	0	0	0	0	0.398	0
CM000995.3_175166538-175167966(-)_1|1|1x0;12;12	G	K	A	F	I	T	R	R	V	L	Q	I	-0.21721860239515	-0.51155841499546	-0.243704769515685	-0.297281536005145	-0.0896521899471641	-0.438208319844789	-0.396078735013626	-0.292419713817943	-0.518999973817087	-0.164026680871606	-0.1983692875666	-0.162141603327341	0	0	0	0	0.044	0
CM000995.3_175166538-175167966(-)_1|1|1x0;13;13	G	K	A	F	A	R	S	C	D	L	Q	K	-0.58339889214208	-0.477808937919697	-0.549649538376723	-0.300541739580367	-0.831524901015412	-0.023931961011931	-0.799433802325363	-0.436102145991777	-0.865809940256879	-0.729457933549292	0.2654107189892	-0.457196612697733	0	0	0	0	0.402	0
CM000995.3_175223646-175224993(+)_1|1|1x0;1;1	I	C	R	H	E	R	R	S	S	A	E	Q	-0.344023154273683	-0.493856103414675	-0.670983404848802	-0.695955309611073	-0.811250901957461	-0.54307028139347	-0.731214671648212	0.0200414712811149	-0.661571249416216	-0.773291443903716	0.467638002463717	-0.684384921915014	0	0	0	0	0.558	0
CM000995.3_175223646-175224993(+)_1|2|1x0;1;2	V	K	A	F	A	K	M	S	K	L	Q	I	-0.343259132127576	-0.533009911805145	-0.273581895558799	-0.139405597930881	-0.483271578012614	-0.662437344318662	-0.0248176063368506	-0.467192460410113	-0.318297230411386	-0.449508528803758	0.0865358473703672	-0.360231501941542	0	0	0	0	0.192	0
CM000995.3_175223646-175224993(+)_1|2|1x0;2;3	G	K	A	F	T	Q	S	S	H	L	G	I	-0.229747137870909	-0.492541410409805	-0.798632472198965	-0.576729605968516	-0.703662492263587	-0.744527291796255	0.171592454107635	-0.736717725568912	0.36280328065937	-0.708312796936935	-0.685413944356839	-0.713256123865737	0	0	0	0	0.808	0
CM000995.3_175223646-175224993(+)_1|2|1x0;3;4	G	K	A	F	T	R	S	S	T	L	Q	T	-0.303138235383159	-0.236441269933053	-0.423343028088372	-0.90100558129828	-0.275369298703294	-0.750642168099329	-0.438049529003519	-0.121568003487999	-0.537405440292602	-0.805278819695663	0.497135359920885	-0.743816654711335	0	0	0	0	0.786	0
CM000995.3_175223646-175224993(+)_1|2|1x0;4;5	D	K	A	F	V	R	R	G	E	L	Q	I	-0.174330368362708	-0.733493396509626	-0.253712723940095	-0.276747287962326	-0.533598858753261	-0.236100459116759	-0.463371052693268	0.0558951944434407	-0.634496129093621	-0.647920064455652	0.320509324569453	-0.758976745302755	0	0	0	0	0.362	0
CM000995.3_175223646-175224993(+)_1|2|1x0;5;6	G	K	A	F	A	Q	S	G	T	L	Q	I	-0.301067618977842	-0.462410359772936	-0.57425809047572	-1.00206923225511	-0.781557840448777	-0.340670583018652	-0.856610814299294	0.145316745862403	0.53943282407352	-0.743291637280021	-0.711579373684725	-0.746096717095212	0	0	0	0	0.754	0
CM000995.3_175223646-175224993(+)_1|2|1x0;6;7	G	K	A	F	A	H	S	S	T	L	Q	I	-0.143012885056752	-0.585486403211139	-0.453802445332836	-0.84928026079602	-0.725146879966232	-0.0509718155420014	-0.838230706212836	-0.368876009269615	-0.66679752042483	-0.70231485798166	-0.629226795475456	0.474357415247367	0	0	0	0	0.502	0
CM000995.3_175223646-175224993(+)_1|2|1x0;7;8	D	K	A	F	V	K	R	G	E	L	Q	I	-0.0218186023655979	-0.452056592342479	-0.261236748298605	-0.0321743616091902	-0.20466617609505	-0.217303086519772	-0.213916386394213	-0.120081539353666	-0.351760775925488	-0.381748891638103	0.0142451531736139	-0.432543143880412	0	0	0	0	0.126	0
CM000995.3_175223646-175224993(+)_1|2|1x0;8;9	G	K	A	F	A	Q	S	G	T	L	Q	V	-0.250402902715097	-0.342134127940069	-0.668613404426469	-0.989029087522861	-0.767337874077022	-0.233365179961329	-0.93113190884949	-0.00576393547412257	0.577377195897617	-0.7203728607261	-0.726950718013663	-0.768414611403927	0	0	0	0	0.794	0
CM000995.3_175223646-175224993(+)_1|2|1x0;9;10	G	K	A	F	V	Q	C	I	A	L	R	I	-0.118741414024081	-0.430632510965349	-0.345491711393115	-0.599337065827199	-0.344134205980883	-0.372882681244003	-0.613035564814497	0.120865423590212	0.343472473298765	-0.51532438781428	-0.611752425470492	-0.629924545907295	0	0	0	0	0.376	0
CM000995.3_175223646-175224993(+)_1|2|1x0;10;11	G	K	A	F	A	H	S	N	T	L	Q	I	-0.259728861276863	-0.614455561819497	-0.273407665794361	-0.605504182491502	-0.735055131621029	-0.141897342426263	-0.772083604582361	0.0332666037089699	-0.647076888129551	-0.600154843751072	-0.473885691333421	0.456166902263452	0	0	0	0	0.362	0
CM000995.3_175223646-175224993(+)_1|2|1x0;11;12	G	K	A	F	A	H	S	S	T	L	Q	I	-0.143012885056752	-0.585486403211139	-0.453802445332836	-0.84928026079602	-0.725146879966232	-0.0509718155420014	-0.838230706212836	-0.368876009269615	-0.66679752042483	-0.70231485798166	-0.629226795475456	0.474357415247367	0	0	0	0	0.502	0
CM000995.3_175264095-175265523(-)_1|1|1x0;1;1	G	K	D	F	R	T	W	N	V	L	Q	I	-0.252196414548131	-0.537332467715117	-0.124307876013423	-0.387007131157678	-0.255257400881011	-0.409569556747534	-0.485311345694471	0.0110188450193766	-0.398028148528106	-0.515064424046874	-0.349497255491521	0.108256013498425	0	0	0	0	0.162	0
CM000995.3_175264095-175265523(-)_1|1|1x0;2;2	G	K	V	F	A	R	S	C	H	L	Q	I	-0.387099779504958	-0.464078713952585	-0.547849116817917	-0.294012802398069	-0.621052900947823	-0.722211368386956	-0.0132062244926487	-0.360171198541153	-0.719703635984634	-0.701490993751979	0.323129426166296	-0.706911594181197	0	0	0	0	0.322	0
CM000995.3_175264095-175265523(-)_1|1|1x0;3;3	G	K	A	F	K	R	R	I	N	L	Q	I	-0.205000994129585	-0.431175595876242	-0.43086331853709	-0.270899032762321	-0.0153698973432878	-0.482538538175322	-0.594885765511997	-0.419813486325301	-0.51986682270255	-0.662158928068473	0.339188845574174	-0.742400268448589	0	0	0	0	0.182	0
CM000995.3_175264095-175265523(-)_1|1|1x0;4;4	G	K	A	F	A	S	S	G	E	L	Q	K	-0.244358035475242	-0.53700775120326	-0.135078322854721	-0.196369625446555	-0.236775592598001	-0.232853686004978	-0.113594762124339	-0.126414554503246	-0.28865260914286	-0.20717366929129	-0.445693512799133	-0.488445679748709	0	0	0	0	0.206	0
CM000995.3_175264095-175265523(-)_1|1|1x0;5;5	G	K	A	F	S	Q	S	S	H	L	R	I	-0.229747137870909	-0.492541410409805	-0.798632472198965	-0.576729605968516	-0.703662492263587	-0.744527291796255	0.171592454107635	-0.736717725568912	0.36280328065937	-0.708312796936935	-0.685413944356839	-0.713256123865737	0	0	0	0	0.914	0
CM000995.3_175264095-175265523(-)_1|1|1x0;6;6	G	K	A	F	A	R	S	G	D	L	Q	K	-0.504296761017935	-0.643712529245287	-0.49883062069388	-0.273539214384585	-0.81515835257696	0.144688532189433	-0.723779440369991	-0.595288853208227	-0.722907763401481	-0.732317553383527	0.188278967804088	-0.466708151102678	0	0	0	0	0.39	0
CM000995.3_175264095-175265523(-)_1|1|1x0;7;7	G	K	A	F	A	H	S	S	H	L	H	K	-0.335524512869973	-0.745493692589751	-0.292768586137101	-0.389426379866659	-0.632106149390222	-0.49504322000181	0.0675995409165893	-0.630036371024526	-0.422042311594291	-0.570678633293306	-0.692897526605645	0.165374179756607	0	0	0	0	0.562	0
CM000995.3_175264095-175265523(-)_1|1|1x0;8;8	G	K	A	F	A	V	I	Y	T	L	Q	M	-0.254631875279582	-0.326272456957065	-0.366245152494989	-0.29583407995967	-0.40835786774072	-0.0970937855195602	-0.500168630105107	-0.084790934699362	-0.513621093664013	-0.416020719263327	-0.0239534094798911	0.0123434022059011	0	0	0	0	0.35	0
CM000995.3_175264095-175265523(-)_1|1|1x0;9;9	G	K	A	F	A	V	I	Y	T	L	Q	M	-0.254631875279582	-0.326272456957065	-0.366245152494989	-0.29583407995967	-0.40835786774072	-0.0970937855195602	-0.500168630105107	-0.084790934699362	-0.513621093664013	-0.416020719263327	-0.0239534094798911	0.0123434022059011	0	0	0	0	0.35	0
CM000995.3_175264095-175265523(-)_1|1|1x0;10;10	G	K	A	F	A	R	S	C	H	L	R	I	-0.387099779504958	-0.464078713952585	-0.547849116817917	-0.294012802398069	-0.621052900947823	-0.722211368386956	-0.0132062244926487	-0.360171198541153	-0.719703635984634	-0.701490993751979	0.323129426166296	-0.706911594181197	0	0	0	0	0.71	0
CM000995.3_175264095-175265523(-)_1|1|1x0;11;11	G	K	A	F	A	E	S	S	T	L	Q	I	-0.161265177750174	-0.523183541672737	-0.424995333865445	-0.486455397557119	-0.492902585533963	-0.119844516056059	-0.647800002984308	-0.292248953431739	-0.439563962625712	0.242195688367099	-0.373999350149688	-0.389961637019351	0	0	0	0	0.398	0
CM000995.3_175264095-175265523(-)_1|1|1x0;12;12	G	K	A	F	I	T	R	R	V	L	Q	I	-0.21721860239515	-0.51155841499546	-0.243704769515685	-0.297281536005145	-0.0896521899471641	-0.438208319844789	-0.396078735013626	-0.292419713817943	-0.518999973817087	-0.164026680871606	-0.1983692875666	-0.162141603327341	0	0	0	0	0.044	0
CM000995.3_175264095-175265523(-)_1|1|1x0;13;13	G	K	A	F	A	R	S	C	D	L	Q	K	-0.58339889214208	-0.477808937919697	-0.549649538376723	-0.300541739580367	-0.831524901015412	-0.023931961011931	-0.799433802325363	-0.436102145991777	-0.865809940256879	-0.729457933549292	0.2654107189892	-0.457196612697733	0	0	0	0	0.402	0
CM000995.3_175321242-175323126(+)_1|1|1x0;1;1	I	C	R	H	E	R	R	S	S	A	E	Q	-0.344023154273683	-0.493856103414675	-0.670983404848802	-0.695955309611073	-0.811250901957461	-0.54307028139347	-0.731214671648212	0.0200414712811149	-0.661571249416216	-0.773291443903716	0.467638002463717	-0.684384921915014	0	0	0	0	0.558	0
CM000995.3_175321242-175323126(+)_1|2|1x0;1;2	G	K	A	F	A	E	S	S	T	L	Q	I	-0.161265177750174	-0.523183541672737	-0.424995333865445	-0.486455397557119	-0.492902585533963	-0.119844516056059	-0.647800002984308	-0.292248953431739	-0.439563962625712	0.242195688367099	-0.373999350149688	-0.389961637019351	0	0	0	0	0.398	0
CM000995.3_175321242-175323126(+)_1|2|1x0;2;3	V	K	A	F	A	K	M	S	E	L	Q	I	-0.190020905049263	-0.617524180908036	-0.247761329286786	0.0582719334551929	-0.336767388348484	-0.252820440939142	-0.282056406428925	-0.134496380022412	-0.510185510191795	-0.445124754705571	0.162154356662573	-0.460009008144379	0	0	0	0	0.16	0
CM000995.3_175321242-175323126(+)_1|2|1x0;3;4	G	K	A	F	T	Q	S	S	H	L	G	I	-0.229747137870909	-0.492541410409805	-0.798632472198965	-0.576729605968516	-0.703662492263587	-0.744527291796255	0.171592454107635	-0.736717725568912	0.36280328065937	-0.708312796936935	-0.685413944356839	-0.713256123865737	0	0	0	0	0.808	0
CM000995.3_175321242-175323126(+)_1|2|1x0;4;5	G	K	A	F	A	R	S	S	T	L	Q	T	-0.303138235383159	-0.236441269933053	-0.423343028088372	-0.90100558129828	-0.275369298703294	-0.750642168099329	-0.438049529003519	-0.121568003487999	-0.537405440292602	-0.805278819695663	0.497135359920885	-0.743816654711335	0	0	0	0	0.78	0
CM000995.3_175321242-175323126(+)_1|2|1x0;5;6	D	K	A	F	V	R	R	G	E	L	Q	I	-0.174330368362708	-0.733493396509626	-0.253712723940095	-0.276747287962326	-0.533598858753261	-0.236100459116759	-0.463371052693268	0.0558951944434407	-0.634496129093621	-0.647920064455652	0.320509324569453	-0.758976745302755	0	0	0	0	0.362	0
CM000995.3_175321242-175323126(+)_1|2|1x0;6;7	G	K	A	F	A	Q	S	G	T	L	Q	I	-0.301067618977842	-0.462410359772936	-0.57425809047572	-1.00206923225511	-0.781557840448777	-0.340670583018652	-0.856610814299294	0.145316745862403	0.53943282407352	-0.743291637280021	-0.711579373684725	-0.746096717095212	0	0	0	0	0.754	0
CM000995.3_175321242-175323126(+)_1|2|1x0;7;8	G	K	A	F	A	Q	S	G	T	L	Q	I	-0.301067618977842	-0.462410359772936	-0.57425809047572	-1.00206923225511	-0.781557840448777	-0.340670583018652	-0.856610814299294	0.145316745862403	0.53943282407352	-0.743291637280021	-0.711579373684725	-0.746096717095212	0	0	0	0	0.754	0
CM000995.3_175321242-175323126(+)_1|3|1x0;1;9	G	K	A	F	A	H	S	S	T	L	Q	I	-0.143012885056752	-0.585486403211139	-0.453802445332836	-0.84928026079602	-0.725146879966232	-0.0509718155420014	-0.838230706212836	-0.368876009269615	-0.66679752042483	-0.70231485798166	-0.629226795475456	0.474357415247367	0	0	0	0	0.502	0
CM000995.3_175321242-175323126(+)_1|3|1x0;2;10	D	K	A	F	V	K	R	G	E	L	Q	I	-0.0218186023655979	-0.452056592342479	-0.261236748298605	-0.0321743616091902	-0.20466617609505	-0.217303086519772	-0.213916386394213	-0.120081539353666	-0.351760775925488	-0.381748891638103	0.0142451531736139	-0.432543143880412	0	0	0	0	0.126	0
CM000995.3_175321242-175323126(+)_1|3|1x0;3;11	G	K	A	F	A	Q	S	G	T	L	Q	V	-0.250402902715097	-0.342134127940069	-0.668613404426469	-0.989029087522861	-0.767337874077022	-0.233365179961329	-0.93113190884949	-0.00576393547412257	0.577377195897617	-0.7203728607261	-0.726950718013663	-0.768414611403927	0	0	0	0	0.794	0
CM000995.3_175321242-175323126(+)_1|3|1x0;4;12	G	K	A	F	V	Q	C	I	A	L	R	I	-0.118741414024081	-0.430632510965349	-0.345491711393115	-0.599337065827199	-0.344134205980883	-0.372882681244003	-0.613035564814497	0.120865423590212	0.343472473298765	-0.51532438781428	-0.611752425470492	-0.629924545907295	0	0	0	0	0.376	0
CM000995.3_175321242-175323126(+)_1|3|1x0;5;13	G	K	A	F	A	H	S	S	T	L	Q	I	-0.143012885056752	-0.585486403211139	-0.453802445332836	-0.84928026079602	-0.725146879966232	-0.0509718155420014	-0.838230706212836	-0.368876009269615	-0.66679752042483	-0.70231485798166	-0.629226795475456	0.474357415247367	0	0	0	0	0.502	0
CM000995.3_175321242-175323126(+)_1|3|1x0;6;14	G	I	A	F	A	H	S	S	T	L	Q	I	-0.143012885056752	-0.585486403211139	-0.453802445332836	-0.84928026079602	-0.725146879966232	-0.0509718155420014	-0.838230706212836	-0.368876009269615	-0.66679752042483	-0.70231485798166	-0.629226795475456	0.474357415247367	0	0	0	0	0.464	0
CM000995.3_175321242-175323126(+)_1|3|1x0;7;15	G	K	A	F	K	R	S	G	D	L	L	I	-0.365536262342104	-0.637661028136314	-0.592354676358206	-0.334968161021529	-0.787793914874503	0.0243531644613821	-0.730681597679713	-0.595971790376449	-0.67542779236202	-0.724166792195807	0.199050703619284	-0.482266954193335	0	0	0	0	0.294	0
CM000995.3_175321242-175323126(+)_1|4|1x0;1;16	G	K	V	F	I	R	S	V	D	L	Q	I	-0.261020970876618	-0.27615447161458	-0.38903702209129	-0.164249323996895	-0.548002475733764	-0.101557700090431	-0.506573853190126	-0.318018734521702	-0.531259334081986	-0.596639534589274	0.227963689914531	-0.437028792000035	0	0	0	0	0.188	0
CM000995.3_175444222-175445650(+)_1|1|1x0;1;1	G	K	D	F	R	T	W	N	V	L	Q	I	-0.252196414548131	-0.537332467715117	-0.124307876013423	-0.387007131157678	-0.255257400881011	-0.409569556747534	-0.485311345694471	0.0110188450193766	-0.398028148528106	-0.515064424046874	-0.349497255491521	0.108256013498425	0	0	0	0	0.162	0
CM000995.3_175444222-175445650(+)_1|1|1x0;2;2	G	K	V	F	A	R	S	C	H	L	Q	I	-0.387099779504958	-0.464078713952585	-0.547849116817917	-0.294012802398069	-0.621052900947823	-0.722211368386956	-0.0132062244926487	-0.360171198541153	-0.719703635984634	-0.701490993751979	0.323129426166296	-0.706911594181197	0	0	0	0	0.322	0
CM000995.3_175444222-175445650(+)_1|1|1x0;3;3	G	K	A	F	K	R	R	I	N	L	Q	I	-0.205000994129585	-0.431175595876242	-0.43086331853709	-0.270899032762321	-0.0153698973432878	-0.482538538175322	-0.594885765511997	-0.419813486325301	-0.51986682270255	-0.662158928068473	0.339188845574174	-0.742400268448589	0	0	0	0	0.182	0
CM000995.3_175444222-175445650(+)_1|1|1x0;4;4	G	K	A	F	A	S	S	G	E	L	Q	K	-0.244358035475242	-0.53700775120326	-0.135078322854721	-0.196369625446555	-0.236775592598001	-0.232853686004978	-0.113594762124339	-0.126414554503246	-0.28865260914286	-0.20717366929129	-0.445693512799133	-0.488445679748709	0	0	0	0	0.206	0
CM000995.3_175444222-175445650(+)_1|1|1x0;5;5	G	K	A	F	S	Q	S	S	H	L	R	I	-0.229747137870909	-0.492541410409805	-0.798632472198965	-0.576729605968516	-0.703662492263587	-0.744527291796255	0.171592454107635	-0.736717725568912	0.36280328065937	-0.708312796936935	-0.685413944356839	-0.713256123865737	0	0	0	0	0.914	0
CM000995.3_175444222-175445650(+)_1|1|1x0;6;6	G	K	A	F	A	R	S	G	D	L	Q	K	-0.504296761017935	-0.643712529245287	-0.49883062069388	-0.273539214384585	-0.81515835257696	0.144688532189433	-0.723779440369991	-0.595288853208227	-0.722907763401481	-0.732317553383527	0.188278967804088	-0.466708151102678	0	0	0	0	0.39	0
CM000995.3_175444222-175445650(+)_1|1|1x0;7;7	G	K	A	F	A	H	S	S	H	L	H	K	-0.335524512869973	-0.745493692589751	-0.292768586137101	-0.389426379866659	-0.632106149390222	-0.49504322000181	0.0675995409165893	-0.630036371024526	-0.422042311594291	-0.570678633293306	-0.692897526605645	0.165374179756607	0	0	0	0	0.562	0
CM000995.3_175444222-175445650(+)_1|1|1x0;8;8	G	K	A	F	A	V	I	Y	T	L	Q	M	-0.254631875279582	-0.326272456957065	-0.366245152494989	-0.29583407995967	-0.40835786774072	-0.0970937855195602	-0.500168630105107	-0.084790934699362	-0.513621093664013	-0.416020719263327	-0.0239534094798911	0.0123434022059011	0	0	0	0	0.35	0
CM000995.3_175444222-175445650(+)_1|1|1x0;9;9	G	K	A	F	A	V	I	Y	T	L	Q	M	-0.254631875279582	-0.326272456957065	-0.366245152494989	-0.29583407995967	-0.40835786774072	-0.0970937855195602	-0.500168630105107	-0.084790934699362	-0.513621093664013	-0.416020719263327	-0.0239534094798911	0.0123434022059011	0	0	0	0	0.35	0
CM000995.3_175444222-175445650(+)_1|1|1x0;10;10	G	K	A	F	A	R	S	C	H	L	R	I	-0.387099779504958	-0.464078713952585	-0.547849116817917	-0.294012802398069	-0.621052900947823	-0.722211368386956	-0.0132062244926487	-0.360171198541153	-0.719703635984634	-0.701490993751979	0.323129426166296	-0.706911594181197	0	0	0	0	0.71	0
CM000995.3_175444222-175445650(+)_1|1|1x0;11;11	G	K	A	F	A	E	S	S	T	L	Q	I	-0.161265177750174	-0.523183541672737	-0.424995333865445	-0.486455397557119	-0.492902585533963	-0.119844516056059	-0.647800002984308	-0.292248953431739	-0.439563962625712	0.242195688367099	-0.373999350149688	-0.389961637019351	0	0	0	0	0.398	0
CM000995.3_175444222-175445650(+)_1|1|1x0;12;12	G	K	A	F	I	T	R	R	V	L	Q	I	-0.21721860239515	-0.51155841499546	-0.243704769515685	-0.297281536005145	-0.0896521899471641	-0.438208319844789	-0.396078735013626	-0.292419713817943	-0.518999973817087	-0.164026680871606	-0.1983692875666	-0.162141603327341	0	0	0	0	0.044	0
CM000995.3_175444222-175445650(+)_1|1|1x0;13;13	G	K	A	F	A	R	S	C	D	L	Q	K	-0.58339889214208	-0.477808937919697	-0.549649538376723	-0.300541739580367	-0.831524901015412	-0.023931961011931	-0.799433802325363	-0.436102145991777	-0.865809940256879	-0.729457933549292	0.2654107189892	-0.457196612697733	0	0	0	0	0.402	0
CM000995.3_175484752-175486099(-)_1|1|1x0;1;1	I	C	R	H	E	R	R	S	S	A	E	Q	-0.344023154273683	-0.493856103414675	-0.670983404848802	-0.695955309611073	-0.811250901957461	-0.54307028139347	-0.731214671648212	0.0200414712811149	-0.661571249416216	-0.773291443903716	0.467638002463717	-0.684384921915014	0	0	0	0	0.558	0
CM000995.3_175484752-175486099(-)_1|2|1x0;1;2	V	K	A	F	A	K	M	S	K	L	Q	I	-0.343259132127576	-0.533009911805145	-0.273581895558799	-0.139405597930881	-0.483271578012614	-0.662437344318662	-0.0248176063368506	-0.467192460410113	-0.318297230411386	-0.449508528803758	0.0865358473703672	-0.360231501941542	0	0	0	0	0.192	0
CM000995.3_175484752-175486099(-)_1|2|1x0;2;3	G	K	A	F	T	Q	S	S	H	L	G	I	-0.229747137870909	-0.492541410409805	-0.798632472198965	-0.576729605968516	-0.703662492263587	-0.744527291796255	0.171592454107635	-0.736717725568912	0.36280328065937	-0.708312796936935	-0.685413944356839	-0.713256123865737	0	0	0	0	0.808	0
CM000995.3_175484752-175486099(-)_1|2|1x0;3;4	G	K	A	F	T	R	S	S	T	L	Q	T	-0.303138235383159	-0.236441269933053	-0.423343028088372	-0.90100558129828	-0.275369298703294	-0.750642168099329	-0.438049529003519	-0.121568003487999	-0.537405440292602	-0.805278819695663	0.497135359920885	-0.743816654711335	0	0	0	0	0.786	0
CM000995.3_175484752-175486099(-)_1|2|1x0;4;5	D	K	A	F	V	R	R	G	E	L	Q	I	-0.174330368362708	-0.733493396509626	-0.253712723940095	-0.276747287962326	-0.533598858753261	-0.236100459116759	-0.463371052693268	0.0558951944434407	-0.634496129093621	-0.647920064455652	0.320509324569453	-0.758976745302755	0	0	0	0	0.362	0
CM000995.3_175484752-175486099(-)_1|2|1x0;5;6	G	K	A	F	A	Q	S	G	T	L	Q	I	-0.301067618977842	-0.462410359772936	-0.57425809047572	-1.00206923225511	-0.781557840448777	-0.340670583018652	-0.856610814299294	0.145316745862403	0.53943282407352	-0.743291637280021	-0.711579373684725	-0.746096717095212	0	0	0	0	0.754	0
CM000995.3_175484752-175486099(-)_1|2|1x0;6;7	G	K	A	F	A	H	S	S	T	L	Q	I	-0.143012885056752	-0.585486403211139	-0.453802445332836	-0.84928026079602	-0.725146879966232	-0.0509718155420014	-0.838230706212836	-0.368876009269615	-0.66679752042483	-0.70231485798166	-0.629226795475456	0.474357415247367	0	0	0	0	0.502	0
CM000995.3_175484752-175486099(-)_1|2|1x0;7;8	D	K	A	F	V	K	R	G	E	L	Q	I	-0.0218186023655979	-0.452056592342479	-0.261236748298605	-0.0321743616091902	-0.20466617609505	-0.217303086519772	-0.213916386394213	-0.120081539353666	-0.351760775925488	-0.381748891638103	0.0142451531736139	-0.432543143880412	0	0	0	0	0.126	0
CM000995.3_175484752-175486099(-)_1|2|1x0;8;9	G	K	A	F	A	Q	S	G	T	L	Q	V	-0.250402902715097	-0.342134127940069	-0.668613404426469	-0.989029087522861	-0.767337874077022	-0.233365179961329	-0.93113190884949	-0.00576393547412257	0.577377195897617	-0.7203728607261	-0.726950718013663	-0.768414611403927	0	0	0	0	0.794	0
CM000995.3_175484752-175486099(-)_1|2|1x0;9;10	G	K	A	F	V	Q	C	I	A	L	R	I	-0.118741414024081	-0.430632510965349	-0.345491711393115	-0.599337065827199	-0.344134205980883	-0.372882681244003	-0.613035564814497	0.120865423590212	0.343472473298765	-0.51532438781428	-0.611752425470492	-0.629924545907295	0	0	0	0	0.376	0
CM000995.3_175484752-175486099(-)_1|2|1x0;10;11	G	K	A	F	A	H	S	N	T	L	Q	I	-0.259728861276863	-0.614455561819497	-0.273407665794361	-0.605504182491502	-0.735055131621029	-0.141897342426263	-0.772083604582361	0.0332666037089699	-0.647076888129551	-0.600154843751072	-0.473885691333421	0.456166902263452	0	0	0	0	0.362	0
CM000995.3_175484752-175486099(-)_1|2|1x0;11;12	G	K	A	F	A	H	S	S	T	L	Q	I	-0.143012885056752	-0.585486403211139	-0.453802445332836	-0.84928026079602	-0.725146879966232	-0.0509718155420014	-0.838230706212836	-0.368876009269615	-0.66679752042483	-0.70231485798166	-0.629226795475456	0.474357415247367	0	0	0	0	0.502	0
CM000995.3_175541781-175543209(+)_1|1|1x0;1;1	G	K	D	F	R	T	W	N	V	L	Q	I	-0.252196414548131	-0.537332467715117	-0.124307876013423	-0.387007131157678	-0.255257400881011	-0.409569556747534	-0.485311345694471	0.0110188450193766	-0.398028148528106	-0.515064424046874	-0.349497255491521	0.108256013498425	0	0	0	0	0.162	0
CM000995.3_175541781-175543209(+)_1|1|1x0;2;2	G	K	V	F	A	R	S	C	H	L	Q	I	-0.387099779504958	-0.464078713952585	-0.547849116817917	-0.294012802398069	-0.621052900947823	-0.722211368386956	-0.0132062244926487	-0.360171198541153	-0.719703635984634	-0.701490993751979	0.323129426166296	-0.706911594181197	0	0	0	0	0.322	0
CM000995.3_175541781-175543209(+)_1|1|1x0;3;3	G	K	A	F	K	R	R	I	N	L	Q	I	-0.205000994129585	-0.431175595876242	-0.43086331853709	-0.270899032762321	-0.0153698973432878	-0.482538538175322	-0.594885765511997	-0.419813486325301	-0.51986682270255	-0.662158928068473	0.339188845574174	-0.742400268448589	0	0	0	0	0.182	0
CM000995.3_175541781-175543209(+)_1|1|1x0;4;4	G	K	A	F	A	S	S	G	E	L	Q	K	-0.244358035475242	-0.53700775120326	-0.135078322854721	-0.196369625446555	-0.236775592598001	-0.232853686004978	-0.113594762124339	-0.126414554503246	-0.28865260914286	-0.20717366929129	-0.445693512799133	-0.488445679748709	0	0	0	0	0.206	0
CM000995.3_175541781-175543209(+)_1|1|1x0;5;5	G	K	A	F	S	Q	S	S	H	L	R	I	-0.229747137870909	-0.492541410409805	-0.798632472198965	-0.576729605968516	-0.703662492263587	-0.744527291796255	0.171592454107635	-0.736717725568912	0.36280328065937	-0.708312796936935	-0.685413944356839	-0.713256123865737	0	0	0	0	0.914	0
CM000995.3_175541781-175543209(+)_1|1|1x0;6;6	G	K	A	F	A	R	S	G	D	L	Q	K	-0.504296761017935	-0.643712529245287	-0.49883062069388	-0.273539214384585	-0.81515835257696	0.144688532189433	-0.723779440369991	-0.595288853208227	-0.722907763401481	-0.732317553383527	0.188278967804088	-0.466708151102678	0	0	0	0	0.39	0
CM000995.3_175541781-175543209(+)_1|1|1x0;7;7	G	K	A	F	A	H	S	S	H	L	H	K	-0.335524512869973	-0.745493692589751	-0.292768586137101	-0.389426379866659	-0.632106149390222	-0.49504322000181	0.0675995409165893	-0.630036371024526	-0.422042311594291	-0.570678633293306	-0.692897526605645	0.165374179756607	0	0	0	0	0.562	0
CM000995.3_175541781-175543209(+)_1|1|1x0;8;8	G	K	A	F	A	V	I	Y	T	L	Q	M	-0.254631875279582	-0.326272456957065	-0.366245152494989	-0.29583407995967	-0.40835786774072	-0.0970937855195602	-0.500168630105107	-0.084790934699362	-0.513621093664013	-0.416020719263327	-0.0239534094798911	0.0123434022059011	0	0	0	0	0.35	0
CM000995.3_175541781-175543209(+)_1|1|1x0;9;9	G	K	A	F	A	V	I	Y	T	L	Q	M	-0.254631875279582	-0.326272456957065	-0.366245152494989	-0.29583407995967	-0.40835786774072	-0.0970937855195602	-0.500168630105107	-0.084790934699362	-0.513621093664013	-0.416020719263327	-0.0239534094798911	0.0123434022059011	0	0	0	0	0.35	0
CM000995.3_175541781-175543209(+)_1|1|1x0;10;10	G	K	A	F	A	R	S	C	H	L	R	I	-0.387099779504958	-0.464078713952585	-0.547849116817917	-0.294012802398069	-0.621052900947823	-0.722211368386956	-0.0132062244926487	-0.360171198541153	-0.719703635984634	-0.701490993751979	0.323129426166296	-0.706911594181197	0	0	0	0	0.71	0
CM000995.3_175541781-175543209(+)_1|1|1x0;11;11	G	K	A	F	A	E	S	S	T	L	Q	I	-0.161265177750174	-0.523183541672737	-0.424995333865445	-0.486455397557119	-0.492902585533963	-0.119844516056059	-0.647800002984308	-0.292248953431739	-0.439563962625712	0.242195688367099	-0.373999350149688	-0.389961637019351	0	0	0	0	0.398	0
CM000995.3_175541781-175543209(+)_1|1|1x0;12;12	G	K	A	F	I	T	R	R	V	L	Q	I	-0.21721860239515	-0.51155841499546	-0.243704769515685	-0.297281536005145	-0.0896521899471641	-0.438208319844789	-0.396078735013626	-0.292419713817943	-0.518999973817087	-0.164026680871606	-0.1983692875666	-0.162141603327341	0	0	0	0	0.044	0
CM000995.3_175541781-175543209(+)_1|1|1x0;13;13	G	K	A	F	A	R	S	C	D	L	Q	K	-0.58339889214208	-0.477808937919697	-0.549649538376723	-0.300541739580367	-0.831524901015412	-0.023931961011931	-0.799433802325363	-0.436102145991777	-0.865809940256879	-0.729457933549292	0.2654107189892	-0.457196612697733	0	0	0	0	0.402	0
CM000995.3_175582158-175583202(-)_1|1|1x0;1;1	G	K	A	F	A	E	S	S	T	L	Q	I	-0.161265177750174	-0.523183541672737	-0.424995333865445	-0.486455397557119	-0.492902585533963	-0.119844516056059	-0.647800002984308	-0.292248953431739	-0.439563962625712	0.242195688367099	-0.373999350149688	-0.389961637019351	0	0	0	0	0.398	0
CM000995.3_175582158-175583202(-)_1|1|1x0;2;2	V	K	A	F	A	K	M	S	E	L	Q	I	-0.190020905049263	-0.617524180908036	-0.247761329286786	0.0582719334551929	-0.336767388348484	-0.252820440939142	-0.282056406428925	-0.134496380022412	-0.510185510191795	-0.445124754705571	0.162154356662573	-0.460009008144379	0	0	0	0	0.16	0
CM000995.3_175582158-175583202(-)_1|1|1x0;3;3	G	K	A	F	T	Q	S	S	H	L	G	I	-0.229747137870909	-0.492541410409805	-0.798632472198965	-0.576729605968516	-0.703662492263587	-0.744527291796255	0.171592454107635	-0.736717725568912	0.36280328065937	-0.708312796936935	-0.685413944356839	-0.713256123865737	0	0	0	0	0.808	0
CM000995.3_175582158-175583202(-)_1|1|1x0;4;4	D	K	A	F	V	R	R	G	E	L	Q	I	-0.174330368362708	-0.733493396509626	-0.253712723940095	-0.276747287962326	-0.533598858753261	-0.236100459116759	-0.463371052693268	0.0558951944434407	-0.634496129093621	-0.647920064455652	0.320509324569453	-0.758976745302755	0	0	0	0	0.362	0
CM000995.3_175582158-175583202(-)_1|1|1x0;5;5	G	K	A	F	A	Q	S	G	T	L	Q	I	-0.301067618977842	-0.462410359772936	-0.57425809047572	-1.00206923225511	-0.781557840448777	-0.340670583018652	-0.856610814299294	0.145316745862403	0.53943282407352	-0.743291637280021	-0.711579373684725	-0.746096717095212	0	0	0	0	0.754	0
CM000995.3_175582158-175583202(-)_1|1|1x0;6;6	G	K	A	F	A	Q	S	G	T	L	Q	V	-0.250402902715097	-0.342134127940069	-0.668613404426469	-0.989029087522861	-0.767337874077022	-0.233365179961329	-0.93113190884949	-0.00576393547412257	0.577377195897617	-0.7203728607261	-0.726950718013663	-0.768414611403927	0	0	0	0	0.794	0
CM000995.3_175582158-175583202(-)_1|1|1x0;7;7	G	K	A	F	V	Q	C	I	A	L	R	I	-0.118741414024081	-0.430632510965349	-0.345491711393115	-0.599337065827199	-0.344134205980883	-0.372882681244003	-0.613035564814497	0.120865423590212	0.343472473298765	-0.51532438781428	-0.611752425470492	-0.629924545907295	0	0	0	0	0.376	0
CM000995.3_175582158-175583202(-)_1|1|1x0;8;8	G	K	A	F	A	H	S	S	H	L	R	I	-0.173488334608322	-0.637123330490213	-0.480361324472168	-0.353505142218279	-0.643109135192424	-0.621526666300964	0.000722867719544266	-0.64572409318917	-0.467689921525945	-0.634553981173351	-0.595505394773009	0.179825938831959	0	0	0	0	0.462	0
CM000995.3_175582158-175583202(-)_1|1|1x0;9;9	G	K	A	F	A	H	S	S	T	L	Q	I	-0.143012885056752	-0.585486403211139	-0.453802445332836	-0.84928026079602	-0.725146879966232	-0.0509718155420014	-0.838230706212836	-0.368876009269615	-0.66679752042483	-0.70231485798166	-0.629226795475456	0.474357415247367	0	0	0	0	0.502	0
CM000995.3_175638139-175639113(+)_1|1|1x0;1;1	G	K	T	F	A	V	R	S	D	L	Q	I	-0.280531622689604	-0.488173382339933	-0.349323676904447	-0.226440086059615	-0.686323034612091	0.138933569740552	-0.711537084870509	-0.438824071744251	-0.563046204617571	-0.616619540456034	-0.302798567251452	0.00595614269106162	0	0	0	0	0.106	0
CM000995.3_175638139-175639113(+)_1|1|1x0;2;2	G	K	A	F	I	R	R	G	D	L	Q	I	-0.365536262342104	-0.637661028136314	-0.592354676358206	-0.334968161021529	-0.787793914874503	0.0243531644613821	-0.730681597679713	-0.595971790376449	-0.67542779236202	-0.724166792195807	0.199050703619284	-0.482266954193335	0	0	0	0	0.29	0
CM000995.3_175671442-175673038(+)_1|1|1x0;1;1	G	K	D	F	R	T	W	N	V	L	Q	I	-0.252196414548131	-0.537332467715117	-0.124307876013423	-0.387007131157678	-0.255257400881011	-0.409569556747534	-0.485311345694471	0.0110188450193766	-0.398028148528106	-0.515064424046874	-0.349497255491521	0.108256013498425	0	0	0	0	0.162	0
CM000995.3_175671442-175673038(+)_1|1|1x0;2;2	G	K	V	F	A	R	S	C	H	L	Q	I	-0.387099779504958	-0.464078713952585	-0.547849116817917	-0.294012802398069	-0.621052900947823	-0.722211368386956	-0.0132062244926487	-0.360171198541153	-0.719703635984634	-0.701490993751979	0.323129426166296	-0.706911594181197	0	0	0	0	0.322	0
CM000995.3_175671442-175673038(+)_1|1|1x0;3;3	G	K	A	L	K	R	R	S	D	L	Q	I	-0.454985239949974	-0.572568933578339	-0.473312869027787	-0.239713676483949	-0.792315800066824	0.000809723158594997	-0.669414213130316	-0.500494012832723	-0.717597630579738	-0.716612265207119	0.259487527212823	-0.494219206381619	0	0	0	0	0.2	0
CM000995.3_175671442-175673038(+)_1|1|1x0;4;4	G	K	A	F	A	S	S	G	D	L	Q	Q	-0.0597315718988214	-0.568510799088753	-0.552242151008978	-0.473495411812548	-0.329593010157265	0.111804049247665	-0.619053425062629	-0.74989430073753	-0.392140565952615	-0.359771601089438	-0.25923321768881	-0.227066331172273	0	0	0	0	0.156	0
CM000995.3_175671442-175673038(+)_1|1|1x0;5;5	G	K	A	F	S	E	C	S	H	L	R	I	-0.298596447118735	-0.608879659657002	-0.371389319784485	-0.161087322289276	-0.458113674834556	-0.703807092494939	0.105157112204404	-0.590212815100719	-0.307007180808336	-0.0143765207248865	-0.426025846357792	-0.310560470976098	0	0	0	0	0.348	0
CM000995.3_175671442-175673038(+)_1|1|1x0;6;6	G	K	A	F	A	H	S	S	H	L	H	K	-0.335524512869973	-0.745493692589751	-0.292768586137101	-0.389426379866659	-0.632106149390222	-0.49504322000181	0.0675995409165893	-0.630036371024526	-0.422042311594291	-0.570678633293306	-0.692897526605645	0.165374179756607	0	0	0	0	0.562	0
CM000995.3_175671442-175673038(+)_1|1|1x0;7;7	G	K	A	F	A	V	I	Y	T	L	Q	M	-0.254631875279582	-0.326272456957065	-0.366245152494989	-0.29583407995967	-0.40835786774072	-0.0970937855195602	-0.500168630105107	-0.084790934699362	-0.513621093664013	-0.416020719263327	-0.0239534094798911	0.0123434022059011	0	0	0	0	0.35	0
CM000995.3_175671442-175673038(+)_1|1|1x0;8;8	G	K	A	F	A	V	I	Y	T	L	Q	M	-0.254631875279582	-0.326272456957065	-0.366245152494989	-0.29583407995967	-0.40835786774072	-0.0970937855195602	-0.500168630105107	-0.084790934699362	-0.513621093664013	-0.416020719263327	-0.0239534094798911	0.0123434022059011	0	0	0	0	0.35	0
CM000995.3_175671442-175673038(+)_1|1|1x0;9;9	G	K	A	F	A	V	I	Y	T	L	Q	R	-0.599786777142418	-0.838691554748756	0.109981121640793	-0.748127373148555	-0.479686567369488	-0.0587334109831754	-0.60063395985116	-0.269059605706951	-0.689800738210008	-0.693049255156589	-0.113643063861994	0.0393832269819295	0	0	0	0	0.476	0
CM000995.3_175671442-175673038(+)_1|1|1x0;10;10	G	K	A	F	T	R	S	C	H	L	R	I	-0.387099779504958	-0.464078713952585	-0.547849116817917	-0.294012802398069	-0.621052900947823	-0.722211368386956	-0.0132062244926487	-0.360171198541153	-0.719703635984634	-0.701490993751979	0.323129426166296	-0.706911594181197	0	0	0	0	0.754	0
CM000995.3_175671442-175673038(+)_1|1|1x0;11;11	G	K	A	F	A	R	S	G	D	L	Q	K	-0.504296761017935	-0.643712529245287	-0.49883062069388	-0.273539214384585	-0.81515835257696	0.144688532189433	-0.723779440369991	-0.595288853208227	-0.722907763401481	-0.732317553383527	0.188278967804088	-0.466708151102678	0	0	0	0	0.39	0
CM000995.3_175671442-175673038(+)_1|1|1x0;12;12	G	K	A	F	A	H	S	S	H	L	H	K	-0.335524512869973	-0.745493692589751	-0.292768586137101	-0.389426379866659	-0.632106149390222	-0.49504322000181	0.0675995409165893	-0.630036371024526	-0.422042311594291	-0.570678633293306	-0.692897526605645	0.165374179756607	0	0	0	0	0.562	0
CM000995.3_175671442-175673038(+)_1|1|1x0;13;13	G	K	A	F	A	E	S	S	T	L	Q	I	-0.161265177750174	-0.523183541672737	-0.424995333865445	-0.486455397557119	-0.492902585533963	-0.119844516056059	-0.647800002984308	-0.292248953431739	-0.439563962625712	0.242195688367099	-0.373999350149688	-0.389961637019351	0	0	0	0	0.398	0
CM000995.3_175671442-175673038(+)_1|1|1x0;14;14	G	K	A	F	I	T	R	R	V	L	Q	I	-0.21721860239515	-0.51155841499546	-0.243704769515685	-0.297281536005145	-0.0896521899471641	-0.438208319844789	-0.396078735013626	-0.292419713817943	-0.518999973817087	-0.164026680871606	-0.1983692875666	-0.162141603327341	0	0	0	0	0.044	0
CM000995.3_175671442-175673038(+)_1|1|1x0;15;15	G	K	A	F	A	S	S	S	D	L	Q	K	-0.640015030158476	-0.750113641353853	-0.558147140991313	0.21662866341526	-0.696454136578244	0.0510028652410338	-0.408605140320295	-0.763024434532028	-0.503687223820178	-0.343917390333627	-0.576342017375931	-0.545894438819565	0	0	0	0	0.216	0
CM000995.3_175671442-175673038(+)_1|1|1x0;16;16	G	K	A	F	A	Q	S	S	H	L	R	I	-0.229747137870909	-0.492541410409805	-0.798632472198965	-0.576729605968516	-0.703662492263587	-0.744527291796255	0.171592454107635	-0.736717725568912	0.36280328065937	-0.708312796936935	-0.685413944356839	-0.713256123865737	0	0	0	0	0.9	0
CM000995.3_175712154-175713501(-)_1|1|1x0;1;1	I	C	R	H	E	R	R	S	S	A	E	Q	-0.344023154273683	-0.493856103414675	-0.670983404848802	-0.695955309611073	-0.811250901957461	-0.54307028139347	-0.731214671648212	0.0200414712811149	-0.661571249416216	-0.773291443903716	0.467638002463717	-0.684384921915014	0	0	0	0	0.558	0
CM000995.3_175712154-175713501(-)_1|2|1x0;1;2	V	K	A	F	A	K	M	S	K	L	Q	I	-0.343259132127576	-0.533009911805145	-0.273581895558799	-0.139405597930881	-0.483271578012614	-0.662437344318662	-0.0248176063368506	-0.467192460410113	-0.318297230411386	-0.449508528803758	0.0865358473703672	-0.360231501941542	0	0	0	0	0.192	0
CM000995.3_175712154-175713501(-)_1|2|1x0;2;3	G	K	A	F	T	Q	S	S	H	L	G	I	-0.229747137870909	-0.492541410409805	-0.798632472198965	-0.576729605968516	-0.703662492263587	-0.744527291796255	0.171592454107635	-0.736717725568912	0.36280328065937	-0.708312796936935	-0.685413944356839	-0.713256123865737	0	0	0	0	0.808	0
CM000995.3_175712154-175713501(-)_1|2|1x0;3;4	G	K	A	F	T	R	S	S	T	L	Q	T	-0.303138235383159	-0.236441269933053	-0.423343028088372	-0.90100558129828	-0.275369298703294	-0.750642168099329	-0.438049529003519	-0.121568003487999	-0.537405440292602	-0.805278819695663	0.497135359920885	-0.743816654711335	0	0	0	0	0.786	0
CM000995.3_175712154-175713501(-)_1|2|1x0;4;5	D	K	A	F	V	R	R	G	E	L	Q	I	-0.174330368362708	-0.733493396509626	-0.253712723940095	-0.276747287962326	-0.533598858753261	-0.236100459116759	-0.463371052693268	0.0558951944434407	-0.634496129093621	-0.647920064455652	0.320509324569453	-0.758976745302755	0	0	0	0	0.362	0
CM000995.3_175712154-175713501(-)_1|2|1x0;5;6	G	K	A	F	A	Q	S	G	T	L	Q	I	-0.301067618977842	-0.462410359772936	-0.57425809047572	-1.00206923225511	-0.781557840448777	-0.340670583018652	-0.856610814299294	0.145316745862403	0.53943282407352	-0.743291637280021	-0.711579373684725	-0.746096717095212	0	0	0	0	0.754	0
CM000995.3_175712154-175713501(-)_1|2|1x0;6;7	G	K	A	F	A	H	S	S	T	L	Q	I	-0.143012885056752	-0.585486403211139	-0.453802445332836	-0.84928026079602	-0.725146879966232	-0.0509718155420014	-0.838230706212836	-0.368876009269615	-0.66679752042483	-0.70231485798166	-0.629226795475456	0.474357415247367	0	0	0	0	0.502	0
CM000995.3_175712154-175713501(-)_1|2|1x0;7;8	D	K	A	F	V	K	R	G	E	L	Q	I	-0.0218186023655979	-0.452056592342479	-0.261236748298605	-0.0321743616091902	-0.20466617609505	-0.217303086519772	-0.213916386394213	-0.120081539353666	-0.351760775925488	-0.381748891638103	0.0142451531736139	-0.432543143880412	0	0	0	0	0.126	0
CM000995.3_175712154-175713501(-)_1|2|1x0;8;9	G	K	A	F	A	Q	S	G	T	L	Q	V	-0.250402902715097	-0.342134127940069	-0.668613404426469	-0.989029087522861	-0.767337874077022	-0.233365179961329	-0.93113190884949	-0.00576393547412257	0.577377195897617	-0.7203728607261	-0.726950718013663	-0.768414611403927	0	0	0	0	0.794	0
CM000995.3_175712154-175713501(-)_1|2|1x0;9;10	G	K	A	F	V	Q	C	I	A	L	R	I	-0.118741414024081	-0.430632510965349	-0.345491711393115	-0.599337065827199	-0.344134205980883	-0.372882681244003	-0.613035564814497	0.120865423590212	0.343472473298765	-0.51532438781428	-0.611752425470492	-0.629924545907295	0	0	0	0	0.376	0
CM000995.3_175712154-175713501(-)_1|2|1x0;10;11	G	K	A	F	A	H	S	N	T	L	Q	I	-0.259728861276863	-0.614455561819497	-0.273407665794361	-0.605504182491502	-0.735055131621029	-0.141897342426263	-0.772083604582361	0.0332666037089699	-0.647076888129551	-0.600154843751072	-0.473885691333421	0.456166902263452	0	0	0	0	0.362	0
CM000995.3_175712154-175713501(-)_1|2|1x0;11;12	G	K	A	F	A	H	S	S	T	L	Q	I	-0.143012885056752	-0.585486403211139	-0.453802445332836	-0.84928026079602	-0.725146879966232	-0.0509718155420014	-0.838230706212836	-0.368876009269615	-0.66679752042483	-0.70231485798166	-0.629226795475456	0.474357415247367	0	0	0	0	0.502	0
CM000995.3_175769186-175770614(+)_1|1|1x0;1;1	G	K	D	F	R	T	W	N	V	L	Q	I	-0.252196414548131	-0.537332467715117	-0.124307876013423	-0.387007131157678	-0.255257400881011	-0.409569556747534	-0.485311345694471	0.0110188450193766	-0.398028148528106	-0.515064424046874	-0.349497255491521	0.108256013498425	0	0	0	0	0.162	0
CM000995.3_175769186-175770614(+)_1|1|1x0;2;2	G	K	V	F	A	R	S	C	H	L	Q	I	-0.387099779504958	-0.464078713952585	-0.547849116817917	-0.294012802398069	-0.621052900947823	-0.722211368386956	-0.0132062244926487	-0.360171198541153	-0.719703635984634	-0.701490993751979	0.323129426166296	-0.706911594181197	0	0	0	0	0.322	0
CM000995.3_175769186-175770614(+)_1|1|1x0;3;3	G	K	A	F	K	R	R	I	N	L	Q	I	-0.205000994129585	-0.431175595876242	-0.43086331853709	-0.270899032762321	-0.0153698973432878	-0.482538538175322	-0.594885765511997	-0.419813486325301	-0.51986682270255	-0.662158928068473	0.339188845574174	-0.742400268448589	0	0	0	0	0.182	0
CM000995.3_175769186-175770614(+)_1|1|1x0;4;4	G	K	A	F	A	S	S	G	E	L	Q	K	-0.244358035475242	-0.53700775120326	-0.135078322854721	-0.196369625446555	-0.236775592598001	-0.232853686004978	-0.113594762124339	-0.126414554503246	-0.28865260914286	-0.20717366929129	-0.445693512799133	-0.488445679748709	0	0	0	0	0.206	0
CM000995.3_175769186-175770614(+)_1|1|1x0;5;5	G	K	A	F	S	Q	S	S	H	L	R	I	-0.229747137870909	-0.492541410409805	-0.798632472198965	-0.576729605968516	-0.703662492263587	-0.744527291796255	0.171592454107635	-0.736717725568912	0.36280328065937	-0.708312796936935	-0.685413944356839	-0.713256123865737	0	0	0	0	0.914	0
CM000995.3_175769186-175770614(+)_1|1|1x0;6;6	G	K	A	F	A	R	S	G	D	L	Q	K	-0.504296761017935	-0.643712529245287	-0.49883062069388	-0.273539214384585	-0.81515835257696	0.144688532189433	-0.723779440369991	-0.595288853208227	-0.722907763401481	-0.732317553383527	0.188278967804088	-0.466708151102678	0	0	0	0	0.39	0
CM000995.3_175769186-175770614(+)_1|1|1x0;7;7	G	K	A	F	A	H	S	S	H	L	H	K	-0.335524512869973	-0.745493692589751	-0.292768586137101	-0.389426379866659	-0.632106149390222	-0.49504322000181	0.0675995409165893	-0.630036371024526	-0.422042311594291	-0.570678633293306	-0.692897526605645	0.165374179756607	0	0	0	0	0.562	0
CM000995.3_175769186-175770614(+)_1|1|1x0;8;8	G	K	A	F	A	V	I	Y	T	L	Q	M	-0.254631875279582	-0.326272456957065	-0.366245152494989	-0.29583407995967	-0.40835786774072	-0.0970937855195602	-0.500168630105107	-0.084790934699362	-0.513621093664013	-0.416020719263327	-0.0239534094798911	0.0123434022059011	0	0	0	0	0.35	0
CM000995.3_175769186-175770614(+)_1|1|1x0;9;9	G	K	A	F	A	V	I	Y	T	L	Q	M	-0.254631875279582	-0.326272456957065	-0.366245152494989	-0.29583407995967	-0.40835786774072	-0.0970937855195602	-0.500168630105107	-0.084790934699362	-0.513621093664013	-0.416020719263327	-0.0239534094798911	0.0123434022059011	0	0	0	0	0.35	0
CM000995.3_175769186-175770614(+)_1|1|1x0;10;10	G	K	A	F	A	R	S	C	H	L	R	I	-0.387099779504958	-0.464078713952585	-0.547849116817917	-0.294012802398069	-0.621052900947823	-0.722211368386956	-0.0132062244926487	-0.360171198541153	-0.719703635984634	-0.701490993751979	0.323129426166296	-0.706911594181197	0	0	0	0	0.71	0
CM000995.3_175769186-175770614(+)_1|1|1x0;11;11	G	K	A	F	A	E	S	S	T	L	Q	I	-0.161265177750174	-0.523183541672737	-0.424995333865445	-0.486455397557119	-0.492902585533963	-0.119844516056059	-0.647800002984308	-0.292248953431739	-0.439563962625712	0.242195688367099	-0.373999350149688	-0.389961637019351	0	0	0	0	0.398	0
CM000995.3_175769186-175770614(+)_1|1|1x0;12;12	G	K	A	F	I	T	R	R	V	L	Q	I	-0.21721860239515	-0.51155841499546	-0.243704769515685	-0.297281536005145	-0.0896521899471641	-0.438208319844789	-0.396078735013626	-0.292419713817943	-0.518999973817087	-0.164026680871606	-0.1983692875666	-0.162141603327341	0	0	0	0	0.044	0
CM000995.3_175769186-175770614(+)_1|1|1x0;13;13	G	K	A	F	A	R	S	C	D	L	Q	K	-0.58339889214208	-0.477808937919697	-0.549649538376723	-0.300541739580367	-0.831524901015412	-0.023931961011931	-0.799433802325363	-0.436102145991777	-0.865809940256879	-0.729457933549292	0.2654107189892	-0.457196612697733	0	0	0	0	0.402	0
CM000995.3_175840960-175841995(+)_1|1|1x0;1;1	C	K	A	F	T	R	S	S	H	L	G	I	-0.463265740596474	-0.59745418925407	-0.794333443324223	-0.348810268977309	-0.764277834716981	-0.67371168614981	-0.0409215655478323	-0.623092371511879	-0.692347555127359	-0.737686396362519	0.358863069507942	-0.715312704632407	0	0	0	0	0.714	0
CM000995.3_175840960-175841995(+)_1|1|1x0;2;2	G	K	A	F	A	H	S	C	T	L	Q	I	-0.1564584688539	-0.451156656949855	-0.341732826007563	-0.652710614084759	-0.496455952651113	-0.0499412297492702	-0.730400067569897	-0.147767858643689	-0.595222244524575	-0.54381092168203	-0.522900631660536	0.314886837906352	0	0	0	0	0.42	0
CM000995.3_175840960-175841995(+)_1|1|1x0;3;3	D	K	A	F	V	K	R	G	E	L	Q	I	-0.0218186023655979	-0.452056592342479	-0.261236748298605	-0.0321743616091902	-0.20466617609505	-0.217303086519772	-0.213916386394213	-0.120081539353666	-0.351760775925488	-0.381748891638103	0.0142451531736139	-0.432543143880412	0	0	0	0	0.126	0
CM000995.3_175840960-175841995(+)_1|1|1x0;4;4	G	K	A	F	A	H	S	S	T	L	Q	I	-0.143012885056752	-0.585486403211139	-0.453802445332836	-0.84928026079602	-0.725146879966232	-0.0509718155420014	-0.838230706212836	-0.368876009269615	-0.66679752042483	-0.70231485798166	-0.629226795475456	0.474357415247367	0	0	0	0	0.502	0
CM000995.3_175840960-175841995(+)_1|2|1x0;1;5	G	K	A	F	A	H	S	S	T	L	Q	I	-0.143012885056752	-0.585486403211139	-0.453802445332836	-0.84928026079602	-0.725146879966232	-0.0509718155420014	-0.838230706212836	-0.368876009269615	-0.66679752042483	-0.70231485798166	-0.629226795475456	0.474357415247367	0	0	0	0	0.502	0
CM000995.3_175840960-175841995(+)_1|3|1x0;1;6	G	K	V	F	I	R	S	V	D	L	Q	I	-0.261020970876618	-0.27615447161458	-0.38903702209129	-0.164249323996895	-0.548002475733764	-0.101557700090431	-0.506573853190126	-0.318018734521702	-0.531259334081986	-0.596639534589274	0.227963689914531	-0.437028792000035	0	0	0	0	0.188	0
CM000995.3_175883386-175885066(-)_1|1|1x0;1;1	G	K	D	F	R	T	W	N	V	L	Q	I	-0.252196414548131	-0.537332467715117	-0.124307876013423	-0.387007131157678	-0.255257400881011	-0.409569556747534	-0.485311345694471	0.0110188450193766	-0.398028148528106	-0.515064424046874	-0.349497255491521	0.108256013498425	0	0	0	0	0.162	0
CM000995.3_175883386-175885066(-)_1|1|1x0;2;2	G	K	V	F	A	R	S	C	H	L	Q	I	-0.387099779504958	-0.464078713952585	-0.547849116817917	-0.294012802398069	-0.621052900947823	-0.722211368386956	-0.0132062244926487	-0.360171198541153	-0.719703635984634	-0.701490993751979	0.323129426166296	-0.706911594181197	0	0	0	0	0.322	0
CM000995.3_175883386-175885066(-)_1|1|1x0;3;3	G	K	A	F	E	R	R	S	H	L	Q	I	-0.463265740596474	-0.59745418925407	-0.794333443324223	-0.348810268977309	-0.764277834716981	-0.67371168614981	-0.0409215655478323	-0.623092371511879	-0.692347555127359	-0.737686396362519	0.358863069507942	-0.715312704632407	0	0	0	0	0.506	0
CM000995.3_175883386-175885066(-)_1|1|1x0;4;4	G	K	A	F	A	R	S	G	V	L	Q	K	-0.37348800173189	-0.688545746082923	-0.248675452151616	-0.65668037216496	-0.745500018633928	-0.359724279922111	-0.635565824543371	-0.0932854890139963	-0.650731547372027	-0.644490087726651	0.357314340675228	-0.649318735287768	0	0	0	0	0.564	0
CM000995.3_175883386-175885066(-)_1|1|1x0;5;5	G	K	A	F	A	V	I	S	T	L	Q	M	-0.21703978425995	-0.466198084813279	-0.442248545324063	-0.76064094010209	-0.564350633854342	-0.0682143219196083	-0.698758608048406	-0.14782834853934	-0.560133771503655	-0.55439577228106	-0.281069828174055	0.227745361568384	0	0	0	0	0.476	0
CM000995.3_175883386-175885066(-)_1|1|1x0;6;6	G	K	A	F	A	V	I	Y	T	L	Q	R	-0.599786777142418	-0.838691554748756	0.109981121640793	-0.748127373148555	-0.479686567369488	-0.0587334109831754	-0.60063395985116	-0.269059605706951	-0.689800738210008	-0.693049255156589	-0.113643063861994	0.0393832269819295	0	0	0	0	0.476	0
CM000995.3_175883386-175885066(-)_1|1|1x0;7;7	G	K	T	F	A	R	S	S	H	L	R	I	-0.463265740596474	-0.59745418925407	-0.794333443324223	-0.348810268977309	-0.764277834716981	-0.67371168614981	-0.0409215655478323	-0.623092371511879	-0.692347555127359	-0.737686396362519	0.358863069507942	-0.715312704632407	0	0	0	0	0.674	0
CM000995.3_175883386-175885066(-)_1|1|1x0;8;8	G	K	A	F	A	R	S	G	V	L	Q	E	-0.0645471832797656	-0.48009309570493	-0.427073174202739	-0.576010192141733	-0.68824231602424	-0.101195278304233	-0.66738030308967	-0.0518891061524203	-0.619472101517493	-0.828864793375706	0.266866207135873	-0.57180111816927	0	0	0	0	0.496	0
CM000995.3_175883386-175885066(-)_1|1|1x0;9;9	G	K	A	F	A	Q	S	S	H	L	R	I	-0.229747137870909	-0.492541410409805	-0.798632472198965	-0.576729605968516	-0.703662492263587	-0.744527291796255	0.171592454107635	-0.736717725568912	0.36280328065937	-0.708312796936935	-0.685413944356839	-0.713256123865737	0	0	0	0	0.9	0
CM000995.3_175883386-175885066(-)_1|1|1x0;10;10	G	K	A	F	A	R	S	G	D	L	Q	Q	-0.161090657374608	-0.694121604435449	-0.571078435439291	-0.397850029912543	-0.755646553747369	0.211564773345314	-0.928629098879213	-0.815663707546993	-0.696777683550702	-0.827400768124698	0.236193969254665	-0.498859855684797	0	0	0	0	0.382	0
CM000995.3_175883386-175885066(-)_1|1|1x0;11;11	G	K	A	F	A	Q	S	S	H	L	R	I	-0.229747137870909	-0.492541410409805	-0.798632472198965	-0.576729605968516	-0.703662492263587	-0.744527291796255	0.171592454107635	-0.736717725568912	0.36280328065937	-0.708312796936935	-0.685413944356839	-0.713256123865737	0	0	0	0	0.9	0
CM000995.3_175883386-175885066(-)_1|1|1x0;12;12	G	K	A	F	A	R	S	D	D	L	Q	K	-0.562061936182345	-0.718684294242352	-0.375985731840679	-0.0748536571771002	-0.746484096039711	0.286649329361752	-0.619421192604292	-0.753960392793601	-1.04106889943996	-0.978367859557729	0.492525356229171	-0.975731016645815	0	0	0	0	0.596	0
CM000995.3_175883386-175885066(-)_1|1|1x0;13;13	G	K	A	F	A	H	S	S	H	L	H	K	-0.335524512869973	-0.745493692589751	-0.292768586137101	-0.389426379866659	-0.632106149390222	-0.49504322000181	0.0675995409165893	-0.630036371024526	-0.422042311594291	-0.570678633293306	-0.692897526605645	0.165374179756607	0	0	0	0	0.562	0
CM000995.3_175883386-175885066(-)_1|1|1x0;14;14	G	K	A	F	A	E	S	S	T	L	Q	I	-0.161265177750174	-0.523183541672737	-0.424995333865445	-0.486455397557119	-0.492902585533963	-0.119844516056059	-0.647800002984308	-0.292248953431739	-0.439563962625712	0.242195688367099	-0.373999350149688	-0.389961637019351	0	0	0	0	0.398	0
CM000995.3_175883386-175885066(-)_1|1|1x0;15;15	G	K	A	F	A	V	I	S	T	L	Q	M	-0.21703978425995	-0.466198084813279	-0.442248545324063	-0.76064094010209	-0.564350633854342	-0.0682143219196083	-0.698758608048406	-0.14782834853934	-0.560133771503655	-0.55439577228106	-0.281069828174055	0.227745361568384	0	0	0	0	0.476	0
CM000995.3_175883386-175885066(-)_1|1|1x0;16;16	G	K	A	F	A	Q	S	S	H	L	R	I	-0.229747137870909	-0.492541410409805	-0.798632472198965	-0.576729605968516	-0.703662492263587	-0.744527291796255	0.171592454107635	-0.736717725568912	0.36280328065937	-0.708312796936935	-0.685413944356839	-0.713256123865737	0	0	0	0	0.9	0
CM000995.3_175883386-175885066(-)_1|1|1x0;17;17	G	K	A	F	A	Q	S	S	H	L	R	I	-0.229747137870909	-0.492541410409805	-0.798632472198965	-0.576729605968516	-0.703662492263587	-0.744527291796255	0.171592454107635	-0.736717725568912	0.36280328065937	-0.708312796936935	-0.685413944356839	-0.713256123865737	0	0	0	0	0.9	0
CM000995.3_175944297-175945260(+)_1|1|1x0;1;1	G	K	T	F	A	V	R	S	D	L	Q	I	-0.280531622689604	-0.488173382339933	-0.349323676904447	-0.226440086059615	-0.686323034612091	0.138933569740552	-0.711537084870509	-0.438824071744251	-0.563046204617571	-0.616619540456034	-0.302798567251452	0.00595614269106162	0	0	0	0	0.106	0
CM000995.3_175944297-175945260(+)_1|1|1x0;2;2	G	K	A	F	I	R	R	G	D	L	Q	I	-0.365536262342104	-0.637661028136314	-0.592354676358206	-0.334968161021529	-0.787793914874503	0.0243531644613821	-0.730681597679713	-0.595971790376449	-0.67542779236202	-0.724166792195807	0.199050703619284	-0.482266954193335	0	0	0	0	0.29	0
CM000995.3_175944297-175945260(+)_1|2|1x0;1;3	G	K	A	F	I	R	S	A	D	L	Q	I	-0.393037489835131	-0.513576785051259	-0.421966108608695	-0.299120674559853	-0.668528294309731	0.0597814671032971	-0.61238233383604	-0.423354992989948	-0.682143188219912	-0.692086351302229	0.29145102878192	-0.502190416293844	0	0	0	0	0.22	0
CM000995.3_175944297-175945260(+)_1|2|1x0;2;4	G	K	A	F	T	K	S	S	N	L	Q	I	-0.318016738993195	-0.662402617001874	-0.653124272140859	-0.214062375783409	0.133536733721292	-0.897402721622422	-0.572793225434468	-0.744481402045197	-0.658560269629961	-0.590425507944503	0.14147621437542	-0.582977717931596	0	0	0	0	0.444	0
CM000995.3_175944297-175945260(+)_1|2|1x0;3;5	G	K	T	F	I	R	S	G	H	L	R	I	-0.446081568205005	-0.630541152820022	-0.841606526714591	-0.2278080650224	-0.700259396538688	-0.765724515419807	0.192248060455242	-0.679251120114562	-0.632307187572602	-0.737351174246488	0.337892037645023	-0.707446188831677	0	0	0	0	0.586	0
CM000995.3_175944297-175945260(+)_1|2|1x0;4;6	G	K	A	C	I	H	S	G	N	L	K	R	-0.859353574019336	-0.934722054011749	0.476091591844419	-1.00900174412322	0.41059534563833	-0.814796176795307	-0.836063019465856	-0.916224030691899	-0.587582481670334	-0.482058524807035	-0.73827375272379	0.222378844256555	0	0	0	0	0.646	0
CM000995.3_175978873-175979290(+)_1|1|1x0;1;1	G	K	A	F	A	R	S	D	N	L	Q	Q	-0.24826241403247	-0.339956588553685	-0.789431680175948	-0.441051416561383	0.0451185508024474	-0.625156945088332	-0.758273717323151	-0.847702327150243	-1.18182898706139	-1.0924631362	0.475491087621779	-1.1271381472211	0	0	0	0	0.89	0
CM000995.3_175978873-175979290(+)_1|1|1x0;2;2	G	K	A	F	S	Q	S	S	H	L	R	I	-0.229747137870909	-0.492541410409805	-0.798632472198965	-0.576729605968516	-0.703662492263587	-0.744527291796255	0.171592454107635	-0.736717725568912	0.36280328065937	-0.708312796936935	-0.685413944356839	-0.713256123865737	0	0	0	0	0.914	0
CM000995.3_175978873-175979290(+)_1|1|1x0;3;3	G	K	A	F	T	R	S	G	D	L	Q	K	-0.504296761017935	-0.643712529245287	-0.49883062069388	-0.273539214384585	-0.81515835257696	0.144688532189433	-0.723779440369991	-0.595288853208227	-0.722907763401481	-0.732317553383527	0.188278967804088	-0.466708151102678	0	0	0	0	0.458	0
CM000995.3_175978873-175979290(+)_1|1|1x0;4;4	G	K	A	F	A	Q	S	S	N	L	R	L	-0.328713933298274	-0.452002747518404	-0.711283189119803	-0.712655298464364	-0.171111383570392	-0.628703029507391	-0.658384427172331	-0.650287463206006	-0.185569778238917	-0.533229759967839	-0.632626598003934	-0.589604671204956	0	0	0	0	0.764	0
CM000995.3_176042598-176043633(+)_1|1|1x0;1;1	G	K	A	F	A	K	R	S	D	L	Q	I	-0.375028118322098	-0.536342440503383	-0.369287172514364	0.0823827739095067	-0.643991108536115	-0.052887748207294	-0.535885793826498	-0.542143574499129	-0.600033785886112	-0.418011883239446	-0.112770155643699	-0.283253222594795	0	0	0	0	0.118	0
CM000995.3_176042598-176043633(+)_1|1|1x0;2;2	C	K	A	F	T	R	S	S	H	L	G	I	-0.463265740596474	-0.59745418925407	-0.794333443324223	-0.348810268977309	-0.764277834716981	-0.67371168614981	-0.0409215655478323	-0.623092371511879	-0.692347555127359	-0.737686396362519	0.358863069507942	-0.715312704632407	0	0	0	0	0.714	0
CM000995.3_176042598-176043633(+)_1|1|1x0;3;3	G	K	A	F	A	H	S	C	T	L	Q	I	-0.1564584688539	-0.451156656949855	-0.341732826007563	-0.652710614084759	-0.496455952651113	-0.0499412297492702	-0.730400067569897	-0.147767858643689	-0.595222244524575	-0.54381092168203	-0.522900631660536	0.314886837906352	0	0	0	0	0.42	0
CM000995.3_176042598-176043633(+)_1|1|1x0;4;4	D	K	A	F	V	K	R	G	E	L	Q	I	-0.0218186023655979	-0.452056592342479	-0.261236748298605	-0.0321743616091902	-0.20466617609505	-0.217303086519772	-0.213916386394213	-0.120081539353666	-0.351760775925488	-0.381748891638103	0.0142451531736139	-0.432543143880412	0	0	0	0	0.126	0
CM000995.3_176042598-176043633(+)_1|1|1x0;5;5	G	K	A	F	A	H	S	S	T	L	Q	I	-0.143012885056752	-0.585486403211139	-0.453802445332836	-0.84928026079602	-0.725146879966232	-0.0509718155420014	-0.838230706212836	-0.368876009269615	-0.66679752042483	-0.70231485798166	-0.629226795475456	0.474357415247367	0	0	0	0	0.502	0
CM000995.3_176042598-176043633(+)_1|2|1x0;1;6	G	K	A	F	A	H	S	S	T	L	Q	I	-0.143012885056752	-0.585486403211139	-0.453802445332836	-0.84928026079602	-0.725146879966232	-0.0509718155420014	-0.838230706212836	-0.368876009269615	-0.66679752042483	-0.70231485798166	-0.629226795475456	0.474357415247367	0	0	0	0	0.502	0
CM000995.3_176042598-176043633(+)_1|3|1x0;1;7	G	K	V	F	I	R	S	V	D	L	Q	I	-0.261020970876618	-0.27615447161458	-0.38903702209129	-0.164249323996895	-0.548002475733764	-0.101557700090431	-0.506573853190126	-0.318018734521702	-0.531259334081986	-0.596639534589274	0.227963689914531	-0.437028792000035	0	0	0	0	0.188	0
CM000995.3_176125076-176126120(+)_1|1|1x0;1;1	G	K	A	F	A	E	S	S	T	L	Q	I	-0.161265177750174	-0.523183541672737	-0.424995333865445	-0.486455397557119	-0.492902585533963	-0.119844516056059	-0.647800002984308	-0.292248953431739	-0.439563962625712	0.242195688367099	-0.373999350149688	-0.389961637019351	0	0	0	0	0.398	0
CM000995.3_176125076-176126120(+)_1|1|1x0;2;2	V	K	A	F	A	K	M	S	E	L	Q	I	-0.190020905049263	-0.617524180908036	-0.247761329286786	0.0582719334551929	-0.336767388348484	-0.252820440939142	-0.282056406428925	-0.134496380022412	-0.510185510191795	-0.445124754705571	0.162154356662573	-0.460009008144379	0	0	0	0	0.16	0
CM000995.3_176125076-176126120(+)_1|1|1x0;3;3	G	K	A	F	T	Q	S	S	H	L	G	I	-0.229747137870909	-0.492541410409805	-0.798632472198965	-0.576729605968516	-0.703662492263587	-0.744527291796255	0.171592454107635	-0.736717725568912	0.36280328065937	-0.708312796936935	-0.685413944356839	-0.713256123865737	0	0	0	0	0.808	0
CM000995.3_176125076-176126120(+)_1|1|1x0;4;4	D	K	A	F	V	R	R	G	E	L	Q	I	-0.174330368362708	-0.733493396509626	-0.253712723940095	-0.276747287962326	-0.533598858753261	-0.236100459116759	-0.463371052693268	0.0558951944434407	-0.634496129093621	-0.647920064455652	0.320509324569453	-0.758976745302755	0	0	0	0	0.362	0
CM000995.3_176125076-176126120(+)_1|1|1x0;5;5	G	K	A	F	A	Q	S	G	T	L	Q	I	-0.301067618977842	-0.462410359772936	-0.57425809047572	-1.00206923225511	-0.781557840448777	-0.340670583018652	-0.856610814299294	0.145316745862403	0.53943282407352	-0.743291637280021	-0.711579373684725	-0.746096717095212	0	0	0	0	0.754	0
CM000995.3_176125076-176126120(+)_1|1|1x0;6;6	G	K	A	F	A	Q	S	G	T	L	Q	V	-0.250402902715097	-0.342134127940069	-0.668613404426469	-0.989029087522861	-0.767337874077022	-0.233365179961329	-0.93113190884949	-0.00576393547412257	0.577377195897617	-0.7203728607261	-0.726950718013663	-0.768414611403927	0	0	0	0	0.794	0
CM000995.3_176125076-176126120(+)_1|1|1x0;7;7	G	K	A	F	V	Q	C	I	A	L	R	I	-0.118741414024081	-0.430632510965349	-0.345491711393115	-0.599337065827199	-0.344134205980883	-0.372882681244003	-0.613035564814497	0.120865423590212	0.343472473298765	-0.51532438781428	-0.611752425470492	-0.629924545907295	0	0	0	0	0.376	0
CM000995.3_176125076-176126120(+)_1|1|1x0;8;8	G	K	A	F	A	H	S	S	H	L	R	I	-0.173488334608322	-0.637123330490213	-0.480361324472168	-0.353505142218279	-0.643109135192424	-0.621526666300964	0.000722867719544266	-0.64572409318917	-0.467689921525945	-0.634553981173351	-0.595505394773009	0.179825938831959	0	0	0	0	0.462	0
CM000995.3_176125076-176126120(+)_1|1|1x0;9;9	G	K	A	F	A	H	S	S	T	L	Q	I	-0.143012885056752	-0.585486403211139	-0.453802445332836	-0.84928026079602	-0.725146879966232	-0.0509718155420014	-0.838230706212836	-0.368876009269615	-0.66679752042483	-0.70231485798166	-0.629226795475456	0.474357415247367	0	0	0	0	0.502	0
CM000995.3_176165073-176166501(-)_1|1|1x0;1;1	G	K	D	F	R	T	W	N	V	L	Q	I	-0.252196414548131	-0.537332467715117	-0.124307876013423	-0.387007131157678	-0.255257400881011	-0.409569556747534	-0.485311345694471	0.0110188450193766	-0.398028148528106	-0.515064424046874	-0.349497255491521	0.108256013498425	0	0	0	0	0.162	0
CM000995.3_176165073-176166501(-)_1|1|1x0;2;2	G	K	V	F	A	R	S	C	H	L	Q	I	-0.387099779504958	-0.464078713952585	-0.547849116817917	-0.294012802398069	-0.621052900947823	-0.722211368386956	-0.0132062244926487	-0.360171198541153	-0.719703635984634	-0.701490993751979	0.323129426166296	-0.706911594181197	0	0	0	0	0.322	0
CM000995.3_176165073-176166501(-)_1|1|1x0;3;3	G	K	A	F	K	R	R	I	N	L	Q	I	-0.205000994129585	-0.431175595876242	-0.43086331853709	-0.270899032762321	-0.0153698973432878	-0.482538538175322	-0.594885765511997	-0.419813486325301	-0.51986682270255	-0.662158928068473	0.339188845574174	-0.742400268448589	0	0	0	0	0.182	0
CM000995.3_176165073-176166501(-)_1|1|1x0;4;4	G	K	A	F	A	S	S	G	E	L	Q	K	-0.244358035475242	-0.53700775120326	-0.135078322854721	-0.196369625446555	-0.236775592598001	-0.232853686004978	-0.113594762124339	-0.126414554503246	-0.28865260914286	-0.20717366929129	-0.445693512799133	-0.488445679748709	0	0	0	0	0.206	0
CM000995.3_176165073-176166501(-)_1|1|1x0;5;5	G	K	A	F	S	Q	S	S	H	L	R	I	-0.229747137870909	-0.492541410409805	-0.798632472198965	-0.576729605968516	-0.703662492263587	-0.744527291796255	0.171592454107635	-0.736717725568912	0.36280328065937	-0.708312796936935	-0.685413944356839	-0.713256123865737	0	0	0	0	0.914	0
CM000995.3_176165073-176166501(-)_1|1|1x0;6;6	G	K	A	F	A	R	S	G	D	L	Q	K	-0.504296761017935	-0.643712529245287	-0.49883062069388	-0.273539214384585	-0.81515835257696	0.144688532189433	-0.723779440369991	-0.595288853208227	-0.722907763401481	-0.732317553383527	0.188278967804088	-0.466708151102678	0	0	0	0	0.39	0
CM000995.3_176165073-176166501(-)_1|1|1x0;7;7	G	K	A	F	A	H	S	S	H	L	H	K	-0.335524512869973	-0.745493692589751	-0.292768586137101	-0.389426379866659	-0.632106149390222	-0.49504322000181	0.0675995409165893	-0.630036371024526	-0.422042311594291	-0.570678633293306	-0.692897526605645	0.165374179756607	0	0	0	0	0.562	0
CM000995.3_176165073-176166501(-)_1|1|1x0;8;8	G	K	A	F	A	V	I	Y	T	L	Q	M	-0.254631875279582	-0.326272456957065	-0.366245152494989	-0.29583407995967	-0.40835786774072	-0.0970937855195602	-0.500168630105107	-0.084790934699362	-0.513621093664013	-0.416020719263327	-0.0239534094798911	0.0123434022059011	0	0	0	0	0.35	0
CM000995.3_176165073-176166501(-)_1|1|1x0;9;9	G	K	A	F	A	V	I	Y	T	L	Q	M	-0.254631875279582	-0.326272456957065	-0.366245152494989	-0.29583407995967	-0.40835786774072	-0.0970937855195602	-0.500168630105107	-0.084790934699362	-0.513621093664013	-0.416020719263327	-0.0239534094798911	0.0123434022059011	0	0	0	0	0.35	0
CM000995.3_176165073-176166501(-)_1|1|1x0;10;10	G	K	A	F	A	R	S	C	H	L	R	I	-0.387099779504958	-0.464078713952585	-0.547849116817917	-0.294012802398069	-0.621052900947823	-0.722211368386956	-0.0132062244926487	-0.360171198541153	-0.719703635984634	-0.701490993751979	0.323129426166296	-0.706911594181197	0	0	0	0	0.71	0
CM000995.3_176165073-176166501(-)_1|1|1x0;11;11	G	K	A	F	A	E	S	S	T	L	Q	I	-0.161265177750174	-0.523183541672737	-0.424995333865445	-0.486455397557119	-0.492902585533963	-0.119844516056059	-0.647800002984308	-0.292248953431739	-0.439563962625712	0.242195688367099	-0.373999350149688	-0.389961637019351	0	0	0	0	0.398	0
CM000995.3_176165073-176166501(-)_1|1|1x0;12;12	G	K	A	F	I	T	R	R	V	L	Q	I	-0.21721860239515	-0.51155841499546	-0.243704769515685	-0.297281536005145	-0.0896521899471641	-0.438208319844789	-0.396078735013626	-0.292419713817943	-0.518999973817087	-0.164026680871606	-0.1983692875666	-0.162141603327341	0	0	0	0	0.044	0
CM000995.3_176165073-176166501(-)_1|1|1x0;13;13	G	K	A	F	A	R	S	C	D	L	Q	K	-0.58339889214208	-0.477808937919697	-0.549649538376723	-0.300541739580367	-0.831524901015412	-0.023931961011931	-0.799433802325363	-0.436102145991777	-0.865809940256879	-0.729457933549292	0.2654107189892	-0.457196612697733	0	0	0	0	0.402	0
CM000995.3_176222188-176223535(+)_1|1|1x0;1;1	I	C	R	H	E	R	R	S	S	A	E	Q	-0.344023154273683	-0.493856103414675	-0.670983404848802	-0.695955309611073	-0.811250901957461	-0.54307028139347	-0.731214671648212	0.0200414712811149	-0.661571249416216	-0.773291443903716	0.467638002463717	-0.684384921915014	0	0	0	0	0.558	0
CM000995.3_176222188-176223535(+)_1|2|1x0;1;2	V	K	A	F	A	K	M	S	K	L	Q	I	-0.343259132127576	-0.533009911805145	-0.273581895558799	-0.139405597930881	-0.483271578012614	-0.662437344318662	-0.0248176063368506	-0.467192460410113	-0.318297230411386	-0.449508528803758	0.0865358473703672	-0.360231501941542	0	0	0	0	0.192	0
CM000995.3_176222188-176223535(+)_1|2|1x0;2;3	G	K	A	F	T	Q	S	S	H	L	G	I	-0.229747137870909	-0.492541410409805	-0.798632472198965	-0.576729605968516	-0.703662492263587	-0.744527291796255	0.171592454107635	-0.736717725568912	0.36280328065937	-0.708312796936935	-0.685413944356839	-0.713256123865737	0	0	0	0	0.808	0
CM000995.3_176222188-176223535(+)_1|2|1x0;3;4	G	K	A	F	T	R	S	S	T	L	Q	T	-0.303138235383159	-0.236441269933053	-0.423343028088372	-0.90100558129828	-0.275369298703294	-0.750642168099329	-0.438049529003519	-0.121568003487999	-0.537405440292602	-0.805278819695663	0.497135359920885	-0.743816654711335	0	0	0	0	0.786	0
CM000995.3_176222188-176223535(+)_1|2|1x0;4;5	D	K	A	F	V	R	R	G	E	L	Q	I	-0.174330368362708	-0.733493396509626	-0.253712723940095	-0.276747287962326	-0.533598858753261	-0.236100459116759	-0.463371052693268	0.0558951944434407	-0.634496129093621	-0.647920064455652	0.320509324569453	-0.758976745302755	0	0	0	0	0.362	0
CM000995.3_176222188-176223535(+)_1|2|1x0;5;6	G	K	A	F	A	Q	S	G	T	L	Q	I	-0.301067618977842	-0.462410359772936	-0.57425809047572	-1.00206923225511	-0.781557840448777	-0.340670583018652	-0.856610814299294	0.145316745862403	0.53943282407352	-0.743291637280021	-0.711579373684725	-0.746096717095212	0	0	0	0	0.754	0
CM000995.3_176222188-176223535(+)_1|2|1x0;6;7	G	K	A	F	A	H	S	S	T	L	Q	I	-0.143012885056752	-0.585486403211139	-0.453802445332836	-0.84928026079602	-0.725146879966232	-0.0509718155420014	-0.838230706212836	-0.368876009269615	-0.66679752042483	-0.70231485798166	-0.629226795475456	0.474357415247367	0	0	0	0	0.502	0
CM000995.3_176222188-176223535(+)_1|2|1x0;7;8	D	K	A	F	V	K	R	G	E	L	Q	I	-0.0218186023655979	-0.452056592342479	-0.261236748298605	-0.0321743616091902	-0.20466617609505	-0.217303086519772	-0.213916386394213	-0.120081539353666	-0.351760775925488	-0.381748891638103	0.0142451531736139	-0.432543143880412	0	0	0	0	0.126	0
CM000995.3_176222188-176223535(+)_1|2|1x0;8;9	G	K	A	F	A	Q	S	G	T	L	Q	V	-0.250402902715097	-0.342134127940069	-0.668613404426469	-0.989029087522861	-0.767337874077022	-0.233365179961329	-0.93113190884949	-0.00576393547412257	0.577377195897617	-0.7203728607261	-0.726950718013663	-0.768414611403927	0	0	0	0	0.794	0
CM000995.3_176222188-176223535(+)_1|2|1x0;9;10	G	K	A	F	V	Q	C	I	A	L	R	I	-0.118741414024081	-0.430632510965349	-0.345491711393115	-0.599337065827199	-0.344134205980883	-0.372882681244003	-0.613035564814497	0.120865423590212	0.343472473298765	-0.51532438781428	-0.611752425470492	-0.629924545907295	0	0	0	0	0.376	0
CM000995.3_176222188-176223535(+)_1|2|1x0;10;11	G	K	A	F	A	H	S	N	T	L	Q	I	-0.259728861276863	-0.614455561819497	-0.273407665794361	-0.605504182491502	-0.735055131621029	-0.141897342426263	-0.772083604582361	0.0332666037089699	-0.647076888129551	-0.600154843751072	-0.473885691333421	0.456166902263452	0	0	0	0	0.362	0
CM000995.3_176222188-176223535(+)_1|2|1x0;11;12	G	K	A	F	A	H	S	S	T	L	Q	I	-0.143012885056752	-0.585486403211139	-0.453802445332836	-0.84928026079602	-0.725146879966232	-0.0509718155420014	-0.838230706212836	-0.368876009269615	-0.66679752042483	-0.70231485798166	-0.629226795475456	0.474357415247367	0	0	0	0	0.502	0
CM000995.3_176314637-176316065(-)_1|1|1x0;1;1	G	K	D	F	R	T	W	N	V	L	Q	I	-0.252196414548131	-0.537332467715117	-0.124307876013423	-0.387007131157678	-0.255257400881011	-0.409569556747534	-0.485311345694471	0.0110188450193766	-0.398028148528106	-0.515064424046874	-0.349497255491521	0.108256013498425	0	0	0	0	0.162	0
CM000995.3_176314637-176316065(-)_1|1|1x0;2;2	G	K	V	F	A	R	S	C	H	L	Q	I	-0.387099779504958	-0.464078713952585	-0.547849116817917	-0.294012802398069	-0.621052900947823	-0.722211368386956	-0.0132062244926487	-0.360171198541153	-0.719703635984634	-0.701490993751979	0.323129426166296	-0.706911594181197	0	0	0	0	0.322	0
CM000995.3_176314637-176316065(-)_1|1|1x0;3;3	G	K	A	F	K	R	R	I	N	L	Q	I	-0.205000994129585	-0.431175595876242	-0.43086331853709	-0.270899032762321	-0.0153698973432878	-0.482538538175322	-0.594885765511997	-0.419813486325301	-0.51986682270255	-0.662158928068473	0.339188845574174	-0.742400268448589	0	0	0	0	0.182	0
CM000995.3_176314637-176316065(-)_1|1|1x0;4;4	G	K	A	F	A	S	S	G	E	L	Q	K	-0.244358035475242	-0.53700775120326	-0.135078322854721	-0.196369625446555	-0.236775592598001	-0.232853686004978	-0.113594762124339	-0.126414554503246	-0.28865260914286	-0.20717366929129	-0.445693512799133	-0.488445679748709	0	0	0	0	0.206	0
CM000995.3_176314637-176316065(-)_1|1|1x0;5;5	G	K	A	F	S	Q	S	S	H	L	R	I	-0.229747137870909	-0.492541410409805	-0.798632472198965	-0.576729605968516	-0.703662492263587	-0.744527291796255	0.171592454107635	-0.736717725568912	0.36280328065937	-0.708312796936935	-0.685413944356839	-0.713256123865737	0	0	0	0	0.914	0
CM000995.3_176314637-176316065(-)_1|1|1x0;6;6	G	K	A	F	A	R	S	G	D	L	Q	K	-0.504296761017935	-0.643712529245287	-0.49883062069388	-0.273539214384585	-0.81515835257696	0.144688532189433	-0.723779440369991	-0.595288853208227	-0.722907763401481	-0.732317553383527	0.188278967804088	-0.466708151102678	0	0	0	0	0.39	0
CM000995.3_176314637-176316065(-)_1|1|1x0;7;7	G	K	A	F	A	H	S	S	H	L	H	K	-0.335524512869973	-0.745493692589751	-0.292768586137101	-0.389426379866659	-0.632106149390222	-0.49504322000181	0.0675995409165893	-0.630036371024526	-0.422042311594291	-0.570678633293306	-0.692897526605645	0.165374179756607	0	0	0	0	0.562	0
CM000995.3_176314637-176316065(-)_1|1|1x0;8;8	G	K	A	F	A	V	I	Y	T	L	Q	M	-0.254631875279582	-0.326272456957065	-0.366245152494989	-0.29583407995967	-0.40835786774072	-0.0970937855195602	-0.500168630105107	-0.084790934699362	-0.513621093664013	-0.416020719263327	-0.0239534094798911	0.0123434022059011	0	0	0	0	0.35	0
CM000995.3_176314637-176316065(-)_1|1|1x0;9;9	G	K	A	F	A	V	I	Y	T	L	Q	M	-0.254631875279582	-0.326272456957065	-0.366245152494989	-0.29583407995967	-0.40835786774072	-0.0970937855195602	-0.500168630105107	-0.084790934699362	-0.513621093664013	-0.416020719263327	-0.0239534094798911	0.0123434022059011	0	0	0	0	0.35	0
CM000995.3_176314637-176316065(-)_1|1|1x0;10;10	G	K	A	F	A	R	S	C	H	L	R	I	-0.387099779504958	-0.464078713952585	-0.547849116817917	-0.294012802398069	-0.621052900947823	-0.722211368386956	-0.0132062244926487	-0.360171198541153	-0.719703635984634	-0.701490993751979	0.323129426166296	-0.706911594181197	0	0	0	0	0.71	0
CM000995.3_176314637-176316065(-)_1|1|1x0;11;11	G	K	A	F	A	E	S	S	T	L	Q	I	-0.161265177750174	-0.523183541672737	-0.424995333865445	-0.486455397557119	-0.492902585533963	-0.119844516056059	-0.647800002984308	-0.292248953431739	-0.439563962625712	0.242195688367099	-0.373999350149688	-0.389961637019351	0	0	0	0	0.398	0
CM000995.3_176314637-176316065(-)_1|1|1x0;12;12	G	K	A	F	I	T	R	R	V	L	Q	I	-0.21721860239515	-0.51155841499546	-0.243704769515685	-0.297281536005145	-0.0896521899471641	-0.438208319844789	-0.396078735013626	-0.292419713817943	-0.518999973817087	-0.164026680871606	-0.1983692875666	-0.162141603327341	0	0	0	0	0.044	0
CM000995.3_176314637-176316065(-)_1|1|1x0;13;13	G	K	A	F	A	R	S	C	D	L	Q	K	-0.58339889214208	-0.477808937919697	-0.549649538376723	-0.300541739580367	-0.831524901015412	-0.023931961011931	-0.799433802325363	-0.436102145991777	-0.865809940256879	-0.729457933549292	0.2654107189892	-0.457196612697733	0	0	0	0	0.402	0
CM000995.3_176371779-176373663(+)_1|1|1x0;1;1	I	C	R	H	E	R	R	S	S	A	E	Q	-0.344023154273683	-0.493856103414675	-0.670983404848802	-0.695955309611073	-0.811250901957461	-0.54307028139347	-0.731214671648212	0.0200414712811149	-0.661571249416216	-0.773291443903716	0.467638002463717	-0.684384921915014	0	0	0	0	0.558	0
CM000995.3_176371779-176373663(+)_1|2|1x0;1;2	G	K	A	F	A	E	S	S	T	L	Q	I	-0.161265177750174	-0.523183541672737	-0.424995333865445	-0.486455397557119	-0.492902585533963	-0.119844516056059	-0.647800002984308	-0.292248953431739	-0.439563962625712	0.242195688367099	-0.373999350149688	-0.389961637019351	0	0	0	0	0.398	0
CM000995.3_176371779-176373663(+)_1|2|1x0;2;3	V	K	A	F	A	K	M	S	E	L	Q	I	-0.190020905049263	-0.617524180908036	-0.247761329286786	0.0582719334551929	-0.336767388348484	-0.252820440939142	-0.282056406428925	-0.134496380022412	-0.510185510191795	-0.445124754705571	0.162154356662573	-0.460009008144379	0	0	0	0	0.16	0
CM000995.3_176371779-176373663(+)_1|2|1x0;3;4	G	K	A	F	T	Q	S	S	H	L	G	I	-0.229747137870909	-0.492541410409805	-0.798632472198965	-0.576729605968516	-0.703662492263587	-0.744527291796255	0.171592454107635	-0.736717725568912	0.36280328065937	-0.708312796936935	-0.685413944356839	-0.713256123865737	0	0	0	0	0.808	0
CM000995.3_176371779-176373663(+)_1|2|1x0;4;5	G	K	A	F	A	R	S	S	T	L	Q	T	-0.303138235383159	-0.236441269933053	-0.423343028088372	-0.90100558129828	-0.275369298703294	-0.750642168099329	-0.438049529003519	-0.121568003487999	-0.537405440292602	-0.805278819695663	0.497135359920885	-0.743816654711335	0	0	0	0	0.78	0
CM000995.3_176371779-176373663(+)_1|2|1x0;5;6	D	K	A	F	V	R	R	G	E	L	Q	I	-0.174330368362708	-0.733493396509626	-0.253712723940095	-0.276747287962326	-0.533598858753261	-0.236100459116759	-0.463371052693268	0.0558951944434407	-0.634496129093621	-0.647920064455652	0.320509324569453	-0.758976745302755	0	0	0	0	0.362	0
CM000995.3_176371779-176373663(+)_1|2|1x0;6;7	G	K	A	F	A	Q	S	G	T	L	Q	I	-0.301067618977842	-0.462410359772936	-0.57425809047572	-1.00206923225511	-0.781557840448777	-0.340670583018652	-0.856610814299294	0.145316745862403	0.53943282407352	-0.743291637280021	-0.711579373684725	-0.746096717095212	0	0	0	0	0.754	0
CM000995.3_176371779-176373663(+)_1|2|1x0;7;8	G	K	A	F	A	Q	S	G	T	L	Q	I	-0.301067618977842	-0.462410359772936	-0.57425809047572	-1.00206923225511	-0.781557840448777	-0.340670583018652	-0.856610814299294	0.145316745862403	0.53943282407352	-0.743291637280021	-0.711579373684725	-0.746096717095212	0	0	0	0	0.754	0
CM000995.3_176371779-176373663(+)_1|3|1x0;1;9	G	K	A	F	A	H	S	S	T	L	Q	I	-0.143012885056752	-0.585486403211139	-0.453802445332836	-0.84928026079602	-0.725146879966232	-0.0509718155420014	-0.838230706212836	-0.368876009269615	-0.66679752042483	-0.70231485798166	-0.629226795475456	0.474357415247367	0	0	0	0	0.502	0
CM000995.3_176371779-176373663(+)_1|3|1x0;2;10	D	K	A	F	V	K	R	G	E	L	Q	I	-0.0218186023655979	-0.452056592342479	-0.261236748298605	-0.0321743616091902	-0.20466617609505	-0.217303086519772	-0.213916386394213	-0.120081539353666	-0.351760775925488	-0.381748891638103	0.0142451531736139	-0.432543143880412	0	0	0	0	0.126	0
CM000995.3_176371779-176373663(+)_1|3|1x0;3;11	G	K	A	F	A	Q	S	G	T	L	Q	V	-0.250402902715097	-0.342134127940069	-0.668613404426469	-0.989029087522861	-0.767337874077022	-0.233365179961329	-0.93113190884949	-0.00576393547412257	0.577377195897617	-0.7203728607261	-0.726950718013663	-0.768414611403927	0	0	0	0	0.794	0
CM000995.3_176371779-176373663(+)_1|3|1x0;4;12	G	K	A	F	V	Q	C	I	A	L	R	I	-0.118741414024081	-0.430632510965349	-0.345491711393115	-0.599337065827199	-0.344134205980883	-0.372882681244003	-0.613035564814497	0.120865423590212	0.343472473298765	-0.51532438781428	-0.611752425470492	-0.629924545907295	0	0	0	0	0.376	0
CM000995.3_176371779-176373663(+)_1|3|1x0;5;13	G	K	A	F	A	H	S	S	T	L	Q	I	-0.143012885056752	-0.585486403211139	-0.453802445332836	-0.84928026079602	-0.725146879966232	-0.0509718155420014	-0.838230706212836	-0.368876009269615	-0.66679752042483	-0.70231485798166	-0.629226795475456	0.474357415247367	0	0	0	0	0.502	0
CM000995.3_176371779-176373663(+)_1|3|1x0;6;14	G	I	A	F	A	H	S	S	T	L	Q	I	-0.143012885056752	-0.585486403211139	-0.453802445332836	-0.84928026079602	-0.725146879966232	-0.0509718155420014	-0.838230706212836	-0.368876009269615	-0.66679752042483	-0.70231485798166	-0.629226795475456	0.474357415247367	0	0	0	0	0.464	0
CM000995.3_176371779-176373663(+)_1|3|1x0;7;15	G	K	A	F	K	R	S	G	D	L	L	I	-0.365536262342104	-0.637661028136314	-0.592354676358206	-0.334968161021529	-0.787793914874503	0.0243531644613821	-0.730681597679713	-0.595971790376449	-0.67542779236202	-0.724166792195807	0.199050703619284	-0.482266954193335	0	0	0	0	0.294	0
CM000995.3_176371779-176373663(+)_1|4|1x0;1;16	G	K	V	F	I	R	S	V	D	L	Q	I	-0.261020970876618	-0.27615447161458	-0.38903702209129	-0.164249323996895	-0.548002475733764	-0.101557700090431	-0.506573853190126	-0.318018734521702	-0.531259334081986	-0.596639534589274	0.227963689914531	-0.437028792000035	0	0	0	0	0.188	0
CM000995.3_176412175-176413603(+)_1|1|1x0;1;1	G	K	D	F	R	T	W	N	V	L	Q	I	-0.252196414548131	-0.537332467715117	-0.124307876013423	-0.387007131157678	-0.255257400881011	-0.409569556747534	-0.485311345694471	0.0110188450193766	-0.398028148528106	-0.515064424046874	-0.349497255491521	0.108256013498425	0	0	0	0	0.162	0
CM000995.3_176412175-176413603(+)_1|1|1x0;2;2	G	K	V	F	A	R	S	C	H	L	Q	I	-0.387099779504958	-0.464078713952585	-0.547849116817917	-0.294012802398069	-0.621052900947823	-0.722211368386956	-0.0132062244926487	-0.360171198541153	-0.719703635984634	-0.701490993751979	0.323129426166296	-0.706911594181197	0	0	0	0	0.322	0
CM000995.3_176412175-176413603(+)_1|1|1x0;3;3	G	K	A	F	K	R	R	I	N	L	Q	I	-0.205000994129585	-0.431175595876242	-0.43086331853709	-0.270899032762321	-0.0153698973432878	-0.482538538175322	-0.594885765511997	-0.419813486325301	-0.51986682270255	-0.662158928068473	0.339188845574174	-0.742400268448589	0	0	0	0	0.182	0
CM000995.3_176412175-176413603(+)_1|1|1x0;4;4	G	K	A	F	A	S	S	G	E	L	Q	N	-0.0730088397639406	-0.400051608181343	-0.0517051031768547	-0.436373224941802	-0.129180150773493	-0.146762006142212	-0.180178001335241	-0.111995233331265	-0.245670658850745	-0.519095238805315	-0.262314404870753	-0.527621753150124	0	0	0	0	0.214	0
CM000995.3_176412175-176413603(+)_1|1|1x0;5;5	G	K	A	F	S	Q	S	S	H	L	R	I	-0.229747137870909	-0.492541410409805	-0.798632472198965	-0.576729605968516	-0.703662492263587	-0.744527291796255	0.171592454107635	-0.736717725568912	0.36280328065937	-0.708312796936935	-0.685413944356839	-0.713256123865737	0	0	0	0	0.914	0
CM000995.3_176412175-176413603(+)_1|1|1x0;6;6	G	K	A	F	A	R	S	G	D	L	Q	K	-0.504296761017935	-0.643712529245287	-0.49883062069388	-0.273539214384585	-0.81515835257696	0.144688532189433	-0.723779440369991	-0.595288853208227	-0.722907763401481	-0.732317553383527	0.188278967804088	-0.466708151102678	0	0	0	0	0.39	0
CM000995.3_176412175-176413603(+)_1|1|1x0;7;7	G	K	A	F	A	H	S	S	H	L	H	K	-0.335524512869973	-0.745493692589751	-0.292768586137101	-0.389426379866659	-0.632106149390222	-0.49504322000181	0.0675995409165893	-0.630036371024526	-0.422042311594291	-0.570678633293306	-0.692897526605645	0.165374179756607	0	0	0	0	0.562	0
CM000995.3_176412175-176413603(+)_1|1|1x0;8;8	G	K	A	F	A	V	I	Y	T	L	Q	M	-0.254631875279582	-0.326272456957065	-0.366245152494989	-0.29583407995967	-0.40835786774072	-0.0970937855195602	-0.500168630105107	-0.084790934699362	-0.513621093664013	-0.416020719263327	-0.0239534094798911	0.0123434022059011	0	0	0	0	0.35	0
CM000995.3_176412175-176413603(+)_1|1|1x0;9;9	G	K	A	F	A	V	I	Y	T	L	Q	M	-0.254631875279582	-0.326272456957065	-0.366245152494989	-0.29583407995967	-0.40835786774072	-0.0970937855195602	-0.500168630105107	-0.084790934699362	-0.513621093664013	-0.416020719263327	-0.0239534094798911	0.0123434022059011	0	0	0	0	0.35	0
CM000995.3_176412175-176413603(+)_1|1|1x0;10;10	G	K	A	F	A	R	S	C	H	L	R	I	-0.387099779504958	-0.464078713952585	-0.547849116817917	-0.294012802398069	-0.621052900947823	-0.722211368386956	-0.0132062244926487	-0.360171198541153	-0.719703635984634	-0.701490993751979	0.323129426166296	-0.706911594181197	0	0	0	0	0.71	0
CM000995.3_176412175-176413603(+)_1|1|1x0;11;11	G	K	A	F	A	E	S	S	T	L	Q	I	-0.161265177750174	-0.523183541672737	-0.424995333865445	-0.486455397557119	-0.492902585533963	-0.119844516056059	-0.647800002984308	-0.292248953431739	-0.439563962625712	0.242195688367099	-0.373999350149688	-0.389961637019351	0	0	0	0	0.398	0
CM000995.3_176412175-176413603(+)_1|1|1x0;12;12	G	K	A	F	I	T	R	R	V	L	Q	I	-0.21721860239515	-0.51155841499546	-0.243704769515685	-0.297281536005145	-0.0896521899471641	-0.438208319844789	-0.396078735013626	-0.292419713817943	-0.518999973817087	-0.164026680871606	-0.1983692875666	-0.162141603327341	0	0	0	0	0.044	0
CM000995.3_176412175-176413603(+)_1|1|1x0;13;13	G	K	A	F	A	R	S	C	D	L	Q	K	-0.58339889214208	-0.477808937919697	-0.549649538376723	-0.300541739580367	-0.831524901015412	-0.023931961011931	-0.799433802325363	-0.436102145991777	-0.865809940256879	-0.729457933549292	0.2654107189892	-0.457196612697733	0	0	0	0	0.402	0
CM000995.3_176412175-176413603(+)_1|1|1x0;14;14	G	K	A	F	A	Q	S	S	S	L	R	I	-0.328820955011352	-0.469161553105591	-0.57328793800237	-0.902702074535459	-0.774749162028493	-0.631748049610442	-0.778453412738696	0.426695066506465	0.461106911539833	-0.737654429075335	-0.714124368263524	-0.661315016774656	0	0	0	0	0.868	0
CM000995.3_176446899-176447778(-)_1|1|1x0;1;1	G	K	T	F	A	V	R	S	D	L	Q	I	-0.280531622689604	-0.488173382339933	-0.349323676904447	-0.226440086059615	-0.686323034612091	0.138933569740552	-0.711537084870509	-0.438824071744251	-0.563046204617571	-0.616619540456034	-0.302798567251452	0.00595614269106162	0	0	0	0	0.106	0
CM000995.3_176446899-176447778(-)_1|1|1x0;2;2	G	K	A	F	I	R	R	G	D	L	Q	I	-0.365536262342104	-0.637661028136314	-0.592354676358206	-0.334968161021529	-0.787793914874503	0.0243531644613821	-0.730681597679713	-0.595971790376449	-0.67542779236202	-0.724166792195807	0.199050703619284	-0.482266954193335	0	0	0	0	0.29	0
CM000995.3_176446899-176447778(-)_1|2|1x0;1;3	G	K	A	F	T	K	S	S	N	L	Q	I	-0.318016738993195	-0.662402617001874	-0.653124272140859	-0.214062375783409	0.133536733721292	-0.897402721622422	-0.572793225434468	-0.744481402045197	-0.658560269629961	-0.590425507944503	0.14147621437542	-0.582977717931596	0	0	0	0	0.444	0
CM000995.3_176446899-176447778(-)_1|2|1x0;2;4	G	K	T	F	I	R	S	G	H	L	R	I	-0.446081568205005	-0.630541152820022	-0.841606526714591	-0.2278080650224	-0.700259396538688	-0.765724515419807	0.192248060455242	-0.679251120114562	-0.632307187572602	-0.737351174246488	0.337892037645023	-0.707446188831677	0	0	0	0	0.586	0
CM000995.3_176446899-176447778(-)_1|2|1x0;3;5	G	K	A	C	I	H	S	G	N	L	K	R	-0.859353574019336	-0.934722054011749	0.476091591844419	-1.00900174412322	0.41059534563833	-0.814796176795307	-0.836063019465856	-0.916224030691899	-0.587582481670334	-0.482058524807035	-0.73827375272379	0.222378844256555	0	0	0	0	0.646	0
CM000995.3_176500577-176503013(+)_1|1|1x0;1;1	G	K	D	F	R	T	W	N	V	L	Q	I	-0.252196414548131	-0.537332467715117	-0.124307876013423	-0.387007131157678	-0.255257400881011	-0.409569556747534	-0.485311345694471	0.0110188450193766	-0.398028148528106	-0.515064424046874	-0.349497255491521	0.108256013498425	0	0	0	0	0.162	0
CM000995.3_176500577-176503013(+)_1|1|1x0;2;2	G	K	V	F	A	R	S	C	H	L	Q	I	-0.387099779504958	-0.464078713952585	-0.547849116817917	-0.294012802398069	-0.621052900947823	-0.722211368386956	-0.0132062244926487	-0.360171198541153	-0.719703635984634	-0.701490993751979	0.323129426166296	-0.706911594181197	0	0	0	0	0.322	0
CM000995.3_176500577-176503013(+)_1|1|1x0;3;3	G	K	A	F	E	R	R	S	H	L	Q	I	-0.463265740596474	-0.59745418925407	-0.794333443324223	-0.348810268977309	-0.764277834716981	-0.67371168614981	-0.0409215655478323	-0.623092371511879	-0.692347555127359	-0.737686396362519	0.358863069507942	-0.715312704632407	0	0	0	0	0.506	0
CM000995.3_176500577-176503013(+)_1|1|1x0;4;4	G	K	A	F	A	R	S	G	V	L	Q	K	-0.37348800173189	-0.688545746082923	-0.248675452151616	-0.65668037216496	-0.745500018633928	-0.359724279922111	-0.635565824543371	-0.0932854890139963	-0.650731547372027	-0.644490087726651	0.357314340675228	-0.649318735287768	0	0	0	0	0.564	0
CM000995.3_176500577-176503013(+)_1|1|1x0;5;5	G	K	A	F	A	Q	S	S	H	L	H	K	-0.356451705721577	-0.649653717736513	-0.616649619875395	-0.581159775501557	-0.693366686565017	-0.71769846059849	0.169817445577948	-0.789877386511795	0.413383662248115	-0.770371999651699	-0.765869221677628	-0.74820955700005	0	0	0	0	0.906	0
CM000995.3_176500577-176503013(+)_1|1|1x0;6;6	G	K	A	F	A	V	I	S	T	L	Q	M	-0.21703978425995	-0.466198084813279	-0.442248545324063	-0.76064094010209	-0.564350633854342	-0.0682143219196083	-0.698758608048406	-0.14782834853934	-0.560133771503655	-0.55439577228106	-0.281069828174055	0.227745361568384	0	0	0	0	0.476	0
CM000995.3_176500577-176503013(+)_1|1|1x0;7;7	G	K	A	F	A	V	I	Y	T	L	Q	M	-0.254631875279582	-0.326272456957065	-0.366245152494989	-0.29583407995967	-0.40835786774072	-0.0970937855195602	-0.500168630105107	-0.084790934699362	-0.513621093664013	-0.416020719263327	-0.0239534094798911	0.0123434022059011	0	0	0	0	0.35	0
CM000995.3_176500577-176503013(+)_1|1|1x0;8;8	G	K	A	F	A	R	S	C	H	L	R	I	-0.387099779504958	-0.464078713952585	-0.547849116817917	-0.294012802398069	-0.621052900947823	-0.722211368386956	-0.0132062244926487	-0.360171198541153	-0.719703635984634	-0.701490993751979	0.323129426166296	-0.706911594181197	0	0	0	0	0.71	0
CM000995.3_176500577-176503013(+)_1|1|1x0;9;9	G	K	A	F	A	R	S	G	V	L	Q	Q	-0.0672941596976641	-0.681766779616919	-0.268426814249024	-0.692004216188137	-0.579239921661425	-0.378616440876768	-0.718155692222971	0.0089997039635593	-0.601699340916961	-0.753746905113419	0.334323371804585	-0.530449525081168	0	0	0	0	0.504	0
CM000995.3_176500577-176503013(+)_1|1|1x0;10;10	G	K	A	F	A	Q	S	S	H	L	R	I	-0.229747137870909	-0.492541410409805	-0.798632472198965	-0.576729605968516	-0.703662492263587	-0.744527291796255	0.171592454107635	-0.736717725568912	0.36280328065937	-0.708312796936935	-0.685413944356839	-0.713256123865737	0	0	0	0	0.9	0
CM000995.3_176500577-176503013(+)_1|1|1x0;11;11	G	K	A	F	A	R	S	G	D	L	Q	Q	-0.161090657374608	-0.694121604435449	-0.571078435439291	-0.397850029912543	-0.755646553747369	0.211564773345314	-0.928629098879213	-0.815663707546993	-0.696777683550702	-0.827400768124698	0.236193969254665	-0.498859855684797	0	0	0	0	0.382	0
CM000995.3_176500577-176503013(+)_1|1|1x0;12;12	G	K	A	F	A	Q	S	S	H	L	R	I	-0.229747137870909	-0.492541410409805	-0.798632472198965	-0.576729605968516	-0.703662492263587	-0.744527291796255	0.171592454107635	-0.736717725568912	0.36280328065937	-0.708312796936935	-0.685413944356839	-0.713256123865737	0	0	0	0	0.9	0
CM000995.3_176500577-176503013(+)_1|1|1x0;13;13	G	K	A	F	A	R	S	D	D	L	Q	K	-0.562061936182345	-0.718684294242352	-0.375985731840679	-0.0748536571771002	-0.746484096039711	0.286649329361752	-0.619421192604292	-0.753960392793601	-1.04106889943996	-0.978367859557729	0.492525356229171	-0.975731016645815	0	0	0	0	0.596	0
CM000995.3_176500577-176503013(+)_1|1|1x0;14;14	G	K	A	F	A	H	S	S	H	L	H	K	-0.335524512869973	-0.745493692589751	-0.292768586137101	-0.389426379866659	-0.632106149390222	-0.49504322000181	0.0675995409165893	-0.630036371024526	-0.422042311594291	-0.570678633293306	-0.692897526605645	0.165374179756607	0	0	0	0	0.562	0
CM000995.3_176500577-176503013(+)_1|1|1x0;15;15	G	K	A	F	A	E	S	S	T	L	Q	I	-0.161265177750174	-0.523183541672737	-0.424995333865445	-0.486455397557119	-0.492902585533963	-0.119844516056059	-0.647800002984308	-0.292248953431739	-0.439563962625712	0.242195688367099	-0.373999350149688	-0.389961637019351	0	0	0	0	0.398	0
CM000995.3_176500577-176503013(+)_1|1|1x0;16;16	G	K	A	F	A	R	S	G	D	L	Q	K	-0.504296761017935	-0.643712529245287	-0.49883062069388	-0.273539214384585	-0.81515835257696	0.144688532189433	-0.723779440369991	-0.595288853208227	-0.722907763401481	-0.732317553383527	0.188278967804088	-0.466708151102678	0	0	0	0	0.39	0
CM000995.3_176500577-176503013(+)_1|1|1x0;17;17	G	K	A	F	A	H	S	S	H	L	H	K	-0.335524512869973	-0.745493692589751	-0.292768586137101	-0.389426379866659	-0.632106149390222	-0.49504322000181	0.0675995409165893	-0.630036371024526	-0.422042311594291	-0.570678633293306	-0.692897526605645	0.165374179756607	0	0	0	0	0.562	0
CM000995.3_176500577-176503013(+)_1|1|1x0;18;18	G	K	A	F	A	E	S	S	T	L	Q	I	-0.161265177750174	-0.523183541672737	-0.424995333865445	-0.486455397557119	-0.492902585533963	-0.119844516056059	-0.647800002984308	-0.292248953431739	-0.439563962625712	0.242195688367099	-0.373999350149688	-0.389961637019351	0	0	0	0	0.398	0
CM000995.3_176500577-176503013(+)_1|1|1x0;19;19	G	K	A	F	A	V	I	S	T	L	Q	M	-0.21703978425995	-0.466198084813279	-0.442248545324063	-0.76064094010209	-0.564350633854342	-0.0682143219196083	-0.698758608048406	-0.14782834853934	-0.560133771503655	-0.55439577228106	-0.281069828174055	0.227745361568384	0	0	0	0	0.476	0
CM000995.3_176500577-176503013(+)_1|1|1x0;20;20	G	K	A	F	S	H	S	S	N	L	R	I	-0.144657546432845	-0.640163941912258	-0.574963441348997	-0.699360780278161	0.181071050526318	-0.666061608913536	-0.750968988502056	-0.729657550923465	-0.682735132675687	-0.55949423649754	-0.641439943826001	0.238989559733171	0	0	0	0	0.598	0
CM000995.3_176500577-176503013(+)_1|1|1x0;21;21	G	K	A	F	A	R	N	G	D	L	Q	I	-0.365536262342104	-0.637661028136314	-0.592354676358206	-0.334968161021529	-0.787793914874503	0.0243531644613821	-0.730681597679713	-0.595971790376449	-0.67542779236202	-0.724166792195807	0.199050703619284	-0.482266954193335	0	0	0	0	0.276	0
CM000995.3_176500577-176503013(+)_1|1|1x0;22;22	G	K	A	F	A	H	S	S	H	L	H	K	-0.335524512869973	-0.745493692589751	-0.292768586137101	-0.389426379866659	-0.632106149390222	-0.49504322000181	0.0675995409165893	-0.630036371024526	-0.422042311594291	-0.570678633293306	-0.692897526605645	0.165374179756607	0	0	0	0	0.562	0
CM000995.3_176500577-176503013(+)_1|1|1x0;23;23	G	K	A	F	A	E	S	S	T	L	Q	I	-0.161265177750174	-0.523183541672737	-0.424995333865445	-0.486455397557119	-0.492902585533963	-0.119844516056059	-0.647800002984308	-0.292248953431739	-0.439563962625712	0.242195688367099	-0.373999350149688	-0.389961637019351	0	0	0	0	0.398	0
CM000995.3_176500577-176503013(+)_1|1|1x0;24;24	G	K	T	F	A	E	S	S	T	L	Q	I	-0.161265177750174	-0.523183541672737	-0.424995333865445	-0.486455397557119	-0.492902585533963	-0.119844516056059	-0.647800002984308	-0.292248953431739	-0.439563962625712	0.242195688367099	-0.373999350149688	-0.389961637019351	0	0	0	0	0.278	0
CM000995.3_176500577-176503013(+)_1|1|1x0;25;25	G	K	A	F	A	S	S	S	D	L	Q	K	-0.640015030158476	-0.750113641353853	-0.558147140991313	0.21662866341526	-0.696454136578244	0.0510028652410338	-0.408605140320295	-0.763024434532028	-0.503687223820178	-0.343917390333627	-0.576342017375931	-0.545894438819565	0	0	0	0	0.216	0
CM000995.3_176544332-176545367(-)_1|1|1x0;1;1	G	K	A	F	A	K	R	S	D	L	Q	I	-0.375028118322098	-0.536342440503383	-0.369287172514364	0.0823827739095067	-0.643991108536115	-0.052887748207294	-0.535885793826498	-0.542143574499129	-0.600033785886112	-0.418011883239446	-0.112770155643699	-0.283253222594795	0	0	0	0	0.118	0
CM000995.3_176544332-176545367(-)_1|1|1x0;2;2	C	K	A	F	T	R	S	S	H	L	G	I	-0.463265740596474	-0.59745418925407	-0.794333443324223	-0.348810268977309	-0.764277834716981	-0.67371168614981	-0.0409215655478323	-0.623092371511879	-0.692347555127359	-0.737686396362519	0.358863069507942	-0.715312704632407	0	0	0	0	0.714	0
CM000995.3_176544332-176545367(-)_1|1|1x0;3;3	G	K	A	F	A	H	S	C	T	L	Q	I	-0.1564584688539	-0.451156656949855	-0.341732826007563	-0.652710614084759	-0.496455952651113	-0.0499412297492702	-0.730400067569897	-0.147767858643689	-0.595222244524575	-0.54381092168203	-0.522900631660536	0.314886837906352	0	0	0	0	0.42	0
CM000995.3_176544332-176545367(-)_1|1|1x0;4;4	D	K	A	F	V	K	R	G	E	L	Q	I	-0.0218186023655979	-0.452056592342479	-0.261236748298605	-0.0321743616091902	-0.20466617609505	-0.217303086519772	-0.213916386394213	-0.120081539353666	-0.351760775925488	-0.381748891638103	0.0142451531736139	-0.432543143880412	0	0	0	0	0.126	0
CM000995.3_176544332-176545367(-)_1|1|1x0;5;5	G	K	A	F	A	H	S	S	T	L	Q	I	-0.143012885056752	-0.585486403211139	-0.453802445332836	-0.84928026079602	-0.725146879966232	-0.0509718155420014	-0.838230706212836	-0.368876009269615	-0.66679752042483	-0.70231485798166	-0.629226795475456	0.474357415247367	0	0	0	0	0.502	0
CM000995.3_176544332-176545367(-)_1|2|1x0;1;6	G	K	A	F	A	H	S	S	T	L	Q	I	-0.143012885056752	-0.585486403211139	-0.453802445332836	-0.84928026079602	-0.725146879966232	-0.0509718155420014	-0.838230706212836	-0.368876009269615	-0.66679752042483	-0.70231485798166	-0.629226795475456	0.474357415247367	0	0	0	0	0.502	0
CM000995.3_176544332-176545367(-)_1|3|1x0;1;7	G	K	V	F	I	R	S	V	D	L	Q	I	-0.261020970876618	-0.27615447161458	-0.38903702209129	-0.164249323996895	-0.548002475733764	-0.101557700090431	-0.506573853190126	-0.318018734521702	-0.531259334081986	-0.596639534589274	0.227963689914531	-0.437028792000035	0	0	0	0	0.188	0
CM000995.3_176608673-176609090(-)_1|1|1x0;1;1	G	K	A	F	A	R	S	D	N	L	Q	Q	-0.24826241403247	-0.339956588553685	-0.789431680175948	-0.441051416561383	0.0451185508024474	-0.625156945088332	-0.758273717323151	-0.847702327150243	-1.18182898706139	-1.0924631362	0.475491087621779	-1.1271381472211	0	0	0	0	0.89	0
CM000995.3_176608673-176609090(-)_1|1|1x0;2;2	G	K	A	F	S	Q	S	S	H	L	R	I	-0.229747137870909	-0.492541410409805	-0.798632472198965	-0.576729605968516	-0.703662492263587	-0.744527291796255	0.171592454107635	-0.736717725568912	0.36280328065937	-0.708312796936935	-0.685413944356839	-0.713256123865737	0	0	0	0	0.914	0
CM000995.3_176608673-176609090(-)_1|1|1x0;3;3	G	K	A	F	T	R	S	G	D	L	Q	K	-0.504296761017935	-0.643712529245287	-0.49883062069388	-0.273539214384585	-0.81515835257696	0.144688532189433	-0.723779440369991	-0.595288853208227	-0.722907763401481	-0.732317553383527	0.188278967804088	-0.466708151102678	0	0	0	0	0.458	0
CM000995.3_176608673-176609090(-)_1|1|1x0;4;4	G	K	A	F	A	Q	S	S	N	L	R	L	-0.328713933298274	-0.452002747518404	-0.711283189119803	-0.712655298464364	-0.171111383570392	-0.628703029507391	-0.658384427172331	-0.650287463206006	-0.185569778238917	-0.533229759967839	-0.632626598003934	-0.589604671204956	0	0	0	0	0.764	0
CM000995.3_176642703-176643666(-)_1|1|1x0;1;1	G	K	T	F	A	V	R	S	D	L	Q	I	-0.280531622689604	-0.488173382339933	-0.349323676904447	-0.226440086059615	-0.686323034612091	0.138933569740552	-0.711537084870509	-0.438824071744251	-0.563046204617571	-0.616619540456034	-0.302798567251452	0.00595614269106162	0	0	0	0	0.106	0
CM000995.3_176642703-176643666(-)_1|1|1x0;2;2	G	K	A	F	I	R	R	G	D	L	Q	I	-0.365536262342104	-0.637661028136314	-0.592354676358206	-0.334968161021529	-0.787793914874503	0.0243531644613821	-0.730681597679713	-0.595971790376449	-0.67542779236202	-0.724166792195807	0.199050703619284	-0.482266954193335	0	0	0	0	0.29	0
CM000995.3_176642703-176643666(-)_1|2|1x0;1;3	G	K	A	F	I	R	S	A	D	L	Q	I	-0.393037489835131	-0.513576785051259	-0.421966108608695	-0.299120674559853	-0.668528294309731	0.0597814671032971	-0.61238233383604	-0.423354992989948	-0.682143188219912	-0.692086351302229	0.29145102878192	-0.502190416293844	0	0	0	0	0.22	0
CM000995.3_176642703-176643666(-)_1|2|1x0;2;4	G	K	A	F	T	K	S	S	N	L	Q	I	-0.318016738993195	-0.662402617001874	-0.653124272140859	-0.214062375783409	0.133536733721292	-0.897402721622422	-0.572793225434468	-0.744481402045197	-0.658560269629961	-0.590425507944503	0.14147621437542	-0.582977717931596	0	0	0	0	0.444	0
CM000995.3_176642703-176643666(-)_1|2|1x0;3;5	G	K	T	F	I	R	S	G	H	L	R	I	-0.446081568205005	-0.630541152820022	-0.841606526714591	-0.2278080650224	-0.700259396538688	-0.765724515419807	0.192248060455242	-0.679251120114562	-0.632307187572602	-0.737351174246488	0.337892037645023	-0.707446188831677	0	0	0	0	0.586	0
CM000995.3_176642703-176643666(-)_1|2|1x0;4;6	G	K	A	C	I	H	S	G	N	L	K	R	-0.859353574019336	-0.934722054011749	0.476091591844419	-1.00900174412322	0.41059534563833	-0.814796176795307	-0.836063019465856	-0.916224030691899	-0.587582481670334	-0.482058524807035	-0.73827375272379	0.222378844256555	0	0	0	0	0.646	0
CM000995.3_176702897-176704577(+)_1|1|1x0;1;1	G	K	D	F	R	T	W	N	V	L	Q	I	-0.252196414548131	-0.537332467715117	-0.124307876013423	-0.387007131157678	-0.255257400881011	-0.409569556747534	-0.485311345694471	0.0110188450193766	-0.398028148528106	-0.515064424046874	-0.349497255491521	0.108256013498425	0	0	0	0	0.162	0
CM000995.3_176702897-176704577(+)_1|1|1x0;2;2	G	K	V	F	A	R	S	C	H	L	Q	I	-0.387099779504958	-0.464078713952585	-0.547849116817917	-0.294012802398069	-0.621052900947823	-0.722211368386956	-0.0132062244926487	-0.360171198541153	-0.719703635984634	-0.701490993751979	0.323129426166296	-0.706911594181197	0	0	0	0	0.322	0
CM000995.3_176702897-176704577(+)_1|1|1x0;3;3	G	K	A	F	E	R	R	S	H	L	Q	I	-0.463265740596474	-0.59745418925407	-0.794333443324223	-0.348810268977309	-0.764277834716981	-0.67371168614981	-0.0409215655478323	-0.623092371511879	-0.692347555127359	-0.737686396362519	0.358863069507942	-0.715312704632407	0	0	0	0	0.506	0
CM000995.3_176702897-176704577(+)_1|1|1x0;4;4	G	K	A	F	A	R	S	G	V	L	Q	K	-0.37348800173189	-0.688545746082923	-0.248675452151616	-0.65668037216496	-0.745500018633928	-0.359724279922111	-0.635565824543371	-0.0932854890139963	-0.650731547372027	-0.644490087726651	0.357314340675228	-0.649318735287768	0	0	0	0	0.564	0
CM000995.3_176702897-176704577(+)_1|1|1x0;5;5	G	K	A	F	A	V	I	S	T	L	Q	M	-0.21703978425995	-0.466198084813279	-0.442248545324063	-0.76064094010209	-0.564350633854342	-0.0682143219196083	-0.698758608048406	-0.14782834853934	-0.560133771503655	-0.55439577228106	-0.281069828174055	0.227745361568384	0	0	0	0	0.476	0
CM000995.3_176702897-176704577(+)_1|1|1x0;6;6	G	K	A	F	A	V	I	Y	T	L	Q	R	-0.599786777142418	-0.838691554748756	0.109981121640793	-0.748127373148555	-0.479686567369488	-0.0587334109831754	-0.60063395985116	-0.269059605706951	-0.689800738210008	-0.693049255156589	-0.113643063861994	0.0393832269819295	0	0	0	0	0.476	0
CM000995.3_176702897-176704577(+)_1|1|1x0;7;7	G	K	T	F	A	R	S	S	H	L	R	I	-0.463265740596474	-0.59745418925407	-0.794333443324223	-0.348810268977309	-0.764277834716981	-0.67371168614981	-0.0409215655478323	-0.623092371511879	-0.692347555127359	-0.737686396362519	0.358863069507942	-0.715312704632407	0	0	0	0	0.674	0
CM000995.3_176702897-176704577(+)_1|1|1x0;8;8	G	K	A	F	A	R	S	G	V	L	Q	E	-0.0645471832797656	-0.48009309570493	-0.427073174202739	-0.576010192141733	-0.68824231602424	-0.101195278304233	-0.66738030308967	-0.0518891061524203	-0.619472101517493	-0.828864793375706	0.266866207135873	-0.57180111816927	0	0	0	0	0.496	0
CM000995.3_176702897-176704577(+)_1|1|1x0;9;9	G	K	A	F	A	Q	S	S	H	L	R	I	-0.229747137870909	-0.492541410409805	-0.798632472198965	-0.576729605968516	-0.703662492263587	-0.744527291796255	0.171592454107635	-0.736717725568912	0.36280328065937	-0.708312796936935	-0.685413944356839	-0.713256123865737	0	0	0	0	0.9	0
CM000995.3_176702897-176704577(+)_1|1|1x0;10;10	G	K	A	F	A	R	S	G	D	L	Q	Q	-0.161090657374608	-0.694121604435449	-0.571078435439291	-0.397850029912543	-0.755646553747369	0.211564773345314	-0.928629098879213	-0.815663707546993	-0.696777683550702	-0.827400768124698	0.236193969254665	-0.498859855684797	0	0	0	0	0.382	0
CM000995.3_176702897-176704577(+)_1|1|1x0;11;11	G	K	A	F	A	Q	S	S	H	L	R	I	-0.229747137870909	-0.492541410409805	-0.798632472198965	-0.576729605968516	-0.703662492263587	-0.744527291796255	0.171592454107635	-0.736717725568912	0.36280328065937	-0.708312796936935	-0.685413944356839	-0.713256123865737	0	0	0	0	0.9	0
CM000995.3_176702897-176704577(+)_1|1|1x0;12;12	G	K	A	F	A	R	S	D	D	L	Q	K	-0.562061936182345	-0.718684294242352	-0.375985731840679	-0.0748536571771002	-0.746484096039711	0.286649329361752	-0.619421192604292	-0.753960392793601	-1.04106889943996	-0.978367859557729	0.492525356229171	-0.975731016645815	0	0	0	0	0.596	0
CM000995.3_176702897-176704577(+)_1|1|1x0;13;13	G	K	A	F	A	H	S	S	H	L	H	K	-0.335524512869973	-0.745493692589751	-0.292768586137101	-0.389426379866659	-0.632106149390222	-0.49504322000181	0.0675995409165893	-0.630036371024526	-0.422042311594291	-0.570678633293306	-0.692897526605645	0.165374179756607	0	0	0	0	0.562	0
CM000995.3_176702897-176704577(+)_1|1|1x0;14;14	G	K	A	F	A	E	S	S	T	L	Q	I	-0.161265177750174	-0.523183541672737	-0.424995333865445	-0.486455397557119	-0.492902585533963	-0.119844516056059	-0.647800002984308	-0.292248953431739	-0.439563962625712	0.242195688367099	-0.373999350149688	-0.389961637019351	0	0	0	0	0.398	0
CM000995.3_176702897-176704577(+)_1|1|1x0;15;15	G	K	A	F	A	V	I	S	T	L	Q	M	-0.21703978425995	-0.466198084813279	-0.442248545324063	-0.76064094010209	-0.564350633854342	-0.0682143219196083	-0.698758608048406	-0.14782834853934	-0.560133771503655	-0.55439577228106	-0.281069828174055	0.227745361568384	0	0	0	0	0.476	0
CM000995.3_176702897-176704577(+)_1|1|1x0;16;16	G	K	A	F	A	Q	S	S	H	L	R	I	-0.229747137870909	-0.492541410409805	-0.798632472198965	-0.576729605968516	-0.703662492263587	-0.744527291796255	0.171592454107635	-0.736717725568912	0.36280328065937	-0.708312796936935	-0.685413944356839	-0.713256123865737	0	0	0	0	0.9	0
CM000995.3_176702897-176704577(+)_1|1|1x0;17;17	G	K	A	F	A	Q	S	S	H	L	R	I	-0.229747137870909	-0.492541410409805	-0.798632472198965	-0.576729605968516	-0.703662492263587	-0.744527291796255	0.171592454107635	-0.736717725568912	0.36280328065937	-0.708312796936935	-0.685413944356839	-0.713256123865737	0	0	0	0	0.9	0
CM000995.3_176745975-176747181(-)_1|1|1x0;1;1	G	K	A	F	A	K	R	S	D	L	Q	I	-0.375028118322098	-0.536342440503383	-0.369287172514364	0.0823827739095067	-0.643991108536115	-0.052887748207294	-0.535885793826498	-0.542143574499129	-0.600033785886112	-0.418011883239446	-0.112770155643699	-0.283253222594795	0	0	0	0	0.118	0
CM000995.3_176745975-176747181(-)_1|1|1x0;2;2	C	K	A	F	T	R	S	S	H	L	G	I	-0.463265740596474	-0.59745418925407	-0.794333443324223	-0.348810268977309	-0.764277834716981	-0.67371168614981	-0.0409215655478323	-0.623092371511879	-0.692347555127359	-0.737686396362519	0.358863069507942	-0.715312704632407	0	0	0	0	0.714	0
CM000995.3_176745975-176747181(-)_1|1|1x0;3;3	G	K	A	F	A	H	S	S	T	L	Q	I	-0.143012885056752	-0.585486403211139	-0.453802445332836	-0.84928026079602	-0.725146879966232	-0.0509718155420014	-0.838230706212836	-0.368876009269615	-0.66679752042483	-0.70231485798166	-0.629226795475456	0.474357415247367	0	0	0	0	0.502	0
CM000995.3_176745975-176747181(-)_1|2|1x0;1;4	G	K	A	F	A	H	S	S	T	L	Q	I	-0.143012885056752	-0.585486403211139	-0.453802445332836	-0.84928026079602	-0.725146879966232	-0.0509718155420014	-0.838230706212836	-0.368876009269615	-0.66679752042483	-0.70231485798166	-0.629226795475456	0.474357415247367	0	0	0	0	0.502	0
CM000995.3_176745975-176747181(-)_1|3|1x0;1;5	G	K	A	F	A	H	S	S	T	L	Q	I	-0.143012885056752	-0.585486403211139	-0.453802445332836	-0.84928026079602	-0.725146879966232	-0.0509718155420014	-0.838230706212836	-0.368876009269615	-0.66679752042483	-0.70231485798166	-0.629226795475456	0.474357415247367	0	0	0	0	0.502	0
CM000995.3_176745975-176747181(-)_1|4|1x0;1;6	G	K	V	F	I	R	S	V	D	L	Q	I	-0.261020970876618	-0.27615447161458	-0.38903702209129	-0.164249323996895	-0.548002475733764	-0.101557700090431	-0.506573853190126	-0.318018734521702	-0.531259334081986	-0.596639534589274	0.227963689914531	-0.437028792000035	0	0	0	0	0.188	0
CM000995.3_176777981-176778824(+)_1|1|1x0;1;1	G	K	A	F	K	R	R	S	D	L	Q	I	-0.454985239949974	-0.572568933578339	-0.473312869027787	-0.239713676483949	-0.792315800066824	0.000809723158594997	-0.669414213130316	-0.500494012832723	-0.717597630579738	-0.716612265207119	0.259487527212823	-0.494219206381619	0	0	0	0	0.21	0
CM000995.3_176777981-176778824(+)_1|1|1x0;2;2	G	K	A	F	A	Q	S	S	H	L	R	I	-0.229747137870909	-0.492541410409805	-0.798632472198965	-0.576729605968516	-0.703662492263587	-0.744527291796255	0.171592454107635	-0.736717725568912	0.36280328065937	-0.708312796936935	-0.685413944356839	-0.713256123865737	0	0	0	0	0.9	0
CM000995.3_176777981-176778824(+)_1|1|1x0;3;3	G	K	A	F	A	Q	S	S	H	L	G	I	-0.229747137870909	-0.492541410409805	-0.798632472198965	-0.576729605968516	-0.703662492263587	-0.744527291796255	0.171592454107635	-0.736717725568912	0.36280328065937	-0.708312796936935	-0.685413944356839	-0.713256123865737	0	0	0	0	0.77	0
CM000995.3_176777981-176778824(+)_1|1|1x0;4;4	G	K	A	F	A	S	S	G	D	L	Q	K	-0.380876523521267	-0.607097471907479	-0.445339958093632	-0.130454926253822	-0.543916192730864	0.0599602000984634	-0.426888123371105	-0.634717313800025	-0.447507792193103	-0.264526321862576	-0.497857882821743	-0.401004439509381	0	0	0	0	0.178	0
CM000995.3_176777981-176778824(+)_1|1|1x0;5;5	G	K	A	F	A	R	S	S	G	L	Q	C	-0.19169266559678	-0.479993326969349	-0.614784746536634	-0.401304377964038	-0.690806129554139	-0.557370548756042	-0.539977249888282	0.0150412943779457	-0.663176948140661	-0.734173028608736	0.439554911353263	-0.617259588434286	0	0	0	0	0.662	0
CM000995.3_176796153-176796888(-)_1|1|1x0;1;1	E	K	Y	F	M	C	A	N	C	I	C	R	-0.565330862812814	-0.628031124354083	0.234803554593995	-0.601099961551456	-0.250310501577352	-0.0373706513328988	-0.619095066307878	-0.102105128108491	-0.336971628853894	-0.325529665983269	-0.410147371572805	-0.126553223087824	0	0	0	0	0.342	0
CM000995.3_176796153-176796888(-)_1|2|1x0;1;2	G	K	A	F	G	Y	S	S	A	L	Q	H	-0.2853015750722	-0.525008119625901	-0.22147385128826	-0.329538500007699	-0.511157458582071	-0.552123070483198	-0.468961484857302	-0.0674992722979303	-0.41740124096607	-0.60847958170499	-0.58347419789773	0.166867611277603	0	0	0	0	0.226	0
CM000995.3_176796153-176796888(-)_1|2|1x0;2;3	G	K	G	F	V	Q	S	N	H	L	Q	I	-0.144418781790758	-0.517378609507207	-0.392365557880336	-0.600750886948447	-0.59587469976725	-0.708845441582964	0.0661032782137004	-0.459930846508453	0.256705436371959	-0.67987786286373	-0.504075575379763	-0.651525459740501	0	0	0	0	0.356	0
CM000995.3_176796153-176796888(-)_1|3|1x0;1;4	G	K	A	F	V	Q	N	R	H	L	Q	I	-0.252606935268393	-0.364164693431577	-0.345393789103939	-0.39491054451049	-0.336003159266754	-0.714439376270642	0.230769680509469	-0.571995260039107	0.000211191576769205	-0.408853703983108	-0.312844148072399	-0.575962876094629	0	0	0	0	0.294	0
CM000995.3_176817399-176818107(-)_1|1|1x0;1;1	G	K	A	F	K	R	R	S	D	L	Q	I	-0.454985239949974	-0.572568933578339	-0.473312869027787	-0.239713676483949	-0.792315800066824	0.000809723158594997	-0.669414213130316	-0.500494012832723	-0.717597630579738	-0.716612265207119	0.259487527212823	-0.494219206381619	0	0	0	0	0.21	0
CM000995.3_176817399-176818107(-)_1|1|1x0;2;2	G	K	A	F	A	H	S	S	H	L	H	I	-0.173488334608322	-0.637123330490213	-0.480361324472168	-0.353505142218279	-0.643109135192424	-0.621526666300964	0.000722867719544266	-0.64572409318917	-0.467689921525945	-0.634553981173351	-0.595505394773009	0.179825938831959	0	0	0	0	0.428	0
CM000995.3_176817399-176818107(-)_1|1|1x0;3;3	G	K	A	F	A	R	S	D	D	L	Q	K	-0.562061936182345	-0.718684294242352	-0.375985731840679	-0.0748536571771002	-0.746484096039711	0.286649329361752	-0.619421192604292	-0.753960392793601	-1.04106889943996	-0.978367859557729	0.492525356229171	-0.975731016645815	0	0	0	0	0.596	0
CM000995.3_176817399-176818107(-)_1|1|1x0;4;4	G	K	A	F	A	G	S	S	G	L	Q	C	-0.0661308431579927	-0.290769688176223	-0.132775122097944	-0.187334636403351	-0.222115556210787	-0.361253419305026	-0.195930565259084	-0.100102867885521	-0.127287593841247	-0.0423617104174209	-0.165676240726827	-0.0371714644383259	0	0	0	0	0.434	0
CM000995.3_176832170-176833205(+)_1|1|1x0;1;1	C	K	A	F	T	R	S	S	H	L	G	I	-0.463265740596474	-0.59745418925407	-0.794333443324223	-0.348810268977309	-0.764277834716981	-0.67371168614981	-0.0409215655478323	-0.623092371511879	-0.692347555127359	-0.737686396362519	0.358863069507942	-0.715312704632407	0	0	0	0	0.714	0
CM000995.3_176832170-176833205(+)_1|1|1x0;2;2	G	K	A	F	A	H	S	C	T	L	Q	I	-0.1564584688539	-0.451156656949855	-0.341732826007563	-0.652710614084759	-0.496455952651113	-0.0499412297492702	-0.730400067569897	-0.147767858643689	-0.595222244524575	-0.54381092168203	-0.522900631660536	0.314886837906352	0	0	0	0	0.42	0
CM000995.3_176832170-176833205(+)_1|1|1x0;3;3	D	K	A	F	V	K	R	G	E	L	Q	I	-0.0218186023655979	-0.452056592342479	-0.261236748298605	-0.0321743616091902	-0.20466617609505	-0.217303086519772	-0.213916386394213	-0.120081539353666	-0.351760775925488	-0.381748891638103	0.0142451531736139	-0.432543143880412	0	0	0	0	0.126	0
CM000995.3_176832170-176833205(+)_1|1|1x0;4;4	G	K	A	F	A	H	S	S	T	L	Q	I	-0.143012885056752	-0.585486403211139	-0.453802445332836	-0.84928026079602	-0.725146879966232	-0.0509718155420014	-0.838230706212836	-0.368876009269615	-0.66679752042483	-0.70231485798166	-0.629226795475456	0.474357415247367	0	0	0	0	0.502	0
CM000995.3_176832170-176833205(+)_1|2|1x0;1;5	G	K	A	F	A	H	S	S	T	L	Q	I	-0.143012885056752	-0.585486403211139	-0.453802445332836	-0.84928026079602	-0.725146879966232	-0.0509718155420014	-0.838230706212836	-0.368876009269615	-0.66679752042483	-0.70231485798166	-0.629226795475456	0.474357415247367	0	0	0	0	0.502	0
CM000995.3_176832170-176833205(+)_1|3|1x0;1;6	G	K	V	F	I	R	S	V	D	L	Q	I	-0.261020970876618	-0.27615447161458	-0.38903702209129	-0.164249323996895	-0.548002475733764	-0.101557700090431	-0.506573853190126	-0.318018734521702	-0.531259334081986	-0.596639534589274	0.227963689914531	-0.437028792000035	0	0	0	0	0.188	0
CM000995.3_176884768-176886196(-)_1|1|1x0;1;1	G	K	D	F	R	T	W	N	V	L	Q	I	-0.252196414548131	-0.537332467715117	-0.124307876013423	-0.387007131157678	-0.255257400881011	-0.409569556747534	-0.485311345694471	0.0110188450193766	-0.398028148528106	-0.515064424046874	-0.349497255491521	0.108256013498425	0	0	0	0	0.162	0
CM000995.3_176884768-176886196(-)_1|1|1x0;2;2	G	K	V	F	A	R	S	C	H	L	R	I	-0.387099779504958	-0.464078713952585	-0.547849116817917	-0.294012802398069	-0.621052900947823	-0.722211368386956	-0.0132062244926487	-0.360171198541153	-0.719703635984634	-0.701490993751979	0.323129426166296	-0.706911594181197	0	0	0	0	0.464	0
CM000995.3_176884768-176886196(-)_1|1|1x0;3;3	G	K	A	F	K	R	R	S	G	L	Q	I	-0.327610365043572	-0.616024815992806	-0.599911736704596	-0.616870564430883	-0.771776399474463	-0.603343714838084	-0.644878648169004	0.0863442196207786	-0.738525117562886	-0.765011258527192	0.53887271370101	-0.66492694420783	0	0	0	0	0.34	0
CM000995.3_176884768-176886196(-)_1|1|1x0;4;4	G	K	A	F	A	S	S	G	E	L	Q	K	-0.244358035475242	-0.53700775120326	-0.135078322854721	-0.196369625446555	-0.236775592598001	-0.232853686004978	-0.113594762124339	-0.126414554503246	-0.28865260914286	-0.20717366929129	-0.445693512799133	-0.488445679748709	0	0	0	0	0.206	0
CM000995.3_176884768-176886196(-)_1|1|1x0;5;5	G	K	A	F	S	Q	S	S	H	L	R	I	-0.229747137870909	-0.492541410409805	-0.798632472198965	-0.576729605968516	-0.703662492263587	-0.744527291796255	0.171592454107635	-0.736717725568912	0.36280328065937	-0.708312796936935	-0.685413944356839	-0.713256123865737	0	0	0	0	0.914	0
CM000995.3_176884768-176886196(-)_1|1|1x0;6;6	G	K	A	F	A	I	S	G	D	L	Q	K	-0.278554615113359	-0.589192496394399	-0.312688125625277	-0.23985429037036	-0.512966968182897	0.147726506006248	-0.681847649020337	-0.637122097059867	-0.470503967011013	-0.394242120830697	-0.544424155873671	-0.140915535523695	0	0	0	0	0.252	0
CM000995.3_176884768-176886196(-)_1|1|1x0;7;7	G	K	A	F	A	H	S	S	H	L	H	K	-0.335524512869973	-0.745493692589751	-0.292768586137101	-0.389426379866659	-0.632106149390222	-0.49504322000181	0.0675995409165893	-0.630036371024526	-0.422042311594291	-0.570678633293306	-0.692897526605645	0.165374179756607	0	0	0	0	0.562	0
CM000995.3_176884768-176886196(-)_1|1|1x0;8;8	G	K	A	F	A	V	I	Y	T	L	Q	M	-0.254631875279582	-0.326272456957065	-0.366245152494989	-0.29583407995967	-0.40835786774072	-0.0970937855195602	-0.500168630105107	-0.084790934699362	-0.513621093664013	-0.416020719263327	-0.0239534094798911	0.0123434022059011	0	0	0	0	0.35	0
CM000995.3_176884768-176886196(-)_1|1|1x0;9;9	G	K	A	F	A	V	I	Y	A	L	Q	M	-0.362871539070002	-0.279339639181719	-0.269678070227128	-0.0750237614094192	-0.325555741052399	-0.422859091284967	-0.377175736462795	0.116154835039679	-0.382114454451479	-0.40103172322865	0.100068110079111	-0.134708889010961	0	0	0	0	0.216	0
CM000995.3_176884768-176886196(-)_1|1|1x0;10;10	G	K	A	F	T	Q	S	I	H	L	-	I	-0.107672698090873	-0.502735256197851	-0.458588608081956	-0.522114498872095	-0.340984755407839	-0.691196475817998	0.0780109143943479	-0.592896790017506	0.454974408484137	-0.607512951692603	-0.611589083934217	-0.671953904278545	0	0	0	0	0.686	0
CM000995.3_176884768-176886196(-)_1|1|1x0;11;11	G	K	A	F	I	T	R	R	V	L	Q	I	-0.21721860239515	-0.51155841499546	-0.243704769515685	-0.297281536005145	-0.0896521899471641	-0.438208319844789	-0.396078735013626	-0.292419713817943	-0.518999973817087	-0.164026680871606	-0.1983692875666	-0.162141603327341	0	0	0	0	0.044	0
CM000995.3_176884768-176886196(-)_1|1|1x0;12;12	G	K	A	F	A	S	S	S	D	L	Q	K	-0.640015030158476	-0.750113641353853	-0.558147140991313	0.21662866341526	-0.696454136578244	0.0510028652410338	-0.408605140320295	-0.763024434532028	-0.503687223820178	-0.343917390333627	-0.576342017375931	-0.545894438819565	0	0	0	0	0.216	0
CM000995.3_176884768-176886196(-)_1|1|1x0;13;13	G	K	A	F	A	S	S	S	D	L	Q	K	-0.640015030158476	-0.750113641353853	-0.558147140991313	0.21662866341526	-0.696454136578244	0.0510028652410338	-0.408605140320295	-0.763024434532028	-0.503687223820178	-0.343917390333627	-0.576342017375931	-0.545894438819565	0	0	0	0	0.216	0
CM000995.3_176884768-176886196(-)_1|1|1x0;14;14	G	K	A	F	A	Q	S	S	H	L	R	I	-0.229747137870909	-0.492541410409805	-0.798632472198965	-0.576729605968516	-0.703662492263587	-0.744527291796255	0.171592454107635	-0.736717725568912	0.36280328065937	-0.708312796936935	-0.685413944356839	-0.713256123865737	0	0	0	0	0.9	0
CM000995.3_176956449-176957526(-)_1|1|1x0;1;1	G	K	A	F	K	R	R	S	D	L	Q	I	-0.454985239949974	-0.572568933578339	-0.473312869027787	-0.239713676483949	-0.792315800066824	0.000809723158594997	-0.669414213130316	-0.500494012832723	-0.717597630579738	-0.716612265207119	0.259487527212823	-0.494219206381619	0	0	0	0	0.21	0
CM000995.3_176956449-176957526(-)_1|1|1x0;2;2	G	K	A	F	S	Q	S	S	H	L	R	I	-0.229747137870909	-0.492541410409805	-0.798632472198965	-0.576729605968516	-0.703662492263587	-0.744527291796255	0.171592454107635	-0.736717725568912	0.36280328065937	-0.708312796936935	-0.685413944356839	-0.713256123865737	0	0	0	0	0.914	0
CM000995.3_176956449-176957526(-)_1|1|1x0;3;3	G	K	A	F	A	Q	S	S	H	L	Q	I	-0.229747137870909	-0.492541410409805	-0.798632472198965	-0.576729605968516	-0.703662492263587	-0.744527291796255	0.171592454107635	-0.736717725568912	0.36280328065937	-0.708312796936935	-0.685413944356839	-0.713256123865737	0	0	0	0	0.758	0
CM000995.3_176956449-176957526(-)_1|1|1x0;4;4	G	K	A	F	A	H	S	S	H	L	H	I	-0.173488334608322	-0.637123330490213	-0.480361324472168	-0.353505142218279	-0.643109135192424	-0.621526666300964	0.000722867719544266	-0.64572409318917	-0.467689921525945	-0.634553981173351	-0.595505394773009	0.179825938831959	0	0	0	0	0.428	0
CM000995.3_176956449-176957526(-)_1|1|1x0;5;5	G	K	G	F	A	R	S	G	D	L	Q	K	-0.504296761017935	-0.643712529245287	-0.49883062069388	-0.273539214384585	-0.81515835257696	0.144688532189433	-0.723779440369991	-0.595288853208227	-0.722907763401481	-0.732317553383527	0.188278967804088	-0.466708151102678	0	0	0	0	0.37	0
CM000995.3_176956449-176957526(-)_1|1|1x0;6;6	G	K	A	F	S	R	K	S	V	L	Q	I	-0.363092228255488	-0.711078155157494	-0.173350609971477	-0.739185557851864	-0.819873098050067	-0.587725863951227	-0.704518825715913	0.252504427235292	-0.639277272506016	-0.753701230854894	0.493545151098734	-0.654629982893302	0	0	0	0	0.528	0
CM000995.3_176956449-176957526(-)_1|1|1x0;7;7	G	K	A	F	A	Q	S	S	H	L	R	I	-0.229747137870909	-0.492541410409805	-0.798632472198965	-0.576729605968516	-0.703662492263587	-0.744527291796255	0.171592454107635	-0.736717725568912	0.36280328065937	-0.708312796936935	-0.685413944356839	-0.713256123865737	0	0	0	0	0.9	0
CM000995.3_176956449-176957526(-)_1|1|1x0;8;8	G	K	A	F	A	G	S	S	G	L	Q	C	-0.0661308431579927	-0.290769688176223	-0.132775122097944	-0.187334636403351	-0.222115556210787	-0.361253419305026	-0.195930565259084	-0.100102867885521	-0.127287593841247	-0.0423617104174209	-0.165676240726827	-0.0371714644383259	0	0	0	0	0.434	0
CM000995.3_177006315-177007809(-)_1|1|1x0;1;1	G	K	A	F	A	R	S	D	D	L	Q	K	-0.562061936182345	-0.718684294242352	-0.375985731840679	-0.0748536571771002	-0.746484096039711	0.286649329361752	-0.619421192604292	-0.753960392793601	-1.04106889943996	-0.978367859557729	0.492525356229171	-0.975731016645815	0	0	0	0	0.596	0
CM000995.3_177006315-177007809(-)_1|1|1x0;2;2	G	K	S	F	A	R	S	G	D	L	Q	K	-0.504296761017935	-0.643712529245287	-0.49883062069388	-0.273539214384585	-0.81515835257696	0.144688532189433	-0.723779440369991	-0.595288853208227	-0.722907763401481	-0.732317553383527	0.188278967804088	-0.466708151102678	0	0	0	0	0.392	0
CM000995.3_177006315-177007809(-)_1|1|1x0;3;3	G	K	A	F	A	R	N	C	D	L	Q	K	-0.58339889214208	-0.477808937919697	-0.549649538376723	-0.300541739580367	-0.831524901015412	-0.023931961011931	-0.799433802325363	-0.436102145991777	-0.865809940256879	-0.729457933549292	0.2654107189892	-0.457196612697733	0	0	0	0	0.36	0
CM000995.3_177006315-177007809(-)_1|1|1x0;4;4	G	K	A	F	A	R	K	C	D	L	Q	K	-0.58339889214208	-0.477808937919697	-0.549649538376723	-0.300541739580367	-0.831524901015412	-0.023931961011931	-0.799433802325363	-0.436102145991777	-0.865809940256879	-0.729457933549292	0.2654107189892	-0.457196612697733	0	0	0	0	0.428	0
CM000995.3_177006315-177007809(-)_1|1|1x0;5;5	G	K	A	F	A	E	S	S	T	L	Q	I	-0.161265177750174	-0.523183541672737	-0.424995333865445	-0.486455397557119	-0.492902585533963	-0.119844516056059	-0.647800002984308	-0.292248953431739	-0.439563962625712	0.242195688367099	-0.373999350149688	-0.389961637019351	0	0	0	0	0.398	0
CM000995.3_177006315-177007809(-)_1|1|1x0;6;6	G	K	A	F	K	R	S	S	D	L	Q	K	-0.643669614031175	-0.649590146818184	-0.502906658479438	-0.00713664117018863	-0.939559510044116	0.172754445442059	-0.754163461049299	-0.60355430188972	-0.800755330056473	-0.779634178618685	0.189719574374732	-0.476948747082461	0	0	0	0	0.276	0
CM000995.3_177006315-177007809(-)_1|1|1x0;7;7	G	K	A	F	A	E	S	S	T	L	Q	I	-0.161265177750174	-0.523183541672737	-0.424995333865445	-0.486455397557119	-0.492902585533963	-0.119844516056059	-0.647800002984308	-0.292248953431739	-0.439563962625712	0.242195688367099	-0.373999350149688	-0.389961637019351	0	0	0	0	0.398	0
CM000995.3_177006315-177007809(-)_1|1|1x0;8;8	G	K	A	F	K	R	S	C	E	L	Q	K	-0.213511263209128	-0.493994214137673	-0.195086627159185	-0.262114928694748	-0.449863938364802	-0.132247002409477	-0.394472555055454	-0.139434967803041	-0.686311015966075	-0.456988049306614	0.314870620361189	-0.618286803277887	0	0	0	0	0.362	0
CM000995.3_177006315-177007809(-)_1|1|1x0;9;9	G	K	A	F	K	R	S	C	E	L	Q	K	-0.213511263209128	-0.493994214137673	-0.195086627159185	-0.262114928694748	-0.449863938364802	-0.132247002409477	-0.394472555055454	-0.139434967803041	-0.686311015966075	-0.456988049306614	0.314870620361189	-0.618286803277887	0	0	0	0	0.362	0
CM000995.3_177006315-177007809(-)_1|1|1x0;10;10	G	K	A	F	T	Q	S	S	H	L	Q	I	-0.229747137870909	-0.492541410409805	-0.798632472198965	-0.576729605968516	-0.703662492263587	-0.744527291796255	0.171592454107635	-0.736717725568912	0.36280328065937	-0.708312796936935	-0.685413944356839	-0.713256123865737	0	0	0	0	0.828	0
CM000995.3_177006315-177007809(-)_1|1|1x0;11;11	G	K	A	F	A	R	N	C	D	L	Q	K	-0.58339889214208	-0.477808937919697	-0.549649538376723	-0.300541739580367	-0.831524901015412	-0.023931961011931	-0.799433802325363	-0.436102145991777	-0.865809940256879	-0.729457933549292	0.2654107189892	-0.457196612697733	0	0	0	0	0.36	0
CM000995.3_177006315-177007809(-)_1|1|1x0;12;12	G	K	A	F	A	R	K	C	D	L	Q	N	-0.296120946035333	-0.57715134988161	-0.157008331317701	-0.419226386459118	-0.747042522531419	0.0871761592332162	-0.628224513379995	-0.556092857391605	-0.818361506510112	-0.882304432401361	0.286195109982457	-0.572653978873096	0	0	0	0	0.482	0
CM000995.3_177006315-177007809(-)_1|1|1x0;13;13	G	K	A	F	A	Q	S	S	H	L	R	I	-0.229747137870909	-0.492541410409805	-0.798632472198965	-0.576729605968516	-0.703662492263587	-0.744527291796255	0.171592454107635	-0.736717725568912	0.36280328065937	-0.708312796936935	-0.685413944356839	-0.713256123865737	0	0	0	0	0.9	0
CM000995.3_177006315-177007809(-)_1|1|1x0;14;14	G	K	A	F	K	R	R	S	D	L	Q	V	-0.558164122614037	-0.514237603409578	-0.596745912490711	-0.414966712842262	-0.813902634816184	-0.0576364585250941	-0.714744496154915	-0.558398258805014	-0.886415618505534	-0.723556047226459	0.250873435807235	-0.567007725884385	0	0	0	0	0.28	0
CM000995.3_177006315-177007809(-)_1|1|1x0;15;15	G	K	A	F	A	R	S	G	G	L	Q	K	-0.363559566585574	-0.703917454143211	-0.405500047285858	-0.449270597606527	-0.559890700880946	-0.471775440146627	-0.538010002513752	-0.0850925149004055	-0.611950537575826	-0.69820094657293	0.436956504277565	-0.675635217522147	0	0	0	0	0.686	0
CM000995.3_177078919-177079927(-)_1|1|1x0;1;1	G	K	D	F	R	T	R	N	A	P	Q	I	-0.26845575579228	-0.466590645185572	-0.265996117375343	-0.393272562358476	-0.324102570656526	-0.434046002544614	-0.472765302235733	0.050396211430996	-0.29380519164582	-0.472350943143102	-0.341840443599767	-0.0975280651022813	0	0	0	0	0.28	0
CM000995.3_177078919-177079927(-)_1|2|1x0;1;2	G	K	A	F	A	S	S	S	D	L	Q	K	-0.640015030158476	-0.750113641353853	-0.558147140991313	0.21662866341526	-0.696454136578244	0.0510028652410338	-0.408605140320295	-0.763024434532028	-0.503687223820178	-0.343917390333627	-0.576342017375931	-0.545894438819565	0	0	0	0	0.216	0
CM000995.3_177078919-177079927(-)_1|2|1x0;2;3	G	K	A	F	A	Q	S	S	H	L	R	I	-0.229747137870909	-0.492541410409805	-0.798632472198965	-0.576729605968516	-0.703662492263587	-0.744527291796255	0.171592454107635	-0.736717725568912	0.36280328065937	-0.708312796936935	-0.685413944356839	-0.713256123865737	0	0	0	0	0.9	0
CM000995.3_177078919-177079927(-)_1|2|1x0;3;4	G	K	A	F	T	Q	S	N	N	L	Q	I	-0.216066598435938	-0.475604663948055	-0.467763272717193	-0.773059425685929	0.00259739715755519	-0.600760897206916	-0.655940309727633	-0.448511870325178	0.0493211537268843	-0.615934690328287	-0.574977304490359	-0.560310665033448	0	0	0	0	0.608	0
CM000995.3_177078919-177079927(-)_1|2|1x0;4;5	G	K	A	F	A	S	S	S	D	L	Q	K	-0.640015030158476	-0.750113641353853	-0.558147140991313	0.21662866341526	-0.696454136578244	0.0510028652410338	-0.408605140320295	-0.763024434532028	-0.503687223820178	-0.343917390333627	-0.576342017375931	-0.545894438819565	0	0	0	0	0.216	0
CM000995.3_177078919-177079927(-)_1|2|1x0;5;6	G	K	A	F	A	K	S	C	D	L	Q	K	-0.520979791039047	-0.474662938543077	-0.426261524112853	-0.0581496029403392	-0.60128737834021	-0.07695620685905	-0.656978639184204	-0.469461467041401	-0.688467960695391	-0.302944862055707	-0.222597802235539	-0.305910699031066	0	0	0	0	0.18	0
CM000995.3_177078919-177079927(-)_1|2|1x0;6;7	G	K	A	F	A	I	S	Y	T	L	Q	I	-0.227382600546679	-0.514084491177354	-0.192489514376691	-0.248068395315736	-0.359660438115668	-0.192728892502951	-0.499210796837003	0.0665709669139826	-0.514449410390156	-0.518505948608973	-0.161346750401492	0.019851880420401	0	0	0	0	0.404	0
CM000995.3_177078919-177079927(-)_1|2|1x0;7;8	G	K	A	F	A	Q	S	S	N	L	R	I	-0.189088423184358	-0.472336688706197	-0.739977981482218	-0.838277912160958	0.0785223124862119	-0.700760210669044	-0.687146522467316	-0.701817978044357	0.0505113762122774	-0.625478413234835	-0.718974243002448	-0.685071527455499	0	0	0	0	0.9	0
CM000995.3_177112619-177113300(-)_1|1|1x0;1;1	G	K	A	F	T	K	S	S	N	L	Q	I	-0.318016738993195	-0.662402617001874	-0.653124272140859	-0.214062375783409	0.133536733721292	-0.897402721622422	-0.572793225434468	-0.744481402045197	-0.658560269629961	-0.590425507944503	0.14147621437542	-0.582977717931596	0	0	0	0	0.444	0
CM000995.3_177112619-177113300(-)_1|1|1x0;2;2	G	K	T	F	I	R	S	G	H	L	R	I	-0.446081568205005	-0.630541152820022	-0.841606526714591	-0.2278080650224	-0.700259396538688	-0.765724515419807	0.192248060455242	-0.679251120114562	-0.632307187572602	-0.737351174246488	0.337892037645023	-0.707446188831677	0	0	0	0	0.586	0
CM000995.3_177112619-177113300(-)_1|1|1x0;3;3	G	K	A	C	I	H	S	G	N	L	K	R	-0.859353574019336	-0.934722054011749	0.476091591844419	-1.00900174412322	0.41059534563833	-0.814796176795307	-0.836063019465856	-0.916224030691899	-0.587582481670334	-0.482058524807035	-0.73827375272379	0.222378844256555	0	0	0	0	0.646	0
CM000995.3_177166523-177167993(+)_1|1|1x0;1;1	I	C	R	Y	E	R	R	S	S	A	E	Q	-0.344023154273683	-0.493856103414675	-0.670983404848802	-0.695955309611073	-0.811250901957461	-0.54307028139347	-0.731214671648212	0.0200414712811149	-0.661571249416216	-0.773291443903716	0.467638002463717	-0.684384921915014	0	0	0	0	0.452	0
CM000995.3_177166523-177167993(+)_1|2|1x0;1;2	G	K	A	F	A	E	S	S	T	L	Q	I	-0.161265177750174	-0.523183541672737	-0.424995333865445	-0.486455397557119	-0.492902585533963	-0.119844516056059	-0.647800002984308	-0.292248953431739	-0.439563962625712	0.242195688367099	-0.373999350149688	-0.389961637019351	0	0	0	0	0.398	0
CM000995.3_177166523-177167993(+)_1|2|1x0;2;3	V	K	A	F	A	K	R	S	D	L	Q	I	-0.375028118322098	-0.536342440503383	-0.369287172514364	0.0823827739095067	-0.643991108536115	-0.052887748207294	-0.535885793826498	-0.542143574499129	-0.600033785886112	-0.418011883239446	-0.112770155643699	-0.283253222594795	0	0	0	0	0.212	0
CM000995.3_177166523-177167993(+)_1|2|1x0;3;4	G	K	A	F	T	R	S	S	H	L	G	I	-0.463265740596474	-0.59745418925407	-0.794333443324223	-0.348810268977309	-0.764277834716981	-0.67371168614981	-0.0409215655478323	-0.623092371511879	-0.692347555127359	-0.737686396362519	0.358863069507942	-0.715312704632407	0	0	0	0	0.746	0
CM000995.3_177166523-177167993(+)_1|2|1x0;4;5	G	K	A	F	A	R	S	S	T	L	Q	T	-0.303138235383159	-0.236441269933053	-0.423343028088372	-0.90100558129828	-0.275369298703294	-0.750642168099329	-0.438049529003519	-0.121568003487999	-0.537405440292602	-0.805278819695663	0.497135359920885	-0.743816654711335	0	0	0	0	0.78	0
CM000995.3_177166523-177167993(+)_1|2|1x0;5;6	G	K	A	F	A	Q	S	G	P	L	Q	I	-0.260792255866152	-0.454615479118113	-0.493000911979112	-0.711627166145037	-0.472641470791267	-0.542055629908571	-0.576262712919358	0.320443256609438	0.442871473978758	-0.653672303729525	-0.643729721942098	-0.599105018023441	0	0	0	0	0.62	0
CM000995.3_177166523-177167993(+)_1|2|1x0;6;7	G	K	A	F	A	H	S	S	T	L	Q	I	-0.143012885056752	-0.585486403211139	-0.453802445332836	-0.84928026079602	-0.725146879966232	-0.0509718155420014	-0.838230706212836	-0.368876009269615	-0.66679752042483	-0.70231485798166	-0.629226795475456	0.474357415247367	0	0	0	0	0.502	0
CM000995.3_177166523-177167993(+)_1|2|1x0;7;8	D	K	A	F	V	K	R	G	E	L	Q	I	-0.0218186023655979	-0.452056592342479	-0.261236748298605	-0.0321743616091902	-0.20466617609505	-0.217303086519772	-0.213916386394213	-0.120081539353666	-0.351760775925488	-0.381748891638103	0.0142451531736139	-0.432543143880412	0	0	0	0	0.126	0
CM000995.3_177166523-177167993(+)_1|2|1x0;8;9	G	K	A	F	A	Q	S	G	T	L	Q	E	0.238966657862293	-0.514955490143401	-1.02643177948749	-1.09647083745372	-1.09470787846532	0.202652763452608	-1.12072646962728	-0.249382929562573	0.489561661750214	-1.15205332696709	-1.00804952032189	-0.8954781124538	0	0	0	0	0.658	0
CM000995.3_177166523-177167993(+)_1|2|1x0;9;10	G	K	A	F	V	R	C	I	A	L	R	I	-0.185108849981644	-0.451188997004252	-0.265856849515646	-0.3205063172583	-0.385870452863069	-0.328002351287664	-0.512608219521576	0.0503074163413566	-0.423742459867605	-0.576286152663512	0.297359376652482	-0.652634846847589	0	0	0	0	0.366	0
CM000995.3_177166523-177167993(+)_1|2|1x0;10;11	G	K	A	F	A	Q	S	G	T	L	Q	G	-0.377925963978793	-0.250391400786394	-0.679761303821579	-0.905008435749266	-0.738969028527272	-0.267628254370494	-0.755311293615348	-0.198801766877309	0.510730231510575	-0.757406625157779	-0.70220767624699	-0.72761806060187	0	0	0	0	0.696	0
CM000995.3_177166523-177167993(+)_1|2|1x0;11;12	G	K	A	F	V	Q	C	I	A	L	R	I	-0.118741414024081	-0.430632510965349	-0.345491711393115	-0.599337065827199	-0.344134205980883	-0.372882681244003	-0.613035564814497	0.120865423590212	0.343472473298765	-0.51532438781428	-0.611752425470492	-0.629924545907295	0	0	0	0	0.376	0
CM000995.3_177166523-177167993(+)_1|2|1x0;12;13	G	K	A	F	A	H	R	S	T	L	Q	I	-0.143012885056752	-0.585486403211139	-0.453802445332836	-0.84928026079602	-0.725146879966232	-0.0509718155420014	-0.838230706212836	-0.368876009269615	-0.66679752042483	-0.70231485798166	-0.629226795475456	0.474357415247367	0	0	0	0	0.528	0
CM000995.3_177166523-177167993(+)_1|2|1x0;13;14	G	K	A	F	A	H	R	S	T	L	Q	I	-0.143012885056752	-0.585486403211139	-0.453802445332836	-0.84928026079602	-0.725146879966232	-0.0509718155420014	-0.838230706212836	-0.368876009269615	-0.66679752042483	-0.70231485798166	-0.629226795475456	0.474357415247367	0	0	0	0	0.528	0
CM000995.3_177166523-177167993(+)_1|2|1x0;14;15	G	K	A	F	A	H	S	S	T	L	Q	I	-0.143012885056752	-0.585486403211139	-0.453802445332836	-0.84928026079602	-0.725146879966232	-0.0509718155420014	-0.838230706212836	-0.368876009269615	-0.66679752042483	-0.70231485798166	-0.629226795475456	0.474357415247367	0	0	0	0	0.502	0
CM000995.3_177200214-177201261(+)_1|1|1x0;1;1	G	K	D	F	R	T	R	N	D	L	Q	I	-0.262666052541737	-0.428336487613307	-0.253708822036519	-0.155497022984997	-0.354925990756017	0.0681816187814901	-0.480007833258792	-0.337381544811412	-0.480507165144486	-0.525216386467788	-0.21608862774917	-0.16280680974314	0	0	0	0	0.116	0
CM000995.3_177200214-177201261(+)_1|1|1x0;2;2	G	K	A	F	A	R	S	C	H	L	R	I	-0.387099779504958	-0.464078713952585	-0.547849116817917	-0.294012802398069	-0.621052900947823	-0.722211368386956	-0.0132062244926487	-0.360171198541153	-0.719703635984634	-0.701490993751979	0.323129426166296	-0.706911594181197	0	0	0	0	0.71	0
CM000995.3_177200214-177201261(+)_1|2|1x0;1;3	G	K	A	F	A	Q	S	S	H	L	R	I	-0.229747137870909	-0.492541410409805	-0.798632472198965	-0.576729605968516	-0.703662492263587	-0.744527291796255	0.171592454107635	-0.736717725568912	0.36280328065937	-0.708312796936935	-0.685413944356839	-0.713256123865737	0	0	0	0	0.9	0
CM000995.3_177200214-177201261(+)_1|2|1x0;2;4	G	K	A	F	I	Q	S	I	Q	L	R	I	-0.129742264433894	-0.373837402173519	-0.340306282739115	-0.564951080017597	-0.264860692034272	-0.445422997679286	-0.514543206467274	-0.00609546451367095	0.306865897582167	-0.456877532224215	-0.480480320635161	-0.535891670301342	0	0	0	0	0.24	0
CM000995.3_177200214-177201261(+)_1|2|1x0;3;5	G	K	A	F	A	R	S	C	H	L	R	I	-0.387099779504958	-0.464078713952585	-0.547849116817917	-0.294012802398069	-0.621052900947823	-0.722211368386956	-0.0132062244926487	-0.360171198541153	-0.719703635984634	-0.701490993751979	0.323129426166296	-0.706911594181197	0	0	0	0	0.71	0
CM000995.3_177200214-177201261(+)_1|2|1x0;4;6	G	K	A	F	A	S	S	S	D	L	E	K	-0.640015030158476	-0.750113641353853	-0.558147140991313	0.21662866341526	-0.696454136578244	0.0510028652410338	-0.408605140320295	-0.763024434532028	-0.503687223820178	-0.343917390333627	-0.576342017375931	-0.545894438819565	0	0	0	0	0.226	0
CM000995.3_177200214-177201261(+)_1|2|1x0;5;7	G	K	A	F	A	E	S	S	T	L	Q	I	-0.161265177750174	-0.523183541672737	-0.424995333865445	-0.486455397557119	-0.492902585533963	-0.119844516056059	-0.647800002984308	-0.292248953431739	-0.439563962625712	0.242195688367099	-0.373999350149688	-0.389961637019351	0	0	0	0	0.398	0
CM000995.3_177200214-177201261(+)_1|2|1x0;6;8	G	K	A	F	A	R	R	C	D	L	Q	K	-0.58339889214208	-0.477808937919697	-0.549649538376723	-0.300541739580367	-0.831524901015412	-0.023931961011931	-0.799433802325363	-0.436102145991777	-0.865809940256879	-0.729457933549292	0.2654107189892	-0.457196612697733	0	0	0	0	0.378	0
CM000995.3_177200214-177201261(+)_1|2|1x0;7;9	G	K	A	F	A	Q	S	S	S	L	R	I	-0.328820955011352	-0.469161553105591	-0.57328793800237	-0.902702074535459	-0.774749162028493	-0.631748049610442	-0.778453412738696	0.426695066506465	0.461106911539833	-0.737654429075335	-0.714124368263524	-0.661315016774656	0	0	0	0	0.868	0
CM000995.3_177260999-177262211(-)_1|1|1x0;1;1	G	K	A	F	K	R	R	S	D	I	Q	I	-0.454985239949974	-0.572568933578339	-0.473312869027787	-0.239713676483949	-0.792315800066824	0.000809723158594997	-0.669414213130316	-0.500494012832723	-0.717597630579738	-0.716612265207119	0.259487527212823	-0.494219206381619	0	0	0	0	0.198	0
CM000995.3_177260999-177262211(-)_1|1|1x0;2;2	G	K	A	F	A	G	S	G	D	L	Q	K	-0.285207234688525	-0.487009169283698	-0.095156341823206	-0.197128392130408	-0.464487672218129	0.306163382670217	-0.542852695602706	-0.532201410374747	-0.157154029604003	0.102377426308513	-0.37807542893803	-0.087061420827014	0	0	0	0	0.184	0
CM000995.3_177260999-177262211(-)_1|1|1x0;3;3	G	K	A	F	S	Q	S	S	H	L	Q	I	-0.229747137870909	-0.492541410409805	-0.798632472198965	-0.576729605968516	-0.703662492263587	-0.744527291796255	0.171592454107635	-0.736717725568912	0.36280328065937	-0.708312796936935	-0.685413944356839	-0.713256123865737	0	0	0	0	0.82	0
CM000995.3_177260999-177262211(-)_1|1|1x0;4;4	G	K	A	F	A	H	S	S	H	L	H	I	-0.173488334608322	-0.637123330490213	-0.480361324472168	-0.353505142218279	-0.643109135192424	-0.621526666300964	0.000722867719544266	-0.64572409318917	-0.467689921525945	-0.634553981173351	-0.595505394773009	0.179825938831959	0	0	0	0	0.428	0
CM000995.3_177260999-177262211(-)_1|1|1x0;5;5	G	K	A	F	S	Q	S	S	H	L	Q	I	-0.229747137870909	-0.492541410409805	-0.798632472198965	-0.576729605968516	-0.703662492263587	-0.744527291796255	0.171592454107635	-0.736717725568912	0.36280328065937	-0.708312796936935	-0.685413944356839	-0.713256123865737	0	0	0	0	0.82	0
CM000995.3_177260999-177262211(-)_1|1|1x0;6;6	G	K	A	F	A	Q	S	S	H	L	R	I	-0.229747137870909	-0.492541410409805	-0.798632472198965	-0.576729605968516	-0.703662492263587	-0.744527291796255	0.171592454107635	-0.736717725568912	0.36280328065937	-0.708312796936935	-0.685413944356839	-0.713256123865737	0	0	0	0	0.9	0
CM000995.3_177260999-177262211(-)_1|1|1x0;7;7	G	K	G	F	A	G	S	G	D	L	Q	K	-0.285207234688525	-0.487009169283698	-0.095156341823206	-0.197128392130408	-0.464487672218129	0.306163382670217	-0.542852695602706	-0.532201410374747	-0.157154029604003	0.102377426308513	-0.37807542893803	-0.087061420827014	0	0	0	0	0.178	0
CM000995.3_177260999-177262211(-)_1|1|1x0;8;8	G	K	A	F	S	R	K	S	D	L	Q	K	-0.643669614031175	-0.649590146818184	-0.502906658479438	-0.00713664117018863	-0.939559510044116	0.172754445442059	-0.754163461049299	-0.60355430188972	-0.800755330056473	-0.779634178618685	0.189719574374732	-0.476948747082461	0	0	0	0	0.464	0
CM000995.3_177260999-177262211(-)_1|1|1x0;9;9	G	K	A	F	A	Q	S	S	T	L	Q	I	-0.235852096260984	-0.437304301565473	-0.631156394774327	-0.959579459890569	-0.810804429810075	-0.237445577949719	-0.840756693209234	-0.0378994897950067	0.410695910904543	-0.705658527940733	-0.693181488743448	-0.69209101892955	0	0	0	0	0.756	0
CM000995.3_177260999-177262211(-)_1|1|1x0;10;10	G	K	A	F	A	G	S	S	G	L	Q	C	-0.0661308431579927	-0.290769688176223	-0.132775122097944	-0.187334636403351	-0.222115556210787	-0.361253419305026	-0.195930565259084	-0.100102867885521	-0.127287593841247	-0.0423617104174209	-0.165676240726827	-0.0371714644383259	0	0	0	0	0.434	0
CM000995.3_177377607-177378569(+)_1|1|1x0;1;1	G	K	T	F	A	V	R	S	D	L	Q	I	-0.280531622689604	-0.488173382339933	-0.349323676904447	-0.226440086059615	-0.686323034612091	0.138933569740552	-0.711537084870509	-0.438824071744251	-0.563046204617571	-0.616619540456034	-0.302798567251452	0.00595614269106162	0	0	0	0	0.106	0
CM000995.3_177377607-177378569(+)_1|1|1x0;2;2	G	K	A	F	I	R	R	G	D	L	Q	I	-0.365536262342104	-0.637661028136314	-0.592354676358206	-0.334968161021529	-0.787793914874503	0.0243531644613821	-0.730681597679713	-0.595971790376449	-0.67542779236202	-0.724166792195807	0.199050703619284	-0.482266954193335	0	0	0	0	0.29	0
CM000995.3_177411254-177412262(+)_1|1|1x0;1;1	G	K	D	F	R	T	R	N	V	P	Q	I	-0.252196414548131	-0.537332467715117	-0.124307876013423	-0.387007131157678	-0.255257400881011	-0.409569556747534	-0.485311345694471	0.0110188450193766	-0.398028148528106	-0.515064424046874	-0.349497255491521	0.108256013498425	0	0	0	0	0.312	0
CM000995.3_177411254-177412262(+)_1|2|1x0;1;2	G	K	A	F	A	S	S	S	D	L	Q	K	-0.640015030158476	-0.750113641353853	-0.558147140991313	0.21662866341526	-0.696454136578244	0.0510028652410338	-0.408605140320295	-0.763024434532028	-0.503687223820178	-0.343917390333627	-0.576342017375931	-0.545894438819565	0	0	0	0	0.216	0
CM000995.3_177411254-177412262(+)_1|2|1x0;2;3	G	K	A	F	A	Q	S	S	H	L	R	I	-0.229747137870909	-0.492541410409805	-0.798632472198965	-0.576729605968516	-0.703662492263587	-0.744527291796255	0.171592454107635	-0.736717725568912	0.36280328065937	-0.708312796936935	-0.685413944356839	-0.713256123865737	0	0	0	0	0.9	0
CM000995.3_177411254-177412262(+)_1|2|1x0;3;4	G	K	A	F	T	Q	S	N	N	L	Q	I	-0.216066598435938	-0.475604663948055	-0.467763272717193	-0.773059425685929	0.00259739715755519	-0.600760897206916	-0.655940309727633	-0.448511870325178	0.0493211537268843	-0.615934690328287	-0.574977304490359	-0.560310665033448	0	0	0	0	0.608	0
CM000995.3_177411254-177412262(+)_1|2|1x0;4;5	G	K	A	F	A	S	S	S	D	L	Q	K	-0.640015030158476	-0.750113641353853	-0.558147140991313	0.21662866341526	-0.696454136578244	0.0510028652410338	-0.408605140320295	-0.763024434532028	-0.503687223820178	-0.343917390333627	-0.576342017375931	-0.545894438819565	0	0	0	0	0.216	0
CM000995.3_177411254-177412262(+)_1|2|1x0;5;6	G	K	A	F	A	K	S	C	D	L	Q	K	-0.520979791039047	-0.474662938543077	-0.426261524112853	-0.0581496029403392	-0.60128737834021	-0.07695620685905	-0.656978639184204	-0.469461467041401	-0.688467960695391	-0.302944862055707	-0.222597802235539	-0.305910699031066	0	0	0	0	0.18	0
CM000995.3_177411254-177412262(+)_1|2|1x0;6;7	G	K	A	F	A	V	S	Y	T	L	Q	I	-0.239332721035982	-0.493359566668739	-0.439769348264953	-0.351439339344357	-0.537803119992963	-0.175275206308453	-0.642943766522895	-0.141262058352524	-0.684956898990683	-0.533493687659592	-0.117069070273987	0.0238147444116513	0	0	0	0	0.386	0
CM000995.3_177411254-177412262(+)_1|2|1x0;7;8	G	K	A	F	A	Q	S	S	N	L	R	I	-0.189088423184358	-0.472336688706197	-0.739977981482218	-0.838277912160958	0.0785223124862119	-0.700760210669044	-0.687146522467316	-0.701817978044357	0.0505113762122774	-0.625478413234835	-0.718974243002448	-0.685071527455499	0	0	0	0	0.9	0
CM000995.3_177473586-177475014(-)_1|1|1x0;1;1	G	K	D	F	R	T	W	N	V	L	Q	I	-0.252196414548131	-0.537332467715117	-0.124307876013423	-0.387007131157678	-0.255257400881011	-0.409569556747534	-0.485311345694471	0.0110188450193766	-0.398028148528106	-0.515064424046874	-0.349497255491521	0.108256013498425	0	0	0	0	0.162	0
CM000995.3_177473586-177475014(-)_1|1|1x0;2;2	G	K	A	F	A	R	S	C	H	L	R	I	-0.387099779504958	-0.464078713952585	-0.547849116817917	-0.294012802398069	-0.621052900947823	-0.722211368386956	-0.0132062244926487	-0.360171198541153	-0.719703635984634	-0.701490993751979	0.323129426166296	-0.706911594181197	0	0	0	0	0.71	0
CM000995.3_177473586-177475014(-)_1|1|1x0;3;3	G	K	A	F	K	R	R	S	D	L	Q	I	-0.454985239949974	-0.572568933578339	-0.473312869027787	-0.239713676483949	-0.792315800066824	0.000809723158594997	-0.669414213130316	-0.500494012832723	-0.717597630579738	-0.716612265207119	0.259487527212823	-0.494219206381619	0	0	0	0	0.21	0
CM000995.3_177473586-177475014(-)_1|1|1x0;4;4	G	K	A	F	V	S	S	G	E	L	Q	K	-0.244358035475242	-0.53700775120326	-0.135078322854721	-0.196369625446555	-0.236775592598001	-0.232853686004978	-0.113594762124339	-0.126414554503246	-0.28865260914286	-0.20717366929129	-0.445693512799133	-0.488445679748709	0	0	0	0	0.16	0
CM000995.3_177473586-177475014(-)_1|1|1x0;5;5	G	K	A	F	S	Q	S	S	H	L	R	I	-0.229747137870909	-0.492541410409805	-0.798632472198965	-0.576729605968516	-0.703662492263587	-0.744527291796255	0.171592454107635	-0.736717725568912	0.36280328065937	-0.708312796936935	-0.685413944356839	-0.713256123865737	0	0	0	0	0.914	0
CM000995.3_177473586-177475014(-)_1|1|1x0;6;6	G	K	A	F	A	R	S	G	D	L	Q	K	-0.504296761017935	-0.643712529245287	-0.49883062069388	-0.273539214384585	-0.81515835257696	0.144688532189433	-0.723779440369991	-0.595288853208227	-0.722907763401481	-0.732317553383527	0.188278967804088	-0.466708151102678	0	0	0	0	0.39	0
CM000995.3_177473586-177475014(-)_1|1|1x0;7;7	G	K	A	F	A	H	S	S	H	L	H	I	-0.173488334608322	-0.637123330490213	-0.480361324472168	-0.353505142218279	-0.643109135192424	-0.621526666300964	0.000722867719544266	-0.64572409318917	-0.467689921525945	-0.634553981173351	-0.595505394773009	0.179825938831959	0	0	0	0	0.428	0
CM000995.3_177473586-177475014(-)_1|1|1x0;8;8	G	K	A	F	A	V	F	Y	T	L	Q	M	-0.254631875279582	-0.326272456957065	-0.366245152494989	-0.29583407995967	-0.40835786774072	-0.0970937855195602	-0.500168630105107	-0.084790934699362	-0.513621093664013	-0.416020719263327	-0.0239534094798911	0.0123434022059011	0	0	0	0	0.4	0
CM000995.3_177473586-177475014(-)_1|1|1x0;9;9	G	K	A	F	T	V	I	Y	T	L	Q	M	-0.254631875279582	-0.326272456957065	-0.366245152494989	-0.29583407995967	-0.40835786774072	-0.0970937855195602	-0.500168630105107	-0.084790934699362	-0.513621093664013	-0.416020719263327	-0.0239534094798911	0.0123434022059011	0	0	0	0	0.328	0
CM000995.3_177473586-177475014(-)_1|1|1x0;10;10	G	K	T	F	S	Q	S	R	H	L	R	I	-0.252606935268393	-0.364164693431577	-0.345393789103939	-0.39491054451049	-0.336003159266754	-0.714439376270642	0.230769680509469	-0.571995260039107	0.000211191576769205	-0.408853703983108	-0.312844148072399	-0.575962876094629	0	0	0	0	0.504	0
CM000995.3_177473586-177475014(-)_1|1|1x0;11;11	G	K	A	F	A	R	S	G	D	Q	Q	E	0.0192798122604448	-0.545817118040941	-0.799373751021714	-0.392932751055002	-0.82824912201727	0.284534171381073	-0.967784104627278	-0.775822016270497	-0.699841175653372	-0.865869199871548	0.168872155388645	-0.573750265761852	0	0	0	0	0.368	0
CM000995.3_177473586-177475014(-)_1|1|1x0;12;12	G	K	A	F	I	R	R	R	V	L	Q	I	-0.265898272870463	-0.627587825877555	-0.379550517455144	-0.506987467144882	-0.504129867851625	-0.551639094431078	-0.503739072834487	-0.0262962133657424	-0.695034222592745	-0.482112508690466	0.377622750973082	-0.482811698026719	0	0	0	0	0.232	0
CM000995.3_177473586-177475014(-)_1|1|1x0;13;13	G	K	A	F	A	S	S	S	D	L	Q	K	-0.640015030158476	-0.750113641353853	-0.558147140991313	0.21662866341526	-0.696454136578244	0.0510028652410338	-0.408605140320295	-0.763024434532028	-0.503687223820178	-0.343917390333627	-0.576342017375931	-0.545894438819565	0	0	0	0	0.216	0
CM000995.3_177473586-177475014(-)_1|1|1x0;14;14	G	K	A	F	A	Q	S	S	H	L	R	I	-0.229747137870909	-0.492541410409805	-0.798632472198965	-0.576729605968516	-0.703662492263587	-0.744527291796255	0.171592454107635	-0.736717725568912	0.36280328065937	-0.708312796936935	-0.685413944356839	-0.713256123865737	0	0	0	0	0.9	0
CM000995.3_177494671-177495860(-)_1|1|1x0;1;1	G	K	T	F	A	V	R	S	D	L	Q	I	-0.280531622689604	-0.488173382339933	-0.349323676904447	-0.226440086059615	-0.686323034612091	0.138933569740552	-0.711537084870509	-0.438824071744251	-0.563046204617571	-0.616619540456034	-0.302798567251452	0.00595614269106162	0	0	0	0	0.106	0
CM000995.3_177494671-177495860(-)_1|1|1x0;2;2	G	K	A	F	I	R	R	G	D	L	Q	I	-0.365536262342104	-0.637661028136314	-0.592354676358206	-0.334968161021529	-0.787793914874503	0.0243531644613821	-0.730681597679713	-0.595971790376449	-0.67542779236202	-0.724166792195807	0.199050703619284	-0.482266954193335	0	0	0	0	0.29	0
CM000995.3_177547534-177548907(+)_1|1|1x0;1;1	G	K	A	F	A	E	S	S	T	L	Q	I	-0.161265177750174	-0.523183541672737	-0.424995333865445	-0.486455397557119	-0.492902585533963	-0.119844516056059	-0.647800002984308	-0.292248953431739	-0.439563962625712	0.242195688367099	-0.373999350149688	-0.389961637019351	0	0	0	0	0.398	0
CM000995.3_177547534-177548907(+)_1|1|1x0;2;2	V	K	A	F	A	K	R	S	D	L	Q	I	-0.375028118322098	-0.536342440503383	-0.369287172514364	0.0823827739095067	-0.643991108536115	-0.052887748207294	-0.535885793826498	-0.542143574499129	-0.600033785886112	-0.418011883239446	-0.112770155643699	-0.283253222594795	0	0	0	0	0.212	0
CM000995.3_177547534-177548907(+)_1|1|1x0;3;3	G	K	A	F	T	R	S	S	H	L	G	I	-0.463265740596474	-0.59745418925407	-0.794333443324223	-0.348810268977309	-0.764277834716981	-0.67371168614981	-0.0409215655478323	-0.623092371511879	-0.692347555127359	-0.737686396362519	0.358863069507942	-0.715312704632407	0	0	0	0	0.746	0
CM000995.3_177547534-177548907(+)_1|1|1x0;4;4	G	K	A	F	A	R	S	S	T	L	Q	V	-0.309226408864906	-0.556700554427452	-0.528295172072924	-0.704013746542657	-0.782072945246773	-0.513253092006585	-0.714236996195028	0.021243631176008	-0.752443375093436	-0.759050597693129	0.564289354351279	-0.728253047322073	0	0	0	0	0.768	0
CM000995.3_177547534-177548907(+)_1|1|1x0;5;5	G	K	A	F	V	Q	C	I	A	L	R	I	-0.118741414024081	-0.430632510965349	-0.345491711393115	-0.599337065827199	-0.344134205980883	-0.372882681244003	-0.613035564814497	0.120865423590212	0.343472473298765	-0.51532438781428	-0.611752425470492	-0.629924545907295	0	0	0	0	0.376	0
CM000995.3_177547534-177548907(+)_1|1|1x0;6;6	G	K	A	F	A	H	R	S	T	L	Q	I	-0.143012885056752	-0.585486403211139	-0.453802445332836	-0.84928026079602	-0.725146879966232	-0.0509718155420014	-0.838230706212836	-0.368876009269615	-0.66679752042483	-0.70231485798166	-0.629226795475456	0.474357415247367	0	0	0	0	0.528	0
CM000995.3_177547534-177548907(+)_1|1|1x0;7;7	G	K	A	F	A	H	R	S	T	L	Q	I	-0.143012885056752	-0.585486403211139	-0.453802445332836	-0.84928026079602	-0.725146879966232	-0.0509718155420014	-0.838230706212836	-0.368876009269615	-0.66679752042483	-0.70231485798166	-0.629226795475456	0.474357415247367	0	0	0	0	0.528	0
CM000995.3_177547534-177548907(+)_1|1|1x0;8;8	G	K	A	F	K	R	S	G	D	L	L	I	-0.365536262342104	-0.637661028136314	-0.592354676358206	-0.334968161021529	-0.787793914874503	0.0243531644613821	-0.730681597679713	-0.595971790376449	-0.67542779236202	-0.724166792195807	0.199050703619284	-0.482266954193335	0	0	0	0	0.294	0
CM000995.3_177587332-177588928(-)_1|1|1x0;1;1	G	K	D	F	R	T	W	N	V	L	Q	I	-0.252196414548131	-0.537332467715117	-0.124307876013423	-0.387007131157678	-0.255257400881011	-0.409569556747534	-0.485311345694471	0.0110188450193766	-0.398028148528106	-0.515064424046874	-0.349497255491521	0.108256013498425	0	0	0	0	0.162	0
CM000995.3_177587332-177588928(-)_1|1|1x0;2;2	G	K	A	F	A	R	S	C	H	L	R	I	-0.387099779504958	-0.464078713952585	-0.547849116817917	-0.294012802398069	-0.621052900947823	-0.722211368386956	-0.0132062244926487	-0.360171198541153	-0.719703635984634	-0.701490993751979	0.323129426166296	-0.706911594181197	0	0	0	0	0.71	0
CM000995.3_177587332-177588928(-)_1|1|1x0;3;3	G	K	A	F	K	R	R	S	D	L	Q	I	-0.454985239949974	-0.572568933578339	-0.473312869027787	-0.239713676483949	-0.792315800066824	0.000809723158594997	-0.669414213130316	-0.500494012832723	-0.717597630579738	-0.716612265207119	0.259487527212823	-0.494219206381619	0	0	0	0	0.21	0
CM000995.3_177587332-177588928(-)_1|1|1x0;4;4	G	K	A	F	V	S	S	G	D	L	Q	K	-0.380876523521267	-0.607097471907479	-0.445339958093632	-0.130454926253822	-0.543916192730864	0.0599602000984634	-0.426888123371105	-0.634717313800025	-0.447507792193103	-0.264526321862576	-0.497857882821743	-0.401004439509381	0	0	0	0	0.146	0
CM000995.3_177587332-177588928(-)_1|1|1x0;5;5	G	K	A	F	S	Q	S	S	H	L	R	I	-0.229747137870909	-0.492541410409805	-0.798632472198965	-0.576729605968516	-0.703662492263587	-0.744527291796255	0.171592454107635	-0.736717725568912	0.36280328065937	-0.708312796936935	-0.685413944356839	-0.713256123865737	0	0	0	0	0.914	0
CM000995.3_177587332-177588928(-)_1|2|1x0;1;6	G	K	A	F	A	H	S	S	H	L	H	I	-0.173488334608322	-0.637123330490213	-0.480361324472168	-0.353505142218279	-0.643109135192424	-0.621526666300964	0.000722867719544266	-0.64572409318917	-0.467689921525945	-0.634553981173351	-0.595505394773009	0.179825938831959	0	0	0	0	0.428	0
CM000995.3_177587332-177588928(-)_1|2|1x0;2;7	G	K	A	F	A	V	F	Y	T	L	Q	M	-0.254631875279582	-0.326272456957065	-0.366245152494989	-0.29583407995967	-0.40835786774072	-0.0970937855195602	-0.500168630105107	-0.084790934699362	-0.513621093664013	-0.416020719263327	-0.0239534094798911	0.0123434022059011	0	0	0	0	0.4	0
CM000995.3_177587332-177588928(-)_1|2|1x0;3;8	G	K	A	F	T	V	I	Y	T	L	Q	M	-0.254631875279582	-0.326272456957065	-0.366245152494989	-0.29583407995967	-0.40835786774072	-0.0970937855195602	-0.500168630105107	-0.084790934699362	-0.513621093664013	-0.416020719263327	-0.0239534094798911	0.0123434022059011	0	0	0	0	0.328	0
CM000995.3_177587332-177588928(-)_1|2|1x0;4;9	G	K	A	F	S	Q	S	R	H	L	R	I	-0.252606935268393	-0.364164693431577	-0.345393789103939	-0.39491054451049	-0.336003159266754	-0.714439376270642	0.230769680509469	-0.571995260039107	0.000211191576769205	-0.408853703983108	-0.312844148072399	-0.575962876094629	0	0	0	0	0.604	0
CM000995.3_177587332-177588928(-)_1|2|1x0;5;10	G	K	A	F	A	R	S	G	D	Q	Q	E	0.0192798122604448	-0.545817118040941	-0.799373751021714	-0.392932751055002	-0.82824912201727	0.284534171381073	-0.967784104627278	-0.775822016270497	-0.699841175653372	-0.865869199871548	0.168872155388645	-0.573750265761852	0	0	0	0	0.368	0
CM000995.3_177587332-177588928(-)_1|2|1x0;6;11	G	K	A	F	I	R	R	R	V	L	Q	I	-0.265898272870463	-0.627587825877555	-0.379550517455144	-0.506987467144882	-0.504129867851625	-0.551639094431078	-0.503739072834487	-0.0262962133657424	-0.695034222592745	-0.482112508690466	0.377622750973082	-0.482811698026719	0	0	0	0	0.232	0
CM000995.3_177587332-177588928(-)_1|2|1x0;7;12	G	K	A	F	A	G	S	S	H	L	R	I	-0.171055293925115	-0.447679927553798	-0.214513589581205	-0.0704314672018309	-0.345370705177133	-0.606170580462184	-0.0145597056290058	-0.520056195235712	-0.0849365704172318	-0.190868675853255	-0.243186563731334	-0.0427638881953648	0	0	0	0	0.434	0
CM000995.3_177587332-177588928(-)_1|2|1x0;8;13	G	K	A	F	I	T	R	R	V	L	Q	I	-0.21721860239515	-0.51155841499546	-0.243704769515685	-0.297281536005145	-0.0896521899471641	-0.438208319844789	-0.396078735013626	-0.292419713817943	-0.518999973817087	-0.164026680871606	-0.1983692875666	-0.162141603327341	0	0	0	0	0.044	0
CM000995.3_177587332-177588928(-)_1|2|1x0;9;14	G	K	A	F	A	S	S	S	D	L	Q	K	-0.640015030158476	-0.750113641353853	-0.558147140991313	0.21662866341526	-0.696454136578244	0.0510028652410338	-0.408605140320295	-0.763024434532028	-0.503687223820178	-0.343917390333627	-0.576342017375931	-0.545894438819565	0	0	0	0	0.216	0
CM000995.3_177587332-177588928(-)_1|2|1x0;10;15	G	K	A	F	A	Q	S	S	H	L	R	I	-0.229747137870909	-0.492541410409805	-0.798632472198965	-0.576729605968516	-0.703662492263587	-0.744527291796255	0.171592454107635	-0.736717725568912	0.36280328065937	-0.708312796936935	-0.685413944356839	-0.713256123865737	0	0	0	0	0.9	0
CM000995.3_177622329-177623040(-)_1|1|1x0;1;1	G	K	T	F	A	V	R	S	D	L	Q	I	-0.280531622689604	-0.488173382339933	-0.349323676904447	-0.226440086059615	-0.686323034612091	0.138933569740552	-0.711537084870509	-0.438824071744251	-0.563046204617571	-0.616619540456034	-0.302798567251452	0.00595614269106162	0	0	0	0	0.106	0
CM000995.3_177622329-177623040(-)_1|1|1x0;2;2	G	K	A	F	I	R	R	G	D	L	Q	I	-0.365536262342104	-0.637661028136314	-0.592354676358206	-0.334968161021529	-0.787793914874503	0.0243531644613821	-0.730681597679713	-0.595971790376449	-0.67542779236202	-0.724166792195807	0.199050703619284	-0.482266954193335	0	0	0	0	0.29	0
CM000995.3_177622329-177623040(-)_1|2|1x0;1;3	G	K	A	F	T	K	S	S	N	L	Q	I	-0.318016738993195	-0.662402617001874	-0.653124272140859	-0.214062375783409	0.133536733721292	-0.897402721622422	-0.572793225434468	-0.744481402045197	-0.658560269629961	-0.590425507944503	0.14147621437542	-0.582977717931596	0	0	0	0	0.444	0
CM000995.3_177622329-177623040(-)_1|2|1x0;2;4	G	K	A	F	I	H	S	G	N	L	K	R	-0.859353574019336	-0.934722054011749	0.476091591844419	-1.00900174412322	0.41059534563833	-0.814796176795307	-0.836063019465856	-0.916224030691899	-0.587582481670334	-0.482058524807035	-0.73827375272379	0.222378844256555	0	0	0	0	0.718	0
CM000995.3_177674498-177675812(+)_1|1|1x0;1;1	I	C	R	H	E	R	S	S	S	A	E	Q	-0.344023154273683	-0.493856103414675	-0.670983404848802	-0.695955309611073	-0.811250901957461	-0.54307028139347	-0.731214671648212	0.0200414712811149	-0.661571249416216	-0.773291443903716	0.467638002463717	-0.684384921915014	0	0	0	0	0.564	0
CM000995.3_177674498-177675812(+)_1|2|1x0;1;2	G	K	A	F	V	E	S	C	T	L	Q	I	-0.0924866441336359	-0.387749033929293	-0.284030113209923	-0.355403890571003	-0.246520919399527	-0.121809175179288	-0.586895980477978	-0.149023168469567	-0.385078694068715	0.187137855845712	-0.347570777811046	-0.33127530733681	0	0	0	0	0.206	0
CM000995.3_177674498-177675812(+)_1|2|1x0;2;3	G	K	A	F	A	Q	S	C	H	L	R	I	-0.244069590304001	-0.460581061212874	-0.449881131750026	-0.587572797465673	-0.446848872410537	-0.782664139339109	0.0987762548252442	-0.468972807579036	0.335371365792343	-0.7131280736045	-0.653271605008757	-0.670078580715951	0	0	0	0	0.746	0
CM000995.3_177674498-177675812(+)_1|2|1x0;3;4	G	K	A	F	A	V	S	S	H	L	G	I	-0.313851578753351	-0.583888932261625	-0.562339059950747	-0.376199187741574	-0.589314793896281	-0.679526490910603	0.0318051657973646	-0.633200198184485	-0.565302155245858	-0.736327631767445	-0.485862476506742	0.243191006238302	0	0	0	0	0.466	0
CM000995.3_177674498-177675812(+)_1|2|1x0;4;5	G	K	A	F	A	V	S	S	H	L	G	I	-0.313851578753351	-0.583888932261625	-0.562339059950747	-0.376199187741574	-0.589314793896281	-0.679526490910603	0.0318051657973646	-0.633200198184485	-0.565302155245858	-0.736327631767445	-0.485862476506742	0.243191006238302	0	0	0	0	0.466	0
CM000995.3_177674498-177675812(+)_1|2|1x0;5;6	D	K	A	F	V	R	R	G	K	L	Q	I	-0.313056153461796	-0.538874160531519	-0.532776663867214	-0.487952215420071	-0.709438824188908	-0.536179791211862	0.0801273514848084	-0.448305558946956	-0.564703601693163	-0.601292515259417	0.308126917143632	-0.607017873270077	0	0	0	0	0.404	0
CM000995.3_177674498-177675812(+)_1|2|1x0;6;7	G	K	A	F	A	H	S	G	T	L	Q	I	-0.229724445889266	-0.566616459346957	-0.452097457273308	-0.768844774141728	-0.538757068816976	-0.174796435366411	-0.803821750028474	-0.257888960447552	-0.49358018740532	-0.648067304521412	-0.640753027034597	0.362215473604139	0	0	0	0	0.464	0
CM000995.3_177674498-177675812(+)_1|2|1x0;7;8	G	K	A	F	A	T	S	C	H	L	R	R	-0.831546642369904	-0.938980686757848	0.475771436390696	-0.836477145440082	-0.396626759125111	-0.96338916292808	-0.0510467096468086	-0.951715374950708	-0.475423704102299	-0.598241838102772	-0.64238749480973	-0.146750418691313	0	0	0	0	0.7	0
CM000995.3_177674498-177675812(+)_1|2|1x0;8;9	G	K	A	F	A	S	S	S	D	L	Q	K	-0.640015030158476	-0.750113641353853	-0.558147140991313	0.21662866341526	-0.696454136578244	0.0510028652410338	-0.408605140320295	-0.763024434532028	-0.503687223820178	-0.343917390333627	-0.576342017375931	-0.545894438819565	0	0	0	0	0.216	0
CM000995.3_177674498-177675812(+)_1|2|1x0;9;10	G	K	A	F	A	S	S	S	D	L	Q	K	-0.640015030158476	-0.750113641353853	-0.558147140991313	0.21662866341526	-0.696454136578244	0.0510028652410338	-0.408605140320295	-0.763024434532028	-0.503687223820178	-0.343917390333627	-0.576342017375931	-0.545894438819565	0	0	0	0	0.216	0
CM000995.3_177674498-177675812(+)_1|2|1x0;10;11	G	K	A	F	A	E	S	S	T	L	Q	R	-0.508009011654973	-0.870882278905563	0.232326661081537	-0.811441063210787	-0.813833892415522	0.00868859608153755	-0.788261429352801	-0.495398142284519	-0.632299330444912	0.375181521732691	-0.739293558610446	-0.561280156749047	0	0	0	0	0.658	0
CM000995.3_177674498-177675812(+)_1|2|1x0;11;12	G	K	A	F	A	R	S	C	H	L	Q	I	-0.387099779504958	-0.464078713952585	-0.547849116817917	-0.294012802398069	-0.621052900947823	-0.722211368386956	-0.0132062244926487	-0.360171198541153	-0.719703635984634	-0.701490993751979	0.323129426166296	-0.706911594181197	0	0	0	0	0.574	0
CM000995.3_177674498-177675812(+)_1|2|1x0;12;13	G	K	A	F	A	R	S	S	H	L	R	I	-0.463265740596474	-0.59745418925407	-0.794333443324223	-0.348810268977309	-0.764277834716981	-0.67371168614981	-0.0409215655478323	-0.623092371511879	-0.692347555127359	-0.737686396362519	0.358863069507942	-0.715312704632407	0	0	0	0	0.834	0
CM000995.3_177709490-177710318(-)_1|1|1x0;1;1	G	K	A	F	K	R	R	R	D	L	Q	I	-0.450006040089241	-0.601348869515763	-0.50998546459237	-0.217353012043048	-0.666326026809497	-0.0947018520212592	-0.469126555906603	-0.491777523741087	-0.75474663923038	-0.595164687576968	0.23917922518543	-0.437839102016558	0	0	0	0	0.164	0
CM000995.3_177709490-177710318(-)_1|1|1x0;2;2	G	K	A	F	A	R	S	G	D	L	Q	K	-0.504296761017935	-0.643712529245287	-0.49883062069388	-0.273539214384585	-0.81515835257696	0.144688532189433	-0.723779440369991	-0.595288853208227	-0.722907763401481	-0.732317553383527	0.188278967804088	-0.466708151102678	0	0	0	0	0.39	0
CM000995.3_177709490-177710318(-)_1|1|1x0;3;3	G	K	A	F	A	Q	S	T	N	L	R	I	-0.224980135257144	-0.413124124003234	-0.776542847374991	-0.762382467528141	0.342908440522618	-0.705829244078894	-0.743392069382626	-0.709992975734394	0.290108600519906	-0.588617434085947	-0.747115206874336	-0.661037777165338	0	0	0	0	0.736	0
CM000995.3_177709490-177710318(-)_1|1|1x0;4;4	G	K	A	F	A	R	S	D	D	L	Q	N	-0.118745114534079	-0.734211199607569	-0.146570824928166	-0.539258088417	-0.706066176151566	0.306792645151804	-0.630466974119594	-0.924162523056242	-1.19160471720618	-1.22942959640823	0.503149791931725	-1.16338763408987	0	0	0	0	0.626	0
CM000995.3_177709490-177710318(-)_1|1|1x0;5;5	G	K	A	F	A	R	S	S	H	L	R	I	-0.463265740596474	-0.59745418925407	-0.794333443324223	-0.348810268977309	-0.764277834716981	-0.67371168614981	-0.0409215655478323	-0.623092371511879	-0.692347555127359	-0.737686396362519	0.358863069507942	-0.715312704632407	0	0	0	0	0.834	0
CM000995.3_177709490-177710318(-)_1|1|1x0;6;6	G	K	A	F	A	E	S	S	A	L	Q	I	-0.207255533775542	-0.606290157657824	-0.402720985189473	-0.476744809143483	-0.477066829762952	-0.277051875087489	-0.592409326163723	-0.17552143860948	-0.36051546281331	0.275420160465674	-0.51654314496126	-0.387164569704901	0	0	0	0	0.228	0
CM000995.3_177709490-177710318(-)_1|1|1x0;7;7	G	K	A	F	V	S	S	G	D	L	R	K	-0.380876523521267	-0.607097471907479	-0.445339958093632	-0.130454926253822	-0.543916192730864	0.0599602000984634	-0.426888123371105	-0.634717313800025	-0.447507792193103	-0.264526321862576	-0.497857882821743	-0.401004439509381	0	0	0	0	0.212	0
CM000995.3_181588294-181590007(-)_1|1|1x0;1;1	G	K	A	F	A	Y	H	S	T	L	R	V	-0.302770188621896	-0.539280138956095	-0.435920169393082	-0.564240728798637	-0.700367479840582	-0.35666934651845	-0.611325697083911	-0.237450773454495	-0.59524675622618	-0.648256352717744	-0.570498081517391	0.220134256338257	0	0	0	0	0.462	0
CM000995.3_181588294-181590007(-)_1|1|1x0;2;2	N	K	S	F	A	S	Q	L	H	L	Q	S	-0.238164644955463	-0.227970009127269	-0.438559660826068	-0.0885153776505196	-0.280308016633642	-0.533502534230235	0.122313412567658	-0.355342116563202	-0.196097475560486	-0.263261395981635	-0.0870062989254349	-0.176381319178798	0	0	0	0	0.17	0
CM000995.3_181588294-181590007(-)_1|1|1x0;3;3	N	K	A	F	A	R	R	R	Y	L	K	R	-0.673488193676787	-0.813327716462314	0.0544642699513907	-0.727863359303063	-0.306177039475217	-0.496358872261666	-0.172931988976293	-0.715987184510297	-0.6781836508016	-0.524546501613274	0.266239641997663	-0.649183622131476	0	0	0	0	0.422	0
CM000995.3_181588294-181590007(-)_1|1|1x0;4;4	G	K	A	L	G	H	Y	S	S	L	Q	E	-0.18355105338897	-0.397571382055831	-0.458499373309212	-0.725321043443061	-0.667458296208481	-0.208777168258364	-0.651798349077597	-0.162996180980143	-0.608373879859473	-0.662596072901992	-0.457532628423327	0.307540029293673	0	0	0	0	0.28	0
CM000995.3_181588294-181590007(-)_1|1|1x0;5;5	G	K	A	F	A	Y	H	S	S	L	Q	V	-0.295786662815632	-0.529066565521516	-0.53804931093297	-0.576230332777765	-0.696056131363437	-0.636061397986675	-0.616146341133787	-0.110813038699331	-0.666302111741755	-0.762590528499519	-0.571552975508674	0.293774428668602	0	0	0	0	0.266	0
CM000995.3_181588294-181590007(-)_1|1|1x0;6;6	G	K	S	F	A	C	Q	G	Y	L	Q	S	-0.316160478701546	-0.458807601299223	-0.294021334964575	-0.174186011499928	-0.0335993952778313	-0.398717921900415	-0.248005646340109	-0.459127897451148	-0.405233263219346	-0.168458216873267	-0.331431537419222	-0.295113621043026	0	0	0	0	0.138	0
CM000995.3_181588294-181590007(-)_1|2|1x0;1;7	G	K	T	F	A	Y	H	S	T	L	Q	V	-0.302770188621896	-0.539280138956095	-0.435920169393082	-0.564240728798637	-0.700367479840582	-0.35666934651845	-0.611325697083911	-0.237450773454495	-0.59524675622618	-0.648256352717744	-0.570498081517391	0.220134256338257	0	0	0	0	0.23	0
CM000995.3_181588294-181590007(-)_1|2|1x0;2;8	G	K	S	F	A	R	Q	G	H	L	Q	S	-0.47508340680152	-0.541178082183701	-0.882381563016983	-0.266136975122492	-0.715992778683615	-0.720339504252577	0.155271569373227	-0.701692688385996	-0.580332161326219	-0.740090085356966	0.299234753471263	-0.698201901083079	0	0	0	0	0.602	0
CM000995.3_181588294-181590007(-)_1|2|1x0;3;9	D	K	A	F	A	Q	Q	H	N	L	K	R	-0.727937342998505	-0.852053594386585	0.416388382542143	-0.883309218702756	0.253854436888207	-0.756356582542812	-0.313495068932559	-0.867632027492955	-0.0274952526350751	-0.876494077482859	-0.641479933147645	-0.280021347795723	0	0	0	0	0.898	0
CM000995.3_181588294-181590007(-)_1|2|1x0;4;10	G	K	A	F	A	C	H	I	T	L	Q	V	-0.200754772169627	-0.290154588265963	-0.284640912530728	-0.475486462910405	-0.211390404954543	0.0162310344534338	-0.53336329905396	-0.129718708424812	-0.231234048431781	-0.295807721919152	-0.35449766594221	-0.315864499049199	0	0	0	0	0.348	0
CM000995.3_181588294-181590007(-)_1|3|1x0;1;11	G	K	A	F	A	N	Q	N	Y	I	K	V	-0.0975538827498986	-0.418975543241807	-0.322486917758178	-0.300254943349543	-0.0066793385609594	-0.479426608034243	-0.360503917065093	-0.206810061277535	-0.306567454553831	-0.20761947438727	-0.169053896082961	-0.14258674916027	0	0	0	0	0.12	0
CM000995.3_181588294-181590007(-)_1|3|1x0;2;12	G	K	A	F	A	N	Q	S	Y	I	K	V	0.00919311900378669	-0.775542936817362	-0.779816987243174	-0.569795887989991	0.0746932627428597	-0.367677272336999	-0.507136302382803	-0.374923974525112	-0.313213081815534	-0.220975859818135	-0.330743134960321	-0.215569468327077	0	0	0	0	0.174	0
CM000995.3_181588294-181590007(-)_1|3|1x0;3;13	G	K	A	F	A	Q	N	S	D	L	L	T	-0.339664146881481	-0.557519676511671	-0.631916727082384	-0.248231257707914	-0.5761611058705	0.134066406600781	-0.782754400548326	-0.566331090589852	0.126546383949502	-0.711447229165821	-0.550433484041644	-0.304704582208913	0	0	0	0	0.322	0
CM000996.3_5306754-5309361(+)_1|1|1x0;1;1	K	L	S	F	G	Y	I	R	S	F	V	T	-0.293946871956041	-0.411330204375799	-0.336357651114658	-0.330806474301208	-0.475326657765568	-0.637231759026454	-0.40959808113296	-0.139662058651296	-0.726085670466941	-0.222964176461905	-0.494354376439277	-0.104422119635556	0	0	0	0	0.126	0
CM000996.3_5306754-5309361(+)_1|2|1x0;1;2	D	T	V	L	G	S	S	R	S	L	G	G	-0.79733616849787	-0.381125424221707	-0.194829740289761	-0.322487831274541	-0.434689103500663	-0.724758981586459	-0.364963565906976	0.024299135817578	-0.646595232503074	-0.00966356499914313	-0.596810058097115	-0.520008087081269	0	0	0	0	0.186	0
CM000996.3_5306754-5309361(+)_1|3|1x0;1;3	N	W	H	Y	K	Y	Q	Q	T	L	E	A	-0.240774868660782	-0.343788457230368	-0.37452471065177	-0.280696831744286	-0.447426561973198	-0.27039197239865	-0.546771307250058	-0.223749176206637	-0.635715528005936	-0.622041043011249	-0.569349151086202	0.403553742286833	0	0	0	0	0.162	0
CM000996.3_5306754-5309361(+)_1|4|1x0;1;4	N	Y	S	T	T	T	K	G	N	L	S	I	-0.449723223622916	-0.5381747181117	-0.741107771155709	-0.419361680800037	0.373574449662062	-0.720258228582779	-0.667257970759112	-0.789840320121313	-0.578144064587038	-0.699261396974772	-0.69752807537785	0.234156553487581	0	0	0	0	0.562	0
CM000996.3_5306754-5309361(+)_1|5|1x0;1;5	D	Y	E	T	N	V	A	R	N	L	R	I	-0.321679587928089	-0.581496083299026	-0.280899676208789	-0.432767518904342	0.370377303225562	-0.668223208798041	-0.677872424400121	-0.601615361635842	-0.714533884096431	-0.34886598031328	-0.0533777849719496	-0.139082075367774	0	0	0	0	0.136	0
CM000996.3_5463650-5469149(+)_1|1|1x0;1;1	S	L	A	F	K	T	M	Q	K	L	Q	I	-0.303897058931881	-0.269334715995234	-0.407598360507434	-0.348403558317746	-0.35883524093962	-0.454628622828793	0.0462827077406807	-0.440719056609508	-0.311096974156502	-0.496545509692701	-0.173950277411915	-0.187425401430183	0	0	0	0	0.048	0
CM000996.3_5463650-5469149(+)_1|1|1x0;2;2	Q	R	S	F	R	T	F	Q	A	L	K	K	-0.310701049031826	-0.486402855053639	-0.367731865188251	-0.378027182245184	-0.425646989630465	-0.338605561969622	-0.172831206450239	-0.0916780253872151	-0.329161316979329	-0.302715952898006	-0.350120485892107	-0.0857593626896517	0	0	0	0	0.234	0
CM000996.3_5463650-5469149(+)_1|2|1x0;1;3	K	E	S	F	T	Q	K	N	I	L	L	V	-0.136701506652677	-0.559046744691746	-0.258835115658573	-0.796077180858518	-0.499625433798415	-0.267486868642627	-0.607065190043524	0.164936154816908	0.147565809775457	-0.688430414413553	-0.374900147648738	-0.572969933267022	0	0	0	0	0.316	0
CM000996.3_5463650-5469149(+)_1|3|1x0;1;4	S	V	A	Y	S	Q	S	S	T	L	E	I	-0.235852096260984	-0.437304301565473	-0.631156394774327	-0.959579459890569	-0.810804429810075	-0.237445577949719	-0.840756693209234	-0.0378994897950067	0.410695910904543	-0.705658527940733	-0.693181488743448	-0.69209101892955	0	0	0	0	0.518	0
CM000996.3_5463650-5469149(+)_1|4|1x0;1;5	G	K	L	F	S	N	V	L	I	L	K	S	-0.102950352603761	-0.194120254718388	-0.273600588333671	-0.0993145829182261	-0.251134264049492	-0.14831651258315	-0.141804140922226	0.0596759052821281	-0.194032304321566	-0.17510670111648	-0.0213474136221165	-0.10205533732416	0	0	0	0	0.198	0
CM000996.3_5463650-5469149(+)_1|5|1x0;1;6	N	V	V	F	P	R	I	F	D	L	I	T	-0.207865641180916	-0.340273146045612	-0.387763661562105	-0.172485022839126	-0.542863688926328	-0.0968299598931902	-0.626959028705023	-0.662284003319347	-0.931399950751946	-0.785352366022847	0.149271474723622	-0.593563840219887	0	0	0	0	0.18	0
CM000996.3_5463650-5469149(+)_1|6|1x0;1;7	T	I	A	F	P	T	L	E	L	W	K	E	-0.228870934433901	-0.457622319673388	-0.0944349822240398	-0.172123536418049	-0.102766816471241	-0.197244991309184	-0.0665274465158031	0.0125848159138653	-0.238003178891564	-0.530811340401117	0.105776581368955	-0.196928286533127	0	0	0	0	0.098	0
CM000996.3_5463650-5469149(+)_1|7|1x0;1;8	R	A	L	F	K	A	K	S	A	L	E	S	-0.136210817255091	-0.501395261305847	-0.402395133992688	-0.550155098562757	-0.412711103140848	-0.632487061256957	-0.391050526507331	-0.017687965679581	-0.402375035424251	-0.539543358085754	-0.298956763045556	0.0665954203927929	0	0	0	0	0.114	0
CM000996.3_5463650-5469149(+)_1|8|1x0;1;9	G	V	K	Y	S	A	R	L	S	I	R	D	-0.125438606123467	-0.0544536760729337	-0.0797954982306654	-0.214201438797676	-0.242648042123057	-0.248104683992673	-0.169109548016584	0.0291241550971374	-0.256880686325065	-0.171263589443746	0.00138427695257152	0.0547309799482084	0	0	0	0	0.286	0
CM000996.3_12920926-12922954(+)_1|1|1x0;1;1	D	K	C	F	K	N	K	F	N	L	T	M	-0.155964962335839	-0.171386741097868	-0.190762479260421	-0.22491384615551	0.0877843232250621	-0.522520105019958	-0.343317150409043	-0.238330651822716	-0.513946397110066	-0.485634007859591	-0.202675896136157	-0.126012924001701	0	0	0	0	0.13	0
CM000996.3_12920926-12922954(+)_1|1|1x0;2;2	D	K	C	F	T	K	Q	S	N	L	S	I	-0.318016738993195	-0.662402617001874	-0.653124272140859	-0.214062375783409	0.133536733721292	-0.897402721622422	-0.572793225434468	-0.744481402045197	-0.658560269629961	-0.590425507944503	0.14147621437542	-0.582977717931596	0	0	0	0	0.35	0
CM000996.3_12920926-12922954(+)_1|1|1x0;3;3	D	K	C	F	T	Q	E	S	Y	L	S	I	-0.432547600470903	-0.520997763982398	-0.639845156914082	-0.263496020299641	-0.53460045446384	-0.533337456543083	-0.500867379472071	-0.29438133028173	-0.0175163770059724	-0.533221294889697	-0.542804719671537	-0.646234773954015	0	0	0	0	0.354	0
CM000996.3_12920926-12922954(+)_1|1|1x0;4;4	G	K	-	F	T	E	K	S	S	L	R	I	-0.296596205019262	-0.516455575508897	-0.47143524784712	-0.362547703537407	-0.487257497381317	-0.271350799883289	-0.628076726661326	-0.157799546549343	-0.335153571222753	0.0862863050322479	-0.531400132266848	-0.366616894544012	0	0	0	0	0.494	0
CM000996.3_12920926-12922954(+)_1|1|1x0;5;5	D	K	C	F	T	K	Q	S	N	L	S	I	-0.318016738993195	-0.662402617001874	-0.653124272140859	-0.214062375783409	0.133536733721292	-0.897402721622422	-0.572793225434468	-0.744481402045197	-0.658560269629961	-0.590425507944503	0.14147621437542	-0.582977717931596	0	0	0	0	0.35	0
CM000996.3_12920926-12922954(+)_1|1|1x0;6;6	D	K	C	F	T	Q	Q	S	N	L	S	I	-0.189088423184358	-0.472336688706197	-0.739977981482218	-0.838277912160958	0.0785223124862119	-0.700760210669044	-0.687146522467316	-0.701817978044357	0.0505113762122774	-0.625478413234835	-0.718974243002448	-0.685071527455499	0	0	0	0	0.722	0
CM000996.3_12920926-12922954(+)_1|1|1x0;7;7	G	K	C	F	T	E	K	S	S	L	R	I	-0.296596205019262	-0.516455575508897	-0.47143524784712	-0.362547703537407	-0.487257497381317	-0.271350799883289	-0.628076726661326	-0.157799546549343	-0.335153571222753	0.0862863050322479	-0.531400132266848	-0.366616894544012	0	0	0	0	0.216	0
CM000996.3_12920926-12922954(+)_1|1|1x0;8;8	G	K	C	F	T	E	K	S	S	L	R	I	-0.296596205019262	-0.516455575508897	-0.47143524784712	-0.362547703537407	-0.487257497381317	-0.271350799883289	-0.628076726661326	-0.157799546549343	-0.335153571222753	0.0862863050322479	-0.531400132266848	-0.366616894544012	0	0	0	0	0.216	0
CM000996.3_12920926-12922954(+)_1|1|1x0;9;9	G	K	C	F	T	E	K	S	S	L	R	I	-0.296596205019262	-0.516455575508897	-0.47143524784712	-0.362547703537407	-0.487257497381317	-0.271350799883289	-0.628076726661326	-0.157799546549343	-0.335153571222753	0.0862863050322479	-0.531400132266848	-0.366616894544012	0	0	0	0	0.216	0
CM000996.3_12920926-12922954(+)_1|1|1x0;10;10	G	K	C	F	T	V	K	S	S	L	R	I	-0.124332473312762	-0.577942467803565	-0.535647527254668	-0.928867840166546	-0.840219908411703	-0.419153015241232	-0.919266802931889	0.255279686195202	-0.622167354932111	-0.89824922583063	-0.557561474857881	0.306501737295601	0	0	0	0	0.498	0
CM000996.3_12920926-12922954(+)_1|1|1x0;11;11	D	K	C	F	T	K	P	S	H	L	S	I	-0.679106295193418	-0.798415602007635	-0.262957339268267	0.154436303076245	-0.575921615338486	-0.868963014688109	-0.00749900203095496	-0.650558897576723	-0.394071495774367	-0.531579408427614	0.181471694361882	-0.361430966999571	0	0	0	0	0.228	0
CM000996.3_12920926-12922954(+)_1|1|1x0;12;12	E	K	C	F	N	E	K	N	I	L	K	I	-0.225066526724082	-0.507048178658636	-0.15208678018065	-0.358788856732365	-0.226475717506933	-0.204098308711197	-0.410397228239528	0.0226639316227071	-0.356480328025684	0.0187269877806812	-0.18565676523158	-0.312798322630865	0	0	0	0	0.172	0
CM000996.3_12920926-12922954(+)_1|2|1x0;1;13	D	K	C	F	T	Q	K	S	H	L	S	I	-0.229747137870909	-0.492541410409805	-0.798632472198965	-0.576729605968516	-0.703662492263587	-0.744527291796255	0.171592454107635	-0.736717725568912	0.36280328065937	-0.708312796936935	-0.685413944356839	-0.713256123865737	0	0	0	0	0.76	0
CM000996.3_15579527-15580697(+)_1|1|1x0;1;1	P	K	F	E	N	M	L	D	Q	D	L	Q	-0.0304490789456852	-0.38367711157404	-0.415506992441501	-0.213119894434192	-0.0684242127448186	-0.351354005167016	-0.379632646389574	-0.174985837862686	-0.5269291259157	-0.440346908490839	0.105177076459928	-0.281323701657464	0	0	0	0	0.424	0
CM000996.3_15579527-15580697(+)_1|2|1x0;1;2	A	K	C	F	A	K	K	C	W	F	R	K	-0.251825658641627	-0.334638479604234	-0.24953970796678	0.014024421543709	0.0515473575942957	-0.126247597703401	-0.0380646478720708	-0.102752902088287	-0.228968707331205	-0.0628776809010586	-0.067777597282517	-0.164066651140478	0	0	0	0	0.338	0
CM000996.3_15579527-15580697(+)_1|2|1x0;2;3	D	K	S	F	T	Q	K	G	S	L	S	I	-0.385562830497876	-0.466976918055887	-0.491528216664865	-1.03130974673668	-0.704809710572194	-0.671547395714117	-0.801645995885898	0.497854059073553	0.519337023318438	-0.759120518494309	-0.739120272730899	-0.660721692484545	0	0	0	0	0.76	0
CM000996.3_15579527-15580697(+)_1|2|1x0;3;4	T	K	C	F	A	Q	K	C	W	F	R	K	-0.0974521257676011	-0.459220521952445	-0.200361438016816	-0.265496948534656	0.0811457766951978	-0.0686889843862642	0.00722031276154929	0.00536736646999884	0.220236441674543	-0.213601395893675	-0.433650567042472	-0.202557042762578	0	0	0	0	0.472	0
CM000996.3_15579527-15580697(+)_1|2|1x0;4;5	G	K	S	F	T	Q	K	S	S	L	S	I	-0.328820955011352	-0.469161553105591	-0.57328793800237	-0.902702074535459	-0.774749162028493	-0.631748049610442	-0.778453412738696	0.426695066506465	0.461106911539833	-0.737654429075335	-0.714124368263524	-0.661315016774656	0	0	0	0	0.764	0
CM000996.3_15579527-15580697(+)_1|2|1x0;5;6	E	K	C	F	I	Q	V	G	D	L	R	R	-0.880541742795124	-1.09018562836883	0.383797729489537	-1.14248511398191	-0.888794854501185	0.539621400615292	-1.13277561269385	-1.13591013757165	0.372619824251086	-0.970030066002699	-0.679946088067511	-0.516255219453573	0	0	0	0	0.7	0
CM000996.3_15579527-15580697(+)_1|2|1x0;6;7	D	K	C	F	R	Y	K	S	S	L	R	S	-0.349132363725607	-0.594289512662681	-0.650922921821045	-0.347456066765775	-0.659680001174232	-0.609142006550285	-0.478555857093413	-0.166846130371474	-0.580638415231687	-0.729871758887232	-0.668256468036577	0.416236906353464	0	0	0	0	0.524	0
CM000996.3_15579527-15580697(+)_1|2|1x0;7;8	D	K	Y	F	S	H	K	G	S	L	S	I	-0.281427882104736	-0.6116782727977	-0.435956294793248	-0.784400597506715	-0.506225103195486	-0.49090404271888	-0.805032014879172	-0.00471373836036204	-0.537616405079799	-0.755620603622901	-0.715494766428929	0.404739943779294	0	0	0	0	0.426	0
CM000996.3_15579527-15580697(+)_1|2|1x0;8;9	D	N	F	F	T	R	K	D	S	L	N	V	-0.376375083170568	-0.505674102195689	-0.581072544346765	-0.385255882120652	-0.717598564610734	-0.420265458312556	-0.831187473684458	0.0371665100855671	-0.976691059789677	-0.932466454557167	0.502136759641643	-0.883479766815259	0	0	0	0	0.706	0
CM000996.3_15579527-15580697(+)_1|2|1x0;9;10	D	K	C	F	S	Y	K	G	N	L	R	K	-0.333649196856077	-0.713617932378275	-0.317448633742925	-0.61991993454034	0.191499869316535	-0.610923605787442	-0.568224143824621	-0.602653911622782	-0.628881276753736	-0.5583457376253	-0.733529835592775	0.266630532953094	0	0	0	0	0.534	0
CM000996.3_19988335-19989280(+)_1|1|1x0;1;1	D	K	C	F	T	Q	R	G	N	L	R	I	-0.351332578926653	-0.506132150764199	-0.725532418718806	-0.698993717462913	0.387553683143042	-0.677147518392985	-0.764623545282135	-0.754714541417289	0.349594008918941	-0.647398576202985	-0.759129597940181	-0.706735217321633	0	0	0	0	0.808	0
CM000996.3_19988335-19989280(+)_1|1|1x0;2;2	D	K	C	F	T	Q	P	S	N	L	S	I	-0.189088423184358	-0.472336688706197	-0.739977981482218	-0.838277912160958	0.0785223124862119	-0.700760210669044	-0.687146522467316	-0.701817978044357	0.0505113762122774	-0.625478413234835	-0.718974243002448	-0.685071527455499	0	0	0	0	0.632	0
CM000996.3_19988335-19989280(+)_1|1|1x0;3;3	D	K	C	F	T	D	K	C	T	L	R	R	-0.344836060436413	-0.853803904353139	0.269949725370661	-0.888092635487302	-0.630448476357812	0.0493173736864373	-0.86452227864015	-0.319674494104401	-0.770584684105915	0.391152919710385	-0.853606901376185	-0.702769279168648	0	0	0	0	0.822	0
CM000996.3_32573631-32574831(+)_1|1|1x0;1;1	E	F	N	S	K	Y	F	S	D	L	K	Q	-0.286968981602371	-0.558477770389716	-0.32434455989618	-0.366045959470408	-0.740771727936411	0.113279344074864	-0.642116125166901	-0.683307861921392	-0.689615405794936	-0.646178419013112	-0.466800918028539	0.230204294204302	0	0	0	0	0.162	0
CM000996.3_32573631-32574831(+)_1|1|1x0;2;2	K	E	S	F	S	T	N	M	L	L	I	E	-0.0290974096981206	-0.17772735759819	-0.202894634762649	-0.139948954208161	-0.12794641749316	-0.0885001854253494	-0.200730220112967	0.0486113790679617	-0.250678513111019	-0.394720579369297	0.0209642493159717	-0.0156215824266664	0	0	0	0	0.102	0
CM000996.3_32573631-32574831(+)_1|1|1x0;3;3	D	Y	K	T	V	I	F	E	N	L	S	Q	-0.0630465547583497	-0.473706711016062	-0.243740171691928	-0.441502096444552	0.140784252081788	-0.490356756797199	-0.348651743328308	-0.390816300350175	-0.474416466382541	-0.493432555468325	-0.154064762190189	-0.128262517531679	0	0	0	0	0.33	0
CM000996.3_32573631-32574831(+)_1|1|1x0;4;4	D	V	Q	F	S	S	S	S	E	L	Y	L	-0.297321148863709	-0.510246147967856	-0.1099030509124	-0.0840416849061505	-0.276195237175332	-0.301142145979935	-0.0735362880567896	-0.0317940085722999	-0.370253712936386	-0.336534875075474	-0.0481281251394972	-0.375784672840365	0	0	0	0	0.23	0
CM000996.3_32573631-32574831(+)_1|1|1x0;5;5	E	H	E	T	G	D	P	E	D	L	H	S	-0.270735454839899	-0.344090196649747	-0.307702386888073	-0.0888993559887392	-0.357924795511809	0.0487390581861722	-0.332220816799851	-0.401388901107539	-0.51698395495999	-0.0102160928118421	-0.194956015167798	-0.348768375858105	0	0	0	0	0.166	0
CM000996.3_32573631-32574831(+)_1|2|1x0;1;6	G	F	R	S	R	L	H	T	N	V	N	R	-0.72960434441147	-0.911289344850869	0.52627271114856	-0.882178721588126	0.397357037707117	-0.758727494856752	-0.62008849667019	-0.838125750053396	-0.354982778166828	-0.297904670448636	-0.628470046209854	0.235728786560347	0	0	0	0	0.412	0
CM000996.3_32573631-32574831(+)_1|2|1x0;2;7	G	K	G	F	S	S	M	L	E	Y	C	K	-0.134647316719725	-0.11726330426359	-0.103293318804889	0.0769086856664351	-0.0994849415991563	-0.213418213205641	-0.0110185399580239	-0.155450130067366	-0.186421988324123	-0.108732199421767	-0.002902149343535	-0.359843174481905	0	0	0	0	0.122	0
CM000996.3_32573631-32574831(+)_1|2|1x0;3;8	E	Y	S	T	G	Q	I	D	D	L	K	I	-0.174557865689863	-0.515242202564384	-0.445380976734764	-0.258009811356602	-0.625883243966625	0.0994877934532484	-0.704726285043168	-0.675758686322224	-0.0652529326398961	-0.562443051452043	-0.161576742447387	-0.517752184841882	0	0	0	0	0.452	0
CM000996.3_32573631-32574831(+)_1|2|1x0;4;9	L	M	R	F	G	N	E	R	D	L	L	G	-0.575395798686631	-0.44606239943989	-0.335059028851331	0.0149043857345796	-0.517455763954403	-0.0478649061026909	-0.120374434301861	-0.470065907376149	-0.441749228357188	-0.122661216843481	-0.239950097412084	-0.235748486113869	0	0	0	0	0.128	0
CM000996.3_36218194-36220366(+)_1|1|1x0;1;1	D	T	V	F	H	Q	Y	S	E	L	I	I	-0.181115375707413	-0.602976848237584	-0.271409839874499	-0.345454735716024	-0.427319205115241	-0.305131757348911	-0.436365603443667	0.0499533596868019	0.12354776097983	-0.634495587803499	-0.513366204345396	-0.733024075885813	0	0	0	0	0.172	0
CM000996.3_36218194-36220366(+)_1|2|1x0;1;2	G	K	A	F	T	Y	C	S	S	L	R	Q	-0.312810382391525	-0.536205125479866	-0.631001984809909	-0.707394133643139	-0.715300391985018	-0.630684791160987	-0.660068548972122	-0.111157731168548	-0.685474908617691	-0.730375712892721	-0.628812907778652	0.326981909340074	0	0	0	0	0.378	0
CM000996.3_36218194-36220366(+)_1|2|1x0;2;3	G	K	A	F	Y	H	K	S	L	L	T	Q	-0.195162311806267	-0.477591407847367	-0.222491589084156	-0.493813555171178	-0.454764514510649	-0.342085401877446	-0.218882296098982	-0.0212127337997595	-0.414976538018171	-0.584713918491899	-0.186793667896504	0.307731834749045	0	0	0	0	0.116	0
CM000996.3_36218194-36220366(+)_1|2|1x0;3;4	G	K	A	F	N	Q	R	S	T	V	T	Q	-0.139049429591159	-0.344876256400314	-0.726441797117489	-0.962539150840215	-0.735857598342197	0.0204974819618135	-0.804771370810763	-0.291965011276064	0.467976405735236	-0.76856879049755	-0.676271749337551	-0.726977632353991	0	0	0	0	0.774	0
CM000996.3_36218194-36220366(+)_1|2|1x0;4;5	G	K	A	F	H	Q	R	S	S	L	S	L	-0.389075389339426	-0.450451586077886	-0.561618546261599	-0.769568863270788	-0.816592400387249	-0.569614527813799	-0.752424489989785	0.325579251053823	0.36453872722823	-0.674972217842109	-0.704165901584184	-0.611435501039824	0	0	0	0	0.384	0
CM000996.3_36218194-36220366(+)_1|2|1x0;5;6	G	K	A	F	N	R	N	S	L	L	T	Q	-0.245922322898951	-0.572294387529766	-0.385544323098361	-0.661865615632883	-0.652046177247575	-0.551675011367164	-0.576054034447053	0.16488892165052	-0.659128734064416	-0.727745362871268	0.431124048959842	-0.68213060335051	0	0	0	0	0.362	0
CM000996.3_36218194-36220366(+)_1|2|1x0;6;7	G	K	T	F	N	K	K	S	S	L	T	Q	-0.25074776409905	-0.467829733769415	-0.439810327822942	-0.43882413002469	-0.538501186801434	-0.498244094999273	-0.415559905328908	-0.206481924483588	-0.268210132693716	-0.530942848900454	-0.0439046635380664	-0.311378305142148	0	0	0	0	0.184	0
CM000996.3_36218194-36220366(+)_1|2|1x0;7;8	G	K	A	F	N	Q	R	S	S	L	S	L	-0.389075389339426	-0.450451586077886	-0.561618546261599	-0.769568863270788	-0.816592400387249	-0.569614527813799	-0.752424489989785	0.325579251053823	0.36453872722823	-0.674972217842109	-0.704165901584184	-0.611435501039824	0	0	0	0	0.612	0
CM000996.3_36218194-36220366(+)_1|2|1x0;8;9	G	K	A	F	N	R	V	F	F	L	T	Q	-0.0538183307820081	-0.383866003387958	-0.180710082895083	-0.197486694929327	0.0731715606832184	-0.148188292161362	-0.458686382216649	-0.275436128606839	-0.772958225988265	-0.854610896575822	0.280241217031923	-0.551943371640032	0	0	0	0	0.316	0
CM000996.3_36218194-36220366(+)_1|2|1x0;9;10	G	K	A	F	K	Q	R	S	S	L	T	Q	-0.238305724675005	-0.451479806999304	-0.621452848421428	-0.878257610096388	-0.752128660524837	-0.597499854937421	-0.801960753847837	0.30540887102875	0.519790107281446	-0.784691833519361	-0.714694504725674	-0.680129263338589	0	0	0	0	0.412	0
CM000996.3_36218194-36220366(+)_1|2|1x0;10;11	G	K	A	F	T	Q	R	S	S	F	T	R	-0.637537519110112	-0.776369191411345	0.510724798309693	-0.888107441402006	-0.771369780810936	-0.528234541348983	-0.81528094339667	0.0870432127824573	0.413305756892375	-0.755405684383695	-0.757726353026557	-0.600420784700877	0	0	0	0	0.662	0
CM000996.3_36218194-36220366(+)_1|2|1x0;11;12	D	K	A	F	S	R	N	L	L	L	I	Q	-0.0412147889102016	-0.0582952168101554	-0.379917921785483	-0.417769098025795	-0.448017876946821	-0.222922176638307	-0.331514221488402	0.189104120236825	-0.543699963816639	-0.567933478176842	0.35446122926853	-0.528541517151997	0	0	0	0	0.356	0
CM000996.3_36218194-36220366(+)_1|2|1x0;12;13	G	R	A	F	N	Q	R	S	S	L	T	Q	-0.238305724675005	-0.451479806999304	-0.621452848421428	-0.878257610096388	-0.752128660524837	-0.597499854937421	-0.801960753847837	0.30540887102875	0.519790107281446	-0.784691833519361	-0.714694504725674	-0.680129263338589	0	0	0	0	0.802	0
CM000996.3_36218194-36220366(+)_1|2|1x0;13;14	G	K	A	F	T	Q	R	S	S	F	N	R	-0.637537519110112	-0.776369191411345	0.510724798309693	-0.888107441402006	-0.771369780810936	-0.528234541348983	-0.81528094339667	0.0870432127824573	0.413305756892375	-0.755405684383695	-0.757726353026557	-0.600420784700877	0	0	0	0	0.762	0
CM000996.3_47004819-47006121(-)_1|1|1x0;1;1	N	Y	A	S	K	G	T	A	R	L	I	E	-0.111034434483081	-0.28597060801698	-0.0594895232733436	-0.161153404675459	-0.292208352173174	-0.197539492147739	-0.0476690702099766	0.0213436680698208	-0.117316304995549	-0.144362772882817	-0.194093614635956	-0.0260758464366862	0	0	0	0	0.16	0
CM000996.3_47004819-47006121(-)_1|1|1x0;2;2	P	F	A	S	A	Y	E	R	H	L	E	S	-0.34249934824656	-0.516951591946172	-0.265250088043313	-0.214728601162328	-0.365919189102655	-0.735623663824865	0.139729848100436	-0.476312222284827	-0.56749842701206	-0.388779377679821	-0.18633028572395	0.060326888588013	0	0	0	0	0.222	0
CM000996.3_47004819-47006121(-)_1|1|1x0;3;3	S	F	C	C	S	D	R	S	N	L	S	H	-0.442134077303248	-0.527354066232348	-0.495087864441742	-0.734105605105051	0.398705893208567	-0.790255030066575	-0.723254103253653	-0.668498329491197	-0.789711675008805	0.418001954702168	-0.781333634236466	-0.588943977924779	0	0	0	0	0.878	0
CM000996.3_47004819-47006121(-)_1|2|1x0;1;4	D	V	Y	F	A	D	N	V	L	Y	T	V	-0.182398924278422	-0.232657833372327	-0.173736624075653	-0.155848889685357	-0.0436058754601214	-0.273491932184392	-0.26491818245699	-0.0918538626540037	-0.293537691399583	0.0109259878068982	-0.309896610786655	-0.394106214912447	0	0	0	0	0.262	0
CM000996.3_47004819-47006121(-)_1|2|1x0;2;5	G	Y	K	C	K	D	K	Y	D	F	A	C	-0.127912902672552	-0.141519734970375	-0.357310033354651	-0.193748912347296	-0.445256815039535	-0.00462554588294181	-0.386191464939285	-0.265070100303824	-0.616222197500891	-0.190799231164617	-0.0732088537269525	-0.329156027147404	0	0	0	0	0.184	0
CM000996.3_78394114-78395110(-)_1|1|1x0;1;1	G	K	G	F	S	R	T	S	D	L	N	I	-0.454985239949974	-0.572568933578339	-0.473312869027787	-0.239713676483949	-0.792315800066824	0.000809723158594997	-0.669414213130316	-0.500494012832723	-0.717597630579738	-0.716612265207119	0.259487527212823	-0.494219206381619	0	0	0	0	0.338	0
CM000996.3_78394114-78395110(-)_1|1|1x0;2;2	G	K	G	F	T	K	L	S	H	L	Q	A	-1.26030033725947	-1.02793409809352	-0.0537834216467825	0.406033080918391	-0.422285044277786	-0.994291908748717	0.421862274252491	-0.560773466112607	-0.490986138911189	-0.630335426787498	0.328700502549633	-0.333191652057588	0	0	0	0	0.202	0
CM000996.3_78394114-78395110(-)_1|1|1x0;3;3	G	K	R	F	S	C	S	S	N	L	H	T	-0.177023079704994	-0.475234562165195	-0.643414349471192	-0.771501287574462	0.43321900330989	-0.836368678601215	-0.563665897530472	-0.83811310866819	-0.639974278132192	-0.417276536853613	-0.699625040234476	-0.301518895947933	0	0	0	0	0.84	0
CM000996.3_78394114-78395110(-)_1|1|1x0;4;4	G	K	R	F	S	L	S	F	N	L	H	S	-0.00135816080970494	-0.29365501328991	-0.0707538985586693	-0.164522405949623	0.238349983535203	-0.972953251158732	-0.588087385905695	-0.596353059465791	-0.857057076876813	-0.832853421670738	-0.580967194523837	0.421331955429461	0	0	0	0	0.168	0
CM000996.3_78394114-78395110(-)_1|1|1x0;5;5	G	K	G	F	T	S	A	S	S	F	Q	S	-0.335182726129599	-0.461229625125584	-0.431465183769779	-0.405197470990499	-0.258597921327751	-0.510966109112258	-0.221280201260673	-0.362715998672553	-0.16868357892103	-0.538361483024883	-0.481911667175001	-0.390811496314138	0	0	0	0	0.114	0
CM000996.3_78394114-78395110(-)_1|1|1x0;6;6	G	K	G	F	S	R	T	S	Y	L	Q	T	-0.321749878578272	-0.385168870436644	-0.679188919305562	-0.339446660240179	-0.451273282337631	-0.506914102995978	-0.450164105761812	-0.499533201971319	-0.575021431306197	-0.59655458143425	0.33276766256979	-0.648287481424282	0	0	0	0	0.242	0
CM000996.3_78394114-78395110(-)_1|1|1x0;7;7	G	K	A	F	S	Q	R	S	H	L	L	V	-0.292857976973225	-0.429521676360602	-0.816536448461026	-0.608357791313914	-0.61536771177789	-0.790087490696727	0.185121014932028	-0.75836591130801	0.417144164320822	-0.727390927722317	-0.663091659736939	-0.760572281311487	0	0	0	0	0.862	0
CM000996.3_78394114-78395110(-)_1|1|1x0;8;8	G	K	E	F	T	Q	S	T	G	L	S	I	-0.231337453162924	-0.517252539235133	-0.68274855597872	-0.54690248778779	-0.589334727199425	-0.653518792318879	-0.692671322363702	0.0382542185177877	0.305786605186467	-0.678639114642355	-0.679157404300918	-0.635182027096762	0	0	0	0	0.496	0
CM000996.3_78394114-78395110(-)_1|1|1x0;9;9	G	K	G	F	S	Q	A	S	H	F	Q	R	-0.614513520239787	-0.763366620085936	0.261038054886551	-0.797634553129483	-0.547548110454862	-0.874288177282478	0.178536172460958	-0.753649957955622	0.4175747181828	-0.813433934340985	-0.768499687543682	-0.627857820991403	0	0	0	0	0.522	0
CM000996.3_78394114-78395110(-)_1|1|1x0;10;10	C	K	G	F	S	Q	R	S	H	L	V	Y	-0.328788209421615	-0.34341012260598	-0.919670297255833	-0.610568482586603	-0.70256996045477	-0.74057825585069	0.425559905206415	-0.749656764919593	0.479702283141769	-0.747885217506835	-0.667626510162014	-0.744721014632392	0	0	0	0	0.774	0
CM000996.3_98334389-98335943(+)_1|1|1x0;1;1	G	E	S	F	S	P	G	A	A	F	L	Q	-0.0132479613282102	-0.2707967058003	-0.225127801435866	-0.333323686939783	-0.224956316616501	-0.274563308709369	-0.234815607234761	0.103395741728834	0.177737758810133	0.0399031758375185	0.100234775324629	0.0313679641704313	0	0	0	0	0.27	0
CM000996.3_98334389-98335943(+)_1|2|1x0;1;2	G	K	G	F	S	R	N	T	Y	L	T	N	-0.185460301609911	-0.590940618194361	-0.306847794694976	-0.52427452759257	-0.616820942764788	-0.489962156982313	-0.394038091308127	-0.505215723351676	-0.73137973050146	-0.606335024426979	0.282810607928079	-0.721087214065234	0	0	0	0	0.294	0
CM000996.3_98334389-98335943(+)_1|2|1x0;2;3	G	K	S	F	S	W	R	A	D	L	L	K	-0.403258384970895	-0.556730866413417	-0.316910809522538	0.00255647344386466	-0.514490690924086	0.160786243261697	-0.598938290324914	-0.555300724462183	-0.521689722783258	-0.404534404496972	-0.535547816442957	0.1431098541997	0	0	0	0	0.172	0
CM000996.3_98334389-98335943(+)_1|2|1x0;3;4	G	E	A	F	S	L	S	S	H	L	L	S	-0.281856651820871	-0.518804711152602	-0.338192916163189	-0.0745737875642454	-0.430478279429077	-0.809689620119171	0.273550555061105	-0.710389084525866	-0.207004202011173	-0.493369736810475	-0.478805661105136	0.3146459927952	0	0	0	0	0.314	0
CM000996.3_98334389-98335943(+)_1|3|1x0;1;5	G	K	G	F	V	R	R	S	H	L	A	N	-0.430731328252036	-0.722683514749188	-0.43433394242514	-0.540537770279015	-0.735636545540165	-0.839066078382149	0.0859142613854507	-0.718963247509177	-0.799412329185729	-0.950054699936424	0.348441484284304	-0.890757085902864	0	0	0	0	0.588	0
CM000996.3_98334389-98335943(+)_1|3|1x0;2;6	G	K	R	F	S	W	R	S	D	L	V	K	-0.553071403155654	-0.676020605823417	-0.312574535007659	0.0960853889456597	-0.721442958836244	0.255098650373389	-0.706077555301623	-0.66758629073849	-0.668656602912323	-0.344605674757004	-0.613994413231347	0.159059837689284	0	0	0	0	0.362	0
CM000996.3_98334389-98335943(+)_1|3|1x0;3;7	G	E	T	F	S	V	S	S	H	L	F	T	-0.424846023981557	-0.579574625038324	-0.486260365071683	-0.357269958565125	-0.228137670535116	-0.758506069308878	0.198646017580125	-0.716783182146736	-0.479144931449211	-0.695609692515936	-0.463752313172235	0.289335168911354	0	0	0	0	0.392	0
CM000996.3_98334389-98335943(+)_1|3|1x0;4;8	G	K	G	F	G	R	N	S	H	L	V	N	-0.430731328252036	-0.722683514749188	-0.43433394242514	-0.540537770279015	-0.735636545540165	-0.839066078382149	0.0859142613854507	-0.718963247509177	-0.799412329185729	-0.950054699936424	0.348441484284304	-0.890757085902864	0	0	0	0	0.526	0
CM000996.3_98334389-98335943(+)_1|3|1x0;5;9	E	K	R	F	S	D	F	S	T	L	T	Q	-0.126920320336956	-0.528215486231519	-0.391962465883292	-0.802400090925483	-0.484629530241598	0.191753559376356	-0.715018920133035	-0.365826082509498	-0.582429855607249	0.150596287566763	-0.598153346103729	-0.416371476688702	0	0	0	0	0.376	0
CM000996.3_98334389-98335943(+)_1|3|1x0;6;10	G	K	S	F	I	Q	S	S	H	L	I	R	-0.614513520239787	-0.763366620085936	0.261038054886551	-0.797634553129483	-0.547548110454862	-0.874288177282478	0.178536172460958	-0.753649957955622	0.4175747181828	-0.813433934340985	-0.768499687543682	-0.627857820991403	0	0	0	0	0.846	0
CM000996.3_98334389-98335943(+)_1|3|1x0;7;11	G	K	G	F	R	Y	K	T	H	L	A	Q	-0.315312485610076	-0.415703904982161	-0.539292281528256	-0.472013165351076	-0.501297045699557	-0.778060577292344	0.0451982650403659	-0.621423433691729	-0.401993441374284	-0.629336206335815	-0.600090524909367	0.260124698159161	0	0	0	0	0.25	0
CM000996.3_113648773-113649972(+)_1|1|1x0;1;1	G	K	A	F	A	R	S	S	Q	L	Q	I	-0.375491942130697	-0.672157414090837	-0.632435121102776	-0.460088097835797	-0.794807517775267	-0.56577934101364	-0.595140353578449	-0.0928262523545731	-0.699941335690997	-0.763066125579931	0.537162823965556	-0.667738177133235	0	0	0	0	0.35	0
CM000996.3_113648773-113649972(+)_1|1|1x0;2;2	G	K	A	F	A	Q	S	S	H	L	H	I	-0.229747137870909	-0.492541410409805	-0.798632472198965	-0.576729605968516	-0.703662492263587	-0.744527291796255	0.171592454107635	-0.736717725568912	0.36280328065937	-0.708312796936935	-0.685413944356839	-0.713256123865737	0	0	0	0	0.832	0
CM000996.3_113648773-113649972(+)_1|1|1x0;3;3	G	E	A	F	T	H	S	S	H	L	Q	I	-0.173488334608322	-0.637123330490213	-0.480361324472168	-0.353505142218279	-0.643109135192424	-0.621526666300964	0.000722867719544266	-0.64572409318917	-0.467689921525945	-0.634553981173351	-0.595505394773009	0.179825938831959	0	0	0	0	0.316	0
CM000997.3_3903692-3904949(-)_1|1|1x0;1;1	E	K	M	F	H	R	K	D	H	L	K	N	-0.321908403747868	-0.65966179132942	-0.316408721306889	-0.4496649119323	-0.492379362353141	-0.850246792222705	0.29282252330657	-1.00428457359009	-1.08922561718993	-1.06526996574039	0.58110027121302	-1.06846918268751	0	0	0	0	0.66	0
CM000997.3_3903692-3904949(-)_1|1|1x0;2;2	G	K	S	Y	N	T	K	L	G	F	K	R	-0.40217634536954	-0.596063430363513	0.193887672558362	-0.57217187993201	-0.207203705036303	-0.224531068991569	-0.129779410087274	-0.0642482230807831	-0.300961787668322	-0.320794924544266	0.0691911361538343	-0.0870129875252791	0	0	0	0	0.176	0
CM000997.3_3903692-3904949(-)_1|1|1x0;3;3	L	Q	N	F	E	S	T	G	V	L	L	E	-0.0295385644838914	-0.327406053023723	-0.331114593774815	-0.410298956443532	-0.293693471360061	-0.10008628169509	-0.479002109639896	-0.0964815038066668	-0.146851689575143	-0.405927540094473	-0.265094804899768	-0.211793341338804	0	0	0	0	0.178	0
CM000997.3_3903692-3904949(-)_1|2|1x0;1;4	E	R	R	F	Y	T	R	K	D	V	R	R	-0.777746125694026	-0.644183669701655	0.194826339756009	-0.788281197510955	-0.329591804571744	0.24700126423772	-0.245106282553893	-0.608690619860499	-0.485552986421515	-0.44510334285843	-0.0305517990276454	-0.394868348457909	0	0	0	0	0.274	0
CM000997.3_3903692-3904949(-)_1|2|1x0;2;5	A	Q	R	F	G	R	K	D	H	L	T	R	-0.881705830165355	-1.02845099904741	0.287136569327819	-0.792658022847992	-0.330264045695156	-0.918864782309826	0.228495551041833	-1.0003240667111	-1.0882065342122	-1.11512465488112	0.569963726254996	-1.06805815626874	0	0	0	0	0.84	0
CM000997.3_34804963-34812076(-)_1|1|1x0;1;1	A	K	N	F	N	S	K	D	S	F	V	P	-0.258915702894532	-0.350591872699226	0.170309380014122	-0.272004567293604	-0.295717953752043	-0.324085361828264	-0.145627726690993	0.00559988624780711	-0.471204183075617	-0.46557502229715	-0.0647358469150368	-0.342548716746233	0	0	0	0	0.354	0
CM000997.3_34804963-34812076(-)_1|2|1x0;1;2	K	K	G	F	K	Y	F	K	N	L	I	A	-0.406798102816195	-0.268578731904508	-0.26829911823454	-0.413076851317045	0.218054120584164	-0.705928084802885	-0.758579345200451	-0.862930711209161	-0.860618520668149	-0.608649443336415	0.249366853747999	-0.498182397810318	0	0	0	0	0.182	0
CM000997.3_34804963-34812076(-)_1|3|1x0;1;3	R	R	H	F	V	S	V	T	H	L	N	D	-0.33133824289065	-0.161224425701955	-0.495491445956162	-0.438780900423923	-0.374947292706723	-0.737339010485925	0.143949340715041	-0.488726997118079	-0.188491998990221	-0.458214412123456	-0.213570177462668	-0.217120839954922	0	0	0	0	0.168	0
CM000997.3_34804963-34812076(-)_1|3|1x0;2;4	K	A	G	F	N	S	Y	A	E	L	L	A	-0.132209578737749	-0.390806230198397	-0.296218163875539	-0.151231071215698	-0.11534126221052	-0.202236699286723	-0.107298604199384	-0.130653381952328	-0.295394223222565	-0.373841947577319	-0.147297857025896	-0.310956851982008	0	0	0	0	0.074	0
CM000997.3_34804963-34812076(-)_1|3|1x0;3;5	G	R	I	F	S	Q	A	Y	L	L	Y	D	-0.148824247838357	-0.0656046428112343	-0.332659630018771	-0.290338220506808	-0.429958452396523	-0.519059589637679	-0.22349736013147	0.0119146795783845	-0.0958832158719459	-0.620037599166548	-0.159393240940725	-0.506013531755588	0	0	0	0	0.26	0
CM000997.3_34804963-34812076(-)_1|4|1x0;1;6	G	K	V	Y	R	S	Q	S	E	M	E	K	-0.280183517615477	-0.504489872033552	-0.133709634815012	-0.0204087851969814	-0.247527248014136	-0.317938664433354	-0.0356741286664667	-0.312202323817747	-0.311177165716263	-0.248584332391134	-0.257694455186239	-0.580321241025707	0	0	0	0	0.032	0
CM000997.3_34804963-34812076(-)_1|5|1x0;1;7	T	R	T	Y	N	S	S	Q	S	I	G	K	-0.441524579096305	-0.448898146332359	-0.391504677698792	-0.0875902642076234	-0.4617641386286	-0.360537544773804	-0.160007244211259	-0.328195884569054	-0.213131113566548	-0.375377250831251	-0.567612502343608	-0.165235740127545	0	0	0	0	0.2	0
CM000997.3_34804963-34812076(-)_1|6|1x0;1;8	Y	R	A	F	T	N	P	R	S	L	G	G	-0.676303364528955	-0.167632001070863	-0.270487599170895	-0.164963482749492	-0.497411856924432	-0.693487112295367	-0.143107552456708	-0.161020871920609	-0.559824080947139	-0.159439446449819	-0.300849856578464	-0.18485518754054	0	0	0	0	0.25	0
CM000997.3_34804963-34812076(-)_1|7|1x0;1;9	N	Y	S	A	M	T	K	D	A	L	F	K	-0.36388173265149	-0.50914892950895	-0.127157388983764	-0.147916419482673	-0.194702137208248	-0.419079686263319	-0.39217621498888	-0.0226534840099839	-0.536864552659536	-0.672288515958371	0.01436204997164	-0.365358924066785	0	0	0	0	0.448	0
CM000997.3_34804963-34812076(-)_1|8|1x0;1;10	T	K	T	F	T	R	N	S	N	L	R	A	-0.237822305921293	-0.382675469545079	-0.777175622212528	-0.635639939642576	0.0303646096718873	-0.773733899110777	-0.590209315384276	-0.66149462668306	-0.79371530892165	-0.639039988687527	0.417744450865004	-0.773802460228139	0	0	0	0	0.236	0
CM000997.3_34804963-34812076(-)_1|9|1x0;1;11	F	A	A	F	T	I	Q	Q	N	L	I	L	-0.242288856749384	-0.452630011678835	-0.202683829324089	-0.212083981247484	0.0519864740722924	-0.49129821697819	-0.210871470920497	-0.356173394124902	-0.519980903598872	-0.443226655738923	-0.231420478608995	0.227370741106848	0	0	0	0	0.39	0
CM000997.3_34804963-34812076(-)_1|10|1x0;1;12	S	R	I	F	Q	A	I	T	G	L	I	Q	-0.0513264488498597	-0.537887006224516	-0.228783776639323	-0.629169495958301	-0.220544200310772	-0.552174136320377	-0.259356539652359	-0.0601127951498756	-0.373119174275856	-0.542181438227673	-0.39206958737883	0.16157923702816	0	0	0	0	0.126	0
CM000997.3_34804963-34812076(-)_1|11|1x0;1;13	K	L	S	F	T	T	Y	L	S	Y	V	V	-0.155091728656522	-0.147812961216293	-0.344051919946199	-0.208435269036634	-0.20881235045331	-0.322749043896127	-0.236401655537921	-0.135338817290494	-0.29291259989245	-0.21293253022274	0.00431790511151346	0.0333520012814517	0	0	0	0	0.156	0
CM000997.3_34804963-34812076(-)_1|12|1x0;1;14	D	R	I	Y	A	T	R	S	N	L	L	R	-0.694301451312298	-0.836354394891277	0.379360259844029	-0.877266232488319	0.444009546797306	-0.776602755897559	-0.708135040833881	-0.850528219157559	-0.564279134963466	-0.688042093720335	-0.612758177351626	0.115132778510302	0	0	0	0	0.576	0
CM000997.3_34804963-34812076(-)_1|13|1x0;1;15	T	S	V	V	T	S	E	S	N	I	I	R	-0.653723615224994	-0.821253671741001	0.398784843524464	-0.921053467225734	0.407627249295026	-0.900577350091768	-0.702457502009072	-0.900979442657664	-0.416093364789045	-0.417950019339524	-0.510626398850693	-0.343739797445903	0	0	0	0	0.258	0
CM000997.3_49528985-49530722(+)_1|1|1x0;1;1	G	K	R	F	V	R	K	A	H	F	I	Q	-0.387615946335882	-0.581951917880613	-0.68301661278745	-0.467079661663815	-0.72076894436358	-0.79420517163066	0.190014562030981	-0.649090375890749	-0.652974523006761	-0.899105818654867	0.351692772412559	-0.82111711022965	0	0	0	0	0.226	0
CM000997.3_49528985-49530722(+)_1|1|1x0;2;2	G	K	S	F	S	R	S	S	F	V	I	E	-0.0789669899772989	-0.285961275853102	-0.352140439918463	-0.17472288429362	-0.159396504562099	-0.0628309469696467	-0.367972768591661	-0.350436856736908	-0.611230818431475	-0.601872859751727	0.255827724262492	-0.569687564153807	0	0	0	0	0.322	0
CM000997.3_49528985-49530722(+)_1|1|1x0;3;3	G	K	T	F	S	V	S	S	T	L	I	R	-0.627945740448359	-0.908796404507315	0.204627882884721	-0.905146421627378	-0.737894989386185	0.18890593093674	-0.861976981706577	-0.407117281349723	-0.726854857908288	-0.836999720426152	-0.583333858810761	0.247010766658318	0	0	0	0	0.83	0
CM000997.3_49528985-49530722(+)_1|1|1x0;4;4	K	Q	S	F	S	Q	R	R	S	L	V	K	-0.244376192250507	-0.636628714498495	-0.242108107458156	-0.52030184635986	-0.4915597955375	-0.345403652733941	-0.575338498385262	0.000462944361732442	0.0391193997898344	-0.318852438503678	-0.540268340726804	-0.591665717973027	0	0	0	0	0.382	0
CM000997.3_49528985-49530722(+)_1|1|1x0;5;5	G	K	A	F	S	W	K	S	H	L	I	E	-0.28941817766522	-0.515660609081455	-0.519545776288325	-0.103192508944587	-0.481449336376973	-0.501694714189028	0.0167521121698919	-0.597094993198261	-0.358447122441954	-0.540177169748829	-0.226598002655962	0.149574267009773	0	0	0	0	0.198	0
CM000997.3_49528985-49530722(+)_1|1|1x0;6;6	K	K	S	F	S	R	N	S	L	L	V	E	-0.131535247177432	-0.377838982861135	-0.379812280552033	-0.334435946201789	-0.439466296949794	-0.219205064561037	-0.49060924957857	0.0137791183101453	-0.707099131235709	-0.709934082437933	0.366895377896103	-0.694723825564926	0	0	0	0	0.308	0
CM000997.3_49528985-49530722(+)_1|1|1x0;7;7	G	K	A	F	R	L	S	T	Y	L	I	Q	0.0317907161143744	-0.484095911849528	-0.19244570925012	-0.520951171342003	-0.180269689961739	-0.439234295210689	-0.179263360249394	-0.325256052954719	-0.119112047518042	-0.00632860442131082	-0.224213138268684	-0.170733911833408	0	0	0	0	0.084	0
CM000997.3_49528985-49530722(+)_1|1|1x0;8;8	G	K	S	F	S	R	S	S	F	L	I	E	-0.0789669899772989	-0.285961275853102	-0.352140439918463	-0.17472288429362	-0.159396504562099	-0.0628309469696467	-0.367972768591661	-0.350436856736908	-0.611230818431475	-0.601872859751727	0.255827724262492	-0.569687564153807	0	0	0	0	0.228	0
CM000997.3_49528985-49530722(+)_1|1|1x0;9;9	G	K	S	F	S	Q	L	C	N	L	T	R	-0.727743400913726	-0.878715667010372	0.532313145020129	-1.02824198529422	0.418413423558102	-0.875531269447167	-0.788112106773421	-0.954421405390372	0.218147690993136	-0.902690780767454	-0.829601178911188	-0.652807727537542	0	0	0	0	0.7	0
CM000997.3_49528985-49530722(+)_1|1|1x0;10;10	G	K	A	F	S	R	S	S	G	L	I	Q	-0.0153544084132018	-0.656879273148856	-0.663140156594383	-0.693774099924285	-0.612093155728102	-0.605931128926096	-0.73025577304125	0.0402382802310204	-0.657967741652681	-0.822188336556688	0.487629646295051	-0.712188609992968	0	0	0	0	0.7	0
CM000997.3_49528985-49530722(+)_1|2|1x0;1;11	G	K	T	F	S	V	S	A	H	L	V	Q	-0.27900083739231	-0.653164131451062	-0.571262107243291	-0.641854921581802	-0.546053963285132	-0.732617150971999	0.227099710157504	-0.655986200836723	-0.445209136668521	-0.832963274565149	-0.604984535915267	0.265691167227511	0	0	0	0	0.438	0
CM000997.3_49528985-49530722(+)_1|2|1x0;2;12	G	K	S	F	S	R	S	S	F	L	I	E	-0.0789669899772989	-0.285961275853102	-0.352140439918463	-0.17472288429362	-0.159396504562099	-0.0628309469696467	-0.367972768591661	-0.350436856736908	-0.611230818431475	-0.601872859751727	0.255827724262492	-0.569687564153807	0	0	0	0	0.228	0
CM000997.3_49528985-49530722(+)_1|2|1x0;3;13	G	K	S	F	S	Q	L	C	N	L	I	R	-0.727743400913726	-0.878715667010372	0.532313145020129	-1.02824198529422	0.418413423558102	-0.875531269447167	-0.788112106773421	-0.954421405390372	0.218147690993136	-0.902690780767454	-0.829601178911188	-0.652807727537542	0	0	0	0	0.638	0
CM000997.3_49528985-49530722(+)_1|2|1x0;4;14	G	K	A	F	S	R	N	S	G	L	I	Q	-0.0153544084132018	-0.656879273148856	-0.663140156594383	-0.693774099924285	-0.612093155728102	-0.605931128926096	-0.73025577304125	0.0402382802310204	-0.657967741652681	-0.822188336556688	0.487629646295051	-0.712188609992968	0	0	0	0	0.62	0
CM000997.3_49528985-49530722(+)_1|2|1x0;5;15	D	K	S	F	S	Q	Q	R	S	L	V	N	-0.199362893364534	-0.446345811245129	-0.313383081718616	-0.628726937277335	-0.514576333505062	-0.420034290381236	-0.717332763682117	-0.0161749042217031	-0.181446326469246	-0.368849338096561	-0.518815871007076	-0.600726902824327	0	0	0	0	0.2	0
CM000997.3_49528985-49530722(+)_1|3|1x0;1;16	G	E	A	F	T	C	Q	I	S	L	I	Q	-0.119320711045558	-0.396049996524614	-0.216003247862971	-0.596071990036158	-0.345941905825788	-0.253202612502067	-0.459157029369825	-0.0481232130198547	-0.123693701227377	-0.189688654004102	-0.381787777305111	-0.192547556797044	0	0	0	0	0.196	0
CM000997.3_58956358-58957903(+)_1|1|1x0;1;1	G	K	R	F	A	E	L	Y	F	L	T	H	-0.112067158700783	-0.223749167319533	-0.236194309121836	-0.0376159319285397	0.0485128506269947	-0.0660926746346755	-0.0924578445962624	-0.101056599886737	-0.16225519860175	-0.209354977535446	-0.0326699272519981	-0.245240128573642	0	0	0	0	0.206	0
CM000997.3_58956358-58957903(+)_1|1|1x0;2;2	G	R	P	F	S	D	Y	S	S	F	Y	Q	-0.333164191032043	-0.499947973905784	-0.540881620064416	-0.67370745211768	-0.511509071773688	-0.341378741001632	-0.658396384889569	-0.113233265609925	-0.488863047644499	0.175842724732916	-0.689126551357028	-0.507757072489612	0	0	0	0	0.378	0
CM000997.3_58956358-58957903(+)_1|1|1x0;3;3	G	K	S	F	T	H	S	S	S	L	S	K	-0.270736780842274	-0.796955035832742	-0.215039526740078	-0.818880773924863	-0.773965084466192	-0.0197673114149315	-0.840730680978095	-0.473370085582109	-0.698913544729335	-0.618348061697212	-0.725157275389878	0.670063894060133	0	0	0	0	0.604	0
CM000997.3_58956358-58957903(+)_1|1|1x0;4;4	G	K	A	F	R	Q	N	S	C	L	T	R	-0.55835260328665	-0.812346448666518	0.242642137680068	-0.70581212943819	-0.777684104594362	0.181851081505794	-0.816424906861129	-0.330566026682267	0.370049351716352	-0.78605420727072	-0.708547480889723	-0.607922997814123	0	0	0	0	0.724	0
CM000997.3_58956358-58957903(+)_1|1|1x0;5;5	G	L	S	F	R	L	F	S	S	I	M	Y	-0.20609807008755	-0.408546361135672	-0.227294381962257	-0.3181300140873	-0.473685661976484	-0.214938884421236	-0.407938194960962	-0.208687040955492	-0.309414739061364	-0.433051494111893	-0.521070035206717	0.287844704867923	0	0	0	0	0.244	0
CM000997.3_58956358-58957903(+)_1|1|1x0;6;6	E	K	G	F	P	S	H	S	R	L	S	R	-0.570834770514283	-0.664378100051814	0.120272370259962	-0.554971659672388	-0.453562951450319	-0.68980160725747	-0.144852891335136	0.0201650444915506	-0.309577313300591	-0.349822643403274	-0.422647161356448	-0.234460839272393	0	0	0	0	0.07	0
CM000997.3_58956358-58957903(+)_1|1|1x0;7;7	G	K	T	F	R	Q	S	S	S	L	N	L	-0.389075389339426	-0.450451586077886	-0.561618546261599	-0.769568863270788	-0.816592400387249	-0.569614527813799	-0.752424489989785	0.325579251053823	0.36453872722823	-0.674972217842109	-0.704165901584184	-0.611435501039824	0	0	0	0	0.572	0
CM000997.3_58956358-58957903(+)_1|1|1x0;8;8	G	A	A	F	T	R	S	T	I	L	I	E	-0.0521801249148861	-0.420698319306206	-0.532938881210831	-0.594017529129469	-0.664705130051058	-0.193119933299688	-0.462058954669983	0.0297609797002525	-0.766550007826559	-0.877266906260021	0.337047638964679	-0.677490605277271	0	0	0	0	0.374	0
CM000997.3_62109403-62111026(-)_1|1|1x0;1;1	G	K	V	L	S	H	K	Q	G	L	L	D	-0.110942493602471	-0.217708635166198	-0.193967803151581	-0.327582513631905	-0.391832935052969	-0.297791894020905	-0.265971498667925	-0.0593826928697228	-0.578503531403599	-0.549261785517265	-0.21809519860773	0.129920584766218	0	0	0	0	0.092	0
CM000997.3_62109403-62111026(-)_1|1|1x0;2;2	G	I	A	F	S	Q	K	S	H	L	V	V	-0.292857976973225	-0.429521676360602	-0.816536448461026	-0.608357791313914	-0.61536771177789	-0.790087490696727	0.185121014932028	-0.75836591130801	0.417144164320822	-0.727390927722317	-0.663091659736939	-0.760572281311487	0	0	0	0	0.484	0
CM000997.3_62109403-62111026(-)_1|1|1x0;3;3	G	K	A	H	G	H	K	H	A	L	T	D	-0.235019375668453	-0.333633019131941	-0.0443716409436543	-0.285933951626019	-0.478240559686268	-0.467753140174642	-0.188422080768939	0.0321241179870039	-0.529242058521549	-0.551528663022373	-0.386664475114442	0.263576067092161	0	0	0	0	0.366	0
CM000997.3_62109403-62111026(-)_1|1|1x0;4;4	G	K	T	F	R	H	S	S	N	L	M	Q	-0.160197282804048	-0.44581596045453	-0.667573138207385	-0.876140052387286	0.170650148274771	-0.839592424785605	-0.572911580595566	-0.834506480645757	-0.741498393712366	-0.622922359561566	-0.697384839480727	0.516629118369162	0	0	0	0	0.656	0
CM000997.3_62109403-62111026(-)_1|1|1x0;5;5	G	K	S	F	R	Y	N	S	S	L	T	E	-0.263820118048744	-0.361061848233634	-0.496350063149816	-0.466083746291745	-0.67416763033581	-0.343069086736005	-0.464283654826044	-0.0678300596146904	-0.583507541477872	-0.726588599778702	-0.519615868577456	0.164521100548992	0	0	0	0	0.156	0
CM000997.3_62109403-62111026(-)_1|1|1x0;6;6	G	K	A	F	K	Y	G	S	S	L	T	K	-0.360651351964635	-0.65745191421253	-0.281925261136853	-0.3301483791267	-0.769646091899336	-0.19987109226582	-0.596431056156076	-0.16404351332678	-0.604626351178822	-0.602017077234014	-0.765643098940886	0.450293880411362	0	0	0	0	0.174	0
CM000997.3_62109403-62111026(-)_1|1|1x0;7;7	G	K	T	F	S	K	K	S	H	L	V	I	-0.679106295193418	-0.798415602007635	-0.262957339268267	0.154436303076245	-0.575921615338486	-0.868963014688109	-0.00749900203095496	-0.650558897576723	-0.394071495774367	-0.531579408427614	0.181471694361882	-0.361430966999571	0	0	0	0	0.246	0
CM000997.3_62109403-62111026(-)_1|1|1x0;8;8	G	K	A	F	G	H	S	S	S	L	T	Y	-0.143195629139145	-0.566773216087533	-0.607036692460478	-0.781103718785611	-0.745686592164535	-0.155864012854984	-0.641215361546363	-0.549211768196023	-0.688828991555707	-0.706599632625563	-0.705828039868219	0.842656726290341	0	0	0	0	0.448	0
CM000997.3_62109403-62111026(-)_1|1|1x0;9;9	G	K	A	F	K	Q	I	E	G	L	T	Q	-0.0467617901797365	-0.525800153991786	-0.231306357564362	-0.541889422953657	-0.212688186059104	-0.484875878731426	-0.540247629603777	0.16473235115704	-0.0660024233156042	-0.508881597610437	-0.197391509678836	-0.498604578378421	0	0	0	0	0.24	0
CM000997.3_62109403-62111026(-)_1|1|1x0;10;10	G	K	A	F	S	Q	K	S	H	L	I	V	-0.292857976973225	-0.429521676360602	-0.816536448461026	-0.608357791313914	-0.61536771177789	-0.790087490696727	0.185121014932028	-0.75836591130801	0.417144164320822	-0.727390927722317	-0.663091659736939	-0.760572281311487	0	0	0	0	0.856	0
CM000997.3_62109403-62111026(-)_1|1|1x0;11;11	G	K	A	F	N	A	K	S	Q	L	V	I	-0.125520003025231	-0.521930282294771	-0.363134558618934	-0.414059631144347	-0.221182443753457	-0.566906292018373	-0.449556955749114	-0.171920176096681	-0.442414669898766	-0.480849287296159	-0.238665876659631	0.0634873598729187	0	0	0	0	0.126	0
CM000997.3_62109403-62111026(-)_1|1|1x0;12;12	G	K	A	F	K	Q	N	A	S	L	T	K	-0.25186865281899	-0.754094404996959	-0.339084750100696	-0.790421943303907	-0.854405629061293	-0.174351607771519	-0.849045578654792	-0.191737139776203	0.538279959612777	-0.792949832592361	-0.749764955811403	-0.686080323061194	0	0	0	0	0.278	0
CM000997.3_74147030-74147741(+)_1|1|1x0;1;1	S	L	T	F	Y	S	K	S	E	M	Q	I	-0.0800365226720837	-0.561158832719269	-0.246133908429674	-0.131711266563848	-0.178525892520893	-0.305321055096091	-0.288730590129608	-0.132366539938255	-0.410079115624032	-0.496157412918201	0.015432213897102	-0.508406457527371	0	0	0	0	0.064	0
CM000997.3_74147030-74147741(+)_1|1|1x0;2;2	S	K	T	F	A	N	S	S	Y	L	A	Q	0.492897575321416	-0.986179955087683	-1.30801916948649	-1.23087634697379	0.223494296057304	-0.104548367335025	-0.722890694903943	-0.351726969481099	0.0708554243913876	-0.0276439065477768	-0.189172318629172	-0.2507425605036	0	0	0	0	0.274	0
CM000997.3_74147030-74147741(+)_1|1|1x0;3;3	E	K	S	F	R	Q	L	S	H	L	Q	Q	-0.160580309301637	-0.470555718065953	-0.931939411608124	-0.801924254234975	-0.356241914913322	-0.936154566189439	0.0876389091416656	-0.897358374589419	0.49086216057999	-0.903478306874696	-0.831067629050995	-0.851377012567277	0	0	0	0	0.642	0
CM000997.3_74147030-74147741(+)_1|1|1x0;4;4	E	K	A	F	T	Q	L	S	N	L	Q	S	-0.242208236736732	-0.374839419495602	-0.802805811837876	-0.610622675126324	0.00221754050151912	-0.768386437278298	-0.654759426764999	-0.818373671257418	0.239391112550402	-0.672165872490962	-0.797509734618268	-0.692852218418315	0	0	0	0	0.664	0
CM000997.3_74147030-74147741(+)_1|1|1x0;5;5	H	R	A	Y	T	D	A	A	S	L	E	A	-0.312172427722778	-0.313677228340678	-0.480849099018326	-0.37770298212866	-0.394299786374963	-0.424654190884521	-0.711913490609996	-0.0062082448962795	-0.566913198309623	0.209385689836838	-0.703690290011406	-0.51128873449163	0	0	0	0	0.218	0
CM000997.3_74147030-74147741(+)_1|2|1x0;1;6	S	R	A	Y	T	S	E	T	Y	L	M	K	-0.360414173584002	-0.521125159558438	-0.337216828400192	-0.0907703285630964	-0.252382710861576	-0.399218728234774	-0.0121144099306046	-0.451252446693063	-0.190220212032758	-0.122311310717843	-0.381237849353919	-0.421362813681724	0	0	0	0	0.032	0
CM000997.3_119027381-119028350(-)_1|1|1x0;1;1	G	K	T	F	N	N	T	S	N	L	R	T	0.00352058663342385	-0.532090420976335	-0.707300617230266	-0.733259725300897	0.285032236688711	-0.729436167665472	-0.574481344211381	-0.740880009565504	-0.682665110173699	-0.583581488892398	-0.611133489367261	-0.404383702542977	0	0	0	0	0.428	0
CM000997.3_119027381-119028350(-)_1|1|1x0;2;2	G	K	S	F	S	R	S	S	N	R	I	R	-0.72649727791464	-0.836685088871566	0.254170365659877	-0.894252128592602	0.188290003649908	-0.749718155118584	-0.660642513688394	-0.656838159202239	-0.653797377073801	-0.983067252085363	0.334587281659177	-0.896508272386085	0	0	0	0	0.948	0
CM000997.3_119027381-119028350(-)_1|1|1x0;3;3	Q	E	S	F	R	R	R	S	D	L	T	T	-0.369574680288296	-0.427768873389684	-0.541455788074743	-0.273015636978834	-0.460267848154269	-0.174003685160815	-0.50090098671014	-0.550583463494857	-0.66232607308291	-0.709905350468193	0.232513710705666	-0.545476854389528	0	0	0	0	0.338	0
CM000997.3_119027381-119028350(-)_1|1|1x0;4;4	G	K	S	F	T	Q	S	S	T	L	A	V	-0.28784018347429	-0.362745761545184	-0.656254096609248	-0.951496356063839	-0.79764836494732	-0.147773913033043	-0.81402069565539	-0.197234635972056	0.492052743470642	-0.696599393368094	-0.674147677484231	-0.721712007094492	0	0	0	0	0.932	0
CM000997.3_119027381-119028350(-)_1|1|1x0;5;5	G	K	S	F	S	N	S	S	S	F	G	V	-0.254354542387297	-0.391329544961473	-0.542606985199181	-0.599475878912235	-0.452095071974705	-0.598245987539284	-0.458205668643077	-0.315271976614496	-0.504208206139837	-0.543891502915007	-0.586061580093939	-0.0840282114642451	0	0	0	0	0.258	0
CM000997.3_119027381-119028350(-)_1|1|1x0;6;6	G	R	T	F	S	D	I	S	N	F	G	A	-0.463455625859948	-0.184835908579158	-0.804893101895192	-0.695506726130234	0.501413870354519	-0.838556555570221	-0.858486156311504	-0.778193091346732	-0.854742695765378	0.56108488047079	-0.901658848560723	-0.793559886273313	0	0	0	0	0.208	0
CM000997.3_119027381-119028350(-)_1|1|1x0;7;7	G	K	H	F	S	R	S	S	N	L	I	R	-0.72649727791464	-0.836685088871566	0.254170365659877	-0.894252128592602	0.188290003649908	-0.749718155118584	-0.660642513688394	-0.656838159202239	-0.653797377073801	-0.983067252085363	0.334587281659177	-0.896508272386085	0	0	0	0	0.974	0
CM000997.3_120787552-120788791(-)_1|1|1x0;1;1	E	K	M	F	K	Q	P	I	H	L	V	E	-0.143064045663734	-0.378539211860672	-0.519613530233238	-0.596389602282692	-0.268259342213587	-0.544103570147532	0.040932181568124	-0.740440091120349	0.394910131427613	-0.720158568162572	-0.551710405261243	-0.663572351958826	0	0	0	0	0.14	0
CM000997.3_120787552-120788791(-)_1|1|1x0;2;2	G	R	A	F	S	Q	S	A	S	L	N	T	-0.154768969025638	-0.458335422476963	-0.628553286351639	-0.748324040238169	-0.681439900364124	-0.531869409430783	-0.712394082352234	0.257089942685572	0.460590285193064	-0.744235482598522	-0.664150384051168	-0.647756460005288	0	0	0	0	0.852	0
CM000997.3_120787552-120788791(-)_1|1|1x0;3;3	G	K	A	F	R	H	R	S	S	L	N	Q	-0.233034509542793	-0.476359024275106	-0.574438841362936	-0.870769847011913	-0.740178930553089	-0.395904446143088	-0.704908726058826	-0.236962939969213	-0.593591265999159	-0.702472344375991	-0.705111163836164	0.620494725483432	0	0	0	0	0.61	0
CM000997.3_120787552-120788791(-)_1|1|1x0;4;4	Q	K	A	F	S	Q	N	I	S	L	V	Q	-0.182148657687845	-0.449834285123494	-0.400293720325788	-0.780982350235885	-0.505221969198275	-0.365832157708883	-0.703682042616561	0.0656418590910347	0.465456578307786	-0.615032809677144	-0.626345384392877	-0.552400368867219	0	0	0	0	0.52	0
CM000997.3_120787552-120788791(-)_1|1|1x0;5;5	G	K	P	F	R	Q	I	R	H	L	S	E	-0.300012671750815	-0.274422402162877	-0.459033917184026	-0.47709310303648	-0.3515485794166	-0.59457997605318	0.276500988912219	-0.717790069726058	-0.0831892338940115	-0.539294050492115	-0.250613790611008	-0.633782827044652	0	0	0	0	0.374	0
CM000997.3_120787552-120788791(-)_1|1|1x0;6;6	C	K	T	F	S	H	R	A	Y	L	T	H	-0.22685426500362	-0.365216516402191	-0.217286464724529	-0.276194760132485	-0.458868118713877	-0.278043494970127	-0.268175309079679	-0.25087728905287	-0.477713388191058	-0.372871599297474	-0.321367532805287	-0.0161941487657251	0	0	0	0	0.236	0
CM000997.3_120787552-120788791(-)_1|1|1x0;7;7	G	K	A	F	R	Q	R	I	H	L	S	N	-0.127453882852536	-0.507536133766283	-0.29685662614035	-0.589152515878155	-0.363960898313528	-0.722564220592781	0.128017310922538	-0.761798325060778	0.438612994416742	-0.750870129578987	-0.589862270301994	-0.693405363385041	0	0	0	0	0.618	0
CM000997.3_120787552-120788791(-)_1|1|1x0;8;8	G	K	A	Y	R	H	D	S	S	F	K	K	-0.270736780842274	-0.796955035832742	-0.215039526740078	-0.818880773924863	-0.773965084466192	-0.0197673114149315	-0.840730680978095	-0.473370085582109	-0.698913544729335	-0.618348061697212	-0.725157275389878	0.670063894060133	0	0	0	0	0.38	0
CM000997.3_120787552-120788791(-)_1|1|1x0;9;9	G	K	S	F	S	Y	N	S	S	L	S	R	-0.632865245127194	-0.786419281145834	0.487328694173474	-0.797998422299689	-0.768471897466625	-0.516237940220882	-0.725470691918146	-0.0812073422357786	-0.619949159847297	-0.75279929328743	-0.692588414949371	0.357360508625178	0	0	0	0	0.466	0
CM000997.3_121003554-121008267(-)_1|1|1x0;1;1	I	K	K	F	K	R	K	E	L	F	V	P	-0.255603139497073	-0.483556502767313	0.155532451318063	-0.416842159686906	-0.374694996103152	-0.380957853259861	-0.0990332659377043	0.108352156277197	-0.831541171284877	-0.739720199811358	0.411775035850348	-0.778016182133606	0	0	0	0	0.11	0
CM000997.3_121003554-121008267(-)_1|2|1x0;1;2	S	R	V	F	K	Q	F	K	Y	L	S	V	-0.225092839070787	-0.237278314262957	-0.383394112777808	-0.250341596383219	-0.21362161181926	-0.348039536702832	-0.281541081618646	-0.375439888515749	-0.160180656381337	-0.269187105649954	-0.126345817433994	-0.454928767504368	0	0	0	0	0.148	0
CM000997.3_121003554-121008267(-)_1|3|1x0;1;3	R	R	H	F	M	S	A	F	H	L	R	E	-0.129295668114661	-0.17279877730358	-0.412009162276719	-0.229133200300337	-0.302372973766565	-0.449108898443132	0.131564920073802	-0.543459117934307	-0.372123668864811	-0.532830041347867	-0.165920422368693	-0.125096956527059	0	0	0	0	0.23	0
CM000997.3_121003554-121008267(-)_1|3|1x0;2;4	Y	A	R	F	G	S	V	N	E	L	L	N	-0.0699355821301333	-0.385417392948026	0.022609015394348	-0.300657582861219	-0.14493764072825	-0.239171876615637	-0.209131518054761	0.0195219955703157	-0.303266305463388	-0.559161089780791	-0.0195439336345317	-0.477342039107541	0	0	0	0	0.202	0
CM000997.3_121003554-121008267(-)_1|3|1x0;3;5	N	I	V	F	S	D	L	G	Q	L	Y	H	-0.178914323559589	-0.440408029659188	-0.300969736210704	-0.46909985103642	-0.207702651605333	-0.399658196591421	-0.389533748611138	-0.277421046997604	-0.331852382923736	0.143625175379755	-0.441113094947021	-0.3731514503046	0	0	0	0	0.266	0
CM000997.3_121003554-121008267(-)_1|3|1x0;4;6	K	K	F	Y	Y	S	K	I	E	Y	Q	N	-0.0418148894825028	-0.281660828213603	-0.00479046038578998	-0.267313929659895	-0.0904226029214595	-0.146542718051366	-0.156834462940803	-0.098614193018366	-0.178303541918633	-0.501223529890831	-0.0886742580746066	-0.45200406706544	0	0	0	0	0.09	0
CM000997.3_121003554-121008267(-)_1|4|1x0;1;7	G	S	T	Y	K	N	A	R	G	M	Q	K	-0.206173438412482	-0.495413385260728	-0.0754688857345997	-0.167873277135059	-0.11055003143057	-0.403553342985546	-0.0954318021184193	-0.186688869299913	-0.450083635400455	-0.0254064514452882	-0.235670975496963	-0.300519564454109	0	0	0	0	0.072	0
CM000997.3_121003554-121008267(-)_1|5|1x0;1;8	K	Y	E	F	V	T	R	E	A	L	L	M	-0.330686875286645	-0.270108731598057	-0.340059017750173	-0.000641914663724513	-0.22662489757938	-0.190457006456255	-0.24128362167465	0.105641106505397	-0.32246258176656	-0.361450470750789	0.0430996365352365	-0.289083967814985	0	0	0	0	0.18	0
CM000997.3_121003554-121008267(-)_1|6|1x0;1;9	Q	R	S	F	T	R	K	T	H	L	R	I	-0.459107111582821	-0.473917506845934	-0.872466311964334	-0.326410013039648	-0.798604319985261	-0.727739545601562	-0.0667243106807814	-0.575979678454267	-0.716043722610352	-0.708224231808902	0.2862673352526	-0.703400105571324	0	0	0	0	0.8	0
CM000997.3_121003554-121008267(-)_1|7|1x0;1;10	N	S	S	F	T	N	L	K	G	L	I	R	-0.528536234665786	-0.62997567298565	0.210977628901137	-0.602231093592726	-0.118474320297722	-0.322835327421388	-0.147002308197908	-0.146208458926453	-0.354319893633884	-0.406336364235446	0.0259902437611545	-0.262065024565783	0	0	0	0	0.238	0
CM000997.3_121003554-121008267(-)_1|8|1x0;1;11	N	K	R	F	L	C	S	K	A	L	A	K	-0.259006103636604	-0.46252684731893	-0.0666902393694786	-0.225185918617821	-0.142491168429782	-0.221484577776837	-0.319373039240752	-0.138185770707036	-0.315324028890047	0.144798348102364	0.0101209797398988	-0.307705084891131	0	0	0	0	0.21	0
CM000997.3_121003554-121008267(-)_1|9|1x0;1;12	P	A	V	F	Y	S	F	S	K	L	K	H	-0.336807998872526	-0.310956969184967	-0.37599866323032	-0.30425486903494	-0.260095649637787	-0.633212630229542	0.0753194991763956	-0.392890131882483	-0.164230752024283	-0.442753431738034	-0.230708518350333	-0.382869936216195	0	0	0	0	0.156	0
CM000997.3_121003554-121008267(-)_1|10|1x0;1;13	G	Q	I	F	S	H	R	S	N	Y	F	Q	-0.160197282804048	-0.44581596045453	-0.667573138207385	-0.876140052387286	0.170650148274771	-0.839592424785605	-0.572911580595566	-0.834506480645757	-0.741498393712366	-0.622922359561566	-0.697384839480727	0.516629118369162	0	0	0	0	0.404	0
CM000997.3_121003554-121008267(-)_1|11|1x0;1;14	L	S	V	V	K	L	E	S	S	I	V	R	-0.7697795551536	-0.86094551930209	0.583251664980482	-0.860112366879493	-0.632383771861608	-0.305260957151809	-0.710436888229395	-0.28260512859349	-0.560955631078429	-0.601462556542586	-0.6149694585395	0.041460405366093	0	0	0	0	0.172	0
CM000997.3_128479399-128480668(-)_1|1|1x0;1;1	G	K	S	F	N	D	P	S	N	L	I	T	-0.460088635972272	-0.368998377364262	-0.690725110636241	-0.712441577821648	0.496756605089277	-0.797758524162181	-0.692701925965404	-0.769518672411898	-0.714547009730826	0.532605448005697	-0.773043725945365	-0.690825817206923	0	0	0	0	0.448	0
CM000997.3_128479399-128480668(-)_1|1|1x0;2;2	W	K	S	F	N	Q	S	S	N	L	L	K	-0.237450429847228	-0.700060825650815	-0.48053697592793	-0.818771638786415	0.258031276995203	-0.62184595156355	-0.785576684496083	-0.768018894556813	0.0869801572818313	-0.498162799811991	-0.802377300230713	-0.686968301518626	0	0	0	0	0.652	0
CM000997.3_128479399-128480668(-)_1|2|1x0;1;3	G	R	C	F	S	K	S	S	A	L	T	S	-0.487559039086721	-0.568615190024825	-0.444948712832887	-0.133601969080769	-0.671497869333084	-0.758758800612351	-0.185727784631007	-0.155460918808169	-0.43614059792947	-0.60177279135743	0.157161035495049	-0.402702765960374	0	0	0	0	0.348	0
CM000997.3_128479399-128480668(-)_1|2|1x0;2;4	G	K	S	F	S	K	S	S	S	L	A	N	-0.246092826076465	-0.447339441125715	-0.352167772495537	-0.390260775075586	-0.399327152760289	-0.268923651308735	-0.404984745345238	-0.29931127604964	-0.214230533354467	-0.546895899656064	-0.174794122262848	-0.224197819730655	0	0	0	0	0.398	0
CM000997.3_128479399-128480668(-)_1|2|1x0;3;5	G	K	C	F	S	E	R	S	K	L	I	T	-0.312510873971548	-0.398202060370378	-0.252661864879435	-0.390510983417203	-0.411029233633688	-0.712600972398302	0.161689368820029	-0.643082585597848	-0.383846934492164	0.296017046545013	-0.466146627546381	-0.387879415390201	0	0	0	0	0.266	0
CM000997.3_128479399-128480668(-)_1|2|1x0;4;6	G	K	F	F	R	D	R	S	N	L	I	T	-0.460088635972272	-0.368998377364262	-0.690725110636241	-0.712441577821648	0.496756605089277	-0.797758524162181	-0.692701925965404	-0.769518672411898	-0.714547009730826	0.532605448005697	-0.773043725945365	-0.690825817206923	0	0	0	0	0.712	0
CM000997.3_128479399-128480668(-)_1|2|1x0;5;7	G	K	C	F	N	Q	S	S	S	L	I	I	-0.328820955011352	-0.469161553105591	-0.57328793800237	-0.902702074535459	-0.774749162028493	-0.631748049610442	-0.778453412738696	0.426695066506465	0.461106911539833	-0.737654429075335	-0.714124368263524	-0.661315016774656	0	0	0	0	0.542	0
CM000997.3_128479399-128480668(-)_1|2|1x0;6;8	G	K	D	F	N	N	S	S	H	F	S	A	-0.355115903027714	-0.560493323874678	-0.589468810841297	-0.102596410262477	-0.214206448966777	-0.820053397684525	0.0874187062739695	-0.651125754445421	-0.354211866652542	-0.433011847892831	-0.523432668306126	-0.209768909159068	0	0	0	0	0.102	0
CM000997.3_136017254-136018523(+)_1|1|1x0;1;1	G	K	A	F	S	Q	I	S	D	L	N	R	-0.662812439028367	-0.832009246538	0.294953357516649	-0.778243467622522	-0.665602122701472	0.444765531158076	-0.745725840449389	-0.550447143390667	0.12532881903551	-0.701110275030669	-0.626458654171146	-0.228703052211979	0	0	0	0	0.678	0
CM000997.3_136017254-136018523(+)_1|1|1x0;2;2	G	K	G	F	S	R	S	S	H	L	I	Q	-0.342865643676073	-0.599029951701007	-0.785966770724735	-0.50311508610475	-0.601884612237095	-0.843943806807189	0.0529818928557006	-0.65578551119738	-0.632220409809045	-0.859629802061808	0.347501899703331	-0.837109914324638	0	0	0	0	0.692	0
CM000997.3_136017254-136018523(+)_1|1|1x0;3;3	G	K	S	F	G	R	S	S	H	L	I	Q	-0.342865643676073	-0.599029951701007	-0.785966770724735	-0.50311508610475	-0.601884612237095	-0.843943806807189	0.0529818928557006	-0.65578551119738	-0.632220409809045	-0.859629802061808	0.347501899703331	-0.837109914324638	0	0	0	0	0.576	0
CM000997.3_136017254-136018523(+)_1|1|1x0;4;4	G	K	S	F	C	R	L	S	H	L	I	Q	-0.342865643676073	-0.599029951701007	-0.785966770724735	-0.50311508610475	-0.601884612237095	-0.843943806807189	0.0529818928557006	-0.65578551119738	-0.632220409809045	-0.859629802061808	0.347501899703331	-0.837109914324638	0	0	0	0	0.27	0
CM000997.3_136017254-136018523(+)_1|1|1x0;5;5	G	K	S	F	S	R	S	S	H	L	A	Q	-0.342865643676073	-0.599029951701007	-0.785966770724735	-0.50311508610475	-0.601884612237095	-0.843943806807189	0.0529818928557006	-0.65578551119738	-0.632220409809045	-0.859629802061808	0.347501899703331	-0.837109914324638	0	0	0	0	0.878	0
CM000997.3_136017254-136018523(+)_1|1|1x0;6;6	G	R	G	F	S	E	R	S	D	L	I	K	-0.594190795793069	-0.703567705255617	-0.341840124233795	0.147238357321718	-0.652145004983662	0.328244723487886	-0.790494113995311	-0.75213490516894	-0.655667494487312	0.237098331225326	-0.665150656498532	-0.342685677523712	0	0	0	0	0.204	0
CM000997.3_136017254-136018523(+)_1|1|1x0;7;7	G	K	N	F	S	Q	N	S	D	L	V	R	-0.662812439028367	-0.832009246538	0.294953357516649	-0.778243467622522	-0.665602122701472	0.444765531158076	-0.745725840449389	-0.550447143390667	0.12532881903551	-0.701110275030669	-0.626458654171146	-0.228703052211979	0	0	0	0	0.566	0
CM000997.3_136017254-136018523(+)_1|1|1x0;8;8	G	E	N	F	S	R	I	S	H	L	V	Q	-0.342865643676073	-0.599029951701007	-0.785966770724735	-0.50311508610475	-0.601884612237095	-0.843943806807189	0.0529818928557006	-0.65578551119738	-0.632220409809045	-0.859629802061808	0.347501899703331	-0.837109914324638	0	0	0	0	0.47	0
CM000997.3_136017254-136018523(+)_1|1|1x0;9;9	G	K	S	F	S	R	S	S	H	L	I	T	-0.429450646279892	-0.528944607612366	-0.680407271036911	-0.392003874760737	-0.645709441890851	-0.773012544827102	0.16102738568654	-0.629721196473251	-0.600579972109996	-0.805818914710301	0.394232626325616	-0.755801064243407	0	0	0	0	0.766	0
CM000997.3_136017254-136018523(+)_1|1|1x0;10;10	W	R	S	F	G	E	R	S	D	L	I	K	-0.594190795793069	-0.703567705255617	-0.341840124233795	0.147238357321718	-0.652145004983662	0.328244723487886	-0.790494113995311	-0.75213490516894	-0.655667494487312	0.237098331225326	-0.665150656498532	-0.342685677523712	0	0	0	0	0.18	0
CM000997.3_136017254-136018523(+)_1|1|1x0;11;11	G	K	G	F	T	Q	S	S	N	L	I	T	-0.116562271017507	-0.447813512178584	-0.735969096876058	-0.789538613114059	-0.014193507772949	-0.748909284203533	-0.659376351768252	-0.76251572570889	0.0463116984891543	-0.677770346121267	-0.775148539049241	-0.683637901440328	0	0	0	0	0.806	0
CM000997.3_136017254-136018523(+)_1|1|1x0;12;12	D	K	S	F	S	R	S	S	A	L	I	K	-0.407346520923249	-0.699514636596598	-0.341382847591376	-0.598441891691288	-0.699000055412721	-0.547836102772753	-0.636957899811217	0.18777096656463	-0.61890290351843	-0.725074856882391	0.381905291075991	-0.668334687801592	0	0	0	0	0.716	0
CM000997.3_142858278-142862766(-)_1|1|1x0;1;1	E	R	K	F	A	T	K	Q	G	L	E	R	-0.467256040133047	-0.699768134725879	0.294267459380477	-0.685857537917168	-0.328315764669443	-0.447271433008428	-0.0892458629938962	-0.17752039432259	-0.453682966824808	-0.703953204959922	-0.332883677308652	0.044288751148542	0	0	0	0	0.2	0
CM000997.3_142858278-142862766(-)_1|2|1x0;1;2	G	K	P	F	G	T	Q	I	N	R	R	R	-0.661133988363775	-0.931406464130047	0.441280927287148	-0.810465885674582	0.343618672615162	-0.443033092537218	-0.572510987711879	-0.878424741033798	-0.276412899593224	-0.863531449467366	-0.439041409355752	-0.0105383552564225	0	0	0	0	0.57	0
CM000997.3_142858278-142862766(-)_1|3|1x0;1;3	K	K	V	F	G	T	H	T	N	M	R	R	-0.709721337829787	-0.832069980625785	0.448415308145896	-0.78715141432356	0.415682751562998	-0.697999454573673	-0.639297231099253	-0.783451493345751	-0.444528444593987	-0.819399930116377	-0.693430747643924	0.0252217128984094	0	0	0	0	0.424	0
CM000997.3_142858278-142862766(-)_1|4|1x0;1;4	A	S	P	F	L	S	I	K	D	L	T	K	-0.352572758322102	-0.36567077997207	-0.247197737118913	0.00187525876202045	-0.327962158013091	0.020931497344346	-0.273335604228364	-0.420718340336575	-0.350934516024669	-0.166466563277696	-0.205701744224657	-0.325451626637786	0	0	0	0	0.114	0
CM000997.3_142858278-142862766(-)_1|4|1x0;2;5	V	Q	L	F	K	G	K	T	D	L	S	E	-0.111930387344347	-0.276559094968472	-0.0663723566016876	-0.206377223421586	-0.40140359944251	0.234520744229623	-0.388049833122223	-0.454941462305432	-0.173966685996683	-0.207572077885623	-0.0284847560762196	-0.0565736526915341	0	0	0	0	0.124	0
CM000997.3_142858278-142862766(-)_1|4|1x0;3;6	K	K	E	F	A	F	L	C	N	L	Q	Q	-0.017963704256474	-0.531367460791854	-0.380402601120712	-0.690220943823202	0.0200596631052426	-0.584300269326934	-0.4871894067353	-0.578597655107406	-0.567352626455606	-0.607728298527883	-0.618818073923441	0.321660459620309	0	0	0	0	0.25	0
CM000997.3_142858278-142862766(-)_1|5|1x0;1;7	G	K	S	V	D	N	M	P	E	L	H	K	-0.221719494982594	-0.463493692805495	-0.223542279746993	0.0354128104253377	-0.182844177744037	-0.105540566923871	-0.112767105134312	-0.178586652542864	-0.278581892923726	-0.095742099373035	-0.377737529115058	-0.269426008574538	0	0	0	0	0.068	0
CM000997.3_142858278-142862766(-)_1|6|1x0;1;8	D	R	E	F	T	Y	I	G	S	L	N	K	-0.313494718990013	-0.74982739197075	-0.262357148613375	-0.447129142770621	-0.676623040956748	-0.417564469828576	-0.575785194026182	0.0456076562755566	-0.42764263826864	-0.629216997725993	-0.75452619314094	0.22243132054764	0	0	0	0	0.352	0
CM000997.3_145175987-145177441(+)_1|1|1x0;1;1	D	K	C	F	S	Q	K	S	H	L	N	I	-0.229747137870909	-0.492541410409805	-0.798632472198965	-0.576729605968516	-0.703662492263587	-0.744527291796255	0.171592454107635	-0.736717725568912	0.36280328065937	-0.708312796936935	-0.685413944356839	-0.713256123865737	0	0	0	0	0.858	0
CM000997.3_145175987-145177441(+)_1|1|1x0;2;2	D	K	C	F	T	E	K	G	S	L	R	R	-0.697248342429414	-0.839578549052342	0.55636102350739	-0.783219930176565	-0.689952577529913	-0.394773107373587	-0.856106955138651	-0.0958067582045299	-0.410788538860278	0.109889025879236	-0.762072444749066	-0.522903711141176	0	0	0	0	0.59	0
CM000997.3_145175987-145177441(+)_1|1|1x0;3;3	D	K	C	F	T	R	K	G	T	L	R	I	-0.33048719837037	-0.678867680498433	-0.46535776097874	-0.672469446227975	-0.810955224602486	-0.374018861383422	-0.790946209382687	0.0899516848884202	-0.651310855639927	-0.748922270556715	0.479744487509269	-0.718063443090669	0	0	0	0	0.772	0
CM000997.3_145175987-145177441(+)_1|1|1x0;4;4	D	K	C	F	T	Q	K	F	N	L	R	S	-0.128216669665878	-0.232449078962721	-0.374300305974259	-0.357831616407269	0.171971290211444	-0.576701436046355	-0.514878171022932	-0.436418427117623	-0.0191459311967102	-0.60974096248709	-0.618888312206311	-0.465365687596356	0	0	0	0	0.632	0
CM000997.3_145175987-145177441(+)_1|1|1x0;5;5	D	N	C	F	T	E	K	G	N	L	R	R	-0.654504874817119	-0.864654462060536	0.515481763742488	-0.909454159646625	0.513197873399792	-0.804348320180457	-0.851414250674319	-0.966890353510915	-0.431324595890407	0.300049251922446	-0.717882598944683	-0.28436644531427	0	0	0	0	0.618	0
CM000997.3_145175987-145177441(+)_1|1|1x0;6;6	D	K	F	F	T	R	K	S	H	L	S	I	-0.463265740596474	-0.59745418925407	-0.794333443324223	-0.348810268977309	-0.764277834716981	-0.67371168614981	-0.0409215655478323	-0.623092371511879	-0.692347555127359	-0.737686396362519	0.358863069507942	-0.715312704632407	0	0	0	0	0.704	0
CM000997.3_145263138-145264818(+)_1|1|1x0;1;1	D	K	C	F	K	H	K	F	N	L	T	M	-0.199667493498161	-0.375933278006845	-0.18444479484832	-0.376474099180442	0.157210813690108	-0.512292620379447	-0.505598851001763	-0.366395321956215	-0.653235189887786	-0.677220057493017	-0.301546186833797	0.288802703147543	0	0	0	0	0.172	0
CM000997.3_145263138-145264818(+)_1|1|1x0;2;2	D	K	C	F	T	H	N	F	N	L	R	I	-0.188679663032586	-0.503454455918988	-0.254523119758852	-0.379601652101133	0.237377966170909	-0.549922636796669	-0.669900578097538	-0.341415673000669	-0.649194821214581	-0.781969481770053	-0.453623083331719	0.360866518880186	0	0	0	0	0.31	0
CM000997.3_145263138-145264818(+)_1|1|1x0;3;3	D	K	C	F	T	R	K	F	H	L	G	I	-0.259016057072623	-0.489652950048303	-0.432091738489248	-0.166918070824016	-0.514250824372893	-0.614513653690334	0.080512452261244	-0.360776010584032	-0.70881751050333	-0.69366866791111	0.279499097915758	-0.60126296361632	0	0	0	0	0.56	0
CM000997.3_145263138-145264818(+)_1|1|1x0;4;4	D	K	S	F	T	H	K	S	H	L	N	N	-0.158159402472427	-0.723733042899316	-0.383138095518068	-0.487624589279664	-0.605789912145539	-0.684836224513741	0.0617080655116454	-0.731012398467475	-0.5575886805009	-0.725774345803503	-0.548517362202973	0.133221143688656	0	0	0	0	0.476	0
CM000997.3_145263138-145264818(+)_1|1|1x0;5;5	D	K	C	F	T	E	K	G	S	L	R	I	-0.307681945872849	-0.513939849835982	-0.372226854738512	-0.446206415054805	-0.411090343256725	-0.336570693710674	-0.702997862227474	-0.127774596512868	-0.32307785625948	0.0702069897914726	-0.577375014040569	-0.376925603728115	0	0	0	0	0.252	0
CM000997.3_145263138-145264818(+)_1|1|1x0;6;6	D	K	C	F	T	Q	K	S	S	L	R	I	-0.328820955011352	-0.469161553105591	-0.57328793800237	-0.902702074535459	-0.774749162028493	-0.631748049610442	-0.778453412738696	0.426695066506465	0.461106911539833	-0.737654429075335	-0.714124368263524	-0.661315016774656	0	0	0	0	0.828	0
CM000997.3_145263138-145264818(+)_1|1|1x0;7;7	D	I	C	F	T	T	K	G	N	L	I	I	-0.449723223622916	-0.5381747181117	-0.741107771155709	-0.419361680800037	0.373574449662062	-0.720258228582779	-0.667257970759112	-0.789840320121313	-0.578144064587038	-0.699261396974772	-0.69752807537785	0.234156553487581	0	0	0	0	0.486	0
CM000997.3_145263138-145264818(+)_1|1|1x0;8;8	D	K	C	F	T	H	K	C	H	L	N	N	-0.187454559000189	-0.53313949904152	-0.182685637355173	-0.444660855503686	-0.407447855029614	-0.712299129593906	0.0663964309358387	-0.56471427744811	-0.554650699398929	-0.656318137043039	-0.458253194936418	0.0965898592018397	0	0	0	0	0.478	0
CM000997.3_145263138-145264818(+)_1|1|1x0;9;9	D	K	C	F	T	E	K	G	S	L	R	I	-0.307681945872849	-0.513939849835982	-0.372226854738512	-0.446206415054805	-0.411090343256725	-0.336570693710674	-0.702997862227474	-0.127774596512868	-0.32307785625948	0.0702069897914726	-0.577375014040569	-0.376925603728115	0	0	0	0	0.252	0
CM000997.3_145263138-145264818(+)_1|1|1x0;10;10	D	K	C	F	T	Q	K	S	S	L	R	I	-0.328820955011352	-0.469161553105591	-0.57328793800237	-0.902702074535459	-0.774749162028493	-0.631748049610442	-0.778453412738696	0.426695066506465	0.461106911539833	-0.737654429075335	-0.714124368263524	-0.661315016774656	0	0	0	0	0.828	0
CM000997.3_145263138-145264818(+)_1|1|1x0;11;11	D	K	C	F	T	K	K	G	N	L	I	I	-0.214440028665106	-0.530234541420674	-0.671537564820277	-0.178385629318575	0.258373494765826	-0.846538865638358	-0.582640267325773	-0.704986466141137	-0.53352044157762	-0.595172148708055	0.0543677093008145	-0.54596334060282	0	0	0	0	0.354	0
CM000997.3_145263138-145264818(+)_1|1|1x0;12;12	D	K	C	F	T	Q	K	S	Y	L	N	I	-0.432547600470903	-0.520997763982398	-0.639845156914082	-0.263496020299641	-0.53460045446384	-0.533337456543083	-0.500867379472071	-0.29438133028173	-0.0175163770059724	-0.533221294889697	-0.542804719671537	-0.646234773954015	0	0	0	0	0.458	0
CM000997.3_145263138-145264818(+)_1|1|1x0;13;13	D	K	C	F	T	R	K	S	H	L	G	I	-0.463265740596474	-0.59745418925407	-0.794333443324223	-0.348810268977309	-0.764277834716981	-0.67371168614981	-0.0409215655478323	-0.623092371511879	-0.692347555127359	-0.737686396362519	0.358863069507942	-0.715312704632407	0	0	0	0	0.632	0
CM000997.3_145348666-145350961(+)_1|1|1x0;1;1	D	K	C	F	T	H	K	S	H	L	N	I	-0.173488334608322	-0.637123330490213	-0.480361324472168	-0.353505142218279	-0.643109135192424	-0.621526666300964	0.000722867719544266	-0.64572409318917	-0.467689921525945	-0.634553981173351	-0.595505394773009	0.179825938831959	0	0	0	0	0.468	0
CM000997.3_145348666-145350961(+)_1|1|1x0;2;2	D	K	C	F	K	H	K	F	S	F	S	M	-0.158126380152541	-0.416255967200431	-0.201200263577374	-0.387147834980546	-0.431305485042918	-0.316809071588189	-0.539533866839717	0.05657265976953	-0.619160827630154	-0.548124907823581	-0.393052223392998	0.409291079341893	0	0	0	0	0.22	0
CM000997.3_145348666-145350961(+)_1|1|1x0;3;3	D	K	C	F	N	E	K	G	S	L	R	I	-0.307681945872849	-0.513939849835982	-0.372226854738512	-0.446206415054805	-0.411090343256725	-0.336570693710674	-0.702997862227474	-0.127774596512868	-0.32307785625948	0.0702069897914726	-0.577375014040569	-0.376925603728115	0	0	0	0	0.272	0
CM000997.3_145348666-145350961(+)_1|1|1x0;4;4	D	K	C	F	T	H	K	S	H	L	N	S	-0.299377513960564	-0.621344744148301	-0.529832830829719	-0.278454281828975	-0.658039797786301	-0.744334157102037	0.139623666575648	-0.719528657570567	-0.477682175019172	-0.672035333231385	-0.654364664601048	0.399268968645261	0	0	0	0	0.502	0
CM000997.3_145348666-145350961(+)_1|1|1x0;5;5	D	K	C	F	T	K	N	G	S	L	R	I	-0.198406979150447	-0.459585361937664	-0.358444035827007	-0.32390923653065	-0.400170589596654	-0.553421238405384	-0.513520539853557	-0.0842999463049257	-0.276801619874232	-0.512550155253091	-0.0153135136130786	-0.331065462952382	0	0	0	0	0.27	0
CM000997.3_145348666-145350961(+)_1|1|1x0;6;6	D	K	C	F	T	Q	K	S	D	L	N	I	-0.499228569319274	-0.584648804459423	-0.576235690039743	-0.22648959351343	-0.78324139817687	0.0797263128251747	-0.771796878214889	-0.557777211830627	0.107128167112799	-0.702112085174897	-0.525149727668407	-0.304845994948399	0	0	0	0	0.552	0
CM000997.3_145348666-145350961(+)_1|1|1x0;7;7	D	K	C	F	T	H	K	S	H	L	N	S	-0.299377513960564	-0.621344744148301	-0.529832830829719	-0.278454281828975	-0.658039797786301	-0.744334157102037	0.139623666575648	-0.719528657570567	-0.477682175019172	-0.672035333231385	-0.654364664601048	0.399268968645261	0	0	0	0	0.502	0
CM000997.3_145348666-145350961(+)_1|1|1x0;8;8	D	K	C	F	T	R	K	F	H	L	S	I	-0.259016057072623	-0.489652950048303	-0.432091738489248	-0.166918070824016	-0.514250824372893	-0.614513653690334	0.080512452261244	-0.360776010584032	-0.70881751050333	-0.69366866791111	0.279499097915758	-0.60126296361632	0	0	0	0	0.594	0
CM000997.3_145348666-145350961(+)_1|1|1x0;9;9	D	K	C	F	T	Q	K	S	D	L	N	I	-0.499228569319274	-0.584648804459423	-0.576235690039743	-0.22648959351343	-0.78324139817687	0.0797263128251747	-0.771796878214889	-0.557777211830627	0.107128167112799	-0.702112085174897	-0.525149727668407	-0.304845994948399	0	0	0	0	0.552	0
CM000997.3_145348666-145350961(+)_1|1|1x0;10;10	D	K	C	F	T	H	K	S	H	L	N	S	-0.299377513960564	-0.621344744148301	-0.529832830829719	-0.278454281828975	-0.658039797786301	-0.744334157102037	0.139623666575648	-0.719528657570567	-0.477682175019172	-0.672035333231385	-0.654364664601048	0.399268968645261	0	0	0	0	0.502	0
CM000997.3_145348666-145350961(+)_1|1|1x0;11;11	D	K	C	F	T	R	K	F	H	L	S	I	-0.259016057072623	-0.489652950048303	-0.432091738489248	-0.166918070824016	-0.514250824372893	-0.614513653690334	0.080512452261244	-0.360776010584032	-0.70881751050333	-0.69366866791111	0.279499097915758	-0.60126296361632	0	0	0	0	0.594	0
CM000997.3_145348666-145350961(+)_1|1|1x0;12;12	D	K	C	F	T	R	K	F	H	L	S	I	-0.259016057072623	-0.489652950048303	-0.432091738489248	-0.166918070824016	-0.514250824372893	-0.614513653690334	0.080512452261244	-0.360776010584032	-0.70881751050333	-0.69366866791111	0.279499097915758	-0.60126296361632	0	0	0	0	0.594	0
CM000997.3_145348666-145350961(+)_1|1|1x0;13;13	D	K	C	F	T	R	K	F	H	L	S	I	-0.259016057072623	-0.489652950048303	-0.432091738489248	-0.166918070824016	-0.514250824372893	-0.614513653690334	0.080512452261244	-0.360776010584032	-0.70881751050333	-0.69366866791111	0.279499097915758	-0.60126296361632	0	0	0	0	0.594	0
CM000997.3_145348666-145350961(+)_1|1|1x0;14;14	D	K	C	F	T	R	K	F	H	L	S	I	-0.259016057072623	-0.489652950048303	-0.432091738489248	-0.166918070824016	-0.514250824372893	-0.614513653690334	0.080512452261244	-0.360776010584032	-0.70881751050333	-0.69366866791111	0.279499097915758	-0.60126296361632	0	0	0	0	0.594	0
CM000997.3_145348666-145350961(+)_1|1|1x0;15;15	D	K	C	F	T	Q	K	S	D	L	N	I	-0.499228569319274	-0.584648804459423	-0.576235690039743	-0.22648959351343	-0.78324139817687	0.0797263128251747	-0.771796878214889	-0.557777211830627	0.107128167112799	-0.702112085174897	-0.525149727668407	-0.304845994948399	0	0	0	0	0.552	0
CM000997.3_145348666-145350961(+)_1|1|1x0;16;16	D	K	C	F	T	H	K	S	H	L	N	S	-0.299377513960564	-0.621344744148301	-0.529832830829719	-0.278454281828975	-0.658039797786301	-0.744334157102037	0.139623666575648	-0.719528657570567	-0.477682175019172	-0.672035333231385	-0.654364664601048	0.399268968645261	0	0	0	0	0.502	0
CM000997.3_145348666-145350961(+)_1|1|1x0;17;17	D	K	C	F	T	R	K	F	H	L	S	I	-0.259016057072623	-0.489652950048303	-0.432091738489248	-0.166918070824016	-0.514250824372893	-0.614513653690334	0.080512452261244	-0.360776010584032	-0.70881751050333	-0.69366866791111	0.279499097915758	-0.60126296361632	0	0	0	0	0.594	0
[truncated: 6,521 more rows]
