# Supplementary material for: Transposable elements drive the evolution of metazoan zinc finger genes
Source: Genome Res. 2023 Aug;33(8):1325–39. doi: 10.1101/gr.277966.123 (PMC10547256; doi:10.1101/gr.277966.123)
Supplement: Supplement 3 [file Supplemental_Data_3.tar.gz › supplementary_data_3/Mus_musculus/Mus_musculus_znf_binding.meme]

MEME version 4

ALPHABET= ACGT

strands: + -

Background letter frequencies
A 0.29 C 0.21 G 0.21 T 0.29

MOTIF CM000994.3_74608741-74611765(-)_1|1|1x0
letter-probability matrix: alength= 4 w= 7
0.254021 0.141045 0.237304 0.367630
0.126592 0.282166 0.231103 0.360140
0.065321 0.088265 0.794553 0.051860
0.212302 0.231941 0.098540 0.457217
0.159294 0.186660 0.152321 0.501725
0.018728 0.020550 0.936412 0.024310
0.250000 0.250000 0.250000 0.250000

MOTIF CM000994.3_74608741-74611765(-)_1|2|1x0
letter-probability matrix: alength= 4 w= 7
0.468345 0.190314 0.097541 0.243800
0.108346 0.370029 0.275221 0.246405
0.335461 0.148167 0.174888 0.341485
0.388150 0.223201 0.270349 0.118300
0.051345 0.078715 0.086277 0.783663
0.018575 0.021512 0.031178 0.928735
0.250000 0.250000 0.250000 0.250000

MOTIF CM000994.3_74608741-74611765(-)_1|3|1x0
letter-probability matrix: alength= 4 w= 7
0.578439 0.151426 0.150891 0.119243
0.169549 0.120136 0.103589 0.606726
0.567371 0.211583 0.157159 0.063887
0.307519 0.215776 0.269609 0.207096
0.131194 0.065182 0.152220 0.651404
0.018429 0.033039 0.921436 0.027097
0.250000 0.250000 0.250000 0.250000

MOTIF CM000994.3_74608741-74611765(-)_1|5|1x0
letter-probability matrix: alength= 4 w= 7
0.289540 0.108255 0.420980 0.181224
0.034807 0.048270 0.055031 0.861892
0.120982 0.062537 0.343284 0.473197
0.409537 0.427345 0.063610 0.099508
0.105945 0.354972 0.048150 0.490933
0.774845 0.165929 0.043728 0.015497
0.250000 0.250000 0.250000 0.250000

MOTIF CM000994.3_74608741-74611765(-)_1|6|1x0
letter-probability matrix: alength= 4 w= 16
0.450823 0.249960 0.172501 0.126716
0.112405 0.056001 0.082644 0.748949
0.402057 0.129116 0.211075 0.257753
0.048652 0.046773 0.886071 0.018505
0.068604 0.772557 0.127505 0.031334
0.018463 0.019097 0.039274 0.923166
0.104498 0.142876 0.557828 0.194798
0.029230 0.024240 0.568686 0.377844
0.086970 0.345074 0.156473 0.411483
0.234231 0.276008 0.188591 0.301170
0.117044 0.041701 0.373723 0.467532
0.034279 0.027008 0.888410 0.050302
0.481484 0.171349 0.263228 0.083940
0.165142 0.293449 0.085886 0.455523
0.572576 0.154655 0.156708 0.116062
0.250000 0.250000 0.250000 0.250000

MOTIF CM000994.3_74608741-74611765(-)_1|10|1x0
letter-probability matrix: alength= 4 w= 7
0.040484 0.404490 0.089568 0.465459
0.017345 0.031993 0.867257 0.083405
0.116178 0.139057 0.253793 0.490972
0.253926 0.183329 0.326251 0.236495
0.058054 0.264666 0.057304 0.619977
0.059811 0.042205 0.177420 0.720564
0.250000 0.250000 0.250000 0.250000

MOTIF CM000994.3_74614909-74615785(-)_1|4|1x0
letter-probability matrix: alength= 4 w= 7
0.254613 0.213165 0.203880 0.328343
0.225624 0.089730 0.157519 0.527127
0.093853 0.059727 0.620117 0.226303
0.196985 0.057723 0.585562 0.159729
0.298544 0.168260 0.116570 0.416626
0.018473 0.923667 0.036929 0.020931
0.250000 0.250000 0.250000 0.250000

MOTIF CM000994.3_74614909-74615785(-)_1|5|1x0
letter-probability matrix: alength= 4 w= 10
0.084253 0.017753 0.880386 0.017608
0.243621 0.298871 0.122767 0.334741
0.038005 0.199387 0.076644 0.685964
0.188891 0.440264 0.189193 0.181652
0.270727 0.111159 0.319137 0.298976
0.193476 0.179711 0.367473 0.259340
0.157275 0.086233 0.376367 0.380124
0.194451 0.059125 0.296779 0.449645
0.249787 0.239875 0.118636 0.391703
0.250000 0.250000 0.250000 0.250000

MOTIF CM000994.3_74618445-74619156(-)_1|2|1x0
letter-probability matrix: alength= 4 w= 10
0.392264 0.235579 0.132976 0.239181
0.085960 0.099845 0.359339 0.454856
0.140240 0.120928 0.346792 0.392040
0.320999 0.073570 0.520111 0.085320
0.307864 0.251832 0.139857 0.300448
0.072435 0.610387 0.215221 0.101957
0.410164 0.375754 0.108335 0.105747
0.018934 0.028155 0.033379 0.919531
0.934528 0.018691 0.019726 0.027055
0.250000 0.250000 0.250000 0.250000

MOTIF CM000994.3_85942247-85943486(-)_1|1|1x0
letter-probability matrix: alength= 4 w= 34
0.284167 0.104173 0.225189 0.386471
0.080587 0.770001 0.073730 0.075682
0.075319 0.729964 0.078282 0.116435
0.024025 0.018768 0.938397 0.018810
0.146751 0.355968 0.118784 0.378498
0.127014 0.113815 0.109726 0.649444
0.253931 0.199831 0.144827 0.401412
0.199362 0.200045 0.218437 0.382155
0.598625 0.148072 0.144278 0.109024
0.288467 0.200556 0.117659 0.393318
0.092259 0.117910 0.654593 0.135238
0.049828 0.044070 0.859279 0.046823
0.253931 0.199831 0.144827 0.401412
0.199362 0.200045 0.218437 0.382155
0.598625 0.148072 0.144278 0.109024
0.455338 0.237321 0.186433 0.120907
0.239005 0.300517 0.262601 0.197878
0.260016 0.144147 0.330445 0.265393
0.420610 0.166107 0.295748 0.117535
0.274844 0.294423 0.122788 0.307944
0.115173 0.093923 0.173412 0.617493
0.455338 0.237321 0.186433 0.120907
0.239005 0.300517 0.262601 0.197878
0.260016 0.144147 0.330445 0.265393
0.455338 0.237321 0.186433 0.120907
0.239005 0.300517 0.262601 0.197878
0.260016 0.144147 0.330445 0.265393
0.444866 0.300485 0.103212 0.151437
0.688263 0.077948 0.128146 0.105644
0.033119 0.050355 0.881571 0.034955
0.481202 0.146573 0.231498 0.140727
0.133319 0.252405 0.134647 0.479629
0.057587 0.035425 0.042750 0.864238
0.250000 0.250000 0.250000 0.250000

MOTIF CM000994.3_116748464-116750489(+)_1|1|1x0
letter-probability matrix: alength= 4 w= 10
0.541478 0.199397 0.131922 0.127202
0.715988 0.075794 0.097820 0.110398
0.019874 0.018764 0.938220 0.023141
0.615839 0.199664 0.102695 0.081802
0.810198 0.058684 0.076794 0.054325
0.773876 0.077107 0.075321 0.073695
0.541478 0.199397 0.131922 0.127202
0.715988 0.075794 0.097820 0.110398
0.019874 0.018764 0.938220 0.023141
0.250000 0.250000 0.250000 0.250000

MOTIF CM000994.3_116748464-116750489(+)_1|2|1x0
letter-probability matrix: alength= 4 w= 10
0.275301 0.072311 0.376396 0.275992
0.153576 0.148568 0.245700 0.452156
0.018250 0.041213 0.912511 0.028025
0.656935 0.186126 0.088409 0.068531
0.852576 0.045103 0.060953 0.041369
0.818921 0.061914 0.060311 0.058854
0.388181 0.176105 0.288832 0.146882
0.179338 0.278200 0.091202 0.451260
0.856504 0.055531 0.056025 0.031939
0.250000 0.250000 0.250000 0.250000

MOTIF CM000994.3_117553060-117555262(+)_1|1|1x0
letter-probability matrix: alength= 4 w= 52
0.365775 0.212957 0.168000 0.253269
0.248885 0.229367 0.252301 0.269448
0.575036 0.169468 0.163889 0.091607
0.101109 0.089864 0.295177 0.513849
0.148318 0.056368 0.688186 0.107128
0.099315 0.076769 0.700541 0.123376
0.569711 0.133908 0.211832 0.084548
0.117028 0.237842 0.065757 0.579374
0.030267 0.018581 0.022112 0.929040
0.101109 0.089864 0.295177 0.513849
0.148318 0.056368 0.688186 0.107128
0.099315 0.076769 0.700541 0.123376
0.569711 0.133908 0.211832 0.084548
0.117028 0.237842 0.065757 0.579374
0.030267 0.018581 0.022112 0.929040
0.244445 0.220437 0.239532 0.295587
0.158439 0.203020 0.257833 0.380708
0.127185 0.104770 0.611988 0.156057
0.254786 0.257437 0.166482 0.321295
0.747669 0.051887 0.139836 0.060607
0.057994 0.065486 0.792469 0.084051
0.246113 0.199548 0.158170 0.396169
0.079036 0.756992 0.074760 0.089212
0.680287 0.059609 0.103286 0.156819
0.254786 0.257437 0.166482 0.321295
0.747669 0.051887 0.139836 0.060607
0.057994 0.065486 0.792469 0.084051
0.291473 0.116909 0.365707 0.225911
0.148463 0.242824 0.108775 0.499937
0.098489 0.093564 0.118153 0.689793
0.482094 0.233143 0.100030 0.184733
0.071187 0.063583 0.800260 0.064970
0.863581 0.044701 0.047623 0.044095
0.291940 0.111558 0.493284 0.103218
0.042262 0.080291 0.058136 0.819310
0.039063 0.028470 0.895026 0.037440
0.482094 0.233143 0.100030 0.184733
0.071187 0.063583 0.800260 0.064970
0.863581 0.044701 0.047623 0.044095
0.365775 0.212957 0.168000 0.253269
0.248885 0.229367 0.252301 0.269448
0.575036 0.169468 0.163889 0.091607
0.101109 0.089864 0.295177 0.513849
0.148318 0.056368 0.688186 0.107128
0.099315 0.076769 0.700541 0.123376
0.569711 0.133908 0.211832 0.084548
0.117028 0.237842 0.065757 0.579374
0.030267 0.018581 0.022112 0.929040
0.444375 0.291606 0.175662 0.088356
0.045388 0.078343 0.045231 0.831038
0.888721 0.034573 0.039024 0.037682
0.250000 0.250000 0.250000 0.250000

MOTIF CM000994.3_117553060-117555262(+)_1|2|1x0
letter-probability matrix: alength= 4 w= 10
0.217358 0.249466 0.192584 0.340593
0.065305 0.700025 0.089128 0.145542
0.024507 0.040844 0.867911 0.066739
0.227537 0.093598 0.119468 0.559397
0.133440 0.096735 0.679789 0.090036
0.092044 0.070764 0.104663 0.732530
0.289320 0.097131 0.524614 0.088935
0.029941 0.062015 0.042994 0.865049
0.026614 0.018589 0.929434 0.025363
0.250000 0.250000 0.250000 0.250000

MOTIF CM000994.3_117604553-117605613(+)_1|2|1x0
letter-probability matrix: alength= 4 w= 7
0.331358 0.312355 0.127732 0.228555
0.272219 0.227268 0.246759 0.253753
0.378524 0.191631 0.333627 0.096218
0.364417 0.270797 0.217963 0.146823
0.066807 0.352808 0.123354 0.457031
0.018258 0.021822 0.047025 0.912895
0.250000 0.250000 0.250000 0.250000

MOTIF CM000994.3_117654311-117655682(+)_1|1|1x0
letter-probability matrix: alength= 4 w= 10
0.415641 0.139379 0.175473 0.269506
0.147592 0.287685 0.228203 0.336520
0.052923 0.047038 0.066634 0.833405
0.569711 0.133908 0.211832 0.084548
0.117028 0.237842 0.065757 0.579374
0.030267 0.018581 0.022112 0.929040
0.444375 0.291606 0.175662 0.088356
0.045388 0.078343 0.045231 0.831038
0.888721 0.034573 0.039024 0.037682
0.250000 0.250000 0.250000 0.250000

MOTIF CM000994.3_117654311-117655682(+)_1|2|1x0
letter-probability matrix: alength= 4 w= 22
0.226791 0.137802 0.245446 0.389961
0.259010 0.132707 0.296227 0.312056
0.091586 0.069221 0.748858 0.090335
0.502562 0.160171 0.216850 0.120418
0.904419 0.021831 0.048457 0.025293
0.077514 0.089925 0.070123 0.762438
0.395648 0.154726 0.328785 0.120841
0.069369 0.160794 0.083885 0.685952
0.018938 0.018768 0.938390 0.023904
0.395648 0.154726 0.328785 0.120841
0.069369 0.160794 0.083885 0.685952
0.018938 0.018768 0.938390 0.023904
0.587268 0.156764 0.170780 0.085187
0.078264 0.393888 0.068257 0.459591
0.888720 0.033211 0.045426 0.032643
0.352501 0.117522 0.237802 0.292175
0.200867 0.145144 0.207206 0.446784
0.116266 0.082938 0.111476 0.689320
0.254420 0.257458 0.156181 0.331940
0.800491 0.037559 0.117069 0.044882
0.042133 0.048431 0.844957 0.064479
0.250000 0.250000 0.250000 0.250000

MOTIF CM000994.3_117677862-117678549(-)_1|1|1x0
letter-probability matrix: alength= 4 w= 13
0.381474 0.306778 0.083093 0.228656
0.031094 0.021323 0.918945 0.028638
0.938786 0.020342 0.022096 0.018776
0.459188 0.186809 0.235438 0.118566
0.098749 0.441577 0.105276 0.354399
0.093360 0.056448 0.060271 0.789921
0.209537 0.228471 0.252440 0.309551
0.147327 0.063918 0.642585 0.146170
0.295948 0.192506 0.282765 0.228781
0.287783 0.058376 0.170429 0.483411
0.218494 0.316667 0.215963 0.248877
0.145000 0.315312 0.307187 0.232501
0.250000 0.250000 0.250000 0.250000

MOTIF CM000994.3_117728536-117730138(+)_1|1|1x0
letter-probability matrix: alength= 4 w= 7
0.252769 0.256634 0.135435 0.355162
0.884411 0.017688 0.075688 0.022213
0.019930 0.023817 0.921911 0.034342
0.240892 0.207009 0.233826 0.318274
0.123502 0.177649 0.252214 0.446635
0.076256 0.057387 0.763425 0.102933
0.250000 0.250000 0.250000 0.250000

MOTIF CM000994.3_117728536-117730138(+)_1|2|1x0
letter-probability matrix: alength= 4 w= 16
0.253819 0.257232 0.146564 0.342385
0.843199 0.026958 0.096901 0.032942
0.030311 0.035456 0.885304 0.048930
0.239434 0.182656 0.135330 0.442579
0.046373 0.856246 0.043162 0.054219
0.780327 0.033707 0.068518 0.117448
0.291476 0.180590 0.089465 0.438468
0.057999 0.080120 0.765903 0.095978
0.022073 0.018776 0.938814 0.020337
0.239434 0.182656 0.135330 0.442579
0.046373 0.856246 0.043162 0.054219
0.780327 0.033707 0.068518 0.117448
0.551577 0.215992 0.072475 0.159955
0.039282 0.033953 0.891853 0.034912
0.937049 0.020521 0.022268 0.020162
0.250000 0.250000 0.250000 0.250000

MOTIF CM000994.3_117728536-117730138(+)_1|4|1x0
letter-probability matrix: alength= 4 w= 10
0.557315 0.214378 0.070453 0.157854
0.037253 0.032110 0.897602 0.033035
0.941183 0.019165 0.020829 0.018824
0.405332 0.199008 0.145693 0.249967
0.248367 0.223075 0.252860 0.275698
0.674875 0.135342 0.129513 0.060270
0.253692 0.257169 0.144968 0.344171
0.849651 0.025441 0.093701 0.031207
0.028614 0.033571 0.891202 0.046613
0.250000 0.250000 0.250000 0.250000

MOTIF CM000994.3_117781013-117782018(+)_1|1|1x0
letter-probability matrix: alength= 4 w= 7
0.569711 0.133908 0.211832 0.084548
0.117028 0.237842 0.065757 0.579374
0.030267 0.018581 0.022112 0.929040
0.244445 0.220437 0.239532 0.295587
0.158439 0.203020 0.257833 0.380708
0.127185 0.104770 0.611988 0.156057
0.250000 0.250000 0.250000 0.250000

MOTIF CM000994.3_117781013-117782018(+)_1|3|1x0
letter-probability matrix: alength= 4 w= 13
0.057145 0.048072 0.274948 0.619835
0.088074 0.021318 0.835949 0.054659
0.048539 0.033275 0.851467 0.066719
0.252769 0.256634 0.135435 0.355162
0.884411 0.017688 0.075688 0.022213
0.019930 0.023817 0.921911 0.034342
0.234301 0.172269 0.122524 0.470905
0.032694 0.898125 0.030134 0.039047
0.828179 0.023315 0.052204 0.096302
0.229649 0.087440 0.206382 0.476529
0.092260 0.047368 0.442618 0.417753
0.048047 0.082405 0.687343 0.182206
0.250000 0.250000 0.250000 0.250000

MOTIF CM000994.3_117825785-117826896(+)_1|1|1x0
letter-probability matrix: alength= 4 w= 7
0.243691 0.217361 0.238279 0.300669
0.150016 0.197347 0.257060 0.395578
0.114354 0.092284 0.649973 0.143390
0.413728 0.238704 0.183810 0.163758
0.058300 0.131429 0.073935 0.736336
0.021030 0.018722 0.936081 0.024168
0.250000 0.250000 0.250000 0.250000

MOTIF CM000994.3_117875414-117875912(+)_1|1|1x0
letter-probability matrix: alength= 4 w= 7
0.569711 0.133908 0.211832 0.084548
0.117028 0.237842 0.065757 0.579374
0.030267 0.018581 0.022112 0.929040
0.444375 0.291606 0.175662 0.088356
0.045388 0.078343 0.045231 0.831038
0.888721 0.034573 0.039024 0.037682
0.250000 0.250000 0.250000 0.250000

MOTIF CM000994.3_117913257-117914787(+)_1|1|1x0
letter-probability matrix: alength= 4 w= 19
0.246113 0.199548 0.158170 0.396169
0.079036 0.756992 0.074760 0.089212
0.680287 0.059609 0.103286 0.156819
0.101109 0.089864 0.295177 0.513849
0.148318 0.056368 0.688186 0.107128
0.099315 0.076769 0.700541 0.123376
0.221552 0.250157 0.199138 0.329153
0.080435 0.650756 0.105802 0.163006
0.035482 0.055659 0.823060 0.085799
0.101109 0.089864 0.295177 0.513849
0.148318 0.056368 0.688186 0.107128
0.099315 0.076769 0.700541 0.123376
0.569711 0.133908 0.211832 0.084548
0.117028 0.237842 0.065757 0.579374
0.030267 0.018581 0.022112 0.929040
0.244350 0.126481 0.227182 0.401988
0.136068 0.086359 0.396450 0.381123
0.090379 0.130570 0.554738 0.224314
0.250000 0.250000 0.250000 0.250000

MOTIF CM000994.3_117913257-117914787(+)_1|2|1x0
letter-probability matrix: alength= 4 w= 10
0.365775 0.212957 0.168000 0.253269
0.248885 0.229367 0.252301 0.269448
0.575036 0.169468 0.163889 0.091607
0.569711 0.133908 0.211832 0.084548
0.117028 0.237842 0.065757 0.579374
0.030267 0.018581 0.022112 0.929040
0.244445 0.220437 0.239532 0.295587
0.158439 0.203020 0.257833 0.380708
0.127185 0.104770 0.611988 0.156057
0.250000 0.250000 0.250000 0.250000

MOTIF CM000994.3_117913257-117914787(+)_1|3|1x0
letter-probability matrix: alength= 4 w= 7
0.568837 0.061340 0.130252 0.239571
0.039786 0.044132 0.876793 0.039289
0.040948 0.018370 0.022161 0.918521
0.459272 0.179415 0.118826 0.242487
0.247551 0.214800 0.253484 0.284165
0.785130 0.093958 0.088649 0.032263
0.250000 0.250000 0.250000 0.250000

MOTIF CM000994.3_117974556-117975510(+)_1|1|1x0
letter-probability matrix: alength= 4 w= 22
0.253642 0.257143 0.144362 0.344852
0.852051 0.024882 0.092501 0.030566
0.027989 0.032876 0.893381 0.045755
0.253642 0.257143 0.144362 0.344852
0.852051 0.024882 0.092501 0.030566
0.027989 0.032876 0.893381 0.045755
0.253642 0.257143 0.144362 0.344852
0.852051 0.024882 0.092501 0.030566
0.027989 0.032876 0.893381 0.045755
0.345386 0.305789 0.223297 0.125528
0.067281 0.054139 0.732562 0.146017
0.726950 0.104006 0.086113 0.082931
0.234765 0.098142 0.213171 0.453922
0.104362 0.057151 0.430188 0.408299
0.058755 0.095645 0.649748 0.195852
0.364417 0.270797 0.217963 0.146823
0.066807 0.352808 0.123354 0.457031
0.018258 0.021822 0.047025 0.912895
0.604838 0.138274 0.136736 0.120152
0.813738 0.046066 0.092917 0.047279
0.026756 0.050287 0.058751 0.864206
0.250000 0.250000 0.250000 0.250000

MOTIF CM000994.3_118056462-118057392(+)_1|1|1x0
letter-probability matrix: alength= 4 w= 25
0.254219 0.257400 0.152458 0.335923
0.817806 0.033148 0.109095 0.039950
0.037222 0.043072 0.861571 0.058135
0.241726 0.187877 0.142105 0.428292
0.054961 0.830060 0.051408 0.063570
0.752464 0.040362 0.078131 0.129043
0.291046 0.186373 0.096909 0.425672
0.066653 0.090047 0.736766 0.106535
0.028065 0.024141 0.921791 0.026003
0.241726 0.187877 0.142105 0.428292
0.054961 0.830060 0.051408 0.063570
0.752464 0.040362 0.078131 0.129043
0.462672 0.293848 0.081249 0.162231
0.060741 0.033996 0.867489 0.037774
0.934599 0.020870 0.025839 0.018692
0.530596 0.221645 0.080185 0.167575
0.047445 0.041423 0.868621 0.042511
0.919725 0.026210 0.028282 0.025783
0.249933 0.186305 0.125538 0.438224
0.187135 0.187922 0.209324 0.415619
0.676190 0.121931 0.118111 0.083769
0.254219 0.257400 0.152458 0.335923
0.817806 0.033148 0.109095 0.039950
0.037222 0.043072 0.861571 0.058135
0.250000 0.250000 0.250000 0.250000

MOTIF CM000994.3_118126351-118128400(+)_1|1|1x0
letter-probability matrix: alength= 4 w= 49
0.254786 0.257437 0.166482 0.321295
0.747669 0.051887 0.139836 0.060607
0.057994 0.065486 0.792469 0.084051
0.246113 0.199548 0.158170 0.396169
0.079036 0.756992 0.074760 0.089212
0.680287 0.059609 0.103286 0.156819
0.288793 0.199288 0.115640 0.396280
0.089696 0.115214 0.662571 0.132519
0.047382 0.041800 0.866351 0.044467
0.246113 0.199548 0.158170 0.396169
0.079036 0.756992 0.074760 0.089212
0.680287 0.059609 0.103286 0.156819
0.427623 0.293078 0.100539 0.178761
0.087467 0.053960 0.799667 0.058906
0.883955 0.037351 0.044617 0.034077
0.482094 0.233143 0.100030 0.184733
0.071187 0.063583 0.800260 0.064970
0.863581 0.044701 0.047623 0.044095
0.291940 0.111558 0.493284 0.103218
0.042262 0.080291 0.058136 0.819310
0.039063 0.028470 0.895026 0.037440
0.482094 0.233143 0.100030 0.184733
0.071187 0.063583 0.800260 0.064970
0.863581 0.044701 0.047623 0.044095
0.365775 0.212957 0.168000 0.253269
0.248885 0.229367 0.252301 0.269448
0.575036 0.169468 0.163889 0.091607
0.254786 0.257437 0.166482 0.321295
0.747669 0.051887 0.139836 0.060607
0.057994 0.065486 0.792469 0.084051
0.291940 0.111558 0.493284 0.103218
0.042262 0.080291 0.058136 0.819310
0.039063 0.028470 0.895026 0.037440
0.482094 0.233143 0.100030 0.184733
0.071187 0.063583 0.800260 0.064970
0.863581 0.044701 0.047623 0.044095
0.365775 0.212957 0.168000 0.253269
0.248885 0.229367 0.252301 0.269448
0.575036 0.169468 0.163889 0.091607
0.254786 0.257437 0.166482 0.321295
0.747669 0.051887 0.139836 0.060607
0.057994 0.065486 0.792469 0.084051
0.569711 0.133908 0.211832 0.084548
0.117028 0.237842 0.065757 0.579374
0.030267 0.018581 0.022112 0.929040
0.244445 0.220437 0.239532 0.295587
0.158439 0.203020 0.257833 0.380708
0.127185 0.104770 0.611988 0.156057
0.250000 0.250000 0.250000 0.250000

MOTIF CM000994.3_118126351-118128400(+)_1|2|1x0
letter-probability matrix: alength= 4 w= 19
0.365775 0.212957 0.168000 0.253269
0.248885 0.229367 0.252301 0.269448
0.575036 0.169468 0.163889 0.091607
0.560722 0.178553 0.146206 0.114519
0.841149 0.039894 0.066680 0.052277
0.131364 0.202196 0.140384 0.526057
0.569711 0.133908 0.211832 0.084548
0.117028 0.237842 0.065757 0.579374
0.030267 0.018581 0.022112 0.929040
0.347077 0.217903 0.261162 0.173859
0.226125 0.072079 0.576277 0.125519
0.181410 0.118847 0.252997 0.446745
0.569711 0.133908 0.211832 0.084548
0.117028 0.237842 0.065757 0.579374
0.030267 0.018581 0.022112 0.929040
0.244445 0.220437 0.239532 0.295587
0.158439 0.203020 0.257833 0.380708
0.127185 0.104770 0.611988 0.156057
0.250000 0.250000 0.250000 0.250000

MOTIF CM000994.3_148900895-148901792(-)_1|1|1x0
letter-probability matrix: alength= 4 w= 22
0.352647 0.233734 0.128952 0.284667
0.099010 0.093561 0.657623 0.149806
0.064745 0.052929 0.820798 0.061528
0.494594 0.167621 0.233716 0.104069
0.622425 0.073223 0.146742 0.157610
0.066668 0.066131 0.090796 0.776405
0.454436 0.170758 0.209985 0.164821
0.042754 0.054045 0.087552 0.815650
0.039629 0.033134 0.049649 0.877589
0.397878 0.179328 0.220521 0.202273
0.144282 0.191750 0.127983 0.535986
0.100714 0.069867 0.089530 0.739889
0.447851 0.301225 0.142977 0.107947
0.069281 0.133542 0.065073 0.732104
0.866158 0.039843 0.041155 0.052844
0.539704 0.185202 0.167298 0.107796
0.119354 0.529245 0.155383 0.196019
0.019716 0.018851 0.018888 0.942545
0.448867 0.353399 0.114551 0.083183
0.046514 0.724227 0.054184 0.175075
0.877041 0.033422 0.048432 0.041105
0.250000 0.250000 0.250000 0.250000

MOTIF CM000994.3_154079794-154081417(+)_1|1|1x0
letter-probability matrix: alength= 4 w= 31
0.139086 0.094227 0.614203 0.152484
0.133355 0.060685 0.657310 0.148650
0.117910 0.021923 0.820683 0.039484
0.367068 0.087068 0.380463 0.165402
0.268837 0.193335 0.066893 0.470935
0.118797 0.047643 0.282182 0.551379
0.114603 0.050403 0.787793 0.047201
0.072419 0.387616 0.066312 0.473654
0.026372 0.018567 0.928338 0.026722
0.077969 0.052168 0.811289 0.058573
0.095068 0.084254 0.343641 0.477036
0.722116 0.100519 0.051261 0.126104
0.318841 0.234472 0.127941 0.318746
0.527634 0.136464 0.224667 0.111235
0.187710 0.142615 0.421817 0.247858
0.339209 0.139264 0.386281 0.135246
0.072430 0.147137 0.324938 0.455496
0.121406 0.136137 0.182623 0.559834
0.098454 0.086673 0.756416 0.058457
0.078033 0.212378 0.125648 0.583941
0.059534 0.061040 0.743987 0.135439
0.102431 0.100695 0.153768 0.643106
0.033188 0.822613 0.056671 0.087527
0.045358 0.048209 0.790949 0.115484
0.097899 0.068654 0.195986 0.637461
0.050090 0.839036 0.052361 0.058513
0.064019 0.163112 0.074959 0.697909
0.581553 0.231870 0.129116 0.057460
0.069952 0.720822 0.076089 0.133137
0.024341 0.021750 0.026150 0.927759
0.250000 0.250000 0.250000 0.250000

MOTIF CM000995.3_85730005-85730785(-)_1|1|1x0
letter-probability matrix: alength= 4 w= 7
0.230910 0.086993 0.178635 0.503462
0.042899 0.018582 0.885635 0.052884
0.039628 0.018438 0.020035 0.921899
0.321080 0.219533 0.197788 0.261599
0.077788 0.280522 0.202558 0.439132
0.067549 0.024725 0.038284 0.869442
0.250000 0.250000 0.250000 0.250000

MOTIF CM000995.3_91475322-91476846(-)_1|1|1x0
letter-probability matrix: alength= 4 w= 31
0.026609 0.019608 0.935082 0.018702
0.134998 0.131995 0.212030 0.520977
0.026141 0.022482 0.030903 0.920474
0.076438 0.066512 0.790771 0.066280
0.141979 0.107361 0.618839 0.131821
0.253239 0.234775 0.127772 0.384213
0.309396 0.281511 0.252512 0.156582
0.209847 0.417834 0.105486 0.266833
0.109656 0.465779 0.150805 0.273760
0.119456 0.054145 0.761942 0.064456
0.181228 0.395619 0.093471 0.329682
0.808403 0.072131 0.053437 0.066029
0.220616 0.406327 0.195928 0.177128
0.765582 0.060270 0.110370 0.063778
0.803086 0.067373 0.059135 0.070407
0.392385 0.190141 0.302549 0.114925
0.205060 0.159286 0.108572 0.527082
0.179112 0.063513 0.106487 0.650888
0.173771 0.193712 0.186903 0.445614
0.091360 0.137948 0.208237 0.562455
0.041228 0.040012 0.854410 0.064350
0.345652 0.191451 0.176668 0.286229
0.147166 0.555225 0.210092 0.087518
0.120872 0.199989 0.398192 0.280947
0.109414 0.219210 0.242646 0.428730
0.199841 0.147205 0.230296 0.422659
0.186511 0.207067 0.391303 0.215118
0.376126 0.141171 0.288919 0.193784
0.159371 0.074214 0.681430 0.084985
0.856743 0.044006 0.043430 0.055822
0.250000 0.250000 0.250000 0.250000

MOTIF CM000995.3_114025952-114028091(-)_1|1|1x0
letter-probability matrix: alength= 4 w= 7
0.037332 0.023301 0.917808 0.021560
0.356483 0.022017 0.591336 0.030164
0.927858 0.018557 0.025566 0.028019
0.052018 0.053228 0.839514 0.055240
0.134682 0.077454 0.634107 0.153757
0.259259 0.175264 0.267376 0.298101
0.250000 0.250000 0.250000 0.250000

MOTIF CM000995.3_114025952-114028091(-)_1|3|1x0
letter-probability matrix: alength= 4 w= 10
0.241331 0.096385 0.375112 0.287172
0.219549 0.141891 0.510704 0.127856
0.213812 0.321687 0.061455 0.403047
0.462148 0.232665 0.085953 0.219235
0.052395 0.025798 0.891425 0.030381
0.939024 0.020047 0.022148 0.018780
0.062035 0.089513 0.771105 0.077347
0.057654 0.032618 0.770670 0.139058
0.544648 0.103733 0.245987 0.105632
0.250000 0.250000 0.250000 0.250000

MOTIF CM000995.3_114025952-114028091(-)_1|6|1x0
letter-probability matrix: alength= 4 w= 7
0.061779 0.037755 0.856653 0.043813
0.081443 0.017584 0.879182 0.021792
0.915488 0.023948 0.023358 0.037206
0.075506 0.104985 0.727443 0.092066
0.070969 0.042532 0.729902 0.156597
0.514511 0.115881 0.251822 0.117786
0.250000 0.250000 0.250000 0.250000

MOTIF CM000995.3_120991179-120992112(-)_1|1|1x0
letter-probability matrix: alength= 4 w= 19
0.168854 0.110547 0.223158 0.497442
0.120464 0.315518 0.168320 0.395698
0.171819 0.293607 0.430798 0.103776
0.066863 0.095280 0.171456 0.666401
0.155673 0.518370 0.194774 0.131184
0.088841 0.152861 0.488905 0.269392
0.239982 0.129698 0.118912 0.511408
0.256300 0.041725 0.632758 0.069217
0.254225 0.200761 0.153116 0.391898
0.431667 0.283486 0.207509 0.077337
0.024928 0.038263 0.024653 0.912156
0.915967 0.025235 0.027078 0.031720
0.304474 0.400020 0.152558 0.142948
0.933261 0.019298 0.026438 0.021002
0.022284 0.935088 0.018702 0.023926
0.146766 0.095589 0.638139 0.119506
0.070504 0.065020 0.506624 0.357851
0.058922 0.053837 0.811055 0.076187
0.250000 0.250000 0.250000 0.250000

MOTIF CM000995.3_127410513-127411728(-)_1|1|1x0
letter-probability matrix: alength= 4 w= 13
0.773556 0.113809 0.054021 0.058614
0.343854 0.276737 0.165529 0.213880
0.710880 0.116045 0.132411 0.040663
0.106413 0.018328 0.858098 0.017162
0.040003 0.729556 0.042945 0.187496
0.092415 0.114920 0.065075 0.727590
0.320022 0.125857 0.276472 0.277649
0.139456 0.044513 0.725897 0.090134
0.248023 0.093932 0.083717 0.574328
0.233087 0.101172 0.487273 0.178468
0.038275 0.046886 0.071340 0.843499
0.043018 0.051047 0.047522 0.858414
0.250000 0.250000 0.250000 0.250000

MOTIF CM000995.3_127410513-127411728(-)_1|2|1x0
letter-probability matrix: alength= 4 w= 13
0.502173 0.264980 0.159162 0.073684
0.036639 0.058255 0.031553 0.873553
0.932803 0.018656 0.023014 0.025527
0.383357 0.102635 0.427647 0.086361
0.058902 0.407788 0.048995 0.484315
0.930560 0.023789 0.020704 0.024947
0.254100 0.106318 0.478931 0.160650
0.088284 0.198982 0.119598 0.593135
0.106614 0.081587 0.057984 0.753815
0.536768 0.148953 0.218116 0.096163
0.294876 0.153844 0.147470 0.403810
0.091023 0.736511 0.066245 0.106220
0.250000 0.250000 0.250000 0.250000

MOTIF CM000995.3_127418857-127419931(-)_1|1|1x0
letter-probability matrix: alength= 4 w= 25
0.102720 0.066139 0.766707 0.064434
0.242870 0.084758 0.345437 0.326934
0.699727 0.080200 0.064450 0.155624
0.388412 0.243872 0.217547 0.150168
0.158479 0.254775 0.105185 0.481562
0.112213 0.717165 0.064171 0.106450
0.032212 0.019534 0.924153 0.024102
0.100764 0.202995 0.082379 0.613862
0.231671 0.289477 0.141954 0.336899
0.155923 0.037674 0.769596 0.036807
0.044051 0.826566 0.032510 0.096874
0.885859 0.037739 0.033462 0.042940
0.056379 0.033771 0.880801 0.029050
0.086748 0.173665 0.056198 0.683389
0.044419 0.865790 0.030348 0.059443
0.368787 0.253236 0.170850 0.207127
0.157185 0.401484 0.109200 0.332131
0.070386 0.754595 0.081134 0.093885
0.034855 0.021001 0.925631 0.018513
0.075853 0.135577 0.059322 0.729248
0.046820 0.031019 0.032498 0.889663
0.056379 0.033771 0.880801 0.029050
0.086748 0.173665 0.056198 0.683389
0.044419 0.865790 0.030348 0.059443
0.250000 0.250000 0.250000 0.250000

MOTIF CM000995.3_144307733-144308547(+)_1|1|1x0
letter-probability matrix: alength= 4 w= 7
0.059121 0.042161 0.845142 0.053576
0.152106 0.082228 0.473877 0.291790
0.139403 0.206553 0.094942 0.559102
0.435730 0.397534 0.104440 0.062296
0.057024 0.564157 0.057468 0.321351
0.939204 0.018784 0.022472 0.019539
0.250000 0.250000 0.250000 0.250000

MOTIF CM000995.3_146063996-146065748(+)_1|3|1x0
letter-probability matrix: alength= 4 w= 7
0.118233 0.039763 0.753195 0.088809
0.201962 0.104296 0.142111 0.551631
0.383339 0.167303 0.185374 0.263984
0.020111 0.020882 0.940203 0.018804
0.067895 0.075928 0.034113 0.822063
0.302315 0.172997 0.114688 0.410001
0.250000 0.250000 0.250000 0.250000

MOTIF CM000995.3_148525488-148526997(+)_1|2|1x0
letter-probability matrix: alength= 4 w= 10
0.173736 0.226166 0.256599 0.343499
0.042921 0.050092 0.149059 0.757928
0.284536 0.137429 0.255566 0.322469
0.022070 0.031597 0.927076 0.019257
0.025822 0.890718 0.040256 0.043204
0.017685 0.043340 0.884236 0.054739
0.412558 0.187143 0.092322 0.307977
0.774038 0.024506 0.126387 0.075069
0.155690 0.214035 0.128780 0.501495
0.250000 0.250000 0.250000 0.250000

MOTIF CM000995.3_149959078-149960215(-)_1|1|1x0
letter-probability matrix: alength= 4 w= 13
0.290427 0.191162 0.103493 0.414918
0.074574 0.098895 0.710736 0.115796
0.034155 0.029654 0.904395 0.031796
0.456497 0.107614 0.175412 0.260477
0.095239 0.101866 0.708428 0.094466
0.102143 0.060722 0.068580 0.768555
0.129307 0.084919 0.642966 0.142809
0.122688 0.052427 0.686934 0.137951
0.104202 0.016938 0.846888 0.031973
0.100961 0.055884 0.775884 0.067271
0.307314 0.263190 0.226904 0.202592
0.110859 0.238527 0.079754 0.570861
0.250000 0.250000 0.250000 0.250000

MOTIF CM000995.3_149959078-149960215(-)_1|2|1x0
letter-probability matrix: alength= 4 w= 16
0.331355 0.209926 0.182306 0.276414
0.293616 0.186929 0.189606 0.329849
0.555877 0.144771 0.167875 0.131477
0.301095 0.177406 0.387073 0.134425
0.156643 0.125018 0.074307 0.644032
0.170241 0.255496 0.127372 0.446891
0.039132 0.030079 0.902813 0.027976
0.052624 0.130348 0.057639 0.759389
0.032942 0.018232 0.911601 0.037225
0.039132 0.030079 0.902813 0.027976
0.052624 0.130348 0.057639 0.759389
0.032942 0.018232 0.911601 0.037225
0.316709 0.189953 0.385621 0.107718
0.229699 0.106298 0.084401 0.579601
0.143212 0.170125 0.146318 0.540345
0.250000 0.250000 0.250000 0.250000

MOTIF CM000995.3_150033734-150035069(+)_1|1|1x0
letter-probability matrix: alength= 4 w= 10
0.249889 0.171101 0.201892 0.377117
0.181700 0.176012 0.289374 0.352914
0.238931 0.226354 0.182280 0.352434
0.486180 0.206598 0.081945 0.225277
0.073776 0.049040 0.768485 0.108699
0.056762 0.026404 0.885730 0.031104
0.129307 0.084919 0.642966 0.142809
0.122688 0.052427 0.686934 0.137951
0.104202 0.016938 0.846888 0.031973
0.250000 0.250000 0.250000 0.250000

MOTIF CM000995.3_150033734-150035069(+)_1|2|1x0
letter-probability matrix: alength= 4 w= 31
0.411591 0.167200 0.353129 0.068079
0.628168 0.058982 0.093173 0.219677
0.027793 0.024783 0.052687 0.894736
0.527940 0.207136 0.126293 0.138631
0.303714 0.256033 0.216348 0.223905
0.670776 0.119175 0.150088 0.059962
0.490450 0.196498 0.178634 0.134418
0.719961 0.095469 0.090894 0.093675
0.055689 0.116332 0.106742 0.721238
0.212667 0.095904 0.052721 0.638707
0.160198 0.090263 0.335001 0.414537
0.214113 0.120515 0.138265 0.527108
0.399567 0.135757 0.360555 0.104121
0.114938 0.184291 0.118505 0.582266
0.047911 0.041357 0.036090 0.874641
0.214396 0.195142 0.398099 0.192362
0.143410 0.128602 0.136715 0.591273
0.118273 0.167526 0.093294 0.620907
0.135549 0.090811 0.624640 0.149000
0.129485 0.057609 0.668120 0.144787
0.112863 0.019996 0.830515 0.036626
0.467033 0.171319 0.267040 0.094609
0.170828 0.166970 0.149783 0.512419
0.042302 0.024903 0.901274 0.031521
0.319602 0.276707 0.231812 0.171879
0.233206 0.135918 0.242487 0.388389
0.414827 0.123268 0.203097 0.258808
0.048277 0.034807 0.887577 0.029339
0.817326 0.050459 0.065734 0.066481
0.048371 0.018198 0.909901 0.023531
0.250000 0.250000 0.250000 0.250000

MOTIF CM000995.3_150080067-150081480(+)_1|1|1x0
letter-probability matrix: alength= 4 w= 43
0.133645 0.066126 0.061330 0.738899
0.108336 0.147839 0.379599 0.364226
0.100861 0.204340 0.087530 0.607270
0.605958 0.164275 0.130786 0.098982
0.886178 0.027376 0.049184 0.037262
0.116530 0.190577 0.125699 0.567194
0.351238 0.191852 0.226472 0.230438
0.116571 0.198579 0.202713 0.482137
0.083722 0.144044 0.721990 0.050243
0.306308 0.120046 0.219895 0.353751
0.336769 0.163915 0.220212 0.279104
0.281618 0.385256 0.161602 0.171524
0.449723 0.111191 0.310442 0.128644
0.145644 0.276799 0.095418 0.482139
0.212664 0.347524 0.199026 0.240786
0.232031 0.101998 0.339402 0.326568
0.113778 0.192260 0.208616 0.485346
0.082815 0.070886 0.050746 0.795554
0.322066 0.084060 0.360976 0.232897
0.173007 0.177070 0.205232 0.444691
0.070262 0.097160 0.074147 0.758431
0.447079 0.284920 0.088958 0.179042
0.031685 0.018553 0.927644 0.022118
0.933067 0.021727 0.024775 0.020431
0.447079 0.284920 0.088958 0.179042
0.031685 0.018553 0.927644 0.022118
0.933067 0.021727 0.024775 0.020431
0.447079 0.284920 0.088958 0.179042
0.031685 0.018553 0.927644 0.022118
0.933067 0.021727 0.024775 0.020431
0.306308 0.120046 0.219895 0.353751
0.336769 0.163915 0.220212 0.279104
0.281618 0.385256 0.161602 0.171524
0.269036 0.181754 0.283488 0.265721
0.099243 0.238885 0.157961 0.503911
0.161835 0.207113 0.115713 0.515339
0.066035 0.202894 0.239155 0.491915
0.103669 0.017152 0.854105 0.025073
0.134926 0.064531 0.040476 0.760067
0.594880 0.123439 0.134356 0.147325
0.287616 0.138881 0.220949 0.352554
0.146020 0.426451 0.120062 0.307467
0.250000 0.250000 0.250000 0.250000

MOTIF CM000995.3_150096440-150097529(-)_1|3|1x0
letter-probability matrix: alength= 4 w= 22
0.301052 0.221851 0.139389 0.337708
0.068434 0.046306 0.813384 0.071875
0.042882 0.022844 0.907640 0.026634
0.453166 0.109254 0.176739 0.260841
0.097366 0.104032 0.702015 0.096588
0.104527 0.062643 0.070616 0.762214
0.137877 0.069526 0.064614 0.727983
0.111176 0.150449 0.376612 0.361763
0.104215 0.207157 0.090787 0.597842
0.310694 0.131922 0.129581 0.427804
0.213892 0.170788 0.238742 0.376578
0.142570 0.434660 0.139258 0.283512
0.028731 0.024087 0.919723 0.027459
0.038521 0.083459 0.046493 0.831528
0.037852 0.017952 0.897618 0.046577
0.055829 0.031832 0.846685 0.065654
0.172976 0.058299 0.708664 0.060062
0.310202 0.245374 0.115478 0.328946
0.156991 0.105348 0.274685 0.462975
0.219753 0.343405 0.298742 0.138100
0.096065 0.288456 0.066169 0.549310
0.250000 0.250000 0.250000 0.250000

MOTIF CM000995.3_150109461-150111456(+)_1|2|1x0
letter-probability matrix: alength= 4 w= 13
0.248396 0.162915 0.195881 0.392808
0.174254 0.168191 0.292585 0.364970
0.236798 0.222960 0.175183 0.365060
0.513392 0.197947 0.070683 0.217978
0.059636 0.037844 0.810700 0.091820
0.042993 0.018333 0.916672 0.022002
0.224075 0.102265 0.193276 0.480384
0.175494 0.179985 0.285905 0.358616
0.231438 0.203082 0.110402 0.455077
0.280831 0.171364 0.178920 0.368884
0.114727 0.142583 0.376355 0.366335
0.207184 0.314486 0.190619 0.287710
0.250000 0.250000 0.250000 0.250000

MOTIF CM000995.3_150109461-150111456(+)_1|3|1x0
letter-probability matrix: alength= 4 w= 13
0.083551 0.075606 0.744688 0.096155
0.133572 0.042010 0.705547 0.118871
0.498031 0.077749 0.188612 0.235608
0.129996 0.041561 0.790389 0.038054
0.100955 0.419028 0.074790 0.405227
0.148295 0.554889 0.109853 0.186963
0.395462 0.280456 0.140436 0.183647
0.058236 0.171241 0.096462 0.674061
0.027550 0.022126 0.918217 0.032107
0.129307 0.084919 0.642966 0.142809
0.122688 0.052427 0.686934 0.137951
0.104202 0.016938 0.846888 0.031973
0.250000 0.250000 0.250000 0.250000

MOTIF CM000995.3_150109461-150111456(+)_1|4|1x0
letter-probability matrix: alength= 4 w= 31
0.264194 0.131722 0.514525 0.089559
0.068866 0.058751 0.446830 0.425553
0.072017 0.053844 0.113847 0.760292
0.557970 0.198937 0.115308 0.127785
0.309498 0.256390 0.212949 0.221163
0.708874 0.105539 0.136088 0.049498
0.517220 0.188713 0.169893 0.124174
0.760099 0.081972 0.077653 0.080276
0.045184 0.101776 0.092568 0.760472
0.200339 0.083277 0.043062 0.673323
0.150639 0.080039 0.339704 0.429618
0.206283 0.109478 0.127381 0.556858
0.267552 0.141853 0.377912 0.212683
0.229045 0.091029 0.375196 0.304730
0.121884 0.365271 0.287934 0.224912
0.403030 0.280953 0.135900 0.180117
0.052952 0.164334 0.089952 0.692763
0.023426 0.018609 0.930455 0.027511
0.032223 0.019195 0.912653 0.035928
0.133476 0.023842 0.804802 0.037880
0.195413 0.040034 0.046238 0.718315
0.309603 0.195313 0.168795 0.326289
0.144984 0.072970 0.688396 0.093650
0.320657 0.245580 0.207731 0.226032
0.288461 0.260069 0.236320 0.215151
0.205616 0.062742 0.080402 0.651240
0.338174 0.088127 0.479721 0.093977
0.160738 0.094026 0.631824 0.113412
0.404251 0.176054 0.208785 0.210911
0.265437 0.366657 0.172945 0.194961
0.250000 0.250000 0.250000 0.250000

MOTIF CM000995.3_150167003-150168125(+)_1|2|1x0
letter-probability matrix: alength= 4 w= 22
0.301052 0.221851 0.139389 0.337708
0.068434 0.046306 0.813384 0.071875
0.042882 0.022844 0.907640 0.026634
0.453166 0.109254 0.176739 0.260841
0.097366 0.104032 0.702015 0.096588
0.104527 0.062643 0.070616 0.762214
0.137877 0.069526 0.064614 0.727983
0.111176 0.150449 0.376612 0.361763
0.104215 0.207157 0.090787 0.597842
0.310694 0.131922 0.129581 0.427804
0.213892 0.170788 0.238742 0.376578
0.142570 0.434660 0.139258 0.283512
0.028731 0.024087 0.919723 0.027459
0.038521 0.083459 0.046493 0.831528
0.037852 0.017952 0.897618 0.046577
0.055829 0.031832 0.846685 0.065654
0.172976 0.058299 0.708664 0.060062
0.310202 0.245374 0.115478 0.328946
0.156991 0.105348 0.274685 0.462975
0.219753 0.343405 0.298742 0.138100
0.096065 0.288456 0.066169 0.549310
0.250000 0.250000 0.250000 0.250000

MOTIF CM000995.3_150183673-150185170(-)_1|2|1x0
letter-probability matrix: alength= 4 w= 46
0.152577 0.082072 0.076803 0.688548
0.121278 0.159502 0.366160 0.353060
0.116137 0.216366 0.102498 0.564999
0.562415 0.178033 0.145629 0.113923
0.843041 0.039357 0.065958 0.051645
0.130802 0.201781 0.139831 0.527587
0.338306 0.198546 0.229803 0.233345
0.129504 0.207087 0.210882 0.452527
0.100728 0.162488 0.672557 0.064228
0.247397 0.152075 0.285236 0.315292
0.398483 0.144127 0.256966 0.200424
0.132861 0.335553 0.277878 0.253708
0.426419 0.124459 0.307600 0.141523
0.158188 0.278567 0.108973 0.454273
0.217368 0.335087 0.205036 0.242509
0.236168 0.114461 0.330200 0.319171
0.126829 0.201370 0.216393 0.455408
0.101373 0.088388 0.065837 0.744401
0.534059 0.206832 0.122715 0.136393
0.821809 0.040753 0.096397 0.041040
0.165220 0.125059 0.265018 0.444703
0.423768 0.284906 0.102139 0.189187
0.045542 0.028416 0.892865 0.033176
0.899510 0.032734 0.036748 0.031007
0.423768 0.284906 0.102139 0.189187
0.045542 0.028416 0.892865 0.033176
0.899510 0.032734 0.036748 0.031007
0.301202 0.131933 0.224909 0.341956
0.326225 0.172957 0.224354 0.276464
0.279563 0.368477 0.171361 0.180599
0.267086 0.189039 0.279690 0.264184
0.112848 0.244729 0.169972 0.472450
0.173549 0.215692 0.129132 0.481627
0.054339 0.037147 0.875652 0.032863
0.155653 0.062949 0.710955 0.070443
0.795453 0.043726 0.082162 0.078659
0.041483 0.024858 0.915352 0.018307
0.207324 0.025534 0.742586 0.024556
0.113782 0.085141 0.039751 0.761326
0.391191 0.143919 0.221447 0.243443
0.118005 0.719400 0.091790 0.070805
0.108203 0.436724 0.193847 0.261226
0.551906 0.138035 0.148738 0.161321
0.284445 0.149752 0.225464 0.340339
0.157716 0.405565 0.132728 0.303991
0.250000 0.250000 0.250000 0.250000

MOTIF CM000995.3_150249899-150251741(-)_1|2|1x0
letter-probability matrix: alength= 4 w= 49
0.152577 0.082072 0.076803 0.688548
0.121278 0.159502 0.366160 0.353060
0.116137 0.216366 0.102498 0.564999
0.562415 0.178033 0.145629 0.113923
0.843041 0.039357 0.065958 0.051645
0.130802 0.201781 0.139831 0.527587
0.338306 0.198546 0.229803 0.233345
0.129504 0.207087 0.210882 0.452527
0.100728 0.162488 0.672557 0.064228
0.301202 0.131933 0.224909 0.341956
0.326225 0.172957 0.224354 0.276464
0.279563 0.368477 0.171361 0.180599
0.426419 0.124459 0.307600 0.141523
0.158188 0.278567 0.108973 0.454273
0.217368 0.335087 0.205036 0.242509
0.316117 0.096776 0.349542 0.237566
0.182452 0.186223 0.212090 0.419235
0.086829 0.115535 0.091046 0.706591
0.534059 0.206832 0.122715 0.136393
0.821809 0.040753 0.096397 0.041040
0.165220 0.125059 0.265018 0.444703
0.423768 0.284906 0.102139 0.189187
0.045542 0.028416 0.892865 0.033176
0.899510 0.032734 0.036748 0.031007
0.301202 0.131933 0.224909 0.341956
0.326225 0.172957 0.224354 0.276464
0.279563 0.368477 0.171361 0.180599
0.267086 0.189039 0.279690 0.264184
0.112848 0.244729 0.169972 0.472450
0.173549 0.215692 0.129132 0.481627
0.054339 0.037147 0.875652 0.032863
0.155653 0.062949 0.710955 0.070443
0.795453 0.043726 0.082162 0.078659
0.041483 0.024858 0.915352 0.018307
0.207324 0.025534 0.742586 0.024556
0.113782 0.085141 0.039751 0.761326
0.391191 0.143919 0.221447 0.243443
0.118005 0.719400 0.091790 0.070805
0.108203 0.436724 0.193847 0.261226
0.551906 0.138035 0.148738 0.161321
0.284445 0.149752 0.225464 0.340339
0.157716 0.405565 0.132728 0.303991
0.355910 0.300103 0.220349 0.123638
0.035610 0.070735 0.042561 0.851093
0.852246 0.047430 0.043735 0.056589
0.076420 0.038855 0.811382 0.073344
0.083562 0.045512 0.801856 0.069069
0.257584 0.063127 0.078089 0.601200
0.250000 0.250000 0.250000 0.250000

MOTIF CM000995.3_150313852-150315385(-)_1|1|1x0
letter-probability matrix: alength= 4 w= 7
0.248396 0.162915 0.195881 0.392808
0.174254 0.168191 0.292585 0.364970
0.236798 0.222960 0.175183 0.365060
0.513392 0.197947 0.070683 0.217978
0.059636 0.037844 0.810700 0.091820
0.042993 0.018333 0.916672 0.022002
0.250000 0.250000 0.250000 0.250000

MOTIF CM000995.3_150313852-150315385(-)_1|2|1x0
letter-probability matrix: alength= 4 w= 16
0.135549 0.090811 0.624640 0.149000
0.129485 0.057609 0.668120 0.144787
0.112863 0.019996 0.830515 0.036626
0.149773 0.050560 0.746040 0.053628
0.091815 0.382400 0.092577 0.433208
0.043497 0.025314 0.891830 0.039360
0.260763 0.205159 0.194784 0.339294
0.276129 0.165183 0.257514 0.301174
0.212806 0.108262 0.112134 0.566798
0.319602 0.276707 0.231812 0.171879
0.233206 0.135918 0.242487 0.388389
0.414827 0.123268 0.203097 0.258808
0.048277 0.034807 0.887577 0.029339
0.817326 0.050459 0.065734 0.066481
0.048371 0.018198 0.909901 0.023531
0.250000 0.250000 0.250000 0.250000

MOTIF CM000995.3_150313852-150315385(-)_1|3|1x0
letter-probability matrix: alength= 4 w= 22
0.418220 0.162442 0.356090 0.063248
0.645064 0.053839 0.087008 0.214089
0.023747 0.021055 0.046474 0.908724
0.542611 0.203203 0.120880 0.133306
0.306523 0.256213 0.214692 0.222572
0.689670 0.112432 0.143231 0.054668
0.532385 0.158479 0.216976 0.092160
0.091619 0.295070 0.074033 0.539279
0.022549 0.020445 0.023225 0.933781
0.135459 0.067572 0.062726 0.734243
0.109550 0.148958 0.378319 0.363172
0.102294 0.205557 0.088920 0.603229
0.405935 0.130704 0.364432 0.098930
0.109096 0.179084 0.112653 0.599167
0.042203 0.036164 0.031345 0.890289
0.212167 0.192210 0.406287 0.189336
0.137605 0.122729 0.130869 0.608797
0.112079 0.161528 0.087370 0.639023
0.129307 0.084919 0.642966 0.142809
0.122688 0.052427 0.686934 0.137951
0.104202 0.016938 0.846888 0.031973
0.250000 0.250000 0.250000 0.250000

MOTIF CM000995.3_151934728-151935781(+)_1|3|1x0
letter-probability matrix: alength= 4 w= 10
0.272225 0.175857 0.276898 0.275020
0.351733 0.223301 0.309914 0.115052
0.201781 0.587007 0.106932 0.104280
0.258115 0.446471 0.131880 0.163535
0.818758 0.058700 0.056443 0.066099
0.051996 0.841946 0.047413 0.058645
0.027498 0.896329 0.024723 0.051449
0.031877 0.018344 0.032574 0.917205
0.023713 0.027511 0.889957 0.058819
0.250000 0.250000 0.250000 0.250000

MOTIF CM000995.3_153073411-153074686(-)_1|1|1x0
letter-probability matrix: alength= 4 w= 10
0.240633 0.545906 0.076584 0.136877
0.147949 0.337004 0.192640 0.322407
0.189757 0.210432 0.375717 0.224094
0.157587 0.100071 0.636512 0.105830
0.219456 0.210728 0.263087 0.306729
0.167093 0.159509 0.397611 0.275788
0.311746 0.141337 0.315788 0.231129
0.124622 0.053900 0.783902 0.037576
0.018830 0.019916 0.941486 0.019768
0.250000 0.250000 0.250000 0.250000

MOTIF CM000995.3_153073411-153074686(-)_1|2|1x0
letter-probability matrix: alength= 4 w= 7
0.055483 0.039465 0.836826 0.068225
0.195119 0.049757 0.713941 0.041183
0.020017 0.018804 0.940204 0.020975
0.077507 0.105682 0.741178 0.075634
0.152591 0.581930 0.185656 0.079823
0.161069 0.176927 0.463192 0.198812
0.250000 0.250000 0.250000 0.250000

MOTIF CM000995.3_154126314-154127199(-)_1|1|1x0
letter-probability matrix: alength= 4 w= 7
0.462005 0.237232 0.109146 0.191618
0.083139 0.074954 0.765454 0.076453
0.832361 0.055011 0.058301 0.054326
0.139427 0.053934 0.770475 0.036163
0.931328 0.024405 0.018627 0.025641
0.022123 0.925632 0.023932 0.028313
0.250000 0.250000 0.250000 0.250000

MOTIF CM000995.3_165194249-165196007(-)_1|1|1x0
letter-probability matrix: alength= 4 w= 22
0.424281 0.095064 0.386049 0.094606
0.046840 0.070027 0.033386 0.849748
0.902123 0.031449 0.029939 0.036489
0.331386 0.108036 0.305642 0.254937
0.152027 0.577194 0.109626 0.161152
0.040833 0.890561 0.031801 0.036805
0.494133 0.228457 0.179335 0.098075
0.934860 0.019109 0.027334 0.018697
0.028330 0.027289 0.037397 0.906984
0.595933 0.172639 0.153614 0.077814
0.868398 0.035457 0.064158 0.031987
0.035115 0.031786 0.043554 0.889545
0.348537 0.320102 0.121862 0.209499
0.064805 0.047013 0.061147 0.827034
0.561496 0.086516 0.276192 0.075796
0.344166 0.216577 0.182047 0.257211
0.111060 0.104079 0.705270 0.079591
0.102170 0.044938 0.170776 0.682116
0.378323 0.179225 0.226016 0.216436
0.128292 0.138531 0.225133 0.508044
0.245894 0.097355 0.469956 0.186795
0.250000 0.250000 0.250000 0.250000

MOTIF CM000995.3_165222004-165223864(-)_1|1|1x0
letter-probability matrix: alength= 4 w= 28
0.441354 0.171682 0.268307 0.118658
0.155908 0.406548 0.128759 0.308785
0.159843 0.114017 0.131640 0.594499
0.461377 0.227636 0.156096 0.154891
0.253356 0.091312 0.172099 0.483234
0.133456 0.092121 0.146728 0.627695
0.417067 0.222604 0.252651 0.107678
0.232673 0.126653 0.105067 0.535607
0.220343 0.240637 0.148587 0.390432
0.380836 0.252696 0.228654 0.137814
0.251750 0.116570 0.097929 0.533751
0.173076 0.407105 0.121654 0.298164
0.173463 0.162986 0.329199 0.334351
0.239239 0.165970 0.336962 0.257829
0.103616 0.153698 0.606005 0.136680
0.545898 0.180055 0.106123 0.167924
0.114767 0.305258 0.098861 0.481115
0.041878 0.032524 0.882506 0.043092
0.404509 0.221424 0.252734 0.121333
0.198317 0.155792 0.081390 0.564501
0.081797 0.796601 0.054603 0.066999
0.029068 0.018594 0.929711 0.022627
0.059506 0.196825 0.079026 0.664642
0.223002 0.050443 0.096445 0.630111
0.283466 0.190562 0.270177 0.255795
0.126248 0.397856 0.192869 0.283027
0.076079 0.088655 0.720438 0.114827
0.250000 0.250000 0.250000 0.250000

MOTIF CM000995.3_165222004-165223864(-)_1|2|1x0
letter-probability matrix: alength= 4 w= 16
0.115213 0.076604 0.164194 0.643989
0.852962 0.057809 0.051310 0.037918
0.035525 0.095058 0.081446 0.787971
0.334080 0.438466 0.090897 0.136557
0.083707 0.347437 0.071354 0.497503
0.019358 0.018382 0.919124 0.043136
0.417153 0.144596 0.360196 0.078056
0.097439 0.082941 0.069603 0.750017
0.074052 0.057235 0.078006 0.790708
0.365609 0.366001 0.133790 0.134600
0.118887 0.177633 0.113351 0.590128
0.725301 0.091355 0.098232 0.085112
0.341888 0.169838 0.293612 0.194661
0.122763 0.166268 0.118112 0.592856
0.100055 0.058028 0.755012 0.086906
0.250000 0.250000 0.250000 0.250000

MOTIF CM000995.3_168596330-168598796(-)_1|2|1x0
letter-probability matrix: alength= 4 w= 7
0.517819 0.208174 0.140289 0.133717
0.929493 0.021092 0.027779 0.021636
0.021351 0.019284 0.018811 0.940553
0.400114 0.212157 0.211528 0.176202
0.137524 0.122263 0.127068 0.613145
0.188617 0.078433 0.123400 0.609550
0.250000 0.250000 0.250000 0.250000

MOTIF CM000995.3_168596330-168598796(-)_1|3|1x0
letter-probability matrix: alength= 4 w= 7
0.552467 0.190475 0.125546 0.131512
0.926262 0.024189 0.029124 0.020425
0.021990 0.020969 0.018766 0.938276
0.314465 0.210913 0.282548 0.192074
0.136267 0.252208 0.121204 0.490322
0.152296 0.319733 0.201546 0.326425
0.250000 0.250000 0.250000 0.250000

MOTIF CM000995.3_168735746-168736472(-)_1|1|1x0
letter-probability matrix: alength= 4 w= 7
0.638984 0.124921 0.079243 0.156851
0.649349 0.045649 0.233360 0.071642
0.187535 0.093297 0.350242 0.368927
0.025786 0.018490 0.924523 0.031201
0.037749 0.904289 0.022676 0.035286
0.134907 0.082859 0.161631 0.620603
0.250000 0.250000 0.250000 0.250000

MOTIF CM000995.3_168735746-168736472(-)_1|2|1x0
letter-probability matrix: alength= 4 w= 10
0.339318 0.157204 0.312639 0.190839
0.054938 0.219177 0.096211 0.629673
0.018802 0.020323 0.940113 0.020762
0.336186 0.242959 0.272127 0.148729
0.223009 0.112366 0.173344 0.491281
0.372830 0.174723 0.122858 0.329589
0.355818 0.247700 0.138050 0.258433
0.072887 0.798826 0.044235 0.084052
0.141138 0.354486 0.205384 0.298992
0.250000 0.250000 0.250000 0.250000

MOTIF CM000995.3_168767582-168769322(-)_1|1|1x0
letter-probability matrix: alength= 4 w= 16
0.591111 0.104364 0.237646 0.066879
0.927379 0.034264 0.018548 0.019809
0.831845 0.092778 0.029661 0.045716
0.242084 0.513693 0.147410 0.096813
0.043275 0.122789 0.070021 0.763915
0.383430 0.166745 0.171315 0.278510
0.309430 0.100554 0.475137 0.114880
0.038747 0.077775 0.828100 0.055378
0.673238 0.157371 0.078495 0.090896
0.572843 0.181685 0.101436 0.144035
0.870636 0.028262 0.066971 0.034131
0.273529 0.117627 0.252442 0.356401
0.032751 0.024062 0.904106 0.039081
0.046385 0.881121 0.028921 0.043573
0.144221 0.091789 0.170523 0.593467
0.250000 0.250000 0.250000 0.250000

MOTIF CM000995.3_169960855-169962388(-)_1|2|1x0
letter-probability matrix: alength= 4 w= 7
0.394715 0.271306 0.128696 0.205283
0.504309 0.292185 0.117696 0.085810
0.111746 0.218685 0.541030 0.128539
0.203429 0.112290 0.264135 0.420146
0.017885 0.894254 0.058590 0.029271
0.057334 0.214400 0.102138 0.626127
0.250000 0.250000 0.250000 0.250000

MOTIF CM000995.3_174859826-174861038(+)_1|1|1x0
letter-probability matrix: alength= 4 w= 31
0.344734 0.156895 0.272935 0.225437
0.235641 0.144710 0.258287 0.361361
0.217765 0.293249 0.190355 0.298631
0.548525 0.270775 0.137273 0.043427
0.041044 0.306082 0.036954 0.615920
0.941737 0.018835 0.019676 0.019752
0.077384 0.075795 0.126730 0.720090
0.018032 0.888906 0.034529 0.058533
0.026772 0.028828 0.861133 0.083267
0.208288 0.102694 0.405416 0.283603
0.057349 0.853838 0.043578 0.045235
0.191479 0.475443 0.088288 0.244790
0.546207 0.217477 0.074400 0.161915
0.041258 0.035754 0.886243 0.036745
0.932955 0.021864 0.023691 0.021489
0.546207 0.217477 0.074400 0.161915
0.041258 0.035754 0.886243 0.036745
0.932955 0.021864 0.023691 0.021489
0.483024 0.095141 0.164794 0.257041
0.079265 0.085492 0.756700 0.078542
0.084269 0.046959 0.053845 0.814926
0.546207 0.217477 0.074400 0.161915
0.041258 0.035754 0.886243 0.036745
0.932955 0.021864 0.023691 0.021489
0.208288 0.102694 0.405416 0.283603
0.057349 0.853838 0.043578 0.045235
0.191479 0.475443 0.088288 0.244790
0.211579 0.140127 0.198418 0.449876
0.046670 0.751773 0.071792 0.129765
0.028668 0.028767 0.879853 0.062712
0.250000 0.250000 0.250000 0.250000

MOTIF CM000995.3_174881307-174882042(+)_1|2|1x0
letter-probability matrix: alength= 4 w= 7
0.583344 0.122849 0.207084 0.086723
0.051901 0.032377 0.824148 0.091575
0.922343 0.018447 0.038444 0.020766
0.285369 0.104852 0.372555 0.237225
0.106212 0.089508 0.126682 0.677598
0.074471 0.033525 0.037216 0.854787
0.250000 0.250000 0.250000 0.250000

MOTIF CM000995.3_174929754-174930792(+)_1|1|1x0
letter-probability matrix: alength= 4 w= 7
0.291476 0.180590 0.089465 0.438468
0.057999 0.080120 0.765903 0.095978
0.022073 0.018776 0.938814 0.020337
0.129930 0.073076 0.132619 0.664375
0.082324 0.678217 0.121066 0.118393
0.085482 0.163642 0.486217 0.264659
0.250000 0.250000 0.250000 0.250000

MOTIF CM000995.3_174971923-174973687(-)_1|1|1x0
letter-probability matrix: alength= 4 w= 55
0.513499 0.225953 0.086847 0.173701
0.055010 0.048417 0.846960 0.049613
0.902731 0.031799 0.034157 0.031312
0.057054 0.040450 0.073680 0.828816
0.068500 0.707515 0.168346 0.055639
0.231447 0.381245 0.184452 0.202857
0.322784 0.128704 0.297153 0.251359
0.444179 0.149515 0.170546 0.235760
0.102016 0.309204 0.277750 0.311030
0.334707 0.116273 0.238249 0.310771
0.128706 0.399483 0.164031 0.307780
0.063659 0.077942 0.744948 0.113452
0.272939 0.115022 0.238291 0.373748
0.206919 0.091619 0.581565 0.119898
0.288263 0.207050 0.175832 0.328854
0.400781 0.129484 0.281009 0.188726
0.136757 0.117895 0.136924 0.608424
0.029931 0.058207 0.853781 0.058080
0.655926 0.112256 0.050842 0.180977
0.028442 0.919662 0.018393 0.033503
0.055057 0.032777 0.830533 0.081634
0.323075 0.228012 0.241782 0.207131
0.130568 0.040034 0.766928 0.062471
0.549437 0.153093 0.206637 0.090833
0.295478 0.236229 0.208499 0.259793
0.140007 0.370195 0.105098 0.384699
0.082347 0.111701 0.380155 0.425797
0.295478 0.236229 0.208499 0.259793
0.140007 0.370195 0.105098 0.384699
0.082347 0.111701 0.380155 0.425797
0.456984 0.107376 0.175218 0.260423
0.094931 0.101551 0.709360 0.094158
0.101797 0.060444 0.068286 0.769473
0.211850 0.137053 0.215498 0.435599
0.041032 0.822832 0.054588 0.081548
0.046679 0.045327 0.804073 0.103920
0.513499 0.225953 0.086847 0.173701
0.055010 0.048417 0.846960 0.049613
0.902731 0.031799 0.034157 0.031312
0.222354 0.109683 0.181799 0.486164
0.102145 0.673710 0.147226 0.076919
0.209121 0.370375 0.178686 0.241817
0.268171 0.210852 0.162304 0.358673
0.093756 0.068353 0.626092 0.211799
0.034380 0.036392 0.893447 0.035781
0.217579 0.150694 0.205472 0.426254
0.059281 0.706183 0.087027 0.147509
0.039722 0.039844 0.840621 0.079813
0.216124 0.222340 0.220581 0.340955
0.106574 0.079027 0.634527 0.179872
0.036996 0.035761 0.888599 0.038644
0.281076 0.115343 0.419108 0.184473
0.227150 0.140269 0.110715 0.521866
0.129535 0.089869 0.150739 0.629857
0.250000 0.250000 0.250000 0.250000

MOTIF CM000995.3_175010614-175012384(-)_1|2|1x0
letter-probability matrix: alength= 4 w= 46
0.027620 0.022647 0.931110 0.018622
0.902962 0.035793 0.033843 0.027401
0.087428 0.115444 0.058784 0.738344
0.319253 0.128870 0.132059 0.419818
0.757166 0.050093 0.117798 0.074942
0.085880 0.102764 0.706556 0.104800
0.320272 0.156388 0.176212 0.347128
0.081210 0.689792 0.094395 0.134604
0.073787 0.064897 0.738583 0.122733
0.319253 0.128870 0.132059 0.419818
0.757166 0.050093 0.117798 0.074942
0.085880 0.102764 0.706556 0.104800
0.320272 0.156388 0.176212 0.347128
0.081210 0.689792 0.094395 0.134604
0.073787 0.064897 0.738583 0.122733
0.320272 0.156388 0.176212 0.347128
0.081210 0.689792 0.094395 0.134604
0.073787 0.064897 0.738583 0.122733
0.319253 0.128870 0.132059 0.419818
0.757166 0.050093 0.117798 0.074942
0.085880 0.102764 0.706556 0.104800
0.319253 0.128870 0.132059 0.419818
0.757166 0.050093 0.117798 0.074942
0.085880 0.102764 0.706556 0.104800
0.320272 0.156388 0.176212 0.347128
0.081210 0.689792 0.094395 0.134604
0.073787 0.064897 0.738583 0.122733
0.320272 0.156388 0.176212 0.347128
0.081210 0.689792 0.094395 0.134604
0.073787 0.064897 0.738583 0.122733
0.319253 0.128870 0.132059 0.419818
0.757166 0.050093 0.117798 0.074942
0.085880 0.102764 0.706556 0.104800
0.320272 0.156388 0.176212 0.347128
0.081210 0.689792 0.094395 0.134604
0.073787 0.064897 0.738583 0.122733
0.254113 0.184981 0.235468 0.325438
0.091931 0.626121 0.106584 0.175365
0.060326 0.058767 0.783995 0.096911
0.320272 0.156388 0.176212 0.347128
0.081210 0.689792 0.094395 0.134604
0.073787 0.064897 0.738583 0.122733
0.280418 0.162279 0.233942 0.323361
0.079067 0.695192 0.073987 0.151754
0.120051 0.104250 0.238282 0.537417
0.250000 0.250000 0.250000 0.250000

MOTIF CM000995.3_175036709-175038305(-)_1|1|1x0
letter-probability matrix: alength= 4 w= 49
0.557315 0.214378 0.070453 0.157854
0.037253 0.032110 0.897602 0.033035
0.941183 0.019165 0.020829 0.018824
0.039162 0.026244 0.052737 0.881857
0.050573 0.765713 0.144012 0.039702
0.226595 0.405049 0.173995 0.194361
0.333484 0.114379 0.302870 0.249267
0.478851 0.134856 0.157177 0.229116
0.086939 0.315992 0.278903 0.318165
0.510668 0.136997 0.195767 0.156568
0.132889 0.515828 0.075670 0.275612
0.064975 0.774748 0.082463 0.077814
0.310995 0.070058 0.363295 0.255652
0.061046 0.100475 0.776973 0.061507
0.095989 0.055917 0.035857 0.812237
0.202580 0.122032 0.206646 0.468743
0.026746 0.876484 0.037285 0.059485
0.031288 0.030235 0.859066 0.079411
0.269103 0.203412 0.150008 0.377477
0.074693 0.051709 0.680766 0.192833
0.021085 0.022528 0.934298 0.022089
0.065769 0.027594 0.868283 0.038354
0.118839 0.549028 0.076559 0.255573
0.041189 0.040706 0.334555 0.583550
0.303209 0.233685 0.202077 0.261029
0.124080 0.384727 0.088868 0.402325
0.066118 0.094280 0.392144 0.447459
0.303209 0.233685 0.202077 0.261029
0.124080 0.384727 0.088868 0.402325
0.066118 0.094280 0.392144 0.447459
0.310995 0.070058 0.363295 0.255652
0.061046 0.100475 0.776973 0.061507
0.095989 0.055917 0.035857 0.812237
0.267399 0.086548 0.205224 0.440829
0.102264 0.041860 0.792612 0.063264
0.180719 0.523639 0.117243 0.178399
0.646685 0.101716 0.107914 0.143684
0.152848 0.760627 0.053362 0.033163
0.179583 0.202009 0.291145 0.327263
0.209429 0.136580 0.195929 0.458062
0.042868 0.766270 0.067016 0.123846
0.025545 0.025637 0.891274 0.057544
0.269103 0.203412 0.150008 0.377477
0.074693 0.051709 0.680766 0.192833
0.021085 0.022528 0.934298 0.022089
0.280967 0.099646 0.447277 0.172110
0.215670 0.123069 0.093446 0.567816
0.109329 0.071441 0.130424 0.688806
0.250000 0.250000 0.250000 0.250000

MOTIF CM000995.3_175070634-175071608(-)_1|1|1x0
letter-probability matrix: alength= 4 w= 7
0.352558 0.111288 0.134841 0.401313
0.027966 0.873369 0.035623 0.063042
0.022346 0.018176 0.908817 0.050660
0.292433 0.121314 0.218489 0.367764
0.026478 0.874155 0.023795 0.075571
0.062675 0.049946 0.188807 0.698572
0.250000 0.250000 0.250000 0.250000

MOTIF CM000995.3_175126545-175127589(+)_1|1|1x0
letter-probability matrix: alength= 4 w= 28
0.552533 0.152674 0.223876 0.070916
0.085954 0.610051 0.061874 0.242122
0.032680 0.029475 0.036451 0.901394
0.442043 0.114857 0.181158 0.261942
0.104653 0.111429 0.680057 0.103861
0.112695 0.069382 0.077722 0.740200
0.461144 0.186250 0.238550 0.114056
0.160220 0.147375 0.073324 0.619081
0.830796 0.068442 0.051712 0.049051
0.458868 0.351466 0.136059 0.053607
0.064544 0.304763 0.040094 0.590599
0.938474 0.021583 0.021174 0.018770
0.452913 0.283355 0.204706 0.059027
0.049501 0.178323 0.039799 0.732376
0.930928 0.022365 0.024524 0.022183
0.365860 0.072013 0.290470 0.271657
0.098525 0.233947 0.120838 0.546690
0.053436 0.051391 0.857959 0.037213
0.494582 0.230398 0.094637 0.180383
0.064392 0.057180 0.819936 0.058493
0.880476 0.039130 0.041823 0.038572
0.238542 0.068845 0.201684 0.490928
0.190509 0.243161 0.223350 0.342980
0.095924 0.115895 0.677193 0.110987
0.454056 0.158567 0.210944 0.176433
0.156566 0.463081 0.099804 0.280549
0.094156 0.683160 0.113925 0.108759
0.250000 0.250000 0.250000 0.250000

MOTIF CM000995.3_175166538-175167966(-)_1|1|1x0
letter-probability matrix: alength= 4 w= 40
0.160664 0.231475 0.180554 0.427307
0.044702 0.729874 0.049949 0.175474
0.017633 0.028257 0.881662 0.072448
0.329818 0.119181 0.300950 0.250051
0.466827 0.139850 0.161785 0.231538
0.091920 0.313720 0.278588 0.315772
0.496885 0.142133 0.199601 0.161382
0.138504 0.503215 0.081063 0.277218
0.071387 0.754311 0.089556 0.084746
0.268846 0.206011 0.154197 0.370946
0.080952 0.057056 0.662444 0.199547
0.025036 0.026664 0.922131 0.026169
0.300523 0.234575 0.204290 0.260613
0.129469 0.379885 0.094249 0.396396
0.071406 0.100074 0.388295 0.440226
0.300523 0.234575 0.204290 0.260613
0.129469 0.379885 0.094249 0.396396
0.071406 0.100074 0.388295 0.440226
0.309450 0.074966 0.358761 0.256824
0.067310 0.108127 0.756769 0.067794
0.104005 0.062204 0.040762 0.793029
0.205860 0.127111 0.209788 0.457240
0.031101 0.859715 0.042659 0.066526
0.036029 0.034876 0.841708 0.087386
0.542286 0.218545 0.075827 0.163342
0.042750 0.037116 0.882003 0.038132
0.929823 0.022893 0.024779 0.022505
0.249798 0.090795 0.364515 0.294892
0.199622 0.202348 0.305642 0.292388
0.293467 0.388984 0.170491 0.147059
0.368795 0.168692 0.168875 0.293639
0.632717 0.125769 0.085279 0.156235
0.046334 0.028327 0.903877 0.021462
0.268846 0.206011 0.154197 0.370946
0.080952 0.057056 0.662444 0.199547
0.025036 0.026664 0.922131 0.026169
0.281163 0.104885 0.437556 0.176396
0.219819 0.128916 0.099209 0.552056
0.116152 0.077491 0.137378 0.668978
0.250000 0.250000 0.250000 0.250000

MOTIF CM000995.3_175223646-175224993(+)_1|2|1x0
letter-probability matrix: alength= 4 w= 34
0.552533 0.152674 0.223876 0.070916
0.085954 0.610051 0.061874 0.242122
0.032680 0.029475 0.036451 0.901394
0.372631 0.132880 0.358105 0.136383
0.059391 0.333073 0.053330 0.554207
0.035082 0.040209 0.058040 0.866670
0.461144 0.186250 0.238550 0.114056
0.160220 0.147375 0.073324 0.619081
0.830796 0.068442 0.051712 0.049051
0.458868 0.351466 0.136059 0.053607
0.064544 0.304763 0.040094 0.590599
0.938474 0.021583 0.021174 0.018770
0.362941 0.103918 0.180962 0.352179
0.237184 0.228629 0.230891 0.303296
0.178413 0.163520 0.516993 0.141074
0.552533 0.152674 0.223876 0.070916
0.085954 0.610051 0.061874 0.242122
0.032680 0.029475 0.036451 0.901394
0.452913 0.283355 0.204706 0.059027
0.049501 0.178323 0.039799 0.732376
0.930928 0.022365 0.024524 0.022183
0.365860 0.072013 0.290470 0.271657
0.098525 0.233947 0.120838 0.546690
0.053436 0.051391 0.857959 0.037213
0.323109 0.392237 0.227823 0.056831
0.290856 0.073060 0.181262 0.454822
0.044965 0.020640 0.909719 0.024677
0.494582 0.230398 0.094637 0.180383
0.064392 0.057180 0.819936 0.058493
0.880476 0.039130 0.041823 0.038572
0.216958 0.124976 0.265667 0.392398
0.155448 0.092342 0.589323 0.162887
0.172055 0.117496 0.558139 0.152310
0.250000 0.250000 0.250000 0.250000

MOTIF CM000995.3_175264095-175265523(-)_1|1|1x0
letter-probability matrix: alength= 4 w= 40
0.160664 0.231475 0.180554 0.427307
0.044702 0.729874 0.049949 0.175474
0.017633 0.028257 0.881662 0.072448
0.329818 0.119181 0.300950 0.250051
0.466827 0.139850 0.161785 0.231538
0.091920 0.313720 0.278588 0.315772
0.496885 0.142133 0.199601 0.161382
0.138504 0.503215 0.081063 0.277218
0.071387 0.754311 0.089556 0.084746
0.268846 0.206011 0.154197 0.370946
0.080952 0.057056 0.662444 0.199547
0.025036 0.026664 0.922131 0.026169
0.300523 0.234575 0.204290 0.260613
0.129469 0.379885 0.094249 0.396396
0.071406 0.100074 0.388295 0.440226
0.300523 0.234575 0.204290 0.260613
0.129469 0.379885 0.094249 0.396396
0.071406 0.100074 0.388295 0.440226
0.309450 0.074966 0.358761 0.256824
0.067310 0.108127 0.756769 0.067794
0.104005 0.062204 0.040762 0.793029
0.205860 0.127111 0.209788 0.457240
0.031101 0.859715 0.042659 0.066526
0.036029 0.034876 0.841708 0.087386
0.542286 0.218545 0.075827 0.163342
0.042750 0.037116 0.882003 0.038132
0.929823 0.022893 0.024779 0.022505
0.249798 0.090795 0.364515 0.294892
0.199622 0.202348 0.305642 0.292388
0.293467 0.388984 0.170491 0.147059
0.368795 0.168692 0.168875 0.293639
0.632717 0.125769 0.085279 0.156235
0.046334 0.028327 0.903877 0.021462
0.268846 0.206011 0.154197 0.370946
0.080952 0.057056 0.662444 0.199547
0.025036 0.026664 0.922131 0.026169
0.281163 0.104885 0.437556 0.176396
0.219819 0.128916 0.099209 0.552056
0.116152 0.077491 0.137378 0.668978
0.250000 0.250000 0.250000 0.250000

MOTIF CM000995.3_175321242-175323126(+)_1|2|1x0
letter-probability matrix: alength= 4 w= 22
0.459161 0.282811 0.202113 0.055914
0.045995 0.172916 0.036712 0.744378
0.938440 0.019912 0.021902 0.019745
0.459161 0.282811 0.202113 0.055914
0.045995 0.172916 0.036712 0.744378
0.938440 0.019912 0.021902 0.019745
0.369071 0.068817 0.290775 0.271337
0.094756 0.231574 0.117009 0.556661
0.049360 0.047409 0.869270 0.033962
0.324176 0.396082 0.225931 0.053812
0.290651 0.069725 0.178303 0.461320
0.041070 0.018369 0.918467 0.022094
0.503042 0.228452 0.091097 0.177408
0.060062 0.053124 0.832430 0.054385
0.890905 0.035693 0.038234 0.035167
0.236642 0.065528 0.198963 0.498867
0.188632 0.242729 0.222323 0.346316
0.091634 0.111411 0.690415 0.106540
0.461554 0.155635 0.209022 0.173788
0.153338 0.470215 0.096292 0.280155
0.089855 0.696440 0.109414 0.104291
0.250000 0.250000 0.250000 0.250000

MOTIF CM000995.3_175321242-175323126(+)_1|3|1x0
letter-probability matrix: alength= 4 w= 22
0.326424 0.147994 0.168826 0.356757
0.068840 0.729661 0.081272 0.120227
0.061252 0.053161 0.778196 0.107392
0.552533 0.152674 0.223876 0.070916
0.085954 0.610051 0.061874 0.242122
0.032680 0.029475 0.036451 0.901394
0.552533 0.152674 0.223876 0.070916
0.085954 0.610051 0.061874 0.242122
0.032680 0.029475 0.036451 0.901394
0.461144 0.186250 0.238550 0.114056
0.160220 0.147375 0.073324 0.619081
0.830796 0.068442 0.051712 0.049051
0.458868 0.351466 0.136059 0.053607
0.064544 0.304763 0.040094 0.590599
0.938474 0.021583 0.021174 0.018770
0.362941 0.103918 0.180962 0.352179
0.237184 0.228629 0.230891 0.303296
0.178413 0.163520 0.516993 0.141074
0.552533 0.152674 0.223876 0.070916
0.085954 0.610051 0.061874 0.242122
0.032680 0.029475 0.036451 0.901394
0.250000 0.250000 0.250000 0.250000

MOTIF CM000995.3_175444222-175445650(+)_1|1|1x0
letter-probability matrix: alength= 4 w= 40
0.160664 0.231475 0.180554 0.427307
0.044702 0.729874 0.049949 0.175474
0.017633 0.028257 0.881662 0.072448
0.329818 0.119181 0.300950 0.250051
0.466827 0.139850 0.161785 0.231538
0.091920 0.313720 0.278588 0.315772
0.496885 0.142133 0.199601 0.161382
0.138504 0.503215 0.081063 0.277218
0.071387 0.754311 0.089556 0.084746
0.268846 0.206011 0.154197 0.370946
0.080952 0.057056 0.662444 0.199547
0.025036 0.026664 0.922131 0.026169
0.300523 0.234575 0.204290 0.260613
0.129469 0.379885 0.094249 0.396396
0.071406 0.100074 0.388295 0.440226
0.300523 0.234575 0.204290 0.260613
0.129469 0.379885 0.094249 0.396396
0.071406 0.100074 0.388295 0.440226
0.309450 0.074966 0.358761 0.256824
0.067310 0.108127 0.756769 0.067794
0.104005 0.062204 0.040762 0.793029
0.205860 0.127111 0.209788 0.457240
0.031101 0.859715 0.042659 0.066526
0.036029 0.034876 0.841708 0.087386
0.542286 0.218545 0.075827 0.163342
0.042750 0.037116 0.882003 0.038132
0.929823 0.022893 0.024779 0.022505
0.249798 0.090795 0.364515 0.294892
0.199622 0.202348 0.305642 0.292388
0.293467 0.388984 0.170491 0.147059
0.368795 0.168692 0.168875 0.293639
0.632717 0.125769 0.085279 0.156235
0.046334 0.028327 0.903877 0.021462
0.268846 0.206011 0.154197 0.370946
0.080952 0.057056 0.662444 0.199547
0.025036 0.026664 0.922131 0.026169
0.281163 0.104885 0.437556 0.176396
0.219819 0.128916 0.099209 0.552056
0.116152 0.077491 0.137378 0.668978
0.250000 0.250000 0.250000 0.250000

MOTIF CM000995.3_175484752-175486099(-)_1|2|1x0
letter-probability matrix: alength= 4 w= 34
0.552533 0.152674 0.223876 0.070916
0.085954 0.610051 0.061874 0.242122
0.032680 0.029475 0.036451 0.901394
0.372631 0.132880 0.358105 0.136383
0.059391 0.333073 0.053330 0.554207
0.035082 0.040209 0.058040 0.866670
0.461144 0.186250 0.238550 0.114056
0.160220 0.147375 0.073324 0.619081
0.830796 0.068442 0.051712 0.049051
0.458868 0.351466 0.136059 0.053607
0.064544 0.304763 0.040094 0.590599
0.938474 0.021583 0.021174 0.018770
0.362941 0.103918 0.180962 0.352179
0.237184 0.228629 0.230891 0.303296
0.178413 0.163520 0.516993 0.141074
0.552533 0.152674 0.223876 0.070916
0.085954 0.610051 0.061874 0.242122
0.032680 0.029475 0.036451 0.901394
0.452913 0.283355 0.204706 0.059027
0.049501 0.178323 0.039799 0.732376
0.930928 0.022365 0.024524 0.022183
0.365860 0.072013 0.290470 0.271657
0.098525 0.233947 0.120838 0.546690
0.053436 0.051391 0.857959 0.037213
0.323109 0.392237 0.227823 0.056831
0.290856 0.073060 0.181262 0.454822
0.044965 0.020640 0.909719 0.024677
0.494582 0.230398 0.094637 0.180383
0.064392 0.057180 0.819936 0.058493
0.880476 0.039130 0.041823 0.038572
0.216958 0.124976 0.265667 0.392398
0.155448 0.092342 0.589323 0.162887
0.172055 0.117496 0.558139 0.152310
0.250000 0.250000 0.250000 0.250000

MOTIF CM000995.3_175541781-175543209(+)_1|1|1x0
letter-probability matrix: alength= 4 w= 40
0.160664 0.231475 0.180554 0.427307
0.044702 0.729874 0.049949 0.175474
0.017633 0.028257 0.881662 0.072448
0.329818 0.119181 0.300950 0.250051
0.466827 0.139850 0.161785 0.231538
0.091920 0.313720 0.278588 0.315772
0.496885 0.142133 0.199601 0.161382
0.138504 0.503215 0.081063 0.277218
0.071387 0.754311 0.089556 0.084746
0.268846 0.206011 0.154197 0.370946
0.080952 0.057056 0.662444 0.199547
0.025036 0.026664 0.922131 0.026169
0.300523 0.234575 0.204290 0.260613
0.129469 0.379885 0.094249 0.396396
0.071406 0.100074 0.388295 0.440226
0.300523 0.234575 0.204290 0.260613
0.129469 0.379885 0.094249 0.396396
0.071406 0.100074 0.388295 0.440226
0.309450 0.074966 0.358761 0.256824
0.067310 0.108127 0.756769 0.067794
0.104005 0.062204 0.040762 0.793029
0.205860 0.127111 0.209788 0.457240
0.031101 0.859715 0.042659 0.066526
0.036029 0.034876 0.841708 0.087386
0.542286 0.218545 0.075827 0.163342
0.042750 0.037116 0.882003 0.038132
0.929823 0.022893 0.024779 0.022505
0.249798 0.090795 0.364515 0.294892
0.199622 0.202348 0.305642 0.292388
0.293467 0.388984 0.170491 0.147059
0.368795 0.168692 0.168875 0.293639
0.632717 0.125769 0.085279 0.156235
0.046334 0.028327 0.903877 0.021462
0.268846 0.206011 0.154197 0.370946
0.080952 0.057056 0.662444 0.199547
0.025036 0.026664 0.922131 0.026169
0.281163 0.104885 0.437556 0.176396
0.219819 0.128916 0.099209 0.552056
0.116152 0.077491 0.137378 0.668978
0.250000 0.250000 0.250000 0.250000

MOTIF CM000995.3_175582158-175583202(-)_1|1|1x0
letter-probability matrix: alength= 4 w= 28
0.552533 0.152674 0.223876 0.070916
0.085954 0.610051 0.061874 0.242122
0.032680 0.029475 0.036451 0.901394
0.442043 0.114857 0.181158 0.261942
0.104653 0.111429 0.680057 0.103861
0.112695 0.069382 0.077722 0.740200
0.461144 0.186250 0.238550 0.114056
0.160220 0.147375 0.073324 0.619081
0.830796 0.068442 0.051712 0.049051
0.458868 0.351466 0.136059 0.053607
0.064544 0.304763 0.040094 0.590599
0.938474 0.021583 0.021174 0.018770
0.452913 0.283355 0.204706 0.059027
0.049501 0.178323 0.039799 0.732376
0.930928 0.022365 0.024524 0.022183
0.365860 0.072013 0.290470 0.271657
0.098525 0.233947 0.120838 0.546690
0.053436 0.051391 0.857959 0.037213
0.494582 0.230398 0.094637 0.180383
0.064392 0.057180 0.819936 0.058493
0.880476 0.039130 0.041823 0.038572
0.238542 0.068845 0.201684 0.490928
0.190509 0.243161 0.223350 0.342980
0.095924 0.115895 0.677193 0.110987
0.454056 0.158567 0.210944 0.176433
0.156566 0.463081 0.099804 0.280549
0.094156 0.683160 0.113925 0.108759
0.250000 0.250000 0.250000 0.250000

MOTIF CM000995.3_175638139-175639113(+)_1|1|1x0
letter-probability matrix: alength= 4 w= 7
0.352558 0.111288 0.134841 0.401313
0.027966 0.873369 0.035623 0.063042
0.022346 0.018176 0.908817 0.050660
0.292433 0.121314 0.218489 0.367764
0.026478 0.874155 0.023795 0.075571
0.062675 0.049946 0.188807 0.698572
0.250000 0.250000 0.250000 0.250000

MOTIF CM000995.3_175671442-175673038(+)_1|1|1x0
letter-probability matrix: alength= 4 w= 49
0.557315 0.214378 0.070453 0.157854
0.037253 0.032110 0.897602 0.033035
0.941183 0.019165 0.020829 0.018824
0.039162 0.026244 0.052737 0.881857
0.050573 0.765713 0.144012 0.039702
0.226595 0.405049 0.173995 0.194361
0.333484 0.114379 0.302870 0.249267
0.478851 0.134856 0.157177 0.229116
0.086939 0.315992 0.278903 0.318165
0.510668 0.136997 0.195767 0.156568
0.132889 0.515828 0.075670 0.275612
0.064975 0.774748 0.082463 0.077814
0.310995 0.070058 0.363295 0.255652
0.061046 0.100475 0.776973 0.061507
0.095989 0.055917 0.035857 0.812237
0.202580 0.122032 0.206646 0.468743
0.026746 0.876484 0.037285 0.059485
0.031288 0.030235 0.859066 0.079411
0.269103 0.203412 0.150008 0.377477
0.074693 0.051709 0.680766 0.192833
0.021085 0.022528 0.934298 0.022089
0.065769 0.027594 0.868283 0.038354
0.118839 0.549028 0.076559 0.255573
0.041189 0.040706 0.334555 0.583550
0.303209 0.233685 0.202077 0.261029
0.124080 0.384727 0.088868 0.402325
0.066118 0.094280 0.392144 0.447459
0.303209 0.233685 0.202077 0.261029
0.124080 0.384727 0.088868 0.402325
0.066118 0.094280 0.392144 0.447459
0.310995 0.070058 0.363295 0.255652
0.061046 0.100475 0.776973 0.061507
0.095989 0.055917 0.035857 0.812237
0.267399 0.086548 0.205224 0.440829
0.102264 0.041860 0.792612 0.063264
0.180719 0.523639 0.117243 0.178399
0.646685 0.101716 0.107914 0.143684
0.152848 0.760627 0.053362 0.033163
0.179583 0.202009 0.291145 0.327263
0.209429 0.136580 0.195929 0.458062
0.042868 0.766270 0.067016 0.123846
0.025545 0.025637 0.891274 0.057544
0.269103 0.203412 0.150008 0.377477
0.074693 0.051709 0.680766 0.192833
0.021085 0.022528 0.934298 0.022089
0.280967 0.099646 0.447277 0.172110
0.215670 0.123069 0.093446 0.567816
0.109329 0.071441 0.130424 0.688806
0.250000 0.250000 0.250000 0.250000

MOTIF CM000995.3_175712154-175713501(-)_1|2|1x0
letter-probability matrix: alength= 4 w= 34
0.552533 0.152674 0.223876 0.070916
0.085954 0.610051 0.061874 0.242122
0.032680 0.029475 0.036451 0.901394
0.372631 0.132880 0.358105 0.136383
0.059391 0.333073 0.053330 0.554207
0.035082 0.040209 0.058040 0.866670
0.461144 0.186250 0.238550 0.114056
0.160220 0.147375 0.073324 0.619081
0.830796 0.068442 0.051712 0.049051
0.458868 0.351466 0.136059 0.053607
0.064544 0.304763 0.040094 0.590599
0.938474 0.021583 0.021174 0.018770
0.362941 0.103918 0.180962 0.352179
0.237184 0.228629 0.230891 0.303296
0.178413 0.163520 0.516993 0.141074
0.552533 0.152674 0.223876 0.070916
0.085954 0.610051 0.061874 0.242122
0.032680 0.029475 0.036451 0.901394
0.452913 0.283355 0.204706 0.059027
0.049501 0.178323 0.039799 0.732376
0.930928 0.022365 0.024524 0.022183
0.365860 0.072013 0.290470 0.271657
0.098525 0.233947 0.120838 0.546690
0.053436 0.051391 0.857959 0.037213
0.323109 0.392237 0.227823 0.056831
0.290856 0.073060 0.181262 0.454822
0.044965 0.020640 0.909719 0.024677
0.494582 0.230398 0.094637 0.180383
0.064392 0.057180 0.819936 0.058493
0.880476 0.039130 0.041823 0.038572
0.216958 0.124976 0.265667 0.392398
0.155448 0.092342 0.589323 0.162887
0.172055 0.117496 0.558139 0.152310
0.250000 0.250000 0.250000 0.250000

MOTIF CM000995.3_175769186-175770614(+)_1|1|1x0
letter-probability matrix: alength= 4 w= 40
0.160664 0.231475 0.180554 0.427307
0.044702 0.729874 0.049949 0.175474
0.017633 0.028257 0.881662 0.072448
0.329818 0.119181 0.300950 0.250051
0.466827 0.139850 0.161785 0.231538
0.091920 0.313720 0.278588 0.315772
0.496885 0.142133 0.199601 0.161382
0.138504 0.503215 0.081063 0.277218
0.071387 0.754311 0.089556 0.084746
0.268846 0.206011 0.154197 0.370946
0.080952 0.057056 0.662444 0.199547
0.025036 0.026664 0.922131 0.026169
0.300523 0.234575 0.204290 0.260613
0.129469 0.379885 0.094249 0.396396
0.071406 0.100074 0.388295 0.440226
0.300523 0.234575 0.204290 0.260613
0.129469 0.379885 0.094249 0.396396
0.071406 0.100074 0.388295 0.440226
0.309450 0.074966 0.358761 0.256824
0.067310 0.108127 0.756769 0.067794
0.104005 0.062204 0.040762 0.793029
0.205860 0.127111 0.209788 0.457240
0.031101 0.859715 0.042659 0.066526
0.036029 0.034876 0.841708 0.087386
0.542286 0.218545 0.075827 0.163342
0.042750 0.037116 0.882003 0.038132
0.929823 0.022893 0.024779 0.022505
0.249798 0.090795 0.364515 0.294892
0.199622 0.202348 0.305642 0.292388
0.293467 0.388984 0.170491 0.147059
0.368795 0.168692 0.168875 0.293639
0.632717 0.125769 0.085279 0.156235
0.046334 0.028327 0.903877 0.021462
0.268846 0.206011 0.154197 0.370946
0.080952 0.057056 0.662444 0.199547
0.025036 0.026664 0.922131 0.026169
0.281163 0.104885 0.437556 0.176396
0.219819 0.128916 0.099209 0.552056
0.116152 0.077491 0.137378 0.668978
0.250000 0.250000 0.250000 0.250000

MOTIF CM000995.3_175840960-175841995(+)_1|1|1x0
letter-probability matrix: alength= 4 w= 13
0.594858 0.136627 0.211676 0.056840
0.069628 0.654952 0.047808 0.227612
0.021074 0.018727 0.023877 0.936323
0.376434 0.090049 0.169824 0.363694
0.235111 0.225438 0.227991 0.311460
0.165396 0.149702 0.558462 0.126440
0.474476 0.178117 0.256272 0.091135
0.110378 0.487073 0.050710 0.351839
0.041548 0.049293 0.052841 0.856318
0.291053 0.186304 0.096817 0.425826
0.066544 0.089923 0.737129 0.106405
0.027985 0.024069 0.922019 0.025928
0.250000 0.250000 0.250000 0.250000

MOTIF CM000995.3_175883386-175885066(-)_1|1|1x0
letter-probability matrix: alength= 4 w= 52
0.463287 0.236983 0.108547 0.191183
0.082339 0.074188 0.767792 0.075681
0.834510 0.054301 0.057568 0.053621
0.463287 0.236983 0.108547 0.191183
0.082339 0.074188 0.767792 0.075681
0.834510 0.054301 0.057568 0.053621
0.426888 0.226093 0.240336 0.106683
0.122722 0.435070 0.087100 0.355108
0.086849 0.088129 0.176979 0.648043
0.426657 0.169486 0.217725 0.186132
0.168580 0.436611 0.113555 0.281254
0.110999 0.631824 0.131206 0.125971
0.299564 0.105272 0.334084 0.261081
0.106580 0.151188 0.635088 0.107144
0.150145 0.102765 0.075240 0.671850
0.148292 0.099450 0.238374 0.513883
0.057760 0.805698 0.079872 0.056669
0.018742 0.021993 0.937123 0.022142
0.463287 0.236983 0.108547 0.191183
0.082339 0.074188 0.767792 0.075681
0.834510 0.054301 0.057568 0.053621
0.464083 0.119148 0.163078 0.253691
0.069973 0.824978 0.045009 0.060040
0.070536 0.050547 0.762056 0.116861
0.463287 0.236983 0.108547 0.191183
0.082339 0.074188 0.767792 0.075681
0.834510 0.054301 0.057568 0.053621
0.496441 0.171993 0.196901 0.134664
0.086246 0.385559 0.090960 0.437234
0.081250 0.047627 0.779366 0.091756
0.287443 0.204123 0.123533 0.384901
0.099773 0.125702 0.631497 0.143028
0.057336 0.051074 0.837517 0.054073
0.119870 0.065170 0.732854 0.082106
0.156927 0.459246 0.115268 0.268558
0.078346 0.077700 0.340647 0.503307
0.426888 0.226093 0.240336 0.106683
0.122722 0.435070 0.087100 0.355108
0.086849 0.088129 0.176979 0.648043
0.302282 0.135326 0.415608 0.146785
0.097296 0.260297 0.128790 0.513617
0.062097 0.063093 0.812489 0.062321
0.287443 0.204123 0.123533 0.384901
0.099773 0.125702 0.631497 0.143028
0.057336 0.051074 0.837517 0.054073
0.266429 0.218928 0.176806 0.337837
0.118595 0.091622 0.559064 0.230718
0.057540 0.060277 0.822734 0.059449
0.279491 0.135047 0.387300 0.198162
0.237922 0.160503 0.132304 0.469272
0.153567 0.113931 0.173805 0.558698
0.250000 0.250000 0.250000 0.250000

MOTIF CM000995.3_175944297-175945260(+)_1|1|1x0
letter-probability matrix: alength= 4 w= 7
0.352558 0.111288 0.134841 0.401313
0.027966 0.873369 0.035623 0.063042
0.022346 0.018176 0.908817 0.050660
0.292433 0.121314 0.218489 0.367764
0.026478 0.874155 0.023795 0.075571
0.062675 0.049946 0.188807 0.698572
0.250000 0.250000 0.250000 0.250000

MOTIF CM000995.3_175944297-175945260(+)_1|2|1x0
letter-probability matrix: alength= 4 w= 13
0.027620 0.022647 0.931110 0.018622
0.902962 0.035793 0.033843 0.027401
0.087428 0.115444 0.058784 0.738344
0.267022 0.164256 0.094202 0.474520
0.074655 0.062830 0.783612 0.078903
0.064688 0.049051 0.833190 0.053071
0.319253 0.128870 0.132059 0.419818
0.757166 0.050093 0.117798 0.074942
0.085880 0.102764 0.706556 0.104800
0.254113 0.184981 0.235468 0.325438
0.091931 0.626121 0.106584 0.175365
0.060326 0.058767 0.783995 0.096911
0.250000 0.250000 0.250000 0.250000

MOTIF CM000995.3_175978873-175979290(+)_1|1|1x0
letter-probability matrix: alength= 4 w= 13
0.391104 0.292351 0.158529 0.158016
0.505352 0.171594 0.159983 0.163071
0.460073 0.202502 0.160153 0.177271
0.224384 0.161463 0.227298 0.386855
0.073754 0.710808 0.091508 0.123931
0.080641 0.078869 0.692853 0.147636
0.446480 0.240107 0.116579 0.196834
0.093230 0.084657 0.735880 0.086232
0.804579 0.064200 0.067766 0.063455
0.367844 0.296254 0.102540 0.233362
0.676960 0.139137 0.101620 0.082282
0.018736 0.023136 0.936810 0.021318
0.250000 0.250000 0.250000 0.250000

MOTIF CM000995.3_176042598-176043633(+)_1|1|1x0
letter-probability matrix: alength= 4 w= 16
0.594858 0.136627 0.211676 0.056840
0.069628 0.654952 0.047808 0.227612
0.021074 0.018727 0.023877 0.936323
0.376434 0.090049 0.169824 0.363694
0.235111 0.225438 0.227991 0.311460
0.165396 0.149702 0.558462 0.126440
0.474476 0.178117 0.256272 0.091135
0.110378 0.487073 0.050710 0.351839
0.041548 0.049293 0.052841 0.856318
0.291053 0.186304 0.096817 0.425826
0.066544 0.089923 0.737129 0.106405
0.027985 0.024069 0.922019 0.025928
0.139281 0.081465 0.141965 0.637289
0.091142 0.650427 0.130560 0.127871
0.093012 0.170356 0.469989 0.266644
0.250000 0.250000 0.250000 0.250000

MOTIF CM000995.3_176125076-176126120(+)_1|1|1x0
letter-probability matrix: alength= 4 w= 28
0.552533 0.152674 0.223876 0.070916
0.085954 0.610051 0.061874 0.242122
0.032680 0.029475 0.036451 0.901394
0.442043 0.114857 0.181158 0.261942
0.104653 0.111429 0.680057 0.103861
0.112695 0.069382 0.077722 0.740200
0.461144 0.186250 0.238550 0.114056
0.160220 0.147375 0.073324 0.619081
0.830796 0.068442 0.051712 0.049051
0.458868 0.351466 0.136059 0.053607
0.064544 0.304763 0.040094 0.590599
0.938474 0.021583 0.021174 0.018770
0.452913 0.283355 0.204706 0.059027
0.049501 0.178323 0.039799 0.732376
0.930928 0.022365 0.024524 0.022183
0.365860 0.072013 0.290470 0.271657
0.098525 0.233947 0.120838 0.546690
0.053436 0.051391 0.857959 0.037213
0.494582 0.230398 0.094637 0.180383
0.064392 0.057180 0.819936 0.058493
0.880476 0.039130 0.041823 0.038572
0.238542 0.068845 0.201684 0.490928
0.190509 0.243161 0.223350 0.342980
0.095924 0.115895 0.677193 0.110987
0.454056 0.158567 0.210944 0.176433
0.156566 0.463081 0.099804 0.280549
0.094156 0.683160 0.113925 0.108759
0.250000 0.250000 0.250000 0.250000

MOTIF CM000995.3_176165073-176166501(-)_1|1|1x0
letter-probability matrix: alength= 4 w= 40
0.160664 0.231475 0.180554 0.427307
0.044702 0.729874 0.049949 0.175474
0.017633 0.028257 0.881662 0.072448
0.329818 0.119181 0.300950 0.250051
0.466827 0.139850 0.161785 0.231538
0.091920 0.313720 0.278588 0.315772
0.496885 0.142133 0.199601 0.161382
0.138504 0.503215 0.081063 0.277218
0.071387 0.754311 0.089556 0.084746
0.268846 0.206011 0.154197 0.370946
0.080952 0.057056 0.662444 0.199547
0.025036 0.026664 0.922131 0.026169
0.300523 0.234575 0.204290 0.260613
0.129469 0.379885 0.094249 0.396396
0.071406 0.100074 0.388295 0.440226
0.300523 0.234575 0.204290 0.260613
0.129469 0.379885 0.094249 0.396396
0.071406 0.100074 0.388295 0.440226
0.309450 0.074966 0.358761 0.256824
0.067310 0.108127 0.756769 0.067794
0.104005 0.062204 0.040762 0.793029
0.205860 0.127111 0.209788 0.457240
0.031101 0.859715 0.042659 0.066526
0.036029 0.034876 0.841708 0.087386
0.542286 0.218545 0.075827 0.163342
0.042750 0.037116 0.882003 0.038132
0.929823 0.022893 0.024779 0.022505
0.249798 0.090795 0.364515 0.294892
0.199622 0.202348 0.305642 0.292388
0.293467 0.388984 0.170491 0.147059
0.368795 0.168692 0.168875 0.293639
0.632717 0.125769 0.085279 0.156235
0.046334 0.028327 0.903877 0.021462
0.268846 0.206011 0.154197 0.370946
0.080952 0.057056 0.662444 0.199547
0.025036 0.026664 0.922131 0.026169
0.281163 0.104885 0.437556 0.176396
0.219819 0.128916 0.099209 0.552056
0.116152 0.077491 0.137378 0.668978
0.250000 0.250000 0.250000 0.250000

MOTIF CM000995.3_176222188-176223535(+)_1|2|1x0
letter-probability matrix: alength= 4 w= 34
0.552533 0.152674 0.223876 0.070916
0.085954 0.610051 0.061874 0.242122
0.032680 0.029475 0.036451 0.901394
0.372631 0.132880 0.358105 0.136383
0.059391 0.333073 0.053330 0.554207
0.035082 0.040209 0.058040 0.866670
0.461144 0.186250 0.238550 0.114056
0.160220 0.147375 0.073324 0.619081
0.830796 0.068442 0.051712 0.049051
0.458868 0.351466 0.136059 0.053607
0.064544 0.304763 0.040094 0.590599
0.938474 0.021583 0.021174 0.018770
0.362941 0.103918 0.180962 0.352179
0.237184 0.228629 0.230891 0.303296
0.178413 0.163520 0.516993 0.141074
0.552533 0.152674 0.223876 0.070916
0.085954 0.610051 0.061874 0.242122
0.032680 0.029475 0.036451 0.901394
0.452913 0.283355 0.204706 0.059027
0.049501 0.178323 0.039799 0.732376
0.930928 0.022365 0.024524 0.022183
0.365860 0.072013 0.290470 0.271657
0.098525 0.233947 0.120838 0.546690
0.053436 0.051391 0.857959 0.037213
0.323109 0.392237 0.227823 0.056831
0.290856 0.073060 0.181262 0.454822
0.044965 0.020640 0.909719 0.024677
0.494582 0.230398 0.094637 0.180383
0.064392 0.057180 0.819936 0.058493
0.880476 0.039130 0.041823 0.038572
0.216958 0.124976 0.265667 0.392398
0.155448 0.092342 0.589323 0.162887
0.172055 0.117496 0.558139 0.152310
0.250000 0.250000 0.250000 0.250000

MOTIF CM000995.3_176314637-176316065(-)_1|1|1x0
letter-probability matrix: alength= 4 w= 40
0.160664 0.231475 0.180554 0.427307
0.044702 0.729874 0.049949 0.175474
0.017633 0.028257 0.881662 0.072448
0.329818 0.119181 0.300950 0.250051
0.466827 0.139850 0.161785 0.231538
0.091920 0.313720 0.278588 0.315772
0.496885 0.142133 0.199601 0.161382
0.138504 0.503215 0.081063 0.277218
0.071387 0.754311 0.089556 0.084746
0.268846 0.206011 0.154197 0.370946
0.080952 0.057056 0.662444 0.199547
0.025036 0.026664 0.922131 0.026169
0.300523 0.234575 0.204290 0.260613
0.129469 0.379885 0.094249 0.396396
0.071406 0.100074 0.388295 0.440226
0.300523 0.234575 0.204290 0.260613
0.129469 0.379885 0.094249 0.396396
0.071406 0.100074 0.388295 0.440226
0.309450 0.074966 0.358761 0.256824
0.067310 0.108127 0.756769 0.067794
0.104005 0.062204 0.040762 0.793029
0.205860 0.127111 0.209788 0.457240
0.031101 0.859715 0.042659 0.066526
0.036029 0.034876 0.841708 0.087386
0.542286 0.218545 0.075827 0.163342
0.042750 0.037116 0.882003 0.038132
0.929823 0.022893 0.024779 0.022505
0.249798 0.090795 0.364515 0.294892
0.199622 0.202348 0.305642 0.292388
0.293467 0.388984 0.170491 0.147059
0.368795 0.168692 0.168875 0.293639
0.632717 0.125769 0.085279 0.156235
0.046334 0.028327 0.903877 0.021462
0.268846 0.206011 0.154197 0.370946
0.080952 0.057056 0.662444 0.199547
0.025036 0.026664 0.922131 0.026169
0.281163 0.104885 0.437556 0.176396
0.219819 0.128916 0.099209 0.552056
0.116152 0.077491 0.137378 0.668978
0.250000 0.250000 0.250000 0.250000

MOTIF CM000995.3_176371779-176373663(+)_1|2|1x0
letter-probability matrix: alength= 4 w= 22
0.459161 0.282811 0.202113 0.055914
0.045995 0.172916 0.036712 0.744378
0.938440 0.019912 0.021902 0.019745
0.459161 0.282811 0.202113 0.055914
0.045995 0.172916 0.036712 0.744378
0.938440 0.019912 0.021902 0.019745
0.369071 0.068817 0.290775 0.271337
0.094756 0.231574 0.117009 0.556661
0.049360 0.047409 0.869270 0.033962
0.324176 0.396082 0.225931 0.053812
0.290651 0.069725 0.178303 0.461320
0.041070 0.018369 0.918467 0.022094
0.503042 0.228452 0.091097 0.177408
0.060062 0.053124 0.832430 0.054385
0.890905 0.035693 0.038234 0.035167
0.236642 0.065528 0.198963 0.498867
0.188632 0.242729 0.222323 0.346316
0.091634 0.111411 0.690415 0.106540
0.461554 0.155635 0.209022 0.173788
0.153338 0.470215 0.096292 0.280155
0.089855 0.696440 0.109414 0.104291
0.250000 0.250000 0.250000 0.250000

MOTIF CM000995.3_176371779-176373663(+)_1|3|1x0
letter-probability matrix: alength= 4 w= 22
0.326424 0.147994 0.168826 0.356757
0.068840 0.729661 0.081272 0.120227
0.061252 0.053161 0.778196 0.107392
0.552533 0.152674 0.223876 0.070916
0.085954 0.610051 0.061874 0.242122
0.032680 0.029475 0.036451 0.901394
0.552533 0.152674 0.223876 0.070916
0.085954 0.610051 0.061874 0.242122
0.032680 0.029475 0.036451 0.901394
0.461144 0.186250 0.238550 0.114056
0.160220 0.147375 0.073324 0.619081
0.830796 0.068442 0.051712 0.049051
0.458868 0.351466 0.136059 0.053607
0.064544 0.304763 0.040094 0.590599
0.938474 0.021583 0.021174 0.018770
0.362941 0.103918 0.180962 0.352179
0.237184 0.228629 0.230891 0.303296
0.178413 0.163520 0.516993 0.141074
0.552533 0.152674 0.223876 0.070916
0.085954 0.610051 0.061874 0.242122
0.032680 0.029475 0.036451 0.901394
0.250000 0.250000 0.250000 0.250000

MOTIF CM000995.3_176412175-176413603(+)_1|1|1x0
letter-probability matrix: alength= 4 w= 43
0.446120 0.282882 0.201749 0.069250
0.018875 0.030024 0.018649 0.932452
0.935787 0.019108 0.020625 0.024481
0.165856 0.233662 0.185059 0.415424
0.051345 0.706339 0.056983 0.185333
0.021903 0.034097 0.861483 0.082517
0.325374 0.125151 0.298568 0.250907
0.452450 0.145945 0.167334 0.234270
0.098216 0.310891 0.278095 0.312799
0.480382 0.148378 0.204075 0.167165
0.145355 0.487924 0.087915 0.278807
0.079646 0.728256 0.098536 0.093561
0.268447 0.209092 0.159309 0.363152
0.088924 0.064034 0.639645 0.207397
0.030651 0.032518 0.904880 0.031951
0.297319 0.235628 0.206955 0.260098
0.136100 0.373822 0.101024 0.389053
0.078197 0.107345 0.383267 0.431192
0.297319 0.235628 0.206955 0.260098
0.136100 0.373822 0.101024 0.389053
0.078197 0.107345 0.383267 0.431192
0.307443 0.081247 0.353216 0.258093
0.075419 0.117682 0.730971 0.075928
0.114104 0.070430 0.047365 0.768100
0.209691 0.133364 0.213445 0.443500
0.037123 0.837145 0.049942 0.075790
0.042513 0.041234 0.818599 0.097655
0.524083 0.223318 0.082682 0.169918
0.050227 0.043987 0.860669 0.045117
0.913577 0.028231 0.030410 0.027782
0.366982 0.126938 0.393259 0.112821
0.259786 0.245374 0.220151 0.274689
0.362386 0.149179 0.343327 0.145107
0.361311 0.173392 0.173568 0.291730
0.609404 0.133755 0.092881 0.163960
0.054426 0.034293 0.884851 0.026430
0.268447 0.209092 0.159309 0.363152
0.088924 0.064034 0.639645 0.207397
0.030651 0.032518 0.904880 0.031951
0.281178 0.111432 0.425867 0.181523
0.224550 0.136072 0.106412 0.532965
0.124572 0.085197 0.145826 0.644404
0.250000 0.250000 0.250000 0.250000

MOTIF CM000995.3_176446899-176447778(-)_1|1|1x0
letter-probability matrix: alength= 4 w= 7
0.352558 0.111288 0.134841 0.401313
0.027966 0.873369 0.035623 0.063042
0.022346 0.018176 0.908817 0.050660
0.292433 0.121314 0.218489 0.367764
0.026478 0.874155 0.023795 0.075571
0.062675 0.049946 0.188807 0.698572
0.250000 0.250000 0.250000 0.250000

MOTIF CM000995.3_176446899-176447778(-)_1|2|1x0
letter-probability matrix: alength= 4 w= 10
0.027620 0.022647 0.931110 0.018622
0.902962 0.035793 0.033843 0.027401
0.087428 0.115444 0.058784 0.738344
0.267022 0.164256 0.094202 0.474520
0.074655 0.062830 0.783612 0.078903
0.064688 0.049051 0.833190 0.053071
0.319253 0.128870 0.132059 0.419818
0.757166 0.050093 0.117798 0.074942
0.085880 0.102764 0.706556 0.104800
0.250000 0.250000 0.250000 0.250000

MOTIF CM000995.3_176500577-176503013(+)_1|1|1x0
letter-probability matrix: alength= 4 w= 76
0.084176 0.063565 0.103726 0.748533
0.093822 0.631487 0.195522 0.079169
0.236301 0.355193 0.196325 0.212181
0.426657 0.169486 0.217725 0.186132
0.168580 0.436611 0.113555 0.281254
0.110999 0.631824 0.131206 0.125971
0.426657 0.169486 0.217725 0.186132
0.168580 0.436611 0.113555 0.281254
0.110999 0.631824 0.131206 0.125971
0.299564 0.105272 0.334084 0.261081
0.106580 0.151188 0.635088 0.107144
0.150145 0.102765 0.075240 0.671850
0.318342 0.159010 0.178491 0.344158
0.085278 0.676962 0.098653 0.139106
0.077965 0.068850 0.725572 0.127612
0.537893 0.151969 0.179468 0.130670
0.765720 0.088224 0.071043 0.075012
0.071537 0.097963 0.079484 0.751017
0.426888 0.226093 0.240336 0.106683
0.122722 0.435070 0.087100 0.355108
0.086849 0.088129 0.176979 0.648043
0.426657 0.169486 0.217725 0.186132
0.168580 0.436611 0.113555 0.281254
0.110999 0.631824 0.131206 0.125971
0.299564 0.105272 0.334084 0.261081
0.106580 0.151188 0.635088 0.107144
0.150145 0.102765 0.075240 0.671850
0.221420 0.155156 0.224529 0.398895
0.064163 0.742404 0.081007 0.112426
0.070829 0.069149 0.723865 0.136157
0.426657 0.169486 0.217725 0.186132
0.168580 0.436611 0.113555 0.281254
0.110999 0.631824 0.131206 0.125971
0.299564 0.105272 0.334084 0.261081
0.106580 0.151188 0.635088 0.107144
0.150145 0.102765 0.075240 0.671850
0.148292 0.099450 0.238374 0.513883
0.057760 0.805698 0.079872 0.056669
0.018742 0.021993 0.937123 0.022142
0.463287 0.236983 0.108547 0.191183
0.082339 0.074188 0.767792 0.075681
0.834510 0.054301 0.057568 0.053621
0.464083 0.119148 0.163078 0.253691
0.069973 0.824978 0.045009 0.060040
0.070536 0.050547 0.762056 0.116861
0.463287 0.236983 0.108547 0.191183
0.082339 0.074188 0.767792 0.075681
0.834510 0.054301 0.057568 0.053621
0.497405 0.103747 0.297775 0.101073
0.127325 0.212408 0.089334 0.570933
0.072642 0.049288 0.790948 0.087121
0.266429 0.218928 0.176806 0.337837
0.118595 0.091622 0.559064 0.230718
0.057540 0.060277 0.822734 0.059449
0.286908 0.238988 0.215821 0.258284
0.159079 0.351919 0.125864 0.363138
0.104218 0.133680 0.363423 0.398679
0.426888 0.226093 0.240336 0.106683
0.122722 0.435070 0.087100 0.355108
0.086849 0.088129 0.176979 0.648043
0.391851 0.185482 0.201774 0.220893
0.085008 0.079892 0.768643 0.066457
0.869670 0.042457 0.042947 0.044926
0.302282 0.135326 0.415608 0.146785
0.097296 0.260297 0.128790 0.513617
0.062097 0.063093 0.812489 0.062321
0.287443 0.204123 0.123533 0.384901
0.099773 0.125702 0.631497 0.143028
0.057336 0.051074 0.837517 0.054073
0.266429 0.218928 0.176806 0.337837
0.118595 0.091622 0.559064 0.230718
0.057540 0.060277 0.822734 0.059449
0.279491 0.135047 0.387300 0.198162
0.237922 0.160503 0.132304 0.469272
0.153567 0.113931 0.173805 0.558698
0.250000 0.250000 0.250000 0.250000

MOTIF CM000995.3_176544332-176545367(-)_1|1|1x0
letter-probability matrix: alength= 4 w= 16
0.594858 0.136627 0.211676 0.056840
0.069628 0.654952 0.047808 0.227612
0.021074 0.018727 0.023877 0.936323
0.376434 0.090049 0.169824 0.363694
0.235111 0.225438 0.227991 0.311460
0.165396 0.149702 0.558462 0.126440
0.474476 0.178117 0.256272 0.091135
0.110378 0.487073 0.050710 0.351839
0.041548 0.049293 0.052841 0.856318
0.291053 0.186304 0.096817 0.425826
0.066544 0.089923 0.737129 0.106405
0.027985 0.024069 0.922019 0.025928
0.139281 0.081465 0.141965 0.637289
0.091142 0.650427 0.130560 0.127871
0.093012 0.170356 0.469989 0.266644
0.250000 0.250000 0.250000 0.250000

MOTIF CM000995.3_176608673-176609090(-)_1|1|1x0
letter-probability matrix: alength= 4 w= 13
0.391104 0.292351 0.158529 0.158016
0.505352 0.171594 0.159983 0.163071
0.460073 0.202502 0.160153 0.177271
0.224384 0.161463 0.227298 0.386855
0.073754 0.710808 0.091508 0.123931
0.080641 0.078869 0.692853 0.147636
0.446480 0.240107 0.116579 0.196834
0.093230 0.084657 0.735880 0.086232
0.804579 0.064200 0.067766 0.063455
0.367844 0.296254 0.102540 0.233362
0.676960 0.139137 0.101620 0.082282
0.018736 0.023136 0.936810 0.021318
0.250000 0.250000 0.250000 0.250000

MOTIF CM000995.3_176642703-176643666(-)_1|1|1x0
letter-probability matrix: alength= 4 w= 7
0.352558 0.111288 0.134841 0.401313
0.027966 0.873369 0.035623 0.063042
0.022346 0.018176 0.908817 0.050660
0.292433 0.121314 0.218489 0.367764
0.026478 0.874155 0.023795 0.075571
0.062675 0.049946 0.188807 0.698572
0.250000 0.250000 0.250000 0.250000

MOTIF CM000995.3_176642703-176643666(-)_1|2|1x0
letter-probability matrix: alength= 4 w= 13
0.027620 0.022647 0.931110 0.018622
0.902962 0.035793 0.033843 0.027401
0.087428 0.115444 0.058784 0.738344
0.267022 0.164256 0.094202 0.474520
0.074655 0.062830 0.783612 0.078903
0.064688 0.049051 0.833190 0.053071
0.319253 0.128870 0.132059 0.419818
0.757166 0.050093 0.117798 0.074942
0.085880 0.102764 0.706556 0.104800
0.254113 0.184981 0.235468 0.325438
0.091931 0.626121 0.106584 0.175365
0.060326 0.058767 0.783995 0.096911
0.250000 0.250000 0.250000 0.250000

MOTIF CM000995.3_176702897-176704577(+)_1|1|1x0
letter-probability matrix: alength= 4 w= 52
0.463287 0.236983 0.108547 0.191183
0.082339 0.074188 0.767792 0.075681
0.834510 0.054301 0.057568 0.053621
0.463287 0.236983 0.108547 0.191183
0.082339 0.074188 0.767792 0.075681
0.834510 0.054301 0.057568 0.053621
0.426888 0.226093 0.240336 0.106683
0.122722 0.435070 0.087100 0.355108
0.086849 0.088129 0.176979 0.648043
0.426657 0.169486 0.217725 0.186132
0.168580 0.436611 0.113555 0.281254
0.110999 0.631824 0.131206 0.125971
0.299564 0.105272 0.334084 0.261081
0.106580 0.151188 0.635088 0.107144
0.150145 0.102765 0.075240 0.671850
0.148292 0.099450 0.238374 0.513883
0.057760 0.805698 0.079872 0.056669
0.018742 0.021993 0.937123 0.022142
0.463287 0.236983 0.108547 0.191183
0.082339 0.074188 0.767792 0.075681
0.834510 0.054301 0.057568 0.053621
0.464083 0.119148 0.163078 0.253691
0.069973 0.824978 0.045009 0.060040
0.070536 0.050547 0.762056 0.116861
0.463287 0.236983 0.108547 0.191183
0.082339 0.074188 0.767792 0.075681
0.834510 0.054301 0.057568 0.053621
0.496441 0.171993 0.196901 0.134664
0.086246 0.385559 0.090960 0.437234
0.081250 0.047627 0.779366 0.091756
0.287443 0.204123 0.123533 0.384901
0.099773 0.125702 0.631497 0.143028
0.057336 0.051074 0.837517 0.054073
0.119870 0.065170 0.732854 0.082106
0.156927 0.459246 0.115268 0.268558
0.078346 0.077700 0.340647 0.503307
0.426888 0.226093 0.240336 0.106683
0.122722 0.435070 0.087100 0.355108
0.086849 0.088129 0.176979 0.648043
0.302282 0.135326 0.415608 0.146785
0.097296 0.260297 0.128790 0.513617
0.062097 0.063093 0.812489 0.062321
0.287443 0.204123 0.123533 0.384901
0.099773 0.125702 0.631497 0.143028
0.057336 0.051074 0.837517 0.054073
0.266429 0.218928 0.176806 0.337837
0.118595 0.091622 0.559064 0.230718
0.057540 0.060277 0.822734 0.059449
0.279491 0.135047 0.387300 0.198162
0.237922 0.160503 0.132304 0.469272
0.153567 0.113931 0.173805 0.558698
0.250000 0.250000 0.250000 0.250000

MOTIF CM000995.3_176745975-176747181(-)_1|1|1x0
letter-probability matrix: alength= 4 w= 10
0.594858 0.136627 0.211676 0.056840
0.069628 0.654952 0.047808 0.227612
0.021074 0.018727 0.023877 0.936323
0.291053 0.186304 0.096817 0.425826
0.066544 0.089923 0.737129 0.106405
0.027985 0.024069 0.922019 0.025928
0.139281 0.081465 0.141965 0.637289
0.091142 0.650427 0.130560 0.127871
0.093012 0.170356 0.469989 0.266644
0.250000 0.250000 0.250000 0.250000

MOTIF CM000995.3_176777981-176778824(+)_1|1|1x0
letter-probability matrix: alength= 4 w= 16
0.470829 0.180114 0.114931 0.234126
0.067907 0.105941 0.112264 0.713888
0.023574 0.018607 0.930346 0.027473
0.218286 0.102700 0.176082 0.502933
0.093462 0.699433 0.138049 0.069056
0.206043 0.379160 0.174211 0.240586
0.531566 0.221392 0.079817 0.167225
0.047041 0.041051 0.869774 0.042134
0.920608 0.025920 0.027976 0.025496
0.531566 0.221392 0.079817 0.167225
0.047041 0.041051 0.869774 0.042134
0.920608 0.025920 0.027976 0.025496
0.214325 0.144834 0.201625 0.439216
0.052047 0.731894 0.078397 0.137661
0.033256 0.033365 0.863363 0.070017
0.250000 0.250000 0.250000 0.250000

MOTIF CM000995.3_176796153-176796888(-)_1|2|1x0
letter-probability matrix: alength= 4 w= 7
0.583344 0.122849 0.207084 0.086723
0.051901 0.032377 0.824148 0.091575
0.922343 0.018447 0.038444 0.020766
0.285369 0.104852 0.372555 0.237225
0.106212 0.089508 0.126682 0.677598
0.074471 0.033525 0.037216 0.854787
0.250000 0.250000 0.250000 0.250000

MOTIF CM000995.3_176817399-176818107(-)_1|1|1x0
letter-probability matrix: alength= 4 w= 13
0.318316 0.179472 0.268552 0.233660
0.241813 0.169566 0.258517 0.330104
0.226909 0.281797 0.205742 0.285552
0.148292 0.099450 0.238374 0.513883
0.057760 0.805698 0.079872 0.056669
0.018742 0.021993 0.937123 0.022142
0.417472 0.127937 0.190837 0.263754
0.121696 0.128584 0.628834 0.120887
0.131732 0.086067 0.095081 0.687120
0.225890 0.167353 0.215572 0.391185
0.083086 0.628322 0.113680 0.174912
0.063047 0.063206 0.762283 0.111464
0.250000 0.250000 0.250000 0.250000

MOTIF CM000995.3_176832170-176833205(+)_1|1|1x0
letter-probability matrix: alength= 4 w= 13
0.594858 0.136627 0.211676 0.056840
0.069628 0.654952 0.047808 0.227612
0.021074 0.018727 0.023877 0.936323
0.376434 0.090049 0.169824 0.363694
0.235111 0.225438 0.227991 0.311460
0.165396 0.149702 0.558462 0.126440
0.474476 0.178117 0.256272 0.091135
0.110378 0.487073 0.050710 0.351839
0.041548 0.049293 0.052841 0.856318
0.291053 0.186304 0.096817 0.425826
0.066544 0.089923 0.737129 0.106405
0.027985 0.024069 0.922019 0.025928
0.250000 0.250000 0.250000 0.250000

MOTIF CM000995.3_176884768-176886196(-)_1|1|1x0
letter-probability matrix: alength= 4 w= 43
0.502747 0.228521 0.091219 0.177512
0.060209 0.053262 0.832005 0.054524
0.890554 0.035809 0.038355 0.035282
0.062246 0.044736 0.079577 0.813441
0.073484 0.692049 0.174287 0.060180
0.232546 0.375569 0.186999 0.204886
0.062246 0.044736 0.079577 0.813441
0.073484 0.692049 0.174287 0.060180
0.232546 0.375569 0.186999 0.204886
0.320147 0.132380 0.295690 0.251783
0.435837 0.153163 0.173799 0.237201
0.105987 0.307457 0.277355 0.309201
0.514672 0.157312 0.179591 0.148426
0.187457 0.065550 0.658957 0.088036
0.896028 0.036974 0.036524 0.030474
0.167247 0.214883 0.221203 0.396667
0.157072 0.117304 0.134536 0.591088
0.120561 0.113909 0.512264 0.253266
0.293622 0.236832 0.210066 0.259479
0.144017 0.366432 0.109341 0.380210
0.086721 0.116225 0.376848 0.420205
0.304893 0.089116 0.346624 0.259366
0.085650 0.129217 0.698951 0.086183
0.126416 0.080933 0.056089 0.736562
0.292437 0.115151 0.263971 0.328442
0.104705 0.760070 0.063083 0.072142
0.174023 0.218765 0.139408 0.467804
0.502747 0.228521 0.091219 0.177512
0.060209 0.053262 0.832005 0.054524
0.890554 0.035809 0.038355 0.035282
0.252623 0.104990 0.350643 0.291744
0.206123 0.208562 0.298285 0.287030
0.289828 0.370090 0.180932 0.159151
0.438111 0.184407 0.193541 0.183940
0.057981 0.096107 0.084847 0.761066
0.020263 0.018715 0.935752 0.025270
0.267858 0.212618 0.165366 0.354158
0.098810 0.072944 0.612108 0.216138
0.038548 0.040713 0.880683 0.040056
0.280890 0.119399 0.412264 0.187446
0.229675 0.144559 0.115173 0.510592
0.134621 0.094757 0.155722 0.614900
0.250000 0.250000 0.250000 0.250000

MOTIF CM000995.3_176956449-176957526(-)_1|1|1x0
letter-probability matrix: alength= 4 w= 25
0.334511 0.165353 0.271412 0.228723
0.238198 0.153960 0.258587 0.349254
0.221316 0.288866 0.196210 0.293608
0.514602 0.225683 0.086407 0.173308
0.054496 0.047940 0.848434 0.049129
0.903912 0.031411 0.033750 0.030927
0.289320 0.097131 0.524614 0.088935
0.029941 0.062015 0.042994 0.865049
0.026614 0.018589 0.929434 0.025363
0.211627 0.136667 0.215287 0.436419
0.040611 0.824365 0.054089 0.080936
0.046231 0.044887 0.805624 0.103258
0.457857 0.106949 0.174870 0.260324
0.094378 0.100988 0.711026 0.093607
0.101178 0.059950 0.067761 0.771111
0.514602 0.225683 0.086407 0.173308
0.054496 0.047940 0.848434 0.049129
0.903912 0.031411 0.033750 0.030927
0.514602 0.225683 0.086407 0.173308
0.054496 0.047940 0.848434 0.049129
0.903912 0.031411 0.033750 0.030927
0.217385 0.150335 0.205241 0.427039
0.058820 0.707789 0.086485 0.146906
0.039300 0.039422 0.842087 0.079191
0.250000 0.250000 0.250000 0.250000

MOTIF CM000995.3_177006315-177007809(-)_1|1|1x0
letter-probability matrix: alength= 4 w= 46
0.320323 0.134440 0.287822 0.257415
0.149997 0.187802 0.158607 0.503594
0.058227 0.046727 0.845550 0.049496
0.223926 0.250477 0.202938 0.322659
0.090168 0.620687 0.116119 0.173026
0.043539 0.065963 0.792156 0.098341
0.463287 0.236983 0.108547 0.191183
0.082339 0.074188 0.767792 0.075681
0.834510 0.054301 0.057568 0.053621
0.274367 0.133966 0.391242 0.200425
0.080778 0.678374 0.109376 0.131472
0.048882 0.041525 0.818109 0.091485
0.183264 0.239913 0.199740 0.377083
0.078903 0.619115 0.085633 0.216349
0.043166 0.061122 0.773301 0.122411
0.463287 0.236983 0.108547 0.191183
0.082339 0.074188 0.767792 0.075681
0.834510 0.054301 0.057568 0.053621
0.292357 0.142950 0.306426 0.258267
0.151340 0.340267 0.174308 0.334085
0.059377 0.106578 0.763417 0.070628
0.292357 0.142950 0.306426 0.258267
0.151340 0.340267 0.174308 0.334085
0.059377 0.106578 0.763417 0.070628
0.426657 0.169486 0.217725 0.186132
0.168580 0.436611 0.113555 0.281254
0.110999 0.631824 0.131206 0.125971
0.117800 0.116035 0.168690 0.597475
0.045388 0.774827 0.072834 0.106950
0.059346 0.062631 0.742466 0.135556
0.426657 0.169486 0.217725 0.186132
0.168580 0.436611 0.113555 0.281254
0.110999 0.631824 0.131206 0.125971
0.183264 0.239913 0.199740 0.377083
0.078903 0.619115 0.085633 0.216349
0.043166 0.061122 0.773301 0.122411
0.183264 0.239913 0.199740 0.377083
0.078903 0.619115 0.085633 0.216349
0.043166 0.061122 0.773301 0.122411
0.221420 0.155156 0.224529 0.398895
0.064163 0.742404 0.081007 0.112426
0.070829 0.069149 0.723865 0.136157
0.148292 0.099450 0.238374 0.513883
0.057760 0.805698 0.079872 0.056669
0.018742 0.021993 0.937123 0.022142
0.250000 0.250000 0.250000 0.250000

MOTIF CM000995.3_177078919-177079927(-)_1|2|1x0
letter-probability matrix: alength= 4 w= 22
0.630332 0.225089 0.085071 0.059508
0.847995 0.049888 0.052420 0.049697
0.822661 0.070455 0.050153 0.056731
0.292787 0.103249 0.332387 0.271576
0.122756 0.225221 0.073911 0.578112
0.079547 0.078382 0.287164 0.554907
0.111432 0.131867 0.157238 0.599463
0.098434 0.662217 0.080392 0.158957
0.068875 0.279742 0.374641 0.276742
0.039162 0.026244 0.052737 0.881857
0.050573 0.765713 0.144012 0.039702
0.226595 0.405049 0.173995 0.194361
0.520361 0.202547 0.208404 0.068688
0.715945 0.079845 0.065332 0.138877
0.768397 0.068427 0.079413 0.083763
0.557315 0.214378 0.070453 0.157854
0.037253 0.032110 0.897602 0.033035
0.941183 0.019165 0.020829 0.018824
0.039162 0.026244 0.052737 0.881857
0.050573 0.765713 0.144012 0.039702
0.226595 0.405049 0.173995 0.194361
0.250000 0.250000 0.250000 0.250000

MOTIF CM000995.3_177112619-177113300(-)_1|1|1x0
letter-probability matrix: alength= 4 w= 10
0.027620 0.022647 0.931110 0.018622
0.902962 0.035793 0.033843 0.027401
0.087428 0.115444 0.058784 0.738344
0.267022 0.164256 0.094202 0.474520
0.074655 0.062830 0.783612 0.078903
0.064688 0.049051 0.833190 0.053071
0.319253 0.128870 0.132059 0.419818
0.757166 0.050093 0.117798 0.074942
0.085880 0.102764 0.706556 0.104800
0.250000 0.250000 0.250000 0.250000

MOTIF CM000995.3_177166523-177167993(+)_1|2|1x0
letter-probability matrix: alength= 4 w= 43
0.497262 0.173242 0.237103 0.092394
0.110049 0.548677 0.084053 0.257221
0.054994 0.050531 0.060145 0.834331
0.497262 0.173242 0.237103 0.092394
0.110049 0.548677 0.084053 0.257221
0.054994 0.050531 0.060145 0.834331
0.497262 0.173242 0.237103 0.092394
0.110049 0.548677 0.084053 0.257221
0.054994 0.050531 0.060145 0.834331
0.420832 0.200134 0.245152 0.133882
0.182173 0.170111 0.095982 0.551735
0.751795 0.097117 0.077179 0.073908
0.319792 0.433369 0.155771 0.091069
0.115483 0.355079 0.111072 0.418366
0.864649 0.042111 0.048031 0.045209
0.324717 0.172238 0.267877 0.235167
0.174985 0.200859 0.129370 0.494786
0.127381 0.088559 0.710233 0.073827
0.795946 0.132014 0.039019 0.033021
0.031797 0.699954 0.029885 0.238364
0.921617 0.018432 0.025979 0.033972
0.344882 0.123709 0.194934 0.336475
0.239702 0.232591 0.234476 0.293232
0.194247 0.180850 0.464672 0.160232
0.497262 0.173242 0.237103 0.092394
0.110049 0.548677 0.084053 0.257221
0.054994 0.050531 0.060145 0.834331
0.392676 0.247423 0.225794 0.134106
0.108134 0.091648 0.084474 0.715743
0.811782 0.059509 0.060936 0.067773
0.316079 0.370530 0.237351 0.076040
0.290400 0.093566 0.197075 0.418959
0.071905 0.037978 0.846149 0.043968
0.286188 0.207862 0.130022 0.375929
0.108149 0.134200 0.606247 0.151405
0.066275 0.059487 0.811493 0.062745
0.176399 0.120101 0.178829 0.524672
0.130568 0.534063 0.168935 0.166434
0.127160 0.196215 0.406105 0.270520
0.413863 0.174700 0.220756 0.190680
0.174302 0.424028 0.120502 0.281168
0.119456 0.606441 0.139658 0.134445
0.250000 0.250000 0.250000 0.250000

MOTIF CM000995.3_177200214-177201261(+)_1|1|1x0
letter-probability matrix: alength= 4 w= 7
0.269232 0.201704 0.147311 0.381753
0.070801 0.048443 0.692364 0.188392
0.018825 0.020157 0.941267 0.019751
0.245932 0.132101 0.254336 0.367632
0.131863 0.644826 0.082478 0.140833
0.127632 0.107925 0.344149 0.420294
0.250000 0.250000 0.250000 0.250000

MOTIF CM000995.3_177200214-177201261(+)_1|2|1x0
letter-probability matrix: alength= 4 w= 22
0.446120 0.282882 0.201749 0.069250
0.018875 0.030024 0.018649 0.932452
0.935787 0.019108 0.020625 0.024481
0.165856 0.233662 0.185059 0.415424
0.051345 0.706339 0.056983 0.185333
0.021903 0.034097 0.861483 0.082517
0.480382 0.148378 0.204075 0.167165
0.145355 0.487924 0.087915 0.278807
0.079646 0.728256 0.098536 0.093561
0.052260 0.036556 0.068169 0.843014
0.063823 0.722288 0.162470 0.051419
0.230331 0.386891 0.181939 0.200840
0.268447 0.209092 0.159309 0.363152
0.088924 0.064034 0.639645 0.207397
0.030651 0.032518 0.904880 0.031951
0.454319 0.205705 0.229359 0.110617
0.231619 0.128892 0.102987 0.536502
0.815466 0.068346 0.063305 0.052883
0.524083 0.223318 0.082682 0.169918
0.050227 0.043987 0.860669 0.045117
0.913577 0.028231 0.030410 0.027782
0.250000 0.250000 0.250000 0.250000

MOTIF CM000995.3_177260999-177262211(-)_1|1|1x0
letter-probability matrix: alength= 4 w= 31
0.344734 0.156895 0.272935 0.225437
0.235641 0.144710 0.258287 0.361361
0.217765 0.293249 0.190355 0.298631
0.548525 0.270775 0.137273 0.043427
0.041044 0.306082 0.036954 0.615920
0.941737 0.018835 0.019676 0.019752
0.077384 0.075795 0.126730 0.720090
0.018032 0.888906 0.034529 0.058533
0.026772 0.028828 0.861133 0.083267
0.208288 0.102694 0.405416 0.283603
0.057349 0.853838 0.043578 0.045235
0.191479 0.475443 0.088288 0.244790
0.546207 0.217477 0.074400 0.161915
0.041258 0.035754 0.886243 0.036745
0.932955 0.021864 0.023691 0.021489
0.546207 0.217477 0.074400 0.161915
0.041258 0.035754 0.886243 0.036745
0.932955 0.021864 0.023691 0.021489
0.483024 0.095141 0.164794 0.257041
0.079265 0.085492 0.756700 0.078542
0.084269 0.046959 0.053845 0.814926
0.546207 0.217477 0.074400 0.161915
0.041258 0.035754 0.886243 0.036745
0.932955 0.021864 0.023691 0.021489
0.208288 0.102694 0.405416 0.283603
0.057349 0.853838 0.043578 0.045235
0.191479 0.475443 0.088288 0.244790
0.211579 0.140127 0.198418 0.449876
0.046670 0.751773 0.071792 0.129765
0.028668 0.028767 0.879853 0.062712
0.250000 0.250000 0.250000 0.250000

MOTIF CM000995.3_177377607-177378569(+)_1|1|1x0
letter-probability matrix: alength= 4 w= 7
0.352558 0.111288 0.134841 0.401313
0.027966 0.873369 0.035623 0.063042
0.022346 0.018176 0.908817 0.050660
0.292433 0.121314 0.218489 0.367764
0.026478 0.874155 0.023795 0.075571
0.062675 0.049946 0.188807 0.698572
0.250000 0.250000 0.250000 0.250000

MOTIF CM000995.3_177411254-177412262(+)_1|2|1x0
letter-probability matrix: alength= 4 w= 22
0.630332 0.225089 0.085071 0.059508
0.847995 0.049888 0.052420 0.049697
0.822661 0.070455 0.050153 0.056731
0.392938 0.156044 0.189609 0.261409
0.103673 0.387305 0.070739 0.438284
0.042069 0.072963 0.331581 0.553387
0.111432 0.131867 0.157238 0.599463
0.098434 0.662217 0.080392 0.158957
0.068875 0.279742 0.374641 0.276742
0.039162 0.026244 0.052737 0.881857
0.050573 0.765713 0.144012 0.039702
0.226595 0.405049 0.173995 0.194361
0.520361 0.202547 0.208404 0.068688
0.715945 0.079845 0.065332 0.138877
0.768397 0.068427 0.079413 0.083763
0.557315 0.214378 0.070453 0.157854
0.037253 0.032110 0.897602 0.033035
0.941183 0.019165 0.020829 0.018824
0.039162 0.026244 0.052737 0.881857
0.050573 0.765713 0.144012 0.039702
0.226595 0.405049 0.173995 0.194361
0.250000 0.250000 0.250000 0.250000

MOTIF CM000995.3_177473586-177475014(-)_1|1|1x0
letter-probability matrix: alength= 4 w= 43
0.513499 0.225953 0.086847 0.173701
0.055010 0.048417 0.846960 0.049613
0.902731 0.031799 0.034157 0.031312
0.057054 0.040450 0.073680 0.828816
0.068500 0.707515 0.168346 0.055639
0.231447 0.381245 0.184452 0.202857
0.400781 0.129484 0.281009 0.188726
0.136757 0.117895 0.136924 0.608424
0.029931 0.058207 0.853781 0.058080
0.655926 0.112256 0.050842 0.180977
0.028442 0.919662 0.018393 0.033503
0.055057 0.032777 0.830533 0.081634
0.323075 0.228012 0.241782 0.207131
0.130568 0.040034 0.766928 0.062471
0.549437 0.153093 0.206637 0.090833
0.295478 0.236229 0.208499 0.259793
0.140007 0.370195 0.105098 0.384699
0.082347 0.111701 0.380155 0.425797
0.295478 0.236229 0.208499 0.259793
0.140007 0.370195 0.105098 0.384699
0.082347 0.111701 0.380155 0.425797
0.456984 0.107376 0.175218 0.260423
0.094931 0.101551 0.709360 0.094158
0.101797 0.060444 0.068286 0.769473
0.211850 0.137053 0.215498 0.435599
0.041032 0.822832 0.054588 0.081548
0.046679 0.045327 0.804073 0.103920
0.513499 0.225953 0.086847 0.173701
0.055010 0.048417 0.846960 0.049613
0.902731 0.031799 0.034157 0.031312
0.251924 0.100982 0.354426 0.292667
0.204362 0.206881 0.300272 0.288485
0.290878 0.375190 0.178099 0.155833
0.217579 0.150694 0.205472 0.426254
0.059281 0.706183 0.087027 0.147509
0.039722 0.039844 0.840621 0.079813
0.268171 0.210852 0.162304 0.358673
0.093756 0.068353 0.626092 0.211799
0.034380 0.036392 0.893447 0.035781
0.281076 0.115343 0.419108 0.184473
0.227150 0.140269 0.110715 0.521866
0.129535 0.089869 0.150739 0.629857
0.250000 0.250000 0.250000 0.250000

MOTIF CM000995.3_177494671-177495860(-)_1|1|1x0
letter-probability matrix: alength= 4 w= 7
0.352558 0.111288 0.134841 0.401313
0.027966 0.873369 0.035623 0.063042
0.022346 0.018176 0.908817 0.050660
0.292433 0.121314 0.218489 0.367764
0.026478 0.874155 0.023795 0.075571
0.062675 0.049946 0.188807 0.698572
0.250000 0.250000 0.250000 0.250000

MOTIF CM000995.3_177547534-177548907(+)_1|1|1x0
letter-probability matrix: alength= 4 w= 25
0.327509 0.146506 0.167503 0.358482
0.066758 0.736507 0.079036 0.117699
0.059169 0.051230 0.784867 0.104734
0.557624 0.150755 0.222502 0.069119
0.083893 0.615550 0.060054 0.240504
0.031059 0.027963 0.034707 0.906271
0.557624 0.150755 0.222502 0.069119
0.083893 0.615550 0.060054 0.240504
0.031059 0.027963 0.034707 0.906271
0.464941 0.184917 0.237840 0.112302
0.158135 0.145251 0.071416 0.625198
0.837088 0.066101 0.049706 0.047106
0.431830 0.207775 0.225975 0.134420
0.065859 0.145793 0.080483 0.707865
0.019198 0.018827 0.941353 0.020622
0.289773 0.194886 0.108897 0.406445
0.081231 0.106169 0.689294 0.123306
0.039721 0.034739 0.888425 0.037114
0.153759 0.095441 0.156390 0.594410
0.105624 0.606248 0.145396 0.142731
0.105416 0.180550 0.445124 0.268910
0.457874 0.157071 0.209969 0.175086
0.154919 0.466719 0.098003 0.280359
0.091950 0.689964 0.111615 0.106471
0.250000 0.250000 0.250000 0.250000

MOTIF CM000995.3_177587332-177588928(-)_1|1|1x0
letter-probability matrix: alength= 4 w= 16
0.557315 0.214378 0.070453 0.157854
0.037253 0.032110 0.897602 0.033035
0.941183 0.019165 0.020829 0.018824
0.212054 0.093169 0.167751 0.527026
0.081748 0.734390 0.125098 0.058764
0.201537 0.391978 0.167826 0.238659
0.209429 0.136580 0.195929 0.458062
0.042868 0.766270 0.067016 0.123846
0.025545 0.025637 0.891274 0.057544
0.269103 0.203412 0.150008 0.377477
0.074693 0.051709 0.680766 0.192833
0.021085 0.022528 0.934298 0.022089
0.280967 0.099646 0.447277 0.172110
0.215670 0.123069 0.093446 0.567816
0.109329 0.071441 0.130424 0.688806
0.250000 0.250000 0.250000 0.250000

MOTIF CM000995.3_177587332-177588928(-)_1|2|1x0
letter-probability matrix: alength= 4 w= 31
0.513499 0.225953 0.086847 0.173701
0.055010 0.048417 0.846960 0.049613
0.902731 0.031799 0.034157 0.031312
0.057054 0.040450 0.073680 0.828816
0.068500 0.707515 0.168346 0.055639
0.231447 0.381245 0.184452 0.202857
0.322784 0.128704 0.297153 0.251359
0.444179 0.149515 0.170546 0.235760
0.102016 0.309204 0.277750 0.311030
0.272939 0.115022 0.238291 0.373748
0.206919 0.091619 0.581565 0.119898
0.288263 0.207050 0.175832 0.328854
0.400781 0.129484 0.281009 0.188726
0.136757 0.117895 0.136924 0.608424
0.029931 0.058207 0.853781 0.058080
0.655926 0.112256 0.050842 0.180977
0.028442 0.919662 0.018393 0.033503
0.055057 0.032777 0.830533 0.081634
0.323075 0.228012 0.241782 0.207131
0.130568 0.040034 0.766928 0.062471
0.549437 0.153093 0.206637 0.090833
0.295478 0.236229 0.208499 0.259793
0.140007 0.370195 0.105098 0.384699
0.082347 0.111701 0.380155 0.425797
0.295478 0.236229 0.208499 0.259793
0.140007 0.370195 0.105098 0.384699
0.082347 0.111701 0.380155 0.425797
0.456984 0.107376 0.175218 0.260423
0.094931 0.101551 0.709360 0.094158
0.101797 0.060444 0.068286 0.769473
0.250000 0.250000 0.250000 0.250000

MOTIF CM000995.3_177622329-177623040(-)_1|1|1x0
letter-probability matrix: alength= 4 w= 7
0.352558 0.111288 0.134841 0.401313
0.027966 0.873369 0.035623 0.063042
0.022346 0.018176 0.908817 0.050660
0.292433 0.121314 0.218489 0.367764
0.026478 0.874155 0.023795 0.075571
0.062675 0.049946 0.188807 0.698572
0.250000 0.250000 0.250000 0.250000

MOTIF CM000995.3_177622329-177623040(-)_1|2|1x0
letter-probability matrix: alength= 4 w= 7
0.027620 0.022647 0.931110 0.018622
0.902962 0.035793 0.033843 0.027401
0.087428 0.115444 0.058784 0.738344
0.319253 0.128870 0.132059 0.419818
0.757166 0.050093 0.117798 0.074942
0.085880 0.102764 0.706556 0.104800
0.250000 0.250000 0.250000 0.250000

MOTIF CM000995.3_177674498-177675812(+)_1|2|1x0
letter-probability matrix: alength= 4 w= 37
0.288797 0.199272 0.115615 0.396316
0.089664 0.115181 0.662668 0.132486
0.047352 0.041773 0.866436 0.044439
0.267167 0.215943 0.171293 0.345597
0.108896 0.082325 0.584751 0.224028
0.047696 0.050159 0.852732 0.049413
0.104772 0.038412 0.811541 0.045275
0.070385 0.684293 0.075542 0.169780
0.052153 0.845582 0.038796 0.063469
0.073122 0.053930 0.091699 0.781249
0.083694 0.661171 0.185512 0.069623
0.234559 0.364854 0.191867 0.208721
0.073122 0.053930 0.091699 0.781249
0.083694 0.661171 0.185512 0.069623
0.234559 0.364854 0.191867 0.208721
0.025076 0.018631 0.931557 0.024736
0.248491 0.051843 0.646123 0.053543
0.207310 0.147614 0.130651 0.514425
0.462998 0.182392 0.250341 0.104268
0.156484 0.428104 0.075189 0.340223
0.077059 0.050269 0.051296 0.821377
0.370810 0.198595 0.201972 0.228623
0.073808 0.119171 0.655073 0.151949
0.071599 0.064710 0.799997 0.063694
0.354786 0.168143 0.178468 0.298603
0.121425 0.094618 0.676408 0.107549
0.081826 0.050993 0.101927 0.765255
0.354786 0.168143 0.178468 0.298603
0.121425 0.094618 0.676408 0.107549
0.081826 0.050993 0.101927 0.765255
0.399622 0.219605 0.226199 0.154574
0.145840 0.057623 0.659351 0.137186
0.845980 0.046582 0.054967 0.052471
0.397747 0.175803 0.234198 0.192252
0.243228 0.343383 0.094898 0.318491
0.122915 0.598105 0.136348 0.142632
0.250000 0.250000 0.250000 0.250000

MOTIF CM000995.3_177709490-177710318(-)_1|1|1x0
letter-probability matrix: alength= 4 w= 22
0.236699 0.142025 0.204637 0.416639
0.142309 0.556411 0.185350 0.115930
0.221492 0.334804 0.197690 0.246014
0.385577 0.156609 0.247992 0.209821
0.188071 0.295431 0.144949 0.371549
0.146027 0.613807 0.102667 0.137499
0.285140 0.210607 0.135025 0.369228
0.114640 0.140651 0.587028 0.157682
0.073597 0.066435 0.790090 0.069878
0.388319 0.096752 0.364672 0.150256
0.079101 0.778735 0.093824 0.048341
0.020454 0.018779 0.938968 0.021799
0.446647 0.292059 0.128559 0.132735
0.785842 0.073611 0.067625 0.072922
0.740518 0.101825 0.071192 0.086465
0.225931 0.164917 0.228737 0.380415
0.079325 0.692850 0.097503 0.130322
0.086298 0.084484 0.675322 0.153897
0.233925 0.166215 0.204296 0.395564
0.130221 0.473389 0.203262 0.193128
0.071880 0.103062 0.678040 0.147018
0.250000 0.250000 0.250000 0.250000

MOTIF CM000995.3_181588294-181590007(-)_1|1|1x0
letter-probability matrix: alength= 4 w= 19
0.228999 0.135024 0.248565 0.387412
0.521500 0.134905 0.235733 0.107862
0.160743 0.386314 0.211265 0.241679
0.458043 0.193072 0.186755 0.162130
0.081116 0.101297 0.109050 0.708537
0.026231 0.018363 0.037256 0.918151
0.513242 0.232332 0.185404 0.069021
0.071416 0.390388 0.075679 0.462517
0.030040 0.024575 0.052518 0.892866
0.058035 0.034577 0.859938 0.047450
0.298362 0.147527 0.488702 0.065409
0.027092 0.047856 0.894889 0.030163
0.235011 0.244053 0.111890 0.409046
0.151732 0.059410 0.673938 0.114921
0.229709 0.179125 0.344057 0.247108
0.415461 0.173040 0.253736 0.157762
0.086848 0.310124 0.120772 0.482255
0.042734 0.035117 0.046836 0.875314
0.250000 0.250000 0.250000 0.250000

MOTIF CM000995.3_181588294-181590007(-)_1|2|1x0
letter-probability matrix: alength= 4 w= 13
0.335759 0.256545 0.260838 0.146858
0.215419 0.427397 0.081733 0.275451
0.304089 0.250374 0.209831 0.235706
0.029728 0.020461 0.931187 0.018624
0.791588 0.037840 0.143502 0.027070
0.587260 0.045605 0.092518 0.274617
0.250711 0.205482 0.073579 0.470228
0.059522 0.058748 0.819590 0.062140
0.060836 0.037612 0.858886 0.042666
0.382303 0.187604 0.256067 0.174026
0.109296 0.307531 0.142890 0.440283
0.068645 0.058522 0.073954 0.798879
0.250000 0.250000 0.250000 0.250000

MOTIF CM000995.3_181588294-181590007(-)_1|3|1x0
letter-probability matrix: alength= 4 w= 10
0.316529 0.124941 0.090957 0.467573
0.043169 0.893933 0.017879 0.045019
0.804864 0.022534 0.044792 0.127811
0.866412 0.030445 0.029895 0.073248
0.723699 0.109596 0.060445 0.106259
0.202961 0.300842 0.188334 0.307863
0.485957 0.123301 0.186111 0.204631
0.561884 0.074747 0.124157 0.239212
0.157813 0.240715 0.283772 0.317700
0.250000 0.250000 0.250000 0.250000

MOTIF CM000996.3_5463650-5469149(+)_1|1|1x0
letter-probability matrix: alength= 4 w= 7
0.402383 0.102024 0.257753 0.237840
0.042103 0.083088 0.303254 0.571555
0.102349 0.125829 0.086895 0.684927
0.288920 0.378447 0.128543 0.204090
0.038966 0.018441 0.922036 0.020557
0.147481 0.034653 0.430431 0.387435
0.250000 0.250000 0.250000 0.250000

MOTIF CM000996.3_12920926-12922954(+)_1|1|1x0
letter-probability matrix: alength= 4 w= 37
0.301619 0.120726 0.382275 0.195380
0.205281 0.220753 0.112974 0.460991
0.137449 0.464802 0.239354 0.158395
0.048732 0.033080 0.188227 0.729961
0.117594 0.045408 0.744713 0.092285
0.108310 0.069303 0.701966 0.120421
0.638732 0.146429 0.167986 0.046854
0.024531 0.096273 0.018977 0.860219
0.043400 0.017707 0.053530 0.885363
0.349192 0.171007 0.197926 0.281876
0.152352 0.307132 0.096441 0.444076
0.157208 0.617730 0.083123 0.141939
0.349192 0.171007 0.197926 0.281876
0.152352 0.307132 0.096441 0.444076
0.157208 0.617730 0.083123 0.141939
0.349192 0.171007 0.197926 0.281876
0.152352 0.307132 0.096441 0.444076
0.157208 0.617730 0.083123 0.141939
0.592680 0.236253 0.099070 0.071997
0.805028 0.064098 0.066995 0.063879
0.778022 0.086635 0.063950 0.071393
0.326243 0.106630 0.109891 0.457236
0.837622 0.029457 0.084521 0.048400
0.058960 0.073560 0.792118 0.075361
0.349192 0.171007 0.197926 0.281876
0.152352 0.307132 0.096441 0.444076
0.157208 0.617730 0.083123 0.141939
0.250509 0.187970 0.127787 0.433734
0.188629 0.189404 0.210465 0.411502
0.667174 0.125020 0.121189 0.086617
0.326243 0.106630 0.109891 0.457236
0.837622 0.029457 0.084521 0.048400
0.058960 0.073560 0.792118 0.075361
0.274445 0.261040 0.245122 0.219393
0.577608 0.079610 0.142457 0.200326
0.119499 0.131006 0.328342 0.421152
0.250000 0.250000 0.250000 0.250000

MOTIF CM000996.3_15579527-15580697(+)_1|2|1x0
letter-probability matrix: alength= 4 w= 28
0.337506 0.138994 0.350516 0.172984
0.675743 0.103785 0.114665 0.105808
0.090466 0.106661 0.070855 0.732018
0.299494 0.221452 0.185706 0.293348
0.104226 0.208674 0.079946 0.607154
0.028621 0.031734 0.904065 0.035580
0.405077 0.187356 0.282389 0.125178
0.173637 0.179960 0.086428 0.559975
0.088589 0.053250 0.058480 0.799680
0.326542 0.184227 0.161409 0.327823
0.146802 0.165187 0.224073 0.463938
0.078290 0.055257 0.063806 0.802648
0.046950 0.028778 0.898802 0.025470
0.033105 0.929576 0.018728 0.018592
0.797024 0.034677 0.068262 0.100037
0.392532 0.282860 0.221814 0.102794
0.050209 0.070110 0.049776 0.829905
0.834757 0.050819 0.053689 0.060735
0.345831 0.148605 0.271966 0.233598
0.295498 0.208268 0.248654 0.247580
0.512019 0.185943 0.111238 0.190800
0.353465 0.292276 0.275994 0.078265
0.051402 0.055552 0.041000 0.852046
0.856826 0.043306 0.045377 0.054491
0.213229 0.175742 0.214371 0.396658
0.315560 0.208353 0.255986 0.220101
0.196298 0.289288 0.285998 0.228416
0.250000 0.250000 0.250000 0.250000

MOTIF CM000996.3_19988335-19989280(+)_1|1|1x0
letter-probability matrix: alength= 4 w= 10
0.120662 0.024371 0.833085 0.021882
0.079343 0.671926 0.038021 0.210710
0.024082 0.927564 0.018551 0.029802
0.582201 0.239039 0.103078 0.075682
0.792019 0.068406 0.071396 0.068179
0.764732 0.091380 0.068115 0.075773
0.442751 0.272191 0.136589 0.148470
0.917789 0.032325 0.024555 0.025332
0.900576 0.039240 0.027620 0.032564
0.250000 0.250000 0.250000 0.250000

MOTIF CM000996.3_32573631-32574831(+)_1|1|1x0
letter-probability matrix: alength= 4 w= 16
0.210370 0.153990 0.179764 0.455876
0.116484 0.656752 0.129940 0.096824
0.064064 0.552906 0.252014 0.131015
0.163921 0.066275 0.363756 0.406048
0.140951 0.126762 0.333728 0.398560
0.141516 0.163338 0.556921 0.138226
0.544053 0.094869 0.252283 0.108795
0.770856 0.052628 0.096150 0.080366
0.098165 0.090538 0.383413 0.427884
0.379785 0.201841 0.181352 0.237022
0.198596 0.234871 0.145725 0.420808
0.134510 0.072895 0.427068 0.365528
0.346913 0.109326 0.295927 0.247833
0.024040 0.908693 0.036572 0.030695
0.018254 0.021958 0.047088 0.912700
0.250000 0.250000 0.250000 0.250000

MOTIF CM000996.3_32573631-32574831(+)_1|2|1x0
letter-probability matrix: alength= 4 w= 13
0.107183 0.152397 0.206142 0.534278
0.115299 0.413817 0.339714 0.131170
0.145636 0.347041 0.252211 0.255111
0.374378 0.148141 0.179160 0.298321
0.101225 0.728719 0.081678 0.088378
0.431078 0.111418 0.331677 0.125827
0.203422 0.213276 0.221540 0.361762
0.258776 0.189790 0.329214 0.222220
0.221878 0.274114 0.365600 0.138407
0.030519 0.018614 0.930718 0.020149
0.876867 0.037725 0.055014 0.030394
0.131003 0.153016 0.062239 0.653743
0.250000 0.250000 0.250000 0.250000

MOTIF CM000996.3_36218194-36220366(+)_1|2|1x0
letter-probability matrix: alength= 4 w= 40
0.037058 0.025134 0.919420 0.018388
0.067165 0.132570 0.059403 0.740863
0.881367 0.033549 0.033332 0.051751
0.485340 0.267382 0.166222 0.081056
0.044128 0.068001 0.038387 0.849484
0.915255 0.023832 0.028986 0.031927
0.371743 0.354403 0.144167 0.129686
0.098016 0.183946 0.135769 0.582269
0.065337 0.061056 0.805441 0.068167
0.037058 0.025134 0.919420 0.018388
0.067165 0.132570 0.059403 0.740863
0.881367 0.033549 0.033332 0.051751
0.485340 0.267382 0.166222 0.081056
0.044128 0.068001 0.038387 0.849484
0.915255 0.023832 0.028986 0.031927
0.361310 0.143554 0.253374 0.241761
0.466935 0.251421 0.105507 0.176137
0.044112 0.035106 0.838938 0.081844
0.356566 0.300327 0.220078 0.123029
0.034986 0.069801 0.041862 0.853352
0.854528 0.046685 0.043025 0.055763
0.366938 0.199956 0.216254 0.216852
0.165008 0.184672 0.232716 0.417604
0.235936 0.113159 0.441801 0.209104
0.418300 0.167914 0.283079 0.130707
0.074720 0.098934 0.092413 0.733933
0.041914 0.034596 0.884187 0.039303
0.356566 0.300327 0.220078 0.123029
0.034986 0.069801 0.041862 0.853352
0.854528 0.046685 0.043025 0.055763
0.538861 0.303031 0.104244 0.053864
0.073655 0.610721 0.060744 0.254881
0.902837 0.028428 0.036800 0.031935
0.355352 0.161299 0.329205 0.154145
0.130439 0.178757 0.252291 0.438514
0.090399 0.056235 0.171122 0.682243
0.439018 0.235047 0.180310 0.145625
0.112980 0.143143 0.131851 0.612026
0.049940 0.044047 0.058515 0.847499
0.250000 0.250000 0.250000 0.250000

MOTIF CM000996.3_47004819-47006121(-)_1|1|1x0
letter-probability matrix: alength= 4 w= 10
0.334499 0.253811 0.281774 0.129915
0.926626 0.019693 0.024466 0.029215
0.018538 0.926893 0.019048 0.035522
0.229080 0.130189 0.294210 0.346521
0.139946 0.042254 0.719927 0.097873
0.072133 0.128691 0.247941 0.551235
0.277833 0.157649 0.328319 0.236199
0.136461 0.185432 0.301313 0.376793
0.247537 0.226774 0.193034 0.332655
0.250000 0.250000 0.250000 0.250000

MOTIF CM000996.3_47004819-47006121(-)_1|2|1x0
letter-probability matrix: alength= 4 w= 7
0.367581 0.333258 0.070408 0.228753
0.033216 0.794301 0.050833 0.121650
0.012447 0.266757 0.622344 0.098453
0.251800 0.175310 0.268014 0.304877
0.476125 0.090878 0.096668 0.336329
0.088188 0.790696 0.078384 0.042732
0.250000 0.250000 0.250000 0.250000

MOTIF CM000996.3_78394114-78395110(-)_1|1|1x0
letter-probability matrix: alength= 4 w= 31
0.366020 0.353669 0.091422 0.188889
0.059022 0.053984 0.834148 0.052846
0.847383 0.047473 0.057316 0.047827
0.098362 0.069352 0.768295 0.063991
0.131925 0.061262 0.725494 0.081319
0.831080 0.046187 0.051326 0.071406
0.428390 0.218940 0.148452 0.204218
0.142681 0.122722 0.111945 0.622652
0.764538 0.075804 0.075712 0.083946
0.400837 0.290822 0.117228 0.191112
0.112017 0.074326 0.733584 0.080073
0.826279 0.056257 0.065423 0.052041
0.307404 0.264880 0.132822 0.294894
0.265039 0.232583 0.265730 0.236649
0.089145 0.084751 0.751046 0.075058
0.294989 0.219427 0.235308 0.250276
0.291744 0.161321 0.318457 0.228478
0.401154 0.168420 0.192286 0.238140
0.329499 0.165895 0.279962 0.224644
0.744717 0.043347 0.106996 0.104940
0.041526 0.043954 0.079400 0.835120
0.481055 0.238859 0.160942 0.119144
0.834996 0.042387 0.080404 0.042214
0.173321 0.292356 0.150672 0.383651
0.014344 0.024751 0.243685 0.717219
0.108234 0.028259 0.785315 0.078192
0.099799 0.071953 0.683701 0.144547
0.228608 0.173463 0.218981 0.378948
0.092979 0.598474 0.124078 0.184469
0.073501 0.073672 0.728648 0.124179
0.250000 0.250000 0.250000 0.250000

MOTIF CM000996.3_98334389-98335943(+)_1|2|1x0
letter-probability matrix: alength= 4 w= 10
0.229627 0.097587 0.187355 0.485432
0.069784 0.017742 0.887080 0.025394
0.120347 0.042785 0.045096 0.791771
0.137544 0.079019 0.187875 0.595562
0.071133 0.815048 0.052435 0.061385
0.068915 0.105212 0.065551 0.760322
0.460728 0.106533 0.297207 0.135532
0.158398 0.250447 0.354132 0.237024
0.023489 0.036896 0.915236 0.024378
0.250000 0.250000 0.250000 0.250000

MOTIF CM000996.3_98334389-98335943(+)_1|3|1x0
letter-probability matrix: alength= 4 w= 22
0.348194 0.257317 0.177322 0.217166
0.136626 0.059349 0.708886 0.095139
0.106323 0.053600 0.058537 0.781539
0.061740 0.039428 0.863272 0.035560
0.092387 0.034522 0.823437 0.049653
0.912875 0.022374 0.025617 0.039134
0.532148 0.158845 0.239468 0.069539
0.094310 0.723682 0.047110 0.134897
0.078714 0.716398 0.075072 0.129815
0.320256 0.132893 0.316799 0.230052
0.068181 0.049927 0.810199 0.071693
0.029279 0.018598 0.929887 0.022235
0.271423 0.170293 0.225575 0.332709
0.198049 0.040071 0.716442 0.045438
0.078768 0.041032 0.082506 0.797694
0.092393 0.063792 0.190681 0.653134
0.045089 0.854654 0.047225 0.053032
0.059034 0.156709 0.069602 0.714655
0.320256 0.132893 0.316799 0.230052
0.068181 0.049927 0.810199 0.071693
0.029279 0.018598 0.929887 0.022235
0.250000 0.250000 0.250000 0.250000

MOTIF CM000996.3_113648773-113649972(+)_1|1|1x0
letter-probability matrix: alength= 4 w= 10
0.449063 0.111299 0.178372 0.261267
0.100021 0.106731 0.694011 0.099237
0.107503 0.065071 0.073183 0.754243
0.503483 0.228349 0.090916 0.177253
0.059842 0.052919 0.833062 0.054177
0.891427 0.035521 0.038055 0.034997
0.377861 0.154771 0.174418 0.292950
0.076449 0.152277 0.139402 0.631871
0.022584 0.018677 0.933858 0.024881
0.250000 0.250000 0.250000 0.250000

MOTIF CM000997.3_3903692-3904949(-)_1|1|1x0
letter-probability matrix: alength= 4 w= 10
0.416466 0.207302 0.205510 0.170722
0.207957 0.327266 0.134737 0.330040
0.316244 0.172387 0.239746 0.271623
0.157587 0.100071 0.636512 0.105830
0.219456 0.210728 0.263087 0.306729
0.167093 0.159509 0.397611 0.275788
0.311746 0.141337 0.315788 0.231129
0.124622 0.053900 0.783902 0.037576
0.018830 0.019916 0.941486 0.019768
0.250000 0.250000 0.250000 0.250000

MOTIF CM000997.3_3903692-3904949(-)_1|2|1x0
letter-probability matrix: alength= 4 w= 7
0.055483 0.039465 0.836826 0.068225
0.195119 0.049757 0.713941 0.041183
0.020017 0.018804 0.940204 0.020975
0.077507 0.105682 0.741178 0.075634
0.152591 0.581930 0.185656 0.079823
0.161069 0.176927 0.463192 0.198812
0.250000 0.250000 0.250000 0.250000

MOTIF CM000997.3_34804963-34812076(-)_1|3|1x0
letter-probability matrix: alength= 4 w= 10
0.292174 0.422740 0.129193 0.155893
0.088625 0.059674 0.221603 0.630099
0.496553 0.048472 0.374567 0.080409
0.367757 0.116689 0.177574 0.337980
0.273928 0.186259 0.283885 0.255928
0.218869 0.154508 0.422365 0.204259
0.236344 0.502914 0.114047 0.146694
0.084663 0.016946 0.847299 0.051091
0.324958 0.098141 0.290724 0.286178
0.250000 0.250000 0.250000 0.250000

MOTIF CM000997.3_49528985-49530722(+)_1|1|1x0
letter-probability matrix: alength= 4 w= 31
0.632934 0.126746 0.124772 0.115549
0.126742 0.128715 0.094249 0.650295
0.049494 0.032792 0.874509 0.043204
0.038916 0.026654 0.916108 0.018322
0.893161 0.034851 0.043390 0.028598
0.803072 0.048362 0.058086 0.090479
0.346505 0.206232 0.174705 0.272559
0.286848 0.365411 0.170049 0.177691
0.083872 0.085862 0.737189 0.093077
0.477429 0.130998 0.272135 0.119438
0.310533 0.162246 0.311317 0.215904
0.251652 0.333878 0.193365 0.221106
0.373510 0.201443 0.200449 0.224598
0.148554 0.258036 0.130678 0.462732
0.056211 0.055813 0.829994 0.057982
0.268549 0.152305 0.150829 0.428318
0.161672 0.153672 0.563671 0.120985
0.151534 0.096086 0.210889 0.541491
0.347162 0.129864 0.349141 0.173833
0.149566 0.215751 0.121234 0.513448
0.541313 0.220661 0.126669 0.111356
0.099450 0.049186 0.801725 0.049639
0.070256 0.717279 0.051475 0.160990
0.068121 0.051685 0.097619 0.782575
0.346505 0.206232 0.174705 0.272559
0.286848 0.365411 0.170049 0.177691
0.083872 0.085862 0.737189 0.093077
0.343569 0.211077 0.163837 0.281516
0.077904 0.064805 0.764053 0.093238
0.068466 0.036941 0.849675 0.044918
0.250000 0.250000 0.250000 0.250000

MOTIF CM000997.3_49528985-49530722(+)_1|2|1x0
letter-probability matrix: alength= 4 w= 16
0.380135 0.204668 0.285631 0.129566
0.157301 0.199370 0.094622 0.548706
0.415982 0.260046 0.178559 0.145414
0.632934 0.126746 0.124772 0.115549
0.126742 0.128715 0.094249 0.650295
0.049494 0.032792 0.874509 0.043204
0.038916 0.026654 0.916108 0.018322
0.893161 0.034851 0.043390 0.028598
0.803072 0.048362 0.058086 0.090479
0.346505 0.206232 0.174705 0.272559
0.286848 0.365411 0.170049 0.177691
0.083872 0.085862 0.737189 0.093077
0.439610 0.172075 0.211292 0.177023
0.107164 0.067133 0.744351 0.081352
0.125147 0.047345 0.083845 0.743663
0.250000 0.250000 0.250000 0.250000

MOTIF CM000997.3_58956358-58957903(+)_1|1|1x0
letter-probability matrix: alength= 4 w= 25
0.545114 0.193973 0.141600 0.119313
0.073932 0.277385 0.130495 0.518188
0.039857 0.029220 0.879760 0.051163
0.356833 0.300418 0.219967 0.122782
0.034735 0.069424 0.041581 0.854261
0.855447 0.046385 0.042739 0.055430
0.102479 0.078837 0.711544 0.107140
0.130437 0.067256 0.309970 0.492337
0.259334 0.231660 0.188874 0.320132
0.308681 0.174980 0.290870 0.225470
0.156974 0.324270 0.188751 0.330004
0.131642 0.093077 0.072721 0.702559
0.086201 0.042289 0.814500 0.057010
0.049657 0.731840 0.044546 0.173957
0.867957 0.033939 0.042178 0.055926
0.382740 0.087524 0.447432 0.082305
0.080392 0.666197 0.066667 0.186744
0.020147 0.025253 0.018718 0.935882
0.389120 0.243775 0.217343 0.149762
0.158015 0.254606 0.104673 0.482706
0.111525 0.719097 0.063608 0.105770
0.272527 0.199257 0.192424 0.335791
0.327210 0.237285 0.220377 0.215127
0.243497 0.213374 0.350180 0.192949
0.250000 0.250000 0.250000 0.250000

MOTIF CM000997.3_62109403-62111026(-)_1|1|1x0
letter-probability matrix: alength= 4 w= 37
0.427283 0.120215 0.342824 0.109678
0.077446 0.431289 0.078501 0.412765
0.893822 0.031001 0.034573 0.040604
0.416854 0.153203 0.228774 0.201169
0.321344 0.134226 0.180521 0.363909
0.139513 0.126610 0.233375 0.500502
0.412287 0.291964 0.109879 0.185871
0.101128 0.065053 0.763340 0.070478
0.853207 0.047415 0.055774 0.043604
0.452027 0.134845 0.283652 0.129476
0.220567 0.110930 0.096455 0.572048
0.420185 0.137329 0.301546 0.140940
0.539704 0.185202 0.167298 0.107796
0.119354 0.529245 0.155383 0.196019
0.019716 0.018851 0.018888 0.942545
0.078094 0.057780 0.223347 0.640780
0.153696 0.073333 0.645676 0.127295
0.141447 0.099954 0.605000 0.153599
0.265068 0.125278 0.323363 0.286291
0.087885 0.370467 0.136103 0.405545
0.058744 0.059133 0.039119 0.843004
0.340340 0.266241 0.189196 0.204223
0.103851 0.239609 0.176431 0.480109
0.105445 0.073472 0.123906 0.697177
0.518704 0.252174 0.144050 0.085073
0.763368 0.059548 0.116766 0.060318
0.036444 0.049166 0.040739 0.873651
0.233794 0.182259 0.378359 0.205588
0.129302 0.132772 0.268801 0.469126
0.092747 0.087671 0.132939 0.686643
0.412287 0.291964 0.109879 0.185871
0.101128 0.065053 0.763340 0.070478
0.853207 0.047415 0.055774 0.043604
0.317136 0.242193 0.257156 0.183515
0.167862 0.212853 0.230662 0.388623
0.094844 0.102112 0.235639 0.567405
0.250000 0.250000 0.250000 0.250000

MOTIF CM000997.3_74147030-74147741(+)_1|1|1x0
letter-probability matrix: alength= 4 w= 16
0.281114 0.280196 0.194874 0.243816
0.210031 0.196629 0.105354 0.487985
0.120906 0.652832 0.089828 0.136434
0.400837 0.300500 0.118606 0.180057
0.626675 0.117506 0.150403 0.105415
0.727174 0.100388 0.076460 0.095977
0.514008 0.262145 0.096223 0.127624
0.237239 0.067313 0.622215 0.073232
0.862701 0.041730 0.048838 0.046731
0.922605 0.037125 0.018452 0.021818
0.524932 0.257413 0.067188 0.150468
0.348054 0.281011 0.197851 0.173083
0.339837 0.119504 0.236906 0.303753
0.273836 0.207909 0.215538 0.302717
0.193901 0.160833 0.488657 0.156610
0.250000 0.250000 0.250000 0.250000

MOTIF CM000997.3_119027381-119028350(-)_1|1|1x0
letter-probability matrix: alength= 4 w= 22
0.061894 0.046096 0.852491 0.039519
0.775812 0.063134 0.080117 0.080936
0.062509 0.025912 0.878917 0.032662
0.247180 0.520749 0.099183 0.132888
0.920179 0.025557 0.024230 0.030034
0.021203 0.935123 0.018703 0.024972
0.391668 0.271533 0.181181 0.155618
0.243777 0.164907 0.239826 0.351490
0.173039 0.155615 0.139018 0.532329
0.423498 0.346616 0.158103 0.071782
0.079207 0.450392 0.075814 0.394587
0.889081 0.037011 0.039301 0.034607
0.264410 0.226301 0.166970 0.342319
0.206923 0.444942 0.185615 0.162520
0.070443 0.062026 0.771245 0.096285
0.061894 0.046096 0.852491 0.039519
0.775812 0.063134 0.080117 0.080936
0.062509 0.025912 0.878917 0.032662
0.654655 0.156280 0.097813 0.091253
0.812318 0.053880 0.081546 0.052256
0.177964 0.231962 0.215485 0.374589
0.250000 0.250000 0.250000 0.250000

MOTIF CM000997.3_120787552-120788791(-)_1|1|1x0
letter-probability matrix: alength= 4 w= 28
0.039364 0.025593 0.910268 0.024775
0.090700 0.183972 0.102322 0.623006
0.055569 0.038288 0.045329 0.860814
0.382740 0.087524 0.447432 0.082305
0.080392 0.666197 0.066667 0.186744
0.020147 0.025253 0.018718 0.935882
0.446348 0.153761 0.277582 0.122310
0.176481 0.064569 0.701107 0.057843
0.882324 0.031419 0.049346 0.036911
0.279608 0.189699 0.287211 0.243482
0.162365 0.269578 0.277142 0.290915
0.132636 0.177963 0.205611 0.483790
0.300905 0.323289 0.192659 0.183146
0.130173 0.065854 0.757356 0.046617
0.472305 0.131468 0.295358 0.100870
0.454316 0.214485 0.246446 0.084753
0.124881 0.184601 0.071587 0.618931
0.867467 0.041931 0.040622 0.049981
0.486217 0.245772 0.186681 0.081331
0.113258 0.297368 0.125031 0.464343
0.030715 0.022635 0.022468 0.924182
0.531592 0.226946 0.140815 0.100647
0.057694 0.087754 0.052898 0.801654
0.891654 0.030414 0.038071 0.039862
0.466163 0.240878 0.162185 0.130774
0.243480 0.112348 0.579385 0.064787
0.857898 0.037637 0.060357 0.044108
0.250000 0.250000 0.250000 0.250000

MOTIF CM000997.3_121003554-121008267(-)_1|3|1x0
letter-probability matrix: alength= 4 w= 13
0.362440 0.090275 0.449183 0.098102
0.297927 0.215210 0.202749 0.284114
0.328982 0.050631 0.553044 0.067343
0.526675 0.115715 0.259622 0.097988
0.426443 0.140193 0.148665 0.284699
0.055407 0.871564 0.029415 0.043614
0.319183 0.051286 0.545714 0.083817
0.205665 0.119119 0.141772 0.533444
0.147735 0.033529 0.764865 0.053871
0.394926 0.306918 0.076728 0.221429
0.071230 0.030433 0.880723 0.017615
0.112573 0.044356 0.371902 0.471169
0.250000 0.250000 0.250000 0.250000

MOTIF CM000997.3_128479399-128480668(-)_1|1|1x0
letter-probability matrix: alength= 4 w= 7
0.524117 0.131057 0.252996 0.091830
0.860806 0.061655 0.037750 0.039789
0.745594 0.129148 0.051908 0.073351
0.304474 0.400020 0.152558 0.142948
0.933261 0.019298 0.026438 0.021002
0.022284 0.935088 0.018702 0.023926
0.250000 0.250000 0.250000 0.250000

MOTIF CM000997.3_128479399-128480668(-)_1|2|1x0
letter-probability matrix: alength= 4 w= 19
0.239982 0.129698 0.118912 0.511408
0.256300 0.041725 0.632758 0.069217
0.254225 0.200761 0.153116 0.391898
0.431667 0.283486 0.207509 0.077337
0.024928 0.038263 0.024653 0.912156
0.915967 0.025235 0.027078 0.031720
0.304474 0.400020 0.152558 0.142948
0.933261 0.019298 0.026438 0.021002
0.022284 0.935088 0.018702 0.023926
0.265847 0.205649 0.318061 0.210443
0.133936 0.054260 0.744979 0.066825
0.095811 0.734657 0.074872 0.094660
0.341980 0.187124 0.248870 0.222026
0.207872 0.307244 0.204378 0.280506
0.288593 0.106514 0.324790 0.280102
0.172162 0.135040 0.195607 0.497190
0.093024 0.071622 0.398751 0.436603
0.115872 0.070542 0.685503 0.128082
0.250000 0.250000 0.250000 0.250000

MOTIF CM000997.3_136017254-136018523(+)_1|1|1x0
letter-probability matrix: alength= 4 w= 37
0.315993 0.122593 0.391307 0.170107
0.046384 0.075705 0.056714 0.821198
0.035485 0.025154 0.909128 0.030232
0.629292 0.215097 0.084542 0.071068
0.766578 0.070874 0.094732 0.067816
0.794037 0.075986 0.055422 0.074555
0.066573 0.046704 0.150823 0.735899
0.037963 0.910336 0.024246 0.027455
0.043900 0.792476 0.042572 0.121052
0.303324 0.219722 0.134493 0.342461
0.061070 0.040425 0.834187 0.064317
0.036703 0.018873 0.922231 0.022194
0.440766 0.192164 0.104850 0.262220
0.093931 0.042867 0.784326 0.078876
0.038578 0.018462 0.923100 0.019860
0.040733 0.023540 0.907706 0.028021
0.025148 0.918931 0.019397 0.036524
0.678591 0.046606 0.059362 0.215441
0.066573 0.046704 0.150823 0.735899
0.037963 0.910336 0.024246 0.027455
0.043900 0.792476 0.042572 0.121052
0.440766 0.192164 0.104850 0.262220
0.093931 0.042867 0.784326 0.078876
0.038578 0.018462 0.923100 0.019860
0.440766 0.192164 0.104850 0.262220
0.093931 0.042867 0.784326 0.078876
0.038578 0.018462 0.923100 0.019860
0.440766 0.192164 0.104850 0.262220
0.093931 0.042867 0.784326 0.078876
0.038578 0.018462 0.923100 0.019860
0.440766 0.192164 0.104850 0.262220
0.093931 0.042867 0.784326 0.078876
0.038578 0.018462 0.923100 0.019860
0.040733 0.023540 0.907706 0.028021
0.025148 0.918931 0.019397 0.036524
0.678591 0.046606 0.059362 0.215441
0.250000 0.250000 0.250000 0.250000

MOTIF CM000997.3_142858278-142862766(-)_1|4|1x0
letter-probability matrix: alength= 4 w= 10
0.713953 0.084374 0.158098 0.043575
0.778156 0.062993 0.094346 0.064505
0.023247 0.019653 0.018767 0.938334
0.295162 0.148820 0.356748 0.199271
0.059019 0.831355 0.062390 0.047236
0.187595 0.163122 0.343585 0.305697
0.127140 0.120399 0.197080 0.555381
0.138822 0.592559 0.174237 0.094383
0.164058 0.353376 0.300164 0.182403
0.250000 0.250000 0.250000 0.250000

MOTIF CM000997.3_145175987-145177441(+)_1|1|1x0
letter-probability matrix: alength= 4 w= 19
0.288059 0.202046 0.120076 0.389820
0.095340 0.121126 0.645069 0.138465
0.052848 0.046879 0.850538 0.049735
0.041471 0.023797 0.913593 0.021139
0.927754 0.028513 0.025178 0.018555
0.101477 0.701297 0.047581 0.149644
0.353850 0.268641 0.184647 0.192862
0.666097 0.092076 0.108421 0.133406
0.580619 0.121887 0.118975 0.178518
0.399468 0.159068 0.279683 0.161781
0.062322 0.197786 0.065707 0.674185
0.044471 0.034358 0.883892 0.037278
0.033376 0.022911 0.917122 0.026592
0.115808 0.252680 0.074647 0.556865
0.163974 0.649310 0.064795 0.121921
0.471415 0.235367 0.104807 0.188412
0.077384 0.069461 0.782245 0.070910
0.847628 0.049968 0.053085 0.049319
0.250000 0.250000 0.250000 0.250000

MOTIF CM000997.3_145263138-145264818(+)_1|1|1x0
letter-probability matrix: alength= 4 w= 40
0.290846 0.188144 0.099297 0.421714
0.069499 0.093252 0.727343 0.109905
0.030187 0.026056 0.915739 0.028018
0.250517 0.187994 0.127820 0.433670
0.188651 0.189426 0.210481 0.411443
0.667043 0.125064 0.121234 0.086659
0.369045 0.132399 0.083691 0.414865
0.879699 0.024360 0.057373 0.038568
0.105032 0.085982 0.708112 0.100874
0.446120 0.282882 0.201749 0.069250
0.018875 0.030024 0.018649 0.932452
0.935787 0.019108 0.020625 0.024481
0.337750 0.172911 0.273907 0.215432
0.193431 0.246366 0.074990 0.485213
0.170584 0.611469 0.074720 0.143227
0.360347 0.117325 0.365969 0.156359
0.150878 0.056087 0.702479 0.090556
0.087970 0.063242 0.120291 0.728497
0.308419 0.231444 0.119773 0.340364
0.921064 0.026439 0.031403 0.021094
0.061267 0.041350 0.041584 0.855800
0.446120 0.282882 0.201749 0.069250
0.018875 0.030024 0.018649 0.932452
0.935787 0.019108 0.020625 0.024481
0.337750 0.172911 0.273907 0.215432
0.193431 0.246366 0.074990 0.485213
0.170584 0.611469 0.074720 0.143227
0.503925 0.080361 0.242773 0.172941
0.089528 0.069267 0.781580 0.059625
0.083157 0.048173 0.085642 0.783027
0.294844 0.139460 0.168112 0.397584
0.097447 0.070376 0.671804 0.160373
0.035459 0.037246 0.877021 0.050274
0.369605 0.133040 0.298479 0.198876
0.779418 0.060515 0.040995 0.119072
0.033245 0.021605 0.062725 0.882424
0.314638 0.177549 0.330576 0.177238
0.707788 0.080550 0.082319 0.129343
0.037964 0.035120 0.118897 0.808018
0.250000 0.250000 0.250000 0.250000

MOTIF CM000997.3_145348666-145350961(+)_1|1|1x0
letter-probability matrix: alength= 4 w= 61
0.297437 0.128124 0.158094 0.416344
0.081837 0.056747 0.718085 0.143331
0.024712 0.026117 0.912571 0.036600
0.349176 0.164415 0.275857 0.210552
0.182781 0.239944 0.062950 0.514325
0.155739 0.654790 0.061533 0.127938
0.631848 0.224601 0.084521 0.059030
0.849600 0.049358 0.051874 0.049168
0.824353 0.069834 0.049636 0.056177
0.297437 0.128124 0.158094 0.416344
0.081837 0.056747 0.718085 0.143331
0.024712 0.026117 0.912571 0.036600
0.354730 0.109470 0.152905 0.382895
0.047763 0.034853 0.879226 0.038157
0.037586 0.018484 0.019716 0.924213
0.192523 0.140934 0.145331 0.521213
0.036119 0.843939 0.037661 0.082281
0.728011 0.037912 0.072346 0.161731
0.297437 0.128124 0.158094 0.416344
0.081837 0.056747 0.718085 0.143331
0.024712 0.026117 0.912571 0.036600
0.297437 0.128124 0.158094 0.416344
0.081837 0.056747 0.718085 0.143331
0.024712 0.026117 0.912571 0.036600
0.297437 0.128124 0.158094 0.416344
0.081837 0.056747 0.718085 0.143331
0.024712 0.026117 0.912571 0.036600
0.297437 0.128124 0.158094 0.416344
0.081837 0.056747 0.718085 0.143331
0.024712 0.026117 0.912571 0.036600
0.354730 0.109470 0.152905 0.382895
0.047763 0.034853 0.879226 0.038157
0.037586 0.018484 0.019716 0.924213
0.192523 0.140934 0.145331 0.521213
0.036119 0.843939 0.037661 0.082281
0.728011 0.037912 0.072346 0.161731
0.297437 0.128124 0.158094 0.416344
0.081837 0.056747 0.718085 0.143331
0.024712 0.026117 0.912571 0.036600
0.354730 0.109470 0.152905 0.382895
0.047763 0.034853 0.879226 0.038157
0.037586 0.018484 0.019716 0.924213
0.192523 0.140934 0.145331 0.521213
0.036119 0.843939 0.037661 0.082281
0.728011 0.037912 0.072346 0.161731
0.388333 0.149625 0.216473 0.245568
0.185131 0.105789 0.122382 0.586698
0.206554 0.087330 0.536691 0.169425
0.354730 0.109470 0.152905 0.382895
0.047763 0.034853 0.879226 0.038157
0.037586 0.018484 0.019716 0.924213
0.349176 0.164415 0.275857 0.210552
0.182781 0.239944 0.062950 0.514325
0.155739 0.654790 0.061533 0.127938
0.373500 0.145521 0.319139 0.161841
0.109509 0.166351 0.073758 0.650382
0.021125 0.027381 0.048237 0.903256
0.493032 0.090699 0.160771 0.255498
0.073697 0.079740 0.773566 0.072997
0.078067 0.042446 0.048952 0.830535
0.250000 0.250000 0.250000 0.250000

MOTIF CM000997.3_145427458-145429207(+)_1|1|1x0
letter-probability matrix: alength= 4 w= 40
0.058227 0.021827 0.889747 0.030199
0.201779 0.232708 0.147791 0.417722
0.095770 0.666438 0.086491 0.151301
0.523946 0.198224 0.212967 0.064863
0.117085 0.136504 0.066252 0.680159
0.037140 0.018459 0.021460 0.922941
0.406997 0.184252 0.173288 0.235463
0.534129 0.264801 0.089164 0.111905
0.080209 0.657476 0.139311 0.123005
0.499172 0.256263 0.152649 0.091916
0.156331 0.352109 0.071256 0.420303
0.128098 0.693088 0.070489 0.108326
0.395445 0.251218 0.156232 0.197104
0.138651 0.429994 0.089330 0.342025
0.047350 0.829400 0.056210 0.067040
0.058227 0.021827 0.889747 0.030199
0.201779 0.232708 0.147791 0.417722
0.095770 0.666438 0.086491 0.151301
0.370873 0.185908 0.184974 0.258246
0.130247 0.249471 0.071611 0.548672
0.080239 0.070347 0.399990 0.449424
0.499172 0.256263 0.152649 0.091916
0.156331 0.352109 0.071256 0.420303
0.128098 0.693088 0.070489 0.108326
0.499172 0.256263 0.152649 0.091916
0.156331 0.352109 0.071256 0.420303
0.128098 0.693088 0.070489 0.108326
0.395445 0.251218 0.156232 0.197104
0.138651 0.429994 0.089330 0.342025
0.047350 0.829400 0.056210 0.067040
0.534578 0.220603 0.078683 0.166137
0.045803 0.039914 0.873306 0.040977
0.923296 0.025037 0.027044 0.024623
0.499172 0.256263 0.152649 0.091916
0.156331 0.352109 0.071256 0.420303
0.128098 0.693088 0.070489 0.108326
0.298206 0.091145 0.439601 0.171048
0.040928 0.805964 0.025373 0.127735
0.037613 0.873564 0.026863 0.061961
0.250000 0.250000 0.250000 0.250000

MOTIF CM000997.3_145554447-145555818(+)_1|1|1x0
letter-probability matrix: alength= 4 w= 34
0.351797 0.125055 0.279638 0.243510
0.197759 0.072521 0.635532 0.094189
0.123528 0.708487 0.058780 0.109204
0.419365 0.128717 0.376879 0.075040
0.138070 0.159475 0.067680 0.634775
0.053481 0.027182 0.024372 0.894966
0.325774 0.148370 0.250315 0.275541
0.292466 0.280004 0.112576 0.314954
0.156358 0.607134 0.071482 0.165026
0.419365 0.128717 0.376879 0.075040
0.138070 0.159475 0.067680 0.634775
0.053481 0.027182 0.024372 0.894966
0.381007 0.140046 0.206026 0.272921
0.169559 0.098144 0.122779 0.609518
0.097086 0.082384 0.604040 0.216489
0.351060 0.078166 0.235783 0.334991
0.195203 0.025505 0.743896 0.035396
0.173265 0.573704 0.075010 0.178021
0.351060 0.078166 0.235783 0.334991
0.195203 0.025505 0.743896 0.035396
0.173265 0.573704 0.075010 0.178021
0.554550 0.215159 0.071423 0.158868
0.038220 0.032988 0.894863 0.033929
0.939221 0.019808 0.021512 0.019459
0.364136 0.150041 0.251321 0.234502
0.939916 0.021164 0.020121 0.018798
0.088601 0.765211 0.040581 0.105607
0.554550 0.215159 0.071423 0.158868
0.038220 0.032988 0.894863 0.033929
0.939221 0.019808 0.021512 0.019459
0.375642 0.105789 0.219394 0.299175
0.156988 0.067979 0.630339 0.144695
0.051329 0.038935 0.040177 0.869558
0.250000 0.250000 0.250000 0.250000

MOTIF CM000997.3_146060689-146062468(+)_1|1|1x0
letter-probability matrix: alength= 4 w= 43
0.524176 0.223294 0.082646 0.169884
0.050187 0.043950 0.860784 0.045079
0.913667 0.028202 0.030378 0.027752
0.294852 0.139429 0.168085 0.397634
0.097404 0.070337 0.671932 0.160328
0.035425 0.037212 0.877130 0.050233
0.301619 0.120726 0.382275 0.195380
0.205281 0.220753 0.112974 0.460991
0.137449 0.464802 0.239354 0.158395
0.048732 0.033080 0.188227 0.729961
0.117594 0.045408 0.744713 0.092285
0.108310 0.069303 0.701966 0.120421
0.638732 0.146429 0.167986 0.046854
0.024531 0.096273 0.018977 0.860219
0.043400 0.017707 0.053530 0.885363
0.349192 0.171007 0.197926 0.281876
0.152352 0.307132 0.096441 0.444076
0.157208 0.617730 0.083123 0.141939
0.349192 0.171007 0.197926 0.281876
0.152352 0.307132 0.096441 0.444076
0.157208 0.617730 0.083123 0.141939
0.349192 0.171007 0.197926 0.281876
0.152352 0.307132 0.096441 0.444076
0.157208 0.617730 0.083123 0.141939
0.592680 0.236253 0.099070 0.071997
0.805028 0.064098 0.066995 0.063879
0.778022 0.086635 0.063950 0.071393
0.524176 0.223294 0.082646 0.169884
0.050187 0.043950 0.860784 0.045079
0.913667 0.028202 0.030378 0.027752
0.349192 0.171007 0.197926 0.281876
0.152352 0.307132 0.096441 0.444076
0.157208 0.617730 0.083123 0.141939
0.250509 0.187970 0.127787 0.433734
0.188629 0.189404 0.210465 0.411502
0.667174 0.125020 0.121189 0.086617
0.326243 0.106630 0.109891 0.457236
0.837622 0.029457 0.084521 0.048400
0.058960 0.073560 0.792118 0.075361
0.274445 0.261040 0.245122 0.219393
0.577608 0.079610 0.142457 0.200326
0.119499 0.131006 0.328342 0.421152
0.250000 0.250000 0.250000 0.250000

MOTIF CM000997.3_146131519-146133544(+)_1|1|1x0
letter-probability matrix: alength= 4 w= 52
0.020318 0.022265 0.938643 0.018773
0.085726 0.159506 0.085046 0.669723
0.043624 0.756900 0.039950 0.159526
0.291038 0.186455 0.097019 0.425488
0.066783 0.090195 0.736331 0.106691
0.028160 0.024227 0.921518 0.026094
0.519904 0.199548 0.214162 0.066386
0.119141 0.138584 0.067986 0.674289
0.038790 0.019480 0.022597 0.919133
0.404449 0.185262 0.174396 0.235894
0.530003 0.265502 0.090853 0.113642
0.082021 0.651693 0.141297 0.124989
0.495416 0.256860 0.154183 0.093541
0.157829 0.351232 0.072781 0.418158
0.130211 0.687114 0.072289 0.110386
0.393125 0.251428 0.157467 0.197980
0.140209 0.427595 0.090924 0.341272
0.049065 0.823728 0.058097 0.069110
0.530293 0.221724 0.080300 0.167684
0.047572 0.041539 0.868259 0.042630
0.919448 0.026301 0.028378 0.025873
0.495416 0.256860 0.154183 0.093541
0.157829 0.351232 0.072781 0.418158
0.130211 0.687114 0.072289 0.110386
0.377296 0.242862 0.241648 0.138195
0.065630 0.069922 0.081624 0.782823
0.861907 0.044264 0.042722 0.051107
0.046417 0.031242 0.184661 0.737679
0.114252 0.043209 0.753352 0.089188
0.105269 0.066703 0.710718 0.117311
0.495416 0.256860 0.154183 0.093541
0.157829 0.351232 0.072781 0.418158
0.130211 0.687114 0.072289 0.110386
0.291454 0.086946 0.397458 0.224142
0.125351 0.570789 0.064260 0.239600
0.083917 0.716547 0.063625 0.135911
0.382219 0.079561 0.403774 0.134446
0.069301 0.742126 0.042262 0.146311
0.027045 0.915792 0.021526 0.035637
0.530293 0.221724 0.080300 0.167684
0.047572 0.041539 0.868259 0.042630
0.919448 0.026301 0.028378 0.025873
0.495416 0.256860 0.154183 0.093541
0.157829 0.351232 0.072781 0.418158
0.130211 0.687114 0.072289 0.110386
0.382219 0.079561 0.403774 0.134446
0.069301 0.742126 0.042262 0.146311
0.027045 0.915792 0.021526 0.035637
0.382219 0.079561 0.403774 0.134446
0.069301 0.742126 0.042262 0.146311
0.027045 0.915792 0.021526 0.035637
0.250000 0.250000 0.250000 0.250000

MOTIF CM000997.3_146253118-146254720(+)_1|1|1x0
letter-probability matrix: alength= 4 w= 34
0.351797 0.125055 0.279638 0.243510
0.197759 0.072521 0.635532 0.094189
0.123528 0.708487 0.058780 0.109204
0.419365 0.128717 0.376879 0.075040
0.138070 0.159475 0.067680 0.634775
0.053481 0.027182 0.024372 0.894966
0.325774 0.148370 0.250315 0.275541
0.292466 0.280004 0.112576 0.314954
0.156358 0.607134 0.071482 0.165026
0.419365 0.128717 0.376879 0.075040
0.138070 0.159475 0.067680 0.634775
0.053481 0.027182 0.024372 0.894966
0.381007 0.140046 0.206026 0.272921
0.169559 0.098144 0.122779 0.609518
0.097086 0.082384 0.604040 0.216489
0.351060 0.078166 0.235783 0.334991
0.195203 0.025505 0.743896 0.035396
0.173265 0.573704 0.075010 0.178021
0.351060 0.078166 0.235783 0.334991
0.195203 0.025505 0.743896 0.035396
0.173265 0.573704 0.075010 0.178021
0.554550 0.215159 0.071423 0.158868
0.038220 0.032988 0.894863 0.033929
0.939221 0.019808 0.021512 0.019459
0.364136 0.150041 0.251321 0.234502
0.939916 0.021164 0.020121 0.018798
0.088601 0.765211 0.040581 0.105607
0.554550 0.215159 0.071423 0.158868
0.038220 0.032988 0.894863 0.033929
0.939221 0.019808 0.021512 0.019459
0.375642 0.105789 0.219394 0.299175
0.156988 0.067979 0.630339 0.144695
0.051329 0.038935 0.040177 0.869558
0.250000 0.250000 0.250000 0.250000

MOTIF CM000997.3_146318277-146318778(+)_1|1|1x0
letter-probability matrix: alength= 4 w= 10
0.298930 0.119975 0.150676 0.430419
0.071234 0.047899 0.750094 0.130773
0.018659 0.019812 0.932966 0.028562
0.371799 0.155725 0.186102 0.286374
0.131450 0.308969 0.075281 0.484301
0.130800 0.693564 0.060152 0.115484
0.659876 0.215052 0.074551 0.050521
0.877512 0.040144 0.042367 0.039977
0.854118 0.058811 0.040619 0.046453
0.250000 0.250000 0.250000 0.250000

MOTIF CM000997.3_146390721-146392836(+)_1|1|1x0
letter-probability matrix: alength= 4 w= 55
0.294852 0.139429 0.168085 0.397634
0.097404 0.070337 0.671932 0.160328
0.035425 0.037212 0.877130 0.050233
0.294852 0.139429 0.168085 0.397634
0.097404 0.070337 0.671932 0.160328
0.035425 0.037212 0.877130 0.050233
0.326243 0.106630 0.109891 0.457236
0.837622 0.029457 0.084521 0.048400
0.058960 0.073560 0.792118 0.075361
0.638732 0.146429 0.167986 0.046854
0.024531 0.096273 0.018977 0.860219
0.043400 0.017707 0.053530 0.885363
0.349192 0.171007 0.197926 0.281876
0.152352 0.307132 0.096441 0.444076
0.157208 0.617730 0.083123 0.141939
0.388111 0.172550 0.181692 0.257647
0.187791 0.378516 0.142098 0.291595
0.177792 0.628374 0.079233 0.114601
0.349192 0.171007 0.197926 0.281876
0.152352 0.307132 0.096441 0.444076
0.157208 0.617730 0.083123 0.141939
0.592680 0.236253 0.099070 0.071997
0.805028 0.064098 0.066995 0.063879
0.778022 0.086635 0.063950 0.071393
0.294852 0.139429 0.168085 0.397634
0.097404 0.070337 0.671932 0.160328
0.035425 0.037212 0.877130 0.050233
0.349192 0.171007 0.197926 0.281876
0.152352 0.307132 0.096441 0.444076
0.157208 0.617730 0.083123 0.141939
0.445941 0.202332 0.222980 0.128747
0.058947 0.282734 0.092412 0.565906
0.827285 0.051713 0.060873 0.060130
0.326243 0.106630 0.109891 0.457236
0.837622 0.029457 0.084521 0.048400
0.058960 0.073560 0.792118 0.075361
0.349192 0.171007 0.197926 0.281876
0.152352 0.307132 0.096441 0.444076
0.157208 0.617730 0.083123 0.141939
0.445941 0.202332 0.222980 0.128747
0.058947 0.282734 0.092412 0.565906
0.827285 0.051713 0.060873 0.060130
0.326243 0.106630 0.109891 0.457236
0.837622 0.029457 0.084521 0.048400
0.058960 0.073560 0.792118 0.075361
0.349192 0.171007 0.197926 0.281876
0.152352 0.307132 0.096441 0.444076
0.157208 0.617730 0.083123 0.141939
0.451500 0.191339 0.178754 0.178407
0.124928 0.385223 0.059233 0.430616
0.092489 0.773426 0.053841 0.080244
0.274445 0.261040 0.245122 0.219393
0.577608 0.079610 0.142457 0.200326
0.119499 0.131006 0.328342 0.421152
0.250000 0.250000 0.250000 0.250000

MOTIF CM000997.3_146550397-146551999(+)_1|1|1x0
letter-probability matrix: alength= 4 w= 34
0.351797 0.125055 0.279638 0.243510
0.197759 0.072521 0.635532 0.094189
0.123528 0.708487 0.058780 0.109204
0.419365 0.128717 0.376879 0.075040
0.138070 0.159475 0.067680 0.634775
0.053481 0.027182 0.024372 0.894966
0.325774 0.148370 0.250315 0.275541
0.292466 0.280004 0.112576 0.314954
0.156358 0.607134 0.071482 0.165026
0.419365 0.128717 0.376879 0.075040
0.138070 0.159475 0.067680 0.634775
0.053481 0.027182 0.024372 0.894966
0.381007 0.140046 0.206026 0.272921
0.169559 0.098144 0.122779 0.609518
0.097086 0.082384 0.604040 0.216489
0.351060 0.078166 0.235783 0.334991
0.195203 0.025505 0.743896 0.035396
0.173265 0.573704 0.075010 0.178021
0.351060 0.078166 0.235783 0.334991
0.195203 0.025505 0.743896 0.035396
0.173265 0.573704 0.075010 0.178021
0.554550 0.215159 0.071423 0.158868
0.038220 0.032988 0.894863 0.033929
0.939221 0.019808 0.021512 0.019459
0.364136 0.150041 0.251321 0.234502
0.939916 0.021164 0.020121 0.018798
0.088601 0.765211 0.040581 0.105607
0.554550 0.215159 0.071423 0.158868
0.038220 0.032988 0.894863 0.033929
0.939221 0.019808 0.021512 0.019459
0.375642 0.105789 0.219394 0.299175
0.156988 0.067979 0.630339 0.144695
0.051329 0.038935 0.040177 0.869558
0.250000 0.250000 0.250000 0.250000

MOTIF CM000997.3_146621217-146622411(+)_1|2|1x0
letter-probability matrix: alength= 4 w= 22
0.429862 0.211523 0.219067 0.139548
0.121435 0.040427 0.725191 0.112947
0.902011 0.029094 0.035395 0.033500
0.402260 0.186130 0.175350 0.236260
0.526440 0.266086 0.092325 0.115149
0.083602 0.646681 0.143011 0.126706
0.276771 0.116913 0.416662 0.189654
0.143477 0.546190 0.087700 0.222633
0.079848 0.773440 0.072718 0.073994
0.292017 0.397425 0.086593 0.223965
0.035695 0.020079 0.920736 0.023490
0.932193 0.018644 0.026482 0.022681
0.402260 0.186130 0.175350 0.236260
0.526440 0.266086 0.092325 0.115149
0.083602 0.646681 0.143011 0.126706
0.402260 0.186130 0.175350 0.236260
0.526440 0.266086 0.092325 0.115149
0.083602 0.646681 0.143011 0.126706
0.381009 0.080936 0.402210 0.135845
0.070973 0.737068 0.043560 0.148399
0.028198 0.912271 0.022509 0.037022
0.250000 0.250000 0.250000 0.250000

MOTIF CM000997.3_146802034-146804155(+)_1|1|1x0
letter-probability matrix: alength= 4 w= 55
0.429157 0.211717 0.219241 0.139885
0.121980 0.040770 0.723767 0.113483
0.900950 0.029422 0.035769 0.033860
0.290895 0.187738 0.098745 0.422623
0.068838 0.092510 0.729524 0.109127
0.029687 0.025604 0.917164 0.027544
0.026625 0.018600 0.930012 0.024762
0.117864 0.228368 0.091883 0.561886
0.153391 0.475448 0.121524 0.249636
0.515457 0.200992 0.215460 0.068091
0.121414 0.140877 0.069928 0.667782
0.040675 0.020660 0.023907 0.914759
0.401659 0.186369 0.175613 0.236359
0.525457 0.266243 0.092733 0.115566
0.084041 0.645296 0.143483 0.127180
0.491287 0.257494 0.155871 0.095347
0.159477 0.350248 0.074487 0.415788
0.132542 0.680487 0.074301 0.112670
0.390583 0.251651 0.158828 0.198938
0.141928 0.424949 0.092699 0.340425
0.051003 0.817338 0.060224 0.071435
0.525580 0.222937 0.082103 0.169380
0.049577 0.043387 0.862529 0.044507
0.915025 0.027755 0.029909 0.027311
0.491287 0.257494 0.155871 0.095347
0.159477 0.350248 0.074487 0.415788
0.132542 0.680487 0.074301 0.112670
0.375096 0.243207 0.242012 0.139685
0.067780 0.072139 0.083997 0.776084
0.856059 0.046170 0.044589 0.053182
0.525580 0.222937 0.082103 0.169380
0.049577 0.043387 0.862529 0.044507
0.915025 0.027755 0.029909 0.027311
0.491287 0.257494 0.155871 0.095347
0.159477 0.350248 0.074487 0.415788
0.132542 0.680487 0.074301 0.112670
0.297869 0.094457 0.433842 0.173831
0.044262 0.794544 0.027851 0.133342
0.040973 0.863002 0.029569 0.066456
0.380674 0.081318 0.401778 0.136231
0.071438 0.735665 0.043922 0.148975
0.028522 0.911279 0.022787 0.037412
0.525580 0.222937 0.082103 0.169380
0.049577 0.043387 0.862529 0.044507
0.915025 0.027755 0.029909 0.027311
0.491287 0.257494 0.155871 0.095347
0.159477 0.350248 0.074487 0.415788
0.132542 0.680487 0.074301 0.112670
0.380674 0.081318 0.401778 0.136231
0.071438 0.735665 0.043922 0.148975
0.028522 0.911279 0.022787 0.037412
0.380674 0.081318 0.401778 0.136231
0.071438 0.735665 0.043922 0.148975
0.028522 0.911279 0.022787 0.037412
0.250000 0.250000 0.250000 0.250000

MOTIF CM000997.3_146913077-146914925(-)_1|1|1x0
letter-probability matrix: alength= 4 w= 46
0.524176 0.223294 0.082646 0.169884
0.050187 0.043950 0.860784 0.045079
0.913667 0.028202 0.030378 0.027752
0.308434 0.231433 0.119741 0.340392
0.921149 0.026411 0.031371 0.021070
0.061222 0.041314 0.041548 0.855916
0.294852 0.139429 0.168085 0.397634
0.097404 0.070337 0.671932 0.160328
0.035425 0.037212 0.877130 0.050233
0.301619 0.120726 0.382275 0.195380
0.205281 0.220753 0.112974 0.460991
0.137449 0.464802 0.239354 0.158395
0.048732 0.033080 0.188227 0.729961
0.117594 0.045408 0.744713 0.092285
0.108310 0.069303 0.701966 0.120421
0.638732 0.146429 0.167986 0.046854
0.024531 0.096273 0.018977 0.860219
0.043400 0.017707 0.053530 0.885363
0.048732 0.033080 0.188227 0.729961
0.117594 0.045408 0.744713 0.092285
0.108310 0.069303 0.701966 0.120421
0.638732 0.146429 0.167986 0.046854
0.024531 0.096273 0.018977 0.860219
0.043400 0.017707 0.053530 0.885363
0.349192 0.171007 0.197926 0.281876
0.152352 0.307132 0.096441 0.444076
0.157208 0.617730 0.083123 0.141939
0.349192 0.171007 0.197926 0.281876
0.152352 0.307132 0.096441 0.444076
0.157208 0.617730 0.083123 0.141939
0.524176 0.223294 0.082646 0.169884
0.050187 0.043950 0.860784 0.045079
0.913667 0.028202 0.030378 0.027752
0.465452 0.103287 0.171836 0.259424
0.089653 0.096161 0.725291 0.088895
0.095883 0.055773 0.063313 0.785030
0.326243 0.106630 0.109891 0.457236
0.837622 0.029457 0.084521 0.048400
0.058960 0.073560 0.792118 0.075361
0.451500 0.191339 0.178754 0.178407
0.124928 0.385223 0.059233 0.430616
0.092489 0.773426 0.053841 0.080244
0.274445 0.261040 0.245122 0.219393
0.577608 0.079610 0.142457 0.200326
0.119499 0.131006 0.328342 0.421152
0.250000 0.250000 0.250000 0.250000

MOTIF CM000997.3_147073361-147075209(+)_1|1|1x0
letter-probability matrix: alength= 4 w= 46
0.524176 0.223294 0.082646 0.169884
0.050187 0.043950 0.860784 0.045079
0.913667 0.028202 0.030378 0.027752
0.308434 0.231433 0.119741 0.340392
0.921149 0.026411 0.031371 0.021070
0.061222 0.041314 0.041548 0.855916
0.294852 0.139429 0.168085 0.397634
0.097404 0.070337 0.671932 0.160328
0.035425 0.037212 0.877130 0.050233
0.301619 0.120726 0.382275 0.195380
0.205281 0.220753 0.112974 0.460991
0.137449 0.464802 0.239354 0.158395
0.048732 0.033080 0.188227 0.729961
0.117594 0.045408 0.744713 0.092285
0.108310 0.069303 0.701966 0.120421
0.638732 0.146429 0.167986 0.046854
0.024531 0.096273 0.018977 0.860219
0.043400 0.017707 0.053530 0.885363
0.048732 0.033080 0.188227 0.729961
0.117594 0.045408 0.744713 0.092285
0.108310 0.069303 0.701966 0.120421
0.638732 0.146429 0.167986 0.046854
0.024531 0.096273 0.018977 0.860219
0.043400 0.017707 0.053530 0.885363
0.349192 0.171007 0.197926 0.281876
0.152352 0.307132 0.096441 0.444076
0.157208 0.617730 0.083123 0.141939
0.349192 0.171007 0.197926 0.281876
0.152352 0.307132 0.096441 0.444076
0.157208 0.617730 0.083123 0.141939
0.524176 0.223294 0.082646 0.169884
0.050187 0.043950 0.860784 0.045079
0.913667 0.028202 0.030378 0.027752
0.465452 0.103287 0.171836 0.259424
0.089653 0.096161 0.725291 0.088895
0.095883 0.055773 0.063313 0.785030
0.326243 0.106630 0.109891 0.457236
0.837622 0.029457 0.084521 0.048400
0.058960 0.073560 0.792118 0.075361
0.451500 0.191339 0.178754 0.178407
0.124928 0.385223 0.059233 0.430616
0.092489 0.773426 0.053841 0.080244
0.274445 0.261040 0.245122 0.219393
0.577608 0.079610 0.142457 0.200326
0.119499 0.131006 0.328342 0.421152
0.250000 0.250000 0.250000 0.250000

MOTIF CM000997.3_147141699-147143568(+)_1|1|1x0
letter-probability matrix: alength= 4 w= 46
0.435407 0.209988 0.217694 0.136911
0.117192 0.037817 0.736215 0.108777
0.910008 0.026630 0.032578 0.030785
0.291153 0.185284 0.095467 0.428095
0.064950 0.088116 0.742439 0.104495
0.026831 0.023031 0.925304 0.024834
0.058227 0.021827 0.889747 0.030199
0.201779 0.232708 0.147791 0.417722
0.095770 0.666438 0.086491 0.151301
0.523946 0.198224 0.212967 0.064863
0.117085 0.136504 0.066252 0.680159
0.037140 0.018459 0.021460 0.922941
0.534578 0.220603 0.078683 0.166137
0.045803 0.039914 0.873306 0.040977
0.923296 0.025037 0.027044 0.024623
0.499172 0.256263 0.152649 0.091916
0.156331 0.352109 0.071256 0.420303
0.128098 0.693088 0.070489 0.108326
0.379302 0.242541 0.241310 0.136847
0.063714 0.067946 0.079502 0.788838
0.867063 0.042584 0.041079 0.049273
0.044846 0.030006 0.182157 0.742991
0.111933 0.041717 0.759297 0.087053
0.103160 0.064919 0.716773 0.115148
0.499172 0.256263 0.152649 0.091916
0.156331 0.352109 0.071256 0.420303
0.128098 0.693088 0.070489 0.108326
0.291627 0.085429 0.399553 0.223390
0.123514 0.575398 0.062685 0.238402
0.081933 0.722541 0.061863 0.133663
0.383607 0.077987 0.405575 0.132831
0.067395 0.747915 0.040795 0.143895
0.025760 0.919723 0.020433 0.034084
0.534578 0.220603 0.078683 0.166137
0.045803 0.039914 0.873306 0.040977
0.923296 0.025037 0.027044 0.024623
0.499172 0.256263 0.152649 0.091916
0.156331 0.352109 0.071256 0.420303
0.128098 0.693088 0.070489 0.108326
0.383607 0.077987 0.405575 0.132831
0.067395 0.747915 0.040795 0.143895
0.025760 0.919723 0.020433 0.034084
0.383607 0.077987 0.405575 0.132831
0.067395 0.747915 0.040795 0.143895
0.025760 0.919723 0.020433 0.034084
0.250000 0.250000 0.250000 0.250000

MOTIF CM000997.3_147262741-147264343(+)_1|1|1x0
letter-probability matrix: alength= 4 w= 34
0.351797 0.125055 0.279638 0.243510
0.197759 0.072521 0.635532 0.094189
0.123528 0.708487 0.058780 0.109204
0.419365 0.128717 0.376879 0.075040
0.138070 0.159475 0.067680 0.634775
0.053481 0.027182 0.024372 0.894966
0.325774 0.148370 0.250315 0.275541
0.292466 0.280004 0.112576 0.314954
0.156358 0.607134 0.071482 0.165026
0.419365 0.128717 0.376879 0.075040
0.138070 0.159475 0.067680 0.634775
0.053481 0.027182 0.024372 0.894966
0.381007 0.140046 0.206026 0.272921
0.169559 0.098144 0.122779 0.609518
0.097086 0.082384 0.604040 0.216489
0.351060 0.078166 0.235783 0.334991
0.195203 0.025505 0.743896 0.035396
0.173265 0.573704 0.075010 0.178021
0.351060 0.078166 0.235783 0.334991
0.195203 0.025505 0.743896 0.035396
0.173265 0.573704 0.075010 0.178021
0.554550 0.215159 0.071423 0.158868
0.038220 0.032988 0.894863 0.033929
0.939221 0.019808 0.021512 0.019459
0.364136 0.150041 0.251321 0.234502
0.939916 0.021164 0.020121 0.018798
0.088601 0.765211 0.040581 0.105607
0.554550 0.215159 0.071423 0.158868
0.038220 0.032988 0.894863 0.033929
0.939221 0.019808 0.021512 0.019459
0.375642 0.105789 0.219394 0.299175
0.156988 0.067979 0.630339 0.144695
0.051329 0.038935 0.040177 0.869558
0.250000 0.250000 0.250000 0.250000

MOTIF CM000997.3_147343160-147343661(+)_1|1|1x0
letter-probability matrix: alength= 4 w= 10
0.298930 0.119975 0.150676 0.430419
0.071234 0.047899 0.750094 0.130773
0.018659 0.019812 0.932966 0.028562
0.371799 0.155725 0.186102 0.286374
0.131450 0.308969 0.075281 0.484301
0.130800 0.693564 0.060152 0.115484
0.659876 0.215052 0.074551 0.050521
0.877512 0.040144 0.042367 0.039977
0.854118 0.058811 0.040619 0.046453
0.250000 0.250000 0.250000 0.250000

MOTIF CM000997.3_147415702-147417466(+)_1|1|1x0
letter-probability matrix: alength= 4 w= 43
0.294852 0.139429 0.168085 0.397634
0.097404 0.070337 0.671932 0.160328
0.035425 0.037212 0.877130 0.050233
0.219480 0.273034 0.111176 0.396310
0.102288 0.089514 0.572204 0.235994
0.034132 0.047763 0.875488 0.042618
0.326243 0.106630 0.109891 0.457236
0.837622 0.029457 0.084521 0.048400
0.058960 0.073560 0.792118 0.075361
0.638732 0.146429 0.167986 0.046854
0.024531 0.096273 0.018977 0.860219
0.043400 0.017707 0.053530 0.885363
0.349192 0.171007 0.197926 0.281876
0.152352 0.307132 0.096441 0.444076
0.157208 0.617730 0.083123 0.141939
0.349192 0.171007 0.197926 0.281876
0.152352 0.307132 0.096441 0.444076
0.157208 0.617730 0.083123 0.141939
0.349192 0.171007 0.197926 0.281876
0.152352 0.307132 0.096441 0.444076
0.157208 0.617730 0.083123 0.141939
0.592680 0.236253 0.099070 0.071997
0.805028 0.064098 0.066995 0.063879
0.778022 0.086635 0.063950 0.071393
0.294852 0.139429 0.168085 0.397634
0.097404 0.070337 0.671932 0.160328
0.035425 0.037212 0.877130 0.050233
0.349192 0.171007 0.197926 0.281876
0.152352 0.307132 0.096441 0.444076
0.157208 0.617730 0.083123 0.141939
0.445941 0.202332 0.222980 0.128747
0.058947 0.282734 0.092412 0.565906
0.827285 0.051713 0.060873 0.060130
0.326243 0.106630 0.109891 0.457236
0.837622 0.029457 0.084521 0.048400
0.058960 0.073560 0.792118 0.075361
0.349192 0.171007 0.197926 0.281876
0.152352 0.307132 0.096441 0.444076
0.157208 0.617730 0.083123 0.141939
0.274445 0.261040 0.245122 0.219393
0.577608 0.079610 0.142457 0.200326
0.119499 0.131006 0.328342 0.421152
0.250000 0.250000 0.250000 0.250000

MOTIF CM000997.3_147474619-147476463(+)_1|1|1x0
letter-probability matrix: alength= 4 w= 28
0.435407 0.209988 0.217694 0.136911
0.117192 0.037817 0.736215 0.108777
0.910008 0.026630 0.032578 0.030785
0.291153 0.185284 0.095467 0.428095
0.064950 0.088116 0.742439 0.104495
0.026831 0.023031 0.925304 0.024834
0.523946 0.198224 0.212967 0.064863
0.117085 0.136504 0.066252 0.680159
0.037140 0.018459 0.021460 0.922941
0.406997 0.184252 0.173288 0.235463
0.534129 0.264801 0.089164 0.111905
0.080209 0.657476 0.139311 0.123005
0.395445 0.251218 0.156232 0.197104
0.138651 0.429994 0.089330 0.342025
0.047350 0.829400 0.056210 0.067040
0.499172 0.256263 0.152649 0.091916
0.156331 0.352109 0.071256 0.420303
0.128098 0.693088 0.070489 0.108326
0.534578 0.220603 0.078683 0.166137
0.045803 0.039914 0.873306 0.040977
0.923296 0.025037 0.027044 0.024623
0.499172 0.256263 0.152649 0.091916
0.156331 0.352109 0.071256 0.420303
0.128098 0.693088 0.070489 0.108326
0.383607 0.077987 0.405575 0.132831
0.067395 0.747915 0.040795 0.143895
0.025760 0.919723 0.020433 0.034084
0.250000 0.250000 0.250000 0.250000

MOTIF CM000997.3_147596761-147599423(+)_1|2|1x0
letter-probability matrix: alength= 4 w= 19
0.064894 0.048612 0.851114 0.035379
0.132643 0.208082 0.074455 0.584821
0.123511 0.704316 0.066498 0.105674
0.064894 0.048612 0.851114 0.035379
0.132643 0.208082 0.074455 0.584821
0.123511 0.704316 0.066498 0.105674
0.048086 0.022587 0.910717 0.018611
0.931855 0.023229 0.026278 0.018637
0.022132 0.911035 0.033373 0.033461
0.598158 0.176278 0.147193 0.078371
0.113731 0.349068 0.081280 0.455921
0.808173 0.055323 0.057123 0.079381
0.265351 0.430468 0.135576 0.168605
0.108336 0.135330 0.180254 0.576080
0.448696 0.090119 0.332345 0.128839
0.118668 0.076566 0.719286 0.085481
0.225751 0.131755 0.537875 0.104619
0.091947 0.729691 0.096118 0.082245
0.250000 0.250000 0.250000 0.250000

MOTIF CM000997.3_147667262-147668690(+)_1|1|1x0
letter-probability matrix: alength= 4 w= 31
0.487638 0.087317 0.246008 0.179038
0.099169 0.077978 0.755090 0.067762
0.092583 0.055513 0.095173 0.756732
0.506316 0.227681 0.089752 0.176251
0.058445 0.051615 0.837085 0.052855
0.894731 0.034433 0.036917 0.033919
0.337045 0.197895 0.314408 0.150652
0.168628 0.183676 0.057972 0.589724
0.326473 0.338183 0.101349 0.233995
0.337045 0.197895 0.314408 0.150652
0.168628 0.183676 0.057972 0.589724
0.326473 0.338183 0.101349 0.233995
0.337045 0.197895 0.314408 0.150652
0.168628 0.183676 0.057972 0.589724
0.326473 0.338183 0.101349 0.233995
0.293265 0.145425 0.173247 0.388063
0.105987 0.078132 0.646854 0.169028
0.042312 0.044306 0.854698 0.058683
0.352685 0.208522 0.256690 0.182103
0.848140 0.045783 0.060048 0.046029
0.029519 0.017881 0.058540 0.894060
0.352685 0.208522 0.256690 0.182103
0.848140 0.045783 0.060048 0.046029
0.029519 0.017881 0.058540 0.894060
0.240231 0.110863 0.535713 0.113194
0.068341 0.212960 0.362593 0.356106
0.042509 0.056682 0.032762 0.868047
0.352685 0.208522 0.256690 0.182103
0.848140 0.045783 0.060048 0.046029
0.029519 0.017881 0.058540 0.894060
0.250000 0.250000 0.250000 0.250000

MOTIF CM000997.3_147697486-147698539(-)_1|1|1x0
letter-probability matrix: alength= 4 w= 7
0.255862 0.449479 0.128183 0.166475
0.185972 0.158309 0.090060 0.565659
0.051443 0.062911 0.046159 0.839487
0.684533 0.104844 0.161534 0.049089
0.127898 0.334199 0.114612 0.423292
0.913874 0.018277 0.039568 0.028280
0.250000 0.250000 0.250000 0.250000

MOTIF CM000997.3_147758684-147760547(-)_1|1|1x0
letter-probability matrix: alength= 4 w= 46
0.610518 0.184455 0.114743 0.090284
0.109192 0.107153 0.115841 0.667814
0.769536 0.069596 0.083345 0.077522
0.310019 0.230261 0.116378 0.343342
0.929822 0.023499 0.028083 0.018596
0.056532 0.037621 0.037840 0.868007
0.249607 0.185391 0.124318 0.440684
0.186316 0.187109 0.208695 0.417879
0.681073 0.120253 0.116439 0.082235
0.306136 0.164996 0.286377 0.242491
0.161595 0.170676 0.077295 0.590434
0.162999 0.485739 0.103653 0.247609
0.209335 0.110597 0.264602 0.415466
0.137458 0.075254 0.642193 0.145095
0.155936 0.100308 0.608327 0.135428
0.352852 0.168471 0.196006 0.282671
0.148869 0.307679 0.092717 0.450735
0.152866 0.630597 0.079018 0.137519
0.310019 0.230261 0.116378 0.343342
0.929822 0.023499 0.028083 0.018596
0.056532 0.037621 0.037840 0.868007
0.249607 0.185391 0.124318 0.440684
0.186316 0.187109 0.208695 0.417879
0.681073 0.120253 0.116439 0.082235
0.534102 0.220728 0.078861 0.166309
0.045997 0.040092 0.872753 0.041158
0.922877 0.025174 0.027189 0.024760
0.327160 0.102765 0.106021 0.464054
0.850016 0.026541 0.079059 0.044384
0.054702 0.068787 0.805979 0.070531
0.249607 0.185391 0.124318 0.440684
0.186316 0.187109 0.208695 0.417879
0.681073 0.120253 0.116439 0.082235
0.352852 0.168471 0.196006 0.282671
0.148869 0.307679 0.092717 0.450735
0.152866 0.630597 0.079018 0.137519
0.352852 0.168471 0.196006 0.282671
0.148869 0.307679 0.092717 0.450735
0.152866 0.630597 0.079018 0.137519
0.459461 0.188863 0.176015 0.175661
0.120875 0.387941 0.055811 0.435374
0.087320 0.787437 0.049864 0.075379
0.275322 0.261408 0.244920 0.218350
0.589228 0.075690 0.138272 0.196810
0.115826 0.127395 0.329887 0.426892
0.250000 0.250000 0.250000 0.250000

MOTIF CM000997.3_147839208-147840747(-)_1|1|1x0
letter-probability matrix: alength= 4 w= 34
0.295381 0.137299 0.166228 0.401091
0.094404 0.067663 0.680756 0.157177
0.033185 0.034898 0.884481 0.047436
0.339876 0.171306 0.274289 0.214529
0.191466 0.245241 0.072608 0.490684
0.167823 0.619730 0.072111 0.140336
0.600074 0.234203 0.096271 0.069452
0.813935 0.061150 0.063979 0.060936
0.787177 0.083347 0.061096 0.068379
0.295381 0.137299 0.166228 0.401091
0.094404 0.067663 0.680756 0.157177
0.033185 0.034898 0.884481 0.047436
0.347191 0.119151 0.161478 0.372179
0.059829 0.044918 0.846478 0.048776
0.048800 0.025589 0.027135 0.898476
0.628650 0.121225 0.150540 0.099585
0.866738 0.051978 0.039204 0.042080
0.039973 0.060195 0.045851 0.853981
0.374989 0.157487 0.220369 0.247155
0.194448 0.116876 0.133440 0.555236
0.213877 0.097740 0.509783 0.178600
0.347191 0.119151 0.161478 0.372179
0.059829 0.044918 0.846478 0.048776
0.048800 0.025589 0.027135 0.898476
0.462672 0.293848 0.081249 0.162231
0.060741 0.033996 0.867489 0.037774
0.934599 0.020870 0.025839 0.018692
0.362548 0.153811 0.314215 0.169426
0.121701 0.178020 0.084950 0.615329
0.028703 0.036342 0.060830 0.874125
0.470559 0.100873 0.169793 0.258775
0.086555 0.092988 0.734651 0.085806
0.092415 0.053091 0.060444 0.794049
0.250000 0.250000 0.250000 0.250000

MOTIF CM000997.3_147910190-147911453(-)_1|1|1x0
letter-probability matrix: alength= 4 w= 37
0.251472 0.190916 0.131849 0.425762
0.191280 0.192033 0.212471 0.404216
0.650843 0.130581 0.126741 0.091835
0.033680 0.022661 0.924718 0.018940
0.097786 0.023066 0.856432 0.022716
0.185030 0.640876 0.051573 0.122521
0.306261 0.283726 0.318113 0.091900
0.026537 0.036819 0.035761 0.900882
0.805935 0.049263 0.047629 0.097173
0.205345 0.324805 0.085957 0.383892
0.071489 0.064918 0.702919 0.160674
0.034394 0.030702 0.904198 0.030707
0.484085 0.198423 0.193495 0.123997
0.781420 0.094220 0.054123 0.070237
0.860785 0.053888 0.045036 0.040291
0.579358 0.239771 0.104173 0.076698
0.788411 0.069601 0.072616 0.069372
0.761064 0.092685 0.069268 0.076983
0.440306 0.138287 0.201259 0.220148
0.356903 0.244252 0.114841 0.284003
0.099954 0.665468 0.133529 0.101049
0.365280 0.274346 0.164658 0.195715
0.053547 0.023407 0.894036 0.029011
0.940010 0.018800 0.020460 0.020730
0.484085 0.198423 0.193495 0.123997
0.781420 0.094220 0.054123 0.070237
0.860785 0.053888 0.045036 0.040291
0.440306 0.138287 0.201259 0.220148
0.356903 0.244252 0.114841 0.284003
0.099954 0.665468 0.133529 0.101049
0.365280 0.274346 0.164658 0.195715
0.053547 0.023407 0.894036 0.029011
0.940010 0.018800 0.020460 0.020730
0.068375 0.026186 0.864077 0.041362
0.135482 0.097279 0.117713 0.649526
0.037771 0.029888 0.031245 0.901096
0.250000 0.250000 0.250000 0.250000

MOTIF CM000998.3_6476846-6479247(-)_1|1|1x0
letter-probability matrix: alength= 4 w= 28
0.437390 0.310390 0.091963 0.160258
0.043282 0.022233 0.905805 0.028681
0.929643 0.018593 0.029661 0.022103
0.384983 0.122059 0.253528 0.239430
0.416448 0.104993 0.140680 0.337879
0.184911 0.123901 0.168920 0.522269
0.467815 0.175797 0.156099 0.200290
0.130436 0.045927 0.767653 0.055983
0.879712 0.048870 0.035758 0.035661
0.436775 0.237360 0.214455 0.111410
0.087697 0.221061 0.091141 0.600101
0.061616 0.039822 0.039254 0.859308
0.403487 0.209250 0.204026 0.183237
0.115887 0.137206 0.145117 0.601789
0.055609 0.042407 0.072605 0.829379
0.469500 0.108931 0.344013 0.077556
0.281535 0.231118 0.140323 0.347023
0.219878 0.515115 0.112694 0.152313
0.082641 0.039154 0.833769 0.044436
0.166908 0.202525 0.100477 0.530090
0.884030 0.032610 0.035465 0.047896
0.055225 0.032934 0.883548 0.028293
0.085623 0.172443 0.055261 0.686673
0.043438 0.868705 0.029580 0.058277
0.447831 0.291633 0.174068 0.086468
0.043398 0.075654 0.043245 0.837703
0.894299 0.032797 0.037101 0.035802
0.250000 0.250000 0.250000 0.250000

MOTIF CM000998.3_31356667-31358236(-)_1|1|1x0
letter-probability matrix: alength= 4 w= 10
0.023963 0.018702 0.935080 0.022256
0.924116 0.034661 0.020458 0.020765
0.172850 0.231844 0.130748 0.464557
0.040325 0.029318 0.900873 0.029485
0.895181 0.036230 0.037177 0.031411
0.690863 0.088770 0.086775 0.133591
0.065372 0.044977 0.819775 0.069877
0.124941 0.072382 0.702514 0.100163
0.180189 0.087378 0.081606 0.650827
0.250000 0.250000 0.250000 0.250000

MOTIF CM000998.3_31356667-31358236(-)_1|2|1x0
letter-probability matrix: alength= 4 w= 16
0.035693 0.018350 0.917525 0.028431
0.891903 0.054663 0.026817 0.026617
0.190893 0.054347 0.484597 0.270163
0.053483 0.043134 0.871859 0.031525
0.867866 0.041984 0.055617 0.034533
0.703052 0.081438 0.091924 0.123586
0.042699 0.028283 0.899080 0.029937
0.867905 0.033602 0.055194 0.043300
0.276683 0.264246 0.130570 0.328501
0.035693 0.018350 0.917525 0.028431
0.891903 0.054663 0.026817 0.026617
0.190893 0.054347 0.484597 0.270163
0.046507 0.032807 0.867591 0.053096
0.151845 0.079857 0.653697 0.114601
0.123272 0.071144 0.109658 0.695926
0.250000 0.250000 0.250000 0.250000

MOTIF CM000998.3_38828757-38832024(-)_1|1|1x0
letter-probability matrix: alength= 4 w= 10
0.049974 0.043044 0.065812 0.841169
0.616490 0.135099 0.164504 0.083906
0.018385 0.032320 0.919229 0.030066
0.036661 0.039509 0.894011 0.029819
0.126126 0.304156 0.069295 0.500422
0.141897 0.108064 0.091696 0.658344
0.217378 0.146536 0.254126 0.381960
0.376120 0.221887 0.218326 0.183667
0.142465 0.568636 0.176611 0.112288
0.250000 0.250000 0.250000 0.250000

MOTIF CM000998.3_104729925-104731128(+)_1|1|1x0
letter-probability matrix: alength= 4 w= 28
0.233478 0.143619 0.126801 0.496102
0.136493 0.055083 0.737066 0.071358
0.302136 0.208103 0.177469 0.312292
0.308435 0.159659 0.238445 0.293461
0.135834 0.375621 0.132677 0.355868
0.137492 0.123678 0.137424 0.601406
0.060314 0.029360 0.886832 0.023494
0.044486 0.912981 0.024273 0.018260
0.047988 0.811266 0.082344 0.058402
0.078530 0.066909 0.743371 0.111190
0.050241 0.030565 0.867427 0.051768
0.053469 0.027360 0.834235 0.084936
0.268811 0.182323 0.190229 0.358637
0.150416 0.249769 0.149089 0.450726
0.216430 0.131314 0.275017 0.377238
0.254430 0.212620 0.084163 0.448788
0.073059 0.072202 0.778786 0.075953
0.075320 0.048804 0.821191 0.054685
0.540511 0.145462 0.214705 0.099322
0.803547 0.067623 0.074154 0.054675
0.162864 0.393944 0.157049 0.286143
0.384316 0.185528 0.249428 0.180728
0.450120 0.182696 0.220984 0.146200
0.349779 0.274593 0.231033 0.144595
0.219489 0.130967 0.127697 0.521847
0.318726 0.204034 0.175842 0.301398
0.233371 0.342108 0.178630 0.245891
0.250000 0.250000 0.250000 0.250000

MOTIF CM000998.3_104785369-104786875(+)_1|1|1x0
letter-probability matrix: alength= 4 w= 28
0.037058 0.025134 0.919420 0.018388
0.067165 0.132570 0.059403 0.740863
0.881367 0.033549 0.033332 0.051751
0.549418 0.142217 0.212352 0.096014
0.814979 0.063734 0.070081 0.051207
0.160441 0.398379 0.154546 0.286635
0.491397 0.215081 0.137511 0.156011
0.101764 0.087864 0.082135 0.728237
0.820682 0.057669 0.054229 0.067420
0.486853 0.187556 0.098200 0.227390
0.457241 0.135423 0.239664 0.167672
0.034056 0.033326 0.902418 0.030200
0.526077 0.190218 0.122644 0.161060
0.855242 0.029670 0.090480 0.024608
0.162212 0.324760 0.126320 0.386708
0.051707 0.027728 0.893152 0.027413
0.141072 0.130893 0.082311 0.645724
0.878547 0.035676 0.034167 0.051610
0.055906 0.041080 0.868043 0.034971
0.793810 0.057603 0.073898 0.074689
0.056272 0.022406 0.892779 0.028543
0.553974 0.137327 0.148046 0.160654
0.284604 0.149221 0.225254 0.340921
0.157151 0.406565 0.132106 0.304178
0.058114 0.049879 0.841772 0.050235
0.058436 0.830302 0.062934 0.048329
0.097069 0.077506 0.088892 0.736533
0.250000 0.250000 0.250000 0.250000

MOTIF CM000998.3_104785369-104786875(+)_1|2|1x0
letter-probability matrix: alength= 4 w= 10
0.326835 0.106014 0.489343 0.077808
0.748406 0.056392 0.130885 0.064316
0.018149 0.044155 0.907436 0.030261
0.071355 0.033521 0.843327 0.051796
0.262425 0.176224 0.207945 0.353406
0.147750 0.566316 0.116548 0.169386
0.225699 0.163417 0.217956 0.392928
0.075381 0.055810 0.764247 0.104562
0.120302 0.057221 0.062970 0.759507
0.250000 0.250000 0.250000 0.250000

MOTIF CM000998.3_104838293-104839799(+)_1|1|1x0
letter-probability matrix: alength= 4 w= 28
0.037058 0.025134 0.919420 0.018388
0.067165 0.132570 0.059403 0.740863
0.881367 0.033549 0.033332 0.051751
0.549418 0.142217 0.212352 0.096014
0.814979 0.063734 0.070081 0.051207
0.160441 0.398379 0.154546 0.286635
0.491397 0.215081 0.137511 0.156011
0.101764 0.087864 0.082135 0.728237
0.820682 0.057669 0.054229 0.067420
0.486853 0.187556 0.098200 0.227390
0.457241 0.135423 0.239664 0.167672
0.034056 0.033326 0.902418 0.030200
0.526077 0.190218 0.122644 0.161060
0.855242 0.029670 0.090480 0.024608
0.162212 0.324760 0.126320 0.386708
0.051707 0.027728 0.893152 0.027413
0.141072 0.130893 0.082311 0.645724
0.878547 0.035676 0.034167 0.051610
0.055906 0.041080 0.868043 0.034971
0.793810 0.057603 0.073898 0.074689
0.056272 0.022406 0.892779 0.028543
0.553974 0.137327 0.148046 0.160654
0.284604 0.149221 0.225254 0.340921
0.157151 0.406565 0.132106 0.304178
0.058114 0.049879 0.841772 0.050235
0.058436 0.830302 0.062934 0.048329
0.097069 0.077506 0.088892 0.736533
0.250000 0.250000 0.250000 0.250000

MOTIF CM000998.3_104838293-104839799(+)_1|2|1x0
letter-probability matrix: alength= 4 w= 10
0.326835 0.106014 0.489343 0.077808
0.748406 0.056392 0.130885 0.064316
0.018149 0.044155 0.907436 0.030261
0.071355 0.033521 0.843327 0.051796
0.262425 0.176224 0.207945 0.353406
0.147750 0.566316 0.116548 0.169386
0.225699 0.163417 0.217956 0.392928
0.075381 0.055810 0.764247 0.104562
0.120302 0.057221 0.062970 0.759507
0.250000 0.250000 0.250000 0.250000

MOTIF CM000998.3_104896887-104899089(+)_1|1|1x0
letter-probability matrix: alength= 4 w= 67
0.298149 0.132908 0.373955 0.194988
0.810558 0.064631 0.063426 0.061385
0.088396 0.754441 0.064645 0.092519
0.265248 0.126720 0.384214 0.223818
0.133669 0.083503 0.334139 0.448690
0.212018 0.291113 0.143056 0.353813
0.308435 0.159659 0.238445 0.293461
0.135834 0.375621 0.132677 0.355868
0.137492 0.123678 0.137424 0.601406
0.060314 0.029360 0.886832 0.023494
0.044486 0.912981 0.024273 0.018260
0.047988 0.811266 0.082344 0.058402
0.078530 0.066909 0.743371 0.111190
0.050241 0.030565 0.867427 0.051768
0.053469 0.027360 0.834235 0.084936
0.289141 0.143448 0.334816 0.232594
0.119381 0.211623 0.160024 0.508972
0.182665 0.112174 0.193287 0.511873
0.364504 0.250864 0.136602 0.248031
0.079011 0.154485 0.128351 0.638154
0.044074 0.036734 0.879842 0.039350
0.060314 0.029360 0.886832 0.023494
0.044486 0.912981 0.024273 0.018260
0.047988 0.811266 0.082344 0.058402
0.078530 0.066909 0.743371 0.111190
0.050241 0.030565 0.867427 0.051768
0.053469 0.027360 0.834235 0.084936
0.271972 0.185189 0.258654 0.284185
0.139659 0.278209 0.149968 0.432164
0.161286 0.142513 0.176251 0.519951
0.271972 0.185189 0.258654 0.284185
0.139659 0.278209 0.149968 0.432164
0.161286 0.142513 0.176251 0.519951
0.060314 0.029360 0.886832 0.023494
0.044486 0.912981 0.024273 0.018260
0.047988 0.811266 0.082344 0.058402
0.078530 0.066909 0.743371 0.111190
0.050241 0.030565 0.867427 0.051768
0.053469 0.027360 0.834235 0.084936
0.289141 0.143448 0.334816 0.232594
0.119381 0.211623 0.160024 0.508972
0.182665 0.112174 0.193287 0.511873
0.364504 0.250864 0.136602 0.248031
0.079011 0.154485 0.128351 0.638154
0.044074 0.036734 0.879842 0.039350
0.060314 0.029360 0.886832 0.023494
0.044486 0.912981 0.024273 0.018260
0.047988 0.811266 0.082344 0.058402
0.063163 0.061498 0.814132 0.061207
0.061969 0.031179 0.857162 0.049690
0.167062 0.093267 0.142244 0.597426
0.271972 0.185189 0.258654 0.284185
0.139659 0.278209 0.149968 0.432164
0.161286 0.142513 0.176251 0.519951
0.289141 0.143448 0.334816 0.232594
0.119381 0.211623 0.160024 0.508972
0.182665 0.112174 0.193287 0.511873
0.364504 0.250864 0.136602 0.248031
0.079011 0.154485 0.128351 0.638154
0.044074 0.036734 0.879842 0.039350
0.103417 0.071046 0.740240 0.085297
0.046494 0.871770 0.032261 0.049475
0.103172 0.615311 0.133161 0.148356
0.130741 0.100211 0.232172 0.536877
0.080286 0.649064 0.155991 0.114659
0.094816 0.096223 0.109939 0.699022
0.250000 0.250000 0.250000 0.250000

MOTIF CM000998.3_104962211-104963414(-)_1|1|1x0
letter-probability matrix: alength= 4 w= 31
0.034580 0.022240 0.924687 0.018494
0.096727 0.092205 0.056035 0.755033
0.204281 0.473893 0.106523 0.215303
0.320871 0.160466 0.352060 0.166603
0.042312 0.037076 0.856154 0.064458
0.039230 0.027662 0.881135 0.051973
0.268795 0.182441 0.190337 0.358427
0.150586 0.249820 0.149260 0.450334
0.216513 0.131484 0.275002 0.377001
0.090289 0.066496 0.742996 0.100219
0.184837 0.065779 0.639307 0.110078
0.404249 0.166592 0.200261 0.228898
0.268795 0.182441 0.190337 0.358427
0.150586 0.249820 0.149260 0.450334
0.216513 0.131484 0.275002 0.377001
0.233574 0.143805 0.126995 0.495626
0.136778 0.055289 0.736341 0.071592
0.302047 0.208183 0.177588 0.312181
0.268795 0.182441 0.190337 0.358427
0.150586 0.249820 0.149260 0.450334
0.216513 0.131484 0.275002 0.377001
0.233574 0.143805 0.126995 0.495626
0.136778 0.055289 0.736341 0.071592
0.302047 0.208183 0.177588 0.312181
0.300233 0.134178 0.225785 0.339804
0.324324 0.174625 0.225089 0.275962
0.279140 0.365454 0.173152 0.182254
0.228642 0.088957 0.501164 0.181237
0.108254 0.625121 0.170208 0.096417
0.039003 0.061756 0.811750 0.087491
0.250000 0.250000 0.250000 0.250000

MOTIF CM000998.3_105033029-105034946(-)_1|2|1x0
letter-probability matrix: alength= 4 w= 7
0.052847 0.018206 0.910308 0.018638
0.066076 0.599544 0.070911 0.263469
0.039706 0.034034 0.029555 0.896706
0.319113 0.228863 0.136415 0.315610
0.099380 0.106536 0.193895 0.600189
0.022775 0.021663 0.899919 0.055642
0.250000 0.250000 0.250000 0.250000

MOTIF CM000998.3_105033029-105034946(-)_1|3|1x0
letter-probability matrix: alength= 4 w= 22
0.030390 0.018360 0.918004 0.033246
0.080193 0.038428 0.821846 0.059534
0.135770 0.051193 0.046688 0.766350
0.593034 0.124759 0.155542 0.126665
0.528348 0.176917 0.158596 0.136140
0.224538 0.410755 0.182281 0.182425
0.055972 0.019753 0.904063 0.020211
0.068642 0.592537 0.073547 0.265275
0.042272 0.036359 0.031675 0.889694
0.200516 0.223979 0.088132 0.487373
0.200550 0.182078 0.326827 0.290545
0.039311 0.058475 0.832256 0.069958
0.325603 0.122631 0.352328 0.199438
0.095987 0.136602 0.175196 0.592215
0.109895 0.062234 0.124745 0.703127
0.110464 0.062635 0.737479 0.089421
0.565305 0.191947 0.134175 0.108573
0.148210 0.599095 0.102416 0.150279
0.023512 0.020167 0.920977 0.035345
0.021768 0.917675 0.035849 0.024708
0.029659 0.037368 0.034640 0.898334
0.250000 0.250000 0.250000 0.250000

MOTIF CM000998.3_105033029-105034946(-)_1|4|1x0
letter-probability matrix: alength= 4 w= 7
0.037200 0.023228 0.899115 0.040457
0.090409 0.045459 0.795692 0.068440
0.146824 0.059009 0.054142 0.740025
0.586110 0.157734 0.153964 0.102192
0.931022 0.018620 0.027095 0.023262
0.100050 0.366480 0.112297 0.421173
0.250000 0.250000 0.250000 0.250000

MOTIF CM000998.3_106783404-106786545(-)_1|3|1x0
letter-probability matrix: alength= 4 w= 7
0.420236 0.074418 0.334372 0.170974
0.149973 0.234423 0.095018 0.520587
0.036220 0.053896 0.301909 0.607975
0.587166 0.045753 0.345605 0.021476
0.135069 0.711317 0.014226 0.139387
0.027069 0.471019 0.338816 0.163096
0.250000 0.250000 0.250000 0.250000

MOTIF CM000998.3_109625751-109626931(+)_1|2|1x0
letter-probability matrix: alength= 4 w= 19
0.280366 0.117921 0.499387 0.102326
0.161177 0.087188 0.140630 0.611006
0.035021 0.176823 0.094308 0.693848
0.411707 0.144645 0.353566 0.090082
0.178518 0.287632 0.073241 0.460609
0.281736 0.250647 0.183220 0.284396
0.350408 0.121949 0.192148 0.335496
0.151888 0.094889 0.259686 0.493537
0.101241 0.061882 0.079224 0.757653
0.053109 0.035511 0.850456 0.060924
0.145328 0.037317 0.743877 0.073479
0.458424 0.142778 0.181909 0.216889
0.291476 0.180590 0.089465 0.438468
0.057999 0.080120 0.765903 0.095978
0.022073 0.018776 0.938814 0.020337
0.038815 0.019164 0.920530 0.021490
0.533726 0.066359 0.170535 0.229380
0.166985 0.490327 0.119502 0.223185
0.250000 0.250000 0.250000 0.250000

MOTIF CM000998.3_109823447-109825295(-)_1|1|1x0
letter-probability matrix: alength= 4 w= 58
0.315472 0.173511 0.251772 0.259245
0.246549 0.188496 0.246052 0.318902
0.118635 0.170714 0.182344 0.528306
0.315472 0.173511 0.251772 0.259245
0.246549 0.188496 0.246052 0.318902
0.118635 0.170714 0.182344 0.528306
0.234934 0.199093 0.293034 0.272939
0.190451 0.169438 0.476717 0.163393
0.358169 0.256534 0.201667 0.183630
0.120273 0.111807 0.248085 0.519835
0.110979 0.676197 0.106549 0.106276
0.089567 0.190170 0.166767 0.553496
0.182519 0.185021 0.381006 0.251453
0.216296 0.245287 0.168718 0.369698
0.147493 0.168004 0.353972 0.330531
0.333479 0.265528 0.193390 0.207603
0.111756 0.242780 0.182751 0.462713
0.115642 0.082700 0.134318 0.667341
0.389592 0.133396 0.234050 0.242962
0.253933 0.232451 0.252127 0.261489
0.107529 0.166770 0.185892 0.539808
0.266141 0.125729 0.324696 0.283433
0.255318 0.161743 0.288426 0.294513
0.333817 0.292321 0.192910 0.180952
0.361482 0.329692 0.119715 0.189110
0.089945 0.295868 0.126739 0.487448
0.053439 0.049749 0.836423 0.060389
0.266141 0.125729 0.324696 0.283433
0.255318 0.161743 0.288426 0.294513
0.333817 0.292321 0.192910 0.180952
0.127302 0.087819 0.175712 0.609168
0.817773 0.070670 0.063404 0.048153
0.044758 0.109580 0.095208 0.750455
0.270384 0.200881 0.361788 0.166947
0.261440 0.289371 0.147598 0.301590
0.178917 0.129965 0.420725 0.270394
0.216933 0.358821 0.175879 0.248367
0.245656 0.125631 0.263029 0.365684
0.119294 0.376063 0.176435 0.328208
0.389592 0.133396 0.234050 0.242962
0.253933 0.232451 0.252127 0.261489
0.107529 0.166770 0.185892 0.539808
0.223262 0.127172 0.350333 0.299234
0.243731 0.164441 0.376421 0.215408
0.344013 0.278439 0.205095 0.172453
0.361482 0.329692 0.119715 0.189110
0.089945 0.295868 0.126739 0.487448
0.053439 0.049749 0.836423 0.060389
0.025386 0.018845 0.937028 0.018741
0.929259 0.024178 0.027122 0.019441
0.072322 0.205064 0.084801 0.637813
0.025386 0.018845 0.937028 0.018741
0.929259 0.024178 0.027122 0.019441
0.072322 0.205064 0.084801 0.637813
0.205640 0.185624 0.307972 0.300765
0.231444 0.109744 0.485263 0.173549
0.267731 0.221928 0.233503 0.276838
0.250000 0.250000 0.250000 0.250000

MOTIF CM000998.3_109883858-109885682(-)_1|1|1x0
letter-probability matrix: alength= 4 w= 61
0.265505 0.089918 0.353810 0.290767
0.253885 0.131337 0.302756 0.312023
0.371511 0.306717 0.168312 0.153459
0.246981 0.140009 0.358204 0.254806
0.590315 0.098514 0.113625 0.197546
0.130781 0.182908 0.301533 0.384777
0.416364 0.112233 0.365122 0.106280
0.093414 0.252810 0.141638 0.512137
0.071934 0.072758 0.129728 0.725580
0.623446 0.173510 0.129495 0.073548
0.933702 0.018674 0.028316 0.019308
0.031408 0.041681 0.043455 0.883457
0.265505 0.089918 0.353810 0.290767
0.253885 0.131337 0.302756 0.312023
0.371511 0.306717 0.168312 0.153459
0.363907 0.079320 0.275871 0.280902
0.125527 0.149034 0.155970 0.569469
0.055455 0.039927 0.071782 0.832836
0.296115 0.172212 0.407541 0.124132
0.835704 0.044686 0.062040 0.057570
0.206915 0.207412 0.087540 0.498133
0.331098 0.036053 0.534486 0.098362
0.350847 0.126211 0.204893 0.318048
0.129141 0.214206 0.123524 0.533129
0.302943 0.118845 0.244448 0.333764
0.234204 0.086308 0.134230 0.545258
0.139938 0.445208 0.281210 0.133645
0.305340 0.052487 0.510223 0.131950
0.092006 0.041100 0.083924 0.782970
0.039586 0.032762 0.088399 0.839253
0.181485 0.137322 0.228236 0.452956
0.135043 0.107582 0.204133 0.553242
0.141407 0.122293 0.136274 0.600026
0.191246 0.141097 0.318035 0.349621
0.423343 0.138007 0.119029 0.319622
0.185527 0.266313 0.250406 0.297755
0.348082 0.104070 0.352491 0.195357
0.137325 0.064730 0.285537 0.512408
0.088587 0.053008 0.079390 0.779015
0.429598 0.250720 0.169192 0.150490
0.835630 0.056512 0.054148 0.053710
0.073296 0.091258 0.070992 0.764455
0.331098 0.036053 0.534486 0.098362
0.350847 0.126211 0.204893 0.318048
0.129141 0.214206 0.123524 0.533129
0.373425 0.133054 0.253944 0.239577
0.452747 0.096713 0.166963 0.283577
0.224102 0.364525 0.166207 0.245167
0.302943 0.118845 0.244448 0.333764
0.234204 0.086308 0.134230 0.545258
0.139938 0.445208 0.281210 0.133645
0.399454 0.230653 0.178671 0.191221
0.655669 0.076261 0.129142 0.138928
0.075895 0.050661 0.052821 0.820622
0.265505 0.089918 0.353810 0.290767
0.253885 0.131337 0.302756 0.312023
0.371511 0.306717 0.168312 0.153459
0.331390 0.169997 0.288737 0.209876
0.116403 0.404052 0.117332 0.362213
0.213642 0.137266 0.224257 0.424835
0.250000 0.250000 0.250000 0.250000

MOTIF CM000998.3_109930516-109931887(-)_1|1|1x0
letter-probability matrix: alength= 4 w= 43
0.329109 0.029913 0.552413 0.088565
0.358521 0.118664 0.200398 0.322416
0.120259 0.207870 0.114612 0.557258
0.285276 0.132723 0.348628 0.233374
0.201051 0.076677 0.161204 0.561068
0.049221 0.096500 0.192060 0.662219
0.261184 0.133892 0.373347 0.231577
0.037446 0.129632 0.109707 0.723214
0.077355 0.032647 0.068012 0.821986
0.245670 0.132972 0.367260 0.254098
0.617809 0.089107 0.103978 0.189106
0.123185 0.177057 0.304022 0.395736
0.238258 0.248640 0.271755 0.241347
0.186005 0.072738 0.144983 0.596274
0.043059 0.301596 0.110623 0.544722
0.422197 0.256120 0.100681 0.221002
0.726041 0.090495 0.089849 0.093615
0.021362 0.020078 0.939764 0.018795
0.421073 0.121938 0.188663 0.268326
0.233804 0.074879 0.127042 0.564275
0.340909 0.148628 0.308549 0.201914
0.383823 0.125731 0.252943 0.237503
0.469202 0.088383 0.159523 0.282892
0.221326 0.374566 0.160199 0.243909
0.421073 0.121938 0.188663 0.268326
0.233804 0.074879 0.127042 0.564275
0.340909 0.148628 0.308549 0.201914
0.412902 0.227985 0.172968 0.186144
0.686401 0.066999 0.118432 0.128168
0.064730 0.041809 0.043740 0.849721
0.228138 0.133330 0.232909 0.405624
0.200974 0.103038 0.244044 0.451943
0.310070 0.172845 0.306611 0.210474
0.412902 0.227985 0.172968 0.186144
0.686401 0.066999 0.118432 0.128168
0.064730 0.041809 0.043740 0.849721
0.264726 0.082084 0.361121 0.292069
0.253178 0.124123 0.306274 0.316425
0.381402 0.310004 0.161999 0.146595
0.338115 0.164265 0.291308 0.206313
0.107951 0.414702 0.108883 0.368464
0.209350 0.129746 0.220622 0.440282
0.250000 0.250000 0.250000 0.250000

MOTIF CM000998.3_109981870-109983541(-)_1|1|1x0
letter-probability matrix: alength= 4 w= 52
0.067958 0.046079 0.843977 0.041986
0.060978 0.130568 0.078705 0.729749
0.033762 0.018266 0.913321 0.034650
0.248782 0.151876 0.343723 0.255620
0.544799 0.114855 0.130028 0.210319
0.143644 0.192290 0.296975 0.367091
0.350834 0.093295 0.275752 0.280120
0.140989 0.163683 0.170287 0.525042
0.073813 0.055473 0.092380 0.778334
0.300109 0.342908 0.154462 0.202521
0.083397 0.042065 0.828163 0.046375
0.908795 0.026930 0.031939 0.032336
0.266249 0.103859 0.341750 0.288143
0.254742 0.143620 0.296876 0.304762
0.355558 0.300982 0.178624 0.164836
0.332543 0.157004 0.250541 0.259912
0.244339 0.174428 0.243722 0.337511
0.092458 0.146005 0.158599 0.602938
0.126784 0.052601 0.751451 0.069164
0.644640 0.205326 0.071500 0.078534
0.041822 0.818817 0.049664 0.089697
0.191563 0.150321 0.233810 0.424306
0.150130 0.123203 0.215024 0.511643
0.157147 0.138507 0.152176 0.552169
0.248782 0.151876 0.343723 0.255620
0.544799 0.114855 0.130028 0.210319
0.143644 0.192290 0.296975 0.367091
0.337130 0.118001 0.340841 0.204028
0.152628 0.079365 0.288436 0.479571
0.109051 0.069777 0.099137 0.722035
0.486890 0.132323 0.262211 0.118576
0.935676 0.020689 0.021688 0.021947
0.108890 0.099109 0.041629 0.750372
0.386139 0.142572 0.202500 0.268789
0.247319 0.099015 0.151455 0.502210
0.323383 0.165905 0.298466 0.212246
0.356803 0.145464 0.255166 0.242567
0.426049 0.111325 0.178967 0.283659
0.228367 0.348606 0.176108 0.246920
0.247162 0.152996 0.286982 0.312861
0.333616 0.131819 0.231854 0.302711
0.209705 0.333888 0.218120 0.238287
0.378190 0.234604 0.187892 0.199315
0.603509 0.092954 0.146950 0.156586
0.096546 0.067937 0.070449 0.765068
0.266249 0.103859 0.341750 0.288143
0.254742 0.143620 0.296876 0.304762
0.355558 0.300982 0.178624 0.164836
0.320614 0.179442 0.284417 0.215527
0.130877 0.386176 0.131784 0.351163
0.220184 0.149879 0.229667 0.400270
0.250000 0.250000 0.250000 0.250000

MOTIF CM000998.3_110029554-110031090(+)_1|1|1x0
letter-probability matrix: alength= 4 w= 49
0.244798 0.147007 0.360518 0.247677
0.163703 0.246836 0.330435 0.259026
0.500639 0.190589 0.129743 0.179030
0.273765 0.174970 0.307845 0.243420
0.234160 0.133229 0.205774 0.426837
0.107809 0.159848 0.239098 0.493245
0.246971 0.250218 0.251598 0.251213
0.253427 0.205680 0.193293 0.347599
0.129075 0.381219 0.166616 0.323091
0.288207 0.317568 0.177747 0.216478
0.132018 0.080233 0.701615 0.086134
0.798091 0.061659 0.069810 0.070440
0.263096 0.147978 0.388833 0.200092
0.197622 0.146542 0.230098 0.425738
0.207177 0.141986 0.195075 0.455761
0.293940 0.345451 0.137288 0.223321
0.095162 0.080530 0.729758 0.094550
0.789803 0.064015 0.072061 0.074122
0.345071 0.175033 0.249007 0.230890
0.252393 0.129427 0.156656 0.461524
0.220198 0.178870 0.358765 0.242168
0.129629 0.166342 0.511633 0.192396
0.104275 0.583075 0.152863 0.159787
0.078499 0.100418 0.673559 0.147524
0.242150 0.151639 0.280289 0.325921
0.276766 0.183159 0.308218 0.231857
0.329429 0.263073 0.222750 0.184749
0.033580 0.025365 0.914329 0.026726
0.136458 0.096636 0.062182 0.704725
0.020212 0.018816 0.940780 0.020192
0.335323 0.098485 0.317962 0.248230
0.213029 0.168384 0.233791 0.384796
0.075421 0.063062 0.799200 0.062317
0.363511 0.220625 0.216424 0.199439
0.146553 0.166635 0.173892 0.512920
0.092200 0.075027 0.112930 0.719844
0.222721 0.234967 0.309379 0.232933
0.271259 0.205751 0.141872 0.381118
0.123880 0.169627 0.414247 0.292246
0.366975 0.195916 0.210257 0.226852
0.109797 0.104225 0.696673 0.089305
0.804714 0.063855 0.064473 0.066957
0.278042 0.122378 0.394534 0.205046
0.331475 0.133589 0.239521 0.295414
0.255460 0.275476 0.293314 0.175751
0.301109 0.197383 0.275973 0.225535
0.159913 0.351425 0.160719 0.327943
0.230848 0.174491 0.238041 0.356620
0.250000 0.250000 0.250000 0.250000

MOTIF CM000998.3_110089665-110091408(+)_1|1|1x0
letter-probability matrix: alength= 4 w= 49
0.085459 0.053740 0.306353 0.554448
0.036530 0.895790 0.040746 0.026934
0.132519 0.437891 0.085396 0.344195
0.749974 0.064253 0.063399 0.122374
0.603620 0.151074 0.097621 0.147685
0.215560 0.287740 0.204047 0.292653
0.388063 0.185044 0.255760 0.171132
0.105085 0.308270 0.138876 0.447769
0.063390 0.053695 0.068498 0.814417
0.376721 0.226216 0.108200 0.288862
0.071087 0.066268 0.743845 0.118800
0.038399 0.029909 0.895644 0.036048
0.281781 0.146392 0.334540 0.237288
0.214005 0.093790 0.177144 0.515060
0.065643 0.116790 0.210479 0.607088
0.239973 0.112145 0.450668 0.197214
0.231352 0.137421 0.459708 0.171519
0.301826 0.306475 0.239459 0.152240
0.208560 0.142939 0.264730 0.383770
0.182725 0.109470 0.578882 0.128922
0.211995 0.193617 0.457667 0.136722
0.208560 0.142939 0.264730 0.383770
0.182725 0.109470 0.578882 0.128922
0.211995 0.193617 0.457667 0.136722
0.266009 0.097655 0.346981 0.289354
0.254417 0.138234 0.299438 0.307911
0.362421 0.303515 0.174169 0.159895
0.423061 0.205490 0.197164 0.174285
0.221973 0.188334 0.118332 0.471362
0.255628 0.346454 0.143630 0.254288
0.079377 0.062979 0.781858 0.075786
0.066259 0.859078 0.038454 0.036209
0.132891 0.232644 0.234635 0.399830
0.344598 0.216252 0.245350 0.193800
0.118419 0.067341 0.717608 0.096632
0.076997 0.067143 0.067356 0.788504
0.567908 0.121655 0.226489 0.083948
0.090672 0.485445 0.136969 0.286914
0.051260 0.059668 0.058468 0.830604
0.290479 0.190824 0.103015 0.415682
0.073992 0.098252 0.712629 0.115127
0.033688 0.029229 0.905732 0.031351
0.367521 0.127685 0.380743 0.124051
0.055272 0.190147 0.090936 0.663645
0.020685 0.018757 0.937833 0.022725
0.367521 0.127685 0.380743 0.124051
0.055272 0.190147 0.090936 0.663645
0.020685 0.018757 0.937833 0.022725
0.250000 0.250000 0.250000 0.250000

MOTIF CM000998.3_110156279-110157881(+)_1|1|1x0
letter-probability matrix: alength= 4 w= 46
0.035738 0.020312 0.906952 0.036998
0.022609 0.936544 0.022116 0.018731
0.105119 0.331283 0.155661 0.407936
0.739151 0.067589 0.066714 0.126546
0.594056 0.154242 0.100829 0.150873
0.216482 0.286767 0.205218 0.291532
0.384119 0.186796 0.255975 0.173110
0.107954 0.307778 0.141617 0.442652
0.066953 0.056963 0.072199 0.803886
0.373450 0.227305 0.110867 0.288377
0.074544 0.069620 0.732944 0.122892
0.041356 0.032426 0.887330 0.038888
0.335591 0.154192 0.250256 0.259962
0.243892 0.171995 0.243253 0.340860
0.088227 0.141648 0.154328 0.615797
0.240974 0.114907 0.445049 0.199069
0.232518 0.140034 0.453691 0.173757
0.300583 0.305088 0.239940 0.154389
0.209900 0.145306 0.264752 0.380042
0.185458 0.112627 0.569849 0.132066
0.213527 0.195486 0.451665 0.139321
0.209900 0.145306 0.264752 0.380042
0.185458 0.112627 0.569849 0.132066
0.213527 0.195486 0.451665 0.139321
0.266130 0.100330 0.344701 0.288840
0.254567 0.140571 0.298323 0.306538
0.359419 0.302419 0.176114 0.162048
0.417982 0.206947 0.198781 0.176290
0.223426 0.190395 0.121110 0.465069
0.255764 0.343856 0.145920 0.254459
0.083163 0.066389 0.770949 0.079498
0.070136 0.849621 0.041295 0.038947
0.135389 0.233523 0.235469 0.395620
0.341901 0.217226 0.245632 0.195240
0.122325 0.070612 0.706704 0.100359
0.080767 0.070687 0.070906 0.777640
0.559501 0.124852 0.228642 0.087005
0.093596 0.479298 0.139848 0.287258
0.054507 0.063193 0.061955 0.820346
0.506927 0.227536 0.089503 0.176035
0.058147 0.051337 0.837944 0.052573
0.895432 0.034202 0.036675 0.033691
0.365004 0.130415 0.377781 0.126800
0.058159 0.193632 0.094432 0.653778
0.022736 0.020670 0.931678 0.024916
0.250000 0.250000 0.250000 0.250000

MOTIF CM000998.3_110186289-110187291(-)_1|1|1x0
letter-probability matrix: alength= 4 w= 7
0.308977 0.042886 0.180795 0.467342
0.238191 0.171680 0.349016 0.241113
0.200628 0.112391 0.564710 0.122270
0.600810 0.058643 0.305258 0.035289
0.046889 0.089903 0.020814 0.842394
0.036967 0.018506 0.019231 0.925297
0.250000 0.250000 0.250000 0.250000

MOTIF CM000998.3_110186289-110187291(-)_1|2|1x0
letter-probability matrix: alength= 4 w= 10
0.259607 0.250732 0.230219 0.259443
0.085534 0.084398 0.117633 0.712435
0.026478 0.018445 0.032849 0.922229
0.212785 0.191312 0.428976 0.166927
0.177189 0.063539 0.543877 0.215396
0.061299 0.223776 0.190866 0.524059
0.134939 0.091988 0.210830 0.562243
0.112159 0.124566 0.379674 0.383601
0.076560 0.099979 0.689334 0.134126
0.250000 0.250000 0.250000 0.250000

MOTIF CM000998.3_110194007-110195741(-)_1|1|1x0
letter-probability matrix: alength= 4 w= 52
0.163235 0.113411 0.306241 0.417113
0.180280 0.186478 0.324205 0.309037
0.183775 0.223422 0.405186 0.187617
0.278372 0.158912 0.322430 0.240287
0.223959 0.110525 0.190496 0.475020
0.082892 0.135744 0.224756 0.556609
0.246210 0.250271 0.252001 0.251518
0.252035 0.194055 0.179532 0.374379
0.106230 0.412340 0.146251 0.335179
0.240184 0.228012 0.123261 0.408543
0.103355 0.089338 0.698462 0.108844
0.073004 0.048757 0.827728 0.050511
0.373481 0.150644 0.207406 0.268470
0.251207 0.109081 0.160677 0.479034
0.316940 0.172518 0.294607 0.215935
0.234510 0.131532 0.164122 0.469836
0.194829 0.148671 0.175792 0.480707
0.130427 0.136041 0.363247 0.370284
0.400874 0.292597 0.190146 0.116383
0.093782 0.082635 0.069511 0.754073
0.801104 0.057383 0.062777 0.078736
0.259229 0.113564 0.394082 0.233125
0.194417 0.074588 0.213340 0.517655
0.162447 0.150316 0.341825 0.345413
0.104306 0.142540 0.582123 0.171032
0.077195 0.666432 0.124632 0.131741
0.051750 0.070443 0.763771 0.114036
0.237631 0.132233 0.285399 0.344737
0.282346 0.168368 0.323089 0.226197
0.350659 0.264576 0.214813 0.169952
0.030215 0.024654 0.926599 0.018532
0.240924 0.077707 0.059820 0.621549
0.187121 0.268217 0.179993 0.364670
0.261696 0.102056 0.227433 0.408816
0.339368 0.295426 0.221194 0.144012
0.120455 0.600026 0.139151 0.140369
0.395419 0.211581 0.206547 0.186453
0.121738 0.142978 0.150819 0.584465
0.061824 0.047760 0.079701 0.810715
0.230581 0.165871 0.346697 0.256850
0.652012 0.110420 0.080712 0.156855
0.055864 0.098621 0.762840 0.082675
0.399836 0.182196 0.199050 0.218917
0.077988 0.073063 0.788739 0.060210
0.885994 0.037095 0.037546 0.039366
0.153015 0.107348 0.218933 0.520704
0.303923 0.150198 0.261875 0.284003
0.228573 0.275176 0.366051 0.130201
0.314250 0.185174 0.281751 0.218825
0.139956 0.375165 0.140840 0.344039
0.223839 0.157656 0.232607 0.385898
0.250000 0.250000 0.250000 0.250000

MOTIF CM000998.3_110225724-110227335(-)_1|1|1x0
letter-probability matrix: alength= 4 w= 49
0.248607 0.207974 0.170662 0.372757
0.101007 0.690683 0.096339 0.111971
0.619576 0.078056 0.124604 0.177764
0.269317 0.171925 0.188065 0.370693
0.218735 0.142991 0.260442 0.377831
0.236834 0.178961 0.224609 0.359596
0.333574 0.168527 0.321715 0.176184
0.182246 0.129052 0.512873 0.175830
0.188764 0.152737 0.191061 0.467439
0.180447 0.091195 0.640807 0.087551
0.181374 0.319953 0.113494 0.385179
0.200874 0.232944 0.188924 0.377258
0.295189 0.227165 0.193816 0.283830
0.306041 0.233038 0.251850 0.209071
0.209424 0.296009 0.203312 0.291255
0.295189 0.227165 0.193816 0.283830
0.306041 0.233038 0.251850 0.209071
0.209424 0.296009 0.203312 0.291255
0.291604 0.191962 0.233861 0.282572
0.302047 0.187137 0.215782 0.295034
0.118756 0.182904 0.162727 0.535612
0.285176 0.163581 0.201291 0.349952
0.161773 0.091089 0.588095 0.159044
0.168263 0.100115 0.105113 0.626509
0.052037 0.035134 0.874976 0.037853
0.243624 0.047577 0.671527 0.037272
0.277629 0.249705 0.163987 0.308680
0.315727 0.173255 0.251758 0.259260
0.246520 0.188280 0.246021 0.319179
0.118213 0.170345 0.181996 0.529446
0.244181 0.244290 0.161524 0.350005
0.103981 0.106326 0.613317 0.176376
0.062349 0.052659 0.833847 0.051145
0.309157 0.159045 0.207477 0.324320
0.220394 0.143110 0.265555 0.370941
0.284956 0.169161 0.190335 0.355547
0.424298 0.161439 0.293053 0.121210
0.707744 0.072565 0.143643 0.076048
0.071548 0.069953 0.064462 0.794037
0.027230 0.018657 0.932867 0.021246
0.138080 0.026591 0.809046 0.026282
0.121592 0.040524 0.055886 0.781997
0.291604 0.191962 0.233861 0.282572
0.302047 0.187137 0.215782 0.295034
0.118756 0.182904 0.162727 0.535612
0.255318 0.220120 0.164531 0.360031
0.188912 0.203343 0.240499 0.367246
0.069576 0.089630 0.759355 0.081439
0.250000 0.250000 0.250000 0.250000

MOTIF CM000998.3_110275084-110276965(+)_1|2|1x0
letter-probability matrix: alength= 4 w= 10
0.084375 0.041777 0.838989 0.034859
0.105772 0.093283 0.085096 0.715850
0.032024 0.018564 0.928201 0.021211
0.425504 0.074162 0.204893 0.295441
0.130511 0.097781 0.188034 0.583674
0.050549 0.044326 0.083907 0.821218
0.278713 0.402586 0.169115 0.149586
0.160437 0.113481 0.500681 0.225401
0.499092 0.173473 0.194967 0.132468
0.250000 0.250000 0.250000 0.250000

MOTIF CM000998.3_110275084-110276965(+)_1|3|1x0
letter-probability matrix: alength= 4 w= 22
0.129879 0.085451 0.641292 0.143378
0.123309 0.052889 0.685224 0.138578
0.104982 0.017201 0.845438 0.032379
0.299054 0.138594 0.244755 0.317597
0.280702 0.167142 0.200768 0.351388
0.184550 0.478080 0.160829 0.176540
0.366806 0.134552 0.199618 0.299024
0.420322 0.098313 0.204489 0.276876
0.614006 0.173199 0.113178 0.099617
0.403550 0.132273 0.114854 0.349324
0.197027 0.075955 0.629094 0.097924
0.136632 0.080016 0.098168 0.685185
0.318294 0.163038 0.252164 0.266503
0.777748 0.050841 0.098683 0.072728
0.087769 0.723174 0.058266 0.130791
0.453989 0.318055 0.137290 0.090666
0.027883 0.047324 0.027293 0.897501
0.935216 0.018704 0.020910 0.025169
0.353885 0.160038 0.236441 0.249636
0.171176 0.224455 0.248932 0.355438
0.355991 0.226905 0.113798 0.303306
0.250000 0.250000 0.250000 0.250000

MOTIF CM000998.3_124962535-124963390(+)_1|1|1x0
letter-probability matrix: alength= 4 w= 28
0.454872 0.265482 0.190632 0.089013
0.031563 0.046029 0.026221 0.896188
0.919411 0.026040 0.024967 0.029582
0.442924 0.283053 0.203042 0.070980
0.020088 0.031703 0.019852 0.928356
0.931797 0.020336 0.021922 0.025945
0.442924 0.283053 0.203042 0.070980
0.020088 0.031703 0.019852 0.928356
0.931797 0.020336 0.021922 0.025945
0.539286 0.155992 0.215165 0.089557
0.088861 0.294225 0.071443 0.545470
0.020763 0.018781 0.021400 0.939056
0.513154 0.206372 0.113032 0.167441
0.708169 0.065142 0.110940 0.115749
0.136203 0.310564 0.232905 0.320328
0.226181 0.091628 0.117445 0.564746
0.131057 0.094482 0.686631 0.087830
0.089663 0.068622 0.102181 0.739534
0.064776 0.056113 0.807003 0.072108
0.097561 0.068099 0.727720 0.106620
0.308231 0.144384 0.298242 0.249144
0.359615 0.056406 0.341186 0.242793
0.154348 0.369070 0.120343 0.356239
0.063502 0.079411 0.148512 0.708574
0.147577 0.150647 0.268837 0.432938
0.185574 0.529222 0.117403 0.167800
0.145722 0.459533 0.175806 0.218939
0.250000 0.250000 0.250000 0.250000

MOTIF CM000998.3_129733518-129735504(-)_1|1|1x0
letter-probability matrix: alength= 4 w= 64
0.058496 0.033826 0.856946 0.050732
0.123677 0.405795 0.082860 0.387669
0.141235 0.069289 0.103775 0.685700
0.079393 0.030066 0.816299 0.074242
0.112612 0.119443 0.115027 0.652918
0.037796 0.035603 0.057571 0.869029
0.200680 0.125391 0.192185 0.481744
0.399588 0.308813 0.192146 0.099453
0.134586 0.659152 0.102617 0.103645
0.200680 0.125391 0.192185 0.481744
0.399588 0.308813 0.192146 0.099453
0.134586 0.659152 0.102617 0.103645
0.079393 0.030066 0.816299 0.074242
0.112612 0.119443 0.115027 0.652918
0.037796 0.035603 0.057571 0.869029
0.200680 0.125391 0.192185 0.481744
0.399588 0.308813 0.192146 0.099453
0.134586 0.659152 0.102617 0.103645
0.200680 0.125391 0.192185 0.481744
0.399588 0.308813 0.192146 0.099453
0.134586 0.659152 0.102617 0.103645
0.119103 0.057530 0.715342 0.108026
0.321271 0.136706 0.136561 0.405462
0.164695 0.416477 0.158848 0.259980
0.530982 0.145972 0.175229 0.147817
0.476588 0.192549 0.175879 0.154984
0.230813 0.380657 0.194201 0.194328
0.174137 0.053394 0.718562 0.053908
0.095719 0.645750 0.085198 0.173333
0.230493 0.203859 0.160040 0.405608
0.053886 0.025214 0.902843 0.018057
0.823006 0.061710 0.083179 0.032106
0.076173 0.076330 0.063043 0.784453
0.089922 0.046913 0.787775 0.075390
0.365852 0.158464 0.161956 0.313728
0.140777 0.134316 0.112654 0.612253
0.352461 0.157702 0.278824 0.211014
0.424854 0.311411 0.156592 0.107143
0.231298 0.302883 0.240548 0.225272
0.174137 0.053394 0.718562 0.053908
0.095719 0.645750 0.085198 0.173333
0.230493 0.203859 0.160040 0.405608
0.084233 0.035545 0.843995 0.036227
0.090203 0.537872 0.095510 0.276415
0.066022 0.058275 0.051984 0.823719
0.370822 0.198402 0.215082 0.215694
0.162581 0.182575 0.231685 0.423159
0.234714 0.110103 0.447917 0.207265
0.565975 0.125375 0.190924 0.117725
0.068685 0.288127 0.121167 0.522021
0.023946 0.020523 0.904879 0.050652
0.515910 0.175813 0.198622 0.109655
0.114650 0.410138 0.125972 0.349241
0.051485 0.042246 0.057041 0.849228
0.524377 0.125984 0.239318 0.110321
0.380299 0.191423 0.128613 0.299665
0.099306 0.102086 0.131336 0.667272
0.447399 0.194175 0.228317 0.130109
0.636209 0.092430 0.176871 0.094490
0.024047 0.074533 0.844537 0.056883
0.495965 0.061220 0.379452 0.063364
0.134177 0.132070 0.094164 0.639590
0.061102 0.041594 0.044202 0.853101
0.250000 0.250000 0.250000 0.250000

MOTIF CM000998.3_138098820-138099741(+)_1|1|1x0
letter-probability matrix: alength= 4 w= 19
0.326193 0.200493 0.282353 0.190961
0.082281 0.171353 0.109056 0.637309
0.051597 0.053593 0.837863 0.056947
0.254220 0.199352 0.176102 0.370326
0.188585 0.192774 0.273261 0.345381
0.066351 0.126619 0.710513 0.096518
0.029343 0.030205 0.090776 0.849677
0.022209 0.926438 0.018529 0.032824
0.712077 0.037574 0.044800 0.205549
0.129005 0.089446 0.177282 0.604266
0.812449 0.072597 0.065229 0.049725
0.046173 0.111670 0.097210 0.744947
0.250921 0.146827 0.367877 0.234375
0.587392 0.087080 0.185190 0.140338
0.116795 0.163718 0.131785 0.587702
0.071654 0.058443 0.814651 0.055253
0.083356 0.168282 0.089445 0.658917
0.063208 0.039974 0.827334 0.069484
0.250000 0.250000 0.250000 0.250000

MOTIF CM000998.3_138131275-138132142(+)_1|1|1x0
letter-probability matrix: alength= 4 w= 22
0.340934 0.156197 0.302038 0.200831
0.673631 0.076128 0.191258 0.058984
0.268651 0.350407 0.171008 0.209935
0.392742 0.130614 0.350395 0.126248
0.788091 0.083458 0.056401 0.072051
0.079786 0.267865 0.082710 0.569639
0.424790 0.141774 0.120035 0.313401
0.085145 0.059659 0.079071 0.776125
0.826115 0.049693 0.053225 0.070967
0.041020 0.042201 0.881310 0.035469
0.139100 0.208679 0.068445 0.583776
0.249736 0.413753 0.120184 0.216328
0.029343 0.030205 0.090776 0.849677
0.022209 0.926438 0.018529 0.032824
0.712077 0.037574 0.044800 0.205549
0.129005 0.089446 0.177282 0.604266
0.812449 0.072597 0.065229 0.049725
0.046173 0.111670 0.097210 0.744947
0.333896 0.188371 0.309311 0.168422
0.844793 0.054680 0.057035 0.043492
0.095714 0.642473 0.084560 0.177253
0.250000 0.250000 0.250000 0.250000

MOTIF CM000998.3_138142931-138144008(-)_1|1|1x0
letter-probability matrix: alength= 4 w= 25
0.034295 0.020545 0.926627 0.018533
0.100160 0.113060 0.100519 0.686261
0.086701 0.058574 0.055463 0.799262
0.545888 0.141678 0.185385 0.127049
0.161374 0.113154 0.156757 0.568715
0.086054 0.053531 0.075476 0.784939
0.584558 0.247627 0.068955 0.098861
0.206402 0.041384 0.706132 0.046081
0.933797 0.019601 0.023956 0.022645
0.340949 0.245195 0.229173 0.184683
0.119362 0.278072 0.099924 0.502641
0.046212 0.035485 0.871749 0.046554
0.218955 0.178823 0.284514 0.317708
0.110851 0.578853 0.097095 0.213202
0.059541 0.067111 0.073565 0.799783
0.284521 0.159183 0.358315 0.197981
0.102464 0.114967 0.124881 0.657689
0.154672 0.381142 0.207704 0.256482
0.434593 0.310053 0.093616 0.161737
0.045151 0.023434 0.901304 0.030111
0.925829 0.019677 0.031164 0.023330
0.346424 0.146977 0.216384 0.290216
0.067217 0.760711 0.071998 0.100074
0.042189 0.043717 0.828874 0.085219
0.250000 0.250000 0.250000 0.250000

MOTIF CM000998.3_138454088-138455504(+)_1|1|1x0
letter-probability matrix: alength= 4 w= 34
0.077966 0.037862 0.826775 0.057397
0.262253 0.179214 0.209943 0.348590
0.152671 0.551658 0.121691 0.173981
0.269779 0.188555 0.122376 0.419290
0.066215 0.069244 0.755222 0.109319
0.041446 0.042578 0.877327 0.038649
0.335195 0.114334 0.247375 0.303095
0.288909 0.195337 0.270813 0.244940
0.173437 0.162300 0.474085 0.190178
0.080081 0.032959 0.836656 0.050304
0.145422 0.107044 0.127689 0.619845
0.046621 0.037545 0.039119 0.876715
0.426481 0.228973 0.166247 0.178299
0.084660 0.436457 0.139634 0.339249
0.094052 0.049610 0.086855 0.769484
0.426599 0.259825 0.187944 0.125632
0.195169 0.545673 0.082321 0.176838
0.145022 0.351185 0.158953 0.344840
0.303421 0.085872 0.215415 0.395292
0.244165 0.198055 0.311704 0.246076
0.229526 0.158478 0.444750 0.167246
0.053886 0.025214 0.902843 0.018057
0.823006 0.061710 0.083179 0.032106
0.076173 0.076330 0.063043 0.784453
0.426481 0.228973 0.166247 0.178299
0.084660 0.436457 0.139634 0.339249
0.094052 0.049610 0.086855 0.769484
0.426839 0.209226 0.227069 0.136865
0.068945 0.149575 0.083827 0.697653
0.021066 0.020669 0.935678 0.022587
0.361748 0.137625 0.248413 0.252213
0.217415 0.216203 0.215785 0.350597
0.180974 0.137838 0.487883 0.193305
0.250000 0.250000 0.250000 0.250000

MOTIF CM000998.3_138604503-138606105(-)_1|1|1x0
letter-probability matrix: alength= 4 w= 28
0.081318 0.040762 0.846897 0.031023
0.936065 0.023727 0.019325 0.020882
0.023442 0.932432 0.019213 0.024913
0.379447 0.176983 0.151743 0.291827
0.247258 0.065080 0.594048 0.093614
0.261469 0.172197 0.161353 0.404980
0.112367 0.053278 0.764020 0.070335
0.110633 0.130143 0.096537 0.662688
0.046314 0.019800 0.903405 0.030481
0.334454 0.197160 0.243853 0.224534
0.207530 0.274160 0.127235 0.391075
0.144986 0.417154 0.134851 0.303009
0.311298 0.155781 0.137347 0.395574
0.476040 0.099998 0.163227 0.260734
0.171291 0.152919 0.220466 0.455324
0.464503 0.152911 0.159761 0.222825
0.301520 0.063504 0.214863 0.420112
0.512107 0.184923 0.118775 0.184196
0.365626 0.130290 0.266738 0.237346
0.100915 0.383725 0.170052 0.345308
0.023666 0.022337 0.923584 0.030413
0.588466 0.246618 0.067583 0.097333
0.204505 0.040188 0.710498 0.044809
0.936634 0.018733 0.022953 0.021681
0.039311 0.025125 0.899369 0.036195
0.091875 0.154632 0.102550 0.650943
0.085269 0.060923 0.082230 0.771579
0.250000 0.250000 0.250000 0.250000

MOTIF CM000998.3_138644350-138646156(+)_1|1|1x0
letter-probability matrix: alength= 4 w= 25
0.173023 0.118177 0.554529 0.154271
0.309731 0.275785 0.190585 0.223899
0.035511 0.037902 0.891732 0.034854
0.082074 0.055713 0.796637 0.065576
0.552111 0.091554 0.259375 0.096960
0.150898 0.506346 0.084124 0.258631
0.534835 0.131658 0.155189 0.178317
0.089855 0.131897 0.122886 0.655362
0.021424 0.018763 0.938158 0.021655
0.434995 0.194320 0.107927 0.262758
0.098451 0.045975 0.772477 0.083097
0.041991 0.020534 0.915434 0.022041
0.434995 0.194320 0.107927 0.262758
0.098451 0.045975 0.772477 0.083097
0.041991 0.020534 0.915434 0.022041
0.266803 0.099254 0.339367 0.294577
0.178528 0.120533 0.279246 0.421692
0.115119 0.147139 0.121945 0.615797
0.059088 0.027476 0.857033 0.056403
0.065601 0.032975 0.848547 0.052877
0.245526 0.049975 0.063581 0.640917
0.076259 0.033316 0.839481 0.050943
0.088378 0.085616 0.075778 0.750228
0.077560 0.067120 0.072440 0.782881
0.250000 0.250000 0.250000 0.250000

MOTIF CM000998.3_143158918-143160865(-)_1|1|1x0
letter-probability matrix: alength= 4 w= 25
0.030713 0.023261 0.927476 0.018550
0.163845 0.129726 0.096935 0.609494
0.159441 0.099165 0.079266 0.662128
0.221247 0.186102 0.101808 0.490843
0.154344 0.246439 0.202938 0.396279
0.060743 0.049548 0.836033 0.053677
0.321620 0.387171 0.230226 0.060983
0.290992 0.077593 0.185092 0.446323
0.050498 0.023973 0.897088 0.028442
0.320105 0.302476 0.203519 0.173901
0.122130 0.152248 0.137812 0.587810
0.040320 0.038384 0.868156 0.053140
0.293029 0.287967 0.136843 0.282161
0.075963 0.055821 0.793986 0.074230
0.825285 0.055625 0.062332 0.056759
0.400763 0.313991 0.141438 0.143808
0.188993 0.064524 0.638036 0.108448
0.657260 0.081109 0.164170 0.097461
0.451360 0.349725 0.141055 0.057860
0.069617 0.307375 0.044144 0.578864
0.928213 0.025129 0.024673 0.021986
0.218978 0.129185 0.265803 0.386033
0.160459 0.097490 0.574255 0.167797
0.176454 0.122504 0.544012 0.157030
0.250000 0.250000 0.250000 0.250000

MOTIF CM000998.3_143158918-143160865(-)_1|2|1x0
letter-probability matrix: alength= 4 w= 19
0.410242 0.141799 0.309975 0.137984
0.097205 0.103128 0.150041 0.649626
0.052118 0.042736 0.048010 0.857136
0.366945 0.212551 0.167304 0.253200
0.248871 0.229177 0.252318 0.269634
0.578185 0.168443 0.162846 0.090526
0.507947 0.208367 0.144148 0.139539
0.669781 0.090370 0.113461 0.126388
0.029219 0.027759 0.909555 0.033467
0.253497 0.198051 0.142149 0.406304
0.197740 0.198438 0.217258 0.386564
0.609378 0.144507 0.140694 0.105421
0.034855 0.021001 0.925631 0.018513
0.075853 0.135577 0.059322 0.729248
0.046820 0.031019 0.032498 0.889663
0.315667 0.208211 0.258235 0.217887
0.162179 0.484266 0.126251 0.227304
0.108565 0.641491 0.130640 0.119305
0.250000 0.250000 0.250000 0.250000

MOTIF CM000998.3_143229776-143231636(+)_1|1|1x0
letter-probability matrix: alength= 4 w= 46
0.409116 0.142476 0.309738 0.138670
0.098104 0.104039 0.150966 0.646891
0.053004 0.043523 0.048855 0.854618
0.321206 0.230301 0.131883 0.316610
0.225925 0.230050 0.216718 0.327307
0.037358 0.053306 0.862749 0.046587
0.253604 0.198481 0.142792 0.405122
0.198131 0.198826 0.217544 0.385499
0.606793 0.145366 0.141557 0.106284
0.042925 0.024424 0.914363 0.018287
0.056003 0.053502 0.041440 0.849055
0.884670 0.034472 0.031593 0.049265
0.253604 0.198481 0.142792 0.405122
0.198131 0.198826 0.217544 0.385499
0.606793 0.145366 0.141557 0.106284
0.042925 0.024424 0.914363 0.018287
0.056003 0.053502 0.041440 0.849055
0.884670 0.034472 0.031593 0.049265
0.366060 0.212858 0.167830 0.253252
0.248881 0.229321 0.252305 0.269493
0.575804 0.169218 0.163635 0.091343
0.031074 0.023559 0.926564 0.018803
0.164283 0.130186 0.097383 0.608147
0.159939 0.099650 0.079720 0.660691
0.321206 0.230301 0.131883 0.316610
0.225925 0.230050 0.216718 0.327307
0.037358 0.053306 0.862749 0.046587
0.321492 0.386750 0.230420 0.061337
0.290996 0.077977 0.185406 0.445621
0.050977 0.024268 0.895982 0.028773
0.276393 0.374493 0.195963 0.153151
0.096390 0.091577 0.119047 0.692986
0.721020 0.065016 0.112677 0.101288
0.418244 0.332140 0.102427 0.147189
0.072763 0.030995 0.851494 0.044748
0.911401 0.029661 0.032027 0.026911
0.400210 0.313842 0.141791 0.144158
0.189447 0.064937 0.636683 0.108933
0.655834 0.081564 0.164661 0.097941
0.450736 0.349572 0.141470 0.058223
0.070048 0.307577 0.044493 0.577882
0.927302 0.025443 0.024983 0.022272
0.219143 0.129536 0.265811 0.385510
0.160871 0.097921 0.573008 0.168200
0.176815 0.122920 0.542846 0.157419
0.250000 0.250000 0.250000 0.250000

MOTIF CM000998.3_143238966-143241513(-)_1|1|1x0
letter-probability matrix: alength= 4 w= 19
0.065927 0.069396 0.806509 0.058168
0.129105 0.710869 0.087073 0.072953
0.150637 0.142521 0.134823 0.572020
0.042925 0.024424 0.914363 0.018287
0.056003 0.053502 0.041440 0.849055
0.884670 0.034472 0.031593 0.049265
0.316213 0.265255 0.117450 0.301082
0.267735 0.229482 0.268559 0.234224
0.066098 0.062270 0.817679 0.053954
0.287343 0.114428 0.253631 0.344598
0.128939 0.054047 0.746350 0.070664
0.128630 0.079841 0.076267 0.715262
0.298162 0.126810 0.201759 0.373269
0.105023 0.088361 0.654384 0.152231
0.115908 0.076461 0.089529 0.718103
0.124457 0.097450 0.673811 0.104281
0.081747 0.236488 0.367839 0.313926
0.061098 0.236601 0.053832 0.648469
0.250000 0.250000 0.250000 0.250000

MOTIF CM000998.3_143238966-143241513(-)_1|2|1x0
letter-probability matrix: alength= 4 w= 28
0.415694 0.284658 0.107010 0.192637
0.051385 0.032769 0.877860 0.037986
0.884902 0.037537 0.041915 0.035646
0.511025 0.160644 0.249136 0.079195
0.114003 0.367476 0.082019 0.436502
0.803014 0.052230 0.066213 0.078543
0.491945 0.144362 0.258300 0.105394
0.815692 0.079212 0.051326 0.053770
0.696687 0.147754 0.065976 0.089583
0.088644 0.066523 0.748618 0.096215
0.032127 0.897940 0.033550 0.036384
0.121074 0.275181 0.123157 0.480588
0.094982 0.052779 0.811120 0.041119
0.084772 0.081239 0.078903 0.755086
0.916146 0.018323 0.025377 0.040154
0.196788 0.192692 0.237159 0.373361
0.116731 0.060067 0.728228 0.094973
0.068679 0.046953 0.822867 0.061501
0.286370 0.227148 0.117122 0.369360
0.115199 0.068224 0.688885 0.127692
0.055910 0.046865 0.852276 0.044950
0.061823 0.042109 0.829866 0.066202
0.121095 0.069130 0.713271 0.096504
0.176747 0.084056 0.078358 0.660839
0.275589 0.150203 0.363381 0.210826
0.091419 0.137431 0.145353 0.625797
0.074751 0.046928 0.828789 0.049533
0.250000 0.250000 0.250000 0.250000

MOTIF CM000998.3_143273464-143275702(-)_1|1|1x0
letter-probability matrix: alength= 4 w= 16
0.111448 0.085631 0.712547 0.090373
0.270691 0.096425 0.154586 0.478297
0.214194 0.174807 0.178022 0.432977
0.029593 0.020408 0.931372 0.018627
0.930466 0.027512 0.023111 0.018911
0.057170 0.059719 0.065671 0.817440
0.492206 0.159094 0.225534 0.123167
0.238995 0.215846 0.137207 0.407953
0.109529 0.671626 0.070406 0.148439
0.574459 0.230891 0.104485 0.090165
0.699579 0.092648 0.118530 0.089243
0.727347 0.099185 0.075871 0.097597
0.106787 0.113105 0.640330 0.139778
0.040887 0.853508 0.040649 0.064956
0.055395 0.050444 0.803969 0.090192
0.250000 0.250000 0.250000 0.250000

MOTIF CM000998.3_145131966-145133040(-)_1|1|1x0
letter-probability matrix: alength= 4 w= 10
0.100711 0.071394 0.761937 0.065958
0.134289 0.063106 0.719206 0.083399
0.825173 0.047963 0.053212 0.073651
0.384708 0.142176 0.306621 0.166495
0.103830 0.159735 0.128000 0.608435
0.834445 0.057309 0.049159 0.059087
0.029343 0.030205 0.090776 0.849677
0.022209 0.926438 0.018529 0.032824
0.712077 0.037574 0.044800 0.205549
0.250000 0.250000 0.250000 0.250000

MOTIF CM000998.3_145131966-145133040(-)_1|2|1x0
letter-probability matrix: alength= 4 w= 10
0.089516 0.056358 0.794003 0.060122
0.114222 0.053220 0.765442 0.067116
0.818540 0.052152 0.051903 0.077406
0.417298 0.123616 0.347189 0.111897
0.049756 0.789712 0.048212 0.112321
0.870758 0.042069 0.041377 0.045796
0.029343 0.030205 0.090776 0.849677
0.022209 0.926438 0.018529 0.032824
0.712077 0.037574 0.044800 0.205549
0.250000 0.250000 0.250000 0.250000

MOTIF CM000998.3_145156801-145157956(+)_1|1|1x0
letter-probability matrix: alength= 4 w= 16
0.374519 0.374958 0.124848 0.125675
0.108001 0.167492 0.102518 0.621989
0.761823 0.079178 0.085714 0.073285
0.249908 0.242761 0.104912 0.402418
0.068751 0.060939 0.768572 0.101738
0.077832 0.040212 0.832659 0.049297
0.536276 0.184537 0.155548 0.123639
0.105947 0.042440 0.805846 0.045767
0.043684 0.018737 0.037078 0.900502
0.398836 0.352959 0.127435 0.120770
0.290316 0.043403 0.607609 0.058671
0.876688 0.034419 0.057406 0.031487
0.437390 0.310390 0.091963 0.160258
0.043282 0.022233 0.905805 0.028681
0.929643 0.018593 0.029661 0.022103
0.250000 0.250000 0.250000 0.250000

MOTIF CM000998.3_145156801-145157956(+)_1|3|1x0
letter-probability matrix: alength= 4 w= 7
0.285265 0.087008 0.306012 0.321715
0.101074 0.245647 0.122054 0.531225
0.063010 0.075708 0.044014 0.817268
0.755939 0.057564 0.125849 0.060648
0.082637 0.018040 0.858459 0.040864
0.081442 0.017382 0.032076 0.869100
0.250000 0.250000 0.250000 0.250000

MOTIF CM000998.3_145180350-145181766(+)_1|1|1x0
letter-probability matrix: alength= 4 w= 7
0.038072 0.025914 0.917000 0.019014
0.068326 0.134018 0.060498 0.737159
0.878362 0.034459 0.034238 0.052942
0.042925 0.024424 0.914363 0.018287
0.056003 0.053502 0.041440 0.849055
0.884670 0.034472 0.031593 0.049265
0.250000 0.250000 0.250000 0.250000

MOTIF CM000998.3_145180350-145181766(+)_1|4|1x0
letter-probability matrix: alength= 4 w= 7
0.545030 0.206933 0.160289 0.087748
0.079059 0.412061 0.052911 0.455969
0.914955 0.018299 0.035184 0.031562
0.752473 0.058592 0.127232 0.061703
0.084043 0.018590 0.855552 0.041814
0.082862 0.017923 0.032900 0.866315
0.250000 0.250000 0.250000 0.250000

MOTIF CM000998.3_145227078-145227966(+)_1|1|1x0
letter-probability matrix: alength= 4 w= 22
0.144888 0.031969 0.791955 0.031187
0.037498 0.848636 0.027142 0.086724
0.904647 0.031499 0.027716 0.036137
0.164428 0.146894 0.528527 0.160151
0.176184 0.108004 0.365064 0.350748
0.128939 0.105157 0.595894 0.170010
0.419443 0.206660 0.204015 0.169882
0.620050 0.092717 0.127597 0.159636
0.023694 0.021091 0.928308 0.026906
0.285182 0.338182 0.133644 0.242992
0.074327 0.076534 0.706650 0.142489
0.040180 0.036649 0.865713 0.057459
0.344715 0.248616 0.216365 0.190303
0.029000 0.030597 0.904617 0.035786
0.757967 0.066334 0.075104 0.100595
0.115435 0.064164 0.399690 0.420710
0.309021 0.111268 0.496116 0.083595
0.119537 0.698266 0.091307 0.090890
0.048277 0.034807 0.887577 0.029339
0.817326 0.050459 0.065734 0.066481
0.048371 0.018198 0.909901 0.023531
0.250000 0.250000 0.250000 0.250000

MOTIF CM000999.3_36933695-36935665(+)_1|1|1x0
letter-probability matrix: alength= 4 w= 7
0.038698 0.018485 0.924272 0.018544
0.280713 0.088311 0.361715 0.269261
0.070924 0.060571 0.088220 0.780285
0.658119 0.156254 0.123914 0.061713
0.123679 0.726086 0.044145 0.106089
0.088957 0.498810 0.127994 0.284240
0.250000 0.250000 0.250000 0.250000

MOTIF CM000999.3_36933695-36935665(+)_1|2|1x0
letter-probability matrix: alength= 4 w= 7
0.022319 0.018787 0.939372 0.019522
0.095477 0.084376 0.138180 0.681966
0.024954 0.062099 0.878078 0.034870
0.387011 0.345796 0.111825 0.155367
0.091856 0.251508 0.129721 0.526915
0.044418 0.035973 0.875658 0.043951
0.250000 0.250000 0.250000 0.250000

MOTIF CM000999.3_47796605-47798732(-)_1|2|1x0
letter-probability matrix: alength= 4 w= 34
0.307745 0.215422 0.280078 0.196755
0.115227 0.211122 0.489905 0.183746
0.124087 0.143848 0.115827 0.616237
0.032577 0.018564 0.928177 0.020682
0.162805 0.016841 0.802728 0.017627
0.132227 0.650503 0.038497 0.178773
0.283692 0.143309 0.224692 0.348307
0.209984 0.130171 0.310633 0.349212
0.247819 0.147507 0.135286 0.469388
0.251018 0.201987 0.215440 0.331555
0.133209 0.205265 0.514135 0.147391
0.232074 0.189070 0.335363 0.243493
0.199184 0.208219 0.210045 0.382552
0.175102 0.622570 0.089638 0.112690
0.117282 0.101997 0.209786 0.570936
0.291223 0.138863 0.279554 0.290360
0.296453 0.131132 0.266471 0.305944
0.352970 0.167842 0.122757 0.356432
0.372313 0.311612 0.124232 0.191843
0.117066 0.196459 0.521731 0.164745
0.056040 0.073707 0.813012 0.057242
0.356042 0.155736 0.300189 0.188033
0.355976 0.204800 0.140916 0.298308
0.207973 0.164731 0.100780 0.526516
0.319811 0.274847 0.256188 0.149153
0.143530 0.238148 0.459029 0.159293
0.146458 0.158020 0.204847 0.490675
0.213840 0.148540 0.424997 0.212624
0.206149 0.078963 0.427962 0.286926
0.102483 0.270152 0.107448 0.519917
0.059295 0.027526 0.882648 0.030530
0.309604 0.077826 0.087903 0.524666
0.888244 0.035351 0.027685 0.048721
0.250000 0.250000 0.250000 0.250000

MOTIF CM000999.3_47842639-47843878(+)_1|1|1x0
letter-probability matrix: alength= 4 w= 22
0.302948 0.242390 0.310288 0.144375
0.121821 0.323127 0.265008 0.290044
0.078576 0.085102 0.169620 0.666702
0.277317 0.171290 0.187919 0.363475
0.100874 0.091087 0.665999 0.142041
0.073836 0.064952 0.779787 0.081425
0.263905 0.150020 0.386177 0.199898
0.078740 0.046353 0.822469 0.052438
0.018938 0.018835 0.941749 0.020478
0.051550 0.035613 0.876449 0.036388
0.172357 0.184859 0.088441 0.554343
0.226055 0.354646 0.114643 0.304655
0.291547 0.209415 0.351810 0.147228
0.142579 0.229013 0.196259 0.432148
0.245366 0.147145 0.133266 0.474223
0.277024 0.165691 0.315027 0.242258
0.133749 0.095735 0.412857 0.357659
0.131142 0.615275 0.096019 0.157565
0.251127 0.135860 0.474888 0.138125
0.091384 0.225427 0.344044 0.339145
0.071157 0.089432 0.057858 0.781553
0.250000 0.250000 0.250000 0.250000

MOTIF CM000999.3_47881400-47882312(+)_1|1|1x0
letter-probability matrix: alength= 4 w= 16
0.254343 0.230256 0.373096 0.142305
0.109592 0.173373 0.264905 0.452129
0.094621 0.134300 0.417312 0.353768
0.328332 0.143075 0.242239 0.286354
0.494560 0.124074 0.207077 0.174290
0.047982 0.064523 0.807432 0.080063
0.263905 0.150020 0.386177 0.199898
0.078740 0.046353 0.822469 0.052438
0.018938 0.018835 0.941749 0.020478
0.104574 0.057064 0.757476 0.080886
0.261369 0.189931 0.216885 0.331815
0.170089 0.499495 0.140630 0.189785
0.359507 0.200375 0.277611 0.162507
0.191595 0.206634 0.090471 0.511299
0.155939 0.158314 0.358316 0.327431
0.250000 0.250000 0.250000 0.250000

MOTIF CM000999.3_47940212-47941358(+)_1|1|1x0
letter-probability matrix: alength= 4 w= 19
0.144920 0.098476 0.622900 0.133704
0.342260 0.341272 0.128267 0.188202
0.240166 0.396726 0.155338 0.207770
0.047319 0.029338 0.895353 0.027989
0.145484 0.191079 0.076987 0.586450
0.090214 0.062750 0.056006 0.791031
0.413826 0.208271 0.205686 0.172217
0.608917 0.096398 0.131397 0.163288
0.026235 0.023434 0.920654 0.029678
0.499038 0.281341 0.089246 0.130375
0.070894 0.324521 0.080336 0.524249
0.024049 0.018675 0.933734 0.023542
0.499038 0.281341 0.089246 0.130375
0.070894 0.324521 0.080336 0.524249
0.024049 0.018675 0.933734 0.023542
0.507932 0.212441 0.208558 0.071068
0.139873 0.577565 0.083404 0.199158
0.056979 0.040935 0.045464 0.856621
0.250000 0.250000 0.250000 0.250000

MOTIF CM000999.3_48001565-48002789(-)_1|1|1x0
letter-probability matrix: alength= 4 w= 7
0.209079 0.130435 0.361911 0.298575
0.104842 0.052658 0.101019 0.741481
0.017386 0.026370 0.086931 0.869312
0.499961 0.155856 0.227036 0.117148
0.852733 0.051374 0.049315 0.046578
0.265670 0.070645 0.073465 0.590219
0.250000 0.250000 0.250000 0.250000

MOTIF CM000999.3_48001565-48002789(-)_1|2|1x0
letter-probability matrix: alength= 4 w= 7
0.381248 0.222965 0.273306 0.122481
0.163759 0.242480 0.113817 0.479944
0.306441 0.119417 0.097314 0.476828
0.382740 0.087524 0.447432 0.082305
0.080392 0.666197 0.066667 0.186744
0.020147 0.025253 0.018718 0.935882
0.250000 0.250000 0.250000 0.250000

MOTIF CM000999.3_48001565-48002789(-)_1|3|1x0
letter-probability matrix: alength= 4 w= 16
0.208622 0.167404 0.146136 0.477839
0.220028 0.211554 0.139981 0.428438
0.030531 0.022663 0.029389 0.917417
0.346122 0.334932 0.153159 0.165786
0.024515 0.030443 0.917286 0.027757
0.776326 0.043038 0.075523 0.105113
0.408765 0.273652 0.083448 0.234135
0.049531 0.085256 0.802791 0.062422
0.031186 0.031639 0.871883 0.065293
0.306572 0.247856 0.265738 0.179834
0.194604 0.075907 0.669942 0.059547
0.148854 0.687294 0.086150 0.077702
0.129307 0.084919 0.642966 0.142809
0.122688 0.052427 0.686934 0.137951
0.104202 0.016938 0.846888 0.031973
0.250000 0.250000 0.250000 0.250000

MOTIF CM000999.3_48040768-48041947(-)_1|2|1x0
letter-probability matrix: alength= 4 w= 10
0.186603 0.086156 0.128147 0.599095
0.098516 0.048091 0.808080 0.045314
0.018722 0.024415 0.936091 0.020772
0.177217 0.218903 0.443919 0.159961
0.104457 0.075721 0.679624 0.140197
0.161086 0.519793 0.130264 0.188857
0.134159 0.093824 0.649260 0.122757
0.066351 0.040314 0.808951 0.084384
0.077103 0.027591 0.846851 0.048455
0.250000 0.250000 0.250000 0.250000

MOTIF CM000999.3_48414868-48416491(-)_1|2|1x0
letter-probability matrix: alength= 4 w= 16
0.065540 0.033873 0.861910 0.038677
0.087976 0.047106 0.794641 0.070277
0.103192 0.045200 0.057799 0.793809
0.105200 0.118356 0.586938 0.189506
0.127222 0.069631 0.668824 0.134323
0.227591 0.062253 0.552257 0.157899
0.472495 0.174202 0.154325 0.198978
0.127239 0.043900 0.775143 0.053719
0.885911 0.046520 0.033832 0.033738
0.061116 0.053441 0.798432 0.087011
0.053603 0.017908 0.895417 0.033071
0.199905 0.032620 0.696453 0.071022
0.319290 0.264633 0.120356 0.295720
0.030439 0.031102 0.898110 0.040349
0.897817 0.030024 0.038913 0.033245
0.250000 0.250000 0.250000 0.250000

MOTIF CM000999.3_48414868-48416491(-)_1|4|1x0
letter-probability matrix: alength= 4 w= 16
0.133053 0.086979 0.621917 0.158050
0.104938 0.051756 0.687132 0.156174
0.112303 0.017052 0.832514 0.038131
0.036016 0.026122 0.917298 0.020564
0.901977 0.027903 0.034113 0.036008
0.274642 0.146223 0.121658 0.457477
0.129307 0.084919 0.642966 0.142809
0.122688 0.052427 0.686934 0.137951
0.104202 0.016938 0.846888 0.031973
0.300942 0.226573 0.096908 0.375577
0.812983 0.037934 0.097219 0.051863
0.194304 0.115355 0.158887 0.531454
0.054138 0.026434 0.888899 0.030529
0.075706 0.038412 0.826564 0.059317
0.089997 0.036714 0.047953 0.825335
0.250000 0.250000 0.250000 0.250000

MOTIF CM000999.3_48573186-48574875(+)_1|1|1x0
letter-probability matrix: alength= 4 w= 7
0.245298 0.059402 0.329100 0.366201
0.508277 0.245196 0.189151 0.057376
0.018136 0.046103 0.028965 0.906796
0.220606 0.154397 0.301382 0.323615
0.169750 0.042556 0.307148 0.480545
0.125281 0.529133 0.211592 0.133995
0.250000 0.250000 0.250000 0.250000

MOTIF CM000999.3_48573186-48574875(+)_1|2|1x0
letter-probability matrix: alength= 4 w= 7
0.319641 0.206197 0.217481 0.256680
0.188188 0.069252 0.183971 0.558588
0.018354 0.032606 0.917713 0.031326
0.232803 0.185187 0.284365 0.297645
0.207323 0.085381 0.303243 0.404053
0.167717 0.422464 0.234711 0.175108
0.250000 0.250000 0.250000 0.250000

MOTIF CM000999.3_48573186-48574875(+)_1|4|1x0
letter-probability matrix: alength= 4 w= 10
0.430836 0.214529 0.241244 0.113391
0.453884 0.051896 0.439922 0.054298
0.023051 0.024935 0.033534 0.918479
0.260250 0.177879 0.055984 0.505886
0.280245 0.140680 0.342369 0.236706
0.252746 0.243039 0.198528 0.305686
0.520577 0.247164 0.154201 0.078058
0.825533 0.031448 0.100862 0.042157
0.018753 0.021263 0.022330 0.937654
0.250000 0.250000 0.250000 0.250000

MOTIF CM000999.3_48573186-48574875(+)_1|5|1x0
letter-probability matrix: alength= 4 w= 22
0.215990 0.184514 0.324125 0.275371
0.192672 0.101266 0.369112 0.336949
0.107296 0.268229 0.469460 0.155015
0.636207 0.212868 0.082126 0.068800
0.774578 0.068302 0.091822 0.065298
0.801853 0.073236 0.053082 0.071829
0.476694 0.307508 0.074738 0.141061
0.794459 0.062219 0.090579 0.052743
0.886894 0.043591 0.028805 0.040710
0.328140 0.221489 0.174839 0.275532
0.366888 0.232905 0.231915 0.168292
0.083065 0.131169 0.114401 0.671365
0.454693 0.250716 0.091837 0.202755
0.041057 0.018347 0.917323 0.023274
0.932665 0.021602 0.022790 0.022942
0.032857 0.035369 0.187254 0.744520
0.135294 0.027570 0.754020 0.083117
0.117215 0.072150 0.630236 0.180399
0.215111 0.154742 0.368935 0.261212
0.355756 0.184050 0.292394 0.167800
0.078838 0.262623 0.260939 0.397600
0.250000 0.250000 0.250000 0.250000

MOTIF CM000999.3_48596133-48597741(+)_1|1|1x0
letter-probability matrix: alength= 4 w= 13
0.239243 0.270543 0.180163 0.310051
0.245869 0.150332 0.197338 0.406461
0.128773 0.155089 0.154005 0.562132
0.394854 0.172587 0.174855 0.257705
0.040588 0.032459 0.892713 0.034239
0.854996 0.046265 0.052670 0.046070
0.041821 0.022285 0.917544 0.018351
0.934011 0.023296 0.022493 0.020200
0.766653 0.050807 0.061470 0.121071
0.398553 0.179041 0.220357 0.202050
0.143839 0.191386 0.127526 0.537249
0.100115 0.069346 0.088954 0.741584
0.250000 0.250000 0.250000 0.250000

MOTIF CM000999.3_48596133-48597741(+)_1|2|1x0
letter-probability matrix: alength= 4 w= 13
0.275326 0.289660 0.200195 0.234820
0.197938 0.134831 0.169628 0.497602
0.302371 0.181832 0.194062 0.321736
0.394854 0.172587 0.174855 0.257705
0.040588 0.032459 0.892713 0.034239
0.854996 0.046265 0.052670 0.046070
0.041821 0.022285 0.917544 0.018351
0.934011 0.023296 0.022493 0.020200
0.766653 0.050807 0.061470 0.121071
0.398553 0.179041 0.220357 0.202050
0.143839 0.191386 0.127526 0.537249
0.100115 0.069346 0.088954 0.741584
0.250000 0.250000 0.250000 0.250000

MOTIF CM000999.3_48596133-48597741(+)_1|3|1x0
letter-probability matrix: alength= 4 w= 10
0.394854 0.172587 0.174855 0.257705
0.040588 0.032459 0.892713 0.034239
0.854996 0.046265 0.052670 0.046070
0.041821 0.022285 0.917544 0.018351
0.934011 0.023296 0.022493 0.020200
0.766653 0.050807 0.061470 0.121071
0.406381 0.141044 0.258246 0.194329
0.165082 0.208636 0.127354 0.498927
0.165929 0.133083 0.133575 0.567413
0.250000 0.250000 0.250000 0.250000

MOTIF CM000999.3_48606071-48606698(+)_1|2|1x0
letter-probability matrix: alength= 4 w= 10
0.500236 0.138953 0.188036 0.172775
0.445866 0.308102 0.173109 0.072924
0.107749 0.485316 0.255429 0.151507
0.422788 0.179401 0.261198 0.136614
0.861969 0.023920 0.093518 0.020594
0.018755 0.020324 0.023156 0.937764
0.382546 0.184357 0.219018 0.214080
0.867491 0.037343 0.061353 0.033812
0.030763 0.028408 0.056675 0.884154
0.250000 0.250000 0.250000 0.250000

MOTIF CM000999.3_90346349-90347714(+)_1|2|1x0
letter-probability matrix: alength= 4 w= 10
0.250820 0.204368 0.184161 0.360651
0.079121 0.038439 0.799505 0.082936
0.271807 0.121539 0.277215 0.329439
0.249775 0.353471 0.093054 0.303700
0.893027 0.023358 0.059867 0.023748
0.029804 0.012568 0.628373 0.329256
0.119736 0.123367 0.569303 0.187593
0.131543 0.096504 0.582139 0.189815
0.128943 0.028758 0.790662 0.051637
0.250000 0.250000 0.250000 0.250000

MOTIF CM000999.3_116603286-116604051(-)_1|1|1x0
letter-probability matrix: alength= 4 w= 16
0.588466 0.246618 0.067583 0.097333
0.204505 0.040188 0.710498 0.044809
0.936634 0.018733 0.022953 0.021681
0.588466 0.246618 0.067583 0.097333
0.204505 0.040188 0.710498 0.044809
0.936634 0.018733 0.022953 0.021681
0.557535 0.270967 0.091065 0.080432
0.763939 0.073505 0.093247 0.069309
0.811043 0.071142 0.052842 0.064972
0.557535 0.270967 0.091065 0.080432
0.763939 0.073505 0.093247 0.069309
0.811043 0.071142 0.052842 0.064972
0.539676 0.302927 0.103851 0.053546
0.073277 0.611740 0.060394 0.254589
0.903772 0.028142 0.036460 0.031625
0.250000 0.250000 0.250000 0.250000

MOTIF CM000999.3_117821903-117822731(+)_1|1|1x0
letter-probability matrix: alength= 4 w= 22
0.478113 0.296646 0.173432 0.051810
0.029190 0.044324 0.019109 0.907377
0.933235 0.020048 0.021994 0.024723
0.265015 0.185935 0.276701 0.272349
0.807006 0.040369 0.071031 0.081595
0.037271 0.046155 0.045094 0.871480
0.478113 0.296646 0.173432 0.051810
0.029190 0.044324 0.019109 0.907377
0.933235 0.020048 0.021994 0.024723
0.582736 0.171703 0.138703 0.106857
0.864461 0.033340 0.057702 0.044497
0.124098 0.196682 0.133217 0.546004
0.478113 0.296646 0.173432 0.051810
0.029190 0.044324 0.019109 0.907377
0.933235 0.020048 0.021994 0.024723
0.512867 0.177738 0.211200 0.098194
0.928793 0.018576 0.031190 0.021440
0.029232 0.030342 0.033191 0.907236
0.347142 0.292029 0.252835 0.107994
0.022465 0.029103 0.020933 0.927499
0.911939 0.026608 0.027606 0.033847
0.250000 0.250000 0.250000 0.250000

MOTIF CM000999.3_117848182-117848866(+)_1|1|1x0
letter-probability matrix: alength= 4 w= 22
0.573541 0.241236 0.106425 0.078798
0.780930 0.072080 0.075143 0.071847
0.753477 0.095375 0.071661 0.079488
0.371418 0.272858 0.230415 0.125310
0.100059 0.079378 0.631494 0.189069
0.619016 0.138294 0.116066 0.126623
0.205648 0.158378 0.162505 0.473468
0.055489 0.776485 0.057465 0.110561
0.661089 0.055678 0.095646 0.187588
0.573541 0.241236 0.106425 0.078798
0.780930 0.072080 0.075143 0.071847
0.753477 0.095375 0.071661 0.079488
0.573541 0.241236 0.106425 0.078798
0.780930 0.072080 0.075143 0.071847
0.753477 0.095375 0.071661 0.079488
0.371418 0.272858 0.230415 0.125310
0.100059 0.079378 0.631494 0.189069
0.619016 0.138294 0.116066 0.126623
0.413728 0.238704 0.183810 0.163758
0.058300 0.131429 0.073935 0.736336
0.021030 0.018722 0.936081 0.024168
0.250000 0.250000 0.250000 0.250000

MOTIF CM000999.3_118405859-118407374(-)_1|1|1x0
letter-probability matrix: alength= 4 w= 22
0.208103 0.066997 0.630985 0.093916
0.046935 0.551614 0.046259 0.355192
0.849980 0.055541 0.041403 0.053076
0.331386 0.108036 0.305642 0.254937
0.152027 0.577194 0.109626 0.161152
0.040833 0.890561 0.031801 0.036805
0.494133 0.228457 0.179335 0.098075
0.934860 0.019109 0.027334 0.018697
0.028330 0.027289 0.037397 0.906984
0.437092 0.129642 0.369350 0.063916
0.077498 0.064422 0.052686 0.805395
0.055762 0.041496 0.059191 0.843551
0.457523 0.222876 0.231263 0.088338
0.746822 0.097220 0.087473 0.068484
0.083858 0.077358 0.173460 0.665324
0.376792 0.281686 0.173583 0.167940
0.050562 0.028828 0.888483 0.032127
0.893730 0.034471 0.036923 0.034876
0.520869 0.184353 0.181807 0.112972
0.837017 0.045538 0.071625 0.045820
0.083817 0.707374 0.062365 0.146445
0.250000 0.250000 0.250000 0.250000

MOTIF CM000999.3_118441298-118442384(-)_1|1|1x0
letter-probability matrix: alength= 4 w= 37
0.427142 0.200033 0.148926 0.223898
0.142866 0.125496 0.159367 0.572271
0.727429 0.078728 0.100667 0.093176
0.455176 0.238527 0.112372 0.193924
0.087487 0.079123 0.752732 0.080657
0.820547 0.058917 0.062330 0.058206
0.230821 0.124001 0.419477 0.225701
0.140605 0.218844 0.123040 0.517512
0.099180 0.118178 0.162109 0.620533
0.060512 0.085465 0.221977 0.632047
0.018614 0.930707 0.026108 0.024570
0.027042 0.027339 0.025523 0.920096
0.394470 0.277445 0.193843 0.134242
0.068015 0.053458 0.061080 0.817447
0.886889 0.036956 0.038477 0.037678
0.292488 0.229012 0.157801 0.320700
0.099590 0.072823 0.724004 0.103583
0.072302 0.043649 0.834688 0.049362
0.408026 0.291570 0.112576 0.187828
0.105116 0.068404 0.752526 0.073954
0.843598 0.050568 0.059229 0.046605
0.248959 0.203183 0.182276 0.365582
0.427513 0.218245 0.171390 0.182852
0.145870 0.168108 0.201120 0.484902
0.343450 0.327160 0.126249 0.203140
0.113026 0.092389 0.723933 0.070652
0.768980 0.066448 0.096687 0.067885
0.049508 0.031681 0.890462 0.028349
0.092419 0.154171 0.074420 0.678991
0.063242 0.044000 0.045843 0.846915
0.254220 0.144486 0.182283 0.419011
0.201876 0.393881 0.192441 0.211802
0.109448 0.158867 0.542779 0.188907
0.470537 0.269866 0.159090 0.100507
0.081866 0.108980 0.068267 0.740887
0.832841 0.053733 0.053266 0.060160
0.250000 0.250000 0.250000 0.250000

MOTIF CM000999.3_118464487-118464883(+)_1|1|1x0
letter-probability matrix: alength= 4 w= 7
0.594746 0.228079 0.123896 0.053280
0.064846 0.737541 0.070786 0.126827
0.021083 0.018749 0.022719 0.937449
0.215251 0.125244 0.257628 0.401877
0.105752 0.652850 0.126506 0.114892
0.073536 0.084707 0.132987 0.708769
0.250000 0.250000 0.250000 0.250000

MOTIF CM000999.3_130460154-130462566(-)_1|1|1x0
letter-probability matrix: alength= 4 w= 37
0.088973 0.107522 0.341428 0.462077
0.091141 0.034545 0.777691 0.096623
0.111748 0.136924 0.621974 0.129355
0.443890 0.243938 0.151502 0.160670
0.113196 0.696692 0.085883 0.104229
0.690825 0.052247 0.104480 0.152448
0.242585 0.189962 0.144878 0.422575
0.058749 0.818533 0.055060 0.067658
0.740586 0.043331 0.082248 0.133834
0.452839 0.355709 0.138120 0.053332
0.058838 0.477884 0.055814 0.407464
0.938967 0.020362 0.021891 0.018779
0.262518 0.148291 0.229054 0.360136
0.141613 0.281184 0.275184 0.302019
0.109991 0.099016 0.680513 0.110480
0.386490 0.205706 0.156021 0.251784
0.248622 0.226042 0.252605 0.272731
0.629113 0.151392 0.145598 0.073898
0.363353 0.185134 0.309691 0.141823
0.097268 0.094793 0.649193 0.158746
0.120589 0.107715 0.125459 0.646238
0.386651 0.130042 0.426567 0.056741
0.194844 0.354647 0.095525 0.354985
0.505007 0.129875 0.250928 0.114190
0.408847 0.156696 0.347742 0.086716
0.059494 0.213108 0.062595 0.664803
0.866622 0.034808 0.043602 0.054969
0.242585 0.189962 0.144878 0.422575
0.058749 0.818533 0.055060 0.067658
0.740586 0.043331 0.082248 0.133834
0.363353 0.185134 0.309691 0.141823
0.097268 0.094793 0.649193 0.158746
0.120589 0.107715 0.125459 0.646238
0.386651 0.130042 0.426567 0.056741
0.194844 0.354647 0.095525 0.354985
0.505007 0.129875 0.250928 0.114190
0.250000 0.250000 0.250000 0.250000

MOTIF CM000999.3_130496682-130497192(-)_1|2|1x0
letter-probability matrix: alength= 4 w= 7
0.436275 0.086551 0.267497 0.209677
0.063681 0.198466 0.066709 0.671144
0.900162 0.025863 0.055971 0.018003
0.327391 0.361291 0.106934 0.204383
0.058411 0.052833 0.687561 0.201195
0.523517 0.052495 0.353366 0.070621
0.250000 0.250000 0.250000 0.250000

MOTIF CM000999.3_130554776-130557182(-)_1|1|1x0
letter-probability matrix: alength= 4 w= 64
0.207899 0.152324 0.301381 0.338396
0.030034 0.032225 0.105299 0.832442
0.018172 0.022680 0.908614 0.050534
0.680973 0.177538 0.080289 0.061201
0.874586 0.038114 0.052541 0.034760
0.843040 0.053756 0.052274 0.050930
0.390225 0.236841 0.210877 0.162057
0.057595 0.059949 0.703021 0.179435
0.026000 0.027578 0.920561 0.025861
0.288862 0.249234 0.274228 0.187676
0.222830 0.158455 0.158414 0.460301
0.579242 0.147106 0.189724 0.083928
0.319171 0.264767 0.285091 0.130971
0.210343 0.262135 0.112346 0.415177
0.553420 0.157011 0.183468 0.106101
0.327114 0.270179 0.208083 0.194624
0.171867 0.229633 0.176996 0.421504
0.591178 0.159657 0.192122 0.057043
0.210459 0.119602 0.168228 0.501711
0.074295 0.627985 0.155151 0.142568
0.021281 0.038618 0.870611 0.069490
0.347176 0.306632 0.222521 0.123671
0.064846 0.051955 0.740287 0.142912
0.735033 0.101185 0.083463 0.080319
0.398125 0.112656 0.446121 0.043099
0.183722 0.367713 0.080447 0.368118
0.546233 0.113266 0.242925 0.097575
0.290657 0.253805 0.147845 0.307694
0.043315 0.759892 0.079198 0.117595
0.019975 0.025381 0.908879 0.045765
0.339681 0.239781 0.092633 0.327905
0.163763 0.230359 0.255121 0.350757
0.024545 0.040184 0.904201 0.031071
0.290657 0.253805 0.147845 0.307694
0.043315 0.759892 0.079198 0.117595
0.019975 0.025381 0.908879 0.045765
0.347176 0.306632 0.222521 0.123671
0.064846 0.051955 0.740287 0.142912
0.735033 0.101185 0.083463 0.080319
0.398125 0.112656 0.446121 0.043099
0.183722 0.367713 0.080447 0.368118
0.546233 0.113266 0.242925 0.097575
0.398125 0.112656 0.446121 0.043099
0.183722 0.367713 0.080447 0.368118
0.546233 0.113266 0.242925 0.097575
0.290657 0.253805 0.147845 0.307694
0.043315 0.759892 0.079198 0.117595
0.019975 0.025381 0.908879 0.045765
0.398125 0.112656 0.446121 0.043099
0.183722 0.367713 0.080447 0.368118
0.546233 0.113266 0.242925 0.097575
0.290657 0.253805 0.147845 0.307694
0.043315 0.759892 0.079198 0.117595
0.019975 0.025381 0.908879 0.045765
0.319171 0.264767 0.285091 0.130971
0.210343 0.262135 0.112346 0.415177
0.553420 0.157011 0.183468 0.106101
0.410180 0.102059 0.269327 0.218434
0.081450 0.216494 0.084770 0.617285
0.852109 0.040246 0.078172 0.029473
0.202825 0.099864 0.263096 0.434215
0.123251 0.063131 0.682739 0.130878
0.142817 0.087498 0.647569 0.122117
0.250000 0.250000 0.250000 0.250000

MOTIF CM000999.3_130606231-130606861(-)_1|1|1x0
letter-probability matrix: alength= 4 w= 13
0.446098 0.084779 0.179086 0.290037
0.068340 0.351147 0.151715 0.428798
0.898971 0.017979 0.048190 0.034859
0.326005 0.264979 0.287630 0.121386
0.204036 0.260455 0.101770 0.433740
0.587792 0.145348 0.172751 0.094109
0.306614 0.164348 0.332250 0.196788
0.200570 0.275401 0.125826 0.398202
0.109213 0.207214 0.240300 0.443273
0.233294 0.170390 0.120297 0.476019
0.030645 0.904420 0.028195 0.036741
0.835825 0.021781 0.049626 0.092768
0.250000 0.250000 0.250000 0.250000

MOTIF CM000999.3_130652844-130655349(-)_1|1|1x0
letter-probability matrix: alength= 4 w= 40
0.284105 0.254423 0.163887 0.297586
0.065868 0.678004 0.107639 0.148489
0.037684 0.045795 0.842528 0.073992
0.261012 0.212884 0.264699 0.261405
0.107639 0.102775 0.636401 0.153185
0.106971 0.095340 0.627071 0.170619
0.154836 0.246671 0.151955 0.446538
0.050468 0.780814 0.073903 0.094815
0.597999 0.066245 0.140359 0.195397
0.380052 0.122506 0.269868 0.227573
0.105849 0.234542 0.109347 0.550262
0.774498 0.064565 0.110832 0.050105
0.228360 0.215304 0.121971 0.434365
0.127888 0.209923 0.196644 0.465545
0.047333 0.066262 0.823685 0.062720
0.244094 0.193830 0.150132 0.411944
0.066354 0.795424 0.062419 0.075803
0.717383 0.049356 0.090320 0.142941
0.244924 0.220134 0.086420 0.448522
0.131138 0.277177 0.211472 0.380213
0.061618 0.071906 0.807301 0.059175
0.394225 0.116561 0.201781 0.287433
0.100327 0.333448 0.180127 0.386098
0.790162 0.044768 0.092296 0.072773
0.315753 0.198365 0.273464 0.212418
0.318430 0.253273 0.158087 0.270211
0.125467 0.219803 0.255870 0.398860
0.517792 0.205298 0.169141 0.107769
0.142246 0.098079 0.129298 0.630377
0.770052 0.067987 0.080606 0.081356
0.517792 0.205298 0.169141 0.107769
0.142246 0.098079 0.129298 0.630377
0.770052 0.067987 0.080606 0.081356
0.303234 0.060750 0.577959 0.058057
0.023757 0.049045 0.037887 0.889311
0.019889 0.017701 0.885054 0.077356
0.386990 0.165708 0.222526 0.224775
0.120375 0.272750 0.177394 0.429481
0.854315 0.043851 0.063752 0.038082
0.250000 0.250000 0.250000 0.250000

MOTIF CM000999.3_130706047-130706938(-)_1|1|1x0
letter-probability matrix: alength= 4 w= 10
0.292674 0.185396 0.310396 0.211533
0.216250 0.272755 0.153711 0.357285
0.139501 0.222955 0.248495 0.389050
0.339787 0.054447 0.342471 0.263295
0.090361 0.185868 0.076385 0.647386
0.018735 0.022564 0.936765 0.021936
0.244149 0.193976 0.150334 0.411540
0.066657 0.794504 0.062712 0.076126
0.716474 0.049598 0.090637 0.143291
0.250000 0.250000 0.250000 0.250000

MOTIF CM000999.3_130763165-130765433(-)_1|1|1x0
letter-probability matrix: alength= 4 w= 52
0.690268 0.174083 0.077198 0.058451
0.882552 0.035597 0.049461 0.032390
0.851912 0.050751 0.049318 0.048018
0.393994 0.236196 0.209701 0.160109
0.054853 0.057151 0.712238 0.175757
0.023967 0.025459 0.926739 0.023835
0.291492 0.253682 0.145814 0.309012
0.040869 0.769557 0.075848 0.113726
0.018309 0.023403 0.915472 0.042816
0.349442 0.307688 0.221525 0.121344
0.061851 0.049285 0.749867 0.138998
0.745075 0.097664 0.080177 0.077084
0.291492 0.253682 0.145814 0.309012
0.040869 0.769557 0.075848 0.113726
0.018309 0.023403 0.915472 0.042816
0.349442 0.307688 0.221525 0.121344
0.061851 0.049285 0.749867 0.138998
0.745075 0.097664 0.080177 0.077084
0.616488 0.096301 0.268592 0.018620
0.033451 0.306000 0.052989 0.607560
0.748611 0.023586 0.143042 0.084761
0.291492 0.253682 0.145814 0.309012
0.040869 0.769557 0.075848 0.113726
0.018309 0.023403 0.915472 0.042816
0.349442 0.307688 0.221525 0.121344
0.061851 0.049285 0.749867 0.138998
0.745075 0.097664 0.080177 0.077084
0.399927 0.109691 0.449402 0.040980
0.181703 0.369961 0.077957 0.370379
0.553538 0.110406 0.241295 0.094761
0.349442 0.307688 0.221525 0.121344
0.061851 0.049285 0.749867 0.138998
0.745075 0.097664 0.080177 0.077084
0.399927 0.109691 0.449402 0.040980
0.181703 0.369961 0.077957 0.370379
0.553538 0.110406 0.241295 0.094761
0.290472 0.192945 0.224755 0.291828
0.068821 0.747292 0.095757 0.088130
0.089481 0.115481 0.153077 0.641962
0.399927 0.109691 0.449402 0.040980
0.181703 0.369961 0.077957 0.370379
0.553538 0.110406 0.241295 0.094761
0.291492 0.253682 0.145814 0.309012
0.040869 0.769557 0.075848 0.113726
0.018309 0.023403 0.915472 0.042816
0.320731 0.264836 0.285686 0.128746
0.208935 0.261801 0.109879 0.419385
0.561271 0.154359 0.181065 0.103304
0.219640 0.089357 0.243603 0.447400
0.140003 0.279496 0.197043 0.383457
0.037854 0.056858 0.834343 0.070944
0.250000 0.250000 0.250000 0.250000

MOTIF CM000999.3_130815390-130816458(-)_1|1|1x0
letter-probability matrix: alength= 4 w= 7
0.269689 0.036908 0.620923 0.072479
0.041931 0.084223 0.053746 0.820101
0.018457 0.022456 0.036252 0.922836
0.233472 0.170720 0.120686 0.475121
0.030996 0.903340 0.028527 0.037137
0.834504 0.022043 0.050071 0.093382
0.250000 0.250000 0.250000 0.250000

MOTIF CM000999.3_130815390-130816458(-)_1|2|1x0
letter-probability matrix: alength= 4 w= 16
0.452839 0.355709 0.138120 0.053332
0.058838 0.477884 0.055814 0.407464
0.938967 0.020362 0.021891 0.018779
0.329365 0.243849 0.107300 0.319486
0.174262 0.233944 0.255496 0.336298
0.038103 0.058311 0.856883 0.046702
0.402991 0.110680 0.198072 0.288258
0.094251 0.336880 0.175321 0.393549
0.813071 0.038718 0.083395 0.064816
0.310394 0.264156 0.281569 0.143881
0.217881 0.263472 0.126801 0.391845
0.509419 0.171721 0.196426 0.122435
0.388049 0.116798 0.269894 0.225259
0.098967 0.230115 0.102439 0.568478
0.797610 0.057207 0.101466 0.043718
0.250000 0.250000 0.250000 0.250000

MOTIF CM000999.3_130845349-130847686(-)_1|1|1x0
letter-probability matrix: alength= 4 w= 34
0.284105 0.254423 0.163887 0.297586
0.065868 0.678004 0.107639 0.148489
0.037684 0.045795 0.842528 0.073992
0.307935 0.329920 0.140713 0.221432
0.100751 0.093916 0.565895 0.239437
0.453410 0.090658 0.344358 0.111574
0.244094 0.193830 0.150132 0.411944
0.066354 0.795424 0.062419 0.075803
0.717383 0.049356 0.090320 0.142941
0.284105 0.254423 0.163887 0.297586
0.065868 0.678004 0.107639 0.148489
0.037684 0.045795 0.842528 0.073992
0.307935 0.329920 0.140713 0.221432
0.100751 0.093916 0.565895 0.239437
0.453410 0.090658 0.344358 0.111574
0.292765 0.185259 0.310535 0.211441
0.216156 0.272781 0.153522 0.357541
0.139293 0.222863 0.248455 0.389390
0.517792 0.205298 0.169141 0.107769
0.142246 0.098079 0.129298 0.630377
0.770052 0.067987 0.080606 0.081356
0.517792 0.205298 0.169141 0.107769
0.142246 0.098079 0.129298 0.630377
0.770052 0.067987 0.080606 0.081356
0.429617 0.225993 0.171173 0.173217
0.135863 0.091128 0.200252 0.572756
0.875390 0.035655 0.042378 0.046577
0.303234 0.060750 0.577959 0.058057
0.023757 0.049045 0.037887 0.889311
0.019889 0.017701 0.885054 0.077356
0.386990 0.165708 0.222526 0.224775
0.120375 0.272750 0.177394 0.429481
0.854315 0.043851 0.063752 0.038082
0.250000 0.250000 0.250000 0.250000

MOTIF CM000999.3_130914990-130917495(-)_1|1|1x0
letter-probability matrix: alength= 4 w= 7
0.312864 0.106101 0.288102 0.292932
0.103906 0.346451 0.077323 0.472319
0.032585 0.034106 0.908294 0.025015
0.425949 0.146585 0.212381 0.215085
0.096362 0.269566 0.156928 0.477144
0.924115 0.022069 0.035333 0.018482
0.250000 0.250000 0.250000 0.250000

MOTIF CM000999.3_130914990-130917495(-)_1|2|1x0
letter-probability matrix: alength= 4 w= 31
0.395573 0.161348 0.220362 0.222718
0.114693 0.272344 0.172817 0.440146
0.873433 0.037817 0.056172 0.032578
0.310736 0.334239 0.135761 0.219264
0.094106 0.087369 0.583508 0.235017
0.463603 0.084528 0.346593 0.105276
0.444417 0.162682 0.233942 0.158958
0.042894 0.274170 0.048650 0.634287
0.026858 0.026254 0.921108 0.025779
0.356734 0.272163 0.235031 0.136073
0.155503 0.094535 0.578830 0.171132
0.632170 0.104791 0.134597 0.128442
0.455930 0.293891 0.084745 0.165434
0.065377 0.037291 0.856038 0.041293
0.926703 0.023430 0.028807 0.021060
0.395573 0.161348 0.220362 0.222718
0.114693 0.272344 0.172817 0.440146
0.873433 0.037817 0.056172 0.032578
0.395573 0.161348 0.220362 0.222718
0.114693 0.272344 0.172817 0.440146
0.873433 0.037817 0.056172 0.032578
0.356734 0.272163 0.235031 0.136073
0.155503 0.094535 0.578830 0.171132
0.632170 0.104791 0.134597 0.128442
0.433745 0.247680 0.180153 0.138422
0.030196 0.087744 0.046625 0.835435
0.018752 0.021543 0.937596 0.022109
0.534011 0.200797 0.163606 0.101585
0.135040 0.091148 0.122078 0.651734
0.792591 0.060891 0.072900 0.073618
0.250000 0.250000 0.250000 0.250000

MOTIF CM000999.3_130964512-130966615(-)_1|1|1x0
letter-probability matrix: alength= 4 w= 25
0.322525 0.174544 0.281704 0.221227
0.093618 0.145820 0.267872 0.492690
0.571943 0.104399 0.109569 0.214089
0.284036 0.254426 0.164055 0.297482
0.066134 0.677103 0.107952 0.148810
0.037917 0.046057 0.841692 0.074334
0.504274 0.188738 0.179885 0.127102
0.090044 0.056417 0.060587 0.792952
0.900591 0.031524 0.031581 0.036304
0.400493 0.162469 0.343919 0.093119
0.066422 0.220597 0.069673 0.643307
0.845063 0.041065 0.050756 0.063116
0.196178 0.193501 0.312684 0.297638
0.123878 0.088969 0.636756 0.150397
0.126268 0.104169 0.636126 0.133438
0.292674 0.185396 0.310396 0.211533
0.216250 0.272755 0.153711 0.357285
0.139501 0.222955 0.248495 0.389050
0.339787 0.054447 0.342471 0.263295
0.090361 0.185868 0.076385 0.647386
0.018735 0.022564 0.936765 0.021936
0.244149 0.193976 0.150334 0.411540
0.066657 0.794504 0.062712 0.076126
0.716474 0.049598 0.090637 0.143291
0.250000 0.250000 0.250000 0.250000

MOTIF CM000999.3_131014235-131015462(-)_1|1|1x0
letter-probability matrix: alength= 4 w= 7
0.425945 0.211756 0.236317 0.125982
0.198346 0.185866 0.097064 0.518723
0.709564 0.075725 0.133503 0.081208
0.388947 0.323947 0.202035 0.085071
0.024390 0.017598 0.879927 0.078085
0.882660 0.047605 0.035853 0.033882
0.250000 0.250000 0.250000 0.250000

MOTIF CM000999.3_131014235-131015462(-)_1|2|1x0
letter-probability matrix: alength= 4 w= 16
0.377311 0.273378 0.229564 0.119747
0.134104 0.074141 0.641451 0.150304
0.701238 0.082497 0.111145 0.105120
0.291492 0.253682 0.145814 0.309012
0.040869 0.769557 0.075848 0.113726
0.018309 0.023403 0.915472 0.042816
0.377311 0.273378 0.229564 0.119747
0.134104 0.074141 0.641451 0.150304
0.701238 0.082497 0.111145 0.105120
0.291492 0.253682 0.145814 0.309012
0.040869 0.769557 0.075848 0.113726
0.018309 0.023403 0.915472 0.042816
0.374967 0.253071 0.214226 0.157736
0.220488 0.275189 0.113049 0.391275
0.427456 0.130888 0.336726 0.104930
0.250000 0.250000 0.250000 0.250000

MOTIF CM000999.3_131061530-131063042(-)_1|1|1x0
letter-probability matrix: alength= 4 w= 28
0.210405 0.101661 0.357299 0.330635
0.305569 0.296619 0.077301 0.320510
0.063162 0.186091 0.194666 0.556081
0.690268 0.174083 0.077198 0.058451
0.882552 0.035597 0.049461 0.032390
0.851912 0.050751 0.049318 0.048018
0.349442 0.307688 0.221525 0.121344
0.061851 0.049285 0.749867 0.138998
0.745075 0.097664 0.080177 0.077084
0.617103 0.138490 0.132566 0.111842
0.132821 0.077771 0.135703 0.653705
0.807649 0.055728 0.061464 0.075159
0.349442 0.307688 0.221525 0.121344
0.061851 0.049285 0.749867 0.138998
0.745075 0.097664 0.080177 0.077084
0.399927 0.109691 0.449402 0.040980
0.181703 0.369961 0.077957 0.370379
0.553538 0.110406 0.241295 0.094761
0.291492 0.253682 0.145814 0.309012
0.040869 0.769557 0.075848 0.113726
0.018309 0.023403 0.915472 0.042816
0.341479 0.238985 0.090182 0.329353
0.161914 0.229686 0.255017 0.353383
0.022624 0.037492 0.911079 0.028806
0.291492 0.253682 0.145814 0.309012
0.040869 0.769557 0.075848 0.113726
0.018309 0.023403 0.915472 0.042816
0.250000 0.250000 0.250000 0.250000

MOTIF CM000999.3_131143368-131145564(-)_1|1|1x0
letter-probability matrix: alength= 4 w= 28
0.341479 0.209783 0.207994 0.240745
0.067728 0.050877 0.355879 0.525516
0.421036 0.090854 0.364870 0.123240
0.508170 0.207890 0.172403 0.111536
0.146542 0.102320 0.133633 0.617505
0.755956 0.072455 0.085410 0.086178
0.508170 0.207890 0.172403 0.111536
0.146542 0.102320 0.133633 0.617505
0.755956 0.072455 0.085410 0.086178
0.244883 0.195980 0.153116 0.406021
0.070917 0.781583 0.066849 0.080652
0.703827 0.053014 0.095050 0.148108
0.519165 0.182791 0.208468 0.089576
0.122679 0.248814 0.083553 0.544954
0.018764 0.019272 0.023770 0.938194
0.593821 0.206329 0.110550 0.089300
0.785027 0.066819 0.086005 0.062149
0.747848 0.085864 0.083996 0.082293
0.327232 0.296789 0.230649 0.145330
0.095358 0.080107 0.647028 0.177507
0.638409 0.134249 0.115387 0.111955
0.355641 0.119345 0.224880 0.300134
0.130602 0.256929 0.151515 0.460954
0.740054 0.098976 0.099730 0.061240
0.327232 0.296789 0.230649 0.145330
0.095358 0.080107 0.647028 0.177507
0.638409 0.134249 0.115387 0.111955
0.250000 0.250000 0.250000 0.250000

MOTIF CM000999.3_149485022-149487029(+)_1|1|1x0
letter-probability matrix: alength= 4 w= 19
0.362842 0.230693 0.119844 0.286621
0.086497 0.081270 0.695763 0.136471
0.052255 0.041857 0.856483 0.049404
0.265529 0.251580 0.121820 0.361070
0.174643 0.196836 0.327201 0.301320
0.058591 0.060468 0.822478 0.058463
0.380429 0.077762 0.467911 0.073898
0.037886 0.835209 0.034917 0.091988
0.018661 0.028060 0.020214 0.933064
0.386151 0.160527 0.216517 0.236805
0.072397 0.116128 0.109176 0.702300
0.046817 0.036817 0.035951 0.880415
0.306357 0.158787 0.356243 0.178613
0.060975 0.055752 0.108655 0.774618
0.044712 0.039747 0.054162 0.861379
0.368451 0.115798 0.321573 0.194177
0.136559 0.205008 0.376048 0.282384
0.138911 0.185413 0.081215 0.594462
0.250000 0.250000 0.250000 0.250000

MOTIF CM000999.3_149485022-149487029(+)_1|3|1x0
letter-probability matrix: alength= 4 w= 16
0.265078 0.249033 0.107602 0.378288
0.164044 0.188398 0.339203 0.308355
0.041164 0.042693 0.875083 0.041060
0.416047 0.130184 0.214934 0.238835
0.167517 0.039377 0.739292 0.053814
0.139488 0.070249 0.080614 0.709650
0.626755 0.215902 0.085434 0.071909
0.763615 0.071828 0.095806 0.068751
0.791134 0.077006 0.056294 0.075566
0.264815 0.101915 0.341148 0.292121
0.062434 0.390430 0.109006 0.438130
0.030875 0.031135 0.018392 0.919598
0.042664 0.038156 0.873259 0.045921
0.054289 0.036972 0.459764 0.448975
0.029884 0.022133 0.025929 0.922053
0.250000 0.250000 0.250000 0.250000

MOTIF CM000999.3_149485022-149487029(+)_1|4|1x0
letter-probability matrix: alength= 4 w= 19
0.090277 0.071645 0.149040 0.689038
0.040998 0.883916 0.034162 0.040924
0.063836 0.706939 0.078816 0.150409
0.299329 0.182079 0.230253 0.288339
0.311640 0.176379 0.208926 0.303055
0.098806 0.165119 0.143695 0.592380
0.372948 0.237960 0.306487 0.082605
0.040454 0.054115 0.039839 0.865592
0.804938 0.045476 0.067537 0.082049
0.094220 0.045125 0.794831 0.065823
0.104823 0.101906 0.091426 0.701845
0.094070 0.082724 0.088528 0.734679
0.268521 0.227250 0.227597 0.276632
0.099818 0.154187 0.133664 0.612331
0.064809 0.056936 0.062529 0.815726
0.040455 0.025949 0.915291 0.018306
0.243642 0.360531 0.191202 0.204625
0.078894 0.360912 0.450863 0.109331
0.250000 0.250000 0.250000 0.250000

MOTIF CM001000.3_3199674-3200475(+)_1|1|1x0
letter-probability matrix: alength= 4 w= 7
0.406581 0.048803 0.410702 0.133914
0.204118 0.089625 0.106391 0.599866
0.091374 0.098823 0.274270 0.535533
0.051759 0.018086 0.904310 0.025844
0.048754 0.053809 0.043710 0.853728
0.095413 0.045443 0.064282 0.794862
0.250000 0.250000 0.250000 0.250000

MOTIF CM001000.3_3199674-3200475(+)_1|2|1x0
letter-probability matrix: alength= 4 w= 7
0.451454 0.112313 0.296625 0.139608
0.492758 0.112444 0.124461 0.270337
0.226785 0.161945 0.294738 0.316532
0.635009 0.157132 0.135025 0.072835
0.920294 0.018851 0.042449 0.018406
0.075765 0.554347 0.080738 0.289150
0.250000 0.250000 0.250000 0.250000

MOTIF CM001000.3_4921710-4924893(+)_1|1|1x0
letter-probability matrix: alength= 4 w= 22
0.089016 0.054222 0.136883 0.719879
0.914304 0.034775 0.030085 0.020836
0.019927 0.065863 0.054590 0.859620
0.435579 0.405420 0.082312 0.076689
0.913548 0.024148 0.033023 0.029280
0.901669 0.039591 0.026666 0.032073
0.023756 0.018861 0.938611 0.018772
0.101497 0.127700 0.107669 0.663134
0.203925 0.110664 0.110561 0.574850
0.120126 0.080807 0.073845 0.725222
0.097462 0.074980 0.780534 0.047023
0.056739 0.054798 0.075147 0.813315
0.395806 0.163272 0.265858 0.175064
0.074424 0.097410 0.113287 0.714880
0.055288 0.053968 0.847768 0.042977
0.271633 0.149996 0.341875 0.236497
0.140184 0.170698 0.219790 0.469328
0.215541 0.241458 0.110916 0.432085
0.214611 0.109244 0.381003 0.295142
0.146189 0.113376 0.331614 0.408821
0.126602 0.209286 0.127575 0.536536
0.250000 0.250000 0.250000 0.250000

MOTIF CM001000.3_4921710-4924893(+)_1|4|1x0
letter-probability matrix: alength= 4 w= 22
0.252415 0.119506 0.517583 0.110495
0.425255 0.184188 0.263731 0.126826
0.189226 0.332992 0.251764 0.226018
0.084376 0.050524 0.131690 0.733410
0.923171 0.031365 0.027000 0.018463
0.017729 0.061066 0.050288 0.870918
0.600304 0.261145 0.074228 0.064323
0.820837 0.055123 0.072530 0.051509
0.863896 0.052143 0.037000 0.046961
0.078741 0.051231 0.776036 0.093993
0.112522 0.595643 0.078834 0.213002
0.263503 0.175457 0.126325 0.434714
0.115052 0.076342 0.069547 0.739060
0.092270 0.070346 0.793972 0.043412
0.052587 0.050727 0.070327 0.826359
0.401183 0.160508 0.265794 0.172515
0.070169 0.092699 0.108371 0.728760
0.051033 0.049774 0.859866 0.039326
0.227858 0.109645 0.198509 0.463988
0.180263 0.184561 0.284159 0.351017
0.234450 0.207548 0.117567 0.440436
0.250000 0.250000 0.250000 0.250000

MOTIF CM001000.3_4996223-4998239(-)_1|1|1x0
letter-probability matrix: alength= 4 w= 10
0.099308 0.052617 0.780621 0.067455
0.200950 0.158406 0.276387 0.364257
0.136260 0.640618 0.075933 0.147188
0.115915 0.077036 0.702321 0.104728
0.049274 0.027886 0.857990 0.064850
0.057630 0.017813 0.890660 0.033897
0.089136 0.055027 0.756323 0.099515
0.250410 0.231164 0.308596 0.209830
0.138481 0.128761 0.350021 0.382736
0.250000 0.250000 0.250000 0.250000

MOTIF CM001000.3_4996223-4998239(-)_1|2|1x0
letter-probability matrix: alength= 4 w= 7
0.591716 0.106911 0.224342 0.077031
0.453118 0.150086 0.227855 0.168941
0.241903 0.389047 0.177952 0.191099
0.046212 0.080999 0.818499 0.054290
0.052544 0.063871 0.074531 0.809055
0.018441 0.019140 0.922052 0.040368
0.250000 0.250000 0.250000 0.250000

MOTIF CM001000.3_4996223-4998239(-)_1|3|1x0
letter-probability matrix: alength= 4 w= 10
0.045715 0.044749 0.868670 0.040865
0.065740 0.092336 0.121027 0.720897
0.036962 0.018063 0.903130 0.041845
0.092673 0.081640 0.733860 0.091827
0.044347 0.836965 0.048621 0.070067
0.043374 0.043841 0.842917 0.069868
0.351125 0.207634 0.157994 0.283247
0.067731 0.055535 0.794521 0.082213
0.057909 0.029769 0.875565 0.036756
0.250000 0.250000 0.250000 0.250000

MOTIF CM001000.3_5011016-5012306(-)_1|2|1x0
letter-probability matrix: alength= 4 w= 7
0.029520 0.018614 0.930683 0.021183
0.297148 0.090182 0.112872 0.499799
0.139329 0.086641 0.086059 0.687971
0.336578 0.101667 0.349757 0.211998
0.185320 0.307186 0.209580 0.297914
0.059395 0.141046 0.228427 0.571132
0.250000 0.250000 0.250000 0.250000

MOTIF CM001000.3_5011016-5012306(-)_1|3|1x0
letter-probability matrix: alength= 4 w= 7
0.430168 0.221656 0.222312 0.125864
0.138691 0.284404 0.120459 0.456446
0.202763 0.083636 0.386592 0.327009
0.072381 0.096301 0.016300 0.815018
0.083788 0.037744 0.148264 0.730203
0.362420 0.105091 0.290003 0.242486
0.250000 0.250000 0.250000 0.250000

MOTIF CM001000.3_5011016-5012306(-)_1|4|1x0
letter-probability matrix: alength= 4 w= 10
0.035873 0.023352 0.920138 0.020637
0.929575 0.023245 0.028589 0.018592
0.096674 0.066509 0.083500 0.753318
0.110127 0.057342 0.743389 0.089142
0.283742 0.296614 0.214081 0.205563
0.100332 0.302929 0.114950 0.481790
0.041304 0.037645 0.876870 0.044182
0.037622 0.779708 0.104851 0.077819
0.105728 0.599657 0.163133 0.131482
0.250000 0.250000 0.250000 0.250000

MOTIF CM001000.3_5031788-5035190(+)_1|1|1x0
letter-probability matrix: alength= 4 w= 7
0.034855 0.021001 0.925631 0.018513
0.075853 0.135577 0.059322 0.729248
0.046820 0.031019 0.032498 0.889663
0.586769 0.247059 0.068177 0.097995
0.205331 0.040704 0.708606 0.045359
0.935414 0.019106 0.023384 0.022096
0.250000 0.250000 0.250000 0.250000

MOTIF CM001000.3_5031788-5035190(+)_1|2|1x0
letter-probability matrix: alength= 4 w= 10
0.196885 0.116877 0.315039 0.371199
0.449790 0.276975 0.178385 0.094850
0.090632 0.765891 0.076622 0.066855
0.046105 0.036339 0.884052 0.033504
0.082079 0.211469 0.091072 0.615380
0.021956 0.018643 0.932129 0.027272
0.208413 0.089316 0.281690 0.420581
0.290099 0.069461 0.513032 0.127408
0.177199 0.088988 0.526396 0.207417
0.250000 0.250000 0.250000 0.250000

MOTIF CM001000.3_5031788-5035190(+)_1|4|1x0
letter-probability matrix: alength= 4 w= 10
0.055815 0.035577 0.873941 0.034668
0.162981 0.155164 0.133627 0.548228
0.044758 0.029798 0.048559 0.876885
0.255922 0.101735 0.345195 0.297148
0.203763 0.114510 0.601935 0.079793
0.164087 0.482676 0.101256 0.251981
0.118591 0.050058 0.786068 0.045283
0.079854 0.474703 0.081778 0.363664
0.019071 0.018824 0.941217 0.020888
0.250000 0.250000 0.250000 0.250000

MOTIF CM001000.3_5031788-5035190(+)_1|5|1x0
letter-probability matrix: alength= 4 w= 7
0.221334 0.039102 0.439167 0.300397
0.697640 0.054221 0.100257 0.147882
0.145039 0.187187 0.310527 0.357247
0.305194 0.116237 0.313345 0.265224
0.045304 0.018208 0.910374 0.026114
0.062204 0.835271 0.023126 0.079399
0.250000 0.250000 0.250000 0.250000

MOTIF CM001000.3_5031788-5035190(+)_1|6|1x0
letter-probability matrix: alength= 4 w= 28
0.207612 0.103079 0.220253 0.469056
0.197107 0.090540 0.269293 0.443060
0.130639 0.173512 0.524803 0.171046
0.297460 0.099588 0.303544 0.299407
0.558611 0.290194 0.081041 0.070154
0.049616 0.838608 0.054295 0.057481
0.030789 0.019294 0.931291 0.018626
0.080686 0.173862 0.091968 0.653485
0.045352 0.030269 0.036356 0.888023
0.473475 0.269530 0.134519 0.122476
0.446773 0.177804 0.247516 0.127908
0.061494 0.077317 0.092343 0.768846
0.405228 0.409273 0.108841 0.076657
0.046372 0.111527 0.068413 0.773688
0.883939 0.033743 0.042307 0.040011
0.293778 0.372703 0.102497 0.231022
0.223773 0.201941 0.170200 0.404087
0.039314 0.057043 0.845356 0.058287
0.069360 0.044698 0.833229 0.052713
0.210638 0.219558 0.204573 0.365231
0.158442 0.617782 0.076857 0.146919
0.185655 0.150769 0.314959 0.348617
0.124167 0.423062 0.170510 0.282261
0.138283 0.135827 0.407509 0.318381
0.366850 0.220932 0.168074 0.244144
0.146408 0.218463 0.204562 0.430567
0.099283 0.146948 0.298290 0.455479
0.250000 0.250000 0.250000 0.250000

MOTIF CM001000.3_5038665-5039550(-)_1|2|1x0
letter-probability matrix: alength= 4 w= 7
0.039647 0.018455 0.922745 0.019154
0.118807 0.079601 0.117534 0.684059
0.136553 0.159386 0.092425 0.611635
0.281101 0.180276 0.303063 0.235559
0.141880 0.163747 0.073214 0.621159
0.276648 0.314802 0.060844 0.347706
0.250000 0.250000 0.250000 0.250000

MOTIF CM001000.3_5038665-5039550(-)_1|3|1x0
letter-probability matrix: alength= 4 w= 10
0.359751 0.169110 0.325237 0.145902
0.929676 0.025146 0.026584 0.018593
0.060909 0.750086 0.051728 0.137277
0.311859 0.193879 0.377581 0.116681
0.075516 0.252597 0.090938 0.580949
0.800886 0.048007 0.062492 0.088615
0.232385 0.317403 0.155548 0.294664
0.050795 0.757506 0.080652 0.111047
0.032529 0.044218 0.841914 0.081339
0.250000 0.250000 0.250000 0.250000

MOTIF CM001000.3_6135106-6136243(-)_1|1|1x0
letter-probability matrix: alength= 4 w= 16
0.032868 0.031070 0.909988 0.026074
0.157326 0.208784 0.192643 0.441246
0.556533 0.093878 0.240174 0.109416
0.331194 0.117480 0.399344 0.151982
0.175917 0.293899 0.126707 0.403478
0.617298 0.113878 0.166816 0.102008
0.564668 0.159494 0.141315 0.134523
0.673225 0.084300 0.160863 0.081613
0.058160 0.088288 0.070864 0.782688
0.588466 0.246618 0.067583 0.097333
0.204505 0.040188 0.710498 0.044809
0.936634 0.018733 0.022953 0.021681
0.062916 0.056064 0.824750 0.056270
0.078385 0.097988 0.632002 0.191624
0.229200 0.171293 0.094621 0.504886
0.250000 0.250000 0.250000 0.250000

MOTIF CM001000.3_6192301-6192976(+)_1|1|1x0
letter-probability matrix: alength= 4 w= 7
0.101760 0.068681 0.744744 0.084815
0.123046 0.037266 0.799113 0.040575
0.022678 0.018724 0.936189 0.022410
0.081195 0.072364 0.736499 0.109942
0.075462 0.029457 0.845220 0.049861
0.220226 0.046484 0.642667 0.090623
0.250000 0.250000 0.250000 0.250000

MOTIF CM001000.3_6192301-6192976(+)_1|2|1x0
letter-probability matrix: alength= 4 w= 7
0.101760 0.068681 0.744744 0.084815
0.123046 0.037266 0.799113 0.040575
0.022678 0.018724 0.936189 0.022410
0.101254 0.068437 0.703789 0.126520
0.181024 0.074188 0.666583 0.078204
0.201549 0.230361 0.303789 0.264302
0.250000 0.250000 0.250000 0.250000

MOTIF CM001000.3_6241472-6242186(+)_1|1|1x0
letter-probability matrix: alength= 4 w= 16
0.068223 0.023870 0.890106 0.017802
0.038538 0.739119 0.023615 0.198728
0.928062 0.019157 0.023891 0.028890
0.489446 0.243147 0.170832 0.096575
0.888287 0.034930 0.042887 0.033896
0.044820 0.035964 0.032046 0.887170
0.395965 0.255445 0.223680 0.124911
0.100923 0.536530 0.118853 0.243694
0.068892 0.042369 0.058989 0.829750
0.246506 0.200752 0.159907 0.392834
0.081935 0.748222 0.077594 0.092249
0.672043 0.061991 0.106175 0.159791
0.091079 0.062564 0.712642 0.133714
0.049599 0.046886 0.217120 0.686395
0.022788 0.183682 0.033725 0.759804
0.250000 0.250000 0.250000 0.250000

MOTIF CM001000.3_6307489-6309160(+)_1|1|1x0
letter-probability matrix: alength= 4 w= 10
0.255660 0.129989 0.176849 0.437502
0.161525 0.364280 0.177142 0.297052
0.059400 0.153769 0.660167 0.126664
0.316489 0.313915 0.190635 0.178961
0.053880 0.069904 0.063684 0.812532
0.703990 0.102784 0.111258 0.081968
0.228015 0.316042 0.192724 0.263219
0.043085 0.090151 0.092906 0.773857
0.017748 0.039673 0.887414 0.055165
0.250000 0.250000 0.250000 0.250000

MOTIF CM001000.3_6307489-6309160(+)_1|3|1x0
letter-probability matrix: alength= 4 w= 31
0.046030 0.035927 0.884486 0.033557
0.059556 0.139924 0.064886 0.735634
0.039216 0.022465 0.894320 0.043999
0.086339 0.066424 0.742581 0.104655
0.064395 0.784875 0.069582 0.081149
0.231973 0.224418 0.317140 0.226469
0.332134 0.227279 0.299390 0.141197
0.099671 0.139618 0.096960 0.663751
0.849984 0.051160 0.044124 0.054732
0.437103 0.310356 0.092132 0.160410
0.043471 0.022353 0.905351 0.028825
0.929259 0.018702 0.029813 0.022227
0.044534 0.025028 0.912194 0.018244
0.098040 0.283946 0.077475 0.540539
0.051463 0.022744 0.025420 0.900372
0.358794 0.200548 0.166513 0.274145
0.289619 0.379911 0.161164 0.169305
0.068565 0.070392 0.783988 0.077055
0.313609 0.212827 0.262032 0.211533
0.654032 0.082344 0.128911 0.134713
0.197938 0.254042 0.320998 0.227022
0.411983 0.270405 0.164376 0.153236
0.067945 0.144364 0.085082 0.702609
0.037658 0.027511 0.899512 0.035319
0.343182 0.189896 0.287945 0.178976
0.059177 0.144387 0.083353 0.713083
0.030473 0.031913 0.903257 0.034357
0.337491 0.169400 0.291585 0.201524
0.062287 0.096958 0.087086 0.753668
0.037174 0.042874 0.869870 0.050082
0.250000 0.250000 0.250000 0.250000

MOTIF CM001000.3_6319306-6320806(-)_1|1|1x0
letter-probability matrix: alength= 4 w= 37
0.234453 0.389956 0.125212 0.250379
0.031332 0.024734 0.913502 0.030432
0.898923 0.029026 0.036181 0.035870
0.258695 0.204103 0.343505 0.193697
0.049705 0.052545 0.075323 0.822427
0.072729 0.052323 0.042518 0.832430
0.739977 0.127996 0.072776 0.059250
0.055953 0.034667 0.028646 0.880734
0.871173 0.030854 0.040528 0.057445
0.499755 0.319908 0.100802 0.079535
0.134554 0.156777 0.217437 0.491231
0.211994 0.117351 0.100542 0.570113
0.601147 0.162086 0.108172 0.128594
0.289354 0.287156 0.195834 0.227656
0.635805 0.133232 0.152514 0.078449
0.437390 0.310390 0.091963 0.160258
0.043282 0.022233 0.905805 0.028681
0.929643 0.018593 0.029661 0.022103
0.331790 0.192090 0.224114 0.252005
0.358681 0.251246 0.182614 0.207458
0.093613 0.183988 0.135519 0.586880
0.553703 0.132809 0.207992 0.105496
0.482216 0.264776 0.144092 0.108915
0.281180 0.240081 0.218059 0.260679
0.437390 0.310390 0.091963 0.160258
0.043282 0.022233 0.905805 0.028681
0.929643 0.018593 0.029661 0.022103
0.437390 0.310390 0.091963 0.160258
0.043282 0.022233 0.905805 0.028681
0.929643 0.018593 0.029661 0.022103
0.581527 0.258883 0.076554 0.083036
0.690008 0.089156 0.125504 0.095332
0.834393 0.060933 0.050197 0.054477
0.357231 0.300554 0.219801 0.122414
0.034362 0.068862 0.041163 0.855613
0.856813 0.045938 0.042314 0.054934
0.250000 0.250000 0.250000 0.250000

MOTIF CM001000.3_6356281-6357673(+)_1|1|1x0
letter-probability matrix: alength= 4 w= 25
0.374697 0.226892 0.109845 0.288565
0.073214 0.068329 0.737131 0.121326
0.040207 0.031446 0.890562 0.037784
0.539971 0.124431 0.161789 0.173809
0.351542 0.154074 0.241423 0.252962
0.078548 0.069200 0.175086 0.677166
0.103357 0.028349 0.848275 0.020019
0.029340 0.837412 0.023537 0.109711
0.933363 0.018667 0.021460 0.026509
0.535122 0.134472 0.169538 0.160868
0.154113 0.139541 0.169705 0.536641
0.049728 0.054983 0.086268 0.809021
0.374697 0.226892 0.109845 0.288565
0.073214 0.068329 0.737131 0.121326
0.040207 0.031446 0.890562 0.037784
0.472254 0.160379 0.120675 0.246692
0.091952 0.255860 0.140317 0.511871
0.025722 0.025305 0.910238 0.038734
0.664024 0.186087 0.061683 0.088206
0.837127 0.031926 0.101221 0.029726
0.163892 0.141988 0.405388 0.288732
0.315601 0.088958 0.440050 0.155390
0.114593 0.081492 0.335736 0.468179
0.066632 0.090027 0.078032 0.765308
0.250000 0.250000 0.250000 0.250000

MOTIF CM001000.3_6381149-6382487(+)_1|1|1x0
letter-probability matrix: alength= 4 w= 34
0.405423 0.285047 0.145056 0.164474
0.053919 0.115124 0.082746 0.748211
0.036784 0.034068 0.893384 0.035763
0.389697 0.243696 0.217175 0.149432
0.157639 0.254467 0.104257 0.483637
0.110966 0.720664 0.063152 0.105219
0.181515 0.085939 0.631340 0.101206
0.262831 0.289307 0.227178 0.220684
0.115461 0.384092 0.106483 0.393964
0.180641 0.129852 0.544035 0.145471
0.209753 0.258831 0.319598 0.211818
0.046562 0.068777 0.830702 0.053959
0.351985 0.115771 0.210130 0.322114
0.274171 0.206669 0.202125 0.317035
0.141354 0.506445 0.173766 0.178435
0.473833 0.192426 0.178699 0.155042
0.248320 0.071609 0.613365 0.066706
0.887847 0.039270 0.039428 0.033455
0.177494 0.284126 0.290271 0.248109
0.177691 0.167840 0.162505 0.491964
0.113814 0.146593 0.139329 0.600264
0.437390 0.310390 0.091963 0.160258
0.043282 0.022233 0.905805 0.028681
0.929643 0.018593 0.029661 0.022103
0.368029 0.212174 0.166663 0.253134
0.248857 0.229001 0.252335 0.269807
0.581093 0.167493 0.161881 0.089533
0.520215 0.225589 0.167977 0.086219
0.042439 0.028442 0.885666 0.043453
0.671979 0.055018 0.102487 0.170517
0.429897 0.135065 0.366179 0.068859
0.084513 0.070871 0.058515 0.786101
0.062058 0.046832 0.065687 0.825423
0.250000 0.250000 0.250000 0.250000

MOTIF CM001000.3_6396064-6398041(+)_1|1|1x0
letter-probability matrix: alength= 4 w= 43
0.426822 0.280936 0.143793 0.148450
0.094192 0.037236 0.835796 0.032776
0.934113 0.019712 0.023981 0.022194
0.403850 0.278261 0.199803 0.118087
0.123931 0.218907 0.101837 0.555325
0.040568 0.042135 0.054207 0.863090
0.381219 0.284019 0.191777 0.142984
0.159886 0.141993 0.144369 0.553753
0.173017 0.088855 0.140302 0.597826
0.389697 0.243696 0.217175 0.149432
0.157639 0.254467 0.104257 0.483637
0.110966 0.720664 0.063152 0.105219
0.420718 0.332887 0.100763 0.145632
0.070435 0.029600 0.856981 0.042984
0.915686 0.028227 0.030516 0.025571
0.437390 0.310390 0.091963 0.160258
0.043282 0.022233 0.905805 0.028681
0.929643 0.018593 0.029661 0.022103
0.384983 0.122059 0.253528 0.239430
0.416448 0.104993 0.140680 0.337879
0.184911 0.123901 0.168920 0.522269
0.467815 0.175797 0.156099 0.200290
0.130436 0.045927 0.767653 0.055983
0.879712 0.048870 0.035758 0.035661
0.436775 0.237360 0.214455 0.111410
0.087697 0.221061 0.091141 0.600101
0.061616 0.039822 0.039254 0.859308
0.403487 0.209250 0.204026 0.183237
0.115887 0.137206 0.145117 0.601789
0.055609 0.042407 0.072605 0.829379
0.469500 0.108931 0.344013 0.077556
0.281535 0.231118 0.140323 0.347023
0.219878 0.515115 0.112694 0.152313
0.040555 0.025437 0.912425 0.021583
0.073643 0.128960 0.058049 0.739348
0.876566 0.031817 0.037873 0.053744
0.055225 0.032934 0.883548 0.028293
0.085623 0.172443 0.055261 0.686673
0.043438 0.868705 0.029580 0.058277
0.447831 0.291633 0.174068 0.086468
0.043398 0.075654 0.043245 0.837703
0.894299 0.032797 0.037101 0.035802
0.250000 0.250000 0.250000 0.250000

MOTIF CM001000.3_6679924-6681280(-)_1|1|1x0
letter-probability matrix: alength= 4 w= 34
0.311299 0.103466 0.253144 0.332090
0.156923 0.355027 0.167237 0.320813
0.122974 0.104468 0.647629 0.124929
0.677626 0.078597 0.190810 0.052966
0.113880 0.721872 0.047114 0.117134
0.200826 0.533000 0.081417 0.184757
0.027459 0.019703 0.934155 0.018683
0.098656 0.234692 0.072998 0.593654
0.202355 0.283420 0.167124 0.347101
0.213379 0.158869 0.166618 0.461134
0.310442 0.132280 0.377745 0.179533
0.139863 0.544611 0.202339 0.113187
0.632418 0.129748 0.034923 0.202910
0.334810 0.234013 0.186793 0.244383
0.226868 0.276990 0.313799 0.182343
0.334952 0.219991 0.187907 0.257149
0.124448 0.117327 0.666254 0.091972
0.115326 0.054723 0.183835 0.646117
0.394441 0.350035 0.105703 0.149821
0.085250 0.248126 0.122938 0.543686
0.037863 0.030275 0.894421 0.037441
0.061349 0.054485 0.839640 0.044526
0.097731 0.075953 0.646357 0.179959
0.729488 0.109864 0.061542 0.099107
0.593370 0.135812 0.184137 0.086682
0.392063 0.334584 0.145072 0.128281
0.496072 0.143257 0.175060 0.185612
0.429109 0.141020 0.178725 0.251146
0.255724 0.323290 0.206662 0.214325
0.158327 0.204193 0.148541 0.488939
0.307255 0.341644 0.126414 0.224686
0.147890 0.112527 0.633390 0.106192
0.615186 0.097242 0.195433 0.092139
0.250000 0.250000 0.250000 0.250000

MOTIF CM001000.3_7104536-7104968(-)_1|1|1x0
letter-probability matrix: alength= 4 w= 10
0.268245 0.204722 0.343045 0.183988
0.090014 0.089502 0.118784 0.701699
0.068742 0.053271 0.089191 0.788795
0.343205 0.331207 0.104765 0.220823
0.027152 0.018622 0.931089 0.023137
0.931330 0.018637 0.027318 0.022714
0.100771 0.076715 0.742641 0.079873
0.176035 0.075627 0.415759 0.332579
0.086226 0.038640 0.116751 0.758383
0.250000 0.250000 0.250000 0.250000

MOTIF CM001000.3_7118294-7119260(-)_1|1|1x0
letter-probability matrix: alength= 4 w= 19
0.579363 0.070477 0.092065 0.258095
0.132287 0.429720 0.064447 0.373545
0.741569 0.031242 0.195867 0.031322
0.270814 0.127813 0.449646 0.151727
0.226536 0.118171 0.199887 0.455406
0.145283 0.153569 0.545120 0.156028
0.144178 0.079193 0.366073 0.410556
0.133823 0.134407 0.128931 0.602839
0.126940 0.199320 0.493302 0.180438
0.412982 0.166161 0.301337 0.119521
0.142760 0.194574 0.152356 0.510309
0.053950 0.033379 0.025847 0.886824
0.452960 0.067618 0.304417 0.175005
0.063865 0.835957 0.060793 0.039385
0.907083 0.049703 0.018142 0.025071
0.061410 0.054580 0.811526 0.072484
0.108056 0.027596 0.770182 0.094166
0.542548 0.060626 0.172516 0.224309
0.250000 0.250000 0.250000 0.250000

MOTIF CM001000.3_7118294-7119260(-)_1|2|1x0
letter-probability matrix: alength= 4 w= 7
0.156383 0.098770 0.586653 0.158194
0.047695 0.074362 0.810943 0.067000
0.791116 0.086799 0.043672 0.078412
0.020075 0.020226 0.940882 0.018818
0.886221 0.024629 0.065905 0.023245
0.132962 0.049979 0.704216 0.112842
0.250000 0.250000 0.250000 0.250000

MOTIF CM001000.3_7135181-7136261(-)_1|1|1x0
letter-probability matrix: alength= 4 w= 25
0.063687 0.019175 0.895822 0.021316
0.129600 0.141568 0.178783 0.550049
0.074040 0.043382 0.049276 0.833302
0.280750 0.122917 0.203767 0.392567
0.124643 0.229405 0.174987 0.470965
0.145529 0.119646 0.484755 0.250070
0.015528 0.047902 0.160177 0.776393
0.073649 0.131248 0.696814 0.098290
0.186009 0.192101 0.477214 0.144676
0.234874 0.169400 0.186301 0.409425
0.162994 0.441693 0.149191 0.246122
0.115130 0.518854 0.064228 0.301788
0.340785 0.364837 0.140037 0.154341
0.107897 0.138167 0.185979 0.567957
0.206502 0.149203 0.145501 0.498794
0.138770 0.194676 0.447906 0.218648
0.192552 0.165126 0.148791 0.493530
0.052061 0.239760 0.102333 0.605845
0.472969 0.181796 0.115845 0.229389
0.057058 0.861653 0.044339 0.036950
0.823935 0.027994 0.064891 0.083181
0.057385 0.030937 0.876467 0.035211
0.271214 0.212223 0.098071 0.418492
0.199348 0.418345 0.181348 0.200959
0.250000 0.250000 0.250000 0.250000

MOTIF CM001000.3_7184185-7185994(+)_1|1|1x0
letter-probability matrix: alength= 4 w= 43
0.127943 0.041478 0.799941 0.030638
0.042577 0.788025 0.035142 0.134256
0.896376 0.029724 0.033561 0.040340
0.501794 0.257745 0.089315 0.151146
0.583515 0.100497 0.129598 0.186390
0.068026 0.046506 0.838992 0.046476
0.158475 0.125799 0.248172 0.467555
0.068167 0.707798 0.100270 0.123765
0.057579 0.056088 0.777062 0.109271
0.229322 0.254239 0.253625 0.262814
0.564116 0.120305 0.188269 0.127310
0.120547 0.108641 0.632669 0.138143
0.078705 0.056188 0.782255 0.082852
0.113073 0.108796 0.363947 0.414183
0.097180 0.139615 0.089582 0.673623
0.149944 0.049690 0.759534 0.040832
0.035593 0.815920 0.035891 0.112596
0.914079 0.024353 0.028334 0.033234
0.369255 0.246445 0.139724 0.244576
0.303602 0.298113 0.173830 0.224454
0.348640 0.188583 0.250740 0.212037
0.440784 0.107435 0.356073 0.095708
0.034176 0.844966 0.032949 0.087909
0.916021 0.027226 0.026708 0.030044
0.529823 0.143125 0.220450 0.106602
0.807163 0.072770 0.063070 0.056998
0.814054 0.083957 0.043858 0.058131
0.425591 0.211122 0.264122 0.099165
0.083755 0.530559 0.088150 0.297536
0.080142 0.064022 0.066510 0.789327
0.432357 0.265455 0.174638 0.127550
0.104540 0.128198 0.108692 0.658570
0.821040 0.058763 0.057522 0.062675
0.027459 0.019703 0.934155 0.018683
0.098656 0.234692 0.072998 0.593654
0.202355 0.283420 0.167124 0.347101
0.477020 0.339480 0.091551 0.091949
0.547719 0.165176 0.169739 0.117365
0.612883 0.163023 0.123645 0.100450
0.493324 0.241862 0.182121 0.082693
0.064380 0.388788 0.062928 0.483904
0.883800 0.034618 0.041789 0.039794
0.250000 0.250000 0.250000 0.250000

MOTIF CM001000.3_7206441-7207431(-)_1|1|1x0
letter-probability matrix: alength= 4 w= 25
0.346306 0.285631 0.115182 0.252882
0.124118 0.229802 0.206699 0.439381
0.155298 0.131468 0.094586 0.618647
0.318876 0.229476 0.278745 0.172903
0.368724 0.295025 0.191093 0.145158
0.137369 0.128921 0.147101 0.586609
0.418628 0.087729 0.302007 0.191636
0.091686 0.758632 0.088047 0.061634
0.844183 0.077646 0.033921 0.044250
0.238848 0.180366 0.195727 0.385060
0.175216 0.412715 0.162386 0.249683
0.132598 0.483570 0.080299 0.303533
0.035873 0.023352 0.920138 0.020637
0.929575 0.023245 0.028589 0.018592
0.096674 0.066509 0.083500 0.753318
0.383706 0.181599 0.296163 0.138531
0.161479 0.208262 0.170345 0.459914
0.081985 0.055259 0.044787 0.817970
0.418628 0.087729 0.302007 0.191636
0.091686 0.758632 0.088047 0.061634
0.844183 0.077646 0.033921 0.044250
0.087774 0.079670 0.731972 0.100584
0.138116 0.044995 0.693538 0.123352
0.490383 0.081004 0.191282 0.237332
0.250000 0.250000 0.250000 0.250000

MOTIF CM001000.3_10223706-10224969(-)_1|1|1x0
letter-probability matrix: alength= 4 w= 28
0.441868 0.270729 0.180051 0.107353
0.113950 0.217735 0.081203 0.587112
0.851437 0.046600 0.045384 0.056579
0.628246 0.207050 0.093590 0.071114
0.101703 0.052922 0.051400 0.793975
0.858779 0.038324 0.043713 0.059183
0.734273 0.108343 0.100706 0.056679
0.154183 0.398854 0.057090 0.389872
0.868289 0.036909 0.046885 0.047917
0.435539 0.110999 0.354216 0.099246
0.037310 0.833529 0.036012 0.093148
0.907147 0.030131 0.029575 0.033147
0.879807 0.056231 0.033234 0.030728
0.308451 0.426843 0.030249 0.234458
0.932743 0.018655 0.019321 0.029281
0.435539 0.110999 0.354216 0.099246
0.037310 0.833529 0.036012 0.093148
0.907147 0.030131 0.029575 0.033147
0.280780 0.424150 0.146706 0.148364
0.093198 0.222150 0.145923 0.538729
0.771128 0.057903 0.087859 0.083110
0.212290 0.521641 0.098731 0.167338
0.079087 0.037214 0.829398 0.054300
0.814160 0.043919 0.080280 0.061640
0.338337 0.204522 0.286763 0.170379
0.139580 0.161581 0.182872 0.515967
0.262072 0.150212 0.324107 0.263610
0.250000 0.250000 0.250000 0.250000

MOTIF CM001000.3_10634726-10635785(-)_1|1|1x0
letter-probability matrix: alength= 4 w= 13
0.103357 0.028349 0.848275 0.020019
0.029340 0.837412 0.023537 0.109711
0.933363 0.018667 0.021460 0.026509
0.442513 0.231623 0.157902 0.167961
0.693663 0.126763 0.098210 0.081364
0.063941 0.061413 0.049259 0.825387
0.265166 0.221656 0.156177 0.357002
0.197846 0.477775 0.174574 0.149805
0.052540 0.045378 0.826784 0.075298
0.321315 0.159642 0.304521 0.214522
0.226547 0.197418 0.161205 0.414830
0.059022 0.246559 0.097555 0.596864
0.250000 0.250000 0.250000 0.250000

MOTIF CM001000.3_10799369-10800419(-)_1|1|1x0
letter-probability matrix: alength= 4 w= 13
0.103357 0.028349 0.848275 0.020019
0.029340 0.837412 0.023537 0.109711
0.933363 0.018667 0.021460 0.026509
0.529069 0.170150 0.156516 0.144266
0.784871 0.049823 0.097776 0.067530
0.041103 0.044918 0.028341 0.885639
0.265166 0.221656 0.156177 0.357002
0.197846 0.477775 0.174574 0.149805
0.052540 0.045378 0.826784 0.075298
0.321315 0.159642 0.304521 0.214522
0.226547 0.197418 0.161205 0.414830
0.059022 0.246559 0.097555 0.596864
0.250000 0.250000 0.250000 0.250000

MOTIF CM001000.3_11040355-11041414(-)_1|1|1x0
letter-probability matrix: alength= 4 w= 13
0.103357 0.028349 0.848275 0.020019
0.029340 0.837412 0.023537 0.109711
0.933363 0.018667 0.021460 0.026509
0.442513 0.231623 0.157902 0.167961
0.693663 0.126763 0.098210 0.081364
0.063941 0.061413 0.049259 0.825387
0.265166 0.221656 0.156177 0.357002
0.197846 0.477775 0.174574 0.149805
0.052540 0.045378 0.826784 0.075298
0.321315 0.159642 0.304521 0.214522
0.226547 0.197418 0.161205 0.414830
0.059022 0.246559 0.097555 0.596864
0.250000 0.250000 0.250000 0.250000

MOTIF CM001000.3_12149319-12151206(-)_1|1|1x0
letter-probability matrix: alength= 4 w= 40
0.055906 0.041080 0.868043 0.034971
0.793810 0.057603 0.073898 0.074689
0.056272 0.022406 0.892779 0.028543
0.367599 0.163005 0.259522 0.209874
0.055975 0.823613 0.075805 0.044608
0.081142 0.137548 0.140982 0.640329
0.509600 0.266817 0.144294 0.079289
0.043425 0.068632 0.034284 0.853659
0.906450 0.024853 0.033524 0.035173
0.509600 0.266817 0.144294 0.079289
0.043425 0.068632 0.034284 0.853659
0.906450 0.024853 0.033524 0.035173
0.485340 0.267382 0.166222 0.081056
0.044128 0.068001 0.038387 0.849484
0.915255 0.023832 0.028986 0.031927
0.347319 0.146191 0.216000 0.290489
0.066047 0.764466 0.070790 0.098696
0.041210 0.042717 0.832287 0.083786
0.579303 0.091521 0.224040 0.105136
0.065309 0.178722 0.052658 0.703311
0.025538 0.021761 0.908840 0.043861
0.049532 0.029805 0.899197 0.021467
0.886385 0.039283 0.036247 0.038085
0.807488 0.067805 0.046142 0.078565
0.395171 0.122282 0.316157 0.166391
0.229164 0.318206 0.132742 0.319888
0.146935 0.317023 0.335009 0.201033
0.033920 0.028912 0.916207 0.020961
0.901894 0.045363 0.031076 0.021667
0.660585 0.056980 0.124757 0.157678
0.037058 0.025134 0.919420 0.018388
0.067165 0.132570 0.059403 0.740863
0.881367 0.033549 0.033332 0.051751
0.454708 0.270956 0.143076 0.131261
0.429748 0.184305 0.249771 0.136176
0.072083 0.088963 0.104731 0.734222
0.275817 0.080481 0.277998 0.365704
0.129399 0.303966 0.243402 0.323232
0.101667 0.084880 0.173175 0.640278
0.250000 0.250000 0.250000 0.250000

MOTIF CM001000.3_12226108-12228262(+)_1|1|1x0
letter-probability matrix: alength= 4 w= 40
0.437486 0.156117 0.311618 0.094779
0.195268 0.142722 0.148159 0.513852
0.240690 0.328366 0.130545 0.300399
0.278119 0.134841 0.226161 0.360879
0.143956 0.176524 0.188882 0.490638
0.169053 0.103716 0.552947 0.174284
0.359075 0.187707 0.185603 0.267615
0.170872 0.357852 0.153794 0.317482
0.117903 0.510713 0.125348 0.246036
0.237354 0.150058 0.146820 0.465768
0.264172 0.047848 0.601267 0.086713
0.256436 0.237202 0.180154 0.326207
0.375318 0.321531 0.161604 0.141546
0.074454 0.033857 0.848986 0.042704
0.900533 0.027279 0.037972 0.034217
0.074988 0.044603 0.838060 0.042349
0.035478 0.018335 0.916745 0.029442
0.922327 0.018715 0.022728 0.036230
0.331541 0.107820 0.305730 0.254910
0.151778 0.577945 0.109368 0.160909
0.040588 0.891244 0.031593 0.036576
0.164237 0.085464 0.150103 0.600197
0.119470 0.057833 0.735349 0.087348
0.085940 0.066083 0.086459 0.761518
0.264694 0.101869 0.480999 0.152438
0.189957 0.170456 0.112730 0.526857
0.040533 0.902793 0.023523 0.033151
0.164237 0.085464 0.150103 0.600197
0.119470 0.057833 0.735349 0.087348
0.085940 0.066083 0.086459 0.761518
0.146715 0.138860 0.145797 0.568629
0.102622 0.066767 0.761313 0.069298
0.153312 0.080688 0.107953 0.658047
0.309351 0.127743 0.155995 0.406911
0.139301 0.077312 0.703895 0.079492
0.091818 0.074878 0.094648 0.738656
0.144266 0.108006 0.619772 0.127956
0.216217 0.214938 0.212531 0.356314
0.244469 0.580004 0.055533 0.119994
0.250000 0.250000 0.250000 0.250000

MOTIF CM001000.3_12543956-12545678(-)_1|1|1x0
letter-probability matrix: alength= 4 w= 37
0.102089 0.136756 0.661913 0.099242
0.068572 0.196189 0.122224 0.613015
0.039157 0.029535 0.881050 0.050258
0.479607 0.275908 0.098230 0.146255
0.055785 0.041407 0.857498 0.045310
0.893915 0.030955 0.036391 0.038738
0.225027 0.090357 0.382734 0.301882
0.104119 0.697408 0.089899 0.108575
0.062301 0.835341 0.038236 0.064122
0.109954 0.040078 0.804077 0.045891
0.242136 0.109051 0.174339 0.474474
0.325106 0.196977 0.142102 0.335815
0.109814 0.066197 0.739248 0.084741
0.279882 0.286682 0.295110 0.138327
0.100505 0.704162 0.077852 0.117481
0.374001 0.227123 0.110415 0.288461
0.073954 0.069048 0.734798 0.122200
0.040845 0.031990 0.888768 0.038397
0.470792 0.146417 0.243641 0.139150
0.465062 0.201771 0.169517 0.163650
0.125252 0.603534 0.180151 0.091062
0.321102 0.205669 0.255990 0.217239
0.166509 0.045032 0.741005 0.047454
0.175284 0.519314 0.133626 0.171776
0.327926 0.216822 0.227686 0.227566
0.048052 0.101604 0.085500 0.764844
0.018686 0.025924 0.923301 0.032088
0.501657 0.189079 0.223863 0.085401
0.112499 0.091239 0.063253 0.733009
0.045481 0.877208 0.028917 0.048394
0.178157 0.195484 0.059006 0.567354
0.846552 0.041689 0.075764 0.035995
0.018661 0.026494 0.933042 0.021803
0.327926 0.216822 0.227686 0.227566
0.048052 0.101604 0.085500 0.764844
0.018686 0.025924 0.923301 0.032088
0.250000 0.250000 0.250000 0.250000

MOTIF CM001000.3_12582268-12583849(+)_1|1|1x0
letter-probability matrix: alength= 4 w= 16
0.372053 0.345392 0.074309 0.208246
0.034590 0.028681 0.905361 0.031368
0.902879 0.028615 0.034366 0.034140
0.062377 0.039917 0.861688 0.036018
0.093125 0.034956 0.821726 0.050193
0.911619 0.022727 0.026005 0.039649
0.496297 0.190870 0.225195 0.087638
0.115585 0.094148 0.065766 0.724501
0.047967 0.870274 0.030784 0.050974
0.502173 0.264980 0.159162 0.073684
0.036639 0.058255 0.031553 0.873553
0.932803 0.018656 0.023014 0.025527
0.335645 0.207585 0.171858 0.284912
0.442284 0.169975 0.248772 0.138970
0.118614 0.305688 0.344570 0.231127
0.250000 0.250000 0.250000 0.250000

MOTIF CM001000.3_12623804-12625349(+)_1|1|1x0
letter-probability matrix: alength= 4 w= 19
0.485599 0.245892 0.186905 0.081603
0.113537 0.297360 0.125307 0.463795
0.030965 0.022836 0.022668 0.923531
0.304818 0.218110 0.258892 0.218180
0.071813 0.191125 0.153067 0.583995
0.062205 0.071519 0.787826 0.078450
0.037058 0.025134 0.919420 0.018388
0.067165 0.132570 0.059403 0.740863
0.881367 0.033549 0.033332 0.051751
0.407534 0.175102 0.214487 0.202877
0.105358 0.083445 0.706951 0.104247
0.111652 0.063471 0.073354 0.751522
0.485340 0.267382 0.166222 0.081056
0.044128 0.068001 0.038387 0.849484
0.915255 0.023832 0.028986 0.031927
0.327835 0.175861 0.241999 0.254306
0.088202 0.066560 0.748575 0.096663
0.113898 0.079404 0.082401 0.724298
0.250000 0.250000 0.250000 0.250000

MOTIF CM001000.3_12640078-12641245(+)_1|1|1x0
letter-probability matrix: alength= 4 w= 22
0.410156 0.184368 0.291816 0.113661
0.068020 0.092880 0.057811 0.781289
0.033226 0.026402 0.909656 0.030715
0.398963 0.402720 0.115410 0.082907
0.052724 0.120679 0.076096 0.750501
0.864592 0.039683 0.049122 0.046603
0.050793 0.018253 0.912662 0.018291
0.065265 0.071734 0.023106 0.839896
0.033814 0.910275 0.020132 0.035779
0.423925 0.333834 0.098627 0.143614
0.067488 0.027867 0.863870 0.040775
0.920986 0.026454 0.028644 0.023917
0.467163 0.212324 0.090562 0.229952
0.084887 0.058265 0.735530 0.121318
0.068292 0.033736 0.858739 0.039233
0.357606 0.204655 0.153099 0.284640
0.059828 0.048452 0.818216 0.073503
0.049954 0.024637 0.894588 0.030822
0.467163 0.212324 0.090562 0.229952
0.084887 0.058265 0.735530 0.121318
0.068292 0.033736 0.858739 0.039233
0.250000 0.250000 0.250000 0.250000

MOTIF CM001000.3_12704031-12705561(+)_1|1|1x0
letter-probability matrix: alength= 4 w= 28
0.229188 0.142547 0.203286 0.424979
0.251680 0.195109 0.197838 0.355373
0.179553 0.527782 0.111781 0.180884
0.100131 0.085797 0.164717 0.649354
0.123737 0.162128 0.327661 0.386475
0.189879 0.204878 0.437255 0.167988
0.546747 0.246398 0.132704 0.074151
0.802743 0.047889 0.100794 0.048574
0.027026 0.037626 0.030567 0.904781
0.377311 0.110700 0.417717 0.094272
0.066677 0.403554 0.056176 0.473593
0.912048 0.030080 0.026433 0.031440
0.413378 0.202253 0.120044 0.264324
0.116452 0.059263 0.724096 0.100189
0.057180 0.030314 0.880227 0.032280
0.546747 0.246398 0.132704 0.074151
0.802743 0.047889 0.100794 0.048574
0.027026 0.037626 0.030567 0.904781
0.034855 0.021001 0.925631 0.018513
0.075853 0.135577 0.059322 0.729248
0.046820 0.031019 0.032498 0.889663
0.586769 0.247059 0.068177 0.097995
0.205331 0.040704 0.708606 0.045359
0.935414 0.019106 0.023384 0.022096
0.065088 0.058697 0.116699 0.759515
0.031510 0.835713 0.048889 0.083888
0.089867 0.386093 0.228394 0.295646
0.250000 0.250000 0.250000 0.250000

MOTIF CM001000.3_12777197-12778649(-)_1|1|1x0
letter-probability matrix: alength= 4 w= 13
0.570095 0.268407 0.085976 0.075523
0.781442 0.067825 0.086946 0.063787
0.827638 0.065221 0.047814 0.059327
0.412880 0.201256 0.174287 0.211577
0.075607 0.178193 0.385877 0.360323
0.057664 0.061911 0.744570 0.135856
0.137244 0.092441 0.619644 0.150671
0.131338 0.059070 0.662954 0.146638
0.115269 0.020901 0.825855 0.037975
0.043799 0.025729 0.912228 0.018245
0.900585 0.034432 0.031650 0.033333
0.825298 0.061623 0.041177 0.071902
0.250000 0.250000 0.250000 0.250000

MOTIF CM001000.3_12777197-12778649(-)_1|2|1x0
letter-probability matrix: alength= 4 w= 28
0.349783 0.346278 0.179885 0.124053
0.100142 0.053050 0.730055 0.116753
0.793445 0.071160 0.073161 0.062234
0.656092 0.148448 0.137219 0.058242
0.085472 0.487663 0.048154 0.378711
0.888719 0.032476 0.039472 0.039332
0.629620 0.245523 0.059478 0.065379
0.751889 0.069504 0.103471 0.075137
0.887047 0.042211 0.033688 0.037053
0.439209 0.186358 0.253012 0.121421
0.054508 0.102616 0.276744 0.566133
0.623053 0.116022 0.059195 0.201730
0.082499 0.103417 0.754451 0.059633
0.181820 0.098271 0.521505 0.198404
0.481236 0.205086 0.175311 0.138367
0.656092 0.148448 0.137219 0.058242
0.085472 0.487663 0.048154 0.378711
0.888719 0.032476 0.039472 0.039332
0.604000 0.260148 0.072840 0.063012
0.825383 0.053666 0.070845 0.050106
0.867975 0.050658 0.035800 0.045567
0.471141 0.072507 0.391913 0.064439
0.064892 0.095668 0.051019 0.788421
0.027805 0.021678 0.912144 0.038373
0.498181 0.165471 0.203793 0.132555
0.059774 0.271899 0.089148 0.579179
0.023787 0.018499 0.924923 0.032791
0.250000 0.250000 0.250000 0.250000

MOTIF CM001000.3_19313455-19314481(+)_1|2|1x0
letter-probability matrix: alength= 4 w= 7
0.026903 0.028055 0.926512 0.018530
0.075938 0.050380 0.657884 0.215799
0.671279 0.178456 0.048177 0.102088
0.558020 0.200284 0.113958 0.127738
0.849599 0.033113 0.083923 0.033365
0.158224 0.117119 0.263596 0.461062
0.250000 0.250000 0.250000 0.250000

MOTIF CM001000.3_19313455-19314481(+)_1|3|1x0
letter-probability matrix: alength= 4 w= 7
0.026903 0.028055 0.926512 0.018530
0.075938 0.050380 0.657884 0.215799
0.671279 0.178456 0.048177 0.102088
0.588504 0.169877 0.136737 0.104882
0.870122 0.031772 0.055496 0.042610
0.122209 0.195194 0.131346 0.551251
0.250000 0.250000 0.250000 0.250000

MOTIF CM001000.3_23803789-23805547(+)_1|1|1x0
letter-probability matrix: alength= 4 w= 37
0.067480 0.095858 0.753313 0.083348
0.063009 0.036524 0.754091 0.146375
0.532020 0.108753 0.248569 0.110659
0.283039 0.123874 0.371542 0.221546
0.130467 0.058496 0.573470 0.237567
0.149007 0.136710 0.126984 0.587299
0.506617 0.217163 0.173684 0.102536
0.094585 0.400862 0.066569 0.437985
0.874821 0.028564 0.050601 0.046014
0.378823 0.243706 0.203130 0.174342
0.052022 0.077053 0.069473 0.801453
0.554773 0.068174 0.262275 0.114778
0.237120 0.237268 0.132874 0.392739
0.061898 0.063863 0.744434 0.129805
0.024736 0.019522 0.937002 0.018740
0.387033 0.074947 0.180932 0.357088
0.134347 0.107450 0.237868 0.520334
0.056533 0.049865 0.093115 0.800487
0.194308 0.487420 0.107770 0.210503
0.169668 0.045384 0.596377 0.188570
0.211604 0.045063 0.650597 0.092736
0.194308 0.487420 0.107770 0.210503
0.169668 0.045384 0.596377 0.188570
0.211604 0.045063 0.650597 0.092736
0.194308 0.487420 0.107770 0.210503
0.169668 0.045384 0.596377 0.188570
0.211604 0.045063 0.650597 0.092736
0.378823 0.243706 0.203130 0.174342
0.052022 0.077053 0.069473 0.801453
0.554773 0.068174 0.262275 0.114778
0.244618 0.231140 0.089525 0.434718
0.044983 0.048638 0.842457 0.063923
0.033886 0.023311 0.917949 0.024854
0.151056 0.073001 0.136656 0.639287
0.102954 0.045907 0.778489 0.072650
0.070934 0.052946 0.071412 0.804707
0.250000 0.250000 0.250000 0.250000

MOTIF CM001000.3_23824216-23826658(+)_1|1|1x0
letter-probability matrix: alength= 4 w= 37
0.364004 0.114061 0.179949 0.341986
0.160521 0.140874 0.162360 0.536245
0.079252 0.063443 0.096905 0.760400
0.558788 0.303929 0.070451 0.066833
0.865214 0.039324 0.058136 0.037326
0.790230 0.100590 0.050385 0.058796
0.380997 0.183446 0.254635 0.180922
0.189691 0.268887 0.089572 0.451850
0.257387 0.325768 0.086105 0.330739
0.261223 0.138882 0.332007 0.267888
0.144680 0.046762 0.572173 0.236385
0.042641 0.698766 0.053707 0.204886
0.348102 0.161107 0.389487 0.101304
0.070009 0.030250 0.331840 0.567901
0.700473 0.113658 0.057681 0.128188
0.293832 0.270566 0.113330 0.322272
0.131780 0.172745 0.439079 0.256397
0.649677 0.112981 0.108868 0.128474
0.252204 0.194365 0.105227 0.448204
0.246729 0.205158 0.299764 0.248348
0.762478 0.091879 0.099224 0.046419
0.224195 0.116330 0.292328 0.367147
0.144004 0.367459 0.255172 0.233365
0.044623 0.047221 0.812678 0.095478
0.413207 0.131317 0.233406 0.222070
0.690781 0.093639 0.061433 0.154147
0.069751 0.071533 0.091639 0.767077
0.241605 0.232723 0.078795 0.446877
0.038348 0.032819 0.865232 0.063601
0.042922 0.018299 0.914976 0.023803
0.227681 0.245418 0.131348 0.395553
0.096389 0.146176 0.467611 0.289824
0.032874 0.037933 0.881364 0.047829
0.358284 0.065004 0.506177 0.070535
0.081049 0.316952 0.045474 0.556525
0.022910 0.022959 0.023060 0.931071
0.250000 0.250000 0.250000 0.250000

MOTIF CM001000.3_23839663-23841688(+)_1|1|1x0
letter-probability matrix: alength= 4 w= 46
0.393330 0.376119 0.064488 0.166063
0.029132 0.025934 0.919711 0.025223
0.928658 0.021697 0.027737 0.021908
0.441312 0.285013 0.092100 0.181575
0.034725 0.020657 0.920120 0.024498
0.925848 0.024092 0.027364 0.022696
0.337462 0.121444 0.178593 0.362501
0.149969 0.101971 0.164449 0.583611
0.110338 0.072034 0.094939 0.722688
0.608070 0.202062 0.105451 0.084417
0.801511 0.061485 0.079988 0.057015
0.764838 0.080150 0.078334 0.076679
0.439149 0.253074 0.099868 0.207909
0.050476 0.023944 0.895737 0.029844
0.913096 0.027960 0.029381 0.029562
0.515252 0.308518 0.090071 0.086158
0.801435 0.059327 0.082461 0.056778
0.721093 0.127074 0.070988 0.080845
0.408012 0.191470 0.231092 0.169426
0.518319 0.132500 0.184595 0.164586
0.133512 0.179762 0.274966 0.411760
0.364956 0.222849 0.125127 0.287067
0.319744 0.222206 0.279020 0.179030
0.566900 0.181338 0.156521 0.095241
0.309415 0.210390 0.230453 0.249742
0.302107 0.139561 0.338653 0.219679
0.451908 0.145798 0.173290 0.229004
0.354051 0.144745 0.286312 0.214892
0.845992 0.020776 0.067459 0.065774
0.018381 0.019794 0.042785 0.919041
0.554437 0.222603 0.133052 0.089907
0.918853 0.018879 0.043490 0.018778
0.150896 0.298292 0.125720 0.425092
0.439149 0.253074 0.099868 0.207909
0.050476 0.023944 0.895737 0.029844
0.913096 0.027960 0.029381 0.029562
0.271457 0.196018 0.163634 0.368892
0.059435 0.704678 0.085754 0.150132
0.048909 0.051178 0.814417 0.085497
0.439149 0.253074 0.099868 0.207909
0.050476 0.023944 0.895737 0.029844
0.913096 0.027960 0.029381 0.029562
0.609508 0.221182 0.091578 0.077732
0.743107 0.078455 0.103183 0.075255
0.770915 0.084083 0.062415 0.082586
0.250000 0.250000 0.250000 0.250000

MOTIF CM001000.3_23879772-23881410(+)_1|1|1x0
letter-probability matrix: alength= 4 w= 31
0.366020 0.353669 0.091422 0.188889
0.059022 0.053984 0.834148 0.052846
0.847383 0.047473 0.057316 0.047827
0.098362 0.069352 0.768295 0.063991
0.131925 0.061262 0.725494 0.081319
0.831080 0.046187 0.051326 0.071406
0.428390 0.218940 0.148452 0.204218
0.142681 0.122722 0.111945 0.622652
0.764538 0.075804 0.075712 0.083946
0.400837 0.290822 0.117228 0.191112
0.112017 0.074326 0.733584 0.080073
0.826279 0.056257 0.065423 0.052041
0.307404 0.264880 0.132822 0.294894
0.265039 0.232583 0.265730 0.236649
0.089145 0.084751 0.751046 0.075058
0.294989 0.219427 0.235308 0.250276
0.291744 0.161321 0.318457 0.228478
0.401154 0.168420 0.192286 0.238140
0.329499 0.165895 0.279962 0.224644
0.744717 0.043347 0.106996 0.104940
0.041526 0.043954 0.079400 0.835120
0.481055 0.238859 0.160942 0.119144
0.834996 0.042387 0.080404 0.042214
0.173321 0.292356 0.150672 0.383651
0.014344 0.024751 0.243685 0.717219
0.108234 0.028259 0.785315 0.078192
0.099799 0.071953 0.683701 0.144547
0.228608 0.173463 0.218981 0.378948
0.092979 0.598474 0.124078 0.184469
0.073501 0.073672 0.728648 0.124179
0.250000 0.250000 0.250000 0.250000

MOTIF CM001000.3_23897509-23899495(-)_1|2|1x0
letter-probability matrix: alength= 4 w= 7
0.586110 0.157734 0.153964 0.102192
0.931022 0.018620 0.027095 0.023262
0.100050 0.366480 0.112297 0.421173
0.355078 0.209809 0.223918 0.211195
0.130186 0.123051 0.157794 0.588969
0.801877 0.069722 0.067847 0.060555
0.250000 0.250000 0.250000 0.250000

MOTIF CM001000.3_23897509-23899495(-)_1|3|1x0
letter-probability matrix: alength= 4 w= 13
0.547312 0.224409 0.135730 0.092549
0.912745 0.020508 0.046345 0.020402
0.153059 0.297857 0.128059 0.421024
0.434669 0.253691 0.102278 0.209362
0.053506 0.025821 0.888654 0.032020
0.906581 0.030081 0.031574 0.031764
0.320591 0.265221 0.110117 0.304070
0.269127 0.227884 0.270021 0.232968
0.056085 0.052588 0.846274 0.045053
0.022197 0.019785 0.939233 0.018785
0.075409 0.149917 0.071236 0.703438
0.320059 0.129984 0.155888 0.394069
0.250000 0.250000 0.250000 0.250000

MOTIF CM001000.3_23897509-23899495(-)_1|4|1x0
letter-probability matrix: alength= 4 w= 22
0.343694 0.129691 0.178056 0.348559
0.157030 0.117913 0.187225 0.537832
0.085189 0.064411 0.096317 0.754083
0.509745 0.187096 0.178149 0.125010
0.087080 0.054056 0.058133 0.800731
0.906310 0.029680 0.029734 0.034276
0.326664 0.318258 0.084785 0.270294
0.027361 0.018676 0.933781 0.020182
0.936461 0.020747 0.022676 0.020116
0.443893 0.156694 0.259624 0.139789
0.267755 0.284029 0.115672 0.332545
0.220527 0.111777 0.081325 0.586371
0.356807 0.140652 0.228491 0.274050
0.326822 0.147253 0.237821 0.288103
0.150393 0.143253 0.101518 0.604836
0.518975 0.208150 0.126932 0.145943
0.087332 0.074242 0.068907 0.769519
0.857839 0.045524 0.042530 0.054108
0.372858 0.461348 0.075730 0.090064
0.828510 0.052268 0.056756 0.062466
0.175761 0.052582 0.694878 0.076779
0.250000 0.250000 0.250000 0.250000

MOTIF CM001000.3_23927475-23929326(-)_1|1|1x0
letter-probability matrix: alength= 4 w= 10
0.726715 0.065336 0.152440 0.055509
0.686377 0.059626 0.178168 0.075829
0.021260 0.024007 0.026047 0.928686
0.417272 0.170386 0.315341 0.097001
0.113917 0.259914 0.073028 0.553140
0.844103 0.048473 0.043073 0.064352
0.565967 0.197771 0.157595 0.078667
0.028012 0.026179 0.021032 0.924777
0.938314 0.018766 0.019133 0.023787
0.250000 0.250000 0.250000 0.250000

MOTIF CM001000.3_23927475-23929326(-)_1|2|1x0
letter-probability matrix: alength= 4 w= 28
0.422032 0.173216 0.191479 0.213273
0.060848 0.056513 0.837252 0.045388
0.921968 0.025307 0.025656 0.027069
0.069073 0.031717 0.861970 0.037240
0.155947 0.220328 0.091261 0.532464
0.890459 0.030512 0.035984 0.043045
0.350042 0.134416 0.081649 0.433893
0.083480 0.047217 0.058379 0.810924
0.930107 0.021712 0.020278 0.027903
0.343205 0.331207 0.104765 0.220823
0.027152 0.018622 0.931089 0.023137
0.931330 0.018637 0.027318 0.022714
0.215344 0.178274 0.092255 0.514127
0.146717 0.244577 0.197834 0.410871
0.049512 0.039637 0.867594 0.043257
0.226970 0.304639 0.233747 0.234645
0.235034 0.150719 0.371186 0.243061
0.470175 0.132557 0.151212 0.246055
0.463021 0.291469 0.167013 0.078498
0.035446 0.064567 0.035311 0.864676
0.916144 0.025869 0.029551 0.028436
0.327515 0.157630 0.155160 0.359695
0.106940 0.047807 0.796994 0.048260
0.035381 0.019623 0.901200 0.043795
0.561826 0.199209 0.112590 0.126376
0.853687 0.032014 0.082039 0.032260
0.157111 0.115880 0.263334 0.463675
0.250000 0.250000 0.250000 0.250000

MOTIF CM001000.3_23959497-23961336(+)_1|1|1x0
letter-probability matrix: alength= 4 w= 22
0.509657 0.308793 0.092744 0.088806
0.792192 0.062266 0.085892 0.059651
0.711661 0.130527 0.073901 0.083911
0.022197 0.019785 0.939233 0.018785
0.075409 0.149917 0.071236 0.703438
0.320059 0.129984 0.155888 0.394069
0.351624 0.146745 0.285743 0.215888
0.837715 0.022405 0.070804 0.069076
0.019980 0.021479 0.045610 0.912931
0.525494 0.250808 0.136318 0.087379
0.918139 0.021461 0.037817 0.022584
0.054348 0.074548 0.680809 0.190296
0.209827 0.135567 0.138723 0.515883
0.172629 0.074922 0.637993 0.114457
0.044338 0.059389 0.847122 0.049150
0.219607 0.154517 0.207898 0.417978
0.064322 0.688887 0.092883 0.153908
0.044414 0.044545 0.824435 0.086607
0.517795 0.209484 0.205510 0.067212
0.135381 0.590092 0.079148 0.195378
0.052159 0.037003 0.041262 0.869576
0.250000 0.250000 0.250000 0.250000

MOTIF CM001000.3_23959497-23961336(+)_1|2|1x0
letter-probability matrix: alength= 4 w= 16
0.427751 0.284982 0.099795 0.187472
0.042867 0.026460 0.899671 0.031002
0.906112 0.030566 0.034405 0.028917
0.301033 0.120646 0.147019 0.431302
0.174495 0.125917 0.316545 0.383043
0.112857 0.069960 0.086956 0.730227
0.487040 0.193844 0.185307 0.133809
0.099792 0.064380 0.068831 0.766997
0.880522 0.038012 0.038075 0.043390
0.429859 0.241020 0.188832 0.140289
0.099475 0.492438 0.135183 0.272903
0.718056 0.057957 0.132947 0.091040
0.562435 0.186398 0.168049 0.083119
0.155158 0.276470 0.095995 0.472377
0.018822 0.020303 0.019789 0.941086
0.250000 0.250000 0.250000 0.250000

MOTIF CM001000.3_23974130-23975951(+)_1|1|1x0
letter-probability matrix: alength= 4 w= 40
0.335528 0.222968 0.162774 0.278730
0.183702 0.191255 0.245218 0.379825
0.486220 0.241366 0.149665 0.122749
0.259140 0.197313 0.125866 0.417681
0.199408 0.121389 0.280718 0.398485
0.151614 0.148028 0.155948 0.544409
0.449734 0.291638 0.173188 0.085440
0.042332 0.074200 0.042181 0.841288
0.897272 0.031852 0.036076 0.034801
0.194184 0.196827 0.189057 0.419932
0.685185 0.038915 0.194644 0.081256
0.075489 0.141188 0.645529 0.137794
0.562435 0.186398 0.168049 0.083119
0.155158 0.276470 0.095995 0.472377
0.018822 0.020303 0.019789 0.941086
0.294020 0.218536 0.197670 0.289774
0.168895 0.193657 0.226747 0.410700
0.135374 0.162453 0.224763 0.477411
0.216417 0.460188 0.087492 0.235903
0.108608 0.057883 0.718916 0.114594
0.049932 0.033753 0.872534 0.043781
0.304971 0.213138 0.231955 0.249936
0.299063 0.145957 0.332529 0.222451
0.436293 0.152556 0.179107 0.232045
0.406973 0.140550 0.294517 0.157959
0.880762 0.038465 0.037535 0.043238
0.204035 0.187277 0.063574 0.545113
0.532309 0.228053 0.141393 0.098245
0.898601 0.024340 0.052840 0.024220
0.157621 0.296842 0.133039 0.412498
0.323004 0.236326 0.124459 0.316211
0.062825 0.030663 0.869749 0.036762
0.888966 0.026122 0.040903 0.044010
0.221776 0.158768 0.210518 0.408938
0.070225 0.669220 0.099589 0.160966
0.050087 0.050228 0.805176 0.094510
0.522660 0.210166 0.172627 0.094548
0.042698 0.040266 0.033308 0.883727
0.901373 0.030394 0.030908 0.037325
0.250000 0.250000 0.250000 0.250000

MOTIF CM001000.3_23990484-23991987(-)_1|1|1x0
letter-probability matrix: alength= 4 w= 25
0.565673 0.132184 0.154535 0.147608
0.714783 0.086804 0.111812 0.086601
0.051182 0.085476 0.082590 0.780751
0.456592 0.179981 0.121910 0.241517
0.063280 0.094279 0.122013 0.720428
0.025548 0.018564 0.928197 0.027691
0.503221 0.159934 0.216689 0.120156
0.905108 0.021650 0.048149 0.025092
0.077184 0.089574 0.069807 0.763435
0.423946 0.274519 0.137709 0.163826
0.089306 0.128375 0.092659 0.689661
0.026261 0.025363 0.918659 0.029716
0.578343 0.160276 0.156529 0.104851
0.925536 0.020202 0.029150 0.025112
0.102518 0.364785 0.114771 0.417925
0.245881 0.232808 0.093303 0.428009
0.049177 0.053024 0.828795 0.069004
0.037744 0.026318 0.907944 0.027994
0.194412 0.584093 0.076189 0.145305
0.050590 0.020112 0.897366 0.031933
0.885485 0.024863 0.052010 0.037643
0.440514 0.215785 0.249185 0.094516
0.222925 0.111668 0.090300 0.575107
0.214576 0.237177 0.137112 0.411134
0.250000 0.250000 0.250000 0.250000

MOTIF CM001000.3_24001982-24003317(-)_1|1|1x0
letter-probability matrix: alength= 4 w= 34
0.430458 0.165754 0.212326 0.191461
0.123667 0.173850 0.107129 0.595354
0.074588 0.048137 0.064781 0.812495
0.282182 0.163380 0.181128 0.373311
0.324180 0.210825 0.224127 0.240868
0.077986 0.189430 0.178760 0.553824
0.289206 0.340603 0.152673 0.217518
0.223800 0.213145 0.344962 0.218093
0.501927 0.194341 0.172165 0.131568
0.466992 0.301356 0.091411 0.140240
0.732896 0.064425 0.112220 0.090459
0.023447 0.037430 0.914220 0.024903
0.218291 0.189831 0.183656 0.408223
0.162844 0.043380 0.740898 0.052879
0.062700 0.045189 0.087476 0.804635
0.389241 0.158957 0.326234 0.125568
0.075045 0.167336 0.089957 0.667662
0.022408 0.022215 0.927396 0.027981
0.218635 0.249693 0.194559 0.337113
0.069642 0.685560 0.093993 0.150805
0.027457 0.044930 0.855482 0.072131
0.436846 0.253395 0.101101 0.208658
0.052015 0.024893 0.892147 0.030946
0.909799 0.029034 0.030491 0.030676
0.489140 0.077159 0.323692 0.110009
0.160203 0.512062 0.125544 0.202192
0.061384 0.060563 0.171350 0.706703
0.289378 0.379977 0.122574 0.208071
0.069448 0.503935 0.085548 0.341068
0.018754 0.019802 0.937686 0.023758
0.455955 0.203054 0.111733 0.229257
0.120717 0.122435 0.137002 0.619846
0.027100 0.024648 0.915434 0.032818
0.250000 0.250000 0.250000 0.250000

MOTIF CM001000.3_24284922-24285657(-)_1|1|1x0
letter-probability matrix: alength= 4 w= 13
0.317312 0.163834 0.350831 0.168023
0.060368 0.016459 0.822971 0.100201
0.029004 0.036032 0.019931 0.915033
0.459719 0.158374 0.261364 0.120543
0.049512 0.036097 0.820343 0.094048
0.044012 0.076784 0.039579 0.839626
0.317312 0.163834 0.350831 0.168023
0.060368 0.016459 0.822971 0.100201
0.029004 0.036032 0.019931 0.915033
0.472465 0.098838 0.316962 0.111736
0.053943 0.021437 0.850298 0.074322
0.061665 0.031772 0.031007 0.875556
0.250000 0.250000 0.250000 0.250000

MOTIF CM001000.3_24778583-24781679(+)_1|5|1x0
letter-probability matrix: alength= 4 w= 13
0.253796 0.287373 0.163324 0.295508
0.081020 0.116055 0.666947 0.135978
0.318848 0.170543 0.238148 0.272462
0.312626 0.184880 0.261993 0.240501
0.245857 0.133823 0.286685 0.333635
0.235462 0.151888 0.191287 0.421363
0.390153 0.266330 0.209790 0.133727
0.249736 0.159627 0.200898 0.389740
0.394501 0.141842 0.210388 0.253269
0.926940 0.030451 0.024070 0.018539
0.344678 0.083319 0.062168 0.509835
0.148584 0.307956 0.349049 0.194411
0.250000 0.250000 0.250000 0.250000

MOTIF CM001000.3_24778583-24781679(+)_1|6|1x0
letter-probability matrix: alength= 4 w= 19
0.225436 0.114136 0.477236 0.183191
0.249860 0.039783 0.107117 0.603240
0.062355 0.126650 0.073614 0.737381
0.229683 0.185218 0.232303 0.352796
0.078540 0.076172 0.286090 0.559199
0.057586 0.047620 0.796296 0.098498
0.571019 0.297750 0.089042 0.042189
0.059447 0.650634 0.047802 0.242116
0.934934 0.018699 0.025039 0.021328
0.051297 0.033657 0.891522 0.023525
0.895863 0.026138 0.044614 0.033386
0.249400 0.241021 0.174423 0.335156
0.094836 0.085720 0.423560 0.395884
0.116534 0.055498 0.764079 0.063889
0.210691 0.079186 0.536991 0.173131
0.183663 0.183703 0.482498 0.150135
0.193886 0.150968 0.251468 0.403679
0.152072 0.216367 0.443481 0.188081
0.250000 0.250000 0.250000 0.250000

MOTIF CM001000.3_24778583-24781679(+)_1|8|1x0
letter-probability matrix: alength= 4 w= 13
0.386049 0.118799 0.321522 0.173630
0.825146 0.030684 0.123297 0.020874
0.271132 0.404940 0.137087 0.186841
0.297540 0.175609 0.265174 0.261677
0.179068 0.175178 0.286442 0.359312
0.207159 0.138820 0.256572 0.397448
0.225895 0.519906 0.092516 0.161684
0.045464 0.018069 0.903436 0.033031
0.887932 0.026406 0.048888 0.036774
0.402441 0.184021 0.230173 0.183365
0.216622 0.096595 0.242526 0.444257
0.127011 0.048331 0.101001 0.723657
0.250000 0.250000 0.250000 0.250000

MOTIF CM001000.3_24923664-24925767(+)_1|6|1x0
letter-probability matrix: alength= 4 w= 13
0.248329 0.312728 0.109588 0.329355
0.017998 0.035064 0.899890 0.047048
0.378516 0.118515 0.220236 0.282733
0.402114 0.218086 0.169623 0.210177
0.241923 0.364008 0.149926 0.244143
0.103115 0.098815 0.349811 0.448258
0.450391 0.146820 0.207935 0.194853
0.081095 0.090996 0.188553 0.639357
0.219595 0.054689 0.580336 0.145381
0.307416 0.122035 0.405214 0.165336
0.158413 0.027386 0.350070 0.464132
0.144290 0.148846 0.222822 0.484042
0.250000 0.250000 0.250000 0.250000

MOTIF CM001000.3_24923664-24925767(+)_1|7|1x0
letter-probability matrix: alength= 4 w= 13
0.616173 0.256697 0.068345 0.058786
0.839920 0.049016 0.065422 0.045642
0.880868 0.045947 0.032028 0.041157
0.042240 0.026839 0.912668 0.018253
0.916672 0.020427 0.036317 0.026584
0.248823 0.239838 0.169339 0.342000
0.285790 0.134699 0.302872 0.276639
0.213103 0.052166 0.652752 0.081978
0.222807 0.095691 0.512145 0.169357
0.075181 0.054674 0.790791 0.079353
0.107227 0.047970 0.306761 0.538041
0.260156 0.226841 0.177025 0.335977
0.250000 0.250000 0.250000 0.250000

MOTIF CM001000.3_27401725-27403489(+)_1|1|1x0
letter-probability matrix: alength= 4 w= 52
0.428302 0.166764 0.229614 0.175320
0.055288 0.115432 0.076816 0.752464
0.042567 0.032978 0.894968 0.029487
0.482006 0.125275 0.224632 0.168087
0.188371 0.103464 0.319359 0.388806
0.112181 0.108265 0.282926 0.496628
0.066125 0.033358 0.834571 0.065946
0.353882 0.115249 0.142884 0.387986
0.113382 0.076190 0.127712 0.682716
0.554960 0.214543 0.099280 0.131216
0.602549 0.105230 0.150719 0.141502
0.032094 0.026430 0.914596 0.026880
0.454976 0.331171 0.086863 0.126991
0.060241 0.307591 0.082413 0.549754
0.034358 0.026074 0.890871 0.048697
0.407747 0.074188 0.229332 0.288733
0.163174 0.183782 0.326139 0.326905
0.048639 0.040770 0.072911 0.837680
0.049402 0.022105 0.907803 0.020690
0.244265 0.043192 0.680419 0.032124
0.293694 0.045621 0.033481 0.627204
0.498000 0.312662 0.071740 0.117599
0.506793 0.182772 0.157073 0.153362
0.025309 0.026530 0.923634 0.024527
0.300683 0.220513 0.081731 0.397073
0.068412 0.164901 0.147684 0.619003
0.025930 0.025318 0.908666 0.040086
0.299911 0.257940 0.211977 0.230172
0.322911 0.217579 0.299714 0.159795
0.199149 0.300347 0.242261 0.258243
0.120369 0.154198 0.608944 0.116489
0.327292 0.209530 0.212763 0.250416
0.159809 0.245116 0.289356 0.305719
0.511858 0.130972 0.170021 0.187149
0.409152 0.152567 0.152020 0.286261
0.132655 0.080312 0.171337 0.615696
0.357834 0.137184 0.211416 0.293566
0.053426 0.805506 0.057693 0.083375
0.031082 0.032344 0.868347 0.068226
0.413861 0.360514 0.090383 0.135242
0.069117 0.237502 0.105508 0.587873
0.024170 0.018666 0.933304 0.023859
0.209723 0.132659 0.365358 0.292260
0.171878 0.235112 0.188150 0.404860
0.143597 0.102707 0.351995 0.401701
0.071833 0.079747 0.810042 0.038379
0.241203 0.196508 0.413999 0.148290
0.069066 0.026374 0.180261 0.724298
0.491053 0.163812 0.256628 0.088507
0.173644 0.105538 0.113046 0.607772
0.183371 0.428132 0.117369 0.271128
0.250000 0.250000 0.250000 0.250000

MOTIF CM001000.3_27447408-27449445(+)_1|2|1x0
letter-probability matrix: alength= 4 w= 58
0.245112 0.152733 0.264366 0.337790
0.139641 0.481421 0.206169 0.172768
0.078366 0.202502 0.143971 0.575161
0.141692 0.120169 0.111284 0.626855
0.083138 0.060550 0.178901 0.677411
0.118085 0.087301 0.239253 0.555360
0.421615 0.195670 0.171904 0.210811
0.061032 0.109752 0.104229 0.724987
0.029476 0.027563 0.906761 0.036199
0.465848 0.132118 0.228109 0.173925
0.193096 0.110257 0.316364 0.380283
0.119575 0.115666 0.284032 0.480727
0.075561 0.039845 0.809225 0.075369
0.348643 0.122100 0.149286 0.379971
0.122436 0.084419 0.136850 0.656295
0.534553 0.219775 0.106906 0.138766
0.579001 0.113218 0.158430 0.149351
0.039032 0.032551 0.895349 0.033068
0.404651 0.355657 0.097525 0.142168
0.076560 0.242862 0.113711 0.566867
0.030075 0.023619 0.916592 0.029714
0.325269 0.062681 0.238009 0.374041
0.197390 0.145663 0.447117 0.209830
0.039797 0.037102 0.069486 0.853616
0.058369 0.027514 0.888254 0.025863
0.252874 0.050025 0.659175 0.037926
0.299436 0.052475 0.039291 0.608798
0.483172 0.312638 0.078911 0.125279
0.488612 0.188249 0.163375 0.159763
0.031324 0.032734 0.905525 0.030417
0.299312 0.223961 0.088521 0.388206
0.075897 0.172808 0.155875 0.595420
0.031936 0.031230 0.888838 0.047996
0.300509 0.242533 0.229051 0.227907
0.248805 0.260631 0.303012 0.187552
0.187426 0.274347 0.280198 0.258028
0.250546 0.110635 0.563212 0.075607
0.560707 0.210333 0.094468 0.134492
0.251362 0.397297 0.134727 0.216615
0.075561 0.039845 0.809225 0.075369
0.348643 0.122100 0.149286 0.379971
0.122436 0.084419 0.136850 0.656295
0.534553 0.219775 0.106906 0.138766
0.579001 0.113218 0.158430 0.149351
0.039032 0.032551 0.895349 0.033068
0.571995 0.183409 0.138290 0.106305
0.079656 0.235971 0.083170 0.601202
0.021859 0.018714 0.935687 0.023740
0.268999 0.178418 0.327793 0.224790
0.143944 0.164985 0.273967 0.417103
0.249379 0.111420 0.138172 0.501029
0.109006 0.079392 0.755656 0.055946
0.189121 0.227559 0.375119 0.208201
0.082513 0.050628 0.099700 0.767159
0.570741 0.178248 0.157091 0.093921
0.866113 0.033920 0.066716 0.033251
0.096543 0.506940 0.101794 0.294723
0.250000 0.250000 0.250000 0.250000

MOTIF CM001000.3_27517197-27519048(+)_1|2|1x0
letter-probability matrix: alength= 4 w= 49
0.322112 0.193007 0.141067 0.343814
0.091386 0.163151 0.130852 0.614611
0.096996 0.089163 0.393778 0.420063
0.287142 0.227748 0.222202 0.262908
0.295510 0.244008 0.269691 0.190792
0.146130 0.187713 0.326097 0.340059
0.674917 0.099752 0.132416 0.092915
0.235760 0.029462 0.691925 0.042853
0.065752 0.022989 0.044576 0.866683
0.541293 0.101355 0.245073 0.112279
0.237958 0.103825 0.277380 0.380837
0.189803 0.152234 0.149812 0.508151
0.175660 0.137309 0.150814 0.536217
0.121832 0.048951 0.160803 0.668414
0.161390 0.108263 0.484761 0.245587
0.302043 0.224729 0.278118 0.195109
0.128561 0.353028 0.199064 0.319347
0.198827 0.121648 0.206298 0.473227
0.446566 0.187450 0.133450 0.232534
0.184805 0.034113 0.725240 0.055841
0.171399 0.058528 0.093949 0.676124
0.152796 0.046637 0.690808 0.109758
0.701109 0.043191 0.086734 0.168965
0.082453 0.228368 0.068560 0.620618
0.568092 0.210993 0.094517 0.126398
0.617621 0.100212 0.145721 0.136447
0.028194 0.023029 0.925339 0.023438
0.534880 0.142605 0.139285 0.183230
0.198682 0.044209 0.683927 0.073181
0.308923 0.172122 0.143308 0.375647
0.151907 0.080001 0.459239 0.308854
0.129117 0.072364 0.377068 0.421451
0.092839 0.120427 0.427588 0.359145
0.066685 0.036772 0.859678 0.036866
0.278747 0.109789 0.341915 0.269548
0.100235 0.088269 0.119503 0.691993
0.109940 0.145993 0.383589 0.360478
0.061349 0.031539 0.854123 0.052989
0.147124 0.056632 0.080258 0.715986
0.493352 0.210489 0.152190 0.143969
0.184438 0.270111 0.194463 0.350989
0.034416 0.028324 0.913232 0.024028
0.481142 0.301390 0.084309 0.133158
0.759639 0.056614 0.102401 0.081345
0.018617 0.030678 0.930851 0.019853
0.412340 0.101693 0.403033 0.082934
0.104361 0.059088 0.305946 0.530605
0.098522 0.035877 0.114856 0.750745
0.250000 0.250000 0.250000 0.250000

MOTIF CM001000.3_27552576-27554508(+)_1|1|1x0
letter-probability matrix: alength= 4 w= 7
0.038698 0.018485 0.924272 0.018544
0.280713 0.088311 0.361715 0.269261
0.070924 0.060571 0.088220 0.780285
0.658119 0.156254 0.123914 0.061713
0.123679 0.726086 0.044145 0.106089
0.088957 0.498810 0.127994 0.284240
0.250000 0.250000 0.250000 0.250000

MOTIF CM001000.3_27552576-27554508(+)_1|2|1x0
letter-probability matrix: alength= 4 w= 43
0.262431 0.107965 0.229896 0.399708
0.334365 0.293372 0.223296 0.148967
0.127418 0.579391 0.145993 0.147198
0.446390 0.165147 0.181595 0.206868
0.435945 0.249143 0.141552 0.173360
0.180459 0.174950 0.203153 0.441439
0.434806 0.207262 0.242345 0.115587
0.117510 0.436330 0.090542 0.355618
0.045097 0.039892 0.051804 0.863207
0.496450 0.228599 0.121899 0.153052
0.534720 0.128743 0.172599 0.163937
0.055235 0.047142 0.849828 0.047795
0.340798 0.136774 0.214471 0.307957
0.254317 0.158355 0.280404 0.306924
0.209821 0.162913 0.155757 0.471509
0.289560 0.194300 0.296775 0.219364
0.250411 0.146658 0.230932 0.371998
0.247698 0.167530 0.149555 0.435216
0.318480 0.376215 0.158237 0.147067
0.111165 0.170865 0.578956 0.139014
0.501036 0.224512 0.136987 0.137465
0.127023 0.109992 0.182113 0.580871
0.230842 0.103024 0.313104 0.353030
0.219521 0.256988 0.331615 0.191876
0.290410 0.256793 0.218795 0.234003
0.309712 0.224410 0.291433 0.174444
0.207990 0.290839 0.244055 0.257115
0.293763 0.243656 0.231795 0.230785
0.249347 0.259658 0.296138 0.194857
0.194691 0.271470 0.276514 0.257326
0.206098 0.076671 0.485732 0.231498
0.223029 0.057983 0.667434 0.051555
0.107869 0.168369 0.498399 0.225363
0.047953 0.036812 0.863137 0.052098
0.084135 0.048296 0.818839 0.048729
0.154366 0.074325 0.092544 0.678765
0.022319 0.018787 0.939372 0.019522
0.095477 0.084376 0.138180 0.681966
0.024954 0.062099 0.878078 0.034870
0.387011 0.345796 0.111825 0.155367
0.091856 0.251508 0.129721 0.526915
0.044418 0.035973 0.875658 0.043951
0.250000 0.250000 0.250000 0.250000

MOTIF CM001000.3_27577150-27578989(+)_1|1|1x0
letter-probability matrix: alength= 4 w= 55
0.173818 0.150058 0.135844 0.540281
0.186134 0.084992 0.136301 0.592573
0.086173 0.069817 0.207418 0.636593
0.390922 0.182595 0.236365 0.190119
0.081044 0.146800 0.105678 0.666479
0.070230 0.057157 0.820393 0.052221
0.510767 0.118358 0.225819 0.145056
0.277175 0.164445 0.254470 0.303910
0.166403 0.171386 0.196582 0.465629
0.096979 0.055828 0.750425 0.096767
0.337560 0.136503 0.162359 0.363578
0.141148 0.102410 0.155378 0.601064
0.516088 0.252660 0.145113 0.086139
0.759470 0.060726 0.118302 0.061503
0.037442 0.050366 0.041809 0.870382
0.426190 0.249559 0.214291 0.109959
0.114688 0.361121 0.119268 0.404923
0.075700 0.066101 0.110385 0.747813
0.314802 0.133663 0.243996 0.307539
0.228221 0.237176 0.265455 0.269148
0.175106 0.147770 0.142703 0.534422
0.057097 0.034460 0.855475 0.052968
0.126907 0.051796 0.761373 0.059925
0.203056 0.085455 0.076731 0.634758
0.385652 0.345007 0.112961 0.156380
0.093091 0.252086 0.130967 0.523856
0.045702 0.037099 0.871971 0.045227
0.413270 0.210306 0.089229 0.287195
0.159638 0.449723 0.096582 0.294057
0.018605 0.023504 0.930252 0.027639
0.289950 0.256734 0.219129 0.234187
0.309066 0.224735 0.291019 0.175180
0.208427 0.290379 0.244139 0.257056
0.166124 0.100291 0.587050 0.146535
0.341528 0.391936 0.125519 0.141017
0.257970 0.380625 0.176520 0.184885
0.096979 0.055828 0.750425 0.096767
0.337560 0.136503 0.162359 0.363578
0.141148 0.102410 0.155378 0.601064
0.433923 0.224359 0.174532 0.167186
0.198750 0.267065 0.207066 0.327119
0.065437 0.056274 0.828744 0.049545
0.344741 0.272457 0.091809 0.290993
0.126614 0.157234 0.562753 0.153399
0.054468 0.045609 0.850311 0.049612
0.219142 0.151425 0.342989 0.286443
0.186568 0.240236 0.200697 0.372499
0.163435 0.124705 0.336976 0.374884
0.105221 0.066361 0.761927 0.066492
0.275351 0.133823 0.322538 0.268288
0.133038 0.120565 0.152443 0.593954
0.502779 0.205005 0.177390 0.114827
0.183430 0.553429 0.096455 0.166686
0.137912 0.404348 0.173055 0.284686
0.250000 0.250000 0.250000 0.250000

MOTIF CM001000.3_27609467-27611783(-)_1|1|1x0
letter-probability matrix: alength= 4 w= 10
0.194572 0.107594 0.398946 0.298888
0.150313 0.225416 0.168971 0.455300
0.115996 0.075193 0.369940 0.438871
0.038698 0.018485 0.924272 0.018544
0.280713 0.088311 0.361715 0.269261
0.070924 0.060571 0.088220 0.780285
0.658119 0.156254 0.123914 0.061713
0.123679 0.726086 0.044145 0.106089
0.088957 0.498810 0.127994 0.284240
0.250000 0.250000 0.250000 0.250000

MOTIF CM001000.3_27609467-27611783(-)_1|2|1x0
letter-probability matrix: alength= 4 w= 55
0.257388 0.096061 0.283744 0.362807
0.126421 0.235762 0.195676 0.442141
0.066490 0.087635 0.057422 0.788454
0.089483 0.061663 0.720331 0.128524
0.512492 0.239070 0.128910 0.119529
0.115937 0.247080 0.150766 0.486217
0.463274 0.198174 0.237074 0.101479
0.102070 0.459081 0.075706 0.363143
0.030765 0.026731 0.036064 0.906441
0.571995 0.183409 0.138290 0.106305
0.079656 0.235971 0.083170 0.601202
0.021859 0.018714 0.935687 0.023740
0.377730 0.120748 0.386500 0.115022
0.235117 0.375899 0.179943 0.209041
0.186525 0.080887 0.206011 0.526576
0.063234 0.031027 0.867492 0.038247
0.219175 0.130324 0.105291 0.545210
0.164961 0.064840 0.059863 0.710336
0.331136 0.409386 0.111125 0.148354
0.704343 0.071739 0.141176 0.082742
0.638342 0.101186 0.143184 0.117289
0.150011 0.120118 0.178318 0.551552
0.232022 0.142038 0.275121 0.350819
0.309363 0.284414 0.272510 0.133713
0.296552 0.257553 0.214367 0.231529
0.318285 0.220017 0.296850 0.164849
0.202234 0.296989 0.242911 0.257866
0.357731 0.204227 0.236137 0.201906
0.301197 0.307383 0.206716 0.184704
0.264838 0.215687 0.240308 0.279167
0.467355 0.169335 0.192321 0.170989
0.133407 0.033708 0.780665 0.052220
0.151282 0.053724 0.065911 0.729082
0.033007 0.024378 0.906318 0.036297
0.063958 0.033854 0.867986 0.034202
0.134256 0.058095 0.074690 0.732959
0.374328 0.256251 0.226886 0.142535
0.150177 0.182835 0.178786 0.488201
0.077713 0.095636 0.723211 0.103440
0.483172 0.312638 0.078911 0.125279
0.488612 0.188249 0.163375 0.159763
0.031324 0.032734 0.905525 0.030417
0.212944 0.138752 0.357867 0.290437
0.176771 0.236947 0.192375 0.393907
0.150127 0.109734 0.347240 0.392899
0.082708 0.048480 0.820221 0.048591
0.277401 0.120221 0.333207 0.269172
0.114610 0.102252 0.134197 0.648940
0.075561 0.039845 0.809225 0.075369
0.348643 0.122100 0.149286 0.379971
0.122436 0.084419 0.136850 0.656295
0.534553 0.219775 0.106906 0.138766
0.579001 0.113218 0.158430 0.149351
0.039032 0.032551 0.895349 0.033068
0.250000 0.250000 0.250000 0.250000

MOTIF CM001000.3_27662135-27664457(-)_1|1|1x0
letter-probability matrix: alength= 4 w= 64
0.257388 0.096061 0.283744 0.362807
0.126421 0.235762 0.195676 0.442141
0.066490 0.087635 0.057422 0.788454
0.089483 0.061663 0.720331 0.128524
0.512492 0.239070 0.128910 0.119529
0.115937 0.247080 0.150766 0.486217
0.463274 0.198174 0.237074 0.101479
0.102070 0.459081 0.075706 0.363143
0.030765 0.026731 0.036064 0.906441
0.571995 0.183409 0.138290 0.106305
0.079656 0.235971 0.083170 0.601202
0.021859 0.018714 0.935687 0.023740
0.377730 0.120748 0.386500 0.115022
0.235117 0.375899 0.179943 0.209041
0.186525 0.080887 0.206011 0.526576
0.063234 0.031027 0.867492 0.038247
0.219175 0.130324 0.105291 0.545210
0.164961 0.064840 0.059863 0.710336
0.492787 0.341222 0.082800 0.083190
0.573042 0.156905 0.161593 0.108460
0.641812 0.153443 0.113815 0.090930
0.299312 0.223961 0.088521 0.388206
0.075897 0.172808 0.155875 0.595420
0.031936 0.031230 0.888838 0.047996
0.296552 0.257553 0.214367 0.231529
0.318285 0.220017 0.296850 0.164849
0.202234 0.296989 0.242911 0.257866
0.263066 0.175099 0.218391 0.343444
0.139876 0.072165 0.677418 0.110541
0.219879 0.121187 0.210834 0.448101
0.038487 0.024476 0.896666 0.040372
0.136016 0.045259 0.772485 0.046240
0.147515 0.052968 0.072674 0.726844
0.374328 0.256251 0.226886 0.142535
0.150177 0.182835 0.178786 0.488201
0.077713 0.095636 0.723211 0.103440
0.483172 0.312638 0.078911 0.125279
0.488612 0.188249 0.163375 0.159763
0.031324 0.032734 0.905525 0.030417
0.212944 0.138752 0.357867 0.290437
0.176771 0.236947 0.192375 0.393907
0.150127 0.109734 0.347240 0.392899
0.082708 0.048480 0.820221 0.048591
0.277401 0.120221 0.333207 0.269172
0.114610 0.102252 0.134197 0.648940
0.075561 0.039845 0.809225 0.075369
0.348643 0.122100 0.149286 0.379971
0.122436 0.084419 0.136850 0.656295
0.534553 0.219775 0.106906 0.138766
0.579001 0.113218 0.158430 0.149351
0.039032 0.032551 0.895349 0.033068
0.458197 0.301129 0.095999 0.144675
0.715547 0.069610 0.118478 0.096366
0.026959 0.042205 0.902276 0.028560
0.212944 0.138752 0.357867 0.290437
0.176771 0.236947 0.192375 0.393907
0.150127 0.109734 0.347240 0.392899
0.082708 0.048480 0.820221 0.048591
0.277401 0.120221 0.333207 0.269172
0.114610 0.102252 0.134197 0.648940
0.545483 0.192878 0.163105 0.098533
0.167633 0.602739 0.079594 0.150034
0.123530 0.429662 0.160699 0.286109
0.250000 0.250000 0.250000 0.250000

MOTIF CM001000.3_27688139-27690092(-)_1|1|1x0
letter-probability matrix: alength= 4 w= 10
0.057163 0.042127 0.864793 0.035917
0.789999 0.058770 0.075217 0.076014
0.057579 0.023128 0.889899 0.029395
0.483337 0.246330 0.187725 0.082608
0.114564 0.297324 0.126323 0.461790
0.031893 0.023589 0.023417 0.921101
0.042483 0.024413 0.907001 0.026103
0.080273 0.023064 0.879082 0.017582
0.067057 0.026142 0.038943 0.867857
0.250000 0.250000 0.250000 0.250000

MOTIF CM001000.3_27688139-27690092(-)_1|2|1x0
letter-probability matrix: alength= 4 w= 40
0.101947 0.058014 0.784655 0.055385
0.278650 0.082708 0.571436 0.067206
0.313341 0.084928 0.068368 0.533363
0.426947 0.308073 0.109764 0.155216
0.423426 0.207141 0.186265 0.183169
0.064672 0.066843 0.805221 0.063263
0.407007 0.128586 0.312173 0.152234
0.249495 0.152350 0.224898 0.373257
0.196838 0.095095 0.218488 0.489579
0.426947 0.308073 0.109764 0.155216
0.423426 0.207141 0.186265 0.183169
0.064672 0.066843 0.805221 0.063263
0.407007 0.128586 0.312173 0.152234
0.249495 0.152350 0.224898 0.373257
0.196838 0.095095 0.218488 0.489579
0.426947 0.308073 0.109764 0.155216
0.423426 0.207141 0.186265 0.183169
0.064672 0.066843 0.805221 0.063263
0.407007 0.128586 0.312173 0.152234
0.249495 0.152350 0.224898 0.373257
0.196838 0.095095 0.218488 0.489579
0.426947 0.308073 0.109764 0.155216
0.423426 0.207141 0.186265 0.183169
0.064672 0.066843 0.805221 0.063263
0.407007 0.128586 0.312173 0.152234
0.249495 0.152350 0.224898 0.373257
0.196838 0.095095 0.218488 0.489579
0.426947 0.308073 0.109764 0.155216
0.423426 0.207141 0.186265 0.183169
0.064672 0.066843 0.805221 0.063263
0.240204 0.315014 0.084059 0.360723
0.113022 0.144700 0.512394 0.229884
0.048491 0.048857 0.846522 0.056130
0.284542 0.256003 0.223098 0.236357
0.301388 0.228518 0.286041 0.184052
0.213634 0.284950 0.245094 0.256321
0.922605 0.037125 0.018452 0.021818
0.524932 0.257413 0.067188 0.150468
0.348054 0.281011 0.197851 0.173083
0.250000 0.250000 0.250000 0.250000

MOTIF CM001000.3_29475540-29476986(+)_1|2|1x0
letter-probability matrix: alength= 4 w= 31
0.238934 0.173030 0.219914 0.368122
0.156905 0.158252 0.241465 0.443378
0.093553 0.110854 0.706775 0.088818
0.588466 0.246618 0.067583 0.097333
0.204505 0.040188 0.710498 0.044809
0.936634 0.018733 0.022953 0.021681
0.243745 0.142333 0.419993 0.193929
0.161636 0.437951 0.080770 0.319642
0.102852 0.552377 0.180953 0.163818
0.140821 0.089104 0.651327 0.118748
0.500993 0.209611 0.157025 0.132371
0.171259 0.528447 0.127108 0.173185
0.436811 0.310322 0.092304 0.160564
0.043663 0.022477 0.904888 0.028972
0.928868 0.018813 0.029967 0.022353
0.319648 0.132224 0.355079 0.193049
0.195443 0.311431 0.143005 0.350121
0.154510 0.635812 0.084074 0.125603
0.358630 0.244920 0.215876 0.180573
0.517590 0.077264 0.296867 0.108279
0.073752 0.122882 0.215025 0.588341
0.084683 0.153961 0.697142 0.064214
0.763815 0.042815 0.127949 0.065421
0.126383 0.065531 0.696958 0.111128
0.508492 0.178239 0.200719 0.112550
0.117446 0.406352 0.128726 0.347476
0.054773 0.045176 0.060521 0.839530
0.555850 0.135311 0.179648 0.129190
0.314632 0.172378 0.161925 0.351065
0.251613 0.139238 0.281269 0.327881
0.250000 0.250000 0.250000 0.250000

MOTIF CM001000.3_29491663-29493148(+)_1|1|1x0
letter-probability matrix: alength= 4 w= 13
0.202875 0.111344 0.294468 0.391314
0.299811 0.073319 0.174243 0.452627
0.141365 0.097281 0.199731 0.561623
0.144623 0.172787 0.200312 0.482278
0.095553 0.666080 0.155926 0.082441
0.154549 0.393138 0.206887 0.245427
0.074988 0.044603 0.838060 0.042349
0.035478 0.018335 0.916745 0.029442
0.922327 0.018715 0.022728 0.036230
0.226543 0.215543 0.232375 0.325540
0.322631 0.176792 0.232050 0.268527
0.101645 0.148809 0.177353 0.572193
0.250000 0.250000 0.250000 0.250000

MOTIF CM001000.3_29491663-29493148(+)_1|2|1x0
letter-probability matrix: alength= 4 w= 25
0.397772 0.379662 0.060514 0.162051
0.025533 0.022620 0.929871 0.021975
0.938058 0.018761 0.024229 0.018951
0.564610 0.124555 0.236861 0.073973
0.160404 0.234298 0.180781 0.424517
0.203052 0.093035 0.088347 0.615566
0.584927 0.090749 0.206720 0.117603
0.282852 0.145417 0.253663 0.318069
0.143144 0.148629 0.177017 0.531209
0.584927 0.090749 0.206720 0.117603
0.282852 0.145417 0.253663 0.318069
0.143144 0.148629 0.177017 0.531209
0.323486 0.047005 0.209070 0.420439
0.090463 0.181738 0.186052 0.541747
0.024864 0.026098 0.926844 0.022194
0.173720 0.185702 0.094811 0.545767
0.054715 0.050463 0.656956 0.237866
0.018834 0.022018 0.937956 0.021192
0.210848 0.125507 0.276108 0.387536
0.294771 0.113945 0.250373 0.340911
0.047911 0.084568 0.205584 0.661937
0.311708 0.122114 0.254547 0.311632
0.129864 0.130231 0.238744 0.501162
0.154891 0.315162 0.229740 0.300207
0.250000 0.250000 0.250000 0.250000

MOTIF CM001000.3_29527514-29529653(+)_1|1|1x0
letter-probability matrix: alength= 4 w= 19
0.506028 0.112136 0.166399 0.215436
0.401493 0.129964 0.201843 0.266700
0.139886 0.375234 0.232305 0.252575
0.433718 0.168573 0.187494 0.210216
0.053161 0.049151 0.858739 0.038949
0.936294 0.020626 0.020927 0.022153
0.078298 0.050149 0.809255 0.062298
0.028465 0.922442 0.018449 0.030644
0.081862 0.681358 0.110811 0.125970
0.030062 0.026077 0.900000 0.043861
0.027964 0.896187 0.044400 0.031448
0.037060 0.045908 0.042794 0.874238
0.485909 0.097149 0.260082 0.156861
0.145361 0.171405 0.225319 0.457915
0.074447 0.068729 0.139279 0.717545
0.170778 0.197244 0.466157 0.165822
0.085754 0.233384 0.227760 0.453102
0.034873 0.026120 0.039887 0.899120
0.250000 0.250000 0.250000 0.250000

MOTIF CM001000.3_29527514-29529653(+)_1|2|1x0
letter-probability matrix: alength= 4 w= 10
0.367451 0.200092 0.145866 0.286591
0.049238 0.039134 0.850016 0.061612
0.039668 0.018370 0.918517 0.023445
0.082682 0.053660 0.797425 0.066233
0.031286 0.914568 0.020539 0.033607
0.085634 0.669381 0.114882 0.130103
0.082682 0.053660 0.797425 0.066233
0.031286 0.914568 0.020539 0.033607
0.085634 0.669381 0.114882 0.130103
0.250000 0.250000 0.250000 0.250000

MOTIF CM001000.3_29527514-29529653(+)_1|3|1x0
letter-probability matrix: alength= 4 w= 10
0.438874 0.166543 0.185735 0.208848
0.050043 0.046177 0.867402 0.036377
0.941780 0.018836 0.019118 0.020267
0.064314 0.047248 0.807796 0.080642
0.044775 0.847411 0.049046 0.058768
0.228391 0.219669 0.329909 0.222031
0.055020 0.029649 0.875941 0.039391
0.106317 0.401487 0.144387 0.347809
0.065365 0.061930 0.095572 0.777133
0.250000 0.250000 0.250000 0.250000

MOTIF CM001000.3_29544207-29545686(-)_1|1|1x0
letter-probability matrix: alength= 4 w= 10
0.367260 0.188711 0.177891 0.266138
0.174318 0.272299 0.213923 0.339460
0.241567 0.307409 0.143467 0.307558
0.318401 0.311338 0.099750 0.270511
0.042835 0.030837 0.893361 0.032966
0.896785 0.033805 0.036492 0.032919
0.026359 0.019631 0.935304 0.018706
0.920571 0.022301 0.038676 0.018452
0.112338 0.117675 0.071527 0.698460
0.250000 0.250000 0.250000 0.250000

MOTIF CM001000.3_29544207-29545686(-)_1|2|1x0
letter-probability matrix: alength= 4 w= 16
0.362109 0.251115 0.138438 0.248337
0.081444 0.157087 0.131005 0.630464
0.046477 0.038881 0.873051 0.041591
0.318401 0.311338 0.099750 0.270511
0.042835 0.030837 0.893361 0.032966
0.896785 0.033805 0.036492 0.032919
0.026359 0.019631 0.935304 0.018706
0.920571 0.022301 0.038676 0.018452
0.112338 0.117675 0.071527 0.698460
0.236679 0.128453 0.324847 0.310020
0.121281 0.060285 0.724898 0.093535
0.109807 0.066811 0.082387 0.740994
0.271365 0.235124 0.197723 0.295788
0.282566 0.152572 0.301577 0.263285
0.143325 0.293392 0.258846 0.304437
0.250000 0.250000 0.250000 0.250000

MOTIF CM001000.3_29544207-29545686(-)_1|3|1x0
letter-probability matrix: alength= 4 w= 7
0.257899 0.143831 0.136735 0.461535
0.025290 0.019449 0.928616 0.026645
0.930434 0.018609 0.021768 0.029189
0.049998 0.029789 0.894086 0.026128
0.910345 0.033576 0.032826 0.023254
0.086737 0.647334 0.079808 0.186122
0.250000 0.250000 0.250000 0.250000

MOTIF CM001000.3_29573676-29575515(+)_1|1|1x0
letter-probability matrix: alength= 4 w= 58
0.177248 0.092025 0.589905 0.140822
0.136491 0.140947 0.153357 0.569205
0.056837 0.038525 0.843816 0.060823
0.103731 0.074042 0.753715 0.068512
0.137301 0.065502 0.711113 0.086085
0.817460 0.050292 0.055680 0.076569
0.258897 0.142936 0.235594 0.362573
0.186764 0.133328 0.159331 0.520577
0.066542 0.076413 0.091507 0.765538
0.448799 0.163570 0.184130 0.203501
0.128982 0.170043 0.161596 0.539379
0.055193 0.050167 0.839017 0.055622
0.350567 0.337263 0.162772 0.149398
0.121935 0.203031 0.158759 0.516275
0.094079 0.089054 0.719503 0.097365
0.525286 0.260295 0.091536 0.122883
0.232801 0.062591 0.636268 0.068340
0.876895 0.037265 0.043907 0.041933
0.448799 0.163570 0.184130 0.203501
0.128982 0.170043 0.161596 0.539379
0.055193 0.050167 0.839017 0.055622
0.208137 0.046728 0.621448 0.123686
0.065358 0.168471 0.045270 0.720900
0.021401 0.018739 0.936926 0.022935
0.154723 0.099384 0.657217 0.088677
0.163139 0.150730 0.142258 0.543873
0.092486 0.065608 0.770554 0.071352
0.453582 0.164252 0.194771 0.187395
0.181611 0.168818 0.194951 0.454620
0.088068 0.094821 0.132061 0.685051
0.448799 0.163570 0.184130 0.203501
0.128982 0.170043 0.161596 0.539379
0.055193 0.050167 0.839017 0.055622
0.385190 0.183914 0.280754 0.150142
0.101981 0.128014 0.121136 0.648869
0.068389 0.058544 0.808150 0.064917
0.424949 0.147376 0.194484 0.233191
0.354668 0.160534 0.218742 0.266056
0.168248 0.336594 0.240303 0.254855
0.369088 0.208026 0.208243 0.214643
0.137811 0.126211 0.181295 0.554683
0.504997 0.155074 0.147335 0.192593
0.369088 0.208026 0.208243 0.214643
0.137811 0.126211 0.181295 0.554683
0.504997 0.155074 0.147335 0.192593
0.177248 0.092025 0.589905 0.140822
0.136491 0.140947 0.153357 0.569205
0.056837 0.038525 0.843816 0.060823
0.369088 0.208026 0.208243 0.214643
0.137811 0.126211 0.181295 0.554683
0.504997 0.155074 0.147335 0.192593
0.319325 0.139620 0.253063 0.287993
0.111127 0.117204 0.203875 0.567794
0.049415 0.056703 0.801950 0.091931
0.381403 0.213496 0.139796 0.265304
0.145547 0.084117 0.641518 0.128819
0.087521 0.052288 0.805167 0.055025
0.250000 0.250000 0.250000 0.250000

MOTIF CM001000.3_29593506-29596011(-)_1|1|1x0
letter-probability matrix: alength= 4 w= 19
0.401364 0.177611 0.267485 0.153540
0.212366 0.122170 0.202736 0.462729
0.209345 0.173923 0.263729 0.353003
0.349452 0.305234 0.117153 0.228161
0.086332 0.042681 0.821843 0.049144
0.876107 0.036697 0.041692 0.045504
0.503615 0.338372 0.102192 0.055821
0.054896 0.304136 0.045154 0.595814
0.899397 0.033028 0.031880 0.035694
0.185826 0.114982 0.243930 0.455263
0.062231 0.676417 0.108742 0.152610
0.066390 0.066117 0.103570 0.763923
0.037058 0.025134 0.919420 0.018388
0.067165 0.132570 0.059403 0.740863
0.881367 0.033549 0.033332 0.051751
0.435938 0.121418 0.230513 0.212131
0.117137 0.257486 0.214348 0.411029
0.736889 0.078366 0.117655 0.067091
0.250000 0.250000 0.250000 0.250000

MOTIF CM001000.3_29593506-29596011(-)_1|2|1x0
letter-probability matrix: alength= 4 w= 46
0.376110 0.156983 0.381025 0.085883
0.056708 0.181914 0.059047 0.702331
0.817745 0.053200 0.062847 0.066209
0.262596 0.162282 0.390607 0.184516
0.926209 0.031838 0.022356 0.019596
0.022106 0.931525 0.018631 0.027738
0.216276 0.124379 0.303556 0.355789
0.238868 0.133061 0.295202 0.332868
0.077784 0.086860 0.690635 0.144721
0.445487 0.116674 0.228448 0.209391
0.112429 0.256686 0.211804 0.419080
0.755987 0.072177 0.110504 0.061332
0.362102 0.084970 0.365727 0.187201
0.841112 0.055928 0.063880 0.039080
0.148171 0.598735 0.061565 0.191530
0.409115 0.174076 0.267378 0.149432
0.209431 0.117318 0.199488 0.473763
0.207192 0.170605 0.263934 0.358269
0.542256 0.217960 0.116631 0.123153
0.639693 0.092940 0.142325 0.125042
0.033836 0.025162 0.915831 0.025171
0.561228 0.165489 0.179125 0.094158
0.087138 0.388273 0.076784 0.447804
0.862860 0.041306 0.055181 0.040652
0.496714 0.229914 0.093736 0.179636
0.063280 0.056136 0.823148 0.057436
0.883180 0.038239 0.040893 0.037688
0.306750 0.161976 0.130240 0.401034
0.094391 0.756943 0.051515 0.097151
0.664140 0.056948 0.091296 0.187616
0.690659 0.143689 0.085976 0.079676
0.846702 0.043281 0.068164 0.041853
0.171495 0.229291 0.211501 0.387712
0.409115 0.174076 0.267378 0.149432
0.209431 0.117318 0.199488 0.473763
0.207192 0.170605 0.263934 0.358269
0.325006 0.235480 0.121555 0.317959
0.058544 0.027941 0.879827 0.033689
0.898327 0.023643 0.037543 0.040488
0.423234 0.278220 0.181449 0.117097
0.045443 0.034102 0.039975 0.880479
0.934980 0.021161 0.022203 0.021655
0.296124 0.061071 0.318542 0.324263
0.123890 0.230378 0.171494 0.474238
0.087707 0.091454 0.163009 0.657829
0.250000 0.250000 0.250000 0.250000

MOTIF CM001000.3_29613977-29615216(+)_1|1|1x0
letter-probability matrix: alength= 4 w= 34
0.048407 0.045359 0.033615 0.872619
0.054871 0.783452 0.069032 0.092645
0.141713 0.376319 0.167746 0.314221
0.063236 0.346720 0.546905 0.043138
0.873069 0.022030 0.052015 0.052886
0.141959 0.062355 0.644728 0.150958
0.661174 0.145818 0.093378 0.099629
0.193707 0.105407 0.098495 0.602391
0.804613 0.054823 0.086545 0.054019
0.661174 0.145818 0.093378 0.099629
0.193707 0.105407 0.098495 0.602391
0.804613 0.054823 0.086545 0.054019
0.303430 0.137119 0.461512 0.097940
0.331444 0.111203 0.114943 0.442410
0.553815 0.112568 0.169376 0.164241
0.429758 0.304979 0.187379 0.077884
0.110211 0.051391 0.676488 0.161910
0.726951 0.118088 0.073668 0.081292
0.366010 0.085671 0.252630 0.295689
0.284450 0.122140 0.243488 0.349922
0.098025 0.113707 0.646591 0.141677
0.350628 0.396462 0.163700 0.089210
0.371388 0.038849 0.528057 0.061706
0.017854 0.025047 0.064399 0.892700
0.601672 0.121845 0.152729 0.123753
0.535688 0.174642 0.156139 0.133531
0.223587 0.415095 0.180586 0.180732
0.053269 0.035637 0.849997 0.061097
0.145535 0.037436 0.743381 0.073648
0.458132 0.142901 0.182009 0.216959
0.661174 0.145818 0.093378 0.099629
0.193707 0.105407 0.098495 0.602391
0.804613 0.054823 0.086545 0.054019
0.250000 0.250000 0.250000 0.250000

MOTIF CM001000.3_29633669-29635580(-)_1|1|1x0
letter-probability matrix: alength= 4 w= 7
0.394858 0.064671 0.450669 0.089802
0.042232 0.060286 0.802190 0.095292
0.066347 0.046866 0.589779 0.297008
0.041369 0.049518 0.886938 0.022176
0.018368 0.918409 0.036731 0.026492
0.657693 0.104563 0.105573 0.132172
0.250000 0.250000 0.250000 0.250000

MOTIF CM001000.3_29633669-29635580(-)_1|2|1x0
letter-probability matrix: alength= 4 w= 49
0.065670 0.042463 0.853460 0.038407
0.096908 0.037214 0.812891 0.052987
0.905033 0.024585 0.028043 0.042339
0.361431 0.301959 0.218036 0.118574
0.030631 0.063146 0.036965 0.869258
0.870598 0.041441 0.038044 0.049917
0.427757 0.283573 0.209027 0.079643
0.026832 0.040792 0.026543 0.905833
0.909771 0.027162 0.029100 0.033968
0.448665 0.291234 0.156313 0.103787
0.049397 0.075868 0.054238 0.820497
0.878239 0.036964 0.039887 0.044910
0.295363 0.194494 0.266346 0.243797
0.078265 0.099607 0.129127 0.693000
0.643961 0.127439 0.125869 0.102731
0.395767 0.248747 0.207490 0.147995
0.032741 0.054101 0.041199 0.871959
0.884323 0.032169 0.036840 0.046668
0.562136 0.259045 0.112537 0.066282
0.664023 0.115051 0.150465 0.070461
0.674977 0.064841 0.103216 0.156966
0.504815 0.308975 0.095084 0.091126
0.784009 0.064875 0.088912 0.062205
0.703412 0.133517 0.076468 0.086603
0.043799 0.025729 0.912228 0.018245
0.900585 0.034432 0.031650 0.033333
0.825298 0.061623 0.041177 0.071902
0.334575 0.171586 0.264848 0.228991
0.731682 0.108505 0.079671 0.080142
0.102831 0.178648 0.432380 0.286141
0.423110 0.278220 0.181503 0.117168
0.045526 0.034171 0.040051 0.880252
0.934821 0.021214 0.022257 0.021708
0.374285 0.173261 0.172012 0.280442
0.101172 0.158138 0.114716 0.625974
0.593734 0.066476 0.086115 0.253675
0.271205 0.201843 0.323867 0.203086
0.046753 0.097460 0.102572 0.753215
0.020585 0.025979 0.916604 0.036833
0.451848 0.307256 0.149136 0.091760
0.058002 0.073191 0.047191 0.821616
0.839612 0.037269 0.048080 0.075039
0.331682 0.411003 0.110001 0.147313
0.708651 0.070416 0.139592 0.081341
0.642468 0.099831 0.141798 0.115903
0.085666 0.347024 0.504757 0.062553
0.802118 0.038947 0.078925 0.080010
0.165835 0.084322 0.575413 0.174430
0.250000 0.250000 0.250000 0.250000

MOTIF CM001000.3_29667626-29668766(+)_1|1|1x0
letter-probability matrix: alength= 4 w= 7
0.618045 0.256143 0.067665 0.058148
0.842096 0.048322 0.064606 0.044976
0.882777 0.045247 0.031472 0.040503
0.379384 0.307456 0.210098 0.103062
0.018323 0.042695 0.022827 0.916155
0.917862 0.026092 0.023610 0.032436
0.250000 0.250000 0.250000 0.250000

MOTIF CM001000.3_29667626-29668766(+)_1|2|1x0
letter-probability matrix: alength= 4 w= 7
0.601147 0.162086 0.108172 0.128594
0.289354 0.287156 0.195834 0.227656
0.635805 0.133232 0.152514 0.078449
0.437390 0.310390 0.091963 0.160258
0.043282 0.022233 0.905805 0.028681
0.929643 0.018593 0.029661 0.022103
0.250000 0.250000 0.250000 0.250000

MOTIF CM001000.3_29667626-29668766(+)_1|3|1x0
letter-probability matrix: alength= 4 w= 10
0.599993 0.162459 0.108563 0.128986
0.289230 0.287040 0.195996 0.227734
0.634596 0.133649 0.152926 0.078829
0.588466 0.246618 0.067583 0.097333
0.204505 0.040188 0.710498 0.044809
0.936634 0.018733 0.022953 0.021681
0.320300 0.173932 0.270884 0.234884
0.382706 0.146146 0.287015 0.184132
0.207535 0.293503 0.170322 0.328640
0.250000 0.250000 0.250000 0.250000

MOTIF CM001000.3_29721611-29723069(+)_1|1|1x0
letter-probability matrix: alength= 4 w= 7
0.273972 0.056061 0.337574 0.332392
0.081657 0.013914 0.208733 0.695696
0.123007 0.068573 0.362849 0.445571
0.546033 0.025327 0.308503 0.120137
0.555830 0.016573 0.159564 0.268032
0.091066 0.027603 0.167617 0.713714
0.250000 0.250000 0.250000 0.250000

MOTIF CM001000.3_29721611-29723069(+)_1|2|1x0
letter-probability matrix: alength= 4 w= 28
0.420959 0.199499 0.115686 0.263856
0.109957 0.054298 0.741776 0.093969
0.051398 0.026488 0.893829 0.028285
0.090510 0.054802 0.770173 0.084515
0.100562 0.441284 0.073665 0.384489
0.029644 0.018465 0.923268 0.028623
0.296697 0.051950 0.322358 0.328995
0.151373 0.263953 0.162786 0.421888
0.048574 0.042463 0.873124 0.035839
0.069558 0.054577 0.824361 0.051504
0.143670 0.356801 0.124674 0.374854
0.162705 0.396467 0.263074 0.177755
0.090510 0.054802 0.770173 0.084515
0.100562 0.441284 0.073665 0.384489
0.029644 0.018465 0.923268 0.028623
0.092699 0.084429 0.717156 0.105717
0.143299 0.048573 0.679634 0.128494
0.481722 0.084807 0.194267 0.239204
0.283377 0.113532 0.244912 0.358179
0.212889 0.108000 0.213245 0.465867
0.114888 0.309220 0.216380 0.359512
0.222706 0.144049 0.264721 0.368524
0.123445 0.080276 0.172106 0.624172
0.063688 0.068152 0.089850 0.778309
0.137849 0.093026 0.617858 0.151267
0.132000 0.059597 0.661104 0.147299
0.116133 0.021233 0.824169 0.038465
0.250000 0.250000 0.250000 0.250000

MOTIF CM001000.3_29737480-29738989(-)_1|1|1x0
letter-probability matrix: alength= 4 w= 40
0.588466 0.246618 0.067583 0.097333
0.204505 0.040188 0.710498 0.044809
0.936634 0.018733 0.022953 0.021681
0.405475 0.142295 0.310489 0.141740
0.402385 0.268515 0.201676 0.127423
0.204013 0.154743 0.181890 0.459354
0.544165 0.105500 0.217788 0.132546
0.279792 0.155757 0.254208 0.310244
0.155966 0.161216 0.188036 0.494783
0.544165 0.105500 0.217788 0.132546
0.279792 0.155757 0.254208 0.310244
0.155966 0.161216 0.188036 0.494783
0.366686 0.137453 0.204829 0.291032
0.250143 0.101007 0.280987 0.367864
0.276096 0.186464 0.305020 0.232420
0.087622 0.052240 0.807782 0.052356
0.276968 0.123269 0.330753 0.269010
0.118782 0.106360 0.138387 0.636471
0.320625 0.212749 0.275028 0.191598
0.220586 0.151895 0.201212 0.426307
0.114565 0.133920 0.183829 0.567687
0.299326 0.203969 0.242498 0.254207
0.238441 0.526612 0.125033 0.109914
0.129589 0.358334 0.178908 0.333169
0.061218 0.034910 0.866111 0.037761
0.083424 0.033012 0.839814 0.043750
0.886837 0.031353 0.031172 0.050638
0.050289 0.031120 0.877197 0.041393
0.415765 0.111762 0.162599 0.309874
0.093502 0.089072 0.196959 0.620467
0.504872 0.120106 0.286240 0.088781
0.187042 0.515997 0.120237 0.176724
0.045863 0.024277 0.250391 0.679469
0.083068 0.050776 0.817814 0.048341
0.041399 0.022149 0.901758 0.034694
0.907938 0.022609 0.027178 0.042275
0.561333 0.186623 0.141983 0.110061
0.083460 0.238842 0.087022 0.590677
0.024434 0.021022 0.928077 0.026467
0.250000 0.250000 0.250000 0.250000

MOTIF CM001000.3_29755580-29756987(-)_1|1|1x0
letter-probability matrix: alength= 4 w= 13
0.202875 0.111344 0.294468 0.391314
0.299811 0.073319 0.174243 0.452627
0.141365 0.097281 0.199731 0.561623
0.289928 0.154349 0.195958 0.359765
0.249195 0.229835 0.209980 0.310991
0.101425 0.105555 0.133717 0.659302
0.074988 0.044603 0.838060 0.042349
0.035478 0.018335 0.916745 0.029442
0.922327 0.018715 0.022728 0.036230
0.226543 0.215543 0.232375 0.325540
0.322631 0.176792 0.232050 0.268527
0.101645 0.148809 0.177353 0.572193
0.250000 0.250000 0.250000 0.250000

MOTIF CM001000.3_29755580-29756987(-)_1|2|1x0
letter-probability matrix: alength= 4 w= 25
0.269930 0.386787 0.123147 0.220136
0.030005 0.019417 0.926752 0.023826
0.929902 0.020932 0.024103 0.025063
0.563748 0.124893 0.237076 0.074282
0.160640 0.234393 0.180986 0.423982
0.203357 0.093379 0.088686 0.614578
0.204622 0.226062 0.359077 0.210239
0.127348 0.109404 0.621562 0.141686
0.106944 0.155213 0.245022 0.492820
0.583988 0.091078 0.206991 0.117944
0.282782 0.145653 0.253678 0.317887
0.143441 0.148922 0.177279 0.530358
0.456592 0.179981 0.121910 0.241517
0.063280 0.094279 0.122013 0.720428
0.025548 0.018564 0.928197 0.027691
0.174003 0.185969 0.095126 0.544902
0.055019 0.050755 0.656021 0.238204
0.019029 0.022236 0.937331 0.021404
0.210993 0.125776 0.276089 0.387142
0.294688 0.114217 0.250417 0.340677
0.048192 0.084928 0.205946 0.660934
0.381289 0.144003 0.167194 0.307515
0.424362 0.124756 0.200877 0.250006
0.185096 0.233198 0.125973 0.455733
0.250000 0.250000 0.250000 0.250000

MOTIF CM001000.3_29777021-29778185(-)_1|1|1x0
letter-probability matrix: alength= 4 w= 22
0.467159 0.187208 0.131183 0.214450
0.120151 0.102770 0.137072 0.640008
0.803391 0.055072 0.074064 0.067473
0.078995 0.059908 0.764331 0.096766
0.057679 0.806121 0.062590 0.073611
0.230871 0.222948 0.321083 0.225097
0.416261 0.097754 0.309556 0.176429
0.155885 0.207086 0.233628 0.403401
0.732921 0.114973 0.071873 0.080233
0.649830 0.191034 0.066007 0.093129
0.823522 0.035513 0.107811 0.033154
0.167048 0.145505 0.399357 0.288090
0.040486 0.024641 0.916543 0.018331
0.927110 0.019193 0.034528 0.019170
0.250668 0.249293 0.189414 0.310625
0.090575 0.060128 0.775894 0.073403
0.036707 0.899375 0.024635 0.039283
0.092361 0.648337 0.122016 0.137286
0.374078 0.153505 0.209217 0.263200
0.152612 0.235296 0.155691 0.456402
0.084319 0.067189 0.080758 0.767734
0.250000 0.250000 0.250000 0.250000

MOTIF CM001000.3_29804077-29805322(+)_1|3|1x0
letter-probability matrix: alength= 4 w= 31
0.072302 0.047683 0.836690 0.043325
0.104367 0.041852 0.795134 0.058646
0.891286 0.028502 0.032319 0.047893
0.424104 0.351279 0.143237 0.081380
0.050764 0.210901 0.056207 0.682128
0.847823 0.054670 0.044486 0.053021
0.446589 0.291626 0.174641 0.087144
0.044106 0.076614 0.043951 0.835330
0.892321 0.033427 0.037783 0.036469
0.395730 0.251161 0.147218 0.205891
0.059011 0.117818 0.087208 0.735962
0.032003 0.030565 0.899326 0.038106
0.239777 0.161204 0.291958 0.307061
0.169728 0.186602 0.517871 0.125799
0.528692 0.169339 0.177058 0.124912
0.349813 0.209179 0.315623 0.125385
0.621147 0.149633 0.129526 0.099695
0.179222 0.333053 0.220328 0.267397
0.037058 0.025134 0.919420 0.018388
0.067165 0.132570 0.059403 0.740863
0.881367 0.033549 0.033332 0.051751
0.368174 0.235660 0.216705 0.179462
0.710994 0.076724 0.083118 0.129165
0.505093 0.123383 0.250919 0.120605
0.239777 0.161204 0.291958 0.307061
0.169728 0.186602 0.517871 0.125799
0.528692 0.169339 0.177058 0.124912
0.294573 0.181894 0.264590 0.258944
0.297636 0.309662 0.196814 0.195888
0.192172 0.310352 0.280666 0.216810
0.250000 0.250000 0.250000 0.250000

MOTIF CM001000.3_29832671-29834087(+)_1|1|1x0
letter-probability matrix: alength= 4 w= 28
0.537574 0.226799 0.139402 0.096225
0.903770 0.022931 0.050484 0.022815
0.156019 0.297214 0.131283 0.415485
0.051484 0.037427 0.879406 0.031683
0.807356 0.053476 0.069201 0.069967
0.051685 0.019931 0.902780 0.025605
0.636827 0.159053 0.105427 0.098694
0.133306 0.425201 0.082188 0.359304
0.906166 0.026801 0.033787 0.033246
0.481976 0.277245 0.136730 0.104049
0.065237 0.310500 0.051151 0.573112
0.860847 0.054333 0.036343 0.048477
0.539375 0.276085 0.109797 0.074743
0.085341 0.430685 0.083661 0.400312
0.886717 0.044383 0.033276 0.035623
0.165554 0.190888 0.368384 0.275174
0.164077 0.141310 0.496973 0.197640
0.164405 0.210481 0.373956 0.251158
0.136827 0.041550 0.788006 0.033617
0.028700 0.842890 0.028960 0.099451
0.933252 0.018665 0.021978 0.026105
0.315164 0.270349 0.213889 0.200598
0.057675 0.065739 0.058657 0.817928
0.766245 0.067268 0.085218 0.081269
0.371019 0.227217 0.086690 0.315074
0.194930 0.332922 0.206143 0.266006
0.048123 0.065648 0.823757 0.062472
0.250000 0.250000 0.250000 0.250000

MOTIF CM001000.3_29851046-29852353(+)_1|2|1x0
letter-probability matrix: alength= 4 w= 10
0.535944 0.270561 0.112927 0.080569
0.042932 0.295324 0.031784 0.629959
0.924700 0.030402 0.018494 0.026405
0.516537 0.241895 0.112908 0.128660
0.849194 0.039623 0.076195 0.034988
0.920004 0.025798 0.027893 0.026305
0.535944 0.270561 0.112927 0.080569
0.042932 0.295324 0.031784 0.629959
0.924700 0.030402 0.018494 0.026405
0.250000 0.250000 0.250000 0.250000

MOTIF CM001000.3_29861164-29862058(-)_1|1|1x0
letter-probability matrix: alength= 4 w= 31
0.065670 0.042463 0.853460 0.038407
0.096908 0.037214 0.812891 0.052987
0.905033 0.024585 0.028043 0.042339
0.431188 0.353973 0.138327 0.076512
0.045966 0.204303 0.051141 0.698591
0.864234 0.048938 0.039435 0.047393
0.455669 0.291606 0.170436 0.082289
0.039136 0.069784 0.038992 0.852087
0.906099 0.029050 0.033027 0.031825
0.448665 0.291234 0.156313 0.103787
0.049397 0.075868 0.054238 0.820497
0.878239 0.036964 0.039887 0.044910
0.221690 0.114334 0.270469 0.393507
0.394578 0.180582 0.291542 0.133298
0.321125 0.331242 0.219745 0.127888
0.354249 0.206732 0.318072 0.120948
0.638591 0.143800 0.123628 0.093982
0.176189 0.337176 0.218730 0.267904
0.043799 0.025729 0.912228 0.018245
0.900585 0.034432 0.031650 0.033333
0.825298 0.061623 0.041177 0.071902
0.514004 0.221735 0.127721 0.136539
0.703335 0.111454 0.095295 0.089916
0.469884 0.114723 0.299438 0.115956
0.238976 0.157670 0.293710 0.309644
0.165237 0.182482 0.531538 0.120743
0.542859 0.164743 0.172617 0.119781
0.471606 0.234683 0.180496 0.113214
0.690884 0.133656 0.109396 0.066064
0.072332 0.137927 0.137849 0.651892
0.250000 0.250000 0.250000 0.250000

MOTIF CM001000.3_37267128-37269435(-)_1|1|1x0
letter-probability matrix: alength= 4 w= 7
0.458919 0.271314 0.128810 0.140956
0.936680 0.025212 0.018734 0.019375
0.921875 0.031227 0.021369 0.025529
0.329241 0.086255 0.439719 0.144784
0.076642 0.284502 0.183351 0.455504
0.056187 0.123614 0.187808 0.632390
0.250000 0.250000 0.250000 0.250000

MOTIF CM001000.3_37267128-37269435(-)_1|4|1x0
letter-probability matrix: alength= 4 w= 7
0.462361 0.268135 0.090709 0.178795
0.606310 0.274293 0.073169 0.046228
0.067682 0.179567 0.669797 0.082954
0.057845 0.871005 0.019638 0.051511
0.243779 0.156845 0.121670 0.477705
0.498366 0.009967 0.468488 0.023179
0.250000 0.250000 0.250000 0.250000

MOTIF CM001000.3_39122047-39123778(+)_1|1|1x0
letter-probability matrix: alength= 4 w= 43
0.081894 0.034241 0.828737 0.055128
0.332119 0.135337 0.184425 0.348118
0.144252 0.151501 0.388310 0.315937
0.465888 0.094967 0.109514 0.329630
0.161671 0.043264 0.748619 0.046446
0.064592 0.032808 0.040105 0.862495
0.185912 0.169502 0.283988 0.360599
0.320400 0.175916 0.234927 0.268757
0.116412 0.305968 0.333094 0.244526
0.191352 0.383916 0.084726 0.340005
0.029564 0.020722 0.118192 0.831523
0.064596 0.031763 0.841091 0.062550
0.511021 0.145414 0.089414 0.254150
0.214275 0.081265 0.274419 0.430042
0.348637 0.113018 0.190010 0.348334
0.395610 0.225475 0.241708 0.137207
0.100433 0.083670 0.165308 0.650589
0.286521 0.137255 0.200345 0.375879
0.411553 0.159593 0.131829 0.297025
0.224198 0.042714 0.665992 0.067096
0.258652 0.153958 0.142008 0.445382
0.535321 0.169028 0.140815 0.154836
0.739689 0.064470 0.110861 0.084980
0.061730 0.074674 0.075303 0.788293
0.304158 0.107290 0.330205 0.258346
0.300498 0.147428 0.270170 0.281904
0.199418 0.185043 0.339296 0.276243
0.058005 0.030899 0.863644 0.047452
0.058045 0.482214 0.110529 0.349213
0.085646 0.043722 0.041500 0.829132
0.224970 0.128415 0.256804 0.389810
0.105560 0.055604 0.694145 0.144692
0.214617 0.180093 0.274662 0.330628
0.052643 0.017987 0.899371 0.029998
0.120182 0.082962 0.102689 0.694167
0.026766 0.020599 0.021648 0.930987
0.304915 0.104037 0.186571 0.404477
0.074716 0.060125 0.745986 0.119174
0.081777 0.048461 0.059099 0.810663
0.429430 0.097002 0.196807 0.276761
0.102529 0.224605 0.174827 0.498039
0.054271 0.052379 0.101312 0.792038
0.250000 0.250000 0.250000 0.250000

MOTIF CM001000.3_39146676-39148084(+)_1|1|1x0
letter-probability matrix: alength= 4 w= 13
0.313264 0.084279 0.347434 0.255024
0.312021 0.127209 0.272877 0.287892
0.186174 0.169426 0.363699 0.280700
0.646861 0.069443 0.163558 0.120138
0.134601 0.073109 0.111779 0.680510
0.020441 0.019013 0.047322 0.913224
0.395095 0.107276 0.228973 0.268656
0.054956 0.021302 0.858109 0.065633
0.035920 0.018316 0.029957 0.915806
0.475622 0.072975 0.177957 0.273446
0.077094 0.207081 0.151022 0.564803
0.029895 0.028588 0.065641 0.875877
0.250000 0.250000 0.250000 0.250000

MOTIF CM001000.3_39146676-39148084(+)_1|2|1x0
letter-probability matrix: alength= 4 w= 13
0.558306 0.126266 0.071038 0.244391
0.202550 0.064344 0.271401 0.461704
0.363555 0.095926 0.177337 0.363182
0.253240 0.124209 0.300615 0.321936
0.103588 0.044674 0.275768 0.575970
0.245424 0.109158 0.263042 0.382377
0.441258 0.143911 0.114795 0.300037
0.199788 0.028114 0.724138 0.047960
0.254118 0.137577 0.125039 0.483267
0.649548 0.123346 0.121802 0.105304
0.856901 0.033808 0.074480 0.034811
0.018031 0.036688 0.043710 0.901570
0.250000 0.250000 0.250000 0.250000

MOTIF CM001000.3_39183953-39187454(+)_1|1|1x0
letter-probability matrix: alength= 4 w= 31
0.144280 0.078918 0.652619 0.124183
0.353555 0.416810 0.106839 0.122795
0.256483 0.408339 0.162952 0.172226
0.243365 0.137943 0.406614 0.212078
0.106306 0.199645 0.185490 0.508559
0.220061 0.259937 0.173977 0.346026
0.144280 0.078918 0.652619 0.124183
0.353555 0.416810 0.106839 0.122795
0.256483 0.408339 0.162952 0.172226
0.243365 0.137943 0.406614 0.212078
0.106306 0.199645 0.185490 0.508559
0.220061 0.259937 0.173977 0.346026
0.144280 0.078918 0.652619 0.124183
0.353555 0.416810 0.106839 0.122795
0.256483 0.408339 0.162952 0.172226
0.247605 0.200992 0.212187 0.339216
0.140444 0.110954 0.258569 0.490033
0.128077 0.093153 0.301546 0.477223
0.022197 0.019785 0.939233 0.018785
0.075409 0.149917 0.071236 0.703438
0.320059 0.129984 0.155888 0.394069
0.527742 0.203153 0.136895 0.132211
0.697477 0.081576 0.104096 0.116851
0.023318 0.022072 0.927643 0.026968
0.144280 0.078918 0.652619 0.124183
0.353555 0.416810 0.106839 0.122795
0.256483 0.408339 0.162952 0.172226
0.217806 0.205223 0.210794 0.366177
0.103834 0.082907 0.191232 0.622028
0.105563 0.101697 0.355429 0.437311
0.250000 0.250000 0.250000 0.250000

MOTIF CM001000.3_39183953-39187454(+)_1|2|1x0
letter-probability matrix: alength= 4 w= 25
0.717950 0.115548 0.060999 0.105502
0.913976 0.018280 0.045614 0.022130
0.134363 0.103978 0.459707 0.301952
0.358349 0.110427 0.396718 0.134506
0.087286 0.085479 0.148758 0.678477
0.050403 0.037967 0.122658 0.788972
0.280172 0.103071 0.425453 0.191304
0.129500 0.058861 0.400800 0.410840
0.115462 0.247058 0.172311 0.465169
0.248143 0.131722 0.338221 0.281914
0.046682 0.182724 0.100840 0.669754
0.092288 0.321916 0.154762 0.431034
0.390295 0.138404 0.266563 0.204739
0.428608 0.189402 0.194168 0.187822
0.172716 0.342050 0.201490 0.283745
0.292979 0.123172 0.413300 0.170549
0.051139 0.060724 0.068701 0.819436
0.117372 0.450781 0.182221 0.249625
0.250885 0.088099 0.066874 0.594142
0.324213 0.139782 0.193593 0.342412
0.330260 0.155072 0.336381 0.178287
0.281110 0.154525 0.408420 0.155944
0.146968 0.086579 0.166484 0.599969
0.059561 0.053367 0.099602 0.787470
0.250000 0.250000 0.250000 0.250000

MOTIF CM001000.3_39183953-39187454(+)_1|3|1x0
letter-probability matrix: alength= 4 w= 22
0.235178 0.168986 0.134524 0.461312
0.344034 0.234796 0.214588 0.206583
0.239265 0.281727 0.224412 0.254596
0.316729 0.205750 0.216666 0.260856
0.360390 0.164100 0.166401 0.309109
0.168845 0.313008 0.196393 0.321754
0.242185 0.133701 0.414409 0.209705
0.101326 0.195945 0.181432 0.521297
0.218426 0.260010 0.170810 0.350754
0.138152 0.073478 0.670289 0.118082
0.356574 0.423596 0.101924 0.117906
0.255878 0.416274 0.159178 0.168670
0.175320 0.147198 0.256348 0.421135
0.122606 0.115630 0.241746 0.520018
0.131459 0.157385 0.256237 0.454919
0.541478 0.199397 0.131922 0.127202
0.715988 0.075794 0.097820 0.110398
0.019874 0.018764 0.938220 0.023141
0.311141 0.259011 0.278489 0.151359
0.098527 0.080040 0.120406 0.701027
0.252156 0.134207 0.159276 0.454361
0.250000 0.250000 0.250000 0.250000

MOTIF CM001000.3_39183953-39187454(+)_1|4|1x0
letter-probability matrix: alength= 4 w= 25
0.023793 0.019901 0.937555 0.018751
0.230893 0.140585 0.100185 0.528337
0.071653 0.595761 0.174709 0.157877
0.248671 0.208274 0.218093 0.324962
0.156466 0.128061 0.262863 0.452610
0.145090 0.110690 0.300420 0.443800
0.037175 0.033712 0.896856 0.032258
0.095978 0.172121 0.091445 0.640456
0.312414 0.145244 0.169505 0.372837
0.262221 0.243101 0.233393 0.261285
0.215079 0.133179 0.212856 0.438886
0.336999 0.133742 0.235497 0.293762
0.251401 0.183511 0.264232 0.300856
0.258892 0.217650 0.255257 0.268200
0.150433 0.170706 0.195724 0.483136
0.226855 0.182295 0.234677 0.356172
0.230545 0.148655 0.263221 0.357579
0.117038 0.194238 0.190870 0.497853
0.037175 0.033712 0.896856 0.032258
0.095978 0.172121 0.091445 0.640456
0.312414 0.145244 0.169505 0.372837
0.251964 0.170722 0.304794 0.272520
0.099413 0.229986 0.159597 0.511005
0.140685 0.303212 0.193307 0.362796
0.250000 0.250000 0.250000 0.250000

MOTIF CM001000.3_39214478-39216854(+)_1|1|1x0
letter-probability matrix: alength= 4 w= 13
0.218988 0.130181 0.126907 0.523924
0.319216 0.203689 0.175356 0.301738
0.233209 0.342817 0.178161 0.245813
0.327215 0.282977 0.224344 0.165464
0.172225 0.184689 0.218979 0.424107
0.340512 0.138967 0.197269 0.323252
0.225626 0.153444 0.208863 0.412067
0.283012 0.168139 0.238827 0.310022
0.139907 0.377994 0.222154 0.259945
0.303632 0.142119 0.278629 0.275620
0.124373 0.243352 0.101877 0.530398
0.018577 0.025244 0.027329 0.928850
0.250000 0.250000 0.250000 0.250000

MOTIF CM001000.3_39214478-39216854(+)_1|2|1x0
letter-probability matrix: alength= 4 w= 22
0.030789 0.019294 0.931291 0.018626
0.080686 0.173862 0.091968 0.653485
0.045352 0.030269 0.036356 0.888023
0.413010 0.219526 0.247179 0.120284
0.130816 0.613830 0.065189 0.190165
0.069145 0.754858 0.087949 0.088048
0.163755 0.066891 0.679510 0.089844
0.546214 0.287303 0.088943 0.077540
0.196730 0.501198 0.127239 0.174833
0.196202 0.213788 0.319276 0.270733
0.146166 0.118476 0.301807 0.433551
0.320382 0.140695 0.137877 0.401046
0.163755 0.066891 0.679510 0.089844
0.546214 0.287303 0.088943 0.077540
0.196730 0.501198 0.127239 0.174833
0.247460 0.200120 0.211473 0.340948
0.138564 0.109005 0.257933 0.494499
0.126107 0.091195 0.301531 0.481167
0.028907 0.019016 0.925908 0.026169
0.060610 0.101874 0.075326 0.762189
0.268066 0.181413 0.153885 0.396636
0.250000 0.250000 0.250000 0.250000

MOTIF CM001000.3_39214478-39216854(+)_1|3|1x0
letter-probability matrix: alength= 4 w= 10
0.487696 0.160110 0.217566 0.134629
0.011588 0.579381 0.025786 0.383246
0.048852 0.725473 0.100156 0.125519
0.280869 0.072464 0.036649 0.610019
0.287037 0.115595 0.305350 0.292018
0.421720 0.139773 0.264529 0.173978
0.249122 0.030564 0.634555 0.085758
0.240550 0.109672 0.200838 0.448939
0.054756 0.079551 0.016992 0.848701
0.250000 0.250000 0.250000 0.250000

MOTIF CM001000.3_39214478-39216854(+)_1|4|1x0
letter-probability matrix: alength= 4 w= 7
0.494133 0.228457 0.179335 0.098075
0.934860 0.019109 0.027334 0.018697
0.028330 0.027289 0.037397 0.906984
0.223464 0.131119 0.540290 0.105127
0.132270 0.341346 0.098357 0.428026
0.129951 0.280668 0.253711 0.335671
0.250000 0.250000 0.250000 0.250000

MOTIF CM001000.3_39214478-39216854(+)_1|5|1x0
letter-probability matrix: alength= 4 w= 19
0.023793 0.019901 0.937555 0.018751
0.230893 0.140585 0.100185 0.528337
0.071653 0.595761 0.174709 0.157877
0.032574 0.023783 0.921027 0.022615
0.105243 0.239238 0.079112 0.576406
0.205013 0.282113 0.171026 0.341848
0.211199 0.218185 0.129039 0.441577
0.121628 0.138063 0.136274 0.604035
0.060086 0.052033 0.812073 0.075807
0.389450 0.155865 0.296667 0.158018
0.062668 0.159941 0.093098 0.684293
0.071449 0.072798 0.117465 0.738287
0.133001 0.066070 0.685798 0.115132
0.343786 0.326464 0.181768 0.147981
0.156154 0.157063 0.109687 0.577096
0.165130 0.218862 0.146303 0.469704
0.182114 0.116527 0.224593 0.476766
0.232149 0.175843 0.439346 0.152663
0.250000 0.250000 0.250000 0.250000

MOTIF CM001000.3_41023768-41024845(-)_1|2|1x0
letter-probability matrix: alength= 4 w= 25
0.500672 0.170138 0.115142 0.214048
0.245692 0.271374 0.257698 0.225237
0.586180 0.181689 0.137855 0.094275
0.482170 0.198690 0.134804 0.184336
0.143092 0.090463 0.076589 0.689856
0.907754 0.029169 0.030436 0.032640
0.290077 0.193266 0.106514 0.410144
0.078280 0.102962 0.698752 0.120006
0.037204 0.032434 0.895656 0.034706
0.361837 0.273981 0.166843 0.197340
0.057434 0.025704 0.885198 0.031664
0.933535 0.020867 0.022654 0.022944
0.322068 0.135700 0.371659 0.170573
0.039652 0.155510 0.055132 0.749706
0.018663 0.022056 0.933165 0.026116
0.548537 0.182097 0.200905 0.068461
0.062715 0.545735 0.050071 0.341478
0.053638 0.046519 0.110199 0.789644
0.361837 0.273981 0.166843 0.197340
0.057434 0.025704 0.885198 0.031664
0.933535 0.020867 0.022654 0.022944
0.349433 0.269362 0.210272 0.170932
0.040292 0.047989 0.048470 0.863249
0.020471 0.019036 0.920340 0.040152
0.250000 0.250000 0.250000 0.250000

MOTIF CM001000.3_41129710-41130970(-)_1|1|1x0
letter-probability matrix: alength= 4 w= 37
0.252176 0.193225 0.135108 0.419491
0.193363 0.194099 0.214031 0.398507
0.637719 0.135019 0.131180 0.096082
0.376982 0.295039 0.274019 0.053960
0.024870 0.027489 0.018581 0.929059
0.932321 0.019866 0.021099 0.026715
0.290011 0.193631 0.107047 0.409311
0.078938 0.103680 0.696636 0.120746
0.037758 0.032941 0.894064 0.035236
0.361224 0.273913 0.167233 0.197629
0.058151 0.026134 0.883557 0.032159
0.932315 0.021256 0.023067 0.023361
0.315410 0.252341 0.250103 0.182145
0.039314 0.068105 0.054031 0.838550
0.026862 0.025720 0.903086 0.044332
0.661952 0.128977 0.129301 0.079771
0.224236 0.325574 0.165076 0.285114
0.139471 0.092678 0.645693 0.122158
0.425586 0.198626 0.206093 0.169695
0.129779 0.275511 0.092258 0.502451
0.199137 0.351694 0.126032 0.323136
0.432493 0.283463 0.207187 0.076857
0.024542 0.037746 0.024270 0.913442
0.917227 0.024844 0.026667 0.031262
0.341549 0.152193 0.129542 0.376715
0.199340 0.068957 0.625683 0.106020
0.287503 0.128000 0.375621 0.208877
0.299255 0.153490 0.343603 0.203652
0.807445 0.045192 0.080479 0.066883
0.121314 0.375832 0.160716 0.342137
0.560281 0.166131 0.162450 0.111138
0.911328 0.024332 0.034438 0.029902
0.108382 0.360704 0.120616 0.410299
0.189337 0.101364 0.321296 0.388003
0.256859 0.370636 0.218934 0.153571
0.112904 0.427906 0.089208 0.369982
0.250000 0.250000 0.250000 0.250000

MOTIF CM001000.3_41195100-41196297(-)_1|1|1x0
letter-probability matrix: alength= 4 w= 34
0.566833 0.209172 0.153942 0.070053
0.037420 0.812439 0.055815 0.094326
0.027521 0.018553 0.026257 0.927668
0.402809 0.136761 0.273360 0.187070
0.082877 0.502401 0.071047 0.343675
0.026081 0.030778 0.033628 0.909513
0.499217 0.301697 0.117119 0.081967
0.041342 0.095126 0.038180 0.825352
0.934919 0.018737 0.019525 0.026819
0.388576 0.232134 0.310278 0.069012
0.027104 0.037836 0.026632 0.908428
0.855878 0.031739 0.049947 0.062436
0.245756 0.173053 0.107622 0.473569
0.122398 0.029605 0.807887 0.040110
0.404081 0.142457 0.232074 0.221388
0.520656 0.224182 0.084016 0.171146
0.051740 0.045386 0.856338 0.046537
0.910184 0.029347 0.031583 0.028886
0.546928 0.178045 0.162681 0.112346
0.063923 0.040047 0.859782 0.036248
0.870312 0.034104 0.064467 0.031117
0.241972 0.122879 0.440337 0.194812
0.061899 0.072986 0.102623 0.762491
0.068505 0.078717 0.074274 0.778504
0.297219 0.114621 0.321081 0.267079
0.114779 0.310791 0.058254 0.516177
0.027471 0.037069 0.058862 0.876598
0.241972 0.122879 0.440337 0.194812
0.061899 0.072986 0.102623 0.762491
0.068505 0.078717 0.074274 0.778504
0.336303 0.261105 0.187595 0.214997
0.066944 0.024152 0.888610 0.020294
0.557532 0.132987 0.229637 0.079845
0.250000 0.250000 0.250000 0.250000

MOTIF CM001000.3_41274625-41276800(+)_1|1|1x0
letter-probability matrix: alength= 4 w= 34
0.405493 0.257004 0.119077 0.218426
0.076994 0.041541 0.831619 0.049845
0.852758 0.047666 0.049662 0.049914
0.019930 0.023704 0.937613 0.018752
0.111053 0.018082 0.190254 0.680612
0.086505 0.013915 0.576969 0.322611
0.408231 0.284318 0.111658 0.195793
0.057309 0.037289 0.862461 0.042941
0.869843 0.042494 0.047217 0.040447
0.405630 0.180939 0.225474 0.187957
0.274824 0.252778 0.230619 0.241778
0.335628 0.163233 0.258476 0.242663
0.254879 0.257306 0.172615 0.315200
0.713074 0.061942 0.153572 0.071412
0.069021 0.077145 0.756876 0.096958
0.351349 0.190093 0.202044 0.256514
0.151620 0.441158 0.200405 0.206817
0.149606 0.630374 0.105140 0.114880
0.405630 0.180939 0.225474 0.187957
0.274824 0.252778 0.230619 0.241778
0.335628 0.163233 0.258476 0.242663
0.310989 0.290298 0.216035 0.182679
0.684676 0.069261 0.166322 0.079740
0.124707 0.102556 0.130691 0.642046
0.351349 0.190093 0.202044 0.256514
0.151620 0.441158 0.200405 0.206817
0.149606 0.630374 0.105140 0.114880
0.376296 0.165906 0.211668 0.246130
0.090838 0.109762 0.076399 0.723001
0.097642 0.072594 0.220057 0.609706
0.264272 0.152514 0.111364 0.471850
0.464857 0.140523 0.220474 0.174146
0.163078 0.179270 0.239677 0.417975
0.250000 0.250000 0.250000 0.250000

MOTIF CM001000.3_41274625-41276800(+)_1|2|1x0
letter-probability matrix: alength= 4 w= 13
0.054526 0.033975 0.881029 0.030470
0.083879 0.029696 0.842854 0.043571
0.926663 0.018533 0.021378 0.033425
0.557198 0.141789 0.197113 0.103900
0.158048 0.191586 0.097785 0.552581
0.222141 0.157605 0.300381 0.319873
0.415396 0.220971 0.179439 0.184193
0.192499 0.530516 0.118500 0.158486
0.069881 0.757939 0.067717 0.104463
0.431481 0.207863 0.219257 0.141399
0.248367 0.426146 0.151374 0.174113
0.102255 0.728357 0.089925 0.079463
0.250000 0.250000 0.250000 0.250000

MOTIF CM001000.3_41297593-41300017(+)_1|1|1x0
letter-probability matrix: alength= 4 w= 70
0.133689 0.066637 0.683866 0.115808
0.343356 0.326137 0.182104 0.148403
0.156698 0.157606 0.110259 0.575437
0.408219 0.175382 0.259916 0.156483
0.096613 0.213667 0.125746 0.563974
0.048571 0.039880 0.856088 0.055461
0.291048 0.381585 0.164031 0.163337
0.254080 0.196997 0.219902 0.329021
0.398905 0.134026 0.292794 0.174275
0.284390 0.161783 0.326463 0.227364
0.127813 0.151345 0.242651 0.478190
0.129448 0.115213 0.164392 0.590947
0.383840 0.194204 0.250103 0.171853
0.167435 0.277156 0.157671 0.397738
0.273397 0.234294 0.169620 0.322689
0.311231 0.206806 0.282972 0.198990
0.206766 0.143842 0.329446 0.319945
0.149959 0.110031 0.166291 0.573720
0.321308 0.280939 0.226675 0.171078
0.178078 0.189959 0.222344 0.409619
0.334051 0.145894 0.201686 0.318369
0.307609 0.151236 0.325769 0.215386
0.131647 0.170150 0.203894 0.494309
0.151210 0.100007 0.165807 0.582976
0.241371 0.174031 0.202289 0.382309
0.118473 0.110856 0.161955 0.608715
0.128416 0.136483 0.286375 0.448726
0.032181 0.029714 0.908511 0.029594
0.100059 0.103288 0.098278 0.698374
0.079357 0.045511 0.088159 0.786973
0.200613 0.170271 0.412637 0.216479
0.218868 0.132713 0.188968 0.459451
0.087143 0.446919 0.210902 0.255036
0.034903 0.038451 0.882379 0.044267
0.095394 0.097897 0.086427 0.720283
0.262574 0.160869 0.160528 0.416029
0.283171 0.122657 0.348835 0.245337
0.137803 0.160362 0.273092 0.428744
0.123739 0.164427 0.189543 0.522290
0.216821 0.147106 0.377286 0.258787
0.101130 0.128695 0.218744 0.551431
0.114665 0.148970 0.151128 0.585237
0.212549 0.249165 0.155395 0.382891
0.164691 0.086352 0.252527 0.496430
0.191286 0.150686 0.418973 0.239054
0.224170 0.250507 0.203332 0.321991
0.091219 0.617511 0.117215 0.174056
0.044455 0.067108 0.788736 0.099702
0.306429 0.200184 0.285999 0.207387
0.182885 0.140889 0.196008 0.480218
0.154270 0.135988 0.169051 0.540691
0.321308 0.280939 0.226675 0.171078
0.178078 0.189959 0.222344 0.409619
0.334051 0.145894 0.201686 0.318369
0.347410 0.144695 0.304906 0.202989
0.167054 0.161376 0.342705 0.328865
0.140389 0.073284 0.158576 0.627751
0.026175 0.020044 0.935080 0.018702
0.056389 0.132593 0.045079 0.765939
0.080138 0.043429 0.104749 0.771684
0.318501 0.184410 0.310436 0.186653
0.183190 0.195868 0.193327 0.427616
0.279470 0.310990 0.153326 0.256214
0.238072 0.123542 0.366829 0.271557
0.123097 0.403750 0.220030 0.253123
0.198376 0.479866 0.086543 0.235215
0.222523 0.156965 0.333593 0.286918
0.139424 0.283028 0.228408 0.349140
0.135686 0.188591 0.089941 0.585782
0.250000 0.250000 0.250000 0.250000

MOTIF CM001000.3_42124415-42126158(-)_1|1|1x0
letter-probability matrix: alength= 4 w= 31
0.121146 0.120512 0.207281 0.551061
0.047968 0.649177 0.170233 0.132622
0.176430 0.295735 0.399796 0.128039
0.326664 0.318258 0.084785 0.270294
0.027361 0.018676 0.933781 0.020182
0.936461 0.020747 0.022676 0.020116
0.426165 0.209380 0.220540 0.143915
0.248976 0.421025 0.153782 0.176217
0.106145 0.717137 0.093670 0.083048
0.426165 0.209380 0.220540 0.143915
0.248976 0.421025 0.153782 0.176217
0.106145 0.717137 0.093670 0.083048
0.557268 0.292707 0.098135 0.051889
0.079962 0.567494 0.053736 0.298808
0.936876 0.020803 0.022137 0.020183
0.341699 0.151349 0.262844 0.244109
0.117227 0.208897 0.145346 0.528529
0.119102 0.074755 0.724191 0.081952
0.300226 0.161026 0.190130 0.348618
0.676942 0.046240 0.186299 0.090519
0.090696 0.086721 0.686293 0.136290
0.248654 0.152061 0.174554 0.424732
0.175452 0.303776 0.223148 0.297624
0.182060 0.614379 0.077901 0.125660
0.406762 0.149602 0.201443 0.242193
0.063827 0.080424 0.051663 0.804086
0.072671 0.050597 0.196056 0.680676
0.257138 0.131394 0.089491 0.521976
0.516666 0.119844 0.207746 0.155743
0.145353 0.163169 0.232635 0.458844
0.250000 0.250000 0.250000 0.250000

MOTIF CM001000.3_42229209-42230361(-)_1|1|1x0
letter-probability matrix: alength= 4 w= 34
0.448814 0.270553 0.105803 0.174830
0.041315 0.027796 0.892790 0.038100
0.918292 0.026194 0.030290 0.025224
0.275471 0.268211 0.161848 0.294470
0.357948 0.213500 0.254394 0.174158
0.268671 0.186724 0.409282 0.135323
0.367077 0.267920 0.225781 0.139222
0.066556 0.257250 0.097526 0.578669
0.811350 0.054444 0.062837 0.071370
0.435864 0.205354 0.225264 0.133517
0.064086 0.285239 0.098337 0.552338
0.808385 0.057673 0.067363 0.066579
0.384225 0.166850 0.306143 0.142782
0.102559 0.401747 0.129892 0.365803
0.071701 0.071152 0.087176 0.769971
0.316413 0.297486 0.144772 0.241329
0.304890 0.277581 0.242425 0.175104
0.336494 0.202859 0.330511 0.130137
0.396141 0.156112 0.336101 0.111646
0.075211 0.091974 0.093914 0.738902
0.684996 0.074881 0.134027 0.106097
0.187352 0.098610 0.322535 0.391504
0.256696 0.374117 0.217847 0.151340
0.109895 0.431884 0.086276 0.371946
0.326664 0.318258 0.084785 0.270294
0.027361 0.018676 0.933781 0.020182
0.936461 0.020747 0.022676 0.020116
0.305507 0.121919 0.220729 0.351845
0.335051 0.165363 0.220895 0.278691
0.281317 0.382522 0.163171 0.172990
0.205822 0.218471 0.281605 0.294102
0.248969 0.170154 0.364599 0.216278
0.122871 0.200008 0.511552 0.165569
0.250000 0.250000 0.250000 0.250000

MOTIF CM001000.3_42261930-42263706(-)_1|1|1x0
letter-probability matrix: alength= 4 w= 55
0.170258 0.073853 0.374904 0.380984
0.248355 0.149054 0.402219 0.200371
0.665028 0.177286 0.065978 0.091708
0.346463 0.110019 0.182384 0.361135
0.183333 0.279545 0.203150 0.333971
0.074865 0.250306 0.127903 0.546926
0.346463 0.110019 0.182384 0.361135
0.183333 0.279545 0.203150 0.333971
0.074865 0.250306 0.127903 0.546926
0.275519 0.107951 0.220786 0.395744
0.117962 0.125325 0.250096 0.506618
0.063784 0.130430 0.089253 0.716533
0.346463 0.110019 0.182384 0.361135
0.183333 0.279545 0.203150 0.333971
0.074865 0.250306 0.127903 0.546926
0.249129 0.181331 0.266010 0.303530
0.175900 0.159362 0.252799 0.411939
0.406431 0.129344 0.177327 0.286898
0.346463 0.110019 0.182384 0.361135
0.183333 0.279545 0.203150 0.333971
0.074865 0.250306 0.127903 0.546926
0.346463 0.110019 0.182384 0.361135
0.183333 0.279545 0.203150 0.333971
0.074865 0.250306 0.127903 0.546926
0.213190 0.196126 0.233847 0.356837
0.380705 0.135974 0.282145 0.201177
0.253230 0.302458 0.298534 0.145778
0.477785 0.206674 0.111599 0.203943
0.222720 0.227916 0.300606 0.248759
0.781995 0.081432 0.095686 0.040887
0.357027 0.281630 0.114983 0.246360
0.434797 0.287904 0.165428 0.111871
0.134613 0.173906 0.611716 0.079766
0.183401 0.152776 0.210743 0.453079
0.273226 0.292511 0.120725 0.313538
0.184117 0.233356 0.282528 0.299999
0.721127 0.090111 0.118475 0.070286
0.934200 0.026683 0.018684 0.020432
0.019324 0.032416 0.022982 0.925278
0.721127 0.090111 0.118475 0.070286
0.934200 0.026683 0.018684 0.020432
0.019324 0.032416 0.022982 0.925278
0.123727 0.065935 0.395987 0.414351
0.204852 0.221642 0.473422 0.100084
0.539412 0.405031 0.028410 0.027147
0.395502 0.086886 0.183343 0.334268
0.250140 0.113930 0.294160 0.341770
0.163891 0.107678 0.099941 0.628489
0.262788 0.161217 0.192695 0.383301
0.230220 0.258044 0.140417 0.371318
0.115737 0.130568 0.137689 0.616006
0.124813 0.150749 0.303288 0.421150
0.278483 0.121032 0.434136 0.166349
0.123625 0.170934 0.525409 0.180031
0.250000 0.250000 0.250000 0.250000

MOTIF CM001000.3_42311036-42312479(-)_1|1|1x0
letter-probability matrix: alength= 4 w= 43
0.192130 0.101550 0.350991 0.355329
0.251826 0.170543 0.363872 0.213759
0.569397 0.207539 0.097587 0.125477
0.326642 0.136068 0.200141 0.337149
0.198329 0.273684 0.214495 0.313492
0.104367 0.262260 0.157084 0.476290
0.389297 0.220685 0.247364 0.142653
0.306723 0.133263 0.187382 0.372632
0.018363 0.028379 0.918167 0.035090
0.304034 0.197721 0.205751 0.292494
0.412319 0.210856 0.221739 0.155087
0.152316 0.319424 0.401051 0.127209
0.326642 0.136068 0.200141 0.337149
0.198329 0.273684 0.214495 0.313492
0.104367 0.262260 0.157084 0.476290
0.222558 0.208827 0.238839 0.329776
0.348949 0.159009 0.277608 0.214434
0.254121 0.291029 0.288142 0.166709
0.420339 0.221700 0.138503 0.219459
0.229195 0.233266 0.288157 0.249381
0.673813 0.119832 0.135534 0.070821
0.332361 0.277309 0.139948 0.250382
0.390174 0.284827 0.186585 0.138415
0.164941 0.200558 0.523882 0.110620
0.443141 0.203176 0.223623 0.130060
0.060338 0.283460 0.094031 0.562171
0.822190 0.053316 0.062624 0.061870
0.615246 0.125754 0.154972 0.104027
0.854154 0.056585 0.043107 0.046154
0.043867 0.065108 0.050073 0.840952
0.285030 0.152792 0.311605 0.250573
0.066365 0.260483 0.130347 0.542805
0.055938 0.072831 0.828947 0.042285
0.235530 0.110235 0.196630 0.457606
0.088906 0.026378 0.848456 0.036259
0.140095 0.055967 0.058640 0.745298
0.326642 0.136068 0.200141 0.337149
0.198329 0.273684 0.214495 0.313492
0.104367 0.262260 0.157084 0.476290
0.150262 0.173556 0.295944 0.380238
0.277193 0.146727 0.389033 0.187047
0.150808 0.193131 0.455131 0.200929
0.250000 0.250000 0.250000 0.250000

MOTIF CM001000.3_42357438-42358338(-)_1|1|1x0
letter-probability matrix: alength= 4 w= 25
0.693963 0.128769 0.107037 0.070231
0.230271 0.080531 0.124977 0.564222
0.937774 0.018756 0.021697 0.021773
0.218597 0.203386 0.236792 0.341225
0.362508 0.148854 0.279788 0.208850
0.253852 0.295992 0.292668 0.157488
0.405017 0.199120 0.145861 0.250001
0.248372 0.223124 0.252856 0.275648
0.674140 0.135605 0.129776 0.060479
0.670139 0.181470 0.083926 0.064465
0.864918 0.041178 0.056253 0.037652
0.832378 0.057365 0.055827 0.054431
0.218597 0.203386 0.236792 0.341225
0.362508 0.148854 0.279788 0.208850
0.253852 0.295992 0.292668 0.157488
0.470829 0.194684 0.217015 0.117473
0.047752 0.275362 0.078923 0.597963
0.867526 0.039154 0.046981 0.046340
0.670139 0.181470 0.083926 0.064465
0.864918 0.041178 0.056253 0.037652
0.832378 0.057365 0.055827 0.054431
0.218597 0.203386 0.236792 0.341225
0.362508 0.148854 0.279788 0.208850
0.253852 0.295992 0.292668 0.157488
0.250000 0.250000 0.250000 0.250000

MOTIF CM001000.3_42468820-42470086(-)_1|1|1x0
letter-probability matrix: alength= 4 w= 34
0.230067 0.126513 0.309496 0.333925
0.122592 0.141404 0.657924 0.078079
0.672811 0.121101 0.129511 0.076577
0.321246 0.110523 0.372860 0.195371
0.312665 0.359062 0.194253 0.134020
0.093438 0.152250 0.116569 0.637743
0.297406 0.282525 0.152670 0.267399
0.354027 0.200970 0.265940 0.179063
0.325318 0.205538 0.375151 0.093993
0.408007 0.154871 0.206692 0.230430
0.349932 0.224894 0.260262 0.164912
0.272342 0.145258 0.387918 0.194482
0.357397 0.281682 0.114634 0.246287
0.435469 0.287923 0.165109 0.111499
0.134164 0.173485 0.613000 0.079351
0.508847 0.182540 0.207064 0.101549
0.034200 0.261418 0.061282 0.643100
0.913542 0.025048 0.030950 0.030460
0.681939 0.206810 0.066980 0.044271
0.897152 0.033670 0.035658 0.033521
0.875491 0.050769 0.034242 0.039498
0.293334 0.129232 0.329805 0.247629
0.039512 0.238463 0.095970 0.626055
0.026513 0.037509 0.917626 0.018353
0.246916 0.182554 0.089629 0.480901
0.245805 0.198469 0.308049 0.247676
0.820322 0.070561 0.077142 0.031975
0.346747 0.109656 0.182113 0.361484
0.183110 0.279628 0.202978 0.334284
0.074473 0.250080 0.127479 0.547968
0.282169 0.272088 0.136737 0.309006
0.400406 0.198060 0.251460 0.150074
0.264810 0.161317 0.469833 0.104041
0.250000 0.250000 0.250000 0.250000

MOTIF CM001000.3_42631956-42632688(+)_1|1|1x0
letter-probability matrix: alength= 4 w= 13
0.210367 0.212202 0.125021 0.452410
0.181441 0.288395 0.202002 0.328162
0.065929 0.076960 0.807122 0.049988
0.248719 0.149568 0.147245 0.454468
0.122971 0.016344 0.817196 0.043490
0.351470 0.106542 0.232112 0.309876
0.549093 0.135403 0.216487 0.099017
0.065272 0.042713 0.783284 0.108731
0.892618 0.026534 0.051334 0.029514
0.333844 0.219488 0.151233 0.295434
0.375206 0.299270 0.151587 0.173937
0.257321 0.188596 0.464702 0.089381
0.250000 0.250000 0.250000 0.250000

MOTIF CM001000.3_42746716-42747616(+)_1|1|1x0
letter-probability matrix: alength= 4 w= 25
0.693963 0.128769 0.107037 0.070231
0.230271 0.080531 0.124977 0.564222
0.937774 0.018756 0.021697 0.021773
0.278838 0.270234 0.149391 0.301537
0.378135 0.206207 0.253286 0.162371
0.267494 0.174537 0.438348 0.119621
0.336503 0.296334 0.123567 0.243596
0.444698 0.259989 0.196823 0.098490
0.209126 0.232866 0.470604 0.087404
0.670139 0.181470 0.083926 0.064465
0.864918 0.041178 0.056253 0.037652
0.832378 0.057365 0.055827 0.054431
0.259776 0.229229 0.171538 0.339456
0.293140 0.201380 0.209259 0.296221
0.401431 0.175614 0.287950 0.135005
0.470829 0.194684 0.217015 0.117473
0.047752 0.275362 0.078923 0.597963
0.867526 0.039154 0.046981 0.046340
0.670139 0.181470 0.083926 0.064465
0.864918 0.041178 0.056253 0.037652
0.832378 0.057365 0.055827 0.054431
0.218597 0.203386 0.236792 0.341225
0.362508 0.148854 0.279788 0.208850
0.253852 0.295992 0.292668 0.157488
0.250000 0.250000 0.250000 0.250000

MOTIF CM001000.3_42802521-42804039(+)_1|1|1x0
letter-probability matrix: alength= 4 w= 13
0.328202 0.138714 0.277643 0.255441
0.091663 0.242617 0.145026 0.520694
0.072311 0.060129 0.823391 0.044170
0.027941 0.018545 0.927273 0.026241
0.130435 0.024090 0.817422 0.028053
0.157558 0.040810 0.046374 0.755257
0.328312 0.133819 0.198730 0.339140
0.197106 0.274182 0.213587 0.315125
0.101723 0.261537 0.154668 0.482073
0.148110 0.171685 0.296662 0.383542
0.277423 0.144546 0.392650 0.185381
0.148536 0.191395 0.460751 0.199318
0.250000 0.250000 0.250000 0.250000

MOTIF CM001000.3_42838666-42839902(+)_1|1|1x0
letter-probability matrix: alength= 4 w= 34
0.447079 0.284920 0.088958 0.179042
0.031685 0.018553 0.927644 0.022118
0.933067 0.021727 0.024775 0.020431
0.363504 0.185540 0.280971 0.169985
0.205294 0.341265 0.162192 0.291249
0.176833 0.152534 0.132989 0.537644
0.232724 0.221913 0.223593 0.321770
0.342381 0.277569 0.201860 0.178191
0.134039 0.214320 0.318358 0.333284
0.335061 0.154529 0.347779 0.162631
0.088512 0.269489 0.137099 0.504899
0.070727 0.049934 0.093781 0.785558
0.232724 0.221913 0.223593 0.321770
0.342381 0.277569 0.201860 0.178191
0.134039 0.214320 0.318358 0.333284
0.609380 0.127738 0.156895 0.105987
0.848402 0.058681 0.044898 0.048019
0.045651 0.067331 0.051999 0.835019
0.609380 0.127738 0.156895 0.105987
0.848402 0.058681 0.044898 0.048019
0.045651 0.067331 0.051999 0.835019
0.258736 0.082905 0.467991 0.190368
0.332121 0.202752 0.308356 0.156771
0.439654 0.306418 0.185887 0.068040
0.055556 0.034744 0.878514 0.031186
0.085111 0.030376 0.840076 0.044437
0.924743 0.019064 0.021966 0.034226
0.209750 0.120732 0.301512 0.368006
0.174551 0.174265 0.113009 0.538175
0.151150 0.168503 0.207185 0.473162
0.303180 0.198518 0.206450 0.291852
0.409499 0.211658 0.222404 0.156439
0.153776 0.318714 0.398714 0.128797
0.250000 0.250000 0.250000 0.250000

MOTIF CM001000.3_42875076-42875754(+)_1|1|1x0
letter-probability matrix: alength= 4 w= 13
0.447079 0.284920 0.088958 0.179042
0.031685 0.018553 0.927644 0.022118
0.933067 0.021727 0.024775 0.020431
0.284576 0.154068 0.310668 0.250687
0.068054 0.261371 0.132238 0.538337
0.057959 0.075148 0.822885 0.044008
0.246134 0.233146 0.094102 0.426618
0.050084 0.053970 0.825852 0.070094
0.038590 0.026982 0.905741 0.028688
0.325567 0.137521 0.201041 0.335871
0.199113 0.273363 0.215074 0.312450
0.106083 0.262699 0.158634 0.472584
0.250000 0.250000 0.250000 0.250000

MOTIF CM001000.3_42912681-42913677(+)_1|1|1x0
letter-probability matrix: alength= 4 w= 28
0.364930 0.183226 0.148098 0.303746
0.108159 0.210660 0.159353 0.521828
0.032660 0.022476 0.026246 0.918618
0.548307 0.214357 0.136862 0.100474
0.075678 0.127548 0.083040 0.713734
0.033620 0.021250 0.921225 0.023906
0.492181 0.272835 0.162987 0.071998
0.019939 0.038543 0.018461 0.923057
0.925608 0.021098 0.020968 0.032326
0.396443 0.308372 0.139115 0.156070
0.064478 0.056982 0.069834 0.808707
0.835350 0.038482 0.058364 0.067804
0.252916 0.165369 0.163221 0.418494
0.154540 0.028630 0.751980 0.064850
0.336009 0.123961 0.237581 0.302449
0.514560 0.225693 0.086424 0.173323
0.054516 0.047958 0.848379 0.049147
0.903868 0.031425 0.033765 0.030942
0.113047 0.093867 0.389471 0.403615
0.235940 0.133434 0.454436 0.176189
0.177405 0.176768 0.467486 0.178342
0.343770 0.159019 0.313478 0.183734
0.124901 0.435111 0.074613 0.365375
0.049851 0.067971 0.070406 0.811772
0.325412 0.291556 0.136903 0.246129
0.417539 0.262562 0.206425 0.113474
0.218169 0.239416 0.439767 0.102648
0.250000 0.250000 0.250000 0.250000

MOTIF CM001000.3_42947300-42949658(-)_1|1|1x0
letter-probability matrix: alength= 4 w= 34
0.164670 0.107521 0.561370 0.166438
0.056399 0.085152 0.781147 0.077302
0.761040 0.097981 0.051811 0.089168
0.362941 0.104852 0.190621 0.341586
0.300994 0.183966 0.254025 0.261015
0.149656 0.117352 0.556186 0.176806
0.072575 0.048370 0.269337 0.609719
0.209403 0.074452 0.369502 0.346643
0.063693 0.080303 0.677890 0.178114
0.376721 0.156517 0.286874 0.179887
0.177367 0.266528 0.167703 0.388402
0.075441 0.110195 0.159477 0.654887
0.441803 0.095403 0.268042 0.194753
0.141293 0.085033 0.153604 0.620070
0.032434 0.027238 0.044844 0.895483
0.128273 0.024534 0.823316 0.023878
0.028900 0.878459 0.020288 0.072353
0.928644 0.023538 0.020462 0.027357
0.207489 0.166530 0.313601 0.312380
0.111516 0.091698 0.651736 0.145050
0.162078 0.082371 0.631113 0.124438
0.612075 0.049224 0.196931 0.141770
0.275918 0.127646 0.246210 0.350226
0.018490 0.023983 0.033021 0.924506
0.323930 0.045310 0.207559 0.423201
0.088284 0.179820 0.184174 0.547722
0.023267 0.024445 0.931567 0.020722
0.480432 0.260769 0.147450 0.111349
0.109752 0.295418 0.060329 0.534502
0.110428 0.578336 0.109655 0.201581
0.503396 0.208998 0.173236 0.114371
0.139324 0.125553 0.215088 0.520034
0.392741 0.162944 0.123992 0.320323
0.250000 0.250000 0.250000 0.250000

MOTIF CM001000.3_42947300-42949658(-)_1|3|1x0
letter-probability matrix: alength= 4 w= 19
0.301206 0.100146 0.194338 0.404310
0.107244 0.203767 0.212708 0.476282
0.832377 0.051741 0.072684 0.043199
0.214294 0.089916 0.435622 0.260168
0.151865 0.236644 0.332829 0.278662
0.352491 0.341039 0.155324 0.151146
0.320521 0.236365 0.168789 0.274324
0.292093 0.191412 0.183335 0.333161
0.231305 0.152541 0.276198 0.339956
0.369672 0.131568 0.247356 0.251403
0.214932 0.213651 0.213209 0.358208
0.175216 0.130968 0.505810 0.188007
0.103357 0.028349 0.848275 0.020019
0.029340 0.837412 0.023537 0.109711
0.933363 0.018667 0.021460 0.026509
0.078972 0.053761 0.273660 0.593607
0.212740 0.079840 0.364411 0.343010
0.069924 0.087097 0.657672 0.185306
0.250000 0.250000 0.250000 0.250000

MOTIF CM001000.3_43221948-43224387(+)_1|1|1x0
letter-probability matrix: alength= 4 w= 64
0.367951 0.219068 0.322786 0.090194
0.066626 0.222313 0.076828 0.634233
0.767906 0.063269 0.080084 0.088740
0.037128 0.030391 0.902214 0.030267
0.119462 0.145809 0.125742 0.608987
0.215788 0.126958 0.126855 0.530400
0.420416 0.233849 0.152010 0.193724
0.049834 0.045793 0.054651 0.849722
0.882041 0.034724 0.036620 0.046615
0.030548 0.018568 0.928415 0.022469
0.116284 0.298129 0.079357 0.506229
0.235349 0.289264 0.130804 0.344583
0.390671 0.220026 0.244303 0.145000
0.225537 0.109359 0.297479 0.367626
0.279024 0.208656 0.258999 0.253321
0.517406 0.158118 0.247861 0.076616
0.111272 0.369071 0.079413 0.440243
0.812454 0.049434 0.063031 0.075081
0.318482 0.220691 0.230468 0.230360
0.061579 0.119608 0.102639 0.716175
0.028008 0.037442 0.889314 0.045236
0.408507 0.128825 0.143067 0.319601
0.155549 0.201302 0.231888 0.411261
0.224585 0.186743 0.359053 0.229619
0.443405 0.132444 0.236877 0.187274
0.177932 0.136545 0.166133 0.519391
0.054620 0.052207 0.073887 0.819286
0.447376 0.193597 0.139774 0.219252
0.131178 0.113684 0.148004 0.607133
0.768102 0.065950 0.086514 0.079434
0.091366 0.036384 0.808894 0.063356
0.246468 0.254541 0.188515 0.310476
0.208229 0.374078 0.123191 0.294502
0.311125 0.254390 0.095589 0.338896
0.163733 0.163800 0.189362 0.483105
0.221376 0.145457 0.507519 0.125648
0.288562 0.155105 0.316515 0.239818
0.105511 0.197658 0.091717 0.605114
0.059219 0.094767 0.095855 0.750159
0.364109 0.119943 0.233643 0.282305
0.120899 0.125033 0.190855 0.563212
0.068423 0.062130 0.094895 0.774552
0.430151 0.124361 0.231724 0.213763
0.120066 0.257925 0.215865 0.406145
0.724831 0.082295 0.122098 0.070775
0.393807 0.241653 0.191610 0.172930
0.072469 0.149149 0.089489 0.688893
0.031128 0.028075 0.905577 0.035220
0.325039 0.159704 0.318530 0.196727
0.211344 0.089198 0.309609 0.389848
0.133003 0.225305 0.200649 0.441043
0.714272 0.112468 0.113548 0.059713
0.108728 0.536551 0.072261 0.282460
0.877956 0.035569 0.047500 0.038975
0.464424 0.096500 0.254332 0.184744
0.468618 0.104149 0.213404 0.213829
0.186737 0.165282 0.166775 0.481206
0.500410 0.210289 0.146937 0.142364
0.658930 0.093863 0.117122 0.130085
0.031793 0.030246 0.901680 0.036281
0.373062 0.173321 0.169459 0.284159
0.145664 0.208507 0.285129 0.360699
0.775752 0.075411 0.086816 0.062021
0.250000 0.250000 0.250000 0.250000

MOTIF CM001000.3_43238587-43240618(+)_1|1|1x0
letter-probability matrix: alength= 4 w= 19
0.578988 0.133571 0.232938 0.054503
0.086587 0.381662 0.057045 0.474705
0.887967 0.027815 0.037570 0.046648
0.209459 0.111118 0.308894 0.370530
0.235365 0.120382 0.299998 0.344256
0.061043 0.069272 0.745344 0.124341
0.553721 0.181005 0.196251 0.069023
0.918345 0.019589 0.043699 0.018367
0.068836 0.124468 0.045252 0.761444
0.066367 0.050278 0.121184 0.762172
0.023380 0.934511 0.018780 0.023329
0.043394 0.779245 0.055896 0.121466
0.389636 0.143164 0.395476 0.071725
0.042142 0.160248 0.044140 0.753470
0.867582 0.037885 0.045856 0.048678
0.360724 0.133063 0.237653 0.268560
0.092469 0.044786 0.756824 0.105921
0.069555 0.041551 0.060538 0.828357
0.250000 0.250000 0.250000 0.250000

MOTIF CM001000.3_43238587-43240618(+)_1|2|1x0
letter-probability matrix: alength= 4 w= 22
0.074274 0.047284 0.837035 0.041408
0.103200 0.190243 0.070396 0.636161
0.059870 0.819937 0.042799 0.077394
0.418644 0.304882 0.107903 0.168571
0.518563 0.186542 0.197173 0.097722
0.262077 0.181900 0.347956 0.208066
0.356183 0.179152 0.303940 0.160724
0.337883 0.305491 0.115258 0.241367
0.113974 0.686722 0.096151 0.103153
0.349996 0.234489 0.131400 0.284116
0.102420 0.096927 0.647359 0.153294
0.068330 0.056155 0.810494 0.065021
0.243507 0.243620 0.158084 0.354789
0.098482 0.100805 0.629608 0.171104
0.056511 0.047364 0.850183 0.045942
0.361925 0.203952 0.191356 0.242767
0.219996 0.072379 0.634109 0.073515
0.087466 0.062450 0.095337 0.754747
0.060512 0.085465 0.221977 0.632047
0.018614 0.930707 0.026108 0.024570
0.027042 0.027339 0.025523 0.920096
0.250000 0.250000 0.250000 0.250000
[truncated: 512,797 more chars]
