# Supplementary material for: Transposable elements drive the evolution of metazoan zinc finger genes
Source: Genome Res. 2023 Aug;33(8):1325–39. doi: 10.1101/gr.277966.123 (PMC10547256; doi:10.1101/gr.277966.123)
Supplement: Supplement 3 [file Supplemental_Data_3.tar.gz › supplementary_data_3/Mus_musculus/results.PWM.txt]

TF	Unknown
TF Name	Unknown
Gene	CM000994.3_74608741-74611765(-)_1
Motif	CM000994.3_74608741-74611765(-)_1|1|1x0
Family	C2H2 ZF
Species	Unknown
Pos	A	C	G	T
1	0.0069289	-0.248583	-0.0226342	0.167471
2	-0.295534	0.052564	-0.0341348	0.158531
3	-0.582884	-0.45215	0.502183	-0.683107
4	-0.0709851	-0.0325629	-0.404326	0.262182
5	-0.19574	-0.126888	-0.215181	0.302526
6	-1.12544	-1.08513	0.573527	-1.01216
7	0	0	0	0


TF	Unknown
TF Name	Unknown
Gene	CM000994.3_74608741-74611765(-)_1
Motif	CM000994.3_74608741-74611765(-)_1|2|1x0
Family	C2H2 ZF
Species	Unknown
Pos	A	C	G	T
1	0.272626	-0.11847	-0.408752	-0.0109063
2	-0.363128	0.170296	0.0417411	-0.00629134
3	0.127702	-0.22719	-0.155181	0.135432
4	0.191059	-0.0492441	0.0339851	-0.324955
5	-0.687446	-0.501883	-0.462043	0.49619
6	-1.12902	-1.06526	-0.904093	0.569952
7	0	0	0	0


TF	Unknown
TF Name	Unknown
Gene	CM000994.3_74608741-74611765(-)_1
Motif	CM000994.3_74608741-74611765(-)_1|3|1x0
Family	C2H2 ZF
Species	Unknown
Pos	A	C	G	T
1	0.364318	-0.217739	-0.219276	-0.321506
2	-0.168645	-0.318267	-0.382628	0.385053
3	0.355927	-0.0724596	-0.201602	-0.592526
4	0.0899317	-0.063937	0.0327946	-0.0817681
5	-0.280028	-0.583811	-0.215468	0.415911
6	-1.13244	-0.878919	0.566525	-0.965019
7	0	0	0	0


TF	Unknown
TF Name	Unknown
Gene	CM000994.3_74608741-74611765(-)_1
Motif	CM000994.3_74608741-74611765(-)_1|4|1x0
Family	C2H2 ZF
Species	Unknown
Pos	A	C	G	T
1	0.195168	-0.00469658	-0.329851	-0.0107717
2	-0.658197	-0.299518	-0.398655	0.459276
3	-1.02754	-1.12499	0.573977	-1.08819
4	0	0	0	0


TF	Unknown
TF Name	Unknown
Gene	CM000994.3_74608741-74611765(-)_1
Motif	CM000994.3_74608741-74611765(-)_1|5|1x0
Family	C2H2 ZF
Species	Unknown
Pos	A	C	G	T
1	0.0637689	-0.363492	0.226322	-0.139723
2	-0.856267	-0.714265	-0.657333	0.537513
3	-0.31522	-0.601801	0.137714	0.277102
4	0.214353	0.232838	-0.594414	-0.400082
5	-0.372859	0.152254	-0.715344	0.293082
6	0.491275	-0.178017	-0.757177	-1.20769
7	0	0	0	0


TF	Unknown
TF Name	Unknown
Gene	CM000994.3_74608741-74611765(-)_1
Motif	CM000994.3_74608741-74611765(-)_1|6|1x0
Family	C2H2 ZF
Species	Unknown
Pos	A	C	G	T
1	0.256066	-6.89403e-05	-0.161148	-0.295109
2	-0.347153	-0.649742	-0.480728	0.476512
3	0.206347	-0.286961	-0.0735039	0.0132637
4	-0.710844	-0.727946	0.549529	-1.13066
5	-0.56159	0.489991	-0.292413	-0.901928
6	-1.13163	-1.11698	-0.803834	0.56734
7	-0.378832	-0.242981	0.34856	-0.108355
8	-0.932104	-1.0134	0.356932	0.179372
9	-0.458569	0.139972	-0.203501	0.216412
10	-0.0282964	0.0429819	-0.122419	0.0808719
11	-0.329592	-0.777789	0.17461	0.271871
12	-0.862911	-0.966446	0.550674	-0.69635
13	0.284641	-0.164059	0.0223914	-0.473971
14	-0.180081	0.0695923	-0.464017	0.26057
15	0.359893	-0.208576	-0.20285	-0.33325
16	0	0	0	0


TF	Unknown
TF Name	Unknown
Gene	CM000994.3_74608741-74611765(-)_1
Motif	CM000994.3_74608741-74611765(-)_1|7|1x0
Family	C2H2 ZF
Species	Unknown
Pos	A	C	G	T
1	-0.465316	0.164064	-0.33775	0.240297
2	-0.959555	-1.14135	-0.683812	0.557618
3	0.498283	-0.97965	-0.944015	-0.19953
4	0	0	0	0


TF	Unknown
TF Name	Unknown
Gene	CM000994.3_74608741-74611765(-)_1
Motif	CM000994.3_74608741-74611765(-)_1|8|1x0
Family	C2H2 ZF
Species	Unknown
Pos	A	C	G	T
1	0.095681	-0.313234	-1.35204	0.346925
2	-0.85897	-0.90747	-0.597132	0.542207
3	-0.100573	-0.690907	0.3932	-0.275635
4	0	0	0	0


TF	Unknown
TF Name	Unknown
Gene	CM000994.3_74608741-74611765(-)_1
Motif	CM000994.3_74608741-74611765(-)_1|9|1x0
Family	C2H2 ZF
Species	Unknown
Pos	A	C	G	T
1	-0.188125	-0.557619	-0.276419	0.405767
2	0.402966	-0.307551	-0.199278	-0.460489
3	-1.12411	0.574857	-1.10806	-1.04698
4	0	0	0	0


TF	Unknown
TF Name	Unknown
Gene	CM000994.3_74608741-74611765(-)_1
Motif	CM000994.3_74608741-74611765(-)_1|10|1x0
Family	C2H2 ZF
Species	Unknown
Pos	A	C	G	T
1	-0.790661	0.208968	-0.445788	0.269941
2	-1.15876	-0.892889	0.540208	-0.476748
3	-0.332818	-0.254746	0.00653967	0.293117
4	0.00676636	-0.13471	0.115612	-0.024119
5	-0.634111	0.0247574	-0.639757	0.394436
6	-0.621158	-0.772578	-0.148937	0.459732
7	0	0	0	0


TF	Unknown
TF Name	Unknown
Gene	CM000994.3_74614909-74615785(-)_1
Motif	CM000994.3_74614909-74615785(-)_1|1|1x0
Family	C2H2 ZF
Species	Unknown
Pos	A	C	G	T
1	-0.133984	-0.897154	-0.552774	0.456168
2	-0.930701	-1.07237	0.569357	-1.05455
3	-0.402183	-1.28318	0.415794	-0.0237074
4	0	0	0	0


TF	Unknown
TF Name	Unknown
Gene	CM000994.3_74614909-74615785(-)_1
Motif	CM000994.3_74614909-74615785(-)_1|2|1x0
Family	C2H2 ZF
Species	Unknown
Pos	A	C	G	T
1	-0.946932	-1.12781	0.57116	-1.05946
2	-0.253281	-0.230217	-0.401588	0.39035
3	-0.402549	0.371152	-0.474294	-0.037036
4	0	0	0	0


TF	Unknown
TF Name	Unknown
Gene	CM000994.3_74614909-74615785(-)_1
Motif	CM000994.3_74614909-74615785(-)_1|3|1x0
Family	C2H2 ZF
Species	Unknown
Pos	A	C	G	T
1	0.231166	-0.0162274	0.0697016	-0.796492
2	-0.883033	0.0492836	-0.123678	0.300322
3	-1.07051	-1.18863	-0.213419	0.510338
4	0	0	0	0


TF	Unknown
TF Name	Unknown
Gene	CM000994.3_74614909-74615785(-)_1
Motif	CM000994.3_74614909-74615785(-)_1|4|1x0
Family	C2H2 ZF
Species	Unknown
Pos	A	C	G	T
1	0.00794055	-0.0692245	-0.0885664	0.118387
2	-0.0445542	-0.445005	-0.200607	0.323976
3	-0.425493	-0.621767	0.394534	-0.0432495
4	-0.103506	-0.63659	0.369633	-0.194555
5	0.0770678	-0.171958	-0.331355	0.221807
6	-1.13139	0.567576	-0.830575	-1.07716
7	0	0	0	0


TF	Unknown
TF Name	Unknown
Gene	CM000994.3_74614909-74615785(-)_1
Motif	CM000994.3_74614909-74615785(-)_1|5|1x0
Family	C2H2 ZF
Species	Unknown
Pos	A	C	G	T
1	-0.472354	-1.14868	0.546733	-1.15224
2	-0.0112252	0.0775438	-0.308857	0.126768
3	-0.818101	-0.098244	-0.513461	0.438362
4	-0.121728	0.245773	-0.121036	-0.138699
5	0.0345923	-0.351994	0.106038	0.0776961
6	-0.111313	-0.143365	0.167285	0.0159293
7	-0.201279	-0.462265	0.177672	0.181986
8	-0.10913	-0.626171	0.0744935	0.25493
9	-0.000369943	-0.0179555	-0.323725	0.195016
10	0	0	0	0


TF	Unknown
TF Name	Unknown
Gene	CM000994.3_74618445-74619156(-)_1
Motif	CM000994.3_74618445-74619156(-)_1|1|1x0
Family	C2H2 ZF
Species	Unknown
Pos	A	C	G	T
1	0.261078	-1.42626	0.272705	-0.577443
2	-0.519711	-0.943468	-0.553147	0.519053
3	-0.935181	0.14052	-0.384681	0.320035
4	0	0	0	0


TF	Unknown
TF Name	Unknown
Gene	CM000994.3_74618445-74619156(-)_1
Motif	CM000994.3_74618445-74619156(-)_1|2|1x0
Family	C2H2 ZF
Species	Unknown
Pos	A	C	G	T
1	0.195638	-0.0258028	-0.274168	-0.0192127
2	-0.463644	-0.398616	0.157565	0.259934
3	-0.251067	-0.315415	0.142129	0.19539
4	0.108564	-0.531242	0.318156	-0.466891
5	0.0904182	0.0031708	-0.252256	0.0798287
6	-0.537992	0.387665	-0.0650557	-0.389523
7	0.215017	0.176964	-0.363173	-0.373671
8	-1.12069	-0.94838	-0.874465	0.565626
9	0.572652	-1.12632	-1.10291	-0.965687
10	0	0	0	0


TF	Unknown
TF Name	Unknown
Gene	CM000994.3_74618445-74619156(-)_1
Motif	CM000994.3_74618445-74619156(-)_1|3|1x0
Family	C2H2 ZF
Species	Unknown
Pos	A	C	G	T
1	0.428983	-0.240902	-0.163163	-1.26999
2	-0.13659	-0.716747	0.319679	-0.00431037
3	-0.783644	-1.15158	0.311412	0.234644
4	0	0	0	0


TF	Unknown
TF Name	Unknown
Gene	CM000994.3_85942247-85943486(-)_1
Motif	CM000994.3_85942247-85943486(-)_1|1|1x0
Family	C2H2 ZF
Species	Unknown
Pos	A	C	G	T
1	0.0556329	-0.380186	-0.0453924	0.189177
2	-0.491676	0.488551	-0.530295	-0.518946
3	-0.521034	0.465361	-0.504279	-0.331857
4	-1.01727	-1.12452	0.574446	-1.12354
5	-0.23136	0.153471	-0.323183	0.180123
6	-0.294087	-0.34174	-0.35763	0.414602
7	0.00677578	-0.097278	-0.237091	0.20565
8	-0.0982971	-0.0968113	-0.0586131	0.184299
9	0.379215	-0.227466	-0.23874	-0.360416
10	0.0621567	-0.0957041	-0.327315	0.196803
11	-0.432933	-0.32639	0.418032	-0.266841
12	-0.700462	-0.753799	0.536194	-0.727479
13	0.00677578	-0.097278	-0.237091	0.20565
14	-0.0982971	-0.0968113	-0.0586131	0.184299
15	0.379215	-0.227466	-0.23874	-0.360416
16	0.260394	-0.022604	-0.127417	-0.315487
17	-0.0195339	0.0799285	0.0213568	-0.101543
18	0.0170596	-0.239134	0.121159	0.0259487
19	0.225939	-0.177552	0.0729819	-0.327773
20	0.0411466	0.0710325	-0.308783	0.0905317
21	-0.33659	-0.42517	-0.158862	0.392692
22	0.260394	-0.022604	-0.127417	-0.315487
23	-0.0195339	0.0799285	0.0213568	-0.101543
24	0.0170596	-0.239134	0.121159	0.0259487
25	0.260394	-0.022604	-0.127417	-0.315487
26	-0.0195339	0.0799285	0.0213568	-0.101543
27	0.0170596	-0.239134	0.121159	0.0259487
28	0.25029	0.0798827	-0.384212	-0.217708
29	0.439814	-0.506136	-0.290236	-0.374097
30	-0.877858	-0.695896	0.547317	-0.854432
31	0.284388	-0.231887	-0.0333923	-0.249563
32	-0.273049	0.00415827	-0.268743	0.282966
33	-0.637618	-0.848625	-0.767001	0.538693
34	0	0	0	0


TF	Unknown
TF Name	Unknown
Gene	CM000994.3_116748464-116750489(+)_1
Motif	CM000994.3_116748464-116750489(+)_1|1|1x0
Family	C2H2 ZF
Species	Unknown
Pos	A	C	G	T
1	0.335641	-0.0982209	-0.277622	-0.293444
2	0.456965	-0.518303	-0.407512	-0.354979
3	-1.09965	-1.12461	0.574365	-1.03356
4	0.391527	-0.0976405	-0.386392	-0.485174
5	0.510651	-0.629424	-0.512614	-0.662944
6	0.490731	-0.510845	-0.521021	-0.530501
7	0.335641	-0.0982209	-0.277622	-0.293444
8	0.456965	-0.518303	-0.407512	-0.354979
9	-1.09965	-1.12461	0.574365	-1.03356
10	0	0	0	0


TF	Unknown
TF Name	Unknown
Gene	CM000994.3_116748464-116750489(+)_1
Motif	CM000994.3_116748464-116750489(+)_1|2|1x0
Family	C2H2 ZF
Species	Unknown
Pos	A	C	G	T
1	0.0418677	-0.538734	0.177704	0.0429568
2	-0.211617	-0.226014	-0.0075356	0.257348
3	-1.13667	-0.782902	0.562298	-0.950387
4	0.419582	-0.128134	-0.451446	-0.562051
5	0.532793	-0.743737	-0.612947	-0.781269
6	0.515302	-0.606153	-0.617546	-0.628161
7	0.191094	-0.152168	0.0627054	-0.230972
8	-0.144268	0.0464175	-0.437935	0.256487
9	0.53479	-0.653405	-0.649554	-0.893617
10	0	0	0	0


TF	Unknown
TF Name	Unknown
Gene	CM000994.3_117553060-117555262(+)_1
Motif	CM000994.3_117553060-117555262(+)_1|1|1x0
Family	C2H2 ZF
Species	Unknown
Pos	A	C	G	T
1	0.165274	-0.0696487	-0.172632	0.00564217
2	-0.00194143	-0.0374095	0.00397826	0.0325345
3	0.361755	-0.168853	-0.183391	-0.436011
4	-0.393149	-0.444353	0.0721431	0.312895
5	-0.226746	-0.646908	0.439766	-0.368039
6	-0.400927	-0.512756	0.447494	-0.306711
7	0.357715	-0.271133	-0.0719484	-0.470834
8	-0.329651	-0.0216523	-0.579997	0.365019
9	-0.916967	-1.12888	-1.05331	0.570094
10	-0.393149	-0.444353	0.0721431	0.312895
11	-0.226746	-0.646908	0.439766	-0.368039
12	-0.400927	-0.512756	0.447494	-0.306711
13	0.357715	-0.271133	-0.0719484	-0.470834
14	-0.329651	-0.0216523	-0.579997	0.365019
15	-0.916967	-1.12888	-1.05331	0.570094
16	-0.00975876	-0.0546559	-0.0185771	0.0727446
17	-0.198078	-0.0904013	0.0133985	0.182652
18	-0.293505	-0.377702	0.388803	-0.204656
19	0.00823538	0.0127303	-0.176572	0.108964
20	0.475769	-0.682878	-0.25232	-0.615417
21	-0.634557	-0.581792	0.501042	-0.473399
22	-0.00680481	-0.0978937	-0.198816	0.199941
23	-0.500115	0.481151	-0.524269	-0.447518
24	0.434752	-0.62263	-0.383901	-0.202542
25	0.00823538	0.0127303	-0.176572	0.108964
26	0.475769	-0.682878	-0.25232	-0.615417
27	-0.634557	-0.581792	0.501042	-0.473399
28	0.0666583	-0.330093	0.165193	-0.0440022
29	-0.226321	-0.012648	-0.36141	0.300975
30	-0.404552	-0.42683	-0.325494	0.440779
31	0.285192	-0.0303185	-0.397811	-0.131395
32	-0.545539	-0.594601	0.505291	-0.585225
33	0.538363	-0.747618	-0.720126	-0.753553
34	0.0673533	-0.350438	0.295157	-0.384184
35	-0.771987	-0.493271	-0.633493	0.515508
36	-0.80617	-0.943547	0.553896	-0.824602
37	0.285192	-0.0303185	-0.397811	-0.131395
38	-0.545539	-0.594601	0.505291	-0.585225
39	0.538363	-0.747618	-0.720126	-0.753553
40	0.165274	-0.0696487	-0.172632	0.00564217
41	-0.00194143	-0.0374095	0.00397826	0.0325345
42	0.361755	-0.168853	-0.183391	-0.436011
43	-0.393149	-0.444353	0.0721431	0.312895
44	-0.226746	-0.646908	0.439766	-0.368039
45	-0.400927	-0.512756	0.447494	-0.306711
46	0.357715	-0.271133	-0.0719484	-0.470834
47	-0.329651	-0.0216523	-0.579997	0.365019
48	-0.916967	-1.12888	-1.05331	0.570094
49	0.24981	0.0668572	-0.153263	-0.451702
50	-0.740996	-0.503942	-0.742506	0.521681
51	0.550825	-0.8592	-0.806609	-0.821808
52	0	0	0	0


TF	Unknown
TF Name	Unknown
Gene	CM000994.3_117553060-117555262(+)_1
Motif	CM000994.3_117553060-117555262(+)_1|2|1x0
Family	C2H2 ZF
Species	Unknown
Pos	A	C	G	T
1	-0.0607649	-0.000929189	-0.11332	0.134295
2	-0.582995	0.447174	-0.447924	-0.234953
3	-1.00865	-0.78681	0.540535	-0.573564
4	-0.040888	-0.426672	-0.320689	0.34978
5	-0.272653	-0.412355	0.434434	-0.443526
6	-0.433946	-0.548127	-0.378148	0.466885
7	0.0634381	-0.41058	0.3219	-0.448867
8	-0.921667	-0.605441	-0.764534	0.539101
9	-0.972826	-1.12869	0.570279	-0.993739
10	0	0	0	0


TF	Unknown
TF Name	Unknown
Gene	CM000994.3_117553060-117555262(+)_1
Motif	CM000994.3_117553060-117555262(+)_1|3|1x0
Family	C2H2 ZF
Species	Unknown
Pos	A	C	G	T
1	0.279578	-0.241154	0.00448493	-0.290649
2	-0.365832	-0.536546	-0.63729	0.484026
3	-1.01009	0.570791	-1.12818	-0.975813
4	0	0	0	0


TF	Unknown
TF Name	Unknown
Gene	CM000994.3_117604553-117605613(+)_1
Motif	CM000994.3_117604553-117605613(+)_1|1|1x0
Family	C2H2 ZF
Species	Unknown
Pos	A	C	G	T
1	0.357715	-0.271133	-0.0719484	-0.470834
2	-0.329651	-0.0216523	-0.579997	0.365019
3	-0.916967	-1.12888	-1.05331	0.570094
4	0	0	0	0


TF	Unknown
TF Name	Unknown
Gene	CM000994.3_117604553-117605613(+)_1
Motif	CM000994.3_117604553-117605613(+)_1|2|1x0
Family	C2H2 ZF
Species	Unknown
Pos	A	C	G	T
1	0.122357	0.0967089	-0.29164	-0.0389493
2	0.0369791	-0.0414014	-0.00566643	0.00647128
3	0.180154	-0.115475	0.125321	-0.414683
4	0.163658	0.034704	-0.0595571	-0.231145
5	-0.57312	0.149598	-0.306786	0.262006
6	-1.13649	-1.05905	-0.725611	0.562481
7	0	0	0	0


TF	Unknown
TF Name	Unknown
Gene	CM000994.3_117654311-117655682(+)_1
Motif	CM000994.3_117654311-117655682(+)_1|1|1x0
Family	C2H2 ZF
Species	Unknown
Pos	A	C	G	T
1	0.220779	-0.253743	-0.153729	0.0326288
2	-0.228876	0.0609776	-0.0396196	0.129071
3	-0.674298	-0.725489	-0.574241	0.522916
4	0.357715	-0.271133	-0.0719484	-0.470834
5	-0.329651	-0.0216523	-0.579997	0.365019
6	-0.916967	-1.12888	-1.05331	0.570094
7	0.24981	0.0668572	-0.153263	-0.451702
8	-0.740996	-0.503942	-0.742506	0.521681
9	0.550825	-0.8592	-0.806609	-0.821808
10	0	0	0	0


TF	Unknown
TF Name	Unknown
Gene	CM000994.3_117654311-117655682(+)_1
Motif	CM000994.3_117654311-117655682(+)_1|2|1x0
Family	C2H2 ZF
Species	Unknown
Pos	A	C	G	T
1	-0.0423148	-0.258685	-0.00798317	0.193081
2	0.0153765	-0.275046	0.073685	0.096292
3	-0.436113	-0.557704	0.47646	-0.442083
4	0.303249	-0.193356	-0.0617811	-0.31725
5	0.558429	-1.05886	-0.71258	-0.994946
6	-0.508559	-0.444059	-0.552082	0.484265
7	0.199369	-0.208376	0.118972	-0.315726
8	-0.556774	-0.191669	-0.474258	0.438354
9	-1.1206	-1.12453	0.574443	-1.01947
10	0.199369	-0.208376	0.118972	-0.315726
11	-0.556774	-0.191669	-0.474258	0.438354
12	-1.1206	-1.12453	0.574443	-1.01947
13	0.370897	-0.202694	-0.165503	-0.467564
14	-0.504377	0.197432	-0.56379	0.264431
15	0.550825	-0.876664	-0.740633	-0.884153
16	0.14922	-0.32782	-0.0217237	0.0677028
17	-0.095032	-0.236141	-0.0815385	0.252157
18	-0.332489	-0.479188	-0.350758	0.440481
19	0.00761191	0.0127664	-0.204311	0.12312
20	0.505416	-0.823229	-0.329499	-0.74587
21	-0.773322	-0.712815	0.528894	-0.588518
22	0	0	0	0


TF	Unknown
TF Name	Unknown
Gene	CM000994.3_117654311-117655682(+)_1
Motif	CM000994.3_117654311-117655682(+)_1|3|1x0
Family	C2H2 ZF
Species	Unknown
Pos	A	C	G	T
1	0.345508	-0.406249	-0.419311	0.00479529
2	-0.549257	0.307445	-0.671296	0.16872
3	-1.17098	0.527985	-1.10002	-0.318434
4	0	0	0	0


TF	Unknown
TF Name	Unknown
Gene	CM000994.3_117677862-117678549(-)_1
Motif	CM000994.3_117677862-117678549(-)_1|1|1x0
Family	C2H2 ZF
Species	Unknown
Pos	A	C	G	T
1	0.183524	0.0888842	-0.478377	-0.0387581
2	-0.905268	-1.06909	0.56535	-0.940997
3	0.574627	-1.08955	-1.05362	-1.12434
4	0.26405	-0.126543	-0.0260637	-0.323981
5	-0.403407	0.247066	-0.375612	0.151552
6	-0.427778	-0.646289	-0.617834	0.499644
7	-0.0766784	-0.0391087	0.00421847	0.0927926
8	-0.229657	-0.592318	0.409991	-0.233083
9	0.0732754	-0.113495	0.0534852	-0.0385202
10	0.0611258	-0.631704	-0.166396	0.286377
11	-0.058501	0.102662	-0.063561	-0.00195536
12	-0.236572	0.1008	0.0894624	-0.0315144
13	0	0	0	0


TF	Unknown
TF Name	Unknown
Gene	CM000994.3_117694974-117695748(+)_1
Motif	CM000994.3_117694974-117695748(+)_1|1|1x0
Family	C2H2 ZF
Species	Unknown
Pos	A	C	G	T
1	0.00478324	0.0113743	-0.266208	0.152486
2	0.548714	-1.15026	-0.518912	-1.05134
3	-1.09843	-1.02105	0.566749	-0.862113
4	0	0	0	0


TF	Unknown
TF Name	Unknown
Gene	CM000994.3_117694974-117695748(+)_1
Motif	CM000994.3_117694974-117695748(+)_1|2|1x0
Family	C2H2 ZF
Species	Unknown
Pos	A	C	G	T
1	0.00478324	0.0113743	-0.266208	0.152486
2	0.548714	-1.15026	-0.518912	-1.05134
3	-1.09843	-1.02105	0.566749	-0.862113
4	0	0	0	0


TF	Unknown
TF Name	Unknown
Gene	CM000994.3_117728536-117730138(+)_1
Motif	CM000994.3_117728536-117730138(+)_1|1|1x0
Family	C2H2 ZF
Species	Unknown
Pos	A	C	G	T
1	0.00478324	0.0113743	-0.266208	0.152486
2	0.548714	-1.15026	-0.518912	-1.05134
3	-1.09843	-1.02105	0.566749	-0.862113
4	-0.0161173	-0.0819518	-0.029048	0.104861
5	-0.306267	-0.148376	0.00382941	0.252013
6	-0.515668	-0.63913	0.484826	-0.385386
7	0	0	0	0


TF	Unknown
TF Name	Unknown
Gene	CM000994.3_117728536-117730138(+)_1
Motif	CM000994.3_117728536-117730138(+)_1|2|1x0
Family	C2H2 ZF
Species	Unknown
Pos	A	C	G	T
1	0.00658369	0.0123844	-0.231912	0.136575
2	0.52799	-0.967249	-0.411612	-0.880191
3	-0.916344	-0.84825	0.549152	-0.708368
4	-0.0187544	-0.136305	-0.266545	0.248051
5	-0.73167	0.534659	-0.762841	-0.663793
6	0.494337	-0.870219	-0.562138	-0.328095
7	0.0666632	-0.141245	-0.446286	0.243998
8	-0.634519	-0.494198	0.486234	-0.415769
9	-1.05408	-1.12433	0.57464	-1.08966
10	-0.0187544	-0.136305	-0.266545	0.248051
11	-0.73167	0.534659	-0.762841	-0.663793
12	0.494337	-0.870219	-0.562138	-0.328095
13	0.343666	-0.0635015	-0.537752	-0.193941
14	-0.803748	-0.867063	0.552353	-0.854963
15	0.573822	-1.08574	-1.05026	-1.0934
16	0	0	0	0


TF	Unknown
TF Name	Unknown
Gene	CM000994.3_117728536-117730138(+)_1
Motif	CM000994.3_117728536-117730138(+)_1|3|1x0
Family	C2H2 ZF
Species	Unknown
Pos	A	C	G	T
1	-0.0288562	-0.128371	-0.0484022	0.154014
2	-0.500229	-0.261561	-0.0314874	0.343666
3	-0.951325	-1.13795	0.56102	-0.754391
4	0	0	0	0


TF	Unknown
TF Name	Unknown
Gene	CM000994.3_117728536-117730138(+)_1
Motif	CM000994.3_117728536-117730138(+)_1|4|1x0
Family	C2H2 ZF
Species	Unknown
Pos	A	C	G	T
1	0.348161	-0.0667602	-0.550042	-0.199683
2	-0.82678	-0.8913	0.555144	-0.87897
3	0.575734	-1.11543	-1.07928	-1.12324
4	0.209871	-0.0990702	-0.234501	-5.68524e-05
5	-0.00284538	-0.0494886	0.00493947	0.0424932
6	0.431284	-0.266507	-0.285627	-0.617842
7	0.00636754	0.0122787	-0.236669	0.138834
8	0.531301	-0.992411	-0.426193	-0.903694
9	-0.941366	-0.871975	0.552036	-0.72943
10	0	0	0	0


TF	Unknown
TF Name	Unknown
Gene	CM000994.3_117781013-117782018(+)_1
Motif	CM000994.3_117781013-117782018(+)_1|1|1x0
Family	C2H2 ZF
Species	Unknown
Pos	A	C	G	T
1	0.357715	-0.271133	-0.0719484	-0.470834
2	-0.329651	-0.0216523	-0.579997	0.365019
3	-0.916967	-1.12888	-1.05331	0.570094
4	-0.00975876	-0.0546559	-0.0185771	0.0727446
5	-0.198078	-0.0904013	0.0133985	0.182652
6	-0.293505	-0.377702	0.388803	-0.204656
7	0	0	0	0


TF	Unknown
TF Name	Unknown
Gene	CM000994.3_117781013-117782018(+)_1
Motif	CM000994.3_117781013-117782018(+)_1|2|1x0
Family	C2H2 ZF
Species	Unknown
Pos	A	C	G	T
1	0.0038709	-0.351458	-0.0921576	0.239814
2	-1.12675	0.572215	-1.02398	-1.01622
3	-1.14615	-0.662651	-0.395988	0.51974
4	0	0	0	0


TF	Unknown
TF Name	Unknown
Gene	CM000994.3_117781013-117782018(+)_1
Motif	CM000994.3_117781013-117782018(+)_1|3|1x0
Family	C2H2 ZF
Species	Unknown
Pos	A	C	G	T
1	-0.640964	-0.716047	0.0413113	0.394336
2	-0.453093	-1.06919	0.52424	-0.660276
3	-0.711845	-0.875824	0.532228	-0.573691
4	0.00478324	0.0113743	-0.266208	0.152486
5	0.548714	-1.15026	-0.518912	-1.05134
6	-1.09843	-1.02105	0.566749	-0.862113
7	-0.0281652	-0.161732	-0.309718	0.274994
8	-0.883473	0.555397	-0.918891	-0.806347
9	0.520184	-1.0303	-0.680238	-0.414306
10	-0.0368752	-0.456228	-0.083268	0.280149
11	-0.432925	-0.722455	0.248089	0.22298
12	-0.716276	-0.481987	0.439233	-0.137378
13	0	0	0	0


TF	Unknown
TF Name	Unknown
Gene	CM000994.3_117825785-117826896(+)_1
Motif	CM000994.3_117825785-117826896(+)_1|1|1x0
Family	C2H2 ZF
Species	Unknown
Pos	A	C	G	T
1	-0.0111011	-0.0607583	-0.0208544	0.0801493
2	-0.221803	-0.10271	0.0120942	0.199292
3	-0.33969	-0.432814	0.414955	-0.241422
4	0.218775	-0.0200805	-0.13357	-0.183737
5	-0.632273	-0.279247	-0.529091	0.469136
6	-1.07511	-1.1256	0.573373	-1.0147
7	0	0	0	0


TF	Unknown
TF Name	Unknown
Gene	CM000994.3_117875414-117875912(+)_1
Motif	CM000994.3_117875414-117875912(+)_1|1|1x0
Family	C2H2 ZF
Species	Unknown
Pos	A	C	G	T
1	0.357715	-0.271133	-0.0719484	-0.470834
2	-0.329651	-0.0216523	-0.579997	0.365019
3	-0.916967	-1.12888	-1.05331	0.570094
4	0.24981	0.0668572	-0.153263	-0.451702
5	-0.740996	-0.503942	-0.742506	0.521681
6	0.550825	-0.8592	-0.806609	-0.821808
7	0	0	0	0


TF	Unknown
TF Name	Unknown
Gene	CM000994.3_117913257-117914787(+)_1
Motif	CM000994.3_117913257-117914787(+)_1|1|1x0
Family	C2H2 ZF
Species	Unknown
Pos	A	C	G	T
1	-0.00680481	-0.0978937	-0.198816	0.199941
2	-0.500115	0.481151	-0.524269	-0.447518
3	0.434752	-0.62263	-0.383901	-0.202542
4	-0.393149	-0.444353	0.0721431	0.312895
5	-0.226746	-0.646908	0.439766	-0.368039
6	-0.400927	-0.512756	0.447494	-0.306711
7	-0.0524649	0.000273285	-0.0987861	0.119458
8	-0.492494	0.415478	-0.373445	-0.185736
9	-0.847937	-0.652408	0.517492	-0.464456
10	-0.393149	-0.444353	0.0721431	0.312895
11	-0.226746	-0.646908	0.439766	-0.368039
12	-0.400927	-0.512756	0.447494	-0.306711
13	0.357715	-0.271133	-0.0719484	-0.470834
14	-0.329651	-0.0216523	-0.579997	0.365019
15	-0.916967	-1.12888	-1.05331	0.570094
16	-0.0099283	-0.295915	-0.0415668	0.206273
17	-0.264183	-0.461634	0.200249	0.183125
18	-0.441875	-0.282098	0.346148	-0.047084
19	0	0	0	0


TF	Unknown
TF Name	Unknown
Gene	CM000994.3_117913257-117914787(+)_1
Motif	CM000994.3_117913257-117914787(+)_1|2|1x0
Family	C2H2 ZF
Species	Unknown
Pos	A	C	G	T
1	0.165274	-0.0696487	-0.172632	0.00564217
2	-0.00194143	-0.0374095	0.00397826	0.0325345
3	0.361755	-0.168853	-0.183391	-0.436011
4	0.357715	-0.271133	-0.0719484	-0.470834
5	-0.329651	-0.0216523	-0.579997	0.365019
6	-0.916967	-1.12888	-1.05331	0.570094
7	-0.00975876	-0.0546559	-0.0185771	0.0727446
8	-0.198078	-0.0904013	0.0133985	0.182652
9	-0.293505	-0.377702	0.388803	-0.204656
10	0	0	0	0


TF	Unknown
TF Name	Unknown
Gene	CM000994.3_117913257-117914787(+)_1
Motif	CM000994.3_117913257-117914787(+)_1|3|1x0
Family	C2H2 ZF
Species	Unknown
Pos	A	C	G	T
1	0.357047	-0.610194	-0.283155	-0.0185059
2	-0.798213	-0.753188	0.544957	-0.803669
3	-0.785707	-1.13382	-1.05236	0.565149
4	0.26413	-0.144081	-0.323029	-0.0132522
5	-0.00427562	-0.0659065	0.00601069	0.0556313
6	0.497002	-0.425006	-0.450268	-0.889232
7	0	0	0	0


TF	Unknown
TF Name	Unknown
Gene	CM000994.3_117913257-117914787(+)_1
Motif	CM000994.3_117913257-117914787(+)_1|4|1x0
Family	C2H2 ZF
Species	Unknown
Pos	A	C	G	T
1	-0.0677531	-0.0021323	-0.12539	0.146166
2	-0.660323	0.469446	-0.512192	-0.27863
3	-1.14419	-0.900903	0.554775	-0.667039
4	0	0	0	0


TF	Unknown
TF Name	Unknown
Gene	CM000994.3_117913257-117914787(+)_1
Motif	CM000994.3_117913257-117914787(+)_1|5|1x0
Family	C2H2 ZF
Species	Unknown
Pos	A	C	G	T
1	-0.229753	-0.241611	0.172672	0.1301
2	-0.858593	-1.14434	0.554629	-0.691138
3	-0.840099	-1.00618	0.555774	-0.792421
4	0	0	0	0


TF	Unknown
TF Name	Unknown
Gene	CM000994.3_117974556-117975510(+)_1
Motif	CM000994.3_117974556-117975510(+)_1|1|1x0
Family	C2H2 ZF
Species	Unknown
Pos	A	C	G	T
1	0.00628201	0.0122353	-0.238487	0.139693
2	0.532526	-1.00205	-0.431795	-0.9127
3	-0.950952	-0.881067	0.553097	-0.737506
4	0.00628201	0.0122353	-0.238487	0.139693
5	0.532526	-1.00205	-0.431795	-0.9127
6	-0.950952	-0.881067	0.553097	-0.737506
7	0.00628201	0.0122353	-0.238487	0.139693
8	0.532526	-1.00205	-0.431795	-0.9127
9	-0.950952	-0.881067	0.553097	-0.737506
10	0.140365	0.087482	-0.0490578	-0.299199
11	-0.570048	-0.664428	0.466905	-0.233535
12	0.463565	-0.38088	-0.462873	-0.479225
13	-0.0273074	-0.406083	-0.0692112	0.259041
14	-0.3794	-0.640914	0.235718	0.213039
15	-0.628895	-0.417277	0.414805	-0.106012
16	0.163658	0.034704	-0.0595571	-0.231145
17	-0.57312	0.149598	-0.306786	0.262006
18	-1.13649	-1.05905	-0.725611	0.562481
19	0.383699	-0.257199	-0.262058	-0.318209
20	0.512545	-0.734556	-0.429846	-0.723274
21	-0.970523	-0.696484	-0.628923	0.538677
22	0	0	0	0


TF	Unknown
TF Name	Unknown
Gene	CM000994.3_118056462-118057392(+)_1
Motif	CM000994.3_118056462-118057392(+)_1|1|1x0
Family	C2H2 ZF
Species	Unknown
Pos	A	C	G	T
1	0.00726775	0.0126687	-0.214791	0.1283
2	0.514711	-0.877479	-0.360135	-0.79642
3	-0.827144	-0.763743	0.537351	-0.633502
4	-0.0146173	-0.124066	-0.245331	0.2338
5	-0.657885	0.52117	-0.686908	-0.594686
6	0.478546	-0.791967	-0.505118	-0.287205
7	0.066022	-0.127558	-0.411575	0.231135
8	-0.574122	-0.443472	0.469389	-0.370448
9	-0.949781	-1.01519	0.566692	-0.98291
10	-0.0146173	-0.124066	-0.245331	0.2338
11	-0.657885	0.52117	-0.686908	-0.594686
12	0.478546	-0.791967	-0.505118	-0.287205
13	0.267333	0.0701827	-0.488124	-0.187806
14	-0.614459	-0.866509	0.540324	-0.820747
15	0.572685	-1.07842	-0.98566	-1.12628
16	0.326824	-0.0522823	-0.493848	-0.173732
17	-0.72175	-0.780701	0.54089	-0.769435
18	0.565718	-0.979471	-0.946437	-0.986602
19	-0.000117137	-0.127715	-0.299164	0.243756
20	-0.125784	-0.123962	-0.0771211	0.220755
21	0.432129	-0.311826	-0.325651	-0.474859
22	0.00726775	0.0126687	-0.214791	0.1283
23	0.514711	-0.877479	-0.360135	-0.79642
24	-0.827144	-0.763743	0.537351	-0.633502
25	0	0	0	0


TF	Unknown
TF Name	Unknown
Gene	CM000994.3_118056462-118057392(+)_1
Motif	CM000994.3_118056462-118057392(+)_1|2|1x0
Family	C2H2 ZF
Species	Unknown
Pos	A	C	G	T
1	-0.0288562	-0.128371	-0.0484022	0.154014
2	-0.500229	-0.261561	-0.0314874	0.343666
3	-0.951325	-1.13795	0.56102	-0.754391
4	0	0	0	0


TF	Unknown
TF Name	Unknown
Gene	CM000994.3_118057578-118057980(+)_1
Motif	CM000994.3_118057578-118057980(+)_1|1|1x0
Family	C2H2 ZF
Species	Unknown
Pos	A	C	G	T
1	0.0634381	-0.41058	0.3219	-0.448867
2	-0.921667	-0.605441	-0.764534	0.539101
3	-0.972826	-1.12869	0.570279	-0.993739
4	0	0	0	0


TF	Unknown
TF Name	Unknown
Gene	CM000994.3_118126351-118128400(+)_1
Motif	CM000994.3_118126351-118128400(+)_1|1|1x0
Family	C2H2 ZF
Species	Unknown
Pos	A	C	G	T
1	0.00823538	0.0127303	-0.176572	0.108964
2	0.475769	-0.682878	-0.25232	-0.615417
3	-0.634557	-0.581792	0.501042	-0.473399
4	-0.00680481	-0.0978937	-0.198816	0.199941
5	-0.500115	0.481151	-0.524269	-0.447518
6	0.434752	-0.62263	-0.383901	-0.202542
7	0.0626467	-0.0984599	-0.334833	0.200062
8	-0.445168	-0.336435	0.423293	-0.275661
9	-0.722329	-0.776763	0.539754	-0.749901
10	-0.00680481	-0.0978937	-0.198816	0.199941
11	-0.500115	0.481151	-0.524269	-0.447518
12	0.434752	-0.62263	-0.383901	-0.202542
13	0.233121	0.0690427	-0.395607	-0.145668
14	-0.456097	-0.665865	0.504969	-0.62778
15	0.54849	-0.825638	-0.74844	-0.865475
16	0.285192	-0.0303185	-0.397811	-0.131395
17	-0.545539	-0.594601	0.505291	-0.585225
18	0.538363	-0.747618	-0.720126	-0.753553
19	0.0673533	-0.350438	0.295157	-0.384184
20	-0.771987	-0.493271	-0.633493	0.515508
21	-0.80617	-0.943547	0.553896	-0.824602
22	0.285192	-0.0303185	-0.397811	-0.131395
23	-0.545539	-0.594601	0.505291	-0.585225
24	0.538363	-0.747618	-0.720126	-0.753553
25	0.165274	-0.0696487	-0.172632	0.00564217
26	-0.00194143	-0.0374095	0.00397826	0.0325345
27	0.361755	-0.168853	-0.183391	-0.436011
28	0.00823538	0.0127303	-0.176572	0.108964
29	0.475769	-0.682878	-0.25232	-0.615417
30	-0.634557	-0.581792	0.501042	-0.473399
31	0.0673533	-0.350438	0.295157	-0.384184
32	-0.771987	-0.493271	-0.633493	0.515508
33	-0.80617	-0.943547	0.553896	-0.824602
34	0.285192	-0.0303185	-0.397811	-0.131395
35	-0.545539	-0.594601	0.505291	-0.585225
36	0.538363	-0.747618	-0.720126	-0.753553
37	0.165274	-0.0696487	-0.172632	0.00564217
38	-0.00194143	-0.0374095	0.00397826	0.0325345
39	0.361755	-0.168853	-0.183391	-0.436011
40	0.00823538	0.0127303	-0.176572	0.108964
41	0.475769	-0.682878	-0.25232	-0.615417
42	-0.634557	-0.581792	0.501042	-0.473399
43	0.357715	-0.271133	-0.0719484	-0.470834
44	-0.329651	-0.0216523	-0.579997	0.365019
45	-0.916967	-1.12888	-1.05331	0.570094
46	-0.00975876	-0.0546559	-0.0185771	0.0727446
47	-0.198078	-0.0904013	0.0133985	0.182652
48	-0.293505	-0.377702	0.388803	-0.204656
49	0	0	0	0


TF	Unknown
TF Name	Unknown
Gene	CM000994.3_118126351-118128400(+)_1
Motif	CM000994.3_118126351-118128400(+)_1|2|1x0
Family	C2H2 ZF
Species	Unknown
Pos	A	C	G	T
1	0.165274	-0.0696487	-0.172632	0.00564217
2	-0.00194143	-0.0374095	0.00397826	0.0325345
3	0.361755	-0.168853	-0.183391	-0.436011
4	0.350807	-0.146173	-0.232975	-0.339061
5	0.526933	-0.797029	-0.573942	-0.679632
6	-0.279463	-0.0921683	-0.250623	0.323092
7	0.357715	-0.271133	-0.0719484	-0.470834
8	-0.329651	-0.0216523	-0.579997	0.365019
9	-0.916967	-1.12888	-1.05331	0.570094
10	0.142486	-0.0596771	0.0189693	-0.157744
11	-0.0435919	-0.540129	0.362691	-0.299232
12	-0.139278	-0.32295	0.00517519	0.25212
13	0.357715	-0.271133	-0.0719484	-0.470834
14	-0.329651	-0.0216523	-0.579997	0.365019
15	-0.916967	-1.12888	-1.05331	0.570094
16	-0.00975876	-0.0546559	-0.0185771	0.0727446
17	-0.198078	-0.0904013	0.0133985	0.182652
18	-0.293505	-0.377702	0.388803	-0.204656
19	0	0	0	0


TF	Unknown
TF Name	Unknown
Gene	CM000994.3_118128738-118129299(+)_1
Motif	CM000994.3_118128738-118129299(+)_1|1|1x0
Family	C2H2 ZF
Species	Unknown
Pos	A	C	G	T
1	0.0634381	-0.41058	0.3219	-0.448867
2	-0.921667	-0.605441	-0.764534	0.539101
3	-0.972826	-1.12869	0.570279	-0.993739
4	0	0	0	0


TF	Unknown
TF Name	Unknown
Gene	CM000994.3_118128738-118129299(+)_1
Motif	CM000994.3_118128738-118129299(+)_1|2|1x0
Family	C2H2 ZF
Species	Unknown
Pos	A	C	G	T
1	-0.136589	-0.838337	0.39724	-0.201502
2	0.22805	-0.553325	-0.31136	0.187924
3	-1.18213	0.516836	-0.260418	-1.00891
4	0	0	0	0


TF	Unknown
TF Name	Unknown
Gene	CM000994.3_148900895-148901792(-)_1
Motif	CM000994.3_148900895-148901792(-)_1|1|1x0
Family	C2H2 ZF
Species	Unknown
Pos	A	C	G	T
1	0.1494	-0.0292182	-0.287512	0.0563969
2	-0.402261	-0.426846	0.420037	-0.22241
3	-0.586735	-0.674245	0.516296	-0.608866
4	0.296309	-0.173613	-0.029252	-0.380618
5	0.396147	-0.533291	-0.231387	-0.200356
6	-0.574023	-0.577537	-0.439873	0.492148
7	0.259532	-0.165559	-0.0757522	-0.180927
8	-0.766965	-0.665188	-0.455676	0.513564
9	-0.799931	-0.877672	-0.702027	0.545351
10	0.20181	-0.144292	-0.0544897	-0.0920024
11	-0.238728	-0.115205	-0.290789	0.331213
12	-0.39485	-0.553668	-0.445971	0.471227
13	0.253193	0.0809506	-0.242674	-0.364728
14	-0.557323	-0.272322	-0.584541	0.466633
15	0.539657	-0.797591	-0.783513	-0.674947
16	0.334216	-0.130295	-0.174449	-0.365337
17	-0.321104	0.325717	-0.206537	-0.105643
18	-1.10312	-1.12261	-1.12176	0.576362
19	0.254178	0.150325	-0.338941	-0.477905
20	-0.730358	0.461935	-0.664067	-0.154716
21	0.54508	-0.873912	-0.712805	-0.784041
22	0	0	0	0


TF	Unknown
TF Name	Unknown
Gene	CM000994.3_154079794-154081417(+)_1
Motif	CM000994.3_154079794-154081417(+)_1|1|1x0
Family	C2H2 ZF
Species	Unknown
Pos	A	C	G	T
1	-0.254658	-0.423764	0.390372	-0.214715
2	-0.272932	-0.614856	0.419831	-0.225777
3	-0.326391	-1.05703	0.516236	-0.801522
4	0.166806	-0.458083	0.182372	-0.1794
5	0.0315495	-0.11163	-0.572559	0.275021
6	-0.323136	-0.719941	0.0525892	0.34351
7	-0.338746	-0.69548	0.498472	-0.723987
8	-0.53809	0.190461	-0.576348	0.277521
9	-0.97679	-1.1292	0.569766	-0.971066
10	-0.506017	-0.680535	0.511236	-0.630241
11	-0.419905	-0.472348	0.138166	0.280611
12	0.460667	-0.395693	-0.688156	-0.29721
13	0.105635	-0.0278495	-0.29093	0.105504
14	0.324393	-0.262922	-0.0464013	-0.351698
15	-0.124452	-0.243774	0.227184	-0.00373706
16	0.132528	-0.254102	0.188963	-0.266815
17	-0.538024	-0.230219	0.11386	0.260544
18	-0.3137	-0.263965	-0.136384	0.35012
19	-0.404707	-0.460056	0.480821	-0.631104
20	-0.505661	-0.0708302	-0.298785	0.368429
21	-0.623175	-0.612324	0.473625	-0.266197
22	-0.38751	-0.394931	-0.211073	0.410342
23	-0.876958	0.517256	-0.644576	-0.455797
24	-0.741288	-0.714814	0.500208	-0.335417
25	-0.407162	-0.561271	-0.105715	0.406513
26	-0.698191	0.525841	-0.678931	-0.630685
27	-0.59163	-0.185453	-0.523114	0.445859
28	0.36665	-0.0326947	-0.286959	-0.638574
29	-0.553139	0.459888	-0.516619	-0.27364
30	-1.01161	-1.06048	-0.980461	0.569495
31	0	0	0	0


TF	Unknown
TF Name	Unknown
Gene	CM000995.3_85730005-85730785(-)_1
Motif	CM000995.3_85730005-85730785(-)_1|1|1x0
Family	C2H2 ZF
Species	Unknown
Pos	A	C	G	T
1	-0.0344972	-0.458456	-0.145974	0.304027
2	-0.765496	-1.12884	0.549315	-0.674613
3	-0.799937	-1.13223	-1.09615	0.566743
4	0.108673	-0.0564401	-0.101739	0.0196957
5	-0.507026	0.0500271	-0.0913911	0.244655
6	-0.568321	-1.00481	-0.814919	0.541301
7	0	0	0	0


TF	Unknown
TF Name	Unknown
Gene	CM000995.3_87702081-87702486(+)_1
Motif	CM000995.3_87702081-87702486(+)_1|1|1x0
Family	C2H2 ZF
Species	Unknown
Pos	A	C	G	T
1	0.328872	-0.0290513	-0.20964	-0.50144
2	0.572032	-1.0835	-0.978501	-1.09887
3	-0.95572	-1.06835	-1.12735	0.571621
4	0	0	0	0


TF	Unknown
TF Name	Unknown
Gene	CM000995.3_91475322-91476846(-)_1
Motif	CM000995.3_91475322-91476846(-)_1|1|1x0
Family	C2H2 ZF
Species	Unknown
Pos	A	C	G	T
1	-0.972916	-1.10551	0.57291	-1.12606
2	-0.267614	-0.277382	-0.0715429	0.318879
3	-0.980623	-1.0461	-0.90794	0.566072
4	-0.514633	-0.575043	0.50011	-0.576555
5	-0.245717	-0.367094	0.393638	-0.277956
6	0.00559126	-0.0272874	-0.291505	0.186632
7	0.0925745	0.0515546	0.00434153	-0.203199
8	-0.0760372	0.223064	-0.374746	0.0282996
9	-0.357907	0.27024	-0.219525	0.0394302
10	-0.320731	-0.664381	0.483982	-0.588674
11	-0.139715	0.199337	-0.427264	0.120156
12	0.509688	-0.539819	-0.6701	-0.578204
13	-0.0543027	0.210936	-0.105842	-0.149653
14	0.486052	-0.617837	-0.355089	-0.593269
15	0.506822	-0.569456	-0.626097	-0.550327
16	0.195773	-0.118865	0.0828564	-0.337527
17	-0.0860584	-0.195763	-0.362222	0.323938
18	-0.144816	-0.595078	-0.370644	0.415566
19	-0.157963	-0.110783	-0.126323	0.251019
20	-0.437183	-0.258226	-0.0793826	0.352148
21	-0.782744	-0.795749	0.533726	-0.589394
22	0.140699	-0.115883	-0.150781	0.0587737
23	-0.230133	0.346529	-0.0755315	-0.455843
24	-0.315613	-0.0969343	0.202153	0.0506837
25	-0.358867	-0.0570806	-0.012966	0.234244
26	-0.0972564	-0.230018	-0.0356543	0.22805
27	-0.127235	-0.0818286	0.194574	-0.0652631
28	0.177394	-0.248195	0.0628358	-0.110622
29	-0.19553	-0.527457	0.435481	-0.468599
30	0.534911	-0.754432	-0.760155	-0.651136
31	0	0	0	0


TF	Unknown
TF Name	Unknown
Gene	CM000995.3_94421007-94421828(-)_1
Motif	CM000995.3_94421007-94421828(-)_1|1|1x0
Family	C2H2 ZF
Species	Unknown
Pos	A	C	G	T
1	-0.116022	-0.164959	-0.0910305	0.24044
2	0.223593	-0.367842	-0.100428	0.0431167
3	-1.15302	-0.778246	-0.605716	0.545945
4	0	0	0	0


TF	Unknown
TF Name	Unknown
Gene	CM000995.3_94421007-94421828(-)_1
Motif	CM000995.3_94421007-94421828(-)_1|2|1x0
Family	C2H2 ZF
Species	Unknown
Pos	A	C	G	T
1	-0.0020692	-0.102905	-0.188679	0.195373
2	-0.4336	-1.22784	0.44322	-0.0981993
3	-0.842589	-1.1306	-1.09237	0.568371
4	0	0	0	0


TF	Unknown
TF Name	Unknown
Gene	CM000995.3_114025952-114028091(-)_1
Motif	CM000995.3_114025952-114028091(-)_1|1|1x0
Family	C2H2 ZF
Species	Unknown
Pos	A	C	G	T
1	-0.82586	-1.03057	0.564812	-1.0643
2	0.154098	-1.05518	0.373894	-0.918445
3	0.569541	-1.12943	-0.990277	-0.950482
4	-0.681787	-0.671802	0.526088	-0.655685
5	-0.268629	-0.508897	0.404222	-0.211105
6	0.0157933	-0.154248	0.0291829	0.076424
7	0	0	0	0


TF	Unknown
TF Name	Unknown
Gene	CM000995.3_114025952-114028091(-)_1
Motif	CM000995.3_114025952-114028091(-)_1|2|1x0
Family	C2H2 ZF
Species	Unknown
Pos	A	C	G	T
1	-0.0385636	-1.12112	0.349712	-0.112343
2	-1.1571	0.541873	-0.628937	-0.671612
3	-0.814687	0.48289	-0.31167	-0.496527
4	0	0	0	0


TF	Unknown
TF Name	Unknown
Gene	CM000995.3_114025952-114028091(-)_1
Motif	CM000995.3_114025952-114028091(-)_1|3|1x0
Family	C2H2 ZF
Species	Unknown
Pos	A	C	G	T
1	-0.0153265	-0.413932	0.176221	0.0602019
2	-0.0564085	-0.245986	0.310229	-0.291218
3	-0.0679079	0.109493	-0.609385	0.207415
4	0.266841	-0.0312095	-0.46368	-0.0570308
5	-0.678649	-0.986351	0.552145	-0.915333
6	0.574737	-1.09589	-1.0526	-1.12423
7	-0.605302	-0.446055	0.489173	-0.509495
8	-0.637113	-0.884483	0.488928	-0.254743
9	0.338176	-0.382024	-0.00702727	-0.374144
10	0	0	0	0


TF	Unknown
TF Name	Unknown
Gene	CM000995.3_114025952-114028091(-)_1
Motif	CM000995.3_114025952-114028091(-)_1|4|1x0
Family	C2H2 ZF
Species	Unknown
Pos	A	C	G	T
1	0.0851031	-0.325679	0.28142	-0.398581
2	-1.16109	-1.11745	-0.393392	0.537879
3	-0.189154	-0.777227	0.413154	-0.224072
4	0	0	0	0


TF	Unknown
TF Name	Unknown
Gene	CM000995.3_114025952-114028091(-)_1
Motif	CM000995.3_114025952-114028091(-)_1|5|1x0
Family	C2H2 ZF
Species	Unknown
Pos	A	C	G	T
1	-0.52295	-0.748574	0.525335	-0.771099
2	-0.847982	-1.13466	0.564308	-0.928965
3	0.566945	-1.12574	-1.04137	-0.838875
4	0	0	0	0


TF	Unknown
TF Name	Unknown
Gene	CM000995.3_114025952-114028091(-)_1
Motif	CM000995.3_114025952-114028091(-)_1|6|1x0
Family	C2H2 ZF
Species	Unknown
Pos	A	C	G	T
1	-0.607097	-0.820968	0.534865	-0.756334
2	-0.487088	-1.15283	0.546139	-1.05964
3	0.563712	-1.01867	-1.0295	-0.827325
4	-0.51996	-0.376813	0.463859	-0.433839
5	-0.546869	-0.769228	0.465325	-0.203158
6	0.313455	-0.333929	0.00315359	-0.326846
7	0	0	0	0


TF	Unknown
TF Name	Unknown
Gene	CM000995.3_120991179-120992112(-)_1
Motif	CM000995.3_120991179-120992112(-)_1|1|1x0
Family	C2H2 ZF
Species	Unknown
Pos	A	C	G	T
1	-0.17043	-0.354393	-0.0493281	0.298802
2	-0.317082	0.101084	-0.171804	0.199424
3	-0.162868	0.0698258	0.236334	-0.381845
4	-0.572756	-0.418937	-0.163788	0.425796
5	-0.205728	0.3167	-0.10841	-0.280059
6	-0.449325	-0.213643	0.291285	0.0324454
7	-0.017762	-0.285008	-0.322713	0.310828
8	0.0108094	-0.777546	0.403298	-0.55773
9	0.00727774	-0.0952604	-0.21292	0.195233
10	0.237209	0.0545916	-0.0809024	-0.509551
11	-1.00124	-0.815165	-1.00606	0.562129
12	0.56394	-0.995943	-0.965324	-0.896606
13	0.0856105	0.204141	-0.214504	-0.242763
14	0.572063	-1.11242	-0.975714	-1.07567
15	-1.04994	0.572912	-1.12606	-1.01907
16	-0.231313	-0.417534	0.406975	-0.32055
17	-0.549723	-0.584894	0.306746	0.155763
18	-0.627665	-0.666863	0.51111	-0.516061
19	0	0	0	0


TF	Unknown
TF Name	Unknown
Gene	CM000995.3_127410513-127411728(-)_1
Motif	CM000995.3_127410513-127411728(-)_1|1|1x0
Family	C2H2 ZF
Species	Unknown
Pos	A	C	G	T
1	0.490552	-0.341763	-0.665381	-0.629936
2	0.138434	0.0441268	-0.179065	-0.0677704
3	0.453857	-0.333312	-0.276015	-0.788742
4	-0.370947	-1.13483	0.535597	-1.16337
5	-0.795847	0.465119	-0.765031	-0.124948
6	-0.432197	-0.337545	-0.584523	0.463946
7	0.10724	-0.298062	0.0437112	0.0455555
8	-0.253504	-0.749451	0.462935	-0.443051
9	-0.00344733	-0.425127	-0.475128	0.36122
10	-0.0304221	-0.392879	0.289832	-0.14638
11	-0.815026	-0.726894	-0.544609	0.528145
12	-0.764295	-0.689971	-0.721046	0.535757
13	0	0	0	0


TF	Unknown
TF Name	Unknown
Gene	CM000995.3_127410513-127411728(-)_1
Motif	CM000995.3_127410513-127411728(-)_1|2|1x0
Family	C2H2 ZF
Species	Unknown
Pos	A	C	G	T
1	0.302914	0.0252738	-0.196101	-0.530566
2	-0.833998	-0.632608	-0.8989	0.543349
3	0.57185	-1.12712	-1.03595	-0.990937
4	0.185664	-0.386646	0.233145	-0.461621
5	-0.627808	0.212494	-0.70779	0.287188
6	0.570805	-1.02157	-1.08189	-1.00092
7	0.00706427	-0.371331	0.282333	-0.192058
8	-0.452056	-0.0991267	-0.320215	0.375214
9	-0.370125	-0.48632	-0.63463	0.479325
10	0.331847	-0.224891	-0.0592515	-0.414934
11	0.0716995	-0.210859	-0.229237	0.208237
12	-0.438788	0.46924	-0.576784	-0.371734
13	0	0	0	0


TF	Unknown
TF Name	Unknown
Gene	CM000995.3_127418857-127419931(-)_1
Motif	CM000995.3_127418857-127419931(-)_1|1|1x0
Family	C2H2 ZF
Species	Unknown
Pos	A	C	G	T
1	-0.386284	-0.577484	0.48669	-0.588828
2	-0.0125664	-0.469757	0.140429	0.116521
3	0.446989	-0.493768	-0.588721	-0.205864
4	0.191352	-0.0107774	-0.060386	-0.221361
5	-0.197969	0.00821623	-0.375986	0.284712
6	-0.347896	0.457679	-0.5906	-0.370794
7	-0.889925	-1.10715	0.567804	-1.01589
8	-0.394635	-0.090454	-0.482125	0.390131
9	-0.033069	0.0636739	-0.245793	0.129559
10	-0.205029	-0.821902	0.488323	-0.832008
11	-0.753983	0.519337	-0.885929	-0.411734
12	0.549425	-0.821154	-0.873382	-0.765079
13	-0.646826	-0.869397	0.546938	-0.9348
14	-0.459678	-0.158229	-0.648218	0.436728
15	-0.750368	0.539472	-0.915811	-0.62384
16	0.168836	0.00558509	-0.165324	-0.0817041
17	-0.201529	0.205728	-0.359716	0.123369
18	-0.550455	0.479774	-0.488737	-0.425342
19	-0.855677	-1.07569	0.568498	-1.13047
20	-0.517969	-0.265755	-0.624723	0.464935
21	-0.727506	-0.906312	-0.886082	0.551285
22	-0.646826	-0.869397	0.546938	-0.9348
23	-0.459678	-0.158229	-0.648218	0.436728
24	-0.750368	0.539472	-0.915811	-0.62384
25	0	0	0	0


TF	Unknown
TF Name	Unknown
Gene	CM000995.3_144307733-144308547(+)_1
Motif	CM000995.3_144307733-144308547(+)_1|1|1x0
Family	C2H2 ZF
Species	Unknown
Pos	A	C	G	T
1	-0.626198	-0.773032	0.52899	-0.66897
2	-0.215794	-0.482922	0.277725	0.0671299
3	-0.253668	-0.0829081	-0.420481	0.349551
4	0.241278	0.201434	-0.379072	-0.603481
5	-0.641882	0.35346	-0.638512	0.10904
6	0.57482	-1.12415	-1.04629	-1.10703
7	0	0	0	0


TF	Unknown
TF Name	Unknown
Gene	CM000995.3_146063996-146065748(+)_1
Motif	CM000995.3_146063996-146065748(+)_1|1|1x0
Family	C2H2 ZF
Species	Unknown
Pos	A	C	G	T
1	0.353469	-0.185368	-0.364561	-0.18125
2	0.548984	-1.14425	-0.498087	-1.14999
3	-0.379436	0.24067	-0.430953	0.167726
4	0	0	0	0


TF	Unknown
TF Name	Unknown
Gene	CM000995.3_146063996-146065748(+)_1
Motif	CM000995.3_146063996-146065748(+)_1|2|1x0
Family	C2H2 ZF
Species	Unknown
Pos	A	C	G	T
1	-0.178605	-0.407725	-0.240511	0.374992
2	-0.163166	0.0157691	0.161286	-0.0827631
3	-1.08561	-0.825967	0.56758	-1.13139
4	0	0	0	0


TF	Unknown
TF Name	Unknown
Gene	CM000995.3_146063996-146065748(+)_1
Motif	CM000995.3_146063996-146065748(+)_1|3|1x0
Family	C2H2 ZF
Species	Unknown
Pos	A	C	G	T
1	-0.325202	-0.798458	0.478967	-0.449484
2	-0.0926702	-0.379674	-0.245312	0.343709
3	0.185643	-0.174436	-0.129891	0.0236372
4	-1.0945	-1.07817	0.575281	-1.12369
5	-0.566101	-0.517535	-0.865016	0.516965
6	0.0825192	-0.159902	-0.338423	0.214845
7	0	0	0	0


TF	Unknown
TF Name	Unknown
Gene	CM000995.3_148525488-148526997(+)_1
Motif	CM000995.3_148525488-148526997(+)_1|1|1x0
Family	C2H2 ZF
Species	Unknown
Pos	A	C	G	T
1	-0.516174	-1.2011	0.497866	-0.313702
2	-0.191189	0.12334	-0.634081	0.254173
3	-0.598785	-0.310258	0.408706	-0.157472
4	0	0	0	0


TF	Unknown
TF Name	Unknown
Gene	CM000995.3_148525488-148526997(+)_1
Motif	CM000995.3_148525488-148526997(+)_1|2|1x0
Family	C2H2 ZF
Species	Unknown
Pos	A	C	G	T
1	-0.15805	-0.043513	0.0113157	0.137985
2	-0.765271	-0.69817	-0.224583	0.481688
3	0.0561969	-0.25986	0.00956333	0.110547
4	-1.05413	-0.898297	0.569175	-1.11335
5	-0.985951	0.5518	-0.793111	-0.762414
6	-1.15034	-0.761053	0.548628	-0.659641
7	0.217545	-0.125765	-0.432635	0.090578
8	0.490822	-1.00867	-0.296236	-0.52248
9	-0.205679	-0.0674554	-0.288093	0.302327
10	0	0	0	0


TF	Unknown
TF Name	Unknown
Gene	CM000995.3_149959078-149960215(-)_1
Motif	CM000995.3_149959078-149960215(-)_1|1|1x0
Family	C2H2 ZF
Species	Unknown
Pos	A	C	G	T
1	0.0650972	-0.116538	-0.38303	0.220022
2	-0.525354	-0.402766	0.453768	-0.334248
3	-0.864483	-0.925853	0.558418	-0.895568
4	0.261497	-0.366071	-0.153881	0.0178298
5	-0.419124	-0.38991	0.452356	-0.422664
6	-0.388731	-0.614596	-0.56174	0.487735
7	-0.286319	-0.468936	0.410248	-0.243185
8	-0.309138	-0.678382	0.438975	-0.258215
9	-0.380065	-1.16908	0.529886	-0.893159
10	-0.393786	-0.65065	0.491857	-0.570113
11	0.0896426	0.0223291	-0.0420988	-0.0913167
12	-0.353171	-0.0204033	-0.496187	0.35859
13	0	0	0	0


TF	Unknown
TF Name	Unknown
Gene	CM000995.3_149959078-149960215(-)_1
Motif	CM000995.3_149959078-149960215(-)_1|2|1x0
Family	C2H2 ZF
Species	Unknown
Pos	A	C	G	T
1	0.122353	-0.0758741	-0.13714	0.0436193
2	0.0698402	-0.126264	-0.120087	0.120375
3	0.347039	-0.237258	-0.172955	-0.27909
4	0.0807642	-0.148971	0.189853	-0.26946
5	-0.20303	-0.300967	-0.526908	0.410967
6	-0.166876	0.00944476	-0.292866	0.252261
7	-0.805409	-0.919683	0.557658	-0.951152
8	-0.676754	-0.282835	-0.637224	0.482524
9	-0.880184	-1.13711	0.561865	-0.827106
10	-0.805409	-0.919683	0.557658	-0.951152
11	-0.676754	-0.282835	-0.637224	0.482524
12	-0.880184	-1.13711	0.561865	-0.827106
13	0.10272	-0.119294	0.18822	-0.365653
14	-0.0367801	-0.371415	-0.471591	0.365189
15	-0.241961	-0.167172	-0.232641	0.334731
16	0	0	0	0


TF	Unknown
TF Name	Unknown
Gene	CM000995.3_150020798-150021770(-)_1
Motif	CM000995.3_150020798-150021770(-)_1|1|1x0
Family	C2H2 ZF
Species	Unknown
Pos	A	C	G	T
1	-0.451341	-0.593839	0.482049	-0.447002
2	-0.775946	-0.0273379	-0.602217	0.422193
3	-0.80285	-1.13697	0.561998	-0.913363
4	0	0	0	0


TF	Unknown
TF Name	Unknown
Gene	CM000995.3_150020798-150021770(-)_1
Motif	CM000995.3_150020798-150021770(-)_1|2|1x0
Family	C2H2 ZF
Species	Unknown
Pos	A	C	G	T
1	0.380831	-0.191569	-0.237599	-0.426416
2	-0.764437	-1.00295	0.561138	-1.05377
3	0.564904	-1.08732	-0.76256	-1.13407
4	0	0	0	0


TF	Unknown
TF Name	Unknown
Gene	CM000995.3_150020798-150021770(-)_1
Motif	CM000995.3_150020798-150021770(-)_1|3|1x0
Family	C2H2 ZF
Species	Unknown
Pos	A	C	G	T
1	0.205796	-0.262582	-0.225204	0.0976548
2	-0.558878	-0.715349	0.518452	-0.634997
3	-0.847145	-1.14379	-0.709357	0.555182
4	0	0	0	0


TF	Unknown
TF Name	Unknown
Gene	CM000995.3_150020798-150021770(-)_1
Motif	CM000995.3_150020798-150021770(-)_1|4|1x0
Family	C2H2 ZF
Species	Unknown
Pos	A	C	G	T
1	0.391205	-0.0763654	-0.325434	-0.643902
2	-0.83996	-0.57202	-0.967528	0.541551
3	0.574955	-1.11982	-1.12401	-1.04113
4	0	0	0	0


TF	Unknown
TF Name	Unknown
Gene	CM000995.3_150033734-150035069(+)_1
Motif	CM000995.3_150033734-150035069(+)_1|1|1x0
Family	C2H2 ZF
Species	Unknown
Pos	A	C	G	T
1	-0.000192043	-0.164687	-0.092821	0.178536
2	-0.138586	-0.152397	0.0635195	0.149729
3	-0.0196682	-0.0431509	-0.1372	0.149138
4	0.288857	-0.0828141	-0.484418	-0.0452226
5	-0.530022	-0.70739	0.487695	-0.361716
6	-0.643883	-0.976268	0.549361	-0.905126
7	-0.286319	-0.468936	0.410248	-0.243185
8	-0.309138	-0.678382	0.438975	-0.258215
9	-0.380065	-1.16908	0.529886	-0.893159
10	0	0	0	0


TF	Unknown
TF Name	Unknown
Gene	CM000995.3_150033734-150035069(+)_1
Motif	CM000995.3_150033734-150035069(+)_1|2|1x0
Family	C2H2 ZF
Species	Unknown
Pos	A	C	G	T
1	0.216526	-0.174704	0.149994	-0.564925
2	0.400136	-0.627223	-0.428648	-0.0561557
3	-0.954003	-1.00378	-0.676233	0.553755
4	0.324645	-0.0816843	-0.296561	-0.25608
5	0.0845246	0.0103564	-0.0627875	-0.0478761
6	0.428637	-0.321756	-0.221595	-0.620064
7	0.292655	-0.104582	-0.145975	-0.269484
8	0.459369	-0.418076	-0.439403	-0.426314
9	-0.652174	-0.332242	-0.369606	0.460139
10	-0.0702399	-0.416102	-0.675953	0.407362
11	-0.193282	-0.442432	0.127107	0.219624
12	-0.0672974	-0.3169	-0.257229	0.32396
13	0.20365	-0.265177	0.159032	-0.380402
14	-0.337477	-0.132435	-0.324202	0.367181
15	-0.717501	-0.78139	-0.840553	0.54389
16	-0.0667225	-0.107589	0.202052	-0.113821
17	-0.241362	-0.288693	-0.262123	0.373848
18	-0.325055	-0.173857	-0.428085	0.395086
19	-0.265843	-0.4398	0.39769	-0.224754
20	-0.28572	-0.637452	0.426914	-0.237212
21	-0.345389	-1.09699	0.521407	-0.83415
22	0.271407	-0.164136	0.0286358	-0.422007
23	-0.165382	-0.175301	-0.222478	0.311686
24	-0.771579	-1.00168	0.556917	-0.899345
25	0.106669	0.0440795	-0.0328033	-0.162716
26	-0.030201	-0.264662	-0.0132511	0.191327
27	0.219927	-0.307088	-0.0902375	0.0150372
28	-0.714197	-0.856272	0.550266	-0.930498
29	0.514455	-0.695002	-0.580149	-0.575244
30	-0.713359	-1.13792	0.561054	-1.02631
31	0	0	0	0


TF	Unknown
TF Name	Unknown
Gene	CM000995.3_150080067-150081480(+)_1
Motif	CM000995.3_150080067-150081480(+)_1|1|1x0
Family	C2H2 ZF
Species	Unknown
Pos	A	C	G	T
1	-0.271987	-0.577565	-0.610268	0.470645
2	-0.363167	-0.228152	0.181385	0.163431
3	-0.394218	-0.0875877	-0.455783	0.385442
4	0.384502	-0.18237	-0.281379	-0.402385
5	0.549581	-0.960574	-0.706115	-0.826668
6	-0.331504	-0.117869	-0.298608	0.355792
7	0.147661	-0.114973	-0.042925	-0.0353866
8	-0.33135	-0.100006	-0.0910576	0.28523
9	-0.475098	-0.239445	0.460591	-0.696861
10	0.088219	-0.318593	-0.0557242	0.150757
11	0.129392	-0.183322	-0.0550989	0.0478268
12	0.0517198	0.18781	-0.189493	-0.163615
13	0.255005	-0.351871	0.0940411	-0.288551
14	-0.234647	0.0442249	-0.418311	0.285232
15	-0.070245	0.143044	-0.09903	-0.016309
16	-0.0323938	-0.389346	0.132775	0.116034
17	-0.341883	-0.114051	-0.0785915	0.288111
18	-0.479832	-0.547382	-0.692541	0.50273
19	0.110005	-0.473349	0.159539	-0.0307764
20	-0.159877	-0.149794	-0.0856954	0.250119
21	-0.551218	-0.410453	-0.527846	0.481976
22	0.252445	0.0567836	-0.448755	-0.144985
23	-0.897079	-1.12953	0.569441	-1.0532
24	0.571973	-1.06093	-1.00393	-1.08764
25	0.252445	0.0567836	-0.448755	-0.144985
26	-0.897079	-1.12953	0.569441	-1.0532
27	0.571973	-1.06093	-1.00393	-1.08764
28	0.252445	0.0567836	-0.448755	-0.144985
29	-0.897079	-1.12953	0.569441	-1.0532
30	0.571973	-1.06093	-1.00393	-1.08764
31	0.088219	-0.318593	-0.0557242	0.150757
32	0.129392	-0.183322	-0.0550989	0.0478268
33	0.0517198	0.18781	-0.189493	-0.163615
34	0.0318707	-0.138455	0.0545946	0.0264867
35	-0.401241	-0.0197507	-0.19939	0.304414
36	-0.188867	-0.081733	-0.334558	0.314153
37	-0.578163	-0.0906709	-0.0192603	0.29395
38	-0.382291	-1.16363	0.533571	-0.998726
39	-0.267843	-0.588169	-0.790747	0.482912
40	0.37649	-0.306488	-0.269685	-0.229663
41	0.0608727	-0.255297	-0.0536475	0.149285
42	-0.233527	0.231929	-0.318535	0.0898585
43	0	0	0	0


TF	Unknown
TF Name	Unknown
Gene	CM000995.3_150096440-150097529(-)_1
Motif	CM000995.3_150096440-150097529(-)_1|1|1x0
Family	C2H2 ZF
Species	Unknown
Pos	A	C	G	T
1	-0.451341	-0.593839	0.482049	-0.447002
2	-0.775946	-0.0273379	-0.602217	0.422193
3	-0.80285	-1.13697	0.561998	-0.913363
4	0	0	0	0


TF	Unknown
TF Name	Unknown
Gene	CM000995.3_150096440-150097529(-)_1
Motif	CM000995.3_150096440-150097529(-)_1|2|1x0
Family	C2H2 ZF
Species	Unknown
Pos	A	C	G	T
1	0.0426352	-0.767993	-0.0564578	0.266735
2	0.203756	-0.952119	-0.193237	0.217175
3	-1.17593	0.523043	-0.752086	-0.374956
4	0	0	0	0


TF	Unknown
TF Name	Unknown
Gene	CM000995.3_150096440-150097529(-)_1
Motif	CM000995.3_150096440-150097529(-)_1|3|1x0
Family	C2H2 ZF
Species	Unknown
Pos	A	C	G	T
1	0.0807018	-0.0518794	-0.253712	0.130602
2	-0.562665	-0.732303	0.512356	-0.54136
3	-0.765668	-1.03916	0.559974	-0.972509
4	0.258317	-0.359502	-0.150608	0.0184352
5	-0.409535	-0.380775	0.448407	-0.413019
6	-0.378713	-0.601069	-0.549034	0.484137
7	-0.258447	-0.555793	-0.587615	0.464181
8	-0.351929	-0.220551	0.177954	0.160484
9	-0.380012	-0.0816408	-0.439918	0.378646
10	0.0943923	-0.277624	-0.285398	0.233305
11	-0.0677465	-0.165482	-0.020011	0.177915
12	-0.243911	0.24021	-0.254121	0.0546313
13	-0.939594	-1.01615	0.565717	-0.95926
14	-0.812244	-0.476468	-0.730556	0.521937
15	-0.819849	-1.14382	0.555152	-0.729769
16	-0.651082	-0.895078	0.529782	-0.580678
17	-0.159954	-0.632281	0.4525	-0.619342
18	0.0937052	-0.00811197	-0.335441	0.119184
19	-0.202064	-0.375313	0.0408951	0.267618
20	-0.056006	0.137867	0.0773569	-0.257746
21	-0.415374	0.062139	-0.577284	0.341877
22	0	0	0	0


TF	Unknown
TF Name	Unknown
Gene	CM000995.3_150109461-150111456(+)_1
Motif	CM000995.3_150109461-150111456(+)_1|1|1x0
Family	C2H2 ZF
Species	Unknown
Pos	A	C	G	T
1	-0.286319	-0.468936	0.410248	-0.243185
2	-0.309138	-0.678382	0.438975	-0.258215
3	-0.380065	-1.16908	0.529886	-0.893159
4	0	0	0	0


TF	Unknown
TF Name	Unknown
Gene	CM000995.3_150109461-150111456(+)_1
Motif	CM000995.3_150109461-150111456(+)_1|2|1x0
Family	C2H2 ZF
Species	Unknown
Pos	A	C	G	T
1	-0.00279493	-0.185979	-0.105948	0.19624
2	-0.156756	-0.172137	0.068312	0.164317
3	-0.0235626	-0.0497133	-0.154448	0.164424
4	0.312509	-0.101391	-0.548624	-0.0595282
5	-0.62243	-0.819949	0.51092	-0.435001
6	-0.764546	-1.1347	0.564274	-1.05547
7	-0.0475462	-0.388211	-0.111763	0.283648
8	-0.153678	-0.142704	0.0582823	0.156689
9	-0.0335051	-0.0902677	-0.354963	0.260145
10	0.0505053	-0.16402	-0.145281	0.16895
11	-0.338274	-0.243871	0.177657	0.165938
12	-0.0815828	0.0996619	-0.117773	0.0610147
13	0	0	0	0


TF	Unknown
TF Name	Unknown
Gene	CM000995.3_150109461-150111456(+)_1
Motif	CM000995.3_150109461-150111456(+)_1|3|1x0
Family	C2H2 ZF
Species	Unknown
Pos	A	C	G	T
1	-0.47599	-0.519381	0.474034	-0.414969
2	-0.272225	-0.774583	0.450586	-0.322864
3	0.299317	-0.507246	-0.122371	-0.0257498
4	-0.28401	-0.779249	0.499901	-0.817543
5	-0.393812	0.224303	-0.524095	0.209758
6	-0.226814	0.346266	-0.357129	-0.126184
7	0.199164	0.0499245	-0.250462	-0.133957
8	-0.632747	-0.164333	-0.413582	0.430759
9	-0.957826	-1.05303	0.565006	-0.891344
10	-0.286319	-0.468936	0.410248	-0.243185
11	-0.309138	-0.678382	0.438975	-0.258215
12	-0.380065	-1.16908	0.529886	-0.893159
13	0	0	0	0


TF	Unknown
TF Name	Unknown
Gene	CM000995.3_150109461-150111456(+)_1
Motif	CM000995.3_150109461-150111456(+)_1|4|1x0
Family	C2H2 ZF
Species	Unknown
Pos	A	C	G	T
1	0.0239835	-0.27828	0.313466	-0.445833
2	-0.559935	-0.628924	0.252203	0.231013
3	-0.540505	-0.666803	-0.341617	0.48304
4	0.348671	-0.0992241	-0.336082	-0.29146
5	0.0927172	0.0109618	-0.0696644	-0.0532276
6	0.452629	-0.374527	-0.264119	-0.703351
7	0.315735	-0.122137	-0.167765	-0.303908
8	0.48293	-0.484273	-0.507783	-0.493355
9	-0.742954	-0.390294	-0.431481	0.483143
10	-0.0961751	-0.477418	-0.76385	0.430284
11	-0.220002	-0.494639	0.133161	0.235142
12	-0.0834764	-0.358613	-0.292837	0.347805
13	0.0294684	-0.2461	0.17945	-0.0702077
14	-0.0380195	-0.43876	0.176318	0.0859757
15	-0.311994	0.164675	0.0613526	-0.0459283
16	0.207398	0.0506929	-0.264719	-0.142386
17	-0.674058	-0.182214	-0.443931	0.442645
18	-1.02825	-1.12821	0.570755	-0.958441
19	-0.889768	-1.11475	0.562366	-0.842505
20	-0.272536	-1.0206	0.507749	-0.819535
21	-0.106986	-0.795513	-0.732942	0.458375
22	0.0928654	-0.107209	-0.17058	0.115662
23	-0.23662	-0.534793	0.439898	-0.426431
24	0.108101	-0.00774616	-0.0804392	-0.0437703
25	0.0621467	0.0171479	-0.0244396	-0.0651972
26	-0.0848833	-0.600385	-0.492672	0.415801
27	0.131201	-0.45283	0.283049	-0.424919
28	-0.191822	-0.424692	0.402656	-0.34328
29	0.208712	-0.152295	-0.0782417	-0.0738417
30	0.0260221	0.16632	-0.160033	-0.107992
31	0	0	0	0


TF	Unknown
TF Name	Unknown
Gene	CM000995.3_150167003-150168125(+)_1
Motif	CM000995.3_150167003-150168125(+)_1|1|1x0
Family	C2H2 ZF
Species	Unknown
Pos	A	C	G	T
1	0.0426352	-0.767993	-0.0564578	0.266735
2	0.203756	-0.952119	-0.193237	0.217175
3	-1.17593	0.523043	-0.752086	-0.374956
4	0	0	0	0


TF	Unknown
TF Name	Unknown
Gene	CM000995.3_150167003-150168125(+)_1
Motif	CM000995.3_150167003-150168125(+)_1|2|1x0
Family	C2H2 ZF
Species	Unknown
Pos	A	C	G	T
1	0.0807018	-0.0518794	-0.253712	0.130602
2	-0.562665	-0.732303	0.512356	-0.54136
3	-0.765668	-1.03916	0.559974	-0.972509
4	0.258317	-0.359502	-0.150608	0.0184352
5	-0.409535	-0.380775	0.448407	-0.413019
6	-0.378713	-0.601069	-0.549034	0.484137
7	-0.258447	-0.555793	-0.587615	0.464181
8	-0.351929	-0.220551	0.177954	0.160484
9	-0.380012	-0.0816408	-0.439918	0.378646
10	0.0943923	-0.277624	-0.285398	0.233305
11	-0.0677465	-0.165482	-0.020011	0.177915
12	-0.243911	0.24021	-0.254121	0.0546313
13	-0.939594	-1.01615	0.565717	-0.95926
14	-0.812244	-0.476468	-0.730556	0.521937
15	-0.819849	-1.14382	0.555152	-0.729769
16	-0.651082	-0.895078	0.529782	-0.580678
17	-0.159954	-0.632281	0.4525	-0.619342
18	0.0937052	-0.00811197	-0.335441	0.119184
19	-0.202064	-0.375313	0.0408951	0.267618
20	-0.056006	0.137867	0.0773569	-0.257746
21	-0.415374	0.062139	-0.577284	0.341877
22	0	0	0	0


TF	Unknown
TF Name	Unknown
Gene	CM000995.3_150183673-150185170(-)_1
Motif	CM000995.3_150183673-150185170(-)_1|1|1x0
Family	C2H2 ZF
Species	Unknown
Pos	A	C	G	T
1	-0.885392	-1.13696	0.562005	-0.826045
2	0.507141	-0.504926	-0.599004	-0.655858
3	-0.346067	0.0633123	-0.00690174	0.148626
4	0	0	0	0


TF	Unknown
TF Name	Unknown
Gene	CM000995.3_150183673-150185170(-)_1
Motif	CM000995.3_150183673-150185170(-)_1|2|1x0
Family	C2H2 ZF
Species	Unknown
Pos	A	C	G	T
1	-0.214452	-0.483743	-0.512562	0.439994
2	-0.314157	-0.195175	0.165731	0.149909
3	-0.33297	-0.0627508	-0.387224	0.354108
4	0.352117	-0.14744	-0.234693	-0.341329
5	0.527909	-0.802919	-0.578676	-0.684914
6	-0.281327	-0.0930604	-0.252337	0.324354
7	0.13137	-0.100078	-0.036585	-0.0299418
8	-0.285658	-0.0817862	-0.0739001	0.257704
9	-0.39479	-0.18712	0.429789	-0.590219
10	-0.00454487	-0.215883	0.0572647	0.100772
11	0.20247	-0.239196	0.0119364	-0.0959897
12	-0.274543	0.127822	0.0459144	0.00639336
13	0.231896	-0.302915	0.0900463	-0.247114
14	-0.198767	0.0469889	-0.360622	0.259377
15	-0.0607438	0.127218	-0.0861106	-0.0132126
16	-0.0247185	-0.339284	0.120837	0.106084
17	-0.294723	-0.0939456	-0.0626967	0.260461
18	-0.392018	-0.451546	-0.579468	0.473867
19	0.329649	-0.0823216	-0.309042	-0.263147
20	0.516831	-0.787776	-0.413874	-0.78473
21	-0.179877	-0.300824	0.0253348	0.25013
22	0.229188	0.056761	-0.388747	-0.121048
23	-0.739529	-0.944375	0.552846	-0.877109
24	0.556066	-0.882938	-0.832702	-0.906476
25	0.229188	0.056761	-0.388747	-0.121048
26	-0.739529	-0.944375	0.552846	-0.877109
27	0.556066	-0.882938	-0.832702	-0.906476
28	0.0809178	-0.277586	-0.0459325	0.13603
29	0.115577	-0.160003	-0.0470054	0.0436981
30	0.0485404	0.16847	-0.164029	-0.141224
31	0.0287117	-0.121388	0.0487372	0.023967
32	-0.345444	-0.00925465	-0.167562	0.276416
33	-0.158517	-0.064105	-0.286907	0.284771
34	-0.662829	-0.828021	0.544391	-0.881237
35	-0.205782	-0.598953	0.453902	-0.550101
36	0.502675	-0.7572	-0.483269	-0.502192
37	-0.780068	-1.00248	0.563648	-1.13532
38	-0.0812913	-0.990826	0.472807	-1.00778
39	-0.341866	-0.467803	-0.798592	0.483631
40	0.194449	-0.239823	-0.0526706	-0.0115423
41	-0.326038	0.459031	-0.435146	-0.547879
42	-0.363702	0.242267	-0.11048	0.0190756
43	0.343925	-0.257951	-0.225518	-0.190249
44	0.056058	-0.222567	-0.0448632	0.133972
45	-0.200064	0.21012	-0.274978	0.0849205
46	0	0	0	0


TF	Unknown
TF Name	Unknown
Gene	CM000995.3_150249899-150251741(-)_1
Motif	CM000995.3_150249899-150251741(-)_1|1|1x0
Family	C2H2 ZF
Species	Unknown
Pos	A	C	G	T
1	0.371782	-0.00591595	-0.568101	-0.40968
2	-0.0872354	-0.793845	0.453623	-0.746573
3	0.57363	-1.12534	-1.03711	-1.06186
4	0	0	0	0


TF	Unknown
TF Name	Unknown
Gene	CM000995.3_150249899-150251741(-)_1
Motif	CM000995.3_150249899-150251741(-)_1|2|1x0
Family	C2H2 ZF
Species	Unknown
Pos	A	C	G	T
1	-0.214452	-0.483743	-0.512562	0.439994
2	-0.314157	-0.195175	0.165731	0.149909
3	-0.33297	-0.0627508	-0.387224	0.354108
4	0.352117	-0.14744	-0.234693	-0.341329
5	0.527909	-0.802919	-0.578676	-0.684914
6	-0.281327	-0.0930604	-0.252337	0.324354
7	0.13137	-0.100078	-0.036585	-0.0299418
8	-0.285658	-0.0817862	-0.0739001	0.257704
9	-0.39479	-0.18712	0.429789	-0.590219
10	0.0809178	-0.277586	-0.0459325	0.13603
11	0.115577	-0.160003	-0.0470054	0.0436981
12	0.0485404	0.16847	-0.164029	-0.141224
13	0.231896	-0.302915	0.0900463	-0.247114
14	-0.198767	0.0469889	-0.360622	0.259377
15	-0.0607438	0.127218	-0.0861106	-0.0132126
16	0.101908	-0.412175	0.145559	-0.0221565
17	-0.136792	-0.127907	-0.0714193	0.224518
18	-0.459277	-0.335227	-0.43868	0.451228
19	0.329649	-0.0823216	-0.309042	-0.263147
20	0.516831	-0.787776	-0.413874	-0.78473
21	-0.179877	-0.300824	0.0253348	0.25013
22	0.229188	0.056761	-0.388747	-0.121048
23	-0.739529	-0.944375	0.552846	-0.877109
24	0.556066	-0.882938	-0.832702	-0.906476
25	0.0809178	-0.277586	-0.0459325	0.13603
26	0.115577	-0.160003	-0.0470054	0.0436981
27	0.0485404	0.16847	-0.164029	-0.141224
28	0.0287117	-0.121388	0.0487372	0.023967
29	-0.345444	-0.00925465	-0.167562	0.276416
30	-0.158517	-0.064105	-0.286907	0.284771
31	-0.662829	-0.828021	0.544391	-0.881237
32	-0.205782	-0.598953	0.453902	-0.550101
33	0.502675	-0.7572	-0.483269	-0.502192
34	-0.780068	-1.00248	0.563648	-1.13532
35	-0.0812913	-0.990826	0.472807	-1.00778
36	-0.341866	-0.467803	-0.798592	0.483631
37	0.194449	-0.239823	-0.0526706	-0.0115423
38	-0.326038	0.459031	-0.435146	-0.547879
39	-0.363702	0.242267	-0.11048	0.0190756
40	0.343925	-0.257951	-0.225518	-0.190249
41	0.056058	-0.222567	-0.0448632	0.133972
42	-0.200064	0.21012	-0.274978	0.0849205
43	0.153401	0.0793302	-0.054829	-0.305789
44	-0.846365	-0.548306	-0.768925	0.532037
45	0.532625	-0.721884	-0.757115	-0.645206
46	-0.514735	-0.808498	0.511285	-0.532576
47	-0.47593	-0.739814	0.506157	-0.558655
48	0.0129795	-0.597727	-0.505348	0.381079
49	0	0	0	0


TF	Unknown
TF Name	Unknown
Gene	CM000995.3_150313852-150315385(-)_1
Motif	CM000995.3_150313852-150315385(-)_1|1|1x0
Family	C2H2 ZF
Species	Unknown
Pos	A	C	G	T
1	-0.00279493	-0.185979	-0.105948	0.19624
2	-0.156756	-0.172137	0.068312	0.164317
3	-0.0235626	-0.0497133	-0.154448	0.164424
4	0.312509	-0.101391	-0.548624	-0.0595282
5	-0.62243	-0.819949	0.51092	-0.435001
6	-0.764546	-1.1347	0.564274	-1.05547
7	0	0	0	0


TF	Unknown
TF Name	Unknown
Gene	CM000995.3_150313852-150315385(-)_1
Motif	CM000995.3_150313852-150315385(-)_1|2|1x0
Family	C2H2 ZF
Species	Unknown
Pos	A	C	G	T
1	-0.265843	-0.4398	0.39769	-0.224754
2	-0.28572	-0.637452	0.426914	-0.237212
3	-0.345389	-1.09699	0.521407	-0.83415
4	-0.222508	-0.694132	0.474822	-0.668551
5	-0.435027	0.184578	-0.431438	0.238756
6	-0.759486	-0.994586	0.552342	-0.802884
7	0.0183052	-0.08585	-0.108386	0.132637
8	0.0431719	-0.179974	0.0128607	0.0808774
9	-0.0699557	-0.363463	-0.348204	0.355488
10	0.106669	0.0440795	-0.0328033	-0.162716
11	-0.030201	-0.264662	-0.0132511	0.191327
12	0.219927	-0.307088	-0.0902375	0.0150372
13	-0.714197	-0.856272	0.550266	-0.930498
14	0.514455	-0.695002	-0.580149	-0.575244
15	-0.713359	-1.13792	0.561054	-1.02631
16	0	0	0	0


TF	Unknown
TF Name	Unknown
Gene	CM000995.3_150313852-150315385(-)_1
Motif	CM000995.3_150313852-150315385(-)_1|3|1x0
Family	C2H2 ZF
Species	Unknown
Pos	A	C	G	T
1	0.223465	-0.187243	0.15362	-0.596892
2	0.411663	-0.666844	-0.458383	-0.0673454
3	-1.02233	-1.07459	-0.730732	0.560492
4	0.336548	-0.0900103	-0.315585	-0.273089
5	0.0885225	0.0106617	-0.0661237	-0.0504699
6	0.440701	-0.347051	-0.241903	-0.660211
7	0.328286	-0.197968	-0.0615291	-0.433397
8	-0.435956	0.0719844	-0.528514	0.333873
9	-1.04481	-1.08736	-1.03198	0.572305
10	-0.266131	-0.56817	-0.600494	0.4679
11	-0.358326	-0.224875	0.179918	0.162172
12	-0.388088	-0.0850087	-0.44894	0.382542
13	0.210516	-0.281652	0.163677	-0.402614
14	-0.360132	-0.144882	-0.346196	0.379608
15	-0.772599	-0.839669	-0.901777	0.551591
16	-0.0712627	-0.114163	0.210892	-0.120706
17	-0.259307	-0.308994	-0.281102	0.386532
18	-0.348418	-0.189692	-0.456577	0.407577
19	-0.286319	-0.468936	0.410248	-0.243185
20	-0.309138	-0.678382	0.438975	-0.258215
21	-0.380065	-1.16908	0.529886	-0.893159
22	0	0	0	0


TF	Unknown
TF Name	Unknown
Gene	CM000995.3_151934728-151935781(+)_1
Motif	CM000995.3_151934728-151935781(+)_1|1|1x0
Family	C2H2 ZF
Species	Unknown
Pos	A	C	G	T
1	-0.843176	-1.02961	0.565913	-1.0833
2	0.570344	-1.0316	-0.941747	-1.12863
3	-0.412632	-0.57506	-0.476256	0.479038
4	0	0	0	0


TF	Unknown
TF Name	Unknown
Gene	CM000995.3_151934728-151935781(+)_1
Motif	CM000995.3_151934728-151935781(+)_1|2|1x0
Family	C2H2 ZF
Species	Unknown
Pos	A	C	G	T
1	-0.805485	-0.767182	-1.1426	0.55637
2	-0.257811	-0.757067	-0.231097	0.429003
3	-0.0373382	-0.502606	0.381544	-0.442888
4	0	0	0	0


TF	Unknown
TF Name	Unknown
Gene	CM000995.3_151934728-151935781(+)_1
Motif	CM000995.3_151934728-151935781(+)_1|3|1x0
Family	C2H2 ZF
Species	Unknown
Pos	A	C	G	T
1	0.0369875	-0.152779	0.0443792	0.0414248
2	0.148274	-0.0490503	0.0933013	-0.337046
3	-0.0930597	0.370704	-0.368833	-0.37974
4	0.0138732	0.251853	-0.277762	-0.184331
5	0.515216	-0.629304	-0.646327	-0.577746
6	-0.681968	0.527344	-0.722041	-0.62971
7	-0.958632	0.554527	-1.00483	-0.68656
8	-0.894465	-1.13444	-0.88507	0.564526
9	-1.02295	-0.958436	0.551429	-0.62842
10	0	0	0	0


TF	Unknown
TF Name	Unknown
Gene	CM000995.3_153073411-153074686(-)_1
Motif	CM000995.3_153073411-153074686(-)_1|1|1x0
Family	C2H2 ZF
Species	Unknown
Pos	A	C	G	T
1	-0.0165855	0.339178	-0.513799	-0.26161
2	-0.227829	0.129695	-0.113193	0.110465
3	-0.119742	-0.0748273	0.176921	-0.0475104
4	-0.200419	-0.397631	0.405866	-0.37333
5	-0.0565926	-0.0742171	0.0221594	0.0888144
6	-0.174983	-0.195156	0.201518	0.0426352
7	0.0958614	-0.247684	0.101455	-0.034086
8	-0.302345	-0.66635	0.496322	-0.823029
9	-1.1231	-1.09873	0.575874	-1.10198
10	0	0	0	0


TF	Unknown
TF Name	Unknown
Gene	CM000995.3_153073411-153074686(-)_1
Motif	CM000995.3_153073411-153074686(-)_1|2|1x0
Family	C2H2 ZF
Species	Unknown
Pos	A	C	G	T
1	-0.653776	-0.80173	0.524695	-0.563994
2	-0.10764	-0.70109	0.455722	-0.78322
3	-1.09655	-1.12369	0.575282	-1.07623
4	-0.508602	-0.373939	0.471982	-0.519224
5	-0.214412	0.366931	-0.129231	-0.49581
6	-0.190929	-0.150146	0.267821	-0.0994969
7	0	0	0	0


TF	Unknown
TF Name	Unknown
Gene	CM000995.3_154126314-154127199(-)_1
Motif	CM000995.3_154126314-154127199(-)_1|1|1x0
Family	C2H2 ZF
Species	Unknown
Pos	A	C	G	T
1	0.266706	-0.0227676	-0.359934	-0.115503
2	-0.478134	-0.523148	0.485979	-0.514545
3	0.522372	-0.657487	-0.632263	-0.662932
4	-0.253593	-0.666075	0.488819	-0.83967
5	0.571163	-1.01046	-1.12781	-0.989014
6	-1.05309	0.568498	-1.01895	-0.945962
7	0	0	0	0


TF	Unknown
TF Name	Unknown
Gene	CM000995.3_165194249-165196007(-)_1
Motif	CM000995.3_165194249-165196007(-)_1|1|1x0
Family	C2H2 ZF
Species	Unknown
Pos	A	C	G	T
1	0.229713	-0.419924	0.188702	-0.422019
2	-0.727327	-0.552673	-0.874381	0.53135
3	0.557326	-0.900326	-0.921703	-0.835782
4	0.122393	-0.364374	0.0872723	0.0084937
5	-0.216018	0.363382	-0.358026	-0.190704
6	-0.786929	0.551724	-0.895499	-0.832031
7	0.295904	-0.0391356	-0.144276	-0.406382
8	0.572806	-1.1167	-0.961236	-1.12616
9	-0.945696	-0.961947	-0.8251	0.559659
10	0.377257	-0.1608	-0.21151	-0.506883
11	0.540779	-0.848243	-0.590688	-0.892965
12	-0.852444	-0.8957	-0.758914	0.551228
13	0.144309	0.107349	-0.312072	-0.0767588
14	-0.586329	-0.725718	-0.611564	0.519583
15	0.351407	-0.460844	0.0432714	-0.518296
16	0.138827	-0.0623281	-0.137756	0.012349
17	-0.352382	-0.380576	0.450415	-0.497077
18	-0.388619	-0.745321	-0.165512	0.435918
19	0.179923	-0.144541	-0.0438012	-0.0626107
20	-0.289739	-0.256394	-0.0455002	0.307961
21	-0.00719174	-0.409582	0.274117	-0.126575
22	0	0	0	0


TF	Unknown
TF Name	Unknown
Gene	CM000995.3_165222004-165223864(-)_1
Motif	CM000995.3_165222004-165223864(-)_1|1|1x0
Family	C2H2 ZF
Species	Unknown
Pos	A	C	G	T
1	0.246847	-0.163216	0.0306912	-0.323644
2	-0.205072	0.211172	-0.288162	0.0917161
3	-0.194245	-0.34097	-0.278551	0.376211
4	0.266116	-0.0406987	-0.204549	-0.207914
5	0.00579136	-0.437415	-0.162163	0.286217
6	-0.2726	-0.433583	-0.231427	0.399809
7	0.222265	-0.0504064	0.00458058	-0.365812
8	-0.0311935	-0.295326	-0.376472	0.330906
9	-0.0548401	-0.0165778	-0.225958	0.193606
10	0.182798	0.00465896	-0.0387617	-0.258648
11	0.00302864	-0.331352	-0.40703	0.329399
12	-0.159702	0.211767	-0.312812	0.0765149
13	-0.158732	-0.185789	0.119519	0.126263
14	-0.0191074	-0.177911	0.129641	0.0133919
15	-0.382512	-0.211271	0.384536	-0.262234
16	0.339172	-0.142535	-0.372131	-0.172827
17	-0.338123	0.0867266	-0.402916	0.284308
18	-0.775956	-0.885739	0.547778	-0.763542
19	0.208988	-0.0527154	0.00472432	-0.313961
20	-0.10058	-0.205394	-0.487368	0.353724
21	-0.485203	0.503301	-0.660726	-0.57187
22	-0.934531	-1.12856	0.570408	-1.04332
23	-0.623375	-0.103859	-0.50017	0.424648
24	-0.049631	-0.695144	-0.413662	0.401477
25	0.0545611	-0.117905	0.0337089	0.00995206
26	-0.296715	0.201786	-0.112678	0.0538877
27	-0.516674	-0.450236	0.459657	-0.337895
28	0	0	0	0


TF	Unknown
TF Name	Unknown
Gene	CM000995.3_165222004-165223864(-)_1
Motif	CM000995.3_165222004-165223864(-)_1|2|1x0
Family	C2H2 ZF
Species	Unknown
Pos	A	C	G	T
1	-0.33644	-0.513687	-0.182582	0.410938
2	0.53299	-0.635942	-0.687736	-0.81909
3	-0.847403	-0.419951	-0.487069	0.49857
4	0.12591	0.243996	-0.439389	-0.262627
5	-0.47518	0.142936	-0.544524	0.298855
6	-1.11109	-1.13354	0.565434	-0.763105
7	0.222355	-0.237784	0.158598	-0.505533
8	-0.409207	-0.479173	-0.555312	0.477131
9	-0.528405	-0.640281	-0.505815	0.500076
10	0.165077	0.165542	-0.271518	-0.268894
11	-0.322805	-0.148416	-0.343513	0.373006
12	0.462578	-0.437209	-0.405686	-0.467947
13	0.135944	-0.167905	0.069834	-0.108661
14	-0.308873	-0.177131	-0.325644	0.37501
15	-0.397702	-0.634305	0.480014	-0.458892
16	0	0	0	0


TF	Unknown
TF Name	Unknown
Gene	CM000995.3_168596330-168598796(-)_1
Motif	CM000995.3_168596330-168598796(-)_1|1|1x0
Family	C2H2 ZF
Species	Unknown
Pos	A	C	G	T
1	0.344035	-0.835063	-0.695144	0.159522
2	0.11452	0.16086	-0.296621	-0.127922
3	-0.578176	-1.15561	0.543361	-0.7653
4	0	0	0	0


TF	Unknown
TF Name	Unknown
Gene	CM000995.3_168596330-168598796(-)_1
Motif	CM000995.3_168596330-168598796(-)_1|2|1x0
Family	C2H2 ZF
Species	Unknown
Pos	A	C	G	T
1	0.316238	-0.0795133	-0.250916	-0.271752
2	0.570306	-1.07383	-0.954221	-1.06277
3	-1.06852	-1.11273	-1.12353	0.575443
4	0.204244	-0.0712833	-0.072573	-0.15193
5	-0.25956	-0.310645	-0.293904	0.389623
6	-0.122359	-0.503443	-0.306624	0.387069
7	0	0	0	0


TF	Unknown
TF Name	Unknown
Gene	CM000995.3_168596330-168598796(-)_1
Motif	CM000995.3_168596330-168598796(-)_1|3|1x0
Family	C2H2 ZF
Species	Unknown
Pos	A	C	G	T
1	0.344366	-0.118103	-0.299136	-0.278975
2	0.568794	-1.01432	-0.933686	-1.08778
3	-1.05572	-1.07637	-1.12458	0.574391
4	0.0996325	-0.0738375	0.0531519	-0.11447
5	-0.26355	0.00381823	-0.314423	0.292541
6	-0.215251	0.106847	-0.0935652	0.115843
7	0	0	0	0


TF	Unknown
TF Name	Unknown
Gene	CM000995.3_168596330-168598796(-)_1
Motif	CM000995.3_168596330-168598796(-)_1|4|1x0
Family	C2H2 ZF
Species	Unknown
Pos	A	C	G	T
1	0.402622	-0.164728	-1.29635	-0.131932
2	0.0282689	-0.477491	-0.119736	0.264972
3	-0.278416	-0.907909	-0.830841	0.505425
4	0	0	0	0


TF	Unknown
TF Name	Unknown
Gene	CM000995.3_168735746-168736472(-)_1
Motif	CM000995.3_168735746-168736472(-)_1|1|1x0
Family	C2H2 ZF
Species	Unknown
Pos	A	C	G	T
1	0.40755	-0.301303	-0.498977	-0.202453
2	0.414538	-0.738508	-0.0299143	-0.542769
3	-0.124858	-0.428074	0.146428	0.169
4	-0.986562	-1.13099	0.567977	-0.903766
5	-0.821037	0.558367	-1.04237	-0.85034
6	-0.267904	-0.479603	-0.189415	0.394874
7	0	0	0	0


TF	Unknown
TF Name	Unknown
Gene	CM000995.3_168735746-168736472(-)_1
Motif	CM000995.3_168735746-168736472(-)_1|2|1x0
Family	C2H2 ZF
Species	Unknown
Pos	A	C	G	T
1	0.132666	-0.201475	0.0971031	-0.117273
2	-0.658065	-0.0571441	-0.414714	0.401175
3	-1.12373	-1.08995	0.57524	-1.08068
4	0.12864	-0.0124077	0.036831	-0.225546
5	-0.0496185	-0.347306	-0.159031	0.29339
6	0.173571	-0.15559	-0.308538	0.120033
7	0.153288	-0.00401487	-0.257904	0.0144077
8	-0.535289	0.504512	-0.752175	-0.473394
9	-0.248295	0.151659	-0.0853736	0.0777192
10	0	0	0	0


TF	Unknown
TF Name	Unknown
Gene	CM000995.3_168735746-168736472(-)_1
Motif	CM000995.3_168735746-168736472(-)_1|3|1x0
Family	C2H2 ZF
Species	Unknown
Pos	A	C	G	T
1	0.204927	0.160759	-0.444198	-0.229538
2	-0.55703	-0.0191484	-0.455354	0.382981
3	-1.12786	-1.01377	0.571107	-0.983863
4	0	0	0	0


TF	Unknown
TF Name	Unknown
Gene	CM000995.3_168767582-168769322(-)_1
Motif	CM000995.3_168767582-168769322(-)_1|1|1x0
Family	C2H2 ZF
Species	Unknown
Pos	A	C	G	T
1	0.373729	-0.37939	-0.0220101	-0.572648
2	0.569317	-0.863103	-1.12965	-1.10107
3	0.522102	-0.430497	-0.925751	-0.737868
4	-0.013974	0.312763	-0.229413	-0.412004
5	-0.761704	-0.308782	-0.55271	0.485105
6	0.185746	-0.175887	-0.164144	0.0469012
7	0.0926221	-0.395543	0.278878	-0.337695
8	-0.809708	-0.5071	0.520143	-0.654602
9	0.430228	-0.201015	-0.503098	-0.439395
10	0.360096	-0.13862	-0.391748	-0.239471
11	0.541897	-0.946738	-0.572054	-0.864786
12	0.0390637	-0.327432	0.00422225	0.153999
13	-0.88272	-1.0166	0.558279	-0.805971
14	-0.731559	0.547095	-0.936726	-0.758722
15	-0.238913	-0.43515	-0.166157	0.375457
16	0	0	0	0


TF	Unknown
TF Name	Unknown
Gene	CM000995.3_168767582-168769322(-)_1
Motif	CM000995.3_168767582-168769322(-)_1|2|1x0
Family	C2H2 ZF
Species	Unknown
Pos	A	C	G	T
1	0.0161297	0.088864	-0.494564	0.150724
2	-0.51885	-0.101315	-0.357676	0.392067
3	-1.13374	-0.881993	0.565235	-0.91911
4	0	0	0	0


TF	Unknown
TF Name	Unknown
Gene	CM000995.3_169725246-169728495(+)_1
Motif	CM000995.3_169725246-169728495(+)_1|1|1x0
Family	C2H2 ZF
Species	Unknown
Pos	A	C	G	T
1	-0.0550589	0.0777331	-0.0737182	0.0330952
2	0.448688	-0.652513	-1.25028	-0.0403189
3	-0.699612	-1.19701	-0.168103	0.485398
4	0	0	0	0


TF	Unknown
TF Name	Unknown
Gene	CM000995.3_169725246-169728495(+)_1
Motif	CM000995.3_169725246-169728495(+)_1|2|1x0
Family	C2H2 ZF
Species	Unknown
Pos	A	C	G	T
1	-0.528556	0.51129	-1.18768	-0.405137
2	-0.861024	0.520051	-0.568174	-0.552374
3	-0.453794	0.0516296	-0.0370506	0.205153
4	0	0	0	0


TF	Unknown
TF Name	Unknown
Gene	CM000995.3_169725246-169728495(+)_1
Motif	CM000995.3_169725246-169728495(+)_1|3|1x0
Family	C2H2 ZF
Species	Unknown
Pos	A	C	G	T
1	0.416941	-0.371299	-0.216482	-0.44925
2	0.113412	-0.50319	0.0956314	0.0574195
3	-0.690054	-1.16286	-0.536612	0.536111
4	0	0	0	0


TF	Unknown
TF Name	Unknown
Gene	CM000995.3_169725246-169728495(+)_1
Motif	CM000995.3_169725246-169728495(+)_1|4|1x0
Family	C2H2 ZF
Species	Unknown
Pos	A	C	G	T
1	0.443134	-0.297114	-0.598802	-0.328444
2	-0.222355	0.309853	-0.228709	-0.114041
3	-0.950688	-1.14333	-0.654488	0.55564
4	0	0	0	0


TF	Unknown
TF Name	Unknown
Gene	CM000995.3_169725246-169728495(+)_1
Motif	CM000995.3_169725246-169728495(+)_1|5|1x0
Family	C2H2 ZF
Species	Unknown
Pos	A	C	G	T
1	-0.330628	-0.259223	-0.0503368	0.320532
2	-0.703597	-1.15525	-0.629021	0.543723
3	-0.216471	-0.361044	0.00229051	0.290428
4	0	0	0	0


TF	Unknown
TF Name	Unknown
Gene	CM000995.3_169960855-169962388(-)_1
Motif	CM000995.3_169960855-169962388(-)_1|1|1x0
Family	C2H2 ZF
Species	Unknown
Pos	A	C	G	T
1	0.407743	-0.723887	-0.217806	-0.188113
2	-0.969273	0.572279	-1.12669	-1.08057
3	0.356728	-0.563123	0.0531974	-0.491381
4	0	0	0	0


TF	Unknown
TF Name	Unknown
Gene	CM000995.3_169960855-169962388(-)_1
Motif	CM000995.3_169960855-169962388(-)_1|2|1x0
Family	C2H2 ZF
Species	Unknown
Pos	A	C	G	T
1	0.198344	0.0355188	-0.288376	-0.0855864
2	0.304757	0.0677172	-0.327179	-0.464401
3	-0.349709	-0.0581214	0.335282	-0.288904
4	-0.0895271	-0.3476	0.0238858	0.225461
5	-1.14545	0.553521	-0.630117	-0.931509
6	-0.639524	-0.0667147	-0.388752	0.398722
7	0	0	0	0


TF	Unknown
TF Name	Unknown
Gene	CM000995.3_169960855-169962388(-)_1
Motif	CM000995.3_169960855-169962388(-)_1|3|1x0
Family	C2H2 ZF
Species	Unknown
Pos	A	C	G	T
1	-0.330715	0.493758	-1.20521	-0.451562
2	-1.11472	-0.528903	0.167002	0.334135
3	-0.705821	-0.715171	0.311723	0.193291
4	0	0	0	0


TF	Unknown
TF Name	Unknown
Gene	CM000995.3_169960855-169962388(-)_1
Motif	CM000995.3_169960855-169962388(-)_1|4|1x0
Family	C2H2 ZF
Species	Unknown
Pos	A	C	G	T
1	-0.0872322	-0.743228	0.235023	0.108345
2	-0.470176	-1.08376	-0.182492	0.465668
3	-1.14468	-1.10452	-0.574451	0.554285
4	0	0	0	0


TF	Unknown
TF Name	Unknown
Gene	CM000995.3_174859826-174861038(+)_1
Motif	CM000995.3_174859826-174861038(+)_1|1|1x0
Family	C2H2 ZF
Species	Unknown
Pos	A	C	G	T
1	0.139544	-0.202332	0.0381186	-0.044915
2	-0.0256883	-0.237441	0.0141624	0.160002
3	-0.0599519	0.069296	-0.118375	0.077195
4	0.341256	0.034668	-0.260354	-0.760178
5	-0.784693	0.0878972	-0.830277	0.391585
6	0.57599	-1.12298	-1.10399	-1.10233
7	-0.509287	-0.518297	-0.295061	0.459447
8	-1.1419	0.550916	-0.859752	-0.630541
9	-0.970265	-0.938121	0.53713	-0.477466
10	-0.0792761	-0.386397	0.209961	0.0547704
11	-0.639412	0.533435	-0.758675	-0.742465
12	-0.11582	0.279159	-0.452038	-0.00914646
13	0.339417	-0.0605268	-0.526364	-0.188652
14	-0.78243	-0.844622	0.549613	-0.832736
15	0.571921	-1.0582	-1.02335	-1.06572
16	0.339417	-0.0605268	-0.526364	-0.188652
17	-0.78243	-0.844622	0.549613	-0.832736
18	0.571921	-1.0582	-1.02335	-1.06572
19	0.286029	-0.419573	-0.180999	0.0120627
20	-0.498858	-0.466012	0.480984	-0.502838
21	-0.47227	-0.726219	-0.666792	0.513178
22	0.339417	-0.0605268	-0.526364	-0.188652
23	-0.78243	-0.844622	0.549613	-0.832736
24	0.571921	-1.0582	-1.02335	-1.06572
25	-0.0792761	-0.386397	0.209961	0.0547704
26	-0.639412	0.533435	-0.758675	-0.742465
27	-0.11582	0.279159	-0.452038	-0.00914646
28	-0.0724672	-0.251417	-0.10036	0.255153
29	-0.728904	0.478147	-0.541861	-0.284783
30	-0.940547	-0.939047	0.54647	-0.600589
31	0	0	0	0


TF	Unknown
TF Name	Unknown
Gene	CM000995.3_174881307-174882042(+)_1
Motif	CM000995.3_174881307-174882042(+)_1|1|1x0
Family	C2H2 ZF
Species	Unknown
Pos	A	C	G	T
1	-1.0025	-1.12596	0.573012	-1.07293
2	-0.159258	0.260032	-0.885416	0.132566
3	-0.127673	-0.105143	-0.271761	0.286652
4	0	0	0	0


TF	Unknown
TF Name	Unknown
Gene	CM000995.3_174881307-174882042(+)_1
Motif	CM000995.3_174881307-174882042(+)_1|2|1x0
Family	C2H2 ZF
Species	Unknown
Pos	A	C	G	T
1	0.367984	-0.308568	-0.0817931	-0.459806
2	-0.682769	-0.887698	0.518065	-0.436165
3	0.566952	-1.13202	-0.813111	-1.08059
4	0.0574661	-0.377364	0.17325	-0.02278
5	-0.371767	-0.446079	-0.295224	0.433032
6	-0.525951	-0.872568	-0.827208	0.533918
7	0	0	0	0


TF	Unknown
TF Name	Unknown
Gene	CM000995.3_174881307-174882042(+)_1
Motif	CM000995.3_174881307-174882042(+)_1|3|1x0
Family	C2H2 ZF
Species	Unknown
Pos	A	C	G	T
1	0.144751	-0.0557692	-0.0220293	-0.111033
2	-0.47808	-1.1583	0.540668	-0.902265
3	0.411786	-0.32349	-0.150917	-0.623861
4	0	0	0	0


TF	Unknown
TF Name	Unknown
Gene	CM000995.3_174929754-174930792(+)_1
Motif	CM000995.3_174929754-174930792(+)_1|1|1x0
Family	C2H2 ZF
Species	Unknown
Pos	A	C	G	T
1	0.0666632	-0.141245	-0.446286	0.243998
2	-0.634519	-0.494198	0.486234	-0.415769
3	-1.05408	-1.12433	0.57464	-1.08966
4	-0.284229	-0.534166	-0.275334	0.424473
5	-0.482414	0.433429	-0.314918	-0.324614
6	-0.466066	-0.184045	0.28889	0.0247471
7	0	0	0	0


TF	Unknown
TF Name	Unknown
Gene	CM000995.3_174929754-174930792(+)_1
Motif	CM000995.3_174929754-174930792(+)_1|2|1x0
Family	C2H2 ZF
Species	Unknown
Pos	A	C	G	T
1	0.376473	-0.262404	-0.0722687	-0.64329
2	-0.555156	0.418269	-0.718436	-0.0407452
3	-1.0742	-1.12548	-1.01995	0.573486
4	0	0	0	0


TF	Unknown
TF Name	Unknown
Gene	CM000995.3_174929754-174930792(+)_1
Motif	CM000995.3_174929754-174930792(+)_1|3|1x0
Family	C2H2 ZF
Species	Unknown
Pos	A	C	G	T
1	-0.00627049	-0.0374508	-0.270028	0.193113
2	-0.528565	0.391266	-0.443208	-0.0547188
3	-0.999598	-1.1343	0.564665	-0.805451
4	0	0	0	0


TF	Unknown
TF Name	Unknown
Gene	CM000995.3_174971923-174973687(-)_1
Motif	CM000995.3_174971923-174973687(-)_1|1|1x0
Family	C2H2 ZF
Species	Unknown
Pos	A	C	G	T
1	0.3126	-0.0439227	-0.459184	-0.158137
2	-0.6575	-0.71294	0.529923	-0.702345
3	0.557618	-0.895522	-0.864456	-0.902228
4	-0.641656	-0.791022	-0.530589	0.520518
5	-0.562249	0.451796	-0.171736	-0.652563
6	-0.0334894	0.183264	-0.132057	-0.0907502
7	0.110972	-0.288347	0.0750396	0.0023541
8	0.249618	-0.223255	-0.166099	-0.025469
9	-0.389273	0.0923052	0.045714	0.0948626
10	0.126725	-0.332461	-0.0209093	0.094501
11	-0.288341	0.203559	-0.183014	0.0902999
12	-0.594081	-0.50617	0.474186	-0.343128
13	0.0381261	-0.337159	-0.020832	0.174638
14	-0.0821399	-0.435957	0.366658	-0.319129
15	0.0618495	-0.0818643	-0.152842	0.119064
16	0.204967	-0.285722	0.0507798	-0.122109
17	-0.261991	-0.326445	-0.261461	0.386267
18	-0.921824	-0.632962	0.533407	-0.63391
19	0.418915	-0.34773	-0.69172	-0.140318
20	-0.94398	0.565688	-1.13328	-0.872855
21	-0.657132	-0.882375	0.521417	-0.486069
22	0.111363	-0.0399825	-0.0145167	-0.0816941
23	-0.282104	-0.795513	0.486814	-0.602265
24	0.341978	-0.212984	-0.082732	-0.439695
25	0.0725855	-0.0246064	-0.0788358	0.0166881
26	-0.251789	0.170491	-0.376345	0.187181
27	-0.482292	-0.349882	0.18202	0.231263
28	0.0725855	-0.0246064	-0.0788358	0.0166881
29	-0.251789	0.170491	-0.376345	0.187181
30	-0.482292	-0.349882	0.18202	0.231263
31	0.261961	-0.367034	-0.154362	0.0177391
32	-0.420534	-0.391254	0.452927	-0.424082
33	-0.390206	-0.616583	-0.563608	0.488253
34	-0.0719122	-0.261052	-0.0644965	0.241147
35	-0.784815	0.517371	-0.660845	-0.486527
36	-0.728815	-0.741581	0.507355	-0.381239
37	0.3126	-0.0439227	-0.459184	-0.158137
38	-0.6575	-0.71294	0.529923	-0.702345
39	0.557618	-0.895522	-0.864456	-0.902228
40	-0.0508944	-0.357799	-0.138349	0.288843
41	-0.388722	0.430533	-0.229955	-0.511908
42	-0.0775416	0.170702	-0.14585	-0.0144524
43	0.0304716	-0.0739626	-0.187611	0.156759
44	-0.425943	-0.563181	0.398698	-0.0720154
45	-0.861641	-0.836932	0.553129	-0.844286
46	-0.0603221	-0.219843	-0.0851864	0.231728
47	-0.625024	0.450977	-0.458288	-0.229121
48	-0.798912	-0.797575	0.52666	-0.495864
49	-0.0632375	-0.0509216	-0.0543729	0.134757
50	-0.37029	-0.500166	0.40451	-0.142976
51	-0.829788	-0.844528	0.550766	-0.810858
52	0.0508844	-0.335948	0.224386	-0.132008
53	-0.0416277	-0.250977	-0.353733	0.319619
54	-0.285553	-0.444332	-0.219713	0.401302
55	0	0	0	0


TF	Unknown
TF Name	Unknown
Gene	CM000995.3_175010614-175012384(-)_1
Motif	CM000995.3_175010614-175012384(-)_1|1|1x0
Family	C2H2 ZF
Species	Unknown
Pos	A	C	G	T
1	0.0710907	-0.343711	-0.0663339	0.179148
2	-1.09287	0.55573	-1.14324	-0.598446
3	-0.671889	-0.778912	-0.151997	0.464796
4	0	0	0	0


TF	Unknown
TF Name	Unknown
Gene	CM000995.3_175010614-175012384(-)_1
Motif	CM000995.3_175010614-175012384(-)_1|2|1x0
Family	C2H2 ZF
Species	Unknown
Pos	A	C	G	T
1	-0.956709	-1.04293	0.571061	-1.12791
2	0.55773	-0.844137	-0.868467	-0.960172
3	-0.45629	-0.335568	-0.628683	0.470319
4	0.106195	-0.287787	-0.277173	0.225121
5	0.481251	-0.698159	-0.326801	-0.523215
6	-0.464047	-0.3861	0.451207	-0.37758
7	0.107579	-0.203736	-0.151905	0.142549
8	-0.488331	0.440778	-0.422993	-0.268883
9	-0.529958	-0.585716	0.470459	-0.308979
10	0.106195	-0.287787	-0.277173	0.225121
11	0.481251	-0.698159	-0.326801	-0.523215
12	-0.464047	-0.3861	0.451207	-0.37758
13	0.107579	-0.203736	-0.151905	0.142549
14	-0.488331	0.440778	-0.422993	-0.268883
15	-0.529958	-0.585716	0.470459	-0.308979
16	0.107579	-0.203736	-0.151905	0.142549
17	-0.488331	0.440778	-0.422993	-0.268883
18	-0.529958	-0.585716	0.470459	-0.308979
19	0.106195	-0.287787	-0.277173	0.225121
20	0.481251	-0.698159	-0.326801	-0.523215
21	-0.464047	-0.3861	0.451207	-0.37758
22	0.106195	-0.287787	-0.277173	0.225121
23	0.481251	-0.698159	-0.326801	-0.523215
24	-0.464047	-0.3861	0.451207	-0.37758
25	0.107579	-0.203736	-0.151905	0.142549
26	-0.488331	0.440778	-0.422993	-0.268883
27	-0.529958	-0.585716	0.470459	-0.308979
28	0.107579	-0.203736	-0.151905	0.142549
29	-0.488331	0.440778	-0.422993	-0.268883
30	-0.529958	-0.585716	0.470459	-0.308979
31	0.106195	-0.287787	-0.277173	0.225121
32	0.481251	-0.698159	-0.326801	-0.523215
33	-0.464047	-0.3861	0.451207	-0.37758
34	0.107579	-0.203736	-0.151905	0.142549
35	-0.488331	0.440778	-0.422993	-0.268883
36	-0.529958	-0.585716	0.470459	-0.308979
37	0.00708636	-0.130812	-0.0260084	0.114529
38	-0.43448	0.398718	-0.370248	-0.153998
39	-0.617433	-0.628809	0.496374	-0.411565
40	0.107579	-0.203736	-0.151905	0.142549
41	-0.488331	0.440778	-0.422993	-0.268883
42	-0.529958	-0.585716	0.470459	-0.308979
43	0.0498666	-0.187679	-0.0288326	0.111748
44	-0.499942	0.444165	-0.528787	-0.216799
45	-0.318576	-0.379865	-0.0208485	0.332372
46	0	0	0	0


TF	Unknown
TF Name	Unknown
Gene	CM000995.3_175036709-175038305(-)_1
Motif	CM000995.3_175036709-175038305(-)_1|1|1x0
Family	C2H2 ZF
Species	Unknown
Pos	A	C	G	T
1	0.348161	-0.0667602	-0.550042	-0.199683
2	-0.82678	-0.8913	0.555144	-0.87897
3	0.575734	-1.11543	-1.07928	-1.12324
4	-0.80508	-0.978913	-0.675821	0.547458
5	-0.69402	0.486126	-0.239541	-0.799127
6	-0.0426901	0.209568	-0.157403	-0.10933
7	0.125135	-0.339593	0.0833162	-0.00127515
8	0.28226	-0.268068	-0.201551	-0.0378855
9	-0.458724	0.101736	0.0475135	0.104713
10	0.310198	-0.261228	-0.1062	-0.203238
11	-0.27445	0.314565	-0.519014	0.0423587
12	-0.585197	0.49122	-0.481678	-0.506881
13	0.0948131	-0.55248	0.16232	0.00970846
14	-0.612286	-0.39588	0.492466	-0.609019
15	-0.415718	-0.650397	-0.843366	0.511743
16	-0.0913443	-0.311465	-0.082714	0.272994
17	-0.97068	0.544804	-0.826404	-0.623532
18	-0.902569	-0.917426	0.536087	-0.49806
19	0.0319777	-0.0895628	-0.221826	0.178951
20	-0.52466	-0.684377	0.435058	-0.112759
21	-1.07396	-1.04521	0.572545	-1.05377
22	-0.579918	-0.95712	0.540721	-0.81413
23	-0.32298	0.341655	-0.513942	0.0095748
24	-0.783157	-0.788286	0.126528	0.368138
25	0.083802	-0.0293099	-0.0924221	0.0187487
26	-0.304237	0.187212	-0.449195	0.206637
27	-0.577622	-0.423523	0.195505	0.252813
28	0.083802	-0.0293099	-0.0924221	0.0187487
29	-0.304237	0.187212	-0.449195	0.206637
30	-0.577622	-0.423523	0.195505	0.252813
31	0.0948131	-0.55248	0.16232	0.00970846
32	-0.612286	-0.39588	0.492466	-0.609019
33	-0.415718	-0.650397	-0.843366	0.511743
34	0.0292194	-0.460681	-0.0857119	0.24633
35	-0.388217	-0.776138	0.501121	-0.596786
36	-0.140937	0.321092	-0.328853	-0.146547
37	0.412753	-0.390549	-0.364863	-0.240531
38	-0.213682	0.483232	-0.670705	-0.877287
39	-0.143676	-0.0925688	0.0661693	0.116957
40	-0.0769036	-0.262554	-0.105841	0.262985
41	-0.765809	0.486442	-0.571762	-0.305057
42	-0.99063	-0.989074	0.552071	-0.637942
43	0.0319777	-0.0895628	-0.221826	0.178951
44	-0.52466	-0.684377	0.435058	-0.112759
45	-1.07396	-1.04521	0.572545	-1.05377
46	0.0507157	-0.39948	0.252637	-0.162134
47	-0.0641513	-0.307792	-0.427379	0.356267
48	-0.359206	-0.543992	-0.282581	0.440157
49	0	0	0	0


TF	Unknown
TF Name	Unknown
Gene	CM000995.3_175070634-175071608(-)_1
Motif	CM000995.3_175070634-175071608(-)_1|1|1x0
Family	C2H2 ZF
Species	Unknown
Pos	A	C	G	T
1	0.14929	-0.351493	-0.268117	0.205544
2	-0.951313	0.543258	-0.84621	-0.598308
3	-1.04874	-1.13843	0.560537	-0.693272
4	0.0680863	-0.314031	-0.0585097	0.167629
5	-0.975047	0.543648	-1.02145	-0.519582
6	-0.600847	-0.699437	-0.121921	0.446271
7	0	0	0	0


TF	Unknown
TF Name	Unknown
Gene	CM000995.3_175126545-175127589(+)_1
Motif	CM000995.3_175126545-175127589(+)_1|1|1x0
Family	C2H2 ZF
Species	Unknown
Pos	A	C	G	T
1	0.344419	-0.214174	-0.047932	-0.547196
2	-0.463674	0.387426	-0.606434	-0.0139063
3	-0.883655	-0.928494	-0.836225	0.556975
4	0.247524	-0.337783	-0.139882	0.0202654
5	-0.378188	-0.350942	0.434606	-0.381489
6	-0.346035	-0.55669	-0.507394	0.471409
7	0.265897	-0.127844	-0.02036	-0.340822
8	-0.193223	-0.229516	-0.532693	0.393807
9	0.521554	-0.562618	-0.684352	-0.707293
10	0.263748	0.147944	-0.264214	-0.668717
11	-0.588082	0.0860218	-0.794861	0.373353
12	0.574482	-1.06384	-1.07214	-1.12449
13	0.258075	0.0543904	-0.0868097	-0.626892
14	-0.703321	-0.146731	-0.798071	0.466794
15	0.570976	-1.04838	-1.00834	-1.05192
16	0.165375	-0.54053	0.0651606	0.0360811
17	-0.404394	-0.028823	-0.315737	0.339801
18	-0.670102	-0.687049	0.535527	-0.82725
19	0.296298	-0.0354615	-0.42188	-0.141743
20	-0.589109	-0.640698	0.51584	-0.630839
21	0.546777	-0.805433	-0.776525	-0.811674
22	-0.0203745	-0.560068	-0.0932679	0.293078
23	-0.118024	-0.0120466	-0.048955	0.137329
24	-0.41601	-0.333876	0.432773	-0.352666
25	0.259169	-0.197728	-0.0737718	-0.151361
26	-0.203243	0.267717	-0.398791	0.0500683
27	-0.424093	0.436582	-0.341322	-0.361473
28	0	0	0	0


TF	Unknown
TF Name	Unknown
Gene	CM000995.3_175166538-175167966(-)_1
Motif	CM000995.3_175166538-175167966(-)_1|1|1x0
Family	C2H2 ZF
Species	Unknown
Pos	A	C	G	T
1	-0.192021	-0.0334361	-0.141333	0.2328
2	-0.747609	0.465308	-0.699411	-0.153727
3	-1.15161	-0.946822	0.547362	-0.537915
4	0.120334	-0.321732	0.0805547	8.82363e-05
5	0.271216	-0.252277	-0.189003	-0.0333183
6	-0.434529	0.0986019	0.0470231	0.101433
7	0.298316	-0.245246	-0.0977783	-0.190085
8	-0.256479	0.303814	-0.489118	0.0448813
9	-0.544318	0.47961	-0.445847	-0.469821
10	0.031564	-0.0840499	-0.209864	0.17137
11	-0.48971	-0.641639	0.423209	-0.0978942
12	-0.999369	-0.972015	0.566853	-0.980157
13	0.0799373	-0.027659	-0.0876936	0.0180561
14	-0.285773	0.181712	-0.423662	0.20019
15	-0.544206	-0.397621	0.191222	0.245735
16	0.0799373	-0.027659	-0.0876936	0.0180561
17	-0.285773	0.181712	-0.423662	0.20019
18	-0.544206	-0.397621	0.191222	0.245735
19	0.0926502	-0.523079	0.156865	0.0116955
20	-0.569858	-0.364005	0.481023	-0.56675
21	-0.380886	-0.604122	-0.787681	0.501349
22	-0.0843682	-0.293755	-0.0761586	0.262204
23	-0.905171	0.536414	-0.76793	-0.574951
24	-0.841281	-0.855414	0.527222	-0.456498
25	0.336288	-0.0583999	-0.518115	-0.184841
26	-0.767007	-0.828382	0.54753	-0.816653
27	0.57046	-1.03824	-1.00385	-1.04566
28	-0.000350679	-0.439879	0.163776	0.0717227
29	-0.0977311	-0.0918409	0.087273	0.0680191
30	0.0696189	0.191991	-0.166239	-0.230449
31	0.168845	-0.170845	-0.170376	0.069873
32	0.40327	-0.298367	-0.4671	-0.204161
33	-0.732039	-0.945746	0.558169	-1.06626
34	0.031564	-0.0840499	-0.209864	0.17137
35	-0.48971	-0.641639	0.423209	-0.0978942
36	-0.999369	-0.972015	0.566853	-0.980157
37	0.0510186	-0.377225	0.243093	-0.151452
38	-0.0558744	-0.287634	-0.40139	0.344043
39	-0.332911	-0.508687	-0.260023	0.427472
40	0	0	0	0


TF	Unknown
TF Name	Unknown
Gene	CM000995.3_175223646-175224993(+)_1
Motif	CM000995.3_175223646-175224993(+)_1|1|1x0
Family	C2H2 ZF
Species	Unknown
Pos	A	C	G	T
1	0.238445	0.0333072	-0.2092	-0.243389
2	-0.661826	-0.294657	-0.552248	0.476305
3	-0.975326	-1.12828	0.570686	-1.00656
4	0	0	0	0


TF	Unknown
TF Name	Unknown
Gene	CM000995.3_175223646-175224993(+)_1
Motif	CM000995.3_175223646-175224993(+)_1|2|1x0
Family	C2H2 ZF
Species	Unknown
Pos	A	C	G	T
1	0.344419	-0.214174	-0.047932	-0.547196
2	-0.463674	0.387426	-0.606434	-0.0139063
3	-0.883655	-0.928494	-0.836225	0.556975
4	0.173339	-0.274479	0.156071	-0.263179
5	-0.624222	0.124599	-0.670968	0.345732
6	-0.852856	-0.79362	-0.634214	0.539914
7	0.265897	-0.127844	-0.02036	-0.340822
8	-0.193223	-0.229516	-0.532693	0.393807
9	0.521554	-0.562618	-0.684352	-0.707293
10	0.263748	0.147944	-0.264214	-0.668717
11	-0.588082	0.0860218	-0.794861	0.373353
12	0.574482	-1.06384	-1.07214	-1.12449
13	0.161896	-0.38125	-0.140353	0.148823
14	-0.0228553	-0.0388085	-0.034533	0.083927
15	-0.146512	-0.18437	0.315545	-0.248495
16	0.344419	-0.214174	-0.047932	-0.547196
17	-0.463674	0.387426	-0.606434	-0.0139063
18	-0.883655	-0.928494	-0.836225	0.556975
19	0.258075	0.0543904	-0.0868097	-0.626892
20	-0.703321	-0.146731	-0.798071	0.466794
21	0.570976	-1.04838	-1.00834	-1.05192
22	0.165375	-0.54053	0.0651606	0.0360811
23	-0.404394	-0.028823	-0.315737	0.339801
24	-0.670102	-0.687049	0.535527	-0.82725
25	0.111409	0.195609	-0.0403417	-0.643358
26	0.0657383	-0.534261	-0.139634	0.259902
27	-0.74507	-1.08324	0.560967	-1.00565
28	0.296298	-0.0354615	-0.42188	-0.141743
29	-0.589109	-0.640698	0.51584	-0.630839
30	0.546777	-0.805433	-0.776525	-0.811674
31	-0.0615643	-0.301112	0.0263984	0.195787
32	-0.206354	-0.432538	0.372413	-0.186055
33	-0.162272	-0.327917	0.348802	-0.215211
34	0	0	0	0


TF	Unknown
TF Name	Unknown
Gene	CM000995.3_175264095-175265523(-)_1
Motif	CM000995.3_175264095-175265523(-)_1|1|1x0
Family	C2H2 ZF
Species	Unknown
Pos	A	C	G	T
1	-0.192021	-0.0334361	-0.141333	0.2328
2	-0.747609	0.465308	-0.699411	-0.153727
3	-1.15161	-0.946822	0.547362	-0.537915
4	0.120334	-0.321732	0.0805547	8.82363e-05
5	0.271216	-0.252277	-0.189003	-0.0333183
6	-0.434529	0.0986019	0.0470231	0.101433
7	0.298316	-0.245246	-0.0977783	-0.190085
8	-0.256479	0.303814	-0.489118	0.0448813
9	-0.544318	0.47961	-0.445847	-0.469821
10	0.031564	-0.0840499	-0.209864	0.17137
11	-0.48971	-0.641639	0.423209	-0.0978942
12	-0.999369	-0.972015	0.566853	-0.980157
13	0.0799373	-0.027659	-0.0876936	0.0180561
14	-0.285773	0.181712	-0.423662	0.20019
15	-0.544206	-0.397621	0.191222	0.245735
16	0.0799373	-0.027659	-0.0876936	0.0180561
17	-0.285773	0.181712	-0.423662	0.20019
18	-0.544206	-0.397621	0.191222	0.245735
19	0.0926502	-0.523079	0.156865	0.0116955
20	-0.569858	-0.364005	0.481023	-0.56675
21	-0.380886	-0.604122	-0.787681	0.501349
22	-0.0843682	-0.293755	-0.0761586	0.262204
23	-0.905171	0.536414	-0.76793	-0.574951
24	-0.841281	-0.855414	0.527222	-0.456498
25	0.336288	-0.0583999	-0.518115	-0.184841
26	-0.767007	-0.828382	0.54753	-0.816653
27	0.57046	-1.03824	-1.00385	-1.04566
28	-0.000350679	-0.439879	0.163776	0.0717227
29	-0.0977311	-0.0918409	0.087273	0.0680191
30	0.0696189	0.191991	-0.166239	-0.230449
31	0.168845	-0.170845	-0.170376	0.069873
32	0.40327	-0.298367	-0.4671	-0.204161
33	-0.732039	-0.945746	0.558169	-1.06626
34	0.031564	-0.0840499	-0.209864	0.17137
35	-0.48971	-0.641639	0.423209	-0.0978942
36	-0.999369	-0.972015	0.566853	-0.980157
37	0.0510186	-0.377225	0.243093	-0.151452
38	-0.0558744	-0.287634	-0.40139	0.344043
39	-0.332911	-0.508687	-0.260023	0.427472
40	0	0	0	0


TF	Unknown
TF Name	Unknown
Gene	CM000995.3_175321242-175323126(+)_1
Motif	CM000995.3_175321242-175323126(+)_1|1|1x0
Family	C2H2 ZF
Species	Unknown
Pos	A	C	G	T
1	0.238445	0.0333072	-0.2092	-0.243389
2	-0.661826	-0.294657	-0.552248	0.476305
3	-0.975326	-1.12828	0.570686	-1.00656
4	0	0	0	0


TF	Unknown
TF Name	Unknown
Gene	CM000995.3_175321242-175323126(+)_1
Motif	CM000995.3_175321242-175323126(+)_1|2|1x0
Family	C2H2 ZF
Species	Unknown
Pos	A	C	G	T
1	0.264025	0.0535571	-0.0923458	-0.650416
2	-0.735233	-0.160106	-0.833138	0.473854
3	0.574467	-1.09882	-1.05745	-1.10248
4	0.264025	0.0535571	-0.0923458	-0.650416
5	-0.735233	-0.160106	-0.833138	0.473854
6	0.574467	-1.09882	-1.05745	-1.10248
7	0.16917	-0.560246	0.0656173	0.0355692
8	-0.421331	-0.0332511	-0.32972	0.347651
9	-0.704569	-0.72208	0.541215	-0.866951
10	0.11284	0.199845	-0.0439642	-0.667064
11	0.0654322	-0.554551	-0.146781	0.266063
12	-0.784412	-1.13385	0.565123	-1.05367
13	0.303664	-0.0391448	-0.438434	-0.148966
14	-0.619343	-0.67265	0.522408	-0.662463
15	0.551892	-0.845355	-0.815484	-0.851804
16	-0.0238474	-0.581516	-0.0991685	0.300045
17	-0.122325	-0.0128182	-0.0509559	0.141533
18	-0.435882	-0.351012	0.44117	-0.370428
19	0.266283	-0.205832	-0.0777472	-0.157921
20	-0.21229	0.274356	-0.41435	0.0494585
21	-0.444397	0.444944	-0.358869	-0.379691
22	0	0	0	0


TF	Unknown
TF Name	Unknown
Gene	CM000995.3_175321242-175323126(+)_1
Motif	CM000995.3_175321242-175323126(+)_1|3|1x0
Family	C2H2 ZF
Species	Unknown
Pos	A	C	G	T
1	0.115842	-0.227697	-0.170501	0.154432
2	-0.560099	0.465181	-0.487999	-0.317937
3	-0.61082	-0.67235	0.493149	-0.366968
4	0.344419	-0.214174	-0.047932	-0.547196
5	-0.463674	0.387426	-0.606434	-0.0139063
6	-0.883655	-0.928494	-0.836225	0.556975
7	0.344419	-0.214174	-0.047932	-0.547196
8	-0.463674	0.387426	-0.606434	-0.0139063
9	-0.883655	-0.928494	-0.836225	0.556975
10	0.265897	-0.127844	-0.02036	-0.340822
11	-0.193223	-0.229516	-0.532693	0.393807
12	0.521554	-0.562618	-0.684352	-0.707293
13	0.263748	0.147944	-0.264214	-0.668717
14	-0.588082	0.0860218	-0.794861	0.373353
15	0.574482	-1.06384	-1.07214	-1.12449
16	0.161896	-0.38125	-0.140353	0.148823
17	-0.0228553	-0.0388085	-0.034533	0.083927
18	-0.146512	-0.18437	0.315545	-0.248495
19	0.344419	-0.214174	-0.047932	-0.547196
20	-0.463674	0.387426	-0.606434	-0.0139063
21	-0.883655	-0.928494	-0.836225	0.556975
22	0	0	0	0


TF	Unknown
TF Name	Unknown
Gene	CM000995.3_175321242-175323126(+)_1
Motif	CM000995.3_175321242-175323126(+)_1|4|1x0
Family	C2H2 ZF
Species	Unknown
Pos	A	C	G	T
1	-0.00627049	-0.0374508	-0.270028	0.193113
2	-0.528565	0.391266	-0.443208	-0.0547188
3	-0.999598	-1.1343	0.564665	-0.805451
4	0	0	0	0


TF	Unknown
TF Name	Unknown
Gene	CM000995.3_175444222-175445650(+)_1
Motif	CM000995.3_175444222-175445650(+)_1|1|1x0
Family	C2H2 ZF
Species	Unknown
Pos	A	C	G	T
1	-0.192021	-0.0334361	-0.141333	0.2328
2	-0.747609	0.465308	-0.699411	-0.153727
3	-1.15161	-0.946822	0.547362	-0.537915
4	0.120334	-0.321732	0.0805547	8.82363e-05
5	0.271216	-0.252277	-0.189003	-0.0333183
6	-0.434529	0.0986019	0.0470231	0.101433
7	0.298316	-0.245246	-0.0977783	-0.190085
8	-0.256479	0.303814	-0.489118	0.0448813
9	-0.544318	0.47961	-0.445847	-0.469821
10	0.031564	-0.0840499	-0.209864	0.17137
11	-0.48971	-0.641639	0.423209	-0.0978942
12	-0.999369	-0.972015	0.566853	-0.980157
13	0.0799373	-0.027659	-0.0876936	0.0180561
14	-0.285773	0.181712	-0.423662	0.20019
15	-0.544206	-0.397621	0.191222	0.245735
16	0.0799373	-0.027659	-0.0876936	0.0180561
17	-0.285773	0.181712	-0.423662	0.20019
18	-0.544206	-0.397621	0.191222	0.245735
19	0.0926502	-0.523079	0.156865	0.0116955
20	-0.569858	-0.364005	0.481023	-0.56675
21	-0.380886	-0.604122	-0.787681	0.501349
22	-0.0843682	-0.293755	-0.0761586	0.262204
23	-0.905171	0.536414	-0.76793	-0.574951
24	-0.841281	-0.855414	0.527222	-0.456498
25	0.336288	-0.0583999	-0.518115	-0.184841
26	-0.767007	-0.828382	0.54753	-0.816653
27	0.57046	-1.03824	-1.00385	-1.04566
28	-0.000350679	-0.439879	0.163776	0.0717227
29	-0.0977311	-0.0918409	0.087273	0.0680191
30	0.0696189	0.191991	-0.166239	-0.230449
31	0.168845	-0.170845	-0.170376	0.069873
32	0.40327	-0.298367	-0.4671	-0.204161
33	-0.732039	-0.945746	0.558169	-1.06626
34	0.031564	-0.0840499	-0.209864	0.17137
35	-0.48971	-0.641639	0.423209	-0.0978942
36	-0.999369	-0.972015	0.566853	-0.980157
37	0.0510186	-0.377225	0.243093	-0.151452
38	-0.0558744	-0.287634	-0.40139	0.344043
39	-0.332911	-0.508687	-0.260023	0.427472
40	0	0	0	0


TF	Unknown
TF Name	Unknown
Gene	CM000995.3_175484752-175486099(-)_1
Motif	CM000995.3_175484752-175486099(-)_1|1|1x0
Family	C2H2 ZF
Species	Unknown
Pos	A	C	G	T
1	0.238445	0.0333072	-0.2092	-0.243389
2	-0.661826	-0.294657	-0.552248	0.476305
3	-0.975326	-1.12828	0.570686	-1.00656
4	0	0	0	0


TF	Unknown
TF Name	Unknown
Gene	CM000995.3_175484752-175486099(-)_1
Motif	CM000995.3_175484752-175486099(-)_1|2|1x0
Family	C2H2 ZF
Species	Unknown
Pos	A	C	G	T
1	0.344419	-0.214174	-0.047932	-0.547196
2	-0.463674	0.387426	-0.606434	-0.0139063
3	-0.883655	-0.928494	-0.836225	0.556975
4	0.173339	-0.274479	0.156071	-0.263179
5	-0.624222	0.124599	-0.670968	0.345732
6	-0.852856	-0.79362	-0.634214	0.539914
7	0.265897	-0.127844	-0.02036	-0.340822
8	-0.193223	-0.229516	-0.532693	0.393807
9	0.521554	-0.562618	-0.684352	-0.707293
10	0.263748	0.147944	-0.264214	-0.668717
11	-0.588082	0.0860218	-0.794861	0.373353
12	0.574482	-1.06384	-1.07214	-1.12449
13	0.161896	-0.38125	-0.140353	0.148823
14	-0.0228553	-0.0388085	-0.034533	0.083927
15	-0.146512	-0.18437	0.315545	-0.248495
16	0.344419	-0.214174	-0.047932	-0.547196
17	-0.463674	0.387426	-0.606434	-0.0139063
18	-0.883655	-0.928494	-0.836225	0.556975
19	0.258075	0.0543904	-0.0868097	-0.626892
20	-0.703321	-0.146731	-0.798071	0.466794
21	0.570976	-1.04838	-1.00834	-1.05192
22	0.165375	-0.54053	0.0651606	0.0360811
23	-0.404394	-0.028823	-0.315737	0.339801
24	-0.670102	-0.687049	0.535527	-0.82725
25	0.111409	0.195609	-0.0403417	-0.643358
26	0.0657383	-0.534261	-0.139634	0.259902
27	-0.74507	-1.08324	0.560967	-1.00565
28	0.296298	-0.0354615	-0.42188	-0.141743
29	-0.589109	-0.640698	0.51584	-0.630839
30	0.546777	-0.805433	-0.776525	-0.811674
31	-0.0615643	-0.301112	0.0263984	0.195787
32	-0.206354	-0.432538	0.372413	-0.186055
33	-0.162272	-0.327917	0.348802	-0.215211
34	0	0	0	0


TF	Unknown
TF Name	Unknown
Gene	CM000995.3_175541781-175543209(+)_1
Motif	CM000995.3_175541781-175543209(+)_1|1|1x0
Family	C2H2 ZF
Species	Unknown
Pos	A	C	G	T
1	-0.192021	-0.0334361	-0.141333	0.2328
2	-0.747609	0.465308	-0.699411	-0.153727
3	-1.15161	-0.946822	0.547362	-0.537915
4	0.120334	-0.321732	0.0805547	8.82363e-05
5	0.271216	-0.252277	-0.189003	-0.0333183
6	-0.434529	0.0986019	0.0470231	0.101433
7	0.298316	-0.245246	-0.0977783	-0.190085
8	-0.256479	0.303814	-0.489118	0.0448813
9	-0.544318	0.47961	-0.445847	-0.469821
10	0.031564	-0.0840499	-0.209864	0.17137
11	-0.48971	-0.641639	0.423209	-0.0978942
12	-0.999369	-0.972015	0.566853	-0.980157
13	0.0799373	-0.027659	-0.0876936	0.0180561
14	-0.285773	0.181712	-0.423662	0.20019
15	-0.544206	-0.397621	0.191222	0.245735
16	0.0799373	-0.027659	-0.0876936	0.0180561
17	-0.285773	0.181712	-0.423662	0.20019
18	-0.544206	-0.397621	0.191222	0.245735
19	0.0926502	-0.523079	0.156865	0.0116955
20	-0.569858	-0.364005	0.481023	-0.56675
21	-0.380886	-0.604122	-0.787681	0.501349
22	-0.0843682	-0.293755	-0.0761586	0.262204
23	-0.905171	0.536414	-0.76793	-0.574951
24	-0.841281	-0.855414	0.527222	-0.456498
25	0.336288	-0.0583999	-0.518115	-0.184841
26	-0.767007	-0.828382	0.54753	-0.816653
27	0.57046	-1.03824	-1.00385	-1.04566
28	-0.000350679	-0.439879	0.163776	0.0717227
29	-0.0977311	-0.0918409	0.087273	0.0680191
30	0.0696189	0.191991	-0.166239	-0.230449
31	0.168845	-0.170845	-0.170376	0.069873
32	0.40327	-0.298367	-0.4671	-0.204161
33	-0.732039	-0.945746	0.558169	-1.06626
34	0.031564	-0.0840499	-0.209864	0.17137
35	-0.48971	-0.641639	0.423209	-0.0978942
36	-0.999369	-0.972015	0.566853	-0.980157
37	0.0510186	-0.377225	0.243093	-0.151452
38	-0.0558744	-0.287634	-0.40139	0.344043
39	-0.332911	-0.508687	-0.260023	0.427472
40	0	0	0	0


TF	Unknown
TF Name	Unknown
Gene	CM000995.3_175582158-175583202(-)_1
Motif	CM000995.3_175582158-175583202(-)_1|1|1x0
Family	C2H2 ZF
Species	Unknown
Pos	A	C	G	T
1	0.344419	-0.214174	-0.047932	-0.547196
2	-0.463674	0.387426	-0.606434	-0.0139063
3	-0.883655	-0.928494	-0.836225	0.556975
4	0.247524	-0.337783	-0.139882	0.0202654
5	-0.378188	-0.350942	0.434606	-0.381489
6	-0.346035	-0.55669	-0.507394	0.471409
7	0.265897	-0.127844	-0.02036	-0.340822
8	-0.193223	-0.229516	-0.532693	0.393807
9	0.521554	-0.562618	-0.684352	-0.707293
10	0.263748	0.147944	-0.264214	-0.668717
11	-0.588082	0.0860218	-0.794861	0.373353
12	0.574482	-1.06384	-1.07214	-1.12449
13	0.258075	0.0543904	-0.0868097	-0.626892
14	-0.703321	-0.146731	-0.798071	0.466794
15	0.570976	-1.04838	-1.00834	-1.05192
16	0.165375	-0.54053	0.0651606	0.0360811
17	-0.404394	-0.028823	-0.315737	0.339801
18	-0.670102	-0.687049	0.535527	-0.82725
19	0.296298	-0.0354615	-0.42188	-0.141743
20	-0.589109	-0.640698	0.51584	-0.630839
21	0.546777	-0.805433	-0.776525	-0.811674
22	-0.0203745	-0.560068	-0.0932679	0.293078
23	-0.118024	-0.0120466	-0.048955	0.137329
24	-0.41601	-0.333876	0.432773	-0.352666
25	0.259169	-0.197728	-0.0737718	-0.151361
26	-0.203243	0.267717	-0.398791	0.0500683
27	-0.424093	0.436582	-0.341322	-0.361473
28	0	0	0	0


TF	Unknown
TF Name	Unknown
Gene	CM000995.3_175638139-175639113(+)_1
Motif	CM000995.3_175638139-175639113(+)_1|1|1x0
Family	C2H2 ZF
Species	Unknown
Pos	A	C	G	T
1	0.14929	-0.351493	-0.268117	0.205544
2	-0.951313	0.543258	-0.84621	-0.598308
3	-1.04874	-1.13843	0.560537	-0.693272
4	0.0680863	-0.314031	-0.0585097	0.167629
5	-0.975047	0.543648	-1.02145	-0.519582
6	-0.600847	-0.699437	-0.121921	0.446271
7	0	0	0	0


TF	Unknown
TF Name	Unknown
Gene	CM000995.3_175671442-175673038(+)_1
Motif	CM000995.3_175671442-175673038(+)_1|1|1x0
Family	C2H2 ZF
Species	Unknown
Pos	A	C	G	T
1	0.348161	-0.0667602	-0.550042	-0.199683
2	-0.82678	-0.8913	0.555144	-0.87897
3	0.575734	-1.11543	-1.07928	-1.12324
4	-0.80508	-0.978913	-0.675821	0.547458
5	-0.69402	0.486126	-0.239541	-0.799127
6	-0.0426901	0.209568	-0.157403	-0.10933
7	0.125135	-0.339593	0.0833162	-0.00127515
8	0.28226	-0.268068	-0.201551	-0.0378855
9	-0.458724	0.101736	0.0475135	0.104713
10	0.310198	-0.261228	-0.1062	-0.203238
11	-0.27445	0.314565	-0.519014	0.0423587
12	-0.585197	0.49122	-0.481678	-0.506881
13	0.0948131	-0.55248	0.16232	0.00970846
14	-0.612286	-0.39588	0.492466	-0.609019
15	-0.415718	-0.650397	-0.843366	0.511743
16	-0.0913443	-0.311465	-0.082714	0.272994
17	-0.97068	0.544804	-0.826404	-0.623532
18	-0.902569	-0.917426	0.536087	-0.49806
19	0.0319777	-0.0895628	-0.221826	0.178951
20	-0.52466	-0.684377	0.435058	-0.112759
21	-1.07396	-1.04521	0.572545	-1.05377
22	-0.579918	-0.95712	0.540721	-0.81413
23	-0.32298	0.341655	-0.513942	0.0095748
24	-0.783157	-0.788286	0.126528	0.368138
25	0.083802	-0.0293099	-0.0924221	0.0187487
26	-0.304237	0.187212	-0.449195	0.206637
27	-0.577622	-0.423523	0.195505	0.252813
28	0.083802	-0.0293099	-0.0924221	0.0187487
29	-0.304237	0.187212	-0.449195	0.206637
30	-0.577622	-0.423523	0.195505	0.252813
31	0.0948131	-0.55248	0.16232	0.00970846
32	-0.612286	-0.39588	0.492466	-0.609019
33	-0.415718	-0.650397	-0.843366	0.511743
34	0.0292194	-0.460681	-0.0857119	0.24633
35	-0.388217	-0.776138	0.501121	-0.596786
36	-0.140937	0.321092	-0.328853	-0.146547
37	0.412753	-0.390549	-0.364863	-0.240531
38	-0.213682	0.483232	-0.670705	-0.877287
39	-0.143676	-0.0925688	0.0661693	0.116957
40	-0.0769036	-0.262554	-0.105841	0.262985
41	-0.765809	0.486442	-0.571762	-0.305057
42	-0.99063	-0.989074	0.552071	-0.637942
43	0.0319777	-0.0895628	-0.221826	0.178951
44	-0.52466	-0.684377	0.435058	-0.112759
45	-1.07396	-1.04521	0.572545	-1.05377
46	0.0507157	-0.39948	0.252637	-0.162134
47	-0.0641513	-0.307792	-0.427379	0.356267
48	-0.359206	-0.543992	-0.282581	0.440157
49	0	0	0	0


TF	Unknown
TF Name	Unknown
Gene	CM000995.3_175712154-175713501(-)_1
Motif	CM000995.3_175712154-175713501(-)_1|1|1x0
Family	C2H2 ZF
Species	Unknown
Pos	A	C	G	T
1	0.238445	0.0333072	-0.2092	-0.243389
2	-0.661826	-0.294657	-0.552248	0.476305
3	-0.975326	-1.12828	0.570686	-1.00656
4	0	0	0	0


TF	Unknown
TF Name	Unknown
Gene	CM000995.3_175712154-175713501(-)_1
Motif	CM000995.3_175712154-175713501(-)_1|2|1x0
Family	C2H2 ZF
Species	Unknown
Pos	A	C	G	T
1	0.344419	-0.214174	-0.047932	-0.547196
2	-0.463674	0.387426	-0.606434	-0.0139063
3	-0.883655	-0.928494	-0.836225	0.556975
4	0.173339	-0.274479	0.156071	-0.263179
5	-0.624222	0.124599	-0.670968	0.345732
6	-0.852856	-0.79362	-0.634214	0.539914
7	0.265897	-0.127844	-0.02036	-0.340822
8	-0.193223	-0.229516	-0.532693	0.393807
9	0.521554	-0.562618	-0.684352	-0.707293
10	0.263748	0.147944	-0.264214	-0.668717
11	-0.588082	0.0860218	-0.794861	0.373353
12	0.574482	-1.06384	-1.07214	-1.12449
13	0.161896	-0.38125	-0.140353	0.148823
14	-0.0228553	-0.0388085	-0.034533	0.083927
15	-0.146512	-0.18437	0.315545	-0.248495
16	0.344419	-0.214174	-0.047932	-0.547196
17	-0.463674	0.387426	-0.606434	-0.0139063
18	-0.883655	-0.928494	-0.836225	0.556975
19	0.258075	0.0543904	-0.0868097	-0.626892
20	-0.703321	-0.146731	-0.798071	0.466794
21	0.570976	-1.04838	-1.00834	-1.05192
22	0.165375	-0.54053	0.0651606	0.0360811
23	-0.404394	-0.028823	-0.315737	0.339801
24	-0.670102	-0.687049	0.535527	-0.82725
25	0.111409	0.195609	-0.0403417	-0.643358
26	0.0657383	-0.534261	-0.139634	0.259902
27	-0.74507	-1.08324	0.560967	-1.00565
28	0.296298	-0.0354615	-0.42188	-0.141743
29	-0.589109	-0.640698	0.51584	-0.630839
30	0.546777	-0.805433	-0.776525	-0.811674
31	-0.0615643	-0.301112	0.0263984	0.195787
32	-0.206354	-0.432538	0.372413	-0.186055
33	-0.162272	-0.327917	0.348802	-0.215211
34	0	0	0	0


TF	Unknown
TF Name	Unknown
Gene	CM000995.3_175769186-175770614(+)_1
Motif	CM000995.3_175769186-175770614(+)_1|1|1x0
Family	C2H2 ZF
Species	Unknown
Pos	A	C	G	T
1	-0.192021	-0.0334361	-0.141333	0.2328
2	-0.747609	0.465308	-0.699411	-0.153727
3	-1.15161	-0.946822	0.547362	-0.537915
4	0.120334	-0.321732	0.0805547	8.82363e-05
5	0.271216	-0.252277	-0.189003	-0.0333183
6	-0.434529	0.0986019	0.0470231	0.101433
7	0.298316	-0.245246	-0.0977783	-0.190085
8	-0.256479	0.303814	-0.489118	0.0448813
9	-0.544318	0.47961	-0.445847	-0.469821
10	0.031564	-0.0840499	-0.209864	0.17137
11	-0.48971	-0.641639	0.423209	-0.0978942
12	-0.999369	-0.972015	0.566853	-0.980157
13	0.0799373	-0.027659	-0.0876936	0.0180561
14	-0.285773	0.181712	-0.423662	0.20019
15	-0.544206	-0.397621	0.191222	0.245735
16	0.0799373	-0.027659	-0.0876936	0.0180561
17	-0.285773	0.181712	-0.423662	0.20019
18	-0.544206	-0.397621	0.191222	0.245735
19	0.0926502	-0.523079	0.156865	0.0116955
20	-0.569858	-0.364005	0.481023	-0.56675
21	-0.380886	-0.604122	-0.787681	0.501349
22	-0.0843682	-0.293755	-0.0761586	0.262204
23	-0.905171	0.536414	-0.76793	-0.574951
24	-0.841281	-0.855414	0.527222	-0.456498
25	0.336288	-0.0583999	-0.518115	-0.184841
26	-0.767007	-0.828382	0.54753	-0.816653
27	0.57046	-1.03824	-1.00385	-1.04566
28	-0.000350679	-0.439879	0.163776	0.0717227
29	-0.0977311	-0.0918409	0.087273	0.0680191
30	0.0696189	0.191991	-0.166239	-0.230449
31	0.168845	-0.170845	-0.170376	0.069873
32	0.40327	-0.298367	-0.4671	-0.204161
33	-0.732039	-0.945746	0.558169	-1.06626
34	0.031564	-0.0840499	-0.209864	0.17137
35	-0.48971	-0.641639	0.423209	-0.0978942
36	-0.999369	-0.972015	0.566853	-0.980157
37	0.0510186	-0.377225	0.243093	-0.151452
38	-0.0558744	-0.287634	-0.40139	0.344043
39	-0.332911	-0.508687	-0.260023	0.427472
40	0	0	0	0


TF	Unknown
TF Name	Unknown
Gene	CM000995.3_175840960-175841995(+)_1
Motif	CM000995.3_175840960-175841995(+)_1|1|1x0
Family	C2H2 ZF
Species	Unknown
Pos	A	C	G	T
1	0.376473	-0.262404	-0.0722687	-0.64329
2	-0.555156	0.418269	-0.718436	-0.0407452
3	-1.0742	-1.12548	-1.01995	0.573486
4	0.177748	-0.443462	-0.167942	0.162796
5	-0.0266669	-0.0449131	-0.0400231	0.0954629
6	-0.179414	-0.222713	0.349053	-0.296054
7	0.278274	-0.147234	0.0107606	-0.438253
8	-0.355058	0.289654	-0.692845	0.148404
9	-0.77939	-0.705159	-0.674967	0.534695
10	0.0660326	-0.127719	-0.411988	0.231292
11	-0.574834	-0.444068	0.469603	-0.37098
12	-0.951019	-1.01648	0.5668	-0.984178
13	0	0	0	0


TF	Unknown
TF Name	Unknown
Gene	CM000995.3_175840960-175841995(+)_1
Motif	CM000995.3_175840960-175841995(+)_1|2|1x0
Family	C2H2 ZF
Species	Unknown
Pos	A	C	G	T
1	0.376473	-0.262404	-0.0722687	-0.64329
2	-0.555156	0.418269	-0.718436	-0.0407452
3	-1.0742	-1.12548	-1.01995	0.573486
4	0	0	0	0


TF	Unknown
TF Name	Unknown
Gene	CM000995.3_175840960-175841995(+)_1
Motif	CM000995.3_175840960-175841995(+)_1|3|1x0
Family	C2H2 ZF
Species	Unknown
Pos	A	C	G	T
1	-0.00627049	-0.0374508	-0.270028	0.193113
2	-0.528565	0.391266	-0.443208	-0.0547188
3	-0.999598	-1.1343	0.564665	-0.805451
4	0	0	0	0


TF	Unknown
TF Name	Unknown
Gene	CM000995.3_175883386-175885066(-)_1
Motif	CM000995.3_175883386-175885066(-)_1|1|1x0
Family	C2H2 ZF
Species	Unknown
Pos	A	C	G	T
1	0.26791	-0.0232231	-0.362322	-0.11649
2	-0.482335	-0.527606	0.487304	-0.518954
3	0.523491	-0.663129	-0.637761	-0.668605
4	0.26791	-0.0232231	-0.362322	-0.11649
5	-0.482335	-0.527606	0.487304	-0.518954
6	0.523491	-0.663129	-0.637761	-0.668605
7	0.232374	-0.0436526	-0.0171204	-0.369847
8	-0.309018	0.240619	-0.45792	0.15242
9	-0.459176	-0.45282	-0.150019	0.413664
10	0.232139	-0.168807	-0.0600309	-0.128119
11	-0.171133	0.242154	-0.342734	0.0511585
12	-0.352621	0.402656	-0.279986	-0.29767
13	0.0785492	-0.375629	0.125916	0.0188348
14	-0.370265	-0.218422	0.404894	-0.367972
15	-0.221429	-0.386093	-0.521492	0.429332
16	-0.226822	-0.400334	-0.0206803	0.312924
17	-0.636309	0.508232	-0.495545	-0.644592
18	-1.12511	-1.05565	0.573856	-1.05273
19	0.26791	-0.0232231	-0.362322	-0.11649
20	-0.482335	-0.527606	0.487304	-0.518954
21	0.523491	-0.663129	-0.637761	-0.668605
22	0.268656	-0.321855	-0.185543	0.00636517
23	-0.553009	0.518502	-0.744645	-0.619498
24	-0.549532	-0.694241	0.484047	-0.330272
25	0.26791	-0.0232231	-0.362322	-0.11649
26	-0.482335	-0.527606	0.487304	-0.518954
27	0.523491	-0.663129	-0.637761	-0.668605
28	0.297928	-0.162428	-0.103691	-0.268689
29	-0.4622	0.188151	-0.439089	0.242774
30	-0.488115	-0.720088	0.493802	-0.435304
31	0.0606113	-0.0880474	-0.306157	0.187409
32	-0.398929	-0.298596	0.402431	-0.242518
33	-0.639515	-0.689743	0.525054	-0.664956
34	-0.319228	-0.583896	0.467078	-0.483565
35	-0.202241	0.264106	-0.336231	0.0310987
36	-0.503923	-0.507522	0.134365	0.303893
37	0.232374	-0.0436526	-0.0171204	-0.369847
38	-0.309018	0.240619	-0.45792	0.15242
39	-0.459176	-0.45282	-0.150019	0.413664
40	0.0824719	-0.26656	0.220744	-0.231259
41	-0.409847	0.0175293	-0.288058	0.3127
42	-0.604871	-0.597957	0.511878	-0.603306
43	0.0606113	-0.0880474	-0.306157	0.187409
44	-0.398929	-0.298596	0.402431	-0.242518
45	-0.639515	-0.689743	0.525054	-0.664956
46	0.0276415	-0.0576384	-0.150442	0.130767
47	-0.323872	-0.435939	0.349522	-0.0348583
48	-0.637968	-0.617791	0.51732	-0.623796
49	0.0484282	-0.267456	0.190108	-0.10092
50	-0.0215057	-0.192458	-0.276368	0.273485
51	-0.211643	-0.341299	-0.157878	0.349237
52	0	0	0	0


TF	Unknown
TF Name	Unknown
Gene	CM000995.3_175944297-175945260(+)_1
Motif	CM000995.3_175944297-175945260(+)_1|1|1x0
Family	C2H2 ZF
Species	Unknown
Pos	A	C	G	T
1	0.14929	-0.351493	-0.268117	0.205544
2	-0.951313	0.543258	-0.84621	-0.598308
3	-1.04874	-1.13843	0.560537	-0.693272
4	0.0680863	-0.314031	-0.0585097	0.167629
5	-0.975047	0.543648	-1.02145	-0.519582
6	-0.600847	-0.699437	-0.121921	0.446271
7	0	0	0	0


TF	Unknown
TF Name	Unknown
Gene	CM000995.3_175944297-175945260(+)_1
Motif	CM000995.3_175944297-175945260(+)_1|2|1x0
Family	C2H2 ZF
Species	Unknown
Pos	A	C	G	T
1	-0.956709	-1.04293	0.571061	-1.12791
2	0.55773	-0.844137	-0.868467	-0.960172
3	-0.45629	-0.335568	-0.628683	0.470319
4	0.0286064	-0.182418	-0.42388	0.278315
5	-0.524881	-0.599774	0.496161	-0.500847
6	-0.587119	-0.707291	0.522804	-0.673079
7	0.106195	-0.287787	-0.277173	0.225121
8	0.481251	-0.698159	-0.326801	-0.523215
9	-0.464047	-0.3861	0.451207	-0.37758
10	0.00708636	-0.130812	-0.0260084	0.114529
11	-0.43448	0.398718	-0.370248	-0.153998
12	-0.617433	-0.628809	0.496374	-0.411565
13	0	0	0	0


TF	Unknown
TF Name	Unknown
Gene	CM000995.3_175978873-175979290(+)_1
Motif	CM000995.3_175978873-175979290(+)_1|1|1x0
Family	C2H2 ZF
Species	Unknown
Pos	A	C	G	T
1	0.194352	0.0679648	-0.197832	-0.199238
2	0.305654	-0.163438	-0.193865	-0.185564
3	0.264887	-0.09151	-0.193405	-0.149302
4	-0.0469481	-0.189868	-0.0413446	0.189609
5	-0.530156	0.453812	-0.436481	-0.304761
6	-0.491385	-0.501031	0.442701	-0.228746
7	0.251862	-0.0175361	-0.331319	-0.10384
8	-0.428384	-0.470276	0.468867	-0.46227
9	0.507629	-0.590405	-0.566931	-0.595473
10	0.167723	0.0737249	-0.387046	-0.0299106
11	0.432623	-0.254497	-0.390959	-0.482635
12	-1.12526	-1.03365	0.573711	-1.06919
13	0	0	0	0


TF	Unknown
TF Name	Unknown
Gene	CM000995.3_176042598-176043633(+)_1
Motif	CM000995.3_176042598-176043633(+)_1|1|1x0
Family	C2H2 ZF
Species	Unknown
Pos	A	C	G	T
1	0.376473	-0.262404	-0.0722687	-0.64329
2	-0.555156	0.418269	-0.718436	-0.0407452
3	-1.0742	-1.12548	-1.01995	0.573486
4	0.177748	-0.443462	-0.167942	0.162796
5	-0.0266669	-0.0449131	-0.0400231	0.0954629
6	-0.179414	-0.222713	0.349053	-0.296054
7	0.278274	-0.147234	0.0107606	-0.438253
8	-0.355058	0.289654	-0.692845	0.148404
9	-0.77939	-0.705159	-0.674967	0.534695
10	0.0660326	-0.127719	-0.411988	0.231292
11	-0.574834	-0.444068	0.469603	-0.37098
12	-0.951019	-1.01648	0.5668	-0.984178
13	-0.254049	-0.486967	-0.245759	0.406396
14	-0.438222	0.415259	-0.282131	-0.291167
15	-0.429401	-0.166584	0.274148	0.0279911
16	0	0	0	0


TF	Unknown
TF Name	Unknown
Gene	CM000995.3_176042598-176043633(+)_1
Motif	CM000995.3_176042598-176043633(+)_1|2|1x0
Family	C2H2 ZF
Species	Unknown
Pos	A	C	G	T
1	0.376473	-0.262404	-0.0722687	-0.64329
2	-0.555156	0.418269	-0.718436	-0.0407452
3	-1.0742	-1.12548	-1.01995	0.573486
4	0	0	0	0


TF	Unknown
TF Name	Unknown
Gene	CM000995.3_176042598-176043633(+)_1
Motif	CM000995.3_176042598-176043633(+)_1|3|1x0
Family	C2H2 ZF
Species	Unknown
Pos	A	C	G	T
1	-0.00627049	-0.0374508	-0.270028	0.193113
2	-0.528565	0.391266	-0.443208	-0.0547188
3	-0.999598	-1.1343	0.564665	-0.805451
4	0	0	0	0


TF	Unknown
TF Name	Unknown
Gene	CM000995.3_176125076-176126120(+)_1
Motif	CM000995.3_176125076-176126120(+)_1|1|1x0
Family	C2H2 ZF
Species	Unknown
Pos	A	C	G	T
1	0.344419	-0.214174	-0.047932	-0.547196
2	-0.463674	0.387426	-0.606434	-0.0139063
3	-0.883655	-0.928494	-0.836225	0.556975
4	0.247524	-0.337783	-0.139882	0.0202654
5	-0.378188	-0.350942	0.434606	-0.381489
6	-0.346035	-0.55669	-0.507394	0.471409
7	0.265897	-0.127844	-0.02036	-0.340822
8	-0.193223	-0.229516	-0.532693	0.393807
9	0.521554	-0.562618	-0.684352	-0.707293
10	0.263748	0.147944	-0.264214	-0.668717
11	-0.588082	0.0860218	-0.794861	0.373353
12	0.574482	-1.06384	-1.07214	-1.12449
13	0.258075	0.0543904	-0.0868097	-0.626892
14	-0.703321	-0.146731	-0.798071	0.466794
15	0.570976	-1.04838	-1.00834	-1.05192
16	0.165375	-0.54053	0.0651606	0.0360811
17	-0.404394	-0.028823	-0.315737	0.339801
18	-0.670102	-0.687049	0.535527	-0.82725
19	0.296298	-0.0354615	-0.42188	-0.141743
20	-0.589109	-0.640698	0.51584	-0.630839
21	0.546777	-0.805433	-0.776525	-0.811674
22	-0.0203745	-0.560068	-0.0932679	0.293078
23	-0.118024	-0.0120466	-0.048955	0.137329
24	-0.41601	-0.333876	0.432773	-0.352666
25	0.259169	-0.197728	-0.0737718	-0.151361
26	-0.203243	0.267717	-0.398791	0.0500683
27	-0.424093	0.436582	-0.341322	-0.361473
28	0	0	0	0


TF	Unknown
TF Name	Unknown
Gene	CM000995.3_176165073-176166501(-)_1
Motif	CM000995.3_176165073-176166501(-)_1|1|1x0
Family	C2H2 ZF
Species	Unknown
Pos	A	C	G	T
1	-0.192021	-0.0334361	-0.141333	0.2328
2	-0.747609	0.465308	-0.699411	-0.153727
3	-1.15161	-0.946822	0.547362	-0.537915
4	0.120334	-0.321732	0.0805547	8.82363e-05
5	0.271216	-0.252277	-0.189003	-0.0333183
6	-0.434529	0.0986019	0.0470231	0.101433
7	0.298316	-0.245246	-0.0977783	-0.190085
8	-0.256479	0.303814	-0.489118	0.0448813
9	-0.544318	0.47961	-0.445847	-0.469821
10	0.031564	-0.0840499	-0.209864	0.17137
11	-0.48971	-0.641639	0.423209	-0.0978942
12	-0.999369	-0.972015	0.566853	-0.980157
13	0.0799373	-0.027659	-0.0876936	0.0180561
14	-0.285773	0.181712	-0.423662	0.20019
15	-0.544206	-0.397621	0.191222	0.245735
16	0.0799373	-0.027659	-0.0876936	0.0180561
17	-0.285773	0.181712	-0.423662	0.20019
18	-0.544206	-0.397621	0.191222	0.245735
19	0.0926502	-0.523079	0.156865	0.0116955
20	-0.569858	-0.364005	0.481023	-0.56675
21	-0.380886	-0.604122	-0.787681	0.501349
22	-0.0843682	-0.293755	-0.0761586	0.262204
23	-0.905171	0.536414	-0.76793	-0.574951
24	-0.841281	-0.855414	0.527222	-0.456498
25	0.336288	-0.0583999	-0.518115	-0.184841
26	-0.767007	-0.828382	0.54753	-0.816653
27	0.57046	-1.03824	-1.00385	-1.04566
28	-0.000350679	-0.439879	0.163776	0.0717227
29	-0.0977311	-0.0918409	0.087273	0.0680191
30	0.0696189	0.191991	-0.166239	-0.230449
31	0.168845	-0.170845	-0.170376	0.069873
32	0.40327	-0.298367	-0.4671	-0.204161
33	-0.732039	-0.945746	0.558169	-1.06626
34	0.031564	-0.0840499	-0.209864	0.17137
35	-0.48971	-0.641639	0.423209	-0.0978942
36	-0.999369	-0.972015	0.566853	-0.980157
37	0.0510186	-0.377225	0.243093	-0.151452
38	-0.0558744	-0.287634	-0.40139	0.344043
39	-0.332911	-0.508687	-0.260023	0.427472
40	0	0	0	0


TF	Unknown
TF Name	Unknown
Gene	CM000995.3_176222188-176223535(+)_1
Motif	CM000995.3_176222188-176223535(+)_1|1|1x0
Family	C2H2 ZF
Species	Unknown
Pos	A	C	G	T
1	0.238445	0.0333072	-0.2092	-0.243389
2	-0.661826	-0.294657	-0.552248	0.476305
3	-0.975326	-1.12828	0.570686	-1.00656
4	0	0	0	0


TF	Unknown
TF Name	Unknown
Gene	CM000995.3_176222188-176223535(+)_1
Motif	CM000995.3_176222188-176223535(+)_1|2|1x0
Family	C2H2 ZF
Species	Unknown
Pos	A	C	G	T
1	0.344419	-0.214174	-0.047932	-0.547196
2	-0.463674	0.387426	-0.606434	-0.0139063
3	-0.883655	-0.928494	-0.836225	0.556975
4	0.173339	-0.274479	0.156071	-0.263179
5	-0.624222	0.124599	-0.670968	0.345732
6	-0.852856	-0.79362	-0.634214	0.539914
7	0.265897	-0.127844	-0.02036	-0.340822
8	-0.193223	-0.229516	-0.532693	0.393807
9	0.521554	-0.562618	-0.684352	-0.707293
10	0.263748	0.147944	-0.264214	-0.668717
11	-0.588082	0.0860218	-0.794861	0.373353
12	0.574482	-1.06384	-1.07214	-1.12449
13	0.161896	-0.38125	-0.140353	0.148823
14	-0.0228553	-0.0388085	-0.034533	0.083927
15	-0.146512	-0.18437	0.315545	-0.248495
16	0.344419	-0.214174	-0.047932	-0.547196
17	-0.463674	0.387426	-0.606434	-0.0139063
18	-0.883655	-0.928494	-0.836225	0.556975
19	0.258075	0.0543904	-0.0868097	-0.626892
20	-0.703321	-0.146731	-0.798071	0.466794
21	0.570976	-1.04838	-1.00834	-1.05192
22	0.165375	-0.54053	0.0651606	0.0360811
23	-0.404394	-0.028823	-0.315737	0.339801
24	-0.670102	-0.687049	0.535527	-0.82725
25	0.111409	0.195609	-0.0403417	-0.643358
26	0.0657383	-0.534261	-0.139634	0.259902
27	-0.74507	-1.08324	0.560967	-1.00565
28	0.296298	-0.0354615	-0.42188	-0.141743
29	-0.589109	-0.640698	0.51584	-0.630839
30	0.546777	-0.805433	-0.776525	-0.811674
31	-0.0615643	-0.301112	0.0263984	0.195787
32	-0.206354	-0.432538	0.372413	-0.186055
33	-0.162272	-0.327917	0.348802	-0.215211
34	0	0	0	0


TF	Unknown
TF Name	Unknown
Gene	CM000995.3_176314637-176316065(-)_1
Motif	CM000995.3_176314637-176316065(-)_1|1|1x0
Family	C2H2 ZF
Species	Unknown
Pos	A	C	G	T
1	-0.192021	-0.0334361	-0.141333	0.2328
2	-0.747609	0.465308	-0.699411	-0.153727
3	-1.15161	-0.946822	0.547362	-0.537915
4	0.120334	-0.321732	0.0805547	8.82363e-05
5	0.271216	-0.252277	-0.189003	-0.0333183
6	-0.434529	0.0986019	0.0470231	0.101433
7	0.298316	-0.245246	-0.0977783	-0.190085
8	-0.256479	0.303814	-0.489118	0.0448813
9	-0.544318	0.47961	-0.445847	-0.469821
10	0.031564	-0.0840499	-0.209864	0.17137
11	-0.48971	-0.641639	0.423209	-0.0978942
12	-0.999369	-0.972015	0.566853	-0.980157
13	0.0799373	-0.027659	-0.0876936	0.0180561
14	-0.285773	0.181712	-0.423662	0.20019
15	-0.544206	-0.397621	0.191222	0.245735
16	0.0799373	-0.027659	-0.0876936	0.0180561
17	-0.285773	0.181712	-0.423662	0.20019
18	-0.544206	-0.397621	0.191222	0.245735
19	0.0926502	-0.523079	0.156865	0.0116955
20	-0.569858	-0.364005	0.481023	-0.56675
21	-0.380886	-0.604122	-0.787681	0.501349
22	-0.0843682	-0.293755	-0.0761586	0.262204
23	-0.905171	0.536414	-0.76793	-0.574951
24	-0.841281	-0.855414	0.527222	-0.456498
25	0.336288	-0.0583999	-0.518115	-0.184841
26	-0.767007	-0.828382	0.54753	-0.816653
27	0.57046	-1.03824	-1.00385	-1.04566
28	-0.000350679	-0.439879	0.163776	0.0717227
29	-0.0977311	-0.0918409	0.087273	0.0680191
30	0.0696189	0.191991	-0.166239	-0.230449
31	0.168845	-0.170845	-0.170376	0.069873
32	0.40327	-0.298367	-0.4671	-0.204161
33	-0.732039	-0.945746	0.558169	-1.06626
34	0.031564	-0.0840499	-0.209864	0.17137
35	-0.48971	-0.641639	0.423209	-0.0978942
36	-0.999369	-0.972015	0.566853	-0.980157
37	0.0510186	-0.377225	0.243093	-0.151452
38	-0.0558744	-0.287634	-0.40139	0.344043
39	-0.332911	-0.508687	-0.260023	0.427472
40	0	0	0	0


TF	Unknown
TF Name	Unknown
Gene	CM000995.3_176371779-176373663(+)_1
Motif	CM000995.3_176371779-176373663(+)_1|1|1x0
Family	C2H2 ZF
Species	Unknown
Pos	A	C	G	T
1	0.238445	0.0333072	-0.2092	-0.243389
2	-0.661826	-0.294657	-0.552248	0.476305
3	-0.975326	-1.12828	0.570686	-1.00656
4	0	0	0	0


TF	Unknown
TF Name	Unknown
Gene	CM000995.3_176371779-176373663(+)_1
Motif	CM000995.3_176371779-176373663(+)_1|2|1x0
Family	C2H2 ZF
Species	Unknown
Pos	A	C	G	T
1	0.264025	0.0535571	-0.0923458	-0.650416
2	-0.735233	-0.160106	-0.833138	0.473854
3	0.574467	-1.09882	-1.05745	-1.10248
4	0.264025	0.0535571	-0.0923458	-0.650416
5	-0.735233	-0.160106	-0.833138	0.473854
6	0.574467	-1.09882	-1.05745	-1.10248
7	0.16917	-0.560246	0.0656173	0.0355692
8	-0.421331	-0.0332511	-0.32972	0.347651
9	-0.704569	-0.72208	0.541215	-0.866951
10	0.11284	0.199845	-0.0439642	-0.667064
11	0.0654322	-0.554551	-0.146781	0.266063
12	-0.784412	-1.13385	0.565123	-1.05367
13	0.303664	-0.0391448	-0.438434	-0.148966
14	-0.619343	-0.67265	0.522408	-0.662463
15	0.551892	-0.845355	-0.815484	-0.851804
16	-0.0238474	-0.581516	-0.0991685	0.300045
17	-0.122325	-0.0128182	-0.0509559	0.141533
18	-0.435882	-0.351012	0.44117	-0.370428
19	0.266283	-0.205832	-0.0777472	-0.157921
20	-0.21229	0.274356	-0.41435	0.0494585
21	-0.444397	0.444944	-0.358869	-0.379691
22	0	0	0	0


TF	Unknown
TF Name	Unknown
Gene	CM000995.3_176371779-176373663(+)_1
Motif	CM000995.3_176371779-176373663(+)_1|3|1x0
Family	C2H2 ZF
Species	Unknown
Pos	A	C	G	T
1	0.115842	-0.227697	-0.170501	0.154432
2	-0.560099	0.465181	-0.487999	-0.317937
3	-0.61082	-0.67235	0.493149	-0.366968
4	0.344419	-0.214174	-0.047932	-0.547196
5	-0.463674	0.387426	-0.606434	-0.0139063
6	-0.883655	-0.928494	-0.836225	0.556975
7	0.344419	-0.214174	-0.047932	-0.547196
8	-0.463674	0.387426	-0.606434	-0.0139063
9	-0.883655	-0.928494	-0.836225	0.556975
10	0.265897	-0.127844	-0.02036	-0.340822
11	-0.193223	-0.229516	-0.532693	0.393807
12	0.521554	-0.562618	-0.684352	-0.707293
13	0.263748	0.147944	-0.264214	-0.668717
14	-0.588082	0.0860218	-0.794861	0.373353
15	0.574482	-1.06384	-1.07214	-1.12449
16	0.161896	-0.38125	-0.140353	0.148823
17	-0.0228553	-0.0388085	-0.034533	0.083927
18	-0.146512	-0.18437	0.315545	-0.248495
19	0.344419	-0.214174	-0.047932	-0.547196
20	-0.463674	0.387426	-0.606434	-0.0139063
21	-0.883655	-0.928494	-0.836225	0.556975
22	0	0	0	0


TF	Unknown
TF Name	Unknown
Gene	CM000995.3_176371779-176373663(+)_1
Motif	CM000995.3_176371779-176373663(+)_1|4|1x0
Family	C2H2 ZF
Species	Unknown
Pos	A	C	G	T
1	-0.00627049	-0.0374508	-0.270028	0.193113
2	-0.528565	0.391266	-0.443208	-0.0547188
3	-0.999598	-1.1343	0.564665	-0.805451
4	0	0	0	0


TF	Unknown
TF Name	Unknown
Gene	CM000995.3_176412175-176413603(+)_1
Motif	CM000995.3_176412175-176413603(+)_1|1|1x0
Family	C2H2 ZF
Species	Unknown
Pos	A	C	G	T
1	0.251511	0.0536648	-0.0931284	-0.557523
2	-1.12206	-0.920464	-1.12728	0.571686
3	0.573237	-1.11673	-1.08356	-1.00911
4	-0.178209	-0.0293527	-0.130631	0.220551
5	-0.687439	0.451073	-0.642198	-0.129988
6	-1.05744	-0.865219	0.537307	-0.481396
7	0.114443	-0.300506	0.0771034	0.00157304
8	0.257631	-0.233749	-0.174357	-0.0282225
9	-0.405759	0.0946677	0.0462529	0.0973252
10	0.283646	-0.226572	-0.0881497	-0.174794
11	-0.23551	0.290412	-0.453878	0.0473631
12	-0.496773	0.464344	-0.404343	-0.426846
13	0.0309185	-0.0776033	-0.195699	0.162149
14	-0.448919	-0.591528	0.407999	-0.0811384
15	-0.911493	-0.885818	0.558651	-0.893459
16	0.0752828	-0.0257132	-0.0820651	0.0171976
17	-0.264082	0.174725	-0.393514	0.192069
18	-0.504753	-0.36716	0.185561	0.236731
19	0.0752828	-0.0257132	-0.0820651	0.0171976
20	-0.264082	0.174725	-0.393514	0.192069
21	-0.504753	-0.36716	0.185561	0.236731
22	0.0898252	-0.488133	0.150101	0.0138366
23	-0.520457	-0.327231	0.46596	-0.517539
24	-0.340638	-0.55018	-0.722479	0.487478
25	-0.0763595	-0.272902	-0.0686535	0.248953
26	-0.828293	0.52486	-0.699471	-0.51833
27	-0.769424	-0.782689	0.515131	-0.408244
28	0.32146	-0.0490166	-0.480532	-0.167702
29	-0.697003	-0.754613	0.536896	-0.743603
30	0.562805	-0.947211	-0.914929	-0.95418
31	0.166705	-0.294347	0.196738	-0.345551
32	0.0166751	-0.00811108	-0.0552196	0.0409017
33	0.161232	-0.224231	0.137768	-0.236251
34	0.159941	-0.158911	-0.158471	0.0670404
35	0.386965	-0.27163	-0.430013	-0.183203
36	-0.662132	-0.86273	0.54893	-0.975851
37	0.0309185	-0.0776033	-0.195699	0.162149
38	-0.448919	-0.591528	0.407999	-0.0811384
39	-0.911493	-0.885818	0.558651	-0.893459
40	0.051042	-0.350931	0.231334	-0.139009
41	-0.0466268	-0.26417	-0.370948	0.328759
42	-0.302521	-0.467514	-0.234104	0.411219
43	0	0	0	0


TF	Unknown
TF Name	Unknown
Gene	CM000995.3_176446899-176447778(-)_1
Motif	CM000995.3_176446899-176447778(-)_1|1|1x0
Family	C2H2 ZF
Species	Unknown
Pos	A	C	G	T
1	0.14929	-0.351493	-0.268117	0.205544
2	-0.951313	0.543258	-0.84621	-0.598308
3	-1.04874	-1.13843	0.560537	-0.693272
4	0.0680863	-0.314031	-0.0585097	0.167629
5	-0.975047	0.543648	-1.02145	-0.519582
6	-0.600847	-0.699437	-0.121921	0.446271
7	0	0	0	0


TF	Unknown
TF Name	Unknown
Gene	CM000995.3_176446899-176447778(-)_1
Motif	CM000995.3_176446899-176447778(-)_1|2|1x0
Family	C2H2 ZF
Species	Unknown
Pos	A	C	G	T
1	-0.956709	-1.04293	0.571061	-1.12791
2	0.55773	-0.844137	-0.868467	-0.960172
3	-0.45629	-0.335568	-0.628683	0.470319
4	0.0286064	-0.182418	-0.42388	0.278315
5	-0.524881	-0.599774	0.496161	-0.500847
6	-0.587119	-0.707291	0.522804	-0.673079
7	0.106195	-0.287787	-0.277173	0.225121
8	0.481251	-0.698159	-0.326801	-0.523215
9	-0.464047	-0.3861	0.451207	-0.37758
10	0	0	0	0


TF	Unknown
TF Name	Unknown
Gene	CM000995.3_176500577-176503013(+)_1
Motif	CM000995.3_176500577-176503013(+)_1|1|1x0
Family	C2H2 ZF
Species	Unknown
Pos	A	C	G	T
1	-0.472749	-0.594721	-0.382053	0.476271
2	-0.425635	0.402425	-0.106745	-0.499384
3	-0.0244746	0.152524	-0.104964	-0.0712332
4	0.232139	-0.168807	-0.0600309	-0.128119
5	-0.171133	0.242154	-0.342734	0.0511585
6	-0.352621	0.402656	-0.279986	-0.29767
7	0.232139	-0.168807	-0.0600309	-0.128119
8	-0.171133	0.242154	-0.342734	0.0511585
9	-0.352621	0.402656	-0.279986	-0.29767
10	0.0785492	-0.375629	0.125916	0.0188348
11	-0.370265	-0.218422	0.404894	-0.367972
12	-0.221429	-0.386093	-0.521492	0.429332
13	0.104953	-0.196516	-0.146324	0.138818
14	-0.467101	0.432624	-0.40383	-0.254593
15	-0.506038	-0.560033	0.46274	-0.292047
16	0.332756	-0.216184	-0.143953	-0.281764
17	0.48613	-0.452353	-0.546417	-0.522807
18	-0.54341	-0.406879	-0.497661	0.477709
19	0.232374	-0.0436526	-0.0171204	-0.369847
20	-0.309018	0.240619	-0.45792	0.15242
21	-0.459176	-0.45282	-0.150019	0.413664
22	0.232139	-0.168807	-0.0600309	-0.128119
23	-0.171133	0.242154	-0.342734	0.0511585
24	-0.352621	0.402656	-0.279986	-0.29767
25	0.0785492	-0.375629	0.125916	0.0188348
26	-0.370265	-0.218422	0.404894	-0.367972
27	-0.221429	-0.386093	-0.521492	0.429332
28	-0.0527228	-0.207173	-0.0466672	0.202919
29	-0.590652	0.4727	-0.489419	-0.347073
30	-0.547728	-0.558152	0.461717	-0.263901
31	0.232139	-0.168807	-0.0600309	-0.128119
32	-0.171133	0.242154	-0.342734	0.0511585
33	-0.352621	0.402656	-0.279986	-0.29767
34	0.0785492	-0.375629	0.125916	0.0188348
35	-0.370265	-0.218422	0.404894	-0.367972
36	-0.221429	-0.386093	-0.521492	0.429332
37	-0.226822	-0.400334	-0.0206803	0.312924
38	-0.636309	0.508232	-0.495545	-0.644592
39	-1.12511	-1.05565	0.573856	-1.05273
40	0.26791	-0.0232231	-0.362322	-0.11649
41	-0.482335	-0.527606	0.487304	-0.518954
42	0.523491	-0.663129	-0.637761	-0.668605
43	0.268656	-0.321855	-0.185543	0.00636517
44	-0.553009	0.518502	-0.744645	-0.619498
45	-0.549532	-0.694241	0.484047	-0.330272
46	0.26791	-0.0232231	-0.362322	-0.11649
47	-0.482335	-0.527606	0.487304	-0.518954
48	0.523491	-0.663129	-0.637761	-0.668605
49	0.29877	-0.381964	0.0759483	-0.393306
50	-0.293027	-0.0707694	-0.446923	0.358645
51	-0.536751	-0.705195	0.500208	-0.457818
52	0.0276415	-0.0576384	-0.150442	0.130767
53	-0.323872	-0.435939	0.349522	-0.0348583
54	-0.637968	-0.617791	0.51732	-0.623796
55	0.0598021	-0.0195638	-0.063847	0.0141569
56	-0.196327	0.148502	-0.298038	0.162132
57	-0.379999	-0.271873	0.162473	0.202683
58	0.232374	-0.0436526	-0.0171204	-0.369847
59	-0.309018	0.240619	-0.45792	0.15242
60	-0.459176	-0.45282	-0.150019	0.413664
61	0.195181	-0.129638	-0.0930752	-0.0537583
62	-0.468481	-0.495437	0.487785	-0.575399
63	0.541414	-0.769992	-0.765004	-0.74544
64	0.0824719	-0.26656	0.220744	-0.231259
65	-0.409847	0.0175293	-0.288058	0.3127
66	-0.604871	-0.597957	0.511878	-0.603306
67	0.0606113	-0.0880474	-0.306157	0.187409
68	-0.398929	-0.298596	0.402431	-0.242518
69	-0.639515	-0.689743	0.525054	-0.664956
70	0.0276415	-0.0576384	-0.150442	0.130767
71	-0.323872	-0.435939	0.349522	-0.0348583
72	-0.637968	-0.617791	0.51732	-0.623796
73	0.0484282	-0.267456	0.190108	-0.10092
74	-0.0215057	-0.192458	-0.276368	0.273485
75	-0.211643	-0.341299	-0.157878	0.349237
76	0	0	0	0


TF	Unknown
TF Name	Unknown
Gene	CM000995.3_176544332-176545367(-)_1
Motif	CM000995.3_176544332-176545367(-)_1|1|1x0
Family	C2H2 ZF
Species	Unknown
Pos	A	C	G	T
1	0.376473	-0.262404	-0.0722687	-0.64329
2	-0.555156	0.418269	-0.718436	-0.0407452
3	-1.0742	-1.12548	-1.01995	0.573486
4	0.177748	-0.443462	-0.167942	0.162796
5	-0.0266669	-0.0449131	-0.0400231	0.0954629
6	-0.179414	-0.222713	0.349053	-0.296054
7	0.278274	-0.147234	0.0107606	-0.438253
8	-0.355058	0.289654	-0.692845	0.148404
9	-0.77939	-0.705159	-0.674967	0.534695
10	0.0660326	-0.127719	-0.411988	0.231292
11	-0.574834	-0.444068	0.469603	-0.37098
12	-0.951019	-1.01648	0.5668	-0.984178
13	-0.254049	-0.486967	-0.245759	0.406396
14	-0.438222	0.415259	-0.282131	-0.291167
15	-0.429401	-0.166584	0.274148	0.0279911
16	0	0	0	0


TF	Unknown
TF Name	Unknown
Gene	CM000995.3_176544332-176545367(-)_1
Motif	CM000995.3_176544332-176545367(-)_1|2|1x0
Family	C2H2 ZF
Species	Unknown
Pos	A	C	G	T
1	0.376473	-0.262404	-0.0722687	-0.64329
2	-0.555156	0.418269	-0.718436	-0.0407452
3	-1.0742	-1.12548	-1.01995	0.573486
4	0	0	0	0


TF	Unknown
TF Name	Unknown
Gene	CM000995.3_176544332-176545367(-)_1
Motif	CM000995.3_176544332-176545367(-)_1|3|1x0
Family	C2H2 ZF
Species	Unknown
Pos	A	C	G	T
1	-0.00627049	-0.0374508	-0.270028	0.193113
2	-0.528565	0.391266	-0.443208	-0.0547188
3	-0.999598	-1.1343	0.564665	-0.805451
4	0	0	0	0


TF	Unknown
TF Name	Unknown
Gene	CM000995.3_176608673-176609090(-)_1
Motif	CM000995.3_176608673-176609090(-)_1|1|1x0
Family	C2H2 ZF
Species	Unknown
Pos	A	C	G	T
1	0.194352	0.0679648	-0.197832	-0.199238
2	0.305654	-0.163438	-0.193865	-0.185564
3	0.264887	-0.09151	-0.193405	-0.149302
4	-0.0469481	-0.189868	-0.0413446	0.189609
5	-0.530156	0.453812	-0.436481	-0.304761
6	-0.491385	-0.501031	0.442701	-0.228746
7	0.251862	-0.0175361	-0.331319	-0.10384
8	-0.428384	-0.470276	0.468867	-0.46227
9	0.507629	-0.590405	-0.566931	-0.595473
10	0.167723	0.0737249	-0.387046	-0.0299106
11	0.432623	-0.254497	-0.390959	-0.482635
12	-1.12526	-1.03365	0.573711	-1.06919
13	0	0	0	0


TF	Unknown
TF Name	Unknown
Gene	CM000995.3_176642703-176643666(-)_1
Motif	CM000995.3_176642703-176643666(-)_1|1|1x0
Family	C2H2 ZF
Species	Unknown
Pos	A	C	G	T
1	0.14929	-0.351493	-0.268117	0.205544
2	-0.951313	0.543258	-0.84621	-0.598308
3	-1.04874	-1.13843	0.560537	-0.693272
4	0.0680863	-0.314031	-0.0585097	0.167629
5	-0.975047	0.543648	-1.02145	-0.519582
6	-0.600847	-0.699437	-0.121921	0.446271
7	0	0	0	0


TF	Unknown
TF Name	Unknown
Gene	CM000995.3_176642703-176643666(-)_1
Motif	CM000995.3_176642703-176643666(-)_1|2|1x0
Family	C2H2 ZF
Species	Unknown
Pos	A	C	G	T
1	-0.956709	-1.04293	0.571061	-1.12791
2	0.55773	-0.844137	-0.868467	-0.960172
3	-0.45629	-0.335568	-0.628683	0.470319
4	0.0286064	-0.182418	-0.42388	0.278315
5	-0.524881	-0.599774	0.496161	-0.500847
6	-0.587119	-0.707291	0.522804	-0.673079
7	0.106195	-0.287787	-0.277173	0.225121
8	0.481251	-0.698159	-0.326801	-0.523215
9	-0.464047	-0.3861	0.451207	-0.37758
10	0.00708636	-0.130812	-0.0260084	0.114529
11	-0.43448	0.398718	-0.370248	-0.153998
12	-0.617433	-0.628809	0.496374	-0.411565
13	0	0	0	0


TF	Unknown
TF Name	Unknown
Gene	CM000995.3_176702897-176704577(+)_1
Motif	CM000995.3_176702897-176704577(+)_1|1|1x0
Family	C2H2 ZF
Species	Unknown
Pos	A	C	G	T
1	0.26791	-0.0232231	-0.362322	-0.11649
2	-0.482335	-0.527606	0.487304	-0.518954
3	0.523491	-0.663129	-0.637761	-0.668605
4	0.26791	-0.0232231	-0.362322	-0.11649
5	-0.482335	-0.527606	0.487304	-0.518954
6	0.523491	-0.663129	-0.637761	-0.668605
7	0.232374	-0.0436526	-0.0171204	-0.369847
8	-0.309018	0.240619	-0.45792	0.15242
9	-0.459176	-0.45282	-0.150019	0.413664
10	0.232139	-0.168807	-0.0600309	-0.128119
11	-0.171133	0.242154	-0.342734	0.0511585
12	-0.352621	0.402656	-0.279986	-0.29767
13	0.0785492	-0.375629	0.125916	0.0188348
14	-0.370265	-0.218422	0.404894	-0.367972
15	-0.221429	-0.386093	-0.521492	0.429332
16	-0.226822	-0.400334	-0.0206803	0.312924
17	-0.636309	0.508232	-0.495545	-0.644592
18	-1.12511	-1.05565	0.573856	-1.05273
19	0.26791	-0.0232231	-0.362322	-0.11649
20	-0.482335	-0.527606	0.487304	-0.518954
21	0.523491	-0.663129	-0.637761	-0.668605
22	0.268656	-0.321855	-0.185543	0.00636517
23	-0.553009	0.518502	-0.744645	-0.619498
24	-0.549532	-0.694241	0.484047	-0.330272
25	0.26791	-0.0232231	-0.362322	-0.11649
26	-0.482335	-0.527606	0.487304	-0.518954
27	0.523491	-0.663129	-0.637761	-0.668605
28	0.297928	-0.162428	-0.103691	-0.268689
29	-0.4622	0.188151	-0.439089	0.242774
30	-0.488115	-0.720088	0.493802	-0.435304
31	0.0606113	-0.0880474	-0.306157	0.187409
32	-0.398929	-0.298596	0.402431	-0.242518
33	-0.639515	-0.689743	0.525054	-0.664956
34	-0.319228	-0.583896	0.467078	-0.483565
35	-0.202241	0.264106	-0.336231	0.0310987
36	-0.503923	-0.507522	0.134365	0.303893
37	0.232374	-0.0436526	-0.0171204	-0.369847
38	-0.309018	0.240619	-0.45792	0.15242
39	-0.459176	-0.45282	-0.150019	0.413664
40	0.0824719	-0.26656	0.220744	-0.231259
41	-0.409847	0.0175293	-0.288058	0.3127
42	-0.604871	-0.597957	0.511878	-0.603306
43	0.0606113	-0.0880474	-0.306157	0.187409
44	-0.398929	-0.298596	0.402431	-0.242518
45	-0.639515	-0.689743	0.525054	-0.664956
46	0.0276415	-0.0576384	-0.150442	0.130767
47	-0.323872	-0.435939	0.349522	-0.0348583
48	-0.637968	-0.617791	0.51732	-0.623796
49	0.0484282	-0.267456	0.190108	-0.10092
50	-0.0215057	-0.192458	-0.276368	0.273485
51	-0.211643	-0.341299	-0.157878	0.349237
52	0	0	0	0


TF	Unknown
TF Name	Unknown
Gene	CM000995.3_176745975-176747181(-)_1
Motif	CM000995.3_176745975-176747181(-)_1|1|1x0
Family	C2H2 ZF
Species	Unknown
Pos	A	C	G	T
1	0.376473	-0.262404	-0.0722687	-0.64329
2	-0.555156	0.418269	-0.718436	-0.0407452
3	-1.0742	-1.12548	-1.01995	0.573486
4	0.0660326	-0.127719	-0.411988	0.231292
5	-0.574834	-0.444068	0.469603	-0.37098
6	-0.951019	-1.01648	0.5668	-0.984178
7	-0.254049	-0.486967	-0.245759	0.406396
8	-0.438222	0.415259	-0.282131	-0.291167
9	-0.429401	-0.166584	0.274148	0.0279911
10	0	0	0	0


TF	Unknown
TF Name	Unknown
Gene	CM000995.3_176745975-176747181(-)_1
Motif	CM000995.3_176745975-176747181(-)_1|2|1x0
Family	C2H2 ZF
Species	Unknown
Pos	A	C	G	T
1	0.376473	-0.262404	-0.0722687	-0.64329
2	-0.555156	0.418269	-0.718436	-0.0407452
3	-1.0742	-1.12548	-1.01995	0.573486
4	0	0	0	0


TF	Unknown
TF Name	Unknown
Gene	CM000995.3_176745975-176747181(-)_1
Motif	CM000995.3_176745975-176747181(-)_1|3|1x0
Family	C2H2 ZF
Species	Unknown
Pos	A	C	G	T
1	0.376473	-0.262404	-0.0722687	-0.64329
2	-0.555156	0.418269	-0.718436	-0.0407452
3	-1.0742	-1.12548	-1.01995	0.573486
4	0	0	0	0


TF	Unknown
TF Name	Unknown
Gene	CM000995.3_176745975-176747181(-)_1
Motif	CM000995.3_176745975-176747181(-)_1|4|1x0
Family	C2H2 ZF
Species	Unknown
Pos	A	C	G	T
1	-0.00627049	-0.0374508	-0.270028	0.193113
2	-0.528565	0.391266	-0.443208	-0.0547188
3	-0.999598	-1.1343	0.564665	-0.805451
4	0	0	0	0


TF	Unknown
TF Name	Unknown
Gene	CM000995.3_176777981-176778824(+)_1
Motif	CM000995.3_176777981-176778824(+)_1|1|1x0
Family	C2H2 ZF
Species	Unknown
Pos	A	C	G	T
1	0.274923	-0.142392	-0.337503	-0.02849
2	-0.566024	-0.372876	-0.347699	0.45569
3	-1.0255	-1.12827	0.570704	-0.959034
4	-0.0589151	-0.38637	-0.152226	0.30357
5	-0.427304	0.446806	-0.257906	-0.558739
6	-0.0839828	0.180883	-0.156865	-0.0166693
7	0.327617	-0.0527774	-0.495844	-0.17464
8	-0.725464	-0.784616	0.541467	-0.773311
9	0.566135	-0.984305	-0.951159	-0.99146
10	0.327617	-0.0527774	-0.495844	-0.17464
11	-0.725464	-0.784616	0.541467	-0.773311
12	0.566135	-0.984305	-0.951159	-0.99146
13	-0.066867	-0.237069	-0.0933963	0.244738
14	-0.68154	0.466508	-0.50364	-0.259128
15	-0.876077	-0.87465	0.538253	-0.552736
16	0	0	0	0


TF	Unknown
TF Name	Unknown
Gene	CM000995.3_176796153-176796888(-)_1
Motif	CM000995.3_176796153-176796888(-)_1|1|1x0
Family	C2H2 ZF
Species	Unknown
Pos	A	C	G	T
1	-1.0025	-1.12596	0.573012	-1.07293
2	-0.159258	0.260032	-0.885416	0.132566
3	-0.127673	-0.105143	-0.271761	0.286652
4	0	0	0	0


TF	Unknown
TF Name	Unknown
Gene	CM000995.3_176796153-176796888(-)_1
Motif	CM000995.3_176796153-176796888(-)_1|2|1x0
Family	C2H2 ZF
Species	Unknown
Pos	A	C	G	T
1	0.367984	-0.308568	-0.0817931	-0.459806
2	-0.682769	-0.887698	0.518065	-0.436165
3	0.566952	-1.13202	-0.813111	-1.08059
4	0.0574661	-0.377364	0.17325	-0.02278
5	-0.371767	-0.446079	-0.295224	0.433032
6	-0.525951	-0.872568	-0.827208	0.533918
7	0	0	0	0


TF	Unknown
TF Name	Unknown
Gene	CM000995.3_176796153-176796888(-)_1
Motif	CM000995.3_176796153-176796888(-)_1|3|1x0
Family	C2H2 ZF
Species	Unknown
Pos	A	C	G	T
1	0.144751	-0.0557692	-0.0220293	-0.111033
2	-0.47808	-1.1583	0.540668	-0.902265
3	0.411786	-0.32349	-0.150917	-0.623861
4	0	0	0	0


TF	Unknown
TF Name	Unknown
Gene	CM000995.3_176817399-176818107(-)_1
Motif	CM000995.3_176817399-176818107(-)_1|1|1x0
Family	C2H2 ZF
Species	Unknown
Pos	A	C	G	T
1	0.104919	-0.143944	0.0310879	-0.029355
2	-0.0144596	-0.168601	0.0145491	0.12071
3	-0.0420883	0.0519956	-0.0846166	0.0577456
4	-0.226822	-0.400334	-0.0206803	0.312924
5	-0.636309	0.508232	-0.495545	-0.644592
6	-1.12511	-1.05565	0.573856	-1.05273
7	0.222688	-0.290944	-0.117277	0.0232585
8	-0.312664	-0.288754	0.400596	-0.315561
9	-0.278248	-0.463106	-0.419847	0.439093
10	-0.0440433	-0.174307	-0.0643473	0.194442
11	-0.478411	0.400242	-0.342256	-0.15512
12	-0.598273	-0.597182	0.484176	-0.350807
13	0	0	0	0


TF	Unknown
TF Name	Unknown
Gene	CM000995.3_176832170-176833205(+)_1
Motif	CM000995.3_176832170-176833205(+)_1|1|1x0
Family	C2H2 ZF
Species	Unknown
Pos	A	C	G	T
1	0.376473	-0.262404	-0.0722687	-0.64329
2	-0.555156	0.418269	-0.718436	-0.0407452
3	-1.0742	-1.12548	-1.01995	0.573486
4	0.177748	-0.443462	-0.167942	0.162796
5	-0.0266669	-0.0449131	-0.0400231	0.0954629
6	-0.179414	-0.222713	0.349053	-0.296054
7	0.278274	-0.147234	0.0107606	-0.438253
8	-0.355058	0.289654	-0.692845	0.148404
9	-0.77939	-0.705159	-0.674967	0.534695
10	0.0660326	-0.127719	-0.411988	0.231292
11	-0.574834	-0.444068	0.469603	-0.37098
12	-0.951019	-1.01648	0.5668	-0.984178
13	0	0	0	0


TF	Unknown
TF Name	Unknown
Gene	CM000995.3_176832170-176833205(+)_1
Motif	CM000995.3_176832170-176833205(+)_1|2|1x0
Family	C2H2 ZF
Species	Unknown
Pos	A	C	G	T
1	0.376473	-0.262404	-0.0722687	-0.64329
2	-0.555156	0.418269	-0.718436	-0.0407452
3	-1.0742	-1.12548	-1.01995	0.573486
4	0	0	0	0


TF	Unknown
TF Name	Unknown
Gene	CM000995.3_176832170-176833205(+)_1
Motif	CM000995.3_176832170-176833205(+)_1|3|1x0
Family	C2H2 ZF
Species	Unknown
Pos	A	C	G	T
1	-0.00627049	-0.0374508	-0.270028	0.193113
2	-0.528565	0.391266	-0.443208	-0.0547188
3	-0.999598	-1.1343	0.564665	-0.805451
4	0	0	0	0


TF	Unknown
TF Name	Unknown
Gene	CM000995.3_176884768-176886196(-)_1
Motif	CM000995.3_176884768-176886196(-)_1|1|1x0
Family	C2H2 ZF
Species	Unknown
Pos	A	C	G	T
1	0.303409	-0.0390134	-0.437852	-0.148711
2	-0.618278	-0.671525	0.522186	-0.661349
3	0.55172	-0.843951	-0.814114	-0.850393
4	-0.603827	-0.747286	-0.497152	0.512386
5	-0.531745	0.442197	-0.156676	-0.618487
6	-0.0314313	0.17675	-0.126101	-0.0864276
7	-0.603827	-0.747286	-0.497152	0.512386
8	-0.531745	0.442197	-0.156676	-0.618487
9	-0.0314313	0.17675	-0.126101	-0.0864276
10	0.107409	-0.276118	0.0728973	0.00308638
11	0.241384	-0.212787	-0.157892	-0.0228235
12	-0.372688	0.0898446	0.045096	0.0923009
13	0.31359	-0.201179	-0.143656	-0.22643
14	-0.125037	-0.581366	0.420917	-0.453281
15	0.554382	-0.830047	-0.835358	-0.914014
16	-0.174581	-0.0657386	-0.0531495	0.200486
17	-0.20184	-0.328627	-0.269101	0.373712
18	-0.316734	-0.341383	0.311554	0.00563766
19	0.0698491	-0.0234991	-0.0755838	0.0161624
20	-0.239526	0.166053	-0.359156	0.182084
21	-0.459814	-0.33264	0.178226	0.225521
22	0.086208	-0.447985	0.141919	0.0159734
23	-0.465215	-0.286621	0.446506	-0.462518
24	-0.296138	-0.489813	-0.649065	0.469269
25	0.0680916	-0.336672	0.0236154	0.118518
26	-0.377975	0.482914	-0.598027	-0.53975
27	-0.157333	-0.0579628	-0.253651	0.272124
28	0.303409	-0.0390134	-0.437852	-0.148711
29	-0.618278	-0.671525	0.522186	-0.661349
30	0.55172	-0.843951	-0.814114	-0.850393
31	0.00453281	-0.376792	0.146925	0.067062
32	-0.0838141	-0.0787039	0.0766913	0.0599871
33	0.0641999	0.170368	-0.140426	-0.196132
34	0.243644	-0.132162	-0.111166	-0.133264
35	-0.634655	-0.415186	-0.469306	0.483482
36	-1.09124	-1.12575	0.573221	-0.995339
37	0.0299642	-0.0703399	-0.179493	0.151257
38	-0.40314	-0.53495	0.388888	-0.0632094
39	-0.811939	-0.788208	0.54688	-0.795271
40	0.0505962	-0.320938	0.217236	-0.125063
41	-0.0368256	-0.237895	-0.336587	0.310134
42	-0.268827	-0.421326	-0.205591	0.390864
43	0	0	0	0


TF	Unknown
TF Name	Unknown
Gene	CM000995.3_176956449-176957526(-)_1
Motif	CM000995.3_176956449-176957526(-)_1|1|1x0
Family	C2H2 ZF
Species	Unknown
Pos	A	C	G	T
1	0.126471	-0.179527	0.0356895	-0.0386302
2	-0.0210013	-0.210532	0.0146673	0.145202
3	-0.0529269	0.0627571	-0.105219	0.0698271
4	0.313531	-0.0444411	-0.461391	-0.15912
5	-0.661574	-0.717239	0.530678	-0.706601
6	0.558186	-0.900863	-0.869671	-0.907597
7	0.0634381	-0.41058	0.3219	-0.448867
8	-0.921667	-0.605441	-0.764534	0.539101
9	-0.972826	-1.12869	0.570279	-0.993739
10	-0.0723685	-0.262277	-0.0649227	0.241964
11	-0.789302	0.518179	-0.664828	-0.489801
12	-0.733005	-0.745823	0.508192	-0.384016
13	0.26279	-0.368763	-0.155226	0.017575
14	-0.423068	-0.393668	0.453945	-0.42663
15	-0.392854	-0.620152	-0.566961	0.489177
16	0.313531	-0.0444411	-0.461391	-0.15912
17	-0.661574	-0.717239	0.530678	-0.706601
18	0.558186	-0.900863	-0.869671	-0.907597
19	0.313531	-0.0444411	-0.461391	-0.15912
20	-0.661574	-0.717239	0.530678	-0.706601
21	0.558186	-0.900863	-0.869671	-0.907597
22	-0.0607104	-0.22088	-0.0856758	0.232528
23	-0.628413	0.451964	-0.461	-0.230901
24	-0.803546	-0.802203	0.527417	-0.499265
25	0	0	0	0


TF	Unknown
TF Name	Unknown
Gene	CM000995.3_177006315-177007809(-)_1
Motif	CM000995.3_177006315-177007809(-)_1|1|1x0
Family	C2H2 ZF
Species	Unknown
Pos	A	C	G	T
1	0.107648	-0.269413	0.0611847	0.0126941
2	-0.221858	-0.12424	-0.197617	0.304141
3	-0.632817	-0.728368	0.529199	-0.703369
4	-0.0478352	0.000828123	-0.0905775	0.110804
5	-0.442886	0.394932	-0.333035	-0.159829
6	-0.759058	-0.578636	0.500871	-0.405207
7	0.26791	-0.0232231	-0.362322	-0.11649
8	-0.482335	-0.527606	0.487304	-0.518954
9	0.523491	-0.663129	-0.637761	-0.668605
10	0.0403916	-0.270944	0.194505	-0.0959889
11	-0.490648	0.433529	-0.359017	-0.279107
12	-0.708796	-0.779634	0.514871	-0.436592
13	-0.134863	-0.0178864	-0.097474	0.178496
14	-0.500849	0.393831	-0.465297	-0.0627853
15	-0.762798	-0.611742	0.490409	-0.310121
16	0.26791	-0.0232231	-0.362322	-0.11649
17	-0.482335	-0.527606	0.487304	-0.518954
18	0.523491	-0.663129	-0.637761	-0.668605
19	0.0679737	-0.242755	0.0883852	0.0141288
20	-0.217987	0.13388	-0.156623	0.125917
21	-0.624323	-0.370271	0.484822	-0.548963
22	0.0679737	-0.242755	0.0883852	0.0141288
23	-0.217987	0.13388	-0.156623	0.125917
24	-0.624323	-0.370271	0.484822	-0.548963
25	0.232139	-0.168807	-0.0600309	-0.128119
26	-0.171133	0.242154	-0.342734	0.0511585
27	-0.352621	0.402656	-0.279986	-0.29767
28	-0.326794	-0.333353	-0.170851	0.37838
29	-0.740996	0.491265	-0.535607	-0.368757
30	-0.624546	-0.601148	0.472737	-0.265822
31	0.232139	-0.168807	-0.0600309	-0.128119
32	-0.171133	0.242154	-0.342734	0.0511585
33	-0.352621	0.402656	-0.279986	-0.29767
34	-0.134863	-0.0178864	-0.097474	0.178496
35	-0.500849	0.393831	-0.465297	-0.0627853
36	-0.762798	-0.611742	0.490409	-0.310121
37	-0.134863	-0.0178864	-0.097474	0.178496
38	-0.500849	0.393831	-0.465297	-0.0627853
39	-0.762798	-0.611742	0.490409	-0.310121
40	-0.0527228	-0.207173	-0.0466672	0.202919
41	-0.590652	0.4727	-0.489419	-0.347073
42	-0.547728	-0.558152	0.461717	-0.263901
43	-0.226822	-0.400334	-0.0206803	0.312924
44	-0.636309	0.508232	-0.495545	-0.644592
45	-1.12511	-1.05565	0.573856	-1.05273
46	0	0	0	0


TF	Unknown
TF Name	Unknown
Gene	CM000995.3_177078919-177079927(-)_1
Motif	CM000995.3_177078919-177079927(-)_1|1|1x0
Family	C2H2 ZF
Species	Unknown
Pos	A	C	G	T
1	0.180608	-0.462837	0.188595	-0.224736
2	-0.658472	-1.01551	-1.14125	0.557715
3	-0.197321	-0.777149	-0.353316	0.44009
4	0	0	0	0


TF	Unknown
TF Name	Unknown
Gene	CM000995.3_177078919-177079927(-)_1
Motif	CM000995.3_177078919-177079927(-)_1|2|1x0
Family	C2H2 ZF
Species	Unknown
Pos	A	C	G	T
1	0.401629	-0.0455859	-0.46816	-0.623364
2	0.530453	-0.699941	-0.678447	-0.701611
3	0.517281	-0.550027	-0.697646	-0.644117
4	0.0686125	-0.384056	0.123705	0.0359521
5	-0.308897	-0.0453317	-0.52923	0.364072
6	-0.497318	-0.503723	0.0601894	0.346281
7	-0.350931	-0.277803	-0.201383	0.379822
8	-0.404796	0.42306	-0.492726	-0.196659
9	-0.559878	0.0488173	0.175676	0.0441346
10	-0.80508	-0.978913	-0.675821	0.547458
11	-0.69402	0.486126	-0.239541	-0.799127
12	-0.0426901	0.209568	-0.157403	-0.10933
13	0.318365	-0.0914147	-0.079034	-0.56106
14	0.45694	-0.495691	-0.582813	-0.255308
15	0.487646	-0.562714	-0.498047	-0.47489
16	0.348161	-0.0667602	-0.550042	-0.199683
17	-0.82678	-0.8913	0.555144	-0.87897
18	0.575734	-1.11543	-1.07928	-1.12324
19	-0.80508	-0.978913	-0.675821	0.547458
20	-0.69402	0.486126	-0.239541	-0.799127
21	-0.0426901	0.209568	-0.157403	-0.10933
22	0	0	0	0


TF	Unknown
TF Name	Unknown
Gene	CM000995.3_177112619-177113300(-)_1
Motif	CM000995.3_177112619-177113300(-)_1|1|1x0
Family	C2H2 ZF
Species	Unknown
Pos	A	C	G	T
1	-0.956709	-1.04293	0.571061	-1.12791
2	0.55773	-0.844137	-0.868467	-0.960172
3	-0.45629	-0.335568	-0.628683	0.470319
4	0.0286064	-0.182418	-0.42388	0.278315
5	-0.524881	-0.599774	0.496161	-0.500847
6	-0.587119	-0.707291	0.522804	-0.673079
7	0.106195	-0.287787	-0.277173	0.225121
8	0.481251	-0.698159	-0.326801	-0.523215
9	-0.464047	-0.3861	0.451207	-0.37758
10	0	0	0	0


TF	Unknown
TF Name	Unknown
Gene	CM000995.3_177166523-177167993(+)_1
Motif	CM000995.3_177166523-177167993(+)_1|1|1x0
Family	C2H2 ZF
Species	Unknown
Pos	A	C	G	T
1	0.238445	0.0333072	-0.2092	-0.243389
2	-0.661826	-0.294657	-0.552248	0.476305
3	-0.975326	-1.12828	0.570686	-1.00656
4	0	0	0	0


TF	Unknown
TF Name	Unknown
Gene	CM000995.3_177166523-177167993(+)_1
Motif	CM000995.3_177166523-177167993(+)_1|2|1x0
Family	C2H2 ZF
Species	Unknown
Pos	A	C	G	T
1	0.298645	-0.159288	-0.0230029	-0.432298
2	-0.356353	0.341377	-0.473387	0.0123657
3	-0.657626	-0.694385	-0.618743	0.523398
4	0.298645	-0.159288	-0.0230029	-0.432298
5	-0.356353	0.341377	-0.473387	0.0123657
6	-0.657626	-0.694385	-0.618743	0.523398
7	0.298645	-0.159288	-0.0230029	-0.432298
8	-0.356353	0.341377	-0.473387	0.0123657
9	-0.657626	-0.694385	-0.618743	0.523398
10	0.226169	-0.0966194	-0.00850393	-0.271218
11	-0.137456	-0.167209	-0.415752	0.34379
12	0.478159	-0.410642	-0.510439	-0.529246
13	0.106927	0.238918	-0.205454	-0.438571
14	-0.335423	0.152385	-0.352336	0.223617
15	0.5389	-0.773544	-0.716416	-0.742714
16	0.113565	-0.161811	0.0299961	-0.0265627
17	-0.15494	-0.0950496	-0.286105	0.296478
18	-0.292835	-0.450708	0.453461	-0.529724
19	0.502944	-0.277319	-0.806665	-0.879152
20	-0.895558	0.44713	-0.922486	-0.0206993
21	0.566611	-1.13236	-0.983324	-0.86682
22	0.139731	-0.305539	-0.108052	0.129013
23	-0.0182689	-0.0313473	-0.0278423	0.069271
24	-0.109587	-0.140623	0.269207	-0.193192
25	0.298645	-0.159288	-0.0230029	-0.432298
26	-0.356353	0.341377	-0.473387	0.0123657
27	-0.657626	-0.694385	-0.618743	0.523398
28	0.196095	-0.00450015	-0.0442267	-0.270491
29	-0.363976	-0.435816	-0.471218	0.456817
30	0.511499	-0.623356	-0.613066	-0.566882
31	0.101856	0.170883	-0.0225486	-0.5169
32	0.0650564	-0.426822	-0.103308	0.224231
33	-0.541179	-0.818411	0.529507	-0.754802
34	0.0587111	-0.0801656	-0.283923	0.177165
35	-0.363919	-0.270189	0.38471	-0.217801
36	-0.576593	-0.623516	0.511345	-0.600361
37	-0.151444	-0.318395	-0.145503	0.321948
38	-0.282103	0.329652	-0.170221	-0.176697
39	-0.293589	-0.105208	0.210698	0.034259
40	0.218917	-0.155646	-0.0540273	-0.117635
41	-0.156638	0.229454	-0.316947	0.0510265
42	-0.320731	0.384848	-0.252875	-0.269395
43	0	0	0	0


TF	Unknown
TF Name	Unknown
Gene	CM000995.3_177200214-177201261(+)_1
Motif	CM000995.3_177200214-177201261(+)_1|1|1x0
Family	C2H2 ZF
Species	Unknown
Pos	A	C	G	T
1	0.0321866	-0.0932264	-0.229704	0.183843
2	-0.547902	-0.712708	0.442394	-0.122877
3	-1.1232	-1.09353	0.575773	-1.10236
4	-0.00712561	-0.277034	0.0074674	0.167473
5	-0.277819	0.411503	-0.4816	-0.249236
6	-0.29198	-0.36482	0.138807	0.225613
7	0	0	0	0


TF	Unknown
TF Name	Unknown
Gene	CM000995.3_177200214-177201261(+)_1
Motif	CM000995.3_177200214-177201261(+)_1|2|1x0
Family	C2H2 ZF
Species	Unknown
Pos	A	C	G	T
1	0.251511	0.0536648	-0.0931284	-0.557523
2	-1.12206	-0.920464	-1.12728	0.571686
3	0.573237	-1.11673	-1.08356	-1.00911
4	-0.178209	-0.0293527	-0.130631	0.220551
5	-0.687439	0.451073	-0.642198	-0.129988
6	-1.05744	-0.865219	0.537307	-0.481396
7	0.283646	-0.226572	-0.0881497	-0.174794
8	-0.23551	0.290412	-0.453878	0.0473631
9	-0.496773	0.464344	-0.404343	-0.426846
10	-0.679767	-0.83498	-0.564353	0.527895
11	-0.592965	0.46077	-0.187167	-0.686813
12	-0.0355886	0.189649	-0.138014	-0.0950906
13	0.0309185	-0.0776033	-0.195699	0.162149
14	-0.448919	-0.591528	0.407999	-0.0811384
15	-0.911493	-0.885818	0.558651	-0.893459
16	0.259421	-0.0846947	-0.0374239	-0.354119
17	-0.0331654	-0.287715	-0.385158	0.331631
18	0.513466	-0.563229	-0.596503	-0.67462
19	0.32146	-0.0490166	-0.480532	-0.167702
20	-0.697003	-0.754613	0.536896	-0.743603
21	0.562805	-0.947211	-0.914929	-0.95418
22	0	0	0	0


TF	Unknown
TF Name	Unknown
Gene	CM000995.3_177260999-177262211(-)_1
Motif	CM000995.3_177260999-177262211(-)_1|1|1x0
Family	C2H2 ZF
Species	Unknown
Pos	A	C	G	T
1	0.139544	-0.202332	0.0381186	-0.044915
2	-0.0256883	-0.237441	0.0141624	0.160002
3	-0.0599519	0.069296	-0.118375	0.077195
4	0.341256	0.034668	-0.260354	-0.760178
5	-0.784693	0.0878972	-0.830277	0.391585
6	0.57599	-1.12298	-1.10399	-1.10233
7	-0.509287	-0.518297	-0.295061	0.459447
8	-1.1419	0.550916	-0.859752	-0.630541
9	-0.970265	-0.938121	0.53713	-0.477466
10	-0.0792761	-0.386397	0.209961	0.0547704
11	-0.639412	0.533435	-0.758675	-0.742465
12	-0.11582	0.279159	-0.452038	-0.00914646
13	0.339417	-0.0605268	-0.526364	-0.188652
14	-0.78243	-0.844622	0.549613	-0.832736
15	0.571921	-1.0582	-1.02335	-1.06572
16	0.339417	-0.0605268	-0.526364	-0.188652
17	-0.78243	-0.844622	0.549613	-0.832736
18	0.571921	-1.0582	-1.02335	-1.06572
19	0.286029	-0.419573	-0.180999	0.0120627
20	-0.498858	-0.466012	0.480984	-0.502838
21	-0.47227	-0.726219	-0.666792	0.513178
22	0.339417	-0.0605268	-0.526364	-0.188652
23	-0.78243	-0.844622	0.549613	-0.832736
24	0.571921	-1.0582	-1.02335	-1.06572
25	-0.0792761	-0.386397	0.209961	0.0547704
26	-0.639412	0.533435	-0.758675	-0.742465
27	-0.11582	0.279159	-0.452038	-0.00914646
28	-0.0724672	-0.251417	-0.10036	0.255153
29	-0.728904	0.478147	-0.541861	-0.284783
30	-0.940547	-0.939047	0.54647	-0.600589
31	0	0	0	0


TF	Unknown
TF Name	Unknown
Gene	CM000995.3_177377607-177378569(+)_1
Motif	CM000995.3_177377607-177378569(+)_1|1|1x0
Family	C2H2 ZF
Species	Unknown
Pos	A	C	G	T
1	0.14929	-0.351493	-0.268117	0.205544
2	-0.951313	0.543258	-0.84621	-0.598308
3	-1.04874	-1.13843	0.560537	-0.693272
4	0.0680863	-0.314031	-0.0585097	0.167629
5	-0.975047	0.543648	-1.02145	-0.519582
6	-0.600847	-0.699437	-0.121921	0.446271
7	0	0	0	0


TF	Unknown
TF Name	Unknown
Gene	CM000995.3_177411254-177412262(+)_1
Motif	CM000995.3_177411254-177412262(+)_1|1|1x0
Family	C2H2 ZF
Species	Unknown
Pos	A	C	G	T
1	0.0191385	-0.75805	0.367721	-0.348312
2	-0.23893	-0.659535	-0.865983	0.486853
3	-0.826436	-1.14544	-0.694156	0.553531
4	0	0	0	0


TF	Unknown
TF Name	Unknown
Gene	CM000995.3_177411254-177412262(+)_1
Motif	CM000995.3_177411254-177412262(+)_1|2|1x0
Family	C2H2 ZF
Species	Unknown
Pos	A	C	G	T
1	0.401629	-0.0455859	-0.46816	-0.623364
2	0.530453	-0.699941	-0.678447	-0.701611
3	0.517281	-0.550027	-0.697646	-0.644117
4	0.196384	-0.204694	-0.120081	0.0193812
5	-0.382276	0.190113	-0.54828	0.243815
6	-0.773978	-0.534835	0.12265	0.345089
7	-0.350931	-0.277803	-0.201383	0.379822
8	-0.404796	0.42306	-0.492726	-0.196659
9	-0.559878	0.0488173	0.175676	0.0441346
10	-0.80508	-0.978913	-0.675821	0.547458
11	-0.69402	0.486126	-0.239541	-0.799127
12	-0.0426901	0.209568	-0.157403	-0.10933
13	0.318365	-0.0914147	-0.079034	-0.56106
14	0.45694	-0.495691	-0.582813	-0.255308
15	0.487646	-0.562714	-0.498047	-0.47489
16	0.348161	-0.0667602	-0.550042	-0.199683
17	-0.82678	-0.8913	0.555144	-0.87897
18	0.575734	-1.11543	-1.07928	-1.12324
19	-0.80508	-0.978913	-0.675821	0.547458
20	-0.69402	0.486126	-0.239541	-0.799127
21	-0.0426901	0.209568	-0.157403	-0.10933
22	0	0	0	0


TF	Unknown
TF Name	Unknown
Gene	CM000995.3_177473586-177475014(-)_1
Motif	CM000995.3_177473586-177475014(-)_1|1|1x0
Family	C2H2 ZF
Species	Unknown
Pos	A	C	G	T
1	0.3126	-0.0439227	-0.459184	-0.158137
2	-0.6575	-0.71294	0.529923	-0.702345
3	0.557618	-0.895522	-0.864456	-0.902228
4	-0.641656	-0.791022	-0.530589	0.520518
5	-0.562249	0.451796	-0.171736	-0.652563
6	-0.0334894	0.183264	-0.132057	-0.0907502
7	0.204967	-0.285722	0.0507798	-0.122109
8	-0.261991	-0.326445	-0.261461	0.386267
9	-0.921824	-0.632962	0.533407	-0.63391
10	0.418915	-0.34773	-0.69172	-0.140318
11	-0.94398	0.565688	-1.13328	-0.872855
12	-0.657132	-0.882375	0.521417	-0.486069
13	0.111363	-0.0399825	-0.0145167	-0.0816941
14	-0.282104	-0.795513	0.486814	-0.602265
15	0.341978	-0.212984	-0.082732	-0.439695
16	0.0725855	-0.0246064	-0.0788358	0.0166881
17	-0.251789	0.170491	-0.376345	0.187181
18	-0.482292	-0.349882	0.18202	0.231263
19	0.0725855	-0.0246064	-0.0788358	0.0166881
20	-0.251789	0.170491	-0.376345	0.187181
21	-0.482292	-0.349882	0.18202	0.231263
22	0.261961	-0.367034	-0.154362	0.0177391
23	-0.420534	-0.391254	0.452927	-0.424082
24	-0.390206	-0.616583	-0.563608	0.488253
25	-0.0719122	-0.261052	-0.0644965	0.241147
26	-0.784815	0.517371	-0.660845	-0.486527
27	-0.728815	-0.741581	0.507355	-0.381239
28	0.3126	-0.0439227	-0.459184	-0.158137
29	-0.6575	-0.71294	0.529923	-0.702345
30	0.557618	-0.895522	-0.864456	-0.902228
31	0.00333032	-0.393696	0.151586	0.0684343
32	-0.0875396	-0.082219	0.0795748	0.0621827
33	0.0657716	0.176311	-0.14728	-0.20528
34	-0.0603221	-0.219843	-0.0851864	0.231728
35	-0.625024	0.450977	-0.458288	-0.229121
36	-0.798912	-0.797575	0.52666	-0.495864
37	0.0304716	-0.0739626	-0.187611	0.156759
38	-0.425943	-0.563181	0.398698	-0.0720154
39	-0.861641	-0.836932	0.553129	-0.844286
40	0.0508844	-0.335948	0.224386	-0.132008
41	-0.0416277	-0.250977	-0.353733	0.319619
42	-0.285553	-0.444332	-0.219713	0.401302
43	0	0	0	0


TF	Unknown
TF Name	Unknown
Gene	CM000995.3_177494671-177495860(-)_1
Motif	CM000995.3_177494671-177495860(-)_1|1|1x0
Family	C2H2 ZF
Species	Unknown
Pos	A	C	G	T
1	0.14929	-0.351493	-0.268117	0.205544
2	-0.951313	0.543258	-0.84621	-0.598308
3	-1.04874	-1.13843	0.560537	-0.693272
4	0.0680863	-0.314031	-0.0585097	0.167629
5	-0.975047	0.543648	-1.02145	-0.519582
6	-0.600847	-0.699437	-0.121921	0.446271
7	0	0	0	0


TF	Unknown
TF Name	Unknown
Gene	CM000995.3_177547534-177548907(+)_1
Motif	CM000995.3_177547534-177548907(+)_1|1|1x0
Family	C2H2 ZF
Species	Unknown
Pos	A	C	G	T
1	0.117283	-0.232084	-0.173918	0.156528
2	-0.573438	0.469237	-0.500114	-0.327167
3	-0.625843	-0.688417	0.496856	-0.377854
4	0.348401	-0.219668	-0.050606	-0.55834
5	-0.474216	0.391323	-0.619399	-0.0168181
6	-0.905754	-0.951353	-0.857519	0.559318
7	0.348401	-0.219668	-0.050606	-0.55834
8	-0.474216	0.391323	-0.619399	-0.0168181
9	-0.905754	-0.951353	-0.857519	0.559318
10	0.269458	-0.130963	-0.0216551	-0.347554
11	-0.198912	-0.235821	-0.544141	0.398077
12	0.524831	-0.577735	-0.701534	-0.724865
13	0.237372	-0.0803472	-0.043879	-0.269475
14	-0.579327	-0.234203	-0.492236	0.452011
15	-1.11467	-1.12316	0.575812	-1.08362
16	0.0641176	-0.10816	-0.360924	0.211061
17	-0.488217	-0.371943	0.440464	-0.306956
18	-0.798916	-0.857124	0.550681	-0.8284
19	-0.211101	-0.418204	-0.20373	0.376146
20	-0.374178	0.384711	-0.235387	-0.243421
21	-0.375032	-0.141343	0.250541	0.0316666
22	0.262806	-0.201843	-0.0757842	-0.15469
23	-0.207835	0.271116	-0.4067	0.0497741
24	-0.434391	0.440886	-0.350216	-0.370709
25	0	0	0	0


TF	Unknown
TF Name	Unknown
Gene	CM000995.3_177587332-177588928(-)_1
Motif	CM000995.3_177587332-177588928(-)_1|1|1x0
Family	C2H2 ZF
Species	Unknown
Pos	A	C	G	T
1	0.348161	-0.0667602	-0.550042	-0.199683
2	-0.82678	-0.8913	0.555144	-0.87897
3	0.575734	-1.11543	-1.07928	-1.12324
4	-0.0714939	-0.42867	-0.173274	0.323892
5	-0.485463	0.467986	-0.300689	-0.628827
6	-0.0935847	0.195321	-0.173082	-0.0201614
7	-0.0769036	-0.262554	-0.105841	0.262985
8	-0.765809	0.486442	-0.571762	-0.305057
9	-0.99063	-0.989074	0.552071	-0.637942
10	0.0319777	-0.0895628	-0.221826	0.178951
11	-0.52466	-0.684377	0.435058	-0.112759
12	-1.07396	-1.04521	0.572545	-1.05377
13	0.0507157	-0.39948	0.252637	-0.162134
14	-0.0641513	-0.307792	-0.427379	0.356267
15	-0.359206	-0.543992	-0.282581	0.440157
16	0	0	0	0


TF	Unknown
TF Name	Unknown
Gene	CM000995.3_177587332-177588928(-)_1
Motif	CM000995.3_177587332-177588928(-)_1|2|1x0
Family	C2H2 ZF
Species	Unknown
Pos	A	C	G	T
1	0.3126	-0.0439227	-0.459184	-0.158137
2	-0.6575	-0.71294	0.529923	-0.702345
3	0.557618	-0.895522	-0.864456	-0.902228
4	-0.641656	-0.791022	-0.530589	0.520518
5	-0.562249	0.451796	-0.171736	-0.652563
6	-0.0334894	0.183264	-0.132057	-0.0907502
7	0.110972	-0.288347	0.0750396	0.0023541
8	0.249618	-0.223255	-0.166099	-0.025469
9	-0.389273	0.0923052	0.045714	0.0948626
10	0.0381261	-0.337159	-0.020832	0.174638
11	-0.0821399	-0.435957	0.366658	-0.319129
12	0.0618495	-0.0818643	-0.152842	0.119064
13	0.204967	-0.285722	0.0507798	-0.122109
14	-0.261991	-0.326445	-0.261461	0.386267
15	-0.921824	-0.632962	0.533407	-0.63391
16	0.418915	-0.34773	-0.69172	-0.140318
17	-0.94398	0.565688	-1.13328	-0.872855
18	-0.657132	-0.882375	0.521417	-0.486069
19	0.111363	-0.0399825	-0.0145167	-0.0816941
20	-0.282104	-0.795513	0.486814	-0.602265
21	0.341978	-0.212984	-0.082732	-0.439695
22	0.0725855	-0.0246064	-0.0788358	0.0166881
23	-0.251789	0.170491	-0.376345	0.187181
24	-0.482292	-0.349882	0.18202	0.231263
25	0.0725855	-0.0246064	-0.0788358	0.0166881
26	-0.251789	0.170491	-0.376345	0.187181
27	-0.482292	-0.349882	0.18202	0.231263
28	0.261961	-0.367034	-0.154362	0.0177391
29	-0.420534	-0.391254	0.452927	-0.424082
30	-0.390206	-0.616583	-0.563608	0.488253
31	0	0	0	0


TF	Unknown
TF Name	Unknown
Gene	CM000995.3_177622329-177623040(-)_1
Motif	CM000995.3_177622329-177623040(-)_1|1|1x0
Family	C2H2 ZF
Species	Unknown
Pos	A	C	G	T
1	0.14929	-0.351493	-0.268117	0.205544
2	-0.951313	0.543258	-0.84621	-0.598308
3	-1.04874	-1.13843	0.560537	-0.693272
4	0.0680863	-0.314031	-0.0585097	0.167629
5	-0.975047	0.543648	-1.02145	-0.519582
6	-0.600847	-0.699437	-0.121921	0.446271
7	0	0	0	0


TF	Unknown
TF Name	Unknown
Gene	CM000995.3_177622329-177623040(-)_1
Motif	CM000995.3_177622329-177623040(-)_1|2|1x0
Family	C2H2 ZF
Species	Unknown
Pos	A	C	G	T
1	-0.956709	-1.04293	0.571061	-1.12791
2	0.55773	-0.844137	-0.868467	-0.960172
3	-0.45629	-0.335568	-0.628683	0.470319
4	0.106195	-0.287787	-0.277173	0.225121
5	0.481251	-0.698159	-0.326801	-0.523215
6	-0.464047	-0.3861	0.451207	-0.37758
7	0	0	0	0


TF	Unknown
TF Name	Unknown
Gene	CM000995.3_177674498-177675812(+)_1
Motif	CM000995.3_177674498-177675812(+)_1|1|1x0
Family	C2H2 ZF
Species	Unknown
Pos	A	C	G	T
1	0.238445	0.0333072	-0.2092	-0.243389
2	-0.661826	-0.294657	-0.552248	0.476305
3	-0.975326	-1.12828	0.570686	-1.00656
4	0	0	0	0


TF	Unknown
TF Name	Unknown
Gene	CM000995.3_177674498-177675812(+)_1
Motif	CM000995.3_177674498-177675812(+)_1|2|1x0
Family	C2H2 ZF
Species	Unknown
Pos	A	C	G	T
1	0.0626525	-0.0984938	-0.334925	0.200102
2	-0.445319	-0.336559	0.423356	-0.27577
3	-0.722598	-0.777045	0.539796	-0.750177
4	0.0288426	-0.0636011	-0.164201	0.14063
5	-0.360929	-0.48241	0.369031	-0.0476375
6	-0.719461	-0.69759	0.532873	-0.704099
7	-0.377695	-0.813468	0.511371	-0.742086
8	-0.550462	0.437302	-0.519752	-0.168053
9	-0.680664	0.529216	-0.809153	-0.595377
10	-0.533891	-0.666108	-0.435576	0.494849
11	-0.475244	0.422374	-0.129568	-0.555188
12	-0.0276884	0.164179	-0.114939	-0.0783749
13	-0.533891	-0.666108	-0.435576	0.494849
14	-0.475244	0.422374	-0.129568	-0.555188
15	-0.0276884	0.164179	-0.114939	-0.0783749
16	-0.998684	-1.1277	0.571269	-1.0046
17	-0.00263019	-0.683253	0.412375	-0.669234
18	-0.0813204	-0.228812	-0.281826	0.313382
19	0.267639	-0.136933	0.000592362	-0.379788
20	-0.20347	0.233609	-0.521785	0.133824
21	-0.511119	-0.696642	-0.687858	0.516602
22	0.171212	-0.099972	-0.0926495	-0.03882
23	-0.529837	-0.321771	0.41835	-0.216243
24	-0.54303	-0.58697	0.505148	-0.593845
25	0.152027	-0.17226	-0.146381	0.0771538
26	-0.313632	-0.421967	0.432269	-0.366333
27	-0.48505	-0.690434	-0.389651	0.485866
28	0.152027	-0.17226	-0.146381	0.0771538
29	-0.313632	-0.421967	0.432269	-0.366333
30	-0.48505	-0.690434	-0.389651	0.485866
31	0.203709	-0.0562985	-0.043449	-0.208802
32	-0.234063	-0.637342	0.421176	-0.260631
33	0.52942	-0.729719	-0.657837	-0.678021
34	0.201667	-0.152913	-0.028357	-0.11407
35	-0.0119271	0.137839	-0.420682	0.105158
36	-0.308335	0.378837	-0.263292	-0.243723
37	0	0	0	0


TF	Unknown
TF Name	Unknown
Gene	CM000995.3_177709490-177710318(-)_1
Motif	CM000995.3_177709490-177710318(-)_1|1|1x0
Family	C2H2 ZF
Species	Unknown
Pos	A	C	G	T
1	-0.0237434	-0.245576	-0.0869564	0.22182
2	-0.244706	0.347456	-0.129948	-0.333746
3	-0.0525816	0.12685	-0.101955	-0.00698034
4	0.188171	-0.203123	-0.0035023	-0.0760902
5	-0.123619	0.0725157	-0.236724	0.172077
6	-0.233508	0.390092	-0.386509	-0.25964
7	0.0571188	-0.0744666	-0.267527	0.169354
8	-0.338606	-0.249796	0.370719	-0.200159
9	-0.531082	-0.575541	0.499737	-0.553602
10	0.191249	-0.412278	0.163963	-0.221107
11	-0.499761	0.49345	-0.425628	-0.713627
12	-1.08717	-1.12426	0.574711	-1.0595
13	0.252025	0.0675302	-0.288839	-0.274953
14	0.497395	-0.530998	-0.567833	-0.535081
15	0.471595	-0.390085	-0.545508	-0.4611
16	-0.0439637	-0.180675	-0.0386036	0.182318
17	-0.498528	0.442699	-0.408922	-0.282924
18	-0.46194	-0.471168	0.431571	-0.210711
19	-0.0288634	-0.17727	-0.0876793	0.199277
20	-0.283258	0.277278	-0.0898836	-0.112095
21	-0.54133	-0.384843	0.433315	-0.23057
22	0	0	0	0


TF	Unknown
TF Name	Unknown
Gene	CM000995.3_181588294-181590007(-)_1
Motif	CM000995.3_181588294-181590007(-)_1|1|1x0
Family	C2H2 ZF
Species	Unknown
Pos	A	C	G	T
1	-0.0381068	-0.267529	-0.00250005	0.190233
2	0.319314	-0.267912	-0.0255192	-0.365071
3	-0.191809	0.189	-0.0731125	-0.0147018
4	0.262967	-0.112221	-0.126669	-0.188076
5	-0.488834	-0.392343	-0.360314	0.452423
6	-0.979134	-1.134	-0.826747	0.564974
7	0.312382	-0.0318301	-0.129822	-0.558956
8	-0.544148	0.193557	-0.518962	0.267187
9	-0.920234	-1.00744	-0.677633	0.552846
10	-0.634251	-0.859157	0.536527	-0.721704
11	0.0768037	-0.229069	0.291104	-0.582301
12	-0.965103	-0.718006	0.553829	-0.918462
13	-0.0268515	-0.0104553	-0.34915	0.213832
14	-0.216863	-0.62408	0.43068	-0.337542
15	-0.0367623	-0.144783	0.138691	-0.00505244
16	0.22059	-0.159793	0.00644292	-0.199937
17	-0.45918	0.0935957	-0.315972	0.285337
18	-0.767168	-0.852424	-0.727364	0.544224
19	0	0	0	0


TF	Unknown
TF Name	Unknown
Gene	CM000995.3_181588294-181590007(-)_1
Motif	CM000995.3_181588294-181590007(-)_1|2|1x0
Family	C2H2 ZF
Species	Unknown
Pos	A	C	G	T
1	0.128087	0.0112237	0.0184312	-0.231043
2	-0.0646566	0.232891	-0.485541	0.042105
3	0.0850603	0.00064934	-0.0760704	-0.025569
4	-0.92477	-1.08702	0.571097	-1.12787
5	0.500559	-0.819993	-0.241082	-0.965452
6	0.37089	-0.738924	-0.431713	0.0407871
7	0.00123323	-0.085166	-0.531189	0.274369
8	-0.623264	-0.628946	0.515657	-0.60457
9	-0.613778	-0.822614	0.535995	-0.767858
10	0.184468	-0.124699	0.0104141	-0.157327
11	-0.359335	0.0899489	-0.242939	0.245792
12	-0.561329	-0.630623	-0.528977	0.504541
13	0	0	0	0


TF	Unknown
TF Name	Unknown
Gene	CM000995.3_181588294-181590007(-)_1
Motif	CM000995.3_181588294-181590007(-)_1|3|1x0
Family	C2H2 ZF
Species	Unknown
Pos	A	C	G	T
1	0.102474	-0.301236	-0.439102	0.271909
2	-0.762765	0.553365	-1.1456	-0.744549
3	0.507782	-1.04511	-0.746736	-0.291373
4	0.539784	-0.914418	-0.922338	-0.533146
5	0.461618	-0.358144	-0.616576	-0.371572
6	-0.090527	0.0803988	-0.123012	0.0904174
7	0.288658	-0.306972	-0.128168	-0.0869696
8	0.351707	-0.524346	-0.303969	-0.0191574
9	-0.199798	-0.0164362	0.05503	0.104077
10	0	0	0	0


TF	Unknown
TF Name	Unknown
Gene	CM000996.3_5306754-5309361(+)_1
Motif	CM000996.3_5306754-5309361(+)_1|1|1x0
Family	C2H2 ZF
Species	Unknown
Pos	A	C	G	T
1	0.119688	-0.201114	0.00378137	0.0189524
2	-0.444839	-0.887316	-0.265207	0.472512
3	-1.29563	0.0793672	-0.662326	0.403336
4	0	0	0	0


TF	Unknown
TF Name	Unknown
Gene	CM000996.3_5306754-5309361(+)_1
Motif	CM000996.3_5306754-5309361(+)_1|2|1x0
Family	C2H2 ZF
Species	Unknown
Pos	A	C	G	T
1	-1.05105	-0.107023	0.315522	0.0259758
2	-0.533087	-1.19101	-0.374939	0.507963
3	-0.904076	0.540575	-0.791156	-0.616958
4	0	0	0	0


TF	Unknown
TF Name	Unknown
Gene	CM000996.3_5306754-5309361(+)_1
Motif	CM000996.3_5306754-5309361(+)_1|3|1x0
Family	C2H2 ZF
Species	Unknown
Pos	A	C	G	T
1	0.104649	-0.0637544	-0.114001	0.0393861
2	-0.172905	0.116506	-0.335311	0.192757
3	-1.12497	-1.10261	-1.01647	0.574005
4	0	0	0	0


TF	Unknown
TF Name	Unknown
Gene	CM000996.3_5306754-5309361(+)_1
Motif	CM000996.3_5306754-5309361(+)_1|4|1x0
Family	C2H2 ZF
Species	Unknown
Pos	A	C	G	T
1	0.0934487	-0.0357197	-0.332069	0.137787
2	0.57046	-1.0269	-0.949499	-1.12851
3	-0.645644	-0.822515	-0.819984	0.540583
4	0	0	0	0


TF	Unknown
TF Name	Unknown
Gene	CM000996.3_5306754-5309361(+)_1
Motif	CM000996.3_5306754-5309361(+)_1|5|1x0
Family	C2H2 ZF
Species	Unknown
Pos	A	C	G	T
1	0.0963368	-0.324766	0.162432	-0.083711
2	0.573766	-1.10956	-1.1252	-1.00161
3	-0.800548	-0.207885	0.271033	0.132126
4	0	0	0	0


TF	Unknown
TF Name	Unknown
Gene	CM000996.3_5463650-5469149(+)_1
Motif	CM000996.3_5463650-5469149(+)_1|1|1x0
Family	C2H2 ZF
Species	Unknown
Pos	A	C	G	T
1	0.206699	-0.389239	0.0132645	-0.0216547
2	-0.773624	-0.4784	0.083866	0.359118
3	-0.387856	-0.29816	-0.458945	0.437704
4	0.0628377	0.180065	-0.288892	-0.0881176
5	-0.807254	-1.13216	0.566808	-1.08498
6	-0.229205	-0.858201	0.235964	0.190259
7	0	0	0	0


TF	Unknown
TF Name	Unknown
Gene	CM000996.3_5463650-5469149(+)_1
Motif	CM000996.3_5463650-5469149(+)_1|2|1x0
Family	C2H2 ZF
Species	Unknown
Pos	A	C	G	T
1	0.359284	-0.499036	0.111075	-0.980746
2	-0.829057	-0.357288	-1.0474	0.521512
3	0.544748	-1.15422	-0.517043	-0.919575
4	0	0	0	0


TF	Unknown
TF Name	Unknown
Gene	CM000996.3_5463650-5469149(+)_1
Motif	CM000996.3_5463650-5469149(+)_1|3|1x0
Family	C2H2 ZF
Species	Unknown
Pos	A	C	G	T
1	0.341256	0.034668	-0.260354	-0.760178
2	-0.784693	0.0878972	-0.830277	0.391585
3	0.57599	-1.12298	-1.10399	-1.10233
4	0	0	0	0


TF	Unknown
TF Name	Unknown
Gene	CM000996.3_5463650-5469149(+)_1
Motif	CM000996.3_5463650-5469149(+)_1|4|1x0
Family	C2H2 ZF
Species	Unknown
Pos	A	C	G	T
1	0.207437	-0.290922	-0.725382	0.227311
2	-1.16589	-0.603862	-0.568263	0.533079
3	-0.551466	-0.448013	0.392475	-0.0486955
4	0	0	0	0


TF	Unknown
TF Name	Unknown
Gene	CM000996.3_5463650-5469149(+)_1
Motif	CM000996.3_5463650-5469149(+)_1|5|1x0
Family	C2H2 ZF
Species	Unknown
Pos	A	C	G	T
1	0.08655	-0.121614	-0.196275	0.142173
2	-0.267913	0.433316	-0.400122	-0.455658
3	-1.14686	-0.917248	0.552114	-0.615729
4	0	0	0	0


TF	Unknown
TF Name	Unknown
Gene	CM000996.3_5463650-5469149(+)_1
Motif	CM000996.3_5463650-5469149(+)_1|6|1x0
Family	C2H2 ZF
Species	Unknown
Pos	A	C	G	T
1	-0.0922779	-0.702785	0.266514	0.0591735
2	-0.0828488	-0.334999	0.0138693	0.22501
3	-0.428236	-1.2097	0.489268	-0.318612
4	0	0	0	0


TF	Unknown
TF Name	Unknown
Gene	CM000996.3_5463650-5469149(+)_1
Motif	CM000996.3_5463650-5469149(+)_1|7|1x0
Family	C2H2 ZF
Species	Unknown
Pos	A	C	G	T
1	0.470592	-0.538579	-0.264997	-0.673325
2	-0.566546	-1.17389	-0.506688	0.525083
3	-0.761882	-1.14094	-0.47609	0.534097
4	0	0	0	0


TF	Unknown
TF Name	Unknown
Gene	CM000996.3_5463650-5469149(+)_1
Motif	CM000996.3_5463650-5469149(+)_1|8|1x0
Family	C2H2 ZF
Species	Unknown
Pos	A	C	G	T
1	-0.141424	0.2456	0.107431	-0.625377
2	-0.939183	-0.968934	-0.538237	0.542574
3	-1.29843	-0.831626	0.109685	0.400542
4	0	0	0	0


TF	Unknown
TF Name	Unknown
Gene	CM000996.3_12920926-12922954(+)_1
Motif	CM000996.3_12920926-12922954(+)_1|1|1x0
Family	C2H2 ZF
Species	Unknown
Pos	A	C	G	T
1	0.0815184	-0.316139	0.184436	-0.10706
2	-0.0855903	-0.0540331	-0.344961	0.265753
3	-0.259799	0.269328	-0.0188993	-0.198198
4	-0.710123	-0.878376	-0.123259	0.46536
5	-0.327555	-0.740809	0.474049	-0.43281
6	-0.36327	-0.557187	0.448376	-0.317239
7	0.407379	-0.232313	-0.172668	-0.727197
8	-1.00823	-0.414433	-1.11971	0.536669
9	-0.760451	-1.14979	-0.669342	0.549181
10	0.145124	-0.164927	-0.101438	0.0521178
11	-0.215093	0.0893844	-0.413679	0.249517
12	-0.201466	0.392859	-0.478218	-0.245837
13	0.145124	-0.164927	-0.101438	0.0521178
14	-0.215093	0.0893844	-0.413679	0.249517
15	-0.201466	0.392859	-0.478218	-0.245837
16	0.145124	-0.164927	-0.101438	0.0521178
17	-0.215093	0.0893844	-0.413679	0.249517
18	-0.201466	0.392859	-0.478218	-0.245837
19	0.37488	-0.0245635	-0.401998	-0.540623
20	0.507871	-0.591093	-0.571895	-0.592585
21	0.493052	-0.460246	-0.592096	-0.544286
22	0.115601	-0.370061	-0.356976	0.2622
23	0.525108	-0.928749	-0.470976	-0.713095
24	-0.627381	-0.531296	0.50085	-0.520793
25	0.145124	-0.164927	-0.101438	0.0521178
26	-0.215093	0.0893844	-0.413679	0.249517
27	-0.201466	0.392859	-0.478218	-0.245837
28	0.000882961	-0.123852	-0.291453	0.239284
29	-0.122331	-0.12055	-0.0747602	0.216432
30	0.426299	-0.300961	-0.314476	-0.460336
31	0.115601	-0.370061	-0.356976	0.2622
32	0.525108	-0.928749	-0.470976	-0.713095
33	-0.627381	-0.531296	0.50085	-0.520793
34	0.0405153	0.0187671	-0.00855701	-0.0567181
35	0.363693	-0.496974	-0.244257	-0.0962026
36	-0.320575	-0.280648	0.118387	0.226499
37	0	0	0	0


TF	Unknown
TF Name	Unknown
Gene	CM000996.3_12920926-12922954(+)_1
Motif	CM000996.3_12920926-12922954(+)_1|2|1x0
Family	C2H2 ZF
Species	Unknown
Pos	A	C	G	T
1	0.348161	-0.0667602	-0.550042	-0.199683
2	-0.82678	-0.8913	0.555144	-0.87897
3	0.575734	-1.11543	-1.07928	-1.12324
4	0	0	0	0


TF	Unknown
TF Name	Unknown
Gene	CM000996.3_15579527-15580697(+)_1
Motif	CM000996.3_15579527-15580697(+)_1|1|1x0
Family	C2H2 ZF
Species	Unknown
Pos	A	C	G	T
1	0.418083	-0.531321	-0.616873	-0.0728984
2	0.338084	-0.422372	-0.498379	0.0516689
3	-1.15595	-0.923237	0.543018	-0.495816
4	0	0	0	0


TF	Unknown
TF Name	Unknown
Gene	CM000996.3_15579527-15580697(+)_1
Motif	CM000996.3_15579527-15580697(+)_1|2|1x0
Family	C2H2 ZF
Species	Unknown
Pos	A	C	G	T
1	0.130341	-0.254943	0.146768	-0.159934
2	0.431841	-0.381807	-0.33851	-0.373422
3	-0.441457	-0.369935	-0.547569	0.466582
4	0.0784477	-0.05266	-0.129113	0.0694427
5	-0.379964	-0.0784719	-0.495142	0.385359
6	-0.941255	-0.896412	0.55826	-0.84674
7	0.209598	-0.125273	0.0529075	-0.300411
8	-0.158298	-0.142763	-0.461285	0.350228
9	-0.450562	-0.671616	-0.630929	0.504976
10	0.115999	-0.132587	-0.190013	0.117699
11	-0.231208	-0.179963	-0.0475504	0.26852
12	-0.504235	-0.655556	-0.593079	0.506585
13	-0.726302	-0.938879	0.555724	-0.99191
14	-0.878053	0.570345	-1.12545	-1.12863
15	0.503531	-0.857901	-0.563759	-0.397778
16	0.195935	0.0536317	-0.0519513	-0.385974
17	-0.697162	-0.552161	-0.700918	0.521089
18	0.52362	-0.691911	-0.668051	-0.614503
19	0.140924	-0.225905	0.0365749	-0.0294718
20	0.0726143	-0.0793165	-0.00234532	-0.00422418
21	0.311346	-0.12856	-0.351688	-0.117362
22	0.150407	0.0678537	0.042959	-0.504373
23	-0.686964	-0.653237	-0.785155	0.532523
24	0.534953	-0.761389	-0.741109	-0.661614
25	-0.0690929	-0.153064	-0.0667749	0.200476
26	0.101142	-0.0791405	0.010276	-0.0553171
27	-0.105024	0.0633908	0.0584224	-0.0392137
28	0	0	0	0


TF	Unknown
TF Name	Unknown
Gene	CM000996.3_19988335-19989280(+)_1
Motif	CM000996.3_19988335-19989280(+)_1|1|1x0
Family	C2H2 ZF
Species	Unknown
Pos	A	C	G	T
1	-0.31637	-1.01106	0.522749	-1.05786
2	-0.49843	0.429381	-0.817916	-0.0742549
3	-1.01625	0.569404	-1.12957	-0.923688
4	0.367133	-0.0194719	-0.384775	-0.518944
5	0.500795	-0.562846	-0.544264	-0.564289
6	0.485569	-0.437088	-0.5647	-0.518426
7	0.248219	0.0369337	-0.262525	-0.226303
8	0.564803	-0.888406	-1.0078	-0.994277
9	0.55658	-0.804213	-0.956714	-0.885201
10	0	0	0	0


TF	Unknown
TF Name	Unknown
Gene	CM000996.3_32573631-32574831(+)_1
Motif	CM000996.3_32573631-32574831(+)_1|1|1x0
Family	C2H2 ZF
Species	Unknown
Pos	A	C	G	T
1	-0.0749567	-0.210448	-0.143237	0.260907
2	-0.331675	0.419461	-0.284198	-0.411956
3	-0.591323	0.344712	0.00348433	-0.280618
4	-0.183304	-0.576591	0.16287	0.210637
5	-0.248873	-0.294951	0.125452	0.202553
6	-0.247135	-0.184854	0.347853	-0.257351
7	0.337701	-0.420816	0.00394795	-0.361332
8	0.489033	-0.676727	-0.414988	-0.492869
9	-0.405984	-0.441108	0.185727	0.233386
10	0.181598	-0.0929314	-0.139417	-0.0231521
11	-0.0999701	-0.0271102	-0.234407	0.226144
12	-0.269186	-0.535242	0.232557	0.16498
13	0.14228	-0.359215	0.0732451	-0.00378021
14	-1.01701	0.560477	-0.83479	-0.910874
15	-1.13658	-1.05635	-0.725028	0.562388
16	0	0	0	0


TF	Unknown
TF Name	Unknown
Gene	CM000996.3_32573631-32574831(+)_1
Motif	CM000996.3_32573631-32574831(+)_1|2|1x0
Family	C2H2 ZF
Species	Unknown
Pos	A	C	G	T
1	-0.367814	-0.214962	-0.083774	0.329827
2	-0.336114	0.218868	0.133174	-0.280106
3	-0.23467	0.142441	0.0038242	0.00878983
4	0.175371	-0.227264	-0.144699	0.0767436
5	-0.392653	0.46462	-0.485833	-0.451598
6	0.236615	-0.350984	0.122776	-0.298167
7	-0.0895428	-0.0689976	-0.0524873	0.160483
8	0.0149847	-0.119666	0.119538	-0.0511573
9	-0.0518251	0.0399919	0.165066	-0.256781
10	-0.913369	-1.12809	0.570878	-1.09369
11	0.544994	-0.821315	-0.657465	-0.915151
12	-0.28066	-0.213203	-0.603879	0.417467
13	0	0	0	0


TF	Unknown
TF Name	Unknown
Gene	CM000996.3_36218194-36220366(+)_1
Motif	CM000996.3_36218194-36220366(+)_1|1|1x0
Family	C2H2 ZF
Species	Unknown
Pos	A	C	G	T
1	0.244161	-0.592581	0.0650663	-0.0817983
2	-0.49661	-0.254257	-0.514553	0.450038
3	0.558342	-0.945201	-0.704947	-1.14063
4	0	0	0	0


TF	Unknown
TF Name	Unknown
Gene	CM000996.3_36218194-36220366(+)_1
Motif	CM000996.3_36218194-36220366(+)_1|2|1x0
Family	C2H2 ZF
Species	Unknown
Pos	A	C	G	T
1	-0.829063	-0.997683	0.565574	-1.1334
2	-0.570799	-0.275496	-0.624132	0.471798
3	0.547217	-0.872257	-0.875076	-0.684018
4	0.288106	0.0291924	-0.177251	-0.489156
5	-0.753231	-0.565424	-0.813755	0.531215
6	0.563602	-1.02077	-0.935757	-0.893776
7	0.172303	0.151558	-0.239073	-0.285046
8	-0.406642	-0.133249	-0.26514	0.367183
9	-0.58278	-0.612213	0.508093	-0.564369
10	-0.829063	-0.997683	0.565574	-1.1334
11	-0.570799	-0.275496	-0.624132	0.471798
12	0.547217	-0.872257	-0.875076	-0.684018
13	0.288106	0.0291924	-0.177251	-0.489156
14	-0.753231	-0.565424	-0.813755	0.531215
15	0.563602	-1.02077	-0.935757	-0.893776
16	0.15994	-0.240923	0.00582239	-0.0145539
17	0.271317	0.00246109	-0.374658	-0.152089
18	-0.753387	-0.85256	0.52579	-0.484951
19	0.1542	0.079655	-0.0553643	-0.307933
20	-0.854052	-0.554081	-0.776116	0.533188
21	0.533786	-0.728765	-0.764223	-0.651596
22	0.166653	-0.0970065	-0.0629752	-0.0617774
23	-0.180434	-0.131539	-0.031114	0.222824
24	-0.0251463	-0.344252	0.247287	-0.0775768
25	0.223548	-0.172852	0.0539678	-0.281642
26	-0.524503	-0.402596	-0.432206	0.467716
27	-0.775577	-0.858916	0.548604	-0.803514
28	0.1542	0.079655	-0.0553643	-0.307933
29	-0.854052	-0.554081	-0.776116	0.533188
30	0.533786	-0.728765	-0.764223	-0.651596
31	0.333537	0.0835471	-0.379888	-0.666643
32	-0.530738	0.387903	-0.614439	0.00839713
33	0.557669	-0.944193	-0.832092	-0.893678
34	0.152719	-0.190309	0.119526	-0.210012
35	-0.282533	-0.145677	0.00396092	0.244043
36	-0.441776	-0.647932	-0.164633	0.435999
37	0.244542	-0.0267845	-0.141921	-0.234704
38	-0.34494	-0.242169	-0.277857	0.38883
39	-0.699494	-0.754028	-0.630674	0.530199
40	0	0	0	0


TF	Unknown
TF Name	Unknown
Gene	CM000996.3_47004819-47006121(-)_1
Motif	CM000996.3_47004819-47006121(-)_1|1|1x0
Family	C2H2 ZF
Species	Unknown
Pos	A	C	G	T
1	0.126455	0.00657064	0.0519616	-0.28428
2	0.568964	-1.10362	-1.00937	-0.932342
3	-1.12988	0.569089	-1.11809	-0.847447
4	-0.0379535	-0.283367	0.0707181	0.14179
5	-0.251981	-0.772069	0.459349	-0.407278
6	-0.539806	-0.288391	-0.00359211	0.343397
7	0.0458442	-0.20025	0.118356	-0.0246614
8	-0.262931	-0.129754	0.0810783	0.178163
9	-0.00429936	-0.0423474	-0.112307	0.124055
10	0	0	0	0


TF	Unknown
TF Name	Unknown
Gene	CM000996.3_47004819-47006121(-)_1
Motif	CM000996.3_47004819-47006121(-)_1|2|1x0
Family	C2H2 ZF
Species	Unknown
Pos	A	C	G	T
1	0.167413	0.124841	-0.55032	-0.0385731
2	-0.876594	0.502045	-0.691791	-0.312829
3	-1.30288	0.0281756	0.39609	-0.404712
4	0.00311502	-0.154134	0.0302175	0.0861843
5	0.279781	-0.439482	-0.412657	0.128824
6	-0.452531	0.50007	-0.503714	-0.767187
7	0	0	0	0


TF	Unknown
TF Name	Unknown
Gene	CM000996.3_78394114-78395110(-)_1
Motif	CM000996.3_78394114-78395110(-)_1|1|1x0
Family	C2H2 ZF
Species	Unknown
Pos	A	C	G	T
1	0.165565	0.150657	-0.43689	-0.121734
2	-0.626922	-0.665675	0.523303	-0.674931
3	0.53014	-0.721491	-0.63966	-0.718265
4	-0.405112	-0.556881	0.487588	-0.59182
5	-0.277611	-0.610751	0.462694	-0.48775
6	0.521703	-0.733416	-0.687602	-0.544205
7	0.233899	-0.0576156	-0.226353	-0.0878462
8	-0.243575	-0.309016	-0.348936	0.396306
9	0.485459	-0.518248	-0.518776	-0.473939
10	0.205028	0.0656875	-0.328907	-0.116651
11	-0.348657	-0.526799	0.46751	-0.494456
12	0.519187	-0.647765	-0.582206	-0.681596
13	0.0897697	0.0251086	-0.27467	0.0717263
14	0.025369	-0.0313616	0.0264999	-0.0238361
15	-0.447842	-0.469797	0.477727	-0.522543
16	0.0718654	-0.0566502	-0.0263028	0.000479388
17	0.067062	-0.190249	0.105111	-0.0390954
18	0.205371	-0.171547	-0.113992	-0.0211074
19	0.119914	-0.178107	0.0491595	-0.0464456
20	0.474051	-0.760976	-0.368573	-0.377
21	-0.779618	-0.754941	-0.498121	0.523809
22	0.284254	-0.0197977	-0.191271	-0.321867
23	0.523744	-0.770709	-0.492665	-0.772488
24	-0.159088	0.0679714	-0.219907	0.185996
25	-1.24126	-1.00434	-0.0111107	0.457712
26	-0.363577	-0.946787	0.497104	-0.504777
27	-0.398815	-0.540893	0.436926	-0.23793
28	-0.0388477	-0.158734	-0.0575343	0.18064
29	-0.429554	0.379105	-0.304246	-0.132017
30	-0.531645	-0.53064	0.464578	-0.303891
31	0	0	0	0


TF	Unknown
TF Name	Unknown
Gene	CM000996.3_98334389-98335943(+)_1
Motif	CM000996.3_98334389-98335943(+)_1|1|1x0
Family	C2H2 ZF
Species	Unknown
Pos	A	C	G	T
1	0.516578	-0.641133	-0.435846	-0.922199
2	-0.90879	-1.13178	-0.953108	0.567191
3	0.321419	-0.298163	-0.0269656	-0.33653
4	0	0	0	0


TF	Unknown
TF Name	Unknown
Gene	CM000996.3_98334389-98335943(+)_1
Motif	CM000996.3_98334389-98335943(+)_1|2|1x0
Family	C2H2 ZF
Species	Unknown
Pos	A	C	G	T
1	-0.0369172	-0.40855	-0.125276	0.288188
2	-0.554186	-1.14895	0.550023	-0.993203
3	-0.317504	-0.766644	-0.743802	0.50066
4	-0.259499	-0.500208	-0.12407	0.376987
5	-0.545871	0.513243	-0.67832	-0.609878
6	-0.559624	-0.375876	-0.581359	0.483057
7	0.265505	-0.370457	0.0751187	-0.265897
8	-0.198191	0.000775872	0.151225	-0.023148
9	-1.02708	-0.830956	0.563593	-1.01093
10	0	0	0	0


TF	Unknown
TF Name	Unknown
Gene	CM000996.3_98334389-98335943(+)_1
Motif	CM000996.3_98334389-98335943(+)_1|3|1x0
Family	C2H2 ZF
Species	Unknown
Pos	A	C	G	T
1	0.143882	0.0125283	-0.149176	-0.0611475
2	-0.262406	-0.624527	0.452636	-0.419581
3	-0.371313	-0.668772	-0.630506	0.495011
4	-0.607376	-0.802137	0.538208	-0.846974
5	-0.432328	-0.859839	0.517691	-0.701994
6	0.562471	-1.0482	-0.989405	-0.805387
7	0.328093	-0.196967	-0.018692	-0.555714
8	-0.423381	0.461608	-0.724825	-0.267937
9	-0.501887	0.457214	-0.52246	-0.284614
10	0.107557	-0.274437	0.102844	-0.0361148
11	-0.564277	-0.699605	0.510652	-0.542461
12	-0.931377	-1.12848	0.57049	-1.05089
13	0.0357066	-0.166742	-0.0446488	0.124124
14	-0.101168	-0.79511	0.457241	-0.740519
15	-0.501593	-0.784819	-0.481453	0.503897
16	-0.432303	-0.593171	-0.117634	0.417063
17	-0.74387	0.53385	-0.723766	-0.673403
18	-0.626839	-0.202846	-0.555318	0.456157
19	0.107557	-0.274437	0.102844	-0.0361148
20	-0.564277	-0.699605	0.510652	-0.542461
21	-0.931377	-1.12848	0.57049	-1.05089
22	0	0	0	0


TF	Unknown
TF Name	Unknown
Gene	CM000996.3_113648773-113649972(+)_1
Motif	CM000996.3_113648773-113649972(+)_1|1|1x0
Family	C2H2 ZF
Species	Unknown
Pos	A	C	G	T
1	0.254367	-0.351451	-0.146614	0.0191447
2	-0.39785	-0.369648	0.443426	-0.401266
3	-0.366518	-0.584554	-0.533531	0.479571
4	0.304044	-0.0393409	-0.439301	-0.149347
5	-0.620932	-0.674329	0.522737	-0.664124
6	0.552146	-0.84745	-0.817528	-0.853909
7	0.179392	-0.208252	-0.156348	0.0688531
8	-0.514569	-0.215305	-0.25367	0.402689
9	-1.04415	-1.12663	0.572341	-1.00207
10	0	0	0	0


TF	Unknown
TF Name	Unknown
Gene	CM000997.3_3903692-3904949(-)_1
Motif	CM000997.3_3903692-3904949(-)_1|1|1x0
Family	C2H2 ZF
Species	Unknown
Pos	A	C	G	T
1	0.22164	-0.0813359	-0.085108	-0.16565
2	-0.0799668	0.116961	-0.268453	0.120627
3	0.102082	-0.161436	-0.0181885	0.036027
4	-0.200419	-0.397631	0.405866	-0.37333
5	-0.0565926	-0.0742171	0.0221594	0.0888144
6	-0.174983	-0.195156	0.201518	0.0426352
7	0.0958614	-0.247684	0.101455	-0.034086
8	-0.302345	-0.66635	0.496322	-0.823029
9	-1.1231	-1.09873	0.575874	-1.10198
10	0	0	0	0


TF	Unknown
TF Name	Unknown
Gene	CM000997.3_3903692-3904949(-)_1
Motif	CM000997.3_3903692-3904949(-)_1|2|1x0
Family	C2H2 ZF
Species	Unknown
Pos	A	C	G	T
1	-0.653776	-0.80173	0.524695	-0.563994
2	-0.10764	-0.70109	0.455722	-0.78322
3	-1.09655	-1.12369	0.575282	-1.07623
4	-0.508602	-0.373939	0.471982	-0.519224
5	-0.214412	0.366931	-0.129231	-0.49581
6	-0.190929	-0.150146	0.267821	-0.0994969
7	0	0	0	0


TF	Unknown
TF Name	Unknown
Gene	CM000997.3_34804963-34812076(-)_1
Motif	CM000997.3_34804963-34812076(-)_1|1|1x0
Family	C2H2 ZF
Species	Unknown
Pos	A	C	G	T
1	-0.837671	-1.13668	0.562289	-0.880361
2	-0.559497	-0.65202	-0.0699627	0.423281
3	-0.810264	-0.791904	0.515471	-0.390642
4	0	0	0	0


TF	Unknown
TF Name	Unknown
Gene	CM000997.3_34804963-34812076(-)_1
Motif	CM000997.3_34804963-34812076(-)_1|2|1x0
Family	C2H2 ZF
Species	Unknown
Pos	A	C	G	T
1	-0.116859	0.0947031	0.095131	-0.126469
2	0.563569	-0.8507	-0.93129	-1.09101
3	-1.15395	-0.768279	0.545022	-0.599195
4	0	0	0	0


TF	Unknown
TF Name	Unknown
Gene	CM000997.3_34804963-34812076(-)_1
Motif	CM000997.3_34804963-34812076(-)_1|3|1x0
Family	C2H2 ZF
Species	Unknown
Pos	A	C	G	T
1	0.067701	0.228134	-0.286702	-0.205113
2	-0.450386	-0.622157	-0.0523646	0.401469
3	0.298025	-0.712453	0.175589	-0.492634
4	0.16762	-0.330909	-0.148559	0.13095
5	0.0396969	-0.127822	0.0552017	0.0101778
6	-0.0577565	-0.20899	0.227747	-0.0877585
7	-0.0243957	0.303554	-0.340854	-0.231526
8	-0.470245	-1.16887	0.530097	-0.689593
9	0.113887	-0.406091	0.0655407	0.0586956
10	0	0	0	0


TF	Unknown
TF Name	Unknown
Gene	CM000997.3_34804963-34812076(-)_1
Motif	CM000997.3_34804963-34812076(-)_1|4|1x0
Family	C2H2 ZF
Species	Unknown
Pos	A	C	G	T
1	-0.497978	-1.28522	0.0160988	0.413749
2	-0.284395	-0.531516	0.459142	-0.511384
3	-0.0326824	0.186998	0.155025	-0.977292
4	0	0	0	0


TF	Unknown
TF Name	Unknown
Gene	CM000997.3_34804963-34812076(-)_1
Motif	CM000997.3_34804963-34812076(-)_1|5|1x0
Family	C2H2 ZF
Species	Unknown
Pos	A	C	G	T
1	-0.939231	-0.970364	-0.72803	0.555199
2	-0.815212	-0.387799	0.458907	-0.251242
3	0.150055	-0.535003	-1.34668	0.352285
4	0	0	0	0


TF	Unknown
TF Name	Unknown
Gene	CM000997.3_34804963-34812076(-)_1
Motif	CM000997.3_34804963-34812076(-)_1|6|1x0
Family	C2H2 ZF
Species	Unknown
Pos	A	C	G	T
1	-1.37084	0.19938	-0.118126	0.207617
2	-0.788537	-1.3938	0.305167	0.24987
3	-0.987769	0.248181	-0.18834	0.169725
4	0	0	0	0


TF	Unknown
TF Name	Unknown
Gene	CM000997.3_34804963-34812076(-)_1
Motif	CM000997.3_34804963-34812076(-)_1|7|1x0
Family	C2H2 ZF
Species	Unknown
Pos	A	C	G	T
1	-0.33806	-0.697493	0.247663	0.1963
2	-0.0281782	-0.583352	-0.516786	0.397519
3	-0.833051	-1.16813	0.530841	-0.408697
4	0	0	0	0


TF	Unknown
TF Name	Unknown
Gene	CM000997.3_34804963-34812076(-)_1
Motif	CM000997.3_34804963-34812076(-)_1|8|1x0
Family	C2H2 ZF
Species	Unknown
Pos	A	C	G	T
1	0.284333	0.0811891	-0.472064	-0.273572
2	0.482667	-0.645013	-0.387635	-0.487607
3	-1.12803	-0.911111	0.57094	-1.1001
4	0	0	0	0


TF	Unknown
TF Name	Unknown
Gene	CM000997.3_34804963-34812076(-)_1
Motif	CM000997.3_34804963-34812076(-)_1|9|1x0
Family	C2H2 ZF
Species	Unknown
Pos	A	C	G	T
1	0.0298639	-0.448309	0.119899	0.0985293
2	0.447067	-0.787993	-0.150493	-0.480811
3	-1.15399	-0.979506	-0.498002	0.544977
4	0	0	0	0


TF	Unknown
TF Name	Unknown
Gene	CM000997.3_34804963-34812076(-)_1
Motif	CM000997.3_34804963-34812076(-)_1|10|1x0
Family	C2H2 ZF
Species	Unknown
Pos	A	C	G	T
1	0.431778	-0.742842	0.0033733	-0.96321
2	-0.0417595	-0.842357	-0.135458	0.345543
3	-0.736925	-1.14506	-0.782674	0.553906
4	0	0	0	0


TF	Unknown
TF Name	Unknown
Gene	CM000997.3_34804963-34812076(-)_1
Motif	CM000997.3_34804963-34812076(-)_1|11|1x0
Family	C2H2 ZF
Species	Unknown
Pos	A	C	G	T
1	0.167099	0.205002	-0.81688	-0.110678
2	-0.040076	-0.633383	-0.183743	0.342525
3	-1.34689	-0.930405	0.200892	0.352082
4	0	0	0	0


TF	Unknown
TF Name	Unknown
Gene	CM000997.3_34804963-34812076(-)_1
Motif	CM000997.3_34804963-34812076(-)_1|12|1x0
Family	C2H2 ZF
Species	Unknown
Pos	A	C	G	T
1	-0.843176	-1.02961	0.565913	-1.0833
2	0.570344	-1.0316	-0.941747	-1.12863
3	-0.412632	-0.57506	-0.476256	0.479038
4	0	0	0	0


TF	Unknown
TF Name	Unknown
Gene	CM000997.3_34804963-34812076(-)_1
Motif	CM000997.3_34804963-34812076(-)_1|13|1x0
Family	C2H2 ZF
Species	Unknown
Pos	A	C	G	T
1	-0.790635	-1.00629	0.564213	-1.13476
2	0.569191	-1.1148	-0.859772	-1.11532
3	0.00115943	-0.00123056	-0.120529	0.094297
4	0	0	0	0


TF	Unknown
TF Name	Unknown
Gene	CM000997.3_49528985-49530722(+)_1
Motif	CM000997.3_49528985-49530722(+)_1|1|1x0
Family	C2H2 ZF
Species	Unknown
Pos	A	C	G	T
1	0.403418	-0.295007	-0.301823	-0.335174
2	-0.29502	-0.288312	-0.423664	0.41517
3	-0.703383	-0.882169	0.543824	-0.762413
4	-0.807812	-0.972175	0.564007	-1.13496
5	0.55299	-0.855722	-0.76055	-0.94161
6	0.506815	-0.713438	-0.633865	-0.441391
7	0.141769	-0.0835849	-0.155634	0.0375199
8	0.0597114	0.164842	-0.167365	-0.148273
9	-0.474324	-0.464137	0.469639	-0.429097
10	0.280969	-0.280675	0.0368439	-0.320799
11	0.0941674	-0.187766	0.095263	-0.0636787
12	0.00286039	0.125647	-0.111563	-0.0533401
13	0.174362	-0.0937875	-0.0959358	-0.0465348
14	-0.226057	0.0137405	-0.281736	0.267389
15	-0.648119	-0.651205	0.521135	-0.634646
16	0.031083	-0.215226	-0.219456	0.233826
17	-0.189305	-0.211346	0.353085	-0.315207
18	-0.21743	-0.415279	-0.0738862	0.335651
19	0.142592	-0.284452	0.145061	-0.157807
20	-0.223106	-0.0639867	-0.314316	0.312557
21	0.335508	-0.054214	-0.295269	-0.351225
22	-0.400334	-0.706095	0.506085	-0.702121
23	-0.551256	0.457748	-0.686344	-0.19114
24	-0.564658	-0.684572	-0.408407	0.495586
25	0.141769	-0.0835849	-0.155634	0.0375199
26	0.0597114	0.164842	-0.167365	-0.148273
27	-0.474324	-0.464137	0.469639	-0.429097
28	0.138075	-0.0734983	-0.183527	0.0515627
29	-0.506383	-0.586332	0.485184	-0.428346
30	-0.562465	-0.830427	0.531313	-0.745521
31	0	0	0	0


TF	Unknown
TF Name	Unknown
Gene	CM000997.3_49528985-49530722(+)_1
Motif	CM000997.3_49528985-49530722(+)_1|2|1x0
Family	C2H2 ZF
Species	Unknown
Pos	A	C	G	T
1	0.181998	-0.0868909	0.0578651	-0.285449
2	-0.201208	-0.09828	-0.421948	0.3414
3	0.221134	0.0171095	-0.146158	-0.235335
4	0.403418	-0.295007	-0.301823	-0.335174
5	-0.29502	-0.288312	-0.423664	0.41517
6	-0.703383	-0.882169	0.543824	-0.762413
7	-0.807812	-0.972175	0.564007	-1.13496
8	0.55299	-0.855722	-0.76055	-0.94161
9	0.506815	-0.713438	-0.633865	-0.441391
10	0.141769	-0.0835849	-0.155634	0.0375199
11	0.0597114	0.164842	-0.167365	-0.148273
12	-0.474324	-0.464137	0.469639	-0.429097
13	0.245127	-0.162223	-0.0730562	-0.14991
14	-0.367891	-0.571002	0.473838	-0.487574
15	-0.300518	-0.722664	-0.474465	0.473436
16	0	0	0	0


TF	Unknown
TF Name	Unknown
Gene	CM000997.3_49528985-49530722(+)_1
Motif	CM000997.3_49528985-49530722(+)_1|3|1x0
Family	C2H2 ZF
Species	Unknown
Pos	A	C	G	T
1	0.404622	-0.581541	0.0600805	-1.29435
2	-0.575528	-0.245038	-0.978986	0.485791
3	0.245934	0.0107521	-0.67382	0.000564025
4	0	0	0	0


TF	Unknown
TF Name	Unknown
Gene	CM000997.3_58956358-58957903(+)_1
Motif	CM000997.3_58956358-58957903(+)_1|1|1x0
Family	C2H2 ZF
Species	Unknown
Pos	A	C	G	T
1	0.338547	-0.1102	-0.246876	-0.321252
2	-0.529109	0.0451435	-0.282345	0.316547
3	-0.797434	-0.932255	0.546424	-0.688986
4	0.154525	0.0797863	-0.0555824	-0.308805
5	-0.85718	-0.556433	-0.779042	0.53365
6	0.534253	-0.731566	-0.767116	-0.654197
7	-0.387304	-0.501212	0.454262	-0.367987
8	-0.282539	-0.570208	0.0933792	0.294323
9	0.0159188	-0.0330882	-0.121767	0.107389
10	0.0915698	-0.154953	0.0657589	-0.0448522
11	-0.202111	0.112967	-0.12205	0.12058
12	-0.278544	-0.429097	-0.536278	0.448743
13	-0.462426	-0.771716	0.512951	-0.641988
14	-0.701956	0.466476	-0.749131	-0.157498
15	0.540558	-0.867237	-0.772856	-0.650325
16	0.184964	-0.455816	0.252787	-0.482515
17	-0.492729	0.425663	-0.57403	-0.126692
18	-1.09373	-0.995626	-1.12569	0.573281
19	0.192144	-0.0109501	-0.0607953	-0.222538
20	-0.19924	0.00792836	-0.378106	0.285743
21	-0.350569	0.458848	-0.594431	-0.373576
22	0.0374699	-0.098526	-0.113681	0.12813
23	0.116887	-0.0226688	-0.0547739	-0.0652446
24	-0.0114457	-0.0687994	0.146351	-0.112497
25	0	0	0	0


TF	Unknown
TF Name	Unknown
Gene	CM000997.3_62109403-62111026(-)_1
Motif	CM000997.3_62109403-62111026(-)_1|1|1x0
Family	C2H2 ZF
Species	Unknown
Pos	A	C	G	T
1	0.232776	-0.317983	0.137132	-0.357821
2	-0.508943	0.236828	-0.503065	0.217763
3	0.553311	-0.906563	-0.859205	-0.789366
4	0.222044	-0.212674	-0.0385327	-0.0943789
5	0.10903	-0.270103	-0.141413	0.163053
6	-0.253324	-0.295473	-0.0298861	0.301466
7	0.217259	0.0673889	-0.357025	-0.128729
8	-0.393067	-0.584671	0.484778	-0.549884
9	0.533114	-0.722024	-0.651511	-0.758412
10	0.257224	-0.268106	0.0548462	-0.28575
11	-0.0544003	-0.352891	-0.413614	0.359493
12	0.2255	-0.260177	0.0814142	-0.248907
13	0.334216	-0.130295	-0.174449	-0.365337
14	-0.321104	0.325717	-0.206537	-0.105643
15	-1.10312	-1.12261	-1.12176	0.576362
16	-0.505324	-0.636163	-0.0489602	0.408769
17	-0.211278	-0.532638	0.412074	-0.293128
18	-0.247346	-0.398142	0.383815	-0.211551
19	0.0254169	-0.300065	0.111751	0.0588676
20	-0.454026	0.170809	-0.264072	0.210099
21	-0.628974	-0.626112	-0.80555	0.52789
22	0.133973	0.0273346	-0.121027	-0.0878362
23	-0.381531	-0.0184368	-0.151365	0.2834
24	-0.374912	-0.53182	-0.304846	0.445403
25	0.316979	0.00375966	-0.239427	-0.468149
26	0.484794	-0.623074	-0.330622	-0.617497
27	-0.83631	-0.706275	-0.787933	0.543398
28	-0.0291072	-0.13725	0.179964	-0.0849419
29	-0.286335	-0.274834	0.0314903	0.273349
30	-0.430642	-0.455082	-0.274286	0.438791
31	0.217259	0.0673889	-0.357025	-0.128729
32	-0.393067	-0.584671	0.484778	-0.549884
33	0.533114	-0.722024	-0.651511	-0.758412
34	0.103306	-0.013778	0.012257	-0.13427
35	-0.172988	-0.0698595	-0.0349642	0.191589
36	-0.42093	-0.388862	-0.0256934	0.355953
37	0	0	0	0


TF	Unknown
TF Name	Unknown
Gene	CM000997.3_74147030-74147741(+)_1
Motif	CM000997.3_74147030-74147741(+)_1|1|1x0
Family	C2H2 ZF
Species	Unknown
Pos	A	C	G	T
1	0.0509423	0.0495227	-0.108186	-0.0108787
2	-0.0756556	-0.104292	-0.37529	0.290467
3	-0.315493	0.416861	-0.444527	-0.263017
4	0.205028	0.0799051	-0.323835	-0.142531
5	0.399103	-0.327879	-0.220684	-0.375036
6	0.463699	-0.396257	-0.514505	-0.415772
7	0.31303	0.020602	-0.414664	-0.292008
8	-0.0227531	-0.569838	0.396	-0.533238
9	0.53792	-0.777489	-0.709178	-0.728337
10	0.567076	-0.828274	-1.13189	-1.05912
11	0.322163	0.01269	-0.570649	-0.220496
12	0.143707	0.0507837	-0.101601	-0.159686
13	0.13333	-0.320556	-0.0233645	0.0845809
14	0.0395505	-0.0800671	-0.0644157	0.0830968
15	-0.11036	-0.191566	0.291064	-0.203121
16	0	0	0	0


TF	Unknown
TF Name	Unknown
Gene	CM000997.3_74147030-74147741(+)_1
Motif	CM000997.3_74147030-74147741(+)_1|2|1x0
Family	C2H2 ZF
Species	Unknown
Pos	A	C	G	T
1	-0.528749	-1.15052	-0.439002	0.514469
2	-0.395471	-0.963561	0.534097	-1.16487
3	0.104975	0.367706	-0.634049	-0.789287
4	0	0	0	0


TF	Unknown
TF Name	Unknown
Gene	CM000997.3_119027381-119028350(-)_1
Motif	CM000997.3_119027381-119028350(-)_1|1|1x0
Family	C2H2 ZF
Species	Unknown
Pos	A	C	G	T
1	-0.606291	-0.734274	0.53275	-0.801138
2	0.491817	-0.597675	-0.494215	-0.489796
3	-0.601996	-0.984441	0.546008	-0.883904
4	-0.00492686	0.318689	-0.401505	-0.274453
5	0.565932	-0.990437	-1.01359	-0.920325
6	-1.07155	0.572929	-1.12604	-1.00048
7	0.194978	0.0358818	-0.139826	-0.205879
8	-0.0109468	-0.1807	-0.0180442	0.147973
9	-0.159797	-0.205889	-0.254869	0.32824
10	0.228911	0.141909	-0.199	-0.541922
11	-0.499175	0.255651	-0.518192	0.198202
12	0.551002	-0.829612	-0.803535	-0.85878
13	0.0243381	-0.0432542	-0.175301	0.136491
14	-0.0821314	0.250363	-0.129327	-0.187033
15	-0.5501	-0.605363	0.489252	-0.41438
16	-0.606291	-0.734274	0.53275	-0.801138
17	0.491817	-0.597675	-0.494215	-0.489796
18	-0.601996	-0.984441	0.546008	-0.883904
19	0.418072	-0.204037	-0.407543	-0.437695
20	0.511786	-0.666514	-0.486535	-0.679806
21	-0.147608	-0.0325224	-0.0645239	0.175615
22	0	0	0	0


TF	Unknown
TF Name	Unknown
Gene	CM000997.3_120787552-120788791(-)_1
Motif	CM000997.3_120787552-120788791(-)_1|1|1x0
Family	C2H2 ZF
Species	Unknown
Pos	A	C	G	T
1	-0.802838	-0.989822	0.561229	-1.00392
2	-0.440334	-0.133187	-0.387971	0.396552
3	-0.653107	-0.81488	-0.74156	0.536969
4	0.184964	-0.455816	0.252787	-0.482515
5	-0.492729	0.425663	-0.57403	-0.126692
6	-1.09373	-0.995626	-1.12569	0.573281
7	0.251734	-0.211095	0.0454509	-0.31048
8	-0.151241	-0.587915	0.447844	-0.63569
9	0.547688	-0.900753	-0.704693	-0.830778
10	0.0486097	-0.119875	0.0602605	-0.0114726
11	-0.187446	0.032745	0.0447616	0.0658255
12	-0.275278	-0.147611	-0.0848944	0.286717
13	0.0804901	0.111652	-0.113151	-0.135142
14	-0.28342	-0.579361	0.48136	-0.729394
15	0.276282	-0.27912	0.0724082	-0.394179
16	0.259418	-0.066544	-0.00621817	-0.469785
17	-0.301442	-0.131706	-0.543108	0.393702
18	0.540313	-0.775406	-0.789182	-0.699138
19	0.28889	-0.00740804	-0.12684	-0.487685
20	-0.343871	0.0753545	-0.300922	0.268899
21	-0.910583	-1.04317	-1.04638	0.567818
22	0.327638	-0.0420167	-0.249292	-0.395138
23	-0.636807	-0.454674	-0.6745	0.506047
24	0.552256	-0.914868	-0.817348	-0.797385
25	0.270598	-0.016142	-0.187929	-0.28142
26	-0.011477	-0.347374	0.365028	-0.586455
27	0.535496	-0.822331	-0.61721	-0.753425
28	0	0	0	0


TF	Unknown
TF Name	Unknown
Gene	CM000997.3_121003554-121008267(-)_1
Motif	CM000997.3_121003554-121008267(-)_1|1|1x0
Family	C2H2 ZF
Species	Unknown
Pos	A	C	G	T
1	-0.15656	-0.468054	0.40525	-0.37689
2	-0.348926	-0.357484	0.0277609	0.31115
3	-1.12644	-1.00097	0.572527	-1.0533
4	0	0	0	0


TF	Unknown
TF Name	Unknown
Gene	CM000997.3_121003554-121008267(-)_1
Motif	CM000997.3_121003554-121008267(-)_1|2|1x0
Family	C2H2 ZF
Species	Unknown
Pos	A	C	G	T
1	0.161592	0.0985853	-0.65692	0.0310404
2	0.348494	-0.346527	-0.00269035	-0.488203
3	0.155041	-0.408587	0.329987	-1.36898
4	0	0	0	0


TF	Unknown
TF Name	Unknown
Gene	CM000997.3_121003554-121008267(-)_1
Motif	CM000997.3_121003554-121008267(-)_1|3|1x0
Family	C2H2 ZF
Species	Unknown
Pos	A	C	G	T
1	0.161296	-0.442373	0.254483	-0.406263
2	0.0761704	-0.0650784	-0.0909818	0.055553
3	0.119232	-0.693526	0.34482	-0.569646
4	0.323603	-0.334551	0.0164012	-0.406766
5	0.23192	-0.251213	-0.225731	0.0564461
6	-0.654372	0.542359	-0.92937	-0.758317
7	0.106099	-0.687938	0.339025	-0.474606
8	-0.08478	-0.321958	-0.24635	0.329149
9	-0.228457	-0.872519	0.485645	-0.666588
10	0.198575	0.0890822	-0.512987	-0.0527061
11	-0.54528	-0.9146	0.5469	-1.15207
12	-0.346505	-0.750988	0.172488	0.275237
13	0	0	0	0


TF	Unknown
TF Name	Unknown
Gene	CM000997.3_121003554-121008267(-)_1
Motif	CM000997.3_121003554-121008267(-)_1|4|1x0
Family	C2H2 ZF
Species	Unknown
Pos	A	C	G	T
1	-0.163325	-1.32046	0.359574	-0.0101004
2	0.168674	-1.00352	0.229156	-0.135928
3	-1.19154	0.507425	-0.333762	-0.593196
4	0	0	0	0


TF	Unknown
TF Name	Unknown
Gene	CM000997.3_121003554-121008267(-)_1
Motif	CM000997.3_121003554-121008267(-)_1|5|1x0
Family	C2H2 ZF
Species	Unknown
Pos	A	C	G	T
1	-0.845656	-0.591248	-0.885015	0.540419
2	-0.847277	-0.695385	-0.908839	0.548124
3	-0.970372	-1.13411	0.564863	-0.830193
4	0	0	0	0


TF	Unknown
TF Name	Unknown
Gene	CM000997.3_121003554-121008267(-)_1
Motif	CM000997.3_121003554-121008267(-)_1|6|1x0
Family	C2H2 ZF
Species	Unknown
Pos	A	C	G	T
1	0.0198167	-0.00528765	-0.680849	0.244745
2	-0.74241	-0.62229	0.498165	-0.365049
3	-1.12288	-1.10963	0.576086	-1.10145
4	0	0	0	0


TF	Unknown
TF Name	Unknown
Gene	CM000997.3_121003554-121008267(-)_1
Motif	CM000997.3_121003554-121008267(-)_1|7|1x0
Family	C2H2 ZF
Species	Unknown
Pos	A	C	G	T
1	-0.923307	-1.12824	0.570726	-1.07219
2	0.104969	-0.307899	0.0473346	0.0489384
3	-0.361112	-0.466201	0.407224	-0.174731
4	0	0	0	0


TF	Unknown
TF Name	Unknown
Gene	CM000997.3_121003554-121008267(-)_1
Motif	CM000997.3_121003554-121008267(-)_1|8|1x0
Family	C2H2 ZF
Species	Unknown
Pos	A	C	G	T
1	-0.281051	-1.03254	0.429062	-0.156173
2	0.159512	-0.132166	-0.493612	0.175409
3	-1.2303	0.468665	-0.0286214	-1.20217
4	0	0	0	0


TF	Unknown
TF Name	Unknown
Gene	CM000997.3_121003554-121008267(-)_1
Motif	CM000997.3_121003554-121008267(-)_1|9|1x0
Family	C2H2 ZF
Species	Unknown
Pos	A	C	G	T
1	-0.0165891	0.0453983	-0.110563	0.0614691
2	-0.299938	-1.19463	0.504345	-0.618363
3	0.258322	-0.40954	0.0989171	-0.265947
4	0	0	0	0


TF	Unknown
TF Name	Unknown
Gene	CM000997.3_121003554-121008267(-)_1
Motif	CM000997.3_121003554-121008267(-)_1|10|1x0
Family	C2H2 ZF
Species	Unknown
Pos	A	C	G	T
1	0.365059	-0.0206391	-0.320099	-0.601747
2	0.5279	-0.836327	-0.476203	-0.829459
3	-1.12705	-0.966922	-1.06748	0.571923
4	0	0	0	0


TF	Unknown
TF Name	Unknown
Gene	CM000997.3_121003554-121008267(-)_1
Motif	CM000997.3_121003554-121008267(-)_1|11|1x0
Family	C2H2 ZF
Species	Unknown
Pos	A	C	G	T
1	-1.01727	-1.12452	0.574446	-1.12354
2	-0.23136	0.153471	-0.323183	0.180123
3	-0.294087	-0.34174	-0.35763	0.414602
4	0	0	0	0


TF	Unknown
TF Name	Unknown
Gene	CM000997.3_128479399-128480668(-)_1
Motif	CM000997.3_128479399-128480668(-)_1|1|1x0
Family	C2H2 ZF
Species	Unknown
Pos	A	C	G	T
1	0.321488	-0.280481	0.00517317	-0.434953
2	0.536965	-0.607971	-0.821025	-0.798178
3	0.474562	-0.286852	-0.68271	-0.532535
4	0.0856105	0.204141	-0.214504	-0.242763
5	0.572063	-1.11242	-0.975714	-1.07567
6	-1.04994	0.572912	-1.12606	-1.01907
7	0	0	0	0


TF	Unknown
TF Name	Unknown
Gene	CM000997.3_128479399-128480668(-)_1
Motif	CM000997.3_128479399-128480668(-)_1|2|1x0
Family	C2H2 ZF
Species	Unknown
Pos	A	C	G	T
1	-0.017762	-0.285008	-0.322713	0.310828
2	0.0108094	-0.777546	0.403298	-0.55773
3	0.00727774	-0.0952604	-0.21292	0.195233
4	0.237209	0.0545916	-0.0809024	-0.509551
5	-1.00124	-0.815165	-1.00606	0.562129
6	0.56394	-0.995943	-0.965324	-0.896606
7	0.0856105	0.204141	-0.214504	-0.242763
8	0.572063	-1.11242	-0.975714	-1.07567
9	-1.04994	0.572912	-1.12606	-1.01907
10	0.0266919	-0.0848134	0.10457	-0.0748054
11	-0.271043	-0.663462	0.474204	-0.573002
12	-0.416526	0.468144	-0.523618	-0.421773
13	0.136061	-0.12581	-0.00196827	-0.0515366
14	-0.0801436	0.0895434	-0.0875055	0.0500016
15	0.0623465	-0.370533	0.113663	0.0493766
16	-0.162002	-0.267476	-0.106556	0.298583
17	-0.429344	-0.542892	0.202762	0.242146
18	-0.333962	-0.54949	0.438069	-0.290451
19	0	0	0	0


TF	Unknown
TF Name	Unknown
Gene	CM000997.3_136017254-136018523(+)_1
Motif	CM000997.3_136017254-136018523(+)_1|1|1x0
Family	C2H2 ZF
Species	Unknown
Pos	A	C	G	T
1	0.101737	-0.309473	0.194578	-0.167219
2	-0.731573	-0.518818	-0.644252	0.516508
3	-0.847896	-0.997327	0.560685	-0.917468
4	0.400912	-0.065305	-0.470868	-0.546264
5	0.486616	-0.547455	-0.421442	-0.566605
6	0.501901	-0.517204	-0.654259	-0.525462
7	-0.574641	-0.728583	-0.219472	0.468878
8	-0.818582	0.561262	-1.0133	-0.959312
9	-0.755472	0.501046	-0.768819	-0.314967
10	0.0839666	-0.0560656	-0.269241	0.136671
11	-0.612113	-0.791285	0.523323	-0.589611
12	-0.833243	-1.12211	0.5669	-1.05171
13	0.246268	-0.114269	-0.377372	0.0207261
14	-0.425131	-0.765816	0.496556	-0.500994
15	-0.811595	-1.13166	0.567309	-1.09997
16	-0.787996	-1.02613	0.560005	-0.950459
17	-0.997437	0.565343	-1.11021	-0.835363
18	0.433668	-0.729498	-0.62443	-0.0646119
19	-0.574641	-0.728583	-0.219472	0.468878
20	-0.818582	0.561262	-1.0133	-0.959312
21	-0.755472	0.501046	-0.768819	-0.314967
22	0.246268	-0.114269	-0.377372	0.0207261
23	-0.425131	-0.765816	0.496556	-0.500994
24	-0.811595	-1.13166	0.567309	-1.09997
25	0.246268	-0.114269	-0.377372	0.0207261
26	-0.425131	-0.765816	0.496556	-0.500994
27	-0.811595	-1.13166	0.567309	-1.09997
28	0.246268	-0.114269	-0.377372	0.0207261
29	-0.425131	-0.765816	0.496556	-0.500994
30	-0.811595	-1.13166	0.567309	-1.09997
31	0.246268	-0.114269	-0.377372	0.0207261
32	-0.425131	-0.765816	0.496556	-0.500994
33	-0.811595	-1.13166	0.567309	-1.09997
34	-0.787996	-1.02613	0.560005	-0.950459
35	-0.997437	0.565343	-1.11021	-0.835363
36	0.433668	-0.729498	-0.62443	-0.0646119
37	0	0	0	0


TF	Unknown
TF Name	Unknown
Gene	CM000997.3_142858278-142862766(-)_1
Motif	CM000997.3_142858278-142862766(-)_1|1|1x0
Family	C2H2 ZF
Species	Unknown
Pos	A	C	G	T
1	-0.737359	-1.13476	0.56421	-1.11098
2	-0.175988	-0.379303	0.232622	0.0817462
3	-0.401392	-0.829144	-0.194926	0.449724
4	0	0	0	0


TF	Unknown
TF Name	Unknown
Gene	CM000997.3_142858278-142862766(-)_1
Motif	CM000997.3_142858278-142862766(-)_1|2|1x0
Family	C2H2 ZF
Species	Unknown
Pos	A	C	G	T
1	-0.800393	-1.13491	0.564061	-0.985221
2	0.519112	-0.454524	-0.614778	-0.993406
3	0.0054484	-0.721226	-0.195836	0.33452
4	0	0	0	0


TF	Unknown
TF Name	Unknown
Gene	CM000997.3_142858278-142862766(-)_1
Motif	CM000997.3_142858278-142862766(-)_1|3|1x0
Family	C2H2 ZF
Species	Unknown
Pos	A	C	G	T
1	-0.964773	-1.12711	0.571863	-1.06751
2	0.561154	-0.916499	-0.838612	-1.02988
3	-0.175064	-0.67245	-0.505312	0.448208
4	0	0	0	0


TF	Unknown
TF Name	Unknown
Gene	CM000997.3_142858278-142862766(-)_1
Motif	CM000997.3_142858278-142862766(-)_1|4|1x0
Family	C2H2 ZF
Species	Unknown
Pos	A	C	G	T
1	0.45573	-0.471732	-0.199014	-0.7587
2	0.493126	-0.598647	-0.423217	-0.588345
3	-1.03158	-1.10452	-1.12455	0.574417
4	0.0721208	-0.22528	0.154421	-0.0984969
5	-0.626948	0.521846	-0.602824	-0.723664
6	-0.124718	-0.185426	0.138094	0.0873517
7	-0.293657	-0.317319	-0.103298	0.346651
8	-0.255483	0.374792	-0.156801	-0.423047
9	-0.182944	0.150297	0.0794186	-0.136909
10	0	0	0	0


TF	Unknown
TF Name	Unknown
Gene	CM000997.3_142858278-142862766(-)_1
Motif	CM000997.3_142858278-142862766(-)_1|5|1x0
Family	C2H2 ZF
Species	Unknown
Pos	A	C	G	T
1	-0.382284	-1.20562	-0.388491	0.493351
2	-0.146103	0.117146	0.0925366	-0.131604
3	-0.225833	0.396808	-0.563496	-0.194653
4	0	0	0	0


TF	Unknown
TF Name	Unknown
Gene	CM000997.3_142858278-142862766(-)_1
Motif	CM000997.3_142858278-142862766(-)_1|6|1x0
Family	C2H2 ZF
Species	Unknown
Pos	A	C	G	T
1	0.126809	-0.631992	0.21574	-0.105587
2	-0.766207	-0.315693	-0.590846	0.489782
3	-0.5804	-0.930946	-1.14886	0.550106
4	0	0	0	0


TF	Unknown
TF Name	Unknown
Gene	CM000997.3_145175987-145177441(+)_1
Motif	CM000997.3_145175987-145177441(+)_1|1|1x0
Family	C2H2 ZF
Species	Unknown
Pos	A	C	G	T
1	0.061542	-0.0924908	-0.318485	0.192924
2	-0.418663	-0.314704	0.411666	-0.256599
3	-0.674915	-0.726958	0.531754	-0.701276
4	-0.780196	-1.02142	0.562813	-1.07285
5	0.569493	-0.942898	-0.996924	-1.12948
6	-0.39157	0.447962	-0.720506	-0.22288
7	0.150879	0.0312319	-0.131597	-0.112693
8	0.425597	-0.433792	-0.362827	-0.272764
9	0.365952	-0.311983	-0.322483	-0.146257
10	0.203542	-0.196358	0.0487266	-0.189014
11	-0.603298	-0.101745	-0.58033	0.430839
12	-0.749861	-0.861908	0.548459	-0.826486
13	-0.874512	-1.03789	0.564487	-0.973197
14	-0.334201	0.00463092	-0.524927	0.34781
15	-0.183165	0.414512	-0.586399	-0.311861
16	0.275463	-0.0261942	-0.377551	-0.122833
17	-0.509289	-0.556197	0.495403	-0.547232
18	0.530265	-0.699252	-0.672967	-0.704926
19	0	0	0	0


TF	Unknown
TF Name	Unknown
Gene	CM000997.3_145263138-145264818(+)_1
Motif	CM000997.3_145263138-145264818(+)_1|1|1x0
Family	C2H2 ZF
Species	Unknown
Pos	A	C	G	T
1	0.0657228	-0.123451	-0.401003	0.227078
2	-0.555959	-0.428283	0.4638	-0.356921
3	-0.918123	-0.98204	0.563832	-0.950498
4	0.000897008	-0.123796	-0.291343	0.239219
5	-0.122282	-0.120501	-0.0747265	0.216369
6	0.426214	-0.300806	-0.314316	-0.460128
7	0.169139	-0.276056	-0.475259	0.219967
8	0.546394	-1.01127	-0.639233	-0.811712
9	-0.376619	-0.463533	0.452162	-0.394161
10	0.251511	0.0536648	-0.0931284	-0.557523
11	-1.12206	-0.920464	-1.12728	0.571686
12	0.573237	-1.11673	-1.08356	-1.00911
13	0.130656	-0.160118	0.0396632	-0.0646303
14	-0.111415	-0.00635979	-0.522934	0.287993
15	-0.166003	0.388434	-0.524501	-0.241915
16	0.158781	-0.328551	0.165505	-0.203818
17	-0.219313	-0.649081	0.448693	-0.441021
18	-0.453605	-0.596932	-0.317708	0.464488
19	0.0912012	-0.0334942	-0.319581	0.134004
20	0.56635	-0.975691	-0.900974	-1.07379
21	-0.610717	-0.781463	-0.779019	0.534432
22	0.251511	0.0536648	-0.0931284	-0.557523
23	-1.12206	-0.920464	-1.12728	0.571686
24	0.573237	-1.11673	-1.08356	-1.00911
25	0.130656	-0.160118	0.0396632	-0.0646303
26	-0.111415	-0.00635979	-0.522934	0.287993
27	-0.166003	0.388434	-0.524501	-0.241915
28	0.304426	-0.492897	-0.0127399	-0.160041
29	-0.445979	-0.557415	0.495033	-0.622512
30	-0.478039	-0.71514	-0.465251	0.495837
31	0.0716528	-0.25349	-0.172342	0.201489
32	-0.409171	-0.550517	0.429303	-0.192808
33	-0.848219	-0.826863	0.54507	-0.696593
34	0.169798	-0.273959	0.0769741	-0.0993566
35	0.49383	-0.616074	-0.785214	-0.32213
36	-0.876207	-1.06339	-0.600497	0.547737
37	0.0998707	-0.148622	0.121331	-0.149384
38	0.451963	-0.491876	-0.482439	-0.286196
39	-0.818566	-0.852379	-0.322769	0.509481
40	0	0	0	0


TF	Unknown
TF Name	Unknown
Gene	CM000997.3_145348666-145350961(+)_1
Motif	CM000997.3_145348666-145350961(+)_1|1|1x0
Family	C2H2 ZF
Species	Unknown
Pos	A	C	G	T
1	0.0754554	-0.290309	-0.199024	0.221513
2	-0.484993	-0.643998	0.458236	-0.241599
3	-1.00503	-0.98101	0.562327	-0.834464
4	0.145104	-0.181998	0.0427433	-0.0745801
5	-0.13601	-0.0178299	-0.598943	0.313298
6	-0.205544	0.418162	-0.608831	-0.29094
7	0.402673	-0.0465276	-0.470977	-0.62687
8	0.531275	-0.704581	-0.682991	-0.706259
9	0.518173	-0.553872	-0.702146	-0.64838
10	0.0754554	-0.290309	-0.199024	0.221513
11	-0.484993	-0.643998	0.458236	-0.241599
12	-1.00503	-0.98101	0.562327	-0.834464
13	0.151958	-0.358646	-0.213519	0.18514
14	-0.718845	-0.855699	0.546161	-0.81636
15	-0.822915	-1.13114	-1.10311	0.567832
16	-0.113458	-0.248925	-0.235583	0.319075
17	-0.8402	0.528371	-0.822051	-0.482639
18	0.464198	-0.819167	-0.538525	-0.189147
19	0.0754554	-0.290309	-0.199024	0.221513
20	-0.484993	-0.643998	0.458236	-0.241599
21	-1.00503	-0.98101	0.562327	-0.834464
22	0.0754554	-0.290309	-0.199024	0.221513
23	-0.484993	-0.643998	0.458236	-0.241599
24	-1.00503	-0.98101	0.562327	-0.834464
25	0.0754554	-0.290309	-0.199024	0.221513
26	-0.484993	-0.643998	0.458236	-0.241599
27	-1.00503	-0.98101	0.562327	-0.834464
28	0.0754554	-0.290309	-0.199024	0.221513
29	-0.484993	-0.643998	0.458236	-0.241599
30	-1.00503	-0.98101	0.562327	-0.834464
31	0.151958	-0.358646	-0.213519	0.18514
32	-0.718845	-0.855699	0.546161	-0.81636
33	-0.822915	-1.13114	-1.10311	0.567832
34	-0.113458	-0.248925	-0.235583	0.319075
35	-0.8402	0.528371	-0.822051	-0.482639
36	0.464198	-0.819167	-0.538525	-0.189147
37	0.0754554	-0.290309	-0.199024	0.221513
38	-0.484993	-0.643998	0.458236	-0.241599
39	-1.00503	-0.98101	0.562327	-0.834464
40	0.151958	-0.358646	-0.213519	0.18514
41	-0.718845	-0.855699	0.546161	-0.81636
42	-0.822915	-1.13114	-1.10311	0.567832
43	-0.113458	-0.248925	-0.235583	0.319075
44	-0.8402	0.528371	-0.822051	-0.482639
45	0.464198	-0.819167	-0.538525	-0.189147
46	0.191265	-0.222935	-0.0625362	-0.00776783
47	-0.130461	-0.3735	-0.310222	0.370475
48	-0.0829065	-0.456778	0.331785	-0.168963
49	0.151958	-0.358646	-0.213519	0.18514
50	-0.718845	-0.855699	0.546161	-0.81636
51	-0.822915	-1.13114	-1.10311	0.567832
52	0.145104	-0.181998	0.0427433	-0.0745801
53	-0.13601	-0.0178299	-0.598943	0.313298
54	-0.205544	0.418162	-0.608831	-0.29094
55	0.17435	-0.235015	0.10604	-0.188852
56	-0.358492	-0.176914	-0.53013	0.415229
57	-1.07314	-0.960485	-0.714557	0.557871
58	0.294935	-0.440339	-0.191732	0.00944813
59	-0.530489	-0.496262	0.490557	-0.534636
60	-0.505471	-0.770099	-0.708172	0.521418
61	0	0	0	0


TF	Unknown
TF Name	Unknown
Gene	CM000997.3_145427458-145429207(+)_1
Motif	CM000997.3_145427458-145429207(+)_1|1|1x0
Family	C2H2 ZF
Species	Unknown
Pos	A	C	G	T
1	-0.632817	-1.05895	0.551327	-0.917946
2	-0.0930639	-0.0311284	-0.228291	0.222947
3	-0.416709	0.425819	-0.460969	-0.218098
4	0.321346	-0.100783	-0.0696271	-0.585945
5	-0.329437	-0.262796	-0.576739	0.43467
6	-0.828097	-1.13174	-1.0663	0.567234
7	0.211651	-0.132527	-0.159172	-0.0260178
8	0.329707	0.0249804	-0.44775	-0.34909
9	-0.493717	0.41994	-0.253955	-0.308019
10	0.30031	0.0107461	-0.214247	-0.434548
11	-0.203895	0.148737	-0.545116	0.225623
12	-0.290399	0.442848	-0.549819	-0.363209
13	0.199147	0.00211041	-0.204169	-0.103244
14	-0.256018	0.235522	-0.446943	0.136118
15	-0.722615	0.520824	-0.648124	-0.571609
16	-0.632817	-1.05895	0.551327	-0.917946
17	-0.0930639	-0.0311284	-0.228291	0.222947
18	-0.416709	0.425819	-0.460969	-0.218098
19	0.171285	-0.128642	-0.13083	0.0140934
20	-0.283174	-0.000920497	-0.54296	0.341373
21	-0.493555	-0.550693	0.204109	0.254716
22	0.30031	0.0107461	-0.214247	-0.434548
23	-0.203895	0.148737	-0.545116	0.225623
24	-0.290399	0.442848	-0.549819	-0.363209
25	0.30031	0.0107461	-0.214247	-0.434548
26	-0.203895	0.148737	-0.545116	0.225623
27	-0.290399	0.442848	-0.549819	-0.363209
28	0.199147	0.00211041	-0.204169	-0.103244
29	-0.256018	0.235522	-0.446943	0.136118
30	-0.722615	0.520824	-0.648124	-0.571609
31	0.330071	-0.0543289	-0.502061	-0.177474
32	-0.737044	-0.796819	0.543226	-0.785395
33	0.567401	-0.999364	-0.965868	-1.00659
34	0.30031	0.0107461	-0.214247	-0.434548
35	-0.203895	0.148737	-0.545116	0.225623
36	-0.290399	0.442848	-0.549819	-0.363209
37	0.0765764	-0.438207	0.245118	-0.164821
38	-0.785923	0.508376	-0.993565	-0.29163
39	-0.822603	0.543355	-0.968794	-0.605824
40	0	0	0	0


TF	Unknown
TF Name	Unknown
Gene	CM000997.3_145554447-145555818(+)_1
Motif	CM000997.3_145554447-145555818(+)_1|1|1x0
Family	C2H2 ZF
Species	Unknown
Pos	A	C	G	T
1	0.148352	-0.30084	0.0486569	-0.011424
2	-0.101805	-0.537475	0.405197	-0.423941
3	-0.306174	0.452392	-0.62871	-0.3597
4	0.224652	-0.288305	0.178261	-0.522646
5	-0.25784	-0.195248	-0.567482	0.40468
6	-0.669742	-0.963664	-1.01105	0.553866
7	0.114977	-0.226595	0.00054654	0.0422466
8	0.0681355	0.0492246	-0.346496	0.100307
9	-0.20382	0.385344	-0.543742	-0.180387
10	0.224652	-0.288305	0.178261	-0.522646
11	-0.25784	-0.195248	-0.567482	0.40468
12	-0.669742	-0.963664	-1.01105	0.553866
13	0.182993	-0.251668	-0.0840186	0.038097
14	-0.16862	-0.406076	-0.308816	0.387047
15	-0.410782	-0.482096	0.383126	-0.0625035
16	0.147441	-0.504921	-0.0254271	0.127093
17	-0.107453	-0.991309	0.473572	-0.84899
18	-0.159229	0.360748	-0.522824	-0.147469
19	0.147441	-0.504921	-0.0254271	0.127093
20	-0.107453	-0.991309	0.473572	-0.84899
21	-0.159229	0.360748	-0.522824	-0.147469
22	0.346001	-0.0651795	-0.544104	-0.196904
23	-0.815649	-0.879588	0.553817	-0.867368
24	0.574828	-1.10109	-1.06526	-1.10883
25	0.163324	-0.221731	0.00228893	-0.0277929
26	0.575149	-1.07233	-1.09429	-1.12382
27	-0.450502	0.485841	-0.789618	-0.374247
28	0.346001	-0.0651795	-0.544104	-0.196904
29	-0.815649	-0.879588	0.553817	-0.867368
30	0.574828	-1.10109	-1.06526	-1.10883
31	0.176834	-0.373498	-0.0567155	0.0779857
32	-0.202075	-0.565566	0.401634	-0.237488
33	-0.687578	-0.807594	-0.79396	0.541359
34	0	0	0	0


TF	Unknown
TF Name	Unknown
Gene	CM000997.3_146060689-146062468(+)_1
Motif	CM000997.3_146060689-146062468(+)_1|1|1x0
Family	C2H2 ZF
Species	Unknown
Pos	A	C	G	T
1	0.321537	-0.0490623	-0.48072	-0.167787
2	-0.697352	-0.754981	0.536954	-0.743967
3	0.562848	-0.947667	-0.915374	-0.954638
4	0.0716642	-0.253586	-0.172411	0.201543
5	-0.409365	-0.550758	0.429385	-0.192931
6	-0.848625	-0.827262	0.545124	-0.696949
7	0.0815184	-0.316139	0.184436	-0.10706
8	-0.0855903	-0.0540331	-0.344961	0.265753
9	-0.259799	0.269328	-0.0188993	-0.198198
10	-0.710123	-0.878376	-0.123259	0.46536
11	-0.327555	-0.740809	0.474049	-0.43281
12	-0.36327	-0.557187	0.448376	-0.317239
13	0.407379	-0.232313	-0.172668	-0.727197
14	-1.00823	-0.414433	-1.11971	0.536669
15	-0.760451	-1.14979	-0.669342	0.549181
16	0.145124	-0.164927	-0.101438	0.0521178
17	-0.215093	0.0893844	-0.413679	0.249517
18	-0.201466	0.392859	-0.478218	-0.245837
19	0.145124	-0.164927	-0.101438	0.0521178
20	-0.215093	0.0893844	-0.413679	0.249517
21	-0.201466	0.392859	-0.478218	-0.245837
22	0.145124	-0.164927	-0.101438	0.0521178
23	-0.215093	0.0893844	-0.413679	0.249517
24	-0.201466	0.392859	-0.478218	-0.245837
25	0.37488	-0.0245635	-0.401998	-0.540623
26	0.507871	-0.591093	-0.571895	-0.592585
27	0.493052	-0.460246	-0.592096	-0.544286
28	0.321537	-0.0490623	-0.48072	-0.167787
29	-0.697352	-0.754981	0.536954	-0.743967
30	0.562848	-0.947667	-0.915374	-0.954638
31	0.145124	-0.164927	-0.101438	0.0521178
32	-0.215093	0.0893844	-0.413679	0.249517
33	-0.201466	0.392859	-0.478218	-0.245837
34	0.000882961	-0.123852	-0.291453	0.239284
35	-0.122331	-0.12055	-0.0747602	0.216432
36	0.426299	-0.300961	-0.314476	-0.460336
37	0.115601	-0.370061	-0.356976	0.2622
38	0.525108	-0.928749	-0.470976	-0.713095
39	-0.627381	-0.531296	0.50085	-0.520793
40	0.0405153	0.0187671	-0.00855701	-0.0567181
41	0.363693	-0.496974	-0.244257	-0.0962026
42	-0.320575	-0.280648	0.118387	0.226499
43	0	0	0	0


TF	Unknown
TF Name	Unknown
Gene	CM000997.3_146131519-146133544(+)_1
Motif	CM000997.3_146131519-146133544(+)_1|1|1x0
Family	C2H2 ZF
Species	Unknown
Pos	A	C	G	T
1	-1.09005	-1.05031	0.574561	-1.12441
2	-0.464829	-0.195163	-0.468288	0.427955
3	-0.758213	0.481098	-0.796426	-0.195108
4	0.0660091	-0.127365	-0.411082	0.230947
5	-0.573271	-0.44276	0.469133	-0.369814
6	-0.948301	-1.01364	0.566564	-0.981395
7	0.317983	-0.0978916	-0.0671974	-0.575865
8	-0.32188	-0.256226	-0.565518	0.430906
9	-0.809218	-1.10836	-1.0439	0.565439
10	0.208924	-0.130154	-0.156405	-0.0252236
11	0.326338	0.0261272	-0.439599	-0.342401
12	-0.484016	0.416103	-0.247806	-0.301069
13	0.29703	0.0117565	-0.209903	-0.426939
14	-0.199754	0.147654	-0.535919	0.2234
15	-0.283294	0.439089	-0.53887	-0.355025
16	0.19659	0.00247375	-0.200749	-0.101319
17	-0.251165	0.233092	-0.439261	0.135161
18	-0.707171	0.517844	-0.633784	-0.558402
19	0.326576	-0.0521282	-0.493226	-0.173449
20	-0.720592	-0.77948	0.540709	-0.768226
21	0.565587	-0.977963	-0.944964	-0.985087
22	0.29703	0.0117565	-0.209903	-0.426939
23	-0.199754	0.147654	-0.535919	0.2234
24	-0.283294	0.439089	-0.53887	-0.355025
25	0.178742	-0.0125809	-0.0147571	-0.257448
26	-0.58084	-0.553323	-0.48612	0.495724
27	0.53752	-0.751892	-0.767283	-0.689463
28	-0.731263	-0.903196	-0.131564	0.469928
29	-0.340077	-0.762369	0.479058	-0.447635
30	-0.375639	-0.573797	0.453757	-0.328602
31	0.29703	0.0117565	-0.209903	-0.426939
32	-0.199754	0.147654	-0.535919	0.2234
33	-0.283294	0.439089	-0.53887	-0.355025
34	0.0666306	-0.45869	0.201351	-0.0474176
35	-0.299813	0.358536	-0.590001	-0.0184528
36	-0.474091	0.457305	-0.594309	-0.264687
37	0.184372	-0.497239	0.208198	-0.269391
38	-0.557201	0.472538	-0.771988	-0.232663
39	-0.965846	0.563857	-1.06498	-0.846043
40	0.326576	-0.0521282	-0.493226	-0.173449
41	-0.720592	-0.77948	0.540709	-0.768226
42	0.565587	-0.977963	-0.944964	-0.985087
43	0.29703	0.0117565	-0.209903	-0.426939
44	-0.199754	0.147654	-0.535919	0.2234
45	-0.283294	0.439089	-0.53887	-0.355025
46	0.184372	-0.497239	0.208198	-0.269391
47	-0.557201	0.472538	-0.771988	-0.232663
48	-0.965846	0.563857	-1.06498	-0.846043
49	0.184372	-0.497239	0.208198	-0.269391
50	-0.557201	0.472538	-0.771988	-0.232663
51	-0.965846	0.563857	-1.06498	-0.846043
52	0	0	0	0


TF	Unknown
TF Name	Unknown
Gene	CM000997.3_146253118-146254720(+)_1
Motif	CM000997.3_146253118-146254720(+)_1|1|1x0
Family	C2H2 ZF
Species	Unknown
Pos	A	C	G	T
1	0.148352	-0.30084	0.0486569	-0.011424
2	-0.101805	-0.537475	0.405197	-0.423941
3	-0.306174	0.452392	-0.62871	-0.3597
4	0.224652	-0.288305	0.178261	-0.522646
5	-0.25784	-0.195248	-0.567482	0.40468
6	-0.669742	-0.963664	-1.01105	0.553866
7	0.114977	-0.226595	0.00054654	0.0422466
8	0.0681355	0.0492246	-0.346496	0.100307
9	-0.20382	0.385344	-0.543742	-0.180387
10	0.224652	-0.288305	0.178261	-0.522646
11	-0.25784	-0.195248	-0.567482	0.40468
12	-0.669742	-0.963664	-1.01105	0.553866
13	0.182993	-0.251668	-0.0840186	0.038097
14	-0.16862	-0.406076	-0.308816	0.387047
15	-0.410782	-0.482096	0.383126	-0.0625035
16	0.147441	-0.504921	-0.0254271	0.127093
17	-0.107453	-0.991309	0.473572	-0.84899
18	-0.159229	0.360748	-0.522824	-0.147469
19	0.147441	-0.504921	-0.0254271	0.127093
20	-0.107453	-0.991309	0.473572	-0.84899
21	-0.159229	0.360748	-0.522824	-0.147469
22	0.346001	-0.0651795	-0.544104	-0.196904
23	-0.815649	-0.879588	0.553817	-0.867368
24	0.574828	-1.10109	-1.06526	-1.10883
25	0.163324	-0.221731	0.00228893	-0.0277929
26	0.575149	-1.07233	-1.09429	-1.12382
27	-0.450502	0.485841	-0.789618	-0.374247
28	0.346001	-0.0651795	-0.544104	-0.196904
29	-0.815649	-0.879588	0.553817	-0.867368
30	0.574828	-1.10109	-1.06526	-1.10883
31	0.176834	-0.373498	-0.0567155	0.0779857
32	-0.202075	-0.565566	0.401634	-0.237488
33	-0.687578	-0.807594	-0.79396	0.541359
34	0	0	0	0


TF	Unknown
TF Name	Unknown
Gene	CM000997.3_146318277-146318778(+)_1
Motif	CM000997.3_146318277-146318778(+)_1|1|1x0
Family	C2H2 ZF
Species	Unknown
Pos	A	C	G	T
1	0.0776297	-0.318848	-0.219897	0.235951
2	-0.545254	-0.717612	0.477176	-0.281423
3	-1.12704	-1.101	0.571926	-0.942152
4	0.172368	-0.205582	-0.12819	0.058994
5	-0.279181	0.0919746	-0.521257	0.287175
6	-0.281332	0.443146	-0.61869	-0.335419
7	0.421522	-0.0653967	-0.525487	-0.69447
8	0.545313	-0.794316	-0.770913	-0.796134
9	0.533578	-0.628485	-0.78921	-0.730929
10	0	0	0	0


TF	Unknown
TF Name	Unknown
Gene	CM000997.3_146390721-146392836(+)_1
Motif	CM000997.3_146390721-146392836(+)_1|1|1x0
Family	C2H2 ZF
Species	Unknown
Pos	A	C	G	T
1	0.0716642	-0.253586	-0.172411	0.201543
2	-0.409365	-0.550758	0.429385	-0.192931
3	-0.848625	-0.827262	0.545124	-0.696949
4	0.0716642	-0.253586	-0.172411	0.201543
5	-0.409365	-0.550758	0.429385	-0.192931
6	-0.848625	-0.827262	0.545124	-0.696949
7	0.115601	-0.370061	-0.356976	0.2622
8	0.525108	-0.928749	-0.470976	-0.713095
9	-0.627381	-0.531296	0.50085	-0.520793
10	0.407379	-0.232313	-0.172668	-0.727197
11	-1.00823	-0.414433	-1.11971	0.536669
12	-0.760451	-1.14979	-0.669342	0.549181
13	0.145124	-0.164927	-0.101438	0.0521178
14	-0.215093	0.0893844	-0.413679	0.249517
15	-0.201466	0.392859	-0.478218	-0.245837
16	0.191016	-0.161025	-0.138604	0.0130852
17	-0.124266	0.180144	-0.245351	0.0668394
18	-0.148027	0.400278	-0.499033	-0.338751
19	0.145124	-0.164927	-0.101438	0.0521178
20	-0.215093	0.0893844	-0.413679	0.249517
21	-0.201466	0.392859	-0.478218	-0.245837
22	0.37488	-0.0245635	-0.401998	-0.540623
23	0.507871	-0.591093	-0.571895	-0.592585
24	0.493052	-0.460246	-0.592096	-0.544286
25	0.0716642	-0.253586	-0.172411	0.201543
26	-0.409365	-0.550758	0.429385	-0.192931
27	-0.848625	-0.827262	0.545124	-0.696949
28	0.145124	-0.164927	-0.101438	0.0521178
29	-0.215093	0.0893844	-0.413679	0.249517
30	-0.201466	0.392859	-0.478218	-0.245837
31	0.251337	-0.0918755	-0.0496739	-0.288203
32	-0.627476	0.0534383	-0.432209	0.354804
33	0.519715	-0.684342	-0.613515	-0.618852
34	0.115601	-0.370061	-0.356976	0.2622
35	0.525108	-0.928749	-0.470976	-0.713095
36	-0.627381	-0.531296	0.50085	-0.520793
37	0.145124	-0.164927	-0.101438	0.0521178
38	-0.215093	0.0893844	-0.413679	0.249517
39	-0.201466	0.392859	-0.478218	-0.245837
40	0.251337	-0.0918755	-0.0496739	-0.288203
41	-0.627476	0.0534383	-0.432209	0.354804
42	0.519715	-0.684342	-0.613515	-0.618852
43	0.115601	-0.370061	-0.356976	0.2622
44	0.525108	-0.928749	-0.470976	-0.713095
45	-0.627381	-0.531296	0.50085	-0.520793
46	0.145124	-0.164927	-0.101438	0.0521178
47	-0.215093	0.0893844	-0.413679	0.249517
48	-0.201466	0.392859	-0.478218	-0.245837
49	0.256718	-0.116136	-0.145685	-0.146528
50	-0.301281	0.187773	-0.62538	0.236151
51	-0.431851	0.490479	-0.666828	-0.493527
52	0.0405153	0.0187671	-0.00855701	-0.0567181
53	0.363693	-0.496974	-0.244257	-0.0962026
54	-0.320575	-0.280648	0.118387	0.226499
55	0	0	0	0


TF	Unknown
TF Name	Unknown
Gene	CM000997.3_146550397-146551999(+)_1
Motif	CM000997.3_146550397-146551999(+)_1|1|1x0
Family	C2H2 ZF
Species	Unknown
Pos	A	C	G	T
1	0.148352	-0.30084	0.0486569	-0.011424
2	-0.101805	-0.537475	0.405197	-0.423941
3	-0.306174	0.452392	-0.62871	-0.3597
4	0.224652	-0.288305	0.178261	-0.522646
5	-0.25784	-0.195248	-0.567482	0.40468
6	-0.669742	-0.963664	-1.01105	0.553866
7	0.114977	-0.226595	0.00054654	0.0422466
8	0.0681355	0.0492246	-0.346496	0.100307
9	-0.20382	0.385344	-0.543742	-0.180387
10	0.224652	-0.288305	0.178261	-0.522646
11	-0.25784	-0.195248	-0.567482	0.40468
12	-0.669742	-0.963664	-1.01105	0.553866
13	0.182993	-0.251668	-0.0840186	0.038097
14	-0.16862	-0.406076	-0.308816	0.387047
15	-0.410782	-0.482096	0.383126	-0.0625035
16	0.147441	-0.504921	-0.0254271	0.127093
17	-0.107453	-0.991309	0.473572	-0.84899
18	-0.159229	0.360748	-0.522824	-0.147469
19	0.147441	-0.504921	-0.0254271	0.127093
20	-0.107453	-0.991309	0.473572	-0.84899
21	-0.159229	0.360748	-0.522824	-0.147469
22	0.346001	-0.0651795	-0.544104	-0.196904
23	-0.815649	-0.879588	0.553817	-0.867368
24	0.574828	-1.10109	-1.06526	-1.10883
25	0.163324	-0.221731	0.00228893	-0.0277929
26	0.575149	-1.07233	-1.09429	-1.12382
27	-0.450502	0.485841	-0.789618	-0.374247
28	0.346001	-0.0651795	-0.544104	-0.196904
29	-0.815649	-0.879588	0.553817	-0.867368
30	0.574828	-1.10109	-1.06526	-1.10883
31	0.176834	-0.373498	-0.0567155	0.0779857
32	-0.202075	-0.565566	0.401634	-0.237488
33	-0.687578	-0.807594	-0.79396	0.541359
34	0	0	0	0


TF	Unknown
TF Name	Unknown
Gene	CM000997.3_146621217-146622411(+)_1
Motif	CM000997.3_146621217-146622411(+)_1|1|1x0
Family	C2H2 ZF
Species	Unknown
Pos	A	C	G	T
1	0.40252	-1.29645	-0.17583	-0.121537
2	0.19612	-0.389275	-0.687363	0.25905
3	-0.789266	-0.724268	0.423572	-0.00136174
4	0	0	0	0


TF	Unknown
TF Name	Unknown
Gene	CM000997.3_146621217-146622411(+)_1
Motif	CM000997.3_146621217-146622411(+)_1|2|1x0
Family	C2H2 ZF
Species	Unknown
Pos	A	C	G	T
1	0.235389	-0.0725819	-0.0573621	-0.253218
2	-0.313597	-0.791268	0.462513	-0.345066
3	0.557272	-0.934137	-0.848996	-0.872902
4	0.206567	-0.128124	-0.154034	-0.0245506
5	0.323408	0.0270816	-0.432619	-0.336678
6	-0.475723	0.41275	-0.24257	-0.295144
7	0.0441801	-0.330077	0.221844	-0.119977
8	-0.241157	0.339403	-0.454941	-0.0503503
9	-0.495676	0.490487	-0.536299	-0.528743
10	0.0674683	0.201316	-0.460459	-0.0477604
11	-0.845331	-1.0952	0.566195	-1.02706
12	0.571566	-1.1274	-0.97499	-1.04228
13	0.206567	-0.128124	-0.154034	-0.0245506
14	0.323408	0.0270816	-0.432619	-0.336678
15	-0.475723	0.41275	-0.24257	-0.295144
16	0.206567	-0.128124	-0.154034	-0.0245506
17	0.323408	0.0270816	-0.432619	-0.336678
18	-0.475723	0.41275	-0.24257	-0.295144
19	0.182995	-0.489798	0.206513	-0.264897
20	-0.546848	0.469568	-0.758856	-0.226508
21	-0.947727	0.562184	-1.04558	-0.829474
22	0	0	0	0


TF	Unknown
TF Name	Unknown
Gene	CM000997.3_146802034-146804155(+)_1
Motif	CM000997.3_146802034-146804155(+)_1|1|1x0
Family	C2H2 ZF
Species	Unknown
Pos	A	C	G	T
1	0.234676	-0.072184	-0.0570191	-0.252169
2	-0.311652	-0.787601	0.461659	-0.343008
3	0.556761	-0.929271	-0.844437	-0.868258
4	0.0657957	-0.124389	-0.403425	0.228013
5	-0.560109	-0.43175	0.4651	-0.360008
6	-0.925367	-0.989626	0.564507	-0.957916
7	-0.972648	-1.12842	0.570549	-1.00415
8	-0.326559	-0.0393051	-0.434707	0.351708
9	-0.212139	0.279163	-0.313277	-0.000633166
10	0.314253	-0.0947614	-0.0645736	-0.56485
11	-0.313673	-0.249101	-0.553291	0.426695
12	-0.788613	-1.08282	-1.01942	0.563367
13	0.205918	-0.127567	-0.153384	-0.0243671
14	0.322597	0.0273389	-0.430704	-0.33511
15	-0.473451	0.411819	-0.241138	-0.293522
16	0.293395	0.0128279	-0.205175	-0.418631
17	-0.195241	0.146435	-0.525861	0.220932
18	-0.275586	0.43488	-0.526946	-0.346133
19	0.193773	0.00285857	-0.197012	-0.0992222
20	-0.245872	0.230397	-0.430865	0.134081
21	-0.690345	0.514462	-0.618168	-0.54403
22	0.322699	-0.0497582	-0.483579	-0.169078
23	-0.70266	-0.760578	0.537833	-0.749509
24	0.563493	-0.954594	-0.922139	-0.9616
25	0.293395	0.0128279	-0.205175	-0.418631
26	-0.195241	0.146435	-0.525861	0.220932
27	-0.275586	0.43488	-0.526946	-0.346133
28	0.176203	-0.0119635	-0.0141037	-0.252791
29	-0.566835	-0.539772	-0.473678	0.491969
30	0.534564	-0.733578	-0.748715	-0.672178
31	0.322699	-0.0497582	-0.483579	-0.169078
32	-0.70266	-0.760578	0.537833	-0.749509
33	0.563493	-0.954594	-0.922139	-0.9616
34	0.293395	0.0128279	-0.205175	-0.418631
35	-0.195241	0.146435	-0.525861	0.220932
36	-0.275586	0.43488	-0.526946	-0.346133
37	0.0760858	-0.422704	0.239391	-0.157812
38	-0.751908	0.502178	-0.953098	-0.272972
39	-0.785447	0.538072	-0.927096	-0.575403
40	0.182613	-0.487754	0.206046	-0.263664
41	-0.544012	0.46874	-0.755255	-0.224827
42	-0.942756	0.561711	-1.04026	-0.824929
43	0.322699	-0.0497582	-0.483579	-0.169078
44	-0.70266	-0.760578	0.537833	-0.749509
45	0.563493	-0.954594	-0.922139	-0.9616
46	0.293395	0.0128279	-0.205175	-0.418631
47	-0.195241	0.146435	-0.525861	0.220932
48	-0.275586	0.43488	-0.526946	-0.346133
49	0.182613	-0.487754	0.206046	-0.263664
50	-0.544012	0.46874	-0.755255	-0.224827
51	-0.942756	0.561711	-1.04026	-0.824929
52	0.182613	-0.487754	0.206046	-0.263664
53	-0.544012	0.46874	-0.755255	-0.224827
54	-0.942756	0.561711	-1.04026	-0.824929
55	0	0	0	0


TF	Unknown
TF Name	Unknown
Gene	CM000997.3_146913077-146914925(-)_1
Motif	CM000997.3_146913077-146914925(-)_1|1|1x0
Family	C2H2 ZF
Species	Unknown
Pos	A	C	G	T
1	0.321537	-0.0490623	-0.48072	-0.167787
2	-0.697352	-0.754981	0.536954	-0.743967
3	0.562848	-0.947667	-0.915374	-0.954638
4	0.0912221	-0.0335144	-0.319696	0.134039
5	0.56639	-0.97616	-0.901418	-1.07429
6	-0.611035	-0.781838	-0.779394	0.534491
7	0.0716642	-0.253586	-0.172411	0.201543
8	-0.409365	-0.550758	0.429385	-0.192931
9	-0.848625	-0.827262	0.545124	-0.696949
10	0.0815184	-0.316139	0.184436	-0.10706
11	-0.0855903	-0.0540331	-0.344961	0.265753
12	-0.259799	0.269328	-0.0188993	-0.198198
13	-0.710123	-0.878376	-0.123259	0.46536
14	-0.327555	-0.740809	0.474049	-0.43281
15	-0.36327	-0.557187	0.448376	-0.317239
16	0.407379	-0.232313	-0.172668	-0.727197
17	-1.00823	-0.414433	-1.11971	0.536669
18	-0.760451	-1.14979	-0.669342	0.549181
19	-0.710123	-0.878376	-0.123259	0.46536
20	-0.327555	-0.740809	0.474049	-0.43281
21	-0.36327	-0.557187	0.448376	-0.317239
22	0.407379	-0.232313	-0.172668	-0.727197
23	-1.00823	-0.414433	-1.11971	0.536669
24	-0.760451	-1.14979	-0.669342	0.549181
25	0.145124	-0.164927	-0.101438	0.0521178
26	-0.215093	0.0893844	-0.413679	0.249517
27	-0.201466	0.392859	-0.478218	-0.245837
28	0.145124	-0.164927	-0.101438	0.0521178
29	-0.215093	0.0893844	-0.413679	0.249517
30	-0.201466	0.392859	-0.478218	-0.245837
31	0.321537	-0.0490623	-0.48072	-0.167787
32	-0.697352	-0.754981	0.536954	-0.743967
33	0.562848	-0.947667	-0.915374	-0.954638
34	0.269935	-0.383895	-0.162825	0.0160709
35	-0.445376	-0.41494	0.462572	-0.449063
36	-0.416197	-0.651513	-0.596445	0.496946
37	0.115601	-0.370061	-0.356976	0.2622
38	0.525108	-0.928749	-0.470976	-0.713095
39	-0.627381	-0.531296	0.50085	-0.520793
40	0.256718	-0.116136	-0.145685	-0.146528
41	-0.301281	0.187773	-0.62538	0.236151
42	-0.431851	0.490479	-0.666828	-0.493527
43	0.0405153	0.0187671	-0.00855701	-0.0567181
44	0.363693	-0.496974	-0.244257	-0.0962026
45	-0.320575	-0.280648	0.118387	0.226499
46	0	0	0	0


TF	Unknown
TF Name	Unknown
Gene	CM000997.3_147073361-147075209(+)_1
Motif	CM000997.3_147073361-147075209(+)_1|1|1x0
Family	C2H2 ZF
Species	Unknown
Pos	A	C	G	T
1	0.321537	-0.0490623	-0.48072	-0.167787
2	-0.697352	-0.754981	0.536954	-0.743967
3	0.562848	-0.947667	-0.915374	-0.954638
4	0.0912221	-0.0335144	-0.319696	0.134039
5	0.56639	-0.97616	-0.901418	-1.07429
6	-0.611035	-0.781838	-0.779394	0.534491
7	0.0716642	-0.253586	-0.172411	0.201543
8	-0.409365	-0.550758	0.429385	-0.192931
9	-0.848625	-0.827262	0.545124	-0.696949
10	0.0815184	-0.316139	0.184436	-0.10706
11	-0.0855903	-0.0540331	-0.344961	0.265753
12	-0.259799	0.269328	-0.0188993	-0.198198
13	-0.710123	-0.878376	-0.123259	0.46536
14	-0.327555	-0.740809	0.474049	-0.43281
15	-0.36327	-0.557187	0.448376	-0.317239
16	0.407379	-0.232313	-0.172668	-0.727197
17	-1.00823	-0.414433	-1.11971	0.536669
18	-0.760451	-1.14979	-0.669342	0.549181
19	-0.710123	-0.878376	-0.123259	0.46536
20	-0.327555	-0.740809	0.474049	-0.43281
21	-0.36327	-0.557187	0.448376	-0.317239
22	0.407379	-0.232313	-0.172668	-0.727197
23	-1.00823	-0.414433	-1.11971	0.536669
24	-0.760451	-1.14979	-0.669342	0.549181
25	0.145124	-0.164927	-0.101438	0.0521178
26	-0.215093	0.0893844	-0.413679	0.249517
27	-0.201466	0.392859	-0.478218	-0.245837
28	0.145124	-0.164927	-0.101438	0.0521178
29	-0.215093	0.0893844	-0.413679	0.249517
30	-0.201466	0.392859	-0.478218	-0.245837
31	0.321537	-0.0490623	-0.48072	-0.167787
32	-0.697352	-0.754981	0.536954	-0.743967
33	0.562848	-0.947667	-0.915374	-0.954638
34	0.269935	-0.383895	-0.162825	0.0160709
35	-0.445376	-0.41494	0.462572	-0.449063
36	-0.416197	-0.651513	-0.596445	0.496946
37	0.115601	-0.370061	-0.356976	0.2622
38	0.525108	-0.928749	-0.470976	-0.713095
39	-0.627381	-0.531296	0.50085	-0.520793
40	0.256718	-0.116136	-0.145685	-0.146528
41	-0.301281	0.187773	-0.62538	0.236151
42	-0.431851	0.490479	-0.666828	-0.493527
43	0.0405153	0.0187671	-0.00855701	-0.0567181
44	0.363693	-0.496974	-0.244257	-0.0962026
45	-0.320575	-0.280648	0.118387	0.226499
46	0	0	0	0


TF	Unknown
TF Name	Unknown
Gene	CM000997.3_147141699-147143568(+)_1
Motif	CM000997.3_147141699-147143568(+)_1|1|1x0
Family	C2H2 ZF
Species	Unknown
Pos	A	C	G	T
1	0.240955	-0.075745	-0.0600938	-0.261501
2	-0.329043	-0.820254	0.469065	-0.361405
3	0.561105	-0.972577	-0.885022	-0.909607
4	0.0661815	-0.130101	-0.418084	0.2336
5	-0.585361	-0.452887	0.472721	-0.378844
6	-0.969304	-1.03562	0.568344	-1.0029
7	-0.632817	-1.05895	0.551327	-0.917946
8	-0.0930639	-0.0311284	-0.228291	0.222947
9	-0.416709	0.425819	-0.460969	-0.218098
10	0.321346	-0.100783	-0.0696271	-0.585945
11	-0.329437	-0.262796	-0.576739	0.43467
12	-0.828097	-1.13174	-1.0663	0.567234
13	0.330071	-0.0543289	-0.502061	-0.177474
14	-0.737044	-0.796819	0.543226	-0.785395
15	0.567401	-0.999364	-0.965868	-1.00659
16	0.30031	0.0107461	-0.214247	-0.434548
17	-0.203895	0.148737	-0.545116	0.225623
18	-0.290399	0.442848	-0.549819	-0.363209
19	0.181045	-0.0131551	-0.015364	-0.261705
20	-0.593707	-0.565776	-0.497563	0.499048
21	0.540111	-0.768694	-0.784317	-0.705326
22	-0.746213	-0.920731	-0.137495	0.473043
23	-0.348983	-0.777626	0.482472	-0.458158
24	-0.384429	-0.585567	0.457442	-0.336684
25	0.30031	0.0107461	-0.214247	-0.434548
26	-0.203895	0.148737	-0.545116	0.225623
27	-0.290399	0.442848	-0.549819	-0.363209
28	0.0668879	-0.466333	0.203635	-0.0488755
29	-0.306222	0.362028	-0.600774	-0.02063
30	-0.484481	0.460922	-0.606508	-0.271928
31	0.185947	-0.505916	0.210131	-0.274641
32	-0.569314	0.475912	-0.787331	-0.239894
33	-0.986992	0.565717	-1.08762	-0.865387
34	0.330071	-0.0543289	-0.502061	-0.177474
35	-0.737044	-0.796819	0.543226	-0.785395
36	0.567401	-0.999364	-0.965868	-1.00659
37	0.30031	0.0107461	-0.214247	-0.434548
38	-0.203895	0.148737	-0.545116	0.225623
39	-0.290399	0.442848	-0.549819	-0.363209
40	0.185947	-0.505916	0.210131	-0.274641
41	-0.569314	0.475912	-0.787331	-0.239894
42	-0.986992	0.565717	-1.08762	-0.865387
43	0.185947	-0.505916	0.210131	-0.274641
44	-0.569314	0.475912	-0.787331	-0.239894
45	-0.986992	0.565717	-1.08762	-0.865387
46	0	0	0	0


TF	Unknown
TF Name	Unknown
Gene	CM000997.3_147262741-147264343(+)_1
Motif	CM000997.3_147262741-147264343(+)_1|1|1x0
Family	C2H2 ZF
Species	Unknown
Pos	A	C	G	T
1	0.148352	-0.30084	0.0486569	-0.011424
2	-0.101805	-0.537475	0.405197	-0.423941
3	-0.306174	0.452392	-0.62871	-0.3597
4	0.224652	-0.288305	0.178261	-0.522646
5	-0.25784	-0.195248	-0.567482	0.40468
6	-0.669742	-0.963664	-1.01105	0.553866
7	0.114977	-0.226595	0.00054654	0.0422466
8	0.0681355	0.0492246	-0.346496	0.100307
9	-0.20382	0.385344	-0.543742	-0.180387
10	0.224652	-0.288305	0.178261	-0.522646
11	-0.25784	-0.195248	-0.567482	0.40468
12	-0.669742	-0.963664	-1.01105	0.553866
13	0.182993	-0.251668	-0.0840186	0.038097
14	-0.16862	-0.406076	-0.308816	0.387047
15	-0.410782	-0.482096	0.383126	-0.0625035
16	0.147441	-0.504921	-0.0254271	0.127093
17	-0.107453	-0.991309	0.473572	-0.84899
18	-0.159229	0.360748	-0.522824	-0.147469
19	0.147441	-0.504921	-0.0254271	0.127093
20	-0.107453	-0.991309	0.473572	-0.84899
21	-0.159229	0.360748	-0.522824	-0.147469
22	0.346001	-0.0651795	-0.544104	-0.196904
23	-0.815649	-0.879588	0.553817	-0.867368
24	0.574828	-1.10109	-1.06526	-1.10883
25	0.163324	-0.221731	0.00228893	-0.0277929
26	0.575149	-1.07233	-1.09429	-1.12382
27	-0.450502	0.485841	-0.789618	-0.374247
28	0.346001	-0.0651795	-0.544104	-0.196904
29	-0.815649	-0.879588	0.553817	-0.867368
30	0.574828	-1.10109	-1.06526	-1.10883
31	0.176834	-0.373498	-0.0567155	0.0779857
32	-0.202075	-0.565566	0.401634	-0.237488
33	-0.687578	-0.807594	-0.79396	0.541359
34	0	0	0	0


TF	Unknown
TF Name	Unknown
Gene	CM000997.3_147343160-147343661(+)_1
Motif	CM000997.3_147343160-147343661(+)_1|1|1x0
Family	C2H2 ZF
Species	Unknown
Pos	A	C	G	T
1	0.0776297	-0.318848	-0.219897	0.235951
2	-0.545254	-0.717612	0.477176	-0.281423
3	-1.12704	-1.101	0.571926	-0.942152
4	0.172368	-0.205582	-0.12819	0.058994
5	-0.279181	0.0919746	-0.521257	0.287175
6	-0.281332	0.443146	-0.61869	-0.335419
7	0.421522	-0.0653967	-0.525487	-0.69447
8	0.545313	-0.794316	-0.770913	-0.796134
9	0.533578	-0.628485	-0.78921	-0.730929
10	0	0	0	0


TF	Unknown
TF Name	Unknown
Gene	CM000997.3_147415702-147417466(+)_1
Motif	CM000997.3_147415702-147417466(+)_1|1|1x0
Family	C2H2 ZF
Species	Unknown
Pos	A	C	G	T
1	0.0716642	-0.253586	-0.172411	0.201543
2	-0.409365	-0.550758	0.429385	-0.192931
3	-0.848625	-0.827262	0.545124	-0.696949
4	-0.056545	0.0382766	-0.35193	0.200095
5	-0.388114	-0.446048	0.359611	-0.0250398
6	-0.864785	-0.718852	0.54431	-0.768345
7	0.115601	-0.370061	-0.356976	0.2622
8	0.525108	-0.928749	-0.470976	-0.713095
9	-0.627381	-0.531296	0.50085	-0.520793
10	0.407379	-0.232313	-0.172668	-0.727197
11	-1.00823	-0.414433	-1.11971	0.536669
12	-0.760451	-1.14979	-0.669342	0.549181
13	0.145124	-0.164927	-0.101438	0.0521178
14	-0.215093	0.0893844	-0.413679	0.249517
15	-0.201466	0.392859	-0.478218	-0.245837
16	0.145124	-0.164927	-0.101438	0.0521178
17	-0.215093	0.0893844	-0.413679	0.249517
18	-0.201466	0.392859	-0.478218	-0.245837
19	0.145124	-0.164927	-0.101438	0.0521178
20	-0.215093	0.0893844	-0.413679	0.249517
21	-0.201466	0.392859	-0.478218	-0.245837
22	0.37488	-0.0245635	-0.401998	-0.540623
23	0.507871	-0.591093	-0.571895	-0.592585
24	0.493052	-0.460246	-0.592096	-0.544286
25	0.0716642	-0.253586	-0.172411	0.201543
26	-0.409365	-0.550758	0.429385	-0.192931
27	-0.848625	-0.827262	0.545124	-0.696949
28	0.145124	-0.164927	-0.101438	0.0521178
29	-0.215093	0.0893844	-0.413679	0.249517
30	-0.201466	0.392859	-0.478218	-0.245837
31	0.251337	-0.0918755	-0.0496739	-0.288203
32	-0.627476	0.0534383	-0.432209	0.354804
33	0.519715	-0.684342	-0.613515	-0.618852
34	0.115601	-0.370061	-0.356976	0.2622
35	0.525108	-0.928749	-0.470976	-0.713095
36	-0.627381	-0.531296	0.50085	-0.520793
37	0.145124	-0.164927	-0.101438	0.0521178
38	-0.215093	0.0893844	-0.413679	0.249517
39	-0.201466	0.392859	-0.478218	-0.245837
40	0.0405153	0.0187671	-0.00855701	-0.0567181
41	0.363693	-0.496974	-0.244257	-0.0962026
42	-0.320575	-0.280648	0.118387	0.226499
43	0	0	0	0


TF	Unknown
TF Name	Unknown
Gene	CM000997.3_147474619-147476463(+)_1
Motif	CM000997.3_147474619-147476463(+)_1|1|1x0
Family	C2H2 ZF
Species	Unknown
Pos	A	C	G	T
1	0.240955	-0.075745	-0.0600938	-0.261501
2	-0.329043	-0.820254	0.469065	-0.361405
3	0.561105	-0.972577	-0.885022	-0.909607
4	0.0661815	-0.130101	-0.418084	0.2336
5	-0.585361	-0.452887	0.472721	-0.378844
6	-0.969304	-1.03562	0.568344	-1.0029
7	0.321346	-0.100783	-0.0696271	-0.585945
8	-0.329437	-0.262796	-0.576739	0.43467
9	-0.828097	-1.13174	-1.0663	0.567234
10	0.211651	-0.132527	-0.159172	-0.0260178
11	0.329707	0.0249804	-0.44775	-0.34909
12	-0.493717	0.41994	-0.253955	-0.308019
13	0.199147	0.00211041	-0.204169	-0.103244
14	-0.256018	0.235522	-0.446943	0.136118
15	-0.722615	0.520824	-0.648124	-0.571609
16	0.30031	0.0107461	-0.214247	-0.434548
17	-0.203895	0.148737	-0.545116	0.225623
18	-0.290399	0.442848	-0.549819	-0.363209
19	0.330071	-0.0543289	-0.502061	-0.177474
20	-0.737044	-0.796819	0.543226	-0.785395
21	0.567401	-0.999364	-0.965868	-1.00659
22	0.30031	0.0107461	-0.214247	-0.434548
23	-0.203895	0.148737	-0.545116	0.225623
24	-0.290399	0.442848	-0.549819	-0.363209
25	0.185947	-0.505916	0.210131	-0.274641
26	-0.569314	0.475912	-0.787331	-0.239894
27	-0.986992	0.565717	-1.08762	-0.865387
28	0	0	0	0


TF	Unknown
TF Name	Unknown
Gene	CM000997.3_147596761-147599423(+)_1
Motif	CM000997.3_147596761-147599423(+)_1|1|1x0
Family	C2H2 ZF
Species	Unknown
Pos	A	C	G	T
1	0.380704	-0.925463	0.0424626	-0.425
2	0.000368976	0.153799	-1.10371	0.174771
3	-0.772864	0.563014	-1.13596	-0.990953
4	0	0	0	0


TF	Unknown
TF Name	Unknown
Gene	CM000997.3_147596761-147599423(+)_1
Motif	CM000997.3_147596761-147599423(+)_1|2|1x0
Family	C2H2 ZF
Species	Unknown
Pos	A	C	G	T
1	-0.585734	-0.711194	0.532048	-0.849193
2	-0.275256	-0.0797064	-0.526047	0.369083
3	-0.306233	0.449828	-0.575131	-0.373971
4	-0.585734	-0.711194	0.532048	-0.849193
5	-0.275256	-0.0797064	-0.526047	0.369083
6	-0.306233	0.449828	-0.575131	-0.373971
7	-0.715919	-1.04409	0.561443	-1.12818
8	0.571408	-1.03191	-0.97834	-1.12756
9	-1.05292	0.561595	-0.874549	-0.873406
10	0.378876	-0.151743	-0.230052	-0.503786
11	-0.342063	0.14497	-0.487955	0.26095
12	0.509564	-0.655031	-0.641132	-0.498223
13	0.0258803	0.236001	-0.265757	-0.171069
14	-0.363168	-0.266547	-0.142055	0.362543
15	0.254012	-0.443122	0.12365	-0.287892
16	-0.323608	-0.513906	0.458962	-0.466072
17	-0.044311	-0.278173	0.332742	-0.378329
18	-0.434404	0.465199	-0.415137	-0.482831
19	0	0	0	0


TF	Unknown
TF Name	Unknown
Gene	CM000997.3_147667262-147668690(+)_1
Motif	CM000997.3_147667262-147668690(+)_1|1|1x0
Family	C2H2 ZF
Species	Unknown
Pos	A	C	G	T
1	0.290157	-0.456844	-0.00699106	-0.144995
2	-0.401562	-0.505966	0.480059	-0.566954
3	-0.431409	-0.653546	-0.419428	0.481002
4	0.306481	-0.0406135	-0.444894	-0.151808
5	-0.631194	-0.685167	0.52483	-0.674853
6	0.553752	-0.860962	-0.830717	-0.867491
7	0.129748	-0.101505	0.099554	-0.219966
8	-0.171011	-0.133888	-0.634719	0.372709
9	0.115908	0.131211	-0.392121	-0.0287334
10	0.129748	-0.101505	0.099554	-0.219966
11	-0.171011	-0.133888	-0.634719	0.372709
12	0.115908	0.131211	-0.392121	-0.0287334
13	0.129748	-0.101505	0.099554	-0.219966
14	-0.171011	-0.133888	-0.634719	0.372709
15	0.115908	0.131211	-0.392121	-0.0287334
16	0.0693207	-0.235301	-0.159275	0.190962
17	-0.372688	-0.505114	0.412866	-0.169981
18	-0.771481	-0.751472	0.533873	-0.629424
19	0.149447	-0.0787871	0.0114683	-0.137624
20	0.530528	-0.737235	-0.619442	-0.734912
21	-0.927843	-1.14554	-0.630486	0.553427
22	0.149447	-0.0787871	0.0114683	-0.137624
23	0.530528	-0.737235	-0.619442	-0.734912
24	-0.927843	-1.14554	-0.630486	0.553427
25	-0.0173105	-0.353155	0.330992	-0.344118
26	-0.563258	-0.0696425	0.16148	0.153639
27	-0.769462	-0.644498	-0.882567	0.540603
28	0.149447	-0.0787871	0.0114683	-0.137624
29	0.530528	-0.737235	-0.619442	-0.734912
30	-0.927843	-1.14554	-0.630486	0.553427
31	0	0	0	0


TF	Unknown
TF Name	Unknown
Gene	CM000997.3_147697486-147698539(-)_1
Motif	CM000997.3_147697486-147698539(-)_1|1|1x0
Family	C2H2 ZF
Species	Unknown
Pos	A	C	G	T
1	0.0100661	0.25477	-0.290109	-0.176591
2	-0.128492	-0.198434	-0.443409	0.354615
3	-0.686614	-0.599212	-0.73368	0.526074
4	0.437454	-0.377396	-0.189675	-0.706958
5	-0.291078	0.126065	-0.338712	0.2287
6	0.562947	-1.13602	-0.800593	-0.946464
7	0	0	0	0


TF	Unknown
TF Name	Unknown
Gene	CM000997.3_147697486-147698539(-)_1
Motif	CM000997.3_147697486-147698539(-)_1|2|1x0
Family	C2H2 ZF
Species	Unknown
Pos	A	C	G	T
1	-0.00986111	0.320159	-0.414693	-0.261596
2	-0.221648	-0.315976	-0.646361	0.429894
3	-1.06424	-0.946367	-1.12772	0.571253
4	0	0	0	0


TF	Unknown
TF Name	Unknown
Gene	CM000997.3_147758684-147760547(-)_1
Motif	CM000997.3_147758684-147760547(-)_1|1|1x0
Family	C2H2 ZF
Species	Unknown
Pos	A	C	G	T
1	0.387758	-0.132049	-0.338214	-0.442329
2	-0.359751	-0.367937	-0.334076	0.426716
3	0.488289	-0.555355	-0.477059	-0.508513
4	0.0934487	-0.0357197	-0.332069	0.137787
5	0.57046	-1.0269	-0.949499	-1.12851
6	-0.645644	-0.822515	-0.819984	0.540583
7	-0.000683814	-0.12985	-0.303407	0.246187
8	-0.127689	-0.125844	-0.0784274	0.22311
9	0.435254	-0.317846	-0.331841	-0.482883
10	0.087975	-0.180468	0.0589977	-0.0132437
11	-0.189511	-0.165768	-0.509791	0.373231
12	-0.185755	0.288463	-0.382357	-0.00417443
13	-0.0770982	-0.354197	0.0246536	0.220595
14	-0.259769	-0.52141	0.409725	-0.236288
15	-0.204993	-0.396605	0.386197	-0.266231
16	0.149652	-0.171415	-0.10567	0.0533414
17	-0.225137	0.0901585	-0.430779	0.255981
18	-0.21363	0.401812	-0.500214	-0.259576
19	0.0934487	-0.0357197	-0.332069	0.137787
20	0.57046	-1.0269	-0.949499	-1.12851
21	-0.645644	-0.822515	-0.819984	0.540583
22	-0.000683814	-0.12985	-0.303407	0.246187
23	-0.127689	-0.125844	-0.0784274	0.22311
24	0.435254	-0.317846	-0.331841	-0.482883
25	0.329684	-0.0540823	-0.501076	-0.177025
26	-0.73521	-0.794886	0.542951	-0.783482
27	0.567204	-0.99698	-0.96354	-1.0042
28	0.116821	-0.386097	-0.372547	0.268628
29	0.531487	-0.974025	-0.499988	-0.75071
30	-0.659934	-0.560434	0.508384	-0.549558
31	-0.000683814	-0.12985	-0.303407	0.246187
32	-0.127689	-0.125844	-0.0784274	0.22311
33	0.435254	-0.317846	-0.331841	-0.482883
34	0.149652	-0.171415	-0.10567	0.0533414
35	-0.225137	0.0901585	-0.430779	0.255981
36	-0.21363	0.401812	-0.500214	-0.259576
37	0.149652	-0.171415	-0.10567	0.0533414
38	-0.225137	0.0901585	-0.430779	0.255981
39	-0.21363	0.401812	-0.500214	-0.259576
40	0.264309	-0.121793	-0.152391	-0.153264
41	-0.315605	0.190825	-0.651219	0.240922
42	-0.456824	0.498276	-0.70015	-0.520692
43	0.0419005	0.0193796	-0.00891537	-0.0587876
44	0.372344	-0.518903	-0.257207	-0.103892
45	-0.334133	-0.292788	0.120425	0.232378
46	0	0	0	0


TF	Unknown
TF Name	Unknown
Gene	CM000997.3_147839208-147840747(-)_1
Motif	CM000997.3_147839208-147840747(-)_1|1|1x0
Family	C2H2 ZF
Species	Unknown
Pos	A	C	G	T
1	0.0724431	-0.260273	-0.177235	0.205303
2	-0.422952	-0.567591	0.435052	-0.20155
3	-0.876994	-0.85514	0.548749	-0.721836
4	0.13338	-0.164167	0.0402682	-0.0664545
5	-0.115848	-0.00834644	-0.536953	0.292862
6	-0.173089	0.394262	-0.539937	-0.25077
7	0.380265	-0.028348	-0.414446	-0.556254
8	0.51265	-0.611541	-0.591902	-0.613067
9	0.498133	-0.477048	-0.611925	-0.563017
10	0.0724431	-0.260273	-0.177235	0.205303
11	-0.422952	-0.567591	0.435052	-0.20155
12	-0.876994	-0.85514	0.548749	-0.721836
13	0.142628	-0.321841	-0.189826	0.172812
14	-0.621031	-0.745519	0.529675	-0.709735
15	-0.70952	-0.989894	-0.964402	0.555566
16	0.400469	-0.314347	-0.220289	-0.399744
17	0.539948	-0.682123	-0.80461	-0.773866
18	-0.796169	-0.618382	-0.736596	0.533508
19	0.176079	-0.200696	-0.05479	-0.00497022
20	-0.109136	-0.330215	-0.272655	0.346538
21	-0.0677767	-0.407867	0.309445	-0.146058
22	0.142628	-0.321841	-0.189826	0.172812
23	-0.621031	-0.745519	0.529675	-0.709735
24	-0.70952	-0.989894	-0.964402	0.555566
25	0.267333	0.0701827	-0.488124	-0.187806
26	-0.614459	-0.866509	0.540324	-0.820747
27	0.572685	-1.07842	-0.98566	-1.12628
28	0.161425	-0.210952	0.099287	-0.16896
29	-0.312644	-0.147472	-0.468774	0.391167
30	-0.940008	-0.837532	-0.613824	0.543634
31	0.274674	-0.394164	-0.16802	0.0149822
32	-0.460649	-0.429514	0.468141	-0.464421
33	-0.432197	-0.672915	-0.616583	0.501907
34	0	0	0	0


TF	Unknown
TF Name	Unknown
Gene	CM000997.3_147910190-147911453(-)_1
Motif	CM000997.3_147910190-147911453(-)_1|1|1x0
Family	C2H2 ZF
Species	Unknown
Pos	A	C	G	T
1	0.00255016	-0.117097	-0.277862	0.231227
2	-0.116271	-0.114563	-0.0706407	0.208674
3	0.415536	-0.282059	-0.295023	-0.434933
4	-0.870565	-1.04266	0.568069	-1.12055
5	-0.407663	-1.03497	0.534753	-1.0416
6	-0.130698	0.408834	-0.685521	-0.309728
7	0.0881518	0.054959	0.104642	-0.434626
8	-0.974086	-0.831867	-0.844525	0.556728
9	0.50836	-0.705415	-0.72007	-0.410396
10	-0.0854551	0.113683	-0.463658	0.186269
11	-0.543703	-0.585575	0.448965	-0.191994
12	-0.861463	-0.910779	0.558324	-0.910709
13	0.286982	-0.100348	-0.111271	-0.304528
14	0.494945	-0.423795	-0.664558	-0.551376
15	0.536955	-0.666448	-0.744378	-0.792731
16	0.365007	-0.018144	-0.380183	-0.513154
17	0.498813	-0.555325	-0.53691	-0.556756
18	0.483481	-0.430932	-0.557404	-0.511544
19	0.245815	-0.257158	-0.0941848	-0.0552259
20	0.154611	-0.0101011	-0.337844	0.0553834
21	-0.39814	0.425187	-0.272365	-0.393407
22	0.164686	0.0403591	-0.181356	-0.106315
23	-0.669207	-1.0286	0.553415	-0.93538
24	0.575193	-1.12378	-1.08704	-1.08135
25	0.286982	-0.100348	-0.111271	-0.304528
26	0.494945	-0.423795	-0.664558	-0.551376
27	0.536955	-0.666448	-0.744378	-0.792731
28	0.245815	-0.257158	-0.0941848	-0.0552259
29	0.154611	-0.0101011	-0.337844	0.0553834
30	-0.39814	0.425187	-0.272365	-0.393407
31	0.164686	0.0403591	-0.181356	-0.106315
32	-0.669207	-1.0286	0.553415	-0.93538
33	0.575193	-1.12378	-1.08704	-1.08135
34	-0.563041	-0.97987	0.538613	-0.781344
35	-0.26606	-0.40992	-0.327116	0.414657
36	-0.820786	-0.922444	-0.903158	0.556831
37	0	0	0	0


TF	Unknown
TF Name	Unknown
Gene	CM000998.3_6476846-6479247(-)_1
Motif	CM000998.3_6476846-6479247(-)_1|1|1x0
Family	C2H2 ZF
Species	Unknown
Pos	A	C	G	T
1	0.242928	0.0939672	-0.434327	-0.193121
2	-0.761636	-1.05095	0.559095	-0.940351
3	0.570376	-1.12859	-0.925751	-1.05348
4	0.187501	-0.311369	0.00608632	-0.018762
5	0.221621	-0.376779	-0.249709	0.130822
6	-0.130977	-0.304867	-0.17026	0.319954
7	0.272134	-0.152929	-0.204541	-0.0962816
8	-0.282542	-0.73587	0.487225	-0.649882
9	0.5464	-0.7089	-0.844568	-0.845751
10	0.242318	-0.0225316	-0.0666044	-0.351017
11	-0.454953	-0.0534285	-0.438227	0.380284
12	-0.608245	-0.797816	-0.804057	0.536209
13	0.20789	-0.0772742	-0.0882548	-0.134928
14	-0.333904	-0.260566	-0.236221	0.381504
15	-0.652796	-0.7705	-0.536974	0.520813
16	0.273695	-0.360787	0.138635	-0.508327
17	0.0515926	-0.0341055	-0.250811	0.142419
18	-0.0557584	0.313964	-0.346039	-0.215203
19	-0.480744	-0.805165	0.523106	-0.750204
20	-0.175463	-0.0914615	-0.395872	0.32641
21	0.548527	-0.884588	-0.848142	-0.717645
22	-0.655801	-0.880298	0.54829	-0.946267
23	-0.465351	-0.161294	-0.655522	0.43881
24	-0.760068	0.540932	-0.926942	-0.632444
25	0.253174	0.0668972	-0.157222	-0.461084
26	-0.760468	-0.519106	-0.762006	0.52515
27	0.553543	-0.8821	-0.828554	-0.844029
28	0	0	0	0


TF	Unknown
TF Name	Unknown
Gene	CM000998.3_31356667-31358236(-)_1
Motif	CM000998.3_31356667-31358236(-)_1|1|1x0
Family	C2H2 ZF
Species	Unknown
Pos	A	C	G	T
1	-1.0184	-1.12606	0.572909	-1.0505
2	0.567786	-0.858093	-1.08708	-1.08061
3	-0.16027	-0.0327438	-0.281504	0.269099
4	-0.792365	-0.930812	0.556723	-0.928345
5	0.553971	-0.838866	-0.827664	-0.900859
6	0.441452	-0.449672	-0.459544	-0.272162
7	-0.58255	-0.744953	0.515754	-0.553605
8	-0.301234	-0.538312	0.448715	-0.397231
9	-0.142211	-0.456537	-0.48622	0.415526
10	0	0	0	0


TF	Unknown
TF Name	Unknown
Gene	CM000998.3_31356667-31358236(-)_1
Motif	CM000998.3_31356667-31358236(-)_1|2|1x0
Family	C2H2 ZF
Species	Unknown
Pos	A	C	G	T
1	-0.845351	-1.13429	0.564678	-0.944142
2	0.552378	-0.660249	-0.969533	-0.972776
3	-0.117149	-0.662767	0.287441	0.0336851
4	-0.669727	-0.763123	0.542506	-0.899284
5	0.540513	-0.774861	-0.652733	-0.859702
6	0.449047	-0.487111	-0.43451	-0.305972
7	-0.767518	-0.946411	0.555858	-0.921724
8	0.540532	-0.871579	-0.65605	-0.761452
9	0.0440421	0.0240692	-0.282098	0.118597
10	-0.845351	-1.13429	0.564678	-0.944142
11	0.552378	-0.660249	-0.969533	-0.972776
12	-0.117149	-0.662767	0.287441	0.0336851
13	-0.730424	-0.881978	0.540375	-0.672881
14	-0.216539	-0.495625	0.417436	-0.338752
15	-0.307077	-0.545799	-0.3579	0.444623
16	0	0	0	0


TF	Unknown
TF Name	Unknown
Gene	CM000998.3_38828757-38832024(-)_1
Motif	CM000998.3_38828757-38832024(-)_1|1|1x0
Family	C2H2 ZF
Species	Unknown
Pos	A	C	G	T
1	-0.699191	-0.764023	-0.579637	0.526943
2	0.391986	-0.267287	-0.181763	-0.474145
3	-1.13349	-0.888467	0.565484	-0.91986
4	-0.833734	-0.801241	0.553403	-0.923455
5	-0.297135	0.0851567	-0.557235	0.301397
6	-0.245968	-0.36426	-0.435589	0.420513
7	-0.0607243	-0.231996	0.00710908	0.184078
8	0.177386	-0.0518083	-0.0588336	-0.133909
9	-0.244231	0.356894	-0.150923	-0.347606
10	0	0	0	0


TF	Unknown
TF Name	Unknown
Gene	CM000998.3_38828757-38832024(-)_1
Motif	CM000998.3_38828757-38832024(-)_1|2|1x0
Family	C2H2 ZF
Species	Unknown
Pos	A	C	G	T
1	-0.0979372	-0.812793	0.11732	0.240013
2	-0.337073	0.385347	-0.280095	-0.231674
3	-1.26895	0.430021	0.0672426	-1.06029
4	0	0	0	0


TF	Unknown
TF Name	Unknown
Gene	CM000998.3_104729925-104731128(+)_1
Motif	CM000998.3_104729925-104731128(+)_1|1|1x0
Family	C2H2 ZF
Species	Unknown
Pos	A	C	G	T
1	-0.029694	-0.240728	-0.294816	0.297631
2	-0.26283	-0.656924	0.469566	-0.544496
3	0.0822628	-0.0796607	-0.148819	0.0966205
4	0.0912235	-0.194746	-0.0205511	0.0696097
5	-0.264932	0.17681	-0.275143	0.153348
6	-0.259663	-0.305647	-0.259878	0.381228
7	-0.617524	-0.930181	0.549901	-1.02698
8	-0.749716	0.562522	-1.01281	-1.13645
9	-0.716808	0.511223	-0.482311	-0.631509
10	-0.502902	-0.572458	0.473266	-0.351876
11	-0.696885	-0.912723	0.540293	-0.683881
12	-0.66984	-0.960819	0.523348	-0.468847
13	0.0315071	-0.137098	-0.118663	0.156715
14	-0.220645	-0.000401611	-0.224495	0.255973
15	-0.0626222	-0.279627	0.0414199	0.178676
16	0.00762823	-0.0703369	-0.47282	0.254101
17	-0.534263	-0.539391	0.493478	-0.517395
18	-0.521031	-0.709481	0.516504	-0.66007
19	0.334864	-0.23519	-0.0660977	-0.400894
20	0.507071	-0.567843	-0.527803	-0.660149
21	-0.186115	0.197495	-0.201906	0.0586433
22	0.186748	-0.129531	-0.000994545	-0.140914
23	0.255388	-0.136211	-0.0535787	-0.232993
24	0.145854	0.0407494	-0.034266	-0.237787
25	-0.0565267	-0.280777	-0.29176	0.319603
26	0.105478	-0.0882377	-0.152817	0.0811998
27	-0.0298931	0.136223	-0.145985	-0.00719778
28	0	0	0	0


TF	Unknown
TF Name	Unknown
Gene	CM000998.3_104785369-104786875(+)_1
Motif	CM000998.3_104785369-104786875(+)_1|1|1x0
Family	C2H2 ZF
Species	Unknown
Pos	A	C	G	T
1	-0.829063	-0.997683	0.565574	-1.1334
2	-0.570799	-0.275496	-0.624132	0.471798
3	0.547217	-0.872257	-0.875076	-0.684018
4	0.341963	-0.244989	-0.0708847	-0.415605
5	0.513206	-0.59357	-0.552343	-0.688612
6	-0.192625	0.202356	-0.208883	0.0593888
7	0.293492	-0.0653376	-0.259601	-0.204786
8	-0.390345	-0.454128	-0.483413	0.464333
9	0.516235	-0.636998	-0.663711	-0.569151
10	0.289458	-0.124808	-0.405827	-0.0411681
11	0.262205	-0.266247	-0.0183369	-0.17348
12	-0.865751	-0.875159	0.557468	-0.91793
13	0.323109	-0.118688	-0.309292	-0.190952
14	0.534149	-0.92563	-0.441387	-1.00686
15	-0.187858	0.113623	-0.296469	0.189443
16	-0.684392	-0.955016	0.552985	-0.959989
17	-0.248499	-0.281023	-0.482482	0.412107
18	0.545825	-0.84556	-0.864337	-0.685204
19	-0.650481	-0.784311	0.540601	-0.85423
20	0.501776	-0.637494	-0.529306	-0.524685
21	-0.647651	-1.04757	0.552804	-0.942439
22	0.345549	-0.260185	-0.227544	-0.192049
23	0.0563007	-0.224111	-0.0452675	0.134714
24	-0.201624	0.21119	-0.277018	0.0851877
25	-0.633657	-0.700021	0.527254	-0.696933
26	-0.631258	0.521296	-0.599057	-0.713737
27	-0.410861	-0.508605	-0.449075	0.469252
28	0	0	0	0


TF	Unknown
TF Name	Unknown
Gene	CM000998.3_104785369-104786875(+)_1
Motif	CM000998.3_104785369-104786875(+)_1|2|1x0
Family	C2H2 ZF
Species	Unknown
Pos	A	C	G	T
1	0.116389	-0.372578	0.291674	-0.506916
2	0.476197	-0.64672	-0.28105	-0.589619
3	-1.13909	-0.752964	0.559876	-0.917062
4	-0.544514	-0.872618	0.528056	-0.683643
5	0.0210655	-0.151876	-0.0799916	0.150334
6	-0.228414	0.355119	-0.331434	-0.169062
7	-0.0444101	-0.184643	-0.0595717	0.196373
8	-0.520678	-0.651225	0.485294	-0.378566
9	-0.317668	-0.640381	-0.598807	0.482592
10	0	0	0	0


TF	Unknown
TF Name	Unknown
Gene	CM000998.3_104838293-104839799(+)_1
Motif	CM000998.3_104838293-104839799(+)_1|1|1x0
Family	C2H2 ZF
Species	Unknown
Pos	A	C	G	T
1	-0.829063	-0.997683	0.565574	-1.1334
2	-0.570799	-0.275496	-0.624132	0.471798
3	0.547217	-0.872257	-0.875076	-0.684018
4	0.341963	-0.244989	-0.0708847	-0.415605
5	0.513206	-0.59357	-0.552343	-0.688612
6	-0.192625	0.202356	-0.208883	0.0593888
7	0.293492	-0.0653376	-0.259601	-0.204786
8	-0.390345	-0.454128	-0.483413	0.464333
9	0.516235	-0.636998	-0.663711	-0.569151
10	0.289458	-0.124808	-0.405827	-0.0411681
11	0.262205	-0.266247	-0.0183369	-0.17348
12	-0.865751	-0.875159	0.557468	-0.91793
13	0.323109	-0.118688	-0.309292	-0.190952
14	0.534149	-0.92563	-0.441387	-1.00686
15	-0.187858	0.113623	-0.296469	0.189443
16	-0.684392	-0.955016	0.552985	-0.959989
17	-0.248499	-0.281023	-0.482482	0.412107
18	0.545825	-0.84556	-0.864337	-0.685204
19	-0.650481	-0.784311	0.540601	-0.85423
20	0.501776	-0.637494	-0.529306	-0.524685
21	-0.647651	-1.04757	0.552804	-0.942439
22	0.345549	-0.260185	-0.227544	-0.192049
23	0.0563007	-0.224111	-0.0452675	0.134714
24	-0.201624	0.21119	-0.277018	0.0851877
25	-0.633657	-0.700021	0.527254	-0.696933
26	-0.631258	0.521296	-0.599057	-0.713737
27	-0.410861	-0.508605	-0.449075	0.469252
28	0	0	0	0


TF	Unknown
TF Name	Unknown
Gene	CM000998.3_104838293-104839799(+)_1
Motif	CM000998.3_104838293-104839799(+)_1|2|1x0
Family	C2H2 ZF
Species	Unknown
Pos	A	C	G	T
1	0.116389	-0.372578	0.291674	-0.506916
2	0.476197	-0.64672	-0.28105	-0.589619
3	-1.13909	-0.752964	0.559876	-0.917062
4	-0.544514	-0.872618	0.528056	-0.683643
5	0.0210655	-0.151876	-0.0799916	0.150334
6	-0.228414	0.355119	-0.331434	-0.169062
7	-0.0444101	-0.184643	-0.0595717	0.196373
8	-0.520678	-0.651225	0.485294	-0.378566
9	-0.317668	-0.640381	-0.598807	0.482592
10	0	0	0	0


TF	Unknown
TF Name	Unknown
Gene	CM000998.3_104896887-104899089(+)_1
Motif	CM000998.3_104896887-104899089(+)_1|1|1x0
Family	C2H2 ZF
Species	Unknown
Pos	A	C	G	T
1	0.0764934	-0.274389	0.17488	-0.107933
2	0.510844	-0.587497	-0.595676	-0.609879
3	-0.451509	0.479685	-0.587405	-0.431711
4	0.0257125	-0.295095	0.186633	-0.0480448
5	-0.271911	-0.47624	0.125987	0.254006
6	-0.0715678	0.0661216	-0.242434	0.150834
7	0.0912235	-0.194746	-0.0205511	0.0696097
8	-0.264932	0.17681	-0.275143	0.153348
9	-0.259663	-0.305647	-0.259878	0.381228
10	-0.617524	-0.930181	0.549901	-1.02698
11	-0.749716	0.562522	-1.01281	-1.13645
12	-0.716808	0.511223	-0.482311	-0.631509
13	-0.502902	-0.572458	0.473266	-0.351876
14	-0.696885	-0.912723	0.540293	-0.683881
15	-0.66984	-0.960819	0.523348	-0.468847
16	0.0631695	-0.241244	0.126867	-0.0313408
17	-0.321005	-0.0723777	-0.193755	0.308754
18	-0.136284	-0.348047	-0.111737	0.311222
19	0.163762	0.00149808	-0.262484	-0.00343416
20	-0.500254	-0.209055	-0.289541	0.406985
21	-0.753758	-0.832873	0.546465	-0.802997
22	-0.617524	-0.930181	0.549901	-1.02698
23	-0.749716	0.562522	-1.01281	-1.13645
24	-0.716808	0.511223	-0.482311	-0.631509
25	-0.502902	-0.572458	0.473266	-0.351876
26	-0.696885	-0.912723	0.540293	-0.683881
27	-0.66984	-0.960819	0.523348	-0.468847
28	0.0365848	-0.130324	0.0147789	0.0556604
29	-0.252872	0.0464304	-0.22194	0.237709
30	-0.190343	-0.244086	-0.151809	0.318022
31	0.0365848	-0.130324	0.0147789	0.0556604
32	-0.252872	0.0464304	-0.22194	0.237709
33	-0.190343	-0.244086	-0.151809	0.318022
34	-0.617524	-0.930181	0.549901	-1.02698
35	-0.749716	0.562522	-1.01281	-1.13645
36	-0.716808	0.511223	-0.482311	-0.631509
37	-0.502902	-0.572458	0.473266	-0.351876
38	-0.696885	-0.912723	0.540293	-0.683881
39	-0.66984	-0.960819	0.523348	-0.468847
40	0.0631695	-0.241244	0.126867	-0.0313408
41	-0.321005	-0.0723777	-0.193755	0.308754
42	-0.136284	-0.348047	-0.111737	0.311222
43	0.163762	0.00149808	-0.262484	-0.00343416
44	-0.500254	-0.209055	-0.289541	0.406985
45	-0.753758	-0.832873	0.546465	-0.802997
46	-0.617524	-0.930181	0.549901	-1.02698
47	-0.749716	0.562522	-1.01281	-1.13645
48	-0.716808	0.511223	-0.482311	-0.631509
49	-0.59748	-0.609075	0.512755	-0.611141
50	-0.605762	-0.904085	0.535123	-0.70167
51	-0.175062	-0.428211	-0.244905	0.378344
52	0.0365848	-0.130324	0.0147789	0.0556604
53	-0.252872	0.0464304	-0.22194	0.237709
54	-0.190343	-0.244086	-0.151809	0.318022
55	0.0631695	-0.241244	0.126867	-0.0313408
56	-0.321005	-0.0723777	-0.193755	0.308754
57	-0.136284	-0.348047	-0.111737	0.311222
58	0.163762	0.00149808	-0.262484	-0.00343416
59	-0.500254	-0.209055	-0.289541	0.406985
60	-0.753758	-0.832873	0.546465	-0.802997
61	-0.383347	-0.546399	0.471433	-0.467008
62	-0.730542	0.542462	-0.889261	-0.703556
63	-0.384378	0.391155	-0.273563	-0.226635
64	-0.281528	-0.397027	-0.0321307	0.331934
65	-0.493301	0.414348	-0.204842	-0.338531
66	-0.421056	-0.414663	-0.356788	0.446551
67	0	0	0	0


TF	Unknown
TF Name	Unknown
Gene	CM000998.3_104962211-104963414(-)_1
Motif	CM000998.3_104962211-104963414(-)_1|1|1x0
Family	C2H2 ZF
Species	Unknown
Pos	A	C	G	T
1	-0.859119	-1.05081	0.568055	-1.13092
2	-0.412394	-0.433187	-0.649478	0.480026
3	-0.0877123	0.277741	-0.370498	-0.0648899
4	0.108391	-0.192558	0.148677	-0.176257
5	-0.771475	-0.828847	0.534612	-0.588664
6	-0.804325	-0.956057	0.547102	-0.682159
7	0.0314809	-0.136817	-0.118416	0.15646
8	-0.220155	-0.000312523	-0.223998	0.255595
9	-0.0624563	-0.279066	0.0413963	0.178402
10	-0.442304	-0.575144	0.473047	-0.396992
11	-0.131152	-0.579856	0.407769	-0.356239
12	0.208709	-0.176286	-0.0963446	-0.0382973
13	0.0314809	-0.136817	-0.118416	0.15646
14	-0.220155	-0.000312523	-0.223998	0.255595
15	-0.0624563	-0.279066	0.0413963	0.178402
16	-0.0295149	-0.240165	-0.294154	0.297214
17	-0.261924	-0.6553	0.469139	-0.543077
18	0.0821349	-0.0794937	-0.148526	0.0964664
19	0.0314809	-0.136817	-0.118416	0.15646
20	-0.220155	-0.000312523	-0.223998	0.255595
21	-0.0624563	-0.279066	0.0413963	0.178402
22	-0.0295149	-0.240165	-0.294154	0.297214
23	-0.261924	-0.6553	0.469139	-0.543077
24	0.0821349	-0.0794937	-0.148526	0.0964664
25	0.0795182	-0.270259	-0.0442443	0.133289
26	0.113039	-0.155833	-0.0455863	0.0429093
27	0.0478823	0.164893	-0.159513	-0.137263
28	-0.0387834	-0.44876	0.302039	-0.139693
29	-0.363495	0.398024	-0.16696	-0.413786
30	-0.806844	-0.607263	0.511482	-0.455975
31	0	0	0	0


TF	Unknown
TF Name	Unknown
Gene	CM000998.3_105033029-105034946(-)_1
Motif	CM000998.3_105033029-105034946(-)_1|1|1x0
Family	C2H2 ZF
Species	Unknown
Pos	A	C	G	T
1	0.0712367	-0.524606	-0.00952314	0.188825
2	-0.584564	-1.14725	0.551724	-0.973756
3	-0.569429	-0.878053	-0.907689	0.540879
4	0	0	0	0


TF	Unknown
TF Name	Unknown
Gene	CM000998.3_105033029-105034946(-)_1
Motif	CM000998.3_105033029-105034946(-)_1|2|1x0
Family	C2H2 ZF
Species	Unknown
Pos	A	C	G	T
1	-0.67492	-1.13772	0.561249	-1.12753
2	-0.577897	0.379881	-0.547228	0.0227894
3	-0.799083	-0.866032	-0.927314	0.55471
4	0.106005	-0.0383653	-0.263079	0.10121
5	-0.400642	-0.370444	-0.110372	0.380348
6	-1.04048	-1.06222	0.556263	-0.652534
7	0	0	0	0


TF	Unknown
TF Name	Unknown
Gene	CM000998.3_105033029-105034946(-)_1
Motif	CM000998.3_105033029-105034946(-)_1|3|1x0
Family	C2H2 ZF
Species	Unknown
Pos	A	C	G	T
1	-0.915206	-1.13407	0.564904	-0.876199
2	-0.493804	-0.813298	0.51685	-0.623174
3	-0.265137	-0.688732	-0.728735	0.486487
4	0.375139	-0.301866	-0.206093	-0.295282
5	0.32498	-0.150172	-0.197648	-0.263956
6	-0.0466493	0.215643	-0.137197	-0.136855
7	-0.649967	-1.10231	0.558259	-1.09234
8	-0.561353	0.374776	-0.531377	0.0257555
9	-0.77189	-0.837327	-0.897224	0.551301
10	-0.0957917	-0.0477327	-0.452807	0.289922
11	-0.0957183	-0.137682	0.116379	0.0652728
12	-0.803421	-0.630968	0.522317	-0.553104
13	0.114748	-0.309339	0.149008	-0.0981326
14	-0.415726	-0.262482	-0.154417	0.374539
15	-0.356964	-0.603912	-0.301918	0.449094
16	-0.354718	-0.601122	0.46981	-0.4465
17	0.354343	-0.11476	-0.270267	-0.362219
18	-0.227063	0.379555	-0.387572	-0.22104
19	-1.02666	-1.09331	0.566309	-0.849616
20	-1.06013	0.564749	-0.843466	-1.00509
21	-0.925782	-0.825445	-0.858368	0.555498
22	0	0	0	0


TF	Unknown
TF Name	Unknown
Gene	CM000998.3_105033029-105034946(-)_1
Motif	CM000998.3_105033029-105034946(-)_1|4|1x0
Family	C2H2 ZF
Species	Unknown
Pos	A	C	G	T
1	-0.827397	-1.03194	0.555875	-0.790942
2	-0.441726	-0.740317	0.502805	-0.562632
3	-0.231142	-0.627022	-0.664408	0.471306
4	0.370039	-0.200015	-0.210522	-0.388523
5	0.57102	-1.12795	-0.965052	-1.03129
6	-0.397723	0.16611	-0.347572	0.226521
7	0	0	0	0


TF	Unknown
TF Name	Unknown
Gene	CM000998.3_106783404-106786545(-)_1
Motif	CM000998.3_106783404-106786545(-)_1|1|1x0
Family	C2H2 ZF
Species	Unknown
Pos	A	C	G	T
1	-0.951011	-1.13332	0.565652	-0.865974
2	-0.0976831	-0.997033	0.474803	-0.93289
3	-0.257913	0.278062	-0.127182	-0.0943662
4	0	0	0	0


TF	Unknown
TF Name	Unknown
Gene	CM000998.3_106783404-106786545(-)_1
Motif	CM000998.3_106783404-106786545(-)_1|2|1x0
Family	C2H2 ZF
Species	Unknown
Pos	A	C	G	T
1	-0.248211	-0.917634	0.496139	-0.744326
2	0.150779	-0.126989	-0.740904	0.219287
3	-0.712945	0.55611	-1.14286	-0.866575
4	0	0	0	0


TF	Unknown
TF Name	Unknown
Gene	CM000998.3_106783404-106786545(-)_1
Motif	CM000998.3_106783404-106786545(-)_1|3|1x0
Family	C2H2 ZF
Species	Unknown
Pos	A	C	G	T
1	0.225553	-0.526262	0.12629	-0.16501
2	-0.221928	-0.0279405	-0.420133	0.318553
3	-0.838991	-0.666386	0.0819362	0.385946
4	0.370821	-0.737521	0.140641	-1.06599
5	-0.267384	0.454123	-1.24485	-0.253716
6	-0.965467	0.275098	0.132024	-0.185497
7	0	0	0	0


TF	Unknown
TF Name	Unknown
Gene	CM000998.3_106783404-106786545(-)_1
Motif	CM000998.3_106783404-106786545(-)_1|4|1x0
Family	C2H2 ZF
Species	Unknown
Pos	A	C	G	T
1	0.136755	-0.928466	0.370419	-0.781212
2	-0.472116	0.529213	-1.16976	-0.671927
3	-1.0935	-0.0678991	-0.707895	0.457605
4	0	0	0	0


TF	Unknown
TF Name	Unknown
Gene	CM000998.3_106783404-106786545(-)_1
Motif	CM000998.3_106783404-106786545(-)_1|5|1x0
Family	C2H2 ZF
Species	Unknown
Pos	A	C	G	T
1	0.496492	-0.711131	-0.32704	-0.703876
2	0.185123	-0.959565	-0.625903	0.326761
3	-0.410266	-1.18566	-0.54476	0.513313
4	0	0	0	0


TF	Unknown
TF Name	Unknown
Gene	CM000998.3_109625751-109626931(+)_1
Motif	CM000998.3_109625751-109626931(+)_1|1|1x0
Family	C2H2 ZF
Species	Unknown
Pos	A	C	G	T
1	-0.405389	-0.684238	-0.664627	0.502897
2	-0.51942	-0.698693	-0.627656	0.513455
3	-1.13039	-1.01074	-0.902408	0.568575
4	0	0	0	0


TF	Unknown
TF Name	Unknown
Gene	CM000998.3_109625751-109626931(+)_1
Motif	CM000998.3_109625751-109626931(+)_1|2|1x0
Family	C2H2 ZF
Species	Unknown
Pos	A	C	G	T
1	0.0497849	-0.32635	0.300498	-0.387953
2	-0.190637	-0.457485	-0.249863	0.388105
3	-0.853615	-0.150401	-0.42339	0.443324
4	0.216648	-0.237637	0.150531	-0.4433
5	-0.146259	0.0608975	-0.533184	0.265392
6	0.0519028	0.0011224	-0.134966	0.0559839
7	0.146633	-0.311763	-0.114304	0.127747
8	-0.216415	-0.420725	0.0165083	0.29538
9	-0.392583	-0.606374	-0.499084	0.48153
10	-0.672776	-0.847577	0.531712	-0.613151
11	-0.235592	-0.826031	0.473561	-0.53178
12	0.263327	-0.243279	-0.138086	-0.0617025
13	0.0666632	-0.141245	-0.446286	0.243998
14	-0.634519	-0.494198	0.486234	-0.415769
15	-1.05408	-1.12433	0.57464	-1.08966
16	-0.808938	-1.11545	0.566098	-1.06569
17	0.329379	-0.576042	-0.166127	-0.0373846
18	-0.175263	0.292546	-0.320563	-0.0492741
19	0	0	0	0


TF	Unknown
TF Name	Unknown
Gene	CM000998.3_109823447-109825295(-)_1
Motif	CM000998.3_109823447-109825295(-)_1|1|1x0
Family	C2H2 ZF
Species	Unknown
Pos	A	C	G	T
1	0.101021	-0.158613	0.00306737	0.0157697
2	-0.00603701	-0.122637	-0.0069124	0.105718
3	-0.323727	-0.16567	-0.137047	0.324946
4	0.101021	-0.158613	0.00306737	0.0157697
5	-0.00603701	-0.122637	-0.0069124	0.105718
6	-0.323727	-0.16567	-0.137047	0.324946
7	-0.0269939	-0.0988838	0.0689783	0.0381249
8	-0.118156	-0.168929	0.280321	-0.184706
9	0.156148	0.0112056	-0.0933059	-0.133997
10	-0.317773	-0.349471	-0.00333885	0.317925
11	-0.3527	0.432133	-0.370391	-0.371506
12	-0.44579	-0.118799	-0.17583	0.345174
13	-0.136632	-0.130718	0.182992	0.00251723
14	-0.0628914	-0.00826513	-0.170778	0.169908
15	-0.229169	-0.172621	0.151029	0.121272
16	0.125128	0.0261701	-0.111506	-0.0807058
17	-0.34967	-0.0127263	-0.136081	0.267372
18	-0.334826	-0.480433	-0.269807	0.426407
19	0.19267	-0.272797	-0.0286322	-0.0124011
20	0.00677921	-0.0316083	0.00367945	0.019513
21	-0.366413	-0.175821	-0.12868	0.3343
22	0.0271724	-0.298505	0.113537	0.0545111
23	0.00914191	-0.189115	0.0620949	0.071164
24	0.125568	0.0679204	-0.112586	-0.140375
25	0.160147	0.120169	-0.319791	-0.121226
26	-0.443961	0.0731576	-0.295029	0.289988
27	-0.67008	-0.701158	0.524486	-0.616985
28	0.0271724	-0.298505	0.113537	0.0545111
29	0.00914191	-0.189115	0.0620949	0.071164
30	0.125568	0.0679204	-0.112586	-0.140375
31	-0.293106	-0.454352	-0.153139	0.386797
32	0.514693	-0.548705	-0.595823	-0.715318
33	-0.747071	-0.358211	-0.419269	0.477385
34	0.0340414	-0.0950013	0.160514	-0.175361
35	0.0194325	0.0635155	-0.228859	0.0814774
36	-0.145288	-0.284115	0.226058	0.0340563
37	-0.0616142	0.156938	-0.152726	-0.00284649
38	-0.00761313	-0.298842	0.0220632	0.165166
39	-0.32132	0.17732	-0.151356	0.118209
40	0.19267	-0.272797	-0.0286322	-0.0124011
41	0.00677921	-0.0316083	0.00367945	0.019513
42	-0.366413	-0.175821	-0.12868	0.3343
43	-0.0491253	-0.29355	0.146541	0.0780705
44	-0.0110298	-0.181931	0.177734	-0.0646789
45	0.138634	0.0467904	-0.0859847	-0.161269
46	0.160147	0.120169	-0.319791	-0.121226
47	-0.443961	0.0731576	-0.295029	0.289988
48	-0.67008	-0.701158	0.524486	-0.616985
49	-0.993345	-1.12273	0.573813	-1.12516
50	0.570197	-1.01452	-0.96462	-1.10922
51	-0.538668	-0.0860508	-0.469541	0.406753
52	-0.993345	-1.12273	0.573813	-1.12516
53	0.570197	-1.01452	-0.96462	-1.10922
54	-0.538668	-0.0860508	-0.469541	0.406753
55	-0.0848327	-0.129307	0.0905712	0.0802868
56	-0.0334937	-0.35756	0.288038	-0.158519
57	0.0297583	-0.0517279	-0.0296471	0.0442857
58	0	0	0	0


TF	Unknown
TF Name	Unknown
Gene	CM000998.3_109883858-109885682(-)_1
Motif	CM000998.3_109883858-109885682(-)_1|1|1x0
Family	C2H2 ZF
Species	Unknown
Pos	A	C	G	T
1	0.0261327	-0.444092	0.15083	0.0656054
2	0.00669675	-0.279554	0.0831523	0.0962465
3	0.172032	0.0887982	-0.171824	-0.211947
4	-0.0052761	-0.251783	0.15619	0.00826914
5	0.373144	-0.404444	-0.342466	-0.102271
6	-0.281394	-0.135707	0.0813951	0.187269
7	0.221533	-0.347818	0.164498	-0.371487
8	-0.427526	0.00485404	-0.246759	0.311446
9	-0.541005	-0.536058	-0.284906	0.462745
10	0.396859	-0.158615	-0.285686	-0.531367
11	0.572268	-1.1267	-0.945907	-1.1122
12	-0.900895	-0.778007	-0.759904	0.548245
13	0.0261327	-0.444092	0.15083	0.0656054
14	0.00669675	-0.279554	0.0831523	0.0962465
15	0.172032	0.0887982	-0.171824	-0.211947
16	0.16305	-0.498557	0.0427654	0.0506154
17	-0.299204	-0.224654	-0.204898	0.35753
18	-0.654001	-0.796677	-0.541923	0.52262
19	0.0735199	-0.161876	0.212232	-0.304057
20	0.524112	-0.747765	-0.605267	-0.637745
21	-0.0821476	-0.081106	-0.455736	0.299405
22	0.122017	-0.840995	0.329996	-0.405112
23	0.147178	-0.296841	-0.0864119	0.104553
24	-0.286876	-0.0671075	-0.306189	0.328892
25	0.083421	-0.322959	-0.00975349	0.1255
26	-0.0283464	-0.46189	-0.27009	0.338662
27	-0.252006	0.250623	0.051091	-0.271989
28	0.086843	-0.677889	0.30982	-0.27753
29	-0.434124	-0.784101	-0.474052	0.495805
30	-0.800399	-0.882574	-0.451493	0.525953
31	-0.139099	-0.260199	-0.0395555	0.258116
32	-0.267467	-0.366201	-0.0880265	0.344975
33	-0.24747	-0.310537	-0.263526	0.38023
34	-0.116347	-0.248421	0.104536	0.145657
35	0.228752	-0.258039	-0.322289	0.106696
36	-0.129533	0.0274517	0.000703939	0.0759188
37	0.143741	-0.380615	0.149209	-0.107111
38	-0.260192	-0.586832	0.0577226	0.311676
39	-0.450569	-0.673598	-0.498175	0.493606
40	0.235122	0.00124917	-0.169561	-0.220432
41	0.524074	-0.645801	-0.664355	-0.667882
42	-0.532862	-0.437669	-0.546732	0.485412
43	0.122017	-0.840995	0.329996	-0.405112
44	0.147178	-0.296841	-0.0864119	0.104553
45	-0.286876	-0.0671075	-0.306189	0.328892
46	0.174263	-0.273912	0.00679842	-0.0184946
47	0.257916	-0.412457	-0.175321	0.0547317
48	-0.0474944	0.163787	-0.177292	-0.00847873
49	0.083421	-0.322959	-0.00975349	0.1255
50	-0.0283464	-0.46189	-0.27009	0.338662
51	-0.252006	0.250623	0.051091	-0.271989
52	0.203527	-0.0349804	-0.145885	-0.116404
53	0.418745	-0.515636	-0.286874	-0.25515
54	-0.517725	-0.693262	-0.675131	0.516203
55	0.0261327	-0.444092	0.15083	0.0656054
56	0.00669675	-0.279554	0.0831523	0.0962465
57	0.172032	0.0887982	-0.171824	-0.211947
58	0.122399	-0.1675	0.0625624	-0.0759764
59	-0.331975	0.208497	-0.328524	0.161024
60	-0.0682543	-0.260378	-0.0471935	0.230281
61	0	0	0	0


TF	Unknown
TF Name	Unknown
Gene	CM000998.3_109930516-109931887(-)_1
Motif	CM000998.3_109930516-109931887(-)_1|1|1x0
Family	C2H2 ZF
Species	Unknown
Pos	A	C	G	T
1	0.119399	-0.922074	0.344324	-0.450678
2	0.156575	-0.323621	-0.0960465	0.110477
3	-0.317822	-0.0801475	-0.338709	0.348116
4	0.0573252	-0.274994	0.144422	-0.0298884
5	-0.0946345	-0.513272	-0.190565	0.351076
6	-0.705794	-0.413412	-0.114503	0.423062
7	0.0190059	-0.271185	0.174173	-0.0332451
8	-0.824534	-0.285227	-0.357704	0.461327
9	-0.50945	-0.884098	-0.565357	0.516924
10	-0.00758802	-0.27418	0.167034	0.00706083
11	0.392914	-0.448028	-0.381	-0.121235
12	-0.307382	-0.149826	0.0849648	0.199465
13	-0.0208916	-0.0023694	0.0362376	-0.0152987
14	-0.128415	-0.536179	-0.236622	0.377506
15	-0.763875	0.0814858	-0.354094	0.338235
16	0.227576	0.010504	-0.394994	-0.0535445
17	0.463021	-0.441315	-0.444426	-0.426596
18	-1.06829	-1.09522	0.575079	-1.12389
19	0.226417	-0.311801	-0.122252	0.0307224
20	-0.0290877	-0.523581	-0.293991	0.353551
21	0.134698	-0.225839	0.0913841	-0.0927734
22	0.186191	-0.298499	0.00508271	-0.0222711
23	0.27342	-0.451572	-0.195115	0.0536808
24	-0.0529073	0.175589	-0.19328	-0.0107128
25	0.226417	-0.311801	-0.122252	0.0307224
26	-0.0290877	-0.523581	-0.293991	0.353551
27	0.134698	-0.225839	0.0913841	-0.0927734
28	0.217907	-0.0400329	-0.159973	-0.12809
29	0.438638	-0.571871	-0.324471	-0.290162
30	-0.586831	-0.776671	-0.757063	0.531336
31	-0.0397422	-0.273013	-0.0307545	0.210183
32	-0.0947991	-0.384943	-0.0104713	0.257144
33	0.0935192	-0.160283	0.0886475	-0.0747406
34	0.217907	-0.0400329	-0.159973	-0.12809
35	0.438638	-0.571871	-0.324471	-0.290162
36	-0.586831	-0.776671	-0.757063	0.531336
37	0.0248563	-0.483681	0.159713	0.0675451
38	0.00548541	-0.304088	0.0881702	0.102331
39	0.183443	0.0934279	-0.188428	-0.231821
40	0.131124	-0.182395	0.0664119	-0.0834145
41	-0.364712	0.219796	-0.36098	0.168455
42	-0.0770677	-0.284845	-0.0542909	0.245791
43	0	0	0	0


TF	Unknown
TF Name	Unknown
Gene	CM000998.3_109981870-109983541(-)_1
Motif	CM000998.3_109981870-109983541(-)_1|1|1x0
Family	C2H2 ZF
Species	Unknown
Pos	A	C	G	T
1	-0.565699	-0.734437	0.528391	-0.774839
2	-0.612768	-0.282102	-0.501938	0.465233
3	-0.869507	-1.13629	0.562683	-0.858233
4	-0.00212183	-0.216452	0.138268	0.00965533
5	0.338296	-0.337791	-0.283904	-0.0750618
6	-0.240653	-0.113984	0.0747799	0.166834
7	0.147162	-0.428084	0.0425781	0.0494035
8	-0.248755	-0.183937	-0.16676	0.322254
9	-0.529808	-0.65386	-0.43236	0.493226
10	0.0793387	0.137238	-0.209119	-0.0914689
11	-0.476791	-0.774015	0.520176	-0.73166
12	0.560526	-0.967711	-0.893613	-0.888253
13	0.0273479	-0.381498	0.135768	0.0616681
14	0.00816018	-0.240726	0.0746358	0.0860209
15	0.15297	0.0806012	-0.146001	-0.180887
16	0.123908	-0.202029	0.000939408	0.0168856
17	-0.00994656	-0.156323	-0.0110455	0.130347
18	-0.431993	-0.233573	-0.19764	0.382333
19	-0.294877	-0.676943	0.477961	-0.55806
20	0.411377	-0.0854956	-0.543631	-0.502884
21	-0.77654	0.515247	-0.701895	-0.445163
22	-0.115627	-0.22092	-0.0290774	0.229739
23	-0.221472	-0.307318	-0.065454	0.311027
24	-0.201633	-0.256468	-0.215593	0.344132
25	-0.00212183	-0.216452	0.138268	0.00965533
26	0.338296	-0.337791	-0.283904	-0.0750618
27	-0.240653	-0.113984	0.0747799	0.166834
28	0.129858	-0.326053	0.134611	-0.0882504
29	-0.214307	-0.49831	0.0621092	0.282913
30	-0.360311	-0.554228	-0.401703	0.460618
31	0.289491	-0.276303	0.0207107	-0.323943
32	0.573186	-1.08221	-1.06173	-1.05656
33	-0.360953	-0.401826	-0.778541	0.477337
34	0.188803	-0.243905	-0.0915146	0.0314715
35	-0.00468219	-0.402238	-0.217655	0.302945
36	0.111778	-0.178081	0.0769549	-0.0711012
37	0.154488	-0.235185	0.00888336	-0.0131081
38	0.231519	-0.351348	-0.145166	0.0548571
39	-0.0393073	0.144395	-0.152162	-0.0053845
40	-0.0049591	-0.213261	0.0599144	0.0974115
41	0.125307	-0.277961	-0.0327263	0.0830877
42	-0.076331	0.125661	-0.0592444	-0.0208401
43	0.17977	-0.0276049	-0.124033	-0.0983999
44	0.382744	-0.42967	-0.230769	-0.203186
45	-0.413207	-0.565831	-0.550067	0.48576
46	0.0273479	-0.381498	0.135768	0.0616681
47	0.00816018	-0.240726	0.0746358	0.0860209
48	0.15297	0.0806012	-0.146001	-0.180887
49	0.108042	-0.144015	0.056016	-0.064439
50	-0.281078	0.188845	-0.278077	0.147569
51	-0.0551537	-0.222199	-0.036842	0.204413
52	0	0	0	0


TF	Unknown
TF Name	Unknown
Gene	CM000998.3_110029554-110031090(+)_1
Motif	CM000998.3_110029554-110031090(+)_1|1|1x0
Family	C2H2 ZF
Species	Unknown
Pos	A	C	G	T
1	-0.00913203	-0.230603	0.158987	-0.00405429
2	-0.183883	-0.00553216	0.121147	0.0154032
3	0.301584	-0.117843	-0.284857	-0.145015
4	0.0394381	-0.154976	0.0903916	-0.0115837
5	-0.028428	-0.27334	-0.0845496	0.232322
6	-0.365283	-0.194233	-0.0193645	0.295123
7	-0.00529425	0.00037924	0.00276717	0.00210161
8	0.00591317	-0.0847469	-0.111724	0.143139
9	-0.287099	0.183234	-0.176223	0.111384
10	0.061765	0.103897	-0.148138	-0.0625268
11	-0.277306	-0.493587	0.448159	-0.462767
12	0.504112	-0.607942	-0.554023	-0.550123
13	0.0221749	-0.227742	0.191823	-0.0967096
14	-0.102104	-0.231978	-0.0360278	0.231202
15	-0.0815984	-0.245694	-0.107737	0.260798
16	0.0703191	0.140446	-0.260307	-0.0490103
17	-0.419475	-0.491984	0.465239	-0.422278
18	0.499579	-0.591657	-0.540242	-0.527995
19	0.139968	-0.154821	-0.00172906	-0.0345355
20	0.00413791	-0.285916	-0.202994	0.266255
21	-0.0551271	-0.145403	0.15687	-0.0138232
22	-0.285239	-0.176938	0.311018	-0.113743
23	-0.379759	0.367785	-0.213638	-0.1944
24	-0.503076	-0.396129	0.430436	-0.229076
25	-0.0138549	-0.217128	0.0496662	0.115173
26	0.0441726	-0.135111	0.090918	-0.0327201
27	0.119822	0.0221355	-0.0501223	-0.131359
28	-0.871854	-0.993708	0.563162	-0.971005
29	-0.262942	-0.412803	-0.604275	0.450079
30	-1.09233	-1.12342	0.575548	-1.09276
31	0.127523	-0.40457	0.104435	-0.00308561
32	-0.069502	-0.171639	-0.029112	0.187291
33	-0.520449	-0.598172	0.504715	-0.60333
34	0.162578	-0.0542845	-0.0626351	-0.098129
35	-0.231946	-0.176174	-0.15766	0.31211
36	-0.433212	-0.522724	-0.345131	0.459298
37	-0.0501785	-0.026934	0.0925506	-0.0307081
38	0.0354437	-0.0845979	-0.246042	0.183119
39	-0.304937	-0.168446	0.219319	0.0678086
40	0.166697	-0.105871	-0.0751894	-0.0421972
41	-0.357348	-0.379967	0.445089	-0.447066
42	0.507702	-0.592746	-0.58856	-0.572143
43	0.0461712	-0.310238	0.198144	-0.0860883
44	0.122511	-0.272168	-0.0185962	0.0724915
45	0.00938261	0.0421436	0.0693921	-0.153043
46	0.0807842	-0.102631	0.0429262	-0.0447255
47	-0.194056	0.147893	-0.191873	0.117858
48	-0.0346134	-0.156168	-0.0212885	0.154266
49	0	0	0	0


TF	Unknown
TF Name	Unknown
Gene	CM000998.3_110089665-110091408(+)_1
Motif	CM000998.3_110089665-110091408(+)_1|1|1x0
Family	C2H2 ZF
Species	Unknown
Pos	A	C	G	T
1	-0.466185	-0.667638	0.0882826	0.345921
2	-0.835292	0.554266	-0.787851	-0.96764
3	-0.275662	0.243426	-0.466505	0.138864
4	0.477106	-0.590045	-0.595857	-0.310252
5	0.382824	-0.218749	-0.408398	-0.228604
6	-0.0643714	0.0610606	-0.0882103	0.0684127
7	0.190962	-0.130664	0.00989339	-0.164608
8	-0.376399	0.0909907	-0.255313	0.253114
9	-0.595918	-0.668005	-0.562263	0.512907
10	0.17808	-0.0434161	-0.363713	0.0627511
11	-0.54615	-0.576636	0.473543	-0.323125
12	-0.81362	-0.922137	0.554196	-0.841064
13	0.0519715	-0.232424	0.126508	-0.0226649
14	-0.0675161	-0.425782	-0.149613	0.313918
15	-0.580752	-0.330534	-0.0747308	0.385312
16	-0.0177771	-0.34816	0.255917	-0.103003
17	-0.0336668	-0.259888	0.264542	-0.163627
18	0.0818169	0.0884545	-0.0187088	-0.215411
19	-0.0787083	-0.242788	0.0248637	0.186131
20	-0.136141	-0.358644	0.36465	-0.287613
21	-0.0716151	-0.110997	0.262609	-0.262102
22	-0.0787083	-0.242788	0.0248637	0.186131
23	-0.136141	-0.358644	0.36465	-0.287613
24	-0.0716151	-0.110997	0.262609	-0.262102
25	0.0269569	-0.408244	0.142366	0.0634895
26	0.00760573	-0.257324	0.0783665	0.0904855
27	0.161274	0.0842399	-0.15697	-0.194105
28	0.228463	-0.08515	-0.103111	-0.15668
29	-0.0516401	-0.123012	-0.324838	0.275414
30	0.00966825	0.141706	-0.240695	0.00738577
31	-0.498246	-0.598742	0.495188	-0.518352
32	-0.576693	0.536092	-0.812998	-0.839122
33	-0.274444	-0.0312487	-0.0275465	0.203935
34	0.139373	-0.0629808	-0.0081539	-0.110585
35	-0.32452	-0.569658	0.457947	-0.41282
36	-0.511467	-0.570938	-0.569561	0.498864
37	0.356338	-0.312809	-0.0428924	-0.473931
38	-0.440468	0.2882	-0.261319	0.059812
39	-0.688163	-0.622196	-0.631025	0.521454
40	0.0651746	-0.117306	-0.385039	0.220821
41	-0.528758	-0.405598	0.454924	-0.336762
42	-0.870466	-0.932121	0.55906	-0.901696
43	0.167343	-0.2918	0.182692	-0.304341
44	-0.655438	-0.118851	-0.439203	0.423996
45	-1.08228	-1.12478	0.574186	-1.04144
46	0.167343	-0.2918	0.182692	-0.304341
47	-0.655438	-0.118851	-0.439203	0.423996
48	-1.08228	-1.12478	0.574186	-1.04144
49	0	0	0	0


TF	Unknown
TF Name	Unknown
Gene	CM000998.3_110156279-110157881(+)_1
Motif	CM000998.3_110156279-110157881(+)_1|1|1x0
Family	C2H2 ZF
Species	Unknown
Pos	A	C	G	T
1	-0.844809	-1.09019	0.559644	-0.829761
2	-1.04366	0.573588	-1.05324	-1.12538
3	-0.376258	0.12226	-0.205759	0.212652
4	0.470793	-0.568065	-0.573723	-0.295691
5	0.375888	-0.209736	-0.394357	-0.21933
6	-0.0625172	0.0595893	-0.0857241	0.0667465
7	0.186526	-0.126573	0.0102577	-0.159617
8	-0.364702	0.0902969	-0.246825	0.248122
9	-0.572173	-0.642348	-0.53941	0.507254
10	0.174293	-0.0413311	-0.353136	0.0620213
11	-0.525528	-0.555206	0.467131	-0.308416
12	-0.781406	-0.887046	0.550145	-0.808123
13	0.12787	-0.209879	0.00044494	0.016969
14	-0.0107426	-0.162424	-0.0118813	0.134636
15	-0.45234	-0.246729	-0.209494	0.391497
16	-0.0159694	-0.337593	0.250468	-0.0989357
17	-0.0314829	-0.251707	0.25882	-0.157998
18	0.0800238	0.0864854	-0.0178368	-0.209324
19	-0.0759267	-0.235657	0.0248993	0.181891
20	-0.129694	-0.346298	0.35782	-0.27715
21	-0.0684865	-0.106824	0.256877	-0.253923
22	-0.0759267	-0.235657	0.0248993	0.181891
23	-0.129694	-0.346298	0.35782	-0.27715
24	-0.0684865	-0.106824	0.256877	-0.253923
25	0.027153	-0.39651	0.139502	0.062717
26	0.00786239	-0.250044	0.0767472	0.0885448
27	0.157661	0.0826691	-0.152146	-0.188296
28	0.223218	-0.0820803	-0.0995655	-0.151713
29	-0.0488056	-0.118285	-0.314761	0.269578
30	0.00990016	0.138437	-0.233826	0.00767819
31	-0.478009	-0.575842	0.489086	-0.497583
32	-0.551998	0.531285	-0.782037	-0.807469
33	-0.266358	-0.0296106	-0.0260065	0.199338
34	0.135961	-0.0610279	-0.00765466	-0.10737
35	-0.310425	-0.549064	0.451298	-0.396383
36	-0.490706	-0.5486	-0.547259	0.492839
37	0.349861	-0.301545	-0.0387845	-0.458395
38	-0.426684	0.282666	-0.252284	0.0603325
39	-0.661491	-0.597272	-0.605867	0.516057
40	0.307005	-0.0408903	-0.446103	-0.152341
41	-0.633415	-0.687513	0.525275	-0.677175
42	0.554093	-0.863885	-0.83357	-0.870429
43	0.164358	-0.282612	0.1793	-0.294821
44	-0.633325	-0.110964	-0.422823	0.41749
45	-1.04122	-1.0826	0.571326	-1.00146
46	0	0	0	0


TF	Unknown
TF Name	Unknown
Gene	CM000998.3_110186289-110187291(-)_1
Motif	CM000998.3_110186289-110187291(-)_1|1|1x0
Family	C2H2 ZF
Species	Unknown
Pos	A	C	G	T
1	0.0919861	-0.765625	-0.140753	0.271695
2	-0.0210153	-0.16322	0.144905	-0.0157188
3	-0.095548	-0.347208	0.353886	-0.310619
4	0.380797	-0.629727	0.0867275	-0.850299
5	-0.726869	-0.444168	-1.07958	0.527575
6	-0.830129	-1.13063	-1.11394	0.568341
7	0	0	0	0


TF	Unknown
TF Name	Unknown
Gene	CM000998.3_110186289-110187291(-)_1
Motif	CM000998.3_110186289-110187291(-)_1|2|1x0
Family	C2H2 ZF
Species	Unknown
Pos	A	C	G	T
1	0.0163757	0.00126989	-0.0357995	0.0161014
2	-0.465803	-0.471607	-0.327411	0.454805
3	-0.975061	-1.13207	-0.881417	0.566899
4	-0.069999	-0.116197	0.234493	-0.175414
5	-0.149504	-0.594901	0.337561	-0.0647034
6	-0.610484	-0.0481273	-0.117211	0.32144
7	-0.267801	-0.43421	-0.074008	0.351984
8	-0.348105	-0.302542	0.181471	0.185939
9	-0.513938	-0.39803	0.44049	-0.270426
10	0	0	0	0


TF	Unknown
TF Name	Unknown
Gene	CM000998.3_110194007-110195741(-)_1
Motif	CM000998.3_110194007-110195741(-)_1|1|1x0
Family	C2H2 ZF
Species	Unknown
Pos	A	C	G	T
1	-0.185127	-0.343285	0.088124	0.222313
2	-0.141993	-0.127312	0.11288	0.0920704
3	-0.133654	-0.0488145	0.209715	-0.124667
4	0.0466852	-0.196784	0.110495	-0.0172106
5	-0.0477714	-0.35448	-0.118054	0.278772
6	-0.47943	-0.26522	-0.0462288	0.34761
7	-0.00663375	0.000471288	0.00346175	0.00262825
8	0.00352034	-0.110015	-0.143799	0.175371
9	-0.371693	0.217315	-0.23284	0.127337
10	-0.0173958	-0.0399828	-0.307114	0.213298
11	-0.383607	-0.446903	0.446203	-0.361135
12	-0.534592	-0.709907	0.519948	-0.694556
13	0.174328	-0.219989	-0.0811193	0.0309554
14	0.00209231	-0.360191	-0.191985	0.282427
15	0.103037	-0.161105	0.0713034	-0.063617
16	-0.0277785	-0.278908	-0.182774	0.274006
17	-0.108286	-0.225712	-0.15294	0.283941
18	-0.282571	-0.26427	0.162263	0.170595
19	0.205068	0.0683292	-0.118852	-0.33205
20	-0.425822	-0.480778	-0.555887	0.479473
21	0.505749	-0.639154	-0.600139	-0.501768
22	0.0157443	-0.342701	0.197647	-0.0303516
23	-0.109205	-0.525274	-0.0688673	0.3161
24	-0.187229	-0.220935	0.135863	0.140398
25	-0.379631	-0.244004	0.367075	-0.164864
26	-0.510349	0.425816	-0.302312	-0.27822
27	-0.684033	-0.550101	0.485023	-0.340898
28	-0.0220365	-0.2766	0.0575124	0.139548
29	0.0528414	-0.17168	0.111382	-0.043453
30	0.146945	0.0246105	-0.0658795	-0.167614
31	-0.917715	-1.00605	0.568952	-1.13002
32	-0.0160593	-0.507482	-0.621093	0.395535
33	-0.125818	0.0305462	-0.142685	0.163959
34	0.0198571	-0.389103	-0.0410873	0.213588
35	0.132731	0.0725087	-0.0531671	-0.239542
36	-0.317117	0.38023	-0.254455	-0.25067
37	0.199118	-0.0724637	-0.0829213	-0.127371
38	-0.312515	-0.242669	-0.219485	0.368818
39	-0.606781	-0.718879	-0.496476	0.510928
40	-0.0351161	-0.178168	0.142011	0.0117395
41	0.416316	-0.354892	-0.491	-0.202441
42	-0.650807	-0.40397	0.484493	-0.480565
43	0.203942	-0.1374	-0.0989772	-0.0576603
44	-0.505915	-0.534242	0.498994	-0.618272
45	0.549491	-0.828623	-0.823381	-0.802822
46	-0.213207	-0.367144	-0.0576288	0.318651
47	0.0848236	-0.221275	0.0201548	0.0553832
48	-0.0389159	0.0416698	0.165602	-0.283326
49	0.0993354	-0.130359	0.051925	-0.0578431
50	-0.251949	0.176282	-0.249215	0.138668
51	-0.0480047	-0.20023	-0.0313176	0.188533
52	0	0	0	0


TF	Unknown
TF Name	Unknown
Gene	CM000998.3_110225724-110227335(-)_1
Motif	CM000998.3_110225724-110227335(-)_1|1|1x0
Family	C2H2 ZF
Species	Unknown
Pos	A	C	G	T
1	-0.00242682	-0.0799311	-0.165802	0.173485
2	-0.393587	0.441338	-0.414139	-0.348833
3	0.394155	-0.505534	-0.302408	-0.148097
4	0.0323241	-0.162602	-0.123633	0.171075
5	-0.0580217	-0.24263	0.0177711	0.179358
6	-0.0234965	-0.14518	-0.0465124	0.157874
7	0.125252	-0.171272	0.109531	-0.151973
8	-0.137283	-0.287175	0.31207	-0.152848
9	-0.12202	-0.213997	-0.116769	0.271785
10	-0.14159	-0.437968	0.408787	-0.455681
11	-0.139365	0.107146	-0.342967	0.187723
12	-0.0950166	-0.0306876	-0.121653	0.178698
13	0.0721598	-0.0415979	-0.110551	0.0551185
14	0.0878392	-0.0305137	0.00320242	-0.0776458
15	-0.0769138	0.0733643	-0.0897762	0.0663336
16	0.0721598	-0.0415979	-0.110551	0.0551185
17	0.0878392	-0.0305137	0.00320242	-0.0776458
18	-0.0769138	0.0733643	-0.0897762	0.0663336
19	0.0668536	-0.114725	-0.0289814	0.0531899
20	0.0821349	-0.125781	-0.0639254	0.0719324
21	-0.323285	-0.135716	-0.18648	0.330911
22	0.0571726	-0.184208	-0.0941153	0.146069
23	-0.189035	-0.438474	0.371507	-0.196424
24	-0.171952	-0.397439	-0.376283	0.398987
25	-0.681631	-0.852217	0.544056	-0.819834
26	-0.0112195	-0.720546	0.429123	-0.826556
27	0.0455246	-0.0005135	-0.183132	0.0915686
28	0.101372	-0.159255	0.00304374	0.0157947
29	-0.00608856	-0.123135	-0.0069673	0.106094
30	-0.325274	-0.166612	-0.137879	0.325882
31	-0.0102279	-0.0100344	-0.189703	0.146134
32	-0.380986	-0.3713	0.389745	-0.1515
33	-0.603111	-0.676469	0.523146	-0.689138
34	0.0922395	-0.196419	-0.0809702	0.113034
35	-0.0547402	-0.242269	0.0262142	0.171365
36	0.056838	-0.169639	-0.11842	0.152957
37	0.229731	-0.189933	0.0690061	-0.314401
38	0.451936	-0.537215	-0.240655	-0.51685
39	-0.543341	-0.553133	-0.588639	0.501901
40	-0.962889	-1.12709	0.57188	-1.07067
41	-0.257808	-0.973204	0.510033	-0.978278
42	-0.313034	-0.790227	-0.650633	0.495265
43	0.0668536	-0.114725	-0.0289814	0.0531899
44	0.0821349	-0.125781	-0.0639254	0.0719324
45	-0.323285	-0.135716	-0.18648	0.330911
46	0.00914227	-0.0552805	-0.181693	0.1584
47	-0.12168	-0.0897117	-0.016827	0.167017
48	-0.555478	-0.445489	0.482505	-0.487108
49	0	0	0	0


TF	Unknown
TF Name	Unknown
Gene	CM000998.3_110275084-110276965(+)_1
Motif	CM000998.3_110275084-110276965(+)_1|1|1x0
Family	C2H2 ZF
Species	Unknown
Pos	A	C	G	T
1	-0.149692	-0.580117	0.11407	0.237598
2	-0.0629552	-0.518184	0.10179	0.195223
3	-1.14035	-1.05449	0.55862	-0.657295
4	0	0	0	0


TF	Unknown
TF Name	Unknown
Gene	CM000998.3_110275084-110276965(+)_1
Motif	CM000998.3_110275084-110276965(+)_1|2|1x0
Family	C2H2 ZF
Species	Unknown
Pos	A	C	G	T
1	-0.471724	-0.777006	0.525816	-0.855627
2	-0.373571	-0.428137	-0.468032	0.456882
3	-0.89246	-1.12927	0.569702	-1.07138
4	0.230964	-0.527757	-0.0864129	0.0725302
5	-0.282293	-0.407685	-0.123704	0.36823
6	-0.694227	-0.751282	-0.474141	0.516518
7	0.0472174	0.206919	-0.169759	-0.223048
8	-0.192637	-0.343018	0.301622	-0.0449837
9	0.300241	-0.158709	-0.107979	-0.275829
10	0	0	0	0


TF	Unknown
TF Name	Unknown
Gene	CM000998.3_110275084-110276965(+)_1
Motif	CM000998.3_110275084-110276965(+)_1|3|1x0
Family	C2H2 ZF
Species	Unknown
Pos	A	C	G	T
1	-0.284403	-0.466221	0.409116	-0.241457
2	-0.306946	-0.674574	0.437893	-0.256246
3	-0.376826	-1.16239	0.529142	-0.887675
4	0.0778098	-0.256196	-0.00920911	0.103937
5	0.0503059	-0.174854	-0.0952459	0.147846
6	-0.131825	0.281561	-0.191576	-0.151096
7	0.166497	-0.269049	-0.0977411	0.0777655
8	0.225642	-0.40533	-0.0872704	0.0443455
9	0.390233	-0.159395	-0.344179	-0.399607
10	0.207957	-0.276469	-0.337795	0.145288
11	-0.103414	-0.517381	0.400775	-0.407052
12	-0.262388	-0.494765	-0.405972	0.437868
13	0.104889	-0.185651	0.00374337	0.0277625
14	0.492899	-0.691725	-0.403698	-0.536238
15	-0.454601	0.461303	-0.632522	-0.281361
16	0.259106	0.104562	-0.260302	-0.440497
17	-0.952601	-0.722861	-0.961894	0.555095
18	0.572972	-1.126	-1.07758	-0.997076
19	0.150922	-0.193718	-0.0242164	-0.000632858
20	-0.164497	-0.0468116	-0.00186006	0.152824
21	0.153499	-0.0420968	-0.341805	0.0839411
22	0	0	0	0


TF	Unknown
TF Name	Unknown
Gene	CM000998.3_110275084-110276965(+)_1
Motif	CM000998.3_110275084-110276965(+)_1|4|1x0
Family	C2H2 ZF
Species	Unknown
Pos	A	C	G	T
1	-0.684683	-0.441736	0.426514	-0.118238
2	-0.491695	-1.02758	0.506152	-0.424316
3	-0.208911	-1.21084	0.488131	-0.613868
4	0	0	0	0


TF	Unknown
TF Name	Unknown
Gene	CM000998.3_124962535-124963390(+)_1
Motif	CM000998.3_124962535-124963390(+)_1|1|1x0
Family	C2H2 ZF
Species	Unknown
Pos	A	C	G	T
1	0.259949	0.0260958	-0.117743	-0.448485
2	-0.898765	-0.734911	-0.9793	0.554459
3	0.56557	-0.982299	-1.00058	-0.926911
4	0.248389	0.0539281	-0.0903534	-0.546802
5	-1.09499	-0.896844	-1.10012	0.569775
6	0.571381	-1.08967	-1.05706	-0.983889
7	0.248389	0.0539281	-0.0903534	-0.546802
8	-1.09499	-0.896844	-1.10012	0.569775
9	0.571381	-1.08967	-1.05706	-0.983889
10	0.333879	-0.204838	-0.0651675	-0.445842
11	-0.449229	0.0707403	-0.543979	0.338831
12	-1.08066	-1.12422	-1.06752	0.574751
13	0.312308	-0.0832893	-0.344737	-0.174077
14	0.452197	-0.584082	-0.352852	-0.334422
15	-0.263754	0.0942113	-0.030761	0.107655
16	-0.0434837	-0.435912	-0.328104	0.353913
17	-0.280481	-0.42259	0.438784	-0.454298
18	-0.445328	-0.561476	-0.38857	0.471018
19	-0.586527	-0.648877	0.508935	-0.539955
20	-0.408664	-0.564799	0.464024	-0.370102
21	0.0909357	-0.238421	0.0766281	-0.00148945
22	0.157898	-0.646615	0.135051	-0.0127037
23	-0.209439	0.169169	-0.31752	0.153802
24	-0.595151	-0.498057	-0.226178	0.452445
25	-0.22892	-0.219978	0.0315494	0.238486
26	-0.129423	0.325698	-0.328259	-0.173148
27	-0.234413	0.264376	-0.152906	-0.0576176
28	0	0	0	0


TF	Unknown
TF Name	Unknown
Gene	CM000998.3_129733518-129735504(-)_1
Motif	CM000998.3_129733518-129735504(-)_1|1|1x0
Family	C2H2 ZF
Species	Unknown
Pos	A	C	G	T
1	-0.630814	-0.868687	0.535013	-0.692659
2	-0.305653	0.210366	-0.479596	0.190521
3	-0.247997	-0.557275	-0.381846	0.438194
4	-0.498159	-0.919868	0.513909	-0.52729
5	-0.346356	-0.320779	-0.33714	0.416918
6	-0.820494	-0.84645	-0.637735	0.541095
7	-0.0954369	-0.299673	-0.114221	0.284876
8	0.203672	0.091755	-0.114308	-0.400321
9	-0.268941	0.421046	-0.38672	-0.382392
10	-0.0954369	-0.299673	-0.114221	0.284876
11	0.203672	0.091755	-0.114308	-0.400321
12	-0.268941	0.421046	-0.38672	-0.382392
13	-0.498159	-0.919868	0.513909	-0.52729
14	-0.346356	-0.320779	-0.33714	0.416918
15	-0.820494	-0.84645	-0.637735	0.541095
16	-0.0954369	-0.299673	-0.114221	0.284876
17	0.203672	0.091755	-0.114308	-0.400321
18	-0.268941	0.421046	-0.38672	-0.382392
19	-0.0954369	-0.299673	-0.114221	0.284876
20	0.203672	0.091755	-0.114308	-0.400321
21	-0.268941	0.421046	-0.38672	-0.382392
22	-0.322019	-0.638047	0.456574	-0.364414
23	0.108932	-0.262153	-0.262613	0.21001
24	-0.181258	0.221651	-0.196958	0.0169992
25	0.32714	-0.23367	-0.154335	-0.228216
26	0.280203	-0.113398	-0.152726	-0.207653
27	-0.0346802	0.182594	-0.109688	-0.109404
28	-0.15705	-0.670451	0.458524	-0.666287
29	-0.416941	0.412124	-0.467511	-0.159059
30	-0.0352822	-0.0886093	-0.193712	0.210166
31	-0.666464	-0.996294	0.557672	-1.1413
32	0.517463	-0.607587	-0.477929	-0.891352
33	-0.516138	-0.515242	-0.598304	0.496627
34	-0.444076	-0.726644	0.498462	-0.520623
35	0.165365	-0.198009	-0.188543	0.0986136
36	-0.249407	-0.269813	-0.346193	0.388991
37	0.149171	-0.200104	0.0473896	-0.073629
38	0.2303	0.0953932	-0.20317	-0.367976
39	-0.0337686	0.0833344	-0.0167384	-0.0452334
40	-0.15705	-0.670451	0.458524	-0.666287
41	-0.416941	0.412124	-0.467511	-0.159059
42	-0.0352822	-0.0886093	-0.193712	0.210166
43	-0.472457	-0.847162	0.5284	-0.838909
44	-0.442721	0.332739	-0.41789	0.0436215
45	-0.578251	-0.632457	-0.682073	0.517839
46	0.171225	-0.100394	-0.0653357	-0.0641017
47	-0.18687	-0.136499	-0.0330418	0.228563
48	-0.0274004	-0.35614	0.253258	-0.0814138
49	0.354857	-0.299728	-0.117079	-0.327071
50	-0.561078	0.0616439	-0.314555	0.319748
51	-1.01871	-1.08569	0.55865	-0.69334
52	0.314634	-0.152888	-0.0999134	-0.357912
53	-0.338567	0.21499	-0.297668	0.145185
54	-0.686255	-0.772158	-0.641752	0.531084
55	0.321704	-0.297626	-0.0189642	-0.355281
56	0.182185	-0.115946	-0.288654	0.0786954
57	-0.400967	-0.388972	-0.279557	0.426363
58	0.252755	-0.109746	-0.039402	-0.283631
59	0.40566	-0.432127	-0.150283	-0.422553
60	-1.01689	-0.52559	0.528679	-0.642954
61	0.297511	-0.611048	0.181216	-0.596096
62	-0.270262	-0.277137	-0.424056	0.407961
63	-0.611882	-0.778908	-0.752493	0.53306
64	0	0	0	0


TF	Unknown
TF Name	Unknown
Gene	CM000998.3_138098820-138099741(+)_1
Motif	CM000998.3_138098820-138099741(+)_1|1|1x0
Family	C2H2 ZF
Species	Unknown
Pos	A	C	G	T
1	0.115535	-0.0958407	0.0528517	-0.116994
2	-0.48264	-0.164048	-0.360289	0.40641
3	-0.685318	-0.668834	0.525233	-0.642465
4	0.00726987	-0.0983196	-0.152177	0.170645
5	-0.122433	-0.112892	0.038637	0.140358
6	-0.576092	-0.295443	0.453632	-0.413333
7	-0.930436	-0.917867	-0.439969	0.531314
8	-1.05141	0.568876	-1.13009	-0.88175
9	0.454587	-0.823052	-0.746661	-0.0850242
10	-0.287332	-0.446376	-0.149276	0.383288
11	0.511856	-0.537024	-0.583499	-0.701362
12	-0.733554	-0.350002	-0.410227	0.474185
13	0.00159675	-0.231134	0.167763	-0.028029
14	0.370988	-0.45802	-0.130322	-0.250766
15	-0.330516	-0.183844	-0.278073	0.371217
16	-0.542702	-0.63121	0.513031	-0.655584
17	-0.477003	-0.171901	-0.446386	0.420891
18	-0.597166	-0.796159	0.519741	-0.556056
19	0	0	0	0


TF	Unknown
TF Name	Unknown
Gene	CM000998.3_138131275-138132142(+)_1
Motif	CM000998.3_138131275-138132142(+)_1|1|1x0
Family	C2H2 ZF
Species	Unknown
Pos	A	C	G	T
1	0.134731	-0.204268	0.082121	-0.0951087
2	0.430482	-0.516396	-0.116321	-0.62721
3	0.0312482	0.146632	-0.164923	-0.0758562
4	0.196168	-0.28195	0.146618	-0.296715
5	0.498636	-0.476474	-0.646657	-0.5403
6	-0.496012	0.0299757	-0.480382	0.35766
7	0.230234	-0.246344	-0.318632	0.0981605
8	-0.467783	-0.622262	-0.499922	0.491992
9	0.519101	-0.701646	-0.671826	-0.546884
10	-0.784944	-0.772618	0.547189	-0.848088
11	-0.254613	-0.0784607	-0.562601	0.368306
12	-0.000459382	0.218801	-0.318095	-0.0628274
13	-0.930436	-0.917867	-0.439969	0.531314
14	-1.05141	0.568876	-1.13009	-0.88175
15	0.454587	-0.823052	-0.746661	-0.0850242
16	-0.287332	-0.446376	-0.149276	0.383288
17	0.511856	-0.537024	-0.583499	-0.701362
18	-0.733554	-0.350002	-0.410227	0.474185
19	0.125671	-0.122926	0.092456	-0.171541
20	0.52881	-0.660108	-0.641797	-0.759534
21	-0.416966	0.409915	-0.470774	-0.149347
22	0	0	0	0


TF	Unknown
TF Name	Unknown
Gene	CM000998.3_138142931-138144008(-)_1
Motif	CM000998.3_138142931-138144008(-)_1|1|1x0
Family	C2H2 ZF
Species	Unknown
Pos	A	C	G	T
1	-0.862704	-1.08523	0.568965	-1.13001
2	-0.397245	-0.34463	-0.395691	0.438549
3	-0.459918	-0.630235	-0.653933	0.504749
4	0.339164	-0.246639	-0.129865	-0.293968
5	-0.190107	-0.34427	-0.202712	0.356955
6	-0.463169	-0.669338	-0.52013	0.496896
7	0.368887	-0.00414174	-0.559378	-0.402916
8	-0.0832266	-0.781102	0.450946	-0.734414
9	0.572312	-1.10566	-1.01852	-1.04296
10	0.134749	-0.00842859	-0.0377768	-0.131512
11	-0.321073	0.0462177	-0.398269	0.303318
12	-0.733188	-0.847892	0.542451	-0.729982
13	-0.0575847	-0.145516	0.0561639	0.104088
14	-0.353199	0.364628	-0.410744	-0.0691497
15	-0.623125	-0.571146	-0.531269	0.505032
16	0.0561748	-0.196043	0.156325	-0.101317
17	-0.38737	-0.337369	-0.301443	0.42008
18	-0.208528	0.183146	-0.0804944	0.0111169
19	0.240143	0.0934965	-0.426588	-0.18913
20	-0.743274	-1.02809	0.556931	-0.919212
21	0.568591	-1.10398	-0.904285	-1.03003
22	0.141667	-0.23069	-0.0627153	0.0647807
23	-0.570463	0.48328	-0.54062	-0.397618
24	-0.77274	-0.757284	0.520549	-0.467402
25	0	0	0	0


TF	Unknown
TF Name	Unknown
Gene	CM000998.3_138454088-138455504(+)_1
Motif	CM000998.3_138454088-138455504(+)_1|1|1x0
Family	C2H2 ZF
Species	Unknown
Pos	A	C	G	T
1	-0.506034	-0.819734	0.519447	-0.639055
2	0.0207812	-0.144568	-0.0758393	0.144375
3	-0.214185	0.34373	-0.312682	-0.157439
4	0.0330688	-0.122502	-0.310245	0.224575
5	-0.576986	-0.557555	0.480134	-0.359243
6	-0.780462	-0.768751	0.545221	-0.810798
7	0.127358	-0.339764	-0.00458349	0.0836386
8	0.0628214	-0.107155	0.0347298	-0.00887995
9	-0.158798	-0.18762	0.277916	-0.118781
10	-0.494408	-0.87997	0.524607	-0.696336
11	-0.23531	-0.368379	-0.291786	0.394343
12	-0.729359	-0.823391	-0.805552	0.544919
13	0.231959	-0.0381551	-0.177186	-0.146792
14	-0.470263	0.242001	-0.252948	0.132579
15	-0.424573	-0.702375	-0.459145	0.488259
16	0.23208	0.016741	-0.123912	-0.298838
17	-0.10753	0.338992	-0.482432	-0.150365
18	-0.236505	0.147596	-0.196671	0.139677
19	0.084106	-0.46409	-0.0646638	0.198978
20	-0.0102561	-0.101155	0.0958023	-0.00687051
21	-0.0371078	-0.197972	0.250176	-0.174584
22	-0.666464	-0.996294	0.557672	-1.1413
23	0.517463	-0.607587	-0.477929	-0.891352
24	-0.516138	-0.515242	-0.598304	0.496627
25	0.231959	-0.0381551	-0.177186	-0.146792
26	-0.470263	0.242001	-0.252948	0.132579
27	-0.424573	-0.702375	-0.459145	0.488259
28	0.232324	-0.0773235	-0.0417818	-0.261647
29	-0.559436	-0.22308	-0.474558	0.445699
30	-1.07435	-1.08262	0.573186	-1.04408
31	0.160466	-0.259242	-0.00276502	0.0038281
32	-0.0606499	-0.0630782	-0.0639188	0.146868
33	-0.140323	-0.258572	0.290376	-0.111697
34	0	0	0	0


TF	Unknown
TF Name	Unknown
Gene	CM000998.3_138604503-138606105(-)_1
Motif	CM000998.3_138604503-138606105(-)_1|1|1x0
Family	C2H2 ZF
Species	Unknown
Pos	A	C	G	T
1	-0.487753	-0.787685	0.529891	-0.906258
2	0.573366	-1.02269	-1.11181	-1.07817
3	-1.02794	0.571677	-1.11435	-1.00152
4	0.181211	-0.150008	-0.216831	0.0671854
5	-0.00479001	-0.584493	0.375882	-0.426599
6	0.0194809	-0.161914	-0.190163	0.209494
7	-0.347301	-0.671394	0.485165	-0.550769
8	-0.354056	-0.28352	-0.413246	0.423369
9	-0.732228	-1.10128	0.557943	-0.913906
10	0.126396	-0.103121	-0.0108121	-0.0466587
11	-0.0808592	0.0400634	-0.293333	0.19432
12	-0.236615	0.222357	-0.268085	0.0835153
13	0.0952358	-0.205425	-0.260119	0.199288
14	0.279704	-0.397948	-0.185147	0.018258
15	-0.164205	-0.213479	-0.0545992	0.260381
16	0.269049	-0.213502	-0.19447	-0.0499755
17	0.0813764	-0.595138	-0.0657778	0.225426
18	0.311421	-0.13095	-0.323216	-0.132661
19	0.165097	-0.28303	0.0281453	-0.0225572
20	-0.393984	0.18608	-0.167359	0.140266
21	-1.02382	-1.04891	0.567536	-0.914881
22	0.371782	-0.00591595	-0.568101	-0.40968
23	-0.0872354	-0.793845	0.453623	-0.746573
24	0.57363	-1.12534	-1.03711	-1.06186
25	-0.803426	-0.997827	0.555998	-0.839297
26	-0.434744	-0.208641	-0.387004	0.415603
27	-0.467151	-0.61316	-0.482912	0.48944
28	0	0	0	0


TF	Unknown
TF Name	Unknown
Gene	CM000998.3_138644350-138646156(+)_1
Motif	CM000998.3_138644350-138646156(+)_1|1|1x0
Family	C2H2 ZF
Species	Unknown
Pos	A	C	G	T
1	-0.159836	-0.325408	0.345984	-0.209656
2	0.093045	0.0426304	-0.117851	-0.0478883
3	-0.847579	-0.819275	0.552295	-0.855682
4	-0.483735	-0.651983	0.503321	-0.581198
5	0.344086	-0.436261	0.0159876	-0.411347
6	-0.219256	0.306507	-0.473018	0.014741
7	0.33028	-0.278492	-0.207078	-0.146747
8	-0.444399	-0.277705	-0.308438	0.418541
9	-1.06705	-1.12463	0.574336	-1.06238
10	0.240544	-0.109422	-0.36481	0.0216152
11	-0.404718	-0.735414	0.489945	-0.478357
12	-0.774787	-1.08547	0.563687	-1.0547
13	0.240544	-0.109422	-0.36481	0.0216152
14	-0.404718	-0.735414	0.489945	-0.478357
15	-0.774787	-1.08547	0.563687	-1.0547
16	0.0282505	-0.401193	0.132729	0.0712583
17	-0.146233	-0.316834	0.0480477	0.227056
18	-0.336795	-0.230211	-0.311776	0.391498
19	-0.62644	-0.958993	0.535058	-0.646637
20	-0.581027	-0.879755	0.530736	-0.674676
21	-0.00784172	-0.699187	-0.59461	0.408862
22	-0.515648	-0.87528	0.526071	-0.690856
23	-0.451596	-0.465385	-0.518397	0.477253
24	-0.508302	-0.57109	-0.537965	0.495756
25	0	0	0	0


TF	Unknown
TF Name	Unknown
Gene	CM000998.3_143158918-143160865(-)_1
Motif	CM000998.3_143158918-143160865(-)_1|1|1x0
Family	C2H2 ZF
Species	Unknown
Pos	A	C	G	T
1	-0.910613	-1.03131	0.569363	-1.12961
2	-0.183506	-0.284912	-0.411462	0.387029
3	-0.195339	-0.401583	-0.498852	0.423002
4	-0.0530634	-0.128189	-0.390159	0.293003
5	-0.20945	-0.00623	-0.0905766	0.200061
6	-0.614446	-0.702913	0.524283	-0.668155
7	0.109403	0.189963	-0.0357858	-0.612728
8	0.0659407	-0.508115	-0.130552	0.251709
9	-0.69467	-1.01822	0.554895	-0.943983
10	0.107352	0.0827506	-0.0893357	-0.157638
11	-0.311117	-0.215389	-0.258651	0.371297
12	-0.792416	-0.813795	0.540658	-0.672515
13	0.068971	0.0614029	-0.261717	0.0525563
14	-0.517338	-0.65114	0.501873	-0.527363
15	0.518664	-0.652674	-0.603231	-0.643905
16	0.204947	0.0989768	-0.247373	-0.240156
17	-0.121494	-0.588221	0.406905	-0.36272
18	0.419797	-0.488872	-0.182645	-0.409112
19	0.256583	0.145786	-0.24855	-0.635563
20	-0.555227	0.0897292	-0.753065	0.364636
21	0.569708	-0.997774	-1.00572	-1.0558
22	-0.0575387	-0.286728	0.0266206	0.188685
23	-0.192577	-0.408981	0.361165	-0.173156
24	-0.151307	-0.30979	0.337668	-0.201958
25	0	0	0	0


TF	Unknown
TF Name	Unknown
Gene	CM000998.3_143158918-143160865(-)_1
Motif	CM000998.3_143158918-143160865(-)_1|2|1x0
Family	C2H2 ZF
Species	Unknown
Pos	A	C	G	T
1	0.2151	-0.246268	0.0933871	-0.25811
2	-0.410253	-0.384564	-0.221729	0.414723
3	-0.680953	-0.767148	-0.716608	0.53511
4	0.166661	-0.0704778	-0.174432	0.00552352
5	-0.00196648	-0.0377692	0.00400906	0.0328348
6	0.364127	-0.171488	-0.186163	-0.441167
7	0.307878	-0.079112	-0.239131	-0.253245
8	0.427993	-0.441914	-0.343092	-0.296235
9	-0.932276	-0.954535	0.560889	-0.873326
10	0.00603236	-0.101163	-0.245197	0.210911
11	-0.101846	-0.100316	-0.0609642	0.189282
12	0.386947	-0.23805	-0.249664	-0.375014
13	-0.855677	-1.07569	0.568498	-1.13047
14	-0.517969	-0.265755	-0.624723	0.464935
15	-0.727506	-0.906312	-0.886082	0.551285
16	0.101289	-0.0794362	0.0140759	-0.059709
17	-0.187945	0.287144	-0.296705	-0.0413337
18	-0.362252	0.40925	-0.281864	-0.321283
19	0	0	0	0


TF	Unknown
TF Name	Unknown
Gene	CM000998.3_143229776-143231636(+)_1
Motif	CM000998.3_143229776-143231636(+)_1|1|1x0
Family	C2H2 ZF
Species	Unknown
Pos	A	C	G	T
1	0.213906	-0.244198	0.0930545	-0.255958
2	-0.406251	-0.380745	-0.219061	0.412891
3	-0.673632	-0.759218	-0.709035	0.533832
4	0.108844	-0.0356442	-0.277752	0.102585
5	-0.0439755	-0.0361185	-0.0620452	0.117016
6	-0.825554	-0.671161	0.537944	-0.729676
7	0.00621675	-0.10022	-0.243236	0.209646
8	-0.100986	-0.0994667	-0.0603936	0.188083
9	0.385101	-0.235477	-0.247009	-0.371472
10	-0.765226	-1.01012	0.563179	-1.13579
11	-0.649727	-0.669572	-0.780516	0.530996
12	0.548841	-0.860478	-0.898345	-0.705404
13	0.00621675	-0.10022	-0.243236	0.209646
14	-0.100986	-0.0994667	-0.0603936	0.188083
15	0.385101	-0.235477	-0.247009	-0.371472
16	-0.765226	-1.01012	0.563179	-1.13579
17	-0.649727	-0.669572	-0.780516	0.530996
18	0.548841	-0.860478	-0.898345	-0.705404
19	0.165612	-0.0698503	-0.17307	0.00561358
20	-0.00194752	-0.0374971	0.00398577	0.0326076
21	0.362335	-0.169493	-0.184064	-0.437265
22	-0.905541	-1.02579	0.568936	-1.12372
23	-0.182347	-0.283376	-0.409455	0.386069
24	-0.193985	-0.399463	-0.496371	0.422058
25	0.108844	-0.0356442	-0.277752	0.102585
26	-0.0439755	-0.0361185	-0.0620452	0.117016
27	-0.825554	-0.671161	0.537944	-0.729676
28	0.10923	0.189491	-0.0354189	-0.610218
29	0.0659474	-0.505976	-0.129815	0.251025
30	-0.690563	-1.01291	0.554359	-0.93895
31	0.0435875	0.175504	-0.105766	-0.212821
32	-0.413908	-0.436153	-0.322221	0.442784
33	0.460007	-0.58492	-0.346107	-0.392383
34	0.223489	0.123381	-0.387525	-0.230064
35	-0.536027	-0.906648	0.532241	-0.747167
36	0.561769	-0.925757	-0.892427	-0.968003
37	0.204347	0.0987708	-0.246292	-0.239101
38	-0.120452	-0.585445	0.405983	-0.360783
39	0.418854	-0.486439	-0.18135	-0.406975
40	0.255982	0.145596	-0.247275	-0.63285
41	-0.552546	0.0900138	-0.749649	0.363899
42	0.569281	-0.992376	-1.00029	-1.05019
43	-0.0572129	-0.285551	0.0266338	0.188096
44	-0.191463	-0.407064	0.360221	-0.172114
45	-0.150422	-0.308316	0.336737	-0.200884
46	0	0	0	0


TF	Unknown
TF Name	Unknown
Gene	CM000998.3_143238966-143241513(-)_1
Motif	CM000998.3_143238966-143241513(-)_1|1|1x0
Family	C2H2 ZF
Species	Unknown
Pos	A	C	G	T
1	-0.578878	-0.556607	0.508669	-0.633252
2	-0.286995	0.453849	-0.458056	-0.534899
3	-0.220009	-0.244062	-0.268177	0.359471
4	-0.765226	-1.01012	0.563179	-1.13579
5	-0.649727	-0.669572	-0.780516	0.530996
6	0.548841	-0.860478	-0.898345	-0.705404
7	0.10204	0.0257241	-0.328087	0.0807443
8	0.029765	-0.0371908	0.0310997	-0.028309
9	-0.577752	-0.603664	0.514643	-0.665917
10	0.06046	-0.339407	0.00626245	0.139373
11	-0.287555	-0.665169	0.475002	-0.54874
12	-0.288597	-0.495714	-0.515602	0.456525
13	0.0765122	-0.294787	-0.0931076	0.174082
14	-0.376654	-0.451678	0.417893	-0.215437
15	-0.333828	-0.514502	-0.445978	0.458247
16	-0.302919	-0.409156	0.430598	-0.379735
17	-0.485469	-0.0241309	0.167718	0.0988869
18	-0.611914	-0.0239241	-0.666897	0.413949
19	0	0	0	0


TF	Unknown
TF Name	Unknown
Gene	CM000998.3_143238966-143241513(-)_1
Motif	CM000998.3_143238966-143241513(-)_1|2|1x0
Family	C2H2 ZF
Species	Unknown
Pos	A	C	G	T
1	0.220834	0.0563837	-0.368515	-0.1132
2	-0.687105	-0.882476	0.545485	-0.818321
3	0.548955	-0.823481	-0.775569	-0.845931
4	0.310502	-0.192077	-0.00150345	-0.499241
5	-0.341024	0.167289	-0.484024	0.242046
6	0.506783	-0.680016	-0.576997	-0.502835
7	0.293976	-0.238488	0.0141838	-0.375124
8	0.513586	-0.499151	-0.687605	-0.667396
9	0.445098	-0.228401	-0.578552	-0.445716
10	-0.450291	-0.57497	0.47632	-0.414697
11	-0.891077	0.555307	-0.872245	-0.837033
12	-0.31489	0.0416787	-0.307482	0.283833
13	-0.4203	-0.675476	0.511145	-0.783902
14	-0.469686	-0.488178	-0.500848	0.480057
15	0.564025	-1.13495	-0.993495	-0.794216
16	-0.10394	-0.113076	-0.0229011	0.174189
17	-0.330753	-0.619301	0.464328	-0.420339
18	-0.561115	-0.72628	0.51739	-0.609057
19	0.058987	-0.0416308	-0.329303	0.16951
20	-0.336491	-0.564003	0.440206	-0.291776
21	-0.650451	-0.727095	0.53264	-0.745212
22	-0.606791	-0.773564	0.521068	-0.577068
23	-0.314814	-0.558272	0.455315	-0.413395
24	-0.150589	-0.473373	-0.503855	0.422156
25	0.0423222	-0.22126	0.162422	-0.0740149
26	-0.436903	-0.259854	-0.235517	0.398493
27	-0.524325	-0.726511	0.520504	-0.703046
28	0	0	0	0


TF	Unknown
TF Name	Unknown
Gene	CM000998.3_143273464-143275702(-)_1
Motif	CM000998.3_143273464-143275702(-)_1|1|1x0
Family	C2H2 ZF
Species	Unknown
Pos	A	C	G	T
1	-0.350866	-0.465307	0.454873	-0.441899
2	0.0345338	-0.413749	-0.208769	0.281758
3	-0.0671324	-0.155381	-0.147466	0.238525
4	-0.926759	-1.08814	0.571183	-1.12779
5	0.570761	-0.958416	-1.03413	-1.12123
6	-0.640771	-0.621828	-0.580567	0.514516
7	0.294207	-0.196287	-0.0447282	-0.307447
8	-0.0195517	-0.0637968	-0.260564	0.21267
9	-0.358411	0.429187	-0.55033	-0.226392
10	0.361319	-0.0345335	-0.378886	-0.442903
11	0.446897	-0.431105	-0.324112	-0.447366
12	0.463802	-0.401493	-0.517862	-0.408505
13	-0.36942	-0.344459	0.408464	-0.252502
14	-0.786354	0.533268	-0.788894	-0.585319
15	-0.654468	-0.695127	0.507299	-0.442773
16	0	0	0	0


TF	Unknown
TF Name	Unknown
Gene	CM000998.3_145131966-145133040(-)_1
Motif	CM000998.3_145131966-145133040(-)_1|1|1x0
Family	C2H2 ZF
Species	Unknown
Pos	A	C	G	T
1	-0.394864	-0.544277	0.483979	-0.578674
2	-0.269901	-0.597869	0.458913	-0.476778
3	0.518605	-0.717032	-0.671929	-0.530758
4	0.187191	-0.245113	0.0886617	-0.17654
5	-0.381616	-0.19454	-0.29073	0.386274
6	0.523457	-0.639713	-0.706336	-0.62645
7	-0.930436	-0.917867	-0.439969	0.531314
8	-1.05141	0.568876	-1.13009	-0.88175
9	0.454587	-0.823052	-0.746661	-0.0850242
10	0	0	0	0


TF	Unknown
TF Name	Unknown
Gene	CM000998.3_145131966-145133040(-)_1
Motif	CM000998.3_145131966-145133040(-)_1|2|1x0
Family	C2H2 ZF
Species	Unknown
Pos	A	C	G	T
1	-0.446038	-0.646983	0.501882	-0.618904
2	-0.340191	-0.671864	0.485972	-0.571112
3	0.5151	-0.680669	-0.682751	-0.509166
4	0.222506	-0.305864	0.142626	-0.349123
5	-0.701099	0.499529	-0.714786	-0.347481
6	0.541958	-0.773982	-0.781176	-0.737117
7	-0.930436	-0.917867	-0.439969	0.531314
8	-1.05141	0.568876	-1.13009	-0.88175
9	0.454587	-0.823052	-0.746661	-0.0850242
10	0	0	0	0


TF	Unknown
TF Name	Unknown
Gene	CM000998.3_145156801-145157956(+)_1
Motif	CM000998.3_145156801-145157956(+)_1|1|1x0
Family	C2H2 ZF
Species	Unknown
Pos	A	C	G	T
1	0.175534	0.176042	-0.301559	-0.298692
2	-0.364512	-0.173946	-0.38714	0.395843
3	0.483914	-0.499336	-0.46489	-0.532926
4	-0.000159009	-0.0127604	-0.377113	0.206737
5	-0.560663	-0.613043	0.487745	-0.390456
6	-0.50678	-0.793586	0.522527	-0.705124
7	0.331449	-0.131856	-0.206075	-0.305786
8	-0.372852	-0.770162	0.508312	-0.737387
9	-0.757618	-1.12525	-0.828828	0.556545
10	0.202854	0.149785	-0.29265	-0.315983
11	0.0649309	-0.760415	0.385684	-0.629515
12	0.544905	-0.861139	-0.638983	-0.899816
13	0.242928	0.0939672	-0.434327	-0.193121
14	-0.761636	-1.05095	0.559095	-0.940351
15	0.570376	-1.12859	-0.925751	-1.05348
16	0	0	0	0


TF	Unknown
TF Name	Unknown
Gene	CM000998.3_145156801-145157956(+)_1
Motif	CM000998.3_145156801-145157956(+)_1|2|1x0
Family	C2H2 ZF
Species	Unknown
Pos	A	C	G	T
1	0.14228	-0.359215	0.0732451	-0.00378021
2	-1.01701	0.560477	-0.83479	-0.910874
3	-1.13658	-1.05635	-0.725028	0.562388
4	0	0	0	0


TF	Unknown
TF Name	Unknown
Gene	CM000998.3_145156801-145157956(+)_1
Motif	CM000998.3_145156801-145157956(+)_1|3|1x0
Family	C2H2 ZF
Species	Unknown
Pos	A	C	G	T
1	0.057309	-0.45838	0.0877979	0.109531
2	-0.393302	-0.00762776	-0.311389	0.327339
3	-0.598528	-0.518801	-0.75435	0.514425
4	0.480547	-0.637789	-0.29809	-0.615126
5	-0.480767	-1.1417	0.535779	-0.786595
6	-0.487092	-1.15784	-0.891761	0.54113
7	0	0	0	0


TF	Unknown
TF Name	Unknown
Gene	CM000998.3_145180350-145181766(+)_1
Motif	CM000998.3_145180350-145181766(+)_1|1|1x0
Family	C2H2 ZF
Species	Unknown
Pos	A	C	G	T
1	-0.81734	-0.984405	0.56443	-1.11887
2	-0.563357	-0.270778	-0.616198	0.469621
3	0.545734	-0.860644	-0.863437	-0.674142
4	-0.765226	-1.01012	0.563179	-1.13579
5	-0.649727	-0.669572	-0.780516	0.530996
6	0.548841	-0.860478	-0.898345	-0.705404
7	0	0	0	0


TF	Unknown
TF Name	Unknown
Gene	CM000998.3_145180350-145181766(+)_1
Motif	CM000998.3_145180350-145181766(+)_1|2|1x0
Family	C2H2 ZF
Species	Unknown
Pos	A	C	G	T
1	0.185146	0.0550654	-0.362806	-0.0459935
2	-0.177956	-0.652715	0.425284	-0.345586
3	-0.742809	-1.13436	0.564609	-1.11748
4	0	0	0	0


TF	Unknown
TF Name	Unknown
Gene	CM000998.3_145180350-145181766(+)_1
Motif	CM000998.3_145180350-145181766(+)_1|3|1x0
Family	C2H2 ZF
Species	Unknown
Pos	A	C	G	T
1	0.394752	-0.756247	-0.737938	0.0645173
2	-0.324418	0.421287	-0.408434	-0.30304
3	-1.20839	-0.294332	-0.473787	0.490582
4	0	0	0	0


TF	Unknown
TF Name	Unknown
Gene	CM000998.3_145180350-145181766(+)_1
Motif	CM000998.3_145180350-145181766(+)_1|4|1x0
Family	C2H2 ZF
Species	Unknown
Pos	A	C	G	T
1	0.33848	-0.0821107	-0.193035	-0.454701
2	-0.499988	0.217021	-0.674391	0.260995
3	0.56346	-1.13551	-0.851598	-0.898775
4	0.478551	-0.630102	-0.293344	-0.607636
5	-0.473438	-1.12865	0.534307	-0.776619
6	-0.479584	-1.14452	-0.880749	0.539736
7	0	0	0	0


TF	Unknown
TF Name	Unknown
Gene	CM000998.3_145227078-145227966(+)_1
Motif	CM000998.3_145227078-145227966(+)_1|1|1x0
Family	C2H2 ZF
Species	Unknown
Pos	A	C	G	T
1	-0.236907	-0.893209	0.500761	-0.903961
2	-0.823926	0.530781	-0.964305	-0.459801
3	0.558539	-0.899642	-0.955209	-0.839983
4	-0.181965	-0.230935	0.325127	-0.193409
5	-0.151974	-0.364498	0.164429	0.147055
6	-0.287557	-0.376103	0.377229	-0.167464
7	0.224733	-0.0826846	-0.0882772	-0.167793
8	0.394487	-0.43078	-0.2921	-0.194809
9	-1.0233	-1.07385	0.569752	-0.968083
10	0.0571816	0.131211	-0.27199	-0.0123482
11	-0.526796	-0.514084	0.451264	-0.244158
12	-0.793929	-0.833884	0.539434	-0.638584
13	0.13952	-0.00241016	-0.0627529	-0.118493
14	-0.935545	-0.912267	0.558525	-0.844224
15	0.48171	-0.576202	-0.522278	-0.395365
16	-0.335601	-0.590645	0.203783	0.226043
17	0.0920485	-0.35157	0.297643	-0.47576
18	-0.320437	0.446081	-0.437438	-0.439425
19	-0.714197	-0.856272	0.550266	-0.930498
20	0.514455	-0.695002	-0.580149	-0.575244
21	-0.713359	-1.13792	0.561054	-1.02631
22	0	0	0	0


TF	Unknown
TF Name	Unknown
Gene	CM000999.3_28242974-28244711(-)_1
Motif	CM000999.3_28242974-28244711(-)_1|1|1x0
Family	C2H2 ZF
Species	Unknown
Pos	A	C	G	T
1	-0.723181	-1.1369	0.562065	-1.04675
2	-0.396717	-0.631972	-0.0423137	0.390643
3	-0.513161	0.311383	-0.00223765	-0.187019
4	0	0	0	0


TF	Unknown
TF Name	Unknown
Gene	CM000999.3_28242974-28244711(-)_1
Motif	CM000999.3_28242974-28244711(-)_1|2|1x0
Family	C2H2 ZF
Species	Unknown
Pos	A	C	G	T
1	-0.983807	-1.12641	0.572563	-1.07517
2	0.53944	-1.0197	-0.449746	-1.06293
3	-0.181396	-0.361597	-0.462068	0.408481
4	0	0	0	0


TF	Unknown
TF Name	Unknown
Gene	CM000999.3_28242974-28244711(-)_1
Motif	CM000999.3_28242974-28244711(-)_1|3|1x0
Family	C2H2 ZF
Species	Unknown
Pos	A	C	G	T
1	-0.778126	-1.13615	0.562821	-0.975535
2	-0.224758	0.0158422	-0.513394	0.313916
3	0.153476	-0.392204	0.014453	0.0557434
4	0	0	0	0


TF	Unknown
TF Name	Unknown
Gene	CM000999.3_28242974-28244711(-)_1
Motif	CM000999.3_28242974-28244711(-)_1|4|1x0
Family	C2H2 ZF
Species	Unknown
Pos	A	C	G	T
1	0.0732486	-0.265464	-0.0742868	0.155589
2	0.517503	-0.868541	-0.295442	-1.18147
3	-0.0795753	0.0800167	-0.278648	0.157961
4	0	0	0	0


TF	Unknown
TF Name	Unknown
Gene	CM000999.3_28242974-28244711(-)_1
Motif	CM000999.3_28242974-28244711(-)_1|5|1x0
Family	C2H2 ZF
Species	Unknown
Pos	A	C	G	T
1	-0.984629	-1.12853	0.570438	-0.987522
2	-0.718712	0.518274	-0.391578	-0.979594
3	-0.84852	-0.779433	0.51869	-0.408097
4	0	0	0	0


TF	Unknown
TF Name	Unknown
Gene	CM000999.3_28242974-28244711(-)_1
Motif	CM000999.3_28242974-28244711(-)_1|6|1x0
Family	C2H2 ZF
Species	Unknown
Pos	A	C	G	T
1	-0.342106	-0.231747	0.349466	-0.141059
2	-1.06123	-1.17112	0.527849	-0.324205
3	-0.687848	-0.811363	0.504302	-0.350027
4	0	0	0	0


TF	Unknown
TF Name	Unknown
Gene	CM000999.3_36933695-36935665(+)_1
Motif	CM000999.3_36933695-36935665(+)_1|1|1x0
Family	C2H2 ZF
Species	Unknown
Pos	A	C	G	T
1	-0.810248	-1.13111	0.56786	-1.12974
2	0.0503222	-0.451925	0.160426	0.0322339
3	-0.547146	-0.615678	-0.452372	0.494313
4	0.420364	-0.204108	-0.304819	-0.607564
5	-0.305643	0.463048	-0.753054	-0.372269
6	-0.44876	0.299995	-0.29075	0.0557446
7	0	0	0	0


TF	Unknown
TF Name	Unknown
Gene	CM000999.3_36933695-36935665(+)_1
Motif	CM000999.3_36933695-36935665(+)_1|2|1x0
Family	C2H2 ZF
Species	Unknown
Pos	A	C	G	T
1	-1.04926	-1.12407	0.574897	-1.10742
2	-0.418042	-0.471719	-0.257493	0.435823
3	-1.00081	-0.604857	0.545593	-0.855491
4	0.189784	0.14088	-0.3494	-0.20658
5	-0.43483	0.00261108	-0.284931	0.323801
6	-0.750384	-0.84196	0.544394	-0.754967
7	0	0	0	0


TF	Unknown
TF Name	Unknown
Gene	CM000999.3_47796605-47798732(-)_1
Motif	CM000999.3_47796605-47798732(-)_1|1|1x0
Family	C2H2 ZF
Species	Unknown
Pos	A	C	G	T
1	-0.787302	-1.13207	0.566901	-1.13022
2	0.230983	-0.791133	0.305205	-0.932439
3	-0.607529	-0.0177169	-0.166652	0.32465
4	0	0	0	0


TF	Unknown
TF Name	Unknown
Gene	CM000999.3_47796605-47798732(-)_1
Motif	CM000999.3_47796605-47798732(-)_1|2|1x0
Family	C2H2 ZF
Species	Unknown
Pos	A	C	G	T
1	0.0902505	-0.0646494	0.0493384	-0.104013
2	-0.336387	-0.0734072	0.292172	-0.133721
3	-0.304212	-0.240035	-0.334129	0.391808
4	-0.885024	-1.12928	0.569691	-1.08235
5	-0.186273	-1.17158	0.506628	-1.15176
6	-0.276619	0.415309	-0.812515	-0.145638
7	0.054907	-0.241667	-0.0463522	0.144022
8	-0.0757546	-0.283426	0.0943081	0.145149
9	-0.00380552	-0.229127	-0.266686	0.273592
10	0.00176422	-0.0926163	-0.0646132	0.122616
11	-0.273406	-0.0856244	0.313137	-0.229469
12	-0.0323129	-0.121317	0.127575	-0.011454
13	-0.0986846	-0.0794204	-0.0756269	0.18475
14	-0.15465	0.396248	-0.445447	-0.346055
15	-0.32871	-0.389355	-0.0761639	0.358648
16	0.0662862	-0.255355	0.0485262	0.0649963
17	0.0740154	-0.280231	0.0277107	0.0877014
18	0.149798	-0.17304	-0.308895	0.154036
19	0.172969	0.0956737	-0.303707	-0.114994
20	-0.329511	-0.104669	0.319507	-0.181129
21	-0.649445	-0.530431	0.512157	-0.640228
22	0.153561	-0.205551	0.0794549	-0.123706
23	0.15348	-0.0866091	-0.248978	0.0767242
24	-0.0799328	-0.181165	-0.394567	0.323472
25	0.106954	0.0411516	0.0106186	-0.224307
26	-0.240998	-0.0210922	0.2639	-0.195744
27	-0.232228	-0.199229	-0.08651	0.292854
28	-0.0678506	-0.226098	0.230445	-0.0703283
29	-0.0837586	-0.500518	0.233465	0.0598305
30	-0.387289	0.0336683	-0.366741	0.317994
31	-0.624921	-0.958191	0.547848	-0.91321
32	0.0928666	-0.506813	-0.453934	0.321943
33	0.550592	-0.849539	-0.955701	-0.710228
34	0	0	0	0


TF	Unknown
TF Name	Unknown
Gene	CM000999.3_47842639-47843878(+)_1
Motif	CM000999.3_47842639-47843878(+)_1|1|1x0
Family	C2H2 ZF
Species	Unknown
Pos	A	C	G	T
1	0.0834274	-0.013425	0.0938244	-0.238449
2	-0.312217	0.111433	0.0253194	0.0645232
3	-0.502647	-0.468002	-0.168463	0.425992
4	0.0450363	-0.164208	-0.12397	0.162534
5	-0.394162	-0.438485	0.425533	-0.245527
6	-0.529669	-0.585348	0.494036	-0.487182
7	0.0235077	-0.22179	0.188846	-0.0971326
8	-0.501743	-0.731863	0.517179	-0.678291
9	-1.12062	-1.12297	0.575995	-1.08664
10	-0.685708	-0.846335	0.544787	-0.836983
11	-0.161511	-0.1311	-0.451287	0.345839
12	-0.0437253	0.151855	-0.338592	0.0858685
13	0.0667681	-0.0769312	0.148368	-0.229949
14	-0.243884	-0.0380794	-0.10511	0.237693
15	-0.00812585	-0.230195	-0.273219	0.278042
16	0.044578	-0.178641	0.100407	-0.0136625
17	-0.271649	-0.41687	0.21786	0.155529
18	-0.280199	0.391129	-0.415581	-0.200482
19	0.00195346	-0.264847	0.278651	-0.257669
20	-0.437071	-0.0449337	0.138674	0.132445
21	-0.545722	-0.446448	-0.635574	0.495018
22	0	0	0	0


TF	Unknown
TF Name	Unknown
Gene	CM000999.3_47881400-47882312(+)_1
Motif	CM000999.3_47881400-47882312(+)_1|1|1x0
Family	C2H2 ZF
Species	Unknown
Pos	A	C	G	T
1	0.00747924	-0.035729	0.173881	-0.24472
2	-0.35816	-0.158958	0.0251506	0.257322
3	-0.421952	-0.269866	0.222521	0.150778
4	0.118373	-0.242376	-0.0136959	0.0589631
5	0.296279	-0.30426	-0.0818087	-0.156669
6	-0.716863	-0.588227	0.509166	-0.494506
7	0.0235077	-0.22179	0.188846	-0.0971326
8	-0.501743	-0.731863	0.517179	-0.678291
9	-1.12062	-1.12297	0.575995	-1.08664
10	-0.378517	-0.641579	0.481429	-0.490065
11	0.0193136	-0.119344	-0.0617102	0.122956
12	-0.167263	0.300591	-0.249861	-0.119677
13	0.157767	-0.096097	0.0454973	-0.187067
14	-0.115555	-0.0827379	-0.441429	0.310735
15	-0.204986	-0.19842	0.156326	0.11718
16	0	0	0	0


TF	Unknown
TF Name	Unknown
Gene	CM000999.3_47940212-47941358(+)_1
Motif	CM000999.3_47940212-47941358(+)_1|1|1x0
Family	C2H2 ZF
Species	Unknown
Pos	A	C	G	T
1	-0.23681	-0.404609	0.396478	-0.271796
2	0.136416	0.13516	-0.289827	-0.123316
3	-0.0174279	0.20055	-0.206663	-0.080357
4	-0.722901	-0.930503	0.554054	-0.950948
5	-0.235126	-0.116726	-0.511521	0.370291
6	-0.442668	-0.600328	-0.649704	0.500253
7	0.218877	-0.0793108	-0.0847354	-0.161863
8	0.386618	-0.413872	-0.279355	-0.184985
9	-0.979065	-1.0281	0.566156	-0.925509
10	0.300194	0.0512936	-0.447353	-0.282746
11	-0.547331	0.113303	-0.493031	0.321598
12	-1.01684	-1.12669	0.572283	-1.02609
13	0.300194	0.0512936	-0.447353	-0.282746
14	-0.547331	0.113303	-0.493031	0.321598
15	-1.01684	-1.12669	0.572283	-1.02609
16	0.307865	-0.0707008	-0.0787122	-0.546263
17	-0.252205	0.363661	-0.476756	-0.0987422
18	-0.642223	-0.785841	-0.740269	0.534849
19	0	0	0	0


TF	Unknown
TF Name	Unknown
Gene	CM000999.3_48001565-48002789(-)_1
Motif	CM000999.3_48001565-48002789(-)_1|1|1x0
Family	C2H2 ZF
Species	Unknown
Pos	A	C	G	T
1	-0.0776295	-0.282546	0.160662	0.0771137
2	-0.377406	-0.676475	-0.393537	0.47216
3	-1.15773	-0.976833	-0.458763	0.541236
4	0.300996	-0.205218	-0.0418448	-0.329207
5	0.532873	-0.687199	-0.704963	-0.729757
6	0.0264027	-0.548856	-0.531858	0.373073
7	0	0	0	0


TF	Unknown
TF Name	Unknown
Gene	CM000999.3_48001565-48002789(-)_1
Motif	CM000999.3_48001565-48002789(-)_1|2|1x0
Family	C2H2 ZF
Species	Unknown
Pos	A	C	G	T
1	0.183267	-0.0497028	0.0387086	-0.309871
2	-0.183735	-0.0132632	-0.341735	0.283251
3	0.0884062	-0.320873	-0.409763	0.280422
4	0.184964	-0.455816	0.252787	-0.482515
5	-0.492729	0.425663	-0.57403	-0.126692
6	-1.09373	-0.995626	-1.12569	0.573281
7	0	0	0	0


TF	Unknown
TF Name	Unknown
Gene	CM000999.3_48001565-48002789(-)_1
Motif	CM000999.3_48001565-48002789(-)_1|3|1x0
Family	C2H2 ZF
Species	Unknown
Pos	A	C	G	T
1	-0.0785809	-0.174174	-0.233184	0.281341
2	-0.0554625	-0.0725197	-0.251872	0.233948
3	-0.913196	-1.04262	-0.92976	0.564627
4	0.14129	0.127017	-0.212798	-0.178391
5	-1.00851	-0.914455	0.564565	-0.954573
6	0.492104	-0.764087	-0.519861	-0.376283
7	0.213533	0.0392583	-0.476524	-0.0284728
8	-0.703062	-0.467213	0.506662	-0.602604
9	-0.903982	-0.897721	0.542518	-0.583077
10	0.088592	-0.00374087	0.0265141	-0.143068
11	-0.108789	-0.517656	0.428097	-0.623081
12	-0.22518	0.439203	-0.462683	-0.507508
13	-0.286319	-0.468936	0.410248	-0.243185
14	-0.309138	-0.678382	0.438975	-0.258215
15	-0.380065	-1.16908	0.529886	-0.893159
16	0	0	0	0


TF	Unknown
TF Name	Unknown
Gene	CM000999.3_48040768-48041947(-)_1
Motif	CM000999.3_48040768-48041947(-)_1|1|1x0
Family	C2H2 ZF
Species	Unknown
Pos	A	C	G	T
1	0.13964	0.0661357	-0.137886	-0.137689
2	-0.146364	-0.450964	-0.469766	0.413811
3	-0.524353	-0.453342	-1.18266	0.516305
4	0	0	0	0


TF	Unknown
TF Name	Unknown
Gene	CM000999.3_48040768-48041947(-)_1
Motif	CM000999.3_48040768-48041947(-)_1|2|1x0
Family	C2H2 ZF
Species	Unknown
Pos	A	C	G	T
1	-0.127022	-0.462656	-0.290233	0.379556
2	-0.404435	-0.71588	0.509515	-0.741712
3	-1.12559	-1.01028	0.573378	-1.08045
4	-0.149435	-0.0576892	0.249364	-0.193925
5	-0.379001	-0.518723	0.434329	-0.2512
6	-0.190883	0.31789	-0.283115	-0.121806
7	-0.270319	-0.425628	0.414479	-0.308895
8	-0.57609	-0.792482	0.509982	-0.471682
9	-0.510868	-0.957167	0.529867	-0.712602
10	0	0	0	0


TF	Unknown
TF Name	Unknown
Gene	CM000999.3_48414868-48416491(-)_1
Motif	CM000999.3_48414868-48416491(-)_1|1|1x0
Family	C2H2 ZF
Species	Unknown
Pos	A	C	G	T
1	-0.00860797	-0.2814	0.167682	0.0108388
2	-0.899121	0.301533	-1.31622	0.260847
3	-1.14325	0.555718	-0.681015	-0.90484
4	0	0	0	0


TF	Unknown
TF Name	Unknown
Gene	CM000999.3_48414868-48416491(-)_1
Motif	CM000999.3_48414868-48416491(-)_1|2|1x0
Family	C2H2 ZF
Species	Unknown
Pos	A	C	G	T
1	-0.581436	-0.868086	0.537522	-0.810487
2	-0.453574	-0.724866	0.502231	-0.551125
3	-0.384293	-0.742804	-0.636018	0.501776
4	-0.375926	-0.32475	0.370652	-0.120316
5	-0.293379	-0.55514	0.427372	-0.269788
6	-0.0407852	-0.603777	0.344201	-0.199561
7	0.276457	-0.156886	-0.209504	-0.0991353
8	-0.29332	-0.75548	0.491442	-0.667816
9	0.54945	-0.730304	-0.868615	-0.869821
10	-0.611782	-0.670065	0.504298	-0.458368
11	-0.668749	-1.14488	0.554085	-0.878489
12	-0.0971168	-0.884453	0.444952	-0.546548
13	0.106246	0.0247037	-0.317471	0.0729414
14	-0.914513	-0.905146	0.55539	-0.792112
15	0.555248	-0.920472	-0.80784	-0.876212
16	0	0	0	0


TF	Unknown
TF Name	Unknown
Gene	CM000999.3_48414868-48416491(-)_1
Motif	CM000999.3_48414868-48416491(-)_1|3|1x0
Family	C2H2 ZF
Species	Unknown
Pos	A	C	G	T
1	0.365617	-0.455019	-0.21358	-0.144455
2	0.567871	-1.1311	-0.866999	-1.03131
3	-1.03665	-0.576998	0.401471	0.050314
4	0	0	0	0


TF	Unknown
TF Name	Unknown
Gene	CM000999.3_48414868-48416491(-)_1
Motif	CM000999.3_48414868-48416491(-)_1|4|1x0
Family	C2H2 ZF
Species	Unknown
Pos	A	C	G	T
1	-0.273916	-0.458523	0.395793	-0.199145
2	-0.377008	-0.683981	0.4391	-0.204331
3	-0.34755	-1.16616	0.522451	-0.816657
4	-0.841448	-0.980937	0.564571	-1.08483
5	0.557255	-0.952297	-0.865026	-0.84154
6	0.0408266	-0.232925	-0.312798	0.262429
7	-0.286319	-0.468936	0.410248	-0.243185
8	-0.309138	-0.678382	0.438975	-0.258215
9	-0.380065	-1.16908	0.529886	-0.893159
10	0.0805434	-0.0427314	-0.411581	0.176758
11	0.512142	-0.818911	-0.410187	-0.683079
12	-0.109457	-0.335903	-0.196852	0.327525
13	-0.66444	-0.975784	0.550913	-0.913223
14	-0.518807	-0.81347	0.519337	-0.624762
15	-0.443711	-0.833106	-0.717121	0.51869
16	0	0	0	0


TF	Unknown
TF Name	Unknown
Gene	CM000999.3_48573186-48574875(+)_1
Motif	CM000999.3_48573186-48574875(+)_1|1|1x0
Family	C2H2 ZF
Species	Unknown
Pos	A	C	G	T
1	-0.00824656	-0.624143	0.119388	0.16578
2	0.30816	-0.00842628	-0.121132	-0.639207
3	-1.1394	-0.734212	-0.936069	0.55957
4	-0.0543229	-0.2093	0.081177	0.112089
5	-0.16813	-0.768976	0.0894082	0.283794
6	-0.300057	0.325625	-0.072441	-0.270852
7	0	0	0	0


TF	Unknown
TF Name	Unknown
Gene	CM000999.3_48573186-48574875(+)_1
Motif	CM000999.3_48573186-48574875(+)_1|2|1x0
Family	C2H2 ZF
Species	Unknown
Pos	A	C	G	T
1	0.106723	-0.0836569	-0.0605186	0.0114525
2	-0.123348	-0.557507	-0.13319	0.349152
3	-1.1342	-0.884636	0.564767	-0.902038
4	-0.0309515	-0.130329	0.0559364	0.0757581
5	-0.0812928	-0.466578	0.0838506	0.208499
6	-0.173362	0.227849	-0.027406	-0.154635
7	0	0	0	0


TF	Unknown
TF Name	Unknown
Gene	CM000999.3_48573186-48574875(+)_1
Motif	CM000999.3_48573186-48574875(+)_1|3|1x0
Family	C2H2 ZF
Species	Unknown
Pos	A	C	G	T
1	0.289659	-0.25703	-0.335822	0.0157237
2	-0.277184	-0.871055	-1.18419	0.514783
3	0.414368	-0.885024	0.0832358	-1.20721
4	0	0	0	0


TF	Unknown
TF Name	Unknown
Gene	CM000999.3_48573186-48574875(+)_1
Motif	CM000999.3_48573186-48574875(+)_1|4|1x0
Family	C2H2 ZF
Species	Unknown
Pos	A	C	G	T
1	0.236372	-0.0664533	-0.015484	-0.343361
2	0.259005	-0.682806	0.245435	-0.663155
3	-1.03524	-1.00112	-0.872456	0.565129
4	0.0174513	-0.147814	-0.649873	0.306113
5	0.0495983	-0.249707	0.136554	-0.0237313
6	0.00474504	-0.0122636	-0.100117	0.0873353
7	0.318545	-0.00495513	-0.209853	-0.505523
8	0.518795	-0.900342	-0.394214	-0.773073
9	-1.12487	-1.07032	-1.04904	0.574102
10	0	0	0	0


TF	Unknown
TF Name	Unknown
Gene	CM000999.3_48573186-48574875(+)_1
Motif	CM000999.3_48573186-48574875(+)_1|5|1x0
Family	C2H2 ZF
Species	Unknown
Pos	A	C	G	T
1	-0.0635058	-0.131911	0.112773	0.0419779
2	-0.113121	-0.392474	0.169218	0.129625
3	-0.367355	0.0305657	0.273658	-0.207566
4	0.405658	-0.0698306	-0.483459	-0.560354
5	0.491125	-0.56351	-0.434991	-0.583041
6	0.506155	-0.533216	-0.672996	-0.541639
7	0.2803	0.0899164	-0.524401	-0.248535
8	0.502132	-0.604018	-0.440915	-0.675772
9	0.549932	-0.758547	-0.938469	-0.788241
10	0.11812	-0.0525886	-0.155302	0.0422326
11	0.166593	-0.0307606	-0.0326114	-0.171876
12	-0.478521	-0.280108	-0.33951	0.429018
13	0.259778	0.00124203	-0.434923	-0.0909694
14	-0.784555	-1.13439	0.564582	-1.03107
15	0.571786	-1.06344	-1.04019	-1.03731
16	-0.881314	-0.849314	-0.125508	0.473936
17	-0.266662	-0.957505	0.479443	-0.478252
18	-0.328957	-0.539704	0.401563	-0.141705
19	-0.0652781	-0.208333	0.16901	0.0190537
20	0.153213	-0.133005	0.0680284	-0.173148
21	-0.501206	0.021393	0.0185994	0.201506
22	0	0	0	0


TF	Unknown
TF Name	Unknown
Gene	CM000999.3_48596133-48597741(+)_1
Motif	CM000999.3_48596133-48597741(+)_1|1|1x0
Family	C2H2 ZF
Species	Unknown
Pos	A	C	G	T
1	-0.0191014	0.0342958	-0.142274	0.0934936
2	-0.00723626	-0.220889	-0.102729	0.211079
3	-0.288115	-0.207358	-0.210405	0.351899
4	0.198496	-0.160933	-0.155262	0.0131826
5	-0.789541	-0.886602	0.552772	-0.863416
6	0.534024	-0.732692	-0.676381	-0.734519
7	-0.776548	-1.04993	0.564687	-1.13428
8	0.572412	-1.03066	-1.04589	-1.09259
9	0.486659	-0.69202	-0.60928	-0.3149
10	0.202546	-0.144988	-0.0548141	-0.0924821
11	-0.240064	-0.11603	-0.292341	0.332236
12	-0.39744	-0.556916	-0.448773	0.47222
13	0	0	0	0


TF	Unknown
TF Name	Unknown
Gene	CM000999.3_48596133-48597741(+)_1
Motif	CM000999.3_48596133-48597741(+)_1|2|1x0
Family	C2H2 ZF
Species	Unknown
Pos	A	C	G	T
1	0.0419067	0.0639487	-0.0964878	-0.0272055
2	-0.101411	-0.26815	-0.168442	0.298942
3	0.0825996	-0.13827	-0.109999	0.109559
4	0.198496	-0.160933	-0.155262	0.0131826
5	-0.789541	-0.886602	0.552772	-0.863416
6	0.534024	-0.732692	-0.676381	-0.734519
7	-0.776548	-1.04993	0.564687	-1.13428
8	0.572412	-1.03066	-1.04589	-1.09259
9	0.486659	-0.69202	-0.60928	-0.3149
10	0.202546	-0.144988	-0.0548141	-0.0924821
11	-0.240064	-0.11603	-0.292341	0.332236
12	-0.39744	-0.556916	-0.448773	0.47222
13	0	0	0	0


TF	Unknown
TF Name	Unknown
Gene	CM000999.3_48596133-48597741(+)_1
Motif	CM000999.3_48596133-48597741(+)_1|3|1x0
Family	C2H2 ZF
Species	Unknown
Pos	A	C	G	T
1	0.198496	-0.160933	-0.155262	0.0131826
2	-0.789541	-0.886602	0.552772	-0.863416
3	0.534024	-0.732692	-0.676381	-0.734519
4	-0.776548	-1.04993	0.564687	-1.13428
5	0.572412	-1.03066	-1.04589	-1.09259
6	0.486659	-0.69202	-0.60928	-0.3149
7	0.210994	-0.248585	0.0140933	-0.109403
8	-0.18024	-0.0785497	-0.292927	0.300097
9	-0.178019	-0.273818	-0.272213	0.355959
10	0	0	0	0


TF	Unknown
TF Name	Unknown
Gene	CM000999.3_48606071-48606698(+)_1
Motif	CM000999.3_48606071-48606698(+)_1|1|1x0
Family	C2H2 ZF
Species	Unknown
Pos	A	C	G	T
1	-0.784834	-1.0327	0.564635	-1.13434
2	-0.38757	-0.27683	-0.605175	0.449242
3	0.535907	-0.793486	-0.866447	-0.571431
4	0	0	0	0


TF	Unknown
TF Name	Unknown
Gene	CM000999.3_48606071-48606698(+)_1
Motif	CM000999.3_48606071-48606698(+)_1|2|1x0
Family	C2H2 ZF
Species	Unknown
Pos	A	C	G	T
1	0.301235	-0.255072	-0.123699	-0.16046
2	0.251264	0.0907542	-0.159621	-0.535071
3	-0.365529	0.288084	0.00933045	-0.217508
4	0.228182	-0.144115	0.0190292	-0.262446
5	0.537552	-1.01918	-0.427046	-1.08421
6	-1.12482	-1.08992	-1.03327	0.574154
7	0.184743	-0.13228	-0.0574611	-0.0673641
8	0.540325	-0.825726	-0.610102	-0.86887
9	-0.909918	-0.944492	-0.644552	0.548588
10	0	0	0	0


TF	Unknown
TF Name	Unknown
Gene	CM000999.3_48606071-48606698(+)_1
Motif	CM000999.3_48606071-48606698(+)_1|3|1x0
Family	C2H2 ZF
Species	Unknown
Pos	A	C	G	T
1	0.293025	-0.0353389	-0.190721	-0.327819
2	-0.575375	-0.410522	-0.599348	0.490522
3	-0.954151	-1.12885	0.570115	-1.00789
4	0	0	0	0


TF	Unknown
TF Name	Unknown
Gene	CM000999.3_90346349-90347714(+)_1
Motif	CM000999.3_90346349-90347714(+)_1|1|1x0
Family	C2H2 ZF
Species	Unknown
Pos	A	C	G	T
1	0.0966029	-0.382277	-0.0296805	0.146826
2	-0.611573	-0.583272	0.202996	0.27841
3	-1.1542	-0.941847	0.544767	-0.508747
4	0	0	0	0


TF	Unknown
TF Name	Unknown
Gene	CM000999.3_90346349-90347714(+)_1
Motif	CM000999.3_90346349-90347714(+)_1|2|1x0
Family	C2H2 ZF
Species	Unknown
Pos	A	C	G	T
1	0.00142191	-0.0875281	-0.132742	0.159148
2	-0.49965	-0.81317	0.504881	-0.479197
3	0.0363201	-0.313224	0.044877	0.119835
4	-0.000391168	0.150414	-0.429205	0.084505
5	0.552925	-1.02951	-0.620756	-1.0223
6	-0.923671	-1.29869	0.400277	0.119594
7	-0.319714	-0.30674	0.357404	-0.124723
8	-0.278873	-0.413396	0.367087	-0.119611
9	-0.287541	-0.939181	0.500051	-0.68498
10	0	0	0	0


TF	Unknown
TF Name	Unknown
Gene	CM000999.3_116603286-116604051(-)_1
Motif	CM000999.3_116603286-116604051(-)_1|1|1x0
Family	C2H2 ZF
Species	Unknown
Pos	A	C	G	T
1	0.371782	-0.00591595	-0.568101	-0.40968
2	-0.0872354	-0.793845	0.453623	-0.746573
3	0.57363	-1.12534	-1.03711	-1.06186
4	0.371782	-0.00591595	-0.568101	-0.40968
5	-0.0872354	-0.793845	0.453623	-0.746573
6	0.57363	-1.12534	-1.03711	-1.06186
7	0.348332	0.0349771	-0.438589	-0.49251
8	0.485118	-0.531621	-0.428306	-0.55715
9	0.511104	-0.545811	-0.674959	-0.585211
10	0.348332	0.0349771	-0.438589	-0.49251
11	0.485118	-0.531621	-0.428306	-0.55715
12	0.511104	-0.545811	-0.674959	-0.585211
13	0.334193	0.083398	-0.38153	-0.669209
14	-0.532973	0.388627	-0.616943	0.00789899
15	0.558119	-0.948581	-0.83612	-0.897904
16	0	0	0	0


TF	Unknown
TF Name	Unknown
Gene	CM000999.3_117821903-117822731(+)_1
Motif	CM000999.3_117821903-117822731(+)_1|1|1x0
Family	C2H2 ZF
Species	Unknown
Pos	A	C	G	T
1	0.28159	0.0742983	-0.158811	-0.683531
2	-0.932712	-0.751301	-1.11669	0.559848
3	0.572051	-1.09586	-1.05563	-1.00484
4	0.0253302	-0.128579	0.044071	0.0371858
5	0.508937	-0.791888	-0.546495	-0.486279
6	-0.826564	-0.733723	-0.743826	0.542318
7	0.28159	0.0742983	-0.158811	-0.683531
8	-0.932712	-0.751301	-1.11669	0.559848
9	0.572051	-1.09586	-1.05563	-1.00484
10	0.367532	-0.163162	-0.255853	-0.369136
11	0.538806	-0.874972	-0.636752	-0.749611
12	-0.304177	-0.104176	-0.27338	0.339256
13	0.28159	0.0742983	-0.158811	-0.683531
14	-0.932712	-0.751301	-1.11669	0.559848
15	0.572051	-1.09586	-1.05563	-1.00484
16	0.312065	-0.148159	-0.0732457	-0.405854
17	0.569979	-1.12899	-0.903922	-1.06671
18	-0.932089	-0.9159	-0.87692	0.55978
19	0.142567	0.067486	0.00489658	-0.36454
20	-1.04644	-0.934	-1.07711	0.569374
21	0.562026	-0.972921	-0.956939	-0.868427
22	0	0	0	0


TF	Unknown
TF Name	Unknown
Gene	CM000999.3_117848182-117848866(+)_1
Motif	CM000999.3_117848182-117848866(+)_1|1|1x0
Family	C2H2 ZF
Species	Unknown
Pos	A	C	G	T
1	0.360624	-0.0154975	-0.370895	-0.501426
2	0.494672	-0.540127	-0.522049	-0.541531
3	0.47913	-0.418508	-0.54266	-0.497641
4	0.171923	0.0379967	-0.0354301	-0.299955
5	-0.397685	-0.49824	0.402429	-0.121319
6	0.393762	-0.257137	-0.333234	-0.295426
7	-0.0848156	-0.198244	-0.187072	0.277351
8	-0.653731	0.492193	-0.638534	-0.35434
9	0.42232	-0.65226	-0.417274	-0.124735
10	0.360624	-0.0154975	-0.370895	-0.501426
11	0.494672	-0.540127	-0.522049	-0.541531
12	0.47913	-0.418508	-0.54266	-0.497641
13	0.360624	-0.0154975	-0.370895	-0.501426
14	0.494672	-0.540127	-0.522049	-0.541531
15	0.47913	-0.418508	-0.54266	-0.497641
16	0.171923	0.0379967	-0.0354301	-0.299955
17	-0.397685	-0.49824	0.402429	-0.121319
18	0.393762	-0.257137	-0.333234	-0.295426
19	0.218775	-0.0200805	-0.13357	-0.183737
20	-0.632273	-0.279247	-0.529091	0.469136
21	-1.07511	-1.1256	0.573373	-1.0147
22	0	0	0	0


TF	Unknown
TF Name	Unknown
Gene	CM000999.3_118405859-118407374(-)_1
Motif	CM000999.3_118405859-118407374(-)_1|1|1x0
Family	C2H2 ZF
Species	Unknown
Pos	A	C	G	T
1	-0.0796619	-0.571886	0.402079	-0.425202
2	-0.726441	0.343695	-0.732744	0.152524
3	0.531469	-0.653327	-0.780907	-0.673043
4	0.122393	-0.364374	0.0872723	0.0084937
5	-0.216018	0.363382	-0.358026	-0.190704
6	-0.786929	0.551724	-0.895499	-0.832031
7	0.295904	-0.0391356	-0.144276	-0.406382
8	0.572806	-1.1167	-0.961236	-1.12616
9	-0.945696	-0.961947	-0.8251	0.559659
10	0.242633	-0.285193	0.169498	-0.592329
11	-0.508651	-0.588909	-0.676249	0.508069
12	-0.6516	-0.779934	-0.625687	0.528171
13	0.262473	-0.0498765	-0.0338339	-0.451792
14	0.475277	-0.410183	-0.456067	-0.562349
15	-0.474395	-0.509436	-0.158741	0.425093
16	0.178161	0.0518255	-0.158434	-0.172787
17	-0.694112	-0.938123	0.550709	-0.891071
18	0.553267	-0.860485	-0.830645	-0.855418
19	0.318788	-0.132291	-0.13833	-0.34497
20	0.524794	-0.73957	-0.542872	-0.736889
21	-0.47461	0.451709	-0.603001	-0.232267
22	0	0	0	0


TF	Unknown
TF Name	Unknown
Gene	CM000999.3_118441298-118442384(-)_1
Motif	CM000999.3_118441298-118442384(-)_1|1|1x0
Family	C2H2 ZF
Species	Unknown
Pos	A	C	G	T
1	0.232632	-0.0968373	-0.224968	-0.0478897
2	-0.243011	-0.29931	-0.195541	0.359662
3	0.46385	-0.501808	-0.395053	-0.428637
4	0.260239	-0.020402	-0.347281	-0.110308
5	-0.455996	-0.499636	0.4787	-0.491296
6	0.516163	-0.627696	-0.603242	-0.632975
7	-0.0346643	-0.304516	0.224768	-0.0444069
8	-0.249941	-0.0578063	-0.307893	0.31598
9	-0.401515	-0.325402	-0.188134	0.394825
10	-0.616099	-0.466153	-0.0516325	0.402809
11	-1.1281	0.570873	-0.98116	-1.00753
12	-0.965902	-0.96115	-0.991015	0.565893
13	0.198074	0.0452365	-0.11049	-0.270052
14	-0.565334	-0.66993	-0.612042	0.51452
15	0.549929	-0.830251	-0.812743	-0.821853
16	0.0681684	-0.0380825	-0.199831	0.108158
17	-0.399724	-0.535673	0.461801	-0.38265
18	-0.538789	-0.757967	0.523584	-0.704552
19	0.212748	0.0668028	-0.346495	-0.124179
20	-0.376271	-0.562856	0.478581	-0.528981
21	0.528195	-0.694069	-0.625403	-0.729503
22	-0.00181251	-0.0900518	-0.137212	0.165045
23	0.233009	-0.0589964	-0.163954	-0.135839
24	-0.233975	-0.172351	-0.0944845	0.287714
25	0.137924	0.116821	-0.296711	-0.0901451
26	-0.344762	-0.432318	0.461759	-0.548819
27	0.487975	-0.575462	-0.41257	-0.566164
28	-0.703264	-0.897137	0.551675	-0.945405
29	-0.432181	-0.209938	-0.52625	0.433924
30	-0.596932	-0.75449	-0.736665	0.5299
31	0.00726898	-0.238114	-0.137194	0.224286
32	-0.0928552	0.197425	-0.113642	-0.0720106
33	-0.358734	-0.196906	0.336683	-0.121693
34	0.274653	0.0332082	-0.196297	-0.395742
35	-0.484837	-0.360594	-0.563726	0.471812
36	0.522622	-0.667699	-0.671494	-0.618629
37	0	0	0	0


TF	Unknown
TF Name	Unknown
Gene	CM000999.3_118464487-118464883(+)_1
Motif	CM000999.3_118464487-118464883(+)_1|1|1x0
Family	C2H2 ZF
Species	Unknown
Pos	A	C	G	T
1	0.376391	-0.0398555	-0.304882	-0.671379
2	-0.586057	0.469846	-0.547992	-0.294729
3	-1.07402	-1.12496	-1.04155	0.574008
4	-0.0649955	-0.300183	0.0130536	0.206153
5	-0.373653	0.416873	-0.295827	-0.33765
6	-0.531438	-0.470019	-0.27413	0.452565
7	0	0	0	0


TF	Unknown
TF Name	Unknown
Gene	CM000999.3_130460154-130462566(-)_1
Motif	CM000999.3_130460154-130462566(-)_1|1|1x0
Family	C2H2 ZF
Species	Unknown
Pos	A	C	G	T
1	-0.448679	-0.366441	0.135359	0.266774
2	-0.438225	-0.859558	0.492867	-0.412859
3	-0.349702	-0.261461	0.395832	-0.286158
4	0.249335	-0.0106603	-0.21752	-0.192006
5	-0.34411	0.445101	-0.464031	-0.379951
6	0.441428	-0.679876	-0.378909	-0.214818
7	-0.0130758	-0.119274	-0.236937	0.227964
8	-0.628941	0.515096	-0.657102	-0.567619
9	0.471636	-0.761143	-0.482814	-0.271372
10	0.258004	0.153155	-0.257684	-0.67095
11	-0.628281	0.281382	-0.651198	0.21215
12	0.574711	-1.08911	-1.05768	-1.12426
13	0.0212198	-0.226825	-0.0380019	0.158527
14	-0.246837	0.0510501	0.0416838	0.0820941
15	-0.356583	-0.402236	0.434897	-0.354656
16	0.189198	-0.0846927	-0.204758	0.00308731
17	-0.00239997	-0.0437514	0.00450166	0.0377948
18	0.400788	-0.217836	-0.234786	-0.52931
19	0.162388	-0.130454	0.0929882	-0.246194
20	-0.409971	-0.421163	0.414434	-0.197238
21	-0.316633	-0.365665	-0.299439	0.412452
22	0.189379	-0.283858	0.232047	-0.644041
23	-0.108254	0.151856	-0.417823	0.152269
24	0.305358	-0.284415	0.0016092	-0.340313
25	0.21362	-0.202883	0.143317	-0.45984
26	-0.623464	-0.0693412	-0.6014	0.424753
27	0.539889	-0.856256	-0.758439	-0.657826
28	-0.0130758	-0.119274	-0.236937	0.227964
29	-0.628941	0.515096	-0.657102	-0.567619
30	0.471636	-0.761143	-0.482814	-0.271372
31	0.162388	-0.130454	0.0929882	-0.246194
32	-0.409971	-0.421163	0.414434	-0.197238
33	-0.316633	-0.365665	-0.299439	0.412452
34	0.189379	-0.283858	0.232047	-0.644041
35	-0.108254	0.151856	-0.417823	0.152269
36	0.305358	-0.284415	0.0016092	-0.340313
37	0	0	0	0


TF	Unknown
TF Name	Unknown
Gene	CM000999.3_130496682-130497192(-)_1
Motif	CM000999.3_130496682-130497192(-)_1|1|1x0
Family	C2H2 ZF
Species	Unknown
Pos	A	C	G	T
1	-0.0368425	-0.183201	-0.34536	0.29535
2	-1.00922	0.567454	-1.04803	-0.924704
3	0.53648	-1.16249	-0.778907	-0.487506
4	0	0	0	0


TF	Unknown
TF Name	Unknown
Gene	CM000999.3_130496682-130497192(-)_1
Motif	CM000999.3_130496682-130497192(-)_1|2|1x0
Family	C2H2 ZF
Species	Unknown
Pos	A	C	G	T
1	0.24182	-0.460666	0.029379	-0.0763902
2	-0.593932	-0.100254	-0.573757	0.428876
3	0.556381	-0.985255	-0.649978	-1.14259
4	0.117127	0.159917	-0.368823	-0.0874942
5	-0.631443	-0.675034	0.439371	-0.0943234
6	0.320991	-0.677819	0.150285	-0.549004
7	0	0	0	0


TF	Unknown
TF Name	Unknown
Gene	CM000999.3_130554776-130557182(-)_1
Motif	CM000999.3_130554776-130557182(-)_1|1|1x0
Family	C2H2 ZF
Species	Unknown
Pos	A	C	G	T
1	-0.0800869	-0.215173	0.0811756	0.131486
2	-0.92033	-0.889745	-0.375516	0.522414
3	-1.13853	-1.0423	0.560439	-0.694354
4	0.43519	-0.148649	-0.493285	-0.611184
5	0.543862	-0.816858	-0.677442	-0.856866
6	0.527908	-0.667509	-0.679655	-0.690969
7	0.193376	-0.0234837	-0.0739114	-0.188272
8	-0.637556	-0.620159	0.449029	-0.144033
9	-0.982967	-0.957374	0.566113	-0.985303
10	0.0627508	-0.00133205	0.0401714	-0.124532
11	-0.0499669	-0.198034	-0.198147	0.265102
12	0.36492	-0.230308	-0.119818	-0.474034
13	0.106084	0.0249246	0.057043	-0.280766
14	-0.0750129	0.0205843	-0.347383	0.220293
15	0.345115	-0.20201	-0.134379	-0.372221
16	0.116759	0.0337113	-0.0797041	-0.108743
17	-0.162747	-0.0369054	-0.149977	0.226862
18	0.373778	-0.194752	-0.114362	-0.641739
19	-0.0747735	-0.320202	-0.172041	0.302514
20	-0.526978	0.40001	-0.207185	-0.243918
21	-1.06994	-0.811149	0.541884	-0.556019
22	0.14261	0.0886779	-0.0505697	-0.305672
23	-0.586058	-0.68231	0.47146	-0.242871
24	0.468367	-0.392825	-0.476444	-0.49312
25	0.202079	-0.346186	0.251512	-0.763474
26	-0.13378	0.167569	-0.49243	0.168048
27	0.339438	-0.343839	-0.0124677	-0.408599
28	0.0654407	0.00655944	-0.228134	0.0901784
29	-0.761299	0.482812	-0.499226	-0.32755
30	-1.09745	-0.993424	0.560566	-0.737409
31	0.133131	-0.0181251	-0.431172	0.117808
32	-0.183723	-0.0355348	0.00880535	0.147066
33	-1.00798	-0.793891	0.558325	-0.90559
34	0.0654407	0.00655944	-0.228134	0.0901784
35	-0.761299	0.482812	-0.499226	-0.32755
36	-1.09745	-0.993424	0.560566	-0.737409
37	0.14261	0.0886779	-0.0505697	-0.305672
38	-0.586058	-0.68231	0.47146	-0.242871
39	0.468367	-0.392825	-0.476444	-0.49312
40	0.202079	-0.346186	0.251512	-0.763474
41	-0.13378	0.167569	-0.49243	0.168048
42	0.339438	-0.343839	-0.0124677	-0.408599
43	0.202079	-0.346186	0.251512	-0.763474
44	-0.13378	0.167569	-0.49243	0.168048
45	0.339438	-0.343839	-0.0124677	-0.408599
46	0.0654407	0.00655944	-0.228134	0.0901784
47	-0.761299	0.482812	-0.499226	-0.32755
48	-1.09745	-0.993424	0.560566	-0.737409
49	0.202079	-0.346186	0.251512	-0.763474
50	-0.13378	0.167569	-0.49243	0.168048
51	0.339438	-0.343839	-0.0124677	-0.408599
52	0.0654407	0.00655944	-0.228134	0.0901784
53	-0.761299	0.482812	-0.499226	-0.32755
54	-1.09745	-0.993424	0.560566	-0.737409
55	0.106084	0.0249246	0.057043	-0.280766
56	-0.0750129	0.0205843	-0.347383	0.220293
57	0.345115	-0.20201	-0.134379	-0.372221
58	0.215035	-0.389089	0.0323396	-0.0586196
59	-0.487046	-0.062494	-0.469696	0.392546
60	0.532555	-0.793217	-0.504886	-0.928521
61	-0.0908189	-0.398533	0.0221748	0.239765
62	-0.307148	-0.597696	0.436315	-0.281073
63	-0.243161	-0.455943	0.413346	-0.311165
64	0	0	0	0


TF	Unknown
TF Name	Unknown
Gene	CM000999.3_130606231-130606861(-)_1
Motif	CM000999.3_130606231-130606861(-)_1|1|1x0
Family	C2H2 ZF
Species	Unknown
Pos	A	C	G	T
1	0.25149	-0.469652	-0.144878	0.0645133
2	-0.563265	0.147549	-0.216911	0.234312
3	0.555806	-1.14316	-0.714979	-0.855629
4	0.115285	0.025271	0.0608935	-0.31377
5	-0.0882343	0.0177923	-0.390319	0.239289
6	0.371284	-0.23553	-0.16052	-0.424311
7	0.0886524	-0.182176	0.123525	-0.103942
8	-0.0956736	0.0420261	-0.298168	0.202163
9	-0.359666	-0.0815205	-0.0171865	0.248731
10	-0.0300368	-0.166495	-0.317684	0.279684
11	-0.911585	0.55843	-0.94777	-0.83279
12	0.524176	-1.05987	-0.702231	-0.430542
13	0	0	0	0


TF	Unknown
TF Name	Unknown
Gene	CM000999.3_130606231-130606861(-)_1
Motif	CM000999.3_130606231-130606861(-)_1|2|1x0
Family	C2H2 ZF
Species	Unknown
Pos	A	C	G	T
1	0.258004	0.153155	-0.257684	-0.67095
2	-0.628281	0.281382	-0.651198	0.21215
3	0.574711	-1.08911	-1.05768	-1.12426
4	0	0	0	0


TF	Unknown
TF Name	Unknown
Gene	CM000999.3_130652844-130655349(-)_1
Motif	CM000999.3_130652844-130655349(-)_1|1|1x0
Family	C2H2 ZF
Species	Unknown
Pos	A	C	G	T
1	0.0555385	0.00761611	-0.183396	0.075672
2	-0.579267	0.433292	-0.36597	-0.226246
3	-0.821782	-0.73712	0.527645	-0.528753
4	0.0187211	-0.0697974	0.0248119	0.019374
5	-0.365969	-0.386051	0.405791	-0.212725
6	-0.368675	-0.418665	0.399376	-0.165914
7	-0.208068	-0.00582165	-0.216226	0.251919
8	-0.694922	0.494607	-0.52928	-0.421061
9	0.37876	-0.576786	-0.2507	-0.107021
10	0.181903	-0.309781	0.0332113	-0.0408187
11	-0.373254	-0.027719	-0.359133	0.34263
12	0.49108	-0.587941	-0.353274	-0.698063
13	-0.03932	-0.0648879	-0.311682	0.239914
14	-0.291111	-0.0758805	-0.104259	0.270022
15	-0.722776	-0.576674	0.517821	-0.600533
16	-0.0103828	-0.110519	-0.221465	0.216898
17	-0.576074	0.502659	-0.602627	-0.518252
18	0.457811	-0.704597	-0.442156	-0.242784
19	-0.00890904	-0.0552523	-0.461328	0.253844
20	-0.280211	0.0448172	-0.0726877	0.182087
21	-0.608232	-0.541175	0.509095	-0.625802
22	0.197804	-0.331387	-0.0930599	0.0605963
23	-0.396524	0.125089	-0.142361	0.188758
24	0.499776	-0.746969	-0.432756	-0.535968
25	0.101407	-0.100475	0.0389599	-0.0707482
26	0.105074	0.00564809	-0.199045	0.0337628
27	-0.29941	-0.055906	0.0100795	0.20288
28	0.316215	-0.0855554	-0.169692	-0.365446
29	-0.244899	-0.406362	-0.28635	0.40166
30	0.48858	-0.565517	-0.491575	-0.487553
31	0.316215	-0.0855554	-0.169692	-0.365446
32	-0.244899	-0.406362	-0.28635	0.40166
33	0.48858	-0.565517	-0.491575	-0.487553
34	0.0838381	-0.614395	0.363957	-0.634084
35	-1.02215	-0.707347	-0.819446	0.551114
36	-1.09932	-1.14994	0.54903	-0.509448
37	0.18976	-0.178596	-0.0505593	-0.0461911
38	-0.317403	0.0378247	-0.149001	0.235004
39	0.533678	-0.755965	-0.593446	-0.817215
40	0	0	0	0


TF	Unknown
TF Name	Unknown
Gene	CM000999.3_130706047-130706938(-)_1
Motif	CM000999.3_130706047-130706938(-)_1|1|1x0
Family	C2H2 ZF
Species	Unknown
Pos	A	C	G	T
1	0.0684444	-0.129839	0.0939762	-0.0725611
2	-0.062983	0.0378319	-0.211236	0.155074
3	-0.253364	-0.0497237	-0.00262248	0.192065
4	0.133266	-0.661963	0.136684	0.0225029
5	-0.441961	-0.128736	-0.51493	0.413223
6	-1.12528	-1.04452	0.57369	-1.05678
7	-0.0102852	-0.110191	-0.220882	0.216472
8	-0.574094	0.502156	-0.600586	-0.516405
9	0.457261	-0.702473	-0.440635	-0.241722
10	0	0	0	0


TF	Unknown
TF Name	Unknown
Gene	CM000999.3_130763165-130765433(-)_1
Motif	CM000999.3_130763165-130765433(-)_1|1|1x0
Family	C2H2 ZF
Species	Unknown
Pos	A	C	G	T
1	0.441077	-0.157184	-0.510333	-0.631145
2	0.5478	-0.846533	-0.703673	-0.887529
3	0.532455	-0.692492	-0.704937	-0.716532
4	0.19755	-0.0246666	-0.0763399	-0.193525
5	-0.65874	-0.640914	0.454685	-0.153027
6	-1.01833	-0.992104	0.569018	-1.02072
7	0.0666861	0.00635037	-0.23414	0.0920349
8	-0.786543	0.488301	-0.517996	-0.34208
9	-1.13527	-1.02867	0.563705	-0.766333
10	0.145435	0.0901709	-0.0525164	-0.31392
11	-0.606597	-0.705226	0.477044	-0.254933
12	0.47426	-0.408206	-0.49389	-0.510978
13	0.0666861	0.00635037	-0.23414	0.0920349
14	-0.786543	0.488301	-0.517996	-0.34208
15	-1.13527	-1.02867	0.563705	-0.766333
16	0.145435	0.0901709	-0.0525164	-0.31392
17	-0.606597	-0.705226	0.477044	-0.254933
18	0.47426	-0.408206	-0.49389	-0.510978
19	0.391984	-0.414309	0.0311529	-1.12797
20	-0.873529	0.0877811	-0.673751	0.385649
21	0.476316	-1.02529	-0.242476	-0.469745
22	0.0666861	0.00635037	-0.23414	0.0920349
23	-0.786543	0.488301	-0.517996	-0.34208
24	-1.13527	-1.02867	0.563705	-0.766333
25	0.145435	0.0901709	-0.0525164	-0.31392
26	-0.606597	-0.705226	0.477044	-0.254933
27	0.47426	-0.408206	-0.49389	-0.510978
28	0.20404	-0.357768	0.254695	-0.785364
29	-0.138577	0.170216	-0.506086	0.170706
30	0.345207	-0.354948	-0.0153915	-0.421309
31	0.145435	0.0901709	-0.0525164	-0.31392
32	-0.606597	-0.705226	0.477044	-0.254933
33	0.47426	-0.408206	-0.49389	-0.510978
34	0.20404	-0.357768	0.254695	-0.785364
35	-0.138577	0.170216	-0.506086	0.170706
36	0.345207	-0.354948	-0.0153915	-0.421309
37	0.065164	-0.112506	-0.0462303	0.0671867
38	-0.560218	0.47555	-0.416768	-0.452818
39	-0.446208	-0.335431	-0.213031	0.409569
40	0.20404	-0.357768	0.254695	-0.785364
41	-0.138577	0.170216	-0.506086	0.170706
42	0.345207	-0.354948	-0.0153915	-0.421309
43	0.0666861	0.00635037	-0.23414	0.0920349
44	-0.786543	0.488301	-0.517996	-0.34208
45	-1.13527	-1.02867	0.563705	-0.766333
46	0.108201	0.0250373	0.0579491	-0.288205
47	-0.077928	0.0200307	-0.357027	0.224673
48	0.351233	-0.209407	-0.140105	-0.383823
49	-0.0562283	-0.446813	-0.0112569	0.252756
50	-0.251801	0.0484363	-0.103379	0.185777
51	-0.819822	-0.643145	0.523404	-0.547023
52	0	0	0	0


TF	Unknown
TF Name	Unknown
Gene	CM000999.3_130815390-130816458(-)_1
Motif	CM000999.3_130815390-130816458(-)_1|1|1x0
Family	C2H2 ZF
Species	Unknown
Pos	A	C	G	T
1	0.0329235	-0.83082	0.395098	-0.537725
2	-0.77541	-0.47251	-0.667595	0.515927
3	-1.13179	-1.04661	-0.838609	0.567184
4	-0.0297044	-0.165655	-0.316282	0.278864
5	-0.906635	0.557911	-0.942685	-0.828133
6	0.523488	-1.05466	-0.698356	-0.427678
7	0	0	0	0


TF	Unknown
TF Name	Unknown
Gene	CM000999.3_130815390-130816458(-)_1
Motif	CM000999.3_130815390-130816458(-)_1|2|1x0
Family	C2H2 ZF
Species	Unknown
Pos	A	C	G	T
1	0.258004	0.153155	-0.257684	-0.67095
2	-0.628281	0.281382	-0.651198	0.21215
3	0.574711	-1.08911	-1.05768	-1.12426
4	0.119738	-0.010819	-0.367342	0.106512
5	-0.156738	-0.0288282	0.00944406	0.128785
6	-0.816977	-0.632188	0.534982	-0.728601
7	0.207355	-0.353873	-0.101117	0.0618408
8	-0.423655	0.129535	-0.154106	0.197058
9	0.512189	-0.810033	-0.476798	-0.586259
10	0.0939738	0.0239209	0.0516441	-0.239937
11	-0.05972	0.022795	-0.294817	0.195175
12	0.309135	-0.163117	-0.104741	-0.310036
13	0.190947	-0.330504	0.0332531	-0.0452585
14	-0.402449	-0.0359951	-0.387473	0.356774
15	0.50385	-0.640494	-0.39162	-0.757282
16	0	0	0	0


TF	Unknown
TF Name	Unknown
Gene	CM000999.3_130845349-130847686(-)_1
Motif	CM000999.3_130845349-130847686(-)_1|1|1x0
Family	C2H2 ZF
Species	Unknown
Pos	A	C	G	T
1	0.0555385	0.00761611	-0.183396	0.075672
2	-0.579267	0.433292	-0.36597	-0.226246
3	-0.821782	-0.73712	0.527645	-0.528753
4	0.0905189	0.120469	-0.249607	-0.0526993
5	-0.394689	-0.425199	0.354796	-0.0187479
6	0.258551	-0.440536	0.139071	-0.350376
7	-0.0103828	-0.110519	-0.221465	0.216898
8	-0.576074	0.502659	-0.602627	-0.518252
9	0.457811	-0.704597	-0.442156	-0.242784
10	0.0555385	0.00761611	-0.183396	0.075672
11	-0.579267	0.433292	-0.36597	-0.226246
12	-0.821782	-0.73712	0.527645	-0.528753
13	0.0905189	0.120469	-0.249607	-0.0526993
14	-0.394689	-0.425199	0.354796	-0.0187479
15	0.258551	-0.440536	0.139071	-0.350376
16	0.0685797	-0.130161	0.0941703	-0.0727511
17	-0.0631736	0.0378738	-0.211769	0.155386
18	-0.254012	-0.0499023	-0.00269241	0.192444
19	0.316215	-0.0855554	-0.169692	-0.365446
20	-0.244899	-0.406362	-0.28635	0.40166
21	0.48858	-0.565517	-0.491575	-0.487553
22	0.316215	-0.0855554	-0.169692	-0.365446
23	-0.244899	-0.406362	-0.28635	0.40166
24	0.48858	-0.565517	-0.491575	-0.487553
25	0.235141	-0.0438444	-0.164504	-0.15935
26	-0.264838	-0.438286	-0.0963627	0.36003
27	0.544262	-0.845821	-0.770796	-0.729771
28	0.0838381	-0.614395	0.363957	-0.634084
29	-1.02215	-0.707347	-0.819446	0.551114
30	-1.09932	-1.14994	0.54903	-0.509448
31	0.18976	-0.178596	-0.0505593	-0.0461911
32	-0.317403	0.0378247	-0.149001	0.235004
33	0.533678	-0.755965	-0.593446	-0.817215
34	0	0	0	0


TF	Unknown
TF Name	Unknown
Gene	CM000999.3_130914990-130917495(-)_1
Motif	CM000999.3_130914990-130917495(-)_1|1|1x0
Family	C2H2 ZF
Species	Unknown
Pos	A	C	G	T
1	0.0974162	-0.372219	0.0616069	0.0688265
2	-0.381298	0.141702	-0.509631	0.276296
3	-0.884921	-0.865113	0.560287	-0.999741
4	0.231418	-0.231851	-0.0708237	-0.06533
5	-0.414033	0.0327244	-0.202239	0.28071
6	0.567786	-1.05415	-0.849757	-1.13118
7	0	0	0	0


TF	Unknown
TF Name	Unknown
Gene	CM000999.3_130914990-130917495(-)_1
Motif	CM000999.3_130914990-130917495(-)_1|2|1x0
Family	C2H2 ZF
Species	Unknown
Pos	A	C	G	T
1	0.199286	-0.190177	-0.0548037	-0.0501852
2	-0.338405	0.0371785	-0.160352	0.245656
3	0.543289	-0.820251	-0.64842	-0.885012
4	0.0944513	0.126118	-0.265164	-0.0569735
5	-0.424324	-0.456582	0.368107	-0.026841
6	0.268206	-0.470939	0.14188	-0.375613
7	0.249851	-0.1866	-0.0288309	-0.196657
8	-0.765541	0.0400791	-0.71086	0.404346
9	-0.968865	-0.978742	0.566371	-0.986667
10	0.154404	0.0368888	-0.0268155	-0.264168
11	-0.206201	-0.422346	0.364611	-0.164609
12	0.402894	-0.377615	-0.268905	-0.289232
13	0.260958	0.0702465	-0.469825	-0.179316
14	-0.582512	-0.82633	0.534553	-0.782063
15	0.569001	-1.02817	-0.938446	-1.07448
16	0.199286	-0.190177	-0.0548037	-0.0501852
17	-0.338405	0.0371785	-0.160352	0.245656
18	0.543289	-0.820251	-0.64842	-0.885012
19	0.199286	-0.190177	-0.0548037	-0.0501852
20	-0.338405	0.0371785	-0.160352	0.245656
21	0.543289	-0.820251	-0.64842	-0.885012
22	0.154404	0.0368888	-0.0268155	-0.264168
23	-0.206201	-0.422346	0.364611	-0.164609
24	0.402894	-0.377615	-0.268905	-0.289232
25	0.239294	-0.00404893	-0.142298	-0.256734
26	-0.917988	-0.454722	-0.729325	0.523973
27	-1.12489	-1.06464	0.574076	-1.05337
28	0.32961	-0.0951823	-0.18414	-0.391111
29	-0.267477	-0.438193	-0.311303	0.41613
30	0.501109	-0.613389	-0.53521	-0.530957
31	0	0	0	0


TF	Unknown
TF Name	Unknown
Gene	CM000999.3_130964512-130966615(-)_1
Motif	CM000999.3_130964512-130966615(-)_1|1|1x0
Family	C2H2 ZF
Species	Unknown
Pos	A	C	G	T
1	0.110624	-0.156035	0.0518524	-0.0531016
2	-0.426583	-0.234123	0.0299881	0.294634
3	0.359413	-0.379244	-0.358252	-0.0673458
4	0.0554341	0.00762196	-0.182951	0.0755213
5	-0.577515	0.432715	-0.364709	-0.225306
6	-0.819108	-0.734641	0.527213	-0.526754
7	0.304727	-0.12208	-0.142945	-0.293787
8	-0.443485	-0.646528	-0.615561	0.501307
9	0.556588	-0.899297	-0.898519	-0.837983
10	0.204655	-0.18717	0.138517	-0.428902
11	-0.57563	-0.0543395	-0.554872	0.410478
12	0.528949	-0.784471	-0.69245	-0.597799
13	-0.105291	-0.111257	0.0971655	0.0757477
14	-0.304946	-0.448703	0.406033	-0.220701
15	-0.296648	-0.380201	0.405603	-0.272662
16	0.0684444	-0.129839	0.0939762	-0.0725611
17	-0.062983	0.0378319	-0.211236	0.155074
18	-0.253364	-0.0497237	-0.00262248	0.192065
19	0.133266	-0.661963	0.136684	0.0225029
20	-0.441961	-0.128736	-0.51493	0.413223
21	-1.12528	-1.04452	0.57369	-1.05678
22	-0.0102852	-0.110191	-0.220882	0.216472
23	-0.574094	0.502156	-0.600586	-0.516405
24	0.457261	-0.702473	-0.440635	-0.241722
25	0	0	0	0


TF	Unknown
TF Name	Unknown
Gene	CM000999.3_131014235-131015462(-)_1
Motif	CM000999.3_131014235-131015462(-)_1|1|1x0
Family	C2H2 ZF
Species	Unknown
Pos	A	C	G	T
1	0.231414	-0.0721041	-0.0244459	-0.297631
2	-0.100516	-0.128739	-0.410881	0.316996
3	0.453051	-0.5187	-0.27245	-0.488339
4	0.191951	0.112534	-0.0925133	-0.468161
5	-1.01073	-1.15246	0.546506	-0.505374
6	0.547853	-0.720285	-0.843417	-0.867973
7	0	0	0	0


TF	Unknown
TF Name	Unknown
Gene	CM000999.3_131014235-131015462(-)_1
Motif	CM000999.3_131014235-131015462(-)_1|2|1x0
Family	C2H2 ZF
Species	Unknown
Pos	A	C	G	T
1	0.17876	0.0388229	-0.037036	-0.319675
2	-0.270498	-0.527882	0.409224	-0.22097
3	0.447926	-0.481502	-0.35205	-0.376256
4	0.0666861	0.00635037	-0.23414	0.0920349
5	-0.786543	0.488301	-0.517996	-0.34208
6	-1.13527	-1.02867	0.563705	-0.766333
7	0.17876	0.0388229	-0.037036	-0.319675
8	-0.270498	-0.527882	0.409224	-0.22097
9	0.447926	-0.481502	-0.35205	-0.376256
10	0.0666861	0.00635037	-0.23414	0.0920349
11	-0.786543	0.488301	-0.517996	-0.34208
12	-1.13527	-1.02867	0.563705	-0.766333
13	0.176053	0.00530206	-0.0670677	-0.20001
14	-0.0545552	0.0416905	-0.344674	0.194542
15	0.232951	-0.28104	0.129337	-0.377041
16	0	0	0	0


TF	Unknown
TF Name	Unknown
Gene	CM000999.3_131061530-131063042(-)_1
Motif	CM000999.3_131061530-131063042(-)_1|1|1x0
Family	C2H2 ZF
Species	Unknown
Pos	A	C	G	T
1	-0.0748846	-0.390786	0.155092	0.121409
2	0.0871692	0.0742596	-0.509753	0.107902
3	-0.597485	-0.128216	-0.108649	0.347198
4	0.441077	-0.157184	-0.510333	-0.631145
5	0.5478	-0.846533	-0.703673	-0.887529
6	0.532455	-0.692492	-0.704937	-0.716532
7	0.145435	0.0901709	-0.0525164	-0.31392
8	-0.606597	-0.705226	0.477044	-0.254933
9	0.47426	-0.408206	-0.49389	-0.510978
10	0.392418	-0.256523	-0.275509	-0.349335
11	-0.274673	-0.507122	-0.265352	0.417442
12	0.509283	-0.651869	-0.609317	-0.521962
13	0.145435	0.0901709	-0.0525164	-0.31392
14	-0.606597	-0.705226	0.477044	-0.254933
15	0.47426	-0.408206	-0.49389	-0.510978
16	0.20404	-0.357768	0.254695	-0.785364
17	-0.138577	0.170216	-0.506086	0.170706
18	0.345207	-0.354948	-0.0153915	-0.421309
19	0.0666861	0.00635037	-0.23414	0.0920349
20	-0.786543	0.488301	-0.517996	-0.34208
21	-1.13527	-1.02867	0.563705	-0.766333
22	0.135424	-0.0195685	-0.442819	0.119722
23	-0.188655	-0.0368061	0.00862928	0.150306
24	-1.04338	-0.824003	0.561616	-0.938461
25	0.0666861	0.00635037	-0.23414	0.0920349
26	-0.786543	0.488301	-0.517996	-0.34208
27	-1.13527	-1.02867	0.563705	-0.766333
28	0	0	0	0


TF	Unknown
TF Name	Unknown
Gene	CM000999.3_131143368-131145564(-)_1
Motif	CM000999.3_131143368-131145564(-)_1|1|1x0
Family	C2H2 ZF
Species	Unknown
Pos	A	C	G	T
1	0.135424	-0.0761703	-0.0798901	-0.0163835
2	-0.56717	-0.691421	0.153362	0.322646
3	0.22638	-0.439596	0.164198	-0.30719
4	0.308069	-0.0801055	-0.161394	-0.350524
5	-0.231979	-0.387978	-0.272027	0.3927
6	0.480557	-0.537869	-0.466429	-0.462543
7	0.308069	-0.0801055	-0.161394	-0.350524
8	-0.231979	-0.387978	-0.272027	0.3927
9	0.480557	-0.537869	-0.466429	-0.462543
10	-0.00898076	-0.105728	-0.21292	0.210608
11	-0.547192	0.495035	-0.572847	-0.491327
12	0.449526	-0.673546	-0.419985	-0.22736
13	0.317365	-0.135985	-0.0788998	-0.44575
14	-0.309171	-0.00206544	-0.475978	0.33842
15	-1.12462	-1.11302	-1.02191	0.574353
16	0.375716	-0.0833802	-0.35438	-0.44709
17	0.496945	-0.573043	-0.463415	-0.604503
18	0.475873	-0.464131	-0.473681	-0.482578
19	0.116916	0.0745075	-0.0349884	-0.235585
20	-0.418584	-0.494271	0.412983	-0.148724
21	0.407159	-0.27003	-0.335783	-0.348896
22	0.153072	-0.321137	-0.0459885	0.0793749
23	-0.281989	0.0118724	-0.217486	0.265718
24	0.471323	-0.402409	-0.399113	-0.610906
25	0.116916	0.0745075	-0.0349884	-0.235585
26	-0.418584	-0.494271	0.412983	-0.148724
27	0.407159	-0.27003	-0.335783	-0.348896
28	0	0	0	0


TF	Unknown
TF Name	Unknown
Gene	CM000999.3_149485022-149487029(+)_1
Motif	CM000999.3_149485022-149487029(+)_1|1|1x0
Family	C2H2 ZF
Species	Unknown
Pos	A	C	G	T
1	0.161777	-0.034906	-0.319322	0.0593679
2	-0.460941	-0.488012	0.444521	-0.2629
3	-0.679808	-0.776169	0.534779	-0.704178
4	0.026172	0.00273695	-0.31222	0.159651
5	-0.155788	-0.103835	0.116874	0.0810881
6	-0.630108	-0.616418	0.517184	-0.631056
7	0.182333	-0.50717	0.272223	-0.529307
8	-0.819458	0.523855	-0.854899	-0.43421
9	-1.127	-0.949846	-1.09229	0.571972
10	0.188817	-0.192392	-0.0624474	-0.0235498
11	-0.538222	-0.333005	-0.359812	0.448583
12	-0.72754	-0.831888	-0.842228	0.546747
13	0.0882883	-0.197126	0.153806	-0.146026
14	-0.612789	-0.651677	-0.361891	0.491148
15	-0.747519	-0.798638	-0.664242	0.537254
16	0.16844	-0.334238	0.109339	-0.109741
17	-0.262618	-0.0861699	0.177304	0.0529007
18	-0.255203	-0.129801	-0.488306	0.376184
19	0	0	0	0


TF	Unknown
TF Name	Unknown
Gene	CM000999.3_149485022-149487029(+)_1
Motif	CM000999.3_149485022-149487029(+)_1|2|1x0
Family	C2H2 ZF
Species	Unknown
Pos	A	C	G	T
1	0.0967064	-0.7556	0.332521	-0.371994
2	-0.534708	0.119093	-0.390638	0.29793
3	-1.0076	-1.12481	-1.1214	0.574158
4	0	0	0	0


TF	Unknown
TF Name	Unknown
Gene	CM000999.3_149485022-149487029(+)_1
Motif	CM000999.3_149485022-149487029(+)_1|3|1x0
Family	C2H2 ZF
Species	Unknown
Pos	A	C	G	T
1	0.0254331	-0.00168359	-0.36612	0.179882
2	-0.182978	-0.122864	0.132519	0.0911111
3	-0.783424	-0.767583	0.544109	-0.784521
4	0.221202	-0.283384	-0.0656341	-0.0198419
5	-0.173882	-0.802701	0.470876	-0.667042
6	-0.253404	-0.551302	-0.491532	0.453104
7	0.399158	-0.0636833	-0.466309	-0.541159
8	0.484935	-0.541648	-0.416548	-0.56066
9	0.50031	-0.511415	-0.647477	-0.519613
10	0.0250031	-0.389702	0.135003	0.0676234
11	-0.602516	0.193603	-0.360491	0.243663
12	-0.908331	-0.904685	-1.13331	0.565658
13	-0.767878	-0.816377	0.543203	-0.735928
14	-0.663225	-0.830063	0.264595	0.254282
15	-0.922502	-1.05289	-0.984148	0.566816
16	0	0	0	0


TF	Unknown
TF Name	Unknown
Gene	CM000999.3_149485022-149487029(+)_1
Motif	CM000999.3_149485022-149487029(+)_1|4|1x0
Family	C2H2 ZF
Species	Unknown
Pos	A	C	G	T
1	-0.442361	-0.542756	-0.224637	0.440303
2	-0.785176	0.548471	-0.864395	-0.785966
3	-0.592872	0.451442	-0.501325	-0.220668
4	0.0782095	-0.137681	-0.0357352	0.0619637
5	0.0957125	-0.151492	-0.0779483	0.0835821
6	-0.403156	-0.180143	-0.240499	0.374661
7	0.173709	-0.0214369	0.0884722	-0.480934
8	-0.790979	-0.664622	-0.797627	0.539373
9	0.507822	-0.740156	-0.5684	-0.483866
10	-0.423795	-0.743522	0.502335	-0.579561
11	-0.377483	-0.389742	-0.436871	0.448301
12	-0.424489	-0.48031	-0.450861	0.468158
13	0.0310376	-0.0414357	-0.0407726	0.043962
14	-0.398732	-0.209893	-0.271925	0.389047
15	-0.586307	-0.642552	-0.601857	0.513604
16	-0.790973	-0.983818	0.563619	-1.13535
17	-0.0111879	0.159003	-0.116447	-0.0869818
18	-0.500897	0.159461	0.256105	-0.359195
19	0	0	0	0


TF	Unknown
TF Name	Unknown
Gene	CM001000.3_3199674-3200475(+)_1
Motif	CM001000.3_3199674-3200475(+)_1|1|1x0
Family	C2H2 ZF
Species	Unknown
Pos	A	C	G	T
1	0.211207	-0.709496	0.215587	-0.271114
2	-0.0880581	-0.44551	-0.371037	0.380114
3	-0.437119	-0.40308	0.0402379	0.330846
4	-0.68395	-1.14059	0.558377	-0.985578
5	-0.709934	-0.667084	-0.757364	0.533379
6	-0.418332	-0.740471	-0.589852	0.502352
7	0	0	0	0


TF	Unknown
TF Name	Unknown
Gene	CM001000.3_3199674-3200475(+)_1
Motif	CM001000.3_3199674-3200475(+)_1|2|1x0
Family	C2H2 ZF
Species	Unknown
Pos	A	C	G	T
1	0.256673	-0.34751	0.0742682	-0.253029
2	0.294693	-0.347005	-0.302906	0.033966
3	-0.0423249	-0.188572	0.0714956	0.102477
4	0.40484	-0.201676	-0.267527	-0.535602
5	0.565987	-1.12261	-0.770071	-1.13298
6	-0.518469	0.345842	-0.490863	0.0631825
7	0	0	0	0


TF	Unknown
TF Name	Unknown
Gene	CM001000.3_4921710-4924893(+)_1
Motif	CM001000.3_4921710-4924893(+)_1|1|1x0
Family	C2H2 ZF
Species	Unknown
Pos	A	C	G	T
1	-0.448472	-0.663763	-0.26159	0.459319
2	0.563151	-0.856674	-0.919585	-1.07913
3	-1.0985	-0.579301	-0.660825	0.536367
4	0.241127	0.209966	-0.482476	-0.513209
5	0.562791	-1.01505	-0.879123	-0.931364
6	0.557107	-0.800339	-0.971974	-0.891794
7	-1.02217	-1.12237	0.574546	-1.12442
8	-0.391489	-0.291749	-0.365849	0.423662
9	-0.0884688	-0.353935	-0.35434	0.361615
10	-0.318303	-0.490491	-0.529621	0.462531
11	-0.409102	-0.522995	0.494452	-0.725627
12	-0.644059	-0.659173	-0.522026	0.512319
13	0.199543	-0.185029	0.0267102	-0.154744
14	-0.52623	-0.409336	-0.343761	0.456293
15	-0.655313	-0.665804	0.530337	-0.764709
16	0.0360426	-0.221861	0.135927	-0.0241152
17	-0.251241	-0.165712	-0.055933	0.273537
18	-0.0644097	-0.0150979	-0.352946	0.237629
19	-0.0662889	-0.359543	0.182989	0.0720914
20	-0.233025	-0.343419	0.122693	0.213593
21	-0.295499	-0.0771996	-0.292173	0.331659
22	0	0	0	0


TF	Unknown
TF Name	Unknown
Gene	CM001000.3_4921710-4924893(+)_1
Motif	CM001000.3_4921710-4924893(+)_1|2|1x0
Family	C2H2 ZF
Species	Unknown
Pos	A	C	G	T
1	-0.673043	-1.13902	0.559955	-1.07218
2	-0.464642	-0.454276	0.0363539	0.346021
3	0.044141	-0.340333	-0.326607	0.293335
4	0	0	0	0


TF	Unknown
TF Name	Unknown
Gene	CM001000.3_4921710-4924893(+)_1
Motif	CM001000.3_4921710-4924893(+)_1|3|1x0
Family	C2H2 ZF
Species	Unknown
Pos	A	C	G	T
1	0.281135	0.0496474	-0.320181	-0.309793
2	-0.762645	-0.719353	-0.90955	0.545714
3	0.570288	-1.12868	-1.04032	-0.932949
4	0	0	0	0


TF	Unknown
TF Name	Unknown
Gene	CM001000.3_4921710-4924893(+)_1
Motif	CM001000.3_4921710-4924893(+)_1|4|1x0
Family	C2H2 ZF
Species	Unknown
Pos	A	C	G	T
1	0.0041754	-0.320549	0.31604	-0.354596
2	0.23071	-0.13268	0.0232215	-0.294733
3	-0.12096	0.124494	0.00305404	-0.0437968
4	-0.471719	-0.694442	-0.278387	0.467407
5	0.567342	-0.901492	-0.966574	-1.13163
6	-1.14926	-0.612141	-0.696479	0.542037
7	0.380431	0.018941	-0.52737	-0.589575
8	0.516317	-0.656606	-0.53742	-0.686056
9	0.538521	-0.680748	-0.829734	-0.7262
10	-0.50174	-0.68841	0.491942	-0.424845
11	-0.346703	0.377046	-0.501229	-0.0695562
12	0.0228456	-0.153768	-0.29645	0.240264
13	-0.337047	-0.515179	-0.55566	0.470739
14	-0.432878	-0.550702	0.501865	-0.760328
15	-0.677064	-0.6927	-0.550819	0.519229
16	0.205403	-0.192443	0.0266046	-0.161113
17	-0.551793	-0.430864	-0.363025	0.464644
18	-0.690085	-0.700938	0.536491	-0.803257
19	-0.0402764	-0.357951	-0.100159	0.268567
20	-0.142034	-0.1318	0.0556221	0.147388
21	-0.0278905	-0.0808223	-0.327654	0.245943
22	0	0	0	0


TF	Unknown
TF Name	Unknown
Gene	CM001000.3_4996223-4998239(-)_1
Motif	CM001000.3_4996223-4998239(-)_1|1|1x0
Family	C2H2 ZF
Species	Unknown
Pos	A	C	G	T
1	-0.400957	-0.676815	0.4945	-0.568928
2	-0.0948519	-0.198168	0.043578	0.163467
3	-0.26357	0.408659	-0.517507	-0.230067
4	-0.333802	-0.511245	0.448596	-0.377876
5	-0.70532	-0.952552	0.535542	-0.586031
6	-0.637291	-1.1472	0.551772	-0.867777
7	-0.447889	-0.657365	0.480767	-0.400053
8	0.000711396	-0.03402	0.0914506	-0.0760724
9	-0.256549	-0.288155	0.146154	0.18496
10	0	0	0	0


TF	Unknown
TF Name	Unknown
Gene	CM001000.3_4996223-4998239(-)_1
Motif	CM001000.3_4996223-4998239(-)_1|2|1x0
Family	C2H2 ZF
Species	Unknown
Pos	A	C	G	T
1	0.374173	-0.368918	-0.0470292	-0.511272
2	0.258271	-0.2216	-0.0402816	-0.170204
3	-0.0142996	0.192062	-0.147638	-0.116681
4	-0.733187	-0.489462	0.515078	-0.66322
5	-0.677418	-0.592638	-0.525604	0.510038
6	-1.13215	-1.116	0.566815	-0.791909
7	0	0	0	0


TF	Unknown
TF Name	Unknown
Gene	CM001000.3_4996223-4998239(-)_1
Motif	CM001000.3_4996223-4998239(-)_1|3|1x0
Family	C2H2 ZF
Species	Unknown
Pos	A	C	G	T
1	-0.737879	-0.747155	0.540915	-0.786584
2	-0.580112	-0.432567	-0.315057	0.459933
3	-0.83018	-1.14116	0.55781	-0.776292
4	-0.430986	-0.48604	0.467673	-0.434968
5	-0.751073	0.524767	-0.711119	-0.552429
6	-0.760713	-0.756058	0.527845	-0.553659
7	0.147521	-0.0806418	-0.199298	0.0542256
8	-0.567153	-0.653372	0.502165	-0.482998
9	-0.635196	-0.92417	0.544349	-0.832606
10	0	0	0	0


TF	Unknown
TF Name	Unknown
Gene	CM001000.3_5011016-5012306(-)_1
Motif	CM001000.3_5011016-5012306(-)_1|1|1x0
Family	C2H2 ZF
Species	Unknown
Pos	A	C	G	T
1	-1.05165	-1.1016	0.574833	-1.12414
2	-0.520518	-0.222089	-0.545241	0.449286
3	0.10729	-0.284051	-0.205127	0.197632
4	0	0	0	0


TF	Unknown
TF Name	Unknown
Gene	CM001000.3_5011016-5012306(-)_1
Motif	CM001000.3_5011016-5012306(-)_1|2|1x0
Family	C2H2 ZF
Species	Unknown
Pos	A	C	G	T
1	-0.927824	-1.12811	0.570862	-1.07195
2	0.0750323	-0.442822	-0.345353	0.300855
3	-0.253899	-0.460215	-0.463145	0.43963
4	0.129146	-0.390758	0.145826	-0.0716086
5	-0.130019	0.0894615	-0.0765893	0.0761508
6	-0.624194	-0.248578	-0.0391925	0.358797
7	0	0	0	0


TF	Unknown
TF Name	Unknown
Gene	CM001000.3_5011016-5012306(-)_1
Motif	CM001000.3_5011016-5012306(-)_1|3|1x0
Family	C2H2 ZF
Species	Unknown
Pos	A	C	G	T
1	0.235698	-0.0522607	-0.0509777	-0.298037
2	-0.255891	0.0559952	-0.317102	0.26145
3	-0.0909516	-0.475545	0.189312	0.11662
4	-0.538318	-0.41431	-1.18574	0.513227
5	-0.474757	-0.821089	-0.226904	0.465504
6	0.161272	-0.376374	0.0644624	-0.0132534
7	0	0	0	0


TF	Unknown
TF Name	Unknown
Gene	CM001000.3_5011016-5012306(-)_1
Motif	CM001000.3_5011016-5012306(-)_1|4|1x0
Family	C2H2 ZF
Species	Unknown
Pos	A	C	G	T
1	-0.843176	-1.02961	0.565913	-1.0833
2	0.570344	-1.0316	-0.941747	-1.12863
3	-0.412632	-0.57506	-0.476256	0.479038
4	-0.356045	-0.63947	0.473276	-0.447856
5	0.0549838	0.0742515	-0.0673616	-0.0849954
6	-0.396502	0.0834008	-0.337432	0.284918
7	-0.781948	-0.822237	0.544995	-0.752698
8	-0.8225	0.493992	-0.377368	-0.506854
9	-0.37375	0.379963	-0.185398	-0.279074
10	0	0	0	0


TF	Unknown
TF Name	Unknown
Gene	CM001000.3_5031788-5035190(+)_1
Motif	CM001000.3_5031788-5035190(+)_1|1|1x0
Family	C2H2 ZF
Species	Unknown
Pos	A	C	G	T
1	-0.855677	-1.07569	0.568498	-1.13047
2	-0.517969	-0.265755	-0.624723	0.464935
3	-0.727506	-0.906312	-0.886082	0.551285
4	0.370527	-0.00514017	-0.564304	-0.406735
5	-0.0854862	-0.788298	0.452465	-0.74128
6	0.573064	-1.11677	-1.02902	-1.05363
7	0	0	0	0


TF	Unknown
TF Name	Unknown
Gene	CM001000.3_5031788-5035190(+)_1
Motif	CM001000.3_5031788-5035190(+)_1|2|1x0
Family	C2H2 ZF
Species	Unknown
Pos	A	C	G	T
1	-0.103728	-0.33021	0.100424	0.171667
2	0.25507	0.0445001	-0.146582	-0.420903
3	-0.440658	0.486227	-0.513588	-0.572803
4	-0.734193	-0.837571	0.548538	-0.87284
5	-0.48371	-0.0726936	-0.438553	0.391203
6	-1.05638	-1.12743	0.571536	-0.962227
7	-0.0790154	-0.44701	0.0518315	0.22591
8	0.0646062	-0.5562	0.312205	-0.292744
9	-0.14948	-0.448608	0.323373	-0.0810952
10	0	0	0	0


TF	Unknown
TF Name	Unknown
Gene	CM001000.3_5031788-5035190(+)_1
Motif	CM001000.3_5031788-5035190(+)_1|3|1x0
Family	C2H2 ZF
Species	Unknown
Pos	A	C	G	T
1	-0.97816	-1.09961	0.572933	-1.12604
2	-0.241338	-0.32566	-0.283263	0.386146
3	-0.401548	-0.645908	-0.393557	0.473233
4	0	0	0	0


TF	Unknown
TF Name	Unknown
Gene	CM001000.3_5031788-5035190(+)_1
Motif	CM001000.3_5031788-5035190(+)_1|4|1x0
Family	C2H2 ZF
Species	Unknown
Pos	A	C	G	T
1	-0.651191	-0.846775	0.543542	-0.858014
2	-0.185803	-0.207149	-0.272047	0.341021
3	-0.747071	-0.923753	-0.711672	0.545003
4	0.0101676	-0.390468	0.140124	0.0750326
5	-0.088815	-0.339098	0.381609	-0.495976
6	-0.182865	0.285716	-0.392518	0.00342698
7	-0.323888	-0.698466	0.49752	-0.74201
8	-0.495641	0.278482	-0.485304	0.162761
9	-1.11757	-1.12322	0.57575	-1.07805
10	0	0	0	0


TF	Unknown
TF Name	Unknown
Gene	CM001000.3_5031788-5035190(+)_1
Motif	CM001000.3_5031788-5035190(+)_1|5|1x0
Family	C2H2 ZF
Species	Unknown
Pos	A	C	G	T
1	-0.0528927	-0.805736	0.244689	0.0797558
2	0.445692	-0.66377	-0.396827	-0.228025
3	-0.236455	-0.125665	0.0941599	0.155028
4	0.0866357	-0.332596	0.098083	0.025673
5	-0.741801	-1.13769	0.56128	-0.981059
6	-0.604124	0.523888	-1.03385	-0.498123
7	0	0	0	0


TF	Unknown
TF Name	Unknown
Gene	CM001000.3_5031788-5035190(+)_1
Motif	CM001000.3_5031788-5035190(+)_1|6|1x0
Family	C2H2 ZF
Species	Unknown
Pos	A	C	G	T
1	-0.0806873	-0.38477	-0.0550191	0.273285
2	-0.103238	-0.441099	0.0322848	0.248523
3	-0.281867	-0.158611	0.322056	-0.164827
4	0.0754883	-0.399731	0.0842821	0.0783225
5	0.34917	0.0647482	-0.489236	-0.551887
6	-0.702316	0.525619	-0.663183	-0.638414
7	-0.909548	-1.11252	0.571146	-1.12782
8	-0.491144	-0.157736	-0.434304	0.417296
9	-0.741343	-0.916946	-0.837358	0.550484
10	0.277357	0.0326677	-0.269155	-0.30989
11	0.252147	-0.148	-0.0043373	-0.291042
12	-0.609109	-0.509662	-0.432538	0.487899
13	0.209759	0.214073	-0.361146	-0.513386
14	-0.731685	-0.350559	-0.562804	0.490626
15	0.548482	-0.869751	-0.771531	-0.795762
16	0.0700797	0.173423	-0.387228	-0.0342876
17	-0.0481331	-0.0927159	-0.166981	0.208535
18	-0.803398	-0.641734	0.5291	-0.632366
19	-0.556832	-0.747655	0.522824	-0.67602
20	-0.0744034	-0.0563899	-0.0870923	0.164628
21	-0.198069	0.392895	-0.512254	-0.230862
22	-0.129233	-0.219628	0.100313	0.144409
23	-0.303934	0.228464	-0.166191	0.052711
24	-0.257171	-0.264954	0.212197	0.105007
25	0.166549	-0.0536822	-0.17244	-0.0102933
26	-0.232375	-0.0585624	-0.0871145	0.236101
27	-0.401064	-0.230777	0.076699	0.260528
28	0	0	0	0


TF	Unknown
TF Name	Unknown
Gene	CM001000.3_5038665-5039550(-)_1
Motif	CM001000.3_5038665-5039550(-)_1|1|1x0
Family	C2H2 ZF
Species	Unknown
Pos	A	C	G	T
1	-0.0864377	-1.12115	0.339859	-0.0372672
2	-0.379219	0.128538	-0.0108006	0.101236
3	-1.12614	-0.994653	-1.07396	0.572828
4	0	0	0	0


TF	Unknown
TF Name	Unknown
Gene	CM001000.3_5038665-5039550(-)_1
Motif	CM001000.3_5038665-5039550(-)_1|2|1x0
Family	C2H2 ZF
Species	Unknown
Pos	A	C	G	T
1	-0.799734	-1.13183	0.567142	-1.11569
2	-0.323099	-0.497024	-0.327776	0.437153
3	-0.262637	-0.195489	-0.432152	0.388553
4	0.0509231	-0.142002	0.0835936	-0.0258402
5	-0.24602	-0.183765	-0.533344	0.395262
6	0.0439876	0.100098	-0.613724	0.143272
7	0	0	0	0


TF	Unknown
TF Name	Unknown
Gene	CM001000.3_5038665-5039550(-)_1
Motif	CM001000.3_5038665-5039550(-)_1|3|1x0
Family	C2H2 ZF
Species	Unknown
Pos	A	C	G	T
1	0.158062	-0.16977	0.11426	-0.233879
2	0.570392	-0.997463	-0.973316	-1.12858
3	-0.613258	0.477171	-0.684214	-0.260341
4	0.0960182	-0.11041	0.179071	-0.33094
5	-0.5199	0.00448763	-0.439195	0.366198
6	0.505631	-0.716637	-0.602114	-0.450435
7	-0.0317326	0.103671	-0.206075	0.0713874
8	-0.692122	0.481446	-0.491325	-0.352432
9	-0.885668	-0.752339	0.527328	-0.487642
10	0	0	0	0


TF	Unknown
TF Name	Unknown
Gene	CM001000.3_6135106-6136243(-)_1
Motif	CM001000.3_6135106-6136243(-)_1|1|1x0
Family	C2H2 ZF
Species	Unknown
Pos	A	C	G	T
1	-0.881166	-0.9056	0.561096	-0.981739
2	-0.201139	-0.078242	-0.113186	0.246741
3	0.347551	-0.425379	-0.0174144	-0.35886
4	0.122142	-0.327976	0.203407	-0.216146
5	-0.152633	0.0702577	-0.29514	0.207879
6	0.392555	-0.341501	-0.175703	-0.389305
7	0.353853	-0.195195	-0.247751	-0.269144
8	0.43022	-0.472113	-0.191484	-0.486183
9	-0.633312	-0.452039	-0.547516	0.495649
10	0.371782	-0.00591595	-0.568101	-0.40968
11	-0.0872354	-0.793845	0.453623	-0.746573
12	0.57363	-1.12534	-1.03711	-1.06186
13	-0.599176	-0.649257	0.518382	-0.647667
14	-0.503705	-0.406767	0.402779	-0.115489
15	-0.0377252	-0.164201	-0.421951	0.305253
16	0	0	0	0


TF	Unknown
TF Name	Unknown
Gene	CM001000.3_6135106-6136243(-)_1
Motif	CM001000.3_6135106-6136243(-)_1|2|1x0
Family	C2H2 ZF
Species	Unknown
Pos	A	C	G	T
1	0.256352	-0.564097	-0.223744	0.122313
2	-0.475487	-0.545995	-0.437249	0.47937
3	-0.894925	-1.07613	-1.12908	0.569891
4	0	0	0	0


TF	Unknown
TF Name	Unknown
Gene	CM001000.3_6135106-6136243(-)_1
Motif	CM001000.3_6135106-6136243(-)_1|3|1x0
Family	C2H2 ZF
Species	Unknown
Pos	A	C	G	T
1	-0.4203	-0.675476	0.511145	-0.783902
2	-0.469686	-0.488178	-0.500848	0.480057
3	0.564025	-1.13495	-0.993495	-0.794216
4	0	0	0	0


TF	Unknown
TF Name	Unknown
Gene	CM001000.3_6192301-6192976(+)_1
Motif	CM001000.3_6192301-6192976(+)_1|1|1x0
Family	C2H2 ZF
Species	Unknown
Pos	A	C	G	T
1	-0.390364	-0.561105	0.474067	-0.469467
2	-0.307873	-0.826623	0.504668	-0.789681
3	-1.04234	-1.12555	0.573423	-1.0475
4	-0.48841	-0.538419	0.469232	-0.356775
5	-0.520213	-0.928756	0.52903	-0.700177
6	-0.0550711	-0.730638	0.410046	-0.440701
7	0	0	0	0


TF	Unknown
TF Name	Unknown
Gene	CM001000.3_6192301-6192976(+)_1
Motif	CM001000.3_6192301-6192976(+)_1|2|1x0
Family	C2H2 ZF
Species	Unknown
Pos	A	C	G	T
1	-0.390364	-0.561105	0.474067	-0.469467
2	-0.307873	-0.826623	0.504668	-0.789681
3	-1.04234	-1.12555	0.573423	-1.0475
4	-0.392526	-0.562649	0.449502	-0.295782
5	-0.140203	-0.527604	0.425914	-0.504709
6	-0.09356	-0.0355315	0.084632	0.0241597
7	0	0	0	0


TF	Unknown
TF Name	Unknown
Gene	CM001000.3_6241472-6242186(+)_1
Motif	CM001000.3_6241472-6242186(+)_1|1|1x0
Family	C2H2 ZF
Species	Unknown
Pos	A	C	G	T
1	-0.564011	-1.02009	0.551501	-1.14747
2	-0.812046	0.470774	-1.02476	-0.0996808
3	0.569637	-1.11562	-1.01971	-0.937184
4	0.291765	-0.0120713	-0.16537	-0.413075
5	0.550613	-0.854744	-0.765611	-0.867794
6	-0.746469	-0.842077	-0.892163	0.550067
7	0.199716	0.0093566	-0.0483129	-0.30134
8	-0.39395	0.331654	-0.322928	-0.0110957
9	-0.559771	-0.770891	-0.627171	0.521007
10	-0.00611274	-0.0952793	-0.194071	0.196269
11	-0.484468	0.47609	-0.508112	-0.43298
12	0.429457	-0.60561	-0.371919	-0.194388
13	-0.438519	-0.601614	0.454931	-0.271762
14	-0.702465	-0.726898	-0.0612398	0.438634
15	-1.04023	-0.133874	-0.869982	0.482762
16	0	0	0	0


TF	Unknown
TF Name	Unknown
Gene	CM001000.3_6307489-6309160(+)_1
Motif	CM001000.3_6307489-6309160(+)_1|1|1x0
Family	C2H2 ZF
Species	Unknown
Pos	A	C	G	T
1	0.00972253	-0.284034	-0.150337	0.24304
2	-0.189699	0.163496	-0.149619	0.0748931
3	-0.624152	-0.211072	0.421714	-0.295287
4	0.102418	0.0988722	-0.117737	-0.145181
5	-0.666513	-0.553437	-0.593907	0.5119
6	0.449626	-0.386013	-0.351608	-0.484297
7	-0.0399766	0.101805	-0.113004	0.0223773
8	-0.763611	-0.442967	-0.429895	0.490721
9	-1.14878	-0.799445	0.550186	-0.656279
10	0	0	0	0


TF	Unknown
TF Name	Unknown
Gene	CM001000.3_6307489-6309160(+)_1
Motif	CM001000.3_6307489-6309160(+)_1|2|1x0
Family	C2H2 ZF
Species	Unknown
Pos	A	C	G	T
1	0.118173	-0.0620448	-0.040747	-0.0409774
2	-0.719191	-0.393001	-0.468173	0.486324
3	-1.13121	-0.988587	0.567762	-0.89567
4	0	0	0	0


TF	Unknown
TF Name	Unknown
Gene	CM001000.3_6307489-6309160(+)_1
Motif	CM001000.3_6307489-6309160(+)_1|3|1x0
Family	C2H2 ZF
Species	Unknown
Pos	A	C	G	T
1	-0.734902	-0.842518	0.548751	-0.872154
2	-0.623016	-0.252046	-0.585789	0.468722
3	-0.80448	-1.04643	0.553553	-0.754495
4	-0.461732	-0.575612	0.472804	-0.378179
5	-0.589089	0.49686	-0.555444	-0.488659
6	-0.032503	-0.0468818	0.103311	-0.0429318
7	0.123373	-0.0413805	0.0782977	-0.248115
8	-0.399372	-0.252997	-0.411347	0.424065
9	0.531471	-0.689012	-0.753268	-0.659696
10	0.242643	0.0939201	-0.43353	-0.192709
11	-0.759744	-1.0486	0.558877	-0.938173
12	0.570197	-1.12606	-0.92354	-1.05107
13	-0.749245	-0.99951	0.562147	-1.13682
14	-0.406536	0.0552952	-0.508776	0.334887
15	-0.686442	-1.04106	-0.992765	0.556482
16	0.156906	-0.0957223	-0.176491	0.0400396
17	0.0638876	0.181742	-0.190671	-0.169269
18	-0.56184	-0.550419	0.49637	-0.511138
19	0.0984486	-0.0699142	0.0204138	-0.0725625
20	0.417659	-0.482309	-0.28765	-0.268529
21	-0.101411	0.00696511	0.108563	-0.0418719
22	0.21694	0.0340746	-0.182102	-0.212579
23	-0.565784	-0.238481	-0.468103	0.448774
24	-0.822087	-0.958436	0.556067	-0.84993
25	0.137585	-0.119424	0.0613696	-0.145144
26	-0.625785	-0.238412	-0.47702	0.4552
27	-0.914023	-0.89398	0.557871	-0.861919
28	0.130322	-0.169026	0.0668256	-0.0936135
29	-0.603541	-0.411355	-0.457991	0.47924
30	-0.827702	-0.765743	0.541514	-0.698257
31	0	0	0	0


TF	Unknown
TF Name	Unknown
Gene	CM001000.3_6319306-6320806(-)_1
Motif	CM001000.3_6319306-6320806(-)_1|1|1x0
Family	C2H2 ZF
Species	Unknown
Pos	A	C	G	T
1	-0.0278839	0.193076	-0.300294	0.000657446
2	-0.901951	-1.00464	0.56277	-0.914617
3	0.555783	-0.935154	-0.839457	-0.843214
4	0.0148485	-0.0880911	0.137993	-0.110817
5	-0.701542	-0.677407	-0.521012	0.517157
6	-0.536231	-0.67925	-0.76937	0.522408
7	0.471278	-0.290743	-0.535952	-0.625249
8	-0.650118	-0.858028	-0.940872	0.546905
9	0.542165	-0.908627	-0.790191	-0.638687
10	0.300817	0.107085	-0.394472	-0.497379
11	-0.269042	-0.202657	-0.0606057	0.293346
12	-0.0716169	-0.328454	-0.395591	0.358021
13	0.381041	-0.188193	-0.363823	-0.28872
14	0.0634901	0.0601775	-0.106052	-0.0406613
15	0.405384	-0.273333	-0.21463	-0.503352
16	0.242928	0.0939672	-0.434327	-0.193121
17	-0.761636	-1.05095	0.559095	-0.940351
18	0.570376	-1.12859	-0.925751	-1.05348
19	0.122924	-0.114434	-0.0474707	0.00346944
20	0.156769	0.00215926	-0.136405	-0.0810093
21	-0.426605	-0.133149	-0.265941	0.370609
22	0.345336	-0.274711	-0.079894	-0.374703
23	0.285302	0.0249391	-0.239299	-0.360851
24	0.0510443	-0.0175815	-0.0593655	0.0181667
25	0.242928	0.0939672	-0.434327	-0.193121
26	-0.761636	-1.05095	0.559095	-0.940351
27	0.570376	-1.12859	-0.925751	-1.05348
28	0.242928	0.0939672	-0.434327	-0.193121
29	-0.761636	-1.05095	0.559095	-0.940351
30	0.570376	-1.12859	-0.925751	-1.05348
31	0.36663	0.0151636	-0.513974	-0.478672
32	0.440914	-0.447789	-0.299284	-0.418702
33	0.523431	-0.61309	-0.697261	-0.661728
34	0.155009	0.0799823	-0.0559095	-0.31011
35	-0.861867	-0.559958	-0.783427	0.534337
36	0.534946	-0.735765	-0.771451	-0.658097
37	0	0	0	0


TF	Unknown
TF Name	Unknown
Gene	CM001000.3_6356281-6357673(+)_1
Motif	CM001000.3_6356281-6357673(+)_1|1|1x0
Family	C2H2 ZF
Species	Unknown
Pos	A	C	G	T
1	0.17574	-0.04212	-0.357159	0.0623043
2	-0.533348	-0.563334	0.469605	-0.313985
3	-0.793637	-0.900372	0.551724	-0.82063
4	0.33443	-0.303012	-0.188991	-0.157867
5	0.148037	-0.21021	-0.0151622	0.00511486
6	-0.502806	-0.557832	-0.15469	0.432755
7	-0.383599	-0.945408	0.530597	-1.0965
8	-0.93048	0.524999	-1.02619	-0.357689
9	0.572111	-1.12686	-1.06631	-0.974541
10	0.330513	-0.269308	-0.168673	-0.19147
11	-0.210102	-0.253237	-0.168247	0.331744
12	-0.701339	-0.657712	-0.462091	0.51002
13	0.17574	-0.04212	-0.357159	0.0623043
14	-0.533348	-0.563334	0.469605	-0.313985
15	-0.793637	-0.900372	0.551724	-0.82063
16	0.276236	-0.192792	-0.316323	-0.0057852
17	-0.434381	0.0100631	-0.250829	0.31122
18	-0.987629	-0.994731	0.561215	-0.809847
19	0.424244	-0.128224	-0.607777	-0.452442
20	0.524851	-0.893791	-0.392669	-0.92481
21	-0.183381	-0.245687	0.20993	0.0625545
22	0.101198	-0.448752	0.245562	-0.206517
23	-0.33878	-0.486825	0.128058	0.272472
24	-0.574254	-0.443566	-0.505665	0.485896
25	0	0	0	0


TF	Unknown
TF Name	Unknown
Gene	CM001000.3_6381149-6382487(+)_1
Motif	CM001000.3_6381149-6382487(+)_1|1|1x0
Family	C2H2 ZF
Species	Unknown
Pos	A	C	G	T
1	0.209968	0.0569758	-0.236403	-0.181842
2	-0.6662	-0.336774	-0.480193	0.476084
3	-0.832279	-0.86559	0.553098	-0.844501
4	0.192787	-0.0110916	-0.0611294	-0.223497
5	-0.200278	0.00769184	-0.379834	0.28658
6	-0.352751	0.459793	-0.597556	-0.375848
7	-0.139028	-0.463748	0.402323	-0.392736
8	0.0217372	0.0634185	-0.0415739	-0.0541692
9	-0.335504	0.186495	-0.370659	0.197517
10	-0.141123	-0.284492	0.337687	-0.235162
11	-0.0762327	0.0150756	0.106665	-0.0719762
12	-0.729911	-0.560495	0.521505	-0.665873
13	0.148584	-0.334341	-0.0754518	0.11007
14	0.0400818	-0.0826649	-0.09232	0.103167
15	-0.247632	0.306592	-0.157975	-0.14646
16	0.277685	-0.113677	-0.145817	-0.207491
17	-0.00292912	-0.542972	0.389779	-0.573773
18	0.550398	-0.80388	-0.802133	-0.87348
19	-0.148756	0.0555702	0.0648637	-0.00329707
20	-0.148275	-0.173045	-0.187072	0.293993
21	-0.341744	-0.231827	-0.253897	0.380402
22	0.242928	0.0939672	-0.434327	-0.193121
23	-0.761636	-1.05095	0.559095	-0.940351
24	0.570376	-1.12859	-0.925751	-1.05348
25	0.167942	-0.071248	-0.176102	0.00541082
26	-0.00198977	-0.0381022	0.00403747	0.0331125
27	0.366306	-0.173943	-0.188745	-0.445955
28	0.318243	-0.0446216	-0.17269	-0.462337
29	-0.770175	-0.943973	0.54933	-0.75992
30	0.429416	-0.657438	-0.387273	-0.166174
31	0.235424	-0.267397	0.165754	-0.559982
32	-0.471016	-0.547472	-0.630674	0.497538
33	-0.605145	-0.727399	-0.58046	0.518737
34	0	0	0	0


TF	Unknown
TF Name	Unknown
Gene	CM001000.3_6396064-6398041(+)_1
Motif	CM001000.3_6396064-6398041(+)_1|1|1x0
Family	C2H2 ZF
Species	Unknown
Pos	A	C	G	T
1	0.232307	0.0506672	-0.240203	-0.226361
2	-0.423926	-0.826979	0.52416	-0.882378
3	0.572459	-1.10321	-1.01807	-1.05171
4	0.20828	0.046512	-0.097339	-0.325738
5	-0.304761	-0.0576797	-0.390035	0.346607
6	-0.789758	-0.773294	-0.663884	0.538116
7	0.183235	0.0554078	-0.115143	-0.242653
8	-0.19413	-0.245674	-0.238467	0.345376
9	-0.159851	-0.44926	-0.250876	0.378635
10	0.192787	-0.0110916	-0.0611294	-0.223497
11	-0.200278	0.00769184	-0.379834	0.28658
12	-0.352751	0.459793	-0.597556	-0.375848
13	0.226051	0.124357	-0.394638	-0.234684
14	-0.550153	-0.926642	0.535031	-0.764636
15	0.563807	-0.947275	-0.913416	-0.990189
16	0.242928	0.0939672	-0.434327	-0.193121
17	-0.761636	-1.05095	0.559095	-0.940351
18	0.570376	-1.12859	-0.925751	-1.05348
19	0.187501	-0.311369	0.00608632	-0.018762
20	0.221621	-0.376779	-0.249709	0.130822
21	-0.130977	-0.304867	-0.17026	0.319954
22	0.272134	-0.152929	-0.204541	-0.0962816
23	-0.282542	-0.73587	0.487225	-0.649882
24	0.5464	-0.7089	-0.844568	-0.845751
25	0.242318	-0.0225316	-0.0666044	-0.351017
26	-0.454953	-0.0534285	-0.438227	0.380284
27	-0.608245	-0.797816	-0.804057	0.536209
28	0.20789	-0.0772742	-0.0882548	-0.134928
29	-0.333904	-0.260566	-0.236221	0.381504
30	-0.652796	-0.7705	-0.536974	0.520813
31	0.273695	-0.360787	0.138635	-0.508327
32	0.0515926	-0.0341055	-0.250811	0.142419
33	-0.0557584	0.313964	-0.346039	-0.215203
34	-0.789894	-0.99247	0.562257	-1.06383
35	-0.530808	-0.287486	-0.634145	0.470909
36	0.544845	-0.895279	-0.819611	-0.667613
37	-0.655801	-0.880298	0.54829	-0.946267
38	-0.465351	-0.161294	-0.655522	0.43881
39	-0.760068	0.540932	-0.926942	-0.632444
40	0.253174	0.0668972	-0.157222	-0.461084
41	-0.760468	-0.519106	-0.762006	0.52515
42	0.553543	-0.8821	-0.828554	-0.844029
43	0	0	0	0


TF	Unknown
TF Name	Unknown
Gene	CM001000.3_6679924-6681280(-)_1
Motif	CM001000.3_6679924-6681280(-)_1|1|1x0
Family	C2H2 ZF
Species	Unknown
Pos	A	C	G	T
1	0.0952384	-0.383142	0.00542758	0.123316
2	-0.202252	0.152321	-0.174608	0.108312
3	-0.308125	-0.378957	0.413386	-0.301278
4	0.43305	-0.502532	-0.117339	-0.67394
5	-0.341492	0.46052	-0.724792	-0.329256
6	-0.0951205	0.328787	-0.487223	-0.131339
7	-0.959251	-1.10341	0.572479	-1.12649
8	-0.403816	-0.0274414	-0.534629	0.375593
9	-0.0918258	0.0544903	-0.174901	0.142516
10	-0.0687886	-0.1969	-0.176219	0.265887
11	0.0940401	-0.276444	0.179259	-0.143796
12	-0.252237	0.338147	-0.091861	-0.344145
13	0.403064	-0.284838	-0.854828	-0.0906356
14	0.126859	-0.0286994	-0.126579	-0.00986916
15	-0.0421673	0.0445236	0.0987119	-0.13705
16	0.127043	-0.0555345	-0.123996	0.0122456
17	-0.302953	-0.328543	0.4257	-0.434284
18	-0.336013	-0.659771	-0.133513	0.412371
19	0.198042	0.146171	-0.373852	-0.222368
20	-0.467248	-0.00326741	-0.308255	0.337408
21	-0.819729	-0.916859	0.553602	-0.82459
22	-0.61013	-0.661665	0.526153	-0.749322
23	-0.407906	-0.517394	0.412532	-0.142767
24	0.465078	-0.357085	-0.608769	-0.401837
25	0.375385	-0.265003	-0.132799	-0.460013
26	0.195416	0.126565	-0.236355	-0.289778
27	0.297604	-0.241824	-0.154754	-0.129335
28	0.234628	-0.248658	-0.145756	0.00198552
29	0.00983081	0.111652	-0.0826795	-0.0668673
30	-0.198385	-0.0879001	-0.226093	0.291315
31	0.0895595	0.135634	-0.296146	-0.0463631
32	-0.228	-0.346682	0.403731	-0.371847
33	0.391066	-0.410087	-0.106941	-0.433496
34	0	0	0	0


TF	Unknown
TF Name	Unknown
Gene	CM001000.3_6710507-6714758(-)_1
Motif	CM001000.3_6710507-6714758(-)_1|1|1x0
Family	C2H2 ZF
Species	Unknown
Pos	A	C	G	T
1	0.339204	-0.800269	-0.169162	-0.00856882
2	-0.160116	0.262423	-0.627162	0.0943001
3	-0.951909	-1.37513	0.240117	0.323843
4	0	0	0	0


TF	Unknown
TF Name	Unknown
Gene	CM001000.3_6710507-6714758(-)_1
Motif	CM001000.3_6710507-6714758(-)_1|2|1x0
Family	C2H2 ZF
Species	Unknown
Pos	A	C	G	T
1	0.338953	-0.109186	-0.417674	-0.182058
2	-0.502684	0.164088	-0.402006	0.262532
3	-0.956885	-1.12909	0.569879	-0.995837
4	0	0	0	0


TF	Unknown
TF Name	Unknown
Gene	CM001000.3_6710507-6714758(-)_1
Motif	CM001000.3_6710507-6714758(-)_1|3|1x0
Family	C2H2 ZF
Species	Unknown
Pos	A	C	G	T
1	0.366617	-0.389864	0.0298221	-0.709135
2	-0.757848	-0.0913901	-0.854366	0.458681
3	-1.01503	-1.14456	-0.606651	0.55441
4	0	0	0	0


TF	Unknown
TF Name	Unknown
Gene	CM001000.3_6710507-6714758(-)_1
Motif	CM001000.3_6710507-6714758(-)_1|4|1x0
Family	C2H2 ZF
Species	Unknown
Pos	A	C	G	T
1	0.331525	-0.0432824	-0.149984	-0.61726
2	-0.603923	0.199352	-0.576498	0.279527
3	-1.03962	-1.13458	-0.775459	0.564389
4	0	0	0	0


TF	Unknown
TF Name	Unknown
Gene	CM001000.3_6710507-6714758(-)_1
Motif	CM001000.3_6710507-6714758(-)_1|5|1x0
Family	C2H2 ZF
Species	Unknown
Pos	A	C	G	T
1	0.260168	-0.789626	-0.453951	0.22159
2	-0.0370029	0.234378	-0.528342	0.0293737
3	-1.05129	-1.12632	0.572654	-1.00767
4	0	0	0	0


TF	Unknown
TF Name	Unknown
Gene	CM001000.3_6710507-6714758(-)_1
Motif	CM001000.3_6710507-6714758(-)_1|6|1x0
Family	C2H2 ZF
Species	Unknown
Pos	A	C	G	T
1	0.0914302	-0.354155	0.236644	-0.222705
2	-0.510344	0.537703	-1.0217	-0.832658
3	-1.13679	0.562182	-0.91982	-0.802244
4	0	0	0	0


TF	Unknown
TF Name	Unknown
Gene	CM001000.3_6710507-6714758(-)_1
Motif	CM001000.3_6710507-6714758(-)_1|7|1x0
Family	C2H2 ZF
Species	Unknown
Pos	A	C	G	T
1	0.221291	-0.504759	0.149389	-0.21315
2	-0.478875	0.0553798	-0.341219	0.317269
3	-0.900571	-1.17652	-0.320875	0.522445
4	0	0	0	0


TF	Unknown
TF Name	Unknown
Gene	CM001000.3_6710507-6714758(-)_1
Motif	CM001000.3_6710507-6714758(-)_1|8|1x0
Family	C2H2 ZF
Species	Unknown
Pos	A	C	G	T
1	0.366617	-0.389864	0.0298221	-0.709135
2	-0.757848	-0.0913901	-0.854366	0.458681
3	-1.01503	-1.14456	-0.606651	0.55441
4	0	0	0	0


TF	Unknown
TF Name	Unknown
Gene	CM001000.3_6710507-6714758(-)_1
Motif	CM001000.3_6710507-6714758(-)_1|9|1x0
Family	C2H2 ZF
Species	Unknown
Pos	A	C	G	T
1	-0.366397	-0.435877	0.497001	-1.20197
2	0.206337	-1.18723	0.209987	-0.151767
3	-0.86452	-0.788343	0.283602	0.250239
4	0	0	0	0


TF	Unknown
TF Name	Unknown
Gene	CM001000.3_6710507-6714758(-)_1
Motif	CM001000.3_6710507-6714758(-)_1|10|1x0
Family	C2H2 ZF
Species	Unknown
Pos	A	C	G	T
1	0.447841	-0.0315471	-0.934886	-0.825408
2	-0.92412	-0.38769	-0.96292	0.526655
3	0.0315889	-1.32302	0.375951	-0.300638
4	0	0	0	0


TF	Unknown
TF Name	Unknown
Gene	CM001000.3_6710507-6714758(-)_1
Motif	CM001000.3_6710507-6714758(-)_1|11|1x0
Family	C2H2 ZF
Species	Unknown
Pos	A	C	G	T
1	-0.736542	-0.863263	0.557197	-1.14177
2	-0.581432	-0.0357849	-0.770063	0.422776
3	-0.864505	0.501436	-0.354476	-0.604613
4	0	0	0	0


TF	Unknown
TF Name	Unknown
Gene	CM001000.3_7104536-7104968(-)_1
Motif	CM001000.3_7104536-7104968(-)_1|1|1x0
Family	C2H2 ZF
Species	Unknown
Pos	A	C	G	T
1	0.0305911	-0.086776	0.137412	-0.13315
2	-0.443631	-0.446105	-0.32318	0.448211
3	-0.560714	-0.671446	-0.447618	0.499024
4	0.137613	0.12216	-0.377724	-0.0538948
5	-0.964131	-1.12792	0.571051	-1.03363
6	0.571164	-1.12756	-0.961485	-1.04164
7	-0.394604	-0.513058	0.472839	-0.495541
8	-0.152341	-0.519265	0.220902	0.123955
9	-0.462302	-0.810902	-0.330681	0.481949
10	0	0	0	0


TF	Unknown
TF Name	Unknown
Gene	CM001000.3_7104536-7104968(-)_1
Motif	CM001000.3_7104536-7104968(-)_1|2|1x0
Family	C2H2 ZF
Species	Unknown
Pos	A	C	G	T
1	-0.0187517	-0.218438	-0.902358	0.364047
2	-0.21109	-0.43382	-0.387527	0.416135
3	-1.17686	-1.24795	0.451019	0.0219931
4	0	0	0	0


TF	Unknown
TF Name	Unknown
Gene	CM001000.3_7118294-7119260(-)_1
Motif	CM001000.3_7118294-7119260(-)_1|1|1x0
Family	C2H2 ZF
Species	Unknown
Pos	A	C	G	T
1	0.365011	-0.549893	-0.433846	0.0138397
2	-0.276423	0.235246	-0.588735	0.174403
3	0.472212	-0.903198	-0.10598	-0.90209
4	0.0347311	-0.291365	0.254931	-0.216878
5	-0.0428036	-0.325429	-0.0971551	0.260459
6	-0.235726	-0.211636	0.338552	-0.204738
7	-0.239041	-0.499254	0.165627	0.215433
8	-0.27141	-0.269518	-0.287582	0.382262
9	-0.294343	-0.098388	0.295173	-0.141612
10	0.217991	-0.177412	0.0811118	-0.320497
11	-0.243333	-0.108855	-0.215079	0.309893
12	-0.665947	-0.874468	-0.985528	0.549897
13	0.25812	-0.567875	0.0855284	-0.15489
14	-0.59268	0.524244	-0.614086	-0.802606
15	0.559707	-0.701553	-1.13926	-0.998761
16	-0.609704	-0.660907	0.511363	-0.537697
17	-0.364291	-0.957094	0.488654	-0.424048
18	0.336498	-0.615278	-0.16111	-0.047093
19	0	0	0	0


TF	Unknown
TF Name	Unknown
Gene	CM001000.3_7118294-7119260(-)_1
Motif	CM001000.3_7118294-7119260(-)_1|2|1x0
Family	C2H2 ZF
Species	Unknown
Pos	A	C	G	T
1	-0.203751	-0.403314	0.370441	-0.19875
2	-0.719468	-0.52659	0.511051	-0.571866
3	0.5003	-0.459426	-0.757735	-0.503555
4	-1.09528	-1.09204	0.575595	-1.12337
5	0.549602	-1.00649	-0.579022	-1.0316
6	-0.274211	-0.699153	0.449766	-0.345468
7	0	0	0	0


TF	Unknown
TF Name	Unknown
Gene	CM001000.3_7135181-7136261(-)_1
Motif	CM001000.3_7135181-7136261(-)_1|1|1x0
Family	C2H2 ZF
Species	Unknown
Pos	A	C	G	T
1	-0.59389	-1.1152	0.554282	-1.06923
2	-0.285335	-0.246974	-0.145614	0.342461
3	-0.528476	-0.760628	-0.705307	0.522863
4	0.050379	-0.308328	-0.0888063	0.195973
5	-0.302271	-0.0373376	-0.154935	0.275049
6	-0.234991	-0.320042	0.287582	0.000121815
7	-1.20683	-0.717586	-0.19334	0.492142
8	-0.530775	-0.279847	0.445177	-0.405433
9	-0.128405	-0.11441	0.280773	-0.237545
10	-0.0271057	-0.169026	-0.127724	0.214234
11	-0.185769	0.24718	-0.224196	-0.00678919
12	-0.336752	0.317105	-0.590216	0.0817624
13	0.13454	0.164159	-0.251697	-0.209458
14	-0.364931	-0.257535	-0.128477	0.356375
15	-0.0830164	-0.224162	-0.235074	0.299982
16	-0.255644	-0.108628	0.253247	-0.0581947
17	-0.113392	-0.180123	-0.225362	0.295374
18	-0.681423	-0.018163	-0.387923	0.384422
19	0.276893	-0.138355	-0.334061	-0.0373677
20	-0.641624	0.537392	-0.751152	-0.830323
21	0.517953	-0.950881	-0.585759	-0.477917
22	-0.639142	-0.907467	0.544796	-0.851255
23	0.0353724	-0.071148	-0.406398	0.223747
24	-0.0983275	0.223594	-0.139428	-0.0948319
25	0	0	0	0


TF	Unknown
TF Name	Unknown
Gene	CM001000.3_7184185-7185994(+)_1
Motif	CM001000.3_7184185-7185994(+)_1|1|1x0
Family	C2H2 ZF
Species	Unknown
Pos	A	C	G	T
1	-0.290923	-0.78012	0.505118	-0.911684
2	-0.768766	0.4986	-0.852109	-0.270006
3	0.55455	-0.924836	-0.87211	-0.792205
4	0.302585	0.0132497	-0.447015	-0.218543
5	0.368112	-0.395787	-0.285342	-0.127517
6	-0.565264	-0.730428	0.525818	-0.730714
7	-0.19798	-0.298264	-0.00318786	0.271893
8	-0.564364	0.451969	-0.396769	-0.305342
9	-0.637677	-0.649067	0.492516	-0.359435
10	-0.0374951	0.00730176	0.00625238	0.0217093
11	0.353429	-0.317658	-0.12316	-0.293079
12	-0.316785	-0.361946	0.403237	-0.257611
13	-0.50194	-0.648293	0.495408	-0.479636
14	-0.34458	-0.361325	0.163099	0.219252
15	-0.410363	-0.253007	-0.445721	0.430477
16	-0.222011	-0.701674	0.482607	-0.786936
17	-0.846579	0.513708	-0.842953	-0.346416
18	0.563044	-1.01138	-0.94563	-0.876363
19	0.169387	-0.00622067	-0.25267	-0.00952601
20	0.0843644	0.0764415	-0.157815	-0.0468118
21	0.144437	-0.122437	0.00128301	-0.0715275
22	0.246286	-0.366795	0.153599	-0.41699
23	-0.864219	0.528899	-0.8801	-0.453907
24	0.563966	-0.962952	-0.971299	-0.920177
25	0.326191	-0.242225	-0.0546307	-0.370174
26	0.509021	-0.53599	-0.598115	-0.642083
27	0.512713	-0.473885	-0.755889	-0.633529
28	0.231053	-0.0734069	0.023865	-0.401583
29	-0.474929	0.326794	-0.452718	0.0755994
30	-0.494082	-0.59161	-0.575055	0.499317
31	0.237903	0.0260512	-0.155801	-0.292261
32	-0.378658	-0.290058	-0.361742	0.420662
33	0.516424	-0.628836	-0.638108	-0.600842
34	-0.959251	-1.10341	0.572479	-1.12649
35	-0.403816	-0.0274414	-0.534629	0.375593
36	-0.0918258	0.0544903	-0.174901	0.142516
37	0.280596	0.132875	-0.436279	-0.434391
38	0.340618	-0.179992	-0.168157	-0.328401
39	0.389437	-0.185692	-0.305765	-0.39599
40	0.295192	-0.0143726	-0.137579	-0.480471
41	-0.589189	0.191772	-0.599097	0.28682
42	0.548414	-0.85864	-0.776881	-0.798128
43	0	0	0	0


TF	Unknown
TF Name	Unknown
Gene	CM001000.3_7206441-7207431(-)_1
Motif	CM001000.3_7206441-7207431(-)_1|1|1x0
Family	C2H2 ZF
Species	Unknown
Pos	A	C	G	T
1	0.141519	0.0578659	-0.336557	0.00497706
2	-0.304105	-0.036586	-0.082602	0.244901
3	-0.206773	-0.27912	-0.422113	0.393503
4	0.105682	-0.037203	0.0472673	-0.160137
5	0.168761	0.0719194	-0.116694	-0.2361
6	-0.260053	-0.287617	-0.230323	0.370409
7	0.223888	-0.454795	0.0820773	-0.115464
8	-0.435635	0.482091	-0.453223	-0.608121
9	0.528497	-0.507824	-0.86747	-0.752026
10	-0.019819	-0.141785	-0.10629	0.187588
11	-0.154366	0.21771	-0.187391	-0.000551084
12	-0.275404	0.28652	-0.493231	0.0842664
13	-0.843176	-1.02961	0.565913	-1.0833
14	0.570344	-1.0316	-0.941747	-1.12863
15	-0.412632	-0.57506	-0.476256	0.479038
16	0.186059	-0.138826	0.0735912	-0.256392
17	-0.189824	-0.07933	-0.16661	0.264737
18	-0.484207	-0.655539	-0.746792	0.514797
19	0.223888	-0.454795	0.0820773	-0.115464
20	-0.435635	0.482091	-0.453223	-0.608121
21	0.528497	-0.507824	-0.86747	-0.752026
22	-0.454575	-0.496647	0.466555	-0.395411
23	-0.257696	-0.744776	0.44313	-0.306795
24	0.292596	-0.489436	-0.116267	-0.0225841
25	0	0	0	0


TF	Unknown
TF Name	Unknown
Gene	CM001000.3_7268627-7269104(-)_1
Motif	CM001000.3_7268627-7269104(-)_1|1|1x0
Family	C2H2 ZF
Species	Unknown
Pos	A	C	G	T
1	-0.775519	-0.835691	0.541902	-0.6909
2	-0.480932	-1.17756	0.521406	-0.551154
3	0.374055	-0.744424	-0.210709	-0.076722
4	0	0	0	0


TF	Unknown
TF Name	Unknown
Gene	CM001000.3_8354541-8355018(-)_1
Motif	CM001000.3_8354541-8355018(-)_1|1|1x0
Family	C2H2 ZF
Species	Unknown
Pos	A	C	G	T
1	0.25812	-0.567875	0.0855284	-0.15489
2	-0.59268	0.524244	-0.614086	-0.802606
3	0.559707	-0.701553	-1.13926	-0.998761
4	0	0	0	0


TF	Unknown
TF Name	Unknown
Gene	CM001000.3_10223706-10224969(-)_1
Motif	CM001000.3_10223706-10224969(-)_1|1|1x0
Family	C2H2 ZF
Species	Unknown
Pos	A	C	G	T
1	0.247352	0.0345943	-0.142545	-0.367128
2	-0.341226	-0.0600115	-0.488365	0.370781
3	0.532213	-0.729553	-0.741038	-0.645287
4	0.40019	-0.0818652	-0.42671	-0.545987
5	-0.390606	-0.674308	-0.686974	0.501867
6	0.535941	-0.814467	-0.757327	-0.62574
7	0.467917	-0.363138	-0.394887	-0.644521
8	-0.209903	0.202874	-0.641378	0.192982
9	0.540724	-0.830802	-0.726907	-0.717453
10	0.241087	-0.35262	0.151329	-0.401228
11	-0.826111	0.522981	-0.841491	-0.428766
12	0.559738	-0.918926	-0.92701	-0.877502
13	0.546447	-0.647965	-0.876355	-0.910405
14	0.0912455	0.232328	-0.917237	-0.0278753
15	0.571822	-1.12715	-1.11192	-0.931353
16	0.241087	-0.35262	0.151329	-0.401228
17	-0.826111	0.522981	-0.841491	-0.428766
18	0.559738	-0.918926	-0.92701	-0.877502
19	0.0504264	0.229579	-0.231491	-0.226613
20	-0.428533	-0.0512937	-0.233817	0.333431
21	0.489186	-0.635235	-0.454156	-0.478285
22	-0.0710109	0.319432	-0.403487	-0.174344
23	-0.499834	-0.827228	0.520823	-0.663137
24	0.51277	-0.755285	-0.493332	-0.608076
25	0.131409	-0.0872009	0.0595832	-0.166525
26	-0.253117	-0.18955	-0.135793	0.314682
27	0.02048	-0.221236	0.112748	0.023022
28	0	0	0	0


TF	Unknown
TF Name	Unknown
Gene	CM001000.3_10634726-10635785(-)_1
Motif	CM001000.3_10634726-10635785(-)_1|1|1x0
Family	C2H2 ZF
Species	Unknown
Pos	A	C	G	T
1	-0.383599	-0.945408	0.530597	-1.0965
2	-0.93048	0.524999	-1.02619	-0.357689
3	0.572111	-1.12686	-1.06631	-0.974541
4	0.247986	-0.033158	-0.199551	-0.172731
5	0.443209	-0.294946	-0.405786	-0.487508
6	-0.592159	-0.60968	-0.705457	0.518718
7	0.0255772	-0.0522611	-0.204324	0.154731
8	-0.101612	0.281284	-0.155961	-0.222415
9	-0.67745	-0.741091	0.519452	-0.521158
10	0.108991	-0.194793	0.0856775	-0.0664682
11	-0.0427825	-0.102552	-0.190562	0.21993
12	-0.626924	-0.0060194	-0.408691	0.377935
13	0	0	0	0


TF	Unknown
TF Name	Unknown
Gene	CM001000.3_10799369-10800419(-)_1
Motif	CM001000.3_10799369-10800419(-)_1|1|1x0
Family	C2H2 ZF
Species	Unknown
Pos	A	C	G	T
1	-0.383599	-0.945408	0.530597	-1.0965
2	-0.93048	0.524999	-1.02619	-0.357689
3	0.572111	-1.12686	-1.06631	-0.974541
4	0.325572	-0.167109	-0.203382	-0.238776
5	0.496858	-0.700507	-0.407706	-0.568445
6	-0.784069	-0.745523	-0.945526	0.549317
7	0.0255772	-0.0522611	-0.204324	0.154731
8	-0.101612	0.281284	-0.155961	-0.222415
9	-0.67745	-0.741091	0.519452	-0.521158
10	0.108991	-0.194793	0.0856775	-0.0664682
11	-0.0427825	-0.102552	-0.190562	0.21993
12	-0.626924	-0.0060194	-0.408691	0.377935
13	0	0	0	0


TF	Unknown
TF Name	Unknown
Gene	CM001000.3_11040355-11041414(-)_1
Motif	CM001000.3_11040355-11041414(-)_1|1|1x0
Family	C2H2 ZF
Species	Unknown
Pos	A	C	G	T
1	-0.383599	-0.945408	0.530597	-1.0965
2	-0.93048	0.524999	-1.02619	-0.357689
3	0.572111	-1.12686	-1.06631	-0.974541
4	0.247986	-0.033158	-0.199551	-0.172731
5	0.443209	-0.294946	-0.405786	-0.487508
6	-0.592159	-0.60968	-0.705457	0.518718
7	0.0255772	-0.0522611	-0.204324	0.154731
8	-0.101612	0.281284	-0.155961	-0.222415
9	-0.67745	-0.741091	0.519452	-0.521158
10	0.108991	-0.194793	0.0856775	-0.0664682
11	-0.0427825	-0.102552	-0.190562	0.21993
12	-0.626924	-0.0060194	-0.408691	0.377935
13	0	0	0	0


TF	Unknown
TF Name	Unknown
Gene	CM001000.3_12149319-12151206(-)_1
Motif	CM001000.3_12149319-12151206(-)_1|1|1x0
Family	C2H2 ZF
Species	Unknown
Pos	A	C	G	T
1	-0.650481	-0.784311	0.540601	-0.85423
2	0.501776	-0.637494	-0.529306	-0.524685
3	-0.647651	-1.04757	0.552804	-0.942439
4	0.167434	-0.185739	0.0162348	-0.0759813
5	-0.64995	0.517783	-0.518241	-0.748532
6	-0.488696	-0.259487	-0.248777	0.408463
7	0.30929	0.0282728	-0.238691	-0.498727
8	-0.760203	-0.561412	-0.862851	0.533345
9	0.559404	-1.00256	-0.872583	-0.85173
10	0.30929	0.0282728	-0.238691	-0.498727
11	-0.760203	-0.561412	-0.862851	0.533345
12	0.559404	-1.00256	-0.872583	-0.85173
13	0.288106	0.0291924	-0.177251	-0.489156
14	-0.753231	-0.565424	-0.813755	0.531215
15	0.563602	-1.02077	-0.935757	-0.893776
16	0.142789	-0.233018	-0.0634869	0.0651902
17	-0.578086	0.485418	-0.547967	-0.40364
18	-0.782936	-0.767338	0.522333	-0.474769
19	0.364965	-0.436418	-0.0476141	-0.376189
20	-0.582969	-0.145762	-0.676474	0.449207
21	-0.990749	-1.06026	0.560547	-0.755864
22	-0.703058	-0.923649	0.555915	-1.06617
23	0.549682	-0.803733	-0.838667	-0.817187
24	0.509196	-0.566678	-0.733843	-0.502712
25	0.198845	-0.310579	0.101963	-0.176811
26	-0.0377945	0.104769	-0.274931	0.107058
27	-0.230815	0.103151	0.127117	-0.0946737
28	-0.867479	-0.936863	0.564053	-1.07653
29	0.557216	-0.741237	-0.905517	-1.06215
30	0.421989	-0.642214	-0.301876	-0.20017
31	-0.829063	-0.997683	0.565574	-1.1334
32	-0.570799	-0.275496	-0.624132	0.471798
33	0.547217	-0.872257	-0.875076	-0.684018
34	0.259792	0.034958	-0.242374	-0.279804
35	0.235274	-0.132403	-0.000398156	-0.263839
36	-0.540107	-0.448729	-0.377863	0.467888
37	0.0426807	-0.492248	0.046102	0.16519
38	-0.286008	0.0848855	-0.0116153	0.111574
39	-0.39076	-0.469136	-0.159454	0.408429
40	0	0	0	0


TF	Unknown
TF Name	Unknown
Gene	CM001000.3_12226108-12228262(+)_1
Motif	CM001000.3_12226108-12228262(+)_1|1|1x0
Family	C2H2 ZF
Species	Unknown
Pos	A	C	G	T
1	0.243024	-0.20449	0.0956824	-0.421229
2	-0.107309	-0.243449	-0.227213	0.312898
3	-0.0164816	0.118419	-0.282181	0.0797584
4	0.0462909	-0.268118	-0.0435225	0.159421
5	-0.239711	-0.151137	-0.121749	0.292821
6	-0.169918	-0.382093	0.344743	-0.156682
7	0.157245	-0.12446	-0.129355	0.0295703
8	-0.165268	0.155763	-0.211	0.103779
9	-0.326416	0.310237	-0.299824	-0.00694065
10	-0.0225431	-0.221681	-0.231155	0.27023
11	0.0239471	-0.71808	0.381127	-0.459854
12	0.0110394	-0.0228211	-0.142296	0.115554
13	0.17646	0.109283	-0.189487	-0.247041
14	-0.526055	-0.868296	0.53096	-0.767472
15	0.556559	-0.962116	-0.81848	-0.863699
16	-0.52295	-0.748574	0.525335	-0.771099
17	-0.847982	-1.13466	0.564308	-0.928965
18	0.566945	-1.12574	-1.04137	-0.838875
19	0.122597	-0.365243	0.0873983	0.00844613
20	-0.21673	0.363946	-0.359051	-0.19136
21	-0.789545	0.552057	-0.898354	-0.834746
22	-0.18247	-0.466156	-0.221552	0.380354
23	-0.320682	-0.635764	0.468554	-0.456687
24	-0.463747	-0.577848	-0.461129	0.48374
25	0.0248035	-0.389899	0.284205	-0.214846
26	-0.119285	-0.166327	-0.345901	0.323753
27	-0.790134	0.557648	-1.02644	-0.877444
28	-0.18247	-0.466156	-0.221552	0.380354
29	-0.320682	-0.635764	0.468554	-0.456687
30	-0.463747	-0.577848	-0.461129	0.48374
31	-0.231466	-0.255363	-0.234192	0.356889
32	-0.3867	-0.57338	0.483623	-0.557218
33	-0.212365	-0.491129	-0.364705	0.420317
34	0.0925114	-0.291601	-0.20483	0.211559
35	-0.253986	-0.509692	0.449568	-0.497619
36	-0.435011	-0.523587	-0.42183	0.470502
37	-0.238776	-0.364491	0.394292	-0.29088
38	-0.0630507	-0.0656272	-0.0705173	0.153893
39	-0.00971608	0.365491	-0.653385	-0.318781
40	0	0	0	0


TF	Unknown
TF Name	Unknown
Gene	CM001000.3_12543956-12545678(-)_1
Motif	CM001000.3_12543956-12545678(-)_1|1|1x0
Family	C2H2 ZF
Species	Unknown
Pos	A	C	G	T
1	-0.38896	-0.261994	0.422861	-0.401246
2	-0.561793	-0.105265	-0.310784	0.389531
3	-0.805135	-0.927605	0.547061	-0.696734
4	0.282945	0.0428249	-0.405697	-0.232828
5	-0.651425	-0.780864	0.535293	-0.741742
6	0.553356	-0.907205	-0.836942	-0.809798
7	-0.0457048	-0.44198	0.184958	0.0818968
8	-0.380411	0.445547	-0.444186	-0.362211
9	-0.603446	0.523924	-0.815472	-0.590933
10	-0.356728	-0.795034	0.507357	-0.736212
11	-0.013881	-0.360312	-0.156544	0.278272
12	0.114085	-0.103525	-0.245339	0.128159
13	-0.35728	-0.577104	0.47085	-0.469846
14	0.0490342	0.05946	0.0720442	-0.257035
15	-0.395751	0.449733	-0.506672	-0.327972
16	0.174933	-0.0416787	-0.354912	0.0621471
17	-0.528976	-0.55879	0.468228	-0.31087
[truncated: 812,280 more chars]
