# Supplementary material for: Transposable elements drive the evolution of metazoan zinc finger genes
Source: Genome Res. 2023 Aug;33(8):1325–39. doi: 10.1101/gr.277966.123 (PMC10547256; doi:10.1101/gr.277966.123)
Supplement: Supplement 3 [file Supplemental_Data_3.tar.gz › supplementary_data_3/Mus_musculus/Mus_musculus_nonrep.fa]

>Mus_musculus_nonrepetitive:472831154-472831660
AAAAGCTAACATTACGTAAGATTAAGTGACAGGCTCAAAACTGGAGCCAATATGAACCCAGATATGCCAAAGACCAAAGTCAATATCTTCTCAATATAACATAAACCTCTAGGTAATAGTAAAAGTGCATAGAAGACACATTGTTAGAAGTTTGTGTTTGTCAAATATTTCCAAAATCAAAAAACTGAGAATATAAGAAACAAATCAATATAATACCAAGGAAAGCCAAAGTTTACTTACTAACCTTTGAATGGTATGTATGCAGAATTTGCCCCATAAGCTCACATGGTTGAACACGAGATTCCTAGCTGGGAGTGCTGTTTGGGAAGACTGAGAACCTTTTAGAGGTGATCACAGGGAGCAGGACCTTTGGCTTTATGGCCTTACTATACTTCTGGTTCACTGCTTCTGAGTGTGAATGCAATGTGACCACTTCCTGTTCCTCCCACCGTCTTCCCATGAGGGACTAGACCCTTCTGCAATGGGAAGTCAAATTAAGCCCTATC
>Mus_musculus_nonrepetitive:1528675205-1528675667
CATAGTTTCTTAAGCCTTGTAAATTTCATTAGCTTCCATGTTCTATTAAATGTTGTTTTAATTTGGAGGAAATAGTTAGGCAACAGTGTACAAATGATTATTTACAGAAGGATTACTTGAAACAATCCAAAACCAAGAGTATCCCAGAACACTAGTACAGTGGACAGAGTGTGATACATGCAATTACTTCATTAGATATTAATCTAATTATTTCATATACTTATCAAACAAAATAAGTCATACATGAAAGATAAATGAATTTAGTTAAAATTGAAAACATGTTAATGATCAAAAATGATGCATACAATAAGTCATACTTCTAGGTATATTCCAAAGCATTGTTCCTTCTGTTAGATGTAAAAATCCTGGTAATATTTCTAGAGACATGGAAAAAATTAGACCAATGAGAGCCCCTAGAGTTTTGTTCATAATCTTTTTCTTGGGCTATTTGCTAGTTTCATG
>Mus_musculus_nonrepetitive:428563766-428565715
GCACCCACAGAGCGAAGCCGGACCATCTGCAGGAGCGAGGGTGTGACCAGAGGCGTGCCCGAATCCTCCCTGGGAGCCCCGCTGTGCTTGCCCACTGAGTCCTTCTGTGGGAGCCTGGCCAGAGGTTCTGATCCAGAACTAGGAGGTGGAGCTGGCGGAGGAGTCTGGGACAAGCTAGCAGCTGGGGGGACGGCAGCCTCAGAGCTGCAGGACTCCAGAGGGCCAAGCTCAGGGCCTGCATTGAAGAAGACCTCCTCAGGAGGGGGGAAGTCAGCCATCGACAGGTCCTGTTCCTCAGGCTGGGATCTGGAAGGATCTCCACAGCAGCTTCCGGAGGAGGTGGGGCCTCCTCCAGCACCTCCGGCTTCTTAGTAGGTGGTGGGGGTGGATGGTGACTCATCTTTGGAGGCAACAGGAGACTCCTGGGCTGGAGTCAAGGTTGTCTGGGGCATGGAAGGGGATGCAGGACTGGTGTCGATGGTGGACACCTGCCCAGGAGCCACAGCAGGGGCAGCCAGAACAGGAGCAGCTTGGTTCGAGCTCTTGGACTTGGAAGGTGGTGGAGAGAAAGGAGCAGGCACCTTGGGATGAGGAGGTATGACGAACCTGTCACTCAAGGGGGTAGACATTTGTGGGCCAGAGCGGTCTAAAGGAGTAGGGTCTGAAGAAGAGGAACACAGAGATGTAAGGGAAGAGGATACAGAGGCCCCAGGAGATCGAAGGGATGTCACTCGATCTGGTTTGGGGGGCTGAGCCTTGCCTGGGGAAGCAGGGGCAACTGCCAGACCCTTGGGAGGGAGAGTTGGGGTACCGCTCTGGCTCGAGTAGCCACTTGAAGGTGAAAGTGTCCGTTCTGGGGAACGTGGGGGACGCCTGGAGCCACCTGGGGACAAGCCAGAGCCCCAGGTGCCTGCTGAGCTGGGTGGACAAGATACTGCCCCCACCCCTGAAGAGCCACCCGCAGTGGGCGGCCGAGGCAGCTGTGGCTGCTGCTTTCGCTCAGGTTTGGGCGGCAACCCTAAGGGCCCATCAGGCACTGCGGAGCCGCGCTGATGGAGGGAGTAGGTCCGGCGGGGAGGCGGGGGAGGCCGTTTCATCTTACGCAGGGACACACTCCTGCCAGACAGCTGCCCACTGCTTCGGATGCTGGCCGTGTCTGAGGTCTCCGCAGTGCTACCCCCGCTGGGGGAGCCCCGCCCACTACCGCCTGGAGGAGGGGGCGCCACATTATTGCTAGCTACAGAGCCTTCTGGCTGGCCCTCAGAGCCCCCCTTAGAGGAAAGAGTGGAACCATCAGACACAATGGTCTCGGAGGACTGAGAGTGGCTCCAGTTGTCACTGGACGAGGAAGCGTTGCGGCTGCGGGGCCGTGGACTGGAAGCCGAGGAGAAGCGGCCCAGGGAGCGAACCGAAGCTGGGCTGGCAGAGAGCAGGCTGCAACGGCTCAGAGTGCGCAGGCTGCTGCGGCCCAGGGCCACCACATCCACGGTGGGCGGCAGCACGGCGTGCGGGATCAGCTTCGACAAGTAGGTGGCCTGGGGTGAGATTGACATGGCTGGGCTCAGTGGCTCTGGAGATCCTGCTCCTCCTGTCAGTCCAGGCACTGCGAGAGACATTGGCCTCGTCAGTGGCGGTGGCCGGGCTCCCGTGGATCGGCCAACAAGCGTGTCATCGTGGTAAACACGGTCGATGTGGCGCTGGATGACAGCCTCTGCATCTGTGCCGGCCTCTGTTTCTGCTTCCAGAGCCTGCAGGGACACTCGGACCCCTGTCCCTAAGGCCAGACCGGGGCGACCATCCACCGTGGGGATGCGGACAGCGTCCCGTGAACCAGGAGGCTGTGGAGTGCCCGGTGCCTCACGGTTGTTCCGCAGGCCTGAAACAGACATGGGGTCAGCGGAGGGGCTTGGCCAGGCTCCCGGGCATCCACCACCACTGCTCACCGACCA
>Mus_musculus_nonrepetitive:47249207-47255362
GTATGTCAGGGTGGTGAAGAACCACTTTTATGATCTCCAACCACAGTTATTTTCACTGCCACTTTTTAGATGCTCTTTGCTTGTGTTTAATTTTTCAATTCAATACTCATCAGCAAGGTGGCCTGGGACTTGTTATCTAACCACAACACAGTGTTCACACTTAGTGACCACAACACACTGTATACATACTTATTGATGGCTGTTGTTGTGAGAATTACAGAAACAGAGCCTACCACCATGTCTGATAAGTAGTTAGTGCTCAGAAATACTCAAATAAATGAAAGACTGAAGTGATGGGTTCGGAACCAAAGCTTTGGGAGACATAGATTAAAGCTTTAAAGCCTTACCCATCAGAAGTGAAAGAGTACATGTTGGTAGGACTTTTCATACTCTCTTCTTCAAATCAATTGCCAAGGATTAAGGTTTAATTGTGAACTCCCCACCCTTTAATGGAATGGTTAAGACCCTTAAAACCCTACAAAGCAGGTACTTCTGTGTAGAAGAGGGTTGTGGTTAGAGATGTGTAGACATCTATTCTGCTAGAAGCCTAGTAACATGTGACAGACAGGGGCAAGAATGTGAATGTTCTTGCCAAGCTGAGCTGGGCTCAACTTCAGCAAATCTTTGGGAAATGAACTAAAAGCGAAACCCGAAGCTTACATGGCTGTGTTCACTCCTAGGGGGAGCCTTCCCTGAGTGCTTCCAGATGCATTGTCCTCCTGTACTTGTGGGAGACTCGATGGTCCATTCCTCAAGTTTCATCTCTTCCCCCTGTGCATTTAAGAGTAGATTTCCCAGTATCCTAACACCCACATTTGGAACATGTTGAGTTCTGGGTGAAAGTAGAAACCAAGTAAGTTGTCTTCCAAGGATAGCTATGGTCGTGATCTTTGTTTGCATAGCAAGCCTGGCTGCATCAAGAGGGGAGTTGACCCATCACTCAGTGCTTGGAAGAGTTGCCATGGCAATCCTTTGTAGCTTTATCAGACTATAATATACTACATATGCCTTTTGAAATCAGTTCTTGCTCCCAAGGTCTGAGATACTTTATGGCTTTAAGTCTGATTTTCAATGAACAGGGATTTTTACCATGAAGAGGTTTTTCATGATTTGGTGTCTCCAAACCAATTTAGAATTTGAGGACATTAATGGGACTCCCCTTTCAGTAACAACTACACAGCTGAGGTAGTCGTGAACCTTGTTGAATGTCACTGTCAGGACCCATGGATCTTAGATTCAAAGCCCAGAATATGGTGCTTGCAGTCCATGGAATCAACTGACTGAGGATCATGGTCCTGTAGGGGCCTGACCTAGGTACTTTGCGTATATGAATGGCTGAGTCATTTGCTGTTCTTGTGGGAATCCTAGCAGTTGGGGTTGGGGCTGTCCCTGACCCTCTTGTCTACTTGTGGGATGACTTTCCTTCTATTCAGTTGCTTTGTCCAGTCTTGATGTGATAGTTCGTGTGGTCTTACTATAGTTTGTTAAGCTGTGTTCAGAGGGGAGTCGTGGAGAAAGTTGGCATCTTGGGTCAAGAACACGGATGTAAGAGAGGCTTGAGGGCAGGAGTGCTGAAGAAGTTGGTGCCATCTAAGAACTATCATAGATCCTACACACTGTCTCAAACATGGAAGACTCATAGCACTGTAATTACCAGTGGTACAAATAAGGAAACAGATCTAAGGTATGCAAGAATCTTACTCTGTATTGTATAATTAGTGAGCAGGGGATCACAGTCTAAAATGGAATATAGGATCTCAAGATCAGATTTTTAATGCACGGTTTTCAATGGCAAGGATTAGAAGCCAGTGCTTTTTCATACTCTGTACATGTACAATTAAAATAACAATTAGTAAATTGGGCATAGCAGTAAATGCCTGTTATTGGAGGCTAACCTGGGTTACATAGATGGTGCTTCTAAGTAAATACATTCAATCCGGAGTTAAGATTCTGTGTTTTCTCAAATGACAAATTATATAGCAATAGCATATAAATTGAACATATTGAAAAGATATAACCATAGCCAACCAAAGAAGAGTGGTATAAAGTGAGGCAGAAGCCAAATGATTTGCAGTTCACGGTAGGAATGGGCGTTAACACGAGTATCAGGCCATGCTCAGCAACCTACCAAGAGCTTGTCTTGATGGAACAAGAGGCTGGGCTTAGCTCTTTGGTGAAACATTTGTCCAAAAGGTGTCCCGACAACCAGATTTCAGGTTTGTATACGGCAACTACTTTATTACTTTCAAATGCAAACTCTTTGCATTTAGTTTGCTATTTTACAACTTTACAAACTAGGTATAAAAGACCATAAATAAATGACATAAGTTATGTGTACCTAAAGTTTGGCTAACTCAAAAGATTGTTCAAAATTTGGAACATGTATGAACCAAGAGATGTTCAGCTAACTTCTTTTTCAGAATGAACTAAATTATAATATGCCTTATACATTCTAATTATAACCACAGTCCTTGCATATTCCAACAGACTTGGCTTCAGCGTTTATTAATACTTGATGTTATTTGGACAATGCTAAAGGAGTGAAAATATTGCTTCTAGAACTTTCCTTTACTGGTCAAAATTTAAGTGTCTTCAGACAAATAGTCGAGGCTATAGGAGTGTATGGATTAATACACGTCCCCTTCACAGATGAATACAAGAGGTCTCAGAACACACACAGTAATCATGTTGTGAACACAACCTTTCCTCTAGTCTTTAAAACACACCAGAACATTTCATTTAGAAGAGCCTGCAGACACGTGGTGAAACGGCTTGATTTGGTGCAGGGAACAGCTCAAAGCTGTTTAGTAGATTTGACTAGATTTTAGCCTTCCAGCTCCCAAGGCCAGCGCTTGCTCCTGGGCCCTCCTCCCACCTGACCTCTGGGAAAGATGATGCACTCAGTTTTCAGGCATCAATGCATAGGCACCCCCTCAAAAGGGGTGAAATAACTTTGTCACTCTGGCATAGTTATGAGAATACAATGCCATACACCCTGTCAGACAATATATGGTTCAGAATCTTGATTTGATGTTATAGCTTATATAAATGGCCACAGTTTCTGTGACCATAGCTCAGAATAAGCAAGGCAGCCTCTCAGGTTAAGTAAAATGGCAGTATGCTGGCTGGAGTTTGGTATACATATCCTGTCGATACTGAATCTTCATACACCAGAACTCCGATTCTAGAAGACTGGTATACTTTCAAGGGCATAAGTAGTTAGCTGCATATTAATTACCAGAACTTTCCACATGTAATTGGGGAACCTGGAATTGCTAGAGGCCATTTCATCCCAACTACATTAACCTCAAGAGCCACTGGCATGTATGTATTTTTCTGTGACACTGGGACACAAAGTATTACTCCAGACACATCATCTCAAGGCTGACACACATATCTTAAGTTCATCTTCCAAAAGTATATGAATTGCATATATTTGTTCGCATTCAACAAGTTCATTTATGCAGGGAAACAAAGGCGACTTATACTCCATCTGGGGTCACAAATTGGATTTGAAATCGGCGAGTCAGGCTTATATCTAAAAATCATTCCACCATCAAGGTGAAAACATCTGTCCAAAGAACTGCTTCTTAGGATGAATGTGACAGACACATTACACTTACAGATAAAGAACATGTAGCGTTTCCAAGCTGTCTTCCCAAGGGGACGGACATGGTCTCCGGGTCTTGTATATCATGTGACTCTTTCCTTATCTTTGAACTGGTAATAGCATTCCACAACATTCACAGGCAGTTCTAAGCACACACATCAAAAGAGATATTCAGGTCATATTTTAGCAATGGCACACCCTGGGTAAAATGTCACTTTAGCATTGCGTATCGGAGGCAGCTTGCGGAACTGGCTTTGTTCTGCGTGGTGGCGCCTGACCTGGCGTCCATAGTAAAACCTGTAACATATGGTCACTTGCTGCCACACGGATGCAGCGGGGCCGTACAGGAATGAAATATGGAAATACGTATAAATAAAACCACAAGGAGTTTGGGAGCAAGGGCTCTGCAGAGCTGGTGCCTCGAGACAGCACATTCCTCAGTGCAGCTGAGAACAGATGCCAAAGCTGGATGTCGTTTTCCTGGGCGAAGGGGACTTGACACATTTCTTCTGCTGTTCAGGTGCAGGTGTTTTGTCGTGTCTTTGCCTCAAAAACCGGCAGAAGAGAAGCCAAAGAAAAACATTCAGAAGGAACGGTGGAGGGTGTGTTCTATTTTCTTCCAAGCGCTTATGTAATCAACAGGAAGGGCTGTGAGGCTGAGATACCAGAATCTATTCAAATGTCAGCCAGTATTACCAGCCAATAGTCAACCAATCAGCTACACATCACGCTTCTATCAAATAGAAGCAAACACACAACATTTTGGGTTCCCAGAAAGTGACGAGGCTCGGTGCGTACTGAGTCCCATTAATATGTACCTTGAATACAAACTAGTAAGAACAACTCACTTGTCAATACAGAGGCTGATTATAATTACTGGCTATTCAGTTTGAAGCTCGACTCATTTACATAACAAGTTTCAGGCCAGGTAACCAACGAACAGGATCGAACATATTTTCTAGCTATTCCTTTCTGGGAAGTAATAAACCGTAGCTTTTGAAACCTGGCCATGCATAGACTCCAAGGACAAGGAGAATATGAACTTGACCTTAAAACTCCAATATATAAGCACACCATATATATGCACAGGCAACATTTGGATAGAAAGTTTCTTTTGCTACGTCTGCACCCTTCAGGCTACAGTCCCCTTCTTCATTTGATGGCTTGTTTATGGATATTTAAGGTGAGAAGGAAGGGACTGTGAAAGTTGACATCTAGTAAACATCAGAGTAAGATAAGAGTCCGAGGCAGCTAGTTCCCTTATTAGTCGAAGCCAAGGAAGCCGTGTGGTCTACGAAGGGCGCTTCAATACACAAAACTGCTGCTCTTTTGAGTTAGTCACCGGACATGCAAATATCTTTACAACTGTGTCCTTTAATACTGCTATATTGATACATATTCCCTCCCAGCCTCCCATAAACCAAAGCAAAGGAGCTCCATCTGCCTGGTGCTCGGCACACGAACGGCCCTTTGACCACCGGGCCACAAGCAGAGGACACGTGGTGAAAGGCACCTGTCCCTCTGGGTGTCGGGAAAGCTATTATTATGAAGGTATCATTATCTCTCTAATTTACAGGTGGAGGGACTGAGTTAGGAAGCAAAGTGGGGCGAGTTTCCAGTGTCAACGTTTCGGTTGGCTTTAGACCGCATAGCTGTCGGGATGCCAGAGTCTGGCTCTGTGCCCTGGGAAACAGTGTGGCTTTCCTATTGTTCTCATGGCTCTCTGCTAAAAGTTCAGGAGGCAGTAAACACTTTTACTGCTCCTTGGGTATTATTGCAGACACTTGGGATGCCCTTTATTGGCCTTTCCATGGATTTGTTTGACTCTACCATAGGGATATGGTTAAGACTAAGTAAGTAAGACTCAGAAGGTGGCCTTTGAATGATGTAACTTTCCAAATTATTCCGTTTGCAGAGATAACTGCCAGGGAGTGAGAAAAGGACCTCAGCACTGTAAACAATGTTCACTGGTTAGAATACGGTAGCGAGGTTGTGCTTTGAACACATTCCGTGTTTAGAAAAACATGTCACGCCTCAAGTCGGTGACTTTAGAAACGGAAACCTTTTAATCCTTCAGTGCCGGCTTCGAGGCAATGTATAATTCCATAACTCTTTCTTATTGGAATAGGACTGCAGAGGTTAAAAACAAAGTACTTGGAGTGCCTGAACTGACTTTTGTATGTTCTTGTCCTTTAACCTCAATGTGCCCCAAAATTTCCACAGCCACCCATATTTGTCAACTCTTAGACTTCAGCAAAAGCAGAGATAAAACAAAACTTGTTTACAACTAATATTGTAAGAAAAGTTTTTACTAAACTGTCATAATTTGACAGCAAATTTAGTATTCCTTACTCTATAAGAAATAGCTTTCAGTACGTAACTTTGCCAAGGTCTTGGTTAAAAGTGATAAAAACTAAAATAGTTAACCCATAAATCGTAGCACAAAGTTGGGTCTTTCACATCTAGGAATGCATCTAGGAACATAATATACCTGTTTCATGAAGAAAGTTCTTGAACTTAAAGAGACACTGGATGCTGCTAGTGG
>Mus_musculus_nonrepetitive:800981057-800981422
TTTCTGCATCTACCTAACATGTTCTGGAATTAAATGGTGAGAATTATGTATAAACATTAGGAGAAACAGGATATCAATTAATAAGTGAAGGTTACTTTTTCTTCTAAGCTTTCCTTATCCTGACCATGGTATCCAGGCTGTGGCCTATAATGAAAAGCTTTGAATTCCTGCCATGGGCCAGGTGTACATTGCTTAGATTACTCATCTCAATTGTTGGTAAATTTTAGCAAGAAATACATCCTCCTTTCCTTTGTTCACAACTTAACAACAATGTTATTGTCTTAACATCCTGAACTCTACATTCTACATTTTTGGTTCAAAGCAATTAGAACAGTATCTTATAATTTGCCATGTGATATGATGAG
>Mus_musculus_nonrepetitive:229139453-229139887
TGACTGTGAAACAGTTCTGACAAGATGTCTGTCACATTTCAGATCCAGGTTCGGTCATCTAGTCAAATGTTCCATGGTCAACACCAAGTTTGGTGAACTCCCCAAGGAGGCCATAGTGGGGGTCTACATGAAGATCCATGGTAAGTGTACCCAGAGCTTCCTTCAGTCTGATACACAGCACAGATGGGCTGAGAATGTATTGCAGAAAGGCTTAGAAACACATCTTTCTAGACTTGATGATATAAGAAATAGTGTTAGGTTGTAGATGGCTTTGTAGCTTAAGCATGACAAACTGACTGGGGTCCCTGGAGCACATACATGCGCTGTGTAGCATGTGCGAGCGCATTCCCTTTTGAGAGACAAGGCCTACAACTTGGTGTGATGGTGTACATCTTTAACCATAGCGCTTGGAAGGCAAAGGGAGGCAGACAGTG
>Mus_musculus_nonrepetitive:117597749-117598194
TTTATCTCTACATTCCTCCAGCTCTGAGGGCTGGCCTAGGCTATCTCAAACCATCCCAGCACATGCCTGCTTCTCATTAACACAAGAAAAGTGGAGATAGAAGAGGGCAGTTTGGATTCCTATCTTGCCAAACTCATCAACTAAAGAACTACTCTCCAGTATTTGGGGAGGTAAATAGGCCACCGCCAATGCCCTCCCCCAGATCTTGTTTTTTTCCAGCACCAAAGTGGATGGAGGTCTTCCTGTGGTCCACTGCGAGTTACACCATGATCCTGGAAAACTTGATACTGTATTCCAGGAAAGAAATGGCCCAGGAACTCTTTTTGAAGTTCAATACTGGTTCTAGTGTTTTGTGTTTATTTACTAAACTTTCTAAGAAGTTTCTAGTAAGTTTTAGCCTACCCTGTTTCTTATTCTTCAAGTTCTTACTTCTGGCAGGATCTAT
>Mus_musculus_nonrepetitive:268658059-268658467
TATCAGTGGTTTCTGTCATATTTTTAATAGATTTAAATAATAGGTAAAACCCTCATTGCCTCTTAGATGTCTGAAACCTACAAAGGAATGTTCTTAGTTGCTCATGCCTTTCCACAGTTACAAATATTTGCTTGTCTCATCAATCACAGTTGTTATTAAAGGGCATACCATTTACACAATCACTAGTAGGACATTTACTATCTTTAAGGTCACAATTAACACTGATGGGTTAGAGACATACTTAACACAAGAATGAATGCTCAGGTTTTCATTGGCACAGGCTGTGGATGTTGACATCCTTGCAGATGTGACAGGCTGAGGGTTTTTAGATGGGATTATCCCAGCCATCTGCACAGCCTTCTGTAATCTGAGGGATCTCGCAAGACCGGAGGAAAAGATGCCGTAAAG
>Mus_musculus_nonrepetitive:1383037261-1383037689
TTACCACCCCGAGGATACAAAAATTATATAGTCCCTTTAATGGGAGTAGTCACAATTCAAATCAGTAGTCAGTAGTCAAATTAGTAGTCAAAATGATAGAGACAGGCATGGAGTGGTGGTTCAGAGGGACTGGATAGGTGGAAAGTTTGGGGTGCAGGACAGATCAGTTTGGGGTGACAAGTTCTGGAAATGGAAGGCTGTGCCTGTTGCATGCAGCAAATGCTCACAGCTTTATTTAATTGTACACTTAAAATAGATAAAACAATGAATCTCATGCTATGTATATTTTACTTTAACTTTAAAACACAAAGGATCCTCCTCTTTTAGGCAGGACACATGGAAGGGGACCAGGTACCATCCTCTCAGCCTCTGCTAGTTTAGGGACACACGTGTGACATTATAGATGTCACGATGAAGATGTCAGTTCA
>Mus_musculus_nonrepetitive:26528339-26528981
GAGGAGGACTGCCTAATGCTTTCCACTGGGCCCCGGGTGGACATCTATCTGTGTGAAATCACTGACCCCACGCTGGGTACAGCAGAGGAGATGGATACTCTCAGTCCCAATGAAGGTGAGAGTCTTTAGTCTGCTGATGGAGGGAGATTAGGCATGGCTCCAAGCACGGAGGGGTCAAGCACATGATTGTTAGCCAAGAGTTCAGGAGACATGAGCGCCGGGATTCTATCTCACCTCGACTGGGGACCAGACTGTCTGTACATAGCCCTTTGCCGCACAAATCCTCCTTTTTATAAGGGGGGTGGGGTCACTGTGTGACTGTATCATTTGTGATGAAATTTAGGGTGAGTGGAAGTATCAGAAGAAATCATATAGCCTAGAGAAGTAGCACAACAAAGCCAGAGTAGTAAGGAGGGTTAAGGGTAAGCATTGGGAAGGCAAGAGATTGTACAGTCAATTAATTGTTCCATGGGTAGTACAATTTGAGGGTAATAACATCAATTTTGAACAGCAATTAATTAATCTAGATAGACATTATGTTTTCCTCACTATCATATAACTTCCCCAAGTTCAGCAGCCATTTGGCTTTGGCAAGAGAATTCATCTGTAGCTGGATGGTCCCAAGTCTGTCTTCTGTGGGGT
>Mus_musculus_nonrepetitive:1216335691-1216343363
GACAGGCACCCTGAAATTGTTAGAGGATCAGAATTTTCTAGTATTTCTAATGCAGGGACTAAAAAGATCCCATCATAGTTAACTTGGTAACAAGTAAATATGAAGCTTTTCAAAAAGGAACAATAATGAGAGGAGGTCATTAAAAAACCAAGACTGCCTTTCCTATGAACCATATTTTGATATATCAAATAGCTGCTAAAAGAAATGTCCTATTTACAGAGCACTGTAGCTAAGGAATGCAAAAGAAGCAGAAGAATTAGAATGCTATTACCATGTAAGTTCTGGGGAACAGTGTATCTAGACAGCGGTCACCAGCAGCTGCCCCCAGGGAGGCAAGAAGGCTGCCTGAGATAAGCTGTAAGAGCTTATCCATTAACCCAACCGTGCACGCACACAGCCGGAGGCCGTCCTCCTGAGATGAGGTAGTACCTGACACACAGGAAGTCGCCTTACCATAGACCCTCCTGTCCTGGGACAAATGACTGAACGTGATCAAGTCTCTATCTCACTACAAATGTGTAAGAAATACAGGGTAAATAATACAACTGCTTCGGGGGGCTCAGCAAGGAAAGGTGCTGGCTGCCAAACCTACACTAGATCTGAATTGTCTACTGATCTCCACACGTGACCCGTCCCCCTTCATGAAAGTAACTGTTATCTCAGCAAGCAAGCAGCAAGGGGGAGAAGTCCTCAGGGCTGGGGTCCGCACGGGTCAGGGGTTCAAGATCCTCCCTAGACAAACATCAAGTCTGAGGCCATAACAGGCTACGTGGAACTCTGTGTTCTGGGTGGATGGATGGTTTGCTTTGAGATAATCAGCAAAGGTCAGGAGAAGCAGCATGAGCATAAGTCTTACATCTCAGTCGAGGCACAAGCAAGAGTTCAAGGTGAGCCTGGACAACAAGGTGAGTACCATAAGTACCGGGTCAGCCAATGTACTGACAGGTGAGCGGTAACTTTCTGGGAACTCAGAGGACTCAGCTATTCAATCCCATTTAAGTCAATGTTTTAAATGTCCCAATTTTTGCTAAGTAAAGTTACTGCTGTAAACATGTTCTAAAAAGTAGAATTACAGAAATAGGCTACTAATAAATGTGGTTTCTAAAACAGACTATGTACAAAAGTCCTGGTTGACTGTGTGCATAATACTGGCTCTCTATGTGCGAGACCATCTGATGAGTGTGTACCCAAATCTCTTCAGCAGCCTTCCTACTCTTGATGACCACTGCCTGGGCCTGATACGTCCTTCAGGGTTACACAATGATGACATTACATTACTCCTCTTACATTACCTGCTAGAATCCTTTATAAAAAAGGAAATGCCCCTCAGCAACTCTCTGACAGCCAGCAGGAACTACACTAACAGAAAGGCACGCCAAGTGTCAGTGCCATCCACTGCCCTCCTGACTTAATGTCATCATCCTCTTAGTTTCTCTATGTGAAGAATCTAAATCAGGCTGGGCGTGGAGACACACATGAGGCCAACTGGGTTGTATAGGGCTTTTAAAGGTGAAAGTGATTTGGTTTTGATGGCTGATGCTATCTAGAATGTGAGAAATGAAGACAACTGGCCTTAAAGTCTAACCCTACTACTAAGGCATCAGTAAAAGGAACAAGATACTCTGACCACTTTTAAGTACCCATTTTGTGCATGCAGTCTCTAATCAGGCCTTCCCAAGTGGCACCAATTCTCCAAACATCAACTTTCACAAAATATTATAGAAAACTTAGCTCTAGCATTTATATGCATTGCCTAGTACAGTAAAACCATAAATTCTACTCAAAAGGTGTGGTAGTTGTGATGATAATCTGAAGTCACTGTGAATACACGTTGTAATAGTATAGCTGCTGCCAGCTGCGTCTCATCCGCTTCTGGCTGAACTTAAATCTAAGAATAATGAACTTTAGAAGACTCAATTTTTCTAATACTCATTTTGGGTGATTTCCTTTGCCCAGTGCTGATAACATAACCAAACGCTTGTGAGTGCTAGGATGTAAACTATGACATTGGGTATGTAAATTTAATTACTATACATAGTTTAAAGATACAAAAGCTATTTTCAGTTTTCCACAAACCTAATTTTCCTTTCATTAAATCCTTTCTAATTGTGAGGGTGTATTATACTTGGGTAAACAAACATAACTAAAAGAGAAAGCTTACCACTTTAGTAAAAAGAATGATGGTCTTTTCCAGTCTATCTCGACACACATTATCTGTACCTATACTTCTGCCGTAGTCTCATAAGAAATTCATGGTTGAAATAGCAAGATTTGTTCCTAATAAAACAGAATTGTAATCAAAATTACAATGAACAAAACTAATTCCAAAATTTAACAATTTTAGCAACAAATCTGTATCTGAAGCATTTTCAGTTCAAAGCAGGCAAAGGACAATGTGTTCTTCATAGTTTTGTCACTTTACAATAAACCTGTAAATTTCTAAAAAACTCATCTACTTAATTTTGTATATTCAACACAGCTGTCCGTCAATTCCTTTCCCCTCATTCTGCCTTGACATTTATCTCATTCATCTAACTTCTACTACCCTCTTGGTGATGACCAGAGCAAAGATACAAGAAAATGCCTAACAACATGTTCCATTAAGTATTTGCTGAACTAAAAACATGTATAAAGTAATCAACAACCTCTACAAATGAGATTTAGATTCAGACAGCAAGTATTTTAATATCTGGGAACTCAGCTATTCAATCACATATCACATATATGGAAGGGACAGGATAACAAGTCACCAATAAAAGTAGAACCCCAACATATTTCCTTTGTGGGACATAGGATACAAACAATTACATAAGGTATAATTTTGGGAAATTAATATCCGAGTGATATATAACCCATACTAAGAGAGATAATCTATAAAAATCTAAGTAGCACTTAACGAAATGATGGTGCCTAGGGTAGCAATATTAAGTAGACAGAAGAATGCGCACACAATGCAGCATTTAGGAAAGGTTTCTCTGGACTCAGGATAAGACAGGGCTCTGCAGGCAAAACTAAGCTTCTGATACAGGCTCAGTAGTTACTTACCAAATCTGACGATACTAATTCTAGTCACATACAGGATCTGCCACCTACCAAGCCCTCACTCAGACTGTTCAAAAGTGATACTGAGACAAATCACTGTACAAGATTTACACCTACAGAGTAGAAACTATTGATAAGTTGGAAGTAATTCACTAATCTATTAGCCCTCATTAATCAGAGCTATTAATTAAAATGGATAAATAGTAATGAATGTAGCTCTACAGTCAAAACTGCAATGGAAACACTTACTGCACTCCAGAAACTGTTTTAGACGTTCAAATATTCCATGTATGCTGTTATAAGCATAACCTTGTGATTTTCATCAAGGGTACTAAAGCATCTAGCAGACAGGTTTTATAGAAGTATCTGAGAGAGCTAGATGTGGTCATACATGCCTAGAAGCCCACCATGGTAGAAAATGAAGGAGAAGGATCATGAATACACATGCTAACAAGTGCCATAGCTCTAAGTTACACTTCCATCCCTTTTAAGTTATCCAATCGGGCCTCAAATTTGCAGTCTTCCAGTCAGAACATAACAAGAAATTGATATTACAGGTGTGTATCATGCTGAGCAACAACTCCTTATCATAAACAAATCTACAACAAGAATCTAAGAGCTAACCTCTTCAGTGTGTTTTAGGAGACCCTAAGGCCCAACTCAACACACTACTTCCCTTGATTCTGTGCAGCCAGCAAAACACAATCCCCATAGAACGTGTAAACTCATCATGAAAACCAATTTGTATTTAAGTAGAAATTGCATAGCTATATACTATATCAACAGTAATATATACTACAACTTTGGTGTTGGGTTCCAAAGGAGGTACGAGGAGTGTGCCAATGGGCGTGGGCTAGAGGTTTTAAAAGGCCATGCCAGGCCCAGGCACCCCTCCCTCAACTGCTGCCAACCCTACTGCTACTCTTGCTGCAATGATCATGGACTGCCCTTCTGATCCCGTAAACAAACCTGTATGGTCTTGCATAAGATTGTTTACACACACAGTTTGTTTGTGGACTCTGGGCTTCTATGTTTGGAACTATGTGTGAAAGACTAGGAGGTGTACTCTTGTTGCAGATCTGACATTTCAAGACATCTGCCATTCCCAGTGACCTCCTCTGCCTCACTTTGTAGTGGTAGGAATCTAACACAGGGCCCCTGTAGATACAAGCACCTTATATTAACTACATCTACAGTTCATGTACTTATTCATCAAACCTTGTATAAACATCATATATTACTGATATGAAGAGAAATATCTTAACTGATGTTTAGAATGTACCTATTAATATTGTTAAAGCATTCGAATTCGTAGGAGTTCAACTTAAATTGAAATTAACAGTCAGTGTACCTATAATTGAAAAATATCCTAGGCCCTAACTTTTTCTCTAACTTCATCTCCTTTCTCAGAAGTGTGACCTGGTGGAAGCTAACAACTATAAAATTCACTATAACATACAAAAAGCACTCAACTAACACTGCTCCAAATCAATGGCAAATAAAAGTAAACCAATCAGAAAAACCCCTAACCCTTCCCAAGGTCAGTTGTCAGAAGTCCTTTCTATTTCTTACCATCACCTCCATATTCTTATGAGGTTCCACAAATCCATTCACAGTTAACTTCCGCAGCACTGAAAAGCAAAAAGGTTCATTTGAAGCAATCATAATTAAAATGAATGTGAGTAACAAAACTCAGACAAGATTAAAAGACACTTGTCTCCTCAGTTAGTAGATAAAGACAGGCCACCCAGTCAATTTGGGTAAATACAAAGCCTAGTTCTTCTGAACAAAATGAGCAATGCTTGTTCATGTAGCTACACTAGATGCATAACTGTTAGGACGTAATTCATTCTTAGAAACTGTAAGATACAACTCAAAGCTTCAACTTTAGGCTATGTAAACAGTGTCTCTCCTAAAACCAATGGAAAACTAAATTCTGTACATATCGATAGTAAACACATCTTACGGTAGCTAAAACCTGGTGTACAATGACAATTAAGGTCAGATTTAAATCCTTTCTCTGGTACTTATAACTGTATTGCTTAGGGCAGTTTTTCTATATCCACTTTCCTAGTGGGAAATGTGGTTACTATCTGACTGCATAGTTACTAAAGGATTCAATAGTATCATACATCTAAAACAGCACAACTCCACAGCGAGGATGATAGCATAAAACAATCTGGGAGGAGAGGGTAGAACCTAGGGTCTCTTGAACACCAGGCAACACACTAAGGTTGGGCCTCATCCTTTATTAAGTAAGCATTGCTATCTATATTACTACAGAATTATCTGCTAGATAATGTTCATGAGGCCAAAGACCATCTGAGTGTGGCAGTGTACATCTTTATGCCAGGACTCAGGGAAGCCCGGTCTTCCTGTCTACTGAGTTCCGGGCCAATGTAATTGTCTACAACTCAAATGTGGGCAGTTCTTTAAAGCCACTCACACTTTTGTTGACAGATCTCACCCAGTTGGGCTCACAGTTTAGGGGTTGTGCATACACAGTCTAGTCAGTTCGTGTAAGTGATGCACTAGGATTGTTTCAAGAGAGCATGGTGAGATTCTAAGGTATAGTGCTGAGTAGATCAGGGTTAGGAAGAGGACTGCGTGGGGTGATGATAACCAGACAAACGAGTGGGCAGAAGGAGTGGCCTTAGTTACTCAGTAAGGCCAGTAACTTGGTTCGCAGAAGGTGAGATGGAAATGATGCTACAAGAATGCTTACAAGCACACTATAGGAAAGCATGGGCCAAAGTAGCATCCCTACAGCCGCCCCCTAAAACAGGGCTTGCCCTGCCTGAGGCATAAACGTGAAAGACCCCACTCAACTAAGCACGCAGGACTGGAGCATTAACAGGACAATGGTGACAGTGGGGCCCAGAAGGAGAAATGTACAGCAAAGTAGAGGCACACGGAAACCACAGTGACATAACTCTTCCACTGAAAAGGCCTTGATATTGTGACATTTCTAATGCAACCATCTTCTCAAGTACAACTGAGAAAGATATCTGTCCAGAGCAGCTACTTGGGAACTGTGCTGGGCATGATATTTCAAAGGTGAGCAGATCAAGTTCAACAGTACCTTTTAACGATAGCAGTGTTCGCTCTAGTGAACTCAGAACCGCAGCTTCATTGCCAGAAGAAACGTGCTGCAGAAATGTGTCTGTATGATGGTTCCACAGAGAACAGGCAAAATTATAAATTCCAGAAGCTAACTGCAAGAAAATGCACCAAATCTGTATGTTACACACTTTAATAATAAATTACAACTACAAAGCAATACATCGTGGCCTTATAATGAAAACCTTATCTTCAGTAGATGATGCTTGGAAGATTTTTAACTATAATCTTTTAACAGTAATATTTATAGTGTACATTGGTTGATATTCTTAAAGAATTAGTCACTTATTGCTCACAACCATGTGGTTGTAATGGTTGTAATGGAATCTGGTGCCTTCTTTTAGTGTGTCTGCAATAGCTTATAACAATATCTATCGCCAGGCGGTCTATCCCATCAGTATCTATATTTTGCATTCATTAATGGGTTGATAGCTCATTTTTAAGCCCATTATTTATGGACCATCACTCAGTAAACTATGAAGTTAGTTAGACTTCTGTGTTCCTCCTCCAGCTCTGTCCATGGTGTTCACATAGTTAAAGCTAGAAATACACAAACCACGTGGCTTTCAGAGTATAGTTCTAACCTAGACCAATGTTAAAAAAACTTACCAATGGGCTAGGAACTGGCTGACTTATACAGTGCCCGCGCGGTCCCCCCCCCTGGCTGTTTCCTCATAGTAACCTAACCTCTCACACCATTCCCGACTCCTTGACTAGAACGCCCACTTTTCTTAAATTCAGTACCATAACCGACCCATCTTCTCAACTGCAAATCCTCCTCTGATAGCTCTCTCTGAAGAGTCTATTTTACAGTGACTATCTTTAAACAAGTATTCAGCTATTTTATAATTGTTTAGTCCTACTGTAAAACAAGGGAAGATGTCTGCTTCTAAAAGGCTCAGACGGGCTCTGGATTCTAGTGCCAGATCATTTTCAAACCTCTGTAGAGAAAACTCACTACAAGGACTTTTTATACTGTGGATGCTGATTATGCTATGCTGTGGAGAGAACCAAAGCAGCTATGAGCTCCAGCTTCATATTGTAACAAGACTCTTTATAAGGAAGAGTCAGTAAAATTTTTACTCAACTAAAAACACTTTAATGTACTTTCTATAACTAGGTGCAAAAGACCATGACAGTGGAAATCATAGTCCTTGGCTGGCATGGATCCAACGCCAGGCTTGTGACTGGGTGGTGCTCTTGAACAAAAGGCCACTTGAAGCCCAGATGCCTGCCAGGTTTTCGTCTAACTCTTCCCCTTTTCAGTGATCCTTCTATTGAAAGGAAAATAGCAGTGCTGGGTTTTTTATGTGCAGACTGTCTCCTCGGTTTCTAGGCTAGTATAAATGTCTTCACACCATGAACGAAAGGCTTTTCAGATCTGTGCCCCAAGCAGGCAAGCAGAGTCCTGCCTGGTTTATATTCTGGCACTTCCCCCTTCTACCCTGTCTTCTAATGTCAGGCCGTGGCCTTAGAAGGGAAGGGGCAGGTGAAGGAGGCAGTGGTGTGG
>Mus_musculus_nonrepetitive:1038198430-1038199004
GAATTTGTCATTTGATGTATTACTAGAAGTGTACCACTCTTAACCTTGCTTGACCAGTGTGTGCTCATTCATTCACTCGGTCGATGGTTTTTGAGGACCTACTGTGTGCCCAAGTTGGTACTAGAGAGGCTGATGATAAAGAGTGATTAAGCCTGACTGTATCTTACTCAGCCCCAGCAAATAAGGCCAACGATGAGCAAGCAAACAATGAATGCGCCAGCTCACAGTAGAAAGGCACTATGCTAGCAAACTAGATGATGTCATGGAGGAGGGACGGATGTGAGGAGATTTTTATCTGGGAAATAACATTGAGAAACCTGCCTGCAAACAGTTAAAAGAAGACAGGGCAAAGGTTTTGACACTGTGGAGCCCCCCTGGAGATAAACACAGTATCGAACAAGGGATTTACTTAGAATATGTGTAAGTAAATATTCAAACCAACCTAATGCATGAAATTCAATAGAAAATGGGCAGAGTCTTAGACAATATAAAGGAGAAAATCTAAACTATTAGCAAACAGGAGACACTCCAACCTTCTGAGAGTCAGAGGCTGGTAGTCAGAATAAACATTGCC
>Mus_musculus_nonrepetitive:1655452491-1655453347
CACAAAGTACTCCAAATTTAACACCTGTCACAATTCTCAACCACTTTTTAACTAATATTTTTCTACACATGTTATAAATATAAGTACTTTATTATTTTCATTGCAGAGTCTACTTCATAGGGATGTGCTCATCTATATTTAATCTTTTCTACATTAAAAGTTTCTGGTCTTAATTAAGCTTTCTTCTTTAGGCATATTTCATTTTAGCTTCATAGGAATACATATTCACTCTTGAATAATTAAATCATCTCATAAAAAAATAGCTCAAAAATTGCCACTTTGAATTCGTTGAGTGACCATTCATGTCTGCATGAATTATAATATGATGAGAAATAAGTAGGCACTAAAGAGTACTGGCTGCATTTTGACAAGAAGACCCATGACTATCTGAAACTTGAGTCCAAATGGATTCATGTTTCTTCTGGCTTCAATAATCTCTATGCACATATATGGACCACAGTTGTATATATAAGGAAATATCCAAATTAGACTAAAATACAGAGGAGTAATCATAATTTTGTGTAGATTCCATATGTGGATACTGTAGGAATTTGCATGTTATGTTTTTATTGATCAATAAATCAAGAATCATAGCACCCCAAGATCATTTGAAGACCTGTAAAGAACAATGAATAATTATTCAACTAATACATATCTTTCCTAGTTCAGTGACAAAAGTATTATCCTGCTTTTACTTTTCTAGCACAAATAATGTTCTTTTACTTTCATTTTTGATAATGACCTATAAAACAGTGTTAAATTGATATCTAGTGTCCATAAAAGCAAGAAGACTGTGATATCACTTATGGAAAAAATGATTATGAATTTTAATTGCTTTAACAAATGCAACATTGTT
>Mus_musculus_nonrepetitive:567874361-567874977
TTATATCTCAGCTGTATTTCTGTTGATTTTAATTAACCTGTACAGCCAAAGAAATATTTCTCATAACTAAAACTGTTTATTGTGTTTAAAAAATGGTGTTAGGATCTATCTTGGGACTTCCTTTGCCTATCACTCAGAAACTTTCATGTGTATGAATAGGATTGCTGTTAAGGGGACAATTGATTTTCTTTGTTGAAATGTGTCTTGTTCTCTTTAGACATTAATCACTACTCTGTCAATGAACTGGGGACAGTGCTATGAAAATGTGGTGTAAGAAGCTATTGTAAGGGAACACTGTTAGCTCACCTGTTATCCCCACGTTAGCAAATGTCTCTTTTTCACTAATCTATACTCTAAAACCAACACTGTGCCAAGTACTGAAAGTATTTATTGACTAATCTATTGTGGATTTCATGATTAATTTTGATCGTCAACTGGACTGGAATGAGAAACACTTGTGATACTAATGAGGCATATCTTTGGATGCATCTTCGAGGATTGATGAGGTCATATGCTCACACATTTGAACGCCTGCCCCCCAGTTGGTGGTAAACTGTTCAGGGAGGTTACAGAGCCTTTAGGAGGTGGAATCTTGCTAGAGGCAACATTTCAGTGG
>Mus_musculus_nonrepetitive:727369140-727370176
TGTACTGGGTTGTTTCGTTCTTACTATGGTCATTGTCACCATCCTTGCATCTGACTCATGATTCTTCATGTGACTCAGAAGTGACCAGGATAGCCAGCTCTGGGTCCGGTAGACTATTCCAAGCACCAAGGGTTGGACCTGGTCATTTCCCACCTGTGTGAGTGAGCTCATGTCCTAGCCTCACATTTGGACTCTGGACAAACATTAGGTACTAATTAGTGTTGTTTGCTTTACTGTGTTCACCCCTTCCCCTCCGCCCCTCAACTCCTCTCAGGTTTACCCCACACCTCACACTCTCCTCTCCAACTAAATGCGTAGATTCCAACTTGTGAAGCCCACAGATTACCACTCACCAAAGCATCAGGAGCTACAACCTTCAGGAAAGCGGAGGCTCCCAGAGGAGCTCTTAACAGTCCCTAGTGCCTCACCGAGTGGGAGGGGCTCATCTGGTCTGATCTTGTACAGGCTTTGTGCAGATAACTGCAGGTGCTGTTTATTCCTGAGAACAGCTAGCTGTCCCATCCTGAAGATACTTTCACTCTGAATCTTTTTGAGCTCTGGCTCTTAGCATCTTTTCAGCCCCTTTTCCCGGGAGTATGATAGAGTTGTATGGTTCGTGGCTGAGCACCCTGCAGACACTCTCTGTGCTGTGTAGGTATGGTTCCTTGTTCAGACCCTCGCCACTCAGTGTCCTGACCTGGGAGCCTTCAGTCAGAGCAGTGATCTGAACTCCTGTAAGCATCAGGTTCTATCCCTATGTTCTCTAATCGTCTGTGCTTCTAACGTACTCCCATGTTCCATTAAAGGGGCTTGAATGACATTCCCTTGCACAAATGGAAATGTCATCATGGTTGGGGTGATCCATCTGGGCTAGGGGACGCAGGCTAGCTGGTTAGTGGCCTATGATGGTTCATAGATCATTTCTCTACTGCTTAGTTGGTGCATTGCCTCTTCAGTTCCTCACCCTCTGTGAGAGGAGCATGCAGTAAGGGACTGCCTTATCTCTGGAAAATTAATTACTTAAAATGGCCTTAAT
>Mus_musculus_nonrepetitive:1259563611-1259564533
GTGTATCAGAGTAGTCAAACTTCTTGCCTGATTTAATTGGTTTAGTTTAACAAGCTTCTAATGGGCGATGGTTGCTTACAGATCCTTTTGCTTGGAATGTTCTCCCTCAGACTGTCACATTTCAAGTCTGTCGCTCAGGTCTCCCTCATTGGGTGGAGCAGCAGCCCCTCCTCCTCGACACTTTACAGAAGCTCTGTGAGCAGGTGCCGCTCGAGGGCATCAGCACCACTGTGGTGCACATAGGTCTCATAGTTACCAGGCTGATGAGTTTAAGAGAAACCTCCTCAGGGGCTTTGTGCTTACACAGACTCACAGTCCAGAAGGGAAGAGGTCCTTCCTCATGCATCCCTCCAGGGAAACCATAGTCTGGCATAAAGTAACTTCTGGGTCTAAACATATTGTTCACATCATAGCTGCTTTATGCCTCCAAGGTTGTTTTCGTTTTTAGTACTGACCCAGGGCTTTGCCCATGCTGAGCAAGAACTCTCCCAGCGAGCTCCATTTCCAGCCCTTGGCAATGTGATGTCACCTGTGTGGAAGTAGAACTAGGAACTCTGAGGATAAGGGAGTGACTTTCTTCAAAACAATCTTAGACATTAGTAAGAAAATTTGATAAAGTGTAGGTAGAAAAGGAGAAGCCACCACAATATTCAGCGCTGTACAGTGACCACGTGGTTATACATTTCTTTAGACCATCAGTAACAATCTATCATTTGTTTCCCTTTTCTGCCTTTCTAGAGATGCCTTGCCTTGCAGAATATGCTGATGGTTTGTGGTATAGAGCAAAGATCATTTCCATTAAAGAATTTAACCCTTTATCTGTCCTGGTACTGTTTGTTGATTATGGTTGCACAGAGAAGTTGACAATAAACAATTAAGGTGTTGTTTAAGCCTGGCAGAGGTCCCAGGGCAATACTGATGC
>Mus_musculus_nonrepetitive:527805853-527806476
TCCTGACTGGTTTGCTGTGATCTGTTGGACCCTCTGCAGCACTTGTGGACTTGGTAGTCTTCCAAGTTCTTTTCTCAAGCTTACCACTGCATTCTTTCAGTGTTGTTTATAATCCTGAGAGGCAGGGAAAGGCTGATTTTGTTGGTGCTTTGATATTTAATGTTTTAAGCCCTGTCATAGATAACAGTTAATAACTGTACGGTAGCACAGTAAGGACCAATAACAGAACTATGTGTAAACTCTTCCCCGTGTGTCCTCCTTATAACAAGTCCCACGGCCCCTTCTGTCTACAGAGAAGTTGGTGAGAAACTGTCCCTTATGTGACTGTCTGTCTTGACAGAGAGCCTTCCTTGGCACTAACAGTCCTGTTTCTCTTACACATGACGACTACTAACAGTGCTATGGTCACTTTCATCAGTGTAGTCTCCTGCCAGTTCCTCTCCCTAAAGTCTGAGAACAAATTAGCATCACCCCAGCTTCACAAATTACTTGGTGAAAGTATGTCCTATCTAAGTAAAAACATGGCAGCGAGTTGATGCCAGAAAGTCCTATACCTAAAAACAGACCTTGAGATTTCTACTCAAACAGTTCACCAGTGAGGATGGCTGTGCATCCATCTGTGT
>Mus_musculus_nonrepetitive:1139523732-1139531341
GTCCCACCCTAGTGCTCCCTCTGCTTAACCTAAAGCTCATGTAGGGAAGTCAGGAGACAGACTTGGAGCCACTGGCCACTCAACTTGTTCTTCCCATGCAGCCCGCCTCTGCAGAGAAGTTGCATCACCATTAGAGACTCTACCTGGTATAGTGTGACGGGAGACCCAGATTCCCAGAGCCTATGATGATCACCTTGGCGTGTGTCCTAAAGTCCAGGAATTCCTTGGATGTGTGTCGCACGGTATCTCTAAGGAGGACCCTAGAGGCTATTTTCCTCCAGACATTATGAGCTGTGAGTCTGTTCAATTTAACTTCATTGAGCTCCATTCTGTTCCCAGAACCTAGCAGCTCCCGAGGACCCAGTGACCTCTTCTACAGCTTTGTGGGGTTTCTAGTCTATTACTTCCAGAAGTATACATTCATTTTTCAAATTTGCTATTTCCAGCTTTTAACCTGATCTCGGCTATTGCCACACTCTTGGTCATTTTCTATTTATTACACCAAGTTGTCCCTTGAGTGCCTTGTTTATGTGCATTTGGTTTAGTTTGTCATCATAGTCTCCTAGTTGTAGCTTTGATGTTTCCCCATTCTCATTAGCTTTGTGTTTCATTTGTAGTCGCAACAACAACTCCTCTAAGGCAAAATAACTTAAGAGATCAATTACCTGTGGCTTTATTACATTCCTGAGGCTTTCTGTCCGTCATGTATGGTTGTGATGCGTTCGATTTCTGAATTTCAAGGATAAGAAACTCCAGTGTGCGTGGAAGAAATCACATTTCTCATATACAGAAGTGCCTTTTGCCCACCCCAGGATGTCTGGCCCTAGAACCTGAGCTGCAGCTCACATAGCAAAGGGGAATTACAACTGCTAGTCAGAGGACCTTCGTGGTAACCTGTTTTCTATGCCATCACAAAATGTCTGAGGCCAAGTAATGTATAATGTATAGAGAGAGGTTTACTTAGCAGTGTTGATGTTGGTAGTCCAAACTGCCAGTTACTAGTTCTGTTGAGGGCACCAGATAAGAGCATAAGATACCAGAGTTTGAAAAGGGTTGGTCTTGTTCTTTTACCATAACTGTCTTTCATAAACTAACCAGGATATTGGAAGAACTCTTTTATCCTTTCCAAGGGCAGCAACCCCAGTGACCTAATGACCTCCCAGGAAGCCCCATCTCTTAAAGCTCCCCCTACCTACAACATGGCCACCCCAAGGACAAGCCTCTAATACATATATAACCTCTTGGTGGACAGAACACCTCCAAACCACATCAGCCTTAAGATTTGGGGGGGGCATTACATGTGTAACCCCTGGGTCTAATCTACTCATAAGGTTCTCTCACGGTGGGGAGATGCCAAAGAGAAGGTCAAAGGGAATGACCACAGACATAAGGTCCACGTGCTACTTGGAAAAGACAAACCTGTAGTGGTCTTTGAACATGGTATCTGCCTGGAGGCATGAGTCAAGGCATGTGGGCAGTGTCTCACCTGTGGACAGGGTCTAACATGTGGACAGGTGAGGGACACAGGTTCTCCAAACCTCCCTCCACCCCTGCATCAGCCATCTGCAGAACCATAAGGCTATAATGTGCTCCGTTGTGCATTGCTCAGCACTGTGTGAAAGAGAATCTGACTGGCCCTAGGGCTTTTCACTGCAGCGTAGAGCTAGAAGCCTAGCAACAAATCCCACTACTGAGCTAGAATTTGCATCCTCTCAAGCATACCTGGTATAAGTACGCACTCATTGGTTTTAGCATATTCTAGAATGTGCCCCTGTCGCTACTACTCAAAGAAACCTCATTCTCTAGGGCTGCCATGACAAAATACCACAGGCGTGTGACTAAACAATAGTTTGGAAGGCTGGAAGTACAAATGAAAGGTACTAGCAGTGTGGTGTGTGTCATGGGCTGGAAGAGTGTGGGATCGTAGGAGGTCTGGCTTGCAGGAAGAAGGGGCTCACTGGGGATGGGCCTTGAGGTTCCATCCCACTTCCCGCCCACTATCATCCAATAAGCCAAAGGCTAAGCGTGCCATTGGACAGCATCTGAGGCAGGGGCGCTGTAACCGCCCACCTGATGTTTCCACTGCTTATTTGGAAAATGCTCTAAAAATTCTAAAAACTTCTTGAAGCTTTTACCACATTGGAGCATGGTGTTTGGTGTAAATCTGTGTTCCCTAGCCAGAATAAACTCTCTCTTATTCCCTTTGAGATGACAGCTTTGTTTTTGAGCTGACAATAGAAAAGTGTGCCGACTTTTATCTTTGAACAGCAACTCTTCTGTTTATTATCTGACTGCCTCTAATTAATATCCTGAATATTTGAAATTACGTACTTTTGGTCGCAAGAAGTATTTCTTACCCTCAGATTGTTCCCCCTCAGTGTCTTTTTGCATTCAATTTGCTGCACATGAATATTCAGTTTGCAGCCTCCAGCCCTTTGAAAAGCATCAGTAAGCCACTCATAAGGGCAGAGAGCCCTGTGGCCCAGGGTCTCCCTCTGAGGTCCCATGTTGTTGCATTGGACTCTAAGTTTCCAAAACATACTCTTTGGGAGACTCCTCGGAGTTTCTGACCAGTCTACCCAAGGAATGTAGCTGGCAATAACGTCTTAAATGGTGGAAACTCTCAGCTTAGCTCCAGGCAGGATTGTAACAGCCGTGAGCTTCATTCAGCCTCTTAAGGTCCACAGAGCCTGCGGGACGGTTCCCTCCCACCCCATCAAATGCCTCCTGTCTCGGTGTCTTCCCAAGGGCGGCTGCAAGGCTGTGGTGTAGAAACTGTCTCTCTTCAAGCTGTGCACCGTTATCTTAAGGAGAGTCACCTGAAGCTGAAGAGCTCAATCTGTGAGTCAATACAGGAACCCCAGGCTAACCTCAAGTTGTGAGAGCAAAATGGATAGAATGGAACACAGCACCCTTTGTCAGTCATTCCTGCCAACCGCTGCCAAGTACTTCCATAGATAAGGGGACAGGCATTGTGAGAGAGGGAACGTCATCGTCCCCACCACACTCAGTGAATTCCTAAAACCAGCAGCTCTGGTCCCAAGGATGTCTCTGCAATCTGTTTCTTTCATCAGAGGGCTCCGTGAGCTGCCAGAAGGGCCGGGCCAAGACAGACAGGGACCACTCCCATCCTCTGCTGTATCCTGCTTCCCTGTGGAGGCTGCTGATCTTTGTCTAAACCAGCCCTACATTTAATGCCAAACATGTTTATCCAGTAGGTGGGAATCCCGAAGCTCACCTTACAGGCTGCTGAGGATCTGTTGAGGCACCAAGGTCAGTAGGAAACAGACTGAAAGGGACTTGCTCACAAGCTAGCCATTTGAAGCCAACCTCTCTTGAGCAAAGCAGAAAGAAGGCTTTATTCCTTGGATGTAGAAGAACTTGGTGTTTCCCACTCTTCTGATATAAAATGTTACAAAAAGTTAAACAGTTTTTGAAACATGTGGCCCGGTTCTTGGCTTTGGAAAATGGGTTCTCCTCAAAAGTGTCAGTGATTCTAGTGTGGGGTGCAGAGGAAGGACACTATCTTTACAGCAAACCCACCAACTAATTCTTCCCTCCAAGTTACAGAATGGCAACAACTTGTTAGACCCCAGGGACAGACACCTGGAGATTGGTGGAAAAGCACAATGTCTGGCTGGAATAAAAGTGTGCACCAACCCGGACTCTCCTGGGGACACCTGGAATACCTTCAGGTGACCTGAGGCCTGAGTATTTTCATAACTCTTAGGATGTGACAAGGCTCTTCTGTAACAAAGAGACCAATCTGGTTCCCAGGAAGAAGGGAACACATGAGGTTAGGAGAACTATAACCTCAGGCATTGCTAACAGTACTGCAGAGCAAGGGATCCGTTTAAAAATTGCAACTTTCAGCCCATAATGCTCTGTTCTGAATGCACTGGAAAGCCGGTTCAGTAGGGCTCCACGTGCCTCCTGGCACTCTCCCCGCTCAGCCTTGCCTCACAAATCACACCCTTTGCCCTAAGCCTCTCCACCTGCCCTTTTCTATACAACTCCTCCACCACCAGGGATTCTGTGGGGTCTCTGCCCGACTCTGCTCGCCTAGCTCCAGGTCAACGCCCCAAACCCCGGCCCCAGGCCCACCACCCTCCAGCCCTTTCCGCGGAGCTCCGCTTTGTCTCTCCCTACTAACCCCATCCTCCAGGCCTCTCCTAGACCTAAGATCCCTAAGCTTTCCCGTTAAGGTCGCCCCGGTCTTTCTCTCGCAGACAAGACCCTGGAATTCACTAAGTTAACCCCATTCCTCTAAGCTACAGTATCTCCTTTGGGACCTTAGGCCACGCCCCCCGTCTTGCCCCCAGGCCCGGTTGCCCAGCCACCCTTTCCACAAAGCTTCGCCCCGCCCCTCTGAACCTGGGCCACACCCCTGCCCCGCCCCTCACGCCCCGCCCTCTTAGAGGCGCGGACCACGGAGCCCCGCGCCTTTTGTGTGGAGCTTCGCTGCGGCGCGCGCTCATTCCCTCCGCGGCCGCCGACCGAGGGGCGTCGGCGCGCGCAGTCTCCTCGGCGGGCGGAGGGGTCCTCCGCCCCGCGTGCACCCCGCACCCCGGACCCCATCCTCCGGCCGCCGCCCCGAGTCTCAGGCGGACGCGCGCGCTCGCTCCCGCCCGCGAGACCCCGCCGCTCGCCCCCTCCCCCGGCCCGTCGGCGGGCGGTCGGGACGCGCACGCGCCGGCCCGGGCACGCGCGCCCGCCAAGATGGCAGGGGCCGGGGCCCAGCTGTCACGCTGCCTCGCAGCTAGCGGCCCGGACGCCCGCCGGAGAAGATGAGCCCCCGCCGCCGCCTGCAGCCCAGCCAGACGCGGAGCCGCCGCGCCCGGGGTCGGCTGCCCCGCTAGCGTCCCGTCGCGCCGCGCTTTCATCCCCGGCCCCGTGCCCGCCCGGCAGCCACGATGAGGTGAGTCGGGGCCTCGAGCGCAGCGAGGCCTGGAGCGCCCGGCGTGGAGGGTGGGGTGCCCGGGCATCGAAGCGGCCCCAGAGCCCCCAGCCGGCGGCCCAAGCACCAGAAGACGCTCAGGCCGCGGGGTCCGCGGGAGGCCGCGCCCGCCTTGCGGTGCCTTACCGCTGCGCGCGCCGCGCCGGCGGTCCACACTTTGCCATCCGCACGGAGCTCTTCTCCATTAGGGCGCTCTCCTCTTCACCTTTCTCTTCTGACCTGTCCCCTTTCTCTTGCCAACCCTCAGAGTGTGCAACCCCAAAAGGTACGGCTTTTGATGTGCCACTCAGCTAGAACCTTGTCAACACCCAGAAACCCGCGTGCCCTCTTCATTTGCTGCACCCAGCCTTCCTTTCCAGACTAACCTTAGCCTGGGGCAGCGTATGCTTTTATCTTCTAGGCACATCTTTCTTAAACACCGTAGCGTCCAATTGTAGATTCGGTTCACCTGTTCTGTGAACTGTTTAAATCAAATAATGCACTGTTGTAATTTTTGTGTCTGCCTACTTTCATCAAAGATATTTCTGAAGTTCGTCCATAGTGTTTCTATTATCTACTTACTGTCCTGCATAGTATAGATAGTACACACTGTATCCATTCTACTGTTAGTAGACTTTTGAGTTGTGTGTAGCTTTTCCCCATTAACGTTGCAATGAATATGCCGGTGGGTGTACTTCCTAAAGCATTCATATCTATTGAGTAGATAGTTTCCCTACCCACAAGATGTACATCTTTTGTCGTAGTTGATAGAACTAAATCCCCAAAATCATGTTATCACTTTATACCAGCAAGCATTTACTAGCCCTTGTTTAAAAATTCCTGACACCTCTTGGTATTGTCTGTGTGAAATTTTAGCCATTATGGTGAGTGTGAAGTGACATTCCATCAGGGTTTTAATTTGCAGTTTCTGGTTGACTAAAGCGACTGATCTGTTTAAGTATTGTCCAGTTTAGCTTCTTCTTAATTAGTAAGAAGATAGCTTGTTAACATTTTGAAGAAATGCTAGTATTTTGCTTTTCATATGAAATGATGCTGTCTACCTGGAGTTGGTTTCTGTGTAATGTGGAAACAGAATTCATGTTTTACTTTCTCCTAGCATGATTTATTCCTCGCTGTTTACCAAGATCACCGTTTCCATCAACTGCAATGCCACCTTTGTCACCTTCCAGTCTTCCATGTGGGGTAACATCTATTGCAGTGTTGGGTATATCAGACCAAGGGTCTTGTATGCATCCACTGGTTGAATTCCGACCAAGCCTGGGGGTGGCATTGGGAGTTGCTCTTCAATTTGTGAACCCACAGCTGGCCACTAACGATCTGTGGTCCTGTCTCCGCCTAACAGAATTGTAGGGAGGCTGCCACACCCACCCACTTTTATATGGGTTATGAGGATAGACCTTCAAGCTCGCATGGCAAGCAATTGATCCTCAGCACCATCTCTCCTGTCTGTTGAGATTATGAGTGTACACTGCCGGCCCGGTCCCTTTAGTATTAAAAAATTCTGCTGGCACAGATTGTTAGGCTTTGTTTGAAAATGTTTATCCTTCACCTTCTTCTGGAGATGAAACTCATAGCACAAAGCGTCCATGAAAGCATGCAATTCATTGGTGTTTAGTCTATCCACAGAATTCCACAACCATTCCCATTAGAACTTTCTCCTCCACTTAAAAGAATCCTTTCATTGATTAGTTTCAGAACTCAGGACTTCCCTTGCTTAATAGTCTTTAAAGCTGTCTTGTAGTCTGACTTGATTGTTCCTGTTGAGGAGTCACTTGTTATGTTATATAACATGTTTCACATGCTCTGAGAGTAGTCATTGGCTGTGCTGGGACGACAAGTGTACAACCCTGCTCAATATCAGGCTCTTGTGTGTTTTTATCTTTATAGTTGGGTTCCTTATGGCTTCTTGAATCTATGGCTGCGTATGTTTCATTAGCTTTCCCCACACCAGCTGTAGGGCCTGCCTTTATCCGTTTTCTCTTACACTTGCTCTAGGCCTGAAGTTATTTATGTGGACCATTTTATAGATATCCTTTTCATTGACTTCTCTGTTCTCCCCTTTGGGTATCTCTTTACTCATCTTTTCTGCTCTATAGAAACTGTGGTTGAAACCATCCATTGTGGTTTTAACTCAGTCACTGCATCTCAAATCACAATCTGGCTGTCTTTTTAAATTTCCAGTTATCTGCTTCGCTTTTCAGCCTTGTTTTTTTATCTCTCCACGTGCACAATGATCGTGGTCTGTGTTTGATACACAGTGTCCATACTGAGACACTTCCAGGGCTTTTTCTGTTGATTTCATGCACATTGTTGCTCCTTGTGTGCCTAGTTGTTGTCGGTGGCCACAAATTGTTTTTACAAGAAATTTGAGGCAGAAGATGGTATTCTTGTCCCCTAGAGGTAATTCACATTTGCTCCACTGTGGGGTCTCCTTGGTCCAGTTTCAGGGACTGAAATGTTTCTGATCTGAGTTTCATTCCATAGGAGGACCAGCCTGCTCTGTTTGCTTTTAGGGAGAAGTTCTGTACTCCATTGTCAGGGGAGCCAACAGGACCCTGGGGGCTGGAACTGAAGCGGGACCACCATGCCTGGCTCAGCTGCTTTCTGATGTAGCCAGGACCACTGTCCCAGATTTGCTTACAGGCCAGCATA
>Mus_musculus_nonrepetitive:1655313384-1655314154
AAAAGCGTTCACCACAATATGAAGAAACTGTATGAAATGGTGATAGCATGGGGTAGTTGCCTATGGTTTATTCAATTGTGCTTGGGTATAGATAGAAGACTTTTCAGGAAACTCAATAGCTGTAGTAACCTTGATGGCATTGTACTAATAAAGGACACAAAAGTTCCATGTACTTACATTCCACCCCATACCTTCACTTATTGTTTATTGTTACTCTTTATAATGTCCTTTAATGTAAACAAAAGAAAGTAAGCACACCTCAGTGTTCTGTGAGCAATTCTAGGAAACCAAGGTGAACATATTTATGTCCAGCTATTTAGAAGCAAAAGGAGAACCTTCTTTGGTTTTTTGAAATATATCCTTCAAAATGTTACTATTTCAAAGTAGACAGTGTCAAAATTGGAATGCTTTAGAGATCATCCATCTGGTTTCTGCTACAGCAGTATTTCCTGGCCAGTAGAAGACAAATGTAAGAACATAATGGAAACAACTGATAGTCAATTTTGTAACCTATGTACTCTGAGTATTGAAAGAATAAGACAATAATTAATGTGAACATATATGAGGTGTAGACTTGTTAGAGGAGGTATGTTACTGTGAATGAGGCCCTAGAATATTTTGAACTATTAAGCCATATGTCTTAGTTTGGAAGTGATTGAATAAGAGCAGAGAATTCTATATGTTGGTCCAGAGCAGCACTGGGAATAGTATGAGCAAAGAAGAGGTACATGCTTTCAGACACCTGAGTCTAAGGGGGCAATTCCTATTCA
>Mus_musculus_nonrepetitive:630633831-630641417
GCATCTATACAATTGAGAACAGTCTCCCCAAAGTAATCTGTAAAAAATGATAGATTACTTGATTTCAGTATGTATTTGCTAAGAAAGTTATAACTTAGTAAATTATGCATTGTGACCAACTTGCAAGTTCCTCACCAATGCAGCACTGAGTCATTTTCTTCTGCATCATATCCATGTGAATAACCATGGCAAAGCAACTGAACAGAAAGCAGAGTTTATTATTTAAAAGGCTAGATCATACGTATTATTAACCATTTTCTATCTCCTCAGTTGATCTAGAAGGAGCCAGCGACAGTACCATTAGCTGTCCTGTTAAGCAGACTGTGTAAAGAAGAAAGACTGAATGACAGTCTGCAGGGATTGATATCTGCTTTTGTCATCTTTGTAATGAGCAAGCTTTTTTTGCATTGACTTTGTAGCCCAGGGAAAGCTTTCAAATGATCATACCACAGTCAAGGTCTTGGTGACAATCTTATCTCTTGAACATTTCCAGTAGGGGCAGGGAAATAGCACAGATAGTAATTCTCTTCACACCTCATTAGCATGATTCTGGTGGTATCAGCTAAATATAACCTGGGCTTGTAATATTGGTCTGAGGTGAAACGTGTTCGAGGTTGGGGAATTGCATGGAATCTACATAATTAGCCAGTACACTGAGCTATACCGCAGCCTCATATATTAGCTCAAAAGATCAGAATACCTATGATGGATGCTTCAATCTTACATAGAGGAACAGGAGGGAAAAAGTGGGGGAAGAAACAAGTATTAGGAGGGGCAGAAGTACAGAATGGAAGCGAGAGATCCCAGTACTCAACTGGAATGAATTTAGCCAAAATAATGCAACAAATGGGGAGATAGAACGTCCTGAAGACAGGCATGCAGACATGTGAAGAAGCACCTGAGTGGTAGAGGTTTCAACCTTGTTGGAAGAAGAATATCAACTGGACAACCTAGAGCTCTCAGTGTATACATGGAGATATTTGTGGCTCCTGTGGAGGATTGATGCCTCAGGGAAGGGGAATGCTAGAATAGTTTGGTGGGAGTGGATGAGGATGGGACATTTGTGGAGGGGTGACTAGGAAGGAGAATGGAAAAGAGAAAGTATTTGTACAGCAGAGATTGCATCTAAACAACCAGACTAAGTCAGTGATAAAGCTAATGTGAACAATGATACTTCATTAAATTAGCAGATTAACTGAATGAAATTAATATGCCTAAACCAAATAGCATTGCTTTACATTAATAGTAACCAGTTAGGAAAACATAAGAGATGATAAATCCTCATTAAACATATGTAAAGGAACTACTGAAAGATACAAAATGAGACAAGAATATAAAGGCATTTAATTTTGAACTCTTTAAAAACCTAGTGATATATTTAGTGGAGCTGAGCAATTTGACAGAGATAATATGTAAATGTAGCCTCAGTGTTTAAGTAAACTGAGAAGGTATAACCATTATAAAGACCAGCGTCTACTAAGTATGAGGATACGACCAAAGGAAGAAGCTAAATAGCGCCCCCCCATAGCATTAAGTTCATATACAATAAGTTGCACAGCCAGTGTCCTTAACAGTGATGTCTCAATCTCTTTATTTATGTTGTATCTTTCATAGAACATCTTTTTTTGGTTCAGAGAGAAATGACTTACTTTTACTAGACATTTTGTTAGACAGTATGTATTTGAGAATTTTTGAGATAGTGGGTAATAGACTTCATGCAAGAAACAGGAAGATGATCCAGATTCTACGTGGCTTTAAATAGTCACAGGTAGCTATACCTAGGTGGGAAATTTATATCAATATTGATTGGCTCTGAGTTAACTTATAAATTCACTGGGATTTGAGATCGCTGACCACAGGGGGATGGATGGCAGGAATGTTAGCAGAATCTTCAGCAAGAAAACCATGATCAGTTGCTGCATAGGGATAGCCTAGAAGTGGAAATACTGTGGTCAAAGAGTAGCTGGGTATAGCGCGGGATATTGCCACTTCATATACTTTCATCTCCTAAATAATTTGTTTCTCAATATATTGAGATATTTTATATGCACCAAAGGGCATATTTTTAAAGGGTACATATCCATTAAACAACCAGTAAGATAATAACCATATTCAGATAGAAATGTTCCTGTGTTCTCAGTCTTTGTGGATGGTGGTCCCATGGAAGTTCAGCTTCAACATTTAACATATTTGGGGGTAGAAAGGGTTATGGGATAGGTAGGTGAACCAGTGGATTGAACATGTGAATTTTAATGTTATTATAGTTTATGTCTTAGAGTCTTTGCTGAGGTATGTTGGGTATACTCCATGTTTATGGAGTTTGTAGGTACACCTGAGACCTTTGTCTGCCTACACCCAGAACTAAAGAAATTTCTTCTCCACGTGGCTTTTCTCTGATACTATCTCTATTTTTTATACCAGGTATACCTTTTCCTAGTTTGGGCAGAAATCTCTCTGACTTCAGAACACCATGTGTCATTGTATTCTGAGAATACAATGATACTAATTTAGGTCTGTTGATACTGTCTGGCATTAGCTGTCTGAAATTTCTTACCTCCAGTTTAATTTTTACTCAGTTATTATTGTATCACAACATTAAGTTTTCCCTCTAGTCCTACAGTTTCATCACTGAGTATTTGAATTCTTAAAGTTCTTTGTCTGTGAATAACAAAAGCTGAGTTCTGCACAAAACTAGAACAAATTACAAAGACATTATCTAAGAACAAAATGTAGAATTATAAAGCTATACATTTGATAACAAAACATTGGTTCTATGGCATGAGTTGAAAGCCAACACTATCACTATGTTCTATTATACCATGGAAGTAAATTATAATGATTGAAAGGTAGAAGGCTGTTGACTATCAAGGCAGTACTGGATTATCCTCATACTCATAATTGTTGATGTAATTAGAAAAAAGCTAAGATTGATGATGCTTTAAAGAAGAATTATTTATCATCTAAAAGGTTACAATGCCTCAAATTTGCTTTGTTCAACTTGTGTTTAGTAATAAAACCTAGATGTTTAGAGCACTCTAGTATCTGCTAGTAACATCAAAATAATAGTATGCCAAGGTGAATCAAGAACTCTGACAGCAACAGGCAGTTTCCAAGGTTATTTGAATATGTGAAATGCCAAAGTATCCTATAATTTGCAACTAAGTCATGTGATGAAAATAACAAATATTGTATATGAACTGCAAGTACAAGTAACAATTAAAATTGTTTACTGAAACTAATACCATGTTGAAGAATTCAGAAAATCTTAAGGAGATTTTTAATAGAAAATCTTGAAAAGTGAGATTACTAGTACCTTTTTTCATCTAATGAAGTGAAAACTTTTAATGATATGAAAGTCTTTAACAAATTAATATCTACTTTATAGTTTGCCATCAGTTTTTCATGCAATATCGTTTTCATAGCAATTGATTACATATTGACTTTGCCATTCCTTAGATTCCTTGAAAAGAGGCTAATTGGTGCTTCACAATAAATGCTCATTAACATAGCACAGCCTCACATTTAAGTAGATCCTCCAGCCTTAGTCTTCTTCCAAAGTGCTAGCATTACAGACAAAAGCCTCAATGCCCAACTGTGAACACGTATTTGAAAAAGTATTACTTAGCTTATGCCAGTAACTTGAGTAACAGCACATCACTGGGTCATACCCAGCACCACAGAGCTCTGTCTTGTGTATGATATAAACTTTGGTTGTATTGACCAGTTTATAACTGTTTTTTCCTATCATTAGGAACTGTTTCTATAAATTCCTTTCTGACAAACAGGAACACATGTTATTAGATACTCTGAAGAGTACAAGTTCAAAAGTTTCAATTTGGGGGGCCATCAAGATAGCTCAGTTCATGGAAGCCCTTGCTACTAATTCCCCATGTTGTCTTTGATGTCTACTTGTGGGCTGTGGCATGTGTGCCCCTGAGGTGGATGTTGTGGCATTATAGGAGGAGGATGAAGGATAAGACCAACAAGAAGTTCAGGAAATTACATGTAAGAATTTTATAATGCCAGATTTTGTAGCAAACATTTGCATGATCTAAGGATAAATTGCTAGTATTACTGATGCTAGTGCTTCTAAACTTTATATTTTATGGACGAAGCTTCATTCAACTGCTCAATGCTAGTCTTAAGACAACAGTATTGAGATTTAGGAGAGTTCATGAAGCAAGTCATTCATCTAACAACTTGTCTTTCATGCTTCTTATCCATTGCACATATGCATTGTAATGTCTTCTACAGCCATGCTGATTGCCACACTTTCTGCTTCAGCCTTTTAAAGTATCAATCCTTGCTTTTCAGTTCCATGTTTAAAATATATCTGGCCCATCTCCATCTAATTTTCAAGGTTTTCCTTTTGGGGTCTGTGAGTGAAGTGGGTAAAGCCTGCAGCTGGTTTCTCCCCACCACTCCATCTTTGAGTGTGGTCTTGTATCAGTGAGATCTTGGGTGTGAATCAATTTCCTGTTTGCCAGCTGTGGTCTTCTACTGTGTCAAGATTTCCTGCTTCACTTCTAGAAGCAGATATTTTTAACTGCTATCAGAGCAGAGTATGGACAGCCTGGGATTCTGTGTTTTTTCCTAAGAGCAGCTGAGTTCCTTTTCCCATGCCTAGAACAAACAGGTTAGCTTGGGGTGCAAGGCCCCAAAGTGGTGTTGAAGAATCATCATGGTTGAATGCTTTGCCTCTGGTCACTTGTCTTTATCTTGATCTTAGAATCAGGACACTACATTGTTTTGTGTCAGAAGACACTGGAGTTCTCAGGACTAACTGGCTCTCCTAAATCAGCTTAGCCAAACCTAGACTTTTATTTCCTACAATTACTATGTATCTTAAAGATTCTTATTATAGGTGAGCATACAACAGACACCTTCTTTGCTCTTGCCATACCACCACATAGAGGATTCTGAGAAAGTTCCAAAGTAATAAGGATAGATACCATAAAACCCACCACACCAACCCTTGCCTTGCTTCTCTTTCCTACTGTTATAATCTCTTTAAGAAAGATGTAAAATTGTTAGACTTTTATTCTTGCTGGTTTGATCCCACTTCAGTAAAACTCCCCTTTGCCTTCAACACTGAGGGTCTCTGAGTAACTTTCTAGGACCCGTACTGTTCTGAGGACTCCTGGATCTAGGCCTTTTCCCTTCTACAGAATCAGAGGATAGTTTCTACGTTCTCCTCCATCCCCAAACTTTGGCAGGCCCTGCACTTCTGTGATACACAGAGGTTAGATGTGATCAGTGTCAACTGCTCCTTTTCAATCTTTCCATGGAACAGCTGGTGGGAACTAAAGAGAACATGATTGGAAAGTGAATGTTTGCTCTCTTGATCTGGGCCTATAAGAAGACCTAACATCTTAGAACAGCTTCTTCACACAGTGTTGGAAATTGAGCAAAACTTTAAACTGTTCTAATGGCAGCTGCCTTCATGCCTGTGACTCACTTATCAGTAACCCCAAAGTGTTAAGTTGCCTTTCCCCTAGGCACAGTGGAATCTGTTTACACTGCAAAACTAACTCCATTTCTTGACCAAGAAAACACATATAACACATTCTGCACTAACCTGGAGATGATTATCACAGAAATATCAAGTGCTTTCCTAAGCACACCATGAAATGTATCTAAATTAGTTACACCCTTTCTCATGGTTTCTTTCTTTGTTTCTGGTAAAGCTGCTCACGCTGCTATCACAAGAATTTCCTCCCCTGAAACCTTTTGTATCAGCCTGCCTTGCATTCTAGTCGTCTGTATTGAGCTCTTGGAAATAAGTGGTGAATACAGTGTCTAGAACATAGGAATGCTAGGGCTAAACTTTCTTTAATTATTCAATGAATCACAATACTACCACTCACCCAGGTAGGTCCCCTGGATACTGTAACACTGCCATGAGCTAACTAACTGCCACCCCTAACTATCACGATTGTGTGTGAGAAATCTTTAAGGAATGAGTTGAAGTTGTTGGGTGTCTCTCTTGTCCAAATGGATGTACACTAGACTTATAAAATAAAGTGTTGATGGTAGACTGTTATTTACCTTGAAAAGATACAGATTTGTTTTCCTGCAAAGAGTGCTAGGCAGACCTTGGGCTGTGAGATTAAAGGAAGCCTTTCCATCGATGCAGAGTCTTCATGGGGCATAGATAGCAAGGAATCTTGTTGTTACTTTCTAAAGTGTGGGTTTTATTTGCCATTCTTTGTATAAGCTTATAGCCTTTGGGGGAATCCCTCATTCAGAGGATCCCAAAGCTAAATCGCATGTTTCTATTGCTTCACAAAAACTTTCAAAACAGAAACCTAAGGCTCCCACAGTTTTATTATAGTCTCTCAGATGAAAGTAAGGCTCTGTGGCTCCCTTTCTGTTGTGATTCTCTGTGTTATTTATATATGATGTCCTACAGACTTTTAAACCTGCCTGTTGTAAAATAGTATACAACACTATTATAATTGTCTTCACTCATCTATGTACAAGATATGCATGCAGGTGACTGTAGAAACGTTACAGCTGGTTATGGGTTGTCATACAGGTGCTGTGAAGTGAACCCAAGTCTTAACCTCTTTAATTTTTCACTAAGACCTAATATCTAGCGATCTTCCCCTCTGGTCTCAGCTTATTTGGAGATCAAGCTGTACGCAACAGAAATCTACTTCCCACAATTATGAAGTCTGGGAATCGATGGCTACTGATAACCACATCTACTGTTTATTGATGAGGTCATTGTGCAGGTTGTATATCAGAATTATCCTGTGTTCTCTTATAGCTAAGAGAAGAAAGGTGACTGCCTGGGTGCATTCTTAAGAGGCAAAACTAACTCCATTTCTTGTAATCCCACTTACAAAGCCTTTATCCTTATGATTTAAAACATTATGATCCAGTGCCTGTCTCCTCATATTAATACCTGTGGTGTATAACTTCCATCTCCTCACTTGCAAACTGTATCCATTCTACCCTAACAACCACAGAGCTGACAACTCCTTCCAGCACCACCTTTCTGACTTGTAAAGTGAAACAAGCTATATACTTTCAAATATAGTGCCTTGCTTTCAACAGACACTGTCATCTCAAGTGGAAAGCATATGAAAGAGTGGGAGAATCCTTGTCAAGTTCCAAAAGCAGTCCTGCTTGACCTTTCTCAGAGAGTCTCTGCTGTCCCTCCCAGACAGCAGGCTGCTTTCTTGAGTCACTGAGATGGCAACACTGCCAGGCACAGCACTCCCTGTGGTCCCTGCTGTGGCTATACCCAGCCATCAGTTTTCCATAGTGCTGGAGATTAAGCTCCCAGTGAGCTATAGGGTTTTATTCTCCAGTTCTCACAGTTCCTCTGTTTTGATTCCATCTTGAAATGGAAGCTCCTCCTCGTCTTCTTCCCCATATCCTAGAAGCAGCATGATCAACCAATGATCACAATAGCAGACCCTGAGAGGGGAAGTGAGGCAAGAACTGCCAGGAGTGAAAAGACCTCAGGCCTCGGTGACCACTACAAAAATAGAGTCTAGACTCTCTAGAGGCATCTTGTTTAAACCTTTAGAGAGTGAGTAGGGGATATCTGGGAGGAAATCAAGGTGCTGAGAGTC
>Mus_musculus_nonrepetitive:174823433-174823812
CAGTCCTCTGTAGGACAGCACCCCCTTGCTAGAGATTAGCAGCTGTTTGCCGAAGGTCGCTCCAGCCCTGGCTCTTTGAAGCAGTTTAAACAGTTGGTGCAAGCACACCGGGAGCCCCGGCCCGTGCGCTGCTATCGGAGCTGCCACTCCCTGATTTGGACCTGCAGAACCTTGCCCGCTTTATCTCGCTCCACCGGCTGACTGTGGCGCCAGTTTCGGGGTTAGGGCTCTGAGCTGGGACCCGGACTTTGCAAGAGGCCAACTGCCCTCTGGCCCCAGGTCCCATTCAGTTGCTGGTGCTCAAACACCTCTGCCCCAGGGAGATGGATGAGTCCACGCTGCAAACTCGTGCTCGCTTACTCGAAGGCCCTCCACTTCT
>Mus_musculus_nonrepetitive:969742743-969742893
GTGTAGTGTTTTCTGATTCTGAATCTATCAGGATTATCTTCTCGCCCCCATGGGATCCACCTCTGTGATGGAGGAATGTACCACTGTGATATTAATGGATGAAAATGATAGTTACTAGCTAAGCAACTTCCTTACTCAGAAATTTCAAAT
>Mus_musculus_nonrepetitive:1329400677-1329406785
CCTAATGCTATTGTCATCTGCAAATTAGCATCTTAGCACAAAAAGAATATAAACCATGGTCTGCATAGTTTAATCAATGCTGTCCTAAGATTAAACCCCCTGAGAATACAGACATCATAGGAAATAAAAAGGTATTGCGTAGAAGAGCGTGTAATTTAATATGTGAGCTCATGGTGACTGTGGGAAAATACGAAAGATTGAGAGGAATTAAATACAAGGCCTCGCACTCAATAGTCAGGTGTTCTTTTTGGGACACTGGGTCCCTACCTTCTTTGAGTTCCCAAGCTGGCCATGAATTGATTTTTCTGTTCGCCTCTGCTGGTAGTAAATGTCTTCATAGAATTACAGTAGGCCTGGCTTTGCTGTACATTAGAATAAGTACTTTAAGATGTTTTAGGAAGAAATTTTTGGAAAATGCTTTGAAAAGCAAGAACACACAGTAGTAATCTAAAAATTATTCTGTGAAGTACTAGCACTGGGCCCTAAATAACTTAAATAAAGCCCCAAACAGCCTTTACATGCTTCAAATACCTTTTATGAGTCCATCAGGGAGTCATGGTCAAGCTCTGTGAGCCCTCTATGTGAGGAGCTAAGCCATGGCTGGAAAGTCAGGAAGCTTTCTTTTCCTGTAGAGGCAAAGCTTGCACTGCAGTCAAGCAGCAAGATGAGCTACCAGCTACATGCTTTCTGTGACTCTAGGAAGTGGAGCATTCAAATTCCTCCTGCCCTCATTACTCACCCCCCAAAAGATCCTCTTCCACATTAATGCCTGTTGTCTTATCTTTTGACCAACTGAATTTAACCAGAATGTTTCTGTGTCCATGGGTTCAGGACTATACATTGGAACTGAGCAGATTCATCAGTGGATATACAACTAAAGGGAATGTTGTGCAACCCCCAAATCCAACAATACCCACAGTTTAGCAGAAAGAGTTAGGACCAGCTAAACTCCTTCCTGACTGCTGGCAGGTTCAGTCTTGTGCAAACCTATTATAGTCAGCAGCAGCTATGCTTTGAGATCATCAAAATTGGCTGTGTCATACTCAGAAGTTGGCATTTCACAGCCTTTCTTTCTATTGTCTTGAGCCTTAGAGAGGGTGTTATAAATGTCCTGTTTAGGACTGAGCAGGATACAATCACTTATCATCAGTACCTTGTAAGGCCATGCAACTCTACGCTCACCACCGTTTTTCTGTGAAGAGAAGTTTCTCTGGTTGAGCCTGAGAGGAGTCACATTTCTCTGTGTTAACACTGCTCTTCACGGAGACATGGCACAGAATCTCGATTGATTACTGACTCTGCTTCAAGCTAGAAATCCTTTGTCTTTTTAACCCCCAGACACAGTATTCTTATAGGTGGAACATCCTTTATTGGAGTTTAGGGGTAGGAGGGGTGGTTAAAGGTGATGAATGCAAACAACAGGAAACAATTGAAACTTAAGATAGAACATTGCTCCCTCTGAATTTGGGGCTAATTCTCCATAATGGTTCTTCCTCCTCATACTTAGGTCTCTTGACAGGTTGTTTGACTACCTGTCTTTGGTTTTAGAAGCGATTTTTATAACCAATACTCCCTCCCATGTCAATTCTCCCAAACTTCCTCAAACTGAGAAGGTTGTTAAGCTGTGGAGATCTCTTTATCCACCTCAATCAGTTTGTAATTCAGTAACTCATTAAGGAATTCTGCTGGGCAAAGAGCCATTTACTCAGGATCTCCACCTTACCTTCTTAAAGGACTGACTGCTCCTATAGCAAATATTCCCCTATAACAACCTTAATAAACTGTAGTAAACCCTGCACAAAGCATATATAGATTTGACATAGAAAAAGGTAGAAAATGGTTGGGTGAATGTATGCTGTTATTGGAGCTGAAATCCGCACAAGCTACTAGAAATTAGTTCAAATTCCACAAACAGAGACAAACTTGGAACGTGAGGGGGTCTTGTCTTTTCTCATAAGGCCTTCAGTGATTGGATAAGGCCTAGCCACCTTATATAAAATTCTTAGCTTTATTCAGAAATCTACTGATGTCTCTTTAGATGTTAATCACATTTAAATATGCCTCCATAGCATCTAGACTGGCCTTTGACTGACTAACTGGGCATCTTCAACCAACCAAACTGACTCAGAAAATTAGTCCCTATCGTAGATGGACTAGATACAGCTGTGTTCCTACCCTGAGTTGTTGAGGGGTCTTTGCTATCTAATTAGTTAAGCTATTGGATTATATAAAACTGAGTTTCTCATAAGACTTCAACGGTGCTGTGGGGAGGGTGTCGCCTTCAGTGGTAGACCCACTGAATAGTTGATCATATTACAATAGATAACCTGTTCTCATGCTCACAGAAAACTACCAGAGGTAAACTCAGCTGTTCACAAAGATTTACAAAGTACACATGGACTTGGAGGGAAGATTGGGTTTGGAGGGTGAAAATGATTCAAGTTCATTACATACACTTAGGAGATTGTGGGAGAAAGACATGACTTGCAGGACCTGTTCAGTCACTCAGCAGGAAAGGTGTTTGCCACCGAGCCTGACAACCCTCTCAGATAGATCTTACTGACCTCCACACACGCATTATGGTGTGCACACATGTTACGGTATGTATAATTGTAAGAAGTATATAAAGACTTGTGAAATTCAAGCCCAGTGCCATGGTGCATGCCGGGAAGCCTGGATAAAAAGATACCTTTGAACTCATCCACTTGTTTTATGTGGACAAATACAGAGAATGTATCTAGTTGTGAGACTCAGTTGCTTCTTAAAAGTGTTAGCTTGCATGACTGTAAATGTGGGACAAAAAGGGAGCGAGGAAGGGTTTATTGAATAAGCCTTTCCAGTGAACAGCTGCTTAACAAATGTCGGGGCAGCTGCTTGTAACGGCATGAGAGACATGCCTAACTTTTGATCAGGGTTACATAAGCCTTCCCTTCTTTGCTCTTATAGAGTTGCTTACAATATGTTTATGTAATATGGTTTGGTTAAAACTTCTACCAAGAGGGAAGCATTTCAGAAATGATGTTAGCTGGCTCCTTCTGTCTAAGAGCATGTGAGTGTTCATAAGAACCTGTGCTTCAGTGGGTACAGAGATTTGTACGAATCTTTTTACATAGGGATTGAATTCATGTGGGATGTTATTTGTCCTGGGCAGATTTCCATATCTGATGGTTGTTAGCGCTTGGGTTAAATAACCTTTGATTTGTGAAGCCTTACAAATTCAATGAGGCAAGACACTTAGGACTGTCAATTTTTCCTAAGGCAAAATTATTCCTTTGTCCCAAAGATGTATGATAAAAGGATTCTGACATGACAAACAAGCTTTGGGGAGTCTCCTGTAAAAATCATGAAATAAAATTCATGAAATGAAACCTGTGTAATGAAAAACCTTATCAAAATTATATTAGTCTAACATAAGCTAGCAAGACCATGGGGAGCATCTTGTATTAGTGATATGGTTTCTGGGGCTCATTTATATTAGTCAGGTAATGTTTTCTTGTGCAACAAGATTCGGCCTACTCTGGGCATTGTGGAGGGCACAGACTAACTTGTAGGATCCTCAACTGCTCCGACTTAACAAGTACCTCACTTTATAAGCCAATTCACTGACCCCAGAAATAGTTTTAAATGATAAAAGTAAATGTCTTCCCAGAAACTCCACATAAGATGCCTCCTGCTTACTTGGGTTGAGAAATGACAAAAACACAAAGTGTCAGAAAATGACAGTGGTTGTCAATAGACAGTTCTCGTGCTCGGAATAAGCATGCAATCATTCTGTTTCCCATTTCTGGTGACATGATATATAATTCTTGTAGCATGATGGCATGTCTTTAGATAACAGCTATATTGTAGTTTATATGAAAGATGACAACTTGGATAAATACTTTGTGGGATTTTGGAGGGGTAATCAATCTGGTCGAGGCTCTAGCACTACCCTAGCATATCAGCATGAGACCAGGTATGATTTCTCGACAATACTTAGTACAGCCTTGTATATGACATGTATTTAATAGTTATTTTTAATTCCTATTGTATTCACAGTATATTACCAAAAAGTTATAAACTTAAATGATACAAATCTAAATTCCCAGTAGTGTGAAGTCCAGATCCATCTTTCTACACTAAAATGGGGTTTCTGGCAGGCTATCTTCTTTTCTGGAAGCTCCACGGGGAAATTTATAAAATACATGAGCATTTTGTGGCTCATGGTCTCACACTATCTTCAAAGTTTCTCATGTCGCATCCCTTTGAATCACTTGACTGTTGTTATTACAATAGGTCCACAGGCATGATTGACAAAAAATTCCCACCTCAAAGGCAGCGAACTATCAAACATCTCATCTGGTAAGACATTAGTGCTCCACCATATGGTGATATTCATAGGTTACAGAAAGCAGAATAAAGACACATTTCGAGGTCATCATTCTGCCAACAATATCAGAATACCAGCCTCTTGGAAGCCACTCAAAGCATGCTGCCCTTTGCTGTGGAGGAAGAGTCCTTCCTGTATGCCTTGTAATATTTAGGTAAGTGGATGCCAACTGACCAGTGTCCCAGAAACTAAGAGAGCCCAAAGCTCCAGCTCACTGAGTTTCGACACCTTGTGCAAACACTAGTTTGGGCACTCTGCCTAGAAATTTGGGGGATAAAAGAACAACGCCGTTGTCCTATCTAACCTAGAGCCTTGTTGTCTGAAGCACATGCCTTTCTTAAGGGCACTATACTACTACACTAACAACTTACTTAGATACAGAAGTTGAATGCTCACTCCGCTATCAAAGTTAAAGCTCCATACACCCAGCTCTGAGGTTGGCAACTCTCCCCAGTAGTCCACGTGTGTTTGAACTCATCTCCAGACTTCTAATACATTTCTTTGGCTCACACCATCTCTCTCTGTTGTGAGAGAAGCACAACTATTCTCTCCTGTGCATGTGAACATTTGGAGTCAAATGCTATCTTGTAGACCCTAGTGCTTTCTGCTCTTTCCTGATGATGTTCCAATGTAATCAATCACCTGGGAGACATACTTCGCCTTTCTTCATTGTTAAATAGGCTTCCTGTGCTTGTGCTCCGCCATGTCATATGGAAGGAGCATCTACTGAGATGGATGCATTCCAGTAATGACCTTGGCTGGTTGCTAATGCGTGCAAGCATGGAGCCACCTTCCGTCTACAGATGAAGCCTTCTGTCCCCTGCTTTCCTTCCTCCACTGACTGTGCCAGCAACCTGAAGAAGGCTTTCTGCCTTCAGTCTCTCTTCTGCCTTGTATTGGATCAGCCCTTGTTAGTGTGTTAAAGGGTACTAGGAGCTATTTCAAGCACCCACCATATGCCAGCCCCTGTGTTTAAGATATTCTGCATATATTGTCTCCTTCAATCCTAATTTAATACCTTAGTGGGTACTAGATGCAACTGGGGCACATAGACCTTTATGTTGTCCAGAAAAAGCAATGAGGTAACAGTAGCAGGGAGAATTCAATCTCAGATTCACCAGATTTCAAAGCCCCTATTGTTTACCTATTCTCTATGAGCCTGTTATTCAGTTCTGGTTTTAAGGCATGCATCTCTTTCTTGCTGGAGTTCATGGATTCTGTGGCAGATTTCTCAGAGACCCTAATGACAGATGTATTCTTGTTCATGTTGGTGGCGGTTCCTGTGGGCAGCTAAGGACTCCAGTGTGTACTGTTTTGATCACTGGACAAACATCTTCCTTGTAGGTGGTTGTGCAGATCAATCCAGGTACATTTCTCAAAGTTTCTATGTTGAACCGCAGGTGTGGGTGACTTTGAGCCAAAATCACCTAAATTAGGATCCTAGTGAAGGAAAATGATCCTGACAAATCCATTCCTTTTTAACTAAAGATCAACCTTTAGTGTAACCAATGGCAGGCCATTTAGCAGCTTCACTAGGGCGTTCAGAGGCTTCCTGTAACTAAAGCTTCCCATTGTGCCTCAGGTCCTGGTAAACTGGGAATGCTTCCTCCTCTAGACTCCTTGCTGCAAGACCACAAATTTACTTCTGCCAATGCTTTATATCCTGCCTTTCCTTAGTAGGAATCTGAATCTTAAATACTATTTGGTCGGTCGAGTGGGCTTTGTACCTCGGTCCAGTA
>Mus_musculus_nonrepetitive:1527345358-1527348865
CAATACTAAGATACAAGAAAAGTATCATTGTGAAAATTCTCCAATGAGCCAACACACTCTAAGACCAGAAACAGAAAACACCAGCAAAGAAGAACCAAATGGAGATCTTCGAATTGACACAGTTCAACATTGAAACAGAAGAGCCAGCTGATTCTGAGTGAGATACAAACAGCACAATGATAAGAAAAATGAGCATGTCAAGAGCTTTGGGGATTTATCCAAAGATATAATATTCATGTCAAGAAGAGAAGGGACTAAAATAAAACTTATCAAACTGAACAAGAAACATAACAGATTCTATAAGCTCTGGGAAATCTAAATAACATAATACAGAGAAGTCTATACCCAAACACACCATAATTTAACTCTAGAAAAGTAGACAATGGAAAGAGACTTAAAAACAGCCAAGGAAAATGAAGCTTCAATTTTAGACAAACTGTATTTGAACAATGGCTTTCTCCTTAAAGCCCAGAGTAGTCAACGGAAATGGCACAGTGTTTATGAAGGGAGGAAGCAAAAATTGCCAACCCAGACCTTTTTCCAGTACAAATGTTATTCAGAAAAAAAGGTAAATATTTCATAATTACAGGTAACTAAGTAAATTGTTGCCAGGACACCTAACCTAAAATAATGGCTAAGGAAACTGCAAACAAAATGAAAGTGATAAAGGGAGGTTTGAAAGGAAGACAAACATGATTAGGAAAAGACAAAATAGGATTTTCTTTAAGGTTATAATTTATATTGGTTTTAGTTTAGTAAAAACGTCAGTAATATTGTTCATATGTATTAATAAAATACATCATTCACAATTTGTTATCATTAAAATGTATAGAGTATTTATTACTTTTTGAGATGTTAAGACTGTTTATTGAAGAAAAACATTATGGCCTTGAGCAGATCTTGGGGGCTAGTCCCACACCCAGTCCTATAACACGCAGAAGCTCAACTCTCAGGGGCCACAATATCTGCCCCAACCAGGAATCAGTGGCATGGGCCTTTCTGTTTTGAGTAGGTGCCCTGAGTAGACCTTGGGGGCTAGCTTCATACCCAGTCCCAAAACACCCAGAAGACTCGTCCATGATCATAGGTTCTCAGGAGCTTGGTAATACATCCAGGATCAAAGGAGGGAGAGGCTCCAGCCAGAGATAATGAAGGCAGGTAGTACTAGATATAACCAGATGAAACCCTACGAAAAAGATCGGGAGTCATAGATGTATGCATCACCAGAGAGCCACAGGCCTTCTCATGCATGTCATCTCTGCACACGCCTGATATGGTTAACTCACTTTAGAGACGCCCTAGGGCATGAGTGCCATCTCTCCTCAAAGCCTCGGGGGCATACTTGTCAAATAAGGTTCACCAGATCTACCTCCCTCTCTGGTTGGAATTCAGGTAGGGTAGGAAGATCCTGAGAAATGACTGTGACAAGTGTGCTGTTCACAGTAAGAAATGACAGTCACAGTCTGTCCAACTGTGAAACAGCACTGCAGGAGTTGCAGAAACCCAGGCCTCTTCTCTACAGAAATCTGATTATGTGCACTTCTCTCATTTCTATGGTTTCCCATCATCTAGGATCTCTTTCCCCTAGTTTCTCTCAGCCCACACTAGGCATGATGGTAAGCATTTGTTACTTCAGCACAAGGGAGATGGTTTAAAGGGCTTGCAAAGGATAACATCTCTTAACATTAGTGGACTCACTTCCCCGTAAACAAGACCAAGCATTTTGTTTCATACAGGAAATACACCTATTCTACTATCAAGTAATAAAACTACCAAAAGTTATGAGGCACCCTATGAGATGACCTAGCAGTGCTGAAGAATCCTATACTACCCAAATTGTTCTATAAAAGCCAAAAGAACGAAAACTCAGGCCAATCCCCCCCCATACACTTTACATAAAGTTTTATCTTTCTAAAAGTTCAAAGGCCACAATTCTGGTTCTACAGGATTCCCAATCAGTGATGTCCTGTTGCAGGTAGGCATGCTCCCTTGGAACAACACCTAGATGCCATCAAGAAAGTGAAGCTGGATAGAACTTACTTCTACTTCCTCCCCTAAGTTTTCCATGCTAACCTGTCCAGTAGTATCCATTATAGCAAGCTTACAAAGCGAGGCAACTGTTAGCAATCGGGATGGCAAGGTTTTTCTCAGAACCTTAGATTTTCAGGAAAACCCATCTCACTTCTGGTCCTCGAACACTTTGGGCTAAAAGTCATGGCATTCATCAATTCTTTGAATGTCAAGACCCATACATAGAGCACACGGGGATGTAGGAATTTATAACTGTGTAAAGTTGGGCTACACATATTCCCACAGACTGAGTGACTCTCAAGGGCCCACACCTCACATCTTCCTAGAATGTTAGGCAGATTCCCAACATGCAGACAAGGAAGGATGCAAAGAACCTACCCAGACCACATGGAAAATATTAGCATTTAATTAACCTCCAGTCTTGCTTTTTGCTGCACTGATCTGTGTCTGCTCGCTGACCAACATCCACAATTTATCCAGGTTGAGAGTTGGGCAGAAGCTCTGGTTCCTCTTCAAATGGTAATGCCTCATACCAACTTTCCCAAAGTAATCTGGATGATATTTGTAAAAGTTGGTCCTGTGGTGATGCATGTCTCCAGCATTCCCGCGGCCTCCTTGGTGCTTGCAGTGCTTACTGATGCAGCATGGCCATGACTCACCTAGTCCCAGAGTTCTGGGTCTTCCTCAGTCTGGATGACAAGGTGGTGACAGAAAGGGAAATACTACTCTGTTATTAAAAGTGAGATAATATGGAGCATGGGAGCAAATAGCTGTTAGAGGAGTACACATCGAGGGACCTATAGCTCCAAATTTGAGGTTGGGAAGGTCATAGAATCAGACGTTTCTGGGGAAAAACCACTGTCTAGTAAGGCTATAAATGCATAAATGAAATGCTTGTGACATATGACATGAATGAGAAAGGGAAAGTGACTGGAAAATGGAACATTTGTGTTCTATAGAAACAATTAATGTGACATCAGTAAGTTACATGCAGTTACTTTTTACTCATAGGAATTATCAGAATATCCTAGAATAAGAAGTGAATTTCATAATTCATGCATCAAACATTATTATACATGAATAAAACAGTACTCCACAGAAGTATGTAATTAAACTCAAATTGCACCAACAGACATTTTTAATCTAAATACTCTAAATATGGATATTAAAGACAAAGATTAGAATAGATTATAAAGTATGATCTTCAGAAAACTTGGACATACATTGAACAAACATTGATCAAAGATAAACAGCAGTAAACATCAATTAGATGATATTAATGAGATCAGATGAGGTTGACCTAGAGCAAAGAATATTAGCCATGGTAGAAAAGAGCATTATAGATTGTTGAAAGGATCAGGCCACCAAAAAGAGTCATCCTGATTTGTATAAGGCAAGTAAAACCATAGCTTGCAAAGGCGAGACCAACATGGAATGGGAAATGAGCAAGCTCACGTGTGTATTTGGAGAAATTAA
>Mus_musculus_nonrepetitive:703244639-703244943
GTGATGCTGGCTCAGACACTAATGCGTGTGGCTGTGCCAACTGCCTCTTTCAAAAACTAGCTTGGGATGGCCCAGGCTAGGTACCAAGAAGAGACAAGCACTGAGCTGTAGCCTCAGAAGGGCTTGTGGTGTAGCCACAGTGACCTCGATGCCCAGTCCTGTGCTCCTGACACTGGTGACTGGCTACAGCTCAGCTCTGTATACATGCAACCACCTTCCCAGACTATGAGCGCTACTCTGGACAACTTATATTGTGACTTCCCCCAACCTTTGATGTTCTATGACTTCAAGCATGGGTAGAGAT
>Mus_musculus_nonrepetitive:916179395-916179851
TAGAGTGATTTAGCTGTGATCTGGAAATTGCTGCAGATTCAACAATTTTAACAACCTTGCTTTGCAACTTCTGGCTTTTCCAGATGAACACTTCTCAACACCAGACTCATCTCCAGCCAGAGGCAAGCAGTCAGCACTAATAAAAACCTCATCAGAATCTTCAGCCTCCTTTTCTGGCTTTGTTCTCTTGGCAGCTGCATTTCAATCTATAGAATTCCCAAGCAGAACCCAACCCAGAGGTCAGTGTGGCTGTGCTTGAGGACAGGGGTGGCTGTGTGCGAGGACAGACGGGGAAGCAGCAATGGTTGTAAGGCTGTAATTATTTGACCCATTAATTTCTTTGAATTGGTGGTAATCCAGGAATCAATAATACTTTGGGGTCCTCTGTCAGCCTCTTAAGTCCCACAATCTTCACAGTGTGGCCAGAACAATGGTATGGAATTGGAATCTGGACAC
>Mus_musculus_nonrepetitive:758704436-758704899
GTAGGATGTTCAGCAATGTCGCTAATTCATCCCTATTCCCATGAAACAGTTAATAATGTCTCTAACCATTGGTATATTTTTTCATTGAAATTCATTGGAATATTTCAAGCACCGGAATAACTTTAATTGTGTTTATAAGGTACAGAGTATATCCTTAAAAGCAAGATTAGAATTAGGTAGAATAAAGAGGCCACACCTGTTCTCTAGCTGGTGAGTTTTGGGTTGAACAACTCTGCTTGCTATGATTGTTGGGAAGTTCAAATTGTTTTTGATATCATTGAACATTCACTGAGATGTGTATAAGTTATCAGTGAATGATGCCGGATATAAGTTGGATGGATGTCATGGGCTCAGAGAAGAATTTAGTATTGTTTATTAAATCCCCCCAAAATTTAAGTTGTCAGAACATATGCTGCAATAAAGAGAACTTGTGAGCAAGAAGCCTTTTGTTTCTTCCAAGTTG
>Mus_musculus_nonrepetitive:989476746-989477380
CAAAGACAGGATTTATTGGATTAATGTCTGATTTCCTCTGATTAAATCTATCGATCACTAAACAACTAAGAGTTGTGATGAACTCAGGTTTTGGAACCTTTCTTCTCTAGTCCTCTAACAGCTGGAAAGGATGAACAAAACTTCTACAGATTCACACCGTGGCAGCTGGAAAATGATTCTTAGCGTCTCACAACTCCCTGGAGGCCATAATGGAGGGAAAAAGTTAGCAAAGTCTTTACAGTCTGGGAAGACCTGGATACAAAATGGGCACAGTTGGAAGGGACTTTCAAGAAAATTTCAAATGTGAGCAAGCTCTTGTCTACTGATGAGGAGTTTCTAGATCCCAGTAGAGTTGAGCTAGTTACTGGAATGACATTTTCTGGGACTCCAAGCTGAGGTAAGGGAAATGTCTAAGCCGGTGGCTGCTATGCAGCCGCTCACCCCTCAAGCCAGGAAGTGACATTCAGTACCCTTGAGGAGAAGACAGAACCTGACAAGCCAATAATTCCTAGCAGAACAAGACAAGGGGAGACCTTAGCACACACAGCATCAAGTGAGACCATCGTTATTAGTACTTTTACATAACTCACAACAGGCAATGTACATTCTATGCAAATGTTCTACCACAGTGCTA
>Mus_musculus_nonrepetitive:1197428030-1197433656
GTAACACAGTCCCTAAGATAATAAGCTTTCAGTAAGCATTAATGGATGGCTACAAAAAAAAGAGAGCCATGATCTGGTATTCTTTTGCTTAAAAACCCCCTTTAGGATGGCACTCAAGAGCCTCCAGACCCTGGCTCACTGCCTGACATGCTGGTACTTCTTTATGGCTGTGTTCCAGCAAAACTGGAATACTATCCAACTAATCTGTGCCAATCAAATCTTAGGAAACAGTTCTCTAAGTAATAGAGGATGCAGGTTAATGGTAGAGTGCTTATGTAGTATCATTAGGTCCTGGGCTCAATCTTCAGTTAATAAGACATAACCTTCACCTCCCCTTTCTTCATACATACTACATTCTGGTTTACATTTTCTTCTCATGCACAAAAATCACAAACCTAGTACTCAGAACTTTTTTCCGTTTAATTAACCTCCTATATGCCTTTGTCCATCCTCTTTCAAATTGGTGGTCTCCTTTTTCATATCCTGGTTACTCCCTCCACCAACCCACCCCTACCTCATGATAGCCCACTTCCTGGGTAACCCTCCTCCATCCCCCATCCTACAAGCAAGGCCATCTGTTACATATGAATCTGAAGCTGTGGATCCCTGAGGGAACTTGGTGGTTCTGTCAGCTCTCCCACCAGTTTCTCTGAGATCAGCCTGAATTTGCATGGAAAATTTGTTCTCATCCTTTTACTTTAAAAGAATGGCCAATGTTGGAATTCTGTTGAGGGTTTTATTTATGTTTCTATCTTGTAGTGTATCTTCTGCATTGTGATGTATGTGTACTTACTCTATCAGCTTCACGAAATGAGAATTTAGATCCAAATCTTATTTTAAGGGTGTGTTTGGGTATCTAGTACTGGCTGTCCTCCTTCGATATGGTCTCTGCTCCAGGTGGACACAGGTGGGAACCAGAAGGCTCTCAGGTCTCTGGCTGGGCAGAAATCTGCTTCCCTAGGTCGCAGAGAGTCCTAGTATGCCTGGTCTCAGAGTGAGATTTATGCTCTCACCTGAACCTGTATGTGTCTGAATACCGGAGGCAGGGGGGTTGAGCTGCAGCTGGGGTGTGTGCTGTGAAGGGCTGAGTCCAGTGCTGGGTCTCTGCTCCCAGCTAGCACTACATATATATTCTTAAGCATATCCTGTTGAGTCCTGACTGTTTGGCACTAGACAACCATATGCCCTTTCCTAGAGAGGACTTGCTTATAACCCTTCAAGGAACTTTACTGAGTTTGCATAGTACAAACACATAATATCCACTGCTCAAACCCACATCCCTATCTTTACCACATACTGTCTGTCACTATTTCAAAATCACTCTTCATGTGTTTTTGAAAACACAGAGGCTACAAACTGATAACACGGAAATTGAATTTAATTACGAATAACTAAGAGATCTTGGGTGCTTCTCTGGAAAAATAAGACGTTCTGGTACCACTGGCCTTGCCTTCACATGGCCATGCCTAGAGAAGTGGAGCTGTGGATGCTGCCTCTCTGTGGGGCCTACATTCACTCAGGGAGGATCTTGTGTCCATGATAGCCCCTTATTGGCATGCCATCATATCTCTCCTTACTGAGCCTGCAAGTCTGTTCTCTGTTAATTCTGTCGTCTCTGCATGAAATCCATATCACAGAATTTCCATTGTATTTCTATTGGATCGGATATCATTAAATGTGTAGGCTTTCTAATGCATTCAACATTTAATACTTCTCCACATTCAGATTTACAATTAGTTTTAGTGTGGTCATTTCTAATTTAGTCCTACTTGTAGATAAGCCAGATTGAGGAAGTATTGAATGACCCCAGGTTTTCTTTTGGCATCAAATTGCATTGTTTCTGAGACTTCCTTTTCCCTGGTTACTCTACTATAGAACTCACCAGATAGTGTCCTAAGAATTTGCTTACTATCCTGATCCCCTGATGTGGAGATGCATAATTAACCTCTCCAATCTAGTCCACTGGCTCAACAACTGGTGTTTACTCTGGCTTCAATGACTGGAGTGTTGCCTAAAGCAGGTATGCTTTAAGGAAGTAAAAGGATGATCTCTGTTGAAGTTTCTTTAATCTGAAATGAAGTACTAGAAGCATGACACTCTCAAATTAATCAATAGTACTGGTGGTTTGATATATTTTTCTTGACATTTAATTCTGGTTAACAACTGAATGTTAAATTTAAACAGCTCAGTCAGAAATGTTTTGTCGCCAGAGCATTGGTAATTCCAAGAGGTTTTGGTAGCTCCTAGTGCTTTCTTCTTTTGAGCAGAATTCACAGACAGAGATTCGGTTCATAGCTCATGATTCTCTTCCTATCACCATCCCAGGTGAGCTTTACAATTCCATAGAGAGGTCCTGAGTGTGATCCAAGACTGAACTATTCAAATTCCCAGCTCAATGCCAGTCCACCCTGTGCATCCAGTCCTCTGCAATAGTATTGCTAAGCTCCAAATGGGAAGAAATTCTGAAGAATGTTAAAACTGTTGGTGGAATGGGGCAGGCTGCCTCTCTATTCTCTGTTATTTTCTGTTGTTGGGCCTGTAGCAGATTAATTTCTTCCTGTTGCGTCTGCTATTTGCCTTGATGATAGTCAAGATGTGACATTAAGTTTCAAGGCTCTTGTGATATCATTGAAACATGAAGTAGGGCCCACATCTATTAAATATTCCTCTGGGCCAAATACTGGGGTAGACATATAACAGCATCTGAGCCTTACGATAGTCCTGAGAAGCAGAGTTTACTAATGATGATCTTACTGAAGAAGCAGACATGGAGAAAATAGACCCATGCAGAGCCACAGGAGGAAACCTCAGAGTGGAGTTCAAGTTCAAGACATATATTTATCACTCCAGTGTCCTCCGCTACTGATCATGTAGATGGTGTTTAGAAATTCCTACCTTCCCTACTGCAGTAGGTTCCAGATCTTGTGGTGTTGACCATTCGTGCTTCTCAACTAGCATTAGAACAGCGAAGAGTAAGCTAGATGCCAGTTAATTTTAAATAGTGCACAGAGCAGAATCAGAACCCCTGAAGGAGCTGTCATGTGTGGCTTATATCATGTTATATCCTTTCTTGAACTTAGCCTCAGAACTGTTGGCATAATAAAAACATTGAATGGTTCTTCTTATCAAAAGCAGGCATGTTTAAACACAGGAGATCAAAGTGCCTCCGAGCAATTCATAAGCCAGGTCCACCTACACAGTTACACTGCAATGTACCATCGTTTCCTTAATTACTGTGTAAAATTGTCTGTAAAATCCACATATTATTTGTAACATGCCTATAATATTCTTAATTTACTTCATGGGATTCTCTCACATTTTACATAGCCCGAAGATAAATAGTGAACAGATCATACCTGAAAGAGGAGGCAATAGTATCTATATAGTGAGCAAGTGCCCTGGGTAATTAAAGCACTTGGAGGCTTCCTTTCATCTGGGTTCTCCTTGATATAGGCTCTTCGCTTTAATAGTCACTTTAGCATCTCATCCTCACACAATAACTTGTGTGGTATTGTGTCCCCTGTTCTCACCTCCAAGGTTCTCTTTTATTAATTCTGCTGTCCTGGCCAATGGCTCCTTTGATCAAAGTCTCTTCTGTGTATGTTTGTGCAGATGTTTTTATGTGGGGTCTGTTAACTTCAGGGCACAGACTTCCAGCATCTCCTCTGGATCACTGTGCACATAGTAAGGACACAGCAGTCTAGTATATGCTCTGAAACACTATACACATAGTGAGGACAGTCCATCATGTCCTCTGGATCACTGCACACATAGTAGGTACTAACTGGCTAAATAAACAGAGACATGCTATTAGAATGAAGCCCTGTATACTTCATATAAAATTGTCATAGTGTGGGGAATAACATTTCCATTCATATTAAAATTTTGAAACCTAACAGACAGAGTCCCTATTGCTTATAACTACACCAGATTTATTCCTAAGGGGCAGCTTGTTTCCTGGAAAACCCTGACTCAGCAGGTTTAAATTACTCCTTTTGAGCCACTTAACTTCTACATTTTCTCATTCAGTGACTTAAACTTGACTTTAATATTGCCTTCACTCAAAACATTTGCATTTAATTGCAACAGTAGTATGCTTTCCTGTTGGCATCTGAAACATATTCATTATCAGTGTCAGGCTTATGTTGAGAGAGTTTGGTTATTTGTACCCAAGAAAGAAGGCATAAGAATATGCAGCCTGTAGATACACAAATTCAAATCCTTGGCAAATCAAATTTTCACTGTCTGTTTGTCTAGAGTTAAATGGATATATGTGGAAAAAGTTATGTTTAAGAATGATAAGTCAACAGAATATTGTGCAATTCAAGAATATATTGTGTCTGCTAATGTAGTTGCTGTAGTAGTTTACACATTAAGGACTCAAGTGGGTAAATTAATACCTAGTCCCACAAGTTATCGCTTGCAGTAGTTTTGCTTCTATGTGAACAAACATCTATTTCATGAGTCCTATATCATTGTTGATCAAATCACACTCTTGTCCCATGTGTTCGTGAAGCATTCAGTTTCTCTCTTCAGAGTAGAAGGTTAACAATTTAGGACTGGTGTGTTCTGAAGATGGATAGTGACCTCTGAAAGGCATTCATTAATCACTTACAACTGACCTGCAAAACTGAATTGAAGGAACCAGACAAACCTTTGCTAAATTGTAAGCCCAATTTTCACCTAAAATACTTAGGCAATCAAAGAGGAACTGTTCTTTTGACCTAAATTACTAGAAAATAGCATGCTGCTTTTCCTTCTCGCTGATTATGCGGATACATGGACACAAAGCTATAACATCTGCTGAGAAGAACACATGTGTTGTAAGTTGGGAGAGATGACATGGTGATCAGAAGCCACATGCAAGACATCTGCAAACAATGGATGAGAGTGAGGAGTTGCTCACAGAGATTGGACTGGTGGATGCAGCACCAGGGATATCTGTAATTTGTGTTCTTCTCTGAGTGAGAGCAGTGAAGAAAGCAGGGGTAGTTTCAAATATGTAAAGACAGTAACTACCCTCAGAGGTTTTCCCACATTCCCCCTTTCTCTCATCAGAGAAATCACCTGCAGGTCTGTAGACACAATGGACCAATTAAGAGGACAACACAGATTAGCCAGGGAGCTGTCTCGGGTTACTGTCAGTTTGGGAACTGAATGCAAGGCAAGATGAATCAGCTAACAGCCAGGGAAGGCTTGAAGAATGTGCAGAAGTTATCCTGTTGGCAGAGCAGCAGCAGGGAATATCAGGTAGAGAGATTATCACAGGCTTAGGACCTACAATGCGTTCTCAGAGTGCTCACACCCTGTTTCTTGTCGGTCTCCAGCAAGTTCAACAAATTGGAGAGGAACCATTTGCATTGGATCCAGATGTCCTGCTGGATGTGCCATAAACAAACTTACTCCATATTTCTTACATAGACGAATGGAATAGATTCCAGTGTTATACAGGTATGTACTGCAATGGCAAGATACAGTGGAGGCTTTCTGATCTAGAGAGTACAGTAGGAATTGAAAGGGAATAAAAGGAGATGCTAAACATCACAAATTATTTAAGTAACTGAAACTCTCCATGAAACCTCCAGTGTTGCCTATGAATTAAATTATCTGAAGATACTGTGATGTG
>Mus_musculus_nonrepetitive:1642844884-1642845319
ACATTTGTCGTTCTCTACATTTTAATCTGTTCTTTACACTTTTAAGATTATTTCATTATTAAACTGTCATATCAGAATATCAGACACAGTCATCAAACAGAAGATTATGACTTATCGGCCCAGTCAATCCAAAGAGTACTAGAGAACAACCAGTAAGATACCACAAAAATGAGATAGGGAGTTTTCTAAAGGTATAGCTACCACACTTAGGCATAACTCTAAATCATGATATGAGCAATCACACATTAGAAATGAAATACCCAAACCTGTTGTTTGTCCAAAAAAACTTTATCAATGAAACTCATGATATCCTACCGAAGTAACAACGATAGATTGTTCAGACTATTTTCTCACAGCTTTGTTAGACAGCTAAAGGGTTATAAAAGATACGACAAAGGGCTTGAAGACCCAAGATAAGTACCCCCAAACCTAACT
>Mus_musculus_nonrepetitive:1639730054-1639737138
TGAGAAACACTGACTTGAGGAAGAGCAATAGAATTACACTAAGTACCAAAGCTCCAAAAGAAAAAGTATTGAAGGAAATGCACATGACAACAATTATTATTAGTCATTAATTCACATTTAAATGATAGTGAAATATGTCTGCAGGATCCCTTTGAATCATGGAGATTTAGAAAGTTTGGGACTGGGCACATGTTATTTGAGTGCCGACCTTATTTTAGCACTATAAAAACTGATAATATTAAGTGGAGAGAATATCTAAAGCTAGCCTTTGTTGGTCTGAAAACTTCATGGATGCATCTTATCTTATCAATTAAATGCTGAAAATACAGGTGAATATGGCCTAGAGTAATGAGGGCTCTTATTCAACATTTGGGGCCAGAGCACTGCACAGGTGAGCATGTGAACCCAGGTCCTAAGAATCCAGCATTACCACCTCAGCCATTCCAGGGCAGGAAGGTCTTTAATGACTTAGAGAATATATTTTTCGAAGGATAATTTAACACACCACATTCAGTCCCCCGCATTCTATCAACCGAAACCAAATTGGTTTTCTAATCCATTATATAGAAAGTCCTAGTCAGATCAATTCCACAAAAAAAGGAGAGGGCTTATTAAGAAGCATCATGTAAATTTGGAAAATAACTTAATATCTTTTTGTAACATTAAACATGTGCTTACCACATGACACTGAAATTCCAAGATATGCTGTATATAACTTATAATAGTAAGGATGACTTTATTTTGACTTGTCTAAACTTGGCTTTACCAATGAGTGCATAAAATAGTAGATAATGGTAGTATAGTCGACTACATTCAACAACATAAATGTGTAGAATACTGATAACAAGGCTATGGATAAATTTTAAATGCATGTTGGTAAGTCCAAGAAATAAGAACTCCAAATCTATAGTGGGAGACTGATGAAAGAGTGTCAGTGGATAAGGTTAGAGGAAATAATAAATGCCCACTACAACAAATGAGACTAAGTGTCTCATATTATATCAAGAACTTCTGGAAACCAAATCACCTCACAGATCAATAGTTAGGTCTGGATAATATAATTAAAGTTAACTAAAGTGGGGCTATAGGAGCACTGGCTTCATCAATTCATATTCTTAAGCAACAATAGGAACTGGTACTGCTACTCAAAACAGCAAGTCTAGTAGCTCCTCAAAATATGATAGAGGAACAAGCACTTGGGCTCCCTTCCAAAACAATATTGATTCAGAAATTTTTCAGTTGGTTATAGATTAGTGATGATTCTAGTATGTACAAAATTTGAAACCTATAAGTTAGTGTATTTAATGTTATTTTCAACTAACTGTTCATTTGTAAAGCCTCTCATGAAATACCAACACTAAAATCTTGCATTCTTCTTGCTCCTCCACAACATATTGCTTATACCTTATTAAACACACATTTCCTTTCACCTTCCATTATATTTCATTGTTGACATGTCTATAACCTTCACTAGAATGCCAAGTCCATGGGGCATAGATTCTCATATTTCAAGATTTATAAATCTCATTTCAAGCATAATCGGAGAAAGGGCAAATCTACCTGGCCATGAAGGTTAAAATAATTGGGAAGTATCAGTTTCCAAGACACATACAGTTCTGGGCTTGATTCATGTTAATCATTTATTTCATAGTAATCATCTCTGGAGCAAAGCAGTTCAGGAAAATAATGCTGTTATATTTTCTCCTATGGAAAACATAACTTATCAATAACCCTGGCTGCTGACTTCTGCATTTATCAACTGCTCTTTCTACAAGCACCTCCTGGCCAATGATGAACATCAAGGTATCAAAACTCAAGTATTTGTGCAAATACAGAAGTTATCTAAAGAATGATTTTAGCTCAAAGATTTTTACCAGCCTTTCAATGTACTTTAAGATATTTTTACACCAGACTCTTGCCTTCATTACTTCTTTACTTCCTCATAAGGCTTGAAATTGAGTAGAGTGCTGATGGTTATATCCTACATCCTCTGATAGCATTTTACCTGAATACATCTCTGTTTTCTATAATTTCATAGTATCTGCTGGTCAGGATTAGAATGTGGAGGATTGCTATCCACATGTTTGAGTTCCTTGTTTCTCCTCTGAATGCCCCTTATCCAGAACCCTCTCCTCCATTGAGCCTAGACAGGACCAAGAGTCTAGTTGGTTAATATTGATGTTCTTATTATGGGATTGGAAACCCCTTTGTACAAGCATCTGCCTATCATTAGTGTTTGAAGATCCCTATGTGGTGCAGTCCCTGGATCTTTAAACAAGAGGTGACTCCATCCCTTAACCTGGGGTCATGCCTAACCACTGCATCTTGATCCTACCTCCACTGTGTGCATGTTTTCTTGTTATAAGTTGGAGAAGTGTCGTTTCGTCTGCTGTGGGTGGTGCTTCATGGCCATTTGAGATACCTCAGTTCTGTTTATCTTTAGATGTTTGCTAGTTTATATTAGGAAAGGGTGTTCCCTAACTTAAATAGATAAGTTGTGTTTTCCTAAGCAATCATTTTTTTAATGCATGAATAATATTCCCTGGAGAAAAGACTATTTCCTCTAAGCATTATTGGCTATTGGATAGTGGAGGATTTAATTATGAATCTAAAATATGATCCAGTCATTTTTATTCTGTCAAAAATGTACTCAGTTATAGTCAAGAACTTGTCAGATGTGAGGGCACAATATCATGTTTGCCATGTTCAACCTGTGTTACAGGCTGCTTACTCTGTGGCATAAACTGAATGTGTTGTTCTTGGGTGGTCATAATCAGAAACAAGAAGACAATCCTGATAGAAAAGGTAGACAATGGAATGTAATAGTCTAGTAAATCAGACAGCATATTTGTGTATCCAAATATTGTAGGTCTTACTAAAATAACCTTATACAATGTAAAATATGGTCAAATACAGTGGTGATCAGCACTTAGGAACATGAGATAGGATGATTCCATGAAGTTCCAGCCTATGCTAGTGTGAAATTATGTCTCAAATATCTAATTTGTACTACTAATATTAGTATTACAAAAGATATGGCTATTCATAATACTCATGCACCTGGAAGGATGAAGACGATCTACCTGTGCTCCTGTACTACATATTGAATTTAGGGCCAAGCTGAACTACATACTGAGCTCTTTCAGAACAGAGACAAGCAGTGAAAAGATTAATGTAATAAAGCTGTGTTAGAAGATGTGCTTCAGGTGAAACATTAGATAGAGATATTACAGAACCTATATTTGTCAGTTTTTCACTGTTCAGAAGACAGAGCCTTTCTAATGTTAGATAACCTACAATAAATCTCAGACTTTTAATAGGTGATACAGTATTTAATAAAGATACTGAGTGGCCAGAGCATGAGTATCAATACTCTCTCACACCTTACACCTTGTCTTCTATTATGTCTATTTCTTCAAGCCTATCTTCCATGCAATTATATGGGCTAGAAGAAGGGCTGAAGCAGACAGGTAGCATCAGGACTACCAGTACTCTGAAGAGTACAGGACAGAGGAGGCAAATAAGGATATAAGTGCCTTACCAGGCAGATGTAAAATTCCCTGGTAGTGCATAGGCTAGGCAGGAGTAAACATGGACTATCGGAGATGGATGAAGGGGATAGTGAGAAAGAACTACAGCATCTCTGGTCTGTTTCAGGAAAGCAATTCTTAAAGGATGGAGATGATCTGTGAGGATGACATAGGGTTAAATTGGAAAAACTTATGATTTTGAATACAGTGGGCAGCAAAGATCTTCCTATTGATACACGTTTACTACCAACATAGCTATGTGATCATACTAAAGTTTGTGATAAACTTCTTTGAGCAGATATTTTAGGAAACAATTGTTAAAGATGTTGACTTATTCAGTCATTCTAATAATATTTATTGTACTTTATTTAATATTAAGAACTGCATTAAGTCCAACTGATACCTGACTAGATACTTATCCTTCATTCATGCTTAATCAAGAGCTAATCAGGACTGGAAACCAGTGTTCAGTTGATAAAAATGCTTGCTGTACTAACATAAGGATTACCACAGAACATTCCTGCAATTCCATTTCTCGGTTTACTGGTCAGCCAGCTGATATAGATGACTCAGCCGGGAAAATGCTTGCTATGCAAATACAATGACGTTTGGCCACCACAAACTCTGCATATAGTTAATGATAAATAGCAATAATACAATTATTCAGTGAGTTCCATTGAAAAAGTTTGAGTGACTGTGCCAAAACAATCAATGTCAGAAAGACTGTTAAGCCATTAATAAGAGCTAAGATATGCTGACTGCTTGTTGAATGCTCTTTCTAGATGTTATTAGGCCATCCTCATTAGAGATACATGAAGTAGATGCAAAACTAGGTTTACCTAGATGTTAAATAACTTTACTACAGTTACATATCTAGTAAGAGACATAAGCAACTAACACACGAAATCTCATTTTGAAGCTTGAGCCCTTAACAACAAGGCTATAGAACCATTCAGAGGCATCAGTAATAACTTGGCAGAGAAGATATATAGAAATTGAATCTGCATGGATGGACATGACTAAGACAGGTAGAACTTGCTGAAGCCATCTCAGGAAGGAGTGGATTTCAGACTTCATTTCAGACCTCTTATATTTTAGACCTCTTACAGAAGGAACCAGAGTTAGGTTGCCTGGCTAGAGGTTATAGCTGTAATACAATAATAAGGAACAAGTATAGGTTGGTACTAGCTAGCTAAGCATGGAACACACACTGCTAAATTCTGTAACTAATTATGTCACCAAAAGTTTGTATTCATATAGGTATAGAGAGATGGAATATTCTAGACTTAATAATTTTGATAGCCATGCCAACTTTATCAAGATCATTGAGCAGCTTATCCATAAGAGGAGAGTTGAAATTGACCTTTGAAGCTAGACAGGAAAATGCTAATTTTAAGAATGATAAGTAAGAATAATTTTAAGGCTAAAACATAATTTCCATGACTACACAATCAGAAATAACTACCTTGGAAACATGCTATTGGTTAAATGTTAAAATTTGTCGGATGAAGTGGAGAAATATACACTCAAGCAGAGACTGTAAAAACAGCAAGTTCTCTTCCCTCAGCTGTCAGTTGTGGTCAAGTTTTAAAGGAATACTATGTCAGCCTTGGGACTCTGAAATCAATATAAGCAACTTAGCAAGAACAGAGTGTGATAAGAAGGCTCAGGAAATAGGTGCACTGGGCAACTGACCCAGACAAGCATTCTAAGAGTGGAGCTTCAACTAGTCTAACTTGGAATTGTTTAAGGATGCATTAATTTTGCTTGAAAATTGCTTTGGAAATTAAATATTACATAAATGTGAATAAAGTGTTATAAGTCTTAGAATTAGAAATAGAAGAGCTTGGGCATAAAAAATTCCAAGTTTCTCTAGTAACATTATCTTGGCCTAATTGAACATATCTGGGATTTTGGGCAATTTCCACTTTAATAAGTGATCAAATAAATTTACTCACAAAATCAATGCATTAAAATCATTCTACATAAGCATACAATATTATGAATTATAAGCACTGGATAATATACTTAGCATTTCTTATAAACTTTTTCCTTTATTGTAGATAGGCATGAAGGACTTGGGGATTTTTTGCCTTCAATACATAGAGAACTAAGAAGCTGGGTTAGGCCTTGCGGTTTATTCCTAGAATCCTGGTTACTTAGGAATTACAGGCTAAAATGCCTATCAGGACAGCTTAGTGCGACCTTACTGGAGACATGGGCATAGTGGATAAGAACACTGCCCTTCCAGATGACCCAAATTTGCATCACAGCACCTATACCAGATGCTTCAAGAATGGCTATCAAGATTTCTTAGAATGTATAAAGGATGGACACTAAGCTGGGAAACCCAAGTTCTAGCTCTGAGATCCACATGGTGTAAGGAAAAAACAAATTCCTATATTTTTTTTGACTTGTATGTGAGCACTGTGGTGTACTCCTCTACCTATACCACCAAATATATGAATATTAAAATTAAAACATCAGCAAATGTAGATCAGTTATACACTGTATGCCTAGCATGCCCAGGGTTCTAGATTTTTGGCAAGTGCTATAATGAAACATAAGAGAAACTTAAGAAACACATTTATATACAAATTGTCTAGTAAAGTTAAAACTAATAATGTTGTGCCAAGGACTAGTCTCAGCTTGAGAGAAAGTCCTGAGGAAGGGGTGAATGGAATAGCTAAAGAATCATTTGAAGTCAGTGATGGATGCAAGCTGATCTGCTCAAGATAACAAGGTATCTGCTCAATGTAGCTCCCTCTCTCTTGCAGAACAAAGCCTAGTCTTTGATTTGCATAAGCTACTTCCTTAGAAATTTTTTTATTGTAATCATTTACTCCAGGATCCCATTTGAACATTCCACCTTAACTCTTAGAAATAGAAACTGAAATATAGAGCACAATCAAAGCAAATGAACCAGACTAAATCTTACACAGTTCAATGGGCACAGTGCTTGTGGTAGCCAAGTCTAGATATAGAGGCTATATTTGTGTGAGAAAGTTAGCTTTAATTATAGAGACTCCAGGGCTTTAACTATTTTGTTCCTTAACCGATAACTGAATATTAGAGGTCCCCTAGATTTTGCCCCCCTCCTGATCTCCTTCCCCCCTAGTCATCTCCCTGGAAGTCTTCTGTTATATATGTGTTGAGGGTTGGGGGGTTCAGATCAGCTGCCTTCAGATCCATGAGGTCTCAGTTATTAATTGTTCTTTGTGCCTGTGCTGTAAATGTGGCTCAGTGTGTGAGAGATCTCAGGTTTCAGATTCTTGTTGGGCCTCTCTGAGGGCAGACAAGCTAAGCGCCTCCCTGTAAGCACACCAGAGCATCAATAATAGTATCAGGTCTTGGAGCCTCCTCATAGTGACAAAATAGGTCTTCATATGACTAAAGATTTTGTACTTTCTTTGATTGAGATTTCTCTACTTATGTTTGTAATTGATAAAAGTTGTCCCCATTCTGGATCCTGTCACTCTTTTTGTATGACAGTTGTGCCTGTGCTTTGCTGTTAAAGTGAGGGCAAGACTATTTCCTATTTTACCTTCTATCAT
>Mus_musculus_nonrepetitive:1094462523-1094468855
AACCTCTCCCTACCTGTCCTGCTTCCCATCTCAGGCTTGTCCTGAGGGAACTCTCAGGTCAAAGGCCTTTCCATACTCCCTCCACATCACGGAATCTTATTCAACGGTTCCTTCCCACGATTGTTCATACTCTGTTCTGAACTTTATCAAAGATTTACCCCCAGGACAATTTGGGGTTTGGCTTAGGCATCAGTTGTCTGTCATGTGTTGGGCTACTCGGGATTCAGGCTCCACATTGCTCTCTGGCCATGGTTCTGGAGTTTTTAATACCGACCTGTGGTAGCTAGCGCATCACCTGTTTCTCTTTTGATACAACACAGGTGAACTATTTGTCTCCCTTGCTCTATCCCTAGCTCATAGATATTTTAACAGTTGGCTGCAAATTGAGTGTTTGAAAACCAAAGCCAGCTCGCTGCTGGAACCTATCAGATGAGCTTTGCCTTCCCTTCCAATTAAACATTACTACATAATGGCTCTTCAGTTTCCAGGTTCGTTTCCTTGGTTCTTTCTGTCAAGTAATTGCTTTGTAAATAAGTAAAGTTTCTGTAGTGGTGTACTACTTACAGAAGGCCTGCAGAGAGTTAGCTTACAGGTTTGAATTTTAGGCCAGACATCCTTGTACTGGTGCTTCAGTGGCAAGAATTAAGAGAAATATGACTTTCTAAGCCCAACTCCGGGGTTACATGAATTGCTTATAAAGATGGATGGTGAAGAACCACCAGGTACCAGTGAGATCTTCCAATGTGAAGGGCAAAGGCCATTAAAGTGTTTCCCAAGCACCCAAATTAAGTGTTCTGTCTCAGTGAGGAGCAAGGCCTGGAAGACGTGATACTGCAGAAATTCCAAAGCCCACAGCACTGGACTTGAGCAAGGAAATGAACTGTTAAGAGGAATAAGAAATTAAATAGGAAGGGTAGAAGATAAAGTATGGAAGTCACCAGAAAAGTAGGAGTAAGGCGAGATCAAGAAAGTCATACTGTCTTAATACCAAGGGGACTCTTTGGGACTGGCTTCCAGCTTCAGAGGTTTCATCCAATAGAGTCGCTCCCTATACTGTGAATATATTTGAAGTCTCAGGTAGAAGCATATCAGCATAGCTTCCTCCAAGTAACGGACATGCTGCTTGTGACAAGGTCTGCAGATTAAGAACCACTCTCAATAACTCTGAGTCTTGTAGCAAGGACTGGAAATCACATGGTAGAGTGAGAACATAATTATAACATTAATCAGAAACTGGACTGTAACTCTCCAGAAACTAAGGAGCAACACAGGAGGTAGGAAAGCTACAAGCCTGTCTACCATAGTAGACGTCATAGATGTCTGCCTCAGAGAGAATACAGAGAACAGCAAGAGAAGCATTTGATTTACAAACGTGGAGGTAAAACACCCTCAGGATGGGAGGAAAGATAGGAAAGAAACTAGCTCTTACTAAGAGAGGCCTCTAGACTATAAGTGTGATGCATTGGGGACAATTGTGTCATCTTTAATACAAAACTCATAGAGCTAGGACCCCTTGTAGCACCATGTGCTGTTAGTTTAACAATTGATATGGAATTAAAAAGGCAGTGAGGACTCACTGAGGCTTGTGTGGGCCTCAGCAGCTGTGACACAGACTCGCGGTACATTCTCCTGCCTGTCGTACTGCATCACCTCCACATCCACTTGCAAGAACAGAAGGACTTGATCATGTGTGCACGTATCCTTAGCAACGTGTTCTGTCTCATCAAGAAAAATAGCTCAGTAAGTACATGCGGGTCATAGTGTGTGGTTCTCATCAAATGGCTTCTGCAAATACAATCTTAAATTTCTTCAAAGGAGTCATGAGAAGGAGGAACACCCAGAGGCTCGCTTTTCATTTTCAGCCAGGCTGGACAACTTGGGGTTCCACAATGGGATTAGTGTAACCTTGAATAACCTGGCTTCCTAAAGTTGTGTTTCAAGGGAGAACTGAATACCAAGCAAGGCCTCCCACAGGTATCTTTAATTTTGATGGGATGAGACACTCTGTGGCAAAAATAAATTACTGCTTGCAGGGTATGGTGGTTTGGGCCTGTTCTGGGAAAGGCCACATGATGGTGCTTAGAACTTGGCCATGGCCCTTGGGTCTAGTCCTGTGGAAATTAACAGAAGCAAAGGACAGCGCCCAGGAGACTAGAAGTACCTTGCACTACAGCTATTACACAACGTCAACAGTAGTCTTTTCATTATGGCTTTGAGGGTTCCTGTTTTGCTTGACTCTTGACACAGTATAATTACTGTGTGCTAAGAGTACAGCACAAAGTGAGAAAAATGGCATGTTTCCATATCCGTGGAACAATGTCTGGGATTGATGTGCTCAGCTCAGGAGTCTGAGATGAATTGAAATAGGAGGGAAGTCCTGTTCTCTTTCTGTCAATCCGCAGCTGTTAATGGAACTTTGGGCTCAGCCATAGCAGGCTACAGAGAAGTCTGAAAGTGAGTGCCGAGCCTCTGGTTTCCCCAATTCCGCATTTATTTCAGTGCTACATTCCCCATTCTTTCTGTGTTCGTGATCTGCTTCTGAAGAGCAGGGGTAGGAACAACGCCAGGGGAGGTGATGTCTCCCCCATCACTCTCCCATACTCTGCTGCTATGGAAACGGGTGGTGTTTTAGAGAACCTATGAGTTCTCCATCTGAAAGTGTGATGAGCTAGGCATCCGTGGCTGGGGTACAGCTCGCTGTTCCGCCACCCCACAGTCCAAGTCCACCAGTGTCATGGAATGCGATAGAGCAGTAGCAAGAGCGAGAAGGCTTTTGCCCCGCTTTGAAACTCCCACTGATTGTTTGATCACAAAGAACCAAGCCATGCCTGACTAGAAGGGCTTTTTCCCAGGTTACCGTCACCGTGAGTGAAAGCTAACCAGGTCACTAGAGAGACAAAAAGCAAATAGCTACAGTAGAGATGATTTCTTCGTACTTCTCCTCTACTTAAATTTCAGAATTGCAGTCAGGTTTTAGCCAAGCCAAGGCTTAGCTCATAAGGAATTTAGAGCTGAAAACAGTTCACTGGAGAAACTTTGGGAGTTTTCTCACAAGCTGTGCGATATTTAAAATTGCACAGAAGTTTTTCCCTATGCAATTATTTTAAGAATCCATTCTTCTGTGCAGAAGACTGCAGAGATAATCTCTCTGGAGTCCTGAAGTGTGAATGGTATTAAGCACTTCAGGAAAGCCAATCCCTCTCGAGGCTACTAACCATGGCTCTCTGTGACCAAGGATACTCATCTAGACTGCTCTCCAGTTTCTCATGTTTACATATGGGACTAGCTATTTGCATATAAACCAGTCTTGGAAAATGATCTGTGTGATTGCCATGCTGAGAAGACTCAATGCAAGAACATTTAGGACCTAAGAAAATCATACTGTAAGAGAAAACTACAGCCTAGAGAGGCTCCCTGCTTTGCCCAAGGCCGTGGGTGCCTTAGGAGTAGGGCTGGCCACAGAATTGGTGGCTTTTATACTGTGCCTTTTTGTTTATATCTCAGCTTTTATTGCATAGCCAGACAGTGTGCTTTGGGGCAAGCCATTGACTCTCTGAAGTTATGTTTCTCTGAATCTACATCTTTTATTGTCTTAAGTTCCCTGAATCTTTGATTCTAGATTTGGGAATAGGCACTCATTGTCCTTAAAAAGAGATTTGGTGCATGCAGAGACAGTCTCCTGAGCACAAAAAGTCTGTGCTGGAGGAAATAGACGTGATAGTGGCCAGCTTGCTGGATATCCTGCTCAGGACCATATTGGAGATCACTAGTCGGCCTCAAGCATCCAGCTCCGCCATGAGGCTGCAGTTCCAGGATGTCACTGTAAGATCATAAGCATGTGGCATTTGCCATACGTTCAGGACCTATTCCCTTTGGTGATGGGTTGTACTATGACTGTGGGAAATTTGGTCCCTAGGGTGAACTGGGGCATTGCTAGAACACAAATGGTTGTGTTGACTATACAAAAACTAAGATAGGAAGCCTGTAGGTAAATTTGCTAATCGTAGCAAGTCTGAATTTCAGAAAGACAACATTCATATTCTCACTTTCTAAATTTAAATTAATCTATAATTTTATATCCCTAGTCAACTTGATAGCTTTTAATTCCCCAAATTCTCTAAAGAACAAAGGATAGGGCAACAGCAGCTGGAATCAGAAGACCCTATGTGCTAATTCTGGATTTCTCCCCTGGAATCATTAGGACCTTAACTTTTTTTAGTCTTCAGTTTGGTTGTGTTAAATGAGAAGGTTTACCTTGGTAAATTCTAAGGGACTTTCAAGCTCAGCTGTCTTAGGATGCTAGCATAGCATGATTCAGGCCAAGTATTAAGAGATGATGATGATGCATCTGTATATGCTGCACGTGTAAACTGTGCTTCTTTATGGCAGTGTTGTGGTAGACAAGTACTTTCCCACTGAGTTATCCATATTCATCAAGAGCTATCATTTGTAGCTGTAGCGGTAGATACTTTAATATTCAGCTGTAAATTATCTCCACAAGTGTTAATTAAGCACTTGCTATCAGCTTTACTAACCGTGCTGTGGTCCTTGAGAATGTTCAGCACTAGATACAAATAACTTACATTTTCACTTAAAAACTGGGAAGTCTTAGGGACGTAAGTTCCCTTAGATCCTTAGGGAATTAAGGCCTTCTAGACACAGTAGAGCTATATACAGGGCCTGTACTGGTCTGATCCTAGGGCTAAAAGAACAAGGGACACACGCCCCAGTCCCTAACGCACAAGCTATCTTCAACTGATAGGAGTCTCAGTAGGGAAACAGTTTTCTTCAGGTGTAGAAGGCGTAATGTTAAACCAGAGCATTCTTTTTTAGCATTATAGGTCCTTCGTGTAAATATCGTGTGAGAGAAAGAACTAGAAGTGAGGTGAGGCTATAAACTCCCAAAGCCTACCATCAGTGGTATACCTCCTCCACGTAGGCTCTACTTCCTAAAAGTTTCACAGCTTCCCCAAACAGTGCCGACAGCTGCGGACCAAGTAGTCAAATATGAGAGCCTGTGGGAGACATTTTTCATCCAAATCACCACTACAAGTAAAGTTAAACTATCTTAACAAACTAAGATGTCAATCCTAGTACTAGTTAGGAGCTCGAGTTCCGGAGGATCTCGTCTGCAGGCACACAGGAGTGCATGGGCACAGATGTAGGCAAAACAGTAGCTGAAGAGTCACAGTTTCTCATGGGCTACGGAGCCTGGTGTGTGAAATGGCACCCACCCCTCAGGTTTGCTTCATGGGCTGTTTGTTACCTGATGGATGGTGGGTGCTCAAAGCCACTGGAGTTTGTTAAAGGTTTGAAGGCTTTAAGTGAAATCACATGCAGATATAAGAAGCAACATGAAAATGTTGCATGTGTCTTTTACCCAGTTCTATAAATGGTAGCCGCTCGCAGATTTCCAGAACTGGACATGGATGTTGATTTGATTGGATCAATATTTCCATCACCCCAGTCATTTCATTGCGTGCTCTAGAGCTGAATCCCCTTTCCTGCATCTCTTCCACCTCCAGGCAGCCACTGCTCTGCTCTCTATTTCTGTAGCTCTGACATTTGTGGGTGTTGTGTATATAGAATCTCAGAGCATGTGACTTTTTATGAGTTTTATGAAGATTCCTGCAGGTTGCTATATACATTATTCCATGGTATATAGATACACCATAATTGTTTAACATTTCACCTGTGAAGGTCTGTGGGGTTATTTCCAGAGTTTGTGTTATATTAGGACAGTTAGTATAAACATCATTTCCATTTAGGTTTTATGTGGACACATTTCTCCAAATTCCAGGGAGTTGTCTGCTGAATCATAAGGTTCATGCTCATGCTACATGCCCAGTTTTCCAAAAACTGCCAAACTTCCTTCCCTCGTGGCGGTGTCATTTAACATTCCACATGTGCACAGTCAGAGTGAACTCATTTCTCAACACCCTCGTCAGCATGCAGAGTTGTCACCTTGTCCTTTGTGTCCGTGGTCAGGGTTGGGAGGATTCTAAGAGCTGTAAGCCTCCTCTCACTGAGGGTTTGCCTTCTGTTTCCCCAATGGCTGACATTACCCTGTAAGGATTTTCTCTTACATTTGCCATCCATATCACCTCCTAGACCAGAGTTGTGCACTGTAGCTTGTTCTCGATCCCCTTAGTGGTGTTGGCAAAAGCAAACTCCAGATTATTAATTTTTCCTCTGATGAATCATGGTTTGATTTCATGTTTAAGAACCCTTTTATCTAGTTATAACAATACAAGCTATTTTCCCTCAGAGTGTTAGAATGGTATAATTAACATTTAGAACCAGGGACCATTTTGTCTTGGCTTTTATGAGTC
>Mus_musculus_nonrepetitive:254229912-254236388
TAGTTTTGGATACCTATCATGGTTTGGAGTGAGGGGTATATGGACAAATACTCAAATAATTCTAATGTGTCAAACTTTGATAGCTGTATAGGATTTCTTCCAAAAAGCCTTGGTACTATTTGGTTAGTATTGGGTTAGCTTTGGGGAACTATATCTTTTAGAAGTCAGGAAGGCTTTTCATGGATTCAGAGCAGTTCTGGCTGGAATGGGCAAGGTATCATGACAGCAGTCTATATAAGGCAAGGCTGCCCCCACACATTCCTGTCTGCCCTTCTGCTTTGTACCATAAAAAGTTATACAGATCTTCATGAGAGGCCAACATGGCAACACCATGCTCTTGAACTTTCTGGGCCTCTAGAATTATCATGCAGGCCACCTCACCATCTTCCTGAACCTGCCAGAGGCCTCCAAGGGCCCTAGAGAACTCTCCACTCCGCAGGACCTCGTGATCACCTCGGGATAATGGGTGAGAGGAAGAGGATCTTGTGTCAGCTCCCGACCAGGGGCTGGGATTCCTTCCAGTCTGAAACCTGCTGAGGGAGTCCAGGACCTTGTGATCACCGGAGAGCACTTGGACAGGGTCCTGTCAGGCCTTCATCCTTAGCCAGGAGGCTGAGCCAAGACCCAGATCCCTGGGAACATTCCTTGCCAAATTAGAGTCCGACTACAGGGAAGGTGCTAGAAGATTTTAATAAGGGGAATTACAGAACACGGGAATTACAGAACACTGCTTGCAGGTATCCCCAACCCAAAGTTGCACCTCACTCATAACCCCAGCACACATAGAAGCGGGTGATAGTTCTTCACGCTATCTTTGAATGACTGGCTGTAAATGTGGACTATAGGCTTTATGTGAAGCAGCTAGGATCATGACACACATTAGGAACATCGCTCTCCAGACCATTTTTGTAATGCTTTCTTTACAGACTTTCAGCATGGTTATGCACTAGTTTACACTGTACATGTGAGCAACTTTTGCCAATATGCATTTTTACTGATGCCAAATTTTTAACTGTAAATTATCCTTGTAAGTACAAGTCATTTTATGAGGTTTTAGGAAGCATGGTGTTTTGTACATGTGAGAAGGAATTATTGGGTTGCACATTCTTATACTATCAGCAGTTAGACTGGTTATCAGTTGCCATCATTTCCCAAGATCAAATAAGACAAACTATGCAATCTAAACATGCAAGAGACAGAAAGGTACCCAATATGTGGAATGGAATGATGGGCCAGAGCTCTGGAGACCAGAGTGACATTCACAACCTATGTGTGTAGGGGTTATCAGTGCCACAGGTTGGACTGTGTCTTATGCCAAAAGGAGAGCTATCATCATGAGTTTTTTTATTAATAAGAAATCATAATTTAGAGAAGAAACATCAGTTATTATCTTATGTGAAGACTGGGAGATTTTGTTTTGGTAGGACATCAGTATCTTTTTCAGAATTAATGTCGACTTATTTTATTGCTTTCTAAGAAAATGGAGACCACTTCACAATATCTTTAAGTGTAGTCACAGTCTGATATACACTTTGTTGTAAGTCTCTAACTGGCAATATCTTGAGATTGTAGTTTTGTTTATAATTATAATAGTTATCTGAACAGTTTCAATTGACCTAATTTTTTCCTGTTGCAACTACAATGACATATATGCTACATTTCAATTTAATTAAGAAGGCTTTCAGATTGATTTGGCTTTTGGTGGATTGATTGTTACACATTTCAGAAAAATGCTATTTTGGCACATGATATTGCAACCTTGATTCTGTACTTGTAACTATTGAAAGCTGGAGGATACTTTTGTGAACCTGCATTTACTGATAAACGTATAAGGTACCCTTTCTCATAGGTAAAATTAAGAGACATTGAGAATAAGACTGATGGGTTCATTATGATGGGGAAATTTGGTGATTTGCATCCTCCTAGTTTCCAGAGTTAAGTTTTCAGTTGTGCTTGGTCCCATTCCAAAGTGAAGTGAGGAGTAAAAAATTGCAAGATGCCTATCAAGCATACCGCATCTTATAAATCTTTTGTATGTCAGGATTTGTTAAACATGGAAAGGGCTCATTATTGCTCACTTGATGATGCTGGATAATTACCATCTTCTAACTTTTGCTGATCTTAGAAGAAACGAATACTGATGACTTCATAAGGCCTGATGTGACACCACTAAATATGTTCTTTCCATTTTATGGGTTTTTGATGATGATGTGGATTGTCTAAGTTTTGACACGAATGTCATCTACAGAGTTGAGGCCAAAAGCAAAGAAATCTGCAGTATCTGTGGTGAGTAGGATTGGTCACTACTGTTTTATCTTCACATACTAACACTGAACTTTCTTGACATTGAATCTTTTGTTGGACACTTTCAGTTGTTTATCCAGAGTCCATCGTTCTTTAACCTACTTAGTTCTGGTATAATTGCTGCATTTCAAGATTAATAGGGAAACAGGCACAATACTAAATAATATCAGAGTTTGTTATTTGTGAAGTGCCAATTTTCTATAATTAGGAAAATTGCTAATTATCGCTGGGACTATTCATTAATATTTGAAGCAGCTAAATTTTGAAGGCCACCTGCTGTCACTACTTTGATGAATCTATTCCTTTGTATCTTGTCAATGTACAGTATATGGGACAACTGTGAGGAGAGAAGAAGATACATTATTTTCTCAAATTTTAAGCCAATGCTTTCAATATAAAGCTTACACGTTATTTGACATAAACTGGGGAAGAAACAACACTTGATCACTTAATTCTAGTACCATTGATGAAGTCACAATGGGTATGTCTCAATACTGAAAGGACAAAGTTCTGAAGCCCCACCTCTTTGCAAGCTTTATGCATAGCAATGCTAATTATCATTATTAAATCACATAATGCCAGAAATATGGTAAGCTTATGAACAACAACACTGAAATTAGCTATTATTTTCAAAGTTTACAGAGTATTTACCACAAATGACCTTTTAAGCTTGATTTCTAAGCATGTTCTTTGACCCAGAATAAAAAGTGGTATAAATGTAGAAGGTATTTTCATAGGACATGTTAGAAACTGATATTTTTTATGTTTAGTCAATGGACATTTTGAAACAATGAATTAGTAATTTACTTAATGAATATGAAATAGCTTGGCCAGTCATTTAAGACTGCTGAGTCATGGGTTGGAGAGGCTTATTAGGAGAAAACTATTCAGAAAAGAAACTTCGTGGTCCAAGGTAGAGTTGAAATAAGGACCAGAGCCATACAGCTGAGTGAGTCAAGCAGTCTCAGAGATTAGTGAGTCTGGAAGGTGAACAAAGAGAAAGGCAATGAGAGAGTGATAAGATAAGAAACTGAAAAAGATAACCTTGGCTGAACAGCTGAACAGCTGTGGACAGAGTTCATTGCAAATCAGTGTCATATCAACTGACTTTTATCTACATGCTCAACATACTTCACTAACAATTTTACTTTCTATGATGTTAAAAAAAAATATTACAGCATGGTTGTATTTGATTCAAGTCCATAAATTTATGGACTTCAGAGAGTGCTTTGTAGATTAGGTCTCTATCCTACATCGCATTCCATGTTGTAATCCCCAAGGTTAATTAATGACTCTAGAAAATAAGCATGCTAAATTTACAGAGGCATAAGAACATGAATTTCCACTGTGATCATCAATCCTAGAGGCATCTATCTGCAGAAATAGCCCCAATTTCTACCTTATCTGATAGAATTTCCAGCATCATTATTTGAGCTTTGCTCCATTGGGATCAAGTTCTAACTTAAGGATATCTTTTCCAAAGGCTGACACTTAGAGATTAATGCAATTTCGACCTACACACTGGTCAGAGTCCACGGAAAGCTGCTCAGATTATTGCTGTTCAATTTGTACTTTTCAAGATATATGAGACTGTTTGGCTACTGGATCAGTCAGCAATCTTAGCTGAAAAAGTTCACTGTGCCTGATATATGGCAAGACAGTGAATTACTCACAGAATCTCTTCTAGGACCATAGATCAGCTTCAAGTTTTATACTCATAAGGGAGCCCATAATAATATTTCAAAAGTTGGATACTGATAGAGACATCAGTAGAACTGGGCACTGAGATCCAATGTGTTGCTTGGAATGCCAAACTATGTCAGGAATCATAGCCACAGGTATCTAACACTCCCTATTTGAAGATGAAAATGCTAGAACTGGTATCTATGAGCAAAAATGCTGTTTTAGAAGGGAGAAGCTCTCCAAATATAGTCAGAGGCTTCAGTATCTGGACACTAACATATCTCACAGAACAACTCTTGGAATGCCTTTGTTCTTACCTTCTCACATTAAAATTCTACCACAGACCAAAATTGGTCTCTTAATATATTACTTTAATTAAATTCCTGGAGATATACATTTATACACGCAAGAATAGGAACATGAGGGCCACTATTTTCTTTAAGTAAGTGTTCTCTTGAACATCGAAGTTCTGGCAATCTATTATGTACTTTTGCACCTAATATAACCCATACAGCATTTTGTCTCAAAGAATTCTATGATGAAAGATCTTAAGTATTCTTATCTTTAAAACTAATGATAGTGAATAGAGGAGAGGAAACTTTGAGACCTTAAAGGTAGATGTATGCTTTTATTTCGGCAATGAGGTGCAGGCTGGTAGAGTGTCCCTTATTCCAAACGTTTCAGGCTGAAGTGTTTCAAATTTTGGAATTTTTCAAACTCTGCAATATTGGCATATACCTGATGATATGTCTTGGAGTGAGGTTCACAGCTAATTCCAAAAACTACATTTTTTTGTATATGCTTTATATCCAGAGTCAGAAGATTTGTGGATTTTTCATTGAGATGGGATGTACAATTTTCCATGTAAAATATCATGTTGGCTCGAAAGAAGTTTCAGATGCTGAGGGTACTCAACCTATATTTACCTACCACTCATTAAGCTGTGTGTATGTTGTCAATCACACTTCCACAAAGGGGTTCAGAAAAAGGCAATCATGTAAGAAAGACAACACAGTATGAAAAAGGAGGGATCATCACTCTTTCCTGTACTTGGGGATCATGGGAGCTAGTAACAGAAGACATGGATGCACTGTGGATTGTTTGAGTCCTAAAGCATGCATGTTTTACTACTGGAGAAACTGTATTACTGTAATATATTGGATACCCTTACATTAATAATAGACCTCCATATTAATTATAGCATCTTCATCACATGGCCAACTTGGAACTTCTTATAAGTAATTTATATGATTAAATTCATGGACTTTCACCCAAAACCCTCAGAAGAATGCATTGTTTTTCTCGTATTTTATCTAAGAAGGTATTGGAACAGAAAAATTAGGCTTCCCACTCAGGCTACTAGTTTTTGAATGCTCTGGGTCAGGGTTGGGATCCAGGTAGTCTGACCCTCTCAGCCTAGCTGAACATTAGGAAACCAGAGACTAGAGGTAGAAGAATTTTTGAGGGAAAGATGAATTTACTTTTATTCATCCTCTGAAATGAGAGGGCATTTTAATTGTCACAGATACAGGAAGTATCCAATCCCACCTGCAGGGAGCCATGTTACTCAGTGTGAAAAATATTCCAAGCATCTTAGCTAATACATTCTAATGGGGCTCTAGATTCACTAAGTGCATCAGGCATGAACTGCTTAAATCTTTTACATACAGCCATTCTAGTGTCTATTAATTAGAAGCGTTTTTTAATTGCCCTGGTGCTTCAGAATTAAGTCAATATAGTTACAGGGATAGAATACCCTGGGGGGGAAATTCATGAGAAGCTAGTGGTATTAAAAACAACAGAAGCAGCAGACAATAAAATTCCCAATAATGTCTACAACCTCCCCCCTCAGTTTTTAATAAATCATTTAAGGCAAAAACCCCATTCTCATGCTGATGATCATAATATGTTTTCTGCTTAGTTTCCATGGCCTTACTCAGTTTGTAATGGTGCCTTCCTTTTAAAACAATGCATTTCCTCCCATTAGCTCTTAGAGGGGACAGCTAGCATACTGCTTTTGTTTTCAGATTCGCTCCTCAGTTGAAACTGGAAAAGATCACATACCAGTTTGGCCTAACAACCCGTTGATTGAAATGAGAAGCCGTCTTACAAACCTAGGTGCAGGATACTTCATCCAAGTATTTAGGGTTTAGGACATTTTAGCTTCAGGATATAATAAATATACACTATTAAAAGGTTGGGTAAATTTGGAGAAAAGAAGTAGAAATTATTCAAAGACTGGTGCTGAAAAAGTTATTAACACTTTTATGAGGTTGAAGTAAGGCTCTCAGTAGAGGTAGCTTCATGGCTTTCTCCCTAATTTTCAAAATCTCTTTCCAGTTGGAGGCTGATGGAACATAAGCTCCAACTGCCAGGCCCATACCTTGGCTACCTTCTTCCTACCATCTTTCAGCAGGCATCTCCTTAACAATGTCCATTCTTCCTTCCATGTTCTGCCTGCTTCTCAGCTTCCCTTGCTCAGACAACCC
>Mus_musculus_nonrepetitive:95942274-95942679
GAACTCATGATGTGACATGTAAAGACCTAGTGGATGCACCCTGCGTTGGCTTTTACAACCCCCAAACTAGCTCTGCATCTTGGGTAACTCACTTCCTCTCTGACCTTTGGTTTTCTTAGTTATAAAGTAAGAACATTGGATTGGATGACACACATGCTTTCCCAACTTTCAAGGTCTGGGCTTCTGGCTTCTTCCCAGTCAATTGGAAAGCACTCTCCAATTTCTATCAGAGTCTGGTTGTATAATGTTGCCTACACTGCTGGGGAGTGAACCCAGGGCATTGTGCATGCCAGACAAATACTGTACCACTCGGCTGTATCTCCAGCCCATAATAATTTAAATGGATGCATTAACCCAGTCACTTGGCATCTACCATCATGAGTTTATGTCTTTGGTTTGCAAAGT
>Mus_musculus_nonrepetitive:472684943-472688516
CCCCCCCAAAAATTATCCAGTGCAGTTACCTTGTTAGTCTCTGCTCAGAAATTTTGGTACTACCTCAGGGATTCCCGTGAGGTCAGAAGCCCACTGATTTATTATACTTTATCATGAACAAAATGGGTAGAAGTAAGTCCAGAATTTTCTGGCTTTCGAAATCTCTGGGTGGTTGTTCTGCTCCTAGCTATTTGGAGTACTATAGATTTCTTGTACGTCAATTTTAGCTCGTGTGTGTCTGTAGCCTGTTCCTCCTACTTCTGGGAATCCAGCTGAACAACCTCATCTCCTAGATGCAGATTGAAGCAGGTAGGACCCAGTCCCAGCTACTCTGCTGCTTCTGTAGCCTGTGCACTCCTGAGTGGTCCCACCTTAGACTGTCACAGGCTCCCAATGTCAGAGCTCTACCTGGAGGCAAGGTATCCCCTGACAGGAAAAGTGCACAGGGGGCTGCAGATGAGAGGAAGTAGCTGGCTCCTATGGTGGGTTAAATATACTTAGCGCAGGGAGTAGCAATATTAGGGAGTGTGTCCTTGTTGAATCTCCTAGCTGCATACTGTAAGACAACTACTAAGCAATTGATATAAAAAGTTGACCTCTGTCCTCCATATGCCTTTACATGCAAAGCCTATGGTTTAATGTAAGTTACCTACTTTGGTCTAATACAGTACTATTTTAAGGCTTCGGAGAAAGGGTTCATGAAGACTCTCCCTGTGGACTTATTTAGGTCAATGGCAGAGACAAATGAATATCCATAAGGAGAAGTTAAATGTGACCCTAAAAGTGGAAGACTGATCCCTTTGTCACCAGATAAAAAAGAGTCAGTTTTTTAGGAAGGCACTGAAATGGAAGCCAAGGCAATACTTTCCAGACCATCAGAACTGTCTCCTAGGAATAAAACTAGTGAAATCTGTGTGATGAAAAGAAGCATTCTGCCATTACAGACTGTAGAATGTCACTTCTTTTGATTTTACAGGTCTCATGTATCTCAAGTTGGTCTCGAACTTATTCTGTAGCCAAGAATGGCCCTGAACTCAACATCTCCTCAGTACATCTACCATTATATTCCTAAACCCATAACCTTGGACCTGTGGAGCAAATACCCTAGAGTTATTAGACCTTTTACTATAGATGTGAAGTGGCTCACCCAAAACTTGTATAATGAAGAGTTGGCCACTTGATACAAGCAGCATTCACCAGTATAAATTTGGGGAGATGATTCATAATCACGAAGGCTCTGATTGTAAATAGATTAACTGACTGATGAAATAATCATTTGATAACATCATCATTGGGAATGGAAATACAGCAAGTAACCCTAGTAGGAATAACTAGGTCAAAGGAAAAGTGTTTCTGAAGGAAAAGTGTCTTAGTCATTGAGAAATGATCCTTGAGGCTAAAGTTGAGAGATAGTGTCAAGGTTGTACCTTCCCAGGTCTAAGTTGCCTAATTACACTGGCACCAAGAAAAGCATCACTGTTCATCACTATTCCTAGCTGCTATGAGTTGAAAATGTCTTTCCTTCATGAGCTGTCCCTAGAAGGCTTTGCCTTACCTTAGGGGGATTCTAGAACCCAGCCACCTATGGTCAGAAACCTCTGAAAGTTGGAACCAAAACAACTCTTTCCTCCTTTAAAGTTGTTTTATTCTACACGGTGATGTCTTACTGATAGGAATATAACTATCTTTCAGATCTTATCATCTGAGCATTTATAACATGGATATGACCTTGGCACATTGTGAGTCAAGGTATCCTATACTCCCACAGTGCAGCCATACTGCTTGTGTTATTGTTGATATTTTCACAGTTGCATTAGTTTGGCTCACCTCAGCTTCATTCCATTGTCTGTGACTTAGTCTTATAACATAGGTGTGGCTCTATTATATCCAGGGCTGCCTCCAGATTTAAGTAATCTCTTGAGACACTTCCACTCTGTTATTTTGGCCTATTCCTTTTAAGGCTGTCTAATTTCCTCCACCGCGTGCTGACTTTGTCGTCAAACTTTCAGTCAAGTCCTTTGAAGACATCTTGATGTAGCCTTGAGTGTGGAAAACTAGTGTAACAAACTTGGCACTTAGTTGAGTTCAATAAATACTAATCCCCAGTGTTCCCTTGGGGGATAAAAGATTATTTCAATCTATTTCTGAACAAGTATTTAATAAGTGCTGGCTGAGAGTTGTGAGTTCATAACAGAGGCTGCTATGTGAAATATATTGGCAACATGAGTGAAGTACTCATGCGCTTTTCTGGGTAGTGTTAATGATGCAGCCTATGACTTAGTTCAGTGGTATTGTTGACATGGGTGGGGATTAAGGTGACCACAGCTACATACATCTGAATAGAAGTTTTGATGATAACATTGTCTGACATTTAATATGAGTAATATTATCCCATAAAAGTGAAGAATTGTTAAACTTACTTATGACATTAATGTATTCTATGTTTCACTATTTTTTCTTATATGCCTGCTTTACTAGATTCAAAAATTGTGTATGTGAAGAACTGTGTCAAATTTGTCCTTTATCTCTAGTGTATAGTAGGCCTGTGGCTCAATGGTATTCTAGACAATTATCAGATCTATGTTGACTACACCACCAATCATTTCATTCAGAATTACTTTGCTGGTAGAATAATTGTCTTTTTCATTAAACACTCAGCTCATTTGCAGTTTTCGTCTCCAAAGGGCTAACATGTTCTTCTTTAAACTTGAAATTTCTCTAAAAGAAGTTAGATAAGTCTAGGTAGATGGTCTGTTTTAATATGAGTATTTTAGTTCATTTGATTTTGAGAAGATATGAGCTAAGGATCAAGAGACTCTTTCCTGGCTGGGATATAAAGAACACTTGGCCAGGAGACAAGTTCATGCTTCTTTAATACCATGATCAAGGAAGATAAAGAGTAGTTACACCATGGGCACACAGAAGAACTAACCAGATAGCCTAGGAAGAAGATGCAGCAGAAACATCGAGAAGCATAGGAAGGAGATGGTTGGGTGCAGAGGAGTGAAATGGAAGTATATGTCTGCTTTGAACCCCACAAACCCACCTACTTCACCTCATCTAGCGTTGCAACCGAAGCAAAGCCCCTCGGGACAACACATCTTGGCATTAGCAGCAGTGTCTGCAAGTTGGGTGGCCCCCTCCCTCAACCAGAAGTCATGCCTAACCCTGTTTCTGGGACTTTCTTGTGGCCACCCCCCAGTTCTACATCCCCCACACTCTCTGTAAATCTCCCCTGTCTTTTCCCACACCTGTTCCTGCCCTCCTTTTCCCTTCCACTACTCTCTCCCCTCCAAATCCCTTCTACTCTCCACCTCTTACGAAAATCATCCATATTTTGTTCATATTTTACTCCCCCCATCCACCGTCCATCTGTTCCATACCCTGAATGCCCCCCCCACCCAGATTAATTTTGCTTCTGATCCCATCCCCGTTCCCCCAACTAGCATTGCCCTACACTGGGTCACCGAGTCTATATTGGACATTAACCCACTGGCAGATGTAGAATTAAAAGACTTCAGCAAACCTCTGTATGAAAAGAATGTCAAGTGTCTGAAAAACTGCATTACAGAG
>Mus_musculus_nonrepetitive:1020144054-1020144583
TGCAACCTCACACAAAGTCAGGAAAGAAAAGTACAATTCAATGTGACCACACATTCAGGTAGCCCCGAGGAGGCCCCCATGGAAGACCCTGTCCAGGAAGCCTGCTGTAAAGTGAGCCAATTAGCAGTGACTTGTTGGTTGCTGATCCCCATGATTAAAGCCTTTTCTGGTGCAGAAAATCCCAAGCCGGGAAAGGAGTAGACCTAGCACAGCAGGCTCAACCCTACCTCAGGCATGGATGCTGTCTGAGCAGTGGACAACCGGCTGTGTTCTTCTCTGTGCGTCCTCAGAGACCCCAAGCTTCCAGTCCCAGCACAGAACTCAAACATGAGGGACTCATTTTCCTCAAAGGGGACCTTATGCTCTCTATAAGATTGCCCAGGACTTCTCAGCTATCTGCATATACAAAGGCAGTTATTATACTCCCATATAGGTCAGGAATATAGTCCTAAAAAGAAAGATCTTCCTGCCCTCACCTCCCAAATGTCTTTCTAATCTGCATCTTCTGGGTCGTTAACTCGGAACCCTT
>Mus_musculus_nonrepetitive:1528132036-1528139356
CTTTGAAGAAGGGATGCTTACTCTGTGCCACTGAGTTGTTGGAAGCATAGAAATTGACTTTTGATTATATAAGTGATCACAGTTTGTAGACAACATTGGACTTTTAAATAATGTTGGGTGCCGAGTGGCATTGCCTAGAAGAATTAGGCCTTGTTGGGATATGCTCAAGCCCGGCCCAGTGACTCTCTCAGTTCCTGCTGTCTGAAGATCCAGATGTGGAACTCTTAGCTACTTCTTTAGAATGCAGCAATAGAACACCAAGACAGAACTGTTAAACTATGGAGACTTTCAAAGTTGCAAAAAGTGTATATTGCATCATGATATGGCTAGGAATCTACAGGGCAAAGAGGTGGAATGTAATACATTTCAAAAATGTGTCCCAAACAAATTGGGCATGTTTGAGGAAGTTATAGAATGTATAGGAGATGGAGCTTGCTGGAGCAAGTGGGTCACTGGGGGGTGGGCCTTAAGGATTGTAGTTTATTCTTACTTCCTGTTTGCTCCCTGGATGACAAGCCATACAGGTCCCGCTTTTTGCCACAATTTTCCTGGCATGATGGAATGATCCATTTGAACTGTGGGTCACAATAAGTCCGCAAAATTCAAGCTGTTCAATCAGATTCCTAAAAATGGGAATTCACTTGTAGCTGTTATATATCACTTAGCAAAGCATCTAGCATCTCTTTATCTCACATTGCTCATCCAAAACAGAGTTCCCTTAGGAACTAAGTTAACTAATCTATTAAAGTATTCAAATAAGTATTGTGCTTCTACTCATTGTTGAGCTGTTATTTTAATTATCAGATGAAGGCACAGCCTTCTTGAAAAGAAAACGAGAGTTCAAGAAATGACAGTGTTAACTGTCAGGTAAGTCACGATGCTCAGAACCATGATGCTCTGTGGCTGCAACTAATCACACGGAGCATGGAGGTCAGACAAGATCACTCTAGAAATATAATGAGCAGACACAAAACAATTAAGTGATGACCTCATTAGAACACAGACAAAACCAAGATTACAGCATGAAGCAAAGATACAAGCATCCTTTTCTCCAAGATAACAGGAATCATGATAGCTTCCTTGCCAAGTACATGCGATACTTCACATTTATCTTTCCCCTTAATTGATAATATTTGATAAAATATGCAGGGTCACAATCTTAAGCAAACTACATTTTTCCAATCTTTCCTCAAAAGTCACCTGACAATGTCACAGATTCTACTGTACATTTCTGAGGTGTGTGCTCTTTCTCATTAACTAACCCAGTAATTCCAACATTACCTGACTACATATTTTTCAGAGTGGTTGGAGAGCCTTGATACTTGTTCTTCCCGTGGTTCATGTAGACCAAGAATTTCATGGGAGGATTTCTGATGAATAAATTAACTCTGGATACAATCTAGTCCTAATTATTTTTCTGTGCTTAATGGATGAAATTAATTGTGCTCATGTTTATAGTCTACAAAATAATTGACAAAGGACAGATATTACTGGAAGAATTAAGCACTGTTATATAATAACCATACTTTCAGCAATTAATTATAGTAATGAAGAATAGTAAACCAGTTTCTGGATAAAACTTAAAAATCCCAAACTAGTACAGGTTATGGGAAAGATGTCATTACAAATTGGAATTGTTATTATTCTGTATGCATTGTATACTAAGATCCAAGCAAAAGGAGAGGCCCTGGGCTGGAAACATTACTCAGTTCTTAAGAATGCCTGGTGGCTCATATCCACCTGTAACCTGTAACTCTATGTATGAATCCAATGTCTTTGGTCTCCACAAGCCCATGTATTCAAGAACATGTGTAAAAATGACAGAACCTTTAAGAGGATATTCCCTGGTTATCGTAGTACTTTTAGATGTGAAGACATGAACCACTATGATATTGAGTCAAGGCCAGTTTTCAATCTGGGATGTAGTTGTATCTAGGGAAGAACAAATTGATAGAATGACTGAGAACTCCAAAACTTTTGTTCACTATTAATATAAGATACTCACCTGGGAGACAGAATGTATGTAAGCTATTAAAAAACAACCGTACACTCATCATACAAGGAGGCTATAGTCCATTGTAATTCTACACCAGTCCTTCAGATTTCTATTAACTGATGCTCTGATTACGAGAGTGTCTCACTGATGATATAATTGTGGCTTTTAAGTCCATAACCCATATGCTTTAGCTTTATCTGTCCTGGCATAATACATGCTACCCTGCAGAGTGGTATTAGTAATTCAAACTACATCACAATATCAGCATTGTGGTATAAGCCTTTTGGTATATATGGTAGACTGTGCTCTTAGAAGGATATGTAGCAACAAAATTCAGTTCACATTTCAAATTAGTTTACATTTAAAGTTGTTATTGTTTTACTTGACTAATATACTTAATAACATTTTAGGAACTAGTAATTTTGGATTATAACTACAGGCTATTGTGCTAAAGGAAAAGCAGCTATTAAAACTATTCACAGCCAAGTTTGGTGAATAGTTAATATTTGCATTTTAAGCCATAGGAGAATGTACATTAAAACTGTGCTGAGTTCAGTTCAGTTAGAACAGCAAATGCTGTCAGGGTATAAGTAAAAGCAAACCCTTATTATTAATATGAATGTAAATTGACAAAGTAATTATGAAAGGCATAACGCAGGTTCCTAAAGAGTAAAACAAAGCTACAAGGTAATCCACCTATCATGTACATGAAGGAAATGAAGGCAGCATATATCAGAGAGTGCTACATACATGTTTATTGTGGAAATTATTCATAACTGCCAATCTGTGGAATCAGCTTAGGTGCCCATTAACAGGAGAATGTGGCAAACATGCACAGTAGAGGTTTACTCAGTCACATATATTTTCTGAGAAAGCCTAAAGGTCGTTGAGGGGATTCTATGGCGAGGCTAAGAGGGGCTGGTTAGACTGGGGTAAACATAATCAAAGTACCATGTCCTAGTACCCATTACAACATATATAATGAAAGGTGCAAATGGAATTATCTTCTATAAGTAACTCTTCGGAACATGAATTTTGAGTTAGTATTATCATACTAATTAAATGCCTTTAACTTCAATGAAGTTATTTACATATCATTATTTTTGGAAACATTCCCTTCATACTACTTTCCGACTCTCAGGAGATAGTCATTTTGTTCACACTTGTTATTTTTCTACATTCTGATCTCCAGTTGAACAAACATCTTCAGAATACATGTGACAAATGAAAGGGAAAATTATACAGACAAAAAGGAATTTTTATACACTGCTAGTGGGAACATAAACTAGTCCATCCAGTATGGAAATTAGTATGGAAGTTCCTTAAAAAAGTCTATAAATGAATCTACTATGCTCTAGCCATACCAATCCTATATATTAACTCTAAGGACTCCAGGTGAAATATCACAGAAATACTAGGCCATTATTGTGGTACTATTCACAGTAGCTAAATTGCAGACAAATTAGGTAGTTAACAATAGAGGAAGAAATATATGTGGAATTAAAGTTTTTTCTTTCATACATTACATTCTGACTGGATTTTCCCTTCCTCTACTTTTCCTTGTCTGTCCTCTATTACTCTTCGCTTCCCAGGATATCTACCAAACATGGCTTATCAAGATACAGTAAGACTGAACATAAACTTTCACTCTCAGGCAAGGAGTCAGAGACACACTGCACTCCCATTGTTGGATTACACAAATCATAAGGTATAGGCATAGAACCTAGCTCAGACTCATGTAGGGTATGTGGCCATTGGCTAATATGTTCAGTTATCAGGAAGAAGAGAGTTATGTCATTTGCAAGAAAATAGATGCATCTGGAGATGTAGACAAACATAGTTGTTCATATAAATAGTTATTATGTATTTCCCATACCCTCCCATGACATATCCCCCTAGATAGCATTGCTTTAACTTTCATATTATATGAACAAAAATCTAGAAGCTGCAATCTTTTTGGCAATTGTTTCCAGATGCATCTTGCAAACAATCTAACTCCTATGTGCACTGAAAAAATACATGAGAATAATAAAAACCATAAAGAGCTGAATAAATTCCTGGATATCCAGGATGAAGAATTTTATAAATCAGCATTATATCAGTTTCTTGTATATTCTAATGACACCCAGGGAGAATTCTTCTTTGGCAATTTCATAGGTGTAATACATTTTGATTGTTTTCATCCCTACCCTCTCTCATTTCCCTCTCCTGTCTACCTCTCCTTTTCTTGCTAATCTGTTTCTCACATTTATCCCCAGGGCTTGACTATGGCTGTCTGTGTGACAGTGAGATTGTAACTGTCCAATGGAGTCTGATGACTTTACCAGTAGTACACAACTAAAGATAGCAACTTTCTCTCTGAGTCTACCCATAGGTAATAGTTCATCAGTGTGGGGTAGTGTTTCATACGAGCATTTTTCTTCCTAATCTGGGTCATACACAGGCCCAGTGCATATAACTGTAGCTGCTGTTAGTTCATGATGACATTGGTTATACAAATATCATTTTCAGCCCTTCTAAGGTATGTGTAACCCTAAGGGGGTTAAAGGAGTGGATGAAACTGTAAGTTTAATTCAGAGCAATCTGGCTAAGAACTCACAGTTAGTGAGCTCAAAAACTCATAGAATGGATCTTGCTGAATGAACATGGTATGAAACTGCCCTCTAAATTCAAACCTCTGTACCTATAGATAATGCAGCTCTGTGATCTCATCAGAGAGTTTCTTTGCGAAGTGTATAATAGTAAACATAGAAACTCACAACTGGCAAAAGTGCACTGTGCTTAACAACTAATAGACCATTTACATTACAATCTTTCTCTCAAGGCTCAGAACCACTGCACAAGATAAGATATGGAGAATCAGAATGAAATGCTGGCTTTCAGACAATGACAGGGCCATTGTAGTCATTAACCCAAAGCAGCTGTAGTTGTCGGCACAAGATCTGTATAAGATCAAGCTAGTCAGTATCCTAACGTGGAGGGATGAAAGGATCATGAGCCTCACCTCTAACTAGGAAGCTATTGAAAGTTGATAACTTCTGGAGAATTGCCCCTGTTAGACCAACACACCCCAGTGGATGTCACCACACCAATGACTTCTTGTGTAGCACAAACTGGACTCAGTGGGCTGCAATAAAAGAGGATACACAGTTGAAAGAGTATGTGGAGGATGGAATGGATCTGAGAGGGTCAGTTAGGGGTAGAATTGGAAGATGATCCAAAAATATTATGCAGAGAGGGGGATAGTTTCTCATATAGTCCTGCTTCATACAGGCCTCACCAGCTGAGGACAATGTTACATTCCCCATCCCTCATGCTGAGTTTCCTGAGTGCTGCCCCACCACCTCTAGTCTGTTATGCTACCTTCCAGCTGATTAATCACCTTTGCTCTCTTCAGCTGTATCTTTCTCATTGTGCCATCATGTCATTTCAATAGTTATTATTATGTAAATTTTATGTGGCTTTTGTCATTTGATCAATGAACACTGGGGGGAATAAAATCTTTAGGTTTTCCAACCAAATAGAGATAACTTGAAATACTCTTGCACTTTAATTTTCTCACCATAAAAGGGCATATAGAAACTACTATTTATAAAACTCTAGCAATTACTTTTATCTTTCTTGGCTATTGATCTTACTTGGCATCTATAGCTACAAATCTGGATGAAACCTAAGTTGATAGCTATGATTTAGTAAGTGGGGCTTGAGTCAACTGTGGGATGCTTCCTTTGGCATTTTAATTCCTTTATGTCAGATGTACAGAGGTATAATTAACATAGAATAAAGTTTAACTTGTAATGTACAAGGTCAATGTTGTGTTCTAACGTGCATTGTCTGAGGCCATGTGATGAAGGCAGTGGAAAGAAACCATCCTGAGAAACGCAGCAAGTATGTTTAAGGCAAGGCGCAAAGGCCTTTAAAAAATCTTTTCCAATGCTTCCATAAAATATCTCTGATGAGATCATCATCAAGGGACTGAGAAGAAAAGCAGATGTCTGTGTCACTCTCTCAGCTGGAACCACTACTGTCCTTTCCACATGCTGGCTTTTTGTGCTACCGAGGCAAGCAACAGCTGTCTCCGTAAGGGAGAGACAGGGGTGGTAACCCTATGTAGAGCCCCTTTCTCCTTCAGAGGAACAGCTGCTCAGCTACTTAAGGAACCCATGCATCACTTAACATCTTCATGTGAACCCACTCTCCAAGGACCTGTGAGTCCCTGGTCTCAAGACCCAGGCTTTGTAGATATGCAACTCAGGTCATGTCTTAGAGGCTTGAGCATCATGGGTTAGCTGCTACTTGTGTCTCAGAGGCAGATGTCTCTGAATCTTCTCATCTTCTGGACTTCTGCTAACCTGGCATTGAAAGTGAGGTTGGCCAATAACCAGGAGATGTAGTGATCTAATAATTAATAGATATAATAGTAAAGAATTAGAGACCAAAATCAAGGCACTAATGTCCACAACTTGGCTAAACAAACATATTACAATGTGTATGTTTGAAAACACCACATTCTGTAGCATAAATAATGTACTTTTAATGTTTATATAGCTATATAAGCATCAAAAATGAGAGTGGAAATGGAAATCCTAAACATTTAAGTGAGTCTTTAGTTGCATTTGATTAAAGACATCTAACTATGTGGAGACAGAGTCTATGTTTACAGGTCTGAGAGTTCTTATTGTTAATGTGTCAATTCCCTCCAAATTAACACATAGCTTCCCAGAAGGCATCTTTCCAGAAATTGGCAGAAATTGATATAGTTATTGAAATAACAGAATACCCCAAATGTCTTTGAAATAAATAGATTGGGGGAATTACATTAACAATCACACAACTTATCATAAAAATATACCTATGTAGACATGTGCTATTGATATGACAATAGACAGATGTATCAATAGGATAGAAGAGAATGTCTAGTAATAAGCTTTTACTTTATAGTCCATTGATTATCAACAAAATGAGAAAGCATCTATTGGGGAAAAAGCACAATATTTTCCAAAAGTAATGCTGGGATGCCAATATGCAAAATAATCAACATAAGTTCTTAAATTGCTCCATACACAAATATTAACTTAAAAAACTTTATATTATGGTCATTTGATTTTTTGCTAAATGTGTCATTTAGAATTAGATGGGGCAGAAAAAATTGTACTTGCTTAATTATGTACCTTACTTATCACTATGCAAAAACTAATAACTTTGAAGTGACTATAGACATAAAAGTAGGAGCTTAAACAATAGCATTCTAGAAGAAAACCTAGGGAAAAAATGCACGGGTATGGCATTGGTAGAAAAATACACCTTATAATTCATCATAATAG
>Mus_musculus_nonrepetitive:877371176-877372180
TGAAACCAAGCCTCTTGTGCACAGGGACTAGTTTCCTTATTTTCTAATAATGTCTTTCTCTGGATTTGATAAATACTCATATTAATCTAAGTAGTCCAGATTTAGTCACAGGTTAGGGAAAGTAAAGAATTTTTCTACATGTAATATGTGTATTGGAAGTATTATTCTGGTAAATCATTTTAATCAAGTCTGTTTTACTCCAGAAGAAACTTCCTTTGGACATTGAAACAAAAAAGTAGATACCTCTATCAGTAATAAAAATGGTTGTATATAAACCAGATTAATGCCAATCAAAGGCACTTGGGATTGGTGCTTCTGGATCATCCATCCAGTGCTGAAATATTTTGCAAATAATGCATTATCTATAATGGCCAGAGAGGTGTTTAGTGCATGATTGTTATTAAAAAAATTGACAGGACACAGGAATTTTTATTTGGCTTAAAACTAATATGTACTTATGACACAGATACAAGGAAACAACACAATGCCCAAAAGTAAGGGCTTATTGTGGGTTGGCAGTTTTAGAAGAAGAGCATAGCAGTTGTCATATCTTTGCACAGGCCCAGTGATCCCTCCTCCTTCATTCCTTCAACTGTAGGCCAAGTATCCAAATATATGAGCCAGTGAGAGCCGTTCTCACTCAGTCCACCACAGAAGGTGAATGCCAGGCTCCTAGAGGACAGACTGATCAGATTCCACGAGAGCTGGACCTGCAGGTGCCCGAGCCAATTATGGTGGGAGCTGGGAGCCACACTTGAATCTGCTTTGAGAGCACTAGCCCTCACGTTATTCTTAGGAACAACTGTATAACAATGACTCCTTGAGTAATTCTGTACATGTCCATCTCCTAAGGAGTAGTTTCTTCTGGAGTGAAATGCTTGAGCCAATCCCAAAGGATTTACCAGAAAAATACTTCCAAACATATATGAGCATGTAGGGAAATATTAAGTCTAATTTCATTGGATTAATGGAGCAGGGACAATGTAATAATTACCAGTTTAAGC
>Mus_musculus_nonrepetitive:190065680-190066417
AATGTGTGATTTACTCTTTAATATTGTATCTGTGGCATAGATATTTAGTATTTAGACATCATTTTGGTGGACTTTTCCCACTTTTGATTAAATTTCATTGTGCTTCTTTGCAAAGAAAGGGAAACCCAGCTGGTGAATTGTGTCTGCATTTTGAGCCTAACTTGGATGAGCTATACAGACATGGTAGTCTGTGACCTTAGTTAGCACAGTATCCCCACAGTGTGCAGCTTACCTCCTTTGGCTCTGACCCAGATGAACCTGGCTTTGCTGTCTGTGATCCAGGCAGACCCAATTCTCAGGGGATAGCATTCAAACACTTAAACTTCACTTCACAGCTGATTTTATTGAAATTATGTGTGGGTATACAATTATATTTGAGAATGAGTGAATTTGCTATCTATTTGACACGTGTGTTTCACAAGGATCAGTATGAAAACATATCTTTCTCATGTTTCAGTTGCATAGTCAGAAATGGCCTATTTAAACATTCAGAGTAATTTAAATATAGTATTTATACAGTAAAAGAATTTCTAGAATGTATAGCCCTTTATGAATAAGCTCTGTGAATGTAGAAAGCATCACAGATTGTATTGTAGTAAAATGTAAAACTAAATCAATACTAAATTTTAACTACTATTATATGGTAAAAGACTTTCTAAAACATATACCCCTTTATAACTAAGCTAGAAATCGATATGACAACAAAGCTGCAGAATTGTATTTAATAAGCTCTTCCG
>Mus_musculus_nonrepetitive:8336719-8345252
TTGGCCTGGGATATCTGTTTTTATAAAATTCTGGTTCTAAAGTTTAGAATTGTTTATGATCTAGACTTGTTTCCTAGATATCACACTCTACATGTACCCCAGGACCCCTATTGTACCTTCTTTAAGTATTGGCCATTCCATGGTATAAGAATTTATGCATGTAATCACATGTTCATATGTGGCACACAGGGTTTGTACTAGTTCACTTAAACTATTATAATAAATGTCTCACTGGGTGTTATAAACATCAGGTATTTATTTCTCATATAGCTGAAGATCAGAAGTCTAAGATCAAGGTGTCACTGACTTGGTCACTGATTGATTCTCTTTCTAGCTTATAGATGTTCTTACATGATGTGAAGAGTTCTTTTCCATCTGCCTTTTTTGCCGGGGCACTAATCCAATTGGATAAGGGTTCTTCTCTTCTGACCCCATTTAGCCAAGTTCCTTCCACAAAGGCCCTGCCTATCTCCAGGGCTAGGATGCATGTGGGACTGTCAATAATATTCATTCTACAACAAGTTCTTCCAACAGAAACCAATGTGATTCACATTTAACATTGTTATGTGATTTGTAAATTAGAGGAATCTAATTTCAGCTACTAACCAAAATTAATGCCAGGAAGGCTCTCACTTTCAGATGTCGTGTGAACAACTGATCATAAATATAGACATAGCTATCCTGTATTCTTAAAGGAATCACCTCAAAAACAATGTGAAGACTCACAATTTACTGTATTTTCATGTCCTCAGGGATTCCATATCTAAAGTAAACTTTTAAGTAAATATTAAATTATTGCTATATATGACTCACTGTGAATAACTAGAACTTTATATACCTATTGAAAGCCTAAATGAGTGATTAGCAATTCTATTCACAGCATATAAGCAAATGGGAGTCAAGGACTGGCTATTAGATTGCCCCTTCTCAGGAAAACAAGCACCCCACCCCATCTTTCTTTATCTGAACTGCTCAAATAGGAAGAGAATCAAGCTGCAGCTGTTGATGCAAACAGGATTAAGGCATGGCATGAGCCTAGGGAAAGGGGGGTGGTTTGACAGCCATAGGAGGAAGATGAATTCCCAGCAGTTTTTACATTTACTGAGATCATTTCTAGTGAGTCATATTTCAGTTTTCAGAACCTCCAGGTATATTCCTTATAAGAATCCACTCCTTTAAATGGTTCTAACTTATATATTTGACAAAGTATACACAGTTTAGTGTGTTATATGGTATTACACAAATTTTAGAAGTAACAAATAAAGCTATTTCCTGAAGAGGATATATCTAAATTGGTAAGGGTAAATTCAGTTTAGATATTATTAGAAAACTCATGGATGTTATCACGTTCGAGGTATTTTTATATAGTTATAATGTTGAGTCCATATACTATGTAAAATAATGTTTTGACAGTTTTAAGTGCCTATTTGTGTGGGTGGAGGGATTAAGATAGTTTCTGGTTTTCTAAAAATGTACTTAATTATTTTGAACTAAATAGCCAATCAGATGTTAAAATGGCAGTAGGCTGCTAGGAGAAAGAACATTCCATGCCCTAAGGCATGAGCCCATAGCATATTTTGTATGTTGTCAGAATAACTACCCTTGATCAGAACATGGAATTGAGGTAGAAGAGCCATATATAAATTTAACAAATGCAGAAAATATTGTAAGGATGAGGGAGAAAACTTTGGGATAATTAGAAGGGATAAATGGCATGCTACAACTTCATTTATGAGGAGAATCAAGTCAAGCAAGATCACAAGGGAGTCTGCTGCTGTAAGTCACACAGTGGCTGATCTGCTTTAAGCTCATTGAAGGATGCCCTGGGCATGATTGCATTAAATATGAGTGATAAGAATTACTGTCCAGTTGCATGTAAGGTAAATAAAGGCTTTGTCTGAGATTGCTACAATAATGGATTTACATTGTGTTGTGATAGGAAGGACATAAAAGAGCAGGACTTAACAAGAGATAAGTGTTATTTTGTGCCAGATAAGGTTGAGATATTTGTTACATGTAAGGGGAAGTGCTGAGAAATAGTGTACATTAAGAGTGCAAGCAGATACATTCCAGCCTGAGGCATGAACTGGAAATTAACTGGTTGTAGATGAAACTAAGACATTGATCCCGAACAAGACACCTAAGTTGTGAACACAGAGAAGAAACACGCTATGAAACATACAGTCAGTGACAAGCAGGCACACTGATTGGTCAAGCCACACCCTTACCAATTCTGCCAACCCTGAGTTTCAAACTCAGTTCCACAGGGCTTTGTTTATGCTCTTTTTCTGCTTTAAATTCCCAAGTCAGAGGCTTCTGAGTAATTAAGTGAAAGGAGGCACTATGTCAAGTGCTGACTCATGCCAATGATCTCTTGTAGGAAAGATGAAGGTAAGCATGCCCTACAATGCTGACTTCATTTCTATATAGGTTTCATTTATAAGAAACACGATGTCAGCTTACTGTATGTGTTTGTTTTCCAGAGTGTACTGTCCTCGAAACTGTATGCAGTCAAATCCACATTATGCTCGTGTAATCGGGACCAGAATTTATTCTGATGTAAGTATGCTGATTGATGCAGCTCCCAATATCTGCAAGAATCTAAATACATGTACTCATTTAGATGTGCATATGTGTCCTACACAGAGTCATGGGATTGTTTCTGAACTGCTTATACATATTTTCAGAATTGTATAATTACTTATTTTCACTATTTTACTGCATGTCTTGCCTATATATATTAGACCCTTAAGGAGAGGGTCTGGACCCTAGGGCGGGAGCTATGCCAAACCCCATTCAGTTCCTTTTAGCAAGCTGTTGTTGGCATATTATGAATAAGACTTGGTAGTGCTAGTGAAGATATCTGCAAGAATCTAAATATACATGCTCGACACAGTGTCCTGGGGTTGTTTCTGAACTGCTATACATATTTTCAGAATACCTGTATAATTACTTATTTTCACTATTTTACTACATGTCTTGCCAGTATATCAGACCCTTAACGAGAGGGCCTGGAGGCATTCTTAGGTAGGAAAATTCAGTTTGTTTCTCCCCAATCTTTCTTTGGTTCTTCTGTGTCTGAATGTGAACTGGATAGTTGTTATTTTTTATATGTTCACTGCCAAGGAGGCATTTGAAAAATGATAAAGAGTTGCAAATAGGTTACTTGTTAATGTACATATAAAAGGGAACTAACTGCCAGCACATTGTAATGTGGGACTTTAGGTTGATTGGAACAGGAGGTCTAGTAACAATAGCTTCAGAATGAATACACTCATTGCAGGTGCCTTTTGTAGTCCTGACTACTAGAAGATTTTAGGGAGATCGGTTCTAGTGAGAATTGTTGGTGAGTATAGATGCAGCATGCACCAGAGACAGCTTTGCAAGGCTCTGTACACATAAAAACTGCAACTAACATTGGCCAATAGAGACAGAGAGTCTGTGTTGTCATGATGATGAGTTCAGATTCCATGCTGTGGATATTTGGAAGGAATTGCAGATTTAGGAAATCTCTTGGTGATGCATGAAGTCAGTGAAATAGTCTAGATGTTTGGTTGCAGGAGGAAGCCTGAATTATATATTCCCTCTTACTTTTCTTATCAATAAGGTAAGTCCAAATCCTTCCCAGTTCGGCTGCCCCTTTGACGTTCTTGCTAAGCCTCCAGCCCCAGGATTGGTTGACAAATTCACCCATCCATTCATTTTGGTTCAGATTCTTACACCTGAAATAATCATTATTGTGCTCTTTATTTCTCAGTGCCACCACTTGCTTTGTGAAGTACATAGGAAGCTAAGATGCCAGCCTTCTTTCAACTCTTTTCTCACTTTGGCCTGTGTTACCAGGCAATGTGATCCTTGTGATTATTAATCGTGAAGTTCTTTGGAGGCAGCATCTGGGCAATTCAGTTGCTGTTTTTGTCTGCCAAGCAATGTAAAGTCAGGACATAGAACACAAAAAGGAGTTATCCCTTAGCGGTTTCCCCTAAGTTCCATAACTTCTCGTTTTAGACATGTCTCACTATTCTGTCTGTAAGGGATCTCTTGCTATTTAAAGTTCTGTCCTATCTAAAGCCTGTAGACAATATGAGCTGTTAGTGAACTGGAAGATTCTTATCACACAGTAACTGCATAGCTGTAGCTAAGCCTCCCAATCGTCTTCGGTCCCACAAGATGTGTAGTCTCTCCAGTTAAGGTTGCCATGGAAAGTTAGGGAGGAATCAAGCAGCTTCCCTCCTATGTTGCCCTCTTTCTGTCTATAGAACTCAACGTATCTTATGATCCTGCTACTATTGACATCTTTTTTTTGTAGCTTACTACAGATCCTGACTTCATTCAAAATTTTGCTATGTTCACAAATGAAATGTATCACTTCAATAATATATTCTTCTAATGTGTGGGTAGGAAGGAACTTGACGTCTGGACTTAGGGAGGATGATTGCTGACTGCATGCTTGAGAGCAAAAGAGTACTCTAAAATACCTACATGAGTAATGCTCATCACACAAAAGCATTTCCGGTGCCTTGAGGGGAGAACGCTGATTACACTATTTTAATAAAACAAGAGGAATACTGAAATGTGTTACTATTAATGTCATCTCTTATGAGCGTTCAGTGACCAGTGCAATCTGGACTTTAACCTTCTGTGTGAGATGCCTGCTCCTCAGGGGAAGGACATGCAGTCTTTGATAGACTGCATTTTGTAATAGTGCAAAAACAGAGGAAGGATCAGACATCTTGGCCTTCAGGCTCTTGGAGCTAATAAATCCTGACTGATGCCTAGGGGTCAGCACCCTGTGATAAGGCAAGGTCAGGCCAGACATGCCTATTTGTGTGAACTTTAAAACCCTTGTGAAACCATCCCCATTGTGAACTGAGAAAAGAACCCAGCAGATGCCTATCTGGGGAAAGTCCATCGGGAGGTGAAATAGATTGTGGGTTACTGAAACAAGCCAAGTCCTTCCTGCCTAGCTTTGCCTTGATAACTAGCTATTGATTCATTTCCATAGAACATTTTGATGGTAGCCAAGTTTTGGATCGAGGGAAGATGTCCATGGTCCAAAAGAAAGGATGTGACTTTGGAAGACAGTAGTTTTAAACATTGACAATTTGCGTCACAAACATCAAATAAAGCTTCTCCTCTGTAGAATTCCTGTTTAGCTTGGATTTTGTAGCTGAGTGTGTGAGTATGGCATAGTAAAATGGCTGTGTATAGATTATTTTAATCAGGAGAAAAATCTCCATTTCATGTATGCCTGCATTTTGGCAAATGGATCTTAGATATGTGTTGAATTACTTATAAGTAAAATCAGAAGGAAGCGAGGGTCATTTCCTCTATATTGTGACTGTTTCATCGCACATGTCACAATATCTACCAGCAAAGGCTGAGAATTATGAATGGTGCCTGTACTCCTTTGGTTTTAAAGTTTTGCTGGGACAGAACAAGTATTTCCAATATTGGTGATGGTAAGTTTTCGCTATGCCAACTATGTTTAGCCTCTACATTCAAACTTGCTGAGAACTGGTTTGATGCGTTACTTCCCAAATACCCCTTTATGTGTGGAATATTATGCAACAGCTGCTCACTGGCTACACTATAGAGCAGTAAGTCTGGCATGGAATTTCTTTCTAATGGTGGCTATTGTCTTCACTTGCTCAGCTGTCTAGTATCTGCAGAGCAGCGGTGCATGCTGGGGTGGTTCGAAATCATGGTGGTTATGTGGATGTCATGCCTGTGGATAAAAGAAAGATGTACACTGCTTCTCAGAAAGGTAAAGTCCAACAAAACATACACTATTTTACATTTTAGTGGGTTCTCTTACTAGTTGCTGCTCTACAGTTCTACTTAGAATGCTAAGTGACTGAACTATGTGTTTCCTTTGAGTGAGCCCTGGCATGGCTTCTGTTCCTTCTGGGATGAGAGGAGCTCTAGTACCAGATGCGGTTATCTCCTGTGGATTACCCAGATAACCACTCTCTTGTTAATTGATCTTATAAAAAGGAAATTTCCTTCATCCTATTTCAGATTTTCTAGAATACTTTTTATATATCTTTTTAGGTGTGCAAGACACTGAGTATTTCTCTAATCCAGTTATCTGACAAAGTATTTGACCAACACAATGAGTCTTATTTTCCCAAGGCATATGCTTATTTTTCGGGTATATGCTTATTGTGATGTAAATGAACTCTTTCAGGCTATCTTATGTTGTTCATCTTACATCTAAGTTTTAGATGTTTCCAGAAACACATTTCAAAATTATAGGATAAAGCAGTTGAGCTTCTAGTAGTTTCTAAAAACACAAAGACTATCCCATGGAGCATATGGAGAGTCCAGATTGCCAGTTCCAATCAAGAGTTACACGTTAAGTGTCTTTTTTTCACTTCTGCATCTTGGCTCATGACCCTTCTATGTACATGTATGCTTGGTGTGCCATATCATTGTGTCATGCCTGCTTATTTTGGTTAGTATCCTCACTTTCTATATATAAAATCCTTTCCCTACTTATTGTATAAGAATGAATATAGAAAGGAATTTTATTTTGTCCTTAGGAATATTCAAATGCATTTAGAATAAAAGTACATAGTTTTGCATTACTTTCACGATGGCATTTTCTTTCCAAATTTGATCCAAATTTCACTGTCATTTTTCTCAAAACTATCAATGGTGATACAGTTTGTATTTGTATTGTATTAAAGTTAGGAAGTGATTATAAGTCAGTACTCTACAGTGTTGCTTAATTATCAACCAGGTTCTAAGTTGTAAAGAACTACTAATGGGATAAACCAATTGCAAAGTGTAGTCTCAGTATCCTTGCAATAGGGGTGAAAGAGCAGCTGCCTAACTCCACTGTATTAGAACTTACGGGGCAATTCATAATAACATGCCCCCAATGCTGTGAAACTGTGGAGTGTCTACTGTCCTTCGTGAGCTTCTCAATTTACTTTAGTAATGTTCAGTCCAGCCACTACCTAGACGATTATGTCATCCTTACCAGAGCTTCCCCAGAACAGTAAATGATGGTAGTCTGAGACAGTTGGTCCATCTGACTTCATGGAGCTCCTTGCTTCAATGTCCTCACAGAGCAAGATGTATTGGAAGGATTATATGTACAGATGACCTTGATGTCCCTTTTGTGTTCTTGCAGTTTACAGAACCCTACAGGAGGAAAGGCATTCCGTGTATTCGCTGTTGTTTGACCGGGAACACTTGGAAGGGTAACAGAAAGCCTGCTCCAAATGCCACATTTCTGATGTCTGTATACAACTGTAACATTGCTGTACAGAAGAGAAAACGTATTGCCAGCCCACCATGAGACTACAAATGCGGGCCACTCTTGATAGACATGGGGAAATTAATGAACATTAATGGTTTTAGAAATCCTGTGTTAAATATTGCTATATTTTCTTAGCAGTTATTTCTACAGTTAATTACATAGTCATGATGTTCTACATTTCTTATATTATATGGTGCTTTGTATATGCCACTGATGAAGTATATCTAAAGTGACTGTGAATGGCCCTTAGAGAATTATCTGTGCATTGAAAAGCAATCAGCCTGAAAACTAAATGAAACTTTTAAGTCACTTTTGTTTTTCAAACCAGTCCAGTATTCAGTTCTGACCTATTTTAAATCTCTATCTGCCTTACCCTTAGGACTGGGCAGTTTTTTCTCTTGTGTTAAGTTTCATTGTGCAGAATATTAAGTCCTGATGTGGCACTTGTTATTTTGAAGTGAGAATATTTGGTTCCTTGGGAGGGGCCACACTGGCATGTGGGGAAAGCCCAAGCAGTGTGATGGAATCATGTAGTAACTAGAGGGGGAGATGGCAGTCAGAGCTTGCTGACAGAGTTGTTATTTGAACTGAGTTTTGTATCCTGGCAGGTACTTCTGCAGGCCAGGAAGTACTGGTGCATTATATTATTATTACCACTGGTTTTCATAATGGTAAACAGCTTTATGTATAAACCTTTCATTAGTGTGATCCTATGGTAGTGAATGTGCTTTGATACTTAAATTCTGTAAAATGTTAGGGTATTTTTTATTCCTGCTGGTGAATTTTTCCATGGTTTGACTTGGTTTTATTTATCTAAATTGACTTACTGACATCAATATAAATAAGTGGTTCCTAGTAGAAATGCACAATTTCTACCTAATCATGCAGAGATTTGCTTTTTGGAAAAATAGTCATTTATTTAGAAACATTATAACAAGAGAAATGTTGAATAAGAGGAGTGCTAGACAACAAGGTAATGATTATAATTATGGAAGAGCTGAGTAGAAAATAAAGGGATATAATTTGAATGCAGGGATCAGGGAAAGGAACTGGTGTCAGAAGTAATTTCAGAAAAGTAGTTTAAGAATAAGGCAAAATTGCCTGGTCATTTCTTGAGGATTAGCAGACAGTTAAATTGCTCAAAGGGAAATCAAGAGTTTTAAAACATAGTGTTCTAGAATTATTTTTTCCCAAAATACACATTATCAATTTTCTCCATACTGGGTATTTTCACTTTATAGAGAACTAGATTTCATAGGACAT
>Mus_musculus_nonrepetitive:1053563109-1053570672
GAGGTCCTTTTTCATCAGGAAGAGAAGTTATCTAACTTAGCCTATTGGGCTACTTGCATGGGGTGGTATTTGCTGGACTAGAGTTCAAAAGAGCAGAGTTTATCTTGAGGCAGTGAATTTGATAATGCCAATCTCATTTCTCTGAAAGCAGCCATTTGAAGTGAGGCACTAGGGCCCCACTAGGGGTTAAGTTCGAATTGTTTGTGTATGGCATCAGAAGCCACTGGGTTAGACTCCAAACAGTGGAGTCTAATTTTGTTTTCTACCTTGCCCTGCAAGGCTGCGTGAGTGGCACCCTGGGAACTCAGAGGCCAACAATGGCTCATCTCAGGTACTTCCTGCAAGAGGTAACTGGAAGGGGCAGGTTCTCTGAGTCAGAATGGCCCTTGGTGTTCCTTTTTATGAGCCCCCGGGGAGAGAAGAAGCAGCCAGACCAGAGCCAAAGCAAACTGTGGACACAGTCCCTGTCCTGGCAAAAGTGAAGGGAGGGAGCATGATCAGGTGCCACGTTCCATGTCCCACCTAGGCTAAAGATGACTTAGCTGAGTGGATGTGGACTTGAGAAGGCACAGGCTTCTCTCCACACAAGGTGGAGCCCAAGTTCTCCTTGCCCAGGGGTTAGTGCAGCCTCACGCTCCTGTTCTACATGGGCCTTATTTGGAGACCCTGCCCTGCCCCAGGTCAAGGTCCCTAGGATGAGGAAGGGGGCATGGAGTGTGCCAGGGTATCCCAGAGCTGCCCTGAATGCCTGGAGCCTCTTCTCTCCCACCAGGGTCTGTCTGCCTTCAAGGCTATCCTGCCTCACTGGGGATAAAGATTCTAGGACACTGCATTCAAGAGCATTACATTTCAAAAACTTTTGAAAGGATCTTGTGAAGCCCAGGCTGACTGGGTGGGGTTTGGGACTCTCTCTAAGCTTACCAGAGAAGTTGACAGTCCTGACCAGGAACTTCAGTGGACTTCCTCTAGGACAAAAGAAACTCCTGGCCACCTGGTGCTTTAGTGTGCCTCCAGGGAGATAGCTTTCCAGGAGGACCAGAGCTACAGCATTCTCCCTGGGCCCCCACCTCCTCCATTTCCTAGGCCAGTTTTCTGTGGTTCTGCTCAGATCACAAACAACACCTTTGCTGAGACCCTTGGGCTGGGTTCCTTCCTGTTCCCATTGCCCCCTGAAAGTACCTTAGCACACTAGCTAGCTTCTAACTCAGAATCTAGCCCCAGGCTGACCCCAGTACTTATCACATTTAACAGTCATTTGCTATGGTAAAGTAATAAAGAAGCCCTTTGAAAATTATCATTATCGAGGAGCTATGGATACCTTCTGTGGGCACCTTCTAGACCTACCCAAAGCTTCCTGCCAGGCTGGAGCGCACTCCCACACTGGAATGTGCGGCGTTGGGTTGGTAGTGGATTAAGAAGGAGGCACTAAGGATGGGGCTGTTGAAGGAGGTCAGGAAAGGCCTTTCTGCAGTGACCTAGGAGTAGAGACTCAAGTGAGGACTAGAATCTTGTTCCTTCCTCAAGGGAGCCTTGCAGACTGGAAGAGTGCAGGCAGAGTCTCTGTGTGGGAAAGAAGCCAGGTGTGTTAGAAAAACATCTCCCAGACCACGGGTGGGGCATCTGGGAGGTGAGCCAGGGCAGTGTGCAGGAGGTGAAGCCAGAGGAGGCTGGGTGGGAGTGCAGGGGCTCTGTCTGCAGTCTTACTAAGGAGATGAGTGTTGTTCTTCCAGGAAAGGGCTTTGAGCAGGGGAGCAATGGGGAGCTCTCTAAGGCATTGGCCTCAGGGCAGGGGCGACTGTGGAGTATGAAAAGGGCTGGAGCTGGTTGTGGGGGACACCCAAGGCCTGGGGGAGCATTGGCCTGCTGGGGTGATTCATGAGAACACTGGCCTGACCATGAGGACACTGGTCTGACGTCTGTCCACACCAATTTGAGTGTTTATCTGATTACCCCCCAGAAAGACCGTGGTGCAGCCGGGGTTCTCCTGGATCTGCTTTGGCAAGATCTCAACTATGCTCATGCAGAACTAGGTCCCTCTCTCCAAGAACAATGAGCTCTATCTGCTGGTGCCAACGCTCACCGAGGGAGTCAGATCATTGGTCCAGCAAGTATTCAGGGGAAGAAAACCCAGTCTGGATTTAAGCTCACAAGCCTTGCACGCTTGGGAGAGGTGATCAGTTTATTTGAGTCTCTGGACCAGAGTGGCAGAGGGTGTGGAGGAAAATCGGCACTCCTAAGAATGGCTGGAAGACACTTTGATGGCTGTAAAAACAGAATGCTGAGCCCCAGTCCTGGCTGCTCCTGGCTGAAGTGAACTTCAGTGCTCATGACTTCAAACCCATCACACAAGAACCTGCACACACTCATACTGATATAAACAGAGTCACCAGCACAGTGACTGGCATGCTCACACCAACACTGACATGTGCACACATTGACTTGGGCTCCCACTCACACATTGACTTAAGAACATGCAGACACATCTTCACAACTGACACAACACACATTCAAACTCATACACTGATGGAAATATCTGCACAGTCCCATGCTGGCACACCACAAACATGGATTTATATTTGCACACATAGATTTATATTTATTTATATTTGCACACATCTCTTTCACCTCACACTTTTGTACACAAGCCCATGTTTCATGCACTCTTATGTAAGTATACATGCATTCAAATGGATAGTTATTTGAACGTGTATACATATCAAAACAGGCCTGCACACAAGACATTTGTCCTCTATTCGTTTTGCATACCCGGCTTCTGTAACATTTACCTTCAGTCCACTGTCTTAGCACAACCTTAGGTTTACACTACAGTGAGAAAACTGTGTCGGGGAGAGCAAGGGTGTGGCCTCCCATGGGTCCTCAGCTGCTTTCCTATTGGACATCAGGCAGGTGCTATGAACCCAGGCTACCTGCCCATTGGGGATAATTTCCTATCATGAATCACCAGAAACTCAGAAAAAGGCAATTGCTGGAGACTCCTGACAGAAGTTGGTGATGGGCCAGGGTCAGAGGAGGGGCAGTGTGGAGCCATAGGGACTCAGAAAGGAGGGTTTTTTTCCTAAGCTGGGAGCCAGGCCTGGGCCAGCAGCAAGGGCATGTGGGTGAAAGAGGACATCCTGAGTAATCGAGAGAAGCTTCGGTAAGTGATCTAAGGGTGACAGGTGACCCTGTAGACACAGGCTTGATATGTTTTGTCCCCTCTATGTACTGACTCCATTTGTGGGTGACACACATAAGCTTGCTGAAATCATCCCAGCTCCTTCCAATGTAGTGACTAAGGGGTGGAATTTAAGCTCAGGGGCCCTGGCCCTGAACCCTGAAACGTAACCATAGAGGCTACAGACGCCCTACAGATACTGAAGTTTACTCTACTGGCTTAGATTTCCCTCCCTGAAAAAGCCAGCCAATTTTGAAGTCAAAAGGTAACACATACAAAGCTTTAGGTGAGTCAGCCAAGCAGGTGCAGAGCTTCCTGAAGCAGGAACACAGAGCTAATGGCCATTCGGATTGTTCCAGTACCCTTTGGACCCACCCTGTGCCCGTCCCATAATTCTAGTCTCATTGCTTCAAGAATAAAGGACCATGACCCCCTGAGAGCTGGCCTCCAGCACCAGGCCCCTTCACACCAAGCTGTCTTTGATCCAATCACCGCCTGCTCTCTGGCCCTGGCAAGCGGCTCTAACACAGAGGCTCTGTTCATGTGCTCTCTGACTTTAGGCTCCTGAACAGAAGCACCATGGAAAAAAAGCTTGCGTAAAAGGCTGATTCTTGCAAGCAATGGTGCCCCATGCCTTTAAACTGAGCACTTAGAAGGCAGTGAATGCCGGCTTGTGATGGTTGCTACCAGGTTACTGTGTCAGTTTAAATGCATTAGTAACAAATACATCACCAACAATATGTCAGTGTTGCCCCTTGGAGTAGTTTAACCAAGAGCCTGCTGAGATTCGAATTCTCTACCTCTCTCTGGTGTATCTTCACTCATTTGTATGAATCTGAGCCTGCCGGAATGCTGTCTGTCCCTTTATCTGTGTCTGTATGCTCCTAACAAAGGTCTTTGCTCTATGTTTGTCGAATGGTACACAAAGCATCACATAGGGAAAGTGATAAGTTTTATAAAACAGCAGCATGATGTGGTGGGAGGGGGTGCCTTAGTGGGCTCACGCTGAGGAACCCCTGCTGCCCGAGGTATCACCCATAGGACAGGTCTGGTATAAAAAGTTTATTTGGGACACCGTAAGGGCATCTGTCCTTTTATATGAGTCAGGAAATGCTAACAAAAGAAATGAGGGACTCTTCACAGAAATATTTAACAGAGTTTTACAAGGAATAAAGTCACTGACTCCAACTGACCCAGACAACAAACTGTAGCACACCATCACTGCAAACAGGTCTGTGTCAACAATGAGCCACATTGTTTCTAACATTTATGGTGGTATTCATTTTCTAAGATTGCTTTCAACCTATTTGCTGTTTACTTACCATGACACACATCTATGCGTACATTACTCTAGATTGGGATCATGGGAGAGTACATAGCTTAAGGTTACAACTATGCACCAACTTAGATTGCAAAAAGTTGATTACTTGGGAAATCGAAGGCAAGTAAGGTTGGTTGTTACAGCGTTCTCTTAAAGACAGCTTAAACAAACAATCTGAGTACACAGTAGGATGGCAGCCTTAAGTTTTCAGTGACCTCAAAGTGTATCATTAACCTGGCTGTAAGGATCCAGCAAAATTTCCAGTCTCTGAACATAAGAGATAGTTTTATAACATGCATTGCCACAAGTTACATTTTTGTAAATGAGGCTACATATTTGACAAATCTAGCTTGGCTCGAGACAGAGTTTTGACTATATAGTCCAAGTCCACCTCAAAATCAAACCTACCCTGGCCAACAACTCTGAATTTTTAATAAACTCTGAAAGCCACTCAGATATTCACTAGAGGTTGTAGCCCGCTAGACAGAAAGCATGAGATCCACTGGACTTCTATGAAGCTATGAAGAAGCGTGAGAGAGACCAGCAATTGTGCACTCAGAAGATCACGTGACTGTGGGTGAGAGGAAGGCCGTCTTAGCACAGCAGCTTGGGGTGCGAACTAAGAGACCTAGCTGAAGACCCAGCCTGGAGCAGGTGACCTTCAGCTCAGTCACAGCCTCAGTTTACCCAGTTACTGAATCAGCACAAGCTGGAAAGATCTAACTTTTTTTTCAAGCTAACAAGTTGTTTTTGCTACAACTTTACAGATGCTCACAAAAGACACAACCCTCCCCCAACCTCTGGGTTTCCAAGGATGGTGGGTCACTTGCAATTTCAGTACCCAATGAGTGCCAAACCAACCTGGACAATCCTGGAGGTGCTTGAGCTTCGTGTTTGCATCGAGTCCTCTTGGCCATCAGTTACCATGGGAACGATGCAAAGCTGGACCCTGAAGGATGCTACATAAGCCATGGGTTTTGCATTAGGAAATCAAATCCCCTGTAACAAGCCTCAAGCAAAGCGCTATTTACTCCGGAGAGAAATAGAATCATTCGACAAAACAAGCAGAGTGCTACTACAGCGCCTTTGAAAGACATGAAGAAACACTGCCGGAGCCTCTGCACGGTGGAGGGCCACCTCCCATGAGCCTCTGCAAGGTGGAGGGCCACCTCCCATGAGCCTCTGCAAGGTGGAGGGCCACCTCCCATGAGCCTCTGCACAGGTGGAGGGCCACCTCCCATGAGCCTCTGCACAGGTGGAGGGCCACCTCCCATGAGCCTCTGCACGGTGGAGGGCCACCTCCCATGAGCCTCTGCACGGTGGAGGGCCACCTCCCATGAGCCTCTGCACAGCAGATGACTGCCACCCATGAGCCTCTGCACAGCAGATGACTGCCGCCCATGAGCCTCTGCACAGGTGGAGGGCCATCTCCCATGAGCCTCTGCATGGTGGAGGGCCACCTCCCATGAGTCTCTCTGCATGGTTGGAGAGCTGCCTCCCATGGTAGTATCCCCACCAGACTCAAGAGGAAGTTACAAGCTGTAAACCAGATAACGCTAGTGAGAGTCCAAGGCACATGAGGGCTCTCACTGGAAAAGATAAGACAAGGAGGTGAATAATTAGAAGCAAGGATGCAAAGTGAACAATGTGAAACCTCGTTCAACATAAACGTGTGAAGGTAACAAGGCGGGAATTTACTAACAACCCTTATCGTGGTCCAAAGGCTGAAATCATTAAGCCCAGTAAGATGCCTACAGATAAGAAAGATACCAGCAACCTTGAAGGAAAAGGTGCAAAGAATATAAAGACAACTCCCACCAAAGGCTATGCAAACCACGCTTAAATGTATGGAAATACTCAGCTTCGCTCACAAGAAGACAAATGCAAATTCAGATTGCCAGGAAATCTCGATTTTCCCAGGTCAGGATTGTACTGAGCAGGCTGCTGCGTGATTGACATCCCAGGACCTTGGATAGAGGAGAAGGCGAGTTAGTGTTCAAGGGCAATCTGGGTTTTGAAATAAAACCTGGTTTCAAAAACTTAAGAATAAAAGTGGAGAGAAATAAAATTTATTAGAGATTTGGGGACCTGGACATCACATATTCCTTGATTGTGGTATATTTAGTATAATTATACAAATAATAAGTCCCAGTGTGTATCAAAAATTTAGATGTGGGGTACTCTTGCATGCATGTGAACATTAAATCACAAACATGTAACTTGTAATGCATTACACTTATTTATATCGTGGGGCTAGTGATGGACGTCAGGTTGTTGAACTCAACAGCAAGTACCTTGGCCCACAGAGACATCTCACCATTTCTAAAGCTAATTTCCCATCCATCCAGATGTACCTCTACAAAATGACATGTGTCCAATGATATTCACTGCAGTATTGTTTATATCAACCAAAGACTGGGAATGCCTGACCACCCACTGTGTGCCACCCCTGTGCACTGGTGTATACCACTCACTGTGTGCCACCCCTGTGCGCTGGTGTATACCACTCACTGTGTGCCACCCCTGTGCGCTGGTGTATACCACCCACTGTGTGCAGACCCTGTGCACTGGTGTACACCACCCACTGTGTGCAGACCCTGAGCACTGGTGTACACCACCCACTGTGTGCAGACCCTGTACACTGGTGTACACCACCCACTGTGTGCAGACCCTGAGCACTGGTGTACACCACCCACTGTGTACAGACCCTGAGCACTGGTGTACACCACCCACTGTGTACAGACCCTGAGCACTGGTGTACACCACCCACTGTGTGCAGACCCTGAGCACTGGTGTACACCACCCACTGTGTGCAGACCCTGAGCCCTGGTGTACACCACCCACTGTGTGCAGACCCTGAGCCCTGGTGTACACCACCCACTGTGTACAGACCCTGAGCCCTGGTGTACACCACCCACTGTGTGCAGACCCTGTGCACTGGTGTACACCACCCACTGTGTGCAGACCCTGTACACTGGTGTACACCACCCACTGTGTGCAGACCCTGTGCGCTGGTGTACTAGGCAATCACCAATGAACAGTGACAACTTATATGATTCCGGTAAGA
>Mus_musculus_nonrepetitive:75279032-75279496
AAAGACTGACATGTGTCTACAGCTCAGTGTCACTTCCATTGAAATATTTCATTTACATGTCTTCATTTAGGAAACACTTGAGGAACAACCAGTAGACAGTGGATGCAGAGATATGAGTCGTTAGAAATAAGAGAGTAACCCTTTTGCTGAATGTCATGTGTGCACCTCTCTGGGTGCCATGTGTACAACCTCACATATACATTCAAGTATGAATGCTGGAACTAGAAGCTGATTCCAGCTATCCTCCACTATTGTTCTCCAAATGTGGAGCTCATTGATCATTTAGGCTGGCAGGTCAGTGAGCCCCAAGGTAGGCAAACTGAGTTTGTATCGCCCATCTTCCCCAGCTCTTTCACATGGATACCTAGGACCTGTGACTTTAATCGACTCTTTTTTGTTCCCCTCCAGCAACTGAGTCATCTTCCTCCCATTTCCAATCCCTATTTTTTGTAAAATGAAATTCA
>Mus_musculus_nonrepetitive:361986386-361986722
CTTTTCTAGGGAGCTGAGGTCAAGATATTCCAGATTCTGCACTACTCCAACTCTACTTCCCCACTCCTACCTGCATCCAACCAAGGTGATGCCAAGGTATATTTTGGTCCATCAAAAAGCCTATATTTGAGACCCATGAGGACACTTCTAAGTCTTAAATATTTGAGTATAGTCCTGGAATACAAACTTCAGTTGGCTATAAAATGTATCTGAGTGGGTTTCCTGCAATAGTTCACATTTTCTTTGTGCTGTATAACTACAAAGTGAAGCATTTCTGATATAACCCACTGTTTCTCATTTTTACCTGTATTATATCTCTCCCTAGACCATGTTTCA
>Mus_musculus_nonrepetitive:1403140399-1403141629
CTGGAAATGTTTAGAAATGACTAGACATATGCTAGCTACAGTCAAGCTAATGTAGAGAGAGCATTCACCTAAGCAATTCACATACTCTATGATTACTCACCAATCAGCTACTCTACATGACCACACTGCCCACCACAAGACAGAGGCATGTGACCCAGGCTCTCTCATTCCTTGCTCCCATGAAGCTTTTTCTTTGGAAACAATCATGAATAAGGAGGGGTTATTATGTTCACAGCTACTTTCTTTTCTGGAAAAAGGGTTTCTCTATAGAGTGTCTCTATGACAACACATGGGTGAGAGATGGTGTTGAATTGTCTAGGGCTAGAAAGATAAGGAAATTCAATTACCAAGTTTTTCTAACATTGTTTGAGTACTTTCTAGATAAGATGATATAAGACACATTGAAATGCAGAGAGCAATGGTCAGCAAGTTTTTGGCACTTAGAAACAAAATCCCCCACAGAGCAACCTTGTCTTTCTTTGCTTGTGTTTGTAGAATGGTTGCTAATCATGCCTGCTGCCTCTTTCCCTTAATGATGTAATGAAACTAGCATTTATATATAATGATAAGGTTCACAATAACTGACATTGAGTGAACATGTGGGATGATCCAGACTGTGGTTTAATGTACGTATTTTGAGGACAGCAAAGCTCTGAGGTAATGGTTTTTGCTGTCTTTACAAATGAACAGATAAGTAGAAATGACCAGCTTCACTGAAGTTTGCTCAAACATTCCGAGTCTGACTATTCTACTTACTAATTTGCTGCAAAGGTCAAAGTATACTGAGGAGGCAGAACAAAGTGAGGTAGCTTTTTTCTACAATTATTTTAGGTATTTGACTTTTATGACATCTTCAGGTAAATCAGTTGTTCAGTTTTTTATTAGCATGGATATCAAATGGAGTAACTCTTGTGTACCAAGTCCCAGCACTGCATGGAGATATTGACATCCTAGAAATAAAACATAGTATCACAGAAAATGTGGGAACACTGCTAGGTTGAATTGACCGCATGAAGAGAAGCCGGCTGCTAATGTTCAACCACAAACCTGACAGTTTCCTCCTGGAAAACTCCTTACTGTATGTTGTGAATAGAGAAGTAGTAATTTTATTGGCTTATCCCCAAGACAGAAAATGATATTCCATAATATTTAACTACAGAGAGTTTTAATAAACAAATCTCTGAAAATTGCAAACATTAACTACTTACTTATGTGTCTCATTAGTCTACT
>Mus_musculus_nonrepetitive:91058126-91065012
GTGTGAACTATCTCAGATTCGCACTAAAATATTTGACTTGTATACATTTGTGATAATCTTCAATAGCATAGATATGGTAACAACATAATTTTAAATTCATAGGTAAATTGGAATGAAATTATGCCATTTTCAGGAATAGGTACAACTGGAGATCATCAGGTTAAGTTTAATAAACCAGACTGACAATGGCAAATGGTCATTCTCTCATGCTCAATATATAGAATAGTGAATAGAGCCCAAGAGAGAGCTTAAAAGAGCAATGCATTATTTTTTATGTGAGCTAAAAATTACAGATTCGTTTAAGTTAAAATGCTTGTAGCATTATTATAATCTAACCAGACCTTCTCCAATTTCTGCTAGGCTCCTCACCAGAAAACCCTCCTTGTCAACTTCAAGTTAATTTCTAGCTTTATATAAATAATGCATCAAGTCCTATTAGTACTATCTATATGTTGCATGGGCAAGCCTTTTCCACTGGTGCATGGGTACTCTACTAATGTTTTCTTCCCCCAAAGAAAAGTGAGATTCCATTTTCATCAGCAATCCATATTCCTTAGCTACCCAACTATATTTATACCTTCCACTTTGGTCAGAGAAACTTCAAATTGCAGAGGGTAATGTTTGGTGTGGAGGCTCACAATTATTCAAAATGCTGAAAATAATTGACTTTGAGTCCTCAGCCATGGATGGAACATCTTTATCAGACACCTACTTCATGGTTTAGGGAACAAGAGAGAGCATAAAGAATGTAAAAGCCCAAGAATAGAAAGAGGGCTCTTGAATGCTGATATCTGGACATGAATACATGAACACACAACAGGAACAGGTTAAGGTCAACTCACTGAACATGCAGAGAACAAGATTGTGCCTATCTAACACCTTCACTCTCATGTTCTATTGTCTAGACCACAGAAAAGTACTATGTGGCCTACCAAAAGAGTAAAGAACCAGGAAAACTTTAATTTACAATTTGTGCTGCCTGCAAAATGTGCTAGGACTCAATAACCAACTGATGTATGATTTGATTTATCACCCAATCCAGGAGATGCAACCCACAATTTATACTGCTTAGGTGATCAAGAATCAGAATCTAAATAGCCCAGGGAGCTAGAGTAATACTGTGTCCATCAAATTGCTACCCTCAAAGGTTGGGCAACCTCACTGGAAAGGCAACTGAATGAGTGTAAGAGCCAAAGAGACGTACAGCACAACAAGGCCCTAAAATAACTGAGGAAACCAAACATGAACTAACATAGACTGGGGCACCCTGCACAGGATCTACATGAGCCAGATAGGTCCTATACTATAGCTTTCATGTTAATACTTTTATAGAATTCATGAATATCTAAATAAATAGGTGTCTCATTCTTGTGCCTTATTTTGGGGTGCATTTATTTTCCAGTTAGTTTTTCTTGTTCAACATGAATATGATAGATTTTATGTAATTGAGTAGACAAAAAGGGAACTAAAATGAGGAGGAAGAGAGGGTCTATGCTTCAAGCCATTTAAGTTTCCAAAAACTTAATTTTATGAATGTGCAAATCACCTACTCACCCACTAAGAGAAAACCATTATCATGCACATATCACTATATAGTTTTCTAAAGTAAAGCCAGGTAGAATAGAAGAATGTTTAATAGCACAATCAAGTAAACTTTGCTAAAGTCTTTAAAATCCAGTCTACTGTGGCATTTATAAAACATGTAAAGGAAACTACATTCCAGTGATATTTATCATGATATGACAACCTAAGCATCCTTCTGCTCCAAAATCTTCCAAGATTCATCCCTAACACAATTATATGTGTGCACCTCAGAGGGGCTGGTTCTCCCTGGACTAGGAGTTAAAAGATTTTAGGTTTTATCTAACAAAGATCCTGATAACCAAATTCAGCACCTCTGCAATGTGGGCTCTTAGCACCTCAGCCCCCTCTCCACCAGCCTGCAAAACTAGGTCCAATTTATGTTTCCAGAATATGTATGAGTATAGAAAATACTCGTTTTAAAGTACTATTTTTACATTATATGAATGAAATTTAAACTCATTGAAATTTCAAAGAGGTTTTCTGCATACTCAATGAAGTGATTTTAAAGTTAGTCTACAAATTGTATGTATGAAAAGCGATTGGGAGCATTTTGACAGCAAGGAGCAGGCTTGGAGCAAGAGTGGGGTCCAGTCTTGTCCAAACCCAGGAAATCTGGACCCTGAGAGTTCCAGACCACATAGCCATGTGCCCTCCATCTTTGCCCATCAGAGGAAGTCACATAGCCCAATAGCCAGGTTAAACTTCTTTTCCCCTTATAAGCTCATCTCCAGCAGTACAAATAATTCCTTCTTGTGTAAATGTGAAATTTCCTGCACCCTAACCTGGGCTATTGATGTAAGAAAAAGGTTTAAATAGTCTTCATTCTCCCATTAAAATGAGCTATCTCAGTGAAGTTGCCTCCAGTTTTCATGGCTCTTGCTCACTGCCTCCTGAGGTCATTTAGCTCCTGGCTATAGTACCTTTCCTCCCCAGCCAGCATCCACAGTTGTAATCACATCACTAAGAGCAGGGAAATGAAGCCTGAATTGAAAAATGGTATTATATGAACTGTAAATTATGTGAAGGGGAATTATAGATACTGTGTTCTGATTCACCATCCTCCCAGTGTTCTCACTCACCAAACTCAACATTGAGAAATATCATAGAACCCCCCCAAACATACACACCCCAAAGCACATTAAGTTTGTTTTGTGTGGGCTCTCTACTGCTGTAATTGAAGCCTATTCCTCAGTATGAATAATGCACCCAGTGAGACTTCACTGGAGAAAACTAAGTTTCCTTTACAGGCACAAGTCAATTTCATATTGATTCTTAGTTAAGGTGGATCTAGTGTCCACTTTTCCTTGTCAGTACTTGACCATGTCTGGTTTGAACTTGACAAGATCCTTTGTTTGTAAATTCATATTTGTCTTTTGTGTCTAGAAGATACAATATAAAACAGACATTTAACCATTATGTAAAACAGTATAATAAATATCTATGGTACTCAATATAGAATGATGGCAGCACAAACACATCATTTAAATTTGAGTAAAGTATATAGTTAACCTTTATTTAGTATTAAGCTAGAAATTTACTAGAGGAATTTAAGCTAATAATGTACAGAATTTATAATTGCAACAAATACATGAAATTAACTATATGTGTGAAATAATGCCCTGCAGGTGATATCAAATATCACAATAGAGTACAAGCTGACACACCAACACAAACAGAACAAGATTAAACATGGGAATGGAACTTCAAGACAAGAGAAGGAAACAGTTTCTACACAATAATTGAGAGGTGAATCAGTTACTCTGAATTCTGCAGCACAACTTGGCAATACCTTGTATAACCTAAACATAAAATATTCCTTTGAAATAATAAATATAAACTTTCCTGTGGTAGAGTAATAAATTGCTTTTGAAATGTTTATGCTGACTACATTTGCAGTTATAGAGCACTTTCCCCCATATACTGTTAATTGATGCAAACCAATTCTACCAAAACATGGGCATAATATAACCCCGTTTTTGTATGTGTGGAAAATACATATGCCTCAATTACCAAAAGTATAAGCTTATTTGTTCTGTGTTGCATGATTATGATCATTGCTCCTTTCTCTTGGTATTTCTGTCTTTAACATGTCTGTCAAATCACCAGGGTTTGTGTTTATTTAGCCAATAGCTCTCTTCCCATCACTACCAATAACTTTGTGGTTATCTCTAACTTTCACAATATATTTTGTGTCATTTGGATGAATGTTTATGAAGTATTTGCTTTCAATAGTTTATTATGTTCATTATAATTCACACTTAAGTCTTAAAATACTAATTCCTGTCAATTGAGCCCCTTTGCCTGGTGGTTTGTGGGCAAAGCGTCAGAGCCAGGAATTTCACGTGGCAGAGTCCTTCTTGTTAATTATTACTCAATTATTCATATGAATATCATACATCTAGTGTTCATGTCTTTACTTACACAGACTTTGTTTTTTCCAGAACTTCCTTGCAAATGATACATGGATGAGTGTTAACTCAGAAGAATCCATGAACATTGAAACGTCTCAAATAGAATTATGAACATATACATGCTTTCATAGTGAAATGGGTCTTTTATCCCTTCAATTTCTGTCATTTGAAGATCTCCAGATCTCTTAGCAACCACAATGGCTGAGAGCTCATAATGAAAAGTTAGAGCAACTTACTCTGAGTCAAGTCTTTTCAACAAGGCTTTAGGAGTTCCATTATGCAGATATGCCCCTGGGCTTAGATTACAGCTTTATAGAACAGAAAAAAGCCATGTTGACATACTTGGGTTACACATCTACTAGATAAAATCTTTAAGAGGTAGTCAGTGTGGAAAACAATGGAACTTATCATAGGATTTGGCTGTGACTGTTATTTCCACAAGCCAATGTTTTTCCTCCCATTCTTGCCTTCCATTTCTCTTGTTTTGTTGCCACATGCTGATGAGAGCCATAGGACAGGAAAATTAATTGAAGTCCTTACAATTGGAGTGAAAGGGGTTTGTGAGTCACTTGTGGGTACTAAAATCTCAGGAAAGGGTCTCTGTATGAAGCTGAGACATTTCTCTAGATAATCTTTCAGATTTTTAAGGCATAAAGTAATATCTTGACATCCTTAAATACATGATTTCAACACAATTGATGTATTTTATCAATCCTTTGTCTAGTTCAGCTTGGGATGTGTTGATTGATACAGATTCTTGAAAAACCTGGTGAGTTCACCTGCCTGAGGCTGCCTGCCATATTCTTAGAAGTATGATGAATCAGAGTATCTCTTGAAAATACTTCCCTCTGAAGGCAACTTGTGTAAGTTCTTCTGTGCAAATGTCAGCAAATTTTGCCAAGTATAGAGTCATTAGATCTCTACAAGAAGGAGGGCATCTTTAACATTCATGAAACTACATGGCAAGATGGGGTTTTCTGTATAACCATTATATTTGAAAATTCCATGTCAGAGAAAATTCCACTCTATGTTGCCATTTTAAAATCATGTGGTGAGAGACAAAGGCACTGCTAAACATTTTCCTCAGTCATACTCTGATAACAGTCTTCTGCATCACTGAGCATATCTTGATAATCCTTATTGCTCTGCTACCAGCACAAATCATGTAGGACCCATTCCAATAGTTTCAATCTGCACTCTTTCCACTTCCACTTTGCCAATGTGTCGGCTTTGTCTGGGCAGCTTAAATGACTGAATAATCCTTAACTAAGGAAGTCTTTTGTCAATTTTCAAGGCAAAATTTTTTTGGGGAATGTTAGCAAATTCTCTCAAATTTTCAAGATTCTAGCAAATACAGGTTGTAAAAAAACCATAGGGAACATTTTAAGTTTACACCCTTATTACTGCCAACTCCTTTCCAGTCCCCCATCACACAGTCTCTTCCTTTCCCCTGGTTATCTCCCTACCCTGACACAATAAGCCTCTGCAGTGTTAGGTGCATTTTAAAGGAATGAATTTCACATACAGGTAGTAGCTTTAGGGATAGCTCCAGCTCCAGTTCTTGGGAGCATATCTAAGATGAGTCTTGGATCCTTCCCCCAACCCTTTGATAAGACTCCCAGAGCTCCAATCAATGTTTGATGGTACTGGATGGAGACTCTCAGTATACATAATAGTGTGTCATTCATAGTGGGTCTTAATTAGAAATGTATTCTTGAAGACAGGACAATTTTTAAGTCAAAAGCTCCACTGGTATTCTATGTTACTTCTAGGTGTGTTAGCTAGAATCACCCAAGATCAAGTGTTGGGAGAAGCAGGAGAGAGGTCCAGCAGTCCTGACTGTCTGGAGTAGGAAGGTGGACTTTGCTTTATGCTGTGTAAAATATGAAAAATCCAGTATAAGTAGTTAATATGTTTCTCACAAACAAAACTTACTGGATAATGCATACCTATTTAAAGAAATTGCTTGTTTAAGTGTATGATTTATCTTAAGTTCCCTAGCTACAGTTCTAATCTATACTTAACTCAGTCTCCTGCTTACTAGACAAGACTAGCTCACTCTGCTCATCCCACAACTGAGCTGCATGTTTCTATTGTCAAGTAGAACTTTAGATTTTAACTAAATATGCTGTTCCATCATCTTGGATTTTCTGATCCTTTTATGGAGATACAGTAATTCTTCCACATAAGTTAATCAAAAAAATCTTACTCATTGATGAAAGAGCACAGATAATGCCATGGCTAAGGATTTATAATAAAATCCAAATTTTAAATGCAGCCACCGATTCATCACTGGCTTAGAAGAGTTATGAAAGCGTCAAAGCGCTGGAAACCTGTAAGTAGGAGACTAAGAGCCAGAACAAGAGTGATGTAGAAAAACAAAGAGCACCGGAGAGAAAAGGTCTCTTGTAGTTCAAGGAGGTTTGTTTTCAATCTCATTTTAGAGTCCAACAGGCCTGTGTGTATATGACTTGCTTTCAGAGATAGCCTCCTTTGAGTGAAACTGGCTTTTGTGAATAGTTGTCAAATGTGACATTTTTTGCCATTTTGCAAAAGTGGAAATTGCTCACTGGGGATGAGAGTGTTTGGTAAGTTTAAGCTCAGAAATTGGTGTTTGGAGAATTAGCCTTTAAATGGATATCTTGTGAGAAGAAGTTTGAAGATATTTGAGAACTTTTCTTTTCTGTATACACCACTCTTTGCAATACAGATGGCACACACATGTCAGTAGTGTTTGAAGTGATTTCTAAGTAGCTCATCTCAGTTATACAGCTGAGAATCGGCAGGTTTCATCACCTTTAATGGCTATTCTTGCTACAAGGAATTATAGCTTTATAAAACAAATACTCAAAATAATATACAATTTTTTCAATTACTAAGTAGGTAACATA
>Mus_musculus_nonrepetitive:1193784384-1193784689
CTGTCATAGGAATTTGTGAGTGAAATACAATTCTGCACATTTCTAATCTTGAACCCCATTTGATTTGTGACAGATGAATGCTGGTTTTGTTCTTGTGGAGGGCTCAAAGGAGCATTAAGGTTAAGAACCAACCAAAATGCCTTCTATGGCTTCTTTTAATCGCATTAACATTGGTCTTCTTCCCTGTTTGCTTCTTTACAAAACTGTTACTTCAAGTTGTCCTAAGAACTCACAACTGAGGGACAGAAAAATAGGATGAACTTAAACAGAATAGTTCCGTGGTTACCTCAGGCTGACAGGGTTTA
>Mus_musculus_nonrepetitive:111273342-111279671
CATGACTTGTTACCTCCCCTGCAGGATTCTGCCAAATATCTTTTTGTTAAGTAATTGCACACACCTTTACTCAGTCTTCAGAGCATTTACCACCTTCTGGAATACCATGCACGTGCCTGTTTTCACCATTAGATTGTAAGCTCAACACACCATTCGCTCACTATTCTATCACTACTACCTAAGTACCTGCTAGCATAAGTAGGTGTCTGATAAGTATGCGCTGAATGGATGGATGAGGAAATAGAAGAATTCATGGATGAGGATTGTAGGAAAGATAGTTCCTAGGATGTTGCCAAATAGTATTTGGATGGGAGAAAAGGAATAAAGAATAAATAGTGTGAGGAGATTCTCTAAGTAAGATGTTTATAGGAATTTACTCCCCTAATAGCTCATAGTGAGAGGATGAACACCTGGTACTCAAAACAGGAGTGCCCCCTAATGCCACTCGCTTCAATTCTGAACTCAGGATTGCACAAGATGGTTTAAAAGATGCACTACCAAGGAATAGGGACTCTATCTGTCTCACATTTCCATGAGTTGACTGTTGATGAACATGTTGATGAATAGACTTTTATAAAACACTGGGTCTCCATTGATAAAGTATTTGTTGCACAAACATAAGGCCATGAATCGAGATTCCCCAGCACGCACGTTAGAAGATAGGCACAGTGGGCTAGGCAACTGGAATACTGTAGGGCTTGTTGGCCACCTAATACAGTCAATACAGCTTCAGGTTCCGGAGAGATCCTACATCAAAGATGAAAGTACAGCGTGTGTAAGAAAATGGGCAGTATCATCCTCAGGCTTCCTTGTGCAAACGTATTCACAGCGGCACACAAACACAGTTGGAGATTGGAGAACTTGAATCAGAGGTAAGCATTTGGACTCAGTGGAATCAGACGTCTTCTCCTTCAACTGGCTCCCCCCGAAAAATGTCCTCTCAAGGACACCTTCCTTATCCTTGGCTCCTTTTAGTATTTTAACTAAAGTAAGTGATTCTCCACAACGTGCCAAGTAAGACACACAGGTTCATCTTCCATATCCAGGAGAGCTATGGGAACAAATGTAAACTTTACTCTCTGTAGTACCTTGAGGGAGACAGGAGGCTGGGAGTGAGAAGAGACATTCATTCCGATTAAAGTAATGCCTGGATTCCTTCCTTTACCCTTCCATTTTCTCGGAGGTGGATCCCAATCTGCTGTGGGACTTACAGAGACACTGTGACCTAATGAAGTCCCCATGATGGCCAATGTTAACATTATGAGGTCAGGACCCTTCACTATGCAGCAGGCCTCAGCTGTCCTCCTGCTAACCTGCTAGAAACAACTCTTACTCCTTGTTCCTCTAGAACAGGGATATAAAAGTCAGAGGAATGAGACCTAGGGCAAAAGTTGAAACAGCAGACACATTATAAGAACTAGAAGCATTTCCACATTGGCAAGTTTGCAGTATTATTTCTGCGCAGAAATAAGAGACTCCCTATGTCTGTATGGATGCCAAGGATGAGAAGCGGTTCAACCTCGCGCTGCAGATCAACAATTTCAAAGCGTCCTTGGTTGAGTTCAATAAACTGGTTGAACAGACAACACATATTTATACCAAAAGAAGGTAAGATGGATGGTTACAGGGAAGTCCATCTGGATTCGTTGATTAGGTCATCGGAGAAAAGCAGTCTTGTTTAAACCCAAGACACTGAATGGGGGACCAGACCTGAGTTCTTTCTTTGTCCCCGACATACTTAGCTAGGCATGAGGAAGCCTTTTGTATTTACCTGTAATATAAAGAGTTGGATTAAATAGCATTAAGAGTTTATATTCCAGACACTATCAGTCACAGGCCCACCTGAGACTCAGTATAGCATAGTGAACACGCAGGACCAGCTTAACTAGAACTGGAATAAAATGCAGTCCACTTTGCTTGGGAAAACAATGGGAGTTAGAGAGGAGTCACCTGCCCAAGTCTCTTAAGAGTCAGAAGGGTTCAGATCTTTCCGGAAGTTCTCTGGATCTTGGCTGAGCTCTCTATAAAGCGCTCAACAAAGCTTGAATTTCCCTCCTGTCAGCTTGTTTTACCTCTTGCTACAATTGATTCTCCAAACTCTCACCATGTTTTTAAATTGTTGATGGGGCTTCTGTTTCTCTCAGCCAAGTTTCCTATCCTAGGAGAGAGCCAGGCACAGAGCCTAGAATCCCAATACTTCCTAAGTCAGACTGTCAATTTGCTGCAACAACCTCAGAAGTCTCTTTTTCCACCAGCTTTGCCCTTTGATTCTAAAAATATACTCTGTCAACTCGTCCTTGACTCTCTTCCCTTAAGATATTCCTCCAATTTCCCTACACACTCCAGGCTGGCTTCCCTCATTTTTGCTGAAAATATATTCAGTATCTAACACTGTTGCCAAATTCAGATTATCCTCCACTCCCAGTTTTGACTTTGCTATCACGTTTCAGCCCACGTGACCATTTCACTGCAGGAACACTGGTCTGGTCTCCTCTTCTGCTCTGAGAAGCTCCTCCCTCCATGCTCCTCCCCCTGTGTGTCTTGACAGTCTCTTCTGGTTTTGTCCTGAGTTTCTGCCTAGTGTGTTCTTGCCCAAGTCTTATGGCATGAATGCTGGCTGCCTAGTCTCCAGAGCCGTGTAGTTAGCATCACTTTTGAGAGGAGTCTTCATAATATATAATCATAGTTCTCTCAGATTGTTCTAACACCTGCTGGGAGTCTTCCATCCAGACTTATTCCTTCTGATATATTTCTACAACGAGTTTTTCCTCTAGCTCTGCCACAATCCTGGTTTACTAACTCACCTTTAGAATCTGTACATGCCATCTTGCTGAGCATGAGTCACGCCTCAACCTTTCCGGCATCAACGTCTGGCACCTTCAATCCTGTCAGATATGCTGAAACTGTATGCCTGAGCTGCACATGGCTGTGGACCATGTGAGCTTTGTCACCAACCAGTCCTGACTTAGTGCCCTCTCATCTATCACACAAAACTTTGGAGTTGTATTAGTAGACCACTGACTTCCACCAAATCCGAAGCTAAGATGCCATCGGATAGAACCTAATTCGTCAGCAGTATTTTGCCTGCTTTGATATTCCCATCAATGGGTCTGAAAATGCCATGTCATATGAAAGCGTACCATGGCCACATTGGAATATGTTATTCAGGACAACTTGAATCTGTTCCCAAGCTATGGTCACTCAAACCTGGCCCCTTTGAGGTAAGAGCTGTGATTTGTGTCCACAGTTATTAAATTGTTTCTTTTGCAGAACTTGTAGTGGCTAATGTGCCGTTCTCCCGACTTTCTCAAGAAAGTAGAAAGCTACCTCTTTGCAAACACGCTCCCATTCGCCCCTAAGCAGAGGCATCCTCAGCACTGTTACTGTTTTTATTGCTGCCTCCAGGAATTTACCTGCTTTATTTAGGCTGCTGAGGTTAATATGTACTCTGTGCTTGACCATTGATCTGGAAGTGTTTTGAAGGTTTTGCACAGATAAGGCCAGCTCAGAGTCTGGTGTCAGGAGGCACTCCTTGAACACGTGTTAAATTAAGAAGTTAAAAGCATACAACTCCAAATCTGTGGTGCAAAGTTCCTTCCTCAGGAATTTTTAGATGAGATAAAAAACTACTCTGCTAGATACATGGCCTTCTATATCTTAGGGACAAGGTTTCAGGATTGAGGAGATGGAAAATATGGAATCCTAACTTGTACCAAGCTGCTAATACTATTCAAATACATTTGTCTTTATTAATAACTATTGGAAGATAAGAATTGACTCTTTATTGTAGGTAAGGAGCCAGGACTCGAGAGACTGTTTTAAAGAAGAGGTGTCAGCCTCAAAGGGATGCTAAGTAGACTACAGAGATTTGTCCTGGTTCTGTTATTCTTAGATCTCACCAGTGACGCAATAGAATTCGGATTACCCTGTGACGTGCAGTCCAGATAGAACATGTGTCTTTAAAATAGCTACATAAATACTTGGATGTTTCTTTATTTTCCACAGGGCTAATAGTTGTTCCTGTTTAGGTAGATAAACATTTGCTGAGTTTTGAAACAGGGAGAGGAATGTCATTTTTACATGAAGGCTTCTCGGCCATGACACTATTGACCTTTGAGCTAAGGCTAATGGGGCAGCCTTGTACATTGTTGGGAGTTCATAAGCAGCCTTGGCCTCTAGATGCTGGCAGCACACTCATCCTTGGCTGTGACAATAATGTCTTAAGACATTGCCTTAAGTTTAATTAGACTCTGTTGGTTACCCACTATTATGTCATAGGGGATACCATGCTGGTTCAGTCATTGTCATGGTTCATAGGCTCTACAGTTGAGTAGAACTACTGACTGCTCCTCTACCTTTAATAGCTTCTGTAACATCTGATACTGTGAGAGCCAAAGAAGGCCTCTAGGTCAGGTTCAGCTCAATTTTTCCAAGTCCTGCTTCCAAAGTGTGTGTTGGCTTCAGCAAGGGAGGCTGTTGTATTCTTCAGACCAACAACATGACAGGAGTTTTCCCATAGCAGGCACTAAGGGGGTTGCTAGACAGTGAACGTCTTTTGTGGGGCTCATTATCTCTCCTTTAAACAATCAAAATCAAACATGGCAGCGCAAGTAACTGTGGAGTAGATGTTGAATCCTTTGGATGTATGGTGAAGAATGGTACAGCTGGGTCACATGGTGGAGCCAATGAGGTCGCCCTTTCGCCAGGTCTTCACCAGCACTTCAGAAATTTTATTCCTGGGATTGCTACATCTTGAATATTAACTCTCCATTAGATATATGGCTGACAAAATTCTCTCCCGTTTGTGGATTTCTTCACTCAACTGACTATTTCCTTTGGAGTACAGCTTTCTGGTTTTATGAAGTTCCTGTTTCTCAATTGTTGGCCACGATTCCTGAGCAAATGGAATTCTATTAATACATCCTGTAGGTGGTGTTTCAGGATTCACATTTATATATTTGATCCATTTGAAGTTAGCTTTCTTGTAAGGTGATAGATATAGGTCTGCTTTCATTCTTCTCCCAGAACAGCTTTTTGACAATGCTTTCTCCCAGTATGTATCATTGACATCTTTGTAAAACATCAGAAGGTGGTAGTTACAAGATCTCATGTTTGAGTCTTTTACTGTATTCCATTAGTCTACATGCCTACATTGGTGCCAGAACTATGCTGTTTGTATCCACTCTCTGGCATGATAGCCCATGCTGTATTGTTCTTTCTGTTCAGAATTGCTTTGTTTAATCCAGATATTTTGTGCCTCCATATGATTTTAAGAATGGTTTGTGAGGATTTATATTTTGGTAGAATGGTCATTTTCATATGGATTCTACCAAACAATGAGCATAAGAGGTCTTTCCAACCTCTGGTGTCTTCTTCAGTCTCTTTCTTTGGAGAAGTCTTTTACCTCATTATTGGATTTTTGAAGCTATTACAAATGGGAGTGTTTCTTCAGTCTCTTTCTTAGCATGTTCATTAGTGGTTATAGAGATAGGCTACTAATTTTTGTAAGTTGATTTTGTTTCCTGCAGTAAAAGTTTTAGACCCTCTTATGTATAATATCATATTATCCACAAATAAGGATACCTAGACTACCTCTTTTCCTACCTATATCACTTTAATCTTCTTCTTTTGTCTTTATCTCTCTAGATATTACTCACTACATTTTGCTAGTGGACAGCCCTGTCTTGTTCCTAATTAGTGGAATTGCTTCTGGGTTTTCCTCATTCCTTTTTCCCCCATGTAGGATGATGTTGGCCGTGGGTCTGTCATATATGGCACTTTTATGCTGAAGATCCCTCCAAGGCCTCTATTGTGAAGGTTTTCTTCATCTACTGAGAGAATCAGGTGACTTTGTCAGTAAGTCCATTTATATGACGTACTGTGTTTATTAACTTACATATGTTGAGCCATCTCTAGGATAAATCTCTCATATTAAAGGGATTAAATGACTGGGGAGAAAGTAACCATGACCTCTGTAGAAAGATTTAGGTTATTCCAAATAATATGTTTCAACATAACAGTTTCATGAAGGCTTATAGTTATAGAACAAGAGAGCCATAAGTCAAACTACCTTTCAAATACATCAATGGGAATATCAGGTAGGTTGTTAAAGTTGAGCAATCTCTGCAATGGGCCTCAGATGTCAACTGATGGCATTCTTAACTTTTGGCTAAATAGAGGTTAGGCTCTGCTTTATACACTCTGAAAGGATTACTAATGCTAACAGAGAGATCACAAACAGCTAGGAAATAAATGGCTGTTTAAAAGACTAAACCCAAGATAATTTGGCTTTGGGCCTGCAATATTTCAACTCTCCCTATTAATTAAAG
>Mus_musculus_nonrepetitive:1536038708-1536047081
TGGGCATAGGGTGGTCTAGACTTTGACAAAAGTATTCTATAGATGCTCAGCACCCATGAGGCCAGGCTGAAGTGAATACCATTTGGGAGATGTCAAATGACGCAGGGTTAGGAAGAATTAGATATATTATGGGCTATATAAAAAATTGAGAATCTCACGATATAGCTATGATTGACCTAGACCACTTCCTGCCTGGTGATTTAAGAGTTAAAGTAGGAGAACTCTAGCCTGAAGGAGTCTACATTGAGTAATAGGTACAGACCACAGAGTTCCACTTAGGCTAAAAGTGTGAAAGACCTTTACAATCCATTATGTAGATTAGAGCAGGCAACAAGGAATCCAGGAAGGTTGTGTGAGCAGGGTCAAAGGTCAGAAGGGGCACAAAGGGGAAAAGCAGTCTATGAGAACCTTGGTATTTGCCAGTGAGGACAAGTTTATCCAGGGGCTGTTTAAAAAATGCAGATTCCCAGATCTCACCCCAGAACTGCTGATCAGATCTCTGGAGTGTGTTTTCTCTGGGCTCCACATGGCATGATTTAGAGCCCAGGTAGATCAGGGAAACACTGCTTTAGACACATTGGGAGTGGTCCTTAAGGCTCGACTGAGAAGCCTGTAGCGGGGAGCAGGATGTAGAGAAACAGCCACCCAACATCCATTTCCCAGGAACAGTCAACAGGATTTGGGATCTGTCTATACAAAGGAGGAAGGTCAAGGAAACAAGGGATAATGAATGATAAAGCCGTAACTCTGTCCCTCAAATCACCATCAGTGACGTGGCAAAGCCAGGTGCCCAAAAAAAGACGCATCCAGAGTCCTCTCAAAATTGGGTGATAGACATTTCCTGGGCACCTACTCAGTGCCAGGCATGGCAGGAGGAACTCAAGAAGAGGCTGTGAACAAGCTAGGAAAGGCCTGTCTGTCCTCAAAGAGCTCCTACCAACAGGGCATTCCATGTCTCCGTTAATGAAAATGACCACCAGTGGCACCTGAGCCGAAAGACTGGGAAACACTGCCCCAGGGAAGAGATGTTTGCACAGTGACTAGCAGTGAGCCAGGGGCAGGCGCAGAGAATTCATAGCTGGAAGGGGTAAAACCAGCAAGAGGAAGTTAGCTGGTGGAAGGGAACAAAGGATTGCAGCTTAGAGAGAGAAACCAGCCAAGGGTCTGCTCTGGCTGGTCAACTCATTATGCTCCACATGCCAAGATCAGACAACAACGACATGAGTCTTGAGGAGCAAACTCAGGTAGTCAGATTTGGGGGCAATTAGTTTTAAACGACTGCTTTGAACTGCATCAGACCCCTGTCTCCTCAGATTCCCATTTTCACACACTCTAATCCATAAATTCCATTAAAAGCTGCACTGTAGCATGAAGCCAAATAAAAGCAGGCTGTTTCAGGTCAAAGTACACACACCTGGGAGCCCTGTGCTCTCCGCTGTGCAGGAAGGCGTTTATGGAATCCTTTGGAACTTTAGGCGTAGGTGAGCGCAGTCTTTAGCCTACTTATTTGTTAAGGACGACTTAACCCCTCCTTAGGCTCCCAGGCATTTGTAGACCTCTTCCTGCCTCGGTTTCCTGAGTCCTGGAATGACAACCATTCCTCACCACACCCAACTTTGAGCTTTGAACGGCTTCTTTTATTCCTAGACTTCAAAGTGGAGCCTGGCATCATCAGCCTTTTGGTTCACCTTTAGTAGACACTTCTGGAAGATATTTCTACTACTTCCTATAGGGATGCTAGGTTGAGATCCAGTCTCAATGTCGCCCCTTCAAGTTTTGTCTTGTTCATAAACATGCTCGTTTCCTCTGAAAGTTCTTCATGTATCTGAGCTCACAACAGAAGAAGCCATGCACGGCAGGCTCATCTGACATTAGAACTTGATCCCTTGGAGGTTAGATGAATGAGTTAACAGCAAGCAGTTGCTTTGCTCTCTATGCTACACTCAGAGTACACTTTGCATTCATACCTCCAAGAAAAGGCATTCTCTCTCTGCACATTTTAGCTTCACCTGGGGACGGAAAGTTTGCTAGCTTGCCTTGTAGAAGATGGGAGTCATGAGGTTTATCTGTGTACTATGTCACTAGTGGCACGCCAGTTCTCTTTGTGTGACAGGTATACACCAGGAACTCCCGTGGGAAGGGGTTCTATAAGGAGTGGTTTCTATGTATGTGACCAGGTCTGTGAACCTTGCTCTGCTCACTCGAAGCCACTCGTGTGCTGGGAGAAGAGAAATTCCATCTCCCATGCTTGTCCCGATTCTCCATGTTGGGGGTTTGATGACATCATTGTGACAGAGAACTTGCCCAGGGAAACTGAAACAGATTCTATTTTAGGGCTTGGCTGGTCCTTTGTCACCACGGAGGCAGTTAAGCGTTATGCTTAAAATCAGGGCTGTGTTCAAATCTTGCTCTTGTGTATCACATACAAAACGACTGCAGTTAGCATCAGTGGCTGCTCTGGTCTGACTTATGTCTCCTGTCTTCCCTAACCATCTACCCATTCGTATGCTGAAGCCCTGACTCCCATGTGATTGCATTTGGAGCCAGGGCCTCTGGGAAGCAGGTGAGGTTAAATGAGGTCATGAGAATGGGGTCCAAATTTGATGGGGGCTGGTTTCAGTGTAAGAGGTGGAAGACCATAGAGAAGAAGTGTGTGAAAATACAGAGATAAGAGGGAAAGCTAGGAAGGGGTCTCCTCCCCGGCTACCAGCACGGAGAGCTGTGAGAGAAGAGCTTTCTGCTATTTAAAGAGACCTGGTTTTGGGAATTGTGCTGTATCCTGTTCTCCTGAGAGGAGATAGCGTCTGACCCTTGCATGAGTATAGTTCAGGGAGAAAACCACGTGAAAACCGAAACAGGGAGCCTCTTGACTGGTGATTTCGAGTGGTGATTTCTATTGTACCTGCTGCAAATACCGGTGAGTGTTCTTGTCCAGGGAAATCCTAATCTAATTAAGATCATCCTACCCTGGGTAGGAAGAGGCTAAAGTGAGACCTGCATTTAAAACTTCCCTTGACATGGGGGTGAGGGAAGAAGAGTGCCCATCTACCTGAGGACAGGGGCACAACACGGAAGGCTATATCAAAATACCCCGCAGTGTTTATTTCCTCTCGCAACTCCAGGTTCCAGCCCACTACTGCAGAAAAGCAGCGCACGTATCACATGCAGTCAAGAGCAGAGGGAGAACAGGTAGTCTTGCTCCCAGCTCCCAGGCTCCCTATTTGCACAGCCCACAGCACAAATCGAGGGACTCATGCTGCCCACCGCTAGGCTGGGTGGGTCTTCCAACATCAACGAACAGAACCAAGAGAATCCCTCAAAGGCACGCTCGTAGGCCAACCTAATCCAGACAATCCCACATTGATGCTCTTCCCTGGTGATTCTAGAATGTGTCAGCTAACAGGCGAGAACGGCCTCTAAATATGACTTCAGAAATTAGTAGACCATAATGGTTAGCTTTATCAAATTGACACATTCTGACACAGAGAGATTTTTGCATTCTAATCCACAATACAGCCACATTTGCTTTCGCCAAAGTGTTCGAAGTGTAGGAAACCGAGATACCATGGTCTTGTGCACTCCCTTCTCACACTGCTTTACTCAAAGGTTGACACGGTGCATGCAGCTCGTGGAAAAGTTTCGTTGTGAGAAATTTTCTTATTATGAGGATGTGGTGACGGCGCACGATTTTAATCCTGTGAATTCTAGGACCCCCCCACAACTAATTAATTTGAGGTGCACAAGAAGCATGCTTCGTTTCACTCGTTAAACCCCAGTGGTTAGTTCCCATCATGGGTCAGACACTCACAAGCTCTGGAAGCTCATTTCTTTCTGTTCAAGGGAGCAAGAATAAGTGCTAACACTACAGCACTAATAGAACCCTGTGTCAAGAGAAAAGGTCAGAGTCCTCGAATGTTCTGGGCACCAAGAGGTTCCTGGGAGGTCCGGAAGCTGCTTTTTGAAGTGGGCACACTGCAAGTGAGACAATAAAACCTGCAGCTCTCCATACATATTTTCGTTCAGGGAACAAGACAGAGTATATGTGAATTTGAGGACGATCCTTGCTTTCGTGGTGAGGCTGGGGCATTGGGAGAGCCCGTTGTGCTTTTATTCCCCGGGGTAGGAGGTGCACCCTTCCCCTGATGTCAGCCAACAGGTGAGAGCTGCCTTCAAATCATGCCTCAGTCTTAAAGAACAATCTGTAAGCCCTTCCTCTATTGTCTGTCTGCTCTCCAAGGACCCTGAAGGAGAAGGTGGGTGCTGAATTTTGTGTTGGAGAGGGGTGGATGAGGAGGATGGGGTGGAGGGTCCTCGAAGGTCCTCTGAATTTACACGGGGTGCGGAAGGTAGCCCCACACACCTGCTCAAGCGCTCATCCAAGCCCAAACACTTCCTTTTGCCCCTGGGGCCTCAGCAGAGCAAGCAGGGGGCGGGTTATTAGGGTGATTGTAGGAAGGGAGAGGAATTTTCCTGCTTCTTCTAGTAAAGACACAACAGGCGAAGTTTGCCAAGTGCCTTCACACCTGCGAGCTCTGGATTCCAGAGGTGCTGGCGGGACCCAAATCTATGACACTACCCCCCTGCTCAAGTAGGCACGGGCCCACTGCAGTGTCCTAACCTTTACTAAGATGTGTGCTGTCCCCACCCTAGGGTCCCAGGAAGCCTTTATCTTTGCCCTGGGCATTCCCAACTTCAAAAATCCTCAGGATTATTATGTCCACCAAACAGAGGCAGAGCGTGCTCACGCAGCCCCGCCTTCTTCAAAGTCCTAGGCAGCTACAAACTTAGGGTGCATAGTAGAAGCCATATGGGTGGCTGCTCAAGTTTAACCTGTACCCTGCATTTCACATTCTCCCTATATGTGGCGAGGAGTGACCTCAAGAATCCTGGGGAGCCTTTCATAAAGTTAGAAAGGCGAGTGTGCCAATTTCCCACCCGACGAGGGGACTCAGACCTAGGCCACAGGGTTAGGGTTGGGGTGGGCGCTGACACACAACAGTTTACTCCCGCTGCAGGAGGCACCTGTGTTCAAGTGTTTAGCGCCCGCCAAACCCTACCGCCCTACCCAGCCTCGGATCTCCAAGGCCTCCCTTCCCGGCCGCAGAAACCACTTACCCCTGCTTCGGTCCATGGCTCCGGCGTGAATCCTGGAGCACTCAGCCCAGGGCGCAGCGGCTGCCGCACCAGGCGGCGTGCGCTCTCCGGGGCTGCCCCGGTGGCTAGCTTGTCCCCTCCCCCAGACAGGATGCTCGCAGCGCTCCCGGAATAGACCCGAGCACGCCTCGCCCCCCTGCGAGTGTCCCGGTCCGCACTGGCCAACGCCACTCCCTGCTTTCCCCCCGCCCTCCTGCTGGGCTAGCAGTGACAGCCTCACGGCCCACACGCTTCGGTTCAGTGCCCCCGTGGCTGACCTGCCTGGACCACTCAGTTTTGCTTGCCCTCCGCTAACGACAGGGAAGCTAACCTCTTTACACCCCTGTGGGGGACTGCTTTGCATTCCTCCCAAGGACTCAGCCTGGCCCACCTTTTTGGCTTTGCGTTTATCATGTCCACTCCCAAAGTTCTTTCCTGAGCCAGGCTGGTAAAAAGACAACAAAGGAGTGAGAAATATTAAACAAAGATCTTAAATTGCTAAAAAGACAGGTGGTGGTGGGGCATGTTCAACTTTCCAAGTCCCGAATGTATTAAACTGGTGGAATGGAACAGTTTTCGCACCGAAAATACGATGCAGTGCATGCCTCTGAAGATAATTATGGGATGCAGAAAATGTATTGTTACAGCCCAACCGAGAGGTTTAGTGTTAAGGTGTATGAGAGTGTCCACTTTTTAAATTACTGGTAGGCTAGGGCTGTGAACTACTGGAAAGCTCTGAATTTGAATCTGTAAGTGCCATTCAAGGCCAATGCTTAGACACACTTCCCCAACTGTGGGCCTTACCTATCCTGTATTTTCAGCTTTGATCGAGGGACTATGTAGTAGCATATCTAATGTTTGGAACACTTCTGCAAAGGCACGGAGGCAGGTATGGGCATCTTGTATTTTCTTCACCTCGAAGTACTTCCTCCAGAGTGTTTACCTGCAGGTTGAAGTTAACATTACCTGGTGCAAAAATGATCCCAGTAGCTTGTTCTGTACGTTTCTGTGTAGAGTGCTTAGAGAGAACATGCTGTTTTCTGAGTCTTTCCTTTCTATTCAGTAGGTGCTGCATGTAATGTCTCATCTTGTGCTGAGGGAGAGACCTCATACTGACCTCCCAGAGCTATTGGCAGGGCAAATGAAAGGATGCTACAGGCCCACTTTACAAATAGCTATGAAGATGTGAGCCATTGTGACTTTCCAAGTTCCTCTTTGTCCCTGCCCACTTTTCCAAATTTGAAAAGGTCATGTGCAGTTCTAAAGAGGCCAACCAACAATTGCAAGTGGATGCAGCTTCCCAAGTTCACTGCTTGAACTCTGGAACTTGGAAGCCTTCAGCACAAACTAAATCACCATTTACTCAGAATACTTTGCAGCACTGAGCGTCACCCTTGGGACAGGTTTCTTCCCTTCTGCTCCAGAGGTTAGATACAGTGACAGTCTATCATGTCCTCTGATGAAATAATTTTCAATTGATGGTATGAAATATTACCATTGTCAAATAGATGGAGGGTTTCGTAGACATTTTACAATAGGATTTTCAGAAACTTTAAAGGATCGTGAAGTTTTTATTTGGATAATTGGAGCAAAGAGTTAGCGAGAATTTATATGTTTCTGTGGGCTGACCGGTGCAATAGTATTAACTGAACTATGACTTAGGAAATGTATAAAAATGGGAGTGAACACAATCTATACGCAGCTCTGAGAATTAATAAAGATCATTATGTGGGAGGTACAGTAGGTCCGGCTTACCCCACAACCTCCACCAGGTGGAAATGTTGGCCACGTTGCTTGGTTGCTGTCAGGGAGATCTAAGGAGAGCTGTGTGTTAATTCAAAAGCATCATTATATGGTCTTCTCCACTTTTCCTTTAAGGAACCATAAAAAACGATTCCCAGTGTCCATCAGTTCCCTTAGGTAACACTGACAGGATCTGTGTACGTTGGTGTTGAGAGAACAGATGCTAAGTAGGAGTGAGCCCCATCTTCAAGGAACCATGAAGTCTAGAAAAGGAGGTAATTTTAACACAGATGCGATCAAGTGCTTTGGAGTCCATGAAGACAAAGCAATGGTTTCATACAGACCATGGAGACCGTACTGGAGGACAGGCATTTGCTTAGGAGCCAATTGATCTGAATGTGTAATGAGGAGATAGCATAACAGGCAAAGAACAGGGAGAGCCGAGACGCCCAGATAGAACCCCGGCAGGACTGTCGGCAGCACGGTTTGGATTGGCCAGATAACAGGGTATCGGGTGCTAGGTCTGAGGGCAAGGATGGGAAGAGGATGTTGATGTCGAGTGTTTAATTCCCTTTTCAGTTTCTCCATACGTAACTCTGGCGGAGAGAATGAAGATTTGCCCCATATCTCCTTTCTCAATGCTGAGTTTTCCAGGCGTGCCTGGTGCTTGTCTAGAGAACTCCATACACAGAGGTCCAGCTCTGTAAAAAGATATCGAGTTTGGCCCCTGGGAACAATACCAGGAAGAAAACTTTCAGCTCCGTTCAGCTCCTGGTCTTGTGAAAACAAATGATAGTCCCCAGACTCTCTCTTAGCTTATCAGGTAGAGCTGGGAAATCCTGGGAAAGAAAAAGCTGGAGTCTGAAGGGGAGAGAAATGTTCCCACCTTCCAATCTGTCACCTTGCATTCAGGGTCAGCTTGCACTCAGTTGCCAGAGTGACCTTTTCATGACCCTAATCCGACCATGCAACTTCCACCTCAAATCTATTCGGCATTCTCCTTTGTATCCAACTTCATCATTATGGCATTTAGATGCCTTCTTTGCTGAGCTCGGGGCATCTCAGGAATCGATAGGAGGTAAATGCAACAGGACAGGCTATGATCAGATCTGAGGTCCGGTTGACACTGCTGCCACCTGAATCTCCATTTTCCCACCGGGTCATCAATGTGCAGCTTCCTGCTTAGCCTTTCTTGGTTCCAGATCACTGTGCCGGTGGGTGCTGTGCCTTCCTCGGAGGTCCCTACATGCCAGCTCGGCACTCCGAATCTGATAAGTAAAAAGTCATGACAGGAATCAGTAGGAGAACTCATGGCACCTGCAAGGCCCGCACCCTCACTGGCTGTTGCGAATGCTGAGTCTAGGGCTCTTCTCCCTCAGGAAATGTCTTACTGGTATCTATTTTCAGAAGGTGACAAGCTGCCCCGTAGAAATGCTCTGTGTTCTCCAGGCTCACGTGTGCACCAGGGCCATAGACCTTTTGCTTGGCCGAGGCTCC
>Mus_musculus_nonrepetitive:910154531-910155019
GCACCATGAGCGGTGGTTCAGCCATGCCATAGGGTAAGGGACCATGCTATCATATCATGGGTGATAGGAGTGTGCTTTTTCTGATTGATATGTGCACATTTTCATGCTCGCTTTTACATGTAGACCAAGCAGTGTTTCCATCTAAGCACTTGCCTTATATAATGGGCACCATACTTTACCATTACACCTAGGTGTCTCCAGCCTGCAGCCTCCAGGCTTCTTGTGGCCCAGGATAGCTGGGACTGCATCCCAGCACAAAACTGTAGCCTGGCTTGTTTGAGGAATTCTCTCCATCCCAGTGGTCTATGGGCTTGTCTGTGGGATCGCTGCTGATGTTGGAGGCAAAGATCCCTGTGGGTGGTGCCCTTACTAGGCCTATGGGCTCACACTGTATAAGAAAAGTAACCGAGCAAGCCAGAGGTAATGAAGCAGCCAGCAGCATCCTTCTCAGCAGGTCTCTGCTTGATTTCTTGCCCTGGCTTTCTTCT
>Mus_musculus_nonrepetitive:819899672-819900134
GACTTTGGCAGGATCTCACAAAAGTGACTTTAGGTTTTCCCAAGGAACCCTATCAGGAGTCTTTAGATGTCACCTTGTCCAAATATCAGTGGGACATCTGCCAGACTTAGCGACCAAAATGCATAGTCTCTTTATGAAGGACAAGCTTCCAGGAACCCCAGACCTCCTGCTCAGTTTAGGCTAATGATTTTTGGCCCTGTCACCCAGGATGTATTGCTCATTTTCTGCCTGGGACCCACACAGCCCTGGCTCTCATGCTGCTGTTCTTGCTATTTTGGTCTGAGAGCCTAACACATGCTAGGTAGCAATGAGAATCTCCCAGCCACTGCCTGCTGGCCACCCAGGCTCTTCTGCATACCTGTGGTACCCAAATGATCCAGTGCTGACCAACTTTGGGCACTATGGGTTGTACTCATCTTTGCTGGGAAAAGTCCATCCCTTCTCATTCTTGAAACCGTCAGA
>Mus_musculus_nonrepetitive:1120855106-1120862565
ACATTTGTTAAAGCCCAGAACTGGCACAGCTTGGTCTCCAACAACAGGAGCAGGCTCTCCCTGAATCTGTTGTCTGCTTGCCTGTGGATCACATCCCCCTAAATGGACCTGATACCTAGAGGGGGAATCACGGTTTTGGGTAAGGGAGACCCCTCATAACTGTACATTAAATAAAGTGACTTTTACTATGAATAAATTTTACTATAAATAGATCTGTGCTATCCATTTTCTATATCTATAGCAGAAGACCCGAGGCAGCTTATTTTTTGGCTTATAGTCTGGAGGCTGGAAGTCAAAGAACACGATGTCATATCTCCTCGACTTCTGGCAAGGGCCTCATGATGCTTTAGCTTATGGTGAGAAGAGAAAAGACGACCAGAAGCTATGAAGGAGGTGGTAGCTCTCATCTGCGAGAGGAGAGCACTGGTCCATTCATGTGGGCTCCATTTCTGTGACCCAAACACATTGCATGCTGCACCAAGAGTACAGGCTGCAAACGCATGCACTGTTGGGGTGTGTGAGGGACCTCCAGCCACACGGAAAGGGAGCCTCAGAGCAATCATCACACTGTCGACTTGTCTCAGTTAATTGATGTGGGGAGATTTTTCCTAGACAAGGGGCCCCTCACTGTACACAGATGGGCAAACTGAGCTGAACACAAGGCAGCGTGGATGTGCTGTGACGAGCTGTTTGAAGTCCCTGCTTTCACTTCAGGGTCACAACAATGACCCATAACCTGGACAAGCTACTCAGGAGGACATTCAATAGCAAAAGTGATCAAAATGCTTGCTGCACAGCCTGATGATCTGAGCTCAGTCTCTGGAATGCACTGAGGACAGGGGGACACTGGTCTCTGAAACACTACACTGGTTCTCTGCAGCAATGTGTATTAGTTAGCACGAGGGAAGGGTAAAGATAGGAAGAATTGAAAAATCACAATGCTTTGATTAAATATTGTCATCGTCATCGTCGTCATCAACCTCAACCTGTCACTACAGTCTCGTGATTTGTCCCTCCTGATTGTCCCCTCCTGCCTTAGTCCCCACTTGTTTGAGCATGCTGAGCCTCTTATCTACACTGTCACTCACGCCGAGGATGTCAAGGTCTGTGCGGTGGTTGCACCTGTGACATCCTTCATGATGAAGATGTCAGAGTAGAATTGGCTCTGTGCAGAGCTGGGTAAGAGGCCTCTGTCCAGCGCAGCTCTCCATGTTGCTCTTCGGCTGACTCCATTAGTTACAGTGATATTACACGAGAGCTTGTTACACATTTGCGGACCCAGGAAATACTTTGAATTTCTTCTAATATCGGAAGAAAGACACCCACTTCCACGTACTATACCTCAGATATTGAGTGTTTCCCCAGGCCTAAGTGCTAAAGGTTTACTCCCCAAGTTGGAGGTATGGAAGTGGGGTGGCACCTTTGAGATGTGGGGTCTGACGGGAGGTCCTTAGGTCACTGGAATTTGTCCTTGGAGAGGAGAACGGGACCACAGCCCATTCTGTGGTTCATGACACGGACAGTTTTGCTTCACCATACAAATACTCCCACTGCATTGGCTGACTTGATACAAACTGAAACTTCTGGGGAGAGGGAATCTTAATATAAAACTAGTCTGTAGGAAAGGCTGAAGACATGGCTGTGCCATCCCAGGGTAGATTCTGGTCTTGGTTGGTCAATCCTCAGGTTCAGACTCCAGGTTTCCTCTCCAATTGGCTTTGGTCGTGACCCTGAGACACCCCTTCTATGTGCTGTCTAATTTCAAGCATGGGACCTTTTATCTTTGCAACTTGATGACTCCGTGCACTTTGTTATAGTATCTGGAAGTTGACTAAAGTAATATGTGATATTAATACATTCACCTTTGTACAAATATAGTTATAAAATGCTGGTTCCATGTCATCTGCTTTCTCCTTCTCCGGGTGTCCAGACACTGGAGCACACCGGGCTGGAAGGATGAAGCAGGGTCCAAAGAGGGCAGGATCCCAGTCTGACTGGGATCGAGTGGAGGCGGGAAGACGGCTTCTTCCCTTCTCTGCCGATCTTCAATAAAACAGCTCTCAGAGACAATCTCAGCTTGTGTATATACCTTCATTTGAAGAGGGCTTGTATGCATACTGTATTAGGGGTGACCCAAGGGTTATGTAGTTGTGGGGGAGGTGGTGAGAATATCCAGGGTGGGCAGAGGTCATTGGCTAAAGTCTTAAGGTTCCTGAGATGTCTCCCGAGTATGGGGAGACATTCCAGAAATCTCAGGTGCAGGACTGCGTGACATTTCTCAGGTAGACAATGTGGTGTCTGGGATCCCTCAGAGAAGAGGCAGCCCTGCTGACAAAGGGAGTCTGAAGCTTTGTACAGCTCAGGGGCTGTCTGGTCATGTCAGACTTCAACCTTAGCAGCAGGACTTCCCAACGTTTGTATGTGGAAGAAGGGCTCCAAAAGGCAAATGTACCCCCAGCTTTTTCCCAAAGCAGCTTTCTGTGTGTCGGGAGCTTACAAAATCTCTCTGGAATAACTAGGTCAGCTTTTTAACTGTCTACCACTCAGTCAGAAGGGGCCAAACCAGATCAGACGTGCAGCTCTGGCCTCTCCATAACCCCTCCTCCTCCACGATCCCTCTAGACTTCTCAGATTTTAAAGCAAAACTCAAGTCTGCAAACAAATGACCCTCTCCAAGCTGTCCTTGCTTTTAGCTGTGATGGCCTTTCAGCCTGAAGCCTAATGCAGAAATTAAACAGTGTTTTTCTTTGATTCGCCCAATTCAGAAAATGATGTTAATATCTACACTCTTTCTCTCCTGATTCAAATCCAAGCACTAAGCATTTCTCATAGCCTGACCCAGCCACCTTCTTAGGTATATGGAGAAGTCTGGGGGAAGCTTGGGTGTCCTAACATCTATGTCAGATGGAGAGACTCAAGGCGGGGTCAAAGCTAAGTCAGGTGTGAAGAGATGACTAGACCCTCCCCTTCCACAGGGAGGTCAGTGACAGGCAGCAGGTTGGGTCCTGGGAGAAGCTGATGGAAAACCAGGCAAGCAGACTGAATTCTTTCCTGCTTAGGATGTAATTCTACAGTTGTGAAGACTGTATCAGAGATGCTCTCCCATCACACCCAACACTTCACATGACCTGATAGAGAACCAACAGTGGGCAAGCGAGATACTAGTTCAATTAGTCTTCACAGAAGTGATGTAGAGGGAAAGACTCATTTTGGATCTTTGTGTAGGGGAAGGTTTGCTGGAGAGTGTGGCAGCAGGGGCGTGAGGCAGAGGATGCTGACAGCGGTAGCCTGGGATCCTAGCACATGAGATGATGTCGCCCACATTAGGGGCAGGTTCTCCCCTCCCAGGCTGGAAAGAGACACCATCACACTCAAACACACCCAAAGGTGTTTTTAACACTTTGGAGTTTAACACTAACACTCTAAGTGTGTCTTGAATCGCAGGTAACTATTTACAACTTTGGCTCAGGAGCTCAACTTCACCAAAATGTCAGACTCTGCTAAGAGAAGGCACCCTATGAAGATGAAATGGGCCCTTGGCCTTCTCAACCATTTCCAAATGTAAGGAATAACTTGGATACATAACCCACTGAAACCTCACCAAGTTCTGGTGGCCTTTTGAACTGAACACAAATCAAATAAGTGCATTTTCTCTGAAAGTCAGAGCACAGCACACTAGCACCATCTGAACAGCCAAGCCTTGCTTTAAATGATTAAAATCTAGCAGGGGACTGTAGGTGACAAGGCAGGGGTAGCATTTCTCCATCTTTTTCACCCAACGATGGAAGTCTATTGAGATTAATAAGACCAGCCACGGGTCAAGGGTAATCTGGGAATTCCAACTAGTTCTATGACTGCATGAGTCATGTTACTGTTTGAGCTTTGGTCTCTGCACTTGGAGACATTAGGACTACGTTGGGTTTCGCCAACTTCAATTGTGTTATCTTCCCAGGTCTATTTCATGGAGTACTCATAAAGTGCGTGGCTTAGCCAGCAGATATTTTATGTACCTTGTACTTCTGGAGGTTACAAGTCTGAAATCAAGATGCTGTTAGGCTTGCTCTCTCTTGAGGGCCTTGAAAATCTGTTTCTTGTACTTTCCTGGCTCCTACAGCCTTGGGAATTCCTTAGCTTGTAAAGATGGACACCTTTTTGCCTATGGCTTCATGTTGCTCTCCCTCTGTATACCATTTGTATAGGATTAAGAGCAACTCTGACAATCTCATCATGACGTAATTTTCTATATAGATTTAAAAGGATGTTAGATCTTTTGGAATAGGAATATTAAATATGAAGACACATAGGTTCTGAAGATTAAGACTTCAACATCACCACCTGGTGAGACGTCAACATCTTTTAGTAGGAACAACATTCAATTCATAGACTTACAACATGTACATTGAACCACCTGTAAGAGGAAATGGATAGGAACCCCACTAGCTTGTTCTTGTGCGGCACACAATAGCCAGCAAAGCAGTGTTTCTCACCCTGATGGGCGTGACCTCCTTGAGGATTTAAAAACCCTTTCATGGGAGCTGCATATCAGACATCCCACATATCAAGTATTTATATAGCTAGAGAAAGAATGTTCCTGGGGATTCTTTACAATGCCAGGAATACAAATTCAGGTTTGTCAGGCAGCCATACTCAAGCATGTAACCCCACACTTTCAGGCTAGAGAAGCCAAAGTCTTGTTCATTCACTAACCGGCTCCCTGTGTCTATACAAAACCCATCTTGATTTTGCCCACTGAGTGAAAATGTAAATCCCATTGGCTCACCCAATCCCACAGACTCCTAGCAGAAAAGCCTTTTGTGAGCTGTTTGTTCAAGTCAGAACCCGGAGAATGTGCTGGGTCCTAACCAAAGATTGGGTTTTACCATTGCCTCCTTGGCTTAGTGCGGTGTGAGTTTGTCACGACTCCCTGCCTTACCCATATGATCTCTGAGGAGAAAAGCAACATCTTTGGTAGCGACCTGTACAACACCCTGGATGACTGGGGACAGATGGGAGCCAAACCATTTCCTTCAGTCCCTGAGCTCATTGTTTCTCCCCAGTGACTTCTGCGATCCACAAAGAGCTTCAAATTCCAGGAAGACAGTGTTCTTATCCAATCCCTCCCCCACATTTCTTGAAACACCGCCAGATGCAGTATTCCCAAGCGTGTGTGAATGGAGGTGTGAGTGAGTCTTTTAAAATGATGGAACTGGGCACGGAGAAAAATCCAGGTCAGTGGAGCAAAGCTCCAAAGCAGAAAGGGGGCGGACAAAAAGCAGAAAGGGGGCGGGCTGAAAGCAATGCTCCTCCCTCCTGCTCAGCTCACCCAGTGTGAGCCAGGCTAGTTCAATGCTTCATGTGACTCTAACCTAATAAAAGGAGATCATGACGTATAAACATGCTACTGCGTAGTGAGAATACTACTAAACAAATCATTTACTCTTGCCATTTGTGACCGCTAAAATATACCTAAACAAGAGTGCGTCAGTTTACAACACGGTCTTTCCTTTGCCCTTTGAGAGACACTCTGGCTTTCTTCATTCCCTGCTGTGTCTGGGCAGCTGGTTTTTATGGGTTAAATATCTTTTGCTTGGGGCTAGCTGCAAGCATCTTCAAGAGATGAGAAAATACAAAGAATGACATGCTTATCTTTGTGGCCATTCCTGATGATGGGTCACCATGGTTGGCTACTTCTCCATACTGAAGATCACAACTTCAGTAAGGGGAGGGGAACATCTTCTTGCAGCCTACTCTTCTTGCAACAGCAACCTGGCCTTTCTGCTCACCCCATATGTTGGGTTTTTACACAGTTGCACATTTGTTTTCCATCCATTCTGTCACTTTTATAAGATTAGTCCCTGAACATCTTAATAAGTTGTCCAGTGTAAGTGTACTCTGTATTGCCAAGAGGTGTCCTGCCTGTTACAACACATGTAGTCTCTTAAGTGTCATCTGATTGGATGGTCTGGTCTCCTTGAAGTCTTGCATGGTTCTGTGCACAGACAAAAGCATTTGTAATTCATACGTTTTATTTGGTCTGGCTCCTCTTTCCAAAGTCACACTCCCAGACCCACATAGAGAATCATACAGGAGTCTATCCATTCACACAGATCTTGAGGACTCATTCATGGGATCTATCTATTCACACATGAGACCATTTAACAATGGATGATCATTACTGCTGCCCACTACCTCCTCTGAATGACATTTTGCTGTACACAGTGCGTGGTGGGATGAAACAGAACCAGTAGGTGGTTTGGAGCCTACCTGTCCCAGATGCAGCTCTTGGCGATGCTGCTTACTAGTTGAGTCCCAAGAGGAAAGCTAAAGGGAGATCCCAAGAACCAGTTTTGTTACATAGAACCGTGAATTACAGAAATGCCCAGTGTGGTCTGTGTACACAGATGTCAGTGGTAGGATAAACCAGGATCCAGGTCCGGTGTGGTGGTTATTAAAATAGCTGGTGTACTAGTCAGAGGAGATGTGTCTGCCTTGGAGGTTTAAAAAGCCTGTGCCAGCCTTACTGTCTCATTCCGCTGTGCAACTCTGAGATTTCTGCATTCCCCCAAATTATCAACAGTATGAATTACAAATGCTTGGTCTGTACACAGAACCATGCAAGGCTTCAAGGTCTTCCTCTGAGGCTGTGAGCCAGCCACTTCCCCTGGTCATGATGCTTAGACAAAGGGGAAATACCAGAAAACATAAATATTGGCTACATGTGGTATGGTCAATAGTCAAATATGATTGGGGGTGAGTGGAATGAGAGGAAGAGTACACAGTGAGAGAGATGGAATATTCCAGTCTTCTTGTCCCAGGAAATGAAGGTGTCCTCCCAGGGAAAACTGGCTGAGGGAAAGCAGTTATTAAAGGTAGGAACTAAGCCACCAAGTAAAGAATGTATACCACAGTTACTTCTACCCTTTGACTGGGTAGTTCATGATAATTCGTAAGCCCCGCTGAAATTGAAATTTATCTTCCCAACCCTGCCAATAAAGCAAGAATCATAATGCAGAACTCTTGGCTCAGTTGCTTTAAAGACACTAGTTATTTCAGTGAGGTAGACAGAGAGGTCTCCAGCATCCCAGCAAGGCAGACTTGTATGGCCTGAAAGACACTCCCATCAGATGCTGGGCTCAGAGTGTCTTCTTTGTGTTGTGGCTCAGTGTGTTTGTTCAGTCAATGGGCCAAACCTATATGCCTGCCTGGTTGGATGTTCTAAAGAATCACCACAGGATGGCTGGGATTCTGATACTACCTAGCAGTCAGCATAGTGTTAGCATTTTACAGCCTGTGTACAATTAATCATTATGGTGACATTCTGCTAGTTGTCATACCAACTGTGTCAATGGCTCCAAGGGGGTTGTTTTCTACCTCCCTCCCCGGGTGAGGCCTTGCATCCATGACAAACGTGAAGGGGACCTGACAACAATTATACCAAATGGTACAATGGAGTTACAGT
>Mus_musculus_nonrepetitive:736590667-736598444
GGTAGTCAAATTGTTGTCAAAATATATCTTACAGTACATTATAAATGGCAGTGTGACTGCTCTAAGAAGATATTAAAAAGTCGTGTATAATATTTTTGCTTTCTAACCAGTGACACAGCATTTATATATCTGTCCCTGAGAACTTGATTCTAGCTAAATCTGTACAAGCAGAGAGCTCCTCAACACAGATATTCCTCAGTTAAACTATTAGTACACAAGAGACACAAAAGTTCTTTACTTCCACAGTTAAACCAGTATGATGTTGGGACCTAATACATCAACTGCTAACATCCACCCTTCTGTGCCCTGTCTAATATTGTGGACACTCTGTTGGTTTGTACTTTCTTTGAGGCAGTTCTTTTGGAAGCTGTGATATGGGAACTCAACTGTATTTGATCTGTAATGAACAGTGATGATAGAGTGATGTTTGAAGATGTCACAATGAAACTCATTCTATTTTATAGTTAATGTGTTAGTCATCAGCTTTTTGCCTACTAGACAATCTCCTTTTTAGTTTGACTCCTGTTATAGCACTGCTTTCAATGTGTCACATAACTTTGTGTTTGTTCTGCCTTCATTTCCATATCATTGAGCTGATACTCCCCTAAGCCCTTTACCCTATAAAACCCCCGAGCTTTCAAGCCTCGGGGTCGAATCCACTCTCTTGCGTGACATACATTTCGTGTGTTTACAGCAAGAAGGATCCTAGGACTAGAGTGTGAGTCCTATATGGTCATTTCCAGAATTTGGTCCATCACTTCTGGGGATATTGTCTTTACTTCGAGGTAGTTTCTGTTTTTGACACTCTATTTAGGGCTGGACAGCAACTGTTTCCCTCATCTCATTCTTTATGTTACTCCTGATATCTTTTCATTTAGCCTTGCCTTTTGTCCTGTGGTTATCTCTAAAGTTTTCTGGTCTTTCTGACTCTAGGTCAGCTCCTGATCACAGTGATGGCACTCGTGGGAGATCACTGCTCTTCTGGCAGTATTTGAGGTGCAATTAGAATCCTTTGTTCTTGTGTCCTGAGGTCTTTTGGTTGGGTCGCAGCTGATATTCGGGTATGGAGTACTGTGGCACAGGATTAGCTCTGGGCATAGACAGAAACCGGCTTTACCTTACTTCTTATAGCAAAAACCCAAGGCAGGGCTATTTAGGCAATATGCTATATGGAATCTCCTGGACATTATCATCTCTGTGGGCAGCACTCAAAAGATTGTAATGGCTGAATTTATGTTATACTGAAAATATATTAGGTTTAATTTATATTGCTTTCTGAAAAAAAGTGGCCCACGATGGTTATTTCACATACTAGGGGAGTCTGGATCCACATAGGTTACATACCATTGACTTACCTCACTCTGAGTTCCTCCATGCTTCTTCTGTTCTCTGTGAATATACTGAGTGTTGTCTTCCTGTTTTCATGTTTCTCTACACATCCATTTTACAGAAGCTGTACCTGAAGGGGTGTTGCTTTAACCAATGGTTGTGCTGTTGAAGAGCTTTTCCTACTAGTTAGAATTAACTAGTTCCCAGGAGGAACACCCTAGCCTTACTACTCATAAAGACAATTAATACTAATGGTGGGGTCAATTGGATGCTTTAGATTTGCTATTGTAGGCATGAAAACTCGAATGACATGTTATTTAAAAAGCACAGTGTTTTGCCCTATTTTCATACAGATTCATCCACACTAAGAGAAATATAGTCATTTATCTGGAAATTCCACTTTTACTACTAAAGGCTAAAATTATGCTGTCTTAAGTCACCTCCACTGATAGCTCACATTGATTAAATTACCTGAAGTATTACTTACATCCAAAATATTGCAGAAACAATCTGTAACCCAATGTTTAGCCATGTGAATAACCCCCAAGTTGAGGAAACAGTAGCAGTCACAGAATCCAGGGGCGTTCTTAGCAGTCTAAGAGTATGACATGCTTTTAACCTTGTTATAATTTTGAATGGAAAAATATGCTTTTTAGGGTCTGAGAGGAAGTTGTGAAGGAGTTACATTCAGAGATTCATTTGTTTACTTGTTGTTTTGTTGCTTAACAAAGGAGAGCTCACTGACTTGCTTTAGATGTCAAGAAAGCATAATAGTTGCCATATAAAGTAATCTGTAACTCAATTATCCTATGTGAAAGGTCTCCTGGATTGATTATGGACTTAGACTGATATCAAATTTGCTTGTATAGACTGCAATAGTTATGGTTTGTTCACTTGAGCTGATACTGCCCAAATATGCTTTTTGACAACTGAGTGCTGAGCACTGGTTGATAAGTATCTTATAGAAGAATTAGGGAGAAGGGCCTTGACAGTGTTCCCTCTTACTAGTCGCAAAGACAGGACTTGGCAGAAAGAATCCATCCCTGTCTGCAATTATGTCTGCGGACCTCCAGCAATCATAACTATACTCTAAATATTGCATGACTCAGAGGAAATGGAAAGTCTGGAATTTAGATACAAATAATCAAAAATGGTTATTCACTTTTCCATGTTGCTCTAGATGCTTGGTTAAAATTGTACAAATTGAGGAACACCACAGTAAAAGAGAGATGATGTCATCTCACCAACCTTCAACTGATGACAAATCAAACCTACCTATTTCTTGATTGGTTTTTGTTTTGGACAAGAACCAACATCAAAATGTTGATACTTCTTTTTACCTAATATGGCACATTTGGGCACTTGCACGTTTTACTCCAAGCAACATATTTGTTTAGTAGTTATAACATTCTCCCCTTCTTTAGGCTCATAGATTTTCTTAGTAATAAAGTAGCGAATCTGATCACTCATCACCACCAACATTTCAATTCTTACACACTTAGTAGACTGTCCTTCCTATTTTCAGTCCTGTGGACCAAACTTGGCTTTTTTACCCACTGGGCTATTTTGCTAGCATTGTACTACATCTCCAGAGTGCCTCCTCTTTCCTGCATCTCTTATAATTACATAATAGTAAGAAACATTGGGAAATATTTTAGTAGTAAGAAATATTGGGGACCACTTTATCATAGAGCTTACCCACACCTCATGCAGATCTATAGCATGGAGATATAGTATTTTAGGGAAGAAGATCCTATATTTTATCAATAGACCCAATTTCTTCTGAAGTAAGCAAGGAGGAGAACTTGGATGTGTGCATTTATGCATGTGCATTTGAAGGCTAGAGGTGGATGTTCAACAGCTTTCCTTGATTGCTCTCTATCTTTATTTGCTGAGATAAGATCATTTAATAAAAAAACCTGATGTTGTTTGTATGTTAAGGATTGAAATTAATATGGTGACAATTATTCCTTAACCAGCTTTTCCTAACATAATCACACAGATAGGCTTTATTTGGTCAGACTCTCAACTAGCATACCTAAGTTAACCTGACCACCTAGCCCACATGGTAAGCTATACCTTCTAGGTCCATAGTCACATCTGTTTCCTTGCAAAAGAAAGGAAGTCCCACCTTCCTCCTGCTCAGCTAATTGGTCATCAGATTTATTATTAACAGGTGCCACATCCATACAGACAGAAGATATTCTCTTCATTGATGTTCATGGAGATTTGCCTAGGCTGACCCAACAATCAACTCTCAGTTTTTAACATGGGTTTAGAGGATATCAAAACTCACTTCCTTATGTTTATGTAGTAGTCACATCTCCTACACCCATGACTTGGATCTTGAATTCAGAGTTTAGGTATTTGGAAATGGATCAGTATGTAATAATTACTAGCAGTTAGTACTAGTAGTTTTTTAATTCTACTGTTGCATGACAAGGTACTTTCAACATGTGATCAGATATTTTGAAAAGTTTTTGTAGGCTAGGCATCTTAGAGTAGATCAGGCTGGGTTCTACTTAGGAAGGTTTAATCATACTGTTGTCCATGACTGCAGTTTTCTGAAGTCCTGAAGGGCCTAACAAAACCAACTCCAAGTGTCATACTCCTATAGTTATTGGCAAGAAGCTTCTATGTTTTACTGATAATTGTCAGAAGAACTCTGTCATTTACTACATGGGTTCATACACTACCCTGTACCAGGGTCCTCATGATGAGGCAGATGGCTTCCTGCAGAAGCAACCATGGGAGCGTAGTAGAGGGAAGAATATAATAAATTCAGGTAAAGCAGCATCTTTTTGTGTCCTAATTTTAAGAGTGTTTCTAATTGTGCTTTACTTAGTGTTAGAATTGAGTCAATATTAGGTTCTAATTTCCCCAAAAGAAGGCTATCAAGAATTCTCTCTATGATTGGGGAAGACGTAGGAAAAATACTCAACCTGGTGATTGTGTAGAAGGGACCAGGTGAACTACACTGTACTCTGTGTAATTCTGTTTAAACAACTTCAAACTAGGGTAACAATAGGATACAGAGCAAAGATACTTAACTCCACAGGGTTGAAACTGCACAGAGTTTTTGAGCAGGGTAGAGGCATGATCACAGCAATGAGGATATAGATCTAGGGAGAATATGTGGGCATTGAAAAGTGTATACCAATTTCACTCATCGGAGAATTGGACCTTGGAGCAGATGGAAGGCAGATTCAATGCAGATGCATCTTTTAAACCATTCATGGTGTTAAAAACTGTGTCTGACCCAACTGCTGATGAGATGTGCCTATGTTTTAGACACTGATTCTTATCTTTTACAGGCTTAGTGAATTGAGCTTGATGTACAACAGGAATTGAGGGCAGTTTATTTCTGGGATAGCTATTGCACCTATTTTCAAAAGCACACATTCTTGAGTCTATATCTTAATTGTAGAAAGAATTAATGTTATTGCACAAACTTGCTACCCTATCATTTGTACAATTAATATATGCTCTCTTAGTAACTAGAATTTCCATTGAGAAGAATGACAGTATTTTCCCATGAGCAAAATGTTCATCAATTGCTATTTGAAAAGATAGTTTCAACAGAGCAATGCAAGGACTGGTCAGAGTCAAAATTCTAGCACAGACTTCCCAAGCTGATAACTCCAGAGTATAGAATGTTATTCCTCTCTAACCTTTGGTTTGTGTGTTTCATGGTCTGTAAGAGTTTGATATTTGGTTATGTATGTTTTCACAACAGAGCAATGCAGGGACTGGTCAGAGTCAAAATTCTAGCACAGACTTCCCAATTGATTCATCATCCCAGCCACTTTATTGCAACTAACATTATGCTTAGGCTGAGTTTGTATATTCTTTTAACTGGAAATAGGAGATGTGCCCAAGACATTGTTGGGATTTAATAAATTCCCAATGGGAGAACAACATTTGGATAAAACTAATCTTTATTATGTCATTTCAACACATGTACATCTTTCTCACAAGTATTTTATCCTTTGTTTTTGTACTCCTAAGTTTCAACTGCAGTTAATTGTCTGGACTGTAATCCTTGCACTTATTCTGATCCTGTAACTTGGCTTTCTATGACTCTACATAGAAAGTCATTGCAAGCTTTACGTGACCTTTAATTTCCCAGAGCCCCTGTTTATATAACTAAAATGGTACCAATGAGATGCTTTTCAAATATCTATAAACACATTGGCTGCTTCTCTGTATTGTTAAAGTTTCTCAACTAATAACACATTAGTTTTTCCCATACTATTTCAGACCATTTATTGGGTGTGAATCAAGGTTCAGTCACTATCAGTGAAGTATTCTGAAATCTTCAGGATATGTTCCAGCTAGCTCCTGGGATATGATTCAATACAAACTGGTTAGGTGATTATAAACCTTGGCACATTTTCCTAGGTCATTTTACAGACACATTGTAGAATTGTTTCTGAATAACAACTTACATTGAATTTATATAGATCCATCTACATTTGATACCATGCCTTATTGTGGGCATACATGTACCATGGTTTGCACATTGTGATTCCTTGGGATTGTACCCAGGTTTTCAGGTTTGAGTAGCATTCTGAGGGCATCATGCACCCTTCAAGCCCTTCTTTTATAAGTGAGGGAAGCTGTATTCCAGGGATGTGGTGTGGCTTCTCAAGATCTTGAGACCAAGCTCTAGCATAATTTCTGTACCTTAAACTCAGTTTTCTAGCTCCAATCTCTCAAAACACTCATTTCAAGTCTCCTAATTATCTCTTAACTCCATCAACTACACAAGTTGAGAACTTTGTATTTTCCATAATTTCCATACAAAAGGCAAAATATCAGAAGGCTGCCCTATACTTCACATCATATCTCTTACCATTTGTTCTTCAAGTAGCAAATGTAATTGACCATTTACATAATACTAATTACATTATCCACATACAATTATCTATGTGACAATAGAATGAGGTAATACACATATACTTAAAATGCCAAAACAGTGCTGGCTTTTGAAAAATGATAGCTCTTGAAGAAAGTTTTCAGAAAGTTTTATTTGAATGAGGCAAAGATAGCAGACAAGTGATTTTCCATAGATTGATTGGACCACAAGAGAACAGACATCTCACAGAGTACTAGGGTCAGTTAGAAGCAACACAATAATATGTTCTTTCAAGCATTATATAGAGATCATATCATGAGAAGACAGAAAGCTGAATATACATAGAGAACTGGAGATAACTGATGGTTGAAAATGGGAATTCTTGAAAAGCAAATTAGCAAGTTTGAGCATTATTGTTTGAGGGGAATACAATCTGATGATATAGGAACTGAAATTCTTGTAGGCTAGAGTGATAGAGTTATACAACATTTGTGGTAGACTCTGATTGGTCCAGGGATATGAAGTAGTATAGACGCAGAAGTTGGAAAATTAGAACACTTCTGTGGTCATGGTTCTAGCATTTTGACTGGGATACAATTACTAGTCATGAATTCACCTCTCCAAATGCCTACTACAAATATATGACTAAGAATTTGTGGTAGAATAAGAACAAATCCTTAGGCAAAGGAAACCTTCATTGGAAGGTTTCCTGTATAATGGTTTAGTCATATTTCTCTAGAGTGCATGGCTCAGGAATCAATGGCTACAGAGTCTGGACAGCAAGTATTAGTGTGTAAGAATACCAGTAGCTATGCTTTATGCAATGTCTTTCTGGAGTCCTGTGATAAATGTTGTCAGTTTAGTGCTTTGGCACAGTGTTGGAGCCAAAGACCTTGAGCTTCTTGGAGGTGTTGTTTCTTATGATGCTGTAATCTCTAGCACAGCGATCACATTCCAAGGAATGCTTAATATTTAACATGGTTCTCAACATCAAAGCCCTGTGATTTACCAGATAAGCCTTTTAAATACATGACAGGTGATCTTTTCTAGACCAATCACAAGCCATCTTTCATAACTCAGGATATTTAACAAAATAGTCTTTAAGAGAGTGTTCTATGGTAGGTCATGTAATACTGATATTTTCAGCTCCTTAGAAAATCAAACCTAGCTATAATACTCTTGGGCATACAACCAAAGGCATCTACATCTTATGGCAGAAACTAGGACATCTGTGTTAATTGTTTTTTCCCCCCCTACACATAGATGACTGAATAATAAAACTGTGGTACATATACAAAATCAAATTTTATTCAGCTATAATGAAAAGTGAAATAATAAACATTTCAGGAAAATAACTAAAACACTGTTTTAGATGATGTAAAAACAGACATCTCCATTCTATCCTTGAGTGTTAGTCTGTATCTACATCTGTTCTCTGATATGTAAACCAAGGTCAGGTGCAGAGTATAACTTCTATTACTCATCAAATACACAAACAGAGCTGCGATACTTTGTCACGTCCACTTTGATGCCATTGCTCAAATGCAAAGTGAATTGCTATGTCATATTATATCAGCCCCAGGATGGAAA
>Mus_musculus_nonrepetitive:140199219-140199672
TACTCTGTGTTTAAAGGTTATTTATATTTGCATTTAGTATTGGATGGCACAGTAGACCAGGTTAGCTAATTTCAAAGATCCATTATGCCTAGCTCATCCCTTATTTTTAGTATTATGTACTTGAGTGCAGATGATTAGAGGCCAGGGGCATTGGTAGTTGTGAAATACAAGTGTGAGGGTACTGCCCGGCTCCTTCACAAGTCTTGTAGGAATTATCTATTCATAACAGTTGTTGCAGAGTTTAGTCTGCCTGCCATTATGTTGATTTGACATGGAGTAGGATCTGCTACTTTCCCCCCTTTATGTTATATTCATTTTGTGGTTATAAAGTTCTATCTTAGCTGTATGTGCAAGTATGGGGACTTTAGTTTACATCACCAGCATACACATAAAAGCTTAAGTTCTAACAACCTGACTTCAATGAGATAACCAGCGTTGGGGAAGTACAGGAGG
>Mus_musculus_nonrepetitive:1332807949-1332812236
AAGGAAGCCCACTCTATGAAAATTCAGCAAAGCAACAAATGGAGAGATCGACCATGCTCATGTAGGCAATAGTGATTTTCAACATAAAAGCATAAATAGGAAAAGTGATAGAGACAAAACCTTCACTAAACCCACAATCAAAAAATGAAGTATAGAATTAAACCGAGATTTCACAACTGTGGCATGCCAAATGGGCACGAGAATGAGCAACTAAGAGAAGGAATGAAGGGACCTGAGAGCAGCACCCAATCTATAGGTGGATCAGCAGTCACAGTTAATCTGTACCCCTGAGATCTCTGAAACCCTGAACCTAGGCCACCAACACACAGACAGTAGAGATGCACCTTATGGTTGGGGGTAGGGACATCCCCGTGGAGATGGACAGGGGTTGGGGGTTATAAAATATAGAGCTTTAAATCACATAATCTGAAGAAACAATAGTTGCTCACATCAACAATAAGGTATATCAAACAATAGTTTAAAGTGTTGTACTTGTGTCTCATTATCTGCTGCCTTCATCCATAGCCAAAGAATGATATTATGGCATATTAGTATTTCTTGTGTTAAATTAAAACCTGCATCTTGGAGTGAAACTTATTGAAGTTCCTTTTGCTGAGGAATCAAAAACTGAAAATGACCAGATTCTATACACCTCCCTCTTCCCGAGTAAATAGGAGCAGTTAAAGACTGCCAAGAGACACTGTCAAAGAGATAAAGAGGTTCACATCAGCCAAGCAACTGAAAGATGCAGAGAACTATAAGAGGTTCCTACCATCTAAGCTGCCTAAAAGTGACAGCCTATAATTGTCTAAGCTTAAGTAAGTTGTGCAGTACACTCTGGGTTTTTAGCTTTCTTGAACTGACACGCATGGTGGACTTAGAGTGAACCACCTGTCTATTAGTCATTCTTGCTTTAACCTTTCATTCAACTTCTTGTACATAACCCCATGGGTTCTTGCCATGATTTGTGGATTCTTTATCTGGGAGAAGTAGATGTCCTTTCCATCATCTCTAGGAATAGCCATAGTATTATAGCTATAATAGAATTACTGAAAAACAATTAATGAATATGTGATCTTGAAACTGATCAATTAAGTCAAGGTAATTTCTTCCTGTGTATAGTTTGAGATATGGCAATAAACATGAATGTTGTTTCCATGACATATTTTTGTAGGAACAATTCATATTATCTACTTACTGATACATTCTGGTAAAGGTTTGTCCCATTGTCCATTTGGCTGACATATCAAAACTGAAGAGCCAAATAAAAAATAGCCTGGGTTGCAGTCATAGAATACCACAGTGCCATAGGTAAAATTTCCATGTTAATTGGCTGGAATTCCAGGATCAGAACAGTTCAGTACTTTAGGAATAATATAAATTACCTAGGTATACTTCATTTCAGAAGTGAATTTAGTCAAATAAACCAAATACTCCAGAAATCCCAGAACTTTTGGCATAATAGTCTGATATCTGTGTAGATGTAATTTTTGGAGATCATAATAACTCCTAAAAATTGTGCTAAATATAGATTGAATAAAGATCCCATTTGAGTTATTTTTGTTAATCACATTAAAATTTTGGAGAAAATTATTTATTAAATTGAAAATTAAGAAATCAATAAAGAATTCTCTTTAATCTGTAACTATTAGGCAAACAATGAAAAGAATGTATACAAACAGCATTGTAATCCAGGGATATTTTGTAACATCTCAGTAATCATAAATAGTAATGCAATTGAAATCTATCCTAAGAACTATACATATGTTCTCCAAAATAGCTGTGACCTAATATCAGGCAGAAAGAAAGCCTTATAATTTTAGACATGCTAATGTGAGAGGGGCGACACTTCACAAGTCTCACATGTAGACAAAGAACTATGGGCAACTAATAGCTACTGAGTGAGGTCATTGATGAGACCCCTAATTTATTAAGCAATGCAGAATGATAGATTAGTAAAACAGATTCTTCCAATTGAGAGTGGAGAGAGGACATGGCACAGTATGAAAAGTTCTGGAGCAAGGGAAGTGCAGAGCAGAAATGATGCAATTACAGTTGGTGAATGAGATCCCACCACTATTCCTACTCTTCTGCCCGAGCTCTTCATATTTATCACCTATGCCATTACGGACATATTGCTGCCATAAACCCAGTTGTATTAATGTGAGCTGGTTACCTTTGCACACTGGTGGAGGATGGCTCCACTGCCTGTTAGCCTGACACTGTGCCTTTGTTGGTCCTTGCATAAGATACCCAATATTGCAAGAGAATGTTACCACATCATTAAAGTTGAACCCATTTCCACTTGTTCTTCCATAAATTGGACTACCAGGGTGACCACAGCTAACAGCTAAATCACACATAACAATTATCTTTAGTCAATACAAAGTAGAAAAAACAACTTGATATGTGGATATACACAAAGTACTTTTCACTGCAAAAACTATTTAAGATAATGTGTGTTTCAGACTTCTATGAGAGAGTTAGGGGAGGGTCCTGGTCAGGAATGTAATAAAATTCTGGGAGTAGGGACTAGGAGTGTAGCAACATTTGTGTGATTTTAAGACACTGCTTTCCTAGTCATATGCATAGAGGCCAGACAGGATATTGGGTGTCATCCTCTGTCACTCTTCACCATATTGCCTGTGTTTCCACCAGGCAGACAGTCTGCTATTCTCAGGAAACCTTCTGTCTCTGCATAAACCTCTGGTTACAGACTCAAGGTAAACCATTCCTTACTAGCTACATGAGTATAAGGGACTAGAGCTCAGTTCTTCAGGGTTGTGCCACAAGCATTTTAATTATAACAGTTCCAATAAAGTGCTATATGCTTAATGTCTCATATTCTGACTTTGTTCTATATAAGTTTTTGATATTGCTCTTCTGTTTATGTTTGTATATCCTGAAATCATATATGACAGTAGTTTTCCTCTCCAGATGCCTATAACATATATCAAATGACAAACTTTAACTTTAACAGGTATTTTTAAGGACTGAGATTTCATATTCATATTCCTTTTGATATTATTTATAGTGTAAAGTGCTGTAATCTTAATAAGTCTAGTTAATATATAAAAAGATCATATCATATGAAGCTATCCTAAAAACTCCAACCATGTTTTGAAATAAACCTTGCTAATATGCTCCATTCCAATCCGTCTTAGCTTACTTGGAAATCACAGGCTCATTAGAATTATTTAGATCCTTTTTTATGTTATAGTCACCCAAACATTGTATTTCCATGAACTGTTTTACTCTGTCAGCTCACTCTGTTAATCAGAGCAACCCCAGCAATAATGTTTCATAATTAGTCACAGAAAAGACCACGGCTACTTTTAGTACTTTCTAAAGGGGCAGTTATTTTTCAGCTGTATTGTTAATGTCACCCTACTAACTTGGAAATTTAATTGCATCTTATTCTTGTTGAAATATTTCAATAAAGTAACCAGTTTCATCCTGAGGGTCTATTAAGCAGAAAAATGTGGTATAACATACTCATGTTAATGTCTGTATTTCCATTTAATTGGAGATGGGATTTTTAGGAGAAATTTAAAAGTGTATATACAATCACATTATATTCATGTGAGGAATAATGATAATAAGAAGATACAATATAATTATCCTTATTAAGCTATAATTTTTTATGTAGCATGTACTCAAGTTCATCTCCAATAACCATCTATCAAGGGAGTTGAAACTGGCTTGCAGAAGTCATGGGGCAGGATCTTGCCCAAACACAGGTAGTTCTAAGTCCAGAAGTATAAATATACAGTGAACACTTTATACTGTGCTTCACAGCATTCAGGCCTAATTCATTTACATCACAAATGATATTCCACTTCCCAGTTACTCCTCCACAAGCCTTACATCCCACAACCTCCCTCTCCACCCTACACTTTGCCTCTCTGAGCTAACATCTCACCTTGACTAACTTAGAGATGATGATTGATCAAAGTTCTGTCCATGGGAAAAGTTTGTAGTCCACGTATAAACACTTGCCTATCATGCAAAAATTATGTGCAGTGTAAGTCAGTTCTGGTATAGGTGGCACAGCTCTAGCCTGTGAGAGTCAAGCATCTGTTTAGGGCTCATGAAACAATTACCAGGCAGGAAACTTTTATCCCCATTCATGGTGTTTCAGCACACCAAACCTCTCCAACCTGACCAGCAACTGGTCACCTGGCACTCTCACGACTTCTTGATTTTGAGGGCCTGAGCTGCTTTCCACTCAAATGTTCCACACAGTGTCGTAAAGTTTGTGTGCCTTCTCATTGAGAGTAGTGTGAT
>Mus_musculus_nonrepetitive:16063323-16070549
CACGTTAACCAACTTGGCATCCTGAGTAGCTAGGATTATAGGACTAAGACTCTGAACCTAGTTTATTTTCACTGTTTCCAGTACCAAGCATGGTAAAACTGTCAGTATTTGTATTCTCTTTTAATTCCAGAAGGTCTCACTTCCCTTGGAAACCTCTACCAACAGCACTACAGAAAGCAGAGTACCTATCGGAAGAGTATTTCTCCAGGTAGGACACAAGCTACAAGTTAGATTAAAAAGTAACAGAACTCTTAGTATGCCTCAGGACCACTTCCTCACATTCTGACAGGTTTGAAAAACATTTCACCACCTTATGAATCCAGAGTAAAATACCAACTGAAATATTCAGCTTATTCTAGACAAATGTCAAAGCTTAATAGTCATGGGAAACAAAGAGGAATACAGCCTCTAATAGGATAGCTGTCACTGCGGCATACCCATTAATAGCCAGACATAAAAAGCTCTTTGGCTGTAAACATTAGATACTGTGGCTATTTCTTAAAGCTTTAAAGCATCCCAGAAGATCCAGCATCTCTTGAGAAAGAAGTAACAGGTAATCAAGATGCCTCTTCCTTCTGTAGTTAACAAAAGCAAACCCAAAGGCTGGTTTCCAGTCAAGGCTAGATCTTGAACCACGGCAGAACCGGCATTCCTTTTCCCCCGGGGCCCCCTTGTCCACTCCGCCGAGTGGAAAGCTAAGAGAAACTCTGGCCCATCCCCCTTCCTGTTTATTGTGAGCCTTTAAGGTAAACAAATAAAAGTTGATTCAGTATAAGATTTGAAGCAGGGTGGAAAAAGAGGATACAGAGCTCTTCAGTTTTGGATCTATCTTTCACCCTTTCCAGCCTATAGTGATCTCCCTACTATTTCAGGTGTTCCAGATTTGTGCTCGCTATCAATAGCAGGCATCCCAGCCCAATAAGAGTAGGCACTTCTTTTAGATACTCATTTTAGCTTCAAGCATTGACCATTGACAATATCGTTTGAAAAATAACAAATTCTTTGTCCCTTTCTTAAATGTCCTAGCCCCTGCCTGTGGCTTTGGCTCATGTAAGTATTCAGAGAGCAGCACAGTTTGTTCCAAAGATGAGCGCAACGTTGAAACCCGCTCCTGTTTACAAAACTCAGGATCAAATCCTTCGACTGCCAGTGATAAGTCTCAAAATTCAAGGGTTCAGGTATGTAAGTAAAAAGATTACACAATTGACCTCAAAACACCACACTTCCTTTGTTCCCCCTTTTGCAATTCTCTGTTGAGTCACTTCAGTTGTTCAGTTGAAGGCCACTCAAGTATAATTACTGCGAAGGTAAATAGTCTCCCCAGATGCTGTAGCGACAAGAGTCCTCTTTTCACAGTTACACACAAGGGTTTTTTCTGTTTGCTCTGGATTTTTCCACAGCTATTAGCATTACTCATCCGGGTTCAGCGGCGTGGATGCCCTTGGATGTGCTGCAGTCCTGGCCTACTTGTGGATTCCAGACATCAGCTCTGGTTATTAATTCTACTTGAAGTTTCAGCTGGCAACCACCAGCTCAGCACTGCGAAGTAAGATTAGCTGGGCCTTGAGCTTCTGCAACTTGCCAGACTCTTTAAGGAAAACTTGAGAGTCTTCAGGGACACTCTAATTGTGCATTTTAAAGGGCTTGTGTCTCCTTACAGCACCTCCTGTGGTCCAAGGTAGGCGGCAGTTCCTTGACTCTTTCTCAGTCTGTAGTTCACACTGCAGCTAACTTGCAATCAACAGCAAAAATTCCTACAGGCAAACATGGAGACTAAGAGGTGATCTGTTGATAGGGAAATGAATTTACTGACATTGCCTTTGTTTCTGTCTACAAAGAGAAAGGGGGACACTCTCCAGGAGAACATGAGGATGTTTTGAATATCTATAGAAAAGCAGTACAAATTAAAGGAACAAGAAATTAACCCCCTGGCAATGAGCAAAGGGACACCTTGATGGTGATGGTGTTCTTACATCAGTCAGAGCCTGGCTTGTAGTGCAAAGCTGTCTTATGCCTAGGACTCATAAAAAGTGGAGCACAAAAGGAAGAAGACATACAGAGACCAGCAGATCGCCATGCCACCCATAGACCTGCCCTCTCCAGCACACAGCACAGGCAAGCCATAGACACCAACTTGTCACCAAGCCACACAACATGGATGGAAGACACAGCCATGCCCTCTGCCCCACAGCACAAATAGACCTTAGATACACAGAACCATACCTACCACCACACAGAGCACATGCCTTCTGACCACCATGTCACAGACCTGCCATCCGGTGCACTGTACAGGAGGGCCATAGACAACCAGGGACCTGTCAGCCTCGTGGCCAGCCTGCAGCGGGAGCCACCACAGTGTGCAAGTATGTGCAGCTTGAGCAGTATGAAGAGAAATGGAACTGGAAACTTGAGGGTGGAGAGGAGTAGCCTGTTGTGAGTGGCCAGCCCTGCCACCCACGGTGAAGTCCCCGACTGAGCTGCCATGGAGGGTCATGTCTGAATCTGAGTCTGAGGCTTCCCAGCAGCAACAGGGATCAGTGTTGATGCTTGTGGCTCTTCTTACCACTAAAGAACATGTTGACGTCTCTGGCTGAGACAGCTGCCAGGGAGCACGTGGGTTTCCAACAACTGCGTGTAACTGGGCTCAACTCCTCACTAGATGTGACCCTCTGGAGATTTGTCCCCAGTGGAAGCACTCAGGAGAGCTGCCCCTGCAACTCACCAGGCAGCATAGAGAAGCTGCCCCTGGAGGCAGGATGTATGGGTGAGTCGGCCCTGAGGTTGTGAGTGCAGGAAACCTGACCCTGCCACTCAATTACCATGGGGTGGCAAGGGCACAAAGGTGACACTACCTCAGGTAGCTGGGAAAGCTGCCCACAAAGTCACAAGCTTGTGAGAACTAGCCTCACCCTGGTTGAGAGGGCACGAGAGCATAACTGCCATGAGATAACATGGGTGCCAAGACGATGTCCTCCCCACTCTTTTGTCTCTCACTAAGGGAAGTCTTGAGAACTGGCCTTGGGGTCATGAGAGCCCAGAGAGCTGTCCCCACCCCACACAGACTGCAGTACTTAGGAAAGTAGGCCCGCACCTTGACGGGGCAGACTCTGGAGGTATGGGTACTGTTGAGCCTGCCCTGAGAGTCAGCATTGGGCAGCCTAAATGGTTCAGATAAGGGAGAGTTGGCATGCTGAGCAGCTTAGCTACTACCCACGCTCAGATCCAGAGCTCTAAGTTGGCTCACCTCAAAATCAATACCATCTGCCAAAGGGACAGTCTGCATGACACAGGGGAACAACAGAATAACCAGGCGCCCCATGAGGACCCAATATTGATGGTATCACAGATGATATGTGGGCAGGGGGATCTATTGTAGCCATGATGAGATGTTCTCTATGCTTCATTTCTGCTGCGTGTGTTACTGGGCGAGTGGCTATGAAGGGATGAAGAAATGAACAGAACTGAGGTAGATAAGGTAAACACTTGATGGGAAATTGACTTAGCTATCAAATTTGGCTTTCCTAAGTAGATGTCAGGTTTGGATGTGTTGGGTCAAGAAAAGGTTCATCTGTGTCTGCAACATAGCTAATTGCTTACCATCCATCCCTGAACTCTGTGTTCTCGTCTGAGATGATTATGCCAGAAAACTGTCAACTACCCACCAGCTGCTTTGTTGTGCTGGGGAAATAAGACACCCCAAGGTTTTCAGTCCTTTTGTTTTGGTCCTAATTTATTCAGTAACTATCTCCTAATTTACGTCTACACCAAAACCTACATCCCCTCCTAACTGACCTCCATGCTAACTGTCCTACTTTGAGGGCAAGTCTGAGCCTTGTCAGAAATGCATCTGTGGTTTCTCATTGTTCTTAGAATGAAACCCAAGCCAACAATATTCCTGAAGCAATCAGGATCAGACCTGACTGTAGCTCTGAATGCAGCCAGCTGACTGTAGTGCTCTTTTCCATGTTAGATTCACTGCATCCCTCACTAGAGTCTTGACTGTGCCCTTCTACACTTCTGCCTTAACACTAAATGATTATGGCAGCACTCCTTGTATTGTAAACTTGAGTCTAGTCTCCACCACTTAGAAATTTCATATCTGGTACCCTGGTGGCTCTGGATCTCCCTTAAACCATTGAATGAGTCCAAGAACTATGCATTCACTAGTAGAATTGAAACTGTTGAAGATAGCTATTTCGCAGCAAATCAGGCACAGAATTACCCCTTGCATCTTATAGACAACAGAAAAGGAAAGCAGTGGACCCGGGGGAACGATAGGTGAGGCCAAGAAGAAATTTCATAGTACCAAGTGCCCACCATTGCAGGGATAATTCAATGTATGCTCATGCGATTTCTGTCTTAGTGTCTTATAAGGGCAACAGTTTCAGGGGCACAGCATCTAACAGAGCCACACACAGGGTCTGAGCTTCCAACACCTTTTCATGTCAAAACTAGCTACCCCAAATTCTGTCAGAGCCTTTCTACACCCCTCTTTACAAACTTTAAAATACCTACAACTATAGTGAAAATCTCTTCAAGATGAACTACAGGGTAATAAAAAAGTGTCCCCAACCCACAGGAAGGTGAATGAGGACTGGGGAATCACCTGGAAGAAAATGGGGGAACAAGAAACGCAAAGAACAGAAAGAGAGTCAAAAAGGCTGACAAGACAGTTAATATTCAAACAAGGTAGTATAGAAGGACCATGGTGATTTTATTCTTTGCTAAGGCAGGGATAGAGGCCTGACAACCAGTGACTAAAGGGGACCTTGTAATGACTCCGGTCCTCCTGGTGTTGTCCAGTGAGGCATGGACCCATCCTGATATCTTTTTCCTGGAGGGGGATAGTTTGGACATCAACCCCTATACAGTCAGGCCTGTCCCTCAGGGAACCCAGAATATTCCTTTGCAGTGCTTTGTCTCACAGCCCAAGCAAGAACTTAGTTCTCCAGTCAGAGAGGATTCTGGGCGGCCCCTCTCTACTTGGTCCTGGGAAAGGAGTCCCTTTCTTAGGTTGGGTGTAAATGACTTTTGGGAACACCCTGGATGAGATATCAACCCTGTCTTGAGTCTCTTGATCTTCCATAGCTAACTTATGATAATGCACCTGGATAGGTTTTGCTGCCAAATCATCTATCTGACATTTCACAAAGTTGGTAAGTCTGTTAAAGGCCCAAGGACCAACTAATGGTCCCAAAATGGAAGGAAGTAGGGCTGACAACCACAGGCCTTATCTTACTTTCTTCATGGTCTCCTTAACCATCCCTGTCTTATTTACATAAAAGCAACATTCTTCCCTAAGAGCTGTGCACAGCCCTCCCTGCTGTAAAAAGAATCAAATCCTTTGTGATTTTGTAAGAGGACTAAGGAGGAGAGGGAATCCGAGAGGAGAGGTTGTCATCGGTGCCTTGTTGTAGGTGCTGGTCGTCTCTGTCAATGGTGACACTGAGTTCTTGATCCCTAGACTTAGAGAGCACATATGAAGAGATGCCAGTCCCAGTGTCCATGGCACCAAGGCTTAGGAGGACTAAAATGGTGATGGCAGTTAGGGGCTCTCTTTGTGGTCGAACCAGTGAAGGGGAGGAATCAGTGGACTGATCCCACAAATGAAAAAACTCCTATGAATGATAATAAATCATTCGGGGAACCAATTGTACAAGAATGCAAAACTCAGAATTTTTTGCAGAAAAGGCATTGGATGAAAGGCAGGGAGGGGGTAAGGCCATCAAGGCAAACCCACCAGGTATCATTTGGGGGAACTAAATACTGACTACTAATATCAGGTACAAGGGTAATGTTACAAAGGTGGGTATACTGTGAACAGGGTGTATTAAAAGTCACACAGAGGCCTAATCCTGAGTCTACTCTCCAGGTTGCCAGCAACAATGATGGGAGTTATTTGTAGGGGTAAAACAGCCAGGAACAGCAATGCCTTCATAAAAAGTTGGTTGGGAATGGTAACACGGCCAGCAATCATCAACAAGGTTAGGGGAGGTGGCATTGAGGGTAAGAAAGGTTTGATTCACTAAGATAAGGATAAGATTCTTGGTCTAAATAAAGCAGGGAGAATCAGTTATGGGAGCAAAGGAAGTTTCTGAGGTAAAAACATGAGAAATTTCTGTAAAAGATGGAGGATCAGGTTTGATGGGTGGCTGTGCCTGGGGGACAAAACAGGGTTGGGACCAATAGAAACTGGCAATTTGGCATGAATGGATTCTTTGAGGAGCTTAATGGTAAAGGTGACCCAGATCCACAAGGACAAGCATGGTATGCTATGATATACGCCACAGACCTAAATGAGCTAAACAAAAATCGGAGAGATGGAGTGTCAAGATCAGGTGCCACCTGCACTAACATATGCTGCCCAAATCTTCCTCTGGCACTCCTAGCTGGACCCGAGCCCCATGGAACCTATTTGTCCATGGGTTCTGCTTCACTCTATGGGTGGATATCAATGACACGGGTGGGGGCCTCTATAAAGCTGTAGTCTGACTGTGAAATCCATTCCCCAACAGAGCTGCCTAGTCTGGCCCCAGTGAGGGAGGATCGATAGGGGGATACACAGGGTGGACCCCACCCTAGACTGTTAACAGAATCAGTACATGAAAATCACTTAAAATGGACTCCAATCTACATGTAACTTGAATCTTCTTTGAGCAGTTTACCCCAGCCACCGTACTACAATATGTCTTGTCCCATTCCTTCAAACTGGATACCTTACCTCGATTTATAATTCCTTTGTTGGTGATTTTTATATCCTTATCTGTATTCACTATCTGAATGGAAGCCCAATACAGACAGAAACCTAGTCAGTTCTATTCATCATGGTGTCCCCACTTTAGCACAGCACCTGCAGCGTAATGAATATGACAGGTGTGAATAAAAGAACCACAATAAGAATAAATAATTGTGTGACGTGTGAGTTGGCAATGTAGCTGCATGGCAGGTCACAAAGTGGCCATTCCCGAGAGCCTCCAGTTCTAGTGCTGTGTCTGTCGTTAGACTCCTAGACAGTATCTACCACTGACCATTTGGCCACACACATTTCCTAATTTATTATGCCCTTCTCAATACCCAAAAAAACTAGTCAATACAAAATCCAAATAGCATCTCAGCCTCTGAGTCTGTCTTATTTTACAAGAGATCTCACAGATTCTTAAAGGTTTGTAGTGGGGGCCAGGAGTACCCTGAGCAAAAAATAACTACTTAACCGTGAAAATGCTCCA
>Mus_musculus_nonrepetitive:1686029662-1686030989
TGACCATTCCTGCTCACTTGCCATATTTTTATTAGTCAGTCCAAGATATTAATCAACTGGTTCTCATTTGCGGTTATATCGGCTGGAATATCCTCTCATCATCACTCATCTAATACTTGATGGAGGGTAACTGGGATAATAAGGTTTTGGTTCTGGTTACTGTGTAAAAGATGGACTAATTAGGGACTGCCCTGGGATCCCGGTCCACTCGGTGCGGGAGAGAGTATTCTGGTCATGTGAGAGCCCTAAGAAGTGTTGTCGTATCAACTGTAATACTTGTATCTAATTACAGCAGATTGCATCTCCTAAAGAACTGCACCGTGTAGTTGTGGTTATGAAAGATTGTATATATTCCCATCTAAGTGAGATATTATTTTTGGCGAGTATGTACTCTTATCTTGGATATATGCTCCAAGTGCCTTCCCTGATCAGTGCTAAAAGTTATCTACCATCATCTTGAATGAAAGTTACCTAGTTCTTCTGATACAATGGAACCACATTAAATAGATTTTCAGAGATGGAAATTCGAGTGATTTCCGAAAGCGCTCCTGTGGCTGGTGTTGTGCGTATCTTTTTGCTTCACTGACTAATGCAGTGTCAAGTCCCGTGCCCTCTCCTGCACCTTCAACTGAAACCTTAAAAGTCCTAACTCTGTCTAAACTACAATTAGAAATGCAAATTGAGCTCTACTAATTTGCAGAGTTTGCTAGTGTTTGCTAGTCCCGGTAGAGAAGGCCAAAAAGGGTTGCACATGGTGATTTGTATGCTCGCTCTGTCCATGTTTAGAAGATGAGGCACCTTCTTTTAGAGAGTTGACATAGCCGAGGCGACTTGACTTGGGTATGTGCCTATTAATCTCGCCCAACAGCATTCACTGTTTGGGCCCTTTCCCTATTGAACAGGCCCACCAGGCCAGTTCCGCGGAAATAACCCGTTTGGAATGCACCAAAGACATCGGCTAGATGCAAGGTGAATGAATCCTAAAAGGGCAAACGAACTAATATCTGATTTCAGTAGTCCTTTTTCAGTAATATCATTGATTTGCCTCATGACTTCATTATTTTACCTTAATGTACAGCAGCTTATATTCCAAGGAAGTCTTCAAGAATTCTTATATCTCAGAGTATGGAGGAGCCAATAGTTCTGATATTCATGTAGAAGATTCTCTTTCATACAACAACAACCACCACAACCTTCCTCATGCCCAGAATAACATCAAACTATTTACGGATGTTAGAGGCACCAATGGAGTAATCCAATGAAGACATTTTCATGGGAAGACCTGTGTCTAATTTTACATTTTAAACATAAGAATTCGAGCCACATT
>Mus_musculus_nonrepetitive:782828895-782829413
ACAGAATTCAACTTTATTCAGTTTCAACTGGAACAAAGTATTCCCATTTTCTATGAGGAGTTCACATTCTCTACTGGGCTTTGCTGCCCCTCAAGAGTCAACAGTGACATGTTTTATATTTGGGACGAATGCAGGTACAGCTTGTGGTTTCTGAGTTCTTGTTCATTTTGTGGAGAACAACTATTTCCTACTAATTATATTCATTCTTCCATAATTATAACTATGTACTTGTGCTTTGACCAAAGTGTGCACTTTACAATATGAAGTCAGACAACCATGAGGAATGCAACATGTTTTACCTAATGAAAGCTTAGGATTTGCTTTTCAGGTTGAACATATAGAACCTAATGTGAACACATTTCACTCTCTAAATCTCTTTGTACTTAAAAGTCACACACTTCCTCTACTTTGCAAAACTACAGTTCATTAGAAAAAATCTGTGCTGGCCAGGGGCTAGTGCATTGTATCTTACAGATGCCTGTCAGCAAAGCCAAACAGTCAATGTTGGTAGGGATTTG
>Mus_musculus_nonrepetitive:199826570-199827039
CCCCAAGGACTGAGGCGCCCTTGCTTGAATGCTGCAATGGAAGGTTCTTGAGTGTAAGCAGTATCCTTACTTATCTGGGTGGAGCCTTTGGAAGTGCAATGAATATTTTCAGATGAGTTCATTGTGGTGAGGGATCAAACATAATGTCCCATTCAGACTGAAATTGGGTTCTTGCATCCTTCACAGAGGCAAGACATTCTCTTCATGTTCAGAGCAAGAGTCTATGTTCCATTCAATGTACTATAGAGTGTATGCAAGCTAGTATCTGAATACAGGGTACTAGGCTTCCTCAAATTTTGCCTCAGCATCATGTGGGATAAAGGCATTAAAATGTATTGAAAAGACCCACCAATACTAAGTTAAGATTTTATAGTTATGTAAGACAAATATGGATAATGAATTTCAATTTATGCAATTATCAGTATCAAAATATTTTTGCACTGAACTTGTATATTCTTAGATTCATAAG
>Mus_musculus_nonrepetitive:294312668-294313949
TCTATGCATCGGAGATCATTTTGCAGAATCCTTTGGCATCATCATAAGAGAAGAGCTCAATATATAGTAGGGTCCAGAGGCAAATCAGAAGCCACTTTTGAAATGGATCCTTGTTGCCAGTTTAGGGGTGGCAATCTCTTACATCAAATCCTGGTCAGCTTATCCAATCTTTACTTTCTCCCCATAGGCTCTATACCAGCATCTCTGAGCTTCGTACATTTCCAAAAATTGTGTCTAAGGAATCTGAAATACAGCACCACCCTAAATTCCATTCGAACTGAATGCTACACTCTTTTGCTTTGGATCCAAATGTCAGTCTTACAGTGTGTGTCTAAGCAACCAAACATGATATATATAGTTTGAAAAGTGAAAAGGGCCTGCTAAGAATTTCTTCTTTCCATATTGGGTAATGTCAGATGCAGCTAGATTCAGCTCCTTATGACTTCTACTACCTCTGTCACATATATTATTACAAAGGCTTCTAGGAGGACTCTGACCACTTGTATATCTGTCCAAATTGTCATAGTGTCATCAAAACAATGTGCTGATTTAACTCTGTGCCATATGGTCATTCATATCAGCCTTTCATTCTTCTCTTTGTACATGAATAAGATTGTCACAAGGGAGAGGTGTTAGAAAGTGGAAGAATTGTCCTTGAACAACACCTGCTTTGAAAAGATTAGCTTCTGCTTCCACAAGAATGTGAGGGGATTCAGAGTTCCAGGGTACTCAGACTCATCCATGTCTTTATAAATACTTTCATTTTATCCATTCGAGTTCCACTCCTTAATATCACCACAATTAAACTAGAAACATGTAGCAAAACATTTGATTGGTACCAAAAAACTTGCATACCTAAAGTCAGAATTTGTACTGCCCACATACCACAAGTTCCTTGGTTCAACATGACAGGAGAGAGCACTTCCTAATGTTGTATGCAAAAGTTTTAACTTCTCGTTTCTGTGACTGGATCATTCAACATTTGAATCCATTACTGCTTTTGTAACAATTACAAGCAGTATTATGTCTCTCCAGTGTTTCTACGTTCCATGTCAGCAGAAATGAACATGTATCCTAGTCTCCCTAATGCCAGCACCTCACACTAATAAGTATTATGTCCTACACCTCCTCCCTGCGAAAGCTCATTCTTTGGCATTCAAATACAGGAACAACCTGATCCTGGCTTCTATCATGAAGTTTCATTTCTAAGAGCTACTAAAGTACCAACTGTCCTATATTTGGATTAGTGGAGCACATAGACAGCGCATTCCAGCAGGATGA
>Mus_musculus_nonrepetitive:276494850-276495399
AGAGGAACCTCAAGACTGATGACTGAAGGTTGGGAAATCTGAGCATGAACACGAATTAACTACAGCAGCGGCAAAAGTGAAAACCAACTCGTCCCCAATGCAGAGTGCCAAGAAACAATGTCACCTGAAACCTGTTGTACAAGTGTCAGGAGTTAAGCACGCATTTATTTTACGTTTCTAGTATGAACAGCACCATGAAGTAGCCAAGGTGGAGATGGGGACAGTTTTTCCTTATAGTTTCCCAGTTAACACTTGAAGAAGGACTAGTGCCAGTTTGTAAATACCAATGAACTGATCGATACAACTACATGTTATACACCACCACCCCCAAGCGGGAAACCATAAATCCTTTGTGACACTGTCTTGAGAACAAAATCACCCAGATTTTGTGATGGAATGACCACAATGTAGGAGATATAGATTAGAGGGAAACATGTTCAGTTACACTACTGGGATATAGTCACCAATATCTAGACAAGAAGACTCATTTTAGGACTGCCAAACCAGTATGGACTTGAAGGTCATCAGCCCACTGTACTGTGTGATTTT
>Mus_musculus_nonrepetitive:865171326-865178902
ATCTAAGTTTTGATTTTGCAAAGCTATTTTGAACATGGGAATTGAGGTTAAATTAGTAAATTCTAGTTTAGAAACGTCCTTGGATTTTGTGCTCACCTAAGCTACCCAATATTACTCAAATGTAAGAGATAGACAAATGTCTGCCACAGCAAAGCTCAGGGCCCCTTCTCTGTGTACTTGTGACATGTTGGATAATCTGAGGCTGCCCTCTGCTGGTACTTTTTGGTAAGGCATCTTCAATGAGGGGAAGCTGTATGTCACCCTGTTGGGTTGTCATCCTTTCTGGAGAACACACTAGGAATGAGGCCCCTTCACACATAGAGTACCACCAGAACCCTGGAACTGATAGCCCAGAGCCACTGTAGGATTTGTTCATCAGCATAGCTCAAGTGGCATCCTAGGCAGGCTGTACTGCAGAGGAGGTACCAGTCAGTGCCGTGACACACCAGGCACAGGGTGCAGGCGCTCAAGGAAGTTTAAGGCCAGGGTGGGATATCTGAGACCACTTTCATGCCAACAACAGCTTTGATGATAGTAGCATTCCTGAGATTGCCAAGCCTTTGGGCCATTGGGGTCATGTGTAAGCCAATTTTTTCCCAGGTTTCTTTAACTATCAACACTTGGATCAGTTCATCTTATTTTTGTCAAGAATCCACTTAGTTGAGATTTATGTGATTTCACTGGTATCTATGGTCGGGTATTATTGACTTAAAGCAGACCTGTGTGAGCTGTCAGTCACTCCACTAATCCAAGTAACTGGGTCCAATGAAAGGCGCTTTAACTGCACCATCTTTGACCAGACGCCAGCTCTTCCATTAGCTATCATGGTTGAGTGACTCTTCCGAAGATCTTCAAGTGACGTTAGCAAAAATGATGCTTCGGGCAATACCAGTGGCAGTGTTTTGCCGTATGTCACAGGAGAGGTTGGCCCTGTGATAAGAATTATTCTTAAGCTGTGGAAAGCTTGGGCCAAGTTTTAGAAATTGCCAAGGTCACCTTTGAAAGTGGAGATAAAGCCCTATTAGACTTCTCCGATGTGTGGGCGATGGAAGGCGAGATACTGTGCTCGGCTCACTTTCCCTCGGTGTCAGGACCCAGCATTTCTTCTGACACATGAGTTAGACTTTATTTCTGTCATCTTTGAAAAGCCTGCCTCTCCCTGGAAATACTCAGAGATGCTCCGTGACCATCTCAGCACACCCCTTGAGAGGTTCAGAGTGCTATGTAGACCTTTGGCTAACAAGGGAAGGATTTGGGGTTTCACTGGAACCTGTGAAAAAAACTATGATTAAAATCCTGGGGAGAAGAGTCAAAGATTAGATTAAGACTAAGATTCAAAATTAACTATTAACCCGGGGCTTAGCTTAGATTATACAAGGCACATTTTAAAGGGGCATCTACTCTCTAATAAGTTTAATTAATAGCTGACACACTTTTCATGTGGGTAAGTACCTTTCTTATTGTATTAACACCTTATAATTGATTTACATTTATACAGTTGTAATTCTACTTAGTTCAAAGTGGTACCTCTATATTCGCAAAGACATGTACTAGAAGACCCTTGTTATTAAGTCTTGACTTTGATCAGGAAGCCAGCTTTGAAATACACGTTTCATTGAGTCCTTTCAAGCTCCCTAGCACGCTCAAAAGTGTATATATTAAATTCAAATATCCCACTCATTAAACTCTCATTTCCTAATAAAGTGCTAGCCTCTAGGCTTATTTGGCACTTTTGTTATTCCTTCTTCCTAAATACCCGAAAAGTGCAGAGTAATCAAGCAAAAATGGAAGTAACCCATTTTTGCGTTTCAAAGAAGAGAGGCGAATTTTCATCCTAACTAGCACCTTTCCGCTAAGGAGATGTTCTAATCTGTGGCAGCTGCTGACAGCGGCCCCACACCACTTCTTGGTCAATGAAGACAACTATTTCCTGTTTATTAAAATGGTGGGTGGTTGAGATAGGAACTAAGAAAGACAGATATCGAGTCGGAACCCCGTGGCCTCCTCTGGTGCTCAGGGATAGATACTACAAGGCTGTCTCTTCTCATTCGTTTTTCAAAAACATAGTAGAATATAGATGTTCTGCTTACAACATCTTGGAATCTGGTTTATGTAGTGTTTGAGGAGGGGCGACCCTGACGGAGCCATCTGTTTGCTCTTTACTTGACGGAGGCCAGCCTCGAGGGAGGCTGAGGTGAGGGAGGCTGCTGATGTCTGGGTGTCTTGCTTCCCAGGGCCTGGGGACTGACGAGGACTCCCTCATTGAGATCATCTGCTCACGAACCAACCAGGAGCTGCAAGAGATCAACAGAGTGTACAAGGAAAGTGAGTAGCCTGCTTCTGAGACCCACCCTCTTAGCCCAGAGCGTTTGTGCATCCCCGTGCGCACTCTTGCATGCGTGCTCCCGTGCATGCTTGCGTTCATGAGTATGAAGAGAAGGGTCAACCTCAGGTGGTGTTCTCGGGAGCCATCCACCTGCATTTTGACAATGTTCTCGCTAAGCCTGGAGCATACCAATTAGTCCCTGGGATGCACTGGGGTTTCAAGCACACACTTAGCACATTAGGCACAAGGCTGCGGATTCTATCCTTCTACTGTGAGGGGGTCCGGTGGCTGTAAGCAGCTTGAGAAACAATATTTTAGTCAGAGACAAGTTCGCTGATTAAAGAGAACCCGGGGACCCCTGGGTTTGACTTAGGCTTGTTTGTCCCTTAGACTGACAGTCACCCTAGATTTGATCTCCTGTGAGTAGACCCCCTTCTAGAAACTCCATCCTCAGTTGGGGACTCAGGCTATTTCTACACTAAACAACAATGCCTGCGTTTTGAAACTTGGTGGGTGACAGACCCGTTGTAGTGGGTGCTTGGGTGCTTGGGTGTGCCTGCGGGGGGCATCAAGCCAGATGTGTTGTCTCCTCAGTGTACAAGACTGATCTGGAGAAGGACATCATCTCTGACACATCTGGAGACTTCCGAAAGCTGATGGTCGCCCTTGCAAAGGTTCCACAGCAGGCTCAGCTCCTTCTATACTGGGGAGGGAATTAACTAAATCCTTGTGCCTGCTCAGAAATTCCGCTGCACTCCCGTCTCTGCAGAACTGTCATATTTGTTAATAGGATTTCTTATCCTGCAGAACCCTGTGGACAACTGGACGCGGGGCCAGGGGAGGGGTGGGCAGCTCCCAAGCTCTGGCCTGGATTTCTGTGCTAACCTGCACCGAGTGACTAAAGGAAGGTCACTTTGCCTCTATTTGTGGCCACAGCGGACGCATTAAAGTGACCTCACTCCTTTCACCTTTCGCACCTTGCCTCACTAGTCCTTTGGCATATGTGTGGGTCTTTGAGGCACTTTGCTAACATTACCACATTAATGTGGATGTAAGGAATGTCTCCCGTGAATCTCTAGTTCCGGCCGGCATGCACCTAAACACCAGTCTCTCAAGGGAAGGGAATTCTCTCAGGGAGCCCTGTGGCAAGTGACTGAGGAGTGTGTTGCAGCCTGGCCCACTTGCATCTCCATGACAGTGACAACTCTGTGACTCTCCTGTCTTCATTTGCTCCCCATCCAGGCACTGCAGACTCTGGGTCTTTTTTAGAATCTACTTGTATCTTGCTTCTTTGACCAAAACCCATAGCTTCTATACCCTTTCAGAAAGCTCCACCACCTTCACCCTGGGCCTGGGAACCCCCATCTTCATCTGACCTTGGGTGTTGTACCACTCACCTGTAGACCTGTTCCCCTTCTGCCTGTGAATGCAGAGTGCCCCTGGCCACCACCAAACTGCCAGTCCCTGAGGGTTCAGCTCAGGCCCCGTCCTAGCACTTCTGGGCTCAGCCTACTGTTTACTACAATAGCTCTTCCCTTCATTTGCATACTGCATCATCACGGCACTCTCAGTACACAGCTTGACGGATGAGACTTAAATGGGCTCAGCTTCTCTGGGACATGGGTCAGGGAATTCAGTAAGATGCTCACTCAGGCTAGCGTACCCAGGGTTGGCTAACAATGGTGAGACAGAGCTTACCCACTTCCTTCCCTGACCATCTCTTTCTTCGTTGGCCTTGTCTAGATTAACATGTGAAATGCTGTATTCATTTGGGAATGAGGTTATGGCTCACCCGGGGTGGAGAGGAAACTGACTCCAGTTTTAGAATGCACCAAGAGCTAGGTCTGATGGTCCTTCTTGTTTTTCCCCTACAGGGCAGACGAGCAGAGGATGGCTCAGTTATTGACTACGAGCTGATTGACCAGGATGCCCGGGTATGTGCCAAGCTTCATGGCGTGTGTATTTGGAGGGGTTGTATCTCACACAACTATTTCTTTATGTACAATGAATAACCTCAAACTAACATTTGTTATCTCTCAGATCCTCTGGGTCAGGGATGGAGACTGGGTTGATCAGATAATTCTGGCTCAAGGTCTCTCATATGGTTGTAGACAAGACAAGTTGGTTAGGACTGTAATTACTGAGAGCATGGCCAGGTCAAAGGGTTCTTTCCCACGTGGCTCATGTGTGACTTACTGTTGGCAAGAGATGTTAGCACTCCTCCACGTAGGCCTCCACGGGCTGCTTGAATGTCCCTGATGACATTGCCGCTGCCCTCCCTAGAGCGAGTGATCCAAGAGGGATCCAGAAGCCCTCATGCTCTTATGACTCCGTCTCAGGTGTCACACATTCTTGTCATATTCTGATCATTAGAAGTGTGTCCATGAATCCAGCCCACAGCCGTGGGAGGGGTAAAACTAAGTGATGTCCCTTCTAAGGGAGGAATGGGCCTTTTAAAGCCTCAGCCCATCTGAGAATATGAGGTTTGTTTCCAGGAACCGTAGTTGTAATGCCAGGGTCAGTTACCAGCTCTGTACCCACTTCCCGTTGGCTCATTCAGGCTCTGATTCCACAGACGTGCTAGGTCCTGACACTAAGCTGGTAGGGAAGCCGGAGCAGATGAGGTAGGCACACCAGGCTAGGAAGGCTCCCTGCTCCACTCAGTGGGGACAGGGGCCCGTGGCTTCCTCATAAAGCTAATTTAGACAGCTGCAAACTAGGTATGCCTCACCCAGAGGGGTCAGCTGTTTGGTTATCTTTTAGCAAGCAAGTCATAATAGCTGCAGACAAAATCATGCACCTCCACTTTAATATAGTCTGGGGAGTACTCAAGTATAAGAGAAAGGTTTTTAACACGTGCTACAAGTAGGCTTTGTGGGCCCCAGAAGCCAGAACTTGAGCACACCTGTTCTAAGTGGCGCATTGTGGGTTACGCCTGCAGTATGAGCTCGTGTGCTCACTTGTCTCTTGGAATGGGCTTTTTAAGTAACATTTGCTAGGGGTGGGTGTGGTTAACTTCTGGTTGGCTGCATCTCTGCTAGGGGTGTGTGGTTAACTTCTCCTGGTTGGCTGCATCTCTGCTAGGGGTGTGTGGTTAACTTCTGGTTGGCTGCATCTCCCACAGGAGCTCTATGATGCCGGGGTGAAGAGGAAAGGAACCGACGTCCCCAAGTGGATCAGCATCATGACTGAGCGCAGTGTGTGCCACCTCCAGAAAGGTGGGTGCCGTGCCAGCGAGGCCTCGGGGCCTGGAGGCTCTCAGGTGGCGAAGGCTGCACCGAGGAGCAGATAGATCTCCAGAACAACACCTGTTCTCCACGCAGATCTTTCAGTTTCCTTTATCAAATCACTTGGCCTCCTATCTCACTGTGAACCCTCTGTCCCCAAATATGTTCAATATTTGATATGTTAGGTATTTGTATTTGATTGTGCATATGGGAGCCAGAGGTAAACCTTAGGTGTCACACCTTTGGAACCGTTCACCCTCTTTTAGACTCATTGCCCTTGAATTAAAAAAGTAGGCTAGGCAACCTGGACAGAAGAGAGCTGCTATCCACCCGCCTCAGCCTTCACACAAGCACACCATCGTGTTTCATGGGTTTTGGGTTTGGGGGCTAAACACAGGGCCTTCTGGTTGGTTGTAAGACAAGCATGTTGCCAACCGAGCCGTCTCCCTGGGCTTCCCCTGTTCCCCTTCTTACTAGAGGATCCTTTGTTCTTGCCACGATTGTTGAAGTACAGGACATAACCACCCGGCTCTTACTGTTTCACATGACATCCACATAGATGGATTCCAGTGAGAGAGCATAGAGATGGTCACATTCTGTGGCCTAGGCAGAGCCATTAGGGACAGGAGGACAGGTACAAATCAGCTCTGGTCCACCAAGGTGACCTCCAGCCCCTAGATGACCGCCTACCCCTAGGATGCATCAGGAATCACCTCAAAGTGTCTAATTACATAGATCATGCATGCAGCTTTGACTAGCACTTCTGATATCATTTGTTGCTTTTCTTAGTGTTCGAAAGGTACAAGAGCTACAGCCCTTATGACATGCTGGAGAGCATCAAGAAAGAGGTCAAAGGGGACCTGGAGAACGCCTTCCTGAACCTGGGTGAGCAAGTATGGCCCTTCCTCCCTGGCAGGGAGGACAGAAACAGGAGGAAGGAATGGCTGTGTGCTTGCTTCAAGGGGACTTGAGAGGTGTGGTGGCTTTTCTGCATGTCTTGGAGAGTTTTAGGATTGACTGTAGATTTAAAGATATGAAATGGGCTTAAATTGCCAGGAAGGGCTAAGTTGGGTGGAGAAGGGAGGGCTATACTGGGCAAGCTTACATAGACACCCGGTCGTCAGTGACCTCTGCACCTCGTGGTTGAAGGTACCGCAGTGGGTAGAGCCTGCTAGTTCACAAGATTCTGAGTTCCCCTTAGCCTTCTACAGCCTTTGTCCATGGACGGGCCCATTCTGGTCAGTGTCTTAGGGCCAGGCGGGCAGCCCTGACCTCTGTCTCCTTCCCACAGTCCAGTGCATCCAGAACAAGCCCCTGTACTTCGCTGACCGGCTGTACGACTCCATGAAGGTAAGGACTGCTGGCCCAGAGGCTCCATTTCCACTAAGCTCCACCTCTGTTTTGGCTCAAACTGAATCTCTGTGACTAGTAACCATAGGTTATTTACTTTTGCTAGCAGGATACCTGGTATGCAACCCAAGCACTAGTTTAGAGGATGGGTTCCCACTAGCTAGCTGAGATTGTATTTGGCAGGTGAGAAAGCACCATTCCATCTTCTCTCAGTTGTTTAAATACATGCGATGCAGCTCCAGAATAAGGTGTCACTGGAGGGAAAGGGTAAGGTGACAACGGTGTCTGATTTCTGCTGGGGCTTTCAGCTATGGTGTCCCATTAGTCCCAGGATAAAAGCAAACAGGATGTGAGTGACCATCAGCAGGCACTACACAACAGCTTTTCAGTTCCCTCCCTTAAGTCCTGGCAGGAAACCCTGCAGGGCAAAGAAGGCAGGCAGAGCGCCTGGAGCCAAGGCCAGCTTTGCAGATGCACAGCTGGGTGATCTTCCTGCATGAGCTGCCCCGGACGAGCCTTGTTCTGGTTCTCGTCCTGCCAGGACTGGTCTGCTTTCCAGGACCCTGATTTCTTCTCTGGAGCACCCCCCCTCCGCCCCCCGTGTCCATGCTGACCCTCTGCCTGCTCTCCTTGGGCTCCCTGTTACAGATAGTTTCCTTAGTGCAGGCTATTT
>Mus_musculus_nonrepetitive:159395440-159401953
GATATGAACTGAGAAGCTGGGGCAGTGATGCATGCCTGCTGTCCCCACATGCTGTCCCCACACTGAAAAGACTGTGGCAGGAGGTCCCTGAGTTTGCATTATACAGCCAGAACCTGTCACAATCAAAAACAGCAGTGGTCATTTCCCCCAGAACAAAAACCTTCAAGTTGCTTGGGCCTTGCTGGAAGGGATTGTTATCTAGTAGGTCTGGGGTTCGACAACATGCCACTACTCCTCTGAGGGCTCATCACCCTTAGGGAACTTTCTGGTCCTTGAGAGTGGTCTCCTAGGCTTCCGTTAGAATAGACAGCGGGAAGGAAGCAACTGTTTCAGTTGAGAATTAATCTTATGAACAGATGGAGACATGCATCCTGGCACTCATGTCTGATTCAGGAGGATTATAAGTTTAAAGGCCAGTGCTACGTAGTCTGCTCATGTCTTGAACAAGGCAGTGACAAAAATGATATGGAAAGTGGGTCTGTCAAGAGCTACTTATCGGGTTTCTTTTGTGGGCCACCATGATGGTGGTGATAGTCACTGGAATGAGAAGCACACAAACAATGATCTGTGGACCAGGATGATGATAATATCATGTGCTTTTCCTATGTCTAATATGGTTTTGGGTATATTGGCTGTGTTAGTCAGCCTTCTGTTGCCATGACAAAGTTTCAGAGGAAACTTAATAGAAGGAAAGATTAATTAAGCTCATTGCTTCGGAGGCGTCTGTCTTTCCTGGCCTTTGTTTTGGGGTCTGTTGTAAGGCAAACTATTCACCTGAGTCAACAGGGCTCAGGGTCTGAATATTACCTTCAAGTGCACCCTTCTGGTCACCTAATTTCCTCCTATTAAGCCCACCTCCTGGTGGGGTTCCATCATCTCCCAGTCGTACCACAGTTTGGCAAGTAAACCTTTAGCACATGGGCCTTTGGGGACACTAAAGATCTCAACTCTAACAATGGCCTTTAGCAAAGAGGTAACTGACTGTGTTGATTTTATGTTGTGCATGTCAGCAGAGGGTGGAGAGTTGAACCCATGGGAAGAGCAGCAGCGAGCAGCGCTGTCACAGGGAGCACGGGACTACGTGTTTTCTAAGCAGAGGAAGTTCATTCATGCTCAGGGTGTGGCCTTGTGTGCTTTTACTCAGTGCTGACTCAGCCTGCTTTGAGCCAGGCTCTGGGCTAGACACTGAGATCATCAGTGGTTTGGAAAAAGCAGAAGGCAGCCAGCCAGTGAGTTTCAGAGTGACGGGCTAGGAACTATGTGCACATTGTATTCTGGAAGATCGCTTGGTTGGCGAACTAGAGAGAGCAGAGTAAAAGGCAAGGGGCAACATGCAGCTGAAAAATGTCCCTTCTTACTGTCATGGAAGAATATGTTTATATGTTGTAGGAGGGCTCAAACAAACTGAAGATTTAGAAGGGAGAAATTTGATAAATATCTACAGGAATATGAGATGTGAAGGAGAGAGCTGTCTAGACCCCACCTGCCTACCCCCAGGGCCAGTGTTATATTTGGGTTGAGTAGACATGGATTTGAGGGTACTTTACCCCATCGTGGTTTTTCTCACTTGTTTTCTACCGGACTTAATTCCATCATTAAAACTTTCTTCTTTGGACTGCTTTCCTTAAGAGCTGTGGAGATGGTGCCTTTGAGGGTCAACTCATTCCAGGGTAGCCTCCAGGGAGCAAGAGAGATCTCTGCTTTCCCTCATCCTGATGGGAAGTGTTGAGCCAGCACAGAAGGAAGAGTTTTGCCCGCCTAGGTAAATTCTGGTTCCGTGGAGGTAAATGGCCCCGTAAGTTACCAGCAGACTTTCGCAGACGTCTTCTTAGTCTGTTCTGATGGAATTGAAATCTGATGAACACTGGAGAGTTGAAGTGTGTCCTGCTGCTCCTGTGTATGAGGATATAAATGAGGGTGTGATGCCGTTGATACGGTTCCTTGGGCCCTCCAAGGCCGGAGGCAAGATTTCAGTCTCCAACATCATGACCTTTCCTGATGTCTGGAGGCACCACAGTCACTTTCGTTCTTTTCTGACATAGCCACTTGAGTGACGAGCTACTGTCACTGAGTCCCTGTGTACTTAGGAAGCATCTGCCCAGAAGTCTCACTGAATCCCAAGATGCAGAGTTTTTGTACAGATCCACTTGCACCTTGCTGGGAGTCCTGAATGTATGATTTTTTTAAGGGGAAAATACCCTTTTTAGCGACAACCCCACTCACCTCCCTGTCTCCATATGTTCTTCACCCCTGCAACGGTTCCTTGACAATTGGCTATAAGAGAGGTCTTTCCCTGAAGCAGATGAAGGGTCTCCAGATGAAATGATATACTGACTGAGATTCTGTACTGACTCCTGAGTCTATCCTTGGAGAGTGCTCTTCGACAAGATTTGTAGGCTTGCCTTGATAACCAATTAAATTCTTAAGTTCTTCTATTTAGAAAGGCATGATTGGTGTTGGTATCTGCAGGACACATAGGCGCTCCCACAGTTGTAGGTGCATGTCACTTGCAGCCAGCTCTCCTCTGCTAGGTCTCCTGCTGCCTGACTTTCTCCTTTCCACTGGTAGGGTTTCACTGTTCTCTCCACTCCCCAAAATCTCACCAGCAGCCTCTGGCTCAACCACTCCGTCCTTCAAGATGATCTTTAGAAATCGGACAGAATCTTGTACCTGTGCAGTGTGACCTTTACTTTACTTCCAGAGTGTGGCTGGCCACTCAGCCGCTGAGTCCTTTCCATAGCCTTACCTATCATGAACTCTCTCCTGCTGTCTTGTAAGCCGTGAACAAGACATTCCAGGAAACCCCAGGCTCAGGGAACTGCTAACACGCTGGACCTTCCCCTGTGTTCTGTTGGAGCTGCTAAGTTTGAACTTGTGGTCCTTTGTTTTGCTTAAGGAATTTAATGCATTGTTCCAAAATATGCTGGGTGTGTATCTTGAGCTCAGCTCTCTCACAGTTGTGAAGTTTGTGTCCCATGCTTATGCTTGCTGTGATCTAAAGATTAGTACCTGGTGAATGTGGTACTGACACCTGCAAAGCTCAGGGTCTGTGCTTTTGAGATGACAGAGTCAAAGGTCCCCGGTGTCCTCACAGTGAGCTGTCGGAATAAATAAATAGGGTGCATTAGCCCTCCAGTAGCAGTACAGACATATACAGAAGCTCAGCCATCTGCCACTGTGGTTCACAGGCTCGACGCTTGGTTTGGGGAGGAATGTGACCTCACCATATTGATAAACTAGGGCTTTATGAGCTAAGTTGGCCATAGAATTGGGGCAGGAGCGAAAGGATCACATGTGGATAAGAGGGGCGCAGACCCCAGAGGACTCTGACCAGTGTGTTCCCTGGCATTGACCTTCAGCAACTGGAGAGATAATACCCAAAGCCACCCTGACCTAATTGTATGGCTCCCTTCCCTCGTTTCATTCCAAAGTGGCTACAGTTGTTGCTTTGGTCACTAGAGACATTAGACTCTTTGCCCTCTCCCTGTTCCCAGCAAGGCTGAGGGGGCCACAGGAGGGAAGTCTGAGGGACTTCTCTTTACGCTAGTTTCAGGATTATAAGATGTAACTTGGAGAGGCTGTGCAAAAGGCAAGGCTCCTGCCATCTCCTGCCTTTATTAGCATTTCAGAGCAAAGCTTGCCCTGTTCCCTTTCACACAAATCTTGTTTCCAGGAAGCCCCACTGGAAGCTAAGCCGGGCTACAACCATCCACTCCACAGAATGTTGAAGGAGTCAAATCTTATTTATAAACAAATGAATGTGGTTAAGCAAGGAATCTTGTGCTTGCGCCCCACCTCTCTCCTTACACAAATGTGATGCCCAGATGGTTCCCGTAAAGTCTATTGGGATGTTCGTCCCTCTCATAGAAGGGCTGGGTAGGGGAAGACTGAACCTCCCTCCCCGCAGTGGAGGAGGCTTCCTGGCCTCTCTTTGTCTGAAGCCACAGGAGGAGGTGGCGCCCAGCCAGGAGGACCGCAGTGACTGGTTAATCTCATGCAATGATTGGTTCTTCAGCTTCACAGTCCGAGAGTAAACCAGTTTAGGCTCTGCGTGGTGCTGCGTTAGAGGGAACCGTGGCTGAAAGGTCGGGAGTGGACTGGGGAAGCTGCTGACCTGGTGTGATGATTGACAGGTTCCCTAATTAGGAACCATGGACTAAGACATAAGTTCATGTGTTTAAAGGAGCTAGGTGTGTGAGATTGATGGCCTAGAAGAGAGCAAAATGCTCAGCTCAGGTGCGGCCAGTATGTGGATTAGGGCCTTCTGCCTCCTTTATCTCTTCTAAACTTTAACTCCTGGTTGCCTTCTGAGTTAGTAGCTTTCTGGGAAGGTGAGCAGGTGAGTTGGGGGAAAGGGGGTTAAAAGCTACACTATTGACCCTGTTAGAGCCCCATGGAAGGTGTGTTCTGTTCTGCAAGCTGTATCTGCTGTGCCTTGTGAGCAGAGGCTTACCAGAAAGGCAGACCTCACTGGAAACAGTATGTCCTTAATGTGCTCCTCCTGTGTAGCAGAGAACAATAATGAAATGATACACACTTTTGGTAGTTTAAGTAGTTTAGATGGTCTGTTGCAGAGTAAATAAAAGGTTGGGAAATGTAATAAAGTGATAAAGATGGATGTTTTTCCTTCTGTTCATCGTTTTTTCTGCAGTAGCATGTCTCAGTCTGTGTACTTACCAGTAGTTTCTGGAAACGAGTGAAAATCCTCACACCACAAGCTGGAAATAGCTCTTGGATGGGTGTGACAGTTGAGATGTGTTCTGATGCCTGGAGAAGTCAGAGTCTTATTTACAGTAAGTCTGCAGTGTTGCTGCCTCCAGATACCTTTCTTAGAAGTCCAGATGTGACAAGAAGCTTGCCCAGGCATCTGGACCCATTCCACAAGGAAGCCCAAGAAAGTGTAAGCAGTTGAGGAAGAGCTGTTAAACTCCCCAGGCAGATCGTTGGTGACAAGAAGGATATTAGAAAAGCATTGGATGGCTTCATCTCCCACTAAGATTTAGGGATGTGTTGACTAAATTCCCTTAACTCTTCTACTTCCCTAGAATGTAGCCTTCTGGGGTTGGTTTCCAGGAGCTCTTTATTATCTTCAAGCTCTTTGTTTCTAAGGACCCCTGAATCATAGGAACTTGTAGGGCCCAGAGGATTAGAGAGAGGGCCAAGGGCAATGGCCCCAAAGGGCAGTGCACTCACTGCCTCAGTGGTGTGCTCTGATGCCTGGAGAAGCCAGGACCTTATTTGTAGAGTCTATATGGTTTGCTGCCTCCAAATACCTTTCTTTGAAGTCCAGATGTGACAAGAAACTTGCTCACAGGAAAGGCTGTCTCAGAGCTTTTACTGAACACAGGATCCTGGGCCCAAGAGGCCAGCTGTCTTTTTGCTGGATGGTGAGGGAAAATTCAGCAGCCGAAGGGCCAGAAAACAGGGAACGGGGGGAGCAGAAGAGGAAGTGCTCTCAGAAGTGCTGGGTTGGAGCTAGCTACTTAAAAGGCAAAAGGAGCCAGGCAGCTGAGACACAGCAAATGTGCAAGGAAGTAGAAGGCCTTTTAAGGAAGGGATGGAGCTAACCAAACAGATCACCAGAAAACTAGGAGAAGGTGTCTGTCCAGGAGCCTGCCTGACAGCTCTGTGGCTGTCTCTTATGCTACAGTTGGCTTTACTGGACTATGGATGGCCTCAAGAGTTCCAGAGCTAAGGGGACATACACACAGTGACGCACCTGAGTGCAGAAGTGCCTTTGGGACAAGGACATCCTAGAGGTTTTCCATCTGATCTCCCTAAAAACGATCTCCTGAGCATCTGACCATTGTAATCAAATTCTCTTTCCATGAATCCTGGGCGTAGTCAGAGGGAAGCTTTGTTCTCACCTCTTACAGTCAAGGGTCCTTTCTGTTGATGCTGAAATCATCCAGGGCCTCCAGATCTCTGGTTCTTTGGCCATACATAGCCTGAAAAGATGCTCTACCTCTGAGGCTACAACACAGCTAGGCTAGGACCAATTGAGTAATCCAAGATACTATCCCCAGATCAAGGCCTTCACTCTCATCTGTCTGCCTAGCCATCTTGTCATGAAAAGCATCAGTCGCAGGTTGTGGGGAGTAGGAGGTTGATATTCTTGGGGGAAGAAATTTGGAACCCTGCCCCACCAATAATAGGAGGGCTTGTAATTATTTATAGTTCTACTGTTCATTTTTATTATCCTGTATTCGTTATAAAACAGTGAACATCAATAAGATGTAGTCCTATCATACTCTTTGTCCATAGTTCTTATTACTCCAATAAATCGTATTTCATCCATTGATGGGAAAGATCTTTTGTTGAAAGGTTGTCCCATGATAGCCATAGGCATGCTTGGCCTTTAATAATGTCCCGGTAAATAATAAATAGCATCCAGCTGGGTGTGCTGAGTACCTGCTCCTTCCTTCCAGAGACCCCCACCTCAAAACTACATCTCTTCTCCCTGGCCCTGCCCCAGCCAGTAAGACTGTAAAAGCTCTGTTCTCTATTCAGTGG
>Mus_musculus_nonrepetitive:251529306-251529743
GCTGTACTTAATTGCATTCTGCTAAAATTTATTTGTGAGTGAATTAGCTGTGTAACACATATTAAAGCTGGAAAATGTCATGAAGGACTTTGTCACTGGTGATGACATCTGAATTTATCTTGATTGGGCAAAATTTTTTATTGTCAAATGTAATAAATTTCCAAAAATTTTATAATGCATATAATTAGTGCATTGATAAATTGTTTCTGAAACTAAATGCTATGAAGGAATTAACTGTATTTTGACATGAGATTGTGAATAATTCACATACATCTGCTCTTGAGGCAGACAGATATTAACCTTTAACTCTCTTTATAGACTCTATATTCTTCCATTAGATATTTGAAATGATACAGAATAACCAACTACTTTAAGTATGAGTTCTTTTATAATAAAAGGGGAGGAAAAATAGGTTTTTGGTAATAGTATTTATCTGT
>Mus_musculus_nonrepetitive:1272997180-1272997698
TTCTGGAATCTCCTGTCTCTAGCTTTGGTTTCCCTACAACCCTGCCTGGCTTACATGGGTATGAGGACTTGAAATCAGGTCCCAGGCATTATAAAAACTGAATATTGATTTAACAGTAACACTGTTATAACCAGGTTTAGATAATGGTACGTGAGGATCAAATCCACTTCCAAATAGGAAGTGTATATATCTAATTGGTACTGGTTTTCTTTTGAGGGATATTATTGAATTGTATAACATAATTTGTATACAAATCTGATTATATGACAAAACTACTTTGAAAGAGTAAATGTTGTGCCACGTGAATCATGGGCCAATAAACATACTATTAAGCAGAAGAAAACAATATCTAACTCGTGTGTTATGGGTGAATGCATGAGATGATATATGGGAAGGGTCCAGTCCACAGCTTGGTGTAAATATTAAAAGAGCAGCTAGCACCCACTCAGCTCTTACTTTGTGACAGGCAGTTTCCCCACCACACATCAGCACGTCCAATCCTCTCAACAAACGCACGG
>Mus_musculus_nonrepetitive:1261063186-1261063802
CACACCTCCAACCACCAAAGAAGCGATTCCCCGCTTTCTTGGTCTGGTGGGGTACCTCAGAACCTGGCTTCCTAACTTTGCACCTCCCCTACTGCCACCTGATAATATATATTGAGACAAAAAATTGTGTGATATCAGGCCACTGAGGTATGAGGTTTGTTTGTTATATTGATTAGTGATACTTAAGTATAAATACTGGTATGTTGAAAGAAATGCCACCATAATGCAGAGGAGGACACAGCATCATTGTAGGCACCTGTCACATGACAATGAAAACCATGGTTTAAAGTGACAAAACACTATTATATCGTTCTCAAGAATAAACTCAACAAATGTGCCCATAGTATATGAACAGGGTAGGAACTTGAACACAGAATTTCCTATAACTGCTACAAACTGAGTCATTGCAGTAATAGATATTCATTCTCTACAGAATGGTACTCTATATGTCCAAGTTAGTTGCTGGCAGGGCTATTCTTCACAGAGGACCCGTTCAGCTTCTGCTCAGTGCTGACAAGCCTCCACAGTGTCTGACTCAGACTCACTGACTCTCCTCTGCCTTCAAGTCTTCATTTTCATGCTGTTCATACATACTGGGCATTTAGTTTTTTGTCTC
>Mus_musculus_nonrepetitive:1215719245-1215719822
CTGTGGTTTTCATATTTGTACTTTTAATATATTCCCAAAATTGGATTAGTCAAGTATGTTTCTCTTCTAGGGTTTATAATTGAAAGCAATACTTATGACATCTGCATCTACAAATTATATGAGTAAGTCTAAGGCTCATACTTAGGAGCTACAATGTCAAGAAATCTTGCTATTACTCTGCAAAGGAGAATTAATAGTGTTGTATGCCTGATTCACTGGACTTTTTTCTCTAATTTATTTACAGCATGTTCTTAACTTGGGCTTCATCTACATGACCTAACTACCTCTCTTGTTTTATACTTCTTCTCCCTAGATAAAGAGTTAGCAGGTTTAATCTTTGGGGTACTTCTTGTGCTAAAACACTGAAAGCCCAGATACAATTCTTCCATACAGACTATTTCATAATCTTCTAGAATAAAAAAATAGTGAGCTATTAATTTGGAATTGAACACAGAACAAAGGCAAGGTTTCAAGCATATACAATCTGTGCAATTTGTTTGGTATACCTGCATTGCTGTGAGAATACAAAGGGTAAATTCAACCTAGAAAGAAAACAATTCCATGTCATTCAGCTATC
>Mus_musculus_nonrepetitive:720861089-720861402
AAATTAGGCTGGCCAGTTATCATTGCTGCAGTTTGGTCTCTATCCCCAGTCAGAACCTTGAGCAGGGAAATGGCCTGGAAATGATCCAAAGCAACCCCTGAACTTGGCCCTGGCCTTGGTGTTGCTTTCAGGGCTCCCTCTAGAATCACATGGCCTTGGAAAATGACTGGGTGGTCAGGTGGAGAGAGCAGAAGTTGTGGGGGCTGCAGACTCAGTCTGCCTCCGTCTCTACACTTGGTCACCCAGTGCTGGGAAAGTCCCGGAGCCTCAACTTCCCAGTCTGCAGCCCAAGCTGCCCACACTTCAGAGGAGC
>Mus_musculus_nonrepetitive:1190302610-1190304443
AGCATTATTTAATATATCAATAATTTTCTCTGTTTCAAGGGGTTTTTTATGGAGTACAACCAAGTGGTTCAGGGTTAGCTGTTATGCCTTATAATAGGAGCAGAGTGACGGAGTCCTGCAGCATAAGCACCAAGCCTCTAAAGGCAGTGTTGTCCCTTTCCAGATGTTAGTGGCTTCTCTATCTAGTAATGGAGATTGATTCTGAAGCAAATTAATACTGAAGTCAGAAGGCAAGAGAACTCTGAGTTCTATTATGTAAGGAGAGCTAGTGAGTCAAAATGCATGACCATTTTAAAGCTCTTAGCACATGTGTAAAGGTCTGGGGACATCTTAATACCATATGGGTCTTAGGGGTTGAATTTAGGTTGTCAAGCTTCTATAACCTCCTTCCTCCCAAGATTACTCTATAGTTCAGCCACTGTAGCTGTTCCTCTTGAACTATTCCGGAGACTACGCCCTATCCTGCAGACCATATCTGCCATTAAACACCTTGGTTCCATTTTTTCTCTACATATGAGCCACTGGCAATCTCACAACAGATCAGTGGAAAGTCGACTACTCAATGCAAATTTATCATAAACTGAAGCCCCTTTAACTGTTTAGTTTATTTCTCTGCCCCCACCTTTTCATGGGACAAGCAATGGCTTGCTAGGCAGCTCACATAGTCTCATGTGTCAAAATCCCTGAACTGAAAAGCCCCTGATTCTCTCCTCATGGCTGCTCTTCTTCTCTGTCCATCTGCCTTTCTTTCATCTCCCTTCCCCATGCTCTGAATAAACAGTGAGGACAGATGGATAAGGGTCACCAATAGAGGAACTAGAGTAAGGACCCATGGAGGGATAGGGGTGTGTTTGGAGGGCAAATGAGGAATTAATTGAAAAACCTAAAGTTAAGATTAATATAATACCTAGGTAAAGCAAGTTATTTAATCTTGTTTCAGGACATGTTCTCAGATGTATGTGATATTATATTACCATTCTGTAAATTATTTAACAAAACGAACTAAAATGTAATGCATTCCTTGTGGTATATAAAGTGGAGTGTTAAGCTACTACAGGAAGCTCCCACACTGGTCTGTAATATATGCCTATGGGTAGCATTGTTCTGAGGGTTACTTAAGTTGAGTTGAATCACTTGGTATTATATGAGTTAAGAGCCACATAATGACACAGTCCAGTGGATTTTGTCTGTCACTGACAACCTTGATGCCATAGTTTCATTTGTTCTTGTTAGAACTTTCTCTCACTCTTCTTGGAATTCAAGGTAGAAAGCAACCTTATCCCCCAGACTATGGCAGTAAGGCAGGAGCATTGAACACAGTCTCCCTTCTTTTAGTTAACACAAGTGCATTCATGTATAGTGGGTCTCACAGTCCTAATGCTACAGCACTCATAAAATTCAAAGTATACTAATGTAGGTGGATTCACCTAGAGACAAAGGAATGTGTCACTCCTAAGAAATACATGTTTTCCTATGGTCTTATGTAACCAGTTAGACATTCAGAATACCTCCAAACAAGTTACTATGGACAGGTTGAAAAATACTGGTCTAGTATTAATTTTATGTTACAAGTATGGAGAAATCAGTAATGGGTTCAGCTTGTTGTATGAGAGCCGTTTTCTACAGAGATGCAACACGCATATTCATCTACCTGTCCCAACTTGTTCAACCAATGAAATTTATTGCAGTTACATCCAGGACTATGAGGAAGGAGTTGGTTACCAGATGCCAAGGGACTCAAAGACAGTTCCTATCCTGACACTTGAAACCAGCATATGCTACAGATTATGAATACTTGACACTCAGGGCAATCTGTGTATCTGTAGGATACTG
>Mus_musculus_nonrepetitive:1138291635-1138292240
AGTTTTTGTCCACCCTTCCATTCCTCCTTCCTAAACGCCCAGTGCCCCATTGTCTCCTCTGAGCAGTTGCATAAGCTTTCCCATTTCATTATGGCTGTCTGTTGTTTTGAAGTTCTTGAGGACCAAGAGCATTTAGATGCAACATTTATAGTCCATCTGATTTGTTTCTTGGTCTAGGAATCCAAGGGGTCATTGTGCTACCTGGAGCTCAGAGGCTAAAGTCCAGCCAGGCCTCATGCATTTCATGAATGTGGACTCTGTCCTGATGAGCTTTACATGGACGTGAGCAAGCAGTGTGTGCACAGCTAGTCCCAGCTTGGACAGACGCAGGAAAGCAAAAGATCCCATGTGGTTGTTGAATCCTGCCGTAGATCACCCAGACCTGAATTTTCCCCAGGAAGCAGACTTTATTGGTAGATTTACAGGCGGAAGGGTAGCCTTGGACCTGTGCCATGTCTGAAGGCTGCTGAGTGTCCTGGGAGCAGCTGATGCTCTCTGACTTTGAGAATAGCATGTCTCCTCCAGATGCCTTGGTCCCCGCCTGGAGTCCAGAGGGCATGGGCAAGCCCTTTATTCTGTGTTCTCTTCATGCTCCTCACGGGCTT
>Mus_musculus_nonrepetitive:1151801782-1151809563
GAGGATCCCATGTGCGAGCAGACCTACATAGTGACTATGTTGCTACCAAGCATTAAAGAACAGCATTTTTGTTTGTGGAATAATGTACCAAGTGTTTGGAAGCAGAACTCTTGATGTAGAGTGGGTCCCGTAGTTGTCATACAGATGGATTCTCGATATACATGCGATAGCCAAGCTCAGGAGAGTCAAGAACATTCTGAAATATTCTTTTAATCCATGGGTGCCATATGGAATATTAGGTAAGTCTTTTTCCACTGAGGTATTGTGTCAGCGGAATCCCAGGAAATACCCTACAGAGTAGAGCTGAGCGTTTCCACAGAGAACCGGAAGGCTGTAGGGTCACGGAGATCACCAAGCACAGATACTGAAGGACCAGGGTTGGTAAGGACATTAGGCATACTGAGAAATATGGTAGGAAAGCAATAAACAACATTGGCTTTTGTGTCTTTGGTGATTCAATTATTAATGAGGACCTTAGTGAAGTTGTCTCTCTGAAGGGCAAGGATTAGAAACTAGATGGTAATAGTTTAAGAATTAAACAGGAAAACAAGTTTTCAAGCATTTAATAGATTTATTAGGGTTTAATTGACATGCAATAAATTCAACATATTTGAATTACACGATTTGAGAAATCTCAAGTCTATTTATATGCAAAGATAATGTTCATAACTACCATTAAGATAATGGACTTCCTCATATCTTCAAATACTCCTCACAGCCTGTTGGAGCCATCCTACACAATTTCTGGGCTCCTTTCTATTACTATAGATGAGTTTGCATTTTTTTAAGAGTAGAGGGTAGGTAAGAGGGAATGCTTAGCATCTATCAAATCAGTGTACCTTTGACTAGCATTGTGAGAGTGTTTGACTTTAAGATTGCTGCTTGTGTTATCATCTTTTGATTACTTTGGATTGAAATTTAAATGACCCTAAACATGCATTTATGTGAAGTGGCATCCTCAACACAACCCTACAAAGCTTAGAAGACACTGCACCCTGCATCAATCTCATTAGCCCACTGCCCCTCCTCTGTGGGTGGGGGTCCCCCTGGCTTCAAGTCACTGTGGACCCATGAGAAGGTCAAGGAGGCCTAAGTCTAACCTGTGTATGTTCTTCAGTATGCTTCTGGTCTATTGTCTTTAATTCCATCAGAATTTTAGATTTATCTAATCTGTAGCATTTATCTTCTAAAATAGTAAGGGACAGCAGGATGTCTCAGCAGAGGACTTGCATAGTCAGAGCGAACCAGCTTCTTCAAGTTACTCCTGATTCCAATGTGCATATTTACATATAATATTTACACAGCTTCCATGCATATGGCCCACCACAAAATCATAAACTTACTTACAACACTATGAAGTATATTTTAGAAACTGTAATGAATGTTCTTGAGTTAAGTGTGAGCATTGTAGATTAATAAATCATATCTCAATATTAAAAGTCTAGACACTCCTATTAGGAACTGCTATAGATTCCCATTTTTGTTCAATGCTTTTGAACAAAATAGCCTGTTTTTTTAAACGCAGAACTCTCCTTGACTAACATTATGTATAGGAGAGTCTGATGGTGTGGAAACATGTACAATGGCTAAGCAGTACTAGCAAACAGGAGACAGATATTCATGAATTGGGTAGAGGATGTGATTTTAACAGTGCCTAAACAGGGATCCCTAACGAACAGACATCTGAGGGAGAATGAGTAAGGGAGACAAGATGCTGAGAGAAAATGAAGGGAAATGTTTACAGATTGTTCTGAGGCCTCAGCTAAGTTTTAACACCATAAGATCTGGGGGCAGTTATTTGAAGCTACCCTCAGTTTCCAGGGTTGGAGGATGAAATGAAAATTGCGATATAAGATGTTCTGTTCTAGATGGTAGAAGCCAAAGACAGGTGGGGAATCGGGGCAACTGATGGAAGAGGAGACTGAAGGTTCAGATCAGCTGAACAGACAAGAGGGAAAGGCACTGGAGAACATGGGTGACTATGTGACCTTGATGACAGGATGCGTGACTTACTAAACTTCATCTTTCAGCTTGGCCCTGACCAGGAGTTACCTGACAGAACCATCTTCTTATCAACACTTTCATTACCATTAAAATACCAAGTATTGGTATACCACTTGGTATGTTACCATTATGGCACCGGTGCCACATGGCACATTTTGTACAATATAGTAGTAACTCAAAGGTGACAAAGAGGATGTGTCCCTGGCCTGATGCCATTGCCAGTTTCTACTTACATCAAATAGCTGGCCCATTCTAGCCTGTAACTTTAGGTCTTTTGGGTCTGATACATTGATCATGCAAGGTCATTAAAGAAAATAACTTCAAAATCCCTAAAATCCTCTATCTTTACTACAATCTTATCGCATCAGTATTTTTTTACTTAGATAATTTTTGCTTTCACTAAGCAGATTTTTGGCTCTGGTTTCCCGAAGCCCCAAATACTACTGCCCTGTACTTGCTAACACTGCCTCTCTAGGTACCTTTCTTTCGTTTCATGGCTTTGTAAAATGTGATTCCTATTTCAACAATGGGAGATAAGAATACAATTCTGACATCCTATGTGGTGGCAGCAGCTGGCCATTCTGCCTTGATTTCCTTCTGAGTTGTTTAGAGTCTATATTGTTAGCCTTTGCCTGGGCTTAACCATCATACTTAACTTTCCCCAGTATTATTAGAGCCCCAGGATGTGAAATATGTTTAACTGCTCCATTAACCTACATCTTTTATGCCTATGAGAAGCAAGGCTTCTAGCCAGATATTTTTAACCACTCTACTCATTCATTAATGGACCCATAAAACACAGGTTCTCCCAAAGTACCTTCTTGCTCTTATAGGAACCACAGCAGACATTTATGTAAAAGTTCTCATTCTGTTAGATTCAAGGCATTTGCAAAACTTATTGAATTTATGGAAAGTGGAGTGAAAATCAATTAAACACAGGAAGGTAATAATTTCTGAAATTCAAAAGTCAAAGAGAGTGGCTAATGGGAGAGGTCTACTCTGTACTAATGCTACAAAATCATGGTGTAGCATTCGTGTAGCAAATTAGTCAGGACAGAAAATGTGGGTTAGTGACAAAATTGTAACAACTTGTTCTGGAAAAGGCAGTTATGGTGAAGGGTGAGCTTTTGAAGTGAAAGCAAGTGAGAGAAATGTAGACTGTAGGAGAGTTATTATTTGTTCCCAGTCACTTTGAATCCTAGCCTACATATAGAGGTAGCTCTCATGCCAGAGGCAAGACACAGTTCCTGAGTTTGTCTGGTGATGCAGACTACAGGGCTAGACACTGAGAGTCACCAGACCTAGAGACTCACATACCACACTGTCTTCTTATTTCCAGGTGTCCTTGGCATTGACTTTGGATCACAGTATTTCTCTAGAAACAATATGTGAAGTCATATTTGAGTTAGATGTAGTAACCAGGGAGGTCTGCCTTTTAATTGAGTACATGATATTCAACCAAGTCATGAGACTTGGTTTGAGGCATTGAGAGTAGAAAGCCATTTCTATTTCAGTTGTAAATAGAAGAAAAGTGTTAAAGCTGGGATAGATAATCACATAACTTTGCATGCTTTGCTAAAATTAATATGTTTGAAAAATTCATGTGAATTTTTGGGGGGTGGAGTTGGATTTATAGACAGTTGCAACCTATCTGACATTTTTTTTGTAGGAGCAGCCTGTACCCTTAACCTCAAACAACTTGTAAGTTGAAAAGGAAATCCAAGGGAAATGTTTTGGATTGTGTTTATATCCATCAAGACACAGCATCCATAGTGGTTCATCCACACACTCAATTTGTGCTCCTGTGTTTTAAAAGGCGTTTGGTGGATACCTTCAAGCTTTGTCTTATGAGAGAACAGGTTCTAAATTATCCATAAAAAGGTTCTGACACTTAAAGTAGAGTTATCAAATTGTTAATAAATCTAGCTCTTATTATGTGAAAGGGAGAATGAACCATTTTATCACAAATAAACAGCATTAGTAACTGCATCCCATAATGGCCTCTAATAAAACCTGTTTAATCACCTCTGAGAACAGGAATTTCCTTTGGGCAATTTCTACTCAGAACAAAGGAACTATTTTACTTTCTCCTTTTAATACCTTCTGTCAGCCTGTCCTCCCATCTTGTAGAACTGGCAGCCAGTGACTTAGGTGATTTGGAAAGGGGAGAAAAGCCACCCCTCCCTTGGAACTTGGCCCTAGGCTCTTGGCCCAGGTCACTGCTGAGTGGTCAGAGCGGCCTCCTGTTTCTTTCTAAACTTCATCCTAGAGAAAAACCCAGAGTCTGGAGGTTGGAGTGTGAAGTCTAAAGGGGATGGGGCTAGTTCGGGCTTTTCCGGCTTGGCTTCCATAGTCCATTTCCTGGTAGCATGGTTTACTTAGTTACCCTCTGCTGAAGGAGAAAGAAGCTGTTGTTGACCTAAATTAAATCAGATGGAGACTTAAAGCTGTGAGCTTACTCAAGCCTTAAGAACCGCCGAGCAAAGGGCAAACACAGCATCACACACATCAGCAATCGAGCACTCTTACTTGGAGACAATAGAGGGTCTCTAAGGGTAGCTGGCCACTACAGCCTAAACAAGACACCCTAACTCAAAAAACTCCAGGTTGCTACTAACTCCCACTGTGTACCAGGGCATTCATTCACCTAGGCCTACATACAAAAGGAACAGATGCCAACTGGGTGCTGTGGGAAGTTATTCTAGGCAGGAAAAGACTTCAAATCACGTAGTTTGCCACATGGAAACAAGTCTAAATCTATAGCTTTGTCCAAAAGCATTCTGACTACCCTTTCATGAAGTACTAAAACCAACACCTCCAAGTGACCTTGATAAAAAACTTTGGCATCCAATACCTTCATTTAAATCAATCAGGAAACAGAATTTTTTAGGGTGAGATGAATTTTCTGTAGACTAAAGTACTCAGTTTTAGGCTCTTGCTCCAGTATTCTGTTTTGAATCACTGATAAATATTTCTTCCAGTAAATATAAATGAGTAACAAATCCAAAGGAACATATAGAAGTAAAGAGTGGGAAGCTCCCAGCTGTAAGCCCAGCACACAGCACTCTGTACCAGGTAAGTTACCACGAGTCCCAGCTGTAAGCCCAGCACACAGCACTCTGTACCAGGTAAGTTACCACGAGTCCCAGCTGTAAGCCCAGCACACAGCAGTGTGTACCAGGTAAGTTACCACGAGTCCCAGGCCAGAATGAGCTTCAGTTGCGAATCGAATTTAATTCAGCGGTTCTTAAGCTTTTTGACCCCCCAACCTGTGAATCTTTTGACATCCAAAGGGTTGCATCCCAGTGATTTTGATTACTGCTGGATTAATTGGAGGTTTGCTTATAGTTTAGAGGATGTGTAGTGTTCGCGAATCTGAGAGCTTACATGTTGAGACAATAACTCACCCTAGTGACATACATTCTCCAACAGGGCCTGACCGTCCCAAACTGTTCTACCAACTGTAGGACATACATTCAAACATATGGAGAGATCTAATCCTATACATTATGAACTGGTGGGAACTGGTAAATACATGAACCCATACACGAGAGGGAAAAAGTCTTTTATATAAAGTCTGGATGCCCTGAAACTCACGTGAGCTTAGAGCGCTGGGTTTGTAACAGGGCACTTCCGTGTCCAGCAGCGGCATCTGTTTGGATACTTTTCACCTGAGCAGGAGTGAAAGCAGACATAGGTGGTTTCATCCAGAAGCGCTTTGGGAAGAATGAAGAGAGTGAAAGGAGCCAGCTGGTGTGTCTAGTGGGGCACTTGCTCTCTTAGATGCTTTCTGGAGCATTGTGTTCTTAGAGGACAGGCCTACTGGGTCATTTACCAGGACTCCTACCTCACAAGTGGGCAGGGTTGTTCCTAGAGTATTCATCCCCTGGTCTGTGCAAACTGAGTCAGCTAGAAGCTCTATGGCCTCCTGGGGCTAAGGTAGGGGTTCTCAATTTGGGGGTCTCGATGCCTTGTGGGGCTGAACAATCCATTCACAGGGGTTAAGTTGGAGGTTGCCATAGGTAGACAGTTGTAAAGTCTCAAAGAGAGCAGAGAGATTCATGTCTTTGGGCTCTAACTGTGAATATAGAGTTTCCCAAGACCCCTGAGGTGATAGCAGCTGGGCTCAGGAGAATACACACACTAGCTTGCAACCATTGGTAACAGCCAGGTTCTCAACTATGGAAAACATTCAGAACATAACTTTTATGAGCTCTCTGTTGAGTAGTAATTCTTGCGAAATTGGAACTGAGTGTCTTCCAGACCCTTCTGAAGTAGTTTGTACATTCCTCACAAACTATACCATTAAGCATATACATTATTCATTGGCAAGATGCAAAGCTCCAGGAAGAAGCTGCAATAAATGTATGTGGCATTTTTTACTTGTTTCTCAAGCGTCATCTTTTTGTGTTCTTTCATACCTTTCCCTCTTGTCTGAACACGCTGCTCAGCTCTTTGGTTCCTTTCTATTGCAATTTGTAGTTCTGTCTTCAAATGCCTCTTAAAGACCAATAAGTCCTATATATTACAGGTGAAATACTTATTCATTATGAAGTCTCCACTATTCCTCCAGGAAAATAGATGTTTGCTTATTTGTGTTTCAAGAGACAAATATAGTCTTAGTTGTAGTGTTCAAATTCAAACAAGACACTATTTAATCTGTACCACTTTGATCAACACTGAGAATTAAAGCAAATATCCAGCATGGAATGATGATACAGAACACTTGGAAGAATCTCAGTGATTAGAGGCCATGTTTGTAAGAATCTGTTCATCCAAATGATACGCAGGAGCCTATCATAAGATGCCATGGATTATCAAAATGTAGACAGAGTAATCAGCCACAAAACTCCCAAGATGGGAATAAACCTGGCCTATGAATATAGTTTCTGATGCAAGGCGAAAAAGTAGCAGTTCTTGCACCACTAGGAAGAAATTAGGAGATATTTCTATATACTAAATAAAGCACCTCCTAAATAATATTGCCTACATAAAATTAGGAGATATTTCCAATTCTCAGCCACTGAGGATGGAGGTACCAAGAAATAGGGCAATTGGTGGTTTTACTAGGTAAGTTATAACCAACTATACTCACAGATAGCCATCAATGAGAAAGGAACTGGCTTGTCCTAGGATACCAGACTTATGAAGCCAGGATATCCTGGCCATGGGAAGGGGCACGTATACTTGTAGCTGGGATGTGCATATGGGATAGTGCATGGGGAGGCCCAGGTCAACCCTGGGTATGGTTCCTCGGGAGTCATTCACCTTATTAAGAGAGATCTGGGCTCACTGTGTAGGCTACAATGAGTCCCAGTGATGATCTTGTGTCTACCTTATATGTACTAGGCTACAGTTGGTACCTAGGTGCTGAGATAGGTTTTTTGTTCCCATGCCCATAGCATTTTATAGACTGACCCCTCTTCTGAGACCCATAAGCTGGAATGTATGTGATAGTAGCTGGATCCTCTGCACCAGGCTTAATGGGGTCAAAAATTGCAAATATTTCCTTATTAAGGCCAAACTTGGCCACCAGTAGGTTTATGCTATCACTTACATAGATGTCTAAAGTAGCTTTGCAATATGAAAAGATGGTTAAATACTCAAAAATTTTGAGAAAAGTCCCTAACACAAAAGAACAAAGCCAACAAAGAGACACAAAAGGACTCAGGGGGTGGAGTTGGTATTGAATGAAAGGACATTGAAAATAATGTGCTCAGAGATTTAAGAGAAGATGTTAGACCTGTAGAAGAAGAATAAATGGTAGAAAGACTAGA
>Mus_musculus_nonrepetitive:1675516767-1675517319
TCATTTGAGAATTGATGCAAATGTTTAACAACTGGGGTTGTCAAGCCTGGCCATACATACATCATTGTGAGAAGAGTGAGGATTTCCCCTCAAGGGTGAAGATACAAATCTTAAGCAAAATCCAACCTACGAAAACAGCCTGATTGTTGTGGAACACTAAGCAACATTTTCAAATGAACAATTATACCCATCTTACTGCTTTGGGCACTCATGTGGGTTGGCCCCCAATTATGTGTAACTCCAGCATCATGGGATCTGTCATTGTCTTCTGGCCACACAAGGTGCTGCATACCTACATTATACTTCTAACTGAGTCAAGAATTGTGTATTTGCTGTCAGATGTACGAGGGCGTGCAATACATTGCACCAGGAATGTTGTATCATCCTTACCTTACTCATGTGCTGTTTGACACTGAGATAGTCATTTCATGTGTGGGATCCCCACTAGAGGCACATTTAGTTCCATTGCCAGCAGTAAAATTCTACACTTCTAAAATTTTCTGCCCTTCTTCTGAGTATGTTATTAGGAATTCTGTTCTTAGTATTATATCA
>Mus_musculus_nonrepetitive:1673624205-1673625026
AATTTTGAGCTTTGAAAGGAGGCAAATACTAAAGGCTCCAAAGTAAGAGGGAGATTCTGACTCAAGAGAAATGTGATTCATAGAATTAAAATAAGATATGAAACTCTCTAATTACAAAAGGTATCACTAACTATGGAAAACTTAGATTTGGGTGCAAACTAAGACATACACAGTTAAAAGAATAAGCCACAGAAAACTGGACAAAAGTTGTGAATAGCCAATTCAAAAAAAGCAGTAGACTATACAGTCAAAATGCATACATTCCCTTAGTAAGTCACTTAATTACAATATCCTGTTTGTCTTACTATATCCATCATAAGGCCCTGAAAGTGCCTCTTTTATTTTCACTTATTATTACCAGTGCATTGCACTTGTAATATAGATGTTTTGTAGATGTGTGGTAAGGTATGGAGGGAGGGTTACCTAACAACTGGAGGGAGAGGCCAGCCACGTGGAGATCGAAGGAGGGCAAGAGGACAGCTTGGGAGCAACATAGTTAATAAATGTTTATTAGTTATATGAATCTCACTAAGATTGTATATGATCTGACACAAAGTATATCAACATGATAATTGATGGCGTGCATTGACCCATTATAGAAATGATAGAGATCCTATACAGTGTTGGTGAGAGTTGAAGAAAAGTTTGGTATCAGAGTGTGTTTAAAGATAATATACTACCAGTACCTTCATCCATATATTGGAAGAAGGCAATTCTGTGTCTGGTTCTCCCATCTTGTAAATAAGGCAGCAACTGTTCTCTGTTTTAGGCTAACTTTTGGAAATGTTTGAAGAGCAAACAGCTTTTGAAGACAGAGATAA
>Mus_musculus_nonrepetitive:1098976109-1098976982
TGGAGACATGTTGTATGTATCTTGAGACTATAAGTAATTGAATTCAAAGATAAGGAACTGAGGTGGTCAAGGAAATTTCAAAACGATAGAGTCTCTGTGTTGTTGCGGAAAGAGAGCTGTACTTGTTAAAGTGATCATAATTATCATTCCTAAAGAGCAACCTACTGAATTGTCCTTGGAAAAGAACAACTACCCATAACACACACTCCACAGAACTATACCCTAAACTGTGAAAGGCAAACAGGTATGTAGGTGTCAAATAGATCACTACATGCTGTCAGTACTGGAAAGAGAACTATGGTCCTCTGGAAGTCCTGAAGGCTCTTTTTACTGCTGTGTCATCTTTCAAGCCCAAGAGTGGTTAATTCCAACTATCAACTTCATGAAAATTGCCTTGCCTGCCAGGAATTATCTTAATTAGGTTAATTATTATGTGAGGGCCCATCACAAATATGGGCAGGATCCTTTCCTGAACTGTTACCTCAGATAATGCAAAGGTCTTCATTGCTCTTTCTCGGCTTCTTCTGATGTGATTAAGCCACCTTATGGTAAAATTGAACTGCAAACCAAATCAATCCTTCACTCTTTAAGTAATTTTTCTAATGATATCTTGTCACAACAATATATGTACATACAAGGAACTAACTCTTCATTAAAGTGACCAAAGATTAGTATTTCCTCTTGTGGTCTATCTAAGTTAAAATTCAGGCGTGCAGGAATTCAAATCTATAAACTCTACTATTGTTGAAATAGTAGCAAATAATTTGATAAAAAGTCAAACAATTTTGTTTATAGTTAAAATTAATAACACAATAAGTCAACAGTGGCAAATGATTCAAATTTCAGAATCTGGTTTTCTGTTTACTCTCAGTA
>Mus_musculus_nonrepetitive:1458414599-1458421162
TCCCCATAACAGAAGGAAGATCTGAGAAAGGCAGGACCTGAAGCCAAGCATGGACTTGATCTGAGAGCTAAGACCTTACTTCTGTGGTGTTAGGGTGGGATGAAAACCAAACAGGGACTCTGCCAGCTGAGGTACATCCTCAGCCCCATATCTTCTTTCCCTCAGTCCTCTTCTTGACATAAACATCTTGACAGATGTCATTATTTGTCCACGTATGACCAGAAGAGGCTTGGCTGACACTCGGAAGTCAACTCTACCCCTTTTTAGACTCCCATAAGATAGCCAGCTATTTCCCCAGGATAAGGCACATTGCCCTTTTCACTCAACTCAAGATTTAGTAGAGAGAAGTTCACAGCAAAGAAAGGATTAGCACAGATTAGTGACCTGCTTATGCTTGGGGCATTGGAGTAGAAGCTAAGTATTCTTAAGGCAACTTAAGCACTATTTAAATAGCTCCTGAGGGTCATCCAGATGTTCTGAATTCAGTCCCTGGCAGCCACATGGTAAAAGTGAGAGCTCACTAGTCCAGTTGGTATCAGTGATAGACCCTCTTCCCTTTACATAAATTGTTGGGGCAGGGTGATTTGACTCCCTGCATGACAGCTGTTGGATCCTTCCCAGGTGTCTCCTTACCTTAACTGACAGACTGTCAACCAGCAGCCAGCCAAACTGCCTTTTGTTGACCATACCCAACTTTCAACTCAGTTCTTAGGTTGGTGAGGAGATGCAGCAGCCACTGCTGCAGCAGCTAGGGATGAGTCGCATTAATGAGGGGCTGGGGGGGGCTGAAGGTAGACGGACGGTGAAGAACCAGAGAACCCTGTGGGCCTCTGTCACTGGAAGTGTTCCAGGAGCTGACAAGCTTAAAGGATGGAGGATCCCAGCACCAAGGCCCAGGGATTATAAATACTTGCTGCTGTTGAGGTCTGAGTCCCAGTACTCAGCCCAAGAACAGCGATACCAGCCACCAGAGCTACAGCTCCCCCTCCTGGCCAGCTGAGGTCCCAGCGTCTGATCCTGCTTTCAAGAGTTGCAGCACCAAGCTGGGCACCAAGACAGCCCGGGCGAAACAGCAACACAGTTGCAGCATCCGCAGCGGCAGCTGGAAGCAGAGGATTGTGAAAGCGGCCAGGCATTAGAGGTTACAGCACAGAGCTGCAAGCCGCTGGCCCAAGGCTTTGGCGCCACAGGTTCTGGCATCTAGAGCCTGGAGCAATAGGCCCTGAGCCTTAGGCACCCAACAGCTGGGACTGCCAGTTCTGGAAGAGCTTACTGCCTACCAATAATTCCTAGCTCAGTAGAGCCCAAGGGCACCAGTCAGCTTACTGAAAAACAATTAAATAGCTTGTCTTTCATCTTCCTCCTGGGGGCTTTTTATACTTGAAGAGTGAGGGTTTGTTTTCAAATCAGTGAGCCTCACAGAAGGGCAAAACTGACACCTTCTTTAGGGCACGGGCCACAGCTCGGTTTGCTGTCCCCTCGTTGGCCCCTAACAATGTCTTGTAGCAATGGGTCCAGATTTGGTTAGCCAGGAAAGGATGAATGTACGCTACCACCCCATTGTGAGGTGCTGGATACCAGCATGCTAGGAACCAAAGCCGAGTCAGCTCTCCAATCCCTGCTGGACACAAATTAGCTCAAACTCAATAAGGCAATCGTGGCCTGCCAGCCTCTGGAGTCACTGGCATGCACCATAACACCCACCAAGGAAAGGGTTGCAAACTCAACCCTGTACTGGGATGGACTTGGATGGACAGAAAGCCACACTGAAATGCCAAGGCACTGAGAATACGCGCTGGAATGTGCTTCTCTGGCGGCCGTTAGCGATCTCAGTTTCTTTAGCTTTTTGTTTCTGAGCGGCCATCTCAGTTCTGCCCTCTGGCGGCCATAATACGTTAGAACAGCACATTCGCTCTGCACTGGCCTAGGCAGGGCGGGGCCACAGAACATTAGGACCGCACATTCACTCTGCCCTGGCCTTTGCAATAGAGGGATGTCCTAAAGTGTTGTTTTAGAATCTCTTCCTTTCCTCGTCAGCATCAAGCACTCCCCACATCAGGAAGCGTTCAAGACATCAGCCATGCTCCTGTCTGGATCCCTGAATGAGAAAAGTAAGGTTTGGTCTTGGCATGAACAAAATTGGTTATGACAAAATTAAAGAAGGGGTTGGGTAGCGGTTGGGGTTATAGCATAGTTGGTATCTACCACTCATGGAGTTCTATACCCTAGCACTTTATAAACCAGACACAACAGTCAGATATCAAAACCCCCAGATATTTACACTAAGATCACTATCACATGAGGATCTGTAATACGAACAGCTAATCTAAGCAAGCTTTTCAAAAGAAAGGGACCTGAGGATGGCTTAGCACTTCAGAGTGCATGCTGACCTTTGAGAGAATCAGATCAGTTGCTAGCACTCACAGCGGCTGCTCACCCCCATGGCCTCTTATGAGTCCTAGCACTGCCGGCACTAAGGTGTGTATTCCCCACACAGACAAACCGACACATCCATTGCTAAAACAGATGAGAGACGGGTGACCCCAGGAAAAAAATGTCTACAGCTGCTTTAAATGAGTGTCCAAACCAGAATTAACCAATGGTCACCAGTCACCACCAGCAGTCACTGAGGAATTGTGGAGAGGCTGGAGGCAACCTGAGGCTGGCAAGAGCAGAGCTCTGACTTTTTCCAAGGTCTACCCCTCCTTCAAGGTCCGAACGACAAACCAGCAAGGTTCACAATGGTGAACCAATGTGCTCTTTCACAGAGCACAGGTGTGGGTGCTCCTTCGCAATAAGCATCACCTGGGAAACCTTTACCCATCAGGGATGAAGGCTTCTCCACAGCCTGCCGTAAAATGGACCCCTGACCCCGGTTTTCCTGGTGTGTAGACTGTAGTTCCTCCCCCAGGTCATGAGCAATTAAGGGCGCTGGATACTCAGGTGAGGGTCTCCTGACCCCACCCATCTATAGGTACTAACACAAGCTCAGCTGGGGTGATCCTTCTGCAACAGGCAACAGCTGAGCTCCCCAAGACGGCCGATGCTTGGCTTGAAGGATAGTCCTATACAACAGACAGAAAATAGATGACTGTTACAAAAACAGGTCCGCAGCCTCAGCACGACTGTGGCAAAACCTTCAGAAGAGATCCAAAATGGAGTTCTGTGGATCCTGAAACCAAAATACAGAAGCACGAACCCCCGGCCGGCTGTGTGAGGAACAAACACGAAGGTTCAAGCTTGGGCTGCACCACCAGGGGACGCTAGGAGCTCATCAAGGACAAGTCACACCAGCACTATTTCATGCCCTTTCCTCCAGGGCTCTGAAAGAATAGGATGAGGCAGCATGGGAGATCAAAGAGTCTACCTGTCTCTACTGGTCTGCTATTTTAGTCTAGTTGAAGTCCTTCACAGAAGCTGAGACCAGGGAGGAACACAGTTTCCTGACTTGCTCCCGGTGGGGTGGTATGAGAGACCACCTGACCACAGTGACATCACCCACTACGGGCTGGAAACTGCAATGTGAGCACGCTTTCCATGACTCCAATTCCACTTCTATAAAGCAAAAGGAGAAATGGGTAAGAAAAGAACCCACCACAACCAGGAGGAAGTAACTGGGGGTGAGTGAATTCAGTGGCATTTCTGAGAAGCAGGTTCCCACCTATATAACCAGGCCACCAAGCCCATGCACATCCTGTAGACACACTCTGCGTGTGTGTGGATGGTAGAGTGGAAAAAATATTCAATTCATTGGATTCTCAAATCCCAACAGGAGGAGGTCGAGCCTTCCCTCTCCTCAAGACCTCGTGTGCTGGATTTACAGGTTTCTCTCCTATTGACACCTGTGCTAAAGCTTCACCCAGAAGGGGGCAGAGAGCACCCTTCCCACCTTAACCGCAAAGATTCCTGCTTAACCTTCCCAAGGGTGGTGGGCCATCCTGCGGTGGTTAGCATTAACTGACAACGAGCTTAAGTGAGGGACTGCTTAGGTCAGGGTGCCTGGTAGGCATGTTTGTGGGAGATGATCTTGATTATGAGGAGAGAAAACCTGCCCAATATGGGCCTGGACTGTCTCTGCCCACTATAGGCCATACCATTCCCTAGTCAGGAAATTCTGGGCTGTCTCTACTCAATAAGAGCCACACCATTTCCTAGTCAGGGAATCCTGGGTGTCTCTGCCCACTACGGACTTGCTTCTGGATGTGATGTGACTGACTGCAGCCTGGAACTATGGATTCAAAATACCATTGGCTGTGCAACCGAGGCCTCTTTGATGTCTCCCTAACCACGCTAGACTCATCACAATCTTCAGCCTAAACCTCAGAGAGTCTCCCTTGTTCCGGGCTAATTACTTTTCCCAGCTCTTATGTGAATGTGTACAGGTTCACACAAGCCCATGTGTGCAAACACGGACCCAGAGGCTGAGGTCACAGGGCTGGATTCTCTGCTTCAGACATGTAGGTCCTAGGGAACTCGGGCCTTCAGGTTTGATAGCATATGCCTTTCTTTACCTAATGAGCCACCTTATCAGCCCTCCACCTTGTACCTAGAGCTTCCTGTTGTCGCTAGATTGTCAGCCCAGCAGGATCCGCCCATCTCTAGTCAACACCCAACATGCTGGGGTTTTAGGTGCAGCTTTCACATAGAAGCTGGGAGTCTGAACTTATTATTCCTGCCCTCAAGATTGTATAGCAAACACATTACCCACAAAGCCATCACCCCGGTTCCCCAGCCCTTTCCTGGGTCTTAAAATCCACCTTCTAAGCACTCTTCTGCAAGCTGAAAAAAGCATTCCTTTAACCTACATCATACCCAGAGCACTGCAGGCTGCAGAGAGCTTGCAGCAGTGCTGCCCTGCAGAGTTGGGCACTTCCTTCCTGGCCCTGCAAGGAGGGAAAGGGCCAGGAATCTGCAGCCTGGTGGACCTGAAAGAGCTCACAGCAGAGAGAAGTCCACTAACTCCTCTTGGTCCTCCATGAGATTCCGTGGCATGTGCCGGTGTCTGCCATGCTCCTTTATCCTCTCCAGCATGCCTGAGTCCACCTTCGAAGCCCACTAAATTATACCCCTTTCCCCTACTGCAAAAACAACAGTCCTTTTGGAAGCTTATTGCATATCACAAACTACTGCAGTTCGTTTGGGCTGTTTTCTATAATCACTTCCTTTTCAAACCCTTAACCTCCACAGCAGTGCCTCCGTGGGTTCCACAAGCATCTTGTTTTGCACACACCCTTAAGTGCTGGGCTTCATCCCCAGTCCATTATCTGCCTGCCCACCTGGCATCTCCTACTGTCAGAGTGCATTCCCATTTACATGATCTCTTTCACATCTGTTCAGCAGTCCTCCTAGTGAAGAGAATACTAAAGGTTTGGTTCCAAGAATCCATGTTGGGCAGCTGGCAATTCTGTAAATTCAACTTCCAGGTGTCGTATCTGACGCCTTTGGCCTCCGAGGACACTAAAGGTAGGAACCACCACCGCCCAACAACTTTTACTTTTTAACAGCTATGTGTTTACACATGAGTTGATGCAAGGTCAGATCCAGGCAGCTCAGACACCAACTCTGAGCTGAAAGCACCATTAAACATGTAGCCTTCTCTGCAGCCCACCTCTCTCCAAGCTCCCAGCCTCCTATCCAGCTGGCCCTGGGAATACAGTGAGCTCAGCATTTCCCTGAGAGAGGCCGGCTAACTCCTCTCCTGTGTGGGAACTTAGAGGATCCTTGGAGTTTGCTCCTTCCGCCTCAGGGGCAGGCGGTTAACCAGCCTGCCTGTCCACGCTTACATGAGAGAGAACCCAGAGGGTCAGCAGGACTCTAAATAGGGGGGATTTACCTTACAGGCGCACAAATAGCTGAGGTTTGGCTGCGGGAGGCCAAAAAAAGTCACCTGACCACACCCACTCCTTGCTAGGAGTGGCCACTTAGCTAGGTGAGCCTCTGACTCAGTGGCTCCCTAGGGAAGTTATTCAGAATTTCCTCATTACAGGTGATGAAAGGCTTCTAAAAGAGAGTCCTTTGAGCAGGTGGGTCTTAGCCAAACCTTTCATCCCCAGGCCTAGACCTGCTTGATGGGGGAAGTGTGTCTCAAGGCACACTATCTCTGTTATTCAATTCTTTGCACTGGTATGTATTTGTCACCTCTCTTAAAATAATCCTTCAGTTGGGTTTTAATGAGTAATCACAGGCAAGGCCAAACATGGTCCCCAGTGAGGGTGCATGGTCCTTGTCCCAAGGCCAGTGTGTGGGTGCATGGTCCCCGCCTTAGGGCTGGGATAGCAGCTAGAGATGCAGAAATCCATTGCCTCTGAATGATGTGGGTTTCCAGGGAACAGAAGGGCTCCTGAGGTAACCTAAGGACAAATTGGATATAATTGTGAGAGAGGGAAGAATGGAAGAGTATCATCAGACTATTAGTTCATAGAGCCAAGGCCAAATTCTGAGCCTGTGGGAATACTCTGGAAAGTTAGGGAGGGACAAAGTCAGGGTTGGGGGGCAGAGGAATATTATTAACATAAAGTTTGGTTCGTTTGCTTCAAGATGTAATAGGACATCTCACTTATTGC
>Mus_musculus_nonrepetitive:95613905-95614480
GTGGCCCTTTCCTAGTCTATACCACACAACTTTTCCTATTGACTACAAAACTAGACTAGTTGACTGAAAACTGGCTCCTGACTTTACTTTCACAGCCAGGGTATCTTTTAACTGATAAGTAGAGGAGTAAGGAAAAAAGTTAATGCTAACACTTCTAACTATGGCTACTACCTACCGATCCTACCTATTAACAAGCACGGACAACAACAAAACGGCCCCAAACTCAGCAAAAGGCAGCCATCATTTCCAACAGGTCCCAGTGCCAACCATTTTACAAGTTATTAATACTATTTACTGGGAAGTTATTATGAACAACCACGGTTATGAGCATTTGATGGTAACTTACTTTCCAGACCAATCTGACAAGTCTCACGTTACCTGAACTCAATAGGACAAACAGCTCTAATTCAGAAGTGTTTCTACCAGGGACAAACCACTCAATGTTGAAGGTCAACTAAGAACATCAAGAATTAGTGGGTGATTTTACTGTAAAAAGCAACTTACTACTGACTGGTTCAATTCCAAAGACAATCACTGAAGAGATTTGCCTATCTCCATGTCCAGCAATCTAAGTC
>Mus_musculus_nonrepetitive:1265624486-1265624996
TCAATTATTACAATTCCATATTCACTAGCCCATGTGGGGTTCAAACGCAAGGCACCCTTCCACAGTAAAAGCTCCATGTCAGATATTGTCAAAAACAGCCACAGCCATTTTTCACTCTTTCATTTTTCCGAGACACAGTCTATGAGTCCATGCTGGCCTTGGATTTCTTGGCATGCCTGGTTTCCCTCTTGTATAGATTATCTATATTATACCCTCAATTTTACCTCTCAGCAAGGCTAACTGTTAACCACTAGGTATTCAGAGTAAAACCCTGCTCACCCTTGATCTGAGACAAAGGAATCACAAGCCATTAAAACTTGTTTTGTAAATGAATCACAAATTTAATAGGGGTTCATGTCTTGCTGTAGACTGGAGCAGAAACAAAAGTATATCGTGATTTAATTTAGACCAGGTCTTTCAGCCCCTTCACTAGAAAGGGTAATAATACACTCTGGTGAGGGATGCCGTGTTTCCTGTGGTGAGTTTTTACCTGTGCATGGCCCAGAGCTC
>Mus_musculus_nonrepetitive:1442126093-1442126404
AAGTTACCAAGAAGAGATGCAAATTACAGAATCTTAATTTTCCTATGAGAAATGGTTTTCTCCAAAAATAAATATGCGAATGTAAATTTCAAAGCCCTGTAAATGCATCTTCTTTATAAATAACAGTCCTTGCGGATAGAAACACTCAGTACAGATACATTTCCCAGCTCTAGCAAAAGCCACACATTTAAGTAATTGGCCATTGTGTTAATATGTCCCTAGGTTTCCATTGAATTAAGCGGATCTGTCTCCATGTTTCTCCCAGCCCCACAGTAATTGACCTGGCTGACTGCCACACACAGCCCAGAGGG
>Mus_musculus_nonrepetitive:261489649-261490177
GAAAATAGGAACAGTTTCTACGGGAGAAGGTTAAAGTCAATGGAAAAACTGGAAATCTTGGCAATGTTGTTCACATTGAACGCCTGAAGAATAAAATCACAGTTGTTTCTGAGAAACAGTTCTCCAAAAGGTCTGTTCTTCTGTTTTTACGTTGTGGTGGGATGTCTCGTAGGCATTAGTCTGCGAAAATGGCTGTTAGTCTGTTTAAAGGTGTTTGCATATGAGTCAGGATGACTCTTGCTGTCTATTTCATTTCATAAATGGGGAATATTAGTATATTTTGAGTCAACAGACAGCAGATTTCATGGTGTGTTGTACTAGGGGGTTGAGAGGCTGCTCTTGTCCTGGTTGCTTCTTAAAACCAAAGTCCTAGTGAGTAGGAGTTACAAATGTGGCAGTGCGTGTTTTCATGATAGGATTGATCACACATCTAATAAACTCATGGTTTTGTCTCAAAAGAAATACCTTAAGAAGAATAATCTCCGTGATTGGCTACGTGTGGTCGCATCTGACAAGGAGACTTACGAA
>Mus_musculus_nonrepetitive:222703308-222703765
AGTCTGGCCGCACTGTCGAATCCAGGAGCCAAGATGGCGGGCAAAGATGGAATGCAGGCCTTGCGAGCGGCCCACACTGAACCAAGACAAGATTCGCTCTTCACGGAATATGTTTTACAGACCCAAAGCTTTCCTGATTCAAAAAGGGAACCCTCCCCAGATTCACCAAGACAGTAAGCCATTCTTTTTTTCATAATCATTCTATTTTCAGTTGTACATGTCTTTTAGAGTTCATCCCACTTGGAAAATATTCTTGAATACTCAGCAAAGATTGTTTAGGTTGCCTAATCTTATAAGTAGGCTTTTGGATAAAATTTTAAGGTAGCTTTTAAAAGTTTAAGTGTCACTGAACAGTGGTGATTGACCATTTATAATTATACCCAGGCAATCCTAGTAAATGTACAAGTCGCTTGACCTAACTCTTACCCTGATTTTTTTCAACCCCCCTATTTTGAAC
>Mus_musculus_nonrepetitive:976571551-976571883
AAAGTATCTGATGGCCGTCCTCTCCTCACTAGTAGCCGTGATATTAGTATTTTTGTTATACTCGATAAACCCTGCCCAAGGGAGAGGACTCCTGACCTGTAGACTTATGCTCGACTTATGTTAATGTTTCCCAGGCATTGTGCTCATTGTGCCCCAACACCTTCTCATGCTAACCGACTTCTCCCATCCACTAACTGCAAGATTCGGGCATGCCTGAACAGGTGACACGTATTCCCATCCACCCAGTAGTTCTGCCTGTCGGCTGATTAATAAAGTGGTAATTAATCTCCATGACGACAGACAGCATCCAGCTTTTCTCAGCTCTAAGCAAT
>Mus_musculus_nonrepetitive:1612174126-1612174460
GCAATTACAAAACTTTTGCTTGTTCTTTGTGTTGCTCAGTGTGCAAAAAAGTAATTTTGTTCATGAAAAAACATCTTGATAGGCCTTTTTTTATTATACATGAAAAGTTTGAACTCTAGGGCAAGATCCACAATCAAAGTTTCACATATGACAGTTTTGTGCCAGAGGAACCTTATTGATGAAATAAGGAGAACCTCTGAACCCCTATAGTATGACACTCTGGTCAGAGACCAACTACAGCTCTGGATTCAGGGATATGAGATGGTAGGAGGGGAATAATAAGAGTAGGCTAGGAGAATGAAAATCAGAGCATAATTCCTTACCCTGAGGGACC
>Mus_musculus_nonrepetitive:471293305-471293893
GATAATCACAGAAACTTGTATTGGGCAAGAAGAGGTGAGATTAAAGAGAGCTGGCAGTGACAGTGGGCAGTTATATGGCACATGAGACTTGTGCTGACAGAGCTGTGATTTTAAGTGTCAGAGTTCTCTTAACTCACTCAGCAGGTAAATGACATCAGTCACACAAAACATGCCTAAAAATTAATGTTCTATTCTAACCAGCTCAAGTGTACATTTGAATATAAGTCATGTTTATACATTTGCATATTAAGCTTGTTCACGTTGTTATATACCCAACCTCTAGAAATGTTACATAATTGAAATTCTGTACTCAGTAAATAACTCCCTATTTCATTCTCTATCCCACAACTCCTACCTGTCAATTTAATTGCATTTGATAACTTGTGCAGGTAGAGTATTACAATATTTGAGTTTGGTTGGCTTGTTTGCTGACTGGCTGATTTCATGTGGGGTGATGAAATGGCCCTCCACATGAGTACTACTCTGCTGTGTTATGGTTTAAAATGTCCCATGCGTTTTCCAAGGGTAAATGTGTGGTGTTTGAAGGGCTATTCAGAGTGGTGTCCTTGGAAGGGCTGTAGGTTTACA
>Mus_musculus_nonrepetitive:701038138-701038839
CATCCATACTAATTTTTGGTAGATTGTTCTAACTAGATCTTTCTTTGTTTGCTGTGCGTTCTTGGACTGTTTCTAGTGATCCTAATGGTTGTTTCCTTTTGTCTTTAATAACTTTTACCAGTTTCACTGAGGAATAGGTCGGAAGACCATCTTAAAATAAGGGGAAGGAAAAGGCTATTCACTTTACCCCTATATACTGACCTCAGTTTTTGAATGATGTCATAGTTAGAAGTTATAAGAATTAACTGAATGGCATGCAGGAAAACTTAATCAGAAAGTACCATAGATATGCTGACGACACCATTTTCCTTTCCCAACTGTTGTTACCAGGCTACAAGGCACTTACCAGGGAAGTGGACTTCGCCTCCACACGAATCAGCACCCGAGGGACCCGAGAAGTTCTAGACCTGCAAGTGTTGCGCAGCCTATATTACTACCCAAATAATACTGTTTTCAATGTACTATATCTACTTCATTTATCAGTAGTTCACACTGCTCTTAATGAGAATCTGCCTTATTCCTTTAAGGGTGCTTACTATTCCAGGGCACTACCACATGTGCCTTGGCATATTGGAATTATTCTTTACTGCTTCACTGTCACTTGTGAAGTTTCATTGAATATTACTATGTCTAATTTTGCACACATGAAAATAGTTATGGCACTGTATTAATTACCTTTATGCTGCTGTTATAAAATGCCC
>Mus_musculus_nonrepetitive:908399152-908399717
TTTGGGTGAAATTCAAAAGACAACCACTCCATCCTAAAAGACGCTTTGGTCACTGGGACTTAATGTGGCATTTAATTAGGGGCCAGCTTACAGTCTGAGAGGGGGCATGATGCTGACGTGTGGACTTTTTAAACCCCAAAGCGCACCCCCAGTGAAATACCTCCTTAGTTTCATTTATTGGAGACCAGTCAATTTCAAAATGTAGATGGACCTGGATCATATTACATCTGAAATAAGCCACGCACTGATCTCCATCATAAGTGGAATCTAAAAAGATGAACCCCTTAGATGTTGAGCATAGAGTGATGGCTAGCATGTTTGTGGAGTGTGCAGGGGTGGATATGAAGATGGAGCCCTGTGGTAGCCATGTTGGGGCAGGCCGAAGGAAAATGCTGGGCAGTTCCATAGCACAGTGGAGCAGCCAGGTTGCCAAGAAGGTGCCGAGTAGTTCACACTAGCTGAAGAGAGCATGTACGTTCACACAGAGAAATGATGAATGCCTGAGGTGATGGGCTTGCATATAATTAAGAATAATATTTAAAGACATAATCCTAGAAGGTTTTGC
>Mus_musculus_nonrepetitive:695285305-695285804
TCCACTTTCTTCCAAAATTCCCAGTCTGACACTTGCTGTCAGATTGCAACTTAGTTTCTGGTGTTTTGAGGATCATTCATTTTGTCAAAACTTACTGTGACTGACACTGAGAAAGAGTTTAGAAGACCTCCTTGCATTCCTGTGCTATGAGGTTTTGTTTCCACAGTTTCTGATCATCTCACTGAGGCAGGGGGAGCTCATGTATGGATTAATCCGGCCATGAGCTCTGTAGGTTCCTCGGAGCATCTTAGGTGCCTTGTTCACCTGGATGTGTTCAATGACTAGAGAATCTACATCTAAACCCTAAAGTTCAGCATTACTCTGCATTTTTAAGCAAGTGCAGCAAAAGTTCAGAACTCTTTTTTGGCCACTGTCCCTGTGTCCAGCCCCACTCTTTGGCCTGGGCGCAACTACCAACTCTACCATTATACCACTGGAATGTAGTGCTTGATGACCTGGGCAGTTTTCCGAGTGTTCTTAAAGTAAGCAAGAAGGTTTG
>Mus_musculus_nonrepetitive:1128011536-1128012371
CTCAAGCTTACAATTTGATGCAGTGATGGTTGTATCTATAACAATGGTATTCTCTGCCCTTTAGAAGGAATGTGAATACTTGATAGAAATAGCTAAGTGTTTAATGCTGTTTCTTTGGAAAAAACTATACTTAGCACAGTTGCAGATCATGGCAGCTTTGGAGGTAGATACTCAAAGATTGCGAAAGCAAGGGATCCCAGATTTACCTGTCCCGGAATAAAGGAATAGGAAGGATGCTCGGGATCACTGTCAAAGGAGAATCCACTCTAGCCAGGTCTGGTGATGCTGACCTCTAACCATAACTACTCCAGCTACAGAGTGCTCCATCTTGAAGGATTTCAACAGAAAAGTGTTTGCCAAGCATGCATAAGGTCATAGATCCAATGCCCAGAACCGAAAAACAGTTGGGCAAGAAGAGGATAAGGAGAATATTTCAAGAGCCTGAGTCTCTGAGATCTCAAAGCACACCCTCTAGTGACATACCTCTCCAATAAGGCTAGACAACAAAAATGTTAGCTTTCTTTGAAATATTAGGGATTTTCTCCAGATGCATTCCATCTTCTCATTTGAAGTCACCATAGACCTAACTCATTAACTTATCTAAATTATTCTTTTGAGATTGAACACATTTGAAAGTAGCACTTTAATTCAAATGCTGGTTGTTCTAGGTGGAGTGGTTACTTCTTCTGTAATTCTCTCCCCCTTTCTCATACCCTTCTTTTCCCAAATAAGTCACCCTCTTACTGTCATGTGAGGGCTGTTCTCATGAATGTGATAGGAAAATTGTTTATGGGAAGCGTAGGCTGCACCACCAAAGAAAATATCATATGTTTCC
>Mus_musculus_nonrepetitive:1533139179-1533139598
CTTAAATCTTGGCAAACACTGAATACCCCAGTAAAAGTAGCTTGGCAGCCAAGCCTTCTGATGGTTTCTTTTGCAGTGTCTGTACTGTTTAGATGCATTAAACTCATTGATTTACTCTTTATTTGCCATTCCCTTCCAAGGTTTCAGGTACCCAGTAAATGAAAAGCATACGCTTTAAAGCCTGTGCTCTTCTGAGCAGCATGATAAACACACACTTGGCCCATCCCTGGATATGCACACTCTATGAGCCACTTGCCTGACCATCTCCATTATGAGACGGTGGCAGTACCATGCTGCTGGTGTCTGGTAAACCTCTGTAGAAGCCCTATGCTGTGTCACGTACCCTACTTCACCTCCTCTCATCAGATAGGTCCTGTATCCTTTTAATATGTATAATTTTGAGAAAGACAAGCATTATC
>Mus_musculus_nonrepetitive:1669138424-1669143595
TGTATCTAAATACTGTTGCACACTAAAATCATACTGTGAATTCAACAGCTTAATTTTAATGACTAGTTTCTATAAGATCTTATTTCATAAATACCTCTGAAGATATTTGTTCACGGGCTTTGGAAAGGCTAAAGCATTCAGAATTAGAATTCAATAAGATTAGCTTATTTTGGTGACATTGCAATCTTATCTCATATCAAGTTATCAAGTTTATTGTTGACTCATATTTGAATTTAGATCTCCTAGTAGATACTACTCATAGCTACCTATTTGTGCTCTTGAAATTTCAGTGAATTCTGTCTTTCATCAACTATTGTTACCAAACACATTAGTTCATCTTTTCTTTGTTAATTGCAGTCACATAAAATTAGTAATCATAACGAAACAAAGAAAATTTCTACTGGCAATTTTCTACCTCAGTTTCTCTTAATACAGAATCTACAAATCAACAGTAGCTTGAATTTTTGAGACTCAAAACCAAGGTAAGTGTTGTGCCACTGAGCTTCATTGTAGGACAACTTTCAATCAAAAGTATTTAGGAGATTTTCATTATAGATGGACATCAAGAGACTGTGTCAGTTAAAAGTCTATTGGAACAGTGTTCACCCAATGCCTCTTAATTTTGAATGAAGAAATATATAACATTTCATCAAATGCTTTTGTAGTTCCTTTCTATGATCATAGTTTTTTCTTTCCCCACTCCTGCCAGATTTGCTCTACCTCTCTTCTCATGCAATTCTAGATTAGCCATAATAGGTATTGTTATATAAATTGGGGTATTTTGCACATTTATTACTTTCTTTTGATACAGAATCTTATAGTCATGGCTGGCCTAGAGTTCTCTTTGTAGACTGATCTTTCTCTTTCAAAGTGCTCAGATAAAAAGCCTGTAGCACAGGTCTACCGTATCTCTTTAATGAGATCAGTATTTAGTTAACCATTTAGCTGTCACACTCTGTCTATTCTATTCTGAGGGCAAGATATTTTGTTTGCTCACATTCAATTTGAACTTATGTATCAATAGTAAGGAAGGCAATAATCATCTTAGATAACAGCTACTCTGAAGAAAGTGAAATTAGGAAGCGAGATAGAATGTGTCTGTGATTAAGAAAGGGCAGCACAGTAGCTATATCAGTGAAAATATCTCTATTGGAGAGCTGCATTTTCTCTGAAATTCTGCTGCCAAGGTTTTGGACTGCAAATAACTAAGCAAAGATAACAGCAATGCAAGGTCCTTTGGAAAGCTAGAGGAACAGAAAGATCAATGCGACTGGAACATAGTCAACAATGGTAAAAGTAAATAGGGGATTTGGGGATTTGGGGAGACAGGTAAAGTCATAGCAGCAACAGGAAAGAGGAAAACTTTGTTGTAAGTGTAGGTAGGATTATAGAAAGCAGCAGAGGGTCATGGCTTGATTTATACTAGTCCAAGCATCTATTGGTTGTATATAGAGAATGAAGAGTAAAGAAACCTGGGCAATACAGACACATATTGCCTTTATTTAATTGTACATATCTCTATCAGCCCAGGATCTCATCTGTTCTTCATGATTCTTCAAAGATCATCACCACCATCGGTCCATCAATGGAATACACCTCCTCCCATCTCCAGAGGATAAACAGCTTACTTTCTAAAACAGGTTTTGAAATGGAATCGAATGACATCACTACCCTTGCTTGGTACCTTCCCAGATCCTTCCAGGGACATCTGCAGGAGACAAAGTGGCATTTATATCTTAGAATAATAGCTTTTTGTTGTTCTCTAACTTTCTCTCACTTCAGCCACTTCTAAGTAATGATAGAAGGGTTTTTTGCATTGTTTTTAGCCTTAAAATAATTCTCTTTGACGATGTAAATGAGTTAACATTCTTCGTATCATCCATCACCCTGGACAGCTACTCTGGCTTATTTGCATCAATACAATTTAAAGTTGTTTAGTTCTCCTTTTTCACAGTATCTCTGCCAGCTCAGTCAAGTATTTAACTACTTTAGAAAATGCAGACAATCATATTATTAACCTCATAGAGTTGGTGGAAAAAGGTAATATGTTATACATATAAAGTACCTGGAGAGGTTTGTTGGCACATAGACTCTGTTAAATATATGATCACCATGAATCACACTATTGTTATTAGTATACTTTGTGTATAAGCTTCAAATTTTATCTCTTTCATGCCATTTCAGCATGGTAGTCTTGTGGTACCGTTGCTTGGATTCTTGGATATTGATGGAGTTAAATGATATAACTCCTATGATGGATTTAGTACAGTCCCTGAGACAAATCCACATTATACACGTCATTCTGGGGATAAAACTAAGATTTCTAAGCTTTCATGGCAAGTTCCATACCTGCTGACCCCCCTTGAACAAGCCCCCTCCTTGAACATTTAAATGAAAGTGAAAGTACTGGTCTTTAAAAAGGCTATACATTCTGGGAAACAAAAGTGGATCCTTTGCAAGACAATCTCTCAACGCTCTTAATCACAATTTTCAATGTAATTGTCCGCTGAAATGAGCTAGACATGAATGTGCACACCTGGAATGCCAGTCCTCACGGAGATGAGGCAGAATGCATTACATTGTTGAGTCCTTACCTAAAAACCAAGAATGCTGAAACATTAAATCTAATATATCTTTCTGAGGGTGGGGCTTTAAAACAAAGATGAATCCAAGTCTGGTGGCTTATACTTGGTCATCCTAGCCCATGGCAGGACTGAAGCAAGTTCCAGCCCAGCTTGATATATATGGAAAGTTTCACAATTCCATTGTAGAAATCCACAGAATTCCTACCAGCACCCATCCCTTCTTGAAGTGACTCCATAAACCTCATAGGTGTGGAAATGATTAATTGTAAACAATTCAGTCTTAACAATGTCTCTTCATGAGAACTCCCTTTTACCACACCTTCCCATGATCCCCTCTATGGACATCAACCCACCTTGCCTATCAAGTTGCCGTAAGGGGGTAAGGATTCAAGGACAGTCCCTGCTCTAGTTAGAGATACCACATGTAGACCAAGATGTACACTTGCTACATAGGTGTAGGGGGCATAGGCCCATCCCATGCATACTTTCTGGATGGCAGTTCAGCCTCTTTAGGCCCTCTTGTAGTATTCTTGACATCCCTTTTTTCAGTTTCTATCTTACCCCAGTCTCTTGTAATTGCATTCTTTGTGATGAAAGTGGATTTACATGATGTAAAAAGCAGTATCAGATGTTGACATCATGAAGATTCCATAATTCAAGAAAATGTGACCTTGGAAGAAAAAACTGAGGAAAAAATAAGCACCGAAGAAAGAATGAAGCTCCTCTGCACCAACCTTAAGGGTTTCTGAAATGGGACTCTTTGTGCTGTCTAATAGGGTTTATACAGTAGATGGAAAAGGAGAATAAGCTCCCGTGTCTGGTTCACTTCATTGATTTGGATCTTGTGGAGGTACTCATATGAAGGGATCAGGGGACTATAGTTCCCAGCTTCTCCATGGGTTGCATTTCTGGCTTGGTGGTATTTTGGTACAAAAACCAGTTTTAGTTCAAAGGACATTATTTTATAAAGCTCACTATTTTTATAGAGATATATTATCTATTTTGTGAAACTCTAGCCTTATAAGGGTTTCTAATGATTGTGAGCTGTGGCAACAAATTAATGATCTTACTAATGTTCCAAGAACTGTGTTTCTAGTTATGAGTACACAGATATTTTTTACAGAGAGAAGATTGGAGGGAGTGGCCATTTTACATCTCCTGTTAAATAGCCTTCTGTATACATTGTTGAAATTAAACCTAAAGCAGATGAATCAGTGCAGGGTAGAAATAAGCCTGAGTTTTGAATTTAGGTTTCCAACCTAGAAACTACCATGAAAACATGAGATGAGAAAGACATTCTCGAAATTATGCTTGCACCTCAGTGTTCATTTTTACTATTGTAGTTTCAATTAGGGATGACGAAAGCCAAGACATAGGTCTAGTTGCTCACTGTTGACTGAGCCAGCCTCACCTTAAGGATTCAGCTAGACTCTAGCAGATTCTGATAAGAAAAGTGTCTGGATTCCATTCATTTAAACAGTCTTCAACTTTTATCATGATGCTTCATCTTTCTTACAATGTTTTGTATATAGTGAGCACTCAAATATTTCTTCAGTAGACAGAATGTCACGGATAGATTTATGAGTTTCAGTGAAGAAAGAATCAGAACCTGGAGATACGTTATCCTCCTGATTGTACTTACAACCAAGAGAAAAGTCCTATTAAATGTGTTGTGCAGATCATTGTCAACAACCCAAATCATATTGACTATACAAAGAAGGAATCATTGTTATGAAGATCCCTGGCACTCCATTGATTCAATGGCTTCTAATTCACTTCACTTCAGCAAAAACAGTGCTGACTTACAAAGAAAATCATCATTACTATCATCACAGTCGATCTTGATAATGGCATGTTAGGTGGAAAGAAATAACATGTAGAATCAGCAGAAGTGTTTTAGCAGTAGAAAAAATGAAGTGGTGCCTATTCCTATGAGATTTACAGAAATAACAATGACATGTGAAGGATAGAAGAGGGAGAACTTCCAGGTCGATTGTTTCCGAGCTGTAGAGGTATAGGGGGAACTGGGTTGTGGATGAAAAGAGAAGGTCTATTCACCAAGGAACCATTCAGAAATACATTCTCTGAATTTGTGCTTTTTTTTGCTGTCGAGGGAAATGATACAAAACTTTTCCAACTGTTGAGGGCAGTGTGTGGGGCCATGAGTGCAAATAAAAAGTGCCTGAGCTATGACTGAGAATGGCTTTTTGCTGTGGTAATTACAAAGAAAGCAAAACGACTGGCTTCAGACAAACCAAAGCTCACTGGTGATGGAACTACTAAAGAAGCAGAAGTTGCTGCTGATAAAAACTGAAATTCAGTAAACACTTGAAGGATAAGGAGTTGCCAGTGTAATCAGACTGGGTGGCTGTTACCAGACCTTTGAGAAGAACATATTGTTAGGCAAAAGAATTACACATTGATATTGTTTCTTCGAGAATGTGTAAGGAAAAGTAGATTAGTTTAAGAGGCAGCCAGTAAAATAAATTATGGGAAGTTAAACATTGGAGGGAACTCCAAAATAACCTTTTTATAGTTCCATCTTTACAGTCAAGAAATACAGCCCTGTATGGGACATTTCCCAGA
>Mus_musculus_nonrepetitive:1530248885-1530249925
GCTGTCCAGTCTGATCTTGCTTGAGGTAGCCCAGACAAGTAAGGTGGTGATGGGGGAGTCACTGTATAATCCAGGTTAAGTACGGCAACCACAAAAACAAGATTATGTGTGCCTGTTATGTTTTCAGTAGATTAAGTAACTAGGATGTGAGAGTGGGTTTTGTGGAAGACAGGAATTGGCTCAGGTTCTCTGGATTGCAGTCTTTTTAGCAAAGGAGAGCACTTGAAGCACAATGCCTGCTTTCTCCTTTCAGATACCTGGGCCCACGTGTATATTATATACTGTACTCCCTATAAGGTTGAGCCCTTGCAACCACCCCAACATTCTGATTCCCAGGTTTTCTGAGTCATCCTATTTTCAACAAAGCAAACTCTAGTCTTAAAGTATTTTAGCCCTAAAGTTGCTTCGGCTGTGACACTGTAATTATACATATTCTTCCACCCCAGCTCTTCCCCCGACTCCCAACTCTACCTTCATCTCCTACCCCATCCCTGAAAACGAAGGCATTGCTTCCACAAGTTCCCAAATTTTGCGATGATTCACTTTCTGGCCGTTGATGCTGAGGGGGAGTAGAATTCTGGGTTTTAAATTAGCAGCAGGTGAAATTCTATTTGTCATCAATTTCTCCGTGGGGTTACAGAGCAGAAAACTGCAGACAAGCTGGAGCTTTGATGGCTCACTCCTAAAAATCTCTTTTTGTTCTTTATCTATTTGAACTGACAGTGATCAGAGCGGCAGCAGGACAGGGCTCTCTGGAGAAATCACCTTCCCCCGGCCTATTGACAGGCCCCTCTGTTCCACATCAGACGGGCTTTGTCCCATCCCGGGCATCCAGGCCTTGGAAGGAGCCACCAATTAGACCTCTTGAGCCAGTAAAGTCTGAAGCCGCTTTGGAGTGTCTGTTCTGATTAGTCGCGATGAGAGGAAGCCCATCACCCCGAAGGCCCCGCACCCTGGTCTCAATTTTCTCTCTTGCCTCCACCAGGTGCGAGAGGTGCGAAAGGAGCTTCACCCAGGCCACGCAGCTGAGTCGACACCAG
>Mus_musculus_nonrepetitive:303847642-303855154
TGGAGAAATAAAACGAAGCTGCTGCGTGATTTGAATTTCACATCAGCAAGTCTTGTCCTAGAGAGAGAACTTGGCTTAGAAGAATTTGGGGTGCGTGAGCGGTAGGCTGCAAAGCAGAACAACAAAAGCCAGCAGAAGATGAGCCCTGTATCAGGTGAGGGTTTGCCCCAGCAGTTGGTTCCCTAAGGGGCAGTTCCAGTTGCTTGCTAGCCCAGGGCTAGAGCGACTAAAGTGTGTCCATCGCGGTGCGCCATGACTCTGGCTGCAGAGTATCCTGGGTATCAAAGGGAGGGTGACCCGGAACTCTTGTCCCACCCACCACCCTGGCGCTAGGACCACTTAAAGCCTCTGGTGGGTGCTGGCAGCGCTGGAGGATTTGAGGGAATTTGGCAGGCGCGTGTCGACACTATCTGCCCTGCTCCAGCCACTTCCCGTTGGCGCCTCCTAGAGGTCCGACCAAATCCTGCAGCTGAACATGCCGCCAGTTCTCTGTTGCTTGAGAGTTCTGAGAACAATTTGGCCAATAGTTCCAAATGTATTGTTTACCTCTTCACCTTTACCTTTGGGATGGTAACTGCCTTAAGCTTCCTTTCTCATCTGAAATAATAGGATCGAGAGGCTCAAGTACTATAATGTGCAAATGCTTTGTGAAAGAGAAATCCTGAGATGGTGGTGCCTCCCGTAGTTTAGGCTGTGTACACCAACCTTTGTGGTCAGCTTTTACTAAACAGTTTCCCTTTGTATTATGAGTTCGACTTCCAAGGTTTTTAACCCTTCGAATGTCTCTTAACGCAGTTCAGTTAAGCTTAAGCAAATTGGCTAAGGATCCTTCAGAATTTAACATCTCTCAGCTTCAGTTTATTCCTCCTTGGGGACCTTAAACTATGATGGGCGGTTGCTTGTATCCTCAACAGTGCTGAGTTACGAGGGGTGTCTCTTTCAGTCACCTGGCTGATTAACCTTTTCAAAACATGATAGCTAGGGCAGGGTACATCTGTAAATGGAGCATAAGGATGTTGAATTCTGTACTCTCGCTAGTCTCTCAGTGCTTGTCTGCCTAGTTTAGTTACCAGAAGTCTAAAATTATCATCCCACTTCTCACAAATCCTGAAGAGATGAGAGAGGGCCTGGGATACAGCTCTATTGGTAGAAAGCATGGCGAGCATGTACTGACAACTCTTGGTTTTAATCCAAGCACCGCAAGACATGAGGCAGGAGGTCCGTGAGTCGGAGGGTAGCTTGGGCTATGATGTAAGGTGGGTCACTCAAATAGCAGATTTGAGACTGGCCTAAACTCTGAGACCCAAAATCAACCCCAAAATAAAAGCAGATTTGTAAAGAACTAAGCTGACTATGGCACTTGAGAGGCACAGCTCTGGTGTACATAAGTGAGTGCCGGCCAGCCAGGGCAGCAGAGATATCCAGTTGCAAAAACTAAAATAGACGTGCAGTTATCCCCCAATGTCTATATGGGATTGATGCTAGGACAGTGACCACATCTAAAATAACTCTGGAAATTCAAGTCTCTCGTTTTAAAGAACATAGTATTTGCATATGACCCATGCCCAGTCTGTGGTATACCTTAAATCATTCCTAGGCTACTTAACAATGCCTAAATGCAACATAAATGTTGTCCTCCAATATGCAGTTATTCTTGAACAGATCCTCCAGCAGCCATAGACTCACAAGTTCTGGGATGACAGATAGGAGCTTCCCAGTGTGAATATACGTTCTACCATCAATTTAGGAAATAATGATGAGCAGTATCTCTGTTCAGTACACATACAGTTTTCCCCCACAAACCCAGGCCTCATGGAGCTGCAGCTCAGCTTTAGTCTTGGGATTCTTCGTGGGCAGCAGCAGTTAAAGTTCAATGTCCTGCTTATTCCTTTATCTGTGCTTTTAAGAGAATGTTCACTTCTCCAGCTGGGAACCCAGAACAAGTGAAAGCAACTGTGTTGCAGTAAGAGCAAGTCCTTGGGCCCTTCCTTGAAACCTTTTGTTCTTTAACTAAAGCTCTCCAAGCGCCACTATGCCTGGAACTCAATTTCTTTTCTAAGAAATGGAAAGAACATAGGCTAACAGAGACTTGTAAGGCATGAAATACATAGGCTTAAATCTAGCAGGTTAGGTAGGTGTGTGGTGGGCCATTGTTATCTCACTCCCTTGGAGTCTGTGTCAGGAACACTGAATCCAGGGCAAGCCTGGACAGCATAGCTTCCTTTCACCATCTCCCAAAAGCCCCACAATTAAGTGTTCTGTAGGACGTGGTTATTTGCTCAAAATAATATAGGCCACCACCAAAGAGGCAATCCCCTATTACTCATGATAACTTTCTACTGGCAGATTATAATAGTGGATAGTAAATTAAGGGATAGTTGCAGACATTATTGCTAAAAGCTTTTGGCATGAACTTCTCACACTTCTAATAGACCACACTATCAGCCCACTTGCTTTGTTAGTAGGAAAAGCAGGATGTGGCGGGAGCCTCCTCCTCAGGGACCTCCGAGCTAATTTCTCAGGCATCCTAGGAGATTATGGGGAAAGCAGGGCCTCAGCAGGCTGAAGCCATCAGGTGTCTAAGGCTTTGGGGACCTGAGACTCAAAGGGTTCCACAATCAAGAGAGCTCCAAAAGCTGCTCGGCATCTTGGTTCTTTAGGGGCAAAGTCACAAGGGCCTGAACGATTTATTACTCAAGTTTGTTGCGTCTTACGGCTGCCACCCCAAGCTTTGGAGCACACAGGTATGAGTCACTGCCATTCGACCCAGCAGATGACCCTTTAGAGCTGTTGACTCCTTACATTTAAGGTTATGCAGGCAGGGTGGAGCTCAGACAGACTGCTTGCTAACATGCCTGAGGCTCTGCGTTTGGTCCCTAGCATGCTGGGGTTATATACACAAAACCAGATTTAGTGGCATAGATGTGTGGATTGCCATGATTTAGAGGACAGACTGGAGTATAGTGTAATTGGTATGGAAGCTGGAGGTAGGAACCTGGGAAATCATATACTTATACACTGATCCACGTATTTCAGTCTGTTATGCTTTTATGTATAGTTGTGTTCTGTGTCTGGCCTGTTTCTGAGTGTACTATGTGTATACCGGGTATGTCACATCCTGGACCTTCTGCAACTGGAGTTAACATAGTTATGGTCAAGCCCCACCTCTAGTTTCTTAAATGCAATCTGAGATGAATTTGGATGTCTAAAGCAGTCCAACTAGTTGGCTCAGCCAATAAAAGCGTGGGTCTTTCTACCTCAGATAACCCAATCCAGAAATAAGCGTGTGTCTTGTGTGATTCTAAGTCCTGTCAAGTTAACTGTCAGTACCAACCGTCACAGTACTGGTGGCCTTCTCTCCAACATCCCCTTGCTTCTCTATAACTCTGGCTGGCGAAAATGTGGAACACAGACACGCATGCAAGGCAAAACTCACCTTGTAAACTGACCAAGAGTAGCTGTGGCTACCACACGGGGCTTCTCACAATGCTCTTCTACTTTAGGTCTGGTTATAGGCACTGAGTAGCCCCCATGCTTTTGCTCAGGAGCTACCCACGATCTTAATGTATTCTGGAATCTGTTAGACGTCTTGCACAAAACGTTTGTAGGCACAGCAATCATCCGGTGGCTTTCATTTTAGCTGTCCAGTGTTCCTTGCCTTTTGGCTAAGGTCAAGTGCAAGGAACTCCTATCTCTAGTCCACCCAACCTCCCCATCCTCCTTGTGATTTCTCTCACTAGGCTTTTCATTCAACAGACTCTGTTCTTGTGTTTCTCAAGGCCCCTCAAGCTCCCACTTTTCCCTTCAGCCAAGTGGTGATCCTATCTATGATGCTTCAGTAACCTCAAGGTTATCATGTGGTATTTACAGGCCATACACATTTGCCAAAGAGAAATTTACTGACACTAAGCCTAGTTCGTGGTGACTTGCCTGCTGATGTAGGAGTTGGCCTCAGCTAGGTTGAGCTACCATGCCAGCTAAGAAGCTAGCTGTTGAATGCAGGTACTTAGTTTATGGTTTTGGCTTTAGTGGAGATTGAGCCCAGGGTCTCACATATGCTACGCAAGTGTATATCCTTAGCTCCCCTCCTCCGTTTTTGAGACCAAGTCATATATAGCCCATATGACCTGCTTCCACTTCAAATGCTGGTTTTATGACACCATGAGGCTCAAGCACAGGGCCTTGTGCACAGTAGACAAACCAGGCCCATCAGGAGTTAAACATCTTTGAAGAGATTCACTAATAGGTGCCTACAGGCTAGAGGACTCCCCTATGGTGTTTGGAGCCAAATCTGGGCCTCTGTAGAGCGGCCTCTCCAGCCTGAGTCTTTCTTGTGTTTGAATGTGAGTATGGGTGCATGTGTGCCACAGCTCAAGTGTGGGTTTCCTGTTTGCCACTTTGTATGCCAGATTAGGAGGCCCTCAGGTTTGCTGGGATTGTCCTGGCTCCACTGAGATTATAACTCTGAGCTGTTTCTCTGGGGGTAGTGTTAAAATTCCTTCTCAGGTCCCAACGGCAAACTGAGGCAGGAACCAAGGAGTTTACTGCTGTCCTTACAGATCCTAAATGAGGGGCACTTAAAAGGGGTGGCACCTGGAAAGCCTTTATCTCACAGCCCCATGTTCAGGCTGCTTACTTAGCTACAATAGGTGGTAAGGAGCCAGAGACATCAGTCAAGCTGTCAATATGCCCAGTTGGAATGATCTTGGGCAGCAAAGGGGCATAGCTGATTGCCCCAAGATGGTGGCAATTCTGTTCAGTCCTGTTAATACTTAGCTCCTTCAGTGTGGTGTTCCTCACATGTGAACAAAACTGAGTGAGGGGGGATGGTAGTGTGTGCATTGAGTCCCGAGTTAGGGCACTGGGACTTTGGACTGGCTCAGTAGAAACTGTAGCACATGCTGTAAAGAATTCAACAATACTGACATTTTATTTTGCTCATCAGAATTGTTTATTGTACATAAAGCTGCCAGACAACTTGAAAAACAAGAGGACACTGTGAAAAGAATCCTGGGCTACCCACCCCTACATGGCCTTGGCAGAAGGACACATTGAGCAAGGCCAGGGAGCAGAGTTGCTACTGTAACAGTTGACATAGCAAGATGTCAGAAACTAAGTGGAAATATAGAGTATAACCTACTTAATTCTCAGAAACAAATCACATCAGAACAAAATATGTGGTCCCACAGACTAGAGATGACCAACTAATTACTTCCAAAGACAAGAGCCATGGGATGGCAGAAACAGTAGGGGATTGGAAACAGGGAAGACAGAGAGGATCACAATTTCCTGCTATTAACAAGCCTAATTACTTGTGTAGAGTTTAGGAATTATCTTCCTTCCCCTAACCCTAGAGAGGTTAAAACCTTTGAAAGGGCAGCACCAGAGGCTCAAAGCTATTTAATTCTAATTCACATCCTTCTTGCTTTTGGTCTCCTGGTAAGGATAGTCACAAGAAATGGAGCACAAACTCCAAAAAGGGTAGAGGCACTTCGGTAAATGGAGCTAGAGCCGATCTGGCATGGTGGCTCAGTCTGTAATCTTAGTACATGGGAGATGAAGGCATAAGGATTGCTGTGAGTCCTGGGCTAGTCGGGGCTAGAGTGAGACCCTAAGAGCTTAAAGTGCATGCTGGCAGCCTTGGTGTAAATTCATCTGCTCAAGTAGAGAACTGCAAGCTACTCTCTGAAACATCAGGACAGAAAGTGACCAGAGTTCACCACGTGCCTCAGTTCTTACAGCATTGGAAGTGGCTGATGTTAGGGGATGTCCACCTTGGCATTCTTAGAATGAGTTCTCTCTCAACATGAGATTCTGAGCTGGGAATGCAGAGCCTAGGCCATCTGTCCATCCACAGCCCCTCATCTGGGCTTTCCTGTCTGGAAGCTAAAGGGTTTTTCATTTCCTACCCCCTGGCTCTGAGGGGTTTTCTTCAACAGGTATAAAGGCAGCCAGCCATGATGGTGGCTCACTTTGGTCCCTATCACTGTGCACTGACAAGGAGCCCCACGAACATGGACCATCTCCTCGGGCCTCAACTTCCTTAATGCTCCCTCTACAGCCTTCCCCCACCCACAGCAACGCATGTATACCCCGCCCCCCACACTTGGATTAAGGGAATTCAAAGAAACCCTATGTAACTTAATAAAGCTTCCAGGTTATCCCAGATAATTTAGAGCTGAATCTTAAAGAGAAAACGGAGGAAGAATACACTAATGTGCACGCAGCAAAGGGATATAAAAACTGTCTGTTGCCCTCTAAACCATCTGACAGAAAGGTGTCTTTTAAGGCACAGAGTTCAGAGCAAAACCCCATAAAGCTGCTTTCTCCTATGTCAGCCATGTGGTCTCTGCTCTGACCTTGCAATAATGAGACCCCCCGGCACAATTTCCCAAAGCCAGGAAGAACAGATATTGACTGCCCAGCTCAAAATGCAAATGTAGGGTCTATAATTCCCTGTATTAATCTACAGCCCTGACTTAACACTGTATTCCTGAAAGCAGCTTTACTGTAGAGGCCTAAGCCTGGCCTTCTCCCTGCTGGAGGCCCAGCTCTGAACACTTCCTCTGCTACGTGATTCCCACTAACCCAGCTCCACTAATCCGCTAACATGTCTTAACTCAGAAGATCTAAGAGTCATCTTCTCCACCAACCCAAGCCAGATGAGGCGGTTCACTCCTAGGCAGAAAGATTGCCCTGAGTCTGAGGAGCCCAGTTTTTAGAAGATTGGAAGGTTATGTGAAGTCATAAAATGATATTAATGTATTCAATATTTAATTTCTACTTATTTGGGCGTTTGTGTGTGCTGTCTATATGTGAGTTTCAGGGTAGAAGAGAACATCGGGTCCTTCACCTTTGTGGAGGACTAGGGATACAGGTGCACCTGAGACCATGCATGGTTTGTTAGAGTGGGTGCTAAGATCTGAATTTGGACCTTCAAATTTGTATATAGCAACAAGACAGCTGATCATTGTGCCTCATGCTGTAATCCCCACTTGGAGGGTCACTGGACCCTCTTTTTGCCATCTTTTGTTTCTAAGATACTGCCTTCGTGTAGCCCGGGATGGCCTCTAACTCCGTTGCCCTGTGCTTGACTATTCAATAATAATCTCTAACTAACTGAAATCACCCTCTCCCACTCACTGCAGTCTAATCGAAAGGAAAGCCTACTTCCTTTTTGAGATGATAGGCATCACCTCTTTCCTGTCAGCTCAGAGACCTCATGCTCAAAAGTGACTTGGAACAATGAAACTTGGTCCTCCTTAAAGGTGGAAAGAAGCCCTGCTCAGAAGGGAGGACTAGATGGACAGATCCCATCCCCACAGATACTACTTGAGATAACGAGGTGGTTAGGTACAGTTATCCTCTGCAGTTAGCATCTATTCCTCAACATGTGCTCTAAGGATGTAAACAAAAGCCACCTACAAAGAAACCTGCTCCCTCTAGTTACCAAGGCTCTGAAATGCCACTCACAATAGCTTACTGCTAGCACCCCATTTCCTGGGTGTCTCA
>Mus_musculus_nonrepetitive:830100983-830101356
AGTAAGGATGATGAGAAACTATCACTTGTACTTCAGACAGCTTCAAAGATTAAGAAAAACAAGAGTTTACTAGCCCAGGATATACAATTCACATCAGCCCTAAACCTGGACATGGGAATTTAGAAAAACTGGTGACAGGAAACTCTATCATTTGGGTAGATCTCTGCCCTCTTATGTCCCTTCTGATTTGCAGTAGGTCCAGTTGGTATCCAAATTATTACTGTGGTTGTTTACTCAGTTATTGAATATGTAGTTGGAATATATCTACTTTAAAGTTTAAAGAATACCCATGTTGGTTTTTTGGCCTGTATACTGGAAGCTTTCCACGTGGCCCATCGTGGCAACTGAGTCTGTTCTCTGTCCACATACTCCT
>Mus_musculus_nonrepetitive:293219801-293226203
CTCCATCTTTACCATGGACCTAGGATCTCCCTGCCATACAAATGCCTCAGTAGTGCCCTGAAGTATTCCTTCCTACCCAACTCTTATTTGGTCACCGTAAAAACAGTCTCAAGCTCCACTCATCAAAATGTAAGAAAATGTTAATGAGAACTCTCTTCTCACTGCATATTAAAACACTTATTCTCCCTGCAAACCTCACACACTTGCCTTACAAAAACTGTCCTGAAAACACTCTGCATGGACCTAGTCTTCATGATTCTGAGGAAAATCATTATTAACATGTCTAATTTTAAAAGAGTACATAAAGTATACATCACTGTGTGTATGGTGAATCCGTTTTAAATCAAAATTAGGTTCTTATTTTTTCATATTGTGGATTGTTATTAACTATTAAAGTGCTTACTTTCCATACTAAAAGTAAAACTACAATTTAGAAAATATACAGCCATGAGGCTTAAAAGTTGTAATAGAAAGTTTTTAGATTTATCTCATCATTGAACAATTAGCAGTTTCAGGGCTGGTTACTGTGCAAACAAGATAACCAGAGTTCGGGCCCCAGCACTCATCCAAACAGCAGGCTAGGGGGAGGGGGACCTGCAATTCCAGTACAGGGTAGATCCCTTTTATGAACTTTCTAGGCACCAGGCAAGTCAGTGGTGCATATACACAGATGGGTGTGGTTTCATGCACACCTCAACCCTAGCACTGCGGGCTTGCTGGCTGCTAGCCCAGCTGATAAAGCACGCTCCAGGTTTAGCAAGAAACCCTACCTCTAAGGATCAAGGCAGACAATGATAGACAATGCCAGATTTGGGCTCCAGACACTTGTACACATCCATGCACCCCTGCATACAAATCAGCAAGAAACAGGACAACATCCCTTGTACAGAACGTAAGGGAGTTGTCTCATTTAATTTGAAAATGTATACAGTTTGTTATTTCATGAAAGGCAGCCACAATATCCAAAAATATTAGGGGCAGATCTCCTCATGACCTTTCTCCTGTACAGTAACATAGCCATAAAAGTTACTGTTCCTCTACCATCTTCCAGGGAGTCATCGGGTTTTCTCCCATAACTCCAAATTCCCCAAGCCAAACATGAGTGACAACTTCAACAGCCCAATTCCAAAAATCGCAGATTAGTTATTGCAGGCATTAAGAAACAAGTTAAGGTGTTATAGACCTCTTGATTAAAATGTAGGCAAACCAAAGCAAGAAGTCTGGTTAAAAATCAAGGTGCAAATAAGAAAACACAGTAAGAGATTTGATAACCCCAGTATATTCCCCAAATGCCCTCAACCTGGGATTTCTAAATTTGCTTTTTATCAATAGAACAATTAAAATGTAAGTTTCTAAGGAACTTCCCATGAGCTTTCCCACAAGAAAGGCAGGGCAATTCGCTTCAATTCTTGCATTCTTCAGGTAATGACCTGTCCATACGGAGAACTGCGTGAATGAAGCTTACTAGACTACCTCCACCTAAATCAACACTTCCAAGGTACGCACAAGTCTCACCCATCGGGGCAAAACACAGCAGGACAGACCGAGCAAATGACATCAGCACTATAATTCATTAGTAACATTGCAAACTTACACACAAACGTAGGTTAGTGTTAAGACACCACATGGATTACAATACCTGAGATTTAGTGCATTCCTTTGAGCCAGAATGAAATGAGTGATGTCAGACATGCTCCATATTGCGTCTGCCAAAACGAAGACTACGTTCATCTCAGTGTGGAACGACAGTGCAGATCACCTGCATTACTGTGCTGTGTTCTTTAGCCATGCACTGGAAAGTCATCCTGACTCGTCCCAGGGACATTCATGTGACTCGACTAGGACCAGTTTTCCACCCCAGGCCCACTACACTAGCCAACTTCTTTCCAAGAGAGAGATTTTGTTATGAACAACATGACTCACATCAAATGAAGACTAATATTTCCCAACTAAATCTCTTTTACTGTGTCCATCAAACACAATTTATATCTCAAAAAATGCTATTGCCCATCTTAATTCATTTAGTCAAATTTATTCCCGGTGGTCACATACAGTAAATATTGATAAATTGTTTCCAAAAGTACCTGCTGACCAGATAATATACTGTTACATGTATATACTTAAACAGAGCAAGAAAGGGGAATGATGAACAGAGGGTAATGAAGGATCCCATGAAAGACAAGACAAGGCAGGCCAGAGAAAGCCATGATATGCACGACCCTCCAACTTGTGTACCCCATACATGCTCATCAGGTTAATCAATCGACATTTAACACTGAGCAAGAGGTCCATGCTCATCTGAGTTTCTTAGGATGGAAACTAGTTTGAGAAAGCAATTTCAAAGCAGAACAAATAGTAACAATATTAGTATGTCAAAACACAGTCATCTATTTTAAAGTACTGCTGTTAAATCTACACCCAACCCTTCTTTTTTCACTAGGCCTGAGATCTTGGTAGAGATGGGCCTCCACCCGCAGCCTGCCTCTGGCATGTTCCTTATGCTAAAAGAACAGGTAGGCACCAGCATGGCCAGCTTCTTACAAGCTTTGCTCTTTCTGATACCCACATCTCTCCAACAGGCAAACAGAGCTGCCTTTGTGGCAGACAGAACTCAGTTCTTCCCCCAAGAACTCAAACAAAAGATTCTCCATGACAAACTGAAAAGGTGCATGGAGAAAGCAGGCTGCAGGGGTTCAAAACCCTGTTAGAGATTTAAATACAAAGAGTTCTCCTAGCAATAAGTGTGTGAACAGGGCATAGACGAGGTCCATCCTTAAAGTTACGGAAAGCCGAGTAAATGGTTTGGACTGTGTGCGCCTTCCACTTGTGCTTACCTGCAGAAAGAAAAACTGCGAAGTGTAAAATAGTTACCGAGTGAACCATTTTTCTGTTTCTAGTCATAAACTAATTTCCTATAGTGGCCACGCCCGTATGTCATGTGCAGATAAACCACCTTCTTCTTAGTCAAGCCATTAGCATAAGAACTCAGGATCAGGCTGGCGAGATGTAATGAGAATGGAAGTTTATACATCCACTATCCAAGGCTTCATGTCTTCAAATGTAAAAGGAGTTTACTTATCAAATACCTATGACATCAGCGGCTATCGAGTGGGTCCAGTGTTTAGGCAGAAGCATTTCAGTCATTTCAGGGGATTCTTATCTGAGTTCTGGACATTGAACAGAGCTGAGGTAATAGTCTCACACTAGAACCCACAGAAGTTCTATGACAGTGTTACACATATCTATTTCTTAATTAAAAGCCAGATATATCAGTCATTGAGACAGGTGCACGGCAGAAAGCTAAACTCTTGAACTAAGGGAAGGAAACTTACAAAATACCAACTCAAAAGTTCCATGCCTATCTCAAAGCCTATCTCTGAGAAGAGTGTAAGAAATACCATGACTAAGCTGTGTCTCTTCCCTTCTTGTTTCAGTTCTTGCTGAAATCTATCCAGATGAGATGATGTGTGCTTCTACCAGAAGCAGCAGCAAAAAGATGGTCTCAAGGTAAATAATAACCATCTTTATACCCATTCCCACCACAAAAGATTTATGAGAAGCACCGAATCTTGCTTATAACTTACCGTATGGTAGCCTCTAGGTAAAGGTGGCTTGCCCACAGGGTAAGGGTCCACTGTGTCGATAATTGTTTGTCTTTCACCTTTCTGGTTGATCTTTCTAAATCTTCTCCGTGACTGTCTGTGGGAGGCTTGACGTTGGAAAATAGTCCACCTGAAATAAAACCCCCGAGATATCTCATTTCTCCAATCAGACCGTTCCACATTAACACCAGATTCGAAAATAAACTTACAAATGGTCTGCTTTCATTCATTCTGCAGCCGTGGCTAGACAAACGTTAAATGTGTCTGCACGTCTCTGGGGCTAACTGGCCCGCGGTGACGCTTAGGTGAAGAGGCAATCCGGGTTACCCTGGAAGTCTGCAGTTTCGGGGGAAGAGACTTTAAGCAGACTTTGTGCTGAATTACGAGTCAAAGAGGTCATGGGGTATGACCACACTTTATTAATACAGCCACTGCCTGTCATAACTGCATTTGAGAAATTCTGTAAAACCCCCTGGAGCCCTGAATGAATCAGACAGCACCGCCAGCAGGATGGCTCTAGGGGGCCAGGTTCCTCTTCTGGCTTACACAGCATGCCTTCAGTTTCTTTCTGCTTATGTAGTTAAACATCTAAAAGTTCTAGTGAGCACATGAACAGGGAACAAGGGAAGTGAGCCCAGTCCTCAGTATGGCCTTCAGAATTGCTCACACGGAGGCTGTGCTCACATTTCCTGTAATACTGTCAAAGTATGAACCCTCAGGGGTAAAAAGATCTCAACTTAAAGTGTTGGAAAGTCCAATGATCTGCCCATGATTTTCTTTATGATTTTCATAATCCTACATTTTACCACCGCTATCTTATTTTCTCATGTTATGAGATTGAGAGGAAGTTCTTACTGCTGACAAAATTCCTCTGCAGCATCTTGGGGAAAAACTGCAATTGCCTCTAAAAACTTGACCTGGAGTTACCTACCAAAATTTAACCAAATGTGATCAAGAGAGCTTCACTATCACCACGGCTGTGCCATCATTTACTTTATGAGATTTTCCTCCCTGAGCAAGAAGACAGATGAGGACACAGAGCAGTCCTGAAGGAGGCTGGTGAGGGCTGGCACTGTACCCACCCGCCTTTGCTTTGGTAACCTTAAACCAATGTCTAATACCCTCTCCTAGATTATTTTTATGCCGTAAGAAAGAAGCACCACAGACGGTTTTGCTTGAATTCTTTACTAAAATAATTATGTTGCTAACGTCTTTCTTACATTTCCATATGAAGCCTTATCGTCATGTATCCTAAATCACACGATTATGAGACAAAGGCGTCAGCAGGTCTCTAATGTCCTCTCACTTAAAGGAATTCACGAATGTGTTCAACACACAAGTCCCTCAGAGCTAAATTTCTACAGTTCCAGGGTGCCCCAAATTTCAGTTAAAAGACATAACAACTGATTGAATTATAAAGTTCAAACACCAAATACTATCCCTTTTCAACTTTCTATCTTCTACATTTGAGATTACAATTACGAATTAAAATTCATAATTATTAAGTAAATTTATGATGAACAAGTAGTTTGTGAAAAAAAGAGACATGCTTACCACAATCATTTCAGAAGGCTCTAAGACAATGCATTCACAGCCACGCCTAAAGCTTCCTGCAGAACGCTTGCCAAAACTAGAAAGAGGTAAAGAAGACAAGATTTAGGGATCAGGAAACATGAATTAGGAACTCTAGCTAACCTCCAACTATGGGAATTTTTTTCAGTTACAAAAACAACACATTAAAAGTGTCTTCAGTCATGATTATAATTCCTAAGTTTCAATCATGTTTTATAATCTAAATAAGGAAGAATTAACACAAGCATGTTTTGTGATGGACGGTTTGAAAACATTCTCAATGAGGTGACGTTTTAGAATATTCCAATACAGATAGAAATGGCGCCATCATGAACTACAAGCACTCCCCTTTTCTAAGTTAACATGCTGAGACTTAATTTTCCCGATCAAGTTATTCCAAGCTAGGAGAAGGGTTATGCACAGATGTGAGTGCAGATGTGTGCATGGATTCCCTCCCTGAGAGAGCCACCCTGGGGACTCAGAACTTACTCCTCGTCCCATCTCTGCCAACTCTCACTTTAATCCTGGAGAATTCTTTACAAGCTAGAACCCAGGTGTGCCAAAGCAGTTCTGGCCTGCCTTCCCCATCTACGTACGAACTGCCTGTTTCTATCACTACTCCAACAATGAAGAATGCTACAAGTATATATTTTAGTAATATTTAGTTCGCTTAGTACATACAGTAACTGTAGACAAACAAGGTTCCAGTGTAATACCTCTGCGCATGTGTGTATGGTCTTACCTGTGCATCCTCCTACTACCCTTGGTCCTTTCCCCATCCCTCTGACCTGCTTCCTCTCATCTCCCGCCCGCTTTCTGTGTTTTGGCATCTGAGAGAAAATATGTTTAGTTGGCTTAACATGACAATCTCCAATTCTCCATTTTCATGCAATGATAAACCGCAATGAAAGCCCATACCCCACATATTACACTTTAAACATCTTTTAAGGAAAAAACACATTCCCAATAACAAATTTTAATTGAATGCCTTTCCCCACCATCAAGTTAAGCAGGCATTCTGGGCAACTTCGGAGGAGATTGTCCTTCCTTTTACAGGGCCCTTCTATCATGACACACAATGTTTCATGTAGTAGGAACCAAGCTATGAAAATCAAGAGGTCCCTCCGACCACTTCATCGGGTCACCAGTCAGAGTAGACTCATCAATTATGTTCTTCGGGGTTCAAAACTTGTTTTATGAAGATCAAACCCAGATTTATAGATAATAC
>Mus_musculus_nonrepetitive:1195566743-1195567150
TACATGTGCTTATTTAGATGAGGGGACTGGTTGTTGTAACTGAGCTGGAAGAAATGTTGCGGGAAGTTCACAAGGGCCCATGAGGGAAAAGAAGCAGACGAGTCTGTGGCCAGCTATCAACAGATCAAGACGGCTGAGCTTTCCTCTAAGAGACAGCACACTCAACACCTTACGGAACCCAAGAACTCTCATGTTTGCCTAGATATCTGAGGCTGTTAAAGTGTCCCACCCCCAACACAAGAAACGGGGTTCATCTCACCACAACTCCAGAGGGATTTGGGGTCCTTGTCCTACACTACTATGCTCCTGATCTACAGGTCAAATCTTACCTGGCTGAATGGTAACCATGATCAGTTCTGGCTTTCAAGGAGAACCCATACTGTTTCCTGAGTCAGTAGACTCCTGAG
>Mus_musculus_nonrepetitive:919950023-919956259
ATGTGACAATGTGTAACCCAGAAAAAGGAAAATCAGTAGAAATAAATTACATCTCTTTGCATTTGAGTCATGACCTCATTGGGTGTCAAACAACCCTTTTACAGGAGTCACCTAAAACCGTCAGGAAATACAAATGTTTACATTAACCGCAGCATGAGGAGGAGAGCCACCATGTCAGAGGGAAACACATGCTTCTGGATTCTGGTCAAAATTCCTTTATAGGCTTAACACCTTCCCGGCTTTCAGGCACACTAAGACATTGCTCAAAGAGTTACCACATTTTCAGGAGAGGTAACTATTTAAATCCTGTAACTACTGGTCTCATAAAGTAGTTCCAAAATGTGTTTTGATGAGGTACATGGAAGTTTCAGTATTGTCTTGTATATCTTATGTCTTGATGCATGGATTAATAATTCGATCCTTCTTAACTGAAAAATTCCATCATAGGAAAGCTTAATGCTGCCCAAAGCTTGGTGGTTGGTTCAGTCTTCATGTGTCATAAGCTCAAACCACTAAGCAAAAAGAAGACTGAGCAAAATTGTTTTGAATATCATATATAAGATTATAAATAAGTAGGAGAAAATACTCTCATTTGTAGTTTCCTAATGCCTTGGACTTGACCATGCTGTTTCCCTGAAGCATTCTCCTTGTTTCTGTCTTAATTTAAAGAAGACATTTCCAACTTTTATAAAAACCAAGAAACCTAAATAACACCCGAGAAAGATATGACAAGGTTACATACAAACTTTATAGCTTTGACTGTTCTCCAATTTCCCCTACATTCTCCTACTCTAAGGTAACTCTTGTTAATATTTTCTCCCTTGCTTCCTGGTATTTGCCTTCCTGCTTCCAAATGATAGGAACATGAGTGGATTTTCAAGTCATGGACCATTTTAGATAGTAACAATTGCCACTATATCTATGCATTTTTCCCATAGTGAAGCCATCAGTGGATTTCTCTGAGATATAATTTCCCTCTGTGGCCATTCCTTCTGGAGTTCTCATCCTTGTAGTCCAACCTTAATCTGTTGCTATATAGATAGGGGCATCCATTACAACTCACCCTGGCGGTGCCTTCTTCTGCCTTGCTCTTGTGTGAAGTAGCTATTTCCACAATCAATAAGGTCTGACAAGACCCATCCTCTTTATGCTTTCTAAGTCAAGAATCTGCAGGTTTGAAAACTCTGTCCCCTACATCCACACATGAAATGGGCAGTTTAGCCACCATGAAATTCTAGGTGGATAATGTGATTTGTTAACATCTTTGCTCCTCTTTGGTCGTTACTGCTCCTCTTTGGTATTACCTTTGAGCGACTGTGGCATTCTATGGTCTTGACTGTGGTTGTGGCAGGTTTGAACTTTCAAAGTGATGACAATTTTGCATTTGGTAACTTAGGTGTTTCTTTTCTGAAAAGACTTTTTGTGTTAATGCCTTCTCAGTAATACTTTGTGGTCTGCCTGTCTTTAACTTTCAGCTGCATATCAAAACCTCAACCCCTAACTAACACTTTCCCCTTTTGCCTCCCTGACTTAATGTACCTTCATGAAAAGTTCCTTCACACAATTCTATCATCATGATGAATTTTAAAGTTCAGCTTTCATATTTTTACCTTCTAAAAATTATGTCATATATAGTTTTAAATGTTAGTCACCCCAATTTAGCTTTAATGATGCAGTATTCTAATCCAGAGAAATTTCTATATTTTCTATAGTTTTAATGCATTTATATCTTTCCTTCATGCTTTGTTCTATCGTTTTAGTTAAGTGGTTTTCTTGAGTTCCTGCTATTTGCCATGTTTCCTTATTTAGATGTGAGATGCTTTAAACAAAGCTTCAGTTCTGTAGACTCTCTGTGTTGATGAGTTCTAATCTTCTCCATGTAGCAGCATTACTGCTCCACTTCTATTATCTTTCCTCTGGAATTTACATAGTTTCACGAAGATTTTATCCTGCTGTTTTCTGTGGTTATGTAGTTATTGAATCCAAATGATGAGTAGCTGAAGGAATCACCATGATCCCTATGGCTTTAGATGAATGCTGGCATATTCTTGGCTTGATGGTAAGTGTTTTCAGGCTTACACTTCCTTCTTGTGGTCCAGGATTATGAGGTCCTGTTTCCTATTTAGAAAGGTTGTAGTAGGGTTACCCATCATCTTCAGACATTTGCTTAGATGTCTCCAATTCTTAAACATTTTGGGAATTCTGTGGGACTTACTTTTATCCATGTTTCTTTGCTCAGGCACATGCTCATTCCTTGTCCTGGTCAACCCAAACAGTTCACTTTCTTACAGCTGATCTCTGTCTCCTTCACAATTTACTTTGCTGATGTCAGATTTGCTGACTTATTTTATCCTTGTAGTAAGTTTGAAGTATAAGAGGATTACAAAGACATATTTTATGCATAATCCTTTCTTGCTCACTTAACTTAGTCCTTGGCCAGAATTTTGGCTAGACCTACTGTAAATTCTGAAAATACTACATTAAACACTTGTGCATACTTGCAAGAAAATTCAAGCAAAAGTGATAGAACTAGAAGGCAAACTTTAATTGAAGAGTCTGGAACAATGTAGAACTGCCAATGAGTAAGTAATCATTGCCATTCCTATTAAATACCAACATAGTATAAATATAATTGGGGAGAAATCAGAGCTTTAAATTATAACAACTTGGTTCATGTAGAAACTCTATATCTCCCCTCCATGATCTCAAAAAGAACATCTAAGTAAAATTTTATTGTATTCTACAAGTGAAAATTATGTATCCAAGGAAACAGGTATTATGCAATACCCGGGGACCACAAAACTTAGACTGAAAGAAAAGTGTCTCTCTGGTAAGCCATATAAGAAGATACAACCCTCTCAATAACATTTATTCTACACAGCAGGGACTTTCAGAAAGAACAAGTGAAAGAACTCGGGAGTACAAGTCTTGATTTGTTAGAGAAAATGGAATCAAATTGTTTTTCATAACAATCCCCTTTGGATAACCTGATAACATACCCAGCTAGAATAATTCATATTTACCCAGAAGGAAAATTTGGAAAGTCTAAACTACAGTTGTCAAGTACATTTTCAAACTAGAAAATTTGCAACAAATACCTCCAGGAGAGCCTCTCATGCTGAGTTACTGCAGTCTTACCTGTCTGTCATGTTGAAGTCAAAGACAACACTTCAGCAAGTGACATTTTCTAACTCAGCTAACTGAGAAGATTCACTTTCCCAATTGTAGAATAATAAATACTCCTTAAAAGAGCTCATATTGCATATGCAACAACTATAACTATACTTTACAAAATATTATTGGGTATTGAAATTTTTTCCCCTTATACTATGGAAATCTTAAATAAAAGCAGTTGATACTGTTTTCTGAGAAAACTGAAAGTGCAGTAGAGATCTGGGGACAATCTTTTGATATAACAATACTCACCATAGGAATAGTTATATCTATGCCACTTTTAAAACTTAGGAGTAGAGAGCCTCCCACTAAGAACAGAACGTTTTAATTCTGAGCAAGAAACATCTTGACATCTTTTCAAGTTATTTGAACATGGTATTCATAGGTAGAGATTTTTGGGATGTGTTCTCCTTAGTGTTGCCCATTTCATGCATTTTGGAAGGCATGCTGCTGTTACTTTGTTTTCATGAAAAGTGTGTTGCATCTTCTGTAACACAGTTCTTGGCTACTCTGTTCCATTCCTTTCAACTTCCAACTTCTCAGTTCTTTTCCTTGGCAGTATCTAGTCTATTTTGTAATCCATCAAGTCATTCTTTGTTCCTGTTCCAGTTACTTTCCCCCTAGAATTTCTATCTTTCTCTTACATTGCCCATCCTTTTCTCTTCAGTCTATTTGCATATTGATTAGTCACTAAATAGTTGGTATGATGTTTCCAAAAACTCTTCCATATTTAATTTGGTTTGTTTCTAGCTTGCTATTTGGTTTGCTGATAATCAGAGTCTTGTGTAACCCATGCAGGCTTGAGAATAACCATGAATTCCTGCTTCCATGTCAAGCATTTTTCCATTAACACATCGTATAGTTATTCACATAGGAATCCAGAAAAGGTGGTTGCAGTGAAAGAAACAAAGTCAAATAGTTAACAGTATGAGGTTTCTATGATTCCATGGCTAGGGAGAATTCCTGCTATAGCTGTGTCCAAGGCTAGAATTTTCTGTAGTGCTTTCATTCTTTAGGGGTTCCTTTGTAGAATCTTAGATGTCAGTCTTTTATTCAGAACTCTGTTAACATATACGAGTAGGCAAAACTTTTGTGGGTGGTGTATTGCATTATCTTATAATTCGGGCTTAGTCATTCAGTGAGTCTGTGTATCTGTGATATGGCTTTTGTGTTTCTCAGAGGTGACAAACTGCCTATCCTGAGCTGGACTTGGGTATTTCCCATCCCCTGTGCGGAAATAGAAGAGTTAATTGGACCTAAAGTAGCATTTGTTTGAGTTGGATAATTCCTGTCTTCCCATTGTTTAGGCTTTGGTAAAACCCCACATGTTTGTTAGGCTCTTATCAAATAATCGTCCCTACATTTGTTCTTTAAAGCGATCAGAGGCTCTGGCAGCTGCTCTTTTCTTCACTTTGCAAAATGCACAATGGGGTTTTTCTCTAGTCTTCATGTAGATAATCTGCTGTGGTTTCTGGAAAGAAGGCCCAGGAAAGAGTAGGAGGCTCTGCAAAGTACAGTCTCACAGGTTTTCCAGGAACTAATCAATACCCCTAAAGGTTCTTACCCGTGTCCAGGCACCAATCGAGGTTCTTCTTGCAGTGAACTAAAGCTCTGCATCACCTTCATTCTGGTTGGAGCTAAAACACATCACCATGCTACCTTCCTGTGTGTTTAGACATATACAAAAATGGTTTTGTTGAAGAATAAAAACTTGAGCTTAAAAGAGTTCACTTTGGCAATATTAGACTCTTATATCCCTATTATGTTATATAAATGTGACAAATACTCATTCTATAGAGCAGGCCATTGAATGAGAGAAATTTTAACTTGAAGAGATGTGTCTCAAATGAAGTCTGCATATTTAGACAGTATAAGTATTTTTGGTATTACTTAATGACAACTTTTAGTGTTGACTCAAAGGGCATTGGGATGACAGCTGCTTTTCTCTCATTTGATTGATGGAGACATCATTCTAGACTGGAATATATTGATGAGCAATTGATGGGCAAAGCATCAAAGATTTCTTATCTTGGTAAAAATGTTTGAATTTCATTATGAATGTGTTGATATGTTCCAATTTGCATAAAGAACATATATGTTCTGTGAAATTACTGAAAACAAAGGAAGGCACAGAAAGTGCATAAACTAACAAGGACACAGGGCATTGAGGGTTAAGTTTTTAAGCAGAATATTTAGAATGGATTGTATTGAGGAGGCAATATCTGAGCGTACTTCAAGAGCAAGAAGGGTAGGTTACACATACAAAAAAAAGGATTGACAAGGTTAGAGCAAGTTGAGTTATCAGACCAGATCAAAGTAGTACCAAGGAGGACCAGGTAAGGACTTGAATGTATTTGATATTGTAGTTCTATGACGAGATGGTAGGTATAATTGATGTAGCACTCAGAAAGAGTCTTTGGCTACTCTTTTGATGTTTGAGGTTCTGGAGACTCACTAGGAAGACTTGCAACAAACCTAGTAAGAAACAATGTGGCATAGACAAGCATTTTATTGACTGGGATGCAGAACCTCAAGTAGCAGAAAAAAGAGGAAATCTGAAGATGTCTCTGGTGTTGGTGGAATGAAGAAAGATAAAGGAGATGGAGAAAGCATCAGATACTATTCTCTTTGTGGGGTAGGGCAGACTGCATCAAGAATGTTAATCTTGAGTTACCTGCTATGTGTGTAAAAATAGAGGTATTAAATAGATATATAGAATCCAGGCGCATCATTTTGCTAGAGCTGTAACAGATAGATGCTATTTAAAGGCATGAATATGCGATGTGAAGGTTATACATAGAGAACTGTAAGTGAAGGATAGAGAATGGCAGCCAAGACACTTGAAAAGACATGTGCGTGTAAGCAGCAGGTTCAAAGTGGAAGGAATCAAAGTATGTTATGTAAAAAGGAGACAGACTATTATTACTTCAGAAGAGTTAAAAATCAAAGTGCCAACTCTCAGCAAGTTTTTATTATACTCACAGATTAGGGTGTCTTCCAGCCCTCATTGGAGAAGCTTCTTTTGGCAGGAGATAGAGACTAACACAGAGACCATTGACTGG
>Mus_musculus_nonrepetitive:1638509025-1638509476
AGGTAAACTGTACTCAGATCCTCTTTTCTGTTCTATTTCTTGGAGTTATTCAAACAGCTAAAGTAGACCCCAACCTTGTTCATATATGCAAACTCTATCTGCTGTCTTTGAAGATCTGTCTGGTAAATAAGAAGCTTAAAAAGAGATTATGAAAACTAGCTTTACATATATTAAGTGCCATTTATAGGAACAAAATGTAAATTATTCTATAAGAAATAAAACATCTCAAGTCTTTTAACTTTTTCTACATCCTTATAAGCATGGGCAAGTTAGGCTCAAAGGGTAGATGTTCCTTTCAAATCTCATTTGGCAGATATTTAATACAACAAAACCTAAAGGTATTATTTGACTTGACATGTACTAAGCATATCCCTTGTCTAGGTAAGGTCTGTATTATAGAGGCAAATGTGCATTAATGTGATTATTCTCAAGTAGTTTGAAATTTTGCATT
>Mus_musculus_nonrepetitive:504025791-504026281
ATCCACACAGGGGGAGTGCTTCTCCTTCACCAGGAGTGTGGTGGGCTCCTTTTACATTTTTTGTCTTGGGCCATACAAGATGGCAGACGTGTCACAGTTGTGATAGCCTTTAACTTAATGGTCAAAGTGAAAGTCAGTAAAACTGAGCTATCTGAACAGTGAGGTCACTGTTTGGTAGTATCTGATATACAACCTTTCCTGGAGCAGTTTGCAACCAAAAAAGAAAGGCATATGGAGTCCATGCTAACTTTGAGAAAGCATTGGTTCTTAACTTCAATATTCTGCCTGGAATGCAATTCAACTGCAGTATCGATGGAACGAGGGCTTTGCAGTAGTTAAAAGCATCAGAAAGAAAAGACTTAAGAAGCAGGAGATCTATGGTATACCATGATGTCTATCACTGCTCAAAAGCACATGAGCTAGTGCGCATTTTTTCTTCTAACACGTATATGAAGCAATCCTCCACTCTGTAATCATTCATTTTAGCCTT
>Mus_musculus_nonrepetitive:322428471-322428831
GATCTTGAATAATTTGCTACTCTAGTTCATTTTGTGAGGCTGCTACAGAAATCTGATACTAGGCACTACAAAAAGCAGACATTTATTTCTCAACAATTTGGAGACTGCAAAGGCCAAGGTGGAAGCTACATCAGTCTTGCTGTCTGATGAAGGCTGCTTGCTGCTTCCAACATGGTATCTTGAATGCCGGAGGAAGGGCCAAGTGCCTGCCCGGCCTGCTTTGGAAAGGAGACCAGATCCCATTTATGAGATGGGCTCCTCTGTAGCCTCCGGATACTGTCACATTTCAATACTAGAATTATGGATGGGGCATGTTTAAGCCTTATTTACACCTTATCTCCAAAAATTGACAAAAAAAAT
>Mus_musculus_nonrepetitive:1494320408-1494320849
CCACAGAGTTATAGGCTGGAGGGTTTTCCCTTTATCATGCCTTTCCAGAGTTGATATAGAAAGGAGCATCATAACTTTCTGTTTTAGGTTGCTAGCCTCCAATGTTAGTTTAACGCTGGTAGAGATGCTGTTCCCTCCAAGAGAAAAAAGTGCCTCATCTCCTGGTCCAGAATAGGCAGGAAAGGTTTGAGCCAGTTAACAGTTCCACACAATTGCTATAGTTCCAGGAGGGAGTAGGACTCTTTTGCCACAATAGAGAAGACAAGGGGCTTAATCTTTTCCAAAATGGAAAAGCCCATGAAGGCTTATGGGGAACCCTCTGAATATTTTCGGGAGCAACCTTCAAGTTCAGTTTTTCCAAGTTAAGCGACAATTGAGAAGACACCCTCTCAAGATTGGTCAGGCTAGGGTGTGCAAGTATAATATCATCCATGTAATGGA
>Mus_musculus_nonrepetitive:342983765-342984305
GCCCTTTGTTAGGGACAGGTACAACAAACAAGTGACAGGAAACTAGCCTATAGACAGGCCAGTAACCACAGATTACAGACAGGAAACCAATGGAGAGAAGAGGGTTTTTAAAATTTGGTCTCACTCTCAAGCAAACTCCAAGAGGAACTTTCTGTTTCATTCCTAAACGTGAGACCAACATAGTTTCATATTTTGCATGTAATCGATCTACTTAGTAAGCTAGTTTAACTACATTGTCAAAGCTGGTGTGTGGTTTATGATTCTGGTATGCACATGGTGGTGACAACTGCATGTGACTGGTGGCTGCCGTAATGGGTCACCCCGCTTTACACCACACTTTTCTAGAACACTGTCCTGTCGATAGCAAAGCCCCAGGCTTTAGCTGCATTTGCTTTTTAATATGAGGCGATGCTTTGTGCATTCAACCTGAAACTTGAAGGCGCATGGGTTGGGCAAACAGCTACTGGGTTAGTCCGTCCATCTGACATGACGTGTTAGGCACGATTTAAAGAATGCCAAGTGTTCCCTTTCAGTAACATT
>Mus_musculus_nonrepetitive:429992395-429992942
GTAGAGAGAGACCTGTCAGGCCCAGCGTGGAGTCGCTGTGGTCTCCTCAGCTCCTTGTCAGCTCTGAATTAGCCAGATTTGTGGCCAAACACAACCTACTTAAGTCCCACTGTCACAGCCCAATAATGTCCTGTGACAGCCATAAAGTTCAGTTTCAACTGGGTTCTGGAAACAACTGGAGCTATGGACATGGTCACAAAGAGAAGTGAGCTGGGGACCGGTGGTGACTGCTGGGGACTGGTGGTGGTTTCTGGGGACAAACCTGTTTTTCACTAAGCCTGTGCTCACCAAAGAACTGGAACAAGCTGGGCGGGGCCGGGGCAAGTGGGTGGAGCAGGGCGAAGAGGAACTAGAACCATCAGAGCTGCTAGGGGCACACTGAAGGTCCCGCTCCAAGTGACCAGGGAAAGACCACCAAGCAGAAGGCTAGGCTTGTGGGACAGACGCTTCTGGATCCTCAGGACTTAAACACTTCAAGACTGGGGCAGCTGGTAGCAACTTGACACAGAGGTGCAGGTGTGTGGGACAGGGCAGGGGAGAGTCCTAG
>Mus_musculus_nonrepetitive:1247964582-1247965132
CTCTTGAGAGACTTGTGAGTATTGTATTAACAAAGCAGTATTAATATTCACTTTTTTCATATTGATACGTGAATTTGTATTAGTTTATTTCTATGTTCTCTAGTATTTAACCATTAGCCAATACAAGGCTACCTGATTGTGGTAGCCATATTGTATATTTCGCATATAGTTATAAGCCTGTTGTTCCATTTCCATGTTTCTTTTCCTACCCCAATTTAAGGTCTAGGAATGGACTGTGCTACTAGTTCCTGCCCAGAAAATATTGGTTCCCCTCAATTTTAACATGCCTTCTTGTATCAACTGCTGGGCCCCTGCAATCTACCACTGCTAGAGTGCTGTCCCCTGTACTCCCAGCTCAGTACCTTAAATCTGCCTTCAACTTCAGTTGCTCAGCCACCTTTATTCCCAACTCAACACTCCAACATTCCACTTGGAGAAGCAGTCTATGGTTACTCCACCTGAGATCTCACATGAGTGTCTGGCATTTCTCCCTTCAAAGCATTGTGAAAAAACTCCTCTCTTTTCCCTGTGTCTCCTACCTAGCCTTCTA
>Mus_musculus_nonrepetitive:878209898-878210497
TTCTATTTTCGCCAAAGAAAAGTCACCTTACCTCATCAAGATATTCCAACTCTTCTTCTCTATAAAATATCTCCTTAATTTCAGGTGCATTGTGACTGCCTAGGAAGACAGAGTAACTGTGAACAGCTGGTGGCTGTGGGCCATGGCTTCCTTAGAGAGCACTGCTTAACTTATACAACAGGATGTCTGTGCTCTAAAGGCTAGATTGAGTGGCTATTGGAGCATCCTCAGTGAAAGCACTGAGTCAATGAGCTTGCACTGTGCTGATAGCAAAAGATGACAGCAAGAAAGTCTTCCAATGTTTCAAGTCTCTTACTCATATCAATCATTTGAAGACCAGAGAGTTGGTCTTCTAAGACCAAGAAATATGAGTTTAAACTTATGCTAGGTTGCATCTAGTAGGAACTCTCAAGGATAATCTCTCGAGGATCAGATAATCTAGGGTACCCAATGGAATATGGCTTATAGAGTGCCAGCAGTGAAAATGTCTCCCCTCTGCAATACATCTGTGTACCCCAGAACCCTGAAAACCAAGTGAGGTTCACAGCAACCCCGAAGGTGATTGCTCAATTACAATGAACTACATGGCATTTAACCTT
>Mus_musculus_nonrepetitive:1685122476-1685122801
GTTTGTGCTTAGGGAGCTTACTGAAAAGCTACTAATATGAAAACTAGTGTGGAAACTCTATTCTTCTGACAGTAAAAATATGAGCCTATTCTGAATTGTGTTTCGACATCTTCTTCCAATTCCAAAGATTAACATTTGCTTGAGGGTTTCTGCCTAGTTCACAATTTCAAACTGGAGCAATTCTGCTTAGATCTGGATAAGAAGGAATATATTCACAGTCGGTCTCAAGTAGTTTCTGTAACACCATGTAGAAATCAAAAACATCAACTGAATAGTCTTACAGTTCCCAGTGGAGTCTAGGAACTTCCCATGATGTCCATAAGGG
>Mus_musculus_nonrepetitive:1275510049-1275517163
AACAATGGAAAGAGGGGAAAGTGTTAACAGACACCAAAGAGCTGTGAGGACTCATCATCAGCTGATCACAAGAAATTAACGCAAAGAAAAACAATACCAGATGGAACCTGGACCTACCAATGTAATAATGAAGGATGAAATGTTAAAAACTGAGATATAAGAGTATTTCCTCAGTTCGTATAAAAATAGCAATTGATTAGACACTGAAGTGAAAAGCACGACAGAGAGAACAAAGGATGTGGTGGGTGAGCAGTGAGAAGTCAGCCATTAGATGCAATGTCATGTATGAAATGTATGTGCAGAGCTAAAGCTATAAGCCCTACAGTGACCACCAGAGAAACCAAACAGAATTAACAAAAACAGTGAGCAGTGGGAGGGTACGGGTGATGCCACCCTCTCCTGCAGAGACAAGGCTAAGGCTCGGCTCACCTCACCTCACGGCTTGACAATAGCATGGCAAGGCAGGACTCACAAGCTGGTTCCTCCCTCAAGCACAGACCTGCTGCTTGACTTACTAAATCTAAAAATACCACAACATAGCCAATTATATTAAGAAGAAAGAACATCTCTACAATGACTAAGACATTTGCTTTCTGATAGTTTCTGGCTTTTTATGTTTTACTCCTAAGTCAACCCATTCTTGCATGTACAAGATACATCTTGTTCTTACCACCATAAAGGCTAGATCAGTCTATGCTGAAGCAGTGGACCTATCTGTCCTCTGGATGCCAGCAGACCTACCCAGCTGTGAAAATCAACTCTCCAGAAGTCATCCCAAGTTGCTGGTGGAGCAAAGCTGACTTTAGCACTTTTGACTGTGGTGCCTTATATTACAATTAAATGGACACATCTATGCCTTGCATTAACTACTAGCAACACTCACCTGCCAGTCCTCAAGTGTCTAAGTAACCAGCAGAAAACCTTTCAATCAAGAGTTCACTTAGACCCAAGGCCAGGCCTTACTTATCTCTCTGCACTCCTCAAAGGCCTTATCGAAAACAAAACCATACTTACTGAACTGAACAAACCGAAAGATGAAGGAATTGTCAAGCATATGAAATTGAGGGACATGTGCTAACAGGTGACATCACTGAATGACAAGCCCGGCACTTAGACAAGAACTGTTTGAAGGTAACCATATTTGCTTTCTTAAACAGAAAAATGTCATTGGCTCTCCCACCGCATTCCAGGTTTGGCTTCTCTTTAAGCACAGCCAGCCACTGGTATTTCAAGTATCAGGGCCTTGTTGACAGATATTAAGTATGAACTGTAACTCCTCTAAAGCGACTGTAAATACAAAACCTTAAGAGTTATTGTCAGTGTGATCATGCTGTCAAGACCACACAGTTATGTTCTTAATATTGTGCATTATCCTCTACAAGATTGTTTCTAAACAAAATCCTGGTAGATTTTGGAATCATGGAACACCTGCAACTCCCTGAGTTAACGAACAATAATGAAAAGCACTGCAGATACAGAAAGCCTCTGCCCCCGGCTTCGAGGAGCAAAACTCAGTGAGTGAATCTGACACACAAGGCATGCTGCTTGACTCACAGGAGAGCCCATATAAGCCTGCACATAGGCCATTCACTAATAGGATATATAAGGAGCAACTAAAAAAGGAAGAGTGTGAAATATGATGTTAAGGTTTGAACTTAAGAAAAGCAGCAGAGCCTTCACCAATTACACAATGACTGGAAGATGGTGCTTTCCATCACTATGGCAGTATCCAAAGATGAACTAATGAACAGATTTACTTAATGTTAAACTTGGAAATGTTACTCTCAGAATCATTCACATATCCAGAATTTAAAGCTGAGCCAAGACGAGAAGAGAATATGGGATTAACCAAAATCTAAAGAAATAATCTCCATCAATGGTTCAAGGCGAACCACAATTATGTTGCAATCTAAAACGCAGGTGATAGAAATTTTTAAGAAATAGTTCTTAAACTATTGTATGGTCAGCACTAGCCTGAAAAGAAAAATGCCAATTTCTTCTCTGAACACTCCAGACGCCCAGTCCACAGTCAGCAACAAGACAGTACACAACATACTTCTGCACCATAACTGCCATCTGCCAGCTGGAAACCAACAGTTTACACATGTGCATCTAGAATTCTCACGGTAGCACTATGCCCATTATATAAACTGTTTTAAGCAGCCTGTCCAACCTAACAAACCCAAGATAACCTGTCCTGGAAAGGGACCACTGGACGCAGTTTACAACTCTACATAGCTGAGACCAAGGGAAATGCTGGGCTTGGGGGAAGAACTCCAACTCCAAGATACTACAGTACACCATAGGTATCCATCATCTGCTCCCAACTACAGACCTCCCATGTTAAAGACCTTGCTGAAGCAGTCTGAAAGGCTCAAGTCCTTTTTAGGACTACAGTGTGGCTCCCCACCCTCCATCTCCTAGTCCCATCTTCCTAATCCACACTACAACCAACCTGACAAGAAGTAGAAAGCTGACCACGACATTCTCTCGATACACAGACATTTAGAACTGAGAGTGGAAGAGCTCTGTTAGGAACCATGATGCAAAGTCAAGGTGGGTCTGATGTGAACACTAGGAGGTCTCAGGAGAAGGTCAGTGTTTGACAACTGAAGAGAGCATGCAACTAATAGCAAAGAACTAAGAGAAAACTTGGTGCATTTCAACCTCAAGACTTCCCAGTCTCCAGGCCACTGAGCTAGAATCACAAACTGGACCTTAGCATCAGTGCTCCAACAATATGAAATGCCTTTTTCAAGTAAGCTAATTCTAATGGCTTTTTGATTCTGGCAGCCAAATAATCCTCAAACCATTAAGGAAAGCAGAGGCTAATCCAAAATCTCTCCGCTTCCTCCTTCTGTCAAGTCTAGTCAATAATCCACACAGTCTAAATGCTTATCTCCAGGAGGTCATGTTCTGCCCCATTTGCTTTTAAGATGGTAAAGCATGTTTTCCCTGTGCCAGAATGCCAGGGTATGCCCAACTTCACACAAGCTAAACTCAAGAGTTCTCTAACCTGGCTCAACACTCATTCTCTCTGAGTGGGGCCGGATTACCTAAGTAATTGCTCCATCCAAAGTTACTTCAATTGCTTTCCAAACACAAGACAAAGCAACCATTGCTCTAAAAGTCTGAAACCCTTGCCACAACTTAGAAAGACTAGCAACAAAGATGAGTGGAAGGGAACTTTTGCTAACTCCTTTGCCCACTCACCTAAGTTTTTCATATCTCCCTGTGTGACTAGAATTCCCCTATTTATAGCTGGAAATTTCCCTTTACACAACCTGCTGCATTATGATCGGAATTGGCTGAGTTCCTTTCCCAGACACTAAGTCTCCTTTCTCCCAACGAAGCCCTGGAATTCAGAGGCTTGAGAAGGCTAGCAAATCTCTCACTACAGTTCTGGGCCTCCAACTTCAGAATCTTCAACAACTGAGAAACATCACTGGGCACAGAGTATATACTGCCAATTCCTTTCCAGGCAGATCAGTTGAGCAGTTCTGTAGCTATCTACATTAGCCACAGCTCAGCTTATAAACCCACGTCTTCCCCAATTCCCTCATATCCCTTCATCCCTCATAAGTCAGTTACTAACTACACAACTAATTGCTTAATTTACTGCCAACCTATGATTCACAATCCTGCCTGGAAAACACAATCAAGTATGAATAACCAGGTTATTCCTTGAAAAAAATGCTTCTATAGTTTGAAAGATTAGGTGGGACTATTGAAAATGACATCAATCATACTAGGCTGCCTTTTACACAAAGACATTAAAACAAAATCACCTTTGCATGAATAAATACTCCATCTTTCCTGATGAACAAAATTGAGTACCAATATAAATAACACTGCTAACAAGGTGAGAAAGATGCAAAGGAAAACAAGCGATTTAGAAGCAAATGGATAATCACAAGGCTATAAAAGAACTGCGAATATTAACTCCAGTATGCGCCAAGGCCATTAGCGATGTGTCTCAGCAGTATTGCTCACCGCAAAATGCCTTAATGCCTAAAGCTAAGCCACCTCCAATAGGCAGAGCTAAAGGACTGTCACCAAGCTATACCAGGGGTTTAGACTGTACTGTCACTGTGGTCTGGCCAGCCCATTTTCTATTTGATAGCGCAATTCGGATGCTTGGCCAGCCTGGAGGCGACGTGACAGCGATGCAAACAGCGGCATCTGGGGTTAGGGCAGCGCCGGGGACCTGGGTTCGGACGCTGACAGGGAAGGATGCTGCTGCGGAGGACAAAGTGCACCGTCCTCCCGCCCGCGCCCCACGCAGCGAGGCCACGGCGCCCGGCCGCAGTCTGGACCCGGCCCTCTGGCTCCCGGTTCCCTGCCCCGCTCACCAGGCGGCACAGCCTCTCAGCTCCCGGGCATGTCAGCCTCCCGTCACGGCCCGCAACGCCCGGTGGCGCGAGCCGCAGCGCAGCGGCGCTCCCCCTCGCCCGCCCCAGCCCGCGACCACGCCGCCCACTCACTCTCGCGAGAGCCGTCGCACCTCTCGCGAGAACGACCCCGTGGCCGAGCCCGCGCAAAAGGAACAAGGGGTGGGGGGAAAATATCTTCCCACGTGCTCTGGAGGGCAAAGCTGCGGGTCGCCCGTCACGTGACGCGGAGGCGCCCTCTCCATTGGCCAGGCGGCCCTCGGCCCGTGGGAGCTTTAAACCTCGAGCTGACCTACGAACTCTCGGCTGACGTCTTGCGCGCTTCCTGGTGCGTTGCCTTGGGAACGGCTTAACCCTTTCCTCTGGCAAGCGCCCGAGCCCAGGATGCTGGCATCCCATCCGCCACCCTTAGACCTTCCTGGGGCTGGTTTCCCACAGCCAGTGGCAGCCCACGACATCAGGGGTCCAGACACAGCCCATCCTTCAGAATGGGTCTGCCCGGTTCCCAACATCATCAGGGGAAACCACTGAGGAAGCCTTGGGCCCAATCGGAACCTCTGGAGTCAGTCTAAAGGGCAGTGCACTTCCCAACCCCACGGGCCATTGAAATTGGAAAATAAGGCTTTGACCACCAAGAAGCCTAGCCTTGGGTGACAAGCTGTGTGATTCCTGTTTAAATCAGAGGAATCGGTGCAGTCATGTTGCATGGTCTCCTCAAGGACATACGGTCCTCAAACTGGCCGAGAGATGAGAAGGACATTTTGAAGTAGATGCTCCTTATTTGTTTTATCCTCTTTAGGGGAGAGAGACAAGAAAGAGTACAGTCATATCTTCGTTCTCTTCAACAGCTTTTGGCTGCTTTCCTTACACGTTTTAGGCATAATTCCAGGTTGTCTATTGAACACTATGAAGACAAATAGATTAGGTTGTTGAGAGCTGGGGCTGTAGGTGTTAACTCGCAGATTATCATCATCTGATGGTGGTGGTTACAATTGGGCCACTGCTTGGGGGTGGTGCCCTTGTGGGAGGAAAGATTCAGGCAGTGATTTGGATAGCAGCCCTACATCGCTAGCAGAAAGTAGAATAATTCACAAGCCCCAAATCCGGATCTAATCTAGCACATTTGAATAACAAGAAATAAACTTGGGATGATAATAGAGGCTAGATCCCTTACTGCTTCATCAACCAAGAAAAGAACTGGGAGTTTAGTCTACAATGAAAAGCTTTGACCTCTTAAAGGGGGGAACAATACTCTTCCCTGTAGAGAGTGAATTTTACGGAAGCTGAAACAACAAGGAACTCGTCCAGGTAAAAGACAATCCTGTGAGAACCAATTTCCAATGACCTTGACAGTCTCCAAAATGTGTTAAGTCAGAGCCCTAAGCGCTGGCTGCTGACTTGAGAAGCGAATGGCCTGAGAGGCCTCTTGCCTTTGGCTTTCTGTCCTCCATTTTCACTACACAGGTAGCCGCATCTCTAAGTTAACTCTAAACAAACATAAAATGGTGTTCTTTGTAGATATTTATTGGAGTAAGATTAGAAAAGAGGGGTTGTGTAAACACTCCACTAACTAACTAGTAACAAGCACAAAGCAAGCCTCTTTATGGTCCTGAGTTTCAACTTCCTTGTACATAAAACAAGGCCATTTGGTCTCCACACAGGCTGGCTAAGACTGAATTCCATTTTGTCAAGCTTGCCCTGGCAGAGTAAGCTGGAGAGGGAAATGAACTTTTCTGAAAGACTCAAGAGTCAGCGGGCTGAGCAGGCCAAGTGAAATCGGACCTCACACACCAACTGAGAGACTGTGACTGTGAGCCAGATACCAGGAATGCTTTCCTCAGAAATGCTGGCCTCAGGGTGTGAAAACGGAAGTAGCGCCACCTGCTCAGCCCCATGGTCCCTTCCTCTGGAGCCACTGTGAATCTATGTTACATCCACAACAGTGCCATGAGCCTGATCAAAACAAGACAACATCTGAAAGTTAACACCTTACTTTTAATAAGATTTAAGGTTACTTTTTAAGAAGGGAAAAATGTGTTAGAAGTATTATTTTAACCTTCAAATAAGGTTATTTTAAAGGCTAGTTTGGAGTGCTTTTTGGAATCTGCAGCTCTCATAAATGATTAATAGAAGCAGCTGCTTGGTATTGCTAATTTAGACAAACAGAGGTCTCAGCTCTACCTTCCAAACATATTTACAGGATCATAAATCATCCGAACTCACTCTAGCAGGGAAGTGATTGTGGCCCCTGTGCTAGCTGCTTGGAATGCTATGGACATAAAGTGAAAAGAAATGTAAGACCTCCTATAGTATCCTTACTTCTTAGAGTCTTTCAAAACATACTCCAGTATAACTTACATGTCATGCATTTTCATGTCTTTTGTATATTCACAGAACTATGTACCAACATTATAATCTAATTTTTCAAACTGACTTTGTCCTCCCGTTTTTAAAAAACACCCATTAGCAACCAGTAACCCACTATCTCACCCTCAGTCCCAAGCGATCGCTAATAATCTTTGTTTCCATAAACTTGCCTAATCTGGGTATTTAATATTCATGAAATTAAATAGCATATGACCTTTTGTCAATTTACTCACTTAGTACATTATTCTCAAGGGTCATCCATGTAATAACATGTATTAATGATCCTATTCTATGCATATAGCATATTTTACTCATCATCTTATAGTTGATAGATATGTGGGTTGTTTTCACTTTGG
>Mus_musculus_nonrepetitive:709054252-709054898
CCTATTATCCTCACACCATATGTCTGACTGCTCGGTGACCAGAGACCGTGATAGCTGAGGACACATCGTGTATAAGTCAAGTAGGGGTCTGAGTGAACTCCAAGCCTCTCTTTTCAGCTCTGACTTTCTGAAAATCTACAGAGTGGATAGGAAAAGTGACCAAAGTAGAGAAGGACCATTAAGACCTTACCAGCAGACTAGGCCCCACAAAGGAGGCTACCCTACCTAAGAGAGTGACCAACAAATCAGCGATGCCGTTATAAGCCAGGAGATGTTCTAAGCTCTGGGAACCCAGATGGAAGTCAAAGTCTTTGTCCTCAAGAAATTAACATTTCTTACAGACACCCAGGTTTCTTATAACCTGCCACCAGAATCAAGGATACCAAACACCAGACTTAACTTCTACACTGCTACGACCCACGTGCTAGAATTTCTAGTAGAAAAACTCAGGTCCTACTGCACAAGTGAAATCTGAGAGCAACAAGTGGCCAAACTGACCTCTAACTAGAACCCTTTTAGTCAGAAGTGTCACTTATTTGCAAGCCACCAAGCTTCTGACCCCACCCCAGGACATCAGCACTAACATGATACAACCTCTGCAATGCAGAGGAGCTTTGAGAACCTCTAGCTCCTCCTGCTGAGTTGG
>Mus_musculus_nonrepetitive:1570210089-1570216889
AACCTTCATGTATGTCTTACCAGGAACAGTTCTGGGGCCTTACCATATACTGTATCATTTGAATATCCTCACTGTGATGAGGCTGTCTGGCCCTCCCCCAACCACATGGTCACTTAAAGAAGCAGTGAGGGCCAAACCCTCTAGTGATTCTCAAAATGGCAAGGCATGGAGACATTTTTGATCATCACAACTAGGGAGAGGTACTATGGTATCTAGCAGGTAGGAATGAGTGCTGCTAATGTCCCACACGCAGGGGCCAGCTCCCCAGGCAAGAATTACCAAATGTTACCAGTGCCATGGTTGAGAAAGCCTGCTGTATCGGCGACACTGTTAAAGGTAGACAGATAGTCCACTAGTACTGGCTGAAAGCCAGATGCTAATAAGTTCTCTCCCTGAGGCTCGGAAGGAGAAGCTGGGCAAGCCTCAGCGATCCCTGGCTTCTGCTCAGCCTTGGCCTGCATCTTGACATCACCGTTTCTCTGCGATGACCTGAGGGACACTTGGAAAATCCAGAATGATCTTTGCCTCTGAAAGGGCCATAGTAGATTGTCCTTTCCAATAAGCCAACAGATGCTAGGTGGTTATAGATCCCAGGAATTAGGATGTGGGTCTCGTCAAGGGAACACGAGTAGGTATTATTATTCTCATTTGTGCTTGAGGCAACTCTAAGCCACTCCCAGAAGCTGGAGAAAGAGCCAGGCCTCAACCCAGGGACTATTGCAGGGCATCAATGGGTCCACATGTGCTCCAAACACTCCCTGGAAGACTCACGTGTTGACAGGCTCCCAGGATGCAAGAGCCTCAAGAATAATTTTGTTAATCCTCTTTACGTTCTTTATGGGACATATTTTGTTTCCCGGGAAGTGTGTATTATACAAAGAATGACCTGTAATCCTTGCGTGGAGCTGCCTACCTCCTTCCTGTGTTTTAAATATGCAACAAATTACAGCCTTAGCTGCACATGTTCCTTTAGTGCTTGTACTTTATGATCAACTTAAACTCTCGCTCTTGCTGTGAGAGGAGGTTATTGCCCACGGAGGGACTGATATACTGGGTCTACGTGTGGGTGGGTGCCGGAGTTTTCATCACACACCCCCCCCCTTAAATGTTTTGATGCTAAAAATACTGGTTATTCAGCCGAACAGGAAATAAAGTACTGATCCATATTACAAAGGGCGTGAAGCCTGGAAACACGCTGAGGGAAAGAAGTCAGACACAGAAGAATCCAGTAGATGACTCCCAATGGAAGACACAGCCACAAAACAGAAAGGCAGCTAAACACCTTCCTACGGCTCAAGGGGTCAGAACTGAGGTATCCTGGGCTATGTTCTGGAGTGTCTTCGAGCCAGAGGGAAGTCAGCTTGCCTCCAGTTTTCACCCTAAAACAGTAGACTTTTATGCTCTGTGAATAGCACAGCTTAGACCGTCCATTTCTTTGCCATGTGACATTTCAAACGTATTTTCTTTCAAACAGTAAAGGGATTCCTACTTAAGACATCGCAACTTCTTATTTTATATAGCTGGGCCGGAAGTTTTCATCTACTCTTTAGATTTTTTGGTAGGTCTCAGAGATGCTTACACCACACAGCTTTGCAGTGTGAAGATTTATACAAAAGCAACAGTAAGGATCATATTTTTGCCTCACTCTCGCCTCAAATTAGTTTCCTAACTTGCATTTTCTTACAGCGGGGCCCTGTTAGATAATAGAATGTAAGAACTCTGAAGCAAATTTCAAATGCAAGGCATCATGTGTATAAATAAAGATGCTTGTTGCCAAGATAACACACAGGACGCTGCTGCAGAGGTATATCAGCCGCAAGCTAGCCTGAGGCATTGGTGGTCCATTACTTCACAGTCAATAGGCAAGTGACAAAGTGCCATGCCTGAAGAGCTGTCCTGGAGGGTTAATATTCAGATAGGACCCAGCACAAGAACCAGAGCAGCGAGATAAGCTGCCTGCCTCCTCCTGAGGGAGTCCATCCAGGCTGTGGCCTTGAGGAATGTGGGCTGTCCCAGTGGCCTTAGGAGGAATAAGACTCACTAAAAGAAGACCCGTGACCTGTCACTCATGCCTGGGAAGAGCAGGATCCGTCACAGGTACATCTTTGAGTTGAGGGCATCTAGAGAGGATTCTAGAACCTTTGGGCTCTACAAGGCTCTTCAGGGACACTCTAGCTGCTGTGTCTAGAGAGCTCTTGCCCCCAGTTTCTGTGGTGTTGTTACTTTCTCCCTTCAACCTCATTGCCACATTCCACCTTAGTCTCTAATAAGTTCTAGTATAGGTTCCATTACCATGCCTCGGCCATATTGTCCTGAGGGGACAGTAGTCCAGGTTCCCAGCCAGAACCTGCCTTCACCATGCAGAATAAGGGAACTCAATTCAGCCCAGGAAGCAGCCTATGTTCTTGTGGCAGACCCTTATCATTGTCGGGTCTCTCCTCCAGATCTCTTCCTGCCTGCTTCCAGCCCACACACTTGGGGAATTCATGGGCCCTCAGTGTCTAGGTTCTCATGGAAGGTGGTGGTCTTGAATTCCAAATGGCTCTTGCCTTACTCCTCAATCCTTCGAACCTCCTCAGCAGACTTCCATATCTCCCAGGCCTAAACACTAAGATCACTATCGTGTCTGGGTTCATCTTGCAATGTGGCCCATCCTCAGTCAGTCACACCAGGCAGATCTGGGAACAGCTAAAACAGCTAAAGTTACTGACTTCTCGTCCACGTCACTGGTTCTCACTCCTACACCCTCCTCCTACTCCAGGGAGAGAAATGTAGTTCAAGGGATTGTTGCGGAAAGAGCCTACACCCCGAGCTTAGGCCTGAACATCCAGGATAAGGCTTTGGCTGTCTTCATCTTCCACGCTTGTGAGCCTTCCTCTCCTCAGTTACCACCGGAACATGACAGATTCCTGACACTGCATTCTGGGACTTCCTGAGAAGCCCAAAGTCTGTGTCTATACTCAGCAGGAAACCAGGAAGTATGCATTGCAGGCCAGATGGATACGTCCAACATTTATCCCCAATTTCTATTAGTTCCTGTAAAGCAAATCTTCCAGTCCACAGGGTTACAAAGAATGACACAGACTCAACCTTCAATAGATTGGCACTTTGGCGAAGCAATGGCACAAAGAGTGATGATTTTCACCCTTTAACAAGTCAGCCCACATTGGGATATGGCTTGCCTGGTCCTACATGAAGCATTTTTCCTCACATGGCCATACTACTTCTAAGGGAACTAATCTGACATTGAGGTAATATAAAAAGGCCTTTTGGCACTTGAGCTACTCAAATAAGACAAAGCATCTGCAAGCTCGGGGCCTGTTTCCAACTGTGGAATCTCTAGGCCAGGGTCCTGAAGGATCTCTCGGATGAGGAGCAAATGTGCATTCCAGCTCAGGTCTCAAGTGACATTTAGGTGACTCAAATGTGTCCTCTCTTCACACCCCAAGCTCTTAAATATACTCGCAGTATATTTAAGCCTTGCAACTGTACGGTGTGATTTTAGGAGGTTTTCCTTGTCTTTGCATCAGCCACTGGGACCACGCCTACTGGCCCCTCACCACGGCTGAGACCCGAAACACTGGTGCATGGTGGCATTTGATTGGCTCAGAGGAGAAGGAAACAATTCTACTTTACAGCCTTTCGCCCGCAGGGAAGGACTTGGCAAGAGAAAGCAGCTAAGAGGAAAGCTCGCTAGAATGGGGCTGGGAGGCACCGGGCACCAGAGAAGAAAGGCTTGGGCTTTATCTCGCCTCTGCCGGCCTCAAGTCCCTCATCTGCAGAGAGGAGATAATGACGGATGCTTCAAAGAACTACTGTGAGCAGAAGACAAGTGCCTTCACGAAGGCTCTCAAGGCAGAGGGTAAGTAAAACATGGTAAAGTCCAAACAGCCCGTCTTTGATCACTGCTATCTGTACGCATACCTTATACGCACCTATCTGCGTACTCAGTGACTATAGGTACAGCTAGGCCCAGACATCTCAATGGAGTCGGGAGACAAAAACTCAGTTGTTTGGGACACAGAACGCATTTCAAATCATAGAATTCTGGAATTATCTAGTTAGTGAACTGTCTCACTAAATTACCCTCCACCGTGATATCAGAGAGTTGGCTCGGGAAGGCACAGAGTGCTCAGGGATCCTCCCTACGGATCACACTCTCTAGAATGGAATATGTAACTGTTTGTACTCAGCGCTGTGCTCAGGAGCCAAGGGTGTCATGTCTCCCAAATGGAAGGCCTGGAAGGAACCGAAGCAATGACGGGGGACCTGGTTCTGCATGAAACTCCTAAAGCAGTGTTCAGATGACAGAGAATATGCGCTGCTAAGTAAAACAAGTCATTTTCTGTGGCTGGCAGAGAGGTTCCACAGCGCATGCGCAGTGCTTGCCAAGCGTGCGCAAGGCTCCGTCAGGTGGTTCAACAGTGTATGCACAGTGCTTCCCTAGCGTCCTGGCCTATTTGGACTATAGAGTGAGACATCACGTAAGCATGTAATCTCTGAAGCCCACACAGTTGTAGGACACTATAGCTTTTAAAAACCACAACATTAAGAAATTTCATATTGATTCATATATGTACACATACCTGCTTATGAAAAGACTGTAAAACAAACTGTAAAACATGAGCAATCATTTTATCTGTGCTATGGAGTGATAGAACTTAACTCCTTAAGTGCCATTCAGAAATGCTACACAGTAGCAGGGTGTGTGCCTTTCAGCCCAGCACTGAGGAGTCAGATTGAGCTATGAAGAAATTTCTCTGTAGATTAAATACTAGAGATTTTGAAACCAATATTTACTCTGATCTCCGACTTCCACTAACCCCTCCCACTTTATAAGCAAAACATCCCCAGGCCCATCAAGTCCTATCCGAGCCTGAAATCTTACAGCTCAGGGATAAGTAGTCACAGGACAGTTTAAGCTGAGCTCATGTGACATTTACAGTCTGAGCTGCTCCCACCTAATGAGCGTCATGAGGAAATGCTCCTTAAAGAAGGAGGCCTTGTTGTCACACCTACACTTCTCACTAAATAAATATTTGCCCTGAGTCATATCACAGTTTATGGCATGTGAACAGCTTGGTTGCAGAGGGAGCCCCGATGATCTCATCAGAGCTGCTGACCGGGAACCCCAGTTCCAAGCTTTCTCTTTTCCTGCACGGTACCCCGCAACCTGTTTCCATATCATTATATGCTGTGCACATCTGTGACTGCAGAGAGGCAGTGGGTCACCTCTGACCTTAGCTGCACCCACTATAGCCACTTAACTCTCCGGCCCATTATGTCACACTGCACGGAGGCATTTAACACTTAACCAACCCCCAACATCTAATATATCAGCCAGAGCAAAACCTCCCCCAAACCAGGTACATGTTGAAGGTTTTAAAGGTCTTAGCTACTTCTTTAGCCACAGGAACAACACACCAATCCAATCACGTTTGCTTCTTCAGAGAGAAAATTCAGATATGTCTCTTTGGCCGCACGGACGTGGCTTCCTGTCTTTGCGTCACACGTGTCTTTGTTGGTAGAGGTTGGGTAACTAACTGTTCTAGGCATGACCAGCAAGGACAGAGAGGCAAAGGACCATCTACAGGTGGTGACAAGAGAGAAATGCTTGTTTCAGAGAAGCAGAAGGGTCCACAGCTATAATAGGGGGTTTACTTCTGTATTGTTTTATCCAAGGTCCTAATGAGAAGCCTACGTAGGACTCCATACCTGTGCTGGGAGAGAGCACACAGGATGATGTGTCACTCTCTGTGAGTGAGATACAACGAACTCACACCAAGGAGGTGGCAGTGGCTCCACAGCTCACAAGAACTCAGGGCCAAGCCTAGAGTGTGCATGGGCACAGTAGAAGGGGGCCTGGGATGAGCCTTTGGAAGGACATCAGTGCTAGCATTGGGAGGAATTCATGGAAGAAGCCATATAAGAAATGTAGATGAGGGAGGATTGGAAATATTTCCCCAGTTATCCCTTCACCGACAGAATGTGTCAGAAAGCTGAAGTGCATGTTTGAGTATATAAATAAGTCATATCTCAAATAATATCCCCTTCCCGGTCAGCGTTCCTCTAGGATATGAAGTGTTAAAGTAGTCTTTCAAGTTGATCCTGACAATCAAAACCAAGGTAGCCCCACTAAATGAAAAACCACATCAATGAACCTCTCAGTCCGAAACACCCCACCGTGAGATCTGTTTGTTTTACCTGAATATATGAGTGTGCGCTAGGTTTGTGTCGGATGGGTTTTGAACCATCAATGATGTGGGAGCTGGCAAACTAACTCTGCAATAGAAGCAAGTGTTCTCGACCACTGAGTCCCACTCCCGTCCCAGTCACTGTGAGATCCTGACATCCAAATGAAAAACTCCTTCCAAAAACAAAGCCTAGATTGTGGGAAGATGTATAAGCATTATGTTATGTTTAGTGAGCAATCCCAGAAGAAAATTAGACGAGGCAAGAGTAACCTGAAGTTCAAGGACTGTTGTTGACTCCTGTCGAGAGGGTTGAATGAGAATACAAAGTGGGAAGATTCACAAAGACTGTGAACTCTGCTTACAGGAAAAGCATATGCTCACCCCGCTTGTGCCCTAGCGCAGCACGGTTCCTTGAACCTGATGACCTGTTTATCTTATCAGCCTGTCCTCTCCCAGTGCATGGTACACTCTGACTTAGGGGGGAAGAAACATTCTTTAATGATGCTCTCAACAATAATTTGAGACACTGTGAGAATCCTAGTGTGCCCATTGTTAAGGACACTTTCGGGCAACTCTTTGAGAAGCCTGTGCCTGTCGTGGGTGTCA
>Mus_musculus_nonrepetitive:640182094-640182835
GGACTCCGTGTTTAATGTCCTGGCAGGCTAAGAAAACAAATGCATTAATTACTGATGAGAACTTGGAGGGCAGAGGAGCATTTTAAGGTCGCCAGCAACTTCTTTGACCTTCCGGAATTTCCTTTTACAAAGTCTTAAGAGATACTTGGGAGAACGTACCTGAGAAATGTCTACTTCATAAAAGTCCAATTTAGGTAGGCACCGGAATATTTTGTAGACACTAAAAGTAGATAAACGAACTTAACAAGACCCTATCTACCTGTAACATCAGAACCATAATTTCTATTATAATTGGGTAACTAGTCTCTTTGATGTGTTTTCAGGAACTTTAGTTGACGGTGATAGTGTTGAGGAGGTAGAATCATGTGTGTTGATGTGACAGCATTTGTCCGGAGGGCATCATGGTAGTGGCATAGTGTTTGAAGGAGCTTCGTCCTGAACAGCTCAACCAGCAAGATGAACACAATACGCTGTCTACGCCCTCGAGCTTGAGGTGGAAGCCACGGAGAAAACTGCTCATTGGTTTTAATTAGGACTGCAGAGAACCAGCGTGCTAACGATTTCTCTCTTTCCGCAAAGTATGGTTTTATGGAATTTGAAAATCTACCAAATGTAGTAAATTACATTTACCCTATCCTCCTATGTTTTGATATATTGTCTCCTATACTTTATTGTTAGCTGTTAACAGCTTCAAAGAATCTAAAGGGTATCAAAGAAGTCATTATGGAATATTAAAACACT
>Mus_musculus_nonrepetitive:798067871-798068685
CAAGTTTCCTTTACCACATTCTTCACAGTTGTCCCAGATACAATAGAGCTTGGTGACCATGCACAATAACTTCTGAATCCATAAGAGCCCCAAACTTTGATCTCTGAAGTTTACTTTTTCAGACCTTTTGTCACTAAAATGAAAGCCATCAAACACAGATACTACAATTTCGTCAAAGGGATATTCTTTCATCACAAGTTGTGAATTCTATAAATCTTGTATACAATGGTGACTAACTCTGTTTCCTTTTAGTAGTGGGATCCAGCGGCTGCTATCTGAGAGAAATACAAAGCTTATCCCATCAAAAGTGTAACAGGATGTATTCATGTGGCAATCACATAATGAGTTGTGAAATCATGATTTTTAATGAAACTCCATTGTCTGCTGTTCAGATGAGAGTATGACATCCTCCTGAACAAGCGGAAACATTTCCAGATTGATTAAGCCATCTTTACTGAAGCAGTGTCTCCTTTAACCCCTAAGAATAGTAGCTGATTGTAATTGCATAAATGGCATAATATTTTAGAGACCTATGGAGAACTTAGGCAGCACAGAAGCCTTTTGTGAGCAGAGCTTGCCATTGTGCACAGTTCACATTCATCATTCCGGGTTTCATTAGTAAGGACATTTGTATGGAAATGGATTAAGGTTTATAGGTTTATTTTATTGTGCTGTAGATTCAGCTGTAATTATACCACTGATGGATTGTATTAAACTACTTTGTGGGAAGCTTTCAAAACATCACACACGGAAGTGCTTGTGTTCTAAAAAAAATATCTGCTCCTTTTCGTCTCACCTGTAGTTACTGATGGAG
>Mus_musculus_nonrepetitive:1512923478-1512924360
CATTTCTCAAGCAGATACAAGTTGGGAATATATTCACTAACCATGAGCACCGTGAGTTAGACTAGAAAAGACTAGAAGTCAAAGGCTCAGTGGATTGCATTTCAAAATCGCTGACACCCATGACCAAGTCTATACTTTACCAAAGTTATGTATGTTTATTAACAAGGTCCATCTATTTATAAAGATGTGTGTGGCTTTCTCACTGGTTATGACTTTGACTCTCAAGCTAGCATACTGGGAGCAAGTAATATATTCTTCACATACAAAGGCAACTGTCTGAAGCAGAGGACCCTACTTGCATGGTTATATAACAATGATTCTAAGAAAATGTGCTCTCTTACTTTCTCAAGTTAATATAACGATTTCAGTTCAGTTCCTGCTACACTGGATGCTGAAGATAATTTGTGCCAGAGATCTGAATCTAACCTTTTAATGTTGTTCTAAAGTTAATCCTAACATAATAGACTGTGAATCAATATATTCATTAACAGACCCCAAATTTATTGACCCATAAAAGTTAGGTCCAAGATAAGTCAGATAGTATAGATCTATAGTTGTCGGCTGAACCACTAGGCAAAGTGTGTATCTACATCACACTGTGCATGTGCTCCTAAAACACTAAAAACTGTACTTGTCTAATTTTAACAGCCTTCCCTTTGCATAAGATGTAGTATAAATGGAAAGCTACCAGTCTTTAGGACCCTCAGAGGGGGAAGTTGTAAGTAGGGGTGGTCTGTGGTTGTGAAGTAAGTTGCTATAAACAAGGCAGTTAATGCAAGGCGAGAAATTTTCTTTTGATATTATCTGCTTTCAGCTATGAGGATTTGCCCATAATGCATCCTTCTCCCACCAGAGAACAAACAGTGAATGCAATAGCATGTT
>Mus_musculus_nonrepetitive:1657383624-1657384729
CTCCAAATGGATACATTAGTCTATAAACCAATAGCGTAAGTTCCCACCTGTTGCCTATTCCAGAGGATGGGATTCCTCCCCTGTTCCCTAGTTTTGTGGAACCCCTTCCCCCAACAACTAAGACCATTAGCCTAAGTGTTTCAAATATATACCTTAAAAAGGTTTTTTCTCCCAAATCTACTTAACTTTATTTTCTGCTTTATCTTGCCAAGTCCAGGTATTGACTCAAAATCTTCATCCAGACCAGCTTCAAAGAAGCAATGCACTGATGCTTAGTCTATACCATCACTGACTTTTGTACTGGACCTCTACCTTTCCACTCACAGATGTTCCCAAAAACCCTGTACAGCAACTAAACAGCCATCTCTCGCTGTACATGACCAGCATCCTGTCCCAATTTTCTTAGGTTTCCAGAAGAAAACCATCAGCTCAAAGTAAGCAGGAAGTAGCTAAAGAACATAATGTCTTATCTCTTTTGAACAGGAAAGTTAGTATTTCCTATAGGTTTTGCCCAATGCCAAGCAATTATCTAGCAACAACTATGTATAAGCCTGGTCATACCAAACCCTCCCACATCATTTTCCTTCTCACCAATAAACCTTGTTTATATTAGGTCTGCATAATGGCTTCATTTCTCAGAGGGAATACATTTGTATCGGCCTGCCCAGTTGCTTTTTTCTGCCACTTTACTGCTGCCTTTATAAATAAGGTGTAGAACAATTGAAGAAGGCATATATCATCAAAGTCTAGCATCCTCTGTATACACTCATGGAATCATGCACACAGACAGGCATGCACGTTGAAAATACTTTATTATTATCAGGTGGTGATTCCACAAATATCAGGAAGTAAAAAACAATAGAGGAAAAACAGTCATTTCTGGAGGAACTAATAAGAAAAAGATACAGTTTTGGATATCTAGGACATTGCTTTAGAGAGAAGAATGATTATTGGTAAGTGAAAAATAAGACTGATTCAGCAGGGGCCTATTAAGGGCATGAAGTTTTATTGCCTTCATGGAGTTCTGTAATTGAGTGGTGAGATGTGTTATTTCTTTTAGCTAGTAGAGTCTATTAGATCTAAATGATATAGGTTAACAAATTTG
>Mus_musculus_nonrepetitive:970762400-970763398
GACCTGTCTGAGTTTTCTTAATTCATTCAACACATAAATATGATAGATCCTTAAAATGACTGAACAAATATCTCCATGTTTTAATAAATTGAAGATTAACATAGCAACTAAAATTACTTATGAAAACAAGAAGCACTCAGTGGAGTTTATCCAAGCTCATCTGTTCTATCATACCATAATTAGGGCAAGAAGACATGACATGATCACTTAGTAGGTAGATAAATATGACAATAATATACGTATAATTTAGATTTTTCTTATGTTTGTTAAGACGCAATGAAATTAATTAAGCCATCTATTTTCTAAGAAGAACAGAGGGATAATATATGAAACTTCAAAAACTGTTGCTTTCCAGAACTCAACATTTATTTGCTAAGAATGTTATCTCCACAAGAGCAAAAATGTGTGCCTGCTTTGCTAATATACTGTGTCAGGGCACCACATAATCTATCTGACGTATAGTATGCTCTTGGTAAAATAAATGGTTACCTAAATTCCATGTTTCAAATGACCAGACAAGTCAAAAATAATACTTTTCTGCGGATAGATAAATATTATTTCCCTGGAAACTATGTCGTTGCTTAAAACCATATGTCACTGAGATCTAAAGGAAAAACTGCCTCTTTTGACTTTCATTGGTAGCAGGGAACTACACACAAGCCACTCATATATAAACAGTCTTTTACCCTTTTCAGAAGAACTACAAATTAACACAGTATTCAATAGTTAATAAAGTTATGTGACACAAAGATACCAAAAATCCTGAATATGACTAAATGTGATGTATACTCACAAAGTGTGAGAGGATGAAGACAGAGAATAGCTATAGAAATATCATAGGGGTCAATGCATAGAACAATCATTGCCTGATTATATCAAGTGTATTCTATTATGTTCAAATGCCATGTGCCCATAAAAAGATGCCACTGATCTCAGGAAGTAAGTTGTGGGGACAAGACCATATATGTGAGAGTCCAGATTCTTACACAGATGGACAT
>Mus_musculus_nonrepetitive:929265512-929266313
CCTAAGGAGGACCCAGCATGTCCACTTCTCGGACAGAAAGTCAGTCTGCTTCGTCCCATCTGCCATGTGCCAGAAACCGACAGACGTGAAGAATACAAATCCCCTGCCTTGAGCTGGGTAGACAGAGGAGCATCACAAGTAACTATCTTTTGTGACACATTGTGACTGGAGGTGGCCTGTCTGAAGTGATGCCGTCCCTTAAGGCCAGAACATGAGTAAGCCTGTAGCCGACAGGGCTTTGTGGCCTACCTGACATGTTCTTTCAGTGTCTGTATCACAACGGAAAAGGATCCCCACAAGAACAACCACTCTGAAGAAACTGTGTGGTCAGGAGAAGCTAAAGATCTCACACCCGAAAGCTCACCATCTCTGGCCATCTGAATGCAGAAACTGAGACCGGGGCTGCCTCAGAAGAAGTCCTTCCCACTCCCCCAGTATCAAACCTGCACCAGCAGCTCTTCAAAGGTCTGCATCCTGTGAGGTGAGGAGTTTGGAGGCCTGGACCTCTCTGTGGTCCTGACATTAACTTTCAAGAATGCTGACTGGGGCCAGGGGGTGGGGGCGTGGTGGGGAAGTGGAGGCTCTTAACTTTTTTAAACTGTGTTTTCAGGTATGAGGGAGGGAGCTGGCCAAGGGCCCTGTGCTGAGCCAGGGAGGCCGCAGGGCACAGCTGACCTTCAGTGCACACACATCTTAGGTAAACCCATGGTTGCGGAGTGGTGACAACCACAACAGAGAGCCTGGCTCCAGCCATGAGTGCCTCTTCCTAAGGTAAACCACAAACACCACAAACCCAGGTCA
>Mus_musculus_nonrepetitive:128407086-128407582
ATCTAGAGGAGAGACTCAGAATTGCCTTGTGTGTTGTAAGTGTGCTGAGGCTTTGAAGAGCTCAGATGTGGGAGTATCTCACGAAGCTCTTTTTGTGTAGAGCTGGAGCCTGTGTGGAGCTGTCTGAGCCTTTGACCTTCCCTAGAGGACAGCAGAGCCTAGGATCCGGGCACTGTCCGCAACTCCCTGTCTTCCTTCATTGAACTGCCACAACTGTGGTGAGAAGCCATGGACATTTATTGTAGTCAAGTACAGACCCGGGTTGAATCATGTTTTGAAGGATGACAATCAAGGATAAGGACTCTTAAGCCCAGTCGGTCACAGAGTCGGTCTGCACATTAGAAAGCAACTCAGTTCATTTTGACCATTCCATCCGTATAATTAGTGTAGTGCAAATAGTATGAAGTGCATTTAAAAAACCCTACTTTCCAAAAGGGTATATTAGTTGCCTAAACTTTCTTTCTTGTCAGTTGAAACAAATTTAAGTCTTATAGAC
>Mus_musculus_nonrepetitive:427560450-427560854
ACAGTAAGTCTGTCTTGAATCTACATTATCTTTTAATCCTCACAACTCTTGCATTACTATTAATAGAACTCAGATCCAGAGGGGGTGAACTTTCTGTCAATGTGAAAGTTGGAAAGCTTCTAAGAAACAAGTTCTGATCAGGATTAATAGTGAACGACTCTCAACAAGCTGAGATCAGGGGAGGGTGGTAAACTATAGTCAAACTAAAAGTAAGGCACCCTTAGGGGCTGTGATAGTTTACATTGTCAAGTGGACATGATCTCAACTTCCCTTGAAAATAACTCTCTGGGCATCCTGAAAAAAATTTCTAGATTAAGGGCATTGGAGAGGGGACCAACATTTTATTGGCTGGGATTATAGACTACTTACAAAGGAGAGAATTGGCTGACTACAGCATCCGTCAC
>Mus_musculus_nonrepetitive:1216660229-1216660572
GTGGGTTATGGAACCTCTAATTGTTTCATTTGGGGGAAAGAGTCAGTTGCTGCTGAGAACTGTCAGGAGCTAAGGCTGTTTGCGGATGCCCTCTGCGTGTTCCCTTATCCAAGAGTAAACCATTACTCTGTGCTAGAGACACATTCGTGCCAATGCTGGATGGAGTTTTCTAACTGTTTTGAGATCTCATTCCCAAGATAAAGCAGGGAGAGTGTCATTGAGCTAATCCATTCTTGAAAACATCTTAACATCATAAGCAGAACAAAGTGGTACAAAATGTATTCAGCCTCACGGATTTCTCTAGATGGCAACCAGAATAGAAGATGGCAGAATGTATTAATTC
>Mus_musculus_nonrepetitive:549758434-549758827
AGGCCCTCCCTGGACCTAGAAACACTTTCTATCCTATAGTGACCCCTTAGTAGATTGTTTTGTTCTCTAAGTCAGTCAAAATTTTACCTACACCTTCTTAATAACAAAGCACTGGTTTTATACTAGAGGGCACCAAAACTCACTGGACTCCAAGCAAAGGTTGATGCTTGTTTGAGTATATTTGAGCTTCACTGAGAGAAAGAATTTATGCTAAAATATCTCTGACCTCAGGCTTGTTTTCACAGTAACAAGCTTTCCAGTAGGAATGCTGTGGAGACCTTTGTCTGTTTCCATCTAGTCATGTTTATAGGCAAGCACATGCAAAGTGGATCAGTATAAGGAGCAGGACATATTTTTAAGAATGATCACAGAAGCTAGGCCTGCAAAATGAAG
>Mus_musculus_nonrepetitive:247333660-247334244
GGGAACTTCCTGGTTGATAAAATCCATATCATACTTAGTTTACTCCTTGAGGATATTAGAGTAAAAACACCATAATGCCTTTTCCCAGGATAATGGGAGAAAGAAGCAGAATGGATTGTCATAATATGAGCCAACAACCACTTTAAACATGTTTCATATTACTATATAAGCTAGATGTATCTCTATGGACTATGCATATGACTAGTTCCCATGAAGGCGGACTTACTTCTTGAAAATAGGCCAGTATACTTAGCTACTGAGTCAGTTCACCAACTCCTGATATCACTGGCTATTGTCTCTTGTTAGAATTATTAATAATACTAATTATTCTCTGTACCATAGATTAGGGAACCAATGAACTCACATTCTGGGCAGGCACTCAACCATTAAACTATAATCCTAACTCCAAATGATTTTCAGTTTTTGGTGATCACTAGGTGAGTTTTCATGCTGATCATGTAGCTAGCATTCAACTGGATTCTCAACTATTAGAATAAAGGTATATCAGTATATCTCCTGAAATATATTGGGTTACTTGACTTGATAAGCAGTTATTGTGTGAATACATAGTTTAATAAAATAGG
>Mus_musculus_nonrepetitive:166666539-166671111
GTAAGCCATAATAAACTCCTAAGTTGTCTTATGCTGCTTTATTACAACAACAGAAGAGTAACTAATAGAACATTTAAAAGTCAAATTGTTTCAACTTTATTAATACAACTAGGGCCCCCAGAGAGGCTGTAAGTCCAAGGCCTTACAAGACAAAGTTAAGATCCTCAGTGAAACTTTTTCATGTTGTTCACTCTTATTACCTATGGCCCTTCCTGCTTTTCTTGCAAAATTCTTTTATATCCCAGTTACAAATAATCATAACGATAGCTCTGCATTTGCTTTCTTCCATTCTGAATGATAGCAGAACCTAGCACTTTGCTGTATTTGGTTTTCCATTTTCAAAGTGCTTTGCAATCAGTTGCTAGCTGAGCTCCCTTACCCGTGAAATTTATTTCCTGATGACACAAGGAACAGGTTCTTGGCATCTGGCTATGCCTACTACTGCTACCACGGTCCAAGAAGGAAATCAGTGCAGTGGATTGAGGGAAAGGTGAGAGGTCAGGATATTTGTGTCCAATTTTTGATTCTGCACTTGATTTCTGCACATCCTGGTTTAAGGGAGGCAATTTCTCACTGTAAATTTCACCACCTATACTGAAAAGGGTAAGATACAAGATGCTCATCTGCAGTAAGCAGGTTGCCTTGAACTTCTAGGACTTTGGTGCTTTAAACCATTACTTGGAGTGGCTCATGGAAGCTCCTTATCCCGGCATGATCAGATTTCTGATTAATAGACTATCTAAATGCCTGAAACTATATGATCAATATAAAACTTCTCTTTATATTTTCACCCTGTAGTCTTTACTACAGAGAGTAAGGCACAAGCATAGACCAGTTAGTAGGATTCAATAAGCCGTGTTCCCTTCTTCTATTTCACGGTAATTGGGATAATTTTAAGGACTATAACAATAATTAACAAGAACTTCTAGTGACAGTACATGACAAAGTAGTCAGTGATCAAAGTGACAATCTGAACTCATCTAGCATAGAGTGGCAGGTTATATTGTAACCGATATTTATTAACACAGAAGAAATGAAGACAGCACTGAAGAACAATAGATAATGACAACAAGATTCGAGTGACTCAGAAGAAGGGGAAGCCATTTAGCCAGATATCTGTTTTGTCATGCCACAGGTCTCCATCCATTTCCTCCTTTATGATGGATGTTAATGGAAATCTTTGTCTCAGTGGAGTCTCTGTTCATTTCTCCAAGCAAATGTGCCATGGAGATGTTTGGCTGGGACATGCTCAGTTTGAGGACCATAGAGGACTTACACTCAAGGAGAGCATGCTTACTGGATTTCTAACAGAAGTGGAAGCAATCCTTCAAACATCAGCAAAGAAGGTAAAATTCCGACTTAAGGGATGAGGACTGGAAGATGAGCAGGAGAAAAATTATTTCTGTGATTTTATCTTGGTCAGGAAATGTAGGTATCAATGTACAGAAAGTAGTTTATGTCCTGAGTCCATTCACCAGGAAGAAAGTGTATTAGAACACAGGTCTCTGAACTCACATGGAGGTGTGATCTGGGGCAGTGATGCCAAGTTTCAAATGTCCAGGGGGAAATTATTAGTTTTCCTGAGTAGAATCCATACCCCTGCCCTGGTACATCTGTGTCTGCTCCAAGATAATAGAGGGTATGAGACTGAATATTTAGATCAAAACTTAAAAACTTAGAAAGGGAGATCTGAGTACCAACTCCCCCTTGACAACACCCAGGCTGCTTATCATTGCCTTTTCAATGTCAAATTTGCTTTTATATCCTGGCAGTTTTCTTCAATGGCTGCATTCAAGATTCAGTTTTACATTTGGAACCTCTGTCAGTAAGTTATGAATTGTTTTTACCAGCACACTGAACTTAAAGTTTCAAATTATCAAGTATTGTGTGGATCTGGCTTAAGAGGTAATCAAATATTTTAAGCATACTTTGATCATGTGGTCCTAAATCCATTGCACTTGAATGCACAAAAAAAGCAATATTTAAATTCTTAAAGATTAAGAGTACAACGTTCTCAGGAAGATCATGATTCCTAAGAGGTTATAGTCAATGCAGAAAATACTCAAGTAGGAAGAACCAACCCTGAAATTATTGATTAGATACTGTTCCTAGACCATCTACCCTAAAATTGGTGAGATGATATTTCATGGACTCCCTTAAGTCCACCAAAAAGTAACCAGCTTGTTTCAAGATAACAATTCTTATGTTCATTACTAAATCAATGAAAACTCTGGTACAAAAGGTAACAACGTCATCTCCTTGAACTAGCTGACATGTCAACTGGGAATTGTAGCATATTGATTGCATAAAGTTTGACTAAATAACAGTTCCCAGTAGAGTCTAGATAATTGAGATCAGAAGGAATTCAGAAGCCAACCTAAAGGTATTTACAGAGATAAACTTAGATAAACTTTGAGATTTTTATACCAAGATTTGGATGATGGGCACAGATTTTCTATTGAAACACCCTTACTCTGTCACTTAACAATTACATGGTAATTAGTATAAACTGTTAAATAACTATCATAGCTACCTTATAGGATTATGGGAATTGATACAATGAAACTGAGTATAAGTGAACTACAAGTCATTTAAATCTGAAATATGTTATTCTTGAAGCTTTTATCTATAGTTTTACATTATAGATTTTGTAAGAAAGAATTCCCAATAAGTTATTTACTTAAAAACCTAATGTGAGGCTTGAGAATATAGCCTAGTGGTAGATCACTTGCTAACCGTATGTGAGTTCTTATGTTTACATGCTAGCATAGCAAAACAAGTGACAAAATATAAGACTGCATTGAAAATGCTAGCTGTGTATTACATAGCTCTAACTCTTATGGTTCATTAGTTATGTCAAAAGCACATAGATTCACTACACCAGCATTGTTACACTTTCGTATTCTGTATATAATTTCTGTTTCAAGATTTGTTTCTACATATCATTGTAATGCAGTATTTTAAACAAACACAGCGTAAAATCTTTACCAACTCAACTGAAAAATGTTCCAGTGACATTTACAAACATTAACAATTATCTAATGCTTCATATACAGCTTAGGAATTCGTTAACTCTGATCAGTTTTCCATTCCTAGCTCACAACACATGATGCTCACCTGTATATTTAAGTGAAGTTACCTTTTGGTTAAAACTTACCATAAATAGAAAGCCTATTCACACCAGCCTATGTGGCACCTCACTAAGGAAGGCAGAGCAGTTTAGACATTCACAATAAAAGCCAACTTGAACCTTATTTAACTTCCAAATTGTTTAAACTTTGTAAGGCTCAAATAATTCCCACAAAGCCTTGCCACACATCCTCTCTGCACTTTACTGCTTGCCTCCTGGGAAATCAACCTTCCTACTTACTGCAAGAAACAAACACCATTTATATACCTCTGTATCACTTAGGTATTGCACATCTTAGGAAAATTTAAAGAGAGGGGTAAGATGTTCTCTTAGCAGTGTACAGTGGCCCATGTCTATAATCTAAGCACTTGAATGAAACATAGTGAATTCCAAATCAGGAATGGCTCTTGTATAAAACTAGCTCTTAAAAAAAGAGTATTAGGAGAAATGCTTAAGAAATAAATTATGGTACGAATCTAATACTCATGATGCATATTGTACATTAACAGTTAAGTGGTTGATTTTTTATGATAAGAAAACTTCATATGTAGTAAAATGTTCTACAAAGCCATGAAAAGCAAAAGCAACTGAACAATCATGAATAAGTGCTACTTATATAGAGTTTCTTATAAAAGTAATATGAGGCAGGTAACTGCCTGGATCATAATCCTGTAATTACAACTTGTATTTGTGTAGCACTCTCTTTGTCGAATGCCTCTACCTGCAGAATTCTATACATACTGCTAAATTAAACAAATTCATGTGGGAGTAGCACACATGTAAATGCACATCTTAAAAAGCATTGAAGGCGGGAACTAATGAGATAGTGATCATAGCAAGAGTACCCATGTGATGAATGTATCACCTTGTATTGCTGAGAATACTTGGAGTTGGCACTTCATTCTGATCTGTACCTAGGTGCCCCCTCTCTGCTCAGACAAACCTAAATAGTGACTGGAACATCTTTAGATAGACAGCTATTTGTAAACTGAGTGCAAAGACATATCAGTGTGGGGCTTAACCTTACACACAGCCAAGAGGTTAACCACTGGTGACTGTGGAGCTCTCTTCACACAGGTAGGTCGCTTGTCCATGGAAATCATTTTGCTTCATGGATAGTGTCTTCTGATCAGTGGACAAGGTTCCAAAATATAAGCATTAATTGATAATGATGTAACATAACCATTACATAATGATTATAAGCATGTAATGTAAGAAATGGATACCTAAATTTAAAGTGTATATAACAGGTTTTCTGGTTTCCTACATACATAAAATTCCTTCAGTTTTCTTCAACTAGATGTAGAGGGATATTTGTGATTCTTTCCAAATAGGATTCTGATGCTGTGTGGGTCTGGATCACCGTGCGGCGCTTCAGTGGGATTTTTTTTAGAGTGCTTTAAATGAGTAGAATAATGAATGGTACAGAGTGATGTACAGTG
>Mus_musculus_nonrepetitive:674701749-674702195
ACAAAATCAGAGAATGGAAAACAACATCAGATTACAGGTTCAGCAGCATAAAACGGGCAGTCTCCAAAATGCTCATCAAGGACTTTGGTGCAAAAGCCACACCTTAAGGTATTCAGTGCAACCTGGTGAAGAAGGTATCATTATCTATTGAAAGTAAGAAATTCAAGATGGGTGTTGACACTTCCATCTTCTTACAACTGCAGTGTGATGCTGAGCAGTAAGAAGGGGATAAAAATCCAGAACTAAAAAAGTATTGAAAATCAGACTCCACACTGAACCTTAGCTTTGGTTTTCCCAGGAGATTTTCACATTATGTAGTAATGGAAACATGTCATGCTACAGATGTCATTGTCATATTTCAGATAAATGCTTCCATAGCATTTTAGAGTGGCCTTTCTGTCACATTTCTTCTGAGACAATGAGCATTGCTCTATAAGGAACAGTGG
>Mus_musculus_nonrepetitive:1408222943-1408223852
TGGAGCTCTGATATTCACAGCTACAATGAGATAAGAGCCTAAGTTCATCCAGTAAAGGGGAAAGAGAGCTAGCAGAAACCCAAAACTTGCAAAGAGATAATCTAGGGGTAACCAGAAAAGCCTGGATTTTAAGACAGAGACACATCTAGTTTCTTAGGCACAGTAGCTGAGGAGGGCACCACTGATCTTAGTCAGGAGAAGGCACAAATTGGGAAAATGCAAGCAGAAACAAGGCCAATACTTCATGCTGAGTCTTTTTGATTTGTGTCAGTGTTCATTTATCAAACAGGAGGAAACAAAAAGGCAATATCTGGACTATAACCAACTTAAACCAATCTAGATTCCATTAGTCACAGAATCGCACGTATTCACTGATTCATTCAGTAACTGCTTAAGGAGCAGGTATAGCAATCTGGACACCCTTCCGGGTGGTGTGCTGAACAGCACTGGACAGAAATGCAGTCTCTTGTGGAGCTGACATTCACAGCAGGGACAGACAACAATCGAACTGCTGCATAATGAAGGGCGAGTGGTCTGATGTGCCAGGCATCAGGTAAAGAAAGCCAGAAGTTCCATTTCAGATGGACGGGGAAGTCTTCCTACCACTTTCCACACAGAACACTTTGACACCTGAGACTTCTGCTTTGTTTTATCAGAGGCGTGCACCTCCTGAACTTTAAATATCACCCCCAAGCTCAGCTCTCACCCAAGTGAAGCCTCCGGCTGCTCGGGCTGGCCTGACCCATGCTGCCACAAGTGTGACTGACAGGTCTGAGACCTAACCTCTGGGAGATGCCGCAGGCGGTATAGACAGGAGGAACTTAGTGCCACCCCTAGAACATATGTAAGGAAATACTAGACCACACATAGAAAGACACACAAAGATGGACGGCACCTGAGGTAGGATAC
>Mus_musculus_nonrepetitive:674115631-674116429
CTGAGGTTTCTGCCTGAATACAGGTTCCATATTCCTACTGCTGTCACTGATTCTTGAAAACCTCCCTGATAGATGCACCTCCTACCTGTCCCTGGTGAGCAGATTTTTCATACTCATGGTCATTTGGCATTGATTCTGAAACCCTCACTCGTGAGATTCAAGAATCCTTTCTTGTGCCTTTTAGTTTATTTGGGTCTATGGACGGTAGCATGGATATCTTGTGTTTTATAGCTAATATTCAGTTATAATGAGTATGAACCATGATCCATTGGCTGAGGTTTAGTATGTTTGGCTATTAAGCCTCTGTCAGCTGCCATTTTGTTCTTTAACAGTGTTCTTTGTCCGAGGAAATTGTCTTACATGCAGATATAAGTGTTCATAGATGTGTGGATTTGTCTGTGGTTATTCAGTTGATTCAATTGGTCGATACTTCCAGAAGCACTTTTATTATTCAGGGTTGTTGTAGATCTCTGAGGGATTCCCATGTTTGGTTAGTTGTAAAAGATGTGTGTCTAGCCGAATTGCTGAAGGTGTGCATCAGCTGTAGCTCTCACATAATAGGCATGCCCCCTGTATCCTGATATCTCTAAGACTTAACATGGAGAGAATTAGCATCAATGTATGGTTTAAGTATCAGGATGACTGTATTACCTGACCCTCAATTTAACTTATGTACATTACGTTAAGATTTTTGATTTTTGTGGAATGAAGGGTTTTGAAGTAAGTTATGATATCTCTCTATGTTTTGATTAGTTTGACTGAGGGTTTGTTTATCTTATTATTCTCCCCCAGAAATTT
>Mus_musculus_nonrepetitive:1579918555-1579919063
TATCTAAGGCTGGTAATTTCTAAGAAAAGTCCACGGTTACTTATCTCATAGTTCTGAAGGCTGGGCCATACAAGAGCTTGGTACAGGCTTCTCTACCTGATTAGGACAGTCTTGCCTCACAACTTGGTGAAGGATATCACTTGGGAAGCCAAAGCAGATTTGCTAGCTCAGGTCACCCTTCCTCTTCTTATAAAGCCACTGATATCACACTCCCACCCTCCTGACTTCTTCTAACCTTGGCTATCCCTCAAAGGCCCCACCTCTAAATACCTCTGTTTGAGGATTAGGCTTCCTACAGAGACCTCTGGACACATTCAAACAATATTACTCTGCTAGGCTGAGGCGGGCCCATAGAAAACCTTGATGTGGATAGAGGGGGCAATTTTAAGTAGTGTAGCCAAACAGGGGCTGTGGGGAGGAGATGGCATTTGAGTGAGGCTGGGAAAGTAGAAAGATATAAACACAGGTGCCATGTGTGAGAGTACCTAAAGGCCTCAATGGGCTCTTG
>Mus_musculus_nonrepetitive:794488417-794488998
TTATTCTGCCCCTTCTCAACACATACAGACAATGATGAATTACCAGACAGGGCCAGAAATAGATGTATACACATATCTGTGTAACTGAGGCAGACAGACGTGTTCTGGTAAAAACACATGCAGAGCATGGGCTAATACACACAAATCAACTTCCATGTATGAACCCTGCACTCAACACCCCTCACACAGCCCAACCAGTAGAGCACATGGTGTTTTGTGGACCAGGGCCAGCTACCTATATTCTTCCAGAGGCTTGATGTGGGCACAACACATAGGAGCCTCTGTAGCATGTATTCAGGCAGGAGTACTGTTGTACTTTTGGAAACGTGGTCTCCCAGGCATTTCATGCTGACTCTGGCTTCTTAGGCTGCTTCCTACCCTGGGCATGCTCATCCTAGAGGGTCAAAGCTGGAGCAATCTTATTGAAGCATGCATCTAAGCTCATTTTGGTGAGTGTTGAGATGGGGGATGGTATCAAGAATTCCTCTCACTCTACACTTTCCCCCCTCACCTTGGGTTAGCATCTTTCTCCCTCCATGCTGATTTTTTCATGGAATAAACAGCTAAGCAGACCCAGGCTC
>Mus_musculus_nonrepetitive:1173932268-1173932697
CGAATACTGTCCGGTGCAGTGCAGGTCTGAGCTCATCAGCTAGGCAGCTTAATGGCCTGGATGAGCCTCCCTTCCCTGTGTGGTAGCCCTGAAGGTACAAGACGTCAGTTACAAACTGCAAATCAGGAAAAATGGGCTCCCCAACCCTGAATCTAAAGAAGTGGGTGGCCATGGCCATTGTGTTCCTCCCTTGGGTGTCTTCTTCCTATGCCCCACAACCAAGTCCAAGACAGCCAATGATGCTTAGACAGTCTCCAGCGCCGAGGGCTGCTGAGTCACTTAAACATCAACATGGGAAAGTCTGCTTAAAAGCAGCTAAGTGACATTTCCATCTGGGAAGGGGGTGAAAAACTACATTTTCTGCAGCTGTAACTGCCAACCTGCTGGCATCCTGCTCAACTGTGGCTGTTGTGGACCCCAGGCCACGCC
>Mus_musculus_nonrepetitive:869478573-869478866
AAGGCCAAAGTCTGAGTTGATAAGGCTCAGTTCTGCAGAGTGATGAGAATGGATTGGTTGCAGTGAGAGGAAATGACCCTAGTGCTCATACTTGAGATGGCTAATGGTCCAGAGCAGAAGTAAATGTGGAATCTGGCAGCGTACCATCAGAGGAGAGACGCAATAACCAAGCATAATGCCGCAAAGAGCATGACTAATGCAGCCAAGAAAAGGGACTAGCTCAAATGCTAAACGTCATAGGCTACCTACACGCAGAAGGTTCCAGAAATGAATCTGAGAGTGGGTGGCCGGAG
>Mus_musculus_nonrepetitive:807539669-807539759
CAGCCTGGAACTAAGTAGACCAAAGCACACCACCCTGGCTTTCAGTGGCATCTCTAGAATTCTAGTCTATCATTTCTGTTGTCAGCCGTG
>Mus_musculus_nonrepetitive:1274313128-1274313637
GAGCAAGAAGCCACCTCAGATGTGGAAGATACCTACAGGTAGCTCTGTCAGCAAAAACAGCAGGTCAAAAAAAGTCCACATGTGACATTCAAAGGTTGGGATGACAAGGAGCTATGTGCTACTGTACGACTGCAATGCCTGCCTCTGAAGGTGCCAGCAGTTCTAAAACCAGGGCCAGCCCACATCCTCAGGTAGATGAAAACAGTTACCATTATATTCACATTACCCAGCAAGCTCTAAAGATCATGGTGTGAATGAGGTCAGTTGAGGTCTAAACGGAACTAGAATTTCTTCAGATTTGCTACCTGTGACACCACTATCCTGCTGCACAAGGAGTTCTGAGCCACTGGAGCAGAAAGCCGCAGTGGCATCCCAGGAAGCGTTCTTTCCCGGGATCTGCTCCACTGAGCATCCTTCTCTCATGACAAGTTGTCTGTGTTGTTTCGGGGCTTTGCCAGAGAGCTTCATCTCAGATATCCGCACTTATTTCTTAGGCCATAAAAATGCTG
>Mus_musculus_nonrepetitive:420006932-420007235
TCTGGTGGCCATCTACTTGATAGGATTTCATATGGAATAAAGAGGGCTTGAGAGCAGCCCCGTCCTTTTTGTTAAAGCACTAATCCCATTGATGCAAGTTTTACCCTTCGCCTCGTCTCCCCTCCTCAAAGGCCCCGTCTCCTGACCTTCTTACCTTGGTGGTTAGGATTTTACTTTGGTGGCTATATTTCATCAACAGCAAAGATGCCATTGTGGAGAACTAGGAATCTTGTCCCTCAGCAGTACCCTGCCTTCTAACCCCGGAGACCACGGTAACTCTGGGCTTCCTTCGAAAAGGTAAAT
>Mus_musculus_nonrepetitive:887960625-887963321
TTATCTGTCTTATTTCGGAGATATAGACAAAATTACTCTTGCCAATGTCGTCTTCTGATCCCTGAGGATACGTGAGGTAACGTGTATGAATGTGTTTGGTGCACACATTTATGTGGAGGCTAGAAGTCAATGTTAGATGATTCTCAGTCATTCTTAGCTGAACCTGGCGCTCGCCTGTTTATCTAGGCTGTAGGCCGTGAGCGCCAGGAATTTGCCACGCCGGAGCTTCTCTCTGTGTGCTGAGGAGGATCTGAAGTCAGGTCCCCATGTTTGCTCGGCCATCACTTCACTAAGTGAGCAGCCGGGAAAGCGCTCAGACTTGAGAAATGAGATACTTGTTGATCCCTTACACGGGCTCAAGCTCTTGGAAAAAGCTAAGAACTTTGCCCCTAGGGAAGAAATGGGAGACTGCAGCCCAGAAAGCCAGAACCTGCCTGCAAGGATGGTCCCCTCCAAGGCCTGTTACATATCTATGATGCCCACCTCATTCATGCTGATTATTTTTGAAAAGAGCTTATATTTTCACCCAGGGTGTGGTGACCTAGACACCCACTAAAGGGGGTCCATGCCTTGTTCCTAAGCTCCTGCATAAGGCTCCAACTGCTGTCAACCGCCCTGGAGGGCAGGGAGCAGCAGACCTCCTCAGAACATCGTGCCCACTGCTCTTCTCTGTTCCTCGGTGCTCCAGGGTCAGTGCTCACCACCTCCAAGGTAGCCGACTGCTGTTCCTCTGAGATGGCACCCATAGGGAAAGAAGCCCTGCCCTAAGGGCTTTGTTTAACTACTTTTATCCGGAGGCCAGAGGTCATCCTGGGTGTTGTTGCTCGCTCAGGAGGGTCATCCACCATATTTTTCGAGACATATTCTCTCACTGGGACTTGGGCTGGCCAATGAGTCTAGGCTGGGTGGCCACATGCCATGTGATCCTCACCTTTCCAACACTGGCGTTACAAGCGTGTGCCCTCATGCTGGGCTTTTTATATTGGTTCCAAAGATCATATTCAGATGTCATGCTTATGAGGGCAAGCACTTTATGAACTAACTACTGTCCCTTTGCACCAGTGTCACAGCTGGATCTGAAGTAGGATTGGGCCCCCATTCAGGACTGGCATCGGGAAGGGCATGTTCTGCAGGGAGATCTTGAATCAATGTGGGAAACAGAATAAAGCCATGGAGAATTTGGAGACTTGGATGTAGTTGGGCCAACTGATTTTTTTATGCATATTTCGAGTAAGATGTATTTCTGACCTGCATATTGACACTTTTAAACTTAATAGTAGTGAAACGATCCCCAGAGACTTTGGTGGCTGAACACTTCGCTGGATGAAACTTTGGCATACCACGCAATATGGCACATGAAGACTTAATAAGGCAGTCAATGTTTTTACGATCTTTGATGACAGCCAAAGCAGTAACGATGGTTCTCATGAATGTCTGTTTCTGTCAAATAATGAGGACGGATGAAATCTGGAATTAGAGTAAACTTAGAACAATTTCCCCGGAGAGTCCCTCAAGTCGTGTTCACTCCATTCTCCCACCACAGTCCTACCTATTCATACTCATACGACCATGGAGCCCCCGCAAGCCCTGACCCTGAGCACACAGCGACAGCCTCACCTCTTAGAGCTCTAGGCAGTTCTGGCTGAGGATCTTCCTGCCCTTGAACTAGGGCCTTAGTCTACCCAGAAGCTGTATTACAGTGCCCTGTCAGGGTCCTCACCTGTCTTGGGGTGTCCTTGGGGTACTTCCTAAGGCAATCTACCCACCTGCAGTAGCTAGATTGCATACCCCCCTCCCAAACTTCCCTGTGAACTGTGTCCCTCACTTGTGAGTGCTGCGACACCCTGGCTTCCCATTGTGCCCTCTTCTTGGTTCAGAGGCCCCTGGTCTCCAGAGAACTTTTTCCAACACCTCTCCATCCCCCTGCCATGCCAACTCTGAGTTTCCCATTTAACCTTTACTCTCTGTCCTTTGTGTGCTGTGAAATGTGTAACGTGAAGTTTGCCCTTCTACCACTGTAAGATGCGTGCTGGTGGGGCTAAGTCAAAGCCACCCGCCTCCAGGACATTCTTATGTGAATCGATCCTATGCAATGTCTTCATTCGTTTCTCCCTTAGCCCTTGACAAACTCCCTGTCTTTATGATTTCAGCCATTTTAGAAGCCTCCCATTAAGGGAGTCAGGCAGGACTTGGCATTTTTGTCCCCAAGGCTCATATATGTTACCATACAGCGAAAAAAGATCCTATTGTATGTACCATGTTTGACTTAATTACCGTTTTCACCAACAATGGTGCCATAAATATGGGAACATTAAGATCTCCCCAGAGGAGGTGGAAAGGGCAGTGGTTCAAGCCTCAGCTTCATCTCGATTATTACGGGACTCATTGCAGAGTGGCTGCAGCCTTTCCAACGCTTCGACAGCAGTGCCCAGGGGTCTCTCCGTCTCAGGATCCTCACCAACACTCGCTGTTTTCCGGCTTTTTGATGCTTGCCATCCTGTGGGACATTACATGCTATCTCATCGCTTCCTGTTTCTGTTGGCAAAGCAATACTGGGGCCCTTGTGGGTTGGAGACTAGGTAAGGGCCATGCCTTTGTCCCTCTGTCACCTGCATGAGGAAAAGGCCTTCTCTCACAGTCACTAGCCAGATGGCTGGGAGACTAAAGAGGATTTGAATCTTGGTGTGACTGTTTTT
>Mus_musculus_nonrepetitive:338642074-338642923
TCTCATTTGCTTGAGAAAATGAAGCATATGCAGTTTCAGCTAGGCAAAAGTGCTTTTAAAAATCTTACCTCTTATTTTATACACATTGGAAGTGAATTTCAGGACCATTCTTGTTTTGTATAACTTCCGGAGAATGTAAGACAGACAAAGTGGTCAAGGCATTTCTTCCCATTGGAGGACAGATTCTTTTGAATCTTTTTTCTGAATCAGCATTCATACTGTGTTCCCTGAATATGTGGAGTTGATGGTGCAGTCAACGCCTGATGGGGTAAGACCCCTGAAGACTTCTGCAGCGCAGGGTAGGGGAGTTCGACCCCGCAGACAAATGCCTGGCTGAGTCTATGGAGAACAAAGAGCTTATTTCTGGCTGTATGGCACACACATCGAGGCAAATTACAGTAAATTTGGAAAGACATAAAGGGCTACAGTTCACTGTTTGGAGCATTTCTTTGGTGTTCCTGTAATGCTGCCAATGCTGCTGATTTGGTGTGTATGAAGTGATAATGACAACATGCAGACTGTGCCTGTAAAATGCAGCACAGTGACTTAAAGACTTTCCTCCTGTGATGGGAGGCTTGCGAGTGCAAAGCTTGCTGACAGGCTCGGAGTGTAAAAAAGTTAGAACATCGAGCTTGAATGCACACAGGAGTGGGGCGCAGCTGTCTTTTGAGGGACAGAAATCTGCTTTCCTGTTCACCCACGGAATGGGGATCAGTCACGAGACAGAGAGTAGATGCCTGCAGATTCAGACACTAATTGCACCTGCAAAATACCTTTGCAGCCACATGCAGACTGGCGCTAGGACAAGTGATGTGGATATTGTAGCCTCTCTGAGTCCATTCATGAGAC
>Mus_musculus_nonrepetitive:999478263-999478971
CACTACACAACACCCAAGCCACTCTAACACAAGCTCTCACTGAAGAACATGCTATGAATAACCAATACTGACCAAAAACATCAGTCATGAAGACATGGAAAGACAAGACTGAGAAGCAGATGGGAGTGTGGGGCCATAAATAAGGTGCCTAAGCAACAACAGACGGACCTGAGGGTTTGCCAGAGGCCAACCAAGTCCCCGGTAAGCAATGCAGCTATAGCAATGTTGATTTCCTGTTGCTGGCTGGTCTGCCTTGATAATTAGCACACAGTTAAAGAAAGCTGGAGAGAAGCACACAGATGTTCTGTACTGTTTAGCTGGAGAGACAGTTTGGCAGTTCAGAGCACTTAGTGCTGTAGCAGACACTTCTTCTGACCTACTTGGGCTCCTACAGCATGTGGTGAGCATCCATATGTTCAGGCGCTGAATAGATGACGCTTAGGCTGAAAAACTAACTTCAAGGTTAAGAAAATTAATCTCTGTGGATGCACAGTAGCTTGCAAATGTCTATTAACCCCAGTCCCCAATCATACATGAATGGCTCTTAGCACCTTGTAACTTCAGCTTAAAGGCTGATGCTATCTTCTGGCCTGTGGGAACCTATATTTTCCAAATGAAGTCACCCAATAAGTCACTTAGGATATTCAGCTCATTGGGCTGGTCTACGGCAATGAAGAGGTGCCCTGGGGTGAAATAAAACATACTTTT
>Mus_musculus_nonrepetitive:590730824-590731389
GCCAGTGACTTATTCTCCCAAAGATGGCAAACATACTTTCCCATTTCTGTGCATACTGCAGATCCTCCAAAGACACCAATTCCCAAGGAATTCTACTTGAGAAGGTTCCTTAAAATCTCAGCTCTAGGTTTTAGTATCAGTTTTCCCCATTTGCTCTCTGGCTCTAACATAAACCTCAGTTTTCACATCATACCTAGGACTGAAGTTGCTGGGATTCAAATTAAACCATTATTCAAGAAGATGTAAACAATGCACAAAGTGTTCTACCAATATTCATCCAAAGTAAATATTTAACCTGCAAAAGGTGAGTCAGTCCTTTCCGCCGCCGATTCTGATGCCACATGTAAGATAATCTCCACTAGAAGCACATCAGTGTTTGTAAAAACAGGCGGATAATTTCTCACCACGGCATCTTGCTCACTTTGCACTTTGTTTTTCTGCTGAGCCATAAAAAACCAACAAATTCACTAAGTGGTGATCACAACAAATTCCTTAATTCAAAATCACTTAAACTGGGTGTGGTAATAAATGCGTGCACACACCACTTGAATCCAGTCACAGCCCA
>Mus_musculus_nonrepetitive:1035302452-1035303062
AACACACAACTAGAGGGGAAATACTCAGACCTATCATCAACCCAACAGGGAGGTATTAGGATGTTCTAGGTGAGGTTAATTACACATTATACATTACAGATCACACGTTATTACACATTATGAACTACACATTATAGCCCCACCTTGTTTAGTCACCAGATGTGGGGTATCCTGGGAAAGGAGTGGTCTTTGGGAAAAAAAGGGCTCTGAAACCAAGGCAAACCCTTAAGGAAAGGACCCCCAGCGGCTGTCCACTGACCATTCTTGCCGCAGCTGCACAGGGAGTCCAATGTGTTGGACTGTTGCTACTGTTGTTCTCTTGGGGTGCGGGAATTAATTTGGTTTAGGCTGATTTCAACTCCCGCGTGCTGAAGCTAGAAAGTCCTGAAGTGAAAACTGTCTTTAAAGGGCATCTCCATTTCCCTGTGGATATGTGTGGGTAAAACTGTCATTAAAACTCTGGGTATACAAAAAACTAATACATCAACTTATCAGTGGCAACCAAGTCTCCTAGAAGATTGTCCACAAATTATGTGTATTATCGTTTCTAATAATGCACATAACATCTAAACATCCATAGATGTTTCTAATGTGCCTGTCTTGTATGGGT
>Mus_musculus_nonrepetitive:127717199-127717605
GTAGCACCAACTACACAGGACTTTGATGTATCTAAAAAGGATGTTCGGCTCCATCTGAGATAGTGAATCAAGGAGTTTCCCATTATCAGGACTGAAGCACCTCTGCTCCTGAGGCATTCTAGCTCAGCAACACACTGCCCATTCTAGAGTCACGTGTCCCAGTTAAGTAAGACTGAGGCTTGTCTGGGGTTGGGGATAGGTGCACTGAAAAGTGCCCTTTGAAATGGCTTTTATACATGTTCCCCCTGGACCTTTTGCCTTCTGCTGGGCAGACAGCTAGACCCATGGTAGAGCATCTAGGCATGGAGCCAAGCCCAGATAGACAGCCAAGGCAGGAAATGCATATCATGTCTATCCCCTTATATTTGAGTTTAATCCACCCGGGGAGAGAAGAATTAGATTCCCT
>Mus_musculus_nonrepetitive:1669515263-1669517054
TTATCATATAACTGGGGAGAGGGTATTACAACTCAACATCTTATACTACCAGGTAAAACCTCCAATACGAGGAAGAAGTTGTATCTTGTTTAGTCATTGGCCAAAGAGTTTCCATAACATCCCTCCCAGGAAGTAAGTAAGAATCACAGGATATTGCTGAGGCTATTGGTTCCTCTTCACACCCTAATGGTAAGTACCTATTATTGCAGATAACAATTAGAAGCCTAGCTGATACCCAGCTAGAAGATTCACTCCTGCTAGTCCTAAATAGGATGTCTTCTCAAAATTCCCATTTCATACCTTCTAGGAAAAGAAAATCAACTTTCCCCAAAGGAGTATATCAAACCCACTCCTGTGAAGGTTTCATCCCAGAAGTAGTTGGTCAAGAACATGGCTCCTTGGTATTTGCTTGTGTGCTCATAAGGAGAAAATCCATAAAGTTTCAACAGCATTACTGCTTAAACATGAGAATATGCCAAAGTGGATTGGGGAAAGATCATGAGGCCTCAATACTACACAAAGAACTCTAGGGAATTAAGGGATGCTAAGTATGGGAGAAACAGTCATCTATGAGGAATAAAACCACAACAACTGGTTATATAATACTATATGGTCAGCTCTGTAAACACATACAAGTAAGTATTTTACATCAACTAATGTGAAAGCAAGCCATGTATATTTGGGAAGGGTTAGAGGGAGGGATTGGGAGAGAGAATGCTTTATTTATAATCTCTAAAATGTAAGAAATGAAATCATTGACTAGTTGTGTCAGTAGGGTGATGGAAATATTTAATTGATTAAGGATGTAAATATAAGCTCTGAAACTACCTTAAGAACATGGAAAACATGTCGGATAATAATTTAAGTAGGACAAATTATCAACCGGTTTGTTAAAAACTTAAACAATGTCCCTAACTAACTCAAGTTAGGCAAACATATGAAAAGAGGGTAACTCTTTCACACTATTAGGCAGAAACTGTTAATTATATCCATTATGGAAATTATTATGGAGCATATGGTCCACTAATTCTATCTTTGGGTACACATCCAAAGGAAGATATTCTGTAAGTTTATGTTTACTTCAAGTCTATACAAAATAATGAAGAGATGGACATAGTCTTGATATGCATAATTGAATAGCACTAGCAACATGGATTCAAGTAGAGTATCTGTTTCAAATGTAGGATCTAAAGAAAAATGATCTTGCTAAGGACTGATGAGGTAGCTGTAGAAATATTGATAAGTGGATCCTAAGTTATAGTCATAGATAAGAGAAATAGGTTCTCCTATTCTATTCTGCATTTGAATGACTATTCATATAATGACAAGAAATAATCTTGCTGATATGATCATAATGAAATTGAGGGATGGATATATCTATTCTGATTTGCATGTTCTGTAACTCGTACATGCATTGAAACTACATAAGATGTGAATCTCGGAATTTGAAAGAAATCTTAAGAATGTACTGACTTTGATTCTGTCTTTATCTACTAGTTAATGTATAAGGTAGTCAGCTGACCAGATTCAAAACATGGTGACTGAACAGATGCATTGAAAATGATTTGTTTTTTCTATTATCAAACATTTCCAGAAACTTTAATAGAATGAATATTTCCAGAGAACTTCAGATAACTGCCTGTCAGGTGATCTGTCAACATCATCTTCAGAATTAATGTCATACTTTGTAAATCTATGGAACTAAAAGATGCCAACTTTTAAAAGGTGAGAAATTTGCTTAGGAAACAAACCAACATGTACAAAGTCTTAAATTGTTAACTTTGTATTTTG
>Mus_musculus_nonrepetitive:465704967-465705440
ACATGGATGGAATATCCTGGCAGTGGGAACATGCAACCAGCCACTCTCCTCATGGTAAAGGCCCACACACTAGGGGCAACCTTCAAAGGCGTGACCCCAGCTACCTGGCTCTTTCCAACCAGGTTCCACTTAAAGTGGAACCTTCACAAACCAGCACCATTAACTCAGAGCCAAGCATTTAATTCATGACCTGGCAAGGTTGCACGCTCGAATCGCAAAAGAAAGACATGGAAGCCCCAAGAGGAGAGGAATTAGGAGAGAGGTTCATGAAGGGCATTGGCGGACAAAGGTAGAGAGGGCAGGGCTGCCCAGGCGAACTGAAGGCATTGGGTTGGTGGTGGGCTTGGGACAGGGGACAGTGTTGTGACATGACAGGACAAGGAAGATGGCTGTATAGGAGTGGGAGTCAGGGACAAATGGATTTCTTAGAGTTTTAAGGTTTTGGAGATTGTAGGTGTACATTATGTCGACTT
>Mus_musculus_nonrepetitive:1168368090-1168368662
CTTTGTACGTTCTGTCCACTATTTCATTTGGTCTGAAATCACTGGAATTGCTGATTCCCTGCGGCACCTTGGGTATTTGCTACAGCAACAGAAGATGATTGGTAAAAGGGCAGAGCCCTCAGCACTTCACACAGGTCCCACCTCTTAGTAGCTCATAGTGGCAATGAATTCCAATGTCTTTTGTAAGGGGCAGACCATATCTAATCTTCCCCATTATATATAACTAGGAGAGTACTCAGTCATCCTATTTGCCTCTATATTTGCGTGGTTGATCCTTAGGTGAGTCCTGTATTCATCCTGTCCTTTGTAGTTCCAACCGCATGTCCCTTCTGCACTGAGGCGCTGTCATTGTTAGATCTATCTGTGGGGTTCTGCCCAGTTGCTGCTCTAAAGCCCTTCTCAAAGATGAGCATCTCCACAAGCCTCCCAGCATCACAGCAGCCACCAGCTCATGAAAACCCGGTCTTTTTCATGTGAAGTGTGATTTTGAGCAAGTTGCTCTGAAACTCCATTTCTTTCCTTATAAAATGAAGATTATGACAGTAACTCAGAGACTTTTACTGGGATTAATA
>Mus_musculus_nonrepetitive:1581238619-1581239100
ATATGGCGAGGGGCTTGAATATGTGGTAGAAACACGGCTATTATTACAAGGGCTGGTCAGCTGTGGGAAGCAGGCCACCTGTTCAGGGATGGTGGGGATTAGCAAGTATTTGCACATTAAGGTAGCTACCACCTTGGGGCTTCTGCAGTCCCCATGCCTTCCTTCTGGAATGTTCCATTCCCCCTCACAGCTAGTGTTTCACCATCACCCAGTTCTTAGAAGCATCAGGGAAGTCTTCTTAACCTGTGATCGAACACTGCCGACCTCAAGCCCAGCGCTGCAGCAATCAATGGACCAGAGTCCTTGGCTTTAGTTTCTTCTTAGTGTTTTCATGATTGAAGTCATTTACTCATGTAATCTCTGTTTTATGGCTGGCTAATTCCAAAAAGCAGACATGGTGTTAATCTCTTCCATCGTAGTAGTTTAGCTACTAAGAATAATGCCTGCATAGATGCCATAGGAAAAATGAGTCGGCAAAAAT
>Mus_musculus_nonrepetitive:994247028-994247339
CATTTTTTGCTGTAAAAACACATTCATGTGACTCCTGAACAATTCTTTGCTTTAATTGTAGTAAAATTGAACACACTATCTATGGGGCCTTATTAATACCTTGATAAGGTAATTTCTCCTAGACATGGAGTAATTATTAAAGACCTGTATTTGACAATATATGGTTAGAGTTTATTCCTTTTTCCCATGCATTTAACAACTTTTGTCCTCTAGAAAGCCCTTTCATAACATTAAAGCCAACCAGCTTTGAATTTAAGACAGTGAGTCACACTCTGTTTTACAGACCGGAAGTGAATCCGTGAGTTCTGGAG
>Mus_musculus_nonrepetitive:1097647577-1097655258
TAAGTCAATACTCAAAAATGTTAACAGTTTTAACACTTGGAGCATATAACGATGATTGTGACTATTCACTTAATGTAAAATAGTTCCAAAAAGTTAGATTATATAGTAGACACTCATATTACAAACTCTATGACTCTTGTACATTCAACTTTGTCATATTTTGTCTTAATGCCAACTGTGTTTATTGACTGTTGTAAAGCTTATTCTAACTTCATGCTTAGAGATATACTGCCTACTCAATCTTTTACATTGGATATATAGTAGCAATTGCAAGCTAAAACCATGTTAAAAACTGGACAGTTAATTTATCTTCTAAATCATAATTTTTTACACCTTAGTTGTTATGACTTTATTGGACAATTTAGTATAAAAATTACTCTTTCTTCATATTCTGCCATGAAAATATGAGATTTTAAATTCTTCTAATTATTTTAGTCACTGTCACCTTAGCTTAAGCCATCACAATCACTTAAATTTTTTGCATTTCCTCTAACTTTTATCTTTGTTATCTCATATTACAGTCTAAACAGAACAGTTAGCATGCTCCTTTTAAATTGCAAGTTATGACACTAGAGGGGCAAATCTATCACCCTGGGTTTGAGTCTCTGAATCCACGAGGTAGAAGGAAAGTACTGATTCCCACAGGTTATTATCCCATCCATTGTCTTGGAGTCTTGGAATTCTCATACACCCACATCCATACGCAACTTAGATCCTGTAAACATTCCACTGCATGGACATCAGAAGTCTACAATTATCCCCATCCTGTTCAGAATATATAGTTCTTACAATGAACTTGCAAGAACTCCCAACTTTGTTTGAGGCACACTAGATTCCTTGTTCTTCATTGACCCCACAGCTAACTCATTTGCTAAAGACATATTTTCTCTAGATATACATATAGGGCAAACTCCTTTATTATCTTGTAAGTTGTTCTATAGATTAGATCTGTTAAATCAGTGGAGTGTAACCTTCAGCTGATATTGTGCTTCTATCCCCAACATTGTGACCAATTTTAAAGGAATTATATCAACCAATATATAACATAAGATGTTATGTGTCCATTTTTCCTCTCTAGATTGCAAGGACTTTTTTTCACTGCTATAATTTAAATGTAGACTCATTTTGACTACGTACATTGAGGTTTTTGAAGGATTAAGTGTCTAGATTCAGTTCACAAGAGGAAGACTAAACAGATCCTATTTCAAGGCCATGAAGTCTTTGAACTATCCCACGGGGTTATGATTAGTACCTCAAGAGAAGTATAACTACAAATAACTGAGAAATCCTCTTCAGGAAGAGATAAAAAGTTCCCTGAAGGAATGACTGACCTTGGAGGATGGGTGAGATTCCAAGTTTGTGAGACAAAAGGGCAAGACTGACTAGTAAAAGAGGGCTCGTAAGAGTGGCCAGGAATGTATCAGAGGGATTAAGTAAGGCTTGCTCTGGGAAGCCTCAAATGTGGGCTTGGGGGTGGTGATGACTTCACATTTTGATTAGTCACTAGGTAGCTATTTGGCATCTTTTTAATAAGGGGAGAGGATGAGGATCATTACATTAGTTTTGAATGGAATTCATTCCCAAGGAGAGATGGTAAGTTAAGAGTATAAGCATCTACGGTAGCCCAAAAGAGAAGTAAATTGGGCTTCCTAGACATTAATAAAACTGTGGAGGCAATGAAAATCGAACAGCTATAAATTTAGAGTTGCCCTGGTTCAGTAGCTAAATGTGGTAATCAAGGATTTGAGTGAACCTTTAGAAATAGCTTTCAGAAAATCAGACAGAACTAATTTATGGGACTGTATCCTTTTCTTAGATGCTGTATTTAAACTAGTGAGAGATGCAGGTACAGAAAAGCAGCTCTCCATTTGGCCTGGAGAATAGATATCTTCCTAGAATTCTTCTGTTGTTGTATTTGCATTCCTATCTGAACACATATATCTCTACATCTACCTATATATGTGCTCATTGTATGGGCCTTATATCTCTATATCCCATGAATAGCAAAACATATTTGGTTTAACCTTTTTAAGCATTAGTGTGGTCCACTGAGTATCCAAGGTGCAAATTTCACTTTCTGCTGCTTTTATTTATAGTCCATTCCCCTCTATCATCCATAGTTGAACATCTCTGTTCACACATAACTTCCAGCAGCAATTGTTCCCCAGGAATACTGACTCCTAAGGAACATTAACAGCTGTAGTTGCCCCCCTTTCTGGTGCTGCTTTTATTACCTCATTCCTCTTCGACTAGGTCAGGACAGGACCACCATGATGGGAACTGAATTAATCTACAGCAGATGAAGAAGGATAGTCTGTGCAGCGTCATCTCTTCTGATACACTTCAGCGTCTGACCTTTCAAACTGACAGGATGTTCACTGCTGGGGCTGTTTAAAGACATCTATCTCTGCACAGAAAAATGGAAGGCAGACATAGAAGACCGACTCATATTTGTCTGTGAATCAAGCTGTCATCTTTGTTCTGCCGGAGTCTGTTATCATGTCTGGACAAGTAATTATTCTCTAGGTTAGGTTCTTACAACCTTGAATTTTTTAGGAAAGTCCTTGAGAATGAAACAAGTCACTTTCCTGCAGCTATGGTCTCTGCATATTAGTGAGTTATATGGTGGCTTGGCAGCTATAACAGCTATTAAGCATCTAGACCATTAAGTATGCAGTTCTTTTAACTTTGCAGGAGTTTTGCCTCCATCTGTTTCCTCTAGTCATTAAAATCTTTATCTAGTTCTCCTACTGCATCTAGGCAACTGGCAGTTCCTTAGTGGGTGCTGGGACATCAAGGACATGGTGGGTAAAGAACAATATACCCTCTAGTTCCCTGCCTGTTCAAACTGGAATCATAAAGTAGGATGGAAAGAACTCATAACTCTCCTTTGTCCTCCCTGCAAACAAGGGAGCTTTTGTATGTTGCTGAAGAAAACCCAGTAACAGCTCTGCAAAGTGAAGTTGGTTGTGAAAGACAAGAGAAACACATCTCAGTACTAGAAATGCAAATCCACACTGATACAGCTCATCTGAGTTGTTAAGCAAATCAACTCTGAATTCAATAGTTCCAAGTGAAAACCTTAGGTCAGATTTCAGGGGAGAAAAATCCTTGGTGAGAGACTTAATAATGCATAAAGAGCCTGACAGCTCCTACAGAATTCTGTTTGAAATTGAGAATTTCTAGAATAAAATCCTCATTACCTCTCAGAAGAAAAACCATTTTTAAGAAGTTAGACAGTGATTCGGTCACAGGTTTGTTACTGAAAATTCAAGGTTGGATGTCTGAAGACACTAAATCCCAACTCCGTGAAGTCAGGCTCATCCACCACCAGAAAGACATTCCCAAGCAGAAACCCATTCTACCCTTCCCATCAGAACCAGTAGACTCTGGCACATTCACTGCAATTTTAATCTTTAGACTATCCTTAGCAGTATCAGGTCATGGCCTAGCACCCGGGAGCATCTGATTTTTATTGGAAGGAACAGGAAGACTAGAGCCAACAGCTAAGGGTGAAAAGCAAGGCGGCATTCTGCTGTGAAGAATGACAGAGCAGAACAAGGGGCTGGGAGGGCCACATGCTCATCTCTGAAGAGTTTATGACTCTGAACATTCTCCATTCTATATTTCCAGATAGGTGAGAGCCATATGCACCTCAAAAGAGCTTGAAAATTCTTGACATTAATTCATTGCATAAAATAATGGGTTTTGTTATGATTTTCCTATTGAATTATTAGGGAGTGCAAAGTTACCACAATTTTTCCTATGCAAATATAAGAGAGATACATTGAAGAAATGCAATCTCAATAATAAAACTAATTCACCCTGAAGACTATTCAAGATAAATGGGTATTTCATGTGGGGTGATATCTTCATCTGAATATTTGGTAATAAAACAACATGTATGTTGTTTATGCACGTGTTTATGAAGGTCTGTACTTGACAGCAATCCCAGAGTGCTACCAATGTGAAAGAAAAATTCTTATTCAGGATTCCTGGGTCCCAAGGATATTTGGGAACACTTGCAGAATAGCTACATGTTGTCACTCAGCACCATTCTCGCCTATGCCTTTTCCACTTGGGACTATAGCAGGCAACTTGTACACATGGCTGTTGAATTAAAAGTTGGTCTTCTGTTAGAAAATCAATGCCTGGGCATCAGCTCTAGAAGACTGATTACTTCCTGTGGGGAGGTTTTTGTGCTGCGTGATTTAAACAACTTAAAGAGGTGAGAATGAGACAAGAGAACATTTTCACCTGCGTTTTGCCTTAAATTTTCTTATACCAATAAATTTTCTTCCTAATCTTTTTGTTCCTTAATCTTCTGATTAAAGTTGTTTCTTAAAATTAGGCTTAAAGGCTTTTTGAAATTCTTTTAGTGATCTGAGTTTCACCAAAAGAAAGGAGGCACCACCGGAAATAGGGTAACTGGTTGAGGTGATTAGAAAAGCCAGAGGGTTATCTTTCAAAAACTGCAGTTGTCAAATGGAGATTGGTCCTCAAGATAATTCAGGGTTCTTTTCTTTGTGGTACTTTGTTCTGTGCTTCAAAAGGAATCTTTGCATTTGGGGACAAAAATGGCATTAATTGAGTGTCACAGTGTGTCTTATCCAATCCTCAGGAAAGTTTTTATCTTTGGAATAAGAGTTAGGGTATGTGGGGGTCATATGTGAGGAGAGTGTAGGGCACATGCGTCGTGAGATGCCAGGCACTGATAGGCACTGCAGTGCAAGACAGACTTAAATCTAATCGGTGACTTTAAAAGGTAATTTTGCAGTTGAAACCTGTTTTCAGAAATCTGGAGGCATAGAGTAAATGCCCTTCCAATGTCATTACACTTCTTATATTCTGAAACACAGGGGCATGTCTAGGATATACTTGTTTTAAGGCATAGAAACATACAATAAGCACACTTTGTTTTATGAGTGTGCTGTGGTGAGCTTTCAGACCAGTGATTCAGAAAGACATTTCAGTTGAGCTGTCTGAACTCACAAACTGGTTCTTTGAATATACATCACTAAGTTTTACCTAAACTCGCCCCCTCTCATGGATGTTACCTAAGCTTATTGTGTAACCACTGCCCTTGGTTTATGAAAGGACATGTCTGTCTTTGCTCTTGATCATGCCATCTGCCCACAGAAGGGAAATTTCCAGGCCAGTAATTCTGTTTTGCAACATTCACAGTTTTGCTAACCCCATAATGTAGCAGGAAGAGAGCTATTGTATAACATACAGATTACTGTCTGCAAGTCTGTTGGGGGTTGAGCTGTCCACAGGGGGTCCTTTTAGAGAAGCTGAAATTGGATATTTTCAAGGTAGAGGCACACTCCGGAGGACTCAGGAATCCCTGACTAAGGGCACTGAAGATCCTGTGCGAGCATCACATTCATGTCCTACAAGGAACTGATACAGAAATACCCTTCTTGTCTGCCATAGCATTGACCCTGTGCTAAACTGACTTCCAATGAGAGCTAAGGGCATTTTCCAGACAGAGAATGAAGAAATCCTTCTAAATTCCACCGCTGTGGCTTCAACCCCGCTCCAAATAAATAGCTCTGCTCCAATCATGTCGGAGGAAGGTAGTACTGGGGATTTTCTAGTAAGTCATAATTCAATCCTTCATTAGAGGCCAAGCCATTCCCAGCAGCAATAACGGAAATCTCTGCTGGCTGAAGAAGAGGCCGCCAGACTACTATCAGAGCCTCTCTGTTTGCTATCAGTTTAGATCCAAAGTAAAGTGAGGGAATACAATAATCCCAATTAAGTGGAAAGAGTCCACCGGGGATACTCAGCCCGGGCCAAGGTAATTCAAATCAGGGGGAGAGGCTCCATTTAAAATGCACAGTCACAGGGCAGCCGGTGTCTCTTCCCAGAATACTTCCTCTGGGCTTAAGCTGATTCTTGGACTTGCAAACACTAGCGGTAATTGCCTTAAAGAAAAAGCAATTCCAAAGAACCAGGAAGCTGTTTTCAAAGAATCCCCTTCAAAAGCTGGAGGCAACAAAAGGATGAAGATCCTGAAACAGATTGCACCCAGCATACAAAACATTCATCCAGAAACTGGGATCTCCCTGAACAAATGTGTTGAATCTTATTTGGATATGCAGACAAATGAGGAAGGAGTCTGTTGTTTATGATGCCAGATGATCTGATTAAGGCCAAAGGAAGCTACAGATCACAGAGGGTCACAGATGCCCTGGTTAAGATAATCTAGAATTTCTGGTTTAAGTGATAAGATAAAAACAGCAGAACCATTTTTACTTCACCAGAACTAGTGTTACAGACCCATTACACAAGGCTGTTCTTGGAACACAGGATTGGCAGAGCCAATGAAACTTGGTACAGGATGCAAGCGCTACAGAAGAAACACTCTGCCTGTCAGCATCCTAAGGCCAACTAGAATGGATAGAATCCTTATGGAGTCCATCTGCAGACAATGCCAATCACATCTCTTATCTCCATGACAACACGCAGACCTCCACATTCTGTCATTGTATATGATCATGTGCCAATGTCTCCAACAGATCCACCTGTGACGCCTTTGTCACACACATTCCATTCCTCTATTACTGTATCAGCATGAAATAATGACTTTCAAATTAAGTTTTGTCTCCTCTCTTTTCTAAAACTCGGGAGTTACATAACCAAGTGTCTGTCAAAAATCCCCTGAAGTTCCTAAAGGCATCTGAAATCAAATACCATACTCATTATTAAATTCATGCTTTTGGGCCCTCCGACTTTCCTTGTAACAGTAAACTCCAATGTGATATACATGCACGGGAGCTTTTGGCTGGGTGAGGACTTGAGGGTGGAGCTCTCACTGCAATAGAGAAGACACAAAATAAGAGTACACAGGAAGTGAGCAGTTCTCTACAAGAGCCAGGAGCTAAGAAGGACACCCATCTTGATGGCATCCTTAACTTCTTAGAGTTTAGATCAACAAGAACTCAGTGTGTGCCACAGACGAAATCATTCAATCTGAGTTTTGTTCGGGTAGCTCAAGTGAGCCAGTTCCCAGTGTATCCAAGCACAGATTTCTGACCTTTCTTCTCACTTTTCTACATTTGCATTGAATGTCCCTTTATCTAACTTTTTAACTCATCTAATTTGGATCTTAGTCTATACTATCTGGATCGTTTTAATAGCCTCAAAAATGACCTCTGTATCTCCAGGCTCTCTTCATTTGCACCACACCCCCACTTTTGAAACCTTTGTAGTGATAAATCACCAATCCTTACACAATGTTAATTTAACTGTGCTGAGAACTTGCTTAAAAAATCCTTCAATGACCTTTCACTAATTTTAGGAAATTAAGAGGAGTAATGATTCCATATTAAGACTTATTTTACTGTTTGACCTTTGTCATTTACTCTTGTATTTCCCTAGACATAGTGCAGTTCTTCTTATTTTGCTGACCACCTCTATTGCTCCCTCTACTTGAAAGGTTACACACTCCAAATTAGCTTAGTTCAAATGTTACCTTGTTTGTAAAGCACTTTTAAATGAGCAGTGGTAGAACTGTGTCAAAGTTCAAATTTCCAGAATAAAGTTAATACTAATATCTAACCCTTTAATAAGTGCATAATCTCAGTGGTAATGTATTAAAATTGATTTCTAGTCCTTTAACTGAATTAAATAGAAGAAGCAGAGTAAAAAATATTTGGGGGGTGCACTCATATTG
>Mus_musculus_nonrepetitive:370863583-370864327
GCGTGTGCGCCCCTGTCTGCCCCGTCCGCCCCCTTCCCCTGAAAAAATAACACCAAGAAAACACACATGCTGTGATCCCATATGTAGCAACACAGAGAAGCCTTGGTATCACTTACTTCTCAATTGCTGGTAGAGTTCCTGATATTTGGGTCATGATCTGGAGAAGATAATCCACCGTGGCATGAAGGCACGGTGGTGGACTGGCTTCTGTGTGCTGCACCATGAGTGTGGGGTAACTTGTCACATTGAGAAGTCAGATAGGGACAGTGCTCCAACGAAACACCTCAGCCCCCTGGCCCCATTCTTTGAGTCAAGCACCACCTCCTAAAAGTATCACAACCTCCCAAATCAGGGACATTAGCTGGGGACTAATGGTTCAGTCACAAGTACACTTCACATTCAGACCTTCTTTTGTGACTCCTGGGGCCATAGGCTTATGGCCTGGAATCTGGGCTGGGCTCTACCCCTCAAAGCCTACCCTAGTGGCCTCCTTCCTCCAGCCAGACCCACTATGTAAAAGAGATCTTCTACTTTAGTCTCATCCTGTTCTCAAATTCAACTCTAGTTGAGGATGAGCGGGAGAGCTTCCTGCCACTGCTTCACAAATACTGAGATTGCAGTAGTGAGCCGTTACGTCTGCTTTAAATGATTTGCTTTCAAATTATAAAAACTAATCAATGGGAGGCGTAGCGGATGTATCTATGAGTTCAAACTAGTCTGGCCCATCAGCATGCATCATTAAAC
>Mus_musculus_nonrepetitive:1345662798-1345666495
ATGCTGCTTATGTAGATTCTGACCTTTGACATCTGTCAGCTCAGCTAGGTTAGAGCTTTATTTCCTGAGGAGCCAATCCCTGAAATGCTATCTATCTACATTTGCTCAGGACTGGAATTGTTACTGGATGAAATTTATGACACCATTTTTGCTGGCTTGGACCAGGCCTCGACCTTCACTCAAAGCACCATGTACCGGATATTGCAGAGACGATTCCTGGCCATCCAATTAGTCATCTCTGGCAGATTTCGGTGTAAGTAACTAGCTAGCAAGAGGCATGTACTTCTACTGTGAAATCGAGTGAGGTTTTGGGGTTATTTTCATCTGCATGGCTGTTACATCAAAGTAAGTTTAGGGAGTTAGCTCTGAGGCAGCATACATTCATGCCACTATGAATGCCTCCTTTGCTGTGTGGTCTCTTCTAGGCCCCACTAAGTGTGAAGTAGAACAGTTTGCTGCCACCAGATTTGGTCATTCTTACATCCCGAGATGCCACAGAGATGGTCACTACCAAACAGTACAGTGCCAGACAGAAGGGATGTGCTGGTGTGTGGATGCCCAGGGGAGAGAGGTCCCTGGCACTCGGCAGCAAGGGCAGCCTCCATCTTGCGGTAAGTTTCCTCTCAGGGGTAAACATTCTGCTCTCCTGAGAGCCTGTTACTGTCTCTGTTTCTTCACATCAGTCTCTCAGGAGCTCACTAATCAACTACTGACTGAATATCCCCCAGAGGTCCTTCAAACTGTGTATGAGTGAAGGCAGTCTGCTGCTATTAACTTGCAGTGAGCTTTTGGTCTTGTGTCAGATATAGTTACTTTCTCAAAAATCCTAAGGAATACCAGGGGACTCATAGATAACGGAAAAAAAAGAGAGCTGAGTTTTCATGTCCTCTGGATGGAGTGTGCACAGGCAGCCGACACGGCCCCAAGGGAAAGCTTGTTAGGTCTATTTGAAAACACTGAGGAAGGCTTCATGGGTGAGGGACAGTTGCAGAGAGTGCCTGTAACAAAGGCTCTTCCTATAGGCTCTGAATCTGCAAGGATGGTAGAGACAATGTTGGAGTACAGAGCACATGTTGTGACACGAGGGAAAGGCAGGATGGAGCCAGAATGTAGCCCTTCTCATTACCCAGGCTTGGGCTTCATGCTGGAGGGTGGTGAGGCTGATATGAGGCCCATTCTGGAGAAGCCTGTTGGACTGCATGTGGGATATACGCCTCCTGGCAGTGTGAGGGAGGAGCTGGCGGAAGCTTTGGATGTGAGATAAAGAAAAGTGTAAGGCCTTGCATTGGAAGTATCTGAAACCACCACCCAGTTACATCAAAACCTAGCGAATATTGAACCCCGAGGACCTTGGGTGAAAAGGAAGAGCCATGGCTTTCCCTTTCCGTGCTTGGGTGGGTTTGGGGCTTTCACTCTTTCTCGCTGTCTGATTTAGTAGCAGCACTTAACAAATACGTAGAGGGGCTCAGTTCTCAGCATGGAAAGGGAAGTGAAGCTGAACACTCATTTCCTCAGTGCTCCTGTGATATCAACTACAGGACACAGTGGCCTTGCTGAGGGTCTGTTGTTCCAGTTCTTTCCCTGTTGCTTGGTTACAGAGGGAAATTGGCTGGCTTCCTTTCTGGCATCTGTGTGAATCCAAGCTGAGAGTGGGGTGGCAGTTTAGAAGGTCTCCTAAGATTTGTGGGTTTGTGGAAGAGGATGGAGCTTGCTTACGTCCACCTATGTGAAAAGAGCCAGATGATGCCTGAGTTATTCTTTCTCCCAAGGACACTTACTCAGAATGTCTTGGCCATGCACAGTTGACTGAGTCGGTTAGGTTACCTTTTCACTAGCAAATGGGTGCTACAACAAGAGTGCCTGCCGGGTCAGCACTTTAGTGTTATAATATAGAAAAGAAGACAATACTGGAATATGCTGTGGTTTTCATGTTACACATCACCATAGAGAAAAATATCACTTATGTAAAGCACAGCTAGCATTGCTGGTACATGTCTCATTCTGAAAGAGACTATAAACTGGACACCAGAGGAACCAGAGAGTTGCAGGAAGAGCATATGGTGAAGCATTGAAGTCCATTGAGAGTTCCAGCAAGAGAAAGCTGGGAAGCAGAAGCCTAGCAACATAAATAGGACTTTGTTAGCAAACTGGGCTCCTAAGGCTGCCAGAACCAATCGCTATACAGTGGATGCCTGCAACAGCAGAAATTTGTTCTCTCACATACCGGAATTCTCATGCTGGAATTCAGAAGTCAAGGAGGGGACAGGGCCATCCACACTCCGTTTGGATATTGTGGTTGGCAGTTTCTGGGATTCCTTGGCTTCATGGCTGCATCTATCATGCTAGTCTGTGTGTCTTGACCCTCATGTGGCCTCTTTGCTGTGGCTCTTCTTACAGAGTCACCAAACATTGGATTTCTAGCCCACCCTAGTCTAGACATCATCTTAATTTGATTATGTCTACCAAGACCTTGCTTTCCCCAGTAGAAAATGTCCTTAGGGGACACTATTCAGACCAACACAAGTGTGGCCAGCTTTTCAAAAAGTGGGCTGGTATCTCATAGGCTTGCTGTAGGAAAGCATCAGTCTGGTTTGAGGTAGCCAAGTGGTCATGGGGACAGAAATACTTACCCTCAGAACTAGCCTCAAGGGGTAGATGTGAATACAGAAAAGGCATGATCCAGGTGGTAATGGCCCACGCTTCCACAATGTAGGTGTGAAACATTGAAATCTTCTTACCAGAGGCATGTGGACATGGTGGAGGAAGGGTCCGGAGAACTACTTGTTCCGCTAACTATGGTTTTAACTGTTTCATGCAGCTGCAGATCAGTCATGTGCCTTGGAAAGGCAGCAGGCCTTGTCTAGGTTCTACTTTGAAACCCCAGACTACTTCAGTCCGCAGGACCTTTTGTCTTCAGAGGACAGGCTCGCTCCTGTGAGTGGTGTCAGATCGGACACATCCTGCCCACCCAGAATCAAGGAACTCTTTGTTGACTCTGGACTCCTGCGTTCGATAGCTGTGGAGCACTACCAACGGCTTTCTGAATCCAGAAGTCTACTAAGAGAAGCCATCAGAGCAGTTTTCCCCTCCCGGGAGCTGGCAGGGCTTGCCCTTCAGTTCACCACCAACCCCAAGCGACTCCAGCAGAACCTGTTTGGAGGGACATTTTTGGCGAATGCTGCCCAGTTTAACTTGTCAGGAGCCCTTGGTACAAGAAGCACATTTAACTTCAGTCAGTTTTTCCAGCAGTTTGGTCTCCCAGGCTTCCTGAATAGAGACAGAGTTACTACTCTTGCCAAACTACTCCCTGTGAGATTGGACTCCAGTTCTACCCCAGAAACTCTCCGTGTGTCTGAGAAGACAGTTGCTATGAATAAACGAGTTGTGGGTAACTTTGGCTTCAAAGTCAACCTACAAGAGAACCAAGATGCCTTAAAATTTCTCGTTTCTCTCCTGGAACTTCCAGAATTCCTTGTCTTCTTGCAGCGTGCTGTTTCTGTGCCGGAAGATATAGCGAGAGATTTAGGAGATGTGATGGAAATGGTGTTCAGTGCTCAAGCCTGTAAACAGATGCCTGGGAAGTTCTTTGTCCCATCATGCACTGCTGGAGGAAGCTATGAGGATATACAGTGCTATGCTGGAGAATGCTGGTGTGTAGATTCCCGAGGCAAAGAACTTGATGGCTCGAGAGTCAGAG
>Mus_musculus_nonrepetitive:793272398-793277724
ACCTTCATTACTATTGATCAGAGTGTCAGCTGCTGTGGCACTGTGGAAATGAGCTGTCATCTGACCCAGCTCTACTTCCCTGGGCATACACTCACAAGACTCCCACCACAGAGATGTTGTGACCATGTGGTCTTAAGTTGCTCCTCCTGTATTTCACCGTGAGGCTTGATGCTCGTTGTGGGGTTTGCATAGATGTCCTATTTAGCAAATTGTTGGCTACTCCCTTCTAGTCTTAATTGCTGCATCATGAGTAGTTACATCATGAGGGATAGTGAATTTGCAAGATAGGATATAAAGCTTTCATGAGGCTCTTGCTAAGCTGTACTCTGTGAATTAATTTTCAGATAGTAAACTAGGCTCAGAGGATCAGAGTACAGTTTCCAGTTTGTACAGACATGTAAAAAGGAGGGGATATCTCTCCTTTCCGCTTGCATTCCTAAACTCTATCCTCCATGCTCAGTCTTCCTCCCTGCTCTCCATGCTCTATGTTCTCTATCCCCAGCTGCTGGTTTTTGGTTGAGAGTAATTTGTGTCTACAGTTGACTTTTGGTCTGGAGTTGTGACTTTAGTTCATTAGTTGTAACCATCTGGATGAGTGTATTAGTAAATGATGCCTGGCCAGAAGTTAGTTGGAGACTTTCCCTCATATCTTACAGCAAAGGAGAAAGATATGTTTTGCTTTTAATAAGTAACATCAACAAAGTAGCTTAAAATTTCCTCTTGCATCTAAGCATCAACACATCTGGCTGTAGTATGTTTCTTTTAATGCTGTGTGATACCAAATTGTGCTTAATATAATGGTTTAAAACAACACACTTTTTATCTCATTCTTTACTTGGGGCATGTGCCTTATGGGTGCATCATATGGCATGGTGTGGATATACAAGACAAAGGACGACTGTGGGGATTGGACTCGGGTGTTCAGGTCTGGCAACAAGTTCCTTTTAACTCACTGGGTCCTTCCAGTTCTTGATAATTGTAGATTCATATGAGAATTCCAGTGTGCATTTATACTCAGTTTCTACAGCCTTATATGGCCCAGGACGGCTTTGAACTCCTTCACGTCATGATGATCTTATAGGTTTGCATCATCATGCTTGGCTAATGGTAGCATCATAAAAGTACAATATAATAAAGCAGAGCTGGCTAATAGACACAGCCCATTAATTTTATAGACTGTCTCAGTTTAACATGCTATCTATGATTGATTGGGTGACTGGCCTGATGCATTTTTAGGCAAGTTCTCTACCACTAAAGCTGTGTTTCCAGCCTACGTCATGGATTTCTATAAAGCTTTAACATGACTTATCTATTTGTAGTCACTCATTACCACCAACATCCTTAAGAGCATGCTTGTTATAACCATACCTCTTTCTCCTGTCCCTCATCCTTAGCAACCACTAATCTGTTAATTAATCTATTATATAGTTTTGCTACTTCAAGGAAGTTGTGAGTTAGAATGTTGCACAAATGAAGTTATATAGTATGTATTTTTATAACCCAAACATAGTTTTGACTCTACCTAAAAGTCCAAGATGTCTAACCCCTATCTGAAGAGAGGCAATCCTTTTAAAACATGAACTACTCTAGAAATCACAGACGGAGCAAAATTGATTGAATCCTGACCTTCCTCCTCTATCTGCCAGTTGCTTGGATTGTAGCCCAACATGGCCAACAAGGCCAAATTTCTTACACAAATTGTGTAACTCAGAATTAACATTTAAGGGTTAAAAAGGTATATAGCCTTTGACAAATTGATCCACCTCATCCACTCGTTCTTTTACCACATATCTTGTACCACATATCTTGTGGTATGTGTTGCTTCAGGTGCGTAGAACACAGTTCTCCAAAGAGCTCTCTTCCCTGATGTAAAACTTAAGCTTTTCCCCTTTGATTCTGCAGTGATCTTCTAGTCGAAATTTCCAAACTACTAGAGAACAAAATAGCCTCTGCTGAGTTGCCCTGCAGCCTTCCTAGTCTCCTGGTTTCTGTCACTATTGCAATGATGAAGTGCCATGCCCACAAGCAGTGGAGCAGCCCAGGTGGTGTGAGGGTTGTAGGTTGTAACCCACAGGGTTACAACTGCTGCTCTTCAGGGTTGTGACCAGCCTGATTTTACAGAGCTAGTACACCTCTAAATGCAATGAACGCATTCAGTAACCTTTTAGAATAAGTTTTCAAAAATTTTTGGACTAGGATCAATGTTAACTTCTGAACATATTCAGTAAATATTTCTGAACATGTATGGAAGGGCTTGAGAGAGATGGCAGGATTTCATCAGGGGTGATGGCTTGGTAGGTTAGAGCCCTCGATGTGCAAGTATGAGAGCTGGATGTCTCTTTATAGCTCAGTGTGACTATTGAAACACATTTGGCAGGGCTTACTGGCTGTCAACTTTGTTGAAAAATGATGAATAAGGCAGAACATGCTAGAGGACATCAGACATCTTCCTCTAACCTCTATAACACCAATGTCTGACAAAACACCAGTCTATTTTGTTTATAAAGAATGTTAGTTACTATTTTAAACTGATAGTTTATAATGAGATGATAGCTCAAACTTAAACACCCTCGTACACAGGCAAACCATGGAGAATGATGACTATGATCTATCAAGGAAAGTGAGAAACCGAGGGCTGGGATTGAGGTTGTATACCACTACGTGCAGTGTGGGATGTGCCCATGGAAACTAAAAGAGGTTGTTGAGTTTTCTGTAATTAGAGAGAGCACCAAGCTGTGTAGCCCGTGCTATCCTCACAAGCACAACAGGCACTCAGCCTATAGCTTCTTATGTTAAGGATGGGTTAATGGATTCAGAATTTTTTGAATTTATTCTTTTCAGCAAGTAATGAACTTGATAAGTTTTTGTGACTTAATGTAATACATACTCTTCATTGGACACATTTAAAAAGTGATAGAAACAGTATATGAGATATATATGGTAAGATATATAGGGTGACTGCATGGCTTGTCAATGAAAAATTACAGGATTCTGGTATTGCAGTTAGCTGTACGTACCTTACAAGTCCTTTGCCTTAGTCTTCTGAGGCACCTTACTACATAGAAGTTGACAGGGCTGGGACTCAAACCTGTCTTTCCTGCCTATACCTCCATGTGCTGAGATGATAAGTATGTACCAGCATCCTTGGTTCCTATCATTCTGTAATCCTTTATTGATTCTTTCATTCCCTCTGCATAAGGACTAGATATATTTATCATAACACATATCACTTTAATTTCCTTGCCGTAGTAAACTACTTGCTATTTTAGAATATAACTTAAAGTGTAATTATGCTGTCATCTCACAAGTACACAGGAGTCAAGAATGAAGCCAGCCTTAGCAGCCTCCTATCATCTTGTACCAGTATCATCTTATCCTCCCATCGGCTCAGACTTTAGATTTTCTCAGGTGCTTAAACTGTCTTCTCAGTTGCCTTAAACTGTCTGCTCGGTTGACTTGCTCAGATCAATAGACAGTGCCCAGGAGCTCACTGCATTTGGTGGCCCATAGATTACTCTTCCAGTTGAGTCTGTATCCCTCCTTCACTTTCTCTCTTACAATTGCTTTGTGAAAGACACAGATTCCTTGAATAGTTTTTCCAAATCCCAGAATGCGCTGATTTGTCTGGATTTTACTGGTACATCTATCATGTTGGGCAAAATACTGTTGTCTTTCATAAACACGTTTAAGACTACTTGCTTGAGCTACCACATTGATAATTAAAATATAGACACTACTTTAAAAAGTATTACTATATCACTATAAACTCAATGTTCTAAATTGTTAGCTACTAGGGAAACCTGGATACTCCGATCACAAGATTAGCATTTGAACTTATAAATATGACAGTTCACAGATATGAAGAGAGGAAAGTGAAGTGATCGCTCCAGACAGAAGCTCTGACAATAAATCAACACAAAACGGAGGGAAATATTAGAAGCATGTCTCAGCTGGGTGTGGCGAGCTCTGAAGATGTCTAGGCTTACTGTTAACAACTAAAATCCCTTTACATTTTGGCACCAAGTTATTATGGAATATTTGCTTTATATATTTACCTTTTGTGGCTGGAGAAATTAATTAATTGGGAAGTACACTAAGCAAGGACCGTGCCACAGACCTCCAGAAAAACTGCAGTGTATTCAAGAAACTTTACCTTATCTCATGGAACAAAGATTGCAGATCCGATGTTCCATATCCGCAAATACTTTAAATGACGACATTTTCCCACATGATCCCACTGTAATCATGGGGGGCTACTACAGCAAAGGTTGTAGAGAGGAGGAGAACAAACTGTAACTGAGGGGAGTCTGAGAGGGTTTGATCAACGCAGACTGAGAAGTAGACAAAAATGATAACATTGTGAAATTACTTCCACCTTATGGGGATATAATATAAAGTCTTAAATTCCAGTAACAGAAGAACTGCTTGATCACACACTATCCTACTGATAAGATTAATTGTTAAGCAGTTATAATGTTTCAGTAAGATAGTGGGGATTGCTAAGAAGCTTGTCAGAAAAGTTAGATGGCTTGGAAATTGTCCTTGATCTGTGACGAGAGCCCTAAGGGGAATAAGGGGAAGAAAGACAGCAGCAGGGAATATTGCCTTGCTCATGTTGATTAGGTTTTGAGTCATGTACCTAGGATCAACCCAGACTACTGTTTATTTAAGGTTCTAGTTCTAGTCTCCAGATCTTAGTGCTCACCATTTGAAACTCAGCATGAAAAGAATTACATTCACATACATTTTCTCTACTAGGTTTCCCATTTCTTTACCTTCTCTGATACCAGAGCTTGGTCCAGAAACCAGCTTTTGACTCTTCTTGCAGCTCAACCACATTGCATCCTTACCTAATTGATCTCTGCATCTTTAAAAGGGCATTCTAGCTTCATTATTACCAATCTGATATTTTGAGAAGACTGCTCTATAAATTACTATGATTGAATTATTTCCCATATAGCATAGCTAAAAAGCATGGTCTCTTTAAAGAGGATGTCTTGTCTTCTAATCTATGTCCCCCTATCCAGTAGCAATGTTCCTAGTTTTTAGAGGAACAGGCTGTTGTGAACTGCTAGGAACTAAGTCAGGAGCCAGTGGGACCCTTAAGCAAGTCACTTCTTTCATACAAGTGTCCCTAAGTCTTAAATGTCAACTGGGTCAATGCATGTGAACTATTAGGAACTGAGAGAATAGTACTTGATGCCAAATAAGAAGTATTTTAGCTTATATCAATATTTTTGTGGTCATTTGCTCTTCTGTCCCTTCTGTCCTTCTTCTGTCCCCCTGTCCTTCTGTAACAACAGCCGTGTCTGTCCTCTCCAGTTTG
>Mus_musculus_nonrepetitive:683904358-683904968
AAATCACATATTTGCCTAATTGTCTTTTTCTATGTTATGCTACTAAACCCAAGCCTCTGATTTCTTATCCATTAATTATCACCAACACCATATTAACCATGCTTCCTTCTCTGATATCCATCTGTTGTAACTGTCTTCTGGACTTTGCATGAAATTTGAACCATTGCCTATGGTTGTCTATGCAGCTTTGATTGACAGTCAGGATCTTAGTCTCTCACTGCATTTTGGGGTACCATTTTTCTTTGTTAGTCACACCCAGTCAGCATTGGCTGTTCATATTCTTCAGATACTAATGTCCTCCACTTCGGAATCTTTTATAAGCATCTCCTGTGCTTGGAGCATGTTTTCTTCAACTGCTGCCTGACTCAGTCCTTATTTCCGTTCTGTCCTAATAAACATATCTTCATCTTTCCCTCTTCACAGCCATACTTTACTCATAACACTTTCCTAGAGTCATATTTAGATATGCCTTTCCACATGCATAGTTGTCCATCTTCCCTAGTAAATTATGAGCAATAGAGCTCCCTGTGTCAAAATGGCCCTGGTTAACCTAAATGGTTTACCAAACAAAATCAGATTCCATGAACCTGGGAAAGGCACTGGTAAGGAC
>Mus_musculus_nonrepetitive:51753403-51753974
GAGATGGGCGAGTTACCCAGAAGTATGTATGAACACATCCTCAGAAAACTCATTGTTTCTGTTTAGCTATTTGGCCACAGGGGTGATAAAAGCGACTTTAAAAAGTAGTGTTGACTGAAAGTCTAGTAATATTGTCCCCATTTACATTGAAATTATGCCTGCTTCCTTAGAACCCAAGCAATCAGAACTTAATGTAATGCTCTGGCCTGAGCCCTTAACTTGTTAATCCTTGATAGTATGTCCCAGATAAACTGATCGTACATCTCCATCTGCCACCTTGGTGAAGACTAAGAGCCAGAGCCCCACAATCACATGGATAACTTGTCACACCATTCCTCAATCTCAACCAGATTTTTCCTGTTGCCAAGTATCTCCCACCTTGAAATGAAAGCTGAACTTTATGGCTGTAGCCCTCTTACTACCTTGCCGTTATCTTGGAGAAAAGTGTGACTAGTACAGAGGGAAAAGCTTAAGACACCTCTTAAGAACCCCACATTTTACCTCAGCACACCATCCTGGAGTGACATGAAGGTAAAGGTTTTGTCCTGAAAGTACCTATGTCCCTAGGGGA
>Mus_musculus_nonrepetitive:1526872590-1526880185
TGAGAATATATTTGGGGAAATTTCCTTAATATTCATAGATCTTGGGTGTGTTCTTTGGGACTGACAGAGGACAAAGAGGCAGGAACAGAACTAAAACAATGTGGGAGTGGAGAGGCACTTAGCACACAATGAATTTATGAACTAGGAAGGAAGACTTCATCTTCAAATCCTACAGAACAATGCAAACAGCTAAAGCAGGGCCTTGCAGCTCAGGCAAGAGAGGTCAAAGAACTGCTGCCATAAAGTGGTGTCAATGGCTTGCTGGATGCATGTAATGTTCATTTTAAACTTGGGAAGGTCACCATCCTACTGGCTGCTGGTGATTGCAGTGATGTGTCTAAACATCTCACTTCATTTCAGTAAAACAGCACAGCAAGTTTTCCAAGGTCTTGACTTACTGTTGACTGCCATGATACTGGGCCAGTAAAAACCTGGCTTGCATTGCTGACTGAGTTCTTGATTTTTCCATTTACAGATCAAGAGGAAGGCAAGGGTCTCCTAGCCACGAATCCTGGGAATCCTGTGAAGGCCATACAAAGATACAAAGATTTTCCATTGTGTACAAACAAACACAGGAAGGAACATTCTCCTACCGAGTGTCTTACTTGTTGATGATCTGGCTTTTGATAACTAAAATCAACTGTGGCAGGGGAATGGGAACTAGAGAAAGCTTCATCAGGATTAACAGAAGAAGCCAGGGAACAGAGAAAGATTGAAATCCCTTCCCTTATCTGGGCTTCATAGAGCAAATGGGGCAGGCTCAGATCAGCCTACAAAAGCTGTCAGGAAGCCCTCCTTACCCGGGTTTCTAATGAACAGAGCACATGCAAGAACAGCCTAAGTACTGTACTGTGCTGGGAGAGGAGATTTCAAGAAAATATCCTTTGAAGGCTTAAGCCAGAAGACCCAACATGTCAGTGGCTCCCTTCTTAGCTTGCTAGCCCACATCTGTTCTCGAGCTGTCTCTGCTGCAATACAAAAACCTGGCATTAGGTGGTTTGTGAACTCAGATCCATGGCTTGGCATAAACTCTTACAGAAAGTTTCTGAAAGCCAAGAGGAGATTTTCCAAATTCTCTGGCTGTCTCACTCCTTCTCTGACCCTCATGTTTATCTTCAGAGAGATGACTCTTCATCTCCCTCCTTCTGGTAGCTACAGAGAATTCCATGTTACCTGTGCTGTTGTTTGCTTCTTAAACTTTTCTAAAACTGTTCAAGCTGCTCCCAGGGTTCTTTTAACATTATTTAATTAGTGTCATTGAGAACCTCAGAGGTGCTCTCATTTCCCCCAGTAACAATAACTAAGTAAGCTAGCAATGAGTACATGGAGGGAGACATGCAAAATAGTCTAATCTTGCTTCACAGTTTTGCTTATGTGCAGAAAACATCCTGCCACCTTAATCTAAATAGTGTAGGCTTCTAAATTAACATTGTGGCATAAGACTGTATTCTATATTGGGTAATCTCACTGCTTTTTCAAAGAACATACCACCCTTCAGCCTTATAACTTTGTGATGTCACTTGATTTATCTCATGGGGTTCAGATCATACCAGGGGCCGCTAAAACCACAGAATGTTAAATTATTCCCCTACTGTAGGACTCAGTGATCGATGTGATCAATGCGTGGATTAGGACTGTCTATGCCCTCAGGTTCTTAAGATGAGAACTGACATGCCCCAAATACTCTCTCAACTTTGGCAGAATGCTAAACTCACAATATCCCGCCTGTCGTTCCACAGGAGTTTGCATTCTGAACAAGGCAGCAGAGTATTATTGTCTGCAGTTCACATTTGCACTGTTGTACGGAACATTTAGAAAACAGCTTAACAACCCCTACAATGTAAATACATGGTTACTTACTGATTACTGTCTTTCATTCTTACATTGTTTGTAATTTGTATTTTAAGTTATTATTGAATTTGTCTGATGTCTACCTGATACCAAGTCCTAAGCTACAATTATGGACCAAAGAACTAAAATGAATCAATGCTAAATTGAGAAGAAGGAATAATGTAGAGAACTGGAAAAGGAAAATATCACACTAAAGACTCATCCAAGATTTCTAAGGCACCCATGTTACACATCTTACTTATCATGATTTCTCCCTTGATTTCACCAAAACTCAATCAGGAAGCAAGAAGATTATTCAAGCTAATCTCTGTAATTCACTCTCATTGTGAAACAAACTCAAGTTAAACTGTATTTGAAATTACAGGACATGTTTCAAAAATAGGGTGTACACATTTGGGAGAGTTAACTACATGGAACTGTTTCTGACCTTGAGAATAACTCAGAAATTAGGGATCTCTAACTTGGGAATATTGGGAAAATCAGTAAAATAATTATGGAGGTAAGCATGTCTGTAGCTTTCAGCATATCTAAACATAGCTAAAGAATTAGATGCATCTTTTTCTGAAGGACCCATTGAAAGACTCTTTACCAACATAGAATAACGCCTCACAATAGATGTGCATTTTCCTTCTCCATGATACCAGTAAATGACTGAGTAAAGATAGAGACAAAATCAATAAATTTTTGTTGTCTATATGTACAAATCTACAAAAAAAAGGTTAATTTAAGAGTCAGATACTGTAAGAGAATAATAACATAGTAAAATTATGTGACTATGGAGAATTAGAGAATTAGAGAATTTTTCATTTACATGAAAGGCATTAGAACACTTGCTGTGTTAACTGAGAGGAACACAATGAGTGAGTGGATAGTGAATGAAATGTGGATAGGCTGGAAAGAACTGTGTTGTGTGTGCCACTATGAGAGATTGGCACGGGCTGAGATGGAGTGAGATGCCACTATCCTAATTAGGTCAAAAACATATGCAAGCTAAAGCAGAATACTTACCTTGGCTGACTCCTTGTAGCTTAGACCTCAGACTAGAAACCAAGTTTAGCTGACTACTGTGCACATTGTACTTTCCTTAGGGTAATAAGTGGAAAACTTCTTGACATGGAATGGTGGCAGCAAACACATGAAAACATGAAACCAAACCCACAAAACTCAGCTGAAGTACTTAAAATTCATATTTGCCATTGTAAAGCTTGAGAGCCTCTTAGGGCAGATTTTGGAGAACATTCATTGTGCTTGTTGAAATAGTAAGCTTACTGGTTTTATTTTCAAACCATACAGACAGGAGATCAAGGTATAGACTAGTAGAAAGTGGCTTCTCTACAGTAGAGAATGCTCAGGGAATTGTGGGAATAGTTTGGCAAGGAATTTGGTATGAACTTGTCCCCACTTTCCTATTTCATTTTCTGTTAGTTGTGAGGAGCGACGAAAAAGATATTCTCACATTTTCCCAGCGTGATTGATCATTTGGCTTCCACTTTAGTGTAAAAACTACAGAAAAAAAGAACCTATTTTTTGATATCCTTTTTCATTGGTACACAAGAACCCTTTTTCAATGTTGGCAGGCTTGTTATGCTTAAGCATTTTAACATCCTTGAGGTTAAATAAAGAGTATATATGTGAAAAGGCCAGCAATTATTTCTCTCTTTGTTTCCAGGCAGAGATCAGCTGAAGGACTTTGATAGTTTGCTGCTGGCAGTTATGGTTCTAGATGGAAAAGTGACTGCTAACTTGACATGAGACTATGTAGCTGCTGCTTTCTATTTAGTAGTAGCAACAGTAATACTAACATAATTATGCAATCTCATAATTTCTGTCTAATTATATGATAAGGACTCAAATATTATTGAGCAAATGAGTAAGTCTAAAAATACAGTGATTGATTTTGTTTGATGGAGGAGGATAGTTCCAGTCTGAGAAATGTATGACCAACTTGATTGAGAAAGCCTTAGTGAACAATAAGTAAAGGTAGAATTAGTAGTATTTGTGTCATGGAGAAATTATTGCAGGTTGTCAATTTTTCCAACTGAATTTTCTCTGAGCAGTGCTAAGATCCTAAACCATATGCTAAATTTAACTCAAGTTCTCTTAAAAATGTCCAACTTTTGTGAGCAAAGTAGTCAGCAGTCTGGAAAGAACAAGTCTACTTACTTTGAGCATAGTACAATGTGGTGAGCGTATTTACAGTACCTACTCTTACTATAAAACAAAGATAGCTAGGTTATGAGATTTTATGTTTGAGTCAATGCTAATAATATGAAAAGCAGCAAATCCTTAATGATGACAAGGAAATGGTCAAAAAGACTTAAGTAGTTAAATTTTCATCTCAGAAATACAATATGACCAATTATATGTTAACAAATTTGATAGACACAGACATTAGTAAGATTGAATTATGAAAGAAAATGTCTGAAAAGATTAATCACCAGAATAAAATTCAAAGAACAATCTAAGACCAGGTGCCTTCATAGCTGTAATCTACCAAAGATTATAAACTAAAATGACATCTCCTACGTCATTACAACAGAATAAGAAAGAATTCCTCCAAACAAATTCTATAAAGTTATTGTTACTGTAATATAAAGCTAAAATTCTTGAGGAACATATATACAAAAGCCCTCAACTAAACATGAGCTACTGATCCCTATAGATACTACAAAGATTTTTCTCTGTAGTCAAGCAGGATTCATCCCTTTGATACAACGTTAGTTTAAGGTTTCCAAGTTGACAAATAATACAATGTAATCAATGGCACAAAGTACAAGAAAAACATGATCTTTACCATACATGGAGCAGAGACATATCATAGAATTCAGCATTCTATCACAATCAAAATGCCGAACAAATTATGCACAAAATGAACAACTTGAAGTAAGGCAATGGCAACTCTAGAACTCAATGGGAAAAAGTTGAATGCTTCTCCTTTGAGATCTAGAGCACTGGAAATATGCATACTTTCACCACTTTTACTGAATGTAGTGCATATAGACCTCAAAAGTGAAGCGTCAGTACTTGCAGATGATATTCTTACCTGGGAGAAAAGAGCTCCAAAGATTTCTGCTAAAAAATATACTTAATTTGAGGTCAGGAAATTTGCAGCAAACAAAAGGAAGATATAGAAATATATCATTGCTAATACTTCAAATGGCAGATTCTTTGCAGTAGACTATTTAGGCCATAAGTTAATACATCCACCACGGTTATAAAACATGTTTGAATGAATTATAACAACAGAGGTGAGAGAGTTCTAAAATGAGTGTTTTGAAACACTGGTAGAAGAGATTGAAGAGAACCCAAAATTCTCATGACTGGAAAAATCCAATTTCTTTAAATGCCTTTACTACACAAAGTGATGTATGGATTCAATGAGATCATTATTAAAATACCAATGACACTGTTCACAGAAGGATGAAAATAGTAGCTAATGCCATCTTTGTTAATATATTAAAACAACAGTTTTTATATGACCTGACCTTAAAACAGACTAAAATACTATAGAAGCCAAAGCAATACTGTAATGGCACAGAAAATAGATGAAATGATAAGTCAGTTTTGAGGTAGGTTCTCAGTAGGCGTCCCAGGCTGACCTGTCTGTGTGGCACAGACTAATCTTGAACTTATGTTGCCTGTACCTTTTCTGGGTCAGCCTCTCAAATCCAGTGATTGTCGCAGTAAGCTACCACAATGTTAACAGTCTACAAGTATGTGATTGAGGGCTTTTCTATTTGTGTTCTTGGAATAGTTGTGTGTAGTTGGAATAGCAGCTTTTAGATCTTCTTCTCCTTGTCCTTCATATGCAATTGTCAGCATTGAGTTTGGTTATTAAAAAATGCTATGGCTATCATTTTGTTCCTTGCTTCCCTAGCCTTGGATTTTGAAAAACAAGGACTGTCCTTATGTGATTGGTGTCTCACCTCAGTCTTTCTACACTGGCTATGTCAAAATGCCAAATGACAGCTTCATTTGATTAATACAAGTTTACATTCCTTCTTTGGAGGAAACAAGGGAAAGGTTTTGCTTCCCCTGAGACTGGGTTTATAGAAGTTGTCTGGGTTCTCTAAAAAAACCAGCCAGTGTTCTTCACTTTATTTTGCATTCTTACATATCTTACTACTGTCTCTCAGGGCCCAACAATGTACCTGGAATATTCTAAACTATGATGGTAATACCTCCTATGATGGTTAGAGAATGTGCTGTCTTCAATAAGCTTGTCTGTGAACGAACACACCTTTCATGAGCCCTCTCACCTGTGTGACCATCACCAGAAAACAGCTACAGAAAGAAAATCATGCTCTGTGGTGGCCTATTAAATGGTTGTTTTGGGCTACAAAGTTTTAATTTGTAGCATTTGCCAATTTTCAGGTCAATAAATATACCATGCAAGGTTGATACAAGGTTCTCAATAGTCCCAAATACTTGACAACTCACTCTTGCCGGCTACCACAAACTGACTTTGGCAGAGGTTCTCTAACCATGTATTTCCCAGGAGGGGAGGAAGCCGACCTCAGTATTACCTCATTTATCTATTGAGATTAAGTGAGCCTAATTACTAAGAGATCAATTGTCCTCCCTGTTTAAGTAGAAACTTTGCTGGAATTATACTCATCAGTTTAGTGGTCATGCTACTAAAGCAAACCCCAAGGATACTTTTGAGACTGCTTGTGCACTGAACAATGCTGAAGTCGGGCACACAGAGACCATGTTCCAAGTGAGGTAACTGCAGAAAAAGAAGAGGTGGTGATGATGTTGAAGTAAGAGGGAATAAAGTACTGTTAATAACAATACCCCTTGAAACTCTTTTTTATACGTAGATCCTGTATATTGTTGAGGGGGGGGTACATACAATCCCAGATAACTATTTAAATAACAAAGTAGATTAAGTCAGTGGGACAGAGTTGGACTTAATGTGGTATTCTTAACTTCTATTATCTCTGTTGCTAAGATAAAGGTCCTTGTCAAAACCTACTTGGCTTACAATCCATCATGAAGGAAAGTTAACTAAAGTACAGGCCACACGGGGCATTGTTTATTGGCTGCTTTCCATAGCTAGCTTAGCCTAATTCTCATTAGAACCGCATGCCCAGGGACAGTGCTGCCCATGGCTAGGGACGCACTGCTCACTCTGCTGGAGAAAATTCCTCAAATGAAGTAAGTACCTTCTTCCCAGGGTTCTGTCAAATGACTAGACAGTAAACCAGAGCAAATGGGTTAGTTATCATTTTATGAACGAACCACAGATTTACCCTGATTTACAATACACTTATTGTCTCTATTATGTCTTTGTAGGCTCTAAGATTCAGTGATCAGCCCAGGAATGTAAGAAACCAATTTTATTACTCTAAACTTAAAACCTTACAGAGATTCATTTCTCTATAAAAGTTTAAAATGATACCTAGTTTTAAATTAGAGATTGGAGTATGGGTTACATACTAATGTGCCTCCAAATTAATTAATACAACCTACAGTGATGAGCTGTTCTTGCAAGATAATTTTCCTTTGTTGAGTTTTTTGACCTTTGTTAAAAGAAAGACCGTAGCTATCTTATGACTTTGATGGTTTTTCTTATGATCAAATAATTTGTATATTCTTTTAGGAATTAGATATATTTTAATGCTTGCAGGAGTTTCAAATATATTACCAAAGGTCAGGGACACACATGTCAAAGAGTAGTAAATTAAGATGATGATTAGCTAGTATGGAAATATATGTCCTAGATTATTACATAAAGATAG
>Mus_musculus_nonrepetitive:610254938-610261325
CCCAGCTCTCCTGATGGCTAGATCTCTATCCTTCAACCAGAGACAAGTTCAGTCAAGGCTCAGCTGCTATACAGTATATTGTGTCTACTGAATGCAATTAGCATCTAAAGTTCTTTCTGATGGCCAAGTTTTATAACTGTATTTACAGTGCAGGCATATTAAAGCAAAGAATGGGGGGGCGCTAAGGACAGTCTAGTAAACTTAACCTTACGGTTTCTCAGCTCGTTCTCTGTCAAGGGGACCATGAATTAAATTACAGCATTGCAGGTTTGCTAGGTCAGTTCAGAAAGAGGAGATGGCTTTCAGAAAGTGCTCACAAAAGTCACGTCACAGAAATACTTCAGGGGCAGGTCTTTCGTGGCTCCTAGTTGTCCTGATTCAGGGGTGGATCTCTCCCAATGTAGGCAAGAGCCTATACTGTAGCAATCAAGGGGATCGTAGGACAGAGAAGAAAACACACTGGCTTCAGCCTGATTCCTGGCTCACCTCACAGACTTACAGGAGAAGGATGCAAGCCCCTTGGTTTCTGTGTAGCATTCTCTGCAGGACTTGGCTGAAGGACCAAGATTCTACTGGGTTCTCCACTTGCCCCAGCAGCTGCCAAGATGGCTGAACTGCTCTGACTCTGAGTCATGTGCCCCAAAATCAGCTTCTGTCAGGAGGCAACGAAAGGCTTTAAACTGCTTAGGTCAGCTTAGTTCTCGGTCAATCATGACTAAATATTCAATCAAAACCATTTCCAGAGCAAAAGTTGACAAAATCTACTCAAAGTGATTCAGAGTCAGGTTCTGAACATTGGTCAGGTTAAATCCTTCTCGTGGTTAGCATTTCCCAAAGAGAAACAGGTGCACAAGTCCACTTTTGTGTGGTTGTCATGTTTTGTGTTCATAAACAATAGAAACTCGAAAGCATTAACATGAGCCTAACGCTACATACACGCAAAATTTGAACATGTTATCACAAATGCTTTAAATTTATAATATTGAAGTCAATTATATCCTTTGTGCTAATCTGTATAAAAAGGAATTGTGTCTACAGTAAGTTTTAAAGTCCTTGAGTTATAGTTTTAAAACAAGTTTAGAAACTGTTCAGAGAAATGCACGTCATTGAGACAAGAAGGATCCGAGCCCCTCATGAGTGAAACCGTGGAGGGACTTAAGGTTGGGAAAGAAGCGCCTCTTACGCTCTGACCACTAATTAATTTGGCTTCCTGTTTAGCAATGCAAGTGGAGGCCCCTGACTTTTTATAAACAGATGCTACCGAGAGCCATCTGAAATATCTGAATGGGAATTTTATTTACAAATGCATGTGGAAGGCTTAGTGTAACCCCACCTCTCCTTCCCACAGTGCAAGGGGAATTAAAAATTCGCCCTTTTGAGAAGAACAGAAGCTGCACACTGGCCCATGGATCTGACCCAAGCCCGCAGGGGAGAAGAGGGGTGGGGCAAAGATGAGAGGGAACCGGGGAACTGAAAGGTTTTCTTCTACTGAAGGCAGTATTTCTTTGGTACTATAATCCAATATCGAATAACACAGTCCACAGGAATGAGATGCACTCAAGGGCAGCTGTGTGAGTGGCTAGGTGCTTCCTGTAAGTGCACAGATGAGGGGAAAGACGCCTCTGCAGGAAGGCCATCGGTTTTCAGAAAGGACACGTGACAGGGGCAGGAAAGCCGGCTCACTTAACAAAAGATGTGAGAATTGGTTTGGGTAAACATGCTGCAACATGGAAGAAGCTCTACTCCCCACAATTAATACACATCGCCTCCTCTATAAATCAGAAATAGAAGGTTTCCTCTCAGGACAAATCATTGGGTCTTTTGTTGAAAGGGTCAGATATGGTGGGGAGGGGGAATTCTGGTTAGAAATACTTACACTGTAGGCCCCCAAAACCTAGAGTTTGATTTGGAGCCTGACACCCAATTGTGCAAACCTGCTTTTTAAAGGGGTTTTAAGATGTGTGTGCTATCAATTGAGTGTGCTTTCTGCCCAGCTCACAATATGCAGGGAAGTGTCACAACAATTTATCAGAAAAAGGGTTTTGCTAGGCTAGGCCTCCTCCTGGTGCCCTGTGGCTTCACAGGCAGTCCTGTGGCGGCTATGTTCCTTAACAAGGTACAGTAGAGTCACTGAAGGGGAAACCCAACTCTTATGCCTCAATGAAAGGGTGGGCAGAAAACAATAATTACCCTGAATAAGGAATCTTATGGGGAGGGGAAGAGTGCAAAAAAACCCAGAGAATTTGGAAAGCTTTAGCAAGTGATACGATGGCAGAAACCCGCACCTTCTTCCCCAACCCCACCTGCCACTTTGAGTCCTAATGGCCCGGTTTGCAAGGACAGAAACCCACTCTAAATGGACCAGCATCGGGCTTCGGCAAGTCTTCTCTTCACTCTCCCTCCTGTTAAGACCGTTTCCAAAACCAATCAGCAAAGGTGCAATTAGTGTTTTCCACGTCCACCTTCAAAAGCATGATGCTCTTCATGGGCTAAAGCAAAGGCTGGGCCAACCCTCCTCTAGGCATCTCATTCAGCTTCCCCAGATGTTGGCTAGAATTAGCTAAGGCGTGCATTTCCTATAAACAAGCTGCGGGCTTGCTGCCTGTTTCTTCTTGCTGGGCCTGGGGCATGACTCATCCACCAAAACCTATGAGAGGAGAACGCCGGGCTCAAGGCAAACCCACAAAAATGCATGGGAAGGAGGGGGACCTACGGCTGAAGACAGAGCCAGGCACAAGCCTACCTTCAAGAATAAAGAGGGGGGTGGGAATTATATTACGCCCCCTGCTTCTCATCACCTTCCATAAAAATCAATGAATCTATTATTTTTCCCAACCCTCAGCCTACACCTCAGGGATTTTCATGGTTTGTCTTGTAGAATCACTAATTAGGGCTTTTCAAAGACTTAAACTTTTTAAACTGGGAGATGAGAAATGGGAGGCCCCGAGACACCCAATATTAGCTGTAACCCAAAGGGCCAAGTTTGACTGAGGGGTGTCTACCTGTCATTATGAAGCAAGGTGTGACCTAGTGCTTCTGCACACTCCTCCAGGCAATAAAGGGAGACACGGCTGAGTGCTCCACCTCCAGGAGTGCTCCACCTCCAGGAGTGCTCCACCTCCAGGAGTGCTCACCTCCATAGCTCCTCCTTCTCTTGTTTTTATACAGGCTACCAAGGGAACGGACAGCTGGCCTAGCTGTCCTTCCAGATCAGCTCAGGTAGCTGCTCCCGGCAGCAATTCATCTGGATAAACCACTGGGAGGGACATACTTTATAACTCCCAGGGCAACTAGGATGGGTGACCTAACCTCTGCCCAAGCATAACTGTACACGTCTCACAACTTCAAGTTTCTAACTGAGTTACATTTTTGCATGCGCAGGTATAGTTGCATGTGAAGGGGATAGTGTGGAGAACAGGGAGGGCAAAGAATCATTTTGGCTGCTATTCCTCAGATGCTATCCATCTGGAACTTGCTAAAGGCTTACCAGCAAACTCAATTACGTATGTGGATGATCTTTATATACAGAGCTGTGGTATGTACATGTAGGTACTATAGTAGGTACTATACATGCACCGGATTATGCTGGTGCACATACCTATACCACATGACTAGAGGAAGGACACTGGGTGTCCTGCTTTGTCACTCTCTGACATATTCCTTTGGACAGGTTTTCTCACTGAACATTAAGGGCAGGATTAGGGCCAGAGAGCACTGGTGAGCCCCCTGCCTCTATCCACACAGTGCAGGGTTAGTGTGTGTGGCGATGCCCAGTTTTCCCCATGCTGGGATTCTATAGCAAGTGTTACATGTCCTTGTGTGGGGGAAGGTGTCACAACAGTTGTAACCCATTGGCCCTACCCCTTGCTATTTTAAGAGTTTACTCCTCAACTCTAATTCTTGTCTTTAAGAAAGATGTTTTAGGGAAGACACTAAATAAAACATAGACCGGTATTCAGTGAGCGATACTATGTTTCGGGGCCAATATAAGGAGCCATAGATGACAGCAATGCTGATTTGAAAATTATGAATTCAAAGACAGTGAAGATGCAAAGCTTTGTCTTATCTCGAGGTGTTCGGGGTCAGGACAGCCACTGCTGAAACCCAGAAGTGTCAGTGGTCAGAGCTTGACAGCAGGTGCACTGCAGCACTGTGGGGCCGTTTGGCATCCCTGGGGCAGCAATTAGAGGGCTGTTCCCAGATCCAAGAGCCAGCAGACTTTTTAGTAGTAATCCATGCAATTCCTGATTGCTGAAGAAGCTATAGAAAATGTGGGCTCAAATGAGGGCTTCCTTATGCTACCCAGCTGCTGACGGGTACTCACACTTAACACCGATACAATTTTCAAGTGCCACAAACACAGTTTTGCTTTTTCCCAATTATATGAAACTGTGGAGACTGCTCTCTTCGGACAGGAGGAGAGAGGCTGGCTCACCTTCAGTTCTGGGCTCTCCCACCCTTACCCTCCATAGCGCTCACACCACATAACGAAAGGCCTTTGGCCTTCGGCTCTCCAAGGAACTTAATGGAACTATGGAGGGTGAGTGTATAAATTATGAGGAATGCCAATGCCTGCTGGAGGCCAGGGCTGGATAAACTGGGATTCATTTCCGTCATCTAGCCAGCTGGCTTCTACAGATTCCAGAGAGCCAGGATCCCCTAGCAAGACAAAGGTGGTATGAACTGGCCACTTCCAGCCTGGCTCACCCAGGGCTATCCCTCATCCTGGGAGCCAATTTCTGTCCAGATCACTTATACAACAGGTGCTGGCAACAGTGCCAAGTAAAGGACAGCCTGCTCCATGGCAAATAATACAGGGCCTGAGCTTTTAAATGTTAATGTGTGTCATTAAAAAGCAGTTCTTTGCTTAGACCCGCAGCCAGTTCCTTCTGACTCACACAGCTGACAGTGCTAACTACCTGCAGGGTCTGTTCAGCTTTGATTCAGCTTGCCCGGGCGCAATTTCCTTTCTCCTTGCTTGGTGTCTTCCTAACCCCAATGCCTCTTTCCAGCCACCCCAACAGCTAAGCAGTGAACTGCCTGCCCCTGGTCGTTCTTAGGTGACTATGCCTTGGCCTTAAATTCAGGCCCTAATTATCTAGGAGGATACCACCGACTTTACGCTGAGCTGCTGACCAGTTCGCTACCTGTCGATTCACAGAACTGTAAAGCAGAAGGAACCTTGGAGATCATCAGAGACCAACCTTCTGGATACCCAGGTGAGGGAGGGCAAGCAGGGCATTGGTGACTGCTTATGGTTACTCTGTACAAGTACAGTAAAAGCCCAACGACCCCCCAACTGCTGTCTCCTCCTCTCAGTCAAGTGCTGGGCACACTCAAGTACCGGCCCGCTTGAACTTGATGCTAGCTCACGTTTCCTTGTGCAGTTTGTGCTGGTTATTTTTATGGACTGGAAACCAGAACACACATTGCTACCTGGGGTGAGCTAGAGCTGACGTGTCCCTAAGGAACAGGAATGGTACCCATGCGCCTGTTCTGCCTCCACCCTGCACAGCCAAGAGCAACGCTCCAGGATTAAACTTTCTATCATAATTCAGAGGATCAGTACCCCCTGAGTGCACAGAGTGAGGGATTCATCTCCCTGTGTGGATCCTGATTCGTTGATGTTGCCTACAGAACTCCTCCCAGGGAGGCCTGGGTGTCCATAGATGCTATAACACTAGGGTAATCATAAATTTTGAATTTTAGCCTCTCGACAAGGACCAAGACTAATGAGACAATGATGACTTATATTTCAGAGATTCTAAGATGCCTCTGCTCTGTCCCCTGCAAATCTCCAAAACTCTACAACCAACATATCATCCTGGTTTAACTGAAGACTCAAATAATAAGGCATATTCTGCTCAAAAGCACCTTAGAGTCAATGAAATACAATAGTAAGAAAAAATGGGTTAGCGACTCCCAGAACAGTTGGGGACATAGACAACCCATCACAGATGTGCGTGGGGCTGTTAATCACTTCCTGTTACTCACTATATCAAACACTGGTTCTAACACGATAGGATGTTCTCATTATGAAAAAGATGAGTGTCTGTGAAGAGCACACAAAGGCGATGAACACACACCACAATGGAAACAATGGGTCCACACGCTGTTCACACCAAGAGTTGTGTGCACCGCTGCATGGGAACTCTTGGTGACTCTGCCACAGTCACAATGAGGAAGGGGGTAGCATTTCAGGAGAACTGTCACTCATCCCTGAGCCCCCCCCCATATGTTAGGAAGGATGCTCGACCATCTGCCTGCCAGCTCACTGGATGACTTTTCTCATTTGCTCTTATTATTACTCCCAACAGAATAGAATTGCCTCTGACAAATTTAAGTTCAGGTTCAACTATTTGAAATAATGAATACAACGTATAGTTG
>Mus_musculus_nonrepetitive:1302732855-1302733904
AGCAAGCTCTTCTCTAGGAGGCAAGGTCTTATGCAACTCCTTCTGTCACCATCTTTGCAGAGCCTGCCTAGCAATCTGTTATAAAGCATTCCAGCCTTGTCATCATTTTGGCTTTATTTAGAGAATTATCCCTTCAAACCTCTGCACACTTGATGCAGAGGAACGGTGCTTCAACATACACTGAAAAGGACAACCCCTGCTAGGTGCGCAGTAACAAAGCATGGCCAGGCCACCCAGAAGACACTGGCCCAGCCCCCACTGCCTTCTCACACAAACAGCCCTGGCTTGATTTCTTAATTATTAATATGTTCAGCCAGCCCAAAGGAATGTGGCACCCACATCAATGTTTTAAAGTTATCTCCAGTTTCAGCCTACTGTCTATTACCAGGATGGCTCCCAACTGCCCTCCCATCCCGGACCCCGACCCTACCCCAGGCCTGAGGTCAACTGGATGGTGTCTTGTGTGTCTACAGCATCTCTCCCTTTGACGTCTGCTTAGAAATGCCACGTGGCTGGATCTCTCTGTACATTGGGCGTTTTTTGGATACAGTGCAACACTGAAACCATAGCAGCAGAGGACACTGGGAACTGCTGCAGCCAACCGACTGTGCACAGGGCACGGCATCTTTCCAAGGATCTGGAGGAGGCATTTGTCTCAGAGCACAGGAGTTGCTCATGAGAGGCTCCAGCACCAAGCTAGACTAGAAACTCAAATAGTGTGGGGCATTCCCACACCACACCTCAAAGCTCCGCTACCGGCCATTAACTCAATGCCATGCATAGAGAAGCTGACCCAACATACAGGCATGTGTGCGCACCCATGCTTGAGTACACTCATGCACATGCCCCCAGTCTCCATGTTTAATTCACCTGTTATTAAGGAGATGAACAAACTTGGGACAAGAAAAAGGCCCAAAGAATTCCATTTAGTTTCTGAGGAAAGTTTAAACTCCCATTTAAAAACTTATATGCTCTTTGCAAAGTTCAAGTCCTAGCATCCCCTTAACTGGAAGATTACTAACAACTCAACACTCTCGTCTGGCCTCCTC
>Mus_musculus_nonrepetitive:636311507-636312089
CAGGAGTGAACAGAATGTATTGTACAGGTGTATGACCTAGTTAAAGAACAAATTCGATCAGTAAATAAGAATCCAAAGTCAGTGTAAAAATTCAATGATTTTTTAATACTAGGAATTGAAGTAAGATAGAAGCTAACTTATTACAAACGAACAAATTCAAACAAAATGTGTGACTTCTGTATATGGACAAGTTCACAAAACACTGTAAAAGGGAACAATAAAAAGCCCGGGATTAGTCATGCTCACAGAGCCTGAAAGAAGGTGGTGTGCTGTGTATTCATTTCCTCAAACTCTTGAGTCTGCTGATGAGTTATCAATCGTGGGCTGGCAATTAAACTATTCAATGAGTCAATCCCAGTGCAGAATAACTTCTTCAAACACCAGAAACTAATTCTGGTTTCACCTCCTTCCTCCCATCTGGTTGCTATGCCTTTGCACCATGGATCTGTGCATGGTCACATTTCCATAAACATTCATCTCTCCTCTGTTGCTTGATGTATTAAGATCAATACAGAAGGGGCTAGAAGATTTTGTGTATTTGACTTTCAAATAAGAAATCCTATCCTGATTTATTACAGAAAT
>Mus_musculus_nonrepetitive:412271369-412271891
AGTGTAGTATTTGAAAAATCAGATATCTTTATGGGTTGCAGTGTAATAATTTGAAAATCAGTACTCAGCATTTCTGTCTCCTTAAACGTTTGTAACCTTTCGTGTTGGGCATCTTCATACTTCTTTTGAAGAAATTGTCTCACCTTCGTAGTCTTAGTCCAGTGGGAGAAGTAAGCCTGAAAGCGATAAATCACTGTTAATCATTTATATCAGCTGCAATGCAGCATAACATATATCATAAAGGAAATAGAAGTGATGTGTTATACAAGCTTAAAAGGGGAGCTCCTGTCCGGGACTTCCAGGGATTGTATTAAATAAGCAAGAGCTAAATAGGGATTTGAAAGGCAGGTAACTCATGAGAGGGGCGAGTGAGCACACAACTATACCTCATTCAGGTTTGGAGATCTGTACAGAGGTGGATAAGAGCCAACACACTGTGTGGCTGATGGAAGTGGGCAGGCATGGAGAGAAGCTCTTCAATGTCAGGGCAGCTGACCCTGCTCAGAGCACTGGTGGATAGGA
>Mus_musculus_nonrepetitive:1672606862-1672607207
GGCATTAGAAGTATTGGAAGTGGGCTGGAAGGTGTGGCAGAGGTATTTACTACTTGCCAAATTTTTCCAGTCCTCTTAAAATTTGGTGAGGCCATTGGCTAGTTCTGGCCAATGAGTTGTGCAATTTAATAGCTGGTGATCAATAGTGACAACCATAAGCTAGATGAGTCAGCCACAAAGATAGTAGAGTCTTCATTTGCTTGCCTGTTTCAGTTACCACTTAGAAAGGAACTATTCTGAAAAGCTGCTAGACCTGCAGTCGATTTTGCATAAACAAAAACCCCTACTTCAACAGAGTCTTCTCTACAGCCTGATCTCCCTGAATCATAACTAGCCAAATATATT
>Mus_musculus_nonrepetitive:753935981-753936414
GCTGCTGCCTCCAGCCACAGAAAAATAGTCCCTTATAGTCTGTGTTCAGGTGTCTCGGAAATTATTCCCCATTTAGAAGAAGCAGGACTGCTGAAGATTTCTATGTTCCTTCATCTCTGCACTCTTAAATGAATGACAGGACAGAGCAGAAGTCCACTGCTGTAGCACACACATGGCCACATGGCCCCTGCCAACACATCTGAGAGGACATGCTGTTGGCAAGGAACAGAGGCTGCAGAAGTTCATGAACTGTTCATCCAGGGCATGTTAGTGTCTGTTTGAGTTTCTACACTGCTCACAGCTGACAGTTAGTGGATGATTCCAATAGTCATCAAAGTCACCTCTCCCTCATAAGACAGAGAACAATCCAATGACTGGAGGAATACACTGTTTATTTCCGTTGCCACCTGGCATTACATTCAGGTGACATATG
>Mus_musculus_nonrepetitive:603696799-603697714
GAATGACCCTAGCCCATGTCCTCTCCACTGGCTGAATGAGACCTTGCCTAGACAGAAGCAGACCTACCTGAGCTGAGCTCCTCATCACCACAGGGCACAGGCAGTGTTTACTGTACCAGAGGGATGCACCTCAGAGGGTGTACCAGAGAGATGCACCACTGAGGCCAGGTTTAGAGTAGCCTCACCCTGATGGACAGAGGGACCTCAGGCTCTTGGGAAAGATGGCTCTACAAGGGTGAGCTTGTGTTGTTTCTGGCAACAGAGGACCTTGGAAAATTCCAGAAGCCTTATTCAGGTAAGGGTCCATGTGTCAGACGCGGCTATGAGGCTCCCTAACCACTCAAAGATTTTTGTGGCAATAACTGGCTTTCTGAAAGCCAAGCAATCTGGACCTTGAATGGGTCCTGTCACTTGAGGCCTCAGTTTTTCCAACTGCCACCCTTGGAGTTGGTCCAGGCCAATGCTTCTAAGTGTGGTCTAGGAAGCTGCAGTAACAGTATCAGCTGGGAAATGCAGATACCCCAGCCCCACAGAACCTGAATGAGGAACTTTGGTCAGCTGCCATGCTAGTACATGAGGCTCTCTCTAGGTGATGCCAAGCTATTTAAGTATGGCAGCCTTAGTGCACAGGGTCTCAGACCATGTGTCAGATGGGTTCTCAGAGGAAGTTGCCTCTGCTCACCAGCCTGGCCTTCTATCAGTACAGATTTGCAATTGGATGGCTTCCCAAATCCTTCCCACCTCACCTAGTTGGATGTATGATAGGCAGAGGGTATGGTATACACCTCAAACACAAGCTAAGTGCCCATGACCCTGGGGCCCTTACTATCACTGTGCTATGTGGGATGTGTGCAGAAGACATCAGGCTTCTCCCACTTCCAAGCCCATACTCCTACCCAACCCCAGTGAGCTTCG
>Mus_musculus_nonrepetitive:1523244840-1523245270
CTCCCTAATTCAAAAGTTTATGCTATTTATCACTCAGCAGTTGGTTCAAGTAATATCCATGAGGCACACATGAGGGCTGACATCACCAGCCATGTCTTGCTTTCATCCTTTACCTAGGGTTCCCTTCTGATTCTTTTGAGACCTAGTTTACATAGTACTTAAAAAGCCATAACCCCTGGCAAACATTTCTTGTTATCTACTTCCTTATTTGTCCCTTGTGATTTTGCTTAATTCTGAAGAGGCCCTCTATGAGGGCAGAATAATGGTATGTAGTTTTATAAACAAAAGTCTGTAGAATCTCCAAGAGCAGCCTTTTAGATTGATGTTCATTAATTATTAAACATTGATAAAAATGAACGGCTAGTTCCTACTAAGGAAGCCAAGAACCACTTTCATTCATGTGTAGAACATAAATATCTGATGGATTCTG
>Mus_musculus_nonrepetitive:479577482-479577960
CATTTGCTTAATTAACTCTTCAAATTAAAAGTCCTCTTCTGTCCAGCTTTTTGCTCTTCTCAAGAGAATTTAAATTGTTAGTTGCTCACCAACCTTGGATTTTTCTGTCTCCCCAGGCAGCCTCTCACTTCTTCCAACTTTGTATAGAGGATTCCCAAATGTTTGCTTTCAGCAAACTAATGTCTACAGAAACTCTACAGTGTGTTCGGCCACACATTACAAGGGCTGACAGACAGAAAGGGTATACAACATGAATACAAGGGAGTTTACCAAAACCTTAAGGAACAGAATCATTTTCTATAAGAAACCAAGTCTCACCTTGTTCAAAACTTCCTTTTATCCTGAAAAATAAGCCATGTGCAGGGACAAGGTCCTTATACTGATAATCCCAAGTCAAATCCAAATCAACCCATGTTTTCTCAAAACAATGGATAAAGGTATTTATTAACACTTGGTGGCTGCCTATGGTGCTGTGTAA
>Mus_musculus_nonrepetitive:1622318490-1622318852
TTTGTCAACCTTACAGCTTGAAAATAACCAGGAGGGTAAAACCTTACACAGCATCTAGGTTAGGTATTACCTTTCTCTCTGTTGCTTACATCTATCAGTTTCTCAATAAAACCATGCATGGTTCATCTCTGAGTGCATGGCTACATCTCTGGTTAAAACTTTCAGGCTCCCGGGGTTGCAGACTTCCTTAGCTGTTAGCAATTTTCTACTCCAAATTTCTAGTTTGGGTGGGAAATTGGCTTAACATAGTCTTGAAGGTGGGGCTAGCTAAATGAGAAAGCATCATCGGGAGTCTAGTAGCTAAACTGGCTGGAGGCAATTTTGACAATGAATGCAAGCTTGGCTGACCTCAACTAGCCTAG
>Mus_musculus_nonrepetitive:1486353889-1486360256
TTCATTGAAAAACAAGAATAACCAGCCAATAAATTTCAGTTTAAAGAGAGTTGCGATAGAAGTCGGTGCTAGCTGGCATGGTTGTAAATAACCGCATGTGTGTGTTATAATGCTAAGGTATTAATATTAGAACAGATTTTCTGCTGTGTCACTAAAGCAACGTCATCATGGTTTAAGTTGGAAAATGTGGTGTTTGTATGGCACCTTTAAGTAATTTACATCTTTCCTTTTAAGTTCAATTTGTTTTAGCAACTGCTTAATGTGTGAGAAGCCATATGAGGAATAGGCACGGCGGTGCTAAAAGAAAAACCGATTCAGAGTTGATCTCCACGTCTCTCTATTGAGGCAGGTCTCCGTGGAATGTGGAGAGATATGCAAGTCGTTGGCCGTTTATGAATGCTTCTGTTATTGATAAGCCCGAGAAGGGGTTGGCATTGTTAGCCTGGCCATTGTGGCTCAACTTTGCACAAGAAGAAAGGATGCACAATCTCTTTTAGGCACGATTGTGTGGAACCAGTATAAACATGAAATAAATGCCCGAGGGAGGCACAGGTTAAACAGAGGATCGAATTGAACAATTAGACAGGGTCCTTTCCTCCTAACGAGCCACAGTGCCTCTAACCATCCCCAAATCAAGAGTAGAATTCAAGGTTTGCTCGGAGCTTGGCTCACGTTGTGTTGCAATAAATTTGGAAGTTTTGGTGGTAAAGTTATGAAGTTGTTTTTCCCCTGGTATCTTGAAGGGTGAAATGTCCCAAAGCAAACAGAATCAAACACAAGCTGGAAGAATTTGAAGGACTTTTAAGACTATGAGGAGTGCATTTTTATTGCCGATATGCTAATTTACCAGGCTAGACTTCATTTAAATATACCTTATACCTCACCACTGGAAAGGGTGAGCAGGAAATGCCTTAGGAATGCTGGGAACCTTCCCTATCTCTGCTGAAATCATGTTTGTGGCTGTCCTTCAGCAGATATAATTCTCTTTCCAGCAAGTTGCTTGTAGCACAGAGAATAGCTTCTTTCAGAGAAAGTACTGCAGGTTGTTTGAGTAGGGCTGAGAAAGCAGACATGCTTGTGTTGTTCTCCACTGTAATTCCTGTAAGACACTTGCGACACAGGAAAACTGTGTGGTCTCACCCACTTGCCAAGCCAGGAGTCCTGACTAACAAGAGCAGCCCTGCTACTACCTCCGTGTGCCACCTCCAGCAAGGTGGGGAACATTCATTGACTTTTGCTTCCCCCTTTGAAAAATAGAGACAGCAATAGGCATGAGTCTTCATATTGATTGGCAGCCCCAATGGGGATTTGAAAGATAACATGTTTTCTATAGGAATGTACTTTTTACAGTCAGAAAAAAAAGTTCTACTGGGAAGAGTCATTGGTCTTATAAATGCTTGCTTTCCTCCAGGAAGGTCCTTCAAGCATGTGCCCACATGTGCAGGCTCTCCCCCAGGTGAGCAGGGGCTTGCAGTAGTGAGTGCAGGGCAGAAGACAGTGCTCTGTCAGTAAAAGGCCATCAAGTCACCCCAGGAAGCTAATACTATCTCCACTTCCTCATGTGACATAGGGAGTCCATTTTACTGTGCAGCTCTCCATACATTAAAACGATGATGTGTCAGAATAGGTAAAAATGGTGTCCCTCTAGACTGGACAGTGGGCTTGAAGTGGGAGAGGTCCTGGATAGTATGAGAAAGCGGGATGATCAAGTTCCTCTCACTCAGTGATAGAATATGAGTTAAGAGTCATCATCTCTCCCCAGTTGGCTTTTGGGGCATGGTAATTCATTTATCAAGGCAATAGAAACATAACTAAGACACTGAAACTTTGCTGTTCTTCACAAGATATCCATAGCATTCCTAGAACAGGGTGGTCCAAGCTGTATGGCCAATTTAATTCCACTTCTTGGTGGATTCCTGCATATCAATGTGTGAAGATAATGTCAGATGTTTGAGTTTAAAGCTGTCATGTGAGACCAAGGCTGAGGCTAACTAGCCTTGCGATGCTTTGGGGCTCTTTGGGGGTTGTATAGTCAATAAGAGTTACCACTTCCTCAAATTTTGGTGACTTAAAAAAATCTATGGACCCCAGTGTTCTCGTCTATGAAGGAGAGCTTGAATTAGTCCCTACCTCCTACAGCTTTGGTAAGGATCCTTCAGGCAGAGCCTGAAGCACTGAATGTCATCCTGTCAGCACCCATTTGGTAACCCCAAAACTTCCTATCCCATCACCTCTCCCCCCGTTGATAACCAACAAAGCTATCCTCCTCCGTGGGTATCTTCTTCCCCATGAGAATTGTACCTTGCAGGTGGAAGCGCAGGTCCCATGTCCTCAGACTTCTTCTATATGTGTCTTTAGCCATCAGGTTATCTCTAGTGTTAGCTTGTCTTGTTGTCTCTAACTTTGACTTGTCTCTCTTTGGAAAGAAGTGGGAGTCTTATCTGTGTTCGCAGTTTTTCAGGCAGCCCCTCAGTTCCTGTGTTCTGAGGGTTCAGTATCTGCACTCACAGGTTTGTCCACACTCCTGGGAGGCTCACTCCCTCCAGGCACTATTTGGGTATGGTAGCAAGTATTTCATTGCATTAATGACTGAAACAAGAAACCAGAGCTTCAACTGTGTCATCTGTAATTATCTTTGACCTTTTCTTAATTTACCCTAACAAGCCTCCGCAAGATGAAGGACACCCCTCTGAGCTATGGGTCCCTTGATGTACATACACTCTTTGGTATGTTTAAACATGACCACTTTGGATAGGATAAGCAAATGATTTGTGTATTTCTGTGAGGTTCTTGTGCATGCAAGAACTCAGTTGCCATTACTTTTCTCAAGGGTTTGATTGGTCCCTCACTCAGGTCAGGGTAAATTGAAGAGTCCACTTCTGTGGTGACTGAGAAAGCTCCCTGCTCCTGCATCAGGATGTGTTTCCCTGCAGTGGCCAGAAGACAGGAAAATTCCTGACCCTCCAAACACAAGGAGGAACACAGGGAAAGTGCTGCTTTTAAAAAGGGTGGGCAGAACTTGGGCGATGGCAGCACATGGCTTCCATTCTTCCAGAAAATGCATCAAGAGAGGGGTAGACAATCACTATAGAGGTTAGAAGTTACTTTTTGATGGTTCTGATTGTTAGGTTGAAATCACCTAACGGAAAGACAGCATGCCTGGAGTAACATGTTCACAACGGAGCAAGTTTTCCATGGTTACCTCATCCATAAAACAAACATTTGTGGATACTGGCTGTCTAGAAACTTTTCTGTAAGCCTTCCCGGGGTCCTTAGGGATGAGTAGAAACGTTCAGGCTGCCTGGGAAGTCTCCAAAGCAGGCACCATATGATGTTTGATGGAAGCATCCATAAAAATTACGTTACATGGCAACCTGAAAATGGCAAATCCACATAGAACAGATGTGACTCAGTAACAATCCCCAGCCATCCTCCAGGTCAAGGGAGAGGGATGAACTGAAGTCAGGGATACCCACAGCCTGTCCCGAGTCAAGGCTGCCGCCAGAATCTTGAAACACAGAAACACTACTGTGCTTCCGAGACGCTCCATTTCTTCCAATGCTTCTTGAGAATTAAATGGCAGGTGTTATTTTCTGGCCATTTGACTGGCCAGATAATACAACCTTCTTGAAGATTTTCAAGAGAATTGGCAGGGGATCCTTACAGAATTCTGAACAGAGGAAGAAGGAACAAGCACACAGAACTGCTCCCTTTCTGGATATTCGAGTCAGCCAGTGCTATTAGATACCGTAACCTAGCTGTCCTAAACAACAAACATTAATTCCCTGCAGCTCTAGAGAATGACAACACAGGAACCAACTGCTCAAAGGCTGAACTATGATACAATACAGACAAGATTTTTGGTTTGTAGGCAACCATATTCTCATCGAGTCATCAAATGGCAGAGAGCAAGAGGTTGAGTCTGTATGATAAGGCCTTATTCAGGCTCCCTCCATGGCCTACTTACCTCCTAAGGTCTCACTTTCAAATCCCAATATGATGGGGGCTAGGATTGTCAACTGTGAACTTTGGATGACACATATATCCAGAGTACTGTGCTGAACCCTACGGGTACTTAGCCAAATGGCAGTCATGAGTCCTGTTTGCATCTTAGTCCACTTGGGCTACTGTAAGAAGTACCAGAGGCTGAGTACCCACAGTGCAGGCTGAGATGTCCAAGATCGAGGCACCCACAAATTCTATGTCCGGTGAGAGTTGACTTTGTTTCATGCAGAGCATTGTTTCCCTGTGTCTGCATATGGGGTAGAGAGTGATGAGAGGAGAGGTTGGGAGATACGATCTATCACTCTACACTCTATTTGAGTCTGGAAATAGGCTGCAGGCATCCCCAGCACCAGAGTAATAAGCATGAGAATGACTGTGATCAACAGTTTACCCAGATGTTAGGTTTACCCAGCCAATGCTCTTACAGAGTCATTTCCTCAGTCCCTTGTATCTCTTTTGATGAGGTTGTTCCTCCTCCTCGTGACCTGACCTGGTCATTCTCAAAGATCCCAACTCCAAAAGCTACTGCCTTTGGGGCAGGAATTTATGTGAGCCTTGAGAGATATTAACATTCAGACTATACCAGTTTCTTTCATCAGGCAATGGTGATTCTATCAAGCCATAGTTTACCCTAGGAAGCATCATCCTATTGAGAGATTCAACTGCTTGCTCTGTTGGGTCCTAACTTGCTGTCTAGGTGGACTGTAGCTTGCAAAATAATAGAGGCAGTATAATGATAATGACAGTGTGGACAGAACAATTAATTATCACCAGGGTGATAACAATAGCATTAATACCCTTTCATATGATAGTTCATTTAACACCCACACCAAACAGGCAAAGAGTTGTTGCTATCTCCTTAAAGAGATAAATAAACTAAGACACTGAGAAGTCCTTGAAGTTTAAGGTCCTAGATAAGAAAGATTTCAGGTTCAAATTCAAGAAGGCTTTCATTCTAAACACAGCAGGCACAGAGGGTTGTTAGGTCAGTCTTTGCTATTCTGAACACATAGTTTTGGAGCCAAACTTCTGAGAAAGGCTATCTACCTTGACTAGAGCCCTCTCCACACAGAAAGGGATTGTGGGGGTTGGGAGGTCCTTGAACAATCTCCTGATTTAAGACTCGCTCTCCAGCGACACCAAAAGGGGCAGGGGAGAATCCCTTTCCAAGTTGCAAGGTGTCTGGTGGTGTGGAAGTCTTCCACACAGGCTGTGGTGTCTCCCTAAGGTGAAGTTAGCAGCCTGTTATAGAAGAAACCCCCATTCCTTACAGCACAGACTAAAGAAAGCCACTCTTAGTATTGACGTGACTCCAGGAAAGAGATCTCTGGTTATTTTTCTCGGTTGGAAGAAAGCTAAAGTTTTGTGTGGACCGACAGCAAGACTTGGTGGGAAATCACCCTTCAGCTGTTACAAGAAGAAATCCTGCTTTTTAAAAGTGCAGGGAGGAGATTATTTGCAGTTTCCAGTGGATCAGGTCACTGGCATCTTAATACTGAGTGAGTTCCCTCTGGGGTTCTTTGTGTCCCCGCGCAGAAAACATGCTTTAGACATAAAGGTACAGCAAGCTGGCTTGCCCAGGCTGCCTCTGCTTGTGCAATACCGTGAGGATATTTGTACTCAGACAGAAATAAGCCTCTCAGGAAAACTGAGATAGCAGTGTTTGATGACGGTACCGACAGTACCCACTACTATTTCCTGAGCCGCCACCATGTGCATCCAGGATTCTCAGAACTGTGGTGGGGTAGCTGCAGAAACACAAGCAAGAAGCAAGAAACACAGAGCTATTGGAGACGAGGGAATAATTTTCATTGCCTGATTGCAGCTAGGAAGTGCTGTACAATCTCTGGGGAGAGCATTTCATGGCAGCAGATCAGCATAGCGTCATGGCAAAGGCCCTGAGCGGGTAAGCGGATTCATGTTTGGGAGCCAGGGTGGCGTTTGGAACAGAGTGAGGACAGGAGAAATCACAGATGTGTTTTCACAGATGTGATTCAGGGACTCAGAGGGTGACCTTCTCACACCCTTCTATACTCCCCAGATACCTGCACTGAGAACTCACATTGGAACAGTCCTTGCCCAGAGGCAAGAATCCGATTAGAATCTGATTAGGTCCCTTAGTGTTTCAGGCCCCCGAGGTTTTCAGTGACCTTGATCATATTTTAACTCACTTGTGTAGGTCTCATCGGCATGTATATGATACAAGGCAAGACTGAAAGATGGCATTCTGGGTTTATAGCCTCACACCCCACTTCCACGTGGGTGCTGAGTGTTCCCATTGGCCAGCAATAATGGCTGCTTTGTGTCTAGGATGGAAGCACAGGAAGGGAGGTGTGGTCATTGTGACAGAAAGGCCTGGTAA
>Mus_musculus_nonrepetitive:972400890-972401516
TTGAATTCACGTAAGCAACCGCCCTGTCAGGTAGATAACCTCAGAGCATATACATAGCTAAAATGTAACATGATTGTGATAACTTTAAATAAGAGATCTGTATATGTGAATGTACTTACACTTTTACATTTATATACCTTCTAAATATCTGAATGTATATAGATATCCGATCAAAGTCTACCTCATGCCTTCTATGCTAGCATGATACATGATAGATTTATAGGAATAGAGATTTGCTATAGTGAATTTGCAAATATAGGCAAAGTACATATAAGGAGTTGAACAGAAAATTAGCGTTAAAAGGAGCAAGCAACAAGCCTTTGCATATGTGTAAAGACAGGCAGCTGACTCAGCATATTTTAAGAACTGTCTTGAACTAAAAGGTACTTTGCATTTTGGGCTATTTAGAATGAAATCACAAAAGAGTATTAAGAGCTGGGTGTAGCTTTATCTTATTTAGTGAAAAAAATCTTATTACAAAAATGAATGTAACATAATTTTCCTGTGAAGGTCTATATTTTGGGTACCTTAATCAGCATAGAGCAGTATAAGCAAATATTTCTATAAAGTTTAGTTAGTTAACAAGCACATAGCTATTGATTTTGCATTGTTCCCTTTTAATACAT
>Mus_musculus_nonrepetitive:1277640924-1277642470
AGATGATATTTTGCAGGTCTAGTGTAACTGTGCTCATGTTTGTATAAGGGAGAATCTCAGTGTTATTTTGAGTTGTATTTTTATGATCTCTAAGTATTTGGAAGTAAAGCCTGAAGTGTAACTGATTTTATGTTGTCAGAAACCCTTGTCTATTTGTCTCTGCTAAAAAAATTGAGGAATAGGGTGAAACACTAGACTGCCAACTCAAAAGATTGGAGGCCCTGCTTGTGAATACAGGGAGGAGGGTGGAAGTAAGTTCTTACAGAGATATCTTTGAAATTGTATAAAAATACATGTTTTGAAACAGTGTAGATAGGATTTTCAACCCTGCTGATTATACTTTCATAGTTTCTAATTTTTTCCATATGTCTTCTAACTTTTAAGGTGTACCCATAAGAGAGTTATACTGCTACATTATTTCCTATGAAATACTTCTTTATGTACTGAATCTTACTCTTTACTCTGCCTCATAATCTCTTCATTTTGTTAAATAGTCACAAGGCACCACCGACCCAATTGAAACCAATTCGATGTCTGATAGGATCAAACACTGCTGTTCTCTGAAAATCCATTGTGATTTGGTAAAAATGATTGGATAACAAGTTCTCAGAAATCCTATTCAAGTCTTTTCTGTCTCGGTTTTCTTTTTCTACCCTCATTATCTCCCAGTACTGGGTATTTTTCATTGGCCTTAATTTTCAGCTCAATGCATAGTAGTATTGCATCTTTATCTACCCACTATCACCTCCATTTACATGATGAGGCATCTATGTTCCAAGTGTAAGCTATTTAGCTTTCAGGTGAGTGTGGGTGAGAATATCTAAATGCTATTTTAGAAAGAATATGAGGTATCATGCTGTGTGTGAAATTCTTTATCAGAAAAATCTTCTCAAAAGAATGTGCAGCTAGAAGAAAACAGGGTTCATTTTCACTCTACATTTTCAGTTGTCTTCTTTTATTAAGGGTTGGCATAGATAGGGACGTGGGGTGGACATTGGGTGATTTGTGAATAGCAAATGACATACATGGCTTACTGTCATGGGGACTCATTTCTCTGGTGTGAAAAAATGAGCATCAAATACGTCTAAACGAGTGCAATACTTGAACATCAATCCAATTATGTTTTAATTGGTCCTAAGTCTTTTCAACATTGCTGTGGGCTTGTTTCAAAAAGACTTAAGACTTAAAATTATGCATCATCTGTGAAAAAAATCATAACAATACATTTTTATCTAATTTACTATGAACAAAGTTAATATGATTTTTAACTGTTTTCATGTTGGCTGCCATTTCTAATACATGACCTTTAAGATTCTGCTTTCATCCTTAGAGGTAAGAAGAACATTTCTCAGCTAGTGGTTTGCAAGGTTGTTCAAGCAGACACACGGCCGCTTAGGGTTAAGGAGTTGGTAAGCAAGTTTGCTGATGGTTTAGATGCTGCACTCCAGGAAACTGCAGTCAAGGAAAGCATTGTCATGCTTCCAGGTTGATTATCCTTCCTCGGTTTCATAAAATGGACCCTATGCCTTTTGCTAATTTAATCACA
>Mus_musculus_nonrepetitive:490622517-490623977
GCTGCAAAGCTTGTCAGCTTCTCCAATTCTCCTAATTGGACTTTATGCCATTATGCCCCTTTAATGGTTAATCAAACAACCTACTCTTACATTTATAGTGGGATTTCCTTATACAGTTTCTTATAGAGGAATACAATAATATGAGAATATTCGTATATGTTTAGCTGCATGAAAGTGCTAGTACTGTTTAAAGTCAGTTATCCACAATATGAGAATATGTCTATTTTACACATTTCATTTGTATAATCTAACATTAACTTTTATAAATTTTGAGTTAAAATTAGTTAGAAATTTTGTTTATGAATATAATATAATTAGAATTCATATTTAAGGAAACTTTCAGTATTCATGTCTTGGAAAAACAGGCATTCGTCTGTAAATTTCTTGTTAAATTTCAGTCTCTTATCTACAGAAAATGTTTCATGCTATCTTCTTACAAGGGGGTTAATGGTTATAAAGAGCAGACTCTACCATATGTGATGAGCACCTGATAAGACTGTGGATCAGTGTTTTTGATGAAATGCCTACCAGGACCTTATTATAATTAGCATCATTAGCCCCTTTAAACCACTGCTCCCATTTTAAGTTAAGAAAGATATTTCTTTTAACTCACTCCTGGTGATTTCCAGCTGTGTAGGCAGCATCTATTATAGCCATGGGTTTTTATGGAGAAAGAAGCTGAATGTATCTTCCTACTAACATTACTTCCCACTTGACTATATCATTCTGCACCTCATACATAGAGAGAATGTGGATGCAATCTGTTGAAGATCCCTCCCTGAAGGCATCATACACATGCTTTGTGAACCACCTAAGAGCCTAAATTTTTATATTCATCAAAACTGTAACTGAATTGCAGCAGCCGCTCCTAAGTGCCACATCAACAGACAGGAATCTATTTAAATTTGCTCTTATTCGGCTCTCTATTAGTCAAAGTACATTTTACTAGTTACTACTGCTACCACCTGCCTCATTATAAAATTTAGAAATACAATAAGTTAAACATTAGGTTAAAATCACACAGTATTCAGTGATAGACCTAGTTAAAAATCTAATCTCAGTCTGTAACCTGTGTTGTTAGTCATGCTCTCAAGAGCATTAAGAAATTTGTGGGACATCTACTGTACTGATGATTGCCAATTGAATACATAAAAGATTAAAGCATTGGAATATCAAAGACTACAAACAATCAACTTCTAATATAGTTCAATATACAGTCAGAACTAATGTTTCCTCCCCTTCACAATTACAATCTTGGAATTTTAGATAACCCTCTCTATTTAAAACTGCAAAAAATTATGTGACTTCATTGTTGAAATCCTAAATTGTCATTATTGAGACATATAGGTGATAGATTGAAGATGAATGGATTTCAAAATATCAGCATTATCTAGATGACAACATAATTATTACTCTCATAACTTACTTTTGTACACTTTGTAATGTACTTATCAGCTTCT
>Mus_musculus_nonrepetitive:1182327229-1182327792
AATCTGAGTTCAGCTTTGAGACGCTGGGTTGGTTATCTTCCCTCACACCTCATGACAACACTAATAACTGAGGTACCGTTCACCTGCTGAATGTTACTAAGACTGCACTAATGGTTACACGTAGGCAGCCTTGGCTCTCAGGGGCTCTGTGACCTTGAAGTCTTCCCTAACCTCCCAGAGGCTGTTTGTCCAGGGGTAGCACTGGATGAGAGTACCCTGTACCTACATGGCTTTCATTGGATATGCAGATGGCCGTGTACCGGTGTGACTCCCTAGTTCTGTGTCTGCAGTGGGATGTGTGAACCTTGTGTGTATGTTTTCTCATTCACCCCTACACCGCATGCACCTCACCACTGGGATCGCTCAGTCTGCAGTCGGATATGAAAGCACTAGACCACTGAGAAGAAAACTGGGGCCTGCAGGAGTGCAGTGCCTATAAGGCCCGAATAACCCACTTCCTTGTGTTTTACGTATCACCCCCCAATTCTTTTCTTCCCTGGTCCCCAGCACCGGCTTCACTCAAGCTGGGGCTCAGACAGCAAAAGCTTTGCGACTGGGCAAAA
>Mus_musculus_nonrepetitive:771433291-771433732
GATGTTATAAAGCTCCCTTGCTTGTGTTGGGGGACTATCTTCCCTTAGAGCATGGTTTAAGGAACTGTCTTCCAGCTTCCTCTTTCCTACTCACCTTGTCCTCATTGGCCTTTACTAAGCAGGATTGATGGTGCTTGGCTGAAATCCAAACTGACTCAAGGAACAGTTGGGATGTATAGAGGACCAGGTACCTTCCCTGCTCTGAAGTTCTTTTCCTTTAGTCACCCATGTGGATGACTTGAGGACCAGGTTTCAGGGAATCGCTTCATCAGAGAGCAGAAACGAAATGGGAATGAGTTGCCCAATCTCAAGAGCCATTGCCAGATGTTGTCCTAGAATGACAGATATTAAAAGCCCAGCTATTAGGAGGGCAGACTACTTGCTTACACTGGCCATAGAGGAACTTACTGGCAAAAGGATGAGAGCAAAACTCAGTATCAC
>Mus_musculus_nonrepetitive:1639803386-1639803853
CAAGTTCCCCACAAAGATGAACAGAAATTCTCAGGCTGTTGATGAAGAAATTGTGGAGCTGTGTCTCTGTACTTCACTGCTAACAGGAGATTGCATAATTCAATATCCAAGTGTTAGATGGTATATTCTATGATGTAGATGCCAGATGGATAGAAGGAAGATTCTGGAAAGGACAGTTTCTTTATGAATTTAGCTTCAGCTTAATTTCTTTGGTAACTCATGTTGATAAGGGGCAGCAGAATGGCACCTTCTATTGCAATGAACACCTCTGAGTCTAGCTCCAACTAGTTCCTTTTCTTGAAGCCTTTCTTTGTTCAGTCAAATTTTGGCACATCCCCATTTCAAATTAATAGTCAGGCAATGTTGTCTTCTCAGGCATTTGTCAAATTCTGAAAGACTGTATTATTCAATATCCAATTGGAAAGTTAATTGAAGAGCAATTTTATTACAAGAAGTGTTAGCACAGA
>Mus_musculus_nonrepetitive:566870936-566878339
CTCTGGCCTCTCTGAGGGGACTCAGGGACACAGAACAGCCCACCCAGTGCAGTCCTGGACCCTGGAGAGTCCACTTAATGTTGATGGTTGAAAGTATCAGACAGTAGAGAAGGCTGTGACCAAAGCACAGGAAGACCTGACTTCTGGTTTTCATGATGCCATTACTAAGTTGTTCAACTTTGAAGTCTCTGTGCCGCTGTTTCCTCGTCTGGGAGAGAAAGTTAGTTAAGACATCTGAATCTGAAGTCTCCATCCTCAAGGTCTGACTTCCCCATTGGGTCACTGGGTATAGGAACTTTCTAACCCACAAGAAGAGGCTCTAATCCATGGAAAACTTTACCGGGAGCCCGACTTGTCTGTTCATGGCAGGAGTCCAGGGGCATGCATAGGATATCCTGGAAATTCCAGAGAGGGGCACATCTGTGCCAGAGGGCTGGAGCAGGCTTTAGGACCACAGCCTTGGATTGCTTAGGAGACACGTCAGGGAAAGTTCCAGCCAAGTCCTTTCTCATCTCTTCTGGGAGATGACTGTGGGATAGGAAGTCGCAGGAGAGAGACGACGGTGTGAATACCACAGACTGTTACTTTTAAATAGCAAACTTTATCAGGGGTGAATTACATTTCATCCTTTAAAAGCAAGGGTATAGTTAACAAGTCAAGAATAAAGAGAAGGCTCTTAGGGATAGAGAGGGGTGAGAGAACGTTCTAGAAGCCTCTATACTCAGTTGTAATAGTAAGTCTTTCCTTTGGAATAAGAATTATAACAGAATCAGCACTCTAGTGAGACTTGTCTATCCCATGATAGAAGAACTAGACCAGGACAGTGGATGTCCATCCTTGTCCTAAGTGAAGGAGAATGAGAAGGGAGAGGTGGATCCTGATGGCTCTTGCTCCAGGCCTCCAGACTTCCTTTCCATACGAAGATTTCTTTAGGCAGTGCCTGGTGGGGTTCTGGGCCTCTTCCCCCAGCAATCCCCTTTCCCTTTTGTTGAGCTGGGGCTGAGATGGAAGTTTCCAGAGGAATTTTTTCCTCAGAACCCAAGGGATGGAAAATAAGCACAAGGTCCTTAGAAAAATCCCCATTCTGGTGGAGTGTAGATTTCCACAGACCCAGGCTAAAGGCAAGGGTTAGTGGGCTCTTTCTCTGGTCTCAAACCTAAGCAGTGTCCCACTTGGTACCAACCCCACCTCTGCCTTTCCCATACCATTTTGGGCTGGGGCTGTTGGAGATGAGTCTGAAAGACCCTGCTCCTGTGGTGAAGGCAGAGCCTTTGCTCCTGATACCATTCAAGTGGGCTTTAGAATTATGGGGGTACAGGTCTAGCCAGCACCACAGCTAACCCCTGGTCCAACTCATCCAGCCTGTACATTCTCCTTTCAGGGAAGACCTTTAGAGTCTCTTGCACCCATGTGCCAAGGCTGGTAGGCTCTTGTGTATGGCCTGTAGGTTGGCCCAAGGCATAAAGTATCCTGGAAGCTGGACCATCCTTCCCATGGCTTCTCCGGACTGGGGATTCAGAATGGACTCTTTTGGGTCAGAGGGTCAGGTGTGTTCATCACTTGGCCAACTGTGTAAAAACTCAGGCTTCAGAAGGCAAGGAAATGCAGCGCACAGCGTCTTGTCTTTGCTTGCTCACTGGTACCTCCTTGAAAAAGTTGTAGGTGGTGGTGTGGTTCAGGTGGGGCTGGTCCAGGAGAGACAGGACCTAGGAGTCTCAGAGCTGGTTGGCTCTCACAAGCAGAAATTCAGAGGGTCGCCACTTGGCCCAAGCAGAAATTACAAAGCAGCTAAGCCATTATGGACATCACAACCCCAGGCCTCTGAGCTGAGACCCACTCAGCCTACAGGAGGGGATCTAGATTTTCATGAAGTTTTCTGGTTCCGCACAGATCTCACTCCCCACGGCCTCTGAAATCCCTGACTTAGTCCTGCAAATCACTAGCTAACTGCACTACTTAAGCATCAGCAGACCTGGGCCCAAGAAGGCACTTAAACTCCAAGGCCTCTACCCAATGGCCTCGGGACAAACCTCTTAGGTCTTCTGGGGAGCACTAGTCCTGTGACAGGGTGACAGGAGACAGGATGAGCATGCTCACTTTCTCTGTAAAACCCTACTCAGGGGCTTCCTTCTTCTAGGTTCAAATAACGCCATTATGCTCACTGATCAAATTTTTGGGTTCCAGAGAACTAGGATCAAGGTACTGAACACTTCCTTGTACTCTGAGTTCTGACTGTGTTGAGCCCAGTAGGCCAAATGCCAACCTTCCTTCCCTCAGAAAAAGCCCTGAGCTTAACTCTAAGACCACCTAGTCCTTTAAGAGCTTTCCGCCCCTTCACTCTTTAAATGCAGTGGAGGTTAGAATTTGGATCCCCATTCCCCTCAGGGTTGTTGGGGGTTTGTGAGGTTTCCTTTTATCCCGAATCCAAAGATGCACCAATCACAGGAACAGGGCTCAGCTCTATGGATGGTGGCCTGCTGCTCCCACTTGGCGGCAGGTTAGGGGTGAGGCCCAGGAGAGGCTGCTCCTTGCTGCGATGCCTCCAGAACAGGGCTAAGCCTCCCCCCAGCAGTGTCTGGTCCCACTCAGATGTCCCAGTTCTTCAATGAGATAACCAAGTGTGTACTTTTCTCTCACTTCTTTGATTATTAAAGTTTCTTGAGACTGGTCTAAGATGGGACCATGAATGTTCATGGTAATTCTGACCCTCAAAGAGCCATAGGAATGTGTTTTGGACATTCTAAAGTCTTTCAAACTGCAGGCCTGGGCAGAGCCAACACATCAGAGGGAAAGACGGAAACTGGCGAGATTGGCCTCCGACAAGCCACTGTAGAAACTGAGCCCTGTCGGGGAGACCTAGCCCTCCAAGGTGGTGCTCCGTGGCTATAGACATCTGATATCACACACTTCCTTGCTTCAAAAGATTTGTCCCAATAGAACTGAGCAGGACCCTGGCTCTGGGATAGACCATGACAGCCTAGCAGAAATGTGATTCTTCTGGGTCAAAGGTCCTTTTCAGGACAGCTCTGGCTCACAGTGGGAACACCTCAGCCCCTCTCCCCCCCTTAACACTGCCCTGGGTCTTACCTCAGATCCTTAATCTGTAGGACAGTTGGGTGCTTGCCTCCTGTCAGTCCCCACCTCCTCTATCTCACTATGCTACCCTCCGGAGTACTTCCTTAGCTCTAACCAGTGCCCAGGACCTTGGTGACAGACACTAGCACGGTCAGCCTAGAGAATGGTGCTTCTGCAGACAGTATGGTGGTCATACACTCTGTTGCTAAGTCTAAATCCTGCAGGAAAAGTAACTTAAAAGATGGAGGACTTCGGTGCGGTGCGTGGTTTTAGATGTCTCACTGTAGTCCGCTGGCTTCATGGCTATGGGTCTAAAATGAGGCTGAAGATCATGTGGCAGGCACTTGCTAGAGCACGGCAAAAGGACACGTGCCTGCCCAGAGAGCACTTCCTTTAAAGAGGTCCCACCTCGGAGTTTTCCATACTTCCAAATGACAGCATCGTGTTAAGAAGCCATCAAAGGATTTATTGAGTGATTAGACCAGAGACCGGAGAACCCAGTCACTTCCCTACACCCCATCCGTTGCCAGCTGAGCTCAGGCTCATGAACCTGCTGAGAGTGGAGGTGCTGCCTATTTAAGACTCTTAGATGGGCTACAAGCGGACAGAGGGGAGAGCACTGTTTCTGGATAGCCTGGAGGATGCCCACAGTGCCCATAATTGCTAGTCCACTGCCTCTGCCGCAGCATCTGCAGGAAATTTTGGTCCTAGAGTGACCACCTAGCTGAAGTATTCCTCTACTTTTACTGTGGAGGAGCAGAAGACGGGCAGAGAAAAACTATACTGCAATGGACCCTCTGTGATGATGCCAAGCAGAAGTTTGGAGAAGAAGCGAGTACCCTAATGGATGACCTCAAAGCGGAGACATGCCTATAGCATCCTGTGGCCTTTGCTAAGTGGTGGGCAGTCCTCATAACAGCTCTCTCTTGCAGTTTTTGCTGCCTTCTTTTGTAGATGCCGATGTTGGAGTACAGAGAGGTTAAATCACTTCCCCAAGGCTCTAACCAGCAAATGGCAGTGCAAGACTACACCAGGTTGTTCAGAAAACAATGTCTCTAAGTGAAGGCCCCAGAATCAGGCTTAGAAGGACCAACCTCTCACTCCCGCAAGGTGAATCACAGAAACCAGGATTCTTCTTGTAAGCACCTCAAGGCACTTCTGAGGCCAGGCCCCACCCCTTAGAATCTCCAACTTCCAGATTCTGCCCAAAGAACACTTTAACAGCCATCTGGACCCAGATGATAGACATGCAAGTGGCAAAACTTTCTTCTACAGGGTAAAAAGCCCAAGGTGAGGCCACATAATCCCGCTCCTCCCCCAAGAAACTATATAAACCCCGCCTCCCGCTCCCCAAGCAGAGACAGTCAACCTCCTGTGTTTTTCCTCAATAAATGTCTTGCATGAGTTTTGTTGAGCTATGTGACATTGTAGTGAGATTTCCTCCACATCTGTTATCTGGTCTCTCAGCGGACTGGTTTCTTTCATATGCTGACCTTACAGCCTGACGTCACTCTCCACTTCCTTCTCCCTTAATTCTTTACTAGAAATTTGACTTTAGCTGTGATGGATTTGAGGTTTGAAAATTCACTGCTTTTGTAGAGCACCCGAGTTTAGCTCCCGGTACCCACATCCGGAATATCCTCTTCTAGATTCTGTGGGTTCCTGCATTCGCAAATGCACTTGCATGGGCATACTATGAGCCATTAAGTGGAAATGGTGTGATTAAATGAGCCATTACCACTGAGAAGGATCCTTCCCAATGTAGCCAGCCAAACTATTTGACCGAGATGCCATCCATCAGTGGAAGAGGGAATGCAGGGGAAGATGCAGGTGAAAGAGCTGACTAGAGGGCAGAGAAGTTATCCAACTGATAAAGGAGAGGCAGTAAGGGAGCTGAGGAGGCCGGCAGGAATTTCAGGCTTTTCACTGGGCAAAGGGTGGTATCCTGAGTTAACTACTGGTGAGACTGGTGCTTGATCCCAGATCCATTTTCTGCCTTTCAGGGCATGTGCCACGTTTTCCTAATGTGCCCCCTCCTCTGTGCCACTTCGGTCAGAATCAGAGGCATCAGGCATGCTCCTTAAAGGTGTCAACTCCCATTGGCCCACTCAGGATCCCAATGAATAAGAAGCAAAGAGCAGGAATTAGGAAAATCTTTGATATCAGAGATTCACGAACCTTCTTTCCTGCCATTTACCTTGCTTAGCTTTGATGTTGGGAGCATAGGAGAAAGAACAGAGTTAGGGAGAAGATGCTGTTTGGTCTTAGAGGTGCTTGCAGATATGTAAGAGACAGTTTTATGTGACACGATGGAGCTTGAAGAGCTGCTGTGGCGGAGAATGTGTGTCCAGGGATCATCTGAAATTGGAGTATATGACCTTTACACACAGGCAGCCCTAGGAGCCCGGCGTCTGGGAAGAGATCAGAACTTGTTACAGAAGAATTGCTTTGAGAAAGGCCAAGCGCATATTCACTTTTGACATTTAAAGATGAGCGGGGCTACACTCTTGAGGCCAAGACATTATCCAGAGAGAGGATTCACTAAAGGCCTTTGCCTTTCTGTTCCATCACTGCTCAGGATAAACAAGACCTCCTTCTGTCTTTAAGGCTGAGGTGGAAACTGGAAGACAGTAATTGGGGCACAAGGGATGTTGGCGTAAAAACACAATTCAAAGGGAATGGAGATGTTTATTCTGGAGTCAAGTGTGAGTGGCCACAACCTGGGAGCACAGATGTAGGTTACTCCAAATTTCAATGTTCCAATGTGGTAGCATTTTGGCGGAGTCTGTATGGTAACAGAACAGAGAAAGTCATAACTTAAGGTACTTTGCAAATACACTGGTGGAAACATTGGGAAGGTCGGTTAAACCAAAGGAGGCAATCTCTGCTATGGGCCTCAGGTGCTGCCTCATTGCATTGCCTTTTGACTGGTGGGAGCAGGGTATCGTTAGTCACAAGGTTGTTAGGGTAGTCACAAGGTGGACAAGAAGCAGCTATATGGTAGCTAGCAGCCAGGAGAGATTATCTTCTGCATAGGACCTCAATTCATGGGCCCCACGGCGAACTGAAATTGCCCTGCAGCATACAACCCTCTCTACACTCACCGACTCAGTTAATCAACCTTGTGCGGGGTTCCGTGGAAGGTGGGGGTCTTTGGGGGAACTTTCACTCACAAGGAACTAGAATAAAGCCTGGCCCCTTTAAGACAGAAAGGAAAATTGGAGGCTGCTTCTGTTAGTGACACTCGAGATGGGGCTCCATCAGCAGAGAGCCTCACTTGTGCACTCAGTATGGAGAGCAGGGAAGCCTTCCAGAAGACTCATCTCTGATGCTCAAGGCCAAGAGCCTCTTCCAGCAGAGCCAAGCTTTGCCAGCTGGAAAAACTGAACATTTGAATCTAAGAAAGACTCAGCTATCTATGGAAGTGTTGGAATTACCCAACCCAACTAAGCTGCACAAGCTATAGGCCTCCAGAAAGAGCATGTAAAACTTTCCTTGGAATACTCTATAGCTGAGGTGTAGCCTTTGAGTTTCTTGGAGGATTCACAGTGTGAAGAGTAGATGATTTGGGGAGATTCTGACTTAGTTAGGGCAAAAGTGAGGACCAGGAGTTTTAGGAGCAAGTGACTGGAAGAGGGCAGTATGGATGGGTGGCAGTGCTGCAAGGAGAGAGGTCGGAGTGTGGCTTGGAAAGCCAGGGCATAGGAAGACAACAACAAATACAATTTCATGTTGCTAGTGGAAAGGATGATAAAGATGGGAAAGAATCACTTGATTCAAGGGGCTTGGGCTCACCTTGGTCTATGTTTCAAAAATGGGTGGGATGTCATCAATGCAGTAGACTGAACACTATCAACTGGAAGACCAATGTAATTTTATAAACGAAGGTCAAAGGGAAGCTGGGGTCACCCTAGGAATAATTTCCAAAGCTTTGTCAACCTAAATCCTTGTTGATACAATTATATTAATACATTTCTACTTTCCCACAGTCCTGCCTCTAATACTCTTATCATTTTTTGTGTGGCTGCAGTCATTACACGCTGTGTTATATTCTATTTTCTGCAAATAGCCACAGCCTCCCAGTTCTGCATGCTCTTGTGGAACCTGTCACTCTTCGCCATAGATTGGTGTCGCTCACCCATGAGGCATGGAGATTTTCACTGGAGAGTGGGGGAATTAGGCCTGTATAGTTGTCACCATTGGGCTGCATAAGCTGAGTCGGTTTCTGCCTGGCTCCCTTAGAGACTCCTGCTTTTGGAGCCCGGCCATGATGTCCTGAGAGAGCCCGAGCCAATTATAGTCCTCTAGTCAACAGGCAGCCAGGGGCT
>Mus_musculus_nonrepetitive:165638266-165644752
CTTGAAGAAGAAATAACATTTTCTGGTTTCCACCACTTTTAAGCAGGTTAATTTTCAGATGTTCTTTAGAAGAAAAACAGACATTCTATCAGGATTACAGCATTTGAATGATAACAAAGGCTAATCATGATCCTTCTTTTGGTACTGCAATACTGACGTGTGGAACTCTCTAGCAAATACCCGCAGTACATGTCAAATGCCAAGGAAAGTAATGTTAAAAAGTTAGAATCGTGTCAGCTATGTATGTATGCCTTGCTAGAATTATTAATGAATATGATGTCTTTCCATTTTTGATACTAATGTATTTCTAATATGTACTTTCAAGTGCCTCAATGTGTACACCCTTATACTCAATCTTCAGCCCTGCCAAAAAATTTTGAAAGTTAATCTGTTTCTTGACTTTATTAATTACAGTGGTTATAGTACTTTATGACATTTAACTTTGAAGGTTTTAATGTGTCAATCTTCCTTCTTAGGCTACAGGTTGAGTCCACAGACATTAGCTGCAATTGTCAGACGCTACAGCAAGAATGGCCGGATTTTCTTTGATGACTATGTTGCCTGCTGTGTGAAGCTGCGCGCCCTGACAGGTATTCAGCATTTAAAAGTAGTTTCAACTTATGTGGCTATTTTTTGTGAAATATTTATAATAGCATTTTCTCATCTTTTTTCACTATGATATCTAAATAGTCTTATCTATTTAAAGTATTCATGAATGCAAATAGAGAAAGTTGAGATTGCTCAGTTTTATAATGCTTTCATATTTCAGTGCCTTAGAATATTAAATACTTAAGATACTGTCAGTCTCAGTATCAGAGACATTAGGTACTGAGAATTAATGGGTTTTCAATTATAATTCTAAAACATAATTTTTGTGTGTAAAGATTTCTTTAGGCGAAGAGACCACTTGCAACAAGGGATTGTGAATTTCATGTATGAAGATGTAAGTATTCTGAACACACTGTAACATTTGTAAATTGGTGGGACCAACAAGGTGGTCTTTGTCACCAATCAGATGATCAGAGTTCTACTCCAAAGACCCATTTGGTAGAAAGAGGAAACATTCTCCAAAAGGCAGTGATGTGAGGTGAACATACACACTCTCTTTCACTCTCTAAATTAATCAGTAAGGATATAAATGCAATCAAATGTTGGAAACATTAACTGGTCCAGCACAGAAACCCTGAAAATAATATATTTGGTGGCTACCTTATGAATCATATGGCAGATGAAAATCCTATGGAGAATCACATGACTGGTGATTGGTAGCTTATTTTTCCATTCATTTTAGTGGTAACTACAAACATGGTCTATTAAATGGTAAGCTAATTTTTATGAGGAGTTGTTAACTTGTGGTTATTCTTTCTAAGAGAAAAAATGTGAAGCTGCTGGCTTTCCATTTCAAATACTCTCCATGAACCCAGTTCCAGTTGTGTGTAAGCTGAAGCCATAGCAAGTGACATCTCATATGTCCTTTCACGCTATAGAGGCTTTGGGTTGGATTTGTTCTGTTTCTCAGTGGAAGGAAGGTATGGGATAGACAATACTTTATATATACAGCTTTGAAGTATAAGTCCTGAGCAGTTTCATCTTATTGCAATAAAAGTTCTCACGGAATATAGTTATTGTTGTTGCCTAACGCTCCTCATGTCTCAGTTTTTGCAGGGCACTATGACAATTTGAAAGCCTAGCATTCCAAAGGCGGAGACAGACTGCGAATCCTTCTGCTTCATTGAAACAGACTGGACTACCTAAAATTGAAAGCTCGCGGAACTGTTTTGTATACCTTCCTGTGAAAGCTCCCCGCCCTTTCTGTTATTTAACCTTAAAGCACAGTTCAATGCAATAACTTTTGGAAAAGTTATGACATTGCAGATATATGCACGCTCTCTTGAAATGTTGCTAATGGTATGTAGCTAACTGATCCCAGCATACCTGAGCCTTAGTTCTTAACAATAAAGCATAGCAGAATGTAGTCACATGACAGATTGTCTACTAAGCCAAATAACGAAAGTCTAGATAAAACTTTTATATTATCTAAAGGCTACAAGTTATACTTGTGATGTTGTTTGTGTCTGTGGGTGTTTCTAGGAGTGAGTCAGAGGGGACAGCTGCACTTTGTGCTGTCTTTTGGGTTTTGATTAAACCATCAGAGGACATAGCACATGTTCGTGGCCAGTGAACTGTAGTTCCTAAGACTTTATCGTTCTTTGGGTCTGTCAGCCTAGAGTAGTAGTAGGTATTGTTTCACCGTACAATATGTTTTATTGTCTTCCTGTGACACAAATTCATGGTCTTCCTTTCTTGTCCCTCATTGTTTGTAGAAATTCAAGACTTGCACACCCTTGCCCATACTAAAAATTCCAATGAAGATGCTTTTCTCTTTCATTAGTGAAGGCCCAGGTAACCTAAAATGTCAACCGTCCCTGAATCCCGCAGCTCAGAGGAGCAGCACACATTAGTGCTGGGTCAGCATTCATTCACGTTTGTTCAGTTAAAGCCAGGTTCTGCTCCTAGTTAATGGCAACAGTTTATAAAGCAAACCAAGTGATCTGCCTCTGTTAACTGTTCAGAAATTCTGTGTTGGATTGGTAGTATGGACTAATTATAGGCAGTGTTTTTGGTGAAATTTTCTATAGAGATTTCAGTGGTTACCGGGTTCTTTGCATTAAGTTGTCTGATCTAAGATGTCAGAGTTAATTTGGTTTCTGAATTTTCGTATATTTTAACTGAATATATTCTAGCTGAATTCTGATGCAAATAGATATAATTTTAGTGTAGCTGGTGCAAAAGTGCAAGCTCTTTTTATAAATACAGAAAACTTAAAATCAGCTTTTACTTCAAAAGATCCTGAAAAGGAAATGATGTCTAATCATTTTGATATTGATTACTATGTAACTTGCCATCAATCTGGATACTTGGTTATTGTGTAAGAATAGATCAATGAATAATGCAATTTGTTCATGACCACATAGTCAGTAGCCTGAAGGAATATTAAGGGAACCATTGAAGGTACAGAATCTGAAGCTGTCATAGAAAACAGAAGCCACACCATGATGTTGTAAGTCATTGAGCAGTGTACACTCTTAATGTATAAGTGCTTTTATTTATACAGTAAACATGTTTCCATGAAACATTCAAATAGCTTGCTGTAAAGTTTTGTATCATACAAAATTTGTTACATATATACTGCAATGAGATGCCTCAGTTCAAACAACGGTGCATTAATTCAGCTATTATCTAAAAGATTGCCAAATGGTTAAATGCCAGGTATTGCACTTCTAGTGTGAGTGGCAGTTTACACACTTTAAATTACATCAAGGGAAAATCAATACTATGAGAATCTTGATTTGGTCCTGTGCTCATTAACCTATTTTAGGCATGCGAAAAAGCATTTAGCCTGGAAGAAAGTAGAATTTATCAAGGTAGTTTAAACTCTGTGATATCCACTTGTAATCTTATGATAGTACTGACGTGAGAAATGTTTTGACAAACTAAAGTGGAAACAACTTCCTGTAAATTTGATAGGTGAACCCACTGCTCCAATTCCCAGACTGCTTTCAGTTAGCAGATCCTTTGCTTAACAGGGAAAACACAACCGTGGCTCTCTTAACACCTTGGTACTTGCTTGAAAATCTCTCATTTGTTTGTTCTAGTGAAATCATTGATGTCGTGAGTGAAGCATCCTCAAATAAATAGGAAGGCTCAGGAGTCATCTAAAATATGTCTGCAGAGTATGTCCATAGTATTGCAGGGTACACATGCAAATCTTTAGACTGTCTCGAGGTGTGGCATGCAGACAGTATTTTAAATGAATACAAGCCTCGTTGTTTTAAGACATCTCTCCACATATTAAACCAAAATTTTTCTTGTAATTTAGAAAACAGAGAACAAAGCTTTCTAGCAAAAACACTTGGAGAAATCTGGAAGCCTTTGTGACTCAAGACCTGCGTATCATTTGAATGCTAGGAGCCCTGGGCTTTGACTCCCTCTTGTTGCATCTCCTTCTCCTTATTTTTAAGCTTGCTTTCCCCATCTTACAAAGGAAAGAACATAGGTCCTTATCATTCCTTTTATCCAAGTAGCTTCACAATCCGCAGCTCAGTTCAGTCTATGCAAGCACAGGCTTGCCTCTCTCAATCTGAACATGGGGTGAGTAGACATACGGAGCGCTTCTATCTCATTACAATACACCACAATCAGAAAAGGCACAGGGTTTTTGCCCATGTTGTGGTCTTGATATCGGGTATGTCCCTTCATTAACATCAAGGAGTTATATCACCATTTAATAGCTGATTGGAAAGACGTGTGGATCAGGAACGGTGGGTTTTCAATTCCGATGTACTGGGGGACGTTTAAATATATAGACACATGCATATAGCCATTTTGATTTAATTGTCTGCGTTGATTATTTAGTTGTCTTATTTTTCTATGATTACTGAAATTTCGAAAGATAACTTGAGCAGTGTGGATGTCACTGTTACTCAGGTTATTTTGGAAATTAAATGCCGTTTAAAAACGACTTTAGGATTTACTGGACTTTCTCATGCATATTTAAATTCACAGAGTTGTGTAAGGGTCCTCAGATATGTCTTAGGATAGGGGATAATTATGTTACGGAATATTTCCAGGTTACTTGCCTTCTCTACTTTGTTCTGATTTCACAATCTGTTTCACATACAGGTGGCAATGTAATATGTTCTATTATCTGTATCAGTTTGGTTTTACATGTGTTACATGGGATATGCTCTAGAGCTTCTTATGTCTTTAAAATGAAACATGAAGAATCTACGCTGCTTTGCAGACAATGCTGCACTTAGACCTGCCGTGCCAGAGCCAACAAATTTTGCTTAAAAGTTTCTTTGAAAGATAAAGATAGCGTGAGTTTTCTTAATGACACAGAAACAACTAGGGTAGAAATTAAGTCTGTATGGAGCTTAAGCAAGAAGAATTAATAGCTCCACACTTTCATTCTTGAATGAAAAGATGGGCCAAGCTTTCATTACAAACGAGCTATTTTGAATGTACATTAAAGGCTGTTTATCCTTCAGCAAAGTTTAGCGAACAATAAATATTTCCGTCATTTACTGCCATGGTTCTGATGGGGCAATGAGTAATTAGTGGAGCTTGCTAGCGGTCTACTAGAATTCAGTAAAACTGTAGCACTGTTACAATGATGTGTGTTCTGTGTGATCAGCACCACCATGCCTATAGTGTGTCTAGGACTGTACCTAATGATTCTTTATTAAAAGTACACTAGCTAGCTAATAGATTCTTGAATTTTTCATGTATAAATAGATCAGAAATTATATGTCTCATTCTTAATACAACTTGTATACTTCTTTCATCTACCAAAAATTCACAACCATTTTTACAACAGTTATTTGTAGAAGGTTATTGCAAAACTAGCTGTGGAAATAGATTACACTGTCAACACCACATACCAATCTTTGAGGAAAATATTGACAGATTATTTCAAAAGCATCATGATTCCATGCTACATTATGTGCATAAAGACTACGAAGTAGTATGTGTTTTGGTCGATTGTTTCATTTAGCTTAAAGCATTCCAGAGTTGCATGTACCAGCATGTGAGTGAGATTACATCAGATGACTGACATTTTCAAGGGATCACACACATTTCTTTTCTGAAATACATTATTCATTGACTGACTAGCCTTCTGGGATAATACATTTTCTCATCATAAAGTGGTCTTGTGCCTTTTGTCCAAATCAGTAGGAACCTTGGACTAAAGTAGGGATTTCTCGAGTATGTTTTAACCACGTGGGAGAAGGGTCCCATGCCTTTCATTGCTGTTGTGGCTCTGTGAGCGTTTGAGGAAAATGTAGGAAGAACTCATCACAACTTCACCTTCAATTTTCCACATAATTAGCGATAAGGGGTATGGTGCTGACACTTTTTATGCACAGGAACGGAGTATAAATTAAGATGAAAACCGATACCGTTAAAATGCTCACAGTTGTGGTTAATCACAATTGTGAGTGTTTAAGTTACATCATCATATACCAGGGGAAGACCAGAAAACATGAGTTAAATATATAAAGCTTTGAAATCACAGGTGCAAAAATATGTTAACTTATGGAAGCCACAGATGACAGGAGTACAGTTTAGGAATTAAACTAAGTTTTGGCATTAATTATAAAGAAATGACCATGTTCCCATTGCTACTTCTCATAACTATCTACTGCAGTCGTTCTGGACATGTGTGTTTAAAAGTTCAATCATGTCTGGTAGAGTAAGGGATCAAGTCAACTGAGTACACAGTTTTGTATACATTCCATTTCTATGAATGTTTTATTCTCATGTGGCAATAACACGGTAGTTTTAAATAACTTCCAATTAGTCATCTGTCAACTTCCATGTAATAGTTAGGAAAATGATCTTTGTGATAGTTTCTTTTCATTCTGTCATATGCCAAGTCATGCCTTCTGTGACTTTTTCTTCAGTACTGGGGCTCTAATCACA
>Mus_musculus_nonrepetitive:1110031558-1110031876
CAAAGAACTGTAGGAGCTGGGAATATTGGCCTCCCGATGCTCATCAAATTTTTTGCATGCAGTTATTTGCAACCTAGTGATTGTCACAAAGATGTTTTCTGCTACATGCTTAATTAACTCAGTTGATAAGTCTTTGATGCATAAACAAACGAGGCTTTTCACCAGAACATATTGTCAACAGCCTAGGAAAACATTTTCCTGTGATAAGAGTCAGAGATAATTCTTTGTCATTTGTTAACAGAATTCAATCCTTCTAATTATGCAGAGAAGGCCATAATTCTTAGTGCAATCATATCTAGCAGCTACTTTCTAGAAGGA
>Mus_musculus_nonrepetitive:1209766969-1209767357
GAACTTTCTAGACTCCCGCTCATTCAATTGATCTAGGCATTTGGGCTTGCTACTTGACCATTCTCGCCCTGTGAAATGTCCCACACTTTGAAGCAAATACAATTCACAGCACAGTACACACAAAAACCCTGGCATAAGACGGGGAGGTTCTTCTTATTTTGTGAGCCGGTTGCCCTGGAAACGGATAACAAAGGGCAGCCTTCCACTTCTGGTATAATGGGGGAGCCTCTTTTCTCAGGCTTGACACCTGTCTGAATAAGAGTGATTAGAGCCGCATAATATCCCTCTCTTGGCTATTGAATAAGTGGTTCACATACCCAACCCTGTAGAAGTTAGAAGATGGTCGGTCATGTCTGTATGTTCTTGTTTGCATCTACTACATTTTTAA
>Mus_musculus_nonrepetitive:937831558-937832105
CTTGTATCTTGGCTAGTCAAGCACATAAAACGACAGGAAATATTCAGAGCCATCAAGGAGGGAGGCTCTTTCAGTGACTTTGTATTTCAACTGGACAGCCAGTGTGCCTCACACTACGAGAACCCAGCTATCCATCTTGAACTGTTATTCCCACAGAAGGGACATCTTTGCCAGTTGAGGCTGGTTTGCCCAGTAACCTAGGTTGCGTCAATGAGTGACCAGCCCTTAGCCCCAATGTGTGATTAGGATAGCTTTGATATAAATGAGCCAGAAGTTCAAGCAGGGCCTAATGGTTCACTTAAATACTCACTAAATGAATGGCTCACCCCTCCAAACCCCAGGACAAAGCTGTCTCCTTGCTTTGATTAGACAGGGCTAACCACTCGAGTGAACAAGTATTGGAAATTAAATATAGCACAGAAGCCACGGAACTGGGATGCTTGAACCCCAATCCATTTTGAATTTTTCTCGTAGTTATTGATCATACTATGGCAATCTGCATTTACCTATAGCTGATGGCTTTTCTCTTGAGCTATTAAAAGCTCAA
>Mus_musculus_nonrepetitive:688557581-688558547
AGCCCAAGATGTGAGCTTTTCTCATAGAACAGCTTCAGCCCAGGTCTGGTTAGAGAATAGCCTTGGTTTTCTTCTCCACCTGAGCAGGGGGTACAGAGGTGATGAGCAGTGTAGGGTGGATCTTACTTACTGCTGCTCTTCGTGCTGGACCTGCTGGGCCAGGGCACACGGACCCTGAATCCACATAGCCATCCTTCCCATTTGCTTCAAAGTTCTGCAATCCTAGTTGCCATGTGGACTGCCTGGGTTACATCTCTCTTTCACCTTGTTGTAGAAATTGGGTCCTGACTATCATTCCTCTACCTCATGGCCTCTGTGATTTTGAAAAACCCTTATAGAGTTCTGCCTGTCTGCTCTCTACCTACCTGTCTCCTGTTAATTCCCATTTACTTTCATTTAGTTGTGAGCATGGGTTCACATACGTGGGTAGATGGCGTGGAAGCCCACAGTTGAAGCTGAGTATTTTCCTTGCTTGAATACCAGTCTTTATTGAGGCAGAATCTTTCTTTAAACCTGGACCTCACTTGTTTCAGCTTCTCCTCTAGCCAGCTGTCCCTGCCTTCCCAGTGTTTAGATTTCAGGCAGCTGCCACACCTGCTTAGGGCTGTATGTATGGGTTCTTGCGCTGTTAAAGCAACCAGCTGATCCATCCCTCAGCCACTGGTTTCCACTGATATCAAGTTCTTCTCCCAGCCACGGCCTCTGTACAAACCATCCTACATGCCTCTGAGCATAGGACCCCTTTCTAAGCAAGGTTTACCTTCCTTTTTGCAATAAATTGTCTGTCTTAGTATTCTATTGATTTCTCCCATCTATCCCTCCCCAAATCTCATTCAAACTCGTAGTTTCTTCTTTCATTGAAACATAATCTGCTCAGTTCATATAACATTACTTAAAAGTGGGACCATTGGCAACCAGTTTGTCCCTTTCTGTTCCCAGTTTTCCTCAGTTGCTCATAGTTCTTTG
>Mus_musculus_nonrepetitive:266087372-266093524
TTTGTTGACTATCTGTGAATTTCTCATCATGCAACCCAGTAACACTCATTTTCCACTCTTTCCATATCTACCGTCTTCCCTGGTAACTTCCGTAAAGTTTTGAATTTAAATGAAACTGAGGGAGGAGTGTGCTGTGAGAATGGGACTTAGAGGTTACTGCAATTTGGATATAAACAGCTTTAATGTAAAATTAAGAGCTACAGAAAACCAAAGACTGAGGAACATAAGACTCTACCTGAAATAAGGCAAGCACACACTATTCTTTTTTATATAAGTAGGAGTTAATGAGAAAATAATAGGCACATATAGTGTACATTGTATGCATTGTGCTTTTATATGACCAGCAGTGCAATTGGGGTGAATATTTCATAATTATAATAGTCTAACCACTATGAAACACAACCAACAAGTGCTCCAAAGTACAGCTACAGTAGAAAATAAACACAGCAAAAACTAGGTAATCGAGATTTTTTTTACAACCTCACTGTAGTCTTCTTGGACTACCATTATTCATACAGCATACTCTTGGCTAGAATATAGATATCTAAGATACTTCTTTTTAACGACATTATCAATCCTTCCTGAAATAGATCAATGTATCACCCACCCTAGTAGCATGCAATCCTAGCGTGTCCTTTAACATTAGGGACTTTTCCAAGTTATTTCCAATTCCTGAATCACAATGAGGACTTTGTTCTCAAAGGGAAAAATTAGATCCCCTTACTTTTTTTGAGAGGTCACTTCCAAATAATGAGTTCTGGCAAGTCAGTTCCCACAGCACATGAGGGGCTATGCGGATAGATAACATGTAGGTGTCTAGGTGATTGCTGGTAGAAGTTTTAATTTTTGATAACACAGAGATGAGCTCTTCGAGCAGCAGGTAGTTTGCTTGTGGCATCTTTGTTAGACATGGAAAAAGGAGAATTTTACTGCTGATTGTCTGACAAGTAATGTTACTTACAAAACTCTGAATACACCGAAAAATCAGGGTAAATGTTTTGTAGACCAGCTCATAGTATAATCAGAATTCAAAAGAAGTAAGAATATACAGCTAAAGATCAATTCTCCCTATAAAATTATTGTGTACTACACATATAACTGGTACTCACAGAACCCAGAGAAAGGTATCAGGTTCCCTGGAAATAGAATGAATGGAGATTCTTGCAAACATATTGCTGTTAAACAGTGAACCAATTTTCCAGCCATCATGGGGACACATGTAATATCTAATGTAGTATGAATCCATGTAACACTCTGTGACACTCTGGAGCGCAAGGAACAGAAAGCACACTAGTGACCCTATGCAATTCGATTATAAAAGTTTCTGCTATAGGTAAGGCAGAGATGCTGGAGTCCTGAGTAGAAATTGGAACTCAAAGCTCCTGTTACCTAAGAAATCATTCTAATGAATATCATACAGGACAATGATCTAAAAACTGCAAAGCTATACCTGAGCCAGACATCTCTAGGTAGTTATAATTGAAAAAGATGGCCTAACTAATATCTTCATGTTCTAATCAATGACATATATTTAACATGTGCAATATTCAAAATACATGGGTATAATATTTGCATGCAATATCCACAGGGTTATACATACATGCTTCTTTTAATTTGACTCAAAAAGGGATTCAAACCAATACTTTAGAGTGACCTACACACAACTGTGTAGCAATACTCTTGCTTGAGAAATGCACCTGTTTATAAAGTGACTATACCTGTCTAAGCAAAGGAAACATCTTCGCATGGAACATCATTCCACTGTATAACCCTGTAAATACAAGCCTATGTACCATCAAAATGCAATTCCCTTAAGTTACCTTTGTGCAATTCCCCAAAGTTTTTACCTTTGTATAGCAGACATTTTTGCAAGTAGAGAATCTTCATCAAGTACGCTAACCCAATTTTCATATAAGCCTGAACAAAGCAATGGTCAATGTACATTGTAGAAAGTATTTGAAAAACATCTTCGTTTAAAAATGGCAGTTTGTGTCACAATACTTTTGGGGATCACATATCCAGCATATCTGATATTCCATTCATTTTATGAAATAACAGCAAAATGATGTCATAGTTAGGGATGACCACAGCATGATGAACTGTATTAATGTCACAGGACTTGTTTTCAAAGTTTGCACTCCTCTAACTCTATAGGCAGCAAAAGCAGAATCCTTATCTAAGTCAGAGAATTACAACAAGTATGAAAAGATTAAAATTACCCAATAACATAGCATACAGGTAAGGAACACATGCTTTCACCAGCAGCAAAGTCCCTTGTATCTCTGTGCATTTGTCACCCATTACTCGCCGACTCCATGCCCACCTGCCGGAACCCCTAATTTCCACAGATTGACAGAGGCCGACTGGGCTGGTCAGAGGCAGAAAACCACTGGTTGAGACCCTAGTTCCTTAAGAAATTCCCAACCTGTCACCAACATGAATCATGGCTCAAAAGTGGAAATTACAGGCAGGAGCTTATGTATTTTTAACTAAGACTAGAATCAAAGAAGCTGATCTGGCTGCAGTATTCACTGAAATAACCCTATTGTCTGTTCTAATTCACTTTCCTGGCTTTCAGTCTACACTACTACCTGCAATCAGAGAGATCTGCACTCCACTGCCTGAAGCTCTGTCTGTCTCAAAGGAGGCCAGCTCTTCTGTGGAACATCCAGATAGGGACCTATCAAAAGTGCTCTCTCAGAGTGTAAAGAGACCCACCACCAAAGGATTCAGGTCCCTGAAGAAGACCCACTGGGAGCTATCAAGGACTGACCAGCAACCAAAAGGCATACAGAAGCTGCATCAAGACCCACCAGCTCAGTCTCCCTGTAGGTCCACCCTAAAGCTGTTTACTGTCTGTGGAAACCCTTCATCAACTGGCCTCAGTAAGAGAAAATGTGCTAATCCTGAAGAGAGTTAATGTGCTAGACTGTGAGGACAGCCTAGGGGACCATAACCAGCTTAGAGAAGGAAAGAGACTCTGTGAAGGGTAAAGAGGATGTCTTCTTGAAAATAACCAACCATTAAAAAATGGCAAGGTCAAAAAATACCTCATTCTGATTATATAATTTGGTGAATCTGTACCTTCAGTTCACCGAGTTAAGTTGTAATATAAATGTACACCTCTAGGTACAGACCAACCTGGAGTGGTGAACTTTCATATTGAGCACACTGTTTTACATGTGAGATGGCCATATTGTTTCACACCCACAACTATTTAAACTAATTGTTCGCAGCAGCTTGTTTGAGGACAAAAAAGTGTCTTTGTTCATGAAATACCACTATTAACTTTCATGTTGTACCAAGGATAAAAAAAATATCAGGAAAATGGAAGATTCCCATGTAGTCCTGTACCTTTAAATTGCTGTGAATACACATGACCACCTTCAGTTACTGATCTTCACTTTCCTCCCCATGATGTGACCCCAGGTTTCTGGCAATGCGAGCCGGACACACTTGGCCAGCTGGAGGGTCAAGGATGGATCATTCGGTCCCTTTGCCTAATGCTATTCAGCTTGACTACTCTCAGAGCATTATATTTCTCTTATGTCTGGGGCCAAAGCTCCAGTCTACTTAGAGGCAAACTCAGATCATGCCCCCCCCTCTCTTGCTCCAGAGTTATTGCTTCTCACTGTTAGGTTAAGCATAGTAGACTATTTAGAAGTAGGTTAGGCTAATACTATCATTATTTGACATGGAGTTTGGATGGCAATATCTGGCAAATATACAAGTGGAAAGCAATTTCATATATGTACTGGACAGAAGGCAACATACAAATCTCTCATAACTTCTTATATGTCTGTGGTGGACTAGCTCTTTTGTACTATTGTATTTATGAGGAATAGGGATTTAAGACATGTATCTTGTAAAAAACACTTTTTCCACAATTATTACTCGTTCTGCTATTAATTCACATCATATAGTTATAGAGGTGAAATCAGTGGGAAATTTGTAATGCCAAAACAAAGACCATCTTACATACGAGGAAGTTAACTTCCAAACAGAAGGTGTTCACCTGTGTCTTTGTGAAGAATCATTTAGCTTGTCAGACTTTTACCTACCATTCCTCTAATACAGAGCTAGTGTGTCCATAGCTCAAGGAAAATGTAATCATCAGGAAATCCCAGAGACAGAAAGCACATATGCATCTCTAGAGGGATGCTGAATGTTTGTGATGCAAAAACTTTCCTTACCTTAAAAACAGAAGCTAATATTAGCACAGATTCTTCATTCCAGTTAATCAGCTGTTCAGTGTAAATCTTATCCCTCAGGGACCAGTGTGATTCTCTCGAGAAGAATCAGAATATTAGATCTGAATTTTGTCCCTTTTGTGCAATCATGGATAACATGTCCTGTGTGGGATAAGGGCATCATCTATTATTGCAGATTGGAAAACCCAAATATGTCTTTTAAGGTATACCAGAGCCATGGCAACTATGAATGTAGAGCTACAACTGAAAGGGATGAAGAAGACATTGAACTTTTTTCCTCTTTAGCAATCCATTTTTCCCAATTTGAAACAAGGTTTTATTGGAACTGGATAATCCTCAAGATTTAATTATACTTCTGTTACCATGACTATTCATTTTGGTGAATTTTCCTCATCTTTCTCAAGCATGCCATTCTAAGTTACTATTGGGATATTTCTCTTTCAGAGATCAAATCTCTATTTTGCCTCCTGTATGTTATGGGATCTATTGTGCATCCTGATATTTGTGTATTTAAGAAAGCTTTCTTTTCCCACTATAATGCTTACTTCTAATTTTCCACTCTCTATATCTAAAGACGCTGTCACATTAGAGCACCAAAGAAAATTTCAATCGGTCTTCCCGGGTTTCTCTCTGTAAAACTCATGGCCACAACCAGTGATTACATGATTACAGTCATTGATGACAAAAAGTTCTGCTCTAAAATACTTAAGCAATAGGCAGTAATAATCATTTGTCTAATATGATAAACTTGTTCATATTCAGCATAAATTTCTGGCACAGGCATATTGATAAAATAGATGTTGGGCAATAATTGAATATTTCCAATGGAAATCTAGTAGCATATTTAAAATAGACTAAGACATTAAGTGCAATTTTGTAAAGTCAATATAAAAAGATCAATATATAGCAAAGAGCAATGTGCATATCTAATTTACTATAGATATTTCTCATTATGAGATTGAGTAATCTCAGAGGCAGTGATATCAAAGTAGACTCTAGAGTAAGATGGAGTCATAATGCAGCTTAAGGGATTTATAGTAAGAGAATCAGTGAGGCAGTGCCAAAAATTCATTTTGTCCAACAAACTGGTGAGTTTGGGTCTTCACTGAAATTCTAGTTTCAGTAAACATCATCAATAGGTTATCTATATATTCATCTGTTTGATGAAATAATTTGCCTAGAACAAAGGTTCACAGAAATTATGGGAAATAGGACAGCTCACAAGTATATGAAGTAGCATCTTGTCCGAGCAAACAATGGCTGGAATTGTAAGGAGTTTGAGAAGATGTTTGTTGGTTTGTATACTCATTGCCTTCTTGTTTCTCTGGATGTAATGAAGAATGAAATCATTATTTGTTGTCATTGAACTCAATTAGCCCTTGCATGCCCTCCACATTTTATAGCCTTAAAGCCTCATGCATCAAATGTTCATAAGGTACTGGATATCTGTTGTATATGGCCCATAGTTCTCGTATACAAGTTAAATACTTTGTTTGCCTTGAGAGTCATTAGAATCAAGCAATAATATAATACCAATCTTTTATCCACCTGTGTTACTTTCTGATGGAACAGTTAAGGACAAATGTAAATTAACAGCAACAGTAACAGAAGATTTCACAACTTGCCTTACTGCATCTTCTGTTACAGTCCTTGGCTTCCCCCCAATTCCCTAAACTGAGAGCTCAAAGCTGAAGTCATAGAGTCTATGTCTTCCATATGTATATACTAAGCTATATTTTAAGAATTGCTTATGTCTTATGCCTTTTAACCAAATACTCAAAAGCTGGGCCAAGAGGGTCGTTTAAGGACAGTCAGAGATTTTGCATAGAGAAAACACAATTCAAGTGGTTTTTTCTATGTATTAAACACATCTAAGTTATTGCTCAATATATCAAAGTAAGTGACATATAGGTAATTAATTACTTGATCTCATTTCTGGGA
>Mus_musculus_nonrepetitive:903852722-903853343
GAGAAGGGCAAAGGGAGTGTTAGCACAACCACAGACAGAAATCCCACCCTCAGTTTCTCCTTCACTGCAATTCTAGTTTTAAAGTAGGAGACAGGGCCTCAATATGTACAGATCTCTAGATTAGAGAAAGGCACAGGCCACCACACTCGGCAGGTTATTCTTACCAGGAGATGTGAATTTTCAGCGTTTATTCTACAGAGAAAAGATAGAGACACCTAGTGGTGACTGAAGGACAGCACCTTTCCATTTTGCCTAGAGATAGATCAGGCGGGTTTAAAAGCATGCTGCTCTCTGCTCTATTGGTGACAATAAACCTGAATCCTGCACAGGTGTGGACAAGGATGGTCACCTGGCGGGGGTTCTCAGCTAGAAAGACACATCCCTTTGTTAGAAAGACATTGGTTCACCGCCCTATATGTAAAATAAGGGACAATGTCATTACAAAGGCATTTCTTTTTCAATATCAATTAGTTCACTGGGTTGAGATTAGATGTAGCATATAACATTTTTGGCGAATATAATTATTAGTCTGGACCTGACCCCCTCCCACATGTCATATGACCTCTCAAGGACTCATTCCCAGTGCTCTGGGACAGTATGTTGACGGATGTTTACCATTTG
>Mus_musculus_nonrepetitive:1359679289-1359679805
TGACTAGCTGTGCATATATTTAAACTCAGATGCATGGTTGGTAGGGACATGAGCAACTTATTCTGTCAATCAAACAGATAACCACCCAAACTATGTTCCTAGAAACCAAACTCCCCAGAAGAAGATACCCCAGGCAACAACCCAGTAAGTACTAGAAGGCCCTCAACCATGCAGCCTGCTGTGAATCTTGACAGTGGATTTCTGACCTGTACCTCTGCTCTCCCTGTAAAATATCCTCTGTCGAGTCCTTGCATGGCTTCAGGGAGTTGACCTGACCAGGCATACACAGAGAAAATGGCACCGGGTGGACCGGACTCTGATTGAGAGATCTCAGCACCCAAGCAGCTTAGCGTGCTGGTTATAGAGAGTGGAACAAGGAGGAGGGGCAGACAAATGAATGAAGAAGCAGGAATTATGGTATACAATTGGAGGAAGGTTTAGCTAATCTCTGTAGGAAGAGTTTTTGTAGGGCAGCAGTCTTCAGGCCATAACTGTCTAGGCGGGGACAAAGTGATG
>Mus_musculus_nonrepetitive:1173250117-1173253623
GCTGCTTAGCCAAGGAGTGTAACAGGGGCTGTCCTTTACCCATGTCCTAGTTGGGATAGTTAATAACATCTGGAGGTGCTTTTGATCTTCAGAGATCGGTGTGGTTGATATCTACAGCATAGAGATTAGAGATGATGATGAAGACCCGACTGTAAAGTTGGGCAAACTTCAACAGGAAATGTTTGGTGGAGAAATATAGAGGGTCTATAACTCTGTTCTAAAGGAATAGAAATGAATGTCTACATTGAAGACTTAGTTATTATCTTTCTACCCCAAAATTTTGATGCAACTAAACAACTACAAAAAGGACAAGAAGATCATGCATATAATTGTCTTGGTCCTGGCAAGGCAGTGAGTTGATCTCATGCATTGCTATGTTACTGTCAATAATTTGTTACAGTAAGATCATGAGAACATGAATGAATAAGCAGGCTGCTGACTGAATGAAACCTAGTCAACAGCAAAGATAATTGCACTTGTTTTTGCCTAATTGGGATTGCAATCTGGAAAAGCATAAATTCAATATTGAAAATGTGCTTTGATGGTTATGACAACCTTATTATTGGCCTCCTATCATGAGAGAGGCTGCCAATGATACCACAAGTTAATCAAACGTCATGGTTGGAGTCAGCTCCCAGCAGCATCTCTACTTGGTGGCTCAGAACCTCTTGATGCTCTGGGTACTATAAGGTAGTCATAAAACTTAAAAAGTAATGTTAGTTCAAAGTTTCATGGTTGGCACATGGTTGGTGAATATTAGGAACATTATGTTGTTTTGTGAGAAGAGATTATATGTGGTTCTAGTTTCTGATTCTGAAAAAGTGATGTCACACCAAGGTCAACACACAAAGTTTCAAGGAAACATCTTTTGAAGTCCAAGGAGAGCTTGCATTTGAGATGTGTGTGGTGTAGCTCAATTCGAAAGTTCTTAGCAGAAGTGCCTCCAATGGATTCTTCCATGATGTACTGAAAGAGTCCATATTGCACCTGCTATCTGACAAGTCTTTTCTCAATATTTCCCTGAGCATTCTTAGACTTGTTAAAAGAGCATTGAAACTTTGTGTCCCAGGAGTCTTCTGCTTTCTAAAGCTAATATATCTAAGTATTTCCTCAATTCTCACGAGTAACCATCCATTCACTTCTATACTAGGTACCAAGGTCCTTATTAGATGGCACCACTTGGTCAGTCCCTTCCATTCTAAATATGGGAAGTAAAATTCCTGTGTAAAAAGGACAGATCTTTGTACATCAAGAAATATACTTGGTCTTTCATGAAGAATTATACTTGGTTATGGTAAACATAAATTTGTGTATCTCCTGTTCATAAATGTAAATGGGCATTTATTATCATGCAAGCCAAAGCTCTAAATACAGTTTAAGTCTTCTCTATTCTTGAGTAAGAACTATCATTCATTTATGGAGATTCAGAATTTTCACTTTAACAACTATCAGACATGGGAAGTTTCCAGAAGCAGTTCTGATATAGGATGCAAAACTTGCACCAGCAGAAGCTGGAGCTGTTGGCTGGTGGGGACTTGTGACTTTTATTGTCACTCAAGGTATCTAACACAAGTGTTCAAGCGAACAGTTTATTGATATGCTTGCATTCAGAAGACTTTTTCACAAACCCTTCAATGAGAATATCCTCTCCCCATATAGTCAACATGTCGTCCTACCCAAAGTCTTTCAATGCAATAAAAGGTGGACAGATGAATCAAAAATGTTTCCTTCAACCTAAATCTTCCTAGTTCATTTTTAATAACTTAAATGATCCTTTTTACTCTTCTTTCTAGCCCCTCACAGATCCATCCCAACCTTATCCCTCCCAGCCCGACTTCCTGATTCCAGTTTATACTGTCCAAATACTCATGGGTGTGAAGCATTCATTAAAGCATGGCCAATCTTCCAAGGATCCTGGTCTTAAAGAAAGCCGAGTCTCTTTCCCCTAGAAGCCTTCAGAGGATAGTAGCCCCTCAGCTGAGAGAAGGCTCACAAGCCCTTCCCCGTTCTGTTCTGGATGATGCCGCCAACCACAGCAGCTGCGAGTTCATGGAGTGTAGTGGTTCTGTCCTGTCTAGTGATGCTGCTTCAATCTGGTCCTTCTTGACCCCTGGCTGGAGGAGATTTTTCCATGGTCTGTTTTGCCATGCTCCCTCTGGCTGATATAATATGATCTAGGTGTCTCAGTTTTGTGGCTGAGCACTTCACAGATACTTTCTATGCTCTTCTAGCTTGTTGCCACCCCCCTCCCAATCTAGGGAGGTTTAATATTACCACTCAGTACTACCATAGTTTGGAAAGTTTTCAAAGACAGTTCAGCACACGGGGAGAGGTGTTTCCATCCAATGCATACTGGGACTTAAACTCCACCCTGCTCTATCTGTTGTGAGTAGGGTTTCCTGGCTGACCATGTAAGTCAAAAGAGGAACTCAATCTCTAGTGAAGTCAGACTGTGTCAGAAGGAAGGAATACAGTGCACAGTGACTCTTCTCAGTGGAGCTGAAGGACAAGGCATGGCCCAGCCATGACTCATGGCACAAACTATGCAAGGAGGCACTACGGGACCTTTCTTCAGCAGGCAGTCCCTTCCTTCTAAATATGGGAAGTAAAATTCCTGTGTAAAAAGGACAGATCTTTGTACATCATTGTCTACCTACTGTCATGGACCACGGGTGACTAGTTTCCCCTTTACTTTTGTTTATTCATAACATCTAGATTTAGGAATGTTGGCTGGCGTCTGACCTGTCTCCTATTAAAAATTCTGTTCTCCCCAAAGGGATATTCTTTGCTCTTTAGCTCAACAGATTATGGGTGTTCCTCTTTTGAGTTATTACTAGGCAAGATTGCCAAGGGACTTTACCTCTCTCTTTGGCTTGTCTGTGTCAAGGACACAGGGAGGACAAAGAGGGGGTGGGAGCCCTCCCCCACAAGCTAGAAGGTAACCTCTTCACATCACCACTCTGGAGGTGGCTCTGATTTCTGCCTCTTCTGTTTGTATTCCCCCTGGGGGCAAGACATCTCCAGGGAGTTTGTCTATCACTTTCTGGGTGGTAGGAGCCCTGCCAGCTCACAGTGGGAGACTCACAGGCGTGGTGGGACCTTGTCAACATCCTGAGGGTGCTCAAGCAAGGGCTTCCTCATTAAGTCTTTGTTTCAGAACCCAGGCATCTCATTAGGGTTTTTCTGTTGGAATTGTGACAAGGTGGCAGTTTAAAACATATTGTAACCATTGAGACCTAGGAGAAAATATTAGAAACTTCCCACAGGAAATGTTACTAGGCACCAGGATGTTAAGTCAAAAGTACAGGATGGGATTTCGTACCCTGACTATCCCGAAGAATATTAAGAAGCATTATCTCTGTAAAGTTAGCAAGATGAAGTCAGCTTGGCAGAAGCACCCCAAGGCTGATTCATCTGAAGTCTCTAAAAGTTAGCTATGCTCCTTAGCACAAGATAGGCTGTTTGCAAGATTGCTCTGGAGAATGGAAAGACATATTAGACCCTAT
>Mus_musculus_nonrepetitive:35481080-35481405
CAAAACTAAGGACTCTGATATTTGGTAAGAGGTAATCTGCAGAAGTAATAGGTTATTTAAAAAACAGTGTCAGCCGTGATTCTGGACACTGCTTTATGAAAATTAAAGAGACAACAAAACTAAAATGAATAGCAAGAGAATCCTGAAATAATTTTTCCTTGCCACTAAAATACATTTATTGAGTGCTGTAGAAAGCGATTATTTTGTGAGCTGTCCGAAATTAATGTTAAACACATTCATAGACATTATATTCAAATGCTGTAGCAGAGACGTGTAAAGGCTGCTTTTATTCGCCTGATATAATTGTCATCTCCCATAGCCTTTA
>Mus_musculus_nonrepetitive:902483201-902483745
CAATTAAGAAAAATGTCCCTGACATCCTAGAAGACCACATCCACTGAATCTGGTCTTTTTCCTAAAAGTGTTTAGTATTCACTATTGATAAATCCAAAGCCTCCTCCTATTACCCCACAATCTCTTCCCACCCTGTTCCTTTGTTGGTAATTCCCATGGTCTTATAACTGGCCTCGCATGTCTTACTTTTTTTTGTTCCAGGGTTCAGACGAGACCATCAGAGTTGTGTCCATGGACAGGGACTACCACGTAGAGTGCTACCACTGTGAGGTAGGAAAGCCTACTTACCGTACAAAGAGGACTGAAGTTGTCCCCAAGCTCTCTCTGAGGTCTGTCCTCGAGAGCTCATGGGGGTGATAACAGATGATTGCTGTGAAAATGAGAAAGTTCTGAAACTTCCAATTGCTACCCTCAAGTTACAGAGCTCAGAGGACTCTTTAGTGTGGGGTTTGGGGCTACACTGTCACTTACATATATAATGAGGGTAGGAGGAAGAGGTGTCGTTCCCTCCTGGGTAAAGAATGTTCTGTCAGAAACATCTGTC
>Mus_musculus_nonrepetitive:617345048-617351717
TGCACATTTGCTCCAGAGTATTTAGTCGTTAACCTCAAATAAGGAGATAGCATTAAAAGACTCTGCTACTTGATATTTTTGTTACAAAGTCCTTGATATGCTGATCATAATTTCTTTTGTGATGTCACAAGGCAGAAAGGTGTCCCATTATCTGGAAGTGATGTTGTCCCTTTATAATACCCATCCTGTGAAGAACATGGATATAAGTTTGGCAACCATCAGTTTTACGTTCTAGATCAATAATAGTCTTGGCTTAGGCAAAAGGAGCGACCTAAGCATTATGAGCCTTGGTATCTTTATATTGAAGCTAGTATCTATCTACTTTTAAGGTTTATAATAAGAATTTGTAGTGTAGGTATAAATCTGCATGCATGTGGAAAACAGGAGTCAACCTCTACTGCCATACCTTAGGAGCTGTCTATCTTTTGAAATTCACCACTTAGATTAGGGTGATTGGACAGGAAGACCCCCAGAACCTGCCATCTCAATTTCTCCAGCACTGGTATTATAACTTTGTGCTGCCATGCCTACCTTTTTACCAGCCTAAAAGTTACAGATGAAACTCTTGACAGCTTTGTCCATGAATTCTTTACTTACTAGCTTCATGAATACAGGATTGTTCCAGAATATTTTCATACTTGTAGCAGAATACTAAATGACACCCCATAATATAAAAATTGGAAGTCAGAATAATCAAGGAGGAGTTTGGTGATTATTTTAAATACCTGGAGGTATATATGCTTTGACAGCAGCATAGGGGTGCTTGTGTACAGGAAGTATATATGCATAAGGAAATCTAGTTTCTGCCCCATACAAGGAGAAACATAACTCTAAAACACCAGAGACTTTTATTGAATTAAAAGCACCAACTCTCATTAGCATGAAAAACCTTTCCTTGTTTATAAACAACTGGCATTTTCTGTGCCTGACTGTGTTTCAATGTACAATGATATTTTGGAAAAACAAAGATTATTTTCACTGAATACCTGTATTAATCCTTAAAGCCAGAATCACAAACACCTGAGTGCTAGTCCTCTGAGCCAGCAACAAGCATTGTGGTAACTGCTTAACCACTAAACATTCTCTTGCAGACAAACTCAAACACTTGCCAATGTTATCAAATATGTGTGTTGTTCTCATGTAAATCAGTCTTTTGTTACACTAATCCAGGGAGGCTCCAGATAGTCTATAGGGAGTAGGGGATATATAAAGATGAGGCAGAGACTTTCCAAATTAACGATCATAACTGTCCTCTAAGGGGGGGCTCTACTCAGCAGCCAGTGGGAACAGATCCAGATACCCACAGACAAGCATTAGATGCAGCTCCAGGAGTCTTATGAAAGAGTTGTGGGAAGAATTGAGGGACCTAAAGGGCATAGGGAATCCATGAGAAGAATAGCAAGCATGCCCTGGACCTATCCCCCACCCCAACCAAATATACATTCAAGTCCCATTACCCAAACTAAGCTGCCTAGTCCTGAAGTAACTTGATGCACCAGGATGGGTTCATACCCAGGAGTATCTCTGTGGGGAACTGGGAGGATAGGCCACAATGCTTTACATGTCCTCTTAGCTGTTCCATTTGTAAACTAGAAAGCACTGACTGTATAGGAGGTGATGTCTGAGTTGCATTCGCTGCATTCATCAATGTACTTGTCACAATCCTTAGCTGTCACTCTGAACGCTTTTTGAGCTTGAACATGGTACTGAACAACTGACAATTACTCAGTCAATGGCAATTATTTTTACACAAAGTCCAGAATTAGTACTTAATGATAGGAGCATCTGATAGATAGGATCGGAAGGAAGCTTTGATGTTGACAAAGCAAATATCTGATTAGTGATAACTGCTAAGCTGCATGGGATTCTGTCTGTCAAGCAGAAACGTTGGAGTTAGAAGCAAATGAAGATGTGTTTCAGAGGACAAGTGAATGACTTTAGTAAATTACGTGATGTTTTAGCTGGAAGCTTAAATTGACAATAATTGAGCATCTTTCTCCTATGTATGAAATTTACACATTGGATTTGTACAAATGGGCTGCATATGTTTCTGGCATCGGATTCCTGTCTCTGTAAGTGGATAGATTTGTTTGCCCCATTGCAGGGCTGAACCTAAACATCATAAGTCTTCCAGCTCACTTATTCCCAATACAATGAGCATTGGTTCCACAGGCAGCAAAGTGAGTTCCTTCTGCAGATAGTTTGCTCGGCTTTTCATGTATATGGAAACCAACTTGAAGATGGAAAGACTAATTTTGTAGGTAGTTCTAGAAATTTTAATCTGTGGACAGATCACTGGGGGTGCTTAGTAAGAGAGAATCATGATAGAAAGTCACAGTGAAGAGAACTGAATCTACACATCTTTAGGCAGTCAAGACTACAAAGGTTGGAGACGAGATATACTTTGTGACAATGCATTATCAGTAATGACTTCCTCCAACTAGAACCCCACCTCTGAAAGTTTCCATAACAACAACTGGGGATGGAGTCTTCAATACAGGACTATGTAAGGAACAATTCTATCAAATATAACAAGTATTTTCAGGCAGCCTGTGAAAACGAGGAAATTAAAGCCCAGAATTATGGTAAATAAATGGTAAATCTGATGACAGGCATACCACATGTTGGCTGAAAGCTGAGACAGAGTGGGGGATGGAAATGATATTGAGAAATACTCATGAAGTTAGTTTGAACCTAGTTATGTCATTCAACACAGTGGACCTATTCAAATAGGAATCACTTACAGTATAGGTGTATATTAACAAATCCAAATTAATTTGCTTACTTTAATATTCAAGAAGTCGGGAAAAAGAAATCATCAGCTCCCCAAACCTGCCAATTTTAGCTAGTGTGATAATGAGCTTCAACCTTCAAAAATAAAACCCTATTTTGCTAGTGACTCAGTTTGCATCAGCCACCTCTCTGCCCATAAGGAAAGTTGGCTCTGTCCTATGGAACACCAACAGCAAGGCTTGACTGGAGATTTGCAAACACAGGCCAGTAAAGAGGCTTAATTTTATTTCGATTTTTGTCTAGCCTCCAAGAATACAGAAATACACAAAGCAGAACTGGTCACATCATATGAGAGAAGGAATGCAGGCGACAAGTAAAGTCCCTCTACAGCATACTAGAGGGACTAGTCAACACTAGTCTACACTGCAAAAGCTGGGCTGTGTGACAGTGTTAATCCAAGAATGTTCCCTTACACAGGCTTTCATTGGTCCTCTTTCCTTTTTAGTATTGAGTTTACTTTCATGTCTGCTGAGCACCATGTGCATGTTTGGGGCCAACAGAGATTAGAGGTTATCTCTTGTTCTTTGGGAACAAGACCTATTGTTGCTACCCAGAATTGTCCTTTTAATACAGATGCTGATAAAACTAAGGGGGAACAAAAAGCAACTGGTTATTTGTATTCTTTAGCATGAAAACACATTTTCACCACAGAATGCCATTTTCTTGAAATGTATCTAGCAATACCTGTAAGTCAGCAAAGTTTCTATTTTGTTAATCAAGCTTTATAAAGGAAATTTGAAATTCTTGTAATTCTAGAAATTCTTAAGGAACTAAGTAACTTATAACATTTGGTGGTAAAATATAATGGAGCTATTACTCTAGAAATGAAGCTAACATCCTATCTAGGGAAGAAAAGATCATTGAAATTAAGTGATTCTTGTATTCAAACAGGAGAACCAGGTTATCTGAAGAAGACTGAGTGTCTGAGAAAATATGGGAAGCATGTTACATAGAAGTTCGTGAATTAAATGGATCAAGAAGTAAAACTCTCAGAGAAAATAACCTCTAATGTATAGAAAGTGGTGATGTGTAACATTGTTCCTAGGGTGCTCACAAAACCCAGAACTATGGAAAATACTGTCGAACATATTACAAGAGTTTCTTTCCTAGGAGCCCAGATGGTCTCAGCCCCTTCCAGGAAGCTCTGTGGGTCTTATTTTTTCCAGATTGCTCAGCTCTCTGAGCATCCTCTAGGCAACTAAGCTGGTCTCTATCCCTTTCATGTGAATTGGATGGTCCGGGAATCTTCTACAGCTATGTTTATCTAAGAGTATCTCTCAGAAGTTCTTACTGCTTTGATCTTTTAAGAAAGGTAGCTTAGTTCATATTTCTGTCCCTCTCATCCTGTCAGCAACCCTTGTTGGCATCCACTACTTGGTACATCTGGTTGAATTGTGTGTTACTAAGCTTCCCTATAGAACAGAAGAATGTCTCATATATATTTAGAACATCCTGATTCTAAAGGTACTTCCCTTCAAGACAGAAGTTTTGTTAAACTGCTACACAATAAGAAGGGACTAAGACAAACAAAAGGGAAATGAAGGGAAATTCATGCTAAAGAAAAGCAAGGTTCAGTGAATATGGAAGAAGTTGAATAGAAGGCAAACAGAATATGATAAACTGAGAGACATAGGCAGGGAAACGTTCTATTGTGCCCATAGTACTTAGTAAGAGATCTACACCTCATTGTGAATCCTAATACCTTTTCTTGTTTTGATGGAGAAATGTAAACATGTGCCCAGCATTCCATAGACTTTGTTGACTGTCTTTTGGACAATAGGGAGACAGTGGAGTGAGAGTGGAAGCTAGCAATTGATCAGCTATCATCCAGGGAGCAATTAAATATGAATTATAGGGTCTTACACTTGGGGTGAACCAGTGATAGAAATTTATAGTTCTAAGTAGTGTAATAGAATAGATATATTTTGACCTTAGGTAGAGTAGGAAAGACTAGTTTATGCAAGGAGGTCTTCTGGCTCAGATAAGAGTGGTTAATTTACTTTTTGAAGACCAAAGAAATATTTGCAATTTTGAGAAAGTTTGAAACAATTATTTTTTGCTATCACCATATATTGACTATAGTTTCCAAGCTTTGATTCTGAAGATTTTACTCCTATAAGGTAAACCTCAGTTTGTAGATATGTAGCATGATAAGAAGAACAATGTATATTGTTATATTGCTAGAAGAATTTTGAATTACTAATAACTGATTGATGTAAATGCTTTCCTGTTTAATTATCAAGAATTCTACACCTCACATATTAGTATAAGAATATGATCACCAGTACTTTATGTAATGGCAATATCCCTGGAACATCTGCACTCTAGTGTGGAGGCAATGCACTCCCAAATCCCTAAGCCAACTTACTCAGATTTTACCCAACACAGGAATCCTTCAAGTGGAGGGGAGAATGTCATTGCTCTTTTATTCATCAGTTTTTGAGTTTCCTTGAGCCTTTTCTAAAAGGCTCTGGTGAGCAATGTTGAACAACAGAATTAGTTTGTCAATAATGAGCGATATCTGAGTGTTTTCAGGAAAATACACTTATTGCCTATGTTCTCAGAAGTGTGCCCTTTAGTGCTTGAGCTTTGCAGAGATTGTAACTCATTATTTTCTAGAGAAACCCCACTTAAAACTATGTTTCATAAGTAACTTTCAAAAATGATTAGCTGCTGAGTCAAATTAGATGTCACAGAAGAAACTGGGCTTTGCTGTCAAGAAAAGCATAAGCATTACATCCTGAACAAAAGTGATTATGCTTCATGGTTTTAAAAGCATGGTAATCTAATTTCATCTCCAGGCCTGGTTAATCACAGGGTACATGAAGTTCTATAAGTATGAATCATGCAAAGTCTAAATAAATAATGAAGGGCTTTGGTATATCATTTCATATAGACTTACCTTCCCATTCAAATTTCCCATGTATAATATCTAAAAACAATTACACCAAACTTGGAAAACTGTACAAGAAATTTTAATACTATATAAATAGATGATAGGTACAAACATTTCATTTCAAAAGATGCCTAAATGAAGAACTGTAACATTAATTATAATTGAACAATGAAACAATCATATCTCTAATTTAATATAAATAGCTTACTTAAGAAATGGATTGACAGTCATTTTATTCTATCATTATAATCAGAGATATAATAAAATACTACATGTAACTTCACATGTATAAAACATTTCAGTTGTGGTGGTATACCTTCGCAGATATAAAACACTTTCGTGTTGCCCCTTTTGAAGAAGAAATGCTATGGAACAAAATAAAGATCTTAGTTCTACTGAGAGAATAGAACAGAAATCTGGTCTCTTCTTTGTTTTGCATTTGTGGTAGAAAGGCTGAGCCCGCCCGTTAGCAACATGACTATAAACAACTTGAAGCAACTCATAGGCCATGCTACATTGCTGAGGGAAGTTAAAGCAGAACAGGGTAGAACCATGAAGTCAGAAAATAATACCATAAAAGAGCACTGCTTGCTGTCTTGTTGCCCATGACTCTCACACCCTGCTTTTGATAGTACATAGCATACGTTTTCAGGTGTTGCAGCATGTTTGGTAGCAGTATTGGGTTTACGATTATCTCATAGTCTTGTCACAGACTTCTCTTATATAGGCACTTCACAATTGTGGTTCCCTTAACTCAGGTAACTCAAACTTGTAGCAACTTGATATAAAAATTACAAGCACAAATTCACCATACCTTGTTCCTACTGAATAAACATACATTACTATTACAAATCCAAGTTAATGCCTATAAAAACCATTTCTGTGAATTGTTTAGTATATAAATGGTAAGACTGAAAATTATAACCGGTGTCACAGCATCCTAGTTTTGATTATATTGTTTTTTTGACATAATAAGCCAG
>Mus_musculus_nonrepetitive:609212446-609212964
TTGGATCCCACTGTCTGAAAGATAGCTTTAGCATTAGTTTGGGCTACTTCCCAGACCTTCTACAGATATCCATGAAAGCATACATGATTTTATTGCTTGCTGTAAATGAAGCCATGCTATACTTACTCTTGAGAAACTAGATTTCCCCACCATTTTCTGCTGAACACAGTAAACCAGAGTGTGTACAGACAGAGCTTTATAGGTGAGTGGTGTGGCCTAGCTCTTTTCACATCCTCTCTCTTTCAAATGCAATGCTGGAACCAAATTAAAATCATACTTCAAAAATTTCTGACATGGTCTCTCCATGCAAGCCATTCTTTTCATTCTTCTTAGTGAAAGTTCTACTCAGTCTCTGATGTCCTGCTATGGCCATGGTGTTCTGCCTCCTTACCTGTGGAGCCGTCTGCTGTGCTACCTTGATCATAAGGACAGACACTGAGGATAATTATAACCACTGAAATGAACCTACTGAAAAGTAAGTGAGACATACATGTAGGCTGGAAGCGCCTGAAAGGTAA
>Mus_musculus_nonrepetitive:808527658-808528223
CATTGAGATTCCAGTAGTAGGAAGAACAAAGACCCTCAGTCCCAGGATCTCTGGATGTGTTACTTTTGATAAAGGATGGTTTGGGCTGTGGTAGCATTCAGGTTGTGAATGAGGTAGCTTTACATCACAGGAATAGTCCTAGGTGAACAGGTAATCTAGTGTAGGAATAACAAGGGTCCCCAAATAGGATGATGGAAATTTCCAGTTGCTTCTGCAATGCTGATGTATCTTGTCTTAGGTCATTTGATGGAGAATATTATGAATCTAGAAAGCATGATGCATTCATTGCGTCCTTATTGAGTCATTACCTGAACATGCCCTACTCATTAGTTACTTTTCAGAGCGTTCAGACTGATCCTACACTGAGCTGGTTTCTAGTTTAATATAGTGGTTAGAAAGAGTCTGTGAGCCTAGCTTCCCCCATGGGAAGCTCTTCTTGGATCTCTTTGTTACTCTACTACTTCCTGGGTGCTGGAGACTACACTGTCTATAACTTTAGAAAACAAACTACTGCATTCAAACAGTCATTCAATCTGTAGTATTCATATTTACCTAGGGTCCTCTA
>Mus_musculus_nonrepetitive:498762755-498770253
TAAATCACAGTTCAGCAATATGGATGGAAAATAGTCATTTTAATTAGGAATATAAACTTGAAAATGAAGTAATTTTTAAAGGTAATATCCTTGGTGAGTGTTTTACTGATAGCATGAATTTATTTACCGTACACATGCGATAATAAAATGGATAGTTATGGGGCCATCTTTAATTAGAAATAATAGCCTGTAGAGCTGAAGGATGAATCCTTTTATCCTCATATTGGCCTAAGTCATCCTAATGAAAGATGTCACCATGAACAGACTTGCACCATCCTAACCAAATACTTTTTCATCTGAAACACAGCAAGATTTGTCCTGGGTTTCAGTTAACATTCATCCCTCTGAATCACCAATGAGATACAAGATCATCAAAATAGTAACCTGTGCCCTGGAAAGAAACCAGCCATTTTGCTTTTCATCATAACTGAAGCACACTATGGCTACATATTTCTAAATGTAAATGGGCTTGGAAGGGAGTCAACCAGCCTTGTCAAATTTATGAGCGTGAGTGCAGCAGCTTAGCTGATGAGATGGCTTTGCAGGTATGACGGATATGTCATTCAGAAGGACACACTGATTCCAGTAATTATGTCCTAAAAGGATTTGAACTAGCAGTTCTGATTTATAAAAGTGTATCAATGACATTTCAATTTAGCGTACAGCCTTTGAAGGAAAAAATAAGACTGCTTACATGCAACTAGATTTAGCAATATTGAATACTGAAATGTACATTTTGATATTGCTTGTACTTAAAACCCACAATCAATAAAACTAAGATTCAAATACAAAGTTTGATAAAGTATAATCATCTCTTATAAATAGAACTTCCCCATTGACTAGCTGTATAGAAGCATATATCTGTTCTCTACATATCAGAATCAGAATCTAATGAAAGGTTAATATCAGGAAAGCCGAAAGGCGATGATTAAAAATGTTATTCTCCTTAAGTGGTAGATACCTAGTCAGTGTCTTTAGGTTCAGCTAGGCATTGATTACTGATGTTATTCTTCTTATATGTATTGGGCCTTTTCCCCAAAGTGTGAGCTATAGTCATGTAAGATAGATAGTTAGTCCCGGTTAATTATCTTTGTTATTCTCGCTGTCATCACGTGTGTCCAAAGAAAAGAGTCAGGTTGGATATTACACTCCCTGAGTATAGATTCTGACATTCGAGTAGAAGCAGCTGGTTCTAGGGAGCAAAACCAGGTACACTACACTGATCGTGAAACACAATCTTTAATGCTTAAACAATCCCTCCATAAAACAAGACCAGGAGACATGAAGGCCATCTGGCAAAGGCAGCTGTCATCCCGTGACTGTCCTGGTTGGACACCAGATGCTGTTCTGTGTCAGGGGAAGCTGTTGTCTTCCTCAGGCTGAACCTGCCATAGGAGATGACCACTAGAGATAAAAGACAGCACTTCTTTTGAGAAAACAGTCTCTGGCAACTAAACCTGCTTGCTGCCATCTCCAAAGGATGTACTGAGACTAGGCTATTCTAAAAATGGTTCTGTGATAGAATTTAGTCAGTTATGATGCAAGTGGTACACATAGAAAAATACTAAACATCAATGGAATGAATTGGAAGATTCCAAATTCTTTTATGGACTGACACTATCATTAGTAATTGGGATGGAATGAACGCATGGCAGATTAACATTAGATCACATTCAGGAAAAGATCTGATATTGGTAATAGCTCACTGGATGTTTGTCTAATACTCTTCTTTAATATGTTTCCTCAACAATTTAATTCAATAGAAAACATGTAATAACATTATAAAAAGAACTGTCTTTGTAAGTGACCTTGGATAAGTTAATGAAGCTACCCCTGTTTTAGTTTCCTCATGGATGTAAGAGGATAAGGGCAGGATTTTCACAGCTTTGTTGTGATTGTTGGGTGGACCTAACTTCCATTCACAAATTATTCATTAATAATCAGTGGAGGCCACTAGGATCTCTCACAGCTTTTGCAGAATTGCTTGCTTTGTTCAATATGTGTATGCCAACTGATGTTTTCTTAACTAGTGTGAAACCAATTACCTGAAACTGACATACTTCTTGATATTATTGTAATTATATTGTCATTGTATGAGTCTATGAATGTCATAAATTTTTGTTGCTAATAATTATAAGGCAAAAGTGTTGGAACTTTCAAGTCAAATCATTATGTTAGTATGATTATGATTATTCTCCTGTGAGATAGCTCGTCCCCACTCATCAGTTATAACACCAGTCCCTCTTTCCCCACCTTACCACAAAATTAGAAGAAACAGTAGGCTTTTAAATAACTTCCCTTCCACCGTGTCTTGCTCCCACCTTCCTGCCTTTCATCCTCCAAGTCTACCTCCACGCCTTCAAAAGGGATAGACTCAGAGCCTCACATGTTCTAAATATAAACTTTCCAGCTAGTCTACAATCCAGCCCAGGCTTGAAGCTTAAATCAAGACAAATCAATGTGGCAAGTTCCTCAAAGCATGGCAATGACTTCTTTTCCTTCATGAAGCAACCTCTCTGTAAATTAAACTTTAATATTTATAGTGCAATATTTGATAGATTTCTGAAACCTTTCAAGGAAATACATTTTTCTTTCCTCAATTGATCCCTGACTGTTGAAGTCCTTCATGGTTTGTCCTAGTTTGAGACGTTTATTATAACCAACCTCTGATGCGATTCTTCTATAAGGACCAACTCTATGTTGAAGACCCCAAATTTATTCATATATAGGTTGTTTTGTTGGATCTCTAGCCTCATAAATCTTCCTGATAGTTCAGTTTGATGGCTCATATTTTAGTATGTTCACTCACCCCTGCAAGTCTACTTTTCTGTTCGTCTTCCCATCAGTAAACACTGCTTCTTTATTTTCAGAGACCTGAGAAAGGACGCTCAGTTGTTCTCATCCATTGCTCTTTAGCAGCTCTTCATCAGCTTCTGATAATTATATCTTTTAACATGTTCGAAATAACACCACTTTTATTACATTTCTGCCTTCTACTTTATGACAGTCACTAGAATGTAAGCCTGTTTGGGGCAAGAATTTGATATTGTATAACTGTTGTTTTTCAAGTTCACATATCACTGCCTGAATCTAGTTAGATAATAGAAGATGTTTGTGAAATTAACACATTGATTAATTGCCCCTGGAAGAAATTCTTCAGTAGTCACTGGTATCTTGTATTTTGATAGTTTGCAGTTGTCTCAGGAGGAAGTCAGACAACTCTGTTCATTGAATTTAACTCCATTTAATGTGAATTCTAATGACCATTCGATTAAAATTTTCTAGAGCTTTGATACTTTAGTGTATTTTGACATACTGGTTCTTGTATAAGTGGAAGCAGCATTGCAAAGGCCATGGGTGAATGATATCTGGTGGTAAAATTCTTTGTGTACAAATGACGATCTTTATTTCAAAGCCAGAATATATAATAGATGCTTACCAAATTATGAGATTTCCATTATGTGATTTGCTCCCACTCTCAACTCTATCCAATCTACTTCCTACTACATATCCACCTGGATTTCTACTTCTCAAATATCCTTGGATGTATGTTCTTTCACTGGAAAGTGGTTTACTTACCAAGGCCTACACTTTCTGAGAAAATTATCTTTCCCTCTCCTGGCATTTAAGTTGACAGCTACAGTTGGGACTGTGTGGTCAATTCAACTCTCCAGACTTGCACAGGTTTACGCACAAACAAAAAGTTGCGAATTCATCCGTGAAGCTCCATTGCTTTGTCTAGGAGATGCTCTGTAGTCATCTATTGCATTTGACTCTTAGGTTCTTTCCACCCCCTTTTCTGCAGTGATCTCAGAGGTTTGCAGGAGGTGGTGTGGTTGAGGAGGTGTCTTCCATTTGGAATGAATGACCTGCAGTTTCTTATTCTCCCCACCTTGGCCAATTGTAGGTCACTATGTTGATCACCATCTTCTCAGATGAGGACTGAAAGATGATCTGGTCTATGTGTGTGATAAGCCATGAGGAGTTGTTTTAAAACTCTGTTCCTTTAGCAGCATACTGTCAGTGTTTTTCTATCTTTATCAGCACATGTCTAATGAGTGTCATGAATCATCATGACTATTTTAACACTCCTCTCATTTTTGAAAGTTAATAATTTATTTAGCAAGCTTCTTCAGAAAGATGATTTTAAGACATGCTCAGCTTGGTTTAACGAAACTGAAGAAATGAATATCATCACTTTCATTCTGTAATAAAAATGGACTCTGCACATTCATCTGGCAGCATGGATACTCAAGTTCTGTAAAAGGAAGATTTCACATGTTGGTTTGCAGAATATGAATTTTACAATACTGTCTTTGAAAGATGAAACTGAAGGAAAATCAGAGTAATGCACACTTTTAAATGCTGGAATAACCTTACTCTGCTGTGTCTGTAGAACCCACCCTATTAATAACGTACATTGTCATATAAAATTATGACATTTTGTTAGCTTTCATGTGATACAGCCATTCAAATTCATTATCTTTTGTGCAAATAAATAGCTTCTAAAATTAACAATGAATCTTTGGCACTCTTCAAAGGAGTTTATGATCAATTTATTTCTGAACCGCTCAGTTTCACCACCCACCAGGTACTTATGGATTCATCCACATCAGTACCTTTGTTATAAATGCCTGTGTCCCTGTTATCAGCATAGAGATGGAAAACTTGCTGTATGTTTCTATGTATAGACCCTGGAAGTCAATTGGTCATCATTTACTTGTGATAACATCTTATCATCTCTTAAAGGCATGCTCACAAATGGTAACTGCTACCTGCACCAGCTGCTTCTCTGGCATTGCCAATGACATCATCCCAAAGGTGAACCACATCTCATTACCTCACTACTCAAACCTTCACAATTAGACAAGTCCTTTGGTTATTCTTCCAAGTTTAGATTTGCTATCAAATAGAATTTCATCTTCATTGGGACTATTTCACTTTTAGTTAGCATGTTTAATGGCCACTAATGAGTGACCTCTCTGACAAAAGACAATACAACTTTTAAAGACTGTTAAGTATTACTAGGTACATTTAACAATTAAAGCTTCTTTAAATGCTGGACCACTAAATATTCATTTACCGATTTTTGCATTCATTTAGATACAACCTCTTGCCTATGCAGCAAGAACTTCTTAGAGCTGACTTATACAGCTAAAACATCTGTTGGCAGTTCAGGTCATATTCAGTGATTCTCATGTGGTCATAAAATAATGCTTAGAAGGTTTAGAAATTATCATTGCTACTGAAGAATATAACTATTTCATAAACTTCTTAACTCCAAACATGTCTGTAGGTTTCTGTTCTAAGAATTGTGTTCTTCCTAGTGAATCTCTCAGCTTTCACATAAGTACAAGGAAATTACTGTATACTTAGTGTATCAGGTTTCATTCTTGGCTCTTTCTCATATAGTCTTTGTTTTATATTCAGTGTTTAGCATTTCATTTAGGCCAGATGGCTTCAGACCTGGAGTTACAAGTATCTGTAAGACACTTATTTGGTAATGTAGACTTCTTCTCAAGCTTTAAGAGATTATATTCTATTTTTGCTAAATAGAACCTGCTCAGTTTCGTATGAATTTATAAGAACCATATTTCCAGTGAAAGGTATAGTGACCAGTACTCTAGTACTAAGTTTAACCTTAGAGATGTAAAAAGTAAAAATCTAAAGGCGGTGGCACCTACATGTAAACTAGGAGGATGAAGAGGTCATGTTTATCATGCCACTGCAGCGTGTTCATTGCAAGCATGAGCTACTTTAGACATAGTCCTCCTCATATATTATATAAACCTAATAAATACTTTGAGTTTTAAGGTATCTGCTAAAGTTTGAAAACACTCTATCTGAGTTCATTCAACATCAACCTGTCATAGCACACAATGTCTCTGGGAGGAGCACAGATATATAGGGCATTGGATTGTTAGCAATGATGGTAAATTTAAAACCTCAATTTTCTCTACCTGTTCCATTCACAACCCACAATGTCTTGTCTACATGATCTTTAAGTTACTGTTATATGAGTTTACATTGATGTTGTAACATTGTAACTTATGTAAATTTCTCTCACGTTCCATTCTTCTTGCCATGAGGTTTGTCTAAAAAACCCTGAAGCGCTTCCCTTTGAATAAAACATACCAATGAAAACTGAGGGGTCAGATTCTTCTCAGGAAAACTCGTTAGCACAAGCCTGGCCTGCATATGCACCACGGTGAGCAAGCCATCCATGTTCCATGCTAAACTAATGCTCAGAGGACATGGTTCCATTTCAGTGTGCAAACCAGAGTTCACTCTTGTCCAGACAATAGTGGCACATTTCTCCAAATTATAATGACAAATATATCCTCATTTTTAACTCAAACCAAATGTAATTGTTGGCATTATTAATAGGAATTCATAGATGACCCTTTAGCAACATTCACCTTGTTTTTCTTAGCTACTAGGAAACTCATTTGGGTTGGTAGCTTTTTTCAACTTCTTATAATTCCTGTAGCCAACCTTATATTATTTATGTAACAGAGTCTATAGACCATAGCTAACATTCCTGCCTTTGACTATATCTTCATGGACTAGATTATATATGTGAAATCATCAGACAAGTGAAAATAGACATAGATTTGGCAAAAACATGCTACCTAGGATTGCTCTTATTCAATGGTTCTGACAAAAGAAGCGAAATCCCCGGAGAAAAATCAAAGCACTCAAAATAATACCATTCTGTTTTAATACATTCTTAAGTTGAAATTTCCTGATTTGGGGTCATCTAATAAAGGAAGCATTTCTTTCCATCTGTCCCAGATGTTATCAAACCACAGGTTATGTCTCAAGACTTATATCTCAGTGGCTTAAGGGACAGTATTTGATAAGAACAGCCCCAATTCCAAGCTTATTGTTCTTCCAATATCTTCCCCCAGTAATGCTTGAGAGTGATTGTTTTATAAATAAGAGATGACATTTTTCTTGCTAAAGAAACAGACATAAATATCAACTTGGCTGAATTTTTAAACAGCTTTCCTCTCTATTTTGAGAAGATGGCCCTTAGACATAGAAACTTCAGGAAATCTCCGTGCATCACCAAGCCTTTGCTTCCTATTTCAATTTCCTTTACATGTGCGCACATGTTAACACACTACATGGAGCATCTGTATCCATAGTTACATGTAATAAATTCATAACACTATCAGTTAATAGCATCAGTGGTGCATCTGTTCTATACTTGTTTACTACACAGCCTGGCTCTTTGTTAAGCCTGGCTTTTGGCTCCGCAATTCAGTTTAGAAATTATGACAGAGTTGAGAAGAAGGATGAAGTAATTGGGCACCTCAAGTCATATCGCAGGTGACTCAAGGCTGCTATTTTTAAATCACCATCTGTTGCCTGCAGTGACTTTCTCAGACATCAGAGCTATAGCATAGATGCCTTTTGGCTTTTGCTTACGAGCATGATTGAGACTGATTATACAGGAATCAGTAGAAGGTGAATTGTTATTTTTAAGAAGTTG
>Mus_musculus_nonrepetitive:265059479-265065603
GGATCAAAGTAAAGGGCATATATATTCTGTTAAGTGTTTATTGCCTCTTCGTGCAAGGAGTATTAGCATTCTCTCCATTATGTACCATGAAACACAAAATCAGCCACTGTCAATCATAGTCACCTTGTAGTACTGTAGGGCTTTAGAAATTGTATATATATTGCTGACCACTTCGGGTTGTATAATCTATCAGGGAGCTTGTCCATATCAATCTTCTTCTAGGGGCAGGGCCTTATACGATTGCCCCCAGCTTCATTATCATGTGTTATAGTTGGTGTTGTTGCTGGAAAGGGCTTATTTACATGACCACATTTCTGGGATTCATGGATGCAGGGTCCATGACATATAGAACACATTGTCTCGCATCAGACATCCTGGCCTTCTGGGAATTGCAGGCCCTTCCTTAGCATTGGGTTGTGTTTGTGCATATCTCAACCATGGTTGGGAACTTCATGGTAGTTGCTCTTTACATATTAAGGATCTTGGTAATCGTCTCCATCTTTTAACAAGAGGTGGGGGCTATATTTACCTATGGACATAAGAATGAGCATTTTAAATGCGGTTAGAAATTATTCTGGTTTAGGCCTCTCAGGTCTCACAAACCAGGTTGGGTAGATTTACAATACCAGCATGAATTCTGTTCCTGCAGCAGGCTTTTCAGATAAAGGTGCCACTCCTGCAATTTCGGGGGTATCCTGCAGAGCTGGCCATTGTTGTGGTTTATAGGCTTCACAGCTGTATGGGCCTTTAGCTGCTCTTCTCCCCTGACAGACTGCATAGCTCCTTCAGAGGAGTCTTCCAGTTCAGAGCCAGCTCAACCCCTCCAAGTTCTGTGTCTGAAATATATTCACCATTCTCCTATTCTTCTGTGAGATCAACTTTTTAAGCCTTCCACATGTAAGTGAGAACATGTGGTATTTATTTGTCTTTCAAGATCTGGCTTACTTCTCTTAATATAATGCCCTCAGGCTAGTCCTTACTGACAGCTATTATAGAATTCTGTTCTTTCAAATATCTGAGTGCTATTCTATTGTAGGCATATACTGTATTTTAATAATGCATCCATCCATTGATATATACCCAGATTGACTTTAAATCCTGGATCTCATGACTGGCACAAAAATCAACAAAGCAGTATTGATGGGTCCTGTGCTGACTTCATTTCTTTGCATAATCTGTCTAGCAGTGGGATAGTTGGGCCACATTTGGACAAAACTTCATTGTTTCTAGAGTTTGAGGAATCTGAAATTTAAAGACAGTGCTGTTTTCTCACCAAGAATGGTCCTCATAGCCTCATATATCTGAATGTTTGGTTCCTAGAGTTTTCCATCTCTCAAAAGTTCCAGTCAGGCCCAGTCTCACACGCTCTCTGCCTGCAATTTACAGATGAGATGTGGGTTCTCAGATATTGCTTCAGGACCATACGTTGATTATAATGACTCTTCATTAATCCTTCACTCAAAGGCTCTACTTTTTAATATTACTGTGTTGGACATTAAGTTTGCACATGAATTTTAGCAGACATCAAATTCAAGTTAGGACAATGAATATTCATGGCAACATGAGAATCATTACCCTCATGGGACTGTAGGGACTAAAAAGCTGTGAAACCTCATAGCATCTTCACTCACTATTTCTGTAAGATTCCAAGGAGAGATGGATTCCTAGGAGAAAACTTCAGTCAGCTGCGAGGGCAGATCCCGTTCTCTTTGCTTCCATGTGTGTTGATTTCTTCAGAAGGCACCAAGAATTTTTAGTGTTAAGTGCTTACTTGAAACTATTAACCTTGTGAGCATCCCCAGGCTTCTATAAAGCACAGGTTTTAGTTTGGGTATCACCTGCTGCTACTTACTTTGTTTGAAGGACTGGTACTTGTATCAAAAGGGACTGGCACATTACACCAAGTTGTCCATAAAGAGGTCAGGGCCCGCTTGATCTGTCTCGAGTAGGTGGTATCTTATAACAGTGTCTCCACTGAGCCATCAGTGTGAAATCATTTAGCTGTATTAAAATGATAGGACTTCAAAAGAATACAGAGAATGCATTTTTCAAGATCTTGAAATGTAAGATAATGCATCACATGTTGGAAGACTCAATTCAGATATGCTCCTTAAGAGACAGAAATTACCTTCTTTGAAGAATATATTTTAGCTAAGACACTTTCAGAAGATTGGTTTTACCTAAAGAATAAGCAAATACACTTATTTTCACCTCTTTTTCCTGCGAATGGATATTCATATAACCAAACATGTGGGCCTCAGAATGAGTCAGAGTCCCTGAATGGGCTTGGGAGTTTCAAAAATATCTCTGTGTTGAAAAGTAACTATTCTAGGGCAGTGGTTTTTAAACTGTGGGTCCTGGCCCCGCAGCTGTAGGGTGTCTTGGGTGTATTTTACAGAGTCCTGAACCTTTCCATGTAGCTCAGTTTGTGCTGTGCAACCAACTTAGGAATTCACACATACCAGGCAAGTACTGGACCCACAGACTTGCTGGCCCACATGTGGACATGGTGCTCAGAGACTTCTGCTCATGCTGTGGGGCGACTCTGATGCTGGACTACTGTCCTGGTTTCATTCCTACACCTGTATAAAATATGCCAACAAATGGATGCTCTTGACAACATCAACACACACATTGATCTGCTAACAACTACCTATAAGTCCAGCTCCACGTGATCCAATGCCTCTGGCTCCTGTGGGGACTTGTACTTGTATTCATATGTGGTTCAAGCTACAGTTCTGCATTAGAGGGAACATCAGAGCTGCAGGAGCTGGTGGCAGCTCATCACATTGTACCTGAGGTAAAGAAGCAGATACCAAAAGATGCATCCCTGTTCATGTTCAGCTTTTGAACTCCACTTACATAACCTAGAACCCTCTATCTAGGGAATGGTTTCACCCACAGTTAAAGTGGACATCCTATATTAGTTAATGCAATCAAGATAACCCCACAGGGGTGCAGAAAGGCCCTTCTCTTGGATGATTCCAGGTTCTGTCATCAACAGTGAACAGCAACCTCCTGAGTTGATGTGTTAGGTAACTGTGGTAAGGAGAACATGGATTTGGAAGGGCAAAATGAGGTTTACCAAGTCCCTTGAAGAATCCGTTTATGGAACATATTTTGAAGATTGTCTGTGCCCACGCATGATCGCAATTGCTTACTGTTTTAAAACAATAGGTTGTGTTTTGTGAGCAAATTTGCATATAATTTGCACACATCTGCTTCATCTAACAGCTTACTTTTGAATATCTCTTCCTATTCTACATGCTATGTAGATATCTAAAAGTTCTATTTTATCTCATAGTGGAGCAAACAGACAGAGAGTATAAGGGGAGAAAATGGGGGGATATCTGAACTGTTTTACATGTGTACATCATACTCATGCTATGGTATGTGCTTTCAGTCAGGTAGGTTTAGTGACTGTGTTGTTTGTTCCCCTTGAAGAGATGAATAGTTCATTTTTAGGTGGGCCAACACACGATGTGGCAACGAGATTTCTATGACTATTTTTAACACCCCCCCCACCATGCCAGTTTTTCCTGAACATGTGATAGATAGAAAGAATACATTCCACAGTGTCCACAAAGTCCCTCCCTGCACAAGGAAGGCCTGTCCTCCTGTGCAGTTAAAACTAGCAAGCACAACTTCCTTCTATCTGATGTCACATGGTATGAACCCTACTTAAAGCAAAAGTCCCCAGAAATACTTAACTGATGGTCTTTGCTATATATAATAGGACCCCTGTGTGTTAACCTGGGACTATTTACAGATCTGACAGTATAGTCGGAATCTAGTTTTTGAGACTCTTCCTGAATCTTTCGGACCCAGCAAAGCCAGTCTTTGGACCCATTTTCTCAATATTTAGCTCTTGCTTTTCTGGCTCAGGACTCTTGACAGAGTTTACTGTTGGGGTGGTAGACTCAAAAGGATTCCAATGGCCTGTGTGTGGCAGGAACATCATGTATTGTCCAGGGAGAAGAGCTAGTCAGTAATGTGCAGCCACATGGGGAAAGGAGTCCTAGGTCTCAATAACTTGTCCTCCCCAGGCTGGGCCCTTTGTCAATACAGACATTATGTTCTTTGTGGCCTTTACCATTTCTGCTTTTAGTGTGCTGGAGATACAGTTCAGAATGTCTGACTGGCATGTGCTCCCACAAAACCCACTCCCTGCTGGGCCTACCGGAGTCTCCCACGGTCAGTTGTCTGTATATAGCAGGTTTAGTGGAGACTAAGGTCTTGATGAGAGCAAGTTGAAGCTGTAGTATGTTAATCCACTCTAAACTCCTCGGGTGTGCACCTGTGCTTCTTGCTACTCCCCCAAGGTTGTCTGGGCCACTCCAATCTTCCATGTTGCTAATGCCTTTCCTTCAATCCATCTTTGCTATCCTAGACTCAAGTGGGGAAGCACACCCCAGGGCCACTCTTCTCTGACTTTTATGTGGCTGGAGACTTTCTCTCCTGCAGGCTCTTGCTTCCCGTAAGGGTGATTCTAAATCCTTCTCCCTGTTGTTCCCTTGCCCAGGAAAAGAGCAAACAGACATGCAGGTACCTGTGTGATTTAGGGAGCTGAATTAACACAACAGCAAGTAGACTCAGTCCACCTTTCTCTGGGGACTCCTTGAACAATCTATAGCTTGTGCAGTCCCCCACCGGCTGCAGGATGTGGAGGGCTTCTTCCTTTTGAACCACACTTGAAATGCTTTTTCCAACCATTCCTTCTTAGTTTGGTTGTAGGCGCCCTTCCTTACATCTCTAGCCATCTTTCATCAGTAGGTTTATGGTGCAGAACTGTCTAAAGAGAAGTTGCTCTGTACAGTAAAGGACTGTTCGAGGGTTGGTATACATGGGTTAAAGTAGAACTGGTCTGGCTTGGGTAGTGGAGATGGTTCTAGAGTGTGTTGGCTGGTTTCATGTTAAGAGCAGGGAAATCTTGGTAGGGCTTGAGTTCCTTCCCCGACTTCCTTGAATGATGAACTGACCCTTCTTCCCAACTAGACCTAGAGTGAACGTGATTCTTTTCTAGTAAAATAGTCGAAAAAGAAGGGAGAACTGAGTGGTCCATGTTAAATTTTCTGACAGCTACAGTATCCTTAAGCAGGAGAAGAGCTCAGCGGACAGAGTCTCAGGCAGGTGGCAGGAGCATCCCTTGGTTTTTAGTCAGATAAGGGAGGGGGCAATGGAACTCAGGGGATCAGTTTGATTCTCAGCTGGATGAGTACACATGGCCAACGAGATTCTCTTGACCTGTGTGTGAGCAGGGTATGACCACATCTTTACATTGTGTATGGACTCCGGATTGTTGAAGGGTGTGTATGAGCATCAGCTGGGGTGTGAGGAGGAGTTGCTGGTTCACAGGAGGGCTTACTTTTCTGAGAGGAGAGTGCTAGGTTTGGCCTTTTCCCTGGCAGTGGCTTGTAGGCAGATTGTCTTCCACTTCTGCTCAAGGGGAACTGTGTGTCCTTGGATGTGAGGCAGCCAGGGTGATGTGATGAGGACAATGTGGAGTTAGTAGCTCAGGGACCCCTGAGGTCTCTTGGGGGAGGAGCACAGGAAGAGTGACCTCCATTCCCTGAGGTGGCAGGGGCTGTTGGTCATTTTGTTGGCAACTTCCTTCTGACAATTTTCCCCTACAGGGACAATAATTAAGATTTCTATAATACTTTGTAATGTATTATTATGAAATGTTTATGTGACTCTTGCTTGGTTTTTCAGGAATTCAATCTGTAAACACTTTCCTAGGACCATATGAGGTGACCTGCATAAGTTAACACATGTTTTAATGAAAATCATTAATATAATGAAAGAGAAAGCAGATCTATAAATGGGGAGACAGTTTTGTGCTTTGAAGTTGTAGATAGTGCTCATGAATAATAAGGACTTCTTGCTGTGTCTGCTCAGACTGTTAAAAGCAAATGCCCGGTGGTACATAGTTCATCAGTCTGCTCATCACCATTCTGTGGTGCTCCTGGAGTGGGCAGAGGTGCTCCTGGAGCAGGCATTAGCTCCTGGAGCATAATTCCTAACAAACCGCTTCTCACAACTTTACAGTCTCGTCTCCAAACTGTACTGTTTTAGGTCTTTGGAAGCAATTTGGATTTACTTAGCACAGGCCACTGAATGCATA
>Mus_musculus_nonrepetitive:375688817-375689182
TTTGCTATGCTGCCTCCTTTTGGGTTGCAGTGTTGACAGAAACGCTGGGTGTCTCCCTGCCTTCGTTCTAGGCCCTCCCTACACCTGATCACAAGACTCCCTATAAGTAGCATGGTAGATCCTTAGCACCAGAGGTTGAGGACTCTTATTCTGATTGTAAGTAGCATCTCTTGATGAAAGTCAAGTCTCAAATTGTACAACAGAATAGTTTACTGACTAAGGGTTCAGGCTTTGAAAACAGGCAAGTCTAGATGAAAATCCCAATGCCAGCATTTACTAGCTGGGTGACCTTGAGAAACTGTTGTGTCTAATGATTTGATAATATTATCTGCTTCCTGGGATTGTTTGTGAAGATTAAATAAGAT
>Mus_musculus_nonrepetitive:546053797-546054336
ACAAAGGAATTGCTACTTTGTAATAAAAAGCAAGGAACAATTTTAATCCACCAATCACTAGAGTTGTATGTTCTTACTTGATCTATCAGCTTGATGCACAGAGAAGTTCCAGTTTTCTTGTGGTGCTATTGACCTTTCAGACTAGTTCAATACTATACCCCACTCTTCCAGAAGATTTCTGAAGCTCCAACTGATGTTTGGGCCTGCTTCTGGATGAGGCTCCTGTCTCTAAGCATAGCAGATTATAATTAATAGGGTCATGGGTTGGCTCTTTCACACCATCTTTATCTTTGACTCCCTCCACGGGAAGTCCCATCTAGTTACAGGAGGTGACCACCTCAATCTCTATATCTAGCTTCTAGGACTCTCAGCTAGGGCCACCCTATTGACTCCCGAGAGCCTACACTGCCCCAGGTCTCCAGAAAGTTTCTCTCCCAGCCCTCCATGCCTCCATCTCCCTATATTTGATCCCCATTTGTGTCACACCTAGTTCCATCGACCTCTGAAGTCTATTTCATTTACTACTCTGAGTGAGATTC
>Mus_musculus_nonrepetitive:1596307434-1596308706
CATAAACATCTCTGCCAAGTTATCCTACTAATCAGGATTTAGAGATTGGATGGTACATTTATCCTGGGTTGGTTTATTCAACTGTATAGGGACAACTTGACTAGCCTTCATATCTCAACTTGTCAACCTGGATGTCAGTCATCCATGACAGTCACTTGCTGTCATTCAGGATGTCAATTTCACTTCCCATTCAAAAATACAAGTTTTATTCAAAATGGCTGCAGTTTGGTTTCTTCTTACAGTCACTGTATCCTCCTATCCAGTAGTATGAATGTTTGGTGGTCACCCCTGGTTGTCTATATAATGTTGGTGTTTATGTCTGTTAGTTCTTTTTCCCTATATTGACTAGTGGCTTTTTCTGGTGTAATGGTTTGAATGGATACAGCCCTCATAGTCTCATAGGGATTGGTATTGTTAGAAGGTTGATCTTTTCTTAATGCTGCCCACTATATGTGACAGGTTGTGAGAATTTATCATGACCACTACCCCTCTGGTGTTGGCTTGGACCTGCTGTCACATGCCTTTGTGATAAATGCAGGCATGGACACTCAAATACCCACAGTTTAACCTTGCGGGGCTGTGGGTGTAGTGATCCCACTGGGAGGACTGCCAGATACTTTTCCGTCCCTAGTACCAGGTTAGGAAGAAAAGCTAAGAACAGAATAGGTGTGCCCAGGGCAGCAACATACCCTGGAGACATGACTTGATTAATATAGAAAGGCTGTAAGAAATGACTGCTAGCCACTATCCTCTCTTGTGGGGCAGAAGACATAAGGGCCACCCATCACGTTCTACTAGAGTTCAGACCTCTGTGTTTAGCCCAATGTCCCCACATAACCAAGTCTTCTGAAGGCTCCTGCACTTATTTGCCCAGGTCCCTTCCCTGGCCCCTGCAGTCACCTGCACTAACAGGTTAATCCTCAACTCGAGACATCAGCAGGCACCTACACTTCTTTCTCCATTGCAATCTGTCCTCAGCAGGAACATGAACTCACAGGCACAATGGCCTCTGTGCAAAACCTTGTTTCCCTCTGAGAGAACCTGCATTCTCCTGAACAATTTCTCACTCTGCTCTCTTCAGGTTTCTGAATTCACTTGTCTACTTCACTCAATCTCTGCAGCCACCTGTGCATACATAGAGGCTGCAAGACACTACTCTCTCCATGGATCTTAACTGCCATGTCCACGGCCCATCTCTGCTCTCTACTCCCTGCACTCCTATGGCCACTGTGCATCTCTGCTCACCTGCACCCAAATAACAGGCAACTGTAG
>Mus_musculus_nonrepetitive:1501991594-1501992072
TATTAGTGCTTTCCTGTCAGTGGCGAGCTGTTTGAGGTCCACTGTAAGCTCTACTTTTTGAAAGTCAGCATGCGGCTCTAGGACCTAGTATTTGTATCATAATTTCTGTCACTAAGGTGACAACTACTTCTGTAATCTCAAGGGAAAAACTTAGTTTCAGTTGTTCAATGCCTACCCATCACAGCATCTGACTTCTGACTTTCAAAAGCTCTCATCCAATTAGGTTTGGGGACCAACAGAATGGCTCCTCAAAAGGAGGTGGTAGGGTCATCGGCTTGCTACTCTTTTGTGCCATATCATCTGTTTTCTTGCAGAATTGAAGAGGACCCCTTTTGTGTAGCCTGACATCAATTTTGACATAAACTATCCAGTACAGTGGTCGAAGAACTGTCCTGCCATCTTTGAGGTGGTGACTCAAGAACGTGTCATTAGAGAGTGGGCTTTGAGAAGTGTGCCTCTTAGACTCCAAAGGACATCC
>Mus_musculus_nonrepetitive:769059666-769059857
GATAATGCCTCCTGAGTTTCATGCACTTAGCAAATACAGAATGAGGCACACTAACGAGATGAGAACTGTATTGAGCCTGGTTATCCATTTCATTTCCACTTAGTACTACTACTTTAGGCAGAGTCCCAGAACCTGCATTCATGTTTTTATTATTGCTATATTATTATATCTGGGTCAACTACACCACTTAT
>Mus_musculus_nonrepetitive:868286436-868287132
TATGGCCCTTGAGAGAAAGAACTGTGTCTTACCAATTGCCACATATCCACCACCTAGAGTAGCACCTAATTAGTGCAAGACATAGTTAGGGATGAGTGGGAAAGGCCTTGACTCAACAGCCTTTCTTGAAGGAAGGATGAGTTCCAAACTGTGGAACTTAAGTCAGGCCCATGTCCACGCCTCTGAATTCATATCTCTGCATGTTTATATACCTTTTCAAGCAGTTTTAAAACATATAACCTAGGGTTACGTGAGGCAACTCTTGTATGGATATGCTGGCAAGCAAGTGCAAGCTGGTAAGGAACTTAATTATATAAGCCTCCAGCTCAAGGTATGACTCAGATCAAAGGTGTGCCTGAAGATTATAGATTAAGAGTTGTGCCAACCCAGACCAAAGGTATGTTGTTTTCCCGCCTCAAGATCCTGATCATAGGTGTGCCTTTCATTTCTGGACTGTAGTTTATTCCAGACATAGTCAAACTAACTACGGAGAATAGTTGTCACAGTATGTACATAGTGCACCTTCTTCCTGCTCATCCTCACCCCCACAATTTAATTTTCCAGTTCTAAGTCTATAGGTAGCCTTTATCCTTACCCTCAGTCTTTAGCTGGGCGCACTTGATTGTTTTAGCTCATTGGTTACAGACAGGCAATGAGATTCCACTTCAAGACTCCATGGGCGGCTGGTCTCTCTAG
>Mus_musculus_nonrepetitive:916030277-916030643
AGCTTTTAATATTAAGATTTATTGGGGCACTTAGAGTACTTAGCTTAAGAGGGAGTGACTGTGGCTTTCAGCGACCTCCACAGGTCTAGTCTTTCTTCTGCTTTATAGCCAGGTAAATAACCCACATCTCAGCTCTCATCCTCTCTCAGCATTTCCCTGAAGCACCATGAACGCTGTGCTCCCTAGATCAGTCCTCTCTGATCTTCAGCTTCTGGCAACTGGATGGAGAAGATGCTGCGTTTCTGGAGGTCACAGAGACTTTCACATGGAGGGGGAAGTGGTCCTGGGACAGTGCATATAGAAGAAATGAATCTCCACAGCTTCTGGCTTATGCCAGTTTTCATCACTGTTTGCTACAGCAGTTTA
>Mus_musculus_nonrepetitive:371370279-371370744
GCTGCACCCTGGATACATAAATGGGAATGTTAAGTAGGTAGCTGGCATGTCTGGAGTTCAGGGGAAAGATGCTATCTGAAGATACATATTTGGAAGCGTACGGGTGGTATTTAAGGCCTGAAGACAATGAGATCACTAAGAGAGGGAGCGTAGGTAGAAGAGGTCCTAAGTTCCAAGTCTTGAGCCTTGCCATCATTAAAAGACCAGGGGTGGGGGAAGCTGGTGAGATGATTCAGCTGCCCAAGACATATGTTTGCACACCCAGCCCCCACGCAAAAGCCAGGTACGGTGCTGGTTGCACTTGCGTAAATTGCAGGGTTAGTGGGAGATCCTGTTTTAGAAAATAAGATGGTAGCTTAATGGTTATGAATGTTTGCTGCTGAGTACCTGACAGCCTCTTCTAGCTTCCCTGAGTCCTTACACACCCACATACAATTGGAGAGATGAAGAGGAATCAGGGAAGGA
>Mus_musculus_nonrepetitive:1082533876-1082540288
CACGTTATTTCAGAAGTATTATCCAAGGATGGGCTATGAACTCCAACACACAGAATACTCCAGCAAAACCTCCCCTCTCCACCTGTTCAGAATGCTGTGTCTTTTCTCATGGCCAGCCTAGGCATCTCCACTCCTGGGTTGCCATAGGTACAGTCCTCAGCATCTTTTCTCACCTACTGGGGCTATGGTTGCAATGACCATGGTCCAAGCCATGATCATGTCCTTGGATGTGATCCCGTGCCAGAGCTGCCATGCCCAGTAAGTACACTTGCCCTGTGTATTAGTCAGAAAGGTTGCATAGTAACTTGATGTCCTATTGTCTACACCCTGACCTCATTTTCCAAATCTAGATTCTGGGAGGCCTTATTTAGACCTTTAAAATTAGTCTTCAGGAGAGGAGCTCAGGTAGCTTGTATGCTTAATAGGATTTCCAGGATTTTCCATCAAACAAAATTTTGAAGCTTTATGTGGCAGGTAGGTGGAGAAGCTCAAAGCCAGAAGTGTAGGCAGGCATGGGGTCATTCTTGGAGGTAAGTGAGCAGTGAGCCCATTCCAGAGCCCACAGTCCAGCAAACCTCTGAGGATCCGTCTACAGAATAATGACTGGAGAATAAACATGGAACCAACGTGGTAGAAGAGAGAACCACGTCCTGCAGAGTGCCCTTCTGATTTCCACATTAAAGCGTTCCCAGTGGAGCTGAAAGTGTCTAATATCCATGCTTGGATCACTCCTTTGCTCTCCTGGTATGTCTTGTAGGATTCTGAGCTACCTGTAAGTGGAAGCAATTTCAAATCACAGAGGCGACCTAGTCCCTACAGACTGTTTTCTCAGTGCAGTGGAATTCCTAGTGTCTGTTGCCCTGTGGGGGGCTTTCTTTGCAAAAAGCTTATAGATTGTTTTCCTGAGTCTTTTTGATTAGCTTGGAAAACTAACTCTAGCAGCCTGAGGGTTGGGCATAATCCCCCCAGACAGCAGTGGGGAGCCAGGCACTTTGCCCCCTGCTTAAAAAACAGGGTTACATTCTGGTTCTGTTTGTTCCAGCTCAGCTTGGGCTTCACAGCCAATGCTGATCTCACTGGCTGTCTCTGCATTGCATTTTGGTGAGTCCCACTTACTAGTGCCTTGAAGTAAACACAGAAGCAGCTAGCTCCTATCCTGGTCAAAGTTTCCTAGGCGCTCCCAGCCTCCCCAGGTCCATGCCCTGAGCCCTCCCCTGGGTAGAACCCCTGAGTGTGGAAAAGAAGGCCCCTGCATGGGCCAGACCTGTAGAATTGTCTGGTTAGGCAGGCTCTCTGGGTCCCTGTGAGGAATTACTGGAGATGGGAGCCCAGCAAGGCCAAGGGCAAGGGATTTGACAGCAGGGTTGCCAGCTGATCAATGTGGTGATGACACAGCGATCCAGCCTGGAGCTTTTAGCAACAAGCAGTATCCCTGGAAGATGCTGCTCACTACTGTGAACCAGGAAGAGAGCACTGATGTCAAGCAGGAGTAACCTCCATCCTTCATGTCTCAGAGGACTCATAGCCCATATAAGCAGGCTGCTCACTTGTCTGAAGTCTGATCCTACAGGAGGGTGCTAATAACTAGCACTCTCTCCTTCAGCACAGTAATGGTACCCCTGACTTCAACAGGTCCCTTGTCAGATGAACTACTTGGAGCAGTAAAACATGCTCACTTTCACGGAGGTCACAGTGGTTGCCAACCCACAGGGAGTGGACGCTTCTCTTGCCCACTGTCTAATTATCTAAGCAGAAGCTTCAGCACCACTTTCTGGGCTCTTCCTCTTCAACTAATGACAATCAATTGGCAACGAATCCACGTGTCGTTGGATTGGAGATTTCAGTTTATTATACACGGGCACTGTGGTCCTGAGACCTCATTTCCCACTGTCCCCTTATCCATTTAGGTCTCTCCTCATCTGCACCATCTCTGGGTTAATCAACTTTCCAATCACCCTGTTTACTGGGTGCCAGACGCTTTCCCATAGTGATCCTTCTAAAAAGCAAATGTAGTTTTAAGTGGCTCAATATCTTCCAGGGTCTCCCTACAGTCTACGAATAAACTCTAAATTCTTCAATATGCTCTAAGAGATCCTTCATGGCCCAGAATGCCTGACTGTGCTGCCTCACTTCTCCTCCAACCTTGCTTGTACCCAGAGATTGAACCATAGTCTATTGACTCAGGCATTTCCTCATTCAGGTGTCTATTTTACATATAAGGGCGTGTGCATTTGCCCTAGCATGGCTCTATCTTCCCATGATTTAGGCATGGAAAGTCACCAAACCACTTCAAAACCCTGATTCCAGTACAAATGCCTTGAACCCAGATTACCACATGGTCTTCTGCACTTAACAGAAGCCAACCAACCTTTCATCCACTAGGGCTGTCTTTCACTTCAGTCTACCTGATGAATTCATTTCCACAGTCCAAAACTCAGCTTGCAAGCTTTAAAATTCAAGAGCACTCCTTCCCTACTTCCCTTGCCATGTTGAGCATATCTTCAACATTTCCCATGGTACCTTGTTCTGTTGTAGCATGAGGTAGTTTAGATGTGAAATGTCTGCAAAAGACCCAAGTTTTGAAGAATTGCTGCTCTAGGTGTAGCCTGAGGAAGAAAGTTAGGTCATTGGGAGCATGCCTTTGAGGCACTGTTGGGACGTAAACCTGCTACATGCTGCTACCATGATGCACTAAGTTTCTAGATGCCCAAAGCTACAGGGCCAAGACTAACTCTTTCCTCCTAAATTGATTCTTTCATTTCGTCACAGTGATGTAAAAGTAAGTGACACACAACACTTTCCACTCACACGTTGCAGCAGATCAGGTATATAATCCTTTCAGCTTTATGTCCCTAAAACCCAGCACTTCCCCATGATGAAAACAGCTCCCCGCGGACTAGACATAGTAAAGCTTGTGAGGTTTGAAAACCAGAAGGCATGTTTGGATGAGAATCTTGACTGAATTTGTGACGAAATCCTGTCAGTCTTTAGTTGAGATTAATCAGTTTAGGAAGAAGCAGACCTAACAACTTTGCTGAAATGGTAAGCTCATTTCTATGTACGAATCCTTAAAAACTGAGATTCTCAACATGTTCATGAAGGACCGCGTTTCTTATATCACACAGGTTCCACACTATGCATGCAAAATTCAGGCCCATTTTCAAGACAGACTTGCCTGTGGGCAACTGGTCCAAGCATCACTTTTGTGCCTAGCAATGACTCTGCACAGTTTATTCTCACAAAGCCTTTTTAGTGCATCTATTATAATCGCCACTGTGCTACTTACAAAGCTAAATAAGTGTGCTTAATTTAGGACATAATGTAGGGTTTCAGTGTGGGTCCTCTCCCTTTAAGAACTGAGGCATGCCAGGAAAAACCAATGACCTGCAATAGAAGGTCCTATCCTGATACCACTATGCAGATACTTTCATGAGTGCACTTTCCCATAGAAGCCAGAGCATGATCCCTTGGTTGCGATCCCCAGTTGGAAGGGGCAGAGGAAGAACCTTCCAGATTGGCAACCTGTGAGGCAGCTTCTCGGCACTGACAGAATTTGGAGATGCAGAGAAGAGGATGAGATCACAGAGCAAGTGATTGCATGCAGCTCTGGTTCTCAAGCTCTATCATCCTGGAAGGATGCAAACATCAGGAATTGTTGAAAACAGAAGGGTGAAAGGACTGAGTTATGCAAGACCCCCCCCCACCTTGGCACTAACCTTTGAAAATCTAAAATTTAAGAGGCTAAGAAGGGGCCCTATGCCATCCAAGCACACATAAGGTAGGAGGGATTCAAATTAGCAGAACAACCTCCAGATCATACTCAGTGTTCGATTTTATCTTCCTAGGCAATAAAATGTGAAGCACATTCTTTGGCAGCGAGGAGAAAGGCAGACTGTGGCCTTTTCCTAATTCTTTGGAGTTTTATAGCATGTCAGTTATTATAGCTCTGCTTACCACAGAGCCTCTGTGGATGTAAAAGGAAGTGTGGTCAGAACAGTAAAGCTCATGGTGAAGGGAGCACTTGGTATCCAGGCTCTTAACTCTTTCAAGATCTGTTCAGCGAATAAACGTATGTCTGACTGACCCCCAGGTTAGAGCTCACTCAGTCCTAATGTGGGTGTGGGGATGGTACAGGCCTGTTATGACAGCCCTTGGAGGGTGGAGGCATCCTTGCAGTTAAATTGAGATCCAGTTTGTATCTACGTTACATACCAGGACTCCCCTGGGAAACACTCCCTAGTCATTAGGGATCTATTTTACATGAAACTTGGTACCTTAGGCTCTCTACTGATGCTTTAGTGTGGTCTATGGTGTTCATGTCTATGGGGTTTGCTACCATTCAAATTTATTATGCTCTCAAAAGTACTTGGTTGATGGGATTGCTTTCAATCTTATAATTTCATAGTTATCTTTTGAATAGAGTGCAGCCTGATGATTCTGCTTACAAGGATCAGTTCTTGTATAGAGTAATGCTAAGTTTTCCATGTCTGAAACACGATTACTGGGTGAGAAAAATTTTTGGTGCTAAAACACTGGTGTCCAAACCTCTGTCTTCAGGCTTACCAAAGTGCTGGACTCAGAGATGAAGAACAGTTGGCATGAGAAGTAGAAAGGAGCCTTCAAAAGATAGACCTGGGTCCTTCAGACCCACACCTGTTGCTGCTACTGTGAATGGAGCTGATCTCTGACCCTAACCCAGAGGGCTGGATCCCAAGGACTAAGCTGAATACCAGGAATCATGGTACTGGAATGCTGGCCAGAGGGCCTTTAGCAGGTGAACATTGTTGTAGAACACAGCCCTCTGACCAAAACAGACATCATCTTTATCATGCATTCTCCCCCATCAACCATGCATTCTCTCAAGAGATCATCAGAAGCAACCTGTGGAATGCTGACCTTCCCTCAGAAAAGGAGTCCCTGGATCCTTAGGTGAGACTCCAGCTTCTCCTTGCAGGCATTTTCAATTTGGCCCAATGGTACTTAGTCTGGGGCTTAGGGATTACTAAAGCACAAAGGCTGTGGAGGGGATGTAGTTAGATCAGATGTATCAGATGTGCTGTGTGAAGAGTTTCCTGTGTGCCTTCTTAGGGTTCACCCGTGTACCTGCTTGTAACTCTTCACCCCCACACTGTAAGGAAATAGGGATAGACTGCCATTAAAGGAAGTGACTTGCAGGAGGTCGGGGCTGAGCTAAGGCTCAACCTCTTTTCTTATGCTGTTCAAGAGCACGAGCTTAGGGGAACACCATCCCTGGTGGGCAGGGTCGTCCTCTCTCAATTATCAGTCAAGAAAACCCTGCAGATTTGCATATATTCTTAACCTCAGTAAATTCATTGGTTCTGCTGGATGATCCTCAGTAGAAACATATGTTGGTTTGTCATTGGGGCCTTAGGAGGAGGGAGTAGATGCTGCTTATGTTTCTCCAGAGAGAAACCAAGGCCTATCTTTGCATATCTAGCCATAGAGTAAAAAGGACGAATTTCCAAGATAATAAGACTAAGCTGGCACGCTATGTTCTGTGTGTTTCCCCCCATCAATTCCTTAGAAAGCAGATCCTGTGGGATGATAGAAAGGGAATGTGGTCACCAAAAACAACTCATGGAAGACAGGGTTCGTTTTAGCTCATAGCTACAGTGGGATACAAGTCTCATGGCGGGAAGGCACAACAGCAAGTGACAGGCACAAAGATCAGATCTTCAACTCCATTCAGAAAGAGGACAAGAGCAAAAGTGGAAGTGGGGAGTATTTATAAACTGTGAAAGCCCACTCCTATTGCTATGCTTGCTCCAGCAAAACTATACCTCCTGAACTTCCTTTGCTGTTTAAATCCCTGAGCCAACCCCTTGTGGGGAGTCATATGACTATGTCATACAGATCAAAATGTATTAAAGGTTCACACATCCGGAAGTGTTCTGTCATACTTCACCGTTTTAACTATCTGAGAAATAGGCTCTCCATGCACACCTTACAAACAAGAGTCAGCTGGCTCTGTGAGCTAACATCACTTCAAAGTGGTGCTCGCCCTTCTGTAAGCACAGGAGCTTCCCTGCTGTCTGGTTGTCCCTCTGTGAATGTTCTATATAAGCCAGACTCTAAGGATCAGGGTCCATATGGAGGTGGTATAAACTAAGCTAAAGGAATATGTCTTTTTAGGTTTCAAACTAAGCTGGCTACACAGTGCACAGTGCACCTTCCTTGCCTAAATCAGATGGGAGAAGAGACAACCGTATTTGGTCTGTCCATGGGAGGAACATGCCAGAAGCCTACCTGCTCTTGGAGATAGCACTTCAGAGTCCTCCTTACCATTTTGATAACTACCAAGAAGAAGGATAGTAATACGAAAATGTTACTTCTCCCAGAGAAAATGCCAGGAGTAGGCCTGGCCTTGCAGCCTGGCCACCCCCACCAAACC
>Mus_musculus_nonrepetitive:854948113-854948783
TGCCTTTGGTAGTCATGCATTCTCATTTGTATCTCGCAATCGAGAAAGGCTGTCCATAATGGGCTTGAGAACAACATAGATCCTTCCCAGAAGCTTCCAGCTGTTCTTGCCTCATGTCTTATGAGCTAGAATTGAGTCGCATGGCAAAGGATGTGGGACTACGCCTAGGCTGATTGGACTCATCTTTTGATCCAATCTTTTGATCTACATTGCTATGTAGATGTGGGACACTCATATACAGTATACCACAGCCTAAAGAGAGCCGGTTTTGGGTTTGGCTAGTAATGGTGCTTACTGCAGAATCTGACAACCCCAAGTTGACCTCCGATCTTCACATGTGCCCAGCATCAAAAGGGAGAGCTAATTTCCATTCATTAACTGGACTCCCAGACAGGAGAAGCTTGGAAGAAGTGTGGGTCTCCAACAGGCTCTACGGGAGATGAGACCAACAGCTTCTCCAGAATTCCAGAGTCAGTGCAAGGCAACATGATGGGGCCCAGGGATATTTTTTGAGATGAAGATAGCAAACACCTCTAAATAAGGACTGAAATAATTTAAGATATGACAGCAAGCAATAGCTGGGGGGCCTATTAAGCCACAGCCTAAAAATAGTATCTTCTCAGAATACCTTAAGGAGGCGCTCTCCAGAAACCTCCCACAGCCCCCTCCA
>Mus_musculus_nonrepetitive:37987164-37987765
ACATGTTCTCCACAGAACACACTACATGAATCCCAAACCTACTGCATCTTCATTGTCAACAAAGACTGGTGCCCACACAGGAGCAAGATAGCTTGTGTGAATTCTAATCCCTTGCTGCTGTAAGAGGTAAAACTTGCTTGGCCTTTTAAATCTGACATTCCTCTTGAACATGTGCTCCTCTACGATGTATTCCTTCACTAGCAGGGGTCACTTCCATCTCTTCCCTATCTCTCAGGGCCTAAAGAATGAAGGTCCTGACCATCTCTATCTCACACCTAAGGATCCAGGTCTCCTGAGCAACTGCCCCCTGGAAAGCATCAATTTATGAAGCCCATTTTAAAAGGCTGCCTCTGGACTGGACTAGAGAGCATCCCTGGTGGAGCAGATGCACTGAGCTTCAAGTTCACCTTTAAGATACAGATGGTACCATGAAATAGGAGCATGAAGCAGGATCCTGATGAGCATTGTGCATGCAAATACTCTAAATCCACTTCCTGATCTGCAAAAAACGTCATTTCTAACCCACGTCTTAAAAAGAGGAGAACTTTGACGTGGCTAGAGTACTGCATAGGTTAATCTGGTGATTACTAGGCATCTGGAC
>Mus_musculus_nonrepetitive:1516701989-1516702317
TCAGCTAGACTAAAGCAGACTCTTGCCCAGTTCTAGAGTCTAAACATCTCAGTGAACTTCTGCAGTTTTATAAAGCTTACATTTTCATGGATGTAACAGAGTTGAAAAAACAGTTAGCTTTATATCCTCCTTGTGGCTCGTGTCCTTTGCCCGCATTCTGTACTCTCTCATCACATAATACTGTCCTTCCTTTCAAAACAAACCATGTCAATACTAGCAGGCTGGAACCTATAACATAGGTACATTACAGAATCCACATATGAGTGGGAGGATGACCTGTCTTAGTATCATACATTCCAAGTCCCTCCACTTTCCTGAAAAGATGAAT
>Mus_musculus_nonrepetitive:125355754-125362303
[truncated: 564,040 more chars]
