# Supplementary material for: Transposable elements drive the evolution of metazoan zinc finger genes
Source: Genome Res. 2023 Aug;33(8):1325–39. doi: 10.1101/gr.277966.123 (PMC10547256; doi:10.1101/gr.277966.123)
Supplement: Supplement 3 [file Supplemental_Data_3.tar.gz › supplementary_data_3/Mus_musculus/results.PFM.txt]

TF	Unknown
TF Name	Unknown
Gene	CM000994.3_74608741-74611765(-)_1
Motif	CM000994.3_74608741-74611765(-)_1|1|1x0
Family	C2H2 ZF
Species	Unknown
Pos	A	C	G	T
1	0.254021	0.141045	0.237304	0.36763
2	0.126592	0.282166	0.231103	0.36014
3	0.0653214	0.0882654	0.794553	0.05186
4	0.212302	0.231941	0.0985403	0.457217
5	0.159294	0.18666	0.152321	0.501725
6	0.0187282	0.02055	0.936412	0.0243096
7	0.25	0.25	0.25	0.25


TF	Unknown
TF Name	Unknown
Gene	CM000994.3_74608741-74611765(-)_1
Motif	CM000994.3_74608741-74611765(-)_1|2|1x0
Family	C2H2 ZF
Species	Unknown
Pos	A	C	G	T
1	0.468345	0.190314	0.0975412	0.2438
2	0.108346	0.370029	0.275221	0.246405
3	0.335461	0.148167	0.174888	0.341485
4	0.38815	0.223201	0.270349	0.1183
5	0.0513445	0.0787148	0.0862774	0.783663
6	0.0185747	0.021512	0.0311779	0.928735
7	0.25	0.25	0.25	0.25


TF	Unknown
TF Name	Unknown
Gene	CM000994.3_74608741-74611765(-)_1
Motif	CM000994.3_74608741-74611765(-)_1|3|1x0
Family	C2H2 ZF
Species	Unknown
Pos	A	C	G	T
1	0.578439	0.151426	0.150891	0.119243
2	0.169549	0.120136	0.103589	0.606726
3	0.567371	0.211583	0.157159	0.0638872
4	0.307519	0.215776	0.269609	0.207096
5	0.131194	0.0651822	0.15222	0.651404
6	0.0184287	0.0330386	0.921436	0.027097
7	0.25	0.25	0.25	0.25


TF	Unknown
TF Name	Unknown
Gene	CM000994.3_74608741-74611765(-)_1
Motif	CM000994.3_74608741-74611765(-)_1|4|1x0
Family	C2H2 ZF
Species	Unknown
Pos	A	C	G	T
1	0.391839	0.247311	0.116974	0.243876
2	0.0549216	0.125436	0.0998356	0.719807
3	0.0234637	0.0187477	0.937383	0.0204055
4	0.25	0.25	0.25	0.25


TF	Unknown
TF Name	Unknown
Gene	CM000994.3_74608741-74611765(-)_1
Motif	CM000994.3_74608741-74611765(-)_1|5|1x0
Family	C2H2 ZF
Species	Unknown
Pos	A	C	G	T
1	0.28954	0.108255	0.42098	0.181224
2	0.0348075	0.0482698	0.0550309	0.861892
3	0.120982	0.0625373	0.343284	0.473197
4	0.409537	0.427345	0.06361	0.099508
5	0.105945	0.354972	0.04815	0.490933
6	0.774845	0.165929	0.0437284	0.0154969
7	0.25	0.25	0.25	0.25


TF	Unknown
TF Name	Unknown
Gene	CM000994.3_74608741-74611765(-)_1
Motif	CM000994.3_74608741-74611765(-)_1|6|1x0
Family	C2H2 ZF
Species	Unknown
Pos	A	C	G	T
1	0.450823	0.24996	0.172501	0.126716
2	0.112405	0.0560013	0.0826442	0.748949
3	0.402057	0.129116	0.211075	0.257753
4	0.0486515	0.0467728	0.886071	0.0185045
5	0.0686041	0.772557	0.127505	0.0313337
6	0.0184633	0.0190967	0.0392741	0.923166
7	0.104498	0.142876	0.557828	0.194798
8	0.0292305	0.0242402	0.568686	0.377844
9	0.0869704	0.345074	0.156473	0.411483
10	0.234231	0.276008	0.188591	0.30117
11	0.117044	0.0417014	0.373723	0.467532
12	0.0342791	0.0270081	0.88841	0.0503025
13	0.481484	0.171349	0.263228	0.0839399
14	0.165142	0.293449	0.0858861	0.455523
15	0.572576	0.154655	0.156708	0.116062
16	0.25	0.25	0.25	0.25


TF	Unknown
TF Name	Unknown
Gene	CM000994.3_74608741-74611765(-)_1
Motif	CM000994.3_74608741-74611765(-)_1|7|1x0
Family	C2H2 ZF
Species	Unknown
Pos	A	C	G	T
1	0.0856297	0.364758	0.114866	0.434747
2	0.0274401	0.0180546	0.051776	0.902729
3	0.787451	0.0261993	0.0284397	0.15791
4	0.25	0.25	0.25	0.25


TF	Unknown
TF Name	Unknown
Gene	CM000994.3_74608741-74611765(-)_1
Motif	CM000994.3_74608741-74611765(-)_1|8|1x0
Family	C2H2 ZF
Species	Unknown
Pos	A	C	G	T
1	0.311617	0.121536	0.0111146	0.555732
2	0.0345915	0.0309364	0.0632132	0.871259
3	0.19832	0.050937	0.618215	0.132527
4	0.25	0.25	0.25	0.25


TF	Unknown
TF Name	Unknown
Gene	CM000994.3_74608741-74611765(-)_1
Motif	CM000994.3_74608741-74611765(-)_1|9|1x0
Family	C2H2 ZF
Species	Unknown
Pos	A	C	G	T
1	0.162112	0.0692342	0.132288	0.636366
2	0.632274	0.123137	0.158002	0.0865866
3	0.0187857	0.939284	0.0194929	0.0224369
4	0.25	0.25	0.25	0.25


TF	Unknown
TF Name	Unknown
Gene	CM000994.3_74608741-74611765(-)_1
Motif	CM000994.3_74608741-74611765(-)_1|10|1x0
Family	C2H2 ZF
Species	Unknown
Pos	A	C	G	T
1	0.0404836	0.40449	0.0895679	0.465459
2	0.0173451	0.0319927	0.867257	0.0834051
3	0.116178	0.139057	0.253793	0.490972
4	0.253926	0.183329	0.326251	0.236495
5	0.0580535	0.264666	0.0573038	0.619977
6	0.0598112	0.0422048	0.17742	0.720564
7	0.25	0.25	0.25	0.25


TF	Unknown
TF Name	Unknown
Gene	CM000994.3_74614909-74615785(-)_1
Motif	CM000994.3_74614909-74615785(-)_1|1|1x0
Family	C2H2 ZF
Species	Unknown
Pos	A	C	G	T
1	0.183635	0.0316801	0.0700109	0.714674
2	0.029325	0.0211626	0.927463	0.0220491
3	0.0990277	0.0130246	0.651229	0.236719
4	0.25	0.25	0.25	0.25


TF	Unknown
TF Name	Unknown
Gene	CM000994.3_74614909-74615785(-)_1
Motif	CM000994.3_74614909-74615785(-)_1|2|1x0
Family	C2H2 ZF
Species	Unknown
Pos	A	C	G	T
1	0.0282493	0.0186265	0.931323	0.0218013
2	0.139527	0.147138	0.0991636	0.614172
3	0.0989443	0.587614	0.0838777	0.229564
4	0.25	0.25	0.25	0.25


TF	Unknown
TF Name	Unknown
Gene	CM000994.3_74614909-74615785(-)_1
Motif	CM000994.3_74614909-74615785(-)_1|3|1x0
Family	C2H2 ZF
Species	Unknown
Pos	A	C	G	T
1	0.425703	0.240831	0.293523	0.0399437
2	0.0327271	0.280042	0.188045	0.499186
3	0.0212535	0.0161923	0.15294	0.809614
4	0.25	0.25	0.25	0.25


TF	Unknown
TF Name	Unknown
Gene	CM000994.3_74614909-74615785(-)_1
Motif	CM000994.3_74614909-74615785(-)_1|4|1x0
Family	C2H2 ZF
Species	Unknown
Pos	A	C	G	T
1	0.254613	0.213165	0.20388	0.328343
2	0.225624	0.0897295	0.157519	0.527127
3	0.0938527	0.0597273	0.620117	0.226303
4	0.196985	0.0577232	0.585562	0.159729
5	0.298544	0.16826	0.11657	0.416626
6	0.0184733	0.923667	0.0369287	0.0209306
7	0.25	0.25	0.25	0.25


TF	Unknown
TF Name	Unknown
Gene	CM000994.3_74614909-74615785(-)_1
Motif	CM000994.3_74614909-74615785(-)_1|5|1x0
Family	C2H2 ZF
Species	Unknown
Pos	A	C	G	T
1	0.0842532	0.0177526	0.880386	0.0176077
2	0.243621	0.298871	0.122767	0.334741
3	0.0380049	0.199387	0.0766442	0.685964
4	0.188891	0.440264	0.189193	0.181652
5	0.270727	0.111159	0.319137	0.298976
6	0.193476	0.179711	0.367473	0.25934
7	0.157275	0.0862334	0.376367	0.380124
8	0.194451	0.0591247	0.296779	0.449645
9	0.249787	0.239875	0.118636	0.391703
10	0.25	0.25	0.25	0.25


TF	Unknown
TF Name	Unknown
Gene	CM000994.3_74618445-74619156(-)_1
Motif	CM000994.3_74618445-74619156(-)_1|1|1x0
Family	C2H2 ZF
Species	Unknown
Pos	A	C	G	T
1	0.456056	0.00936862	0.468431	0.0661449
2	0.0755491	0.0284755	0.0699509	0.826024
3	0.0290241	0.345509	0.1031	0.522367
4	0.25	0.25	0.25	0.25


TF	Unknown
TF Name	Unknown
Gene	CM000994.3_74618445-74619156(-)_1
Motif	CM000994.3_74618445-74619156(-)_1|2|1x0
Family	C2H2 ZF
Species	Unknown
Pos	A	C	G	T
1	0.392264	0.235579	0.132976	0.239181
2	0.08596	0.0998445	0.359339	0.454856
3	0.14024	0.120928	0.346792	0.39204
4	0.320999	0.0735696	0.520111	0.0853196
5	0.307864	0.251832	0.139857	0.300448
6	0.072435	0.610387	0.215221	0.101957
7	0.410164	0.375754	0.108335	0.105747
8	0.0189344	0.0281553	0.0333791	0.919531
9	0.934528	0.0186906	0.0197257	0.0270553
10	0.25	0.25	0.25	0.25


TF	Unknown
TF Name	Unknown
Gene	CM000994.3_74618445-74619156(-)_1
Motif	CM000994.3_74618445-74619156(-)_1|3|1x0
Family	C2H2 ZF
Species	Unknown
Pos	A	C	G	T
1	0.67131	0.143561	0.171703	0.0134262
2	0.182537	0.0479946	0.521938	0.247531
3	0.041143	0.0176343	0.512097	0.429126
4	0.25	0.25	0.25	0.25


TF	Unknown
TF Name	Unknown
Gene	CM000994.3_85942247-85943486(-)_1
Motif	CM000994.3_85942247-85943486(-)_1|1|1x0
Family	C2H2 ZF
Species	Unknown
Pos	A	C	G	T
1	0.284167	0.104173	0.225189	0.386471
2	0.0805869	0.770001	0.0737302	0.0756822
3	0.0753193	0.729964	0.0782818	0.116435
4	0.0240251	0.0187679	0.938397	0.0188103
5	0.146751	0.355968	0.118784	0.378498
6	0.127014	0.113815	0.109726	0.649444
7	0.253931	0.199831	0.144827	0.401412
8	0.199362	0.200045	0.218437	0.382155
9	0.598625	0.148072	0.144278	0.109024
10	0.288467	0.200556	0.117659	0.393318
11	0.0922586	0.11791	0.654593	0.135238
12	0.0498285	0.0440698	0.859279	0.0468232
13	0.253931	0.199831	0.144827	0.401412
14	0.199362	0.200045	0.218437	0.382155
15	0.598625	0.148072	0.144278	0.109024
16	0.455338	0.237321	0.186433	0.120907
17	0.239005	0.300517	0.262601	0.197878
18	0.260016	0.144147	0.330445	0.265393
19	0.42061	0.166107	0.295748	0.117535
20	0.274844	0.294423	0.122788	0.307944
21	0.115173	0.0939227	0.173412	0.617493
22	0.455338	0.237321	0.186433	0.120907
23	0.239005	0.300517	0.262601	0.197878
24	0.260016	0.144147	0.330445	0.265393
25	0.455338	0.237321	0.186433	0.120907
26	0.239005	0.300517	0.262601	0.197878
27	0.260016	0.144147	0.330445	0.265393
28	0.444866	0.300485	0.103212	0.151437
29	0.688263	0.0779478	0.128146	0.105644
30	0.0331194	0.0503551	0.881571	0.0349549
31	0.481202	0.146573	0.231498	0.140727
32	0.133319	0.252405	0.134647	0.479629
33	0.0575867	0.0354254	0.0427503	0.864238
34	0.25	0.25	0.25	0.25


TF	Unknown
TF Name	Unknown
Gene	CM000994.3_116748464-116750489(+)_1
Motif	CM000994.3_116748464-116750489(+)_1|1|1x0
Family	C2H2 ZF
Species	Unknown
Pos	A	C	G	T
1	0.541478	0.199397	0.131922	0.127202
2	0.715988	0.0757944	0.0978202	0.110398
3	0.0198742	0.0187644	0.93822	0.0231409
4	0.615839	0.199664	0.102695	0.0818024
5	0.810198	0.0586836	0.0767937	0.0543246
6	0.773876	0.0771072	0.0753215	0.0736952
7	0.541478	0.199397	0.131922	0.127202
8	0.715988	0.0757944	0.0978202	0.110398
9	0.0198742	0.0187644	0.93822	0.0231409
10	0.25	0.25	0.25	0.25


TF	Unknown
TF Name	Unknown
Gene	CM000994.3_116748464-116750489(+)_1
Motif	CM000994.3_116748464-116750489(+)_1|2|1x0
Family	C2H2 ZF
Species	Unknown
Pos	A	C	G	T
1	0.275301	0.0723113	0.376396	0.275992
2	0.153576	0.148568	0.2457	0.452156
3	0.0182502	0.0412133	0.912511	0.0280255
4	0.656935	0.186126	0.0884085	0.0685313
5	0.852576	0.0451028	0.0609527	0.0413686
6	0.818921	0.0619138	0.0603106	0.0588544
7	0.388181	0.176105	0.288832	0.146882
8	0.179338	0.2782	0.091202	0.45126
9	0.856504	0.055531	0.0560255	0.0319391
10	0.25	0.25	0.25	0.25


TF	Unknown
TF Name	Unknown
Gene	CM000994.3_117553060-117555262(+)_1
Motif	CM000994.3_117553060-117555262(+)_1|1|1x0
Family	C2H2 ZF
Species	Unknown
Pos	A	C	G	T
1	0.365775	0.212957	0.168	0.253269
2	0.248885	0.229367	0.252301	0.269448
3	0.575036	0.169468	0.163889	0.091607
4	0.101109	0.0898643	0.295177	0.513849
5	0.148318	0.0563679	0.688186	0.107128
6	0.0993145	0.0767686	0.700541	0.123376
7	0.569711	0.133908	0.211832	0.0845485
8	0.117028	0.237842	0.0657571	0.579374
9	0.0302673	0.0185808	0.0221123	0.92904
10	0.101109	0.0898643	0.295177	0.513849
11	0.148318	0.0563679	0.688186	0.107128
12	0.0993145	0.0767686	0.700541	0.123376
13	0.569711	0.133908	0.211832	0.0845485
14	0.117028	0.237842	0.0657571	0.579374
15	0.0302673	0.0185808	0.0221123	0.92904
16	0.244445	0.220437	0.239532	0.295587
17	0.158439	0.20302	0.257833	0.380708
18	0.127185	0.10477	0.611988	0.156057
19	0.254786	0.257437	0.166482	0.321295
20	0.747669	0.0518874	0.139836	0.060607
21	0.057994	0.065486	0.792469	0.0840507
22	0.246113	0.199548	0.15817	0.396169
23	0.0790359	0.756992	0.0747602	0.0892118
24	0.680287	0.0596088	0.103286	0.156819
25	0.254786	0.257437	0.166482	0.321295
26	0.747669	0.0518874	0.139836	0.060607
27	0.057994	0.065486	0.792469	0.0840507
28	0.291473	0.116909	0.365707	0.225911
29	0.148463	0.242824	0.108775	0.499937
30	0.098489	0.0935642	0.118153	0.689793
31	0.482094	0.233143	0.10003	0.184733
32	0.071187	0.0635826	0.80026	0.0649703
33	0.863581	0.0447015	0.0476227	0.0440948
34	0.29194	0.111558	0.493284	0.103218
35	0.0422623	0.0802913	0.0581363	0.81931
36	0.0390634	0.0284703	0.895026	0.0374402
37	0.482094	0.233143	0.10003	0.184733
38	0.071187	0.0635826	0.80026	0.0649703
39	0.863581	0.0447015	0.0476227	0.0440948
40	0.365775	0.212957	0.168	0.253269
41	0.248885	0.229367	0.252301	0.269448
42	0.575036	0.169468	0.163889	0.091607
43	0.101109	0.0898643	0.295177	0.513849
44	0.148318	0.0563679	0.688186	0.107128
45	0.0993145	0.0767686	0.700541	0.123376
46	0.569711	0.133908	0.211832	0.0845485
47	0.117028	0.237842	0.0657571	0.579374
48	0.0302673	0.0185808	0.0221123	0.92904
49	0.444375	0.291606	0.175662	0.0883563
50	0.0453883	0.0783427	0.0452307	0.831038
51	0.888721	0.0345733	0.0390239	0.0376818
52	0.25	0.25	0.25	0.25


TF	Unknown
TF Name	Unknown
Gene	CM000994.3_117553060-117555262(+)_1
Motif	CM000994.3_117553060-117555262(+)_1|2|1x0
Family	C2H2 ZF
Species	Unknown
Pos	A	C	G	T
1	0.217358	0.249466	0.192584	0.340593
2	0.0653048	0.700025	0.0891284	0.145542
3	0.0245068	0.0408441	0.867911	0.0667385
4	0.227537	0.0935983	0.119468	0.559397
5	0.13344	0.0967353	0.679789	0.0900355
6	0.0920437	0.0707641	0.104663	0.73253
7	0.28932	0.0971314	0.524614	0.088935
8	0.0299415	0.0620153	0.0429938	0.865049
9	0.0266143	0.0185887	0.929434	0.025363
10	0.25	0.25	0.25	0.25


TF	Unknown
TF Name	Unknown
Gene	CM000994.3_117553060-117555262(+)_1
Motif	CM000994.3_117553060-117555262(+)_1|3|1x0
Family	C2H2 ZF
Species	Unknown
Pos	A	C	G	T
1	0.475903	0.143478	0.252595	0.128024
2	0.107673	0.0726765	0.0576302	0.76202
3	0.0244261	0.930531	0.0186106	0.0264318
4	0.25	0.25	0.25	0.25


TF	Unknown
TF Name	Unknown
Gene	CM000994.3_117604553-117605613(+)_1
Motif	CM000994.3_117604553-117605613(+)_1|1|1x0
Family	C2H2 ZF
Species	Unknown
Pos	A	C	G	T
1	0.569711	0.133908	0.211832	0.0845485
2	0.117028	0.237842	0.0657571	0.579374
3	0.0302673	0.0185808	0.0221123	0.92904
4	0.25	0.25	0.25	0.25


TF	Unknown
TF Name	Unknown
Gene	CM000994.3_117604553-117605613(+)_1
Motif	CM000994.3_117604553-117605613(+)_1|2|1x0
Family	C2H2 ZF
Species	Unknown
Pos	A	C	G	T
1	0.331358	0.312355	0.127732	0.228555
2	0.272219	0.227268	0.246759	0.253753
3	0.378524	0.191631	0.333627	0.0962182
4	0.364417	0.270797	0.217963	0.146823
5	0.0668067	0.352808	0.123354	0.457031
6	0.0182579	0.0218216	0.0470251	0.912895
7	0.25	0.25	0.25	0.25


TF	Unknown
TF Name	Unknown
Gene	CM000994.3_117654311-117655682(+)_1
Motif	CM000994.3_117654311-117655682(+)_1|1|1x0
Family	C2H2 ZF
Species	Unknown
Pos	A	C	G	T
1	0.415641	0.139379	0.175473	0.269506
2	0.147592	0.287685	0.228203	0.33652
3	0.0529227	0.0470382	0.0666345	0.833405
4	0.569711	0.133908	0.211832	0.0845485
5	0.117028	0.237842	0.0657571	0.579374
6	0.0302673	0.0185808	0.0221123	0.92904
7	0.444375	0.291606	0.175662	0.0883563
8	0.0453883	0.0783427	0.0452307	0.831038
9	0.888721	0.0345733	0.0390239	0.0376818
10	0.25	0.25	0.25	0.25


TF	Unknown
TF Name	Unknown
Gene	CM000994.3_117654311-117655682(+)_1
Motif	CM000994.3_117654311-117655682(+)_1|2|1x0
Family	C2H2 ZF
Species	Unknown
Pos	A	C	G	T
1	0.226791	0.137802	0.245446	0.389961
2	0.25901	0.132707	0.296227	0.312056
3	0.0915857	0.0692208	0.748858	0.0903351
4	0.502562	0.160171	0.21685	0.120418
5	0.904419	0.0218314	0.0484574	0.0252926
6	0.0775141	0.089925	0.0701226	0.762438
7	0.395648	0.154726	0.328785	0.120841
8	0.069369	0.160794	0.0838845	0.685952
9	0.0189381	0.0187678	0.93839	0.0239039
10	0.395648	0.154726	0.328785	0.120841
11	0.069369	0.160794	0.0838845	0.685952
12	0.0189381	0.0187678	0.93839	0.0239039
13	0.587268	0.156764	0.17078	0.0851875
14	0.0782641	0.393888	0.0682575	0.459591
15	0.88872	0.0332106	0.0454263	0.0326428
16	0.352501	0.117522	0.237802	0.292175
17	0.200867	0.145144	0.207206	0.446784
18	0.116266	0.0829378	0.111476	0.68932
19	0.25442	0.257458	0.156181	0.33194
20	0.800491	0.0375587	0.117069	0.0448817
21	0.0421326	0.0484312	0.844957	0.0644795
22	0.25	0.25	0.25	0.25


TF	Unknown
TF Name	Unknown
Gene	CM000994.3_117654311-117655682(+)_1
Motif	CM000994.3_117654311-117655682(+)_1|3|1x0
Family	C2H2 ZF
Species	Unknown
Pos	A	C	G	T
1	0.553921	0.0981049	0.0951983	0.252776
2	0.0705802	0.507441	0.0532898	0.368689
3	0.0168638	0.843189	0.0198573	0.12009
4	0.25	0.25	0.25	0.25


TF	Unknown
TF Name	Unknown
Gene	CM000994.3_117677862-117678549(-)_1
Motif	CM000994.3_117677862-117678549(-)_1|1|1x0
Family	C2H2 ZF
Species	Unknown
Pos	A	C	G	T
1	0.381474	0.306778	0.0830928	0.228656
2	0.0310937	0.0213229	0.918945	0.028638
3	0.938786	0.0203419	0.0220961	0.0187757
4	0.459188	0.186809	0.235438	0.118566
5	0.0987491	0.441577	0.105276	0.354399
6	0.0933601	0.0564483	0.0602707	0.789921
7	0.209537	0.228471	0.25244	0.309551
8	0.147327	0.0639179	0.642585	0.14617
9	0.295948	0.192506	0.282765	0.228781
10	0.287783	0.0583762	0.170429	0.483411
11	0.218494	0.316667	0.215963	0.248877
12	0.145	0.315312	0.307187	0.232501
13	0.25	0.25	0.25	0.25


TF	Unknown
TF Name	Unknown
Gene	CM000994.3_117694974-117695748(+)_1
Motif	CM000994.3_117694974-117695748(+)_1|1|1x0
Family	C2H2 ZF
Species	Unknown
Pos	A	C	G	T
1	0.252769	0.256634	0.135435	0.355162
2	0.884411	0.0176882	0.0756882	0.0222129
3	0.0199303	0.023817	0.921911	0.0343421
4	0.25	0.25	0.25	0.25


TF	Unknown
TF Name	Unknown
Gene	CM000994.3_117694974-117695748(+)_1
Motif	CM000994.3_117694974-117695748(+)_1|2|1x0
Family	C2H2 ZF
Species	Unknown
Pos	A	C	G	T
1	0.252769	0.256634	0.135435	0.355162
2	0.884411	0.0176882	0.0756882	0.0222129
3	0.0199303	0.023817	0.921911	0.0343421
4	0.25	0.25	0.25	0.25


TF	Unknown
TF Name	Unknown
Gene	CM000994.3_117728536-117730138(+)_1
Motif	CM000994.3_117728536-117730138(+)_1|1|1x0
Family	C2H2 ZF
Species	Unknown
Pos	A	C	G	T
1	0.252769	0.256634	0.135435	0.355162
2	0.884411	0.0176882	0.0756882	0.0222129
3	0.0199303	0.023817	0.921911	0.0343421
4	0.240892	0.207009	0.233826	0.318274
5	0.123502	0.177649	0.252214	0.446635
6	0.0762557	0.0573866	0.763425	0.102933
7	0.25	0.25	0.25	0.25


TF	Unknown
TF Name	Unknown
Gene	CM000994.3_117728536-117730138(+)_1
Motif	CM000994.3_117728536-117730138(+)_1|2|1x0
Family	C2H2 ZF
Species	Unknown
Pos	A	C	G	T
1	0.253819	0.257232	0.146564	0.342385
2	0.843199	0.0269582	0.0969009	0.032942
3	0.0303107	0.035456	0.885304	0.0489296
4	0.239434	0.182656	0.13533	0.442579
5	0.0463735	0.856246	0.0431617	0.0542185
6	0.780327	0.0337071	0.0685176	0.117448
7	0.291476	0.18059	0.0894652	0.438468
8	0.0579991	0.0801203	0.765903	0.0959778
9	0.0220728	0.0187763	0.938814	0.0203365
10	0.239434	0.182656	0.13533	0.442579
11	0.0463735	0.856246	0.0431617	0.0542185
12	0.780327	0.0337071	0.0685176	0.117448
13	0.551577	0.215992	0.0724749	0.159955
14	0.0392819	0.0339529	0.891853	0.0349122
15	0.937049	0.020521	0.0222678	0.0201623
16	0.25	0.25	0.25	0.25


TF	Unknown
TF Name	Unknown
Gene	CM000994.3_117728536-117730138(+)_1
Motif	CM000994.3_117728536-117730138(+)_1|3|1x0
Family	C2H2 ZF
Species	Unknown
Pos	A	C	G	T
1	0.233929	0.186024	0.223634	0.356413
2	0.0790153	0.136892	0.232516	0.551577
3	0.027965	0.0181966	0.909829	0.0440097
4	0.25	0.25	0.25	0.25


TF	Unknown
TF Name	Unknown
Gene	CM000994.3_117728536-117730138(+)_1
Motif	CM000994.3_117728536-117730138(+)_1|4|1x0
Family	C2H2 ZF
Species	Unknown
Pos	A	C	G	T
1	0.557315	0.214378	0.0704528	0.157854
2	0.0372529	0.03211	0.897602	0.0330347
3	0.941183	0.019165	0.0208288	0.0188237
4	0.405332	0.199008	0.145693	0.249967
5	0.248367	0.223075	0.25286	0.275698
6	0.674875	0.135342	0.129513	0.0602696
7	0.253692	0.257169	0.144968	0.344171
8	0.849651	0.0254407	0.0937015	0.0312065
9	0.0286137	0.0335711	0.891202	0.0466133
10	0.25	0.25	0.25	0.25


TF	Unknown
TF Name	Unknown
Gene	CM000994.3_117781013-117782018(+)_1
Motif	CM000994.3_117781013-117782018(+)_1|1|1x0
Family	C2H2 ZF
Species	Unknown
Pos	A	C	G	T
1	0.569711	0.133908	0.211832	0.0845485
2	0.117028	0.237842	0.0657571	0.579374
3	0.0302673	0.0185808	0.0221123	0.92904
4	0.244445	0.220437	0.239532	0.295587
5	0.158439	0.20302	0.257833	0.380708
6	0.127185	0.10477	0.611988	0.156057
7	0.25	0.25	0.25	0.25


TF	Unknown
TF Name	Unknown
Gene	CM000994.3_117781013-117782018(+)_1
Motif	CM000994.3_117781013-117782018(+)_1|2|1x0
Family	C2H2 ZF
Species	Unknown
Pos	A	C	G	T
1	0.252238	0.111297	0.202201	0.434264
2	0.0186718	0.933588	0.023657	0.0240837
3	0.0178562	0.0543612	0.10045	0.827332
4	0.25	0.25	0.25	0.25


TF	Unknown
TF Name	Unknown
Gene	CM000994.3_117781013-117782018(+)_1
Motif	CM000994.3_117781013-117782018(+)_1|3|1x0
Family	C2H2 ZF
Species	Unknown
Pos	A	C	G	T
1	0.0571447	0.0480721	0.274948	0.619835
2	0.0880739	0.021318	0.835949	0.0546593
3	0.0485395	0.0332748	0.851467	0.0667189
4	0.252769	0.256634	0.135435	0.355162
5	0.884411	0.0176882	0.0756882	0.0222129
6	0.0199303	0.023817	0.921911	0.0343421
7	0.234301	0.172269	0.122524	0.470905
8	0.0326939	0.898125	0.0301335	0.0390475
9	0.828179	0.0233154	0.0522037	0.0963018
10	0.229649	0.0874403	0.206382	0.476529
11	0.0922604	0.047368	0.442618	0.417753
12	0.0480468	0.0824048	0.687343	0.182206
13	0.25	0.25	0.25	0.25


TF	Unknown
TF Name	Unknown
Gene	CM000994.3_117825785-117826896(+)_1
Motif	CM000994.3_117825785-117826896(+)_1|1|1x0
Family	C2H2 ZF
Species	Unknown
Pos	A	C	G	T
1	0.243691	0.217361	0.238279	0.300669
2	0.150016	0.197347	0.25706	0.395578
3	0.114354	0.0922838	0.649973	0.14339
4	0.413728	0.238704	0.18381	0.163758
5	0.0582998	0.131429	0.0739348	0.736336
6	0.0210296	0.0187216	0.936081	0.0241681
7	0.25	0.25	0.25	0.25


TF	Unknown
TF Name	Unknown
Gene	CM000994.3_117875414-117875912(+)_1
Motif	CM000994.3_117875414-117875912(+)_1|1|1x0
Family	C2H2 ZF
Species	Unknown
Pos	A	C	G	T
1	0.569711	0.133908	0.211832	0.0845485
2	0.117028	0.237842	0.0657571	0.579374
3	0.0302673	0.0185808	0.0221123	0.92904
4	0.444375	0.291606	0.175662	0.0883563
5	0.0453883	0.0783427	0.0452307	0.831038
6	0.888721	0.0345733	0.0390239	0.0376818
7	0.25	0.25	0.25	0.25


TF	Unknown
TF Name	Unknown
Gene	CM000994.3_117913257-117914787(+)_1
Motif	CM000994.3_117913257-117914787(+)_1|1|1x0
Family	C2H2 ZF
Species	Unknown
Pos	A	C	G	T
1	0.246113	0.199548	0.15817	0.396169
2	0.0790359	0.756992	0.0747602	0.0892118
3	0.680287	0.0596088	0.103286	0.156819
4	0.101109	0.0898643	0.295177	0.513849
5	0.148318	0.0563679	0.688186	0.107128
6	0.0993145	0.0767686	0.700541	0.123376
7	0.221552	0.250157	0.199138	0.329153
8	0.0804351	0.650756	0.105802	0.163006
9	0.0354816	0.0556586	0.82306	0.0857994
10	0.101109	0.0898643	0.295177	0.513849
11	0.148318	0.0563679	0.688186	0.107128
12	0.0993145	0.0767686	0.700541	0.123376
13	0.569711	0.133908	0.211832	0.0845485
14	0.117028	0.237842	0.0657571	0.579374
15	0.0302673	0.0185808	0.0221123	0.92904
16	0.24435	0.126481	0.227182	0.401988
17	0.136068	0.0863587	0.39645	0.381123
18	0.0903785	0.13057	0.554738	0.224314
19	0.25	0.25	0.25	0.25


TF	Unknown
TF Name	Unknown
Gene	CM000994.3_117913257-117914787(+)_1
Motif	CM000994.3_117913257-117914787(+)_1|2|1x0
Family	C2H2 ZF
Species	Unknown
Pos	A	C	G	T
1	0.365775	0.212957	0.168	0.253269
2	0.248885	0.229367	0.252301	0.269448
3	0.575036	0.169468	0.163889	0.091607
4	0.569711	0.133908	0.211832	0.0845485
5	0.117028	0.237842	0.0657571	0.579374
6	0.0302673	0.0185808	0.0221123	0.92904
7	0.244445	0.220437	0.239532	0.295587
8	0.158439	0.20302	0.257833	0.380708
9	0.127185	0.10477	0.611988	0.156057
10	0.25	0.25	0.25	0.25


TF	Unknown
TF Name	Unknown
Gene	CM000994.3_117913257-117914787(+)_1
Motif	CM000994.3_117913257-117914787(+)_1|3|1x0
Family	C2H2 ZF
Species	Unknown
Pos	A	C	G	T
1	0.568837	0.0613403	0.130252	0.239571
2	0.0397857	0.0441319	0.876793	0.039289
3	0.040948	0.0183704	0.0221607	0.918521
4	0.459272	0.179415	0.118826	0.242487
5	0.247551	0.2148	0.253484	0.284165
6	0.78513	0.0939581	0.0886485	0.0322632
7	0.25	0.25	0.25	0.25


TF	Unknown
TF Name	Unknown
Gene	CM000994.3_117913257-117914787(+)_1
Motif	CM000994.3_117913257-117914787(+)_1|4|1x0
Family	C2H2 ZF
Species	Unknown
Pos	A	C	G	T
1	0.213888	0.248776	0.187305	0.350031
2	0.0546534	0.736862	0.0768683	0.131616
3	0.0179368	0.0314078	0.896841	0.0538148
4	0.25	0.25	0.25	0.25


TF	Unknown
TF Name	Unknown
Gene	CM000994.3_117913257-117914787(+)_1
Motif	CM000994.3_117913257-117914787(+)_1|5|1x0
Family	C2H2 ZF
Species	Unknown
Pos	A	C	G	T
1	0.147295	0.143327	0.37206	0.337318
2	0.0346216	0.0179308	0.896538	0.0509098
3	0.0361278	0.0246468	0.898906	0.0403198
4	0.25	0.25	0.25	0.25


TF	Unknown
TF Name	Unknown
Gene	CM000994.3_117974556-117975510(+)_1
Motif	CM000994.3_117974556-117975510(+)_1|1|1x0
Family	C2H2 ZF
Species	Unknown
Pos	A	C	G	T
1	0.253642	0.257143	0.144362	0.344852
2	0.852051	0.0248823	0.0925007	0.0305661
3	0.027989	0.0328756	0.893381	0.0457546
4	0.253642	0.257143	0.144362	0.344852
5	0.852051	0.0248823	0.0925007	0.0305661
6	0.027989	0.0328756	0.893381	0.0457546
7	0.253642	0.257143	0.144362	0.344852
8	0.852051	0.0248823	0.0925007	0.0305661
9	0.027989	0.0328756	0.893381	0.0457546
10	0.345386	0.305789	0.223297	0.125528
11	0.0672809	0.0541392	0.732562	0.146017
12	0.72695	0.104006	0.0861126	0.0829307
13	0.234765	0.0981424	0.213171	0.453922
14	0.104362	0.0571512	0.430188	0.408299
15	0.058755	0.0956452	0.649748	0.195852
16	0.364417	0.270797	0.217963	0.146823
17	0.0668067	0.352808	0.123354	0.457031
18	0.0182579	0.0218216	0.0470251	0.912895
19	0.604838	0.138274	0.136736	0.120152
20	0.813738	0.0460663	0.0929167	0.0472787
21	0.0267557	0.050287	0.0587512	0.864206
22	0.25	0.25	0.25	0.25


TF	Unknown
TF Name	Unknown
Gene	CM000994.3_118056462-118057392(+)_1
Motif	CM000994.3_118056462-118057392(+)_1|1|1x0
Family	C2H2 ZF
Species	Unknown
Pos	A	C	G	T
1	0.254219	0.2574	0.152458	0.335923
2	0.817806	0.0331483	0.109095	0.0399503
3	0.0372217	0.0430721	0.861571	0.058135
4	0.241726	0.187877	0.142105	0.428292
5	0.054961	0.83006	0.0514082	0.0635703
6	0.752464	0.0403621	0.0781307	0.129043
7	0.291046	0.186373	0.0969091	0.425672
8	0.0666527	0.0900468	0.736766	0.106535
9	0.0280646	0.0241409	0.921791	0.0260034
10	0.241726	0.187877	0.142105	0.428292
11	0.054961	0.83006	0.0514082	0.0635703
12	0.752464	0.0403621	0.0781307	0.129043
13	0.462672	0.293848	0.0812487	0.162231
14	0.0607409	0.0339963	0.867489	0.037774
15	0.934599	0.02087	0.0258393	0.018692
16	0.530596	0.221645	0.0801847	0.167575
17	0.047445	0.0414227	0.868621	0.0425114
18	0.919725	0.0262101	0.0282816	0.0257833
19	0.249933	0.186305	0.125538	0.438224
20	0.187135	0.187922	0.209324	0.415619
21	0.67619	0.121931	0.118111	0.0837686
22	0.254219	0.2574	0.152458	0.335923
23	0.817806	0.0331483	0.109095	0.0399503
24	0.0372217	0.0430721	0.861571	0.058135
25	0.25	0.25	0.25	0.25


TF	Unknown
TF Name	Unknown
Gene	CM000994.3_118056462-118057392(+)_1
Motif	CM000994.3_118056462-118057392(+)_1|2|1x0
Family	C2H2 ZF
Species	Unknown
Pos	A	C	G	T
1	0.233929	0.186024	0.223634	0.356413
2	0.0790153	0.136892	0.232516	0.551577
3	0.027965	0.0181966	0.909829	0.0440097
4	0.25	0.25	0.25	0.25


TF	Unknown
TF Name	Unknown
Gene	CM000994.3_118057578-118057980(+)_1
Motif	CM000994.3_118057578-118057980(+)_1|1|1x0
Family	C2H2 ZF
Species	Unknown
Pos	A	C	G	T
1	0.28932	0.0971314	0.524614	0.088935
2	0.0299415	0.0620153	0.0429938	0.865049
3	0.0266143	0.0185887	0.929434	0.025363
4	0.25	0.25	0.25	0.25


TF	Unknown
TF Name	Unknown
Gene	CM000994.3_118126351-118128400(+)_1
Motif	CM000994.3_118126351-118128400(+)_1|1|1x0
Family	C2H2 ZF
Species	Unknown
Pos	A	C	G	T
1	0.254786	0.257437	0.166482	0.321295
2	0.747669	0.0518874	0.139836	0.060607
3	0.057994	0.065486	0.792469	0.0840507
4	0.246113	0.199548	0.15817	0.396169
5	0.0790359	0.756992	0.0747602	0.0892118
6	0.680287	0.0596088	0.103286	0.156819
7	0.288793	0.199288	0.11564	0.39628
8	0.0896957	0.115214	0.662571	0.132519
9	0.0473818	0.0418001	0.866351	0.0444672
10	0.246113	0.199548	0.15817	0.396169
11	0.0790359	0.756992	0.0747602	0.0892118
12	0.680287	0.0596088	0.103286	0.156819
13	0.427623	0.293078	0.100539	0.178761
14	0.0874668	0.0539603	0.799667	0.058906
15	0.883955	0.037351	0.0446169	0.0340773
16	0.482094	0.233143	0.10003	0.184733
17	0.071187	0.0635826	0.80026	0.0649703
18	0.863581	0.0447015	0.0476227	0.0440948
19	0.29194	0.111558	0.493284	0.103218
20	0.0422623	0.0802913	0.0581363	0.81931
21	0.0390634	0.0284703	0.895026	0.0374402
22	0.482094	0.233143	0.10003	0.184733
23	0.071187	0.0635826	0.80026	0.0649703
24	0.863581	0.0447015	0.0476227	0.0440948
25	0.365775	0.212957	0.168	0.253269
26	0.248885	0.229367	0.252301	0.269448
27	0.575036	0.169468	0.163889	0.091607
28	0.254786	0.257437	0.166482	0.321295
29	0.747669	0.0518874	0.139836	0.060607
30	0.057994	0.065486	0.792469	0.0840507
31	0.29194	0.111558	0.493284	0.103218
32	0.0422623	0.0802913	0.0581363	0.81931
33	0.0390634	0.0284703	0.895026	0.0374402
34	0.482094	0.233143	0.10003	0.184733
35	0.071187	0.0635826	0.80026	0.0649703
36	0.863581	0.0447015	0.0476227	0.0440948
37	0.365775	0.212957	0.168	0.253269
38	0.248885	0.229367	0.252301	0.269448
39	0.575036	0.169468	0.163889	0.091607
40	0.254786	0.257437	0.166482	0.321295
41	0.747669	0.0518874	0.139836	0.060607
42	0.057994	0.065486	0.792469	0.0840507
43	0.569711	0.133908	0.211832	0.0845485
44	0.117028	0.237842	0.0657571	0.579374
45	0.0302673	0.0185808	0.0221123	0.92904
46	0.244445	0.220437	0.239532	0.295587
47	0.158439	0.20302	0.257833	0.380708
48	0.127185	0.10477	0.611988	0.156057
49	0.25	0.25	0.25	0.25


TF	Unknown
TF Name	Unknown
Gene	CM000994.3_118126351-118128400(+)_1
Motif	CM000994.3_118126351-118128400(+)_1|2|1x0
Family	C2H2 ZF
Species	Unknown
Pos	A	C	G	T
1	0.365775	0.212957	0.168	0.253269
2	0.248885	0.229367	0.252301	0.269448
3	0.575036	0.169468	0.163889	0.091607
4	0.560722	0.178553	0.146206	0.114519
5	0.841149	0.0398944	0.0666803	0.0522767
6	0.131364	0.202196	0.140384	0.526057
7	0.569711	0.133908	0.211832	0.0845485
8	0.117028	0.237842	0.0657571	0.579374
9	0.0302673	0.0185808	0.0221123	0.92904
10	0.347077	0.217903	0.261162	0.173859
11	0.226125	0.0720793	0.576277	0.125519
12	0.18141	0.118847	0.252997	0.446745
13	0.569711	0.133908	0.211832	0.0845485
14	0.117028	0.237842	0.0657571	0.579374
15	0.0302673	0.0185808	0.0221123	0.92904
16	0.244445	0.220437	0.239532	0.295587
17	0.158439	0.20302	0.257833	0.380708
18	0.127185	0.10477	0.611988	0.156057
19	0.25	0.25	0.25	0.25


TF	Unknown
TF Name	Unknown
Gene	CM000994.3_118128738-118129299(+)_1
Motif	CM000994.3_118128738-118129299(+)_1|1|1x0
Family	C2H2 ZF
Species	Unknown
Pos	A	C	G	T
1	0.28932	0.0971314	0.524614	0.088935
2	0.0299415	0.0620153	0.0429938	0.865049
3	0.0266143	0.0185887	0.929434	0.025363
4	0.25	0.25	0.25	0.25


TF	Unknown
TF Name	Unknown
Gene	CM000994.3_118128738-118129299(+)_1
Motif	CM000994.3_118128738-118129299(+)_1|2|1x0
Family	C2H2 ZF
Species	Unknown
Pos	A	C	G	T
1	0.182537	0.0362746	0.623994	0.157195
2	0.422659	0.0699222	0.122062	0.385357
3	0.0164364	0.821818	0.137253	0.0244923
4	0.25	0.25	0.25	0.25


TF	Unknown
TF Name	Unknown
Gene	CM000994.3_148900895-148901792(-)_1
Motif	CM000994.3_148900895-148901792(-)_1|1|1x0
Family	C2H2 ZF
Species	Unknown
Pos	A	C	G	T
1	0.352647	0.233734	0.128952	0.284667
2	0.0990099	0.0935608	0.657623	0.149806
3	0.0647448	0.0529292	0.820798	0.0615281
4	0.494594	0.167621	0.233716	0.104069
5	0.622425	0.0732232	0.146742	0.15761
6	0.066668	0.0661308	0.0907961	0.776405
7	0.454436	0.170758	0.209985	0.164821
8	0.0427538	0.0540446	0.0875516	0.81565
9	0.0396286	0.0331335	0.0496492	0.877589
10	0.397878	0.179328	0.220521	0.202273
11	0.144282	0.19175	0.127983	0.535986
12	0.100714	0.0698669	0.08953	0.739889
13	0.447851	0.301225	0.142977	0.107947
14	0.0692814	0.133542	0.0650727	0.732104
15	0.866158	0.0398427	0.0411554	0.0528437
16	0.539704	0.185202	0.167298	0.107796
17	0.119354	0.529245	0.155383	0.196019
18	0.0197161	0.0188509	0.0188877	0.942545
19	0.448867	0.353399	0.114551	0.0831831
20	0.0465138	0.724227	0.0541842	0.175075
21	0.877041	0.0334216	0.0484322	0.0411054
22	0.25	0.25	0.25	0.25


TF	Unknown
TF Name	Unknown
Gene	CM000994.3_154079794-154081417(+)_1
Motif	CM000994.3_154079794-154081417(+)_1|1|1x0
Family	C2H2 ZF
Species	Unknown
Pos	A	C	G	T
1	0.139086	0.0942271	0.614203	0.152484
2	0.133355	0.0606853	0.65731	0.14865
3	0.11791	0.0219234	0.820683	0.0394837
4	0.367068	0.0870677	0.380463	0.165402
5	0.268837	0.193335	0.0668931	0.470935
6	0.118797	0.047643	0.282182	0.551379
7	0.114603	0.0504035	0.787793	0.0472012
8	0.0724186	0.387616	0.066312	0.473654
9	0.0263724	0.0185668	0.928338	0.0267223
10	0.0779692	0.0521681	0.811289	0.0585732
11	0.0950681	0.0842544	0.343641	0.477036
12	0.722116	0.100519	0.0512607	0.126104
13	0.318841	0.234472	0.127941	0.318746
14	0.527634	0.136464	0.224667	0.111235
15	0.18771	0.142615	0.421817	0.247858
16	0.339209	0.139264	0.386281	0.135246
17	0.0724296	0.147137	0.324938	0.455496
18	0.121406	0.136137	0.182623	0.559834
19	0.098454	0.086673	0.756416	0.058457
20	0.0780331	0.212378	0.125648	0.583941
21	0.059534	0.0610402	0.743987	0.135439
22	0.102431	0.100695	0.153768	0.643106
23	0.0331881	0.822613	0.0566714	0.0875272
24	0.0453579	0.0482088	0.790949	0.115484
25	0.0978988	0.0686545	0.195986	0.637461
26	0.0500898	0.839036	0.0523611	0.0585133
27	0.0640192	0.163112	0.0749593	0.697909
28	0.581553	0.23187	0.129116	0.0574601
29	0.0699522	0.720822	0.0760889	0.133137
30	0.0243407	0.0217498	0.0261504	0.927759
31	0.25	0.25	0.25	0.25


TF	Unknown
TF Name	Unknown
Gene	CM000995.3_85730005-85730785(-)_1
Motif	CM000995.3_85730005-85730785(-)_1|1|1x0
Family	C2H2 ZF
Species	Unknown
Pos	A	C	G	T
1	0.23091	0.0869929	0.178635	0.503462
2	0.0428987	0.0185821	0.885635	0.0528843
3	0.0396281	0.018438	0.0200349	0.921899
4	0.32108	0.219533	0.197788	0.261599
5	0.0777882	0.280522	0.202558	0.439132
6	0.067549	0.0247247	0.0382843	0.869442
7	0.25	0.25	0.25	0.25


TF	Unknown
TF Name	Unknown
Gene	CM000995.3_87702081-87702486(+)_1
Motif	CM000995.3_87702081-87702486(+)_1|1|1x0
Family	C2H2 ZF
Species	Unknown
Pos	A	C	G	T
1	0.533104	0.233824	0.154277	0.0787952
2	0.933194	0.0206271	0.0262687	0.0199097
3	0.0276835	0.0213596	0.0186462	0.932311
4	0.25	0.25	0.25	0.25


TF	Unknown
TF Name	Unknown
Gene	CM000995.3_91475322-91476846(-)_1
Motif	CM000995.3_91475322-91476846(-)_1|1|1x0
Family	C2H2 ZF
Species	Unknown
Pos	A	C	G	T
1	0.0266087	0.0196076	0.935082	0.0187016
2	0.134998	0.131995	0.21203	0.520977
3	0.0261407	0.0224821	0.030903	0.920474
4	0.0764376	0.0665115	0.790771	0.0662804
5	0.141979	0.107361	0.618839	0.131821
6	0.253239	0.234775	0.127772	0.384213
7	0.309396	0.281511	0.252512	0.156582
8	0.209847	0.417834	0.105486	0.266833
9	0.109656	0.465779	0.150805	0.27376
10	0.119456	0.054145	0.761942	0.0644565
11	0.181228	0.395619	0.0934707	0.329682
12	0.808403	0.0721308	0.0534367	0.0660292
13	0.220616	0.406327	0.195928	0.177128
14	0.765582	0.0602702	0.11037	0.063778
15	0.803086	0.0673727	0.0591348	0.0704066
16	0.392385	0.190141	0.302549	0.114925
17	0.20506	0.159286	0.108572	0.527082
18	0.179112	0.0635129	0.106487	0.650888
19	0.173771	0.193712	0.186903	0.445614
20	0.0913602	0.137948	0.208237	0.562455
21	0.0412284	0.040012	0.85441	0.0643496
22	0.345652	0.191451	0.176668	0.286229
23	0.147166	0.555225	0.210092	0.0875179
24	0.120872	0.199989	0.398192	0.280947
25	0.109414	0.21921	0.242646	0.42873
26	0.199841	0.147205	0.230296	0.422659
27	0.186511	0.207067	0.391303	0.215118
28	0.376126	0.141171	0.288919	0.193784
29	0.159371	0.0742136	0.68143	0.0849848
30	0.856743	0.0440056	0.0434295	0.0558218
31	0.25	0.25	0.25	0.25


TF	Unknown
TF Name	Unknown
Gene	CM000995.3_94421007-94421828(-)_1
Motif	CM000995.3_94421007-94421828(-)_1|1|1x0
Family	C2H2 ZF
Species	Unknown
Pos	A	C	G	T
1	0.191389	0.170994	0.202726	0.43489
2	0.418343	0.107176	0.198387	0.276094
3	0.0175758	0.0416576	0.061976	0.878791
4	0.25	0.25	0.25	0.25


TF	Unknown
TF Name	Unknown
Gene	CM000995.3_94421007-94421828(-)_1
Motif	CM000995.3_94421007-94421828(-)_1|2|1x0
Family	C2H2 ZF
Species	Unknown
Pos	A	C	G	T
1	0.248812	0.197258	0.161905	0.392025
2	0.092117	0.0147943	0.693682	0.199407
3	0.0359212	0.0185072	0.0202104	0.925361
4	0.25	0.25	0.25	0.25


TF	Unknown
TF Name	Unknown
Gene	CM000995.3_114025952-114028091(-)_1
Motif	CM000995.3_114025952-114028091(-)_1|1|1x0
Family	C2H2 ZF
Species	Unknown
Pos	A	C	G	T
1	0.0373319	0.0233006	0.917808	0.0215597
2	0.356483	0.0220169	0.591336	0.0301644
3	0.927858	0.0185572	0.025566	0.0280193
4	0.0520179	0.0532278	0.839514	0.0552402
5	0.134682	0.0774539	0.634107	0.153757
6	0.259259	0.175264	0.267376	0.298101
7	0.25	0.25	0.25	0.25


TF	Unknown
TF Name	Unknown
Gene	CM000995.3_114025952-114028091(-)_1
Motif	CM000995.3_114025952-114028091(-)_1|2|1x0
Family	C2H2 ZF
Species	Unknown
Pos	A	C	G	T
1	0.228758	0.0189158	0.559309	0.193018
2	0.0174118	0.870588	0.0587493	0.0532511
3	0.0383048	0.760029	0.121975	0.0796916
4	0.25	0.25	0.25	0.25


TF	Unknown
TF Name	Unknown
Gene	CM000995.3_114025952-114028091(-)_1
Motif	CM000995.3_114025952-114028091(-)_1|3|1x0
Family	C2H2 ZF
Species	Unknown
Pos	A	C	G	T
1	0.241331	0.0963847	0.375112	0.287172
2	0.219549	0.141891	0.510704	0.127856
3	0.213812	0.321687	0.0614547	0.403047
4	0.462148	0.232665	0.0859528	0.219235
5	0.0523951	0.0257982	0.891425	0.0303814
6	0.939024	0.0200472	0.0221483	0.0187805
7	0.0620351	0.0895128	0.771105	0.0773473
8	0.0576536	0.032618	0.77067	0.139058
9	0.544648	0.103733	0.245987	0.105632
10	0.25	0.25	0.25	0.25


TF	Unknown
TF Name	Unknown
Gene	CM000995.3_114025952-114028091(-)_1
Motif	CM000995.3_114025952-114028091(-)_1|4|1x0
Family	C2H2 ZF
Species	Unknown
Pos	A	C	G	T
1	0.304119	0.118103	0.477926	0.0998526
2	0.0172524	0.019076	0.101053	0.862619
3	0.161728	0.0417554	0.647282	0.149234
4	0.25	0.25	0.25	0.25


TF	Unknown
TF Name	Unknown
Gene	CM000995.3_114025952-114028091(-)_1
Motif	CM000995.3_114025952-114028091(-)_1|5|1x0
Family	C2H2 ZF
Species	Unknown
Pos	A	C	G	T
1	0.0749877	0.0446032	0.83806	0.0423488
2	0.0354779	0.0183349	0.916745	0.0294425
3	0.922327	0.0187155	0.0227283	0.0362297
4	0.25	0.25	0.25	0.25


TF	Unknown
TF Name	Unknown
Gene	CM000995.3_114025952-114028091(-)_1
Motif	CM000995.3_114025952-114028091(-)_1|6|1x0
Family	C2H2 ZF
Species	Unknown
Pos	A	C	G	T
1	0.0617793	0.0377548	0.856653	0.0438133
2	0.0814426	0.0175836	0.879182	0.0217922
3	0.915488	0.0239478	0.0233584	0.0372062
4	0.0755057	0.104985	0.727443	0.0920663
5	0.0709694	0.0425316	0.729902	0.156597
6	0.514511	0.115881	0.251822	0.117786
7	0.25	0.25	0.25	0.25


TF	Unknown
TF Name	Unknown
Gene	CM000995.3_120991179-120992112(-)_1
Motif	CM000995.3_120991179-120992112(-)_1|1|1x0
Family	C2H2 ZF
Species	Unknown
Pos	A	C	G	T
1	0.168854	0.110547	0.223158	0.497442
2	0.120464	0.315518	0.16832	0.395698
3	0.171819	0.293607	0.430798	0.103776
4	0.0668628	0.0952802	0.171456	0.666401
5	0.155673	0.51837	0.194774	0.131184
6	0.0888414	0.152861	0.488905	0.269392
7	0.239982	0.129698	0.118912	0.511408
8	0.2563	0.0417248	0.632758	0.0692166
9	0.254225	0.200761	0.153116	0.391898
10	0.431667	0.283486	0.207509	0.0773373
11	0.0249284	0.0382626	0.0246533	0.912156
12	0.915967	0.0252347	0.0270779	0.03172
13	0.304474	0.40002	0.152558	0.142948
14	0.933261	0.0192984	0.0264378	0.0210024
15	0.0222844	0.935088	0.0187018	0.0239259
16	0.146766	0.0955886	0.638139	0.119506
17	0.0705045	0.0650198	0.506624	0.357851
18	0.0589217	0.0538365	0.811055	0.0761866
19	0.25	0.25	0.25	0.25


TF	Unknown
TF Name	Unknown
Gene	CM000995.3_127410513-127411728(-)_1
Motif	CM000995.3_127410513-127411728(-)_1|1|1x0
Family	C2H2 ZF
Species	Unknown
Pos	A	C	G	T
1	0.773556	0.113809	0.0540206	0.0586144
2	0.343854	0.276737	0.165529	0.21388
3	0.71088	0.116045	0.132411	0.0406629
4	0.106413	0.0183278	0.858098	0.017162
5	0.0400031	0.729556	0.0429447	0.187496
6	0.0924151	0.11492	0.0650754	0.72759
7	0.320022	0.125857	0.276472	0.277649
8	0.139456	0.0445132	0.725897	0.090134
9	0.248023	0.0939319	0.0837167	0.574328
10	0.233087	0.101172	0.487273	0.178468
11	0.0382749	0.0468863	0.0713397	0.843499
12	0.0430175	0.0510469	0.0475219	0.858414
13	0.25	0.25	0.25	0.25


TF	Unknown
TF Name	Unknown
Gene	CM000995.3_127410513-127411728(-)_1
Motif	CM000995.3_127410513-127411728(-)_1|2|1x0
Family	C2H2 ZF
Species	Unknown
Pos	A	C	G	T
1	0.502173	0.26498	0.159162	0.0736842
2	0.0366389	0.0582549	0.031553	0.873553
3	0.932803	0.0186561	0.0230136	0.0255272
4	0.383357	0.102635	0.427647	0.0863613
5	0.0589023	0.407788	0.0489947	0.484315
6	0.93056	0.0237888	0.0207037	0.0249472
7	0.2541	0.106318	0.478931	0.16065
8	0.0882843	0.198982	0.119598	0.593135
9	0.106614	0.0815867	0.0579842	0.753815
10	0.536768	0.148953	0.218116	0.0961626
11	0.294876	0.153844	0.14747	0.40381
12	0.0910232	0.736511	0.0662454	0.10622
13	0.25	0.25	0.25	0.25


TF	Unknown
TF Name	Unknown
Gene	CM000995.3_127418857-127419931(-)_1
Motif	CM000995.3_127418857-127419931(-)_1|1|1x0
Family	C2H2 ZF
Species	Unknown
Pos	A	C	G	T
1	0.10272	0.0661388	0.766707	0.0644336
2	0.24287	0.0847584	0.345437	0.326934
3	0.699727	0.0801996	0.0644495	0.155624
4	0.388412	0.243872	0.217547	0.150168
5	0.158479	0.254775	0.105185	0.481562
6	0.112213	0.717165	0.0641711	0.10645
7	0.0322118	0.019534	0.924153	0.0241017
8	0.100764	0.202995	0.0823787	0.613862
9	0.231671	0.289477	0.141954	0.336899
10	0.155923	0.0376737	0.769596	0.0368072
11	0.0440511	0.826566	0.0325096	0.0968737
12	0.885859	0.0377386	0.0334624	0.0429399
13	0.0563786	0.0337709	0.880801	0.0290496
14	0.0867484	0.173665	0.0561981	0.683389
15	0.0444193	0.86579	0.0303479	0.0594429
16	0.368787	0.253236	0.17085	0.207127
17	0.157185	0.401484	0.1092	0.332131
18	0.0703857	0.754595	0.081134	0.0938854
19	0.0348548	0.0210013	0.925631	0.0185126
20	0.0758527	0.135577	0.0593222	0.729248
21	0.0468203	0.031019	0.0324981	0.889663
22	0.0563786	0.0337709	0.880801	0.0290496
23	0.0867484	0.173665	0.0561981	0.683389
24	0.0444193	0.86579	0.0303479	0.0594429
25	0.25	0.25	0.25	0.25


TF	Unknown
TF Name	Unknown
Gene	CM000995.3_144307733-144308547(+)_1
Motif	CM000995.3_144307733-144308547(+)_1|1|1x0
Family	C2H2 ZF
Species	Unknown
Pos	A	C	G	T
1	0.059121	0.0421607	0.845142	0.053576
2	0.152106	0.0822276	0.473877	0.29179
3	0.139403	0.206553	0.0949422	0.559102
4	0.43573	0.397534	0.10444	0.0622958
5	0.057024	0.564157	0.0574682	0.321351
6	0.939204	0.0187841	0.0224724	0.0195393
7	0.25	0.25	0.25	0.25


TF	Unknown
TF Name	Unknown
Gene	CM000995.3_146063996-146065748(+)_1
Motif	CM000995.3_146063996-146065748(+)_1|1|1x0
Family	C2H2 ZF
Species	Unknown
Pos	A	C	G	T
1	0.564168	0.163144	0.107989	0.164699
2	0.88496	0.0179346	0.0794059	0.0176992
3	0.104353	0.435121	0.0926802	0.367846
4	0.25	0.25	0.25	0.25


TF	Unknown
TF Name	Unknown
Gene	CM000995.3_146063996-146065748(+)_1
Motif	CM000995.3_146063996-146065748(+)_1|2|1x0
Family	C2H2 ZF
Species	Unknown
Pos	A	C	G	T
1	0.165705	0.097772	0.143691	0.592832
2	0.171702	0.259244	0.362432	0.206622
3	0.0205271	0.0373227	0.923677	0.0184735
4	0.25	0.25	0.25	0.25


TF	Unknown
TF Name	Unknown
Gene	CM000995.3_146063996-146065748(+)_1
Motif	CM000995.3_146063996-146065748(+)_1|3|1x0
Family	C2H2 ZF
Species	Unknown
Pos	A	C	G	T
1	0.118233	0.0397632	0.753195	0.0888088
2	0.201962	0.104296	0.142111	0.551631
3	0.383339	0.167303	0.185374	0.263984
4	0.0201114	0.020882	0.940203	0.0188041
5	0.0678952	0.0759285	0.0341133	0.822063
6	0.302315	0.172997	0.114688	0.410001
7	0.25	0.25	0.25	0.25


TF	Unknown
TF Name	Unknown
Gene	CM000995.3_148525488-148526997(+)_1
Motif	CM000995.3_148525488-148526997(+)_1|1|1x0
Family	C2H2 ZF
Species	Unknown
Pos	A	C	G	T
1	0.0761668	0.0157339	0.786694	0.121406
2	0.160972	0.332108	0.0580576	0.448862
3	0.0629731	0.122372	0.640688	0.173967
4	0.25	0.25	0.25	0.25


TF	Unknown
TF Name	Unknown
Gene	CM000995.3_148525488-148526997(+)_1
Motif	CM000995.3_148525488-148526997(+)_1|2|1x0
Family	C2H2 ZF
Species	Unknown
Pos	A	C	G	T
1	0.173736	0.226166	0.256599	0.343499
2	0.0429209	0.0500922	0.149059	0.757928
3	0.284536	0.137429	0.255566	0.322469
4	0.0220703	0.0315968	0.927076	0.0192572
5	0.0258219	0.890718	0.0402558	0.0432042
6	0.0176847	0.0433398	0.884236	0.0547392
7	0.412558	0.187143	0.092322	0.307977
8	0.774038	0.0245056	0.126387	0.0750688
9	0.15569	0.214035	0.12878	0.501495
10	0.25	0.25	0.25	0.25


TF	Unknown
TF Name	Unknown
Gene	CM000995.3_149959078-149960215(-)_1
Motif	CM000995.3_149959078-149960215(-)_1|1|1x0
Family	C2H2 ZF
Species	Unknown
Pos	A	C	G	T
1	0.290427	0.191162	0.103493	0.414918
2	0.0745737	0.098895	0.710736	0.115796
3	0.0341552	0.0296543	0.904395	0.031796
4	0.456497	0.107614	0.175412	0.260477
5	0.0952393	0.101866	0.708428	0.0944662
6	0.102143	0.0607217	0.0685804	0.768555
7	0.129307	0.0849187	0.642966	0.142809
8	0.122688	0.0524274	0.686934	0.137951
9	0.104202	0.0169378	0.846888	0.0319728
10	0.100961	0.0558843	0.775884	0.0672709
11	0.307314	0.26319	0.226904	0.202592
12	0.110859	0.238527	0.0797541	0.570861
13	0.25	0.25	0.25	0.25


TF	Unknown
TF Name	Unknown
Gene	CM000995.3_149959078-149960215(-)_1
Motif	CM000995.3_149959078-149960215(-)_1|2|1x0
Family	C2H2 ZF
Species	Unknown
Pos	A	C	G	T
1	0.331355	0.209926	0.182306	0.276414
2	0.293616	0.186929	0.189606	0.329849
3	0.555877	0.144771	0.167875	0.131477
4	0.301095	0.177406	0.387073	0.134425
5	0.156643	0.125018	0.0743075	0.644032
6	0.170241	0.255496	0.127372	0.446891
7	0.0391319	0.0300786	0.902813	0.0279762
8	0.0526243	0.130348	0.0576389	0.759389
9	0.0329425	0.018232	0.911601	0.0372249
10	0.0391319	0.0300786	0.902813	0.0279762
11	0.0526243	0.130348	0.0576389	0.759389
12	0.0329425	0.018232	0.911601	0.0372249
13	0.316709	0.189953	0.385621	0.107718
14	0.229699	0.106298	0.0844014	0.579601
15	0.143212	0.170125	0.146318	0.540345
16	0.25	0.25	0.25	0.25


TF	Unknown
TF Name	Unknown
Gene	CM000995.3_150020798-150021770(-)_1
Motif	CM000995.3_150020798-150021770(-)_1|1|1x0
Family	C2H2 ZF
Species	Unknown
Pos	A	C	G	T
1	0.0884298	0.0636943	0.758558	0.0893179
2	0.0418788	0.234748	0.0624774	0.660896
3	0.0393631	0.0182376	0.91188	0.0305195
4	0.25	0.25	0.25	0.25


TF	Unknown
TF Name	Unknown
Gene	CM000995.3_150020798-150021770(-)_1
Motif	CM000995.3_150020798-150021770(-)_1|2|1x0
Family	C2H2 ZF
Species	Unknown
Pos	A	C	G	T
1	0.600857	0.160832	0.144658	0.0936535
2	0.0430034	0.0248309	0.910077	0.0220886
3	0.918004	0.0204465	0.0431897	0.0183601
4	0.25	0.25	0.25	0.25


TF	Unknown
TF Name	Unknown
Gene	CM000995.3_150020798-150021770(-)_1
Motif	CM000995.3_150020798-150021770(-)_1|3|1x0
Family	C2H2 ZF
Species	Unknown
Pos	A	C	G	T
1	0.401547	0.136571	0.148846	0.313036
2	0.0690339	0.0481494	0.824881	0.0579353
3	0.0355464	0.0179536	0.0488183	0.897682
4	0.25	0.25	0.25	0.25


TF	Unknown
TF Name	Unknown
Gene	CM000995.3_150020798-150021770(-)_1
Motif	CM000995.3_150020798-150021770(-)_1|4|1x0
Family	C2H2 ZF
Species	Unknown
Pos	A	C	G	T
1	0.615382	0.209688	0.11817	0.0567595
2	0.0361393	0.0669762	0.0269409	0.869944
3	0.939497	0.0189725	0.0187899	0.0227409
4	0.25	0.25	0.25	0.25


TF	Unknown
TF Name	Unknown
Gene	CM000995.3_150033734-150035069(+)_1
Motif	CM000995.3_150033734-150035069(+)_1|1|1x0
Family	C2H2 ZF
Species	Unknown
Pos	A	C	G	T
1	0.249889	0.171101	0.201892	0.377117
2	0.1817	0.176012	0.289374	0.352914
3	0.238931	0.226354	0.18228	0.352434
4	0.48618	0.206598	0.0819449	0.225277
5	0.0737765	0.04904	0.768485	0.108699
6	0.0567619	0.0264041	0.88573	0.0311039
7	0.129307	0.0849187	0.642966	0.142809
8	0.122688	0.0524274	0.686934	0.137951
9	0.104202	0.0169378	0.846888	0.0319728
10	0.25	0.25	0.25	0.25


TF	Unknown
TF Name	Unknown
Gene	CM000995.3_150033734-150035069(+)_1
Motif	CM000995.3_150033734-150035069(+)_1|2|1x0
Family	C2H2 ZF
Species	Unknown
Pos	A	C	G	T
1	0.411591	0.1672	0.353129	0.0680793
2	0.628168	0.0589816	0.0931733	0.219677
3	0.0277931	0.0247833	0.0526874	0.894736
4	0.52794	0.207136	0.126293	0.138631
5	0.303714	0.256033	0.216348	0.223905
6	0.670776	0.119175	0.150088	0.0599619
7	0.49045	0.196498	0.178634	0.134418
8	0.719961	0.0954695	0.0908943	0.0936754
9	0.0556886	0.116332	0.106742	0.721238
10	0.212667	0.0959042	0.0527214	0.638707
11	0.160198	0.0902627	0.335001	0.414537
12	0.214113	0.120515	0.138265	0.527108
13	0.399567	0.135757	0.360555	0.104121
14	0.114938	0.184291	0.118505	0.582266
15	0.0479114	0.0413571	0.03609	0.874641
16	0.214396	0.195142	0.398099	0.192362
17	0.14341	0.128602	0.136715	0.591273
18	0.118273	0.167526	0.0932942	0.620907
19	0.135549	0.0908114	0.62464	0.149
20	0.129485	0.0576086	0.66812	0.144787
21	0.112863	0.0199963	0.830515	0.0366261
22	0.467033	0.171319	0.26704	0.094609
23	0.170828	0.16697	0.149783	0.512419
24	0.042302	0.0249033	0.901274	0.0315207
25	0.319602	0.276707	0.231812	0.171879
26	0.233206	0.135918	0.242487	0.388389
27	0.414827	0.123268	0.203097	0.258808
28	0.0482773	0.0348071	0.887577	0.0293388
29	0.817326	0.0504589	0.0657341	0.0664808
30	0.0483706	0.018198	0.909901	0.0235306
31	0.25	0.25	0.25	0.25


TF	Unknown
TF Name	Unknown
Gene	CM000995.3_150080067-150081480(+)_1
Motif	CM000995.3_150080067-150081480(+)_1|1|1x0
Family	C2H2 ZF
Species	Unknown
Pos	A	C	G	T
1	0.133645	0.0661264	0.0613299	0.738899
2	0.108336	0.147839	0.379599	0.364226
3	0.100861	0.20434	0.0875299	0.60727
4	0.605958	0.164275	0.130786	0.0989818
5	0.886178	0.0273757	0.0491842	0.0372625
6	0.11653	0.190577	0.125699	0.567194
7	0.351238	0.191852	0.226472	0.230438
8	0.116571	0.198579	0.202713	0.482137
9	0.0837224	0.144044	0.72199	0.0502434
10	0.306308	0.120046	0.219895	0.353751
11	0.336769	0.163915	0.220212	0.279104
12	0.281618	0.385256	0.161602	0.171524
13	0.449723	0.111191	0.310442	0.128644
14	0.145644	0.276799	0.0954176	0.482139
15	0.212664	0.347524	0.199026	0.240786
16	0.232031	0.101998	0.339402	0.326568
17	0.113778	0.19226	0.208616	0.485346
18	0.0828148	0.0708856	0.0507457	0.795554
19	0.322066	0.0840603	0.360976	0.232897
20	0.173007	0.17707	0.205232	0.444691
21	0.0702622	0.0971598	0.074147	0.758431
22	0.447079	0.28492	0.0889579	0.179042
23	0.0316855	0.0185529	0.927644	0.0221178
24	0.933067	0.0217273	0.0247748	0.0204313
25	0.447079	0.28492	0.0889579	0.179042
26	0.0316855	0.0185529	0.927644	0.0221178
27	0.933067	0.0217273	0.0247748	0.0204313
28	0.447079	0.28492	0.0889579	0.179042
29	0.0316855	0.0185529	0.927644	0.0221178
30	0.933067	0.0217273	0.0247748	0.0204313
31	0.306308	0.120046	0.219895	0.353751
32	0.336769	0.163915	0.220212	0.279104
33	0.281618	0.385256	0.161602	0.171524
34	0.269036	0.181754	0.283488	0.265721
35	0.0992427	0.238885	0.157961	0.503911
36	0.161835	0.207113	0.115713	0.515339
37	0.0660354	0.202894	0.239155	0.491915
38	0.103669	0.017152	0.854105	0.0250734
39	0.134926	0.0645314	0.0404756	0.760067
40	0.59488	0.123439	0.134356	0.147325
41	0.287616	0.138881	0.220949	0.352554
42	0.14602	0.426451	0.120062	0.307467
43	0.25	0.25	0.25	0.25


TF	Unknown
TF Name	Unknown
Gene	CM000995.3_150096440-150097529(-)_1
Motif	CM000995.3_150096440-150097529(-)_1|1|1x0
Family	C2H2 ZF
Species	Unknown
Pos	A	C	G	T
1	0.0884298	0.0636943	0.758558	0.0893179
2	0.0418788	0.234748	0.0624774	0.660896
3	0.0393631	0.0182376	0.91188	0.0305195
4	0.25	0.25	0.25	0.25


TF	Unknown
TF Name	Unknown
Gene	CM000995.3_150096440-150097529(-)_1
Motif	CM000995.3_150096440-150097529(-)_1|2|1x0
Family	C2H2 ZF
Species	Unknown
Pos	A	C	G	T
1	0.275788	0.0426528	0.219524	0.462035
2	0.399665	0.0279139	0.160215	0.412206
3	0.016673	0.833648	0.0442439	0.105435
4	0.25	0.25	0.25	0.25


TF	Unknown
TF Name	Unknown
Gene	CM000995.3_150096440-150097529(-)_1
Motif	CM000995.3_150096440-150097529(-)_1|3|1x0
Family	C2H2 ZF
Species	Unknown
Pos	A	C	G	T
1	0.301052	0.221851	0.139389	0.337708
2	0.0684345	0.0463059	0.813384	0.0718754
3	0.0428817	0.0228444	0.90764	0.0266337
4	0.453166	0.109254	0.176739	0.260841
5	0.0973656	0.104032	0.702015	0.0965875
6	0.104527	0.0626428	0.0706164	0.762214
7	0.137877	0.069526	0.0646138	0.727983
8	0.111176	0.150449	0.376612	0.361763
9	0.104215	0.207157	0.0907866	0.597842
10	0.310694	0.131922	0.129581	0.427804
11	0.213892	0.170788	0.238742	0.376578
12	0.14257	0.43466	0.139258	0.283512
13	0.0287307	0.0240872	0.919723	0.0274587
14	0.0385208	0.0834588	0.0464926	0.831528
15	0.0378522	0.0179524	0.897618	0.046577
16	0.0558288	0.0318319	0.846685	0.065654
17	0.172976	0.0582987	0.708664	0.0600617
18	0.310202	0.245374	0.115478	0.328946
19	0.156991	0.105348	0.274685	0.462975
20	0.219753	0.343405	0.298742	0.1381
21	0.0960653	0.288456	0.0661693	0.54931
22	0.25	0.25	0.25	0.25


TF	Unknown
TF Name	Unknown
Gene	CM000995.3_150109461-150111456(+)_1
Motif	CM000995.3_150109461-150111456(+)_1|1|1x0
Family	C2H2 ZF
Species	Unknown
Pos	A	C	G	T
1	0.129307	0.0849187	0.642966	0.142809
2	0.122688	0.0524274	0.686934	0.137951
3	0.104202	0.0169378	0.846888	0.0319728
4	0.25	0.25	0.25	0.25


TF	Unknown
TF Name	Unknown
Gene	CM000995.3_150109461-150111456(+)_1
Motif	CM000995.3_150109461-150111456(+)_1|2|1x0
Family	C2H2 ZF
Species	Unknown
Pos	A	C	G	T
1	0.248396	0.162915	0.195881	0.392808
2	0.174254	0.168191	0.292585	0.36497
3	0.236798	0.22296	0.175183	0.36506
4	0.513392	0.197947	0.0706831	0.217978
5	0.0596363	0.0378435	0.8107	0.0918204
6	0.0429927	0.0183334	0.916672	0.0220024
7	0.224075	0.102265	0.193276	0.480384
8	0.175494	0.179985	0.285905	0.358616
9	0.231438	0.203082	0.110402	0.455077
10	0.280831	0.171364	0.17892	0.368884
11	0.114727	0.142583	0.376355	0.366335
12	0.207184	0.314486	0.190619	0.28771
13	0.25	0.25	0.25	0.25


TF	Unknown
TF Name	Unknown
Gene	CM000995.3_150109461-150111456(+)_1
Motif	CM000995.3_150109461-150111456(+)_1|3|1x0
Family	C2H2 ZF
Species	Unknown
Pos	A	C	G	T
1	0.0835507	0.0756065	0.744688	0.0961547
2	0.133572	0.0420104	0.705547	0.118871
3	0.498031	0.0777488	0.188612	0.235608
4	0.129996	0.0415614	0.790389	0.0380537
5	0.100955	0.419028	0.0747902	0.405227
6	0.148295	0.554889	0.109853	0.186963
7	0.395462	0.280456	0.140436	0.183647
8	0.0582362	0.171241	0.0964624	0.674061
9	0.0275495	0.0221264	0.918217	0.0321068
10	0.129307	0.0849187	0.642966	0.142809
11	0.122688	0.0524274	0.686934	0.137951
12	0.104202	0.0169378	0.846888	0.0319728
13	0.25	0.25	0.25	0.25


TF	Unknown
TF Name	Unknown
Gene	CM000995.3_150109461-150111456(+)_1
Motif	CM000995.3_150109461-150111456(+)_1|4|1x0
Family	C2H2 ZF
Species	Unknown
Pos	A	C	G	T
1	0.264194	0.131722	0.514525	0.0895586
2	0.0688661	0.0587511	0.44683	0.425553
3	0.072017	0.053844	0.113847	0.760292
4	0.55797	0.198937	0.115308	0.127785
5	0.309498	0.25639	0.212949	0.221163
6	0.708874	0.105539	0.136088	0.0494982
7	0.51722	0.188713	0.169893	0.124174
8	0.760099	0.0819722	0.0776528	0.0802759
9	0.0451841	0.101776	0.0925676	0.760472
10	0.200339	0.0832765	0.0430616	0.673323
11	0.150639	0.0800389	0.339704	0.429618
12	0.206283	0.109478	0.127381	0.556858
13	0.267552	0.141853	0.377912	0.212683
14	0.229045	0.0910291	0.375196	0.30473
15	0.121884	0.365271	0.287934	0.224912
16	0.40303	0.280953	0.1359	0.180117
17	0.0529519	0.164334	0.0899517	0.692763
18	0.0234256	0.0186091	0.930455	0.0275106
19	0.0322234	0.0191951	0.912653	0.0359282
20	0.133476	0.0238418	0.804802	0.0378796
21	0.195413	0.0400338	0.0462379	0.718315
22	0.309603	0.195313	0.168795	0.326289
23	0.144984	0.0729704	0.688396	0.0936502
24	0.320657	0.24558	0.207731	0.226032
25	0.288461	0.260069	0.23632	0.215151
26	0.205616	0.0627415	0.0804021	0.65124
27	0.338174	0.0881272	0.479721	0.0939769
28	0.160738	0.0940261	0.631824	0.113412
29	0.404251	0.176054	0.208785	0.210911
30	0.265437	0.366657	0.172945	0.194961
31	0.25	0.25	0.25	0.25


TF	Unknown
TF Name	Unknown
Gene	CM000995.3_150167003-150168125(+)_1
Motif	CM000995.3_150167003-150168125(+)_1|1|1x0
Family	C2H2 ZF
Species	Unknown
Pos	A	C	G	T
1	0.275788	0.0426528	0.219524	0.462035
2	0.399665	0.0279139	0.160215	0.412206
3	0.016673	0.833648	0.0442439	0.105435
4	0.25	0.25	0.25	0.25


TF	Unknown
TF Name	Unknown
Gene	CM000995.3_150167003-150168125(+)_1
Motif	CM000995.3_150167003-150168125(+)_1|2|1x0
Family	C2H2 ZF
Species	Unknown
Pos	A	C	G	T
1	0.301052	0.221851	0.139389	0.337708
2	0.0684345	0.0463059	0.813384	0.0718754
3	0.0428817	0.0228444	0.90764	0.0266337
4	0.453166	0.109254	0.176739	0.260841
5	0.0973656	0.104032	0.702015	0.0965875
6	0.104527	0.0626428	0.0706164	0.762214
7	0.137877	0.069526	0.0646138	0.727983
8	0.111176	0.150449	0.376612	0.361763
9	0.104215	0.207157	0.0907866	0.597842
10	0.310694	0.131922	0.129581	0.427804
11	0.213892	0.170788	0.238742	0.376578
12	0.14257	0.43466	0.139258	0.283512
13	0.0287307	0.0240872	0.919723	0.0274587
14	0.0385208	0.0834588	0.0464926	0.831528
15	0.0378522	0.0179524	0.897618	0.046577
16	0.0558288	0.0318319	0.846685	0.065654
17	0.172976	0.0582987	0.708664	0.0600617
18	0.310202	0.245374	0.115478	0.328946
19	0.156991	0.105348	0.274685	0.462975
20	0.219753	0.343405	0.298742	0.1381
21	0.0960653	0.288456	0.0661693	0.54931
22	0.25	0.25	0.25	0.25


TF	Unknown
TF Name	Unknown
Gene	CM000995.3_150183673-150185170(-)_1
Motif	CM000995.3_150183673-150185170(-)_1|1|1x0
Family	C2H2 ZF
Species	Unknown
Pos	A	C	G	T
1	0.0325498	0.0182379	0.911896	0.037316
2	0.803675	0.0781653	0.0629413	0.0552182
3	0.112687	0.289236	0.246058	0.352019
4	0.25	0.25	0.25	0.25


TF	Unknown
TF Name	Unknown
Gene	CM000995.3_150183673-150185170(-)_1
Motif	CM000995.3_150183673-150185170(-)_1|2|1x0
Family	C2H2 ZF
Species	Unknown
Pos	A	C	G	T
1	0.152577	0.0820723	0.0768029	0.688548
2	0.121278	0.159502	0.36616	0.35306
3	0.116137	0.216366	0.102498	0.564999
4	0.562415	0.178033	0.145629	0.113923
5	0.843041	0.0393569	0.0659575	0.0516448
6	0.130802	0.201781	0.139831	0.527587
7	0.338306	0.198546	0.229803	0.233345
8	0.129504	0.207087	0.210882	0.452527
9	0.100728	0.162488	0.672557	0.0642275
10	0.247397	0.152075	0.285236	0.315292
11	0.398483	0.144127	0.256966	0.200424
12	0.132861	0.335553	0.277878	0.253708
13	0.426419	0.124459	0.3076	0.141523
14	0.158188	0.278567	0.108973	0.454273
15	0.217368	0.335087	0.205036	0.242509
16	0.236168	0.114461	0.3302	0.319171
17	0.126829	0.20137	0.216393	0.455408
18	0.101373	0.0883881	0.0658374	0.744401
19	0.534059	0.206832	0.122715	0.136393
20	0.821809	0.0407534	0.0963975	0.0410403
21	0.16522	0.125059	0.265018	0.444703
22	0.423768	0.284906	0.102139	0.189187
23	0.0455419	0.0284161	0.892865	0.0331765
24	0.89951	0.0327342	0.0367484	0.0310073
25	0.423768	0.284906	0.102139	0.189187
26	0.0455419	0.0284161	0.892865	0.0331765
27	0.89951	0.0327342	0.0367484	0.0310073
28	0.301202	0.131933	0.224909	0.341956
29	0.326225	0.172957	0.224354	0.276464
30	0.279563	0.368477	0.171361	0.180599
31	0.267086	0.189039	0.27969	0.264184
32	0.112848	0.244729	0.169972	0.47245
33	0.173549	0.215692	0.129132	0.481627
34	0.0543389	0.0371466	0.875652	0.0328627
35	0.155653	0.0629487	0.710955	0.0704432
36	0.795453	0.0437261	0.0821621	0.0786589
37	0.0414832	0.0248577	0.915352	0.018307
38	0.207324	0.0255337	0.742586	0.0245563
39	0.113782	0.0851407	0.039751	0.761326
40	0.391191	0.143919	0.221447	0.243443
41	0.118005	0.7194	0.0917896	0.0708046
42	0.108203	0.436724	0.193847	0.261226
43	0.551906	0.138035	0.148738	0.161321
44	0.284445	0.149752	0.225464	0.340339
45	0.157716	0.405565	0.132728	0.303991
46	0.25	0.25	0.25	0.25


TF	Unknown
TF Name	Unknown
Gene	CM000995.3_150249899-150251741(-)_1
Motif	CM000995.3_150249899-150251741(-)_1|1|1x0
Family	C2H2 ZF
Species	Unknown
Pos	A	C	G	T
1	0.588466	0.246618	0.0675833	0.0973329
2	0.204505	0.0401879	0.710498	0.0448092
3	0.936634	0.0187327	0.0229525	0.0216812
4	0.25	0.25	0.25	0.25


TF	Unknown
TF Name	Unknown
Gene	CM000995.3_150249899-150251741(-)_1
Motif	CM000995.3_150249899-150251741(-)_1|2|1x0
Family	C2H2 ZF
Species	Unknown
Pos	A	C	G	T
1	0.152577	0.0820723	0.0768029	0.688548
2	0.121278	0.159502	0.36616	0.35306
3	0.116137	0.216366	0.102498	0.564999
4	0.562415	0.178033	0.145629	0.113923
5	0.843041	0.0393569	0.0659575	0.0516448
6	0.130802	0.201781	0.139831	0.527587
7	0.338306	0.198546	0.229803	0.233345
8	0.129504	0.207087	0.210882	0.452527
9	0.100728	0.162488	0.672557	0.0642275
10	0.301202	0.131933	0.224909	0.341956
11	0.326225	0.172957	0.224354	0.276464
12	0.279563	0.368477	0.171361	0.180599
13	0.426419	0.124459	0.3076	0.141523
14	0.158188	0.278567	0.108973	0.454273
15	0.217368	0.335087	0.205036	0.242509
16	0.316117	0.0967755	0.349542	0.237566
17	0.182452	0.186223	0.21209	0.419235
18	0.0868286	0.115535	0.0910457	0.706591
19	0.534059	0.206832	0.122715	0.136393
20	0.821809	0.0407534	0.0963975	0.0410403
21	0.16522	0.125059	0.265018	0.444703
22	0.423768	0.284906	0.102139	0.189187
23	0.0455419	0.0284161	0.892865	0.0331765
24	0.89951	0.0327342	0.0367484	0.0310073
25	0.301202	0.131933	0.224909	0.341956
26	0.326225	0.172957	0.224354	0.276464
27	0.279563	0.368477	0.171361	0.180599
28	0.267086	0.189039	0.27969	0.264184
29	0.112848	0.244729	0.169972	0.47245
30	0.173549	0.215692	0.129132	0.481627
31	0.0543389	0.0371466	0.875652	0.0328627
32	0.155653	0.0629487	0.710955	0.0704432
33	0.795453	0.0437261	0.0821621	0.0786589
34	0.0414832	0.0248577	0.915352	0.018307
35	0.207324	0.0255337	0.742586	0.0245563
36	0.113782	0.0851407	0.039751	0.761326
37	0.391191	0.143919	0.221447	0.243443
38	0.118005	0.7194	0.0917896	0.0708046
39	0.108203	0.436724	0.193847	0.261226
40	0.551906	0.138035	0.148738	0.161321
41	0.284445	0.149752	0.225464	0.340339
42	0.157716	0.405565	0.132728	0.303991
43	0.35591	0.300103	0.220349	0.123638
44	0.0356103	0.070735	0.0425613	0.851093
45	0.852246	0.0474303	0.0437345	0.0565893
46	0.0764197	0.0388545	0.811382	0.0733439
47	0.0835623	0.045512	0.801856	0.0690692
48	0.257584	0.0631267	0.0780894	0.6012
49	0.25	0.25	0.25	0.25


TF	Unknown
TF Name	Unknown
Gene	CM000995.3_150313852-150315385(-)_1
Motif	CM000995.3_150313852-150315385(-)_1|1|1x0
Family	C2H2 ZF
Species	Unknown
Pos	A	C	G	T
1	0.248396	0.162915	0.195881	0.392808
2	0.174254	0.168191	0.292585	0.36497
3	0.236798	0.22296	0.175183	0.36506
4	0.513392	0.197947	0.0706831	0.217978
5	0.0596363	0.0378435	0.8107	0.0918204
6	0.0429927	0.0183334	0.916672	0.0220024
7	0.25	0.25	0.25	0.25


TF	Unknown
TF Name	Unknown
Gene	CM000995.3_150313852-150315385(-)_1
Motif	CM000995.3_150313852-150315385(-)_1|2|1x0
Family	C2H2 ZF
Species	Unknown
Pos	A	C	G	T
1	0.135549	0.0908114	0.62464	0.149
2	0.129485	0.0576086	0.66812	0.144787
3	0.112863	0.0199963	0.830515	0.0366261
4	0.149773	0.0505601	0.74604	0.0536277
5	0.0918149	0.3824	0.0925768	0.433208
6	0.0434965	0.0253136	0.89183	0.0393601
7	0.260763	0.205159	0.194784	0.339294
8	0.276129	0.165183	0.257514	0.301174
9	0.212806	0.108262	0.112134	0.566798
10	0.319602	0.276707	0.231812	0.171879
11	0.233206	0.135918	0.242487	0.388389
12	0.414827	0.123268	0.203097	0.258808
13	0.0482773	0.0348071	0.887577	0.0293388
14	0.817326	0.0504589	0.0657341	0.0664808
15	0.0483706	0.018198	0.909901	0.0235306
16	0.25	0.25	0.25	0.25


TF	Unknown
TF Name	Unknown
Gene	CM000995.3_150313852-150315385(-)_1
Motif	CM000995.3_150313852-150315385(-)_1|3|1x0
Family	C2H2 ZF
Species	Unknown
Pos	A	C	G	T
1	0.41822	0.162442	0.35609	0.0632482
2	0.645064	0.0538389	0.0870076	0.214089
3	0.023747	0.0210549	0.0464738	0.908724
4	0.542611	0.203203	0.12088	0.133306
5	0.306523	0.256213	0.214692	0.222572
6	0.68967	0.112432	0.143231	0.0546675
7	0.532385	0.158479	0.216976	0.0921602
8	0.0916186	0.29507	0.0740331	0.539279
9	0.0225493	0.0204446	0.0232253	0.933781
10	0.135459	0.0675725	0.0627258	0.734243
11	0.10955	0.148958	0.378319	0.363172
12	0.102294	0.205557	0.0889201	0.603229
13	0.405935	0.130704	0.364432	0.0989296
14	0.109096	0.179084	0.112653	0.599167
15	0.0422028	0.0361635	0.0313446	0.890289
16	0.212167	0.19221	0.406287	0.189336
17	0.137605	0.122729	0.130869	0.608797
18	0.112079	0.161528	0.0873701	0.639023
19	0.129307	0.0849187	0.642966	0.142809
20	0.122688	0.0524274	0.686934	0.137951
21	0.104202	0.0169378	0.846888	0.0319728
22	0.25	0.25	0.25	0.25


TF	Unknown
TF Name	Unknown
Gene	CM000995.3_151934728-151935781(+)_1
Motif	CM000995.3_151934728-151935781(+)_1|1|1x0
Family	C2H2 ZF
Species	Unknown
Pos	A	C	G	T
1	0.0358727	0.0233524	0.920138	0.0206366
2	0.929575	0.0232453	0.0285886	0.0185915
3	0.0966737	0.0665089	0.0834995	0.753318
4	0.25	0.25	0.25	0.25


TF	Unknown
TF Name	Unknown
Gene	CM000995.3_151934728-151935781(+)_1
Motif	CM000995.3_151934728-151935781(+)_1|2|1x0
Family	C2H2 ZF
Species	Unknown
Pos	A	C	G	T
1	0.0391251	0.0427325	0.0180028	0.90014
2	0.13808	0.0437395	0.146839	0.671341
3	0.229404	0.0785839	0.601844	0.0901679
4	0.25	0.25	0.25	0.25


TF	Unknown
TF Name	Unknown
Gene	CM000995.3_151934728-151935781(+)_1
Motif	CM000995.3_151934728-151935781(+)_1|3|1x0
Family	C2H2 ZF
Species	Unknown
Pos	A	C	G	T
1	0.272225	0.175857	0.276898	0.27502
2	0.351733	0.223301	0.309914	0.115052
3	0.201781	0.587007	0.106932	0.10428
4	0.258115	0.446471	0.13188	0.163535
5	0.818758	0.0586997	0.0564434	0.0660989
6	0.0519962	0.841946	0.0474132	0.0586449
7	0.0274984	0.896329	0.0247233	0.0514494
8	0.0318768	0.0183441	0.0325739	0.917205
9	0.023713	0.0275109	0.889957	0.0588193
10	0.25	0.25	0.25	0.25


TF	Unknown
TF Name	Unknown
Gene	CM000995.3_153073411-153074686(-)_1
Motif	CM000995.3_153073411-153074686(-)_1|1|1x0
Family	C2H2 ZF
Species	Unknown
Pos	A	C	G	T
1	0.240633	0.545906	0.0765845	0.136877
2	0.147949	0.337004	0.19264	0.322407
3	0.189757	0.210432	0.375717	0.224094
4	0.157587	0.100071	0.636512	0.10583
5	0.219456	0.210728	0.263087	0.306729
6	0.167093	0.159509	0.397611	0.275788
7	0.311746	0.141337	0.315788	0.231129
8	0.124622	0.0539002	0.783902	0.037576
9	0.0188297	0.0199164	0.941486	0.0197677
10	0.25	0.25	0.25	0.25


TF	Unknown
TF Name	Unknown
Gene	CM000995.3_153073411-153074686(-)_1
Motif	CM000995.3_153073411-153074686(-)_1|2|1x0
Family	C2H2 ZF
Species	Unknown
Pos	A	C	G	T
1	0.0554835	0.0394648	0.836826	0.0682253
2	0.195119	0.0497565	0.713941	0.0411832
3	0.0200167	0.0188041	0.940204	0.0209752
4	0.0775065	0.105682	0.741178	0.0756338
5	0.152591	0.58193	0.185656	0.0798233
6	0.161069	0.176927	0.463192	0.198812
7	0.25	0.25	0.25	0.25


TF	Unknown
TF Name	Unknown
Gene	CM000995.3_154126314-154127199(-)_1
Motif	CM000995.3_154126314-154127199(-)_1|1|1x0
Family	C2H2 ZF
Species	Unknown
Pos	A	C	G	T
1	0.462005	0.237232	0.109146	0.191618
2	0.0831392	0.0749536	0.765454	0.076453
3	0.832361	0.0550115	0.0583011	0.054326
4	0.139427	0.0539343	0.770475	0.0361634
5	0.931328	0.0244052	0.0186266	0.0256405
6	0.0221233	0.925632	0.0239325	0.0283125
7	0.25	0.25	0.25	0.25


TF	Unknown
TF Name	Unknown
Gene	CM000995.3_165194249-165196007(-)_1
Motif	CM000995.3_165194249-165196007(-)_1|1|1x0
Family	C2H2 ZF
Species	Unknown
Pos	A	C	G	T
1	0.424281	0.0950639	0.386049	0.0946064
2	0.0468396	0.0700272	0.0333856	0.849748
3	0.902123	0.0314495	0.029939	0.0364886
4	0.331386	0.108036	0.305642	0.254937
5	0.152027	0.577194	0.109626	0.161152
6	0.0408329	0.890561	0.031801	0.0368052
7	0.494133	0.228457	0.179335	0.0980749
8	0.93486	0.019109	0.0273341	0.0186972
9	0.0283298	0.0272893	0.0373972	0.906984
10	0.595933	0.172639	0.153614	0.0778139
11	0.868398	0.0354566	0.0641581	0.0319871
12	0.0351153	0.0317863	0.0435538	0.889545
13	0.348537	0.320102	0.121862	0.209499
14	0.0648053	0.0470134	0.0611472	0.827034
15	0.561496	0.0865158	0.276192	0.0757956
16	0.344166	0.216577	0.182047	0.257211
17	0.11106	0.104079	0.70527	0.0795908
18	0.10217	0.0449385	0.170776	0.682116
19	0.378323	0.179225	0.226016	0.216436
20	0.128292	0.138531	0.225133	0.508044
21	0.245894	0.097355	0.469956	0.186795
22	0.25	0.25	0.25	0.25


TF	Unknown
TF Name	Unknown
Gene	CM000995.3_165222004-165223864(-)_1
Motif	CM000995.3_165222004-165223864(-)_1|1|1x0
Family	C2H2 ZF
Species	Unknown
Pos	A	C	G	T
1	0.441354	0.171682	0.268307	0.118658
2	0.155908	0.406548	0.128759	0.308785
3	0.159843	0.114017	0.13164	0.594499
4	0.461377	0.227636	0.156096	0.154891
5	0.253356	0.0913115	0.172099	0.483234
6	0.133456	0.0921207	0.146728	0.627695
7	0.417067	0.222604	0.252651	0.107678
8	0.232673	0.126653	0.105067	0.535607
9	0.220343	0.240637	0.148587	0.390432
10	0.380836	0.252696	0.228654	0.137814
11	0.25175	0.11657	0.0979287	0.533751
12	0.173076	0.407105	0.121654	0.298164
13	0.173463	0.162986	0.329199	0.334351
14	0.239239	0.16597	0.336962	0.257829
15	0.103616	0.153698	0.606005	0.13668
16	0.545898	0.180055	0.106123	0.167924
17	0.114767	0.305258	0.0988609	0.481115
18	0.0418778	0.0325238	0.882506	0.0430922
19	0.404509	0.221424	0.252734	0.121333
20	0.198317	0.155792	0.0813901	0.564501
21	0.081797	0.796601	0.0546027	0.0669993
22	0.0290676	0.0185942	0.929711	0.0226268
23	0.0595065	0.196825	0.079026	0.664642
24	0.223002	0.0504425	0.0964447	0.630111
25	0.283466	0.190562	0.270177	0.255795
26	0.126248	0.397856	0.192869	0.283027
27	0.0760792	0.0886552	0.720438	0.114827
28	0.25	0.25	0.25	0.25


TF	Unknown
TF Name	Unknown
Gene	CM000995.3_165222004-165223864(-)_1
Motif	CM000995.3_165222004-165223864(-)_1|2|1x0
Family	C2H2 ZF
Species	Unknown
Pos	A	C	G	T
1	0.115213	0.0766042	0.164194	0.643989
2	0.852962	0.0578094	0.0513103	0.0379184
3	0.0355252	0.095058	0.0814462	0.787971
4	0.33408	0.438466	0.0908974	0.136557
5	0.0837066	0.347437	0.0713536	0.497503
6	0.0193576	0.0183825	0.919124	0.0431355
7	0.417153	0.144596	0.360196	0.078056
8	0.097439	0.0829406	0.0696029	0.750017
9	0.0740518	0.0572346	0.0780055	0.790708
10	0.365609	0.366001	0.13379	0.1346
11	0.118887	0.177633	0.113351	0.590128
12	0.725301	0.0913548	0.0982321	0.0851124
13	0.341888	0.169838	0.293612	0.194661
14	0.122763	0.166268	0.118112	0.592856
15	0.100055	0.0580276	0.755012	0.0869057
16	0.25	0.25	0.25	0.25


TF	Unknown
TF Name	Unknown
Gene	CM000995.3_168596330-168598796(-)_1
Motif	CM000995.3_168596330-168598796(-)_1|1|1x0
Family	C2H2 ZF
Species	Unknown
Pos	A	C	G	T
1	0.552046	0.0365491	0.0504424	0.360962
2	0.325432	0.362076	0.126276	0.186216
3	0.0660334	0.0174715	0.873577	0.0429181
4	0.25	0.25	0.25	0.25


TF	Unknown
TF Name	Unknown
Gene	CM000995.3_168596330-168598796(-)_1
Motif	CM000995.3_168596330-168598796(-)_1|2|1x0
Family	C2H2 ZF
Species	Unknown
Pos	A	C	G	T
1	0.517819	0.208174	0.140289	0.133717
2	0.929493	0.0210917	0.0277792	0.0216358
3	0.0213513	0.0192845	0.0188111	0.940553
4	0.400114	0.212157	0.211528	0.176202
5	0.137524	0.122263	0.127068	0.613145
6	0.188617	0.0784326	0.1234	0.60955
7	0.25	0.25	0.25	0.25


TF	Unknown
TF Name	Unknown
Gene	CM000995.3_168596330-168598796(-)_1
Motif	CM000995.3_168596330-168598796(-)_1|3|1x0
Family	C2H2 ZF
Species	Unknown
Pos	A	C	G	T
1	0.552467	0.190475	0.125546	0.131512
2	0.926262	0.024189	0.0291242	0.020425
3	0.0219899	0.0209685	0.0187655	0.938276
4	0.314465	0.210913	0.282548	0.192074
5	0.136267	0.252208	0.121204	0.490322
6	0.152296	0.319733	0.201546	0.326425
7	0.25	0.25	0.25	0.25


TF	Unknown
TF Name	Unknown
Gene	CM000995.3_168596330-168598796(-)_1
Motif	CM000995.3_168596330-168598796(-)_1|4|1x0
Family	C2H2 ZF
Species	Unknown
Pos	A	C	G	T
1	0.631775	0.171085	0.0126355	0.184505
2	0.266814	0.0832624	0.18976	0.460164
3	0.131681	0.0309051	0.0369062	0.800508
4	0.25	0.25	0.25	0.25


TF	Unknown
TF Name	Unknown
Gene	CM000995.3_168735746-168736472(-)_1
Motif	CM000995.3_168735746-168736472(-)_1|1|1x0
Family	C2H2 ZF
Species	Unknown
Pos	A	C	G	T
1	0.638984	0.124921	0.0792434	0.156851
2	0.649349	0.0456491	0.23336	0.0716425
3	0.187535	0.0932966	0.350242	0.368927
4	0.0257856	0.0184905	0.924523	0.0312014
5	0.0377488	0.904289	0.0226762	0.0352858
6	0.134907	0.0828585	0.161631	0.620603
7	0.25	0.25	0.25	0.25


TF	Unknown
TF Name	Unknown
Gene	CM000995.3_168735746-168736472(-)_1
Motif	CM000995.3_168735746-168736472(-)_1|2|1x0
Family	C2H2 ZF
Species	Unknown
Pos	A	C	G	T
1	0.339318	0.157204	0.312639	0.190839
2	0.0549383	0.219177	0.0962114	0.629673
3	0.0188023	0.0203232	0.940113	0.0207618
4	0.336186	0.242959	0.272127	0.148729
5	0.223009	0.112366	0.173344	0.491281
6	0.37283	0.174723	0.122858	0.329589
7	0.355818	0.2477	0.13805	0.258433
8	0.0728872	0.798826	0.0442349	0.0840517
9	0.141138	0.354486	0.205384	0.298992
10	0.25	0.25	0.25	0.25


TF	Unknown
TF Name	Unknown
Gene	CM000995.3_168735746-168736472(-)_1
Motif	CM000995.3_168735746-168736472(-)_1|3|1x0
Family	C2H2 ZF
Species	Unknown
Pos	A	C	G	T
1	0.400744	0.361992	0.0898964	0.147368
2	0.0693282	0.239217	0.0876165	0.603839
3	0.0186242	0.0242197	0.93121	0.0259464
4	0.25	0.25	0.25	0.25


TF	Unknown
TF Name	Unknown
Gene	CM000995.3_168767582-168769322(-)_1
Motif	CM000995.3_168767582-168769322(-)_1|1|1x0
Family	C2H2 ZF
Species	Unknown
Pos	A	C	G	T
1	0.591111	0.104364	0.237646	0.0668793
2	0.927379	0.0342639	0.0185476	0.0198094
3	0.831845	0.0927776	0.0296612	0.0457164
4	0.242084	0.513693	0.14741	0.0968135
5	0.0432749	0.122789	0.0700213	0.763915
6	0.38343	0.166745	0.171315	0.27851
7	0.30943	0.100554	0.475137	0.11488
8	0.0387465	0.0777749	0.8281	0.0553781
9	0.673238	0.157371	0.078495	0.090896
10	0.572843	0.181685	0.101436	0.144035
11	0.870636	0.0282619	0.0669709	0.0341314
12	0.273529	0.117627	0.252442	0.356401
13	0.0327507	0.0240624	0.904106	0.0390813
14	0.0463853	0.881121	0.028921	0.043573
15	0.144221	0.0917889	0.170523	0.593467
16	0.25	0.25	0.25	0.25


TF	Unknown
TF Name	Unknown
Gene	CM000995.3_168767582-168769322(-)_1
Motif	CM000995.3_168767582-168769322(-)_1|2|1x0
Family	C2H2 ZF
Species	Unknown
Pos	A	C	G	T
1	0.25946	0.306764	0.0800527	0.353724
2	0.075699	0.197982	0.109715	0.616605
3	0.018374	0.0328055	0.918702	0.0301183
4	0.25	0.25	0.25	0.25


TF	Unknown
TF Name	Unknown
Gene	CM000995.3_169725246-169728495(+)_1
Motif	CM000995.3_169725246-169728495(+)_1|1|1x0
Family	C2H2 ZF
Species	Unknown
Pos	A	C	G	T
1	0.220232	0.299001	0.210971	0.269796
2	0.70247	0.0556451	0.0140494	0.227835
3	0.0499261	0.0158828	0.169761	0.76443
4	0.25	0.25	0.25	0.25


TF	Unknown
TF Name	Unknown
Gene	CM000995.3_169725246-169728495(+)_1
Motif	CM000995.3_169725246-169728495(+)_1|2|1x0
Family	C2H2 ZF
Species	Unknown
Pos	A	C	G	T
1	0.0740259	0.81139	0.0162278	0.0983566
2	0.0344283	0.827924	0.0675719	0.0700755
3	0.0879318	0.281559	0.229556	0.400953
4	0.25	0.25	0.25	0.25


TF	Unknown
TF Name	Unknown
Gene	CM000995.3_169725246-169728495(+)_1
Motif	CM000995.3_169725246-169728495(+)_1|3|1x0
Family	C2H2 ZF
Species	Unknown
Pos	A	C	G	T
1	0.652952	0.106326	0.151865	0.0888567
2	0.324602	0.0784783	0.311581	0.285338
3	0.0510371	0.0171823	0.0726655	0.859115
4	0.25	0.25	0.25	0.25


TF	Unknown
TF Name	Unknown
Gene	CM000995.3_169725246-169728495(+)_1
Motif	CM000995.3_169725246-169728495(+)_1|4|1x0
Family	C2H2 ZF
Species	Unknown
Pos	A	C	G	T
1	0.693544	0.126132	0.0629706	0.117354
2	0.149825	0.510261	0.147649	0.192264
3	0.0280061	0.0179726	0.0553926	0.898629
4	0.25	0.25	0.25	0.25


TF	Unknown
TF Name	Unknown
Gene	CM000995.3_169725246-169728495(+)_1
Motif	CM000995.3_169725246-169728495(+)_1|5|1x0
Family	C2H2 ZF
Species	Unknown
Pos	A	C	G	T
1	0.116765	0.137631	0.22264	0.522964
2	0.0494702	0.0174861	0.0587379	0.874306
3	0.151869	0.108867	0.251322	0.487942
4	0.25	0.25	0.25	0.25


TF	Unknown
TF Name	Unknown
Gene	CM000995.3_169960855-169962388(-)_1
Motif	CM000995.3_169960855-169962388(-)_1|1|1x0
Family	C2H2 ZF
Species	Unknown
Pos	A	C	G	T
1	0.639269	0.047212	0.151403	0.162116
2	0.0268329	0.933726	0.0186745	0.0207667
3	0.568419	0.0683624	0.282577	0.0806416
4	0.25	0.25	0.25	0.25


TF	Unknown
TF Name	Unknown
Gene	CM000995.3_169960855-169962388(-)_1
Motif	CM000995.3_169960855-169962388(-)_1|2|1x0
Family	C2H2 ZF
Species	Unknown
Pos	A	C	G	T
1	0.394715	0.271306	0.128696	0.205283
2	0.504309	0.292185	0.117696	0.0858103
3	0.111746	0.218685	0.54103	0.128539
4	0.203429	0.11229	0.264135	0.420146
5	0.0178851	0.894254	0.05859	0.0292706
6	0.0573345	0.2144	0.102138	0.626127
7	0.25	0.25	0.25	0.25


TF	Unknown
TF Name	Unknown
Gene	CM000995.3_169960855-169962388(-)_1
Motif	CM000995.3_169960855-169962388(-)_1|3|1x0
Family	C2H2 ZF
Species	Unknown
Pos	A	C	G	T
1	0.116741	0.779288	0.0155858	0.088385
2	0.0191962	0.0739668	0.367233	0.539604
3	0.0492174	0.0481692	0.512464	0.390149
4	0.25	0.25	0.25	0.25


TF	Unknown
TF Name	Unknown
Gene	CM000995.3_169960855-169962388(-)_1
Motif	CM000995.3_169960855-169962388(-)_1|4|1x0
Family	C2H2 ZF
Species	Unknown
Pos	A	C	G	T
1	0.204507	0.0451556	0.4295	0.320837
2	0.0846768	0.020615	0.164228	0.73048
3	0.0179166	0.0196524	0.0666022	0.895829
4	0.25	0.25	0.25	0.25


TF	Unknown
TF Name	Unknown
Gene	CM000995.3_174859826-174861038(+)_1
Motif	CM000995.3_174859826-174861038(+)_1|1|1x0
Family	C2H2 ZF
Species	Unknown
Pos	A	C	G	T
1	0.344734	0.156895	0.272935	0.225437
2	0.235641	0.14471	0.258287	0.361361
3	0.217765	0.293249	0.190355	0.298631
4	0.548525	0.270775	0.137273	0.0434272
5	0.0410438	0.306082	0.0369542	0.61592
6	0.941737	0.0188347	0.0196765	0.0197519
7	0.0773843	0.0757954	0.12673	0.72009
8	0.0180316	0.888906	0.0345293	0.0585327
9	0.0267717	0.0288283	0.861133	0.0832671
10	0.208288	0.102694	0.405416	0.283603
11	0.0573493	0.853838	0.0435778	0.0452351
12	0.191479	0.475443	0.088288	0.24479
13	0.546207	0.217477	0.0744005	0.161915
14	0.0412582	0.0357535	0.886243	0.0367454
15	0.932955	0.0218645	0.0236913	0.021489
16	0.546207	0.217477	0.0744005	0.161915
17	0.0412582	0.0357535	0.886243	0.0367454
18	0.932955	0.0218645	0.0236913	0.021489
19	0.483024	0.0951408	0.164794	0.257041
20	0.0792651	0.0854925	0.7567	0.078542
21	0.0842693	0.0469592	0.0538454	0.814926
22	0.546207	0.217477	0.0744005	0.161915
23	0.0412582	0.0357535	0.886243	0.0367454
24	0.932955	0.0218645	0.0236913	0.021489
25	0.208288	0.102694	0.405416	0.283603
26	0.0573493	0.853838	0.0435778	0.0452351
27	0.191479	0.475443	0.088288	0.24479
28	0.211579	0.140127	0.198418	0.449876
29	0.0466698	0.751773	0.0717925	0.129765
30	0.0286677	0.0287669	0.879853	0.062712
31	0.25	0.25	0.25	0.25


TF	Unknown
TF Name	Unknown
Gene	CM000995.3_174881307-174882042(+)_1
Motif	CM000995.3_174881307-174882042(+)_1|1|1x0
Family	C2H2 ZF
Species	Unknown
Pos	A	C	G	T
1	0.0248566	0.018706	0.935302	0.0211354
2	0.173253	0.454959	0.032548	0.33924
3	0.186323	0.196244	0.133715	0.483718
4	0.25	0.25	0.25	0.25


TF	Unknown
TF Name	Unknown
Gene	CM000995.3_174881307-174882042(+)_1
Motif	CM000995.3_174881307-174882042(+)_1|2|1x0
Family	C2H2 ZF
Species	Unknown
Pos	A	C	G	T
1	0.583344	0.122849	0.207084	0.086723
2	0.0519005	0.0323774	0.824148	0.0915745
3	0.922343	0.0184469	0.0384441	0.0207661
4	0.285369	0.104852	0.372555	0.237225
5	0.106212	0.0895077	0.126682	0.677598
6	0.0744714	0.0335252	0.0372162	0.854787
7	0.25	0.25	0.25	0.25


TF	Unknown
TF Name	Unknown
Gene	CM000995.3_174881307-174882042(+)_1
Motif	CM000995.3_174881307-174882042(+)_1|3|1x0
Family	C2H2 ZF
Species	Unknown
Pos	A	C	G	T
1	0.348892	0.219872	0.237635	0.193601
2	0.0831496	0.0173636	0.868177	0.0313094
3	0.645247	0.1187	0.176613	0.0594401
4	0.25	0.25	0.25	0.25


TF	Unknown
TF Name	Unknown
Gene	CM000995.3_174929754-174930792(+)_1
Motif	CM000995.3_174929754-174930792(+)_1|1|1x0
Family	C2H2 ZF
Species	Unknown
Pos	A	C	G	T
1	0.291476	0.18059	0.0894652	0.438468
2	0.0579991	0.0801203	0.765903	0.0959778
3	0.0220728	0.0187763	0.938814	0.0203365
4	0.12993	0.0730758	0.132619	0.664375
5	0.0823239	0.678217	0.121066	0.118393
6	0.0854819	0.163642	0.486217	0.264659
7	0.25	0.25	0.25	0.25


TF	Unknown
TF Name	Unknown
Gene	CM000995.3_174929754-174930792(+)_1
Motif	CM000995.3_174929754-174930792(+)_1|2|1x0
Family	C2H2 ZF
Species	Unknown
Pos	A	C	G	T
1	0.594858	0.136627	0.211676	0.0568395
2	0.0696279	0.654952	0.0478084	0.227612
3	0.0210736	0.0187265	0.0238773	0.936323
4	0.25	0.25	0.25	0.25


TF	Unknown
TF Name	Unknown
Gene	CM000995.3_174929754-174930792(+)_1
Motif	CM000995.3_174929754-174930792(+)_1|3|1x0
Family	C2H2 ZF
Species	Unknown
Pos	A	C	G	T
1	0.246416	0.229345	0.134249	0.389989
2	0.0740243	0.615469	0.0901015	0.220405
3	0.0250231	0.01835	0.917499	0.0391281
4	0.25	0.25	0.25	0.25


TF	Unknown
TF Name	Unknown
Gene	CM000995.3_174971923-174973687(-)_1
Motif	CM000995.3_174971923-174973687(-)_1|1|1x0
Family	C2H2 ZF
Species	Unknown
Pos	A	C	G	T
1	0.513499	0.225953	0.0868472	0.173701
2	0.0550098	0.0484172	0.84696	0.0496129
3	0.902731	0.0317994	0.0341574	0.0313121
4	0.0570537	0.0404499	0.0736802	0.828816
5	0.0685	0.707515	0.168346	0.0556388
6	0.231447	0.381245	0.184452	0.202857
7	0.322784	0.128704	0.297153	0.251359
8	0.444179	0.149515	0.170546	0.23576
9	0.102016	0.309204	0.27775	0.31103
10	0.334707	0.116273	0.238249	0.310771
11	0.128706	0.399483	0.164031	0.30778
12	0.0636588	0.0779417	0.744948	0.113452
13	0.272939	0.115022	0.238291	0.373748
14	0.206919	0.0916185	0.581565	0.119898
15	0.288263	0.20705	0.175832	0.328854
16	0.400781	0.129484	0.281009	0.188726
17	0.136757	0.117895	0.136924	0.608424
18	0.0299306	0.0582074	0.853781	0.0580804
19	0.655926	0.112256	0.0508417	0.180977
20	0.028442	0.919662	0.0183932	0.0335031
21	0.0550565	0.0327767	0.830533	0.081634
22	0.323075	0.228012	0.241782	0.207131
23	0.130568	0.0400338	0.766928	0.0624706
24	0.549437	0.153093	0.206637	0.0908334
25	0.295478	0.236229	0.208499	0.259793
26	0.140007	0.370195	0.105098	0.384699
27	0.082347	0.111701	0.380155	0.425797
28	0.295478	0.236229	0.208499	0.259793
29	0.140007	0.370195	0.105098	0.384699
30	0.082347	0.111701	0.380155	0.425797
31	0.456984	0.107376	0.175218	0.260423
32	0.0949305	0.101551	0.70936	0.0941582
33	0.101797	0.0604445	0.0682861	0.769473
34	0.21185	0.137053	0.215498	0.435599
35	0.0410323	0.822832	0.0545878	0.081548
36	0.0466794	0.0453272	0.804073	0.10392
37	0.513499	0.225953	0.0868472	0.173701
38	0.0550098	0.0484172	0.84696	0.0496129
39	0.902731	0.0317994	0.0341574	0.0313121
40	0.222354	0.109683	0.181799	0.486164
41	0.102145	0.67371	0.147226	0.0769187
42	0.209121	0.370375	0.178686	0.241817
43	0.268171	0.210852	0.162304	0.358673
44	0.0937555	0.0683533	0.626092	0.211799
45	0.0343795	0.0363921	0.893447	0.0357811
46	0.217579	0.150694	0.205472	0.426254
47	0.0592811	0.706183	0.0870265	0.147509
48	0.0397217	0.0398442	0.840621	0.0798135
49	0.216124	0.22234	0.220581	0.340955
50	0.106574	0.0790268	0.634527	0.179872
51	0.0369957	0.0357612	0.888599	0.038644
52	0.281076	0.115343	0.419108	0.184473
53	0.22715	0.140269	0.110715	0.521866
54	0.129535	0.0898687	0.150739	0.629857
55	0.25	0.25	0.25	0.25


TF	Unknown
TF Name	Unknown
Gene	CM000995.3_175010614-175012384(-)_1
Motif	CM000995.3_175010614-175012384(-)_1|1|1x0
Family	C2H2 ZF
Species	Unknown
Pos	A	C	G	T
1	0.294463	0.1133	0.214588	0.377649
2	0.0201869	0.898815	0.0179763	0.0630223
3	0.053217	0.0415938	0.176174	0.729015
4	0.25	0.25	0.25	0.25


TF	Unknown
TF Name	Unknown
Gene	CM000995.3_175010614-175012384(-)_1
Motif	CM000995.3_175010614-175012384(-)_1|2|1x0
Family	C2H2 ZF
Species	Unknown
Pos	A	C	G	T
1	0.0276205	0.0226469	0.93111	0.0186222
2	0.902962	0.0357934	0.0338433	0.0274011
3	0.087428	0.115444	0.0587838	0.738344
4	0.319253	0.12887	0.132059	0.419818
5	0.757166	0.0500934	0.117798	0.0749419
6	0.0858801	0.102764	0.706556	0.1048
7	0.320272	0.156388	0.176212	0.347128
8	0.0812099	0.689792	0.0943945	0.134604
9	0.0737874	0.0648969	0.738583	0.122733
10	0.319253	0.12887	0.132059	0.419818
11	0.757166	0.0500934	0.117798	0.0749419
12	0.0858801	0.102764	0.706556	0.1048
13	0.320272	0.156388	0.176212	0.347128
14	0.0812099	0.689792	0.0943945	0.134604
15	0.0737874	0.0648969	0.738583	0.122733
16	0.320272	0.156388	0.176212	0.347128
17	0.0812099	0.689792	0.0943945	0.134604
18	0.0737874	0.0648969	0.738583	0.122733
19	0.319253	0.12887	0.132059	0.419818
20	0.757166	0.0500934	0.117798	0.0749419
21	0.0858801	0.102764	0.706556	0.1048
22	0.319253	0.12887	0.132059	0.419818
23	0.757166	0.0500934	0.117798	0.0749419
24	0.0858801	0.102764	0.706556	0.1048
25	0.320272	0.156388	0.176212	0.347128
26	0.0812099	0.689792	0.0943945	0.134604
27	0.0737874	0.0648969	0.738583	0.122733
28	0.320272	0.156388	0.176212	0.347128
29	0.0812099	0.689792	0.0943945	0.134604
30	0.0737874	0.0648969	0.738583	0.122733
31	0.319253	0.12887	0.132059	0.419818
32	0.757166	0.0500934	0.117798	0.0749419
33	0.0858801	0.102764	0.706556	0.1048
34	0.320272	0.156388	0.176212	0.347128
35	0.0812099	0.689792	0.0943945	0.134604
36	0.0737874	0.0648969	0.738583	0.122733
37	0.254113	0.184981	0.235468	0.325438
38	0.0919306	0.626121	0.106584	0.175365
39	0.0603263	0.0587667	0.783995	0.0969115
40	0.320272	0.156388	0.176212	0.347128
41	0.0812099	0.689792	0.0943945	0.134604
42	0.0737874	0.0648969	0.738583	0.122733
43	0.280418	0.162279	0.233942	0.323361
44	0.0790675	0.695192	0.0739866	0.151754
45	0.120051	0.10425	0.238282	0.537417
46	0.25	0.25	0.25	0.25


TF	Unknown
TF Name	Unknown
Gene	CM000995.3_175036709-175038305(-)_1
Motif	CM000995.3_175036709-175038305(-)_1|1|1x0
Family	C2H2 ZF
Species	Unknown
Pos	A	C	G	T
1	0.557315	0.214378	0.0704528	0.157854
2	0.0372529	0.03211	0.897602	0.0330347
3	0.941183	0.019165	0.0208288	0.0188237
4	0.0391615	0.0262438	0.0527375	0.881857
5	0.0505731	0.765713	0.144012	0.0397021
6	0.226595	0.405049	0.173995	0.194361
7	0.333484	0.114379	0.30287	0.249267
8	0.478851	0.134856	0.157177	0.229116
9	0.0869392	0.315992	0.278903	0.318165
10	0.510668	0.136997	0.195767	0.156568
11	0.132889	0.515828	0.0756704	0.275612
12	0.0649745	0.774748	0.0824635	0.0778142
13	0.310995	0.0700584	0.363295	0.255652
14	0.0610455	0.100475	0.776973	0.0615066
15	0.0959891	0.0559169	0.035857	0.812237
16	0.20258	0.122032	0.206646	0.468743
17	0.0267461	0.876484	0.0372852	0.059485
18	0.0312875	0.0302353	0.859066	0.0794109
19	0.269103	0.203412	0.150008	0.377477
20	0.074693	0.0517086	0.680766	0.192833
21	0.0210851	0.0225285	0.934298	0.0220888
22	0.0657691	0.0275943	0.868283	0.0383539
23	0.118839	0.549028	0.0765594	0.255573
24	0.0411892	0.0407056	0.334555	0.58355
25	0.303209	0.233685	0.202077	0.261029
26	0.12408	0.384727	0.0888679	0.402325
27	0.0661177	0.0942795	0.392144	0.447459
28	0.303209	0.233685	0.202077	0.261029
29	0.12408	0.384727	0.0888679	0.402325
30	0.0661177	0.0942795	0.392144	0.447459
31	0.310995	0.0700584	0.363295	0.255652
32	0.0610455	0.100475	0.776973	0.0615066
33	0.0959891	0.0559169	0.035857	0.812237
34	0.267399	0.0865484	0.205224	0.440829
35	0.102264	0.0418603	0.792612	0.0632636
36	0.180719	0.523639	0.117243	0.178399
37	0.646685	0.101716	0.107914	0.143684
38	0.152848	0.760627	0.0533623	0.0331629
39	0.179583	0.202009	0.291145	0.327263
40	0.209429	0.13658	0.195929	0.458062
41	0.0428678	0.76627	0.0670159	0.123846
42	0.0255452	0.0256369	0.891274	0.0575437
43	0.269103	0.203412	0.150008	0.377477
44	0.074693	0.0517086	0.680766	0.192833
45	0.0210851	0.0225285	0.934298	0.0220888
46	0.280967	0.099646	0.447277	0.17211
47	0.21567	0.123069	0.093446	0.567816
48	0.109329	0.0714411	0.130424	0.688806
49	0.25	0.25	0.25	0.25


TF	Unknown
TF Name	Unknown
Gene	CM000995.3_175070634-175071608(-)_1
Motif	CM000995.3_175070634-175071608(-)_1|1|1x0
Family	C2H2 ZF
Species	Unknown
Pos	A	C	G	T
1	0.352558	0.111288	0.134841	0.401313
2	0.0279658	0.873369	0.0356229	0.0630423
3	0.022346	0.0181764	0.908817	0.0506603
4	0.292433	0.121314	0.218489	0.367764
5	0.0264785	0.874155	0.0237954	0.0755715
6	0.0626748	0.0499463	0.188807	0.698572
7	0.25	0.25	0.25	0.25


TF	Unknown
TF Name	Unknown
Gene	CM000995.3_175126545-175127589(+)_1
Motif	CM000995.3_175126545-175127589(+)_1|1|1x0
Family	C2H2 ZF
Species	Unknown
Pos	A	C	G	T
1	0.552533	0.152674	0.223876	0.070916
2	0.085954	0.610051	0.0618736	0.242122
3	0.0326802	0.0294745	0.0364515	0.901394
4	0.442043	0.114857	0.181158	0.261942
5	0.104653	0.111429	0.680057	0.103861
6	0.112695	0.0693825	0.0777224	0.7402
7	0.461144	0.18625	0.23855	0.114056
8	0.16022	0.147375	0.0733242	0.619081
9	0.830796	0.0684419	0.0517116	0.0490509
10	0.458868	0.351466	0.136059	0.0536072
11	0.0645443	0.304763	0.040094	0.590599
12	0.938474	0.0215825	0.0211737	0.0187695
13	0.452913	0.283355	0.204706	0.0590266
14	0.0495015	0.178323	0.0397987	0.732376
15	0.930928	0.0223648	0.0245244	0.0221831
16	0.36586	0.0720129	0.29047	0.271657
17	0.0985248	0.233947	0.120838	0.54669
18	0.0534365	0.0513915	0.857959	0.0372126
19	0.494582	0.230398	0.0946367	0.180383
20	0.0643918	0.0571797	0.819936	0.0584926
21	0.880476	0.0391297	0.041823	0.0385715
22	0.238542	0.0688449	0.201684	0.490928
23	0.190509	0.243161	0.22335	0.34298
24	0.0959245	0.115895	0.677193	0.110987
25	0.454056	0.158567	0.210944	0.176433
26	0.156566	0.463081	0.0998043	0.280549
27	0.0941559	0.68316	0.113925	0.108759
28	0.25	0.25	0.25	0.25


TF	Unknown
TF Name	Unknown
Gene	CM000995.3_175166538-175167966(-)_1
Motif	CM000995.3_175166538-175167966(-)_1|1|1x0
Family	C2H2 ZF
Species	Unknown
Pos	A	C	G	T
1	0.160664	0.231475	0.180554	0.427307
2	0.0447025	0.729874	0.0499492	0.175474
3	0.0176333	0.0282565	0.881662	0.0724478
4	0.329818	0.119181	0.30095	0.250051
5	0.466827	0.13985	0.161785	0.231538
6	0.0919202	0.31372	0.278588	0.315772
7	0.496885	0.142133	0.199601	0.161382
8	0.138504	0.503215	0.081063	0.277218
9	0.0713874	0.754311	0.0895556	0.084746
10	0.268846	0.206011	0.154197	0.370946
11	0.0809525	0.057056	0.662444	0.199547
12	0.0250364	0.026664	0.922131	0.0261688
13	0.300523	0.234575	0.20429	0.260613
14	0.129469	0.379885	0.0942492	0.396396
15	0.0714059	0.100074	0.388295	0.440226
16	0.300523	0.234575	0.20429	0.260613
17	0.129469	0.379885	0.0942492	0.396396
18	0.0714059	0.100074	0.388295	0.440226
19	0.30945	0.0749655	0.358761	0.256824
20	0.0673103	0.108127	0.756769	0.0677938
21	0.104005	0.062204	0.0407623	0.793029
22	0.20586	0.127111	0.209788	0.45724
23	0.0311006	0.859715	0.042659	0.0665257
24	0.0360295	0.034876	0.841708	0.0873861
25	0.542286	0.218545	0.0758271	0.163342
26	0.0427497	0.0371157	0.882003	0.0381318
27	0.929823	0.0228929	0.0247795	0.0225049
28	0.249798	0.0907949	0.364515	0.294892
29	0.199622	0.202348	0.305642	0.292388
30	0.293467	0.388984	0.170491	0.147059
31	0.368795	0.168692	0.168875	0.293639
32	0.632717	0.125769	0.0852786	0.156235
33	0.0463342	0.0283266	0.903877	0.0214625
34	0.268846	0.206011	0.154197	0.370946
35	0.0809525	0.057056	0.662444	0.199547
36	0.0250364	0.026664	0.922131	0.0261688
37	0.281163	0.104885	0.437556	0.176396
38	0.219819	0.128916	0.0992087	0.552056
39	0.116152	0.0774913	0.137378	0.668978
40	0.25	0.25	0.25	0.25


TF	Unknown
TF Name	Unknown
Gene	CM000995.3_175223646-175224993(+)_1
Motif	CM000995.3_175223646-175224993(+)_1|1|1x0
Family	C2H2 ZF
Species	Unknown
Pos	A	C	G	T
1	0.432898	0.269928	0.154433	0.142742
2	0.0544645	0.126848	0.0700958	0.748592
3	0.0264615	0.0186061	0.930307	0.0246252
4	0.25	0.25	0.25	0.25


TF	Unknown
TF Name	Unknown
Gene	CM000995.3_175223646-175224993(+)_1
Motif	CM000995.3_175223646-175224993(+)_1|2|1x0
Family	C2H2 ZF
Species	Unknown
Pos	A	C	G	T
1	0.552533	0.152674	0.223876	0.070916
2	0.085954	0.610051	0.0618736	0.242122
3	0.0326802	0.0294745	0.0364515	0.901394
4	0.372631	0.13288	0.358105	0.136383
5	0.0593906	0.333073	0.0533301	0.554207
6	0.035082	0.0402087	0.0580398	0.86667
7	0.461144	0.18625	0.23855	0.114056
8	0.16022	0.147375	0.0733242	0.619081
9	0.830796	0.0684419	0.0517116	0.0490509
10	0.458868	0.351466	0.136059	0.0536072
11	0.0645443	0.304763	0.040094	0.590599
12	0.938474	0.0215825	0.0211737	0.0187695
13	0.362941	0.103918	0.180962	0.352179
14	0.237184	0.228629	0.230891	0.303296
15	0.178413	0.16352	0.516993	0.141074
16	0.552533	0.152674	0.223876	0.070916
17	0.085954	0.610051	0.0618736	0.242122
18	0.0326802	0.0294745	0.0364515	0.901394
19	0.452913	0.283355	0.204706	0.0590266
20	0.0495015	0.178323	0.0397987	0.732376
21	0.930928	0.0223648	0.0245244	0.0221831
22	0.36586	0.0720129	0.29047	0.271657
23	0.0985248	0.233947	0.120838	0.54669
24	0.0534365	0.0513915	0.857959	0.0372126
25	0.323109	0.392237	0.227823	0.0568306
26	0.290856	0.0730599	0.181262	0.454822
27	0.0449646	0.0206395	0.909719	0.0246769
28	0.494582	0.230398	0.0946367	0.180383
29	0.0643918	0.0571797	0.819936	0.0584926
30	0.880476	0.0391297	0.041823	0.0385715
31	0.216958	0.124976	0.265667	0.392398
32	0.155448	0.0923425	0.589323	0.162887
33	0.172055	0.117496	0.558139	0.15231
34	0.25	0.25	0.25	0.25


TF	Unknown
TF Name	Unknown
Gene	CM000995.3_175264095-175265523(-)_1
Motif	CM000995.3_175264095-175265523(-)_1|1|1x0
Family	C2H2 ZF
Species	Unknown
Pos	A	C	G	T
1	0.160664	0.231475	0.180554	0.427307
2	0.0447025	0.729874	0.0499492	0.175474
3	0.0176333	0.0282565	0.881662	0.0724478
4	0.329818	0.119181	0.30095	0.250051
5	0.466827	0.13985	0.161785	0.231538
6	0.0919202	0.31372	0.278588	0.315772
7	0.496885	0.142133	0.199601	0.161382
8	0.138504	0.503215	0.081063	0.277218
9	0.0713874	0.754311	0.0895556	0.084746
10	0.268846	0.206011	0.154197	0.370946
11	0.0809525	0.057056	0.662444	0.199547
12	0.0250364	0.026664	0.922131	0.0261688
13	0.300523	0.234575	0.20429	0.260613
14	0.129469	0.379885	0.0942492	0.396396
15	0.0714059	0.100074	0.388295	0.440226
16	0.300523	0.234575	0.20429	0.260613
17	0.129469	0.379885	0.0942492	0.396396
18	0.0714059	0.100074	0.388295	0.440226
19	0.30945	0.0749655	0.358761	0.256824
20	0.0673103	0.108127	0.756769	0.0677938
21	0.104005	0.062204	0.0407623	0.793029
22	0.20586	0.127111	0.209788	0.45724
23	0.0311006	0.859715	0.042659	0.0665257
24	0.0360295	0.034876	0.841708	0.0873861
25	0.542286	0.218545	0.0758271	0.163342
26	0.0427497	0.0371157	0.882003	0.0381318
27	0.929823	0.0228929	0.0247795	0.0225049
28	0.249798	0.0907949	0.364515	0.294892
29	0.199622	0.202348	0.305642	0.292388
30	0.293467	0.388984	0.170491	0.147059
31	0.368795	0.168692	0.168875	0.293639
32	0.632717	0.125769	0.0852786	0.156235
33	0.0463342	0.0283266	0.903877	0.0214625
34	0.268846	0.206011	0.154197	0.370946
35	0.0809525	0.057056	0.662444	0.199547
36	0.0250364	0.026664	0.922131	0.0261688
37	0.281163	0.104885	0.437556	0.176396
38	0.219819	0.128916	0.0992087	0.552056
39	0.116152	0.0774913	0.137378	0.668978
40	0.25	0.25	0.25	0.25


TF	Unknown
TF Name	Unknown
Gene	CM000995.3_175321242-175323126(+)_1
Motif	CM000995.3_175321242-175323126(+)_1|1|1x0
Family	C2H2 ZF
Species	Unknown
Pos	A	C	G	T
1	0.432898	0.269928	0.154433	0.142742
2	0.0544645	0.126848	0.0700958	0.748592
3	0.0264615	0.0186061	0.930307	0.0246252
4	0.25	0.25	0.25	0.25


TF	Unknown
TF Name	Unknown
Gene	CM000995.3_175321242-175323126(+)_1
Motif	CM000995.3_175321242-175323126(+)_1|2|1x0
Family	C2H2 ZF
Species	Unknown
Pos	A	C	G	T
1	0.459161	0.282811	0.202113	0.0559145
2	0.0459946	0.172916	0.0367115	0.744378
3	0.93844	0.0199123	0.0219023	0.0197452
4	0.459161	0.282811	0.202113	0.0559145
5	0.0459946	0.172916	0.0367115	0.744378
6	0.93844	0.0199123	0.0219023	0.0197452
7	0.369071	0.0688168	0.290775	0.271337
8	0.0947565	0.231574	0.117009	0.556661
9	0.0493596	0.0474089	0.86927	0.0339617
10	0.324176	0.396082	0.225931	0.0538116
11	0.290651	0.0697251	0.178303	0.46132
12	0.0410703	0.0183693	0.918467	0.0220937
13	0.503042	0.228452	0.0910975	0.177408
14	0.0600616	0.0531239	0.83243	0.0543848
15	0.890905	0.0356931	0.0382345	0.0351671
16	0.236642	0.0655276	0.198963	0.498867
17	0.188632	0.242729	0.222323	0.346316
18	0.0916343	0.111411	0.690415	0.10654
19	0.461554	0.155635	0.209022	0.173788
20	0.153338	0.470215	0.096292	0.280155
21	0.0898553	0.69644	0.109414	0.104291
22	0.25	0.25	0.25	0.25


TF	Unknown
TF Name	Unknown
Gene	CM000995.3_175321242-175323126(+)_1
Motif	CM000995.3_175321242-175323126(+)_1|3|1x0
Family	C2H2 ZF
Species	Unknown
Pos	A	C	G	T
1	0.326424	0.147994	0.168826	0.356757
2	0.06884	0.729661	0.0812721	0.120227
3	0.0612519	0.0531606	0.778196	0.107392
4	0.552533	0.152674	0.223876	0.070916
5	0.085954	0.610051	0.0618736	0.242122
6	0.0326802	0.0294745	0.0364515	0.901394
7	0.552533	0.152674	0.223876	0.070916
8	0.085954	0.610051	0.0618736	0.242122
9	0.0326802	0.0294745	0.0364515	0.901394
10	0.461144	0.18625	0.23855	0.114056
11	0.16022	0.147375	0.0733242	0.619081
12	0.830796	0.0684419	0.0517116	0.0490509
13	0.458868	0.351466	0.136059	0.0536072
14	0.0645443	0.304763	0.040094	0.590599
15	0.938474	0.0215825	0.0211737	0.0187695
16	0.362941	0.103918	0.180962	0.352179
17	0.237184	0.228629	0.230891	0.303296
18	0.178413	0.16352	0.516993	0.141074
19	0.552533	0.152674	0.223876	0.070916
20	0.085954	0.610051	0.0618736	0.242122
21	0.0326802	0.0294745	0.0364515	0.901394
22	0.25	0.25	0.25	0.25


TF	Unknown
TF Name	Unknown
Gene	CM000995.3_175321242-175323126(+)_1
Motif	CM000995.3_175321242-175323126(+)_1|4|1x0
Family	C2H2 ZF
Species	Unknown
Pos	A	C	G	T
1	0.246416	0.229345	0.134249	0.389989
2	0.0740243	0.615469	0.0901015	0.220405
3	0.0250231	0.01835	0.917499	0.0391281
4	0.25	0.25	0.25	0.25


TF	Unknown
TF Name	Unknown
Gene	CM000995.3_175444222-175445650(+)_1
Motif	CM000995.3_175444222-175445650(+)_1|1|1x0
Family	C2H2 ZF
Species	Unknown
Pos	A	C	G	T
1	0.160664	0.231475	0.180554	0.427307
2	0.0447025	0.729874	0.0499492	0.175474
3	0.0176333	0.0282565	0.881662	0.0724478
4	0.329818	0.119181	0.30095	0.250051
5	0.466827	0.13985	0.161785	0.231538
6	0.0919202	0.31372	0.278588	0.315772
7	0.496885	0.142133	0.199601	0.161382
8	0.138504	0.503215	0.081063	0.277218
9	0.0713874	0.754311	0.0895556	0.084746
10	0.268846	0.206011	0.154197	0.370946
11	0.0809525	0.057056	0.662444	0.199547
12	0.0250364	0.026664	0.922131	0.0261688
13	0.300523	0.234575	0.20429	0.260613
14	0.129469	0.379885	0.0942492	0.396396
15	0.0714059	0.100074	0.388295	0.440226
16	0.300523	0.234575	0.20429	0.260613
17	0.129469	0.379885	0.0942492	0.396396
18	0.0714059	0.100074	0.388295	0.440226
19	0.30945	0.0749655	0.358761	0.256824
20	0.0673103	0.108127	0.756769	0.0677938
21	0.104005	0.062204	0.0407623	0.793029
22	0.20586	0.127111	0.209788	0.45724
23	0.0311006	0.859715	0.042659	0.0665257
24	0.0360295	0.034876	0.841708	0.0873861
25	0.542286	0.218545	0.0758271	0.163342
26	0.0427497	0.0371157	0.882003	0.0381318
27	0.929823	0.0228929	0.0247795	0.0225049
28	0.249798	0.0907949	0.364515	0.294892
29	0.199622	0.202348	0.305642	0.292388
30	0.293467	0.388984	0.170491	0.147059
31	0.368795	0.168692	0.168875	0.293639
32	0.632717	0.125769	0.0852786	0.156235
33	0.0463342	0.0283266	0.903877	0.0214625
34	0.268846	0.206011	0.154197	0.370946
35	0.0809525	0.057056	0.662444	0.199547
36	0.0250364	0.026664	0.922131	0.0261688
37	0.281163	0.104885	0.437556	0.176396
38	0.219819	0.128916	0.0992087	0.552056
39	0.116152	0.0774913	0.137378	0.668978
40	0.25	0.25	0.25	0.25


TF	Unknown
TF Name	Unknown
Gene	CM000995.3_175484752-175486099(-)_1
Motif	CM000995.3_175484752-175486099(-)_1|1|1x0
Family	C2H2 ZF
Species	Unknown
Pos	A	C	G	T
1	0.432898	0.269928	0.154433	0.142742
2	0.0544645	0.126848	0.0700958	0.748592
3	0.0264615	0.0186061	0.930307	0.0246252
4	0.25	0.25	0.25	0.25


TF	Unknown
TF Name	Unknown
Gene	CM000995.3_175484752-175486099(-)_1
Motif	CM000995.3_175484752-175486099(-)_1|2|1x0
Family	C2H2 ZF
Species	Unknown
Pos	A	C	G	T
1	0.552533	0.152674	0.223876	0.070916
2	0.085954	0.610051	0.0618736	0.242122
3	0.0326802	0.0294745	0.0364515	0.901394
4	0.372631	0.13288	0.358105	0.136383
5	0.0593906	0.333073	0.0533301	0.554207
6	0.035082	0.0402087	0.0580398	0.86667
7	0.461144	0.18625	0.23855	0.114056
8	0.16022	0.147375	0.0733242	0.619081
9	0.830796	0.0684419	0.0517116	0.0490509
10	0.458868	0.351466	0.136059	0.0536072
11	0.0645443	0.304763	0.040094	0.590599
12	0.938474	0.0215825	0.0211737	0.0187695
13	0.362941	0.103918	0.180962	0.352179
14	0.237184	0.228629	0.230891	0.303296
15	0.178413	0.16352	0.516993	0.141074
16	0.552533	0.152674	0.223876	0.070916
17	0.085954	0.610051	0.0618736	0.242122
18	0.0326802	0.0294745	0.0364515	0.901394
19	0.452913	0.283355	0.204706	0.0590266
20	0.0495015	0.178323	0.0397987	0.732376
21	0.930928	0.0223648	0.0245244	0.0221831
22	0.36586	0.0720129	0.29047	0.271657
23	0.0985248	0.233947	0.120838	0.54669
24	0.0534365	0.0513915	0.857959	0.0372126
25	0.323109	0.392237	0.227823	0.0568306
26	0.290856	0.0730599	0.181262	0.454822
27	0.0449646	0.0206395	0.909719	0.0246769
28	0.494582	0.230398	0.0946367	0.180383
29	0.0643918	0.0571797	0.819936	0.0584926
30	0.880476	0.0391297	0.041823	0.0385715
31	0.216958	0.124976	0.265667	0.392398
32	0.155448	0.0923425	0.589323	0.162887
33	0.172055	0.117496	0.558139	0.15231
34	0.25	0.25	0.25	0.25


TF	Unknown
TF Name	Unknown
Gene	CM000995.3_175541781-175543209(+)_1
Motif	CM000995.3_175541781-175543209(+)_1|1|1x0
Family	C2H2 ZF
Species	Unknown
Pos	A	C	G	T
1	0.160664	0.231475	0.180554	0.427307
2	0.0447025	0.729874	0.0499492	0.175474
3	0.0176333	0.0282565	0.881662	0.0724478
4	0.329818	0.119181	0.30095	0.250051
5	0.466827	0.13985	0.161785	0.231538
6	0.0919202	0.31372	0.278588	0.315772
7	0.496885	0.142133	0.199601	0.161382
8	0.138504	0.503215	0.081063	0.277218
9	0.0713874	0.754311	0.0895556	0.084746
10	0.268846	0.206011	0.154197	0.370946
11	0.0809525	0.057056	0.662444	0.199547
12	0.0250364	0.026664	0.922131	0.0261688
13	0.300523	0.234575	0.20429	0.260613
14	0.129469	0.379885	0.0942492	0.396396
15	0.0714059	0.100074	0.388295	0.440226
16	0.300523	0.234575	0.20429	0.260613
17	0.129469	0.379885	0.0942492	0.396396
18	0.0714059	0.100074	0.388295	0.440226
19	0.30945	0.0749655	0.358761	0.256824
20	0.0673103	0.108127	0.756769	0.0677938
21	0.104005	0.062204	0.0407623	0.793029
22	0.20586	0.127111	0.209788	0.45724
23	0.0311006	0.859715	0.042659	0.0665257
24	0.0360295	0.034876	0.841708	0.0873861
25	0.542286	0.218545	0.0758271	0.163342
26	0.0427497	0.0371157	0.882003	0.0381318
27	0.929823	0.0228929	0.0247795	0.0225049
28	0.249798	0.0907949	0.364515	0.294892
29	0.199622	0.202348	0.305642	0.292388
30	0.293467	0.388984	0.170491	0.147059
31	0.368795	0.168692	0.168875	0.293639
32	0.632717	0.125769	0.0852786	0.156235
33	0.0463342	0.0283266	0.903877	0.0214625
34	0.268846	0.206011	0.154197	0.370946
35	0.0809525	0.057056	0.662444	0.199547
36	0.0250364	0.026664	0.922131	0.0261688
37	0.281163	0.104885	0.437556	0.176396
38	0.219819	0.128916	0.0992087	0.552056
39	0.116152	0.0774913	0.137378	0.668978
40	0.25	0.25	0.25	0.25


TF	Unknown
TF Name	Unknown
Gene	CM000995.3_175582158-175583202(-)_1
Motif	CM000995.3_175582158-175583202(-)_1|1|1x0
Family	C2H2 ZF
Species	Unknown
Pos	A	C	G	T
1	0.552533	0.152674	0.223876	0.070916
2	0.085954	0.610051	0.0618736	0.242122
3	0.0326802	0.0294745	0.0364515	0.901394
4	0.442043	0.114857	0.181158	0.261942
5	0.104653	0.111429	0.680057	0.103861
6	0.112695	0.0693825	0.0777224	0.7402
7	0.461144	0.18625	0.23855	0.114056
8	0.16022	0.147375	0.0733242	0.619081
9	0.830796	0.0684419	0.0517116	0.0490509
10	0.458868	0.351466	0.136059	0.0536072
11	0.0645443	0.304763	0.040094	0.590599
12	0.938474	0.0215825	0.0211737	0.0187695
13	0.452913	0.283355	0.204706	0.0590266
14	0.0495015	0.178323	0.0397987	0.732376
15	0.930928	0.0223648	0.0245244	0.0221831
16	0.36586	0.0720129	0.29047	0.271657
17	0.0985248	0.233947	0.120838	0.54669
18	0.0534365	0.0513915	0.857959	0.0372126
19	0.494582	0.230398	0.0946367	0.180383
20	0.0643918	0.0571797	0.819936	0.0584926
21	0.880476	0.0391297	0.041823	0.0385715
22	0.238542	0.0688449	0.201684	0.490928
23	0.190509	0.243161	0.22335	0.34298
24	0.0959245	0.115895	0.677193	0.110987
25	0.454056	0.158567	0.210944	0.176433
26	0.156566	0.463081	0.0998043	0.280549
27	0.0941559	0.68316	0.113925	0.108759
28	0.25	0.25	0.25	0.25


TF	Unknown
TF Name	Unknown
Gene	CM000995.3_175638139-175639113(+)_1
Motif	CM000995.3_175638139-175639113(+)_1|1|1x0
Family	C2H2 ZF
Species	Unknown
Pos	A	C	G	T
1	0.352558	0.111288	0.134841	0.401313
2	0.0279658	0.873369	0.0356229	0.0630423
3	0.022346	0.0181764	0.908817	0.0506603
4	0.292433	0.121314	0.218489	0.367764
5	0.0264785	0.874155	0.0237954	0.0755715
6	0.0626748	0.0499463	0.188807	0.698572
7	0.25	0.25	0.25	0.25


TF	Unknown
TF Name	Unknown
Gene	CM000995.3_175671442-175673038(+)_1
Motif	CM000995.3_175671442-175673038(+)_1|1|1x0
Family	C2H2 ZF
Species	Unknown
Pos	A	C	G	T
1	0.557315	0.214378	0.0704528	0.157854
2	0.0372529	0.03211	0.897602	0.0330347
3	0.941183	0.019165	0.0208288	0.0188237
4	0.0391615	0.0262438	0.0527375	0.881857
5	0.0505731	0.765713	0.144012	0.0397021
6	0.226595	0.405049	0.173995	0.194361
7	0.333484	0.114379	0.30287	0.249267
8	0.478851	0.134856	0.157177	0.229116
9	0.0869392	0.315992	0.278903	0.318165
10	0.510668	0.136997	0.195767	0.156568
11	0.132889	0.515828	0.0756704	0.275612
12	0.0649745	0.774748	0.0824635	0.0778142
13	0.310995	0.0700584	0.363295	0.255652
14	0.0610455	0.100475	0.776973	0.0615066
15	0.0959891	0.0559169	0.035857	0.812237
16	0.20258	0.122032	0.206646	0.468743
17	0.0267461	0.876484	0.0372852	0.059485
18	0.0312875	0.0302353	0.859066	0.0794109
19	0.269103	0.203412	0.150008	0.377477
20	0.074693	0.0517086	0.680766	0.192833
21	0.0210851	0.0225285	0.934298	0.0220888
22	0.0657691	0.0275943	0.868283	0.0383539
23	0.118839	0.549028	0.0765594	0.255573
24	0.0411892	0.0407056	0.334555	0.58355
25	0.303209	0.233685	0.202077	0.261029
26	0.12408	0.384727	0.0888679	0.402325
27	0.0661177	0.0942795	0.392144	0.447459
28	0.303209	0.233685	0.202077	0.261029
29	0.12408	0.384727	0.0888679	0.402325
30	0.0661177	0.0942795	0.392144	0.447459
31	0.310995	0.0700584	0.363295	0.255652
32	0.0610455	0.100475	0.776973	0.0615066
33	0.0959891	0.0559169	0.035857	0.812237
34	0.267399	0.0865484	0.205224	0.440829
35	0.102264	0.0418603	0.792612	0.0632636
36	0.180719	0.523639	0.117243	0.178399
37	0.646685	0.101716	0.107914	0.143684
38	0.152848	0.760627	0.0533623	0.0331629
39	0.179583	0.202009	0.291145	0.327263
40	0.209429	0.13658	0.195929	0.458062
41	0.0428678	0.76627	0.0670159	0.123846
42	0.0255452	0.0256369	0.891274	0.0575437
43	0.269103	0.203412	0.150008	0.377477
44	0.074693	0.0517086	0.680766	0.192833
45	0.0210851	0.0225285	0.934298	0.0220888
46	0.280967	0.099646	0.447277	0.17211
47	0.21567	0.123069	0.093446	0.567816
48	0.109329	0.0714411	0.130424	0.688806
49	0.25	0.25	0.25	0.25


TF	Unknown
TF Name	Unknown
Gene	CM000995.3_175712154-175713501(-)_1
Motif	CM000995.3_175712154-175713501(-)_1|1|1x0
Family	C2H2 ZF
Species	Unknown
Pos	A	C	G	T
1	0.432898	0.269928	0.154433	0.142742
2	0.0544645	0.126848	0.0700958	0.748592
3	0.0264615	0.0186061	0.930307	0.0246252
4	0.25	0.25	0.25	0.25


TF	Unknown
TF Name	Unknown
Gene	CM000995.3_175712154-175713501(-)_1
Motif	CM000995.3_175712154-175713501(-)_1|2|1x0
Family	C2H2 ZF
Species	Unknown
Pos	A	C	G	T
1	0.552533	0.152674	0.223876	0.070916
2	0.085954	0.610051	0.0618736	0.242122
3	0.0326802	0.0294745	0.0364515	0.901394
4	0.372631	0.13288	0.358105	0.136383
5	0.0593906	0.333073	0.0533301	0.554207
6	0.035082	0.0402087	0.0580398	0.86667
7	0.461144	0.18625	0.23855	0.114056
8	0.16022	0.147375	0.0733242	0.619081
9	0.830796	0.0684419	0.0517116	0.0490509
10	0.458868	0.351466	0.136059	0.0536072
11	0.0645443	0.304763	0.040094	0.590599
12	0.938474	0.0215825	0.0211737	0.0187695
13	0.362941	0.103918	0.180962	0.352179
14	0.237184	0.228629	0.230891	0.303296
15	0.178413	0.16352	0.516993	0.141074
16	0.552533	0.152674	0.223876	0.070916
17	0.085954	0.610051	0.0618736	0.242122
18	0.0326802	0.0294745	0.0364515	0.901394
19	0.452913	0.283355	0.204706	0.0590266
20	0.0495015	0.178323	0.0397987	0.732376
21	0.930928	0.0223648	0.0245244	0.0221831
22	0.36586	0.0720129	0.29047	0.271657
23	0.0985248	0.233947	0.120838	0.54669
24	0.0534365	0.0513915	0.857959	0.0372126
25	0.323109	0.392237	0.227823	0.0568306
26	0.290856	0.0730599	0.181262	0.454822
27	0.0449646	0.0206395	0.909719	0.0246769
28	0.494582	0.230398	0.0946367	0.180383
29	0.0643918	0.0571797	0.819936	0.0584926
30	0.880476	0.0391297	0.041823	0.0385715
31	0.216958	0.124976	0.265667	0.392398
32	0.155448	0.0923425	0.589323	0.162887
33	0.172055	0.117496	0.558139	0.15231
34	0.25	0.25	0.25	0.25


TF	Unknown
TF Name	Unknown
Gene	CM000995.3_175769186-175770614(+)_1
Motif	CM000995.3_175769186-175770614(+)_1|1|1x0
Family	C2H2 ZF
Species	Unknown
Pos	A	C	G	T
1	0.160664	0.231475	0.180554	0.427307
2	0.0447025	0.729874	0.0499492	0.175474
3	0.0176333	0.0282565	0.881662	0.0724478
4	0.329818	0.119181	0.30095	0.250051
5	0.466827	0.13985	0.161785	0.231538
6	0.0919202	0.31372	0.278588	0.315772
7	0.496885	0.142133	0.199601	0.161382
8	0.138504	0.503215	0.081063	0.277218
9	0.0713874	0.754311	0.0895556	0.084746
10	0.268846	0.206011	0.154197	0.370946
11	0.0809525	0.057056	0.662444	0.199547
12	0.0250364	0.026664	0.922131	0.0261688
13	0.300523	0.234575	0.20429	0.260613
14	0.129469	0.379885	0.0942492	0.396396
15	0.0714059	0.100074	0.388295	0.440226
16	0.300523	0.234575	0.20429	0.260613
17	0.129469	0.379885	0.0942492	0.396396
18	0.0714059	0.100074	0.388295	0.440226
19	0.30945	0.0749655	0.358761	0.256824
20	0.0673103	0.108127	0.756769	0.0677938
21	0.104005	0.062204	0.0407623	0.793029
22	0.20586	0.127111	0.209788	0.45724
23	0.0311006	0.859715	0.042659	0.0665257
24	0.0360295	0.034876	0.841708	0.0873861
25	0.542286	0.218545	0.0758271	0.163342
26	0.0427497	0.0371157	0.882003	0.0381318
27	0.929823	0.0228929	0.0247795	0.0225049
28	0.249798	0.0907949	0.364515	0.294892
29	0.199622	0.202348	0.305642	0.292388
30	0.293467	0.388984	0.170491	0.147059
31	0.368795	0.168692	0.168875	0.293639
32	0.632717	0.125769	0.0852786	0.156235
33	0.0463342	0.0283266	0.903877	0.0214625
34	0.268846	0.206011	0.154197	0.370946
35	0.0809525	0.057056	0.662444	0.199547
36	0.0250364	0.026664	0.922131	0.0261688
37	0.281163	0.104885	0.437556	0.176396
38	0.219819	0.128916	0.0992087	0.552056
39	0.116152	0.0774913	0.137378	0.668978
40	0.25	0.25	0.25	0.25


TF	Unknown
TF Name	Unknown
Gene	CM000995.3_175840960-175841995(+)_1
Motif	CM000995.3_175840960-175841995(+)_1|1|1x0
Family	C2H2 ZF
Species	Unknown
Pos	A	C	G	T
1	0.594858	0.136627	0.211676	0.0568395
2	0.0696279	0.654952	0.0478084	0.227612
3	0.0210736	0.0187265	0.0238773	0.936323
4	0.376434	0.0900488	0.169824	0.363694
5	0.235111	0.225438	0.227991	0.31146
6	0.165396	0.149702	0.558462	0.12644
7	0.474476	0.178117	0.256272	0.0911354
8	0.110378	0.487073	0.0507102	0.351839
9	0.041548	0.0492926	0.0528413	0.856318
10	0.291053	0.186304	0.096817	0.425826
11	0.0665435	0.0899233	0.737129	0.106405
12	0.0279847	0.024069	0.922019	0.0259276
13	0.25	0.25	0.25	0.25


TF	Unknown
TF Name	Unknown
Gene	CM000995.3_175840960-175841995(+)_1
Motif	CM000995.3_175840960-175841995(+)_1|2|1x0
Family	C2H2 ZF
Species	Unknown
Pos	A	C	G	T
1	0.594858	0.136627	0.211676	0.0568395
2	0.0696279	0.654952	0.0478084	0.227612
3	0.0210736	0.0187265	0.0238773	0.936323
4	0.25	0.25	0.25	0.25


TF	Unknown
TF Name	Unknown
Gene	CM000995.3_175840960-175841995(+)_1
Motif	CM000995.3_175840960-175841995(+)_1|3|1x0
Family	C2H2 ZF
Species	Unknown
Pos	A	C	G	T
1	0.246416	0.229345	0.134249	0.389989
2	0.0740243	0.615469	0.0901015	0.220405
3	0.0250231	0.01835	0.917499	0.0391281
4	0.25	0.25	0.25	0.25


TF	Unknown
TF Name	Unknown
Gene	CM000995.3_175883386-175885066(-)_1
Motif	CM000995.3_175883386-175885066(-)_1|1|1x0
Family	C2H2 ZF
Species	Unknown
Pos	A	C	G	T
1	0.463287	0.236983	0.108547	0.191183
2	0.082339	0.074188	0.767792	0.0756808
3	0.83451	0.0543014	0.0575678	0.053621
4	0.463287	0.236983	0.108547	0.191183
5	0.082339	0.074188	0.767792	0.0756808
6	0.83451	0.0543014	0.0575678	0.053621
7	0.426888	0.226093	0.240336	0.106683
8	0.122722	0.43507	0.0871004	0.355108
9	0.0868488	0.0881293	0.176979	0.648043
10	0.426657	0.169486	0.217725	0.186132
11	0.16858	0.436611	0.113555	0.281254
12	0.110999	0.631824	0.131206	0.125971
13	0.299564	0.105272	0.334084	0.261081
14	0.10658	0.151188	0.635088	0.107144
15	0.150145	0.102765	0.0752399	0.67185
16	0.148292	0.0994503	0.238374	0.513883
17	0.0577605	0.805698	0.0798721	0.0566693
18	0.0187425	0.0219932	0.937123	0.0221417
19	0.463287	0.236983	0.108547	0.191183
20	0.082339	0.074188	0.767792	0.0756808
21	0.83451	0.0543014	0.0575678	0.053621
22	0.464083	0.119148	0.163078	0.253691
23	0.0699732	0.824978	0.0450086	0.0600402
24	0.0705356	0.0505474	0.762056	0.116861
25	0.463287	0.236983	0.108547	0.191183
26	0.082339	0.074188	0.767792	0.0756808
27	0.83451	0.0543014	0.0575678	0.053621
28	0.496441	0.171993	0.196901	0.134664
29	0.0862461	0.385559	0.0909602	0.437234
30	0.0812503	0.0476269	0.779366	0.0917564
31	0.287443	0.204123	0.123533	0.384901
32	0.0997726	0.125702	0.631497	0.143028
33	0.0573357	0.0510737	0.837517	0.0540734
34	0.11987	0.0651695	0.732854	0.082106
35	0.156927	0.459246	0.115268	0.268558
36	0.0783461	0.0776995	0.340647	0.503307
37	0.426888	0.226093	0.240336	0.106683
38	0.122722	0.43507	0.0871004	0.355108
39	0.0868488	0.0881293	0.176979	0.648043
40	0.302282	0.135326	0.415608	0.146785
41	0.0972956	0.260297	0.12879	0.513617
42	0.0620967	0.0630933	0.812489	0.0623209
43	0.287443	0.204123	0.123533	0.384901
44	0.0997726	0.125702	0.631497	0.143028
45	0.0573357	0.0510737	0.837517	0.0540734
46	0.266429	0.218928	0.176806	0.337837
47	0.118595	0.0916222	0.559064	0.230718
48	0.0575403	0.0602766	0.822734	0.0594489
49	0.279491	0.135047	0.3873	0.198162
50	0.237922	0.160503	0.132304	0.469272
51	0.153567	0.113931	0.173805	0.558698
52	0.25	0.25	0.25	0.25


TF	Unknown
TF Name	Unknown
Gene	CM000995.3_175944297-175945260(+)_1
Motif	CM000995.3_175944297-175945260(+)_1|1|1x0
Family	C2H2 ZF
Species	Unknown
Pos	A	C	G	T
1	0.352558	0.111288	0.134841	0.401313
2	0.0279658	0.873369	0.0356229	0.0630423
3	0.022346	0.0181764	0.908817	0.0506603
4	0.292433	0.121314	0.218489	0.367764
5	0.0264785	0.874155	0.0237954	0.0755715
6	0.0626748	0.0499463	0.188807	0.698572
7	0.25	0.25	0.25	0.25


TF	Unknown
TF Name	Unknown
Gene	CM000995.3_175944297-175945260(+)_1
Motif	CM000995.3_175944297-175945260(+)_1|2|1x0
Family	C2H2 ZF
Species	Unknown
Pos	A	C	G	T
1	0.0276205	0.0226469	0.93111	0.0186222
2	0.902962	0.0357934	0.0338433	0.0274011
3	0.087428	0.115444	0.0587838	0.738344
4	0.267022	0.164256	0.0942019	0.47452
5	0.074655	0.0628298	0.783612	0.0789028
6	0.0646876	0.0490511	0.83319	0.0530714
7	0.319253	0.12887	0.132059	0.419818
8	0.757166	0.0500934	0.117798	0.0749419
9	0.0858801	0.102764	0.706556	0.1048
10	0.254113	0.184981	0.235468	0.325438
11	0.0919306	0.626121	0.106584	0.175365
12	0.0603263	0.0587667	0.783995	0.0969115
13	0.25	0.25	0.25	0.25


TF	Unknown
TF Name	Unknown
Gene	CM000995.3_175978873-175979290(+)_1
Motif	CM000995.3_175978873-175979290(+)_1|1|1x0
Family	C2H2 ZF
Species	Unknown
Pos	A	C	G	T
1	0.391104	0.292351	0.158529	0.158016
2	0.505352	0.171594	0.159983	0.163071
3	0.460073	0.202502	0.160153	0.177271
4	0.224384	0.161463	0.227298	0.386855
5	0.0737536	0.710808	0.091508	0.123931
6	0.0806409	0.0788695	0.692853	0.147636
7	0.44648	0.240107	0.116579	0.196834
8	0.0932301	0.0846573	0.73588	0.0862324
9	0.804579	0.0642	0.0677656	0.0634552
10	0.367844	0.296254	0.10254	0.233362
11	0.67696	0.139137	0.10162	0.082282
12	0.0187362	0.0231363	0.93681	0.021318
13	0.25	0.25	0.25	0.25


TF	Unknown
TF Name	Unknown
Gene	CM000995.3_176042598-176043633(+)_1
Motif	CM000995.3_176042598-176043633(+)_1|1|1x0
Family	C2H2 ZF
Species	Unknown
Pos	A	C	G	T
1	0.594858	0.136627	0.211676	0.0568395
2	0.0696279	0.654952	0.0478084	0.227612
3	0.0210736	0.0187265	0.0238773	0.936323
4	0.376434	0.0900488	0.169824	0.363694
5	0.235111	0.225438	0.227991	0.31146
6	0.165396	0.149702	0.558462	0.12644
7	0.474476	0.178117	0.256272	0.0911354
8	0.110378	0.487073	0.0507102	0.351839
9	0.041548	0.0492926	0.0528413	0.856318
10	0.291053	0.186304	0.096817	0.425826
11	0.0665435	0.0899233	0.737129	0.106405
12	0.0279847	0.024069	0.922019	0.0259276
13	0.139281	0.0814654	0.141965	0.637289
14	0.0911419	0.650427	0.13056	0.127871
15	0.093012	0.170356	0.469989	0.266644
16	0.25	0.25	0.25	0.25


TF	Unknown
TF Name	Unknown
Gene	CM000995.3_176042598-176043633(+)_1
Motif	CM000995.3_176042598-176043633(+)_1|2|1x0
Family	C2H2 ZF
Species	Unknown
Pos	A	C	G	T
1	0.594858	0.136627	0.211676	0.0568395
2	0.0696279	0.654952	0.0478084	0.227612
3	0.0210736	0.0187265	0.0238773	0.936323
4	0.25	0.25	0.25	0.25


TF	Unknown
TF Name	Unknown
Gene	CM000995.3_176042598-176043633(+)_1
Motif	CM000995.3_176042598-176043633(+)_1|3|1x0
Family	C2H2 ZF
Species	Unknown
Pos	A	C	G	T
1	0.246416	0.229345	0.134249	0.389989
2	0.0740243	0.615469	0.0901015	0.220405
3	0.0250231	0.01835	0.917499	0.0391281
4	0.25	0.25	0.25	0.25


TF	Unknown
TF Name	Unknown
Gene	CM000995.3_176125076-176126120(+)_1
Motif	CM000995.3_176125076-176126120(+)_1|1|1x0
Family	C2H2 ZF
Species	Unknown
Pos	A	C	G	T
1	0.552533	0.152674	0.223876	0.070916
2	0.085954	0.610051	0.0618736	0.242122
3	0.0326802	0.0294745	0.0364515	0.901394
4	0.442043	0.114857	0.181158	0.261942
5	0.104653	0.111429	0.680057	0.103861
6	0.112695	0.0693825	0.0777224	0.7402
7	0.461144	0.18625	0.23855	0.114056
8	0.16022	0.147375	0.0733242	0.619081
9	0.830796	0.0684419	0.0517116	0.0490509
10	0.458868	0.351466	0.136059	0.0536072
11	0.0645443	0.304763	0.040094	0.590599
12	0.938474	0.0215825	0.0211737	0.0187695
13	0.452913	0.283355	0.204706	0.0590266
14	0.0495015	0.178323	0.0397987	0.732376
15	0.930928	0.0223648	0.0245244	0.0221831
16	0.36586	0.0720129	0.29047	0.271657
17	0.0985248	0.233947	0.120838	0.54669
18	0.0534365	0.0513915	0.857959	0.0372126
19	0.494582	0.230398	0.0946367	0.180383
20	0.0643918	0.0571797	0.819936	0.0584926
21	0.880476	0.0391297	0.041823	0.0385715
22	0.238542	0.0688449	0.201684	0.490928
23	0.190509	0.243161	0.22335	0.34298
24	0.0959245	0.115895	0.677193	0.110987
25	0.454056	0.158567	0.210944	0.176433
26	0.156566	0.463081	0.0998043	0.280549
27	0.0941559	0.68316	0.113925	0.108759
28	0.25	0.25	0.25	0.25


TF	Unknown
TF Name	Unknown
Gene	CM000995.3_176165073-176166501(-)_1
Motif	CM000995.3_176165073-176166501(-)_1|1|1x0
Family	C2H2 ZF
Species	Unknown
Pos	A	C	G	T
1	0.160664	0.231475	0.180554	0.427307
2	0.0447025	0.729874	0.0499492	0.175474
3	0.0176333	0.0282565	0.881662	0.0724478
4	0.329818	0.119181	0.30095	0.250051
5	0.466827	0.13985	0.161785	0.231538
6	0.0919202	0.31372	0.278588	0.315772
7	0.496885	0.142133	0.199601	0.161382
8	0.138504	0.503215	0.081063	0.277218
9	0.0713874	0.754311	0.0895556	0.084746
10	0.268846	0.206011	0.154197	0.370946
11	0.0809525	0.057056	0.662444	0.199547
12	0.0250364	0.026664	0.922131	0.0261688
13	0.300523	0.234575	0.20429	0.260613
14	0.129469	0.379885	0.0942492	0.396396
15	0.0714059	0.100074	0.388295	0.440226
16	0.300523	0.234575	0.20429	0.260613
17	0.129469	0.379885	0.0942492	0.396396
18	0.0714059	0.100074	0.388295	0.440226
19	0.30945	0.0749655	0.358761	0.256824
20	0.0673103	0.108127	0.756769	0.0677938
21	0.104005	0.062204	0.0407623	0.793029
22	0.20586	0.127111	0.209788	0.45724
23	0.0311006	0.859715	0.042659	0.0665257
24	0.0360295	0.034876	0.841708	0.0873861
25	0.542286	0.218545	0.0758271	0.163342
26	0.0427497	0.0371157	0.882003	0.0381318
27	0.929823	0.0228929	0.0247795	0.0225049
28	0.249798	0.0907949	0.364515	0.294892
29	0.199622	0.202348	0.305642	0.292388
30	0.293467	0.388984	0.170491	0.147059
31	0.368795	0.168692	0.168875	0.293639
32	0.632717	0.125769	0.0852786	0.156235
33	0.0463342	0.0283266	0.903877	0.0214625
34	0.268846	0.206011	0.154197	0.370946
35	0.0809525	0.057056	0.662444	0.199547
36	0.0250364	0.026664	0.922131	0.0261688
37	0.281163	0.104885	0.437556	0.176396
38	0.219819	0.128916	0.0992087	0.552056
39	0.116152	0.0774913	0.137378	0.668978
40	0.25	0.25	0.25	0.25


TF	Unknown
TF Name	Unknown
Gene	CM000995.3_176222188-176223535(+)_1
Motif	CM000995.3_176222188-176223535(+)_1|1|1x0
Family	C2H2 ZF
Species	Unknown
Pos	A	C	G	T
1	0.432898	0.269928	0.154433	0.142742
2	0.0544645	0.126848	0.0700958	0.748592
3	0.0264615	0.0186061	0.930307	0.0246252
4	0.25	0.25	0.25	0.25


TF	Unknown
TF Name	Unknown
Gene	CM000995.3_176222188-176223535(+)_1
Motif	CM000995.3_176222188-176223535(+)_1|2|1x0
Family	C2H2 ZF
Species	Unknown
Pos	A	C	G	T
1	0.552533	0.152674	0.223876	0.070916
2	0.085954	0.610051	0.0618736	0.242122
3	0.0326802	0.0294745	0.0364515	0.901394
4	0.372631	0.13288	0.358105	0.136383
5	0.0593906	0.333073	0.0533301	0.554207
6	0.035082	0.0402087	0.0580398	0.86667
7	0.461144	0.18625	0.23855	0.114056
8	0.16022	0.147375	0.0733242	0.619081
9	0.830796	0.0684419	0.0517116	0.0490509
10	0.458868	0.351466	0.136059	0.0536072
11	0.0645443	0.304763	0.040094	0.590599
12	0.938474	0.0215825	0.0211737	0.0187695
13	0.362941	0.103918	0.180962	0.352179
14	0.237184	0.228629	0.230891	0.303296
15	0.178413	0.16352	0.516993	0.141074
16	0.552533	0.152674	0.223876	0.070916
17	0.085954	0.610051	0.0618736	0.242122
18	0.0326802	0.0294745	0.0364515	0.901394
19	0.452913	0.283355	0.204706	0.0590266
20	0.0495015	0.178323	0.0397987	0.732376
21	0.930928	0.0223648	0.0245244	0.0221831
22	0.36586	0.0720129	0.29047	0.271657
23	0.0985248	0.233947	0.120838	0.54669
24	0.0534365	0.0513915	0.857959	0.0372126
25	0.323109	0.392237	0.227823	0.0568306
26	0.290856	0.0730599	0.181262	0.454822
27	0.0449646	0.0206395	0.909719	0.0246769
28	0.494582	0.230398	0.0946367	0.180383
29	0.0643918	0.0571797	0.819936	0.0584926
30	0.880476	0.0391297	0.041823	0.0385715
31	0.216958	0.124976	0.265667	0.392398
32	0.155448	0.0923425	0.589323	0.162887
33	0.172055	0.117496	0.558139	0.15231
34	0.25	0.25	0.25	0.25


TF	Unknown
TF Name	Unknown
Gene	CM000995.3_176314637-176316065(-)_1
Motif	CM000995.3_176314637-176316065(-)_1|1|1x0
Family	C2H2 ZF
Species	Unknown
Pos	A	C	G	T
1	0.160664	0.231475	0.180554	0.427307
2	0.0447025	0.729874	0.0499492	0.175474
3	0.0176333	0.0282565	0.881662	0.0724478
4	0.329818	0.119181	0.30095	0.250051
5	0.466827	0.13985	0.161785	0.231538
6	0.0919202	0.31372	0.278588	0.315772
7	0.496885	0.142133	0.199601	0.161382
8	0.138504	0.503215	0.081063	0.277218
9	0.0713874	0.754311	0.0895556	0.084746
10	0.268846	0.206011	0.154197	0.370946
11	0.0809525	0.057056	0.662444	0.199547
12	0.0250364	0.026664	0.922131	0.0261688
13	0.300523	0.234575	0.20429	0.260613
14	0.129469	0.379885	0.0942492	0.396396
15	0.0714059	0.100074	0.388295	0.440226
16	0.300523	0.234575	0.20429	0.260613
17	0.129469	0.379885	0.0942492	0.396396
18	0.0714059	0.100074	0.388295	0.440226
19	0.30945	0.0749655	0.358761	0.256824
20	0.0673103	0.108127	0.756769	0.0677938
21	0.104005	0.062204	0.0407623	0.793029
22	0.20586	0.127111	0.209788	0.45724
23	0.0311006	0.859715	0.042659	0.0665257
24	0.0360295	0.034876	0.841708	0.0873861
25	0.542286	0.218545	0.0758271	0.163342
26	0.0427497	0.0371157	0.882003	0.0381318
27	0.929823	0.0228929	0.0247795	0.0225049
28	0.249798	0.0907949	0.364515	0.294892
29	0.199622	0.202348	0.305642	0.292388
30	0.293467	0.388984	0.170491	0.147059
31	0.368795	0.168692	0.168875	0.293639
32	0.632717	0.125769	0.0852786	0.156235
33	0.0463342	0.0283266	0.903877	0.0214625
34	0.268846	0.206011	0.154197	0.370946
35	0.0809525	0.057056	0.662444	0.199547
36	0.0250364	0.026664	0.922131	0.0261688
37	0.281163	0.104885	0.437556	0.176396
38	0.219819	0.128916	0.0992087	0.552056
39	0.116152	0.0774913	0.137378	0.668978
40	0.25	0.25	0.25	0.25


TF	Unknown
TF Name	Unknown
Gene	CM000995.3_176371779-176373663(+)_1
Motif	CM000995.3_176371779-176373663(+)_1|1|1x0
Family	C2H2 ZF
Species	Unknown
Pos	A	C	G	T
1	0.432898	0.269928	0.154433	0.142742
2	0.0544645	0.126848	0.0700958	0.748592
3	0.0264615	0.0186061	0.930307	0.0246252
4	0.25	0.25	0.25	0.25


TF	Unknown
TF Name	Unknown
Gene	CM000995.3_176371779-176373663(+)_1
Motif	CM000995.3_176371779-176373663(+)_1|2|1x0
Family	C2H2 ZF
Species	Unknown
Pos	A	C	G	T
1	0.459161	0.282811	0.202113	0.0559145
2	0.0459946	0.172916	0.0367115	0.744378
3	0.93844	0.0199123	0.0219023	0.0197452
4	0.459161	0.282811	0.202113	0.0559145
5	0.0459946	0.172916	0.0367115	0.744378
6	0.93844	0.0199123	0.0219023	0.0197452
7	0.369071	0.0688168	0.290775	0.271337
8	0.0947565	0.231574	0.117009	0.556661
9	0.0493596	0.0474089	0.86927	0.0339617
10	0.324176	0.396082	0.225931	0.0538116
11	0.290651	0.0697251	0.178303	0.46132
12	0.0410703	0.0183693	0.918467	0.0220937
13	0.503042	0.228452	0.0910975	0.177408
14	0.0600616	0.0531239	0.83243	0.0543848
15	0.890905	0.0356931	0.0382345	0.0351671
16	0.236642	0.0655276	0.198963	0.498867
17	0.188632	0.242729	0.222323	0.346316
18	0.0916343	0.111411	0.690415	0.10654
19	0.461554	0.155635	0.209022	0.173788
20	0.153338	0.470215	0.096292	0.280155
21	0.0898553	0.69644	0.109414	0.104291
22	0.25	0.25	0.25	0.25


TF	Unknown
TF Name	Unknown
Gene	CM000995.3_176371779-176373663(+)_1
Motif	CM000995.3_176371779-176373663(+)_1|3|1x0
Family	C2H2 ZF
Species	Unknown
Pos	A	C	G	T
1	0.326424	0.147994	0.168826	0.356757
2	0.06884	0.729661	0.0812721	0.120227
3	0.0612519	0.0531606	0.778196	0.107392
4	0.552533	0.152674	0.223876	0.070916
5	0.085954	0.610051	0.0618736	0.242122
6	0.0326802	0.0294745	0.0364515	0.901394
7	0.552533	0.152674	0.223876	0.070916
8	0.085954	0.610051	0.0618736	0.242122
9	0.0326802	0.0294745	0.0364515	0.901394
10	0.461144	0.18625	0.23855	0.114056
11	0.16022	0.147375	0.0733242	0.619081
12	0.830796	0.0684419	0.0517116	0.0490509
13	0.458868	0.351466	0.136059	0.0536072
14	0.0645443	0.304763	0.040094	0.590599
15	0.938474	0.0215825	0.0211737	0.0187695
16	0.362941	0.103918	0.180962	0.352179
17	0.237184	0.228629	0.230891	0.303296
18	0.178413	0.16352	0.516993	0.141074
19	0.552533	0.152674	0.223876	0.070916
20	0.085954	0.610051	0.0618736	0.242122
21	0.0326802	0.0294745	0.0364515	0.901394
22	0.25	0.25	0.25	0.25


TF	Unknown
TF Name	Unknown
Gene	CM000995.3_176371779-176373663(+)_1
Motif	CM000995.3_176371779-176373663(+)_1|4|1x0
Family	C2H2 ZF
Species	Unknown
Pos	A	C	G	T
1	0.246416	0.229345	0.134249	0.389989
2	0.0740243	0.615469	0.0901015	0.220405
3	0.0250231	0.01835	0.917499	0.0391281
4	0.25	0.25	0.25	0.25


TF	Unknown
TF Name	Unknown
Gene	CM000995.3_176412175-176413603(+)_1
Motif	CM000995.3_176412175-176413603(+)_1|1|1x0
Family	C2H2 ZF
Species	Unknown
Pos	A	C	G	T
1	0.44612	0.282882	0.201749	0.0692495
2	0.0188746	0.0300245	0.018649	0.932452
3	0.935787	0.0191078	0.0206245	0.0244811
4	0.165856	0.233662	0.185059	0.415424
5	0.0513454	0.706339	0.0569826	0.185333
6	0.0219027	0.0340974	0.861483	0.0825171
7	0.325374	0.125151	0.298568	0.250907
8	0.45245	0.145945	0.167334	0.23427
9	0.0982156	0.310891	0.278095	0.312799
10	0.480382	0.148378	0.204075	0.167165
11	0.145355	0.487924	0.0879147	0.278807
12	0.0796465	0.728256	0.0985365	0.0935608
13	0.268447	0.209092	0.159309	0.363152
14	0.0889244	0.0640342	0.639645	0.207397
15	0.0306512	0.0325179	0.90488	0.0319507
16	0.297319	0.235628	0.206955	0.260098
17	0.1361	0.373822	0.101024	0.389053
18	0.0781965	0.107345	0.383267	0.431192
19	0.297319	0.235628	0.206955	0.260098
20	0.1361	0.373822	0.101024	0.389053
21	0.0781965	0.107345	0.383267	0.431192
22	0.307443	0.081247	0.353216	0.258093
23	0.0754194	0.117682	0.730971	0.0759278
24	0.114104	0.0704304	0.0473654	0.7681
25	0.209691	0.133364	0.213445	0.4435
26	0.0371233	0.837145	0.0499424	0.0757897
27	0.0425125	0.0412336	0.818599	0.0976554
28	0.524083	0.223318	0.0826815	0.169918
29	0.050227	0.0439873	0.860669	0.0451167
30	0.913577	0.0282312	0.0304096	0.0277818
31	0.366982	0.126938	0.393259	0.112821
32	0.259786	0.245374	0.220151	0.274689
33	0.362386	0.149179	0.343327	0.145107
34	0.361311	0.173392	0.173568	0.29173
35	0.609404	0.133755	0.0928811	0.16396
36	0.0544262	0.0342934	0.884851	0.0264295
37	0.268447	0.209092	0.159309	0.363152
38	0.0889244	0.0640342	0.639645	0.207397
39	0.0306512	0.0325179	0.90488	0.0319507
40	0.281178	0.111432	0.425867	0.181523
41	0.22455	0.136072	0.106412	0.532965
42	0.124572	0.0851974	0.145826	0.644404
43	0.25	0.25	0.25	0.25


TF	Unknown
TF Name	Unknown
Gene	CM000995.3_176446899-176447778(-)_1
Motif	CM000995.3_176446899-176447778(-)_1|1|1x0
Family	C2H2 ZF
Species	Unknown
Pos	A	C	G	T
1	0.352558	0.111288	0.134841	0.401313
2	0.0279658	0.873369	0.0356229	0.0630423
3	0.022346	0.0181764	0.908817	0.0506603
4	0.292433	0.121314	0.218489	0.367764
5	0.0264785	0.874155	0.0237954	0.0755715
6	0.0626748	0.0499463	0.188807	0.698572
7	0.25	0.25	0.25	0.25


TF	Unknown
TF Name	Unknown
Gene	CM000995.3_176446899-176447778(-)_1
Motif	CM000995.3_176446899-176447778(-)_1|2|1x0
Family	C2H2 ZF
Species	Unknown
Pos	A	C	G	T
1	0.0276205	0.0226469	0.93111	0.0186222
2	0.902962	0.0357934	0.0338433	0.0274011
3	0.087428	0.115444	0.0587838	0.738344
4	0.267022	0.164256	0.0942019	0.47452
5	0.074655	0.0628298	0.783612	0.0789028
6	0.0646876	0.0490511	0.83319	0.0530714
7	0.319253	0.12887	0.132059	0.419818
8	0.757166	0.0500934	0.117798	0.0749419
9	0.0858801	0.102764	0.706556	0.1048
10	0.25	0.25	0.25	0.25


TF	Unknown
TF Name	Unknown
Gene	CM000995.3_176500577-176503013(+)_1
Motif	CM000995.3_176500577-176503013(+)_1|1|1x0
Family	C2H2 ZF
Species	Unknown
Pos	A	C	G	T
1	0.0841764	0.0635652	0.103726	0.748533
2	0.0938221	0.631487	0.195522	0.0791692
3	0.236301	0.355193	0.196325	0.212181
4	0.426657	0.169486	0.217725	0.186132
5	0.16858	0.436611	0.113555	0.281254
6	0.110999	0.631824	0.131206	0.125971
7	0.426657	0.169486	0.217725	0.186132
8	0.16858	0.436611	0.113555	0.281254
9	0.110999	0.631824	0.131206	0.125971
10	0.299564	0.105272	0.334084	0.261081
11	0.10658	0.151188	0.635088	0.107144
12	0.150145	0.102765	0.0752399	0.67185
13	0.318342	0.15901	0.178491	0.344158
14	0.0852784	0.676962	0.098653	0.139106
15	0.0779654	0.0688505	0.725572	0.127612
16	0.537893	0.151969	0.179468	0.13067
17	0.76572	0.088224	0.0710433	0.0750124
18	0.0715369	0.0979627	0.0794838	0.751017
19	0.426888	0.226093	0.240336	0.106683
20	0.122722	0.43507	0.0871004	0.355108
21	0.0868488	0.0881293	0.176979	0.648043
22	0.426657	0.169486	0.217725	0.186132
23	0.16858	0.436611	0.113555	0.281254
24	0.110999	0.631824	0.131206	0.125971
25	0.299564	0.105272	0.334084	0.261081
26	0.10658	0.151188	0.635088	0.107144
27	0.150145	0.102765	0.0752399	0.67185
28	0.22142	0.155156	0.224529	0.398895
29	0.0641635	0.742404	0.0810066	0.112426
30	0.0708292	0.0691493	0.723865	0.136157
31	0.426657	0.169486	0.217725	0.186132
32	0.16858	0.436611	0.113555	0.281254
33	0.110999	0.631824	0.131206	0.125971
34	0.299564	0.105272	0.334084	0.261081
35	0.10658	0.151188	0.635088	0.107144
36	0.150145	0.102765	0.0752399	0.67185
37	0.148292	0.0994503	0.238374	0.513883
38	0.0577605	0.805698	0.0798721	0.0566693
39	0.0187425	0.0219932	0.937123	0.0221417
40	0.463287	0.236983	0.108547	0.191183
41	0.082339	0.074188	0.767792	0.0756808
42	0.83451	0.0543014	0.0575678	0.053621
43	0.464083	0.119148	0.163078	0.253691
44	0.0699732	0.824978	0.0450086	0.0600402
45	0.0705356	0.0505474	0.762056	0.116861
46	0.463287	0.236983	0.108547	0.191183
47	0.082339	0.074188	0.767792	0.0756808
48	0.83451	0.0543014	0.0575678	0.053621
49	0.497405	0.103747	0.297775	0.101073
50	0.127325	0.212408	0.089334	0.570933
51	0.0726422	0.0492885	0.790948	0.0871209
52	0.266429	0.218928	0.176806	0.337837
53	0.118595	0.0916222	0.559064	0.230718
54	0.0575403	0.0602766	0.822734	0.0594489
55	0.286908	0.238988	0.215821	0.258284
56	0.159079	0.351919	0.125864	0.363138
57	0.104218	0.13368	0.363423	0.398679
58	0.426888	0.226093	0.240336	0.106683
59	0.122722	0.43507	0.0871004	0.355108
60	0.0868488	0.0881293	0.176979	0.648043
61	0.391851	0.185482	0.201774	0.220893
62	0.0850078	0.079892	0.768643	0.066457
63	0.86967	0.0424569	0.0429473	0.0449263
64	0.302282	0.135326	0.415608	0.146785
65	0.0972956	0.260297	0.12879	0.513617
66	0.0620967	0.0630933	0.812489	0.0623209
67	0.287443	0.204123	0.123533	0.384901
68	0.0997726	0.125702	0.631497	0.143028
69	0.0573357	0.0510737	0.837517	0.0540734
70	0.266429	0.218928	0.176806	0.337837
71	0.118595	0.0916222	0.559064	0.230718
72	0.0575403	0.0602766	0.822734	0.0594489
73	0.279491	0.135047	0.3873	0.198162
74	0.237922	0.160503	0.132304	0.469272
75	0.153567	0.113931	0.173805	0.558698
76	0.25	0.25	0.25	0.25


TF	Unknown
TF Name	Unknown
Gene	CM000995.3_176544332-176545367(-)_1
Motif	CM000995.3_176544332-176545367(-)_1|1|1x0
Family	C2H2 ZF
Species	Unknown
Pos	A	C	G	T
1	0.594858	0.136627	0.211676	0.0568395
2	0.0696279	0.654952	0.0478084	0.227612
3	0.0210736	0.0187265	0.0238773	0.936323
4	0.376434	0.0900488	0.169824	0.363694
5	0.235111	0.225438	0.227991	0.31146
6	0.165396	0.149702	0.558462	0.12644
7	0.474476	0.178117	0.256272	0.0911354
8	0.110378	0.487073	0.0507102	0.351839
9	0.041548	0.0492926	0.0528413	0.856318
10	0.291053	0.186304	0.096817	0.425826
11	0.0665435	0.0899233	0.737129	0.106405
12	0.0279847	0.024069	0.922019	0.0259276
13	0.139281	0.0814654	0.141965	0.637289
14	0.0911419	0.650427	0.13056	0.127871
15	0.093012	0.170356	0.469989	0.266644
16	0.25	0.25	0.25	0.25


TF	Unknown
TF Name	Unknown
Gene	CM000995.3_176544332-176545367(-)_1
Motif	CM000995.3_176544332-176545367(-)_1|2|1x0
Family	C2H2 ZF
Species	Unknown
Pos	A	C	G	T
1	0.594858	0.136627	0.211676	0.0568395
2	0.0696279	0.654952	0.0478084	0.227612
3	0.0210736	0.0187265	0.0238773	0.936323
4	0.25	0.25	0.25	0.25


TF	Unknown
TF Name	Unknown
Gene	CM000995.3_176544332-176545367(-)_1
Motif	CM000995.3_176544332-176545367(-)_1|3|1x0
Family	C2H2 ZF
Species	Unknown
Pos	A	C	G	T
1	0.246416	0.229345	0.134249	0.389989
2	0.0740243	0.615469	0.0901015	0.220405
3	0.0250231	0.01835	0.917499	0.0391281
4	0.25	0.25	0.25	0.25


TF	Unknown
TF Name	Unknown
Gene	CM000995.3_176608673-176609090(-)_1
Motif	CM000995.3_176608673-176609090(-)_1|1|1x0
Family	C2H2 ZF
Species	Unknown
Pos	A	C	G	T
1	0.391104	0.292351	0.158529	0.158016
2	0.505352	0.171594	0.159983	0.163071
3	0.460073	0.202502	0.160153	0.177271
4	0.224384	0.161463	0.227298	0.386855
5	0.0737536	0.710808	0.091508	0.123931
6	0.0806409	0.0788695	0.692853	0.147636
7	0.44648	0.240107	0.116579	0.196834
8	0.0932301	0.0846573	0.73588	0.0862324
9	0.804579	0.0642	0.0677656	0.0634552
10	0.367844	0.296254	0.10254	0.233362
11	0.67696	0.139137	0.10162	0.082282
12	0.0187362	0.0231363	0.93681	0.021318
13	0.25	0.25	0.25	0.25


TF	Unknown
TF Name	Unknown
Gene	CM000995.3_176642703-176643666(-)_1
Motif	CM000995.3_176642703-176643666(-)_1|1|1x0
Family	C2H2 ZF
Species	Unknown
Pos	A	C	G	T
1	0.352558	0.111288	0.134841	0.401313
2	0.0279658	0.873369	0.0356229	0.0630423
3	0.022346	0.0181764	0.908817	0.0506603
4	0.292433	0.121314	0.218489	0.367764
5	0.0264785	0.874155	0.0237954	0.0755715
6	0.0626748	0.0499463	0.188807	0.698572
7	0.25	0.25	0.25	0.25


TF	Unknown
TF Name	Unknown
Gene	CM000995.3_176642703-176643666(-)_1
Motif	CM000995.3_176642703-176643666(-)_1|2|1x0
Family	C2H2 ZF
Species	Unknown
Pos	A	C	G	T
1	0.0276205	0.0226469	0.93111	0.0186222
2	0.902962	0.0357934	0.0338433	0.0274011
3	0.087428	0.115444	0.0587838	0.738344
4	0.267022	0.164256	0.0942019	0.47452
5	0.074655	0.0628298	0.783612	0.0789028
6	0.0646876	0.0490511	0.83319	0.0530714
7	0.319253	0.12887	0.132059	0.419818
8	0.757166	0.0500934	0.117798	0.0749419
9	0.0858801	0.102764	0.706556	0.1048
10	0.254113	0.184981	0.235468	0.325438
11	0.0919306	0.626121	0.106584	0.175365
12	0.0603263	0.0587667	0.783995	0.0969115
13	0.25	0.25	0.25	0.25


TF	Unknown
TF Name	Unknown
Gene	CM000995.3_176702897-176704577(+)_1
Motif	CM000995.3_176702897-176704577(+)_1|1|1x0
Family	C2H2 ZF
Species	Unknown
Pos	A	C	G	T
1	0.463287	0.236983	0.108547	0.191183
2	0.082339	0.074188	0.767792	0.0756808
3	0.83451	0.0543014	0.0575678	0.053621
4	0.463287	0.236983	0.108547	0.191183
5	0.082339	0.074188	0.767792	0.0756808
6	0.83451	0.0543014	0.0575678	0.053621
7	0.426888	0.226093	0.240336	0.106683
8	0.122722	0.43507	0.0871004	0.355108
9	0.0868488	0.0881293	0.176979	0.648043
10	0.426657	0.169486	0.217725	0.186132
11	0.16858	0.436611	0.113555	0.281254
12	0.110999	0.631824	0.131206	0.125971
13	0.299564	0.105272	0.334084	0.261081
14	0.10658	0.151188	0.635088	0.107144
15	0.150145	0.102765	0.0752399	0.67185
16	0.148292	0.0994503	0.238374	0.513883
17	0.0577605	0.805698	0.0798721	0.0566693
18	0.0187425	0.0219932	0.937123	0.0221417
19	0.463287	0.236983	0.108547	0.191183
20	0.082339	0.074188	0.767792	0.0756808
21	0.83451	0.0543014	0.0575678	0.053621
22	0.464083	0.119148	0.163078	0.253691
23	0.0699732	0.824978	0.0450086	0.0600402
24	0.0705356	0.0505474	0.762056	0.116861
25	0.463287	0.236983	0.108547	0.191183
26	0.082339	0.074188	0.767792	0.0756808
27	0.83451	0.0543014	0.0575678	0.053621
28	0.496441	0.171993	0.196901	0.134664
29	0.0862461	0.385559	0.0909602	0.437234
30	0.0812503	0.0476269	0.779366	0.0917564
31	0.287443	0.204123	0.123533	0.384901
32	0.0997726	0.125702	0.631497	0.143028
33	0.0573357	0.0510737	0.837517	0.0540734
34	0.11987	0.0651695	0.732854	0.082106
35	0.156927	0.459246	0.115268	0.268558
36	0.0783461	0.0776995	0.340647	0.503307
37	0.426888	0.226093	0.240336	0.106683
38	0.122722	0.43507	0.0871004	0.355108
39	0.0868488	0.0881293	0.176979	0.648043
40	0.302282	0.135326	0.415608	0.146785
41	0.0972956	0.260297	0.12879	0.513617
42	0.0620967	0.0630933	0.812489	0.0623209
43	0.287443	0.204123	0.123533	0.384901
44	0.0997726	0.125702	0.631497	0.143028
45	0.0573357	0.0510737	0.837517	0.0540734
46	0.266429	0.218928	0.176806	0.337837
47	0.118595	0.0916222	0.559064	0.230718
48	0.0575403	0.0602766	0.822734	0.0594489
49	0.279491	0.135047	0.3873	0.198162
50	0.237922	0.160503	0.132304	0.469272
51	0.153567	0.113931	0.173805	0.558698
52	0.25	0.25	0.25	0.25


TF	Unknown
TF Name	Unknown
Gene	CM000995.3_176745975-176747181(-)_1
Motif	CM000995.3_176745975-176747181(-)_1|1|1x0
Family	C2H2 ZF
Species	Unknown
Pos	A	C	G	T
1	0.594858	0.136627	0.211676	0.0568395
2	0.0696279	0.654952	0.0478084	0.227612
3	0.0210736	0.0187265	0.0238773	0.936323
4	0.291053	0.186304	0.096817	0.425826
5	0.0665435	0.0899233	0.737129	0.106405
6	0.0279847	0.024069	0.922019	0.0259276
7	0.139281	0.0814654	0.141965	0.637289
8	0.0911419	0.650427	0.13056	0.127871
9	0.093012	0.170356	0.469989	0.266644
10	0.25	0.25	0.25	0.25


TF	Unknown
TF Name	Unknown
Gene	CM000995.3_176745975-176747181(-)_1
Motif	CM000995.3_176745975-176747181(-)_1|2|1x0
Family	C2H2 ZF
Species	Unknown
Pos	A	C	G	T
1	0.594858	0.136627	0.211676	0.0568395
2	0.0696279	0.654952	0.0478084	0.227612
3	0.0210736	0.0187265	0.0238773	0.936323
4	0.25	0.25	0.25	0.25


TF	Unknown
TF Name	Unknown
Gene	CM000995.3_176745975-176747181(-)_1
Motif	CM000995.3_176745975-176747181(-)_1|3|1x0
Family	C2H2 ZF
Species	Unknown
Pos	A	C	G	T
1	0.594858	0.136627	0.211676	0.0568395
2	0.0696279	0.654952	0.0478084	0.227612
3	0.0210736	0.0187265	0.0238773	0.936323
4	0.25	0.25	0.25	0.25


TF	Unknown
TF Name	Unknown
Gene	CM000995.3_176745975-176747181(-)_1
Motif	CM000995.3_176745975-176747181(-)_1|4|1x0
Family	C2H2 ZF
Species	Unknown
Pos	A	C	G	T
1	0.246416	0.229345	0.134249	0.389989
2	0.0740243	0.615469	0.0901015	0.220405
3	0.0250231	0.01835	0.917499	0.0391281
4	0.25	0.25	0.25	0.25


TF	Unknown
TF Name	Unknown
Gene	CM000995.3_176777981-176778824(+)_1
Motif	CM000995.3_176777981-176778824(+)_1|1|1x0
Family	C2H2 ZF
Species	Unknown
Pos	A	C	G	T
1	0.470829	0.180114	0.114931	0.234126
2	0.0679073	0.105941	0.112264	0.713888
3	0.0235744	0.0186069	0.930346	0.027473
4	0.218286	0.1027	0.176082	0.502933
5	0.0934621	0.699433	0.138049	0.0690559
6	0.206043	0.37916	0.174211	0.240586
7	0.531566	0.221392	0.0798171	0.167225
8	0.0470409	0.041051	0.869774	0.0421336
9	0.920608	0.02592	0.0279757	0.0254965
10	0.531566	0.221392	0.0798171	0.167225
11	0.0470409	0.041051	0.869774	0.0421336
12	0.920608	0.02592	0.0279757	0.0254965
13	0.214325	0.144834	0.201625	0.439216
14	0.0520475	0.731894	0.0783971	0.137661
15	0.0332555	0.0333649	0.863363	0.070017
16	0.25	0.25	0.25	0.25


TF	Unknown
TF Name	Unknown
Gene	CM000995.3_176796153-176796888(-)_1
Motif	CM000995.3_176796153-176796888(-)_1|1|1x0
Family	C2H2 ZF
Species	Unknown
Pos	A	C	G	T
1	0.0248566	0.018706	0.935302	0.0211354
2	0.173253	0.454959	0.032548	0.33924
3	0.186323	0.196244	0.133715	0.483718
4	0.25	0.25	0.25	0.25


TF	Unknown
TF Name	Unknown
Gene	CM000995.3_176796153-176796888(-)_1
Motif	CM000995.3_176796153-176796888(-)_1|2|1x0
Family	C2H2 ZF
Species	Unknown
Pos	A	C	G	T
1	0.583344	0.122849	0.207084	0.086723
2	0.0519005	0.0323774	0.824148	0.0915745
3	0.922343	0.0184469	0.0384441	0.0207661
4	0.285369	0.104852	0.372555	0.237225
5	0.106212	0.0895077	0.126682	0.677598
6	0.0744714	0.0335252	0.0372162	0.854787
7	0.25	0.25	0.25	0.25


TF	Unknown
TF Name	Unknown
Gene	CM000995.3_176796153-176796888(-)_1
Motif	CM000995.3_176796153-176796888(-)_1|3|1x0
Family	C2H2 ZF
Species	Unknown
Pos	A	C	G	T
1	0.348892	0.219872	0.237635	0.193601
2	0.0831496	0.0173636	0.868177	0.0313094
3	0.645247	0.1187	0.176613	0.0594401
4	0.25	0.25	0.25	0.25


TF	Unknown
TF Name	Unknown
Gene	CM000995.3_176817399-176818107(-)_1
Motif	CM000995.3_176817399-176818107(-)_1|1|1x0
Family	C2H2 ZF
Species	Unknown
Pos	A	C	G	T
1	0.318316	0.179472	0.268552	0.23366
2	0.241813	0.169566	0.258517	0.330104
3	0.226909	0.281797	0.205742	0.285552
4	0.148292	0.0994503	0.238374	0.513883
5	0.0577605	0.805698	0.0798721	0.0566693
6	0.0187425	0.0219932	0.937123	0.0221417
7	0.417472	0.127937	0.190837	0.263754
8	0.121696	0.128584	0.628834	0.120887
9	0.131732	0.0860665	0.0950809	0.68712
10	0.22589	0.167353	0.215572	0.391185
11	0.0830863	0.628322	0.11368	0.174912
12	0.0630473	0.063206	0.762283	0.111464
13	0.25	0.25	0.25	0.25


TF	Unknown
TF Name	Unknown
Gene	CM000995.3_176832170-176833205(+)_1
Motif	CM000995.3_176832170-176833205(+)_1|1|1x0
Family	C2H2 ZF
Species	Unknown
Pos	A	C	G	T
1	0.594858	0.136627	0.211676	0.0568395
2	0.0696279	0.654952	0.0478084	0.227612
3	0.0210736	0.0187265	0.0238773	0.936323
4	0.376434	0.0900488	0.169824	0.363694
5	0.235111	0.225438	0.227991	0.31146
6	0.165396	0.149702	0.558462	0.12644
7	0.474476	0.178117	0.256272	0.0911354
8	0.110378	0.487073	0.0507102	0.351839
9	0.041548	0.0492926	0.0528413	0.856318
10	0.291053	0.186304	0.096817	0.425826
11	0.0665435	0.0899233	0.737129	0.106405
12	0.0279847	0.024069	0.922019	0.0259276
13	0.25	0.25	0.25	0.25


TF	Unknown
TF Name	Unknown
Gene	CM000995.3_176832170-176833205(+)_1
Motif	CM000995.3_176832170-176833205(+)_1|2|1x0
Family	C2H2 ZF
Species	Unknown
Pos	A	C	G	T
1	0.594858	0.136627	0.211676	0.0568395
2	0.0696279	0.654952	0.0478084	0.227612
3	0.0210736	0.0187265	0.0238773	0.936323
4	0.25	0.25	0.25	0.25


TF	Unknown
TF Name	Unknown
Gene	CM000995.3_176832170-176833205(+)_1
Motif	CM000995.3_176832170-176833205(+)_1|3|1x0
Family	C2H2 ZF
Species	Unknown
Pos	A	C	G	T
1	0.246416	0.229345	0.134249	0.389989
2	0.0740243	0.615469	0.0901015	0.220405
3	0.0250231	0.01835	0.917499	0.0391281
4	0.25	0.25	0.25	0.25


TF	Unknown
TF Name	Unknown
Gene	CM000995.3_176884768-176886196(-)_1
Motif	CM000995.3_176884768-176886196(-)_1|1|1x0
Family	C2H2 ZF
Species	Unknown
Pos	A	C	G	T
1	0.502747	0.228521	0.0912195	0.177512
2	0.0602091	0.0532617	0.832005	0.0545244
3	0.890554	0.0358087	0.0383554	0.0352815
4	0.0622463	0.0447357	0.079577	0.813441
5	0.0734844	0.692049	0.174287	0.0601802
6	0.232546	0.375569	0.186999	0.204886
7	0.0622463	0.0447357	0.079577	0.813441
8	0.0734844	0.692049	0.174287	0.0601802
9	0.232546	0.375569	0.186999	0.204886
10	0.320147	0.13238	0.29569	0.251783
11	0.435837	0.153163	0.173799	0.237201
12	0.105987	0.307457	0.277355	0.309201
13	0.514672	0.157312	0.179591	0.148426
14	0.187457	0.0655502	0.658957	0.0880358
15	0.896028	0.0369737	0.0365243	0.0304738
16	0.167247	0.214883	0.221203	0.396667
17	0.157072	0.117304	0.134536	0.591088
18	0.120561	0.113909	0.512264	0.253266
19	0.293622	0.236832	0.210066	0.259479
20	0.144017	0.366432	0.109341	0.38021
21	0.0867214	0.116225	0.376848	0.420205
22	0.304893	0.0891159	0.346624	0.259366
23	0.0856495	0.129217	0.698951	0.0861831
24	0.126416	0.0809333	0.0560887	0.736562
25	0.292437	0.115151	0.263971	0.328442
26	0.104705	0.76007	0.0630831	0.0721424
27	0.174023	0.218765	0.139408	0.467804
28	0.502747	0.228521	0.0912195	0.177512
29	0.0602091	0.0532617	0.832005	0.0545244
30	0.890554	0.0358087	0.0383554	0.0352815
31	0.252623	0.10499	0.350643	0.291744
32	0.206123	0.208562	0.298285	0.28703
33	0.289828	0.37009	0.180932	0.159151
34	0.438111	0.184407	0.193541	0.18394
35	0.0579809	0.0961068	0.0848465	0.761066
36	0.0202629	0.018715	0.935752	0.0252698
37	0.267858	0.212618	0.165366	0.354158
38	0.0988098	0.072944	0.612108	0.216138
39	0.0385479	0.0407129	0.880683	0.0400561
40	0.28089	0.119399	0.412264	0.187446
41	0.229675	0.144559	0.115173	0.510592
42	0.134621	0.0947575	0.155722	0.6149
43	0.25	0.25	0.25	0.25


TF	Unknown
TF Name	Unknown
Gene	CM000995.3_176956449-176957526(-)_1
Motif	CM000995.3_176956449-176957526(-)_1|1|1x0
Family	C2H2 ZF
Species	Unknown
Pos	A	C	G	T
1	0.334511	0.165353	0.271412	0.228723
2	0.238198	0.15396	0.258587	0.349254
3	0.221316	0.288866	0.19621	0.293608
4	0.514602	0.225683	0.086407	0.173308
5	0.0544962	0.0479404	0.848434	0.0491292
6	0.903912	0.0314107	0.0337496	0.0309274
7	0.28932	0.0971314	0.524614	0.088935
8	0.0299415	0.0620153	0.0429938	0.865049
9	0.0266143	0.0185887	0.929434	0.025363
10	0.211627	0.136667	0.215287	0.436419
11	0.0406105	0.824365	0.0540894	0.0809356
12	0.0462312	0.0448867	0.805624	0.103258
13	0.457857	0.106949	0.17487	0.260324
14	0.0943784	0.100988	0.711026	0.0936074
15	0.101178	0.0599498	0.0677608	0.771111
16	0.514602	0.225683	0.086407	0.173308
17	0.0544962	0.0479404	0.848434	0.0491292
18	0.903912	0.0314107	0.0337496	0.0309274
19	0.514602	0.225683	0.086407	0.173308
20	0.0544962	0.0479404	0.848434	0.0491292
21	0.903912	0.0314107	0.0337496	0.0309274
22	0.217385	0.150335	0.205241	0.427039
23	0.0588202	0.707789	0.0864849	0.146906
24	0.0393002	0.0394218	0.842087	0.0791909
25	0.25	0.25	0.25	0.25


TF	Unknown
TF Name	Unknown
Gene	CM000995.3_177006315-177007809(-)_1
Motif	CM000995.3_177006315-177007809(-)_1|1|1x0
Family	C2H2 ZF
Species	Unknown
Pos	A	C	G	T
1	0.320323	0.13444	0.287822	0.257415
2	0.149997	0.187802	0.158607	0.503594
3	0.0582268	0.0467274	0.84555	0.0494961
4	0.223926	0.250477	0.202938	0.322659
5	0.0901683	0.620687	0.116119	0.173026
6	0.0435393	0.0659635	0.792156	0.0983407
7	0.463287	0.236983	0.108547	0.191183
8	0.082339	0.074188	0.767792	0.0756808
9	0.83451	0.0543014	0.0575678	0.053621
10	0.274367	0.133966	0.391242	0.200425
11	0.0807778	0.678374	0.109376	0.131472
12	0.0488815	0.0415247	0.818109	0.0914846
13	0.183264	0.239913	0.19974	0.377083
14	0.0789026	0.619115	0.0856334	0.216349
15	0.0431661	0.0611221	0.773301	0.122411
16	0.463287	0.236983	0.108547	0.191183
17	0.082339	0.074188	0.767792	0.0756808
18	0.83451	0.0543014	0.0575678	0.053621
19	0.292357	0.14295	0.306426	0.258267
20	0.15134	0.340267	0.174308	0.334085
21	0.0593769	0.106578	0.763417	0.070628
22	0.292357	0.14295	0.306426	0.258267
23	0.15134	0.340267	0.174308	0.334085
24	0.0593769	0.106578	0.763417	0.070628
25	0.426657	0.169486	0.217725	0.186132
26	0.16858	0.436611	0.113555	0.281254
27	0.110999	0.631824	0.131206	0.125971
28	0.1178	0.116035	0.16869	0.597475
29	0.0453883	0.774827	0.0728337	0.10695
30	0.0593463	0.0626314	0.742466	0.135556
31	0.426657	0.169486	0.217725	0.186132
32	0.16858	0.436611	0.113555	0.281254
33	0.110999	0.631824	0.131206	0.125971
34	0.183264	0.239913	0.19974	0.377083
35	0.0789026	0.619115	0.0856334	0.216349
36	0.0431661	0.0611221	0.773301	0.122411
37	0.183264	0.239913	0.19974	0.377083
38	0.0789026	0.619115	0.0856334	0.216349
39	0.0431661	0.0611221	0.773301	0.122411
40	0.22142	0.155156	0.224529	0.398895
41	0.0641635	0.742404	0.0810066	0.112426
42	0.0708292	0.0691493	0.723865	0.136157
43	0.148292	0.0994503	0.238374	0.513883
44	0.0577605	0.805698	0.0798721	0.0566693
45	0.0187425	0.0219932	0.937123	0.0221417
46	0.25	0.25	0.25	0.25


TF	Unknown
TF Name	Unknown
Gene	CM000995.3_177078919-177079927(-)_1
Motif	CM000995.3_177078919-177079927(-)_1|1|1x0
Family	C2H2 ZF
Species	Unknown
Pos	A	C	G	T
1	0.37892	0.0861199	0.385954	0.149006
2	0.0548868	0.0241227	0.0180586	0.902932
3	0.158715	0.0417629	0.110822	0.6887
4	0.25	0.25	0.25	0.25


TF	Unknown
TF Name	Unknown
Gene	CM000995.3_177078919-177079927(-)_1
Motif	CM000995.3_177078919-177079927(-)_1|2|1x0
Family	C2H2 ZF
Species	Unknown
Pos	A	C	G	T
1	0.630332	0.225089	0.0850708	0.0595081
2	0.847995	0.0498883	0.0524196	0.0496968
3	0.822661	0.0704552	0.0501527	0.0567313
4	0.292787	0.103249	0.332387	0.271576
5	0.122756	0.225221	0.0739111	0.578112
6	0.0795467	0.0783822	0.287164	0.554907
7	0.111432	0.131867	0.157238	0.599463
8	0.0984336	0.662217	0.0803922	0.158957
9	0.0688751	0.279742	0.374641	0.276742
10	0.0391615	0.0262438	0.0527375	0.881857
11	0.0505731	0.765713	0.144012	0.0397021
12	0.226595	0.405049	0.173995	0.194361
13	0.520361	0.202547	0.208404	0.0686878
14	0.715945	0.0798452	0.0653322	0.138877
15	0.768397	0.0684268	0.0794132	0.0837625
16	0.557315	0.214378	0.0704528	0.157854
17	0.0372529	0.03211	0.897602	0.0330347
18	0.941183	0.019165	0.0208288	0.0188237
19	0.0391615	0.0262438	0.0527375	0.881857
20	0.0505731	0.765713	0.144012	0.0397021
21	0.226595	0.405049	0.173995	0.194361
22	0.25	0.25	0.25	0.25


TF	Unknown
TF Name	Unknown
Gene	CM000995.3_177112619-177113300(-)_1
Motif	CM000995.3_177112619-177113300(-)_1|1|1x0
Family	C2H2 ZF
Species	Unknown
Pos	A	C	G	T
1	0.0276205	0.0226469	0.93111	0.0186222
2	0.902962	0.0357934	0.0338433	0.0274011
3	0.087428	0.115444	0.0587838	0.738344
4	0.267022	0.164256	0.0942019	0.47452
5	0.074655	0.0628298	0.783612	0.0789028
6	0.0646876	0.0490511	0.83319	0.0530714
7	0.319253	0.12887	0.132059	0.419818
8	0.757166	0.0500934	0.117798	0.0749419
9	0.0858801	0.102764	0.706556	0.1048
10	0.25	0.25	0.25	0.25


TF	Unknown
TF Name	Unknown
Gene	CM000995.3_177166523-177167993(+)_1
Motif	CM000995.3_177166523-177167993(+)_1|1|1x0
Family	C2H2 ZF
Species	Unknown
Pos	A	C	G	T
1	0.432898	0.269928	0.154433	0.142742
2	0.0544645	0.126848	0.0700958	0.748592
3	0.0264615	0.0186061	0.930307	0.0246252
4	0.25	0.25	0.25	0.25


TF	Unknown
TF Name	Unknown
Gene	CM000995.3_177166523-177167993(+)_1
Motif	CM000995.3_177166523-177167993(+)_1|2|1x0
Family	C2H2 ZF
Species	Unknown
Pos	A	C	G	T
1	0.497262	0.173242	0.237103	0.0923936
2	0.110049	0.548677	0.0840529	0.257221
3	0.0549938	0.0505307	0.0601446	0.834331
4	0.497262	0.173242	0.237103	0.0923936
5	0.110049	0.548677	0.0840529	0.257221
6	0.0549938	0.0505307	0.0601446	0.834331
7	0.497262	0.173242	0.237103	0.0923936
8	0.110049	0.548677	0.0840529	0.257221
9	0.0549938	0.0505307	0.0601446	0.834331
10	0.420832	0.200134	0.245152	0.133882
11	0.182173	0.170111	0.0959816	0.551735
12	0.751795	0.0971175	0.0771793	0.0739084
13	0.319792	0.433369	0.155771	0.0910688
14	0.115483	0.355079	0.111072	0.418366
15	0.864649	0.0421111	0.0480313	0.0452091
16	0.324717	0.172238	0.267877	0.235167
17	0.174985	0.200859	0.12937	0.494786
18	0.127381	0.0885588	0.710233	0.0738271
19	0.795946	0.132014	0.0390189	0.0330209
20	0.0317967	0.699954	0.0298851	0.238364
21	0.921617	0.0184323	0.0259786	0.0339719
22	0.344882	0.123709	0.194934	0.336475
23	0.239702	0.232591	0.234476	0.293232
24	0.194247	0.18085	0.464672	0.160232
25	0.497262	0.173242	0.237103	0.0923936
26	0.110049	0.548677	0.0840529	0.257221
27	0.0549938	0.0505307	0.0601446	0.834331
28	0.392676	0.247423	0.225794	0.134106
29	0.108134	0.0916483	0.0844738	0.715743
30	0.811782	0.0595092	0.060936	0.0677732
31	0.316079	0.37053	0.237351	0.0760397
32	0.2904	0.0935661	0.197075	0.418959
33	0.0719053	0.0379777	0.846149	0.0439681
34	0.286188	0.207862	0.130022	0.375929
35	0.108149	0.1342	0.606247	0.151405
36	0.0662746	0.0594873	0.811493	0.062745
37	0.176399	0.120101	0.178829	0.524672
38	0.130568	0.534063	0.168935	0.166434
39	0.12716	0.196215	0.406105	0.27052
40	0.413863	0.1747	0.220756	0.19068
41	0.174302	0.424028	0.120502	0.281168
42	0.119456	0.606441	0.139658	0.134445
43	0.25	0.25	0.25	0.25


TF	Unknown
TF Name	Unknown
Gene	CM000995.3_177200214-177201261(+)_1
Motif	CM000995.3_177200214-177201261(+)_1|1|1x0
Family	C2H2 ZF
Species	Unknown
Pos	A	C	G	T
1	0.269232	0.201704	0.147311	0.381753
2	0.0708008	0.0484431	0.692364	0.188392
3	0.0188254	0.0201565	0.941267	0.0197508
4	0.245932	0.132101	0.254336	0.367632
5	0.131863	0.644826	0.0824783	0.140833
6	0.127632	0.107925	0.344149	0.420294
7	0.25	0.25	0.25	0.25


TF	Unknown
TF Name	Unknown
Gene	CM000995.3_177200214-177201261(+)_1
Motif	CM000995.3_177200214-177201261(+)_1|2|1x0
Family	C2H2 ZF
Species	Unknown
Pos	A	C	G	T
1	0.44612	0.282882	0.201749	0.0692495
2	0.0188746	0.0300245	0.018649	0.932452
3	0.935787	0.0191078	0.0206245	0.0244811
4	0.165856	0.233662	0.185059	0.415424
5	0.0513454	0.706339	0.0569826	0.185333
6	0.0219027	0.0340974	0.861483	0.0825171
7	0.480382	0.148378	0.204075	0.167165
8	0.145355	0.487924	0.0879147	0.278807
9	0.0796465	0.728256	0.0985365	0.0935608
10	0.0522604	0.0365562	0.068169	0.843014
11	0.0638227	0.722288	0.16247	0.0514194
12	0.230331	0.386891	0.181939	0.20084
13	0.268447	0.209092	0.159309	0.363152
14	0.0889244	0.0640342	0.639645	0.207397
15	0.0306512	0.0325179	0.90488	0.0319507
16	0.454319	0.205705	0.229359	0.110617
17	0.231619	0.128892	0.102987	0.536502
18	0.815466	0.0683457	0.0633048	0.0528835
19	0.524083	0.223318	0.0826815	0.169918
20	0.050227	0.0439873	0.860669	0.0451167
21	0.913577	0.0282312	0.0304096	0.0277818
22	0.25	0.25	0.25	0.25


TF	Unknown
TF Name	Unknown
Gene	CM000995.3_177260999-177262211(-)_1
Motif	CM000995.3_177260999-177262211(-)_1|1|1x0
Family	C2H2 ZF
Species	Unknown
Pos	A	C	G	T
1	0.344734	0.156895	0.272935	0.225437
2	0.235641	0.14471	0.258287	0.361361
3	0.217765	0.293249	0.190355	0.298631
4	0.548525	0.270775	0.137273	0.0434272
5	0.0410438	0.306082	0.0369542	0.61592
6	0.941737	0.0188347	0.0196765	0.0197519
7	0.0773843	0.0757954	0.12673	0.72009
8	0.0180316	0.888906	0.0345293	0.0585327
9	0.0267717	0.0288283	0.861133	0.0832671
10	0.208288	0.102694	0.405416	0.283603
11	0.0573493	0.853838	0.0435778	0.0452351
12	0.191479	0.475443	0.088288	0.24479
13	0.546207	0.217477	0.0744005	0.161915
14	0.0412582	0.0357535	0.886243	0.0367454
15	0.932955	0.0218645	0.0236913	0.021489
16	0.546207	0.217477	0.0744005	0.161915
17	0.0412582	0.0357535	0.886243	0.0367454
18	0.932955	0.0218645	0.0236913	0.021489
19	0.483024	0.0951408	0.164794	0.257041
20	0.0792651	0.0854925	0.7567	0.078542
21	0.0842693	0.0469592	0.0538454	0.814926
22	0.546207	0.217477	0.0744005	0.161915
23	0.0412582	0.0357535	0.886243	0.0367454
24	0.932955	0.0218645	0.0236913	0.021489
25	0.208288	0.102694	0.405416	0.283603
26	0.0573493	0.853838	0.0435778	0.0452351
27	0.191479	0.475443	0.088288	0.24479
28	0.211579	0.140127	0.198418	0.449876
29	0.0466698	0.751773	0.0717925	0.129765
30	0.0286677	0.0287669	0.879853	0.062712
31	0.25	0.25	0.25	0.25


TF	Unknown
TF Name	Unknown
Gene	CM000995.3_177377607-177378569(+)_1
Motif	CM000995.3_177377607-177378569(+)_1|1|1x0
Family	C2H2 ZF
Species	Unknown
Pos	A	C	G	T
1	0.352558	0.111288	0.134841	0.401313
2	0.0279658	0.873369	0.0356229	0.0630423
3	0.022346	0.0181764	0.908817	0.0506603
4	0.292433	0.121314	0.218489	0.367764
5	0.0264785	0.874155	0.0237954	0.0755715
6	0.0626748	0.0499463	0.188807	0.698572
7	0.25	0.25	0.25	0.25


TF	Unknown
TF Name	Unknown
Gene	CM000995.3_177411254-177412262(+)_1
Motif	CM000995.3_177411254-177412262(+)_1|1|1x0
Family	C2H2 ZF
Species	Unknown
Pos	A	C	G	T
1	0.261263	0.0436405	0.58299	0.112106
2	0.144215	0.0547526	0.0340375	0.766995
3	0.0372824	0.0178855	0.0505573	0.894275
4	0.25	0.25	0.25	0.25


TF	Unknown
TF Name	Unknown
Gene	CM000995.3_177411254-177412262(+)_1
Motif	CM000995.3_177411254-177412262(+)_1|2|1x0
Family	C2H2 ZF
Species	Unknown
Pos	A	C	G	T
1	0.630332	0.225089	0.0850708	0.0595081
2	0.847995	0.0498883	0.0524196	0.0496968
3	0.822661	0.0704552	0.0501527	0.0567313
4	0.392938	0.156044	0.189609	0.261409
5	0.103673	0.387305	0.0707391	0.438284
6	0.042069	0.0729634	0.331581	0.553387
7	0.111432	0.131867	0.157238	0.599463
8	0.0984336	0.662217	0.0803922	0.158957
9	0.0688751	0.279742	0.374641	0.276742
10	0.0391615	0.0262438	0.0527375	0.881857
11	0.0505731	0.765713	0.144012	0.0397021
12	0.226595	0.405049	0.173995	0.194361
13	0.520361	0.202547	0.208404	0.0686878
14	0.715945	0.0798452	0.0653322	0.138877
15	0.768397	0.0684268	0.0794132	0.0837625
16	0.557315	0.214378	0.0704528	0.157854
17	0.0372529	0.03211	0.897602	0.0330347
18	0.941183	0.019165	0.0208288	0.0188237
19	0.0391615	0.0262438	0.0527375	0.881857
20	0.0505731	0.765713	0.144012	0.0397021
21	0.226595	0.405049	0.173995	0.194361
22	0.25	0.25	0.25	0.25


TF	Unknown
TF Name	Unknown
Gene	CM000995.3_177473586-177475014(-)_1
Motif	CM000995.3_177473586-177475014(-)_1|1|1x0
Family	C2H2 ZF
Species	Unknown
Pos	A	C	G	T
1	0.513499	0.225953	0.0868472	0.173701
2	0.0550098	0.0484172	0.84696	0.0496129
3	0.902731	0.0317994	0.0341574	0.0313121
4	0.0570537	0.0404499	0.0736802	0.828816
5	0.0685	0.707515	0.168346	0.0556388
6	0.231447	0.381245	0.184452	0.202857
7	0.400781	0.129484	0.281009	0.188726
8	0.136757	0.117895	0.136924	0.608424
9	0.0299306	0.0582074	0.853781	0.0580804
10	0.655926	0.112256	0.0508417	0.180977
11	0.028442	0.919662	0.0183932	0.0335031
12	0.0550565	0.0327767	0.830533	0.081634
13	0.323075	0.228012	0.241782	0.207131
14	0.130568	0.0400338	0.766928	0.0624706
15	0.549437	0.153093	0.206637	0.0908334
16	0.295478	0.236229	0.208499	0.259793
17	0.140007	0.370195	0.105098	0.384699
18	0.082347	0.111701	0.380155	0.425797
19	0.295478	0.236229	0.208499	0.259793
20	0.140007	0.370195	0.105098	0.384699
21	0.082347	0.111701	0.380155	0.425797
22	0.456984	0.107376	0.175218	0.260423
23	0.0949305	0.101551	0.70936	0.0941582
24	0.101797	0.0604445	0.0682861	0.769473
25	0.21185	0.137053	0.215498	0.435599
26	0.0410323	0.822832	0.0545878	0.081548
27	0.0466794	0.0453272	0.804073	0.10392
28	0.513499	0.225953	0.0868472	0.173701
29	0.0550098	0.0484172	0.84696	0.0496129
30	0.902731	0.0317994	0.0341574	0.0313121
31	0.251924	0.100982	0.354426	0.292667
32	0.204362	0.206881	0.300272	0.288485
33	0.290878	0.37519	0.178099	0.155833
34	0.217579	0.150694	0.205472	0.426254
35	0.0592811	0.706183	0.0870265	0.147509
36	0.0397217	0.0398442	0.840621	0.0798135
37	0.268171	0.210852	0.162304	0.358673
38	0.0937555	0.0683533	0.626092	0.211799
39	0.0343795	0.0363921	0.893447	0.0357811
40	0.281076	0.115343	0.419108	0.184473
41	0.22715	0.140269	0.110715	0.521866
42	0.129535	0.0898687	0.150739	0.629857
43	0.25	0.25	0.25	0.25


TF	Unknown
TF Name	Unknown
Gene	CM000995.3_177494671-177495860(-)_1
Motif	CM000995.3_177494671-177495860(-)_1|1|1x0
Family	C2H2 ZF
Species	Unknown
Pos	A	C	G	T
1	0.352558	0.111288	0.134841	0.401313
2	0.0279658	0.873369	0.0356229	0.0630423
3	0.022346	0.0181764	0.908817	0.0506603
4	0.292433	0.121314	0.218489	0.367764
5	0.0264785	0.874155	0.0237954	0.0755715
6	0.0626748	0.0499463	0.188807	0.698572
7	0.25	0.25	0.25	0.25


TF	Unknown
TF Name	Unknown
Gene	CM000995.3_177547534-177548907(+)_1
Motif	CM000995.3_177547534-177548907(+)_1|1|1x0
Family	C2H2 ZF
Species	Unknown
Pos	A	C	G	T
1	0.327509	0.146506	0.167503	0.358482
2	0.0667578	0.736507	0.0790361	0.117699
3	0.0591694	0.0512299	0.784867	0.104734
4	0.557624	0.150755	0.222502	0.0691194
5	0.0838926	0.61555	0.0600539	0.240504
6	0.0310589	0.0279632	0.0347073	0.906271
7	0.557624	0.150755	0.222502	0.0691194
8	0.0838926	0.61555	0.0600539	0.240504
9	0.0310589	0.0279632	0.0347073	0.906271
10	0.464941	0.184917	0.23784	0.112302
11	0.158135	0.145251	0.0714165	0.625198
12	0.837088	0.0661005	0.0497056	0.0471059
13	0.43183	0.207775	0.225975	0.13442
14	0.0658586	0.145793	0.0804829	0.707865
15	0.0191984	0.0188271	0.941353	0.0206216
16	0.289773	0.194886	0.108897	0.406445
17	0.0812313	0.106169	0.689294	0.123306
18	0.0397214	0.0347389	0.888425	0.0371142
19	0.153759	0.0954412	0.15639	0.59441
20	0.105624	0.606248	0.145396	0.142731
21	0.105416	0.18055	0.445124	0.26891
22	0.457874	0.157071	0.209969	0.175086
23	0.154919	0.466719	0.0980031	0.280359
24	0.0919495	0.689964	0.111615	0.106471
25	0.25	0.25	0.25	0.25


TF	Unknown
TF Name	Unknown
Gene	CM000995.3_177587332-177588928(-)_1
Motif	CM000995.3_177587332-177588928(-)_1|1|1x0
Family	C2H2 ZF
Species	Unknown
Pos	A	C	G	T
1	0.557315	0.214378	0.0704528	0.157854
2	0.0372529	0.03211	0.897602	0.0330347
3	0.941183	0.019165	0.0208288	0.0188237
4	0.212054	0.0931687	0.167751	0.527026
5	0.0817481	0.73439	0.125098	0.0587643
6	0.201537	0.391978	0.167826	0.238659
7	0.209429	0.13658	0.195929	0.458062
8	0.0428678	0.76627	0.0670159	0.123846
9	0.0255452	0.0256369	0.891274	0.0575437
10	0.269103	0.203412	0.150008	0.377477
11	0.074693	0.0517086	0.680766	0.192833
12	0.0210851	0.0225285	0.934298	0.0220888
13	0.280967	0.099646	0.447277	0.17211
14	0.21567	0.123069	0.093446	0.567816
15	0.109329	0.0714411	0.130424	0.688806
16	0.25	0.25	0.25	0.25


TF	Unknown
TF Name	Unknown
Gene	CM000995.3_177587332-177588928(-)_1
Motif	CM000995.3_177587332-177588928(-)_1|2|1x0
Family	C2H2 ZF
Species	Unknown
Pos	A	C	G	T
1	0.513499	0.225953	0.0868472	0.173701
2	0.0550098	0.0484172	0.84696	0.0496129
3	0.902731	0.0317994	0.0341574	0.0313121
4	0.0570537	0.0404499	0.0736802	0.828816
5	0.0685	0.707515	0.168346	0.0556388
6	0.231447	0.381245	0.184452	0.202857
7	0.322784	0.128704	0.297153	0.251359
8	0.444179	0.149515	0.170546	0.23576
9	0.102016	0.309204	0.27775	0.31103
10	0.272939	0.115022	0.238291	0.373748
11	0.206919	0.0916185	0.581565	0.119898
12	0.288263	0.20705	0.175832	0.328854
13	0.400781	0.129484	0.281009	0.188726
14	0.136757	0.117895	0.136924	0.608424
15	0.0299306	0.0582074	0.853781	0.0580804
16	0.655926	0.112256	0.0508417	0.180977
17	0.028442	0.919662	0.0183932	0.0335031
18	0.0550565	0.0327767	0.830533	0.081634
19	0.323075	0.228012	0.241782	0.207131
20	0.130568	0.0400338	0.766928	0.0624706
21	0.549437	0.153093	0.206637	0.0908334
22	0.295478	0.236229	0.208499	0.259793
23	0.140007	0.370195	0.105098	0.384699
24	0.082347	0.111701	0.380155	0.425797
25	0.295478	0.236229	0.208499	0.259793
26	0.140007	0.370195	0.105098	0.384699
27	0.082347	0.111701	0.380155	0.425797
28	0.456984	0.107376	0.175218	0.260423
29	0.0949305	0.101551	0.70936	0.0941582
30	0.101797	0.0604445	0.0682861	0.769473
31	0.25	0.25	0.25	0.25


TF	Unknown
TF Name	Unknown
Gene	CM000995.3_177622329-177623040(-)_1
Motif	CM000995.3_177622329-177623040(-)_1|1|1x0
Family	C2H2 ZF
Species	Unknown
Pos	A	C	G	T
1	0.352558	0.111288	0.134841	0.401313
2	0.0279658	0.873369	0.0356229	0.0630423
3	0.022346	0.0181764	0.908817	0.0506603
4	0.292433	0.121314	0.218489	0.367764
5	0.0264785	0.874155	0.0237954	0.0755715
6	0.0626748	0.0499463	0.188807	0.698572
7	0.25	0.25	0.25	0.25


TF	Unknown
TF Name	Unknown
Gene	CM000995.3_177622329-177623040(-)_1
Motif	CM000995.3_177622329-177623040(-)_1|2|1x0
Family	C2H2 ZF
Species	Unknown
Pos	A	C	G	T
1	0.0276205	0.0226469	0.93111	0.0186222
2	0.902962	0.0357934	0.0338433	0.0274011
3	0.087428	0.115444	0.0587838	0.738344
4	0.319253	0.12887	0.132059	0.419818
5	0.757166	0.0500934	0.117798	0.0749419
6	0.0858801	0.102764	0.706556	0.1048
7	0.25	0.25	0.25	0.25


TF	Unknown
TF Name	Unknown
Gene	CM000995.3_177674498-177675812(+)_1
Motif	CM000995.3_177674498-177675812(+)_1|1|1x0
Family	C2H2 ZF
Species	Unknown
Pos	A	C	G	T
1	0.432898	0.269928	0.154433	0.142742
2	0.0544645	0.126848	0.0700958	0.748592
3	0.0264615	0.0186061	0.930307	0.0246252
4	0.25	0.25	0.25	0.25


TF	Unknown
TF Name	Unknown
Gene	CM000995.3_177674498-177675812(+)_1
Motif	CM000995.3_177674498-177675812(+)_1|2|1x0
Family	C2H2 ZF
Species	Unknown
Pos	A	C	G	T
1	0.288797	0.199272	0.115615	0.396316
2	0.0896645	0.115181	0.662668	0.132486
3	0.0473524	0.0417729	0.866436	0.0444389
4	0.267167	0.215943	0.171293	0.345597
5	0.108896	0.0823247	0.584751	0.224028
6	0.0476957	0.0501592	0.852732	0.0494129
7	0.104772	0.0384124	0.811541	0.0452746
8	0.0703847	0.684293	0.075542	0.16978
9	0.0521526	0.845582	0.038796	0.0634692
10	0.0731222	0.0539302	0.0916989	0.781249
11	0.0836943	0.661171	0.185512	0.0696228
12	0.234559	0.364854	0.191867	0.208721
13	0.0731222	0.0539302	0.0916989	0.781249
14	0.0836943	0.661171	0.185512	0.0696228
15	0.234559	0.364854	0.191867	0.208721
16	0.0250759	0.0186311	0.931557	0.0247363
17	0.248491	0.0518427	0.646123	0.0535434
18	0.20731	0.147614	0.130651	0.514425
19	0.462998	0.182392	0.250341	0.104268
20	0.156484	0.428104	0.0751892	0.340223
21	0.0770586	0.0502687	0.0512958	0.821377
22	0.37081	0.198595	0.201972	0.228623
23	0.0738079	0.119171	0.655073	0.151949
24	0.0715995	0.0647099	0.799997	0.0636935
25	0.354786	0.168143	0.178468	0.298603
26	0.121425	0.0946179	0.676408	0.107549
27	0.0818258	0.0509925	0.101927	0.765255
28	0.354786	0.168143	0.178468	0.298603
29	0.121425	0.0946179	0.676408	0.107549
30	0.0818258	0.0509925	0.101927	0.765255
31	0.399622	0.219605	0.226199	0.154574
32	0.14584	0.0576233	0.659351	0.137186
33	0.84598	0.0465823	0.0549671	0.052471
34	0.397747	0.175803	0.234198	0.192252
35	0.243228	0.343383	0.0948982	0.318491
36	0.122915	0.598105	0.136348	0.142632
37	0.25	0.25	0.25	0.25


TF	Unknown
TF Name	Unknown
Gene	CM000995.3_177709490-177710318(-)_1
Motif	CM000995.3_177709490-177710318(-)_1|1|1x0
Family	C2H2 ZF
Species	Unknown
Pos	A	C	G	T
1	0.236699	0.142025	0.204637	0.416639
2	0.142309	0.556411	0.18535	0.11593
3	0.221492	0.334804	0.19769	0.246014
4	0.385577	0.156609	0.247992	0.209821
5	0.188071	0.295431	0.144949	0.371549
6	0.146027	0.613807	0.102667	0.137499
7	0.28514	0.210607	0.135025	0.369228
8	0.11464	0.140651	0.587028	0.157682
9	0.0735967	0.0664353	0.79009	0.0698777
10	0.388319	0.0967524	0.364672	0.150256
11	0.0791005	0.778735	0.0938235	0.0483407
12	0.0204537	0.0187794	0.938968	0.0217992
13	0.446647	0.292059	0.128559	0.132735
14	0.785842	0.0736108	0.067625	0.072922
15	0.740518	0.101825	0.0711922	0.0864649
16	0.225931	0.164917	0.228737	0.380415
17	0.0793253	0.69285	0.0975031	0.130322
18	0.0862978	0.0844836	0.675322	0.153897
19	0.233925	0.166215	0.204296	0.395564
20	0.130221	0.473389	0.203262	0.193128
21	0.0718804	0.103062	0.67804	0.147018
22	0.25	0.25	0.25	0.25


TF	Unknown
TF Name	Unknown
Gene	CM000995.3_181588294-181590007(-)_1
Motif	CM000995.3_181588294-181590007(-)_1|1|1x0
Family	C2H2 ZF
Species	Unknown
Pos	A	C	G	T
1	0.228999	0.135024	0.248565	0.387412
2	0.5215	0.134905	0.235733	0.107862
3	0.160743	0.386314	0.211265	0.241679
4	0.458043	0.193072	0.186755	0.16213
5	0.0811159	0.101297	0.10905	0.708537
6	0.0262305	0.018363	0.0372557	0.918151
7	0.513242	0.232332	0.185404	0.0690215
8	0.0714155	0.390388	0.0756795	0.462517
9	0.0300404	0.0245754	0.0525178	0.892866
10	0.0580349	0.0345766	0.859938	0.04745
11	0.298362	0.147527	0.488702	0.0654092
12	0.0270917	0.0478558	0.894889	0.0301633
13	0.235011	0.244053	0.11189	0.409046
14	0.151732	0.05941	0.673938	0.114921
15	0.229709	0.179125	0.344057	0.247108
16	0.415461	0.17304	0.253736	0.157762
17	0.0868481	0.310124	0.120772	0.482255
18	0.0427339	0.0351169	0.0468356	0.875314
19	0.25	0.25	0.25	0.25


TF	Unknown
TF Name	Unknown
Gene	CM000995.3_181588294-181590007(-)_1
Motif	CM000995.3_181588294-181590007(-)_1|2|1x0
Family	C2H2 ZF
Species	Unknown
Pos	A	C	G	T
1	0.335759	0.256545	0.260838	0.146858
2	0.215419	0.427397	0.0817333	0.275451
3	0.304089	0.250374	0.209831	0.235706
4	0.0297283	0.0204609	0.931187	0.0186237
5	0.791588	0.0378397	0.143502	0.02707
6	0.58726	0.0456053	0.0925182	0.274617
7	0.250711	0.205482	0.0735786	0.470228
8	0.0595219	0.0587482	0.81959	0.0621398
9	0.0608362	0.0376119	0.858886	0.042666
10	0.382303	0.187604	0.256067	0.174026
11	0.109296	0.307531	0.14289	0.440283
12	0.0686454	0.0585217	0.0739542	0.798879
13	0.25	0.25	0.25	0.25


TF	Unknown
TF Name	Unknown
Gene	CM000995.3_181588294-181590007(-)_1
Motif	CM000995.3_181588294-181590007(-)_1|3|1x0
Family	C2H2 ZF
Species	Unknown
Pos	A	C	G	T
1	0.316529	0.124941	0.0909573	0.467573
2	0.0431693	0.893933	0.0178787	0.0450185
3	0.804864	0.0225335	0.0447924	0.127811
4	0.866412	0.0304454	0.0298952	0.0732477
5	0.723699	0.109596	0.0604454	0.106259
6	0.202961	0.300842	0.188334	0.307863
7	0.485957	0.123301	0.186111	0.204631
8	0.561884	0.0747471	0.124157	0.239212
9	0.157813	0.240715	0.283772	0.3177
10	0.25	0.25	0.25	0.25


TF	Unknown
TF Name	Unknown
Gene	CM000996.3_5306754-5309361(+)_1
Motif	CM000996.3_5306754-5309361(+)_1|1|1x0
Family	C2H2 ZF
Species	Unknown
Pos	A	C	G	T
1	0.329327	0.157335	0.252186	0.261151
2	0.0897637	0.0324059	0.135748	0.742083
3	0.0126563	0.300128	0.0544019	0.632813
4	0.25	0.25	0.25	0.25


TF	Unknown
TF Name	Unknown
Gene	CM000996.3_5306754-5309361(+)_1
Motif	CM000996.3_5306754-5309361(+)_1|2|1x0
Family	C2H2 ZF
Species	Unknown
Pos	A	C	G	T
1	0.0222276	0.195397	0.516967	0.265409
2	0.0732577	0.016104	0.105439	0.8052
3	0.0311791	0.867991	0.0404375	0.0603923
4	0.25	0.25	0.25	0.25


TF	Unknown
TF Name	Unknown
Gene	CM000996.3_5306754-5309361(+)_1
Motif	CM000996.3_5306754-5309361(+)_1|3|1x0
Family	C2H2 ZF
Species	Unknown
Pos	A	C	G	T
1	0.318119	0.215867	0.192282	0.273732
2	0.167894	0.326924	0.115512	0.38967
3	0.0187489	0.0197392	0.0240696	0.937442
4	0.25	0.25	0.25	0.25


TF	Unknown
TF Name	Unknown
Gene	CM000996.3_5306754-5309361(+)_1
Motif	CM000996.3_5306754-5309361(+)_1|4|1x0
Family	C2H2 ZF
Species	Unknown
Pos	A	C	G	T
1	0.310019	0.230261	0.116378	0.343342
2	0.929822	0.0234986	0.0280828	0.0185964
3	0.0565322	0.0376205	0.0378404	0.868007
4	0.25	0.25	0.25	0.25


TF	Unknown
TF Name	Unknown
Gene	CM000996.3_5306754-5309361(+)_1
Motif	CM000996.3_5306754-5309361(+)_1|5|1x0
Family	C2H2 ZF
Species	Unknown
Pos	A	C	G	T
1	0.312088	0.118352	0.363389	0.206172
2	0.936928	0.0194256	0.0187386	0.0249076
3	0.0395724	0.154901	0.46663	0.338896
4	0.25	0.25	0.25	0.25


TF	Unknown
TF Name	Unknown
Gene	CM000996.3_5463650-5469149(+)_1
Motif	CM000996.3_5463650-5469149(+)_1|1|1x0
Family	C2H2 ZF
Species	Unknown
Pos	A	C	G	T
1	0.402383	0.102024	0.257753	0.23784
2	0.0421033	0.0830882	0.303254	0.571555
3	0.102349	0.125829	0.0868951	0.684927
4	0.28892	0.378447	0.128543	0.20409
5	0.038966	0.0184407	0.922036	0.0205568
6	0.147481	0.0346528	0.430431	0.387435
7	0.25	0.25	0.25	0.25


TF	Unknown
TF Name	Unknown
Gene	CM000996.3_5463650-5469149(+)_1
Motif	CM000996.3_5463650-5469149(+)_1|2|1x0
Family	C2H2 ZF
Species	Unknown
Pos	A	C	G	T
1	0.571773	0.0792327	0.322861	0.0261333
2	0.0370581	0.109812	0.0224149	0.830715
3	0.876372	0.0175274	0.0760145	0.0300861
4	0.25	0.25	0.25	0.25


TF	Unknown
TF Name	Unknown
Gene	CM000996.3_5463650-5469149(+)_1
Motif	CM000996.3_5463650-5469149(+)_1|3|1x0
Family	C2H2 ZF
Species	Unknown
Pos	A	C	G	T
1	0.548525	0.270775	0.137273	0.0434272
2	0.0410438	0.306082	0.0369542	0.61592
3	0.941737	0.0188347	0.0196765	0.0197519
4	0.25	0.25	0.25	0.25


TF	Unknown
TF Name	Unknown
Gene	CM000996.3_5463650-5469149(+)_1
Motif	CM000996.3_5463650-5469149(+)_1|4|1x0
Family	C2H2 ZF
Species	Unknown
Pos	A	C	G	T
1	0.403067	0.127943	0.0470498	0.42194
2	0.0170628	0.0622412	0.067558	0.853138
3	0.0702222	0.08911	0.617185	0.223483
4	0.25	0.25	0.25	0.25


TF	Unknown
TF Name	Unknown
Gene	CM000996.3_5463650-5469149(+)_1
Motif	CM000996.3_5463650-5469149(+)_1|5|1x0
Family	C2H2 ZF
Species	Unknown
Pos	A	C	G	T
1	0.305134	0.188941	0.159098	0.346827
2	0.134905	0.678041	0.0994987	0.0875551
3	0.0178272	0.0302477	0.891362	0.0605635
4	0.25	0.25	0.25	0.25


TF	Unknown
TF Name	Unknown
Gene	CM000996.3_5463650-5469149(+)_1
Motif	CM000996.3_5463650-5469149(+)_1|6|1x0
Family	C2H2 ZF
Species	Unknown
Pos	A	C	G	T
1	0.202145	0.0495627	0.4618	0.286493
2	0.206581	0.115596	0.258113	0.41971
3	0.0932619	0.0154254	0.771272	0.120041
4	0.25	0.25	0.25	0.25


TF	Unknown
TF Name	Unknown
Gene	CM000996.3_5463650-5469149(+)_1
Motif	CM000996.3_5463650-5469149(+)_1|7|1x0
Family	C2H2 ZF
Species	Unknown
Pos	A	C	G	T
1	0.738808	0.072337	0.135814	0.0530414
2	0.0678257	0.0167515	0.0778489	0.837574
3	0.0432572	0.0180717	0.0835314	0.85514
4	0.25	0.25	0.25	0.25


TF	Unknown
TF Name	Unknown
Gene	CM000996.3_5463650-5469149(+)_1
Motif	CM000996.3_5463650-5469149(+)_1|8|1x0
Family	C2H2 ZF
Species	Unknown
Pos	A	C	G	T
1	0.180516	0.440088	0.320163	0.0592329
2	0.0287579	0.0268538	0.0723941	0.871994
3	0.0125751	0.0368395	0.321829	0.628756
4	0.25	0.25	0.25	0.25


TF	Unknown
TF Name	Unknown
Gene	CM000996.3_12920926-12922954(+)_1
Motif	CM000996.3_12920926-12922954(+)_1|1|1x0
Family	C2H2 ZF
Species	Unknown
Pos	A	C	G	T
1	0.301619	0.120726	0.382275	0.19538
2	0.205281	0.220753	0.112974	0.460991
3	0.137449	0.464802	0.239354	0.158395
4	0.0487323	0.0330799	0.188227	0.729961
5	0.117594	0.0454079	0.744713	0.0922848
6	0.10831	0.0693032	0.701966	0.120421
7	0.638732	0.146429	0.167986	0.0468536
8	0.0245306	0.0962735	0.0189773	0.860219
9	0.0433999	0.0177073	0.0535301	0.885363
10	0.349192	0.171007	0.197926	0.281876
11	0.152352	0.307132	0.0964408	0.444076
12	0.157208	0.61773	0.0831231	0.141939
13	0.349192	0.171007	0.197926	0.281876
14	0.152352	0.307132	0.0964408	0.444076
15	0.157208	0.61773	0.0831231	0.141939
16	0.349192	0.171007	0.197926	0.281876
17	0.152352	0.307132	0.0964408	0.444076
18	0.157208	0.61773	0.0831231	0.141939
19	0.59268	0.236253	0.09907	0.0719974
20	0.805028	0.0640984	0.0669955	0.0638786
21	0.778022	0.0866351	0.0639505	0.0713928
22	0.326243	0.10663	0.109891	0.457236
23	0.837622	0.0294572	0.0845209	0.0484
24	0.0589602	0.0735604	0.792118	0.0753611
25	0.349192	0.171007	0.197926	0.281876
26	0.152352	0.307132	0.0964408	0.444076
27	0.157208	0.61773	0.0831231	0.141939
28	0.250509	0.18797	0.127787	0.433734
29	0.188629	0.189404	0.210465	0.411502
30	0.667174	0.12502	0.121189	0.0866173
31	0.326243	0.10663	0.109891	0.457236
32	0.837622	0.0294572	0.0845209	0.0484
33	0.0589602	0.0735604	0.792118	0.0753611
34	0.274445	0.26104	0.245122	0.219393
35	0.577608	0.0796098	0.142457	0.200326
36	0.119499	0.131006	0.328342	0.421152
37	0.25	0.25	0.25	0.25


TF	Unknown
TF Name	Unknown
Gene	CM000996.3_12920926-12922954(+)_1
Motif	CM000996.3_12920926-12922954(+)_1|2|1x0
Family	C2H2 ZF
Species	Unknown
Pos	A	C	G	T
1	0.557315	0.214378	0.0704528	0.157854
2	0.0372529	0.03211	0.897602	0.0330347
3	0.941183	0.019165	0.0208288	0.0188237
4	0.25	0.25	0.25	0.25


TF	Unknown
TF Name	Unknown
Gene	CM000996.3_15579527-15580697(+)_1
Motif	CM000996.3_15579527-15580697(+)_1|1|1x0
Family	C2H2 ZF
Species	Unknown
Pos	A	C	G	T
1	0.65467	0.0735562	0.0604042	0.211369
2	0.544533	0.0945296	0.0793525	0.281585
3	0.0174577	0.0298334	0.872887	0.0798223
4	0.25	0.25	0.25	0.25


TF	Unknown
TF Name	Unknown
Gene	CM000996.3_15579527-15580697(+)_1
Motif	CM000996.3_15579527-15580697(+)_1|2|1x0
Family	C2H2 ZF
Species	Unknown
Pos	A	C	G	T
1	0.337506	0.138994	0.350516	0.172984
2	0.675743	0.103785	0.114665	0.105808
3	0.0904655	0.106661	0.070855	0.732018
4	0.299494	0.221452	0.185706	0.293348
5	0.104226	0.208674	0.0799462	0.607154
6	0.028621	0.0317343	0.904065	0.0355795
7	0.405077	0.187356	0.282389	0.125178
8	0.173637	0.17996	0.0864281	0.559975
9	0.0885886	0.0532505	0.0584805	0.79968
10	0.326542	0.184227	0.161409	0.327823
11	0.146802	0.165187	0.224073	0.463938
12	0.0782897	0.0552566	0.0638059	0.802648
13	0.0469503	0.0287781	0.898802	0.0254701
14	0.0331045	0.929576	0.0187281	0.0185915
15	0.797024	0.0346768	0.0682624	0.100037
16	0.392532	0.28286	0.221814	0.102794
17	0.0502086	0.0701099	0.0497762	0.829905
18	0.834757	0.0508194	0.0536894	0.0607347
19	0.345831	0.148605	0.271966	0.233598
20	0.295498	0.208268	0.248654	0.24758
21	0.512019	0.185943	0.111238	0.1908
22	0.353465	0.292276	0.275994	0.0782648
23	0.0514015	0.0555525	0.0410001	0.852046
24	0.856826	0.0433063	0.0453765	0.0544912
25	0.213229	0.175742	0.214371	0.396658
26	0.31556	0.208353	0.255986	0.220101
27	0.196298	0.289288	0.285998	0.228416
28	0.25	0.25	0.25	0.25


TF	Unknown
TF Name	Unknown
Gene	CM000996.3_19988335-19989280(+)_1
Motif	CM000996.3_19988335-19989280(+)_1|1|1x0
Family	C2H2 ZF
Species	Unknown
Pos	A	C	G	T
1	0.120662	0.0243714	0.833085	0.0218816
2	0.0793433	0.671926	0.038021	0.21071
3	0.0240819	0.927564	0.0185513	0.0298025
4	0.582201	0.239039	0.103078	0.0756825
5	0.792019	0.068406	0.0713963	0.068179
6	0.764732	0.0913803	0.0681146	0.0757729
7	0.442751	0.272191	0.136589	0.14847
8	0.917789	0.0323247	0.0245549	0.0253316
9	0.900576	0.0392398	0.0276201	0.0325641
10	0.25	0.25	0.25	0.25


TF	Unknown
TF Name	Unknown
Gene	CM000996.3_32573631-32574831(+)_1
Motif	CM000996.3_32573631-32574831(+)_1|1|1x0
Family	C2H2 ZF
Species	Unknown
Pos	A	C	G	T
1	0.21037	0.15399	0.179764	0.455876
2	0.116484	0.656752	0.12994	0.0968243
3	0.0640644	0.552906	0.252014	0.131015
4	0.163921	0.0662748	0.363756	0.406048
5	0.140951	0.126762	0.333728	0.39856
6	0.141516	0.163338	0.556921	0.138226
7	0.544053	0.0948689	0.252283	0.108795
8	0.770856	0.0526275	0.0961505	0.0803657
9	0.0981648	0.0905382	0.383413	0.427884
10	0.379785	0.201841	0.181352	0.237022
11	0.198596	0.234871	0.145725	0.420808
12	0.13451	0.0728951	0.427068	0.365528
13	0.346913	0.109326	0.295927	0.247833
14	0.0240396	0.908693	0.0365721	0.0306949
15	0.018254	0.0219578	0.0470882	0.9127
16	0.25	0.25	0.25	0.25


TF	Unknown
TF Name	Unknown
Gene	CM000996.3_32573631-32574831(+)_1
Motif	CM000996.3_32573631-32574831(+)_1|2|1x0
Family	C2H2 ZF
Species	Unknown
Pos	A	C	G	T
1	0.107183	0.152397	0.206142	0.534278
2	0.115299	0.413817	0.339714	0.13117
3	0.145636	0.347041	0.252211	0.255111
4	0.374378	0.148141	0.17916	0.298321
5	0.101225	0.728719	0.0816784	0.0883776
6	0.431078	0.111418	0.331677	0.125827
7	0.203422	0.213276	0.22154	0.361762
8	0.258776	0.18979	0.329214	0.22222
9	0.221878	0.274114	0.3656	0.138407
10	0.030519	0.0186144	0.930718	0.0201489
11	0.876867	0.0377247	0.0550142	0.0303941
12	0.131003	0.153016	0.0622388	0.653743
13	0.25	0.25	0.25	0.25


TF	Unknown
TF Name	Unknown
Gene	CM000996.3_36218194-36220366(+)_1
Motif	CM000996.3_36218194-36220366(+)_1|1|1x0
Family	C2H2 ZF
Species	Unknown
Pos	A	C	G	T
1	0.438633	0.0638791	0.290406	0.207082
2	0.0796765	0.139214	0.0764517	0.704658
3	0.904237	0.0283621	0.0493166	0.0180847
4	0.25	0.25	0.25	0.25


TF	Unknown
TF Name	Unknown
Gene	CM000996.3_36218194-36220366(+)_1
Motif	CM000996.3_36218194-36220366(+)_1|2|1x0
Family	C2H2 ZF
Species	Unknown
Pos	A	C	G	T
1	0.0370576	0.0251337	0.91942	0.0183884
2	0.0671647	0.13257	0.059403	0.740863
3	0.881367	0.0335493	0.0333322	0.0517514
4	0.48534	0.267382	0.166222	0.0810558
5	0.0441275	0.0680011	0.0383871	0.849484
6	0.915255	0.0238323	0.0289856	0.0319274
7	0.371743	0.354403	0.144167	0.129686
8	0.0980163	0.183946	0.135769	0.582269
9	0.0653371	0.0610558	0.805441	0.0681665
10	0.0370576	0.0251337	0.91942	0.0183884
11	0.0671647	0.13257	0.059403	0.740863
12	0.881367	0.0335493	0.0333322	0.0517514
13	0.48534	0.267382	0.166222	0.0810558
14	0.0441275	0.0680011	0.0383871	0.849484
15	0.915255	0.0238323	0.0289856	0.0319274
16	0.36131	0.143554	0.253374	0.241761
17	0.466935	0.251421	0.105507	0.176137
18	0.0441116	0.0351059	0.838938	0.0818444
19	0.356566	0.300327	0.220078	0.123029
20	0.0349855	0.0698005	0.0418624	0.853352
21	0.854528	0.0466847	0.0430246	0.0557627
22	0.366938	0.199956	0.216254	0.216852
23	0.165008	0.184672	0.232716	0.417604
24	0.235936	0.113159	0.441801	0.209104
25	0.4183	0.167914	0.283079	0.130707
26	0.0747201	0.0989337	0.0924133	0.733933
27	0.0419144	0.0345959	0.884187	0.039303
28	0.356566	0.300327	0.220078	0.123029
29	0.0349855	0.0698005	0.0418624	0.853352
30	0.854528	0.0466847	0.0430246	0.0557627
31	0.538861	0.303031	0.104244	0.0538638
32	0.0736549	0.610721	0.0607437	0.254881
33	0.902837	0.0284281	0.0368	0.0319347
34	0.355352	0.161299	0.329205	0.154145
35	0.130439	0.178757	0.252291	0.438514
36	0.0903992	0.0562351	0.171122	0.682243
37	0.439018	0.235047	0.18031	0.145625
38	0.11298	0.143143	0.131851	0.612026
39	0.0499398	0.0440465	0.0585148	0.847499
40	0.25	0.25	0.25	0.25


TF	Unknown
TF Name	Unknown
Gene	CM000996.3_47004819-47006121(-)_1
Motif	CM000996.3_47004819-47006121(-)_1|1|1x0
Family	C2H2 ZF
Species	Unknown
Pos	A	C	G	T
1	0.334499	0.253811	0.281774	0.129915
2	0.926626	0.0196931	0.0244664	0.0292145
3	0.0185379	0.926893	0.0190478	0.0355216
4	0.22908	0.130189	0.29421	0.346521
5	0.139946	0.0422544	0.719927	0.0978728
6	0.0721329	0.128691	0.247941	0.551235
7	0.277833	0.157649	0.328319	0.236199
8	0.136461	0.185432	0.301313	0.376793
9	0.247537	0.226774	0.193034	0.332655
10	0.25	0.25	0.25	0.25


TF	Unknown
TF Name	Unknown
Gene	CM000996.3_47004819-47006121(-)_1
Motif	CM000996.3_47004819-47006121(-)_1|2|1x0
Family	C2H2 ZF
Species	Unknown
Pos	A	C	G	T
1	0.367581	0.333258	0.0704077	0.228753
2	0.0332159	0.794301	0.0508334	0.12165
3	0.0124469	0.266757	0.622344	0.0984527
4	0.2518	0.17531	0.268014	0.304877
5	0.476125	0.0908779	0.0966682	0.336329
6	0.088188	0.790696	0.0783837	0.0427319
7	0.25	0.25	0.25	0.25


TF	Unknown
TF Name	Unknown
Gene	CM000996.3_78394114-78395110(-)_1
Motif	CM000996.3_78394114-78395110(-)_1|1|1x0
Family	C2H2 ZF
Species	Unknown
Pos	A	C	G	T
1	0.36602	0.353669	0.0914219	0.188889
2	0.0590225	0.053984	0.834148	0.0528456
3	0.847383	0.0474732	0.0573165	0.0478272
4	0.0983621	0.0693521	0.768295	0.0639912
5	0.131925	0.0612617	0.725494	0.0813186
6	0.83108	0.0461875	0.0513261	0.071406
7	0.42839	0.21894	0.148452	0.204218
8	0.142681	0.122722	0.111945	0.622652
9	0.764538	0.0758041	0.0757119	0.0839461
10	0.400837	0.290822	0.117228	0.191112
11	0.112017	0.0743261	0.733584	0.0800727
12	0.826279	0.0562568	0.0654235	0.0520408
13	0.307404	0.26488	0.132822	0.294894
14	0.265039	0.232583	0.26573	0.236649
15	0.0891452	0.0847506	0.751046	0.075058
16	0.294989	0.219427	0.235308	0.250276
17	0.291744	0.161321	0.318457	0.228478
18	0.401154	0.16842	0.192286	0.23814
19	0.329499	0.165895	0.279962	0.224644
20	0.744717	0.0433475	0.106996	0.10494
21	0.0415261	0.0439541	0.0793997	0.83512
22	0.481055	0.238859	0.160942	0.119144
23	0.834996	0.0423868	0.0804035	0.0422136
24	0.173321	0.292356	0.150672	0.383651
25	0.0143444	0.0247514	0.243685	0.717219
26	0.108234	0.0282588	0.785315	0.078192
27	0.0997988	0.0719527	0.683701	0.144547
28	0.228608	0.173463	0.218981	0.378948
29	0.0929792	0.598474	0.124078	0.184469
30	0.0735014	0.0736716	0.728648	0.124179
31	0.25	0.25	0.25	0.25


TF	Unknown
TF Name	Unknown
Gene	CM000996.3_98334389-98335943(+)_1
Motif	CM000996.3_98334389-98335943(+)_1|1|1x0
Family	C2H2 ZF
Species	Unknown
Pos	A	C	G	T
1	0.821331	0.0571224	0.0916418	0.0299048
2	0.0308426	0.018457	0.0278504	0.92285
3	0.524034	0.125828	0.234949	0.115189
4	0.25	0.25	0.25	0.25


TF	Unknown
TF Name	Unknown
Gene	CM000996.3_98334389-98335943(+)_1
Motif	CM000996.3_98334389-98335943(+)_1|2|1x0
Family	C2H2 ZF
Species	Unknown
Pos	A	C	G	T
1	0.229627	0.0975866	0.187355	0.485432
2	0.0697837	0.0177416	0.88708	0.0253944
3	0.120347	0.0427854	0.045096	0.791771
4	0.137544	0.0790191	0.187875	0.595562
5	0.0711326	0.815048	0.0524348	0.0613849
6	0.0689153	0.105212	0.0655512	0.760322
7	0.460728	0.106533	0.297207	0.135532
8	0.158398	0.250447	0.354132	0.237024
9	0.0234889	0.0368964	0.915236	0.0243784
10	0.25	0.25	0.25	0.25


TF	Unknown
TF Name	Unknown
Gene	CM000996.3_98334389-98335943(+)_1
Motif	CM000996.3_98334389-98335943(+)_1|3|1x0
Family	C2H2 ZF
Species	Unknown
Pos	A	C	G	T
1	0.348194	0.257317	0.177322	0.217166
2	0.136626	0.059349	0.708886	0.0951392
3	0.106323	0.0536004	0.0585374	0.781539
4	0.0617397	0.0394278	0.863272	0.0355604
5	0.0923873	0.0345224	0.823437	0.049653
6	0.912875	0.022374	0.0256174	0.0391339
7	0.532148	0.158845	0.239468	0.0695386
8	0.0943103	0.723682	0.0471102	0.134897
9	0.0787142	0.716398	0.0750724	0.129815
10	0.320256	0.132893	0.316799	0.230052
11	0.068181	0.0499269	0.810199	0.0716934
12	0.0292794	0.0185977	0.929887	0.0222355
13	0.271423	0.170293	0.225575	0.332709
14	0.198049	0.040071	0.716442	0.0454382
15	0.0787675	0.0410319	0.0825062	0.797694
16	0.0923926	0.0637924	0.190681	0.653134
17	0.0450889	0.854654	0.0472253	0.0530319
18	0.0590339	0.156709	0.069602	0.714655
19	0.320256	0.132893	0.316799	0.230052
20	0.068181	0.0499269	0.810199	0.0716934
21	0.0292794	0.0185977	0.929887	0.0222355
22	0.25	0.25	0.25	0.25


TF	Unknown
TF Name	Unknown
Gene	CM000996.3_113648773-113649972(+)_1
Motif	CM000996.3_113648773-113649972(+)_1|1|1x0
Family	C2H2 ZF
Species	Unknown
Pos	A	C	G	T
1	0.449063	0.111299	0.178372	0.261267
2	0.100021	0.106731	0.694011	0.099237
3	0.107503	0.0650707	0.0731828	0.754243
4	0.503483	0.228349	0.0909157	0.177253
5	0.0598423	0.0529189	0.833062	0.0541771
6	0.891427	0.0355214	0.038055	0.034997
7	0.377861	0.154771	0.174418	0.29295
8	0.0764489	0.152277	0.139402	0.631871
9	0.0225836	0.0186772	0.933858	0.0248813
10	0.25	0.25	0.25	0.25


TF	Unknown
TF Name	Unknown
Gene	CM000997.3_3903692-3904949(-)_1
Motif	CM000997.3_3903692-3904949(-)_1|1|1x0
Family	C2H2 ZF
Species	Unknown
Pos	A	C	G	T
1	0.416466	0.207302	0.20551	0.170722
2	0.207957	0.327266	0.134737	0.33004
3	0.316244	0.172387	0.239746	0.271623
4	0.157587	0.100071	0.636512	0.10583
5	0.219456	0.210728	0.263087	0.306729
6	0.167093	0.159509	0.397611	0.275788
7	0.311746	0.141337	0.315788	0.231129
8	0.124622	0.0539002	0.783902	0.037576
9	0.0188297	0.0199164	0.941486	0.0197677
10	0.25	0.25	0.25	0.25


TF	Unknown
TF Name	Unknown
Gene	CM000997.3_3903692-3904949(-)_1
Motif	CM000997.3_3903692-3904949(-)_1|2|1x0
Family	C2H2 ZF
Species	Unknown
Pos	A	C	G	T
1	0.0554835	0.0394648	0.836826	0.0682253
2	0.195119	0.0497565	0.713941	0.0411832
3	0.0200167	0.0188041	0.940204	0.0209752
4	0.0775065	0.105682	0.741178	0.0756338
5	0.152591	0.58193	0.185656	0.0798233
6	0.161069	0.176927	0.463192	0.198812
7	0.25	0.25	0.25	0.25


TF	Unknown
TF Name	Unknown
Gene	CM000997.3_34804963-34812076(-)_1
Motif	CM000997.3_34804963-34812076(-)_1|1|1x0
Family	C2H2 ZF
Species	Unknown
Pos	A	C	G	T
1	0.0363303	0.0182498	0.912491	0.032929
2	0.0689356	0.0557084	0.212803	0.662553
3	0.0386969	0.0403679	0.819241	0.101695
4	0.25	0.25	0.25	0.25


TF	Unknown
TF Name	Unknown
Gene	CM000997.3_34804963-34812076(-)_1
Motif	CM000997.3_34804963-34812076(-)_1|2|1x0
Family	C2H2 ZF
Species	Unknown
Pos	A	C	G	T
1	0.191021	0.310916	0.311223	0.18684
2	0.915185	0.0352565	0.0292853	0.0202735
3	0.0175385	0.0426247	0.876923	0.0629137
4	0.25	0.25	0.25	0.25


TF	Unknown
TF Name	Unknown
Gene	CM000997.3_34804963-34812076(-)_1
Motif	CM000997.3_34804963-34812076(-)_1|3|1x0
Family	C2H2 ZF
Species	Unknown
Pos	A	C	G	T
1	0.292174	0.42274	0.129193	0.155893
2	0.0886246	0.0596737	0.221603	0.630099
3	0.496553	0.0484716	0.374567	0.0804092
4	0.367757	0.116689	0.177574	0.33798
5	0.273928	0.186259	0.283885	0.255928
6	0.218869	0.154508	0.422365	0.204259
7	0.236344	0.502914	0.114047	0.146694
8	0.0846632	0.016946	0.847299	0.0510914
9	0.324958	0.0981407	0.290724	0.286178
10	0.25	0.25	0.25	0.25


TF	Unknown
TF Name	Unknown
Gene	CM000997.3_34804963-34812076(-)_1
Motif	CM000997.3_34804963-34812076(-)_1|4|1x0
Family	C2H2 ZF
Species	Unknown
Pos	A	C	G	T
1	0.0794259	0.0129634	0.259441	0.64817
2	0.129881	0.073523	0.719584	0.0770116
3	0.231877	0.384537	0.357244	0.0263419
4	0.25	0.25	0.25	0.25


TF	Unknown
TF Name	Unknown
Gene	CM000997.3_34804963-34812076(-)_1
Motif	CM000997.3_34804963-34812076(-)_1|5|1x0
Family	C2H2 ZF
Species	Unknown
Pos	A	C	G	T
1	0.0287547	0.0267655	0.0467638	0.897716
2	0.0382585	0.102362	0.719195	0.140184
3	0.353179	0.0729352	0.0112527	0.562633
4	0.25	0.25	0.25	0.25


TF	Unknown
TF Name	Unknown
Gene	CM000997.3_34804963-34812076(-)_1
Motif	CM000997.3_34804963-34812076(-)_1|6|1x0
Family	C2H2 ZF
Species	Unknown
Pos	A	C	G	T
1	0.0106439	0.395658	0.190465	0.403234
2	0.040682	0.0100957	0.504785	0.444437
3	0.0257141	0.442711	0.162032	0.369543
4	0.25	0.25	0.25	0.25


TF	Unknown
TF Name	Unknown
Gene	CM000997.3_34804963-34812076(-)_1
Motif	CM000997.3_34804963-34812076(-)_1|7|1x0
Family	C2H2 ZF
Species	Unknown
Pos	A	C	G	T
1	0.114784	0.0501703	0.442184	0.392862
2	0.234294	0.0652511	0.0760597	0.624395
3	0.0367188	0.0169751	0.848753	0.0975535
4	0.25	0.25	0.25	0.25


TF	Unknown
TF Name	Unknown
Gene	CM000997.3_34804963-34812076(-)_1
Motif	CM000997.3_34804963-34812076(-)_1|8|1x0
Family	C2H2 ZF
Species	Unknown
Pos	A	C	G	T
1	0.481142	0.30139	0.0843094	0.133158
2	0.759639	0.0566144	0.102401	0.0813454
3	0.018617	0.0306782	0.930851	0.0198535
4	0.25	0.25	0.25	0.25


TF	Unknown
TF Name	Unknown
Gene	CM000997.3_34804963-34812076(-)_1
Motif	CM000997.3_34804963-34812076(-)_1|9|1x0
Family	C2H2 ZF
Species	Unknown
Pos	A	C	G	T
1	0.267796	0.0890494	0.329487	0.313667
2	0.699853	0.040733	0.176785	0.0826283
3	0.0175367	0.026208	0.0794214	0.876834
4	0.25	0.25	0.25	0.25


TF	Unknown
TF Name	Unknown
Gene	CM000997.3_34804963-34812076(-)_1
Motif	CM000997.3_34804963-34812076(-)_1|10|1x0
Family	C2H2 ZF
Species	Unknown
Pos	A	C	G	T
1	0.675645	0.0451958	0.251949	0.0272101
2	0.227081	0.0359404	0.183013	0.553966
3	0.0458158	0.017901	0.041235	0.895048
4	0.25	0.25	0.25	0.25


TF	Unknown
TF Name	Unknown
Gene	CM000997.3_34804963-34812076(-)_1
Motif	CM000997.3_34804963-34812076(-)_1|11|1x0
Family	C2H2 ZF
Species	Unknown
Pos	A	C	G	T
1	0.367316	0.400814	0.0381118	0.193759
2	0.227963	0.058151	0.163756	0.55013
3	0.0112474	0.0293451	0.397038	0.56237
4	0.25	0.25	0.25	0.25


TF	Unknown
TF Name	Unknown
Gene	CM000997.3_34804963-34812076(-)_1
Motif	CM000997.3_34804963-34812076(-)_1|12|1x0
Family	C2H2 ZF
Species	Unknown
Pos	A	C	G	T
1	0.0358727	0.0233524	0.920138	0.0206366
2	0.929575	0.0232453	0.0285886	0.0185915
3	0.0966737	0.0665089	0.0834995	0.753318
4	0.25	0.25	0.25	0.25


TF	Unknown
TF Name	Unknown
Gene	CM000997.3_34804963-34812076(-)_1
Motif	CM000997.3_34804963-34812076(-)_1|13|1x0
Family	C2H2 ZF
Species	Unknown
Pos	A	C	G	T
1	0.040486	0.0246406	0.916543	0.0183309
2	0.92711	0.0191927	0.0345277	0.0191699
3	0.250668	0.249293	0.189414	0.310625
4	0.25	0.25	0.25	0.25


TF	Unknown
TF Name	Unknown
Gene	CM000997.3_49528985-49530722(+)_1
Motif	CM000997.3_49528985-49530722(+)_1|1|1x0
Family	C2H2 ZF
Species	Unknown
Pos	A	C	G	T
1	0.632934	0.126746	0.124772	0.115549
2	0.126742	0.128715	0.0942489	0.650295
3	0.0494945	0.0327922	0.874509	0.0432043
4	0.038916	0.0266542	0.916108	0.0183222
5	0.893161	0.0348512	0.0433901	0.0285976
6	0.803072	0.0483618	0.0580865	0.0904793
7	0.346505	0.206232	0.174705	0.272559
8	0.286848	0.365411	0.170049	0.177691
9	0.0838717	0.0858625	0.737189	0.0930772
10	0.477429	0.130998	0.272135	0.119438
11	0.310533	0.162246	0.311317	0.215904
12	0.251652	0.333878	0.193365	0.221106
13	0.37351	0.201443	0.200449	0.224598
14	0.148554	0.258036	0.130678	0.462732
15	0.056211	0.055813	0.829994	0.0579822
16	0.268549	0.152305	0.150829	0.428318
17	0.161672	0.153672	0.563671	0.120985
18	0.151534	0.0960863	0.210889	0.541491
19	0.347162	0.129864	0.349141	0.173833
20	0.149566	0.215751	0.121234	0.513448
21	0.541313	0.220661	0.126669	0.111356
22	0.0994502	0.0491864	0.801725	0.0496385
23	0.070256	0.717279	0.051475	0.16099
24	0.0681212	0.0516854	0.0976187	0.782575
25	0.346505	0.206232	0.174705	0.272559
26	0.286848	0.365411	0.170049	0.177691
27	0.0838717	0.0858625	0.737189	0.0930772
28	0.343569	0.211077	0.163837	0.281516
29	0.0779036	0.0648049	0.764053	0.0932381
30	0.0684661	0.0369414	0.849675	0.0449179
31	0.25	0.25	0.25	0.25


TF	Unknown
TF Name	Unknown
Gene	CM000997.3_49528985-49530722(+)_1
Motif	CM000997.3_49528985-49530722(+)_1|2|1x0
Family	C2H2 ZF
Species	Unknown
Pos	A	C	G	T
1	0.380135	0.204668	0.285631	0.129566
2	0.157301	0.19937	0.0946221	0.548706
3	0.415982	0.260046	0.178559	0.145414
4	0.632934	0.126746	0.124772	0.115549
5	0.126742	0.128715	0.0942489	0.650295
6	0.0494945	0.0327922	0.874509	0.0432043
7	0.038916	0.0266542	0.916108	0.0183222
8	0.893161	0.0348512	0.0433901	0.0285976
9	0.803072	0.0483618	0.0580865	0.0904793
10	0.346505	0.206232	0.174705	0.272559
11	0.286848	0.365411	0.170049	0.177691
12	0.0838717	0.0858625	0.737189	0.0930772
13	0.43961	0.172075	0.211292	0.177023
14	0.107164	0.0671333	0.744351	0.0813516
15	0.125147	0.0473452	0.0838446	0.743663
16	0.25	0.25	0.25	0.25


TF	Unknown
TF Name	Unknown
Gene	CM000997.3_49528985-49530722(+)_1
Motif	CM000997.3_49528985-49530722(+)_1|3|1x0
Family	C2H2 ZF
Species	Unknown
Pos	A	C	G	T
1	0.634691	0.0655237	0.287092	0.0126938
2	0.0664374	0.142201	0.0262394	0.765122
3	0.440427	0.256267	0.052981	0.250325
4	0.25	0.25	0.25	0.25


TF	Unknown
TF Name	Unknown
Gene	CM000997.3_58956358-58957903(+)_1
Motif	CM000997.3_58956358-58957903(+)_1|1|1x0
Family	C2H2 ZF
Species	Unknown
Pos	A	C	G	T
1	0.545114	0.193973	0.1416	0.119313
2	0.0739318	0.277385	0.130495	0.518188
3	0.0398571	0.0292203	0.87976	0.0511628
4	0.356833	0.300418	0.219967	0.122782
5	0.0347345	0.0694236	0.0415813	0.854261
6	0.855447	0.0463846	0.042739	0.0554297
7	0.102479	0.0788366	0.711544	0.10714
8	0.130437	0.0672561	0.30997	0.492337
9	0.259334	0.23166	0.188874	0.320132
10	0.308681	0.17498	0.29087	0.22547
11	0.156974	0.32427	0.188751	0.330004
12	0.131642	0.0930771	0.0727214	0.702559
13	0.0862014	0.0422887	0.8145	0.0570101
14	0.0496574	0.73184	0.044546	0.173957
15	0.867957	0.0339393	0.0421778	0.0559261
16	0.38274	0.0875235	0.447432	0.0823048
17	0.0803917	0.666197	0.0666669	0.186744
18	0.0201469	0.025253	0.0187177	0.935882
19	0.38912	0.243775	0.217343	0.149762
20	0.158015	0.254606	0.104673	0.482706
21	0.111525	0.719097	0.0636076	0.10577
22	0.272527	0.199257	0.192424	0.335791
23	0.32721	0.237285	0.220377	0.215127
24	0.243497	0.213374	0.35018	0.192949
25	0.25	0.25	0.25	0.25


TF	Unknown
TF Name	Unknown
Gene	CM000997.3_62109403-62111026(-)_1
Motif	CM000997.3_62109403-62111026(-)_1|1|1x0
Family	C2H2 ZF
Species	Unknown
Pos	A	C	G	T
1	0.427283	0.120215	0.342824	0.109678
2	0.0774456	0.431289	0.0785009	0.412765
3	0.893822	0.0310011	0.0345728	0.0406044
4	0.416854	0.153203	0.228774	0.201169
5	0.321344	0.134226	0.180521	0.363909
6	0.139513	0.12661	0.233375	0.500502
7	0.412287	0.291964	0.109879	0.185871
8	0.101128	0.0650533	0.76334	0.0704785
9	0.853207	0.0474151	0.0557737	0.0436042
10	0.452027	0.134845	0.283652	0.129476
11	0.220567	0.11093	0.0964553	0.572048
12	0.420185	0.137329	0.301546	0.14094
13	0.539704	0.185202	0.167298	0.107796
14	0.119354	0.529245	0.155383	0.196019
15	0.0197161	0.0188509	0.0188877	0.942545
16	0.0780937	0.0577799	0.223347	0.64078
17	0.153696	0.0733335	0.645676	0.127295
18	0.141447	0.0999535	0.605	0.153599
19	0.265068	0.125278	0.323363	0.286291
20	0.0878848	0.370467	0.136103	0.405545
21	0.0587444	0.0591327	0.0391192	0.843004
22	0.34034	0.266241	0.189196	0.204223
23	0.103851	0.239609	0.176431	0.480109
24	0.105445	0.0734717	0.123906	0.697177
25	0.518704	0.252174	0.14405	0.0850728
26	0.763368	0.0595478	0.116766	0.0603175
27	0.0364444	0.049166	0.0407387	0.873651
28	0.233794	0.182259	0.378359	0.205588
29	0.129302	0.132772	0.268801	0.469126
30	0.0927466	0.0876714	0.132939	0.686643
31	0.412287	0.291964	0.109879	0.185871
32	0.101128	0.0650533	0.76334	0.0704785
33	0.853207	0.0474151	0.0557737	0.0436042
34	0.317136	0.242193	0.257156	0.183515
35	0.167862	0.212853	0.230662	0.388623
36	0.094844	0.102112	0.235639	0.567405
37	0.25	0.25	0.25	0.25


TF	Unknown
TF Name	Unknown
Gene	CM000997.3_74147030-74147741(+)_1
Motif	CM000997.3_74147030-74147741(+)_1|1|1x0
Family	C2H2 ZF
Species	Unknown
Pos	A	C	G	T
1	0.281114	0.280196	0.194874	0.243816
2	0.210031	0.196629	0.105354	0.487985
3	0.120906	0.652832	0.0898283	0.136434
4	0.400837	0.3005	0.118606	0.180057
5	0.626675	0.117506	0.150403	0.105415
6	0.727174	0.100388	0.0764601	0.0959772
7	0.514008	0.262145	0.0962225	0.127624
8	0.237239	0.0673135	0.622215	0.0732322
9	0.862701	0.0417302	0.0488385	0.0467307
10	0.922605	0.037125	0.0184521	0.0218183
11	0.524932	0.257413	0.0671879	0.150468
12	0.348054	0.281011	0.197851	0.173083
13	0.339837	0.119504	0.236906	0.303753
14	0.273836	0.207909	0.215538	0.302717
15	0.193901	0.160833	0.488657	0.15661
16	0.25	0.25	0.25	0.25


TF	Unknown
TF Name	Unknown
Gene	CM000997.3_74147030-74147741(+)_1
Motif	CM000997.3_74147030-74147741(+)_1|2|1x0
Family	C2H2 ZF
Species	Unknown
Pos	A	C	G	T
1	0.073993	0.0176775	0.0909784	0.817351
2	0.10057	0.0271881	0.855139	0.0171028
3	0.318357	0.582969	0.0580619	0.0406119
4	0.25	0.25	0.25	0.25


TF	Unknown
TF Name	Unknown
Gene	CM000997.3_119027381-119028350(-)_1
Motif	CM000997.3_119027381-119028350(-)_1|1|1x0
Family	C2H2 ZF
Species	Unknown
Pos	A	C	G	T
1	0.0618941	0.0460963	0.852491	0.0395187
2	0.775812	0.0631342	0.0801171	0.0809365
3	0.0625092	0.0259119	0.878917	0.0326615
4	0.24718	0.520749	0.0991825	0.132888
5	0.920179	0.0255566	0.0242301	0.0300341
6	0.0212027	0.935123	0.0187025	0.0249721
7	0.391668	0.271533	0.181181	0.155618
8	0.243777	0.164907	0.239826	0.35149
9	0.173039	0.155615	0.139018	0.532329
10	0.423498	0.346616	0.158103	0.0717824
11	0.0792072	0.450392	0.0758138	0.394587
12	0.889081	0.0370107	0.0393011	0.0346066
13	0.26441	0.226301	0.16697	0.342319
14	0.206923	0.444942	0.185615	0.16252
15	0.0704434	0.0620265	0.771245	0.0962853
16	0.0618941	0.0460963	0.852491	0.0395187
17	0.775812	0.0631342	0.0801171	0.0809365
18	0.0625092	0.0259119	0.878917	0.0326615
19	0.654655	0.15628	0.097813	0.0912526
20	0.812318	0.0538798	0.0815465	0.0522557
21	0.177964	0.231962	0.215485	0.374589
22	0.25	0.25	0.25	0.25


TF	Unknown
TF Name	Unknown
Gene	CM000997.3_120787552-120788791(-)_1
Motif	CM000997.3_120787552-120788791(-)_1|1|1x0
Family	C2H2 ZF
Species	Unknown
Pos	A	C	G	T
1	0.0393642	0.0255928	0.910268	0.0247752
2	0.0906997	0.183972	0.102322	0.623006
3	0.055569	0.0382878	0.0453294	0.860814
4	0.38274	0.0875235	0.447432	0.0823048
5	0.0803917	0.666197	0.0666669	0.186744
6	0.0201469	0.025253	0.0187177	0.935882
7	0.446348	0.153761	0.277582	0.12231
8	0.176481	0.0645692	0.701107	0.0578429
9	0.882324	0.0314186	0.0493455	0.0369115
10	0.279608	0.189699	0.287211	0.243482
11	0.162365	0.269578	0.277142	0.290915
12	0.132636	0.177963	0.205611	0.48379
13	0.300905	0.323289	0.192659	0.183146
14	0.130173	0.0658536	0.757356	0.0466171
15	0.472305	0.131468	0.295358	0.10087
16	0.454316	0.214485	0.246446	0.0847529
17	0.124881	0.184601	0.0715866	0.618931
18	0.867467	0.0419309	0.0406217	0.0499806
19	0.486217	0.245772	0.186681	0.0813309
20	0.113258	0.297368	0.125031	0.464343
21	0.0307155	0.0226346	0.0224677	0.924182
22	0.531592	0.226946	0.140815	0.100647
23	0.0576943	0.0877538	0.0528981	0.801654
24	0.891654	0.0304139	0.0380708	0.0398616
25	0.466163	0.240878	0.162185	0.130774
26	0.24348	0.112348	0.579385	0.0647866
27	0.857898	0.0376365	0.0603573	0.0441077
28	0.25	0.25	0.25	0.25


TF	Unknown
TF Name	Unknown
Gene	CM000997.3_121003554-121008267(-)_1
Motif	CM000997.3_121003554-121008267(-)_1|1|1x0
Family	C2H2 ZF
Species	Unknown
Pos	A	C	G	T
1	0.174333	0.0850915	0.635609	0.104966
2	0.111947	0.109763	0.266502	0.511787
3	0.0186852	0.0249442	0.934258	0.0221125
4	0.25	0.25	0.25	0.25


TF	Unknown
TF Name	Unknown
Gene	CM000997.3_121003554-121008267(-)_1
Motif	CM000997.3_121003554-121008267(-)_1|2|1x0
Family	C2H2 ZF
Species	Unknown
Pos	A	C	G	T
1	0.362687	0.313708	0.0550832	0.268522
2	0.557743	0.112567	0.248456	0.0812338
3	0.357257	0.0975782	0.534475	0.0106895
4	0.25	0.25	0.25	0.25


TF	Unknown
TF Name	Unknown
Gene	CM000997.3_121003554-121008267(-)_1
Motif	CM000997.3_121003554-121008267(-)_1|3|1x0
Family	C2H2 ZF
Species	Unknown
Pos	A	C	G	T
1	0.36244	0.090275	0.449183	0.0981019
2	0.297927	0.21521	0.202749	0.284114
3	0.328982	0.0506307	0.553044	0.0673433
4	0.526675	0.115715	0.259622	0.0979883
5	0.426443	0.140193	0.148665	0.284699
6	0.0554075	0.871564	0.0294151	0.0436137
7	0.319183	0.0512864	0.545714	0.0838174
8	0.205665	0.119119	0.141772	0.533444
9	0.147735	0.033529	0.764865	0.0538706
10	0.394926	0.306918	0.0767278	0.221429
11	0.0712295	0.0304327	0.880723	0.0176145
12	0.112573	0.044356	0.371902	0.471169
13	0.25	0.25	0.25	0.25


TF	Unknown
TF Name	Unknown
Gene	CM000997.3_121003554-121008267(-)_1
Motif	CM000997.3_121003554-121008267(-)_1|4|1x0
Family	C2H2 ZF
Species	Unknown
Pos	A	C	G	T
1	0.171639	0.011953	0.572155	0.244253
2	0.36865	0.0247982	0.423737	0.182815
3	0.016084	0.804202	0.115925	0.0637887
4	0.25	0.25	0.25	0.25


TF	Unknown
TF Name	Unknown
Gene	CM000997.3_121003554-121008267(-)_1
Motif	CM000997.3_121003554-121008267(-)_1|5|1x0
Family	C2H2 ZF
Species	Unknown
Pos	A	C	G	T
1	0.0356685	0.0640754	0.032578	0.867678
2	0.0355355	0.0504145	0.0308391	0.883211
3	0.0267651	0.0183583	0.917915	0.0369613
4	0.25	0.25	0.25	0.25


TF	Unknown
TF Name	Unknown
Gene	CM000997.3_121003554-121008267(-)_1
Motif	CM000997.3_121003554-121008267(-)_1|6|1x0
Family	C2H2 ZF
Species	Unknown
Pos	A	C	G	T
1	0.261672	0.246975	0.0521304	0.439223
2	0.0452408	0.0596554	0.787236	0.107867
3	0.0188389	0.0194227	0.941946	0.0197919
4	0.25	0.25	0.25	0.25


TF	Unknown
TF Name	Unknown
Gene	CM000997.3_121003554-121008267(-)_1
Motif	CM000997.3_121003554-121008267(-)_1|7|1x0
Family	C2H2 ZF
Species	Unknown
Pos	A	C	G	T
1	0.0298286	0.0186078	0.930392	0.0211713
2	0.318353	0.123038	0.278788	0.27982
3	0.10885	0.0854553	0.638505	0.16719
4	0.25	0.25	0.25	0.25


TF	Unknown
TF Name	Unknown
Gene	CM000997.3_121003554-121008267(-)_1
Motif	CM000997.3_121003554-121008267(-)_1|8|1x0
Family	C2H2 ZF
Species	Unknown
Pos	A	C	G	T
1	0.130885	0.0231954	0.671431	0.174489
2	0.360954	0.184406	0.0802284	0.374412
3	0.0147108	0.735539	0.234055	0.0156952
4	0.25	0.25	0.25	0.25


TF	Unknown
TF Name	Unknown
Gene	CM000997.3_121003554-121008267(-)_1
Motif	CM000997.3_121003554-121008267(-)_1|9|1x0
Family	C2H2 ZF
Species	Unknown
Pos	A	C	G	T
1	0.240631	0.277548	0.19381	0.288011
2	0.125315	0.0159704	0.798518	0.0601974
3	0.453171	0.0973644	0.313948	0.135517
4	0.25	0.25	0.25	0.25


TF	Unknown
TF Name	Unknown
Gene	CM000997.3_121003554-121008267(-)_1
Motif	CM000997.3_121003554-121008267(-)_1|10|1x0
Family	C2H2 ZF
Species	Unknown
Pos	A	C	G	T
1	0.579428	0.238397	0.11963	0.0625451
2	0.843024	0.0364429	0.0835098	0.0370238
3	0.0186592	0.0269785	0.0214025	0.93296
4	0.25	0.25	0.25	0.25


TF	Unknown
TF Name	Unknown
Gene	CM000997.3_121003554-121008267(-)_1
Motif	CM000997.3_121003554-121008267(-)_1|11|1x0
Family	C2H2 ZF
Species	Unknown
Pos	A	C	G	T
1	0.0240251	0.0187679	0.938397	0.0188103
2	0.146751	0.355968	0.118784	0.378498
3	0.127014	0.113815	0.109726	0.649444
4	0.25	0.25	0.25	0.25


TF	Unknown
TF Name	Unknown
Gene	CM000997.3_128479399-128480668(-)_1
Motif	CM000997.3_128479399-128480668(-)_1|1|1x0
Family	C2H2 ZF
Species	Unknown
Pos	A	C	G	T
1	0.524117	0.131057	0.252996	0.0918305
2	0.860806	0.0616551	0.0377499	0.0397889
3	0.745594	0.129148	0.0519075	0.0733509
4	0.304474	0.40002	0.152558	0.142948
5	0.933261	0.0192984	0.0264378	0.0210024
6	0.0222844	0.935088	0.0187018	0.0239259
7	0.25	0.25	0.25	0.25


TF	Unknown
TF Name	Unknown
Gene	CM000997.3_128479399-128480668(-)_1
Motif	CM000997.3_128479399-128480668(-)_1|2|1x0
Family	C2H2 ZF
Species	Unknown
Pos	A	C	G	T
1	0.239982	0.129698	0.118912	0.511408
2	0.2563	0.0417248	0.632758	0.0692166
3	0.254225	0.200761	0.153116	0.391898
4	0.431667	0.283486	0.207509	0.0773373
5	0.0249284	0.0382626	0.0246533	0.912156
6	0.915967	0.0252347	0.0270779	0.03172
7	0.304474	0.40002	0.152558	0.142948
8	0.933261	0.0192984	0.0264378	0.0210024
9	0.0222844	0.935088	0.0187018	0.0239259
10	0.265847	0.205649	0.318061	0.210443
11	0.133936	0.0542598	0.744979	0.0668249
12	0.0958108	0.734657	0.0748725	0.0946602
13	0.34198	0.187124	0.24887	0.222026
14	0.207872	0.307244	0.204378	0.280506
15	0.288593	0.106514	0.32479	0.280102
16	0.172162	0.13504	0.195607	0.49719
17	0.0930241	0.0716222	0.398751	0.436603
18	0.115872	0.0705424	0.685503	0.128082
19	0.25	0.25	0.25	0.25


TF	Unknown
TF Name	Unknown
Gene	CM000997.3_136017254-136018523(+)_1
Motif	CM000997.3_136017254-136018523(+)_1|1|1x0
Family	C2H2 ZF
Species	Unknown
Pos	A	C	G	T
1	0.315993	0.122593	0.391307	0.170107
2	0.0463839	0.0757046	0.0567137	0.821198
3	0.0354849	0.0251543	0.909128	0.0302323
4	0.629292	0.215097	0.0845419	0.0710683
5	0.766578	0.0708737	0.0947322	0.0678164
6	0.794037	0.0759864	0.0554219	0.0745551
7	0.0665731	0.0467043	0.150823	0.735899
8	0.0379628	0.910336	0.024246	0.0274554
9	0.0439004	0.792476	0.0425717	0.121052
10	0.303324	0.219722	0.134493	0.342461
11	0.0610698	0.0404254	0.834187	0.0643175
12	0.0367026	0.0188727	0.922231	0.0221938
13	0.440766	0.192164	0.10485	0.26222
14	0.0939309	0.0428671	0.784326	0.0788762
15	0.0385784	0.018462	0.9231	0.0198598
16	0.0407328	0.0235401	0.907706	0.0280208
17	0.025148	0.918931	0.0193969	0.0365239
18	0.678591	0.046606	0.0593621	0.215441
19	0.0665731	0.0467043	0.150823	0.735899
20	0.0379628	0.910336	0.024246	0.0274554
21	0.0439004	0.792476	0.0425717	0.121052
22	0.440766	0.192164	0.10485	0.26222
23	0.0939309	0.0428671	0.784326	0.0788762
24	0.0385784	0.018462	0.9231	0.0198598
25	0.440766	0.192164	0.10485	0.26222
26	0.0939309	0.0428671	0.784326	0.0788762
27	0.0385784	0.018462	0.9231	0.0198598
28	0.440766	0.192164	0.10485	0.26222
29	0.0939309	0.0428671	0.784326	0.0788762
30	0.0385784	0.018462	0.9231	0.0198598
31	0.440766	0.192164	0.10485	0.26222
32	0.0939309	0.0428671	0.784326	0.0788762
33	0.0385784	0.018462	0.9231	0.0198598
34	0.0407328	0.0235401	0.907706	0.0280208
35	0.025148	0.918931	0.0193969	0.0365239
36	0.678591	0.046606	0.0593621	0.215441
37	0.25	0.25	0.25	0.25


TF	Unknown
TF Name	Unknown
Gene	CM000997.3_142858278-142862766(-)_1
Motif	CM000997.3_142858278-142862766(-)_1|1|1x0
Family	C2H2 ZF
Species	Unknown
Pos	A	C	G	T
1	0.04577	0.0183307	0.916537	0.0193622
2	0.166706	0.104385	0.427132	0.301777
3	0.0992084	0.0370506	0.159593	0.704148
4	0.25	0.25	0.25	0.25


TF	Unknown
TF Name	Unknown
Gene	CM000997.3_142858278-142862766(-)_1
Motif	CM000997.3_142858278-142862766(-)_1|2|1x0
Family	C2H2 ZF
Species	Unknown
Pos	A	C	G	T
1	0.0395865	0.0183245	0.916224	0.0258654
2	0.826137	0.0877842	0.0606963	0.0253825
3	0.253156	0.0475022	0.159259	0.540083
4	0.25	0.25	0.25	0.25


TF	Unknown
TF Name	Unknown
Gene	CM000997.3_142858278-142862766(-)_1
Motif	CM000997.3_142858278-142862766(-)_1|3|1x0
Family	C2H2 ZF
Species	Unknown
Pos	A	C	G	T
1	0.0271123	0.0186566	0.93283	0.0214009
2	0.91011	0.0302999	0.0362517	0.0233379
3	0.167061	0.0531483	0.0780958	0.701695
4	0.25	0.25	0.25	0.25


TF	Unknown
TF Name	Unknown
Gene	CM000997.3_142858278-142862766(-)_1
Motif	CM000997.3_142858278-142862766(-)_1|4|1x0
Family	C2H2 ZF
Species	Unknown
Pos	A	C	G	T
1	0.713953	0.0843739	0.158098	0.0435753
2	0.778156	0.0629931	0.094346	0.0645052
3	0.0232466	0.0196527	0.0187667	0.938334
4	0.295162	0.14882	0.356748	0.199271
5	0.059019	0.831355	0.0623901	0.0472363
6	0.187595	0.163122	0.343585	0.305697
7	0.12714	0.120399	0.19708	0.555381
8	0.138822	0.592559	0.174237	0.0943829
9	0.164058	0.353376	0.300164	0.182403
10	0.25	0.25	0.25	0.25


TF	Unknown
TF Name	Unknown
Gene	CM000997.3_142858278-142862766(-)_1
Motif	CM000997.3_142858278-142862766(-)_1|5|1x0
Family	C2H2 ZF
Species	Unknown
Pos	A	C	G	T
1	0.103671	0.0155712	0.1022	0.778559
2	0.178582	0.327405	0.309369	0.184644
3	0.14863	0.623373	0.0683037	0.159693
4	0.25	0.25	0.25	0.25


TF	Unknown
TF Name	Unknown
Gene	CM000997.3_142858278-142862766(-)_1
Motif	CM000997.3_142858278-142862766(-)_1|6|1x0
Family	C2H2 ZF
Species	Unknown
Pos	A	C	G	T
1	0.334772	0.0583376	0.410846	0.196044
2	0.0428285	0.12085	0.0641349	0.772187
3	0.0656962	0.0293085	0.017745	0.88725
4	0.25	0.25	0.25	0.25


TF	Unknown
TF Name	Unknown
Gene	CM000997.3_145175987-145177441(+)_1
Motif	CM000997.3_145175987-145177441(+)_1|1|1x0
Family	C2H2 ZF
Species	Unknown
Pos	A	C	G	T
1	0.288059	0.202046	0.120076	0.38982
2	0.0953403	0.121126	0.645069	0.138465
3	0.0528476	0.0468794	0.850538	0.0497352
4	0.0414709	0.0237967	0.913593	0.0211393
5	0.927754	0.028513	0.0251777	0.0185551
6	0.101477	0.701297	0.0475811	0.149644
7	0.35385	0.268641	0.184647	0.192862
8	0.666097	0.0920762	0.108421	0.133406
9	0.580619	0.121887	0.118975	0.178518
10	0.399468	0.159068	0.279683	0.161781
11	0.0623222	0.197786	0.0657068	0.674185
12	0.0444712	0.0343583	0.883892	0.0372782
13	0.0333756	0.0229113	0.917122	0.0265915
14	0.115808	0.25268	0.0746471	0.556865
15	0.163974	0.64931	0.064795	0.121921
16	0.471415	0.235367	0.104807	0.188412
17	0.077384	0.0694613	0.782245	0.07091
18	0.847628	0.0499676	0.0530852	0.0493189
19	0.25	0.25	0.25	0.25


TF	Unknown
TF Name	Unknown
Gene	CM000997.3_145263138-145264818(+)_1
Motif	CM000997.3_145263138-145264818(+)_1|1|1x0
Family	C2H2 ZF
Species	Unknown
Pos	A	C	G	T
1	0.290846	0.188144	0.0992972	0.421714
2	0.0694994	0.0932518	0.727343	0.109905
3	0.0301868	0.0260556	0.915739	0.0280183
4	0.250517	0.187994	0.12782	0.43367
5	0.188651	0.189426	0.210481	0.411443
6	0.667043	0.125064	0.121234	0.0866587
7	0.369045	0.132399	0.0836914	0.414865
8	0.879699	0.0243598	0.0573729	0.0385681
9	0.105032	0.0859819	0.708112	0.100874
10	0.44612	0.282882	0.201749	0.0692495
11	0.0188746	0.0300245	0.018649	0.932452
12	0.935787	0.0191078	0.0206245	0.0244811
13	0.33775	0.172911	0.273907	0.215432
14	0.193431	0.246366	0.0749904	0.485213
15	0.170584	0.611469	0.0747204	0.143227
16	0.360347	0.117325	0.365969	0.156359
17	0.150878	0.0560866	0.702479	0.0905563
18	0.0879701	0.0632424	0.120291	0.728497
19	0.308419	0.231444	0.119773	0.340364
20	0.921064	0.0264392	0.0314026	0.0210938
21	0.0612665	0.0413501	0.0415835	0.8558
22	0.44612	0.282882	0.201749	0.0692495
23	0.0188746	0.0300245	0.018649	0.932452
24	0.935787	0.0191078	0.0206245	0.0244811
25	0.33775	0.172911	0.273907	0.215432
26	0.193431	0.246366	0.0749904	0.485213
27	0.170584	0.611469	0.0747204	0.143227
28	0.503925	0.0803606	0.242773	0.172941
29	0.0895285	0.0692668	0.78158	0.0596249
30	0.0831574	0.0481726	0.0856425	0.783027
31	0.294844	0.13946	0.168112	0.397584
32	0.0974472	0.0703757	0.671804	0.160373
33	0.0354586	0.0372458	0.877021	0.0502744
34	0.369605	0.13304	0.298479	0.198876
35	0.779418	0.0605154	0.0409945	0.119072
36	0.0332455	0.0216049	0.0627253	0.882424
37	0.314638	0.177549	0.330576	0.177238
38	0.707788	0.0805497	0.0823191	0.129343
39	0.0379642	0.0351205	0.118897	0.808018
40	0.25	0.25	0.25	0.25


TF	Unknown
TF Name	Unknown
Gene	CM000997.3_145348666-145350961(+)_1
Motif	CM000997.3_145348666-145350961(+)_1|1|1x0
Family	C2H2 ZF
Species	Unknown
Pos	A	C	G	T
1	0.297437	0.128124	0.158094	0.416344
2	0.0818366	0.0567468	0.718085	0.143331
3	0.0247119	0.0261174	0.912571	0.0365995
4	0.349176	0.164415	0.275857	0.210552
5	0.182781	0.239944	0.0629502	0.514325
6	0.155739	0.65479	0.0615331	0.127938
7	0.631848	0.224601	0.0845207	0.0590296
8	0.8496	0.0493581	0.0518739	0.0491679
9	0.824353	0.0698342	0.0496357	0.0561772
10	0.297437	0.128124	0.158094	0.416344
11	0.0818366	0.0567468	0.718085	0.143331
12	0.0247119	0.0261174	0.912571	0.0365995
13	0.35473	0.10947	0.152905	0.382895
14	0.0477633	0.0348531	0.879226	0.0381575
15	0.0375859	0.0184843	0.0197163	0.924213
16	0.192523	0.140934	0.145331	0.521213
17	0.0361193	0.843939	0.0376608	0.0822813
18	0.728011	0.0379117	0.0723462	0.161731
19	0.297437	0.128124	0.158094	0.416344
20	0.0818366	0.0567468	0.718085	0.143331
21	0.0247119	0.0261174	0.912571	0.0365995
22	0.297437	0.128124	0.158094	0.416344
23	0.0818366	0.0567468	0.718085	0.143331
24	0.0247119	0.0261174	0.912571	0.0365995
25	0.297437	0.128124	0.158094	0.416344
26	0.0818366	0.0567468	0.718085	0.143331
27	0.0247119	0.0261174	0.912571	0.0365995
28	0.297437	0.128124	0.158094	0.416344
29	0.0818366	0.0567468	0.718085	0.143331
30	0.0247119	0.0261174	0.912571	0.0365995
31	0.35473	0.10947	0.152905	0.382895
32	0.0477633	0.0348531	0.879226	0.0381575
33	0.0375859	0.0184843	0.0197163	0.924213
34	0.192523	0.140934	0.145331	0.521213
35	0.0361193	0.843939	0.0376608	0.0822813
36	0.728011	0.0379117	0.0723462	0.161731
37	0.297437	0.128124	0.158094	0.416344
38	0.0818366	0.0567468	0.718085	0.143331
39	0.0247119	0.0261174	0.912571	0.0365995
40	0.35473	0.10947	0.152905	0.382895
41	0.0477633	0.0348531	0.879226	0.0381575
42	0.0375859	0.0184843	0.0197163	0.924213
43	0.192523	0.140934	0.145331	0.521213
44	0.0361193	0.843939	0.0376608	0.0822813
45	0.728011	0.0379117	0.0723462	0.161731
46	0.388333	0.149625	0.216473	0.245568
47	0.185131	0.105789	0.122382	0.586698
48	0.206554	0.0873298	0.536691	0.169425
49	0.35473	0.10947	0.152905	0.382895
50	0.0477633	0.0348531	0.879226	0.0381575
51	0.0375859	0.0184843	0.0197163	0.924213
52	0.349176	0.164415	0.275857	0.210552
53	0.182781	0.239944	0.0629502	0.514325
54	0.155739	0.65479	0.0615331	0.127938
55	0.3735	0.145521	0.319139	0.161841
56	0.109509	0.166351	0.0737581	0.650382
57	0.0211252	0.0273814	0.0482373	0.903256
58	0.493032	0.0906987	0.160771	0.255498
59	0.0736972	0.0797404	0.773566	0.0729968
60	0.0780673	0.0424464	0.0489517	0.830535
61	0.25	0.25	0.25	0.25


TF	Unknown
TF Name	Unknown
Gene	CM000997.3_145427458-145429207(+)_1
Motif	CM000997.3_145427458-145429207(+)_1|1|1x0
Family	C2H2 ZF
Species	Unknown
Pos	A	C	G	T
1	0.0582268	0.021827	0.889747	0.0301991
2	0.201779	0.232708	0.147791	0.417722
3	0.0957702	0.666438	0.0864909	0.151301
4	0.523946	0.198224	0.212967	0.0648627
5	0.117085	0.136504	0.0662523	0.680159
6	0.0371401	0.0184588	0.0214603	0.922941
7	0.406997	0.184252	0.173288	0.235463
8	0.534129	0.264801	0.0891641	0.111905
9	0.080209	0.657476	0.139311	0.123005
10	0.499172	0.256263	0.152649	0.0919163
11	0.156331	0.352109	0.0712564	0.420303
12	0.128098	0.693088	0.0704889	0.108326
13	0.395445	0.251218	0.156232	0.197104
14	0.138651	0.429994	0.0893299	0.342025
15	0.0473505	0.8294	0.0562103	0.0670395
16	0.0582268	0.021827	0.889747	0.0301991
17	0.201779	0.232708	0.147791	0.417722
18	0.0957702	0.666438	0.0864909	0.151301
19	0.370873	0.185908	0.184974	0.258246
20	0.130247	0.249471	0.071611	0.548672
21	0.0802389	0.0703472	0.39999	0.449424
22	0.499172	0.256263	0.152649	0.0919163
23	0.156331	0.352109	0.0712564	0.420303
24	0.128098	0.693088	0.0704889	0.108326
25	0.499172	0.256263	0.152649	0.0919163
26	0.156331	0.352109	0.0712564	0.420303
27	0.128098	0.693088	0.0704889	0.108326
28	0.395445	0.251218	0.156232	0.197104
29	0.138651	0.429994	0.0893299	0.342025
30	0.0473505	0.8294	0.0562103	0.0670395
31	0.534578	0.220603	0.0786827	0.166137
32	0.0458032	0.0399136	0.873306	0.0409774
33	0.923296	0.0250367	0.027044	0.0246233
34	0.499172	0.256263	0.152649	0.0919163
35	0.156331	0.352109	0.0712564	0.420303
36	0.128098	0.693088	0.0704889	0.108326
37	0.298206	0.0911449	0.439601	0.171048
38	0.0409276	0.805964	0.0253732	0.127735
39	0.0376129	0.873564	0.0268625	0.0619606
40	0.25	0.25	0.25	0.25


TF	Unknown
TF Name	Unknown
Gene	CM000997.3_145554447-145555818(+)_1
Motif	CM000997.3_145554447-145555818(+)_1|1|1x0
Family	C2H2 ZF
Species	Unknown
Pos	A	C	G	T
1	0.351797	0.125055	0.279638	0.24351
2	0.197759	0.0725212	0.635532	0.0941887
3	0.123528	0.708487	0.0587801	0.109204
4	0.419365	0.128717	0.376879	0.0750401
5	0.13807	0.159475	0.0676796	0.634775
6	0.0534808	0.0271816	0.0243718	0.894966
7	0.325774	0.14837	0.250315	0.275541
8	0.292466	0.280004	0.112576	0.314954
9	0.156358	0.607134	0.0714822	0.165026
10	0.419365	0.128717	0.376879	0.0750401
11	0.13807	0.159475	0.0676796	0.634775
12	0.0534808	0.0271816	0.0243718	0.894966
13	0.381007	0.140046	0.206026	0.272921
14	0.169559	0.0981441	0.122779	0.609518
15	0.0970864	0.0823843	0.60404	0.216489
16	0.35106	0.0781662	0.235783	0.334991
17	0.195203	0.0255053	0.743896	0.0353957
18	0.173265	0.573704	0.0750095	0.178021
19	0.35106	0.0781662	0.235783	0.334991
20	0.195203	0.0255053	0.743896	0.0353957
21	0.173265	0.573704	0.0750095	0.178021
22	0.55455	0.215159	0.0714227	0.158868
23	0.0382201	0.0329877	0.894863	0.0339291
24	0.939221	0.0198084	0.0215118	0.0194587
25	0.364136	0.150041	0.251321	0.234502
26	0.939916	0.0211644	0.0201211	0.0187983
27	0.0886009	0.765211	0.0405809	0.105607
28	0.55455	0.215159	0.0714227	0.158868
29	0.0382201	0.0329877	0.894863	0.0339291
30	0.939221	0.0198084	0.0215118	0.0194587
31	0.375642	0.105789	0.219394	0.299175
32	0.156988	0.0679788	0.630339	0.144695
33	0.0513289	0.0389355	0.0401772	0.869558
34	0.25	0.25	0.25	0.25


TF	Unknown
TF Name	Unknown
Gene	CM000997.3_146060689-146062468(+)_1
Motif	CM000997.3_146060689-146062468(+)_1|1|1x0
Family	C2H2 ZF
Species	Unknown
Pos	A	C	G	T
1	0.524176	0.223294	0.0826457	0.169884
2	0.0501866	0.0439501	0.860784	0.0450788
3	0.913667	0.0282016	0.0303785	0.0277525
4	0.294852	0.139429	0.168085	0.397634
5	0.0974036	0.0703367	0.671932	0.160328
6	0.0354254	0.0372116	0.87713	0.0502332
7	0.301619	0.120726	0.382275	0.19538
8	0.205281	0.220753	0.112974	0.460991
9	0.137449	0.464802	0.239354	0.158395
10	0.0487323	0.0330799	0.188227	0.729961
11	0.117594	0.0454079	0.744713	0.0922848
12	0.10831	0.0693032	0.701966	0.120421
13	0.638732	0.146429	0.167986	0.0468536
14	0.0245306	0.0962735	0.0189773	0.860219
15	0.0433999	0.0177073	0.0535301	0.885363
16	0.349192	0.171007	0.197926	0.281876
17	0.152352	0.307132	0.0964408	0.444076
18	0.157208	0.61773	0.0831231	0.141939
19	0.349192	0.171007	0.197926	0.281876
20	0.152352	0.307132	0.0964408	0.444076
21	0.157208	0.61773	0.0831231	0.141939
22	0.349192	0.171007	0.197926	0.281876
23	0.152352	0.307132	0.0964408	0.444076
24	0.157208	0.61773	0.0831231	0.141939
25	0.59268	0.236253	0.09907	0.0719974
26	0.805028	0.0640984	0.0669955	0.0638786
27	0.778022	0.0866351	0.0639505	0.0713928
28	0.524176	0.223294	0.0826457	0.169884
29	0.0501866	0.0439501	0.860784	0.0450788
30	0.913667	0.0282016	0.0303785	0.0277525
31	0.349192	0.171007	0.197926	0.281876
32	0.152352	0.307132	0.0964408	0.444076
33	0.157208	0.61773	0.0831231	0.141939
34	0.250509	0.18797	0.127787	0.433734
35	0.188629	0.189404	0.210465	0.411502
36	0.667174	0.12502	0.121189	0.0866173
37	0.326243	0.10663	0.109891	0.457236
38	0.837622	0.0294572	0.0845209	0.0484
39	0.0589602	0.0735604	0.792118	0.0753611
40	0.274445	0.26104	0.245122	0.219393
41	0.577608	0.0796098	0.142457	0.200326
42	0.119499	0.131006	0.328342	0.421152
43	0.25	0.25	0.25	0.25


TF	Unknown
TF Name	Unknown
Gene	CM000997.3_146131519-146133544(+)_1
Motif	CM000997.3_146131519-146133544(+)_1|1|1x0
Family	C2H2 ZF
Species	Unknown
Pos	A	C	G	T
1	0.0203183	0.0222654	0.938643	0.0187729
2	0.0857257	0.159506	0.0850456	0.669723
3	0.0436242	0.7569	0.0399498	0.159526
4	0.291038	0.186455	0.0970194	0.425488
5	0.0667834	0.0901946	0.736331	0.106691
6	0.0281604	0.0242272	0.921518	0.0260942
7	0.519904	0.199548	0.214162	0.0663858
8	0.119141	0.138584	0.0679864	0.674289
9	0.0387902	0.0194797	0.0225967	0.919133
10	0.404449	0.185262	0.174396	0.235894
11	0.530003	0.265502	0.0908534	0.113642
12	0.0820209	0.651693	0.141297	0.124989
13	0.495416	0.25686	0.154183	0.0935407
14	0.157829	0.351232	0.0727815	0.418158
15	0.130211	0.687114	0.0722886	0.110386
16	0.393125	0.251428	0.157467	0.19798
17	0.140209	0.427595	0.0909241	0.341272
18	0.0490647	0.823728	0.0580974	0.0691095
19	0.530293	0.221724	0.0802997	0.167684
20	0.0475717	0.0415393	0.868259	0.0426298
21	0.919448	0.0263013	0.0283776	0.0258734
22	0.495416	0.25686	0.154183	0.0935407
23	0.157829	0.351232	0.0727815	0.418158
24	0.130211	0.687114	0.0722886	0.110386
25	0.377296	0.242862	0.241648	0.138195
26	0.0656297	0.0699225	0.0816244	0.782823
27	0.861907	0.0442637	0.0427225	0.0511066
28	0.046417	0.0312424	0.184661	0.737679
29	0.114252	0.0432086	0.753352	0.0891878
30	0.105269	0.0667026	0.710718	0.117311
31	0.495416	0.25686	0.154183	0.0935407
32	0.157829	0.351232	0.0727815	0.418158
33	0.130211	0.687114	0.0722886	0.110386
34	0.291454	0.0869461	0.397458	0.224142
35	0.125351	0.570789	0.0642597	0.2396
36	0.0839169	0.716547	0.0636254	0.135911
37	0.382219	0.0795611	0.403774	0.134446
38	0.0693009	0.742126	0.0422622	0.146311
39	0.0270454	0.915792	0.0215258	0.0356367
40	0.530293	0.221724	0.0802997	0.167684
41	0.0475717	0.0415393	0.868259	0.0426298
42	0.919448	0.0263013	0.0283776	0.0258734
43	0.495416	0.25686	0.154183	0.0935407
44	0.157829	0.351232	0.0727815	0.418158
45	0.130211	0.687114	0.0722886	0.110386
46	0.382219	0.0795611	0.403774	0.134446
47	0.0693009	0.742126	0.0422622	0.146311
48	0.0270454	0.915792	0.0215258	0.0356367
49	0.382219	0.0795611	0.403774	0.134446
50	0.0693009	0.742126	0.0422622	0.146311
51	0.0270454	0.915792	0.0215258	0.0356367
52	0.25	0.25	0.25	0.25


TF	Unknown
TF Name	Unknown
Gene	CM000997.3_146253118-146254720(+)_1
Motif	CM000997.3_146253118-146254720(+)_1|1|1x0
Family	C2H2 ZF
Species	Unknown
Pos	A	C	G	T
1	0.351797	0.125055	0.279638	0.24351
2	0.197759	0.0725212	0.635532	0.0941887
3	0.123528	0.708487	0.0587801	0.109204
4	0.419365	0.128717	0.376879	0.0750401
5	0.13807	0.159475	0.0676796	0.634775
6	0.0534808	0.0271816	0.0243718	0.894966
7	0.325774	0.14837	0.250315	0.275541
8	0.292466	0.280004	0.112576	0.314954
9	0.156358	0.607134	0.0714822	0.165026
10	0.419365	0.128717	0.376879	0.0750401
11	0.13807	0.159475	0.0676796	0.634775
12	0.0534808	0.0271816	0.0243718	0.894966
13	0.381007	0.140046	0.206026	0.272921
14	0.169559	0.0981441	0.122779	0.609518
15	0.0970864	0.0823843	0.60404	0.216489
16	0.35106	0.0781662	0.235783	0.334991
17	0.195203	0.0255053	0.743896	0.0353957
18	0.173265	0.573704	0.0750095	0.178021
19	0.35106	0.0781662	0.235783	0.334991
20	0.195203	0.0255053	0.743896	0.0353957
21	0.173265	0.573704	0.0750095	0.178021
22	0.55455	0.215159	0.0714227	0.158868
23	0.0382201	0.0329877	0.894863	0.0339291
24	0.939221	0.0198084	0.0215118	0.0194587
25	0.364136	0.150041	0.251321	0.234502
26	0.939916	0.0211644	0.0201211	0.0187983
27	0.0886009	0.765211	0.0405809	0.105607
28	0.55455	0.215159	0.0714227	0.158868
29	0.0382201	0.0329877	0.894863	0.0339291
30	0.939221	0.0198084	0.0215118	0.0194587
31	0.375642	0.105789	0.219394	0.299175
32	0.156988	0.0679788	0.630339	0.144695
33	0.0513289	0.0389355	0.0401772	0.869558
34	0.25	0.25	0.25	0.25


TF	Unknown
TF Name	Unknown
Gene	CM000997.3_146318277-146318778(+)_1
Motif	CM000997.3_146318277-146318778(+)_1|1|1x0
Family	C2H2 ZF
Species	Unknown
Pos	A	C	G	T
1	0.29893	0.119975	0.150676	0.430419
2	0.0712337	0.0478992	0.750094	0.130773
3	0.0186593	0.0198124	0.932966	0.028562
4	0.371799	0.155725	0.186102	0.286374
5	0.13145	0.308969	0.0752806	0.484301
6	0.1308	0.693564	0.060152	0.115484
7	0.659876	0.215052	0.074551	0.0505208
8	0.877512	0.0401443	0.0423669	0.0399766
9	0.854118	0.0588105	0.0406191	0.0464527
10	0.25	0.25	0.25	0.25


TF	Unknown
TF Name	Unknown
Gene	CM000997.3_146390721-146392836(+)_1
Motif	CM000997.3_146390721-146392836(+)_1|1|1x0
Family	C2H2 ZF
Species	Unknown
Pos	A	C	G	T
1	0.294852	0.139429	0.168085	0.397634
2	0.0974036	0.0703367	0.671932	0.160328
3	0.0354254	0.0372116	0.87713	0.0502332
4	0.294852	0.139429	0.168085	0.397634
5	0.0974036	0.0703367	0.671932	0.160328
6	0.0354254	0.0372116	0.87713	0.0502332
7	0.326243	0.10663	0.109891	0.457236
8	0.837622	0.0294572	0.0845209	0.0484
9	0.0589602	0.0735604	0.792118	0.0753611
10	0.638732	0.146429	0.167986	0.0468536
11	0.0245306	0.0962735	0.0189773	0.860219
12	0.0433999	0.0177073	0.0535301	0.885363
13	0.349192	0.171007	0.197926	0.281876
14	0.152352	0.307132	0.0964408	0.444076
15	0.157208	0.61773	0.0831231	0.141939
16	0.388111	0.17255	0.181692	0.257647
17	0.187791	0.378516	0.142098	0.291595
18	0.177792	0.628374	0.0792331	0.114601
19	0.349192	0.171007	0.197926	0.281876
20	0.152352	0.307132	0.0964408	0.444076
21	0.157208	0.61773	0.0831231	0.141939
22	0.59268	0.236253	0.09907	0.0719974
23	0.805028	0.0640984	0.0669955	0.0638786
24	0.778022	0.0866351	0.0639505	0.0713928
25	0.294852	0.139429	0.168085	0.397634
26	0.0974036	0.0703367	0.671932	0.160328
27	0.0354254	0.0372116	0.87713	0.0502332
28	0.349192	0.171007	0.197926	0.281876
29	0.152352	0.307132	0.0964408	0.444076
30	0.157208	0.61773	0.0831231	0.141939
31	0.445941	0.202332	0.22298	0.128747
32	0.0589473	0.282734	0.0924125	0.565906
33	0.827285	0.0517128	0.0608731	0.0601295
34	0.326243	0.10663	0.109891	0.457236
35	0.837622	0.0294572	0.0845209	0.0484
36	0.0589602	0.0735604	0.792118	0.0753611
37	0.349192	0.171007	0.197926	0.281876
38	0.152352	0.307132	0.0964408	0.444076
39	0.157208	0.61773	0.0831231	0.141939
40	0.445941	0.202332	0.22298	0.128747
41	0.0589473	0.282734	0.0924125	0.565906
42	0.827285	0.0517128	0.0608731	0.0601295
43	0.326243	0.10663	0.109891	0.457236
44	0.837622	0.0294572	0.0845209	0.0484
45	0.0589602	0.0735604	0.792118	0.0753611
46	0.349192	0.171007	0.197926	0.281876
47	0.152352	0.307132	0.0964408	0.444076
48	0.157208	0.61773	0.0831231	0.141939
49	0.4515	0.191339	0.178754	0.178407
50	0.124928	0.385223	0.0592325	0.430616
51	0.0924888	0.773426	0.0538409	0.080244
52	0.274445	0.26104	0.245122	0.219393
53	0.577608	0.0796098	0.142457	0.200326
54	0.119499	0.131006	0.328342	0.421152
55	0.25	0.25	0.25	0.25


TF	Unknown
TF Name	Unknown
Gene	CM000997.3_146550397-146551999(+)_1
Motif	CM000997.3_146550397-146551999(+)_1|1|1x0
Family	C2H2 ZF
Species	Unknown
Pos	A	C	G	T
1	0.351797	0.125055	0.279638	0.24351
2	0.197759	0.0725212	0.635532	0.0941887
3	0.123528	0.708487	0.0587801	0.109204
4	0.419365	0.128717	0.376879	0.0750401
5	0.13807	0.159475	0.0676796	0.634775
6	0.0534808	0.0271816	0.0243718	0.894966
7	0.325774	0.14837	0.250315	0.275541
8	0.292466	0.280004	0.112576	0.314954
9	0.156358	0.607134	0.0714822	0.165026
10	0.419365	0.128717	0.376879	0.0750401
11	0.13807	0.159475	0.0676796	0.634775
12	0.0534808	0.0271816	0.0243718	0.894966
13	0.381007	0.140046	0.206026	0.272921
14	0.169559	0.0981441	0.122779	0.609518
15	0.0970864	0.0823843	0.60404	0.216489
16	0.35106	0.0781662	0.235783	0.334991
17	0.195203	0.0255053	0.743896	0.0353957
18	0.173265	0.573704	0.0750095	0.178021
19	0.35106	0.0781662	0.235783	0.334991
20	0.195203	0.0255053	0.743896	0.0353957
21	0.173265	0.573704	0.0750095	0.178021
22	0.55455	0.215159	0.0714227	0.158868
23	0.0382201	0.0329877	0.894863	0.0339291
24	0.939221	0.0198084	0.0215118	0.0194587
25	0.364136	0.150041	0.251321	0.234502
26	0.939916	0.0211644	0.0201211	0.0187983
27	0.0886009	0.765211	0.0405809	0.105607
28	0.55455	0.215159	0.0714227	0.158868
29	0.0382201	0.0329877	0.894863	0.0339291
30	0.939221	0.0198084	0.0215118	0.0194587
31	0.375642	0.105789	0.219394	0.299175
32	0.156988	0.0679788	0.630339	0.144695
33	0.0513289	0.0389355	0.0401772	0.869558
34	0.25	0.25	0.25	0.25


TF	Unknown
TF Name	Unknown
Gene	CM000997.3_146621217-146622411(+)_1
Motif	CM000997.3_146621217-146622411(+)_1|1|1x0
Family	C2H2 ZF
Species	Unknown
Pos	A	C	G	T
1	0.631626	0.0126325	0.166767	0.188974
2	0.392699	0.102015	0.0513544	0.453931
3	0.0406138	0.0471706	0.662998	0.249217
4	0.25	0.25	0.25	0.25


TF	Unknown
TF Name	Unknown
Gene	CM000997.3_146621217-146622411(+)_1
Motif	CM000997.3_146621217-146622411(+)_1|2|1x0
Family	C2H2 ZF
Species	Unknown
Pos	A	C	G	T
1	0.429862	0.211523	0.219067	0.139548
2	0.121435	0.0404271	0.725191	0.112947
3	0.902011	0.029094	0.0353952	0.0334995
4	0.40226	0.18613	0.17535	0.23626
5	0.52644	0.266086	0.0923254	0.115149
6	0.0836021	0.646681	0.143011	0.126706
7	0.276771	0.116913	0.416662	0.189654
8	0.143477	0.54619	0.0877	0.222633
9	0.079848	0.77344	0.0727179	0.073994
10	0.292017	0.397425	0.0865927	0.223965
11	0.0356951	0.0200789	0.920736	0.0234897
12	0.932193	0.0186439	0.026482	0.0226807
13	0.40226	0.18613	0.17535	0.23626
14	0.52644	0.266086	0.0923254	0.115149
15	0.0836021	0.646681	0.143011	0.126706
16	0.40226	0.18613	0.17535	0.23626
17	0.52644	0.266086	0.0923254	0.115149
18	0.0836021	0.646681	0.143011	0.126706
19	0.381009	0.0809361	0.40221	0.135845
20	0.0709728	0.737068	0.0435596	0.148399
21	0.0281976	0.912271	0.0225092	0.0370225
22	0.25	0.25	0.25	0.25


TF	Unknown
TF Name	Unknown
Gene	CM000997.3_146802034-146804155(+)_1
Motif	CM000997.3_146802034-146804155(+)_1|1|1x0
Family	C2H2 ZF
Species	Unknown
Pos	A	C	G	T
1	0.429157	0.211717	0.219241	0.139885
2	0.12198	0.0407698	0.723767	0.113483
3	0.90095	0.0294218	0.0357687	0.0338596
4	0.290895	0.187738	0.0987451	0.422623
5	0.0688385	0.0925103	0.729524	0.109127
6	0.0296874	0.0256044	0.917164	0.0275438
7	0.0266252	0.0186002	0.930012	0.0247625
8	0.117864	0.228368	0.0918826	0.561886
9	0.153391	0.475448	0.121524	0.249636
10	0.515457	0.200992	0.21546	0.0680911
11	0.121414	0.140877	0.0699276	0.667782
12	0.040675	0.0206596	0.0239068	0.914759
13	0.401659	0.186369	0.175613	0.236359
14	0.525457	0.266243	0.0927333	0.115566
15	0.0840406	0.645296	0.143483	0.12718
16	0.491287	0.257494	0.155871	0.0953474
17	0.159477	0.350248	0.0744868	0.415788
18	0.132542	0.680487	0.0743009	0.11267
19	0.390583	0.251651	0.158828	0.198938
20	0.141928	0.424949	0.0926989	0.340425
21	0.0510029	0.817338	0.0602243	0.0714348
22	0.52558	0.222937	0.0821033	0.16938
23	0.049577	0.0433873	0.862529	0.0445073
24	0.915025	0.0277553	0.0299089	0.0273112
25	0.491287	0.257494	0.155871	0.0953474
26	0.159477	0.350248	0.0744868	0.415788
27	0.132542	0.680487	0.0743009	0.11267
28	0.375096	0.243207	0.242012	0.139685
29	0.0677805	0.0721386	0.0839967	0.776084
30	0.856059	0.0461702	0.0445887	0.0531816
31	0.52558	0.222937	0.0821033	0.16938
32	0.049577	0.0433873	0.862529	0.0445073
33	0.915025	0.0277553	0.0299089	0.0273112
34	0.491287	0.257494	0.155871	0.0953474
35	0.159477	0.350248	0.0744868	0.415788
36	0.132542	0.680487	0.0743009	0.11267
37	0.297869	0.0944574	0.433842	0.173831
38	0.0442621	0.794544	0.0278511	0.133342
39	0.0409726	0.863002	0.0295695	0.0664564
40	0.380674	0.0813178	0.401778	0.136231
41	0.0714379	0.735665	0.0439223	0.148975
42	0.0285222	0.911279	0.0227869	0.037412
43	0.52558	0.222937	0.0821033	0.16938
44	0.049577	0.0433873	0.862529	0.0445073
45	0.915025	0.0277553	0.0299089	0.0273112
46	0.491287	0.257494	0.155871	0.0953474
47	0.159477	0.350248	0.0744868	0.415788
48	0.132542	0.680487	0.0743009	0.11267
49	0.380674	0.0813178	0.401778	0.136231
50	0.0714379	0.735665	0.0439223	0.148975
51	0.0285222	0.911279	0.0227869	0.037412
52	0.380674	0.0813178	0.401778	0.136231
53	0.0714379	0.735665	0.0439223	0.148975
54	0.0285222	0.911279	0.0227869	0.037412
55	0.25	0.25	0.25	0.25


TF	Unknown
TF Name	Unknown
Gene	CM000997.3_146913077-146914925(-)_1
Motif	CM000997.3_146913077-146914925(-)_1|1|1x0
Family	C2H2 ZF
Species	Unknown
Pos	A	C	G	T
1	0.524176	0.223294	0.0826457	0.169884
2	0.0501866	0.0439501	0.860784	0.0450788
3	0.913667	0.0282016	0.0303785	0.0277525
4	0.308434	0.231433	0.119741	0.340392
5	0.921149	0.0264107	0.0313705	0.0210695
6	0.0612216	0.0413144	0.0415476	0.855916
7	0.294852	0.139429	0.168085	0.397634
8	0.0974036	0.0703367	0.671932	0.160328
9	0.0354254	0.0372116	0.87713	0.0502332
10	0.301619	0.120726	0.382275	0.19538
11	0.205281	0.220753	0.112974	0.460991
12	0.137449	0.464802	0.239354	0.158395
13	0.0487323	0.0330799	0.188227	0.729961
14	0.117594	0.0454079	0.744713	0.0922848
15	0.10831	0.0693032	0.701966	0.120421
16	0.638732	0.146429	0.167986	0.0468536
17	0.0245306	0.0962735	0.0189773	0.860219
18	0.0433999	0.0177073	0.0535301	0.885363
19	0.0487323	0.0330799	0.188227	0.729961
20	0.117594	0.0454079	0.744713	0.0922848
21	0.10831	0.0693032	0.701966	0.120421
22	0.638732	0.146429	0.167986	0.0468536
23	0.0245306	0.0962735	0.0189773	0.860219
24	0.0433999	0.0177073	0.0535301	0.885363
25	0.349192	0.171007	0.197926	0.281876
26	0.152352	0.307132	0.0964408	0.444076
27	0.157208	0.61773	0.0831231	0.141939
28	0.349192	0.171007	0.197926	0.281876
29	0.152352	0.307132	0.0964408	0.444076
30	0.157208	0.61773	0.0831231	0.141939
31	0.524176	0.223294	0.0826457	0.169884
32	0.0501866	0.0439501	0.860784	0.0450788
33	0.913667	0.0282016	0.0303785	0.0277525
34	0.465452	0.103287	0.171836	0.259424
35	0.0896529	0.0961613	0.725291	0.0888948
36	0.0958833	0.0557734	0.0633132	0.78503
37	0.326243	0.10663	0.109891	0.457236
38	0.837622	0.0294572	0.0845209	0.0484
39	0.0589602	0.0735604	0.792118	0.0753611
40	0.4515	0.191339	0.178754	0.178407
41	0.124928	0.385223	0.0592325	0.430616
42	0.0924888	0.773426	0.0538409	0.080244
43	0.274445	0.26104	0.245122	0.219393
44	0.577608	0.0796098	0.142457	0.200326
45	0.119499	0.131006	0.328342	0.421152
46	0.25	0.25	0.25	0.25


TF	Unknown
TF Name	Unknown
Gene	CM000997.3_147073361-147075209(+)_1
Motif	CM000997.3_147073361-147075209(+)_1|1|1x0
Family	C2H2 ZF
Species	Unknown
Pos	A	C	G	T
1	0.524176	0.223294	0.0826457	0.169884
2	0.0501866	0.0439501	0.860784	0.0450788
3	0.913667	0.0282016	0.0303785	0.0277525
4	0.308434	0.231433	0.119741	0.340392
5	0.921149	0.0264107	0.0313705	0.0210695
6	0.0612216	0.0413144	0.0415476	0.855916
7	0.294852	0.139429	0.168085	0.397634
8	0.0974036	0.0703367	0.671932	0.160328
9	0.0354254	0.0372116	0.87713	0.0502332
10	0.301619	0.120726	0.382275	0.19538
11	0.205281	0.220753	0.112974	0.460991
12	0.137449	0.464802	0.239354	0.158395
13	0.0487323	0.0330799	0.188227	0.729961
14	0.117594	0.0454079	0.744713	0.0922848
15	0.10831	0.0693032	0.701966	0.120421
16	0.638732	0.146429	0.167986	0.0468536
17	0.0245306	0.0962735	0.0189773	0.860219
18	0.0433999	0.0177073	0.0535301	0.885363
19	0.0487323	0.0330799	0.188227	0.729961
20	0.117594	0.0454079	0.744713	0.0922848
21	0.10831	0.0693032	0.701966	0.120421
22	0.638732	0.146429	0.167986	0.0468536
23	0.0245306	0.0962735	0.0189773	0.860219
24	0.0433999	0.0177073	0.0535301	0.885363
25	0.349192	0.171007	0.197926	0.281876
26	0.152352	0.307132	0.0964408	0.444076
27	0.157208	0.61773	0.0831231	0.141939
28	0.349192	0.171007	0.197926	0.281876
29	0.152352	0.307132	0.0964408	0.444076
30	0.157208	0.61773	0.0831231	0.141939
31	0.524176	0.223294	0.0826457	0.169884
32	0.0501866	0.0439501	0.860784	0.0450788
33	0.913667	0.0282016	0.0303785	0.0277525
34	0.465452	0.103287	0.171836	0.259424
35	0.0896529	0.0961613	0.725291	0.0888948
36	0.0958833	0.0557734	0.0633132	0.78503
37	0.326243	0.10663	0.109891	0.457236
38	0.837622	0.0294572	0.0845209	0.0484
39	0.0589602	0.0735604	0.792118	0.0753611
40	0.4515	0.191339	0.178754	0.178407
41	0.124928	0.385223	0.0592325	0.430616
42	0.0924888	0.773426	0.0538409	0.080244
43	0.274445	0.26104	0.245122	0.219393
44	0.577608	0.0796098	0.142457	0.200326
45	0.119499	0.131006	0.328342	0.421152
46	0.25	0.25	0.25	0.25


TF	Unknown
TF Name	Unknown
Gene	CM000997.3_147141699-147143568(+)_1
Motif	CM000997.3_147141699-147143568(+)_1|1|1x0
Family	C2H2 ZF
Species	Unknown
Pos	A	C	G	T
1	0.435407	0.209988	0.217694	0.136911
2	0.117192	0.0378169	0.736215	0.108777
3	0.910008	0.0266295	0.0325775	0.0307846
4	0.291153	0.185284	0.0954675	0.428095
5	0.0649499	0.0881157	0.742439	0.104495
6	0.026831	0.0230312	0.925304	0.0248339
7	0.0582268	0.021827	0.889747	0.0301991
8	0.201779	0.232708	0.147791	0.417722
9	0.0957702	0.666438	0.0864909	0.151301
10	0.523946	0.198224	0.212967	0.0648627
11	0.117085	0.136504	0.0662523	0.680159
12	0.0371401	0.0184588	0.0214603	0.922941
13	0.534578	0.220603	0.0786827	0.166137
14	0.0458032	0.0399136	0.873306	0.0409774
15	0.923296	0.0250367	0.027044	0.0246233
16	0.499172	0.256263	0.152649	0.0919163
17	0.156331	0.352109	0.0712564	0.420303
18	0.128098	0.693088	0.0704889	0.108326
19	0.379302	0.242541	0.24131	0.136847
20	0.0637138	0.067946	0.0795019	0.788838
21	0.867063	0.0425839	0.0410793	0.0492735
22	0.0448464	0.030006	0.182157	0.742991
23	0.111933	0.0417171	0.759297	0.0870527
24	0.10316	0.0649192	0.716773	0.115148
25	0.499172	0.256263	0.152649	0.0919163
26	0.156331	0.352109	0.0712564	0.420303
27	0.128098	0.693088	0.0704889	0.108326
28	0.291627	0.0854293	0.399553	0.22339
29	0.123514	0.575398	0.0626853	0.238402
30	0.081933	0.722541	0.0618632	0.133663
31	0.383607	0.0779873	0.405575	0.132831
32	0.0673948	0.747915	0.0407952	0.143895
33	0.0257601	0.919723	0.0204326	0.0340842
34	0.534578	0.220603	0.0786827	0.166137
35	0.0458032	0.0399136	0.873306	0.0409774
36	0.923296	0.0250367	0.027044	0.0246233
37	0.499172	0.256263	0.152649	0.0919163
38	0.156331	0.352109	0.0712564	0.420303
39	0.128098	0.693088	0.0704889	0.108326
40	0.383607	0.0779873	0.405575	0.132831
41	0.0673948	0.747915	0.0407952	0.143895
42	0.0257601	0.919723	0.0204326	0.0340842
43	0.383607	0.0779873	0.405575	0.132831
44	0.0673948	0.747915	0.0407952	0.143895
45	0.0257601	0.919723	0.0204326	0.0340842
46	0.25	0.25	0.25	0.25


TF	Unknown
TF Name	Unknown
Gene	CM000997.3_147262741-147264343(+)_1
Motif	CM000997.3_147262741-147264343(+)_1|1|1x0
Family	C2H2 ZF
Species	Unknown
Pos	A	C	G	T
1	0.351797	0.125055	0.279638	0.24351
2	0.197759	0.0725212	0.635532	0.0941887
3	0.123528	0.708487	0.0587801	0.109204
4	0.419365	0.128717	0.376879	0.0750401
5	0.13807	0.159475	0.0676796	0.634775
6	0.0534808	0.0271816	0.0243718	0.894966
7	0.325774	0.14837	0.250315	0.275541
8	0.292466	0.280004	0.112576	0.314954
9	0.156358	0.607134	0.0714822	0.165026
10	0.419365	0.128717	0.376879	0.0750401
11	0.13807	0.159475	0.0676796	0.634775
12	0.0534808	0.0271816	0.0243718	0.894966
13	0.381007	0.140046	0.206026	0.272921
14	0.169559	0.0981441	0.122779	0.609518
15	0.0970864	0.0823843	0.60404	0.216489
16	0.35106	0.0781662	0.235783	0.334991
17	0.195203	0.0255053	0.743896	0.0353957
18	0.173265	0.573704	0.0750095	0.178021
19	0.35106	0.0781662	0.235783	0.334991
20	0.195203	0.0255053	0.743896	0.0353957
21	0.173265	0.573704	0.0750095	0.178021
22	0.55455	0.215159	0.0714227	0.158868
23	0.0382201	0.0329877	0.894863	0.0339291
24	0.939221	0.0198084	0.0215118	0.0194587
25	0.364136	0.150041	0.251321	0.234502
26	0.939916	0.0211644	0.0201211	0.0187983
27	0.0886009	0.765211	0.0405809	0.105607
28	0.55455	0.215159	0.0714227	0.158868
29	0.0382201	0.0329877	0.894863	0.0339291
30	0.939221	0.0198084	0.0215118	0.0194587
31	0.375642	0.105789	0.219394	0.299175
32	0.156988	0.0679788	0.630339	0.144695
33	0.0513289	0.0389355	0.0401772	0.869558
34	0.25	0.25	0.25	0.25


TF	Unknown
TF Name	Unknown
Gene	CM000997.3_147343160-147343661(+)_1
Motif	CM000997.3_147343160-147343661(+)_1|1|1x0
Family	C2H2 ZF
Species	Unknown
Pos	A	C	G	T
1	0.29893	0.119975	0.150676	0.430419
2	0.0712337	0.0478992	0.750094	0.130773
3	0.0186593	0.0198124	0.932966	0.028562
4	0.371799	0.155725	0.186102	0.286374
5	0.13145	0.308969	0.0752806	0.484301
6	0.1308	0.693564	0.060152	0.115484
7	0.659876	0.215052	0.074551	0.0505208
8	0.877512	0.0401443	0.0423669	0.0399766
9	0.854118	0.0588105	0.0406191	0.0464527
10	0.25	0.25	0.25	0.25


TF	Unknown
TF Name	Unknown
Gene	CM000997.3_147415702-147417466(+)_1
Motif	CM000997.3_147415702-147417466(+)_1|1|1x0
Family	C2H2 ZF
Species	Unknown
Pos	A	C	G	T
1	0.294852	0.139429	0.168085	0.397634
2	0.0974036	0.0703367	0.671932	0.160328
3	0.0354254	0.0372116	0.87713	0.0502332
4	0.21948	0.273034	0.111176	0.39631
5	0.102288	0.0895142	0.572204	0.235994
6	0.0341315	0.0477626	0.875488	0.0426181
7	0.326243	0.10663	0.109891	0.457236
8	0.837622	0.0294572	0.0845209	0.0484
9	0.0589602	0.0735604	0.792118	0.0753611
10	0.638732	0.146429	0.167986	0.0468536
11	0.0245306	0.0962735	0.0189773	0.860219
12	0.0433999	0.0177073	0.0535301	0.885363
13	0.349192	0.171007	0.197926	0.281876
14	0.152352	0.307132	0.0964408	0.444076
15	0.157208	0.61773	0.0831231	0.141939
16	0.349192	0.171007	0.197926	0.281876
17	0.152352	0.307132	0.0964408	0.444076
18	0.157208	0.61773	0.0831231	0.141939
19	0.349192	0.171007	0.197926	0.281876
20	0.152352	0.307132	0.0964408	0.444076
21	0.157208	0.61773	0.0831231	0.141939
22	0.59268	0.236253	0.09907	0.0719974
23	0.805028	0.0640984	0.0669955	0.0638786
24	0.778022	0.0866351	0.0639505	0.0713928
25	0.294852	0.139429	0.168085	0.397634
26	0.0974036	0.0703367	0.671932	0.160328
27	0.0354254	0.0372116	0.87713	0.0502332
28	0.349192	0.171007	0.197926	0.281876
29	0.152352	0.307132	0.0964408	0.444076
30	0.157208	0.61773	0.0831231	0.141939
31	0.445941	0.202332	0.22298	0.128747
32	0.0589473	0.282734	0.0924125	0.565906
33	0.827285	0.0517128	0.0608731	0.0601295
34	0.326243	0.10663	0.109891	0.457236
35	0.837622	0.0294572	0.0845209	0.0484
36	0.0589602	0.0735604	0.792118	0.0753611
37	0.349192	0.171007	0.197926	0.281876
38	0.152352	0.307132	0.0964408	0.444076
39	0.157208	0.61773	0.0831231	0.141939
40	0.274445	0.26104	0.245122	0.219393
41	0.577608	0.0796098	0.142457	0.200326
42	0.119499	0.131006	0.328342	0.421152
43	0.25	0.25	0.25	0.25


TF	Unknown
TF Name	Unknown
Gene	CM000997.3_147474619-147476463(+)_1
Motif	CM000997.3_147474619-147476463(+)_1|1|1x0
Family	C2H2 ZF
Species	Unknown
Pos	A	C	G	T
1	0.435407	0.209988	0.217694	0.136911
2	0.117192	0.0378169	0.736215	0.108777
3	0.910008	0.0266295	0.0325775	0.0307846
4	0.291153	0.185284	0.0954675	0.428095
5	0.0649499	0.0881157	0.742439	0.104495
6	0.026831	0.0230312	0.925304	0.0248339
7	0.523946	0.198224	0.212967	0.0648627
8	0.117085	0.136504	0.0662523	0.680159
9	0.0371401	0.0184588	0.0214603	0.922941
10	0.406997	0.184252	0.173288	0.235463
11	0.534129	0.264801	0.0891641	0.111905
12	0.080209	0.657476	0.139311	0.123005
13	0.395445	0.251218	0.156232	0.197104
14	0.138651	0.429994	0.0893299	0.342025
15	0.0473505	0.8294	0.0562103	0.0670395
16	0.499172	0.256263	0.152649	0.0919163
17	0.156331	0.352109	0.0712564	0.420303
18	0.128098	0.693088	0.0704889	0.108326
19	0.534578	0.220603	0.0786827	0.166137
20	0.0458032	0.0399136	0.873306	0.0409774
21	0.923296	0.0250367	0.027044	0.0246233
22	0.499172	0.256263	0.152649	0.0919163
23	0.156331	0.352109	0.0712564	0.420303
24	0.128098	0.693088	0.0704889	0.108326
25	0.383607	0.0779873	0.405575	0.132831
26	0.0673948	0.747915	0.0407952	0.143895
27	0.0257601	0.919723	0.0204326	0.0340842
28	0.25	0.25	0.25	0.25


TF	Unknown
TF Name	Unknown
Gene	CM000997.3_147596761-147599423(+)_1
Motif	CM000997.3_147596761-147599423(+)_1|1|1x0
Family	C2H2 ZF
Species	Unknown
Pos	A	C	G	T
1	0.600681	0.0296809	0.275678	0.0939594
2	0.250212	0.356237	0.0196893	0.373862
3	0.0421771	0.914016	0.0182803	0.0255262
4	0.25	0.25	0.25	0.25


TF	Unknown
TF Name	Unknown
Gene	CM000997.3_147596761-147599423(+)_1
Motif	CM000997.3_147596761-147599423(+)_1|2|1x0
Family	C2H2 ZF
Species	Unknown
Pos	A	C	G	T
1	0.0648942	0.0486123	0.851114	0.0353791
2	0.132643	0.208082	0.0744548	0.584821
3	0.123511	0.704316	0.0664981	0.105674
4	0.0648942	0.0486123	0.851114	0.0353791
5	0.132643	0.208082	0.0744548	0.584821
6	0.123511	0.704316	0.0664981	0.105674
7	0.0480863	0.0225866	0.910717	0.0186106
8	0.931855	0.0232292	0.0262785	0.0186371
9	0.022132	0.911035	0.0333727	0.0334606
10	0.598158	0.176278	0.147193	0.0783708
11	0.113731	0.349068	0.0812803	0.455921
12	0.808173	0.0553234	0.0571226	0.0793812
13	0.265351	0.430468	0.135576	0.168605
14	0.108336	0.13533	0.180254	0.57608
15	0.448696	0.0901193	0.332345	0.128839
16	0.118668	0.0765656	0.719286	0.0854806
17	0.225751	0.131755	0.537875	0.104619
18	0.0919466	0.729691	0.0961177	0.082245
19	0.25	0.25	0.25	0.25


TF	Unknown
TF Name	Unknown
Gene	CM000997.3_147667262-147668690(+)_1
Motif	CM000997.3_147667262-147668690(+)_1|1|1x0
Family	C2H2 ZF
Species	Unknown
Pos	A	C	G	T
1	0.487638	0.0873165	0.246008	0.179038
2	0.0991694	0.0779784	0.75509	0.0677619
3	0.0925829	0.0555129	0.0951726	0.756732
4	0.506316	0.227681	0.0897524	0.176251
5	0.0584449	0.0516146	0.837085	0.0528552
6	0.894731	0.0344333	0.0369167	0.0339195
7	0.337045	0.197895	0.314408	0.150652
8	0.168628	0.183676	0.0579723	0.589724
9	0.326473	0.338183	0.101349	0.233995
10	0.337045	0.197895	0.314408	0.150652
11	0.168628	0.183676	0.0579723	0.589724
12	0.326473	0.338183	0.101349	0.233995
13	0.337045	0.197895	0.314408	0.150652
14	0.168628	0.183676	0.0579723	0.589724
15	0.326473	0.338183	0.101349	0.233995
16	0.293265	0.145425	0.173247	0.388063
17	0.105987	0.0781315	0.646854	0.169028
18	0.0423116	0.0443065	0.854698	0.0586835
19	0.352685	0.208522	0.25669	0.182103
20	0.84814	0.0457831	0.0600479	0.0460286
21	0.0295187	0.0178812	0.0585402	0.89406
22	0.352685	0.208522	0.25669	0.182103
23	0.84814	0.0457831	0.0600479	0.0460286
24	0.0295187	0.0178812	0.0585402	0.89406
25	0.240231	0.110863	0.535713	0.113194
26	0.0683411	0.21296	0.362593	0.356106
27	0.0425087	0.0566816	0.0327622	0.868047
28	0.352685	0.208522	0.25669	0.182103
29	0.84814	0.0457831	0.0600479	0.0460286
30	0.0295187	0.0178812	0.0585402	0.89406
31	0.25	0.25	0.25	0.25


TF	Unknown
TF Name	Unknown
Gene	CM000997.3_147697486-147698539(-)_1
Motif	CM000997.3_147697486-147698539(-)_1|1|1x0
Family	C2H2 ZF
Species	Unknown
Pos	A	C	G	T
1	0.255862	0.449479	0.128183	0.166475
2	0.185972	0.158309	0.0900598	0.565659
3	0.051443	0.0629112	0.0461593	0.839487
4	0.684533	0.104844	0.161534	0.0490888
5	0.127898	0.334199	0.114612	0.423292
6	0.913874	0.0182775	0.0395683	0.0282798
7	0.25	0.25	0.25	0.25


TF	Unknown
TF Name	Unknown
Gene	CM000997.3_147697486-147698539(-)_1
Motif	CM000997.3_147697486-147698539(-)_1|2|1x0
Family	C2H2 ZF
Species	Unknown
Pos	A	C	G	T
1	0.244387	0.522515	0.096216	0.136881
2	0.15007	0.120771	0.0564389	0.67272
3	0.0215625	0.0282861	0.0186304	0.931521
4	0.25	0.25	0.25	0.25


TF	Unknown
TF Name	Unknown
Gene	CM000997.3_147758684-147760547(-)_1
Motif	CM000997.3_147758684-147760547(-)_1|1|1x0
Family	C2H2 ZF
Species	Unknown
Pos	A	C	G	T
1	0.610518	0.184455	0.114743	0.090284
2	0.109192	0.107153	0.115841	0.667814
3	0.769536	0.0695961	0.0833452	0.0775223
4	0.310019	0.230261	0.116378	0.343342
5	0.929822	0.0234986	0.0280828	0.0185964
6	0.0565322	0.0376205	0.0378404	0.868007
7	0.249607	0.185391	0.124318	0.440684
8	0.186316	0.187109	0.208695	0.417879
9	0.681073	0.120253	0.116439	0.0822351
10	0.306136	0.164996	0.286377	0.242491
11	0.161595	0.170676	0.0772946	0.590434
12	0.162999	0.485739	0.103653	0.247609
13	0.209335	0.110597	0.264602	0.415466
14	0.137458	0.0752541	0.642193	0.145095
15	0.155936	0.100308	0.608327	0.135428
16	0.352852	0.168471	0.196006	0.282671
17	0.148869	0.307679	0.0927173	0.450735
18	0.152866	0.630597	0.0790179	0.137519
19	0.310019	0.230261	0.116378	0.343342
20	0.929822	0.0234986	0.0280828	0.0185964
21	0.0565322	0.0376205	0.0378404	0.868007
22	0.249607	0.185391	0.124318	0.440684
23	0.186316	0.187109	0.208695	0.417879
24	0.681073	0.120253	0.116439	0.0822351
25	0.534102	0.220728	0.0788612	0.166309
26	0.045997	0.0400916	0.872753	0.0411584
27	0.922877	0.0251745	0.0271894	0.0247595
28	0.32716	0.102765	0.106021	0.464054
29	0.850016	0.0265408	0.0790591	0.0443844
30	0.0547024	0.0687869	0.805979	0.0705313
31	0.249607	0.185391	0.124318	0.440684
32	0.186316	0.187109	0.208695	0.417879
33	0.681073	0.120253	0.116439	0.0822351
34	0.352852	0.168471	0.196006	0.282671
35	0.148869	0.307679	0.0927173	0.450735
36	0.152866	0.630597	0.0790179	0.137519
37	0.352852	0.168471	0.196006	0.282671
38	0.148869	0.307679	0.0927173	0.450735
39	0.152866	0.630597	0.0790179	0.137519
40	0.459461	0.188863	0.176015	0.175661
41	0.120875	0.387941	0.0558112	0.435374
42	0.0873204	0.787437	0.0498643	0.0753785
43	0.275322	0.261408	0.24492	0.21835
44	0.589228	0.0756898	0.138272	0.19681
45	0.115826	0.127395	0.329887	0.426892
46	0.25	0.25	0.25	0.25


TF	Unknown
TF Name	Unknown
Gene	CM000997.3_147839208-147840747(-)_1
Motif	CM000997.3_147839208-147840747(-)_1|1|1x0
Family	C2H2 ZF
Species	Unknown
Pos	A	C	G	T
1	0.295381	0.137299	0.166228	0.401091
2	0.0944035	0.0676627	0.680756	0.157177
3	0.0331853	0.0348979	0.884481	0.0474356
4	0.339876	0.171306	0.274289	0.214529
5	0.191466	0.245241	0.0726084	0.490684
6	0.167823	0.61973	0.0721112	0.140336
7	0.600074	0.234203	0.0962706	0.0694523
8	0.813935	0.0611504	0.0639791	0.0609359
9	0.787177	0.0833474	0.0610963	0.068379
10	0.295381	0.137299	0.166228	0.401091
11	0.0944035	0.0676627	0.680756	0.157177
12	0.0331853	0.0348979	0.884481	0.0474356
13	0.347191	0.119151	0.161478	0.372179
14	0.0598286	0.044918	0.846478	0.0487759
15	0.0488	0.0255886	0.0271355	0.898476
16	0.62865	0.121225	0.15054	0.0995854
17	0.866738	0.0519777	0.039204	0.0420798
18	0.0399734	0.0601947	0.0458505	0.853981
19	0.374989	0.157487	0.220369	0.247155
20	0.194448	0.116876	0.13344	0.555236
21	0.213877	0.0977402	0.509783	0.1786
22	0.347191	0.119151	0.161478	0.372179
23	0.0598286	0.044918	0.846478	0.0487759
24	0.0488	0.0255886	0.0271355	0.898476
25	0.462672	0.293848	0.0812487	0.162231
26	0.0607409	0.0339963	0.867489	0.037774
27	0.934599	0.02087	0.0258393	0.018692
28	0.362548	0.153811	0.314215	0.169426
29	0.121701	0.17802	0.0849505	0.615329
30	0.0287033	0.036342	0.0608297	0.874125
31	0.470559	0.100873	0.169793	0.258775
32	0.0865548	0.0929878	0.734651	0.0858062
33	0.0924151	0.0530915	0.0604445	0.794049
34	0.25	0.25	0.25	0.25


TF	Unknown
TF Name	Unknown
Gene	CM000997.3_147910190-147911453(-)_1
Motif	CM000997.3_147910190-147911453(-)_1|1|1x0
Family	C2H2 ZF
Species	Unknown
Pos	A	C	G	T
1	0.251472	0.190916	0.131849	0.425762
2	0.19128	0.192033	0.212471	0.404216
3	0.650843	0.130581	0.126741	0.0918348
4	0.0336802	0.0226613	0.924718	0.0189404
5	0.0977861	0.0230658	0.856432	0.0227162
6	0.18503	0.640876	0.0515725	0.122521
7	0.306261	0.283726	0.318113	0.0918997
8	0.0265371	0.036819	0.0357614	0.900882
9	0.805935	0.0492634	0.0476288	0.0971727
10	0.205345	0.324805	0.0859572	0.383892
11	0.0714887	0.064918	0.702919	0.160674
12	0.0343935	0.0307016	0.904198	0.0307066
13	0.484085	0.198423	0.193495	0.123997
14	0.78142	0.0942204	0.054123	0.0702366
15	0.860785	0.053888	0.0450362	0.0402911
16	0.579358	0.239771	0.104173	0.0766984
17	0.788411	0.069601	0.0726157	0.069372
18	0.761064	0.0926846	0.0692685	0.0769832
19	0.440306	0.138287	0.201259	0.220148
20	0.356903	0.244252	0.114841	0.284003
21	0.0999539	0.665468	0.133529	0.101049
22	0.36528	0.274346	0.164658	0.195715
23	0.0535467	0.0234066	0.894036	0.0290108
24	0.94001	0.0188002	0.0204596	0.0207297
25	0.484085	0.198423	0.193495	0.123997
26	0.78142	0.0942204	0.054123	0.0702366
27	0.860785	0.053888	0.0450362	0.0402911
28	0.440306	0.138287	0.201259	0.220148
29	0.356903	0.244252	0.114841	0.284003
30	0.0999539	0.665468	0.133529	0.101049
31	0.36528	0.274346	0.164658	0.195715
32	0.0535467	0.0234066	0.894036	0.0290108
33	0.94001	0.0188002	0.0204596	0.0207297
34	0.0683752	0.0261861	0.864077	0.0413615
35	0.135482	0.0972793	0.117713	0.649526
36	0.0377706	0.029888	0.0312451	0.901096
37	0.25	0.25	0.25	0.25


TF	Unknown
TF Name	Unknown
Gene	CM000998.3_6476846-6479247(-)_1
Motif	CM000998.3_6476846-6479247(-)_1|1|1x0
Family	C2H2 ZF
Species	Unknown
Pos	A	C	G	T
1	0.43739	0.31039	0.0919629	0.160258
2	0.0432817	0.0222326	0.905805	0.0286807
3	0.929643	0.0185929	0.0296612	0.0221034
4	0.384983	0.122059	0.253528	0.23943
5	0.416448	0.104993	0.14068	0.337879
6	0.184911	0.123901	0.16892	0.522269
7	0.467815	0.175797	0.156099	0.20029
8	0.130436	0.0459272	0.767653	0.0559833
9	0.879712	0.0488697	0.0357579	0.0356606
10	0.436775	0.23736	0.214455	0.11141
11	0.0876974	0.221061	0.0911409	0.600101
12	0.0616162	0.0398221	0.0392539	0.859308
13	0.403487	0.20925	0.204026	0.183237
14	0.115887	0.137206	0.145117	0.601789
15	0.0556089	0.0424072	0.072605	0.829379
16	0.4695	0.108931	0.344013	0.0775556
17	0.281535	0.231118	0.140323	0.347023
18	0.219878	0.515115	0.112694	0.152313
19	0.0826411	0.0391539	0.833769	0.0444361
20	0.166908	0.202525	0.100477	0.53009
21	0.88403	0.0326101	0.0354648	0.0478955
22	0.0552254	0.0329338	0.883548	0.0282926
23	0.0856226	0.172443	0.0552609	0.686673
24	0.0434383	0.868705	0.02958	0.0582768
25	0.447831	0.291633	0.174068	0.0864682
26	0.0433982	0.0756543	0.0432448	0.837703
27	0.894299	0.0327974	0.037101	0.0358023
28	0.25	0.25	0.25	0.25


TF	Unknown
TF Name	Unknown
Gene	CM000998.3_31356667-31358236(-)_1
Motif	CM000998.3_31356667-31358236(-)_1|1|1x0
Family	C2H2 ZF
Species	Unknown
Pos	A	C	G	T
1	0.0239632	0.0187016	0.93508	0.0222556
2	0.924116	0.0346615	0.0204577	0.0207649
3	0.17285	0.231844	0.130748	0.464557
4	0.040325	0.0293176	0.900873	0.0294846
5	0.895181	0.0362305	0.0371771	0.0314109
6	0.690863	0.0887704	0.0867753	0.133591
7	0.0653718	0.0449766	0.819775	0.069877
8	0.124941	0.0723816	0.702514	0.100163
9	0.180189	0.0873783	0.0816056	0.650827
10	0.25	0.25	0.25	0.25


TF	Unknown
TF Name	Unknown
Gene	CM000998.3_31356667-31358236(-)_1
Motif	CM000998.3_31356667-31358236(-)_1|2|1x0
Family	C2H2 ZF
Species	Unknown
Pos	A	C	G	T
1	0.0356934	0.0183505	0.917525	0.0284314
2	0.891903	0.0546627	0.0268168	0.0266173
3	0.190893	0.0543466	0.484597	0.270163
4	0.0534827	0.0431337	0.871859	0.0315251
5	0.867866	0.0419836	0.055617	0.0345333
6	0.703052	0.0814384	0.0919242	0.123586
7	0.0426994	0.0282832	0.89908	0.0299375
8	0.867905	0.0336017	0.0551938	0.0433
9	0.276683	0.264246	0.13057	0.328501
10	0.0356934	0.0183505	0.917525	0.0284314
11	0.891903	0.0546627	0.0268168	0.0266173
12	0.190893	0.0543466	0.484597	0.270163
13	0.0465067	0.0328067	0.867591	0.0530956
14	0.151845	0.0798574	0.653697	0.114601
15	0.123272	0.0711445	0.109658	0.695926
16	0.25	0.25	0.25	0.25


TF	Unknown
TF Name	Unknown
Gene	CM000998.3_38828757-38832024(-)_1
Motif	CM000998.3_38828757-38832024(-)_1|1|1x0
Family	C2H2 ZF
Species	Unknown
Pos	A	C	G	T
1	0.0499745	0.0430444	0.0658117	0.841169
2	0.61649	0.135099	0.164504	0.0839065
3	0.0183846	0.0323201	0.919229	0.0300663
4	0.0366611	0.0395093	0.894011	0.0298185
5	0.126126	0.304156	0.0692955	0.500422
6	0.141897	0.108064	0.0916961	0.658344
7	0.217378	0.146536	0.254126	0.38196
8	0.37612	0.221887	0.218326	0.183667
9	0.142465	0.568636	0.176611	0.112288
10	0.25	0.25	0.25	0.25


TF	Unknown
TF Name	Unknown
Gene	CM000998.3_38828757-38832024(-)_1
Motif	CM000998.3_38828757-38832024(-)_1|2|1x0
Family	C2H2 ZF
Species	Unknown
Pos	A	C	G	T
1	0.199528	0.0384722	0.327537	0.434464
2	0.115045	0.607137	0.131173	0.146645
3	0.0134583	0.672917	0.291865	0.0217597
4	0.25	0.25	0.25	0.25


TF	Unknown
TF Name	Unknown
Gene	CM000998.3_104729925-104731128(+)_1
Motif	CM000998.3_104729925-104731128(+)_1|1|1x0
Family	C2H2 ZF
Species	Unknown
Pos	A	C	G	T
1	0.233478	0.143619	0.126801	0.496102
2	0.136493	0.0550828	0.737066	0.0713582
3	0.302136	0.208103	0.177469	0.312292
4	0.308435	0.159659	0.238445	0.293461
5	0.135834	0.375621	0.132677	0.355868
6	0.137492	0.123678	0.137424	0.601406
7	0.0603137	0.0293602	0.886832	0.0234944
8	0.0444861	0.912981	0.0242731	0.0182596
9	0.0479879	0.811266	0.0823435	0.0584024
10	0.0785304	0.0669086	0.743371	0.11119
11	0.0502406	0.0305645	0.867427	0.0517677
12	0.0534687	0.0273603	0.834235	0.0849363
13	0.268811	0.182323	0.190229	0.358637
14	0.150416	0.249769	0.149089	0.450726
15	0.21643	0.131314	0.275017	0.377238
16	0.25443	0.21262	0.0841628	0.448788
17	0.0730595	0.072202	0.778786	0.075953
18	0.0753198	0.0488044	0.821191	0.0546852
19	0.540511	0.145462	0.214705	0.099322
20	0.803547	0.0676234	0.0741545	0.0546753
21	0.162864	0.393944	0.157049	0.286143
22	0.384316	0.185528	0.249428	0.180728
23	0.45012	0.182696	0.220984	0.1462
24	0.349779	0.274593	0.231033	0.144595
25	0.219489	0.130967	0.127697	0.521847
26	0.318726	0.204034	0.175842	0.301398
27	0.233371	0.342108	0.17863	0.245891
28	0.25	0.25	0.25	0.25


TF	Unknown
TF Name	Unknown
Gene	CM000998.3_104785369-104786875(+)_1
Motif	CM000998.3_104785369-104786875(+)_1|1|1x0
Family	C2H2 ZF
Species	Unknown
Pos	A	C	G	T
1	0.0370576	0.0251337	0.91942	0.0183884
2	0.0671647	0.13257	0.059403	0.740863
3	0.881367	0.0335493	0.0333322	0.0517514
4	0.549418	0.142217	0.212352	0.096014
5	0.814979	0.0637338	0.0700805	0.0512068
6	0.160441	0.398379	0.154546	0.286635
7	0.491397	0.215081	0.137511	0.156011
8	0.101764	0.0878643	0.0821347	0.728237
9	0.820682	0.057669	0.0542287	0.06742
10	0.486853	0.187556	0.0982003	0.22739
11	0.457241	0.135423	0.239664	0.167672
12	0.0340556	0.0333259	0.902418	0.0302002
13	0.526077	0.190218	0.122644	0.16106
14	0.855242	0.0296695	0.09048	0.0246084
15	0.162212	0.32476	0.12632	0.386708
16	0.0517068	0.0277283	0.893152	0.0274126
17	0.141072	0.130893	0.082311	0.645724
18	0.878547	0.0356764	0.0341667	0.0516102
19	0.055906	0.0410798	0.868043	0.0349711
20	0.79381	0.0576032	0.0738983	0.0746887
21	0.0562715	0.0224063	0.892779	0.0285431
22	0.553974	0.137327	0.148046	0.160654
23	0.284604	0.149221	0.225254	0.340921
24	0.157151	0.406565	0.132106	0.304178
25	0.0581142	0.0498791	0.841772	0.0502351
26	0.0584362	0.830302	0.0629337	0.0483285
27	0.0970687	0.077506	0.0888925	0.736533
28	0.25	0.25	0.25	0.25


TF	Unknown
TF Name	Unknown
Gene	CM000998.3_104785369-104786875(+)_1
Motif	CM000998.3_104785369-104786875(+)_1|2|1x0
Family	C2H2 ZF
Species	Unknown
Pos	A	C	G	T
1	0.326835	0.106014	0.489343	0.077808
2	0.748406	0.0563923	0.130885	0.0643163
3	0.0181487	0.0441546	0.907436	0.0302606
4	0.0713553	0.0335214	0.843327	0.0517961
5	0.262425	0.176224	0.207945	0.353406
6	0.14775	0.566316	0.116548	0.169386
7	0.225699	0.163417	0.217956	0.392928
8	0.0753811	0.0558103	0.764247	0.104562
9	0.120302	0.0572214	0.0629699	0.759507
10	0.25	0.25	0.25	0.25


TF	Unknown
TF Name	Unknown
Gene	CM000998.3_104838293-104839799(+)_1
Motif	CM000998.3_104838293-104839799(+)_1|1|1x0
Family	C2H2 ZF
Species	Unknown
Pos	A	C	G	T
1	0.0370576	0.0251337	0.91942	0.0183884
2	0.0671647	0.13257	0.059403	0.740863
3	0.881367	0.0335493	0.0333322	0.0517514
4	0.549418	0.142217	0.212352	0.096014
5	0.814979	0.0637338	0.0700805	0.0512068
6	0.160441	0.398379	0.154546	0.286635
7	0.491397	0.215081	0.137511	0.156011
8	0.101764	0.0878643	0.0821347	0.728237
9	0.820682	0.057669	0.0542287	0.06742
10	0.486853	0.187556	0.0982003	0.22739
11	0.457241	0.135423	0.239664	0.167672
12	0.0340556	0.0333259	0.902418	0.0302002
13	0.526077	0.190218	0.122644	0.16106
14	0.855242	0.0296695	0.09048	0.0246084
15	0.162212	0.32476	0.12632	0.386708
16	0.0517068	0.0277283	0.893152	0.0274126
17	0.141072	0.130893	0.082311	0.645724
18	0.878547	0.0356764	0.0341667	0.0516102
19	0.055906	0.0410798	0.868043	0.0349711
20	0.79381	0.0576032	0.0738983	0.0746887
21	0.0562715	0.0224063	0.892779	0.0285431
22	0.553974	0.137327	0.148046	0.160654
23	0.284604	0.149221	0.225254	0.340921
24	0.157151	0.406565	0.132106	0.304178
25	0.0581142	0.0498791	0.841772	0.0502351
26	0.0584362	0.830302	0.0629337	0.0483285
27	0.0970687	0.077506	0.0888925	0.736533
28	0.25	0.25	0.25	0.25


TF	Unknown
TF Name	Unknown
Gene	CM000998.3_104838293-104839799(+)_1
Motif	CM000998.3_104838293-104839799(+)_1|2|1x0
Family	C2H2 ZF
Species	Unknown
Pos	A	C	G	T
1	0.326835	0.106014	0.489343	0.077808
2	0.748406	0.0563923	0.130885	0.0643163
3	0.0181487	0.0441546	0.907436	0.0302606
4	0.0713553	0.0335214	0.843327	0.0517961
5	0.262425	0.176224	0.207945	0.353406
6	0.14775	0.566316	0.116548	0.169386
7	0.225699	0.163417	0.217956	0.392928
8	0.0753811	0.0558103	0.764247	0.104562
9	0.120302	0.0572214	0.0629699	0.759507
10	0.25	0.25	0.25	0.25


TF	Unknown
TF Name	Unknown
Gene	CM000998.3_104896887-104899089(+)_1
Motif	CM000998.3_104896887-104899089(+)_1|1|1x0
Family	C2H2 ZF
Species	Unknown
Pos	A	C	G	T
1	0.298149	0.132908	0.373955	0.194988
2	0.810558	0.0646313	0.0634256	0.0613849
3	0.0883958	0.754441	0.0646449	0.0925187
4	0.265248	0.12672	0.384214	0.223818
5	0.133669	0.0835026	0.334139	0.44869
6	0.212018	0.291113	0.143056	0.353813
7	0.308435	0.159659	0.238445	0.293461
8	0.135834	0.375621	0.132677	0.355868
9	0.137492	0.123678	0.137424	0.601406
10	0.0603137	0.0293602	0.886832	0.0234944
11	0.0444861	0.912981	0.0242731	0.0182596
12	0.0479879	0.811266	0.0823435	0.0584024
13	0.0785304	0.0669086	0.743371	0.11119
14	0.0502406	0.0305645	0.867427	0.0517677
15	0.0534687	0.0273603	0.834235	0.0849363
16	0.289141	0.143448	0.334816	0.232594
17	0.119381	0.211623	0.160024	0.508972
18	0.182665	0.112174	0.193287	0.511873
19	0.364504	0.250864	0.136602	0.248031
20	0.0790107	0.154485	0.128351	0.638154
21	0.044074	0.0367339	0.879842	0.0393499
22	0.0603137	0.0293602	0.886832	0.0234944
23	0.0444861	0.912981	0.0242731	0.0182596
24	0.0479879	0.811266	0.0823435	0.0584024
25	0.0785304	0.0669086	0.743371	0.11119
26	0.0502406	0.0305645	0.867427	0.0517677
27	0.0534687	0.0273603	0.834235	0.0849363
28	0.271972	0.185189	0.258654	0.284185
29	0.139659	0.278209	0.149968	0.432164
30	0.161286	0.142513	0.176251	0.519951
31	0.271972	0.185189	0.258654	0.284185
32	0.139659	0.278209	0.149968	0.432164
33	0.161286	0.142513	0.176251	0.519951
34	0.0603137	0.0293602	0.886832	0.0234944
35	0.0444861	0.912981	0.0242731	0.0182596
36	0.0479879	0.811266	0.0823435	0.0584024
37	0.0785304	0.0669086	0.743371	0.11119
38	0.0502406	0.0305645	0.867427	0.0517677
39	0.0534687	0.0273603	0.834235	0.0849363
40	0.289141	0.143448	0.334816	0.232594
41	0.119381	0.211623	0.160024	0.508972
42	0.182665	0.112174	0.193287	0.511873
43	0.364504	0.250864	0.136602	0.248031
44	0.0790107	0.154485	0.128351	0.638154
45	0.044074	0.0367339	0.879842	0.0393499
46	0.0603137	0.0293602	0.886832	0.0234944
47	0.0444861	0.912981	0.0242731	0.0182596
48	0.0479879	0.811266	0.0823435	0.0584024
49	0.0631626	0.0614985	0.814132	0.0612067
50	0.0619695	0.0311785	0.857162	0.0496901
51	0.167062	0.0932672	0.142244	0.597426
52	0.271972	0.185189	0.258654	0.284185
53	0.139659	0.278209	0.149968	0.432164
54	0.161286	0.142513	0.176251	0.519951
55	0.289141	0.143448	0.334816	0.232594
56	0.119381	0.211623	0.160024	0.508972
57	0.182665	0.112174	0.193287	0.511873
58	0.364504	0.250864	0.136602	0.248031
59	0.0790107	0.154485	0.128351	0.638154
60	0.044074	0.0367339	0.879842	0.0393499
61	0.103417	0.0710462	0.74024	0.0852966
62	0.0464942	0.87177	0.0322611	0.0494748
63	0.103172	0.615311	0.133161	0.148356
64	0.130741	0.100211	0.232172	0.536877
65	0.0802859	0.649064	0.155991	0.114659
66	0.0948165	0.0962225	0.109939	0.699022
67	0.25	0.25	0.25	0.25


TF	Unknown
TF Name	Unknown
Gene	CM000998.3_104962211-104963414(-)_1
Motif	CM000998.3_104962211-104963414(-)_1|1|1x0
Family	C2H2 ZF
Species	Unknown
Pos	A	C	G	T
1	0.0345797	0.02224	0.924687	0.0184937
2	0.0967267	0.0922048	0.0560353	0.755033
3	0.204281	0.473893	0.106523	0.215303
4	0.320871	0.160466	0.35206	0.166603
5	0.0423122	0.037076	0.856154	0.0644579
6	0.0392297	0.0276619	0.881135	0.0519733
7	0.268795	0.182441	0.190337	0.358427
8	0.150586	0.24982	0.14926	0.450334
9	0.216513	0.131484	0.275002	0.377001
10	0.0902893	0.066496	0.742996	0.100219
11	0.184837	0.0657785	0.639307	0.110078
12	0.404249	0.166592	0.200261	0.228898
13	0.268795	0.182441	0.190337	0.358427
14	0.150586	0.24982	0.14926	0.450334
15	0.216513	0.131484	0.275002	0.377001
16	0.233574	0.143805	0.126995	0.495626
17	0.136778	0.0552891	0.736341	0.0715917
18	0.302047	0.208183	0.177588	0.312181
19	0.268795	0.182441	0.190337	0.358427
20	0.150586	0.24982	0.14926	0.450334
21	0.216513	0.131484	0.275002	0.377001
22	0.233574	0.143805	0.126995	0.495626
23	0.136778	0.0552891	0.736341	0.0715917
24	0.302047	0.208183	0.177588	0.312181
25	0.300233	0.134178	0.225785	0.339804
26	0.324324	0.174625	0.225089	0.275962
27	0.27914	0.365454	0.173152	0.182254
28	0.228642	0.0889571	0.501164	0.181237
29	0.108254	0.625121	0.170208	0.0964171
30	0.0390029	0.0617557	0.81175	0.0874913
31	0.25	0.25	0.25	0.25


TF	Unknown
TF Name	Unknown
Gene	CM000998.3_105033029-105034946(-)_1
Motif	CM000998.3_105033029-105034946(-)_1|1|1x0
Family	C2H2 ZF
Species	Unknown
Pos	A	C	G	T
1	0.294562	0.0747024	0.244578	0.386158
2	0.0650693	0.0178112	0.890562	0.0265573
3	0.0673769	0.0331045	0.0309208	0.868598
4	0.25	0.25	0.25	0.25


TF	Unknown
TF Name	Unknown
Gene	CM000998.3_105033029-105034946(-)_1
Motif	CM000998.3_105033029-105034946(-)_1|2|1x0
Family	C2H2 ZF
Species	Unknown
Pos	A	C	G	T
1	0.052847	0.0182062	0.910308	0.0186385
2	0.0660759	0.599544	0.0709108	0.263469
3	0.0397061	0.0340336	0.0295546	0.896706
4	0.319113	0.228863	0.136415	0.31561
5	0.0993797	0.106536	0.193895	0.600189
6	0.0227752	0.0216633	0.899919	0.0556424
7	0.25	0.25	0.25	0.25


TF	Unknown
TF Name	Unknown
Gene	CM000998.3_105033029-105034946(-)_1
Motif	CM000998.3_105033029-105034946(-)_1|3|1x0
Family	C2H2 ZF
Species	Unknown
Pos	A	C	G	T
1	0.0303903	0.0183601	0.918004	0.0332461
2	0.0801928	0.0384275	0.821846	0.0595341
3	0.13577	0.0511927	0.046688	0.76635
4	0.593034	0.124759	0.155542	0.126665
5	0.528348	0.176917	0.158596	0.13614
6	0.224538	0.410755	0.182281	0.182425
7	0.0559723	0.019753	0.904063	0.0202114
8	0.0686416	0.592537	0.0735467	0.265275
9	0.0422717	0.0363591	0.031675	0.889694
10	0.200516	0.223979	0.0881319	0.487373
11	0.20055	0.182078	0.326827	0.290545
12	0.0393114	0.0584752	0.832256	0.0699578
13	0.325603	0.122631	0.352328	0.199438
14	0.0959874	0.136602	0.175196	0.592215
15	0.109895	0.062234	0.124745	0.703127
16	0.110464	0.0626351	0.737479	0.0894212
17	0.565305	0.191947	0.134175	0.108573
18	0.14821	0.599095	0.102416	0.150279
19	0.0235117	0.0201666	0.920977	0.0353447
20	0.0217677	0.917675	0.0358488	0.0247084
21	0.0296591	0.0373676	0.0346396	0.898334
22	0.25	0.25	0.25	0.25


TF	Unknown
TF Name	Unknown
Gene	CM000998.3_105033029-105034946(-)_1
Motif	CM000998.3_105033029-105034946(-)_1|4|1x0
Family	C2H2 ZF
Species	Unknown
Pos	A	C	G	T
1	0.0372	0.0232275	0.899115	0.0404574
2	0.0904094	0.0454593	0.795692	0.0684397
3	0.146824	0.0590089	0.0541418	0.740025
4	0.58611	0.157734	0.153964	0.102192
5	0.931022	0.0186204	0.0270949	0.0232624
6	0.10005	0.36648	0.112297	0.421173
7	0.25	0.25	0.25	0.25


TF	Unknown
TF Name	Unknown
Gene	CM000998.3_106783404-106786545(-)_1
Motif	CM000998.3_106783404-106786545(-)_1|1|1x0
Family	C2H2 ZF
Species	Unknown
Pos	A	C	G	T
1	0.0279853	0.0183917	0.919585	0.0340382
2	0.199644	0.0251714	0.746007	0.0291776
3	0.138047	0.474244	0.186534	0.201175
4	0.25	0.25	0.25	0.25


TF	Unknown
TF Name	Unknown
Gene	CM000998.3_106783404-106786545(-)_1
Motif	CM000998.3_106783404-106786545(-)_1|2|1x0
Family	C2H2 ZF
Species	Unknown
Pos	A	C	G	T
1	0.141166	0.0302208	0.783572	0.0450416
2	0.353769	0.186617	0.0453979	0.414217
3	0.0484166	0.8996	0.017992	0.0339911
4	0.25	0.25	0.25	0.25


TF	Unknown
TF Name	Unknown
Gene	CM000998.3_106783404-106786545(-)_1
Motif	CM000998.3_106783404-106786545(-)_1|3|1x0
Family	C2H2 ZF
Species	Unknown
Pos	A	C	G	T
1	0.420236	0.0744181	0.334372	0.170974
2	0.149973	0.234423	0.0950182	0.520587
3	0.0362201	0.0538956	0.301909	0.607975
4	0.587166	0.045753	0.345605	0.0214758
5	0.135069	0.711317	0.0142263	0.139387
6	0.027069	0.471019	0.338816	0.163096
7	0.25	0.25	0.25	0.25


TF	Unknown
TF Name	Unknown
Gene	CM000998.3_106783404-106786545(-)_1
Motif	CM000998.3_106783404-106786545(-)_1|4|1x0
Family	C2H2 ZF
Species	Unknown
Pos	A	C	G	T
1	0.342527	0.0294763	0.586622	0.041374
2	0.0842994	0.845577	0.0169115	0.0532125
3	0.0201579	0.213816	0.0489829	0.717043
4	0.25	0.25	0.25	0.25


TF	Unknown
TF Name	Unknown
Gene	CM000998.3_106783404-106786545(-)_1
Motif	CM000998.3_106783404-106786545(-)_1|5|1x0
Family	C2H2 ZF
Species	Unknown
Pos	A	C	G	T
1	0.784209	0.0486194	0.117734	0.0494383
2	0.38288	0.0274394	0.0591612	0.530519
3	0.0972017	0.0163036	0.0713149	0.81518
4	0.25	0.25	0.25	0.25


TF	Unknown
TF Name	Unknown
Gene	CM000998.3_109625751-109626931(+)_1
Motif	CM000998.3_109625751-109626931(+)_1|1|1x0
Family	C2H2 ZF
Species	Unknown
Pos	A	C	G	T
1	0.0982994	0.0517252	0.0541144	0.795861
2	0.0755997	0.0500319	0.0589229	0.815446
3	0.0185159	0.0243894	0.0312991	0.925796
4	0.25	0.25	0.25	0.25


TF	Unknown
TF Name	Unknown
Gene	CM000998.3_109625751-109626931(+)_1
Motif	CM000998.3_109625751-109626931(+)_1|2|1x0
Family	C2H2 ZF
Species	Unknown
Pos	A	C	G	T
1	0.280366	0.117921	0.499387	0.102326
2	0.161177	0.0871876	0.14063	0.611006
3	0.0350207	0.176823	0.0943082	0.693848
4	0.411707	0.144645	0.353566	0.0900825
5	0.178518	0.287632	0.0732414	0.460609
6	0.281736	0.250647	0.18322	0.284396
7	0.350408	0.121949	0.192148	0.335496
8	0.151888	0.0948887	0.259686	0.493537
9	0.101241	0.0618823	0.0792238	0.757653
10	0.0531085	0.035511	0.850456	0.0609241
11	0.145328	0.0373172	0.743877	0.0734785
12	0.458424	0.142778	0.181909	0.216889
13	0.291476	0.18059	0.0894652	0.438468
14	0.0579991	0.0801203	0.765903	0.0959778
15	0.0220728	0.0187763	0.938814	0.0203365
16	0.0388152	0.0191641	0.92053	0.0214904
17	0.533726	0.0663587	0.170535	0.22938
18	0.166985	0.490327	0.119502	0.223185
19	0.25	0.25	0.25	0.25


TF	Unknown
TF Name	Unknown
Gene	CM000998.3_109823447-109825295(-)_1
Motif	CM000998.3_109823447-109825295(-)_1|1|1x0
Family	C2H2 ZF
Species	Unknown
Pos	A	C	G	T
1	0.315472	0.173511	0.251772	0.259245
2	0.246549	0.188496	0.246052	0.318902
3	0.118635	0.170714	0.182344	0.528306
4	0.315472	0.173511	0.251772	0.259245
5	0.246549	0.188496	0.246052	0.318902
6	0.118635	0.170714	0.182344	0.528306
7	0.234934	0.199093	0.293034	0.272939
8	0.190451	0.169438	0.476717	0.163393
9	0.358169	0.256534	0.201667	0.18363
10	0.120273	0.111807	0.248085	0.519835
11	0.110979	0.676197	0.106549	0.106276
12	0.0895675	0.19017	0.166767	0.553496
13	0.182519	0.185021	0.381006	0.251453
14	0.216296	0.245287	0.168718	0.369698
15	0.147493	0.168004	0.353972	0.330531
16	0.333479	0.265528	0.19339	0.207603
17	0.111756	0.24278	0.182751	0.462713
18	0.115642	0.0827003	0.134318	0.667341
19	0.389592	0.133396	0.23405	0.242962
20	0.253933	0.232451	0.252127	0.261489
21	0.107529	0.16677	0.185892	0.539808
22	0.266141	0.125729	0.324696	0.283433
23	0.255318	0.161743	0.288426	0.294513
24	0.333817	0.292321	0.19291	0.180952
25	0.361482	0.329692	0.119715	0.18911
26	0.0899453	0.295868	0.126739	0.487448
27	0.0534392	0.0497488	0.836423	0.0603887
28	0.266141	0.125729	0.324696	0.283433
29	0.255318	0.161743	0.288426	0.294513
30	0.333817	0.292321	0.19291	0.180952
31	0.127302	0.087819	0.175712	0.609168
32	0.817773	0.07067	0.0634041	0.0481529
33	0.0447578	0.10958	0.0952075	0.750455
34	0.270384	0.200881	0.361788	0.166947
35	0.26144	0.289371	0.147598	0.30159
36	0.178917	0.129965	0.420725	0.270394
37	0.216933	0.358821	0.175879	0.248367
38	0.245656	0.125631	0.263029	0.365684
39	0.119294	0.376063	0.176435	0.328208
40	0.389592	0.133396	0.23405	0.242962
41	0.253933	0.232451	0.252127	0.261489
42	0.107529	0.16677	0.185892	0.539808
43	0.223262	0.127172	0.350333	0.299234
44	0.243731	0.164441	0.376421	0.215408
45	0.344013	0.278439	0.205095	0.172453
46	0.361482	0.329692	0.119715	0.18911
47	0.0899453	0.295868	0.126739	0.487448
48	0.0534392	0.0497488	0.836423	0.0603887
49	0.025386	0.0188454	0.937028	0.0187406
50	0.929259	0.0241781	0.0271219	0.0194412
51	0.0723223	0.205064	0.0848007	0.637813
52	0.025386	0.0188454	0.937028	0.0187406
53	0.929259	0.0241781	0.0271219	0.0194412
54	0.0723223	0.205064	0.0848007	0.637813
55	0.20564	0.185624	0.307972	0.300765
56	0.231444	0.109744	0.485263	0.173549
57	0.267731	0.221928	0.233503	0.276838
58	0.25	0.25	0.25	0.25


TF	Unknown
TF Name	Unknown
Gene	CM000998.3_109883858-109885682(-)_1
Motif	CM000998.3_109883858-109885682(-)_1|1|1x0
Family	C2H2 ZF
Species	Unknown
Pos	A	C	G	T
1	0.265505	0.0899182	0.35381	0.290767
2	0.253885	0.131337	0.302756	0.312023
3	0.371511	0.306717	0.168312	0.153459
4	0.246981	0.140009	0.358204	0.254806
5	0.590315	0.0985136	0.113625	0.197546
6	0.130781	0.182908	0.301533	0.384777
7	0.416364	0.112233	0.365122	0.10628
8	0.0934145	0.25281	0.141638	0.512137
9	0.0719342	0.0727582	0.129728	0.72558
10	0.623446	0.17351	0.129495	0.0735484
11	0.933702	0.018674	0.028316	0.0193079
12	0.0314083	0.0416805	0.0434546	0.883457
13	0.265505	0.0899182	0.35381	0.290767
14	0.253885	0.131337	0.302756	0.312023
15	0.371511	0.306717	0.168312	0.153459
16	0.363907	0.0793201	0.275871	0.280902
17	0.125527	0.149034	0.15597	0.569469
18	0.0554547	0.0399267	0.0717822	0.832836
19	0.296115	0.172212	0.407541	0.124132
20	0.835704	0.0446864	0.0620402	0.0575698
21	0.206915	0.207412	0.0875395	0.498133
22	0.331098	0.0360533	0.534486	0.0983622
23	0.350847	0.126211	0.204893	0.318048
24	0.129141	0.214206	0.123524	0.533129
25	0.302943	0.118845	0.244448	0.333764
26	0.234204	0.0863079	0.13423	0.545258
27	0.139938	0.445208	0.28121	0.133645
28	0.30534	0.0524869	0.510223	0.13195
29	0.0920059	0.0410997	0.0839244	0.78297
30	0.0395859	0.0327617	0.088399	0.839253
31	0.181485	0.137322	0.228236	0.452956
32	0.135043	0.107582	0.204133	0.553242
33	0.141407	0.122293	0.136274	0.600026
34	0.191246	0.141097	0.318035	0.349621
35	0.423343	0.138007	0.119029	0.319622
36	0.185527	0.266313	0.250406	0.297755
37	0.348082	0.10407	0.352491	0.195357
38	0.137325	0.0647304	0.285537	0.512408
39	0.0885872	0.053008	0.0793899	0.779015
40	0.429598	0.25072	0.169192	0.15049
41	0.83563	0.0565117	0.0541483	0.0537104
42	0.0732956	0.0912581	0.0709918	0.764455
43	0.331098	0.0360533	0.534486	0.0983622
44	0.350847	0.126211	0.204893	0.318048
45	0.129141	0.214206	0.123524	0.533129
46	0.373425	0.133054	0.253944	0.239577
47	0.452747	0.0967126	0.166963	0.283577
48	0.224102	0.364525	0.166207	0.245167
49	0.302943	0.118845	0.244448	0.333764
50	0.234204	0.0863079	0.13423	0.545258
51	0.139938	0.445208	0.28121	0.133645
52	0.399454	0.230653	0.178671	0.191221
53	0.655669	0.0762613	0.129142	0.138928
54	0.0758954	0.0506615	0.0528213	0.820622
55	0.265505	0.0899182	0.35381	0.290767
56	0.253885	0.131337	0.302756	0.312023
57	0.371511	0.306717	0.168312	0.153459
58	0.33139	0.169997	0.288737	0.209876
59	0.116403	0.404052	0.117332	0.362213
60	0.213642	0.137266	0.224257	0.424835
61	0.25	0.25	0.25	0.25


TF	Unknown
TF Name	Unknown
Gene	CM000998.3_109930516-109931887(-)_1
Motif	CM000998.3_109930516-109931887(-)_1|1|1x0
Family	C2H2 ZF
Species	Unknown
Pos	A	C	G	T
1	0.329109	0.0299134	0.552413	0.088565
2	0.358521	0.118664	0.200398	0.322416
3	0.120259	0.20787	0.114612	0.557258
4	0.285276	0.132723	0.348628	0.233374
5	0.201051	0.0766774	0.161204	0.561068
6	0.0492205	0.0965001	0.19206	0.662219
7	0.261184	0.133892	0.373347	0.231577
8	0.037446	0.129632	0.109707	0.723214
9	0.0773554	0.0326469	0.0680117	0.821986
10	0.24567	0.132972	0.36726	0.254098
11	0.617809	0.0891071	0.103978	0.189106
12	0.123185	0.177057	0.304022	0.395736
13	0.238258	0.24864	0.271755	0.241347
14	0.186005	0.0727379	0.144983	0.596274
15	0.0430591	0.301596	0.110623	0.544722
16	0.422197	0.25612	0.100681	0.221002
17	0.726041	0.090495	0.0898491	0.0936147
18	0.0213625	0.020078	0.939764	0.0187953
19	0.421073	0.121938	0.188663	0.268326
20	0.233804	0.0748787	0.127042	0.564275
21	0.340909	0.148628	0.308549	0.201914
22	0.383823	0.125731	0.252943	0.237503
23	0.469202	0.0883828	0.159523	0.282892
24	0.221326	0.374566	0.160199	0.243909
25	0.421073	0.121938	0.188663	0.268326
26	0.233804	0.0748787	0.127042	0.564275
27	0.340909	0.148628	0.308549	0.201914
28	0.412902	0.227985	0.172968	0.186144
29	0.686401	0.0669991	0.118432	0.128168
30	0.0647304	0.0418089	0.0437398	0.849721
31	0.228138	0.13333	0.232909	0.405624
32	0.200974	0.103038	0.244044	0.451943
33	0.31007	0.172845	0.306611	0.210474
34	0.412902	0.227985	0.172968	0.186144
35	0.686401	0.0669991	0.118432	0.128168
36	0.0647304	0.0418089	0.0437398	0.849721
37	0.264726	0.0820841	0.361121	0.292069
38	0.253178	0.124123	0.306274	0.316425
39	0.381402	0.310004	0.161999	0.146595
40	0.338115	0.164265	0.291308	0.206313
41	0.107951	0.414702	0.108883	0.368464
42	0.20935	0.129746	0.220622	0.440282
43	0.25	0.25	0.25	0.25


TF	Unknown
TF Name	Unknown
Gene	CM000998.3_109981870-109983541(-)_1
Motif	CM000998.3_109981870-109983541(-)_1|1|1x0
Family	C2H2 ZF
Species	Unknown
Pos	A	C	G	T
1	0.067958	0.046079	0.843977	0.0419857
2	0.0609779	0.130568	0.0787049	0.729749
3	0.0337624	0.0182664	0.913321	0.0346503
4	0.248782	0.151876	0.343723	0.25562
5	0.544799	0.114855	0.130028	0.210319
6	0.143644	0.19229	0.296975	0.367091
7	0.350834	0.0932945	0.275752	0.28012
8	0.140989	0.163683	0.170287	0.525042
9	0.0738128	0.0554728	0.0923804	0.778334
10	0.300109	0.342908	0.154462	0.202521
11	0.0833967	0.0420654	0.828163	0.0463746
12	0.908795	0.0269296	0.0319394	0.0323361
13	0.266249	0.103859	0.34175	0.288143
14	0.254742	0.14362	0.296876	0.304762
15	0.355558	0.300982	0.178624	0.164836
16	0.332543	0.157004	0.250541	0.259912
17	0.244339	0.174428	0.243722	0.337511
18	0.0924585	0.146005	0.158599	0.602938
19	0.126784	0.0526013	0.751451	0.0691639
20	0.64464	0.205326	0.0715005	0.0785338
21	0.0418216	0.818817	0.0496644	0.0896968
22	0.191563	0.150321	0.23381	0.424306
23	0.15013	0.123203	0.215024	0.511643
24	0.157147	0.138507	0.152176	0.552169
25	0.248782	0.151876	0.343723	0.25562
26	0.544799	0.114855	0.130028	0.210319
27	0.143644	0.19229	0.296975	0.367091
28	0.33713	0.118001	0.340841	0.204028
29	0.152628	0.0793652	0.288436	0.479571
30	0.109051	0.0697769	0.0991372	0.722035
31	0.48689	0.132323	0.262211	0.118576
32	0.935676	0.0206887	0.0216877	0.0219474
33	0.10889	0.0991091	0.0416293	0.750372
34	0.386139	0.142572	0.2025	0.268789
35	0.247319	0.0990153	0.151455	0.50221
36	0.323383	0.165905	0.298466	0.212246
37	0.356803	0.145464	0.255166	0.242567
38	0.426049	0.111325	0.178967	0.283659
39	0.228367	0.348606	0.176108	0.24692
40	0.247162	0.152996	0.286982	0.312861
41	0.333616	0.131819	0.231854	0.302711
42	0.209705	0.333888	0.21812	0.238287
43	0.37819	0.234604	0.187892	0.199315
44	0.603509	0.0929544	0.14695	0.156586
45	0.0965457	0.0679374	0.0704487	0.765068
46	0.266249	0.103859	0.34175	0.288143
47	0.254742	0.14362	0.296876	0.304762
48	0.355558	0.300982	0.178624	0.164836
49	0.320614	0.179442	0.284417	0.215527
50	0.130877	0.386176	0.131784	0.351163
51	0.220184	0.149879	0.229667	0.40027
52	0.25	0.25	0.25	0.25


TF	Unknown
TF Name	Unknown
Gene	CM000998.3_110029554-110031090(+)_1
Motif	CM000998.3_110029554-110031090(+)_1|1|1x0
Family	C2H2 ZF
Species	Unknown
Pos	A	C	G	T
1	0.244798	0.147007	0.360518	0.247677
2	0.163703	0.246836	0.330435	0.259026
3	0.500639	0.190589	0.129743	0.17903
4	0.273765	0.17497	0.307845	0.24342
5	0.23416	0.133229	0.205774	0.426837
6	0.107809	0.159848	0.239098	0.493245
7	0.246971	0.250218	0.251598	0.251213
8	0.253427	0.20568	0.193293	0.347599
9	0.129075	0.381219	0.166616	0.323091
10	0.288207	0.317568	0.177747	0.216478
11	0.132018	0.080233	0.701615	0.0861338
12	0.798091	0.0616593	0.0698099	0.0704397
13	0.263096	0.147978	0.388833	0.200092
14	0.197622	0.146542	0.230098	0.425738
15	0.207177	0.141986	0.195075	0.455761
16	0.29394	0.345451	0.137288	0.223321
17	0.0951624	0.0805297	0.729758	0.0945501
18	0.789803	0.0640152	0.0720606	0.0741216
19	0.345071	0.175033	0.249007	0.23089
20	0.252393	0.129427	0.156656	0.461524
21	0.220198	0.17887	0.358765	0.242168
22	0.129629	0.166342	0.511633	0.192396
23	0.104275	0.583075	0.152863	0.159787
24	0.078499	0.100418	0.673559	0.147524
25	0.24215	0.151639	0.280289	0.325921
26	0.276766	0.183159	0.308218	0.231857
27	0.329429	0.263073	0.22275	0.184749
28	0.0335804	0.0253648	0.914329	0.0267261
29	0.136458	0.0966357	0.062182	0.704725
30	0.0202121	0.0188156	0.94078	0.020192
31	0.335323	0.0984849	0.317962	0.24823
32	0.213029	0.168384	0.233791	0.384796
33	0.0754208	0.0630621	0.7992	0.0623175
34	0.363511	0.220625	0.216424	0.199439
35	0.146553	0.166635	0.173892	0.51292
36	0.0921995	0.0750268	0.11293	0.719844
37	0.222721	0.234967	0.309379	0.232933
38	0.271259	0.205751	0.141872	0.381118
39	0.12388	0.169627	0.414247	0.292246
40	0.366975	0.195916	0.210257	0.226852
41	0.109797	0.104225	0.696673	0.0893046
42	0.804714	0.0638549	0.0644734	0.0669572
43	0.278042	0.122378	0.394534	0.205046
44	0.331475	0.133589	0.239521	0.295414
45	0.25546	0.275476	0.293314	0.175751
46	0.301109	0.197383	0.275973	0.225535
47	0.159913	0.351425	0.160719	0.327943
48	0.230848	0.174491	0.238041	0.35662
49	0.25	0.25	0.25	0.25


TF	Unknown
TF Name	Unknown
Gene	CM000998.3_110089665-110091408(+)_1
Motif	CM000998.3_110089665-110091408(+)_1|1|1x0
Family	C2H2 ZF
Species	Unknown
Pos	A	C	G	T
1	0.0854585	0.0537405	0.306353	0.554448
2	0.0365298	0.89579	0.0407464	0.0269339
3	0.132519	0.437891	0.0853956	0.344195
4	0.749974	0.0642533	0.0633991	0.122374
5	0.60362	0.151074	0.0976208	0.147685
6	0.21556	0.28774	0.204047	0.292653
7	0.388063	0.185044	0.25576	0.171132
8	0.105085	0.30827	0.138876	0.447769
9	0.0633902	0.0536952	0.0684979	0.814417
10	0.376721	0.226216	0.1082	0.288862
11	0.071087	0.066268	0.743845	0.1188
12	0.038399	0.0299091	0.895644	0.0360476
13	0.281781	0.146392	0.33454	0.237288
14	0.214005	0.0937902	0.177144	0.51506
15	0.0656429	0.11679	0.210479	0.607088
16	0.239973	0.112145	0.450668	0.197214
17	0.231352	0.137421	0.459708	0.171519
18	0.301826	0.306475	0.239459	0.15224
19	0.20856	0.142939	0.26473	0.38377
20	0.182725	0.10947	0.578882	0.128922
21	0.211995	0.193617	0.457667	0.136722
22	0.20856	0.142939	0.26473	0.38377
23	0.182725	0.10947	0.578882	0.128922
24	0.211995	0.193617	0.457667	0.136722
25	0.266009	0.0976553	0.346981	0.289354
26	0.254417	0.138234	0.299438	0.307911
27	0.362421	0.303515	0.174169	0.159895
28	0.423061	0.20549	0.197164	0.174285
29	0.221973	0.188334	0.118332	0.471362
30	0.255628	0.346454	0.14363	0.254288
31	0.079377	0.0629793	0.781858	0.0757858
32	0.0662593	0.859078	0.0384541	0.0362091
33	0.132891	0.232644	0.234635	0.39983
34	0.344598	0.216252	0.24535	0.1938
35	0.118419	0.0673414	0.717608	0.0966318
36	0.0769968	0.0671432	0.0673565	0.788504
37	0.567908	0.121655	0.226489	0.0839477
38	0.0906718	0.485445	0.136969	0.286914
39	0.0512598	0.0596684	0.0584676	0.830604
40	0.290479	0.190824	0.103015	0.415682
41	0.0739915	0.0982521	0.712629	0.115127
42	0.0336879	0.0292293	0.905732	0.0313505
43	0.367521	0.127685	0.380743	0.124051
44	0.0552717	0.190147	0.0909362	0.663645
45	0.0206852	0.0187567	0.937833	0.0227249
46	0.367521	0.127685	0.380743	0.124051
47	0.0552717	0.190147	0.0909362	0.663645
48	0.0206852	0.0187567	0.937833	0.0227249
49	0.25	0.25	0.25	0.25


TF	Unknown
TF Name	Unknown
Gene	CM000998.3_110156279-110157881(+)_1
Motif	CM000998.3_110156279-110157881(+)_1|1|1x0
Family	C2H2 ZF
Species	Unknown
Pos	A	C	G	T
1	0.0357381	0.0203118	0.906952	0.036998
2	0.0226091	0.936544	0.0221157	0.0187309
3	0.105119	0.331283	0.155661	0.407936
4	0.739151	0.0675888	0.066714	0.126546
5	0.594056	0.154242	0.100829	0.150873
6	0.216482	0.286767	0.205218	0.291532
7	0.384119	0.186796	0.255975	0.17311
8	0.107954	0.307778	0.141617	0.442652
9	0.0669526	0.0569628	0.0721989	0.803886
10	0.37345	0.227305	0.110867	0.288377
11	0.074544	0.0696201	0.732944	0.122892
12	0.0413555	0.0324261	0.88733	0.0388881
13	0.335591	0.154192	0.250256	0.259962
14	0.243892	0.171995	0.243253	0.34086
15	0.0882266	0.141648	0.154328	0.615797
16	0.240974	0.114907	0.445049	0.199069
17	0.232518	0.140034	0.453691	0.173757
18	0.300583	0.305088	0.23994	0.154389
19	0.2099	0.145306	0.264752	0.380042
20	0.185458	0.112627	0.569849	0.132066
21	0.213527	0.195486	0.451665	0.139321
22	0.2099	0.145306	0.264752	0.380042
23	0.185458	0.112627	0.569849	0.132066
24	0.213527	0.195486	0.451665	0.139321
25	0.26613	0.10033	0.344701	0.28884
26	0.254567	0.140571	0.298323	0.306538
27	0.359419	0.302419	0.176114	0.162048
28	0.417982	0.206947	0.198781	0.17629
29	0.223426	0.190395	0.12111	0.465069
30	0.255764	0.343856	0.14592	0.254459
31	0.0831631	0.0663894	0.770949	0.0794981
32	0.0701362	0.849621	0.0412955	0.0389467
33	0.135389	0.233523	0.235469	0.39562
34	0.341901	0.217226	0.245632	0.19524
35	0.122325	0.0706117	0.706704	0.100359
36	0.080767	0.0706871	0.0709057	0.77764
37	0.559501	0.124852	0.228642	0.0870051
38	0.0935958	0.479298	0.139848	0.287258
39	0.0545066	0.0631929	0.0619545	0.820346
40	0.506927	0.227536	0.0895028	0.176035
41	0.0581467	0.0513365	0.837944	0.0525733
42	0.895432	0.0342023	0.036675	0.0336908
43	0.365004	0.130415	0.377781	0.1268
44	0.0581588	0.193632	0.0944315	0.653778
45	0.0227361	0.02067	0.931678	0.0249159
46	0.25	0.25	0.25	0.25


TF	Unknown
TF Name	Unknown
Gene	CM000998.3_110186289-110187291(-)_1
Motif	CM000998.3_110186289-110187291(-)_1|1|1x0
Family	C2H2 ZF
Species	Unknown
Pos	A	C	G	T
1	0.308977	0.0428859	0.180795	0.467342
2	0.238191	0.17168	0.349016	0.241113
3	0.200628	0.112391	0.56471	0.12227
4	0.60081	0.0586425	0.305258	0.0352891
5	0.046889	0.0899026	0.0208143	0.842394
6	0.0369667	0.0185059	0.0192308	0.925297
7	0.25	0.25	0.25	0.25


TF	Unknown
TF Name	Unknown
Gene	CM000998.3_110186289-110187291(-)_1
Motif	CM000998.3_110186289-110187291(-)_1|2|1x0
Family	C2H2 ZF
Species	Unknown
Pos	A	C	G	T
1	0.259607	0.250732	0.230219	0.259443
2	0.0855336	0.0843981	0.117633	0.712435
3	0.0264776	0.0184446	0.032849	0.922229
4	0.212785	0.191312	0.428976	0.166927
5	0.177189	0.0635388	0.543877	0.215396
6	0.0612994	0.223776	0.190866	0.524059
7	0.134939	0.0919877	0.21083	0.562243
8	0.112159	0.124566	0.379674	0.383601
9	0.0765601	0.0999794	0.689334	0.134126
10	0.25	0.25	0.25	0.25


TF	Unknown
TF Name	Unknown
Gene	CM000998.3_110194007-110195741(-)_1
Motif	CM000998.3_110194007-110195741(-)_1|1|1x0
Family	C2H2 ZF
Species	Unknown
Pos	A	C	G	T
1	0.163235	0.113411	0.306241	0.417113
2	0.18028	0.186478	0.324205	0.309037
3	0.183775	0.223422	0.405186	0.187617
4	0.278372	0.158912	0.32243	0.240287
5	0.223959	0.110525	0.190496	0.47502
6	0.0828915	0.135744	0.224756	0.556609
7	0.24621	0.250271	0.252001	0.251518
8	0.252035	0.194055	0.179532	0.374379
9	0.10623	0.41234	0.146251	0.335179
10	0.240184	0.228012	0.123261	0.408543
11	0.103355	0.0893381	0.698462	0.108844
12	0.0730042	0.0487566	0.827728	0.0505108
13	0.373481	0.150644	0.207406	0.26847
14	0.251207	0.109081	0.160677	0.479034
15	0.31694	0.172518	0.294607	0.215935
16	0.23451	0.131532	0.164122	0.469836
17	0.194829	0.148671	0.175792	0.480707
18	0.130427	0.136041	0.363247	0.370284
19	0.400874	0.292597	0.190146	0.116383
20	0.0937817	0.0826346	0.069511	0.754073
21	0.801104	0.0573834	0.0627771	0.0787357
22	0.259229	0.113564	0.394082	0.233125
23	0.194417	0.0745875	0.21334	0.517655
24	0.162447	0.150316	0.341825	0.345413
25	0.104306	0.14254	0.582123	0.171032
26	0.0771954	0.666432	0.124632	0.131741
27	0.0517496	0.0704431	0.763771	0.114036
28	0.237631	0.132233	0.285399	0.344737
29	0.282346	0.168368	0.323089	0.226197
30	0.350659	0.264576	0.214813	0.169952
31	0.0302151	0.024654	0.926599	0.018532
32	0.240924	0.0777067	0.0598201	0.621549
33	0.187121	0.268217	0.179993	0.36467
34	0.261696	0.102056	0.227433	0.408816
35	0.339368	0.295426	0.221194	0.144012
36	0.120455	0.600026	0.139151	0.140369
37	0.395419	0.211581	0.206547	0.186453
38	0.121738	0.142978	0.150819	0.584465
39	0.0618242	0.0477596	0.0797011	0.810715
40	0.230581	0.165871	0.346697	0.25685
41	0.652012	0.11042	0.0807124	0.156855
42	0.0558641	0.0986212	0.76284	0.0826751
43	0.399836	0.182196	0.19905	0.218917
44	0.0779875	0.0730631	0.788739	0.06021
45	0.885994	0.0370951	0.0375456	0.0393657
46	0.153015	0.107348	0.218933	0.520704
47	0.303923	0.150198	0.261875	0.284003
48	0.228573	0.275176	0.366051	0.130201
49	0.31425	0.185174	0.281751	0.218825
50	0.139956	0.375165	0.14084	0.344039
51	0.223839	0.157656	0.232607	0.385898
52	0.25	0.25	0.25	0.25


TF	Unknown
TF Name	Unknown
Gene	CM000998.3_110225724-110227335(-)_1
Motif	CM000998.3_110225724-110227335(-)_1|1|1x0
Family	C2H2 ZF
Species	Unknown
Pos	A	C	G	T
1	0.248607	0.207974	0.170662	0.372757
2	0.101007	0.690683	0.0963388	0.111971
3	0.619576	0.0780559	0.124604	0.177764
4	0.269317	0.171925	0.188065	0.370693
5	0.218735	0.142991	0.260442	0.377831
6	0.236834	0.178961	0.224609	0.359596
7	0.333574	0.168527	0.321715	0.176184
8	0.182246	0.129052	0.512873	0.17583
9	0.188764	0.152737	0.191061	0.467439
10	0.180447	0.0911952	0.640807	0.0875505
11	0.181374	0.319953	0.113494	0.385179
12	0.200874	0.232944	0.188924	0.377258
13	0.295189	0.227165	0.193816	0.28383
14	0.306041	0.233038	0.25185	0.209071
15	0.209424	0.296009	0.203312	0.291255
16	0.295189	0.227165	0.193816	0.28383
17	0.306041	0.233038	0.25185	0.209071
18	0.209424	0.296009	0.203312	0.291255
19	0.291604	0.191962	0.233861	0.282572
20	0.302047	0.187137	0.215782	0.295034
21	0.118756	0.182904	0.162727	0.535612
22	0.285176	0.163581	0.201291	0.349952
23	0.161773	0.091089	0.588095	0.159044
24	0.168263	0.100115	0.105113	0.626509
25	0.0520366	0.0351336	0.874976	0.0378535
26	0.243624	0.0475767	0.671527	0.0372721
27	0.277629	0.249705	0.163987	0.30868
28	0.315727	0.173255	0.251758	0.25926
29	0.24652	0.18828	0.246021	0.319179
30	0.118213	0.170345	0.181996	0.529446
31	0.244181	0.24429	0.161524	0.350005
32	0.103981	0.106326	0.613317	0.176376
33	0.062349	0.0526589	0.833847	0.0511449
34	0.309157	0.159045	0.207477	0.32432
35	0.220394	0.14311	0.265555	0.370941
36	0.284956	0.169161	0.190335	0.355547
37	0.424298	0.161439	0.293053	0.12121
38	0.707744	0.0725646	0.143643	0.0760484
39	0.0715483	0.0699532	0.0644616	0.794037
40	0.0272302	0.0186573	0.932867	0.0212457
41	0.13808	0.0265911	0.809046	0.0262822
42	0.121592	0.040524	0.0558865	0.781997
43	0.291604	0.191962	0.233861	0.282572
44	0.302047	0.187137	0.215782	0.295034
45	0.118756	0.182904	0.162727	0.535612
46	0.255318	0.22012	0.164531	0.360031
47	0.188912	0.203343	0.240499	0.367246
48	0.0695764	0.0896295	0.759355	0.081439
49	0.25	0.25	0.25	0.25


TF	Unknown
TF Name	Unknown
Gene	CM000998.3_110275084-110276965(+)_1
Motif	CM000998.3_110275084-110276965(+)_1|1|1x0
Family	C2H2 ZF
Species	Unknown
Pos	A	C	G	T
1	0.177112	0.065739	0.325095	0.432054
2	0.216264	0.0758152	0.316032	0.391889
3	0.0180963	0.0220523	0.904816	0.0550358
4	0.25	0.25	0.25	0.25


TF	Unknown
TF Name	Unknown
Gene	CM000998.3_110275084-110276965(+)_1
Motif	CM000998.3_110275084-110276965(+)_1|2|1x0
Family	C2H2 ZF
Species	Unknown
Pos	A	C	G	T
1	0.0843754	0.0417767	0.838989	0.0348588
2	0.105772	0.0932832	0.0850957	0.71585
3	0.0320243	0.018564	0.928201	0.021211
4	0.425504	0.0741622	0.204893	0.295441
5	0.130511	0.097781	0.188034	0.583674
6	0.0505491	0.0443259	0.0839072	0.821218
7	0.278713	0.402586	0.169115	0.149586
8	0.160437	0.113481	0.500681	0.225401
9	0.499092	0.173473	0.194967	0.132468
10	0.25	0.25	0.25	0.25


TF	Unknown
TF Name	Unknown
Gene	CM000998.3_110275084-110276965(+)_1
Motif	CM000998.3_110275084-110276965(+)_1|3|1x0
Family	C2H2 ZF
Species	Unknown
Pos	A	C	G	T
1	0.129879	0.0854514	0.641292	0.143378
2	0.123309	0.0528891	0.685224	0.138578
3	0.104982	0.0172008	0.845438	0.0323791
4	0.299054	0.138594	0.244755	0.317597
5	0.280702	0.167142	0.200768	0.351388
6	0.18455	0.47808	0.160829	0.17654
7	0.366806	0.134552	0.199618	0.299024
8	0.420322	0.0983129	0.204489	0.276876
9	0.614006	0.173199	0.113178	0.099617
10	0.40355	0.132273	0.114854	0.349324
11	0.197027	0.0759555	0.629094	0.0979237
12	0.136632	0.0800157	0.0981675	0.685185
13	0.318294	0.163038	0.252164	0.266503
14	0.777748	0.0508411	0.0986828	0.0727281
15	0.0877686	0.723174	0.0582664	0.130791
16	0.453989	0.318055	0.13729	0.0906658
17	0.027883	0.0473237	0.0272927	0.897501
18	0.935216	0.0187043	0.0209104	0.0251689
19	0.353885	0.160038	0.236441	0.249636
20	0.171176	0.224455	0.248932	0.355438
21	0.355991	0.226905	0.113798	0.303306
22	0.25	0.25	0.25	0.25


TF	Unknown
TF Name	Unknown
Gene	CM000998.3_110275084-110276965(+)_1
Motif	CM000998.3_110275084-110276965(+)_1|4|1x0
Family	C2H2 ZF
Species	Unknown
Pos	A	C	G	T
1	0.0516722	0.0904075	0.667505	0.190415
2	0.0805832	0.0234617	0.801848	0.0941076
3	0.154536	0.0153851	0.769256	0.0608235
4	0.25	0.25	0.25	0.25


TF	Unknown
TF Name	Unknown
Gene	CM000998.3_124962535-124963390(+)_1
Motif	CM000998.3_124962535-124963390(+)_1|1|1x0
Family	C2H2 ZF
Species	Unknown
Pos	A	C	G	T
1	0.454872	0.265482	0.190632	0.0890133
2	0.0315627	0.0460288	0.0262205	0.896188
3	0.919411	0.02604	0.0249667	0.0295821
4	0.442924	0.283053	0.203042	0.0709803
5	0.0200885	0.0317027	0.0198525	0.928356
6	0.931797	0.0203363	0.0219218	0.0259449
7	0.442924	0.283053	0.203042	0.0709803
8	0.0200885	0.0317027	0.0198525	0.928356
9	0.931797	0.0203363	0.0219218	0.0259449
10	0.539286	0.155992	0.215165	0.0895568
11	0.0888609	0.294225	0.0714432	0.54547
12	0.0207627	0.0187811	0.0214001	0.939056
13	0.513154	0.206372	0.113032	0.167441
14	0.708169	0.0651415	0.11094	0.115749
15	0.136203	0.310564	0.232905	0.320328
16	0.226181	0.0916279	0.117445	0.564746
17	0.131057	0.0944822	0.686631	0.0878299
18	0.0896627	0.0686222	0.102181	0.739534
19	0.0647759	0.0561129	0.807003	0.0721083
20	0.097561	0.0680991	0.72772	0.10662
21	0.308231	0.144384	0.298242	0.249144
22	0.359615	0.056406	0.341186	0.242793
23	0.154348	0.36907	0.120343	0.356239
24	0.0635022	0.0794114	0.148512	0.708574
25	0.147577	0.150647	0.268837	0.432938
26	0.185574	0.529222	0.117403	0.1678
27	0.145722	0.459533	0.175806	0.218939
28	0.25	0.25	0.25	0.25


TF	Unknown
TF Name	Unknown
Gene	CM000998.3_129733518-129735504(-)_1
Motif	CM000998.3_129733518-129735504(-)_1|1|1x0
Family	C2H2 ZF
Species	Unknown
Pos	A	C	G	T
1	0.0584959	0.0338262	0.856946	0.0507319
2	0.123677	0.405795	0.0828598	0.387669
3	0.141235	0.0692891	0.103775	0.6857
4	0.0793928	0.0300657	0.816299	0.0742421
5	0.112612	0.119443	0.115027	0.652918
6	0.037796	0.0356033	0.0575712	0.869029
7	0.20068	0.125391	0.192185	0.481744
8	0.399588	0.308813	0.192146	0.0994533
9	0.134586	0.659152	0.102617	0.103645
10	0.20068	0.125391	0.192185	0.481744
11	0.399588	0.308813	0.192146	0.0994533
12	0.134586	0.659152	0.102617	0.103645
13	0.0793928	0.0300657	0.816299	0.0742421
14	0.112612	0.119443	0.115027	0.652918
15	0.037796	0.0356033	0.0575712	0.869029
16	0.20068	0.125391	0.192185	0.481744
17	0.399588	0.308813	0.192146	0.0994533
18	0.134586	0.659152	0.102617	0.103645
19	0.20068	0.125391	0.192185	0.481744
20	0.399588	0.308813	0.192146	0.0994533
21	0.134586	0.659152	0.102617	0.103645
22	0.119103	0.0575298	0.715342	0.108026
23	0.321271	0.136706	0.136561	0.405462
24	0.164695	0.416477	0.158848	0.25998
25	0.530982	0.145972	0.175229	0.147817
26	0.476588	0.192549	0.175879	0.154984
27	0.230813	0.380657	0.194201	0.194328
28	0.174137	0.0533935	0.718562	0.0539079
29	0.0957191	0.64575	0.085198	0.173333
30	0.230493	0.203859	0.16004	0.405608
31	0.0538861	0.0252142	0.902843	0.0180569
32	0.823006	0.0617096	0.0831785	0.0321061
33	0.0761732	0.0763304	0.0630429	0.784453
34	0.0899215	0.0469133	0.787775	0.0753905
35	0.365852	0.158464	0.161956	0.313728
36	0.140777	0.134316	0.112654	0.612253
37	0.352461	0.157702	0.278824	0.211014
38	0.424854	0.311411	0.156592	0.107143
39	0.231298	0.302883	0.240548	0.225272
40	0.174137	0.0533935	0.718562	0.0539079
41	0.0957191	0.64575	0.085198	0.173333
42	0.230493	0.203859	0.16004	0.405608
43	0.0842331	0.035545	0.843995	0.0362269
44	0.0902027	0.537872	0.0955104	0.276415
45	0.066022	0.0582752	0.0519836	0.823719
46	0.370822	0.198402	0.215082	0.215694
47	0.162581	0.182575	0.231685	0.423159
48	0.234714	0.110103	0.447917	0.207265
49	0.565975	0.125375	0.190924	0.117725
50	0.068685	0.288127	0.121167	0.522021
51	0.0239457	0.0205233	0.904879	0.0506523
52	0.51591	0.175813	0.198622	0.109655
53	0.11465	0.410138	0.125972	0.349241
54	0.0514855	0.0422456	0.0570411	0.849228
55	0.524377	0.125984	0.239318	0.110321
56	0.380299	0.191423	0.128613	0.299665
57	0.0993055	0.102086	0.131336	0.667272
58	0.447399	0.194175	0.228317	0.130109
59	0.636209	0.0924299	0.176871	0.0944902
60	0.0240466	0.0745332	0.844537	0.0568835
61	0.495965	0.0612198	0.379452	0.0633642
62	0.134177	0.13207	0.0941637	0.63959
63	0.0611024	0.0415941	0.0442025	0.853101
64	0.25	0.25	0.25	0.25


TF	Unknown
TF Name	Unknown
Gene	CM000998.3_138098820-138099741(+)_1
Motif	CM000998.3_138098820-138099741(+)_1|1|1x0
Family	C2H2 ZF
Species	Unknown
Pos	A	C	G	T
1	0.326193	0.200493	0.282353	0.190961
2	0.0822811	0.171353	0.109056	0.637309
3	0.0515967	0.0535927	0.837863	0.0569475
4	0.25422	0.199352	0.176102	0.370326
5	0.188585	0.192774	0.273261	0.345381
6	0.0663511	0.126619	0.710513	0.0965177
7	0.029343	0.0302046	0.0907759	0.849677
8	0.0222091	0.926438	0.0185288	0.0328239
9	0.712077	0.037574	0.0448001	0.205549
10	0.129005	0.0894465	0.177282	0.604266
11	0.812449	0.0725966	0.0652291	0.0497254
12	0.0461728	0.11167	0.0972104	0.744947
13	0.250921	0.146827	0.367877	0.234375
14	0.587392	0.0870804	0.18519	0.140338
15	0.116795	0.163718	0.131785	0.587702
16	0.0716536	0.0584426	0.814651	0.055253
17	0.0833561	0.168282	0.0894446	0.658917
18	0.0632083	0.0399743	0.827334	0.0694838
19	0.25	0.25	0.25	0.25


TF	Unknown
TF Name	Unknown
Gene	CM000998.3_138131275-138132142(+)_1
Motif	CM000998.3_138131275-138132142(+)_1|1|1x0
Family	C2H2 ZF
Species	Unknown
Pos	A	C	G	T
1	0.340934	0.156197	0.302038	0.200831
2	0.673631	0.076128	0.191258	0.0589835
3	0.268651	0.350407	0.171008	0.209935
4	0.392742	0.130614	0.350395	0.126248
5	0.788091	0.0834577	0.0564006	0.0720511
6	0.0797863	0.267865	0.08271	0.569639
7	0.42479	0.141774	0.120035	0.313401
8	0.0851446	0.0596592	0.0790712	0.776125
9	0.826115	0.0496928	0.0532248	0.0709669
10	0.04102	0.042201	0.88131	0.0354693
11	0.1391	0.208679	0.0684446	0.583776
12	0.249736	0.413753	0.120184	0.216328
13	0.029343	0.0302046	0.0907759	0.849677
14	0.0222091	0.926438	0.0185288	0.0328239
15	0.712077	0.037574	0.0448001	0.205549
16	0.129005	0.0894465	0.177282	0.604266
17	0.812449	0.0725966	0.0652291	0.0497254
18	0.0461728	0.11167	0.0972104	0.744947
19	0.333896	0.188371	0.309311	0.168422
20	0.844793	0.0546804	0.0570352	0.0434917
21	0.0957136	0.642473	0.0845603	0.177253
22	0.25	0.25	0.25	0.25


TF	Unknown
TF Name	Unknown
Gene	CM000998.3_138142931-138144008(-)_1
Motif	CM000998.3_138142931-138144008(-)_1|1|1x0
Family	C2H2 ZF
Species	Unknown
Pos	A	C	G	T
1	0.0342954	0.0205453	0.926627	0.0185325
2	0.10016	0.11306	0.100519	0.686261
3	0.0867007	0.058574	0.0554635	0.799262
4	0.545888	0.141678	0.185385	0.127049
5	0.161374	0.113154	0.156757	0.568715
6	0.0860541	0.0535306	0.0754762	0.784939
7	0.584558	0.247627	0.0689545	0.0988609
8	0.206402	0.0413845	0.706132	0.0460814
9	0.933797	0.0196012	0.0239565	0.0226455
10	0.340949	0.245195	0.229173	0.184683
11	0.119362	0.278072	0.0999243	0.502641
12	0.0462117	0.0354853	0.871749	0.0465542
13	0.218955	0.178823	0.284514	0.317708
14	0.110851	0.578853	0.0970947	0.213202
15	0.0595409	0.0671111	0.073565	0.799783
16	0.284521	0.159183	0.358315	0.197981
17	0.102464	0.114967	0.124881	0.657689
18	0.154672	0.381142	0.207704	0.256482
19	0.434593	0.310053	0.0936164	0.161737
20	0.0451508	0.023434	0.901304	0.0301112
21	0.925829	0.0196772	0.0311641	0.0233297
22	0.346424	0.146977	0.216384	0.290216
23	0.0672167	0.760711	0.0719979	0.100074
24	0.0421891	0.0437175	0.828874	0.0852194
25	0.25	0.25	0.25	0.25


TF	Unknown
TF Name	Unknown
Gene	CM000998.3_138454088-138455504(+)_1
Motif	CM000998.3_138454088-138455504(+)_1|1|1x0
Family	C2H2 ZF
Species	Unknown
Pos	A	C	G	T
1	0.0779661	0.0378622	0.826775	0.0573965
2	0.262253	0.179214	0.209943	0.34859
3	0.152671	0.551658	0.121691	0.173981
4	0.269779	0.188555	0.122376	0.41929
5	0.0662146	0.0692444	0.755222	0.109319
6	0.0414456	0.0425784	0.877327	0.0386493
7	0.335195	0.114334	0.247375	0.303095
8	0.288909	0.195337	0.270813	0.24494
9	0.173437	0.1623	0.474085	0.190178
10	0.0800814	0.0329587	0.836656	0.0503042
11	0.145422	0.107044	0.127689	0.619845
12	0.0466209	0.0375447	0.039119	0.876715
13	0.426481	0.228973	0.166247	0.178299
14	0.0846597	0.436457	0.139634	0.339249
15	0.0940517	0.0496095	0.086855	0.769484
16	0.426599	0.259825	0.187944	0.125632
17	0.195169	0.545673	0.0823205	0.176838
18	0.145022	0.351185	0.158953	0.34484
19	0.303421	0.0858717	0.215415	0.395292
20	0.244165	0.198055	0.311704	0.246076
21	0.229526	0.158478	0.44475	0.167246
22	0.0538861	0.0252142	0.902843	0.0180569
23	0.823006	0.0617096	0.0831785	0.0321061
24	0.0761732	0.0763304	0.0630429	0.784453
25	0.426481	0.228973	0.166247	0.178299
26	0.0846597	0.436457	0.139634	0.339249
27	0.0940517	0.0496095	0.086855	0.769484
28	0.426839	0.209226	0.227069	0.136865
29	0.0689451	0.149575	0.0838267	0.697653
30	0.0210663	0.0206691	0.935678	0.0225868
31	0.361748	0.137625	0.248413	0.252213
32	0.217415	0.216203	0.215785	0.350597
33	0.180974	0.137838	0.487883	0.193305
34	0.25	0.25	0.25	0.25


TF	Unknown
TF Name	Unknown
Gene	CM000998.3_138604503-138606105(-)_1
Motif	CM000998.3_138604503-138606105(-)_1|1|1x0
Family	C2H2 ZF
Species	Unknown
Pos	A	C	G	T
1	0.0813181	0.0407619	0.846897	0.0310228
2	0.936065	0.0237273	0.0193253	0.020882
3	0.0234422	0.932432	0.0192129	0.0249129
4	0.379447	0.176983	0.151743	0.291827
5	0.247258	0.06508	0.594048	0.093614
6	0.261469	0.172197	0.161353	0.40498
7	0.112367	0.0532778	0.76402	0.0703349
8	0.110633	0.130143	0.096537	0.662688
9	0.046314	0.0197996	0.903405	0.0304814
10	0.334454	0.19716	0.243853	0.224534
11	0.20753	0.27416	0.127235	0.391075
12	0.144986	0.417154	0.134851	0.303009
13	0.311298	0.155781	0.137347	0.395574
14	0.47604	0.0999983	0.163227	0.260734
15	0.171291	0.152919	0.220466	0.455324
16	0.464503	0.152911	0.159761	0.222825
17	0.30152	0.0635041	0.214863	0.420112
18	0.512107	0.184923	0.118775	0.184196
19	0.365626	0.13029	0.266738	0.237346
20	0.100915	0.383725	0.170052	0.345308
21	0.0236659	0.0223371	0.923584	0.030413
22	0.588466	0.246618	0.0675833	0.0973329
23	0.204505	0.0401879	0.710498	0.0448092
24	0.936634	0.0187327	0.0229525	0.0216812
25	0.039311	0.0251254	0.899369	0.0361946
26	0.0918746	0.154632	0.10255	0.650943
27	0.0852686	0.0609229	0.0822296	0.771579
28	0.25	0.25	0.25	0.25


TF	Unknown
TF Name	Unknown
Gene	CM000998.3_138644350-138646156(+)_1
Motif	CM000998.3_138644350-138646156(+)_1|1|1x0
Family	C2H2 ZF
Species	Unknown
Pos	A	C	G	T
1	0.173023	0.118177	0.554529	0.154271
2	0.309731	0.275785	0.190585	0.223899
3	0.0355108	0.0379023	0.891732	0.0348544
4	0.082074	0.055713	0.796637	0.0655756
5	0.552111	0.0915544	0.259375	0.0969601
6	0.150898	0.506346	0.0841244	0.258631
7	0.534835	0.131658	0.155189	0.178317
8	0.0898547	0.131897	0.122886	0.655362
9	0.0214236	0.0187632	0.938158	0.0216553
10	0.434995	0.19432	0.107927	0.262758
11	0.0984513	0.0459754	0.772477	0.0830966
12	0.0419907	0.0205339	0.915434	0.0220413
13	0.434995	0.19432	0.107927	0.262758
14	0.0984513	0.0459754	0.772477	0.0830966
15	0.0419907	0.0205339	0.915434	0.0220413
16	0.266803	0.0992537	0.339367	0.294577
17	0.178528	0.120533	0.279246	0.421692
18	0.115119	0.147139	0.121945	0.615797
19	0.0590881	0.0274756	0.857033	0.0564031
20	0.0656014	0.032975	0.848547	0.0528767
21	0.245526	0.049975	0.0635813	0.640917
22	0.0762592	0.0333165	0.839481	0.050943
23	0.0883779	0.085616	0.075778	0.750228
24	0.0775601	0.0671198	0.0724395	0.782881
25	0.25	0.25	0.25	0.25


TF	Unknown
TF Name	Unknown
Gene	CM000998.3_143158918-143160865(-)_1
Motif	CM000998.3_143158918-143160865(-)_1|1|1x0
Family	C2H2 ZF
Species	Unknown
Pos	A	C	G	T
1	0.0307133	0.0232612	0.927476	0.0185495
2	0.163845	0.129726	0.0969345	0.609494
3	0.159441	0.0991647	0.0792662	0.662128
4	0.221247	0.186102	0.101808	0.490843
5	0.154344	0.246439	0.202938	0.396279
6	0.0607427	0.0495481	0.836033	0.0536765
7	0.32162	0.387171	0.230226	0.0609834
8	0.290992	0.0775934	0.185092	0.446323
9	0.0504975	0.0239729	0.897088	0.0284418
10	0.320105	0.302476	0.203519	0.173901
11	0.12213	0.152248	0.137812	0.58781
12	0.0403203	0.0383836	0.868156	0.0531404
13	0.293029	0.287967	0.136843	0.282161
14	0.075963	0.0558213	0.793986	0.0742295
15	0.825285	0.0556245	0.0623317	0.056759
16	0.400763	0.313991	0.141438	0.143808
17	0.188993	0.0645236	0.638036	0.108448
18	0.65726	0.0811088	0.16417	0.0974605
19	0.45136	0.349725	0.141055	0.0578598
20	0.0696166	0.307375	0.0441443	0.578864
21	0.928213	0.0251285	0.024673	0.0219857
22	0.218978	0.129185	0.265803	0.386033
23	0.160459	0.0974897	0.574255	0.167797
24	0.176454	0.122504	0.544012	0.15703
25	0.25	0.25	0.25	0.25


TF	Unknown
TF Name	Unknown
Gene	CM000998.3_143158918-143160865(-)_1
Motif	CM000998.3_143158918-143160865(-)_1|2|1x0
Family	C2H2 ZF
Species	Unknown
Pos	A	C	G	T
1	0.410242	0.141799	0.309975	0.137984
2	0.0972047	0.103128	0.150041	0.649626
3	0.0521179	0.0427358	0.04801	0.857136
4	0.366945	0.212551	0.167304	0.2532
5	0.248871	0.229177	0.252318	0.269634
6	0.578185	0.168443	0.162846	0.090526
7	0.507947	0.208367	0.144148	0.139539
8	0.669781	0.0903703	0.113461	0.126388
9	0.0292189	0.027759	0.909555	0.0334668
10	0.253497	0.198051	0.142149	0.406304
11	0.19774	0.198438	0.217258	0.386564
12	0.609378	0.144507	0.140694	0.105421
13	0.0348548	0.0210013	0.925631	0.0185126
14	0.0758527	0.135577	0.0593222	0.729248
15	0.0468203	0.031019	0.0324981	0.889663
16	0.315667	0.208211	0.258235	0.217887
17	0.162179	0.484266	0.126251	0.227304
18	0.108565	0.641491	0.13064	0.119305
19	0.25	0.25	0.25	0.25


TF	Unknown
TF Name	Unknown
Gene	CM000998.3_143229776-143231636(+)_1
Motif	CM000998.3_143229776-143231636(+)_1|1|1x0
Family	C2H2 ZF
Species	Unknown
Pos	A	C	G	T
1	0.409116	0.142476	0.309738	0.13867
2	0.0981044	0.104039	0.150966	0.646891
3	0.053004	0.0435234	0.0488546	0.854618
4	0.321206	0.230301	0.131883	0.31661
5	0.225925	0.23005	0.216718	0.327307
6	0.0373582	0.0533064	0.862749	0.0465869
7	0.253604	0.198481	0.142792	0.405122
8	0.198131	0.198826	0.217544	0.385499
9	0.606793	0.145366	0.141557	0.106284
10	0.0429254	0.0244242	0.914363	0.0182873
11	0.0560033	0.0535018	0.0414404	0.849055
12	0.88467	0.0344716	0.0315933	0.0492648
13	0.253604	0.198481	0.142792	0.405122
14	0.198131	0.198826	0.217544	0.385499
15	0.606793	0.145366	0.141557	0.106284
16	0.0429254	0.0244242	0.914363	0.0182873
17	0.0560033	0.0535018	0.0414404	0.849055
18	0.88467	0.0344716	0.0315933	0.0492648
19	0.36606	0.212858	0.16783	0.253252
20	0.248881	0.229321	0.252305	0.269493
21	0.575804	0.169218	0.163635	0.091343
22	0.0310741	0.0235588	0.926564	0.0188026
23	0.164283	0.130186	0.0973834	0.608147
24	0.159939	0.0996499	0.0797204	0.660691
25	0.321206	0.230301	0.131883	0.31661
26	0.225925	0.23005	0.216718	0.327307
27	0.0373582	0.0533064	0.862749	0.0465869
28	0.321492	0.38675	0.23042	0.061337
29	0.290996	0.0779766	0.185406	0.445621
30	0.0509773	0.0242677	0.895982	0.0287733
31	0.276393	0.374493	0.195963	0.153151
32	0.0963901	0.0915771	0.119047	0.692986
33	0.72102	0.065016	0.112677	0.101288
34	0.418244	0.33214	0.102427	0.147189
35	0.0727633	0.030995	0.851494	0.0447479
36	0.911401	0.0296608	0.0320268	0.0269114
37	0.40021	0.313842	0.141791	0.144158
38	0.189447	0.0649374	0.636683	0.108933
39	0.655834	0.0815644	0.164661	0.097941
40	0.450736	0.349572	0.14147	0.0582225
41	0.0700477	0.307577	0.0444929	0.577882
42	0.927302	0.0254428	0.0249832	0.0222717
43	0.219143	0.129536	0.265811	0.38551
44	0.160871	0.0979211	0.573008	0.1682
45	0.176815	0.12292	0.542846	0.157419
46	0.25	0.25	0.25	0.25


TF	Unknown
TF Name	Unknown
Gene	CM000998.3_143238966-143241513(-)_1
Motif	CM000998.3_143238966-143241513(-)_1|1|1x0
Family	C2H2 ZF
Species	Unknown
Pos	A	C	G	T
1	0.0659268	0.0693958	0.806509	0.0581685
2	0.129105	0.710869	0.087073	0.0729526
3	0.150637	0.142521	0.134823	0.57202
4	0.0429254	0.0244242	0.914363	0.0182873
5	0.0560033	0.0535018	0.0414404	0.849055
6	0.88467	0.0344716	0.0315933	0.0492648
7	0.316213	0.265255	0.11745	0.301082
8	0.267735	0.229482	0.268559	0.234224
9	0.0660979	0.0622696	0.817679	0.0539539
10	0.287343	0.114428	0.253631	0.344598
11	0.128939	0.054047	0.74635	0.0706642
12	0.12863	0.0798411	0.0762672	0.715262
13	0.298162	0.12681	0.201759	0.373269
14	0.105023	0.0883612	0.654384	0.152231
15	0.115908	0.0764606	0.0895286	0.718103
16	0.124457	0.0974505	0.673811	0.104281
17	0.0817469	0.236488	0.367839	0.313926
18	0.0610978	0.236601	0.0538323	0.648469
19	0.25	0.25	0.25	0.25


TF	Unknown
TF Name	Unknown
Gene	CM000998.3_143238966-143241513(-)_1
Motif	CM000998.3_143238966-143241513(-)_1|2|1x0
Family	C2H2 ZF
Species	Unknown
Pos	A	C	G	T
1	0.415694	0.284658	0.10701	0.192637
2	0.0513849	0.0327691	0.87786	0.0379856
3	0.884902	0.0375369	0.0419151	0.0356459
4	0.511025	0.160644	0.249136	0.0791952
5	0.114003	0.367476	0.0820192	0.436502
6	0.803014	0.0522305	0.0662129	0.0785426
7	0.491945	0.144362	0.2583	0.105394
8	0.815692	0.0792116	0.0513257	0.0537705
9	0.696687	0.147754	0.0659764	0.0895827
10	0.088644	0.0665227	0.748618	0.0962149
11	0.0321265	0.89794	0.0335502	0.0363837
12	0.121074	0.275181	0.123157	0.480588
13	0.0949817	0.0527793	0.81112	0.0411186
14	0.0847723	0.0812385	0.0789028	0.755086
15	0.916146	0.0183229	0.0253773	0.0401535
16	0.196788	0.192692	0.237159	0.373361
17	0.116731	0.0600674	0.728228	0.0949732
18	0.0686791	0.0469527	0.822867	0.0615011
19	0.28637	0.227148	0.117122	0.36936
20	0.115199	0.068224	0.688885	0.127692
21	0.0559099	0.0468647	0.852276	0.0449498
22	0.0618229	0.0421091	0.829866	0.0662022
23	0.121095	0.0691302	0.713271	0.0965039
24	0.176747	0.0840557	0.0783583	0.660839
25	0.275589	0.150203	0.363381	0.210826
26	0.0914191	0.137431	0.145353	0.625797
27	0.0747506	0.0469276	0.828789	0.0495329
28	0.25	0.25	0.25	0.25


TF	Unknown
TF Name	Unknown
Gene	CM000998.3_143273464-143275702(-)_1
Motif	CM000998.3_143273464-143275702(-)_1|1|1x0
Family	C2H2 ZF
Species	Unknown
Pos	A	C	G	T
1	0.111448	0.0856315	0.712547	0.0903734
2	0.270691	0.0964253	0.154586	0.478297
3	0.214194	0.174807	0.178022	0.432977
4	0.0295925	0.0204078	0.931372	0.0186274
5	0.930466	0.0275121	0.0231107	0.0189107
6	0.0571701	0.059719	0.0656709	0.81744
7	0.492206	0.159094	0.225534	0.123167
8	0.238995	0.215846	0.137207	0.407953
9	0.109529	0.671626	0.0704061	0.148439
10	0.574459	0.230891	0.104485	0.0901648
11	0.699579	0.0926477	0.11853	0.0892431
12	0.727347	0.0991852	0.0758713	0.0975966
13	0.106787	0.113105	0.64033	0.139778
14	0.0408871	0.853508	0.0406486	0.0649562
15	0.0553951	0.0504444	0.803969	0.0901919
16	0.25	0.25	0.25	0.25


TF	Unknown
TF Name	Unknown
Gene	CM000998.3_145131966-145133040(-)_1
Motif	CM000998.3_145131966-145133040(-)_1|1|1x0
Family	C2H2 ZF
Species	Unknown
Pos	A	C	G	T
1	0.100711	0.0713942	0.761937	0.0659578
2	0.134289	0.063106	0.719206	0.0833993
3	0.825173	0.0479632	0.0532122	0.0736515
4	0.384708	0.142176	0.306621	0.166495
5	0.10383	0.159735	0.128	0.608435
6	0.834445	0.0573095	0.0491591	0.0590868
7	0.029343	0.0302046	0.0907759	0.849677
8	0.0222091	0.926438	0.0185288	0.0328239
9	0.712077	0.037574	0.0448001	0.205549
10	0.25	0.25	0.25	0.25


TF	Unknown
TF Name	Unknown
Gene	CM000998.3_145131966-145133040(-)_1
Motif	CM000998.3_145131966-145133040(-)_1|2|1x0
Family	C2H2 ZF
Species	Unknown
Pos	A	C	G	T
1	0.0895162	0.0563582	0.794003	0.0601223
2	0.114222	0.0532202	0.765442	0.0671163
3	0.81854	0.052152	0.0519026	0.0774059
4	0.417298	0.123616	0.347189	0.111897
5	0.0497555	0.789712	0.0482119	0.112321
6	0.870758	0.0420686	0.0413775	0.0457955
7	0.029343	0.0302046	0.0907759	0.849677
8	0.0222091	0.926438	0.0185288	0.0328239
9	0.712077	0.037574	0.0448001	0.205549
10	0.25	0.25	0.25	0.25


TF	Unknown
TF Name	Unknown
Gene	CM000998.3_145156801-145157956(+)_1
Motif	CM000998.3_145156801-145157956(+)_1|1|1x0
Family	C2H2 ZF
Species	Unknown
Pos	A	C	G	T
1	0.374519	0.374958	0.124848	0.125675
2	0.108001	0.167492	0.102518	0.621989
3	0.761823	0.0791779	0.0857137	0.0732848
4	0.249908	0.242761	0.104912	0.402418
5	0.0687506	0.0609393	0.768572	0.101738
6	0.0778323	0.0402119	0.832659	0.0492965
7	0.536276	0.184537	0.155548	0.123639
8	0.105947	0.0424403	0.805846	0.045767
9	0.043684	0.0187366	0.0370777	0.900502
10	0.398836	0.352959	0.127435	0.12077
11	0.290316	0.0434035	0.607609	0.0586713
12	0.876688	0.0344192	0.0574059	0.0314865
13	0.43739	0.31039	0.0919629	0.160258
14	0.0432817	0.0222326	0.905805	0.0286807
15	0.929643	0.0185929	0.0296612	0.0221034
16	0.25	0.25	0.25	0.25


TF	Unknown
TF Name	Unknown
Gene	CM000998.3_145156801-145157956(+)_1
Motif	CM000998.3_145156801-145157956(+)_1|2|1x0
Family	C2H2 ZF
Species	Unknown
Pos	A	C	G	T
1	0.346913	0.109326	0.295927	0.247833
2	0.0240396	0.908693	0.0365721	0.0306949
3	0.018254	0.0219578	0.0470882	0.9127
4	0.25	0.25	0.25	0.25


TF	Unknown
TF Name	Unknown
Gene	CM000998.3_145156801-145157956(+)_1
Motif	CM000998.3_145156801-145157956(+)_1|3|1x0
Family	C2H2 ZF
Species	Unknown
Pos	A	C	G	T
1	0.285265	0.0870082	0.306012	0.321715
2	0.101074	0.245647	0.122054	0.531225
3	0.0630103	0.0757076	0.0440139	0.817268
4	0.755939	0.057564	0.125849	0.0606476
5	0.0826368	0.0180401	0.858459	0.0408644
6	0.0814419	0.017382	0.0320759	0.8691
7	0.25	0.25	0.25	0.25


TF	Unknown
TF Name	Unknown
Gene	CM000998.3_145180350-145181766(+)_1
Motif	CM000998.3_145180350-145181766(+)_1|1|1x0
Family	C2H2 ZF
Species	Unknown
Pos	A	C	G	T
1	0.0380715	0.0259141	0.917	0.019014
2	0.0683256	0.134018	0.0604982	0.737159
3	0.878362	0.0344585	0.0342376	0.0529417
4	0.0429254	0.0244242	0.914363	0.0182873
5	0.0560033	0.0535018	0.0414404	0.849055
6	0.88467	0.0344716	0.0315933	0.0492648
7	0.25	0.25	0.25	0.25


TF	Unknown
TF Name	Unknown
Gene	CM000998.3_145180350-145181766(+)_1
Motif	CM000998.3_145180350-145181766(+)_1|2|1x0
Family	C2H2 ZF
Species	Unknown
Pos	A	C	G	T
1	0.382901	0.283795	0.108426	0.224878
2	0.165953	0.0556193	0.665616	0.112812
3	0.0451992	0.0183476	0.917379	0.0190746
4	0.25	0.25	0.25	0.25


TF	Unknown
TF Name	Unknown
Gene	CM000998.3_145180350-145181766(+)_1
Motif	CM000998.3_145180350-145181766(+)_1|3|1x0
Family	C2H2 ZF
Species	Unknown
Pos	A	C	G	T
1	0.620429	0.0438221	0.045709	0.29004
2	0.118447	0.659518	0.0976127	0.124423
3	0.0154722	0.126943	0.0839756	0.77361
4	0.25	0.25	0.25	0.25


TF	Unknown
TF Name	Unknown
Gene	CM000998.3_145180350-145181766(+)_1
Motif	CM000998.3_145180350-145181766(+)_1|4|1x0
Family	C2H2 ZF
Species	Unknown
Pos	A	C	G	T
1	0.54503	0.206933	0.160289	0.0877483
2	0.0790591	0.412061	0.0529114	0.455969
3	0.914955	0.0182991	0.0351837	0.031562
4	0.752473	0.0585919	0.127232	0.0617027
5	0.0840431	0.0185905	0.855552	0.041814
6	0.0828621	0.0179232	0.0328996	0.866315
7	0.25	0.25	0.25	0.25


TF	Unknown
TF Name	Unknown
Gene	CM000998.3_145227078-145227966(+)_1
Motif	CM000998.3_145227078-145227966(+)_1|1|1x0
Family	C2H2 ZF
Species	Unknown
Pos	A	C	G	T
1	0.144888	0.0319691	0.791955	0.0311874
2	0.0374985	0.848636	0.0271416	0.0867239
3	0.904647	0.0314991	0.027716	0.0361374
4	0.164428	0.146894	0.528527	0.160151
5	0.176184	0.108004	0.365064	0.350748
6	0.128939	0.105157	0.595894	0.17001
7	0.419443	0.20666	0.204015	0.169882
8	0.62005	0.092717	0.127597	0.159636
9	0.0236943	0.0210908	0.928308	0.0269065
10	0.285182	0.338182	0.133644	0.242992
11	0.0743265	0.0765343	0.70665	0.142489
12	0.0401801	0.0366485	0.865713	0.0574587
13	0.344715	0.248616	0.216365	0.190303
14	0.0289998	0.0305966	0.904617	0.0357862
15	0.757967	0.0663343	0.0751038	0.100595
16	0.115435	0.0641645	0.39969	0.42071
17	0.309021	0.111268	0.496116	0.083595
18	0.119537	0.698266	0.0913067	0.0908897
19	0.0482773	0.0348071	0.887577	0.0293388
20	0.817326	0.0504589	0.0657341	0.0664808
21	0.0483706	0.018198	0.909901	0.0235306
22	0.25	0.25	0.25	0.25


TF	Unknown
TF Name	Unknown
Gene	CM000999.3_28242974-28244711(-)_1
Motif	CM000999.3_28242974-28244711(-)_1|1|1x0
Family	C2H2 ZF
Species	Unknown
Pos	A	C	G	T
1	0.0472889	0.0182404	0.912022	0.0224484
2	0.100282	0.0583402	0.226791	0.614586
3	0.0766971	0.512062	0.248715	0.162525
4	0.25	0.25	0.25	0.25


TF	Unknown
TF Name	Unknown
Gene	CM000999.3_28242974-28244711(-)_1
Motif	CM000999.3_28242974-28244711(-)_1|2|1x0
Family	C2H2 ZF
Species	Unknown
Pos	A	C	G	T
1	0.0259497	0.0186867	0.934337	0.0210267
2	0.865726	0.0238913	0.0887553	0.0216275
3	0.164643	0.108728	0.0862725	0.640356
4	0.25	0.25	0.25	0.25


TF	Unknown
TF Name	Unknown
Gene	CM000999.3_28242974-28244711(-)_1
Motif	CM000999.3_28242974-28244711(-)_1|3|1x0
Family	C2H2 ZF
Species	Unknown
Pos	A	C	G	T
1	0.0416691	0.0182722	0.91361	0.0264487
2	0.148998	0.259288	0.076656	0.515058
3	0.355972	0.10133	0.25846	0.284239
4	0.25	0.25	0.25	0.25


TF	Unknown
TF Name	Unknown
Gene	CM000999.3_28242974-28244711(-)_1
Motif	CM000999.3_28242974-28244711(-)_1|4|1x0
Family	C2H2 ZF
Species	Unknown
Pos	A	C	G	T
1	0.29593	0.135668	0.210694	0.357708
2	0.823082	0.0338375	0.126619	0.0164616
3	0.208144	0.300578	0.131611	0.359667
4	0.25	0.25	0.25	0.25


TF	Unknown
TF Name	Unknown
Gene	CM000999.3_28242974-28244711(-)_1
Motif	CM000999.3_28242974-28244711(-)_1|5|1x0
Family	C2H2 ZF
Species	Unknown
Pos	A	C	G	T
1	0.0259007	0.0185955	0.929775	0.0257287
2	0.047778	0.824544	0.101476	0.0262027
3	0.035434	0.0415439	0.825334	0.0976884
4	0.25	0.25	0.25	0.25


TF	Unknown
TF Name	Unknown
Gene	CM000999.3_28242974-28244711(-)_1
Motif	CM000999.3_28242974-28244711(-)_1|6|1x0
Family	C2H2 ZF
Species	Unknown
Pos	A	C	G	T
1	0.113719	0.14662	0.558993	0.180668
2	0.0217123	0.0168585	0.842925	0.118505
3	0.051297	0.0385991	0.79844	0.111664
4	0.25	0.25	0.25	0.25


TF	Unknown
TF Name	Unknown
Gene	CM000999.3_36933695-36935665(+)_1
Motif	CM000999.3_36933695-36935665(+)_1|1|1x0
Family	C2H2 ZF
Species	Unknown
Pos	A	C	G	T
1	0.0386983	0.0184854	0.924272	0.0185439
2	0.280713	0.088311	0.361715	0.269261
3	0.0709241	0.0605706	0.0882202	0.780285
4	0.658119	0.156254	0.123914	0.0617129
5	0.123679	0.726086	0.0441455	0.106089
6	0.0889569	0.49881	0.127994	0.28424
7	0.25	0.25	0.25	0.25


TF	Unknown
TF Name	Unknown
Gene	CM000999.3_36933695-36935665(+)_1
Motif	CM000999.3_36933695-36935665(+)_1|2|1x0
Family	C2H2 ZF
Species	Unknown
Pos	A	C	G	T
1	0.0223191	0.0187874	0.939372	0.0195219
2	0.0954769	0.0843764	0.13818	0.681966
3	0.0249536	0.0620988	0.878078	0.0348698
4	0.387011	0.345796	0.111825	0.155367
5	0.0918564	0.251508	0.129721	0.526915
6	0.0444176	0.0359733	0.875658	0.0439514
7	0.25	0.25	0.25	0.25


TF	Unknown
TF Name	Unknown
Gene	CM000999.3_47796605-47798732(-)_1
Motif	CM000999.3_47796605-47798732(-)_1|1|1x0
Family	C2H2 ZF
Species	Unknown
Pos	A	C	G	T
1	0.0407979	0.0184447	0.922234	0.0185235
2	0.425523	0.0404396	0.50483	0.029208
3	0.0617178	0.240007	0.170329	0.527947
4	0.25	0.25	0.25	0.25


TF	Unknown
TF Name	Unknown
Gene	CM000999.3_47796605-47798732(-)_1
Motif	CM000999.3_47796605-47798732(-)_1|2|1x0
Family	C2H2 ZF
Species	Unknown
Pos	A	C	G	T
1	0.307745	0.215422	0.280078	0.196755
2	0.115227	0.211122	0.489905	0.183746
3	0.124087	0.143848	0.115827	0.616237
4	0.0325773	0.0185635	0.928177	0.0206817
5	0.162805	0.0168407	0.802728	0.017627
6	0.132227	0.650503	0.0384968	0.178773
7	0.283692	0.143309	0.224692	0.348307
8	0.209984	0.130171	0.310633	0.349212
9	0.247819	0.147507	0.135286	0.469388
10	0.251018	0.201987	0.21544	0.331555
11	0.133209	0.205265	0.514135	0.147391
12	0.232074	0.18907	0.335363	0.243493
13	0.199184	0.208219	0.210045	0.382552
14	0.175102	0.62257	0.0896383	0.11269
15	0.117282	0.101997	0.209786	0.570936
16	0.291223	0.138863	0.279554	0.29036
17	0.296453	0.131132	0.266471	0.305944
18	0.35297	0.167842	0.122757	0.356432
19	0.372313	0.311612	0.124232	0.191843
20	0.117066	0.196459	0.521731	0.164745
21	0.0560397	0.073707	0.813012	0.0572416
22	0.356042	0.155736	0.300189	0.188033
23	0.355976	0.2048	0.140916	0.298308
24	0.207973	0.164731	0.10078	0.526516
25	0.319811	0.274847	0.256188	0.149153
26	0.14353	0.238148	0.459029	0.159293
27	0.146458	0.15802	0.204847	0.490675
28	0.21384	0.14854	0.424997	0.212624
29	0.206149	0.0789627	0.427962	0.286926
30	0.102483	0.270152	0.107448	0.519917
31	0.0592952	0.0275264	0.882648	0.0305303
32	0.309604	0.0778264	0.0879034	0.524666
33	0.888244	0.0353509	0.0276846	0.0487206
34	0.25	0.25	0.25	0.25


TF	Unknown
TF Name	Unknown
Gene	CM000999.3_47842639-47843878(+)_1
Motif	CM000999.3_47842639-47843878(+)_1|1|1x0
Family	C2H2 ZF
Species	Unknown
Pos	A	C	G	T
1	0.302948	0.24239	0.310288	0.144375
2	0.121821	0.323127	0.265008	0.290044
3	0.0785765	0.0851017	0.16962	0.666702
4	0.277317	0.17129	0.187919	0.363475
5	0.100874	0.0910866	0.665999	0.142041
6	0.0738364	0.0649519	0.779787	0.0814251
7	0.263905	0.15002	0.386177	0.199898
8	0.0787402	0.0463529	0.822469	0.0524384
9	0.0189376	0.018835	0.941749	0.0204784
10	0.0515503	0.0356127	0.876449	0.0363879
11	0.172357	0.184859	0.0884409	0.554343
12	0.226055	0.354646	0.114643	0.304655
13	0.291547	0.209415	0.35181	0.147228
14	0.142579	0.229013	0.196259	0.432148
15	0.245366	0.147145	0.133266	0.474223
16	0.277024	0.165691	0.315027	0.242258
17	0.133749	0.0957349	0.412857	0.357659
18	0.131142	0.615275	0.0960193	0.157565
19	0.251127	0.13586	0.474888	0.138125
20	0.0913838	0.225427	0.344044	0.339145
21	0.0711571	0.0894318	0.0578583	0.781553
22	0.25	0.25	0.25	0.25


TF	Unknown
TF Name	Unknown
Gene	CM000999.3_47881400-47882312(+)_1
Motif	CM000999.3_47881400-47882312(+)_1|1|1x0
Family	C2H2 ZF
Species	Unknown
Pos	A	C	G	T
1	0.254343	0.230256	0.373096	0.142305
2	0.109592	0.173373	0.264905	0.452129
3	0.0946212	0.1343	0.417312	0.353768
4	0.328332	0.143075	0.242239	0.286354
5	0.49456	0.124074	0.207077	0.17429
6	0.0479818	0.0645227	0.807432	0.0800634
7	0.263905	0.15002	0.386177	0.199898
8	0.0787402	0.0463529	0.822469	0.0524384
9	0.0189376	0.018835	0.941749	0.0204784
10	0.104574	0.0570639	0.757476	0.0808863
11	0.261369	0.189931	0.216885	0.331815
12	0.170089	0.499495	0.14063	0.189785
13	0.359507	0.200375	0.277611	0.162507
14	0.191595	0.206634	0.0904713	0.511299
15	0.155939	0.158314	0.358316	0.327431
16	0.25	0.25	0.25	0.25


TF	Unknown
TF Name	Unknown
Gene	CM000999.3_47940212-47941358(+)_1
Motif	CM000999.3_47940212-47941358(+)_1|1|1x0
Family	C2H2 ZF
Species	Unknown
Pos	A	C	G	T
1	0.14492	0.0984761	0.6229	0.133704
2	0.34226	0.341272	0.128267	0.188202
3	0.240166	0.396726	0.155338	0.20777
4	0.0473194	0.0293385	0.895353	0.0279893
5	0.145484	0.191079	0.0769873	0.58645
6	0.0902136	0.0627497	0.0560062	0.791031
7	0.413826	0.208271	0.205686	0.172217
8	0.608917	0.0963979	0.131397	0.163288
9	0.0262347	0.0234337	0.920654	0.0296777
10	0.499038	0.281341	0.0892457	0.130375
11	0.070894	0.324521	0.0803358	0.524249
12	0.024049	0.0186747	0.933734	0.0235423
13	0.499038	0.281341	0.0892457	0.130375
14	0.070894	0.324521	0.0803358	0.524249
15	0.024049	0.0186747	0.933734	0.0235423
16	0.507932	0.212441	0.208558	0.0710684
17	0.139873	0.577565	0.0834035	0.199158
18	0.0569792	0.0409354	0.0454643	0.856621
19	0.25	0.25	0.25	0.25


TF	Unknown
TF Name	Unknown
Gene	CM000999.3_48001565-48002789(-)_1
Motif	CM000999.3_48001565-48002789(-)_1|1|1x0
Family	C2H2 ZF
Species	Unknown
Pos	A	C	G	T
1	0.209079	0.130435	0.361911	0.298575
2	0.104842	0.052658	0.101019	0.741481
3	0.0173863	0.0263698	0.0869315	0.869312
4	0.499961	0.155856	0.227036	0.117148
5	0.852733	0.0513737	0.0493148	0.0465782
6	0.26567	0.0706454	0.0734653	0.590219
7	0.25	0.25	0.25	0.25


TF	Unknown
TF Name	Unknown
Gene	CM000999.3_48001565-48002789(-)_1
Motif	CM000999.3_48001565-48002789(-)_1|2|1x0
Family	C2H2 ZF
Species	Unknown
Pos	A	C	G	T
1	0.381248	0.222965	0.273306	0.122481
2	0.163759	0.24248	0.113817	0.479944
3	0.306441	0.119417	0.0973143	0.476828
4	0.38274	0.0875235	0.447432	0.0823048
5	0.0803917	0.666197	0.0666669	0.186744
6	0.0201469	0.025253	0.0187177	0.935882
7	0.25	0.25	0.25	0.25


TF	Unknown
TF Name	Unknown
Gene	CM000999.3_48001565-48002789(-)_1
Motif	CM000999.3_48001565-48002789(-)_1|3|1x0
Family	C2H2 ZF
Species	Unknown
Pos	A	C	G	T
1	0.208622	0.167404	0.146136	0.477839
2	0.220028	0.211554	0.139981	0.428438
3	0.0305312	0.0226631	0.0293887	0.917417
4	0.346122	0.334932	0.153159	0.165786
5	0.024515	0.0304428	0.917286	0.0277566
6	0.776326	0.0430381	0.0755229	0.105113
7	0.408765	0.273652	0.083448	0.234135
8	0.0495311	0.0852563	0.802791	0.0624218
9	0.0311859	0.0316387	0.871883	0.0652925
10	0.306572	0.247856	0.265738	0.179834
11	0.194604	0.0759074	0.669942	0.0595469
12	0.148854	0.687294	0.0861503	0.077702
13	0.129307	0.0849187	0.642966	0.142809
14	0.122688	0.0524274	0.686934	0.137951
15	0.104202	0.0169378	0.846888	0.0319728
16	0.25	0.25	0.25	0.25


TF	Unknown
TF Name	Unknown
Gene	CM000999.3_48040768-48041947(-)_1
Motif	CM000999.3_48040768-48041947(-)_1|1|1x0
Family	C2H2 ZF
Species	Unknown
Pos	A	C	G	T
1	0.34481	0.291122	0.181993	0.182075
2	0.178474	0.0885067	0.0847567	0.648262
3	0.0747459	0.0880234	0.0164163	0.820814
4	0.25	0.25	0.25	0.25


TF	Unknown
TF Name	Unknown
Gene	CM000999.3_48040768-48041947(-)_1
Motif	CM000999.3_48040768-48041947(-)_1|2|1x0
Family	C2H2 ZF
Species	Unknown
Pos	A	C	G	T
1	0.186603	0.0861558	0.128147	0.599095
2	0.0985155	0.0480905	0.80808	0.0453136
3	0.0187218	0.0244151	0.936091	0.0207723
4	0.177217	0.218903	0.443919	0.159961
5	0.104457	0.0757212	0.679624	0.140197
6	0.161086	0.519793	0.130264	0.188857
7	0.134159	0.0938237	0.64926	0.122757
8	0.0663514	0.0403142	0.808951	0.0843837
9	0.0771031	0.0275914	0.846851	0.0484549
10	0.25	0.25	0.25	0.25


TF	Unknown
TF Name	Unknown
Gene	CM000999.3_48414868-48416491(-)_1
Motif	CM000999.3_48414868-48416491(-)_1|1|1x0
Family	C2H2 ZF
Species	Unknown
Pos	A	C	G	T
1	0.245094	0.13078	0.367809	0.256318
2	0.0315369	0.50058	0.0120704	0.455813
3	0.0179758	0.898789	0.0521105	0.0311243
4	0.25	0.25	0.25	0.25


TF	Unknown
TF Name	Unknown
Gene	CM000999.3_48414868-48416491(-)_1
Motif	CM000999.3_48414868-48416491(-)_1|2|1x0
Family	C2H2 ZF
Species	Unknown
Pos	A	C	G	T
1	0.0655397	0.033873	0.86191	0.038677
2	0.0879764	0.0471058	0.794641	0.0702773
3	0.103192	0.0451997	0.0577992	0.793809
4	0.1052	0.118356	0.586938	0.189506
5	0.127222	0.0696306	0.668824	0.134323
6	0.227591	0.0622534	0.552257	0.157899
7	0.472495	0.174202	0.154325	0.198978
8	0.127239	0.0438996	0.775143	0.0537185
9	0.885911	0.0465196	0.0338318	0.033738
10	0.0611164	0.0534411	0.798432	0.0870105
11	0.0536032	0.0179083	0.895417	0.0330713
12	0.199905	0.0326202	0.696453	0.0710219
13	0.31929	0.264633	0.120356	0.29572
14	0.0304387	0.0311024	0.89811	0.0403486
15	0.897817	0.030024	0.0389135	0.0332452
16	0.25	0.25	0.25	0.25


TF	Unknown
TF Name	Unknown
Gene	CM000999.3_48414868-48416491(-)_1
Motif	CM000999.3_48414868-48416491(-)_1|3|1x0
Family	C2H2 ZF
Species	Unknown
Pos	A	C	G	T
1	0.580172	0.0876841	0.152883	0.179261
2	0.924295	0.0184859	0.0339579	0.0232613
3	0.0229768	0.0662128	0.630103	0.280708
4	0.25	0.25	0.25	0.25


TF	Unknown
TF Name	Unknown
Gene	CM000999.3_48414868-48416491(-)_1
Motif	CM000999.3_48414868-48416491(-)_1|4|1x0
Family	C2H2 ZF
Species	Unknown
Pos	A	C	G	T
1	0.133053	0.0869794	0.621917	0.15805
2	0.104938	0.0517558	0.687132	0.156174
3	0.112303	0.0170524	0.832514	0.0381314
4	0.0360157	0.0261218	0.917298	0.0205641
5	0.901977	0.0279025	0.0341126	0.0360081
6	0.274642	0.146223	0.121658	0.457477
7	0.129307	0.0849187	0.642966	0.142809
8	0.122688	0.0524274	0.686934	0.137951
9	0.104202	0.0169378	0.846888	0.0319728
10	0.300942	0.226573	0.0969078	0.375577
11	0.812983	0.037934	0.0972194	0.0518634
12	0.194304	0.115355	0.158887	0.531454
13	0.0541377	0.0264336	0.888899	0.0305293
14	0.0757064	0.0384123	0.826564	0.0593168
15	0.0899972	0.0367142	0.0479534	0.825335
16	0.25	0.25	0.25	0.25


TF	Unknown
TF Name	Unknown
Gene	CM000999.3_48573186-48574875(+)_1
Motif	CM000999.3_48573186-48574875(+)_1|1|1x0
Family	C2H2 ZF
Species	Unknown
Pos	A	C	G	T
1	0.245298	0.0594015	0.3291	0.366201
2	0.508277	0.245196	0.189151	0.0573764
3	0.0181359	0.0461029	0.0289648	0.906796
4	0.220606	0.154397	0.301382	0.323615
5	0.16975	0.0425564	0.307148	0.480545
6	0.125281	0.529133	0.211592	0.133995
7	0.25	0.25	0.25	0.25


TF	Unknown
TF Name	Unknown
Gene	CM000999.3_48573186-48574875(+)_1
Motif	CM000999.3_48573186-48574875(+)_1|2|1x0
Family	C2H2 ZF
Species	Unknown
Pos	A	C	G	T
1	0.319641	0.206197	0.217481	0.25668
2	0.188188	0.0692521	0.183971	0.558588
3	0.0183543	0.0326065	0.917713	0.0313258
4	0.232803	0.185187	0.284365	0.297645
5	0.207323	0.0853811	0.303243	0.404053
6	0.167717	0.422464	0.234711	0.175108
7	0.25	0.25	0.25	0.25


TF	Unknown
TF Name	Unknown
Gene	CM000999.3_48573186-48574875(+)_1
Motif	CM000999.3_48573186-48574875(+)_1|3|1x0
Family	C2H2 ZF
Species	Unknown
Pos	A	C	G	T
1	0.487078	0.138328	0.115377	0.259217
2	0.132055	0.0336422	0.0163589	0.817943
3	0.649094	0.0325774	0.302814	0.0155142
4	0.25	0.25	0.25	0.25


TF	Unknown
TF Name	Unknown
Gene	CM000999.3_48573186-48574875(+)_1
Motif	CM000999.3_48573186-48574875(+)_1|4|1x0
Family	C2H2 ZF
Species	Unknown
Pos	A	C	G	T
1	0.430836	0.214529	0.241244	0.113391
2	0.453884	0.051896	0.439922	0.0542981
3	0.0230513	0.0249353	0.0335339	0.918479
4	0.26025	0.177879	0.0559845	0.505886
5	0.280245	0.14068	0.342369	0.236706
6	0.252746	0.243039	0.198528	0.305686
7	0.520577	0.247164	0.154201	0.078058
8	0.825533	0.0314484	0.100862	0.0421567
9	0.0187531	0.021263	0.0223303	0.937654
10	0.25	0.25	0.25	0.25


TF	Unknown
TF Name	Unknown
Gene	CM000999.3_48573186-48574875(+)_1
Motif	CM000999.3_48573186-48574875(+)_1|5|1x0
Family	C2H2 ZF
Species	Unknown
Pos	A	C	G	T
1	0.21599	0.184514	0.324125	0.275371
2	0.192672	0.101266	0.369112	0.336949
3	0.107296	0.268229	0.46946	0.155015
4	0.636207	0.212868	0.0821262	0.0687996
5	0.774578	0.0683015	0.0918224	0.0652979
6	0.801853	0.0732359	0.0530816	0.0718293
7	0.476694	0.307508	0.0747377	0.141061
8	0.794459	0.0622188	0.0905786	0.0527434
9	0.886894	0.0435906	0.0288052	0.0407098
10	0.32814	0.221489	0.174839	0.275532
11	0.366888	0.232905	0.231915	0.168292
12	0.0830652	0.131169	0.114401	0.671365
13	0.454693	0.250716	0.0918369	0.202755
14	0.0410568	0.0183465	0.917323	0.0232741
15	0.932665	0.0216023	0.0227904	0.0229419
16	0.0328569	0.0353692	0.187254	0.74452
17	0.135294	0.0275699	0.75402	0.0831166
18	0.117215	0.0721499	0.630236	0.180399
19	0.215111	0.154742	0.368935	0.261212
20	0.355756	0.18405	0.292394	0.1678
21	0.0788378	0.262623	0.260939	0.3976
22	0.25	0.25	0.25	0.25


TF	Unknown
TF Name	Unknown
Gene	CM000999.3_48596133-48597741(+)_1
Motif	CM000999.3_48596133-48597741(+)_1|1|1x0
Family	C2H2 ZF
Species	Unknown
Pos	A	C	G	T
1	0.239243	0.270543	0.180163	0.310051
2	0.245869	0.150332	0.197338	0.406461
3	0.128773	0.155089	0.154005	0.562132
4	0.394854	0.172587	0.174855	0.257705
5	0.0405881	0.0324592	0.892713	0.0342392
6	0.854996	0.0462645	0.0526695	0.0460703
7	0.0418208	0.0222846	0.917544	0.0183509
8	0.934011	0.0232958	0.0224932	0.0201999
9	0.766653	0.0508066	0.0614696	0.121071
10	0.398553	0.179041	0.220357	0.20205
11	0.143839	0.191386	0.127526	0.537249
12	0.100115	0.0693464	0.0889542	0.741584
13	0.25	0.25	0.25	0.25


TF	Unknown
TF Name	Unknown
Gene	CM000999.3_48596133-48597741(+)_1
Motif	CM000999.3_48596133-48597741(+)_1|2|1x0
Family	C2H2 ZF
Species	Unknown
Pos	A	C	G	T
1	0.275326	0.28966	0.200195	0.23482
2	0.197938	0.134831	0.169628	0.497602
3	0.302371	0.181832	0.194062	0.321736
4	0.394854	0.172587	0.174855	0.257705
5	0.0405881	0.0324592	0.892713	0.0342392
6	0.854996	0.0462645	0.0526695	0.0460703
7	0.0418208	0.0222846	0.917544	0.0183509
8	0.934011	0.0232958	0.0224932	0.0201999
9	0.766653	0.0508066	0.0614696	0.121071
10	0.398553	0.179041	0.220357	0.20205
11	0.143839	0.191386	0.127526	0.537249
12	0.100115	0.0693464	0.0889542	0.741584
13	0.25	0.25	0.25	0.25


TF	Unknown
TF Name	Unknown
Gene	CM000999.3_48596133-48597741(+)_1
Motif	CM000999.3_48596133-48597741(+)_1|3|1x0
Family	C2H2 ZF
Species	Unknown
Pos	A	C	G	T
1	0.394854	0.172587	0.174855	0.257705
2	0.0405881	0.0324592	0.892713	0.0342392
3	0.854996	0.0462645	0.0526695	0.0460703
4	0.0418208	0.0222846	0.917544	0.0183509
5	0.934011	0.0232958	0.0224932	0.0201999
6	0.766653	0.0508066	0.0614696	0.121071
7	0.406381	0.141044	0.258246	0.194329
8	0.165082	0.208636	0.127354	0.498927
9	0.165929	0.133083	0.133575	0.567413
10	0.25	0.25	0.25	0.25


TF	Unknown
TF Name	Unknown
Gene	CM000999.3_48606071-48606698(+)_1
Motif	CM000999.3_48606071-48606698(+)_1|1|1x0
Family	C2H2 ZF
Species	Unknown
Pos	A	C	G	T
1	0.0410305	0.0231869	0.917434	0.0183487
2	0.102417	0.132163	0.0620533	0.703367
3	0.858711	0.0402211	0.0340011	0.067067
4	0.25	0.25	0.25	0.25


TF	Unknown
TF Name	Unknown
Gene	CM000999.3_48606071-48606698(+)_1
Motif	CM000999.3_48606071-48606698(+)_1|2|1x0
Family	C2H2 ZF
Species	Unknown
Pos	A	C	G	T
1	0.500236	0.138953	0.188036	0.172775
2	0.445866	0.308102	0.173109	0.0729237
3	0.107749	0.485316	0.255429	0.151507
4	0.422788	0.179401	0.261198	0.136614
5	0.861969	0.0239197	0.0935177	0.0205937
6	0.0187553	0.0203244	0.0231561	0.937764
7	0.382546	0.184357	0.219018	0.21408
8	0.867491	0.0373434	0.0613533	0.0338119
9	0.0307626	0.0284085	0.0566745	0.884154
10	0.25	0.25	0.25	0.25


TF	Unknown
TF Name	Unknown
Gene	CM000999.3_48606071-48606698(+)_1
Motif	CM000999.3_48606071-48606698(+)_1|3|1x0
Family	C2H2 ZF
Species	Unknown
Pos	A	C	G	T
1	0.490869	0.230463	0.161146	0.117523
2	0.0664606	0.0971445	0.0628915	0.773503
3	0.0277837	0.0185817	0.929085	0.0245497
4	0.25	0.25	0.25	0.25


TF	Unknown
TF Name	Unknown
Gene	CM000999.3_90346349-90347714(+)_1
Motif	CM000999.3_90346349-90347714(+)_1|1|1x0
Family	C2H2 ZF
Species	Unknown
Pos	A	C	G	T
1	0.312279	0.103672	0.233485	0.350563
2	0.0611458	0.0652631	0.398967	0.474625
3	0.0175282	0.028582	0.876409	0.0774806
4	0.25	0.25	0.25	0.25


TF	Unknown
TF Name	Unknown
Gene	CM000999.3_90346349-90347714(+)_1
Motif	CM000999.3_90346349-90347714(+)_1|2|1x0
Family	C2H2 ZF
Species	Unknown
Pos	A	C	G	T
1	0.25082	0.204368	0.184161	0.360651
2	0.0791206	0.0384388	0.799505	0.0829359
3	0.271807	0.121539	0.277215	0.329439
4	0.249775	0.353471	0.093054	0.3037
5	0.893027	0.0233577	0.0598666	0.0237484
6	0.0298036	0.0125675	0.628373	0.329256
7	0.119736	0.123367	0.569303	0.187593
8	0.131543	0.0965036	0.582139	0.189815
9	0.128943	0.028758	0.790662	0.0516369
10	0.25	0.25	0.25	0.25


TF	Unknown
TF Name	Unknown
Gene	CM000999.3_116603286-116604051(-)_1
Motif	CM000999.3_116603286-116604051(-)_1|1|1x0
Family	C2H2 ZF
Species	Unknown
Pos	A	C	G	T
1	0.588466	0.246618	0.0675833	0.0973329
2	0.204505	0.0401879	0.710498	0.0448092
3	0.936634	0.0187327	0.0229525	0.0216812
4	0.588466	0.246618	0.0675833	0.0973329
5	0.204505	0.0401879	0.710498	0.0448092
6	0.936634	0.0187327	0.0229525	0.0216812
7	0.557535	0.270967	0.091065	0.0804322
8	0.763939	0.0735054	0.0932468	0.0693091
9	0.811043	0.0711424	0.0528423	0.0649724
10	0.557535	0.270967	0.091065	0.0804322
11	0.763939	0.0735054	0.0932468	0.0693091
12	0.811043	0.0711424	0.0528423	0.0649724
13	0.539676	0.302927	0.103851	0.0535465
14	0.0732768	0.61174	0.0603944	0.254589
15	0.903772	0.0281422	0.0364603	0.0316254
16	0.25	0.25	0.25	0.25


TF	Unknown
TF Name	Unknown
Gene	CM000999.3_117821903-117822731(+)_1
Motif	CM000999.3_117821903-117822731(+)_1|1|1x0
Family	C2H2 ZF
Species	Unknown
Pos	A	C	G	T
1	0.478113	0.296646	0.173432	0.0518095
2	0.0291896	0.044324	0.0191093	0.907377
3	0.933235	0.0200482	0.0219941	0.0247229
4	0.265015	0.185935	0.276701	0.272349
5	0.807006	0.0403693	0.0710306	0.0815945
6	0.0372714	0.0461548	0.0450935	0.87148
7	0.478113	0.296646	0.173432	0.0518095
8	0.0291896	0.044324	0.0191093	0.907377
9	0.933235	0.0200482	0.0219941	0.0247229
10	0.582736	0.171703	0.138703	0.106857
11	0.864461	0.0333402	0.0577017	0.0444968
12	0.124098	0.196682	0.133217	0.546004
13	0.478113	0.296646	0.173432	0.0518095
14	0.0291896	0.044324	0.0191093	0.907377
15	0.933235	0.0200482	0.0219941	0.0247229
16	0.512867	0.177738	0.2112	0.0981942
17	0.928793	0.0185759	0.0311902	0.0214404
18	0.0292315	0.0303417	0.033191	0.907236
19	0.347142	0.292029	0.252835	0.107994
20	0.0224647	0.0291031	0.0209329	0.927499
21	0.911939	0.0266084	0.0276058	0.0338465
22	0.25	0.25	0.25	0.25


TF	Unknown
TF Name	Unknown
Gene	CM000999.3_117848182-117848866(+)_1
Motif	CM000999.3_117848182-117848866(+)_1|1|1x0
Family	C2H2 ZF
Species	Unknown
Pos	A	C	G	T
1	0.573541	0.241236	0.106425	0.0787978
2	0.78093	0.0720797	0.0751434	0.071847
3	0.753477	0.0953745	0.0716606	0.0794876
4	0.371418	0.272858	0.230415	0.12531
5	0.100059	0.0793779	0.631494	0.189069
6	0.619016	0.138294	0.116066	0.126623
7	0.205648	0.158378	0.162505	0.473468
8	0.0554893	0.776485	0.0574654	0.110561
9	0.661089	0.0556776	0.0956459	0.187588
10	0.573541	0.241236	0.106425	0.0787978
11	0.78093	0.0720797	0.0751434	0.071847
12	0.753477	0.0953745	0.0716606	0.0794876
13	0.573541	0.241236	0.106425	0.0787978
14	0.78093	0.0720797	0.0751434	0.071847
15	0.753477	0.0953745	0.0716606	0.0794876
16	0.371418	0.272858	0.230415	0.12531
17	0.100059	0.0793779	0.631494	0.189069
18	0.619016	0.138294	0.116066	0.126623
19	0.413728	0.238704	0.18381	0.163758
20	0.0582998	0.131429	0.0739348	0.736336
21	0.0210296	0.0187216	0.936081	0.0241681
22	0.25	0.25	0.25	0.25


TF	Unknown
TF Name	Unknown
Gene	CM000999.3_118405859-118407374(-)_1
Motif	CM000999.3_118405859-118407374(-)_1|1|1x0
Family	C2H2 ZF
Species	Unknown
Pos	A	C	G	T
1	0.208103	0.0669968	0.630985	0.0939158
2	0.0469352	0.551614	0.046259	0.355192
3	0.84998	0.0555409	0.0414031	0.0530759
4	0.331386	0.108036	0.305642	0.254937
5	0.152027	0.577194	0.109626	0.161152
6	0.0408329	0.890561	0.031801	0.0368052
7	0.494133	0.228457	0.179335	0.0980749
8	0.93486	0.019109	0.0273341	0.0186972
9	0.0283298	0.0272893	0.0373972	0.906984
10	0.437092	0.129642	0.36935	0.0639162
11	0.0774977	0.0644215	0.0526855	0.805395
12	0.0557622	0.041496	0.0591906	0.843551
13	0.457523	0.222876	0.231263	0.0883382
14	0.746822	0.0972204	0.0874729	0.0684844
15	0.0838581	0.0773578	0.17346	0.665324
16	0.376792	0.281686	0.173583	0.16794
17	0.0505624	0.0288282	0.888483	0.0321269
18	0.89373	0.0344711	0.0369228	0.0348756
19	0.520869	0.184353	0.181807	0.112972
20	0.837017	0.0455376	0.0716255	0.0458196
21	0.0838166	0.707374	0.0623647	0.146445
22	0.25	0.25	0.25	0.25


TF	Unknown
TF Name	Unknown
Gene	CM000999.3_118441298-118442384(-)_1
Motif	CM000999.3_118441298-118442384(-)_1|1|1x0
Family	C2H2 ZF
Species	Unknown
Pos	A	C	G	T
1	0.427142	0.200033	0.148926	0.223898
2	0.142866	0.125496	0.159367	0.572271
3	0.727429	0.0787284	0.100667	0.0931759
4	0.455176	0.238527	0.112372	0.193924
5	0.0874872	0.0791233	0.752732	0.0806574
6	0.820547	0.0589175	0.0623302	0.0582057
7	0.230821	0.124001	0.419477	0.225701
8	0.140605	0.218844	0.12304	0.517512
9	0.0991802	0.118178	0.162109	0.620533
10	0.060512	0.0854647	0.221977	0.632047
11	0.0186141	0.930707	0.0261084	0.0245705
12	0.0270419	0.0273395	0.0255226	0.920096
13	0.39447	0.277445	0.193843	0.134242
14	0.0680152	0.0534577	0.0610799	0.817447
15	0.886889	0.0369563	0.0384766	0.0376779
16	0.292488	0.229012	0.157801	0.3207
17	0.0995901	0.0728228	0.724004	0.103583
18	0.072302	0.0436489	0.834688	0.0493615
19	0.408026	0.29157	0.112576	0.187828
20	0.105116	0.0684043	0.752526	0.0739536
21	0.843598	0.0505675	0.0592294	0.0466054
22	0.248959	0.203183	0.182276	0.365582
23	0.427513	0.218245	0.17139	0.182852
24	0.14587	0.168108	0.20112	0.484902
25	0.34345	0.32716	0.126249	0.20314
26	0.113026	0.0923893	0.723933	0.0706515
27	0.76898	0.0664475	0.0966875	0.0678854
28	0.049508	0.0316813	0.890462	0.0283488
29	0.0924185	0.154171	0.0744201	0.678991
30	0.0632423	0.0439997	0.0458432	0.846915
31	0.25422	0.144486	0.182283	0.419011
32	0.201876	0.393881	0.192441	0.211802
33	0.109448	0.158867	0.542779	0.188907
34	0.470537	0.269866	0.15909	0.100507
35	0.081866	0.10898	0.0682675	0.740887
36	0.832841	0.053733	0.0532655	0.0601604
37	0.25	0.25	0.25	0.25


TF	Unknown
TF Name	Unknown
Gene	CM000999.3_118464487-118464883(+)_1
Motif	CM000999.3_118464487-118464883(+)_1|1|1x0
Family	C2H2 ZF
Species	Unknown
Pos	A	C	G	T
1	0.594746	0.228079	0.123896	0.0532796
2	0.0648459	0.737541	0.0707861	0.126827
3	0.0210826	0.018749	0.022719	0.937449
4	0.215251	0.125244	0.257628	0.401877
5	0.105752	0.65285	0.126506	0.114892
6	0.0735363	0.0847074	0.132987	0.708769
7	0.25	0.25	0.25	0.25


TF	Unknown
TF Name	Unknown
Gene	CM000999.3_130460154-130462566(-)_1
Motif	CM000999.3_130460154-130462566(-)_1|1|1x0
Family	C2H2 ZF
Species	Unknown
Pos	A	C	G	T
1	0.0889735	0.107522	0.341428	0.462077
2	0.0911413	0.0345447	0.777691	0.096623
3	0.111748	0.136924	0.621974	0.129355
4	0.44389	0.243938	0.151502	0.16067
5	0.113196	0.696692	0.0858834	0.104229
6	0.690825	0.0522473	0.10448	0.152448
7	0.242585	0.189962	0.144878	0.422575
8	0.0587487	0.818533	0.0550602	0.0676583
9	0.740586	0.0433308	0.0822482	0.133834
10	0.452839	0.355709	0.13812	0.0533322
11	0.0588382	0.477884	0.0558138	0.407464
12	0.938967	0.0203625	0.0218907	0.0187794
13	0.262518	0.148291	0.229054	0.360136
14	0.141613	0.281184	0.275184	0.302019
15	0.109991	0.0990156	0.680513	0.11048
16	0.38649	0.205706	0.156021	0.251784
17	0.248622	0.226042	0.252605	0.272731
18	0.629113	0.151392	0.145598	0.0738975
19	0.363353	0.185134	0.309691	0.141823
20	0.0972679	0.0947932	0.649193	0.158746
21	0.120589	0.107715	0.125459	0.646238
22	0.386651	0.130042	0.426567	0.0567412
23	0.194844	0.354647	0.0955249	0.354985
24	0.505007	0.129875	0.250928	0.11419
25	0.408847	0.156696	0.347742	0.0867161
26	0.0594943	0.213108	0.0625951	0.664803
27	0.866622	0.0348084	0.0436015	0.0549685
28	0.242585	0.189962	0.144878	0.422575
29	0.0587487	0.818533	0.0550602	0.0676583
30	0.740586	0.0433308	0.0822482	0.133834
31	0.363353	0.185134	0.309691	0.141823
32	0.0972679	0.0947932	0.649193	0.158746
33	0.120589	0.107715	0.125459	0.646238
34	0.386651	0.130042	0.426567	0.0567412
35	0.194844	0.354647	0.0955249	0.354985
36	0.505007	0.129875	0.250928	0.11419
37	0.25	0.25	0.25	0.25


TF	Unknown
TF Name	Unknown
Gene	CM000999.3_130496682-130497192(-)_1
Motif	CM000999.3_130496682-130497192(-)_1|1|1x0
Family	C2H2 ZF
Species	Unknown
Pos	A	C	G	T
1	0.229666	0.16396	0.11287	0.493503
2	0.0244751	0.923409	0.0223828	0.0297328
3	0.859845	0.0171969	0.0415942	0.0813643
4	0.25	0.25	0.25	0.25


TF	Unknown
TF Name	Unknown
Gene	CM000999.3_130496682-130497192(-)_1
Motif	CM000999.3_130496682-130497192(-)_1|2|1x0
Family	C2H2 ZF
Species	Unknown
Pos	A	C	G	T
1	0.436275	0.0865513	0.267497	0.209677
2	0.0636807	0.198466	0.0667088	0.671144
3	0.900162	0.0258634	0.0559709	0.0180033
4	0.327391	0.361291	0.106934	0.204383
5	0.0584113	0.0528331	0.687561	0.201195
6	0.523517	0.0524954	0.353366	0.0706213
7	0.25	0.25	0.25	0.25


TF	Unknown
TF Name	Unknown
Gene	CM000999.3_130554776-130557182(-)_1
Motif	CM000999.3_130554776-130557182(-)_1|1|1x0
Family	C2H2 ZF
Species	Unknown
Pos	A	C	G	T
1	0.207899	0.152324	0.301381	0.338396
2	0.0300338	0.0322252	0.105299	0.832442
3	0.0181723	0.0226798	0.908614	0.0505343
4	0.680973	0.177538	0.0802889	0.0612006
5	0.874586	0.0381138	0.052541	0.0347596
6	0.84304	0.0537565	0.052274	0.0509296
7	0.390225	0.236841	0.210877	0.162057
8	0.0575949	0.0599488	0.703021	0.179435
9	0.026	0.0275782	0.920561	0.0258605
10	0.288862	0.249234	0.274228	0.187676
11	0.22283	0.158455	0.158414	0.460301
12	0.579242	0.147106	0.189724	0.0839279
13	0.319171	0.264767	0.285091	0.130971
14	0.210343	0.262135	0.112346	0.415177
15	0.55342	0.157011	0.183468	0.106101
16	0.327114	0.270179	0.208083	0.194624
17	0.171867	0.229633	0.176996	0.421504
18	0.591178	0.159657	0.192122	0.0570428
19	0.210459	0.119602	0.168228	0.501711
20	0.0742954	0.627985	0.155151	0.142568
21	0.0212814	0.0386181	0.870611	0.0694898
22	0.347176	0.306632	0.222521	0.123671
23	0.0648459	0.0519554	0.740287	0.142912
24	0.735033	0.101185	0.0834633	0.0803192
25	0.398125	0.112656	0.446121	0.0430989
26	0.183722	0.367713	0.0804471	0.368118
27	0.546233	0.113266	0.242925	0.0975755
28	0.290657	0.253805	0.147845	0.307694
29	0.0433152	0.759892	0.0791979	0.117595
30	0.0199753	0.0253814	0.908879	0.0457647
31	0.339681	0.239781	0.0926335	0.327905
32	0.163763	0.230359	0.255121	0.350757
33	0.024545	0.0401836	0.904201	0.0310706
34	0.290657	0.253805	0.147845	0.307694
35	0.0433152	0.759892	0.0791979	0.117595
36	0.0199753	0.0253814	0.908879	0.0457647
37	0.347176	0.306632	0.222521	0.123671
38	0.0648459	0.0519554	0.740287	0.142912
39	0.735033	0.101185	0.0834633	0.0803192
40	0.398125	0.112656	0.446121	0.0430989
41	0.183722	0.367713	0.0804471	0.368118
42	0.546233	0.113266	0.242925	0.0975755
43	0.398125	0.112656	0.446121	0.0430989
44	0.183722	0.367713	0.0804471	0.368118
45	0.546233	0.113266	0.242925	0.0975755
46	0.290657	0.253805	0.147845	0.307694
47	0.0433152	0.759892	0.0791979	0.117595
48	0.0199753	0.0253814	0.908879	0.0457647
49	0.398125	0.112656	0.446121	0.0430989
50	0.183722	0.367713	0.0804471	0.368118
51	0.546233	0.113266	0.242925	0.0975755
52	0.290657	0.253805	0.147845	0.307694
53	0.0433152	0.759892	0.0791979	0.117595
54	0.0199753	0.0253814	0.908879	0.0457647
55	0.319171	0.264767	0.285091	0.130971
56	0.210343	0.262135	0.112346	0.415177
57	0.55342	0.157011	0.183468	0.106101
58	0.41018	0.102059	0.269327	0.218434
59	0.0814505	0.216494	0.0847704	0.617285
60	0.852109	0.040246	0.0781724	0.0294726
61	0.202825	0.0998636	0.263096	0.434215
62	0.123251	0.0631312	0.682739	0.130878
63	0.142817	0.0874978	0.647569	0.122117
64	0.25	0.25	0.25	0.25


TF	Unknown
TF Name	Unknown
Gene	CM000999.3_130606231-130606861(-)_1
Motif	CM000999.3_130606231-130606861(-)_1|1|1x0
Family	C2H2 ZF
Species	Unknown
Pos	A	C	G	T
1	0.446098	0.084779	0.179086	0.290037
2	0.06834	0.351147	0.151715	0.428798
3	0.898971	0.0179794	0.0481904	0.0348587
4	0.326005	0.264979	0.28763	0.121386
5	0.204036	0.260455	0.10177	0.43374
6	0.587792	0.145348	0.172751	0.0941086
7	0.306614	0.164348	0.33225	0.196788
8	0.20057	0.275401	0.125826	0.398202
9	0.109213	0.207214	0.2403	0.443273
10	0.233294	0.17039	0.120297	0.476019
11	0.0306447	0.90442	0.0281949	0.0367409
12	0.835825	0.0217808	0.049626	0.0927679
13	0.25	0.25	0.25	0.25


TF	Unknown
TF Name	Unknown
Gene	CM000999.3_130606231-130606861(-)_1
Motif	CM000999.3_130606231-130606861(-)_1|2|1x0
Family	C2H2 ZF
Species	Unknown
Pos	A	C	G	T
1	0.452839	0.355709	0.13812	0.0533322
2	0.0588382	0.477884	0.0558138	0.407464
3	0.938967	0.0203625	0.0218907	0.0187794
4	0.25	0.25	0.25	0.25


TF	Unknown
TF Name	Unknown
Gene	CM000999.3_130652844-130655349(-)_1
Motif	CM000999.3_130652844-130655349(-)_1|1|1x0
Family	C2H2 ZF
Species	Unknown
Pos	A	C	G	T
1	0.284105	0.254423	0.163887	0.297586
2	0.0658678	0.678004	0.107639	0.148489
3	0.0376841	0.0457952	0.842528	0.0739923
4	0.261012	0.212884	0.264699	0.261405
5	0.107639	0.102775	0.636401	0.153185
6	0.106971	0.09534	0.627071	0.170619
7	0.154836	0.246671	0.151955	0.446538
8	0.0504682	0.780814	0.0739027	0.0948154
9	0.597999	0.0662452	0.140359	0.195397
10	0.380052	0.122506	0.269868	0.227573
11	0.105849	0.234542	0.109347	0.550262
12	0.774498	0.0645652	0.110832	0.0501046
13	0.22836	0.215304	0.121971	0.434365
14	0.127888	0.209923	0.196644	0.465545
15	0.047333	0.0662622	0.823685	0.0627202
16	0.244094	0.19383	0.150132	0.411944
17	0.0663539	0.795424	0.0624185	0.0758034
18	0.717383	0.0493563	0.0903201	0.142941
19	0.244924	0.220134	0.0864196	0.448522
20	0.131138	0.277177	0.211472	0.380213
21	0.0616181	0.071906	0.807301	0.059175
22	0.394225	0.116561	0.201781	0.287433
23	0.100327	0.333448	0.180127	0.386098
24	0.790162	0.0447684	0.0922961	0.0727732
25	0.315753	0.198365	0.273464	0.212418
26	0.31843	0.253273	0.158087	0.270211
27	0.125467	0.219803	0.25587	0.39886
28	0.517792	0.205298	0.169141	0.107769
29	0.142246	0.0980794	0.129298	0.630377
30	0.770052	0.0679866	0.0806056	0.0813556
31	0.517792	0.205298	0.169141	0.107769
32	0.142246	0.0980794	0.129298	0.630377
33	0.770052	0.0679866	0.0806056	0.0813556
34	0.303234	0.0607499	0.577959	0.0580572
35	0.0237568	0.0490448	0.0378873	0.889311
36	0.0198894	0.0177011	0.885054	0.0773557
37	0.38699	0.165708	0.222526	0.224775
38	0.120375	0.27275	0.177394	0.429481
39	0.854315	0.0438506	0.0637521	0.0380824
40	0.25	0.25	0.25	0.25


TF	Unknown
TF Name	Unknown
Gene	CM000999.3_130706047-130706938(-)_1
Motif	CM000999.3_130706047-130706938(-)_1|1|1x0
Family	C2H2 ZF
Species	Unknown
Pos	A	C	G	T
1	0.292674	0.185396	0.310396	0.211533
2	0.21625	0.272755	0.153711	0.357285
3	0.139501	0.222955	0.248495	0.38905
4	0.339787	0.0544474	0.342471	0.263295
5	0.0903606	0.185868	0.0763854	0.647386
6	0.0187353	0.0225641	0.936765	0.021936
7	0.244149	0.193976	0.150334	0.41154
8	0.066657	0.794504	0.0627124	0.0761263
9	0.716474	0.0495983	0.0906368	0.143291
10	0.25	0.25	0.25	0.25


TF	Unknown
TF Name	Unknown
Gene	CM000999.3_130763165-130765433(-)_1
Motif	CM000999.3_130763165-130765433(-)_1|1|1x0
Family	C2H2 ZF
Species	Unknown
Pos	A	C	G	T
1	0.690268	0.174083	0.0771982	0.0584514
2	0.882552	0.0355965	0.0494614	0.03239
3	0.851912	0.0507514	0.0493177	0.0480185
4	0.393994	0.236196	0.209701	0.160109
5	0.0548529	0.0571513	0.712238	0.175757
6	0.0239669	0.0254587	0.926739	0.0238352
7	0.291492	0.253682	0.145814	0.309012
8	0.0408693	0.769557	0.0758479	0.113726
9	0.0183094	0.0234028	0.915472	0.0428161
10	0.349442	0.307688	0.221525	0.121344
11	0.0618505	0.0492849	0.749867	0.138998
12	0.745075	0.097664	0.080177	0.0770836
13	0.291492	0.253682	0.145814	0.309012
14	0.0408693	0.769557	0.0758479	0.113726
15	0.0183094	0.0234028	0.915472	0.0428161
16	0.349442	0.307688	0.221525	0.121344
17	0.0618505	0.0492849	0.749867	0.138998
18	0.745075	0.097664	0.080177	0.0770836
19	0.616488	0.096301	0.268592	0.0186195
20	0.0334512	0.306	0.0529894	0.60756
21	0.748611	0.0235859	0.143042	0.0847608
22	0.291492	0.253682	0.145814	0.309012
23	0.0408693	0.769557	0.0758479	0.113726
24	0.0183094	0.0234028	0.915472	0.0428161
25	0.349442	0.307688	0.221525	0.121344
26	0.0618505	0.0492849	0.749867	0.138998
27	0.745075	0.097664	0.080177	0.0770836
28	0.399927	0.109691	0.449402	0.0409804
29	0.181703	0.369961	0.0779567	0.370379
30	0.553538	0.110406	0.241295	0.0947614
31	0.349442	0.307688	0.221525	0.121344
32	0.0618505	0.0492849	0.749867	0.138998
33	0.745075	0.097664	0.080177	0.0770836
34	0.399927	0.109691	0.449402	0.0409804
35	0.181703	0.369961	0.0779567	0.370379
36	0.553538	0.110406	0.241295	0.0947614
37	0.290472	0.192945	0.224755	0.291828
38	0.0688212	0.747292	0.0957573	0.0881297
39	0.0894812	0.115481	0.153077	0.641962
40	0.399927	0.109691	0.449402	0.0409804
41	0.181703	0.369961	0.0779567	0.370379
42	0.553538	0.110406	0.241295	0.0947614
43	0.291492	0.253682	0.145814	0.309012
44	0.0408693	0.769557	0.0758479	0.113726
45	0.0183094	0.0234028	0.915472	0.0428161
46	0.320731	0.264836	0.285686	0.128746
47	0.208935	0.261801	0.109879	0.419385
48	0.561271	0.154359	0.181065	0.103304
49	0.21964	0.0893567	0.243603	0.4474
50	0.140003	0.279496	0.197043	0.383457
51	0.0378545	0.0568585	0.834343	0.0709442
52	0.25	0.25	0.25	0.25


TF	Unknown
TF Name	Unknown
Gene	CM000999.3_130815390-130816458(-)_1
Motif	CM000999.3_130815390-130816458(-)_1|1|1x0
Family	C2H2 ZF
Species	Unknown
Pos	A	C	G	T
1	0.269689	0.036908	0.620923	0.0724794
2	0.0419305	0.0842229	0.0537459	0.820101
3	0.0184567	0.0224557	0.0362519	0.922836
4	0.233472	0.17072	0.120686	0.475121
5	0.0309959	0.90334	0.0285269	0.037137
6	0.834504	0.0220434	0.0500708	0.0933818
7	0.25	0.25	0.25	0.25


TF	Unknown
TF Name	Unknown
Gene	CM000999.3_130815390-130816458(-)_1
Motif	CM000999.3_130815390-130816458(-)_1|2|1x0
Family	C2H2 ZF
Species	Unknown
Pos	A	C	G	T
1	0.452839	0.355709	0.13812	0.0533322
2	0.0588382	0.477884	0.0558138	0.407464
3	0.938967	0.0203625	0.0218907	0.0187794
4	0.329365	0.243849	0.1073	0.319486
5	0.174262	0.233944	0.255496	0.336298
6	0.0381033	0.0583112	0.856883	0.0467024
7	0.402991	0.11068	0.198072	0.288258
8	0.0942507	0.33688	0.175321	0.393549
9	0.813071	0.0387175	0.0833953	0.0648159
10	0.310394	0.264156	0.281569	0.143881
11	0.217881	0.263472	0.126801	0.391845
12	0.509419	0.171721	0.196426	0.122435
13	0.388049	0.116798	0.269894	0.225259
14	0.0989672	0.230115	0.102439	0.568478
15	0.79761	0.0572066	0.101466	0.0437178
16	0.25	0.25	0.25	0.25


TF	Unknown
TF Name	Unknown
Gene	CM000999.3_130845349-130847686(-)_1
Motif	CM000999.3_130845349-130847686(-)_1|1|1x0
Family	C2H2 ZF
Species	Unknown
Pos	A	C	G	T
1	0.284105	0.254423	0.163887	0.297586
2	0.0658678	0.678004	0.107639	0.148489
3	0.0376841	0.0457952	0.842528	0.0739923
4	0.307935	0.32992	0.140713	0.221432
5	0.100751	0.0939163	0.565895	0.239437
6	0.45341	0.0906575	0.344358	0.111574
7	0.244094	0.19383	0.150132	0.411944
8	0.0663539	0.795424	0.0624185	0.0758034
9	0.717383	0.0493563	0.0903201	0.142941
10	0.284105	0.254423	0.163887	0.297586
11	0.0658678	0.678004	0.107639	0.148489
12	0.0376841	0.0457952	0.842528	0.0739923
13	0.307935	0.32992	0.140713	0.221432
14	0.100751	0.0939163	0.565895	0.239437
15	0.45341	0.0906575	0.344358	0.111574
16	0.292765	0.185259	0.310535	0.211441
17	0.216156	0.272781	0.153522	0.357541
18	0.139293	0.222863	0.248455	0.38939
19	0.517792	0.205298	0.169141	0.107769
20	0.142246	0.0980794	0.129298	0.630377
21	0.770052	0.0679866	0.0806056	0.0813556
22	0.517792	0.205298	0.169141	0.107769
23	0.142246	0.0980794	0.129298	0.630377
24	0.770052	0.0679866	0.0806056	0.0813556
25	0.429617	0.225993	0.171173	0.173217
26	0.135863	0.0911284	0.200252	0.572756
27	0.87539	0.0356549	0.0423783	0.0465767
28	0.303234	0.0607499	0.577959	0.0580572
29	0.0237568	0.0490448	0.0378873	0.889311
30	0.0198894	0.0177011	0.885054	0.0773557
31	0.38699	0.165708	0.222526	0.224775
32	0.120375	0.27275	0.177394	0.429481
33	0.854315	0.0438506	0.0637521	0.0380824
34	0.25	0.25	0.25	0.25


TF	Unknown
TF Name	Unknown
Gene	CM000999.3_130914990-130917495(-)_1
Motif	CM000999.3_130914990-130917495(-)_1|1|1x0
Family	C2H2 ZF
Species	Unknown
Pos	A	C	G	T
1	0.312864	0.106101	0.288102	0.292932
2	0.103906	0.346451	0.0773231	0.472319
3	0.0325851	0.0341057	0.908294	0.0250149
4	0.425949	0.146585	0.212381	0.215085
5	0.0963622	0.269566	0.156928	0.477144
6	0.924115	0.0220693	0.0353332	0.0184823
7	0.25	0.25	0.25	0.25


TF	Unknown
TF Name	Unknown
Gene	CM000999.3_130914990-130917495(-)_1
Motif	CM000999.3_130914990-130917495(-)_1|2|1x0
Family	C2H2 ZF
Species	Unknown
Pos	A	C	G	T
1	0.395573	0.161348	0.220362	0.222718
2	0.114693	0.272344	0.172817	0.440146
3	0.873433	0.0378171	0.0561721	0.0325783
4	0.310736	0.334239	0.135761	0.219264
5	0.0941057	0.0873691	0.583508	0.235017
6	0.463603	0.0845281	0.346593	0.105276
7	0.444417	0.162682	0.233942	0.158958
8	0.0428942	0.27417	0.0486497	0.634287
9	0.0268581	0.0262542	0.921108	0.0257794
10	0.356734	0.272163	0.235031	0.136073
11	0.155503	0.0945353	0.57883	0.171132
12	0.63217	0.104791	0.134597	0.128442
13	0.45593	0.293891	0.0847453	0.165434
14	0.0653774	0.0372915	0.856038	0.041293
15	0.926703	0.0234296	0.0288067	0.0210602
16	0.395573	0.161348	0.220362	0.222718
17	0.114693	0.272344	0.172817	0.440146
18	0.873433	0.0378171	0.0561721	0.0325783
19	0.395573	0.161348	0.220362	0.222718
20	0.114693	0.272344	0.172817	0.440146
21	0.873433	0.0378171	0.0561721	0.0325783
22	0.356734	0.272163	0.235031	0.136073
23	0.155503	0.0945353	0.57883	0.171132
24	0.63217	0.104791	0.134597	0.128442
25	0.433745	0.24768	0.180153	0.138422
26	0.0301962	0.0877442	0.0466246	0.835435
27	0.0187519	0.0215428	0.937596	0.0221088
28	0.534011	0.200797	0.163606	0.101585
29	0.13504	0.091148	0.122078	0.651734
30	0.792591	0.0608907	0.0729004	0.0736178
31	0.25	0.25	0.25	0.25


TF	Unknown
TF Name	Unknown
Gene	CM000999.3_130964512-130966615(-)_1
Motif	CM000999.3_130964512-130966615(-)_1|1|1x0
Family	C2H2 ZF
Species	Unknown
Pos	A	C	G	T
1	0.322525	0.174544	0.281704	0.221227
2	0.0936175	0.14582	0.267872	0.49269
3	0.571943	0.104399	0.109569	0.214089
4	0.284036	0.254426	0.164055	0.297482
5	0.0661341	0.677103	0.107952	0.14881
6	0.0379168	0.0460574	0.841692	0.0743337
7	0.504274	0.188738	0.179885	0.127102
8	0.090044	0.0564173	0.060587	0.792952
9	0.900591	0.0315241	0.0315806	0.0363042
10	0.400493	0.162469	0.343919	0.093119
11	0.0664218	0.220597	0.0696735	0.643307
12	0.845063	0.0410647	0.0507563	0.0631162
13	0.196178	0.193501	0.312684	0.297638
14	0.123878	0.0889687	0.636756	0.150397
15	0.126268	0.104169	0.636126	0.133438
16	0.292674	0.185396	0.310396	0.211533
17	0.21625	0.272755	0.153711	0.357285
18	0.139501	0.222955	0.248495	0.38905
19	0.339787	0.0544474	0.342471	0.263295
20	0.0903606	0.185868	0.0763854	0.647386
21	0.0187353	0.0225641	0.936765	0.021936
22	0.244149	0.193976	0.150334	0.41154
23	0.066657	0.794504	0.0627124	0.0761263
24	0.716474	0.0495983	0.0906368	0.143291
25	0.25	0.25	0.25	0.25


TF	Unknown
TF Name	Unknown
Gene	CM000999.3_131014235-131015462(-)_1
Motif	CM000999.3_131014235-131015462(-)_1|1|1x0
Family	C2H2 ZF
Species	Unknown
Pos	A	C	G	T
1	0.425945	0.211756	0.236317	0.125982
2	0.198346	0.185866	0.0970641	0.518723
3	0.709564	0.0757251	0.133503	0.0812083
4	0.388947	0.323947	0.202035	0.0850706
5	0.02439	0.0175985	0.879927	0.0780848
6	0.88266	0.0476053	0.0358528	0.0338818
7	0.25	0.25	0.25	0.25


TF	Unknown
TF Name	Unknown
Gene	CM000999.3_131014235-131015462(-)_1
Motif	CM000999.3_131014235-131015462(-)_1|2|1x0
Family	C2H2 ZF
Species	Unknown
Pos	A	C	G	T
1	0.377311	0.273378	0.229564	0.119747
2	0.134104	0.0741409	0.641451	0.150304
3	0.701238	0.0824969	0.111145	0.10512
4	0.291492	0.253682	0.145814	0.309012
5	0.0408693	0.769557	0.0758479	0.113726
6	0.0183094	0.0234028	0.915472	0.0428161
7	0.377311	0.273378	0.229564	0.119747
8	0.134104	0.0741409	0.641451	0.150304
9	0.701238	0.0824969	0.111145	0.10512
10	0.291492	0.253682	0.145814	0.309012
11	0.0408693	0.769557	0.0758479	0.113726
12	0.0183094	0.0234028	0.915472	0.0428161
13	0.374967	0.253071	0.214226	0.157736
14	0.220488	0.275189	0.113049	0.391275
15	0.427456	0.130888	0.336726	0.10493
16	0.25	0.25	0.25	0.25


TF	Unknown
TF Name	Unknown
Gene	CM000999.3_131061530-131063042(-)_1
Motif	CM000999.3_131061530-131063042(-)_1|1|1x0
Family	C2H2 ZF
Species	Unknown
Pos	A	C	G	T
1	0.210405	0.101661	0.357299	0.330635
2	0.305569	0.296619	0.0773013	0.32051
3	0.0631619	0.186091	0.194666	0.556081
4	0.690268	0.174083	0.0771982	0.0584514
5	0.882552	0.0355965	0.0494614	0.03239
6	0.851912	0.0507514	0.0493177	0.0480185
7	0.349442	0.307688	0.221525	0.121344
8	0.0618505	0.0492849	0.749867	0.138998
9	0.745075	0.097664	0.080177	0.0770836
10	0.617103	0.13849	0.132566	0.111842
11	0.132821	0.077771	0.135703	0.653705
12	0.807649	0.0557276	0.0614643	0.0751585
13	0.349442	0.307688	0.221525	0.121344
14	0.0618505	0.0492849	0.749867	0.138998
15	0.745075	0.097664	0.080177	0.0770836
16	0.399927	0.109691	0.449402	0.0409804
17	0.181703	0.369961	0.0779567	0.370379
18	0.553538	0.110406	0.241295	0.0947614
19	0.291492	0.253682	0.145814	0.309012
20	0.0408693	0.769557	0.0758479	0.113726
21	0.0183094	0.0234028	0.915472	0.0428161
22	0.341479	0.238985	0.0901823	0.329353
23	0.161914	0.229686	0.255017	0.353383
24	0.0226236	0.0374918	0.911079	0.0288057
25	0.291492	0.253682	0.145814	0.309012
26	0.0408693	0.769557	0.0758479	0.113726
27	0.0183094	0.0234028	0.915472	0.0428161
28	0.25	0.25	0.25	0.25


TF	Unknown
TF Name	Unknown
Gene	CM000999.3_131143368-131145564(-)_1
Motif	CM000999.3_131143368-131145564(-)_1|1|1x0
Family	C2H2 ZF
Species	Unknown
Pos	A	C	G	T
1	0.341479	0.209783	0.207994	0.240745
2	0.0677282	0.0508767	0.355879	0.525516
3	0.421036	0.0908541	0.36487	0.12324
4	0.50817	0.20789	0.172403	0.111536
5	0.146542	0.10232	0.133633	0.617505
6	0.755956	0.0724554	0.0854104	0.0861781
7	0.50817	0.20789	0.172403	0.111536
8	0.146542	0.10232	0.133633	0.617505
9	0.755956	0.0724554	0.0854104	0.0861781
10	0.244883	0.19598	0.153116	0.406021
11	0.0709166	0.781583	0.0668487	0.0806516
12	0.703827	0.0530145	0.0950505	0.148108
13	0.519165	0.182791	0.208468	0.0895756
14	0.122679	0.248814	0.083553	0.544954
15	0.0187639	0.0192718	0.0237703	0.938194
16	0.593821	0.206329	0.11055	0.0892998
17	0.785027	0.0668185	0.0860052	0.0621494
18	0.747848	0.0858636	0.0839961	0.0822928
19	0.327232	0.296789	0.230649	0.14533
20	0.0953577	0.0801067	0.647028	0.177507
21	0.638409	0.134249	0.115387	0.111955
22	0.355641	0.119345	0.22488	0.300134
23	0.130602	0.256929	0.151515	0.460954
24	0.740054	0.0989762	0.0997302	0.0612399
25	0.327232	0.296789	0.230649	0.14533
26	0.0953577	0.0801067	0.647028	0.177507
27	0.638409	0.134249	0.115387	0.111955
28	0.25	0.25	0.25	0.25


TF	Unknown
TF Name	Unknown
Gene	CM000999.3_149485022-149487029(+)_1
Motif	CM000999.3_149485022-149487029(+)_1|1|1x0
Family	C2H2 ZF
Species	Unknown
Pos	A	C	G	T
1	0.362842	0.230693	0.119844	0.286621
2	0.0864966	0.0812696	0.695763	0.136471
3	0.0522554	0.0418573	0.856483	0.049404
4	0.265529	0.25158	0.12182	0.36107
5	0.174643	0.196836	0.327201	0.30132
6	0.0585912	0.0604675	0.822478	0.0584634
7	0.380429	0.0777624	0.467911	0.073898
8	0.0378863	0.835209	0.0349173	0.0919878
9	0.0186613	0.0280604	0.0202139	0.933064
10	0.386151	0.160527	0.216517	0.236805
11	0.0723966	0.116128	0.109176	0.7023
12	0.0468166	0.0368173	0.0359511	0.880415
13	0.306357	0.158787	0.356243	0.178613
14	0.0609748	0.0557523	0.108655	0.774618
15	0.0447117	0.0397468	0.0541624	0.861379
16	0.368451	0.115798	0.321573	0.194177
17	0.136559	0.205008	0.376048	0.282384
18	0.138911	0.185413	0.0812146	0.594462
19	0.25	0.25	0.25	0.25


TF	Unknown
TF Name	Unknown
Gene	CM000999.3_149485022-149487029(+)_1
Motif	CM000999.3_149485022-149487029(+)_1|2|1x0
Family	C2H2 ZF
Species	Unknown
Pos	A	C	G	T
1	0.312354	0.0438874	0.537603	0.106156
2	0.0729847	0.328877	0.101696	0.496443
3	0.0245666	0.0187555	0.0189034	0.937775
4	0.25	0.25	0.25	0.25


TF	Unknown
TF Name	Unknown
Gene	CM000999.3_149485022-149487029(+)_1
Motif	CM000999.3_149485022-149487029(+)_1|3|1x0
Family	C2H2 ZF
Species	Unknown
Pos	A	C	G	T
1	0.265078	0.249033	0.107602	0.378288
2	0.164044	0.188398	0.339203	0.308355
3	0.0411639	0.042693	0.875083	0.04106
4	0.416047	0.130184	0.214934	0.238835
5	0.167517	0.0393767	0.739292	0.0538144
6	0.139488	0.0702487	0.0806136	0.70965
7	0.626755	0.215902	0.085434	0.0719086
8	0.763615	0.0718277	0.0958058	0.0687512
9	0.791134	0.0770061	0.0562941	0.075566
10	0.264815	0.101915	0.341148	0.292121
11	0.0624344	0.39043	0.109006	0.43813
12	0.0308751	0.0311354	0.018392	0.919598
13	0.0426641	0.038156	0.873259	0.0459211
14	0.0542893	0.0369724	0.459764	0.448975
15	0.0298839	0.0221332	0.0259293	0.922053
16	0.25	0.25	0.25	0.25


TF	Unknown
TF Name	Unknown
Gene	CM000999.3_149485022-149487029(+)_1
Motif	CM000999.3_149485022-149487029(+)_1|4|1x0
Family	C2H2 ZF
Species	Unknown
Pos	A	C	G	T
1	0.0902775	0.0716447	0.14904	0.689038
2	0.0409981	0.883916	0.0341621	0.0409237
3	0.0638364	0.706939	0.0788161	0.150409
4	0.299329	0.182079	0.230253	0.288339
5	0.31164	0.176379	0.208926	0.303055
6	0.0988061	0.165119	0.143695	0.59238
7	0.372948	0.23796	0.306487	0.082605
8	0.0404539	0.054115	0.0398394	0.865592
9	0.804938	0.0454762	0.0675367	0.0820491
10	0.0942205	0.045125	0.794831	0.0658232
11	0.104823	0.101906	0.0914258	0.701845
12	0.0940699	0.0827236	0.0885277	0.734679
13	0.268521	0.22725	0.227597	0.276632
14	0.0998178	0.154187	0.133664	0.612331
15	0.0648086	0.0569361	0.0625292	0.815726
16	0.0404546	0.0259491	0.915291	0.0183058
17	0.243642	0.360531	0.191202	0.204625
18	0.0788938	0.360912	0.450863	0.109331
19	0.25	0.25	0.25	0.25


TF	Unknown
TF Name	Unknown
Gene	CM001000.3_3199674-3200475(+)_1
Motif	CM001000.3_3199674-3200475(+)_1|1|1x0
Family	C2H2 ZF
Species	Unknown
Pos	A	C	G	T
1	0.406581	0.0488027	0.410702	0.133914
2	0.204118	0.0896251	0.106391	0.599866
3	0.0913737	0.0988234	0.27427	0.535533
4	0.0517595	0.0180862	0.90431	0.0258441
5	0.0487536	0.0538091	0.0437096	0.853728
6	0.0954131	0.0454432	0.0642817	0.794862
7	0.25	0.25	0.25	0.25


TF	Unknown
TF Name	Unknown
Gene	CM001000.3_3199674-3200475(+)_1
Motif	CM001000.3_3199674-3200475(+)_1|2|1x0
Family	C2H2 ZF
Species	Unknown
Pos	A	C	G	T
1	0.451454	0.112313	0.296625	0.139608
2	0.492758	0.112444	0.124461	0.270337
3	0.226785	0.161945	0.294738	0.316532
4	0.635009	0.157132	0.135025	0.0728347
5	0.920294	0.0188508	0.0424492	0.0184059
6	0.0757654	0.554347	0.0807378	0.28915
7	0.25	0.25	0.25	0.25


TF	Unknown
TF Name	Unknown
Gene	CM001000.3_4921710-4924893(+)_1
Motif	CM001000.3_4921710-4924893(+)_1|1|1x0
Family	C2H2 ZF
Species	Unknown
Pos	A	C	G	T
1	0.089016	0.0542222	0.136883	0.719879
2	0.914304	0.0347749	0.0300854	0.0208357
3	0.019927	0.0658626	0.0545902	0.85962
4	0.435579	0.40542	0.0823122	0.0766886
5	0.913548	0.0241484	0.0330231	0.0292804
6	0.901669	0.0395914	0.0266665	0.0320734
7	0.0237556	0.018861	0.938611	0.0187722
8	0.101497	0.1277	0.107669	0.663134
9	0.203925	0.110664	0.110561	0.57485
10	0.120126	0.080807	0.0738446	0.725222
11	0.0974625	0.0749799	0.780534	0.0470233
12	0.056739	0.0547983	0.0751474	0.813315
13	0.395806	0.163272	0.265858	0.175064
14	0.0744235	0.0974102	0.113287	0.71488
15	0.0552875	0.053968	0.847768	0.0429765
16	0.271633	0.149996	0.341875	0.236497
17	0.140184	0.170698	0.21979	0.469328
18	0.215541	0.241458	0.110916	0.432085
19	0.214611	0.109244	0.381003	0.295142
20	0.146189	0.113376	0.331614	0.408821
21	0.126602	0.209286	0.127575	0.536536
22	0.25	0.25	0.25	0.25


TF	Unknown
TF Name	Unknown
Gene	CM001000.3_4921710-4924893(+)_1
Motif	CM001000.3_4921710-4924893(+)_1|2|1x0
Family	C2H2 ZF
Species	Unknown
Pos	A	C	G	T
1	0.0530759	0.018152	0.9076	0.0211719
2	0.0857626	0.0878343	0.271828	0.554575
3	0.276746	0.114184	0.117851	0.491219
4	0.25	0.25	0.25	0.25


TF	Unknown
TF Name	Unknown
Gene	CM001000.3_4921710-4924893(+)_1
Motif	CM001000.3_4921710-4924893(+)_1|3|1x0
Family	C2H2 ZF
Species	Unknown
Pos	A	C	G	T
1	0.477612	0.280277	0.119608	0.122503
2	0.0431812	0.0477075	0.0307886	0.878323
3	0.929454	0.0185891	0.0227837	0.0291737
4	0.25	0.25	0.25	0.25


TF	Unknown
TF Name	Unknown
Gene	CM001000.3_4921710-4924893(+)_1
Motif	CM001000.3_4921710-4924893(+)_1|4|1x0
Family	C2H2 ZF
Species	Unknown
Pos	A	C	G	T
1	0.252415	0.119506	0.517583	0.110495
2	0.425255	0.184188	0.263731	0.126826
3	0.189226	0.332992	0.251764	0.226018
4	0.0843764	0.050524	0.13169	0.73341
5	0.923171	0.0313652	0.0270002	0.0184634
6	0.0177288	0.0610659	0.0502876	0.870918
7	0.600304	0.261145	0.0742283	0.0643228
8	0.820837	0.0551232	0.0725303	0.0515091
9	0.863896	0.0521425	0.0370003	0.0469612
10	0.0787408	0.0512306	0.776036	0.0939928
11	0.112522	0.595643	0.0788335	0.213002
12	0.263503	0.175457	0.126325	0.434714
13	0.115052	0.0763416	0.0695473	0.73906
14	0.0922704	0.0703458	0.793972	0.0434122
15	0.0525867	0.0507271	0.0703268	0.826359
16	0.401183	0.160508	0.265794	0.172515
17	0.0701693	0.0926993	0.108371	0.72876
18	0.0510334	0.0497739	0.859866	0.0393263
19	0.227858	0.109645	0.198509	0.463988
20	0.180263	0.184561	0.284159	0.351017
21	0.23445	0.207548	0.117567	0.440436
22	0.25	0.25	0.25	0.25


TF	Unknown
TF Name	Unknown
Gene	CM001000.3_4996223-4998239(-)_1
Motif	CM001000.3_4996223-4998239(-)_1|1|1x0
Family	C2H2 ZF
Species	Unknown
Pos	A	C	G	T
1	0.0993077	0.0526168	0.780621	0.0674546
2	0.20095	0.158406	0.276387	0.364257
3	0.13626	0.640618	0.0759334	0.147188
4	0.115915	0.0770362	0.702321	0.104728
5	0.0492743	0.0278861	0.85799	0.0648498
6	0.05763	0.0178132	0.89066	0.0338971
7	0.0891355	0.0550269	0.756323	0.0995147
8	0.25041	0.231164	0.308596	0.20983
9	0.138481	0.128761	0.350021	0.382736
10	0.25	0.25	0.25	0.25


TF	Unknown
TF Name	Unknown
Gene	CM001000.3_4996223-4998239(-)_1
Motif	CM001000.3_4996223-4998239(-)_1|2|1x0
Family	C2H2 ZF
Species	Unknown
Pos	A	C	G	T
1	0.591716	0.106911	0.224342	0.0770314
2	0.453118	0.150086	0.227855	0.168941
3	0.241903	0.389047	0.177952	0.191099
4	0.0462118	0.0809987	0.818499	0.0542901
5	0.0525438	0.0638708	0.0745308	0.809055
6	0.018441	0.0191398	0.922052	0.0403675
7	0.25	0.25	0.25	0.25


TF	Unknown
TF Name	Unknown
Gene	CM001000.3_4996223-4998239(-)_1
Motif	CM001000.3_4996223-4998239(-)_1|3|1x0
Family	C2H2 ZF
Species	Unknown
Pos	A	C	G	T
1	0.0457152	0.0447492	0.86867	0.0408654
2	0.0657397	0.0923363	0.121027	0.720897
3	0.0369624	0.0180626	0.90313	0.0418454
4	0.0926732	0.0816395	0.73386	0.0918273
5	0.0443473	0.836965	0.0486207	0.0700667
6	0.0433737	0.0438412	0.842917	0.0698684
7	0.351125	0.207634	0.157994	0.283247
8	0.0677309	0.0555351	0.794521	0.0822133
9	0.0579088	0.0297694	0.875565	0.0367565
10	0.25	0.25	0.25	0.25


TF	Unknown
TF Name	Unknown
Gene	CM001000.3_5011016-5012306(-)_1
Motif	CM001000.3_5011016-5012306(-)_1|1|1x0
Family	C2H2 ZF
Species	Unknown
Pos	A	C	G	T
1	0.022197	0.0197853	0.939233	0.0187847
2	0.0754087	0.149917	0.071236	0.703438
3	0.320059	0.129984	0.155888	0.394069
4	0.25	0.25	0.25	0.25


TF	Unknown
TF Name	Unknown
Gene	CM001000.3_5011016-5012306(-)_1
Motif	CM001000.3_5011016-5012306(-)_1|2|1x0
Family	C2H2 ZF
Species	Unknown
Pos	A	C	G	T
1	0.02952	0.0186137	0.930683	0.0211833
2	0.297148	0.0901817	0.112872	0.499799
3	0.139329	0.0866414	0.0860588	0.687971
4	0.336578	0.101667	0.349757	0.211998
5	0.18532	0.307186	0.20958	0.297914
6	0.0593945	0.141046	0.228427	0.571132
7	0.25	0.25	0.25	0.25


TF	Unknown
TF Name	Unknown
Gene	CM001000.3_5011016-5012306(-)_1
Motif	CM001000.3_5011016-5012306(-)_1|3|1x0
Family	C2H2 ZF
Species	Unknown
Pos	A	C	G	T
1	0.430168	0.221656	0.222312	0.125864
2	0.138691	0.284404	0.120459	0.456446
3	0.202763	0.0836363	0.386592	0.327009
4	0.0723805	0.0963008	0.0163004	0.815018
5	0.0837883	0.0377443	0.148264	0.730203
6	0.36242	0.105091	0.290003	0.242486
7	0.25	0.25	0.25	0.25


TF	Unknown
TF Name	Unknown
Gene	CM001000.3_5011016-5012306(-)_1
Motif	CM001000.3_5011016-5012306(-)_1|4|1x0
Family	C2H2 ZF
Species	Unknown
Pos	A	C	G	T
1	0.0358727	0.0233524	0.920138	0.0206366
2	0.929575	0.0232453	0.0285886	0.0185915
3	0.0966737	0.0665089	0.0834995	0.753318
4	0.110127	0.0573416	0.743389	0.0891423
5	0.283742	0.296614	0.214081	0.205563
6	0.100332	0.302929	0.11495	0.48179
7	0.041304	0.0376446	0.87687	0.0441817
8	0.0376218	0.779708	0.104851	0.0778191
9	0.105728	0.599657	0.163133	0.131482
10	0.25	0.25	0.25	0.25


TF	Unknown
TF Name	Unknown
Gene	CM001000.3_5031788-5035190(+)_1
Motif	CM001000.3_5031788-5035190(+)_1|1|1x0
Family	C2H2 ZF
Species	Unknown
Pos	A	C	G	T
1	0.0348548	0.0210013	0.925631	0.0185126
2	0.0758527	0.135577	0.0593222	0.729248
3	0.0468203	0.031019	0.0324981	0.889663
4	0.586769	0.247059	0.0681768	0.0979953
5	0.205331	0.0407045	0.708606	0.0453586
6	0.935414	0.0191058	0.0233841	0.0220957
7	0.25	0.25	0.25	0.25


TF	Unknown
TF Name	Unknown
Gene	CM001000.3_5031788-5035190(+)_1
Motif	CM001000.3_5031788-5035190(+)_1|2|1x0
Family	C2H2 ZF
Species	Unknown
Pos	A	C	G	T
1	0.196885	0.116877	0.315039	0.371199
2	0.44979	0.276975	0.178385	0.09485
3	0.090632	0.765891	0.0766217	0.0668555
4	0.0461049	0.0363387	0.884052	0.0335042
5	0.0820786	0.211469	0.0910724	0.61538
6	0.0219563	0.0186426	0.932129	0.0272718
7	0.208413	0.0893161	0.28169	0.420581
8	0.290099	0.0694609	0.513032	0.127408
9	0.177199	0.0889881	0.526396	0.207417
10	0.25	0.25	0.25	0.25


TF	Unknown
TF Name	Unknown
Gene	CM001000.3_5031788-5035190(+)_1
Motif	CM001000.3_5031788-5035190(+)_1|3|1x0
Family	C2H2 ZF
Species	Unknown
Pos	A	C	G	T
1	0.0262894	0.0198761	0.935132	0.0187026
2	0.143417	0.118108	0.13022	0.608255
3	0.0991726	0.0564979	0.101014	0.743315
4	0.25	0.25	0.25	0.25


TF	Unknown
TF Name	Unknown
Gene	CM001000.3_5031788-5035190(+)_1
Motif	CM001000.3_5031788-5035190(+)_1|4|1x0
Family	C2H2 ZF
Species	Unknown
Pos	A	C	G	T
1	0.0558148	0.0355767	0.873941	0.0346678
2	0.162981	0.155164	0.133627	0.548228
3	0.0447579	0.029798	0.0485588	0.876885
4	0.255922	0.101735	0.345195	0.297148
5	0.203763	0.11451	0.601935	0.0797929
6	0.164087	0.482676	0.101256	0.251981
7	0.118591	0.0500581	0.786068	0.0452825
8	0.0798545	0.474703	0.0817778	0.363664
9	0.0190709	0.0188243	0.941217	0.0208876
10	0.25	0.25	0.25	0.25


TF	Unknown
TF Name	Unknown
Gene	CM001000.3_5031788-5035190(+)_1
Motif	CM001000.3_5031788-5035190(+)_1|5|1x0
Family	C2H2 ZF
Species	Unknown
Pos	A	C	G	T
1	0.221334	0.0391025	0.439167	0.300397
2	0.69764	0.0542213	0.100257	0.147882
3	0.145039	0.187187	0.310527	0.357247
4	0.305194	0.116237	0.313345	0.265224
5	0.0453043	0.0182075	0.910374	0.0261145
6	0.0622037	0.835271	0.0231256	0.0793994
7	0.25	0.25	0.25	0.25


TF	Unknown
TF Name	Unknown
Gene	CM001000.3_5031788-5035190(+)_1
Motif	CM001000.3_5031788-5035190(+)_1|6|1x0
Family	C2H2 ZF
Species	Unknown
Pos	A	C	G	T
1	0.207612	0.103079	0.220253	0.469056
2	0.197107	0.09054	0.269293	0.44306
3	0.130639	0.173512	0.524803	0.171046
4	0.29746	0.0995884	0.303544	0.299407
5	0.558611	0.290194	0.0810409	0.0701541
6	0.0496163	0.838608	0.0542946	0.0574813
7	0.0307887	0.019294	0.931291	0.0186258
8	0.0806856	0.173862	0.0919678	0.653485
9	0.0453521	0.0302687	0.0363565	0.888023
10	0.473475	0.26953	0.134519	0.122476
11	0.446773	0.177804	0.247516	0.127908
12	0.0614938	0.0773175	0.0923426	0.768846
13	0.405228	0.409273	0.108841	0.0766574
14	0.0463719	0.111527	0.0684126	0.773688
15	0.883939	0.0337434	0.0423067	0.0400108
16	0.293778	0.372703	0.102497	0.231022
17	0.223773	0.201941	0.1702	0.404087
18	0.0393135	0.0570435	0.845356	0.0582872
19	0.0693599	0.0446977	0.833229	0.0527132
20	0.210638	0.219558	0.204573	0.365231
21	0.158442	0.617782	0.0768575	0.146919
22	0.185655	0.150769	0.314959	0.348617
23	0.124167	0.423062	0.17051	0.282261
24	0.138283	0.135827	0.407509	0.318381
25	0.36685	0.220932	0.168074	0.244144
26	0.146408	0.218463	0.204562	0.430567
27	0.0992833	0.146948	0.29829	0.455479
28	0.25	0.25	0.25	0.25


TF	Unknown
TF Name	Unknown
Gene	CM001000.3_5038665-5039550(-)_1
Motif	CM001000.3_5038665-5039550(-)_1|1|1x0
Family	C2H2 ZF
Species	Unknown
Pos	A	C	G	T
1	0.204881	0.0189142	0.546763	0.229442
2	0.104405	0.336108	0.243859	0.315628
3	0.0186981	0.0253097	0.0210852	0.934907
4	0.25	0.25	0.25	0.25


TF	Unknown
TF Name	Unknown
Gene	CM001000.3_5038665-5039550(-)_1
Motif	CM001000.3_5038665-5039550(-)_1|2|1x0
Family	C2H2 ZF
Species	Unknown
Pos	A	C	G	T
1	0.0396466	0.0184549	0.922745	0.0191536
2	0.118807	0.0796006	0.117534	0.684059
3	0.136553	0.159386	0.0924247	0.611635
4	0.281101	0.180276	0.303063	0.235559
5	0.14188	0.163747	0.0732143	0.621159
6	0.276648	0.314802	0.0608438	0.347706
7	0.25	0.25	0.25	0.25


TF	Unknown
TF Name	Unknown
Gene	CM001000.3_5038665-5039550(-)_1
Motif	CM001000.3_5038665-5039550(-)_1|3|1x0
Family	C2H2 ZF
Species	Unknown
Pos	A	C	G	T
1	0.359751	0.16911	0.325237	0.145902
2	0.929676	0.0251464	0.0265842	0.0185935
3	0.0609091	0.750086	0.051728	0.137277
4	0.311859	0.193879	0.377581	0.116681
5	0.0755162	0.252597	0.090938	0.580949
6	0.800886	0.0480068	0.0624922	0.0886146
7	0.232385	0.317403	0.155548	0.294664
8	0.0507947	0.757506	0.080652	0.111047
9	0.0325291	0.0442182	0.841914	0.0813388
10	0.25	0.25	0.25	0.25


TF	Unknown
TF Name	Unknown
Gene	CM001000.3_6135106-6136243(-)_1
Motif	CM001000.3_6135106-6136243(-)_1|1|1x0
Family	C2H2 ZF
Species	Unknown
Pos	A	C	G	T
1	0.032868	0.0310699	0.909988	0.0260736
2	0.157326	0.208784	0.192643	0.441246
3	0.556533	0.0938775	0.240174	0.109416
4	0.331194	0.11748	0.399344	0.151982
5	0.175917	0.293899	0.126707	0.403478
6	0.617298	0.113878	0.166816	0.102008
7	0.564668	0.159494	0.141315	0.134523
8	0.673225	0.0842999	0.160863	0.0816125
9	0.0581604	0.0882879	0.0708637	0.782688
10	0.588466	0.246618	0.0675833	0.0973329
11	0.204505	0.0401879	0.710498	0.0448092
12	0.936634	0.0187327	0.0229525	0.0216812
13	0.0629164	0.0560639	0.82475	0.0562695
14	0.0783853	0.097988	0.632002	0.191624
15	0.2292	0.171293	0.0946212	0.504886
16	0.25	0.25	0.25	0.25


TF	Unknown
TF Name	Unknown
Gene	CM001000.3_6135106-6136243(-)_1
Motif	CM001000.3_6135106-6136243(-)_1|2|1x0
Family	C2H2 ZF
Species	Unknown
Pos	A	C	G	T
1	0.45112	0.0682092	0.149347	0.331324
2	0.0836476	0.0711123	0.0913464	0.753894
3	0.0318431	0.0209801	0.0185721	0.928605
4	0.25	0.25	0.25	0.25


TF	Unknown
TF Name	Unknown
Gene	CM001000.3_6135106-6136243(-)_1
Motif	CM001000.3_6135106-6136243(-)_1|3|1x0
Family	C2H2 ZF
Species	Unknown
Pos	A	C	G	T
1	0.0949817	0.0527793	0.81112	0.0411186
2	0.0847723	0.0812385	0.0789028	0.755086
3	0.916146	0.0183229	0.0253773	0.0401535
4	0.25	0.25	0.25	0.25


TF	Unknown
TF Name	Unknown
Gene	CM001000.3_6192301-6192976(+)_1
Motif	CM001000.3_6192301-6192976(+)_1|1|1x0
Family	C2H2 ZF
Species	Unknown
Pos	A	C	G	T
1	0.10176	0.0686807	0.744744	0.0848151
2	0.123046	0.0372664	0.799113	0.0405751
3	0.0226776	0.0187238	0.936189	0.0224097
4	0.0811951	0.0723637	0.736499	0.109942
5	0.0754619	0.0294567	0.84522	0.0498612
6	0.220226	0.0464839	0.642667	0.090623
7	0.25	0.25	0.25	0.25


TF	Unknown
TF Name	Unknown
Gene	CM001000.3_6192301-6192976(+)_1
Motif	CM001000.3_6192301-6192976(+)_1|2|1x0
Family	C2H2 ZF
Species	Unknown
Pos	A	C	G	T
1	0.10176	0.0686807	0.744744	0.0848151
2	0.123046	0.0372664	0.799113	0.0405751
3	0.0226776	0.0187238	0.936189	0.0224097
4	0.101254	0.0684371	0.703789	0.12652
5	0.181024	0.0741884	0.666583	0.0782043
6	0.201549	0.230361	0.303789	0.264302
7	0.25	0.25	0.25	0.25


TF	Unknown
TF Name	Unknown
Gene	CM001000.3_6241472-6242186(+)_1
Motif	CM001000.3_6241472-6242186(+)_1|1|1x0
Family	C2H2 ZF
Species	Unknown
Pos	A	C	G	T
1	0.0682227	0.0238697	0.890106	0.0178021
2	0.0385384	0.739119	0.0236146	0.198728
3	0.928062	0.0191566	0.0238907	0.0288905
4	0.489446	0.243147	0.170832	0.096575
5	0.888287	0.0349298	0.0428873	0.0338958
6	0.0448199	0.0359636	0.0320462	0.88717
7	0.395965	0.255445	0.22368	0.124911
8	0.100923	0.53653	0.118853	0.243694
9	0.068892	0.0423691	0.0589888	0.82975
10	0.246506	0.200752	0.159907	0.392834
11	0.0819355	0.748222	0.077594	0.0922487
12	0.672043	0.0619912	0.106175	0.159791
13	0.0910795	0.0625642	0.712642	0.133714
14	0.0495992	0.0468858	0.21712	0.686395
15	0.0227883	0.183682	0.0337255	0.759804
16	0.25	0.25	0.25	0.25


TF	Unknown
TF Name	Unknown
Gene	CM001000.3_6307489-6309160(+)_1
Motif	CM001000.3_6307489-6309160(+)_1|1|1x0
Family	C2H2 ZF
Species	Unknown
Pos	A	C	G	T
1	0.25566	0.129989	0.176849	0.437502
2	0.161525	0.36428	0.177142	0.297052
3	0.0594003	0.153769	0.660167	0.126664
4	0.316489	0.313915	0.190635	0.178961
5	0.0538799	0.0699042	0.0636844	0.812532
6	0.70399	0.102784	0.111258	0.0819678
7	0.228015	0.316042	0.192724	0.263219
8	0.0430853	0.0901515	0.0929063	0.773857
9	0.0177483	0.039673	0.887414	0.0551647
10	0.25	0.25	0.25	0.25


TF	Unknown
TF Name	Unknown
Gene	CM001000.3_6307489-6309160(+)_1
Motif	CM001000.3_6307489-6309160(+)_1|2|1x0
Family	C2H2 ZF
Species	Unknown
Pos	A	C	G	T
1	0.328181	0.216718	0.227611	0.22749
2	0.0477253	0.101144	0.0850682	0.766063
3	0.0184813	0.0256657	0.924065	0.0317885
4	0.25	0.25	0.25	0.25


TF	Unknown
TF Name	Unknown
Gene	CM001000.3_6307489-6309160(+)_1
Motif	CM001000.3_6307489-6309160(+)_1|3|1x0
Family	C2H2 ZF
Species	Unknown
Pos	A	C	G	T
1	0.0460297	0.0359271	0.884486	0.0335572
2	0.0595559	0.139924	0.064886	0.735634
3	0.0392157	0.022465	0.89432	0.0439992
4	0.0863393	0.0664244	0.742581	0.104655
5	0.0643949	0.784875	0.0695818	0.0811486
6	0.231973	0.224418	0.31714	0.226469
7	0.332134	0.227279	0.29939	0.141197
8	0.0996708	0.139618	0.0969602	0.663751
9	0.849984	0.0511597	0.0441237	0.0547324
10	0.437103	0.310356	0.0921318	0.16041
11	0.0434707	0.0223534	0.905351	0.0288248
12	0.929259	0.0187017	0.0298126	0.0222266
13	0.0445344	0.0250282	0.912194	0.0182439
14	0.09804	0.283946	0.0774754	0.540539
15	0.0514634	0.0227444	0.0254199	0.900372
16	0.358794	0.200548	0.166513	0.274145
17	0.289619	0.379911	0.161164	0.169305
18	0.0685646	0.0703917	0.783988	0.0770552
19	0.313609	0.212827	0.262032	0.211533
20	0.654032	0.0823438	0.128911	0.134713
21	0.197938	0.254042	0.320998	0.227022
22	0.411983	0.270405	0.164376	0.153236
23	0.0679447	0.144364	0.0850818	0.702609
24	0.0376577	0.0275108	0.899512	0.0353192
25	0.343182	0.189896	0.287945	0.178976
26	0.0591773	0.144387	0.0833527	0.713083
27	0.0304732	0.0319125	0.903257	0.0343575
28	0.337491	0.1694	0.291585	0.201524
29	0.0622873	0.0969584	0.0870861	0.753668
30	0.0371739	0.0428743	0.86987	0.0500821
31	0.25	0.25	0.25	0.25


TF	Unknown
TF Name	Unknown
Gene	CM001000.3_6319306-6320806(-)_1
Motif	CM001000.3_6319306-6320806(-)_1|1|1x0
Family	C2H2 ZF
Species	Unknown
Pos	A	C	G	T
1	0.234453	0.389956	0.125212	0.250379
2	0.0313321	0.0247344	0.913502	0.0304315
3	0.898923	0.0290259	0.0361812	0.0358696
4	0.258695	0.204103	0.343505	0.193697
5	0.0497047	0.0525452	0.075323	0.822427
6	0.0727293	0.0523227	0.0425177	0.83243
7	0.739977	0.127996	0.0727759	0.0592504
8	0.0559528	0.0346666	0.0286463	0.880734
9	0.871173	0.0308541	0.0405275	0.0574451
10	0.499755	0.319908	0.100802	0.0795355
11	0.134554	0.156777	0.217437	0.491231
12	0.211994	0.117351	0.100542	0.570113
13	0.601147	0.162086	0.108172	0.128594
14	0.289354	0.287156	0.195834	0.227656
15	0.635805	0.133232	0.152514	0.078449
16	0.43739	0.31039	0.0919629	0.160258
17	0.0432817	0.0222326	0.905805	0.0286807
18	0.929643	0.0185929	0.0296612	0.0221034
19	0.33179	0.19209	0.224114	0.252005
20	0.358681	0.251246	0.182614	0.207458
21	0.0936127	0.183988	0.135519	0.58688
22	0.553703	0.132809	0.207992	0.105496
23	0.482216	0.264776	0.144092	0.108915
24	0.28118	0.240081	0.218059	0.260679
25	0.43739	0.31039	0.0919629	0.160258
26	0.0432817	0.0222326	0.905805	0.0286807
27	0.929643	0.0185929	0.0296612	0.0221034
28	0.43739	0.31039	0.0919629	0.160258
29	0.0432817	0.0222326	0.905805	0.0286807
30	0.929643	0.0185929	0.0296612	0.0221034
31	0.581527	0.258883	0.0765536	0.0830363
32	0.690008	0.0891561	0.125504	0.0953319
33	0.834393	0.0609327	0.0501972	0.0544769
34	0.357231	0.300554	0.219801	0.122414
35	0.0343616	0.0688623	0.0411635	0.855613
36	0.856813	0.0459384	0.0423145	0.0549343
37	0.25	0.25	0.25	0.25


TF	Unknown
TF Name	Unknown
Gene	CM001000.3_6356281-6357673(+)_1
Motif	CM001000.3_6356281-6357673(+)_1|1|1x0
Family	C2H2 ZF
Species	Unknown
Pos	A	C	G	T
1	0.374697	0.226892	0.109845	0.288565
2	0.0732136	0.0683291	0.737131	0.121326
3	0.0402072	0.0314462	0.890562	0.0377842
4	0.539971	0.124431	0.161789	0.173809
5	0.351542	0.154074	0.241423	0.252962
6	0.0785478	0.0692003	0.175086	0.677166
7	0.103357	0.0283486	0.848275	0.0200189
8	0.02934	0.837412	0.0235368	0.109711
9	0.933363	0.0186673	0.0214602	0.0265093
10	0.535122	0.134472	0.169538	0.160868
11	0.154113	0.139541	0.169705	0.536641
12	0.049728	0.0549829	0.0862678	0.809021
13	0.374697	0.226892	0.109845	0.288565
14	0.0732136	0.0683291	0.737131	0.121326
15	0.0402072	0.0314462	0.890562	0.0377842
16	0.472254	0.160379	0.120675	0.246692
17	0.0919515	0.25586	0.140317	0.511871
18	0.0257224	0.0253052	0.910238	0.0387341
19	0.664024	0.186087	0.0616827	0.088206
20	0.837127	0.0319263	0.101221	0.0297256
21	0.163892	0.141988	0.405388	0.288732
22	0.315601	0.0889585	0.44005	0.15539
23	0.114593	0.081492	0.335736	0.468179
24	0.0666325	0.0900273	0.0780324	0.765308
25	0.25	0.25	0.25	0.25


TF	Unknown
TF Name	Unknown
Gene	CM001000.3_6381149-6382487(+)_1
Motif	CM001000.3_6381149-6382487(+)_1|1|1x0
Family	C2H2 ZF
Species	Unknown
Pos	A	C	G	T
1	0.405423	0.285047	0.145056	0.164474
2	0.0539188	0.115124	0.082746	0.748211
3	0.0367842	0.0340683	0.893384	0.0357634
4	0.389697	0.243696	0.217175	0.149432
5	0.157639	0.254467	0.104257	0.483637
6	0.110966	0.720664	0.0631516	0.105219
7	0.181515	0.0859393	0.63134	0.101206
8	0.262831	0.289307	0.227178	0.220684
9	0.115461	0.384092	0.106483	0.393964
10	0.180641	0.129852	0.544035	0.145471
11	0.209753	0.258831	0.319598	0.211818
12	0.0465617	0.0687773	0.830702	0.0539594
13	0.351985	0.115771	0.21013	0.322114
14	0.274171	0.206669	0.202125	0.317035
15	0.141354	0.506445	0.173766	0.178435
16	0.473833	0.192426	0.178699	0.155042
17	0.24832	0.0716091	0.613365	0.0667063
18	0.887847	0.0392699	0.0394282	0.0334549
19	0.177494	0.284126	0.290271	0.248109
20	0.177691	0.16784	0.162505	0.491964
21	0.113814	0.146593	0.139329	0.600264
22	0.43739	0.31039	0.0919629	0.160258
23	0.0432817	0.0222326	0.905805	0.0286807
24	0.929643	0.0185929	0.0296612	0.0221034
25	0.368029	0.212174	0.166663	0.253134
26	0.248857	0.229001	0.252335	0.269807
27	0.581093	0.167493	0.161881	0.0895334
28	0.520215	0.225589	0.167977	0.0862189
29	0.042439	0.0284425	0.885666	0.043453
30	0.671979	0.0550176	0.102487	0.170517
31	0.429897	0.135065	0.366179	0.0688585
32	0.0845131	0.0708709	0.0585148	0.786101
33	0.0620576	0.0468318	0.0656871	0.825423
34	0.25	0.25	0.25	0.25


TF	Unknown
TF Name	Unknown
Gene	CM001000.3_6396064-6398041(+)_1
Motif	CM001000.3_6396064-6398041(+)_1|1|1x0
Family	C2H2 ZF
Species	Unknown
Pos	A	C	G	T
1	0.426822	0.280936	0.143793	0.14845
2	0.094192	0.0372358	0.835796	0.0327764
3	0.934113	0.0197122	0.0239812	0.0221936
4	0.40385	0.278261	0.199803	0.118087
5	0.123931	0.218907	0.101837	0.555325
6	0.0405679	0.0421352	0.0542071	0.86309
7	0.381219	0.284019	0.191777	0.142984
8	0.159886	0.141993	0.144369	0.553753
9	0.173017	0.0888547	0.140302	0.597826
10	0.389697	0.243696	0.217175	0.149432
11	0.157639	0.254467	0.104257	0.483637
12	0.110966	0.720664	0.0631516	0.105219
13	0.420718	0.332887	0.100763	0.145632
14	0.0704348	0.0296004	0.856981	0.0429837
15	0.915686	0.028227	0.0305157	0.0255712
16	0.43739	0.31039	0.0919629	0.160258
17	0.0432817	0.0222326	0.905805	0.0286807
18	0.929643	0.0185929	0.0296612	0.0221034
19	0.384983	0.122059	0.253528	0.23943
20	0.416448	0.104993	0.14068	0.337879
21	0.184911	0.123901	0.16892	0.522269
22	0.467815	0.175797	0.156099	0.20029
23	0.130436	0.0459272	0.767653	0.0559833
24	0.879712	0.0488697	0.0357579	0.0356606
25	0.436775	0.23736	0.214455	0.11141
26	0.0876974	0.221061	0.0911409	0.600101
27	0.0616162	0.0398221	0.0392539	0.859308
28	0.403487	0.20925	0.204026	0.183237
29	0.115887	0.137206	0.145117	0.601789
30	0.0556089	0.0424072	0.072605	0.829379
31	0.4695	0.108931	0.344013	0.0775556
32	0.281535	0.231118	0.140323	0.347023
33	0.219878	0.515115	0.112694	0.152313
34	0.0405552	0.0254372	0.912425	0.0215829
35	0.0736431	0.12896	0.058049	0.739348
36	0.876566	0.0318172	0.037873	0.0537436
37	0.0552254	0.0329338	0.883548	0.0282926
38	0.0856226	0.172443	0.0552609	0.686673
39	0.0434383	0.868705	0.02958	0.0582768
40	0.447831	0.291633	0.174068	0.0864682
41	0.0433982	0.0756543	0.0432448	0.837703
42	0.894299	0.0327974	0.037101	0.0358023
43	0.25	0.25	0.25	0.25


TF	Unknown
TF Name	Unknown
Gene	CM001000.3_6679924-6681280(-)_1
Motif	CM001000.3_6679924-6681280(-)_1|1|1x0
Family	C2H2 ZF
Species	Unknown
Pos	A	C	G	T
1	0.311299	0.103466	0.253144	0.33209
2	0.156923	0.355027	0.167237	0.320813
3	0.122974	0.104468	0.647629	0.124929
4	0.677626	0.0785974	0.19081	0.0529663
5	0.11388	0.721872	0.0471138	0.117134
6	0.200826	0.533	0.0814173	0.184757
7	0.0274593	0.0197027	0.934155	0.0186831
8	0.0986561	0.234692	0.072998	0.593654
9	0.202355	0.28342	0.167124	0.347101
10	0.213379	0.158869	0.166618	0.461134
11	0.310442	0.13228	0.377745	0.179533
12	0.139863	0.544611	0.202339	0.113187
13	0.632418	0.129748	0.034923	0.20291
14	0.33481	0.234013	0.186793	0.244383
15	0.226868	0.27699	0.313799	0.182343
16	0.334952	0.219991	0.187907	0.257149
17	0.124448	0.117327	0.666254	0.091972
18	0.115326	0.0547229	0.183835	0.646117
19	0.394441	0.350035	0.105703	0.149821
20	0.0852496	0.248126	0.122938	0.543686
21	0.0378627	0.0302748	0.894421	0.0374413
22	0.0613493	0.0544848	0.83964	0.0445264
23	0.0977313	0.0759531	0.646357	0.179959
24	0.729488	0.109864	0.0615418	0.0991066
25	0.59337	0.135812	0.184137	0.0866817
26	0.392063	0.334584	0.145072	0.128281
27	0.496072	0.143257	0.17506	0.185612
28	0.429109	0.14102	0.178725	0.251146
29	0.255724	0.32329	0.206662	0.214325
30	0.158327	0.204193	0.148541	0.488939
31	0.307255	0.341644	0.126414	0.224686
32	0.14789	0.112527	0.63339	0.106192
33	0.615186	0.0972418	0.195433	0.0921391
34	0.25	0.25	0.25	0.25


TF	Unknown
TF Name	Unknown
Gene	CM001000.3_6710507-6714758(-)_1
Motif	CM001000.3_6710507-6714758(-)_1|1|1x0
Family	C2H2 ZF
Species	Unknown
Pos	A	C	G	T
1	0.545939	0.0395978	0.169347	0.245116
2	0.172911	0.457471	0.05899	0.310628
3	0.0279275	0.0105393	0.434567	0.526966
4	0.25	0.25	0.25	0.25


TF	Unknown
TF Name	Unknown
Gene	CM001000.3_6710507-6714758(-)_1
Motif	CM001000.3_6710507-6714758(-)_1|2|1x0
Family	C2H2 ZF
Species	Unknown
Pos	A	C	G	T
1	0.545624	0.194426	0.0955578	0.164393
2	0.0785699	0.364777	0.0990681	0.457585
3	0.0276093	0.0185716	0.928578	0.0252408
4	0.25	0.25	0.25	0.25


TF	Unknown
TF Name	Unknown
Gene	CM001000.3_6710507-6714758(-)_1
Motif	CM001000.3_6710507-6714758(-)_1|3|1x0
Family	C2H2 ZF
Species	Unknown
Pos	A	C	G	T
1	0.58151	0.101877	0.26777	0.0488433
2	0.0436608	0.202558	0.0349602	0.718821
3	0.0241498	0.0179217	0.0618427	0.896086
4	0.25	0.25	0.25	0.25


TF	Unknown
TF Name	Unknown
Gene	CM001000.3_6710507-6714758(-)_1
Motif	CM001000.3_6710507-6714758(-)_1|4|1x0
Family	C2H2 ZF
Species	Unknown
Pos	A	C	G	T
1	0.536371	0.226286	0.176993	0.0603503
2	0.0622325	0.395632	0.0662891	0.475846
3	0.0228201	0.0183383	0.0419258	0.916916
4	0.25	0.25	0.25	0.25


TF	Unknown
TF Name	Unknown
Gene	CM001000.3_6710507-6714758(-)_1
Motif	CM001000.3_6710507-6714758(-)_1|5|1x0
Family	C2H2 ZF
Species	Unknown
Pos	A	C	G	T
1	0.455101	0.0405802	0.0879	0.416419
2	0.229582	0.428862	0.0740624	0.267494
3	0.0222153	0.0186906	0.934532	0.0245622
4	0.25	0.25	0.25	0.25


TF	Unknown
TF Name	Unknown
Gene	CM001000.3_6710507-6714758(-)_1
Motif	CM001000.3_6710507-6714758(-)_1|6|1x0
Family	C2H2 ZF
Species	Unknown
Pos	A	C	G	T
1	0.308582	0.110608	0.431106	0.149705
2	0.0771963	0.86227	0.0237816	0.0367521
3	0.0182454	0.912267	0.0300691	0.0394181
4	0.25	0.25	0.25	0.25


TF	Unknown
TF Name	Unknown
Gene	CM001000.3_6710507-6714758(-)_1
Motif	CM001000.3_6710507-6714758(-)_1|7|1x0
Family	C2H2 ZF
Species	Unknown
Pos	A	C	G	T
1	0.416132	0.0781954	0.352638	0.153035
2	0.0829975	0.284001	0.113952	0.51905
3	0.0314318	0.01665	0.119417	0.832502
4	0.25	0.25	0.25	0.25


TF	Unknown
TF Name	Unknown
Gene	CM001000.3_6710507-6714758(-)_1
Motif	CM001000.3_6710507-6714758(-)_1|8|1x0
Family	C2H2 ZF
Species	Unknown
Pos	A	C	G	T
1	0.58151	0.101877	0.26777	0.0488433
2	0.0436608	0.202558	0.0349602	0.718821
3	0.0241498	0.0179217	0.0618427	0.896086
4	0.25	0.25	0.25	0.25


TF	Unknown
TF Name	Unknown
Gene	CM001000.3_6710507-6714758(-)_1
Motif	CM001000.3_6710507-6714758(-)_1|9|1x0
Family	C2H2 ZF
Species	Unknown
Pos	A	C	G	T
1	0.107533	0.0916354	0.785129	0.0157026
2	0.402047	0.0162446	0.405441	0.176268
3	0.0341523	0.0407002	0.480333	0.444815
4	0.25	0.25	0.25	0.25


TF	Unknown
TF Name	Unknown
Gene	CM001000.3_6710507-6714758(-)_1
Motif	CM001000.3_6710507-6714758(-)_1|10|1x0
Family	C2H2 ZF
Species	Unknown
Pos	A	C	G	T
1	0.701101	0.232484	0.0290438	0.0373708
2	0.0297728	0.102388	0.0272283	0.840611
3	0.268862	0.0118829	0.594143	0.125113
4	0.25	0.25	0.25	0.25


TF	Unknown
TF Name	Unknown
Gene	CM001000.3_6710507-6714758(-)_1
Motif	CM001000.3_6710507-6714758(-)_1|11|1x0
Family	C2H2 ZF
Species	Unknown
Pos	A	C	G	T
1	0.0458562	0.0342513	0.901855	0.0180371
2	0.0655403	0.230226	0.04245	0.661783
3	0.0341535	0.793187	0.110526	0.0621336
4	0.25	0.25	0.25	0.25


TF	Unknown
TF Name	Unknown
Gene	CM001000.3_7104536-7104968(-)_1
Motif	CM001000.3_7104536-7104968(-)_1|1|1x0
Family	C2H2 ZF
Species	Unknown
Pos	A	C	G	T
1	0.268245	0.204722	0.343045	0.183988
2	0.0900139	0.0895024	0.118784	0.701699
3	0.0687425	0.0532714	0.0891911	0.788795
4	0.343205	0.331207	0.104765	0.220823
5	0.0271524	0.0186218	0.931089	0.023137
6	0.93133	0.0186372	0.0273184	0.0227145
7	0.100771	0.0767153	0.742641	0.0798729
8	0.176035	0.0756266	0.415759	0.332579
9	0.086226	0.0386401	0.116751	0.758383
10	0.25	0.25	0.25	0.25


TF	Unknown
TF Name	Unknown
Gene	CM001000.3_7104536-7104968(-)_1
Motif	CM001000.3_7104536-7104968(-)_1|2|1x0
Family	C2H2 ZF
Species	Unknown
Pos	A	C	G	T
1	0.239435	0.151183	0.0313027	0.578079
2	0.153762	0.0920704	0.102427	0.651741
3	0.0166372	0.014125	0.706251	0.262986
4	0.25	0.25	0.25	0.25


TF	Unknown
TF Name	Unknown
Gene	CM001000.3_7118294-7119260(-)_1
Motif	CM001000.3_7118294-7119260(-)_1|1|1x0
Family	C2H2 ZF
Species	Unknown
Pos	A	C	G	T
1	0.579363	0.070477	0.092065	0.258095
2	0.132287	0.42972	0.0644474	0.373545
3	0.741569	0.0312422	0.195867	0.031322
4	0.270814	0.127813	0.449646	0.151727
5	0.226536	0.118171	0.199887	0.455406
6	0.145283	0.153569	0.54512	0.156028
7	0.144178	0.0791929	0.366073	0.410556
8	0.133823	0.134407	0.128931	0.602839
9	0.12694	0.19932	0.493302	0.180438
10	0.412982	0.166161	0.301337	0.119521
11	0.14276	0.194574	0.152356	0.510309
12	0.0539502	0.0333789	0.0258471	0.886824
13	0.45296	0.0676184	0.304417	0.175005
14	0.0638646	0.835957	0.060793	0.0393853
15	0.907083	0.0497035	0.0181417	0.0250714
16	0.0614096	0.0545799	0.811526	0.0724841
17	0.108056	0.027596	0.770182	0.0941656
18	0.542548	0.0606264	0.172516	0.224309
19	0.25	0.25	0.25	0.25


TF	Unknown
TF Name	Unknown
Gene	CM001000.3_7118294-7119260(-)_1
Motif	CM001000.3_7118294-7119260(-)_1|2|1x0
Family	C2H2 ZF
Species	Unknown
Pos	A	C	G	T
1	0.156383	0.0987702	0.586653	0.158194
2	0.0476949	0.0743618	0.810943	0.0669999
3	0.791116	0.0867988	0.0436722	0.0784125
4	0.0200752	0.0202255	0.940882	0.0188176
5	0.886221	0.0246289	0.0659049	0.0232454
6	0.132962	0.0499789	0.704216	0.112842
7	0.25	0.25	0.25	0.25


TF	Unknown
TF Name	Unknown
Gene	CM001000.3_7135181-7136261(-)_1
Motif	CM001000.3_7135181-7136261(-)_1|1|1x0
Family	C2H2 ZF
Species	Unknown
Pos	A	C	G	T
1	0.0636869	0.0191751	0.895822	0.0213161
2	0.1296	0.141568	0.178783	0.550049
3	0.0740396	0.0433822	0.0492757	0.833302
4	0.28075	0.122917	0.203767	0.392567
5	0.124643	0.229405	0.174987	0.470965
6	0.145529	0.119646	0.484755	0.25007
7	0.0155279	0.0479021	0.160177	0.776393
8	0.0736486	0.131248	0.696814	0.0982895
9	0.186009	0.192101	0.477214	0.144676
10	0.234874	0.1694	0.186301	0.409425
11	0.162994	0.441693	0.149191	0.246122
12	0.11513	0.518854	0.064228	0.301788
13	0.340785	0.364837	0.140037	0.154341
14	0.107897	0.138167	0.185979	0.567957
15	0.206502	0.149203	0.145501	0.498794
16	0.13877	0.194676	0.447906	0.218648
17	0.192552	0.165126	0.148791	0.49353
18	0.0520615	0.23976	0.102333	0.605845
19	0.472969	0.181796	0.115845	0.229389
20	0.057058	0.861653	0.0443392	0.0369503
21	0.823935	0.0279936	0.0648905	0.0831808
22	0.0573849	0.0309366	0.876467	0.0352115
23	0.271214	0.212223	0.0980713	0.418492
24	0.199348	0.418345	0.181348	0.200959
25	0.25	0.25	0.25	0.25


TF	Unknown
TF Name	Unknown
Gene	CM001000.3_7184185-7185994(+)_1
Motif	CM001000.3_7184185-7185994(+)_1|1|1x0
Family	C2H2 ZF
Species	Unknown
Pos	A	C	G	T
1	0.127943	0.0414782	0.799941	0.0306377
2	0.0425769	0.788025	0.0351424	0.134256
3	0.896376	0.0297238	0.0335606	0.0403399
4	0.501794	0.257745	0.0893151	0.151146
5	0.583515	0.100497	0.129598	0.18639
6	0.0680262	0.0465064	0.838992	0.0464757
7	0.158475	0.125799	0.248172	0.467555
8	0.0681673	0.707798	0.10027	0.123765
9	0.0575789	0.0560883	0.777062	0.109271
10	0.229322	0.254239	0.253625	0.262814
11	0.564116	0.120305	0.188269	0.12731
12	0.120547	0.108641	0.632669	0.138143
13	0.0787046	0.0561884	0.782255	0.0828522
14	0.113073	0.108796	0.363947	0.414183
15	0.09718	0.139615	0.0895816	0.673623
16	0.149944	0.0496897	0.759534	0.0408323
17	0.0355927	0.81592	0.0358911	0.112596
18	0.914079	0.0243533	0.0283342	0.0332336
19	0.369255	0.246445	0.139724	0.244576
20	0.303602	0.298113	0.17383	0.224454
21	0.34864	0.188583	0.25074	0.212037
22	0.440784	0.107435	0.356073	0.0957084
23	0.034176	0.844966	0.0329489	0.087909
24	0.916021	0.0272263	0.026708	0.0300444
25	0.529823	0.143125	0.22045	0.106602
26	0.807163	0.0727695	0.0630703	0.0569977
27	0.814054	0.0839567	0.0438583	0.0581314
28	0.425591	0.211122	0.264122	0.0991648
29	0.0837551	0.530559	0.08815	0.297536
30	0.0801415	0.064022	0.0665097	0.789327
31	0.432357	0.265455	0.174638	0.12755
32	0.10454	0.128198	0.108692	0.65857
33	0.82104	0.058763	0.0575217	0.0626755
34	0.0274593	0.0197027	0.934155	0.0186831
35	0.0986561	0.234692	0.072998	0.593654
36	0.202355	0.28342	0.167124	0.347101
37	0.47702	0.33948	0.0915506	0.0919493
38	0.547719	0.165176	0.169739	0.117365
39	0.612883	0.163023	0.123645	0.10045
40	0.493324	0.241862	0.182121	0.082693
41	0.06438	0.388788	0.0629279	0.483904
42	0.8838	0.0346178	0.0417887	0.0397935
43	0.25	0.25	0.25	0.25


TF	Unknown
TF Name	Unknown
Gene	CM001000.3_7206441-7207431(-)_1
Motif	CM001000.3_7206441-7207431(-)_1|1|1x0
Family	C2H2 ZF
Species	Unknown
Pos	A	C	G	T
1	0.346306	0.285631	0.115182	0.252882
2	0.124118	0.229802	0.206699	0.439381
3	0.155298	0.131468	0.0945861	0.618647
4	0.318876	0.229476	0.278745	0.172903
5	0.368724	0.295025	0.191093	0.145158
6	0.137369	0.128921	0.147101	0.586609
7	0.418628	0.0877294	0.302007	0.191636
8	0.0916864	0.758632	0.0880474	0.0616338
9	0.844183	0.0776455	0.0339211	0.0442501
10	0.238848	0.180366	0.195727	0.38506
11	0.175216	0.412715	0.162386	0.249683
12	0.132598	0.48357	0.0802989	0.303533
13	0.0358727	0.0233524	0.920138	0.0206366
14	0.929575	0.0232453	0.0285886	0.0185915
15	0.0966737	0.0665089	0.0834995	0.753318
16	0.383706	0.181599	0.296163	0.138531
17	0.161479	0.208262	0.170345	0.459914
18	0.0819847	0.0552587	0.0447866	0.81797
19	0.418628	0.0877294	0.302007	0.191636
20	0.0916864	0.758632	0.0880474	0.0616338
21	0.844183	0.0776455	0.0339211	0.0442501
22	0.0877738	0.0796697	0.731972	0.100584
23	0.138116	0.044995	0.693538	0.123352
24	0.490383	0.0810035	0.191282	0.237332
25	0.25	0.25	0.25	0.25


TF	Unknown
TF Name	Unknown
Gene	CM001000.3_7268627-7269104(-)_1
Motif	CM001000.3_7268627-7269104(-)_1|1|1x0
Family	C2H2 ZF
Species	Unknown
Pos	A	C	G	T
1	0.04192	0.0364963	0.870646	0.0509377
2	0.0826054	0.0166102	0.830512	0.0702725
3	0.591555	0.0450314	0.153897	0.209516
4	0.25	0.25	0.25	0.25


TF	Unknown
TF Name	Unknown
Gene	CM001000.3_8354541-8355018(-)_1
Motif	CM001000.3_8354541-8355018(-)_1|1|1x0
Family	C2H2 ZF
Species	Unknown
Pos	A	C	G	T
1	0.45296	0.0676184	0.304417	0.175005
2	0.0638646	0.835957	0.060793	0.0393853
3	0.907083	0.0497035	0.0181417	0.0250714
4	0.25	0.25	0.25	0.25


TF	Unknown
TF Name	Unknown
Gene	CM001000.3_10223706-10224969(-)_1
Motif	CM001000.3_10223706-10224969(-)_1|1|1x0
Family	C2H2 ZF
Species	Unknown
Pos	A	C	G	T
1	0.441868	0.270729	0.180051	0.107353
2	0.11395	0.217735	0.0812035	0.587112
3	0.851437	0.0466001	0.0453839	0.0565788
4	0.628246	0.20705	0.0935901	0.0711137
5	0.101703	0.0529215	0.0514004	0.793975
6	0.858779	0.0383242	0.0437133	0.0591835
7	0.734273	0.108343	0.100706	0.0566786
8	0.154183	0.398854	0.0570903	0.389872
9	0.868289	0.0369095	0.0468849	0.0479167
10	0.435539	0.110999	0.354216	0.0992457
11	0.0373103	0.833529	0.0360122	0.0931481
12	0.907147	0.030131	0.0295754	0.0331465
13	0.879807	0.0562309	0.0332341	0.0307281
14	0.308451	0.426843	0.0302485	0.234458
15	0.932743	0.0186549	0.0193207	0.0292811
16	0.435539	0.110999	0.354216	0.0992457
17	0.0373103	0.833529	0.0360122	0.0931481
18	0.907147	0.030131	0.0295754	0.0331465
19	0.28078	0.42415	0.146706	0.148364
20	0.093198	0.22215	0.145923	0.538729
21	0.771128	0.0579035	0.0878585	0.0831102
22	0.21229	0.521641	0.0987308	0.167338
23	0.0790872	0.0372144	0.829398	0.0543004
24	0.81416	0.0439192	0.0802802	0.0616402
25	0.338337	0.204522	0.286763	0.170379
26	0.13958	0.161581	0.182872	0.515967
27	0.262072	0.150212	0.324107	0.26361
28	0.25	0.25	0.25	0.25


TF	Unknown
TF Name	Unknown
Gene	CM001000.3_10634726-10635785(-)_1
Motif	CM001000.3_10634726-10635785(-)_1|1|1x0
Family	C2H2 ZF
Species	Unknown
Pos	A	C	G	T
1	0.103357	0.0283486	0.848275	0.0200189
2	0.02934	0.837412	0.0235368	0.109711
3	0.933363	0.0186673	0.0214602	0.0265093
4	0.442513	0.231623	0.157902	0.167961
5	0.693663	0.126763	0.0982097	0.0813639
6	0.0639413	0.061413	0.0492587	0.825387
7	0.265166	0.221656	0.156177	0.357002
8	0.197846	0.477775	0.174574	0.149805
9	0.0525399	0.0453784	0.826784	0.0752978
10	0.321315	0.159642	0.304521	0.214522
11	0.226547	0.197418	0.161205	0.41483
12	0.0590223	0.246559	0.0975548	0.596864
13	0.25	0.25	0.25	0.25


TF	Unknown
TF Name	Unknown
Gene	CM001000.3_10799369-10800419(-)_1
Motif	CM001000.3_10799369-10800419(-)_1|1|1x0
Family	C2H2 ZF
Species	Unknown
Pos	A	C	G	T
1	0.103357	0.0283486	0.848275	0.0200189
2	0.02934	0.837412	0.0235368	0.109711
3	0.933363	0.0186673	0.0214602	0.0265093
4	0.529069	0.17015	0.156516	0.144266
5	0.784871	0.0498234	0.0977764	0.0675297
6	0.0411028	0.0449177	0.0283409	0.885639
7	0.265166	0.221656	0.156177	0.357002
8	0.197846	0.477775	0.174574	0.149805
9	0.0525399	0.0453784	0.826784	0.0752978
10	0.321315	0.159642	0.304521	0.214522
11	0.226547	0.197418	0.161205	0.41483
12	0.0590223	0.246559	0.0975548	0.596864
13	0.25	0.25	0.25	0.25


TF	Unknown
TF Name	Unknown
Gene	CM001000.3_11040355-11041414(-)_1
Motif	CM001000.3_11040355-11041414(-)_1|1|1x0
Family	C2H2 ZF
Species	Unknown
Pos	A	C	G	T
1	0.103357	0.0283486	0.848275	0.0200189
2	0.02934	0.837412	0.0235368	0.109711
3	0.933363	0.0186673	0.0214602	0.0265093
4	0.442513	0.231623	0.157902	0.167961
5	0.693663	0.126763	0.0982097	0.0813639
6	0.0639413	0.061413	0.0492587	0.825387
7	0.265166	0.221656	0.156177	0.357002
8	0.197846	0.477775	0.174574	0.149805
9	0.0525399	0.0453784	0.826784	0.0752978
10	0.321315	0.159642	0.304521	0.214522
11	0.226547	0.197418	0.161205	0.41483
12	0.0590223	0.246559	0.0975548	0.596864
13	0.25	0.25	0.25	0.25


TF	Unknown
TF Name	Unknown
Gene	CM001000.3_12149319-12151206(-)_1
Motif	CM001000.3_12149319-12151206(-)_1|1|1x0
Family	C2H2 ZF
Species	Unknown
Pos	A	C	G	T
1	0.055906	0.0410798	0.868043	0.0349711
2	0.79381	0.0576032	0.0738983	0.0746887
3	0.0562715	0.0224063	0.892779	0.0285431
4	0.367599	0.163005	0.259522	0.209874
5	0.0559745	0.823613	0.0758051	0.0446075
6	0.0811417	0.137548	0.140982	0.640329
7	0.5096	0.266817	0.144294	0.0792889
8	0.0434247	0.0686322	0.0342838	0.853659
9	0.90645	0.0248529	0.0335241	0.035173
10	0.5096	0.266817	0.144294	0.0792889
11	0.0434247	0.0686322	0.0342838	0.853659
12	0.90645	0.0248529	0.0335241	0.035173
13	0.48534	0.267382	0.166222	0.0810558
14	0.0441275	0.0680011	0.0383871	0.849484
15	0.915255	0.0238323	0.0289856	0.0319274
16	0.347319	0.146191	0.216	0.290489
17	0.0660472	0.764466	0.0707902	0.0986962
18	0.0412101	0.0427172	0.832287	0.0837858
19	0.579303	0.0915213	0.22404	0.105136
20	0.0653088	0.178722	0.0526582	0.703311
21	0.0255382	0.0217612	0.90884	0.0438608
22	0.0495316	0.0298051	0.899197	0.0214667
23	0.886385	0.0392832	0.0362471	0.0380849
24	0.807488	0.067805	0.046142	0.0785648
25	0.395171	0.122282	0.316157	0.166391
26	0.229164	0.318206	0.132742	0.319888
27	0.146935	0.317023	0.335009	0.201033
28	0.0339204	0.028912	0.916207	0.0209611
29	0.901894	0.0453632	0.0310758	0.0216666
30	0.660585	0.0569804	0.124757	0.157678
31	0.0370576	0.0251337	0.91942	0.0183884
32	0.0671647	0.13257	0.059403	0.740863
33	0.881367	0.0335493	0.0333322	0.0517514
34	0.454708	0.270956	0.143076	0.131261
35	0.429748	0.184305	0.249771	0.136176
36	0.0720831	0.0889632	0.104731	0.734222
37	0.275817	0.0804808	0.277998	0.365704
38	0.129399	0.303966	0.243402	0.323232
39	0.101667	0.0848797	0.173175	0.640278
40	0.25	0.25	0.25	0.25


TF	Unknown
TF Name	Unknown
Gene	CM001000.3_12226108-12228262(+)_1
Motif	CM001000.3_12226108-12228262(+)_1|1|1x0
Family	C2H2 ZF
Species	Unknown
Pos	A	C	G	T
1	0.437486	0.156117	0.311618	0.0947788
2	0.195268	0.142722	0.148159	0.513852
3	0.24069	0.328366	0.130545	0.300399
4	0.278119	0.134841	0.226161	0.360879
5	0.143956	0.176524	0.188882	0.490638
6	0.169053	0.103716	0.552947	0.174284
7	0.359075	0.187707	0.185603	0.267615
8	0.170872	0.357852	0.153794	0.317482
9	0.117903	0.510713	0.125348	0.246036
10	0.237354	0.150058	0.14682	0.465768
11	0.264172	0.0478475	0.601267	0.0867133
12	0.256436	0.237202	0.180154	0.326207
13	0.375318	0.321531	0.161604	0.141546
14	0.0744535	0.0338566	0.848986	0.042704
15	0.900533	0.0272787	0.0379717	0.0342169
16	0.0749877	0.0446032	0.83806	0.0423488
17	0.0354779	0.0183349	0.916745	0.0294425
18	0.922327	0.0187155	0.0227283	0.0362297
19	0.331541	0.10782	0.30573	0.25491
20	0.151778	0.577945	0.109368	0.160909
21	0.0405877	0.891244	0.0315927	0.0365758
22	0.164237	0.0854641	0.150103	0.600197
23	0.11947	0.0578331	0.735349	0.087348
24	0.0859396	0.0660834	0.0864592	0.761518
25	0.264694	0.101869	0.480999	0.152438
26	0.189957	0.170456	0.11273	0.526857
27	0.0405327	0.902793	0.0235234	0.033151
28	0.164237	0.0854641	0.150103	0.600197
29	0.11947	0.0578331	0.735349	0.087348
30	0.0859396	0.0660834	0.0864592	0.761518
31	0.146715	0.13886	0.145797	0.568629
32	0.102622	0.0667666	0.761313	0.0692983
33	0.153312	0.0806885	0.107953	0.658047
34	0.309351	0.127743	0.155995	0.406911
35	0.139301	0.0773122	0.703895	0.0794916
36	0.0918183	0.0748778	0.0946476	0.738656
37	0.144266	0.108006	0.619772	0.127956
38	0.216217	0.214938	0.212531	0.356314
39	0.244469	0.580004	0.0555335	0.119994
40	0.25	0.25	0.25	0.25


TF	Unknown
TF Name	Unknown
Gene	CM001000.3_12543956-12545678(-)_1
Motif	CM001000.3_12543956-12545678(-)_1|1|1x0
Family	C2H2 ZF
Species	Unknown
Pos	A	C	G	T
1	0.102089	0.136756	0.661913	0.0992417
2	0.0685721	0.196189	0.122224	0.613015
3	0.0391566	0.0295349	0.88105	0.0502581
4	0.479607	0.275908	0.0982297	0.146255
5	0.0557847	0.0414072	0.857498	0.0453104
6	0.893915	0.0309553	0.0363913	0.0387384
7	0.225027	0.0903565	0.382734	0.301882
8	0.104119	0.697408	0.0898989	0.108575
9	0.0623009	0.835341	0.0382356	0.0641221
10	0.109954	0.040078	0.804077	0.045891
11	0.242136	0.109051	0.174339	0.474474
12	0.325106	0.196977	0.142102	0.335815
13	0.109814	0.0661966	0.739248	0.084741
14	0.279882	0.286682	0.29511	0.138327
15	0.100505	0.704162	0.0778516	0.117481
16	0.374001	0.227123	0.110415	0.288461
17	0.0739544	0.0690478	0.734798	0.1222
18	0.040845	0.0319901	0.888768	0.0383972
19	0.470792	0.146417	0.243641	0.13915
20	0.465062	0.201771	0.169517	0.16365
21	0.125252	0.603534	0.180151	0.0910623
22	0.321102	0.205669	0.25599	0.217239
23	0.166509	0.0450321	0.741005	0.0474538
24	0.175284	0.519314	0.133626	0.171776
25	0.327926	0.216822	0.227686	0.227566
26	0.0480518	0.101604	0.0855003	0.764844
27	0.0186862	0.0259245	0.923301	0.0320881
28	0.501657	0.189079	0.223863	0.0854013
29	0.112499	0.0912388	0.063253	0.733009
30	0.0454811	0.877208	0.0289169	0.0483939
31	0.178157	0.195484	0.0590062	0.567354
32	0.846552	0.0416892	0.0757641	0.0359952
33	0.0186608	0.0264938	0.933042	0.0218031
34	0.327926	0.216822	0.227686	0.227566
35	0.0480518	0.101604	0.0855003	0.764844
36	0.0186862	0.0259245	0.923301	0.0320881
37	0.25	0.25	0.25	0.25


TF	Unknown
TF Name	Unknown
Gene	CM001000.3_12582268-12583849(+)_1
Motif	CM001000.3_12582268-12583849(+)_1|1|1x0
Family	C2H2 ZF
Species	Unknown
Pos	A	C	G	T
1	0.372053	0.345392	0.0743094	0.208246
2	0.0345903	0.0286812	0.905361	0.0313678
3	0.902879	0.0286151	0.0343664	0.03414
4	0.0623768	0.0399168	0.861688	0.0360184
5	0.0931254	0.0349557	0.821726	0.0501925
6	0.911619	0.0227267	0.0260051	0.039649
7	0.496297	0.19087	0.225195	0.0876378
8	0.115585	0.094148	0.0657659	0.724501
9	0.0479674	0.870274	0.0307844	0.0509741
10	0.502173	0.26498	0.159162	0.0736842
11	0.0366389	0.0582549	0.031553	0.873553
12	0.932803	0.0186561	0.0230136	0.0255272
13	0.335645	0.207585	0.171858	0.284912
14	0.442284	0.169975	0.248772	0.13897
15	0.118614	0.305688	0.34457	0.231127
16	0.25	0.25	0.25	0.25


TF	Unknown
TF Name	Unknown
Gene	CM001000.3_12623804-12625349(+)_1
Motif	CM001000.3_12623804-12625349(+)_1|1|1x0
Family	C2H2 ZF
Species	Unknown
Pos	A	C	G	T
1	0.485599	0.245892	0.186905	0.0816034
2	0.113537	0.29736	0.125307	0.463795
3	0.0309647	0.0228362	0.0226683	0.923531
4	0.304818	0.21811	0.258892	0.21818
5	0.0718126	0.191125	0.153067	0.583995
6	0.0622049	0.0715191	0.787826	0.0784498
7	0.0370576	0.0251337	0.91942	0.0183884
8	0.0671647	0.13257	0.059403	0.740863
9	0.881367	0.0335493	0.0333322	0.0517514
10	0.407534	0.175102	0.214487	0.202877
11	0.105358	0.0834448	0.706951	0.104247
12	0.111652	0.0634714	0.0733542	0.751522
13	0.48534	0.267382	0.166222	0.0810558
14	0.0441275	0.0680011	0.0383871	0.849484
15	0.915255	0.0238323	0.0289856	0.0319274
16	0.327835	0.175861	0.241999	0.254306
17	0.0882024	0.0665601	0.748575	0.0966629
18	0.113898	0.0794036	0.0824006	0.724298
19	0.25	0.25	0.25	0.25


TF	Unknown
TF Name	Unknown
Gene	CM001000.3_12623804-12625349(+)_1
Motif	CM001000.3_12623804-12625349(+)_1|2|1x0
Family	C2H2 ZF
Species	Unknown
Pos	A	C	G	T
1	0.0545259	0.0339753	0.881029	0.0304698
2	0.0838786	0.0296963	0.842854	0.0435713
3	0.926663	0.0185333	0.021378	0.0334252
4	0.25	0.25	0.25	0.25


TF	Unknown
TF Name	Unknown
Gene	CM001000.3_12640078-12641245(+)_1
Motif	CM001000.3_12640078-12641245(+)_1|1|1x0
Family	C2H2 ZF
Species	Unknown
Pos	A	C	G	T
1	0.410156	0.184368	0.291816	0.113661
2	0.06802	0.0928798	0.0578111	0.781289
3	0.0332265	0.0264023	0.909656	0.0307151
4	0.398963	0.40272	0.11541	0.082907
5	0.0527242	0.120679	0.0760959	0.750501
6	0.864592	0.0396828	0.0491224	0.0466032
7	0.0507934	0.0182532	0.912662	0.0182911
8	0.0652646	0.0717336	0.0231056	0.839896
9	0.0338144	0.910275	0.0201317	0.0357793
10	0.423925	0.333834	0.098627	0.143614
11	0.0674882	0.0278672	0.86387	0.0407746
12	0.920986	0.0264537	0.028644	0.0239167
13	0.467163	0.212324	0.0905623	0.229952
14	0.0848872	0.0582653	0.73553	0.121318
15	0.0682916	0.0337363	0.858739	0.0392329
16	0.357606	0.204655	0.153099	0.28464
17	0.0598283	0.0484523	0.818216	0.0735033
18	0.0499536	0.0246368	0.894588	0.0308215
19	0.467163	0.212324	0.0905623	0.229952
20	0.0848872	0.0582653	0.73553	0.121318
21	0.0682916	0.0337363	0.858739	0.0392329
22	0.25	0.25	0.25	0.25


TF	Unknown
TF Name	Unknown
Gene	CM001000.3_12704031-12705561(+)_1
Motif	CM001000.3_12704031-12705561(+)_1|1|1x0
Family	C2H2 ZF
Species	Unknown
Pos	A	C	G	T
1	0.229188	0.142547	0.203286	0.424979
2	0.25168	0.195109	0.197838	0.355373
3	0.179553	0.527782	0.111781	0.180884
4	0.100131	0.0857971	0.164717	0.649354
5	0.123737	0.162128	0.327661	0.386475
6	0.189879	0.204878	0.437255	0.167988
7	0.546747	0.246398	0.132704	0.0741508
8	0.802743	0.0478891	0.100794	0.0485736
9	0.0270262	0.0376262	0.0305666	0.904781
10	0.377311	0.1107	0.417717	0.0942721
11	0.0666772	0.403554	0.0561761	0.473593
12	0.912048	0.0300796	0.0264325	0.0314403
13	0.413378	0.202253	0.120044	0.264324
14	0.116452	0.0592635	0.724096	0.100189
15	0.0571798	0.0303137	0.880227	0.0322798
16	0.546747	0.246398	0.132704	0.0741508
17	0.802743	0.0478891	0.100794	0.0485736
18	0.0270262	0.0376262	0.0305666	0.904781
19	0.0348548	0.0210013	0.925631	0.0185126
20	0.0758527	0.135577	0.0593222	0.729248
21	0.0468203	0.031019	0.0324981	0.889663
22	0.586769	0.247059	0.0681768	0.0979953
23	0.205331	0.0407045	0.708606	0.0453586
24	0.935414	0.0191058	0.0233841	0.0220957
25	0.0650884	0.0586971	0.116699	0.759515
26	0.0315102	0.835713	0.0488885	0.0838879
27	0.0898674	0.386093	0.228394	0.295646
28	0.25	0.25	0.25	0.25


TF	Unknown
TF Name	Unknown
Gene	CM001000.3_12777197-12778649(-)_1
Motif	CM001000.3_12777197-12778649(-)_1|1|1x0
Family	C2H2 ZF
Species	Unknown
Pos	A	C	G	T
1	0.570095	0.268407	0.0859756	0.075523
2	0.781442	0.0678246	0.0869464	0.0637873
3	0.827638	0.0652209	0.0478137	0.059327
4	0.41288	0.201256	0.174287	0.211577
5	0.0756073	0.178193	0.385877	0.360323
6	0.0576638	0.0619106	0.74457	0.135856
7	0.137244	0.0924409	0.619644	0.150671
8	0.131338	0.0590698	0.662954	0.146638
9	0.115269	0.0209013	0.825855	0.0379746
10	0.0437986	0.0257285	0.912228	0.0182446
11	0.900585	0.034432	0.03165	0.0333327
12	0.825298	0.0616232	0.0411771	0.0719021
13	0.25	0.25	0.25	0.25


TF	Unknown
TF Name	Unknown
Gene	CM001000.3_12777197-12778649(-)_1
Motif	CM001000.3_12777197-12778649(-)_1|2|1x0
Family	C2H2 ZF
Species	Unknown
Pos	A	C	G	T
1	0.349783	0.346278	0.179885	0.124053
2	0.100142	0.0530498	0.730055	0.116753
3	0.793445	0.07116	0.0731608	0.062234
4	0.656092	0.148448	0.137219	0.0582416
5	0.085472	0.487663	0.0481541	0.378711
6	0.888719	0.0324759	0.0394723	0.0393323
7	0.62962	0.245523	0.059478	0.0653787
8	0.751889	0.0695036	0.103471	0.0751372
9	0.887047	0.042211	0.0336883	0.0370534
10	0.439209	0.186358	0.253012	0.121421
11	0.0545077	0.102616	0.276744	0.566133
12	0.623053	0.116022	0.059195	0.20173
13	0.0824987	0.103417	0.754451	0.0596333
14	0.18182	0.0982707	0.521505	0.198404
15	0.481236	0.205086	0.175311	0.138367
16	0.656092	0.148448	0.137219	0.0582416
17	0.085472	0.487663	0.0481541	0.378711
18	0.888719	0.0324759	0.0394723	0.0393323
19	0.604	0.260148	0.0728403	0.063012
20	0.825383	0.0536657	0.0708449	0.0501065
21	0.867975	0.0506579	0.0357996	0.0455671
[truncated: 786,537 more chars]
