# Supplementary material for: Transposable elements drive the evolution of metazoan zinc finger genes
Source: Genome Res. 2023 Aug;33(8):1325–39. doi: 10.1101/gr.277966.123 (PMC10547256; doi:10.1101/gr.277966.123)
Supplement: Supplement 3 [file Supplemental_Data_3.tar.gz › supplementary_data_3/Mus_musculus/results.PFM.logo.ps]

30.6 674.55 translate
0 29.125 translate
/Helvetica findfont
8.262 scalefont
setfont
newpath
0 0 moveto
(Gene:) true charpath
0 0 0 setrgbcolor
fill
42.1362 0 translate
/Helvetica-Bold findfont
8.262 scalefont
setfont
newpath
0 0 moveto
(CM000994.3_74608741-74611765(-)_1) true charpath
0 0 0 setrgbcolor
fill
-42.1362 0 translate
-30.6 -29.125 translate
306 0 translate
2.10375 0 translate
/Helvetica findfont
5.508 scalefont
setfont
newpath
0 0 moveto
(1) true charpath
0 0 0 setrgbcolor
fill
7.65 0 translate
newpath
0 0 moveto
(2) true charpath
0 0 0 setrgbcolor
fill
7.65 0 translate
newpath
0 0 moveto
(3) true charpath
0 0 0 setrgbcolor
fill
7.65 0 translate
newpath
0 0 moveto
(4) true charpath
0 0 0 setrgbcolor
fill
7.65 0 translate
newpath
0 0 moveto
(5) true charpath
0 0 0 setrgbcolor
fill
7.65 0 translate
newpath
0 0 moveto
(6) true charpath
0 0 0 setrgbcolor
fill
7.65 0 translate
newpath
0 0 moveto
(7) true charpath
0 0 0 setrgbcolor
fill
7.65 0 translate
-55.6537 0 translate
0 3.93429 translate
0 19.225 translate
/Helvetica findfont
5.508 scalefont
setfont
61.2 -1.57371 translate
newpath
0 0 moveto
(0) true charpath
0 0 0 setrgbcolor
fill
0 19.125 translate
newpath
0 0 moveto
(+0.57) true charpath
0 0 0 setrgbcolor
fill
0 -38.25 translate
newpath
0 0 moveto
(-3.22) true charpath
0 0 0 setrgbcolor
fill
-61.2 19.125 translate
0 1.57371 translate
/Helvetica-Bold findfont
11.016 scalefont
setfont
0 0.1 translate
1 0.609649 scale
newpath
0 0 moveto
(T) true charpath
0 0.5 0 setrgbcolor
fill
1 1.64029 scale
0 -0.1 translate
0 -0.1 translate
1 -0.0877083 scale
newpath
0 0 moveto
(C) true charpath
0.8 0.8 2.4 setrgbcolor
fill
1 -11.4014 scale
0 0.1 translate
7.65 0 translate
0 0.1 translate
1 0.12273 scale
newpath
0 0 moveto
(C) true charpath
0 0 8 setrgbcolor
fill
1 8.14798 scale
0 -0.1 translate
0 1.85257 translate
1 0.571765 scale
newpath
0 0 moveto
(T) true charpath
0 0.5 0 setrgbcolor
fill
1 1.74897 scale
0 -1.85257 translate
0 -0.1 translate
1 -0.123155 scale
newpath
0 0 moveto
(A) true charpath
2.4 0.8 0.8 setrgbcolor
fill
1 -8.11988 scale
0 0.1 translate
7.65 0 translate
0 -0.1 translate
1 -0.241369 scale
newpath
0 0 moveto
(C) true charpath
0.8 0.8 2.4 setrgbcolor
fill
1 -4.14304 scale
0 0.1 translate
0 0.1 translate
1 2.02817 scale
newpath
0 0 moveto
(G) true charpath
1 0.7 0 setrgbcolor
fill
1 0.493055 scale
0 -0.1 translate
0 -2.78609 translate
1 -0.340012 scale
newpath
0 0 moveto
(A) true charpath
2.4 0.8 0.8 setrgbcolor
fill
1 -2.94107 scale
0 2.78609 translate
0 -6.24835 translate
1 -0.415602 scale
newpath
0 0 moveto
(T) true charpath
0.8 0.9 0.8 setrgbcolor
fill
1 -2.40615 scale
0 6.24835 translate
7.65 0 translate
0 0.1 translate
1 1.01102 scale
newpath
0 0 moveto
(T) true charpath
0 0.5 0 setrgbcolor
fill
1 0.989102 scale
0 -0.1 translate
0 -0.1 translate
1 -0.205276 scale
newpath
0 0 moveto
(G) true charpath
1 0.94 0.8 setrgbcolor
fill
1 -4.87149 scale
0 0.1 translate
7.65 0 translate
0 -0.1 translate
1 -0.0478118 scale
newpath
0 0 moveto
(A) true charpath
2.4 0.8 0.8 setrgbcolor
fill
1 -20.9154 scale
0 0.1 translate
0 -1.26307 translate
1 -0.0624894 scale
newpath
0 0 moveto
(G) true charpath
1 0.94 0.8 setrgbcolor
fill
1 -16.0027 scale
0 1.26307 translate
0 0.1 translate
1 1.18199 scale
newpath
0 0 moveto
(T) true charpath
0 0.5 0 setrgbcolor
fill
1 0.84603 scale
0 -0.1 translate
7.65 0 translate
0 0.1 translate
1 2.33056 scale
newpath
0 0 moveto
(G) true charpath
1 0.7 0 setrgbcolor
fill
1 0.429082 scale
0 -0.1 translate
0 -0.1 translate
1 -0.663496 scale
newpath
0 0 moveto
(T) true charpath
0.8 0.9 0.8 setrgbcolor
fill
1 -1.50717 scale
0 0.1 translate
0 -6.10762 translate
1 -0.718377 scale
newpath
0 0 moveto
(C) true charpath
0.8 0.8 2.4 setrgbcolor
fill
1 -1.39203 scale
0 6.10762 translate
0 -12.5471 translate
1 -0.748682 scale
newpath
0 0 moveto
(A) true charpath
2.4 0.8 0.8 setrgbcolor
fill
1 -1.33568 scale
0 12.5471 translate
7.65 0 translate
7.65 0 translate
-53.55 -23.1593 translate
newpath
-3.825 -1.9125 moveto
61.2 0 rlineto
0 45.9 rlineto
-61.2 0 rlineto
0 -45.9 rlineto
closepath
0 0 0 setrgbcolor
stroke
-275.4 0 translate
0 18.1779 translate
/Helvetica findfont
5.61816 scalefont
setfont
newpath
0 0 moveto
(Motif Name:) true charpath
0 0 0 setrgbcolor
fill
70.227 0 translate
/Helvetica-Bold findfont
5.61816 scalefont
setfont
newpath
0 0 moveto
(CM000994.3_74608741-74611765(-)_1|1|1x0) true charpath
0 0 0 setrgbcolor
fill
-70.227 0 translate
0 -68.25 translate
0 29.125 translate
/Helvetica findfont
8.262 scalefont
setfont
newpath
0 0 moveto
(Gene:) true charpath
0 0 0 setrgbcolor
fill
42.1362 0 translate
/Helvetica-Bold findfont
8.262 scalefont
setfont
newpath
0 0 moveto
(CM000994.3_74608741-74611765(-)_1) true charpath
0 0 0 setrgbcolor
fill
-42.1362 0 translate
-30.6 -29.125 translate
306 0 translate
2.10375 0 translate
/Helvetica findfont
5.508 scalefont
setfont
newpath
0 0 moveto
(1) true charpath
0 0 0 setrgbcolor
fill
7.65 0 translate
newpath
0 0 moveto
(2) true charpath
0 0 0 setrgbcolor
fill
7.65 0 translate
newpath
0 0 moveto
(3) true charpath
0 0 0 setrgbcolor
fill
7.65 0 translate
newpath
0 0 moveto
(4) true charpath
0 0 0 setrgbcolor
fill
7.65 0 translate
newpath
0 0 moveto
(5) true charpath
0 0 0 setrgbcolor
fill
7.65 0 translate
newpath
0 0 moveto
(6) true charpath
0 0 0 setrgbcolor
fill
7.65 0 translate
newpath
0 0 moveto
(7) true charpath
0 0 0 setrgbcolor
fill
7.65 0 translate
-55.6537 0 translate
0 3.93429 translate
0 19.225 translate
/Helvetica findfont
5.508 scalefont
setfont
61.2 -1.57371 translate
newpath
0 0 moveto
(0) true charpath
0 0 0 setrgbcolor
fill
0 19.125 translate
newpath
0 0 moveto
(+0.57) true charpath
0 0 0 setrgbcolor
fill
0 -38.25 translate
newpath
0 0 moveto
(-3.09) true charpath
0 0 0 setrgbcolor
fill
-61.2 19.125 translate
0 1.57371 translate
/Helvetica-Bold findfont
11.016 scalefont
setfont
0 0.1 translate
1 1.06252 scale
newpath
0 0 moveto
(A) true charpath
8 0 0 setrgbcolor
fill
1 0.941155 scale
0 -0.1 translate
0 -0.1 translate
1 -0.220978 scale
newpath
0 0 moveto
(G) true charpath
1 0.94 0.8 setrgbcolor
fill
1 -4.52534 scale
0 0.1 translate
7.65 0 translate
0 0.1 translate
1 0.0779783 scale
newpath
0 0 moveto
(G) true charpath
1 0.7 0 setrgbcolor
fill
1 12.8241 scale
0 -0.1 translate
0 1.50044 translate
1 0.626146 scale
newpath
0 0 moveto
(C) true charpath
0 0 8 setrgbcolor
fill
1 1.59707 scale
0 -1.50044 translate
0 -0.1 translate
1 -0.185162 scale
newpath
0 0 moveto
(A) true charpath
2.4 0.8 0.8 setrgbcolor
fill
1 -5.40069 scale
0 0.1 translate
7.65 0 translate
0 0.1 translate
1 0.444517 scale
newpath
0 0 moveto
(A) true charpath
8 0 0 setrgbcolor
fill
1 2.24963 scale
0 -0.1 translate
0 4.38457 translate
1 0.477477 scale
newpath
0 0 moveto
(T) true charpath
0 0.5 0 setrgbcolor
fill
1 2.09434 scale
0 -4.38457 translate
0 -0.1 translate
1 -0.0218796 scale
newpath
0 0 moveto
(G) true charpath
1 0.94 0.8 setrgbcolor
fill
1 -45.7048 scale
0 0.1 translate
0 -1.05902 translate
1 -0.0784276 scale
newpath
0 0 moveto
(C) true charpath
0.8 0.8 2.4 setrgbcolor
fill
1 -12.7506 scale
0 1.05902 translate
7.65 0 translate
0 0.1 translate
1 0.0449043 scale
newpath
0 0 moveto
(G) true charpath
1 0.7 0 setrgbcolor
fill
1 22.2696 scale
0 -0.1 translate
0 1.24019 translate
1 0.71469 scale
newpath
0 0 moveto
(A) true charpath
8 0 0 setrgbcolor
fill
1 1.39921 scale
0 -1.24019 translate
0 -0.1 translate
1 -0.155193 scale
newpath
0 0 moveto
(T) true charpath
0.8 0.9 0.8 setrgbcolor
fill
1 -6.44358 scale
0 0.1 translate
7.65 0 translate
0 -0.1 translate
1 -0.262808 scale
newpath
0 0 moveto
(G) true charpath
1 0.94 0.8 setrgbcolor
fill
1 -3.80506 scale
0 0.1 translate
0 0.1 translate
1 2.01596 scale
newpath
0 0 moveto
(T) true charpath
0 0.5 0 setrgbcolor
fill
1 0.496041 scale
0 -0.1 translate
0 -2.95478 translate
1 -0.294076 scale
newpath
0 0 moveto
(C) true charpath
0.8 0.8 2.4 setrgbcolor
fill
1 -3.40048 scale
0 2.95478 translate
0 -6.05559 translate
1 -0.439657 scale
newpath
0 0 moveto
(A) true charpath
2.4 0.8 0.8 setrgbcolor
fill
1 -2.2745 scale
0 6.05559 translate
7.65 0 translate
0 0.1 translate
1 2.33056 scale
newpath
0 0 moveto
(T) true charpath
0 0.5 0 setrgbcolor
fill
1 0.429082 scale
0 -0.1 translate
0 -0.1 translate
1 -0.609467 scale
newpath
0 0 moveto
(G) true charpath
1 0.94 0.8 setrgbcolor
fill
1 -1.64078 scale
0 0.1 translate
0 -5.68249 translate
1 -0.735619 scale
newpath
0 0 moveto
(C) true charpath
0.8 0.8 2.4 setrgbcolor
fill
1 -1.3594 scale
0 5.68249 translate
0 -12.2576 translate
1 -0.78547 scale
newpath
0 0 moveto
(A) true charpath
2.4 0.8 0.8 setrgbcolor
fill
1 -1.27312 scale
0 12.2576 translate
7.65 0 translate
7.65 0 translate
-53.55 -23.1593 translate
newpath
-3.825 -1.9125 moveto
61.2 0 rlineto
0 45.9 rlineto
-61.2 0 rlineto
0 -45.9 rlineto
closepath
0 0 0 setrgbcolor
stroke
-275.4 0 translate
0 18.1779 translate
/Helvetica findfont
5.61816 scalefont
setfont
newpath
0 0 moveto
(Motif Name:) true charpath
0 0 0 setrgbcolor
fill
70.227 0 translate
/Helvetica-Bold findfont
5.61816 scalefont
setfont
newpath
0 0 moveto
(CM000994.3_74608741-74611765(-)_1|2|1x0) true charpath
0 0 0 setrgbcolor
fill
-70.227 0 translate
0 -68.25 translate
0 29.125 translate
/Helvetica findfont
8.262 scalefont
setfont
newpath
0 0 moveto
(Gene:) true charpath
0 0 0 setrgbcolor
fill
42.1362 0 translate
/Helvetica-Bold findfont
8.262 scalefont
setfont
newpath
0 0 moveto
(CM000994.3_74608741-74611765(-)_1) true charpath
0 0 0 setrgbcolor
fill
-42.1362 0 translate
-30.6 -29.125 translate
306 0 translate
2.10375 0 translate
/Helvetica findfont
5.508 scalefont
setfont
newpath
0 0 moveto
(1) true charpath
0 0 0 setrgbcolor
fill
7.65 0 translate
newpath
0 0 moveto
(2) true charpath
0 0 0 setrgbcolor
fill
7.65 0 translate
newpath
0 0 moveto
(3) true charpath
0 0 0 setrgbcolor
fill
7.65 0 translate
newpath
0 0 moveto
(4) true charpath
0 0 0 setrgbcolor
fill
7.65 0 translate
newpath
0 0 moveto
(5) true charpath
0 0 0 setrgbcolor
fill
7.65 0 translate
newpath
0 0 moveto
(6) true charpath
0 0 0 setrgbcolor
fill
7.65 0 translate
newpath
0 0 moveto
(7) true charpath
0 0 0 setrgbcolor
fill
7.65 0 translate
-55.6537 0 translate
0 3.93429 translate
0 19.225 translate
/Helvetica findfont
5.508 scalefont
setfont
61.2 -1.57371 translate
newpath
0 0 moveto
(0) true charpath
0 0 0 setrgbcolor
fill
0 19.125 translate
newpath
0 0 moveto
(+0.57) true charpath
0 0 0 setrgbcolor
fill
0 -38.25 translate
newpath
0 0 moveto
(-2.97) true charpath
0 0 0 setrgbcolor
fill
-61.2 19.125 translate
0 1.57371 translate
/Helvetica-Bold findfont
11.016 scalefont
setfont
0 -0.1 translate
1 -0.0780004 scale
newpath
0 0 moveto
(C) true charpath
0.8 0.8 2.4 setrgbcolor
fill
1 -12.8204 scale
0 0.1 translate
0 -1.50061 translate
1 -0.0792568 scale
newpath
0 0 moveto
(G) true charpath
1 0.94 0.8 setrgbcolor
fill
1 -12.6172 scale
0 1.50061 translate
0 -2.9111 translate
1 -0.16281 scale
newpath
0 0 moveto
(T) true charpath
0.8 0.9 0.8 setrgbcolor
fill
1 -6.14211 scale
0 2.9111 translate
0 0.1 translate
1 1.46295 scale
newpath
0 0 moveto
(A) true charpath
8 0 0 setrgbcolor
fill
1 0.683549 scale
0 -0.1 translate
7.65 0 translate
0 -0.1 translate
1 -0.03787 scale
newpath
0 0 moveto
(A) true charpath
2.4 0.8 0.8 setrgbcolor
fill
1 -26.4061 scale
0 0.1 translate
0 -1.18484 translate
1 -0.160162 scale
newpath
0 0 moveto
(C) true charpath
0.8 0.8 2.4 setrgbcolor
fill
1 -6.24366 scale
0 1.18484 translate
0 -3.23195 translate
1 -0.212756 scale
newpath
0 0 moveto
(G) true charpath
1 0.94 0.8 setrgbcolor
fill
1 -4.70022 scale
0 3.23195 translate
0 0.1 translate
1 1.55192 scale
newpath
0 0 moveto
(T) true charpath
0 0.5 0 setrgbcolor
fill
1 0.644364 scale
0 -0.1 translate
7.65 0 translate
0 -0.1 translate
1 -0.0648088 scale
newpath
0 0 moveto
(G) true charpath
1 0.94 0.8 setrgbcolor
fill
1 -15.43 scale
0 0.1 translate
0 0.1 translate
1 1.42695 scale
newpath
0 0 moveto
(A) true charpath
8 0 0 setrgbcolor
fill
1 0.700794 scale
0 -0.1 translate
0 -1.39681 translate
1 -0.384224 scale
newpath
0 0 moveto
(T) true charpath
0.8 0.9 0.8 setrgbcolor
fill
1 -2.60265 scale
0 1.39681 translate
7.65 0 translate
0 0.1 translate
1 0.0406745 scale
newpath
0 0 moveto
(G) true charpath
1 0.7 0 setrgbcolor
fill
1 24.5854 scale
0 -0.1 translate
0 1.20691 translate
1 0.285781 scale
newpath
0 0 moveto
(A) true charpath
8 0 0 setrgbcolor
fill
1 3.49919 scale
0 -1.20691 translate
7.65 0 translate
0 -0.1 translate
1 -0.0761439 scale
newpath
0 0 moveto
(G) true charpath
1 0.94 0.8 setrgbcolor
fill
1 -13.133 scale
0 0.1 translate
0 -1.486 translate
1 -0.128909 scale
newpath
0 0 moveto
(A) true charpath
2.4 0.8 0.8 setrgbcolor
fill
1 -7.75738 scale
0 1.486 translate
0 0.1 translate
1 1.68431 scale
newpath
0 0 moveto
(T) true charpath
0 0.5 0 setrgbcolor
fill
1 0.593713 scale
0 -0.1 translate
0 -3.28719 translate
1 -0.377106 scale
newpath
0 0 moveto
(C) true charpath
0.8 0.8 2.4 setrgbcolor
fill
1 -2.65177 scale
0 3.28719 translate
7.65 0 translate
0 0.1 translate
1 2.33056 scale
newpath
0 0 moveto
(G) true charpath
1 0.7 0 setrgbcolor
fill
1 0.429082 scale
0 -0.1 translate
0 -0.1 translate
1 -0.617951 scale
newpath
0 0 moveto
(C) true charpath
0.8 0.8 2.4 setrgbcolor
fill
1 -1.61825 scale
0 0.1 translate
0 -5.74925 translate
1 -0.688139 scale
newpath
0 0 moveto
(T) true charpath
0.8 0.9 0.8 setrgbcolor
fill
1 -1.4532 scale
0 5.74925 translate
0 -11.9508 translate
1 -0.824466 scale
newpath
0 0 moveto
(A) true charpath
2.4 0.8 0.8 setrgbcolor
fill
1 -1.21291 scale
0 11.9508 translate
7.65 0 translate
7.65 0 translate
-53.55 -23.1593 translate
newpath
-3.825 -1.9125 moveto
61.2 0 rlineto
0 45.9 rlineto
-61.2 0 rlineto
0 -45.9 rlineto
closepath
0 0 0 setrgbcolor
stroke
-275.4 0 translate
0 18.1779 translate
/Helvetica findfont
5.61816 scalefont
setfont
newpath
0 0 moveto
(Motif Name:) true charpath
0 0 0 setrgbcolor
fill
70.227 0 translate
/Helvetica-Bold findfont
5.61816 scalefont
setfont
newpath
0 0 moveto
(CM000994.3_74608741-74611765(-)_1|3|1x0) true charpath
0 0 0 setrgbcolor
fill
-70.227 0 translate
0 -68.25 translate
0 29.125 translate
/Helvetica findfont
8.262 scalefont
setfont
newpath
0 0 moveto
(Gene:) true charpath
0 0 0 setrgbcolor
fill
42.1362 0 translate
/Helvetica-Bold findfont
8.262 scalefont
setfont
newpath
0 0 moveto
(CM000994.3_74608741-74611765(-)_1) true charpath
0 0 0 setrgbcolor
fill
-42.1362 0 translate
-30.6 -29.125 translate
306 0 translate
2.10375 0 translate
/Helvetica findfont
5.508 scalefont
setfont
newpath
0 0 moveto
(1) true charpath
0 0 0 setrgbcolor
fill
7.65 0 translate
newpath
0 0 moveto
(2) true charpath
0 0 0 setrgbcolor
fill
7.65 0 translate
newpath
0 0 moveto
(3) true charpath
0 0 0 setrgbcolor
fill
7.65 0 translate
newpath
0 0 moveto
(4) true charpath
0 0 0 setrgbcolor
fill
7.65 0 translate
-32.7037 0 translate
0 3.93429 translate
0 19.225 translate
/Helvetica findfont
5.508 scalefont
setfont
38.25 -1.57371 translate
newpath
0 0 moveto
(0) true charpath
0 0 0 setrgbcolor
fill
0 19.125 translate
newpath
0 0 moveto
(+0.57) true charpath
0 0 0 setrgbcolor
fill
0 -38.25 translate
newpath
0 0 moveto
(-3.23) true charpath
0 0 0 setrgbcolor
fill
-38.25 19.125 translate
0 1.57371 translate
/Helvetica-Bold findfont
11.016 scalefont
setfont
0 0.1 translate
1 0.726371 scale
newpath
0 0 moveto
(A) true charpath
8 0 0 setrgbcolor
fill
1 1.37671 scale
0 -0.1 translate
0 -0.1 translate
1 -0.147681 scale
newpath
0 0 moveto
(G) true charpath
1 0.94 0.8 setrgbcolor
fill
1 -6.77135 scale
0 0.1 translate
7.65 0 translate
0 -0.1 translate
1 -0.12491 scale
newpath
0 0 moveto
(C) true charpath
0.8 0.8 2.4 setrgbcolor
fill
1 -8.00579 scale
0 0.1 translate
0 -1.86972 translate
1 -0.199328 scale
newpath
0 0 moveto
(G) true charpath
1 0.94 0.8 setrgbcolor
fill
1 -5.01685 scale
0 1.86972 translate
0 0.1 translate
1 1.8448 scale
newpath
0 0 moveto
(T) true charpath
0 0.5 0 setrgbcolor
fill
1 0.542066 scale
0 -0.1 translate
0 -4.225 translate
1 -0.394065 scale
newpath
0 0 moveto
(A) true charpath
2.4 0.8 0.8 setrgbcolor
fill
1 -2.53765 scale
0 4.225 translate
7.65 0 translate
0 0.1 translate
1 2.33056 scale
newpath
0 0 moveto
(G) true charpath
1 0.7 0 setrgbcolor
fill
1 0.429082 scale
0 -0.1 translate
0 -0.1 translate
1 -0.670775 scale
newpath
0 0 moveto
(A) true charpath
2.4 0.8 0.8 setrgbcolor
fill
1 -1.49081 scale
0 0.1 translate
0 -6.1649 translate
1 -0.716136 scale
newpath
0 0 moveto
(T) true charpath
0.8 0.9 0.8 setrgbcolor
fill
1 -1.39638 scale
0 6.1649 translate
0 -12.5867 translate
1 -0.743644 scale
newpath
0 0 moveto
(C) true charpath
0.8 0.8 2.4 setrgbcolor
fill
1 -1.34473 scale
0 12.5867 translate
7.65 0 translate
7.65 0 translate
-30.6 -23.1593 translate
newpath
-3.825 -1.9125 moveto
38.25 0 rlineto
0 45.9 rlineto
-38.25 0 rlineto
0 -45.9 rlineto
closepath
0 0 0 setrgbcolor
stroke
-275.4 0 translate
0 18.1779 translate
/Helvetica findfont
5.61816 scalefont
setfont
newpath
0 0 moveto
(Motif Name:) true charpath
0 0 0 setrgbcolor
fill
70.227 0 translate
/Helvetica-Bold findfont
5.61816 scalefont
setfont
newpath
0 0 moveto
(CM000994.3_74608741-74611765(-)_1|4|1x0) true charpath
0 0 0 setrgbcolor
fill
-70.227 0 translate
0 -68.25 translate
0 29.125 translate
/Helvetica findfont
8.262 scalefont
setfont
newpath
0 0 moveto
(Gene:) true charpath
0 0 0 setrgbcolor
fill
42.1362 0 translate
/Helvetica-Bold findfont
8.262 scalefont
setfont
newpath
0 0 moveto
(CM000994.3_74608741-74611765(-)_1) true charpath
0 0 0 setrgbcolor
fill
-42.1362 0 translate
-30.6 -29.125 translate
306 0 translate
2.10375 0 translate
/Helvetica findfont
5.508 scalefont
setfont
newpath
0 0 moveto
(1) true charpath
0 0 0 setrgbcolor
fill
7.65 0 translate
newpath
0 0 moveto
(2) true charpath
0 0 0 setrgbcolor
fill
7.65 0 translate
newpath
0 0 moveto
(3) true charpath
0 0 0 setrgbcolor
fill
7.65 0 translate
newpath
0 0 moveto
(4) true charpath
0 0 0 setrgbcolor
fill
7.65 0 translate
newpath
0 0 moveto
(5) true charpath
0 0 0 setrgbcolor
fill
7.65 0 translate
newpath
0 0 moveto
(6) true charpath
0 0 0 setrgbcolor
fill
7.65 0 translate
newpath
0 0 moveto
(7) true charpath
0 0 0 setrgbcolor
fill
7.65 0 translate
-55.6537 0 translate
0 3.93429 translate
0 19.225 translate
/Helvetica findfont
5.508 scalefont
setfont
61.2 -1.57371 translate
newpath
0 0 moveto
(0) true charpath
0 0 0 setrgbcolor
fill
0 19.125 translate
newpath
0 0 moveto
(+0.54) true charpath
0 0 0 setrgbcolor
fill
0 -38.25 translate
newpath
0 0 moveto
(-2.23) true charpath
0 0 0 setrgbcolor
fill
-61.2 19.125 translate
0 1.57371 translate
/Helvetica-Bold findfont
11.016 scalefont
setfont
0 0.1 translate
1 0.188311 scale
newpath
0 0 moveto
(A) true charpath
8 0 0 setrgbcolor
fill
1 5.31036 scale
0 -0.1 translate
0 -0.1 translate
1 -0.0525296 scale
newpath
0 0 moveto
(T) true charpath
0.8 0.9 0.8 setrgbcolor
fill
1 -19.0369 scale
0 0.1 translate
0 2.3686 translate
1 0.923309 scale
newpath
0 0 moveto
(G) true charpath
1 0.7 0 setrgbcolor
fill
1 1.08306 scale
0 -2.3686 translate
0 -1.30019 translate
1 -0.296744 scale
newpath
0 0 moveto
(C) true charpath
0.8 0.8 2.4 setrgbcolor
fill
1 -3.36991 scale
0 1.30019 translate
7.65 0 translate
0 0.1 translate
1 2.33056 scale
newpath
0 0 moveto
(T) true charpath
0 0.5 0 setrgbcolor
fill
1 0.429082 scale
0 -0.1 translate
0 -0.1 translate
1 -0.617243 scale
newpath
0 0 moveto
(G) true charpath
1 0.94 0.8 setrgbcolor
fill
1 -1.62011 scale
0 0.1 translate
0 -5.74368 translate
1 -0.679301 scale
newpath
0 0 moveto
(C) true charpath
0.8 0.8 2.4 setrgbcolor
fill
1 -1.4721 scale
0 5.74368 translate
0 -11.8757 translate
1 -0.834012 scale
newpath
0 0 moveto
(A) true charpath
2.4 0.8 0.8 setrgbcolor
fill
1 -1.19902 scale
0 11.8757 translate
7.65 0 translate
0 0.1 translate
1 0.52265 scale
newpath
0 0 moveto
(G) true charpath
1 0.7 0 setrgbcolor
fill
1 1.91333 scale
0 -0.1 translate
0 4.99937 translate
1 1.15293 scale
newpath
0 0 moveto
(T) true charpath
0 0.5 0 setrgbcolor
fill
1 0.867354 scale
0 -4.99937 translate
0 -0.1 translate
1 -0.244068 scale
newpath
0 0 moveto
(A) true charpath
2.4 0.8 0.8 setrgbcolor
fill
1 -4.09721 scale
0 0.1 translate
0 -2.80733 translate
1 -0.556696 scale
newpath
0 0 moveto
(C) true charpath
0.8 0.8 2.4 setrgbcolor
fill
1 -1.79631 scale
0 2.80733 translate
7.65 0 translate
0 0.1 translate
1 0.86919 scale
newpath
0 0 moveto
(A) true charpath
8 0 0 setrgbcolor
fill
1 1.1505 scale
0 -0.1 translate
0 7.72614 translate
1 0.952778 scale
newpath
0 0 moveto
(C) true charpath
0 0 8 setrgbcolor
fill
1 1.04956 scale
0 -7.72614 translate
0 -0.1 translate
1 -0.336668 scale
newpath
0 0 moveto
(T) true charpath
0.8 0.9 0.8 setrgbcolor
fill
1 -2.97029 scale
0 0.1 translate
0 -3.53595 translate
1 -0.548642 scale
newpath
0 0 moveto
(G) true charpath
1 0.94 0.8 setrgbcolor
fill
1 -1.82268 scale
0 3.53595 translate
7.65 0 translate
0 0.1 translate
1 0.588397 scale
newpath
0 0 moveto
(C) true charpath
0 0 8 setrgbcolor
fill
1 1.69953 scale
0 -0.1 translate
0 5.5167 translate
1 1.22519 scale
newpath
0 0 moveto
(T) true charpath
0 0.5 0 setrgbcolor
fill
1 0.816197 scale
0 -5.5167 translate
0 -0.1 translate
1 -0.306965 scale
newpath
0 0 moveto
(A) true charpath
2.4 0.8 0.8 setrgbcolor
fill
1 -3.2577 scale
0 0.1 translate
0 -3.30224 translate
1 -0.680477 scale
newpath
0 0 moveto
(G) true charpath
1 0.94 0.8 setrgbcolor
fill
1 -1.46956 scale
0 3.30224 translate
7.65 0 translate
0 -0.1 translate
1 -0.0943281 scale
newpath
0 0 moveto
(C) true charpath
0.8 0.8 2.4 setrgbcolor
fill
1 -10.6013 scale
0 0.1 translate
0 0.1 translate
1 2.12145 scale
newpath
0 0 moveto
(A) true charpath
8 0 0 setrgbcolor
fill
1 0.471375 scale
0 -0.1 translate
0 -1.62908 translate
1 -0.726066 scale
newpath
0 0 moveto
(G) true charpath
1 0.94 0.8 setrgbcolor
fill
1 -1.37729 scale
0 1.62908 translate
0 -8.12904 translate
1 -1.21614 scale
newpath
0 0 moveto
(T) true charpath
0.8 0.9 0.8 setrgbcolor
fill
1 -0.822275 scale
0 8.12904 translate
7.65 0 translate
7.65 0 translate
-53.55 -23.1593 translate
newpath
-3.825 -1.9125 moveto
61.2 0 rlineto
0 45.9 rlineto
-61.2 0 rlineto
0 -45.9 rlineto
closepath
0 0 0 setrgbcolor
stroke
-275.4 0 translate
0 18.1779 translate
/Helvetica findfont
5.61816 scalefont
setfont
newpath
0 0 moveto
(Motif Name:) true charpath
0 0 0 setrgbcolor
fill
70.227 0 translate
/Helvetica-Bold findfont
5.61816 scalefont
setfont
newpath
0 0 moveto
(CM000994.3_74608741-74611765(-)_1|5|1x0) true charpath
0 0 0 setrgbcolor
fill
-70.227 0 translate
0 -68.25 translate
0 29.125 translate
/Helvetica findfont
8.262 scalefont
setfont
newpath
0 0 moveto
(Gene:) true charpath
0 0 0 setrgbcolor
fill
42.1362 0 translate
/Helvetica-Bold findfont
8.262 scalefont
setfont
newpath
0 0 moveto
(CM000994.3_74608741-74611765(-)_1) true charpath
0 0 0 setrgbcolor
fill
-42.1362 0 translate
-30.6 -29.125 translate
306 0 translate
2.10375 0 translate
/Helvetica findfont
5.508 scalefont
setfont
newpath
0 0 moveto
(1) true charpath
0 0 0 setrgbcolor
fill
7.65 0 translate
newpath
0 0 moveto
(2) true charpath
0 0 0 setrgbcolor
fill
7.65 0 translate
newpath
0 0 moveto
(3) true charpath
0 0 0 setrgbcolor
fill
7.65 0 translate
newpath
0 0 moveto
(4) true charpath
0 0 0 setrgbcolor
fill
7.65 0 translate
newpath
0 0 moveto
(5) true charpath
0 0 0 setrgbcolor
fill
7.65 0 translate
newpath
0 0 moveto
(6) true charpath
0 0 0 setrgbcolor
fill
7.65 0 translate
newpath
0 0 moveto
(7) true charpath
0 0 0 setrgbcolor
fill
7.65 0 translate
newpath
0 0 moveto
(8) true charpath
0 0 0 setrgbcolor
fill
7.65 0 translate
newpath
0 0 moveto
(9) true charpath
0 0 0 setrgbcolor
fill
7.65 0 translate
newpath
0 0 moveto
(0) true charpath
0 0 0 setrgbcolor
fill
7.65 0 translate
newpath
0 0 moveto
(1) true charpath
0 0 0 setrgbcolor
fill
7.65 0 translate
newpath
0 0 moveto
(2) true charpath
0 0 0 setrgbcolor
fill
7.65 0 translate
newpath
0 0 moveto
(3) true charpath
0 0 0 setrgbcolor
fill
7.65 0 translate
newpath
0 0 moveto
(4) true charpath
0 0 0 setrgbcolor
fill
7.65 0 translate
newpath
0 0 moveto
(5) true charpath
0 0 0 setrgbcolor
fill
7.65 0 translate
newpath
0 0 moveto
(6) true charpath
0 0 0 setrgbcolor
fill
7.65 0 translate
-124.504 0 translate
0 3.93429 translate
0 19.225 translate
/Helvetica findfont
5.508 scalefont
setfont
130.05 -1.57371 translate
newpath
0 0 moveto
(0) true charpath
0 0 0 setrgbcolor
fill
0 19.125 translate
newpath
0 0 moveto
(+0.57) true charpath
0 0 0 setrgbcolor
fill
0 -38.25 translate
newpath
0 0 moveto
(-3.05) true charpath
0 0 0 setrgbcolor
fill
-130.05 19.125 translate
0 1.57371 translate
/Helvetica-Bold findfont
11.016 scalefont
setfont
0 -0.1 translate
1 -0.0284734 scale
newpath
0 0 moveto
(G) true charpath
1 0.94 0.8 setrgbcolor
fill
1 -35.1205 scale
0 0.1 translate
0 0.1 translate
1 0.996933 scale
newpath
0 0 moveto
(A) true charpath
8 0 0 setrgbcolor
fill
1 1.00308 scale
0 -0.1 translate
0 -1.1109 translate
1 -0.135251 scale
newpath
0 0 moveto
(T) true charpath
0.8 0.9 0.8 setrgbcolor
fill
1 -7.39368 scale
0 1.1109 translate
7.65 0 translate
0 -0.1 translate
1 -0.176729 scale
newpath
0 0 moveto
(A) true charpath
2.4 0.8 0.8 setrgbcolor
fill
1 -5.65839 scale
0 0.1 translate
0 0.1 translate
1 1.9414 scale
newpath
0 0 moveto
(T) true charpath
0 0.5 0 setrgbcolor
fill
1 0.515093 scale
0 -0.1 translate
0 -2.27746 translate
1 -0.283159 scale
newpath
0 0 moveto
(G) true charpath
1 0.94 0.8 setrgbcolor
fill
1 -3.53158 scale
0 2.27746 translate
0 -5.29237 translate
1 -0.41777 scale
newpath
0 0 moveto
(C) true charpath
0.8 0.8 2.4 setrgbcolor
fill
1 -2.39366 scale
0 5.29237 translate
7.65 0 translate
0 0.1 translate
1 0.783935 scale
newpath
0 0 moveto
(A) true charpath
8 0 0 setrgbcolor
fill
1 1.27562 scale
0 -0.1 translate
0 -0.1 translate
1 -0.128756 scale
newpath
0 0 moveto
(C) true charpath
0.8 0.8 2.4 setrgbcolor
fill
1 -7.76662 scale
0 0.1 translate
7.65 0 translate
0 0.1 translate
1 2.25424 scale
newpath
0 0 moveto
(G) true charpath
1 0.7 0 setrgbcolor
fill
1 0.443608 scale
0 -0.1 translate
0 -0.1 translate
1 -0.466413 scale
newpath
0 0 moveto
(A) true charpath
2.4 0.8 0.8 setrgbcolor
fill
1 -2.14402 scale
0 0.1 translate
0 -4.55686 translate
1 -0.480026 scale
newpath
0 0 moveto
(C) true charpath
0.8 0.8 2.4 setrgbcolor
fill
1 -2.08322 scale
0 4.55686 translate
0 -9.12083 translate
1 -0.800114 scale
newpath
0 0 moveto
(T) true charpath
0.8 0.9 0.8 setrgbcolor
fill
1 -1.24982 scale
0 9.12083 translate
7.65 0 translate
0 -0.1 translate
1 -0.133102 scale
newpath
0 0 moveto
(G) true charpath
1 0.94 0.8 setrgbcolor
fill
1 -7.51303 scale
0 0.1 translate
0 0.1 translate
1 1.99915 scale
newpath
0 0 moveto
(C) true charpath
0 0 8 setrgbcolor
fill
1 0.500213 scale
0 -0.1 translate
0 -1.93418 translate
1 -0.347571 scale
newpath
0 0 moveto
(A) true charpath
2.4 0.8 0.8 setrgbcolor
fill
1 -2.87711 scale
0 1.93418 translate
0 -5.45592 translate
1 -0.618433 scale
newpath
0 0 moveto
(T) true charpath
0.8 0.9 0.8 setrgbcolor
fill
1 -1.61699 scale
0 5.45592 translate
7.65 0 translate
0 0.1 translate
1 2.33056 scale
newpath
0 0 moveto
(T) true charpath
0 0.5 0 setrgbcolor
fill
1 0.429082 scale
0 -0.1 translate
0 -0.1 translate
1 -0.540414 scale
newpath
0 0 moveto
(G) true charpath
1 0.94 0.8 setrgbcolor
fill
1 -1.85043 scale
0 0.1 translate
0 -5.13914 translate
1 -0.78926 scale
newpath
0 0 moveto
(C) true charpath
0.8 0.8 2.4 setrgbcolor
fill
1 -1.26701 scale
0 5.13914 translate
0 -12.1363 translate
1 -0.800882 scale
newpath
0 0 moveto
(A) true charpath
2.4 0.8 0.8 setrgbcolor
fill
1 -1.24862 scale
0 12.1363 translate
7.65 0 translate
0 -0.1 translate
1 -0.0937032 scale
newpath
0 0 moveto
(C) true charpath
0.8 0.8 2.4 setrgbcolor
fill
1 -10.672 scale
0 0.1 translate
0 0.1 translate
1 1.3932 scale
newpath
0 0 moveto
(G) true charpath
1 0.7 0 setrgbcolor
fill
1 0.717773 scale
0 -0.1 translate
0 -1.62417 translate
1 -0.201972 scale
newpath
0 0 moveto
(A) true charpath
2.4 0.8 0.8 setrgbcolor
fill
1 -4.95117 scale
0 1.62417 translate
7.65 0 translate
0 0.1 translate
1 0.668374 scale
newpath
0 0 moveto
(T) true charpath
0 0.5 0 setrgbcolor
fill
1 1.49617 scale
0 -0.1 translate
0 6.14601 translate
1 1.42907 scale
newpath
0 0 moveto
(G) true charpath
1 0.7 0 setrgbcolor
fill
1 0.699757 scale
0 -6.14601 translate
0 -0.1 translate
1 -0.642423 scale
newpath
0 0 moveto
(A) true charpath
2.4 0.8 0.8 setrgbcolor
fill
1 -1.55661 scale
0 0.1 translate
0 -5.94181 translate
1 -0.707027 scale
newpath
0 0 moveto
(C) true charpath
0.8 0.8 2.4 setrgbcolor
fill
1 -1.41437 scale
0 5.94181 translate
7.65 0 translate
0 0.1 translate
1 0.499588 scale
newpath
0 0 moveto
(C) true charpath
0 0 8 setrgbcolor
fill
1 2.00165 scale
0 -0.1 translate
0 -0.1 translate
1 -0.062234 scale
newpath
0 0 moveto
(G) true charpath
1 0.94 0.8 setrgbcolor
fill
1 -16.0684 scale
0 0.1 translate
0 4.8179 translate
1 0.827051 scale
newpath
0 0 moveto
(T) true charpath
0 0.5 0 setrgbcolor
fill
1 1.20912 scale
0 -4.8179 translate
0 -1.37655 translate
1 -0.265505 scale
newpath
0 0 moveto
(A) true charpath
2.4 0.8 0.8 setrgbcolor
fill
1 -3.7664 scale
0 1.37655 translate
7.65 0 translate
0 0.1 translate
1 0.0841098 scale
newpath
0 0 moveto
(C) true charpath
0 0 8 setrgbcolor
fill
1 11.8892 scale
0 -0.1 translate
0 1.54868 translate
1 0.246415 scale
newpath
0 0 moveto
(T) true charpath
0 0.5 0 setrgbcolor
fill
1 4.05819 scale
0 -1.54868 translate
7.65 0 translate
0 0.1 translate
1 0.647971 scale
newpath
0 0 moveto
(G) true charpath
1 0.7 0 setrgbcolor
fill
1 1.54328 scale
0 -0.1 translate
0 5.98546 translate
1 1.06464 scale
newpath
0 0 moveto
(T) true charpath
0 0.5 0 setrgbcolor
fill
1 0.93928 scale
0 -5.98546 translate
0 -0.1 translate
1 -0.162732 scale
newpath
0 0 moveto
(A) true charpath
2.4 0.8 0.8 setrgbcolor
fill
1 -6.14508 scale
0 0.1 translate
0 -2.16732 translate
1 -0.519692 scale
newpath
0 0 moveto
(C) true charpath
0.8 0.8 2.4 setrgbcolor
fill
1 -1.92422 scale
0 2.16732 translate
7.65 0 translate
0 0.1 translate
1 2.25915 scale
newpath
0 0 moveto
(G) true charpath
1 0.7 0 setrgbcolor
fill
1 0.442645 scale
0 -0.1 translate
0 -0.1 translate
1 -0.454876 scale
newpath
0 0 moveto
(T) true charpath
0.8 0.9 0.8 setrgbcolor
fill
1 -2.1984 scale
0 0.1 translate
0 -4.46608 translate
1 -0.587407 scale
newpath
0 0 moveto
(A) true charpath
2.4 0.8 0.8 setrgbcolor
fill
1 -1.7024 scale
0 4.46608 translate
0 -9.87499 translate
1 -0.669718 scale
newpath
0 0 moveto
(C) true charpath
0.8 0.8 2.4 setrgbcolor
fill
1 -1.49317 scale
0 9.87499 translate
7.65 0 translate
0 -0.1 translate
1 -0.0307932 scale
newpath
0 0 moveto
(C) true charpath
0.8 0.8 2.4 setrgbcolor
fill
1 -32.4747 scale
0 0.1 translate
0 0.1 translate
1 1.11936 scale
newpath
0 0 moveto
(A) true charpath
8 0 0 setrgbcolor
fill
1 0.893371 scale
0 -0.1 translate
0 -1.12916 translate
1 -0.277777 scale
newpath
0 0 moveto
(T) true charpath
0.8 0.9 0.8 setrgbcolor
fill
1 -3.60001 scale
0 1.12916 translate
7.65 0 translate
0 0.1 translate
1 0.1981 scale
newpath
0 0 moveto
(C) true charpath
0 0 8 setrgbcolor
fill
1 5.04796 scale
0 -0.1 translate
0 -0.1 translate
1 -0.0435667 scale
newpath
0 0 moveto
(A) true charpath
2.4 0.8 0.8 setrgbcolor
fill
1 -22.9533 scale
0 0.1 translate
0 2.44562 translate
1 1.01623 scale
newpath
0 0 moveto
(T) true charpath
0 0.5 0 setrgbcolor
fill
1 0.98403 scale
0 -2.44562 translate
0 -1.22967 translate
1 -0.269846 scale
newpath
0 0 moveto
(G) true charpath
1 0.94 0.8 setrgbcolor
fill
1 -3.70582 scale
0 1.22967 translate
7.65 0 translate
0 -0.1 translate
1 -0.0617144 scale
newpath
0 0 moveto
(G) true charpath
1 0.94 0.8 setrgbcolor
fill
1 -16.2037 scale
0 0.1 translate
0 -1.37246 translate
1 -0.0662797 scale
newpath
0 0 moveto
(C) true charpath
0.8 0.8 2.4 setrgbcolor
fill
1 -15.0876 scale
0 1.37246 translate
0 -2.68085 translate
1 -0.165648 scale
newpath
0 0 moveto
(T) true charpath
0.8 0.9 0.8 setrgbcolor
fill
1 -6.0369 scale
0 2.68085 translate
0 0.1 translate
1 1.44175 scale
newpath
0 0 moveto
(A) true charpath
8 0 0 setrgbcolor
fill
1 0.6936 scale
0 -0.1 translate
7.65 0 translate
7.65 0 translate
-122.4 -23.1593 translate
newpath
-3.825 -1.9125 moveto
130.05 0 rlineto
0 45.9 rlineto
-130.05 0 rlineto
0 -45.9 rlineto
closepath
0 0 0 setrgbcolor
stroke
-275.4 0 translate
0 18.1779 translate
/Helvetica findfont
5.61816 scalefont
setfont
newpath
0 0 moveto
(Motif Name:) true charpath
0 0 0 setrgbcolor
fill
70.227 0 translate
/Helvetica-Bold findfont
5.61816 scalefont
setfont
newpath
0 0 moveto
(CM000994.3_74608741-74611765(-)_1|6|1x0) true charpath
0 0 0 setrgbcolor
fill
-70.227 0 translate
0 -68.25 translate
0 29.125 translate
/Helvetica findfont
8.262 scalefont
setfont
newpath
0 0 moveto
(Gene:) true charpath
0 0 0 setrgbcolor
fill
42.1362 0 translate
/Helvetica-Bold findfont
8.262 scalefont
setfont
newpath
0 0 moveto
(CM000994.3_74608741-74611765(-)_1) true charpath
0 0 0 setrgbcolor
fill
-42.1362 0 translate
-30.6 -29.125 translate
306 0 translate
2.10375 0 translate
/Helvetica findfont
5.508 scalefont
setfont
newpath
0 0 moveto
(1) true charpath
0 0 0 setrgbcolor
fill
7.65 0 translate
newpath
0 0 moveto
(2) true charpath
0 0 0 setrgbcolor
fill
7.65 0 translate
newpath
0 0 moveto
(3) true charpath
0 0 0 setrgbcolor
fill
7.65 0 translate
newpath
0 0 moveto
(4) true charpath
0 0 0 setrgbcolor
fill
7.65 0 translate
-32.7037 0 translate
0 3.93429 translate
0 19.225 translate
/Helvetica findfont
5.508 scalefont
setfont
38.25 -1.57371 translate
newpath
0 0 moveto
(0) true charpath
0 0 0 setrgbcolor
fill
0 19.125 translate
newpath
0 0 moveto
(+0.56) true charpath
0 0 0 setrgbcolor
fill
0 -38.25 translate
newpath
0 0 moveto
(-2.78) true charpath
0 0 0 setrgbcolor
fill
-38.25 19.125 translate
0 1.57371 translate
/Helvetica-Bold findfont
11.016 scalefont
setfont
0 0.1 translate
1 0.615052 scale
newpath
0 0 moveto
(C) true charpath
0 0 8 setrgbcolor
fill
1 1.62588 scale
0 -0.1 translate
0 5.72644 translate
1 0.947324 scale
newpath
0 0 moveto
(T) true charpath
0 0.5 0 setrgbcolor
fill
1 1.0556 scale
0 -5.72644 translate
0 -0.1 translate
1 -0.19507 scale
newpath
0 0 moveto
(G) true charpath
1 0.94 0.8 setrgbcolor
fill
1 -5.12636 scale
0 0.1 translate
0 -2.42178 translate
1 -0.306473 scale
newpath
0 0 moveto
(A) true charpath
2.4 0.8 0.8 setrgbcolor
fill
1 -3.26293 scale
0 2.42178 translate
7.65 0 translate
0 0.1 translate
1 2.33056 scale
newpath
0 0 moveto
(T) true charpath
0 0.5 0 setrgbcolor
fill
1 0.429082 scale
0 -0.1 translate
0 -0.1 translate
1 -0.497185 scale
newpath
0 0 moveto
(G) true charpath
1 0.94 0.8 setrgbcolor
fill
1 -2.01132 scale
0 0.1 translate
0 -4.79899 translate
1 -0.737582 scale
newpath
0 0 moveto
(A) true charpath
2.4 0.8 0.8 setrgbcolor
fill
1 -1.35578 scale
0 4.79899 translate
0 -11.3896 translate
1 -0.895788 scale
newpath
0 0 moveto
(C) true charpath
0.8 0.8 2.4 setrgbcolor
fill
1 -1.11634 scale
0 11.3896 translate
7.65 0 translate
0 -0.1 translate
1 -0.0743345 scale
newpath
0 0 moveto
(T) true charpath
0.8 0.9 0.8 setrgbcolor
fill
1 -13.4527 scale
0 0.1 translate
0 0.1 translate
1 2.0719 scale
newpath
0 0 moveto
(A) true charpath
8 0 0 setrgbcolor
fill
1 0.482648 scale
0 -0.1 translate
0 -1.47176 translate
1 -0.724047 scale
newpath
0 0 moveto
(G) true charpath
1 0.94 0.8 setrgbcolor
fill
1 -1.38113 scale
0 1.47176 translate
0 -7.95583 translate
1 -0.755084 scale
newpath
0 0 moveto
(C) true charpath
0.8 0.8 2.4 setrgbcolor
fill
1 -1.32436 scale
0 7.95583 translate
7.65 0 translate
7.65 0 translate
-30.6 -23.1593 translate
newpath
-3.825 -1.9125 moveto
38.25 0 rlineto
0 45.9 rlineto
-38.25 0 rlineto
0 -45.9 rlineto
closepath
0 0 0 setrgbcolor
stroke
-275.4 0 translate
0 18.1779 translate
/Helvetica findfont
5.61816 scalefont
setfont
newpath
0 0 moveto
(Motif Name:) true charpath
0 0 0 setrgbcolor
fill
70.227 0 translate
/Helvetica-Bold findfont
5.61816 scalefont
setfont
newpath
0 0 moveto
(CM000994.3_74608741-74611765(-)_1|7|1x0) true charpath
0 0 0 setrgbcolor
fill
-70.227 0 translate
0 -68.25 translate
0 29.125 translate
/Helvetica findfont
8.262 scalefont
setfont
newpath
0 0 moveto
(Gene:) true charpath
0 0 0 setrgbcolor
fill
42.1362 0 translate
/Helvetica-Bold findfont
8.262 scalefont
setfont
newpath
0 0 moveto
(CM000994.3_74608741-74611765(-)_1) true charpath
0 0 0 setrgbcolor
fill
-42.1362 0 translate
-30.6 -29.125 translate
306 0 translate
2.10375 0 translate
/Helvetica findfont
5.508 scalefont
setfont
newpath
0 0 moveto
(1) true charpath
0 0 0 setrgbcolor
fill
7.65 0 translate
newpath
0 0 moveto
(2) true charpath
0 0 0 setrgbcolor
fill
7.65 0 translate
newpath
0 0 moveto
(3) true charpath
0 0 0 setrgbcolor
fill
7.65 0 translate
newpath
0 0 moveto
(4) true charpath
0 0 0 setrgbcolor
fill
7.65 0 translate
-32.7037 0 translate
0 3.93429 translate
0 19.225 translate
/Helvetica findfont
5.508 scalefont
setfont
38.25 -1.57371 translate
newpath
0 0 moveto
(0) true charpath
0 0 0 setrgbcolor
fill
0 19.125 translate
newpath
0 0 moveto
(+0.54) true charpath
0 0 0 setrgbcolor
fill
0 -38.25 translate
newpath
0 0 moveto
(-2.36) true charpath
0 0 0 setrgbcolor
fill
-38.25 19.125 translate
0 1.57371 translate
/Helvetica-Bold findfont
11.016 scalefont
setfont
0 0.1 translate
1 0.328854 scale
newpath
0 0 moveto
(A) true charpath
8 0 0 setrgbcolor
fill
1 3.04086 scale
0 -0.1 translate
0 -0.1 translate
1 -0.222308 scale
newpath
0 0 moveto
(C) true charpath
0.8 0.8 2.4 setrgbcolor
fill
1 -4.49827 scale
0 0.1 translate
0 3.47447 translate
1 1.45509 scale
newpath
0 0 moveto
(T) true charpath
0 0.5 0 setrgbcolor
fill
1 0.687242 scale
0 -3.47447 translate
0 -2.6361 translate
1 -1.2882 scale
newpath
0 0 moveto
(G) true charpath
1 0.94 0.8 setrgbcolor
fill
1 -0.776278 scale
0 2.6361 translate
7.65 0 translate
0 0.1 translate
1 2.33056 scale
newpath
0 0 moveto
(T) true charpath
0 0.5 0 setrgbcolor
fill
1 0.429082 scale
0 -0.1 translate
0 -0.1 translate
1 -0.51426 scale
newpath
0 0 moveto
(G) true charpath
1 0.94 0.8 setrgbcolor
fill
1 -1.94454 scale
0 0.1 translate
0 -4.93335 translate
1 -0.783257 scale
newpath
0 0 moveto
(A) true charpath
2.4 0.8 0.8 setrgbcolor
fill
1 -1.27672 scale
0 4.93335 translate
0 -11.8833 translate
1 -0.833038 scale
newpath
0 0 moveto
(C) true charpath
0.8 0.8 2.4 setrgbcolor
fill
1 -1.20043 scale
0 11.8833 translate
7.65 0 translate
0 -0.1 translate
1 -0.00350068 scale
newpath
0 0 moveto
(A) true charpath
2.4 0.8 0.8 setrgbcolor
fill
1 -285.659 scale
0 0.1 translate
0 -0.914402 translate
1 -0.183627 scale
newpath
0 0 moveto
(T) true charpath
0.8 0.9 0.8 setrgbcolor
fill
1 -5.44582 scale
0 0.914402 translate
0 0.1 translate
1 1.66254 scale
newpath
0 0 moveto
(G) true charpath
1 0.7 0 setrgbcolor
fill
1 0.601491 scale
0 -0.1 translate
0 -3.14614 translate
1 -0.610637 scale
newpath
0 0 moveto
(C) true charpath
0.8 0.8 2.4 setrgbcolor
fill
1 -1.63763 scale
0 3.14614 translate
7.65 0 translate
7.65 0 translate
-30.6 -23.1593 translate
newpath
-3.825 -1.9125 moveto
38.25 0 rlineto
0 45.9 rlineto
-38.25 0 rlineto
0 -45.9 rlineto
closepath
0 0 0 setrgbcolor
stroke
-275.4 0 translate
0 18.1779 translate
/Helvetica findfont
5.61816 scalefont
setfont
newpath
0 0 moveto
(Motif Name:) true charpath
0 0 0 setrgbcolor
fill
70.227 0 translate
/Helvetica-Bold findfont
5.61816 scalefont
setfont
newpath
0 0 moveto
(CM000994.3_74608741-74611765(-)_1|8|1x0) true charpath
0 0 0 setrgbcolor
fill
-70.227 0 translate
0 -68.25 translate
0 29.125 translate
/Helvetica findfont
8.262 scalefont
setfont
newpath
0 0 moveto
(Gene:) true charpath
0 0 0 setrgbcolor
fill
42.1362 0 translate
/Helvetica-Bold findfont
8.262 scalefont
setfont
newpath
0 0 moveto
(CM000994.3_74608741-74611765(-)_1) true charpath
0 0 0 setrgbcolor
fill
-42.1362 0 translate
-30.6 -29.125 translate
306 0 translate
2.10375 0 translate
/Helvetica findfont
5.508 scalefont
setfont
newpath
0 0 moveto
(1) true charpath
0 0 0 setrgbcolor
fill
7.65 0 translate
newpath
0 0 moveto
(2) true charpath
0 0 0 setrgbcolor
fill
7.65 0 translate
newpath
0 0 moveto
(3) true charpath
0 0 0 setrgbcolor
fill
7.65 0 translate
newpath
0 0 moveto
(4) true charpath
0 0 0 setrgbcolor
fill
7.65 0 translate
-32.7037 0 translate
0 3.93429 translate
0 19.225 translate
/Helvetica findfont
5.508 scalefont
setfont
38.25 -1.57371 translate
newpath
0 0 moveto
(0) true charpath
0 0 0 setrgbcolor
fill
0 19.125 translate
newpath
0 0 moveto
(+0.57) true charpath
0 0 0 setrgbcolor
fill
0 -38.25 translate
newpath
0 0 moveto
(-3.27) true charpath
0 0 0 setrgbcolor
fill
-38.25 19.125 translate
0 1.57371 translate
/Helvetica-Bold findfont
11.016 scalefont
setfont
0 -0.1 translate
1 -0.0396239 scale
newpath
0 0 moveto
(A) true charpath
2.4 0.8 0.8 setrgbcolor
fill
1 -25.2373 scale
0 0.1 translate
0 -1.19864 translate
1 -0.105143 scale
newpath
0 0 moveto
(G) true charpath
1 0.94 0.8 setrgbcolor
fill
1 -9.51085 scale
0 1.19864 translate
0 0.1 translate
1 1.61556 scale
newpath
0 0 moveto
(T) true charpath
0 0.5 0 setrgbcolor
fill
1 0.618981 scale
0 -0.1 translate
0 -2.81282 translate
1 -0.313729 scale
newpath
0 0 moveto
(C) true charpath
0.8 0.8 2.4 setrgbcolor
fill
1 -3.18747 scale
0 2.81282 translate
7.65 0 translate
0 -0.1 translate
1 -0.0479002 scale
newpath
0 0 moveto
(G) true charpath
1 0.94 0.8 setrgbcolor
fill
1 -20.8767 scale
0 0.1 translate
0 -1.26376 translate
1 -0.128242 scale
newpath
0 0 moveto
(C) true charpath
0.8 0.8 2.4 setrgbcolor
fill
1 -7.79774 scale
0 1.26376 translate
0 0.1 translate
1 1.60371 scale
newpath
0 0 moveto
(A) true charpath
8 0 0 setrgbcolor
fill
1 0.623553 scale
0 -0.1 translate
0 -3.0597 translate
1 -0.241697 scale
newpath
0 0 moveto
(T) true charpath
0.8 0.9 0.8 setrgbcolor
fill
1 -4.13741 scale
0 3.0597 translate
7.65 0 translate
0 0.1 translate
1 2.33056 scale
newpath
0 0 moveto
(C) true charpath
0 0 8 setrgbcolor
fill
1 0.429082 scale
0 -0.1 translate
0 -0.1 translate
1 -0.676137 scale
newpath
0 0 moveto
(T) true charpath
0.8 0.9 0.8 setrgbcolor
fill
1 -1.47899 scale
0 0.1 translate
0 -6.20709 translate
1 -0.721281 scale
newpath
0 0 moveto
(G) true charpath
1 0.94 0.8 setrgbcolor
fill
1 -1.38642 scale
0 6.20709 translate
0 -12.6694 translate
1 -0.733137 scale
newpath
0 0 moveto
(A) true charpath
2.4 0.8 0.8 setrgbcolor
fill
1 -1.364 scale
0 12.6694 translate
7.65 0 translate
7.65 0 translate
-30.6 -23.1593 translate
newpath
-3.825 -1.9125 moveto
38.25 0 rlineto
0 45.9 rlineto
-38.25 0 rlineto
0 -45.9 rlineto
closepath
0 0 0 setrgbcolor
stroke
-275.4 0 translate
0 18.1779 translate
/Helvetica findfont
5.61816 scalefont
setfont
newpath
0 0 moveto
(Motif Name:) true charpath
0 0 0 setrgbcolor
fill
70.227 0 translate
/Helvetica-Bold findfont
5.61816 scalefont
setfont
newpath
0 0 moveto
(CM000994.3_74608741-74611765(-)_1|9|1x0) true charpath
0 0 0 setrgbcolor
fill
-70.227 0 translate
0 -68.25 translate
0 29.125 translate
/Helvetica findfont
8.262 scalefont
setfont
newpath
0 0 moveto
(Gene:) true charpath
0 0 0 setrgbcolor
fill
42.1362 0 translate
/Helvetica-Bold findfont
8.262 scalefont
setfont
newpath
0 0 moveto
(CM000994.3_74608741-74611765(-)_1) true charpath
0 0 0 setrgbcolor
fill
-42.1362 0 translate
-30.6 -29.125 translate
306 0 translate
2.10375 0 translate
/Helvetica findfont
5.508 scalefont
setfont
newpath
0 0 moveto
(1) true charpath
0 0 0 setrgbcolor
fill
7.65 0 translate
newpath
0 0 moveto
(2) true charpath
0 0 0 setrgbcolor
fill
7.65 0 translate
newpath
0 0 moveto
(3) true charpath
0 0 0 setrgbcolor
fill
7.65 0 translate
newpath
0 0 moveto
(4) true charpath
0 0 0 setrgbcolor
fill
7.65 0 translate
newpath
0 0 moveto
(5) true charpath
0 0 0 setrgbcolor
fill
7.65 0 translate
newpath
0 0 moveto
(6) true charpath
0 0 0 setrgbcolor
fill
7.65 0 translate
newpath
0 0 moveto
(7) true charpath
0 0 0 setrgbcolor
fill
7.65 0 translate
-55.6537 0 translate
0 3.93429 translate
0 19.225 translate
/Helvetica findfont
5.508 scalefont
setfont
61.2 -1.57371 translate
newpath
0 0 moveto
(0) true charpath
0 0 0 setrgbcolor
fill
0 19.125 translate
newpath
0 0 moveto
(+0.54) true charpath
0 0 0 setrgbcolor
fill
0 -38.25 translate
newpath
0 0 moveto
(-2.52) true charpath
0 0 0 setrgbcolor
fill
-61.2 19.125 translate
0 1.57371 translate
/Helvetica-Bold findfont
11.016 scalefont
setfont
0 0.1 translate
1 0.840125 scale
newpath
0 0 moveto
(C) true charpath
0 0 8 setrgbcolor
fill
1 1.1903 scale
0 -0.1 translate
0 7.49744 translate
1 1.11446 scale
newpath
0 0 moveto
(T) true charpath
0 0.5 0 setrgbcolor
fill
1 0.897293 scale
0 -7.49744 translate
0 -0.1 translate
1 -0.328891 scale
newpath
0 0 moveto
(G) true charpath
1 0.94 0.8 setrgbcolor
fill
1 -3.04052 scale
0 0.1 translate
0 -3.47476 translate
1 -0.660359 scale
newpath
0 0 moveto
(A) true charpath
2.4 0.8 0.8 setrgbcolor
fill
1 -1.51433 scale
0 3.47476 translate
7.65 0 translate
0 -0.1 translate
1 -0.358664 scale
newpath
0 0 moveto
(T) true charpath
0.8 0.9 0.8 setrgbcolor
fill
1 -2.78813 scale
0 0.1 translate
0 0.1 translate
1 2.33056 scale
newpath
0 0 moveto
(G) true charpath
1 0.7 0 setrgbcolor
fill
1 0.429082 scale
0 -0.1 translate
0 -3.70903 translate
1 -0.758508 scale
newpath
0 0 moveto
(C) true charpath
0.8 0.8 2.4 setrgbcolor
fill
1 -1.31838 scale
0 3.70903 translate
0 -10.4643 translate
1 -1.01338 scale
newpath
0 0 moveto
(A) true charpath
2.4 0.8 0.8 setrgbcolor
fill
1 -0.986793 scale
0 10.4643 translate
7.65 0 translate
0 -0.1 translate
1 -0.145129 scale
newpath
0 0 moveto
(C) true charpath
0.8 0.8 2.4 setrgbcolor
fill
1 -6.89041 scale
0 0.1 translate
0 0.1 translate
1 1.21874 scale
newpath
0 0 moveto
(T) true charpath
0 0.5 0 setrgbcolor
fill
1 0.820521 scale
0 -0.1 translate
0 -2.02882 translate
1 -0.220232 scale
newpath
0 0 moveto
(A) true charpath
2.4 0.8 0.8 setrgbcolor
fill
1 -4.54066 scale
0 2.02882 translate
7.65 0 translate
0 0.1 translate
1 0.420108 scale
newpath
0 0 moveto
(G) true charpath
1 0.7 0 setrgbcolor
fill
1 2.38034 scale
0 -0.1 translate
0 -0.1 translate
1 -0.0296326 scale
newpath
0 0 moveto
(C) true charpath
0.8 0.8 2.4 setrgbcolor
fill
1 -33.7466 scale
0 0.1 translate
7.65 0 translate
0 0.1 translate
1 0.0113764 scale
newpath
0 0 moveto
(C) true charpath
0 0 8 setrgbcolor
fill
1 87.9011 scale
0 -0.1 translate
0 0.976373 translate
1 1.67462 scale
newpath
0 0 moveto
(T) true charpath
0 0.5 0 setrgbcolor
fill
1 0.59715 scale
0 -0.976373 translate
0 -0.1 translate
1 -0.50995 scale
newpath
0 0 moveto
(A) true charpath
2.4 0.8 0.8 setrgbcolor
fill
1 -1.96098 scale
0 0.1 translate
0 -4.89944 translate
1 -0.515376 scale
newpath
0 0 moveto
(G) true charpath
1 0.94 0.8 setrgbcolor
fill
1 -1.94033 scale
0 4.89944 translate
7.65 0 translate
0 -0.1 translate
1 -0.0433239 scale
newpath
0 0 moveto
(G) true charpath
1 0.94 0.8 setrgbcolor
fill
1 -23.082 scale
0 0.1 translate
0 0.1 translate
1 1.96844 scale
newpath
0 0 moveto
(T) true charpath
0 0.5 0 setrgbcolor
fill
1 0.508018 scale
0 -0.1 translate
0 -1.22775 translate
1 -0.4975 scale
newpath
0 0 moveto
(A) true charpath
2.4 0.8 0.8 setrgbcolor
fill
1 -2.01005 scale
0 1.22775 translate
0 -5.92922 translate
1 -0.642992 scale
newpath
0 0 moveto
(C) true charpath
0.8 0.8 2.4 setrgbcolor
fill
1 -1.55523 scale
0 5.92922 translate
7.65 0 translate
7.65 0 translate
-53.55 -23.1593 translate
newpath
-3.825 -1.9125 moveto
61.2 0 rlineto
0 45.9 rlineto
-61.2 0 rlineto
0 -45.9 rlineto
closepath
0 0 0 setrgbcolor
stroke
-275.4 0 translate
0 18.1779 translate
/Helvetica findfont
5.61816 scalefont
setfont
newpath
0 0 moveto
(Motif Name:) true charpath
0 0 0 setrgbcolor
fill
70.227 0 translate
/Helvetica-Bold findfont
5.61816 scalefont
setfont
newpath
0 0 moveto
(CM000994.3_74608741-74611765(-)_1|10|1x0) true charpath
0 0 0 setrgbcolor
fill
-70.227 0 translate
0 -68.25 translate
showpage
30.6 674.55 translate
0 29.125 translate
/Helvetica findfont
8.262 scalefont
setfont
newpath
0 0 moveto
(Gene:) true charpath
0 0 0 setrgbcolor
fill
42.1362 0 translate
/Helvetica-Bold findfont
8.262 scalefont
setfont
newpath
0 0 moveto
(CM000994.3_74614909-74615785(-)_1) true charpath
0 0 0 setrgbcolor
fill
-42.1362 0 translate
-30.6 -29.125 translate
306 0 translate
2.10375 0 translate
/Helvetica findfont
5.508 scalefont
setfont
newpath
0 0 moveto
(1) true charpath
0 0 0 setrgbcolor
fill
7.65 0 translate
newpath
0 0 moveto
(2) true charpath
0 0 0 setrgbcolor
fill
7.65 0 translate
newpath
0 0 moveto
(3) true charpath
0 0 0 setrgbcolor
fill
7.65 0 translate
newpath
0 0 moveto
(4) true charpath
0 0 0 setrgbcolor
fill
7.65 0 translate
-32.7037 0 translate
0 3.93429 translate
0 19.225 translate
/Helvetica findfont
5.508 scalefont
setfont
38.25 -1.57371 translate
newpath
0 0 moveto
(0) true charpath
0 0 0 setrgbcolor
fill
0 19.125 translate
newpath
0 0 moveto
(+0.57) true charpath
0 0 0 setrgbcolor
fill
0 -38.25 translate
newpath
0 0 moveto
(-3.05) true charpath
0 0 0 setrgbcolor
fill
-38.25 19.125 translate
0 1.57371 translate
/Helvetica-Bold findfont
11.016 scalefont
setfont
0 -0.1 translate
1 -0.00663002 scale
newpath
0 0 moveto
(A) true charpath
2.4 0.8 0.8 setrgbcolor
fill
1 -150.829 scale
0 0.1 translate
0 0.1 translate
1 1.84731 scale
newpath
0 0 moveto
(T) true charpath
0 0.5 0 setrgbcolor
fill
1 0.541328 scale
0 -0.1 translate
0 -0.939026 translate
1 -0.33977 scale
newpath
0 0 moveto
(G) true charpath
1 0.94 0.8 setrgbcolor
fill
1 -2.94317 scale
0 0.939026 translate
0 -4.39939 translate
1 -0.613372 scale
newpath
0 0 moveto
(C) true charpath
0.8 0.8 2.4 setrgbcolor
fill
1 -1.63033 scale
0 4.39939 translate
7.65 0 translate
0 0.1 translate
1 2.33056 scale
newpath
0 0 moveto
(G) true charpath
1 0.7 0 setrgbcolor
fill
1 0.429082 scale
0 -0.1 translate
0 -0.1 translate
1 -0.639996 scale
newpath
0 0 moveto
(A) true charpath
2.4 0.8 0.8 setrgbcolor
fill
1 -1.56251 scale
0 0.1 translate
0 -5.92271 translate
1 -0.738217 scale
newpath
0 0 moveto
(T) true charpath
0.8 0.9 0.8 setrgbcolor
fill
1 -1.35461 scale
0 5.92271 translate
0 -12.5183 translate
1 -0.752342 scale
newpath
0 0 moveto
(C) true charpath
0.8 0.8 2.4 setrgbcolor
fill
1 -1.32918 scale
0 12.5183 translate
7.65 0 translate
0 -0.1 translate
1 -0.220012 scale
newpath
0 0 moveto
(A) true charpath
2.4 0.8 0.8 setrgbcolor
fill
1 -4.5452 scale
0 0.1 translate
0 0.1 translate
1 1.67494 scale
newpath
0 0 moveto
(G) true charpath
1 0.7 0 setrgbcolor
fill
1 0.597036 scale
0 -0.1 translate
0 -2.61804 translate
1 -0.919172 scale
newpath
0 0 moveto
(C) true charpath
0.8 0.8 2.4 setrgbcolor
fill
1 -1.08794 scale
0 2.61804 translate
7.65 0 translate
7.65 0 translate
-30.6 -23.1593 translate
newpath
-3.825 -1.9125 moveto
38.25 0 rlineto
0 45.9 rlineto
-38.25 0 rlineto
0 -45.9 rlineto
closepath
0 0 0 setrgbcolor
stroke
-275.4 0 translate
0 18.1779 translate
/Helvetica findfont
5.61816 scalefont
setfont
newpath
0 0 moveto
(Motif Name:) true charpath
0 0 0 setrgbcolor
fill
70.227 0 translate
/Helvetica-Bold findfont
5.61816 scalefont
setfont
newpath
0 0 moveto
(CM000994.3_74614909-74615785(-)_1|1|1x0) true charpath
0 0 0 setrgbcolor
fill
-70.227 0 translate
0 -68.25 translate
0 29.125 translate
/Helvetica findfont
8.262 scalefont
setfont
newpath
0 0 moveto
(Gene:) true charpath
0 0 0 setrgbcolor
fill
42.1362 0 translate
/Helvetica-Bold findfont
8.262 scalefont
setfont
newpath
0 0 moveto
(CM000994.3_74614909-74615785(-)_1) true charpath
0 0 0 setrgbcolor
fill
-42.1362 0 translate
-30.6 -29.125 translate
306 0 translate
2.10375 0 translate
/Helvetica findfont
5.508 scalefont
setfont
newpath
0 0 moveto
(1) true charpath
0 0 0 setrgbcolor
fill
7.65 0 translate
newpath
0 0 moveto
(2) true charpath
0 0 0 setrgbcolor
fill
7.65 0 translate
newpath
0 0 moveto
(3) true charpath
0 0 0 setrgbcolor
fill
7.65 0 translate
newpath
0 0 moveto
(4) true charpath
0 0 0 setrgbcolor
fill
7.65 0 translate
-32.7037 0 translate
0 3.93429 translate
0 19.225 translate
/Helvetica findfont
5.508 scalefont
setfont
38.25 -1.57371 translate
newpath
0 0 moveto
(0) true charpath
0 0 0 setrgbcolor
fill
0 19.125 translate
newpath
0 0 moveto
(+0.57) true charpath
0 0 0 setrgbcolor
fill
0 -38.25 translate
newpath
0 0 moveto
(-3.13) true charpath
0 0 0 setrgbcolor
fill
-38.25 19.125 translate
0 1.57371 translate
/Helvetica-Bold findfont
11.016 scalefont
setfont
0 0.1 translate
1 2.33056 scale
newpath
0 0 moveto
(G) true charpath
1 0.7 0 setrgbcolor
fill
1 0.429082 scale
0 -0.1 translate
0 -0.1 translate
1 -0.634534 scale
newpath
0 0 moveto
(A) true charpath
2.4 0.8 0.8 setrgbcolor
fill
1 -1.57596 scale
0 0.1 translate
0 -5.87973 translate
1 -0.721594 scale
newpath
0 0 moveto
(T) true charpath
0.8 0.9 0.8 setrgbcolor
fill
1 -1.38582 scale
0 5.87973 translate
0 -12.3445 translate
1 -0.774428 scale
newpath
0 0 moveto
(C) true charpath
0.8 0.8 2.4 setrgbcolor
fill
1 -1.29128 scale
0 12.3445 translate
7.65 0 translate
0 -0.1 translate
1 -0.0787403 scale
newpath
0 0 moveto
(C) true charpath
0.8 0.8 2.4 setrgbcolor
fill
1 -12.7 scale
0 0.1 translate
0 -1.50643 translate
1 -0.0966463 scale
newpath
0 0 moveto
(A) true charpath
2.4 0.8 0.8 setrgbcolor
fill
1 -10.347 scale
0 1.50643 translate
0 0.1 translate
1 1.56105 scale
newpath
0 0 moveto
(T) true charpath
0 0.5 0 setrgbcolor
fill
1 0.640593 scale
0 -0.1 translate
0 -3.05376 translate
1 -0.211754 scale
newpath
0 0 moveto
(G) true charpath
1 0.94 0.8 setrgbcolor
fill
1 -4.72245 scale
0 3.05376 translate
7.65 0 translate
0 0.1 translate
1 1.47935 scale
newpath
0 0 moveto
(C) true charpath
0 0 8 setrgbcolor
fill
1 0.675971 scale
0 -0.1 translate
0 -0.1 translate
1 -0.2125 scale
newpath
0 0 moveto
(A) true charpath
2.4 0.8 0.8 setrgbcolor
fill
1 -4.70587 scale
0 0.1 translate
0 -2.55893 translate
1 -0.268171 scale
newpath
0 0 moveto
(G) true charpath
1 0.94 0.8 setrgbcolor
fill
1 -3.72896 scale
0 2.55893 translate
7.65 0 translate
7.65 0 translate
-30.6 -23.1593 translate
newpath
-3.825 -1.9125 moveto
38.25 0 rlineto
0 45.9 rlineto
-38.25 0 rlineto
0 -45.9 rlineto
closepath
0 0 0 setrgbcolor
stroke
-275.4 0 translate
0 18.1779 translate
/Helvetica findfont
5.61816 scalefont
setfont
newpath
0 0 moveto
(Motif Name:) true charpath
0 0 0 setrgbcolor
fill
70.227 0 translate
/Helvetica-Bold findfont
5.61816 scalefont
setfont
newpath
0 0 moveto
(CM000994.3_74614909-74615785(-)_1|2|1x0) true charpath
0 0 0 setrgbcolor
fill
-70.227 0 translate
0 -68.25 translate
0 29.125 translate
/Helvetica findfont
8.262 scalefont
setfont
newpath
0 0 moveto
(Gene:) true charpath
0 0 0 setrgbcolor
fill
42.1362 0 translate
/Helvetica-Bold findfont
8.262 scalefont
setfont
newpath
0 0 moveto
(CM000994.3_74614909-74615785(-)_1) true charpath
0 0 0 setrgbcolor
fill
-42.1362 0 translate
-30.6 -29.125 translate
306 0 translate
2.10375 0 translate
/Helvetica findfont
5.508 scalefont
setfont
newpath
0 0 moveto
(1) true charpath
0 0 0 setrgbcolor
fill
7.65 0 translate
newpath
0 0 moveto
(2) true charpath
0 0 0 setrgbcolor
fill
7.65 0 translate
newpath
0 0 moveto
(3) true charpath
0 0 0 setrgbcolor
fill
7.65 0 translate
newpath
0 0 moveto
(4) true charpath
0 0 0 setrgbcolor
fill
7.65 0 translate
-32.7037 0 translate
0 3.93429 translate
0 19.225 translate
/Helvetica findfont
5.508 scalefont
setfont
38.25 -1.57371 translate
newpath
0 0 moveto
(0) true charpath
0 0 0 setrgbcolor
fill
0 19.125 translate
newpath
0 0 moveto
(+0.51) true charpath
0 0 0 setrgbcolor
fill
0 -38.25 translate
newpath
0 0 moveto
(-2.47) true charpath
0 0 0 setrgbcolor
fill
-38.25 19.125 translate
0 1.57371 translate
/Helvetica-Bold findfont
11.016 scalefont
setfont
0 0.1 translate
1 0.231921 scale
newpath
0 0 moveto
(G) true charpath
1 0.7 0 setrgbcolor
fill
1 4.3118 scale
0 -0.1 translate
0 2.71175 translate
1 1.00088 scale
newpath
0 0 moveto
(A) true charpath
8 0 0 setrgbcolor
fill
1 0.99912 scale
0 -2.71175 translate
0 -0.1 translate
1 -0.683482 scale
newpath
0 0 moveto
(T) true charpath
0.8 0.9 0.8 setrgbcolor
fill
1 -1.4631 scale
0 0.1 translate
7.65 0 translate
0 0.1 translate
1 0.134684 scale
newpath
0 0 moveto
(C) true charpath
0 0 8 setrgbcolor
fill
1 7.42477 scale
0 -0.1 translate
0 -0.1 translate
1 -0.0217413 scale
newpath
0 0 moveto
(G) true charpath
1 0.94 0.8 setrgbcolor
fill
1 -45.9955 scale
0 0.1 translate
0 1.94663 translate
1 1.33025 scale
newpath
0 0 moveto
(T) true charpath
0 0.5 0 setrgbcolor
fill
1 0.751738 scale
0 -1.94663 translate
0 -1.05793 translate
1 -0.768471 scale
newpath
0 0 moveto
(A) true charpath
2.4 0.8 0.8 setrgbcolor
fill
1 -1.30128 scale
0 1.05793 translate
7.65 0 translate
0 -0.1 translate
1 -0.110065 scale
newpath
0 0 moveto
(G) true charpath
1 0.94 0.8 setrgbcolor
fill
1 -9.08552 scale
0 0.1 translate
0 0.1 translate
1 2.33056 scale
newpath
0 0 moveto
(T) true charpath
0 0.5 0 setrgbcolor
fill
1 0.429082 scale
0 -0.1 translate
0 -1.75291 translate
1 -0.952395 scale
newpath
0 0 moveto
(A) true charpath
2.4 0.8 0.8 setrgbcolor
fill
1 -1.04998 scale
0 1.75291 translate
0 -10.0338 translate
1 -1.0681 scale
newpath
0 0 moveto
(C) true charpath
0.8 0.8 2.4 setrgbcolor
fill
1 -0.936246 scale
0 10.0338 translate
7.65 0 translate
7.65 0 translate
-30.6 -23.1593 translate
newpath
-3.825 -1.9125 moveto
38.25 0 rlineto
0 45.9 rlineto
-38.25 0 rlineto
0 -45.9 rlineto
closepath
0 0 0 setrgbcolor
stroke
-275.4 0 translate
0 18.1779 translate
/Helvetica findfont
5.61816 scalefont
setfont
newpath
0 0 moveto
(Motif Name:) true charpath
0 0 0 setrgbcolor
fill
70.227 0 translate
/Helvetica-Bold findfont
5.61816 scalefont
setfont
newpath
0 0 moveto
(CM000994.3_74614909-74615785(-)_1|3|1x0) true charpath
0 0 0 setrgbcolor
fill
-70.227 0 translate
0 -68.25 translate
0 29.125 translate
/Helvetica findfont
8.262 scalefont
setfont
newpath
0 0 moveto
(Gene:) true charpath
0 0 0 setrgbcolor
fill
42.1362 0 translate
/Helvetica-Bold findfont
8.262 scalefont
setfont
newpath
0 0 moveto
(CM000994.3_74614909-74615785(-)_1) true charpath
0 0 0 setrgbcolor
fill
-42.1362 0 translate
-30.6 -29.125 translate
306 0 translate
2.10375 0 translate
/Helvetica findfont
5.508 scalefont
setfont
newpath
0 0 moveto
(1) true charpath
0 0 0 setrgbcolor
fill
7.65 0 translate
newpath
0 0 moveto
(2) true charpath
0 0 0 setrgbcolor
fill
7.65 0 translate
newpath
0 0 moveto
(3) true charpath
0 0 0 setrgbcolor
fill
7.65 0 translate
newpath
0 0 moveto
(4) true charpath
0 0 0 setrgbcolor
fill
7.65 0 translate
newpath
0 0 moveto
(5) true charpath
0 0 0 setrgbcolor
fill
7.65 0 translate
newpath
0 0 moveto
(6) true charpath
0 0 0 setrgbcolor
fill
7.65 0 translate
newpath
0 0 moveto
(7) true charpath
0 0 0 setrgbcolor
fill
7.65 0 translate
-55.6537 0 translate
0 3.93429 translate
0 19.225 translate
/Helvetica findfont
5.508 scalefont
setfont
61.2 -1.57371 translate
newpath
0 0 moveto
(0) true charpath
0 0 0 setrgbcolor
fill
0 19.125 translate
newpath
0 0 moveto
(+0.57) true charpath
0 0 0 setrgbcolor
fill
0 -38.25 translate
newpath
0 0 moveto
(-3.03) true charpath
0 0 0 setrgbcolor
fill
-61.2 19.125 translate
0 1.57371 translate
/Helvetica-Bold findfont
11.016 scalefont
setfont
0 0.1 translate
1 0.406913 scale
newpath
0 0 moveto
(T) true charpath
0 0.5 0 setrgbcolor
fill
1 2.45753 scale
0 -0.1 translate
7.65 0 translate
0 -0.1 translate
1 -0.0606226 scale
newpath
0 0 moveto
(G) true charpath
1 0.94 0.8 setrgbcolor
fill
1 -16.4955 scale
0 0.1 translate
0 0.1 translate
1 1.28729 scale
newpath
0 0 moveto
(T) true charpath
0 0.5 0 setrgbcolor
fill
1 0.776824 scale
0 -0.1 translate
0 -1.36387 translate
1 -0.25624 scale
newpath
0 0 moveto
(C) true charpath
0.8 0.8 2.4 setrgbcolor
fill
1 -3.90259 scale
0 1.36387 translate
7.65 0 translate
0 0.1 translate
1 1.58946 scale
newpath
0 0 moveto
(G) true charpath
1 0.7 0 setrgbcolor
fill
1 0.629143 scale
0 -0.1 translate
0 -0.1 translate
1 -0.240627 scale
newpath
0 0 moveto
(A) true charpath
2.4 0.8 0.8 setrgbcolor
fill
1 -4.15581 scale
0 0.1 translate
0 -2.78025 translate
1 -0.397648 scale
newpath
0 0 moveto
(C) true charpath
0.8 0.8 2.4 setrgbcolor
fill
1 -2.51478 scale
0 2.78025 translate
7.65 0 translate
0 -0.1 translate
1 -0.0557784 scale
newpath
0 0 moveto
(T) true charpath
0.8 0.9 0.8 setrgbcolor
fill
1 -17.9281 scale
0 0.1 translate
0 0.1 translate
1 1.48282 scale
newpath
0 0 moveto
(G) true charpath
1 0.7 0 setrgbcolor
fill
1 0.674389 scale
0 -0.1 translate
0 -1.32575 translate
1 -0.409502 scale
newpath
0 0 moveto
(C) true charpath
0.8 0.8 2.4 setrgbcolor
fill
1 -2.44199 scale
0 1.32575 translate
7.65 0 translate
0 0.1 translate
1 0.229986 scale
newpath
0 0 moveto
(A) true charpath
8 0 0 setrgbcolor
fill
1 4.34809 scale
0 -0.1 translate
0 -0.1 translate
1 -0.0376871 scale
newpath
0 0 moveto
(C) true charpath
0.8 0.8 2.4 setrgbcolor
fill
1 -26.5343 scale
0 0.1 translate
0 2.69652 translate
1 0.849766 scale
newpath
0 0 moveto
(T) true charpath
0 0.5 0 setrgbcolor
fill
1 1.17679 scale
0 -2.69652 translate
0 -1.1834 translate
1 -0.165284 scale
newpath
0 0 moveto
(G) true charpath
1 0.94 0.8 setrgbcolor
fill
1 -6.05018 scale
0 1.1834 translate
7.65 0 translate
0 0.1 translate
1 2.33056 scale
newpath
0 0 moveto
(C) true charpath
0 0 8 setrgbcolor
fill
1 0.429082 scale
0 -0.1 translate
0 -0.1 translate
1 -0.564564 scale
newpath
0 0 moveto
(G) true charpath
1 0.94 0.8 setrgbcolor
fill
1 -1.77128 scale
0 0.1 translate
0 -5.32917 translate
1 -0.761381 scale
newpath
0 0 moveto
(T) true charpath
0.8 0.9 0.8 setrgbcolor
fill
1 -1.3134 scale
0 5.32917 translate
0 -12.107 translate
1 -0.80461 scale
newpath
0 0 moveto
(A) true charpath
2.4 0.8 0.8 setrgbcolor
fill
1 -1.24284 scale
0 12.107 translate
7.65 0 translate
7.65 0 translate
-53.55 -23.1593 translate
newpath
-3.825 -1.9125 moveto
61.2 0 rlineto
0 45.9 rlineto
-61.2 0 rlineto
0 -45.9 rlineto
closepath
0 0 0 setrgbcolor
stroke
-275.4 0 translate
0 18.1779 translate
/Helvetica findfont
5.61816 scalefont
setfont
newpath
0 0 moveto
(Motif Name:) true charpath
0 0 0 setrgbcolor
fill
70.227 0 translate
/Helvetica-Bold findfont
5.61816 scalefont
setfont
newpath
0 0 moveto
(CM000994.3_74614909-74615785(-)_1|4|1x0) true charpath
0 0 0 setrgbcolor
fill
-70.227 0 translate
0 -68.25 translate
0 29.125 translate
/Helvetica findfont
8.262 scalefont
setfont
newpath
0 0 moveto
(Gene:) true charpath
0 0 0 setrgbcolor
fill
42.1362 0 translate
/Helvetica-Bold findfont
8.262 scalefont
setfont
newpath
0 0 moveto
(CM000994.3_74614909-74615785(-)_1) true charpath
0 0 0 setrgbcolor
fill
-42.1362 0 translate
-30.6 -29.125 translate
306 0 translate
2.10375 0 translate
/Helvetica findfont
5.508 scalefont
setfont
newpath
0 0 moveto
(1) true charpath
0 0 0 setrgbcolor
fill
7.65 0 translate
newpath
0 0 moveto
(2) true charpath
0 0 0 setrgbcolor
fill
7.65 0 translate
newpath
0 0 moveto
(3) true charpath
0 0 0 setrgbcolor
fill
7.65 0 translate
newpath
0 0 moveto
(4) true charpath
0 0 0 setrgbcolor
fill
7.65 0 translate
newpath
0 0 moveto
(5) true charpath
0 0 0 setrgbcolor
fill
7.65 0 translate
newpath
0 0 moveto
(6) true charpath
0 0 0 setrgbcolor
fill
7.65 0 translate
newpath
0 0 moveto
(7) true charpath
0 0 0 setrgbcolor
fill
7.65 0 translate
newpath
0 0 moveto
(8) true charpath
0 0 0 setrgbcolor
fill
7.65 0 translate
newpath
0 0 moveto
(9) true charpath
0 0 0 setrgbcolor
fill
7.65 0 translate
newpath
0 0 moveto
(0) true charpath
0 0 0 setrgbcolor
fill
7.65 0 translate
-78.6038 0 translate
0 3.93429 translate
0 19.225 translate
/Helvetica findfont
5.508 scalefont
setfont
84.15 -1.57371 translate
newpath
0 0 moveto
(0) true charpath
0 0 0 setrgbcolor
fill
0 19.125 translate
newpath
0 0 moveto
(+0.55) true charpath
0 0 0 setrgbcolor
fill
0 -38.25 translate
newpath
0 0 moveto
(-2.77) true charpath
0 0 0 setrgbcolor
fill
-84.15 19.125 translate
0 1.57371 translate
/Helvetica-Bold findfont
11.016 scalefont
setfont
0 -0.1 translate
1 -0.314413 scale
newpath
0 0 moveto
(A) true charpath
2.4 0.8 0.8 setrgbcolor
fill
1 -3.18053 scale
0 0.1 translate
0 0.1 translate
1 2.33056 scale
newpath
0 0 moveto
(G) true charpath
1 0.7 0 setrgbcolor
fill
1 0.429082 scale
0 -0.1 translate
0 -3.36084 translate
1 -0.906517 scale
newpath
0 0 moveto
(C) true charpath
0.8 0.8 2.4 setrgbcolor
fill
1 -1.10312 scale
0 3.36084 translate
0 -11.2807 translate
1 -0.909625 scale
newpath
0 0 moveto
(T) true charpath
0.8 0.9 0.8 setrgbcolor
fill
1 -1.09935 scale
0 11.2807 translate
7.65 0 translate
0 0.1 translate
1 0.244681 scale
newpath
0 0 moveto
(C) true charpath
0 0 8 setrgbcolor
fill
1 4.08696 scale
0 -0.1 translate
0 2.81214 translate
1 0.463496 scale
newpath
0 0 moveto
(T) true charpath
0 0.5 0 setrgbcolor
fill
1 2.15752 scale
0 -2.81214 translate
0 -0.1 translate
1 -0.171011 scale
newpath
0 0 moveto
(G) true charpath
1 0.94 0.8 setrgbcolor
fill
1 -5.84758 scale
0 0.1 translate
7.65 0 translate
0 0.1 translate
1 1.84873 scale
newpath
0 0 moveto
(T) true charpath
0 0.5 0 setrgbcolor
fill
1 0.540912 scale
0 -0.1 translate
0 -0.1 translate
1 -0.350459 scale
newpath
0 0 moveto
(G) true charpath
1 0.94 0.8 setrgbcolor
fill
1 -2.8534 scale
0 0.1 translate
0 -3.64447 translate
1 -0.617419 scale
newpath
0 0 moveto
(A) true charpath
2.4 0.8 0.8 setrgbcolor
fill
1 -1.61964 scale
0 3.64447 translate
7.65 0 translate
0 -0.1 translate
1 -0.00621625 scale
newpath
0 0 moveto
(G) true charpath
1 0.94 0.8 setrgbcolor
fill
1 -160.869 scale
0 0.1 translate
0 -0.93577 translate
1 -0.00682506 scale
newpath
0 0 moveto
(A) true charpath
2.4 0.8 0.8 setrgbcolor
fill
1 -146.519 scale
0 0.93577 translate
0 -1.77633 translate
1 -0.0217172 scale
newpath
0 0 moveto
(T) true charpath
0.8 0.9 0.8 setrgbcolor
fill
1 -46.0466 scale
0 1.77633 translate
0 0.1 translate
1 0.992523 scale
newpath
0 0 moveto
(C) true charpath
0 0 8 setrgbcolor
fill
1 1.00753 scale
0 -0.1 translate
7.65 0 translate
0 0.1 translate
1 0.053756 scale
newpath
0 0 moveto
(A) true charpath
8 0 0 setrgbcolor
fill
1 18.6026 scale
0 -0.1 translate
0 1.30984 translate
1 0.245359 scale
newpath
0 0 moveto
(T) true charpath
0 0.5 0 setrgbcolor
fill
1 4.07567 scale
0 -1.30984 translate
0 4.02732 translate
1 0.371338 scale
newpath
0 0 moveto
(G) true charpath
1 0.7 0 setrgbcolor
fill
1 2.69296 scale
0 -4.02732 translate
0 -0.1 translate
1 -0.208852 scale
newpath
0 0 moveto
(C) true charpath
0.8 0.8 2.4 setrgbcolor
fill
1 -4.78809 scale
0 0.1 translate
7.65 0 translate
0 -0.1 translate
1 -0.0258111 scale
newpath
0 0 moveto
(C) true charpath
0.8 0.8 2.4 setrgbcolor
fill
1 -38.743 scale
0 0.1 translate
0 0.1 translate
1 0.643606 scale
newpath
0 0 moveto
(G) true charpath
1 0.7 0 setrgbcolor
fill
1 1.55375 scale
0 -0.1 translate
7.65 0 translate
0 0.1 translate
1 0.689776 scale
newpath
0 0 moveto
(G) true charpath
1 0.7 0 setrgbcolor
fill
1 1.44975 scale
0 -0.1 translate
0 6.31441 translate
1 0.708953 scale
newpath
0 0 moveto
(T) true charpath
0 0.5 0 setrgbcolor
fill
1 1.41053 scale
0 -6.31441 translate
0 -0.1 translate
1 -0.0766285 scale
newpath
0 0 moveto
(A) true charpath
2.4 0.8 0.8 setrgbcolor
fill
1 -13.05 scale
0 0.1 translate
0 -1.48981 translate
1 -0.305566 scale
newpath
0 0 moveto
(C) true charpath
0.8 0.8 2.4 setrgbcolor
fill
1 -3.27262 scale
0 1.48981 translate
7.65 0 translate
0 0.1 translate
1 0.23112 scale
newpath
0 0 moveto
(G) true charpath
1 0.7 0 setrgbcolor
fill
1 4.32675 scale
0 -0.1 translate
0 2.70544 translate
1 1.03323 scale
newpath
0 0 moveto
(T) true charpath
0 0.5 0 setrgbcolor
fill
1 0.967839 scale
0 -2.70544 translate
0 -0.1 translate
1 -0.449269 scale
newpath
0 0 moveto
(C) true charpath
0.8 0.8 2.4 setrgbcolor
fill
1 -2.22584 scale
0 0.1 translate
7.65 0 translate
0 0.1 translate
1 0.766884 scale
newpath
0 0 moveto
(T) true charpath
0 0.5 0 setrgbcolor
fill
1 1.30398 scale
0 -0.1 translate
0 -0.1 translate
1 -0.184051 scale
newpath
0 0 moveto
(G) true charpath
1 0.94 0.8 setrgbcolor
fill
1 -5.43327 scale
0 0.1 translate
7.65 0 translate
7.65 0 translate
-76.5 -23.1593 translate
newpath
-3.825 -1.9125 moveto
84.15 0 rlineto
0 45.9 rlineto
-84.15 0 rlineto
0 -45.9 rlineto
closepath
0 0 0 setrgbcolor
stroke
-275.4 0 translate
0 18.1779 translate
/Helvetica findfont
5.61816 scalefont
setfont
newpath
0 0 moveto
(Motif Name:) true charpath
0 0 0 setrgbcolor
fill
70.227 0 translate
/Helvetica-Bold findfont
5.61816 scalefont
setfont
newpath
0 0 moveto
(CM000994.3_74614909-74615785(-)_1|5|1x0) true charpath
0 0 0 setrgbcolor
fill
-70.227 0 translate
0 -68.25 translate
0 29.125 translate
/Helvetica findfont
8.262 scalefont
setfont
newpath
0 0 moveto
(Gene:) true charpath
0 0 0 setrgbcolor
fill
42.1362 0 translate
/Helvetica-Bold findfont
8.262 scalefont
setfont
newpath
0 0 moveto
(CM000994.3_74618445-74619156(-)_1) true charpath
0 0 0 setrgbcolor
fill
-42.1362 0 translate
-30.6 -29.125 translate
306 0 translate
2.10375 0 translate
/Helvetica findfont
5.508 scalefont
setfont
newpath
0 0 moveto
(1) true charpath
0 0 0 setrgbcolor
fill
7.65 0 translate
newpath
0 0 moveto
(2) true charpath
0 0 0 setrgbcolor
fill
7.65 0 translate
newpath
0 0 moveto
(3) true charpath
0 0 0 setrgbcolor
fill
7.65 0 translate
newpath
0 0 moveto
(4) true charpath
0 0 0 setrgbcolor
fill
7.65 0 translate
-32.7037 0 translate
0 3.93429 translate
0 19.225 translate
/Helvetica findfont
5.508 scalefont
setfont
38.25 -1.57371 translate
newpath
0 0 moveto
(0) true charpath
0 0 0 setrgbcolor
fill
0 19.125 translate
newpath
0 0 moveto
(+0.53) true charpath
0 0 0 setrgbcolor
fill
0 -38.25 translate
newpath
0 0 moveto
(-2.01) true charpath
0 0 0 setrgbcolor
fill
-38.25 19.125 translate
0 1.57371 translate
/Helvetica-Bold findfont
11.016 scalefont
setfont
0 0.1 translate
1 1.0888 scale
newpath
0 0 moveto
(A) true charpath
8 0 0 setrgbcolor
fill
1 0.91844 scale
0 -0.1 translate
0 9.45418 translate
1 1.14175 scale
newpath
0 0 moveto
(G) true charpath
1 0.7 0 setrgbcolor
fill
1 0.875847 scale
0 -9.45418 translate
0 -0.1 translate
1 -0.596249 scale
newpath
0 0 moveto
(T) true charpath
0.8 0.9 0.8 setrgbcolor
fill
1 -1.67715 scale
0 0.1 translate
0 -5.57849 translate
1 -1.61579 scale
newpath
0 0 moveto
(C) true charpath
0.8 0.8 2.4 setrgbcolor
fill
1 -0.618891 scale
0 5.57849 translate
7.65 0 translate
0 0.1 translate
1 2.26363 scale
newpath
0 0 moveto
(T) true charpath
0 0.5 0 setrgbcolor
fill
1 0.441768 scale
0 -0.1 translate
0 -0.1 translate
1 -0.526678 scale
newpath
0 0 moveto
(A) true charpath
2.4 0.8 0.8 setrgbcolor
fill
1 -1.89869 scale
0 0.1 translate
0 -5.03106 translate
1 -0.566972 scale
newpath
0 0 moveto
(G) true charpath
1 0.94 0.8 setrgbcolor
fill
1 -1.76376 scale
0 5.03106 translate
0 -10.2792 translate
1 -1.03691 scale
newpath
0 0 moveto
(C) true charpath
0.8 0.8 2.4 setrgbcolor
fill
1 -0.964408 scale
0 10.2792 translate
7.65 0 translate
0 0.1 translate
1 0.53982 scale
newpath
0 0 moveto
(C) true charpath
0 0 8 setrgbcolor
fill
1 1.85247 scale
0 -0.1 translate
0 5.13447 translate
1 1.35729 scale
newpath
0 0 moveto
(T) true charpath
0 0.5 0 setrgbcolor
fill
1 0.736763 scale
0 -5.13447 translate
0 -0.1 translate
1 -0.363917 scale
newpath
0 0 moveto
(G) true charpath
1 0.94 0.8 setrgbcolor
fill
1 -2.74788 scale
0 0.1 translate
0 -3.75036 translate
1 -1.02694 scale
newpath
0 0 moveto
(A) true charpath
2.4 0.8 0.8 setrgbcolor
fill
1 -0.973768 scale
0 3.75036 translate
7.65 0 translate
7.65 0 translate
-30.6 -23.1593 translate
newpath
-3.825 -1.9125 moveto
38.25 0 rlineto
0 45.9 rlineto
-38.25 0 rlineto
0 -45.9 rlineto
closepath
0 0 0 setrgbcolor
stroke
-275.4 0 translate
0 18.1779 translate
/Helvetica findfont
5.61816 scalefont
setfont
newpath
0 0 moveto
(Motif Name:) true charpath
0 0 0 setrgbcolor
fill
70.227 0 translate
/Helvetica-Bold findfont
5.61816 scalefont
setfont
newpath
0 0 moveto
(CM000994.3_74618445-74619156(-)_1|1|1x0) true charpath
0 0 0 setrgbcolor
fill
-70.227 0 translate
0 -68.25 translate
0 29.125 translate
/Helvetica findfont
8.262 scalefont
setfont
newpath
0 0 moveto
(Gene:) true charpath
0 0 0 setrgbcolor
fill
42.1362 0 translate
/Helvetica-Bold findfont
8.262 scalefont
setfont
newpath
0 0 moveto
(CM000994.3_74618445-74619156(-)_1) true charpath
0 0 0 setrgbcolor
fill
-42.1362 0 translate
-30.6 -29.125 translate
306 0 translate
2.10375 0 translate
/Helvetica findfont
5.508 scalefont
setfont
newpath
0 0 moveto
(1) true charpath
0 0 0 setrgbcolor
fill
7.65 0 translate
newpath
0 0 moveto
(2) true charpath
0 0 0 setrgbcolor
fill
7.65 0 translate
newpath
0 0 moveto
(3) true charpath
0 0 0 setrgbcolor
fill
7.65 0 translate
newpath
0 0 moveto
(4) true charpath
0 0 0 setrgbcolor
fill
7.65 0 translate
newpath
0 0 moveto
(5) true charpath
0 0 0 setrgbcolor
fill
7.65 0 translate
newpath
0 0 moveto
(6) true charpath
0 0 0 setrgbcolor
fill
7.65 0 translate
newpath
0 0 moveto
(7) true charpath
0 0 0 setrgbcolor
fill
7.65 0 translate
newpath
0 0 moveto
(8) true charpath
0 0 0 setrgbcolor
fill
7.65 0 translate
newpath
0 0 moveto
(9) true charpath
0 0 0 setrgbcolor
fill
7.65 0 translate
newpath
0 0 moveto
(0) true charpath
0 0 0 setrgbcolor
fill
7.65 0 translate
-78.6038 0 translate
0 3.93429 translate
0 19.225 translate
/Helvetica findfont
5.508 scalefont
setfont
84.15 -1.57371 translate
newpath
0 0 moveto
(0) true charpath
0 0 0 setrgbcolor
fill
0 19.125 translate
newpath
0 0 moveto
(+0.57) true charpath
0 0 0 setrgbcolor
fill
0 -38.25 translate
newpath
0 0 moveto
(-3.19) true charpath
0 0 0 setrgbcolor
fill
-84.15 19.125 translate
0 1.57371 translate
/Helvetica-Bold findfont
11.016 scalefont
setfont
0 0.1 translate
1 0.730281 scale
newpath
0 0 moveto
(A) true charpath
8 0 0 setrgbcolor
fill
1 1.36934 scale
0 -0.1 translate
0 -0.1 translate
1 -0.108824 scale
newpath
0 0 moveto
(G) true charpath
1 0.94 0.8 setrgbcolor
fill
1 -9.18915 scale
0 0.1 translate
7.65 0 translate
0 0.1 translate
1 0.568688 scale
newpath
0 0 moveto
(G) true charpath
1 0.7 0 setrgbcolor
fill
1 1.75843 scale
0 -0.1 translate
0 5.36162 translate
1 1.00317 scale
newpath
0 0 moveto
(T) true charpath
0 0.5 0 setrgbcolor
fill
1 0.996838 scale
0 -5.36162 translate
0 -0.1 translate
1 -0.203583 scale
newpath
0 0 moveto
(C) true charpath
0.8 0.8 2.4 setrgbcolor
fill
1 -4.91199 scale
0 0.1 translate
0 -2.48877 translate
1 -0.253087 scale
newpath
0 0 moveto
(A) true charpath
2.4 0.8 0.8 setrgbcolor
fill
1 -3.95121 scale
0 2.48877 translate
7.65 0 translate
0 0.1 translate
1 0.503178 scale
newpath
0 0 moveto
(G) true charpath
1 0.7 0 setrgbcolor
fill
1 1.98737 scale
0 -0.1 translate
0 4.84615 translate
1 0.729229 scale
newpath
0 0 moveto
(T) true charpath
0 0.5 0 setrgbcolor
fill
1 1.37131 scale
0 -4.84615 translate
0 -0.1 translate
1 -0.0912336 scale
newpath
0 0 moveto
(A) true charpath
2.4 0.8 0.8 setrgbcolor
fill
1 -10.9609 scale
0 0.1 translate
0 -1.60474 translate
1 -0.140233 scale
newpath
0 0 moveto
(C) true charpath
0.8 0.8 2.4 setrgbcolor
fill
1 -7.131 scale
0 1.60474 translate
7.65 0 translate
0 0.1 translate
1 0.360725 scale
newpath
0 0 moveto
(A) true charpath
8 0 0 setrgbcolor
fill
1 2.77219 scale
0 -0.1 translate
0 3.72525 translate
1 1.25029 scale
newpath
0 0 moveto
(G) true charpath
1 0.7 0 setrgbcolor
fill
1 0.799813 scale
0 -3.72525 translate
0 -0.1 translate
1 -0.255559 scale
newpath
0 0 moveto
(T) true charpath
0.8 0.9 0.8 setrgbcolor
fill
1 -3.91299 scale
0 0.1 translate
0 -2.89774 translate
1 -0.304538 scale
newpath
0 0 moveto
(C) true charpath
0.8 0.8 2.4 setrgbcolor
fill
1 -3.28366 scale
0 2.89774 translate
7.65 0 translate
0 0.1 translate
1 0.238778 scale
newpath
0 0 moveto
(T) true charpath
0 0.5 0 setrgbcolor
fill
1 4.188 scale
0 -0.1 translate
0 2.7657 translate
1 0.283719 scale
newpath
0 0 moveto
(A) true charpath
8 0 0 setrgbcolor
fill
1 3.52461 scale
0 -2.7657 translate
0 -0.1 translate
1 -0.0921381 scale
newpath
0 0 moveto
(G) true charpath
1 0.94 0.8 setrgbcolor
fill
1 -10.8533 scale
0 0.1 translate
7.65 0 translate
0 0.1 translate
1 1.54533 scale
newpath
0 0 moveto
(C) true charpath
0 0 8 setrgbcolor
fill
1 0.647111 scale
0 -0.1 translate
0 -0.1 translate
1 -0.196661 scale
newpath
0 0 moveto
(T) true charpath
0.8 0.9 0.8 setrgbcolor
fill
1 -5.0849 scale
0 0.1 translate
0 -2.43429 translate
1 -0.309675 scale
newpath
0 0 moveto
(A) true charpath
2.4 0.8 0.8 setrgbcolor
fill
1 -3.22919 scale
0 2.43429 translate
7.65 0 translate
0 0.1 translate
1 0.651021 scale
newpath
0 0 moveto
(C) true charpath
0 0 8 setrgbcolor
fill
1 1.53605 scale
0 -0.1 translate
0 6.00946 translate
1 0.812531 scale
newpath
0 0 moveto
(A) true charpath
8 0 0 setrgbcolor
fill
1 1.23072 scale
0 -6.00946 translate
0 -0.1 translate
1 -0.176597 scale
newpath
0 0 moveto
(G) true charpath
1 0.94 0.8 setrgbcolor
fill
1 -5.66261 scale
0 0.1 translate
0 -2.27642 translate
1 -0.184592 scale
newpath
0 0 moveto
(T) true charpath
0.8 0.9 0.8 setrgbcolor
fill
1 -5.41735 scale
0 2.27642 translate
7.65 0 translate
0 0.1 translate
1 2.30073 scale
newpath
0 0 moveto
(T) true charpath
0 0.5 0 setrgbcolor
fill
1 0.434644 scale
0 -0.1 translate
0 -0.1 translate
1 -0.565566 scale
newpath
0 0 moveto
(G) true charpath
1 0.94 0.8 setrgbcolor
fill
1 -1.76814 scale
0 0.1 translate
0 -5.33705 translate
1 -0.621712 scale
newpath
0 0 moveto
(C) true charpath
0.8 0.8 2.4 setrgbcolor
fill
1 -1.60846 scale
0 5.33705 translate
0 -11.0159 translate
1 -0.752457 scale
newpath
0 0 moveto
(A) true charpath
2.4 0.8 0.8 setrgbcolor
fill
1 -1.32898 scale
0 11.0159 translate
7.65 0 translate
0 0.1 translate
1 2.33056 scale
newpath
0 0 moveto
(A) true charpath
8 0 0 setrgbcolor
fill
1 0.429082 scale
0 -0.1 translate
0 -0.1 translate
1 -0.634855 scale
newpath
0 0 moveto
(T) true charpath
0.8 0.9 0.8 setrgbcolor
fill
1 -1.57516 scale
0 0.1 translate
0 -5.88226 translate
1 -0.738977 scale
newpath
0 0 moveto
(G) true charpath
1 0.94 0.8 setrgbcolor
fill
1 -1.35322 scale
0 5.88226 translate
0 -12.4838 translate
1 -0.756724 scale
newpath
0 0 moveto
(C) true charpath
0.8 0.8 2.4 setrgbcolor
fill
1 -1.32149 scale
0 12.4838 translate
7.65 0 translate
7.65 0 translate
-76.5 -23.1593 translate
newpath
-3.825 -1.9125 moveto
84.15 0 rlineto
0 45.9 rlineto
-84.15 0 rlineto
0 -45.9 rlineto
closepath
0 0 0 setrgbcolor
stroke
-275.4 0 translate
0 18.1779 translate
/Helvetica findfont
5.61816 scalefont
setfont
newpath
0 0 moveto
(Motif Name:) true charpath
0 0 0 setrgbcolor
fill
70.227 0 translate
/Helvetica-Bold findfont
5.61816 scalefont
setfont
newpath
0 0 moveto
(CM000994.3_74618445-74619156(-)_1|2|1x0) true charpath
0 0 0 setrgbcolor
fill
-70.227 0 translate
0 -68.25 translate
0 29.125 translate
/Helvetica findfont
8.262 scalefont
setfont
newpath
0 0 moveto
(Gene:) true charpath
0 0 0 setrgbcolor
fill
42.1362 0 translate
/Helvetica-Bold findfont
8.262 scalefont
setfont
newpath
0 0 moveto
(CM000994.3_74618445-74619156(-)_1) true charpath
0 0 0 setrgbcolor
fill
-42.1362 0 translate
-30.6 -29.125 translate
306 0 translate
2.10375 0 translate
/Helvetica findfont
5.508 scalefont
setfont
newpath
0 0 moveto
(1) true charpath
0 0 0 setrgbcolor
fill
7.65 0 translate
newpath
0 0 moveto
(2) true charpath
0 0 0 setrgbcolor
fill
7.65 0 translate
newpath
0 0 moveto
(3) true charpath
0 0 0 setrgbcolor
fill
7.65 0 translate
newpath
0 0 moveto
(4) true charpath
0 0 0 setrgbcolor
fill
7.65 0 translate
-32.7037 0 translate
0 3.93429 translate
0 19.225 translate
/Helvetica findfont
5.508 scalefont
setfont
38.25 -1.57371 translate
newpath
0 0 moveto
(0) true charpath
0 0 0 setrgbcolor
fill
0 19.125 translate
newpath
0 0 moveto
(+0.55) true charpath
0 0 0 setrgbcolor
fill
0 -38.25 translate
newpath
0 0 moveto
(-1.93) true charpath
0 0 0 setrgbcolor
fill
-38.25 19.125 translate
0 1.57371 translate
/Helvetica-Bold findfont
11.016 scalefont
setfont
0 -0.1 translate
1 -0.10516 scale
newpath
0 0 moveto
(G) true charpath
1 0.94 0.8 setrgbcolor
fill
1 -9.50932 scale
0 0.1 translate
0 -1.71432 translate
1 -0.202897 scale
newpath
0 0 moveto
(C) true charpath
0.8 0.8 2.4 setrgbcolor
fill
1 -4.9286 scale
0 1.71432 translate
0 0.1 translate
1 1.80953 scale
newpath
0 0 moveto
(A) true charpath
8 0 0 setrgbcolor
fill
1 0.552631 scale
0 -0.1 translate
0 -4.09768 translate
1 -1.49382 scale
newpath
0 0 moveto
(T) true charpath
0.8 0.9 0.8 setrgbcolor
fill
1 -0.669424 scale
0 4.09768 translate
7.65 0 translate
0 -0.1 translate
1 -0.0717498 scale
newpath
0 0 moveto
(A) true charpath
2.4 0.8 0.8 setrgbcolor
fill
1 -13.9373 scale
0 0.1 translate
0 0.1 translate
1 1.32294 scale
newpath
0 0 moveto
(G) true charpath
1 0.7 0 setrgbcolor
fill
1 0.755892 scale
0 -0.1 translate
0 -1.45143 translate
1 -0.800757 scale
newpath
0 0 moveto
(C) true charpath
0.8 0.8 2.4 setrgbcolor
fill
1 -1.24882 scale
0 1.45143 translate
7.65 0 translate
0 0.1 translate
1 0.944414 scale
newpath
0 0 moveto
(T) true charpath
0 0.5 0 setrgbcolor
fill
1 1.05886 scale
0 -0.1 translate
0 8.31804 translate
1 1.28614 scale
newpath
0 0 moveto
(G) true charpath
1 0.7 0 setrgbcolor
fill
1 0.77752 scale
0 -8.31804 translate
0 -0.1 translate
1 -0.884725 scale
newpath
0 0 moveto
(A) true charpath
2.4 0.8 0.8 setrgbcolor
fill
1 -1.1303 scale
0 0.1 translate
0 -7.84838 translate
1 -1.34583 scale
newpath
0 0 moveto
(C) true charpath
0.8 0.8 2.4 setrgbcolor
fill
1 -0.743035 scale
0 7.84838 translate
7.65 0 translate
7.65 0 translate
-30.6 -23.1593 translate
newpath
-3.825 -1.9125 moveto
38.25 0 rlineto
0 45.9 rlineto
-38.25 0 rlineto
0 -45.9 rlineto
closepath
0 0 0 setrgbcolor
stroke
-275.4 0 translate
0 18.1779 translate
/Helvetica findfont
5.61816 scalefont
setfont
newpath
0 0 moveto
(Motif Name:) true charpath
0 0 0 setrgbcolor
fill
70.227 0 translate
/Helvetica-Bold findfont
5.61816 scalefont
setfont
newpath
0 0 moveto
(CM000994.3_74618445-74619156(-)_1|3|1x0) true charpath
0 0 0 setrgbcolor
fill
-70.227 0 translate
0 -68.25 translate
0 29.125 translate
/Helvetica findfont
8.262 scalefont
setfont
newpath
0 0 moveto
(Gene:) true charpath
0 0 0 setrgbcolor
fill
42.1362 0 translate
/Helvetica-Bold findfont
8.262 scalefont
setfont
newpath
0 0 moveto
(CM000994.3_85942247-85943486(-)_1) true charpath
0 0 0 setrgbcolor
fill
-42.1362 0 translate
-30.6 -29.125 translate
306 0 translate
2.10375 0 translate
/Helvetica findfont
5.508 scalefont
setfont
newpath
0 0 moveto
(1) true charpath
0 0 0 setrgbcolor
fill
7.65 0 translate
newpath
0 0 moveto
(2) true charpath
0 0 0 setrgbcolor
fill
7.65 0 translate
newpath
0 0 moveto
(3) true charpath
0 0 0 setrgbcolor
fill
7.65 0 translate
newpath
0 0 moveto
(4) true charpath
0 0 0 setrgbcolor
fill
7.65 0 translate
newpath
0 0 moveto
(5) true charpath
0 0 0 setrgbcolor
fill
7.65 0 translate
newpath
0 0 moveto
(6) true charpath
0 0 0 setrgbcolor
fill
7.65 0 translate
newpath
0 0 moveto
(7) true charpath
0 0 0 setrgbcolor
fill
7.65 0 translate
newpath
0 0 moveto
(8) true charpath
0 0 0 setrgbcolor
fill
7.65 0 translate
newpath
0 0 moveto
(9) true charpath
0 0 0 setrgbcolor
fill
7.65 0 translate
newpath
0 0 moveto
(0) true charpath
0 0 0 setrgbcolor
fill
7.65 0 translate
newpath
0 0 moveto
(1) true charpath
0 0 0 setrgbcolor
fill
7.65 0 translate
newpath
0 0 moveto
(2) true charpath
0 0 0 setrgbcolor
fill
7.65 0 translate
newpath
0 0 moveto
(3) true charpath
0 0 0 setrgbcolor
fill
7.65 0 translate
newpath
0 0 moveto
(4) true charpath
0 0 0 setrgbcolor
fill
7.65 0 translate
newpath
0 0 moveto
(5) true charpath
0 0 0 setrgbcolor
fill
7.65 0 translate
newpath
0 0 moveto
(6) true charpath
0 0 0 setrgbcolor
fill
7.65 0 translate
newpath
0 0 moveto
(7) true charpath
0 0 0 setrgbcolor
fill
7.65 0 translate
newpath
0 0 moveto
(8) true charpath
0 0 0 setrgbcolor
fill
7.65 0 translate
newpath
0 0 moveto
(9) true charpath
0 0 0 setrgbcolor
fill
7.65 0 translate
newpath
0 0 moveto
(0) true charpath
0 0 0 setrgbcolor
fill
7.65 0 translate
newpath
0 0 moveto
(1) true charpath
0 0 0 setrgbcolor
fill
7.65 0 translate
newpath
0 0 moveto
(2) true charpath
0 0 0 setrgbcolor
fill
7.65 0 translate
newpath
0 0 moveto
(3) true charpath
0 0 0 setrgbcolor
fill
7.65 0 translate
newpath
0 0 moveto
(4) true charpath
0 0 0 setrgbcolor
fill
7.65 0 translate
newpath
0 0 moveto
(5) true charpath
0 0 0 setrgbcolor
fill
7.65 0 translate
newpath
0 0 moveto
(6) true charpath
0 0 0 setrgbcolor
fill
7.65 0 translate
newpath
0 0 moveto
(7) true charpath
0 0 0 setrgbcolor
fill
7.65 0 translate
newpath
0 0 moveto
(8) true charpath
0 0 0 setrgbcolor
fill
7.65 0 translate
newpath
0 0 moveto
(9) true charpath
0 0 0 setrgbcolor
fill
7.65 0 translate
newpath
0 0 moveto
(0) true charpath
0 0 0 setrgbcolor
fill
7.65 0 translate
newpath
0 0 moveto
(1) true charpath
0 0 0 setrgbcolor
fill
7.65 0 translate
newpath
0 0 moveto
(2) true charpath
0 0 0 setrgbcolor
fill
7.65 0 translate
newpath
0 0 moveto
(3) true charpath
0 0 0 setrgbcolor
fill
7.65 0 translate
newpath
0 0 moveto
(4) true charpath
0 0 0 setrgbcolor
fill
7.65 0 translate
-262.204 0 translate
0 3.93429 translate
0 19.225 translate
/Helvetica findfont
5.508 scalefont
setfont
267.75 -1.57371 translate
newpath
0 0 moveto
(0) true charpath
0 0 0 setrgbcolor
fill
0 19.125 translate
newpath
0 0 moveto
(+0.57) true charpath
0 0 0 setrgbcolor
fill
0 -38.25 translate
newpath
0 0 moveto
(-3.26) true charpath
0 0 0 setrgbcolor
fill
-267.75 19.125 translate
0 1.57371 translate
/Helvetica-Bold findfont
11.016 scalefont
setfont
0 0.1 translate
1 0.135357 scale
newpath
0 0 moveto
(A) true charpath
8 0 0 setrgbcolor
fill
1 7.38789 scale
0 -0.1 translate
0 1.95192 translate
1 0.700349 scale
newpath
0 0 moveto
(T) true charpath
0 0.5 0 setrgbcolor
fill
1 1.42786 scale
0 -1.95192 translate
0 -0.1 translate
1 -0.183321 scale
newpath
0 0 moveto
(C) true charpath
0.8 0.8 2.4 setrgbcolor
fill
1 -5.45492 scale
0 0.1 translate
7.65 0 translate
0 0.1 translate
1 1.96708 scale
newpath
0 0 moveto
(C) true charpath
0 0 8 setrgbcolor
fill
1 0.508367 scale
0 -0.1 translate
0 -0.1 translate
1 -0.266368 scale
newpath
0 0 moveto
(A) true charpath
2.4 0.8 0.8 setrgbcolor
fill
1 -3.75421 scale
0 0.1 translate
0 -2.98279 translate
1 -0.286678 scale
newpath
0 0 moveto
(T) true charpath
0.8 0.9 0.8 setrgbcolor
fill
1 -3.48824 scale
0 2.98279 translate
0 -6.02539 translate
1 -0.295129 scale
newpath
0 0 moveto
(G) true charpath
1 0.94 0.8 setrgbcolor
fill
1 -3.38835 scale
0 6.02539 translate
7.65 0 translate
0 -0.1 translate
1 -0.147315 scale
newpath
0 0 moveto
(T) true charpath
0.8 0.9 0.8 setrgbcolor
fill
1 -6.78817 scale
0 0.1 translate
0 0.1 translate
1 1.86896 scale
newpath
0 0 moveto
(C) true charpath
0 0 8 setrgbcolor
fill
1 0.535058 scale
0 -0.1 translate
0 -2.04602 translate
1 -0.275755 scale
newpath
0 0 moveto
(G) true charpath
1 0.94 0.8 setrgbcolor
fill
1 -3.62641 scale
0 2.04602 translate
0 -5.00267 translate
1 -0.288232 scale
newpath
0 0 moveto
(A) true charpath
2.4 0.8 0.8 setrgbcolor
fill
1 -3.46943 scale
0 5.00267 translate
7.65 0 translate
0 0.1 translate
1 2.33056 scale
newpath
0 0 moveto
(G) true charpath
1 0.7 0 setrgbcolor
fill
1 0.429082 scale
0 -0.1 translate
0 -0.1 translate
1 -0.657361 scale
newpath
0 0 moveto
(A) true charpath
2.4 0.8 0.8 setrgbcolor
fill
1 -1.52123 scale
0 0.1 translate
0 -6.05935 translate
1 -0.736234 scale
newpath
0 0 moveto
(T) true charpath
0.8 0.9 0.8 setrgbcolor
fill
1 -1.35826 scale
0 6.05935 translate
0 -12.6393 translate
1 -0.736961 scale
newpath
0 0 moveto
(C) true charpath
0.8 0.8 2.4 setrgbcolor
fill
1 -1.35692 scale
0 12.6393 translate
7.65 0 translate
0 0.1 translate
1 0.54928 scale
newpath
0 0 moveto
(C) true charpath
0 0 8 setrgbcolor
fill
1 1.82057 scale
0 -0.1 translate
0 5.20891 translate
1 0.662045 scale
newpath
0 0 moveto
(T) true charpath
0 0.5 0 setrgbcolor
fill
1 1.51047 scale
0 -5.20891 translate
0 -0.1 translate
1 -0.0724321 scale
newpath
0 0 moveto
(A) true charpath
2.4 0.8 0.8 setrgbcolor
fill
1 -13.806 scale
0 0.1 translate
0 -1.45679 translate
1 -0.140852 scale
newpath
0 0 moveto
(G) true charpath
1 0.94 0.8 setrgbcolor
fill
1 -7.09964 scale
0 1.45679 translate
7.65 0 translate
0 -0.1 translate
1 -0.119175 scale
newpath
0 0 moveto
(A) true charpath
2.4 0.8 0.8 setrgbcolor
fill
1 -8.39103 scale
0 0.1 translate
0 -1.82459 translate
1 -0.154679 scale
newpath
0 0 moveto
(C) true charpath
0.8 0.8 2.4 setrgbcolor
fill
1 -6.46499 scale
0 1.82459 translate
0 -3.82856 translate
1 -0.166518 scale
newpath
0 0 moveto
(G) true charpath
1 0.94 0.8 setrgbcolor
fill
1 -6.00537 scale
0 3.82856 translate
0 0.1 translate
1 1.65417 scale
newpath
0 0 moveto
(T) true charpath
0 0.5 0 setrgbcolor
fill
1 0.604533 scale
0 -0.1 translate
7.65 0 translate
0 0.1 translate
1 0.770048 scale
newpath
0 0 moveto
(T) true charpath
0 0.5 0 setrgbcolor
fill
1 1.29862 scale
0 -0.1 translate
0 -0.1 translate
1 -0.0767032 scale
newpath
0 0 moveto
(G) true charpath
1 0.94 0.8 setrgbcolor
fill
1 -13.0373 scale
0 0.1 translate
7.65 0 translate
0 0.1 translate
1 0.679713 scale
newpath
0 0 moveto
(T) true charpath
0 0.5 0 setrgbcolor
fill
1 1.47121 scale
0 -0.1 translate
7.65 0 translate
0 -0.1 translate
1 -0.0695319 scale
newpath
0 0 moveto
(C) true charpath
0.8 0.8 2.4 setrgbcolor
fill
1 -14.3819 scale
0 0.1 translate
0 -1.43397 translate
1 -0.0779323 scale
newpath
0 0 moveto
(G) true charpath
1 0.94 0.8 setrgbcolor
fill
1 -12.8317 scale
0 1.43397 translate
0 -2.83405 translate
1 -0.168594 scale
newpath
0 0 moveto
(T) true charpath
0.8 0.9 0.8 setrgbcolor
fill
1 -5.93139 scale
0 2.83405 translate
0 0.1 translate
1 1.50443 scale
newpath
0 0 moveto
(A) true charpath
8 0 0 setrgbcolor
fill
1 0.664702 scale
0 -0.1 translate
7.65 0 translate
0 0.1 translate
1 0.162951 scale
newpath
0 0 moveto
(A) true charpath
8 0 0 setrgbcolor
fill
1 6.13683 scale
0 -0.1 translate
0 2.16905 translate
1 0.732618 scale
newpath
0 0 moveto
(T) true charpath
0 0.5 0 setrgbcolor
fill
1 1.36497 scale
0 -2.16905 translate
0 -0.1 translate
1 -0.143931 scale
newpath
0 0 moveto
(G) true charpath
1 0.94 0.8 setrgbcolor
fill
1 -6.94775 scale
0 0.1 translate
7.65 0 translate
0 -0.1 translate
1 -0.0988723 scale
newpath
0 0 moveto
(T) true charpath
0.8 0.9 0.8 setrgbcolor
fill
1 -10.1141 scale
0 0.1 translate
0 -1.66484 translate
1 -0.143242 scale
newpath
0 0 moveto
(C) true charpath
0.8 0.8 2.4 setrgbcolor
fill
1 -6.9812 scale
0 1.66484 translate
0 0.1 translate
1 1.66868 scale
newpath
0 0 moveto
(G) true charpath
1 0.7 0 setrgbcolor
fill
1 0.599276 scale
0 -0.1 translate
0 -3.57881 translate
1 -0.222615 scale
newpath
0 0 moveto
(A) true charpath
2.4 0.8 0.8 setrgbcolor
fill
1 -4.49207 scale
0 3.57881 translate
7.65 0 translate
0 0.1 translate
1 2.16869 scale
newpath
0 0 moveto
(G) true charpath
1 0.7 0 setrgbcolor
fill
1 0.461109 scale
0 -0.1 translate
0 -0.1 translate
1 -0.421811 scale
newpath
0 0 moveto
(A) true charpath
2.4 0.8 0.8 setrgbcolor
fill
1 -2.37073 scale
0 0.1 translate
0 -4.20591 translate
1 -0.441916 scale
newpath
0 0 moveto
(T) true charpath
0.8 0.9 0.8 setrgbcolor
fill
1 -2.26287 scale
0 4.20591 translate
0 -8.47001 translate
1 -0.4615 scale
newpath
0 0 moveto
(C) true charpath
0.8 0.8 2.4 setrgbcolor
fill
1 -2.16685 scale
0 8.47001 translate
7.65 0 translate
0 0.1 translate
1 0.770048 scale
newpath
0 0 moveto
(T) true charpath
0 0.5 0 setrgbcolor
fill
1 1.29862 scale
0 -0.1 translate
0 -0.1 translate
1 -0.0767032 scale
newpath
0 0 moveto
(G) true charpath
1 0.94 0.8 setrgbcolor
fill
1 -13.0373 scale
0 0.1 translate
7.65 0 translate
0 0.1 translate
1 0.679713 scale
newpath
0 0 moveto
(T) true charpath
0 0.5 0 setrgbcolor
fill
1 1.47121 scale
0 -0.1 translate
7.65 0 translate
0 -0.1 translate
1 -0.0695319 scale
newpath
0 0 moveto
(C) true charpath
0.8 0.8 2.4 setrgbcolor
fill
1 -14.3819 scale
0 0.1 translate
0 -1.43397 translate
1 -0.0779323 scale
newpath
0 0 moveto
(G) true charpath
1 0.94 0.8 setrgbcolor
fill
1 -12.8317 scale
0 1.43397 translate
0 -2.83405 translate
1 -0.168594 scale
newpath
0 0 moveto
(T) true charpath
0.8 0.9 0.8 setrgbcolor
fill
1 -5.93139 scale
0 2.83405 translate
0 0.1 translate
1 1.50443 scale
newpath
0 0 moveto
(A) true charpath
8 0 0 setrgbcolor
fill
1 0.664702 scale
0 -0.1 translate
7.65 0 translate
0 0.1 translate
1 1.00167 scale
newpath
0 0 moveto
(A) true charpath
8 0 0 setrgbcolor
fill
1 0.998331 scale
0 -0.1 translate
0 -0.1 translate
1 -0.13512 scale
newpath
0 0 moveto
(T) true charpath
0.8 0.9 0.8 setrgbcolor
fill
1 -7.40083 scale
0 0.1 translate
7.65 0 translate
0 0.1 translate
1 0.238141 scale
newpath
0 0 moveto
(C) true charpath
0 0 8 setrgbcolor
fill
1 4.19919 scale
0 -0.1 translate
7.65 0 translate
0 0.1 translate
1 0.00977711 scale
newpath
0 0 moveto
(T) true charpath
0 0.5 0 setrgbcolor
fill
1 102.28 scale
0 -0.1 translate
0 0.963789 translate
1 0.412574 scale
newpath
0 0 moveto
(G) true charpath
1 0.7 0 setrgbcolor
fill
1 2.42381 scale
0 -0.963789 translate
0 -0.1 translate
1 -0.0782262 scale
newpath
0 0 moveto
(C) true charpath
0.8 0.8 2.4 setrgbcolor
fill
1 -12.7834 scale
0 0.1 translate
7.65 0 translate
0 0.1 translate
1 0.20875 scale
newpath
0 0 moveto
(G) true charpath
1 0.7 0 setrgbcolor
fill
1 4.79042 scale
0 -0.1 translate
0 -0.1 translate
1 -0.0323343 scale
newpath
0 0 moveto
(C) true charpath
0.8 0.8 2.4 setrgbcolor
fill
1 -30.9269 scale
0 0.1 translate
0 2.52942 translate
1 0.855892 scale
newpath
0 0 moveto
(A) true charpath
8 0 0 setrgbcolor
fill
1 1.16837 scale
0 -2.52942 translate
0 -1.14128 translate
1 -0.144273 scale
newpath
0 0 moveto
(T) true charpath
0.8 0.9 0.8 setrgbcolor
fill
1 -6.93132 scale
0 1.14128 translate
7.65 0 translate
0 0.1 translate
1 0.0740671 scale
newpath
0 0 moveto
(A) true charpath
8 0 0 setrgbcolor
fill
1 13.5013 scale
0 -0.1 translate
0 1.46966 translate
1 0.2005 scale
newpath
0 0 moveto
(C) true charpath
0 0 8 setrgbcolor
fill
1 4.98753 scale
0 -1.46966 translate
0 3.83416 translate
1 0.282998 scale
newpath
0 0 moveto
(T) true charpath
0 0.5 0 setrgbcolor
fill
1 3.5336 scale
0 -3.83416 translate
0 -0.1 translate
1 -0.130125 scale
newpath
0 0 moveto
(G) true charpath
1 0.94 0.8 setrgbcolor
fill
1 -7.68494 scale
0 0.1 translate
7.65 0 translate
0 -0.1 translate
1 -0.0184046 scale
newpath
0 0 moveto
(G) true charpath
1 0.94 0.8 setrgbcolor
fill
1 -54.3344 scale
0 0.1 translate
0 -1.03167 translate
1 -0.150841 scale
newpath
0 0 moveto
(A) true charpath
2.4 0.8 0.8 setrgbcolor
fill
1 -6.62948 scale
0 1.03167 translate
0 0.1 translate
1 1.56146 scale
newpath
0 0 moveto
(T) true charpath
0 0.5 0 setrgbcolor
fill
1 0.640426 scale
0 -0.1 translate
0 -3.00544 translate
1 -0.216832 scale
newpath
0 0 moveto
(C) true charpath
0.8 0.8 2.4 setrgbcolor
fill
1 -4.61187 scale
0 3.00544 translate
7.65 0 translate
0 0.1 translate
1 1.00167 scale
newpath
0 0 moveto
(A) true charpath
8 0 0 setrgbcolor
fill
1 0.998331 scale
0 -0.1 translate
0 -0.1 translate
1 -0.13512 scale
newpath
0 0 moveto
(T) true charpath
0.8 0.9 0.8 setrgbcolor
fill
1 -7.40083 scale
0 0.1 translate
7.65 0 translate
0 0.1 translate
1 0.238141 scale
newpath
0 0 moveto
(C) true charpath
0 0 8 setrgbcolor
fill
1 4.19919 scale
0 -0.1 translate
7.65 0 translate
0 0.1 translate
1 0.00977711 scale
newpath
0 0 moveto
(T) true charpath
0 0.5 0 setrgbcolor
fill
1 102.28 scale
0 -0.1 translate
0 0.963789 translate
1 0.412574 scale
newpath
0 0 moveto
(G) true charpath
1 0.7 0 setrgbcolor
fill
1 2.42381 scale
0 -0.963789 translate
0 -0.1 translate
1 -0.0782262 scale
newpath
0 0 moveto
(C) true charpath
0.8 0.8 2.4 setrgbcolor
fill
1 -12.7834 scale
0 0.1 translate
7.65 0 translate
0 0.1 translate
1 1.00167 scale
newpath
0 0 moveto
(A) true charpath
8 0 0 setrgbcolor
fill
1 0.998331 scale
0 -0.1 translate
0 -0.1 translate
1 -0.13512 scale
newpath
0 0 moveto
(T) true charpath
0.8 0.9 0.8 setrgbcolor
fill
1 -7.40083 scale
0 0.1 translate
7.65 0 translate
0 0.1 translate
1 0.238141 scale
newpath
0 0 moveto
(C) true charpath
0 0 8 setrgbcolor
fill
1 4.19919 scale
0 -0.1 translate
7.65 0 translate
0 0.1 translate
1 0.00977711 scale
newpath
0 0 moveto
(T) true charpath
0 0.5 0 setrgbcolor
fill
1 102.28 scale
0 -0.1 translate
0 0.963789 translate
1 0.412574 scale
newpath
0 0 moveto
(G) true charpath
1 0.7 0 setrgbcolor
fill
1 2.42381 scale
0 -0.963789 translate
0 -0.1 translate
1 -0.0782262 scale
newpath
0 0 moveto
(C) true charpath
0.8 0.8 2.4 setrgbcolor
fill
1 -12.7834 scale
0 0.1 translate
7.65 0 translate
0 0.1 translate
1 0.237946 scale
newpath
0 0 moveto
(C) true charpath
0 0 8 setrgbcolor
fill
1 4.20264 scale
0 -0.1 translate
0 -0.1 translate
1 -0.0622595 scale
newpath
0 0 moveto
(T) true charpath
0.8 0.9 0.8 setrgbcolor
fill
1 -16.0618 scale
0 0.1 translate
0 2.75915 translate
1 0.958918 scale
newpath
0 0 moveto
(A) true charpath
8 0 0 setrgbcolor
fill
1 1.04284 scale
0 -2.75915 translate
0 -1.37675 translate
1 -0.186319 scale
newpath
0 0 moveto
(G) true charpath
1 0.94 0.8 setrgbcolor
fill
1 -5.36713 scale
0 1.37675 translate
7.65 0 translate
0 -0.1 translate
1 -0.116304 scale
newpath
0 0 moveto
(G) true charpath
1 0.94 0.8 setrgbcolor
fill
1 -8.59818 scale
0 0.1 translate
0 -1.802 translate
1 -0.178784 scale
newpath
0 0 moveto
(T) true charpath
0.8 0.9 0.8 setrgbcolor
fill
1 -5.59334 scale
0 1.802 translate
0 0.1 translate
1 1.76085 scale
newpath
0 0 moveto
(A) true charpath
8 0 0 setrgbcolor
fill
1 0.567906 scale
0 -0.1 translate
0 -3.99563 translate
1 -0.277137 scale
newpath
0 0 moveto
(C) true charpath
0.8 0.8 2.4 setrgbcolor
fill
1 -3.60832 scale
0 3.99563 translate
7.65 0 translate
0 0.1 translate
1 2.21575 scale
newpath
0 0 moveto
(G) true charpath
1 0.7 0 setrgbcolor
fill
1 0.451313 scale
0 -0.1 translate
0 -0.1 translate
1 -0.418414 scale
newpath
0 0 moveto
(C) true charpath
0.8 0.8 2.4 setrgbcolor
fill
1 -2.38998 scale
0 0.1 translate
0 -4.17917 translate
1 -0.53635 scale
newpath
0 0 moveto
(T) true charpath
0.8 0.9 0.8 setrgbcolor
fill
1 -1.86445 scale
0 4.17917 translate
0 -9.18634 translate
1 -0.553767 scale
newpath
0 0 moveto
(A) true charpath
2.4 0.8 0.8 setrgbcolor
fill
1 -1.80581 scale
0 9.18634 translate
7.65 0 translate
0 -0.1 translate
1 -0.0728249 scale
newpath
0 0 moveto
(C) true charpath
0.8 0.8 2.4 setrgbcolor
fill
1 -13.7316 scale
0 0.1 translate
0 -1.45989 translate
1 -0.085997 scale
newpath
0 0 moveto
(T) true charpath
0.8 0.9 0.8 setrgbcolor
fill
1 -11.6283 scale
0 1.45989 translate
0 0.1 translate
1 1.10319 scale
newpath
0 0 moveto
(A) true charpath
8 0 0 setrgbcolor
fill
1 0.90646 scale
0 -0.1 translate
7.65 0 translate
0 -0.1 translate
1 -0.10029 scale
newpath
0 0 moveto
(G) true charpath
1 0.94 0.8 setrgbcolor
fill
1 -9.97112 scale
0 0.1 translate
0 -1.67599 translate
1 -0.103497 scale
newpath
0 0 moveto
(A) true charpath
2.4 0.8 0.8 setrgbcolor
fill
1 -9.6621 scale
0 1.67599 translate
0 0.1 translate
1 1.09718 scale
newpath
0 0 moveto
(T) true charpath
0 0.5 0 setrgbcolor
fill
1 0.911431 scale
0 -0.1 translate
7.65 0 translate
0 0.1 translate
1 2.17926 scale
newpath
0 0 moveto
(T) true charpath
0 0.5 0 setrgbcolor
fill
1 0.458871 scale
0 -0.1 translate
0 -0.1 translate
1 -0.375036 scale
newpath
0 0 moveto
(A) true charpath
2.4 0.8 0.8 setrgbcolor
fill
1 -2.66641 scale
0 0.1 translate
0 -3.83785 translate
1 -0.471322 scale
newpath
0 0 moveto
(G) true charpath
1 0.94 0.8 setrgbcolor
fill
1 -2.12169 scale
0 3.83785 translate
0 -8.33334 translate
1 -0.532032 scale
newpath
0 0 moveto
(C) true charpath
0.8 0.8 2.4 setrgbcolor
fill
1 -1.87959 scale
0 8.33334 translate
7.65 0 translate
7.65 0 translate
-260.1 -23.1593 translate
newpath
-3.825 -1.9125 moveto
267.75 0 rlineto
0 45.9 rlineto
-267.75 0 rlineto
0 -45.9 rlineto
closepath
0 0 0 setrgbcolor
stroke
-275.4 0 translate
0 18.1779 translate
/Helvetica findfont
5.61816 scalefont
setfont
newpath
0 0 moveto
(Motif Name:) true charpath
0 0 0 setrgbcolor
fill
70.227 0 translate
/Helvetica-Bold findfont
5.61816 scalefont
setfont
newpath
0 0 moveto
(CM000994.3_85942247-85943486(-)_1|1|1x0) true charpath
0 0 0 setrgbcolor
fill
-70.227 0 translate
0 -68.25 translate
0 29.125 translate
/Helvetica findfont
8.262 scalefont
setfont
newpath
0 0 moveto
(Gene:) true charpath
0 0 0 setrgbcolor
fill
42.1362 0 translate
/Helvetica-Bold findfont
8.262 scalefont
setfont
newpath
0 0 moveto
(CM000994.3_116748464-116750489(+)_1) true charpath
0 0 0 setrgbcolor
fill
-42.1362 0 translate
-30.6 -29.125 translate
306 0 translate
2.10375 0 translate
/Helvetica findfont
5.508 scalefont
setfont
newpath
0 0 moveto
(1) true charpath
0 0 0 setrgbcolor
fill
7.65 0 translate
newpath
0 0 moveto
(2) true charpath
0 0 0 setrgbcolor
fill
7.65 0 translate
newpath
0 0 moveto
(3) true charpath
0 0 0 setrgbcolor
fill
7.65 0 translate
newpath
0 0 moveto
(4) true charpath
0 0 0 setrgbcolor
fill
7.65 0 translate
newpath
0 0 moveto
(5) true charpath
0 0 0 setrgbcolor
fill
7.65 0 translate
newpath
0 0 moveto
(6) true charpath
0 0 0 setrgbcolor
fill
7.65 0 translate
newpath
0 0 moveto
(7) true charpath
0 0 0 setrgbcolor
fill
7.65 0 translate
newpath
0 0 moveto
(8) true charpath
0 0 0 setrgbcolor
fill
7.65 0 translate
newpath
0 0 moveto
(9) true charpath
0 0 0 setrgbcolor
fill
7.65 0 translate
newpath
0 0 moveto
(0) true charpath
0 0 0 setrgbcolor
fill
7.65 0 translate
-78.6038 0 translate
0 3.93429 translate
0 19.225 translate
/Helvetica findfont
5.508 scalefont
setfont
84.15 -1.57371 translate
newpath
0 0 moveto
(0) true charpath
0 0 0 setrgbcolor
fill
0 19.125 translate
newpath
0 0 moveto
(+0.57) true charpath
0 0 0 setrgbcolor
fill
0 -38.25 translate
newpath
0 0 moveto
(-3.25) true charpath
0 0 0 setrgbcolor
fill
-84.15 19.125 translate
0 1.57371 translate
/Helvetica-Bold findfont
11.016 scalefont
setfont
0 -0.1 translate
1 -0.107382 scale
newpath
0 0 moveto
(G) true charpath
1 0.94 0.8 setrgbcolor
fill
1 -9.31258 scale
0 0.1 translate
0 -1.7318 translate
1 -0.119199 scale
newpath
0 0 moveto
(T) true charpath
0.8 0.9 0.8 setrgbcolor
fill
1 -8.38934 scale
0 1.7318 translate
0 0.1 translate
1 1.32026 scale
newpath
0 0 moveto
(A) true charpath
8 0 0 setrgbcolor
fill
1 0.757427 scale
0 -0.1 translate
7.65 0 translate
0 -0.1 translate
1 -0.16515 scale
newpath
0 0 moveto
(T) true charpath
0.8 0.9 0.8 setrgbcolor
fill
1 -6.05509 scale
0 0.1 translate
0 -2.18635 translate
1 -0.204376 scale
newpath
0 0 moveto
(G) true charpath
1 0.94 0.8 setrgbcolor
fill
1 -4.89295 scale
0 2.18635 translate
0 0.1 translate
1 1.83371 scale
newpath
0 0 moveto
(A) true charpath
8 0 0 setrgbcolor
fill
1 0.545344 scale
0 -0.1 translate
0 -4.58136 translate
1 -0.287086 scale
newpath
0 0 moveto
(C) true charpath
0.8 0.8 2.4 setrgbcolor
fill
1 -3.48328 scale
0 4.58136 translate
7.65 0 translate
0 0.1 translate
1 2.33056 scale
newpath
0 0 moveto
(G) true charpath
1 0.7 0 setrgbcolor
fill
1 0.429082 scale
0 -0.1 translate
0 -0.1 translate
1 -0.671222 scale
newpath
0 0 moveto
(T) true charpath
0.8 0.9 0.8 setrgbcolor
fill
1 -1.48982 scale
0 0.1 translate
0 -6.16841 translate
1 -0.720389 scale
newpath
0 0 moveto
(A) true charpath
2.4 0.8 0.8 setrgbcolor
fill
1 -1.38814 scale
0 6.16841 translate
0 -12.6237 translate
1 -0.738945 scale
newpath
0 0 moveto
(C) true charpath
0.8 0.8 2.4 setrgbcolor
fill
1 -1.35328 scale
0 12.6237 translate
7.65 0 translate
0 -0.1 translate
1 -0.188606 scale
newpath
0 0 moveto
(G) true charpath
1 0.94 0.8 setrgbcolor
fill
1 -5.30207 scale
0 0.1 translate
0 0.1 translate
1 1.55677 scale
newpath
0 0 moveto
(A) true charpath
8 0 0 setrgbcolor
fill
1 0.642357 scale
0 -0.1 translate
0 -2.37091 translate
1 -0.262357 scale
newpath
0 0 moveto
(T) true charpath
0.8 0.9 0.8 setrgbcolor
fill
1 -3.81161 scale
0 2.37091 translate
7.65 0 translate
0 0.1 translate
1 2.06091 scale
newpath
0 0 moveto
(A) true charpath
8 0 0 setrgbcolor
fill
1 0.485223 scale
0 -0.1 translate
0 -0.1 translate
1 -0.28284 scale
newpath
0 0 moveto
(G) true charpath
1 0.94 0.8 setrgbcolor
fill
1 -3.53557 scale
0 0.1 translate
0 -3.1124 translate
1 -0.370014 scale
newpath
0 0 moveto
(C) true charpath
0.8 0.8 2.4 setrgbcolor
fill
1 -2.7026 scale
0 3.1124 translate
0 -6.81074 translate
1 -0.395023 scale
newpath
0 0 moveto
(T) true charpath
0.8 0.9 0.8 setrgbcolor
fill
1 -2.5315 scale
0 6.81074 translate
7.65 0 translate
0 0.1 translate
1 1.9766 scale
newpath
0 0 moveto
(A) true charpath
8 0 0 setrgbcolor
fill
1 0.505918 scale
0 -0.1 translate
0 -0.1 translate
1 -0.281519 scale
newpath
0 0 moveto
(C) true charpath
0.8 0.8 2.4 setrgbcolor
fill
1 -3.55215 scale
0 0.1 translate
0 -3.10201 translate
1 -0.289115 scale
newpath
0 0 moveto
(G) true charpath
1 0.94 0.8 setrgbcolor
fill
1 -3.45883 scale
0 3.10201 translate
0 -6.16379 translate
1 -0.296191 scale
newpath
0 0 moveto
(T) true charpath
0.8 0.9 0.8 setrgbcolor
fill
1 -3.3762 scale
0 6.16379 translate
7.65 0 translate
0 -0.1 translate
1 -0.107382 scale
newpath
0 0 moveto
(G) true charpath
1 0.94 0.8 setrgbcolor
fill
1 -9.31258 scale
0 0.1 translate
0 -1.7318 translate
1 -0.119199 scale
newpath
0 0 moveto
(T) true charpath
0.8 0.9 0.8 setrgbcolor
fill
1 -8.38934 scale
0 1.7318 translate
0 0.1 translate
1 1.32026 scale
newpath
0 0 moveto
(A) true charpath
8 0 0 setrgbcolor
fill
1 0.757427 scale
0 -0.1 translate
7.65 0 translate
0 -0.1 translate
1 -0.16515 scale
newpath
0 0 moveto
(T) true charpath
0.8 0.9 0.8 setrgbcolor
fill
1 -6.05509 scale
0 0.1 translate
0 -2.18635 translate
1 -0.204376 scale
newpath
0 0 moveto
(G) true charpath
1 0.94 0.8 setrgbcolor
fill
1 -4.89295 scale
0 2.18635 translate
0 0.1 translate
1 1.83371 scale
newpath
0 0 moveto
(A) true charpath
8 0 0 setrgbcolor
fill
1 0.545344 scale
0 -0.1 translate
0 -4.58136 translate
1 -0.287086 scale
newpath
0 0 moveto
(C) true charpath
0.8 0.8 2.4 setrgbcolor
fill
1 -3.48328 scale
0 4.58136 translate
7.65 0 translate
0 0.1 translate
1 2.33056 scale
newpath
0 0 moveto
(G) true charpath
1 0.7 0 setrgbcolor
fill
1 0.429082 scale
0 -0.1 translate
0 -0.1 translate
1 -0.671222 scale
newpath
0 0 moveto
(T) true charpath
0.8 0.9 0.8 setrgbcolor
fill
1 -1.48982 scale
0 0.1 translate
0 -6.16841 translate
1 -0.720389 scale
newpath
0 0 moveto
(A) true charpath
2.4 0.8 0.8 setrgbcolor
fill
1 -1.38814 scale
0 6.16841 translate
0 -12.6237 translate
1 -0.738945 scale
newpath
0 0 moveto
(C) true charpath
0.8 0.8 2.4 setrgbcolor
fill
1 -1.35328 scale
0 12.6237 translate
7.65 0 translate
7.65 0 translate
-76.5 -23.1593 translate
newpath
-3.825 -1.9125 moveto
84.15 0 rlineto
0 45.9 rlineto
-84.15 0 rlineto
0 -45.9 rlineto
closepath
0 0 0 setrgbcolor
stroke
-275.4 0 translate
0 18.1779 translate
/Helvetica findfont
5.61816 scalefont
setfont
newpath
0 0 moveto
(Motif Name:) true charpath
0 0 0 setrgbcolor
fill
70.227 0 translate
/Helvetica-Bold findfont
5.61816 scalefont
setfont
newpath
0 0 moveto
(CM000994.3_116748464-116750489(+)_1|1|1x0) true charpath
0 0 0 setrgbcolor
fill
-70.227 0 translate
0 -68.25 translate
showpage
30.6 674.55 translate
0 29.125 translate
/Helvetica findfont
8.262 scalefont
setfont
newpath
0 0 moveto
(Gene:) true charpath
0 0 0 setrgbcolor
fill
42.1362 0 translate
/Helvetica-Bold findfont
8.262 scalefont
setfont
newpath
0 0 moveto
(CM000994.3_116748464-116750489(+)_1) true charpath
0 0 0 setrgbcolor
fill
-42.1362 0 translate
-30.6 -29.125 translate
306 0 translate
2.10375 0 translate
/Helvetica findfont
5.508 scalefont
setfont
newpath
0 0 moveto
(1) true charpath
0 0 0 setrgbcolor
fill
7.65 0 translate
newpath
0 0 moveto
(2) true charpath
0 0 0 setrgbcolor
fill
7.65 0 translate
newpath
0 0 moveto
(3) true charpath
0 0 0 setrgbcolor
fill
7.65 0 translate
newpath
0 0 moveto
(4) true charpath
0 0 0 setrgbcolor
fill
7.65 0 translate
newpath
0 0 moveto
(5) true charpath
0 0 0 setrgbcolor
fill
7.65 0 translate
newpath
0 0 moveto
(6) true charpath
0 0 0 setrgbcolor
fill
7.65 0 translate
newpath
0 0 moveto
(7) true charpath
0 0 0 setrgbcolor
fill
7.65 0 translate
newpath
0 0 moveto
(8) true charpath
0 0 0 setrgbcolor
fill
7.65 0 translate
newpath
0 0 moveto
(9) true charpath
0 0 0 setrgbcolor
fill
7.65 0 translate
newpath
0 0 moveto
(0) true charpath
0 0 0 setrgbcolor
fill
7.65 0 translate
-78.6038 0 translate
0 3.93429 translate
0 19.225 translate
/Helvetica findfont
5.508 scalefont
setfont
84.15 -1.57371 translate
newpath
0 0 moveto
(0) true charpath
0 0 0 setrgbcolor
fill
0 19.125 translate
newpath
0 0 moveto
(+0.56) true charpath
0 0 0 setrgbcolor
fill
0 -38.25 translate
newpath
0 0 moveto
(-2.87) true charpath
0 0 0 setrgbcolor
fill
-84.15 19.125 translate
0 1.57371 translate
/Helvetica-Bold findfont
11.016 scalefont
setfont
0 0.1 translate
1 0.0809467 scale
newpath
0 0 moveto
(A) true charpath
8 0 0 setrgbcolor
fill
1 12.3538 scale
0 -0.1 translate
0 1.52379 translate
1 0.085652 scale
newpath
0 0 moveto
(T) true charpath
0 0.5 0 setrgbcolor
fill
1 11.6752 scale
0 -1.52379 translate
0 2.98461 translate
1 0.668057 scale
newpath
0 0 moveto
(G) true charpath
1 0.7 0 setrgbcolor
fill
1 1.49688 scale
0 -2.98461 translate
0 -0.1 translate
1 -0.356598 scale
newpath
0 0 moveto
(C) true charpath
0.8 0.8 2.4 setrgbcolor
fill
1 -2.80428 scale
0 0.1 translate
7.65 0 translate
0 -0.1 translate
1 -0.079403 scale
newpath
0 0 moveto
(A) true charpath
2.4 0.8 0.8 setrgbcolor
fill
1 -12.594 scale
0 0.1 translate
0 -1.51165 translate
1 -0.0916075 scale
newpath
0 0 moveto
(C) true charpath
0.8 0.8 2.4 setrgbcolor
fill
1 -10.9161 scale
0 1.51165 translate
0 0.1 translate
1 1.01231 scale
newpath
0 0 moveto
(T) true charpath
0 0.5 0 setrgbcolor
fill
1 0.987838 scale
0 -0.1 translate
7.65 0 translate
0 0.1 translate
1 2.33056 scale
newpath
0 0 moveto
(G) true charpath
1 0.7 0 setrgbcolor
fill
1 0.429082 scale
0 -0.1 translate
0 -0.1 translate
1 -0.563321 scale
newpath
0 0 moveto
(C) true charpath
0.8 0.8 2.4 setrgbcolor
fill
1 -1.77519 scale
0 0.1 translate
0 -5.31939 translate
1 -0.704963 scale
newpath
0 0 moveto
(T) true charpath
0.8 0.9 0.8 setrgbcolor
fill
1 -1.41851 scale
0 5.31939 translate
0 -11.6533 translate
1 -0.862272 scale
newpath
0 0 moveto
(A) true charpath
2.4 0.8 0.8 setrgbcolor
fill
1 -1.15973 scale
0 11.6533 translate
7.65 0 translate
0 -0.1 translate
1 -0.00863317 scale
newpath
0 0 moveto
(C) true charpath
0.8 0.8 2.4 setrgbcolor
fill
1 -115.832 scale
0 0.1 translate
0 0.1 translate
1 1.7136 scale
newpath
0 0 moveto
(A) true charpath
8 0 0 setrgbcolor
fill
1 0.583566 scale
0 -0.1 translate
0 -0.954788 translate
1 -0.282652 scale
newpath
0 0 moveto
(G) true charpath
1 0.94 0.8 setrgbcolor
fill
1 -3.53792 scale
0 0.954788 translate
0 -3.96571 translate
1 -0.376348 scale
newpath
0 0 moveto
(T) true charpath
0.8 0.9 0.8 setrgbcolor
fill
1 -2.65712 scale
0 3.96571 translate
7.65 0 translate
0 0.1 translate
1 2.203 scale
newpath
0 0 moveto
(A) true charpath
8 0 0 setrgbcolor
fill
1 0.453926 scale
0 -0.1 translate
0 -0.1 translate
1 -0.419452 scale
newpath
0 0 moveto
(G) true charpath
1 0.94 0.8 setrgbcolor
fill
1 -2.38407 scale
0 0.1 translate
0 -4.18734 translate
1 -0.530177 scale
newpath
0 0 moveto
(C) true charpath
0.8 0.8 2.4 setrgbcolor
fill
1 -1.88616 scale
0 4.18734 translate
0 -9.14593 translate
1 -0.561939 scale
newpath
0 0 moveto
(T) true charpath
0.8 0.9 0.8 setrgbcolor
fill
1 -1.77955 scale
0 9.14593 translate
7.65 0 translate
0 0.1 translate
1 2.12739 scale
newpath
0 0 moveto
(A) true charpath
8 0 0 setrgbcolor
fill
1 0.470059 scale
0 -0.1 translate
0 -0.1 translate
1 -0.413698 scale
newpath
0 0 moveto
(C) true charpath
0.8 0.8 2.4 setrgbcolor
fill
1 -2.41722 scale
0 0.1 translate
0 -4.14207 translate
1 -0.423346 scale
newpath
0 0 moveto
(G) true charpath
1 0.94 0.8 setrgbcolor
fill
1 -2.36213 scale
0 4.14207 translate
0 -8.26005 translate
1 -0.432335 scale
newpath
0 0 moveto
(T) true charpath
0.8 0.9 0.8 setrgbcolor
fill
1 -2.31302 scale
0 8.26005 translate
7.65 0 translate
0 0.1 translate
1 0.171006 scale
newpath
0 0 moveto
(G) true charpath
1 0.7 0 setrgbcolor
fill
1 5.84775 scale
0 -0.1 translate
0 -0.1 translate
1 -0.029009 scale
newpath
0 0 moveto
(C) true charpath
0.8 0.8 2.4 setrgbcolor
fill
1 -34.4721 scale
0 0.1 translate
0 2.23243 translate
1 0.72593 scale
newpath
0 0 moveto
(A) true charpath
8 0 0 setrgbcolor
fill
1 1.37754 scale
0 -2.23243 translate
0 -1.11512 translate
1 -0.095809 scale
newpath
0 0 moveto
(T) true charpath
0.8 0.9 0.8 setrgbcolor
fill
1 -10.4374 scale
0 1.11512 translate
7.65 0 translate
0 0.1 translate
1 0.100609 scale
newpath
0 0 moveto
(C) true charpath
0 0 8 setrgbcolor
fill
1 9.9395 scale
0 -0.1 translate
0 -0.1 translate
1 -0.0223113 scale
newpath
0 0 moveto
(A) true charpath
2.4 0.8 0.8 setrgbcolor
fill
1 -44.8203 scale
0 0.1 translate
0 1.6785 translate
1 1.00859 scale
newpath
0 0 moveto
(T) true charpath
0 0.5 0 setrgbcolor
fill
1 0.991485 scale
0 -1.6785 translate
0 -1.06242 translate
1 -0.271205 scale
newpath
0 0 moveto
(G) true charpath
1 0.94 0.8 setrgbcolor
fill
1 -3.68724 scale
0 1.06242 translate
7.65 0 translate
0 0.1 translate
1 2.21163 scale
newpath
0 0 moveto
(A) true charpath
8 0 0 setrgbcolor
fill
1 0.452154 scale
0 -0.1 translate
0 -0.1 translate
1 -0.450449 scale
newpath
0 0 moveto
(G) true charpath
1 0.94 0.8 setrgbcolor
fill
1 -2.22001 scale
0 0.1 translate
0 -4.43125 translate
1 -0.453709 scale
newpath
0 0 moveto
(C) true charpath
0.8 0.8 2.4 setrgbcolor
fill
1 -2.20406 scale
0 4.43125 translate
0 -8.78815 translate
1 -0.656971 scale
newpath
0 0 moveto
(T) true charpath
0.8 0.9 0.8 setrgbcolor
fill
1 -1.52214 scale
0 8.78815 translate
7.65 0 translate
7.65 0 translate
-76.5 -23.1593 translate
newpath
-3.825 -1.9125 moveto
84.15 0 rlineto
0 45.9 rlineto
-84.15 0 rlineto
0 -45.9 rlineto
closepath
0 0 0 setrgbcolor
stroke
-275.4 0 translate
0 18.1779 translate
/Helvetica findfont
5.61816 scalefont
setfont
newpath
0 0 moveto
(Motif Name:) true charpath
0 0 0 setrgbcolor
fill
70.227 0 translate
/Helvetica-Bold findfont
5.61816 scalefont
setfont
newpath
0 0 moveto
(CM000994.3_116748464-116750489(+)_1|2|1x0) true charpath
0 0 0 setrgbcolor
fill
-70.227 0 translate
0 -68.25 translate
0 29.125 translate
/Helvetica findfont
8.262 scalefont
setfont
newpath
0 0 moveto
(Gene:) true charpath
0 0 0 setrgbcolor
fill
42.1362 0 translate
/Helvetica-Bold findfont
8.262 scalefont
setfont
newpath
0 0 moveto
(CM000994.3_117553060-117555262(+)_1) true charpath
0 0 0 setrgbcolor
fill
-42.1362 0 translate
-30.6 -29.125 translate
306 0 translate
2.10375 0 translate
/Helvetica findfont
5.508 scalefont
setfont
newpath
0 0 moveto
(1) true charpath
0 0 0 setrgbcolor
fill
7.65 0 translate
newpath
0 0 moveto
(2) true charpath
0 0 0 setrgbcolor
fill
7.65 0 translate
newpath
0 0 moveto
(3) true charpath
0 0 0 setrgbcolor
fill
7.65 0 translate
newpath
0 0 moveto
(4) true charpath
0 0 0 setrgbcolor
fill
7.65 0 translate
newpath
0 0 moveto
(5) true charpath
0 0 0 setrgbcolor
fill
7.65 0 translate
newpath
0 0 moveto
(6) true charpath
0 0 0 setrgbcolor
fill
7.65 0 translate
newpath
0 0 moveto
(7) true charpath
0 0 0 setrgbcolor
fill
7.65 0 translate
newpath
0 0 moveto
(8) true charpath
0 0 0 setrgbcolor
fill
7.65 0 translate
newpath
0 0 moveto
(9) true charpath
0 0 0 setrgbcolor
fill
7.65 0 translate
newpath
0 0 moveto
(0) true charpath
0 0 0 setrgbcolor
fill
7.65 0 translate
newpath
0 0 moveto
(1) true charpath
0 0 0 setrgbcolor
fill
7.65 0 translate
newpath
0 0 moveto
(2) true charpath
0 0 0 setrgbcolor
fill
7.65 0 translate
newpath
0 0 moveto
(3) true charpath
0 0 0 setrgbcolor
fill
7.65 0 translate
newpath
0 0 moveto
(4) true charpath
0 0 0 setrgbcolor
fill
7.65 0 translate
newpath
0 0 moveto
(5) true charpath
0 0 0 setrgbcolor
fill
7.65 0 translate
newpath
0 0 moveto
(6) true charpath
0 0 0 setrgbcolor
fill
7.65 0 translate
newpath
0 0 moveto
(7) true charpath
0 0 0 setrgbcolor
fill
7.65 0 translate
newpath
0 0 moveto
(8) true charpath
0 0 0 setrgbcolor
fill
7.65 0 translate
newpath
0 0 moveto
(9) true charpath
0 0 0 setrgbcolor
fill
7.65 0 translate
newpath
0 0 moveto
(0) true charpath
0 0 0 setrgbcolor
fill
7.65 0 translate
newpath
0 0 moveto
(1) true charpath
0 0 0 setrgbcolor
fill
7.65 0 translate
newpath
0 0 moveto
(2) true charpath
0 0 0 setrgbcolor
fill
7.65 0 translate
newpath
0 0 moveto
(3) true charpath
0 0 0 setrgbcolor
fill
7.65 0 translate
newpath
0 0 moveto
(4) true charpath
0 0 0 setrgbcolor
fill
7.65 0 translate
newpath
0 0 moveto
(5) true charpath
0 0 0 setrgbcolor
fill
7.65 0 translate
newpath
0 0 moveto
(6) true charpath
0 0 0 setrgbcolor
fill
7.65 0 translate
newpath
0 0 moveto
(7) true charpath
0 0 0 setrgbcolor
fill
7.65 0 translate
newpath
0 0 moveto
(8) true charpath
0 0 0 setrgbcolor
fill
7.65 0 translate
newpath
0 0 moveto
(9) true charpath
0 0 0 setrgbcolor
fill
7.65 0 translate
newpath
0 0 moveto
(0) true charpath
0 0 0 setrgbcolor
fill
7.65 0 translate
newpath
0 0 moveto
(1) true charpath
0 0 0 setrgbcolor
fill
7.65 0 translate
newpath
0 0 moveto
(2) true charpath
0 0 0 setrgbcolor
fill
7.65 0 translate
newpath
0 0 moveto
(3) true charpath
0 0 0 setrgbcolor
fill
7.65 0 translate
newpath
0 0 moveto
(4) true charpath
0 0 0 setrgbcolor
fill
7.65 0 translate
newpath
0 0 moveto
(5) true charpath
0 0 0 setrgbcolor
fill
7.65 0 translate
newpath
0 0 moveto
(6) true charpath
0 0 0 setrgbcolor
fill
7.65 0 translate
newpath
0 0 moveto
(7) true charpath
0 0 0 setrgbcolor
fill
7.65 0 translate
newpath
0 0 moveto
(8) true charpath
0 0 0 setrgbcolor
fill
7.65 0 translate
newpath
0 0 moveto
(9) true charpath
0 0 0 setrgbcolor
fill
7.65 0 translate
newpath
0 0 moveto
(0) true charpath
0 0 0 setrgbcolor
fill
7.65 0 translate
newpath
0 0 moveto
(1) true charpath
0 0 0 setrgbcolor
fill
7.65 0 translate
newpath
0 0 moveto
(2) true charpath
0 0 0 setrgbcolor
fill
7.65 0 translate
newpath
0 0 moveto
(3) true charpath
0 0 0 setrgbcolor
fill
7.65 0 translate
newpath
0 0 moveto
(4) true charpath
0 0 0 setrgbcolor
fill
7.65 0 translate
newpath
0 0 moveto
(5) true charpath
0 0 0 setrgbcolor
fill
7.65 0 translate
newpath
0 0 moveto
(6) true charpath
0 0 0 setrgbcolor
fill
7.65 0 translate
newpath
0 0 moveto
(7) true charpath
0 0 0 setrgbcolor
fill
7.65 0 translate
newpath
0 0 moveto
(8) true charpath
0 0 0 setrgbcolor
fill
7.65 0 translate
newpath
0 0 moveto
(9) true charpath
0 0 0 setrgbcolor
fill
7.65 0 translate
newpath
0 0 moveto
(0) true charpath
0 0 0 setrgbcolor
fill
7.65 0 translate
newpath
0 0 moveto
(1) true charpath
0 0 0 setrgbcolor
fill
7.65 0 translate
newpath
0 0 moveto
(2) true charpath
0 0 0 setrgbcolor
fill
7.65 0 translate
-399.904 0 translate
0 3.93429 translate
0 19.225 translate
/Helvetica findfont
5.508 scalefont
setfont
405.45 -1.57371 translate
newpath
0 0 moveto
(0) true charpath
0 0 0 setrgbcolor
fill
0 19.125 translate
newpath
0 0 moveto
(+0.57) true charpath
0 0 0 setrgbcolor
fill
0 -38.25 translate
newpath
0 0 moveto
(-3.09) true charpath
0 0 0 setrgbcolor
fill
-405.45 19.125 translate
0 1.57371 translate
/Helvetica-Bold findfont
11.016 scalefont
setfont
0 0.1 translate
1 0.604556 scale
newpath
0 0 moveto
(A) true charpath
8 0 0 setrgbcolor
fill
1 1.65411 scale
0 -0.1 translate
0 -0.1 translate
1 -0.0355494 scale
newpath
0 0 moveto
(G) true charpath
1 0.94 0.8 setrgbcolor
fill
1 -28.1299 scale
0 0.1 translate
7.65 0 translate
0 0.1 translate
1 0.0386878 scale
newpath
0 0 moveto
(T) true charpath
0 0.5 0 setrgbcolor
fill
1 25.8479 scale
0 -0.1 translate
7.65 0 translate
0 -0.1 translate
1 -0.0325829 scale
newpath
0 0 moveto
(C) true charpath
0.8 0.8 2.4 setrgbcolor
fill
1 -30.6909 scale
0 0.1 translate
0 -1.14324 translate
1 -0.0439968 scale
newpath
0 0 moveto
(G) true charpath
1 0.94 0.8 setrgbcolor
fill
1 -22.7289 scale
0 1.14324 translate
0 0.1 translate
1 1.44224 scale
newpath
0 0 moveto
(A) true charpath
8 0 0 setrgbcolor
fill
1 0.693366 scale
0 -0.1 translate
0 -2.27629 translate
1 -0.242288 scale
newpath
0 0 moveto
(T) true charpath
0.8 0.9 0.8 setrgbcolor
fill
1 -4.12732 scale
0 2.27629 translate
7.65 0 translate
0 0.1 translate
1 0.207529 scale
newpath
0 0 moveto
(G) true charpath
1 0.7 0 setrgbcolor
fill
1 4.81859 scale
0 -0.1 translate
0 2.51982 translate
1 1.23392 scale
newpath
0 0 moveto
(T) true charpath
0 0.5 0 setrgbcolor
fill
1 0.810423 scale
0 -2.51982 translate
0 -0.1 translate
1 -0.208652 scale
newpath
0 0 moveto
(A) true charpath
2.4 0.8 0.8 setrgbcolor
fill
1 -4.79267 scale
0 0.1 translate
0 -2.52865 translate
1 -0.248834 scale
newpath
0 0 moveto
(C) true charpath
0.8 0.8 2.4 setrgbcolor
fill
1 -4.01875 scale
0 2.52865 translate
7.65 0 translate
0 -0.1 translate
1 -0.0780347 scale
newpath
0 0 moveto
(A) true charpath
2.4 0.8 0.8 setrgbcolor
fill
1 -12.8148 scale
0 0.1 translate
0 -1.50088 translate
1 -0.188942 scale
newpath
0 0 moveto
(T) true charpath
0.8 0.9 0.8 setrgbcolor
fill
1 -5.29262 scale
0 1.50088 translate
0 0.1 translate
1 1.77485 scale
newpath
0 0 moveto
(G) true charpath
1 0.7 0 setrgbcolor
fill
1 0.563426 scale
0 -0.1 translate
0 -3.77444 translate
1 -0.407733 scale
newpath
0 0 moveto
(C) true charpath
0.8 0.8 2.4 setrgbcolor
fill
1 -2.45259 scale
0 3.77444 translate
7.65 0 translate
0 -0.1 translate
1 -0.140806 scale
newpath
0 0 moveto
(T) true charpath
0.8 0.9 0.8 setrgbcolor
fill
1 -7.10197 scale
0 0.1 translate
0 -1.9948 translate
1 -0.214755 scale
newpath
0 0 moveto
(A) true charpath
2.4 0.8 0.8 setrgbcolor
fill
1 -4.65646 scale
0 1.9948 translate
0 0.1 translate
1 1.8078 scale
newpath
0 0 moveto
(G) true charpath
1 0.7 0 setrgbcolor
fill
1 0.553157 scale
0 -0.1 translate
0 -4.47147 translate
1 -0.302506 scale
newpath
0 0 moveto
(C) true charpath
0.8 0.8 2.4 setrgbcolor
fill
1 -3.30572 scale
0 4.47147 translate
7.65 0 translate
0 -0.1 translate
1 -0.11288 scale
newpath
0 0 moveto
(C) true charpath
0.8 0.8 2.4 setrgbcolor
fill
1 -8.85897 scale
0 0.1 translate
0 0.1 translate
1 1.42501 scale
newpath
0 0 moveto
(A) true charpath
8 0 0 setrgbcolor
fill
1 0.701748 scale
0 -0.1 translate
0 -1.77506 translate
1 -0.269613 scale
newpath
0 0 moveto
(T) true charpath
0.8 0.9 0.8 setrgbcolor
fill
1 -3.70902 scale
0 1.77506 translate
7.65 0 translate
0 -0.1 translate
1 -0.158813 scale
newpath
0 0 moveto
(A) true charpath
2.4 0.8 0.8 setrgbcolor
fill
1 -6.29671 scale
0 0.1 translate
0 0.1 translate
1 1.45616 scale
newpath
0 0 moveto
(T) true charpath
0 0.5 0 setrgbcolor
fill
1 0.686739 scale
0 -0.1 translate
0 -2.13649 translate
1 -0.355255 scale
newpath
0 0 moveto
(G) true charpath
1 0.94 0.8 setrgbcolor
fill
1 -2.81488 scale
0 2.13649 translate
7.65 0 translate
0 0.1 translate
1 2.33056 scale
newpath
0 0 moveto
(T) true charpath
0 0.5 0 setrgbcolor
fill
1 0.429082 scale
0 -0.1 translate
0 -0.1 translate
1 -0.619365 scale
newpath
0 0 moveto
(A) true charpath
2.4 0.8 0.8 setrgbcolor
fill
1 -1.61456 scale
0 0.1 translate
0 -5.76038 translate
1 -0.726058 scale
newpath
0 0 moveto
(G) true charpath
1 0.94 0.8 setrgbcolor
fill
1 -1.3773 scale
0 5.76038 translate
0 -12.2603 translate
1 -0.785132 scale
newpath
0 0 moveto
(C) true charpath
0.8 0.8 2.4 setrgbcolor
fill
1 -1.27367 scale
0 12.2603 translate
7.65 0 translate
0 0.1 translate
1 0.207529 scale
newpath
0 0 moveto
(G) true charpath
1 0.7 0 setrgbcolor
fill
1 4.81859 scale
0 -0.1 translate
0 2.51982 translate
1 1.23392 scale
newpath
0 0 moveto
(T) true charpath
0 0.5 0 setrgbcolor
fill
1 0.810423 scale
0 -2.51982 translate
0 -0.1 translate
1 -0.208652 scale
newpath
0 0 moveto
(A) true charpath
2.4 0.8 0.8 setrgbcolor
fill
1 -4.79267 scale
0 0.1 translate
0 -2.52865 translate
1 -0.248834 scale
newpath
0 0 moveto
(C) true charpath
0.8 0.8 2.4 setrgbcolor
fill
1 -4.01875 scale
0 2.52865 translate
7.65 0 translate
0 -0.1 translate
1 -0.0780347 scale
newpath
0 0 moveto
(A) true charpath
2.4 0.8 0.8 setrgbcolor
fill
1 -12.8148 scale
0 0.1 translate
0 -1.50088 translate
1 -0.188942 scale
newpath
0 0 moveto
(T) true charpath
0.8 0.9 0.8 setrgbcolor
fill
1 -5.29262 scale
0 1.50088 translate
0 0.1 translate
1 1.77485 scale
newpath
0 0 moveto
(G) true charpath
1 0.7 0 setrgbcolor
fill
1 0.563426 scale
0 -0.1 translate
0 -3.77444 translate
1 -0.407733 scale
newpath
0 0 moveto
(C) true charpath
0.8 0.8 2.4 setrgbcolor
fill
1 -2.45259 scale
0 3.77444 translate
7.65 0 translate
0 -0.1 translate
1 -0.140806 scale
newpath
0 0 moveto
(T) true charpath
0.8 0.9 0.8 setrgbcolor
fill
1 -7.10197 scale
0 0.1 translate
0 -1.9948 translate
1 -0.214755 scale
newpath
0 0 moveto
(A) true charpath
2.4 0.8 0.8 setrgbcolor
fill
1 -4.65646 scale
0 1.9948 translate
0 0.1 translate
1 1.8078 scale
newpath
0 0 moveto
(G) true charpath
1 0.7 0 setrgbcolor
fill
1 0.553157 scale
0 -0.1 translate
0 -4.47147 translate
1 -0.302506 scale
newpath
0 0 moveto
(C) true charpath
0.8 0.8 2.4 setrgbcolor
fill
1 -3.30572 scale
0 4.47147 translate
7.65 0 translate
0 -0.1 translate
1 -0.11288 scale
newpath
0 0 moveto
(C) true charpath
0.8 0.8 2.4 setrgbcolor
fill
1 -8.85897 scale
0 0.1 translate
0 0.1 translate
1 1.42501 scale
newpath
0 0 moveto
(A) true charpath
8 0 0 setrgbcolor
fill
1 0.701748 scale
0 -0.1 translate
0 -1.77506 translate
1 -0.269613 scale
newpath
0 0 moveto
(T) true charpath
0.8 0.9 0.8 setrgbcolor
fill
1 -3.70902 scale
0 1.77506 translate
7.65 0 translate
0 -0.1 translate
1 -0.158813 scale
newpath
0 0 moveto
(A) true charpath
2.4 0.8 0.8 setrgbcolor
fill
1 -6.29671 scale
0 0.1 translate
0 0.1 translate
1 1.45616 scale
newpath
0 0 moveto
(T) true charpath
0 0.5 0 setrgbcolor
fill
1 0.686739 scale
0 -0.1 translate
0 -2.13649 translate
1 -0.355255 scale
newpath
0 0 moveto
(G) true charpath
1 0.94 0.8 setrgbcolor
fill
1 -2.81488 scale
0 2.13649 translate
7.65 0 translate
0 0.1 translate
1 2.33056 scale
newpath
0 0 moveto
(T) true charpath
0 0.5 0 setrgbcolor
fill
1 0.429082 scale
0 -0.1 translate
0 -0.1 translate
1 -0.619365 scale
newpath
0 0 moveto
(A) true charpath
2.4 0.8 0.8 setrgbcolor
fill
1 -1.61456 scale
0 0.1 translate
0 -5.76038 translate
1 -0.726058 scale
newpath
0 0 moveto
(G) true charpath
1 0.94 0.8 setrgbcolor
fill
1 -1.3773 scale
0 5.76038 translate
0 -12.2603 translate
1 -0.785132 scale
newpath
0 0 moveto
(C) true charpath
0.8 0.8 2.4 setrgbcolor
fill
1 -1.27367 scale
0 12.2603 translate
7.65 0 translate
0 0.1 translate
1 0.210099 scale
newpath
0 0 moveto
(T) true charpath
0 0.5 0 setrgbcolor
fill
1 4.75966 scale
0 -0.1 translate
7.65 0 translate
0 0.1 translate
1 0.678642 scale
newpath
0 0 moveto
(T) true charpath
0 0.5 0 setrgbcolor
fill
1 1.47353 scale
0 -0.1 translate
0 -0.1 translate
1 -0.0555281 scale
newpath
0 0 moveto
(A) true charpath
2.4 0.8 0.8 setrgbcolor
fill
1 -18.0089 scale
0 0.1 translate
7.65 0 translate
0 -0.1 translate
1 -0.060693 scale
newpath
0 0 moveto
(T) true charpath
0.8 0.9 0.8 setrgbcolor
fill
1 -16.4764 scale
0 0.1 translate
0 -1.36442 translate
1 -0.130441 scale
newpath
0 0 moveto
(A) true charpath
2.4 0.8 0.8 setrgbcolor
fill
1 -7.66633 scale
0 1.36442 translate
0 -3.17766 translate
1 -0.196529 scale
newpath
0 0 moveto
(C) true charpath
0.8 0.8 2.4 setrgbcolor
fill
1 -5.08832 scale
0 3.17766 translate
0 0.1 translate
1 1.55756 scale
newpath
0 0 moveto
(G) true charpath
1 0.7 0 setrgbcolor
fill
1 0.642028 scale
0 -0.1 translate
7.65 0 translate
0 0.1 translate
1 0.364499 scale
newpath
0 0 moveto
(T) true charpath
0 0.5 0 setrgbcolor
fill
1 2.74349 scale
0 -0.1 translate
0 -0.1 translate
1 -0.0386443 scale
newpath
0 0 moveto
(G) true charpath
1 0.94 0.8 setrgbcolor
fill
1 -25.877 scale
0 0.1 translate
7.65 0 translate
0 -0.1 translate
1 -0.098112 scale
newpath
0 0 moveto
(G) true charpath
1 0.94 0.8 setrgbcolor
fill
1 -10.1924 scale
0 0.1 translate
0 0.1 translate
1 1.92837 scale
newpath
0 0 moveto
(A) true charpath
8 0 0 setrgbcolor
fill
1 0.518574 scale
0 -0.1 translate
0 -1.65886 translate
1 -0.383036 scale
newpath
0 0 moveto
(T) true charpath
0.8 0.9 0.8 setrgbcolor
fill
1 -2.61072 scale
0 1.65886 translate
0 -5.45966 translate
1 -0.435938 scale
newpath
0 0 moveto
(C) true charpath
0.8 0.8 2.4 setrgbcolor
fill
1 -2.2939 scale
0 5.45966 translate
7.65 0 translate
0 -0.1 translate
1 -0.271625 scale
newpath
0 0 moveto
(T) true charpath
0.8 0.9 0.8 setrgbcolor
fill
1 -3.68154 scale
0 0.1 translate
0 0.1 translate
1 2.03613 scale
newpath
0 0 moveto
(G) true charpath
1 0.7 0 setrgbcolor
fill
1 0.491129 scale
0 -0.1 translate
0 -3.02416 translate
1 -0.356662 scale
newpath
0 0 moveto
(C) true charpath
0.8 0.8 2.4 setrgbcolor
fill
1 -2.80377 scale
0 3.02416 translate
0 -6.61744 translate
1 -0.398047 scale
newpath
0 0 moveto
(A) true charpath
2.4 0.8 0.8 setrgbcolor
fill
1 -2.51227 scale
0 6.61744 translate
7.65 0 translate
0 -0.1 translate
1 -0.0561075 scale
newpath
0 0 moveto
(G) true charpath
1 0.94 0.8 setrgbcolor
fill
1 -17.8229 scale
0 0.1 translate
0 0.1 translate
1 0.752348 scale
newpath
0 0 moveto
(T) true charpath
0 0.5 0 setrgbcolor
fill
1 1.32917 scale
0 -0.1 translate
7.65 0 translate
0 -0.1 translate
1 -0.251317 scale
newpath
0 0 moveto
(T) true charpath
0.8 0.9 0.8 setrgbcolor
fill
1 -3.97904 scale
0 0.1 translate
0 0.1 translate
1 1.95131 scale
newpath
0 0 moveto
(C) true charpath
0 0 8 setrgbcolor
fill
1 0.512475 scale
0 -0.1 translate
0 -2.86436 translate
1 -0.292588 scale
newpath
0 0 moveto
(A) true charpath
2.4 0.8 0.8 setrgbcolor
fill
1 -3.41777 scale
0 2.86436 translate
0 -5.95347 translate
1 -0.311538 scale
newpath
0 0 moveto
(G) true charpath
1 0.94 0.8 setrgbcolor
fill
1 -3.20988 scale
0 5.95347 translate
7.65 0 translate
0 -0.1 translate
1 -0.0590323 scale
newpath
0 0 moveto
(T) true charpath
0.8 0.9 0.8 setrgbcolor
fill
1 -16.9399 scale
0 0.1 translate
0 -1.35136 translate
1 -0.201391 scale
newpath
0 0 moveto
(G) true charpath
1 0.94 0.8 setrgbcolor
fill
1 -4.96547 scale
0 1.35136 translate
0 0.1 translate
1 1.75348 scale
newpath
0 0 moveto
(A) true charpath
8 0 0 setrgbcolor
fill
1 0.570295 scale
0 -0.1 translate
0 -3.72287 translate
1 -0.388693 scale
newpath
0 0 moveto
(C) true charpath
0.8 0.8 2.4 setrgbcolor
fill
1 -2.57273 scale
0 3.72287 translate
7.65 0 translate
0 0.1 translate
1 0.364499 scale
newpath
0 0 moveto
(T) true charpath
0 0.5 0 setrgbcolor
fill
1 2.74349 scale
0 -0.1 translate
0 -0.1 translate
1 -0.0386443 scale
newpath
0 0 moveto
(G) true charpath
1 0.94 0.8 setrgbcolor
fill
1 -25.877 scale
0 0.1 translate
7.65 0 translate
0 -0.1 translate
1 -0.098112 scale
newpath
0 0 moveto
(G) true charpath
1 0.94 0.8 setrgbcolor
fill
1 -10.1924 scale
0 0.1 translate
0 0.1 translate
1 1.92837 scale
newpath
0 0 moveto
(A) true charpath
8 0 0 setrgbcolor
fill
1 0.518574 scale
0 -0.1 translate
0 -1.65886 translate
1 -0.383036 scale
newpath
0 0 moveto
(T) true charpath
0.8 0.9 0.8 setrgbcolor
fill
1 -2.61072 scale
0 1.65886 translate
0 -5.45966 translate
1 -0.435938 scale
newpath
0 0 moveto
(C) true charpath
0.8 0.8 2.4 setrgbcolor
fill
1 -2.2939 scale
0 5.45966 translate
7.65 0 translate
0 -0.1 translate
1 -0.271625 scale
newpath
0 0 moveto
(T) true charpath
0.8 0.9 0.8 setrgbcolor
fill
1 -3.68154 scale
0 0.1 translate
0 0.1 translate
1 2.03613 scale
newpath
0 0 moveto
(G) true charpath
1 0.7 0 setrgbcolor
fill
1 0.491129 scale
0 -0.1 translate
0 -3.02416 translate
1 -0.356662 scale
newpath
0 0 moveto
(C) true charpath
0.8 0.8 2.4 setrgbcolor
fill
1 -2.80377 scale
0 3.02416 translate
0 -6.61744 translate
1 -0.398047 scale
newpath
0 0 moveto
(A) true charpath
2.4 0.8 0.8 setrgbcolor
fill
1 -2.51227 scale
0 6.61744 translate
7.65 0 translate
0 0.1 translate
1 0.184151 scale
newpath
0 0 moveto
(A) true charpath
8 0 0 setrgbcolor
fill
1 5.43033 scale
0 -0.1 translate
0 2.33586 translate
1 0.604212 scale
newpath
0 0 moveto
(G) true charpath
1 0.7 0 setrgbcolor
fill
1 1.65505 scale
0 -2.33586 translate
0 -0.1 translate
1 -0.15916 scale
newpath
0 0 moveto
(C) true charpath
0.8 0.8 2.4 setrgbcolor
fill
1 -6.28299 scale
0 0.1 translate
7.65 0 translate
0 -0.1 translate
1 -0.0777016 scale
newpath
0 0 moveto
(A) true charpath
2.4 0.8 0.8 setrgbcolor
fill
1 -12.8698 scale
0 0.1 translate
0 0.1 translate
1 1.1831 scale
newpath
0 0 moveto
(T) true charpath
0 0.5 0 setrgbcolor
fill
1 0.845236 scale
0 -0.1 translate
0 -1.49826 translate
1 -0.183742 scale
newpath
0 0 moveto
(G) true charpath
1 0.94 0.8 setrgbcolor
fill
1 -5.44242 scale
0 1.49826 translate
7.65 0 translate
0 -0.1 translate
1 -0.155552 scale
newpath
0 0 moveto
(G) true charpath
1 0.94 0.8 setrgbcolor
fill
1 -6.42873 scale
0 0.1 translate
0 -2.11083 translate
1 -0.2176 scale
newpath
0 0 moveto
(A) true charpath
2.4 0.8 0.8 setrgbcolor
fill
1 -4.59559 scale
0 2.11083 translate
0 -4.60989 translate
1 -0.235083 scale
newpath
0 0 moveto
(C) true charpath
0.8 0.8 2.4 setrgbcolor
fill
1 -4.25381 scale
0 4.60989 translate
0 0.1 translate
1 1.77917 scale
newpath
0 0 moveto
(T) true charpath
0 0.5 0 setrgbcolor
fill
1 0.562059 scale
0 -0.1 translate
7.65 0 translate
0 -0.1 translate
1 -0.00317408 scale
newpath
0 0 moveto
(T) true charpath
0.8 0.9 0.8 setrgbcolor
fill
1 -315.052 scale
0 0.1 translate
0 0.1 translate
1 1.11581 scale
newpath
0 0 moveto
(A) true charpath
8 0 0 setrgbcolor
fill
1 0.896212 scale
0 -0.1 translate
0 -0.911833 translate
1 -0.212309 scale
newpath
0 0 moveto
(G) true charpath
1 0.94 0.8 setrgbcolor
fill
1 -4.71012 scale
0 0.911833 translate
7.65 0 translate
0 0.1 translate
1 2.05424 scale
newpath
0 0 moveto
(G) true charpath
1 0.7 0 setrgbcolor
fill
1 0.486798 scale
0 -0.1 translate
0 -0.1 translate
1 -0.328225 scale
newpath
0 0 moveto
(A) true charpath
2.4 0.8 0.8 setrgbcolor
fill
1 -3.04669 scale
0 0.1 translate
0 -3.46952 translate
1 -0.359355 scale
newpath
0 0 moveto
(T) true charpath
0.8 0.9 0.8 setrgbcolor
fill
1 -2.78276 scale
0 3.46952 translate
0 -7.08399 translate
1 -0.36671 scale
newpath
0 0 moveto
(C) true charpath
0.8 0.8 2.4 setrgbcolor
fill
1 -2.72695 scale
0 7.08399 translate
7.65 0 translate
0 0.1 translate
1 2.19526 scale
newpath
0 0 moveto
(A) true charpath
8 0 0 setrgbcolor
fill
1 0.455528 scale
0 -0.1 translate
0 -0.1 translate
1 -0.46514 scale
newpath
0 0 moveto
(G) true charpath
1 0.94 0.8 setrgbcolor
fill
1 -2.14989 scale
0 0.1 translate
0 -4.54685 translate
1 -0.486691 scale
newpath
0 0 moveto
(C) true charpath
0.8 0.8 2.4 setrgbcolor
fill
1 -2.05469 scale
0 4.54685 translate
0 -9.16327 translate
1 -0.491343 scale
newpath
0 0 moveto
(T) true charpath
0.8 0.9 0.8 setrgbcolor
fill
1 -2.03524 scale
0 9.16327 translate
7.65 0 translate
0 0.1 translate
1 0.187115 scale
newpath
0 0 moveto
(A) true charpath
8 0 0 setrgbcolor
fill
1 5.34432 scale
0 -0.1 translate
0 2.35918 translate
1 1.1583 scale
newpath
0 0 moveto
(G) true charpath
1 0.7 0 setrgbcolor
fill
1 0.863338 scale
0 -2.35918 translate
0 -0.1 translate
1 -0.17513 scale
newpath
0 0 moveto
(C) true charpath
0.8 0.8 2.4 setrgbcolor
fill
1 -5.71003 scale
0 0.1 translate
0 -2.26488 translate
1 -0.201615 scale
newpath
0 0 moveto
(T) true charpath
0.8 0.9 0.8 setrgbcolor
fill
1 -4.95994 scale
0 2.26488 translate
7.65 0 translate
0 -0.1 translate
1 -0.287218 scale
newpath
0 0 moveto
(C) true charpath
0.8 0.8 2.4 setrgbcolor
fill
1 -3.48167 scale
0 0.1 translate
0 0.1 translate
1 2.09781 scale
newpath
0 0 moveto
(T) true charpath
0 0.5 0 setrgbcolor
fill
1 0.476689 scale
0 -0.1 translate
0 -3.14685 translate
1 -0.397212 scale
newpath
0 0 moveto
(G) true charpath
1 0.94 0.8 setrgbcolor
fill
1 -2.51755 scale
0 3.14685 translate
0 -7.0592 translate
1 -0.505791 scale
newpath
0 0 moveto
(A) true charpath
2.4 0.8 0.8 setrgbcolor
fill
1 -1.9771 scale
0 7.0592 translate
7.65 0 translate
0 0.1 translate
1 2.26149 scale
newpath
0 0 moveto
(G) true charpath
1 0.7 0 setrgbcolor
fill
1 0.442187 scale
0 -0.1 translate
0 -0.1 translate
1 -0.532579 scale
newpath
0 0 moveto
(A) true charpath
2.4 0.8 0.8 setrgbcolor
fill
1 -1.87766 scale
0 0.1 translate
0 -5.07749 translate
1 -0.547021 scale
newpath
0 0 moveto
(T) true charpath
0.8 0.9 0.8 setrgbcolor
fill
1 -1.82808 scale
0 5.07749 translate
0 -10.1686 translate
1 -0.640177 scale
newpath
0 0 moveto
(C) true charpath
0.8 0.8 2.4 setrgbcolor
fill
1 -1.56207 scale
0 10.1686 translate
7.65 0 translate
0 -0.1 translate
1 -0.00317408 scale
newpath
0 0 moveto
(T) true charpath
0.8 0.9 0.8 setrgbcolor
fill
1 -315.052 scale
0 0.1 translate
0 0.1 translate
1 1.11581 scale
newpath
0 0 moveto
(A) true charpath
8 0 0 setrgbcolor
fill
1 0.896212 scale
0 -0.1 translate
0 -0.911833 translate
1 -0.212309 scale
newpath
0 0 moveto
(G) true charpath
1 0.94 0.8 setrgbcolor
fill
1 -4.71012 scale
0 0.911833 translate
7.65 0 translate
0 0.1 translate
1 2.05424 scale
newpath
0 0 moveto
(G) true charpath
1 0.7 0 setrgbcolor
fill
1 0.486798 scale
0 -0.1 translate
0 -0.1 translate
1 -0.328225 scale
newpath
0 0 moveto
(A) true charpath
2.4 0.8 0.8 setrgbcolor
fill
1 -3.04669 scale
0 0.1 translate
0 -3.46952 translate
1 -0.359355 scale
newpath
0 0 moveto
(T) true charpath
0.8 0.9 0.8 setrgbcolor
fill
1 -2.78276 scale
0 3.46952 translate
0 -7.08399 translate
1 -0.36671 scale
newpath
0 0 moveto
(C) true charpath
0.8 0.8 2.4 setrgbcolor
fill
1 -2.72695 scale
0 7.08399 translate
7.65 0 translate
0 0.1 translate
1 2.19526 scale
newpath
0 0 moveto
(A) true charpath
8 0 0 setrgbcolor
fill
1 0.455528 scale
0 -0.1 translate
0 -0.1 translate
1 -0.46514 scale
newpath
0 0 moveto
(G) true charpath
1 0.94 0.8 setrgbcolor
fill
1 -2.14989 scale
0 0.1 translate
0 -4.54685 translate
1 -0.486691 scale
newpath
0 0 moveto
(C) true charpath
0.8 0.8 2.4 setrgbcolor
fill
1 -2.05469 scale
0 4.54685 translate
0 -9.16327 translate
1 -0.491343 scale
newpath
0 0 moveto
(T) true charpath
0.8 0.9 0.8 setrgbcolor
fill
1 -2.03524 scale
0 9.16327 translate
7.65 0 translate
0 0.1 translate
1 0.604556 scale
newpath
0 0 moveto
(A) true charpath
8 0 0 setrgbcolor
fill
1 1.65411 scale
0 -0.1 translate
0 -0.1 translate
1 -0.0355494 scale
newpath
0 0 moveto
(G) true charpath
1 0.94 0.8 setrgbcolor
fill
1 -28.1299 scale
0 0.1 translate
7.65 0 translate
0 0.1 translate
1 0.0386878 scale
newpath
0 0 moveto
(T) true charpath
0 0.5 0 setrgbcolor
fill
1 25.8479 scale
0 -0.1 translate
7.65 0 translate
0 -0.1 translate
1 -0.0325829 scale
newpath
0 0 moveto
(C) true charpath
0.8 0.8 2.4 setrgbcolor
fill
1 -30.6909 scale
0 0.1 translate
0 -1.14324 translate
1 -0.0439968 scale
newpath
0 0 moveto
(G) true charpath
1 0.94 0.8 setrgbcolor
fill
1 -22.7289 scale
0 1.14324 translate
0 0.1 translate
1 1.44224 scale
newpath
0 0 moveto
(A) true charpath
8 0 0 setrgbcolor
fill
1 0.693366 scale
0 -0.1 translate
0 -2.27629 translate
1 -0.242288 scale
newpath
0 0 moveto
(T) true charpath
0.8 0.9 0.8 setrgbcolor
fill
1 -4.12732 scale
0 2.27629 translate
7.65 0 translate
0 0.1 translate
1 0.207529 scale
newpath
0 0 moveto
(G) true charpath
1 0.7 0 setrgbcolor
fill
1 4.81859 scale
0 -0.1 translate
0 2.51982 translate
1 1.23392 scale
newpath
0 0 moveto
(T) true charpath
0 0.5 0 setrgbcolor
fill
1 0.810423 scale
0 -2.51982 translate
0 -0.1 translate
1 -0.208652 scale
newpath
0 0 moveto
(A) true charpath
2.4 0.8 0.8 setrgbcolor
fill
1 -4.79267 scale
0 0.1 translate
0 -2.52865 translate
1 -0.248834 scale
newpath
0 0 moveto
(C) true charpath
0.8 0.8 2.4 setrgbcolor
fill
1 -4.01875 scale
0 2.52865 translate
7.65 0 translate
0 -0.1 translate
1 -0.0780347 scale
newpath
0 0 moveto
(A) true charpath
2.4 0.8 0.8 setrgbcolor
fill
1 -12.8148 scale
0 0.1 translate
0 -1.50088 translate
1 -0.188942 scale
newpath
0 0 moveto
(T) true charpath
0.8 0.9 0.8 setrgbcolor
fill
1 -5.29262 scale
0 1.50088 translate
0 0.1 translate
1 1.77485 scale
newpath
0 0 moveto
(G) true charpath
1 0.7 0 setrgbcolor
fill
1 0.563426 scale
0 -0.1 translate
0 -3.77444 translate
1 -0.407733 scale
newpath
0 0 moveto
(C) true charpath
0.8 0.8 2.4 setrgbcolor
fill
1 -2.45259 scale
0 3.77444 translate
7.65 0 translate
0 -0.1 translate
1 -0.140806 scale
newpath
0 0 moveto
(T) true charpath
0.8 0.9 0.8 setrgbcolor
fill
1 -7.10197 scale
0 0.1 translate
0 -1.9948 translate
1 -0.214755 scale
newpath
0 0 moveto
(A) true charpath
2.4 0.8 0.8 setrgbcolor
fill
1 -4.65646 scale
0 1.9948 translate
0 0.1 translate
1 1.8078 scale
newpath
0 0 moveto
(G) true charpath
1 0.7 0 setrgbcolor
fill
1 0.553157 scale
0 -0.1 translate
0 -4.47147 translate
1 -0.302506 scale
newpath
0 0 moveto
(C) true charpath
0.8 0.8 2.4 setrgbcolor
fill
1 -3.30572 scale
0 4.47147 translate
7.65 0 translate
0 -0.1 translate
1 -0.11288 scale
newpath
0 0 moveto
(C) true charpath
0.8 0.8 2.4 setrgbcolor
fill
1 -8.85897 scale
0 0.1 translate
0 0.1 translate
1 1.42501 scale
newpath
0 0 moveto
(A) true charpath
8 0 0 setrgbcolor
fill
1 0.701748 scale
0 -0.1 translate
0 -1.77506 translate
1 -0.269613 scale
newpath
0 0 moveto
(T) true charpath
0.8 0.9 0.8 setrgbcolor
fill
1 -3.70902 scale
0 1.77506 translate
7.65 0 translate
0 -0.1 translate
1 -0.158813 scale
newpath
0 0 moveto
(A) true charpath
2.4 0.8 0.8 setrgbcolor
fill
1 -6.29671 scale
0 0.1 translate
0 0.1 translate
1 1.45616 scale
newpath
0 0 moveto
(T) true charpath
0 0.5 0 setrgbcolor
fill
1 0.686739 scale
0 -0.1 translate
0 -2.13649 translate
1 -0.355255 scale
newpath
0 0 moveto
(G) true charpath
1 0.94 0.8 setrgbcolor
fill
1 -2.81488 scale
0 2.13649 translate
7.65 0 translate
0 0.1 translate
1 2.33056 scale
newpath
0 0 moveto
(T) true charpath
0 0.5 0 setrgbcolor
fill
1 0.429082 scale
0 -0.1 translate
0 -0.1 translate
1 -0.619365 scale
newpath
0 0 moveto
(A) true charpath
2.4 0.8 0.8 setrgbcolor
fill
1 -1.61456 scale
0 0.1 translate
0 -5.76038 translate
1 -0.726058 scale
newpath
0 0 moveto
(G) true charpath
1 0.94 0.8 setrgbcolor
fill
1 -1.3773 scale
0 5.76038 translate
0 -12.2603 translate
1 -0.785132 scale
newpath
0 0 moveto
(C) true charpath
0.8 0.8 2.4 setrgbcolor
fill
1 -1.27367 scale
0 12.2603 translate
7.65 0 translate
0 0.1 translate
1 0.184995 scale
newpath
0 0 moveto
(C) true charpath
0 0 8 setrgbcolor
fill
1 5.40554 scale
0 -0.1 translate
0 -0.1 translate
1 -0.0203427 scale
newpath
0 0 moveto
(G) true charpath
1 0.94 0.8 setrgbcolor
fill
1 -49.1578 scale
0 0.1 translate
0 2.34251 translate
1 0.964958 scale
newpath
0 0 moveto
(A) true charpath
8 0 0 setrgbcolor
fill
1 1.03631 scale
0 -2.34251 translate
0 -1.04692 translate
1 -0.254601 scale
newpath
0 0 moveto
(T) true charpath
0.8 0.9 0.8 setrgbcolor
fill
1 -3.92772 scale
0 1.04692 translate
7.65 0 translate
0 -0.1 translate
1 -0.29559 scale
newpath
0 0 moveto
(C) true charpath
0.8 0.8 2.4 setrgbcolor
fill
1 -3.38307 scale
0 0.1 translate
0 0.1 translate
1 2.12413 scale
newpath
0 0 moveto
(T) true charpath
0 0.5 0 setrgbcolor
fill
1 0.470782 scale
0 -0.1 translate
0 -3.21273 translate
1 -0.481501 scale
newpath
0 0 moveto
(A) true charpath
2.4 0.8 0.8 setrgbcolor
fill
1 -2.07684 scale
0 3.21273 translate
0 -7.7883 translate
1 -0.482685 scale
newpath
0 0 moveto
(G) true charpath
1 0.94 0.8 setrgbcolor
fill
1 -2.07175 scale
0 7.7883 translate
7.65 0 translate
0 0.1 translate
1 2.24839 scale
newpath
0 0 moveto
(A) true charpath
8 0 0 setrgbcolor
fill
1 0.444762 scale
0 -0.1 translate
0 -0.1 translate
1 -0.532923 scale
newpath
0 0 moveto
(G) true charpath
1 0.94 0.8 setrgbcolor
fill
1 -1.87644 scale
0 0.1 translate
0 -5.0802 translate
1 -0.544832 scale
newpath
0 0 moveto
(T) true charpath
0.8 0.9 0.8 setrgbcolor
fill
1 -1.83543 scale
0 5.0802 translate
0 -10.1541 translate
1 -0.574124 scale
newpath
0 0 moveto
(C) true charpath
0.8 0.8 2.4 setrgbcolor
fill
1 -1.74178 scale
0 10.1541 translate
7.65 0 translate
7.65 0 translate
-397.8 -23.1593 translate
newpath
-3.825 -1.9125 moveto
405.45 0 rlineto
0 45.9 rlineto
-405.45 0 rlineto
0 -45.9 rlineto
closepath
0 0 0 setrgbcolor
stroke
-275.4 0 translate
0 18.1779 translate
/Helvetica findfont
5.61816 scalefont
setfont
newpath
0 0 moveto
(Motif Name:) true charpath
0 0 0 setrgbcolor
fill
70.227 0 translate
/Helvetica-Bold findfont
5.61816 scalefont
setfont
newpath
0 0 moveto
(CM000994.3_117553060-117555262(+)_1|1|1x0) true charpath
0 0 0 setrgbcolor
fill
-70.227 0 translate
0 -68.25 translate
0 29.125 translate
/Helvetica findfont
8.262 scalefont
setfont
newpath
0 0 moveto
(Gene:) true charpath
0 0 0 setrgbcolor
fill
42.1362 0 translate
/Helvetica-Bold findfont
8.262 scalefont
setfont
newpath
0 0 moveto
(CM000994.3_117553060-117555262(+)_1) true charpath
0 0 0 setrgbcolor
fill
-42.1362 0 translate
-30.6 -29.125 translate
306 0 translate
2.10375 0 translate
/Helvetica findfont
5.508 scalefont
setfont
newpath
0 0 moveto
(1) true charpath
0 0 0 setrgbcolor
fill
7.65 0 translate
newpath
0 0 moveto
(2) true charpath
0 0 0 setrgbcolor
fill
7.65 0 translate
newpath
0 0 moveto
(3) true charpath
0 0 0 setrgbcolor
fill
7.65 0 translate
newpath
0 0 moveto
(4) true charpath
0 0 0 setrgbcolor
fill
7.65 0 translate
newpath
0 0 moveto
(5) true charpath
0 0 0 setrgbcolor
fill
7.65 0 translate
newpath
0 0 moveto
(6) true charpath
0 0 0 setrgbcolor
fill
7.65 0 translate
newpath
0 0 moveto
(7) true charpath
0 0 0 setrgbcolor
fill
7.65 0 translate
newpath
0 0 moveto
(8) true charpath
0 0 0 setrgbcolor
fill
7.65 0 translate
newpath
0 0 moveto
(9) true charpath
0 0 0 setrgbcolor
fill
7.65 0 translate
newpath
0 0 moveto
(0) true charpath
0 0 0 setrgbcolor
fill
7.65 0 translate
-78.6038 0 translate
0 3.93429 translate
0 19.225 translate
/Helvetica findfont
5.508 scalefont
setfont
84.15 -1.57371 translate
newpath
0 0 moveto
(0) true charpath
0 0 0 setrgbcolor
fill
0 19.125 translate
newpath
0 0 moveto
(+0.57) true charpath
0 0 0 setrgbcolor
fill
0 -38.25 translate
newpath
0 0 moveto
(-3.09) true charpath
0 0 0 setrgbcolor
fill
-84.15 19.125 translate
0 1.57371 translate
/Helvetica-Bold findfont
11.016 scalefont
setfont
0 0.1 translate
1 0.472305 scale
newpath
0 0 moveto
(T) true charpath
0 0.5 0 setrgbcolor
fill
1 2.11727 scale
0 -0.1 translate
7.65 0 translate
0 -0.1 translate
1 -0.0847055 scale
newpath
0 0 moveto
(T) true charpath
0.8 0.9 0.8 setrgbcolor
fill
1 -11.8056 scale
0 0.1 translate
0 0.1 translate
1 1.80582 scale
newpath
0 0 moveto
(C) true charpath
0 0 8 setrgbcolor
fill
1 0.553764 scale
0 -0.1 translate
0 -1.55337 translate
1 -0.252073 scale
newpath
0 0 moveto
(G) true charpath
1 0.94 0.8 setrgbcolor
fill
1 -3.96711 scale
0 1.55337 translate
0 -4.32368 translate
1 -0.358174 scale
newpath
0 0 moveto
(A) true charpath
2.4 0.8 0.8 setrgbcolor
fill
1 -2.79194 scale
0 4.32368 translate
7.65 0 translate
0 0.1 translate
1 2.20377 scale
newpath
0 0 moveto
(G) true charpath
1 0.7 0 setrgbcolor
fill
1 0.453767 scale
0 -0.1 translate
0 -0.1 translate
1 -0.350767 scale
newpath
0 0 moveto
(T) true charpath
0.8 0.9 0.8 setrgbcolor
fill
1 -2.85089 scale
0 0.1 translate
0 -3.64689 translate
1 -0.518175 scale
newpath
0 0 moveto
(C) true charpath
0.8 0.8 2.4 setrgbcolor
fill
1 -1.92985 scale
0 3.64689 translate
0 -8.51105 translate
1 -0.692112 scale
newpath
0 0 moveto
(A) true charpath
2.4 0.8 0.8 setrgbcolor
fill
1 -1.44485 scale
0 8.51105 translate
7.65 0 translate
0 -0.1 translate
1 -0.152091 scale
newpath
0 0 moveto
(G) true charpath
1 0.94 0.8 setrgbcolor
fill
1 -6.57499 scale
0 0.1 translate
0 0.1 translate
1 1.3907 scale
newpath
0 0 moveto
(T) true charpath
0 0.5 0 setrgbcolor
fill
1 0.719061 scale
0 -0.1 translate
0 -2.0836 translate
1 -0.235375 scale
newpath
0 0 moveto
(C) true charpath
0.8 0.8 2.4 setrgbcolor
fill
1 -4.24854 scale
0 2.0836 translate
7.65 0 translate
0 -0.1 translate
1 -0.114339 scale
newpath
0 0 moveto
(A) true charpath
2.4 0.8 0.8 setrgbcolor
fill
1 -8.74589 scale
0 0.1 translate
0 -1.78654 translate
1 -0.224126 scale
newpath
0 0 moveto
(C) true charpath
0.8 0.8 2.4 setrgbcolor
fill
1 -4.46178 scale
0 1.78654 translate
0 0.1 translate
1 1.75152 scale
newpath
0 0 moveto
(G) true charpath
1 0.7 0 setrgbcolor
fill
1 0.570931 scale
0 -0.1 translate
0 -4.33695 translate
1 -0.248617 scale
newpath
0 0 moveto
(T) true charpath
0.8 0.9 0.8 setrgbcolor
fill
1 -4.02225 scale
0 4.33695 translate
7.65 0 translate
0 -0.1 translate
1 -0.197246 scale
newpath
0 0 moveto
(G) true charpath
1 0.94 0.8 setrgbcolor
fill
1 -5.06982 scale
0 0.1 translate
0 -2.4389 translate
1 -0.24109 scale
newpath
0 0 moveto
(A) true charpath
2.4 0.8 0.8 setrgbcolor
fill
1 -4.14783 scale
0 2.4389 translate
0 0.1 translate
1 1.88984 scale
newpath
0 0 moveto
(T) true charpath
0 0.5 0 setrgbcolor
fill
1 0.529144 scale
0 -0.1 translate
0 -5.12279 translate
1 -0.330789 scale
newpath
0 0 moveto
(C) true charpath
0.8 0.8 2.4 setrgbcolor
fill
1 -3.02308 scale
0 5.12279 translate
7.65 0 translate
0 0.1 translate
1 0.170337 scale
newpath
0 0 moveto
(A) true charpath
8 0 0 setrgbcolor
fill
1 5.8707 scale
0 -0.1 translate
0 2.22717 translate
1 1.27187 scale
newpath
0 0 moveto
(G) true charpath
1 0.7 0 setrgbcolor
fill
1 0.786243 scale
0 -2.22717 translate
0 -0.1 translate
1 -0.222731 scale
newpath
0 0 moveto
(C) true charpath
0.8 0.8 2.4 setrgbcolor
fill
1 -4.48972 scale
0 0.1 translate
0 -2.63943 translate
1 -0.252814 scale
newpath
0 0 moveto
(T) true charpath
0.8 0.9 0.8 setrgbcolor
fill
1 -3.95548 scale
0 2.63943 translate
7.65 0 translate
0 0.1 translate
1 2.19766 scale
newpath
0 0 moveto
(T) true charpath
0 0.5 0 setrgbcolor
fill
1 0.45503 scale
0 -0.1 translate
0 -0.1 translate
1 -0.375802 scale
newpath
0 0 moveto
(C) true charpath
0.8 0.8 2.4 setrgbcolor
fill
1 -2.66098 scale
0 0.1 translate
0 -3.84388 translate
1 -0.500695 scale
newpath
0 0 moveto
(G) true charpath
1 0.94 0.8 setrgbcolor
fill
1 -1.99722 scale
0 3.84388 translate
0 -8.57049 translate
1 -0.623943 scale
newpath
0 0 moveto
(A) true charpath
2.4 0.8 0.8 setrgbcolor
fill
1 -1.60271 scale
0 8.57049 translate
7.65 0 translate
0 0.1 translate
1 2.33056 scale
newpath
0 0 moveto
(G) true charpath
1 0.7 0 setrgbcolor
fill
1 0.429082 scale
0 -0.1 translate
0 -0.1 translate
1 -0.664041 scale
newpath
0 0 moveto
(A) true charpath
2.4 0.8 0.8 setrgbcolor
fill
1 -1.50593 scale
0 0.1 translate
0 -6.11191 translate
1 -0.680428 scale
newpath
0 0 moveto
(T) true charpath
0.8 0.9 0.8 setrgbcolor
fill
1 -1.46966 scale
0 6.11191 translate
0 -12.2528 translate
1 -0.786087 scale
newpath
0 0 moveto
(C) true charpath
0.8 0.8 2.4 setrgbcolor
fill
1 -1.27212 scale
0 12.2528 translate
7.65 0 translate
7.65 0 translate
-76.5 -23.1593 translate
newpath
-3.825 -1.9125 moveto
84.15 0 rlineto
0 45.9 rlineto
-84.15 0 rlineto
0 -45.9 rlineto
closepath
0 0 0 setrgbcolor
stroke
-275.4 0 translate
0 18.1779 translate
/Helvetica findfont
5.61816 scalefont
setfont
newpath
0 0 moveto
(Motif Name:) true charpath
0 0 0 setrgbcolor
fill
70.227 0 translate
/Helvetica-Bold findfont
5.61816 scalefont
setfont
newpath
0 0 moveto
(CM000994.3_117553060-117555262(+)_1|2|1x0) true charpath
0 0 0 setrgbcolor
fill
-70.227 0 translate
0 -68.25 translate
0 29.125 translate
/Helvetica findfont
8.262 scalefont
setfont
newpath
0 0 moveto
(Gene:) true charpath
0 0 0 setrgbcolor
fill
42.1362 0 translate
/Helvetica-Bold findfont
8.262 scalefont
setfont
newpath
0 0 moveto
(CM000994.3_117553060-117555262(+)_1) true charpath
0 0 0 setrgbcolor
fill
-42.1362 0 translate
-30.6 -29.125 translate
306 0 translate
2.10375 0 translate
/Helvetica findfont
5.508 scalefont
setfont
newpath
0 0 moveto
(1) true charpath
0 0 0 setrgbcolor
fill
7.65 0 translate
newpath
0 0 moveto
(2) true charpath
0 0 0 setrgbcolor
fill
7.65 0 translate
newpath
0 0 moveto
(3) true charpath
0 0 0 setrgbcolor
fill
7.65 0 translate
newpath
0 0 moveto
(4) true charpath
0 0 0 setrgbcolor
fill
7.65 0 translate
-32.7037 0 translate
0 3.93429 translate
0 19.225 translate
/Helvetica findfont
5.508 scalefont
setfont
38.25 -1.57371 translate
newpath
0 0 moveto
(0) true charpath
0 0 0 setrgbcolor
fill
0 19.125 translate
newpath
0 0 moveto
(+0.57) true charpath
0 0 0 setrgbcolor
fill
0 -38.25 translate
newpath
0 0 moveto
(-3.11) true charpath
0 0 0 setrgbcolor
fill
-38.25 19.125 translate
0 1.57371 translate
/Helvetica-Bold findfont
11.016 scalefont
setfont
0 -0.1 translate
1 -0.0884379 scale
newpath
0 0 moveto
(C) true charpath
0.8 0.8 2.4 setrgbcolor
fill
1 -11.3074 scale
0 0.1 translate
0 0.1 translate
1 1.09042 scale
newpath
0 0 moveto
(A) true charpath
8 0 0 setrgbcolor
fill
1 0.917077 scale
0 -0.1 translate
0 -1.58274 translate
1 -0.127104 scale
newpath
0 0 moveto
(T) true charpath
0.8 0.9 0.8 setrgbcolor
fill
1 -7.86754 scale
0 1.58274 translate
7.65 0 translate
0 -0.1 translate
1 -0.185835 scale
newpath
0 0 moveto
(A) true charpath
2.4 0.8 0.8 setrgbcolor
fill
1 -5.38112 scale
0 0.1 translate
0 0.1 translate
1 1.96105 scale
newpath
0 0 moveto
(T) true charpath
0 0.5 0 setrgbcolor
fill
1 0.50993 scale
0 -0.1 translate
0 -2.34911 translate
1 -0.319149 scale
newpath
0 0 moveto
(C) true charpath
0.8 0.8 2.4 setrgbcolor
fill
1 -3.13333 scale
0 2.34911 translate
0 -5.64722 translate
1 -0.397791 scale
newpath
0 0 moveto
(G) true charpath
1 0.94 0.8 setrgbcolor
fill
1 -2.51389 scale
0 5.64722 translate
7.65 0 translate
0 0.1 translate
1 2.33056 scale
newpath
0 0 moveto
(C) true charpath
0 0 8 setrgbcolor
fill
1 0.429082 scale
0 -0.1 translate
0 -0.1 translate
1 -0.66176 scale
newpath
0 0 moveto
(T) true charpath
0.8 0.9 0.8 setrgbcolor
fill
1 -1.51112 scale
0 0.1 translate
0 -6.09396 translate
1 -0.68845 scale
newpath
0 0 moveto
(A) true charpath
2.4 0.8 0.8 setrgbcolor
fill
1 -1.45254 scale
0 6.09396 translate
0 -12.2979 translate
1 -0.780345 scale
newpath
0 0 moveto
(G) true charpath
1 0.94 0.8 setrgbcolor
fill
1 -1.28148 scale
0 12.2979 translate
7.65 0 translate
7.65 0 translate
-30.6 -23.1593 translate
newpath
-3.825 -1.9125 moveto
38.25 0 rlineto
0 45.9 rlineto
-38.25 0 rlineto
0 -45.9 rlineto
closepath
0 0 0 setrgbcolor
stroke
-275.4 0 translate
0 18.1779 translate
/Helvetica findfont
5.61816 scalefont
setfont
newpath
0 0 moveto
(Motif Name:) true charpath
0 0 0 setrgbcolor
fill
70.227 0 translate
/Helvetica-Bold findfont
5.61816 scalefont
setfont
newpath
0 0 moveto
(CM000994.3_117553060-117555262(+)_1|3|1x0) true charpath
0 0 0 setrgbcolor
fill
-70.227 0 translate
0 -68.25 translate
0 29.125 translate
/Helvetica findfont
8.262 scalefont
setfont
newpath
0 0 moveto
(Gene:) true charpath
0 0 0 setrgbcolor
fill
42.1362 0 translate
/Helvetica-Bold findfont
8.262 scalefont
setfont
newpath
0 0 moveto
(CM000994.3_117604553-117605613(+)_1) true charpath
0 0 0 setrgbcolor
fill
-42.1362 0 translate
-30.6 -29.125 translate
306 0 translate
2.10375 0 translate
/Helvetica findfont
5.508 scalefont
setfont
newpath
0 0 moveto
(1) true charpath
0 0 0 setrgbcolor
fill
7.65 0 translate
newpath
0 0 moveto
(2) true charpath
0 0 0 setrgbcolor
fill
7.65 0 translate
newpath
0 0 moveto
(3) true charpath
0 0 0 setrgbcolor
fill
7.65 0 translate
newpath
0 0 moveto
(4) true charpath
0 0 0 setrgbcolor
fill
7.65 0 translate
-32.7037 0 translate
0 3.93429 translate
0 19.225 translate
/Helvetica findfont
5.508 scalefont
setfont
38.25 -1.57371 translate
newpath
0 0 moveto
(0) true charpath
0 0 0 setrgbcolor
fill
0 19.125 translate
newpath
0 0 moveto
(+0.57) true charpath
0 0 0 setrgbcolor
fill
0 -38.25 translate
newpath
0 0 moveto
(-3.09) true charpath
0 0 0 setrgbcolor
fill
-38.25 19.125 translate
0 1.57371 translate
/Helvetica-Bold findfont
11.016 scalefont
setfont
0 -0.1 translate
1 -0.11288 scale
newpath
0 0 moveto
(C) true charpath
0.8 0.8 2.4 setrgbcolor
fill
1 -8.85897 scale
0 0.1 translate
0 0.1 translate
1 1.42501 scale
newpath
0 0 moveto
(A) true charpath
8 0 0 setrgbcolor
fill
1 0.701748 scale
0 -0.1 translate
0 -1.77506 translate
1 -0.269613 scale
newpath
0 0 moveto
(T) true charpath
0.8 0.9 0.8 setrgbcolor
fill
1 -3.70902 scale
0 1.77506 translate
7.65 0 translate
0 -0.1 translate
1 -0.158813 scale
newpath
0 0 moveto
(A) true charpath
2.4 0.8 0.8 setrgbcolor
fill
1 -6.29671 scale
0 0.1 translate
0 0.1 translate
1 1.45616 scale
newpath
0 0 moveto
(T) true charpath
0 0.5 0 setrgbcolor
fill
1 0.686739 scale
0 -0.1 translate
0 -2.13649 translate
1 -0.355255 scale
newpath
0 0 moveto
(G) true charpath
1 0.94 0.8 setrgbcolor
fill
1 -2.81488 scale
0 2.13649 translate
7.65 0 translate
0 0.1 translate
1 2.33056 scale
newpath
0 0 moveto
(T) true charpath
0 0.5 0 setrgbcolor
fill
1 0.429082 scale
0 -0.1 translate
0 -0.1 translate
1 -0.619365 scale
newpath
0 0 moveto
(A) true charpath
2.4 0.8 0.8 setrgbcolor
fill
1 -1.61456 scale
0 0.1 translate
0 -5.76038 translate
1 -0.726058 scale
newpath
0 0 moveto
(G) true charpath
1 0.94 0.8 setrgbcolor
fill
1 -1.3773 scale
0 5.76038 translate
0 -12.2603 translate
1 -0.785132 scale
newpath
0 0 moveto
(C) true charpath
0.8 0.8 2.4 setrgbcolor
fill
1 -1.27367 scale
0 12.2603 translate
7.65 0 translate
7.65 0 translate
-30.6 -23.1593 translate
newpath
-3.825 -1.9125 moveto
38.25 0 rlineto
0 45.9 rlineto
-38.25 0 rlineto
0 -45.9 rlineto
closepath
0 0 0 setrgbcolor
stroke
-275.4 0 translate
0 18.1779 translate
/Helvetica findfont
5.61816 scalefont
setfont
newpath
0 0 moveto
(Motif Name:) true charpath
0 0 0 setrgbcolor
fill
70.227 0 translate
/Helvetica-Bold findfont
5.61816 scalefont
setfont
newpath
0 0 moveto
(CM000994.3_117604553-117605613(+)_1|1|1x0) true charpath
0 0 0 setrgbcolor
fill
-70.227 0 translate
0 -68.25 translate
0 29.125 translate
/Helvetica findfont
8.262 scalefont
setfont
newpath
0 0 moveto
(Gene:) true charpath
0 0 0 setrgbcolor
fill
42.1362 0 translate
/Helvetica-Bold findfont
8.262 scalefont
setfont
newpath
0 0 moveto
(CM000994.3_117604553-117605613(+)_1) true charpath
0 0 0 setrgbcolor
fill
-42.1362 0 translate
-30.6 -29.125 translate
306 0 translate
2.10375 0 translate
/Helvetica findfont
5.508 scalefont
setfont
newpath
0 0 moveto
(1) true charpath
0 0 0 setrgbcolor
fill
7.65 0 translate
newpath
0 0 moveto
(2) true charpath
0 0 0 setrgbcolor
fill
7.65 0 translate
newpath
0 0 moveto
(3) true charpath
0 0 0 setrgbcolor
fill
7.65 0 translate
newpath
0 0 moveto
(4) true charpath
0 0 0 setrgbcolor
fill
7.65 0 translate
newpath
0 0 moveto
(5) true charpath
0 0 0 setrgbcolor
fill
7.65 0 translate
newpath
0 0 moveto
(6) true charpath
0 0 0 setrgbcolor
fill
7.65 0 translate
newpath
0 0 moveto
(7) true charpath
0 0 0 setrgbcolor
fill
7.65 0 translate
-55.6537 0 translate
0 3.93429 translate
0 19.225 translate
/Helvetica findfont
5.508 scalefont
setfont
61.2 -1.57371 translate
newpath
0 0 moveto
(0) true charpath
0 0 0 setrgbcolor
fill
0 19.125 translate
newpath
0 0 moveto
(+0.56) true charpath
0 0 0 setrgbcolor
fill
0 -38.25 translate
newpath
0 0 moveto
(-2.92) true charpath
0 0 0 setrgbcolor
fill
-61.2 19.125 translate
0 1.57371 translate
/Helvetica-Bold findfont
11.016 scalefont
setfont
0 0.1 translate
1 0.317834 scale
newpath
0 0 moveto
(C) true charpath
0 0 8 setrgbcolor
fill
1 3.1463 scale
0 -0.1 translate
0 3.38776 translate
1 0.428657 scale
newpath
0 0 moveto
(A) true charpath
8 0 0 setrgbcolor
fill
1 2.33287 scale
0 -3.38776 translate
0 -0.1 translate
1 -0.142918 scale
newpath
0 0 moveto
(G) true charpath
1 0.94 0.8 setrgbcolor
fill
1 -6.99703 scale
0 0.1 translate
7.65 0 translate
0 0.1 translate
1 0.0597633 scale
newpath
0 0 moveto
(A) true charpath
8 0 0 setrgbcolor
fill
1 16.7327 scale
0 -0.1 translate
7.65 0 translate
0 0.1 translate
1 0.441463 scale
newpath
0 0 moveto
(G) true charpath
1 0.7 0 setrgbcolor
fill
1 2.2652 scale
0 -0.1 translate
0 4.36054 translate
1 0.678387 scale
newpath
0 0 moveto
(A) true charpath
8 0 0 setrgbcolor
fill
1 1.47409 scale
0 -4.36054 translate
0 -0.1 translate
1 -0.24537 scale
newpath
0 0 moveto
(T) true charpath
0.8 0.9 0.8 setrgbcolor
fill
1 -4.07548 scale
0 0.1 translate
7.65 0 translate
0 0.1 translate
1 0.0499359 scale
newpath
0 0 moveto
(C) true charpath
0 0 8 setrgbcolor
fill
1 20.0257 scale
0 -0.1 translate
0 1.27978 translate
1 0.607114 scale
newpath
0 0 moveto
(A) true charpath
8 0 0 setrgbcolor
fill
1 1.64714 scale
0 -1.27978 translate
0 -0.1 translate
1 -0.0925379 scale
newpath
0 0 moveto
(T) true charpath
0.8 0.9 0.8 setrgbcolor
fill
1 -10.8064 scale
0 0.1 translate
7.65 0 translate
0 0.1 translate
1 0.546361 scale
newpath
0 0 moveto
(C) true charpath
0 0 8 setrgbcolor
fill
1 1.83029 scale
0 -0.1 translate
0 5.18594 translate
1 1.03208 scale
newpath
0 0 moveto
(T) true charpath
0 0.5 0 setrgbcolor
fill
1 0.968921 scale
0 -5.18594 translate
0 -0.1 translate
1 -0.155531 scale
newpath
0 0 moveto
(G) true charpath
1 0.94 0.8 setrgbcolor
fill
1 -6.42959 scale
0 0.1 translate
0 -2.11066 translate
1 -0.377248 scale
newpath
0 0 moveto
(A) true charpath
2.4 0.8 0.8 setrgbcolor
fill
1 -2.65078 scale
0 2.11066 translate
7.65 0 translate
0 0.1 translate
1 2.33056 scale
newpath
0 0 moveto
(T) true charpath
0 0.5 0 setrgbcolor
fill
1 0.429082 scale
0 -0.1 translate
0 -0.1 translate
1 -0.504108 scale
newpath
0 0 moveto
(G) true charpath
1 0.94 0.8 setrgbcolor
fill
1 -1.9837 scale
0 0.1 translate
0 -4.85346 translate
1 -0.781117 scale
newpath
0 0 moveto
(C) true charpath
0.8 0.8 2.4 setrgbcolor
fill
1 -1.28022 scale
0 4.85346 translate
0 -11.7866 translate
1 -0.845331 scale
newpath
0 0 moveto
(A) true charpath
2.4 0.8 0.8 setrgbcolor
fill
1 -1.18297 scale
0 11.7866 translate
7.65 0 translate
7.65 0 translate
-53.55 -23.1593 translate
newpath
-3.825 -1.9125 moveto
61.2 0 rlineto
0 45.9 rlineto
-61.2 0 rlineto
0 -45.9 rlineto
closepath
0 0 0 setrgbcolor
stroke
-275.4 0 translate
0 18.1779 translate
/Helvetica findfont
5.61816 scalefont
setfont
newpath
0 0 moveto
(Motif Name:) true charpath
0 0 0 setrgbcolor
fill
70.227 0 translate
/Helvetica-Bold findfont
5.61816 scalefont
setfont
newpath
0 0 moveto
(CM000994.3_117604553-117605613(+)_1|2|1x0) true charpath
0 0 0 setrgbcolor
fill
-70.227 0 translate
0 -68.25 translate
0 29.125 translate
/Helvetica findfont
8.262 scalefont
setfont
newpath
0 0 moveto
(Gene:) true charpath
0 0 0 setrgbcolor
fill
42.1362 0 translate
/Helvetica-Bold findfont
8.262 scalefont
setfont
newpath
0 0 moveto
(CM000994.3_117654311-117655682(+)_1) true charpath
0 0 0 setrgbcolor
fill
-42.1362 0 translate
-30.6 -29.125 translate
306 0 translate
2.10375 0 translate
/Helvetica findfont
5.508 scalefont
setfont
newpath
0 0 moveto
(1) true charpath
0 0 0 setrgbcolor
fill
7.65 0 translate
newpath
0 0 moveto
(2) true charpath
0 0 0 setrgbcolor
fill
7.65 0 translate
newpath
0 0 moveto
(3) true charpath
0 0 0 setrgbcolor
fill
7.65 0 translate
newpath
0 0 moveto
(4) true charpath
0 0 0 setrgbcolor
fill
7.65 0 translate
newpath
0 0 moveto
(5) true charpath
0 0 0 setrgbcolor
fill
7.65 0 translate
newpath
0 0 moveto
(6) true charpath
0 0 0 setrgbcolor
fill
7.65 0 translate
newpath
0 0 moveto
(7) true charpath
0 0 0 setrgbcolor
fill
7.65 0 translate
newpath
0 0 moveto
(8) true charpath
0 0 0 setrgbcolor
fill
7.65 0 translate
newpath
0 0 moveto
(9) true charpath
0 0 0 setrgbcolor
fill
7.65 0 translate
newpath
0 0 moveto
(0) true charpath
0 0 0 setrgbcolor
fill
7.65 0 translate
-78.6038 0 translate
0 3.93429 translate
0 19.225 translate
/Helvetica findfont
5.508 scalefont
setfont
84.15 -1.57371 translate
newpath
0 0 moveto
(0) true charpath
0 0 0 setrgbcolor
fill
0 19.125 translate
newpath
0 0 moveto
(+0.57) true charpath
0 0 0 setrgbcolor
fill
0 -38.25 translate
newpath
0 0 moveto
(-3.09) true charpath
0 0 0 setrgbcolor
fill
-84.15 19.125 translate
0 1.57371 translate
/Helvetica-Bold findfont
11.016 scalefont
setfont
0 0.1 translate
1 0.0390863 scale
newpath
0 0 moveto
(T) true charpath
0 0.5 0 setrgbcolor
fill
1 25.5844 scale
0 -0.1 translate
0 -0.1 translate
1 -0.0207097 scale
newpath
0 0 moveto
(G) true charpath
1 0.94 0.8 setrgbcolor
fill
1 -48.2865 scale
0 0.1 translate
0 1.19441 translate
1 0.841187 scale
newpath
0 0 moveto
(A) true charpath
8 0 0 setrgbcolor
fill
1 1.1888 scale
0 -1.19441 translate
0 -1.04981 translate
1 -0.099228 scale
newpath
0 0 moveto
(C) true charpath
0.8 0.8 2.4 setrgbcolor
fill
1 -10.0778 scale
0 1.04981 translate
7.65 0 translate
0 0.1 translate
1 0.159933 scale
newpath
0 0 moveto
(C) true charpath
0 0 8 setrgbcolor
fill
1 6.25263 scale
0 -0.1 translate
0 2.1453 translate
1 0.450216 scale
newpath
0 0 moveto
(T) true charpath
0 0.5 0 setrgbcolor
fill
1 2.22115 scale
0 -2.1453 translate
0 -0.1 translate
1 -0.0797077 scale
newpath
0 0 moveto
(A) true charpath
2.4 0.8 0.8 setrgbcolor
fill
1 -12.5458 scale
0 0.1 translate
7.65 0 translate
0 0.1 translate
1 2.12939 scale
newpath
0 0 moveto
(T) true charpath
0 0.5 0 setrgbcolor
fill
1 0.469618 scale
0 -0.1 translate
0 -0.1 translate
1 -0.350739 scale
newpath
0 0 moveto
(G) true charpath
1 0.94 0.8 setrgbcolor
fill
1 -2.85112 scale
0 0.1 translate
0 -3.64668 translate
1 -0.42921 scale
newpath
0 0 moveto
(A) true charpath
2.4 0.8 0.8 setrgbcolor
fill
1 -2.32986 scale
0 3.64668 translate
0 -7.81081 translate
1 -0.469345 scale
newpath
0 0 moveto
(C) true charpath
0.8 0.8 2.4 setrgbcolor
fill
1 -2.13063 scale
0 7.81081 translate
7.65 0 translate
0 -0.1 translate
1 -0.11288 scale
newpath
0 0 moveto
(C) true charpath
0.8 0.8 2.4 setrgbcolor
fill
1 -8.85897 scale
0 0.1 translate
0 0.1 translate
1 1.42501 scale
newpath
0 0 moveto
(A) true charpath
8 0 0 setrgbcolor
fill
1 0.701748 scale
0 -0.1 translate
0 -1.77506 translate
1 -0.269613 scale
newpath
0 0 moveto
(T) true charpath
0.8 0.9 0.8 setrgbcolor
fill
1 -3.70902 scale
0 1.77506 translate
7.65 0 translate
0 -0.1 translate
1 -0.158813 scale
newpath
0 0 moveto
(A) true charpath
2.4 0.8 0.8 setrgbcolor
fill
1 -6.29671 scale
0 0.1 translate
0 0.1 translate
1 1.45616 scale
newpath
0 0 moveto
(T) true charpath
0 0.5 0 setrgbcolor
fill
1 0.686739 scale
0 -0.1 translate
0 -2.13649 translate
1 -0.355255 scale
newpath
0 0 moveto
(G) true charpath
1 0.94 0.8 setrgbcolor
fill
1 -2.81488 scale
0 2.13649 translate
7.65 0 translate
0 0.1 translate
1 2.33056 scale
newpath
0 0 moveto
(T) true charpath
0 0.5 0 setrgbcolor
fill
1 0.429082 scale
0 -0.1 translate
0 -0.1 translate
1 -0.619365 scale
newpath
0 0 moveto
(A) true charpath
2.4 0.8 0.8 setrgbcolor
fill
1 -1.61456 scale
0 0.1 translate
0 -5.76038 translate
1 -0.726058 scale
newpath
0 0 moveto
(G) true charpath
1 0.94 0.8 setrgbcolor
fill
1 -1.3773 scale
0 5.76038 translate
0 -12.2603 translate
1 -0.785132 scale
newpath
0 0 moveto
(C) true charpath
0.8 0.8 2.4 setrgbcolor
fill
1 -1.27367 scale
0 12.2603 translate
7.65 0 translate
0 0.1 translate
1 0.184995 scale
newpath
0 0 moveto
(C) true charpath
0 0 8 setrgbcolor
fill
1 5.40554 scale
0 -0.1 translate
0 -0.1 translate
1 -0.0203427 scale
newpath
0 0 moveto
(G) true charpath
1 0.94 0.8 setrgbcolor
fill
1 -49.1578 scale
0 0.1 translate
0 2.34251 translate
1 0.964958 scale
newpath
0 0 moveto
(A) true charpath
8 0 0 setrgbcolor
fill
1 1.03631 scale
0 -2.34251 translate
0 -1.04692 translate
1 -0.254601 scale
newpath
0 0 moveto
(T) true charpath
0.8 0.9 0.8 setrgbcolor
fill
1 -3.92772 scale
0 1.04692 translate
7.65 0 translate
0 -0.1 translate
1 -0.29559 scale
newpath
0 0 moveto
(C) true charpath
0.8 0.8 2.4 setrgbcolor
fill
1 -3.38307 scale
0 0.1 translate
0 0.1 translate
1 2.12413 scale
newpath
0 0 moveto
(T) true charpath
0 0.5 0 setrgbcolor
fill
1 0.470782 scale
0 -0.1 translate
0 -3.21273 translate
1 -0.481501 scale
newpath
0 0 moveto
(A) true charpath
2.4 0.8 0.8 setrgbcolor
fill
1 -2.07684 scale
0 3.21273 translate
0 -7.7883 translate
1 -0.482685 scale
newpath
0 0 moveto
(G) true charpath
1 0.94 0.8 setrgbcolor
fill
1 -2.07175 scale
0 7.7883 translate
7.65 0 translate
0 0.1 translate
1 2.24839 scale
newpath
0 0 moveto
(A) true charpath
8 0 0 setrgbcolor
fill
1 0.444762 scale
0 -0.1 translate
0 -0.1 translate
1 -0.532923 scale
newpath
0 0 moveto
(G) true charpath
1 0.94 0.8 setrgbcolor
fill
1 -1.87644 scale
0 0.1 translate
0 -5.0802 translate
1 -0.544832 scale
newpath
0 0 moveto
(T) true charpath
0.8 0.9 0.8 setrgbcolor
fill
1 -1.83543 scale
0 5.0802 translate
0 -10.1541 translate
1 -0.574124 scale
newpath
0 0 moveto
(C) true charpath
0.8 0.8 2.4 setrgbcolor
fill
1 -1.74178 scale
0 10.1541 translate
7.65 0 translate
7.65 0 translate
-76.5 -23.1593 translate
newpath
-3.825 -1.9125 moveto
84.15 0 rlineto
0 45.9 rlineto
-84.15 0 rlineto
0 -45.9 rlineto
closepath
0 0 0 setrgbcolor
stroke
-275.4 0 translate
0 18.1779 translate
/Helvetica findfont
5.61816 scalefont
setfont
newpath
0 0 moveto
(Motif Name:) true charpath
0 0 0 setrgbcolor
fill
70.227 0 translate
/Helvetica-Bold findfont
5.61816 scalefont
setfont
newpath
0 0 moveto
(CM000994.3_117654311-117655682(+)_1|1|1x0) true charpath
0 0 0 setrgbcolor
fill
-70.227 0 translate
0 -68.25 translate
0 29.125 translate
/Helvetica findfont
8.262 scalefont
setfont
newpath
0 0 moveto
(Gene:) true charpath
0 0 0 setrgbcolor
fill
42.1362 0 translate
/Helvetica-Bold findfont
8.262 scalefont
setfont
newpath
0 0 moveto
(CM000994.3_117654311-117655682(+)_1) true charpath
0 0 0 setrgbcolor
fill
-42.1362 0 translate
-30.6 -29.125 translate
306 0 translate
2.10375 0 translate
/Helvetica findfont
5.508 scalefont
setfont
newpath
0 0 moveto
(1) true charpath
0 0 0 setrgbcolor
fill
7.65 0 translate
newpath
0 0 moveto
(2) true charpath
0 0 0 setrgbcolor
fill
7.65 0 translate
newpath
0 0 moveto
(3) true charpath
0 0 0 setrgbcolor
fill
7.65 0 translate
newpath
0 0 moveto
(4) true charpath
0 0 0 setrgbcolor
fill
7.65 0 translate
newpath
0 0 moveto
(5) true charpath
0 0 0 setrgbcolor
fill
7.65 0 translate
newpath
0 0 moveto
(6) true charpath
0 0 0 setrgbcolor
fill
7.65 0 translate
newpath
0 0 moveto
(7) true charpath
0 0 0 setrgbcolor
fill
7.65 0 translate
newpath
0 0 moveto
(8) true charpath
0 0 0 setrgbcolor
fill
7.65 0 translate
newpath
0 0 moveto
(9) true charpath
0 0 0 setrgbcolor
fill
7.65 0 translate
newpath
0 0 moveto
(0) true charpath
0 0 0 setrgbcolor
fill
7.65 0 translate
newpath
0 0 moveto
(1) true charpath
0 0 0 setrgbcolor
fill
7.65 0 translate
newpath
0 0 moveto
(2) true charpath
0 0 0 setrgbcolor
fill
7.65 0 translate
newpath
0 0 moveto
(3) true charpath
0 0 0 setrgbcolor
fill
7.65 0 translate
newpath
0 0 moveto
(4) true charpath
0 0 0 setrgbcolor
fill
7.65 0 translate
newpath
0 0 moveto
(5) true charpath
0 0 0 setrgbcolor
fill
7.65 0 translate
newpath
0 0 moveto
(6) true charpath
0 0 0 setrgbcolor
fill
7.65 0 translate
newpath
0 0 moveto
(7) true charpath
0 0 0 setrgbcolor
fill
7.65 0 translate
newpath
0 0 moveto
(8) true charpath
0 0 0 setrgbcolor
fill
7.65 0 translate
newpath
0 0 moveto
(9) true charpath
0 0 0 setrgbcolor
fill
7.65 0 translate
newpath
0 0 moveto
(0) true charpath
0 0 0 setrgbcolor
fill
7.65 0 translate
newpath
0 0 moveto
(1) true charpath
0 0 0 setrgbcolor
fill
7.65 0 translate
newpath
0 0 moveto
(2) true charpath
0 0 0 setrgbcolor
fill
7.65 0 translate
-170.404 0 translate
0 3.93429 translate
0 19.225 translate
/Helvetica findfont
5.508 scalefont
setfont
175.95 -1.57371 translate
newpath
0 0 moveto
(0) true charpath
0 0 0 setrgbcolor
fill
0 19.125 translate
newpath
0 0 moveto
(+0.57) true charpath
0 0 0 setrgbcolor
fill
0 -38.25 translate
newpath
0 0 moveto
(-3.26) true charpath
0 0 0 setrgbcolor
fill
-175.95 19.125 translate
0 1.57371 translate
/Helvetica-Bold findfont
11.016 scalefont
setfont
0 0.1 translate
1 0.716873 scale
newpath
0 0 moveto
(T) true charpath
0 0.5 0 setrgbcolor
fill
1 1.39495 scale
0 -0.1 translate
0 -0.1 translate
1 -0.0928378 scale
newpath
0 0 moveto
(C) true charpath
0.8 0.8 2.4 setrgbcolor
fill
1 -10.7715 scale
0 0.1 translate
7.65 0 translate
0 0.1 translate
1 0.211725 scale
newpath
0 0 moveto
(G) true charpath
1 0.7 0 setrgbcolor
fill
1 4.72311 scale
0 -0.1 translate
0 2.55283 translate
1 0.307372 scale
newpath
0 0 moveto
(T) true charpath
0 0.5 0 setrgbcolor
fill
1 3.25338 scale
0 -2.55283 translate
0 -0.1 translate
1 -0.105032 scale
newpath
0 0 moveto
(C) true charpath
0.8 0.8 2.4 setrgbcolor
fill
1 -9.52087 scale
0 0.1 translate
7.65 0 translate
0 -0.1 translate
1 -0.225056 scale
newpath
0 0 moveto
(A) true charpath
2.4 0.8 0.8 setrgbcolor
fill
1 -4.44333 scale
0 0.1 translate
0 -2.65773 translate
1 -0.229505 scale
newpath
0 0 moveto
(T) true charpath
0.8 0.9 0.8 setrgbcolor
fill
1 -4.3572 scale
0 2.65773 translate
0 0.1 translate
1 1.91593 scale
newpath
0 0 moveto
(G) true charpath
1 0.7 0 setrgbcolor
fill
1 0.52194 scale
0 -0.1 translate
0 -5.25046 translate
1 -0.315632 scale
newpath
0 0 moveto
(C) true charpath
0.8 0.8 2.4 setrgbcolor
fill
1 -3.16824 scale
0 5.25046 translate
7.65 0 translate
0 -0.1 translate
1 -0.0441446 scale
newpath
0 0 moveto
(C) true charpath
0.8 0.8 2.4 setrgbcolor
fill
1 -22.6528 scale
0 0.1 translate
0 0.1 translate
1 1.18301 scale
newpath
0 0 moveto
(A) true charpath
8 0 0 setrgbcolor
fill
1 0.845302 scale
0 -0.1 translate
0 -1.23421 translate
1 -0.136485 scale
newpath
0 0 moveto
(T) true charpath
0.8 0.9 0.8 setrgbcolor
fill
1 -7.32683 scale
0 1.23421 translate
7.65 0 translate
0 0.1 translate
1 2.26279 scale
newpath
0 0 moveto
(A) true charpath
8 0 0 setrgbcolor
fill
1 0.441932 scale
0 -0.1 translate
0 -0.1 translate
1 -0.430949 scale
newpath
0 0 moveto
(G) true charpath
1 0.94 0.8 setrgbcolor
fill
1 -2.32046 scale
0 0.1 translate
0 -4.27781 translate
1 -0.640945 scale
newpath
0 0 moveto
(T) true charpath
0.8 0.9 0.8 setrgbcolor
fill
1 -1.5602 scale
0 4.27781 translate
0 -10.108 translate
1 -0.688413 scale
newpath
0 0 moveto
(C) true charpath
0.8 0.8 2.4 setrgbcolor
fill
1 -1.45262 scale
0 10.108 translate
7.65 0 translate
0 -0.1 translate
1 -0.230977 scale
newpath
0 0 moveto
(C) true charpath
0.8 0.8 2.4 setrgbcolor
fill
1 -4.32943 scale
0 0.1 translate
0 0.1 translate
1 1.94896 scale
newpath
0 0 moveto
(T) true charpath
0 0.5 0 setrgbcolor
fill
1 0.513095 scale
0 -0.1 translate
0 -2.70432 translate
1 -0.279028 scale
newpath
0 0 moveto
(A) true charpath
2.4 0.8 0.8 setrgbcolor
fill
1 -3.58387 scale
0 2.70432 translate
0 -5.68672 translate
1 -0.311446 scale
newpath
0 0 moveto
(G) true charpath
1 0.94 0.8 setrgbcolor
fill
1 -3.21083 scale
0 5.68672 translate
7.65 0 translate
0 0.1 translate
1 0.403324 scale
newpath
0 0 moveto
(G) true charpath
1 0.7 0 setrgbcolor
fill
1 2.4794 scale
0 -0.1 translate
0 4.06044 translate
1 0.743476 scale
newpath
0 0 moveto
(A) true charpath
8 0 0 setrgbcolor
fill
1 1.34503 scale
0 -4.06044 translate
0 -0.1 translate
1 -0.0553408 scale
newpath
0 0 moveto
(C) true charpath
0.8 0.8 2.4 setrgbcolor
fill
1 -18.0699 scale
0 0.1 translate
0 -1.32231 translate
1 -0.13535 scale
newpath
0 0 moveto
(T) true charpath
0.8 0.9 0.8 setrgbcolor
fill
1 -7.38826 scale
0 1.32231 translate
7.65 0 translate
0 -0.1 translate
1 -0.0428879 scale
newpath
0 0 moveto
(C) true charpath
0.8 0.8 2.4 setrgbcolor
fill
1 -23.3166 scale
0 0.1 translate
0 0.1 translate
1 1.75468 scale
newpath
0 0 moveto
(T) true charpath
0 0.5 0 setrgbcolor
fill
1 0.569903 scale
0 -0.1 translate
0 -1.22432 translate
1 -0.253475 scale
newpath
0 0 moveto
(G) true charpath
1 0.94 0.8 setrgbcolor
fill
1 -3.94515 scale
0 1.22432 translate
0 -4.00567 translate
1 -0.314941 scale
newpath
0 0 moveto
(A) true charpath
2.4 0.8 0.8 setrgbcolor
fill
1 -3.1752 scale
0 4.00567 translate
7.65 0 translate
0 0.1 translate
1 2.33056 scale
newpath
0 0 moveto
(G) true charpath
1 0.7 0 setrgbcolor
fill
1 0.429082 scale
0 -0.1 translate
0 -0.1 translate
1 -0.659163 scale
newpath
0 0 moveto
(T) true charpath
0.8 0.9 0.8 setrgbcolor
fill
1 -1.51707 scale
0 0.1 translate
0 -6.07353 translate
1 -0.734241 scale
newpath
0 0 moveto
(A) true charpath
2.4 0.8 0.8 setrgbcolor
fill
1 -1.36195 scale
0 6.07353 translate
0 -12.6378 translate
1 -0.737151 scale
newpath
0 0 moveto
(C) true charpath
0.8 0.8 2.4 setrgbcolor
fill
1 -1.35657 scale
0 12.6378 translate
7.65 0 translate
0 0.1 translate
1 0.403324 scale
newpath
0 0 moveto
(G) true charpath
1 0.7 0 setrgbcolor
fill
1 2.4794 scale
0 -0.1 translate
0 4.06044 translate
1 0.743476 scale
newpath
0 0 moveto
(A) true charpath
8 0 0 setrgbcolor
fill
1 1.34503 scale
0 -4.06044 translate
0 -0.1 translate
1 -0.0553408 scale
newpath
0 0 moveto
(C) true charpath
0.8 0.8 2.4 setrgbcolor
fill
1 -18.0699 scale
0 0.1 translate
0 -1.32231 translate
1 -0.13535 scale
newpath
0 0 moveto
(T) true charpath
0.8 0.9 0.8 setrgbcolor
fill
1 -7.38826 scale
0 1.32231 translate
7.65 0 translate
0 -0.1 translate
1 -0.0428879 scale
newpath
0 0 moveto
(C) true charpath
0.8 0.8 2.4 setrgbcolor
fill
1 -23.3166 scale
0 0.1 translate
0 0.1 translate
1 1.75468 scale
newpath
0 0 moveto
(T) true charpath
0 0.5 0 setrgbcolor
fill
1 0.569903 scale
0 -0.1 translate
0 -1.22432 translate
1 -0.253475 scale
newpath
0 0 moveto
(G) true charpath
1 0.94 0.8 setrgbcolor
fill
1 -3.94515 scale
0 1.22432 translate
0 -4.00567 translate
1 -0.314941 scale
newpath
0 0 moveto
(A) true charpath
2.4 0.8 0.8 setrgbcolor
fill
1 -3.1752 scale
0 4.00567 translate
7.65 0 translate
0 0.1 translate
1 2.33056 scale
newpath
0 0 moveto
(G) true charpath
1 0.7 0 setrgbcolor
fill
1 0.429082 scale
0 -0.1 translate
0 -0.1 translate
1 -0.659163 scale
newpath
0 0 moveto
(T) true charpath
0.8 0.9 0.8 setrgbcolor
fill
1 -1.51707 scale
0 0.1 translate
0 -6.07353 translate
1 -0.734241 scale
newpath
0 0 moveto
(A) true charpath
2.4 0.8 0.8 setrgbcolor
fill
1 -1.36195 scale
0 6.07353 translate
0 -12.6378 translate
1 -0.737151 scale
newpath
0 0 moveto
(C) true charpath
0.8 0.8 2.4 setrgbcolor
fill
1 -1.35657 scale
0 12.6378 translate
7.65 0 translate
0 -0.1 translate
1 -0.0233825 scale
newpath
0 0 moveto
(G) true charpath
1 0.94 0.8 setrgbcolor
fill
1 -42.767 scale
0 0.1 translate
0 -1.07084 translate
1 -0.0511047 scale
newpath
0 0 moveto
(C) true charpath
0.8 0.8 2.4 setrgbcolor
fill
1 -19.5677 scale
0 1.07084 translate
0 0.1 translate
1 1.46924 scale
newpath
0 0 moveto
(A) true charpath
8 0 0 setrgbcolor
fill
1 0.680622 scale
0 -0.1 translate
0 -2.25982 translate
1 -0.248488 scale
newpath
0 0 moveto
(T) true charpath
0.8 0.9 0.8 setrgbcolor
fill
1 -4.02433 scale
0 2.25982 translate
7.65 0 translate
0 0.1 translate
1 0.735284 scale
newpath
0 0 moveto
(C) true charpath
0 0 8 setrgbcolor
fill
1 1.36002 scale
0 -0.1 translate
0 6.67249 translate
1 1.01876 scale
newpath
0 0 moveto
(T) true charpath
0 0.5 0 setrgbcolor
fill
1 0.981584 scale
0 -6.67249 translate
0 -0.1 translate
1 -0.275913 scale
newpath
0 0 moveto
(A) true charpath
2.4 0.8 0.8 setrgbcolor
fill
1 -3.62434 scale
0 0.1 translate
0 -3.05789 translate
1 -0.320165 scale
newpath
0 0 moveto
(G) true charpath
1 0.94 0.8 setrgbcolor
fill
1 -3.12339 scale
0 3.05789 translate
7.65 0 translate
0 0.1 translate
1 2.23061 scale
newpath
0 0 moveto
(A) true charpath
8 0 0 setrgbcolor
fill
1 0.448308 scale
0 -0.1 translate
0 -0.1 translate
1 -0.451828 scale
newpath
0 0 moveto
(G) true charpath
1 0.94 0.8 setrgbcolor
fill
1 -2.21323 scale
0 0.1 translate
0 -4.4421 translate
1 -0.553027 scale
newpath
0 0 moveto
(C) true charpath
0.8 0.8 2.4 setrgbcolor
fill
1 -1.80823 scale
0 4.4421 translate
0 -9.58048 translate
1 -0.558596 scale
newpath
0 0 moveto
(T) true charpath
0.8 0.9 0.8 setrgbcolor
fill
1 -1.7902 scale
0 9.58048 translate
7.65 0 translate
0 0.1 translate
1 0.186419 scale
newpath
0 0 moveto
(T) true charpath
0 0.5 0 setrgbcolor
fill
1 5.36426 scale
0 -0.1 translate
0 2.35371 translate
1 0.5313 scale
newpath
0 0 moveto
(A) true charpath
8 0 0 setrgbcolor
fill
1 1.88218 scale
0 -2.35371 translate
0 -0.1 translate
1 -0.144364 scale
newpath
0 0 moveto
(C) true charpath
0.8 0.8 2.4 setrgbcolor
fill
1 -6.92696 scale
0 0.1 translate
7.65 0 translate
0 -0.1 translate
1 -0.0760353 scale
newpath
0 0 moveto
(C) true charpath
0.8 0.8 2.4 setrgbcolor
fill
1 -13.1518 scale
0 0.1 translate
0 0.1 translate
1 0.966829 scale
newpath
0 0 moveto
(T) true charpath
0 0.5 0 setrgbcolor
fill
1 1.03431 scale
0 -0.1 translate
7.65 0 translate
0 -0.1 translate
1 -0.147841 scale
newpath
0 0 moveto
(A) true charpath
2.4 0.8 0.8 setrgbcolor
fill
1 -6.76402 scale
0 0.1 translate
0 -2.05016 translate
1 -0.161457 scale
newpath
0 0 moveto
(G) true charpath
1 0.94 0.8 setrgbcolor
fill
1 -6.1936 scale
0 2.05016 translate
0 0.1 translate
1 1.76368 scale
newpath
0 0 moveto
(T) true charpath
0 0.5 0 setrgbcolor
fill
1 0.566995 scale
0 -0.1 translate
0 -4.10745 translate
1 -0.257148 scale
newpath
0 0 moveto
(C) true charpath
0.8 0.8 2.4 setrgbcolor
fill
1 -3.88882 scale
0 4.10745 translate
7.65 0 translate
0 0.1 translate
1 0.420871 scale
newpath
0 0 moveto
(T) true charpath
0 0.5 0 setrgbcolor
fill
1 2.37602 scale
0 -0.1 translate
0 -0.1 translate
1 -0.0523109 scale
newpath
0 0 moveto
(G) true charpath
1 0.94 0.8 setrgbcolor
fill
1 -19.1165 scale
0 0.1 translate
7.65 0 translate
0 -0.1 translate
1 -0.145614 scale
newpath
0 0 moveto
(G) true charpath
1 0.94 0.8 setrgbcolor
fill
1 -6.86749 scale
0 0.1 translate
0 0.1 translate
1 2.03846 scale
newpath
0 0 moveto
(A) true charpath
8 0 0 setrgbcolor
fill
1 0.490566 scale
0 -0.1 translate
0 -2.03263 translate
1 -0.455726 scale
newpath
0 0 moveto
(T) true charpath
0.8 0.9 0.8 setrgbcolor
fill
1 -2.1943 scale
0 2.03263 translate
0 -6.4054 translate
1 -0.513285 scale
newpath
0 0 moveto
(C) true charpath
0.8 0.8 2.4 setrgbcolor
fill
1 -1.94824 scale
0 6.4054 translate
7.65 0 translate
0 0.1 translate
1 2.13781 scale
newpath
0 0 moveto
(G) true charpath
1 0.7 0 setrgbcolor
fill
1 0.467768 scale
0 -0.1 translate
0 -0.1 translate
1 -0.338582 scale
newpath
0 0 moveto
(T) true charpath
0.8 0.9 0.8 setrgbcolor
fill
1 -2.9535 scale
0 0.1 translate
0 -3.55101 translate
1 -0.431124 scale
newpath
0 0 moveto
(C) true charpath
0.8 0.8 2.4 setrgbcolor
fill
1 -2.31952 scale
0 3.55101 translate
0 -7.7302 translate
1 -0.476154 scale
newpath
0 0 moveto
(A) true charpath
2.4 0.8 0.8 setrgbcolor
fill
1 -2.10016 scale
0 7.7302 translate
7.65 0 translate
7.65 0 translate
-168.3 -23.1593 translate
newpath
-3.825 -1.9125 moveto
175.95 0 rlineto
0 45.9 rlineto
-175.95 0 rlineto
0 -45.9 rlineto
closepath
0 0 0 setrgbcolor
stroke
-275.4 0 translate
0 18.1779 translate
/Helvetica findfont
5.61816 scalefont
setfont
newpath
0 0 moveto
(Motif Name:) true charpath
0 0 0 setrgbcolor
fill
70.227 0 translate
/Helvetica-Bold findfont
5.61816 scalefont
setfont
newpath
0 0 moveto
(CM000994.3_117654311-117655682(+)_1|2|1x0) true charpath
0 0 0 setrgbcolor
fill
-70.227 0 translate
0 -68.25 translate
0 29.125 translate
/Helvetica findfont
8.262 scalefont
setfont
newpath
0 0 moveto
(Gene:) true charpath
0 0 0 setrgbcolor
fill
42.1362 0 translate
/Helvetica-Bold findfont
8.262 scalefont
setfont
newpath
0 0 moveto
(CM000994.3_117654311-117655682(+)_1) true charpath
0 0 0 setrgbcolor
fill
-42.1362 0 translate
-30.6 -29.125 translate
306 0 translate
2.10375 0 translate
/Helvetica findfont
5.508 scalefont
setfont
newpath
0 0 moveto
(1) true charpath
0 0 0 setrgbcolor
fill
7.65 0 translate
newpath
0 0 moveto
(2) true charpath
0 0 0 setrgbcolor
fill
7.65 0 translate
newpath
0 0 moveto
(3) true charpath
0 0 0 setrgbcolor
fill
7.65 0 translate
newpath
0 0 moveto
(4) true charpath
0 0 0 setrgbcolor
fill
7.65 0 translate
-32.7037 0 translate
0 3.93429 translate
0 19.225 translate
/Helvetica findfont
5.508 scalefont
setfont
38.25 -1.57371 translate
newpath
0 0 moveto
(0) true charpath
0 0 0 setrgbcolor
fill
0 19.125 translate
newpath
0 0 moveto
(+0.53) true charpath
0 0 0 setrgbcolor
fill
0 -38.25 translate
newpath
0 0 moveto
(-2.58) true charpath
0 0 0 setrgbcolor
fill
-38.25 19.125 translate
0 1.57371 translate
/Helvetica-Bold findfont
11.016 scalefont
setfont
0 0.1 translate
1 1.49046 scale
newpath
0 0 moveto
(A) true charpath
8 0 0 setrgbcolor
fill
1 0.670934 scale
0 -0.1 translate
0 -0.1 translate
1 -0.281747 scale
newpath
0 0 moveto
(C) true charpath
0.8 0.8 2.4 setrgbcolor
fill
1 -3.54928 scale
0 0.1 translate
0 -3.1038 translate
1 -0.294016 scale
newpath
0 0 moveto
(G) true charpath
1 0.94 0.8 setrgbcolor
fill
1 -3.40117 scale
0 3.1038 translate
7.65 0 translate
0 0.1 translate
1 0.676618 scale
newpath
0 0 moveto
(T) true charpath
0 0.5 0 setrgbcolor
fill
1 1.47794 scale
0 -0.1 translate
0 6.21088 translate
1 1.31523 scale
newpath
0 0 moveto
(C) true charpath
0 0 8 setrgbcolor
fill
1 0.760321 scale
0 -6.21088 translate
0 -0.1 translate
1 -0.416057 scale
newpath
0 0 moveto
(A) true charpath
2.4 0.8 0.8 setrgbcolor
fill
1 -2.40352 scale
0 0.1 translate
0 -4.16063 translate
1 -0.530623 scale
newpath
0 0 moveto
(G) true charpath
1 0.94 0.8 setrgbcolor
fill
1 -1.88458 scale
0 4.16063 translate
7.65 0 translate
0 -0.1 translate
1 -0.199249 scale
newpath
0 0 moveto
(T) true charpath
0.8 0.9 0.8 setrgbcolor
fill
1 -5.01885 scale
0 0.1 translate
0 0.1 translate
1 2.33056 scale
newpath
0 0 moveto
(C) true charpath
0 0 8 setrgbcolor
fill
1 0.429082 scale
0 -0.1 translate
0 -2.45466 translate
1 -0.93247 scale
newpath
0 0 moveto
(G) true charpath
1 0.94 0.8 setrgbcolor
fill
1 -1.07242 scale
0 2.45466 translate
0 -10.5787 translate
1 -0.998836 scale
newpath
0 0 moveto
(A) true charpath
2.4 0.8 0.8 setrgbcolor
fill
1 -1.00117 scale
0 10.5787 translate
7.65 0 translate
7.65 0 translate
-30.6 -23.1593 translate
newpath
-3.825 -1.9125 moveto
38.25 0 rlineto
0 45.9 rlineto
-38.25 0 rlineto
0 -45.9 rlineto
closepath
0 0 0 setrgbcolor
stroke
-275.4 0 translate
0 18.1779 translate
/Helvetica findfont
5.61816 scalefont
setfont
newpath
0 0 moveto
(Motif Name:) true charpath
0 0 0 setrgbcolor
fill
70.227 0 translate
/Helvetica-Bold findfont
5.61816 scalefont
setfont
newpath
0 0 moveto
(CM000994.3_117654311-117655682(+)_1|3|1x0) true charpath
0 0 0 setrgbcolor
fill
-70.227 0 translate
0 -68.25 translate
0 29.125 translate
/Helvetica findfont
8.262 scalefont
setfont
newpath
0 0 moveto
(Gene:) true charpath
0 0 0 setrgbcolor
fill
42.1362 0 translate
/Helvetica-Bold findfont
8.262 scalefont
setfont
newpath
0 0 moveto
(CM000994.3_117677862-117678549(-)_1) true charpath
0 0 0 setrgbcolor
fill
-42.1362 0 translate
-30.6 -29.125 translate
306 0 translate
2.10375 0 translate
/Helvetica findfont
5.508 scalefont
setfont
newpath
0 0 moveto
(1) true charpath
0 0 0 setrgbcolor
fill
7.65 0 translate
newpath
0 0 moveto
(2) true charpath
0 0 0 setrgbcolor
fill
7.65 0 translate
newpath
0 0 moveto
(3) true charpath
0 0 0 setrgbcolor
fill
7.65 0 translate
newpath
0 0 moveto
(4) true charpath
0 0 0 setrgbcolor
fill
7.65 0 translate
newpath
0 0 moveto
(5) true charpath
0 0 0 setrgbcolor
fill
7.65 0 translate
newpath
0 0 moveto
(6) true charpath
0 0 0 setrgbcolor
fill
7.65 0 translate
newpath
0 0 moveto
(7) true charpath
0 0 0 setrgbcolor
fill
7.65 0 translate
newpath
0 0 moveto
(8) true charpath
0 0 0 setrgbcolor
fill
7.65 0 translate
newpath
0 0 moveto
(9) true charpath
0 0 0 setrgbcolor
fill
7.65 0 translate
newpath
0 0 moveto
(0) true charpath
0 0 0 setrgbcolor
fill
7.65 0 translate
newpath
0 0 moveto
(1) true charpath
0 0 0 setrgbcolor
fill
7.65 0 translate
newpath
0 0 moveto
(2) true charpath
0 0 0 setrgbcolor
fill
7.65 0 translate
newpath
0 0 moveto
(3) true charpath
0 0 0 setrgbcolor
fill
7.65 0 translate
-101.554 0 translate
0 3.93429 translate
0 19.225 translate
/Helvetica findfont
5.508 scalefont
setfont
107.1 -1.57371 translate
newpath
0 0 moveto
(0) true charpath
0 0 0 setrgbcolor
fill
0 19.125 translate
newpath
0 0 moveto
(+0.57) true charpath
0 0 0 setrgbcolor
fill
0 -38.25 translate
newpath
0 0 moveto
(-3.26) true charpath
0 0 0 setrgbcolor
fill
-107.1 19.125 translate
0 1.57371 translate
/Helvetica-Bold findfont
11.016 scalefont
setfont
0 0.1 translate
1 0.27591 scale
newpath
0 0 moveto
(C) true charpath
0 0 8 setrgbcolor
fill
1 3.62437 scale
0 -0.1 translate
0 3.05787 translate
1 0.676193 scale
newpath
0 0 moveto
(A) true charpath
8 0 0 setrgbcolor
fill
1 1.47887 scale
0 -3.05787 translate
0 -0.1 translate
1 -0.256224 scale
newpath
0 0 moveto
(G) true charpath
1 0.94 0.8 setrgbcolor
fill
1 -3.90284 scale
0 0.1 translate
7.65 0 translate
0 0.1 translate
1 2.29131 scale
newpath
0 0 moveto
(G) true charpath
1 0.7 0 setrgbcolor
fill
1 0.436431 scale
0 -0.1 translate
0 -0.1 translate
1 -0.57369 scale
newpath
0 0 moveto
(A) true charpath
2.4 0.8 0.8 setrgbcolor
fill
1 -1.7431 scale
0 0.1 translate
0 -5.40098 translate
1 -0.600227 scale
newpath
0 0 moveto
(T) true charpath
0.8 0.9 0.8 setrgbcolor
fill
1 -1.66604 scale
0 5.40098 translate
0 -10.9108 translate
1 -0.695298 scale
newpath
0 0 moveto
(C) true charpath
0.8 0.8 2.4 setrgbcolor
fill
1 -1.43823 scale
0 10.9108 translate
7.65 0 translate
0 0.1 translate
1 2.33056 scale
newpath
0 0 moveto
(A) true charpath
8 0 0 setrgbcolor
fill
1 0.429082 scale
0 -0.1 translate
0 -0.1 translate
1 -0.683823 scale
newpath
0 0 moveto
(G) true charpath
1 0.94 0.8 setrgbcolor
fill
1 -1.46237 scale
0 0.1 translate
0 -6.26757 translate
1 -0.710468 scale
newpath
0 0 moveto
(C) true charpath
0.8 0.8 2.4 setrgbcolor
fill
1 -1.40752 scale
0 6.26757 translate
0 -12.6448 translate
1 -0.736265 scale
newpath
0 0 moveto
(T) true charpath
0.8 0.9 0.8 setrgbcolor
fill
1 -1.35821 scale
0 12.6448 translate
7.65 0 translate
0 0.1 translate
1 1.01679 scale
newpath
0 0 moveto
(A) true charpath
8 0 0 setrgbcolor
fill
1 0.983484 scale
0 -0.1 translate
0 -0.1 translate
1 -0.141285 scale
newpath
0 0 moveto
(T) true charpath
0.8 0.9 0.8 setrgbcolor
fill
1 -7.07792 scale
0 0.1 translate
7.65 0 translate
0 0.1 translate
1 0.540962 scale
newpath
0 0 moveto
(T) true charpath
0 0.5 0 setrgbcolor
fill
1 1.84856 scale
0 -0.1 translate
0 5.14346 translate
1 0.944954 scale
newpath
0 0 moveto
(C) true charpath
0 0 8 setrgbcolor
fill
1 1.05825 scale
0 -5.14346 translate
0 -0.1 translate
1 -0.179725 scale
newpath
0 0 moveto
(G) true charpath
1 0.94 0.8 setrgbcolor
fill
1 -5.56405 scale
0 0.1 translate
0 -2.30104 translate
1 -0.200418 scale
newpath
0 0 moveto
(A) true charpath
2.4 0.8 0.8 setrgbcolor
fill
1 -4.98956 scale
0 2.30104 translate
7.65 0 translate
0 -0.1 translate
1 -0.218561 scale
newpath
0 0 moveto
(A) true charpath
2.4 0.8 0.8 setrgbcolor
fill
1 -4.57538 scale
0 0.1 translate
0 0.1 translate
1 2.01336 scale
newpath
0 0 moveto
(T) true charpath
0 0.5 0 setrgbcolor
fill
1 0.496682 scale
0 -0.1 translate
0 -2.60662 translate
1 -0.359999 scale
newpath
0 0 moveto
(G) true charpath
1 0.94 0.8 setrgbcolor
fill
1 -2.77778 scale
0 2.60662 translate
0 -6.22616 translate
1 -0.381168 scale
newpath
0 0 moveto
(C) true charpath
0.8 0.8 2.4 setrgbcolor
fill
1 -2.62352 scale
0 6.22616 translate
7.65 0 translate
0 0.1 translate
1 0.292438 scale
newpath
0 0 moveto
(T) true charpath
0 0.5 0 setrgbcolor
fill
1 3.41953 scale
0 -0.1 translate
7.65 0 translate
0 -0.1 translate
1 -0.0710494 scale
newpath
0 0 moveto
(A) true charpath
2.4 0.8 0.8 setrgbcolor
fill
1 -14.0747 scale
0 0.1 translate
0 -1.44591 translate
1 -0.0735993 scale
newpath
0 0 moveto
(T) true charpath
0.8 0.9 0.8 setrgbcolor
fill
1 -13.5871 scale
0 1.44591 translate
0 0.1 translate
1 1.63411 scale
newpath
0 0 moveto
(G) true charpath
1 0.7 0 setrgbcolor
fill
1 0.611953 scale
0 -0.1 translate
0 -2.81189 translate
1 -0.341015 scale
newpath
0 0 moveto
(C) true charpath
0.8 0.8 2.4 setrgbcolor
fill
1 -2.93242 scale
0 2.81189 translate
7.65 0 translate
0 0.1 translate
1 0.126199 scale
newpath
0 0 moveto
(G) true charpath
1 0.7 0 setrgbcolor
fill
1 7.92402 scale
0 -0.1 translate
0 1.87986 translate
1 0.209895 scale
newpath
0 0 moveto
(A) true charpath
8 0 0 setrgbcolor
fill
1 4.76429 scale
0 -1.87986 translate
7.65 0 translate
0 0.1 translate
1 0.158508 scale
newpath
0 0 moveto
(A) true charpath
8 0 0 setrgbcolor
fill
1 6.30883 scale
0 -0.1 translate
0 -0.1 translate
1 -0.0239373 scale
newpath
0 0 moveto
(G) true charpath
1 0.94 0.8 setrgbcolor
fill
1 -41.7758 scale
0 0.1 translate
0 2.13409 translate
1 1.11123 scale
newpath
0 0 moveto
(T) true charpath
0 0.5 0 setrgbcolor
fill
1 0.899904 scale
0 -2.13409 translate
0 -1.07521 translate
1 -0.370318 scale
newpath
0 0 moveto
(C) true charpath
0.8 0.8 2.4 setrgbcolor
fill
1 -2.70038 scale
0 1.07521 translate
7.65 0 translate
0 0.1 translate
1 0.334185 scale
newpath
0 0 moveto
(C) true charpath
0 0 8 setrgbcolor
fill
1 2.99236 scale
0 -0.1 translate
7.65 0 translate
0 0.1 translate
1 0.278357 scale
newpath
0 0 moveto
(G) true charpath
1 0.7 0 setrgbcolor
fill
1 3.59251 scale
0 -0.1 translate
0 3.07713 translate
1 0.326308 scale
newpath
0 0 moveto
(C) true charpath
0 0 8 setrgbcolor
fill
1 3.06459 scale
0 -3.07713 translate
0 -0.1 translate
1 -0.0761984 scale
newpath
0 0 moveto
(A) true charpath
2.4 0.8 0.8 setrgbcolor
fill
1 -13.1236 scale
0 0.1 translate
7.65 0 translate
7.65 0 translate
-99.45 -23.1593 translate
newpath
-3.825 -1.9125 moveto
107.1 0 rlineto
0 45.9 rlineto
-107.1 0 rlineto
0 -45.9 rlineto
closepath
0 0 0 setrgbcolor
stroke
-275.4 0 translate
0 18.1779 translate
/Helvetica findfont
5.61816 scalefont
setfont
newpath
0 0 moveto
(Motif Name:) true charpath
0 0 0 setrgbcolor
fill
70.227 0 translate
/Helvetica-Bold findfont
5.61816 scalefont
setfont
newpath
0 0 moveto
(CM000994.3_117677862-117678549(-)_1|1|1x0) true charpath
0 0 0 setrgbcolor
fill
-70.227 0 translate
0 -68.25 translate
showpage
30.6 674.55 translate
0 29.125 translate
/Helvetica findfont
8.262 scalefont
setfont
newpath
0 0 moveto
(Gene:) true charpath
0 0 0 setrgbcolor
fill
42.1362 0 translate
/Helvetica-Bold findfont
8.262 scalefont
setfont
newpath
0 0 moveto
(CM000994.3_117694974-117695748(+)_1) true charpath
0 0 0 setrgbcolor
fill
-42.1362 0 translate
-30.6 -29.125 translate
306 0 translate
2.10375 0 translate
/Helvetica findfont
5.508 scalefont
setfont
newpath
0 0 moveto
(1) true charpath
0 0 0 setrgbcolor
fill
7.65 0 translate
newpath
0 0 moveto
(2) true charpath
0 0 0 setrgbcolor
fill
7.65 0 translate
newpath
0 0 moveto
(3) true charpath
0 0 0 setrgbcolor
fill
7.65 0 translate
newpath
0 0 moveto
(4) true charpath
0 0 0 setrgbcolor
fill
7.65 0 translate
-32.7037 0 translate
0 3.93429 translate
0 19.225 translate
/Helvetica findfont
5.508 scalefont
setfont
38.25 -1.57371 translate
newpath
0 0 moveto
(0) true charpath
0 0 0 setrgbcolor
fill
0 19.125 translate
newpath
0 0 moveto
(+0.57) true charpath
0 0 0 setrgbcolor
fill
0 -38.25 translate
newpath
0 0 moveto
(-2.98) true charpath
0 0 0 setrgbcolor
fill
-38.25 19.125 translate
0 1.57371 translate
/Helvetica-Bold findfont
11.016 scalefont
setfont
0 0.1 translate
1 0.553878 scale
newpath
0 0 moveto
(T) true charpath
0 0.5 0 setrgbcolor
fill
1 1.80545 scale
0 -0.1 translate
0 -0.1 translate
1 -0.117235 scale
newpath
0 0 moveto
(G) true charpath
1 0.94 0.8 setrgbcolor
fill
1 -8.52984 scale
0 0.1 translate
7.65 0 translate
0 -0.1 translate
1 -0.323357 scale
newpath
0 0 moveto
(G) true charpath
1 0.94 0.8 setrgbcolor
fill
1 -3.09256 scale
0 0.1 translate
0 0.1 translate
1 2.2532 scale
newpath
0 0 moveto
(A) true charpath
8 0 0 setrgbcolor
fill
1 0.443813 scale
0 -0.1 translate
0 -3.43121 translate
1 -0.756947 scale
newpath
0 0 moveto
(T) true charpath
0.8 0.9 0.8 setrgbcolor
fill
1 -1.3211 scale
0 3.43121 translate
0 -10.1742 translate
1 -0.837308 scale
newpath
0 0 moveto
(C) true charpath
0.8 0.8 2.4 setrgbcolor
fill
1 -1.1943 scale
0 10.1742 translate
7.65 0 translate
0 0.1 translate
1 2.33056 scale
newpath
0 0 moveto
(G) true charpath
1 0.7 0 setrgbcolor
fill
1 0.429082 scale
0 -0.1 translate
0 -0.1 translate
1 -0.603012 scale
newpath
0 0 moveto
(T) true charpath
0.8 0.9 0.8 setrgbcolor
fill
1 -1.65834 scale
0 0.1 translate
0 -5.6317 translate
1 -0.732329 scale
newpath
0 0 moveto
(C) true charpath
0.8 0.8 2.4 setrgbcolor
fill
1 -1.36551 scale
0 5.6317 translate
0 -12.1809 translate
1 -0.795214 scale
newpath
0 0 moveto
(A) true charpath
2.4 0.8 0.8 setrgbcolor
fill
1 -1.25752 scale
0 12.1809 translate
7.65 0 translate
7.65 0 translate
-30.6 -23.1593 translate
newpath
-3.825 -1.9125 moveto
38.25 0 rlineto
0 45.9 rlineto
-38.25 0 rlineto
0 -45.9 rlineto
closepath
0 0 0 setrgbcolor
stroke
-275.4 0 translate
0 18.1779 translate
/Helvetica findfont
5.61816 scalefont
setfont
newpath
0 0 moveto
(Motif Name:) true charpath
0 0 0 setrgbcolor
fill
70.227 0 translate
/Helvetica-Bold findfont
5.61816 scalefont
setfont
newpath
0 0 moveto
(CM000994.3_117694974-117695748(+)_1|1|1x0) true charpath
0 0 0 setrgbcolor
fill
-70.227 0 translate
0 -68.25 translate
0 29.125 translate
/Helvetica findfont
8.262 scalefont
setfont
newpath
0 0 moveto
(Gene:) true charpath
0 0 0 setrgbcolor
fill
42.1362 0 translate
/Helvetica-Bold findfont
8.262 scalefont
setfont
newpath
0 0 moveto
(CM000994.3_117694974-117695748(+)_1) true charpath
0 0 0 setrgbcolor
fill
-42.1362 0 translate
-30.6 -29.125 translate
306 0 translate
2.10375 0 translate
/Helvetica findfont
5.508 scalefont
setfont
newpath
0 0 moveto
(1) true charpath
0 0 0 setrgbcolor
fill
7.65 0 translate
newpath
0 0 moveto
(2) true charpath
0 0 0 setrgbcolor
fill
7.65 0 translate
newpath
0 0 moveto
(3) true charpath
0 0 0 setrgbcolor
fill
7.65 0 translate
newpath
0 0 moveto
(4) true charpath
0 0 0 setrgbcolor
fill
7.65 0 translate
-32.7037 0 translate
0 3.93429 translate
0 19.225 translate
/Helvetica findfont
5.508 scalefont
setfont
38.25 -1.57371 translate
newpath
0 0 moveto
(0) true charpath
0 0 0 setrgbcolor
fill
0 19.125 translate
newpath
0 0 moveto
(+0.57) true charpath
0 0 0 setrgbcolor
fill
0 -38.25 translate
newpath
0 0 moveto
(-2.98) true charpath
0 0 0 setrgbcolor
fill
-38.25 19.125 translate
0 1.57371 translate
/Helvetica-Bold findfont
11.016 scalefont
setfont
0 0.1 translate
1 0.553878 scale
newpath
0 0 moveto
(T) true charpath
0 0.5 0 setrgbcolor
fill
1 1.80545 scale
0 -0.1 translate
0 -0.1 translate
1 -0.117235 scale
newpath
0 0 moveto
(G) true charpath
1 0.94 0.8 setrgbcolor
fill
1 -8.52984 scale
0 0.1 translate
7.65 0 translate
0 -0.1 translate
1 -0.323357 scale
newpath
0 0 moveto
(G) true charpath
1 0.94 0.8 setrgbcolor
fill
1 -3.09256 scale
0 0.1 translate
0 0.1 translate
1 2.2532 scale
newpath
0 0 moveto
(A) true charpath
8 0 0 setrgbcolor
fill
1 0.443813 scale
0 -0.1 translate
0 -3.43121 translate
1 -0.756947 scale
newpath
0 0 moveto
(T) true charpath
0.8 0.9 0.8 setrgbcolor
fill
1 -1.3211 scale
0 3.43121 translate
0 -10.1742 translate
1 -0.837308 scale
newpath
0 0 moveto
(C) true charpath
0.8 0.8 2.4 setrgbcolor
fill
1 -1.1943 scale
0 10.1742 translate
7.65 0 translate
0 0.1 translate
1 2.33056 scale
newpath
0 0 moveto
(G) true charpath
1 0.7 0 setrgbcolor
fill
1 0.429082 scale
0 -0.1 translate
0 -0.1 translate
1 -0.603012 scale
newpath
0 0 moveto
(T) true charpath
0.8 0.9 0.8 setrgbcolor
fill
1 -1.65834 scale
0 0.1 translate
0 -5.6317 translate
1 -0.732329 scale
newpath
0 0 moveto
(C) true charpath
0.8 0.8 2.4 setrgbcolor
fill
1 -1.36551 scale
0 5.6317 translate
0 -12.1809 translate
1 -0.795214 scale
newpath
0 0 moveto
(A) true charpath
2.4 0.8 0.8 setrgbcolor
fill
1 -1.25752 scale
0 12.1809 translate
7.65 0 translate
7.65 0 translate
-30.6 -23.1593 translate
newpath
-3.825 -1.9125 moveto
38.25 0 rlineto
0 45.9 rlineto
-38.25 0 rlineto
0 -45.9 rlineto
closepath
0 0 0 setrgbcolor
stroke
-275.4 0 translate
0 18.1779 translate
/Helvetica findfont
5.61816 scalefont
setfont
newpath
0 0 moveto
(Motif Name:) true charpath
0 0 0 setrgbcolor
fill
70.227 0 translate
/Helvetica-Bold findfont
5.61816 scalefont
setfont
newpath
0 0 moveto
(CM000994.3_117694974-117695748(+)_1|2|1x0) true charpath
0 0 0 setrgbcolor
fill
-70.227 0 translate
0 -68.25 translate
0 29.125 translate
/Helvetica findfont
8.262 scalefont
setfont
newpath
0 0 moveto
(Gene:) true charpath
0 0 0 setrgbcolor
fill
42.1362 0 translate
/Helvetica-Bold findfont
8.262 scalefont
setfont
newpath
0 0 moveto
(CM000994.3_117728536-117730138(+)_1) true charpath
0 0 0 setrgbcolor
fill
-42.1362 0 translate
-30.6 -29.125 translate
306 0 translate
2.10375 0 translate
/Helvetica findfont
5.508 scalefont
setfont
newpath
0 0 moveto
(1) true charpath
0 0 0 setrgbcolor
fill
7.65 0 translate
newpath
0 0 moveto
(2) true charpath
0 0 0 setrgbcolor
fill
7.65 0 translate
newpath
0 0 moveto
(3) true charpath
0 0 0 setrgbcolor
fill
7.65 0 translate
newpath
0 0 moveto
(4) true charpath
0 0 0 setrgbcolor
fill
7.65 0 translate
newpath
0 0 moveto
(5) true charpath
0 0 0 setrgbcolor
fill
7.65 0 translate
newpath
0 0 moveto
(6) true charpath
0 0 0 setrgbcolor
fill
7.65 0 translate
newpath
0 0 moveto
(7) true charpath
0 0 0 setrgbcolor
fill
7.65 0 translate
-55.6537 0 translate
0 3.93429 translate
0 19.225 translate
/Helvetica findfont
5.508 scalefont
setfont
61.2 -1.57371 translate
newpath
0 0 moveto
(0) true charpath
0 0 0 setrgbcolor
fill
0 19.125 translate
newpath
0 0 moveto
(+0.57) true charpath
0 0 0 setrgbcolor
fill
0 -38.25 translate
newpath
0 0 moveto
(-2.98) true charpath
0 0 0 setrgbcolor
fill
-61.2 19.125 translate
0 1.57371 translate
/Helvetica-Bold findfont
11.016 scalefont
setfont
0 0.1 translate
1 0.553878 scale
newpath
0 0 moveto
(T) true charpath
0 0.5 0 setrgbcolor
fill
1 1.80545 scale
0 -0.1 translate
0 -0.1 translate
1 -0.117235 scale
newpath
0 0 moveto
(G) true charpath
1 0.94 0.8 setrgbcolor
fill
1 -8.52984 scale
0 0.1 translate
7.65 0 translate
0 -0.1 translate
1 -0.323357 scale
newpath
0 0 moveto
(G) true charpath
1 0.94 0.8 setrgbcolor
fill
1 -3.09256 scale
0 0.1 translate
0 0.1 translate
1 2.2532 scale
newpath
0 0 moveto
(A) true charpath
8 0 0 setrgbcolor
fill
1 0.443813 scale
0 -0.1 translate
0 -3.43121 translate
1 -0.756947 scale
newpath
0 0 moveto
(T) true charpath
0.8 0.9 0.8 setrgbcolor
fill
1 -1.3211 scale
0 3.43121 translate
0 -10.1742 translate
1 -0.837308 scale
newpath
0 0 moveto
(C) true charpath
0.8 0.8 2.4 setrgbcolor
fill
1 -1.1943 scale
0 10.1742 translate
7.65 0 translate
0 0.1 translate
1 2.33056 scale
newpath
0 0 moveto
(G) true charpath
1 0.7 0 setrgbcolor
fill
1 0.429082 scale
0 -0.1 translate
0 -0.1 translate
1 -0.603012 scale
newpath
0 0 moveto
(T) true charpath
0.8 0.9 0.8 setrgbcolor
fill
1 -1.65834 scale
0 0.1 translate
0 -5.6317 translate
1 -0.732329 scale
newpath
0 0 moveto
(C) true charpath
0.8 0.8 2.4 setrgbcolor
fill
1 -1.36551 scale
0 5.6317 translate
0 -12.1809 translate
1 -0.795214 scale
newpath
0 0 moveto
(A) true charpath
2.4 0.8 0.8 setrgbcolor
fill
1 -1.25752 scale
0 12.1809 translate
7.65 0 translate
0 0.1 translate
1 0.349647 scale
newpath
0 0 moveto
(T) true charpath
0 0.5 0 setrgbcolor
fill
1 2.86002 scale
0 -0.1 translate
7.65 0 translate
0 -0.1 translate
1 -0.0210899 scale
newpath
0 0 moveto
(C) true charpath
0.8 0.8 2.4 setrgbcolor
fill
1 -47.4161 scale
0 0.1 translate
0 0.1 translate
1 0.980693 scale
newpath
0 0 moveto
(T) true charpath
0 0.5 0 setrgbcolor
fill
1 1.01969 scale
0 -0.1 translate
0 -1.0528 translate
1 -0.149916 scale
newpath
0 0 moveto
(A) true charpath
2.4 0.8 0.8 setrgbcolor
fill
1 -6.6704 scale
0 1.0528 translate
7.65 0 translate
0 -0.1 translate
1 -0.214458 scale
newpath
0 0 moveto
(T) true charpath
0.8 0.9 0.8 setrgbcolor
fill
1 -4.66291 scale
0 0.1 translate
0 0.1 translate
1 1.97919 scale
newpath
0 0 moveto
(G) true charpath
1 0.7 0 setrgbcolor
fill
1 0.505258 scale
0 -0.1 translate
0 -2.57434 translate
1 -0.320711 scale
newpath
0 0 moveto
(A) true charpath
2.4 0.8 0.8 setrgbcolor
fill
1 -3.11807 scale
0 2.57434 translate
0 -5.88474 translate
1 -0.421363 scale
newpath
0 0 moveto
(C) true charpath
0.8 0.8 2.4 setrgbcolor
fill
1 -2.37325 scale
0 5.88474 translate
7.65 0 translate
7.65 0 translate
-53.55 -23.1593 translate
newpath
-3.825 -1.9125 moveto
61.2 0 rlineto
0 45.9 rlineto
-61.2 0 rlineto
0 -45.9 rlineto
closepath
0 0 0 setrgbcolor
stroke
-275.4 0 translate
0 18.1779 translate
/Helvetica findfont
5.61816 scalefont
setfont
newpath
0 0 moveto
(Motif Name:) true charpath
0 0 0 setrgbcolor
fill
70.227 0 translate
/Helvetica-Bold findfont
5.61816 scalefont
setfont
newpath
0 0 moveto
(CM000994.3_117728536-117730138(+)_1|1|1x0) true charpath
0 0 0 setrgbcolor
fill
-70.227 0 translate
0 -68.25 translate
0 29.125 translate
/Helvetica findfont
8.262 scalefont
setfont
newpath
0 0 moveto
(Gene:) true charpath
0 0 0 setrgbcolor
fill
42.1362 0 translate
/Helvetica-Bold findfont
8.262 scalefont
setfont
newpath
0 0 moveto
(CM000994.3_117728536-117730138(+)_1) true charpath
0 0 0 setrgbcolor
fill
-42.1362 0 translate
-30.6 -29.125 translate
306 0 translate
2.10375 0 translate
/Helvetica findfont
5.508 scalefont
setfont
newpath
0 0 moveto
(1) true charpath
0 0 0 setrgbcolor
fill
7.65 0 translate
newpath
0 0 moveto
(2) true charpath
0 0 0 setrgbcolor
fill
7.65 0 translate
newpath
0 0 moveto
(3) true charpath
0 0 0 setrgbcolor
fill
7.65 0 translate
newpath
0 0 moveto
(4) true charpath
0 0 0 setrgbcolor
fill
7.65 0 translate
newpath
0 0 moveto
(5) true charpath
0 0 0 setrgbcolor
fill
7.65 0 translate
newpath
0 0 moveto
(6) true charpath
0 0 0 setrgbcolor
fill
7.65 0 translate
newpath
0 0 moveto
(7) true charpath
0 0 0 setrgbcolor
fill
7.65 0 translate
newpath
0 0 moveto
(8) true charpath
0 0 0 setrgbcolor
fill
7.65 0 translate
newpath
0 0 moveto
(9) true charpath
0 0 0 setrgbcolor
fill
7.65 0 translate
newpath
0 0 moveto
(0) true charpath
0 0 0 setrgbcolor
fill
7.65 0 translate
newpath
0 0 moveto
(1) true charpath
0 0 0 setrgbcolor
fill
7.65 0 translate
newpath
0 0 moveto
(2) true charpath
0 0 0 setrgbcolor
fill
7.65 0 translate
newpath
0 0 moveto
(3) true charpath
0 0 0 setrgbcolor
fill
7.65 0 translate
newpath
0 0 moveto
(4) true charpath
0 0 0 setrgbcolor
fill
7.65 0 translate
newpath
0 0 moveto
(5) true charpath
0 0 0 setrgbcolor
fill
7.65 0 translate
newpath
0 0 moveto
(6) true charpath
0 0 0 setrgbcolor
fill
7.65 0 translate
-124.504 0 translate
0 3.93429 translate
0 19.225 translate
/Helvetica findfont
5.508 scalefont
setfont
130.05 -1.57371 translate
newpath
0 0 moveto
(0) true charpath
0 0 0 setrgbcolor
fill
0 19.125 translate
newpath
0 0 moveto
(+0.57) true charpath
0 0 0 setrgbcolor
fill
0 -38.25 translate
newpath
0 0 moveto
(-3.26) true charpath
0 0 0 setrgbcolor
fill
-130.05 19.125 translate
0 1.57371 translate
/Helvetica-Bold findfont
11.016 scalefont
setfont
0 0.1 translate
1 0.477601 scale
newpath
0 0 moveto
(T) true charpath
0 0.5 0 setrgbcolor
fill
1 2.0938 scale
0 -0.1 translate
0 -0.1 translate
1 -0.0726992 scale
newpath
0 0 moveto
(G) true charpath
1 0.94 0.8 setrgbcolor
fill
1 -13.7553 scale
0 0.1 translate
7.65 0 translate
0 -0.1 translate
1 -0.206474 scale
newpath
0 0 moveto
(G) true charpath
1 0.94 0.8 setrgbcolor
fill
1 -4.84322 scale
0 0.1 translate
0 0.1 translate
1 2.13322 scale
newpath
0 0 moveto
(A) true charpath
8 0 0 setrgbcolor
fill
1 0.468775 scale
0 -0.1 translate
0 -2.51152 translate
1 -0.554949 scale
newpath
0 0 moveto
(T) true charpath
0.8 0.9 0.8 setrgbcolor
fill
1 -1.80197 scale
0 2.51152 translate
0 -7.66503 translate
1 -0.619597 scale
newpath
0 0 moveto
(C) true charpath
0.8 0.8 2.4 setrgbcolor
fill
1 -1.61395 scale
0 7.66503 translate
7.65 0 translate
0 0.1 translate
1 2.22274 scale
newpath
0 0 moveto
(G) true charpath
1 0.7 0 setrgbcolor
fill
1 0.449895 scale
0 -0.1 translate
0 -0.1 translate
1 -0.427251 scale
newpath
0 0 moveto
(T) true charpath
0.8 0.9 0.8 setrgbcolor
fill
1 -2.34055 scale
0 0.1 translate
0 -4.24871 translate
1 -0.531221 scale
newpath
0 0 moveto
(C) true charpath
0.8 0.8 2.4 setrgbcolor
fill
1 -1.88245 scale
0 4.24871 translate
0 -9.21552 translate
1 -0.581801 scale
newpath
0 0 moveto
(A) true charpath
2.4 0.8 0.8 setrgbcolor
fill
1 -1.7188 scale
0 9.21552 translate
7.65 0 translate
0 -0.1 translate
1 -0.00150946 scale
newpath
0 0 moveto
(C) true charpath
0.8 0.8 2.4 setrgbcolor
fill
1 -662.491 scale
0 0.1 translate
0 0.1 translate
1 0.949094 scale
newpath
0 0 moveto
(T) true charpath
0 0.5 0 setrgbcolor
fill
1 1.05364 scale
0 -0.1 translate
0 -0.898734 translate
1 -0.098485 scale
newpath
0 0 moveto
(G) true charpath
1 0.94 0.8 setrgbcolor
fill
1 -10.1538 scale
0 0.898734 translate
7.65 0 translate
0 0.1 translate
1 2.16143 scale
newpath
0 0 moveto
(C) true charpath
0 0 8 setrgbcolor
fill
1 0.462657 scale
0 -0.1 translate
0 -0.1 translate
1 -0.394103 scale
newpath
0 0 moveto
(T) true charpath
0.8 0.9 0.8 setrgbcolor
fill
1 -2.53741 scale
0 0.1 translate
0 -3.98789 translate
1 -0.444576 scale
newpath
0 0 moveto
(A) true charpath
2.4 0.8 0.8 setrgbcolor
fill
1 -2.24934 scale
0 3.98789 translate
0 -8.27292 translate
1 -0.467749 scale
newpath
0 0 moveto
(G) true charpath
1 0.94 0.8 setrgbcolor
fill
1 -2.1379 scale
0 8.27292 translate
7.65 0 translate
0 -0.1 translate
1 -0.144306 scale
newpath
0 0 moveto
(T) true charpath
0.8 0.9 0.8 setrgbcolor
fill
1 -6.9297 scale
0 0.1 translate
0 0.1 translate
1 1.99086 scale
newpath
0 0 moveto
(A) true charpath
8 0 0 setrgbcolor
fill
1 0.502295 scale
0 -0.1 translate
0 -2.02234 translate
1 -0.318488 scale
newpath
0 0 moveto
(G) true charpath
1 0.94 0.8 setrgbcolor
fill
1 -3.13984 scale
0 2.02234 translate
0 -5.31524 translate
1 -0.547542 scale
newpath
0 0 moveto
(C) true charpath
0.8 0.8 2.4 setrgbcolor
fill
1 -1.82634 scale
0 5.31524 translate
7.65 0 translate
0 0.1 translate
1 0.181922 scale
newpath
0 0 moveto
(A) true charpath
8 0 0 setrgbcolor
fill
1 5.49687 scale
0 -0.1 translate
0 -0.1 translate
1 -0.00518824 scale
newpath
0 0 moveto
(C) true charpath
0.8 0.8 2.4 setrgbcolor
fill
1 -192.743 scale
0 0.1 translate
0 2.31832 translate
1 0.931952 scale
newpath
0 0 moveto
(T) true charpath
0 0.5 0 setrgbcolor
fill
1 1.07302 scale
0 -2.31832 translate
0 -0.927681 translate
1 -0.232281 scale
newpath
0 0 moveto
(G) true charpath
1 0.94 0.8 setrgbcolor
fill
1 -4.30513 scale
0 0.927681 translate
7.65 0 translate
0 -0.1 translate
1 -0.209568 scale
newpath
0 0 moveto
(T) true charpath
0.8 0.9 0.8 setrgbcolor
fill
1 -4.77171 scale
0 0.1 translate
0 0.1 translate
1 1.95659 scale
newpath
0 0 moveto
(G) true charpath
1 0.7 0 setrgbcolor
fill
1 0.511094 scale
0 -0.1 translate
0 -2.53586 translate
1 -0.267936 scale
newpath
0 0 moveto
(C) true charpath
0.8 0.8 2.4 setrgbcolor
fill
1 -3.73223 scale
0 2.53586 translate
0 -5.43099 translate
1 -0.372331 scale
newpath
0 0 moveto
(A) true charpath
2.4 0.8 0.8 setrgbcolor
fill
1 -2.68578 scale
0 5.43099 translate
7.65 0 translate
0 0.1 translate
1 2.33056 scale
newpath
0 0 moveto
(G) true charpath
1 0.7 0 setrgbcolor
fill
1 0.429082 scale
0 -0.1 translate
0 -0.1 translate
1 -0.684029 scale
newpath
0 0 moveto
(A) true charpath
2.4 0.8 0.8 setrgbcolor
fill
1 -1.46193 scale
0 0.1 translate
0 -6.26919 translate
1 -0.710415 scale
newpath
0 0 moveto
(T) true charpath
0.8 0.9 0.8 setrgbcolor
fill
1 -1.40763 scale
0 6.26919 translate
0 -12.646 translate
1 -0.736112 scale
newpath
0 0 moveto
(C) true charpath
0.8 0.8 2.4 setrgbcolor
fill
1 -1.35849 scale
0 12.646 translate
7.65 0 translate
0 -0.1 translate
1 -0.00150946 scale
newpath
0 0 moveto
(C) true charpath
0.8 0.8 2.4 setrgbcolor
fill
1 -662.491 scale
0 0.1 translate
0 0.1 translate
1 0.949094 scale
newpath
0 0 moveto
(T) true charpath
0 0.5 0 setrgbcolor
fill
1 1.05364 scale
0 -0.1 translate
0 -0.898734 translate
1 -0.098485 scale
newpath
0 0 moveto
(G) true charpath
1 0.94 0.8 setrgbcolor
fill
1 -10.1538 scale
0 0.898734 translate
7.65 0 translate
0 0.1 translate
1 2.16143 scale
newpath
0 0 moveto
(C) true charpath
0 0 8 setrgbcolor
fill
1 0.462657 scale
0 -0.1 translate
0 -0.1 translate
1 -0.394103 scale
newpath
0 0 moveto
(T) true charpath
0.8 0.9 0.8 setrgbcolor
fill
1 -2.53741 scale
0 0.1 translate
0 -3.98789 translate
1 -0.444576 scale
newpath
0 0 moveto
(A) true charpath
2.4 0.8 0.8 setrgbcolor
fill
1 -2.24934 scale
0 3.98789 translate
0 -8.27292 translate
1 -0.467749 scale
newpath
0 0 moveto
(G) true charpath
1 0.94 0.8 setrgbcolor
fill
1 -2.1379 scale
0 8.27292 translate
7.65 0 translate
0 -0.1 translate
1 -0.144306 scale
newpath
0 0 moveto
(T) true charpath
0.8 0.9 0.8 setrgbcolor
fill
1 -6.9297 scale
0 0.1 translate
0 0.1 translate
1 1.99086 scale
newpath
0 0 moveto
(A) true charpath
8 0 0 setrgbcolor
fill
1 0.502295 scale
0 -0.1 translate
0 -2.02234 translate
1 -0.318488 scale
newpath
0 0 moveto
(G) true charpath
1 0.94 0.8 setrgbcolor
fill
1 -3.13984 scale
0 2.02234 translate
0 -5.31524 translate
1 -0.547542 scale
newpath
0 0 moveto
(C) true charpath
0.8 0.8 2.4 setrgbcolor
fill
1 -1.82634 scale
0 5.31524 translate
7.65 0 translate
0 -0.1 translate
1 -0.0444271 scale
newpath
0 0 moveto
(T) true charpath
0.8 0.9 0.8 setrgbcolor
fill
1 -22.5088 scale
0 0.1 translate
0 0.1 translate
1 1.35353 scale
newpath
0 0 moveto
(A) true charpath
8 0 0 setrgbcolor
fill
1 0.738811 scale
0 -0.1 translate
0 -1.23643 translate
1 -0.300345 scale
newpath
0 0 moveto
(G) true charpath
1 0.94 0.8 setrgbcolor
fill
1 -3.32951 scale
0 1.23643 translate
7.65 0 translate
0 0.1 translate
1 2.23628 scale
newpath
0 0 moveto
(G) true charpath
1 0.7 0 setrgbcolor
fill
1 0.447171 scale
0 -0.1 translate
0 -0.1 translate
1 -0.498152 scale
newpath
0 0 moveto
(A) true charpath
2.4 0.8 0.8 setrgbcolor
fill
1 -2.00742 scale
0 0.1 translate
0 -4.80661 translate
1 -0.536208 scale
newpath
0 0 moveto
(T) true charpath
0.8 0.9 0.8 setrgbcolor
fill
1 -1.86495 scale
0 4.80661 translate
0 -9.81266 translate
1 -0.545198 scale
newpath
0 0 moveto
(C) true charpath
0.8 0.8 2.4 setrgbcolor
fill
1 -1.8342 scale
0 9.81266 translate
7.65 0 translate
0 0.1 translate
1 2.3271 scale
newpath
0 0 moveto
(A) true charpath
8 0 0 setrgbcolor
fill
1 0.42972 scale
0 -0.1 translate
0 -0.1 translate
1 -0.681196 scale
newpath
0 0 moveto
(G) true charpath
1 0.94 0.8 setrgbcolor
fill
1 -1.46801 scale
0 0.1 translate
0 -6.24689 translate
1 -0.707507 scale
newpath
0 0 moveto
(C) true charpath
0.8 0.8 2.4 setrgbcolor
fill
1 -1.41341 scale
0 6.24689 translate
0 -12.6008 translate
1 -0.713185 scale
newpath
0 0 moveto
(T) true charpath
0.8 0.9 0.8 setrgbcolor
fill
1 -1.40216 scale
0 12.6008 translate
7.65 0 translate
7.65 0 translate
-122.4 -23.1593 translate
newpath
-3.825 -1.9125 moveto
130.05 0 rlineto
0 45.9 rlineto
-130.05 0 rlineto
0 -45.9 rlineto
closepath
0 0 0 setrgbcolor
stroke
-275.4 0 translate
0 18.1779 translate
/Helvetica findfont
5.61816 scalefont
setfont
newpath
0 0 moveto
(Motif Name:) true charpath
0 0 0 setrgbcolor
fill
70.227 0 translate
/Helvetica-Bold findfont
5.61816 scalefont
setfont
newpath
0 0 moveto
(CM000994.3_117728536-117730138(+)_1|2|1x0) true charpath
0 0 0 setrgbcolor
fill
-70.227 0 translate
0 -68.25 translate
0 29.125 translate
/Helvetica findfont
8.262 scalefont
setfont
newpath
0 0 moveto
(Gene:) true charpath
0 0 0 setrgbcolor
fill
42.1362 0 translate
/Helvetica-Bold findfont
8.262 scalefont
setfont
newpath
0 0 moveto
(CM000994.3_117728536-117730138(+)_1) true charpath
0 0 0 setrgbcolor
fill
-42.1362 0 translate
-30.6 -29.125 translate
306 0 translate
2.10375 0 translate
/Helvetica findfont
5.508 scalefont
setfont
newpath
0 0 moveto
(1) true charpath
0 0 0 setrgbcolor
fill
7.65 0 translate
newpath
0 0 moveto
(2) true charpath
0 0 0 setrgbcolor
fill
7.65 0 translate
newpath
0 0 moveto
(3) true charpath
0 0 0 setrgbcolor
fill
7.65 0 translate
newpath
0 0 moveto
(4) true charpath
0 0 0 setrgbcolor
fill
7.65 0 translate
-32.7037 0 translate
0 3.93429 translate
0 19.225 translate
/Helvetica findfont
5.508 scalefont
setfont
38.25 -1.57371 translate
newpath
0 0 moveto
(0) true charpath
0 0 0 setrgbcolor
fill
0 19.125 translate
newpath
0 0 moveto
(+0.56) true charpath
0 0 0 setrgbcolor
fill
0 -38.25 translate
newpath
0 0 moveto
(-2.84) true charpath
0 0 0 setrgbcolor
fill
-38.25 19.125 translate
0 1.57371 translate
/Helvetica-Bold findfont
11.016 scalefont
setfont
0 -0.1 translate
1 -0.00984077 scale
newpath
0 0 moveto
(C) true charpath
0.8 0.8 2.4 setrgbcolor
fill
1 -101.618 scale
0 0.1 translate
0 0.1 translate
1 0.567171 scale
newpath
0 0 moveto
(T) true charpath
0 0.5 0 setrgbcolor
fill
1 1.76314 scale
0 -0.1 translate
7.65 0 translate
0 -0.1 translate
1 -0.123787 scale
newpath
0 0 moveto
(C) true charpath
0.8 0.8 2.4 setrgbcolor
fill
1 -8.07839 scale
0 0.1 translate
0 0.1 translate
1 1.38882 scale
newpath
0 0 moveto
(T) true charpath
0 0.5 0 setrgbcolor
fill
1 0.720037 scale
0 -0.1 translate
0 -1.86088 translate
1 -0.327899 scale
newpath
0 0 moveto
(A) true charpath
2.4 0.8 0.8 setrgbcolor
fill
1 -3.04972 scale
0 1.86088 translate
7.65 0 translate
0 0.1 translate
1 2.33056 scale
newpath
0 0 moveto
(G) true charpath
1 0.7 0 setrgbcolor
fill
1 0.429082 scale
0 -0.1 translate
0 -0.1 translate
1 -0.545101 scale
newpath
0 0 moveto
(T) true charpath
0.8 0.9 0.8 setrgbcolor
fill
1 -1.83452 scale
0 0.1 translate
0 -5.17602 translate
1 -0.713203 scale
newpath
0 0 moveto
(A) true charpath
2.4 0.8 0.8 setrgbcolor
fill
1 -1.40213 scale
0 5.17602 translate
0 -11.5748 translate
1 -0.872252 scale
newpath
0 0 moveto
(C) true charpath
0.8 0.8 2.4 setrgbcolor
fill
1 -1.14646 scale
0 11.5748 translate
7.65 0 translate
7.65 0 translate
-30.6 -23.1593 translate
newpath
-3.825 -1.9125 moveto
38.25 0 rlineto
0 45.9 rlineto
-38.25 0 rlineto
0 -45.9 rlineto
closepath
0 0 0 setrgbcolor
stroke
-275.4 0 translate
0 18.1779 translate
/Helvetica findfont
5.61816 scalefont
setfont
newpath
0 0 moveto
(Motif Name:) true charpath
0 0 0 setrgbcolor
fill
70.227 0 translate
/Helvetica-Bold findfont
5.61816 scalefont
setfont
newpath
0 0 moveto
(CM000994.3_117728536-117730138(+)_1|3|1x0) true charpath
0 0 0 setrgbcolor
fill
-70.227 0 translate
0 -68.25 translate
0 29.125 translate
/Helvetica findfont
8.262 scalefont
setfont
newpath
0 0 moveto
(Gene:) true charpath
0 0 0 setrgbcolor
fill
42.1362 0 translate
/Helvetica-Bold findfont
8.262 scalefont
setfont
newpath
0 0 moveto
(CM000994.3_117728536-117730138(+)_1) true charpath
0 0 0 setrgbcolor
fill
-42.1362 0 translate
-30.6 -29.125 translate
306 0 translate
2.10375 0 translate
/Helvetica findfont
5.508 scalefont
setfont
newpath
0 0 moveto
(1) true charpath
0 0 0 setrgbcolor
fill
7.65 0 translate
newpath
0 0 moveto
(2) true charpath
0 0 0 setrgbcolor
fill
7.65 0 translate
newpath
0 0 moveto
(3) true charpath
0 0 0 setrgbcolor
fill
7.65 0 translate
newpath
0 0 moveto
(4) true charpath
0 0 0 setrgbcolor
fill
7.65 0 translate
newpath
0 0 moveto
(5) true charpath
0 0 0 setrgbcolor
fill
7.65 0 translate
newpath
0 0 moveto
(6) true charpath
0 0 0 setrgbcolor
fill
7.65 0 translate
newpath
0 0 moveto
(7) true charpath
0 0 0 setrgbcolor
fill
7.65 0 translate
newpath
0 0 moveto
(8) true charpath
0 0 0 setrgbcolor
fill
7.65 0 translate
newpath
0 0 moveto
(9) true charpath
0 0 0 setrgbcolor
fill
7.65 0 translate
newpath
0 0 moveto
(0) true charpath
0 0 0 setrgbcolor
fill
7.65 0 translate
-78.6038 0 translate
0 3.93429 translate
0 19.225 translate
/Helvetica findfont
5.508 scalefont
setfont
84.15 -1.57371 translate
newpath
0 0 moveto
(0) true charpath
0 0 0 setrgbcolor
fill
0 19.125 translate
newpath
0 0 moveto
(+0.58) true charpath
0 0 0 setrgbcolor
fill
0 -38.25 translate
newpath
0 0 moveto
(-3.31) true charpath
0 0 0 setrgbcolor
fill
-84.15 19.125 translate
0 1.57371 translate
/Helvetica-Bold findfont
11.016 scalefont
setfont
0 -0.1 translate
1 -0.0464746 scale
newpath
0 0 moveto
(T) true charpath
0.8 0.9 0.8 setrgbcolor
fill
1 -21.5171 scale
0 0.1 translate
0 0.1 translate
1 1.36974 scale
newpath
0 0 moveto
(A) true charpath
8 0 0 setrgbcolor
fill
1 0.730066 scale
0 -0.1 translate
0 -1.25255 translate
1 -0.303353 scale
newpath
0 0 moveto
(G) true charpath
1 0.94 0.8 setrgbcolor
fill
1 -3.29649 scale
0 1.25255 translate
7.65 0 translate
0 0.1 translate
1 2.24362 scale
newpath
0 0 moveto
(G) true charpath
1 0.7 0 setrgbcolor
fill
1 0.445708 scale
0 -0.1 translate
0 -0.1 translate
1 -0.506049 scale
newpath
0 0 moveto
(A) true charpath
2.4 0.8 0.8 setrgbcolor
fill
1 -1.97609 scale
0 0.1 translate
0 -4.86874 translate
1 -0.544242 scale
newpath
0 0 moveto
(T) true charpath
0.8 0.9 0.8 setrgbcolor
fill
1 -1.83742 scale
0 4.86874 translate
0 -9.93801 translate
1 -0.553264 scale
newpath
0 0 moveto
(C) true charpath
0.8 0.8 2.4 setrgbcolor
fill
1 -1.80746 scale
0 9.93801 translate
7.65 0 translate
0 0.1 translate
1 2.33056 scale
newpath
0 0 moveto
(A) true charpath
8 0 0 setrgbcolor
fill
1 0.429082 scale
0 -0.1 translate
0 -0.1 translate
1 -0.690684 scale
newpath
0 0 moveto
(G) true charpath
1 0.94 0.8 setrgbcolor
fill
1 -1.44784 scale
0 0.1 translate
0 -6.32156 translate
1 -0.717087 scale
newpath
0 0 moveto
(C) true charpath
0.8 0.8 2.4 setrgbcolor
fill
1 -1.39453 scale
0 6.32156 translate
0 -12.7509 translate
1 -0.722784 scale
newpath
0 0 moveto
(T) true charpath
0.8 0.9 0.8 setrgbcolor
fill
1 -1.38354 scale
0 12.7509 translate
7.65 0 translate
0 0.1 translate
1 0.785919 scale
newpath
0 0 moveto
(A) true charpath
8 0 0 setrgbcolor
fill
1 1.2724 scale
0 -0.1 translate
0 -0.1 translate
1 -0.07201 scale
newpath
0 0 moveto
(G) true charpath
1 0.94 0.8 setrgbcolor
fill
1 -13.887 scale
0 0.1 translate
7.65 0 translate
0 0.1 translate
1 0.0793651 scale
newpath
0 0 moveto
(T) true charpath
0 0.5 0 setrgbcolor
fill
1 12.6 scale
0 -0.1 translate
7.65 0 translate
0 -0.1 translate
1 -0.0954826 scale
newpath
0 0 moveto
(C) true charpath
0.8 0.8 2.4 setrgbcolor
fill
1 -10.4731 scale
0 0.1 translate
0 -1.63817 translate
1 -0.109504 scale
newpath
0 0 moveto
(G) true charpath
1 0.94 0.8 setrgbcolor
fill
1 -9.13211 scale
0 1.63817 translate
0 0.1 translate
1 1.72067 scale
newpath
0 0 moveto
(A) true charpath
8 0 0 setrgbcolor
fill
1 0.581167 scale
0 -0.1 translate
0 -3.28666 translate
1 -0.353035 scale
newpath
0 0 moveto
(T) true charpath
0.8 0.9 0.8 setrgbcolor
fill
1 -2.83258 scale
0 3.28666 translate
7.65 0 translate
0 0.1 translate
1 0.486041 scale
newpath
0 0 moveto
(T) true charpath
0 0.5 0 setrgbcolor
fill
1 2.05744 scale
0 -0.1 translate
0 -0.1 translate
1 -0.0735989 scale
newpath
0 0 moveto
(G) true charpath
1 0.94 0.8 setrgbcolor
fill
1 -13.5872 scale
0 0.1 translate
7.65 0 translate
0 -0.1 translate
1 -0.212572 scale
newpath
0 0 moveto
(G) true charpath
1 0.94 0.8 setrgbcolor
fill
1 -4.70429 scale
0 0.1 translate
0 0.1 translate
1 2.14295 scale
newpath
0 0 moveto
(A) true charpath
8 0 0 setrgbcolor
fill
1 0.466646 scale
0 -0.1 translate
0 -2.5595 translate
1 -0.562332 scale
newpath
0 0 moveto
(T) true charpath
0.8 0.9 0.8 setrgbcolor
fill
1 -1.77831 scale
0 2.5595 translate
0 -7.7711 translate
1 -0.62721 scale
newpath
0 0 moveto
(C) true charpath
0.8 0.8 2.4 setrgbcolor
fill
1 -1.59436 scale
0 7.7711 translate
7.65 0 translate
0 0.1 translate
1 2.2305 scale
newpath
0 0 moveto
(G) true charpath
1 0.7 0 setrgbcolor
fill
1 0.44833 scale
0 -0.1 translate
0 -0.1 translate
1 -0.434775 scale
newpath
0 0 moveto
(T) true charpath
0.8 0.9 0.8 setrgbcolor
fill
1 -2.30004 scale
0 0.1 translate
0 -4.30792 translate
1 -0.539124 scale
newpath
0 0 moveto
(C) true charpath
0.8 0.8 2.4 setrgbcolor
fill
1 -1.85486 scale
0 4.30792 translate
0 -9.33691 translate
1 -0.589887 scale
newpath
0 0 moveto
(A) true charpath
2.4 0.8 0.8 setrgbcolor
fill
1 -1.69524 scale
0 9.33691 translate
7.65 0 translate
7.65 0 translate
-76.5 -23.1593 translate
newpath
-3.825 -1.9125 moveto
84.15 0 rlineto
0 45.9 rlineto
-84.15 0 rlineto
0 -45.9 rlineto
closepath
0 0 0 setrgbcolor
stroke
-275.4 0 translate
0 18.1779 translate
/Helvetica findfont
5.61816 scalefont
setfont
newpath
0 0 moveto
(Motif Name:) true charpath
0 0 0 setrgbcolor
fill
70.227 0 translate
/Helvetica-Bold findfont
5.61816 scalefont
setfont
newpath
0 0 moveto
(CM000994.3_117728536-117730138(+)_1|4|1x0) true charpath
0 0 0 setrgbcolor
fill
-70.227 0 translate
0 -68.25 translate
0 29.125 translate
/Helvetica findfont
8.262 scalefont
setfont
newpath
0 0 moveto
(Gene:) true charpath
0 0 0 setrgbcolor
fill
42.1362 0 translate
/Helvetica-Bold findfont
8.262 scalefont
setfont
newpath
0 0 moveto
(CM000994.3_117781013-117782018(+)_1) true charpath
0 0 0 setrgbcolor
fill
-42.1362 0 translate
-30.6 -29.125 translate
306 0 translate
2.10375 0 translate
/Helvetica findfont
5.508 scalefont
setfont
newpath
0 0 moveto
(1) true charpath
0 0 0 setrgbcolor
fill
7.65 0 translate
newpath
0 0 moveto
(2) true charpath
0 0 0 setrgbcolor
fill
7.65 0 translate
newpath
0 0 moveto
(3) true charpath
0 0 0 setrgbcolor
fill
7.65 0 translate
newpath
0 0 moveto
(4) true charpath
0 0 0 setrgbcolor
fill
7.65 0 translate
newpath
0 0 moveto
(5) true charpath
0 0 0 setrgbcolor
fill
7.65 0 translate
newpath
0 0 moveto
(6) true charpath
0 0 0 setrgbcolor
fill
7.65 0 translate
newpath
0 0 moveto
(7) true charpath
0 0 0 setrgbcolor
fill
7.65 0 translate
-55.6537 0 translate
0 3.93429 translate
0 19.225 translate
/Helvetica findfont
5.508 scalefont
setfont
61.2 -1.57371 translate
newpath
0 0 moveto
(0) true charpath
0 0 0 setrgbcolor
fill
0 19.125 translate
newpath
0 0 moveto
(+0.57) true charpath
0 0 0 setrgbcolor
fill
0 -38.25 translate
newpath
0 0 moveto
(-3.09) true charpath
0 0 0 setrgbcolor
fill
-61.2 19.125 translate
0 1.57371 translate
/Helvetica-Bold findfont
11.016 scalefont
setfont
0 -0.1 translate
1 -0.11288 scale
newpath
0 0 moveto
(C) true charpath
0.8 0.8 2.4 setrgbcolor
fill
1 -8.85897 scale
0 0.1 translate
0 0.1 translate
1 1.42501 scale
newpath
0 0 moveto
(A) true charpath
8 0 0 setrgbcolor
fill
1 0.701748 scale
0 -0.1 translate
0 -1.77506 translate
1 -0.269613 scale
newpath
0 0 moveto
(T) true charpath
0.8 0.9 0.8 setrgbcolor
fill
1 -3.70902 scale
0 1.77506 translate
7.65 0 translate
0 -0.1 translate
1 -0.158813 scale
newpath
0 0 moveto
(A) true charpath
2.4 0.8 0.8 setrgbcolor
fill
1 -6.29671 scale
0 0.1 translate
0 0.1 translate
1 1.45616 scale
newpath
0 0 moveto
(T) true charpath
0 0.5 0 setrgbcolor
fill
1 0.686739 scale
0 -0.1 translate
0 -2.13649 translate
1 -0.355255 scale
newpath
0 0 moveto
(G) true charpath
1 0.94 0.8 setrgbcolor
fill
1 -2.81488 scale
0 2.13649 translate
7.65 0 translate
0 0.1 translate
1 2.33056 scale
newpath
0 0 moveto
(T) true charpath
0 0.5 0 setrgbcolor
fill
1 0.429082 scale
0 -0.1 translate
0 -0.1 translate
1 -0.619365 scale
newpath
0 0 moveto
(A) true charpath
2.4 0.8 0.8 setrgbcolor
fill
1 -1.61456 scale
0 0.1 translate
0 -5.76038 translate
1 -0.726058 scale
newpath
0 0 moveto
(G) true charpath
1 0.94 0.8 setrgbcolor
fill
1 -1.3773 scale
0 5.76038 translate
0 -12.2603 translate
1 -0.785132 scale
newpath
0 0 moveto
(C) true charpath
0.8 0.8 2.4 setrgbcolor
fill
1 -1.27367 scale
0 12.2603 translate
7.65 0 translate
0 0.1 translate
1 0.210099 scale
newpath
0 0 moveto
(T) true charpath
0 0.5 0 setrgbcolor
fill
1 4.75966 scale
0 -0.1 translate
7.65 0 translate
0 0.1 translate
1 0.678642 scale
newpath
0 0 moveto
(T) true charpath
0 0.5 0 setrgbcolor
fill
1 1.47353 scale
0 -0.1 translate
0 -0.1 translate
1 -0.0555281 scale
newpath
0 0 moveto
(A) true charpath
2.4 0.8 0.8 setrgbcolor
fill
1 -18.0089 scale
0 0.1 translate
7.65 0 translate
0 -0.1 translate
1 -0.060693 scale
newpath
0 0 moveto
(T) true charpath
0.8 0.9 0.8 setrgbcolor
fill
1 -16.4764 scale
0 0.1 translate
0 -1.36442 translate
1 -0.130441 scale
newpath
0 0 moveto
(A) true charpath
2.4 0.8 0.8 setrgbcolor
fill
1 -7.66633 scale
0 1.36442 translate
0 -3.17766 translate
1 -0.196529 scale
newpath
0 0 moveto
(C) true charpath
0.8 0.8 2.4 setrgbcolor
fill
1 -5.08832 scale
0 3.17766 translate
0 0.1 translate
1 1.55756 scale
newpath
0 0 moveto
(G) true charpath
1 0.7 0 setrgbcolor
fill
1 0.642028 scale
0 -0.1 translate
7.65 0 translate
7.65 0 translate
-53.55 -23.1593 translate
newpath
-3.825 -1.9125 moveto
61.2 0 rlineto
0 45.9 rlineto
-61.2 0 rlineto
0 -45.9 rlineto
closepath
0 0 0 setrgbcolor
stroke
-275.4 0 translate
0 18.1779 translate
/Helvetica findfont
5.61816 scalefont
setfont
newpath
0 0 moveto
(Motif Name:) true charpath
0 0 0 setrgbcolor
fill
70.227 0 translate
/Helvetica-Bold findfont
5.61816 scalefont
setfont
newpath
0 0 moveto
(CM000994.3_117781013-117782018(+)_1|1|1x0) true charpath
0 0 0 setrgbcolor
fill
-70.227 0 translate
0 -68.25 translate
0 29.125 translate
/Helvetica findfont
8.262 scalefont
setfont
newpath
0 0 moveto
(Gene:) true charpath
0 0 0 setrgbcolor
fill
42.1362 0 translate
/Helvetica-Bold findfont
8.262 scalefont
setfont
newpath
0 0 moveto
(CM000994.3_117781013-117782018(+)_1) true charpath
0 0 0 setrgbcolor
fill
-42.1362 0 translate
-30.6 -29.125 translate
306 0 translate
2.10375 0 translate
/Helvetica findfont
5.508 scalefont
setfont
newpath
0 0 moveto
(1) true charpath
0 0 0 setrgbcolor
fill
7.65 0 translate
newpath
0 0 moveto
(2) true charpath
0 0 0 setrgbcolor
fill
7.65 0 translate
newpath
0 0 moveto
(3) true charpath
0 0 0 setrgbcolor
fill
7.65 0 translate
newpath
0 0 moveto
(4) true charpath
0 0 0 setrgbcolor
fill
7.65 0 translate
-32.7037 0 translate
0 3.93429 translate
0 19.225 translate
/Helvetica findfont
5.508 scalefont
setfont
38.25 -1.57371 translate
newpath
0 0 moveto
(0) true charpath
0 0 0 setrgbcolor
fill
0 19.125 translate
newpath
0 0 moveto
(+0.57) true charpath
0 0 0 setrgbcolor
fill
0 -38.25 translate
newpath
0 0 moveto
(-3.16) true charpath
0 0 0 setrgbcolor
fill
-38.25 19.125 translate
0 1.57371 translate
/Helvetica-Bold findfont
11.016 scalefont
setfont
0 0.1 translate
1 0.918552 scale
newpath
0 0 moveto
(T) true charpath
0 0.5 0 setrgbcolor
fill
1 1.08867 scale
0 -0.1 translate
0 -0.1 translate
1 -0.170031 scale
newpath
0 0 moveto
(C) true charpath
0.8 0.8 2.4 setrgbcolor
fill
1 -5.88128 scale
0 0.1 translate
7.65 0 translate
0 0.1 translate
1 2.33056 scale
newpath
0 0 moveto
(C) true charpath
0 0 8 setrgbcolor
fill
1 0.429082 scale
0 -0.1 translate
0 -0.1 translate
1 -0.680011 scale
newpath
0 0 moveto
(T) true charpath
0.8 0.9 0.8 setrgbcolor
fill
1 -1.47057 scale
0 0.1 translate
0 -6.23757 translate
1 -0.685954 scale
newpath
0 0 moveto
(G) true charpath
1 0.94 0.8 setrgbcolor
fill
1 -1.45782 scale
0 6.23757 translate
0 -12.4219 translate
1 -0.764591 scale
newpath
0 0 moveto
(A) true charpath
2.4 0.8 0.8 setrgbcolor
fill
1 -1.30789 scale
0 12.4219 translate
7.65 0 translate
0 -0.1 translate
1 -0.204236 scale
newpath
0 0 moveto
(G) true charpath
1 0.94 0.8 setrgbcolor
fill
1 -4.8963 scale
0 0.1 translate
0 0.1 translate
1 2.10764 scale
newpath
0 0 moveto
(T) true charpath
0 0.5 0 setrgbcolor
fill
1 0.474465 scale
0 -0.1 translate
0 -2.4939 translate
1 -0.408961 scale
newpath
0 0 moveto
(C) true charpath
0.8 0.8 2.4 setrgbcolor
fill
1 -2.44522 scale
0 2.4939 translate
0 -6.4987 translate
1 -0.779422 scale
newpath
0 0 moveto
(A) true charpath
2.4 0.8 0.8 setrgbcolor
fill
1 -1.283 scale
0 6.4987 translate
7.65 0 translate
7.65 0 translate
-30.6 -23.1593 translate
newpath
-3.825 -1.9125 moveto
38.25 0 rlineto
0 45.9 rlineto
-38.25 0 rlineto
0 -45.9 rlineto
closepath
0 0 0 setrgbcolor
stroke
-275.4 0 translate
0 18.1779 translate
/Helvetica findfont
5.61816 scalefont
setfont
newpath
0 0 moveto
(Motif Name:) true charpath
0 0 0 setrgbcolor
fill
70.227 0 translate
/Helvetica-Bold findfont
5.61816 scalefont
setfont
newpath
0 0 moveto
(CM000994.3_117781013-117782018(+)_1|2|1x0) true charpath
0 0 0 setrgbcolor
fill
-70.227 0 translate
0 -68.25 translate
0 29.125 translate
/Helvetica findfont
8.262 scalefont
setfont
newpath
0 0 moveto
(Gene:) true charpath
0 0 0 setrgbcolor
fill
42.1362 0 translate
/Helvetica-Bold findfont
8.262 scalefont
setfont
newpath
0 0 moveto
(CM000994.3_117781013-117782018(+)_1) true charpath
0 0 0 setrgbcolor
fill
-42.1362 0 translate
-30.6 -29.125 translate
306 0 translate
2.10375 0 translate
/Helvetica findfont
5.508 scalefont
setfont
newpath
0 0 moveto
(1) true charpath
0 0 0 setrgbcolor
fill
7.65 0 translate
newpath
0 0 moveto
(2) true charpath
0 0 0 setrgbcolor
fill
7.65 0 translate
newpath
0 0 moveto
(3) true charpath
0 0 0 setrgbcolor
fill
7.65 0 translate
newpath
0 0 moveto
(4) true charpath
0 0 0 setrgbcolor
fill
7.65 0 translate
newpath
0 0 moveto
(5) true charpath
0 0 0 setrgbcolor
fill
7.65 0 translate
newpath
0 0 moveto
(6) true charpath
0 0 0 setrgbcolor
fill
7.65 0 translate
newpath
0 0 moveto
(7) true charpath
0 0 0 setrgbcolor
fill
7.65 0 translate
newpath
0 0 moveto
(8) true charpath
0 0 0 setrgbcolor
fill
7.65 0 translate
newpath
0 0 moveto
(9) true charpath
0 0 0 setrgbcolor
fill
7.65 0 translate
newpath
0 0 moveto
(0) true charpath
0 0 0 setrgbcolor
fill
7.65 0 translate
newpath
0 0 moveto
(1) true charpath
0 0 0 setrgbcolor
fill
7.65 0 translate
newpath
0 0 moveto
(2) true charpath
0 0 0 setrgbcolor
fill
7.65 0 translate
newpath
0 0 moveto
(3) true charpath
0 0 0 setrgbcolor
fill
7.65 0 translate
-101.554 0 translate
0 3.93429 translate
0 19.225 translate
/Helvetica findfont
5.508 scalefont
setfont
107.1 -1.57371 translate
newpath
0 0 moveto
(0) true charpath
0 0 0 setrgbcolor
fill
0 19.125 translate
newpath
0 0 moveto
(+0.57) true charpath
0 0 0 setrgbcolor
fill
0 -38.25 translate
newpath
0 0 moveto
(-2.98) true charpath
0 0 0 setrgbcolor
fill
-107.1 19.125 translate
0 1.57371 translate
/Helvetica-Bold findfont
11.016 scalefont
setfont
0 0.1 translate
1 0.0771361 scale
newpath
0 0 moveto
(G) true charpath
1 0.7 0 setrgbcolor
fill
1 12.9641 scale
0 -0.1 translate
0 1.49381 translate
1 1.59108 scale
newpath
0 0 moveto
(T) true charpath
0 0.5 0 setrgbcolor
fill
1 0.628504 scale
0 -1.49381 translate
0 -0.1 translate
1 -0.422859 scale
newpath
0 0 moveto
(A) true charpath
2.4 0.8 0.8 setrgbcolor
fill
1 -2.36486 scale
0 0.1 translate
0 -4.21415 translate
1 -0.484046 scale
newpath
0 0 moveto
(C) true charpath
0.8 0.8 2.4 setrgbcolor
fill
1 -2.06592 scale
0 4.21415 translate
7.65 0 translate
0 -0.1 translate
1 -0.269682 scale
newpath
0 0 moveto
(A) true charpath
2.4 0.8 0.8 setrgbcolor
fill
1 -3.70807 scale
0 0.1 translate
0 0.1 translate
1 2.14823 scale
newpath
0 0 moveto
(G) true charpath
1 0.7 0 setrgbcolor
fill
1 0.465499 scale
0 -0.1 translate
0 -3.00887 translate
1 -0.438598 scale
newpath
0 0 moveto
(T) true charpath
0.8 0.9 0.8 setrgbcolor
fill
1 -2.27999 scale
0 3.00887 translate
0 -7.24687 translate
1 -0.771461 scale
newpath
0 0 moveto
(C) true charpath
0.8 0.8 2.4 setrgbcolor
fill
1 -1.29624 scale
0 7.24687 translate
7.65 0 translate
0 0.1 translate
1 2.18249 scale
newpath
0 0 moveto
(G) true charpath
1 0.7 0 setrgbcolor
fill
1 0.458192 scale
0 -0.1 translate
0 -0.1 translate
1 -0.36802 scale
newpath
0 0 moveto
(T) true charpath
0.8 0.9 0.8 setrgbcolor
fill
1 -2.71724 scale
0 0.1 translate
0 -3.78265 translate
1 -0.480622 scale
newpath
0 0 moveto
(A) true charpath
2.4 0.8 0.8 setrgbcolor
fill
1 -2.08064 scale
0 3.78265 translate
0 -8.35131 translate
1 -0.614174 scale
newpath
0 0 moveto
(C) true charpath
0.8 0.8 2.4 setrgbcolor
fill
1 -1.6282 scale
0 8.35131 translate
7.65 0 translate
0 0.1 translate
1 0.553878 scale
newpath
0 0 moveto
(T) true charpath
0 0.5 0 setrgbcolor
fill
1 1.80545 scale
0 -0.1 translate
0 -0.1 translate
1 -0.117235 scale
newpath
0 0 moveto
(G) true charpath
1 0.94 0.8 setrgbcolor
fill
1 -8.52984 scale
0 0.1 translate
7.65 0 translate
0 -0.1 translate
1 -0.323357 scale
newpath
0 0 moveto
(G) true charpath
1 0.94 0.8 setrgbcolor
fill
1 -3.09256 scale
0 0.1 translate
0 0.1 translate
1 2.2532 scale
newpath
0 0 moveto
(A) true charpath
8 0 0 setrgbcolor
fill
1 0.443813 scale
0 -0.1 translate
0 -3.43121 translate
1 -0.756947 scale
newpath
0 0 moveto
(T) true charpath
0.8 0.9 0.8 setrgbcolor
fill
1 -1.3211 scale
0 3.43121 translate
0 -10.1742 translate
1 -0.837308 scale
newpath
0 0 moveto
(C) true charpath
0.8 0.8 2.4 setrgbcolor
fill
1 -1.1943 scale
0 10.1742 translate
7.65 0 translate
0 0.1 translate
1 2.33056 scale
newpath
0 0 moveto
(G) true charpath
1 0.7 0 setrgbcolor
fill
1 0.429082 scale
0 -0.1 translate
0 -0.1 translate
1 -0.603012 scale
newpath
0 0 moveto
(T) true charpath
0.8 0.9 0.8 setrgbcolor
fill
1 -1.65834 scale
0 0.1 translate
0 -5.6317 translate
1 -0.732329 scale
newpath
0 0 moveto
(C) true charpath
0.8 0.8 2.4 setrgbcolor
fill
1 -1.36551 scale
0 5.6317 translate
0 -12.1809 translate
1 -0.795214 scale
newpath
0 0 moveto
(A) true charpath
2.4 0.8 0.8 setrgbcolor
fill
1 -1.25752 scale
0 12.1809 translate
7.65 0 translate
0 -0.1 translate
1 -0.0319883 scale
newpath
0 0 moveto
(C) true charpath
0.8 0.8 2.4 setrgbcolor
fill
1 -31.2614 scale
0 0.1 translate
0 0.1 translate
1 1.07925 scale
newpath
0 0 moveto
(T) true charpath
0 0.5 0 setrgbcolor
fill
1 0.926571 scale
0 -0.1 translate
0 -1.13856 translate
1 -0.152733 scale
newpath
0 0 moveto
(G) true charpath
1 0.94 0.8 setrgbcolor
fill
1 -6.54738 scale
0 1.13856 translate
7.65 0 translate
0 0.1 translate
1 2.28186 scale
newpath
0 0 moveto
(C) true charpath
0 0 8 setrgbcolor
fill
1 0.438238 scale
0 -0.1 translate
0 -0.1 translate
1 -0.557604 scale
newpath
0 0 moveto
(T) true charpath
0.8 0.9 0.8 setrgbcolor
fill
1 -1.79339 scale
0 0.1 translate
0 -5.2744 translate
1 -0.6204 scale
newpath
0 0 moveto
(A) true charpath
2.4 0.8 0.8 setrgbcolor
fill
1 -1.61186 scale
0 5.2744 translate
0 -10.9429 translate
1 -0.649226 scale
newpath
0 0 moveto
(G) true charpath
1 0.94 0.8 setrgbcolor
fill
1 -1.5403 scale
0 10.9429 translate
7.65 0 translate
0 -0.1 translate
1 -0.238048 scale
newpath
0 0 moveto
(T) true charpath
0.8 0.9 0.8 setrgbcolor
fill
1 -4.20084 scale
0 0.1 translate
0 0.1 translate
1 2.13084 scale
newpath
0 0 moveto
(A) true charpath
8 0 0 setrgbcolor
fill
1 0.469299 scale
0 -0.1 translate
0 -2.75995 translate
1 -0.454867 scale
newpath
0 0 moveto
(G) true charpath
1 0.94 0.8 setrgbcolor
fill
1 -2.19844 scale
0 2.75995 translate
0 -7.12596 translate
1 -0.739845 scale
newpath
0 0 moveto
(C) true charpath
0.8 0.8 2.4 setrgbcolor
fill
1 -1.35163 scale
0 7.12596 translate
7.65 0 translate
0 0.1 translate
1 1.10136 scale
newpath
0 0 moveto
(T) true charpath
0 0.5 0 setrgbcolor
fill
1 0.907968 scale
0 -0.1 translate
0 -0.1 translate
1 -0.27224 scale
newpath
0 0 moveto
(C) true charpath
0.8 0.8 2.4 setrgbcolor
fill
1 -3.67324 scale
0 0.1 translate
7.65 0 translate
0 0.1 translate
1 0.856183 scale
newpath
0 0 moveto
(T) true charpath
0 0.5 0 setrgbcolor
fill
1 1.16797 scale
0 -0.1 translate
0 7.62379 translate
1 0.963866 scale
newpath
0 0 moveto
(G) true charpath
1 0.7 0 setrgbcolor
fill
1 1.03749 scale
0 -7.62379 translate
0 -0.1 translate
1 -0.253234 scale
newpath
0 0 moveto
(A) true charpath
2.4 0.8 0.8 setrgbcolor
fill
1 -3.94892 scale
0 0.1 translate
0 -2.87944 translate
1 -0.489267 scale
newpath
0 0 moveto
(C) true charpath
0.8 0.8 2.4 setrgbcolor
fill
1 -2.04388 scale
0 2.87944 translate
7.65 0 translate
0 -0.1 translate
1 -0.0121136 scale
newpath
0 0 moveto
(T) true charpath
0.8 0.9 0.8 setrgbcolor
fill
1 -82.5518 scale
0 0.1 translate
0 0.1 translate
1 1.78364 scale
newpath
0 0 moveto
(G) true charpath
1 0.7 0 setrgbcolor
fill
1 0.560651 scale
0 -0.1 translate
0 -0.982174 translate
1 -0.293247 scale
newpath
0 0 moveto
(C) true charpath
0.8 0.8 2.4 setrgbcolor
fill
1 -3.4101 scale
0 0.982174 translate
0 -4.07646 translate
1 -0.484232 scale
newpath
0 0 moveto
(A) true charpath
2.4 0.8 0.8 setrgbcolor
fill
1 -2.06513 scale
0 4.07646 translate
7.65 0 translate
7.65 0 translate
-99.45 -23.1593 translate
newpath
-3.825 -1.9125 moveto
107.1 0 rlineto
0 45.9 rlineto
-107.1 0 rlineto
0 -45.9 rlineto
closepath
0 0 0 setrgbcolor
stroke
-275.4 0 translate
0 18.1779 translate
/Helvetica findfont
5.61816 scalefont
setfont
newpath
0 0 moveto
(Motif Name:) true charpath
0 0 0 setrgbcolor
fill
70.227 0 translate
/Helvetica-Bold findfont
5.61816 scalefont
setfont
newpath
0 0 moveto
(CM000994.3_117781013-117782018(+)_1|3|1x0) true charpath
0 0 0 setrgbcolor
fill
-70.227 0 translate
0 -68.25 translate
0 29.125 translate
/Helvetica findfont
8.262 scalefont
setfont
newpath
0 0 moveto
(Gene:) true charpath
0 0 0 setrgbcolor
fill
42.1362 0 translate
/Helvetica-Bold findfont
8.262 scalefont
setfont
newpath
0 0 moveto
(CM000994.3_117825785-117826896(+)_1) true charpath
0 0 0 setrgbcolor
fill
-42.1362 0 translate
-30.6 -29.125 translate
306 0 translate
2.10375 0 translate
/Helvetica findfont
5.508 scalefont
setfont
newpath
0 0 moveto
(1) true charpath
0 0 0 setrgbcolor
fill
7.65 0 translate
newpath
0 0 moveto
(2) true charpath
0 0 0 setrgbcolor
fill
7.65 0 translate
newpath
0 0 moveto
(3) true charpath
0 0 0 setrgbcolor
fill
7.65 0 translate
newpath
0 0 moveto
(4) true charpath
0 0 0 setrgbcolor
fill
7.65 0 translate
newpath
0 0 moveto
(5) true charpath
0 0 0 setrgbcolor
fill
7.65 0 translate
newpath
0 0 moveto
(6) true charpath
0 0 0 setrgbcolor
fill
7.65 0 translate
newpath
0 0 moveto
(7) true charpath
0 0 0 setrgbcolor
fill
7.65 0 translate
-55.6537 0 translate
0 3.93429 translate
0 19.225 translate
/Helvetica findfont
5.508 scalefont
setfont
61.2 -1.57371 translate
newpath
0 0 moveto
(0) true charpath
0 0 0 setrgbcolor
fill
0 19.125 translate
newpath
0 0 moveto
(+0.57) true charpath
0 0 0 setrgbcolor
fill
0 -38.25 translate
newpath
0 0 moveto
(-3.21) true charpath
0 0 0 setrgbcolor
fill
-61.2 19.125 translate
0 1.57371 translate
/Helvetica-Bold findfont
11.016 scalefont
setfont
0 0.1 translate
1 0.239705 scale
newpath
0 0 moveto
(T) true charpath
0 0.5 0 setrgbcolor
fill
1 4.17179 scale
0 -0.1 translate
7.65 0 translate
0 0.1 translate
1 0.744725 scale
newpath
0 0 moveto
(T) true charpath
0 0.5 0 setrgbcolor
fill
1 1.34278 scale
0 -0.1 translate
0 -0.1 translate
1 -0.06787 scale
newpath
0 0 moveto
(A) true charpath
2.4 0.8 0.8 setrgbcolor
fill
1 -14.7341 scale
0 0.1 translate
7.65 0 translate
0 -0.1 translate
1 -0.0827159 scale
newpath
0 0 moveto
(T) true charpath
0.8 0.9 0.8 setrgbcolor
fill
1 -12.0896 scale
0 0.1 translate
0 -1.53771 translate
1 -0.15707 scale
newpath
0 0 moveto
(A) true charpath
2.4 0.8 0.8 setrgbcolor
fill
1 -6.3666 scale
0 1.53771 translate
0 0.1 translate
1 1.65895 scale
newpath
0 0 moveto
(G) true charpath
1 0.7 0 setrgbcolor
fill
1 0.60279 scale
0 -0.1 translate
0 -3.56048 translate
1 -0.22752 scale
newpath
0 0 moveto
(C) true charpath
0.8 0.8 2.4 setrgbcolor
fill
1 -4.39522 scale
0 3.56048 translate
7.65 0 translate
0 -0.1 translate
1 -0.00109781 scale
newpath
0 0 moveto
(G) true charpath
1 0.94 0.8 setrgbcolor
fill
1 -910.906 scale
0 0.1 translate
0 -0.895495 translate
1 -0.0390641 scale
newpath
0 0 moveto
(T) true charpath
0.8 0.9 0.8 setrgbcolor
fill
1 -25.599 scale
0 0.895495 translate
0 0.1 translate
1 0.827311 scale
newpath
0 0 moveto
(A) true charpath
8 0 0 setrgbcolor
fill
1 1.20874 scale
0 -0.1 translate
7.65 0 translate
0 -0.1 translate
1 -0.11134 scale
newpath
0 0 moveto
(C) true charpath
0.8 0.8 2.4 setrgbcolor
fill
1 -8.98153 scale
0 0.1 translate
0 0.1 translate
1 1.88864 scale
newpath
0 0 moveto
(T) true charpath
0 0.5 0 setrgbcolor
fill
1 0.529481 scale
0 -0.1 translate
0 -1.76294 translate
1 -0.300336 scale
newpath
0 0 moveto
(G) true charpath
1 0.94 0.8 setrgbcolor
fill
1 -3.32961 scale
0 1.76294 translate
0 -4.91301 translate
1 -0.37835 scale
newpath
0 0 moveto
(A) true charpath
2.4 0.8 0.8 setrgbcolor
fill
1 -2.64306 scale
0 4.91301 translate
7.65 0 translate
0 0.1 translate
1 2.33056 scale
newpath
0 0 moveto
(G) true charpath
1 0.7 0 setrgbcolor
fill
1 0.429082 scale
0 -0.1 translate
0 -0.1 translate
1 -0.667143 scale
newpath
0 0 moveto
(T) true charpath
0.8 0.9 0.8 setrgbcolor
fill
1 -1.49893 scale
0 0.1 translate
0 -6.13632 translate
1 -0.712687 scale
newpath
0 0 moveto
(A) true charpath
2.4 0.8 0.8 setrgbcolor
fill
1 -1.40314 scale
0 6.13632 translate
0 -12.531 translate
1 -0.750726 scale
newpath
0 0 moveto
(C) true charpath
0.8 0.8 2.4 setrgbcolor
fill
1 -1.33204 scale
0 12.531 translate
7.65 0 translate
7.65 0 translate
-53.55 -23.1593 translate
newpath
-3.825 -1.9125 moveto
61.2 0 rlineto
0 45.9 rlineto
-61.2 0 rlineto
0 -45.9 rlineto
closepath
0 0 0 setrgbcolor
stroke
-275.4 0 translate
0 18.1779 translate
/Helvetica findfont
5.61816 scalefont
setfont
newpath
0 0 moveto
(Motif Name:) true charpath
0 0 0 setrgbcolor
fill
70.227 0 translate
/Helvetica-Bold findfont
5.61816 scalefont
setfont
newpath
0 0 moveto
(CM000994.3_117825785-117826896(+)_1|1|1x0) true charpath
0 0 0 setrgbcolor
fill
-70.227 0 translate
0 -68.25 translate
showpage
30.6 674.55 translate
0 29.125 translate
/Helvetica findfont
8.262 scalefont
setfont
newpath
0 0 moveto
(Gene:) true charpath
0 0 0 setrgbcolor
fill
42.1362 0 translate
/Helvetica-Bold findfont
8.262 scalefont
setfont
newpath
0 0 moveto
(CM000994.3_117875414-117875912(+)_1) true charpath
0 0 0 setrgbcolor
fill
-42.1362 0 translate
-30.6 -29.125 translate
306 0 translate
2.10375 0 translate
/Helvetica findfont
5.508 scalefont
setfont
newpath
0 0 moveto
(1) true charpath
0 0 0 setrgbcolor
fill
7.65 0 translate
newpath
0 0 moveto
(2) true charpath
0 0 0 setrgbcolor
fill
7.65 0 translate
newpath
0 0 moveto
(3) true charpath
0 0 0 setrgbcolor
fill
7.65 0 translate
newpath
0 0 moveto
(4) true charpath
0 0 0 setrgbcolor
fill
7.65 0 translate
newpath
0 0 moveto
(5) true charpath
0 0 0 setrgbcolor
fill
7.65 0 translate
newpath
0 0 moveto
(6) true charpath
0 0 0 setrgbcolor
fill
7.65 0 translate
newpath
0 0 moveto
(7) true charpath
0 0 0 setrgbcolor
fill
7.65 0 translate
-55.6537 0 translate
0 3.93429 translate
0 19.225 translate
/Helvetica findfont
5.508 scalefont
setfont
61.2 -1.57371 translate
newpath
0 0 moveto
(0) true charpath
0 0 0 setrgbcolor
fill
0 19.125 translate
newpath
0 0 moveto
(+0.57) true charpath
0 0 0 setrgbcolor
fill
0 -38.25 translate
newpath
0 0 moveto
(-3.09) true charpath
0 0 0 setrgbcolor
fill
-61.2 19.125 translate
0 1.57371 translate
/Helvetica-Bold findfont
11.016 scalefont
setfont
0 -0.1 translate
1 -0.11288 scale
newpath
0 0 moveto
(C) true charpath
0.8 0.8 2.4 setrgbcolor
fill
1 -8.85897 scale
0 0.1 translate
0 0.1 translate
1 1.42501 scale
newpath
0 0 moveto
(A) true charpath
8 0 0 setrgbcolor
fill
1 0.701748 scale
0 -0.1 translate
0 -1.77506 translate
1 -0.269613 scale
newpath
0 0 moveto
(T) true charpath
0.8 0.9 0.8 setrgbcolor
fill
1 -3.70902 scale
0 1.77506 translate
7.65 0 translate
0 -0.1 translate
1 -0.158813 scale
newpath
0 0 moveto
(A) true charpath
2.4 0.8 0.8 setrgbcolor
fill
1 -6.29671 scale
0 0.1 translate
0 0.1 translate
1 1.45616 scale
newpath
0 0 moveto
(T) true charpath
0 0.5 0 setrgbcolor
fill
1 0.686739 scale
0 -0.1 translate
0 -2.13649 translate
1 -0.355255 scale
newpath
0 0 moveto
(G) true charpath
1 0.94 0.8 setrgbcolor
fill
1 -2.81488 scale
0 2.13649 translate
7.65 0 translate
0 0.1 translate
1 2.33056 scale
newpath
0 0 moveto
(T) true charpath
0 0.5 0 setrgbcolor
fill
1 0.429082 scale
0 -0.1 translate
0 -0.1 translate
1 -0.619365 scale
newpath
0 0 moveto
(A) true charpath
2.4 0.8 0.8 setrgbcolor
fill
1 -1.61456 scale
0 0.1 translate
0 -5.76038 translate
1 -0.726058 scale
newpath
0 0 moveto
(G) true charpath
1 0.94 0.8 setrgbcolor
fill
1 -1.3773 scale
0 5.76038 translate
0 -12.2603 translate
1 -0.785132 scale
newpath
0 0 moveto
(C) true charpath
0.8 0.8 2.4 setrgbcolor
fill
1 -1.27367 scale
0 12.2603 translate
7.65 0 translate
0 0.1 translate
1 0.184995 scale
newpath
0 0 moveto
(C) true charpath
0 0 8 setrgbcolor
fill
1 5.40554 scale
0 -0.1 translate
0 -0.1 translate
1 -0.0203427 scale
newpath
0 0 moveto
(G) true charpath
1 0.94 0.8 setrgbcolor
fill
1 -49.1578 scale
0 0.1 translate
0 2.34251 translate
1 0.964958 scale
newpath
0 0 moveto
(A) true charpath
8 0 0 setrgbcolor
fill
1 1.03631 scale
0 -2.34251 translate
0 -1.04692 translate
1 -0.254601 scale
newpath
0 0 moveto
(T) true charpath
0.8 0.9 0.8 setrgbcolor
fill
1 -3.92772 scale
0 1.04692 translate
7.65 0 translate
0 -0.1 translate
1 -0.29559 scale
newpath
0 0 moveto
(C) true charpath
0.8 0.8 2.4 setrgbcolor
fill
1 -3.38307 scale
0 0.1 translate
0 0.1 translate
1 2.12413 scale
newpath
0 0 moveto
(T) true charpath
0 0.5 0 setrgbcolor
fill
1 0.470782 scale
0 -0.1 translate
0 -3.21273 translate
1 -0.481501 scale
newpath
0 0 moveto
(A) true charpath
2.4 0.8 0.8 setrgbcolor
fill
1 -2.07684 scale
0 3.21273 translate
0 -7.7883 translate
1 -0.482685 scale
newpath
0 0 moveto
(G) true charpath
1 0.94 0.8 setrgbcolor
fill
1 -2.07175 scale
0 7.7883 translate
7.65 0 translate
0 0.1 translate
1 2.24839 scale
newpath
0 0 moveto
(A) true charpath
8 0 0 setrgbcolor
fill
1 0.444762 scale
0 -0.1 translate
0 -0.1 translate
1 -0.532923 scale
newpath
0 0 moveto
(G) true charpath
1 0.94 0.8 setrgbcolor
fill
1 -1.87644 scale
0 0.1 translate
0 -5.0802 translate
1 -0.544832 scale
newpath
0 0 moveto
(T) true charpath
0.8 0.9 0.8 setrgbcolor
fill
1 -1.83543 scale
0 5.0802 translate
0 -10.1541 translate
1 -0.574124 scale
newpath
0 0 moveto
(C) true charpath
0.8 0.8 2.4 setrgbcolor
fill
1 -1.74178 scale
0 10.1541 translate
7.65 0 translate
7.65 0 translate
-53.55 -23.1593 translate
newpath
-3.825 -1.9125 moveto
61.2 0 rlineto
0 45.9 rlineto
-61.2 0 rlineto
0 -45.9 rlineto
closepath
0 0 0 setrgbcolor
stroke
-275.4 0 translate
0 18.1779 translate
/Helvetica findfont
5.61816 scalefont
setfont
newpath
0 0 moveto
(Motif Name:) true charpath
0 0 0 setrgbcolor
fill
70.227 0 translate
/Helvetica-Bold findfont
5.61816 scalefont
setfont
newpath
0 0 moveto
(CM000994.3_117875414-117875912(+)_1|1|1x0) true charpath
0 0 0 setrgbcolor
fill
-70.227 0 translate
0 -68.25 translate
0 29.125 translate
/Helvetica findfont
8.262 scalefont
setfont
newpath
0 0 moveto
(Gene:) true charpath
0 0 0 setrgbcolor
fill
42.1362 0 translate
/Helvetica-Bold findfont
8.262 scalefont
setfont
newpath
0 0 moveto
(CM000994.3_117913257-117914787(+)_1) true charpath
0 0 0 setrgbcolor
fill
-42.1362 0 translate
-30.6 -29.125 translate
306 0 translate
2.10375 0 translate
/Helvetica findfont
5.508 scalefont
setfont
newpath
0 0 moveto
(1) true charpath
0 0 0 setrgbcolor
fill
7.65 0 translate
newpath
0 0 moveto
(2) true charpath
0 0 0 setrgbcolor
fill
7.65 0 translate
newpath
0 0 moveto
(3) true charpath
0 0 0 setrgbcolor
fill
7.65 0 translate
newpath
0 0 moveto
(4) true charpath
0 0 0 setrgbcolor
fill
7.65 0 translate
newpath
0 0 moveto
(5) true charpath
0 0 0 setrgbcolor
fill
7.65 0 translate
newpath
0 0 moveto
(6) true charpath
0 0 0 setrgbcolor
fill
7.65 0 translate
newpath
0 0 moveto
(7) true charpath
0 0 0 setrgbcolor
fill
7.65 0 translate
newpath
0 0 moveto
(8) true charpath
0 0 0 setrgbcolor
fill
7.65 0 translate
newpath
0 0 moveto
(9) true charpath
0 0 0 setrgbcolor
fill
7.65 0 translate
newpath
0 0 moveto
(0) true charpath
0 0 0 setrgbcolor
fill
7.65 0 translate
newpath
0 0 moveto
(1) true charpath
0 0 0 setrgbcolor
fill
7.65 0 translate
newpath
0 0 moveto
(2) true charpath
0 0 0 setrgbcolor
fill
7.65 0 translate
newpath
0 0 moveto
(3) true charpath
0 0 0 setrgbcolor
fill
7.65 0 translate
newpath
0 0 moveto
(4) true charpath
0 0 0 setrgbcolor
fill
7.65 0 translate
newpath
0 0 moveto
(5) true charpath
0 0 0 setrgbcolor
fill
7.65 0 translate
newpath
0 0 moveto
(6) true charpath
0 0 0 setrgbcolor
fill
7.65 0 translate
newpath
0 0 moveto
(7) true charpath
0 0 0 setrgbcolor
fill
7.65 0 translate
newpath
0 0 moveto
(8) true charpath
0 0 0 setrgbcolor
fill
7.65 0 translate
newpath
0 0 moveto
(9) true charpath
0 0 0 setrgbcolor
fill
7.65 0 translate
-147.454 0 translate
0 3.93429 translate
0 19.225 translate
/Helvetica findfont
5.508 scalefont
setfont
153 -1.57371 translate
newpath
0 0 moveto
(0) true charpath
0 0 0 setrgbcolor
fill
0 19.125 translate
newpath
0 0 moveto
(+0.57) true charpath
0 0 0 setrgbcolor
fill
0 -38.25 translate
newpath
0 0 moveto
(-3.09) true charpath
0 0 0 setrgbcolor
fill
-153 19.125 translate
0 1.57371 translate
/Helvetica-Bold findfont
11.016 scalefont
setfont
0 -0.1 translate
1 -0.0561075 scale
newpath
0 0 moveto
(G) true charpath
1 0.94 0.8 setrgbcolor
fill
1 -17.8229 scale
0 0.1 translate
0 0.1 translate
1 0.752348 scale
newpath
0 0 moveto
(T) true charpath
0 0.5 0 setrgbcolor
fill
1 1.32917 scale
0 -0.1 translate
7.65 0 translate
0 -0.1 translate
1 -0.251317 scale
newpath
0 0 moveto
(T) true charpath
0.8 0.9 0.8 setrgbcolor
fill
1 -3.97904 scale
0 0.1 translate
0 0.1 translate
1 1.95131 scale
newpath
0 0 moveto
(C) true charpath
0 0 8 setrgbcolor
fill
1 0.512475 scale
0 -0.1 translate
0 -2.86436 translate
1 -0.292588 scale
newpath
0 0 moveto
(A) true charpath
2.4 0.8 0.8 setrgbcolor
fill
1 -3.41777 scale
0 2.86436 translate
0 -5.95347 translate
1 -0.311538 scale
newpath
0 0 moveto
(G) true charpath
1 0.94 0.8 setrgbcolor
fill
1 -3.20988 scale
0 5.95347 translate
7.65 0 translate
0 -0.1 translate
1 -0.0590323 scale
newpath
0 0 moveto
(T) true charpath
0.8 0.9 0.8 setrgbcolor
fill
1 -16.9399 scale
0 0.1 translate
0 -1.35136 translate
1 -0.201391 scale
newpath
0 0 moveto
(G) true charpath
1 0.94 0.8 setrgbcolor
fill
1 -4.96547 scale
0 1.35136 translate
0 0.1 translate
1 1.75348 scale
newpath
0 0 moveto
(A) true charpath
8 0 0 setrgbcolor
fill
1 0.570295 scale
0 -0.1 translate
0 -3.72287 translate
1 -0.388693 scale
newpath
0 0 moveto
(C) true charpath
0.8 0.8 2.4 setrgbcolor
fill
1 -2.57273 scale
0 3.72287 translate
7.65 0 translate
0 0.1 translate
1 0.207529 scale
newpath
0 0 moveto
(G) true charpath
1 0.7 0 setrgbcolor
fill
1 4.81859 scale
0 -0.1 translate
0 2.51982 translate
1 1.23392 scale
newpath
0 0 moveto
(T) true charpath
0 0.5 0 setrgbcolor
fill
1 0.810423 scale
0 -2.51982 translate
0 -0.1 translate
1 -0.208652 scale
newpath
0 0 moveto
(A) true charpath
2.4 0.8 0.8 setrgbcolor
fill
1 -4.79267 scale
0 0.1 translate
0 -2.52865 translate
1 -0.248834 scale
newpath
0 0 moveto
(C) true charpath
0.8 0.8 2.4 setrgbcolor
fill
1 -4.01875 scale
0 2.52865 translate
7.65 0 translate
0 -0.1 translate
1 -0.0780347 scale
newpath
0 0 moveto
(A) true charpath
2.4 0.8 0.8 setrgbcolor
fill
1 -12.8148 scale
0 0.1 translate
0 -1.50088 translate
1 -0.188942 scale
newpath
0 0 moveto
(T) true charpath
0.8 0.9 0.8 setrgbcolor
fill
1 -5.29262 scale
0 1.50088 translate
0 0.1 translate
1 1.77485 scale
newpath
0 0 moveto
(G) true charpath
1 0.7 0 setrgbcolor
fill
1 0.563426 scale
0 -0.1 translate
0 -3.77444 translate
1 -0.407733 scale
newpath
0 0 moveto
(C) true charpath
0.8 0.8 2.4 setrgbcolor
fill
1 -2.45259 scale
0 3.77444 translate
7.65 0 translate
0 -0.1 translate
1 -0.140806 scale
newpath
0 0 moveto
(T) true charpath
0.8 0.9 0.8 setrgbcolor
fill
1 -7.10197 scale
0 0.1 translate
0 -1.9948 translate
1 -0.214755 scale
newpath
0 0 moveto
(A) true charpath
2.4 0.8 0.8 setrgbcolor
fill
1 -4.65646 scale
0 1.9948 translate
0 0.1 translate
1 1.8078 scale
newpath
0 0 moveto
(G) true charpath
1 0.7 0 setrgbcolor
fill
1 0.553157 scale
0 -0.1 translate
0 -4.47147 translate
1 -0.302506 scale
newpath
0 0 moveto
(C) true charpath
0.8 0.8 2.4 setrgbcolor
fill
1 -3.30572 scale
0 4.47147 translate
7.65 0 translate
0 0.1 translate
1 0.409235 scale
newpath
0 0 moveto
(T) true charpath
0 0.5 0 setrgbcolor
fill
1 2.44358 scale
0 -0.1 translate
7.65 0 translate
0 -0.1 translate
1 -0.0458388 scale
newpath
0 0 moveto
(T) true charpath
0.8 0.9 0.8 setrgbcolor
fill
1 -21.8156 scale
0 0.1 translate
0 -1.24754 translate
1 -0.193188 scale
newpath
0 0 moveto
(G) true charpath
1 0.94 0.8 setrgbcolor
fill
1 -5.17632 scale
0 1.24754 translate
0 0.1 translate
1 1.6713 scale
newpath
0 0 moveto
(C) true charpath
0 0 8 setrgbcolor
fill
1 0.598337 scale
0 -0.1 translate
0 -3.55451 translate
1 -0.286608 scale
newpath
0 0 moveto
(A) true charpath
2.4 0.8 0.8 setrgbcolor
fill
1 -3.48908 scale
0 3.55451 translate
7.65 0 translate
0 -0.1 translate
1 -0.264608 scale
newpath
0 0 moveto
(T) true charpath
0.8 0.9 0.8 setrgbcolor
fill
1 -3.77917 scale
0 0.1 translate
0 0.1 translate
1 2.10626 scale
newpath
0 0 moveto
(G) true charpath
1 0.7 0 setrgbcolor
fill
1 0.474775 scale
0 -0.1 translate
0 -2.96895 translate
1 -0.412045 scale
newpath
0 0 moveto
(C) true charpath
0.8 0.8 2.4 setrgbcolor
fill
1 -2.42692 scale
0 2.96895 translate
0 -6.99801 translate
1 -0.565302 scale
newpath
0 0 moveto
(A) true charpath
2.4 0.8 0.8 setrgbcolor
fill
1 -1.76897 scale
0 6.99801 translate
7.65 0 translate
0 0.1 translate
1 0.207529 scale
newpath
0 0 moveto
(G) true charpath
1 0.7 0 setrgbcolor
fill
1 4.81859 scale
0 -0.1 translate
0 2.51982 translate
1 1.23392 scale
newpath
0 0 moveto
(T) true charpath
0 0.5 0 setrgbcolor
fill
1 0.810423 scale
0 -2.51982 translate
0 -0.1 translate
1 -0.208652 scale
newpath
0 0 moveto
(A) true charpath
2.4 0.8 0.8 setrgbcolor
fill
1 -4.79267 scale
0 0.1 translate
0 -2.52865 translate
1 -0.248834 scale
newpath
0 0 moveto
(C) true charpath
0.8 0.8 2.4 setrgbcolor
fill
1 -4.01875 scale
0 2.52865 translate
7.65 0 translate
0 -0.1 translate
1 -0.0780347 scale
newpath
0 0 moveto
(A) true charpath
2.4 0.8 0.8 setrgbcolor
fill
1 -12.8148 scale
0 0.1 translate
0 -1.50088 translate
1 -0.188942 scale
newpath
0 0 moveto
(T) true charpath
0.8 0.9 0.8 setrgbcolor
fill
1 -5.29262 scale
0 1.50088 translate
0 0.1 translate
1 1.77485 scale
newpath
0 0 moveto
(G) true charpath
1 0.7 0 setrgbcolor
fill
1 0.563426 scale
0 -0.1 translate
0 -3.77444 translate
1 -0.407733 scale
newpath
0 0 moveto
(C) true charpath
0.8 0.8 2.4 setrgbcolor
fill
1 -2.45259 scale
0 3.77444 translate
7.65 0 translate
0 -0.1 translate
1 -0.140806 scale
newpath
0 0 moveto
(T) true charpath
0.8 0.9 0.8 setrgbcolor
fill
1 -7.10197 scale
0 0.1 translate
0 -1.9948 translate
1 -0.214755 scale
newpath
0 0 moveto
(A) true charpath
2.4 0.8 0.8 setrgbcolor
fill
1 -4.65646 scale
0 1.9948 translate
0 0.1 translate
1 1.8078 scale
newpath
0 0 moveto
(G) true charpath
1 0.7 0 setrgbcolor
fill
1 0.553157 scale
0 -0.1 translate
0 -4.47147 translate
1 -0.302506 scale
newpath
0 0 moveto
(C) true charpath
0.8 0.8 2.4 setrgbcolor
fill
1 -3.30572 scale
0 4.47147 translate
7.65 0 translate
0 -0.1 translate
1 -0.11288 scale
newpath
0 0 moveto
(C) true charpath
0.8 0.8 2.4 setrgbcolor
fill
1 -8.85897 scale
0 0.1 translate
0 0.1 translate
1 1.42501 scale
newpath
0 0 moveto
(A) true charpath
8 0 0 setrgbcolor
fill
1 0.701748 scale
0 -0.1 translate
0 -1.77506 translate
1 -0.269613 scale
newpath
0 0 moveto
(T) true charpath
0.8 0.9 0.8 setrgbcolor
fill
1 -3.70902 scale
0 1.77506 translate
7.65 0 translate
0 -0.1 translate
1 -0.158813 scale
newpath
0 0 moveto
(A) true charpath
2.4 0.8 0.8 setrgbcolor
fill
1 -6.29671 scale
0 0.1 translate
0 0.1 translate
1 1.45616 scale
newpath
0 0 moveto
(T) true charpath
0 0.5 0 setrgbcolor
fill
1 0.686739 scale
0 -0.1 translate
0 -2.13649 translate
1 -0.355255 scale
newpath
0 0 moveto
(G) true charpath
1 0.94 0.8 setrgbcolor
fill
1 -2.81488 scale
0 2.13649 translate
7.65 0 translate
0 0.1 translate
1 2.33056 scale
newpath
0 0 moveto
(T) true charpath
0 0.5 0 setrgbcolor
fill
1 0.429082 scale
0 -0.1 translate
0 -0.1 translate
1 -0.619365 scale
newpath
0 0 moveto
(A) true charpath
2.4 0.8 0.8 setrgbcolor
fill
1 -1.61456 scale
0 0.1 translate
0 -5.76038 translate
1 -0.726058 scale
newpath
0 0 moveto
(G) true charpath
1 0.94 0.8 setrgbcolor
fill
1 -1.3773 scale
0 5.76038 translate
0 -12.2603 translate
1 -0.785132 scale
newpath
0 0 moveto
(C) true charpath
0.8 0.8 2.4 setrgbcolor
fill
1 -1.27367 scale
0 12.2603 translate
7.65 0 translate
0 0.1 translate
1 0.779346 scale
newpath
0 0 moveto
(T) true charpath
0 0.5 0 setrgbcolor
fill
1 1.28313 scale
0 -0.1 translate
0 -0.1 translate
1 -0.132333 scale
newpath
0 0 moveto
(C) true charpath
0.8 0.8 2.4 setrgbcolor
fill
1 -7.55671 scale
0 0.1 translate
7.65 0 translate
0 0.1 translate
1 0.68066 scale
newpath
0 0 moveto
(T) true charpath
0 0.5 0 setrgbcolor
fill
1 1.46916 scale
0 -0.1 translate
0 6.24268 translate
1 0.753661 scale
newpath
0 0 moveto
(G) true charpath
1 0.7 0 setrgbcolor
fill
1 1.32686 scale
0 -6.24268 translate
0 -0.1 translate
1 -0.107425 scale
newpath
0 0 moveto
(A) true charpath
2.4 0.8 0.8 setrgbcolor
fill
1 -9.30885 scale
0 0.1 translate
0 -1.73214 translate
1 -0.262394 scale
newpath
0 0 moveto
(C) true charpath
0.8 0.8 2.4 setrgbcolor
fill
1 -3.81106 scale
0 1.73214 translate
7.65 0 translate
0 -0.1 translate
1 -0.121486 scale
newpath
0 0 moveto
(C) true charpath
0.8 0.8 2.4 setrgbcolor
fill
1 -8.23141 scale
0 0.1 translate
0 0.1 translate
1 1.3757 scale
newpath
0 0 moveto
(G) true charpath
1 0.7 0 setrgbcolor
fill
1 0.726904 scale
0 -0.1 translate
0 -1.84278 translate
1 -0.246889 scale
newpath
0 0 moveto
(A) true charpath
2.4 0.8 0.8 setrgbcolor
fill
1 -4.0504 scale
0 1.84278 translate
7.65 0 translate
7.65 0 translate
-145.35 -23.1593 translate
newpath
-3.825 -1.9125 moveto
153 0 rlineto
0 45.9 rlineto
-153 0 rlineto
0 -45.9 rlineto
closepath
0 0 0 setrgbcolor
stroke
-275.4 0 translate
0 18.1779 translate
/Helvetica findfont
5.61816 scalefont
setfont
newpath
0 0 moveto
(Motif Name:) true charpath
0 0 0 setrgbcolor
fill
70.227 0 translate
/Helvetica-Bold findfont
5.61816 scalefont
setfont
newpath
0 0 moveto
(CM000994.3_117913257-117914787(+)_1|1|1x0) true charpath
0 0 0 setrgbcolor
fill
-70.227 0 translate
0 -68.25 translate
0 29.125 translate
/Helvetica findfont
8.262 scalefont
setfont
newpath
0 0 moveto
(Gene:) true charpath
0 0 0 setrgbcolor
fill
42.1362 0 translate
/Helvetica-Bold findfont
8.262 scalefont
setfont
newpath
0 0 moveto
(CM000994.3_117913257-117914787(+)_1) true charpath
0 0 0 setrgbcolor
fill
-42.1362 0 translate
-30.6 -29.125 translate
306 0 translate
2.10375 0 translate
/Helvetica findfont
5.508 scalefont
setfont
newpath
0 0 moveto
(1) true charpath
0 0 0 setrgbcolor
fill
7.65 0 translate
newpath
0 0 moveto
(2) true charpath
0 0 0 setrgbcolor
fill
7.65 0 translate
newpath
0 0 moveto
(3) true charpath
0 0 0 setrgbcolor
fill
7.65 0 translate
newpath
0 0 moveto
(4) true charpath
0 0 0 setrgbcolor
fill
7.65 0 translate
newpath
0 0 moveto
(5) true charpath
0 0 0 setrgbcolor
fill
7.65 0 translate
newpath
0 0 moveto
(6) true charpath
0 0 0 setrgbcolor
fill
7.65 0 translate
newpath
0 0 moveto
(7) true charpath
0 0 0 setrgbcolor
fill
7.65 0 translate
newpath
0 0 moveto
(8) true charpath
0 0 0 setrgbcolor
fill
7.65 0 translate
newpath
0 0 moveto
(9) true charpath
0 0 0 setrgbcolor
fill
7.65 0 translate
newpath
0 0 moveto
(0) true charpath
0 0 0 setrgbcolor
fill
7.65 0 translate
-78.6038 0 translate
0 3.93429 translate
0 19.225 translate
/Helvetica findfont
5.508 scalefont
setfont
84.15 -1.57371 translate
newpath
0 0 moveto
(0) true charpath
0 0 0 setrgbcolor
fill
0 19.125 translate
newpath
0 0 moveto
(+0.57) true charpath
0 0 0 setrgbcolor
fill
0 -38.25 translate
newpath
0 0 moveto
(-3.09) true charpath
0 0 0 setrgbcolor
fill
-84.15 19.125 translate
0 1.57371 translate
/Helvetica-Bold findfont
11.016 scalefont
setfont
0 0.1 translate
1 0.604556 scale
newpath
0 0 moveto
(A) true charpath
8 0 0 setrgbcolor
fill
1 1.65411 scale
0 -0.1 translate
0 -0.1 translate
1 -0.0355494 scale
newpath
0 0 moveto
(G) true charpath
1 0.94 0.8 setrgbcolor
fill
1 -28.1299 scale
0 0.1 translate
7.65 0 translate
0 0.1 translate
1 0.0386878 scale
newpath
0 0 moveto
(T) true charpath
0 0.5 0 setrgbcolor
fill
1 25.8479 scale
0 -0.1 translate
7.65 0 translate
0 -0.1 translate
1 -0.0325829 scale
newpath
0 0 moveto
(C) true charpath
0.8 0.8 2.4 setrgbcolor
fill
1 -30.6909 scale
0 0.1 translate
0 -1.14324 translate
1 -0.0439968 scale
newpath
0 0 moveto
(G) true charpath
1 0.94 0.8 setrgbcolor
fill
1 -22.7289 scale
0 1.14324 translate
0 0.1 translate
1 1.44224 scale
newpath
0 0 moveto
(A) true charpath
8 0 0 setrgbcolor
fill
1 0.693366 scale
0 -0.1 translate
0 -2.27629 translate
1 -0.242288 scale
newpath
0 0 moveto
(T) true charpath
0.8 0.9 0.8 setrgbcolor
fill
1 -4.12732 scale
0 2.27629 translate
7.65 0 translate
0 -0.1 translate
1 -0.11288 scale
newpath
0 0 moveto
(C) true charpath
0.8 0.8 2.4 setrgbcolor
fill
1 -8.85897 scale
0 0.1 translate
0 0.1 translate
1 1.42501 scale
newpath
0 0 moveto
(A) true charpath
8 0 0 setrgbcolor
fill
1 0.701748 scale
0 -0.1 translate
0 -1.77506 translate
1 -0.269613 scale
newpath
0 0 moveto
(T) true charpath
0.8 0.9 0.8 setrgbcolor
fill
1 -3.70902 scale
0 1.77506 translate
7.65 0 translate
0 -0.1 translate
1 -0.158813 scale
newpath
0 0 moveto
(A) true charpath
2.4 0.8 0.8 setrgbcolor
fill
1 -6.29671 scale
0 0.1 translate
0 0.1 translate
1 1.45616 scale
newpath
0 0 moveto
(T) true charpath
0 0.5 0 setrgbcolor
fill
1 0.686739 scale
0 -0.1 translate
0 -2.13649 translate
1 -0.355255 scale
newpath
0 0 moveto
(G) true charpath
1 0.94 0.8 setrgbcolor
fill
1 -2.81488 scale
0 2.13649 translate
7.65 0 translate
0 0.1 translate
1 2.33056 scale
newpath
0 0 moveto
(T) true charpath
0 0.5 0 setrgbcolor
fill
1 0.429082 scale
0 -0.1 translate
0 -0.1 translate
1 -0.619365 scale
newpath
0 0 moveto
(A) true charpath
2.4 0.8 0.8 setrgbcolor
fill
1 -1.61456 scale
0 0.1 translate
0 -5.76038 translate
1 -0.726058 scale
newpath
0 0 moveto
(G) true charpath
1 0.94 0.8 setrgbcolor
fill
1 -1.3773 scale
0 5.76038 translate
0 -12.2603 translate
1 -0.785132 scale
newpath
0 0 moveto
(C) true charpath
0.8 0.8 2.4 setrgbcolor
fill
1 -1.27367 scale
0 12.2603 translate
7.65 0 translate
0 0.1 translate
1 0.210099 scale
newpath
0 0 moveto
(T) true charpath
0 0.5 0 setrgbcolor
fill
1 4.75966 scale
0 -0.1 translate
7.65 0 translate
0 0.1 translate
1 0.678642 scale
newpath
0 0 moveto
(T) true charpath
0 0.5 0 setrgbcolor
fill
1 1.47353 scale
0 -0.1 translate
0 -0.1 translate
1 -0.0555281 scale
newpath
0 0 moveto
(A) true charpath
2.4 0.8 0.8 setrgbcolor
fill
1 -18.0089 scale
0 0.1 translate
7.65 0 translate
0 -0.1 translate
1 -0.060693 scale
newpath
0 0 moveto
(T) true charpath
0.8 0.9 0.8 setrgbcolor
fill
1 -16.4764 scale
0 0.1 translate
0 -1.36442 translate
1 -0.130441 scale
newpath
0 0 moveto
(A) true charpath
2.4 0.8 0.8 setrgbcolor
fill
1 -7.66633 scale
0 1.36442 translate
0 -3.17766 translate
1 -0.196529 scale
newpath
0 0 moveto
(C) true charpath
0.8 0.8 2.4 setrgbcolor
fill
1 -5.08832 scale
0 3.17766 translate
0 0.1 translate
1 1.55756 scale
newpath
0 0 moveto
(G) true charpath
1 0.7 0 setrgbcolor
fill
1 0.642028 scale
0 -0.1 translate
7.65 0 translate
7.65 0 translate
-76.5 -23.1593 translate
newpath
-3.825 -1.9125 moveto
84.15 0 rlineto
0 45.9 rlineto
-84.15 0 rlineto
0 -45.9 rlineto
closepath
0 0 0 setrgbcolor
stroke
-275.4 0 translate
0 18.1779 translate
/Helvetica findfont
5.61816 scalefont
setfont
newpath
0 0 moveto
(Motif Name:) true charpath
0 0 0 setrgbcolor
fill
70.227 0 translate
/Helvetica-Bold findfont
5.61816 scalefont
setfont
newpath
0 0 moveto
(CM000994.3_117913257-117914787(+)_1|2|1x0) true charpath
0 0 0 setrgbcolor
fill
-70.227 0 translate
0 -68.25 translate
0 29.125 translate
/Helvetica findfont
8.262 scalefont
setfont
newpath
0 0 moveto
(Gene:) true charpath
0 0 0 setrgbcolor
fill
42.1362 0 translate
/Helvetica-Bold findfont
8.262 scalefont
setfont
newpath
0 0 moveto
(CM000994.3_117913257-117914787(+)_1) true charpath
0 0 0 setrgbcolor
fill
-42.1362 0 translate
-30.6 -29.125 translate
306 0 translate
2.10375 0 translate
/Helvetica findfont
5.508 scalefont
setfont
newpath
0 0 moveto
(1) true charpath
0 0 0 setrgbcolor
fill
7.65 0 translate
newpath
0 0 moveto
(2) true charpath
0 0 0 setrgbcolor
fill
7.65 0 translate
newpath
0 0 moveto
(3) true charpath
0 0 0 setrgbcolor
fill
7.65 0 translate
newpath
0 0 moveto
(4) true charpath
0 0 0 setrgbcolor
fill
7.65 0 translate
newpath
0 0 moveto
(5) true charpath
0 0 0 setrgbcolor
fill
7.65 0 translate
newpath
0 0 moveto
(6) true charpath
0 0 0 setrgbcolor
fill
7.65 0 translate
newpath
0 0 moveto
(7) true charpath
0 0 0 setrgbcolor
fill
7.65 0 translate
-55.6537 0 translate
0 3.93429 translate
0 19.225 translate
/Helvetica findfont
5.508 scalefont
setfont
61.2 -1.57371 translate
newpath
0 0 moveto
(0) true charpath
0 0 0 setrgbcolor
fill
0 19.125 translate
newpath
0 0 moveto
(+0.57) true charpath
0 0 0 setrgbcolor
fill
0 -38.25 translate
newpath
0 0 moveto
(-2.97) true charpath
0 0 0 setrgbcolor
fill
-61.2 19.125 translate
0 1.57371 translate
/Helvetica-Bold findfont
11.016 scalefont
setfont
0 -0.1 translate
1 -0.131827 scale
newpath
0 0 moveto
(G) true charpath
1 0.94 0.8 setrgbcolor
fill
1 -7.58572 scale
0 0.1 translate
0 0.1 translate
1 1.43549 scale
newpath
0 0 moveto
(A) true charpath
8 0 0 setrgbcolor
fill
1 0.696625 scale
0 -0.1 translate
0 -1.92414 translate
1 -0.399426 scale
newpath
0 0 moveto
(C) true charpath
0.8 0.8 2.4 setrgbcolor
fill
1 -2.50359 scale
0 1.92414 translate
7.65 0 translate
0 0.1 translate
1 2.2437 scale
newpath
0 0 moveto
(G) true charpath
1 0.7 0 setrgbcolor
fill
1 0.445691 scale
0 -0.1 translate
0 -0.1 translate
1 -0.516338 scale
newpath
0 0 moveto
(C) true charpath
0.8 0.8 2.4 setrgbcolor
fill
1 -1.93671 scale
0 0.1 translate
0 -4.9497 translate
1 -0.553135 scale
newpath
0 0 moveto
(A) true charpath
2.4 0.8 0.8 setrgbcolor
fill
1 -1.80788 scale
0 4.9497 translate
0 -10.0889 translate
1 -0.557593 scale
newpath
0 0 moveto
(T) true charpath
0.8 0.9 0.8 setrgbcolor
fill
1 -1.79342 scale
0 10.0889 translate
7.65 0 translate
0 0.1 translate
1 2.33056 scale
newpath
0 0 moveto
(T) true charpath
0 0.5 0 setrgbcolor
fill
1 0.429082 scale
0 -0.1 translate
0 -0.1 translate
1 -0.542916 scale
newpath
0 0 moveto
(A) true charpath
2.4 0.8 0.8 setrgbcolor
fill
1 -1.84191 scale
0 0.1 translate
0 -5.15883 translate
1 -0.760617 scale
newpath
0 0 moveto
(G) true charpath
1 0.94 0.8 setrgbcolor
fill
1 -1.31472 scale
0 5.15883 translate
0 -11.9307 translate
1 -0.827023 scale
newpath
0 0 moveto
(C) true charpath
0.8 0.8 2.4 setrgbcolor
fill
1 -1.20916 scale
0 11.9307 translate
7.65 0 translate
0 -0.1 translate
1 -0.0179735 scale
newpath
0 0 moveto
(C) true charpath
0.8 0.8 2.4 setrgbcolor
fill
1 -55.6374 scale
0 0.1 translate
0 0.1 translate
1 1.03587 scale
newpath
0 0 moveto
(A) true charpath
8 0 0 setrgbcolor
fill
1 0.965376 scale
0 -0.1 translate
0 -1.02828 translate
1 -0.164464 scale
newpath
0 0 moveto
(G) true charpath
1 0.94 0.8 setrgbcolor
fill
1 -6.08037 scale
0 1.02828 translate
7.65 0 translate
0 0.1 translate
1 0.139216 scale
newpath
0 0 moveto
(T) true charpath
0 0.5 0 setrgbcolor
fill
1 7.18308 scale
0 -0.1 translate
7.65 0 translate
0 -0.1 translate
1 -0.247923 scale
newpath
0 0 moveto
(C) true charpath
0.8 0.8 2.4 setrgbcolor
fill
1 -4.03351 scale
0 0.1 translate
0 -2.83766 translate
1 -0.268595 scale
newpath
0 0 moveto
(G) true charpath
1 0.94 0.8 setrgbcolor
fill
1 -3.72307 scale
0 2.83766 translate
0 0.1 translate
1 2.03744 scale
newpath
0 0 moveto
(A) true charpath
8 0 0 setrgbcolor
fill
1 0.490812 scale
0 -0.1 translate
0 -5.73798 translate
1 -0.627489 scale
newpath
0 0 moveto
(T) true charpath
0.8 0.9 0.8 setrgbcolor
fill
1 -1.59365 scale
0 5.73798 translate
7.65 0 translate
7.65 0 translate
-53.55 -23.1593 translate
newpath
-3.825 -1.9125 moveto
61.2 0 rlineto
0 45.9 rlineto
-61.2 0 rlineto
0 -45.9 rlineto
closepath
0 0 0 setrgbcolor
stroke
-275.4 0 translate
0 18.1779 translate
/Helvetica findfont
5.61816 scalefont
setfont
newpath
0 0 moveto
(Motif Name:) true charpath
0 0 0 setrgbcolor
fill
70.227 0 translate
/Helvetica-Bold findfont
5.61816 scalefont
setfont
newpath
0 0 moveto
(CM000994.3_117913257-117914787(+)_1|3|1x0) true charpath
0 0 0 setrgbcolor
fill
-70.227 0 translate
0 -68.25 translate
0 29.125 translate
/Helvetica findfont
8.262 scalefont
setfont
newpath
0 0 moveto
(Gene:) true charpath
0 0 0 setrgbcolor
fill
42.1362 0 translate
/Helvetica-Bold findfont
8.262 scalefont
setfont
newpath
0 0 moveto
(CM000994.3_117913257-117914787(+)_1) true charpath
0 0 0 setrgbcolor
fill
-42.1362 0 translate
-30.6 -29.125 translate
306 0 translate
2.10375 0 translate
/Helvetica findfont
5.508 scalefont
setfont
newpath
0 0 moveto
(1) true charpath
0 0 0 setrgbcolor
fill
7.65 0 translate
newpath
0 0 moveto
(2) true charpath
0 0 0 setrgbcolor
fill
7.65 0 translate
newpath
0 0 moveto
(3) true charpath
0 0 0 setrgbcolor
fill
7.65 0 translate
newpath
0 0 moveto
(4) true charpath
0 0 0 setrgbcolor
fill
7.65 0 translate
-32.7037 0 translate
0 3.93429 translate
0 19.225 translate
/Helvetica findfont
5.508 scalefont
setfont
38.25 -1.57371 translate
newpath
0 0 moveto
(0) true charpath
0 0 0 setrgbcolor
fill
0 19.125 translate
newpath
0 0 moveto
(+0.55) true charpath
0 0 0 setrgbcolor
fill
0 -38.25 translate
newpath
0 0 moveto
(-2.71) true charpath
0 0 0 setrgbcolor
fill
-38.25 19.125 translate
0 1.57371 translate
/Helvetica-Bold findfont
11.016 scalefont
setfont
0 -0.1 translate
1 -0.0124894 scale
newpath
0 0 moveto
(G) true charpath
1 0.94 0.8 setrgbcolor
fill
1 -80.0677 scale
0 0.1 translate
0 0.1 translate
1 0.540305 scale
newpath
0 0 moveto
(T) true charpath
0 0.5 0 setrgbcolor
fill
1 1.85081 scale
0 -0.1 translate
7.65 0 translate
0 -0.1 translate
1 -0.149939 scale
newpath
0 0 moveto
(T) true charpath
0.8 0.9 0.8 setrgbcolor
fill
1 -6.66937 scale
0 0.1 translate
0 0.1 translate
1 1.95668 scale
newpath
0 0 moveto
(C) true charpath
0 0 8 setrgbcolor
fill
1 0.511071 scale
0 -0.1 translate
0 -2.06666 translate
1 -0.359356 scale
newpath
0 0 moveto
(G) true charpath
1 0.94 0.8 setrgbcolor
fill
1 -2.78275 scale
0 2.06666 translate
0 -5.68114 translate
1 -0.492102 scale
newpath
0 0 moveto
(A) true charpath
2.4 0.8 0.8 setrgbcolor
fill
1 -2.0321 scale
0 5.68114 translate
7.65 0 translate
0 0.1 translate
1 2.33056 scale
newpath
0 0 moveto
(G) true charpath
1 0.7 0 setrgbcolor
fill
1 0.429082 scale
0 -0.1 translate
0 -0.1 translate
1 -0.498118 scale
newpath
0 0 moveto
(T) true charpath
0.8 0.9 0.8 setrgbcolor
fill
1 -2.00756 scale
0 0.1 translate
0 -4.80633 translate
1 -0.707502 scale
newpath
0 0 moveto
(C) true charpath
0.8 0.8 2.4 setrgbcolor
fill
1 -1.41342 scale
0 4.80633 translate
0 -11.1602 translate
1 -0.924936 scale
newpath
0 0 moveto
(A) true charpath
2.4 0.8 0.8 setrgbcolor
fill
1 -1.08116 scale
0 11.1602 translate
7.65 0 translate
7.65 0 translate
-30.6 -23.1593 translate
newpath
-3.825 -1.9125 moveto
38.25 0 rlineto
0 45.9 rlineto
-38.25 0 rlineto
0 -45.9 rlineto
closepath
0 0 0 setrgbcolor
stroke
-275.4 0 translate
0 18.1779 translate
/Helvetica findfont
5.61816 scalefont
setfont
newpath
0 0 moveto
(Motif Name:) true charpath
0 0 0 setrgbcolor
fill
70.227 0 translate
/Helvetica-Bold findfont
5.61816 scalefont
setfont
newpath
0 0 moveto
(CM000994.3_117913257-117914787(+)_1|4|1x0) true charpath
0 0 0 setrgbcolor
fill
-70.227 0 translate
0 -68.25 translate
0 29.125 translate
/Helvetica findfont
8.262 scalefont
setfont
newpath
0 0 moveto
(Gene:) true charpath
0 0 0 setrgbcolor
fill
42.1362 0 translate
/Helvetica-Bold findfont
8.262 scalefont
setfont
newpath
0 0 moveto
(CM000994.3_117913257-117914787(+)_1) true charpath
0 0 0 setrgbcolor
fill
-42.1362 0 translate
-30.6 -29.125 translate
306 0 translate
2.10375 0 translate
/Helvetica findfont
5.508 scalefont
setfont
newpath
0 0 moveto
(1) true charpath
0 0 0 setrgbcolor
fill
7.65 0 translate
newpath
0 0 moveto
(2) true charpath
0 0 0 setrgbcolor
fill
7.65 0 translate
newpath
0 0 moveto
(3) true charpath
0 0 0 setrgbcolor
fill
7.65 0 translate
newpath
0 0 moveto
(4) true charpath
0 0 0 setrgbcolor
fill
7.65 0 translate
-32.7037 0 translate
0 3.93429 translate
0 19.225 translate
/Helvetica findfont
5.508 scalefont
setfont
38.25 -1.57371 translate
newpath
0 0 moveto
(0) true charpath
0 0 0 setrgbcolor
fill
0 19.125 translate
newpath
0 0 moveto
(+0.56) true charpath
0 0 0 setrgbcolor
fill
0 -38.25 translate
newpath
0 0 moveto
(-2.69) true charpath
0 0 0 setrgbcolor
fill
-38.25 19.125 translate
0 1.57371 translate
/Helvetica-Bold findfont
11.016 scalefont
setfont
0 0.1 translate
1 0.468893 scale
newpath
0 0 moveto
(T) true charpath
0 0.5 0 setrgbcolor
fill
1 2.13268 scale
0 -0.1 translate
0 4.57638 translate
1 0.655068 scale
newpath
0 0 moveto
(G) true charpath
1 0.7 0 setrgbcolor
fill
1 1.52656 scale
0 -4.57638 translate
0 -0.1 translate
1 -0.107478 scale
newpath
0 0 moveto
(A) true charpath
2.4 0.8 0.8 setrgbcolor
fill
1 -9.30424 scale
0 0.1 translate
0 -1.73255 translate
1 -0.118186 scale
newpath
0 0 moveto
(C) true charpath
0.8 0.8 2.4 setrgbcolor
fill
1 -8.46121 scale
0 1.73255 translate
7.65 0 translate
0 0.1 translate
1 2.32554 scale
newpath
0 0 moveto
(G) true charpath
1 0.7 0 setrgbcolor
fill
1 0.430007 scale
0 -0.1 translate
0 -0.1 translate
1 -0.52385 scale
newpath
0 0 moveto
(T) true charpath
0.8 0.9 0.8 setrgbcolor
fill
1 -1.90894 scale
0 0.1 translate
0 -5.00881 translate
1 -0.674788 scale
newpath
0 0 moveto
(A) true charpath
2.4 0.8 0.8 setrgbcolor
fill
1 -1.48195 scale
0 5.00881 translate
0 -11.1053 translate
1 -0.931918 scale
newpath
0 0 moveto
(C) true charpath
0.8 0.8 2.4 setrgbcolor
fill
1 -1.07306 scale
0 11.1053 translate
7.65 0 translate
0 0.1 translate
1 2.33056 scale
newpath
0 0 moveto
(G) true charpath
1 0.7 0 setrgbcolor
fill
1 0.429082 scale
0 -0.1 translate
0 -0.1 translate
1 -0.61516 scale
newpath
0 0 moveto
(T) true charpath
0.8 0.9 0.8 setrgbcolor
fill
1 -1.62559 scale
0 0.1 translate
0 -5.72729 translate
1 -0.658125 scale
newpath
0 0 moveto
(A) true charpath
2.4 0.8 0.8 setrgbcolor
fill
1 -1.51947 scale
0 5.72729 translate
0 -11.6926 translate
1 -0.807679 scale
newpath
0 0 moveto
(C) true charpath
0.8 0.8 2.4 setrgbcolor
fill
1 -1.23812 scale
0 11.6926 translate
7.65 0 translate
7.65 0 translate
-30.6 -23.1593 translate
newpath
-3.825 -1.9125 moveto
38.25 0 rlineto
0 45.9 rlineto
-38.25 0 rlineto
0 -45.9 rlineto
closepath
0 0 0 setrgbcolor
stroke
-275.4 0 translate
0 18.1779 translate
/Helvetica findfont
5.61816 scalefont
setfont
newpath
0 0 moveto
(Motif Name:) true charpath
0 0 0 setrgbcolor
fill
70.227 0 translate
/Helvetica-Bold findfont
5.61816 scalefont
setfont
newpath
0 0 moveto
(CM000994.3_117913257-117914787(+)_1|5|1x0) true charpath
0 0 0 setrgbcolor
fill
-70.227 0 translate
0 -68.25 translate
0 29.125 translate
/Helvetica findfont
8.262 scalefont
setfont
newpath
0 0 moveto
(Gene:) true charpath
0 0 0 setrgbcolor
fill
42.1362 0 translate
/Helvetica-Bold findfont
8.262 scalefont
setfont
newpath
0 0 moveto
(CM000994.3_117974556-117975510(+)_1) true charpath
0 0 0 setrgbcolor
fill
-42.1362 0 translate
-30.6 -29.125 translate
306 0 translate
2.10375 0 translate
/Helvetica findfont
5.508 scalefont
setfont
newpath
0 0 moveto
(1) true charpath
0 0 0 setrgbcolor
fill
7.65 0 translate
newpath
0 0 moveto
(2) true charpath
0 0 0 setrgbcolor
fill
7.65 0 translate
newpath
0 0 moveto
(3) true charpath
0 0 0 setrgbcolor
fill
7.65 0 translate
newpath
0 0 moveto
(4) true charpath
0 0 0 setrgbcolor
fill
7.65 0 translate
newpath
0 0 moveto
(5) true charpath
0 0 0 setrgbcolor
fill
7.65 0 translate
newpath
0 0 moveto
(6) true charpath
0 0 0 setrgbcolor
fill
7.65 0 translate
newpath
0 0 moveto
(7) true charpath
0 0 0 setrgbcolor
fill
7.65 0 translate
newpath
0 0 moveto
(8) true charpath
0 0 0 setrgbcolor
fill
7.65 0 translate
newpath
0 0 moveto
(9) true charpath
0 0 0 setrgbcolor
fill
7.65 0 translate
newpath
0 0 moveto
(0) true charpath
0 0 0 setrgbcolor
fill
7.65 0 translate
newpath
0 0 moveto
(1) true charpath
0 0 0 setrgbcolor
fill
7.65 0 translate
newpath
0 0 moveto
(2) true charpath
0 0 0 setrgbcolor
fill
7.65 0 translate
newpath
0 0 moveto
(3) true charpath
0 0 0 setrgbcolor
fill
7.65 0 translate
newpath
0 0 moveto
(4) true charpath
0 0 0 setrgbcolor
fill
7.65 0 translate
newpath
0 0 moveto
(5) true charpath
0 0 0 setrgbcolor
fill
7.65 0 translate
newpath
0 0 moveto
(6) true charpath
0 0 0 setrgbcolor
fill
7.65 0 translate
newpath
0 0 moveto
(7) true charpath
0 0 0 setrgbcolor
fill
7.65 0 translate
newpath
0 0 moveto
(8) true charpath
0 0 0 setrgbcolor
fill
7.65 0 translate
newpath
0 0 moveto
(9) true charpath
0 0 0 setrgbcolor
fill
7.65 0 translate
newpath
0 0 moveto
(0) true charpath
0 0 0 setrgbcolor
fill
7.65 0 translate
newpath
0 0 moveto
(1) true charpath
0 0 0 setrgbcolor
fill
7.65 0 translate
newpath
0 0 moveto
(2) true charpath
0 0 0 setrgbcolor
fill
7.65 0 translate
-170.404 0 translate
0 3.93429 translate
0 19.225 translate
/Helvetica findfont
5.508 scalefont
setfont
175.95 -1.57371 translate
newpath
0 0 moveto
(0) true charpath
0 0 0 setrgbcolor
fill
0 19.125 translate
newpath
0 0 moveto
(+0.56) true charpath
0 0 0 setrgbcolor
fill
0 -38.25 translate
newpath
0 0 moveto
(-2.92) true charpath
0 0 0 setrgbcolor
fill
-175.95 19.125 translate
0 1.57371 translate
/Helvetica-Bold findfont
11.016 scalefont
setfont
0 0.1 translate
1 0.50356 scale
newpath
0 0 moveto
(T) true charpath
0 0.5 0 setrgbcolor
fill
1 1.98586 scale
0 -0.1 translate
0 -0.1 translate
1 -0.098652 scale
newpath
0 0 moveto
(G) true charpath
1 0.94 0.8 setrgbcolor
fill
1 -10.1366 scale
0 0.1 translate
7.65 0 translate
0 -0.1 translate
1 -0.259617 scale
newpath
0 0 moveto
(G) true charpath
1 0.94 0.8 setrgbcolor
fill
1 -3.85184 scale
0 0.1 translate
0 0.1 translate
1 2.2011 scale
newpath
0 0 moveto
(A) true charpath
8 0 0 setrgbcolor
fill
1 0.454318 scale
0 -0.1 translate
0 -2.92967 translate
1 -0.659617 scale
newpath
0 0 moveto
(T) true charpath
0.8 0.9 0.8 setrgbcolor
fill
1 -1.51603 scale
0 2.92967 translate
0 -8.90677 translate
1 -0.733812 scale
newpath
0 0 moveto
(C) true charpath
0.8 0.8 2.4 setrgbcolor
fill
1 -1.36275 scale
0 8.90677 translate
7.65 0 translate
0 0.1 translate
1 2.29 scale
newpath
0 0 moveto
(G) true charpath
1 0.7 0 setrgbcolor
fill
1 0.436681 scale
0 -0.1 translate
0 -0.1 translate
1 -0.514 scale
newpath
0 0 moveto
(T) true charpath
0.8 0.9 0.8 setrgbcolor
fill
1 -1.94553 scale
0 0.1 translate
0 -4.9313 translate
1 -0.633336 scale
newpath
0 0 moveto
(C) true charpath
0.8 0.8 2.4 setrgbcolor
fill
1 -1.57894 scale
0 4.9313 translate
0 -10.7016 translate
1 -0.691389 scale
newpath
0 0 moveto
(A) true charpath
2.4 0.8 0.8 setrgbcolor
fill
1 -1.44636 scale
0 10.7016 translate
7.65 0 translate
0 0.1 translate
1 0.50356 scale
newpath
0 0 moveto
(T) true charpath
0 0.5 0 setrgbcolor
fill
1 1.98586 scale
0 -0.1 translate
0 -0.1 translate
1 -0.098652 scale
newpath
0 0 moveto
(G) true charpath
1 0.94 0.8 setrgbcolor
fill
1 -10.1366 scale
0 0.1 translate
7.65 0 translate
0 -0.1 translate
1 -0.259617 scale
newpath
0 0 moveto
(G) true charpath
1 0.94 0.8 setrgbcolor
fill
1 -3.85184 scale
0 0.1 translate
0 0.1 translate
1 2.2011 scale
newpath
0 0 moveto
(A) true charpath
8 0 0 setrgbcolor
fill
1 0.454318 scale
0 -0.1 translate
0 -2.92967 translate
1 -0.659617 scale
newpath
0 0 moveto
(T) true charpath
0.8 0.9 0.8 setrgbcolor
fill
1 -1.51603 scale
0 2.92967 translate
0 -8.90677 translate
1 -0.733812 scale
newpath
0 0 moveto
(C) true charpath
0.8 0.8 2.4 setrgbcolor
fill
1 -1.36275 scale
0 8.90677 translate
7.65 0 translate
0 0.1 translate
1 2.29 scale
newpath
0 0 moveto
(G) true charpath
1 0.7 0 setrgbcolor
fill
1 0.436681 scale
0 -0.1 translate
0 -0.1 translate
1 -0.514 scale
newpath
0 0 moveto
(T) true charpath
0.8 0.9 0.8 setrgbcolor
fill
1 -1.94553 scale
0 0.1 translate
0 -4.9313 translate
1 -0.633336 scale
newpath
0 0 moveto
(C) true charpath
0.8 0.8 2.4 setrgbcolor
fill
1 -1.57894 scale
0 4.9313 translate
0 -10.7016 translate
1 -0.691389 scale
newpath
0 0 moveto
(A) true charpath
2.4 0.8 0.8 setrgbcolor
fill
1 -1.44636 scale
0 10.7016 translate
7.65 0 translate
0 0.1 translate
1 0.50356 scale
newpath
0 0 moveto
(T) true charpath
0 0.5 0 setrgbcolor
fill
1 1.98586 scale
0 -0.1 translate
0 -0.1 translate
1 -0.098652 scale
newpath
0 0 moveto
(G) true charpath
1 0.94 0.8 setrgbcolor
fill
1 -10.1366 scale
0 0.1 translate
7.65 0 translate
0 -0.1 translate
1 -0.259617 scale
newpath
0 0 moveto
(G) true charpath
1 0.94 0.8 setrgbcolor
fill
1 -3.85184 scale
0 0.1 translate
0 0.1 translate
1 2.2011 scale
newpath
0 0 moveto
(A) true charpath
8 0 0 setrgbcolor
fill
1 0.454318 scale
0 -0.1 translate
0 -2.92967 translate
1 -0.659617 scale
newpath
0 0 moveto
(T) true charpath
0.8 0.9 0.8 setrgbcolor
fill
1 -1.51603 scale
0 2.92967 translate
0 -8.90677 translate
1 -0.733812 scale
newpath
0 0 moveto
(C) true charpath
0.8 0.8 2.4 setrgbcolor
fill
1 -1.36275 scale
0 8.90677 translate
7.65 0 translate
0 0.1 translate
1 2.29 scale
newpath
0 0 moveto
(G) true charpath
1 0.7 0 setrgbcolor
fill
1 0.436681 scale
0 -0.1 translate
0 -0.1 translate
1 -0.514 scale
newpath
0 0 moveto
(T) true charpath
0.8 0.9 0.8 setrgbcolor
fill
1 -1.94553 scale
0 0.1 translate
0 -4.9313 translate
1 -0.633336 scale
newpath
0 0 moveto
(C) true charpath
0.8 0.8 2.4 setrgbcolor
fill
1 -1.57894 scale
0 4.9313 translate
0 -10.7016 translate
1 -0.691389 scale
newpath
0 0 moveto
(A) true charpath
2.4 0.8 0.8 setrgbcolor
fill
1 -1.44636 scale
0 10.7016 translate
7.65 0 translate
0 0.1 translate
1 0.277969 scale
newpath
0 0 moveto
(C) true charpath
0 0 8 setrgbcolor
fill
1 3.59753 scale
0 -0.1 translate
0 3.07407 translate
1 0.506464 scale
newpath
0 0 moveto
(A) true charpath
8 0 0 setrgbcolor
fill
1 1.97448 scale
0 -3.07407 translate
0 -0.1 translate
1 -0.149213 scale
newpath
0 0 moveto
(T) true charpath
0.8 0.9 0.8 setrgbcolor
fill
1 -6.70184 scale
0 0.1 translate
7.65 0 translate
0 -0.1 translate
1 -0.094529 scale
newpath
0 0 moveto
(T) true charpath
0.8 0.9 0.8 setrgbcolor
fill
1 -10.5788 scale
0 0.1 translate
0 0.1 translate
1 1.91751 scale
newpath
0 0 moveto
(G) true charpath
1 0.7 0 setrgbcolor
fill
1 0.521508 scale
0 -0.1 translate
0 -1.63067 translate
1 -0.374692 scale
newpath
0 0 moveto
(A) true charpath
2.4 0.8 0.8 setrgbcolor
fill
1 -2.66886 scale
0 1.63067 translate
0 -5.36581 translate
1 -0.453219 scale
newpath
0 0 moveto
(C) true charpath
0.8 0.8 2.4 setrgbcolor
fill
1 -2.20644 scale
0 5.36581 translate
7.65 0 translate
0 -0.1 translate
1 -0.217228 scale
newpath
0 0 moveto
(C) true charpath
0.8 0.8 2.4 setrgbcolor
fill
1 -4.60346 scale
0 0.1 translate
0 -2.59613 translate
1 -0.285489 scale
newpath
0 0 moveto
(G) true charpath
1 0.94 0.8 setrgbcolor
fill
1 -3.50277 scale
0 2.59613 translate
0 0.1 translate
1 1.90308 scale
newpath
0 0 moveto
(A) true charpath
8 0 0 setrgbcolor
fill
1 0.525464 scale
0 -0.1 translate
0 -5.62938 translate
1 -0.2991 scale
newpath
0 0 moveto
(T) true charpath
0.8 0.9 0.8 setrgbcolor
fill
1 -3.34337 scale
0 5.62938 translate
7.65 0 translate
0 0.1 translate
1 1.01927 scale
newpath
0 0 moveto
(T) true charpath
0 0.5 0 setrgbcolor
fill
1 0.981098 scale
0 -0.1 translate
0 -0.1 translate
1 -0.238211 scale
newpath
0 0 moveto
(C) true charpath
0.8 0.8 2.4 setrgbcolor
fill
1 -4.19797 scale
0 0.1 translate
7.65 0 translate
0 0.1 translate
1 0.820483 scale
newpath
0 0 moveto
(T) true charpath
0 0.5 0 setrgbcolor
fill
1 1.21879 scale
0 -0.1 translate
0 7.34288 translate
1 0.918484 scale
newpath
0 0 moveto
(G) true charpath
1 0.7 0 setrgbcolor
fill
1 1.08875 scale
0 -7.34288 translate
0 -0.1 translate
1 -0.215992 scale
newpath
0 0 moveto
(A) true charpath
2.4 0.8 0.8 setrgbcolor
fill
1 -4.62979 scale
0 0.1 translate
0 -2.58641 translate
1 -0.433658 scale
newpath
0 0 moveto
(C) true charpath
0.8 0.8 2.4 setrgbcolor
fill
1 -2.30597 scale
0 2.58641 translate
7.65 0 translate
0 0.1 translate
1 1.69237 scale
newpath
0 0 moveto
(G) true charpath
1 0.7 0 setrgbcolor
fill
1 0.590888 scale
0 -0.1 translate
0 -0.1 translate
1 -0.24753 scale
newpath
0 0 moveto
(C) true charpath
0.8 0.8 2.4 setrgbcolor
fill
1 -4.03992 scale
0 0.1 translate
0 -2.83456 translate
1 -0.423658 scale
newpath
0 0 moveto
(A) true charpath
2.4 0.8 0.8 setrgbcolor
fill
1 -2.3604 scale
0 2.83456 translate
7.65 0 translate
0 0.1 translate
1 0.0499359 scale
newpath
0 0 moveto
(C) true charpath
0 0 8 setrgbcolor
fill
1 20.0257 scale
0 -0.1 translate
0 1.27978 translate
1 0.607114 scale
newpath
0 0 moveto
(A) true charpath
8 0 0 setrgbcolor
fill
1 1.64714 scale
0 -1.27978 translate
0 -0.1 translate
1 -0.0925379 scale
newpath
0 0 moveto
(T) true charpath
0.8 0.9 0.8 setrgbcolor
fill
1 -10.8064 scale
0 0.1 translate
7.65 0 translate
0 0.1 translate
1 0.546361 scale
newpath
0 0 moveto
(C) true charpath
0 0 8 setrgbcolor
fill
1 1.83029 scale
0 -0.1 translate
0 5.18594 translate
1 1.03208 scale
newpath
0 0 moveto
(T) true charpath
0 0.5 0 setrgbcolor
fill
1 0.968921 scale
0 -5.18594 translate
0 -0.1 translate
1 -0.155531 scale
newpath
0 0 moveto
(G) true charpath
1 0.94 0.8 setrgbcolor
fill
1 -6.42959 scale
0 0.1 translate
0 -2.11066 translate
1 -0.377248 scale
newpath
0 0 moveto
(A) true charpath
2.4 0.8 0.8 setrgbcolor
fill
1 -2.65078 scale
0 2.11066 translate
7.65 0 translate
0 0.1 translate
1 2.33056 scale
newpath
0 0 moveto
(T) true charpath
0 0.5 0 setrgbcolor
fill
1 0.429082 scale
0 -0.1 translate
0 -0.1 translate
1 -0.504108 scale
newpath
0 0 moveto
(G) true charpath
1 0.94 0.8 setrgbcolor
fill
1 -1.9837 scale
0 0.1 translate
0 -4.85346 translate
1 -0.781117 scale
newpath
0 0 moveto
(C) true charpath
0.8 0.8 2.4 setrgbcolor
fill
1 -1.28022 scale
0 4.85346 translate
0 -11.7866 translate
1 -0.845331 scale
newpath
0 0 moveto
(A) true charpath
2.4 0.8 0.8 setrgbcolor
fill
1 -1.18297 scale
0 11.7866 translate
7.65 0 translate
0 -0.1 translate
1 -0.114236 scale
newpath
0 0 moveto
(C) true charpath
0.8 0.8 2.4 setrgbcolor
fill
1 -8.7538 scale
0 0.1 translate
0 -1.78573 translate
1 -0.118282 scale
newpath
0 0 moveto
(G) true charpath
1 0.94 0.8 setrgbcolor
fill
1 -8.45441 scale
0 1.78573 translate
0 -3.5033 translate
1 -0.165043 scale
newpath
0 0 moveto
(T) true charpath
0.8 0.9 0.8 setrgbcolor
fill
1 -6.05904 scale
0 3.5033 translate
0 0.1 translate
1 1.55795 scale
newpath
0 0 moveto
(A) true charpath
8 0 0 setrgbcolor
fill
1 0.641871 scale
0 -0.1 translate
7.65 0 translate
0 -0.1 translate
1 -0.257994 scale
newpath
0 0 moveto
(G) true charpath
1 0.94 0.8 setrgbcolor
fill
1 -3.87606 scale
0 0.1 translate
0 0.1 translate
1 2.11475 scale
newpath
0 0 moveto
(A) true charpath
8 0 0 setrgbcolor
fill
1 0.472869 scale
0 -0.1 translate
0 -2.9169 translate
1 -0.502165 scale
newpath
0 0 moveto
(T) true charpath
0.8 0.9 0.8 setrgbcolor
fill
1 -1.99138 scale
0 2.9169 translate
0 -7.65508 translate
1 -0.511548 scale
newpath
0 0 moveto
(C) true charpath
0.8 0.8 2.4 setrgbcolor
fill
1 -1.95485 scale
0 7.65508 translate
7.65 0 translate
0 0.1 translate
1 2.22769 scale
newpath
0 0 moveto
(T) true charpath
0 0.5 0 setrgbcolor
fill
1 0.448896 scale
0 -0.1 translate
0 -0.1 translate
1 -0.423681 scale
newpath
0 0 moveto
(G) true charpath
1 0.94 0.8 setrgbcolor
fill
1 -2.36027 scale
0 0.1 translate
0 -4.22062 translate
1 -0.479884 scale
newpath
0 0 moveto
(C) true charpath
0.8 0.8 2.4 setrgbcolor
fill
1 -2.08384 scale
0 4.22062 translate
0 -8.78348 translate
1 -0.70764 scale
newpath
0 0 moveto
(A) true charpath
2.4 0.8 0.8 setrgbcolor
fill
1 -1.41315 scale
0 8.78348 translate
7.65 0 translate
7.65 0 translate
-168.3 -23.1593 translate
newpath
-3.825 -1.9125 moveto
175.95 0 rlineto
0 45.9 rlineto
-175.95 0 rlineto
0 -45.9 rlineto
closepath
0 0 0 setrgbcolor
stroke
-275.4 0 translate
0 18.1779 translate
/Helvetica findfont
5.61816 scalefont
setfont
newpath
0 0 moveto
(Motif Name:) true charpath
0 0 0 setrgbcolor
fill
70.227 0 translate
/Helvetica-Bold findfont
5.61816 scalefont
setfont
newpath
0 0 moveto
(CM000994.3_117974556-117975510(+)_1|1|1x0) true charpath
0 0 0 setrgbcolor
fill
-70.227 0 translate
0 -68.25 translate
0 29.125 translate
/Helvetica findfont
8.262 scalefont
setfont
newpath
0 0 moveto
(Gene:) true charpath
0 0 0 setrgbcolor
fill
42.1362 0 translate
/Helvetica-Bold findfont
8.262 scalefont
setfont
newpath
0 0 moveto
(CM000994.3_118056462-118057392(+)_1) true charpath
0 0 0 setrgbcolor
fill
-42.1362 0 translate
-30.6 -29.125 translate
306 0 translate
2.10375 0 translate
/Helvetica findfont
5.508 scalefont
setfont
newpath
0 0 moveto
(1) true charpath
0 0 0 setrgbcolor
fill
7.65 0 translate
newpath
0 0 moveto
(2) true charpath
0 0 0 setrgbcolor
fill
7.65 0 translate
newpath
0 0 moveto
(3) true charpath
0 0 0 setrgbcolor
fill
7.65 0 translate
newpath
0 0 moveto
(4) true charpath
0 0 0 setrgbcolor
fill
7.65 0 translate
newpath
0 0 moveto
(5) true charpath
0 0 0 setrgbcolor
fill
7.65 0 translate
newpath
0 0 moveto
(6) true charpath
0 0 0 setrgbcolor
fill
7.65 0 translate
newpath
0 0 moveto
(7) true charpath
0 0 0 setrgbcolor
fill
7.65 0 translate
newpath
0 0 moveto
(8) true charpath
0 0 0 setrgbcolor
fill
7.65 0 translate
newpath
0 0 moveto
(9) true charpath
0 0 0 setrgbcolor
fill
7.65 0 translate
newpath
0 0 moveto
(0) true charpath
0 0 0 setrgbcolor
fill
7.65 0 translate
newpath
0 0 moveto
(1) true charpath
0 0 0 setrgbcolor
fill
7.65 0 translate
newpath
0 0 moveto
(2) true charpath
0 0 0 setrgbcolor
fill
7.65 0 translate
newpath
0 0 moveto
(3) true charpath
0 0 0 setrgbcolor
fill
7.65 0 translate
newpath
0 0 moveto
(4) true charpath
0 0 0 setrgbcolor
fill
7.65 0 translate
newpath
0 0 moveto
(5) true charpath
0 0 0 setrgbcolor
fill
7.65 0 translate
newpath
0 0 moveto
(6) true charpath
0 0 0 setrgbcolor
fill
7.65 0 translate
newpath
0 0 moveto
(7) true charpath
0 0 0 setrgbcolor
fill
7.65 0 translate
newpath
0 0 moveto
(8) true charpath
0 0 0 setrgbcolor
fill
7.65 0 translate
newpath
0 0 moveto
(9) true charpath
0 0 0 setrgbcolor
fill
7.65 0 translate
newpath
0 0 moveto
(0) true charpath
0 0 0 setrgbcolor
fill
7.65 0 translate
newpath
0 0 moveto
(1) true charpath
0 0 0 setrgbcolor
fill
7.65 0 translate
newpath
0 0 moveto
(2) true charpath
0 0 0 setrgbcolor
fill
7.65 0 translate
newpath
0 0 moveto
(3) true charpath
0 0 0 setrgbcolor
fill
7.65 0 translate
newpath
0 0 moveto
(4) true charpath
0 0 0 setrgbcolor
fill
7.65 0 translate
newpath
0 0 moveto
(5) true charpath
0 0 0 setrgbcolor
fill
7.65 0 translate
-193.354 0 translate
0 3.93429 translate
0 19.225 translate
/Helvetica findfont
5.508 scalefont
setfont
198.9 -1.57371 translate
newpath
0 0 moveto
(0) true charpath
0 0 0 setrgbcolor
fill
0 19.125 translate
newpath
0 0 moveto
(+0.57) true charpath
0 0 0 setrgbcolor
fill
0 -38.25 translate
newpath
0 0 moveto
(-3.18) true charpath
0 0 0 setrgbcolor
fill
-198.9 19.125 translate
0 1.57371 translate
/Helvetica-Bold findfont
11.016 scalefont
setfont
0 0.1 translate
1 0.444454 scale
newpath
0 0 moveto
(T) true charpath
0 0.5 0 setrgbcolor
fill
1 2.24995 scale
0 -0.1 translate
0 -0.1 translate
1 -0.0638365 scale
newpath
0 0 moveto
(G) true charpath
1 0.94 0.8 setrgbcolor
fill
1 -15.665 scale
0 0.1 translate
7.65 0 translate
0 -0.1 translate
1 -0.174674 scale
newpath
0 0 moveto
(G) true charpath
1 0.94 0.8 setrgbcolor
fill
1 -5.72496 scale
0 0.1 translate
0 0.1 translate
1 2.08447 scale
newpath
0 0 moveto
(A) true charpath
8 0 0 setrgbcolor
fill
1 0.479737 scale
0 -0.1 translate
0 -2.26129 translate
1 -0.507109 scale
newpath
0 0 moveto
(T) true charpath
0.8 0.9 0.8 setrgbcolor
fill
1 -1.97196 scale
0 2.26129 translate
0 -7.03837 translate
1 -0.5688 scale
newpath
0 0 moveto
(C) true charpath
0.8 0.8 2.4 setrgbcolor
fill
1 -1.75809 scale
0 7.03837 translate
7.65 0 translate
0 0.1 translate
1 2.18058 scale
newpath
0 0 moveto
(G) true charpath
1 0.7 0 setrgbcolor
fill
1 0.458595 scale
0 -0.1 translate
0 -0.1 translate
1 -0.383033 scale
newpath
0 0 moveto
(T) true charpath
0.8 0.9 0.8 setrgbcolor
fill
1 -2.61074 scale
0 0.1 translate
0 -3.90078 translate
1 -0.482231 scale
newpath
0 0 moveto
(C) true charpath
0.8 0.8 2.4 setrgbcolor
fill
1 -2.07369 scale
0 3.90078 translate
0 -8.48211 translate
1 -0.530495 scale
newpath
0 0 moveto
(A) true charpath
2.4 0.8 0.8 setrgbcolor
fill
1 -1.88503 scale
0 8.48211 translate
7.65 0 translate
0 0.1 translate
1 0.892193 scale
newpath
0 0 moveto
(T) true charpath
0 0.5 0 setrgbcolor
fill
1 1.12083 scale
0 -0.1 translate
0 -0.1 translate
1 -0.0871286 scale
newpath
0 0 moveto
(G) true charpath
1 0.94 0.8 setrgbcolor
fill
1 -11.4773 scale
0 0.1 translate
7.65 0 translate
0 0.1 translate
1 2.11189 scale
newpath
0 0 moveto
(C) true charpath
0 0 8 setrgbcolor
fill
1 0.473509 scale
0 -0.1 translate
0 -0.1 translate
1 -0.353458 scale
newpath
0 0 moveto
(T) true charpath
0.8 0.9 0.8 setrgbcolor
fill
1 -2.82919 scale
0 0.1 translate
0 -3.66807 translate
1 -0.401609 scale
newpath
0 0 moveto
(A) true charpath
2.4 0.8 0.8 setrgbcolor
fill
1 -2.48998 scale
0 3.66807 translate
0 -7.61502 translate
1 -0.423716 scale
newpath
0 0 moveto
(G) true charpath
1 0.94 0.8 setrgbcolor
fill
1 -2.36007 scale
0 7.61502 translate
7.65 0 translate
0 -0.1 translate
1 -0.119063 scale
newpath
0 0 moveto
(T) true charpath
0.8 0.9 0.8 setrgbcolor
fill
1 -8.39893 scale
0 0.1 translate
0 0.1 translate
1 1.93097 scale
newpath
0 0 moveto
(A) true charpath
8 0 0 setrgbcolor
fill
1 0.517874 scale
0 -0.1 translate
0 -1.82371 translate
1 -0.2852 scale
newpath
0 0 moveto
(G) true charpath
1 0.94 0.8 setrgbcolor
fill
1 -3.50631 scale
0 1.82371 translate
0 -4.85469 translate
1 -0.503718 scale
newpath
0 0 moveto
(C) true charpath
0.8 0.8 2.4 setrgbcolor
fill
1 -1.98524 scale
0 4.85469 translate
7.65 0 translate
0 0.1 translate
1 0.180163 scale
newpath
0 0 moveto
(A) true charpath
8 0 0 setrgbcolor
fill
1 5.55052 scale
0 -0.1 translate
0 2.30448 translate
1 0.880883 scale
newpath
0 0 moveto
(T) true charpath
0 0.5 0 setrgbcolor
fill
1 1.13522 scale
0 -2.30448 translate
0 -0.1 translate
1 -0.213893 scale
newpath
0 0 moveto
(G) true charpath
1 0.94 0.8 setrgbcolor
fill
1 -4.67523 scale
0 0.1 translate
7.65 0 translate
0 -0.1 translate
1 -0.182537 scale
newpath
0 0 moveto
(T) true charpath
0.8 0.9 0.8 setrgbcolor
fill
1 -5.47836 scale
0 0.1 translate
0 -2.32316 translate
1 -0.238209 scale
newpath
0 0 moveto
(C) true charpath
0.8 0.8 2.4 setrgbcolor
fill
1 -4.19799 scale
0 2.32316 translate
0 0.1 translate
1 1.89211 scale
newpath
0 0 moveto
(G) true charpath
1 0.7 0 setrgbcolor
fill
1 0.528511 scale
0 -0.1 translate
0 -4.98438 translate
1 -0.337789 scale
newpath
0 0 moveto
(A) true charpath
2.4 0.8 0.8 setrgbcolor
fill
1 -2.96043 scale
0 4.98438 translate
7.65 0 translate
0 0.1 translate
1 2.30512 scale
newpath
0 0 moveto
(G) true charpath
1 0.7 0 setrgbcolor
fill
1 0.433817 scale
0 -0.1 translate
0 -0.1 translate
1 -0.623799 scale
newpath
0 0 moveto
(A) true charpath
2.4 0.8 0.8 setrgbcolor
fill
1 -1.60308 scale
0 0.1 translate
0 -5.79526 translate
1 -0.648989 scale
newpath
0 0 moveto
(T) true charpath
0.8 0.9 0.8 setrgbcolor
fill
1 -1.54086 scale
0 5.79526 translate
0 -11.6887 translate
1 -0.673523 scale
newpath
0 0 moveto
(C) true charpath
0.8 0.8 2.4 setrgbcolor
fill
1 -1.48473 scale
0 11.6887 translate
7.65 0 translate
0 0.1 translate
1 0.892193 scale
newpath
0 0 moveto
(T) true charpath
0 0.5 0 setrgbcolor
fill
1 1.12083 scale
0 -0.1 translate
0 -0.1 translate
1 -0.0871286 scale
newpath
0 0 moveto
(G) true charpath
1 0.94 0.8 setrgbcolor
fill
1 -11.4773 scale
0 0.1 translate
7.65 0 translate
0 0.1 translate
1 2.11189 scale
newpath
0 0 moveto
(C) true charpath
0 0 8 setrgbcolor
fill
1 0.473509 scale
0 -0.1 translate
0 -0.1 translate
1 -0.353458 scale
newpath
0 0 moveto
(T) true charpath
0.8 0.9 0.8 setrgbcolor
fill
1 -2.82919 scale
0 0.1 translate
0 -3.66807 translate
1 -0.401609 scale
newpath
0 0 moveto
(A) true charpath
2.4 0.8 0.8 setrgbcolor
fill
1 -2.48998 scale
0 3.66807 translate
0 -7.61502 translate
1 -0.423716 scale
newpath
0 0 moveto
(G) true charpath
1 0.94 0.8 setrgbcolor
fill
1 -2.36007 scale
0 7.61502 translate
7.65 0 translate
0 -0.1 translate
1 -0.119063 scale
newpath
0 0 moveto
(T) true charpath
0.8 0.9 0.8 setrgbcolor
fill
1 -8.39893 scale
0 0.1 translate
0 0.1 translate
1 1.93097 scale
newpath
0 0 moveto
(A) true charpath
8 0 0 setrgbcolor
fill
1 0.517874 scale
0 -0.1 translate
0 -1.82371 translate
1 -0.2852 scale
newpath
0 0 moveto
(G) true charpath
1 0.94 0.8 setrgbcolor
fill
1 -3.50631 scale
0 1.82371 translate
0 -4.85469 translate
1 -0.503718 scale
newpath
0 0 moveto
(C) true charpath
0.8 0.8 2.4 setrgbcolor
fill
1 -1.98524 scale
0 4.85469 translate
7.65 0 translate
0 0.1 translate
1 0.197821 scale
newpath
0 0 moveto
(C) true charpath
0 0 8 setrgbcolor
fill
1 5.05507 scale
0 -0.1 translate
0 -0.1 translate
1 -0.0432565 scale
newpath
0 0 moveto
(T) true charpath
0.8 0.9 0.8 setrgbcolor
fill
1 -23.1179 scale
0 0.1 translate
0 2.44343 translate
1 1.03451 scale
newpath
0 0 moveto
(A) true charpath
8 0 0 setrgbcolor
fill
1 0.966639 scale
0 -2.44343 translate
0 -1.22722 translate
1 -0.272247 scale
newpath
0 0 moveto
(G) true charpath
1 0.94 0.8 setrgbcolor
fill
1 -3.67314 scale
0 1.22722 translate
7.65 0 translate
0 0.1 translate
1 2.19319 scale
newpath
0 0 moveto
(G) true charpath
1 0.7 0 setrgbcolor
fill
1 0.455956 scale
0 -0.1 translate
0 -0.1 translate
1 -0.368524 scale
newpath
0 0 moveto
(A) true charpath
2.4 0.8 0.8 setrgbcolor
fill
1 -2.71352 scale
0 0.1 translate
0 -3.78662 translate
1 -0.525627 scale
newpath
0 0 moveto
(T) true charpath
0.8 0.9 0.8 setrgbcolor
fill
1 -1.90249 scale
0 3.78662 translate
0 -8.70941 translate
1 -0.560453 scale
newpath
0 0 moveto
(C) true charpath
0.8 0.8 2.4 setrgbcolor
fill
1 -1.78427 scale
0 8.70941 translate
7.65 0 translate
0 0.1 translate
1 2.33056 scale
newpath
0 0 moveto
(A) true charpath
8 0 0 setrgbcolor
fill
1 0.429082 scale
0 -0.1 translate
0 -0.1 translate
1 -0.651079 scale
newpath
0 0 moveto
(G) true charpath
1 0.94 0.8 setrgbcolor
fill
1 -1.53591 scale
0 0.1 translate
0 -6.00992 translate
1 -0.721565 scale
newpath
0 0 moveto
(C) true charpath
0.8 0.8 2.4 setrgbcolor
fill
1 -1.38588 scale
0 6.00992 translate
0 -12.4745 translate
1 -0.757911 scale
newpath
0 0 moveto
(T) true charpath
0.8 0.9 0.8 setrgbcolor
fill
1 -1.31942 scale
0 12.4745 translate
7.65 0 translate
0 -0.1 translate
1 -0.0325211 scale
newpath
0 0 moveto
(T) true charpath
0.8 0.9 0.8 setrgbcolor
fill
1 -30.7493 scale
0 0.1 translate
0 0.1 translate
1 1.287 scale
newpath
0 0 moveto
(A) true charpath
8 0 0 setrgbcolor
fill
1 0.776998 scale
0 -0.1 translate
0 -1.14275 translate
1 -0.27661 scale
newpath
0 0 moveto
(G) true charpath
1 0.94 0.8 setrgbcolor
fill
1 -3.61519 scale
0 1.14275 translate
7.65 0 translate
0 0.1 translate
1 2.1956 scale
newpath
0 0 moveto
(G) true charpath
1 0.7 0 setrgbcolor
fill
1 0.455457 scale
0 -0.1 translate
0 -0.1 translate
1 -0.450253 scale
newpath
0 0 moveto
(A) true charpath
2.4 0.8 0.8 setrgbcolor
fill
1 -2.22097 scale
0 0.1 translate
0 -4.4297 translate
1 -0.486564 scale
newpath
0 0 moveto
(T) true charpath
0.8 0.9 0.8 setrgbcolor
fill
1 -2.05523 scale
0 4.4297 translate
0 -9.04513 translate
1 -0.495142 scale
newpath
0 0 moveto
(C) true charpath
0.8 0.8 2.4 setrgbcolor
fill
1 -2.01962 scale
0 9.04513 translate
7.65 0 translate
0 0.1 translate
1 2.30098 scale
newpath
0 0 moveto
(A) true charpath
8 0 0 setrgbcolor
fill
1 0.434597 scale
0 -0.1 translate
0 -0.1 translate
1 -0.621255 scale
newpath
0 0 moveto
(G) true charpath
1 0.94 0.8 setrgbcolor
fill
1 -1.60964 scale
0 0.1 translate
0 -5.77525 translate
1 -0.646374 scale
newpath
0 0 moveto
(C) true charpath
0.8 0.8 2.4 setrgbcolor
fill
1 -1.54709 scale
0 5.77525 translate
0 -11.6481 translate
1 -0.651795 scale
newpath
0 0 moveto
(T) true charpath
0.8 0.9 0.8 setrgbcolor
fill
1 -1.53422 scale
0 11.6481 translate
7.65 0 translate
0 0.1 translate
1 0.934448 scale
newpath
0 0 moveto
(T) true charpath
0 0.5 0 setrgbcolor
fill
1 1.07015 scale
0 -0.1 translate
0 -0.1 translate
1 -0.128183 scale
newpath
0 0 moveto
(G) true charpath
1 0.94 0.8 setrgbcolor
fill
1 -7.80138 scale
0 0.1 translate
7.65 0 translate
0 0.1 translate
1 0.836831 scale
newpath
0 0 moveto
(T) true charpath
0 0.5 0 setrgbcolor
fill
1 1.19498 scale
0 -0.1 translate
7.65 0 translate
0 -0.1 translate
1 -0.137837 scale
newpath
0 0 moveto
(C) true charpath
0.8 0.8 2.4 setrgbcolor
fill
1 -7.25493 scale
0 0.1 translate
0 -1.97144 translate
1 -0.148378 scale
newpath
0 0 moveto
(G) true charpath
1 0.94 0.8 setrgbcolor
fill
1 -6.73953 scale
0 1.97144 translate
0 0.1 translate
1 1.73396 scale
newpath
0 0 moveto
(A) true charpath
8 0 0 setrgbcolor
fill
1 0.576716 scale
0 -0.1 translate
0 -3.92582 translate
1 -0.262136 scale
newpath
0 0 moveto
(T) true charpath
0.8 0.9 0.8 setrgbcolor
fill
1 -3.81482 scale
0 3.92582 translate
7.65 0 translate
0 0.1 translate
1 0.444454 scale
newpath
0 0 moveto
(T) true charpath
0 0.5 0 setrgbcolor
fill
1 2.24995 scale
0 -0.1 translate
0 -0.1 translate
1 -0.0638365 scale
newpath
0 0 moveto
(G) true charpath
1 0.94 0.8 setrgbcolor
fill
1 -15.665 scale
0 0.1 translate
7.65 0 translate
0 -0.1 translate
1 -0.174674 scale
newpath
0 0 moveto
(G) true charpath
1 0.94 0.8 setrgbcolor
fill
1 -5.72496 scale
0 0.1 translate
0 0.1 translate
1 2.08447 scale
newpath
0 0 moveto
(A) true charpath
8 0 0 setrgbcolor
fill
1 0.479737 scale
0 -0.1 translate
0 -2.26129 translate
1 -0.507109 scale
newpath
0 0 moveto
(T) true charpath
0.8 0.9 0.8 setrgbcolor
fill
1 -1.97196 scale
0 2.26129 translate
0 -7.03837 translate
1 -0.5688 scale
newpath
0 0 moveto
(C) true charpath
0.8 0.8 2.4 setrgbcolor
fill
1 -1.75809 scale
0 7.03837 translate
7.65 0 translate
0 0.1 translate
1 2.18058 scale
newpath
0 0 moveto
(G) true charpath
1 0.7 0 setrgbcolor
fill
1 0.458595 scale
0 -0.1 translate
0 -0.1 translate
1 -0.383033 scale
newpath
0 0 moveto
(T) true charpath
0.8 0.9 0.8 setrgbcolor
fill
1 -2.61074 scale
0 0.1 translate
0 -3.90078 translate
1 -0.482231 scale
newpath
0 0 moveto
(C) true charpath
0.8 0.8 2.4 setrgbcolor
fill
1 -2.07369 scale
0 3.90078 translate
0 -8.48211 translate
1 -0.530495 scale
newpath
0 0 moveto
(A) true charpath
2.4 0.8 0.8 setrgbcolor
fill
1 -1.88503 scale
0 8.48211 translate
7.65 0 translate
7.65 0 translate
-191.25 -23.1593 translate
newpath
-3.825 -1.9125 moveto
198.9 0 rlineto
0 45.9 rlineto
-198.9 0 rlineto
0 -45.9 rlineto
closepath
0 0 0 setrgbcolor
stroke
-275.4 0 translate
0 18.1779 translate
/Helvetica findfont
5.61816 scalefont
setfont
newpath
0 0 moveto
(Motif Name:) true charpath
0 0 0 setrgbcolor
fill
70.227 0 translate
/Helvetica-Bold findfont
5.61816 scalefont
setfont
newpath
0 0 moveto
(CM000994.3_118056462-118057392(+)_1|1|1x0) true charpath
0 0 0 setrgbcolor
fill
-70.227 0 translate
0 -68.25 translate
0 29.125 translate
/Helvetica findfont
8.262 scalefont
setfont
newpath
0 0 moveto
(Gene:) true charpath
0 0 0 setrgbcolor
fill
42.1362 0 translate
/Helvetica-Bold findfont
8.262 scalefont
setfont
newpath
0 0 moveto
(CM000994.3_118056462-118057392(+)_1) true charpath
0 0 0 setrgbcolor
fill
-42.1362 0 translate
-30.6 -29.125 translate
306 0 translate
2.10375 0 translate
/Helvetica findfont
5.508 scalefont
setfont
newpath
0 0 moveto
(1) true charpath
0 0 0 setrgbcolor
fill
7.65 0 translate
newpath
0 0 moveto
(2) true charpath
0 0 0 setrgbcolor
fill
7.65 0 translate
newpath
0 0 moveto
(3) true charpath
0 0 0 setrgbcolor
fill
7.65 0 translate
newpath
0 0 moveto
(4) true charpath
0 0 0 setrgbcolor
fill
7.65 0 translate
-32.7037 0 translate
0 3.93429 translate
0 19.225 translate
/Helvetica findfont
5.508 scalefont
setfont
38.25 -1.57371 translate
newpath
0 0 moveto
(0) true charpath
0 0 0 setrgbcolor
fill
0 19.125 translate
newpath
0 0 moveto
(+0.56) true charpath
0 0 0 setrgbcolor
fill
0 -38.25 translate
newpath
0 0 moveto
(-2.84) true charpath
0 0 0 setrgbcolor
fill
-38.25 19.125 translate
0 1.57371 translate
/Helvetica-Bold findfont
11.016 scalefont
setfont
0 -0.1 translate
1 -0.00984077 scale
newpath
0 0 moveto
(C) true charpath
0.8 0.8 2.4 setrgbcolor
fill
1 -101.618 scale
0 0.1 translate
0 0.1 translate
1 0.567171 scale
newpath
0 0 moveto
(T) true charpath
0 0.5 0 setrgbcolor
fill
1 1.76314 scale
0 -0.1 translate
7.65 0 translate
0 -0.1 translate
1 -0.123787 scale
newpath
0 0 moveto
(C) true charpath
0.8 0.8 2.4 setrgbcolor
fill
1 -8.07839 scale
0 0.1 translate
0 0.1 translate
1 1.38882 scale
newpath
0 0 moveto
(T) true charpath
0 0.5 0 setrgbcolor
fill
1 0.720037 scale
0 -0.1 translate
0 -1.86088 translate
1 -0.327899 scale
newpath
0 0 moveto
(A) true charpath
2.4 0.8 0.8 setrgbcolor
fill
1 -3.04972 scale
0 1.86088 translate
7.65 0 translate
0 0.1 translate
1 2.33056 scale
newpath
0 0 moveto
(G) true charpath
1 0.7 0 setrgbcolor
fill
1 0.429082 scale
0 -0.1 translate
0 -0.1 translate
1 -0.545101 scale
newpath
0 0 moveto
(T) true charpath
0.8 0.9 0.8 setrgbcolor
fill
1 -1.83452 scale
0 0.1 translate
0 -5.17602 translate
1 -0.713203 scale
newpath
0 0 moveto
(A) true charpath
2.4 0.8 0.8 setrgbcolor
fill
1 -1.40213 scale
0 5.17602 translate
0 -11.5748 translate
1 -0.872252 scale
newpath
0 0 moveto
(C) true charpath
0.8 0.8 2.4 setrgbcolor
fill
1 -1.14646 scale
0 11.5748 translate
7.65 0 translate
7.65 0 translate
-30.6 -23.1593 translate
newpath
-3.825 -1.9125 moveto
38.25 0 rlineto
0 45.9 rlineto
-38.25 0 rlineto
0 -45.9 rlineto
closepath
0 0 0 setrgbcolor
stroke
-275.4 0 translate
0 18.1779 translate
/Helvetica findfont
5.61816 scalefont
setfont
newpath
0 0 moveto
(Motif Name:) true charpath
0 0 0 setrgbcolor
fill
70.227 0 translate
/Helvetica-Bold findfont
5.61816 scalefont
setfont
newpath
0 0 moveto
(CM000994.3_118056462-118057392(+)_1|2|1x0) true charpath
0 0 0 setrgbcolor
fill
-70.227 0 translate
0 -68.25 translate
0 29.125 translate
/Helvetica findfont
8.262 scalefont
setfont
newpath
0 0 moveto
(Gene:) true charpath
0 0 0 setrgbcolor
fill
42.1362 0 translate
/Helvetica-Bold findfont
8.262 scalefont
setfont
newpath
0 0 moveto
(CM000994.3_118057578-118057980(+)_1) true charpath
0 0 0 setrgbcolor
fill
-42.1362 0 translate
-30.6 -29.125 translate
306 0 translate
2.10375 0 translate
/Helvetica findfont
5.508 scalefont
setfont
newpath
0 0 moveto
(1) true charpath
0 0 0 setrgbcolor
fill
7.65 0 translate
newpath
0 0 moveto
(2) true charpath
0 0 0 setrgbcolor
fill
7.65 0 translate
newpath
0 0 moveto
(3) true charpath
0 0 0 setrgbcolor
fill
7.65 0 translate
newpath
0 0 moveto
(4) true charpath
0 0 0 setrgbcolor
fill
7.65 0 translate
-32.7037 0 translate
0 3.93429 translate
0 19.225 translate
/Helvetica findfont
5.508 scalefont
setfont
38.25 -1.57371 translate
newpath
0 0 moveto
(0) true charpath
0 0 0 setrgbcolor
fill
0 19.125 translate
newpath
0 0 moveto
(+0.57) true charpath
0 0 0 setrgbcolor
fill
0 -38.25 translate
newpath
0 0 moveto
(-3.09) true charpath
0 0 0 setrgbcolor
fill
-38.25 19.125 translate
0 1.57371 translate
/Helvetica-Bold findfont
11.016 scalefont
setfont
0 0.1 translate
1 0.170337 scale
newpath
0 0 moveto
(A) true charpath
8 0 0 setrgbcolor
fill
1 5.8707 scale
0 -0.1 translate
0 2.22717 translate
1 1.27187 scale
newpath
0 0 moveto
(G) true charpath
1 0.7 0 setrgbcolor
fill
1 0.786243 scale
0 -2.22717 translate
0 -0.1 translate
1 -0.222731 scale
newpath
0 0 moveto
(C) true charpath
0.8 0.8 2.4 setrgbcolor
fill
1 -4.48972 scale
0 0.1 translate
0 -2.63943 translate
1 -0.252814 scale
newpath
0 0 moveto
(T) true charpath
0.8 0.9 0.8 setrgbcolor
fill
1 -3.95548 scale
0 2.63943 translate
7.65 0 translate
0 0.1 translate
1 2.19766 scale
newpath
0 0 moveto
(T) true charpath
0 0.5 0 setrgbcolor
fill
1 0.45503 scale
0 -0.1 translate
0 -0.1 translate
1 -0.375802 scale
newpath
0 0 moveto
(C) true charpath
0.8 0.8 2.4 setrgbcolor
fill
1 -2.66098 scale
0 0.1 translate
0 -3.84388 translate
1 -0.500695 scale
newpath
0 0 moveto
(G) true charpath
1 0.94 0.8 setrgbcolor
fill
1 -1.99722 scale
0 3.84388 translate
0 -8.57049 translate
1 -0.623943 scale
newpath
0 0 moveto
(A) true charpath
2.4 0.8 0.8 setrgbcolor
fill
1 -1.60271 scale
0 8.57049 translate
7.65 0 translate
0 0.1 translate
1 2.33056 scale
newpath
0 0 moveto
(G) true charpath
1 0.7 0 setrgbcolor
fill
1 0.429082 scale
0 -0.1 translate
0 -0.1 translate
1 -0.664041 scale
newpath
0 0 moveto
(A) true charpath
2.4 0.8 0.8 setrgbcolor
fill
1 -1.50593 scale
0 0.1 translate
0 -6.11191 translate
1 -0.680428 scale
newpath
0 0 moveto
(T) true charpath
0.8 0.9 0.8 setrgbcolor
fill
1 -1.46966 scale
0 6.11191 translate
0 -12.2528 translate
1 -0.786087 scale
newpath
0 0 moveto
(C) true charpath
0.8 0.8 2.4 setrgbcolor
fill
1 -1.27212 scale
0 12.2528 translate
7.65 0 translate
7.65 0 translate
-30.6 -23.1593 translate
newpath
-3.825 -1.9125 moveto
38.25 0 rlineto
0 45.9 rlineto
-38.25 0 rlineto
0 -45.9 rlineto
closepath
0 0 0 setrgbcolor
stroke
-275.4 0 translate
0 18.1779 translate
/Helvetica findfont
5.61816 scalefont
setfont
newpath
0 0 moveto
(Motif Name:) true charpath
0 0 0 setrgbcolor
fill
70.227 0 translate
/Helvetica-Bold findfont
5.61816 scalefont
setfont
newpath
0 0 moveto
(CM000994.3_118057578-118057980(+)_1|1|1x0) true charpath
0 0 0 setrgbcolor
fill
-70.227 0 translate
0 -68.25 translate
showpage
30.6 674.55 translate
0 29.125 translate
/Helvetica findfont
8.262 scalefont
setfont
newpath
0 0 moveto
(Gene:) true charpath
0 0 0 setrgbcolor
fill
42.1362 0 translate
/Helvetica-Bold findfont
8.262 scalefont
setfont
newpath
0 0 moveto
(CM000994.3_118126351-118128400(+)_1) true charpath
0 0 0 setrgbcolor
fill
-42.1362 0 translate
-30.6 -29.125 translate
306 0 translate
2.10375 0 translate
/Helvetica findfont
5.508 scalefont
setfont
newpath
0 0 moveto
(1) true charpath
0 0 0 setrgbcolor
fill
7.65 0 translate
newpath
0 0 moveto
(2) true charpath
0 0 0 setrgbcolor
fill
7.65 0 translate
newpath
0 0 moveto
(3) true charpath
0 0 0 setrgbcolor
fill
7.65 0 translate
newpath
0 0 moveto
(4) true charpath
0 0 0 setrgbcolor
fill
7.65 0 translate
newpath
0 0 moveto
(5) true charpath
0 0 0 setrgbcolor
fill
7.65 0 translate
newpath
0 0 moveto
(6) true charpath
0 0 0 setrgbcolor
fill
7.65 0 translate
newpath
0 0 moveto
(7) true charpath
0 0 0 setrgbcolor
fill
7.65 0 translate
newpath
0 0 moveto
(8) true charpath
0 0 0 setrgbcolor
fill
7.65 0 translate
newpath
0 0 moveto
(9) true charpath
0 0 0 setrgbcolor
fill
7.65 0 translate
newpath
0 0 moveto
(0) true charpath
0 0 0 setrgbcolor
fill
7.65 0 translate
newpath
0 0 moveto
(1) true charpath
0 0 0 setrgbcolor
fill
7.65 0 translate
newpath
0 0 moveto
(2) true charpath
0 0 0 setrgbcolor
fill
7.65 0 translate
newpath
0 0 moveto
(3) true charpath
0 0 0 setrgbcolor
fill
7.65 0 translate
newpath
0 0 moveto
(4) true charpath
0 0 0 setrgbcolor
fill
7.65 0 translate
newpath
0 0 moveto
(5) true charpath
0 0 0 setrgbcolor
fill
7.65 0 translate
newpath
0 0 moveto
(6) true charpath
0 0 0 setrgbcolor
fill
7.65 0 translate
newpath
0 0 moveto
(7) true charpath
0 0 0 setrgbcolor
fill
7.65 0 translate
newpath
0 0 moveto
(8) true charpath
0 0 0 setrgbcolor
fill
7.65 0 translate
newpath
0 0 moveto
(9) true charpath
0 0 0 setrgbcolor
fill
7.65 0 translate
newpath
0 0 moveto
(0) true charpath
0 0 0 setrgbcolor
fill
7.65 0 translate
newpath
0 0 moveto
(1) true charpath
0 0 0 setrgbcolor
fill
7.65 0 translate
newpath
0 0 moveto
(2) true charpath
0 0 0 setrgbcolor
fill
7.65 0 translate
newpath
0 0 moveto
(3) true charpath
0 0 0 setrgbcolor
fill
7.65 0 translate
newpath
0 0 moveto
(4) true charpath
0 0 0 setrgbcolor
fill
7.65 0 translate
newpath
0 0 moveto
(5) true charpath
0 0 0 setrgbcolor
fill
7.65 0 translate
newpath
0 0 moveto
(6) true charpath
0 0 0 setrgbcolor
fill
7.65 0 translate
newpath
0 0 moveto
(7) true charpath
0 0 0 setrgbcolor
fill
7.65 0 translate
newpath
0 0 moveto
(8) true charpath
0 0 0 setrgbcolor
fill
7.65 0 translate
newpath
0 0 moveto
(9) true charpath
0 0 0 setrgbcolor
fill
7.65 0 translate
newpath
0 0 moveto
(0) true charpath
0 0 0 setrgbcolor
fill
7.65 0 translate
newpath
0 0 moveto
(1) true charpath
0 0 0 setrgbcolor
fill
7.65 0 translate
newpath
0 0 moveto
(2) true charpath
0 0 0 setrgbcolor
fill
7.65 0 translate
newpath
0 0 moveto
(3) true charpath
0 0 0 setrgbcolor
fill
7.65 0 translate
newpath
0 0 moveto
(4) true charpath
0 0 0 setrgbcolor
fill
7.65 0 translate
newpath
0 0 moveto
(5) true charpath
0 0 0 setrgbcolor
fill
7.65 0 translate
newpath
0 0 moveto
(6) true charpath
0 0 0 setrgbcolor
fill
7.65 0 translate
newpath
0 0 moveto
(7) true charpath
0 0 0 setrgbcolor
fill
7.65 0 translate
newpath
0 0 moveto
(8) true charpath
0 0 0 setrgbcolor
fill
7.65 0 translate
newpath
0 0 moveto
(9) true charpath
0 0 0 setrgbcolor
fill
7.65 0 translate
newpath
0 0 moveto
(0) true charpath
0 0 0 setrgbcolor
fill
7.65 0 translate
newpath
0 0 moveto
(1) true charpath
0 0 0 setrgbcolor
fill
7.65 0 translate
newpath
0 0 moveto
(2) true charpath
0 0 0 setrgbcolor
fill
7.65 0 translate
newpath
0 0 moveto
(3) true charpath
0 0 0 setrgbcolor
fill
7.65 0 translate
newpath
0 0 moveto
(4) true charpath
0 0 0 setrgbcolor
fill
7.65 0 translate
newpath
0 0 moveto
(5) true charpath
0 0 0 setrgbcolor
fill
7.65 0 translate
newpath
0 0 moveto
(6) true charpath
0 0 0 setrgbcolor
fill
7.65 0 translate
newpath
0 0 moveto
(7) true charpath
0 0 0 setrgbcolor
fill
7.65 0 translate
newpath
0 0 moveto
(8) true charpath
0 0 0 setrgbcolor
fill
7.65 0 translate
newpath
0 0 moveto
(9) true charpath
0 0 0 setrgbcolor
fill
7.65 0 translate
-376.954 0 translate
0 3.93429 translate
0 19.225 translate
/Helvetica findfont
5.508 scalefont
setfont
382.5 -1.57371 translate
newpath
0 0 moveto
(0) true charpath
0 0 0 setrgbcolor
fill
0 19.125 translate
newpath
0 0 moveto
(+0.57) true charpath
0 0 0 setrgbcolor
fill
0 -38.25 translate
newpath
0 0 moveto
(-3.09) true charpath
0 0 0 setrgbcolor
fill
-382.5 19.125 translate
0 1.57371 translate
/Helvetica-Bold findfont
11.016 scalefont
setfont
0 0.1 translate
1 0.364499 scale
newpath
0 0 moveto
(T) true charpath
0 0.5 0 setrgbcolor
fill
1 2.74349 scale
0 -0.1 translate
0 -0.1 translate
1 -0.0386443 scale
newpath
0 0 moveto
(G) true charpath
1 0.94 0.8 setrgbcolor
fill
1 -25.877 scale
0 0.1 translate
7.65 0 translate
0 -0.1 translate
1 -0.098112 scale
newpath
0 0 moveto
(G) true charpath
1 0.94 0.8 setrgbcolor
fill
1 -10.1924 scale
0 0.1 translate
0 0.1 translate
1 1.92837 scale
newpath
0 0 moveto
(A) true charpath
8 0 0 setrgbcolor
fill
1 0.518574 scale
0 -0.1 translate
0 -1.65886 translate
1 -0.383036 scale
newpath
0 0 moveto
(T) true charpath
0.8 0.9 0.8 setrgbcolor
fill
1 -2.61072 scale
0 1.65886 translate
0 -5.45966 translate
1 -0.435938 scale
newpath
0 0 moveto
(C) true charpath
0.8 0.8 2.4 setrgbcolor
fill
1 -2.2939 scale
0 5.45966 translate
7.65 0 translate
0 -0.1 translate
1 -0.271625 scale
newpath
0 0 moveto
(T) true charpath
0.8 0.9 0.8 setrgbcolor
fill
1 -3.68154 scale
0 0.1 translate
0 0.1 translate
1 2.03613 scale
newpath
0 0 moveto
(G) true charpath
1 0.7 0 setrgbcolor
fill
1 0.491129 scale
0 -0.1 translate
0 -3.02416 translate
1 -0.356662 scale
newpath
0 0 moveto
(C) true charpath
0.8 0.8 2.4 setrgbcolor
fill
1 -2.80377 scale
0 3.02416 translate
0 -6.61744 translate
1 -0.398047 scale
newpath
0 0 moveto
(A) true charpath
2.4 0.8 0.8 setrgbcolor
fill
1 -2.51227 scale
0 6.61744 translate
7.65 0 translate
0 -0.1 translate
1 -0.0561075 scale
newpath
0 0 moveto
(G) true charpath
1 0.94 0.8 setrgbcolor
fill
1 -17.8229 scale
0 0.1 translate
0 0.1 translate
1 0.752348 scale
newpath
0 0 moveto
(T) true charpath
0 0.5 0 setrgbcolor
fill
1 1.32917 scale
0 -0.1 translate
7.65 0 translate
0 -0.1 translate
1 -0.251317 scale
newpath
0 0 moveto
(T) true charpath
0.8 0.9 0.8 setrgbcolor
fill
1 -3.97904 scale
0 0.1 translate
0 0.1 translate
1 1.95131 scale
newpath
0 0 moveto
(C) true charpath
0 0 8 setrgbcolor
fill
1 0.512475 scale
0 -0.1 translate
0 -2.86436 translate
1 -0.292588 scale
newpath
0 0 moveto
(A) true charpath
2.4 0.8 0.8 setrgbcolor
fill
1 -3.41777 scale
0 2.86436 translate
0 -5.95347 translate
1 -0.311538 scale
newpath
0 0 moveto
(G) true charpath
1 0.94 0.8 setrgbcolor
fill
1 -3.20988 scale
0 5.95347 translate
7.65 0 translate
0 -0.1 translate
1 -0.0590323 scale
newpath
0 0 moveto
(T) true charpath
0.8 0.9 0.8 setrgbcolor
fill
1 -16.9399 scale
0 0.1 translate
0 -1.35136 translate
1 -0.201391 scale
newpath
0 0 moveto
(G) true charpath
1 0.94 0.8 setrgbcolor
fill
1 -4.96547 scale
0 1.35136 translate
0 0.1 translate
1 1.75348 scale
newpath
0 0 moveto
(A) true charpath
8 0 0 setrgbcolor
fill
1 0.570295 scale
0 -0.1 translate
0 -3.72287 translate
1 -0.388693 scale
newpath
0 0 moveto
(C) true charpath
0.8 0.8 2.4 setrgbcolor
fill
1 -2.57273 scale
0 3.72287 translate
7.65 0 translate
0 0.1 translate
1 0.167049 scale
newpath
0 0 moveto
(A) true charpath
8 0 0 setrgbcolor
fill
1 5.98625 scale
0 -0.1 translate
0 2.2013 translate
1 0.752867 scale
newpath
0 0 moveto
(T) true charpath
0 0.5 0 setrgbcolor
fill
1 1.32826 scale
0 -2.2013 translate
0 -0.1 translate
1 -0.16288 scale
newpath
0 0 moveto
(G) true charpath
1 0.94 0.8 setrgbcolor
fill
1 -6.13948 scale
0 0.1 translate
7.65 0 translate
0 -0.1 translate
1 -0.116435 scale
newpath
0 0 moveto
(T) true charpath
0.8 0.9 0.8 setrgbcolor
fill
1 -8.5885 scale
0 0.1 translate
0 -1.80303 translate
1 -0.164138 scale
newpath
0 0 moveto
(C) true charpath
0.8 0.8 2.4 setrgbcolor
fill
1 -6.09242 scale
0 1.80303 translate
0 0.1 translate
1 1.70462 scale
newpath
0 0 moveto
(G) true charpath
1 0.7 0 setrgbcolor
fill
1 0.586642 scale
0 -0.1 translate
0 -3.88142 translate
1 -0.249474 scale
newpath
0 0 moveto
(A) true charpath
2.4 0.8 0.8 setrgbcolor
fill
1 -4.00844 scale
0 3.88142 translate
7.65 0 translate
0 0.1 translate
1 2.20119 scale
newpath
0 0 moveto
(G) true charpath
1 0.7 0 setrgbcolor
fill
1 0.454301 scale
0 -0.1 translate
0 -0.1 translate
1 -0.466867 scale
newpath
0 0 moveto
(A) true charpath
2.4 0.8 0.8 setrgbcolor
fill
1 -2.14194 scale
0 0.1 translate
0 -4.56043 translate
1 -0.48848 scale
newpath
0 0 moveto
(T) true charpath
0.8 0.9 0.8 setrgbcolor
fill
1 -2.04717 scale
0 4.56043 translate
0 -9.19093 translate
1 -0.509534 scale
newpath
0 0 moveto
(C) true charpath
0.8 0.8 2.4 setrgbcolor
fill
1 -1.96258 scale
0 9.19093 translate
7.65 0 translate
0 -0.1 translate
1 -0.0561075 scale
newpath
0 0 moveto
(G) true charpath
1 0.94 0.8 setrgbcolor
fill
1 -17.8229 scale
0 0.1 translate
0 0.1 translate
1 0.752348 scale
newpath
0 0 moveto
(T) true charpath
0 0.5 0 setrgbcolor
fill
1 1.32917 scale
0 -0.1 translate
7.65 0 translate
0 -0.1 translate
1 -0.251317 scale
newpath
0 0 moveto
(T) true charpath
0.8 0.9 0.8 setrgbcolor
fill
1 -3.97904 scale
0 0.1 translate
0 0.1 translate
1 1.95131 scale
newpath
0 0 moveto
(C) true charpath
0 0 8 setrgbcolor
fill
1 0.512475 scale
0 -0.1 translate
0 -2.86436 translate
1 -0.292588 scale
newpath
0 0 moveto
(A) true charpath
2.4 0.8 0.8 setrgbcolor
fill
1 -3.41777 scale
0 2.86436 translate
0 -5.95347 translate
1 -0.311538 scale
newpath
0 0 moveto
(G) true charpath
1 0.94 0.8 setrgbcolor
fill
1 -3.20988 scale
0 5.95347 translate
7.65 0 translate
0 -0.1 translate
1 -0.0590323 scale
newpath
0 0 moveto
(T) true charpath
0.8 0.9 0.8 setrgbcolor
fill
1 -16.9399 scale
0 0.1 translate
0 -1.35136 translate
1 -0.201391 scale
newpath
0 0 moveto
(G) true charpath
1 0.94 0.8 setrgbcolor
fill
1 -4.96547 scale
0 1.35136 translate
0 0.1 translate
1 1.75348 scale
newpath
0 0 moveto
(A) true charpath
8 0 0 setrgbcolor
fill
1 0.570295 scale
0 -0.1 translate
0 -3.72287 translate
1 -0.388693 scale
newpath
0 0 moveto
(C) true charpath
0.8 0.8 2.4 setrgbcolor
fill
1 -2.57273 scale
0 3.72287 translate
7.65 0 translate
0 0.1 translate
1 0.194317 scale
newpath
0 0 moveto
(C) true charpath
0 0 8 setrgbcolor
fill
1 5.14622 scale
0 -0.1 translate
0 -0.1 translate
1 -0.0143795 scale
newpath
0 0 moveto
(T) true charpath
0.8 0.9 0.8 setrgbcolor
fill
1 -69.5433 scale
0 0.1 translate
0 2.41586 translate
1 0.893808 scale
newpath
0 0 moveto
(A) true charpath
8 0 0 setrgbcolor
fill
1 1.11881 scale
0 -2.41586 translate
0 -1 translate
1 -0.210579 scale
newpath
0 0 moveto
(G) true charpath
1 0.94 0.8 setrgbcolor
fill
1 -4.74882 scale
0 1 translate
7.65 0 translate
0 -0.1 translate
1 -0.258049 scale
newpath
0 0 moveto
(A) true charpath
2.4 0.8 0.8 setrgbcolor
fill
1 -3.87523 scale
0 0.1 translate
0 0.1 translate
1 2.05287 scale
newpath
0 0 moveto
(G) true charpath
1 0.7 0 setrgbcolor
fill
1 0.487123 scale
0 -0.1 translate
0 -2.91733 translate
1 -0.392732 scale
newpath
0 0 moveto
(T) true charpath
0.8 0.9 0.8 setrgbcolor
fill
1 -2.54626 scale
0 2.91733 translate
0 -6.79443 translate
1 -0.422598 scale
newpath
0 0 moveto
(C) true charpath
0.8 0.8 2.4 setrgbcolor
fill
1 -2.36631 scale
0 6.79443 translate
7.65 0 translate
0 0.1 translate
1 2.23844 scale
newpath
0 0 moveto
(A) true charpath
8 0 0 setrgbcolor
fill
1 0.44674 scale
0 -0.1 translate
0 -0.1 translate
1 -0.487336 scale
newpath
0 0 moveto
(G) true charpath
1 0.94 0.8 setrgbcolor
fill
1 -2.05197 scale
0 0.1 translate
0 -4.72149 translate
1 -0.547832 scale
newpath
0 0 moveto
(C) true charpath
0.8 0.8 2.4 setrgbcolor
fill
1 -1.82538 scale
0 4.72149 translate
0 -9.81901 translate
1 -0.57904 scale
newpath
0 0 moveto
(T) true charpath
0.8 0.9 0.8 setrgbcolor
fill
1 -1.727 scale
0 9.81901 translate
7.65 0 translate
0 -0.1 translate
1 -0.00317408 scale
newpath
0 0 moveto
(T) true charpath
0.8 0.9 0.8 setrgbcolor
fill
1 -315.052 scale
0 0.1 translate
0 0.1 translate
1 1.11581 scale
newpath
0 0 moveto
(A) true charpath
8 0 0 setrgbcolor
fill
1 0.896212 scale
0 -0.1 translate
0 -0.911833 translate
1 -0.212309 scale
newpath
0 0 moveto
(G) true charpath
1 0.94 0.8 setrgbcolor
fill
1 -4.71012 scale
0 0.911833 translate
7.65 0 translate
0 0.1 translate
1 2.05424 scale
newpath
0 0 moveto
(G) true charpath
1 0.7 0 setrgbcolor
fill
1 0.486798 scale
0 -0.1 translate
0 -0.1 translate
1 -0.328225 scale
newpath
0 0 moveto
(A) true charpath
2.4 0.8 0.8 setrgbcolor
fill
1 -3.04669 scale
0 0.1 translate
0 -3.46952 translate
1 -0.359355 scale
newpath
0 0 moveto
(T) true charpath
0.8 0.9 0.8 setrgbcolor
fill
1 -2.78276 scale
0 3.46952 translate
0 -7.08399 translate
1 -0.36671 scale
newpath
0 0 moveto
(C) true charpath
0.8 0.8 2.4 setrgbcolor
fill
1 -2.72695 scale
0 7.08399 translate
7.65 0 translate
0 0.1 translate
1 2.19526 scale
newpath
0 0 moveto
(A) true charpath
8 0 0 setrgbcolor
fill
1 0.455528 scale
0 -0.1 translate
0 -0.1 translate
1 -0.46514 scale
newpath
0 0 moveto
(G) true charpath
1 0.94 0.8 setrgbcolor
fill
1 -2.14989 scale
0 0.1 translate
0 -4.54685 translate
1 -0.486691 scale
newpath
0 0 moveto
(C) true charpath
0.8 0.8 2.4 setrgbcolor
fill
1 -2.05469 scale
0 4.54685 translate
0 -9.16327 translate
1 -0.491343 scale
newpath
0 0 moveto
(T) true charpath
0.8 0.9 0.8 setrgbcolor
fill
1 -2.03524 scale
0 9.16327 translate
7.65 0 translate
0 0.1 translate
1 0.187115 scale
newpath
0 0 moveto
(A) true charpath
8 0 0 setrgbcolor
fill
1 5.34432 scale
0 -0.1 translate
0 2.35918 translate
1 1.1583 scale
newpath
0 0 moveto
(G) true charpath
1 0.7 0 setrgbcolor
fill
1 0.863338 scale
0 -2.35918 translate
0 -0.1 translate
1 -0.17513 scale
newpath
0 0 moveto
(C) true charpath
0.8 0.8 2.4 setrgbcolor
fill
1 -5.71003 scale
0 0.1 translate
0 -2.26488 translate
1 -0.201615 scale
newpath
0 0 moveto
(T) true charpath
0.8 0.9 0.8 setrgbcolor
fill
1 -4.95994 scale
0 2.26488 translate
7.65 0 translate
0 -0.1 translate
1 -0.287218 scale
newpath
0 0 moveto
(C) true charpath
0.8 0.8 2.4 setrgbcolor
fill
1 -3.48167 scale
0 0.1 translate
0 0.1 translate
1 2.09781 scale
newpath
0 0 moveto
(T) true charpath
0 0.5 0 setrgbcolor
fill
1 0.476689 scale
0 -0.1 translate
0 -3.14685 translate
1 -0.397212 scale
newpath
0 0 moveto
(G) true charpath
1 0.94 0.8 setrgbcolor
fill
1 -2.51755 scale
0 3.14685 translate
0 -7.0592 translate
1 -0.505791 scale
newpath
0 0 moveto
(A) true charpath
2.4 0.8 0.8 setrgbcolor
fill
1 -1.9771 scale
0 7.0592 translate
7.65 0 translate
0 0.1 translate
1 2.26149 scale
newpath
0 0 moveto
(G) true charpath
1 0.7 0 setrgbcolor
fill
1 0.442187 scale
0 -0.1 translate
0 -0.1 translate
1 -0.532579 scale
newpath
0 0 moveto
(A) true charpath
2.4 0.8 0.8 setrgbcolor
fill
1 -1.87766 scale
0 0.1 translate
0 -5.07749 translate
1 -0.547021 scale
newpath
0 0 moveto
(T) true charpath
0.8 0.9 0.8 setrgbcolor
fill
1 -1.82808 scale
0 5.07749 translate
0 -10.1686 translate
1 -0.640177 scale
newpath
0 0 moveto
(C) true charpath
0.8 0.8 2.4 setrgbcolor
fill
1 -1.56207 scale
0 10.1686 translate
7.65 0 translate
0 -0.1 translate
1 -0.00317408 scale
newpath
0 0 moveto
(T) true charpath
0.8 0.9 0.8 setrgbcolor
fill
1 -315.052 scale
0 0.1 translate
0 0.1 translate
1 1.11581 scale
newpath
0 0 moveto
(A) true charpath
8 0 0 setrgbcolor
fill
1 0.896212 scale
0 -0.1 translate
0 -0.911833 translate
1 -0.212309 scale
newpath
0 0 moveto
(G) true charpath
1 0.94 0.8 setrgbcolor
fill
1 -4.71012 scale
0 0.911833 translate
7.65 0 translate
0 0.1 translate
1 2.05424 scale
newpath
0 0 moveto
(G) true charpath
1 0.7 0 setrgbcolor
fill
1 0.486798 scale
0 -0.1 translate
0 -0.1 translate
1 -0.328225 scale
newpath
0 0 moveto
(A) true charpath
2.4 0.8 0.8 setrgbcolor
fill
1 -3.04669 scale
0 0.1 translate
0 -3.46952 translate
1 -0.359355 scale
newpath
0 0 moveto
(T) true charpath
0.8 0.9 0.8 setrgbcolor
fill
1 -2.78276 scale
0 3.46952 translate
0 -7.08399 translate
1 -0.36671 scale
newpath
0 0 moveto
(C) true charpath
0.8 0.8 2.4 setrgbcolor
fill
1 -2.72695 scale
0 7.08399 translate
7.65 0 translate
0 0.1 translate
1 2.19526 scale
newpath
0 0 moveto
(A) true charpath
8 0 0 setrgbcolor
fill
1 0.455528 scale
0 -0.1 translate
0 -0.1 translate
1 -0.46514 scale
newpath
0 0 moveto
(G) true charpath
1 0.94 0.8 setrgbcolor
fill
1 -2.14989 scale
0 0.1 translate
0 -4.54685 translate
1 -0.486691 scale
newpath
0 0 moveto
(C) true charpath
0.8 0.8 2.4 setrgbcolor
fill
1 -2.05469 scale
0 4.54685 translate
0 -9.16327 translate
1 -0.491343 scale
newpath
0 0 moveto
(T) true charpath
0.8 0.9 0.8 setrgbcolor
fill
1 -2.03524 scale
0 9.16327 translate
7.65 0 translate
0 0.1 translate
1 0.604556 scale
newpath
0 0 moveto
(A) true charpath
8 0 0 setrgbcolor
fill
1 1.65411 scale
0 -0.1 translate
0 -0.1 translate
1 -0.0355494 scale
newpath
0 0 moveto
(G) true charpath
1 0.94 0.8 setrgbcolor
fill
1 -28.1299 scale
0 0.1 translate
7.65 0 translate
0 0.1 translate
1 0.0386878 scale
newpath
0 0 moveto
(T) true charpath
0 0.5 0 setrgbcolor
fill
1 25.8479 scale
0 -0.1 translate
7.65 0 translate
0 -0.1 translate
1 -0.0325829 scale
newpath
0 0 moveto
(C) true charpath
0.8 0.8 2.4 setrgbcolor
fill
1 -30.6909 scale
0 0.1 translate
0 -1.14324 translate
1 -0.0439968 scale
newpath
0 0 moveto
(G) true charpath
1 0.94 0.8 setrgbcolor
fill
1 -22.7289 scale
0 1.14324 translate
0 0.1 translate
1 1.44224 scale
newpath
0 0 moveto
(A) true charpath
8 0 0 setrgbcolor
fill
1 0.693366 scale
0 -0.1 translate
0 -2.27629 translate
1 -0.242288 scale
newpath
0 0 moveto
(T) true charpath
0.8 0.9 0.8 setrgbcolor
fill
1 -4.12732 scale
0 2.27629 translate
7.65 0 translate
0 0.1 translate
1 0.364499 scale
newpath
0 0 moveto
(T) true charpath
0 0.5 0 setrgbcolor
fill
1 2.74349 scale
0 -0.1 translate
0 -0.1 translate
1 -0.0386443 scale
newpath
0 0 moveto
(G) true charpath
1 0.94 0.8 setrgbcolor
fill
1 -25.877 scale
0 0.1 translate
7.65 0 translate
0 -0.1 translate
1 -0.098112 scale
newpath
0 0 moveto
(G) true charpath
1 0.94 0.8 setrgbcolor
fill
1 -10.1924 scale
0 0.1 translate
0 0.1 translate
1 1.92837 scale
newpath
0 0 moveto
(A) true charpath
8 0 0 setrgbcolor
fill
1 0.518574 scale
0 -0.1 translate
0 -1.65886 translate
1 -0.383036 scale
newpath
0 0 moveto
(T) true charpath
0.8 0.9 0.8 setrgbcolor
fill
1 -2.61072 scale
0 1.65886 translate
0 -5.45966 translate
1 -0.435938 scale
newpath
0 0 moveto
(C) true charpath
0.8 0.8 2.4 setrgbcolor
fill
1 -2.2939 scale
0 5.45966 translate
7.65 0 translate
0 -0.1 translate
1 -0.271625 scale
newpath
0 0 moveto
(T) true charpath
0.8 0.9 0.8 setrgbcolor
fill
1 -3.68154 scale
0 0.1 translate
0 0.1 translate
1 2.03613 scale
newpath
0 0 moveto
(G) true charpath
1 0.7 0 setrgbcolor
fill
1 0.491129 scale
0 -0.1 translate
0 -3.02416 translate
1 -0.356662 scale
newpath
0 0 moveto
(C) true charpath
0.8 0.8 2.4 setrgbcolor
fill
1 -2.80377 scale
0 3.02416 translate
0 -6.61744 translate
1 -0.398047 scale
newpath
0 0 moveto
(A) true charpath
2.4 0.8 0.8 setrgbcolor
fill
1 -2.51227 scale
0 6.61744 translate
7.65 0 translate
0 0.1 translate
1 0.187115 scale
newpath
0 0 moveto
(A) true charpath
8 0 0 setrgbcolor
fill
1 5.34432 scale
0 -0.1 translate
0 2.35918 translate
1 1.1583 scale
newpath
0 0 moveto
(G) true charpath
1 0.7 0 setrgbcolor
fill
1 0.863338 scale
0 -2.35918 translate
0 -0.1 translate
1 -0.17513 scale
newpath
0 0 moveto
(C) true charpath
0.8 0.8 2.4 setrgbcolor
fill
1 -5.71003 scale
0 0.1 translate
0 -2.26488 translate
1 -0.201615 scale
newpath
0 0 moveto
(T) true charpath
0.8 0.9 0.8 setrgbcolor
fill
1 -4.95994 scale
0 2.26488 translate
7.65 0 translate
0 -0.1 translate
1 -0.287218 scale
newpath
0 0 moveto
(C) true charpath
0.8 0.8 2.4 setrgbcolor
fill
1 -3.48167 scale
0 0.1 translate
0 0.1 translate
1 2.09781 scale
newpath
0 0 moveto
(T) true charpath
0 0.5 0 setrgbcolor
fill
1 0.476689 scale
0 -0.1 translate
0 -3.14685 translate
1 -0.397212 scale
newpath
0 0 moveto
(G) true charpath
1 0.94 0.8 setrgbcolor
fill
1 -2.51755 scale
0 3.14685 translate
0 -7.0592 translate
1 -0.505791 scale
newpath
0 0 moveto
(A) true charpath
2.4 0.8 0.8 setrgbcolor
fill
1 -1.9771 scale
0 7.0592 translate
7.65 0 translate
0 0.1 translate
1 2.26149 scale
newpath
0 0 moveto
(G) true charpath
1 0.7 0 setrgbcolor
fill
1 0.442187 scale
0 -0.1 translate
0 -0.1 translate
1 -0.532579 scale
newpath
0 0 moveto
(A) true charpath
2.4 0.8 0.8 setrgbcolor
fill
1 -1.87766 scale
0 0.1 translate
0 -5.07749 translate
1 -0.547021 scale
newpath
0 0 moveto
(T) true charpath
0.8 0.9 0.8 setrgbcolor
fill
1 -1.82808 scale
0 5.07749 translate
0 -10.1686 translate
1 -0.640177 scale
newpath
0 0 moveto
(C) true charpath
0.8 0.8 2.4 setrgbcolor
fill
1 -1.56207 scale
0 10.1686 translate
7.65 0 translate
0 -0.1 translate
1 -0.00317408 scale
newpath
0 0 moveto
(T) true charpath
0.8 0.9 0.8 setrgbcolor
fill
1 -315.052 scale
0 0.1 translate
0 0.1 translate
1 1.11581 scale
newpath
0 0 moveto
(A) true charpath
8 0 0 setrgbcolor
fill
1 0.896212 scale
0 -0.1 translate
0 -0.911833 translate
1 -0.212309 scale
newpath
0 0 moveto
(G) true charpath
1 0.94 0.8 setrgbcolor
fill
1 -4.71012 scale
0 0.911833 translate
7.65 0 translate
0 0.1 translate
1 2.05424 scale
newpath
0 0 moveto
(G) true charpath
1 0.7 0 setrgbcolor
fill
1 0.486798 scale
0 -0.1 translate
0 -0.1 translate
1 -0.328225 scale
newpath
0 0 moveto
(A) true charpath
2.4 0.8 0.8 setrgbcolor
fill
1 -3.04669 scale
0 0.1 translate
0 -3.46952 translate
1 -0.359355 scale
newpath
0 0 moveto
(T) true charpath
0.8 0.9 0.8 setrgbcolor
fill
1 -2.78276 scale
0 3.46952 translate
0 -7.08399 translate
1 -0.36671 scale
newpath
0 0 moveto
(C) true charpath
0.8 0.8 2.4 setrgbcolor
fill
1 -2.72695 scale
0 7.08399 translate
7.65 0 translate
0 0.1 translate
1 2.19526 scale
newpath
0 0 moveto
(A) true charpath
8 0 0 setrgbcolor
fill
1 0.455528 scale
0 -0.1 translate
0 -0.1 translate
1 -0.46514 scale
newpath
0 0 moveto
(G) true charpath
1 0.94 0.8 setrgbcolor
fill
1 -2.14989 scale
0 0.1 translate
0 -4.54685 translate
1 -0.486691 scale
newpath
0 0 moveto
(C) true charpath
0.8 0.8 2.4 setrgbcolor
fill
1 -2.05469 scale
0 4.54685 translate
0 -9.16327 translate
1 -0.491343 scale
newpath
0 0 moveto
(T) true charpath
0.8 0.9 0.8 setrgbcolor
fill
1 -2.03524 scale
0 9.16327 translate
7.65 0 translate
0 0.1 translate
1 0.604556 scale
newpath
0 0 moveto
(A) true charpath
8 0 0 setrgbcolor
fill
1 1.65411 scale
0 -0.1 translate
0 -0.1 translate
1 -0.0355494 scale
newpath
0 0 moveto
(G) true charpath
1 0.94 0.8 setrgbcolor
fill
1 -28.1299 scale
0 0.1 translate
7.65 0 translate
0 0.1 translate
1 0.0386878 scale
newpath
0 0 moveto
(T) true charpath
0 0.5 0 setrgbcolor
fill
1 25.8479 scale
0 -0.1 translate
7.65 0 translate
0 -0.1 translate
1 -0.0325829 scale
newpath
0 0 moveto
(C) true charpath
0.8 0.8 2.4 setrgbcolor
fill
1 -30.6909 scale
0 0.1 translate
0 -1.14324 translate
1 -0.0439968 scale
newpath
0 0 moveto
(G) true charpath
1 0.94 0.8 setrgbcolor
fill
1 -22.7289 scale
0 1.14324 translate
0 0.1 translate
1 1.44224 scale
newpath
0 0 moveto
(A) true charpath
8 0 0 setrgbcolor
fill
1 0.693366 scale
0 -0.1 translate
0 -2.27629 translate
1 -0.242288 scale
newpath
0 0 moveto
(T) true charpath
0.8 0.9 0.8 setrgbcolor
fill
1 -4.12732 scale
0 2.27629 translate
7.65 0 translate
0 0.1 translate
1 0.364499 scale
newpath
0 0 moveto
(T) true charpath
0 0.5 0 setrgbcolor
fill
1 2.74349 scale
0 -0.1 translate
0 -0.1 translate
1 -0.0386443 scale
newpath
0 0 moveto
(G) true charpath
1 0.94 0.8 setrgbcolor
fill
1 -25.877 scale
0 0.1 translate
7.65 0 translate
0 -0.1 translate
1 -0.098112 scale
newpath
0 0 moveto
(G) true charpath
1 0.94 0.8 setrgbcolor
fill
1 -10.1924 scale
0 0.1 translate
0 0.1 translate
1 1.92837 scale
newpath
0 0 moveto
(A) true charpath
8 0 0 setrgbcolor
fill
1 0.518574 scale
0 -0.1 translate
0 -1.65886 translate
1 -0.383036 scale
newpath
0 0 moveto
(T) true charpath
0.8 0.9 0.8 setrgbcolor
fill
1 -2.61072 scale
0 1.65886 translate
0 -5.45966 translate
1 -0.435938 scale
newpath
0 0 moveto
(C) true charpath
0.8 0.8 2.4 setrgbcolor
fill
1 -2.2939 scale
0 5.45966 translate
7.65 0 translate
0 -0.1 translate
1 -0.271625 scale
newpath
0 0 moveto
(T) true charpath
0.8 0.9 0.8 setrgbcolor
fill
1 -3.68154 scale
0 0.1 translate
0 0.1 translate
1 2.03613 scale
newpath
0 0 moveto
(G) true charpath
1 0.7 0 setrgbcolor
fill
1 0.491129 scale
0 -0.1 translate
0 -3.02416 translate
1 -0.356662 scale
newpath
0 0 moveto
(C) true charpath
0.8 0.8 2.4 setrgbcolor
fill
1 -2.80377 scale
0 3.02416 translate
0 -6.61744 translate
1 -0.398047 scale
newpath
0 0 moveto
(A) true charpath
2.4 0.8 0.8 setrgbcolor
fill
1 -2.51227 scale
0 6.61744 translate
7.65 0 translate
0 -0.1 translate
1 -0.11288 scale
newpath
0 0 moveto
(C) true charpath
0.8 0.8 2.4 setrgbcolor
fill
1 -8.85897 scale
0 0.1 translate
0 0.1 translate
1 1.42501 scale
newpath
0 0 moveto
(A) true charpath
8 0 0 setrgbcolor
fill
1 0.701748 scale
0 -0.1 translate
0 -1.77506 translate
1 -0.269613 scale
newpath
0 0 moveto
(T) true charpath
0.8 0.9 0.8 setrgbcolor
fill
1 -3.70902 scale
0 1.77506 translate
7.65 0 translate
0 -0.1 translate
1 -0.158813 scale
newpath
0 0 moveto
(A) true charpath
2.4 0.8 0.8 setrgbcolor
fill
1 -6.29671 scale
0 0.1 translate
0 0.1 translate
1 1.45616 scale
newpath
0 0 moveto
(T) true charpath
0 0.5 0 setrgbcolor
fill
1 0.686739 scale
0 -0.1 translate
0 -2.13649 translate
1 -0.355255 scale
newpath
0 0 moveto
(G) true charpath
1 0.94 0.8 setrgbcolor
fill
1 -2.81488 scale
0 2.13649 translate
7.65 0 translate
0 0.1 translate
1 2.33056 scale
newpath
0 0 moveto
(T) true charpath
0 0.5 0 setrgbcolor
fill
1 0.429082 scale
0 -0.1 translate
0 -0.1 translate
1 -0.619365 scale
newpath
0 0 moveto
(A) true charpath
2.4 0.8 0.8 setrgbcolor
fill
1 -1.61456 scale
0 0.1 translate
0 -5.76038 translate
1 -0.726058 scale
newpath
0 0 moveto
(G) true charpath
1 0.94 0.8 setrgbcolor
fill
1 -1.3773 scale
0 5.76038 translate
0 -12.2603 translate
1 -0.785132 scale
newpath
0 0 moveto
(C) true charpath
0.8 0.8 2.4 setrgbcolor
fill
1 -1.27367 scale
0 12.2603 translate
7.65 0 translate
0 0.1 translate
1 0.210099 scale
newpath
0 0 moveto
(T) true charpath
0 0.5 0 setrgbcolor
fill
1 4.75966 scale
0 -0.1 translate
7.65 0 translate
0 0.1 translate
1 0.678642 scale
newpath
0 0 moveto
(T) true charpath
0 0.5 0 setrgbcolor
fill
1 1.47353 scale
0 -0.1 translate
0 -0.1 translate
1 -0.0555281 scale
newpath
0 0 moveto
(A) true charpath
2.4 0.8 0.8 setrgbcolor
fill
1 -18.0089 scale
0 0.1 translate
7.65 0 translate
0 -0.1 translate
1 -0.060693 scale
newpath
0 0 moveto
(T) true charpath
0.8 0.9 0.8 setrgbcolor
fill
1 -16.4764 scale
0 0.1 translate
0 -1.36442 translate
1 -0.130441 scale
newpath
0 0 moveto
(A) true charpath
2.4 0.8 0.8 setrgbcolor
fill
1 -7.66633 scale
0 1.36442 translate
0 -3.17766 translate
1 -0.196529 scale
newpath
0 0 moveto
(C) true charpath
0.8 0.8 2.4 setrgbcolor
fill
1 -5.08832 scale
0 3.17766 translate
0 0.1 translate
1 1.55756 scale
newpath
0 0 moveto
(G) true charpath
1 0.7 0 setrgbcolor
fill
1 0.642028 scale
0 -0.1 translate
7.65 0 translate
7.65 0 translate
-374.85 -23.1593 translate
newpath
-3.825 -1.9125 moveto
382.5 0 rlineto
0 45.9 rlineto
-382.5 0 rlineto
0 -45.9 rlineto
closepath
0 0 0 setrgbcolor
stroke
-275.4 0 translate
0 18.1779 translate
/Helvetica findfont
5.61816 scalefont
setfont
newpath
0 0 moveto
(Motif Name:) true charpath
0 0 0 setrgbcolor
fill
70.227 0 translate
/Helvetica-Bold findfont
5.61816 scalefont
setfont
newpath
0 0 moveto
(CM000994.3_118126351-118128400(+)_1|1|1x0) true charpath
0 0 0 setrgbcolor
fill
-70.227 0 translate
0 -68.25 translate
0 29.125 translate
/Helvetica findfont
8.262 scalefont
setfont
newpath
0 0 moveto
(Gene:) true charpath
0 0 0 setrgbcolor
fill
42.1362 0 translate
/Helvetica-Bold findfont
8.262 scalefont
setfont
newpath
0 0 moveto
(CM000994.3_118126351-118128400(+)_1) true charpath
0 0 0 setrgbcolor
fill
-42.1362 0 translate
-30.6 -29.125 translate
306 0 translate
2.10375 0 translate
/Helvetica findfont
5.508 scalefont
setfont
newpath
0 0 moveto
(1) true charpath
0 0 0 setrgbcolor
fill
7.65 0 translate
newpath
0 0 moveto
(2) true charpath
0 0 0 setrgbcolor
fill
7.65 0 translate
newpath
0 0 moveto
(3) true charpath
0 0 0 setrgbcolor
fill
7.65 0 translate
newpath
0 0 moveto
(4) true charpath
0 0 0 setrgbcolor
fill
7.65 0 translate
newpath
0 0 moveto
(5) true charpath
0 0 0 setrgbcolor
fill
7.65 0 translate
newpath
0 0 moveto
(6) true charpath
0 0 0 setrgbcolor
fill
7.65 0 translate
newpath
0 0 moveto
(7) true charpath
0 0 0 setrgbcolor
fill
7.65 0 translate
newpath
0 0 moveto
(8) true charpath
0 0 0 setrgbcolor
fill
7.65 0 translate
newpath
0 0 moveto
(9) true charpath
0 0 0 setrgbcolor
fill
7.65 0 translate
newpath
0 0 moveto
(0) true charpath
0 0 0 setrgbcolor
fill
7.65 0 translate
newpath
0 0 moveto
(1) true charpath
0 0 0 setrgbcolor
fill
7.65 0 translate
newpath
0 0 moveto
(2) true charpath
0 0 0 setrgbcolor
fill
7.65 0 translate
newpath
0 0 moveto
(3) true charpath
0 0 0 setrgbcolor
fill
7.65 0 translate
newpath
0 0 moveto
(4) true charpath
0 0 0 setrgbcolor
fill
7.65 0 translate
newpath
0 0 moveto
(5) true charpath
0 0 0 setrgbcolor
fill
7.65 0 translate
newpath
0 0 moveto
(6) true charpath
0 0 0 setrgbcolor
fill
7.65 0 translate
newpath
0 0 moveto
(7) true charpath
0 0 0 setrgbcolor
fill
7.65 0 translate
newpath
0 0 moveto
(8) true charpath
0 0 0 setrgbcolor
fill
7.65 0 translate
newpath
0 0 moveto
(9) true charpath
0 0 0 setrgbcolor
fill
7.65 0 translate
-147.454 0 translate
0 3.93429 translate
0 19.225 translate
/Helvetica findfont
5.508 scalefont
setfont
153 -1.57371 translate
newpath
0 0 moveto
(0) true charpath
0 0 0 setrgbcolor
fill
0 19.125 translate
newpath
0 0 moveto
(+0.57) true charpath
0 0 0 setrgbcolor
fill
0 -38.25 translate
newpath
0 0 moveto
(-3.09) true charpath
0 0 0 setrgbcolor
fill
-153 19.125 translate
0 1.57371 translate
/Helvetica-Bold findfont
11.016 scalefont
setfont
0 0.1 translate
1 0.604556 scale
newpath
0 0 moveto
(A) true charpath
8 0 0 setrgbcolor
fill
1 1.65411 scale
0 -0.1 translate
0 -0.1 translate
1 -0.0355494 scale
newpath
0 0 moveto
(G) true charpath
1 0.94 0.8 setrgbcolor
fill
1 -28.1299 scale
0 0.1 translate
7.65 0 translate
0 0.1 translate
1 0.0386878 scale
newpath
0 0 moveto
(T) true charpath
0 0.5 0 setrgbcolor
fill
1 25.8479 scale
0 -0.1 translate
7.65 0 translate
0 -0.1 translate
1 -0.0325829 scale
newpath
0 0 moveto
(C) true charpath
0.8 0.8 2.4 setrgbcolor
fill
1 -30.6909 scale
0 0.1 translate
0 -1.14324 translate
1 -0.0439968 scale
newpath
0 0 moveto
(G) true charpath
1 0.94 0.8 setrgbcolor
fill
1 -22.7289 scale
0 1.14324 translate
0 0.1 translate
1 1.44224 scale
newpath
0 0 moveto
(A) true charpath
8 0 0 setrgbcolor
fill
1 0.693366 scale
0 -0.1 translate
0 -2.27629 translate
1 -0.242288 scale
newpath
0 0 moveto
(T) true charpath
0.8 0.9 0.8 setrgbcolor
fill
1 -4.12732 scale
0 2.27629 translate
7.65 0 translate
0 -0.1 translate
1 -0.0147765 scale
newpath
0 0 moveto
(C) true charpath
0.8 0.8 2.4 setrgbcolor
fill
1 -67.6749 scale
0 0.1 translate
0 -1.00313 translate
1 -0.0829245 scale
newpath
0 0 moveto
(G) true charpath
1 0.94 0.8 setrgbcolor
fill
1 -12.0592 scale
0 1.00313 translate
0 -2.44248 translate
1 -0.166201 scale
newpath
0 0 moveto
(T) true charpath
0.8 0.9 0.8 setrgbcolor
fill
1 -6.01682 scale
0 2.44248 translate
0 0.1 translate
1 1.39556 scale
newpath
0 0 moveto
(A) true charpath
8 0 0 setrgbcolor
fill
1 0.716556 scale
0 -0.1 translate
7.65 0 translate
0 0.1 translate
1 2.14652 scale
newpath
0 0 moveto
(A) true charpath
8 0 0 setrgbcolor
fill
1 0.465871 scale
0 -0.1 translate
0 -0.1 translate
1 -0.350505 scale
newpath
0 0 moveto
(G) true charpath
1 0.94 0.8 setrgbcolor
fill
1 -2.85302 scale
0 0.1 translate
0 -3.64483 translate
1 -0.433393 scale
newpath
0 0 moveto
(T) true charpath
0.8 0.9 0.8 setrgbcolor
fill
1 -2.30738 scale
0 3.64483 translate
0 -7.84187 translate
1 -0.525415 scale
newpath
0 0 moveto
(C) true charpath
0.8 0.8 2.4 setrgbcolor
fill
1 -1.90326 scale
0 7.84187 translate
7.65 0 translate
0 -0.1 translate
1 -0.0967785 scale
newpath
0 0 moveto
(G) true charpath
1 0.94 0.8 setrgbcolor
fill
1 -10.3329 scale
0 0.1 translate
0 -1.64837 translate
1 -0.119419 scale
newpath
0 0 moveto
(A) true charpath
2.4 0.8 0.8 setrgbcolor
fill
1 -8.37387 scale
0 1.64837 translate
0 0.1 translate
1 1.2774 scale
newpath
0 0 moveto
(T) true charpath
0 0.5 0 setrgbcolor
fill
1 0.78284 scale
0 -0.1 translate
7.65 0 translate
0 -0.1 translate
1 -0.11288 scale
newpath
0 0 moveto
(C) true charpath
0.8 0.8 2.4 setrgbcolor
fill
1 -8.85897 scale
0 0.1 translate
0 0.1 translate
1 1.42501 scale
newpath
0 0 moveto
(A) true charpath
8 0 0 setrgbcolor
fill
1 0.701748 scale
0 -0.1 translate
0 -1.77506 translate
1 -0.269613 scale
newpath
0 0 moveto
(T) true charpath
0.8 0.9 0.8 setrgbcolor
fill
1 -3.70902 scale
0 1.77506 translate
7.65 0 translate
0 -0.1 translate
1 -0.158813 scale
newpath
0 0 moveto
(A) true charpath
2.4 0.8 0.8 setrgbcolor
fill
1 -6.29671 scale
0 0.1 translate
0 0.1 translate
1 1.45616 scale
newpath
0 0 moveto
(T) true charpath
0 0.5 0 setrgbcolor
fill
1 0.686739 scale
0 -0.1 translate
0 -2.13649 translate
1 -0.355255 scale
newpath
0 0 moveto
(G) true charpath
1 0.94 0.8 setrgbcolor
fill
1 -2.81488 scale
0 2.13649 translate
7.65 0 translate
0 0.1 translate
1 2.33056 scale
newpath
0 0 moveto
(T) true charpath
0 0.5 0 setrgbcolor
fill
1 0.429082 scale
0 -0.1 translate
0 -0.1 translate
1 -0.619365 scale
newpath
0 0 moveto
(A) true charpath
2.4 0.8 0.8 setrgbcolor
fill
1 -1.61456 scale
0 0.1 translate
0 -5.76038 translate
1 -0.726058 scale
newpath
0 0 moveto
(G) true charpath
1 0.94 0.8 setrgbcolor
fill
1 -1.3773 scale
0 5.76038 translate
0 -12.2603 translate
1 -0.785132 scale
newpath
0 0 moveto
(C) true charpath
0.8 0.8 2.4 setrgbcolor
fill
1 -1.27367 scale
0 12.2603 translate
7.65 0 translate
0 0.1 translate
1 0.507406 scale
newpath
0 0 moveto
(A) true charpath
8 0 0 setrgbcolor
fill
1 1.97081 scale
0 -0.1 translate
0 -0.1 translate
1 -0.0238606 scale
newpath
0 0 moveto
(T) true charpath
0.8 0.9 0.8 setrgbcolor
fill
1 -41.9102 scale
0 0.1 translate
7.65 0 translate
0 -0.1 translate
1 -0.134936 scale
newpath
0 0 moveto
(T) true charpath
0.8 0.9 0.8 setrgbcolor
fill
1 -7.41094 scale
0 0.1 translate
0 0.1 translate
1 1.44623 scale
newpath
0 0 moveto
(G) true charpath
1 0.7 0 setrgbcolor
fill
1 0.691452 scale
0 -0.1 translate
0 -1.94861 translate
1 -0.323981 scale
newpath
0 0 moveto
(C) true charpath
0.8 0.8 2.4 setrgbcolor
fill
1 -3.0866 scale
0 1.94861 translate
7.65 0 translate
0 -0.1 translate
1 -0.00936366 scale
newpath
0 0 moveto
(A) true charpath
2.4 0.8 0.8 setrgbcolor
fill
1 -106.796 scale
0 0.1 translate
0 0.1 translate
1 0.974807 scale
newpath
0 0 moveto
(T) true charpath
0 0.5 0 setrgbcolor
fill
1 1.02584 scale
0 -0.1 translate
0 -0.960536 translate
1 -0.153555 scale
newpath
0 0 moveto
(C) true charpath
0.8 0.8 2.4 setrgbcolor
fill
1 -6.51231 scale
0 0.960536 translate
7.65 0 translate
0 -0.1 translate
1 -0.11288 scale
newpath
0 0 moveto
(C) true charpath
0.8 0.8 2.4 setrgbcolor
fill
1 -8.85897 scale
0 0.1 translate
0 0.1 translate
1 1.42501 scale
newpath
0 0 moveto
(A) true charpath
8 0 0 setrgbcolor
fill
1 0.701748 scale
0 -0.1 translate
0 -1.77506 translate
1 -0.269613 scale
newpath
0 0 moveto
(T) true charpath
0.8 0.9 0.8 setrgbcolor
fill
1 -3.70902 scale
0 1.77506 translate
7.65 0 translate
0 -0.1 translate
1 -0.158813 scale
newpath
0 0 moveto
(A) true charpath
2.4 0.8 0.8 setrgbcolor
fill
1 -6.29671 scale
0 0.1 translate
0 0.1 translate
1 1.45616 scale
newpath
0 0 moveto
(T) true charpath
0 0.5 0 setrgbcolor
fill
1 0.686739 scale
0 -0.1 translate
0 -2.13649 translate
1 -0.355255 scale
newpath
0 0 moveto
(G) true charpath
1 0.94 0.8 setrgbcolor
fill
1 -2.81488 scale
0 2.13649 translate
7.65 0 translate
0 0.1 translate
1 2.33056 scale
newpath
0 0 moveto
(T) true charpath
0 0.5 0 setrgbcolor
fill
1 0.429082 scale
0 -0.1 translate
0 -0.1 translate
1 -0.619365 scale
newpath
0 0 moveto
(A) true charpath
2.4 0.8 0.8 setrgbcolor
fill
1 -1.61456 scale
0 0.1 translate
0 -5.76038 translate
1 -0.726058 scale
newpath
0 0 moveto
(G) true charpath
1 0.94 0.8 setrgbcolor
fill
1 -1.3773 scale
0 5.76038 translate
0 -12.2603 translate
1 -0.785132 scale
newpath
0 0 moveto
(C) true charpath
0.8 0.8 2.4 setrgbcolor
fill
1 -1.27367 scale
0 12.2603 translate
7.65 0 translate
0 0.1 translate
1 0.210099 scale
newpath
0 0 moveto
(T) true charpath
0 0.5 0 setrgbcolor
fill
1 4.75966 scale
0 -0.1 translate
7.65 0 translate
0 0.1 translate
1 0.678642 scale
newpath
0 0 moveto
(T) true charpath
0 0.5 0 setrgbcolor
fill
1 1.47353 scale
0 -0.1 translate
0 -0.1 translate
1 -0.0555281 scale
newpath
0 0 moveto
(A) true charpath
2.4 0.8 0.8 setrgbcolor
fill
1 -18.0089 scale
0 0.1 translate
7.65 0 translate
0 -0.1 translate
1 -0.060693 scale
newpath
0 0 moveto
(T) true charpath
0.8 0.9 0.8 setrgbcolor
fill
1 -16.4764 scale
0 0.1 translate
0 -1.36442 translate
1 -0.130441 scale
newpath
0 0 moveto
(A) true charpath
2.4 0.8 0.8 setrgbcolor
fill
1 -7.66633 scale
0 1.36442 translate
0 -3.17766 translate
1 -0.196529 scale
newpath
0 0 moveto
(C) true charpath
0.8 0.8 2.4 setrgbcolor
fill
1 -5.08832 scale
0 3.17766 translate
0 0.1 translate
1 1.55756 scale
newpath
0 0 moveto
(G) true charpath
1 0.7 0 setrgbcolor
fill
1 0.642028 scale
0 -0.1 translate
7.65 0 translate
7.65 0 translate
-145.35 -23.1593 translate
newpath
-3.825 -1.9125 moveto
153 0 rlineto
0 45.9 rlineto
-153 0 rlineto
0 -45.9 rlineto
closepath
0 0 0 setrgbcolor
stroke
-275.4 0 translate
0 18.1779 translate
/Helvetica findfont
5.61816 scalefont
setfont
newpath
0 0 moveto
(Motif Name:) true charpath
0 0 0 setrgbcolor
fill
70.227 0 translate
/Helvetica-Bold findfont
5.61816 scalefont
setfont
newpath
0 0 moveto
(CM000994.3_118126351-118128400(+)_1|2|1x0) true charpath
0 0 0 setrgbcolor
fill
-70.227 0 translate
0 -68.25 translate
0 29.125 translate
/Helvetica findfont
8.262 scalefont
setfont
newpath
0 0 moveto
(Gene:) true charpath
0 0 0 setrgbcolor
fill
42.1362 0 translate
/Helvetica-Bold findfont
8.262 scalefont
setfont
newpath
0 0 moveto
(CM000994.3_118128738-118129299(+)_1) true charpath
0 0 0 setrgbcolor
fill
-42.1362 0 translate
-30.6 -29.125 translate
306 0 translate
2.10375 0 translate
/Helvetica findfont
5.508 scalefont
setfont
newpath
0 0 moveto
(1) true charpath
0 0 0 setrgbcolor
fill
7.65 0 translate
newpath
0 0 moveto
(2) true charpath
0 0 0 setrgbcolor
fill
7.65 0 translate
newpath
0 0 moveto
(3) true charpath
0 0 0 setrgbcolor
fill
7.65 0 translate
newpath
0 0 moveto
(4) true charpath
0 0 0 setrgbcolor
fill
7.65 0 translate
-32.7037 0 translate
0 3.93429 translate
0 19.225 translate
/Helvetica findfont
5.508 scalefont
setfont
38.25 -1.57371 translate
newpath
0 0 moveto
(0) true charpath
0 0 0 setrgbcolor
fill
0 19.125 translate
newpath
0 0 moveto
(+0.57) true charpath
0 0 0 setrgbcolor
fill
0 -38.25 translate
newpath
0 0 moveto
(-3.09) true charpath
0 0 0 setrgbcolor
fill
-38.25 19.125 translate
0 1.57371 translate
/Helvetica-Bold findfont
11.016 scalefont
setfont
0 0.1 translate
1 0.170337 scale
newpath
0 0 moveto
(A) true charpath
8 0 0 setrgbcolor
fill
1 5.8707 scale
0 -0.1 translate
0 2.22717 translate
1 1.27187 scale
newpath
0 0 moveto
(G) true charpath
1 0.7 0 setrgbcolor
fill
1 0.786243 scale
0 -2.22717 translate
0 -0.1 translate
1 -0.222731 scale
newpath
0 0 moveto
(C) true charpath
0.8 0.8 2.4 setrgbcolor
fill
1 -4.48972 scale
0 0.1 translate
0 -2.63943 translate
1 -0.252814 scale
newpath
0 0 moveto
(T) true charpath
0.8 0.9 0.8 setrgbcolor
fill
1 -3.95548 scale
0 2.63943 translate
7.65 0 translate
0 0.1 translate
1 2.19766 scale
newpath
0 0 moveto
(T) true charpath
0 0.5 0 setrgbcolor
fill
1 0.45503 scale
0 -0.1 translate
0 -0.1 translate
1 -0.375802 scale
newpath
0 0 moveto
(C) true charpath
0.8 0.8 2.4 setrgbcolor
fill
1 -2.66098 scale
0 0.1 translate
0 -3.84388 translate
1 -0.500695 scale
newpath
0 0 moveto
(G) true charpath
1 0.94 0.8 setrgbcolor
fill
1 -1.99722 scale
0 3.84388 translate
0 -8.57049 translate
1 -0.623943 scale
newpath
0 0 moveto
(A) true charpath
2.4 0.8 0.8 setrgbcolor
fill
1 -1.60271 scale
0 8.57049 translate
7.65 0 translate
0 0.1 translate
1 2.33056 scale
newpath
0 0 moveto
(G) true charpath
1 0.7 0 setrgbcolor
fill
1 0.429082 scale
0 -0.1 translate
0 -0.1 translate
1 -0.664041 scale
newpath
0 0 moveto
(A) true charpath
2.4 0.8 0.8 setrgbcolor
fill
1 -1.50593 scale
0 0.1 translate
0 -6.11191 translate
1 -0.680428 scale
newpath
0 0 moveto
(T) true charpath
0.8 0.9 0.8 setrgbcolor
fill
1 -1.46966 scale
0 6.11191 translate
0 -12.2528 translate
1 -0.786087 scale
newpath
0 0 moveto
(C) true charpath
0.8 0.8 2.4 setrgbcolor
fill
1 -1.27212 scale
0 12.2528 translate
7.65 0 translate
7.65 0 translate
-30.6 -23.1593 translate
newpath
-3.825 -1.9125 moveto
38.25 0 rlineto
0 45.9 rlineto
-38.25 0 rlineto
0 -45.9 rlineto
closepath
0 0 0 setrgbcolor
stroke
-275.4 0 translate
0 18.1779 translate
/Helvetica findfont
5.61816 scalefont
setfont
newpath
0 0 moveto
(Motif Name:) true charpath
0 0 0 setrgbcolor
fill
70.227 0 translate
/Helvetica-Bold findfont
5.61816 scalefont
setfont
newpath
0 0 moveto
(CM000994.3_118128738-118129299(+)_1|1|1x0) true charpath
0 0 0 setrgbcolor
fill
-70.227 0 translate
0 -68.25 translate
0 29.125 translate
/Helvetica findfont
8.262 scalefont
setfont
newpath
0 0 moveto
(Gene:) true charpath
0 0 0 setrgbcolor
fill
42.1362 0 translate
/Helvetica-Bold findfont
8.262 scalefont
setfont
newpath
0 0 moveto
(CM000994.3_118128738-118129299(+)_1) true charpath
0 0 0 setrgbcolor
fill
-42.1362 0 translate
-30.6 -29.125 translate
306 0 translate
2.10375 0 translate
/Helvetica findfont
5.508 scalefont
setfont
newpath
0 0 moveto
(1) true charpath
0 0 0 setrgbcolor
fill
7.65 0 translate
newpath
0 0 moveto
(2) true charpath
0 0 0 setrgbcolor
fill
7.65 0 translate
newpath
0 0 moveto
(3) true charpath
0 0 0 setrgbcolor
fill
7.65 0 translate
newpath
0 0 moveto
(4) true charpath
0 0 0 setrgbcolor
fill
7.65 0 translate
-32.7037 0 translate
0 3.93429 translate
0 19.225 translate
/Helvetica findfont
5.508 scalefont
setfont
38.25 -1.57371 translate
newpath
0 0 moveto
(0) true charpath
0 0 0 setrgbcolor
fill
0 19.125 translate
newpath
0 0 moveto
(+0.52) true charpath
0 0 0 setrgbcolor
fill
0 -38.25 translate
newpath
0 0 moveto
(-2.45) true charpath
0 0 0 setrgbcolor
fill
-38.25 19.125 translate
0 1.57371 translate
/Helvetica-Bold findfont
11.016 scalefont
setfont
0 -0.1 translate
1 -0.0355929 scale
newpath
0 0 moveto
(A) true charpath
2.4 0.8 0.8 setrgbcolor
fill
1 -28.0955 scale
0 0.1 translate
0 -1.16692 translate
1 -0.100024 scale
newpath
0 0 moveto
(T) true charpath
0.8 0.9 0.8 setrgbcolor
fill
1 -9.99762 scale
0 1.16692 translate
0 0.1 translate
1 1.76807 scale
newpath
0 0 moveto
(G) true charpath
1 0.7 0 setrgbcolor
fill
1 0.565587 scale
0 -0.1 translate
0 -2.74082 translate
1 -0.731599 scale
newpath
0 0 moveto
(C) true charpath
0.8 0.8 2.4 setrgbcolor
fill
1 -1.36687 scale
0 2.74082 translate
7.65 0 translate
0 0.1 translate
1 0.783678 scale
newpath
0 0 moveto
(T) true charpath
0 0.5 0 setrgbcolor
fill
1 1.27603 scale
0 -0.1 translate
0 7.05328 translate
1 0.972383 scale
newpath
0 0 moveto
(A) true charpath
8 0 0 setrgbcolor
fill
1 1.0284 scale
0 -7.05328 translate
0 -0.1 translate
1 -0.209053 scale
newpath
0 0 moveto
(G) true charpath
1 0.94 0.8 setrgbcolor
fill
1 -4.78347 scale
0 0.1 translate
0 -2.53181 translate
1 -0.449103 scale
newpath
0 0 moveto
(C) true charpath
0.8 0.8 2.4 setrgbcolor
fill
1 -2.22666 scale
0 2.53181 translate
7.65 0 translate
0 -0.1 translate
1 -0.158499 scale
newpath
0 0 moveto
(G) true charpath
1 0.94 0.8 setrgbcolor
fill
1 -6.3092 scale
0 0.1 translate
0 0.1 translate
1 2.33056 scale
newpath
0 0 moveto
(C) true charpath
0 0 8 setrgbcolor
fill
1 0.429082 scale
0 -0.1 translate
0 -2.13402 translate
1 -0.900438 scale
newpath
0 0 moveto
(T) true charpath
0.8 0.9 0.8 setrgbcolor
fill
1 -1.11057 scale
0 2.13402 translate
0 -10.006 translate
1 -1.07162 scale
newpath
0 0 moveto
(A) true charpath
2.4 0.8 0.8 setrgbcolor
fill
1 -0.933167 scale
0 10.006 translate
7.65 0 translate
7.65 0 translate
-30.6 -23.1593 translate
newpath
-3.825 -1.9125 moveto
38.25 0 rlineto
0 45.9 rlineto
-38.25 0 rlineto
0 -45.9 rlineto
closepath
0 0 0 setrgbcolor
stroke
-275.4 0 translate
0 18.1779 translate
/Helvetica findfont
5.61816 scalefont
setfont
newpath
0 0 moveto
(Motif Name:) true charpath
0 0 0 setrgbcolor
fill
70.227 0 translate
/Helvetica-Bold findfont
5.61816 scalefont
setfont
newpath
0 0 moveto
(CM000994.3_118128738-118129299(+)_1|2|1x0) true charpath
0 0 0 setrgbcolor
fill
-70.227 0 translate
0 -68.25 translate
0 29.125 translate
/Helvetica findfont
8.262 scalefont
setfont
newpath
0 0 moveto
(Gene:) true charpath
0 0 0 setrgbcolor
fill
42.1362 0 translate
/Helvetica-Bold findfont
8.262 scalefont
setfont
newpath
0 0 moveto
(CM000994.3_148900895-148901792(-)_1) true charpath
0 0 0 setrgbcolor
fill
-42.1362 0 translate
-30.6 -29.125 translate
306 0 translate
2.10375 0 translate
/Helvetica findfont
5.508 scalefont
setfont
newpath
0 0 moveto
(1) true charpath
0 0 0 setrgbcolor
fill
7.65 0 translate
newpath
0 0 moveto
(2) true charpath
0 0 0 setrgbcolor
fill
7.65 0 translate
newpath
0 0 moveto
(3) true charpath
0 0 0 setrgbcolor
fill
7.65 0 translate
newpath
0 0 moveto
(4) true charpath
0 0 0 setrgbcolor
fill
7.65 0 translate
newpath
0 0 moveto
(5) true charpath
0 0 0 setrgbcolor
fill
7.65 0 translate
newpath
0 0 moveto
(6) true charpath
0 0 0 setrgbcolor
fill
7.65 0 translate
newpath
0 0 moveto
(7) true charpath
0 0 0 setrgbcolor
fill
7.65 0 translate
newpath
0 0 moveto
(8) true charpath
0 0 0 setrgbcolor
fill
7.65 0 translate
newpath
0 0 moveto
(9) true charpath
0 0 0 setrgbcolor
fill
7.65 0 translate
newpath
0 0 moveto
(0) true charpath
0 0 0 setrgbcolor
fill
7.65 0 translate
newpath
0 0 moveto
(1) true charpath
0 0 0 setrgbcolor
fill
7.65 0 translate
newpath
0 0 moveto
(2) true charpath
0 0 0 setrgbcolor
fill
7.65 0 translate
newpath
0 0 moveto
(3) true charpath
0 0 0 setrgbcolor
fill
7.65 0 translate
newpath
0 0 moveto
(4) true charpath
0 0 0 setrgbcolor
fill
7.65 0 translate
newpath
0 0 moveto
(5) true charpath
0 0 0 setrgbcolor
fill
7.65 0 translate
newpath
0 0 moveto
(6) true charpath
0 0 0 setrgbcolor
fill
7.65 0 translate
newpath
0 0 moveto
(7) true charpath
0 0 0 setrgbcolor
fill
7.65 0 translate
newpath
0 0 moveto
(8) true charpath
0 0 0 setrgbcolor
fill
7.65 0 translate
newpath
0 0 moveto
(9) true charpath
0 0 0 setrgbcolor
fill
7.65 0 translate
newpath
0 0 moveto
(0) true charpath
0 0 0 setrgbcolor
fill
7.65 0 translate
newpath
0 0 moveto
(1) true charpath
0 0 0 setrgbcolor
fill
7.65 0 translate
newpath
0 0 moveto
(2) true charpath
0 0 0 setrgbcolor
fill
7.65 0 translate
-170.404 0 translate
0 3.93429 translate
0 19.225 translate
/Helvetica findfont
5.508 scalefont
setfont
175.95 -1.57371 translate
newpath
0 0 moveto
(0) true charpath
0 0 0 setrgbcolor
fill
0 19.125 translate
newpath
0 0 moveto
(+0.58) true charpath
0 0 0 setrgbcolor
fill
0 -38.25 translate
newpath
0 0 moveto
(-3.34) true charpath
0 0 0 setrgbcolor
fill
-175.95 19.125 translate
0 1.57371 translate
/Helvetica-Bold findfont
11.016 scalefont
setfont
0 0.1 translate
1 0.137794 scale
newpath
0 0 moveto
(T) true charpath
0 0.5 0 setrgbcolor
fill
1 7.25723 scale
0 -0.1 translate
0 1.9711 translate
1 0.529956 scale
newpath
0 0 moveto
(A) true charpath
8 0 0 setrgbcolor
fill
1 1.88695 scale
0 -1.9711 translate
0 -0.1 translate
1 -0.109031 scale
newpath
0 0 moveto
(G) true charpath
1 0.94 0.8 setrgbcolor
fill
1 -9.17173 scale
0 0.1 translate
7.65 0 translate
0 -0.1 translate
1 -0.0617072 scale
newpath
0 0 moveto
(T) true charpath
0.8 0.9 0.8 setrgbcolor
fill
1 -16.2056 scale
0 0.1 translate
0 -1.3724 translate
1 -0.192431 scale
newpath
0 0 moveto
(A) true charpath
2.4 0.8 0.8 setrgbcolor
fill
1 -5.19668 scale
0 1.3724 translate
0 0.1 translate
1 1.67126 scale
newpath
0 0 moveto
(G) true charpath
1 0.7 0 setrgbcolor
fill
1 0.598351 scale
0 -0.1 translate
0 -3.67342 translate
1 -0.210296 scale
newpath
0 0 moveto
(C) true charpath
0.8 0.8 2.4 setrgbcolor
fill
1 -4.7552 scale
0 3.67342 translate
7.65 0 translate
0 0.1 translate
1 2.07723 scale
newpath
0 0 moveto
(G) true charpath
1 0.7 0 setrgbcolor
fill
1 0.481411 scale
0 -0.1 translate
0 -0.1 translate
1 -0.326457 scale
newpath
0 0 moveto
(A) true charpath
2.4 0.8 0.8 setrgbcolor
fill
1 -3.0632 scale
0 0.1 translate
0 -3.4556 translate
1 -0.34253 scale
newpath
0 0 moveto
(T) true charpath
0.8 0.9 0.8 setrgbcolor
fill
1 -2.91945 scale
0 3.4556 translate
0 -6.93769 translate
1 -0.390006 scale
newpath
0 0 moveto
(C) true charpath
0.8 0.8 2.4 setrgbcolor
fill
1 -2.56406 scale
0 6.93769 translate
7.65 0 translate
0 -0.1 translate
1 -0.0262309 scale
newpath
0 0 moveto
(C) true charpath
0.8 0.8 2.4 setrgbcolor
fill
1 -38.123 scale
0 0.1 translate
0 0.1 translate
1 1.14947 scale
newpath
0 0 moveto
(A) true charpath
8 0 0 setrgbcolor
fill
1 0.869968 scale
0 -0.1 translate
0 -1.09326 translate
1 -0.176702 scale
newpath
0 0 moveto
(T) true charpath
0.8 0.9 0.8 setrgbcolor
fill
1 -5.65924 scale
0 1.09326 translate
7.65 0 translate
0 -0.1 translate
1 -0.0456742 scale
newpath
0 0 moveto
(T) true charpath
0.8 0.9 0.8 setrgbcolor
fill
1 -21.8942 scale
0 0.1 translate
0 -1.24625 translate
1 -0.0682315 scale
newpath
0 0 moveto
(G) true charpath
1 0.94 0.8 setrgbcolor
fill
1 -14.656 scale
0 1.24625 translate
0 0.1 translate
1 1.57051 scale
newpath
0 0 moveto
(A) true charpath
8 0 0 setrgbcolor
fill
1 0.636736 scale
0 -0.1 translate
0 -2.56999 translate
1 -0.287635 scale
newpath
0 0 moveto
(C) true charpath
0.8 0.8 2.4 setrgbcolor
fill
1 -3.47662 scale
0 2.56999 translate
7.65 0 translate
0 -0.1 translate
1 -0.219762 scale
newpath
0 0 moveto
(G) true charpath
1 0.94 0.8 setrgbcolor
fill
1 -4.55038 scale
0 0.1 translate
0 0.1 translate
1 1.97538 scale
newpath
0 0 moveto
(T) true charpath
0 0.5 0 setrgbcolor
fill
1 0.506231 scale
0 -0.1 translate
0 -2.61607 translate
1 -0.317223 scale
newpath
0 0 moveto
(A) true charpath
2.4 0.8 0.8 setrgbcolor
fill
1 -3.15236 scale
0 2.61607 translate
0 -5.89902 translate
1 -0.319775 scale
newpath
0 0 moveto
(C) true charpath
0.8 0.8 2.4 setrgbcolor
fill
1 -3.1272 scale
0 5.89902 translate
7.65 0 translate
0 -0.1 translate
1 -0.0203765 scale
newpath
0 0 moveto
(C) true charpath
0.8 0.8 2.4 setrgbcolor
fill
1 -49.0762 scale
0 0.1 translate
0 -1.04719 translate
1 -0.0315496 scale
newpath
0 0 moveto
(T) true charpath
0.8 0.9 0.8 setrgbcolor
fill
1 -31.6962 scale
0 1.04719 translate
0 0.1 translate
1 0.994379 scale
newpath
0 0 moveto
(A) true charpath
8 0 0 setrgbcolor
fill
1 1.00565 scale
0 -0.1 translate
7.65 0 translate
0 -0.1 translate
1 -0.231245 scale
newpath
0 0 moveto
(G) true charpath
1 0.94 0.8 setrgbcolor
fill
1 -4.32442 scale
0 0.1 translate
0 0.1 translate
1 2.0657 scale
newpath
0 0 moveto
(T) true charpath
0 0.5 0 setrgbcolor
fill
1 0.484097 scale
0 -0.1 translate
0 -2.70643 translate
1 -0.38343 scale
newpath
0 0 moveto
(C) true charpath
0.8 0.8 2.4 setrgbcolor
fill
1 -2.60804 scale
0 2.70643 translate
0 -6.51033 translate
1 -0.457314 scale
newpath
0 0 moveto
(A) true charpath
2.4 0.8 0.8 setrgbcolor
fill
1 -2.18668 scale
0 6.51033 translate
7.65 0 translate
0 0.1 translate
1 2.19977 scale
newpath
0 0 moveto
(T) true charpath
0 0.5 0 setrgbcolor
fill
1 0.454594 scale
0 -0.1 translate
0 -0.1 translate
1 -0.410178 scale
newpath
0 0 moveto
(G) true charpath
1 0.94 0.8 setrgbcolor
fill
1 -2.43797 scale
0 0.1 translate
0 -4.11437 translate
1 -0.481236 scale
newpath
0 0 moveto
(A) true charpath
2.4 0.8 0.8 setrgbcolor
fill
1 -2.07798 scale
0 4.11437 translate
0 -8.68787 translate
1 -0.537633 scale
newpath
0 0 moveto
(C) true charpath
0.8 0.8 2.4 setrgbcolor
fill
1 -1.86 scale
0 8.68787 translate
7.65 0 translate
0 -0.1 translate
1 -0.0049147 scale
newpath
0 0 moveto
(C) true charpath
0.8 0.8 2.4 setrgbcolor
fill
1 -203.471 scale
0 0.1 translate
0 0.1 translate
1 0.750961 scale
newpath
0 0 moveto
(A) true charpath
8 0 0 setrgbcolor
fill
1 1.33163 scale
0 -0.1 translate
7.65 0 translate
0 -0.1 translate
1 -0.0735689 scale
newpath
0 0 moveto
(A) true charpath
2.4 0.8 0.8 setrgbcolor
fill
1 -13.5927 scale
0 0.1 translate
0 -1.46574 translate
1 -0.111412 scale
newpath
0 0 moveto
(G) true charpath
1 0.94 0.8 setrgbcolor
fill
1 -8.97571 scale
0 1.46574 translate
0 0.1 translate
1 1.29667 scale
newpath
0 0 moveto
(T) true charpath
0 0.5 0 setrgbcolor
fill
1 0.771208 scale
0 -0.1 translate
7.65 0 translate
0 -0.1 translate
1 -0.187045 scale
newpath
0 0 moveto
(A) true charpath
2.4 0.8 0.8 setrgbcolor
fill
1 -5.34631 scale
0 0.1 translate
0 -2.35863 translate
1 -0.224194 scale
newpath
0 0 moveto
(G) true charpath
1 0.94 0.8 setrgbcolor
fill
1 -4.46043 scale
0 2.35863 translate
0 0.1 translate
1 1.88715 scale
newpath
0 0 moveto
(T) true charpath
0 0.5 0 setrgbcolor
fill
1 0.5299 scale
0 -0.1 translate
0 -4.90957 translate
1 -0.302438 scale
newpath
0 0 moveto
(C) true charpath
0.8 0.8 2.4 setrgbcolor
fill
1 -3.30646 scale
0 4.90957 translate
7.65 0 translate
0 0.1 translate
1 0.241327 scale
newpath
0 0 moveto
(C) true charpath
0 0 8 setrgbcolor
fill
1 4.14376 scale
0 -0.1 translate
0 -0.1 translate
1 -0.0764374 scale
newpath
0 0 moveto
(G) true charpath
1 0.94 0.8 setrgbcolor
fill
1 -13.0826 scale
0 0.1 translate
0 2.78575 translate
1 0.967646 scale
newpath
0 0 moveto
(A) true charpath
8 0 0 setrgbcolor
fill
1 1.03344 scale
0 -2.78575 translate
0 -1.48831 translate
1 -0.165155 scale
newpath
0 0 moveto
(T) true charpath
0.8 0.9 0.8 setrgbcolor
fill
1 -6.05493 scale
0 1.48831 translate
7.65 0 translate
0 -0.1 translate
1 -0.0979893 scale
newpath
0 0 moveto
(C) true charpath
0.8 0.8 2.4 setrgbcolor
fill
1 -10.2052 scale
0 0.1 translate
0 0.1 translate
1 1.86777 scale
newpath
0 0 moveto
(T) true charpath
0 0.5 0 setrgbcolor
fill
1 0.535397 scale
0 -0.1 translate
0 -1.65789 translate
1 -0.305093 scale
newpath
0 0 moveto
(A) true charpath
2.4 0.8 0.8 setrgbcolor
fill
1 -3.27769 scale
0 1.65789 translate
0 -4.8454 translate
1 -0.324863 scale
newpath
0 0 moveto
(G) true charpath
1 0.94 0.8 setrgbcolor
fill
1 -3.07822 scale
0 4.8454 translate
7.65 0 translate
0 0.1 translate
1 2.17575 scale
newpath
0 0 moveto
(A) true charpath
8 0 0 setrgbcolor
fill
1 0.459611 scale
0 -0.1 translate
0 -0.1 translate
1 -0.390516 scale
newpath
0 0 moveto
(T) true charpath
0.8 0.9 0.8 setrgbcolor
fill
1 -2.56071 scale
0 0.1 translate
0 -3.95966 translate
1 -0.469323 scale
newpath
0 0 moveto
(G) true charpath
1 0.94 0.8 setrgbcolor
fill
1 -2.13073 scale
0 3.95966 translate
0 -8.43942 translate
1 -0.479538 scale
newpath
0 0 moveto
(C) true charpath
0.8 0.8 2.4 setrgbcolor
fill
1 -2.08534 scale
0 8.43942 translate
7.65 0 translate
0 -0.1 translate
1 -0.0268399 scale
newpath
0 0 moveto
(G) true charpath
1 0.94 0.8 setrgbcolor
fill
1 -37.258 scale
0 0.1 translate
0 0.1 translate
1 1.30933 scale
newpath
0 0 moveto
(A) true charpath
8 0 0 setrgbcolor
fill
1 0.763751 scale
0 -0.1 translate
0 -1.09805 translate
1 -0.165596 scale
newpath
0 0 moveto
(T) true charpath
0.8 0.9 0.8 setrgbcolor
fill
1 -6.03878 scale
0 1.09805 translate
7.65 0 translate
0 -0.1 translate
1 -0.0501671 scale
newpath
0 0 moveto
(G) true charpath
1 0.94 0.8 setrgbcolor
fill
1 -19.9334 scale
0 0.1 translate
0 -1.2816 translate
1 -0.133447 scale
newpath
0 0 moveto
(A) true charpath
2.4 0.8 0.8 setrgbcolor
fill
1 -7.49363 scale
0 1.2816 translate
0 0.1 translate
1 1.27349 scale
newpath
0 0 moveto
(C) true charpath
0 0 8 setrgbcolor
fill
1 0.785246 scale
0 -0.1 translate
7.65 0 translate
0 0.1 translate
1 2.33056 scale
newpath
0 0 moveto
(T) true charpath
0 0.5 0 setrgbcolor
fill
1 0.429082 scale
0 -0.1 translate
0 -0.1 translate
1 -0.700987 scale
newpath
0 0 moveto
(A) true charpath
2.4 0.8 0.8 setrgbcolor
fill
1 -1.42656 scale
0 0.1 translate
0 -6.40262 translate
1 -0.714478 scale
newpath
0 0 moveto
(G) true charpath
1 0.94 0.8 setrgbcolor
fill
1 -1.39962 scale
0 6.40262 translate
0 -12.8114 translate
1 -0.715091 scale
newpath
0 0 moveto
(C) true charpath
0.8 0.8 2.4 setrgbcolor
fill
1 -1.39842 scale
0 12.8114 translate
7.65 0 translate
0 0.1 translate
1 0.533857 scale
newpath
0 0 moveto
(C) true charpath
0 0 8 setrgbcolor
fill
1 1.87316 scale
0 -0.1 translate
0 5.08755 translate
1 0.971796 scale
newpath
0 0 moveto
(A) true charpath
8 0 0 setrgbcolor
fill
1 1.02902 scale
0 -5.08755 translate
0 -0.1 translate
1 -0.146412 scale
newpath
0 0 moveto
(G) true charpath
1 0.94 0.8 setrgbcolor
fill
1 -6.83005 scale
0 0.1 translate
0 -2.03891 translate
1 -0.247396 scale
newpath
0 0 moveto
(T) true charpath
0.8 0.9 0.8 setrgbcolor
fill
1 -4.04209 scale
0 2.03891 translate
7.65 0 translate
0 -0.1 translate
1 -0.0124933 scale
newpath
0 0 moveto
(T) true charpath
0.8 0.9 0.8 setrgbcolor
fill
1 -80.043 scale
0 0.1 translate
0 0.1 translate
1 1.84796 scale
newpath
0 0 moveto
(C) true charpath
0 0 8 setrgbcolor
fill
1 0.541137 scale
0 -0.1 translate
0 -0.985161 translate
1 -0.382617 scale
newpath
0 0 moveto
(G) true charpath
1 0.94 0.8 setrgbcolor
fill
1 -2.61358 scale
0 0.985161 translate
0 -4.78266 translate
1 -0.430744 scale
newpath
0 0 moveto
(A) true charpath
2.4 0.8 0.8 setrgbcolor
fill
1 -2.32157 scale
0 4.78266 translate
7.65 0 translate
0 0.1 translate
1 2.19862 scale
newpath
0 0 moveto
(A) true charpath
8 0 0 setrgbcolor
fill
1 0.45483 scale
0 -0.1 translate
0 -0.1 translate
1 -0.418002 scale
newpath
0 0 moveto
(G) true charpath
1 0.94 0.8 setrgbcolor
fill
1 -2.39233 scale
0 0.1 translate
0 -4.17594 translate
1 -0.469706 scale
newpath
0 0 moveto
(T) true charpath
0.8 0.9 0.8 setrgbcolor
fill
1 -2.12899 scale
0 4.17594 translate
0 -8.65871 translate
1 -0.534906 scale
newpath
0 0 moveto
(C) true charpath
0.8 0.8 2.4 setrgbcolor
fill
1 -1.86949 scale
0 8.65871 translate
7.65 0 translate
7.65 0 translate
-168.3 -23.1593 translate
newpath
-3.825 -1.9125 moveto
175.95 0 rlineto
0 45.9 rlineto
-175.95 0 rlineto
0 -45.9 rlineto
closepath
0 0 0 setrgbcolor
stroke
-275.4 0 translate
0 18.1779 translate
/Helvetica findfont
5.61816 scalefont
setfont
newpath
0 0 moveto
(Motif Name:) true charpath
0 0 0 setrgbcolor
fill
70.227 0 translate
/Helvetica-Bold findfont
5.61816 scalefont
setfont
newpath
0 0 moveto
(CM000994.3_148900895-148901792(-)_1|1|1x0) true charpath
0 0 0 setrgbcolor
fill
-70.227 0 translate
0 -68.25 translate
0 29.125 translate
/Helvetica findfont
8.262 scalefont
setfont
newpath
0 0 moveto
(Gene:) true charpath
0 0 0 setrgbcolor
fill
42.1362 0 translate
/Helvetica-Bold findfont
8.262 scalefont
setfont
newpath
0 0 moveto
(CM000994.3_154079794-154081417(+)_1) true charpath
0 0 0 setrgbcolor
fill
-42.1362 0 translate
-30.6 -29.125 translate
306 0 translate
2.10375 0 translate
/Helvetica findfont
5.508 scalefont
setfont
newpath
0 0 moveto
(1) true charpath
0 0 0 setrgbcolor
fill
7.65 0 translate
newpath
0 0 moveto
(2) true charpath
0 0 0 setrgbcolor
fill
7.65 0 translate
newpath
0 0 moveto
(3) true charpath
0 0 0 setrgbcolor
fill
7.65 0 translate
newpath
0 0 moveto
(4) true charpath
0 0 0 setrgbcolor
fill
7.65 0 translate
newpath
0 0 moveto
(5) true charpath
0 0 0 setrgbcolor
fill
7.65 0 translate
newpath
0 0 moveto
(6) true charpath
0 0 0 setrgbcolor
fill
7.65 0 translate
newpath
0 0 moveto
(7) true charpath
0 0 0 setrgbcolor
fill
7.65 0 translate
newpath
0 0 moveto
(8) true charpath
0 0 0 setrgbcolor
fill
7.65 0 translate
newpath
0 0 moveto
(9) true charpath
0 0 0 setrgbcolor
fill
7.65 0 translate
newpath
0 0 moveto
(0) true charpath
0 0 0 setrgbcolor
fill
7.65 0 translate
newpath
0 0 moveto
(1) true charpath
0 0 0 setrgbcolor
fill
7.65 0 translate
newpath
0 0 moveto
(2) true charpath
0 0 0 setrgbcolor
fill
7.65 0 translate
newpath
0 0 moveto
(3) true charpath
0 0 0 setrgbcolor
fill
7.65 0 translate
newpath
0 0 moveto
(4) true charpath
0 0 0 setrgbcolor
fill
7.65 0 translate
newpath
0 0 moveto
(5) true charpath
0 0 0 setrgbcolor
fill
7.65 0 translate
newpath
0 0 moveto
(6) true charpath
0 0 0 setrgbcolor
fill
7.65 0 translate
newpath
0 0 moveto
(7) true charpath
0 0 0 setrgbcolor
fill
7.65 0 translate
newpath
0 0 moveto
(8) true charpath
0 0 0 setrgbcolor
fill
7.65 0 translate
newpath
0 0 moveto
(9) true charpath
0 0 0 setrgbcolor
fill
7.65 0 translate
newpath
0 0 moveto
(0) true charpath
0 0 0 setrgbcolor
fill
7.65 0 translate
newpath
0 0 moveto
(1) true charpath
0 0 0 setrgbcolor
fill
7.65 0 translate
newpath
0 0 moveto
(2) true charpath
0 0 0 setrgbcolor
fill
7.65 0 translate
newpath
0 0 moveto
(3) true charpath
0 0 0 setrgbcolor
fill
7.65 0 translate
newpath
0 0 moveto
(4) true charpath
0 0 0 setrgbcolor
fill
7.65 0 translate
newpath
0 0 moveto
(5) true charpath
0 0 0 setrgbcolor
fill
7.65 0 translate
newpath
0 0 moveto
(6) true charpath
0 0 0 setrgbcolor
fill
7.65 0 translate
newpath
0 0 moveto
(7) true charpath
0 0 0 setrgbcolor
fill
7.65 0 translate
newpath
0 0 moveto
(8) true charpath
0 0 0 setrgbcolor
fill
7.65 0 translate
newpath
0 0 moveto
(9) true charpath
0 0 0 setrgbcolor
fill
7.65 0 translate
newpath
0 0 moveto
(0) true charpath
0 0 0 setrgbcolor
fill
7.65 0 translate
newpath
0 0 moveto
(1) true charpath
0 0 0 setrgbcolor
fill
7.65 0 translate
-239.254 0 translate
0 3.93429 translate
0 19.225 translate
/Helvetica findfont
5.508 scalefont
setfont
244.8 -1.57371 translate
newpath
0 0 moveto
(0) true charpath
0 0 0 setrgbcolor
fill
0 19.125 translate
newpath
0 0 moveto
(+0.57) true charpath
0 0 0 setrgbcolor
fill
0 -38.25 translate
newpath
0 0 moveto
(-3.07) true charpath
0 0 0 setrgbcolor
fill
-244.8 19.125 translate
0 1.57371 translate
/Helvetica-Bold findfont
11.016 scalefont
setfont
0 -0.1 translate
1 -0.0697955 scale
newpath
0 0 moveto
(T) true charpath
0.8 0.9 0.8 setrgbcolor
fill
1 -14.3276 scale
0 0.1 translate
0 -1.43605 translate
1 -0.101375 scale
newpath
0 0 moveto
(A) true charpath
2.4 0.8 0.8 setrgbcolor
fill
1 -9.86436 scale
0 1.43605 translate
0 0.1 translate
1 1.56521 scale
newpath
0 0 moveto
(G) true charpath
1 0.7 0 setrgbcolor
fill
1 0.638891 scale
0 -0.1 translate
0 -3.02058 translate
1 -0.235056 scale
newpath
0 0 moveto
(C) true charpath
0.8 0.8 2.4 setrgbcolor
fill
1 -4.25431 scale
0 3.02058 translate
7.65 0 translate
0 -0.1 translate
1 -0.0785398 scale
newpath
0 0 moveto
(T) true charpath
0.8 0.9 0.8 setrgbcolor
fill
1 -12.7324 scale
0 0.1 translate
0 -1.50485 translate
1 -0.115823 scale
newpath
0 0 moveto
(A) true charpath
2.4 0.8 0.8 setrgbcolor
fill
1 -8.63387 scale
0 1.50485 translate
0 0.1 translate
1 1.69089 scale
newpath
0 0 moveto
(G) true charpath
1 0.7 0 setrgbcolor
fill
1 0.591406 scale
0 -0.1 translate
0 -3.20307 translate
1 -0.386047 scale
newpath
0 0 moveto
(C) true charpath
0.8 0.8 2.4 setrgbcolor
fill
1 -2.59036 scale
0 3.20307 translate
7.65 0 translate
0 -0.1 translate
1 -0.158086 scale
newpath
0 0 moveto
(A) true charpath
2.4 0.8 0.8 setrgbcolor
fill
1 -6.32568 scale
0 0.1 translate
0 0.1 translate
1 2.10217 scale
newpath
0 0 moveto
(G) true charpath
1 0.7 0 setrgbcolor
fill
1 0.475698 scale
0 -0.1 translate
0 -2.13077 translate
1 -0.533433 scale
newpath
0 0 moveto
(T) true charpath
0.8 0.9 0.8 setrgbcolor
fill
1 -1.87465 scale
0 2.13077 translate
0 -7.11498 translate
1 -0.734899 scale
newpath
0 0 moveto
(C) true charpath
0.8 0.8 2.4 setrgbcolor
fill
1 -1.36073 scale
0 7.11498 translate
7.65 0 translate
0 0.1 translate
1 0.611499 scale
newpath
0 0 moveto
(A) true charpath
8 0 0 setrgbcolor
fill
1 1.63533 scale
0 -0.1 translate
0 -0.1 translate
1 -0.0418706 scale
newpath
0 0 moveto
(T) true charpath
0.8 0.9 0.8 setrgbcolor
fill
1 -23.8831 scale
0 0.1 translate
0 5.69848 translate
1 0.677898 scale
newpath
0 0 moveto
(G) true charpath
1 0.7 0 setrgbcolor
fill
1 1.47515 scale
0 -5.69848 translate
0 -1.21632 translate
1 -0.262179 scale
newpath
0 0 moveto
(C) true charpath
0.8 0.8 2.4 setrgbcolor
fill
1 -3.81419 scale
0 1.21632 translate
7.65 0 translate
0 0.1 translate
1 0.0345625 scale
newpath
0 0 moveto
(A) true charpath
8 0 0 setrgbcolor
fill
1 28.9331 scale
0 -0.1 translate
0 1.15881 translate
1 1.07312 scale
newpath
0 0 moveto
(T) true charpath
0 0.5 0 setrgbcolor
fill
1 0.931862 scale
0 -1.15881 translate
0 -0.1 translate
1 -0.352633 scale
newpath
0 0 moveto
(G) true charpath
1 0.94 0.8 setrgbcolor
fill
1 -2.83581 scale
0 0.1 translate
7.65 0 translate
0 0.1 translate
1 0.124305 scale
newpath
0 0 moveto
(G) true charpath
1 0.7 0 setrgbcolor
fill
1 8.04471 scale
0 -0.1 translate
0 -0.1 translate
1 -0.155513 scale
newpath
0 0 moveto
(A) true charpath
2.4 0.8 0.8 setrgbcolor
fill
1 -6.43034 scale
0 0.1 translate
0 1.86496 translate
1 1.3653 scale
newpath
0 0 moveto
(T) true charpath
0 0.5 0 setrgbcolor
fill
1 0.732442 scale
0 -1.86496 translate
0 -2.11052 translate
1 -0.469035 scale
newpath
0 0 moveto
(C) true charpath
0.8 0.8 2.4 setrgbcolor
fill
1 -2.13204 scale
0 2.11052 translate
7.65 0 translate
0 -0.1 translate
1 -0.167852 scale
newpath
0 0 moveto
(A) true charpath
2.4 0.8 0.8 setrgbcolor
fill
1 -5.95762 scale
0 0.1 translate
0 0.1 translate
1 2.02639 scale
newpath
0 0 moveto
(G) true charpath
1 0.7 0 setrgbcolor
fill
1 0.493488 scale
0 -0.1 translate
0 -2.20762 translate
1 -0.44972 scale
newpath
0 0 moveto
(C) true charpath
0.8 0.8 2.4 setrgbcolor
fill
1 -2.2236 scale
0 2.20762 translate
0 -6.53313 translate
1 -0.47223 scale
newpath
0 0 moveto
(T) true charpath
0.8 0.9 0.8 setrgbcolor
fill
1 -2.11761 scale
0 6.53313 translate
7.65 0 translate
0 0.1 translate
1 0.712405 scale
newpath
0 0 moveto
(C) true charpath
0 0 8 setrgbcolor
fill
1 1.4037 scale
0 -0.1 translate
0 6.49247 translate
1 1.08379 scale
newpath
0 0 moveto
(T) true charpath
0 0.5 0 setrgbcolor
fill
1 0.922691 scale
0 -6.49247 translate
0 -0.1 translate
1 -0.325401 scale
newpath
0 0 moveto
(A) true charpath
2.4 0.8 0.8 setrgbcolor
fill
1 -3.07314 scale
0 0.1 translate
0 -3.44729 translate
1 -0.355627 scale
newpath
0 0 moveto
(G) true charpath
1 0.94 0.8 setrgbcolor
fill
1 -2.81194 scale
0 3.44729 translate
7.65 0 translate
0 0.1 translate
1 2.33056 scale
newpath
0 0 moveto
(G) true charpath
1 0.7 0 setrgbcolor
fill
1 0.429082 scale
0 -0.1 translate
0 -0.1 translate
1 -0.667163 scale
newpath
0 0 moveto
(T) true charpath
0.8 0.9 0.8 setrgbcolor
fill
1 -1.49889 scale
0 0.1 translate
0 -6.13647 translate
1 -0.671675 scale
newpath
0 0 moveto
(A) true charpath
2.4 0.8 0.8 setrgbcolor
fill
1 -1.48882 scale
0 6.13647 translate
0 -12.2085 translate
1 -0.791718 scale
newpath
0 0 moveto
(C) true charpath
0.8 0.8 2.4 setrgbcolor
fill
1 -1.26308 scale
0 12.2085 translate
7.65 0 translate
0 -0.1 translate
1 -0.300058 scale
newpath
0 0 moveto
(A) true charpath
2.4 0.8 0.8 setrgbcolor
fill
1 -3.33269 scale
0 0.1 translate
0 0.1 translate
1 2.08084 scale
newpath
0 0 moveto
(G) true charpath
1 0.7 0 setrgbcolor
fill
1 0.480574 scale
0 -0.1 translate
0 -3.24789 translate
1 -0.398199 scale
newpath
0 0 moveto
(T) true charpath
0.8 0.9 0.8 setrgbcolor
fill
1 -2.51131 scale
0 3.24789 translate
0 -7.168 translate
1 -0.437919 scale
newpath
0 0 moveto
(C) true charpath
0.8 0.8 2.4 setrgbcolor
fill
1 -2.28353 scale
0 7.168 translate
7.65 0 translate
0 0.1 translate
1 0.489325 scale
newpath
0 0 moveto
(G) true charpath
1 0.7 0 setrgbcolor
fill
1 2.04363 scale
0 -0.1 translate
0 4.73714 translate
1 1.09697 scale
newpath
0 0 moveto
(T) true charpath
0 0.5 0 setrgbcolor
fill
1 0.911604 scale
0 -4.73714 translate
0 -0.1 translate
1 -0.232006 scale
newpath
0 0 moveto
(A) true charpath
2.4 0.8 0.8 setrgbcolor
fill
1 -4.31024 scale
0 0.1 translate
0 -2.71241 translate
1 -0.273452 scale
newpath
0 0 moveto
(C) true charpath
0.8 0.8 2.4 setrgbcolor
fill
1 -3.65695 scale
0 2.71241 translate
7.65 0 translate
0 -0.1 translate
1 -0.135019 scale
newpath
0 0 moveto
(T) true charpath
0.8 0.9 0.8 setrgbcolor
fill
1 -7.40637 scale
0 0.1 translate
0 -1.94926 translate
1 -0.212868 scale
newpath
0 0 moveto
(C) true charpath
0.8 0.8 2.4 setrgbcolor
fill
1 -4.69776 scale
0 1.94926 translate
0 0.1 translate
1 1.8651 scale
newpath
0 0 moveto
(A) true charpath
8 0 0 setrgbcolor
fill
1 0.536163 scale
0 -0.1 translate
0 -4.41108 translate
1 -0.443937 scale
newpath
0 0 moveto
(G) true charpath
1 0.94 0.8 setrgbcolor
fill
1 -2.25257 scale
0 4.41108 translate
7.65 0 translate
0 0.1 translate
1 0.350011 scale
newpath
0 0 moveto
(T) true charpath
0 0.5 0 setrgbcolor
fill
1 2.85705 scale
0 -0.1 translate
0 3.64095 translate
1 0.350563 scale
newpath
0 0 moveto
(A) true charpath
8 0 0 setrgbcolor
fill
1 2.85255 scale
0 -3.64095 translate
0 -0.1 translate
1 -0.130053 scale
newpath
0 0 moveto
(G) true charpath
1 0.94 0.8 setrgbcolor
fill
1 -7.68915 scale
0 0.1 translate
7.65 0 translate
0 -0.1 translate
1 -0.10791 scale
newpath
0 0 moveto
(C) true charpath
0.8 0.8 2.4 setrgbcolor
fill
1 -9.267 scale
0 0.1 translate
0 0.1 translate
1 1.28374 scale
newpath
0 0 moveto
(A) true charpath
8 0 0 setrgbcolor
fill
1 0.778974 scale
0 -0.1 translate
0 -1.73595 translate
1 -0.178093 scale
newpath
0 0 moveto
(T) true charpath
0.8 0.9 0.8 setrgbcolor
fill
1 -5.61505 scale
0 1.73595 translate
7.65 0 translate
0 0.1 translate
1 0.869055 scale
newpath
0 0 moveto
(G) true charpath
1 0.7 0 setrgbcolor
fill
1 1.15068 scale
0 -0.1 translate
0 -0.1 translate
1 -0.0927715 scale
newpath
0 0 moveto
(C) true charpath
0.8 0.8 2.4 setrgbcolor
fill
1 -10.7792 scale
0 0.1 translate
7.65 0 translate
0 0.1 translate
1 0.465277 scale
newpath
0 0 moveto
(A) true charpath
8 0 0 setrgbcolor
fill
1 2.14926 scale
0 -0.1 translate
0 4.54792 translate
1 0.706013 scale
newpath
0 0 moveto
(G) true charpath
1 0.7 0 setrgbcolor
fill
1 1.4164 scale
0 -4.54792 translate
0 -0.1 translate
1 -0.100936 scale
newpath
0 0 moveto
(C) true charpath
0.8 0.8 2.4 setrgbcolor
fill
1 -9.90728 scale
0 0.1 translate
0 -1.68108 translate
1 -0.110988 scale
newpath
0 0 moveto
(T) true charpath
0.8 0.9 0.8 setrgbcolor
fill
1 -9.00996 scale
0 1.68108 translate
7.65 0 translate
0 0.1 translate
1 0.385653 scale
newpath
0 0 moveto
(G) true charpath
1 0.7 0 setrgbcolor
fill
1 2.59301 scale
0 -0.1 translate
0 -0.1 translate
1 -0.0820528 scale
newpath
0 0 moveto
(C) true charpath
0.8 0.8 2.4 setrgbcolor
fill
1 -12.1873 scale
0 0.1 translate
0 3.92139 translate
1 1.01137 scale
newpath
0 0 moveto
(T) true charpath
0 0.5 0 setrgbcolor
fill
1 0.988762 scale
0 -3.92139 translate
0 -1.5325 translate
1 -0.325348 scale
newpath
0 0 moveto
(A) true charpath
2.4 0.8 0.8 setrgbcolor
fill
1 -3.07363 scale
0 1.5325 translate
7.65 0 translate
0 -0.1 translate
1 -0.00785691 scale
newpath
0 0 moveto
(G) true charpath
1 0.94 0.8 setrgbcolor
fill
1 -127.276 scale
0 0.1 translate
0 -0.94868 translate
1 -0.108734 scale
newpath
0 0 moveto
(C) true charpath
0.8 0.8 2.4 setrgbcolor
fill
1 -9.19679 scale
0 0.94868 translate
0 -2.59111 translate
1 -0.148054 scale
newpath
0 0 moveto
(A) true charpath
2.4 0.8 0.8 setrgbcolor
fill
1 -6.75428 scale
0 2.59111 translate
0 0.1 translate
1 1.39349 scale
newpath
0 0 moveto
(T) true charpath
0 0.5 0 setrgbcolor
fill
1 0.717623 scale
0 -0.1 translate
7.65 0 translate
0 -0.1 translate
1 -0.219993 scale
newpath
0 0 moveto
(A) true charpath
2.4 0.8 0.8 setrgbcolor
fill
1 -4.5456 scale
0 0.1 translate
0 -2.61789 translate
1 -0.263738 scale
newpath
0 0 moveto
(C) true charpath
0.8 0.8 2.4 setrgbcolor
fill
1 -3.79164 scale
0 2.61789 translate
0 0.1 translate
1 1.95109 scale
newpath
0 0 moveto
(G) true charpath
1 0.7 0 setrgbcolor
fill
1 0.512535 scale
0 -0.1 translate
0 -5.47999 translate
1 -0.39888 scale
newpath
0 0 moveto
(T) true charpath
0.8 0.9 0.8 setrgbcolor
fill
1 -2.50702 scale
0 5.47999 translate
7.65 0 translate
0 -0.1 translate
1 -0.136263 scale
newpath
0 0 moveto
(G) true charpath
1 0.94 0.8 setrgbcolor
fill
1 -7.33877 scale
0 0.1 translate
0 0.1 translate
1 1.4716 scale
newpath
0 0 moveto
(T) true charpath
0 0.5 0 setrgbcolor
fill
1 0.679532 scale
0 -0.1 translate
0 -1.95905 translate
1 -0.299777 scale
newpath
0 0 moveto
(A) true charpath
2.4 0.8 0.8 setrgbcolor
fill
1 -3.33581 scale
0 1.95905 translate
7.65 0 translate
0 -0.1 translate
1 -0.110499 scale
newpath
0 0 moveto
(T) true charpath
0.8 0.9 0.8 setrgbcolor
fill
1 -9.04989 scale
0 0.1 translate
0 0.1 translate
1 1.92039 scale
newpath
0 0 moveto
(G) true charpath
1 0.7 0 setrgbcolor
fill
1 0.520728 scale
0 -0.1 translate
0 -1.75632 translate
1 -0.384046 scale
newpath
0 0 moveto
(C) true charpath
0.8 0.8 2.4 setrgbcolor
fill
1 -2.60385 scale
0 1.75632 translate
0 -5.56508 translate
1 -0.392617 scale
newpath
0 0 moveto
(A) true charpath
2.4 0.8 0.8 setrgbcolor
fill
1 -2.54701 scale
0 5.56508 translate
7.65 0 translate
0 -0.1 translate
1 -0.066916 scale
newpath
0 0 moveto
(G) true charpath
1 0.94 0.8 setrgbcolor
fill
1 -14.9441 scale
0 0.1 translate
0 -1.41339 translate
1 -0.206399 scale
newpath
0 0 moveto
(A) true charpath
2.4 0.8 0.8 setrgbcolor
fill
1 -4.84498 scale
0 1.41339 translate
0 -3.82432 translate
1 -0.212267 scale
newpath
0 0 moveto
(C) true charpath
0.8 0.8 2.4 setrgbcolor
fill
1 -4.71105 scale
0 3.82432 translate
0 0.1 translate
1 1.65041 scale
newpath
0 0 moveto
(T) true charpath
0 0.5 0 setrgbcolor
fill
1 0.60591 scale
0 -0.1 translate
7.65 0 translate
0 -0.1 translate
1 -0.260372 scale
newpath
0 0 moveto
(T) true charpath
0.8 0.9 0.8 setrgbcolor
fill
1 -3.84066 scale
0 0.1 translate
0 0.1 translate
1 2.10653 scale
newpath
0 0 moveto
(C) true charpath
0 0 8 setrgbcolor
fill
1 0.474715 scale
0 -0.1 translate
0 -2.93561 translate
1 -0.409521 scale
newpath
0 0 moveto
(G) true charpath
1 0.94 0.8 setrgbcolor
fill
1 -2.44188 scale
0 2.93561 translate
0 -6.94482 translate
1 -0.592953 scale
newpath
0 0 moveto
(A) true charpath
2.4 0.8 0.8 setrgbcolor
fill
1 -1.68647 scale
0 6.94482 translate
7.65 0 translate
0 -0.1 translate
1 -0.165223 scale
newpath
0 0 moveto
(T) true charpath
0.8 0.9 0.8 setrgbcolor
fill
1 -6.05242 scale
0 0.1 translate
0 0.1 translate
1 2.0338 scale
newpath
0 0 moveto
(G) true charpath
1 0.7 0 setrgbcolor
fill
1 0.491691 scale
0 -0.1 translate
0 -2.18693 translate
1 -0.464987 scale
newpath
0 0 moveto
(C) true charpath
0.8 0.8 2.4 setrgbcolor
fill
1 -2.1506 scale
0 2.18693 translate
0 -6.63257 translate
1 -0.485888 scale
newpath
0 0 moveto
(A) true charpath
2.4 0.8 0.8 setrgbcolor
fill
1 -2.05809 scale
0 6.63257 translate
7.65 0 translate
0 0.1 translate
1 1.63408 scale
newpath
0 0 moveto
(T) true charpath
0 0.5 0 setrgbcolor
fill
1 0.611967 scale
0 -0.1 translate
0 -0.1 translate
1 -0.221934 scale
newpath
0 0 moveto
(A) true charpath
2.4 0.8 0.8 setrgbcolor
fill
1 -4.50584 scale
0 0.1 translate
0 -2.63316 translate
1 -0.343716 scale
newpath
0 0 moveto
(C) true charpath
0.8 0.8 2.4 setrgbcolor
fill
1 -2.90938 scale
0 2.63316 translate
7.65 0 translate
0 0.1 translate
1 2.14315 scale
newpath
0 0 moveto
(C) true charpath
0 0 8 setrgbcolor
fill
1 0.466602 scale
0 -0.1 translate
0 -0.1 translate
1 -0.39855 scale
newpath
0 0 moveto
(T) true charpath
0.8 0.9 0.8 setrgbcolor
fill
1 -2.5091 scale
0 0.1 translate
0 -4.02287 translate
1 -0.436653 scale
newpath
0 0 moveto
(G) true charpath
1 0.94 0.8 setrgbcolor
fill
1 -2.29015 scale
0 4.02287 translate
0 -8.24557 translate
1 -0.451861 scale
newpath
0 0 moveto
(A) true charpath
2.4 0.8 0.8 setrgbcolor
fill
1 -2.21307 scale
0 8.24557 translate
7.65 0 translate
0 -0.1 translate
1 -0.0466583 scale
newpath
0 0 moveto
(C) true charpath
0.8 0.8 2.4 setrgbcolor
fill
1 -21.4324 scale
0 0.1 translate
0 0.1 translate
1 1.80193 scale
newpath
0 0 moveto
(T) true charpath
0 0.5 0 setrgbcolor
fill
1 0.554961 scale
0 -0.1 translate
0 -1.25399 translate
1 -0.313568 scale
newpath
0 0 moveto
(G) true charpath
1 0.94 0.8 setrgbcolor
fill
1 -3.1891 scale
0 1.25399 translate
0 -4.50818 translate
1 -0.367699 scale
newpath
0 0 moveto
(A) true charpath
2.4 0.8 0.8 setrgbcolor
fill
1 -2.71961 scale
0 4.50818 translate
7.65 0 translate
0 -0.1 translate
1 -0.126914 scale
newpath
0 0 moveto
(G) true charpath
1 0.94 0.8 setrgbcolor
fill
1 -7.87933 scale
0 0.1 translate
0 0.1 translate
1 1.46401 scale
newpath
0 0 moveto
(A) true charpath
8 0 0 setrgbcolor
fill
1 0.683056 scale
0 -0.1 translate
0 -1.88549 translate
1 -0.40478 scale
newpath
0 0 moveto
(T) true charpath
0.8 0.9 0.8 setrgbcolor
fill
1 -2.47048 scale
0 1.88549 translate
7.65 0 translate
0 -0.1 translate
1 -0.116385 scale
newpath
0 0 moveto
(T) true charpath
0.8 0.9 0.8 setrgbcolor
fill
1 -8.5922 scale
0 0.1 translate
0 0.1 translate
1 1.86178 scale
newpath
0 0 moveto
(C) true charpath
0 0 8 setrgbcolor
fill
1 0.53712 scale
0 -0.1 translate
0 -1.80264 translate
1 -0.308435 scale
newpath
0 0 moveto
(G) true charpath
1 0.94 0.8 setrgbcolor
fill
1 -3.24217 scale
0 1.80264 translate
0 -5.01644 translate
1 -0.33729 scale
newpath
0 0 moveto
(A) true charpath
2.4 0.8 0.8 setrgbcolor
fill
1 -2.9648 scale
0 5.01644 translate
7.65 0 translate
0 0.1 translate
1 2.3294 scale
newpath
0 0 moveto
(T) true charpath
0 0.5 0 setrgbcolor
fill
1 0.429295 scale
0 -0.1 translate
0 -0.1 translate
1 -0.674568 scale
newpath
0 0 moveto
(G) true charpath
1 0.94 0.8 setrgbcolor
fill
1 -1.48243 scale
0 0.1 translate
0 -6.19475 translate
1 -0.699113 scale
newpath
0 0 moveto
(A) true charpath
2.4 0.8 0.8 setrgbcolor
fill
1 -1.43038 scale
0 6.19475 translate
0 -12.4826 translate
1 -0.737618 scale
newpath
0 0 moveto
(C) true charpath
0.8 0.8 2.4 setrgbcolor
fill
1 -1.35572 scale
0 12.4826 translate
7.65 0 translate
7.65 0 translate
-237.15 -23.1593 translate
newpath
-3.825 -1.9125 moveto
244.8 0 rlineto
0 45.9 rlineto
-244.8 0 rlineto
0 -45.9 rlineto
closepath
0 0 0 setrgbcolor
stroke
-275.4 0 translate
0 18.1779 translate
/Helvetica findfont
5.61816 scalefont
setfont
newpath
0 0 moveto
(Motif Name:) true charpath
0 0 0 setrgbcolor
fill
70.227 0 translate
/Helvetica-Bold findfont
5.61816 scalefont
setfont
newpath
0 0 moveto
(CM000994.3_154079794-154081417(+)_1|1|1x0) true charpath
0 0 0 setrgbcolor
fill
-70.227 0 translate
0 -68.25 translate
0 29.125 translate
/Helvetica findfont
8.262 scalefont
setfont
newpath
0 0 moveto
(Gene:) true charpath
0 0 0 setrgbcolor
fill
42.1362 0 translate
/Helvetica-Bold findfont
8.262 scalefont
setfont
newpath
0 0 moveto
(CM000995.3_85730005-85730785(-)_1) true charpath
0 0 0 setrgbcolor
fill
-42.1362 0 translate
-30.6 -29.125 translate
306 0 translate
2.10375 0 translate
/Helvetica findfont
5.508 scalefont
setfont
newpath
0 0 moveto
(1) true charpath
0 0 0 setrgbcolor
fill
7.65 0 translate
newpath
0 0 moveto
(2) true charpath
0 0 0 setrgbcolor
fill
7.65 0 translate
newpath
0 0 moveto
(3) true charpath
0 0 0 setrgbcolor
fill
7.65 0 translate
newpath
0 0 moveto
(4) true charpath
0 0 0 setrgbcolor
fill
7.65 0 translate
newpath
0 0 moveto
(5) true charpath
0 0 0 setrgbcolor
fill
7.65 0 translate
newpath
0 0 moveto
(6) true charpath
0 0 0 setrgbcolor
fill
7.65 0 translate
newpath
0 0 moveto
(7) true charpath
0 0 0 setrgbcolor
fill
7.65 0 translate
-55.6537 0 translate
0 3.93429 translate
0 19.225 translate
/Helvetica findfont
5.508 scalefont
setfont
61.2 -1.57371 translate
newpath
0 0 moveto
(0) true charpath
0 0 0 setrgbcolor
fill
0 19.125 translate
newpath
0 0 moveto
(+0.57) true charpath
0 0 0 setrgbcolor
fill
0 -38.25 translate
newpath
0 0 moveto
(-3.02) true charpath
0 0 0 setrgbcolor
fill
-61.2 19.125 translate
0 1.57371 translate
/Helvetica-Bold findfont
11.016 scalefont
setfont
0 -0.1 translate
1 -0.017301 scale
newpath
0 0 moveto
(G) true charpath
1 0.94 0.8 setrgbcolor
fill
1 -57.8002 scale
0 0.1 translate
0 0.1 translate
1 1.20378 scale
newpath
0 0 moveto
(T) true charpath
0 0.5 0 setrgbcolor
fill
1 0.83072 scale
0 -0.1 translate
0 -1.02299 translate
1 -0.268319 scale
newpath
0 0 moveto
(C) true charpath
0.8 0.8 2.4 setrgbcolor
fill
1 -3.72691 scale
0 1.02299 translate
7.65 0 translate
0 0.1 translate
1 2.2558 scale
newpath
0 0 moveto
(G) true charpath
1 0.7 0 setrgbcolor
fill
1 0.443301 scale
0 -0.1 translate
0 -0.1 translate
1 -0.441842 scale
newpath
0 0 moveto
(T) true charpath
0.8 0.9 0.8 setrgbcolor
fill
1 -2.26325 scale
0 0.1 translate
0 -4.36352 translate
1 -0.514754 scale
newpath
0 0 moveto
(A) true charpath
2.4 0.8 0.8 setrgbcolor
fill
1 -1.94267 scale
0 4.36352 translate
0 -9.20076 translate
1 -0.805812 scale
newpath
0 0 moveto
(C) true charpath
0.8 0.8 2.4 setrgbcolor
fill
1 -1.24098 scale
0 9.20076 translate
7.65 0 translate
0 0.1 translate
1 2.33056 scale
newpath
0 0 moveto
(T) true charpath
0 0.5 0 setrgbcolor
fill
1 0.429082 scale
0 -0.1 translate
0 -0.1 translate
1 -0.542376 scale
newpath
0 0 moveto
(A) true charpath
2.4 0.8 0.8 setrgbcolor
fill
1 -1.84374 scale
0 0.1 translate
0 -5.15459 translate
1 -0.779664 scale
newpath
0 0 moveto
(G) true charpath
1 0.94 0.8 setrgbcolor
fill
1 -1.2826 scale
0 5.15459 translate
0 -12.0763 translate
1 -0.808515 scale
newpath
0 0 moveto
(C) true charpath
0.8 0.8 2.4 setrgbcolor
fill
1 -1.23684 scale
0 12.0763 translate
7.65 0 translate
0 0.1 translate
1 0.365999 scale
newpath
0 0 moveto
(A) true charpath
8 0 0 setrgbcolor
fill
1 2.73225 scale
0 -0.1 translate
7.65 0 translate
0 0.1 translate
1 0.114514 scale
newpath
0 0 moveto
(C) true charpath
0 0 8 setrgbcolor
fill
1 8.73255 scale
0 -0.1 translate
0 1.78792 translate
1 0.94915 scale
newpath
0 0 moveto
(T) true charpath
0 0.5 0 setrgbcolor
fill
1 1.05357 scale
0 -1.78792 translate
0 -0.1 translate
1 -0.30732 scale
newpath
0 0 moveto
(A) true charpath
2.4 0.8 0.8 setrgbcolor
fill
1 -3.25394 scale
0 0.1 translate
7.65 0 translate
0 0.1 translate
1 2.22143 scale
newpath
0 0 moveto
(T) true charpath
0 0.5 0 setrgbcolor
fill
1 0.450161 scale
0 -0.1 translate
0 -0.1 translate
1 -0.35653 scale
newpath
0 0 moveto
(A) true charpath
2.4 0.8 0.8 setrgbcolor
fill
1 -2.80481 scale
0 0.1 translate
0 -3.69224 translate
1 -0.554391 scale
newpath
0 0 moveto
(G) true charpath
1 0.94 0.8 setrgbcolor
fill
1 -1.80378 scale
0 3.69224 translate
0 -8.84136 translate
1 -0.706556 scale
newpath
0 0 moveto
(C) true charpath
0.8 0.8 2.4 setrgbcolor
fill
1 -1.41532 scale
0 8.84136 translate
7.65 0 translate
7.65 0 translate
-53.55 -23.1593 translate
newpath
-3.825 -1.9125 moveto
61.2 0 rlineto
0 45.9 rlineto
-61.2 0 rlineto
0 -45.9 rlineto
closepath
0 0 0 setrgbcolor
stroke
-275.4 0 translate
0 18.1779 translate
/Helvetica findfont
5.61816 scalefont
setfont
newpath
0 0 moveto
(Motif Name:) true charpath
0 0 0 setrgbcolor
fill
70.227 0 translate
/Helvetica-Bold findfont
5.61816 scalefont
setfont
newpath
0 0 moveto
(CM000995.3_85730005-85730785(-)_1|1|1x0) true charpath
0 0 0 setrgbcolor
fill
-70.227 0 translate
0 -68.25 translate
0 29.125 translate
/Helvetica findfont
8.262 scalefont
setfont
newpath
0 0 moveto
(Gene:) true charpath
0 0 0 setrgbcolor
fill
42.1362 0 translate
/Helvetica-Bold findfont
8.262 scalefont
setfont
newpath
0 0 moveto
(CM000995.3_87702081-87702486(+)_1) true charpath
0 0 0 setrgbcolor
fill
-42.1362 0 translate
-30.6 -29.125 translate
306 0 translate
2.10375 0 translate
/Helvetica findfont
5.508 scalefont
setfont
newpath
0 0 moveto
(1) true charpath
0 0 0 setrgbcolor
fill
7.65 0 translate
newpath
0 0 moveto
(2) true charpath
0 0 0 setrgbcolor
fill
7.65 0 translate
newpath
0 0 moveto
(3) true charpath
0 0 0 setrgbcolor
fill
7.65 0 translate
newpath
0 0 moveto
(4) true charpath
0 0 0 setrgbcolor
fill
7.65 0 translate
-32.7037 0 translate
0 3.93429 translate
0 19.225 translate
/Helvetica findfont
5.508 scalefont
setfont
38.25 -1.57371 translate
newpath
0 0 moveto
(0) true charpath
0 0 0 setrgbcolor
fill
0 19.125 translate
newpath
0 0 moveto
(+0.57) true charpath
0 0 0 setrgbcolor
fill
0 -38.25 translate
newpath
0 0 moveto
(-3.16) true charpath
0 0 0 setrgbcolor
fill
-38.25 19.125 translate
0 1.57371 translate
/Helvetica-Bold findfont
11.016 scalefont
setfont
0 -0.1 translate
1 -0.0613948 scale
newpath
0 0 moveto
(G) true charpath
1 0.94 0.8 setrgbcolor
fill
1 -16.288 scale
0 0.1 translate
0 0.1 translate
1 1.29729 scale
newpath
0 0 moveto
(A) true charpath
8 0 0 setrgbcolor
fill
1 0.770837 scale
0 -0.1 translate
0 -1.36995 translate
1 -0.285952 scale
newpath
0 0 moveto
(T) true charpath
0.8 0.9 0.8 setrgbcolor
fill
1 -3.49709 scale
0 1.36995 translate
7.65 0 translate
0 0.1 translate
1 2.33056 scale
newpath
0 0 moveto
(A) true charpath
8 0 0 setrgbcolor
fill
1 0.429082 scale
0 -0.1 translate
0 -0.1 translate
1 -0.65257 scale
newpath
0 0 moveto
(G) true charpath
1 0.94 0.8 setrgbcolor
fill
1 -1.5324 scale
0 0.1 translate
0 -6.02165 translate
1 -0.733101 scale
newpath
0 0 moveto
(C) true charpath
0.8 0.8 2.4 setrgbcolor
fill
1 -1.36407 scale
0 6.02165 translate
0 -12.577 translate
1 -0.744885 scale
newpath
0 0 moveto
(T) true charpath
0.8 0.9 0.8 setrgbcolor
fill
1 -1.34249 scale
0 12.577 translate
7.65 0 translate
0 0.1 translate
1 2.32881 scale
newpath
0 0 moveto
(T) true charpath
0 0.5 0 setrgbcolor
fill
1 0.429404 scale
0 -0.1 translate
0 -0.1 translate
1 -0.635086 scale
newpath
0 0 moveto
(A) true charpath
2.4 0.8 0.8 setrgbcolor
fill
1 -1.57459 scale
0 0.1 translate
0 -5.88408 translate
1 -0.721483 scale
newpath
0 0 moveto
(C) true charpath
0.8 0.8 2.4 setrgbcolor
fill
1 -1.38603 scale
0 5.88408 translate
0 -12.348 translate
1 -0.766704 scale
newpath
0 0 moveto
(G) true charpath
1 0.94 0.8 setrgbcolor
fill
1 -1.30428 scale
0 12.348 translate
7.65 0 translate
7.65 0 translate
-30.6 -23.1593 translate
newpath
-3.825 -1.9125 moveto
38.25 0 rlineto
0 45.9 rlineto
-38.25 0 rlineto
0 -45.9 rlineto
closepath
0 0 0 setrgbcolor
stroke
-275.4 0 translate
0 18.1779 translate
/Helvetica findfont
5.61816 scalefont
setfont
newpath
0 0 moveto
(Motif Name:) true charpath
0 0 0 setrgbcolor
fill
70.227 0 translate
/Helvetica-Bold findfont
5.61816 scalefont
setfont
newpath
0 0 moveto
(CM000995.3_87702081-87702486(+)_1|1|1x0) true charpath
0 0 0 setrgbcolor
fill
-70.227 0 translate
0 -68.25 translate
0 29.125 translate
/Helvetica findfont
8.262 scalefont
setfont
newpath
0 0 moveto
(Gene:) true charpath
0 0 0 setrgbcolor
fill
42.1362 0 translate
/Helvetica-Bold findfont
8.262 scalefont
setfont
newpath
0 0 moveto
(CM000995.3_91475322-91476846(-)_1) true charpath
0 0 0 setrgbcolor
fill
-42.1362 0 translate
-30.6 -29.125 translate
306 0 translate
2.10375 0 translate
/Helvetica findfont
5.508 scalefont
setfont
newpath
0 0 moveto
(1) true charpath
0 0 0 setrgbcolor
fill
7.65 0 translate
newpath
0 0 moveto
(2) true charpath
0 0 0 setrgbcolor
fill
7.65 0 translate
newpath
0 0 moveto
(3) true charpath
0 0 0 setrgbcolor
fill
7.65 0 translate
newpath
0 0 moveto
(4) true charpath
0 0 0 setrgbcolor
fill
7.65 0 translate
newpath
0 0 moveto
(5) true charpath
0 0 0 setrgbcolor
fill
7.65 0 translate
newpath
0 0 moveto
(6) true charpath
0 0 0 setrgbcolor
fill
7.65 0 translate
newpath
0 0 moveto
(7) true charpath
0 0 0 setrgbcolor
fill
7.65 0 translate
newpath
0 0 moveto
(8) true charpath
0 0 0 setrgbcolor
fill
7.65 0 translate
newpath
0 0 moveto
(9) true charpath
0 0 0 setrgbcolor
fill
7.65 0 translate
newpath
0 0 moveto
(0) true charpath
0 0 0 setrgbcolor
fill
7.65 0 translate
newpath
0 0 moveto
(1) true charpath
0 0 0 setrgbcolor
fill
7.65 0 translate
newpath
0 0 moveto
(2) true charpath
0 0 0 setrgbcolor
fill
7.65 0 translate
newpath
0 0 moveto
(3) true charpath
0 0 0 setrgbcolor
fill
7.65 0 translate
newpath
0 0 moveto
(4) true charpath
0 0 0 setrgbcolor
fill
7.65 0 translate
newpath
0 0 moveto
(5) true charpath
0 0 0 setrgbcolor
fill
7.65 0 translate
newpath
0 0 moveto
(6) true charpath
0 0 0 setrgbcolor
fill
7.65 0 translate
newpath
0 0 moveto
(7) true charpath
0 0 0 setrgbcolor
fill
7.65 0 translate
newpath
0 0 moveto
(8) true charpath
0 0 0 setrgbcolor
fill
7.65 0 translate
newpath
0 0 moveto
(9) true charpath
0 0 0 setrgbcolor
fill
7.65 0 translate
newpath
0 0 moveto
(0) true charpath
0 0 0 setrgbcolor
fill
7.65 0 translate
newpath
0 0 moveto
(1) true charpath
0 0 0 setrgbcolor
fill
7.65 0 translate
newpath
0 0 moveto
(2) true charpath
0 0 0 setrgbcolor
fill
7.65 0 translate
newpath
0 0 moveto
(3) true charpath
0 0 0 setrgbcolor
fill
7.65 0 translate
newpath
0 0 moveto
(4) true charpath
0 0 0 setrgbcolor
fill
7.65 0 translate
newpath
0 0 moveto
(5) true charpath
0 0 0 setrgbcolor
fill
7.65 0 translate
newpath
0 0 moveto
(6) true charpath
0 0 0 setrgbcolor
fill
7.65 0 translate
newpath
0 0 moveto
(7) true charpath
0 0 0 setrgbcolor
fill
7.65 0 translate
newpath
0 0 moveto
(8) true charpath
0 0 0 setrgbcolor
fill
7.65 0 translate
newpath
0 0 moveto
(9) true charpath
0 0 0 setrgbcolor
fill
7.65 0 translate
newpath
0 0 moveto
(0) true charpath
0 0 0 setrgbcolor
fill
7.65 0 translate
newpath
0 0 moveto
(1) true charpath
0 0 0 setrgbcolor
fill
7.65 0 translate
-239.254 0 translate
0 3.93429 translate
0 19.225 translate
/Helvetica findfont
5.508 scalefont
setfont
244.8 -1.57371 translate
newpath
0 0 moveto
(0) true charpath
0 0 0 setrgbcolor
fill
0 19.125 translate
newpath
0 0 moveto
(+0.57) true charpath
0 0 0 setrgbcolor
fill
0 -38.25 translate
newpath
0 0 moveto
(-3.20) true charpath
0 0 0 setrgbcolor
fill
-244.8 19.125 translate
0 1.57371 translate
/Helvetica-Bold findfont
11.016 scalefont
setfont
0 0.1 translate
1 2.33056 scale
newpath
0 0 moveto
(G) true charpath
1 0.7 0 setrgbcolor
fill
1 0.429082 scale
0 -0.1 translate
0 -0.1 translate
1 -0.638135 scale
newpath
0 0 moveto
(A) true charpath
2.4 0.8 0.8 setrgbcolor
fill
1 -1.56707 scale
0 0.1 translate
0 -5.90807 translate
1 -0.738445 scale
newpath
0 0 moveto
(C) true charpath
0.8 0.8 2.4 setrgbcolor
fill
1 -1.3542 scale
0 5.90807 translate
0 -12.5054 translate
1 -0.753975 scale
newpath
0 0 moveto
(T) true charpath
0.8 0.9 0.8 setrgbcolor
fill
1 -1.3263 scale
0 12.5054 translate
7.65 0 translate
0 -0.1 translate
1 -0.103225 scale
newpath
0 0 moveto
(A) true charpath
2.4 0.8 0.8 setrgbcolor
fill
1 -9.68758 scale
0 0.1 translate
0 -1.69909 translate
1 -0.110643 scale
newpath
0 0 moveto
(C) true charpath
0.8 0.8 2.4 setrgbcolor
fill
1 -9.0381 scale
0 1.69909 translate
0 0.1 translate
1 1.25275 scale
newpath
0 0 moveto
(T) true charpath
0 0.5 0 setrgbcolor
fill
1 0.798243 scale
0 -0.1 translate
7.65 0 translate
0 0.1 translate
1 2.30154 scale
newpath
0 0 moveto
(T) true charpath
0 0.5 0 setrgbcolor
fill
1 0.434491 scale
0 -0.1 translate
0 -0.1 translate
1 -0.588936 scale
newpath
0 0 moveto
(G) true charpath
1 0.94 0.8 setrgbcolor
fill
1 -1.69798 scale
0 0.1 translate
0 -5.52094 translate
1 -0.643968 scale
newpath
0 0 moveto
(A) true charpath
2.4 0.8 0.8 setrgbcolor
fill
1 -1.55287 scale
0 5.52094 translate
0 -11.3749 translate
1 -0.693517 scale
newpath
0 0 moveto
(C) true charpath
0.8 0.8 2.4 setrgbcolor
fill
1 -1.44193 scale
0 11.3749 translate
7.65 0 translate
0 0.1 translate
1 2.02167 scale
newpath
0 0 moveto
(G) true charpath
1 0.7 0 setrgbcolor
fill
1 0.494639 scale
0 -0.1 translate
0 -0.1 translate
1 -0.290729 scale
newpath
0 0 moveto
(A) true charpath
2.4 0.8 0.8 setrgbcolor
fill
1 -3.43963 scale
0 0.1 translate
0 -3.17448 translate
1 -0.336565 scale
newpath
0 0 moveto
(C) true charpath
0.8 0.8 2.4 setrgbcolor
fill
1 -2.97119 scale
0 3.17448 translate
0 -6.60962 translate
1 -0.337712 scale
newpath
0 0 moveto
(T) true charpath
0.8 0.9 0.8 setrgbcolor
fill
1 -2.9611 scale
0 6.60962 translate
7.65 0 translate
0 -0.1 translate
1 -0.0865993 scale
newpath
[truncated: 14,894,359 more chars]
