# Supplementary material for: Transposable elements drive the evolution of metazoan zinc finger genes
Source: Genome Res. 2023 Aug;33(8):1325–39. doi: 10.1101/gr.277966.123 (PMC10547256; doi:10.1101/gr.277966.123)
Supplement: Supplement 3 [file Supplemental_Data_3.tar.gz › supplementary_data_3/Mus_musculus/Mus_musculus_znf_binding.shuffled.meme]

# PRNG seed 3321118758
MEME version 5.3.3

ALPHABET "DNA" DNA-LIKE
A "Adenine" CC0000 ~ T "Thymine" 008000
C "Cytosine" 0000CC ~ G "Guanine" FFB300
N "Any base" = ACGT
X = ACGT
. = ACGT
V "Not T" = ACG
H "Not G" = ACT
D "Not C" = AGT
B "Not A" = CGT
M "Amino" = AC
R "Purine" = AG
W "Weak" = AT
S "Strong" = CG
Y "Pyrimidine" = CT
K "Keto" = GT
U = T
END ALPHABET

Background letter frequencies
A 0.290 C 0.210 G 0.210 T 0.290

MOTIF 1 random
letter-probability matrix: alength= 4 w= 7
0.211145 0.130797 0.123307 0.534751
0.616560 0.180393 0.068100 0.134947
0.071271 0.074837 0.703254 0.150639
0.150808 0.193131 0.455131 0.200929
0.602859 0.102015 0.191106 0.104020
0.128943 0.028758 0.790662 0.051637
0.905033 0.024585 0.028043 0.042339

MOTIF 2 random
letter-probability matrix: alength= 4 w= 7
0.057760 0.805698 0.079872 0.056669
0.353555 0.416810 0.106839 0.122795
0.250000 0.250000 0.250000 0.250000
0.235936 0.113159 0.441801 0.209104
0.204283 0.170571 0.144888 0.480258
0.666056 0.091566 0.114719 0.127659
0.068640 0.144236 0.075987 0.711137

MOTIF 3 random
letter-probability matrix: alength= 4 w= 7
0.264116 0.299466 0.148537 0.287882
0.325039 0.159704 0.318530 0.196727
0.090912 0.063191 0.616425 0.229472
0.332543 0.157004 0.250541 0.259912
0.104653 0.111429 0.680057 0.103861
0.028676 0.041498 0.020263 0.909564
0.748113 0.078831 0.099272 0.073784

MOTIF 4 random
letter-probability matrix: alength= 4 w= 7
0.395991 0.241916 0.196266 0.165828
0.018209 0.033638 0.910439 0.037714
0.043398 0.075654 0.043245 0.837703
0.248823 0.239838 0.169339 0.342000
0.246134 0.233146 0.094102 0.426618
0.093709 0.580349 0.106382 0.219560
0.062155 0.064071 0.053490 0.820285

MOTIF 5 random
letter-probability matrix: alength= 4 w= 16
0.158454 0.103736 0.187603 0.550206
0.065643 0.116790 0.210479 0.607088
0.097447 0.070376 0.671804 0.160373
0.132542 0.680487 0.074301 0.112670
0.264363 0.387755 0.177094 0.170788
0.494777 0.278584 0.153482 0.073156
0.074693 0.051709 0.680766 0.192833
0.036996 0.035761 0.888599 0.038644
0.076173 0.076330 0.063043 0.784453
0.057428 0.675090 0.098783 0.168698
0.250000 0.250000 0.250000 0.250000
0.936876 0.020803 0.022137 0.020183
0.555584 0.064310 0.262906 0.117201
0.091400 0.234857 0.627226 0.046517
0.215690 0.200544 0.164120 0.419646
0.291000 0.105744 0.136698 0.466558

MOTIF 6 random
letter-probability matrix: alength= 4 w= 7
0.499217 0.301697 0.117119 0.081967
0.250000 0.250000 0.250000 0.250000
0.139956 0.375165 0.140840 0.344039
0.575435 0.144014 0.217492 0.063059
0.432584 0.346361 0.108000 0.113054
0.226791 0.137802 0.245446 0.389961
0.024341 0.021750 0.026150 0.927759

MOTIF 7 random
letter-probability matrix: alength= 4 w= 7
0.241726 0.187877 0.142105 0.428292
0.123838 0.016474 0.823721 0.035967
0.182083 0.234980 0.405390 0.177547
0.203231 0.156799 0.199863 0.440107
0.299117 0.182184 0.217907 0.300791
0.250000 0.250000 0.250000 0.250000
0.250058 0.242952 0.105562 0.401428

MOTIF 8 random
letter-probability matrix: alength= 4 w= 10
0.236642 0.065528 0.198963 0.498867
0.300523 0.234575 0.204290 0.260613
0.485340 0.267382 0.166222 0.081056
0.394318 0.188635 0.210873 0.206173
0.134510 0.072895 0.427068 0.365528
0.105542 0.447613 0.106812 0.340033
0.599436 0.079518 0.155976 0.165070
0.057630 0.017813 0.890660 0.033897
0.042312 0.044306 0.854698 0.058683
0.250000 0.250000 0.250000 0.250000

MOTIF 9 random
letter-probability matrix: alength= 4 w= 10
0.932743 0.018655 0.019321 0.029281
0.051750 0.070443 0.763771 0.114036
0.389270 0.228008 0.214450 0.168272
0.217368 0.335087 0.205036 0.242509
0.102397 0.065409 0.754137 0.078058
0.329961 0.159419 0.250768 0.259853
0.064730 0.041809 0.043740 0.849721
0.747669 0.051887 0.139836 0.060607
0.032029 0.057613 0.746579 0.163780
0.392741 0.162944 0.123992 0.320323

MOTIF 10 random
letter-probability matrix: alength= 4 w= 34
0.250000 0.250000 0.250000 0.250000
0.356367 0.060378 0.427985 0.155270
0.030686 0.022955 0.024042 0.922316
0.023963 0.018702 0.935080 0.022256
0.844183 0.077646 0.033921 0.044250
0.101254 0.068437 0.703789 0.126520
0.135482 0.097279 0.117713 0.649526
0.064846 0.737541 0.070786 0.126827
0.250000 0.250000 0.250000 0.250000
0.204981 0.349786 0.109120 0.336112
0.290738 0.209965 0.329941 0.169356
0.027361 0.018676 0.933781 0.020182
0.133456 0.092121 0.146728 0.627695
0.568092 0.210993 0.094517 0.126398
0.032680 0.029475 0.036451 0.901394
0.050573 0.765713 0.144012 0.039702
0.059811 0.042205 0.177420 0.720564
0.490004 0.099987 0.295426 0.114584
0.040913 0.038002 0.881265 0.039820
0.834510 0.054301 0.057568 0.053621
0.083879 0.029696 0.842854 0.043571
0.903868 0.031425 0.033765 0.030942
0.129504 0.207087 0.210882 0.452527
0.027042 0.027339 0.025523 0.920096
0.116284 0.298129 0.079357 0.506229
0.934680 0.018694 0.019935 0.026691
0.329818 0.119181 0.300950 0.250051
0.055019 0.050755 0.656021 0.238204
0.534102 0.220728 0.078861 0.166309
0.018824 0.019108 0.941188 0.020880
0.057983 0.036427 0.840888 0.064702
0.144738 0.091397 0.077597 0.686268
0.075455 0.062629 0.789934 0.071982
0.072921 0.054057 0.115541 0.757481

MOTIF 11 random
letter-probability matrix: alength= 4 w= 10
0.236707 0.287859 0.135601 0.339833
0.258981 0.075213 0.141955 0.523851
0.374285 0.173261 0.172012 0.280442
0.115462 0.247058 0.172311 0.465169
0.388412 0.243872 0.217547 0.150168
0.236322 0.110947 0.354115 0.298616
0.077507 0.105682 0.741178 0.075634
0.207535 0.293503 0.170322 0.328640
0.279563 0.368477 0.171361 0.180599
0.319610 0.136123 0.249814 0.294453

MOTIF 12 random
letter-probability matrix: alength= 4 w= 10
0.231088 0.115349 0.335913 0.317650
0.237354 0.150058 0.146820 0.465768
0.120561 0.113909 0.512264 0.253266
0.803072 0.048362 0.058086 0.090479
0.446354 0.213091 0.168976 0.171578
0.878566 0.024493 0.079370 0.017571
0.177932 0.136545 0.166133 0.519391
0.122894 0.273538 0.085509 0.518059
0.256200 0.320234 0.138087 0.285480
0.533714 0.215769 0.174003 0.076514

MOTIF 13 random
letter-probability matrix: alength= 4 w= 52
0.047047 0.851885 0.026943 0.074124
0.060871 0.555182 0.061329 0.322618
0.220394 0.143110 0.265555 0.370941
0.123528 0.708487 0.058780 0.109204
0.193476 0.179711 0.367473 0.259340
0.669940 0.095737 0.157718 0.076606
0.438373 0.262633 0.182307 0.116687
0.074659 0.057925 0.176586 0.690829
0.802201 0.065034 0.067952 0.064813
0.084269 0.046959 0.053845 0.814926
0.335759 0.256545 0.260838 0.146858
0.807006 0.040369 0.071031 0.081595
0.036962 0.018063 0.903130 0.041845
0.409789 0.203530 0.210547 0.176134
0.463246 0.141666 0.185400 0.209688
0.268921 0.127628 0.428638 0.174814
0.235743 0.237510 0.281446 0.245301
0.784009 0.064875 0.088912 0.062205
0.073214 0.068329 0.737131 0.121326
0.209459 0.111118 0.308894 0.370530
0.171176 0.224455 0.248932 0.355438
0.349442 0.307688 0.221525 0.121344
0.433745 0.247680 0.180153 0.138422
0.043497 0.025314 0.891830 0.039360
0.936634 0.018733 0.022953 0.021681
0.239205 0.065031 0.589085 0.106679
0.225699 0.163417 0.217956 0.392928
0.032571 0.060409 0.032443 0.874577
0.690493 0.096888 0.118174 0.094445
0.839104 0.045668 0.064422 0.050806
0.577608 0.079610 0.142457 0.200326
0.174104 0.230392 0.213127 0.382377
0.041247 0.033270 0.036619 0.888864
0.088957 0.498810 0.127994 0.284240
0.934599 0.020870 0.025839 0.018692
0.117085 0.136504 0.066252 0.680159
0.152577 0.082072 0.076803 0.688548
0.349192 0.171007 0.197926 0.281876
0.357321 0.187747 0.153898 0.301034
0.043799 0.025729 0.912228 0.018245
0.032495 0.022631 0.920519 0.024356
0.856826 0.043306 0.045377 0.054491
0.863581 0.044701 0.047623 0.044095
0.282852 0.145417 0.253663 0.318069
0.089696 0.115214 0.662571 0.132519
0.436811 0.310322 0.092304 0.160564
0.228367 0.348606 0.176108 0.246920
0.250000 0.250000 0.250000 0.250000
0.802118 0.038947 0.078925 0.080010
0.269237 0.080794 0.304846 0.345123
0.935787 0.019108 0.020625 0.024481
0.184550 0.478080 0.160829 0.176540

MOTIF 14 random
letter-probability matrix: alength= 4 w= 10
0.229749 0.257158 0.247286 0.265807
0.231242 0.351272 0.172651 0.244835
0.610815 0.041020 0.218153 0.130012
0.178157 0.195484 0.059006 0.567354
0.184288 0.239800 0.304305 0.271606
0.277961 0.137950 0.264449 0.319641
0.300726 0.095071 0.516715 0.087488
0.216375 0.211172 0.336491 0.235962
0.029882 0.018652 0.932573 0.018893
0.382706 0.146146 0.287015 0.184132

MOTIF 15 random
letter-probability matrix: alength= 4 w= 7
0.510888 0.298589 0.120000 0.070523
0.112338 0.117675 0.071527 0.698460
0.080193 0.038428 0.821846 0.059534
0.099010 0.093561 0.657623 0.149806
0.587268 0.156764 0.170780 0.085187
0.046889 0.089903 0.020814 0.842394
0.250000 0.250000 0.250000 0.250000

MOTIF 16 random
letter-probability matrix: alength= 4 w= 10
0.128031 0.487236 0.124003 0.260729
0.272225 0.175857 0.276898 0.275020
0.170872 0.357852 0.153794 0.317482
0.361311 0.173392 0.173568 0.291730
0.023967 0.025459 0.926739 0.023835
0.205882 0.041053 0.707335 0.045729
0.465848 0.132118 0.228109 0.173925
0.028198 0.912271 0.022509 0.037022
0.262893 0.211137 0.206635 0.319335
0.365114 0.103048 0.360240 0.171599

MOTIF 17 random
letter-probability matrix: alength= 4 w= 22
0.115052 0.076342 0.069547 0.739060
0.299436 0.052475 0.039291 0.608798
0.248871 0.229177 0.252318 0.269634
0.260713 0.205670 0.195383 0.338234
0.202355 0.283420 0.167124 0.347101
0.327701 0.103448 0.397295 0.171555
0.290651 0.069725 0.178303 0.461320
0.244590 0.157560 0.276908 0.320943
0.046753 0.097460 0.102572 0.753215
0.144719 0.129934 0.138037 0.587310
0.158454 0.103736 0.187603 0.550206
0.119684 0.168868 0.094658 0.616791
0.042904 0.052545 0.049164 0.855387
0.042882 0.022844 0.907640 0.026634
0.128939 0.105157 0.595894 0.170010
0.298820 0.128774 0.246371 0.326035
0.481929 0.141568 0.260317 0.116186
0.121101 0.077019 0.087363 0.714516
0.248329 0.312728 0.109588 0.329355
0.313287 0.174522 0.317772 0.194419
0.082339 0.074188 0.767792 0.075681
0.039971 0.813205 0.066711 0.080112

MOTIF 18 random
letter-probability matrix: alength= 4 w= 13
0.053436 0.051391 0.857959 0.037213
0.423768 0.284906 0.102139 0.189187
0.159717 0.089729 0.335254 0.415300
0.137251 0.134945 0.075865 0.651938
0.042835 0.030837 0.893361 0.032966
0.395573 0.161348 0.220362 0.222718
0.165706 0.096527 0.331996 0.405771
0.115942 0.052844 0.048582 0.782633
0.158800 0.192501 0.078873 0.569826
0.552533 0.152674 0.223876 0.070916
0.058910 0.051712 0.061108 0.828270
0.043282 0.022233 0.905805 0.028681
0.182060 0.614379 0.077901 0.125660

MOTIF 19 random
letter-probability matrix: alength= 4 w= 7
0.118213 0.170345 0.181996 0.529446
0.402336 0.354834 0.119705 0.123126
0.164058 0.353376 0.300164 0.182403
0.227522 0.114035 0.067866 0.590577
0.294320 0.052129 0.593211 0.060340
0.250668 0.249293 0.189414 0.310625
0.498254 0.118057 0.284487 0.099202

MOTIF 20 random
letter-probability matrix: alength= 4 w= 16
0.121425 0.094618 0.676408 0.107549
0.018368 0.034798 0.028426 0.918408
0.027361 0.018676 0.933781 0.020182
0.204505 0.040188 0.710498 0.044809
0.300994 0.183966 0.254025 0.261015
0.259010 0.132707 0.296227 0.312056
0.352685 0.208522 0.256690 0.182103
0.212674 0.192874 0.404431 0.190021
0.047763 0.034853 0.879226 0.038157
0.041179 0.059116 0.040795 0.858910
0.157471 0.098784 0.161457 0.582288
0.740383 0.077420 0.090706 0.091491
0.236798 0.222960 0.175183 0.365060
0.887710 0.036797 0.039634 0.035860
0.445809 0.183882 0.252182 0.118127
0.363353 0.185134 0.309691 0.141823

MOTIF 21 random
letter-probability matrix: alength= 4 w= 10
0.048371 0.018198 0.909901 0.023531
0.157067 0.243639 0.204080 0.395214
0.138661 0.094301 0.093960 0.673077
0.083163 0.066389 0.770949 0.079498
0.250000 0.250000 0.250000 0.250000
0.250000 0.250000 0.250000 0.250000
0.601809 0.142643 0.131656 0.123892
0.513499 0.225953 0.086847 0.173701
0.054339 0.037147 0.875652 0.032863
0.352167 0.295604 0.222656 0.129572

MOTIF 22 random
letter-probability matrix: alength= 4 w= 7
0.055669 0.037237 0.046611 0.860482
0.035418 0.018378 0.287099 0.659106
0.279514 0.368120 0.171572 0.180795
0.022070 0.031597 0.927076 0.019257
0.159371 0.074214 0.681430 0.084985
0.112890 0.357515 0.125080 0.404515
0.405659 0.296958 0.086711 0.210672

MOTIF 23 random
letter-probability matrix: alength= 4 w= 13
0.186134 0.084992 0.136301 0.592573
0.090127 0.088448 0.140932 0.680492
0.137495 0.361566 0.312609 0.188330
0.065150 0.045145 0.815872 0.073833
0.054371 0.477434 0.265261 0.202933
0.861889 0.052723 0.035904 0.049484
0.217257 0.075597 0.552157 0.154989
0.531437 0.220635 0.120711 0.127216
0.857202 0.040175 0.057683 0.044940
0.446120 0.282882 0.201749 0.069250
0.042734 0.035117 0.046836 0.875314
0.391191 0.143919 0.221447 0.243443
0.811046 0.072228 0.053854 0.062872

MOTIF 24 random
letter-probability matrix: alength= 4 w= 7
0.449723 0.111191 0.310442 0.128644
0.289601 0.223205 0.155626 0.331568
0.897817 0.030024 0.038913 0.033245
0.119448 0.520058 0.158664 0.201830
0.107749 0.485316 0.255429 0.151507
0.018659 0.019812 0.932966 0.028562
0.135465 0.067577 0.062731 0.734226

MOTIF 25 random
letter-probability matrix: alength= 4 w= 7
0.136491 0.140947 0.153357 0.569205
0.792192 0.062266 0.085892 0.059651
0.141138 0.354486 0.205384 0.298992
0.206325 0.041335 0.706311 0.046029
0.050215 0.829924 0.054774 0.065087
0.324621 0.225944 0.185636 0.263799
0.250000 0.250000 0.250000 0.250000

MOTIF 26 random
letter-probability matrix: alength= 4 w= 19
0.446578 0.317163 0.141389 0.094871
0.023623 0.023711 0.152383 0.800282
0.251611 0.191529 0.176594 0.380266
0.279838 0.200042 0.328783 0.191337
0.250000 0.250000 0.250000 0.250000
0.584511 0.152006 0.145135 0.118348
0.042071 0.028543 0.895131 0.034255
0.148869 0.307679 0.092717 0.450735
0.437662 0.132017 0.290139 0.140182
0.321802 0.145663 0.230572 0.301964
0.033185 0.034898 0.884481 0.047436
0.067776 0.032144 0.860521 0.039559
0.308434 0.231433 0.119741 0.340392
0.085880 0.102764 0.706556 0.104800
0.317532 0.169628 0.322406 0.190433
0.175102 0.622570 0.089638 0.112690
0.194805 0.102910 0.093409 0.608876
0.250000 0.250000 0.250000 0.250000
0.250000 0.250000 0.250000 0.250000

MOTIF 27 random
letter-probability matrix: alength= 4 w= 10
0.106323 0.053600 0.058537 0.781539
0.056575 0.127646 0.101938 0.713841
0.109414 0.219210 0.242646 0.428730
0.209161 0.259604 0.298810 0.232424
0.275892 0.165991 0.257493 0.300624
0.244265 0.043192 0.680419 0.032124
0.311556 0.188311 0.288181 0.211953
0.404496 0.159738 0.133498 0.302267
0.286848 0.365411 0.170049 0.177691
0.236773 0.432589 0.096376 0.234262

MOTIF 28 random
letter-probability matrix: alength= 4 w= 7
0.026832 0.040792 0.026543 0.905833
0.044479 0.054975 0.034188 0.866358
0.043169 0.893933 0.017879 0.045019
0.140836 0.334352 0.235407 0.289405
0.250000 0.250000 0.250000 0.250000
0.068181 0.049927 0.810199 0.071693
0.344734 0.156895 0.272935 0.225437

MOTIF 29 random
letter-probability matrix: alength= 4 w= 22
0.915686 0.028227 0.030516 0.025571
0.108081 0.030668 0.839396 0.021855
0.148254 0.090624 0.611028 0.150094
0.037222 0.043072 0.861571 0.058135
0.189132 0.434377 0.112233 0.264258
0.071099 0.060457 0.028484 0.839961
0.494582 0.230398 0.094637 0.180383
0.083858 0.077358 0.173460 0.665324
0.908106 0.028687 0.034356 0.028850
0.235940 0.133434 0.454436 0.176189
0.179583 0.202009 0.291145 0.327263
0.134888 0.228167 0.485022 0.151924
0.383607 0.077987 0.405575 0.132831
0.124881 0.184601 0.071587 0.618931
0.165718 0.137896 0.400261 0.296126
0.250000 0.250000 0.250000 0.250000
0.069301 0.742126 0.042262 0.146311
0.120982 0.062537 0.343284 0.473197
0.024924 0.034648 0.018440 0.921989
0.133399 0.284219 0.249638 0.332745
0.044534 0.025028 0.912194 0.018244
0.405227 0.203964 0.267803 0.123007

MOTIF 30 random
letter-probability matrix: alength= 4 w= 25
0.250000 0.250000 0.250000 0.250000
0.900585 0.034432 0.031650 0.033333
0.021859 0.018714 0.935687 0.023740
0.129307 0.084919 0.642966 0.142809
0.250000 0.250000 0.250000 0.250000
0.526110 0.285183 0.124605 0.064101
0.281163 0.104885 0.437556 0.176396
0.572267 0.199795 0.149894 0.078044
0.938474 0.021583 0.021174 0.018770
0.926262 0.024189 0.029124 0.020425
0.034855 0.021001 0.925631 0.018513
0.297744 0.099585 0.149163 0.453508
0.672222 0.105792 0.112781 0.109205
0.812318 0.053880 0.081546 0.052256
0.161671 0.043264 0.748619 0.046446
0.770052 0.067987 0.080606 0.081356
0.903637 0.027639 0.018073 0.050651
0.050187 0.043950 0.860784 0.045079
0.091066 0.027603 0.167617 0.713714
0.908144 0.023333 0.030408 0.038115
0.470175 0.132557 0.151212 0.246055
0.151213 0.185651 0.220324 0.442813
0.247900 0.092298 0.308281 0.351521
0.131732 0.086067 0.095081 0.687120
0.219893 0.260304 0.222202 0.297601

MOTIF 31 random
letter-probability matrix: alength= 4 w= 49
0.250000 0.250000 0.250000 0.250000
0.020263 0.018715 0.935752 0.025270
0.213777 0.109580 0.113454 0.563190
0.250000 0.250000 0.250000 0.250000
0.382740 0.087524 0.447432 0.082305
0.293832 0.270566 0.113330 0.322272
0.098025 0.113707 0.646591 0.141677
0.033119 0.050355 0.881571 0.034955
0.045995 0.172916 0.036712 0.744378
0.082650 0.418761 0.162934 0.335655
0.250000 0.250000 0.250000 0.250000
0.707694 0.103460 0.069763 0.119083
0.333484 0.114379 0.302870 0.249267
0.502779 0.205005 0.177390 0.114827
0.108203 0.436724 0.193847 0.261226
0.078298 0.050149 0.809255 0.062298
0.300808 0.282854 0.278508 0.137831
0.048133 0.049808 0.059139 0.842919
0.088236 0.077433 0.745965 0.088365
0.269587 0.222296 0.104221 0.403896
0.405077 0.187356 0.282389 0.125178
0.411739 0.230898 0.088298 0.269065
0.129600 0.141568 0.178783 0.550049
0.070262 0.097160 0.074147 0.758431
0.250000 0.250000 0.250000 0.250000
0.043444 0.214465 0.254004 0.488088
0.319253 0.128870 0.132059 0.419818
0.443387 0.293729 0.091518 0.171366
0.223096 0.135162 0.152365 0.489377
0.550979 0.189951 0.171887 0.087183
0.250000 0.250000 0.250000 0.250000
0.051329 0.038935 0.040177 0.869558
0.497943 0.210581 0.175853 0.115623
0.872807 0.037772 0.039042 0.050379
0.036988 0.033083 0.894733 0.035196
0.032434 0.027238 0.044844 0.895483
0.445487 0.116674 0.228448 0.209391
0.160220 0.147375 0.073324 0.619081
0.076090 0.674041 0.087022 0.162847
0.267022 0.164256 0.094202 0.474520
0.220697 0.241241 0.191076 0.346986
0.350628 0.396462 0.163700 0.089210
0.456592 0.179981 0.121910 0.241517
0.167120 0.640198 0.067531 0.125150
0.433169 0.285036 0.096669 0.185127
0.485446 0.225792 0.163170 0.125592
0.131003 0.153016 0.062239 0.653743
0.067682 0.179567 0.669797 0.082954
0.463287 0.236983 0.108547 0.191183

MOTIF 32 random
letter-probability matrix: alength= 4 w= 19
0.250000 0.250000 0.250000 0.250000
0.357419 0.292165 0.211680 0.138736
0.081049 0.520937 0.070930 0.327084
0.406924 0.117751 0.136809 0.338516
0.291038 0.186455 0.097019 0.425488
0.365114 0.103048 0.360240 0.171599
0.039281 0.914149 0.028287 0.018283
0.450391 0.146820 0.207935 0.194853
0.119354 0.529245 0.155383 0.196019
0.068604 0.772557 0.127505 0.031334
0.290738 0.209965 0.329941 0.169356
0.351060 0.078166 0.235783 0.334991
0.063016 0.827988 0.036332 0.072664
0.293467 0.388984 0.170491 0.147059
0.090135 0.089039 0.386058 0.434768
0.250000 0.250000 0.250000 0.250000
0.334051 0.145894 0.201686 0.318369
0.496553 0.048472 0.374567 0.080409
0.250000 0.250000 0.250000 0.250000

MOTIF 33 random
letter-probability matrix: alength= 4 w= 22
0.384983 0.122059 0.253528 0.239430
0.143044 0.178612 0.233352 0.444992
0.131662 0.239962 0.187045 0.441331
0.895432 0.034202 0.036675 0.033691
0.241960 0.186784 0.246849 0.324407
0.026756 0.050287 0.058751 0.864206
0.084660 0.436457 0.139634 0.339249
0.054731 0.061017 0.052164 0.832088
0.688263 0.077948 0.128146 0.105644
0.293334 0.129232 0.329805 0.247629
0.342171 0.148831 0.241523 0.267474
0.855242 0.029670 0.090480 0.024608
0.282536 0.127430 0.163458 0.426576
0.143673 0.243487 0.356958 0.255882
0.050003 0.043118 0.074044 0.832835
0.099315 0.227674 0.159142 0.513870
0.366675 0.200061 0.216334 0.216930
0.051841 0.028129 0.067798 0.852233
0.377230 0.186566 0.154172 0.282033
0.526077 0.190218 0.122644 0.161060
0.080778 0.678374 0.109376 0.131472
0.023574 0.018607 0.930346 0.027473

MOTIF 34 random
letter-probability matrix: alength= 4 w= 31
0.111933 0.041717 0.759297 0.087053
0.113201 0.641200 0.127742 0.117858
0.177507 0.164254 0.171567 0.486672
0.244445 0.220437 0.239532 0.295587
0.126178 0.040445 0.803594 0.029783
0.909415 0.022979 0.029984 0.037622
0.181993 0.130875 0.207557 0.479574
0.104457 0.075721 0.679624 0.140197
0.065088 0.058697 0.116699 0.759515
0.524117 0.131057 0.252996 0.091830
0.250000 0.250000 0.250000 0.250000
0.220368 0.130441 0.147863 0.501328
0.111516 0.091698 0.651736 0.145050
0.427757 0.283573 0.209027 0.079643
0.117028 0.237842 0.065757 0.579374
0.804579 0.064200 0.067766 0.063455
0.022284 0.935088 0.018702 0.023926
0.250000 0.250000 0.250000 0.250000
0.485340 0.267382 0.166222 0.081056
0.369605 0.133040 0.298479 0.198876
0.225439 0.050283 0.649357 0.074921
0.230842 0.103024 0.313104 0.353030
0.398849 0.210537 0.215300 0.175314
0.476040 0.099998 0.163227 0.260734
0.040533 0.022888 0.809630 0.126949
0.455032 0.289348 0.115157 0.140463
0.049974 0.043044 0.065812 0.841169
0.608070 0.202062 0.105451 0.084417
0.863896 0.052143 0.037000 0.046961
0.575097 0.155084 0.148258 0.121561
0.380874 0.212212 0.268182 0.138732

MOTIF 35 random
letter-probability matrix: alength= 4 w= 7
0.139456 0.044513 0.725897 0.090134
0.022207 0.017970 0.898482 0.061341
0.269147 0.219311 0.098131 0.413411
0.275431 0.237246 0.167886 0.319437
0.069041 0.139935 0.071736 0.719288
0.053950 0.033379 0.025847 0.886824
0.666794 0.152790 0.122931 0.057485

MOTIF 36 random
letter-probability matrix: alength= 4 w= 31
0.302333 0.262308 0.228971 0.206388
0.263295 0.110537 0.087947 0.538221
0.161061 0.070145 0.064849 0.703945
0.085062 0.091323 0.102564 0.721050
0.354061 0.308574 0.119594 0.217771
0.221552 0.250157 0.199138 0.329153
0.503042 0.228452 0.091097 0.177408
0.066479 0.029562 0.870449 0.033510
0.120375 0.272750 0.177394 0.429481
0.335151 0.217439 0.243762 0.203647
0.878239 0.036964 0.039887 0.044910
0.057385 0.030937 0.876467 0.035211
0.426190 0.249559 0.214291 0.109959
0.084069 0.056519 0.124215 0.735197
0.074119 0.034234 0.042510 0.849137
0.051317 0.018038 0.901883 0.028762
0.351470 0.106542 0.232112 0.309876
0.461010 0.194397 0.193613 0.150980
0.463287 0.236983 0.108547 0.191183
0.072083 0.088963 0.104731 0.734222
0.250000 0.250000 0.250000 0.250000
0.103032 0.074932 0.214841 0.607196
0.261828 0.091488 0.292171 0.354514
0.615839 0.199664 0.102695 0.081802
0.365004 0.130415 0.377781 0.126800
0.214989 0.176915 0.106849 0.501247
0.198750 0.267065 0.207066 0.327119
0.200142 0.156648 0.195957 0.447253
0.085559 0.152971 0.094548 0.666921
0.067311 0.050335 0.819148 0.063205
0.301881 0.178586 0.215864 0.303669

MOTIF 37 random
letter-probability matrix: alength= 4 w= 7
0.056837 0.038525 0.843816 0.060823
0.042101 0.024232 0.912598 0.021069
0.172994 0.547815 0.121861 0.157329
0.444417 0.162682 0.233942 0.158958
0.713953 0.084374 0.158098 0.043575
0.247445 0.144012 0.292403 0.316140
0.323830 0.191696 0.252722 0.231752

MOTIF 38 random
letter-probability matrix: alength= 4 w= 10
0.725383 0.058305 0.151025 0.065287
0.069871 0.061996 0.765085 0.103048
0.787821 0.062284 0.069762 0.080132
0.141072 0.130893 0.082311 0.645724
0.159580 0.065513 0.705976 0.068931
0.041044 0.306082 0.036954 0.615920
0.026831 0.023031 0.925304 0.024834
0.552533 0.152674 0.223876 0.070916
0.038351 0.029207 0.900609 0.031833
0.367000 0.125664 0.399549 0.107787

MOTIF 39 random
letter-probability matrix: alength= 4 w= 7
0.134397 0.479991 0.082050 0.303562
0.034855 0.021001 0.925631 0.018513
0.156706 0.251574 0.209936 0.381784
0.066354 0.795424 0.062419 0.075803
0.907147 0.030131 0.029575 0.033147
0.772639 0.061444 0.093046 0.072872
0.164180 0.184747 0.173444 0.477629

MOTIF 40 random
letter-probability matrix: alength= 4 w= 19
0.160394 0.268252 0.194445 0.376910
0.066909 0.149378 0.072525 0.711189
0.230387 0.141609 0.120706 0.507297
0.066573 0.046704 0.150823 0.735899
0.017748 0.039673 0.887414 0.055165
0.046357 0.289319 0.047617 0.616706
0.336562 0.163913 0.294168 0.205357
0.238542 0.068845 0.201684 0.490928
0.084808 0.187804 0.058002 0.669386
0.326642 0.136068 0.200141 0.337149
0.075409 0.149917 0.071236 0.703438
0.102299 0.205561 0.088925 0.603215
0.586646 0.185369 0.142423 0.085562
0.150586 0.249820 0.149260 0.450334
0.109629 0.097031 0.641849 0.151491
0.091773 0.151224 0.103547 0.653456
0.335587 0.217274 0.243710 0.203429
0.571019 0.297750 0.089042 0.042189
0.164548 0.136567 0.402425 0.296460

MOTIF 41 random
letter-probability matrix: alength= 4 w= 13
0.047382 0.041800 0.866351 0.044467
0.250546 0.110635 0.563212 0.075607
0.091686 0.758632 0.088047 0.061634
0.412101 0.207920 0.195631 0.184348
0.258305 0.103618 0.143860 0.494217
0.250000 0.250000 0.250000 0.250000
0.496072 0.143257 0.175060 0.185612
0.128706 0.399483 0.164031 0.307780
0.734482 0.085659 0.086676 0.093183
0.102070 0.459081 0.075706 0.363143
0.026903 0.028055 0.926512 0.018530
0.251875 0.207851 0.277818 0.262457
0.119499 0.131006 0.328342 0.421152

MOTIF 42 random
letter-probability matrix: alength= 4 w= 13
0.103268 0.061453 0.743171 0.092108
0.055923 0.127752 0.062620 0.753705
0.061173 0.064406 0.794045 0.080376
0.085593 0.115254 0.386786 0.412368
0.597321 0.194979 0.103090 0.104610
0.032592 0.845820 0.056203 0.065385
0.041189 0.040706 0.334555 0.583550
0.900576 0.039240 0.027620 0.032564
0.250000 0.250000 0.250000 0.250000
0.169140 0.148466 0.280309 0.402085
0.107273 0.193724 0.125266 0.573737
0.863524 0.041682 0.044237 0.050556
0.239205 0.065031 0.589085 0.106679

MOTIF 43 random
letter-probability matrix: alength= 4 w= 25
0.075844 0.050076 0.766712 0.107368
0.084375 0.041777 0.838989 0.034859
0.284131 0.208765 0.239392 0.267712
0.044647 0.028244 0.880247 0.046862
0.917157 0.024246 0.036174 0.022422
0.253240 0.124209 0.300615 0.321936
0.070675 0.048974 0.821014 0.059337
0.141516 0.163338 0.556921 0.138226
0.355558 0.300982 0.178624 0.164836
0.224703 0.166181 0.409114 0.200002
0.141220 0.098860 0.207718 0.552203
0.095413 0.045443 0.064282 0.794862
0.028013 0.896650 0.017933 0.057404
0.083235 0.168033 0.302312 0.446420
0.126391 0.399172 0.090747 0.383690
0.091023 0.736511 0.066245 0.106220
0.290011 0.193631 0.107047 0.409311
0.250000 0.250000 0.250000 0.250000
0.032680 0.029475 0.036451 0.901394
0.036029 0.034876 0.841708 0.087386
0.250000 0.250000 0.250000 0.250000
0.020147 0.025253 0.018718 0.935882
0.111060 0.104079 0.705270 0.079591
0.245112 0.152733 0.264366 0.337790
0.056424 0.055257 0.087704 0.800614

MOTIF 44 random
letter-probability matrix: alength= 4 w= 7
0.174003 0.059081 0.706062 0.060855
0.899374 0.028818 0.032578 0.039231
0.033620 0.021250 0.921225 0.023906
0.250000 0.250000 0.250000 0.250000
0.099743 0.625163 0.072933 0.202161
0.201537 0.391978 0.167826 0.238659
0.780826 0.040643 0.083065 0.095466

MOTIF 45 random
letter-probability matrix: alength= 4 w= 7
0.797610 0.057207 0.101466 0.043718
0.093094 0.251964 0.139692 0.515249
0.170033 0.418217 0.099972 0.311778
0.125527 0.149034 0.155970 0.569469
0.038298 0.042483 0.822488 0.096731
0.074040 0.061399 0.065284 0.799276
0.088841 0.152861 0.488905 0.269392

MOTIF 46 random
letter-probability matrix: alength= 4 w= 10
0.066760 0.805351 0.055246 0.072644
0.162179 0.484266 0.126251 0.227304
0.085880 0.102764 0.706556 0.104800
0.067165 0.132570 0.059403 0.740863
0.039032 0.032551 0.895349 0.033068
0.298435 0.122939 0.455628 0.122997
0.037058 0.025134 0.919420 0.018388
0.291454 0.086946 0.397458 0.224142
0.112242 0.097844 0.433651 0.356263
0.017633 0.028257 0.881662 0.072448

MOTIF 47 random
letter-probability matrix: alength= 4 w= 13
0.250000 0.250000 0.250000 0.250000
0.305771 0.207142 0.235457 0.251631
0.253885 0.131337 0.302756 0.312023
0.139907 0.377994 0.222154 0.259945
0.059879 0.021628 0.883366 0.035128
0.288264 0.124327 0.380589 0.206820
0.085754 0.233384 0.227760 0.453102
0.337560 0.136503 0.162359 0.363578
0.106191 0.064391 0.074015 0.755403
0.250000 0.250000 0.250000 0.250000
0.493620 0.279907 0.118759 0.107714
0.086748 0.173665 0.056198 0.683389
0.021590 0.039067 0.028592 0.910751

MOTIF 48 random
letter-probability matrix: alength= 4 w= 16
0.250000 0.250000 0.250000 0.250000
0.202508 0.126597 0.214278 0.456617
0.075181 0.054674 0.790791 0.079353
0.529069 0.170150 0.156516 0.144266
0.145265 0.103910 0.587381 0.163444
0.101703 0.052922 0.051400 0.793975
0.448483 0.176058 0.233204 0.142255
0.515457 0.200992 0.215460 0.068091
0.123890 0.230378 0.171494 0.474238
0.926626 0.019693 0.024466 0.029215
0.918573 0.024984 0.032565 0.023877
0.058477 0.031532 0.882691 0.027300
0.328312 0.133819 0.198730 0.339140
0.913874 0.018277 0.039568 0.028280
0.149956 0.105101 0.170538 0.574405
0.074102 0.050881 0.811703 0.063315

MOTIF 49 random
letter-probability matrix: alength= 4 w= 10
0.658119 0.156254 0.123914 0.061713
0.043799 0.025729 0.912228 0.018245
0.325589 0.175655 0.307833 0.190923
0.180459 0.174950 0.203153 0.441439
0.071387 0.754311 0.089556 0.084746
0.053481 0.027182 0.024372 0.894966
0.074655 0.062830 0.783612 0.078903
0.294518 0.133584 0.340420 0.231479
0.287201 0.094803 0.487393 0.130603
0.219696 0.173966 0.251162 0.355177

MOTIF 50 random
letter-probability matrix: alength= 4 w= 31
0.284128 0.083197 0.189464 0.443210
0.126592 0.282166 0.231103 0.360140
0.274445 0.261040 0.245122 0.219393
0.169581 0.045722 0.739946 0.044751
0.207867 0.431911 0.220391 0.139830
0.064587 0.189410 0.060978 0.685025
0.342381 0.277569 0.201860 0.178191
0.820547 0.058917 0.062330 0.058206
0.035446 0.064567 0.035311 0.864676
0.448799 0.163570 0.184130 0.203501
0.219301 0.149738 0.341414 0.289546
0.812449 0.072597 0.065229 0.049725
0.116804 0.186114 0.113069 0.584013
0.027571 0.021550 0.932235 0.018645
0.205665 0.119119 0.141772 0.533444
0.360724 0.133063 0.237653 0.268560
0.126248 0.397856 0.192869 0.283027
0.059330 0.038424 0.857925 0.044320
0.239777 0.161204 0.291958 0.307061
0.334964 0.340037 0.125931 0.199068
0.075938 0.050380 0.657884 0.215799
0.038868 0.051651 0.060709 0.848772
0.825099 0.066633 0.048922 0.059346
0.145732 0.078183 0.174523 0.601563
0.913548 0.024148 0.033023 0.029280
0.250000 0.250000 0.250000 0.250000
0.367139 0.108716 0.220274 0.303871
0.069259 0.052395 0.044519 0.833828
0.094816 0.096223 0.109939 0.699022
0.797024 0.034677 0.068262 0.100037
0.122942 0.075440 0.064797 0.736821

MOTIF 51 random
letter-probability matrix: alength= 4 w= 43
0.059450 0.526987 0.124823 0.288739
0.532396 0.200278 0.104634 0.162692
0.066118 0.094280 0.392144 0.447459
0.311746 0.141337 0.315788 0.231129
0.400837 0.300500 0.118606 0.180057
0.115461 0.384092 0.106483 0.393964
0.034799 0.018475 0.022973 0.923752
0.023810 0.018634 0.931722 0.025834
0.422260 0.453964 0.026316 0.097460
0.328778 0.194492 0.270922 0.205809
0.135549 0.090811 0.624640 0.149000
0.078282 0.042862 0.056369 0.822487
0.439738 0.148206 0.288622 0.123434
0.202355 0.283420 0.167124 0.347101
0.902962 0.035793 0.033843 0.027401
0.250000 0.250000 0.250000 0.250000
0.912079 0.030069 0.026423 0.031429
0.248654 0.152061 0.174554 0.424732
0.635805 0.133232 0.152514 0.078449
0.928062 0.019157 0.023891 0.028890
0.177507 0.164254 0.171567 0.486672
0.229162 0.170026 0.173755 0.427056
0.030875 0.031135 0.018392 0.919598
0.075853 0.135577 0.059322 0.729248
0.183264 0.239913 0.199740 0.377083
0.075193 0.149322 0.306465 0.469021
0.454976 0.331171 0.086863 0.126991
0.269501 0.031237 0.657706 0.041556
0.201540 0.118831 0.202068 0.477561
0.515525 0.133862 0.314505 0.036108
0.100355 0.192840 0.118922 0.587882
0.143441 0.148922 0.177279 0.530358
0.337367 0.212728 0.206254 0.243651
0.488612 0.188249 0.163375 0.159763
0.037175 0.033712 0.896856 0.032258
0.107281 0.064889 0.072990 0.754840
0.593821 0.206329 0.110550 0.089300
0.134621 0.094757 0.155722 0.614900
0.040531 0.030647 0.895652 0.033170
0.295615 0.279316 0.304063 0.121005
0.178504 0.594466 0.129226 0.097805
0.398483 0.144127 0.256966 0.200424
0.250000 0.250000 0.250000 0.250000

MOTIF 52 random
letter-probability matrix: alength= 4 w= 22
0.021074 0.018727 0.023877 0.936323
0.104814 0.642368 0.038067 0.214752
0.045803 0.039914 0.873306 0.040977
0.049803 0.105386 0.064545 0.780266
0.278919 0.139107 0.401512 0.180462
0.061317 0.039612 0.066144 0.832927
0.045803 0.039914 0.873306 0.040977
0.351238 0.191852 0.226472 0.230438
0.030957 0.025809 0.906385 0.036849
0.092200 0.203077 0.147998 0.556726
0.029626 0.198551 0.242899 0.528925
0.250000 0.250000 0.250000 0.250000
0.854689 0.060278 0.017094 0.067939
0.310366 0.177901 0.314591 0.197141
0.111957 0.166532 0.068183 0.653329
0.089483 0.061663 0.720331 0.128524
0.228642 0.088957 0.501164 0.181237
0.250000 0.250000 0.250000 0.250000
0.208935 0.261801 0.109879 0.419385
0.250000 0.250000 0.250000 0.250000
0.022832 0.934208 0.018684 0.024276
0.024603 0.018635 0.931757 0.025005

MOTIF 53 random
letter-probability matrix: alength= 4 w= 13
0.066626 0.222313 0.076828 0.634233
0.263905 0.150020 0.386177 0.199898
0.212036 0.204167 0.195909 0.387889
0.308435 0.159659 0.238445 0.293461
0.067155 0.117536 0.282730 0.532579
0.202763 0.083636 0.386592 0.327009
0.734914 0.053090 0.161334 0.050662
0.195125 0.070991 0.103937 0.629947
0.349433 0.269362 0.210272 0.170932
0.100101 0.036841 0.816376 0.046682
0.218543 0.090261 0.155449 0.535747
0.534553 0.219775 0.106906 0.138766
0.256202 0.199750 0.135012 0.409035

MOTIF 54 random
letter-probability matrix: alength= 4 w= 13
0.747330 0.094256 0.076509 0.081905
0.557535 0.270967 0.091065 0.080432
0.024025 0.018768 0.938397 0.018810
0.035462 0.021969 0.903948 0.038621
0.327232 0.296789 0.230649 0.145330
0.932803 0.018656 0.023014 0.025527
0.077160 0.166144 0.116660 0.640036
0.043400 0.017707 0.053530 0.885363
0.238689 0.101501 0.107601 0.552209
0.022584 0.018677 0.933858 0.024881
0.106348 0.055450 0.743299 0.094903
0.307416 0.122035 0.405214 0.165336
0.356819 0.211830 0.243976 0.187375

MOTIF 55 random
letter-probability matrix: alength= 4 w= 31
0.292560 0.200825 0.243418 0.263196
0.239434 0.182656 0.135330 0.442579
0.103107 0.146898 0.161522 0.588472
0.038766 0.203319 0.080967 0.676947
0.021349 0.018696 0.934796 0.025159
0.032099 0.020904 0.044155 0.902842
0.071187 0.063583 0.800260 0.064970
0.139659 0.278209 0.149968 0.432164
0.174254 0.168191 0.292585 0.364970
0.091651 0.089344 0.233117 0.585888
0.149644 0.131502 0.272768 0.446086
0.318501 0.184410 0.310436 0.186653
0.843041 0.039357 0.065958 0.051645
0.194844 0.354647 0.095525 0.354985
0.064745 0.043669 0.839599 0.051987
0.025309 0.026530 0.923634 0.024527
0.076858 0.146698 0.578623 0.197821
0.106686 0.138550 0.127774 0.626990
0.936634 0.018733 0.022953 0.021681
0.346913 0.109326 0.295927 0.247833
0.588775 0.047279 0.225112 0.138834
0.339570 0.193522 0.327558 0.139350
0.096958 0.765883 0.068135 0.069024
0.024025 0.018768 0.938397 0.018810
0.066671 0.091635 0.741107 0.100587
0.091947 0.729691 0.096118 0.082245
0.218866 0.240406 0.188004 0.352723
0.250885 0.088099 0.066874 0.594142
0.707092 0.137919 0.108359 0.046630
0.344013 0.278439 0.205095 0.172453
0.119684 0.168868 0.094658 0.616791

MOTIF 56 random
letter-probability matrix: alength= 4 w= 22
0.269197 0.149205 0.321837 0.259760
0.205021 0.122145 0.373884 0.298951
0.061267 0.041350 0.041584 0.855800
0.930107 0.021712 0.020278 0.027903
0.035873 0.023352 0.920138 0.020637
0.265207 0.264906 0.173469 0.296418
0.034219 0.184851 0.038606 0.742323
0.090696 0.086721 0.686293 0.136290
0.078366 0.202502 0.143971 0.575161
0.224572 0.489263 0.114138 0.172026
0.367734 0.228600 0.089820 0.313846
0.692164 0.073335 0.136634 0.097867
0.244094 0.193830 0.150132 0.411944
0.857202 0.040175 0.057683 0.044940
0.338078 0.162817 0.219690 0.279416
0.047763 0.034853 0.879226 0.038157
0.929823 0.022893 0.024779 0.022505
0.347077 0.217903 0.261162 0.173859
0.213777 0.109580 0.113454 0.563190
0.314802 0.133663 0.243996 0.307539
0.671279 0.178456 0.048177 0.102088
0.301619 0.120726 0.382275 0.195380

MOTIF 57 random
letter-probability matrix: alength= 4 w= 46
0.037613 0.873564 0.026863 0.061961
0.067165 0.132570 0.059403 0.740863
0.934860 0.019109 0.027334 0.018697
0.140520 0.186996 0.446076 0.226408
0.060848 0.056513 0.837252 0.045388
0.056475 0.084268 0.049264 0.809993
0.287201 0.094803 0.487393 0.130603
0.177678 0.073989 0.205506 0.542828
0.077325 0.080922 0.743353 0.098401
0.209429 0.136580 0.195929 0.458062
0.291492 0.253682 0.145814 0.309012
0.031569 0.038450 0.029605 0.900376
0.021324 0.024710 0.020252 0.933714
0.151340 0.340267 0.174308 0.334085
0.250000 0.250000 0.250000 0.250000
0.278293 0.187977 0.211944 0.321786
0.263466 0.201359 0.268032 0.267143
0.123679 0.726086 0.044145 0.106089
0.877203 0.035259 0.045536 0.042001
0.260965 0.206373 0.227815 0.304848
0.053886 0.025214 0.902843 0.018057
0.353465 0.292276 0.275994 0.078265
0.400900 0.284828 0.225264 0.089008
0.056132 0.030611 0.871352 0.041904
0.912130 0.026886 0.033852 0.027131
0.273759 0.219352 0.201528 0.305361
0.234151 0.151942 0.347482 0.266425
0.101645 0.148809 0.177353 0.572193
0.508855 0.135766 0.171960 0.183419
0.893457 0.022491 0.049989 0.034063
0.834504 0.022043 0.050071 0.093382
0.231242 0.351272 0.172651 0.244835
0.085954 0.610051 0.061874 0.242122
0.250000 0.250000 0.250000 0.250000
0.324484 0.161656 0.330024 0.183836
0.555052 0.117443 0.229668 0.097837
0.226524 0.209559 0.147131 0.416786
0.525336 0.145946 0.142652 0.186065
0.135834 0.375621 0.132677 0.355868
0.190142 0.351834 0.171569 0.286456
0.844103 0.048473 0.043073 0.064352
0.101723 0.261537 0.154668 0.482073
0.496955 0.151791 0.143614 0.207640
0.071387 0.754311 0.089556 0.084746
0.196298 0.289288 0.285998 0.228416
0.072571 0.817938 0.047459 0.062032

MOTIF 58 random
letter-probability matrix: alength= 4 w= 49
0.093230 0.084657 0.735880 0.086232
0.032949 0.923550 0.018471 0.025029
0.194610 0.146579 0.310936 0.347875
0.144252 0.151501 0.388310 0.315937
0.105231 0.177073 0.093680 0.624016
0.037622 0.779708 0.104851 0.077819
0.092391 0.673752 0.061045 0.172813
0.158454 0.103736 0.187603 0.550206
0.902673 0.026634 0.040391 0.030302
0.094156 0.683160 0.113925 0.108759
0.048123 0.065648 0.823757 0.062472
0.075455 0.062629 0.789934 0.071982
0.079067 0.695192 0.073987 0.151754
0.291864 0.248222 0.095979 0.363935
0.279443 0.253169 0.227176 0.240212
0.275589 0.150203 0.363381 0.210826
0.127014 0.113815 0.109726 0.649444
0.151228 0.230395 0.337212 0.281166
0.373062 0.173321 0.169459 0.284159
0.018503 0.925140 0.019883 0.036473
0.151732 0.059410 0.673938 0.114921
0.354260 0.183722 0.253202 0.208816
0.566503 0.083879 0.099675 0.249942
0.095714 0.642473 0.084560 0.177253
0.278825 0.229880 0.195556 0.295739
0.307557 0.300687 0.191751 0.200005
0.250000 0.250000 0.250000 0.250000
0.078699 0.069453 0.104205 0.747642
0.134613 0.173906 0.611716 0.079766
0.048602 0.029735 0.881892 0.039771
0.474016 0.157781 0.258585 0.109618
0.250000 0.250000 0.250000 0.250000
0.676100 0.117656 0.091387 0.114856
0.341528 0.391936 0.125519 0.141017
0.060314 0.029360 0.886832 0.023494
0.124080 0.384727 0.088868 0.402325
0.366015 0.098252 0.383234 0.152499
0.173265 0.573704 0.075010 0.178021
0.339937 0.370359 0.112054 0.177650
0.100759 0.339425 0.164531 0.395285
0.379747 0.188744 0.256190 0.175319
0.260763 0.205159 0.194784 0.339294
0.248307 0.162153 0.238631 0.350909
0.184704 0.071945 0.629211 0.114140
0.059561 0.062740 0.814057 0.063642
0.138481 0.128761 0.350021 0.382736
0.257138 0.131394 0.089491 0.521976
0.069301 0.742126 0.042262 0.146311
0.024531 0.096273 0.018977 0.860219

MOTIF 59 random
letter-probability matrix: alength= 4 w= 7
0.635951 0.181153 0.098698 0.084197
0.171526 0.358120 0.366475 0.103879
0.020836 0.062709 0.551798 0.364657
0.253852 0.295992 0.292668 0.157488
0.093931 0.042867 0.784326 0.078876
0.125740 0.344538 0.291763 0.237958
0.156044 0.072772 0.112414 0.658770

MOTIF 60 random
letter-probability matrix: alength= 4 w= 16
0.548525 0.270775 0.137273 0.043427
0.174633 0.263031 0.237351 0.324985
0.902962 0.035793 0.033843 0.027401
0.030875 0.031135 0.018392 0.919598
0.218597 0.203386 0.236792 0.341225
0.357731 0.204227 0.236137 0.201906
0.897152 0.033670 0.035658 0.033521
0.053069 0.054036 0.813401 0.079494
0.024531 0.096273 0.018977 0.860219
0.037453 0.032824 0.876553 0.053170
0.927379 0.034264 0.018548 0.019809
0.178425 0.216313 0.175746 0.429516
0.106161 0.179759 0.121017 0.593063
0.257048 0.097975 0.075994 0.568983
0.770700 0.054509 0.066380 0.108412
0.055730 0.050120 0.843942 0.050208

MOTIF 61 random
letter-probability matrix: alength= 4 w= 22
0.271442 0.129892 0.422842 0.175824
0.250000 0.250000 0.250000 0.250000
0.083639 0.184561 0.191045 0.540755
0.083629 0.612666 0.050667 0.253038
0.117028 0.237842 0.065757 0.579374
0.040869 0.769557 0.075848 0.113726
0.250410 0.231164 0.308596 0.209830
0.232366 0.119681 0.205048 0.442904
0.378466 0.161773 0.212655 0.247107
0.747669 0.051887 0.139836 0.060607
0.250000 0.250000 0.250000 0.250000
0.159704 0.311607 0.178657 0.350033
0.139830 0.071880 0.707345 0.080946
0.109090 0.519425 0.108861 0.262624
0.359317 0.137704 0.266082 0.236897
0.356533 0.366111 0.190301 0.087055
0.465558 0.232273 0.165953 0.136216
0.290857 0.102513 0.285019 0.321612
0.269103 0.203412 0.150008 0.377477
0.109957 0.054298 0.741776 0.093969
0.460728 0.106533 0.297207 0.135532
0.030267 0.018581 0.022112 0.929040

MOTIF 62 random
letter-probability matrix: alength= 4 w= 10
0.377172 0.161698 0.305246 0.155884
0.020763 0.018781 0.021400 0.939056
0.028224 0.019442 0.933330 0.019004
0.206186 0.183970 0.216660 0.393184
0.156043 0.093641 0.237405 0.512911
0.686557 0.133269 0.072096 0.108077
0.018602 0.022959 0.028320 0.930118
0.804432 0.067860 0.070278 0.057430
0.237631 0.132233 0.285399 0.344737
0.071654 0.058443 0.814651 0.055253

MOTIF 63 random
letter-probability matrix: alength= 4 w= 10
0.359162 0.257824 0.188212 0.194803
0.274356 0.196387 0.360130 0.169127
0.250000 0.250000 0.250000 0.250000
0.367260 0.188711 0.177891 0.266138
0.195450 0.077278 0.108894 0.618377
0.088569 0.117926 0.160682 0.632823
0.033945 0.033785 0.894426 0.037844
0.309415 0.210390 0.230453 0.249742
0.250000 0.250000 0.250000 0.250000
0.606793 0.145366 0.141557 0.106284

MOTIF 64 random
letter-probability matrix: alength= 4 w= 7
0.229674 0.164766 0.334590 0.270971
0.112213 0.717165 0.064171 0.106450
0.360768 0.370970 0.186388 0.081874
0.262967 0.077079 0.526765 0.133189
0.211693 0.339371 0.121309 0.327627
0.373721 0.134888 0.080097 0.411293
0.072311 0.060129 0.823391 0.044170

MOTIF 65 random
letter-probability matrix: alength= 4 w= 7
0.392742 0.130614 0.350395 0.126248
0.250000 0.250000 0.250000 0.250000
0.406431 0.129344 0.177327 0.286898
0.250000 0.250000 0.250000 0.250000
0.045804 0.073339 0.063186 0.817672
0.018563 0.032251 0.021028 0.928158
0.410168 0.270416 0.165250 0.154166

MOTIF 66 random
letter-probability matrix: alength= 4 w= 22
0.067762 0.574496 0.043664 0.314078
0.362102 0.084970 0.365727 0.187201
0.035082 0.040209 0.058040 0.866670
0.685128 0.133774 0.072529 0.108569
0.250000 0.250000 0.250000 0.250000
0.058355 0.121044 0.088103 0.732498
0.565603 0.139256 0.139473 0.155668
0.022477 0.018703 0.023669 0.935152
0.870312 0.034104 0.064467 0.031117
0.147289 0.132650 0.096313 0.623747
0.899199 0.032882 0.037932 0.029987
0.471077 0.093364 0.297706 0.137853
0.139424 0.283028 0.228408 0.349140
0.455338 0.237321 0.186433 0.120907
0.029895 0.028588 0.065641 0.875877
0.354723 0.228765 0.254699 0.161813
0.716474 0.049598 0.090637 0.143291
0.036444 0.049166 0.040739 0.873651
0.036029 0.034876 0.841708 0.087386
0.108463 0.030859 0.838670 0.022007
0.749627 0.064360 0.063505 0.122508
0.827517 0.048270 0.082456 0.041758

MOTIF 67 random
letter-probability matrix: alength= 4 w= 28
0.272225 0.175857 0.276898 0.275020
0.077776 0.784026 0.061509 0.076689
0.549563 0.128306 0.200140 0.121992
0.067165 0.132570 0.059403 0.740863
0.250000 0.250000 0.250000 0.250000
0.021083 0.018749 0.022719 0.937449
0.908177 0.026857 0.027872 0.037094
0.813935 0.061150 0.063979 0.060936
0.237659 0.200450 0.086258 0.475633
0.154973 0.076593 0.644025 0.124409
0.091920 0.313720 0.278588 0.315772
0.098255 0.090123 0.097424 0.714197
0.035450 0.027690 0.901101 0.035759
0.320625 0.212749 0.275028 0.191598
0.250000 0.250000 0.250000 0.250000
0.045198 0.055127 0.051650 0.848026
0.250000 0.250000 0.250000 0.250000
0.168580 0.436611 0.113555 0.281254
0.069952 0.720822 0.076089 0.133137
0.250000 0.250000 0.250000 0.250000
0.249508 0.287438 0.206570 0.256484
0.043400 0.017707 0.053530 0.885363
0.864938 0.041477 0.044630 0.048955
0.234717 0.145068 0.148743 0.471471
0.242735 0.249758 0.138562 0.368945
0.415694 0.284658 0.107010 0.192637
0.111746 0.218685 0.541030 0.128539
0.273024 0.112668 0.237580 0.376728

MOTIF 68 random
letter-probability matrix: alength= 4 w= 16
0.141072 0.130893 0.082311 0.645724
0.281838 0.387340 0.160412 0.170410
0.442284 0.169975 0.248772 0.138970
0.238931 0.226354 0.182280 0.352434
0.427456 0.212967 0.116164 0.243412
0.717802 0.096221 0.072915 0.113063
0.818921 0.061914 0.060311 0.058854
0.941183 0.019165 0.020829 0.018824
0.067673 0.489926 0.047689 0.394711
0.074454 0.033857 0.848986 0.042704
0.086054 0.053531 0.075476 0.784939
0.326664 0.318258 0.084785 0.270294
0.058749 0.753730 0.046626 0.140895
0.900585 0.034432 0.031650 0.033333
0.033748 0.027881 0.910024 0.028347
0.291153 0.185284 0.095467 0.428095

MOTIF 69 random
letter-probability matrix: alength= 4 w= 7
0.090080 0.037468 0.810766 0.061686
0.499172 0.256263 0.152649 0.091916
0.649548 0.123346 0.121802 0.105304
0.050938 0.056241 0.091615 0.801207
0.173265 0.573704 0.075010 0.178021
0.260016 0.144147 0.330445 0.265393
0.103280 0.440679 0.079912 0.376129

MOTIF 70 random
letter-probability matrix: alength= 4 w= 7
0.040180 0.036649 0.865713 0.057459
0.885859 0.037739 0.033462 0.042940
0.105752 0.652850 0.126506 0.114892
0.225951 0.128974 0.358821 0.286253
0.913667 0.028202 0.030378 0.027752
0.250000 0.250000 0.250000 0.250000
0.071416 0.390388 0.075679 0.462517

MOTIF 71 random
letter-probability matrix: alength= 4 w= 7
0.250000 0.250000 0.250000 0.250000
0.532087 0.147960 0.171342 0.148611
0.319113 0.228863 0.136415 0.315610
0.392223 0.191566 0.274657 0.141553
0.244924 0.220134 0.086420 0.448522
0.272935 0.276019 0.256197 0.194849
0.425960 0.166459 0.266843 0.140738

MOTIF 72 random
letter-probability matrix: alength= 4 w= 10
0.088442 0.061051 0.101568 0.748939
0.019874 0.018764 0.938220 0.023141
0.402656 0.061255 0.374204 0.161885
0.159878 0.251045 0.135815 0.453262
0.018785 0.018942 0.939249 0.023024
0.291604 0.191962 0.233861 0.282572
0.837622 0.029457 0.084521 0.048400
0.480066 0.131568 0.209132 0.179234
0.322921 0.060062 0.531853 0.085164
0.326584 0.198477 0.168115 0.306823

MOTIF 73 random
letter-probability matrix: alength= 4 w= 16
0.260866 0.204033 0.193469 0.341633
0.018647 0.018980 0.030007 0.932365
0.205125 0.212520 0.238120 0.344235
0.075561 0.039845 0.809225 0.075369
0.068875 0.279742 0.374641 0.276742
0.075171 0.061395 0.070654 0.792780
0.249889 0.171101 0.201892 0.377117
0.932223 0.025649 0.023484 0.018645
0.120506 0.352865 0.396966 0.129663
0.187042 0.515997 0.120237 0.176724
0.300509 0.268003 0.121540 0.309948
0.940952 0.021038 0.019191 0.018819
0.346424 0.146977 0.216384 0.290216
0.175056 0.238938 0.183123 0.402882
0.534059 0.206832 0.122715 0.136393
0.141583 0.096674 0.606809 0.154935

MOTIF 74 random
letter-probability matrix: alength= 4 w= 7
0.235787 0.035515 0.679238 0.049461
0.115299 0.413817 0.339714 0.131170
0.237332 0.260780 0.108458 0.393430
0.078826 0.070835 0.778043 0.072297
0.934586 0.019359 0.023677 0.022377
0.297839 0.252667 0.250616 0.198877
0.093091 0.252086 0.130967 0.523856

MOTIF 75 random
letter-probability matrix: alength= 4 w= 31
0.284498 0.132826 0.293065 0.289611
0.262463 0.094252 0.498060 0.145224
0.835825 0.021781 0.049626 0.092768
0.104005 0.062204 0.040762 0.793029
0.334755 0.339810 0.126199 0.199236
0.885485 0.024863 0.052010 0.037643
0.040989 0.026496 0.891914 0.040602
0.232642 0.345280 0.176541 0.245537
0.780522 0.079726 0.061507 0.078245
0.063958 0.033854 0.867986 0.034202
0.144680 0.046762 0.572173 0.236385
0.061851 0.049285 0.749867 0.138998
0.182781 0.239944 0.062950 0.514325
0.108382 0.360704 0.120616 0.410299
0.057630 0.017813 0.890660 0.033897
0.291322 0.180433 0.152546 0.375699
0.324874 0.119275 0.465278 0.090572
0.077384 0.069461 0.782245 0.070910
0.839104 0.045668 0.064422 0.050806
0.326473 0.338183 0.101349 0.233995
0.326225 0.172957 0.224354 0.276464
0.336009 0.123961 0.237581 0.302449
0.075678 0.127548 0.083040 0.713734
0.607242 0.111289 0.105629 0.175841
0.285672 0.151900 0.136750 0.425678
0.044477 0.024219 0.913043 0.018261
0.117800 0.116035 0.168690 0.597475
0.130211 0.687114 0.072289 0.110386
0.361863 0.132181 0.255196 0.250759
0.217806 0.205223 0.210794 0.366177
0.407445 0.268033 0.139025 0.185497

MOTIF 76 random
letter-probability matrix: alength= 4 w= 7
0.353479 0.212879 0.218463 0.215179
0.027985 0.024069 0.922019 0.025928
0.096065 0.288456 0.066169 0.549310
0.592394 0.074610 0.134645 0.198350
0.259371 0.232499 0.124512 0.383618
0.930133 0.018603 0.021810 0.029454
0.211177 0.146573 0.293915 0.348335

MOTIF 77 random
letter-probability matrix: alength= 4 w= 7
0.365078 0.259814 0.219241 0.155867
0.483462 0.171116 0.213045 0.132376
0.053886 0.025214 0.902843 0.018057
0.051582 0.034967 0.879494 0.033957
0.290992 0.077593 0.185092 0.446323
0.135465 0.067577 0.062731 0.734226
0.513499 0.225953 0.086847 0.173701

MOTIF 78 random
letter-probability matrix: alength= 4 w= 55
0.195196 0.071061 0.104015 0.629728
0.275178 0.181184 0.229765 0.313872
0.058295 0.120965 0.088032 0.732708
0.249798 0.090795 0.364515 0.294892
0.075319 0.729964 0.078282 0.116435
0.763368 0.059548 0.116766 0.060318
0.808403 0.072131 0.053437 0.066029
0.802209 0.048560 0.093538 0.055693
0.233653 0.340870 0.179452 0.246026
0.250000 0.250000 0.250000 0.250000
0.250000 0.250000 0.250000 0.250000
0.182540 0.232183 0.311322 0.273956
0.825298 0.061623 0.041177 0.071902
0.343450 0.327160 0.126249 0.203140
0.225951 0.128974 0.358821 0.286253
0.157208 0.617730 0.083123 0.141939
0.258883 0.149566 0.236349 0.355202
0.201015 0.300047 0.206726 0.292212
0.250000 0.250000 0.250000 0.250000
0.083187 0.313698 0.377187 0.225929
0.242185 0.133701 0.414409 0.209705
0.222354 0.109683 0.181799 0.486164
0.236922 0.220043 0.205698 0.337336
0.038790 0.031465 0.888157 0.041588
0.297363 0.104630 0.153815 0.444192
0.867526 0.039154 0.046981 0.046340
0.246210 0.250271 0.252001 0.251518
0.662895 0.068188 0.163690 0.105226
0.041399 0.022149 0.901758 0.034694
0.536768 0.148953 0.218116 0.096163
0.165008 0.184672 0.232716 0.417604
0.656935 0.186126 0.088409 0.068531
0.100879 0.298390 0.209809 0.390921
0.395806 0.163272 0.265858 0.175064
0.186316 0.187109 0.208695 0.417879
0.378887 0.163651 0.201700 0.255762
0.143398 0.108769 0.133103 0.614730
0.331488 0.110979 0.334395 0.223138
0.400782 0.149681 0.376680 0.072856
0.636389 0.115141 0.148917 0.099553
0.534059 0.206832 0.122715 0.136393
0.080142 0.064022 0.066510 0.789327
0.364184 0.231803 0.160161 0.243852
0.325760 0.180312 0.193715 0.300213
0.504872 0.120106 0.286240 0.088781
0.878362 0.034459 0.034238 0.052942
0.079799 0.183398 0.145220 0.591583
0.544799 0.114855 0.130028 0.210319
0.412902 0.227985 0.172968 0.186144
0.169514 0.391354 0.136659 0.302473
0.095770 0.666438 0.086491 0.151301
0.539704 0.185202 0.167298 0.107796
0.196090 0.216392 0.091985 0.495533
0.469500 0.108931 0.344013 0.077556
0.200570 0.275401 0.125826 0.398202

MOTIF 79 random
letter-probability matrix: alength= 4 w= 46
0.679675 0.100383 0.148638 0.071305
0.295259 0.362919 0.175114 0.166708
0.043450 0.018201 0.910038 0.028311
0.027306 0.019296 0.925734 0.027665
0.135171 0.094002 0.101150 0.669677
0.283012 0.168139 0.238827 0.310022
0.598625 0.148072 0.144278 0.109024
0.748611 0.023586 0.143042 0.084761
0.259953 0.222292 0.210575 0.307180
0.135523 0.082394 0.093708 0.688375
0.302043 0.224729 0.278118 0.195109
0.094688 0.106137 0.538553 0.260622
0.775717 0.046551 0.116017 0.061716
0.063941 0.061413 0.049259 0.825387
0.131554 0.167199 0.055015 0.646232
0.561884 0.074747 0.124157 0.239212
0.071406 0.100074 0.388295 0.440226
0.250000 0.250000 0.250000 0.250000
0.066019 0.116761 0.536916 0.280304
0.110176 0.529260 0.122259 0.238306
0.043059 0.301596 0.110623 0.544722
0.817072 0.055144 0.039707 0.088077
0.029687 0.025604 0.917164 0.027544
0.026605 0.025075 0.924822 0.023498
0.055223 0.111397 0.094764 0.738617
0.081142 0.137548 0.140982 0.640329
0.109006 0.079392 0.755656 0.055946
0.048988 0.039168 0.035333 0.876510
0.465126 0.275675 0.174590 0.084609
0.141831 0.159105 0.145566 0.553498
0.021316 0.019432 0.940443 0.018809
0.035425 0.037212 0.877130 0.050233
0.024025 0.018768 0.938397 0.018810
0.642349 0.104202 0.169821 0.083628
0.893161 0.034851 0.043390 0.028598
0.930560 0.020059 0.023968 0.025413
0.120099 0.701180 0.088866 0.089855
0.102277 0.070015 0.282015 0.545693
0.344850 0.102869 0.363244 0.189037
0.851912 0.050751 0.049318 0.048018
0.169163 0.140101 0.322131 0.368606
0.724057 0.108528 0.088553 0.078861
0.159109 0.195794 0.097330 0.547767
0.433908 0.054451 0.125996 0.385646
0.941087 0.019411 0.020681 0.018822
0.260678 0.218545 0.173705 0.347071

MOTIF 80 random
letter-probability matrix: alength= 4 w= 49
0.331790 0.192090 0.224114 0.252005
0.366549 0.251308 0.221975 0.160169
0.037358 0.053306 0.862749 0.046587
0.407220 0.204631 0.240036 0.148113
0.129367 0.107609 0.158892 0.604131
0.018538 0.926893 0.019048 0.035522
0.059011 0.117818 0.087208 0.735962
0.052260 0.036556 0.068169 0.843014
0.452913 0.283355 0.204706 0.059027
0.208103 0.066997 0.630985 0.093916
0.030079 0.018562 0.023234 0.928124
0.854996 0.046265 0.052670 0.046070
0.114565 0.133920 0.183829 0.567687
0.373450 0.227305 0.110867 0.288377
0.597743 0.160134 0.149786 0.092337
0.119158 0.150873 0.140236 0.589734
0.177367 0.266528 0.167703 0.388402
0.310049 0.185383 0.293533 0.211035
0.230091 0.154088 0.144990 0.470831
0.152740 0.483716 0.123002 0.240542
0.606793 0.145366 0.141557 0.106284
0.060975 0.055752 0.108655 0.774618
0.287104 0.160524 0.151235 0.401137
0.188132 0.125025 0.112253 0.574591
0.146189 0.113376 0.331614 0.408821
0.030485 0.035855 0.889711 0.043949
0.045660 0.045996 0.029072 0.879272
0.086748 0.173665 0.056198 0.683389
0.250000 0.250000 0.250000 0.250000
0.066758 0.736507 0.079036 0.117699
0.077094 0.207081 0.151022 0.564803
0.133053 0.086979 0.621917 0.158050
0.071406 0.100074 0.388295 0.440226
0.328778 0.194492 0.270922 0.205809
0.040242 0.064757 0.837086 0.057915
0.135975 0.138250 0.168844 0.556931
0.285214 0.157559 0.195466 0.361761
0.183264 0.239913 0.199740 0.377083
0.349192 0.171007 0.197926 0.281876
0.018385 0.032320 0.919229 0.030066
0.216933 0.358821 0.175879 0.248367
0.251652 0.333878 0.193365 0.221106
0.929259 0.018702 0.029813 0.022227
0.089565 0.322452 0.199069 0.388914
0.143055 0.157623 0.199649 0.499673
0.118435 0.266217 0.089512 0.525836
0.638732 0.146429 0.167986 0.046854
0.264726 0.082084 0.361121 0.292069
0.271233 0.249124 0.164610 0.315033

MOTIF 81 random
letter-probability matrix: alength= 4 w= 7
0.250000 0.250000 0.250000 0.250000
0.250000 0.250000 0.250000 0.250000
0.162447 0.150316 0.341825 0.345413
0.055092 0.296320 0.082682 0.565906
0.338337 0.204522 0.286763 0.170379
0.075853 0.135577 0.059322 0.729248
0.344747 0.069590 0.425033 0.160629

MOTIF 82 random
letter-probability matrix: alength= 4 w= 28
0.098200 0.500558 0.119125 0.282116
0.225798 0.146095 0.136752 0.491355
0.203732 0.083283 0.228594 0.484391
0.213031 0.212538 0.227139 0.347292
0.250000 0.250000 0.250000 0.250000
0.695473 0.121592 0.070712 0.112223
0.399163 0.108160 0.104174 0.388503
0.291346 0.157773 0.412870 0.138011
0.426230 0.280924 0.144097 0.148749
0.938474 0.021583 0.021174 0.018770
0.677626 0.078597 0.190810 0.052966
0.207159 0.138820 0.256572 0.397448
0.097296 0.260297 0.128790 0.513617
0.100714 0.069867 0.089530 0.739889
0.156643 0.125018 0.074307 0.644032
0.136757 0.117895 0.136924 0.608424
0.233478 0.143619 0.126801 0.496102
0.178425 0.216313 0.175746 0.429516
0.250000 0.250000 0.250000 0.250000
0.250000 0.250000 0.250000 0.250000
0.514602 0.225683 0.086407 0.173308
0.250000 0.250000 0.250000 0.250000
0.427456 0.130888 0.336726 0.104930
0.655009 0.186792 0.089067 0.069132
0.250000 0.250000 0.250000 0.250000
0.218866 0.240406 0.188004 0.352723
0.214891 0.195798 0.396271 0.193040
0.199408 0.121389 0.280718 0.398485

MOTIF 83 random
letter-probability matrix: alength= 4 w= 40
0.068527 0.053367 0.079548 0.798559
0.267735 0.229482 0.268559 0.234224
0.034855 0.021001 0.925631 0.018513
0.282346 0.168368 0.323089 0.226197
0.120026 0.185427 0.116129 0.578418
0.366060 0.212858 0.167830 0.253252
0.022197 0.019785 0.939233 0.018785
0.426307 0.124154 0.199732 0.249808
0.153230 0.070030 0.162365 0.614376
0.147132 0.426598 0.149212 0.277058
0.632717 0.125769 0.085279 0.156235
0.045091 0.028228 0.889614 0.037066
0.022465 0.029103 0.020933 0.927499
0.100562 0.441284 0.073665 0.384489
0.081250 0.047627 0.779366 0.091756
0.248885 0.229367 0.252301 0.269448
0.276683 0.264246 0.130570 0.328501
0.065746 0.023035 0.877688 0.033531
0.494133 0.228457 0.179335 0.098075
0.071212 0.726164 0.045471 0.157153
0.336694 0.216019 0.206640 0.240648
0.831845 0.092778 0.029661 0.045716
0.021074 0.018727 0.023877 0.936323
0.292433 0.121314 0.218489 0.367764
0.554902 0.293118 0.099221 0.052758
0.094621 0.134300 0.417312 0.353768
0.821809 0.040753 0.096397 0.041040
0.533543 0.223594 0.144988 0.097875
0.250000 0.250000 0.250000 0.250000
0.057630 0.017813 0.890660 0.033897
0.018563 0.032251 0.021028 0.928158
0.102264 0.041860 0.792612 0.063264
0.098040 0.283946 0.077475 0.540539
0.228221 0.237176 0.265455 0.269148
0.773013 0.061243 0.076320 0.089423
0.130877 0.386176 0.131784 0.351163
0.126486 0.598382 0.063186 0.211945
0.031058 0.044897 0.859818 0.064228
0.124164 0.450680 0.117867 0.307290
0.381272 0.116772 0.259675 0.242281

MOTIF 84 random
letter-probability matrix: alength= 4 w= 34
0.918293 0.026509 0.026869 0.028328
0.132821 0.077771 0.135703 0.653705
0.517819 0.208174 0.140289 0.133717
0.250000 0.250000 0.250000 0.250000
0.479540 0.115273 0.176149 0.229038
0.231908 0.331844 0.200323 0.235925
0.144013 0.051606 0.573622 0.230759
0.039473 0.036891 0.889290 0.034345
0.239938 0.099470 0.137069 0.523523
0.044838 0.842298 0.086937 0.025927
0.193707 0.105407 0.098495 0.602391
0.021424 0.018763 0.938158 0.021655
0.568803 0.178857 0.157744 0.094596
0.838667 0.068601 0.044389 0.048343
0.250000 0.250000 0.250000 0.250000
0.511122 0.145054 0.231429 0.112394
0.120051 0.210459 0.167951 0.501539
0.478851 0.134856 0.157177 0.229116
0.569711 0.133908 0.211832 0.084548
0.329429 0.263073 0.222750 0.184749
0.057097 0.034460 0.855475 0.052968
0.278356 0.309071 0.181376 0.231197
0.051463 0.022744 0.025420 0.900372
0.923481 0.025014 0.027212 0.024293
0.602235 0.253587 0.068960 0.075219
0.143944 0.164985 0.273967 0.417103
0.921064 0.026439 0.031403 0.021094
0.027966 0.873369 0.035623 0.063042
0.229852 0.357098 0.168938 0.244112
0.433570 0.297241 0.194419 0.074771
0.374697 0.226892 0.109845 0.288565
0.069083 0.129443 0.094241 0.707233
0.168316 0.411240 0.204626 0.215818
0.466992 0.301356 0.091411 0.140240

MOTIF 85 random
letter-probability matrix: alength= 4 w= 40
0.362102 0.155773 0.333720 0.148405
0.068945 0.149575 0.083827 0.697653
0.325006 0.235480 0.121555 0.317959
0.081010 0.565119 0.054631 0.299240
0.493336 0.228053 0.140516 0.138095
0.046334 0.028327 0.903877 0.021462
0.381751 0.311231 0.146278 0.160740
0.214989 0.176915 0.106849 0.501247
0.226909 0.281797 0.205742 0.285552
0.612582 0.132980 0.185990 0.068448
0.056379 0.033771 0.880801 0.029050
0.521133 0.210578 0.173149 0.095140
0.790162 0.044768 0.092296 0.072773
0.131373 0.284887 0.225357 0.358382
0.781671 0.064424 0.079821 0.074084
0.075765 0.554347 0.080738 0.289150
0.041548 0.049293 0.052841 0.856318
0.266446 0.118540 0.095767 0.519246
0.532268 0.175223 0.191393 0.101116
0.208387 0.102509 0.106361 0.582743
0.266653 0.158536 0.353875 0.220936
0.250000 0.250000 0.250000 0.250000
0.086172 0.086338 0.072258 0.755233
0.525457 0.266243 0.092733 0.115566
0.234951 0.333819 0.120969 0.310261
0.027327 0.026360 0.919044 0.027269
0.250000 0.250000 0.250000 0.250000
0.068840 0.729661 0.081272 0.120227
0.062377 0.039917 0.861688 0.036018
0.041991 0.020534 0.915434 0.022041
0.202875 0.111344 0.294468 0.391314
0.072102 0.052187 0.796639 0.079072
0.033451 0.306000 0.052989 0.607560
0.115227 0.211122 0.489905 0.183746
0.225537 0.109359 0.297479 0.367626
0.634507 0.111781 0.055778 0.197934
0.250000 0.250000 0.250000 0.250000
0.188160 0.124499 0.197236 0.490105
0.059400 0.153769 0.660167 0.126664
0.120899 0.125033 0.190855 0.563212

MOTIF 86 random
letter-probability matrix: alength= 4 w= 22
0.074655 0.062830 0.783612 0.078903
0.115173 0.093923 0.173412 0.617493
0.927228 0.027441 0.026787 0.018545
0.175106 0.147770 0.142703 0.534422
0.250000 0.250000 0.250000 0.250000
0.250000 0.250000 0.250000 0.250000
0.120589 0.107715 0.125459 0.646238
0.354027 0.200970 0.265940 0.179063
0.250000 0.250000 0.250000 0.250000
0.849134 0.045241 0.057396 0.048230
0.195383 0.357626 0.120150 0.326841
0.065358 0.168471 0.045270 0.720900
0.117215 0.072150 0.630236 0.180399
0.316021 0.146590 0.232878 0.304512
0.404786 0.141152 0.262632 0.191431
0.928658 0.021697 0.027737 0.021908
0.061046 0.100475 0.776973 0.061507
0.606258 0.226874 0.083557 0.083312
0.793810 0.057603 0.073898 0.074689
0.814979 0.063734 0.070081 0.051207
0.302875 0.157896 0.311518 0.227712
0.401017 0.181713 0.198648 0.218622

MOTIF 87 random
letter-probability matrix: alength= 4 w= 22
0.143410 0.128602 0.136715 0.591273
0.884411 0.017688 0.075688 0.022213
0.918345 0.019589 0.043699 0.018367
0.419869 0.326603 0.135734 0.117794
0.244706 0.176508 0.244107 0.334679
0.191846 0.122867 0.113204 0.572084
0.083694 0.661171 0.185512 0.069623
0.346505 0.206232 0.174705 0.272559
0.043539 0.065963 0.792156 0.098341
0.087466 0.062450 0.095337 0.754747
0.024025 0.018768 0.938397 0.018810
0.031094 0.021323 0.918945 0.028638
0.152106 0.082228 0.473877 0.291790
0.321787 0.293825 0.189030 0.195358
0.117937 0.110176 0.094040 0.677847
0.908363 0.030677 0.033097 0.027863
0.214294 0.089916 0.435622 0.260168
0.522536 0.152699 0.191058 0.133707
0.064894 0.048612 0.851114 0.035379
0.023713 0.027511 0.889957 0.058819
0.132542 0.680487 0.074301 0.112670
0.247537 0.226774 0.193034 0.332655

MOTIF 88 random
letter-probability matrix: alength= 4 w= 40
0.029931 0.058207 0.853781 0.058080
0.073935 0.042453 0.059992 0.823620
0.119830 0.108785 0.335329 0.436057
0.434659 0.197998 0.209770 0.157573
0.146865 0.070969 0.726533 0.055633
0.140989 0.163683 0.170287 0.525042
0.775752 0.075411 0.086816 0.062021
0.743526 0.095535 0.073256 0.087683
0.093931 0.042867 0.784326 0.078876
0.028062 0.025484 0.027177 0.919277
0.125386 0.633895 0.087142 0.153577
0.163435 0.124705 0.336976 0.374884
0.719873 0.103732 0.080731 0.095663
0.852051 0.024882 0.092501 0.030566
0.160172 0.372729 0.142015 0.325085
0.128280 0.245307 0.105797 0.520615
0.250000 0.250000 0.250000 0.250000
0.059330 0.038424 0.857925 0.044320
0.160220 0.147375 0.073324 0.619081
0.878547 0.035676 0.034167 0.051610
0.165706 0.096527 0.331996 0.405771
0.426947 0.308073 0.109764 0.155216
0.042767 0.097316 0.039537 0.820379
0.052540 0.045378 0.826784 0.075298
0.084654 0.212226 0.087396 0.615725
0.038404 0.039178 0.879258 0.043160
0.066480 0.122122 0.056886 0.754512
0.250000 0.250000 0.250000 0.250000
0.093230 0.084657 0.735880 0.086232
0.275892 0.165991 0.257493 0.300624
0.082892 0.135744 0.224756 0.556609
0.063784 0.130430 0.089253 0.716533
0.022383 0.018365 0.918246 0.041007
0.109554 0.148962 0.378315 0.363168
0.874821 0.028564 0.050601 0.046014
0.039132 0.030079 0.902813 0.027976
0.188559 0.196429 0.442471 0.172541
0.367216 0.131759 0.217469 0.283556
0.133535 0.120308 0.116195 0.629963
0.032680 0.029475 0.036451 0.901394

MOTIF 89 random
letter-probability matrix: alength= 4 w= 34
0.103172 0.615311 0.133161 0.148356
0.105032 0.085982 0.708112 0.100874
0.049274 0.027886 0.857990 0.064850
0.417195 0.271785 0.169308 0.141712
0.211994 0.117351 0.100542 0.570113
0.023787 0.018499 0.924923 0.032791
0.035693 0.018350 0.917525 0.028431
0.250000 0.250000 0.250000 0.250000
0.255660 0.129989 0.176849 0.437502
0.037358 0.053306 0.862749 0.046587
0.908277 0.024358 0.036734 0.030632
0.920814 0.022869 0.024301 0.032016
0.205281 0.220753 0.112974 0.460991
0.354617 0.361496 0.101548 0.182339
0.358521 0.118664 0.200398 0.322416
0.055589 0.074952 0.052781 0.816679
0.250000 0.250000 0.250000 0.250000
0.123445 0.080276 0.172106 0.624172
0.059851 0.082268 0.759603 0.098278
0.056225 0.735236 0.086303 0.122236
0.146287 0.097843 0.109247 0.646624
0.268846 0.206011 0.154197 0.370946
0.224359 0.205782 0.208876 0.360983
0.526537 0.141058 0.132644 0.199761
0.058045 0.482214 0.110529 0.349213
0.268846 0.206011 0.154197 0.370946
0.101326 0.195945 0.181432 0.521297
0.398859 0.261867 0.175099 0.164174
0.051460 0.077105 0.064420 0.807015
0.046077 0.099146 0.067308 0.787469
0.121628 0.138063 0.136274 0.604035
0.062112 0.710862 0.085502 0.141523
0.025533 0.022620 0.929871 0.021975
0.037058 0.025134 0.919420 0.018388

MOTIF 90 random
letter-probability matrix: alength= 4 w= 40
0.248125 0.061425 0.522583 0.167866
0.215042 0.096970 0.052425 0.635563
0.061851 0.049285 0.749867 0.138998
0.054526 0.033975 0.881029 0.030470
0.071406 0.100074 0.388295 0.440226
0.925848 0.024092 0.027364 0.022696
0.032680 0.029475 0.036451 0.901394
0.250000 0.250000 0.250000 0.250000
0.145022 0.351185 0.158953 0.344840
0.820837 0.055123 0.072530 0.051509
0.027152 0.018622 0.931089 0.023137
0.300523 0.234575 0.204290 0.260613
0.033245 0.021605 0.062725 0.882424
0.075999 0.065338 0.081556 0.777107
0.442513 0.231623 0.157902 0.167961
0.061665 0.635435 0.077673 0.225227
0.057579 0.023128 0.889899 0.029395
0.407747 0.074188 0.229332 0.288733
0.250000 0.250000 0.250000 0.250000
0.187093 0.346008 0.199508 0.267390
0.811195 0.049184 0.076578 0.063044
0.124360 0.495130 0.131748 0.248762
0.353465 0.292276 0.275994 0.078265
0.886717 0.044383 0.033276 0.035623
0.180156 0.184738 0.275290 0.359816
0.205742 0.129776 0.100050 0.564431
0.250000 0.250000 0.250000 0.250000
0.251375 0.160752 0.312803 0.275070
0.834510 0.054301 0.057568 0.053621
0.918295 0.025440 0.030676 0.025589
0.909464 0.024916 0.033502 0.032119
0.152008 0.264698 0.118732 0.464562
0.078853 0.042916 0.048112 0.830119
0.084613 0.634470 0.106678 0.174240
0.304890 0.277581 0.242425 0.175104
0.928720 0.025209 0.024447 0.021623
0.110329 0.104324 0.453095 0.332252
0.941087 0.019411 0.020681 0.018822
0.227385 0.160726 0.265714 0.346175
0.592680 0.236253 0.099070 0.071997

MOTIF 91 random
letter-probability matrix: alength= 4 w= 28
0.035425 0.037212 0.877130 0.050233
0.096546 0.067937 0.070449 0.765068
0.307864 0.251832 0.139857 0.300448
0.159271 0.172834 0.210927 0.456968
0.616343 0.094232 0.132111 0.157313
0.297460 0.099588 0.303544 0.299407
0.728011 0.037912 0.072346 0.161731
0.309603 0.195313 0.168795 0.326289
0.118782 0.106360 0.138387 0.636471
0.436846 0.253395 0.101101 0.208658
0.405077 0.187356 0.282389 0.125178
0.479540 0.115273 0.176149 0.229038
0.722607 0.048699 0.152844 0.075850
0.071340 0.128247 0.098593 0.701820
0.254225 0.200761 0.153116 0.391898
0.203945 0.269228 0.224990 0.301837
0.117253 0.187495 0.226041 0.469212
0.123530 0.429662 0.160699 0.286109
0.250000 0.250000 0.250000 0.250000
0.058227 0.021827 0.889747 0.030199
0.253024 0.084947 0.095112 0.566917
0.269241 0.219869 0.099233 0.411657
0.303430 0.137119 0.461512 0.097940
0.031182 0.022315 0.917379 0.029123
0.307428 0.127919 0.283372 0.281281
0.045854 0.047118 0.041287 0.865741
0.155448 0.092342 0.589323 0.162887
0.807649 0.055728 0.061464 0.075159

MOTIF 92 random
letter-probability matrix: alength= 4 w= 7
0.130800 0.693564 0.060152 0.115484
0.891903 0.054663 0.026817 0.026617
0.880476 0.039130 0.041823 0.038572
0.142153 0.060255 0.705499 0.092093
0.044106 0.076614 0.043951 0.835330
0.318660 0.150638 0.159690 0.371011
0.865726 0.023891 0.088755 0.021628

MOTIF 93 random
letter-probability matrix: alength= 4 w= 49
0.290770 0.238523 0.289949 0.180759
0.210854 0.128203 0.199056 0.461886
0.085111 0.030376 0.840076 0.044437
0.224550 0.136072 0.106412 0.532965
0.147166 0.555225 0.210092 0.087518
0.250000 0.250000 0.250000 0.250000
0.058960 0.073560 0.792118 0.075361
0.302282 0.135326 0.415608 0.146785
0.827285 0.051713 0.060873 0.060130
0.034921 0.117462 0.027809 0.819809
0.172264 0.034391 0.054512 0.738833
0.044868 0.028679 0.034500 0.891953
0.068651 0.095791 0.088462 0.747097
0.034872 0.019742 0.909299 0.036088
0.929643 0.018593 0.029661 0.022103
0.052656 0.060104 0.377277 0.509963
0.049616 0.838608 0.054295 0.057481
0.473616 0.092091 0.297693 0.136600
0.240690 0.328366 0.130545 0.300399
0.524377 0.125984 0.239318 0.110321
0.174646 0.049376 0.210661 0.565316
0.037852 0.017952 0.897618 0.046577
0.058972 0.083482 0.054655 0.802891
0.018728 0.020550 0.936412 0.024310
0.313341 0.084928 0.068368 0.533363
0.322617 0.148480 0.290906 0.237997
0.220400 0.130496 0.147915 0.501189
0.930060 0.022210 0.025294 0.022436
0.022346 0.018176 0.908817 0.050660
0.132989 0.172403 0.171659 0.522949
0.117038 0.194238 0.190870 0.497853
0.274445 0.261040 0.245122 0.219393
0.857202 0.040175 0.057683 0.044940
0.644253 0.082741 0.142010 0.130996
0.903912 0.031411 0.033750 0.030927
0.291476 0.180590 0.089465 0.438468
0.039359 0.041264 0.843938 0.075438
0.021349 0.018696 0.934796 0.025159
0.235641 0.144710 0.258287 0.361361
0.271077 0.305301 0.146565 0.277057
0.197735 0.157430 0.289459 0.355376
0.351060 0.078166 0.235783 0.334991
0.038645 0.822824 0.041840 0.096690
0.155739 0.654790 0.061533 0.127938
0.117564 0.050683 0.762606 0.069148
0.252035 0.194055 0.179532 0.374379
0.071934 0.072758 0.129728 0.725580
0.063809 0.128023 0.094544 0.713625
0.428390 0.218940 0.148452 0.204218

MOTIF 94 random
letter-probability matrix: alength= 4 w= 34
0.032629 0.026128 0.906111 0.035132
0.534720 0.128743 0.172599 0.163937
0.075696 0.061163 0.126048 0.737093
0.165706 0.096527 0.331996 0.405771
0.413861 0.360514 0.090383 0.135242
0.210856 0.157966 0.425427 0.205751
0.892551 0.036687 0.047190 0.023572
0.181874 0.108808 0.211117 0.498200
0.330796 0.164782 0.166349 0.338073
0.277711 0.133505 0.243662 0.345122
0.098049 0.043251 0.810515 0.048185
0.872639 0.022196 0.073093 0.032071
0.071406 0.100074 0.388295 0.440226
0.290099 0.069461 0.513032 0.127408
0.380701 0.222261 0.218670 0.178368
0.320272 0.156388 0.176212 0.347128
0.279535 0.234795 0.187563 0.298108
0.122679 0.248814 0.083553 0.544954
0.086215 0.050491 0.702626 0.160668
0.429731 0.203655 0.202944 0.163671
0.116403 0.404052 0.117332 0.362213
0.518705 0.166599 0.165170 0.149526
0.021859 0.018714 0.935687 0.023740
0.201781 0.587007 0.106932 0.104280
0.106090 0.252257 0.109806 0.531847
0.528486 0.196093 0.184440 0.090982
0.020111 0.020882 0.940203 0.018804
0.274445 0.261040 0.245122 0.219393
0.044477 0.024219 0.913043 0.018261
0.385504 0.320870 0.125770 0.167856
0.137407 0.571232 0.109264 0.182096
0.110978 0.083416 0.123053 0.682553
0.173637 0.179960 0.086428 0.559975
0.058820 0.707789 0.086485 0.146906

MOTIF 95 random
letter-probability matrix: alength= 4 w= 40
0.157208 0.617730 0.083123 0.141939
0.329241 0.086255 0.439719 0.144784
0.187451 0.236401 0.277038 0.299109
0.072068 0.773605 0.067832 0.086496
0.020147 0.025253 0.018718 0.935882
0.206801 0.167556 0.080438 0.545206
0.219996 0.072379 0.634109 0.073515
0.078463 0.097123 0.113880 0.710534
0.138070 0.159475 0.067680 0.634775
0.050707 0.038245 0.066926 0.844122
0.118580 0.079412 0.694667 0.107340
0.487696 0.160110 0.217566 0.134629
0.196788 0.192692 0.237159 0.373361
0.571019 0.297750 0.089042 0.042189
0.378523 0.262273 0.184645 0.174559
0.104841 0.040064 0.796055 0.059041
0.435938 0.121418 0.230513 0.212131
0.080392 0.666197 0.066667 0.186744
0.255560 0.197446 0.160146 0.386849
0.881367 0.033549 0.033332 0.051751
0.070924 0.060571 0.088220 0.780285
0.110756 0.045043 0.352238 0.491962
0.400763 0.313991 0.141438 0.143808
0.262425 0.176224 0.207945 0.353406
0.290577 0.249236 0.080513 0.379673
0.061385 0.036166 0.058137 0.844312
0.154402 0.671533 0.087323 0.086742
0.447975 0.161821 0.131264 0.258940
0.066615 0.063307 0.283100 0.586979
0.554550 0.215159 0.071423 0.158868
0.026677 0.020706 0.925863 0.026753
0.109051 0.069777 0.099137 0.722035
0.048988 0.039168 0.035333 0.876510
0.035478 0.018335 0.916745 0.029442
0.250000 0.250000 0.250000 0.250000
0.485909 0.097149 0.260082 0.156861
0.094648 0.781304 0.043147 0.080901
0.113898 0.079404 0.082401 0.724298
0.110999 0.631824 0.131206 0.125971
0.310019 0.230261 0.116378 0.343342

MOTIF 96 random
letter-probability matrix: alength= 4 w= 13
0.557532 0.132987 0.229637 0.079845
0.184736 0.348039 0.256474 0.210751
0.269587 0.222296 0.104221 0.403896
0.232149 0.175843 0.439346 0.152663
0.250000 0.250000 0.250000 0.250000
0.074052 0.057235 0.078006 0.790708
0.174967 0.208630 0.198277 0.418125
0.053226 0.796420 0.040213 0.110141
0.308451 0.426843 0.030249 0.234458
0.415396 0.220971 0.179439 0.184193
0.331233 0.134551 0.138451 0.395766
0.548537 0.182097 0.200905 0.068461
0.835888 0.036309 0.045849 0.081955

MOTIF 97 random
letter-probability matrix: alength= 4 w= 52
0.118788 0.276226 0.115208 0.489778
0.049803 0.105386 0.064545 0.780266
0.052248 0.034302 0.870698 0.042752
0.869843 0.042494 0.047217 0.040447
0.030267 0.018581 0.022112 0.929040
0.363477 0.217664 0.286627 0.132233
0.126602 0.209286 0.127575 0.536536
0.080881 0.814356 0.055060 0.049704
0.121583 0.030085 0.061887 0.786446
0.041611 0.034500 0.039887 0.884002
0.026858 0.026254 0.921108 0.025779
0.042750 0.037116 0.882003 0.038132
0.351797 0.125055 0.279638 0.243510
0.548905 0.121905 0.200606 0.128584
0.088077 0.196907 0.058766 0.656250
0.111838 0.340332 0.134797 0.413033
0.288438 0.112777 0.361861 0.236925
0.779631 0.061956 0.078800 0.079613
0.779383 0.043865 0.114700 0.062053
0.084069 0.056519 0.124215 0.735197
0.335854 0.290686 0.175098 0.198362
0.427751 0.284982 0.099795 0.187472
0.213999 0.029330 0.734878 0.021793
0.234765 0.098142 0.213171 0.453922
0.116347 0.051616 0.783667 0.048370
0.808004 0.058253 0.066880 0.066862
0.055483 0.039465 0.836826 0.068225
0.210201 0.364336 0.306866 0.118597
0.086962 0.031409 0.835882 0.045746
0.025760 0.919723 0.020433 0.034084
0.494582 0.230398 0.094637 0.180383
0.045651 0.067331 0.051999 0.835019
0.458946 0.213601 0.156446 0.171007
0.037058 0.025134 0.919420 0.018388
0.675876 0.122743 0.130595 0.070787
0.052277 0.017462 0.057168 0.873093
0.136458 0.096636 0.062182 0.704725
0.029004 0.036032 0.019931 0.915033
0.045995 0.172916 0.036712 0.744378
0.086849 0.088129 0.176979 0.648043
0.710641 0.074635 0.073075 0.141649
0.034903 0.038451 0.882379 0.044267
0.901373 0.030394 0.030908 0.037325
0.241672 0.166332 0.109934 0.482062
0.248355 0.149054 0.402219 0.200371
0.250000 0.250000 0.250000 0.250000
0.161092 0.187757 0.180393 0.470759
0.085954 0.610051 0.061874 0.242122
0.051125 0.031589 0.875281 0.042005
0.250000 0.250000 0.250000 0.250000
0.177782 0.069967 0.641839 0.110412
0.354653 0.124331 0.187296 0.333719

MOTIF 98 random
letter-probability matrix: alength= 4 w= 7
0.128722 0.066652 0.634934 0.169693
0.455669 0.291606 0.170436 0.082289
0.548525 0.270775 0.137273 0.043427
0.381007 0.140046 0.206026 0.272921
0.037462 0.034713 0.891396 0.036429
0.303421 0.085872 0.215415 0.395292
0.398553 0.179041 0.220357 0.202050

MOTIF 99 random
letter-probability matrix: alength= 4 w= 13
0.148869 0.307679 0.092717 0.450735
0.087769 0.723174 0.058266 0.130791
0.407989 0.148971 0.201026 0.242014
0.030311 0.035456 0.885304 0.048930
0.320997 0.335974 0.080589 0.262440
0.389028 0.317471 0.111067 0.182434
0.101392 0.086720 0.732122 0.079767
0.022729 0.019465 0.923499 0.034307
0.224970 0.128415 0.256804 0.389810
0.071187 0.063583 0.800260 0.064970
0.072017 0.053844 0.113847 0.760292
0.112968 0.174582 0.227810 0.484640
0.086484 0.043214 0.820439 0.049863

MOTIF 100 random
letter-probability matrix: alength= 4 w= 13
0.553538 0.110406 0.241295 0.094761
0.250000 0.250000 0.250000 0.250000
0.086198 0.153294 0.105410 0.655098
0.814980 0.059461 0.081250 0.044309
0.114716 0.079035 0.295576 0.510672
0.577093 0.080829 0.098332 0.243746
0.018391 0.028342 0.919546 0.033722
0.028065 0.024141 0.921791 0.026003
0.131205 0.058283 0.166045 0.644467
0.111684 0.223907 0.090507 0.573902
0.250000 0.250000 0.250000 0.250000
0.037442 0.050366 0.041809 0.870382
0.177163 0.164039 0.181668 0.477130

MOTIF 101 random
letter-probability matrix: alength= 4 w= 16
0.250000 0.250000 0.250000 0.250000
0.548779 0.132714 0.218387 0.100120
0.050043 0.046177 0.867402 0.036377
0.262518 0.148291 0.229054 0.360136
0.142620 0.101596 0.153574 0.602210
0.500872 0.290391 0.123134 0.085603
0.930928 0.022365 0.024524 0.022183
0.085954 0.610051 0.061874 0.242122
0.183763 0.101531 0.120856 0.593850
0.076917 0.053388 0.820776 0.048919
0.636207 0.212868 0.082126 0.068800
0.209363 0.154487 0.121155 0.514996
0.250000 0.250000 0.250000 0.250000
0.175938 0.208215 0.296388 0.319458
0.499342 0.301692 0.117058 0.081909
0.040675 0.020660 0.023907 0.914759

MOTIF 102 random
letter-probability matrix: alength= 4 w= 28
0.414499 0.274515 0.142720 0.168265
0.024120 0.022671 0.934519 0.018690
0.030768 0.024014 0.925705 0.019513
0.187986 0.269435 0.197612 0.344967
0.101128 0.065053 0.763340 0.070478
0.250000 0.250000 0.250000 0.250000
0.250000 0.250000 0.250000 0.250000
0.625296 0.143029 0.067006 0.164668
0.250000 0.250000 0.250000 0.250000
0.408430 0.209797 0.209144 0.172630
0.692649 0.099031 0.105925 0.102395
0.655926 0.112256 0.050842 0.180977
0.453410 0.090658 0.344358 0.111574
0.065337 0.061056 0.805441 0.068167
0.647067 0.104993 0.118353 0.129586
0.648207 0.060527 0.129203 0.162064
0.520577 0.247164 0.154201 0.078058
0.281317 0.382522 0.163171 0.172990
0.813428 0.074450 0.050630 0.061492
0.282387 0.226869 0.188854 0.301890
0.091714 0.161510 0.536943 0.209833
0.638984 0.124921 0.079243 0.156851
0.398836 0.352959 0.127435 0.120770
0.250000 0.250000 0.250000 0.250000
0.245058 0.150278 0.337693 0.266971
0.100861 0.204340 0.087530 0.607270
0.433946 0.165987 0.217749 0.182319
0.166908 0.202525 0.100477 0.530090

MOTIF 103 random
letter-probability matrix: alength= 4 w= 40
0.021125 0.027381 0.048237 0.903256
0.260713 0.205670 0.195383 0.338234
0.850509 0.056943 0.046718 0.045831
0.155478 0.067986 0.289865 0.486671
0.095712 0.061478 0.116236 0.726575
0.083458 0.213416 0.192826 0.510301
0.183494 0.523336 0.068579 0.224590
0.124436 0.041169 0.772672 0.061724
0.891889 0.039149 0.027481 0.041481
0.144991 0.094903 0.685514 0.074593
0.817326 0.050459 0.065734 0.066481
0.049494 0.032792 0.874509 0.043204
0.189879 0.204878 0.437255 0.167988
0.850695 0.041692 0.053609 0.054003
0.428506 0.210573 0.214742 0.146179
0.600963 0.043746 0.221332 0.133959
0.879712 0.048870 0.035758 0.035661
0.042567 0.032978 0.894968 0.029487
0.068121 0.051685 0.097619 0.782575
0.250000 0.250000 0.250000 0.250000
0.068434 0.046306 0.813384 0.071875
0.334679 0.161486 0.197994 0.305840
0.033191 0.034173 0.901861 0.030775
0.049932 0.033753 0.872534 0.043781
0.095477 0.084376 0.138180 0.681966
0.514408 0.155571 0.247883 0.082138
0.388672 0.247785 0.119126 0.244417
0.084558 0.416002 0.164656 0.334784
0.519904 0.199548 0.214162 0.066386
0.354653 0.124331 0.187296 0.333719
0.082708 0.048480 0.820221 0.048591
0.172462 0.230365 0.092245 0.504927
0.122756 0.225221 0.073911 0.578112
0.374142 0.221100 0.292547 0.112211
0.320382 0.140695 0.137877 0.401046
0.808450 0.044525 0.102199 0.044827
0.276095 0.088010 0.338203 0.297691
0.902962 0.034259 0.031654 0.031125
0.293467 0.388984 0.170491 0.147059
0.257319 0.082622 0.328727 0.331332

MOTIF 104 random
letter-probability matrix: alength= 4 w= 34
0.089136 0.055027 0.756323 0.099515
0.163260 0.141923 0.280914 0.413902
0.250000 0.250000 0.250000 0.250000
0.163661 0.099118 0.531353 0.205868
0.910473 0.041549 0.025280 0.022698
0.022437 0.037925 0.876825 0.062814
0.061851 0.049285 0.749867 0.138998
0.239067 0.248754 0.270227 0.241952
0.075258 0.052763 0.808440 0.063539
0.132790 0.495698 0.095327 0.276186
0.259786 0.245374 0.220151 0.274689
0.058445 0.051615 0.837085 0.052855
0.187659 0.383947 0.176106 0.252287
0.666548 0.064670 0.173909 0.094872
0.382740 0.087524 0.447432 0.082305
0.103128 0.150792 0.669646 0.076434
0.097231 0.245698 0.126663 0.530407
0.088227 0.141648 0.154328 0.615797
0.934934 0.018699 0.025039 0.021328
0.485946 0.267303 0.165969 0.080782
0.470792 0.146417 0.243641 0.139150
0.514540 0.150000 0.196760 0.138700
0.177494 0.284126 0.290271 0.248109
0.378516 0.118515 0.220236 0.282733
0.452340 0.143821 0.297782 0.106056
0.233574 0.143805 0.126995 0.495626
0.108032 0.405736 0.096148 0.390084
0.048539 0.033275 0.851467 0.066719
0.104540 0.128198 0.108692 0.658570
0.250000 0.250000 0.250000 0.250000
0.067165 0.132570 0.059403 0.740863
0.071438 0.735665 0.043922 0.148975
0.078548 0.069200 0.175086 0.677166
0.932803 0.018656 0.023014 0.025527

MOTIF 105 random
letter-probability matrix: alength= 4 w= 40
0.312007 0.217033 0.192784 0.278175
0.117715 0.073583 0.702564 0.106138
0.383307 0.256702 0.172621 0.187370
0.935040 0.018701 0.019487 0.026772
0.136553 0.159386 0.092425 0.611635
0.197740 0.198438 0.217258 0.386564
0.867618 0.030751 0.053403 0.048228
0.886889 0.036956 0.038477 0.037678
0.379384 0.307456 0.210098 0.103062
0.098656 0.234692 0.072998 0.593654
0.172852 0.105093 0.327768 0.394287
0.250000 0.250000 0.250000 0.250000
0.097306 0.170924 0.105476 0.626295
0.219819 0.128916 0.099209 0.552056
0.048120 0.039899 0.862584 0.049397
0.412902 0.227985 0.172968 0.186144
0.049274 0.027886 0.857990 0.064850
0.392346 0.395819 0.122253 0.089582
0.503276 0.204957 0.240232 0.051534
0.538910 0.130664 0.257674 0.072752
0.058395 0.058782 0.038844 0.843980
0.251949 0.154422 0.084744 0.508885
0.437390 0.310390 0.091963 0.160258
0.194317 0.132989 0.289609 0.383085
0.144017 0.366432 0.109341 0.380210
0.053436 0.051391 0.857959 0.037213
0.018563 0.032251 0.021028 0.928158
0.364136 0.150041 0.251321 0.234502
0.144563 0.075085 0.070002 0.710350
0.182836 0.092592 0.325204 0.399368
0.301116 0.234712 0.130782 0.333391
0.024692 0.018564 0.928209 0.028534
0.037058 0.025134 0.919420 0.018388
0.352558 0.111288 0.134841 0.401313
0.195450 0.077278 0.108894 0.618377
0.212346 0.206705 0.170966 0.409983
0.216417 0.460188 0.087492 0.235903
0.707744 0.072565 0.143643 0.076048
0.128098 0.693088 0.070489 0.108326
0.096671 0.136795 0.392113 0.374422

MOTIF 106 random
letter-probability matrix: alength= 4 w= 22
0.134825 0.096648 0.117060 0.651466
0.250000 0.250000 0.250000 0.250000
0.456360 0.180873 0.188066 0.174701
0.057376 0.128705 0.102948 0.710971
0.250000 0.250000 0.250000 0.250000
0.202355 0.283420 0.167124 0.347101
0.230535 0.060345 0.643113 0.066006
0.104215 0.207157 0.090787 0.597842
0.041188 0.803646 0.082257 0.072909
0.797024 0.034677 0.068262 0.100037
0.514602 0.225683 0.086407 0.173308
0.427103 0.092751 0.387851 0.092295
0.249607 0.185391 0.124318 0.440684
0.238184 0.202619 0.326813 0.232384
0.293940 0.345451 0.137288 0.223321
0.374943 0.200512 0.151573 0.272972
0.074865 0.250306 0.127903 0.546926
0.157304 0.155866 0.203510 0.483320
0.032942 0.018232 0.911601 0.037225
0.657349 0.133613 0.126334 0.082703
0.119684 0.168868 0.094658 0.616791
0.364417 0.270797 0.217963 0.146823

MOTIF 107 random
letter-probability matrix: alength= 4 w= 22
0.156727 0.138428 0.121318 0.583528
0.499038 0.281341 0.089246 0.130375
0.557315 0.214378 0.070453 0.157854
0.131642 0.093077 0.072721 0.702559
0.028668 0.028767 0.879853 0.062712
0.309450 0.074966 0.358761 0.256824
0.439149 0.253074 0.099868 0.207909
0.300583 0.305088 0.239940 0.154389
0.043037 0.302084 0.083118 0.571761
0.701054 0.062251 0.083315 0.153380
0.856826 0.043306 0.045377 0.054491
0.681073 0.120253 0.116439 0.082235
0.019874 0.018764 0.938220 0.023141
0.135069 0.711317 0.014226 0.139387
0.251680 0.195109 0.197838 0.355373
0.571995 0.183409 0.138290 0.106305
0.146060 0.125831 0.479063 0.249045
0.031059 0.027963 0.034707 0.906271
0.089653 0.096161 0.725291 0.088895
0.325311 0.290183 0.100485 0.284021
0.345006 0.235868 0.136095 0.283030
0.931797 0.020336 0.021922 0.025945

MOTIF 108 random
letter-probability matrix: alength= 4 w= 43
0.199622 0.202348 0.305642 0.292388
0.365852 0.158464 0.161956 0.313728
0.404081 0.142457 0.232074 0.221388
0.780930 0.072080 0.075143 0.071847
0.048240 0.036390 0.040979 0.874392
0.186746 0.106746 0.177383 0.529126
0.067216 0.031600 0.869936 0.031248
0.249958 0.505603 0.105425 0.139014
0.390473 0.083575 0.322372 0.203580
0.152730 0.185097 0.061418 0.600755
0.365860 0.072013 0.290470 0.271657
0.144719 0.129934 0.138037 0.587310
0.029340 0.837412 0.023537 0.109711
0.157326 0.208784 0.192643 0.441246
0.930928 0.022365 0.024524 0.022183
0.180884 0.048512 0.157746 0.612857
0.096329 0.770071 0.069807 0.063794
0.176877 0.343772 0.325616 0.153736
0.450115 0.143796 0.260487 0.145602
0.250000 0.250000 0.250000 0.250000
0.058227 0.021827 0.889747 0.030199
0.037058 0.025134 0.919420 0.018388
0.161579 0.268182 0.195323 0.374916
0.221420 0.155156 0.224529 0.398895
0.039162 0.026244 0.052737 0.881857
0.057170 0.059719 0.065671 0.817440
0.024025 0.018768 0.938397 0.018810
0.809313 0.072401 0.057688 0.060598
0.026919 0.051963 0.026807 0.894311
0.246085 0.246174 0.248464 0.259277
0.041483 0.024858 0.915352 0.018307
0.085216 0.118199 0.687124 0.109461
0.221973 0.188334 0.118332 0.471362
0.087646 0.373785 0.106566 0.432003
0.108310 0.069303 0.701966 0.120421
0.307585 0.174526 0.146141 0.371749
0.329961 0.159419 0.250768 0.259853
0.073697 0.079740 0.773566 0.072997
0.088589 0.053250 0.058480 0.799680
0.287680 0.138249 0.206648 0.367422
0.194731 0.551825 0.142919 0.110525
0.066125 0.033358 0.834571 0.065946
0.079403 0.083038 0.736893 0.100667

MOTIF 109 random
letter-probability matrix: alength= 4 w= 7
0.190893 0.054347 0.484597 0.270163
0.371511 0.306717 0.168312 0.153459
0.175015 0.083701 0.608965 0.132319
0.755939 0.057564 0.125849 0.060648
0.121592 0.040524 0.055886 0.781997
0.588504 0.169877 0.136737 0.104882
0.250000 0.250000 0.250000 0.250000

MOTIF 110 random
letter-probability matrix: alength= 4 w= 10
0.093195 0.133111 0.162299 0.611396
0.894299 0.032797 0.037101 0.035802
0.083767 0.085992 0.674364 0.155877
0.156685 0.200761 0.132334 0.510220
0.115983 0.739683 0.052137 0.092197
0.250000 0.250000 0.250000 0.250000
0.250000 0.250000 0.250000 0.250000
0.322740 0.191634 0.268982 0.216644
0.065740 0.092336 0.121027 0.720897
0.872807 0.037772 0.039042 0.050379

MOTIF 111 random
letter-probability matrix: alength= 4 w= 76
0.156744 0.089890 0.240474 0.512892
0.534880 0.142605 0.139285 0.183230
0.051731 0.032865 0.041730 0.873674
0.278045 0.107604 0.350380 0.263971
0.290383 0.193706 0.224201 0.291709
0.886837 0.031353 0.031172 0.050638
0.086457 0.395387 0.091598 0.426558
0.254113 0.184981 0.235468 0.325438
0.087846 0.112591 0.069241 0.730323
0.080581 0.042717 0.384997 0.491704
0.335003 0.340078 0.125881 0.199038
0.058496 0.033826 0.856946 0.050732
0.409365 0.120149 0.329692 0.140794
0.785130 0.093958 0.088649 0.032263
0.065297 0.828607 0.053233 0.052863
0.214989 0.176915 0.106849 0.501247
0.292437 0.115151 0.263971 0.328442
0.286840 0.195593 0.221655 0.295913
0.050573 0.765713 0.144012 0.039702
0.250000 0.250000 0.250000 0.250000
0.413728 0.238704 0.183810 0.163758
0.165082 0.208636 0.127354 0.498927
0.298302 0.332475 0.151789 0.217433
0.385652 0.345007 0.112961 0.156380
0.328140 0.221489 0.174839 0.275532
0.332121 0.202752 0.308356 0.156771
0.088924 0.064034 0.639645 0.207397
0.238542 0.068845 0.201684 0.490928
0.076341 0.047864 0.108195 0.767601
0.297880 0.170056 0.247048 0.285016
0.037883 0.035632 0.029227 0.897257
0.459461 0.188863 0.176015 0.175661
0.310760 0.329007 0.173033 0.187200
0.100445 0.040045 0.096798 0.762711
0.204585 0.088811 0.589618 0.116985
0.088202 0.066560 0.748575 0.096663
0.066959 0.033539 0.843192 0.056309
0.037505 0.027136 0.890054 0.045306
0.152352 0.307132 0.096441 0.444076
0.116571 0.198579 0.202713 0.482137
0.027857 0.026013 0.022133 0.923997
0.935216 0.018704 0.020910 0.025169
0.061494 0.077317 0.092343 0.768846
0.348102 0.161107 0.389487 0.101304
0.299494 0.221452 0.185706 0.293348
0.165929 0.133083 0.133575 0.567413
0.256669 0.250569 0.236205 0.256557
0.217257 0.075597 0.552157 0.154989
0.052619 0.042176 0.855449 0.049756
0.252422 0.172267 0.203201 0.372110
0.131370 0.161015 0.140041 0.567574
0.038757 0.040224 0.893169 0.027849
0.299346 0.135798 0.091172 0.473684
0.051345 0.706339 0.056983 0.185333
0.098525 0.233947 0.120838 0.546690
0.109173 0.119686 0.607442 0.163699
0.019324 0.028809 0.933203 0.018664
0.250000 0.250000 0.250000 0.250000
0.329499 0.165895 0.279962 0.224644
0.652012 0.110420 0.080712 0.156855
0.191689 0.057589 0.399450 0.351273
0.646701 0.073149 0.169295 0.110855
0.925581 0.028041 0.027378 0.019000
0.128098 0.693088 0.070489 0.108326
0.094463 0.043769 0.814011 0.047757
0.731727 0.069894 0.069006 0.129374
0.817326 0.050459 0.065734 0.066481
0.412880 0.201256 0.174287 0.211577
0.075421 0.063062 0.799200 0.062317
0.394926 0.306918 0.076728 0.221429
0.061046 0.100475 0.776973 0.061507
0.273160 0.103374 0.234488 0.388978
0.086737 0.647334 0.079808 0.186122
0.269130 0.088275 0.239697 0.402898
0.461377 0.227636 0.156096 0.154891
0.546754 0.170463 0.166840 0.115944

MOTIF 112 random
letter-probability matrix: alength= 4 w= 16
0.331932 0.140042 0.398017 0.130010
0.105221 0.066361 0.761927 0.066492
0.881367 0.033549 0.033332 0.051751
0.157890 0.117650 0.577696 0.146764
0.017424 0.053285 0.871211 0.058080
0.250000 0.250000 0.250000 0.250000
0.213812 0.321687 0.061455 0.403047
0.295262 0.153937 0.325113 0.225688
0.033105 0.929576 0.018728 0.018592
0.900585 0.034432 0.031650 0.033333
0.577608 0.079610 0.142457 0.200326
0.141587 0.423911 0.094609 0.339893
0.250592 0.144745 0.269912 0.334752
0.134368 0.283971 0.249768 0.331893
0.903113 0.034207 0.031604 0.031076
0.736845 0.110163 0.055091 0.097902

MOTIF 113 random
letter-probability matrix: alength= 4 w= 13
0.184844 0.068038 0.155746 0.591372
0.093457 0.108089 0.080124 0.718329
0.145984 0.042216 0.688238 0.123562
0.683512 0.121820 0.089894 0.104774
0.018563 0.032251 0.021028 0.928158
0.126614 0.157234 0.562753 0.153399
0.037140 0.028988 0.901919 0.031953
0.082499 0.103417 0.754451 0.059633
0.039628 0.018438 0.020035 0.921899
0.126692 0.233566 0.105305 0.534438
0.304012 0.168178 0.312893 0.214917
0.077784 0.086860 0.690635 0.144721
0.834996 0.042387 0.080404 0.042214

MOTIF 114 random
letter-probability matrix: alength= 4 w= 7
0.205281 0.220753 0.112974 0.460991
0.496519 0.279564 0.160856 0.063061
0.691584 0.142458 0.076079 0.089879
0.129485 0.057609 0.668120 0.144787
0.434334 0.369122 0.071893 0.124651
0.615186 0.097242 0.195433 0.092139
0.376296 0.165906 0.211668 0.246130

MOTIF 115 random
letter-probability matrix: alength= 4 w= 13
0.926940 0.030451 0.024070 0.018539
0.259289 0.164532 0.174735 0.401444
0.721127 0.090111 0.118475 0.070286
0.250000 0.250000 0.250000 0.250000
0.282559 0.201789 0.225249 0.290403
0.048277 0.034807 0.887577 0.029339
0.059636 0.037844 0.810700 0.091820
0.163981 0.109738 0.192455 0.533826
0.071004 0.029940 0.855642 0.043414
0.246506 0.200752 0.159907 0.392834
0.223350 0.131160 0.287316 0.358174
0.018368 0.918409 0.036731 0.026492
0.407848 0.357915 0.120480 0.113757

MOTIF 116 random
letter-probability matrix: alength= 4 w= 52
0.031327 0.137293 0.028948 0.802431
0.307314 0.263190 0.226904 0.202592
0.469014 0.235851 0.105902 0.189233
0.557992 0.144039 0.204223 0.093745
0.038815 0.019164 0.920530 0.021490
0.102622 0.066767 0.761313 0.069298
0.040887 0.853508 0.040649 0.064956
0.275326 0.289660 0.200195 0.234820
0.031719 0.022517 0.907018 0.038746
0.182781 0.239944 0.062950 0.514325
0.086505 0.013915 0.576969 0.322611
0.508847 0.182540 0.207064 0.101549
0.075409 0.149917 0.071236 0.703438
0.447079 0.284920 0.088958 0.179042
0.416448 0.104993 0.140680 0.337879
0.213234 0.211873 0.209314 0.365580
0.304474 0.400020 0.152558 0.142948
0.464503 0.152911 0.159761 0.222825
0.397772 0.379662 0.060514 0.162051
0.040611 0.824365 0.054089 0.080936
0.463274 0.198174 0.237074 0.101479
0.925536 0.020202 0.029150 0.025112
0.033688 0.029229 0.905732 0.031351
0.356566 0.300327 0.220078 0.123029
0.312201 0.187955 0.267504 0.232341
0.774498 0.064565 0.110832 0.050105
0.478113 0.296646 0.173432 0.051810
0.880958 0.035736 0.037573 0.045733
0.199050 0.478792 0.077388 0.244770
0.031101 0.859715 0.042659 0.066526
0.250000 0.250000 0.250000 0.250000
0.505347 0.209034 0.145108 0.140511
0.250000 0.250000 0.250000 0.250000
0.073836 0.064952 0.779787 0.081425
0.132029 0.151379 0.215545 0.501047
0.136778 0.055289 0.736341 0.071592
0.101392 0.086720 0.732122 0.079767
0.100613 0.595176 0.158801 0.145410
0.571995 0.183409 0.138290 0.106305
0.175216 0.130968 0.505810 0.188007
0.681961 0.089065 0.123973 0.105001
0.076776 0.219791 0.078293 0.625139
0.250000 0.250000 0.250000 0.250000
0.610374 0.155661 0.162047 0.071918
0.181515 0.085939 0.631340 0.101206
0.186314 0.184468 0.201126 0.428092
0.014344 0.024751 0.243685 0.717219
0.025889 0.023165 0.029121 0.921825
0.898601 0.024340 0.052840 0.024220
0.221334 0.039102 0.439167 0.300397
0.445866 0.308102 0.173109 0.072924
0.144280 0.078918 0.652619 0.124183

MOTIF 117 random
letter-probability matrix: alength= 4 w= 10
0.043425 0.068632 0.034284 0.853659
0.057630 0.017813 0.890660 0.033897
0.250000 0.250000 0.250000 0.250000
0.250000 0.250000 0.250000 0.250000
0.519165 0.182791 0.208468 0.089576
0.475831 0.131585 0.296456 0.096128
0.146839 0.042403 0.090898 0.719861
0.124707 0.102556 0.130691 0.642046
0.840638 0.049227 0.062463 0.047672
0.494582 0.230398 0.094637 0.180383

MOTIF 118 random
letter-probability matrix: alength= 4 w= 16
0.254413 0.329181 0.122282 0.294124
0.226547 0.197418 0.161205 0.414830
0.880762 0.038465 0.037535 0.043238
0.911939 0.026608 0.027606 0.033847
0.159271 0.172834 0.210927 0.456968
0.886903 0.036772 0.038103 0.038222
0.592078 0.054369 0.214805 0.138749
0.310194 0.151539 0.379074 0.159193
0.042306 0.047826 0.275790 0.634078
0.239228 0.127059 0.436974 0.196739
0.098656 0.234692 0.072998 0.593654
0.033424 0.044093 0.045929 0.876553
0.099743 0.625163 0.072933 0.202161
0.232474 0.193094 0.421805 0.152626
0.146542 0.102320 0.133633 0.617505
0.408464 0.040909 0.517220 0.033408

MOTIF 119 random
letter-probability matrix: alength= 4 w= 7
0.146470 0.136321 0.087373 0.629837
0.524728 0.103381 0.162279 0.209613
0.120182 0.082962 0.102689 0.694167
0.113258 0.297368 0.125031 0.464343
0.250000 0.250000 0.250000 0.250000
0.160220 0.147375 0.073324 0.619081
0.055356 0.087104 0.066676 0.790864

MOTIF 120 random
letter-probability matrix: alength= 4 w= 13
0.183565 0.076702 0.691996 0.047738
0.492206 0.159094 0.225534 0.123167
0.821970 0.080086 0.060473 0.037471
0.425501 0.098170 0.326202 0.150127
0.198004 0.349418 0.108549 0.344029
0.229660 0.203461 0.130628 0.436250
0.137492 0.123678 0.137424 0.601406
0.098281 0.065028 0.054505 0.782186
0.264815 0.101915 0.341148 0.292121
0.352461 0.157702 0.278824 0.211014
0.279792 0.155757 0.254208 0.310244
0.067310 0.108127 0.756769 0.067794
0.093110 0.074822 0.074479 0.757589

MOTIF 121 random
letter-probability matrix: alength= 4 w= 13
0.119499 0.131006 0.328342 0.421152
0.066343 0.754094 0.069522 0.110041
0.243497 0.213374 0.350180 0.192949
0.220368 0.130441 0.147863 0.501328
0.250000 0.250000 0.250000 0.250000
0.129996 0.041561 0.790389 0.038054
0.017885 0.894254 0.058590 0.029271
0.250000 0.250000 0.250000 0.250000
0.083480 0.047217 0.058379 0.810924
0.208387 0.102509 0.106361 0.582743
0.085623 0.172443 0.055261 0.686673
0.108346 0.370029 0.275221 0.246405
0.592078 0.054369 0.214805 0.138749

MOTIF 122 random
letter-probability matrix: alength= 4 w= 43
0.907147 0.030131 0.029575 0.033147
0.347509 0.127217 0.275404 0.249870
0.139886 0.375234 0.232305 0.252575
0.334679 0.161486 0.197994 0.305840
0.023732 0.039977 0.891861 0.044430
0.251054 0.182393 0.154964 0.411590
0.366549 0.251308 0.221975 0.160169
0.805134 0.060679 0.081057 0.053130
0.463170 0.143889 0.135094 0.257847
0.594858 0.136627 0.211676 0.056840
0.060741 0.033996 0.867489 0.037774
0.393613 0.182187 0.183046 0.241154
0.121435 0.040427 0.725191 0.112947
0.545515 0.210888 0.121870 0.121727
0.326289 0.184319 0.212980 0.276412
0.138080 0.026591 0.809046 0.026282
0.061564 0.032573 0.858600 0.047263
0.013381 0.021029 0.545923 0.419667
0.095369 0.113764 0.140850 0.650016
0.940952 0.021038 0.019191 0.018819
0.101178 0.059950 0.067761 0.771111
0.461554 0.155635 0.209022 0.173788
0.033945 0.033785 0.894426 0.037844
0.144623 0.172787 0.200312 0.482278
0.504999 0.351893 0.096160 0.046947
0.090134 0.079230 0.059009 0.771626
0.060314 0.029360 0.886832 0.023494
0.030079 0.018562 0.023234 0.928124
0.551906 0.138035 0.148738 0.161321
0.250000 0.250000 0.250000 0.250000
0.250000 0.250000 0.250000 0.250000
0.250000 0.250000 0.250000 0.250000
0.101667 0.084880 0.173175 0.640278
0.085438 0.058423 0.631326 0.224813
0.156991 0.105348 0.274685 0.462975
0.364417 0.270797 0.217963 0.146823
0.119129 0.058516 0.209593 0.612762
0.114533 0.152967 0.281130 0.451370
0.211261 0.070372 0.619401 0.098965
0.052724 0.120679 0.076096 0.750501
0.111243 0.218786 0.268683 0.401288
0.183110 0.279628 0.202978 0.334284
0.817806 0.033148 0.109095 0.039950

MOTIF 123 random
letter-probability matrix: alength= 4 w= 25
0.315164 0.270349 0.213889 0.200598
0.068223 0.023870 0.890106 0.017802
0.266130 0.100330 0.344701 0.288840
0.059986 0.173869 0.070180 0.695965
0.289378 0.379977 0.122574 0.208071
0.250000 0.250000 0.250000 0.250000
0.250000 0.250000 0.250000 0.250000
0.169983 0.605920 0.050910 0.173187
0.200429 0.079951 0.639239 0.080381
0.178343 0.071513 0.670000 0.080144
0.088790 0.256814 0.119728 0.534667
0.928720 0.025209 0.024447 0.021623
0.076173 0.076330 0.063043 0.784453
0.512108 0.122901 0.188437 0.176554
0.257387 0.325768 0.086105 0.330739
0.216958 0.124976 0.265667 0.392398
0.412319 0.210856 0.221739 0.155087
0.066944 0.024152 0.888610 0.020294
0.584927 0.090749 0.206720 0.117603
0.082339 0.074188 0.767792 0.075681
0.120646 0.351535 0.204715 0.323103
0.212664 0.347524 0.199026 0.240786
0.300523 0.234575 0.204290 0.260613
0.096979 0.055828 0.750425 0.096767
0.054956 0.021302 0.858109 0.065633

MOTIF 124 random
letter-probability matrix: alength= 4 w= 46
0.217765 0.293249 0.190355 0.298631
0.081159 0.184687 0.146647 0.587507
0.272527 0.199257 0.192424 0.335791
0.281163 0.104885 0.437556 0.176396
0.130802 0.201781 0.139831 0.527587
0.807663 0.046988 0.091354 0.053995
0.118864 0.293355 0.229688 0.358093
0.112429 0.256686 0.211804 0.419080
0.690268 0.174083 0.077198 0.058451
0.397772 0.379662 0.060514 0.162051
0.083940 0.046456 0.795923 0.073681
0.022073 0.018776 0.938814 0.020337
0.360768 0.370970 0.186388 0.081874
0.290707 0.189228 0.100786 0.419279
0.837622 0.029457 0.084521 0.048400
0.049705 0.052545 0.075323 0.822427
0.328778 0.194492 0.270922 0.205809
0.430628 0.239683 0.166869 0.162819
0.047011 0.034817 0.881681 0.036490
0.064672 0.066843 0.805221 0.063263
0.348643 0.122100 0.149286 0.379971
0.498731 0.243225 0.182097 0.075947
0.448665 0.291234 0.156313 0.103787
0.189447 0.064937 0.636683 0.108933
0.221376 0.145457 0.507519 0.125648
0.795453 0.043726 0.082162 0.078659
0.352558 0.111288 0.134841 0.401313
0.525045 0.080582 0.253608 0.140765
0.108268 0.312065 0.213042 0.366624
0.042262 0.080291 0.058136 0.819310
0.274273 0.164429 0.216616 0.344682
0.062377 0.039917 0.861688 0.036018
0.134529 0.126732 0.378592 0.360146
0.929822 0.023499 0.028083 0.018596
0.375642 0.105789 0.219394 0.299175
0.395991 0.241916 0.196266 0.165828
0.129535 0.089869 0.150739 0.629857
0.235746 0.209533 0.120929 0.433792
0.291940 0.111558 0.493284 0.103218
0.313287 0.174522 0.317772 0.194419
0.153007 0.095914 0.244742 0.506338
0.032868 0.031070 0.909988 0.026074
0.111684 0.223907 0.090507 0.573902
0.348695 0.297562 0.223275 0.130468
0.238934 0.173030 0.219914 0.368122
0.033007 0.024378 0.906318 0.036297

MOTIF 125 random
letter-probability matrix: alength= 4 w= 22
0.864127 0.034490 0.067569 0.033814
0.029961 0.018439 0.921954 0.029646
0.079343 0.671926 0.038021 0.210710
0.637559 0.118155 0.184069 0.060216
0.144553 0.065555 0.630229 0.159664
0.939221 0.019808 0.021512 0.019459
0.530003 0.265502 0.090853 0.113642
0.101477 0.701297 0.047581 0.149644
0.452450 0.145945 0.167334 0.234270
0.394854 0.172587 0.174855 0.257705
0.374078 0.153505 0.209217 0.263200
0.345831 0.148605 0.271966 0.233598
0.374128 0.259609 0.216322 0.149941
0.136626 0.059349 0.708886 0.095139
0.022631 0.038480 0.907824 0.031064
0.166124 0.100291 0.587050 0.146535
0.345831 0.148605 0.271966 0.233598
0.747848 0.085864 0.083996 0.082293
0.518563 0.186542 0.197173 0.097722
0.153759 0.095441 0.156390 0.594410
0.093105 0.119869 0.189161 0.597866
0.429893 0.107665 0.201037 0.261405

MOTIF 126 random
letter-probability matrix: alength= 4 w= 10
0.490314 0.224121 0.184000 0.101565
0.085954 0.610051 0.061874 0.242122
0.288290 0.126810 0.330419 0.254480
0.041931 0.084223 0.053746 0.820101
0.047364 0.045999 0.401597 0.505040
0.137524 0.122263 0.127068 0.613145
0.115887 0.137206 0.145117 0.601789
0.251826 0.170543 0.363872 0.213759
0.423343 0.138007 0.119029 0.319622
0.062301 0.835341 0.038236 0.064122

MOTIF 127 random
letter-probability matrix: alength= 4 w= 43
0.361748 0.137625 0.248413 0.252213
0.279146 0.275096 0.171933 0.273826
0.373671 0.385967 0.173577 0.066786
0.803072 0.048362 0.058086 0.090479
0.154836 0.246671 0.151955 0.446538
0.073787 0.064897 0.738583 0.122733
0.060929 0.037931 0.045564 0.855576
0.275471 0.268211 0.161848 0.294470
0.139659 0.278209 0.149968 0.432164
0.223587 0.415095 0.180586 0.180732
0.250000 0.250000 0.250000 0.250000
0.159638 0.449723 0.096582 0.294057
0.132141 0.075225 0.232876 0.559758
0.047929 0.039513 0.861448 0.051110
0.250000 0.250000 0.250000 0.250000
0.735033 0.101185 0.083463 0.080319
0.411983 0.270405 0.164376 0.153236
0.043282 0.022233 0.905805 0.028681
0.391703 0.174191 0.235065 0.199041
0.273397 0.234294 0.169620 0.322689
0.152251 0.103721 0.115228 0.628800
0.351697 0.150147 0.258357 0.239798
0.132636 0.177963 0.205611 0.483790
0.191352 0.383916 0.084726 0.340005
0.163174 0.322223 0.260564 0.254040
0.046100 0.097950 0.148577 0.707373
0.217368 0.335087 0.205036 0.242509
0.157208 0.617730 0.083123 0.141939
0.171999 0.643156 0.051599 0.133246
0.219973 0.089061 0.375414 0.315553
0.110999 0.631824 0.131206 0.125971
0.341765 0.205143 0.248313 0.204779
0.281838 0.387340 0.160412 0.170410
0.158454 0.103736 0.187603 0.550206
0.119462 0.145809 0.125742 0.608987
0.290516 0.213498 0.088495 0.407490
0.064392 0.057180 0.819936 0.058493
0.021859 0.018714 0.935687 0.023740
0.336694 0.216019 0.206640 0.240648
0.159939 0.099650 0.079720 0.660691
0.018368 0.034798 0.028426 0.918408
0.072302 0.047683 0.836690 0.043325
0.250000 0.250000 0.250000 0.250000

MOTIF 128 random
letter-probability matrix: alength= 4 w= 7
0.208288 0.102694 0.405416 0.283603
0.057540 0.060277 0.822734 0.059449
0.535944 0.270561 0.112927 0.080569
0.312559 0.164894 0.207730 0.314817
0.021874 0.929994 0.022968 0.025164
0.233206 0.135918 0.242487 0.388389
0.028224 0.019442 0.933330 0.019004

MOTIF 129 random
letter-probability matrix: alength= 4 w= 22
0.117803 0.072746 0.716859 0.092593
0.236417 0.194948 0.182605 0.386030
0.218494 0.316667 0.215963 0.248877
0.058625 0.109126 0.335432 0.496817
0.042698 0.040266 0.033308 0.883727
0.151778 0.577945 0.109368 0.160909
0.263878 0.153892 0.141866 0.440364
0.042117 0.033944 0.886583 0.037357
0.101172 0.169062 0.580942 0.148825
0.285371 0.154025 0.230868 0.329736
0.027964 0.896187 0.044400 0.031448
0.091044 0.071540 0.621620 0.215796
0.374328 0.256251 0.226886 0.142535
0.027498 0.896329 0.024723 0.051449
0.101128 0.065053 0.763340 0.070478
0.313287 0.174522 0.317772 0.194419
0.073088 0.304878 0.366426 0.255607
0.734068 0.067147 0.058546 0.140239
0.077184 0.089574 0.069807 0.763435
0.123989 0.052689 0.158946 0.664377
0.100115 0.069346 0.088954 0.741584
0.020212 0.018816 0.940780 0.020192

MOTIF 130 random
letter-probability matrix: alength= 4 w= 31
0.934707 0.023864 0.021560 0.019869
0.019939 0.038543 0.018461 0.923057
0.394441 0.350035 0.105703 0.149821
0.301559 0.101476 0.503162 0.093803
0.395648 0.154726 0.328785 0.120841
0.022073 0.018776 0.938814 0.020337
0.081250 0.047627 0.779366 0.091756
0.250000 0.250000 0.250000 0.250000
0.217248 0.346299 0.162001 0.274451
0.131652 0.187786 0.094843 0.585718
0.232951 0.235035 0.287758 0.244257
0.077498 0.064422 0.052686 0.805395
0.250000 0.250000 0.250000 0.250000
0.260791 0.216544 0.169968 0.352697
0.104005 0.062204 0.040762 0.793029
0.175258 0.176126 0.199986 0.448630
0.755267 0.074521 0.098821 0.071392
0.309308 0.220786 0.200427 0.269479
0.083817 0.707374 0.062365 0.146445
0.342760 0.273046 0.226431 0.157763
0.037563 0.034077 0.895748 0.032612
0.450287 0.190874 0.198976 0.159863
0.899510 0.032734 0.036748 0.031007
0.329818 0.119181 0.300950 0.250051
0.472883 0.192707 0.179012 0.155398
0.195203 0.025505 0.743896 0.035396
0.093367 0.053550 0.192350 0.660733
0.018661 0.026494 0.933042 0.021803
0.076438 0.066512 0.790771 0.066280
0.927018 0.020544 0.023531 0.028907
0.219456 0.210728 0.263087 0.306729

MOTIF 131 random
letter-probability matrix: alength= 4 w= 7
0.362941 0.103918 0.180962 0.352179
0.546207 0.217477 0.074400 0.161915
0.149835 0.067754 0.090145 0.692265
0.117715 0.073583 0.702564 0.106138
0.066425 0.181741 0.077055 0.674778
0.136827 0.041550 0.788006 0.033617
0.031910 0.050406 0.035062 0.882622

MOTIF 132 random
letter-probability matrix: alength= 4 w= 22
0.358946 0.267781 0.178132 0.195141
0.162078 0.082371 0.631113 0.124438
0.111957 0.166532 0.068183 0.653329
0.166885 0.657385 0.047741 0.127988
0.729488 0.109864 0.061542 0.099107
0.911328 0.024332 0.034438 0.029902
0.036328 0.084928 0.819298 0.059446
0.086665 0.717433 0.080505 0.115397
0.328045 0.178604 0.270491 0.222860
0.044604 0.043000 0.051088 0.861307
0.029340 0.837412 0.023537 0.109711
0.209224 0.263066 0.212211 0.315500
0.158327 0.204193 0.148541 0.488939
0.111684 0.223907 0.090507 0.573902
0.235462 0.151888 0.191287 0.421363
0.417298 0.123616 0.347189 0.111897
0.594746 0.228079 0.123896 0.053280
0.117962 0.125325 0.250096 0.506618
0.214325 0.144834 0.201625 0.439216
0.282387 0.226869 0.188854 0.301890
0.875491 0.050769 0.034242 0.039498
0.280366 0.117921 0.499387 0.102326

MOTIF 133 random
letter-probability matrix: alength= 4 w= 43
0.301033 0.120646 0.147019 0.431302
0.148171 0.598735 0.061565 0.191530
0.520215 0.225589 0.167977 0.086219
0.588466 0.246618 0.067583 0.097333
0.074865 0.250306 0.127903 0.546926
0.143144 0.148629 0.177017 0.531209
0.145000 0.315312 0.307187 0.232501
0.667174 0.125020 0.121189 0.086617
0.053547 0.023407 0.894036 0.029011
0.079709 0.023884 0.871745 0.024662
0.211048 0.069055 0.567666 0.152231
0.060314 0.029360 0.886832 0.023494
0.157405 0.066473 0.076494 0.699628
0.650366 0.109561 0.142466 0.097607
0.250000 0.250000 0.250000 0.250000
0.129705 0.042995 0.058281 0.769019
0.469186 0.291271 0.164130 0.075413
0.318480 0.376215 0.158237 0.147067
0.297437 0.128124 0.158094 0.416344
0.066736 0.292635 0.187034 0.453594
0.248227 0.137117 0.430183 0.184473
0.158117 0.050138 0.703775 0.087970
0.341733 0.246160 0.251208 0.160899
0.081044 0.146800 0.105678 0.666479
0.233206 0.135918 0.242487 0.388389
0.546754 0.170463 0.166840 0.115944
0.030439 0.031102 0.898110 0.040349
0.287238 0.252221 0.117636 0.342905
0.250000 0.250000 0.250000 0.250000
0.160116 0.185206 0.343736 0.310942
0.174023 0.218765 0.139408 0.467804
0.560722 0.178553 0.146206 0.114519
0.196730 0.501198 0.127239 0.174833
0.245656 0.125631 0.263029 0.365684
0.115915 0.077036 0.702321 0.104728
0.707588 0.098660 0.163070 0.030682
0.183702 0.191255 0.245218 0.379825
0.150014 0.044674 0.724483 0.080829
0.104814 0.642368 0.038067 0.214752
0.167998 0.251015 0.278067 0.302920
0.745075 0.097664 0.080177 0.077084
0.343786 0.326464 0.181768 0.147981
0.050528 0.851896 0.044258 0.053317

MOTIF 134 random
letter-probability matrix: alength= 4 w= 7
0.884411 0.017688 0.075688 0.022213
0.178413 0.163520 0.516993 0.141074
0.250000 0.250000 0.250000 0.250000
0.051319 0.234023 0.148956 0.565703
0.360347 0.117325 0.365969 0.156359
0.211358 0.102248 0.377983 0.308411
0.234301 0.172269 0.122524 0.470905

MOTIF 135 random
letter-probability matrix: alength= 4 w= 25
0.150433 0.170706 0.195724 0.483136
0.173321 0.292356 0.150672 0.383651
0.139501 0.222955 0.248495 0.389050
0.356495 0.344750 0.128826 0.169929
0.160324 0.360207 0.267026 0.212443
0.352422 0.191232 0.189211 0.267135
0.018354 0.032606 0.917713 0.031326
0.221242 0.168426 0.162023 0.448309
0.284210 0.225276 0.185422 0.305092
0.262817 0.114738 0.197726 0.424720
0.770139 0.071220 0.074987 0.083654
0.336503 0.296334 0.123567 0.243596
0.294846 0.236878 0.293926 0.174349
0.269587 0.222296 0.104221 0.403896
0.044366 0.505106 0.070974 0.379554
0.026510 0.020592 0.916137 0.036761
0.038220 0.032988 0.894863 0.033929
0.220064 0.175944 0.270577 0.333414
0.303209 0.233685 0.202077 0.261029
0.755267 0.074521 0.098821 0.071392
0.209424 0.296009 0.203312 0.291255
0.169942 0.326614 0.099073 0.404371
0.123204 0.146999 0.240729 0.489068
0.068831 0.072252 0.769900 0.089016
0.045804 0.073339 0.063186 0.817672

MOTIF 136 random
letter-probability matrix: alength= 4 w= 16
0.202355 0.283420 0.167124 0.347101
0.246113 0.199548 0.158170 0.396169
0.444695 0.246899 0.215338 0.093068
0.554550 0.215159 0.071423 0.158868
0.352491 0.341039 0.155324 0.151146
0.216513 0.131484 0.275002 0.377001
0.324142 0.221616 0.245028 0.209214
0.250000 0.250000 0.250000 0.250000
0.392532 0.282860 0.221814 0.102794
0.395573 0.161348 0.220362 0.222718
0.038973 0.030542 0.027298 0.903187
0.123989 0.052689 0.158946 0.664377
0.066584 0.099204 0.033136 0.801077
0.238995 0.215846 0.137207 0.407953
0.223002 0.050443 0.096445 0.630111
0.457857 0.106949 0.174870 0.260324

MOTIF 137 random
letter-probability matrix: alength= 4 w= 31
0.757166 0.050093 0.117798 0.074942
0.087295 0.082568 0.070359 0.759779
0.273152 0.050789 0.335920 0.340139
0.130211 0.687114 0.072289 0.110386
0.063236 0.069485 0.068293 0.798986
0.055272 0.190147 0.090936 0.663645
0.491287 0.257494 0.155871 0.095347
0.194308 0.487420 0.107770 0.210503
0.154890 0.168745 0.176922 0.499444
0.280967 0.099646 0.447277 0.172110
0.215541 0.241458 0.110916 0.432085
0.157030 0.117913 0.187225 0.537832
0.227352 0.098375 0.151290 0.522983
0.936634 0.018733 0.022953 0.021681
0.321315 0.159642 0.304521 0.214522
0.085539 0.700654 0.058281 0.155525
0.023634 0.937208 0.020414 0.018744
0.253926 0.183329 0.326251 0.236495
0.188977 0.122852 0.135817 0.552354
0.038538 0.739119 0.023615 0.198728
0.058369 0.027514 0.888254 0.025863
0.281178 0.111432 0.425867 0.181523
0.128098 0.693088 0.070489 0.108326
0.286989 0.310545 0.236065 0.166401
0.358284 0.065004 0.506177 0.070535
0.304089 0.250374 0.209831 0.235706
0.340195 0.237884 0.159390 0.262531
0.274367 0.133966 0.391242 0.200425
0.059330 0.038424 0.857925 0.044320
0.315919 0.290665 0.182951 0.210465
0.873433 0.037817 0.056172 0.032578

MOTIF 138 random
letter-probability matrix: alength= 4 w= 7
0.487371 0.120570 0.321836 0.070222
0.304158 0.107290 0.330205 0.258346
0.711116 0.090112 0.111048 0.087724
0.244883 0.195980 0.153116 0.406021
0.333574 0.168527 0.321715 0.176184
0.109587 0.660718 0.076573 0.153123
0.026372 0.018567 0.928338 0.026722

MOTIF 139 random
letter-probability matrix: alength= 4 w= 7
0.297675 0.279240 0.122076 0.301008
0.256564 0.239784 0.159909 0.343743
0.133672 0.234455 0.108186 0.523688
0.123275 0.692070 0.091828 0.092827
0.049001 0.026700 0.018124 0.906175
0.220488 0.275189 0.113049 0.391275
0.108890 0.099109 0.041629 0.750372

MOTIF 140 random
letter-probability matrix: alength= 4 w= 37
0.881367 0.033549 0.033332 0.051751
0.051996 0.841946 0.047413 0.058645
0.088886 0.046373 0.719458 0.145283
0.075134 0.073336 0.081066 0.770463
0.250000 0.250000 0.250000 0.250000
0.029824 0.022511 0.021892 0.925773
0.248023 0.093932 0.083717 0.574328
0.195203 0.025505 0.743896 0.035396
0.114610 0.102252 0.134197 0.648940
0.423426 0.207141 0.186265 0.183169
0.532020 0.108753 0.248569 0.110659
0.058838 0.477884 0.055814 0.407464
0.347223 0.128665 0.323690 0.200421
0.341354 0.198705 0.196061 0.263880
0.048371 0.018198 0.909901 0.023531
0.074471 0.033525 0.037216 0.854787
0.115269 0.020901 0.825855 0.037975
0.200444 0.303418 0.185256 0.310882
0.175154 0.209443 0.218063 0.397340
0.122521 0.212878 0.095658 0.568944
0.326539 0.175589 0.270329 0.227543
0.088625 0.059674 0.221603 0.630099
0.105849 0.234542 0.109347 0.550262
0.431600 0.153974 0.066813 0.347613
0.425594 0.232895 0.149585 0.191926
0.118887 0.177633 0.113351 0.590128
0.113950 0.217735 0.081203 0.587112
0.040289 0.026624 0.897024 0.036062
0.123761 0.796165 0.040913 0.039161
0.070260 0.046198 0.778951 0.104591
0.024025 0.018768 0.938397 0.018810
0.222558 0.208827 0.238839 0.329776
0.094192 0.037236 0.835796 0.032776
0.712077 0.037574 0.044800 0.205549
0.268397 0.173545 0.370897 0.187161
0.626675 0.117506 0.150403 0.105415
0.505007 0.129875 0.250928 0.114190

MOTIF 141 random
letter-probability matrix: alength= 4 w= 22
0.300466 0.235145 0.132262 0.332127
0.717109 0.103629 0.078359 0.100904
0.297304 0.228283 0.198830 0.275583
0.101580 0.290471 0.211311 0.396638
0.069973 0.824978 0.045009 0.060040
0.319253 0.128870 0.132059 0.419818
0.232162 0.187042 0.276727 0.304069
0.564742 0.164693 0.160994 0.109572
0.073787 0.064897 0.738583 0.122733
0.229683 0.185218 0.232303 0.352796
0.218306 0.127042 0.144596 0.510055
0.890733 0.032046 0.033846 0.043375
0.066615 0.063307 0.283100 0.586979
0.372631 0.132880 0.358105 0.136383
0.301202 0.131933 0.224909 0.341956
0.116130 0.016830 0.841510 0.025531
0.046950 0.028778 0.898802 0.025470
0.505093 0.123383 0.250919 0.120605
0.143055 0.157623 0.199649 0.499673
0.138504 0.503215 0.081063 0.277218
0.902731 0.031799 0.034157 0.031312
0.463246 0.141666 0.185400 0.209688

MOTIF 142 random
letter-probability matrix: alength= 4 w= 19
0.049488 0.108974 0.077281 0.764258
0.605306 0.097999 0.135681 0.161014
0.041044 0.306082 0.036954 0.615920
0.242247 0.445688 0.185492 0.126573
0.217765 0.293249 0.190355 0.298631
0.123989 0.052689 0.158946 0.664377
0.300905 0.323289 0.192659 0.183146
0.123801 0.144737 0.175859 0.555604
0.487155 0.216370 0.151497 0.144978
0.025036 0.026664 0.922131 0.026169
0.284520 0.100692 0.223636 0.391152
0.121126 0.651306 0.129913 0.097655
0.076435 0.108519 0.715098 0.099948
0.086849 0.088129 0.176979 0.648043
0.303934 0.027188 0.644008 0.024870
0.863012 0.041077 0.057442 0.038470
0.026746 0.876484 0.037285 0.059485
0.087172 0.102374 0.158969 0.651485
0.193108 0.134692 0.115236 0.556964

MOTIF 143 random
letter-probability matrix: alength= 4 w= 13
0.399916 0.126667 0.326443 0.146975
0.632536 0.105412 0.165322 0.096730
0.290895 0.187738 0.098745 0.422623
0.155928 0.075786 0.597551 0.170735
0.848402 0.058681 0.044898 0.048019
0.934821 0.021214 0.022257 0.021708
0.243642 0.360531 0.191202 0.204625
0.413207 0.131317 0.233406 0.222070
0.350981 0.295222 0.223118 0.130679
0.049212 0.052089 0.832190 0.066508
0.575599 0.267200 0.083783 0.073418
0.609378 0.144507 0.140694 0.105421
0.676190 0.121931 0.118111 0.083769

MOTIF 144 random
letter-probability matrix: alength= 4 w= 10
0.278483 0.121032 0.434136 0.166349
0.219301 0.149738 0.341414 0.289546
0.110360 0.249576 0.069715 0.570350
0.215541 0.047120 0.620754 0.116585
0.101130 0.128695 0.218744 0.551431
0.180785 0.155514 0.281053 0.382647
0.288514 0.245795 0.068105 0.397585
0.102242 0.149598 0.163106 0.585054
0.086877 0.081642 0.694592 0.136889
0.787054 0.056540 0.117867 0.038539

MOTIF 145 random
letter-probability matrix: alength= 4 w= 7
0.022209 0.926438 0.018529 0.032824
0.210640 0.105394 0.109258 0.574708
0.128617 0.129553 0.082706 0.659123
0.055669 0.037237 0.046611 0.860482
0.903113 0.034207 0.031604 0.031076
0.040869 0.769557 0.075848 0.113726
0.154524 0.083826 0.078516 0.683134

MOTIF 146 random
letter-probability matrix: alength= 4 w= 37
0.029343 0.030205 0.090776 0.849677
0.444447 0.193856 0.270942 0.090756
0.077507 0.105682 0.741178 0.075634
0.922264 0.024304 0.027562 0.025870
0.637719 0.135019 0.131180 0.096082
0.376771 0.148771 0.383491 0.090967
0.619669 0.218111 0.087942 0.074278
0.099769 0.041605 0.775322 0.083304
0.938474 0.021583 0.021174 0.018770
0.904529 0.037913 0.030950 0.026609
0.928062 0.019157 0.023891 0.028890
0.208200 0.137368 0.270776 0.383657
0.157147 0.138507 0.152176 0.552169
0.421073 0.121938 0.188663 0.268326
0.418674 0.148670 0.302772 0.129884
0.191466 0.245241 0.072608 0.490684
0.069083 0.129443 0.094241 0.707233
0.839104 0.045668 0.064422 0.050806
0.245556 0.245657 0.248250 0.260537
0.262983 0.203155 0.267357 0.266506
0.250000 0.250000 0.250000 0.250000
0.380674 0.081318 0.401778 0.136231
0.089612 0.047007 0.807130 0.056251
0.194631 0.077866 0.622131 0.105371
0.087122 0.191669 0.074367 0.646842
0.385860 0.136635 0.321233 0.156272
0.052624 0.130348 0.057639 0.759389
0.219878 0.515115 0.112694 0.152313
0.374378 0.148141 0.179160 0.298321
0.301088 0.132197 0.225013 0.341702
0.187632 0.656811 0.105971 0.049586
0.302047 0.187137 0.215782 0.295034
0.762819 0.050104 0.076698 0.110379
0.025545 0.025637 0.891274 0.057544
0.931022 0.018620 0.027095 0.023262
0.295583 0.296920 0.169326 0.238171
0.931330 0.018637 0.027318 0.022714

MOTIF 147 random
letter-probability matrix: alength= 4 w= 28
0.020017 0.018804 0.940204 0.020975
0.199515 0.100909 0.118770 0.580806
0.080167 0.100201 0.036383 0.783249
0.343205 0.331207 0.104765 0.220823
0.632170 0.104791 0.134597 0.128442
0.067165 0.132570 0.059403 0.740863
0.881367 0.033549 0.033332 0.051751
0.238107 0.281854 0.165542 0.314497
0.195203 0.025505 0.743896 0.035396
0.496885 0.142133 0.199601 0.161382
0.040845 0.031990 0.888768 0.038397
0.877512 0.040144 0.042367 0.039977
0.252916 0.165369 0.163221 0.418494
0.188549 0.295319 0.256678 0.259455
0.592680 0.236253 0.099070 0.071997
0.930560 0.020059 0.023968 0.025413
0.108543 0.120228 0.396643 0.374585
0.361482 0.329692 0.119715 0.189110
0.019716 0.018851 0.018888 0.942545
0.141421 0.100050 0.598791 0.159739
0.045464 0.018069 0.903436 0.033031
0.031318 0.024208 0.912870 0.031603
0.025283 0.926289 0.021353 0.027075
0.057630 0.017813 0.890660 0.033897
0.853207 0.047415 0.055774 0.043604
0.041518 0.036272 0.049234 0.872975
0.039616 0.014639 0.731954 0.213791
0.377853 0.195157 0.215651 0.211339

MOTIF 148 random
letter-probability matrix: alength= 4 w= 10
0.065709 0.061188 0.823575 0.049528
0.290027 0.131668 0.343798 0.234506
0.417231 0.197186 0.120916 0.264666
0.085880 0.102764 0.706556 0.104800
0.128031 0.487236 0.124003 0.260729
0.217922 0.242693 0.138176 0.401209
0.019642 0.937876 0.022153 0.020329
0.335762 0.224114 0.176751 0.263373
0.761936 0.085354 0.062898 0.089812
0.101746 0.142421 0.659209 0.096623

MOTIF 149 random
letter-probability matrix: alength= 4 w= 16
0.340855 0.150002 0.241774 0.267369
0.085896 0.079249 0.596086 0.238768
0.237867 0.142658 0.320514 0.298961
0.078290 0.055257 0.063806 0.802648
0.017630 0.881509 0.040796 0.060064
0.036993 0.583481 0.042440 0.337086
0.882224 0.030639 0.039069 0.048069
0.250000 0.250000 0.250000 0.250000
0.024603 0.018635 0.931757 0.025005
0.244706 0.176508 0.244107 0.334679
0.223926 0.250477 0.202938 0.322659
0.456120 0.281639 0.105886 0.156356
0.913542 0.025048 0.030950 0.030460
0.448799 0.163570 0.184130 0.203501
0.073296 0.091258 0.070992 0.764455
0.834757 0.050819 0.053689 0.060735

MOTIF 150 random
letter-probability matrix: alength= 4 w= 13
0.150262 0.173556 0.295944 0.380238
0.801104 0.057383 0.062777 0.078736
0.454056 0.158567 0.210944 0.176433
0.120371 0.200904 0.087896 0.590829
0.668490 0.124941 0.137574 0.068995
0.085111 0.030376 0.840076 0.044437
0.318466 0.168876 0.203952 0.308706
0.534578 0.220603 0.078683 0.166137
0.174318 0.272299 0.213923 0.339460
0.342171 0.148831 0.241523 0.267474
0.250000 0.250000 0.250000 0.250000
0.024712 0.026117 0.912571 0.036600
0.154483 0.278240 0.176986 0.390291

MOTIF 151 random
letter-probability matrix: alength= 4 w= 40
0.235545 0.154604 0.096947 0.512905
0.250000 0.250000 0.250000 0.250000
0.129709 0.321631 0.147851 0.400809
0.202702 0.156034 0.199313 0.441952
0.225686 0.104876 0.314186 0.355252
0.199137 0.351694 0.126032 0.323136
0.257048 0.097975 0.075994 0.568983
0.888798 0.033710 0.041785 0.035707
0.030267 0.018581 0.022112 0.929040
0.205479 0.121833 0.090122 0.582566
0.218291 0.189831 0.183656 0.408223
0.161835 0.207113 0.115713 0.515339
0.302107 0.139561 0.338653 0.219679
0.084091 0.042847 0.815360 0.057701
0.295478 0.236229 0.208499 0.259793
0.797024 0.034677 0.068262 0.100037
0.029764 0.024826 0.914653 0.030757
0.086849 0.088129 0.176979 0.648043
0.212167 0.192210 0.406287 0.189336
0.120375 0.272750 0.177394 0.429481
0.649677 0.112981 0.108868 0.128474
0.914032 0.028004 0.032552 0.025413
0.529552 0.098342 0.257559 0.114547
0.158117 0.050138 0.703775 0.087970
0.062633 0.017631 0.881525 0.038212
0.031685 0.018553 0.927644 0.022118
0.279944 0.198630 0.223332 0.298094
0.136062 0.056543 0.093279 0.714116
0.732921 0.114973 0.071873 0.080233
0.322734 0.200921 0.178457 0.297889
0.139086 0.094227 0.614203 0.152484
0.168048 0.057520 0.677216 0.097216
0.048909 0.051178 0.814417 0.085497
0.081894 0.034241 0.828737 0.055128
0.230220 0.258044 0.140417 0.371318
0.939916 0.021164 0.020121 0.018798
0.038966 0.018441 0.922036 0.020557
0.127325 0.212408 0.089334 0.570933
0.429862 0.211523 0.219067 0.139548
0.059435 0.704678 0.085754 0.150132

MOTIF 152 random
letter-probability matrix: alength= 4 w= 10
0.349192 0.171007 0.197926 0.281876
0.043166 0.061122 0.773301 0.122411
0.857385 0.040120 0.057615 0.044881
0.202355 0.283420 0.167124 0.347101
0.170031 0.142841 0.392311 0.294818
0.335413 0.158384 0.249143 0.257060
0.083190 0.638858 0.105172 0.172780
0.181532 0.254221 0.310421 0.253826
0.104217 0.205022 0.176920 0.513840
0.228133 0.159764 0.400898 0.211205

MOTIF 153 random
letter-probability matrix: alength= 4 w= 7
0.159157 0.151047 0.121262 0.568534
0.071833 0.079747 0.810042 0.038379
0.048052 0.101604 0.085500 0.764844
0.067150 0.025161 0.072748 0.834941
0.291053 0.186304 0.096817 0.425826
0.731682 0.108505 0.079671 0.080142
0.460408 0.259414 0.092310 0.187868

MOTIF 154 random
letter-probability matrix: alength= 4 w= 31
0.237477 0.237623 0.134039 0.390861
0.923481 0.025014 0.027212 0.024293
0.362082 0.248807 0.233326 0.155785
0.207192 0.170605 0.263934 0.358269
0.030789 0.019294 0.931291 0.018626
0.916234 0.027358 0.029490 0.026918
0.195119 0.049757 0.713941 0.041183
0.428616 0.263390 0.186170 0.121824
0.167017 0.091267 0.622263 0.119453
0.082682 0.053660 0.797425 0.066233
0.598750 0.119946 0.070766 0.210537
0.146553 0.166635 0.173892 0.512920
0.546207 0.217477 0.074400 0.161915
0.034855 0.021001 0.925631 0.018513
0.109772 0.150917 0.583787 0.155524
0.075895 0.050661 0.052821 0.820622
0.256033 0.311236 0.227095 0.205636
0.094391 0.756943 0.051515 0.097151
0.166176 0.127229 0.131104 0.575491
0.124813 0.150749 0.303288 0.421150
0.145265 0.103910 0.587381 0.163444
0.056189 0.190190 0.059416 0.694204
0.206713 0.488931 0.096906 0.207450
0.856826 0.043306 0.045377 0.054491
0.027620 0.022647 0.931110 0.018622
0.206296 0.175114 0.256094 0.362495
0.904756 0.029211 0.036562 0.029471
0.225436 0.114136 0.477236 0.183191
0.097462 0.074980 0.780534 0.047023
0.887750 0.037067 0.039039 0.036144
0.062511 0.090059 0.178126 0.669303

MOTIF 155 random
letter-probability matrix: alength= 4 w= 10
0.207427 0.081847 0.165907 0.544818
0.057999 0.080120 0.765903 0.095978
0.245516 0.225989 0.411888 0.116606
0.047228 0.043216 0.857035 0.052521
0.034981 0.030300 0.041934 0.892785
0.165396 0.149702 0.558462 0.126440
0.143473 0.150235 0.058437 0.647855
0.111281 0.019415 0.833552 0.035753
0.367521 0.127685 0.380743 0.124051
0.250000 0.250000 0.250000 0.250000

MOTIF 156 random
letter-probability matrix: alength= 4 w= 22
0.168820 0.172318 0.123081 0.535782
0.759639 0.056614 0.102401 0.081345
0.333718 0.217163 0.208029 0.241091
0.864592 0.039683 0.049122 0.046603
0.053426 0.805506 0.057693 0.083375
0.200680 0.125391 0.192185 0.481744
0.131543 0.096504 0.582139 0.189815
0.849651 0.025441 0.093701 0.031207
0.033207 0.027212 0.921158 0.018423
0.096224 0.135742 0.099646 0.668389
0.217731 0.271870 0.081370 0.429029
0.795278 0.050155 0.067318 0.087249
0.349192 0.171007 0.197926 0.281876
0.250000 0.250000 0.250000 0.250000
0.557315 0.214378 0.070453 0.157854
0.067217 0.760711 0.071998 0.100074
0.159428 0.379299 0.171036 0.290237
0.086281 0.167173 0.087200 0.659347
0.295055 0.312927 0.175108 0.216911
0.104318 0.099850 0.756127 0.039705
0.157208 0.617730 0.083123 0.141939
0.329554 0.131910 0.141661 0.396875

MOTIF 157 random
letter-probability matrix: alength= 4 w= 10
0.060474 0.085255 0.056097 0.798174
0.018378 0.016659 0.243120 0.721844
0.045595 0.068465 0.032380 0.853560
0.250000 0.250000 0.250000 0.250000
0.358022 0.214615 0.114653 0.312710
0.562415 0.178033 0.145629 0.113923
0.085954 0.610051 0.061874 0.242122
0.036119 0.843939 0.037661 0.082281
0.273439 0.191386 0.228601 0.306574
0.884670 0.034472 0.031593 0.049265

MOTIF 158 random
letter-probability matrix: alength= 4 w= 10
0.018794 0.022367 0.939711 0.019128
0.084041 0.645296 0.143483 0.127180
0.040590 0.021482 0.901135 0.036793
0.024170 0.018666 0.933304 0.023859
0.135473 0.301660 0.113789 0.449078
0.113047 0.093867 0.389471 0.403615
0.037310 0.833529 0.036012 0.093148
0.069197 0.039249 0.852182 0.039371
0.207990 0.290839 0.244055 0.257115
0.232104 0.340988 0.112185 0.314723

MOTIF 159 random
letter-probability matrix: alength= 4 w= 7
0.193758 0.354993 0.102089 0.349159
0.173265 0.573704 0.075010 0.178021
0.114665 0.148970 0.151128 0.585237
0.850132 0.049130 0.040760 0.059978
0.034855 0.021001 0.925631 0.018513
0.340909 0.148628 0.308549 0.201914
0.029343 0.030205 0.090776 0.849677

MOTIF 160 random
letter-probability matrix: alength= 4 w= 10
0.459906 0.157877 0.262222 0.119995
0.828009 0.046608 0.067092 0.058291
0.112422 0.072575 0.108009 0.706994
0.063722 0.036490 0.081387 0.818402
0.435864 0.205354 0.225264 0.133517
0.063823 0.722288 0.162470 0.051419
0.106127 0.062187 0.177310 0.654376
0.934707 0.023864 0.021560 0.019869
0.416628 0.127694 0.318752 0.136926
0.250000 0.250000 0.250000 0.250000

MOTIF 161 random
letter-probability matrix: alength= 4 w= 31
0.334499 0.253811 0.281774 0.129915
0.399163 0.108160 0.104174 0.388503
0.103357 0.028349 0.848275 0.020019
0.284520 0.100692 0.223636 0.391152
0.084061 0.140040 0.236647 0.539251
0.174688 0.083371 0.609973 0.131968
0.102563 0.066894 0.720847 0.109696
0.385190 0.183914 0.280754 0.150142
0.101645 0.148809 0.177353 0.572193
0.184911 0.123901 0.168920 0.522269
0.128077 0.093153 0.301546 0.477223
0.250000 0.250000 0.250000 0.250000
0.044051 0.826566 0.032510 0.096874
0.184837 0.065779 0.639307 0.110078
0.861634 0.030110 0.036705 0.071551
0.128196 0.052497 0.675882 0.143426
0.344166 0.216577 0.182047 0.257211
0.045409 0.837132 0.042259 0.075200
0.913667 0.028202 0.030378 0.027752
0.149108 0.018722 0.069677 0.762493
0.081837 0.056747 0.718085 0.143331
0.293467 0.388984 0.170491 0.147059
0.055923 0.127752 0.062620 0.753705
0.022209 0.926438 0.018529 0.032824
0.027026 0.037626 0.030567 0.904781
0.557315 0.214378 0.070453 0.157854
0.175900 0.159362 0.252799 0.411939
0.907295 0.030933 0.032971 0.028801
0.569711 0.133908 0.211832 0.084548
0.870865 0.036734 0.036504 0.055897
0.195450 0.077278 0.108894 0.618377

MOTIF 162 random
letter-probability matrix: alength= 4 w= 16
0.075193 0.149322 0.306465 0.469021
0.037199 0.055044 0.461895 0.445862
0.141831 0.159105 0.145566 0.553498
0.901977 0.027903 0.034113 0.036008
0.182452 0.186223 0.212090 0.419235
0.346148 0.165940 0.140019 0.347893
0.100235 0.088269 0.119503 0.691993
0.018822 0.020303 0.019789 0.941086
0.148800 0.022633 0.806173 0.022394
0.553721 0.181005 0.196251 0.069023
0.321080 0.219533 0.197788 0.261599
0.339681 0.239781 0.092633 0.327905
0.326193 0.200493 0.282353 0.190961
0.134611 0.076784 0.138724 0.649881
0.038297 0.030514 0.874325 0.056864
0.030267 0.018581 0.022112 0.929040

MOTIF 163 random
letter-probability matrix: alength= 4 w= 25
0.361096 0.115835 0.335203 0.187866
0.423490 0.159370 0.072213 0.344928
0.105965 0.433722 0.211070 0.249243
0.105119 0.331283 0.155661 0.407936
0.285369 0.104852 0.372555 0.237225
0.250000 0.250000 0.250000 0.250000
0.785842 0.073611 0.067625 0.072922
0.895070 0.031760 0.035956 0.037214
0.250000 0.250000 0.250000 0.250000
0.152352 0.307132 0.096441 0.444076
0.835721 0.059402 0.056446 0.048431
0.328898 0.227856 0.293522 0.149723
0.250000 0.250000 0.250000 0.250000
0.475279 0.148927 0.232669 0.143126
0.057163 0.042127 0.864793 0.035917
0.118196 0.086999 0.634791 0.160014
0.141421 0.100050 0.598791 0.159739
0.824353 0.069834 0.049636 0.056177
0.052996 0.112237 0.049331 0.785435
0.601073 0.154166 0.142140 0.102621
0.122894 0.273538 0.085509 0.518059
0.345652 0.191451 0.176668 0.286229
0.057664 0.061911 0.744570 0.135856
0.088391 0.700979 0.107868 0.102763
0.173637 0.179960 0.086428 0.559975

MOTIF 164 random
letter-probability matrix: alength= 4 w= 37
0.093457 0.108089 0.080124 0.718329
0.514296 0.298311 0.118356 0.069038
0.918649 0.018373 0.030211 0.032767
0.156378 0.712722 0.051708 0.079191
0.922327 0.018715 0.022728 0.036230
0.103673 0.387305 0.070739 0.438284
0.240706 0.101730 0.313241 0.344323
0.145984 0.042216 0.688238 0.123562
0.104275 0.583075 0.152863 0.159787
0.174262 0.233944 0.255496 0.336298
0.277029 0.229024 0.062324 0.431622
0.427283 0.120215 0.342824 0.109678
0.369088 0.208026 0.208243 0.214643
0.250108 0.243015 0.105781 0.401096
0.083421 0.559700 0.056704 0.300174
0.044049 0.032037 0.885933 0.037980
0.049577 0.043387 0.862529 0.044507
0.093931 0.042867 0.784326 0.078876
0.282536 0.127430 0.163458 0.426576
0.353555 0.416810 0.106839 0.122795
0.868398 0.035457 0.064158 0.031987
0.123677 0.405795 0.082860 0.387669
0.082682 0.053660 0.797425 0.066233
0.372508 0.198104 0.355516 0.073873
0.269998 0.194806 0.273079 0.262117
0.237922 0.160503 0.132304 0.469272
0.083256 0.599952 0.198554 0.118238
0.213588 0.083625 0.322168 0.380619
0.837622 0.029457 0.084521 0.048400
0.066830 0.130503 0.062692 0.739975
0.059099 0.127280 0.077049 0.736572
0.059377 0.106578 0.763417 0.070628
0.067823 0.241749 0.078298 0.612130
0.336175 0.341349 0.124381 0.198095
0.086169 0.407826 0.252747 0.253258
0.060086 0.052033 0.812073 0.075807
0.297869 0.094457 0.433842 0.173831

MOTIF 165 random
letter-probability matrix: alength= 4 w= 16
0.250000 0.250000 0.250000 0.250000
0.114564 0.297324 0.126323 0.461790
0.018830 0.019916 0.941486 0.019768
0.911046 0.030420 0.026744 0.031791
0.192481 0.106494 0.230395 0.470630
0.309062 0.161167 0.207365 0.322406
0.146935 0.317023 0.335009 0.201033
0.616530 0.182206 0.105557 0.095707
0.094378 0.100988 0.711026 0.093607
0.176110 0.064149 0.654574 0.105167
0.368795 0.168692 0.168875 0.293639
0.029649 0.018433 0.921654 0.030265
0.111684 0.223907 0.090507 0.573902
0.122722 0.435070 0.087100 0.355108
0.029950 0.018565 0.023224 0.928261
0.237184 0.228629 0.230891 0.303296

MOTIF 166 random
letter-probability matrix: alength= 4 w= 22
0.266454 0.177892 0.146496 0.409158
0.250000 0.250000 0.250000 0.250000
0.554742 0.233678 0.129123 0.082457
0.545030 0.206933 0.160289 0.087748
0.062983 0.093394 0.049341 0.794282
0.308625 0.169899 0.210770 0.310706
0.571995 0.183409 0.138290 0.106305
0.091019 0.068478 0.744985 0.095518
0.139867 0.056625 0.749863 0.053645
0.181703 0.369961 0.077957 0.370379
0.037688 0.036539 0.037856 0.887918
0.439018 0.235047 0.180310 0.145625
0.496885 0.142133 0.199601 0.161382
0.267755 0.284029 0.115672 0.332545
0.560784 0.109911 0.260142 0.069163
0.250000 0.250000 0.250000 0.250000
0.131925 0.061262 0.725494 0.081319
0.238198 0.153960 0.258587 0.349254
0.298302 0.332475 0.151789 0.217433
0.361310 0.143554 0.253374 0.241761
0.745075 0.097664 0.080177 0.077084
0.062169 0.054749 0.064430 0.818653

MOTIF 167 random
letter-probability matrix: alength= 4 w= 28
0.535688 0.174642 0.156139 0.133531
0.250000 0.250000 0.250000 0.250000
0.561826 0.199209 0.112590 0.126376
0.215670 0.123069 0.093446 0.567816
0.463287 0.236983 0.108547 0.191183
0.206991 0.144283 0.269469 0.379257
0.862474 0.038921 0.048156 0.050449
0.250000 0.250000 0.250000 0.250000
0.058625 0.109126 0.335432 0.496817
0.268447 0.209092 0.159309 0.363152
0.028727 0.026334 0.909129 0.035810
0.449063 0.111299 0.178372 0.261267
0.088163 0.061055 0.725843 0.124939
0.250000 0.250000 0.250000 0.250000
0.523981 0.111347 0.201783 0.162889
0.399927 0.109691 0.449402 0.040980
0.365078 0.259814 0.219241 0.155867
0.498201 0.072773 0.262590 0.166436
0.329499 0.165895 0.279962 0.224644
0.081145 0.314426 0.379492 0.224937
0.065836 0.308584 0.098238 0.527342
0.849134 0.045241 0.057396 0.048230
0.110212 0.729180 0.079828 0.080780
0.264694 0.101869 0.480999 0.152438
0.124901 0.435111 0.074613 0.365375
0.319094 0.146948 0.198390 0.335568
0.148836 0.187419 0.061622 0.602123
0.087646 0.373785 0.106566 0.432003

MOTIF 168 random
letter-probability matrix: alength= 4 w= 13
0.250000 0.250000 0.250000 0.250000
0.027966 0.873369 0.035623 0.063042
0.472305 0.131468 0.295358 0.100870
0.462361 0.268135 0.090709 0.178795
0.382740 0.087524 0.447432 0.082305
0.157663 0.073721 0.133636 0.634980
0.130639 0.173512 0.524803 0.171046
0.881367 0.033549 0.033332 0.051751
0.045636 0.217937 0.066827 0.669600
0.118488 0.700195 0.096089 0.085228
0.094506 0.034146 0.844047 0.027301
0.056669 0.821135 0.075785 0.046411
0.862418 0.036883 0.041380 0.059318

MOTIF 169 random
letter-probability matrix: alength= 4 w= 7
0.500993 0.209611 0.157025 0.132371
0.791134 0.077006 0.056294 0.075566
0.282387 0.226869 0.188854 0.301890
0.381386 0.177282 0.141194 0.300138
0.333013 0.082066 0.463867 0.121054
0.904647 0.031499 0.027716 0.036137
0.369045 0.132399 0.083691 0.414865

MOTIF 170 random
letter-probability matrix: alength= 4 w= 19
0.293467 0.388984 0.170491 0.147059
0.340370 0.107093 0.310804 0.241734
0.115915 0.077036 0.702321 0.104728
0.155448 0.092342 0.589323 0.162887
0.205831 0.142785 0.211589 0.439795
0.565967 0.197771 0.157595 0.078667
0.180280 0.186478 0.324205 0.309037
0.129746 0.264596 0.066810 0.538847
0.190327 0.136260 0.165667 0.507746
0.135897 0.096394 0.121916 0.645793
0.376120 0.221887 0.218326 0.183667
0.823006 0.061710 0.083179 0.032106
0.315757 0.160860 0.205221 0.318163
0.275316 0.470492 0.096072 0.158120
0.929823 0.022893 0.024779 0.022505
0.250000 0.250000 0.250000 0.250000
0.068330 0.056155 0.810494 0.065021
0.058045 0.043150 0.855320 0.043484
0.423568 0.104094 0.359231 0.113107

MOTIF 171 random
letter-probability matrix: alength= 4 w= 37
0.060909 0.750086 0.051728 0.137277
0.116205 0.190768 0.103886 0.589140
0.114688 0.361121 0.119268 0.404923
0.318342 0.159010 0.178491 0.344158
0.042226 0.034623 0.889695 0.033456
0.241972 0.179196 0.278725 0.300107
0.203968 0.343881 0.134002 0.318149
0.891427 0.035521 0.038055 0.034997
0.924743 0.019064 0.021966 0.034226
0.362508 0.148854 0.279788 0.208850
0.834510 0.054301 0.057568 0.053621
0.154870 0.161186 0.151554 0.532390
0.138912 0.124047 0.132184 0.604858
0.086962 0.031409 0.835882 0.045746
0.065437 0.056274 0.828744 0.049545
0.364004 0.114061 0.179949 0.341986
0.469500 0.108931 0.344013 0.077556
0.497262 0.173242 0.237103 0.092394
0.174688 0.083371 0.609973 0.131968
0.920179 0.025557 0.024230 0.030034
0.096769 0.027071 0.841691 0.034470
0.038973 0.030542 0.027298 0.903187
0.528544 0.293383 0.096917 0.081156
0.250000 0.250000 0.250000 0.250000
0.856826 0.043306 0.045377 0.054491
0.058259 0.032859 0.879715 0.029167
0.022908 0.068855 0.031621 0.876616
0.640110 0.071051 0.137737 0.151102
0.362508 0.148854 0.279788 0.208850
0.250000 0.250000 0.250000 0.250000
0.923481 0.025014 0.027212 0.024293
0.095358 0.080107 0.647028 0.177507
0.350847 0.126211 0.204893 0.318048
0.202764 0.141436 0.442846 0.212954
0.460294 0.205745 0.219129 0.114832
0.300942 0.226573 0.096908 0.375577
0.198789 0.156161 0.428763 0.216286

MOTIF 172 random
letter-probability matrix: alength= 4 w= 10
0.250000 0.250000 0.250000 0.250000
0.676942 0.046240 0.186299 0.090519
0.179380 0.262896 0.386482 0.171241
0.417982 0.206947 0.198781 0.176290
0.064745 0.052929 0.820798 0.061528
0.327087 0.044446 0.559230 0.069237
0.461144 0.186250 0.238550 0.114056
0.223096 0.135162 0.152365 0.489377
0.121583 0.030085 0.061887 0.786446
0.124572 0.085197 0.145826 0.644404

MOTIF 173 random
letter-probability matrix: alength= 4 w= 19
0.495416 0.256860 0.154183 0.093541
0.249798 0.090795 0.364515 0.294892
0.832692 0.043936 0.078665 0.044707
0.327108 0.044503 0.559082 0.069307
0.349779 0.274593 0.231033 0.144595
0.049851 0.067971 0.070406 0.811772
0.204118 0.089625 0.106391 0.599866
0.074052 0.065029 0.743321 0.117598
0.319094 0.146948 0.198390 0.335568
0.821809 0.040753 0.096397 0.041040
0.121532 0.023376 0.813489 0.041603
0.366583 0.259789 0.218760 0.154869
0.157208 0.617730 0.083123 0.141939
0.054426 0.034293 0.884851 0.026430
0.094106 0.087369 0.583508 0.235017
0.403487 0.209250 0.204026 0.183237
0.511708 0.205765 0.145457 0.137070
0.892714 0.036899 0.035724 0.034663
0.368828 0.257243 0.180080 0.193849

MOTIF 174 random
letter-probability matrix: alength= 4 w= 40
0.061730 0.074674 0.075303 0.788293
0.018309 0.023403 0.915472 0.042816
0.026478 0.874155 0.023795 0.075571
0.082347 0.111701 0.380155 0.425797
0.324484 0.161656 0.330024 0.183836
0.415008 0.217242 0.213312 0.154438
0.435469 0.287923 0.165109 0.111499
0.110562 0.052931 0.049945 0.786562
0.417637 0.160861 0.186089 0.235413
0.360768 0.370970 0.186388 0.081874
0.553538 0.110406 0.241295 0.094761
0.119470 0.333135 0.073766 0.473628
0.105728 0.599657 0.163133 0.131482
0.089016 0.054222 0.136883 0.719879
0.086104 0.064475 0.072284 0.777138
0.034740 0.833306 0.059628 0.072326
0.165706 0.096527 0.331996 0.405771
0.454436 0.170758 0.209985 0.164821
0.038385 0.038686 0.023719 0.899210
0.031793 0.030246 0.901680 0.036281
0.885994 0.037095 0.037546 0.039366
0.181795 0.322437 0.208457 0.287312
0.141831 0.159105 0.145566 0.553498
0.168053 0.545301 0.168860 0.117786
0.025036 0.026664 0.922131 0.026169
0.919479 0.034948 0.021040 0.024533
0.205021 0.122145 0.373884 0.298951
0.399271 0.284517 0.148565 0.167647
0.024531 0.096273 0.018977 0.860219
0.238533 0.091306 0.088633 0.581528
0.073954 0.069048 0.734798 0.122200
0.082281 0.171353 0.109056 0.637309
0.849194 0.039623 0.076195 0.034988
0.230389 0.168770 0.264942 0.335899
0.595656 0.094180 0.119022 0.191142
0.018825 0.020157 0.941267 0.019751
0.064322 0.688887 0.092883 0.153908
0.525580 0.222937 0.082103 0.169380
0.887967 0.027815 0.037570 0.046648
0.787956 0.057617 0.087147 0.067280

MOTIF 175 random
letter-probability matrix: alength= 4 w= 61
0.075853 0.135577 0.059322 0.729248
0.089653 0.096161 0.725291 0.088895
0.074693 0.051709 0.680766 0.192833
0.211604 0.045063 0.650597 0.092736
0.116484 0.656752 0.129940 0.096824
0.127668 0.373500 0.317788 0.181044
0.222082 0.316195 0.261775 0.199948
0.552533 0.152674 0.223876 0.070916
0.569111 0.037938 0.324025 0.068926
0.059674 0.465781 0.267165 0.207379
0.317312 0.163834 0.350831 0.168023
0.464163 0.154621 0.208347 0.172869
0.176771 0.236947 0.192375 0.393907
0.070871 0.049861 0.799366 0.079902
0.365114 0.103048 0.360240 0.171599
0.027883 0.047324 0.027293 0.897501
0.478113 0.296646 0.173432 0.051810
0.259140 0.197313 0.125866 0.417681
0.242267 0.137716 0.175647 0.444370
0.077384 0.075795 0.126730 0.720090
0.145090 0.110690 0.300420 0.443800
0.442043 0.114857 0.181158 0.261942
0.469202 0.088383 0.159523 0.282892
0.084044 0.220235 0.144755 0.550966
0.281690 0.154433 0.184104 0.379773
0.291492 0.253682 0.145814 0.309012
0.902731 0.031799 0.034157 0.031312
0.791074 0.075247 0.054200 0.079479
0.044464 0.067037 0.031469 0.857029
0.475041 0.296182 0.084706 0.144071
0.103200 0.190243 0.070396 0.636161
0.221563 0.335044 0.170791 0.272603
0.376213 0.202083 0.231891 0.189813
0.234453 0.389956 0.125212 0.250379
0.516731 0.228063 0.101946 0.153260
0.081717 0.049220 0.161543 0.707520
0.250000 0.250000 0.250000 0.250000
0.386385 0.307637 0.182858 0.123120
0.118780 0.228714 0.097438 0.555068
0.155448 0.092342 0.589323 0.162887
0.274351 0.201015 0.215078 0.309556
0.081095 0.090996 0.188553 0.639357
0.208387 0.102509 0.106361 0.582743
0.292979 0.123172 0.413300 0.170549
0.133572 0.042010 0.705547 0.118871
0.057058 0.861653 0.044339 0.036950
0.030267 0.018581 0.022112 0.929040
0.203612 0.034802 0.696226 0.065359
0.250000 0.250000 0.250000 0.250000
0.118595 0.091622 0.559064 0.230718
0.078740 0.046353 0.822469 0.052438
0.175917 0.293899 0.126707 0.403478
0.302943 0.118845 0.244448 0.333764
0.120506 0.352865 0.396966 0.129663
0.144803 0.112673 0.172358 0.570166
0.079216 0.089777 0.151436 0.679571
0.067911 0.064609 0.182250 0.685230
0.877612 0.034686 0.034464 0.053238
0.941087 0.019411 0.020681 0.018822
0.121925 0.185698 0.288548 0.403828
0.220082 0.208973 0.358977 0.211968

MOTIF 176 random
letter-probability matrix: alength= 4 w= 40
0.734273 0.108343 0.100706 0.056679
0.058838 0.477884 0.055814 0.407464
0.117013 0.684657 0.060185 0.138145
0.223842 0.329210 0.224972 0.221976
0.471553 0.138105 0.204490 0.185852
0.557315 0.214378 0.070453 0.157854
0.244532 0.172993 0.108660 0.473816
0.250000 0.250000 0.250000 0.250000
0.027085 0.020464 0.927218 0.025232
0.036876 0.056950 0.040330 0.865844
0.316753 0.337468 0.165341 0.180438
0.250000 0.250000 0.250000 0.250000
0.305391 0.227594 0.259214 0.207801
0.401154 0.168420 0.192286 0.238140
0.232546 0.375569 0.186999 0.204886
0.137127 0.068916 0.064024 0.729933
0.388947 0.323947 0.202035 0.085071
0.079403 0.083038 0.736893 0.100667
0.849984 0.051160 0.044124 0.054732
0.026903 0.028055 0.926512 0.018530
0.022190 0.020457 0.938582 0.018772
0.253604 0.198481 0.142792 0.405122
0.355641 0.119345 0.224880 0.300134
0.105530 0.025964 0.840837 0.027668
0.165396 0.149702 0.558462 0.126440
0.025148 0.918931 0.019397 0.036524
0.312559 0.164894 0.207730 0.314817
0.223350 0.131160 0.287316 0.358174
0.536276 0.184537 0.155548 0.123639
0.326835 0.106014 0.489343 0.077808
0.074473 0.250080 0.127479 0.547968
0.018610 0.022462 0.930486 0.028442
0.093012 0.170356 0.469989 0.266644
0.868429 0.036795 0.053464 0.041312
0.375070 0.189924 0.315138 0.119869
0.121146 0.120512 0.207281 0.551061
0.477610 0.206363 0.229414 0.086613
0.903772 0.028142 0.036460 0.031625
0.390671 0.220026 0.244303 0.145000
0.257450 0.183979 0.202210 0.356362

MOTIF 177 random
letter-probability matrix: alength= 4 w= 34
0.040869 0.769557 0.075848 0.113726
0.297319 0.235628 0.206955 0.260098
0.881367 0.033549 0.033332 0.051751
0.205860 0.127111 0.209788 0.457240
0.087970 0.063242 0.120291 0.728497
0.341479 0.209783 0.207994 0.240745
0.061218 0.034910 0.866111 0.037761
0.250000 0.250000 0.250000 0.250000
0.250000 0.250000 0.250000 0.250000
0.194537 0.158376 0.131485 0.515603
0.410156 0.184368 0.291816 0.113661
0.503221 0.159934 0.216689 0.120156
0.323075 0.228012 0.241782 0.207131
0.250000 0.250000 0.250000 0.250000
0.324198 0.181655 0.194869 0.299278
0.299564 0.105272 0.334084 0.261081
0.250000 0.250000 0.250000 0.250000
0.372010 0.132754 0.262232 0.233004
0.084269 0.046959 0.053845 0.814926
0.228336 0.111938 0.219236 0.440490
0.099601 0.336989 0.156077 0.407332
0.614645 0.239317 0.032239 0.113798
0.202355 0.283420 0.167124 0.347101
0.197027 0.075955 0.629094 0.097924
0.088197 0.744050 0.081689 0.086063
0.119778 0.391417 0.106057 0.382748
0.067310 0.108127 0.756769 0.067794
0.374801 0.190957 0.256403 0.177839
0.272219 0.227268 0.246759 0.253753
0.068026 0.046506 0.838992 0.046476
0.127632 0.107925 0.344149 0.420294
0.130346 0.607943 0.083877 0.177834
0.323750 0.329291 0.169359 0.177600
0.155158 0.276470 0.095995 0.472377

MOTIF 178 random
letter-probability matrix: alength= 4 w= 43
0.038072 0.025914 0.917000 0.019014
0.071489 0.064918 0.702919 0.160674
0.057145 0.048072 0.274948 0.619835
0.208999 0.222136 0.343134 0.225731
0.848140 0.045783 0.060048 0.046029
0.632717 0.125769 0.085279 0.156235
0.123989 0.052689 0.158946 0.664377
0.342151 0.224484 0.198959 0.234406
0.061067 0.406651 0.050983 0.481299
0.046562 0.068777 0.830702 0.053959
0.296708 0.110673 0.159234 0.433385
0.620679 0.108884 0.166025 0.104412
0.250000 0.250000 0.250000 0.250000
0.372830 0.174723 0.122858 0.329589
0.135834 0.375621 0.132677 0.355868
0.100728 0.162488 0.672557 0.064228
0.106212 0.089508 0.126682 0.677598
0.129307 0.084919 0.642966 0.142809
0.263503 0.175457 0.126325 0.434714
0.127470 0.296059 0.440969 0.135503
0.071710 0.167568 0.108318 0.652404
0.250000 0.250000 0.250000 0.250000
0.270778 0.184462 0.256888 0.287871
0.067933 0.099258 0.053708 0.779100
0.317204 0.213329 0.163224 0.306243
0.870122 0.031772 0.055496 0.042610
0.939939 0.021392 0.019523 0.019146
0.100583 0.140265 0.040040 0.719113
0.138484 0.177814 0.053218 0.630484
0.056708 0.181914 0.059047 0.702331
0.079294 0.476586 0.150559 0.293562
0.420185 0.137329 0.301546 0.140940
0.936634 0.018733 0.022953 0.021681
0.234288 0.335544 0.118823 0.311345
0.299562 0.096616 0.428911 0.174911
0.032495 0.022631 0.920519 0.024356
0.933363 0.018667 0.021460 0.026509
0.625136 0.080110 0.046236 0.248518
0.932193 0.018644 0.026482 0.022681
0.365114 0.103048 0.360240 0.171599
0.032680 0.029475 0.036451 0.901394
0.022197 0.019785 0.939233 0.018785
0.167152 0.098219 0.331171 0.403458

MOTIF 179 random
letter-probability matrix: alength= 4 w= 52
0.506028 0.112136 0.166399 0.215436
0.044486 0.912981 0.024273 0.018260
0.453183 0.102351 0.302697 0.141769
0.093329 0.101420 0.595092 0.210159
0.046076 0.037869 0.866871 0.049184
0.562136 0.259045 0.112537 0.066282
0.067150 0.025161 0.072748 0.834941
0.176184 0.108004 0.365064 0.350748
0.913802 0.033814 0.025790 0.026594
0.450411 0.201284 0.234989 0.113316
0.398963 0.402720 0.115410 0.082907
0.250000 0.250000 0.250000 0.250000
0.307477 0.171369 0.211648 0.309506
0.788411 0.069601 0.072616 0.069372
0.239243 0.270543 0.180163 0.310051
0.057863 0.031205 0.886724 0.024208
0.103616 0.153698 0.606005 0.136680
0.065859 0.145793 0.080483 0.707865
0.089022 0.037701 0.770340 0.102938
0.083917 0.716547 0.063625 0.135911
0.290018 0.284606 0.227278 0.198098
0.411739 0.230898 0.088298 0.269065
0.250000 0.250000 0.250000 0.250000
0.477020 0.339480 0.091551 0.091949
0.129346 0.709528 0.055317 0.105808
0.250000 0.250000 0.250000 0.250000
0.369071 0.068817 0.290775 0.271337
0.299359 0.123061 0.199446 0.378133
0.281736 0.250647 0.183220 0.284396
0.195125 0.070991 0.103937 0.629947
0.856826 0.043306 0.045377 0.054491
0.027982 0.018413 0.032955 0.920649
0.147890 0.112527 0.633390 0.106192
0.413863 0.174700 0.220756 0.190680
0.030543 0.026639 0.052772 0.890046
0.356833 0.300418 0.219967 0.122782
0.095719 0.645750 0.085198 0.173333
0.605262 0.113455 0.130724 0.150558
0.250000 0.250000 0.250000 0.250000
0.228360 0.215304 0.121971 0.434365
0.610374 0.155661 0.162047 0.071918
0.792770 0.044349 0.098632 0.064249
0.912875 0.022374 0.025617 0.039134
0.248634 0.341702 0.201229 0.208435
0.461144 0.186250 0.238550 0.114056
0.708850 0.131549 0.074774 0.084827
0.248782 0.151876 0.343723 0.255620
0.079357 0.045511 0.088159 0.786973
0.081826 0.050993 0.101927 0.765255
0.671279 0.178456 0.048177 0.102088
0.321347 0.193435 0.252776 0.232442
0.250000 0.250000 0.250000 0.250000

MOTIF 180 random
letter-probability matrix: alength= 4 w= 34
0.038403 0.053926 0.856591 0.051080
0.257188 0.361891 0.221631 0.159291
0.259965 0.137365 0.336887 0.265783
0.112539 0.249216 0.089662 0.548583
0.228608 0.173463 0.218981 0.378948
0.067661 0.062514 0.076150 0.793674
0.315940 0.153051 0.232926 0.298083
0.195725 0.128356 0.389459 0.286461
0.355832 0.125120 0.363200 0.155848
0.092747 0.087671 0.132939 0.686643
0.164961 0.064840 0.059863 0.710336
0.072332 0.137927 0.137849 0.651892
0.244618 0.231140 0.089525 0.434718
0.020454 0.018779 0.938968 0.021799
0.044775 0.847411 0.049046 0.058768
0.489979 0.312712 0.075570 0.121739
0.069117 0.237502 0.105508 0.587873
0.180719 0.523639 0.117243 0.178399
0.154113 0.139541 0.169705 0.536641
0.377245 0.197025 0.281450 0.144280
0.827285 0.051713 0.060873 0.060130
0.428686 0.086301 0.245891 0.239122
0.591873 0.089172 0.244580 0.074375
0.601768 0.027437 0.316592 0.054203
0.066544 0.089923 0.737129 0.106405
0.172055 0.117496 0.558139 0.152310
0.249067 0.168014 0.240086 0.342833
0.575036 0.169468 0.163889 0.091607
0.118360 0.064621 0.684449 0.132570
0.098656 0.234692 0.072998 0.593654
0.040320 0.038384 0.868156 0.053140
0.091019 0.068478 0.744985 0.095518
0.575036 0.169468 0.163889 0.091607
0.020471 0.019036 0.920340 0.040152

MOTIF 181 random
letter-probability matrix: alength= 4 w= 10
0.555584 0.064310 0.262906 0.117201
0.140007 0.370195 0.105098 0.384699
0.111523 0.072130 0.686340 0.130007
0.078290 0.055257 0.063806 0.802648
0.701109 0.043191 0.086734 0.168965
0.571676 0.111562 0.200948 0.115814
0.879807 0.056231 0.033234 0.030728
0.194572 0.107594 0.398946 0.298888
0.135043 0.107582 0.204133 0.553242
0.250000 0.250000 0.250000 0.250000

MOTIF 182 random
letter-probability matrix: alength= 4 w= 55
0.714055 0.133721 0.078816 0.073409
0.044623 0.047221 0.812678 0.095478
0.807488 0.067805 0.046142 0.078565
0.250000 0.250000 0.250000 0.250000
0.053687 0.062168 0.093435 0.790710
0.738268 0.080024 0.104910 0.076798
0.305053 0.167964 0.299392 0.227592
0.669221 0.114023 0.096803 0.119953
0.052377 0.099719 0.112052 0.735853
0.121266 0.244699 0.089682 0.544353
0.077688 0.572686 0.051808 0.297819
0.225477 0.229664 0.216136 0.328723
0.083495 0.785036 0.052731 0.078738
0.159787 0.283654 0.098555 0.458004
0.415423 0.212500 0.229496 0.142580
0.268881 0.319796 0.253754 0.157569
0.363479 0.374096 0.183810 0.078615
0.129589 0.358334 0.178908 0.333169
0.935676 0.020689 0.021688 0.021947
0.343675 0.154262 0.282939 0.219124
0.268846 0.206011 0.154197 0.370946
0.426888 0.226093 0.240336 0.106683
0.051901 0.032377 0.824148 0.091575
0.449367 0.111146 0.178251 0.261236
0.058114 0.049879 0.841772 0.050235
0.306468 0.228990 0.174459 0.290083
0.046387 0.075759 0.039447 0.838407
0.281663 0.331670 0.148264 0.238403
0.051485 0.042246 0.057041 0.849228
0.323004 0.236326 0.124459 0.316211
0.066783 0.090195 0.736331 0.106691
0.895070 0.031760 0.035956 0.037214
0.127185 0.104770 0.611988 0.156057
0.227858 0.109645 0.198509 0.463988
0.347191 0.119151 0.161478 0.372179
0.349996 0.234489 0.131400 0.284116
0.184114 0.256748 0.226440 0.332697
0.438111 0.184407 0.193541 0.183940
0.054339 0.037147 0.875652 0.032863
0.178776 0.346300 0.123750 0.351174
0.437390 0.310390 0.091963 0.160258
0.825298 0.061623 0.041177 0.071902
0.914304 0.034775 0.030085 0.020836
0.145039 0.187187 0.310527 0.357247
0.376792 0.281686 0.173583 0.167940
0.184399 0.128741 0.134997 0.551863
0.046950 0.028778 0.898802 0.025470
0.907938 0.022609 0.027178 0.042275
0.402809 0.136761 0.273360 0.187070
0.379302 0.242541 0.241310 0.136847
0.035188 0.019729 0.905427 0.039656
0.930466 0.027512 0.023111 0.018911
0.081762 0.134485 0.089328 0.694425
0.423768 0.284906 0.102139 0.189187
0.349442 0.307688 0.221525 0.121344

MOTIF 183 random
letter-probability matrix: alength= 4 w= 34
0.151776 0.129370 0.089640 0.629214
0.461144 0.186250 0.238550 0.114056
0.074424 0.097410 0.113287 0.714880
0.048482 0.034974 0.887057 0.029487
0.047496 0.034956 0.071243 0.846304
0.939221 0.019808 0.021512 0.019459
0.051858 0.036323 0.048861 0.862958
0.156685 0.200761 0.132334 0.510220
0.250000 0.250000 0.250000 0.250000
0.099773 0.125702 0.631497 0.143028
0.226595 0.405049 0.173995 0.194361
0.027966 0.873369 0.035623 0.063042
0.019130 0.018823 0.941134 0.020913
0.036037 0.870378 0.023921 0.069664
0.317697 0.183137 0.268638 0.230529
0.115234 0.216666 0.383757 0.284343
0.278825 0.229880 0.195556 0.295739
0.159766 0.170684 0.207096 0.462455
0.058625 0.109126 0.335432 0.496817
0.257388 0.096061 0.283744 0.362807
0.289601 0.223205 0.155626 0.331568
0.142413 0.232088 0.131471 0.494027
0.234204 0.086308 0.134230 0.545258
0.148318 0.056368 0.688186 0.107128
0.045309 0.098031 0.066365 0.790295
0.354049 0.177771 0.357692 0.110489
0.195450 0.077278 0.108894 0.618377
0.217731 0.271870 0.081370 0.429029
0.136978 0.100983 0.297171 0.464868
0.071813 0.191125 0.153067 0.583995
0.099315 0.076769 0.700541 0.123376
0.092458 0.146005 0.158599 0.602938
0.423110 0.278220 0.181503 0.117168
0.056225 0.735236 0.086303 0.122236

MOTIF 184 random
letter-probability matrix: alength= 4 w= 22
0.265818 0.156349 0.157221 0.420612
0.365860 0.072013 0.290470 0.271657
0.603620 0.151074 0.097621 0.147685
0.847823 0.054670 0.044486 0.053021
0.305422 0.244979 0.263627 0.185972
0.293467 0.388984 0.170491 0.147059
0.238355 0.358803 0.207756 0.195085
0.260920 0.203395 0.192724 0.342961
0.928672 0.018573 0.028959 0.023796
0.044702 0.729874 0.049949 0.175474
0.037140 0.018459 0.021460 0.922941
0.250000 0.250000 0.250000 0.250000
0.046657 0.028165 0.889619 0.035560
0.150014 0.044674 0.724483 0.080829
0.096440 0.172579 0.091901 0.639081
0.344351 0.148650 0.125729 0.381269
0.419869 0.326603 0.135734 0.117794
0.046657 0.028165 0.889619 0.035560
0.407979 0.192575 0.158416 0.241029
0.036440 0.762236 0.043152 0.158171
0.250000 0.250000 0.250000 0.250000
0.837508 0.036240 0.092318 0.033934

MOTIF 185 random
letter-probability matrix: alength= 4 w= 55
0.324525 0.155179 0.239109 0.281186
0.917227 0.024844 0.026667 0.031262
0.183333 0.279545 0.203150 0.333971
0.357606 0.204655 0.153099 0.284640
0.881367 0.033549 0.033332 0.051751
0.182665 0.112174 0.193287 0.511873
0.196044 0.406084 0.073822 0.324051
0.044965 0.020640 0.909719 0.024677
0.061173 0.064406 0.794045 0.080376
0.218868 0.132713 0.188968 0.459451
0.056897 0.052724 0.848318 0.042062
0.227240 0.157704 0.405091 0.209966
0.112338 0.117675 0.071527 0.698460
0.160220 0.147375 0.073324 0.619081
0.059221 0.042383 0.089379 0.809017
0.072094 0.083006 0.077896 0.767004
0.037058 0.025134 0.919420 0.018388
0.265039 0.232583 0.265730 0.236649
0.296453 0.131132 0.266471 0.305944
0.236307 0.190038 0.212549 0.361105
0.874912 0.033828 0.038306 0.052954
0.381219 0.284019 0.191777 0.142984
0.250517 0.187994 0.127820 0.433670
0.354839 0.428710 0.067080 0.149370
0.282169 0.272088 0.136737 0.309006
0.690595 0.113782 0.090101 0.105521
0.214891 0.195798 0.396271 0.193040
0.033207 0.027212 0.921158 0.018423
0.180384 0.125520 0.512066 0.182031
0.339674 0.272601 0.234202 0.153523
0.935787 0.019108 0.020625 0.024481
0.051284 0.098584 0.274717 0.575416
0.557624 0.150755 0.222502 0.069119
0.075786 0.051825 0.063303 0.809086
0.242951 0.254833 0.183461 0.318755
0.072491 0.080528 0.052085 0.794895
0.107897 0.138167 0.185979 0.567957
0.250000 0.250000 0.250000 0.250000
0.124080 0.384727 0.088868 0.402325
0.493032 0.090699 0.160771 0.255498
0.097503 0.048448 0.051745 0.802304
0.292433 0.121314 0.218489 0.367764
0.067515 0.077753 0.089816 0.764916
0.032680 0.029475 0.036451 0.901394
0.213471 0.132437 0.530051 0.124041
0.018735 0.022564 0.936765 0.021936
0.051329 0.038935 0.040177 0.869558
0.941183 0.019165 0.020829 0.018824
0.179539 0.114652 0.224720 0.481090
0.042443 0.213513 0.253382 0.490662
0.110474 0.704591 0.097858 0.087077
0.292022 0.223453 0.311982 0.172543
0.098778 0.095081 0.101962 0.704179
0.262072 0.150212 0.324107 0.263610
0.077228 0.101812 0.702142 0.118819

MOTIF 186 random
letter-probability matrix: alength= 4 w= 46
0.127582 0.143683 0.104296 0.624439
0.141200 0.277882 0.103885 0.477033
0.026007 0.025546 0.920679 0.027768
0.104226 0.208674 0.079946 0.607154
0.134586 0.659152 0.102617 0.103645
0.214194 0.174807 0.178022 0.432977
0.027985 0.024069 0.922019 0.025928
0.507796 0.155651 0.153684 0.182869
0.297282 0.191358 0.092207 0.419153
0.018563 0.032251 0.021028 0.928158
0.123528 0.708487 0.058780 0.109204
0.244445 0.220437 0.239532 0.295587
0.291046 0.186373 0.096909 0.425672
0.048582 0.018307 0.909449 0.023662
0.097060 0.259856 0.138915 0.504168
0.019603 0.018840 0.942000 0.019557
0.290180 0.192677 0.105660 0.411484
0.122398 0.029605 0.807887 0.040110
0.108800 0.039853 0.801811 0.049536
0.135019 0.090304 0.626202 0.148475
0.068821 0.747292 0.095757 0.088130
0.806183 0.081806 0.059540 0.052471
0.036089 0.029313 0.902249 0.032349
0.168514 0.067538 0.509824 0.254123
0.300523 0.234575 0.204290 0.260613
0.588618 0.052880 0.255088 0.103414
0.919411 0.026040 0.024967 0.029582
0.508492 0.178239 0.200719 0.112550
0.458132 0.142901 0.182009 0.216959
0.850298 0.057673 0.043978 0.048051
0.079685 0.104492 0.694241 0.121583
0.445389 0.169959 0.056158 0.328494
0.060978 0.130568 0.078705 0.729749
0.097366 0.104032 0.702015 0.096588
0.135622 0.014132 0.143644 0.706602
0.120259 0.207870 0.114612 0.557258
0.038916 0.026654 0.916108 0.018322
0.114553 0.061510 0.695229 0.128708
0.245712 0.316397 0.130640 0.307251
0.547885 0.169340 0.118971 0.163804
0.250000 0.250000 0.250000 0.250000
0.152352 0.307132 0.096441 0.444076
0.232474 0.193094 0.421805 0.152626
0.037658 0.027511 0.899512 0.035319
0.245881 0.232808 0.093303 0.428009
0.215670 0.123069 0.093446 0.567816

MOTIF 187 random
letter-probability matrix: alength= 4 w= 46
0.037854 0.056858 0.834343 0.070944
0.087774 0.079670 0.731972 0.100584
0.183064 0.130172 0.224913 0.461851
0.113917 0.259914 0.073028 0.553140
0.098040 0.283946 0.077475 0.540539
0.780930 0.072080 0.075143 0.071847
0.298149 0.132908 0.373955 0.194988
0.528674 0.045220 0.333540 0.092566
0.092336 0.073554 0.755588 0.078523
0.727174 0.100388 0.076460 0.095977
0.086801 0.053808 0.056778 0.802613
0.022017 0.828059 0.104938 0.044987
0.922605 0.037125 0.018452 0.021818
0.144663 0.723745 0.065544 0.066048
0.250000 0.250000 0.250000 0.250000
0.055730 0.050120 0.843942 0.050208
0.110378 0.487073 0.050710 0.351839
0.021351 0.019284 0.018811 0.940553
0.058315 0.083485 0.750627 0.107574
0.071387 0.754311 0.089556 0.084746
0.102479 0.078837 0.711544 0.107140
0.141692 0.120169 0.111284 0.626855
0.329475 0.135965 0.309498 0.225062
0.019716 0.018851 0.018888 0.942545
0.258897 0.142936 0.235594 0.362573
0.045443 0.034102 0.039975 0.880479
0.023756 0.018861 0.938611 0.018772
0.042754 0.054045 0.087552 0.815650
0.279573 0.159242 0.319261 0.241924
0.349192 0.171007 0.197926 0.281876
0.060862 0.073391 0.763276 0.102471
0.321344 0.134226 0.180521 0.363909
0.116529 0.059291 0.081603 0.742578
0.812454 0.049434 0.063031 0.075081
0.118807 0.079601 0.117534 0.684059
0.235117 0.375899 0.179943 0.209041
0.230493 0.203859 0.160040 0.405608
0.248622 0.226042 0.252605 0.272731
0.447554 0.271971 0.134254 0.146222
0.193108 0.134692 0.115236 0.556964
0.114603 0.050403 0.787793 0.047201
0.149959 0.110031 0.166291 0.573720
0.029279 0.022498 0.918490 0.029732
0.114990 0.306376 0.148224 0.430409
0.053549 0.041597 0.846892 0.057962
0.171878 0.235112 0.188150 0.404860

MOTIF 188 random
letter-probability matrix: alength= 4 w= 46
0.107251 0.676638 0.096533 0.119578
0.136651 0.117214 0.618465 0.127671
0.292787 0.103249 0.332387 0.271576
0.210031 0.196629 0.105354 0.487985
0.110549 0.080131 0.721403 0.087917
0.132203 0.191673 0.213263 0.462861
0.066953 0.056963 0.072199 0.803886
0.116684 0.513187 0.225412 0.144718
0.116160 0.271190 0.079094 0.533556
0.141166 0.379150 0.183433 0.296251
0.250000 0.250000 0.250000 0.250000
0.270108 0.092447 0.459236 0.178210
0.146715 0.138860 0.145797 0.568629
0.209403 0.074452 0.369502 0.346643
0.442284 0.169975 0.248772 0.138970
0.214989 0.176915 0.106849 0.501247
0.097642 0.072594 0.220057 0.609706
0.074040 0.043382 0.049276 0.833302
0.109759 0.105482 0.366268 0.418491
0.022209 0.926438 0.018529 0.032824
0.921149 0.026411 0.031371 0.021070
0.376126 0.141171 0.288919 0.193784
0.061659 0.037890 0.855349 0.045101
0.051604 0.058912 0.102071 0.787413
0.673631 0.076128 0.191258 0.058984
0.461144 0.186250 0.238550 0.114056
0.547312 0.224409 0.135730 0.092549
0.027620 0.022647 0.931110 0.018622
0.415426 0.268710 0.199919 0.115945
0.090361 0.185868 0.076385 0.647386
0.306441 0.119417 0.097314 0.476828
0.068614 0.134375 0.060770 0.736241
0.391634 0.221004 0.096624 0.290738
0.194930 0.332922 0.206143 0.266006
0.082436 0.058808 0.788579 0.070177
0.141985 0.650108 0.118960 0.088947
0.219476 0.117047 0.155240 0.508237
0.500672 0.170138 0.115142 0.214048
0.716474 0.049598 0.090637 0.143291
0.331307 0.336077 0.130653 0.201964
0.050953 0.039395 0.044316 0.865336
0.865064 0.056026 0.034197 0.044713
0.023640 0.018553 0.927643 0.030165
0.552533 0.152674 0.223876 0.070916
0.178496 0.148391 0.402628 0.270485
0.892161 0.033780 0.056216 0.017843

MOTIF 189 random
letter-probability matrix: alength= 4 w= 34
0.048491 0.048857 0.846522 0.056130
0.072419 0.387616 0.066312 0.473654
0.389241 0.158957 0.326234 0.125568
0.406615 0.175740 0.247131 0.170513
0.110044 0.052520 0.051882 0.785555
0.854118 0.058811 0.040619 0.046453
0.269108 0.219083 0.097687 0.414122
0.129215 0.202053 0.131556 0.537176
0.068645 0.058522 0.073954 0.798879
0.893212 0.032537 0.020937 0.053314
0.041548 0.049293 0.052841 0.856318
0.250000 0.250000 0.250000 0.250000
0.227218 0.113621 0.067504 0.591657
0.455918 0.115329 0.311954 0.116798
0.493324 0.241862 0.182121 0.082693
0.664023 0.115051 0.150465 0.070461
0.123516 0.024196 0.809500 0.042788
0.048133 0.049808 0.059139 0.842919
0.385856 0.135669 0.287911 0.190565
0.371258 0.319469 0.155979 0.153294
0.355998 0.088982 0.405396 0.149624
0.061222 0.041314 0.041548 0.855916
0.166465 0.630921 0.120105 0.082509
0.078601 0.067767 0.084237 0.769395
0.111127 0.117204 0.203875 0.567794
0.098042 0.066298 0.751454 0.084206
0.055829 0.031832 0.846685 0.065654
0.034888 0.024242 0.900597 0.040273
0.117028 0.237842 0.065757 0.579374
0.087138 0.388273 0.076784 0.447804
0.043107 0.081597 0.050880 0.824417
0.049501 0.178323 0.039799 0.732376
0.070801 0.048443 0.692364 0.188392
0.289560 0.194300 0.296775 0.219364

MOTIF 190 random
letter-probability matrix: alength= 4 w= 10
0.100433 0.083670 0.165308 0.650589
0.325269 0.062681 0.238009 0.374041
0.485704 0.302095 0.123785 0.088416
0.253178 0.124123 0.306274 0.316425
0.194304 0.115355 0.158887 0.531454
0.249736 0.159627 0.200898 0.389740
0.101632 0.081609 0.159626 0.657132
0.090318 0.031255 0.838239 0.040187
0.079202 0.065740 0.792433 0.062625
0.313622 0.265205 0.121888 0.299285

MOTIF 191 random
letter-probability matrix: alength= 4 w= 43
0.227295 0.351640 0.113995 0.307070
0.214989 0.176915 0.106849 0.501247
0.250000 0.250000 0.250000 0.250000
0.070136 0.849621 0.041295 0.038947
0.893730 0.034471 0.036923 0.034876
0.372948 0.237960 0.306487 0.082605
0.081826 0.050993 0.101927 0.765255
0.119102 0.074755 0.724191 0.081952
0.755171 0.047255 0.152596 0.044979
0.266141 0.125729 0.324696 0.283433
0.039629 0.033134 0.049649 0.877589
0.200610 0.132883 0.102362 0.564145
0.212346 0.206705 0.170966 0.409983
0.047929 0.039513 0.861448 0.051110
0.141072 0.130893 0.082311 0.645724
0.102852 0.552377 0.180953 0.163818
0.072435 0.610387 0.215221 0.101957
0.845063 0.041065 0.050756 0.063116
0.059022 0.246559 0.097555 0.596864
0.112863 0.019996 0.830515 0.036626
0.157558 0.040810 0.046374 0.755257
0.448799 0.163570 0.184130 0.203501
0.071573 0.042846 0.037297 0.848284
0.256300 0.041725 0.632758 0.069217
0.123989 0.052689 0.158946 0.664377
0.128259 0.056653 0.671530 0.143558
0.140347 0.105054 0.655804 0.098796
0.059388 0.037497 0.836923 0.066193
0.082862 0.017923 0.032900 0.866315
0.661452 0.089372 0.130579 0.118596
0.219175 0.130324 0.105291 0.545210
0.028160 0.024227 0.921518 0.026094
0.038521 0.083459 0.046493 0.831528
0.406346 0.169417 0.087878 0.336358
0.091994 0.634645 0.132985 0.140376
0.223800 0.213145 0.344962 0.218093
0.250000 0.250000 0.250000 0.250000
0.700516 0.088063 0.087249 0.124172
0.069032 0.153002 0.041964 0.736002
0.588466 0.246618 0.067583 0.097333
0.153338 0.470215 0.096292 0.280155
0.165237 0.182482 0.531538 0.120743
0.291000 0.105744 0.136698 0.466558

MOTIF 192 random
letter-probability matrix: alength= 4 w= 28
0.252204 0.194365 0.105227 0.448204
0.097086 0.082384 0.604040 0.216489
0.083786 0.136570 0.045517 0.734127
0.387101 0.162182 0.264765 0.185952
0.048754 0.053809 0.043710 0.853728
0.483651 0.282613 0.096321 0.137415
0.097086 0.082384 0.604040 0.216489
0.127180 0.154935 0.220185 0.497700
0.590468 0.159386 0.100821 0.149325
0.218306 0.127042 0.144596 0.510055
0.290472 0.192945 0.224755 0.291828
0.254417 0.138234 0.299438 0.307911
0.272719 0.143349 0.234259 0.349673
0.055972 0.019753 0.904063 0.020211
0.356807 0.140652 0.228491 0.274050
0.037771 0.029888 0.031245 0.901096
0.129906 0.225729 0.177501 0.466864
0.185991 0.238385 0.133700 0.441924
0.918336 0.029676 0.026987 0.025001
0.169668 0.045384 0.596377 0.188570
0.149606 0.630374 0.105140 0.114880
0.141032 0.420203 0.134951 0.303814
0.856813 0.045938 0.042314 0.054934
0.124643 0.229405 0.174987 0.470965
0.221776 0.158768 0.210518 0.408938
0.027230 0.018657 0.932867 0.021246
0.128031 0.487236 0.124003 0.260729
0.053469 0.027360 0.834235 0.084936

MOTIF 193 random
letter-probability matrix: alength= 4 w= 19
0.834510 0.054301 0.057568 0.053621
0.915454 0.021928 0.025679 0.036939
0.173637 0.179960 0.086428 0.559975
0.343770 0.159019 0.313478 0.183734
0.229598 0.136063 0.414702 0.219638
0.225161 0.024095 0.074507 0.676237
0.041304 0.040677 0.876800 0.041218
0.928062 0.019157 0.023891 0.028890
0.293778 0.372703 0.102497 0.231022
0.214989 0.176915 0.106849 0.501247
0.219878 0.515115 0.112694 0.152313
0.181446 0.087559 0.422535 0.308460
0.057630 0.017813 0.890660 0.033897
0.767564 0.111623 0.085632 0.035182
0.542859 0.164743 0.172617 0.119781
0.401823 0.347852 0.104546 0.145779
0.223350 0.131160 0.287316 0.358174
0.061830 0.834862 0.058845 0.044464
0.063714 0.067946 0.079502 0.788838

MOTIF 194 random
letter-probability matrix: alength= 4 w= 31
0.250000 0.250000 0.250000 0.250000
0.907083 0.049703 0.018142 0.025071
0.228477 0.370278 0.169710 0.231534
0.236100 0.237826 0.280641 0.245432
0.030713 0.023261 0.927476 0.018550
0.572330 0.190104 0.112184 0.125382
0.156566 0.463081 0.099804 0.280549
0.095324 0.640017 0.165881 0.098779
0.243745 0.142333 0.419993 0.193929
0.604000 0.260148 0.072840 0.063012
0.220028 0.211554 0.139981 0.428438
0.086814 0.097662 0.159718 0.655805
0.757166 0.050093 0.117798 0.074942
0.022685 0.022863 0.033844 0.920608
0.137811 0.126211 0.181295 0.554683
0.207957 0.327266 0.134737 0.330040
0.415982 0.260046 0.178559 0.145414
0.930127 0.023036 0.024469 0.022369
0.368795 0.168692 0.168875 0.293639
0.897441 0.028200 0.048718 0.025640
0.139938 0.445208 0.281210 0.133645
0.292174 0.422740 0.129193 0.155893
0.119499 0.131006 0.328342 0.421152
0.093012 0.170356 0.469989 0.266644
0.436531 0.178395 0.223808 0.161266
0.623023 0.153477 0.157589 0.065911
0.526537 0.141058 0.132644 0.199761
0.045600 0.054976 0.864499 0.034925
0.321315 0.159642 0.304521 0.214522
0.394225 0.116561 0.201781 0.287433
0.097378 0.038098 0.093771 0.770753

MOTIF 195 random
letter-probability matrix: alength= 4 w= 7
0.304226 0.213573 0.210583 0.271618
0.499172 0.256263 0.152649 0.091916
0.227166 0.253578 0.331837 0.187418
0.525580 0.222937 0.082103 0.169380
0.192552 0.165126 0.148791 0.493530
0.309363 0.284414 0.272510 0.133713
0.038385 0.038686 0.023719 0.899210

MOTIF 196 random
letter-probability matrix: alength= 4 w= 46
0.041020 0.042201 0.881310 0.035469
0.325761 0.187827 0.250133 0.236280
0.394664 0.158252 0.174310 0.272773
0.036639 0.058255 0.031553 0.873553
0.209431 0.117318 0.199488 0.473763
0.377311 0.273378 0.229564 0.119747
0.881367 0.033549 0.033332 0.051751
0.231619 0.128892 0.102987 0.536502
0.359718 0.164785 0.247346 0.228151
0.117192 0.037817 0.736215 0.108777
0.109523 0.460625 0.143067 0.286785
0.064621 0.106939 0.100129 0.728311
0.542611 0.203203 0.120880 0.133306
0.085960 0.099845 0.359339 0.454856
0.054348 0.074548 0.680809 0.190296
0.072161 0.233974 0.265036 0.428829
0.074988 0.044603 0.838060 0.042349
0.028442 0.919662 0.018393 0.033503
0.024000 0.055603 0.108888 0.811509
0.743035 0.054643 0.139698 0.062624
0.408847 0.156696 0.347742 0.086716
0.762974 0.088741 0.067175 0.081109
0.933946 0.021393 0.021702 0.022960
0.119354 0.529245 0.155383 0.196019
0.439645 0.177244 0.223131 0.159980
0.037058 0.025134 0.919420 0.018388
0.046384 0.075705 0.056714 0.821198
0.028731 0.024087 0.919723 0.027459
0.056187 0.123614 0.187808 0.632390
0.199418 0.185043 0.339296 0.276243
0.315396 0.284709 0.183166 0.216729
0.335051 0.165363 0.220895 0.278691
0.250000 0.250000 0.250000 0.250000
0.278356 0.309071 0.181376 0.231197
0.128270 0.165565 0.359074 0.347091
0.051385 0.032769 0.877860 0.037986
0.374128 0.259609 0.216322 0.149941
0.309431 0.275675 0.190855 0.224039
0.374519 0.374958 0.124848 0.125675
0.068831 0.072252 0.769900 0.089016
0.915281 0.026729 0.026496 0.031494
0.130193 0.157732 0.216872 0.495203
0.413728 0.238704 0.183810 0.163758
0.402416 0.167438 0.200876 0.229270
0.058646 0.029102 0.878074 0.034178
0.195450 0.077278 0.108894 0.618377

MOTIF 197 random
letter-probability matrix: alength= 4 w= 34
0.015745 0.787267 0.116180 0.080808
0.105141 0.044158 0.060095 0.790606
0.154013 0.131827 0.281394 0.432767
0.027939 0.018322 0.037629 0.916110
0.101906 0.209587 0.402624 0.285882
0.250000 0.250000 0.250000 0.250000
0.049508 0.031681 0.890462 0.028349
0.267676 0.283440 0.118602 0.330281
0.290316 0.043403 0.607609 0.058671
0.752464 0.040362 0.078131 0.129043
0.021401 0.018739 0.936926 0.022935
0.146065 0.234477 0.132824 0.486634
0.218181 0.146746 0.306363 0.328709
0.054853 0.057151 0.712238 0.175757
0.082021 0.651693 0.141297 0.124989
0.250000 0.250000 0.250000 0.250000
0.250000 0.250000 0.250000 0.250000
0.229506 0.221139 0.325949 0.223406
0.512867 0.177738 0.211200 0.098194
0.099450 0.049186 0.801725 0.049639
0.123492 0.139484 0.184559 0.552466
0.782201 0.074667 0.075733 0.067399
0.018149 0.044155 0.907436 0.030261
0.451406 0.128328 0.319062 0.101205
0.235111 0.225438 0.227991 0.311460
0.200954 0.177205 0.212245 0.409596
0.308625 0.169899 0.210770 0.310706
0.080368 0.405799 0.132073 0.381760
0.283294 0.467347 0.172279 0.077081
0.845992 0.020776 0.067459 0.065774
0.774716 0.069770 0.071626 0.083887
0.221492 0.334804 0.197690 0.246014
0.087183 0.116506 0.105347 0.690964
0.931134 0.018623 0.025697 0.024546

MOTIF 198 random
letter-probability matrix: alength= 4 w= 37
0.930573 0.023785 0.020700 0.024943
0.117013 0.684657 0.060185 0.138145
0.168532 0.099854 0.330369 0.401245
0.169246 0.095314 0.598209 0.137230
0.334454 0.197160 0.243853 0.224534
0.098656 0.234692 0.072998 0.593654
0.122688 0.052427 0.686934 0.137951
0.037253 0.032110 0.897602 0.033035
0.041538 0.022506 0.900170 0.035787
0.354730 0.109470 0.152905 0.382895
0.250000 0.250000 0.250000 0.250000
0.837017 0.045538 0.071625 0.045820
0.037058 0.025134 0.919420 0.018388
0.137823 0.378536 0.089475 0.394166
0.364758 0.388884 0.095324 0.151033
0.049918 0.046004 0.049594 0.854483
0.340445 0.287255 0.218944 0.153356
0.453762 0.156730 0.249411 0.140097
0.692445 0.039365 0.089773 0.178417
0.074282 0.133770 0.061849 0.730099
0.359419 0.302419 0.176114 0.162048
0.250000 0.250000 0.250000 0.250000
0.499172 0.256263 0.152649 0.091916
0.123989 0.052689 0.158946 0.664377
0.300209 0.143350 0.320062 0.236379
0.482793 0.190963 0.205565 0.120679
0.737109 0.155503 0.062061 0.045327
0.029335 0.033539 0.027993 0.909133
0.238000 0.213091 0.127255 0.421655
0.766115 0.085756 0.063881 0.084248
0.434735 0.182698 0.145818 0.236749
0.320591 0.265221 0.110117 0.304070
0.250000 0.250000 0.250000 0.250000
0.646685 0.101716 0.107914 0.143684
0.064544 0.304763 0.040094 0.590599
0.157208 0.617730 0.083123 0.141939
0.287168 0.063931 0.570423 0.078478

MOTIF 199 random
letter-probability matrix: alength= 4 w= 28
0.265789 0.093804 0.350336 0.290072
0.062814 0.056736 0.809163 0.071288
0.343269 0.174639 0.120140 0.361951
0.115737 0.130568 0.137689 0.616006
0.284604 0.149221 0.225254 0.340921
0.100059 0.103288 0.098278 0.698374
0.254220 0.144486 0.182283 0.419011
0.093399 0.061991 0.730787 0.113823
0.800028 0.040007 0.128898 0.031067
0.121438 0.055614 0.736489 0.086460
0.437103 0.310356 0.092132 0.160410
0.127160 0.196215 0.406105 0.270520
0.018490 0.023983 0.033021 0.924506
0.725383 0.058305 0.151025 0.065287
0.132889 0.515828 0.075670 0.275612
0.243621 0.298871 0.122767 0.334741
0.101814 0.125512 0.109628 0.663046
0.898117 0.033288 0.037803 0.030793
0.101225 0.728719 0.081678 0.088378
0.343569 0.211077 0.163837 0.281516
0.019975 0.025381 0.908879 0.045765
0.110859 0.238527 0.079754 0.570861
0.076173 0.076330 0.063043 0.784453
0.881367 0.033549 0.033332 0.051751
0.049965 0.167506 0.104379 0.678151
0.763939 0.073505 0.093247 0.069309
0.136619 0.084563 0.696589 0.082229
0.168201 0.084493 0.176988 0.570318

MOTIF 200 random
letter-probability matrix: alength= 4 w= 10
0.103524 0.065182 0.161642 0.669652
0.156566 0.463081 0.099804 0.280549
0.902731 0.031799 0.034157 0.031312
0.153666 0.114217 0.281324 0.450792
0.058625 0.109126 0.335432 0.496817
0.151635 0.075440 0.129067 0.643858
0.207612 0.103079 0.220253 0.469056
0.035887 0.024859 0.910505 0.028749
0.055762 0.041496 0.059191 0.843551
0.250000 0.250000 0.250000 0.250000

MOTIF 201 random
letter-probability matrix: alength= 4 w= 16
0.090134 0.079230 0.059009 0.771626
0.056452 0.029825 0.881952 0.031771
0.748113 0.078831 0.099272 0.073784
0.055010 0.048417 0.846960 0.049613
0.144272 0.138094 0.151213 0.566421
0.509419 0.171721 0.196426 0.122435
0.114938 0.184291 0.118505 0.582266
0.207973 0.164731 0.100780 0.526516
0.442043 0.114857 0.181158 0.261942
0.104653 0.111429 0.680057 0.103861
0.136628 0.171478 0.233804 0.458090
0.192593 0.270890 0.129857 0.406660
0.049803 0.105386 0.064545 0.780266
0.094406 0.648334 0.089009 0.168252
0.131057 0.094482 0.686631 0.087830
0.136559 0.205008 0.376048 0.282384

MOTIF 202 random
letter-probability matrix: alength= 4 w= 10
0.346389 0.264793 0.240692 0.148126
0.250000 0.250000 0.250000 0.250000
0.394879 0.105837 0.373967 0.125317
0.906310 0.029680 0.029734 0.034276
0.669940 0.095737 0.157718 0.076606
0.050562 0.028828 0.888483 0.032127
0.402830 0.079968 0.150457 0.366745
0.097786 0.023066 0.856432 0.022716
0.025048 0.857004 0.045133 0.072816
0.378524 0.191631 0.333627 0.096218

MOTIF 203 random
letter-probability matrix: alength= 4 w= 28
0.755171 0.047255 0.152596 0.044979
0.735272 0.107383 0.059052 0.098292
0.054444 0.021386 0.581844 0.342326
0.547648 0.128656 0.125400 0.198295
0.333844 0.219488 0.151233 0.295434
0.902962 0.034259 0.031654 0.031125
0.804864 0.022534 0.044792 0.127811
0.158296 0.071034 0.663483 0.107186
0.760350 0.041559 0.127104 0.070988
0.163755 0.066891 0.679510 0.089844
0.752671 0.091542 0.068518 0.087268
0.722607 0.048699 0.152844 0.075850
0.208137 0.046728 0.621448 0.123686
0.087122 0.191669 0.074367 0.646842
0.115915 0.077036 0.702321 0.104728
0.182340 0.221792 0.530893 0.064975
0.453582 0.164252 0.194771 0.187395
0.357834 0.137184 0.211416 0.293566
0.770052 0.067987 0.080606 0.081356
0.649830 0.191034 0.066007 0.093129
0.207154 0.241963 0.212680 0.338203
0.105445 0.073472 0.123906 0.697177
0.095719 0.645750 0.085198 0.173333
0.123625 0.170934 0.525409 0.180031
0.097069 0.077506 0.088892 0.736533
0.057994 0.065486 0.792469 0.084051
0.181441 0.288395 0.202002 0.328162
0.240204 0.315014 0.084059 0.360723

MOTIF 204 random
letter-probability matrix: alength= 4 w= 28
0.075493 0.784936 0.068840 0.070732
0.041526 0.043954 0.079400 0.835120
0.167133 0.061627 0.667489 0.103752
0.031877 0.018344 0.032574 0.917205
0.250000 0.250000 0.250000 0.250000
0.291492 0.253682 0.145814 0.309012
0.300226 0.161026 0.190130 0.348618
0.062434 0.390430 0.109006 0.438130
0.245596 0.415414 0.179858 0.159132
0.053547 0.023407 0.894036 0.029011
0.250000 0.250000 0.250000 0.250000
0.888244 0.035351 0.027685 0.048721
0.023100 0.019692 0.935902 0.021306
0.040733 0.023540 0.907706 0.028021
0.273226 0.292511 0.120725 0.313538
0.133823 0.134407 0.128931 0.602839
0.109939 0.134202 0.234252 0.521607
0.133535 0.120308 0.116195 0.629963
0.087086 0.083455 0.292052 0.537407
0.880354 0.048385 0.037932 0.033329
0.092419 0.154171 0.074420 0.678991
0.189988 0.201331 0.457330 0.151351
0.140116 0.095233 0.611155 0.153496
0.933067 0.021727 0.024775 0.020431
0.324874 0.119275 0.465278 0.090572
0.775812 0.063134 0.080117 0.080936
0.357855 0.345900 0.127458 0.168788
0.394501 0.141842 0.210388 0.253269

MOTIF 205 random
letter-probability matrix: alength= 4 w= 10
0.265818 0.156349 0.157221 0.420612
0.100771 0.076715 0.742641 0.079873
0.277170 0.161622 0.257589 0.303618
0.104202 0.016938 0.846888 0.031973
0.055938 0.072831 0.828947 0.042285
0.078714 0.716398 0.075072 0.129815
0.057137 0.052790 0.649572 0.240501
0.164576 0.375235 0.159940 0.300250
0.118102 0.194098 0.070889 0.616911
0.229845 0.164741 0.275409 0.330005

MOTIF 206 random
letter-probability matrix: alength= 4 w= 28
0.250000 0.250000 0.250000 0.250000
0.042262 0.080291 0.058136 0.819310
0.794037 0.075986 0.055422 0.074555
0.140007 0.370195 0.105098 0.384699
0.023976 0.018479 0.923962 0.033584
0.177792 0.628374 0.079233 0.114601
0.893915 0.030955 0.036391 0.038738
0.070969 0.042532 0.729902 0.156597
0.280090 0.271862 0.218608 0.229441
0.165835 0.084322 0.575413 0.174430
0.910473 0.041549 0.025280 0.022698
0.753477 0.095375 0.071661 0.079488
0.049062 0.051009 0.053814 0.846115
0.353555 0.416810 0.106839 0.122795
0.019598 0.033322 0.021863 0.925217
0.075853 0.135577 0.059322 0.729248
0.049274 0.027886 0.857990 0.064850
0.091017 0.355955 0.060493 0.492536
0.037680 0.031888 0.054534 0.875898
0.079265 0.085492 0.756700 0.078542
0.155357 0.161950 0.260228 0.422465
0.104732 0.614061 0.154330 0.126876
0.046581 0.042703 0.051214 0.859502
0.340445 0.287255 0.218944 0.153356
0.288467 0.200556 0.117659 0.393318
0.231298 0.302883 0.240548 0.225272
0.219819 0.128916 0.099209 0.552056
0.301116 0.234712 0.130782 0.333391

MOTIF 207 random
letter-probability matrix: alength= 4 w= 10
0.064894 0.048612 0.851114 0.035379
0.250000 0.250000 0.250000 0.250000
0.549789 0.215902 0.101187 0.133123
0.214163 0.417858 0.234648 0.133332
0.261184 0.133892 0.373347 0.231577
0.383607 0.077987 0.405575 0.132831
0.250000 0.250000 0.250000 0.250000
0.740888 0.065604 0.088766 0.104742
0.298435 0.122939 0.455628 0.122997
0.635009 0.157132 0.135025 0.072835

MOTIF 208 random
letter-probability matrix: alength= 4 w= 67
0.120662 0.298530 0.197880 0.382928
0.234874 0.169400 0.186301 0.409425
0.114888 0.309220 0.216380 0.359512
0.481976 0.277245 0.136730 0.104049
0.068903 0.033774 0.831340 0.065983
0.034068 0.032978 0.857578 0.075377
0.250000 0.250000 0.250000 0.250000
0.289230 0.287040 0.195996 0.227734
0.087266 0.085040 0.742948 0.084746
0.293420 0.210036 0.140271 0.356273
0.111053 0.018082 0.190254 0.680612
0.039629 0.033134 0.049649 0.877589
0.045451 0.054256 0.851385 0.048907
0.040117 0.845650 0.042249 0.071983
0.502747 0.228521 0.091219 0.177512
0.254786 0.257437 0.166482 0.321295
0.100613 0.044976 0.767022 0.087389
0.220730 0.148414 0.160536 0.470319
0.095112 0.154358 0.159300 0.591230
0.117893 0.241317 0.341548 0.299242
0.040833 0.890561 0.031801 0.036805
0.146699 0.176022 0.116225 0.561055
0.058960 0.073560 0.792118 0.075361
0.060447 0.826801 0.048077 0.064675
0.048732 0.033080 0.188227 0.729961
0.091141 0.034545 0.777691 0.096623
0.393994 0.236196 0.209701 0.160109
0.120568 0.160269 0.195895 0.523268
0.322066 0.084060 0.360976 0.232897
0.085145 0.059659 0.079071 0.776125
0.912328 0.028462 0.028840 0.030371
0.237348 0.237495 0.133617 0.391540
0.136161 0.097794 0.565066 0.200979
0.223292 0.123911 0.354796 0.298001
0.069277 0.062879 0.789695 0.078148
0.253933 0.232451 0.252127 0.261489
0.797024 0.034677 0.068262 0.100037
0.921810 0.019878 0.022866 0.035446
0.102863 0.187075 0.155754 0.554308
0.122225 0.077538 0.689673 0.110564
0.261340 0.196640 0.184903 0.357117
0.133476 0.023842 0.804802 0.037880
0.039162 0.026244 0.052737 0.881857
0.106230 0.412340 0.146251 0.335179
0.158439 0.203020 0.257833 0.380708
0.075045 0.167336 0.089957 0.667662
0.041258 0.035754 0.886243 0.036745
0.053226 0.796420 0.040213 0.110141
0.243480 0.112348 0.579385 0.064787
0.263066 0.175099 0.218391 0.343444
0.022319 0.018787 0.939372 0.019522
0.308434 0.231433 0.119741 0.340392
0.293467 0.388984 0.170491 0.147059
0.075417 0.073683 0.616961 0.233938
0.115483 0.355079 0.111072 0.418366
0.269502 0.144754 0.397564 0.188180
0.250509 0.187970 0.127787 0.433734
0.226595 0.405049 0.173995 0.194361
0.834510 0.054301 0.057568 0.053621
0.554902 0.293118 0.099221 0.052758
0.163094 0.480812 0.120219 0.235875
0.542144 0.117639 0.222354 0.117863
0.040588 0.891244 0.031593 0.036576
0.147327 0.063918 0.642585 0.146170
0.239205 0.065031 0.589085 0.106679
0.066275 0.059487 0.811493 0.062745
0.108310 0.069303 0.701966 0.120421

MOTIF 209 random
letter-probability matrix: alength= 4 w= 31
0.362087 0.200775 0.073720 0.363418
0.257716 0.181073 0.256216 0.304995
0.879534 0.044904 0.036025 0.039536
0.040242 0.064757 0.837086 0.057915
0.830886 0.062303 0.047137 0.059674
0.046314 0.019800 0.903405 0.030481
0.250000 0.250000 0.250000 0.250000
0.181699 0.189956 0.201747 0.426598
0.185145 0.093359 0.266651 0.454844
0.226595 0.405049 0.173995 0.194361
0.388576 0.232134 0.310278 0.069012
0.080952 0.057056 0.662444 0.199547
0.087622 0.052240 0.807782 0.052356
0.023623 0.023711 0.152383 0.800282
0.250000 0.250000 0.250000 0.250000
0.799117 0.054759 0.097011 0.049113
0.117641 0.051610 0.694996 0.135752
0.838958 0.053548 0.044817 0.062678
0.606138 0.209326 0.100810 0.083725
0.148210 0.599095 0.102416 0.150279
0.173437 0.162300 0.474085 0.190178
0.349044 0.259017 0.197569 0.194370
0.303250 0.187769 0.336348 0.172633
0.113464 0.162886 0.088687 0.634963
0.349503 0.182853 0.266289 0.201355
0.250000 0.250000 0.250000 0.250000
0.111652 0.063471 0.073354 0.751522
0.873136 0.042129 0.034627 0.050108
0.528692 0.169339 0.177058 0.124912
0.143044 0.178612 0.233352 0.444992
0.052171 0.034407 0.835700 0.077722

MOTIF 210 random
letter-probability matrix: alength= 4 w= 7
0.246767 0.033369 0.590883 0.128982
0.042142 0.160248 0.044140 0.753470
0.349192 0.171007 0.197926 0.281876
0.175741 0.338582 0.212684 0.272992
0.049881 0.025471 0.864518 0.060130
0.156546 0.034548 0.757048 0.051857
0.123989 0.052689 0.158946 0.664377

MOTIF 211 random
letter-probability matrix: alength= 4 w= 22
0.220454 0.180957 0.184511 0.414078
0.469348 0.302076 0.131988 0.096588
0.250000 0.250000 0.250000 0.250000
0.178413 0.163520 0.516993 0.141074
0.400455 0.164723 0.137650 0.297172
0.244502 0.124942 0.110707 0.519849
0.549985 0.215990 0.113749 0.120277
0.021859 0.018714 0.935687 0.023740
0.035892 0.022383 0.914905 0.026820
0.034155 0.029654 0.904395 0.031796
0.476529 0.139927 0.275990 0.107554
0.159590 0.146361 0.097947 0.596102
0.055309 0.795397 0.017360 0.131934
0.581553 0.231870 0.129116 0.057460
0.019980 0.021479 0.045610 0.912931
0.320825 0.171436 0.342188 0.165551
0.157151 0.406565 0.132106 0.304178
0.674875 0.135342 0.129513 0.060270
0.399588 0.321021 0.169180 0.110212
0.200610 0.132883 0.102362 0.564145
0.250000 0.250000 0.250000 0.250000
0.164124 0.124623 0.591836 0.119417

MOTIF 212 random
letter-probability matrix: alength= 4 w= 7
0.248734 0.102422 0.154634 0.494210
0.423511 0.270222 0.158865 0.147402
0.190672 0.129264 0.187250 0.492813
0.076231 0.049947 0.125742 0.748080
0.085634 0.669381 0.114882 0.130103
0.399343 0.161451 0.265820 0.173386
0.189957 0.170456 0.112730 0.526857

MOTIF 213 random
letter-probability matrix: alength= 4 w= 7
0.362109 0.251115 0.138438 0.248337
0.371963 0.119291 0.283319 0.225427
0.600810 0.058643 0.305258 0.035289
0.424104 0.351279 0.143237 0.081380
0.214891 0.195798 0.396271 0.193040
0.452913 0.283355 0.204706 0.059027
0.250000 0.250000 0.250000 0.250000

MOTIF 214 random
letter-probability matrix: alength= 4 w= 19
0.759233 0.040028 0.054260 0.146479
0.237514 0.282720 0.163162 0.316604
0.250000 0.250000 0.250000 0.250000
0.033920 0.028912 0.916207 0.020961
0.066668 0.066131 0.090796 0.776405
0.127888 0.209923 0.196644 0.465545
0.250000 0.250000 0.250000 0.250000
0.064380 0.388788 0.062928 0.483904
0.165396 0.149702 0.558462 0.126440
0.195916 0.273346 0.190353 0.340386
0.037498 0.848636 0.027142 0.086724
0.314238 0.141705 0.166395 0.377662
0.091761 0.176859 0.058986 0.672393
0.233796 0.200415 0.209241 0.356548
0.070917 0.781583 0.066849 0.080652
0.038916 0.026654 0.916108 0.018322
0.411707 0.144645 0.353566 0.090082
0.158979 0.140766 0.123693 0.576561
0.808385 0.057673 0.067363 0.066579

MOTIF 215 random
letter-probability matrix: alength= 4 w= 58
0.137407 0.571232 0.109264 0.182096
0.425749 0.093859 0.386989 0.093403
0.078265 0.099607 0.129127 0.693000
0.298362 0.147527 0.488702 0.065409
0.588466 0.246618 0.067583 0.097333
0.038434 0.040403 0.861213 0.059951
0.287194 0.155119 0.169041 0.388645
0.037420 0.812439 0.055815 0.094326
0.586110 0.157734 0.153964 0.102192
0.051402 0.055552 0.041000 0.852046
0.084730 0.058398 0.809750 0.047122
0.066916 0.384377 0.147727 0.400980
0.251086 0.096169 0.325444 0.327300
0.544146 0.099796 0.209439 0.146619
0.114151 0.151628 0.140538 0.593683
0.150145 0.102765 0.075240 0.671850
0.034981 0.030300 0.041934 0.892785
0.250000 0.250000 0.250000 0.250000
0.429430 0.097002 0.196807 0.276761
0.382546 0.184357 0.219018 0.214080
0.404449 0.185262 0.174396 0.235894
0.018309 0.023403 0.915472 0.042816
0.381474 0.306778 0.083093 0.228656
0.047364 0.045999 0.401597 0.505040
0.922223 0.018444 0.026837 0.032495
0.805028 0.064098 0.066995 0.063879
0.143292 0.048395 0.753970 0.054343
0.043282 0.022233 0.905805 0.028681
0.137272 0.061814 0.068395 0.732519
0.540567 0.172576 0.169653 0.117203
0.122130 0.152248 0.137812 0.587810
0.030267 0.018581 0.022112 0.929040
0.266855 0.291371 0.270933 0.170841
0.101746 0.142421 0.659209 0.096623
0.808173 0.055323 0.057123 0.079381
0.058625 0.109126 0.335432 0.496817
0.081862 0.681358 0.110811 0.125970
0.051218 0.032741 0.879635 0.036407
0.018759 0.021874 0.937965 0.021402
0.030765 0.026731 0.036064 0.906441
0.038790 0.019480 0.022597 0.919133
0.766245 0.067268 0.085218 0.081269
0.496450 0.228599 0.121899 0.153052
0.327835 0.175861 0.241999 0.254306
0.339305 0.276029 0.229300 0.155367
0.424193 0.176851 0.176063 0.222893
0.187791 0.378516 0.142098 0.291595
0.036445 0.032809 0.888782 0.041964
0.199622 0.202348 0.305642 0.292388
0.351708 0.209221 0.317670 0.121400
0.077446 0.431289 0.078501 0.412765
0.117754 0.217522 0.104102 0.560622
0.472324 0.281983 0.171656 0.074037
0.164793 0.134085 0.065979 0.635142
0.042750 0.037116 0.882003 0.038132
0.557315 0.214378 0.070453 0.157854
0.128098 0.693088 0.070489 0.108326
0.456984 0.107376 0.175218 0.260423

MOTIF 216 random
letter-probability matrix: alength= 4 w= 61
0.407007 0.128586 0.312173 0.152234
0.035738 0.020312 0.906952 0.036998
0.030519 0.018614 0.930718 0.020149
0.250000 0.250000 0.250000 0.250000
0.417231 0.197186 0.120916 0.264666
0.281618 0.385256 0.161602 0.171524
0.594056 0.154242 0.100829 0.150873
0.230787 0.025014 0.704373 0.039826
0.107991 0.140958 0.160468 0.590583
0.337045 0.197895 0.314408 0.150652
0.424362 0.124756 0.200877 0.250006
0.712648 0.053607 0.178859 0.054885
0.268999 0.178418 0.327793 0.224790
0.914079 0.024353 0.028334 0.033234
0.117028 0.237842 0.065757 0.579374
0.569143 0.196980 0.137359 0.096518
0.315367 0.167908 0.296491 0.220234
0.150017 0.064987 0.262717 0.522278
0.032942 0.018232 0.911601 0.037225
0.076173 0.076330 0.063043 0.784453
0.195977 0.430884 0.280327 0.092811
0.719873 0.103732 0.080731 0.095663
0.124080 0.384727 0.088868 0.402325
0.227681 0.245418 0.131348 0.395553
0.908277 0.024358 0.036734 0.030632
0.166176 0.127229 0.131104 0.575491
0.103280 0.440679 0.079912 0.376129
0.046208 0.786401 0.111666 0.055725
0.181795 0.322437 0.208457 0.287312
0.080767 0.070687 0.070906 0.777640
0.243220 0.105037 0.293417 0.358326
0.832378 0.057365 0.055827 0.054431
0.390922 0.182595 0.236365 0.190119
0.302371 0.181832 0.194062 0.321736
0.864710 0.039646 0.049081 0.046563
0.142681 0.122722 0.111945 0.622652
0.150130 0.123203 0.215024 0.511643
0.351120 0.147023 0.332213 0.169644
0.256590 0.201478 0.137710 0.404223
0.133936 0.054260 0.744979 0.066825
0.057653 0.136381 0.037015 0.768951
0.140329 0.169126 0.158511 0.532034
0.113493 0.158666 0.142951 0.584890
0.090014 0.089502 0.118784 0.701699
0.748406 0.056392 0.130885 0.064316
0.061614 0.052860 0.053048 0.832479
0.455955 0.203054 0.111733 0.229257
0.279608 0.189699 0.287211 0.243482
0.044965 0.020640 0.909719 0.024677
0.080835 0.073212 0.091598 0.754354
0.056389 0.132593 0.045079 0.765939
0.035374 0.031717 0.902008 0.030901
0.043663 0.022477 0.904888 0.028972
0.542286 0.218545 0.075827 0.163342
0.643961 0.127439 0.125869 0.102731
0.211995 0.193617 0.457667 0.136722
0.049397 0.075868 0.054238 0.820497
0.084399 0.358859 0.129748 0.426994
0.289141 0.143448 0.334816 0.232594
0.578439 0.151426 0.150891 0.119243
0.346463 0.110019 0.182384 0.361135

MOTIF 217 random
letter-probability matrix: alength= 4 w= 43
0.216958 0.124976 0.265667 0.392398
0.099823 0.106530 0.694608 0.099039
0.250000 0.250000 0.250000 0.250000
0.206149 0.078963 0.427962 0.286926
0.452913 0.283355 0.204706 0.059027
0.162467 0.106811 0.071710 0.659013
0.041188 0.027538 0.873455 0.057819
0.029644 0.018465 0.923268 0.028623
0.204356 0.121007 0.375325 0.299312
0.864382 0.036307 0.040761 0.058550
0.371418 0.272858 0.230415 0.125310
0.034056 0.033326 0.902418 0.030200
0.051597 0.053593 0.837863 0.056947
0.250000 0.250000 0.250000 0.250000
0.635951 0.181153 0.098698 0.084197
0.079294 0.476586 0.150559 0.293562
0.147183 0.064624 0.704406 0.083787
0.220061 0.259937 0.173977 0.346026
0.018032 0.888906 0.034529 0.058533
0.453118 0.150086 0.227855 0.168941
0.267167 0.215943 0.171293 0.345597
0.395610 0.225475 0.241708 0.137207
0.201779 0.232708 0.147791 0.417722
0.141583 0.341058 0.167657 0.349702
0.121935 0.203031 0.158759 0.516275
0.118595 0.091622 0.559064 0.230718
0.045097 0.039892 0.051804 0.863207
0.843199 0.026958 0.096901 0.032942
0.368777 0.148852 0.388026 0.094345
0.204505 0.040188 0.710498 0.044809
0.532309 0.228053 0.141393 0.098245
0.177782 0.069967 0.641839 0.110412
0.250000 0.250000 0.250000 0.250000
0.289532 0.196070 0.110673 0.403725
0.190896 0.358651 0.097940 0.352514
0.349192 0.171007 0.197926 0.281876
0.359162 0.257824 0.188212 0.194803
0.153451 0.565580 0.066465 0.214504
0.692649 0.099031 0.105925 0.102395
0.142579 0.229013 0.196259 0.432148
0.931330 0.018637 0.027318 0.022714
0.291476 0.180590 0.089465 0.438468
0.078530 0.066909 0.743371 0.111190

MOTIF 218 random
letter-probability matrix: alength= 4 w= 52
0.399975 0.262442 0.128833 0.208750
0.502759 0.188160 0.212947 0.096134
0.095322 0.042447 0.039825 0.822406
0.177964 0.231962 0.215485 0.374589
0.113073 0.108796 0.363947 0.414183
0.027459 0.019703 0.934155 0.018683
0.485946 0.267303 0.165969 0.080782
0.232048 0.156892 0.235242 0.375818
0.060610 0.101874 0.075326 0.762189
0.374128 0.259609 0.216322 0.149941
0.294771 0.113945 0.250373 0.340911
0.285790 0.134699 0.302872 0.276639
0.132287 0.429720 0.064447 0.373545
0.073574 0.400985 0.275548 0.249892
0.125492 0.209701 0.143456 0.521351
0.018753 0.021263 0.022330 0.937654
0.605503 0.166263 0.132812 0.095423
0.116178 0.139057 0.253793 0.490972
0.408219 0.175382 0.259916 0.156483
0.194203 0.047997 0.651867 0.105933
0.228336 0.111938 0.219236 0.440490
0.559501 0.124852 0.228642 0.087005
0.316908 0.157259 0.256839 0.268994
0.421615 0.195670 0.171904 0.210811
0.204035 0.187277 0.063574 0.545113
0.195119 0.049757 0.713941 0.041183
0.072671 0.050597 0.196056 0.680676
0.250000 0.250000 0.250000 0.250000
0.489758 0.117375 0.162600 0.230267
0.933067 0.021727 0.024775 0.020431
0.129488 0.072787 0.231124 0.566600
0.250000 0.250000 0.250000 0.250000
0.408503 0.182854 0.284291 0.124353
0.250000 0.250000 0.250000 0.250000
0.933367 0.019943 0.024246 0.022444
0.895158 0.037848 0.034676 0.032317
0.679675 0.100383 0.148638 0.071305
0.027045 0.915792 0.021526 0.035637
0.776084 0.041840 0.084789 0.097286
0.021768 0.917675 0.035849 0.024708
0.119938 0.475638 0.086601 0.317823
0.127014 0.113815 0.109726 0.649444
0.122845 0.074119 0.623128 0.179908
0.058355 0.121044 0.088103 0.732498
0.497153 0.198302 0.159149 0.145395
0.499172 0.256263 0.152649 0.091916
0.260511 0.207605 0.197655 0.334229
0.341003 0.162284 0.243138 0.253574
0.205860 0.127111 0.209788 0.457240
0.031476 0.083429 0.841825 0.043270
0.027459 0.019703 0.934155 0.018683
0.057981 0.096107 0.084847 0.761066

MOTIF 219 random
letter-probability matrix: alength= 4 w= 49
0.032212 0.019534 0.924153 0.024102
0.411279 0.263618 0.188997 0.136105
0.237261 0.124651 0.164472 0.473616
0.110999 0.631824 0.131206 0.125971
0.042069 0.072963 0.331581 0.553387
0.101832 0.825694 0.037338 0.035136
0.029190 0.044324 0.019109 0.907377
0.110378 0.487073 0.050710 0.351839
0.218548 0.100785 0.341911 0.338756
0.228015 0.316042 0.192724 0.263219
0.483057 0.292683 0.122364 0.101896
0.250000 0.250000 0.250000 0.250000
0.037505 0.027136 0.890054 0.045306
0.269769 0.235679 0.110453 0.384099
0.098522 0.035877 0.114856 0.750745
0.346488 0.116283 0.295996 0.241233
0.029626 0.198551 0.242899 0.528925
0.156420 0.073104 0.112789 0.657686
0.050214 0.874605 0.041382 0.033799
0.088644 0.066523 0.748618 0.096215
0.503540 0.154168 0.266452 0.075841
0.213656 0.167407 0.220514 0.398423
0.079732 0.140106 0.062807 0.717355
0.280713 0.088311 0.361715 0.269261
0.115719 0.154564 0.371879 0.357837
0.046373 0.856246 0.043162 0.054219
0.131647 0.170150 0.203894 0.494309
0.847821 0.043118 0.057738 0.051322
0.167062 0.093267 0.142244 0.597426
0.503540 0.154168 0.266452 0.075841
0.026270 0.023517 0.029534 0.920679
0.149644 0.131502 0.272768 0.446086
0.037744 0.026318 0.907944 0.027994
0.395767 0.248747 0.207490 0.147995
0.727429 0.078728 0.100667 0.093176
0.329818 0.119181 0.300950 0.250051
0.349192 0.171007 0.197926 0.281876
0.109629 0.097031 0.641849 0.151491
0.458868 0.351466 0.136059 0.053607
0.077733 0.076930 0.620114 0.225224
0.140195 0.065733 0.174664 0.619407
0.030548 0.018568 0.928415 0.022469
0.151906 0.058400 0.203063 0.586632
0.299811 0.073319 0.174243 0.452627
0.253585 0.189146 0.086547 0.470722
0.063935 0.460142 0.103515 0.372407
0.240130 0.138292 0.293208 0.328370
0.869670 0.042457 0.042947 0.044926
0.070894 0.324521 0.080336 0.524249

MOTIF 220 random
letter-probability matrix: alength= 4 w= 49
0.148292 0.099450 0.238374 0.513883
0.351624 0.146745 0.285743 0.215888
0.046030 0.035927 0.884486 0.033557
0.202508 0.126597 0.214278 0.456617
0.362941 0.103918 0.180962 0.352179
0.515572 0.209334 0.140906 0.134188
0.324492 0.240227 0.218035 0.217247
0.216261 0.209211 0.342980 0.231548
0.420236 0.074418 0.334372 0.170974
0.044419 0.865790 0.030348 0.059443
0.159157 0.151047 0.121262 0.568534
0.232890 0.193867 0.419578 0.153665
0.502173 0.264980 0.159162 0.073684
0.056003 0.053502 0.041440 0.849055
0.426947 0.308073 0.109764 0.155216
0.049287 0.037050 0.065268 0.848395
0.033048 0.921876 0.018437 0.026638
0.248680 0.072057 0.612121 0.067142
0.195203 0.025505 0.743896 0.035396
0.175452 0.303776 0.223148 0.297624
0.735442 0.098435 0.086416 0.079707
0.250000 0.250000 0.250000 0.250000
0.224716 0.298704 0.190443 0.286136
0.018808 0.107157 0.017138 0.856897
0.100142 0.053050 0.730055 0.116753
0.205331 0.040704 0.708606 0.045359
0.393555 0.195472 0.235157 0.175815
0.211145 0.130797 0.123307 0.534751
0.112695 0.069382 0.077722 0.740200
0.373258 0.385482 0.174008 0.067252
0.250000 0.250000 0.250000 0.250000
0.830796 0.068442 0.051712 0.049051
0.026625 0.018600 0.930012 0.024762
0.418466 0.190319 0.221672 0.169542
0.314551 0.051408 0.533881 0.100160
0.118614 0.305688 0.344570 0.231127
0.248307 0.162153 0.238631 0.350909
0.250000 0.250000 0.250000 0.250000
0.085619 0.472925 0.171701 0.269754
0.315560 0.208353 0.255986 0.220101
0.498366 0.009967 0.468488 0.023179
0.523946 0.198224 0.212967 0.064863
0.028425 0.022477 0.926573 0.022525
0.179539 0.114652 0.224720 0.481090
0.610374 0.155661 0.162047 0.071918
0.171032 0.271412 0.245848 0.311707
0.452913 0.283355 0.204706 0.059027
0.225699 0.163417 0.217956 0.392928
0.097296 0.260297 0.128790 0.513617

MOTIF 221 random
letter-probability matrix: alength= 4 w= 46
0.049274 0.027886 0.857990 0.064850
0.033143 0.040891 0.907810 0.018156
0.464857 0.140523 0.220474 0.174146
0.250000 0.250000 0.250000 0.250000
0.290014 0.228984 0.257790 0.223212
0.250000 0.250000 0.250000 0.250000
0.462998 0.182392 0.250341 0.104268
0.250000 0.250000 0.250000 0.250000
0.509578 0.317515 0.061424 0.111482
0.099505 0.138050 0.259831 0.502614
0.343269 0.174639 0.120140 0.361951
0.507116 0.128411 0.272633 0.091841
0.865214 0.039324 0.058136 0.037326
0.158413 0.027386 0.350070 0.464132
0.409152 0.152567 0.152020 0.286261
0.250000 0.250000 0.250000 0.250000
0.227385 0.160726 0.265714 0.346175
0.932955 0.021864 0.023691 0.021489
0.928793 0.018576 0.031190 0.021440
0.233925 0.166215 0.204296 0.395564
0.854528 0.046685 0.043025 0.055763
0.212302 0.231941 0.098540 0.457217
0.269779 0.188555 0.122376 0.419290
0.102420 0.096927 0.647359 0.153294
0.042641 0.698766 0.053707 0.204886
0.778022 0.086635 0.063950 0.071393
0.427870 0.170889 0.189488 0.211753
0.096903 0.073790 0.740328 0.088979
0.194733 0.137270 0.255119 0.412878
0.068831 0.072252 0.769900 0.089016
0.134906 0.390194 0.169353 0.305547
0.022736 0.020670 0.931678 0.024916
0.337481 0.263127 0.158356 0.241036
0.131142 0.615275 0.096019 0.157565
0.250000 0.250000 0.250000 0.250000
0.463287 0.236983 0.108547 0.191183
0.138504 0.503215 0.081063 0.277218
0.867482 0.037764 0.037530 0.057225
0.701238 0.082497 0.111145 0.105120
0.019927 0.065863 0.054590 0.859620
0.342084 0.087587 0.325607 0.244722
0.250000 0.250000 0.250000 0.250000
0.208560 0.142939 0.264730 0.383770
0.156927 0.459246 0.115268 0.268558
0.096671 0.136795 0.392113 0.374422
0.254661 0.142154 0.297571 0.305614

MOTIF 222 random
letter-probability matrix: alength= 4 w= 7
0.932803 0.018656 0.023014 0.025527
0.710492 0.098403 0.096447 0.094659
0.149152 0.182766 0.338555 0.329527
0.467163 0.212324 0.090562 0.229952
0.025291 0.020306 0.932342 0.022061
0.250000 0.250000 0.250000 0.250000
0.317383 0.104890 0.189160 0.388566

MOTIF 223 random
letter-probability matrix: alength= 4 w= 10
0.022209 0.926438 0.018529 0.032824
0.080000 0.041742 0.088509 0.789750
0.064672 0.066843 0.805221 0.063263
0.367521 0.127685 0.380743 0.124051
0.375642 0.105789 0.219394 0.299175
0.374128 0.259609 0.216322 0.149941
0.138716 0.087683 0.153649 0.619952
0.127014 0.113815 0.109726 0.649444
0.096511 0.341928 0.160835 0.400726
0.825173 0.047963 0.053212 0.073651

MOTIF 224 random
letter-probability matrix: alength= 4 w= 52
0.120926 0.140716 0.208176 0.530182
0.363555 0.095926 0.177337 0.363182
0.214891 0.195798 0.396271 0.193040
0.025148 0.918931 0.019397 0.036524
0.337793 0.081755 0.428111 0.152340
0.027457 0.044930 0.855482 0.072131
0.018381 0.019794 0.042785 0.919041
0.346463 0.110019 0.182384 0.361135
0.021085 0.022528 0.934298 0.022089
0.439488 0.113707 0.153569 0.293236
0.250000 0.250000 0.250000 0.250000
0.487123 0.095900 0.334537 0.082440
0.022025 0.018688 0.024883 0.934404
0.854315 0.043851 0.063752 0.038082
0.273012 0.218037 0.172369 0.336583
0.072125 0.066870 0.764243 0.096763
0.562446 0.291766 0.095771 0.050018
0.250000 0.250000 0.250000 0.250000
0.204556 0.108357 0.149509 0.537578
0.051912 0.038632 0.066277 0.843179
0.036113 0.884899 0.028669 0.050319
0.269587 0.222296 0.104221 0.403896
0.254171 0.134827 0.301071 0.309931
0.360283 0.301579 0.218522 0.119615
0.037058 0.025134 0.919420 0.018388
0.111210 0.307162 0.144694 0.436934
0.072381 0.096301 0.016300 0.815018
0.114727 0.142583 0.376355 0.366335
0.022788 0.183682 0.033725 0.759804
0.122321 0.081239 0.272134 0.524305
0.757166 0.050093 0.117798 0.074942
0.173771 0.193712 0.186903 0.445614
0.255219 0.269968 0.143721 0.331092
0.287201 0.094803 0.487393 0.130603
0.220412 0.204732 0.256058 0.318798
0.434826 0.192717 0.235724 0.136733
0.164534 0.283892 0.103942 0.447632
0.026623 0.017642 0.073645 0.882090
0.619669 0.218111 0.087942 0.074278
0.594858 0.136627 0.211676 0.056840
0.027985 0.024069 0.922019 0.025928
0.102559 0.401747 0.129892 0.365803
0.036325 0.031632 0.898176 0.033867
0.130344 0.080181 0.696100 0.093376
0.250000 0.250000 0.250000 0.250000
0.072672 0.090711 0.742395 0.094222
0.231288 0.094090 0.220017 0.454605
0.413409 0.170062 0.210994 0.205535
0.291492 0.253682 0.145814 0.309012
0.149007 0.136710 0.126984 0.587299
0.025105 0.035277 0.031233 0.908385
0.255318 0.161743 0.288426 0.294513

MOTIF 225 random
letter-probability matrix: alength= 4 w= 49
0.026428 0.022993 0.931179 0.019401
0.297839 0.252667 0.250616 0.198877
0.368795 0.168692 0.168875 0.293639
0.096671 0.136795 0.392113 0.374422
0.374989 0.157487 0.220369 0.247155
0.172716 0.342050 0.201490 0.283745
0.084227 0.047629 0.795813 0.072331
0.065929 0.076960 0.807122 0.049988
0.141558 0.066912 0.175949 0.615581
0.520656 0.224182 0.084016 0.171146
0.361482 0.329692 0.119715 0.189110
0.595933 0.172639 0.153614 0.077814
0.068920 0.035765 0.860004 0.035312
0.250000 0.250000 0.250000 0.250000
0.260713 0.205670 0.195383 0.338234
0.125194 0.329887 0.319319 0.225600
0.273972 0.056061 0.337574 0.332392
0.284696 0.140710 0.219386 0.355208
0.229188 0.142547 0.203286 0.424979
0.250000 0.250000 0.250000 0.250000
0.020575 0.018690 0.934490 0.026246
0.249129 0.181331 0.266010 0.303530
0.019930 0.023817 0.921911 0.034342
0.882224 0.030639 0.039069 0.048069
0.075455 0.062629 0.789934 0.071982
0.169053 0.103716 0.552947 0.174284
0.818758 0.058700 0.056443 0.066099
0.639093 0.083318 0.197242 0.080348
0.399454 0.230653 0.178671 0.191221
0.446541 0.261635 0.171269 0.120555
0.219574 0.238835 0.132495 0.409096
0.048656 0.098292 0.057734 0.795319
0.250000 0.250000 0.250000 0.250000
0.378323 0.179225 0.226016 0.216436
0.405017 0.199120 0.145861 0.250001
0.300523 0.234575 0.204290 0.260613
0.120872 0.199989 0.398192 0.280947
0.424085 0.108245 0.324146 0.143524
0.123801 0.144737 0.175859 0.555604
0.867582 0.037885 0.045856 0.048678
0.250000 0.250000 0.250000 0.250000
0.069021 0.077145 0.756876 0.096958
0.062491 0.051828 0.057624 0.828057
0.039032 0.032551 0.895349 0.033068
0.112513 0.573191 0.105177 0.209118
0.058163 0.079650 0.742130 0.120056
0.483172 0.312638 0.078911 0.125279
0.079845 0.083488 0.735519 0.101148
0.321347 0.193435 0.252776 0.232442

MOTIF 226 random
letter-probability matrix: alength= 4 w= 10
0.825298 0.061623 0.041177 0.071902
0.250000 0.250000 0.250000 0.250000
0.593034 0.124759 0.155542 0.126665
0.059079 0.023398 0.884402 0.033121
0.250000 0.250000 0.250000 0.250000
0.367709 0.223078 0.157673 0.251540
0.250000 0.250000 0.250000 0.250000
0.818746 0.051365 0.055036 0.074854
0.111138 0.312788 0.204153 0.371921
0.066118 0.094280 0.392144 0.447459

MOTIF 227 random
letter-probability matrix: alength= 4 w= 22
0.669726 0.116263 0.152230 0.061782
0.075607 0.178193 0.385877 0.360323
0.329961 0.159419 0.250768 0.259853
0.157208 0.617730 0.083123 0.141939
0.080952 0.057056 0.662444 0.199547
0.167390 0.135757 0.284273 0.412580
0.167998 0.251015 0.278067 0.302920
0.022197 0.019785 0.939233 0.018785
0.138484 0.177814 0.053218 0.630484
0.081837 0.056747 0.718085 0.143331
0.586030 0.166151 0.170151 0.077668
0.381402 0.310004 0.161999 0.146595
0.419018 0.133544 0.030880 0.416557
0.159704 0.311607 0.178657 0.350033
0.081049 0.316952 0.045474 0.556525
0.365280 0.274346 0.164658 0.195715
0.116529 0.059291 0.081603 0.742578
0.167530 0.227972 0.103914 0.500583
0.092583 0.055513 0.095173 0.756732
0.788666 0.088541 0.067952 0.054841
0.098656 0.234692 0.072998 0.593654
0.284356 0.127442 0.255047 0.333156

MOTIF 228 random
letter-probability matrix: alength= 4 w= 28
0.084587 0.086184 0.618594 0.210635
0.250000 0.250000 0.250000 0.250000
0.225794 0.082894 0.478820 0.212491
0.446589 0.291626 0.174641 0.087144
0.152280 0.184439 0.514848 0.148434
0.055120 0.060739 0.828619 0.055522
0.902347 0.031731 0.032138 0.033784
0.074102 0.050881 0.811703 0.063315
0.044853 0.030108 0.896768 0.028272
0.353092 0.175733 0.323837 0.147337
0.250000 0.250000 0.250000 0.250000
0.039692 0.884476 0.039559 0.036273
0.101799 0.100861 0.297678 0.499662
0.020548 0.023035 0.929217 0.027200
0.222243 0.159706 0.211086 0.406965
0.029564 0.020722 0.118192 0.831523
0.250000 0.250000 0.250000 0.250000
0.226944 0.156387 0.210637 0.406031
0.136157 0.234058 0.099185 0.530601
0.433169 0.285036 0.096669 0.185127
0.377730 0.120748 0.386500 0.115022
0.250000 0.250000 0.250000 0.250000
0.025290 0.019449 0.928616 0.026645
0.473833 0.192426 0.178699 0.155042
0.106092 0.073333 0.092914 0.727661
0.289354 0.287156 0.195834 0.227656
0.349192 0.171007 0.197926 0.281876
0.586030 0.166151 0.170151 0.077668

MOTIF 229 random
letter-probability matrix: alength= 4 w= 64
0.189997 0.567977 0.068999 0.173026
0.132962 0.049979 0.704216 0.112842
0.081353 0.032789 0.848891 0.036967
0.182114 0.116527 0.224593 0.476766
0.489275 0.215863 0.150700 0.144162
0.907858 0.036182 0.029874 0.026086
0.290627 0.258452 0.207580 0.243340
0.060613 0.045017 0.855834 0.038537
0.103830 0.159735 0.128000 0.608435
0.389609 0.192905 0.197552 0.219934
0.061579 0.119608 0.102639 0.716175
0.117594 0.045408 0.744713 0.092285
0.408507 0.128825 0.143067 0.319601
0.060962 0.449754 0.061930 0.427353
0.144282 0.191750 0.127983 0.535986
0.177179 0.066701 0.600741 0.155378
0.250000 0.250000 0.250000 0.250000
0.068836 0.124468 0.045252 0.761444
0.109329 0.071441 0.130424 0.688806
0.189421 0.110097 0.180200 0.520282
0.255318 0.220120 0.164531 0.360031
0.312021 0.127209 0.272877 0.287892
0.129445 0.127686 0.179216 0.563653
0.161636 0.437951 0.080770 0.319642
0.038538 0.739119 0.023615 0.198728
0.190509 0.243161 0.223350 0.342980
0.894731 0.034433 0.036917 0.033919
0.362508 0.148854 0.279788 0.208850
0.183722 0.367713 0.080447 0.368118
0.149997 0.187802 0.158607 0.503594
0.180108 0.270861 0.190598 0.358433
0.132962 0.189686 0.280575 0.396778
0.150586 0.249820 0.149260 0.450334
0.088284 0.179820 0.184174 0.547722
0.250000 0.250000 0.250000 0.250000
0.207872 0.307244 0.204378 0.280506
0.045662 0.018217 0.910839 0.025282
0.080835 0.073212 0.091598 0.754354
0.883620 0.038065 0.042978 0.035337
0.506793 0.182772 0.157073 0.153362
0.042439 0.028442 0.885666 0.043453
0.251900 0.205252 0.279650 0.263197
0.039749 0.036122 0.041211 0.882917
0.852109 0.040246 0.078172 0.029473
0.069628 0.654952 0.047808 0.227612
0.828510 0.052268 0.056756 0.062466
0.351640 0.165912 0.109473 0.372975
0.063341 0.088011 0.051402 0.797246
0.188239 0.234151 0.305538 0.272073
0.921588 0.021344 0.030624 0.026444
0.123801 0.144737 0.175859 0.555604
0.188360 0.241990 0.145827 0.423823
0.345896 0.351933 0.112160 0.190011
0.227537 0.093598 0.119468 0.559397
0.203332 0.251697 0.282076 0.262895
0.261975 0.158949 0.207013 0.372063
0.083235 0.168033 0.302312 0.446420
0.018368 0.034798 0.028426 0.918408
0.412630 0.227463 0.180826 0.179081
0.044702 0.729874 0.049949 0.175474
0.056225 0.735236 0.086303 0.122236
0.486890 0.132323 0.262211 0.118576
0.172412 0.104550 0.328040 0.394998
0.804938 0.045476 0.067537 0.082049

MOTIF 230 random
letter-probability matrix: alength= 4 w= 19
0.053638 0.046519 0.110199 0.789644
0.084558 0.416002 0.164656 0.334784
0.330153 0.206021 0.316229 0.147597
0.266429 0.218928 0.176806 0.337837
0.050573 0.765713 0.144012 0.039702
0.567908 0.121655 0.226489 0.083948
0.751795 0.097117 0.077179 0.073908
0.166684 0.264871 0.020589 0.547857
0.068167 0.707798 0.100270 0.123765
0.140240 0.120928 0.346792 0.392040
0.070829 0.069149 0.723865 0.136157
0.142817 0.087498 0.647569 0.122117
0.157208 0.617730 0.083123 0.141939
0.109090 0.519425 0.108861 0.262624
0.257919 0.098800 0.501008 0.142272
0.027100 0.024648 0.915434 0.032818
0.626019 0.097399 0.146914 0.129668
0.156447 0.090630 0.192165 0.560758
0.034380 0.036392 0.893447 0.035781

MOTIF 231 random
letter-probability matrix: alength= 4 w= 22
0.224384 0.161463 0.227298 0.386855
0.260678 0.218545 0.173705 0.347071
0.199685 0.144115 0.138771 0.517429
0.038248 0.037302 0.162980 0.761471
0.185655 0.150769 0.314959 0.348617
0.150377 0.298392 0.125160 0.426071
0.184879 0.239708 0.194802 0.380611
0.088069 0.063227 0.065875 0.782829
0.120506 0.352865 0.396966 0.129663
0.307745 0.215422 0.280078 0.196755
0.237826 0.181468 0.374782 0.205924
0.044880 0.029549 0.884591 0.040980
0.123989 0.052689 0.158946 0.664377
0.598158 0.176278 0.147193 0.078371
0.123989 0.052689 0.158946 0.664377
0.034547 0.056838 0.026715 0.881899
0.094433 0.090101 0.085279 0.730187
0.250000 0.250000 0.250000 0.250000
0.205127 0.211198 0.264442 0.319233
0.180447 0.091195 0.640807 0.087551
0.019716 0.018851 0.018888 0.942545
0.105675 0.071409 0.629236 0.193680

MOTIF 232 random
letter-probability matrix: alength= 4 w= 25
0.076173 0.076330 0.063043 0.784453
0.080753 0.030710 0.204744 0.683794
0.190921 0.086328 0.100370 0.622380
0.270384 0.200881 0.361788 0.166947
0.503734 0.260462 0.177858 0.057946
0.203026 0.047340 0.672490 0.077143
0.149566 0.215751 0.121234 0.513448
0.086169 0.407826 0.252747 0.253258
0.763325 0.086728 0.064734 0.085213
0.542286 0.218545 0.075827 0.163342
0.157716 0.405565 0.132728 0.303991
0.386139 0.142572 0.202500 0.268789
0.405493 0.257004 0.119077 0.218426
0.360240 0.236869 0.126604 0.276288
0.018605 0.023504 0.930252 0.027639
0.532225 0.207896 0.160442 0.099437
0.129404 0.058562 0.738429 0.073606
0.143984 0.099054 0.599678 0.157283
0.022918 0.022568 0.929569 0.024944
0.025950 0.018687 0.934337 0.021027
0.026478 0.874155 0.023795 0.075571
0.802201 0.065034 0.067952 0.064813
0.741758 0.107549 0.104455 0.046237
0.325760 0.180312 0.193715 0.300213
0.331189 0.255656 0.186403 0.226751

MOTIF 233 random
letter-probability matrix: alength= 4 w= 34
0.298162 0.126810 0.201759 0.373269
0.042232 0.060286 0.802190 0.095292
0.337560 0.136503 0.162359 0.363578
0.064809 0.056936 0.062529 0.815726
0.189891 0.137199 0.150627 0.522282
0.173290 0.144167 0.502221 0.180322
0.554550 0.215159 0.071423 0.158868
0.569711 0.133908 0.211832 0.084548
0.087895 0.043690 0.802187 0.066227
0.020318 0.022265 0.938643 0.018773
0.090277 0.071645 0.149040 0.689038
0.081837 0.056747 0.718085 0.143331
0.182836 0.092592 0.325204 0.399368
0.106348 0.055450 0.743299 0.094903
0.593802 0.117318 0.134574 0.154306
0.106099 0.047551 0.780951 0.065399
0.017464 0.066203 0.873205 0.043128
0.929511 0.020453 0.024482 0.025554
0.426320 0.150918 0.253083 0.169680
0.925613 0.025471 0.022230 0.026686
0.081628 0.078063 0.290243 0.550066
0.926209 0.031838 0.022356 0.019596
0.467815 0.175797 0.156099 0.200290
0.193418 0.135070 0.115619 0.555892
0.159981 0.525425 0.140554 0.174041
0.181867 0.298781 0.226049 0.293304
0.552533 0.152674 0.223876 0.070916
0.428616 0.263390 0.186170 0.121824
0.101764 0.087864 0.082135 0.728237
0.097368 0.616735 0.082689 0.203207
0.128939 0.054047 0.746350 0.070664
0.187314 0.069210 0.660271 0.083205
0.029626 0.198551 0.242899 0.528925
0.124793 0.322815 0.125087 0.427304

MOTIF 234 random
letter-probability matrix: alength= 4 w= 28
0.100059 0.079378 0.631494 0.189069
0.122974 0.104468 0.647629 0.124929
0.569711 0.133908 0.211832 0.084548
0.484631 0.236403 0.141656 0.137309
0.290996 0.077977 0.185406 0.445621
0.070934 0.052946 0.071412 0.804707
0.090044 0.056417 0.060587 0.792952
0.922343 0.018447 0.038444 0.020766
0.325412 0.291556 0.136903 0.246129
0.834757 0.050819 0.053689 0.060735
0.250000 0.250000 0.250000 0.250000
0.110825 0.030106 0.242381 0.616688
0.920321 0.023259 0.027315 0.029105
0.142246 0.098079 0.129298 0.630377
0.226648 0.151110 0.439656 0.182586
0.049577 0.043387 0.862529 0.044507
0.055235 0.047142 0.849828 0.047795
0.354786 0.168143 0.178468 0.298603
0.552533 0.152674 0.223876 0.070916
0.324874 0.119275 0.465278 0.090572
0.929643 0.018593 0.029661 0.022103
0.049501 0.178323 0.039799 0.732376
0.267731 0.221928 0.233503 0.276838
0.147515 0.052968 0.072674 0.726844
0.042750 0.037116 0.882003 0.038132
0.210370 0.153990 0.179764 0.455876
0.084211 0.082570 0.134459 0.698759
0.250000 0.250000 0.250000 0.250000

MOTIF 235 random
letter-probability matrix: alength= 4 w= 25
0.555767 0.214816 0.070995 0.158422
0.132714 0.074826 0.120565 0.671895
0.059829 0.044918 0.846478 0.048776
0.112912 0.158137 0.111302 0.617649
0.209396 0.103789 0.107646 0.579168
0.936634 0.018733 0.022953 0.021681
0.768397 0.068427 0.079413 0.083763
0.027152 0.018622 0.931089 0.023137
0.045209 0.027276 0.890730 0.036785
0.110378 0.487073 0.050710 0.351839
0.365348 0.071234 0.343246 0.220172
0.094768 0.063638 0.764340 0.077255
0.721606 0.041856 0.084944 0.151594
0.152984 0.052818 0.150426 0.643772
0.027793 0.024783 0.052687 0.894736
0.562446 0.291766 0.095771 0.050018
0.074988 0.044603 0.838060 0.042349
0.250000 0.250000 0.250000 0.250000
0.926262 0.024189 0.029124 0.020425
0.206923 0.444942 0.185615 0.162520
0.046820 0.031019 0.032498 0.889663
0.478113 0.296646 0.173432 0.051810
0.447079 0.284920 0.088958 0.179042
0.562435 0.186398 0.168049 0.083119
0.471415 0.235367 0.104807 0.188412

MOTIF 236 random
letter-probability matrix: alength= 4 w= 25
0.060209 0.053262 0.832005 0.054524
0.053226 0.796420 0.040213 0.110141
0.685128 0.133774 0.072529 0.108569
0.027306 0.019296 0.925734 0.027665
0.411811 0.311289 0.185949 0.090951
0.085880 0.102764 0.706556 0.104800
0.898144 0.035072 0.028644 0.038140
0.356734 0.272163 0.235031 0.136073
0.323137 0.148071 0.151782 0.377010
0.358504 0.187173 0.226546 0.227777
0.587096 0.196716 0.149434 0.066754
0.269147 0.219311 0.098131 0.413411
0.062888 0.079373 0.050825 0.806914
0.391104 0.292351 0.158529 0.158016
0.055277 0.049691 0.044272 0.850761
0.710492 0.098403 0.096447 0.094659
0.134289 0.063106 0.719206 0.083399
0.249826 0.409661 0.198478 0.142035
0.080392 0.666197 0.066667 0.186744
0.037253 0.032110 0.897602 0.033035
0.328338 0.141225 0.310389 0.220048
0.097302 0.144408 0.108703 0.649586
0.310958 0.196579 0.294187 0.198275
0.177803 0.287943 0.264608 0.269646
0.120017 0.307962 0.404211 0.167810

MOTIF 237 random
letter-probability matrix: alength= 4 w= 19
0.046098 0.868091 0.050957 0.034854
0.795453 0.043726 0.082162 0.078659
0.076375 0.055219 0.772882 0.095524
0.292433 0.121314 0.218489 0.367764
0.082845 0.079129 0.139141 0.698886
0.024928 0.038263 0.024653 0.912156
0.380063 0.142936 0.317825 0.159177
0.319094 0.146948 0.198390 0.335568
0.114174 0.216141 0.385198 0.284488
0.358388 0.157457 0.131496 0.352659
0.093970 0.608158 0.113601 0.184271
0.205281 0.220753 0.112974 0.460991
0.132989 0.172403 0.171659 0.522949
0.524176 0.223294 0.082646 0.169884
0.384762 0.273793 0.180428 0.161016
0.926489 0.020701 0.023704 0.029106
0.034855 0.021001 0.925631 0.018513
0.076560 0.099979 0.689334 0.134126
0.440766 0.192164 0.104850 0.262220

MOTIF 238 random
letter-probability matrix: alength= 4 w= 46
0.300523 0.234575 0.204290 0.260613
0.568803 0.178857 0.157744 0.094596
0.325345 0.098257 0.161250 0.415148
0.073501 0.073672 0.728648 0.124179
0.855878 0.031739 0.049947 0.062436
0.929643 0.018593 0.029661 0.022103
0.291491 0.120480 0.368623 0.219406
0.064392 0.057180 0.819936 0.058493
0.153051 0.115632 0.604975 0.126343
0.257321 0.188596 0.464702 0.089381
0.027152 0.018622 0.931089 0.023137
0.437391 0.110842 0.186379 0.265387
0.068022 0.081164 0.739605 0.111208
0.924743 0.019064 0.021966 0.034226
0.168053 0.545301 0.168860 0.117786
0.075804 0.784023 0.069138 0.071034
0.286840 0.195593 0.221655 0.295913
0.250000 0.250000 0.250000 0.250000
0.430913 0.394421 0.108656 0.066010
0.153451 0.565580 0.066465 0.214504
0.277401 0.120221 0.333207 0.269172
0.748113 0.078831 0.099272 0.073784
0.068330 0.056155 0.810494 0.065021
0.889697 0.035159 0.032624 0.042520
0.426049 0.111325 0.178967 0.283659
0.160220 0.147375 0.073324 0.619081
0.168201 0.084493 0.176988 0.570318
0.115915 0.077036 0.702321 0.104728
0.250000 0.250000 0.250000 0.250000
0.118223 0.022047 0.820065 0.039665
0.419365 0.128717 0.376879 0.075040
0.049803 0.105386 0.064545 0.780266
0.068834 0.809760 0.048962 0.072444
0.028900 0.878459 0.020288 0.072353
0.108310 0.069303 0.701966 0.120421
0.072708 0.094621 0.063218 0.769453
0.250000 0.250000 0.250000 0.250000
0.133689 0.066637 0.683866 0.115808
0.250000 0.250000 0.250000 0.250000
0.136034 0.368404 0.092073 0.403489
0.037060 0.045908 0.042794 0.874238
0.058749 0.818533 0.055060 0.067658
0.111684 0.223907 0.090507 0.573902
0.057112 0.035912 0.874701 0.032274
0.152866 0.630597 0.079018 0.137519
0.300523 0.234575 0.204290 0.260613

MOTIF 239 random
letter-probability matrix: alength= 4 w= 19
0.111684 0.223907 0.090507 0.573902
0.322280 0.124511 0.324734 0.228475
0.322617 0.148480 0.290906 0.237997
0.031685 0.018553 0.927644 0.022118
0.047553 0.028229 0.046975 0.877244
0.163128 0.225166 0.098974 0.512731
0.847383 0.047473 0.057316 0.047827
0.590372 0.236878 0.099949 0.072801
0.260915 0.229116 0.315290 0.194679
0.361224 0.273913 0.167233 0.197629
0.299564 0.105272 0.334084 0.261081
0.073277 0.611740 0.060394 0.254589
0.044012 0.076784 0.039579 0.839626
0.110049 0.548677 0.084053 0.257221
0.129504 0.207087 0.210882 0.452527
0.039216 0.022465 0.894320 0.043999
0.077776 0.784026 0.061509 0.076689
0.062825 0.030663 0.869749 0.036762
0.138070 0.159475 0.067680 0.634775

MOTIF 240 random
letter-probability matrix: alength= 4 w= 28
0.331307 0.336077 0.130653 0.201964
0.366675 0.200061 0.216334 0.216930
0.602859 0.102015 0.191106 0.104020
0.383273 0.254837 0.164033 0.197858
0.058300 0.131429 0.073935 0.736336
0.915255 0.023832 0.028986 0.031927
0.452839 0.355709 0.138120 0.053332
0.452913 0.283355 0.204706 0.059027
0.066612 0.038800 0.852744 0.041844
0.275128 0.237530 0.168983 0.318359
0.418644 0.304882 0.107903 0.168571
0.124971 0.072866 0.699261 0.102901
0.233574 0.143805 0.126995 0.495626
0.366938 0.199956 0.216254 0.216852
0.310019 0.230261 0.116378 0.343342
0.149399 0.572912 0.154517 0.123171
0.086849 0.088129 0.176979 0.648043
0.525045 0.080582 0.253608 0.140765
0.030196 0.087744 0.046625 0.835435
0.105044 0.161844 0.046221 0.686891
0.114296 0.066479 0.740435 0.078790
0.071035 0.275301 0.044873 0.608790
0.034279 0.027008 0.888410 0.050302
0.310995 0.070058 0.363295 0.255652
0.053886 0.025214 0.902843 0.018057
0.018722 0.024415 0.936091 0.020772
0.076917 0.075332 0.126190 0.721562
0.250000 0.250000 0.250000 0.250000

MOTIF 241 random
letter-probability matrix: alength= 4 w= 16
0.204408 0.210558 0.264611 0.320423
0.368795 0.168692 0.168875 0.293639
0.270734 0.072633 0.517472 0.139161
0.064256 0.049116 0.191989 0.694639
0.078894 0.360912 0.450863 0.109331
0.077107 0.068407 0.105894 0.748592
0.250000 0.250000 0.250000 0.250000
0.048933 0.046437 0.861022 0.043608
0.844296 0.053226 0.066192 0.036287
0.066419 0.049874 0.067938 0.815769
0.936680 0.025212 0.018734 0.019375
0.040640 0.055574 0.862149 0.041637
0.250000 0.250000 0.250000 0.250000
0.134553 0.098451 0.648784 0.118212
0.209335 0.110597 0.264602 0.415466
0.731633 0.097708 0.074532 0.096127

MOTIF 242 random
letter-probability matrix: alength= 4 w= 10
0.505352 0.171594 0.159983 0.163071
0.104823 0.101906 0.091426 0.701845
0.593370 0.135812 0.184137 0.086682
0.301116 0.234712 0.130782 0.333391
0.880476 0.039130 0.041823 0.038572
0.400874 0.292597 0.190146 0.116383
0.394854 0.172587 0.174855 0.257705
0.021450 0.018791 0.939536 0.020223
0.212944 0.138752 0.357867 0.290437
0.481810 0.203926 0.122210 0.192054

MOTIF 243 random
letter-probability matrix: alength= 4 w= 10
0.111432 0.131867 0.157238 0.599463
0.250000 0.250000 0.250000 0.250000
0.260791 0.216544 0.169968 0.352697
0.605262 0.113455 0.130724 0.150558
0.078264 0.393888 0.068257 0.459591
0.097268 0.094793 0.649193 0.158746
0.077950 0.074438 0.288805 0.558807
0.368290 0.125486 0.218850 0.287374
0.257899 0.143831 0.136735 0.461535
0.265166 0.221656 0.156177 0.357002

MOTIF 244 random
letter-probability matrix: alength= 4 w= 16
0.476588 0.192549 0.175879 0.154984
0.455338 0.237321 0.186433 0.120907
0.160640 0.234393 0.180986 0.423982
0.670005 0.151634 0.121778 0.056583
0.032615 0.023455 0.913438 0.030492
0.431600 0.153974 0.066813 0.347613
0.660078 0.076342 0.190117 0.073463
0.337831 0.083260 0.405770 0.173139
0.051345 0.823715 0.093628 0.031313
0.263151 0.246960 0.201880 0.288009
0.209821 0.162913 0.155757 0.471509
0.157813 0.240715 0.283772 0.317700
0.130963 0.076820 0.348076 0.444141
0.052624 0.130348 0.057639 0.759389
0.407007 0.128586 0.312173 0.152234
0.077355 0.032647 0.068012 0.821986

MOTIF 245 random
letter-probability matrix: alength= 4 w= 7
0.087180 0.034607 0.429555 0.448658
0.568837 0.061340 0.130252 0.239571
0.207177 0.141986 0.195075 0.455761
0.150145 0.102765 0.075240 0.671850
0.106100 0.275078 0.357972 0.260850
0.277833 0.157649 0.328319 0.236199
0.014344 0.024751 0.243685 0.717219

MOTIF 246 random
letter-probability matrix: alength= 4 w= 7
0.526065 0.090971 0.270342 0.112622
0.371626 0.124499 0.254337 0.249539
0.375110 0.172337 0.251994 0.200559
0.265081 0.128019 0.229084 0.377816
0.472832 0.211965 0.135139 0.180065
0.383727 0.177929 0.236426 0.201918
0.247180 0.520749 0.099183 0.132888

MOTIF 247 random
letter-probability matrix: alength= 4 w= 7
0.608472 0.155025 0.116458 0.120046
0.130665 0.025526 0.818956 0.024852
0.227276 0.354608 0.181966 0.236150
0.127185 0.104770 0.611988 0.156057
0.022437 0.037925 0.876825 0.062814
0.022197 0.019785 0.939233 0.018785
0.307232 0.131850 0.280888 0.280029

MOTIF 248 random
letter-probability matrix: alength= 4 w= 22
0.774845 0.165929 0.043728 0.015497
0.126052 0.375511 0.318629 0.179808
0.299275 0.154836 0.334084 0.211805
0.387842 0.191339 0.270976 0.149843
0.137912 0.404348 0.173055 0.284686
0.743107 0.078455 0.103183 0.075255
0.405562 0.110472 0.393490 0.090476
0.022918 0.022568 0.929569 0.024944
0.484085 0.198423 0.193495 0.123997
0.589721 0.087734 0.180188 0.142356
0.124700 0.178725 0.079549 0.617027
0.146980 0.181037 0.340647 0.331337
0.047350 0.829400 0.056210 0.067040
0.531566 0.221392 0.079817 0.167225
0.055864 0.098621 0.762840 0.082675
0.791116 0.086799 0.043672 0.078412
0.250000 0.250000 0.250000 0.250000
0.018617 0.030678 0.930851 0.019853
0.081747 0.236488 0.367839 0.313926
0.288207 0.317568 0.177747 0.216478
0.227719 0.053372 0.089254 0.629656
0.050498 0.033862 0.035428 0.880213

MOTIF 249 random
letter-probability matrix: alength= 4 w= 7
0.028330 0.027289 0.037397 0.906984
0.053439 0.049749 0.836423 0.060389
0.093502 0.089072 0.196959 0.620467
0.106404 0.046462 0.803945 0.043189
0.173818 0.150058 0.135844 0.540281
0.676845 0.081965 0.155643 0.085548
0.073501 0.073672 0.728648 0.124179

MOTIF 250 random
letter-probability matrix: alength= 4 w= 7
0.034190 0.054150 0.862870 0.048791
0.250000 0.250000 0.250000 0.250000
0.192643 0.114270 0.183609 0.509478
0.018808 0.107157 0.017138 0.856897
0.372599 0.170540 0.327347 0.129514
0.348614 0.214799 0.244916 0.191671
0.336175 0.341349 0.124381 0.198095

MOTIF 251 random
letter-probability matrix: alength= 4 w= 34
0.144719 0.129934 0.138037 0.587310
0.092006 0.041100 0.083924 0.782970
0.133507 0.084692 0.073501 0.708300
0.083968 0.065847 0.114229 0.735956
0.377245 0.197025 0.281450 0.144280
0.918939 0.025777 0.023564 0.031720
0.867680 0.037703 0.037469 0.057147
0.232193 0.077886 0.324289 0.365632
0.476538 0.226505 0.119047 0.177910
0.199362 0.200045 0.218437 0.382155
0.321102 0.205669 0.255990 0.217239
0.250000 0.250000 0.250000 0.250000
0.050187 0.043950 0.860784 0.045079
0.122355 0.050602 0.124790 0.702253
0.638409 0.134249 0.115387 0.111955
0.033404 0.031587 0.908477 0.026532
0.245526 0.049975 0.063581 0.640917
0.022284 0.935088 0.018702 0.023926
0.346835 0.184087 0.298810 0.170269
0.025036 0.026664 0.922131 0.026169
0.240057 0.136655 0.117726 0.505562
0.529552 0.098342 0.257559 0.114547
0.074119 0.034234 0.042510 0.849137
0.763372 0.071566 0.085474 0.079588
0.357406 0.301674 0.177421 0.163499
0.109797 0.104225 0.696673 0.089305
0.044409 0.018278 0.913913 0.023400
0.914487 0.027817 0.031424 0.026272
0.085278 0.676962 0.098653 0.139106
0.029728 0.020461 0.931187 0.018624
0.033586 0.027283 0.915907 0.023224
0.048732 0.033080 0.188227 0.729961
0.664140 0.056948 0.091296 0.187616
0.404387 0.284962 0.145644 0.165007

MOTIF 252 random
letter-probability matrix: alength= 4 w= 22
0.199362 0.200045 0.218437 0.382155
0.031338 0.079234 0.069846 0.819582
0.179511 0.182453 0.453395 0.184641
0.227522 0.114035 0.067866 0.590577
0.302047 0.187137 0.215782 0.295034
0.250000 0.250000 0.250000 0.250000
0.273012 0.218037 0.172369 0.336583
0.090409 0.045459 0.795692 0.068440
0.057630 0.017813 0.890660 0.033897
0.045151 0.023434 0.901304 0.030111
0.265069 0.109143 0.335410 0.290378
0.354617 0.361496 0.101548 0.182339
0.018641 0.932047 0.024490 0.024822
0.118733 0.094429 0.289656 0.497182
0.047653 0.031015 0.869889 0.051443
0.108149 0.134200 0.606247 0.151405
0.717383 0.049356 0.090320 0.142941
0.316709 0.189953 0.385621 0.107718
0.068875 0.279742 0.374641 0.276742
0.161286 0.142513 0.176251 0.519951
0.031910 0.050406 0.035062 0.882622
0.081935 0.748222 0.077594 0.092249

MOTIF 253 random
letter-probability matrix: alength= 4 w= 16
0.047572 0.041539 0.868259 0.042630
0.250000 0.250000 0.250000 0.250000
0.301095 0.177406 0.387073 0.134425
0.253852 0.295992 0.292668 0.157488
0.549437 0.153093 0.206637 0.090833
0.141365 0.097281 0.199731 0.561623
0.235349 0.289264 0.130804 0.344583
0.360486 0.370646 0.186653 0.082215
0.345502 0.214778 0.232736 0.206983
0.623023 0.153477 0.157589 0.065911
0.196178 0.193501 0.312684 0.297638
0.159886 0.141993 0.144369 0.553753
0.268188 0.121059 0.337647 0.273106
0.571019 0.297750 0.089042 0.042189
0.059792 0.145076 0.102587 0.692545
0.042290 0.096586 0.039082 0.822042

MOTIF 254 random
letter-probability matrix: alength= 4 w= 19
0.591512 0.083039 0.090672 0.234777
0.099215 0.130518 0.653256 0.117011
0.234559 0.364854 0.191867 0.208721
0.032942 0.018232 0.911601 0.037225
0.153451 0.565580 0.066465 0.214504
0.153567 0.113931 0.173805 0.558698
0.600444 0.040216 0.268879 0.090462
0.472465 0.098838 0.316962 0.111736
0.437192 0.167204 0.186309 0.209295
0.240184 0.228012 0.123261 0.408543
0.883180 0.038239 0.040893 0.037688
0.481202 0.146573 0.231498 0.140727
0.022874 0.064162 0.030184 0.882780
0.020017 0.018804 0.940204 0.020975
0.309712 0.224410 0.291433 0.174444
0.373500 0.145521 0.319139 0.161841
0.089295 0.148083 0.191133 0.571489
0.148299 0.348274 0.206326 0.297100
0.383430 0.166745 0.171315 0.278510

MOTIF 255 random
letter-probability matrix: alength= 4 w= 7
0.168681 0.121528 0.161242 0.548549
0.486853 0.187556 0.098200 0.227390
0.504997 0.155074 0.147335 0.192593
0.061905 0.805874 0.051440 0.080782
0.850725 0.045693 0.061654 0.041929
0.038325 0.026110 0.916395 0.019171
0.051003 0.817338 0.060224 0.071435

MOTIF 256 random
letter-probability matrix: alength= 4 w= 7
0.462361 0.268135 0.090709 0.178795
0.174796 0.077191 0.263850 0.484163
0.040733 0.023540 0.907706 0.028021
0.220912 0.204660 0.105669 0.468759
0.064544 0.304763 0.040094 0.590599
0.041753 0.811095 0.045458 0.101693
0.032579 0.018593 0.929658 0.019171

MOTIF 257 random
letter-probability matrix: alength= 4 w= 16
0.097537 0.098227 0.087932 0.716303
0.077312 0.077400 0.129597 0.715691
0.113537 0.297360 0.125307 0.463795
0.555584 0.064310 0.262906 0.117201
0.250000 0.250000 0.250000 0.250000
0.122971 0.016344 0.817196 0.043490
0.154510 0.635812 0.084074 0.125603
0.042549 0.063039 0.072996 0.821416
0.079547 0.078382 0.287164 0.554907
0.123097 0.403750 0.220030 0.253123
0.160333 0.268255 0.194399 0.377012
0.305919 0.089181 0.370318 0.234582
0.243244 0.166771 0.324102 0.265883
0.188571 0.059810 0.686362 0.065257
0.029132 0.025934 0.919711 0.025223
0.024173 0.018688 0.022720 0.934419

MOTIF 258 random
letter-probability matrix: alength= 4 w= 10
0.344769 0.138784 0.293901 0.222546
0.150014 0.044674 0.724483 0.080829
0.070829 0.069149 0.723865 0.136157
0.138625 0.753251 0.056400 0.051724
0.161525 0.364280 0.177142 0.297052
0.413378 0.202253 0.120044 0.264324
0.291941 0.155995 0.326363 0.225702
0.120151 0.102770 0.137072 0.640008
0.510668 0.136997 0.195767 0.156568
0.044486 0.912981 0.024273 0.018260

MOTIF 259 random
letter-probability matrix: alength= 4 w= 16
0.223009 0.112366 0.173344 0.491281
0.059870 0.819937 0.042799 0.077394
0.920294 0.018851 0.042449 0.018406
0.716656 0.084970 0.125079 0.073295
0.317744 0.154301 0.288570 0.239386
0.224538 0.410755 0.182281 0.182425
0.295498 0.208268 0.248654 0.247580
0.254842 0.401178 0.209131 0.134849
0.139876 0.072165 0.677418 0.110541
0.025036 0.026664 0.922131 0.026169
0.402883 0.251210 0.192084 0.153823
0.107917 0.423003 0.131685 0.337395
0.069973 0.824978 0.045009 0.060040
0.094070 0.082724 0.088528 0.734679
0.417053 0.179789 0.204171 0.198986
0.265818 0.156349 0.157221 0.420612

MOTIF 260 random
letter-probability matrix: alength= 4 w= 16
0.819395 0.061100 0.067894 0.051611
0.035920 0.018316 0.029957 0.915806
0.249195 0.229835 0.209980 0.310991
0.316850 0.310023 0.102659 0.270468
0.389028 0.317471 0.111067 0.182434
0.237897 0.304750 0.263395 0.193958
0.245366 0.147145 0.133266 0.474223
0.195450 0.077278 0.108894 0.618377
0.315757 0.160860 0.205221 0.318163
0.121738 0.142978 0.150819 0.584465
0.339209 0.139264 0.386281 0.135246
0.905249 0.030432 0.028955 0.035365
0.321373 0.184094 0.196957 0.297577
0.695473 0.121592 0.070712 0.112223
0.165706 0.096527 0.331996 0.405771
0.767005 0.062233 0.098383 0.072378

MOTIF 261 random
letter-probability matrix: alength= 4 w= 7
0.025036 0.026664 0.922131 0.026169
0.124928 0.385223 0.059233 0.430616
0.250000 0.250000 0.250000 0.250000
0.060626 0.063845 0.795775 0.079753
0.190779 0.279069 0.113143 0.417008
0.240924 0.077707 0.059820 0.621549
0.321373 0.184094 0.196957 0.297577

MOTIF 262 random
letter-probability matrix: alength= 4 w= 7
0.250000 0.250000 0.250000 0.250000
0.194321 0.108588 0.318003 0.379088
0.650366 0.109561 0.142466 0.097607
0.250000 0.250000 0.250000 0.250000
0.250000 0.250000 0.250000 0.250000
0.250000 0.250000 0.250000 0.250000
0.500410 0.210289 0.146937 0.142364

MOTIF 263 random
letter-probability matrix: alength= 4 w= 10
0.429859 0.241020 0.188832 0.140289
0.250000 0.250000 0.250000 0.250000
0.165033 0.130483 0.142401 0.562084
0.027966 0.873369 0.035623 0.063042
0.164534 0.283892 0.103942 0.447632
0.243892 0.171995 0.243253 0.340860
0.250140 0.113930 0.294160 0.341770
0.659876 0.215052 0.074551 0.050521
0.156383 0.098770 0.586653 0.158194
0.060390 0.725303 0.131022 0.083284

MOTIF 264 random
letter-probability matrix: alength= 4 w= 22
0.241923 0.364008 0.149926 0.244143
0.080081 0.032959 0.836656 0.050304
0.028907 0.019016 0.925908 0.026169
0.162019 0.180204 0.109178 0.548599
0.121736 0.145468 0.105711 0.627084
0.908795 0.026930 0.031939 0.032336
0.088587 0.053008 0.079390 0.779015
0.422067 0.107745 0.154558 0.315630
0.617639 0.110460 0.170194 0.101707
0.118839 0.549028 0.076559 0.255573
0.119354 0.529245 0.155383 0.196019
0.814864 0.046156 0.070553 0.068427
0.928579 0.026546 0.026303 0.018572
0.299709 0.235640 0.133986 0.330665
0.150014 0.044674 0.724483 0.080829
0.320912 0.202494 0.173678 0.302916
0.250000 0.250000 0.250000 0.250000
0.630332 0.225089 0.085071 0.059508
0.098525 0.233947 0.120838 0.546690
0.056272 0.022406 0.892779 0.028543
0.230922 0.352621 0.171785 0.244671
0.267858 0.212618 0.165366 0.354158

MOTIF 265 random
letter-probability matrix: alength= 4 w= 13
0.250000 0.250000 0.250000 0.250000
0.287616 0.138881 0.220949 0.352554
0.176850 0.236661 0.234616 0.351873
0.109629 0.097031 0.641849 0.151491
0.817745 0.053200 0.062847 0.066209
0.739151 0.067589 0.066714 0.126546
0.026832 0.040792 0.026543 0.905833
0.071880 0.103062 0.678040 0.147018
0.250000 0.250000 0.250000 0.250000
0.250000 0.250000 0.250000 0.250000
0.019324 0.032416 0.022982 0.925278
0.250000 0.250000 0.250000 0.250000
0.075258 0.052763 0.808440 0.063539

MOTIF 266 random
letter-probability matrix: alength= 4 w= 13
0.036868 0.031140 0.893980 0.038012
0.830149 0.044688 0.079696 0.045467
0.437850 0.194789 0.202582 0.164779
0.115435 0.064164 0.399690 0.420710
0.692222 0.087181 0.130125 0.090472
0.250000 0.250000 0.250000 0.250000
0.056532 0.037621 0.037840 0.868007
0.312559 0.164894 0.207730 0.314817
0.037128 0.030391 0.902214 0.030267
0.552467 0.190475 0.125546 0.131512
0.112863 0.019996 0.830515 0.036626
0.788091 0.083458 0.056401 0.072051
0.157208 0.617730 0.083123 0.141939

MOTIF 267 random
letter-probability matrix: alength= 4 w= 10
0.906581 0.030081 0.031574 0.031764
0.528548 0.077910 0.162951 0.230592
0.231427 0.079422 0.579737 0.109413
0.761064 0.092685 0.069268 0.076983
0.191703 0.132989 0.113512 0.561796
0.931772 0.018635 0.030835 0.018758
0.044820 0.035964 0.032046 0.887170
0.354285 0.131256 0.263543 0.250916
0.263891 0.338816 0.189445 0.207848
0.609380 0.127738 0.156895 0.105987

MOTIF 268 random
letter-probability matrix: alength= 4 w= 10
0.315560 0.208353 0.255986 0.220101
0.077688 0.572686 0.051808 0.297819
0.064592 0.032808 0.040105 0.862495
0.022209 0.926438 0.018529 0.032824
0.310760 0.329007 0.173033 0.187200
0.123724 0.716382 0.050407 0.109487
0.571676 0.111562 0.200948 0.115814
0.199515 0.100909 0.118770 0.580806
0.033819 0.046289 0.818830 0.101061
0.246113 0.199548 0.158170 0.396169

MOTIF 269 random
letter-probability matrix: alength= 4 w= 10
0.043475 0.023704 0.018291 0.914531
0.248481 0.343502 0.146561 0.261455
0.050087 0.050228 0.805176 0.094510
0.462148 0.232665 0.085953 0.219235
0.050549 0.044326 0.083907 0.821218
0.941183 0.019165 0.020829 0.018824
0.376136 0.249502 0.127953 0.246408
0.811782 0.059509 0.060936 0.067773
0.122436 0.084419 0.136850 0.656295
0.755171 0.047255 0.152596 0.044979

MOTIF 270 random
letter-probability matrix: alength= 4 w= 16
0.357344 0.219746 0.202515 0.220394
0.587795 0.197990 0.132127 0.082087
0.079036 0.756992 0.074760 0.089212
0.260684 0.170310 0.362503 0.206503
0.025036 0.026664 0.922131 0.026169
0.250000 0.250000 0.250000 0.250000
0.825298 0.061623 0.041177 0.071902
0.167549 0.233650 0.231348 0.367453
0.223292 0.123911 0.354796 0.298001
0.229627 0.097587 0.187355 0.485432
0.132034 0.077433 0.227724 0.562809
0.086394 0.046201 0.056923 0.810482
0.807445 0.045192 0.080479 0.066883
0.075441 0.110195 0.159477 0.654887
0.110999 0.631824 0.131206 0.125971
0.245805 0.198469 0.308049 0.247676

MOTIF 271 random
letter-probability matrix: alength= 4 w= 22
0.268846 0.206011 0.154197 0.370946
0.034201 0.018386 0.919300 0.028113
0.888721 0.034573 0.039024 0.037682
0.337045 0.197895 0.314408 0.150652
0.196323 0.090573 0.159251 0.553853
0.031286 0.914568 0.020539 0.033607
0.051139 0.060724 0.068701 0.819436
0.169559 0.098144 0.122779 0.609518
0.438874 0.166543 0.185735 0.208848
0.539971 0.124431 0.161789 0.173809
0.250000 0.250000 0.250000 0.250000
0.388049 0.116798 0.269894 0.225259
0.373877 0.128409 0.273934 0.223780
0.227151 0.182446 0.296827 0.293576
0.423426 0.207141 0.186265 0.183169
0.326473 0.338183 0.101349 0.233995
0.082339 0.074188 0.767792 0.075681
0.048537 0.051432 0.852293 0.047738
0.315757 0.160860 0.205221 0.318163
0.068893 0.059941 0.341400 0.529765
0.298989 0.449021 0.126396 0.125594
0.044778 0.068832 0.038984 0.847406

MOTIF 272 random
letter-probability matrix: alength= 4 w= 22
0.086505 0.013915 0.576969 0.322611
0.529552 0.098342 0.257559 0.114547
0.095978 0.172121 0.091445 0.640456
0.338735 0.092659 0.396933 0.171674
0.075938 0.050380 0.657884 0.215799
0.250000 0.250000 0.250000 0.250000
0.070048 0.307577 0.044493 0.577882
0.677276 0.083068 0.159915 0.079741
0.407627 0.243868 0.135713 0.212791
0.168580 0.436611 0.113555 0.281254
0.459161 0.282811 0.202113 0.055914
0.402991 0.219045 0.253260 0.124705
0.288263 0.207050 0.175832 0.328854
0.105877 0.139113 0.628116 0.126894
0.020417 0.025552 0.026949 0.927082
0.825146 0.030684 0.123297 0.020874
0.349783 0.346278 0.179885 0.124053
0.115689 0.373183 0.087540 0.423588
0.097404 0.070337 0.671932 0.160328
0.052037 0.035134 0.874976 0.037853
0.399271 0.284517 0.148565 0.167647
0.877956 0.035569 0.047500 0.038975

MOTIF 273 random
letter-probability matrix: alength= 4 w= 22
0.921875 0.031227 0.021369 0.025529
0.148318 0.056368 0.688186 0.107128
0.215666 0.128090 0.248062 0.408182
0.847800 0.039497 0.072483 0.040220
0.159509 0.115115 0.391747 0.333629
0.770456 0.070792 0.090123 0.068629
0.156930 0.111014 0.142235 0.589822
0.239265 0.281727 0.224412 0.254596
0.121821 0.323127 0.265008 0.290044
0.592680 0.236253 0.099070 0.071997
0.168048 0.057520 0.677216 0.097216
0.903770 0.022931 0.050484 0.022815
0.830309 0.047510 0.059737 0.062443
0.143456 0.170462 0.383750 0.302331
0.225624 0.089730 0.157519 0.527127
0.642356 0.085932 0.117696 0.154015
0.326243 0.106630 0.109891 0.457236
0.745478 0.094855 0.072643 0.087024
0.432584 0.346361 0.108000 0.113054
0.041287 0.095039 0.038127 0.825548
0.199622 0.202348 0.305642 0.292388
0.092382 0.077944 0.755107 0.074567

MOTIF 274 random
letter-probability matrix: alength= 4 w= 37
0.041993 0.029379 0.888870 0.039758
0.380191 0.213309 0.243902 0.162598
0.146751 0.355968 0.118784 0.378498
0.077890 0.017162 0.858113 0.046836
0.152027 0.577194 0.109626 0.161152
0.120922 0.383006 0.264993 0.231079
0.278623 0.190026 0.242353 0.288997
0.103346 0.146847 0.515373 0.234434
0.057037 0.049523 0.812749 0.080691
0.451500 0.191339 0.178754 0.178407
0.040869 0.769557 0.075848 0.113726
0.250000 0.250000 0.250000 0.250000
0.378823 0.243706 0.203130 0.174342
0.036661 0.039509 0.894011 0.029819
0.319094 0.146948 0.198390 0.335568
0.037222 0.043072 0.861571 0.058135
0.235349 0.289264 0.130804 0.344583
0.911619 0.022727 0.026005 0.039649
0.223292 0.123911 0.354796 0.298001
0.077992 0.573834 0.055175 0.292999
0.152352 0.307132 0.096441 0.444076
0.034751 0.803079 0.098003 0.064167
0.077103 0.027591 0.846851 0.048455
0.369707 0.178090 0.197316 0.254888
0.245881 0.204176 0.048501 0.501442
0.433923 0.224359 0.174532 0.167186
0.024120 0.022671 0.934519 0.018690
0.083872 0.085862 0.737189 0.093077
0.250000 0.250000 0.250000 0.250000
0.175216 0.412715 0.162386 0.249683
0.012447 0.266757 0.622344 0.098453
0.109781 0.546077 0.149622 0.194520
0.815692 0.079212 0.051326 0.053770
0.083651 0.146559 0.184802 0.584989
0.158800 0.192501 0.078873 0.569826
0.054496 0.047940 0.848434 0.049129
0.049712 0.099766 0.058892 0.791630

MOTIF 275 random
letter-probability matrix: alength= 4 w= 7
0.315757 0.160860 0.205221 0.318163
0.109629 0.097031 0.641849 0.151491
0.022486 0.019248 0.924280 0.033985
0.081159 0.184687 0.146647 0.587507
0.558044 0.263173 0.101517 0.077266
0.097404 0.070337 0.671932 0.160328
0.494282 0.229710 0.173959 0.102048

MOTIF 276 random
letter-probability matrix: alength= 4 w= 37
0.653661 0.094380 0.109072 0.142888
0.827417 0.038169 0.082753 0.051660
0.308145 0.109726 0.372534 0.209595
0.783842 0.058296 0.073957 0.083905
0.294852 0.139429 0.168085 0.397634
0.039629 0.033134 0.049649 0.877589
0.340650 0.153320 0.130762 0.375268
0.941183 0.019165 0.020829 0.018824
0.092789 0.049791 0.066854 0.790565
0.211787 0.312961 0.215212 0.260040
0.860847 0.054333 0.036343 0.048477
0.102299 0.205561 0.088925 0.603215
0.025533 0.022620 0.929871 0.021975
0.150014 0.044674 0.724483 0.080829
0.085559 0.152971 0.094548 0.666921
0.549670 0.195294 0.158842 0.096194
0.708311 0.076973 0.090865 0.123851
0.052395 0.025798 0.891425 0.030381
0.018309 0.023403 0.915472 0.042816
0.310736 0.334239 0.135761 0.219264
0.083306 0.033954 0.844517 0.038224
0.430151 0.124361 0.231724 0.213763
0.194463 0.116695 0.185540 0.503302
0.230476 0.165126 0.211165 0.393233
0.167093 0.159509 0.397611 0.275788
0.686401 0.066999 0.118432 0.128168
0.098489 0.093564 0.118153 0.689793
0.376986 0.238609 0.088011 0.296394
0.088512 0.269489 0.137099 0.504899
0.109497 0.045188 0.782663 0.062653
0.365280 0.274346 0.164658 0.195715
0.513499 0.225953 0.086847 0.173701
0.130193 0.157732 0.216872 0.495203
0.115536 0.182074 0.255760 0.446630
0.412681 0.206440 0.220563 0.160316
0.249798 0.090795 0.364515 0.294892
0.200516 0.223979 0.088132 0.487373

MOTIF 277 random
letter-probability matrix: alength= 4 w= 7
0.250000 0.250000 0.250000 0.250000
0.283718 0.151884 0.324590 0.239808
0.379772 0.265252 0.127715 0.227260
0.365748 0.231451 0.159161 0.243640
0.158165 0.156381 0.477025 0.208430
0.466827 0.139850 0.161785 0.231538
0.453617 0.293695 0.100294 0.152395

MOTIF 278 random
letter-probability matrix: alength= 4 w= 64
0.018659 0.019812 0.932966 0.028562
0.616910 0.094151 0.131736 0.157203
0.124457 0.097450 0.673811 0.104281
0.474789 0.254904 0.173394 0.096913
0.070411 0.119427 0.717850 0.092312
0.270691 0.096425 0.154586 0.478297
0.123528 0.708487 0.058780 0.109204
0.250000 0.250000 0.250000 0.250000
0.099982 0.051177 0.772401 0.076440
0.032680 0.029475 0.036451 0.901394
0.085368 0.841245 0.037458 0.035929
0.483172 0.312638 0.078911 0.125279
0.018875 0.020810 0.941485 0.018830
0.313452 0.281635 0.159670 0.245244
0.182488 0.132713 0.185736 0.499063
0.037586 0.018484 0.019716 0.924213
0.265039 0.232583 0.265730 0.236649
0.331136 0.409386 0.111125 0.148354
0.173637 0.179960 0.086428 0.559975
0.300523 0.234575 0.204290 0.260613
0.053481 0.027182 0.024372 0.894966
0.099773 0.125702 0.631497 0.143028
0.434806 0.207262 0.242345 0.115587
0.250000 0.250000 0.250000 0.250000
0.022319 0.018787 0.939372 0.019522
0.046582 0.341501 0.118709 0.493209
0.129334 0.142429 0.129703 0.598534
0.287633 0.105663 0.298214 0.308489
0.341497 0.266856 0.187322 0.204324
0.578988 0.133571 0.232938 0.054503
0.369088 0.208026 0.208243 0.214643
0.050187 0.043950 0.860784 0.045079
0.157336 0.079923 0.654460 0.108281
0.413630 0.114596 0.310646 0.161128
0.046232 0.036775 0.033096 0.883897
0.236685 0.183522 0.206485 0.373309
0.075409 0.149917 0.071236 0.703438
0.453884 0.051896 0.439922 0.054298
0.062526 0.030950 0.856369 0.050155
0.272366 0.048523 0.579637 0.099474
0.225751 0.131755 0.537875 0.104619
0.334575 0.171586 0.264848 0.228991
0.115430 0.101127 0.391677 0.391766
0.231973 0.224418 0.317140 0.226469
0.158135 0.145251 0.071416 0.625198
0.057695 0.087078 0.104525 0.750702
0.265244 0.104053 0.249394 0.381309
0.065305 0.700025 0.089128 0.145542
0.229675 0.144559 0.115173 0.510592
0.792591 0.060891 0.072900 0.073618
0.370093 0.082355 0.287079 0.260473
0.535321 0.169028 0.140815 0.154836
0.158800 0.192501 0.078873 0.569826
0.110999 0.631824 0.131206 0.125971
0.869136 0.062679 0.023396 0.044789
0.189337 0.101364 0.321296 0.388003
0.257708 0.107422 0.353599 0.281271
0.467445 0.075117 0.390497 0.066941
0.035381 0.019623 0.901200 0.043795
0.032680 0.029475 0.036451 0.901394
0.119684 0.168868 0.094658 0.616791
0.367109 0.231872 0.204353 0.196666
0.485340 0.267382 0.166222 0.081056
0.254113 0.184981 0.235468 0.325438

MOTIF 279 random
letter-probability matrix: alength= 4 w= 13
0.163733 0.163800 0.189362 0.483105
0.182974 0.134384 0.105515 0.577126
0.599696 0.081886 0.229381 0.089037
0.422281 0.147552 0.163865 0.266302
0.298989 0.449021 0.126396 0.125594
0.211199 0.218185 0.129039 0.441577
0.020607 0.018646 0.932280 0.028468
0.661089 0.055678 0.095646 0.187588
0.078501 0.197936 0.080546 0.643016
0.468496 0.135551 0.258550 0.137403
0.210506 0.334404 0.207469 0.247622
0.077854 0.073285 0.779165 0.069696
0.030283 0.018844 0.909220 0.041653

MOTIF 280 random
letter-probability matrix: alength= 4 w= 40
0.155158 0.276470 0.095995 0.472377
0.446647 0.292059 0.128559 0.132735
0.250000 0.250000 0.250000 0.250000
0.090289 0.066496 0.742996 0.100219
0.606361 0.185282 0.091451 0.116906
0.450846 0.269199 0.096511 0.183443
0.020075 0.020226 0.940882 0.018818
0.250000 0.250000 0.250000 0.250000
0.206915 0.207412 0.087540 0.498133
0.290657 0.253805 0.147845 0.307694
0.041103 0.044918 0.028341 0.885639
0.250000 0.250000 0.250000 0.250000
0.186812 0.531466 0.104956 0.176766
0.053547 0.023407 0.894036 0.029011
0.934011 0.023296 0.022493 0.020200
0.043543 0.029687 0.891223 0.035546
0.442924 0.283053 0.203042 0.070980
0.347142 0.292029 0.252835 0.107994
0.155657 0.092400 0.428924 0.323019
0.235349 0.289264 0.130804 0.344583
0.131205 0.058283 0.166045 0.644467
0.174254 0.168191 0.292585 0.364970
0.157301 0.199370 0.094622 0.548706
0.344549 0.185112 0.197267 0.273072
0.068020 0.092880 0.057811 0.781289
0.191286 0.150686 0.418973 0.239054
0.191479 0.475443 0.088288 0.244790
0.250000 0.250000 0.250000 0.250000
0.057801 0.113268 0.443188 0.385743
0.241724 0.215148 0.147873 0.395255
0.250000 0.250000 0.250000 0.250000
0.892125 0.035617 0.037540 0.034718
0.443890 0.243938 0.151502 0.160670
0.029690 0.030344 0.906240 0.033726
0.406356 0.195136 0.195396 0.203111
0.147750 0.566316 0.116548 0.169386
0.210993 0.125776 0.276089 0.387142
0.724494 0.096032 0.078563 0.100911
0.185527 0.266313 0.250406 0.297755
0.141447 0.099954 0.605000 0.153599

MOTIF 281 random
letter-probability matrix: alength= 4 w= 10
0.693362 0.045705 0.061881 0.199052
0.045352 0.030269 0.036356 0.888023
0.246204 0.155248 0.285996 0.312552
0.250000 0.250000 0.250000 0.250000
0.873433 0.037817 0.056172 0.032578
0.380836 0.252696 0.228654 0.137814
0.115942 0.052844 0.048582 0.782633
0.031324 0.032734 0.905525 0.030417
0.308315 0.396439 0.094240 0.201006
0.391104 0.292351 0.158529 0.158016

MOTIF 282 random
letter-probability matrix: alength= 4 w= 52
0.060876 0.050679 0.797803 0.090642
0.671641 0.048938 0.057235 0.222187
0.727347 0.099185 0.075871 0.097597
0.078741 0.051231 0.776036 0.093993
0.353092 0.175733 0.323837 0.147337
0.127898 0.334199 0.114612 0.423292
0.083476 0.764040 0.066743 0.085741
0.297437 0.128124 0.158094 0.416344
0.019716 0.018851 0.018888 0.942545
0.319828 0.118664 0.397144 0.164363
0.158474 0.061621 0.105012 0.674894
0.235545 0.154604 0.096947 0.512905
0.105579 0.424861 0.140355 0.329205
0.456984 0.107376 0.175218 0.260423
0.347509 0.177277 0.272629 0.202585
0.022197 0.019785 0.939233 0.018785
0.075853 0.135577 0.059322 0.729248
0.071133 0.815048 0.052435 0.061385
0.569711 0.133908 0.211832 0.084548
0.091083 0.136229 0.656767 0.115922
0.242267 0.137716 0.175647 0.444370
0.739970 0.113889 0.056480 0.089662
0.035529 0.018527 0.926340 0.019603
0.319829 0.177701 0.219562 0.282907
0.195443 0.311431 0.143005 0.350121
0.218869 0.154508 0.422365 0.204259
0.913686 0.024298 0.029519 0.032497
0.219285 0.204472 0.181954 0.394289
0.039032 0.032551 0.895349 0.033068
0.227522 0.114035 0.067866 0.590577
0.178118 0.262645 0.238267 0.320970
0.825298 0.061623 0.041177 0.071902
0.077788 0.280522 0.202558 0.439132
0.030700 0.049727 0.878634 0.040938
0.372104 0.107270 0.174438 0.346188
0.119561 0.485096 0.103104 0.292238
0.882552 0.035597 0.049461 0.032390
0.067165 0.132570 0.059403 0.740863
0.423426 0.207141 0.186265 0.183169
0.149656 0.117352 0.556186 0.176806
0.250000 0.250000 0.250000 0.250000
0.067945 0.144364 0.085082 0.702609
0.832361 0.055011 0.058301 0.054326
0.288499 0.202498 0.296680 0.212323
0.100221 0.749542 0.080843 0.069394
0.146751 0.355968 0.118784 0.378498
0.133645 0.066126 0.061330 0.738899
0.654032 0.082344 0.128911 0.134713
0.849980 0.055541 0.041403 0.053076
0.587166 0.045753 0.345605 0.021476
0.134347 0.107450 0.237868 0.520334
0.054507 0.063193 0.061955 0.820346

MOTIF 283 random
letter-probability matrix: alength= 4 w= 7
0.154680 0.121242 0.153545 0.570532
0.401164 0.224207 0.185058 0.189572
0.248307 0.162153 0.238631 0.350909
0.098920 0.094867 0.132774 0.673439
0.112084 0.161533 0.087375 0.639008
0.295954 0.271245 0.169599 0.263202
0.297588 0.173957 0.366516 0.161939

MOTIF 284 random
letter-probability matrix: alength= 4 w= 16
0.313226 0.165931 0.184445 0.336398
0.921810 0.019878 0.022866 0.035446
0.930238 0.019312 0.031845 0.018605
0.058151 0.026134 0.883557 0.032159
0.332077 0.194564 0.162803 0.310556
0.327926 0.216822 0.227686 0.227566
0.039492 0.024812 0.874064 0.061632
0.212234 0.127951 0.252614 0.407201
0.161851 0.085580 0.378913 0.373656
0.198131 0.198826 0.217544 0.385499
0.265437 0.366657 0.172945 0.194961
0.435891 0.144310 0.293624 0.126175
0.827417 0.038169 0.082753 0.051660
0.429617 0.225993 0.171173 0.173217
0.071406 0.100074 0.388295 0.440226
0.074865 0.250306 0.127903 0.546926

MOTIF 285 random
letter-probability matrix: alength= 4 w= 34
0.106971 0.095340 0.627071 0.170619
0.253497 0.198051 0.142149 0.406304
0.250000 0.250000 0.250000 0.250000
0.867526 0.039154 0.046981 0.046340
0.218849 0.129882 0.301300 0.349969
0.803391 0.055072 0.074064 0.067473
0.311746 0.141337 0.315788 0.231129
0.361854 0.158837 0.206018 0.273292
0.656092 0.148448 0.137219 0.058242
0.573541 0.241236 0.106425 0.078798
0.069281 0.133542 0.065073 0.732104
0.176189 0.337176 0.218730 0.267904
0.902962 0.035793 0.033843 0.027401
0.808525 0.059579 0.079789 0.052107
0.091384 0.225427 0.344044 0.339145
0.250000 0.250000 0.250000 0.250000
0.072413 0.611281 0.196632 0.119674
0.262596 0.162282 0.390607 0.184516
0.250000 0.250000 0.250000 0.250000
0.509657 0.308793 0.092744 0.088806
0.018663 0.022056 0.933165 0.026116
0.093711 0.779655 0.037348 0.089286
0.526153 0.102730 0.149124 0.221993
0.320657 0.245580 0.207731 0.226032
0.094052 0.049610 0.086855 0.769484
0.353763 0.143978 0.183780 0.318479
0.372520 0.069911 0.368640 0.188929
0.094534 0.164679 0.306622 0.434165
0.085954 0.610051 0.061874 0.242122
0.022106 0.931525 0.018631 0.027738
0.349452 0.305234 0.117153 0.228161
0.117027 0.126215 0.646803 0.109955
0.429985 0.105033 0.307655 0.157327
0.129469 0.379885 0.094249 0.396396

MOTIF 286 random
letter-probability matrix: alength= 4 w= 7
0.473420 0.102392 0.332783 0.091405
0.057994 0.065486 0.792469 0.084051
0.250000 0.250000 0.250000 0.250000
0.259710 0.229784 0.184125 0.326381
0.157208 0.617730 0.083123 0.141939
0.928720 0.025209 0.024447 0.021623
0.035517 0.027613 0.024589 0.912281

MOTIF 287 random
letter-probability matrix: alength= 4 w= 31
0.074519 0.052687 0.065716 0.807078
0.064392 0.057180 0.819936 0.058493
0.447079 0.284920 0.088958 0.179042
0.881367 0.033549 0.033332 0.051751
0.265745 0.231452 0.300078 0.202726
0.301826 0.306475 0.239459 0.152240
0.095872 0.465150 0.098351 0.340627
0.276744 0.214752 0.194898 0.313606
0.034428 0.028280 0.918057 0.019235
0.710033 0.096142 0.157341 0.036484
0.250000 0.250000 0.250000 0.250000
0.893822 0.031001 0.034573 0.040604
0.549437 0.153093 0.206637 0.090833
0.124040 0.371406 0.347631 0.156923
0.621147 0.149633 0.129526 0.099695
0.152866 0.630597 0.079018 0.137519
0.332361 0.277309 0.139948 0.250382
0.063923 0.040047 0.859782 0.036248
0.120976 0.491825 0.120748 0.266450
0.146751 0.355968 0.118784 0.378498
0.586769 0.247059 0.068177 0.097995
0.072302 0.047683 0.836690 0.043325
0.812655 0.024403 0.125784 0.037158
0.158286 0.136464 0.281245 0.424005
0.915949 0.023626 0.028750 0.031675
0.939221 0.019808 0.021512 0.019459
0.068948 0.061359 0.792315 0.077378
0.120734 0.417613 0.096949 0.364703
0.072430 0.147137 0.324938 0.455496
0.259776 0.229229 0.171538 0.339456
0.325760 0.180312 0.193715 0.300213

MOTIF 288 random
letter-probability matrix: alength= 4 w= 25
0.813738 0.046066 0.092917 0.047279
0.592078 0.054369 0.214805 0.138749
0.058159 0.193632 0.094432 0.653778
0.745075 0.097664 0.080177 0.077084
0.091142 0.650427 0.130560 0.127871
0.916021 0.027226 0.026708 0.030044
0.250000 0.250000 0.250000 0.250000
0.393170 0.172655 0.248655 0.185519
0.110338 0.072034 0.094939 0.722688
0.058377 0.063504 0.040428 0.837692
0.251207 0.109081 0.160677 0.479034
0.480178 0.219454 0.117293 0.183075
0.148536 0.191395 0.460751 0.199318
0.155923 0.037674 0.769596 0.036807
0.032579 0.018593 0.929658 0.019171
0.039785 0.882090 0.028628 0.049497
0.081195 0.072364 0.736499 0.109942
0.071636 0.062133 0.062338 0.803892
0.262463 0.094252 0.498060 0.145224
0.243046 0.343353 0.139237 0.274364
0.269587 0.222296 0.104221 0.403896
0.088915 0.088774 0.697013 0.125298
0.225027 0.090357 0.382734 0.301882
0.127582 0.143683 0.104296 0.624439
0.094756 0.231574 0.117009 0.556661

MOTIF 289 random
letter-probability matrix: alength= 4 w= 7
0.354407 0.204332 0.148521 0.292740
0.074841 0.784877 0.067886 0.072395
0.199149 0.300347 0.242261 0.258243
0.417067 0.222604 0.252651 0.107678
0.179539 0.114652 0.224720 0.481090
0.176454 0.122504 0.544012 0.157030
0.402260 0.186130 0.175350 0.236260

MOTIF 290 random
letter-probability matrix: alength= 4 w= 16
0.546033 0.025327 0.308503 0.120137
0.554550 0.215159 0.071423 0.158868
0.120675 0.020313 0.841185 0.017828
0.233804 0.074879 0.127042 0.564275
0.250000 0.250000 0.250000 0.250000
0.118756 0.182904 0.162727 0.535612
0.047988 0.811266 0.082344 0.058402
0.897272 0.031852 0.036076 0.034801
0.058972 0.083482 0.054655 0.802891
0.407061 0.334518 0.131322 0.127099
0.372020 0.244441 0.200222 0.183317
0.287503 0.128000 0.375621 0.208877
0.938474 0.021583 0.021174 0.018770
0.672222 0.105792 0.112781 0.109205
0.036325 0.031632 0.898176 0.033867
0.936634 0.018733 0.022953 0.021681

MOTIF 291 random
letter-probability matrix: alength= 4 w= 28
0.061969 0.031179 0.857162 0.049690
0.115642 0.082700 0.134318 0.667341
0.221533 0.130475 0.443526 0.204467
0.349442 0.307688 0.221525 0.121344
0.018136 0.046103 0.028965 0.906796
0.310202 0.245374 0.115478 0.328946
0.091586 0.069221 0.748858 0.090335
0.292002 0.114719 0.368262 0.225017
0.053436 0.051391 0.857959 0.037213
0.501657 0.189079 0.223863 0.085401
0.248125 0.061425 0.522583 0.167866
0.480596 0.121261 0.138089 0.260054
0.069847 0.024661 0.862180 0.043312
0.107296 0.268229 0.469460 0.155015
0.204036 0.260455 0.101770 0.433740
0.057336 0.051074 0.837517 0.054073
0.501794 0.257745 0.089315 0.151146
0.079011 0.154485 0.128351 0.638154
0.452960 0.067618 0.304417 0.175005
0.130186 0.123051 0.157794 0.588969
0.173023 0.118177 0.554529 0.154271
0.077507 0.105682 0.741178 0.075634
0.409537 0.427345 0.063610 0.099508
0.061056 0.058698 0.252067 0.628180
0.067165 0.132570 0.059403 0.740863
0.319744 0.222206 0.279020 0.179030
0.494825 0.190715 0.215042 0.099417
0.415037 0.226477 0.117700 0.240786

MOTIF 292 random
letter-probability matrix: alength= 4 w= 28
0.139324 0.125553 0.215088 0.520034
0.267086 0.189039 0.279690 0.264184
0.867957 0.033939 0.042178 0.055926
0.245331 0.245436 0.248159 0.261074
0.349192 0.171007 0.197926 0.281876
0.107503 0.065071 0.073183 0.754243
0.387327 0.298459 0.104708 0.209505
0.176178 0.057868 0.676611 0.089342
0.903113 0.034207 0.031604 0.031076
0.544261 0.205859 0.139001 0.110878
0.778022 0.086635 0.063950 0.071393
0.103761 0.343544 0.473414 0.079281
0.735257 0.096661 0.080560 0.087522
0.047991 0.039567 0.861268 0.051174
0.202355 0.283420 0.167124 0.347101
0.186525 0.080887 0.206011 0.526576
0.191479 0.475443 0.088288 0.244790
0.396000 0.156059 0.291739 0.156202
0.068505 0.078717 0.074274 0.778504
0.245753 0.250303 0.252243 0.251701
0.047480 0.865533 0.030559 0.056427
0.250000 0.250000 0.250000 0.250000
0.082970 0.033884 0.786615 0.096532
0.285140 0.210607 0.135025 0.369228
0.061824 0.047760 0.079701 0.810715
0.103781 0.087923 0.130592 0.677705
0.156566 0.463081 0.099804 0.280549
0.031101 0.859715 0.042659 0.066526

MOTIF 293 random
letter-probability matrix: alength= 4 w= 19
0.100613 0.595176 0.158801 0.145410
0.671279 0.178456 0.048177 0.102088
0.167717 0.422464 0.234711 0.175108
0.045388 0.078343 0.045231 0.831038
0.062112 0.710862 0.085502 0.141523
0.108535 0.109744 0.084541 0.697180
0.926242 0.024321 0.025810 0.023628
0.370822 0.140090 0.140738 0.348349
0.254879 0.257306 0.172615 0.315200
0.328778 0.194492 0.270922 0.205809
0.563900 0.214728 0.121443 0.099930
0.250000 0.250000 0.250000 0.250000
0.340340 0.266241 0.189196 0.204223
0.129599 0.558173 0.129914 0.182314
0.249736 0.413753 0.120184 0.216328
0.340798 0.136774 0.214471 0.307957
0.246204 0.155248 0.285996 0.312552
0.834996 0.042387 0.080404 0.042214
0.096699 0.035148 0.831661 0.036492

MOTIF 294 random
letter-probability matrix: alength= 4 w= 16
0.250000 0.250000 0.250000 0.250000
0.219712 0.131318 0.128049 0.520922
0.355558 0.300982 0.178624 0.164836
0.098961 0.019314 0.846367 0.035358
0.131933 0.224170 0.362258 0.281639
0.326904 0.136620 0.146226 0.390250
0.023810 0.018634 0.931722 0.025834
0.104202 0.016938 0.846888 0.031973
0.107459 0.744925 0.039371 0.108245
0.684044 0.118307 0.121480 0.076168
0.204013 0.154743 0.181890 0.459354
0.212455 0.434779 0.070678 0.282087
0.156988 0.067979 0.630339 0.144695
0.065309 0.178722 0.052658 0.703311
0.868289 0.036909 0.046885 0.047917
0.179454 0.232550 0.216380 0.371616

MOTIF 295 random
letter-probability matrix: alength= 4 w= 19
0.237177 0.061711 0.612852 0.088260
0.144546 0.087188 0.240336 0.527929
0.533866 0.218066 0.142176 0.105892
0.399175 0.130566 0.324488 0.145771
0.291473 0.116909 0.365707 0.225911
0.167048 0.145505 0.399357 0.288090
0.034547 0.056838 0.026715 0.881899
0.296708 0.110673 0.159234 0.433385
0.250000 0.250000 0.250000 0.250000
0.250000 0.250000 0.250000 0.250000
0.386990 0.165708 0.222526 0.224775
0.133177 0.180048 0.235933 0.450842
0.084155 0.668284 0.112192 0.135368
0.031560 0.027298 0.911817 0.029324
0.248367 0.223075 0.252860 0.275698
0.098516 0.048091 0.808080 0.045314
0.095551 0.109044 0.392394 0.403011
0.366092 0.239595 0.147409 0.246905
0.130042 0.215472 0.291986 0.362501

MOTIF 296 random
letter-probability matrix: alength= 4 w= 7
0.045331 0.060181 0.853276 0.041212
0.041070 0.018369 0.918467 0.022094
0.536721 0.337891 0.083885 0.041503
0.094196 0.086891 0.109339 0.709574
0.250000 0.250000 0.250000 0.250000
0.201781 0.587007 0.106932 0.104280
0.931134 0.018623 0.025697 0.024546

MOTIF 297 random
letter-probability matrix: alength= 4 w= 7
0.269127 0.227884 0.270021 0.232968
0.893145 0.025729 0.053484 0.027642
0.226112 0.196733 0.160277 0.416879
0.282559 0.201789 0.225249 0.290403
0.175826 0.105948 0.282995 0.435231
0.419365 0.128717 0.376879 0.075040
0.447851 0.301225 0.142977 0.107947

MOTIF 298 random
letter-probability matrix: alength= 4 w= 22
0.142372 0.244440 0.117101 0.496087
0.030230 0.018511 0.925548 0.025711
0.086805 0.092970 0.660009 0.160215
0.569711 0.133908 0.211832 0.084548
0.723872 0.029425 0.179104 0.067599
0.366823 0.391693 0.092801 0.148683
0.162350 0.091114 0.085652 0.660885
0.070169 0.092699 0.108371 0.728760
0.222721 0.234967 0.309379 0.232933
0.318294 0.163038 0.252164 0.266503
0.073599 0.387020 0.067456 0.471925
0.254430 0.212620 0.084163 0.448788
0.881367 0.033549 0.033332 0.051751
0.401823 0.347852 0.104546 0.145779
0.093367 0.053550 0.192350 0.660733
0.757166 0.050093 0.117798 0.074942
0.026513 0.037509 0.917626 0.018353
0.237514 0.282720 0.163162 0.316604
0.260016 0.144147 0.330445 0.265393
0.310694 0.131922 0.129581 0.427804
0.517819 0.208174 0.140289 0.133717
0.034729 0.028731 0.869564 0.066976

MOTIF 299 random
letter-probability matrix: alength= 4 w= 22
0.063941 0.061413 0.049259 0.825387
0.357948 0.213500 0.254394 0.174158
0.250000 0.250000 0.250000 0.250000
0.146717 0.244577 0.197834 0.410871
0.385860 0.136635 0.321233 0.156272
0.113201 0.641200 0.127742 0.117858
0.061252 0.053161 0.778196 0.107392
0.414827 0.123268 0.203097 0.258808
0.447376 0.193597 0.139774 0.219252
0.291476 0.180590 0.089465 0.438468
0.203357 0.093379 0.088686 0.614578
0.353465 0.292276 0.275994 0.078265
0.089524 0.715601 0.051147 0.143728
0.034428 0.028280 0.918057 0.019235
0.103417 0.071046 0.740240 0.085297
0.091050 0.167123 0.086583 0.655245
0.136100 0.373822 0.101024 0.389053
0.263404 0.115148 0.392393 0.229055
0.229089 0.212969 0.215669 0.342273
0.052283 0.045733 0.852375 0.049609
0.072323 0.046596 0.688384 0.192696
0.065616 0.797933 0.027736 0.108715

MOTIF 300 random
letter-probability matrix: alength= 4 w= 10
0.169668 0.045384 0.596377 0.188570
0.151635 0.075440 0.129067 0.643858
0.276127 0.110941 0.303015 0.309917
0.884323 0.032169 0.036840 0.046668
0.300538 0.107479 0.520255 0.071728
0.134789 0.061850 0.653285 0.150076
0.451908 0.145798 0.173290 0.229004
0.060051 0.063098 0.760051 0.116800
0.079265 0.085492 0.756700 0.078542
0.031074 0.023559 0.926564 0.018803

MOTIF 301 random
letter-probability matrix: alength= 4 w= 7
0.423234 0.278220 0.181449 0.117097
0.221643 0.552227 0.089842 0.136288
0.292674 0.185396 0.310396 0.211533
0.250000 0.250000 0.250000 0.250000
0.054040 0.059603 0.043746 0.842611
0.064846 0.051955 0.740287 0.142912
0.679675 0.100383 0.148638 0.071305

MOTIF 302 random
letter-probability matrix: alength= 4 w= 10
0.938678 0.018774 0.021723 0.020826
0.299673 0.216456 0.233738 0.250133
0.307404 0.264880 0.132822 0.294894
0.030548 0.018568 0.928415 0.022469
0.334309 0.180064 0.276676 0.208951
0.526537 0.141058 0.132644 0.199761
0.266674 0.243673 0.107653 0.382000
0.230271 0.080531 0.124977 0.564222
0.043060 0.791583 0.132132 0.033225
0.496441 0.171993 0.196901 0.134664

MOTIF 303 random
letter-probability matrix: alength= 4 w= 7
0.854996 0.046265 0.052670 0.046070
0.426657 0.169486 0.217725 0.186132
0.029649 0.018433 0.921654 0.030265
0.074588 0.048137 0.064781 0.812495
0.333718 0.217163 0.208029 0.241091
0.143494 0.545455 0.124950 0.186100
0.109580 0.211453 0.096031 0.582935

MOTIF 304 random
letter-probability matrix: alength= 4 w= 7
0.451716 0.301446 0.140985 0.105853
0.057540 0.699854 0.096053 0.146553
0.032548 0.037527 0.879784 0.050141
0.130511 0.097781 0.188034 0.583674
0.312300 0.132341 0.370648 0.184711
0.521068 0.160951 0.190338 0.127643
0.383314 0.192682 0.222968 0.201036

MOTIF 305 random
letter-probability matrix: alength= 4 w= 10
0.042443 0.213513 0.253382 0.490662
0.045542 0.028416 0.892865 0.033176
0.606917 0.146167 0.158619 0.088297
0.055020 0.029649 0.875941 0.039391
0.021529 0.033676 0.021281 0.923514
0.250000 0.250000 0.250000 0.250000
0.357287 0.117783 0.224240 0.300690
0.467159 0.187208 0.131183 0.214450
0.026677 0.020706 0.925863 0.026753
0.152591 0.581930 0.185656 0.079823

MOTIF 306 random
letter-probability matrix: alength= 4 w= 7
0.090700 0.183972 0.102322 0.623006
0.689670 0.112432 0.143231 0.054668
0.788803 0.057942 0.101140 0.052115
0.129307 0.084919 0.642966 0.142809
0.347850 0.194858 0.192503 0.264789
0.370031 0.168971 0.260985 0.200013
0.361837 0.273981 0.166843 0.197340

MOTIF 307 random
letter-probability matrix: alength= 4 w= 10
0.248976 0.421025 0.153782 0.176217
0.429109 0.141020 0.178725 0.251146
0.812449 0.072597 0.065229 0.049725
0.098040 0.283946 0.077475 0.540539
0.920608 0.025920 0.027976 0.025496
0.077104 0.651097 0.050992 0.220807
0.151848 0.097881 0.148848 0.601423
0.252422 0.172267 0.203201 0.372110
0.265935 0.324095 0.157229 0.252741
0.934875 0.021465 0.022829 0.020831

MOTIF 308 random
letter-probability matrix: alength= 4 w= 10
0.614131 0.090191 0.199699 0.095980
0.021458 0.023084 0.022520 0.932938
0.251472 0.190916 0.131849 0.425762
0.088068 0.094821 0.132061 0.685051
0.689586 0.084749 0.107456 0.118210
0.941183 0.019165 0.020829 0.018824
0.103148 0.029466 0.822968 0.044419
0.134340 0.535088 0.173812 0.156760
0.927110 0.019193 0.034528 0.019170
0.062509 0.025912 0.878917 0.032662

MOTIF 309 random
letter-probability matrix: alength= 4 w= 7
0.250000 0.250000 0.250000 0.250000
0.066347 0.046866 0.589779 0.297008
0.131373 0.284887 0.225357 0.358382
0.188617 0.078433 0.123400 0.609550
0.167937 0.132052 0.353868 0.346143
0.040970 0.038057 0.881097 0.039876
0.199160 0.507009 0.127346 0.166485

MOTIF 310 random
letter-probability matrix: alength= 4 w= 28
0.222634 0.176011 0.230148 0.371208
0.024047 0.074533 0.844537 0.056883
0.085539 0.700654 0.058281 0.155525
0.118005 0.719400 0.091790 0.070805
0.034740 0.833306 0.059628 0.072326
0.034740 0.833306 0.059628 0.072326
0.934980 0.021161 0.022203 0.021655
0.175212 0.223062 0.077019 0.524708
0.025859 0.020680 0.923233 0.030228
0.229584 0.077841 0.325118 0.367457
0.259607 0.250732 0.230219 0.259443
0.064745 0.052929 0.820798 0.061528
0.068688 0.192465 0.112226 0.626621
0.571943 0.104399 0.109569 0.214089
0.135381 0.590092 0.079148 0.195378
0.249442 0.185605 0.312283 0.252671
0.395669 0.177382 0.092617 0.334332
0.252769 0.256634 0.135435 0.355162
0.062918 0.144332 0.068385 0.724365
0.478851 0.134856 0.157177 0.229116
0.280890 0.119399 0.412264 0.187446
0.036390 0.018913 0.914448 0.030248
0.100613 0.595176 0.158801 0.145410
0.349192 0.171007 0.197926 0.281876
0.153567 0.113931 0.173805 0.558698
0.291492 0.253682 0.145814 0.309012
0.262253 0.179214 0.209943 0.348590
0.208506 0.078661 0.596069 0.116765

MOTIF 311 random
letter-probability matrix: alength= 4 w= 7
0.128098 0.693088 0.070489 0.108326
0.029193 0.921875 0.025445 0.023488
0.220480 0.391387 0.167597 0.220536
0.089248 0.029644 0.845598 0.035510
0.044627 0.022001 0.912345 0.021027
0.189451 0.162469 0.164633 0.483448
0.900533 0.027279 0.037972 0.034217

MOTIF 312 random
letter-probability matrix: alength= 4 w= 10
0.248885 0.229367 0.252301 0.269448
0.034447 0.024920 0.908391 0.032243
0.437850 0.194789 0.202582 0.164779
0.923481 0.025014 0.027212 0.024293
0.028978 0.046457 0.031938 0.892627
0.106774 0.701622 0.066754 0.124849
0.158613 0.045478 0.711151 0.084758
0.398429 0.280663 0.138646 0.182263
0.707416 0.068611 0.146832 0.077142
0.201051 0.076677 0.161204 0.561068

MOTIF 313 random
letter-probability matrix: alength= 4 w= 16
0.086849 0.088129 0.176979 0.648043
0.051329 0.038935 0.040177 0.869558
0.397772 0.379662 0.060514 0.162051
0.049803 0.105386 0.064545 0.780266
0.256410 0.047956 0.623663 0.071971
0.210591 0.105329 0.109192 0.574888
0.867491 0.037343 0.061353 0.033812
0.217225 0.127472 0.124187 0.531117
0.881367 0.033549 0.033332 0.051751
0.250000 0.250000 0.250000 0.250000
0.253933 0.232451 0.252127 0.261489
0.266694 0.107167 0.406363 0.219776
0.928966 0.018579 0.033212 0.019243
0.250000 0.250000 0.250000 0.250000
0.328730 0.144434 0.199539 0.327297
0.406762 0.149602 0.201443 0.242193

MOTIF 314 random
letter-probability matrix: alength= 4 w= 7
0.930466 0.027512 0.023111 0.018911
0.066807 0.352808 0.123354 0.457031
0.631848 0.224601 0.084521 0.059030
0.055569 0.038288 0.045329 0.860814
0.207323 0.085381 0.303243 0.404053
0.306188 0.194639 0.145211 0.353962
0.018309 0.023403 0.915472 0.042816

MOTIF 315 random
letter-probability matrix: alength= 4 w= 7
0.316019 0.336424 0.166284 0.181272
0.122722 0.435070 0.087100 0.355108
0.087122 0.191669 0.074367 0.646842
0.104970 0.147397 0.659420 0.088213
0.530849 0.259316 0.089271 0.120563
0.250000 0.250000 0.250000 0.250000
0.269895 0.225894 0.112296 0.391914

MOTIF 316 random
letter-probability matrix: alength= 4 w= 16
0.075804 0.784023 0.069138 0.071034
0.109497 0.045188 0.782663 0.062653
0.165942 0.057985 0.357117 0.418955
0.085341 0.430685 0.083661 0.400312
0.120126 0.080807 0.073845 0.725222
0.170707 0.117334 0.198225 0.513734
0.558306 0.126266 0.071038 0.244391
0.032919 0.025428 0.022577 0.919076
0.352558 0.111288 0.134841 0.401313
0.517819 0.208174 0.140289 0.133717
0.229660 0.203461 0.130628 0.436250
0.218988 0.130181 0.126907 0.523924
0.219238 0.108735 0.367535 0.304492
0.934707 0.023864 0.021560 0.019869
0.535122 0.134472 0.169538 0.160868
0.685128 0.133774 0.072529 0.108569

MOTIF 317 random
letter-probability matrix: alength= 4 w= 10
0.156331 0.352109 0.071256 0.420303
0.120575 0.088241 0.084490 0.706694
0.024712 0.026117 0.912571 0.036600
0.452913 0.103527 0.350515 0.093045
0.051421 0.060180 0.056889 0.831510
0.325311 0.290183 0.100485 0.284021
0.141032 0.420203 0.134951 0.303814
0.326243 0.106630 0.109891 0.457236
0.144920 0.098476 0.622900 0.133704
0.042383 0.024661 0.885556 0.047400

MOTIF 318 random
letter-probability matrix: alength= 4 w= 31
0.285214 0.157559 0.195466 0.361761
0.045526 0.034171 0.040051 0.880252
0.446480 0.240107 0.116579 0.196834
0.250000 0.250000 0.250000 0.250000
0.050241 0.030565 0.867427 0.051768
0.250000 0.250000 0.250000 0.250000
0.351797 0.125055 0.279638 0.243510
0.078473 0.053191 0.050404 0.817932
0.098656 0.234692 0.072998 0.593654
0.091920 0.313720 0.278588 0.315772
0.039690 0.858593 0.026722 0.074996
0.366888 0.232905 0.231915 0.168292
0.038865 0.091933 0.048987 0.820215
0.316334 0.191303 0.233892 0.258471
0.932321 0.019866 0.021099 0.026715
0.526848 0.222612 0.081616 0.168924
0.209787 0.342403 0.117699 0.330111
0.035695 0.020079 0.920736 0.023490
0.033945 0.033785 0.894426 0.037844
0.020685 0.018757 0.937833 0.022725
0.056532 0.037621 0.037840 0.868007
0.051901 0.032377 0.824148 0.091575
0.295498 0.208268 0.248654 0.247580
0.269621 0.187015 0.256550 0.286813
0.039857 0.029220 0.879760 0.051163
0.090922 0.042877 0.812984 0.053217
0.132611 0.032650 0.051183 0.783556
0.202767 0.065019 0.639579 0.092635
0.116852 0.074973 0.503277 0.304898
0.383706 0.181599 0.296163 0.138531
0.400929 0.121842 0.239238 0.237991

MOTIF 319 random
letter-probability matrix: alength= 4 w= 37
0.766353 0.054086 0.040556 0.139005
0.858936 0.046687 0.041783 0.052594
0.908346 0.022085 0.047983 0.021586
0.167705 0.136725 0.134327 0.561244
0.029343 0.030205 0.090776 0.849677
0.123878 0.088969 0.636756 0.150397
0.863581 0.044701 0.047623 0.044095
0.058625 0.109126 0.335432 0.496817
0.560387 0.116793 0.134509 0.188311
0.218020 0.121196 0.304463 0.356320
0.065285 0.019342 0.058569 0.856804
0.251613 0.139238 0.281269 0.327881
0.037749 0.904289 0.022676 0.035286
0.156331 0.352109 0.071256 0.420303
0.842539 0.046513 0.056846 0.054101
0.412575 0.192395 0.223008 0.172022
0.319971 0.130167 0.156055 0.393807
0.900950 0.029422 0.035769 0.033860
0.166509 0.045032 0.741005 0.047454
0.269103 0.203412 0.150008 0.377477
0.183852 0.231091 0.146492 0.438564
0.127918 0.069186 0.182513 0.620383
0.603509 0.092954 0.146950 0.156586
0.884670 0.034472 0.031593 0.049265
0.048787 0.059143 0.055523 0.836547
0.804714 0.063855 0.064473 0.066957
0.030576 0.018528 0.024508 0.926388
0.101074 0.245647 0.122054 0.531225
0.906166 0.026801 0.033787 0.033246
0.057882 0.562130 0.058329 0.321658
0.144961 0.055953 0.095704 0.703383
0.213004 0.071504 0.589558 0.125934
0.059828 0.048452 0.818216 0.073503
0.286834 0.203234 0.276551 0.233380
0.617145 0.131371 0.110872 0.140612
0.051615 0.039878 0.854041 0.054466
0.253642 0.257143 0.144362 0.344852

MOTIF 320 random
letter-probability matrix: alength= 4 w= 25
0.046368 0.041280 0.858775 0.053578
0.242141 0.134533 0.234057 0.389269
0.112848 0.244729 0.169972 0.472450
0.080957 0.065010 0.314441 0.539591
0.206036 0.239341 0.216249 0.338374
0.175320 0.147198 0.256348 0.421135
0.915255 0.023832 0.028986 0.031927
0.063280 0.094279 0.122013 0.720428
0.182133 0.120004 0.251388 0.446475
0.545671 0.235846 0.132641 0.085841
0.286521 0.137255 0.200345 0.375879
0.049501 0.178323 0.039799 0.732376
0.936634 0.018733 0.022953 0.021681
0.323109 0.392237 0.227823 0.056831
0.916146 0.018323 0.025377 0.040154
0.153057 0.512768 0.171096 0.163079
0.212810 0.219164 0.240878 0.327149
0.771494 0.046462 0.073198 0.108847
0.245756 0.173053 0.107622 0.473569
0.052300 0.058437 0.805291 0.083972
0.229045 0.091029 0.375196 0.304730
0.085954 0.610051 0.061874 0.242122
0.051550 0.035613 0.876449 0.036388
0.191479 0.475443 0.088288 0.244790
0.235760 0.029462 0.691925 0.042853

MOTIF 321 random
letter-probability matrix: alength= 4 w= 34
0.250000 0.250000 0.250000 0.250000
0.381289 0.144003 0.167194 0.307515
0.043444 0.214465 0.254004 0.488088
0.030080 0.018375 0.918766 0.032779
0.043799 0.025729 0.912228 0.018245
0.286296 0.153725 0.192689 0.367290
0.307915 0.275116 0.192224 0.224745
0.080286 0.649064 0.155991 0.114659
0.040970 0.038057 0.881097 0.039876
0.194533 0.090952 0.142580 0.571935
0.043552 0.038476 0.871457 0.046516
0.263237 0.097111 0.114444 0.525208
0.250000 0.250000 0.250000 0.250000
0.326138 0.177579 0.325753 0.170530
0.299564 0.105272 0.334084 0.261081
0.324484 0.161656 0.330024 0.183836
0.066474 0.045200 0.819086 0.069240
0.170258 0.073853 0.374904 0.380984
0.295363 0.194494 0.266346 0.243797
0.361864 0.272562 0.208519 0.157055
0.157208 0.617730 0.083123 0.141939
0.086360 0.079288 0.738311 0.096041
0.161069 0.176927 0.463192 0.198812
0.096727 0.092205 0.056035 0.755033
0.240937 0.315554 0.222078 0.221431
0.039786 0.044132 0.876793 0.039289
0.027045 0.915792 0.021526 0.035637
0.193111 0.412523 0.112001 0.282365
0.068983 0.384111 0.026988 0.519919
0.045352 0.030269 0.036356 0.888023
0.150014 0.044674 0.724483 0.080829
0.715988 0.075794 0.097820 0.110398
0.073509 0.217838 0.674872 0.033781
0.028300 0.861945 0.030926 0.078830

MOTIF 322 random
letter-probability matrix: alength= 4 w= 43
0.578822 0.266470 0.082509 0.072199
0.534687 0.099453 0.145974 0.219886
0.130173 0.065854 0.757356 0.046617
0.416125 0.203689 0.214662 0.165524
0.029804 0.012568 0.628373 0.329256
0.399975 0.262442 0.128833 0.208750
0.093822 0.631487 0.195522 0.079169
0.026903 0.028055 0.926512 0.018530
0.130602 0.256929 0.151515 0.460954
0.287142 0.227748 0.222202 0.262908
0.050043 0.046177 0.867402 0.036377
0.094844 0.102112 0.235639 0.567405
0.039364 0.025593 0.910268 0.024775
0.273150 0.201027 0.350538 0.175285
0.191792 0.140844 0.492588 0.174776
0.036029 0.034876 0.841708 0.087386
0.040260 0.045492 0.835949 0.078300
0.541844 0.175310 0.132821 0.150025
0.041258 0.035754 0.886243 0.036745
0.286166 0.310951 0.177980 0.224903
0.119499 0.131006 0.328342 0.421152
0.250000 0.250000 0.250000 0.250000
0.906759 0.020263 0.050189 0.022789
0.416653 0.269484 0.113216 0.200648
0.395991 0.241916 0.196266 0.165828
0.109529 0.671626 0.070406 0.148439
0.517432 0.151380 0.199314 0.131874
0.141798 0.054072 0.104046 0.700084
0.276393 0.374493 0.195963 0.153151
0.029764 0.024826 0.914653 0.030757
0.506685 0.122531 0.274031 0.096753
0.250143 0.101007 0.280987 0.367864
0.671641 0.048938 0.057235 0.222187
0.760795 0.060964 0.106422 0.071819
0.277328 0.174624 0.210871 0.337177
0.040018 0.023967 0.894685 0.041330
0.250000 0.250000 0.250000 0.250000
0.066830 0.130503 0.062692 0.739975
0.234934 0.199093 0.293034 0.272939
0.032920 0.034942 0.893290 0.038848
0.495416 0.256860 0.154183 0.093541
0.157208 0.617730 0.083123 0.141939
0.481040 0.361274 0.093764 0.063922

MOTIF 323 random
letter-probability matrix: alength= 4 w= 34
0.260678 0.218545 0.173705 0.347071
0.250000 0.250000 0.250000 0.250000
0.293616 0.186929 0.189606 0.329849
0.294852 0.139429 0.168085 0.397634
0.115655 0.058644 0.726278 0.099423
0.173637 0.179960 0.086428 0.559975
0.051463 0.022744 0.025420 0.900372
0.250000 0.250000 0.250000 0.250000
0.357350 0.093270 0.124190 0.425191
0.268243 0.141935 0.460143 0.129680
0.289354 0.287156 0.195834 0.227656
0.044112 0.035106 0.838938 0.081844
0.053859 0.100025 0.350913 0.495203
0.082001 0.134752 0.089574 0.693673
0.418113 0.216828 0.182281 0.182778
0.032751 0.024062 0.904106 0.039081
0.168035 0.148109 0.158046 0.525810
0.140007 0.370195 0.105098 0.384699
0.214396 0.195142 0.398099 0.192362
0.364930 0.183226 0.148098 0.303746
0.056211 0.055813 0.829994 0.057982
0.071169 0.077101 0.804349 0.047382
0.028522 0.911279 0.022787 0.037412
0.250000 0.250000 0.250000 0.250000
0.119537 0.698266 0.091307 0.090890
0.270903 0.058553 0.580791 0.089752
0.390900 0.101836 0.369957 0.137306
0.216710 0.270476 0.293423 0.219391
0.139329 0.086641 0.086059 0.687971
0.223908 0.326370 0.164307 0.285415
0.296825 0.192699 0.282492 0.227985
0.807653 0.049731 0.062961 0.079655
0.254661 0.142154 0.297571 0.305614
0.448814 0.270553 0.105803 0.174830

MOTIF 324 random
letter-probability matrix: alength= 4 w= 10
0.250000 0.250000 0.250000 0.250000
0.712648 0.053607 0.178859 0.054885
0.038691 0.024984 0.908372 0.027953
0.018808 0.107157 0.017138 0.856897
0.870758 0.042069 0.041377 0.045796
0.250000 0.250000 0.250000 0.250000
0.034729 0.028731 0.869564 0.066976
0.067165 0.132570 0.059403 0.740863
0.043282 0.022233 0.905805 0.028681
0.449790 0.276975 0.178385 0.094850

MOTIF 325 random
letter-probability matrix: alength= 4 w= 19
0.050209 0.070110 0.049776 0.829905
0.064616 0.784820 0.072970 0.077594
0.267026 0.111689 0.186515 0.434770
0.055151 0.133919 0.060286 0.750645
0.094404 0.067663 0.680756 0.157177
0.930928 0.022365 0.024524 0.022183
0.166403 0.171386 0.196582 0.465629
0.066544 0.089923 0.737129 0.106405
0.364136 0.150041 0.251321 0.234502
0.494133 0.228457 0.179335 0.098075
0.832378 0.057365 0.055827 0.054431
0.329158 0.129968 0.281989 0.258885
0.069602 0.381876 0.105023 0.443498
0.074295 0.627985 0.155151 0.142568
0.046092 0.829678 0.056367 0.067863
0.250000 0.250000 0.250000 0.250000
0.219175 0.130324 0.105291 0.545210
0.250000 0.250000 0.250000 0.250000
0.141880 0.163747 0.073214 0.621159

MOTIF 326 random
letter-probability matrix: alength= 4 w= 7
0.915949 0.023626 0.028750 0.031675
0.128982 0.170043 0.161596 0.539379
0.224389 0.166452 0.136988 0.472170
0.061851 0.049285 0.749867 0.138998
0.835704 0.044686 0.062040 0.057570
0.168580 0.436611 0.113555 0.281254
0.782928 0.079883 0.058769 0.078420

MOTIF 327 random
letter-probability matrix: alength= 4 w= 25
0.272840 0.117301 0.238954 0.370905
0.367844 0.296254 0.102540 0.233362
0.703412 0.133517 0.076468 0.086603
0.302780 0.342375 0.140458 0.214388
0.740586 0.043331 0.082248 0.133834
0.021132 0.018746 0.937283 0.022839
0.920608 0.025920 0.027976 0.025496
0.048732 0.033080 0.188227 0.729961
0.024603 0.018635 0.931757 0.025005
0.291875 0.151114 0.296270 0.260740
0.040120 0.018184 0.909193 0.032503
0.058227 0.021827 0.889747 0.030199
0.054766 0.076207 0.039174 0.829853
0.933235 0.020048 0.021994 0.024723
0.025764 0.023077 0.929200 0.021959
0.520361 0.202547 0.208404 0.068688
0.145868 0.057536 0.066950 0.729646
0.300536 0.126073 0.179728 0.393664
0.839104 0.045668 0.064422 0.050806
0.039132 0.030079 0.902813 0.027976
0.390583 0.251651 0.158828 0.198938
0.023747 0.021055 0.046474 0.908724
0.038538 0.739119 0.023615 0.198728
0.027750 0.018677 0.931622 0.021950
0.375642 0.105789 0.219394 0.299175

MOTIF 328 random
letter-probability matrix: alength= 4 w= 43
0.154891 0.315162 0.229740 0.300207
0.192929 0.579572 0.089532 0.137967
0.196202 0.213788 0.319276 0.270733
0.908144 0.023333 0.030408 0.038115
0.046173 0.111670 0.097210 0.744947
0.158802 0.032316 0.776880 0.032002
0.314465 0.210913 0.282548 0.192074
0.031429 0.052271 0.030789 0.885511
0.216430 0.131314 0.275017 0.377238
0.021029 0.920265 0.034805 0.023900
0.166813 0.126731 0.068774 0.637682
0.895863 0.026138 0.044614 0.033386
0.128270 0.165565 0.359074 0.347091
0.497262 0.173242 0.237103 0.092394
0.066863 0.095280 0.171456 0.666401
0.302315 0.172997 0.114688 0.410001
0.413270 0.210306 0.089229 0.287195
0.240892 0.207009 0.233826 0.318274
0.055386 0.045407 0.831227 0.067979
0.057586 0.047620 0.796296 0.098498
0.902962 0.035793 0.033843 0.027401
0.085954 0.610051 0.061874 0.242122
0.187135 0.187922 0.209324 0.415619
0.365114 0.103048 0.360240 0.171599
0.545114 0.193973 0.141600 0.119313
0.108580 0.152235 0.142427 0.596759
0.145355 0.487924 0.087915 0.278807
0.256261 0.382033 0.215344 0.146362
0.179090 0.202620 0.165219 0.453071
0.271457 0.196018 0.163634 0.368892
0.206361 0.119356 0.173979 0.500304
0.204408 0.210558 0.264611 0.320423
0.057671 0.030645 0.879060 0.032625
0.179380 0.262896 0.386482 0.171241
0.249798 0.090795 0.364515 0.294892
0.268549 0.152305 0.150829 0.428318
0.037358 0.045879 0.034237 0.882526
0.307232 0.131850 0.280888 0.280029
0.105560 0.055604 0.694145 0.144692
0.272973 0.182137 0.323048 0.221842
0.157733 0.124470 0.156607 0.561191
0.369445 0.179072 0.250131 0.201353
0.064587 0.189410 0.060978 0.685025

MOTIF 329 random
letter-probability matrix: alength= 4 w= 25
0.350904 0.189395 0.138038 0.321663
0.074307 0.078818 0.110114 0.736761
0.046820 0.031019 0.032498 0.889663
0.606175 0.183410 0.139432 0.070984
0.250000 0.250000 0.250000 0.250000
0.129307 0.084919 0.642966 0.142809
0.364193 0.179817 0.345801 0.110188
0.250000 0.250000 0.250000 0.250000
0.261632 0.187914 0.264503 0.285951
0.037006 0.031062 0.811473 0.120459
0.093821 0.106913 0.047041 0.752226
0.030034 0.032225 0.105299 0.832442
0.287443 0.204123 0.123533 0.384901
0.210267 0.097221 0.385643 0.306869
0.193431 0.246366 0.074990 0.485213
0.451908 0.145798 0.173290 0.229004
0.042925 0.024424 0.914363 0.018287
0.083397 0.042065 0.828163 0.046375
0.382740 0.087524 0.447432 0.082305
0.094982 0.052779 0.811120 0.041119
0.639693 0.092940 0.142325 0.125042
0.317136 0.242193 0.257156 0.183515
0.054489 0.075431 0.806925 0.063155
0.791588 0.037840 0.143502 0.027070
0.026746 0.876484 0.037285 0.059485

MOTIF 330 random
letter-probability matrix: alength= 4 w= 28
0.143644 0.192290 0.296975 0.367091
0.131194 0.065182 0.152220 0.651404
0.090752 0.134472 0.038088 0.736688
0.043684 0.018737 0.037078 0.900502
0.562435 0.186398 0.168049 0.083119
0.118085 0.087301 0.239253 0.555360
0.112017 0.074326 0.733584 0.080073
0.055906 0.041080 0.868043 0.034971
0.394659 0.137717 0.278559 0.189064
0.268671 0.186724 0.409282 0.135323
0.676960 0.139137 0.101620 0.082282
0.319764 0.026237 0.148002 0.505998
0.044128 0.068001 0.038387 0.849484
0.929823 0.022893 0.024779 0.022505
0.189623 0.053254 0.534532 0.222590
0.855242 0.029670 0.090480 0.024608
0.905108 0.021650 0.048149 0.025092
0.333718 0.217163 0.208029 0.241091
0.056856 0.037448 0.860644 0.045052
0.069628 0.654952 0.047808 0.227612
0.269237 0.080794 0.304846 0.345123
0.077514 0.089925 0.070123 0.762438
0.025538 0.021761 0.908840 0.043861
0.903912 0.031411 0.033750 0.030927
0.219640 0.089357 0.243603 0.447400
0.450551 0.166960 0.283147 0.099341
0.440455 0.319340 0.147991 0.092214
0.941183 0.019165 0.020829 0.018824

MOTIF 331 random
letter-probability matrix: alength= 4 w= 13
0.102253 0.398557 0.338448 0.160742
0.292433 0.121314 0.218489 0.367764
0.233804 0.074879 0.127042 0.564275
0.871934 0.041505 0.044360 0.042200
0.360777 0.183617 0.250768 0.204839
0.378823 0.243706 0.203130 0.174342
0.379747 0.188744 0.256190 0.175319
0.268447 0.209092 0.159309 0.363152
0.281570 0.203956 0.319102 0.195372
0.429893 0.107665 0.201037 0.261405
0.122688 0.052427 0.686934 0.137951
0.351060 0.078166 0.235783 0.334991
0.246117 0.172931 0.177015 0.403937

MOTIF 332 random
letter-probability matrix: alength= 4 w= 13
0.434700 0.098501 0.372711 0.094088
0.069628 0.654952 0.047808 0.227612
0.217156 0.379017 0.136547 0.267280
0.330054 0.219371 0.244364 0.206211
0.892174 0.043188 0.037765 0.026873
0.656719 0.114473 0.143534 0.085274
0.067976 0.309671 0.055338 0.567014
0.036010 0.032010 0.877434 0.054545
0.671205 0.081242 0.121899 0.125653
0.046817 0.036817 0.035951 0.880415
0.058636 0.572946 0.048249 0.320170
0.176178 0.057868 0.676611 0.089342
0.060626 0.063845 0.795775 0.079753

MOTIF 333 random
letter-probability matrix: alength= 4 w= 13
0.405332 0.199008 0.145693 0.249967
0.080686 0.173862 0.091968 0.653485
0.130509 0.064605 0.126836 0.678050
0.056979 0.040935 0.045464 0.856621
0.163039 0.384049 0.190228 0.262684
0.250000 0.250000 0.250000 0.250000
0.426448 0.176733 0.293092 0.103728
0.159134 0.202650 0.134966 0.503250
0.156698 0.157606 0.110259 0.575437
0.499172 0.256263 0.152649 0.091916
0.120272 0.084331 0.296373 0.499023
0.444447 0.193856 0.270942 0.090756
0.052366 0.867530 0.033037 0.047067

MOTIF 334 random
letter-probability matrix: alength= 4 w= 40
0.253931 0.111221 0.433937 0.200911
0.283275 0.082681 0.571656 0.062388
0.239209 0.181460 0.196654 0.382677
0.180385 0.076737 0.127665 0.615213
0.386151 0.160527 0.216517 0.236805
0.020147 0.025253 0.018718 0.935882
0.755956 0.072455 0.085410 0.086178
0.054647 0.116111 0.083632 0.745610
0.600074 0.234203 0.096271 0.069452
0.341479 0.238985 0.090182 0.329353
0.377172 0.161698 0.305246 0.155884
0.615780 0.229868 0.130010 0.024342
0.133595 0.131535 0.140269 0.594601
0.490450 0.196498 0.178634 0.134418
0.494440 0.150081 0.207854 0.147625
0.059557 0.081928 0.760601 0.097914
0.099954 0.665468 0.133529 0.101049
0.101330 0.132377 0.143632 0.622662
0.179291 0.028659 0.685521 0.106529
0.180263 0.184561 0.284159 0.351017
0.443405 0.163653 0.183022 0.209921
0.024025 0.018768 0.938397 0.018810
0.851883 0.042110 0.048780 0.057227
0.133442 0.117753 0.245009 0.503797
0.206638 0.256480 0.165728 0.371153
0.157970 0.666344 0.059817 0.115869
0.358630 0.244920 0.215876 0.180573
0.094404 0.067663 0.680756 0.157177
0.071187 0.063583 0.800260 0.064970
0.271398 0.211053 0.318611 0.198938
0.206311 0.340010 0.138043 0.315635
0.288920 0.378447 0.128543 0.204090
0.676155 0.051718 0.200706 0.071422
0.250000 0.250000 0.250000 0.250000
0.684533 0.104844 0.161534 0.049089
0.027989 0.032876 0.893381 0.045755
0.390174 0.284827 0.186585 0.138415
0.019603 0.018840 0.942000 0.019557
0.054647 0.116111 0.083632 0.745610
0.034873 0.026120 0.039887 0.899120

MOTIF 335 random
letter-probability matrix: alength= 4 w= 40
0.079806 0.037027 0.044381 0.838786
0.053919 0.115124 0.082746 0.748211
0.237722 0.143076 0.416504 0.202698
0.026372 0.018567 0.928338 0.026722
0.556533 0.093878 0.240174 0.109416
0.068831 0.072252 0.769900 0.089016
0.142838 0.068030 0.177149 0.611984
0.079510 0.765695 0.095275 0.059520
0.938058 0.018761 0.024229 0.018951
0.365649 0.231473 0.159224 0.243654
0.115234 0.216666 0.383757 0.284343
0.046489 0.103856 0.096112 0.753543
0.400114 0.212157 0.211528 0.176202
0.406088 0.197587 0.258457 0.137867
0.072827 0.500480 0.072005 0.354688
0.096362 0.269566 0.156928 0.477144
0.152866 0.630597 0.079018 0.137519
0.101638 0.039479 0.057427 0.801456
0.105474 0.512638 0.151639 0.230250
0.197759 0.072521 0.635532 0.094189
0.236344 0.502914 0.114047 0.146694
0.033226 0.026402 0.909656 0.030715
0.043731 0.047947 0.017810 0.890512
0.250000 0.250000 0.250000 0.250000
0.341699 0.151349 0.262844 0.244109
0.046581 0.042703 0.051214 0.859502
0.346463 0.110019 0.182384 0.361135
0.305756 0.197951 0.395368 0.100925
0.412630 0.227463 0.180826 0.179081
0.933235 0.020048 0.021994 0.024723
0.051707 0.027728 0.893152 0.027413
0.617010 0.075217 0.218671 0.089102
0.125942 0.532385 0.086798 0.254875
0.178518 0.287632 0.073241 0.460609
0.305422 0.244979 0.263627 0.185972
0.045966 0.204303 0.051141 0.698591
0.037528 0.024164 0.063085 0.875223
0.287201 0.094803 0.487393 0.130603
0.437850 0.194789 0.202582 0.164779
0.022209 0.926438 0.018529 0.032824

MOTIF 336 random
letter-probability matrix: alength= 4 w= 37
0.250000 0.250000 0.250000 0.250000
0.312559 0.164894 0.207730 0.314817
0.210343 0.262135 0.112346 0.415177
0.154680 0.121242 0.153545 0.570532
0.386570 0.229798 0.107024 0.276607
0.278838 0.270234 0.149391 0.301537
0.128630 0.079841 0.076267 0.715262
0.269036 0.181754 0.283488 0.265721
0.037179 0.031831 0.874088 0.056903
0.607197 0.095814 0.186218 0.110770
0.032629 0.026128 0.906111 0.035132
0.087428 0.115444 0.058784 0.738344
0.548307 0.214357 0.136862 0.100474
0.060382 0.141021 0.065747 0.732849
0.185458 0.112627 0.569849 0.132066
0.265505 0.089918 0.353810 0.290767
0.269511 0.367999 0.136603 0.225888
0.073418 0.714140 0.078309 0.134133
0.349192 0.171007 0.197926 0.281876
0.690863 0.088770 0.086775 0.133591
0.038057 0.023274 0.918077 0.020592
0.941183 0.019165 0.020829 0.018824
0.250000 0.250000 0.250000 0.250000
0.907384 0.036691 0.025611 0.030314
0.328202 0.138714 0.277643 0.255441
0.225212 0.129127 0.111969 0.533692
0.496699 0.118688 0.170764 0.213850
0.382174 0.342022 0.184988 0.090816
0.388294 0.182004 0.098521 0.331182
0.094027 0.059651 0.725973 0.120350
0.216372 0.249280 0.191071 0.343278
0.250668 0.249293 0.189414 0.310625
0.459424 0.207955 0.220992 0.111630
0.192499 0.530516 0.118500 0.158486
0.168628 0.183676 0.057972 0.589724
0.460033 0.202948 0.099583 0.237436
0.250000 0.250000 0.250000 0.250000

MOTIF 337 random
letter-probability matrix: alength= 4 w= 16
0.394893 0.177449 0.178849 0.248809
0.250000 0.250000 0.250000 0.250000
0.442513 0.231623 0.157902 0.167961
0.503596 0.148716 0.192186 0.155501
0.134484 0.061602 0.654141 0.149773
0.834427 0.030491 0.079101 0.055981
0.459566 0.226086 0.134292 0.180056
0.250000 0.250000 0.250000 0.250000
0.432372 0.149500 0.166958 0.251169
0.092880 0.207955 0.104604 0.594561
0.938058 0.018761 0.024229 0.018951
0.761040 0.097981 0.051811 0.089168
0.096958 0.765883 0.068135 0.069024
0.204244 0.161132 0.101451 0.533174
0.097069 0.077506 0.088892 0.736533
0.870122 0.031772 0.055496 0.042610

MOTIF 338 random
letter-probability matrix: alength= 4 w= 19
0.267960 0.213779 0.088039 0.430222
0.168048 0.057520 0.677216 0.097216
0.127028 0.086816 0.080359 0.705797
0.204505 0.040188 0.710498 0.044809
0.432584 0.346361 0.108000 0.113054
0.071687 0.033369 0.855873 0.039070
0.161523 0.073638 0.694577 0.070261
0.075417 0.073683 0.616961 0.233938
0.327114 0.270179 0.208083 0.194624
0.069360 0.044698 0.833229 0.052713
0.121438 0.055614 0.736489 0.086460
0.521500 0.134905 0.235733 0.107862
0.181999 0.186196 0.177806 0.453999
0.282566 0.152572 0.301577 0.263285
0.032204 0.025763 0.907345 0.034687
0.083660 0.089757 0.669749 0.156834
0.068542 0.041325 0.046841 0.843292
0.250000 0.250000 0.250000 0.250000
0.090672 0.485445 0.136969 0.286914

MOTIF 339 random
letter-probability matrix: alength= 4 w= 22
0.160220 0.147375 0.073324 0.619081
0.026196 0.018868 0.936212 0.018724
0.407046 0.179551 0.271280 0.142123
0.327087 0.044446 0.559230 0.069237
0.250000 0.250000 0.250000 0.250000
0.024390 0.017598 0.879927 0.078085
0.936634 0.018733 0.022953 0.021681
0.191238 0.254137 0.300820 0.253804
0.286989 0.310545 0.236065 0.166401
0.068015 0.053458 0.061080 0.817447
0.312559 0.164894 0.207730 0.314817
0.021351 0.019284 0.018811 0.940553
0.054840 0.265845 0.069865 0.609450
0.073787 0.064897 0.738583 0.122733
0.263019 0.124009 0.273904 0.339068
0.329158 0.129968 0.281989 0.258885
0.250000 0.250000 0.250000 0.250000
0.046095 0.052526 0.092173 0.809206
0.109710 0.141198 0.621397 0.127695
0.879416 0.031750 0.054476 0.034357
0.099315 0.076769 0.700541 0.123376
0.066830 0.130503 0.062692 0.739975

MOTIF 340 random
letter-probability matrix: alength= 4 w= 28
0.205127 0.211198 0.264442 0.319233
0.313288 0.229904 0.194388 0.262420
0.250000 0.250000 0.250000 0.250000
0.092649 0.057403 0.100428 0.749520
0.308847 0.219748 0.254088 0.217317
0.339713 0.281166 0.169081 0.210041
0.121696 0.128584 0.628834 0.120887
0.040841 0.024375 0.044665 0.890119
0.715988 0.075794 0.097820 0.110398
0.052395 0.025798 0.891425 0.030381
0.042750 0.037116 0.882003 0.038132
0.290657 0.253805 0.147845 0.307694
0.162581 0.182575 0.231685 0.423159
0.206502 0.149203 0.145501 0.498794
0.938786 0.020342 0.022096 0.018776
0.254317 0.158355 0.280404 0.306924
0.096707 0.041268 0.804152 0.057873
0.159878 0.251045 0.135815 0.453262
0.169600 0.130957 0.134818 0.564625
0.901133 0.034368 0.030574 0.033925
0.849809 0.059632 0.052966 0.037592
0.226394 0.404908 0.120938 0.247761
0.405667 0.194831 0.224547 0.174955
0.262221 0.243101 0.233393 0.261285
0.210691 0.079186 0.536991 0.173131
0.206018 0.080773 0.160101 0.553108
0.180881 0.327462 0.162562 0.329095
0.058836 0.119001 0.768338 0.053825

MOTIF 341 random
letter-probability matrix: alength= 4 w= 13
0.265073 0.125030 0.323542 0.286356
0.381087 0.227625 0.207609 0.183680
0.366126 0.199614 0.229989 0.204271
0.023247 0.019653 0.018767 0.938334
0.832378 0.057365 0.055827 0.054431
0.180161 0.334179 0.286766 0.198894
0.466935 0.251421 0.105507 0.176137
0.137301 0.065502 0.711113 0.086085
0.105511 0.197658 0.091717 0.605114
0.432584 0.346361 0.108000 0.113054
0.053436 0.051391 0.857959 0.037213
0.150016 0.197347 0.257060 0.395578
0.496885 0.142133 0.199601 0.161382

MOTIF 342 random
letter-probability matrix: alength= 4 w= 28
0.427590 0.091893 0.065615 0.414901
0.381248 0.222965 0.273306 0.122481
0.227038 0.113378 0.067291 0.592293
0.117715 0.073583 0.702564 0.106138
0.178629 0.032245 0.109958 0.679168
0.234231 0.276008 0.188591 0.301170
0.053269 0.035637 0.849997 0.061097
0.041824 0.043345 0.830145 0.084686
0.356574 0.423596 0.101924 0.117906
0.532268 0.175223 0.191393 0.101116
0.091721 0.081834 0.188726 0.637719
0.233794 0.182259 0.378359 0.205588
0.042203 0.036164 0.031345 0.890289
0.446578 0.317163 0.141389 0.094871
0.423768 0.284906 0.102139 0.189187
0.072575 0.048370 0.269337 0.609719
0.230117 0.112620 0.338076 0.319187
0.091142 0.650427 0.130560 0.127871
0.028156 0.025109 0.913903 0.032832
0.066653 0.090047 0.736766 0.106535
0.100379 0.087129 0.700696 0.111796
0.346463 0.110019 0.182384 0.361135
0.024363 0.018568 0.928410 0.028659
0.319302 0.259815 0.236825 0.184058
0.039300 0.039422 0.842087 0.079191
0.250000 0.250000 0.250000 0.250000
0.406997 0.184252 0.173288 0.235463
0.176110 0.064149 0.654574 0.105167

MOTIF 343 random
letter-probability matrix: alength= 4 w= 7
0.123989 0.052689 0.158946 0.664377
0.812240 0.058375 0.078396 0.050989
0.054590 0.055443 0.788201 0.101766
0.043799 0.025729 0.912228 0.018245
0.130221 0.473389 0.203262 0.193128
0.936065 0.023727 0.019325 0.020882
0.201779 0.232708 0.147791 0.417722

MOTIF 344 random
letter-probability matrix: alength= 4 w= 7
0.038275 0.046886 0.071340 0.843499
0.919448 0.026301 0.028378 0.025873
0.017633 0.028257 0.881662 0.072448
0.144719 0.129934 0.138037 0.587310
0.056437 0.061733 0.766904 0.114926
0.118797 0.047643 0.282182 0.551379
0.480382 0.148378 0.204075 0.167165

MOTIF 345 random
letter-probability matrix: alength= 4 w= 37
0.161959 0.164302 0.456360 0.217379
0.186225 0.132746 0.493219 0.187811
0.104581 0.114318 0.128093 0.653008
0.755171 0.047255 0.152596 0.044979
0.018831 0.024751 0.030578 0.925841
0.183094 0.024830 0.705682 0.086394
0.541844 0.175310 0.132821 0.150025
0.232518 0.140034 0.453691 0.173757
0.099742 0.275381 0.364654 0.260223
0.085954 0.610051 0.061874 0.242122
0.351060 0.078166 0.235783 0.334991
0.052882 0.035120 0.037468 0.874530
0.414554 0.098449 0.122219 0.364778
0.352647 0.233734 0.128952 0.284667
0.042754 0.054045 0.087552 0.815650
0.075561 0.039845 0.809225 0.075369
0.094585 0.400862 0.066569 0.437985
0.250000 0.250000 0.250000 0.250000
0.048571 0.039880 0.856088 0.055461
0.049221 0.096500 0.192060 0.662219
0.197938 0.134831 0.169628 0.497602
0.251127 0.135860 0.474888 0.138125
0.427314 0.116196 0.351598 0.104892
0.545898 0.180055 0.106123 0.167924
0.345831 0.148605 0.271966 0.233598
0.608917 0.096398 0.131397 0.163288
0.028056 0.027072 0.916874 0.027998
0.453410 0.090658 0.344358 0.111574
0.030875 0.031135 0.018392 0.919598
0.022609 0.936544 0.022116 0.018731
0.027298 0.023492 0.028626 0.920584
0.057272 0.031509 0.880054 0.031165
0.092116 0.037987 0.099598 0.770299
0.134104 0.074141 0.641451 0.150304
0.323311 0.207885 0.125884 0.342921
0.328016 0.134657 0.144327 0.393000
0.063004 0.088633 0.647373 0.200989

MOTIF 346 random
letter-probability matrix: alength= 4 w= 37
0.103781 0.087923 0.130592 0.677705
0.299655 0.483720 0.108719 0.107907
0.197107 0.090540 0.269293 0.443060
0.023756 0.018861 0.938611 0.018772
0.094007 0.626062 0.116781 0.163151
0.096674 0.066509 0.083500 0.753318
0.250000 0.250000 0.250000 0.250000
0.935787 0.019108 0.020625 0.024481
0.050977 0.024268 0.895982 0.028773
0.078938 0.103680 0.696636 0.120746
0.059377 0.106578 0.763417 0.070628
0.712077 0.037574 0.044800 0.205549
0.041315 0.027796 0.892790 0.038100
0.147750 0.566316 0.116548 0.169386
0.289320 0.097131 0.524614 0.088935
0.150898 0.506346 0.084124 0.258631
0.089396 0.050679 0.132510 0.727415
0.100355 0.192840 0.118922 0.587882
0.142154 0.639892 0.085899 0.132055
0.056585 0.114674 0.072247 0.756493
0.426657 0.169486 0.217725 0.186132
0.376434 0.090049 0.169824 0.363694
0.092673 0.081640 0.733860 0.091827
0.179662 0.660246 0.104336 0.055756
0.066027 0.068002 0.057069 0.808902
0.277040 0.195443 0.337787 0.189729
0.122606 0.115630 0.241746 0.520018
0.186187 0.095622 0.585285 0.132906
0.223398 0.135701 0.152877 0.488023
0.043438 0.868705 0.029580 0.058277
0.219819 0.128916 0.099209 0.552056
0.044074 0.036734 0.879842 0.039350
0.397253 0.255926 0.165621 0.181201
0.173265 0.573704 0.075010 0.178021
0.108310 0.069303 0.701966 0.120421
0.927858 0.018557 0.025566 0.028019
0.250000 0.250000 0.250000 0.250000

MOTIF 347 random
letter-probability matrix: alength= 4 w= 46
0.064587 0.189410 0.060978 0.685025
0.044354 0.017901 0.895039 0.042706
0.105143 0.045838 0.284458 0.564561
0.180161 0.334179 0.286766 0.198894
0.539676 0.302927 0.103851 0.053546
0.198317 0.155792 0.081390 0.564501
0.798179 0.070445 0.093186 0.038190
0.845992 0.020776 0.067459 0.065774
0.027459 0.019703 0.934155 0.018683
0.196838 0.177762 0.129928 0.495472
0.139997 0.085061 0.232888 0.542054
0.863581 0.044701 0.047623 0.044095
0.245424 0.109158 0.263042 0.382377
0.119470 0.333135 0.073766 0.473628
0.249908 0.242761 0.104912 0.402418
0.087600 0.370691 0.135821 0.405888
0.362420 0.105091 0.290003 0.242486
0.293563 0.170651 0.199306 0.336480
0.453445 0.090357 0.330105 0.126092
0.077950 0.074438 0.288805 0.558807
0.111031 0.090475 0.567436 0.231058
0.073754 0.710808 0.091508 0.123931
0.126213 0.375309 0.318545 0.179932
0.151815 0.418513 0.085095 0.344577
0.524932 0.257413 0.067188 0.150468
0.795578 0.071359 0.094219 0.038843
0.551287 0.284182 0.100153 0.064378
0.610915 0.230775 0.096599 0.061711
0.105996 0.086399 0.628626 0.178979
0.062700 0.045189 0.087476 0.804635
0.025722 0.025305 0.910238 0.038734
0.040325 0.029318 0.900873 0.029485
0.167133 0.061627 0.667489 0.103752
0.095770 0.666438 0.086491 0.151301
0.362087 0.200775 0.073720 0.363418
0.021083 0.018749 0.022719 0.937449
0.195627 0.355883 0.219689 0.228802
0.213735 0.119950 0.137714 0.528601
0.514008 0.262145 0.096223 0.127624
0.478499 0.264755 0.188013 0.068733
0.107164 0.067133 0.744351 0.081352
0.177507 0.164254 0.171567 0.486672
0.674140 0.135605 0.129776 0.060479
0.376136 0.249502 0.127953 0.246408
0.213676 0.245452 0.417170 0.123702
0.544050 0.097438 0.103070 0.255443

MOTIF 348 random
letter-probability matrix: alength= 4 w= 31
0.603311 0.151177 0.097724 0.147788
0.482170 0.198690 0.134804 0.184336
0.017685 0.043340 0.884236 0.054739
0.364750 0.151523 0.327548 0.156179
0.250000 0.250000 0.250000 0.250000
0.250000 0.250000 0.250000 0.250000
0.075417 0.073683 0.616961 0.233938
0.028056 0.027072 0.916874 0.027998
0.246662 0.151783 0.235739 0.365815
0.349330 0.235949 0.134293 0.280427
0.290657 0.253805 0.147845 0.307694
0.247234 0.143315 0.117330 0.492122
0.190142 0.351834 0.171569 0.286456
0.052367 0.027193 0.030679 0.889761
0.461994 0.212828 0.156960 0.168218
0.304747 0.188730 0.162107 0.344416
0.138266 0.138680 0.450344 0.272709
0.276096 0.186464 0.305020 0.232420
0.369071 0.068817 0.290775 0.271337
0.081443 0.017584 0.879182 0.021792
0.058755 0.095645 0.649748 0.195852
0.276968 0.123269 0.330753 0.269010
0.028614 0.033571 0.891202 0.046613
0.141170 0.127222 0.137072 0.594535
0.109329 0.071441 0.130424 0.688806
0.063280 0.094279 0.122013 0.720428
0.502173 0.264980 0.159162 0.073684
0.412404 0.162126 0.193691 0.231779
0.290627 0.258452 0.207580 0.243340
0.669781 0.090370 0.113461 0.126388
0.139049 0.261133 0.105016 0.494802

MOTIF 349 random
letter-probability matrix: alength= 4 w= 7
0.439654 0.306418 0.185887 0.068040
0.397878 0.179328 0.220521 0.202273
0.102070 0.459081 0.075706 0.363143
0.519561 0.182922 0.147035 0.150481
0.416548 0.331619 0.103576 0.148257
0.594858 0.136627 0.211676 0.056840
0.037902 0.017602 0.880116 0.064379

MOTIF 350 random
letter-probability matrix: alength= 4 w= 13
0.094931 0.101551 0.709360 0.094158
0.295016 0.233723 0.120292 0.350970
0.264815 0.101915 0.341148 0.292121
0.084660 0.436457 0.139634 0.339249
0.019874 0.018764 0.938220 0.023141
0.088561 0.740063 0.053659 0.117717
0.381007 0.140046 0.206026 0.272921
0.231955 0.173224 0.264444 0.330376
0.045162 0.028809 0.887837 0.038192
0.250000 0.250000 0.250000 0.250000
0.092044 0.070764 0.104663 0.732530
0.082586 0.067417 0.349130 0.500867
0.934860 0.019109 0.027334 0.018697

MOTIF 351 random
letter-probability matrix: alength= 4 w= 22
0.313287 0.174522 0.317772 0.194419
0.144963 0.051392 0.092269 0.711377
0.613120 0.205303 0.081356 0.100220
0.342381 0.277569 0.201860 0.178191
0.155478 0.067986 0.289865 0.486671
0.210346 0.129162 0.246840 0.413652
0.265103 0.221946 0.234193 0.278758
0.158439 0.203020 0.257833 0.380708
0.377296 0.242862 0.241648 0.138195
0.250000 0.250000 0.250000 0.250000
0.379665 0.231706 0.183094 0.205535
0.158542 0.144170 0.152070 0.545217
0.049065 0.823728 0.058097 0.069110
0.195383 0.357626 0.120150 0.326841
0.417053 0.179789 0.204171 0.198986
0.146137 0.241701 0.106318 0.505844
0.266653 0.158536 0.353875 0.220936
0.112968 0.174582 0.227810 0.484640
0.130436 0.045927 0.767653 0.055983
0.128683 0.072056 0.230582 0.568679
0.129307 0.084919 0.642966 0.142809
0.042367 0.033444 0.029992 0.894198

MOTIF 352 random
letter-probability matrix: alength= 4 w= 10
0.190451 0.169438 0.476717 0.163393
0.050235 0.044447 0.858103 0.047215
0.465452 0.103287 0.171836 0.259424
0.250668 0.249293 0.189414 0.310625
0.545308 0.294662 0.103660 0.056370
0.287443 0.204123 0.123533 0.384901
0.028621 0.031734 0.904065 0.035580
0.426359 0.313761 0.178399 0.081480
0.076449 0.152277 0.139402 0.631871
0.088924 0.064034 0.639645 0.207397

MOTIF 353 random
letter-probability matrix: alength= 4 w= 28
0.024615 0.042297 0.162970 0.770119
0.438483 0.264044 0.186789 0.110684
0.159946 0.414041 0.240080 0.185932
0.247698 0.167530 0.149555 0.435216
0.241813 0.169566 0.258517 0.330104
0.684676 0.069261 0.166322 0.079740
0.251924 0.100982 0.354426 0.292667
0.401823 0.347852 0.104546 0.145779
0.046679 0.045327 0.804073 0.103920
0.250000 0.250000 0.250000 0.250000
0.210211 0.350463 0.029351 0.409975
0.837622 0.029457 0.084521 0.048400
0.602549 0.105230 0.150719 0.141502
0.661452 0.089372 0.130579 0.118596
0.209899 0.412209 0.064069 0.313823
0.331355 0.209926 0.182306 0.276414
0.123989 0.052689 0.158946 0.664377
0.205860 0.127111 0.209788 0.457240
0.577608 0.079610 0.142457 0.200326
0.097088 0.357088 0.057799 0.488025
0.598625 0.148072 0.144278 0.109024
0.936065 0.018721 0.019012 0.026203
0.139303 0.094439 0.613560 0.152698
0.099043 0.154647 0.244492 0.501818
0.216652 0.189846 0.222131 0.371371
0.071086 0.060776 0.076482 0.791656
0.094836 0.085720 0.423560 0.395884
0.539665 0.097569 0.144138 0.218628

MOTIF 354 random
letter-probability matrix: alength= 4 w= 22
0.025386 0.018845 0.937028 0.018741
0.137544 0.079019 0.187875 0.595562
0.018368 0.034798 0.028426 0.918408
0.641812 0.153443 0.113815 0.090930
0.552097 0.113974 0.148252 0.185677
0.381007 0.140046 0.206026 0.272921
0.269902 0.226034 0.112628 0.391437
0.119354 0.529245 0.155383 0.196019
0.151488 0.351738 0.123904 0.372870
0.395445 0.251218 0.156232 0.197104
0.881367 0.033549 0.033332 0.051751
0.080392 0.666197 0.066667 0.186744
0.636855 0.105924 0.058792 0.198429
0.122786 0.303292 0.096548 0.477375
0.699579 0.092648 0.118530 0.089243
0.074327 0.076534 0.706650 0.142489
0.022343 0.019920 0.938823 0.018914
0.409115 0.174076 0.267378 0.149432
0.940042 0.019402 0.019691 0.020865
0.250000 0.250000 0.250000 0.250000
0.481722 0.084807 0.194267 0.239204
0.685128 0.133774 0.072529 0.108569

MOTIF 355 random
letter-probability matrix: alength= 4 w= 16
0.250000 0.250000 0.250000 0.250000
0.139091 0.070694 0.267052 0.523163
0.319171 0.264767 0.285091 0.130971
0.042993 0.018333 0.916672 0.022002
0.132643 0.208082 0.074455 0.584821
0.131600 0.110783 0.161819 0.595798
0.083879 0.029696 0.842854 0.043571
0.037554 0.084233 0.068229 0.809984
0.372830 0.104489 0.327869 0.194813
0.089349 0.190980 0.139416 0.580255
0.063162 0.186091 0.194666 0.556081
0.405227 0.203964 0.267803 0.123007
0.078280 0.102962 0.698752 0.120006
0.302282 0.135326 0.415608 0.146785
0.138651 0.429994 0.089330 0.342025
0.793810 0.057603 0.073898 0.074689

MOTIF 356 random
letter-probability matrix: alength= 4 w= 40
0.890073 0.033325 0.037653 0.038949
0.923296 0.025037 0.027044 0.024623
0.882324 0.031419 0.049346 0.036911
0.200310 0.200985 0.219122 0.379583
0.313089 0.142418 0.333660 0.210834
0.920294 0.018851 0.042449 0.018406
0.250000 0.250000 0.250000 0.250000
0.838646 0.061271 0.044505 0.055578
0.025693 0.921496 0.022819 0.029992
0.938440 0.019912 0.021902 0.019745
0.250000 0.250000 0.250000 0.250000
0.200627 0.204926 0.185408 0.409039
0.319865 0.092596 0.367123 0.220416
0.079370 0.254474 0.311039 0.355117
0.155947 0.220328 0.091261 0.532464
0.108073 0.179268 0.389463 0.323196
0.113065 0.104900 0.456616 0.325419
0.049274 0.027886 0.857990 0.064850
0.190509 0.243161 0.223350 0.342980
0.250000 0.250000 0.250000 0.250000
0.351783 0.077264 0.235415 0.335538
0.425504 0.074162 0.204893 0.295441
0.250000 0.250000 0.250000 0.250000
0.100711 0.071394 0.761937 0.065958
0.350408 0.121949 0.192148 0.335496
0.599008 0.124125 0.159807 0.117060
0.884670 0.034472 0.031593 0.049265
0.109523 0.074084 0.657585 0.158808
0.284210 0.225276 0.185422 0.305092
0.022624 0.037492 0.911079 0.028806
0.091477 0.075001 0.730321 0.103200
0.399927 0.109691 0.449402 0.040980
0.913577 0.028231 0.030410 0.027782
0.058625 0.109126 0.335432 0.496817
0.070457 0.046218 0.841382 0.041943
0.177248 0.092025 0.589905 0.140822
0.245084 0.195569 0.274454 0.284893
0.508256 0.207739 0.154422 0.129582
0.250000 0.250000 0.250000 0.250000
0.123801 0.144737 0.175859 0.555604

MOTIF 357 random
letter-probability matrix: alength= 4 w= 25
0.050498 0.023973 0.897088 0.028442
0.301883 0.224838 0.285537 0.187741
0.114162 0.129500 0.176078 0.580261
0.146802 0.165187 0.224073 0.463938
0.079112 0.417695 0.199359 0.303834
0.049501 0.178323 0.039799 0.732376
0.832768 0.063875 0.046602 0.056755
0.134586 0.659152 0.102617 0.103645
0.435407 0.209988 0.217694 0.136911
0.064975 0.774748 0.082463 0.077814
0.301944 0.113748 0.230972 0.353336
0.173736 0.226166 0.256599 0.343499
0.061731 0.035890 0.031724 0.870655
0.262821 0.139552 0.326142 0.271486
0.174003 0.185969 0.095126 0.544902
0.088924 0.064034 0.639645 0.207397
0.817326 0.050459 0.065734 0.066481
0.075061 0.066361 0.059786 0.798792
0.233962 0.339510 0.180357 0.246171
0.052061 0.239760 0.102333 0.605845
0.234897 0.189998 0.198544 0.376560
0.153451 0.565580 0.066465 0.214504
0.061861 0.048838 0.054416 0.834885
0.933797 0.019601 0.023956 0.022645
0.486217 0.245772 0.186681 0.081331

MOTIF 358 random
letter-probability matrix: alength= 4 w= 34
0.252959 0.215225 0.233018 0.298799
0.038220 0.032988 0.894863 0.033929
0.037058 0.025134 0.919420 0.018388
0.163981 0.109738 0.192455 0.533826
0.378887 0.163651 0.201700 0.255762
0.175466 0.132951 0.225314 0.466269
0.040565 0.026549 0.897701 0.035184
0.512019 0.185943 0.111238 0.190800
0.890459 0.030512 0.035984 0.043045
0.597999 0.066245 0.140359 0.195397
0.440514 0.215785 0.249185 0.094516
0.531592 0.226946 0.140815 0.100647
0.351349 0.190093 0.202044 0.256514
0.353092 0.175733 0.323837 0.147337
0.296124 0.061071 0.318542 0.324263
0.123081 0.311087 0.156023 0.409808
0.097366 0.104032 0.702015 0.096588
0.153115 0.129830 0.351320 0.365735
0.250000 0.250000 0.250000 0.250000
0.445941 0.202332 0.222980 0.128747
0.034362 0.068862 0.041163 0.855613
0.093031 0.718433 0.073171 0.115365
0.156805 0.137848 0.557242 0.148104
0.451848 0.307256 0.149136 0.091760
0.069277 0.062879 0.789695 0.078148
0.050320 0.041849 0.268663 0.639167
0.839104 0.045668 0.064422 0.050806
0.122101 0.107295 0.115370 0.655233
0.145547 0.084117 0.641518 0.128819
0.489446 0.243147 0.170832 0.096575
0.412287 0.291964 0.109879 0.185871
0.220359 0.132347 0.129083 0.518210
0.129307 0.084919 0.642966 0.142809
0.250000 0.250000 0.250000 0.250000

MOTIF 359 random
letter-probability matrix: alength= 4 w= 13
0.072381 0.096301 0.016300 0.815018
0.071438 0.735665 0.043922 0.148975
0.253230 0.302458 0.298534 0.145778
0.255560 0.197446 0.160146 0.386849
0.090936 0.035360 0.817859 0.055845
0.899270 0.028252 0.047047 0.025431
0.320256 0.132893 0.316799 0.230052
0.295478 0.236229 0.208499 0.259793
0.395095 0.107276 0.228973 0.268656
0.093774 0.076775 0.175692 0.653758
0.046217 0.026882 0.790466 0.136435
0.052952 0.164334 0.089952 0.692763
0.198049 0.040071 0.716442 0.045438

MOTIF 360 random
letter-probability matrix: alength= 4 w= 13
0.075709 0.123264 0.120058 0.680969
0.527601 0.055434 0.206627 0.210338
0.170584 0.611469 0.074720 0.143227
0.056452 0.077742 0.800530 0.065276
0.033168 0.020925 0.927360 0.018547
0.492695 0.174346 0.214734 0.118225
0.098362 0.069352 0.768295 0.063991
0.060876 0.050679 0.797803 0.090642
0.134039 0.214320 0.318358 0.333284
0.246563 0.151229 0.235573 0.366636
0.458868 0.351466 0.136059 0.053607
0.230247 0.136227 0.184909 0.448617
0.037253 0.032110 0.897602 0.033035

MOTIF 361 random
letter-probability matrix: alength= 4 w= 19
0.145567 0.574180 0.149012 0.131241
0.236307 0.190038 0.212549 0.361105
0.250000 0.250000 0.250000 0.250000
0.303234 0.060750 0.577959 0.058057
0.551322 0.293717 0.100871 0.054089
0.095989 0.055917 0.035857 0.812237
0.265207 0.264906 0.173469 0.296418
0.250000 0.250000 0.250000 0.250000
0.313826 0.186520 0.267846 0.231809
0.215560 0.287740 0.204047 0.292653
0.101392 0.086720 0.732122 0.079767
0.638201 0.158345 0.138852 0.064601
0.326005 0.264979 0.287630 0.121386
0.199447 0.137286 0.136892 0.526376
0.341742 0.282438 0.164450 0.211371
0.190661 0.147218 0.091188 0.570933
0.940010 0.018800 0.020460 0.020730
0.252936 0.114115 0.379177 0.253772
0.052643 0.017987 0.899371 0.029998

MOTIF 362 random
letter-probability matrix: alength= 4 w= 13
0.172162 0.135040 0.195607 0.497190
0.380674 0.081318 0.401778 0.136231
0.027026 0.037626 0.030567 0.904781
0.114354 0.092284 0.649973 0.143390
0.312053 0.244415 0.156448 0.287084
0.126810 0.695194 0.117852 0.060145
0.470829 0.194684 0.217015 0.117473
0.929493 0.021092 0.027779 0.021636
0.075025 0.095445 0.165947 0.663583
0.900585 0.034432 0.031650 0.033333
0.184805 0.034113 0.725240 0.055841
0.064720 0.773172 0.114314 0.047795
0.275134 0.232041 0.162458 0.330367

MOTIF 363 random
letter-probability matrix: alength= 4 w= 13
0.080514 0.724642 0.078214 0.116631
0.800626 0.075445 0.055576 0.068353
0.018938 0.018835 0.941749 0.020478
0.250000 0.250000 0.250000 0.250000
0.402114 0.218086 0.169623 0.210177
0.040869 0.769557 0.075848 0.113726
0.037058 0.025134 0.919420 0.018388
0.319290 0.264633 0.120356 0.295720
0.106459 0.114891 0.090430 0.688220
0.170217 0.134198 0.295125 0.400459
0.315757 0.160860 0.205221 0.318163
0.068412 0.164901 0.147684 0.619003
0.320400 0.175916 0.234927 0.268757

MOTIF 364 random
letter-probability matrix: alength= 4 w= 13
0.034044 0.018357 0.029733 0.917866
0.250000 0.250000 0.250000 0.250000
0.363477 0.217664 0.286627 0.132233
0.279563 0.368477 0.171361 0.180599
0.183264 0.239913 0.199740 0.377083
0.053943 0.021437 0.850298 0.074322
0.144300 0.287260 0.085070 0.483371
0.250000 0.250000 0.250000 0.250000
0.376721 0.156517 0.286874 0.179887
0.349176 0.164415 0.275857 0.210552
0.202550 0.064344 0.271401 0.461704
0.156019 0.297214 0.131283 0.415485
0.130439 0.178757 0.252291 0.438514

MOTIF 365 random
letter-probability matrix: alength= 4 w= 52
0.116133 0.021233 0.824169 0.038465
0.078696 0.671604 0.072008 0.177693
0.250000 0.250000 0.250000 0.250000
0.498982 0.077351 0.188278 0.235389
0.257048 0.097975 0.075994 0.568983
0.047606 0.018851 0.907210 0.026333
0.106306 0.199645 0.185490 0.508559
0.162228 0.126602 0.314716 0.396454
0.190326 0.358338 0.186434 0.264903
0.864649 0.042111 0.048031 0.045209
0.037623 0.028274 0.905820 0.028284
0.903772 0.028142 0.036460 0.031625
0.557624 0.150755 0.222502 0.069119
0.032574 0.023783 0.921027 0.022615
0.250000 0.250000 0.250000 0.250000
0.159280 0.277796 0.149060 0.413864
0.153776 0.318714 0.398714 0.128797
0.130435 0.024090 0.817422 0.028053
0.715988 0.075794 0.097820 0.110398
0.925907 0.021516 0.023952 0.028625
0.099120 0.032878 0.838374 0.029628
0.055963 0.037185 0.860797 0.046055
0.134266 0.084917 0.653908 0.126909
0.023057 0.028105 0.034239 0.914599
0.051402 0.055552 0.041000 0.852046
0.232006 0.273244 0.112352 0.382398
0.141220 0.057865 0.645171 0.155743
0.417472 0.127937 0.190837 0.263754
0.443526 0.204825 0.221280 0.130369
0.132763 0.091778 0.105573 0.669886
0.031811 0.044573 0.826634 0.096981
0.245857 0.133823 0.286685 0.333635
0.563900 0.214728 0.121443 0.099930
0.218031 0.203188 0.155243 0.423539
0.047139 0.051296 0.837268 0.064297
0.160437 0.113481 0.500681 0.225401
0.054647 0.116111 0.083632 0.745610
0.629123 0.102429 0.117315 0.151133
0.287522 0.127068 0.424515 0.160894
0.778022 0.086635 0.063950 0.071393
0.032874 0.037933 0.881364 0.047829
0.117594 0.045408 0.744713 0.092285
0.468345 0.190314 0.097541 0.243800
0.264363 0.387678 0.177131 0.170827
0.058625 0.109126 0.335432 0.496817
0.078540 0.076172 0.286090 0.559199
0.137811 0.126211 0.181295 0.554683
0.357419 0.292165 0.211680 0.138736
0.456592 0.179981 0.121910 0.241517
0.131178 0.113684 0.148004 0.607133
0.108234 0.028259 0.785315 0.078192
0.158542 0.374654 0.210007 0.256797

MOTIF 366 random
letter-probability matrix: alength= 4 w= 58
0.548546 0.154728 0.153142 0.143583
0.781188 0.054696 0.101832 0.062285
0.139938 0.445208 0.281210 0.133645
0.236616 0.228027 0.081518 0.453839
0.712648 0.053607 0.178859 0.054885
0.200550 0.182078 0.326827 0.290545
0.918292 0.026194 0.030290 0.025224
0.099769 0.041605 0.775322 0.083304
0.051565 0.042712 0.831885 0.073839
0.434593 0.310053 0.093616 0.161737
0.518810 0.133231 0.253964 0.093995
0.223464 0.131119 0.540290 0.105127
0.205860 0.127111 0.209788 0.457240
0.071406 0.100074 0.388295 0.440226
0.443678 0.091370 0.318733 0.146219
0.250000 0.250000 0.250000 0.250000
0.241387 0.154561 0.268803 0.335248
0.114860 0.095893 0.667246 0.122000
0.022209 0.926438 0.018529 0.032824
0.431830 0.207775 0.225975 0.134420
0.091366 0.036384 0.808894 0.063356
0.926262 0.024189 0.029124 0.020425
0.420610 0.166107 0.295748 0.117535
0.043400 0.017707 0.053530 0.885363
0.228629 0.327756 0.212648 0.230966
0.491287 0.257494 0.155871 0.095347
0.916663 0.024215 0.031760 0.027363
0.115915 0.077036 0.702321 0.104728
0.318482 0.220691 0.230468 0.230360
0.302047 0.208183 0.177588 0.312181
0.071355 0.033521 0.843327 0.051796
0.062349 0.052659 0.833847 0.051145
0.226595 0.405049 0.173995 0.194361
0.124793 0.322815 0.125087 0.427304
0.354249 0.206732 0.318072 0.120948
0.211627 0.136667 0.215287 0.436419
0.761127 0.099603 0.068222 0.071048
0.854996 0.046265 0.052670 0.046070
0.034044 0.018357 0.029733 0.917866
0.031881 0.827543 0.025735 0.114841
0.218426 0.109042 0.087128 0.585403
0.254742 0.143620 0.296876 0.304762
0.260002 0.310873 0.205659 0.223466
0.215079 0.133179 0.212856 0.438886
0.324958 0.098141 0.290724 0.286178
0.055057 0.032777 0.830533 0.081634
0.031772 0.039147 0.754728 0.174354
0.037366 0.032014 0.907167 0.023453
0.071653 0.595761 0.174709 0.157877
0.552533 0.152674 0.223876 0.070916
0.036876 0.056950 0.040330 0.865844
0.824412 0.051638 0.068749 0.055201
0.083755 0.530559 0.088150 0.297536
0.132319 0.088390 0.088055 0.691237
0.724831 0.082295 0.122098 0.070775
0.205316 0.063655 0.541828 0.189201
0.083707 0.347437 0.071354 0.497503
0.804613 0.054823 0.086545 0.054019

MOTIF 367 random
letter-probability matrix: alength= 4 w= 49
0.119381 0.211623 0.160024 0.508972
0.609380 0.127738 0.156895 0.105987
0.477610 0.206363 0.229414 0.086613
0.876107 0.036697 0.041692 0.045504
0.246204 0.155248 0.285996 0.312552
0.440792 0.136501 0.158590 0.264117
0.124700 0.178725 0.079549 0.617027
0.320032 0.077165 0.397581 0.205222
0.250000 0.250000 0.250000 0.250000
0.373481 0.150644 0.207406 0.268470
0.055556 0.034744 0.878514 0.031186
0.195148 0.368062 0.250671 0.186119
0.217346 0.068286 0.578463 0.135905
0.017633 0.028257 0.881662 0.072448
0.152352 0.307132 0.096441 0.444076
0.079403 0.083038 0.736893 0.100667
0.091634 0.111411 0.690415 0.106540
0.100915 0.383725 0.170052 0.345308
0.163891 0.107678 0.099941 0.628489
0.256669 0.250569 0.236205 0.256557
0.036984 0.018509 0.925435 0.019073
0.024542 0.037746 0.024270 0.913442
0.026228 0.018547 0.927368 0.027856
0.165856 0.233662 0.185059 0.415424
0.288593 0.106514 0.324790 0.280102
0.330054 0.219371 0.244364 0.206211
0.197622 0.146542 0.230098 0.425738
0.021217 0.018746 0.937326 0.022710
0.229627 0.097587 0.187355 0.485432
0.039971 0.813205 0.066711 0.080112
0.254877 0.156193 0.281305 0.307625
0.088916 0.117614 0.516513 0.276957
0.026478 0.874155 0.023795 0.075571
0.775126 0.087672 0.064856 0.072347
0.127418 0.579391 0.145993 0.147198
0.077950 0.074438 0.288805 0.558807
0.254877 0.156193 0.281305 0.307625
0.052386 0.049432 0.272521 0.625661
0.301052 0.221851 0.139389 0.337708
0.374328 0.256251 0.226886 0.142535
0.037563 0.034077 0.895748 0.032612
0.711661 0.130527 0.073901 0.083911
0.206554 0.087330 0.536691 0.169425
0.141235 0.069289 0.103775 0.685700
0.241331 0.096385 0.375112 0.287172
0.281008 0.145295 0.288321 0.285376
0.202355 0.283420 0.167124 0.347101
0.226008 0.078221 0.184800 0.510972
0.027459 0.019703 0.934155 0.018683

MOTIF 368 random
letter-probability matrix: alength= 4 w= 7
0.930560 0.020059 0.023968 0.025413
0.850132 0.049130 0.040760 0.059978
0.410788 0.158685 0.320646 0.109881
0.536721 0.337891 0.083885 0.041503
0.131536 0.083090 0.255931 0.529443
0.260398 0.163443 0.152008 0.424151
0.135473 0.301660 0.113789 0.449078

MOTIF 369 random
letter-probability matrix: alength= 4 w= 43
0.817460 0.050292 0.055680 0.076569
0.325009 0.199595 0.169652 0.305744
0.129469 0.379885 0.094249 0.396396
0.030789 0.019294 0.931291 0.018626
0.267344 0.208909 0.309496 0.214250
0.414514 0.218358 0.251289 0.115838
0.215276 0.193451 0.176382 0.414891
0.321308 0.280939 0.226675 0.171078
0.250000 0.250000 0.250000 0.250000
0.079656 0.235971 0.083170 0.601202
0.083786 0.136570 0.045517 0.734127
0.459422 0.164530 0.268974 0.107074
0.096150 0.149718 0.162219 0.591912
0.212573 0.194342 0.192646 0.400439
0.227038 0.113378 0.067291 0.592293
0.079656 0.235971 0.083170 0.601202
0.584558 0.247627 0.068955 0.098861
0.243779 0.156845 0.121670 0.477705
0.029593 0.020408 0.931372 0.018627
0.193816 0.305693 0.172184 0.328307
0.027459 0.019703 0.934155 0.018683
0.371743 0.354403 0.144167 0.129686
0.250000 0.250000 0.250000 0.250000
0.425591 0.211122 0.264122 0.099165
0.065859 0.145793 0.080483 0.707865
0.883955 0.037351 0.044617 0.034077
0.180757 0.249242 0.166496 0.403505
0.717552 0.088004 0.108809 0.085635
0.049238 0.039134 0.850016 0.061612
0.250000 0.250000 0.250000 0.250000
0.047737 0.104735 0.044286 0.803242
0.203042 0.548360 0.040076 0.208522
0.176747 0.084056 0.078358 0.660839
0.042750 0.037116 0.882003 0.038132
0.364504 0.250864 0.136602 0.248031
0.059256 0.089615 0.072071 0.779057
0.239777 0.161204 0.291958 0.307061
0.087183 0.116506 0.105347 0.690964
0.487812 0.124679 0.264251 0.123257
0.127100 0.150437 0.359941 0.362522
0.118833 0.060168 0.719164 0.101835
0.420322 0.098313 0.204489 0.276876
0.029343 0.030205 0.090776 0.849677

MOTIF 370 random
letter-probability matrix: alength= 4 w= 55
0.080560 0.724005 0.080848 0.114588
0.914487 0.027817 0.031424 0.026272
0.106481 0.660434 0.106871 0.126214
0.123679 0.726086 0.044145 0.106089
0.247915 0.175802 0.296282 0.280001
0.114644 0.040572 0.790219 0.054566
0.451716 0.301446 0.140985 0.105853
0.058742 0.064028 0.750410 0.126820
0.913029 0.028071 0.030290 0.028609
0.284167 0.104173 0.225189 0.386471
0.024531 0.096273 0.018977 0.860219
0.115887 0.137206 0.145117 0.601789
0.684996 0.074881 0.134027 0.106097
0.076749 0.379220 0.124738 0.419294
0.073279 0.121812 0.740660 0.064250
0.027386 0.018470 0.923507 0.030636
0.100101 0.036841 0.816376 0.046682
0.586110 0.157734 0.153964 0.102192
0.106917 0.361730 0.119160 0.412192
0.567274 0.138383 0.181834 0.112509
0.143055 0.157623 0.199649 0.499673
0.471469 0.300394 0.124081 0.104056
0.258115 0.446471 0.131880 0.163535
0.019198 0.018827 0.941353 0.020622
0.429598 0.250720 0.169192 0.150490
0.454708 0.270956 0.143076 0.131261
0.140003 0.279496 0.197043 0.383457
0.226595 0.405049 0.173995 0.194361
0.032920 0.034942 0.893290 0.038848
0.156509 0.265627 0.123653 0.454211
0.073242 0.133462 0.540989 0.252307
0.260297 0.146009 0.145644 0.448049
0.296825 0.192699 0.282492 0.227985
0.023447 0.037430 0.914220 0.024903
0.062675 0.049946 0.188807 0.698572
0.118273 0.167526 0.093294 0.620907
0.057349 0.853838 0.043578 0.045235
0.348054 0.281011 0.197851 0.173083
0.205693 0.201106 0.342382 0.250820
0.214891 0.195798 0.396271 0.193040
0.884030 0.032610 0.035465 0.047896
0.250000 0.250000 0.250000 0.250000
0.216804 0.261154 0.219316 0.302726
0.083541 0.055511 0.190259 0.670689
0.049590 0.303912 0.119414 0.527084
0.250000 0.250000 0.250000 0.250000
0.108056 0.027596 0.770182 0.094166
0.100332 0.302929 0.114950 0.481790
0.319641 0.206197 0.217481 0.256680
0.285744 0.135910 0.365258 0.213088
0.148292 0.099450 0.238374 0.513883
0.159135 0.183298 0.231759 0.425807
0.250000 0.250000 0.250000 0.250000
0.503540 0.154168 0.266452 0.075841
0.152316 0.319424 0.401051 0.127209

MOTIF 371 random
letter-probability matrix: alength= 4 w= 10
0.591716 0.106911 0.224342 0.077031
0.789460 0.082661 0.068340 0.059539
0.563591 0.117927 0.180268 0.138214
0.858981 0.028851 0.036522 0.075646
0.146493 0.153336 0.178023 0.522148
0.178215 0.088600 0.317432 0.415754
0.082339 0.074188 0.767792 0.075681
0.131364 0.202196 0.140384 0.526057
0.318285 0.220017 0.296850 0.164849
0.100874 0.091087 0.665999 0.142041

MOTIF 372 random
letter-probability matrix: alength= 4 w= 55
0.266134 0.160900 0.161751 0.411215
0.090510 0.054802 0.770173 0.084515
0.628246 0.207050 0.093590 0.071114
0.038916 0.026654 0.916108 0.018322
0.058438 0.080063 0.794085 0.067414
0.273169 0.223725 0.309154 0.193952
0.093782 0.082635 0.069511 0.754073
0.022209 0.926438 0.018529 0.032824
0.250000 0.250000 0.250000 0.250000
0.119499 0.131006 0.328342 0.421152
0.028111 0.019687 0.917593 0.034610
0.068376 0.803219 0.112340 0.016064
0.249495 0.152350 0.224898 0.373257
0.116403 0.101352 0.106057 0.676188
0.220616 0.406327 0.195928 0.177128
0.603209 0.223027 0.093857 0.079907
0.349192 0.171007 0.197926 0.281876
0.440784 0.107435 0.356073 0.095708
0.098525 0.233947 0.120838 0.546690
0.265670 0.070645 0.073465 0.590219
0.102296 0.097366 0.099506 0.700833
0.281076 0.115343 0.419108 0.184473
0.333484 0.114379 0.302870 0.249267
0.060828 0.037855 0.045478 0.855839
0.080952 0.057056 0.662444 0.199547
0.128273 0.024534 0.823316 0.023878
0.129273 0.140088 0.131590 0.599048
0.170707 0.117334 0.198225 0.513734
0.062907 0.041551 0.861436 0.034107
0.505352 0.171594 0.159983 0.163071
0.926663 0.018533 0.021378 0.033425
0.107890 0.114078 0.100635 0.677398
0.100613 0.595176 0.158801 0.145410
0.435407 0.209988 0.217694 0.136911
0.125147 0.047345 0.083845 0.743663
0.858936 0.046687 0.041783 0.052594
0.299255 0.153490 0.343603 0.203652
0.327292 0.209530 0.212763 0.250416
0.263293 0.242475 0.231960 0.262272
0.250000 0.250000 0.250000 0.250000
0.085991 0.081923 0.711203 0.120883
0.035210 0.017712 0.885616 0.061461
0.156671 0.143504 0.117152 0.582673
0.200874 0.232944 0.188924 0.377258
0.426481 0.228973 0.166247 0.178299
0.439149 0.253074 0.099868 0.207909
0.316940 0.172518 0.294607 0.215935
0.028012 0.026179 0.021032 0.924777
0.426657 0.169486 0.217725 0.186132
0.250000 0.250000 0.250000 0.250000
0.395462 0.280456 0.140436 0.183647
0.301981 0.145060 0.277929 0.275029
0.046886 0.115234 0.067622 0.770258
0.076022 0.644528 0.107972 0.171477
0.116430 0.394831 0.151643 0.337096

MOTIF 373 random
letter-probability matrix: alength= 4 w= 64
0.264410 0.226301 0.166970 0.342319
0.204023 0.169373 0.357898 0.268707
0.367631 0.366205 0.118083 0.148081
0.474176 0.136415 0.319341 0.070067
0.620050 0.092717 0.127597 0.159636
0.432718 0.315156 0.149100 0.103026
0.024025 0.018768 0.938397 0.018810
0.906759 0.020263 0.050189 0.022789
0.250000 0.250000 0.250000 0.250000
0.397647 0.200272 0.328482 0.073599
0.887847 0.039270 0.039428 0.033455
0.038348 0.032819 0.865232 0.063601
0.082436 0.058808 0.788579 0.070177
0.062916 0.056064 0.824750 0.056270
0.250000 0.250000 0.250000 0.250000
0.036639 0.058255 0.031553 0.873553
0.359075 0.187707 0.185603 0.267615
0.544050 0.097438 0.103070 0.255443
0.458919 0.271314 0.128810 0.140956
0.168854 0.110547 0.223158 0.497442
0.766353 0.054086 0.040556 0.139005
0.437092 0.129642 0.369350 0.063916
0.222523 0.156965 0.333593 0.286918
0.097409 0.043615 0.807109 0.051868
0.070004 0.384514 0.117496 0.427987
0.213840 0.148540 0.424997 0.212624
0.179355 0.182849 0.350147 0.287650
0.405935 0.130704 0.364432 0.098930
0.182648 0.238364 0.236482 0.342506
0.251978 0.083217 0.093335 0.571470
0.029343 0.030205 0.090776 0.849677
0.443526 0.204825 0.221280 0.130369
0.141713 0.376319 0.167746 0.314221
0.463287 0.236983 0.108547 0.191183
0.482094 0.233143 0.100030 0.184733
0.120099 0.701180 0.088866 0.089855
0.030683 0.031586 0.901808 0.035923
0.069032 0.153002 0.041964 0.736002
0.380429 0.077762 0.467911 0.073898
0.444375 0.291606 0.175662 0.088356
0.170828 0.166970 0.149783 0.512419
0.063935 0.460142 0.103515 0.372407
0.141465 0.058179 0.677218 0.123138
0.226785 0.161945 0.294738 0.316532
0.250000 0.250000 0.250000 0.250000
0.938474 0.021583 0.021174 0.018770
0.377004 0.111102 0.417224 0.094669
0.558020 0.200284 0.113958 0.127738
0.356483 0.022017 0.591336 0.030164
0.484085 0.198423 0.193495 0.123997
0.136068 0.086359 0.396450 0.381123
0.700856 0.050847 0.101881 0.146416
0.889245 0.038138 0.042487 0.030130
0.090772 0.194469 0.069125 0.645635
0.440393 0.210574 0.247529 0.101504
0.146802 0.165187 0.224073 0.463938
0.404579 0.117995 0.266908 0.210519
0.735033 0.101185 0.083463 0.080319
0.888719 0.032476 0.039472 0.039332
0.929493 0.021092 0.027779 0.021636
0.078645 0.055064 0.802464 0.063828
0.250000 0.250000 0.250000 0.250000
0.265087 0.109984 0.334757 0.290171
0.426888 0.226093 0.240336 0.106683

MOTIF 374 random
letter-probability matrix: alength= 4 w= 10
0.130816 0.613830 0.065189 0.190165
0.072692 0.139532 0.669101 0.118675
0.041790 0.033905 0.876203 0.048102
0.093414 0.252810 0.141638 0.512137
0.487371 0.120570 0.321836 0.070222
0.041477 0.883651 0.020407 0.054466
0.288562 0.155105 0.316515 0.239818
0.121033 0.381846 0.321220 0.175901
0.067488 0.027867 0.863870 0.040775
0.180200 0.511641 0.123903 0.184256

MOTIF 375 random
letter-probability matrix: alength= 4 w= 40
0.054110 0.045035 0.843337 0.057518
0.202961 0.300842 0.188334 0.307863
0.881367 0.033549 0.033332 0.051751
0.250000 0.250000 0.250000 0.250000
0.059814 0.043535 0.060252 0.836399
0.463287 0.236983 0.108547 0.191183
0.250000 0.250000 0.250000 0.250000
0.502173 0.264980 0.159162 0.073684
0.143212 0.170125 0.146318 0.540345
0.064846 0.051955 0.740287 0.142912
0.464083 0.119148 0.163078 0.253691
0.076259 0.033316 0.839481 0.050943
0.018624 0.030870 0.019318 0.931188
0.178461 0.223420 0.121754 0.476365
0.091950 0.689964 0.111615 0.106471
0.935300 0.018706 0.022492 0.023502
0.408695 0.095334 0.221049 0.274922
0.048285 0.041664 0.046356 0.863695
0.801511 0.061485 0.079988 0.057015
0.706890 0.076370 0.089601 0.127139
0.918191 0.024429 0.035422 0.021958
0.089145 0.084751 0.751046 0.075058
0.250000 0.250000 0.250000 0.250000
0.067806 0.059162 0.762862 0.110170
0.183828 0.107334 0.329782 0.379055
0.155298 0.131468 0.094586 0.618647
0.037963 0.910336 0.024246 0.027455
0.288797 0.199272 0.115615 0.396316
0.103357 0.028349 0.848275 0.020019
0.092129 0.068626 0.781445 0.057801
0.366624 0.096658 0.155761 0.380957
0.303714 0.256033 0.216348 0.223905
0.360724 0.370920 0.186429 0.081927
0.075061 0.066361 0.059786 0.798792
0.817326 0.050459 0.065734 0.066481
0.075938 0.050380 0.657884 0.215799
0.047228 0.043216 0.857035 0.052521
0.165591 0.198250 0.306453 0.329706
0.037586 0.018484 0.019716 0.924213
0.368927 0.194525 0.232342 0.204206

MOTIF 376 random
letter-probability matrix: alength= 4 w= 31
0.117619 0.114318 0.552229 0.215833
0.718123 0.072282 0.070743 0.138852
0.164044 0.188398 0.339203 0.308355
0.935801 0.024181 0.021302 0.018716
0.020978 0.018809 0.940469 0.019744
0.106118 0.149477 0.508524 0.235881
0.065265 0.825728 0.028833 0.080173
0.018484 0.027997 0.924177 0.029342
0.351349 0.190093 0.202044 0.256514
0.250000 0.250000 0.250000 0.250000
0.492758 0.112444 0.124461 0.270337
0.745075 0.097664 0.080177 0.077084
0.242194 0.341492 0.087884 0.328431
0.240550 0.109672 0.200838 0.448939
0.066668 0.066131 0.090796 0.776405
0.178528 0.120533 0.279246 0.421692
0.856826 0.043306 0.045377 0.054491
0.101963 0.068212 0.739105 0.090720
0.817326 0.050459 0.065734 0.066481
0.110970 0.112030 0.155848 0.621152
0.058411 0.052833 0.687561 0.201195
0.440766 0.192164 0.104850 0.262220
0.043830 0.027013 0.034852 0.894305
0.279972 0.163382 0.144714 0.411932
0.073752 0.122882 0.215025 0.588341
0.101696 0.099299 0.293962 0.505043
0.249400 0.241021 0.174423 0.335156
0.250000 0.250000 0.250000 0.250000
0.250000 0.250000 0.250000 0.250000
0.142118 0.060162 0.143111 0.654609
0.138070 0.159475 0.067680 0.634775

MOTIF 377 random
letter-probability matrix: alength= 4 w= 13
0.087122 0.191669 0.074367 0.646842
0.149066 0.096373 0.355708 0.398853
0.865200 0.040447 0.046923 0.047430
0.042240 0.026839 0.912668 0.018253
0.577608 0.079610 0.142457 0.200326
0.613169 0.207195 0.098303 0.081333
0.035054 0.027855 0.905743 0.031348
0.326664 0.318258 0.084785 0.270294
0.122894 0.273538 0.085509 0.518059
0.183333 0.279545 0.203150 0.333971
0.549418 0.142217 0.212352 0.096014
0.080835 0.073212 0.091598 0.754354
0.118595 0.091622 0.559064 0.230718

MOTIF 378 random
letter-probability matrix: alength= 4 w= 25
0.048126 0.017879 0.893966 0.040029
0.757967 0.066334 0.075104 0.100595
0.055923 0.127752 0.062620 0.753705
0.151770 0.310556 0.168272 0.369403
0.274746 0.144155 0.346587 0.234512
0.068500 0.707515 0.168346 0.055639
0.039769 0.890763 0.026990 0.042478
0.119354 0.529245 0.155383 0.196019
0.101797 0.060444 0.068286 0.769473
0.111525 0.719097 0.063608 0.105770
0.364136 0.150041 0.251321 0.234502
0.066035 0.202894 0.239155 0.491915
0.105987 0.307457 0.277355 0.309201
0.246971 0.250218 0.251598 0.251213
0.315001 0.166152 0.214573 0.304273
0.206423 0.144193 0.229786 0.419598
0.275675 0.175585 0.386337 0.162403
0.179079 0.111487 0.116738 0.592696
0.044702 0.729874 0.049949 0.175474
0.615785 0.176042 0.132195 0.075978
0.018736 0.023136 0.936810 0.021318
0.198792 0.301247 0.178449 0.321512
0.165070 0.505273 0.083558 0.246098
0.056132 0.035936 0.802769 0.105164
0.814864 0.046156 0.070553 0.068427

MOTIF 379 random
letter-probability matrix: alength= 4 w= 19
0.126242 0.271568 0.233456 0.368735
0.461144 0.186250 0.238550 0.114056
0.099306 0.102086 0.131336 0.667272
0.044418 0.035973 0.875658 0.043951
0.864918 0.041178 0.056253 0.037652
0.122688 0.052427 0.686934 0.137951
0.867905 0.033602 0.055194 0.043300
0.269241 0.219869 0.099233 0.411657
0.423475 0.168533 0.319571 0.088421
0.320272 0.156388 0.176212 0.347128
0.360668 0.152947 0.214701 0.271684
0.056160 0.017856 0.892795 0.033189
0.087428 0.115444 0.058784 0.738344
0.049599 0.046886 0.217120 0.686395
0.711116 0.090112 0.111048 0.087724
0.867866 0.041984 0.055617 0.034533
0.186508 0.136600 0.211160 0.465733
0.059016 0.053963 0.827299 0.059722
0.158474 0.061621 0.105012 0.674894

MOTIF 380 random
letter-probability matrix: alength= 4 w= 10
0.110211 0.051391 0.676488 0.161910
0.269587 0.222296 0.104221 0.403896
0.037684 0.045795 0.842528 0.073992
0.400774 0.277544 0.200344 0.121338
0.036119 0.843939 0.037661 0.082281
0.079962 0.567494 0.053736 0.298808
0.250000 0.250000 0.250000 0.250000
0.243779 0.156845 0.121670 0.477705
0.088718 0.099576 0.628552 0.183155
0.132102 0.071023 0.682118 0.114757

MOTIF 381 random
letter-probability matrix: alength= 4 w= 10
0.283742 0.296614 0.214081 0.205563
0.134586 0.659152 0.102617 0.103645
0.100562 0.441284 0.073665 0.384489
0.383823 0.125731 0.252943 0.237503
0.773556 0.113809 0.054021 0.058614
0.884285 0.033096 0.039845 0.042773
0.437390 0.310390 0.091963 0.160258
0.030267 0.018581 0.022112 0.929040
0.069793 0.025495 0.837642 0.067071
0.414906 0.147311 0.339971 0.097813

MOTIF 382 random
letter-probability matrix: alength= 4 w= 10
0.103666 0.205786 0.074703 0.615845
0.132542 0.680487 0.074301 0.112670
0.844713 0.027779 0.081408 0.046100
0.891903 0.054663 0.026817 0.026617
0.232803 0.185187 0.284365 0.297645
0.106735 0.130243 0.154952 0.608070
0.461144 0.186250 0.238550 0.114056
0.442310 0.107341 0.350357 0.099992
0.497405 0.103747 0.297775 0.101073
0.152352 0.307132 0.096441 0.444076

MOTIF 383 random
letter-probability matrix: alength= 4 w= 16
0.658119 0.156254 0.123914 0.061713
0.113022 0.144700 0.512394 0.229884
0.221326 0.374566 0.160199 0.243909
0.780327 0.033707 0.068518 0.117448
0.071387 0.754311 0.089556 0.084746
0.156044 0.072772 0.112414 0.658770
0.018742 0.021993 0.937123 0.022142
0.041483 0.024858 0.915352 0.018307
0.171246 0.200185 0.187489 0.441079
0.375603 0.187813 0.326089 0.110495
0.063352 0.139420 0.345649 0.451579
0.121281 0.060285 0.724898 0.093535
0.198004 0.349418 0.108549 0.344029
0.415461 0.173040 0.253736 0.157762
0.269961 0.120624 0.137737 0.471678
0.250000 0.250000 0.250000 0.250000

MOTIF 384 random
letter-probability matrix: alength= 4 w= 7
0.152848 0.760627 0.053362 0.033163
0.941087 0.019411 0.020681 0.018822
0.120094 0.372761 0.241036 0.266109
0.036421 0.023947 0.905098 0.034534
0.222720 0.227916 0.300606 0.248759
0.078087 0.023972 0.868852 0.029088
0.445941 0.202332 0.222980 0.128747

MOTIF 385 random
letter-probability matrix: alength= 4 w= 58
0.018575 0.021512 0.031178 0.928735
0.250000 0.250000 0.250000 0.250000
0.142962 0.207082 0.202740 0.447216
0.085328 0.058286 0.802995 0.053390
0.344549 0.185112 0.197267 0.273072
0.250000 0.250000 0.250000 0.250000
0.250000 0.250000 0.250000 0.250000
0.161286 0.142513 0.176251 0.519951
0.250000 0.250000 0.250000 0.250000
0.062035 0.089513 0.771105 0.077347
0.250000 0.250000 0.250000 0.250000
0.250000 0.250000 0.250000 0.250000
0.035525 0.095058 0.081446 0.787971
0.229164 0.318206 0.132742 0.319888
0.151948 0.107151 0.575884 0.165017
0.250000 0.250000 0.250000 0.250000
0.022073 0.018776 0.938814 0.020337
0.153777 0.564703 0.066764 0.214757
0.156358 0.607134 0.071482 0.165026
0.038487 0.024476 0.896666 0.040372
0.032288 0.894517 0.027478 0.045718
0.310194 0.151539 0.379074 0.159193
0.238421 0.084404 0.311754 0.365422
0.247915 0.175802 0.296282 0.280001
0.643581 0.166441 0.082395 0.107583
0.109213 0.207214 0.240300 0.443273
0.222809 0.122759 0.160450 0.493982
0.396241 0.186841 0.157566 0.259352
0.110999 0.631824 0.131206 0.125971
0.864918 0.041178 0.056253 0.037652
0.061779 0.037755 0.856653 0.043813
0.057653 0.136381 0.037015 0.768951
0.241567 0.307409 0.143467 0.307558
0.079848 0.773440 0.072718 0.073994
0.078385 0.097988 0.632002 0.191624
0.269108 0.219083 0.097687 0.414122
0.094052 0.049610 0.086855 0.769484
0.176035 0.075627 0.415759 0.332579
0.133355 0.554146 0.137056 0.175443
0.088321 0.679136 0.076914 0.155629
0.565673 0.132184 0.154535 0.147608
0.144958 0.126503 0.252708 0.475830
0.315667 0.208211 0.258235 0.217887
0.436531 0.178395 0.223808 0.161266
0.930373 0.018607 0.029546 0.021474
0.137610 0.122734 0.130874 0.608782
0.089516 0.056358 0.794003 0.060122
0.248719 0.149568 0.147245 0.454468
0.499260 0.291987 0.122764 0.085989
0.220302 0.117017 0.362298 0.300384
0.052300 0.058437 0.805291 0.083972
0.209705 0.333888 0.218120 0.238287
0.102264 0.041860 0.792612 0.063264
0.456120 0.281639 0.105886 0.156356
0.328307 0.200888 0.233250 0.237555
0.254420 0.257458 0.156181 0.331940
0.592285 0.150165 0.146384 0.111165
0.080122 0.039950 0.849587 0.030341

MOTIF 386 random
letter-probability matrix: alength= 4 w= 19
0.254786 0.257437 0.166482 0.321295
0.826279 0.056257 0.065423 0.052041
0.038220 0.032988 0.894863 0.033929
0.065265 0.071734 0.023106 0.839896
0.174347 0.174476 0.184437 0.466740
0.040640 0.055574 0.862149 0.041637
0.250000 0.250000 0.250000 0.250000
0.492508 0.232665 0.144024 0.130804
0.787908 0.075562 0.077833 0.058697
0.078033 0.212378 0.125648 0.583941
0.158454 0.103736 0.187603 0.550206
0.040869 0.769557 0.075848 0.113726
0.085344 0.229572 0.643051 0.042033
0.705689 0.151517 0.082311 0.060483
0.133610 0.067324 0.162936 0.636130
0.108317 0.299074 0.235371 0.357239
0.157275 0.102953 0.242451 0.497322
0.426481 0.228973 0.166247 0.178299
0.611076 0.091240 0.200640 0.097044

MOTIF 387 random
letter-probability matrix: alength= 4 w= 46
0.239205 0.065031 0.589085 0.106679
0.882041 0.034724 0.036620 0.046615
0.105592 0.067721 0.118253 0.708434
0.237239 0.067313 0.622215 0.073232
0.314461 0.219705 0.182143 0.283691
0.116693 0.177640 0.229674 0.475993
0.291476 0.180590 0.089465 0.438468
0.284947 0.183160 0.374504 0.157389
0.039544 0.092698 0.108009 0.759748
0.163260 0.141923 0.280914 0.413902
0.236171 0.131607 0.323545 0.308677
0.331390 0.169997 0.288737 0.209876
0.186764 0.133328 0.159331 0.520577
0.713381 0.105271 0.083323 0.098024
0.628179 0.138878 0.185619 0.047324
0.333616 0.131819 0.231854 0.302711
0.221820 0.351234 0.202230 0.224717
0.410429 0.302070 0.112340 0.175161
0.044486 0.912981 0.024273 0.018260
0.552467 0.190475 0.125546 0.131512
0.401944 0.256728 0.102739 0.238589
0.092469 0.044786 0.756824 0.105921
0.250000 0.250000 0.250000 0.250000
0.396467 0.268138 0.145252 0.190143
0.023757 0.049045 0.037887 0.889311
0.430021 0.235632 0.212273 0.122074
0.055193 0.050167 0.839017 0.055622
0.710492 0.098403 0.096447 0.094659
0.137328 0.023820 0.802100 0.036751
0.110049 0.548677 0.084053 0.257221
0.029805 0.076882 0.038453 0.854859
0.250000 0.250000 0.250000 0.250000
0.231795 0.233027 0.186543 0.348635
0.260684 0.170310 0.362503 0.206503
0.167036 0.167950 0.193254 0.471760
0.382946 0.155276 0.131265 0.330513
0.099070 0.067637 0.057347 0.775946
0.053547 0.023407 0.894036 0.029011
0.037826 0.060931 0.037103 0.864139
0.046243 0.027387 0.874842 0.051528
0.102420 0.096927 0.647359 0.153294
0.242989 0.118902 0.432645 0.205464
0.090127 0.088448 0.140932 0.680492
0.059391 0.333073 0.053330 0.554207
0.304331 0.148637 0.205989 0.341044
0.283692 0.143309 0.224692 0.348307

MOTIF 388 random
letter-probability matrix: alength= 4 w= 34
0.295478 0.236229 0.208499 0.259793
0.465552 0.162609 0.202853 0.168986
0.030051 0.874401 0.021192 0.074357
0.877041 0.033422 0.048432 0.041105
0.150041 0.191979 0.176116 0.481864
0.180198 0.105224 0.232345 0.482233
0.671279 0.178456 0.048177 0.102088
0.059022 0.053984 0.834148 0.052846
0.164182 0.380752 0.129527 0.325539
0.494582 0.230398 0.094637 0.180383
0.035585 0.038054 0.826845 0.099516
0.311956 0.160799 0.226323 0.300922
0.059986 0.173869 0.070180 0.695965
0.156331 0.352109 0.071256 0.420303
0.250000 0.250000 0.250000 0.250000
0.497296 0.146233 0.140741 0.215731
0.763939 0.073505 0.093247 0.069309
0.041210 0.042717 0.832287 0.083786
0.235056 0.189996 0.274251 0.300698
0.196044 0.406084 0.073822 0.324051
0.120917 0.058938 0.309258 0.510888
0.752671 0.091542 0.068518 0.087268
0.165130 0.218862 0.146303 0.469704
0.250000 0.250000 0.250000 0.250000
0.057981 0.096107 0.084847 0.761066
0.113382 0.076190 0.127712 0.682716
0.314900 0.177325 0.265119 0.242657
0.291048 0.381585 0.164031 0.163337
0.823130 0.038668 0.062698 0.075503
0.301881 0.178586 0.215864 0.303669
0.208326 0.087380 0.236998 0.467295
0.464073 0.198955 0.123232 0.213740
0.137102 0.158626 0.248511 0.455761
0.027092 0.047856 0.894889 0.030163

MOTIF 389 random
letter-probability matrix: alength= 4 w= 7
0.017345 0.031993 0.867257 0.083405
0.306308 0.120046 0.219895 0.353751
0.161595 0.170676 0.077295 0.590434
0.294299 0.180754 0.356357 0.168590
0.412586 0.201108 0.209228 0.177079
0.271946 0.137771 0.185767 0.404516
0.465888 0.094967 0.109514 0.329630

MOTIF 390 random
letter-probability matrix: alength= 4 w= 49
0.517819 0.208174 0.140289 0.133717
0.576277 0.235709 0.099898 0.088117
0.303234 0.060750 0.577959 0.058057
0.144984 0.072970 0.688396 0.093650
0.167155 0.203045 0.191937 0.437863
0.109895 0.431884 0.086276 0.371946
0.218306 0.127042 0.144596 0.510055
0.162365 0.269578 0.277142 0.290915
0.034152 0.035504 0.906167 0.024178
0.690493 0.096888 0.118174 0.094445
0.229709 0.179125 0.344057 0.247108
0.381750 0.145333 0.204208 0.268708
0.938058 0.018761 0.024229 0.018951
0.681073 0.120253 0.116439 0.082235
0.569711 0.133908 0.211832 0.084548
0.707788 0.080550 0.082319 0.129343
0.199184 0.208219 0.210045 0.382552
0.205836 0.211828 0.264273 0.318064
0.320272 0.156388 0.176212 0.347128
0.065428 0.061803 0.047528 0.825241
0.091219 0.617511 0.117215 0.174056
0.148854 0.687294 0.086150 0.077702
0.193908 0.088005 0.216483 0.501605
0.192423 0.103162 0.268231 0.436184
0.933363 0.018667 0.021460 0.026509
0.365078 0.259814 0.219241 0.155867
0.227577 0.316599 0.279886 0.175938
0.115591 0.148542 0.272155 0.463712
0.248372 0.223124 0.252856 0.275648
0.785027 0.066819 0.086005 0.062149
0.189346 0.196981 0.474285 0.139387
0.058625 0.109126 0.335432 0.496817
0.082708 0.048480 0.820221 0.048591
0.884583 0.028313 0.037674 0.049430
0.484425 0.203200 0.121125 0.191250
0.183795 0.093068 0.535455 0.187682
0.250000 0.250000 0.250000 0.250000
0.140255 0.465887 0.203634 0.190224
0.418466 0.190319 0.221672 0.169542
0.326243 0.106630 0.109891 0.457236
0.101746 0.142421 0.659209 0.096623
0.502759 0.188160 0.212947 0.096134
0.144280 0.078918 0.652619 0.124183
0.250000 0.250000 0.250000 0.250000
0.173076 0.407105 0.121654 0.298164
0.399975 0.262442 0.128833 0.208750
0.294852 0.139429 0.168085 0.397634
0.250000 0.250000 0.250000 0.250000
0.694979 0.183422 0.070729 0.050869

MOTIF 391 random
letter-probability matrix: alength= 4 w= 7
0.208413 0.089316 0.281690 0.420581
0.213777 0.109580 0.113454 0.563190
0.518270 0.067193 0.302292 0.112245
0.219143 0.129536 0.265811 0.385510
0.250000 0.250000 0.250000 0.250000
0.250000 0.250000 0.250000 0.250000
0.030651 0.032518 0.904880 0.031951

MOTIF 392 random
letter-probability matrix: alength= 4 w= 7
0.524176 0.223294 0.082646 0.169884
0.048266 0.075840 0.050684 0.825210
0.233087 0.101172 0.487273 0.178468
0.080239 0.070347 0.399990 0.449424
0.316413 0.297486 0.144772 0.241329
0.150014 0.044674 0.724483 0.080829
0.076755 0.059159 0.099922 0.764164

MOTIF 393 random
letter-probability matrix: alength= 4 w= 10
0.250000 0.250000 0.250000 0.250000
0.241972 0.122879 0.440337 0.194812
0.036159 0.028291 0.899079 0.036472
0.202604 0.213010 0.117356 0.467030
0.307935 0.329920 0.140713 0.221432
0.424281 0.095064 0.386049 0.094606
0.110132 0.729404 0.079756 0.080707
0.232074 0.189070 0.335363 0.243493
0.517792 0.205298 0.169141 0.107769
0.225895 0.519906 0.092516 0.161684

MOTIF 394 random
letter-probability matrix: alength= 4 w= 7
0.256859 0.370636 0.218934 0.153571
0.162994 0.441693 0.149191 0.246122
0.734914 0.053090 0.161334 0.050662
0.250000 0.250000 0.250000 0.250000
0.187710 0.142615 0.421817 0.247858
0.187152 0.574254 0.120349 0.118245
0.223426 0.190395 0.121110 0.465069

MOTIF 395 random
letter-probability matrix: alength= 4 w= 28
0.108254 0.625121 0.170208 0.096417
0.561271 0.154359 0.181065 0.103304
0.095477 0.084376 0.138180 0.681966
0.746953 0.094341 0.072181 0.086525
0.027045 0.018666 0.933278 0.021011
0.212810 0.121023 0.117724 0.548442
0.029941 0.062015 0.042994 0.865049
0.695473 0.121592 0.070712 0.112223
0.039103 0.016851 0.101484 0.842561
0.250000 0.250000 0.250000 0.250000
0.140901 0.062480 0.640548 0.156071
0.348785 0.154580 0.219194 0.277441
0.098362 0.069352 0.768295 0.063991
0.045394 0.041777 0.870699 0.042129
0.119938 0.475638 0.086601 0.317823
0.250000 0.250000 0.250000 0.250000
0.234452 0.168651 0.306222 0.290676
0.134426 0.089738 0.627946 0.147889
0.104309 0.082000 0.117325 0.696367
0.321206 0.230301 0.131883 0.316610
0.319032 0.255640 0.179744 0.245585
0.138201 0.197672 0.455262 0.208865
0.295948 0.192506 0.282765 0.228781
0.563943 0.064178 0.247415 0.124464
0.172994 0.547815 0.121861 0.157329
0.112338 0.117675 0.071527 0.698460
0.253931 0.199831 0.144827 0.401412
0.330889 0.111840 0.333765 0.223505

MOTIF 396 random
letter-probability matrix: alength= 4 w= 40
0.820682 0.057669 0.054229 0.067420
0.849875 0.049287 0.052674 0.048164
0.079625 0.037457 0.043307 0.839611
0.250000 0.250000 0.250000 0.250000
0.109296 0.307531 0.142890 0.440283
0.156857 0.532803 0.194164 0.116175
0.068866 0.058751 0.446830 0.425553
0.277401 0.120221 0.333207 0.269172
0.185096 0.233198 0.125973 0.455733
0.356278 0.196955 0.234588 0.212179
0.099283 0.146948 0.298290 0.455479
0.119750 0.099182 0.095964 0.685105
0.213200 0.116454 0.434033 0.236312
0.512492 0.239070 0.128910 0.119529
0.143092 0.090463 0.076589 0.689856
0.413371 0.166018 0.079295 0.341316
0.076890 0.634581 0.053966 0.234563
0.170804 0.181884 0.135006 0.512307
0.544648 0.103733 0.245987 0.105632
0.864918 0.041178 0.056253 0.037652
0.454872 0.265482 0.190632 0.089013
0.256009 0.355975 0.129810 0.258206
0.169199 0.484633 0.150866 0.195302
0.211994 0.172974 0.102199 0.512833
0.204424 0.038511 0.652949 0.104117
0.040869 0.769557 0.075848 0.113726
0.353598 0.145125 0.307954 0.193323
0.143839 0.191386 0.127526 0.537249
0.250000 0.250000 0.250000 0.250000
0.058025 0.116580 0.073863 0.751531
0.183333 0.279545 0.203150 0.333971
0.831080 0.046187 0.051326 0.071406
0.228346 0.121857 0.148039 0.501758
0.040486 0.024641 0.916543 0.018331
0.718056 0.057957 0.132947 0.091040
0.297452 0.214506 0.252029 0.236012
0.376721 0.226216 0.108200 0.288862
0.157185 0.401484 0.109200 0.332131
0.248959 0.203183 0.182276 0.365582
0.109954 0.040078 0.804077 0.045891

MOTIF 397 random
letter-probability matrix: alength= 4 w= 13
0.395919 0.155322 0.213676 0.235083
0.337883 0.305491 0.115258 0.241367
0.231955 0.173224 0.264444 0.330376
0.027042 0.027339 0.025523 0.920096
0.106090 0.252257 0.109806 0.531847
0.757743 0.047658 0.116454 0.078144
0.042997 0.046736 0.033730 0.876538
0.250000 0.250000 0.250000 0.250000
0.823935 0.027994 0.064891 0.083181
0.168491 0.235806 0.212016 0.383688
0.033048 0.921876 0.018437 0.026638
0.883006 0.032740 0.042940 0.041314
0.230692 0.353591 0.171165 0.244552

MOTIF 398 random
letter-probability matrix: alength= 4 w= 25
0.517792 0.205298 0.169141 0.107769
0.302943 0.118845 0.244448 0.333764
0.074693 0.051709 0.680766 0.192833
0.133306 0.425201 0.082188 0.359304
0.804182 0.045982 0.072949 0.076887
0.300109 0.342908 0.154462 0.202521
0.202496 0.152030 0.233428 0.412045
0.091634 0.111411 0.690415 0.106540
0.099380 0.106536 0.193895 0.600189
0.474476 0.178117 0.256272 0.091135
0.045804 0.073339 0.063186 0.817672
0.216296 0.245287 0.168718 0.369698
0.379714 0.186620 0.215894 0.217771
0.757166 0.050093 0.117798 0.074942
0.320147 0.132380 0.295690 0.251783
0.084613 0.634470 0.106678 0.174240
0.705429 0.075072 0.149589 0.069909
0.064841 0.523817 0.106790 0.304551
0.054085 0.053348 0.864110 0.028456
0.332045 0.127428 0.151323 0.389204
0.437850 0.194789 0.202582 0.164779
0.019930 0.023704 0.937613 0.018752
0.250000 0.250000 0.250000 0.250000
0.195268 0.142722 0.148159 0.513852
0.365775 0.212957 0.168000 0.253269

MOTIF 399 random
letter-probability matrix: alength= 4 w= 22
0.322525 0.174544 0.281704 0.221227
0.476315 0.009526 0.251696 0.262462
0.250000 0.250000 0.250000 0.250000
0.053481 0.027182 0.024372 0.894966
0.038719 0.029604 0.030898 0.900779
0.273423 0.307598 0.078692 0.340287
0.250000 0.250000 0.250000 0.250000
0.031959 0.050471 0.035114 0.882455
0.065272 0.042713 0.783284 0.108731
0.250000 0.250000 0.250000 0.250000
0.078696 0.671604 0.072008 0.177693
0.089496 0.036675 0.825738 0.048091
0.269162 0.182691 0.114451 0.433696
0.258736 0.082905 0.467991 0.190368
0.277961 0.137950 0.264449 0.319641
0.056226 0.080193 0.063329 0.800252
0.331475 0.133589 0.239521 0.295414
0.101746 0.142421 0.659209 0.096623
0.431481 0.207863 0.219257 0.141399
0.319183 0.051286 0.545714 0.083817
0.250000 0.250000 0.250000 0.250000
0.169536 0.058698 0.673115 0.098652

MOTIF 400 random
letter-probability matrix: alength= 4 w= 31
0.490314 0.224121 0.184000 0.101565
0.174198 0.100685 0.578520 0.146597
0.028424 0.024371 0.034515 0.912690
0.020585 0.025979 0.916604 0.036833
0.022346 0.018176 0.908817 0.050660
0.147691 0.151981 0.103257 0.597071
0.308435 0.159659 0.238445 0.293461
0.058762 0.029901 0.876390 0.034947
0.264815 0.101915 0.341148 0.292121
0.070534 0.142498 0.103387 0.683581
0.357231 0.300554 0.219801 0.122414
0.395648 0.154726 0.328785 0.120841
0.250000 0.250000 0.250000 0.250000
0.250000 0.250000 0.250000 0.250000
0.423498 0.346616 0.158103 0.071782
0.632717 0.125769 0.085279 0.156235
0.286839 0.126616 0.410470 0.176075
0.220302 0.117017 0.362298 0.300384
0.394003 0.170622 0.134075 0.301299
0.211484 0.130611 0.181437 0.476468
0.087196 0.208821 0.126955 0.577029
0.133319 0.252405 0.134647 0.479629
0.163763 0.230359 0.255121 0.350757
0.018822 0.020303 0.019789 0.941086
0.082650 0.418761 0.162934 0.335655
0.039299 0.036343 0.876452 0.047906
0.112422 0.072575 0.108009 0.706994
0.064688 0.234812 0.194054 0.506446
0.225890 0.167353 0.215572 0.391185
0.178649 0.095187 0.555887 0.170277
0.305587 0.120514 0.405206 0.168693

MOTIF 401 random
letter-probability matrix: alength= 4 w= 28
0.206877 0.394144 0.165279 0.233700
0.341419 0.092824 0.438441 0.127317
0.916672 0.020427 0.036317 0.026584
0.060020 0.020317 0.891428 0.028234
0.251254 0.204696 0.229162 0.314889
0.124622 0.053900 0.783902 0.037576
0.144178 0.079193 0.366073 0.410556
0.939024 0.020047 0.022148 0.018780
0.127121 0.137209 0.193265 0.542405
0.309415 0.210390 0.230453 0.249742
0.386990 0.165708 0.222526 0.224775
0.250752 0.187038 0.171414 0.390796
0.466827 0.139850 0.161785 0.231538
0.902962 0.034259 0.031654 0.031125
0.350981 0.295222 0.223118 0.130679
0.261440 0.289371 0.147598 0.301590
0.242249 0.191580 0.205120 0.361051
0.319596 0.323870 0.187551 0.168983
0.670139 0.181470 0.083926 0.064465
0.864461 0.033340 0.057702 0.044497
0.554437 0.222603 0.133052 0.089907
0.277170 0.161622 0.257589 0.303618
0.021956 0.018643 0.932129 0.027272
0.319253 0.128870 0.132059 0.419818
0.197759 0.072521 0.635532 0.094189
0.129307 0.084919 0.642966 0.142809
0.179380 0.262896 0.386482 0.171241
0.483172 0.312638 0.078911 0.125279

MOTIF 402 random
letter-probability matrix: alength= 4 w= 10
0.091512 0.056681 0.781168 0.070639
0.413071 0.196181 0.232167 0.158581
0.188195 0.595462 0.065758 0.150584
0.725301 0.091355 0.098232 0.085112
0.080731 0.076761 0.727440 0.115068
0.786339 0.083835 0.054304 0.075522
0.288461 0.260069 0.236320 0.215151
0.250000 0.250000 0.250000 0.250000
0.374220 0.169603 0.184409 0.271768
0.075649 0.713605 0.050985 0.159760

MOTIF 403 random
letter-probability matrix: alength= 4 w= 31
0.055589 0.074952 0.052781 0.816679
0.117192 0.037817 0.736215 0.108777
0.915176 0.020641 0.024935 0.039248
0.138152 0.073478 0.670289 0.118082
0.138936 0.118414 0.496457 0.246193
0.060511 0.056587 0.058282 0.824619
0.030700 0.049727 0.878634 0.040938
0.266249 0.103859 0.341750 0.288143
0.107899 0.612015 0.149110 0.130976
0.382219 0.079561 0.403774 0.134446
0.150938 0.070154 0.550338 0.228571
0.268651 0.350407 0.171008 0.209935
0.248680 0.072057 0.612121 0.067142
0.158296 0.071034 0.663483 0.107186
0.154723 0.099384 0.657217 0.088677
0.120369 0.154198 0.608944 0.116489
0.084808 0.187804 0.058002 0.669386
0.173265 0.573704 0.075010 0.178021
0.552020 0.180102 0.176293 0.091585
0.289206 0.340603 0.152673 0.217518
0.835124 0.051301 0.046755 0.066820
0.134926 0.064531 0.040476 0.760067
0.552533 0.152674 0.223876 0.070916
0.622003 0.247888 0.062051 0.068058
0.428390 0.218940 0.148452 0.204218
0.053506 0.025821 0.888654 0.032020
0.031959 0.050471 0.035114 0.882455
0.060314 0.029360 0.886832 0.023494
0.029340 0.837412 0.023537 0.109711
0.303209 0.233685 0.202077 0.261029
0.091663 0.242617 0.145026 0.520694

MOTIF 404 random
letter-probability matrix: alength= 4 w= 7
0.677616 0.063797 0.158460 0.100127
0.854006 0.064347 0.039771 0.041877
0.039209 0.054376 0.736181 0.170234
0.314250 0.185174 0.281751 0.218825
0.023230 0.023821 0.029023 0.923926
0.909771 0.027162 0.029100 0.033968
0.454056 0.158567 0.210944 0.176433

MOTIF 405 random
letter-probability matrix: alength= 4 w= 7
0.408231 0.284318 0.111658 0.195793
0.068892 0.042369 0.058989 0.829750
0.210459 0.119602 0.168228 0.501711
0.041356 0.032426 0.887330 0.038888
0.156358 0.607134 0.071482 0.165026
0.267022 0.164256 0.094202 0.474520
0.302047 0.208183 0.177588 0.312181

MOTIF 406 random
letter-probability matrix: alength= 4 w= 43
0.687419 0.045147 0.080814 0.186620
0.059256 0.050696 0.050880 0.839168
0.212245 0.160597 0.419817 0.207341
0.287238 0.252221 0.117636 0.342905
0.034132 0.047763 0.875488 0.042618
0.151694 0.099862 0.228111 0.520333
0.151118 0.106933 0.138279 0.603669
0.088197 0.744050 0.081689 0.086063
0.146146 0.110649 0.636586 0.106619
0.257919 0.098800 0.501008 0.142272
0.239005 0.300517 0.262601 0.197878
0.134907 0.082859 0.161631 0.620603
0.142570 0.434660 0.139258 0.283512
0.120464 0.315518 0.168320 0.395698
0.250000 0.250000 0.250000 0.250000
0.828179 0.023315 0.052204 0.096302
0.133669 0.083503 0.334139 0.448690
0.193363 0.194099 0.214031 0.398507
0.035478 0.018335 0.916745 0.029442
0.271972 0.185189 0.258654 0.284185
0.085954 0.610051 0.061874 0.242122
0.841112 0.055928 0.063880 0.039080
0.083940 0.046456 0.795923 0.073681
0.111210 0.307162 0.144694 0.436934
0.057630 0.017813 0.890660 0.033897
0.057587 0.035425 0.042750 0.864238
0.348643 0.122100 0.149286 0.379971
0.102774 0.100887 0.164772 0.631567
0.250000 0.250000 0.250000 0.250000
0.074438 0.238276 0.110802 0.576484
0.056762 0.026404 0.885730 0.031104
0.292182 0.201395 0.167585 0.338837
0.117502 0.181299 0.185012 0.516187
0.174051 0.082786 0.580253 0.162910
0.242249 0.191580 0.205120 0.361051
0.556149 0.222162 0.132410 0.089279
0.250000 0.250000 0.250000 0.250000
0.290304 0.210206 0.208679 0.290812
0.078903 0.619115 0.085633 0.216349
0.546207 0.217477 0.074400 0.161915
0.157471 0.098784 0.161457 0.582288
0.140821 0.089104 0.651327 0.118748
0.024545 0.040184 0.904201 0.031071

MOTIF 407 random
letter-probability matrix: alength= 4 w= 13
0.094726 0.037559 0.834641 0.033074
0.095987 0.136602 0.175196 0.592215
0.383965 0.263879 0.195205 0.156951
0.179248 0.337969 0.207979 0.274805
0.529823 0.143125 0.220450 0.106602
0.158208 0.276640 0.106582 0.458570
0.030215 0.024654 0.926599 0.018532
0.138070 0.159475 0.067680 0.634775
0.037058 0.025134 0.919420 0.018388
0.250000 0.250000 0.250000 0.250000
0.399608 0.182878 0.271227 0.146286
0.923296 0.025037 0.027044 0.024623
0.119499 0.131006 0.328342 0.421152

MOTIF 408 random
letter-probability matrix: alength= 4 w= 13
0.352685 0.208522 0.256690 0.182103
0.217100 0.286114 0.206004 0.290781
0.033105 0.929576 0.018728 0.018592
0.114791 0.198753 0.389660 0.296796
0.071864 0.128595 0.100986 0.698555
0.329818 0.119181 0.300950 0.250051
0.109000 0.103442 0.627703 0.159854
0.197879 0.355659 0.172362 0.274101
0.087428 0.115444 0.058784 0.738344
0.220316 0.238031 0.417508 0.124145
0.083879 0.029696 0.842854 0.043571
0.066019 0.116761 0.536916 0.280304
0.099882 0.524118 0.071363 0.304637

MOTIF 409 random
letter-probability matrix: alength= 4 w= 31
0.165220 0.125059 0.265018 0.444703
0.120547 0.108641 0.632669 0.138143
0.194733 0.137270 0.255119 0.412878
0.295498 0.208268 0.248654 0.247580
0.250000 0.250000 0.250000 0.250000
0.118635 0.170714 0.182344 0.528306
0.061222 0.041314 0.041548 0.855916
0.335061 0.154529 0.347779 0.162631
0.250000 0.250000 0.250000 0.250000
0.057999 0.080120 0.765903 0.095978
0.175300 0.158509 0.147891 0.518300
0.291223 0.138863 0.279554 0.290360
0.125500 0.521428 0.155177 0.197895
0.276129 0.165183 0.257514 0.301174
0.074563 0.125057 0.245722 0.554658
0.209431 0.117318 0.199488 0.473763
0.074119 0.034234 0.042510 0.849137
0.327509 0.146506 0.167503 0.358482
0.060368 0.016459 0.822971 0.100201
0.112422 0.072575 0.108009 0.706994
0.035610 0.070735 0.042561 0.851093
0.026614 0.018589 0.929434 0.025363
0.430628 0.239683 0.166869 0.162819
0.250000 0.250000 0.250000 0.250000
0.038897 0.025138 0.907845 0.028119
0.351708 0.209221 0.317670 0.121400
0.308847 0.219748 0.254088 0.217317
0.250000 0.250000 0.250000 0.250000
0.102143 0.060722 0.068580 0.768555
0.260963 0.202881 0.192126 0.344030
0.208427 0.290379 0.244139 0.257056

MOTIF 410 random
letter-probability matrix: alength= 4 w= 25
0.506685 0.122531 0.274031 0.096753
0.081450 0.216494 0.084770 0.617285
0.284241 0.191255 0.298746 0.225758
0.339368 0.295426 0.221194 0.144012
0.106614 0.081587 0.057984 0.753815
0.041821 0.022285 0.917544 0.018351
0.080392 0.666197 0.066667 0.186744
0.352852 0.168471 0.196006 0.282671
0.250000 0.250000 0.250000 0.250000
0.335591 0.154192 0.250256 0.259962
0.709292 0.077809 0.133518 0.079380
0.753773 0.089219 0.070902 0.086106
0.181795 0.322437 0.208457 0.287312
0.081866 0.108980 0.068267 0.740887
0.227150 0.140269 0.110715 0.521866
0.158117 0.050138 0.703775 0.087970
0.028465 0.922442 0.018449 0.030644
0.345523 0.218089 0.120828 0.315561
0.209900 0.145306 0.264752 0.380042
0.250000 0.250000 0.250000 0.250000
0.212169 0.192213 0.406280 0.189339
0.018802 0.020323 0.940113 0.020762
0.601073 0.154166 0.142140 0.102621
0.176335 0.310107 0.248154 0.265404
0.539704 0.185202 0.167298 0.107796

MOTIF 411 random
letter-probability matrix: alength= 4 w= 22
0.080641 0.078869 0.692853 0.147636
0.097205 0.103128 0.150041 0.649626
0.929893 0.018725 0.018598 0.032784
0.284990 0.195184 0.184505 0.335321
0.031685 0.018553 0.927644 0.022118
0.051045 0.081090 0.120250 0.747616
0.216513 0.131484 0.275002 0.377001
0.155549 0.201302 0.231888 0.411261
0.146170 0.562607 0.099378 0.191844
0.372104 0.107270 0.174438 0.346188
0.136100 0.373822 0.101024 0.389053
0.309351 0.127743 0.155995 0.406911
0.250000 0.250000 0.250000 0.250000
0.091141 0.053634 0.801131 0.054093
0.038434 0.020221 0.909287 0.032058
0.862866 0.038467 0.055559 0.043108
0.075749 0.234444 0.078488 0.611319
0.078346 0.077700 0.340647 0.503307
0.805244 0.053830 0.053081 0.087845
0.074693 0.051709 0.680766 0.192833
0.120434 0.151155 0.181521 0.546890
0.059177 0.144387 0.083353 0.713083

MOTIF 412 random
letter-probability matrix: alength= 4 w= 25
0.219369 0.128777 0.146266 0.505588
0.367282 0.303841 0.215518 0.113360
0.866412 0.030445 0.029895 0.073248
0.362941 0.103918 0.180962 0.352179
0.166885 0.657385 0.047741 0.127988
0.250000 0.250000 0.250000 0.250000
0.019071 0.018824 0.941217 0.020888
0.801863 0.047337 0.087777 0.063023
0.552533 0.152674 0.223876 0.070916
0.153469 0.086542 0.055801 0.704189
0.070009 0.030250 0.331840 0.567901
0.212944 0.138752 0.357867 0.290437
0.268846 0.206011 0.154197 0.370946
0.668067 0.131159 0.079075 0.121700
0.335192 0.216596 0.207340 0.240872
0.096674 0.066509 0.083500 0.753318
0.129009 0.088020 0.635381 0.147591
0.315472 0.173511 0.251772 0.259245
0.930958 0.021392 0.025430 0.022221
0.250000 0.250000 0.250000 0.250000
0.364184 0.231803 0.160161 0.243852
0.391120 0.160079 0.204787 0.244015
0.061421 0.055417 0.813360 0.069802
0.385039 0.369418 0.072215 0.173328
0.591111 0.104364 0.237646 0.066879

MOTIF 413 random
letter-probability matrix: alength= 4 w= 13
0.051257 0.087743 0.060492 0.800508
0.250000 0.250000 0.250000 0.250000
0.261369 0.189931 0.216885 0.331815
0.780930 0.072080 0.075143 0.071847
0.260729 0.231323 0.221627 0.286322
0.221643 0.552227 0.089842 0.136288
0.195847 0.144738 0.247263 0.412152
0.064627 0.061362 0.281875 0.592136
0.324825 0.228509 0.126753 0.319913
0.495965 0.061220 0.379452 0.063364
0.795602 0.075680 0.061268 0.067449
0.515525 0.133862 0.314505 0.036108
0.058960 0.073560 0.792118 0.075361

MOTIF 414 random
letter-probability matrix: alength= 4 w= 22
0.118780 0.050491 0.752531 0.078198
0.129117 0.072364 0.377068 0.421451
0.426888 0.226093 0.240336 0.106683
0.082436 0.058808 0.788579 0.070177
0.029343 0.030205 0.090776 0.849677
0.440306 0.138287 0.201259 0.220148
0.913049 0.023128 0.039918 0.023904
0.056160 0.017856 0.892795 0.033189
0.150296 0.070593 0.613834 0.165277
0.330054 0.219371 0.244364 0.206211
0.199622 0.202348 0.305642 0.292388
0.498000 0.312662 0.071740 0.117599
0.287381 0.144211 0.286113 0.282295
0.245932 0.132101 0.254336 0.367632
0.324980 0.148975 0.202409 0.323637
0.326857 0.238359 0.145318 0.289466
0.884955 0.034931 0.039391 0.040724
0.042513 0.041234 0.818599 0.097655
0.112695 0.069382 0.077722 0.740200
0.496083 0.301823 0.118655 0.083438
0.097208 0.505504 0.102464 0.294823
0.024712 0.026117 0.912571 0.036600

MOTIF 415 random
letter-probability matrix: alength= 4 w= 10
0.901133 0.034368 0.030574 0.033925
0.098525 0.233947 0.120838 0.546690
0.464163 0.154621 0.208347 0.172869
0.202604 0.213010 0.117356 0.467030
0.451500 0.191339 0.178754 0.178407
0.116996 0.365308 0.119215 0.398481
0.032093 0.038707 0.881010 0.048190
0.192022 0.199485 0.465594 0.142899
0.052624 0.130348 0.057639 0.759389
0.266197 0.102157 0.343165 0.288482

MOTIF 416 random
letter-probability matrix: alength= 4 w= 7
0.114153 0.173199 0.529244 0.183403
0.122101 0.107295 0.115370 0.655233
0.250000 0.250000 0.250000 0.250000
0.380380 0.271656 0.221424 0.126539
0.499038 0.281341 0.089246 0.130375
0.060893 0.139078 0.156771 0.643258
0.034729 0.028731 0.869564 0.066976

MOTIF 417 random
letter-probability matrix: alength= 4 w= 19
0.552533 0.152674 0.223876 0.070916
0.297319 0.235628 0.206955 0.260098
0.117843 0.078325 0.193092 0.610739
0.075765 0.554347 0.080738 0.289150
0.050528 0.851896 0.044258 0.053317
0.386385 0.307637 0.182858 0.123120
0.817826 0.076672 0.036737 0.068765
0.280484 0.066109 0.159983 0.493424
0.050187 0.043950 0.860784 0.045079
0.290651 0.069725 0.178303 0.461320
0.214399 0.053362 0.060551 0.671688
0.410429 0.302070 0.112340 0.175161
0.066523 0.046313 0.848973 0.038191
0.424949 0.147376 0.194484 0.233191
0.128498 0.056602 0.695278 0.119622
0.167093 0.159509 0.397611 0.275788
0.031142 0.077375 0.858864 0.032620
0.027715 0.018623 0.931142 0.022520
0.316117 0.096776 0.349542 0.237566

MOTIF 418 random
letter-probability matrix: alength= 4 w= 25
0.059391 0.333073 0.053330 0.554207
0.169721 0.268104 0.135122 0.427054
0.426269 0.313748 0.178447 0.081536
0.290304 0.210206 0.208679 0.290812
0.027966 0.873369 0.035623 0.063042
0.045863 0.024277 0.250391 0.679469
0.102288 0.089514 0.572204 0.235994
0.092306 0.133804 0.089928 0.683962
0.324484 0.161656 0.330024 0.183836
0.250000 0.250000 0.250000 0.250000
0.250000 0.250000 0.250000 0.250000
0.316556 0.145853 0.132144 0.405447
0.685185 0.038915 0.194644 0.081256
0.906099 0.029050 0.033027 0.031825
0.250000 0.250000 0.250000 0.250000
0.033380 0.019925 0.137327 0.809368
0.062355 0.126650 0.073614 0.737381
0.194448 0.116876 0.133440 0.555236
0.112367 0.053278 0.764020 0.070335
0.153451 0.565580 0.066465 0.214504
0.325761 0.187827 0.250133 0.236280
0.250000 0.250000 0.250000 0.250000
0.028267 0.047865 0.027671 0.896197
0.296330 0.235507 0.286576 0.181587
0.325180 0.261231 0.137262 0.276327

MOTIF 419 random
letter-probability matrix: alength= 4 w= 37
0.129640 0.252280 0.090300 0.527780
0.021351 0.019284 0.018811 0.940553
0.571995 0.183409 0.138290 0.106305
0.213229 0.175742 0.214371 0.396658
0.229580 0.141364 0.176910 0.452146
0.200026 0.173756 0.308468 0.317750
0.216372 0.249280 0.191071 0.343278
0.057760 0.805698 0.079872 0.056669
0.439209 0.186358 0.253012 0.121421
0.246630 0.135409 0.544633 0.073328
0.031101 0.859715 0.042659 0.066526
0.164643 0.108728 0.086273 0.640356
0.204234 0.450667 0.191482 0.153617
0.155653 0.062949 0.710955 0.070443
0.230840 0.197338 0.276770 0.295053
0.098967 0.230115 0.102439 0.568478
0.181410 0.118847 0.252997 0.446745
0.290770 0.238523 0.289949 0.180759
0.250000 0.250000 0.250000 0.250000
0.138691 0.284404 0.120459 0.456446
0.101497 0.127700 0.107669 0.663134
0.018574 0.023695 0.043845 0.913886
0.165434 0.401754 0.121984 0.310829
0.437042 0.204861 0.283522 0.074575
0.355756 0.184050 0.292394 0.167800
0.396141 0.156112 0.336101 0.111646
0.428660 0.366528 0.075900 0.128913
0.219549 0.141891 0.510704 0.127856
0.610707 0.096201 0.133846 0.159246
0.291476 0.180590 0.089465 0.438468
0.059219 0.094767 0.095855 0.750159
0.152352 0.307132 0.096441 0.444076
0.377612 0.119965 0.253720 0.248704
0.380438 0.100896 0.117121 0.401544
0.034056 0.033326 0.902418 0.030200
0.124118 0.229802 0.206699 0.439381
0.073754 0.710808 0.091508 0.123931

MOTIF 420 random
letter-probability matrix: alength= 4 w= 34
0.250000 0.250000 0.250000 0.250000
0.795578 0.071359 0.094219 0.038843
0.352501 0.117522 0.237802 0.292175
0.142265 0.630439 0.119355 0.107941
0.552533 0.152674 0.223876 0.070916
0.039311 0.025125 0.899369 0.036195
0.599696 0.081886 0.229381 0.089037
0.060743 0.049548 0.836033 0.053677
0.272471 0.239818 0.178410 0.309302
0.339802 0.287806 0.165267 0.207126
0.229416 0.220288 0.210115 0.340181
0.050043 0.046177 0.867402 0.036377
0.397878 0.179328 0.220521 0.202273
0.025048 0.857004 0.045133 0.072816
0.909168 0.025638 0.034058 0.031135
0.830796 0.068442 0.051712 0.049051
0.332953 0.156624 0.250504 0.259919
0.841587 0.039750 0.046965 0.071698
0.300509 0.242533 0.229051 0.227907
0.148254 0.090624 0.611028 0.150094
0.081210 0.689792 0.094395 0.134604
0.101241 0.061882 0.079224 0.757653
0.221316 0.288866 0.196210 0.293608
0.020184 0.018800 0.939992 0.021025
0.397232 0.263990 0.190731 0.148047
0.377010 0.157485 0.249508 0.215997
0.283793 0.095120 0.325664 0.295424
0.160664 0.231475 0.180554 0.427307
0.557315 0.214378 0.070453 0.157854
0.258080 0.159117 0.288711 0.294092
0.273266 0.234331 0.206017 0.286386
0.091820 0.067848 0.738529 0.101803
0.180384 0.125520 0.512066 0.182031
0.018934 0.028155 0.033379 0.919531

MOTIF 421 random
letter-probability matrix: alength= 4 w= 34
0.469596 0.152696 0.121213 0.256495
0.080016 0.042080 0.816978 0.060927
0.408503 0.182854 0.284291 0.124353
0.258744 0.103827 0.187026 0.450403
0.259384 0.160541 0.225325 0.354750
0.040018 0.023967 0.894685 0.041330
0.301052 0.221851 0.139389 0.337708
0.471606 0.234683 0.180496 0.113214
0.107809 0.159848 0.239098 0.493245
0.173438 0.121464 0.600382 0.104716
0.266197 0.102157 0.343165 0.288482
0.282041 0.170570 0.239392 0.307997
0.419365 0.128717 0.376879 0.075040
0.440949 0.272265 0.137470 0.149316
0.299063 0.145957 0.332529 0.222451
0.067869 0.626562 0.055427 0.250142
0.161479 0.208262 0.170345 0.459914
0.840421 0.045876 0.061228 0.052475
0.231538 0.116650 0.334892 0.316920
0.237960 0.172909 0.315113 0.274017
0.844793 0.054680 0.057035 0.043492
0.488612 0.188249 0.163375 0.159763
0.129307 0.084919 0.642966 0.142809
0.307863 0.162882 0.208401 0.320853
0.300213 0.153528 0.411407 0.134853
0.071406 0.100074 0.388295 0.440226
0.214932 0.213651 0.213209 0.358208
0.164714 0.247753 0.268728 0.318805
0.316987 0.081428 0.311157 0.290429
0.301109 0.197383 0.275973 0.225535
0.220036 0.133665 0.166614 0.479685
0.033680 0.022661 0.924718 0.018940
0.281114 0.280196 0.194874 0.243816
0.117815 0.534349 0.128912 0.218923

MOTIF 422 random
letter-probability matrix: alength= 4 w= 13
0.250000 0.250000 0.250000 0.250000
0.039973 0.060195 0.045851 0.853981
0.137449 0.464802 0.239354 0.158395
0.419432 0.116122 0.229919 0.234528
0.120066 0.257925 0.215865 0.406145
0.289540 0.108255 0.420980 0.181224
0.234510 0.131532 0.164122 0.469836
0.057845 0.871005 0.019638 0.051511
0.915025 0.027755 0.029909 0.027311
0.314632 0.172378 0.161925 0.351065
0.225246 0.125972 0.434361 0.214420
0.496885 0.142133 0.199601 0.161382
0.069369 0.160794 0.083885 0.685952

MOTIF 423 random
letter-probability matrix: alength= 4 w= 70
0.523542 0.209587 0.126637 0.140234
0.078643 0.220901 0.107762 0.592694
0.059130 0.088749 0.045976 0.806146
0.183722 0.367713 0.080447 0.368118
0.249787 0.239875 0.118636 0.391703
0.349192 0.171007 0.197926 0.281876
0.715945 0.079845 0.065332 0.138877
0.031696 0.024726 0.025919 0.917659
0.382219 0.079561 0.403774 0.134446
0.127014 0.113815 0.109726 0.649444
0.672719 0.062827 0.171707 0.092747
0.044534 0.025028 0.912194 0.018244
0.638732 0.146429 0.167986 0.046854
0.051045 0.081090 0.120250 0.747616
0.202033 0.161828 0.074646 0.561492
0.451716 0.301446 0.140985 0.105853
0.085022 0.216007 0.100101 0.598870
0.055057 0.032777 0.830533 0.081634
0.145585 0.099099 0.058188 0.697128
0.157639 0.254467 0.104257 0.483637
0.533312 0.218204 0.142381 0.106102
0.328332 0.143075 0.242239 0.286354
0.078454 0.052562 0.085199 0.783784
0.149183 0.375464 0.243011 0.232342
0.144719 0.129934 0.138037 0.587310
0.084635 0.043462 0.819586 0.052317
0.599133 0.115517 0.132783 0.152566
0.619315 0.087826 0.166772 0.126087
0.121592 0.075026 0.211451 0.591931
0.024049 0.018675 0.933734 0.023542
0.402991 0.110680 0.198072 0.288258
0.284614 0.156603 0.154943 0.403839
0.034740 0.833306 0.059628 0.072326
0.349647 0.147880 0.188119 0.314354
0.312444 0.187740 0.267555 0.232262
0.139281 0.081465 0.141965 0.637289
0.054508 0.102616 0.276744 0.566133
0.215670 0.123069 0.093446 0.567816
0.111448 0.085631 0.712547 0.090373
0.941780 0.018836 0.019118 0.020267
0.047911 0.084568 0.205584 0.661937
0.121074 0.275181 0.123157 0.480588
0.291053 0.186304 0.096817 0.425826
0.526440 0.266086 0.092325 0.115149
0.299054 0.138594 0.244755 0.317597
0.069301 0.742126 0.042262 0.146311
0.362386 0.149179 0.343327 0.145107
0.226855 0.182295 0.234677 0.356172
0.368029 0.212174 0.166663 0.253134
0.617145 0.131371 0.110872 0.140612
0.053886 0.025214 0.902843 0.018057
0.532385 0.158479 0.216976 0.092160
0.042921 0.050092 0.149059 0.757928
0.355078 0.209809 0.223918 0.211195
0.815466 0.068346 0.063305 0.052883
0.146751 0.355968 0.118784 0.378498
0.083356 0.168282 0.089445 0.658917
0.151210 0.100007 0.165807 0.582976
0.378749 0.288188 0.170927 0.162135
0.144563 0.075085 0.070002 0.710350
0.465062 0.201771 0.169517 0.163650
0.057866 0.125579 0.060349 0.756206
0.080952 0.057056 0.662444 0.199547
0.137582 0.064157 0.645416 0.152846
0.299619 0.224932 0.198752 0.276697
0.091815 0.382400 0.092577 0.433208
0.426269 0.313748 0.178447 0.081536
0.068375 0.026186 0.864077 0.041362
0.075417 0.073683 0.616961 0.233938
0.218306 0.127042 0.144596 0.510055

MOTIF 424 random
letter-probability matrix: alength= 4 w= 31
0.035425 0.037212 0.877130 0.050233
0.915396 0.033219 0.025296 0.026089
0.414827 0.123268 0.203097 0.258808
0.074655 0.062830 0.783612 0.078903
0.075183 0.065118 0.346998 0.512701
0.022556 0.023096 0.928438 0.025909
0.549510 0.294010 0.101710 0.054771
0.102145 0.673710 0.147226 0.076919
0.418300 0.167914 0.283079 0.130707
0.136590 0.141044 0.354477 0.367888
0.454436 0.170758 0.209985 0.164821
0.735360 0.087315 0.117965 0.059360
0.088334 0.079017 0.175770 0.656879
0.084135 0.048296 0.818839 0.048729
0.165208 0.041996 0.202447 0.590349
0.077059 0.050269 0.051296 0.821377
0.085923 0.088805 0.053753 0.771519
0.630332 0.225089 0.085071 0.059508
0.528897 0.141832 0.244864 0.084407
0.917157 0.024246 0.036174 0.022422
0.195125 0.070991 0.103937 0.629947
0.061618 0.071906 0.807301 0.059175
0.712077 0.037574 0.044800 0.205549
0.250000 0.250000 0.250000 0.250000
0.127014 0.113815 0.109726 0.649444
0.062322 0.197786 0.065707 0.674185
0.050090 0.839036 0.052361 0.058513
0.273346 0.239102 0.175342 0.312210
0.462148 0.232665 0.085953 0.219235
0.042993 0.018333 0.916672 0.022002
0.131373 0.284887 0.225357 0.358382

MOTIF 425 random
letter-probability matrix: alength= 4 w= 34
0.149944 0.049690 0.759534 0.040832
0.123737 0.162128 0.327661 0.386475
0.081210 0.689792 0.094395 0.134604
0.180384 0.125520 0.512066 0.182031
0.933535 0.020867 0.022654 0.022944
0.299564 0.105272 0.334084 0.261081
0.652130 0.140455 0.093929 0.113486
0.843598 0.050568 0.059229 0.046605
0.026359 0.019631 0.935304 0.018706
0.037253 0.032110 0.897602 0.033035
0.189226 0.332992 0.251764 0.226018
0.107374 0.335498 0.170087 0.387042
0.435579 0.405420 0.082312 0.076689
0.297437 0.128124 0.158094 0.416344
0.025588 0.022846 0.924027 0.027539
0.037462 0.034713 0.891396 0.036429
0.426657 0.169486 0.217725 0.186132
0.248885 0.229367 0.252301 0.269448
0.021254 0.020445 0.937096 0.021205
0.141421 0.100050 0.598791 0.159739
0.050793 0.018253 0.912662 0.018291
0.250000 0.250000 0.250000 0.250000
0.058385 0.045918 0.045652 0.850045
0.880476 0.039130 0.041823 0.038572
0.250000 0.250000 0.250000 0.250000
0.290999 0.164961 0.283239 0.260800
0.070797 0.814859 0.048676 0.065668
0.052015 0.024893 0.892147 0.030946
0.276771 0.116913 0.416662 0.189654
0.544165 0.105500 0.217788 0.132546
0.075897 0.172808 0.155875 0.595420
0.044262 0.794544 0.027851 0.133342
0.056154 0.025669 0.864630 0.053547
0.040018 0.023967 0.894685 0.041330

MOTIF 426 random
letter-probability matrix: alength= 4 w= 55
0.320300 0.173932 0.270884 0.234884
0.632832 0.187315 0.063833 0.116020
0.799456 0.054489 0.048032 0.098023
0.482031 0.168355 0.253621 0.095993
0.042699 0.028283 0.899080 0.029937
0.365114 0.103048 0.360240 0.171599
0.547719 0.165176 0.169739 0.117365
0.538830 0.160949 0.213631 0.086589
0.379747 0.188744 0.256190 0.175319
0.265155 0.115368 0.330647 0.288831
0.824463 0.057152 0.080370 0.038015
0.926663 0.018533 0.021378 0.033425
0.046870 0.081943 0.035924 0.835263
0.162350 0.091114 0.085652 0.660885
0.582334 0.219684 0.130699 0.067283
0.151588 0.244316 0.133332 0.470763
0.070408 0.095976 0.107734 0.725882
0.082045 0.758871 0.048534 0.110550
0.250000 0.250000 0.250000 0.250000
0.035082 0.040209 0.058040 0.866670
0.368795 0.168692 0.168875 0.293639
0.365280 0.274346 0.164658 0.195715
0.147642 0.064330 0.677726 0.110302
0.326542 0.184227 0.161409 0.327823
0.088272 0.071316 0.745117 0.095295
0.925907 0.021516 0.023952 0.028625
0.047953 0.036812 0.863137 0.052098
0.128982 0.170043 0.161596 0.539379
0.017854 0.025047 0.064399 0.892700
0.274983 0.169079 0.257404 0.298535
0.212160 0.124692 0.115028 0.548120
0.346747 0.109656 0.182113 0.361484
0.135091 0.088132 0.530795 0.245981
0.024687 0.019791 0.934009 0.021514
0.250000 0.250000 0.250000 0.250000
0.019716 0.018851 0.018888 0.942545
0.088494 0.179219 0.067059 0.665228
0.054489 0.075431 0.806925 0.063155
0.339702 0.211433 0.298404 0.150461
0.216968 0.171031 0.329637 0.282364
0.103819 0.074816 0.089225 0.732141
0.290856 0.073060 0.181262 0.454822
0.549510 0.294010 0.101710 0.054771
0.924537 0.019702 0.037270 0.018491
0.085634 0.669381 0.114882 0.130103
0.162805 0.016841 0.802728 0.017627
0.440766 0.192164 0.104850 0.262220
0.234450 0.207548 0.117567 0.440436
0.104202 0.016938 0.846888 0.031973
0.193707 0.105407 0.098495 0.602391
0.250000 0.250000 0.250000 0.250000
0.404251 0.176054 0.208785 0.210911
0.192182 0.116799 0.151166 0.539853
0.138651 0.429994 0.089330 0.342025
0.114620 0.716764 0.083823 0.084793

MOTIF 427 random
letter-probability matrix: alength= 4 w= 43
0.229195 0.233266 0.288157 0.249381
0.577091 0.084101 0.175832 0.162976
0.126784 0.052601 0.751451 0.069164
0.401878 0.152295 0.268663 0.177164
0.355976 0.204800 0.140916 0.298308
0.058742 0.064028 0.750410 0.126820
0.090716 0.143380 0.327924 0.437979
0.250000 0.250000 0.250000 0.250000
0.228043 0.316133 0.174381 0.281443
0.076079 0.088655 0.720438 0.114827
0.196838 0.095095 0.218488 0.489579
0.038404 0.039178 0.879258 0.043160
0.122688 0.052427 0.686934 0.137951
0.307935 0.329920 0.140713 0.221432
0.085848 0.152921 0.105042 0.656189
0.242244 0.344360 0.158932 0.254464
0.326664 0.318258 0.084785 0.270294
0.021590 0.039067 0.028592 0.910751
0.116284 0.298129 0.079357 0.506229
0.211850 0.137053 0.215498 0.435599
0.198147 0.101005 0.327228 0.373619
0.173518 0.118737 0.552945 0.154800
0.067907 0.105941 0.112264 0.713888
0.084280 0.084142 0.711342 0.120237
0.123537 0.038926 0.809004 0.028533
0.516537 0.241895 0.112908 0.128660
0.210880 0.281457 0.084011 0.423652
0.250000 0.250000 0.250000 0.250000
0.315472 0.173511 0.251772 0.259245
0.216821 0.147106 0.377286 0.258787
0.274824 0.252778 0.230619 0.241778
0.152352 0.307132 0.096441 0.444076
0.019324 0.028809 0.933203 0.018664
0.078499 0.100418 0.673559 0.147524
0.463287 0.236983 0.108547 0.191183
0.147592 0.287685 0.228203 0.336520
0.018368 0.034798 0.028426 0.918408
0.250000 0.250000 0.250000 0.250000
0.026261 0.025363 0.918659 0.029716
0.406134 0.204659 0.211566 0.177642
0.232890 0.193867 0.419578 0.153665
0.029971 0.020915 0.930505 0.018610
0.312244 0.145572 0.169791 0.372393

MOTIF 428 random
letter-probability matrix: alength= 4 w= 25
0.268837 0.193335 0.066893 0.470935
0.063935 0.460142 0.103515 0.372407
0.056462 0.026798 0.897429 0.019311
0.027939 0.018322 0.037629 0.916110
0.933261 0.019298 0.026438 0.021002
0.356533 0.366111 0.190301 0.087055
0.250000 0.250000 0.250000 0.250000
0.043839 0.067632 0.038122 0.850408
0.106578 0.110633 0.699423 0.083366
0.133440 0.096735 0.679789 0.090036
0.114640 0.140651 0.587028 0.157682
0.431600 0.153974 0.066813 0.347613
0.067165 0.132570 0.059403 0.740863
0.619016 0.138294 0.116066 0.126623
0.045997 0.040092 0.872753 0.041158
0.145328 0.037317 0.743877 0.073479
0.308625 0.169899 0.210770 0.310706
0.038311 0.412062 0.074812 0.474816
0.905106 0.030524 0.029726 0.034645
0.942025 0.018840 0.020002 0.019133
0.417335 0.270345 0.161808 0.150513
0.106580 0.151188 0.635088 0.107144
0.045542 0.028416 0.892865 0.033176
0.839843 0.042406 0.080185 0.037566
0.207192 0.170605 0.263934 0.358269

MOTIF 429 random
letter-probability matrix: alength= 4 w= 34
0.048101 0.075083 0.800131 0.076685
0.905655 0.026687 0.035327 0.032331
0.124040 0.371406 0.347631 0.156923
0.079377 0.062979 0.781858 0.075786
0.306180 0.294573 0.248976 0.150271
0.074471 0.033525 0.037216 0.854787
0.071604 0.094295 0.110040 0.724060
0.112174 0.184209 0.146902 0.556715
0.539676 0.302927 0.103851 0.053546
0.149509 0.065868 0.672492 0.112131
0.085726 0.159506 0.085046 0.669723
0.068087 0.081234 0.739393 0.111286
0.044671 0.055506 0.407042 0.492781
0.159477 0.350248 0.074487 0.415788
0.256715 0.284725 0.225972 0.232588
0.139100 0.208679 0.068445 0.583776
0.250000 0.250000 0.250000 0.250000
0.055082 0.143493 0.056669 0.744756
0.279627 0.210089 0.188323 0.321961
0.464941 0.184917 0.237840 0.112302
0.087459 0.033624 0.098698 0.780219
0.291053 0.186304 0.096817 0.425826
0.835124 0.051301 0.046755 0.066820
0.243365 0.137943 0.406614 0.212078
0.453182 0.174789 0.173007 0.199023
0.299326 0.203969 0.242498 0.254207
0.223181 0.054332 0.596405 0.126082
0.096161 0.087063 0.119669 0.697107
0.021691 0.018537 0.926849 0.032924
0.574029 0.144547 0.217899 0.063525
0.019979 0.023215 0.018957 0.937848
0.085593 0.115254 0.386786 0.412368
0.870289 0.044847 0.059721 0.025143
0.028978 0.046457 0.031938 0.892627

MOTIF 430 random
letter-probability matrix: alength= 4 w= 13
0.144719 0.129934 0.138037 0.587310
0.437649 0.121239 0.366029 0.075084
0.250000 0.250000 0.250000 0.250000
0.110970 0.112030 0.155848 0.621152
0.350632 0.157038 0.283871 0.208459
0.050573 0.765713 0.144012 0.039702
0.051257 0.087743 0.060492 0.800508
0.225670 0.091881 0.608210 0.074239
0.156685 0.200761 0.132334 0.510220
0.233587 0.234322 0.214435 0.317656
0.230651 0.272244 0.228131 0.268974
0.038392 0.033521 0.892245 0.035842
0.183155 0.418764 0.181355 0.216726

MOTIF 431 random
letter-probability matrix: alength= 4 w= 25
0.250000 0.250000 0.250000 0.250000
0.447079 0.284920 0.088958 0.179042
0.097404 0.070337 0.671932 0.160328
0.499517 0.173475 0.161974 0.165034
0.157184 0.113051 0.639438 0.090327
0.125484 0.101155 0.290448 0.482913
0.250118 0.177406 0.189854 0.382622
0.032181 0.022283 0.926472 0.019064
0.038031 0.883126 0.034685 0.044159
0.146968 0.086579 0.166484 0.599969
0.310194 0.151539 0.379074 0.159193
0.203627 0.120457 0.233984 0.441931
0.776967 0.032395 0.143214 0.047423
0.050241 0.030565 0.867427 0.051768
0.168532 0.099854 0.330369 0.401245
0.458868 0.351466 0.136059 0.053607
0.526668 0.262226 0.135142 0.075965
0.137495 0.361566 0.312609 0.188330
0.515910 0.175813 0.198622 0.109655
0.089612 0.047007 0.807130 0.056251
0.027361 0.018676 0.933781 0.020182
0.599993 0.162459 0.108563 0.128986
0.027069 0.471019 0.338816 0.163096
0.091920 0.313720 0.278588 0.315772
0.069237 0.087123 0.728287 0.115353

MOTIF 432 random
letter-probability matrix: alength= 4 w= 13
0.120243 0.090058 0.631509 0.158191
0.085539 0.700654 0.058281 0.155525
0.250000 0.250000 0.250000 0.250000
0.187457 0.065550 0.658957 0.088036
0.263189 0.215604 0.253749 0.267458
0.069942 0.090705 0.775168 0.064186
0.018754 0.019802 0.937686 0.023758
0.111006 0.132332 0.140281 0.616381
0.312882 0.155725 0.204013 0.327380
0.534129 0.264801 0.089164 0.111905
0.052974 0.062547 0.827735 0.056744
0.843843 0.051218 0.054379 0.050560
0.276091 0.176614 0.234944 0.312351

MOTIF 433 random
letter-probability matrix: alength= 4 w= 34
0.111084 0.064670 0.720314 0.103933
0.195119 0.049757 0.713941 0.041183
0.072161 0.233974 0.265036 0.428829
0.054258 0.116885 0.773406 0.055451
0.331140 0.195233 0.163703 0.309923
0.036918 0.042500 0.306683 0.613899
0.325953 0.180345 0.289673 0.204028
0.151770 0.310556 0.168272 0.369403
0.059772 0.130188 0.084392 0.725647
0.127185 0.104770 0.611988 0.156057
0.029941 0.062015 0.042994 0.865049
0.402623 0.135803 0.172857 0.288717
0.067987 0.122083 0.053022 0.756907
0.372503 0.283550 0.191126 0.152821
0.941780 0.018836 0.019118 0.020267
0.212290 0.521641 0.098731 0.167338
0.042184 0.018307 0.915339 0.024170
0.581639 0.059713 0.283913 0.074734
0.261912 0.168213 0.218277 0.351598
0.032442 0.025382 0.908963 0.033213
0.172912 0.247121 0.157817 0.422151
0.238441 0.526612 0.125033 0.109914
0.081210 0.689792 0.094395 0.134604
0.224990 0.091041 0.610516 0.073453
0.430458 0.165754 0.212326 0.191461
0.081210 0.689792 0.094395 0.134604
0.545783 0.155639 0.154057 0.144521
0.050209 0.070110 0.049776 0.829905
0.424031 0.272717 0.145892 0.157360
0.265104 0.110822 0.334110 0.289964
0.250000 0.250000 0.250000 0.250000
0.071436 0.128656 0.424202 0.375706
0.124587 0.225497 0.215356 0.434561
0.816686 0.050652 0.065957 0.066705

MOTIF 434 random
letter-probability matrix: alength= 4 w= 13
0.738985 0.168686 0.060371 0.031959
0.378135 0.206207 0.253286 0.162371
0.079215 0.212730 0.189827 0.518229
0.461144 0.186250 0.238550 0.114056
0.291627 0.085429 0.399553 0.223390
0.386651 0.130042 0.426567 0.056741
0.309731 0.275785 0.190585 0.223899
0.035425 0.037212 0.877130 0.050233
0.269858 0.225228 0.110734 0.394180
0.174643 0.196836 0.327201 0.301320
0.104842 0.052658 0.101019 0.741481
0.513044 0.218372 0.197237 0.071348
0.118785 0.591128 0.090803 0.199284

MOTIF 435 random
letter-probability matrix: alength= 4 w= 28
0.046682 0.182724 0.100840 0.669754
0.343205 0.331207 0.104765 0.220823
0.024507 0.040844 0.867911 0.066739
0.218635 0.249693 0.194559 0.337113
0.622425 0.073223 0.146742 0.157610
0.084225 0.146692 0.083416 0.685668
0.031408 0.041681 0.043455 0.883457
0.530652 0.198874 0.144123 0.126350
0.054715 0.050463 0.656956 0.237866
0.058836 0.119001 0.768338 0.053825
0.344626 0.185546 0.297907 0.171921
0.191146 0.206671 0.117804 0.484378
0.250000 0.250000 0.250000 0.250000
0.124080 0.384727 0.088868 0.402325
0.770052 0.067987 0.080606 0.081356
0.124705 0.070216 0.671765 0.133314
0.250000 0.250000 0.250000 0.250000
0.143325 0.293392 0.258846 0.304437
0.157836 0.250391 0.133585 0.458188
0.208266 0.191382 0.138593 0.461758
0.169600 0.130957 0.134818 0.564625
0.462495 0.134451 0.302888 0.100166
0.250000 0.250000 0.250000 0.250000
0.081992 0.088194 0.749308 0.080506
0.068340 0.351147 0.151715 0.428798
0.029857 0.076148 0.836997 0.056998
0.667174 0.125020 0.121189 0.086617
0.895181 0.036230 0.037177 0.031411

MOTIF 436 random
letter-probability matrix: alength= 4 w= 34
0.840638 0.049227 0.062463 0.047672
0.413010 0.219526 0.247179 0.120284
0.250000 0.250000 0.250000 0.250000
0.102518 0.364785 0.114771 0.417925
0.254742 0.143620 0.296876 0.304762
0.279491 0.135047 0.387300 0.198162
0.517406 0.158118 0.247861 0.076616
0.044501 0.049068 0.799915 0.106516
0.202702 0.156034 0.199313 0.441952
0.251863 0.155228 0.260420 0.332489
0.607843 0.046374 0.265795 0.079987
0.119736 0.123367 0.569303 0.187593
0.360768 0.370970 0.186388 0.081874
0.113782 0.085141 0.039751 0.761326
0.083276 0.342958 0.441776 0.131991
0.077168 0.052841 0.815804 0.054186
0.128956 0.058645 0.724672 0.087727
0.250000 0.250000 0.250000 0.250000
0.250000 0.250000 0.250000 0.250000
0.639093 0.083318 0.197242 0.080348
0.810558 0.064631 0.063426 0.061385
0.119354 0.529245 0.155383 0.196019
0.038578 0.018462 0.923100 0.019860
0.250000 0.250000 0.250000 0.250000
0.071865 0.079941 0.080782 0.767412
0.132410 0.102197 0.597642 0.167752
0.041914 0.034596 0.884187 0.039303
0.324142 0.221616 0.245028 0.209214
0.442751 0.272191 0.136589 0.148470
0.125275 0.227354 0.220411 0.426961
0.163797 0.058146 0.681552 0.096506
0.579358 0.239771 0.104173 0.076698
0.124356 0.222024 0.110694 0.542926
0.135549 0.090811 0.624640 0.149000

MOTIF 437 random
letter-probability matrix: alength= 4 w= 19
0.250000 0.250000 0.250000 0.250000
0.250000 0.250000 0.250000 0.250000
0.063234 0.031027 0.867492 0.038247
0.416125 0.203689 0.214662 0.165524
0.186160 0.270284 0.166011 0.377545
0.486180 0.206598 0.081945 0.225277
0.024434 0.021022 0.928077 0.026467
0.080952 0.057056 0.662444 0.199547
0.066134 0.677103 0.107952 0.148810
0.110979 0.676197 0.106549 0.106276
0.082339 0.074188 0.767792 0.075681
0.128617 0.129553 0.082706 0.659123
0.250000 0.250000 0.250000 0.250000
0.602235 0.253587 0.068960 0.075219
0.278423 0.143322 0.190423 0.387832
0.080394 0.106383 0.060741 0.752483
0.250000 0.250000 0.250000 0.250000
0.034855 0.021001 0.925631 0.018513
0.513392 0.197947 0.070683 0.217978

MOTIF 438 random
letter-probability matrix: alength= 4 w= 64
0.157208 0.617730 0.083123 0.141939
0.050241 0.030565 0.867427 0.051768
0.189121 0.227559 0.375119 0.208201
0.019975 0.025381 0.908879 0.045765
0.062097 0.063093 0.812489 0.062321
0.111143 0.075615 0.709017 0.104225
0.181662 0.101832 0.526816 0.189690
0.308532 0.175151 0.290774 0.225543
0.495504 0.241752 0.163291 0.099452
0.446773 0.177804 0.247516 0.127908
0.494560 0.124074 0.207077 0.174290
0.100751 0.093916 0.565895 0.239437
0.373425 0.133054 0.253944 0.239577
0.136964 0.103086 0.506684 0.253266
0.511858 0.130972 0.170021 0.187149
0.322617 0.148480 0.290906 0.237997
0.045450 0.031179 0.886147 0.037224
0.326225 0.172957 0.224354 0.276464
0.147949 0.337004 0.192640 0.322407
0.133639 0.122633 0.666198 0.077530
0.174967 0.208630 0.198277 0.418125
0.338039 0.161571 0.339469 0.160921
0.572196 0.165314 0.107086 0.155404
0.094456 0.144473 0.633763 0.127309
0.464083 0.119148 0.163078 0.253691
0.920127 0.019306 0.023406 0.037161
0.072305 0.069965 0.077520 0.780210
0.372485 0.152009 0.313919 0.161587
0.017724 0.020014 0.076072 0.886191
0.066975 0.054548 0.078005 0.800472
0.150878 0.056087 0.702479 0.090556
0.913096 0.027960 0.029381 0.029562
0.187426 0.274347 0.280198 0.258028
0.155276 0.155523 0.247838 0.441362
0.290512 0.153627 0.399106 0.156756
0.318485 0.153121 0.185782 0.342611
0.437291 0.123301 0.316688 0.122720
0.881908 0.037745 0.037367 0.042980
0.182798 0.397214 0.129883 0.290104
0.093186 0.135384 0.085684 0.685745
0.196838 0.095095 0.218488 0.489579
0.053547 0.023407 0.894036 0.029011
0.282559 0.201789 0.225249 0.290403
0.098656 0.234692 0.072998 0.593654
0.107954 0.307778 0.141617 0.442652
0.587392 0.087080 0.185190 0.140338
0.168201 0.084493 0.176988 0.570318
0.119684 0.168868 0.094658 0.616791
0.066390 0.066117 0.103570 0.763923
0.155069 0.102524 0.656113 0.086293
0.021291 0.054152 0.054642 0.869916
0.082324 0.678217 0.121066 0.118393
0.243731 0.164441 0.376421 0.215408
0.266197 0.102157 0.343165 0.288482
0.229317 0.165829 0.265244 0.339610
0.156331 0.352109 0.071256 0.420303
0.029343 0.030205 0.090776 0.849677
0.102098 0.184419 0.562655 0.150828
0.869275 0.034693 0.052996 0.043036
0.514187 0.163123 0.214385 0.108304
0.132989 0.172403 0.171659 0.522949
0.041991 0.020534 0.915434 0.022041
0.029068 0.018594 0.929711 0.022627
0.130025 0.501901 0.092559 0.275515

MOTIF 439 random
letter-probability matrix: alength= 4 w= 19
0.100059 0.079378 0.631494 0.189069
0.414955 0.159439 0.293073 0.132534
0.213892 0.170788 0.238742 0.376578
0.192523 0.140934 0.145331 0.521213
0.021085 0.022528 0.934298 0.022089
0.076256 0.057387 0.763425 0.102933
0.523946 0.198224 0.212967 0.064863
0.125500 0.521428 0.155177 0.197895
0.040454 0.054115 0.039839 0.865592
0.366945 0.212551 0.167304 0.253200
0.446120 0.282882 0.201749 0.069250
0.549300 0.246662 0.102394 0.101644
0.101538 0.520657 0.072886 0.304919
0.494594 0.167621 0.233716 0.104069
0.926903 0.022538 0.023085 0.027474
0.157208 0.617730 0.083123 0.141939
0.027939 0.018322 0.037629 0.916110
0.066259 0.859078 0.038454 0.036209
0.525494 0.250808 0.136318 0.087379

MOTIF 440 random
letter-probability matrix: alength= 4 w= 22
0.089981 0.101720 0.347953 0.460345
0.040455 0.025949 0.915291 0.018306
0.271019 0.224114 0.224505 0.280362
0.051717 0.069885 0.811794 0.066604
0.087707 0.091454 0.163009 0.657829
0.861969 0.023920 0.093518 0.020594
0.833443 0.047346 0.073373 0.045838
0.710312 0.057881 0.062953 0.168855
0.217881 0.263472 0.126801 0.391845
0.023623 0.023711 0.152383 0.800282
0.252590 0.295848 0.151528 0.300034
0.250000 0.250000 0.250000 0.250000
0.278986 0.179806 0.339560 0.201648
0.404944 0.171473 0.085488 0.338095
0.463231 0.155138 0.137211 0.244420
0.139945 0.090553 0.079074 0.690428
0.098281 0.065028 0.054505 0.782186
0.265015 0.185935 0.276701 0.272349
0.203098 0.365436 0.116284 0.315182
0.306723 0.133263 0.187382 0.372632
0.447003 0.228713 0.139826 0.184458
0.380874 0.212212 0.268182 0.138732

MOTIF 441 random
letter-probability matrix: alength= 4 w= 28
0.195383 0.357626 0.120150 0.326841
0.215419 0.427397 0.081733 0.275451
0.107969 0.272131 0.110063 0.509836
0.098749 0.441577 0.105276 0.354399
0.469014 0.235851 0.105902 0.189233
0.133650 0.072246 0.337100 0.457005
0.552533 0.152674 0.223876 0.070916
0.222483 0.078386 0.300548 0.398584
0.331386 0.108036 0.305642 0.254937
0.046990 0.044283 0.037371 0.871356
0.088396 0.754441 0.064645 0.092519
0.372280 0.192088 0.256500 0.179132
0.121278 0.159502 0.366160 0.353060
0.147124 0.056632 0.080258 0.715986
0.178813 0.132865 0.188330 0.499992
0.561496 0.086516 0.276192 0.075796
0.250000 0.250000 0.250000 0.250000
0.915967 0.025235 0.027078 0.031720
0.282560 0.202170 0.212441 0.302829
0.042989 0.023374 0.908993 0.024643
0.438111 0.184407 0.193541 0.183940
0.102954 0.045907 0.778489 0.072650
0.334964 0.340037 0.125931 0.199068
0.132775 0.340077 0.211382 0.315766
0.856743 0.044006 0.043430 0.055822
0.156331 0.352109 0.071256 0.420303
0.037174 0.042874 0.869870 0.050082
0.079011 0.154485 0.128351 0.638154

MOTIF 442 random
letter-probability matrix: alength= 4 w= 7
0.029519 0.017881 0.058540 0.894060
0.256639 0.489200 0.091145 0.163015
0.024954 0.062099 0.878078 0.034870
0.096150 0.149718 0.162219 0.591912
0.036851 0.027361 0.042662 0.893126
0.060326 0.058767 0.783995 0.096911
0.028245 0.023487 0.919065 0.029203

MOTIF 443 random
letter-probability matrix: alength= 4 w= 19
0.191574 0.363529 0.114440 0.330457
0.243228 0.343383 0.094898 0.318491
0.745478 0.094855 0.072643 0.087024
0.250000 0.250000 0.250000 0.250000
0.213379 0.158869 0.166618 0.461134
0.038828 0.900903 0.018018 0.042251
0.266323 0.242031 0.101782 0.389864
0.205965 0.152322 0.228575 0.413138
0.358681 0.251246 0.182614 0.207458
0.257919 0.098800 0.501008 0.142272
0.085472 0.487663 0.048154 0.378711
0.287443 0.204123 0.123533 0.384901
0.158188 0.278567 0.108973 0.454273
0.314060 0.093547 0.308903 0.283490
0.054489 0.075431 0.806925 0.063155
0.307863 0.162882 0.208401 0.320853
0.213777 0.109580 0.113454 0.563190
0.287381 0.144211 0.286113 0.282295
0.902962 0.034259 0.031654 0.031125

MOTIF 444 random
letter-probability matrix: alength= 4 w= 7
0.167124 0.102184 0.089751 0.640940
0.202702 0.156034 0.199313 0.441952
0.072193 0.780412 0.058576 0.088820
0.420186 0.132919 0.296067 0.150829
0.277423 0.144546 0.392650 0.185381
0.878547 0.035676 0.034167 0.051610
0.532366 0.151070 0.165767 0.150796

MOTIF 445 random
letter-probability matrix: alength= 4 w= 19
0.451302 0.178702 0.215147 0.154849
0.260250 0.177879 0.055984 0.505886
0.321246 0.110523 0.372860 0.195371
0.327215 0.282977 0.224344 0.165464
0.028330 0.027289 0.037397 0.906984
0.125467 0.219803 0.255870 0.398860
0.541293 0.101355 0.245073 0.112279
0.250000 0.250000 0.250000 0.250000
0.325200 0.042984 0.552926 0.078890
0.289749 0.212142 0.282752 0.215357
0.553235 0.216970 0.155929 0.073866
0.625356 0.108362 0.193247 0.073034
0.249495 0.152350 0.224898 0.373257
0.092464 0.045087 0.048707 0.813741
0.289141 0.143448 0.334816 0.232594
0.495699 0.189198 0.194203 0.120901
0.061659 0.037890 0.855349 0.045101
0.310995 0.070058 0.363295 0.255652
0.276647 0.163415 0.257554 0.302384

MOTIF 446 random
letter-probability matrix: alength= 4 w= 13
0.038127 0.034282 0.894168 0.033423
0.021505 0.021676 0.032284 0.924534
0.575804 0.169218 0.163635 0.091343
0.129307 0.084919 0.642966 0.142809
0.322850 0.173488 0.202308 0.301355
0.266803 0.099254 0.339367 0.294577
0.091856 0.251508 0.129721 0.526915
0.490873 0.092722 0.334461 0.081945
0.464088 0.168933 0.298401 0.068577
0.561228 0.165489 0.179125 0.094158
0.122433 0.672308 0.090366 0.114892
0.100714 0.069867 0.089530 0.739889
0.057630 0.017813 0.890660 0.033897

MOTIF 447 random
letter-probability matrix: alength= 4 w= 10
0.231088 0.115349 0.335913 0.317650
0.082513 0.050628 0.099700 0.767159
0.124622 0.053900 0.783902 0.037576
0.018938 0.018835 0.941749 0.020478
0.346488 0.116283 0.295996 0.241233
0.101109 0.089864 0.295177 0.513849
0.887750 0.037067 0.039039 0.036144
0.205163 0.075959 0.357329 0.361549
0.935064 0.027472 0.018763 0.018701
0.069973 0.824978 0.045009 0.060040

MOTIF 448 random
letter-probability matrix: alength= 4 w= 43
0.628168 0.058982 0.093173 0.219677
0.046334 0.028327 0.903877 0.021462
0.486220 0.241366 0.149665 0.122749
0.534578 0.220603 0.078683 0.166137
0.054496 0.047940 0.848434 0.049129
0.238107 0.281854 0.165542 0.314497
0.404298 0.180780 0.271270 0.143652
0.421720 0.139773 0.264529 0.173978
0.049834 0.045793 0.054651 0.849722
0.090379 0.130570 0.554738 0.224314
0.316066 0.117562 0.317253 0.249118
0.121663 0.180002 0.085069 0.613266
0.186755 0.208717 0.173675 0.430853
0.305394 0.174045 0.213229 0.307332
0.257188 0.361891 0.221631 0.159291
0.331488 0.110979 0.334395 0.223138
0.066186 0.062517 0.736248 0.135049
0.056160 0.017856 0.892795 0.033189
0.092393 0.063792 0.190681 0.653134
0.063277 0.074419 0.812096 0.050209
0.142246 0.098079 0.129298 0.630377
0.031429 0.052271 0.030789 0.885511
0.103148 0.029466 0.822968 0.044419
0.908731 0.026746 0.029573 0.034950
0.293707 0.145851 0.117496 0.442946
0.151484 0.231721 0.233072 0.383723
0.250000 0.250000 0.250000 0.250000
0.271740 0.242759 0.227614 0.257887
0.294688 0.114217 0.250417 0.340677
0.402383 0.102024 0.257753 0.237840
0.936461 0.020747 0.022676 0.020116
0.041154 0.074100 0.031104 0.853642
0.029764 0.024826 0.914653 0.030757
0.878239 0.036964 0.039887 0.044910
0.093462 0.699433 0.138049 0.069056
0.201396 0.159828 0.259414 0.379362
0.167534 0.093538 0.603515 0.135414
0.565443 0.259763 0.128242 0.046553
0.266466 0.243953 0.263646 0.225935
0.051345 0.078715 0.086277 0.783663
0.368174 0.235660 0.216705 0.179462
0.357398 0.131825 0.212480 0.298296
0.841046 0.048259 0.055418 0.055277

MOTIF 449 random
letter-probability matrix: alength= 4 w= 19
0.333727 0.289739 0.255440 0.121095
0.935064 0.027472 0.018763 0.018701
0.939024 0.020047 0.022148 0.018780
0.074720 0.098934 0.092413 0.733933
0.068685 0.288127 0.121167 0.522021
0.101637 0.054039 0.763371 0.080953
0.091419 0.137431 0.145353 0.625797
0.389784 0.136564 0.328419 0.145234
0.053033 0.029685 0.883088 0.034195
0.264172 0.047848 0.601267 0.086713
0.145636 0.347041 0.252211 0.255111
0.566833 0.209172 0.153942 0.070053
0.931328 0.024405 0.018627 0.025641
0.085263 0.484358 0.042766 0.387613
0.479127 0.093880 0.309657 0.117336
0.235349 0.289264 0.130804 0.344583
0.250000 0.250000 0.250000 0.250000
0.344598 0.216252 0.245350 0.193800
0.453166 0.109254 0.176739 0.260841

MOTIF 450 random
letter-probability matrix: alength= 4 w= 7
0.211794 0.119601 0.116300 0.552305
0.124622 0.053900 0.783902 0.037576
0.360390 0.164100 0.166401 0.309109
0.032920 0.034942 0.893290 0.038848
0.031685 0.018553 0.927644 0.022118
0.047319 0.029338 0.895353 0.027989
0.122336 0.362389 0.090132 0.425144

MOTIF 451 random
letter-probability matrix: alength= 4 w= 7
0.441549 0.315784 0.170345 0.072321
0.334952 0.219991 0.187907 0.257149
0.536721 0.337891 0.083885 0.041503
0.260963 0.202881 0.192126 0.344030
0.060876 0.050679 0.797803 0.090642
0.109090 0.519425 0.108861 0.262624
0.365860 0.072013 0.290470 0.271657

MOTIF 452 random
letter-probability matrix: alength= 4 w= 13
0.123989 0.052689 0.158946 0.664377
0.056272 0.022406 0.892779 0.028543
0.058389 0.037238 0.110602 0.793772
0.866002 0.038366 0.060734 0.034899
0.250000 0.250000 0.250000 0.250000
0.426947 0.308073 0.109764 0.155216
0.630440 0.078161 0.166505 0.124894
0.088494 0.179219 0.067059 0.665228
0.045181 0.018108 0.905396 0.031315
0.147540 0.072071 0.671039 0.109350
0.399927 0.109691 0.449402 0.040980
0.029433 0.027654 0.862738 0.080174
0.073857 0.642508 0.078288 0.205348

MOTIF 453 random
letter-probability matrix: alength= 4 w= 7
0.021030 0.018722 0.936081 0.024168
0.527634 0.136464 0.224667 0.111235
0.581744 0.128455 0.120312 0.169488
0.152296 0.319733 0.201546 0.326425
0.250000 0.250000 0.250000 0.250000
0.127381 0.088559 0.710233 0.073827
0.099576 0.086556 0.227006 0.586862

MOTIF 454 random
letter-probability matrix: alength= 4 w= 7
0.260963 0.202881 0.192126 0.344030
0.373122 0.162210 0.110198 0.354470
0.095239 0.101866 0.708428 0.094466
0.889820 0.044062 0.030132 0.035985
0.099799 0.071953 0.683701 0.144547
0.115632 0.135951 0.426500 0.321916
0.250000 0.250000 0.250000 0.250000

MOTIF 455 random
letter-probability matrix: alength= 4 w= 25
0.588466 0.246618 0.067583 0.097333
0.260791 0.216544 0.169968 0.352697
0.243691 0.217361 0.238279 0.300669
0.087977 0.715785 0.076244 0.119994
0.048732 0.033080 0.188227 0.729961
0.260791 0.216544 0.169968 0.352697
0.383607 0.077987 0.405575 0.132831
0.104306 0.142540 0.582123 0.171032
0.210301 0.124846 0.207937 0.456916
0.085008 0.079892 0.768643 0.066457
0.049512 0.039637 0.867594 0.043257
0.528544 0.129383 0.144505 0.197568
0.349442 0.307688 0.221525 0.121344
0.131205 0.058283 0.166045 0.644467
0.078330 0.315423 0.382734 0.223514
0.077384 0.075795 0.126730 0.720090
0.194017 0.289231 0.306272 0.210480
0.745075 0.097664 0.080177 0.077084
0.050043 0.046177 0.867402 0.036377
0.086721 0.116225 0.376848 0.420205
0.130872 0.194967 0.151712 0.522450
0.103981 0.106326 0.613317 0.176376
0.214891 0.195798 0.396271 0.193040
0.074387 0.031980 0.847646 0.045987
0.075849 0.096208 0.177492 0.650451

MOTIF 456 random
letter-probability matrix: alength= 4 w= 31
0.093596 0.479298 0.139848 0.287258
0.747330 0.094256 0.076509 0.081905
0.049491 0.297390 0.094085 0.559033
0.896140 0.040895 0.028934 0.034031
0.360897 0.134633 0.210055 0.294415
0.124700 0.178725 0.079549 0.617027
0.812469 0.063741 0.064384 0.059406
0.530293 0.221724 0.080300 0.167684
0.112431 0.091835 0.563756 0.231978
0.297148 0.090182 0.112872 0.499799
0.057349 0.853838 0.043578 0.045235
0.185030 0.640876 0.051573 0.122521
0.792892 0.051762 0.060278 0.095069
0.239005 0.300517 0.262601 0.197878
0.311178 0.305173 0.113550 0.270099
0.093613 0.183988 0.135519 0.586880
0.021074 0.018727 0.023877 0.936323
0.112968 0.174582 0.227810 0.484640
0.151372 0.248120 0.126608 0.473901
0.269896 0.225916 0.112348 0.391840
0.164283 0.130186 0.097383 0.608147
0.322469 0.287929 0.176715 0.212887
0.391851 0.185482 0.201774 0.220893
0.250000 0.250000 0.250000 0.250000
0.294020 0.218536 0.197670 0.289774
0.176929 0.239674 0.390249 0.193148
0.123618 0.129550 0.590300 0.156531
0.079471 0.083108 0.736680 0.100742
0.197846 0.477775 0.174574 0.149805
0.250000 0.250000 0.250000 0.250000
0.077832 0.040212 0.832659 0.049297

MOTIF 457 random
letter-probability matrix: alength= 4 w= 28
0.929575 0.023245 0.028589 0.018592
0.728707 0.083131 0.108306 0.079855
0.413693 0.220886 0.153831 0.211590
0.242267 0.137716 0.175647 0.444370
0.250000 0.250000 0.250000 0.250000
0.132110 0.462826 0.074749 0.330314
0.021035 0.028285 0.030539 0.920141
0.929643 0.018593 0.029661 0.022103
0.214468 0.177540 0.146340 0.461651
0.435837 0.153163 0.173799 0.237201
0.136650 0.102637 0.238267 0.522446
0.058960 0.073560 0.792118 0.075361
0.553538 0.110406 0.241295 0.094761
0.226490 0.214057 0.190045 0.369408
0.075409 0.149917 0.071236 0.703438
0.287591 0.192042 0.282735 0.237633
0.019598 0.033322 0.021863 0.925217
0.088442 0.061051 0.101568 0.748939
0.034394 0.030702 0.904198 0.030707
0.225623 0.061650 0.599652 0.113075
0.288793 0.199288 0.115640 0.396280
0.638409 0.134249 0.115387 0.111955
0.084587 0.086184 0.618594 0.210635
0.269858 0.225228 0.110734 0.394180
0.071355 0.033521 0.843327 0.051796
0.061261 0.322217 0.096266 0.520256
0.531923 0.172982 0.179150 0.115944
0.060300 0.058390 0.067939 0.813372

MOTIF 458 random
letter-probability matrix: alength= 4 w= 40
0.117937 0.110176 0.094040 0.677847
0.155749 0.080008 0.188967 0.575276
0.211147 0.477838 0.079212 0.231803
0.939221 0.019808 0.021512 0.019459
0.152577 0.082072 0.076803 0.688548
0.152352 0.307132 0.096441 0.444076
0.422197 0.256120 0.100681 0.221002
0.892401 0.032595 0.036863 0.038141
0.185574 0.529222 0.117403 0.167800
0.112968 0.174582 0.227810 0.484640
0.232951 0.235035 0.287758 0.244257
0.080138 0.043429 0.104749 0.771684
0.115719 0.154564 0.371879 0.357837
0.064963 0.441043 0.188242 0.305753
0.072372 0.138968 0.064328 0.724333
0.135465 0.067577 0.062731 0.734226
0.238976 0.157670 0.293710 0.309644
0.434698 0.254140 0.204696 0.106466
0.542286 0.218545 0.075827 0.163342
0.316928 0.205298 0.177631 0.300142
0.072729 0.052323 0.042518 0.832430
0.233796 0.200415 0.209241 0.356548
0.847383 0.047473 0.057316 0.047827
0.285182 0.338182 0.133644 0.242992
0.121391 0.023318 0.813772 0.041520
0.299821 0.235568 0.133731 0.330880
0.310737 0.352230 0.193272 0.143761
0.309903 0.346785 0.120898 0.222414
0.061659 0.037890 0.855349 0.045101
0.783993 0.083268 0.083976 0.048764
0.693266 0.132123 0.099588 0.075024
0.063182 0.047794 0.066846 0.822178
0.366010 0.085671 0.252630 0.295689
0.248307 0.162153 0.238631 0.350909
0.887994 0.035777 0.032692 0.043537
0.137813 0.155588 0.133929 0.572670
0.249379 0.111420 0.138172 0.501029
0.029626 0.198551 0.242899 0.528925
0.108896 0.082325 0.584751 0.224028
[truncated: 483,725 more chars]
