# Supplementary material for: Transposable elements drive the evolution of metazoan zinc finger genes
Source: Genome Res. 2023 Aug;33(8):1325–39. doi: 10.1101/gr.277966.123 (PMC10547256; doi:10.1101/gr.277966.123)
Supplement: Supplement 3 [file Supplemental_Data_3.tar.gz › supplementary_data_3/Sitophilus_oryzae/Sitophilus_oryzae_nonrep.fa]

>Sitophilus_oryzae_nonrepetitive:191136803-191139244
TAATGACTTTGTGGCAGCCTCTAATGATTTTGTGGCAACACCGCCGTCTCAGCTGCTCATAAAAATGGTTTGGCAACAGCGACCAGAAAACTACCGTTGGCAACACTGGTCTTTAGCAACAAGCCCCCACAGATCAATTGTGATGACTGACGTAAGACAGAAGACAGGTGTCATCAGAATCAAGCAACACGAATCTGTGGTGCCAATAATTTCCCGCTAATCACGCAAGAACTACTTCGAAAAAGTAAACCAAATAAAATTGGTGTAAAAACAAGTGAGAGTTTTAGTTCAACGGCTAGAGCCCCCACAATTGGTGGATCATGTCGGGGTACTTTGCAAGTATTCATGGTACTTACCACCCCCTAATGTCATTTTGATGTCGCACGCTTGGACAACCTTGGAGATGCAGGCTGCGGAGATGGTGGTTGAACTGTCAATCAGCTTGCCATTCCTAACGTCGACGTGAATTCCAAAATGTGACAGGAAATCAGCTCCGAGGATAGGATGTGTGACTTGTGCAATTATGAATGTCCAGGTGAATTTTCGTCTTCGTCCGATGTTGAGGCTCAACGTTTTTGTTCCATAAGTCTGGATTTGGGACCCACTTGCGGAATACAGTGTTAGGTTGTTGTTTATTGGCCCAGTAAACTTGCTGTTGGGAAGAACGCTGATTTCAGCACCTGTGTCAACGAGGAAGGACACTTTGCACACGTTGTCTTCGACAAATAGGCGACTTGATGTGTGAGGGTTGATTGTCGCCACTATCGCCCCTCGTTCGTGTTTTCCTGGTGGCTTGCTATACAGGGCGAGACGCATTTTGTTGCAGCGCTCCCAAAACGGCGGTGATACCAACATTTTCTAGCGCTGCTGCTATCCCTGGACTCTCTAGCACTGCTTTCTTGCGAAGGACGGCTTCTCGATGTCGATCTTTCTCTGGACAGTCGTTTTACAGCTGTGGTCAGTTCGGAAACTTGTTTTTGTAAAACTTCGAGGCTGTTTTGCTCTGTTGTACTGGTTTTGCTACTGTTGGAGACTGCTTGGACGTGACCGTGGCCTACAGTTTCATGGATTCGGTCAGCAATTGGCCCTAAGAGTGAAAGATCGTTTCCGGATACTAACAATATTGTTTGAATGTGAGTGGGCAGCTTTTCGAGCCACAGTGTTTGTAGGGTTTTATCTGAAACACGCCCCTTATTCAAGTTTTGCACCTTCATTAGCAACTAAGAAGGTTTCTGGTCTCTCAGGGTAAGGGTACTAAAAAGTTTCTTTTAGTTTTCTTAACATCGCTGTCTGCGAAACGTGTAATTAGCTTTTCCTTAAGTGAAGGGTACTTATCTGAGCTTGGAAGGTTTCGAATTATCTCTGCAACTTCAGCGAGTACGTCACAAGTAAGGCTGGCTACTGTGTGGTCGAATTTGGAATTCTCCGAGGTAATGCCTGCAGTTCGAAAGTGGCATTCGAGACGGTAAAACCATAGCTCTGGTTCGGATTTCCAGAATTCCGGTGCTTTAAAACTAACACGATGTACTTCGGGAGTTACCATTGGTAAGTTGGCGTCGTTGGCGGTTGCTGGCGTGGGTTCAGCCATCCTTTTCTTGGAATCCACGAGAAGTTGGAATAGAACAGCAGGAACGAAGGGTCGCCAATTGTGGGGGCTCTAATTGCGGGGTCACCAATTAGTGACCTCGCAATTGGTGACCCCGCAATTAGAGCCCCCACTACTTGTTCTCTTCTCGACCTGGTAGATCACATTTTATAAGCTGTCTCCTTATCTCTTAAAGTTCGAGTTGACTATCTTCTACACACTGGACAATTAACGATTTTACTTTTGCATCTTTCTTCACCAACATTGCACCATTTATCGTTATTTCTTCATTGATTGCATCAGTTACATTATTTTCAGCATCATTTCCATTCTAAACTTTTCAGAGCTTCAATTGAATATAATTTTCCCATTTGCGCCATTTTCGTACAAAACTTTTCCCTAACCTTACTTTTGAAAAACTCGCAAATTCCTGGGATTCTATTTGTTATCACCAATTCCTGTGTGTCCTCTGGGTGCTCTGGGCGCTCTGGACCCTTAACCTTAAAAGGTTTTATTTCTAACAGAGAAATATTGTACATTACATGAAGCTGTCAAATATACCTCACAACGGTTAGTAGTAATGTAGTAATAGGAATCTACATACATATCGATATAGCCATAGGTAACGTCGTTTTTCTTTTTTTCTTACGTGGTCCATGCAAGTTGCAAATATTGTCAATATTTGTGAAAAATTGGGCCTCCTTGGTACTGATTTGAAAGTACCATCTATAAAGACGTACTGAGAATTTGAAAATTGATTTATAAATTCCGGGTTTCCGAAAATAATCGCAGAATCTCCGTTAGATGAAGTTACAGGTTCAGTTAAGACACGCCTCCATCTGGTCATAGAACTCCT
>Sitophilus_oryzae_nonrepetitive:166894225-166896604
ATTTAGAGTAAATGCTGTGTGTAAAAGGTCTGTAATCTTATTTAAATGCGGGCTATCATGTATAGAGGAATCCCAGCTTGCTATTGCACACACATCTTTCTCTAAATGCGTTAGGATCTTCAGTTCATAAAACTCCTTCCCATTCTCTTTAGGGAGAATTGAATTAATGCCTGTAACTGTTACCTCCTCACCAGACGTATGTGTAGATAGATCGTCAGCTGGAAAAAACAATGTCAGTAAATAATACTCTAAAATACAAGACATTAAAGACCTGCGTTAATAATACTCCAAATATCTACGCAACTGTTAAAAAATTCGACACCAACGCAACTTACCATTGAGGTCCAAAAATAAAACAGGTATATGAGGTTCCATTTCTGGCGGAGGGCTCCACCTAGCAGGAGCCCCAGGAATACCAGTGCCAGGTTGTGGAATGTAAACAGCATTAGTCTCTTCTGTCAAGTTAACTAATTGCTCCATCGATCCTGCTCTGTCTTGTCAATTTTTTCAGACAAATTTTGTAACTGCGAGTGCAAATATTGCTTCCTTTTTTGTAAAGCATCGCTCCATTTTTCTCTAAGTATCATTAAATCCTCCTCTTGGTAGGAGTCTAAAGGTCGTTGTAGTCTATTTCTGACAATGACACCGCCCACTCAGATGATGGGTAGAGTACCAGAGTTTTGAACGGGTTTGACTCGAACTTGTATGCGCCTTTGCTGACCCTGTCTTAGCTGGCATATGCCTCCTGTTAGCCAGGAGCATATTCTCCTAAGTCATTTAACTCTAGTATATCAACCCACAGTTCGATTTTTCTAGTAAGCTCAGACCATCGATCCAGAAGTGACCGAGCAGTAGCTAACTGTTGTTCAACTTCCCAACCAGGTTTGTACTTTGAAAAACCAGCACTTCTGTTACCCCACACCTCAATGGATAGTGCACCTTCTATTGGGAGAATAACTATAAAATTGCCTCATTATATACCTGCACAATGTTCAATAAATTCTTCTGATAAATTTATAGTAAAAATTCTATCATCATCAAACCTAGCAGTAGTAGAATGTTTTTGATTATTCTCGCCAATGTTCTTGTCTGGTACTACAACTAATTCACTATTCCAAAAGGTGTACTGACAAAATACAAAATGTGATAAAGAAAGCGGCAATCCAGTGGCTTGTTTTATGTGAACTCTACATTTGATTGAGGTACTGACAGGTTCATCATCCTCGTGACTACATTCTGAAGAATTATCCGAAGCAGCTTCGCAAATTCTGTCCTGCGGTAACGTACCTTCAATCCTACTAAGTGTTTACTTGTAATCTTCCAGCGACTTCTCCCTGTTGACTAATAATAGGCGTATGATAATCTAAAGCGACATCGTGAAATAAAACTTCTAAAAATATGTTTGCTACGCCAATGAGATAAAAATGGGTCAGGACCTGCCGTTTCATCCAATTCCTAGAAAACTCAATATAGTAACTAGAAACAGCAATATTTTATGGAGTTACATTTACACTGTCACCTCGTTCTTTCTGGTCTTCAAATAGTTCTCGCTTTTCCATCGACCACACTTGACTAGAATTACCGCGTTTGACTAAAATAGCTGGTTCACTAACAAAAGCTTAAAATGATTTGTTTTATATATAGGGAAAAAAATCTTACTCTTCTATTTGGACTTAAATTGGCCGGTGGAATTTGAAGAGTAACACTGAATTTAGTCTGCCTTCCAATTTCCTCAGCCAAAAAATTCGCTTCTTGTACTAGAGAGTTTGCCCTTAGAATATCTTCTTTTAACTGTCCTATACTCCTCTTAAACATCTCGTCCCTTTCTTGAGCCCATTTCTCCACTCTCATTTGAGTAGTGGGAGTACACGGCGTTGTTTTACCCAGCCCTATTCGCAAAGGATCATATGAATAAGGCGGATAAGGAGTAGAAGGAGATACCATGTTTCTAAGTTGTTGAAATTGCCTTTCATATTCCATTCTTTGTTTCTCTAAAGCAAACCGGTTTGTCCTGTGACAAATCTCACCTTGTTTGTCCTCCTCATGTTGTTTTTCTAGTCTCTCAATAGCAGCTTGAATAGGATCATTACTCATTTCATTAGACATGAGTTCATCCCTCGCAAAATTATAATCTATATATTGAGCGGGTGTTTGAGGCTCAGACACGGCAGCTGGAACGTTATGGAAGATCAGTACCGGTAAAAAGACAGGTTTTCTACCACATTACGCTCATCTGATAGAGAACACGGGGTGTCTGAGAATCTTGACTATTACGACACATTAGTGAATCTTTCAAACTTTAAATATTCGAATCGATACAAGAGTTATTAAAAATAAGGGCACACTATTATTTCTATTATAGATAAATGTACCTAGATA
>Sitophilus_oryzae_nonrepetitive:92956773-92958593
AAAGTGGTATAGCTAGGGGCAACGGCCCAACTACGTCGAAACACCAGCTTAGAAGTTAGCGACTTAATAAGGCGATACTAATTGTTGGACGGGTGTGCTCATTCAGTAGACCCCGTCCAGATTATATGGGCTACTATTAATTTAGCTCAAACGTACCACGCTAATAATAAGTAAATTTTTCGCATGCGGGTGACAAAATTGAGTTTTAGTTTACGTTACCTCGCGATTGCCAGCATCACTGTACTCATGTAGATTCAATGTGACTAAATATATAATTCATAATCTGGAGGTCTATGATACACCGGATTAAATCTGGAAATTTGACCCTTTGTTTATAACTTTGATTTATTTGTCTTTGCAAATTGGTAAACGTAAACGTTAATAAACGTGAATAAGGTTATTCGATTCTAGGATGCTGTCACAAAGTTCATTGAAAATACTCATACATTTAATCTGAAATATCTTGTTACGGAAATAGCATTCAGATTTAGAGGGTTTCTGGGAACACTTTAGTTTGCGTACATACGTATCAGCCTCGTGGCCATAAATCGCCAGCTGAGTTATTCAGTTACTACACCCTCGAGGACCCTCTACTGCTAGAATGCATTCCACATATTTGAATATAAAATTTGCGGTCTTTTTACATCTCAAAATTATTCTAACTCTCAATTGAAATTCAGAATTTGTAATTAAGATAGAGAAAATATGATATGTTAATTTAGTTCTATTTACAGAGAATCACAAGGACTGGTTCGCATTTAATTAAAGACTAGGGAAACTTTGCTGGGCAGGTTACGTACACTTATTTCAAAACCATATCTCATATAGGGTGGTGCATGGCAGTGCTCTCATAGAATAGGCATATACCTAGAAATCATATCTAGGGATTTTATATATATAGTTATACAGGCTGAGACACAATATCTACCCCTCCGACAAAGATTTTCCAAATCTTTGTTATGTTGCCCAGACTGTTAGTGCATTCACCAACCTACTCGGATTAAATCATGTAAATCCTCCGCGGGCGTGGCTTTTGTGAATATTGTCATAATGCCACTGATTAAAACTCAGGCTTGGTTTTGATAAATATTATTAACACATAACTAAGTGTCCGAACAAACACCTCCCCCAGCTGATATAACTCTCTGTAGATGTCGGTTCATACTGTTAATGAGGCTAGGACCAGGCGTTTCGAAACTTAATAATCACAAGGCATGTCTTAACAGGAGAAATGGCTACAGACAGGGTAAAAAAACTACGTACCCAACCTTGATTACCAAAAGCGTGGAGTTATGCTAGACCAGCGGTTGACCCATTTGTCTTATGCTACAGTTGAAAACTCTATTTAGCGGGTGGTGGCCTTGGCATTGTAATTACATTTGGACCCCGCAACTTACGCCCTAGCTGCAAGTAGCCAAAGTTCCGGCTATGAAACTTTTTAATGGCCCATAAAGTTTCAGCCACTTCTAAACGGGCTAATAAATATGTAAGGATAGAGAGTTTCTATTTAAGTTTACTTTGTTTGGAAATTTATGGCTTTATCAACTCAGGAATTTCTTGTTAGTTACTTAGCTTGGCTCTTTTTGGTCATTAAAATTTAACTGTTTTGGTCAAATAAGCTATAGTAATCTAGCTTTTTGACTAAAGCTTGTCGCTGACTTGTCGGAAACGAAACAGAACGGAAAAAATTCCGGCCGAAATAAAAGCATACAATCCAAGTTAGGCTTTAAAAGCTAAAGAATCATTCGTCTAGGTTGTCATATGTAAGTCCGGTTCTACAGCGTGATCCGCCTTACGGTTCCTTACCGCCATTGCCTTCT
>Sitophilus_oryzae_nonrepetitive:259613232-259615026
AAAAAAACTCAATTCACAGACTTAATTATGACAAATCATTTTGGATTTGACAACTAAAATGTTCGTTAACCTTCAACCTTTGACTTTTAATCGCTGGACAACAGAGTGGGTTTCGGATTTTAGGATCGGAATGTCCTAAATAGCATCTGTAAGTAGATTTCTGTGTACTTTCGTATCTCCTATTCACTAATAGATGGCGGTAGTGTCGTCAAATTATTTCAATTTGAATTTTTACAGTTTAACGTCAGCAAAAAGAACACAAATCTGGGGAACAAATTTTTCATCAATAAACTCCAAGTAATATCATTAATCATGTAATAATCATGCGTTACTTTTCCTAGTATTTCTATTCAAAACGCAGATGTTTATCCAGATTATTCCCAGGTAACCGAATGAATTTAGATATATAACACGTATAGTGTAGTCTACTAGTTCTAGGAGAATTTCGTATTTAGTTCCGGATCAGGAAATTTCTCCAAGTGGTGATAATAATTTTAGGTAATTATTGGAAAAACTGGAATTCGCCCTATTTTGATGTCGCAGTCACGAATCTGAGGTTGTAATCACCAGCTCTTGTGTCACGGCATTGCATTTTTACTATAGCCTAGTTTTTTAGTGTTTTTGATTGCTAAAATTATTAGTTTATAGGGCTTAAATTTAGAACACATTTTCGTTCTTCTGAAAAAACGACCACGAAATAGGGACAAAAGAACGATTTACCCAGTTGTTCCAATAACTACCTACCTCATTTTAGTGGCGGTAAAGCAGAATCAGGGTTTCCTCCTCCGCCCGTTCCGGACGGTAGGGAGGATTTATGGGATTTGCAATTCTGCCGTTGGTGGGGTTGGAATTGGGTAAGGAAAAAGGACAACGTTGAACTGAGAGGAAGTTGCGGAGATAACGCCGGGGAGTGTCTATTGCCGAAGGATCTGAAAAAGATGGAAAAACGGTGGAAGGCGCATAGCAAAGGTGGGTGTAACATTTTCCATCGCTTCTCTGTTACATTTTCACGATCTGAAATACGCCTTTGGCATGCATGAGGTGCCAATTCCACGGATTTATTCTATCGCGTCACTTAATAACTTCGTTCACTGTTCATCGGGGTAATAAATCTAATTGGTCTCACACTTGCCATCCGCACTCATAATTTTATAACTGTTGTTTCTTTATAATAACAGCTACTGTTAATTTTCGAAGTAACAACTGTTACACTTCGAACAATAACGGATCCTAAAATAACCACGCCTCGCTAGCATATCAATTTTAGTGCTCTTTCCAGATTTGCAGAGCCTAAGAAAGCAGGAAGATCACGACATGCAAACTACAAATCTTCCAACCAAGGAACAGTTCAAGGAGCTGTGCAAATGTTTTTTTCGACCGCCTCCATATCAGAGAACGCACTATGTGGAAGACATATTTAGGACACCGTCTCATAGCGTGACCGCATGACCAGAAAATCGACAGAATATTGAATTTTCTTGTGAAATAAAATGACAAACAATAACTGTCAGGTATCCTGTCTCTGGGCCGACTTTAGTAATACTGTCAGCAAAATCTTTTATTACTATGCTTACGGAATGCACAATATATAAGCGTATGGTTCGCATTTTGTTGTCTTATCTGTGAAACTTGAGAAATAAAATGACAAACAATAACTGTCATTGTCAGGTATCCTGTCTCTGGGCCGACTTTAGAAATACTGATGCACAATATATAAGTGGATGGTTAAGGATATGTTAATATCTGTAGTTTAAAAATCTGATATAGTACTACTTTTTAGTAAATACATCTGTA
>Sitophilus_oryzae_nonrepetitive:222127218-222128867
GAAAACTTGTATCAATATTAAACCGTGTAAAAAATTGTAACGGATTTGAATTTATGAAATAATCAAGGTTTTTATTGATAAACCATTTAAGAAAATGGGGAACCACCAGCTTTGGTACGTGTAGGACCGTCTCAAGACTGTATAGGTCTAAAGGGAGGCGTTATGGAAAATCCGACCATCTATCAAAGCACTTTTGTACATAATGTGGTACAATGAATTCATTTCTTAGATCGCAGTCACAAATTGCATCAAGTCGAATTTCAGGGCTTGAAGGCAGGTAACATCTTCTTCCGGTTATAAAAGACGTAACTTACCGGTCTAATAAAACTCAATTGATGAATTTGGAACTCTACTCATAGCTAAAAAATCAAATTCTTAGGCCTATCAACGGTCCATCTATCCTACCGAATATAGGTGAATTGGACCATAACAGATAGAGATGGACCTAGTTACTTTTAGAGATTGGTAGATCAAGTATTTTAAAAGAATCGGGTCTGGAGTTACATCAAGCTTCATGGACCCACATCCAGGTGCCAGTTCTGCCAGATCTATATCATTCGTAAAGAATTTCAAACTTTACATACTAATGAAAGATAGTCGAGACACAATTATAACTTTCCATCAAAACTGCCGCATATGGATTGATTCATAAGTACTAGAAGCAAAATGATCAGATGGCATACTATAGCTATATATAGCTAATTGCCGAAAGTTCATGAATTATCTCTTGGTGACTCATTAAGGTTCTTCAAGAAATTAACTGGCTATGATGGTGCGTGAAACCGCACTTCTGAAAATTTCGATCGATGTTCTTCCGAACCAACGACGCAGATCCATAAGCCAGGAGTTTTGCTTTCTTCCCACCGATCACCTGCCCTCAATTTTGCCGTCGATGACCAGTCTGAGTACCTCGTATTGATCACCCCTCATGATGTGACCGACGCGACGTACTGCAACTTCCTTTCCTTCACTGTTGATAGGAGCTCTTTATCTTTGCCCACCCGCTTGAGTTCCTCCTCATTTGTCACTCTATCCATCCAGGATATACGCAGCATACGACGATACAAGTACATCTCAAAAGCGTTAATGCGGTTTTCCAATGTCTAATTGAGTGTCCAACTCTCAGAGATGTAGAGAAATACTGGAAAGATGTAGCAACGCAGCATACGTATGCGCAGTTTGAGGCTTTGATCTCGGCTGGAGAAGAGGGTTTTCACGGAAGGCCTGTTCGATCTTCGCTAAAATTTTAGTTTTGGGGTCGCAAGCGTCGTCAACTAGGGCTCCTAGATACTTTATGGACGATACTTGTTCCGTTTAGTTTTGTTAACATTGATGTGTAATCCGTACTGCATGCTATGTTCAACGATGCAACGATGTTCAACGTACTGCATGCTATGTTCAATCTAACAGCATTGTCGAATATGTGCTGCAATTTTTGTAGTTGAAAATTTGCGTTGCGAGACATTGATAATGGAGCAGTATGTGTAGATCTGCGATGCGAGAGATGGGATGGTACTGGGTTCAATCTCCAGCCAGTACGGTTTAAATAGAGCCGCCACACCTCAATTGTACAGCAATTGGTACTAAATTATTCTACCCCCTATGCATAAGCGTGACCAGGCTTTTTAATAAGGAGGGGCCAAAGTTAA
>Sitophilus_oryzae_nonrepetitive:65694970-65696579
TTTAGTCTACTGTTTCTGGATGTTCTTGTCAGTAGATACAATGGATCCATTAGCACTTCAATATTAAAATGGATTTGCTTCAAAATGATAACTCAGCCAAGTCCCTTGGTAAGATTAATCCAACTGCAAGACTCACTAATTGGTGCGCCAGGCGCCAGCCTGAGAAAGTGTAATGAGTCGTATAAATAGAAAGACAAAACGTGACACTCAGAAAACAATGGACTTAACTAGAACATTGAAGTCACGTATTGCAACTACAATGGTGGGAAACCCTGGCTTCCTATCTGCAAAGAGTCTCACTGAAAAAAGCGTAAATGTATTAAAGCCGTATTAATATCTAGCAATAACACCATCTTTAACAACCAATTATGGAAACGTCAAACACATAAAACGTACCAATGCGGCTATTAACAGTGGACAACCTCACACTTGACTGCATCCAACATTTTCCCGGGTGAATTCTATATAATTTCAGTATGAGACCCAGAATCACAGGTAGAACGCTACTAGATTCTACATTTTGGACTTGAATATATCACCAGGAAGAGCATAACGGAAGATATCCGTTTCCCCAATGCCACCGGATGGTTATAAATAGCAACACTGCAATTGTACCTGGGATATGTACCATCCTTTGGGATATGGTCTCTAGTGAGTGGTGTCAAAATGGCAATTCTGCCAATTGGAGTTCGACAAGCAGTCGTATTTGTTACCTCAACCAACCACATAAGCTCAATTTGACACTTAATAACGGTCAGTGACACATCTGACCCAAACGTTGTATAAGTAGAAATAAATAGACAGTAGAAGTTCGGGAATCATGTGAATGACATGCTCTAGTATGTAAGCTGAGTACATAGTTTTCAGATATAGTTTATGATCGTAAAATTTCAAACTTGGAAAGAGTATCAGTCCACAAAAATGTTTAACTTCAATCACAGAAGTGTTTGGTAGATAATGACACACATCGTTTCGGCCAGATGAGCCACTGGCGGTTATCAACACCTTGTGTAACAAAAGGGTTTGCTATATGTATATATTGATCATGTGTCATCGCGCCAACGTAAGTTCCTTCCAAGTTTCCTCCATAAAAACAAGCGCACCGATCAATCGCTACCAGTTTCCAAAACAGTAAAGTTTAACAAACTCGATCGATAGATTAGAGGATAATTGTCGTCGAAATGCAATTATATAACGATATATACGTGAAGGAGTCTTTCGTTTGTCTTTTGAATTACGGCTAATCGTTACCAAGACCTACGCTGATGGAACCAGTTCGCAGAGATAGAAGTCCTGTTGCCTTATAAGGTCGGGACGGGCGCTACGCTTCCATTTATCATGTTGCTTTCGAAAACACTTTTGTTGTTATTGTTGTGCTGTCGAAATTTGTACTACAAATTGACGATAATGTTTGAAATTAATAGGAAGCACTATTTAGGAAAGTTGTTCTGTGCAGTTTAGTAGTTAGGACAATGTGTAATAAATGAAACTGTGACGTTGGTCGGGTTAGTTATACCATTTATAATATAACTGATTTTTTGTATTCGTCTTCACCCCAAGTGGCAATTTTATAATGGTTAACGCTTCATTACTCTGACTACAGATACTT
>Sitophilus_oryzae_nonrepetitive:268705107-268706645
TACTTTGACGACAATGTTTACTTCTAGACTTACAAAAAGTAGTATAATGTAATCTCAATCCGGATACAGGTTCAAATAAAGCTCGCTAGAAATTCTAAAGATTCAAAATTGGTATAGTAATCGTAATTCATGAATTGGAAGTTGACGATATATTTTTTGGTGATATTAATATTTGATAGAGTTTTGTTTGTTTATGTACTCTTTTGTATTGTAGGATAATGTGATAATTTTTAACGGTTGCAACAATAATTTCCTGTCTGATATCTAACAATACTGCCTTGGGCTATTGCACTTACTGACTGTCTCTAATATCATAGTAGAAGGATAACCATCTCTTTCTTATATTATATACTCCAGGGTTGTCGCGACTAACGTCGCATCCCCACGCCTAACCGCCACCTGTTACGATCAAGAACATATTCCTCTTCCAAGTTACGGTCCTCCATTGCCCTTCTGATGGCCTCATTCCAGGATCTTCTAGGCTGTCCTCTTTTCCTTTTTCCAGGAGGTGACCAGCTGTAGACACGGTAGGGCCATCTTTGGTATTCCATGCGTAGCAAGTGTCCAAACCACTTGGTTTACTATATGTGGAAATATTCTGTTTACAAGCAAATTTTTATATTTTCCCCTATTTTGGTATCTCATAACAATTTATAGATATTAACCAATATTGTAACTAAAGTAGGCATAAAATTTCATAACCCGGTACCGACTTCACACGACTAGTCATCGTTCTTTACTCGCATGAGTTGCACGTACTGCGAATTCAGTATTATTTTCTGGTATACACTAAACTTTGTGAATAACGCTAAATAATAATCAAGGTCGATGCGTCGCTCCGCGTGTCTGAAAACAACCGTCTATTTTTTCCAGAGTTTAAATGAAACTAATTCAGCGGTATTATTCGATTTGCACTGGATTTCACCCACGTCAAATCTCACATCGATTCGAGGTATGATTAAGTTTTCAACATGTCTAGCCGAGGTAGGCATTAATTTTACCTTACCGTTTTGATATTAGCTATCACAAAGATTAATAACCTCCGGAGCATTAATCAATCAATTAGGCCAATATTCGAAATGGCTTCACGTAATTTCATAGGTATAATATTTAGTTTTTAAAAAGCACACCGGCTAAATAACTACCAGCGGTATTGTTAGTGTATATGTTACGAGATTAACCGGCGTCATCTAGTGACATAATATTTCTATATCTGTAAATGCAGGCGGGAAATTGAATTAGTTTCTCCTTGACGGCAGGATGAACTTACATACCGCCCAACGGCATAAATACCATCGAAATCAACTTTTACTATCGGGAAACTATGATCAAAGCTGATTTGGAATTTTCAAACCTCATTTAAGTAGTCCAGAAGATGCTGAGGAACGGCTTGTACGGCTGGAGATTATACCCTCTTTCTCACAAAATTAAACAAATTCATCTCCGACTGCCCCCCCTTGAAACGGGACAAGGGGTTGAGCTCCATTCAAGGAACACGTAGAGCCTGGATTACGTCGTGCAATTAGGGTAGCCCTTTT
>Sitophilus_oryzae_nonrepetitive:55883088-55884441
AGTTATTTTGTTTGAGTAGTCAGTTATTTAAATTAAGGAAAAGGGCTGAAAATTGATTGAGGATTGCCTTTTCAAAATCTGCCATAAATATTTCTGCGAATAACGGTGAAATTGGGGAACCCATCGCATCGGTAACCCATTCGATCATTACCTCTTTTTGCGAAGCGTGTTGTAACTAAGACCCGACCGATCGAGAGAAAAAGAAATTCTCGGCCTAGAACGAGACCGAGACATGTATGAAAAACCATCGGATAGTAATGTAAAAAACGTTATTCTTCTTCTTAGTCCAGTCATTGTCTTGACAAAAAATCCAAGTTTTCGACCTTGGGGTGGAACCGCTAGAAGGTACAGTGACGAAAAGTTGCCAATTTGTAATTTTTCCGAAATTCTCGCTATTTTTGCATAGGTATAAACAGCAGCGGCTGGTAAAGGTAGTGCCACGGTTCATATGTCTCATTGAAATATAACTAGTGCCATGGCGATTTATTAGCGTTTTCTTTTCTTTGATGATCTGGGTCGGTTATTAATAACGTTTTGAGTATTGTCTTCGGTGTCATCGTAATCGGTGCTTATGGGAATATATTGCTCTTCCATTGTTAAGTCTTGGTCATCTTCGTCCTCAATGTCGATGTGAACCTACGGGACATTTTCACATGACTGACCACTGCAGAAGCCACATACAACTGAACACTTCAACCCAGCTTTCCTGCAACCACATGCTGCCCCGGATCCTTTTCTACAAGTGCATTGTCGGGTGCTGCTTGTTTTGTCATGGTGAGTGGAACAAGCCCACTGCTGCCCAGTTTCCAGCACCAGTCTTCAGGTTTTTTCTCGATTCCATAACATTTCTGGACTTGATATGTCCTGAAAGAATGATACCGCGCAGCATCCTTCGTTGGTGGCAATGAAACAAGATTGGATTTACTTTTTGTGGTTGATCTAGCAAAACGTTGGTACCGGATTTCTTCTAAGGTGTCTTCTTCCAAGTTGTCACCATACAAAGTAACGAGAAAGCGTGCTCCAGAATCAGCAAAATCCTCTGGTGTTGCATCCTGATATTAAAAAATGCCAATATGGTGTCACTGAGTCTTACTGTTTTCTGGAGAAGCGAACAAAACTTCATTTTTCCTTGGTTCAAGATTGACGATGTCATGTCACAGCCACTAAAAGCATGGAGAAACAGAATGTTCTCATTAGTATTAGATGTTTCCTTGAGACGGTGCCAATACTGTCAGCAAAACGAGAAGGTCAACGTCTTCGCCAACTACGAAAACAGCATCAAATTTTGAGCACAAACAAGGAAATCGCTGTTCAGACAATCAACACATCAGCATATAATAGCAGTATATATAG
>Sitophilus_oryzae_nonrepetitive:22520977-22522328
ACCTGCTTTGTGATTTTGCTATAACATTTCTTATGTTTCTTAACTATACCTATATTTATGAAAGTGATAATCCGCAATTTGATAAGTATTTTGTTGAGTTGAACTAAAAATACTGCTCGCCGATTTGTCCTATCCCTTCTCGTAGAGATAAAAACTGAGTCTCATAGAGTTTTAGTAGCGTAACTTGTTTTTCGCTGGGAGCTGTTATTCTTAAAATATGATAACTATTATGAGCTTTTATTTGTGTGATTTTATGATCAAAGATATCCTGTACTCATTGTTGATAGGAAACTTGACATGACGACGCTAGCTCTCTTGGCTGCCGCTGATTCTATCGTAGCGGTGTCTCTGTAAAACTATGGTTATTGGCTATTCCACGCTAGTTTCTGTGTGTATATCAATAACTCCGATTGACACTGTAAGATGCACAAGTTTATTTTCAATAACACGTCTTGACCCAGAAATCAAATAGATTTTAAACTTACATTGAGTTTCCTTGAAAAAATGTCACACATCTTGAGAACACTAGTATTAAATGTACGATTCTTTTATAGATTAATCATACCTTCTTAATACAATTATTTGAAAGTATCGATTTTAAAACCAGAGTTATGTTATAGCTTTGACAAACAGTTTTAACTACCGAGTATATTTAAAATTGCACAAAATCAACCGGCATTACTAGAACTTATACAAAAACGTTGAACTAAAACAAACATAAACAATACGTGTTGGCTTAAAATTGCATTTAAAAGCAATTACCTAAGCTTTATGATTCATATACAAGCATAAAGCACTAGATAAATGCCTGTAAATGAACTTAATATTATAAGTACACTTACCCCCCTAACATCACAACTAACTTTAAAGACACTAACCGAACACTATTTGAAGTCCTTGTCATTTATACCCATGGGGCTATTAAGTTAAGTGGCCAATAAGAAGCTTCCGTTTGGGTGTACCTGCCTGGATGGTATCTTGGTACGTCTAAATTCTTCTTAAATTATATAGAAATATATGAGAAAATAAGATAGATAAAGTTTAGTTTGTACATAGGCTTTGCATTAAATTTGAGAAATGATTATATTGCGCTTAACGATATAGAGTACCTTATATGTGAAGTTCTTTAAACCCTTTTGCTACAAGTCGCCTTGTCATAAAATTGACAACACTTTATATTTGACTAAAATTTTGTCCGTTGCGTTTTTGAGTGTATGTATTCTAATTGTATCTCTCTTATTATGAATGTTTATTTCACAAATGACTTGATACTTAAGGAGGTTTTGAGCAGTGAGGGTAGGGGTTGCCAGATTTCTATATTGTGATTCTGTTTAATTGAAAACTATTACAG
>Sitophilus_oryzae_nonrepetitive:181162075-181163419
TTCCAGGCGAGTTAGGACACTCTACGCATGTCTTGGAGAACATGATGGAGAATTATCATTCGAACCAAATCAGATCATTACCAATGGTAAGAATATTAGATTTATGTTTGTGTTTCGGTTTTTTTTAGTGTGAACTAGACAGTTATTGTTGATAGGTATTAGGACTTGACGCTCGTAATATTGACTAAAAATCTTCTCAAGAACCGGGTTGGTTAGAAGGAACGCTGAATGGCAAGACCGGTCTCATACCGGAGAACTACGTCGAAGTACTCCCTTGACAAAGCGGTTCTCTGTCCAAAATATCGACTTCCTTGAGACACGGTTTTTGCAGAGCTCTCCATTTGAGCAATACGCCCTGCGAAATGCCTGCGCCAGGGGACACAAGAAGACTTACCATGCACAGACCCAGTTTGGATGGTGCGCTTGTCAAACAGAACAGCGTAGAAAGAAAAAGTTCGACATAAGAGATAATATCCAGAAAAATATATTGGTTTTACATTTTACAATACGGAATTTGGTGTGTTAATAGAGCATGAAAGAAAAAGTGTAACAGAATTACATACCTCTGTTGCACTACAAGATTTAACTAATTTCGATGACAGTTTCGGTATTAGTTAAATTGGTTTGAGGCACATTGTGTGTATGTCGATTTTTGCTTGGAATTGAGACTTTATATATACATATAAGCGACCCTGTAGATAGTAACTGTAGAATCACTGCCGATTTTTGAAGAATATATGTCGAAATAATCGGTGTTCATATGTCGTTTTAATTCATTTGACAGATTTTAATTAAGGCACTTAATACCTCGTCTAAAACTATAAAAGTATGAATTGATATACAAAATTTTTATTAGAACGTACTGTCATTTTATAGATCTTTACAATTTCGTCTGTTAGTTTAAATAGCTATACCGGACAGGAAATCCTATGTAAATTTTCAACTGTTCACATATTGGCTCTCCTATTAATTTTCCAGCTAAGTCGTAAATGGGTTTTTTAAAGGCCTGCCTATGAACCCGTAACAAAATACAAAACTAGTCAAATGTCAACATACTTCAAGTTGTCAACAACAGACAGTTCAAAATTAGCTTGTGATTTTCTGTTTCCTGATTCGTCTGTTACAAAATAGGTGTTAATCTATATTTTATAAATCCAAGTTTAATCGTTAATTAAATAACTACTTAACTTAAAATTATGTTTGTATGAACAAACTTTATTTCAGTACTGATGATATTTTTAGATCTTCTTCAGTGTCATTTACACAATATTAGAGTCAAACTATGATGCTTTAAATTTGATTTATAACTTTTTATATGTACTTGTAATCTAATTAAAAATGCCC
>Sitophilus_oryzae_nonrepetitive:258015780-258016843
CAATAAGCAAGCCTTTGTTCTTATCTTCTATCTTAACAACCTTATCGCCCTCATTTGCAACACCTTTGTCCGCTACACCACCGACCTCTAAGTTATTATATGTCTTACAACCCTTGGGTAGGAATTTAAATTGTTGCCCTAGGGTATGTTATTTTGAACAGTAGCACTCGTTTCTCGTGGTAGAGGAATAAATAACTGATAATATTCCATTTGGGAATCAAAAATTTATTAATATTAGATAGGCAATACCTTTAAAGAAAAGATTAAATCTATATTTTGATATGGTACCCGTGGTTTTGTGTGACTTGTAATATTAGATTCTATTCTAGTTTTACATACATGGAAAAAGCAAATACACAGAGATCCGAATTTAATTTTATCTGAATCCCCTAATTTTCCAATCGGAAGAATGTGTATTTTGGCTAAACTTGCTTCGAAAAGTATACGGACCTTTTCAAACTAAATAACAAATATGCGTGTACCTACTTAGTTAACAGTGGCGCAACTAGAGGGGGTTTAGGGGGTGTTTAGTTCCTTCCCAACCACCAAATTAGCCCCCCTGATGATTGGTGCAAGTTGTTTAAAATTCGTTTTAAACTGATTCTCCCTAAAAGTCAGGGTCTAGTTGCGCCACTGTTAGTTAAGATATGAGGTATAGTGCGTGTCGTGTCTACAATATGTGTGTTTTAGACTGGAATCAGACCTAGAAGAAGGCAACAAACTTCACCCTAATCAATTTGGCTTTAGAAAAGGGAAGTCCACCATTGACGCATTAAACATGGTGGTCAACGAAGTAGATCGAATTAAAACCAAGAGTTACCGACATAGAGGATTTTTGGCATTACTCGTCCTTGATATAAGGAACGCTTTCAATTCGGCTCCATTGCTGGGCATTGCAACTCAACTAGAGCAGAAAGGAATTAGCCCATACTTTGTACGCATGGTACAGTGGTTCCTGTCATATAGATATGTCATCACAGAGTACGGTGGGAAACACAGAATGACGTGCGGAGTCCCTCAAGGTTCGATCCTCGGACCCACCCTCTGGAATATATTTTACGAT
>Sitophilus_oryzae_nonrepetitive:283404975-283407839
ATTATTGCGCCATTTTGGCCGCCATTTGGTCATGACAATCAAAGGAAGTGGCTACTTGTTGCATATGAGAAAACTAGAGGAACATGAATAAACTGACTGGCAAATACACAAACAGTAAAAGTGGCATATTATGACCCATTTTTACGGTAAAGTTTCTTTCTCTCATTTTTGCTCTCATTGCTACTTAAACCGCTTTTGCCCTCTGAAAAACGCAAACCGTTTTTGCCGAGAGTAAAATTTTAACCCACTTTTGCTATCAGCCTCTCATATGTACTCTTTTGTTTGTGCATATACAGACGAAGCCACATTTACACGAAATGGTATACACAATTTTCACAATCATGTTTGGGCAGTAGAAAATCCGCATGCTTATTGGACCATACTTTTTTCCACCTCGGTTAACCGGTGGACACCATCTGCCAGAGTTATTACAAGATGTTCCACTAAATGTTAGGCAGGATATGTGGTTTCTACATGACGGAGCTCCACCGCATTTCAGAAGAGGAGTTCGTGAATATTTGAATGAACAGTTTCCGAATAGATGGATAGGGAGGATTGGACCCGTTTCTTGGCCTGCATGCTCCCCGGACCTAACGCCGGGTTATTTAAAACAGTTGGGTGTACCATTATGGAGAAGTAAATACTGTGGAAGAACTTCAAGACCGCATTGTAAATGCGTGTGATGTTATTCGCGGACATCCGGATTTTATTTTTGTGGCCTGTCAGCAGGGCCGGGCGACCCGGGCGACAGCCCGGGGCGCCACGCTGACCGTTCAAAATTGCACTTTGTCTACTACTATATTCATTCTCAAGAAGCTAATACGATCCTAAATGGAAGCAGAATCGTAAAAATTTCTCATTAGAACAAGACAAAGGAATGCATCTCAAACACTGGCTGATCCTCATTTTAAAGCCGACAAAACTGTATCTGATCATATACTGATTCTGCACGAAATAAGGAGAGTGGTACATAGTGGGACGTGGTATATACTGGGACAGAAGCGCTAGTCGCCATCTTTTAAATAATTGGAGAAATATTTCGGGTTCTTTGTCGATAATAAAGTTTAGTTTACTAGACAGGCACGAAAATTCCGGGAACAAAAAACAAACTTGTTGGTGTGCTGCATGTTATTTATTTACTCAGGTAAAATCCTGTGTAATTCCTAGTTTGCAAAACATTCTAAAATTGATACATGCTGTAGTGTTATACCGTTACTAAAGGTAAGTTTATATAAGTTAGATGAAGTAAACATGGTATATATAGGGACAGTCCCACTATATACCACTGACGTGATTTTATTAGCTGCCATGAATGCAAAGCCAAAACAACAAAGGATTCAAAAGGCCCGTAGGGAGTCATCATCAAGTGAAAGCGTCGTGGAAGATGAAATTGTGGACGATGATTCATGTGATGACATTGATAGTGACATGCAAGATATTCAAATTCCGAAAATAGACATCTCAAATTTTGTTTTGGTTCAATATCCTTTGAAGAAAAGTATTAAGCATTTTGTTGGTCAGGTAGATGCAGACTCTGAAGAATACTTTGTGAATTTTCTCAGAGAATCTTCAGAGCTCACGTTTCTTTTTCCTGAAAAAAAGATGAAGATATTGCCAATAAAATGGATGTTGTATGCAAGCTACCCCAACCAGTTGTGGTAGGCAGCACTGAAAGAGCTGCAAAATTTCGGAACTTAATATCCAGTAATGTCATTTTTGTTTAGTATTTATAACGGATTAGATATGTTTTCAGTTTAATGCTTTATTTTTCCGTTCTAGGATTTTAAGACAAATAACTATGCCGTTTCTCCGTAACTTTTTAATTGTCCCATTATGGACCATAGGGTGGTACATATAGGGACACATGGTATATCCAGGGGTTAGGTACAACAGCTTTTCTTAATTGGTGGGAAAATTGACAGGAAAATGTAATTCTAAACTGAAGAAAATACTGTTGGCCATGAAGTCACTGTATATACCACTCTCCCCTATGTTATAATACAACATTAATTACTTCAACTGCGGACTAAGATTGAAGGAAGAGAAGAAGTTTGAAGTACCTGTAAGTGAAACTATATTATTATGTTAATTATTGGGGGTGCGCCAGGCGGGGTAGTCAGGAGTCGTGGGTACGCCGAGCAAGACTATGCATTAATAGGACAAGTGGTGATACTTTTTACCGATAAAAGACCTACAACTCCCTTATTATGCAACTTTTATATAGGTGATTTTTGGCGTATCAGTTTCTTTTGACGAGTTCTACATGTTGATAAAATAAATGACTCAACTTCTACATAAGAAACTCGAATGTTTATTATTTCTATCGATTATTCGATATTCGATTATCGACTTTCGTGAAGTTATACATATTCACGATCATAATAGGTACACTTTCCAAAAATCTAATATTATAACTATAATCATCGCCGTGAAGTCCGACCGTACGATCTATAAATAAATCACCTTCTACAAACTATAGTTTTTACCTATTACACAAATGTATTGACATCAAGGTTCAGTTTGCATTTTGACCGAGATACTAATGTTTCCATTTTGCCTGATAATATACAGAGCTCCAAAACAATTATAGAACTCATTTAGCGAAACAGACTGATGCGAATTCAATATATGTCAGTACGAAGCGCCTTCAGGCGTAACGATACCGAACGCGAACTTTTAATCCATTAAATTTAGTTGTGTTTGCAAATAAGCGCCAGTTTATGATAGCCGCTAGCTTGATTTATACAGAGCAGACATGCACTCGTTCGTTATAATTCGCATTAGCCTCGATTTTCGAGTTCGCTCATTTTATGGCTTCGGTAACTTGAACTAATTTAAAGTTGAAACAGTGACTGGCAAGAAAT
>Sitophilus_oryzae_nonrepetitive:164231058-164233866
TTACAACTGAACTTGCAGTAGGATTATTTTTGTCTCCCTTGTACACTGACTTCATGGCTGATTCGCCATTGTGCGATGAGGCTCCCTGACGTCTCCTGTACTCGTCGATCCAAGCGTGAATTCATTCGATTGCTTACTTTCCAACGCTGTGATCAAAAAACTGTACGAGTCTGGAAGACTTCCCAGCAAAATTCCTGCTGCAAACCTGTCCTTAATTTCCTCTCCCAATCTAGCGAGAGTCTGCAAATTCGTTTTAACAGGAACACCATGCTAGATAAACTTGATTTTTGGTGATAATCCCTCAGTGCCTCCCACGCATCATGCGCGTACTCCTTATTCCTAATATGCACTAATTGACTAACGTCGACAAGTAAGGCTATAGTTGATAGAGCCTTGTCATTTTGCTTTTTCCAACTGGTGTCTTGCGATGCTTGTGCCGGTACTGCAGTCGAAACTACGTCCCATAAATCAGCGTTTATTAGTACATTTTCACCAAATAATTCCATGACTCATAGTTCTGTCCGTTTAACTTTTCGACGTCATATTTTGCACCTTCCGCCATTATTCCGGTTTTCCACACTTTTCGCGAACACTACTAAATCGCAATAATGGTAGCCTTTATTTGTTATCTCTTAACAGATGAGCTAACGCGACGTAACTGGGCCCATAACCTGTTAGATATTAGAGATAATAAAATGTACAACTTGGAACAAGGAGAAAATAAAATCGTGTACGTTTTGTACGTGATACTCTTTCAGACTAACACAAAAATTCAAAGCAACTGCTAGGTATGCATTCTTGTAGTAATTCCCCAAACCGAGAGCTGATGTGCCGCTATAAGATTTACAACATCAATTAGCCGTTAATTAGAATTAGGGAATATCATTCAACATCTGAATGAAACTTAAAAGATTCTATGTAGAGATTCTATGTTAAGAATTCTATATGTAGTTTTGTTTAAAGAACATTATTGCCATGACTTTACTTACTACCTTATGGTATGGTGTTTTTAGTGATTTTTAAACAGGTCAACTTAAGAAACCGCAAGGTTTATTTGTTGTCAGGTAACAAAATTGGAGGTGTCTTATTTCTACTTAAACGGAGACATGCTGGCTGTAGAAGTACTTAAGTGTATTTTATGTAAGTTTTAAGCTATTTCAGTTTTATTGTTTTGATGTTTACTTGGCGTCATAAGTGTTGCGCACCTGTGTGGACTCAACCTAACCGAAATAATATGCTCCGCCCCCATTCGAGAACGATTGGAATAATCTGGAGAGACGGAGAACGGAGCAGCGCCGCGCCGGCGGGCGGCGCCTAGACGCAAATACAAAATACTAATAAGATCTAGACTGTCTGTTTCTCACATACATATACCGACGCCGGCGCCTGGGGCCTGAGGAAGACAGAAAACAAACTGCTAAGGTCGACGCGTACAATAGGTTTCATCGCAGACTGTCATTTTGCAAGCCAGATTGAGAGACGTCTTGAGGGAAGAAGGTGAGGATCGCAGCATTTAATCAATATTTTATAAGACTAGATAACAGAAAATTCTAATATAACAAGATAATAGACAAATTGATGAGGAAAAACAGAGACGAAATGGCGAAAGCAAATTTACTAAAATGCCAAGAATCATCGGAGGACCTGAAACAAAGACAGTTATGAAATTGGGCCCCGCTGGAAGAGCGAAAGCACTACGAGGAGATGCACCGACATCATGCTGAGACTATGTCTGCCATTTACAAATCAAGAACCGTGTTCAGTAGCCTAATGAGACCCTACGAGAATATCAATTTGAAATAGTCCACATTATTCGCCTTGCGTACGACGACGCCAAAGTGGAAAGTACTGGGTCAGTATATGAGCAAGAAGGGGGGACCAATTCGCCTCTGGAATTGTGGACAACTAGGAAGTCGTTGCAAAGAAGAGAAGGAAGTGAAAGTCTTAAGAACGACTCTGTTTAATGAGACTTGGCTAATCCAGAGTTAGGCTTCTTACCGCGTGATCGAGAGACCAGAGGGACAAGAAAGAGAAGGCAGATTGTAATTCCAAAGAAAAGGGTCCCGGAGGTCTTGGAGGAAGTTTACAATGGAACCGGCCTTGGCAAGCTGCGGGAGCGTTTCTATTGGGTGAACTGTACAGAAGACGTGAGGGCCTGGTGCAAGAAATGTGACGTTTGCGCCGCCATCAATGGTCCACAAAAGCGCGGTAAAGCCCCAATGTGCCAGTACAATGTAGGCAGTCTAAGGGACTTCCATGCTAAATCAAGAAGCCTTTACCATTGTTTAGATCAGAGACTTTTGTGAGTCTGTCCTCTTTTAAATGCATTCTTCGAATGATTACGTGGTCCGATTATATTCTATGTTTTCCGAATACGTCAGGCCATGTTTCCTCTTGTTTATCGACACGGGTTGGAGAGGATTTTGTAGAGCTTGGTAAAATTTTGACGTAAGTTTTGCCTGATATGGGGTATATTAATTTGGTGCCGATTTAGTTTCTGATTGCAATGCCGACGCGACTCCATGACCCTTCCAAAAGAATGTGTAATGATCCTCAATGAGACTACCTTTATCTGCAAAGCGGGTTTCGCTAAGGGCGGCAACATCTATTTAGTGGGAGAGTGGAGTGCGGATGAATAGGCGTGTGTTAGCTGCGTAAAAAGGTTTAACTGTGACGGTTATGCTGCTACACAGTAGTTTACTACTCCTCTTCCCTAGTAAGATAGTAGGACTGAGGGTTGTATAAGGTTGACTTTTGGATAAGTTAGGCTATATGTTTCGTTTCAATACTCCTTGCACAATTTAATGC
>Sitophilus_oryzae_nonrepetitive:203777253-203779947
GGTAACATTCCAGAATATTGGTTATAAAATCTAATACCACAGCATTAAAGGATTTACATCTTTCCAGTATAATATCTTTCAGTACTCTGGTAGAGGTGTGTCCTTTAGTACACAATGATTGTCTATAAAAGTGACACCACTCGTTCCTCCTTTCCCACAAATTTTTAAGATAGTTGATAAAATTTGGGTATTACCAAATAATTCCTCTGCTTCTTCTTCACTTTGTGCATAAAGTATATAACGGAATTCCATCTATGTGATTTTTTGCATCCCACAACCATCTCCACACAGCCTGACACACGTGAAATGAACGATGTATTGTTGTGCTGCAAACGTTTAGATTTTGGAGGAATGTGCTGAGATAGATTATATTTTCCAATGACGTATTTGGGGGCGTGTCTTGTGAACCCGTAAGCCCCAAAATATCAACGTTTTGTTGAATTTACCATTCAATAATCTTTGAAATGTCTTACTCTTCCATAAGGGTTGATTTCGGACCTGTCGTTTATTTTATAGAGTTTAGTTTATGTTGCAACCTCTGTACCAATATTTTCTCGTCTAAGTGCTTCGGTAATGATTACTTTACTTCGAGGTGGAGCTAGGTAGATCCCGAATAATCAAATTGTTGGACTATTTAGGTTTAGGTGGTAGGAACACCTACGGAGGTTTTAATAAGTAGGCGATAATTTAGTAACTTTGAGAAGTAAGTTATTAAACAGTAAAATCAATAGGACCTAATTTTACCTCTCTTAAAAATGCACGTTTACATTATAGTATGTATAAAGTACGTACACTGCAAATAATTAATTTCTAATCCACGTTATATATTGAGATTTAGAGAAAGTAATAATTTGTAAGGCAAATTGATAGTAAAGTAAGAGGTACATGCATTCGATTTTATTTCGAGCAGGTAACAAATTTCAGATAATTGTATAGGGCGATGGTACCCTTACAAAGTTGCAGGTTCATTTAAAAAGTGGTAGTATATTCGTATCTCATAATTCTTCTATTATGCTAACTTATAGCATTGGTATTGGCCCAAAAACATTTCAACTAAAAACTTCATTGACTTGTTTCTGGGATCAAATTCAAGTCACCTTGTAAAAAGAATTAATCTATTTAACGCTTATTTACATTTCCTAATTAGCCACAATGCTCATTCGTTTCGGGGGACCCCAGTTTCTCACCTCCAAGTCCCTTAGAAAAACGATTGTATTACCCAATTTTATAAATCACGCCACCACCGCCTTGCTTTTCCTTTGTCTCAAGTTGCAGCATAAACCATTAGGAGTTTTAAACAAGAAACCCTTTCGAATCCGAGGGCCATAGGTTTTGCAACCCTCTGCACCCTAGACATTGTAATTTTAGCACGGTCCGCTCTTCTTCCACTCCCGCCTGCCAAGATTTCCCTTTCTGGTCCTCCATTATTACCTCCCCCCTGCCACTTTGCGCCGCTTACTTTACTTTATCACCCCCTCTCCCCCTGGCAACCTTCGCCCGGTTGGGCTAAACCGTTTAGTCTGACGGACCCTTGCTAAATAACTGCCTCTGGTCAGGACCTCTGGAGACCAAAGGATTAAATTACGACGGGATACGAAAGTTTATTCTGGAAACGGAGGAGAAACTGGTTTTCAAAGCAAGAATTTTTGGGTTGAAAAAAAGACACTTGCTATAAGTTGCTTACGCATAACGTCCAGTCCCATCCGACAGTGGCCAGTGTAAACTGCATTGAGTGTACGCGCTCCATTCCTGCCAAAGACGAGGTTTTTTTTGTATATGCAATGGATTCATTCGAGACGCTAATATCTCCTAATATCAGCGCATAGGTGCGTGTCAAGAGTTGGACTGGTGGTGTGAGATACGAAGTCGAGTAGAGCGTGGAATGGAAAGCACCAGTCACAGCTAAGGCAACTGCATCATACGTGATAATAGGTCTGATGTCTGTCACGTATGATGAGAGGTCCAGCTAAGTTGTAACCATAGAGAATCAACTTTTTCTTAGTGGACTGTAGTGGACTGAAGCTTTAAGATTCATTCAAATTAGCGGACTGAAGCTTTAAGCTTAATTCAGAACCTCCAAATTAGTGGAACAAATTGGTGGTTTAAATTAGTGTAGAAGTTTGTACTTTCAATGTAATCATTCAAATTTTAAATTGTGGTTATAAGCTAATTCTATGGATACAATCAGGCTGTTCTGAGGCTTTCTAGTATATTTGTATTAATATATCCAATAGTTGATACGAGGACGAGAGGGTAAAGAGTAGCGAAAGACATGTGGCGGAGAGGAAAGAGGACAGTAAGATCAAAAAAAGGACTGTTCTCTGGAATAGAGAATGGCTGGCAACCCTACTTTACATGTTATATTAAGCATTTTCCCTCTGATGATCCCTATCCCTATCCCTTTGATCTGTAAGTAAAGATTTAAAACCTGTTCTGCTTGATCCAACATCCCTGGACCATAAAATTAAAAGTCAGAGATCAAATGATGCCACGAGCTAGATTTCAACAGGTACAGAATCCCATGAAATAAAACTGGTTCATGACATAAATTGACACCTGTAAAGCACCGGCTAGACATAACGTTTTACCTTACGACTTACCTGTTCAGTCAAAACGTACGACTAGAAGCACACAGAAAAAGCAAAAACGTTTTTGTCTAGGAAAATCGCTTTATAAAAACAATATGTTTTGAAG
>Sitophilus_oryzae_nonrepetitive:7298742-7301417
TGTTTTGGGGAGGCATCGCCTACGATGCCTGTACGTAGTTAGTGCCTCTACCTAGACCTGCCCTTAATGCACGCAGATATGTGTTGGAGATCCTTGAAGAACATGTAGTTCCATTTGCGCCGTTCATAGGAGCGGATTTCTTACTAATGCATGATAATGCTCGGCCTCACGTGGCTTTGGATGTTATTCAATACCTTAATAACGTGGAAATTACAACTTTAGACTGGCCCCTACGCAGCCCCGACATGTATCCAATAGAACATGTCTGGGACATGTAAAAAAGGCGTATTCGGCAAAGAAATCCTACTCCCAGGATATTAGCTGAACTGGAACAGGCTGCGCGTGACGAGTGGGAGAACATTCCACAGGAAACTTATCAAAATTTGATAAGAGGAATGCCACGAAGACTTCAAGAGGTTATTGCAGTTAGAGGTGGCAACACACGATACTAATAATGCATTACGGTTGTCCTTGAGGCTATTGTCTTATTTTTGTTTTAGTTAATTAAATCTCGTTTTGTTGAATACTAATAAATAAAGCACAGTTAACAATTAAAAGCTAAGTGGTGCGATAATTTTGTCCAGGATTGACTGCAGCCAGAATAATATAATAGCCGCCTATATAATATAATCTTTAGAATTCGTCAGCAATAACTGCAACTTTCTAGGTTTACTTAGAGTAGTCGCCACTTTTCATTAACATTCAGTCAAAGTTTAGCTAACACTGACCTGTAATGAGAGTAGGAACTTAATTGTGGGCTACGATAGCATCAAATGCTCGATCGTGCACTGAACAGTCCTTCCGAATAAAAATTACTATGTGCGCTCTCGCAACCTATTCAATCAACGACGTCCTCAATTAACACCTGGAGAGAACTTCAAACCTCATCAGTGTCAGATTGAAATTCCTCTATTATTACACGTTCGTTTGTATTTGTTCCCAGAATATTACTGTTTATTGTACTAAATATATCGAATTTATTACTTCCATTACTATTGCGGAGCGTTCATTCAAATAGTTGGCTATTCTGAGTTTGCTCGTTTGGTAGGCAATAAATTTAGGAAATTGGAATATACAAGGTGATCCCAATTGAAATTCCATTTCGATGGGGGTGTTACCCACATGTTTTTAACCGTTTTGATTACGCTGTCTTTAGAAACAGTTTAATGTATATGAGGGTTTAATAGTAACAATAACAGTAATAACGTTTTTACGGTCTTTTGGTTATTTAGCGTATGGCGTACATGGATTTAATTACAACATCAAATGTATATATTCAAACACAATATAACATATAAACAGATTTGTCTTTTGGTAATGCTAATGGACACCGGAGATCACCAGGTTCTTTCCGGGCATATTATCGTAGGCACATTACTAGGCATATATGTCTCGATCATATAGCAAGTTTTATTTTCACACAATCCAGTAATTAACAGTTTGTTAGGATCGATTTTAATTAAACTAATAAGAAACGAACCAACCACAAAGGTTATTTCCCAAAGAATTACTTTTACTGTCTTAAAATATGGCGTCCGCTCCACTTAGCATGCGATTGGTAGAGGATATCAGTGCAAACTATTTTCATTAATTACACTTAATGTATTTAATATCTAGTATCAAGTGTACATACCTACTTATATGGCTTTATCGTCGAAAGGATAAAACATACTTGAAAGGTCTTGAATTTCTAACCACAGTGGAAAGATACGCTAGCTTCACTCATTAAACTATACTAAACCTAGGGAGGAGGATTATCGCTTGTCAGTTGGATCAATGCAAAAAGTACCTACTTAAACTAGACTAAAGTTAAATACAGTGCCTAGTATCTTTCCAATTTTGCAACATTACTTGTCAAAAACAGTCCCTGTTTCCCGAAAAAGTCCTGCTGAAAGGACTAAAGAAATGCAAGATCGAAGTGAGCAATTGAGCTGTTTTTGACAAGTAAGCAAATTTGAGCAAGCCTCGATAGCCGGTAAAACGGCCCGTCGCGCATTCGCGCTCGCTAGAGACCGATTTGAAATTCTTGCCGGTTGCGGCGTTGCCAAATGGTTGTTCACGGCTTGTTAAGTAGAGTGGGGCTGTGTTAATAGTTTATTGTATTATTCACGATAAGAAAGGGCCAGGAACGTACGCACACCTGCAAAAAACCTGCTAACGACTTCGCTGTAAAGTCAACAGAGAAGTCAATATATGTTATGTGCTATGGCCGATGTACCACTCCATATATTACTTTCTAAATAGTGTATTAATAAATTCACCAACTTCGTTTTAAGCAATTATATATAGCGTCTTTAGTAATTAATCGAATATGTCATTCTGTCATCGAGTTATAACTTTTAACGTAAACCAGACTTTCGCTTATATTTTTCTGCTTTACTAGTTTTCATACTGATTGTTATTACTTTCACATGTACAATTACACGATAAACGCATCATTCATTGCATACCTACAGCTATATGCCGTATTGGTGTATGTTACTACACCAATCATTGACAAACTTATTACATGTTATAGCTAGACAGACATTAATTATGGCAGACTATAAAACATAAAGACAAAAAGTTTAGTATATCTACTATACGAAGATGTAAAATTTTACTTTCACAAATCGTTTATACTTTCTTCTTTTTGTCATTCTGAATAACGCCTTATATTGCACTAGTCTGGGAAC
>Sitophilus_oryzae_nonrepetitive:87372213-87374807
TGGTGTGCTCAAAGTTAGATGGTGCGCTCGTTCACTTTGAAGCAGATGTCGGAACACTCTAAATTAATGTGATGTACCCGAACAAGTGAATTGAACGAGGTGGACCTCTGAATTGGCCTGCAAGATCTCCCGATCTCACGTATGCCGATTTTTTTATTGTATGCGATATACCACCAACATGGGAAAAATGACAAACCAAACTGACAGACTTAGAAAAGACATATAGAATTATTTGGAGAAGAAATAGACGCCCATCAAAATGACTCAAGAGTCCCGGGCAGAATGTCTAATCACGAGTAATTAGACATAAATTGTGATTACTGGACAGTATTTTAAAGAGGTCTTCAGAGCCATCAGACCAAGTATGCAGTAGAATGTGAAGCGTTCTTTCGAACAACGTATACGATTGTGCCTTGACAACCATATATACGAAAACGGTCCAAAGGGAATCACATTCTAGTCTATCCTACAAGCGTGTAACTATTCTTCTCATTCTCTCGACAGTTATTCCCAGTCAAAAAGAAGGTATCCAACACAATTTTGGTGCTGCGATCAGGATCTGAAATGCAACTTATCACAATCAAGAATTGGTGAGTTTCAACGCCTTAGATCAAAAGAACACCTAAGGCACGTAAAGTTCTACTTACCTTCTTTTAGACCATGAAAAATTTCCTTTATCTCATTTTTACACTTTTCACGTAAGGATAGACTAGGATGTGTCAAGTTGTTTTCTCGATTTAAAATTTTGTCAGCGTTAACATCTAGTCAGAAAAATTACTAATCATCTTTGTATCTAAATATAAGTCAGCCGCAAACTGGCCCGTCGAAAGTTAAACAGAAACCAGAGGCAAAGAAAACGACGAAGCTCTGTCTTGACGATATAAACATAAACAGCTCCAGCCCACCAGTGACACCAACAATCGACTTATCGTTTCTAAGTCCTAAGTTCTTCAACAAAGAACAAGACCAAATTGACAGATTTAGAAAAGACATATAGAATTATTTGAAGAAGAAATAGACGTCCATCCGTGACTCAAGAGTCCCGGGCAATATGTGTAATCACGAGTAATTAGACATAAATTGTGATTCCTGGTACATTTACATAATTAATATTCTTTTACGAAAATTTATCAGTATCTTTATCCAACATATACCATTACACATACACCATCTATCATGCTTTAATAACTAGGTACTTAAAACCTCTACTGAACTCTCCCAAAAGTGCCAAAACTTTAAGCTTTACACGTACAACATACGTTTTGGTTTGTTTACACCTCTTCCGCTTCCGGCGCTGTCTATTACGACTTGCCTTGCACGCCACAGTGCCGATTGTCCGTTCACAAAAAAAGCTTAATCCGTTATTCTATAGATGTCACTGGCTTATTGATTTGAGTTTAATTTTGGTTAAAGTTGCATTTCTAATCAATTTGCGGGCCAAGTTAAATTTCGGCACGACTCAAAAATCTGATCGCCAATTCGAGTGGCATTTTTAATAGCCTAAATTTCGTGGTCGCACATGCGCGTTGTATGCCGAGATATATCATCAGCTGTCATCACTGTCATCAGGTGCACGCGTGTTTAAATTCAACAGATGAAATAAATGATGAATTTCTATTACAATGTGTGGCAAACTACAAACCCTTGTATGATAAGGGGGATAAAGGGTACAAATCCATGCATCGGTAGCAAGATCGTTAAATAATTCAGGTAAAAAGTATTGTGCTGATGTTTTAGTTTAGGCTGTAAAGGCAAGGCTTAAGGCCTTAAGAGAAAAATACAGGAGAGAACTCATAATTGCGCACCAGCCTCCACAAGACCGGTATGGCCACTTTTAAGCTTTTTTAAGTTTATGTATAAATGTGGTACAGAACAACAAAGGGCCACCACATCAAATTTTGAATTGGATACTGTGGATAATGAGACCAGCAATGAACCAAATACTGATTCTTATGGCACGGATGATTACTCAGAACTAATAGAGATTGTTCATGTAAATACAGAAATGCCTACAGGTAATATTGTAACACCAACAAGTGGGGTTGCAACAAGTTCAGCGTCCAGCATTCAGACTGGTGACGAGCGGTGGAAAAAAAAGAGGCTTACTTATGGGGCAACCAAAGAAATAGATTCTATACTAACTGATGTTTAAGCTGTACCAAAAGCAGATAAATATGAGTGTTTTGCACAATATCTAAAAACAGACTTGCATGAAATTGGGGAGCCACATGGTACAATTTTGTTTGAAGAAATTCAACTCCTCATAGTTAATTATAAAAGATCCCTTCGGGATAAGAATTTATAATTCAAATGTGTTTTTGCAATATTTAGTTTAGTGAGTTTTTATTGATAGGTAAAATTTACAATGCATAGGTTAATTTTCTAATTATATAAGTAGAAAATATCCTAATAAAACATTACAACCAATAACTAATAAAGACACCATTATGTTGCCTTATAGTCTTCGTTGTGGTCTGTACGATTCACGTCGGTCTCTACGTTAGAAATGCTGAGAGGGTAGAAAATTCTGGACAAGACAGCGGCGGAATTTTGAATGCGAGTGGTCAGGCAATTGGAGTAAGTAATAATATTTA
>Sitophilus_oryzae_nonrepetitive:296611650-296614129
CTTTTACTAATTTGGACATAGGTCGGAAATATGCCTATTTAGGGATATTTGATACCCTGGCTCGTAGTAGTTACGTATTCAGCGATTTTGGTTCAGTAGCAATTCTGTCGTAAACCTGACAACTACAGAACTTGCGGTACCGCGTGTCGCTACGCGCCCGTTTATGTAAGTAAAACTGTAGTAATGACAGAAATACAAACCAGTACACAAACTTCCCAGAGATTTCCAAGTTTTCCTCTGTAAATATGCTTCAGACCTATAATAGGGAAGAACAGAGGTACTAGTTAGAGACAATAAGAAGCGAGTTGGTCCCTGTCATGTATGTGAAATCCATAAAACCACTAGTTTTTGCAACTAAGGTAACAAATTTGTCCGCCAAAAATTACAGTGACGAGCCTTATCAATTGTATATCACCGGTAGATATCTACCTATAGAAGAAATAGAAGAAGACTAAATATTTAGATGATAGTTTCATTCTCTTCCAGTGGTTAAGGTATGATTTAGTTGTCTTCAGTTGCTTGTTACTCTTTAGCATTGCGGAATACCCTGCGCGCCCGGTCGTGTGATTGTAAAGTACGCGCCTGTCCGTGGGTTAAGTTAGAGGCTTATGTTATTGAAGGACAAATCATTATATTGTCATTACTTTGATAATCAAAATTTCTAGATTACCGGAATTTGATGTTAGGCCTTATAAATTTAAAAATAGGGTAAAATTGTTGATTGAAGACCCGAGATGTAGCTTCCATATAGTTCTGAAGGTTTTGCTTTCAGTCGAGACAGTGTTGTCAAAATTACGGGTTAATCCAGAACGGCCTCAGATGTTATTTAATGACTTTGTGCGATCATACGAAGATTGGCACACGTTGGCTGCAGAACGATTGGCCGAATCAGCACTTGAGATGTAAAGGGAAATCAAATTAGCCCTGTCACGTATTCGCCCATTATTATTAGTGAATTATTAACAAGTTTAACTGCTGTATTTCAGTCTTGTGACACTAATACTCGAACTATACGTCTTCGTAGTAGCCCCACACTCACTATGCGGCGATTGCAGTAAATGCAATGGATTGTGCGATGGAACGGCTTTTTATTGTGAATGTGGACCATCAAAAGAATTATCACAAACACAATGGGCGAATTTCTAAACGAACTAACGAATAGCATCGACAAACCACATCATACTCACTATGAGTACATGGACGCATGAACGAATCAAATCGACGCGTCAGCCTCAGTGGTTTACTGGTTTAATATTGTCCACAATAGTTTAATTACCATAATTATCACAATCATATATATGTCGTATAAAATGTCAATCCCTTCACACAGACAGTGTTGAAATTGGGCACATAAAAATCCATATGAGCTATCGATGCGATAATATAGTATATTTTCGCCCGATCTAATGGTGCAAAAATTCAACATGGGGCCACAATCGTTGCTCGAAGTCCCGAGTCCTTACGAATTTTCTGAAAACTGTCACGACTTCGGAAGTTTCTGACCGCACTTTGTTGCTATTATTAAAATAGCAGTGAATTCATTTAACATAAATAAATCAAAAACGAATCGAAATGTCAATGTTTTCTTAACATGCAATTGACAATACGGTATCTACGTATTAATGCATCTTTTTCGTGCCTCTCGTAGTTTCCAAGATAACCCCATAAATTGTCACCCACTATGCAGGGTCGGACTGGGCTAGAGGGGCCCTGGTGGAATTGTGAGAAGGGACCCGGGTGGATTGTTCCCTATATTGATTTGTGTTTGAAATCAGAAAACTACCCGTAATACAATTATTCAATAACCTCAGAATATTACCGTCACTTTTTTCCGTTTCATTTCTACACTGAAAAAGACATATAGCAGTAAAAATGCCGACCTCTGCATAATAGGTCTACCGCATCATTAATTCCGGCCGAAAAAGTAGCATTATAGGCCCGCGCGCGCCTACAAGCCAGAAGCTGTGCCAGAAGTGCAAGTGAAAATGTTTCTATTTCTGGGCCAAGCGGCTGCACGGTTTCAATGGTAACGCGACGTCAGCCTAGCGGCAGATGTAAATCCCCCCGCCCCGAAGTTTATTATCGGTGACCGATGTGAATGAGTTTTTGGTTTTGGGCAGTTCTCTTCGTCTTCCTTTTGTTCAGGAAATGCGTGACGGCGGCGCATAATTTATGCATTTATGCTAATATTCGGCTACTTCGGCGAGTAATTAACCGTGTAAAGACTGTAAAGTTGTTGTTGCTGTAGGTGAAAGGGCACTTCACCGTTTTTTCCGGGCGGACCTCTGCATAATAGGGCCACCGCATCGTTAATTCCGGCCGAAAAAGTAGCATTATAGGGCTGCACGCGCCTACAAGCCAGAAGTGAAAATGTTTCTATTTGTGAGTCAAGCGGCTGCACTGTTTCCATGGTAACGTGACGTCAGCCTAGCGGCAGATTTAAATCCCCCCGCCCCGAAGTTTATTATCGGCGACCGAT
>Sitophilus_oryzae_nonrepetitive:67479373-67481766
TATAAGAGGTAAACCAATCCGCTTCGGATATAAGGCATGGGTTGCTGCCCTAAAGTTTGGCTATTGTGTACAATTCGAAATCTATCAAGGCAAGGACAAAAATGCAGATGTCAAAGGTATGGGCCTTGGAGAAACAGTGGAACAGTTTTCATTTTTTTGCTGATCAAAAATTGTCGTTATATTCAAAACTTGTTTCTATGTTGGGTCAAATAGGAATAGGATCTACAGGAACTACCCGAGAAAACAGAACTGGTAAATGCAGCCTAATAGAGAATGCAAAAATTAAGAATCTTGACAACATTCAGAAATGGCGCGTGGTAGTGGATTACCGAAAGTTAAATGCCATTACAATAGATGATAAATATCCAATACCAAACGTTAACAATATTTTCCTCGATTGACCTGTTGGTCTCGTTTCAAATGAAAGATTTGAGTTTGATTGAAAGAGAGAGTTTTTTTGAGTCCCCTGCCCTTCGTCAGAGGTTTTACATTGATATGTACTCATACTGGGTTGGAGAACGTTTAGATACAAATGAATATACCTGATATAGCAAAAACTGCCTTTTCGACGGAACAAGGGCACATTTTGAATTCACAAGAATGCCCTTTGGGCTAAAAAATGCGCCCAGCACATTTCAAAGGGTAACCAATAGATGACATTCTAGTATTTAGTGACACCATAGAACGTTATTTTCTTAGGTCATTTATTAACGCCCAACGGGATTAAACCAGACCCAAATAAAGTAAGATCCATTAAATAATTTCCCATGCCAAAAAATCAAACCCTTTTCGGTTATTACAGGAAATTTGTGCAAAATTTCGCTGAAGTCACAAAACCGGTTAATTCCTTATTAAAGAAGAATACAAAATTTGATATTACGCCGGAGATGAAAAATGCAAAGAAATAATAACATCTGATAACGTCTTAATATACCCCGACCTGACGACTGACGACTGCAATTTTGCAATAGGCGCAGTTCTTTCGCAATTAAGTGACGAGGGTAAAACCGAACGACCTGTTCCGTTTGCATCTCGAACATTGACAAGCGAAAAAGAATTGCTATCAATCGTGTGGAGTACAAATCATTTTAGACCCTATCTATTTGGTGACCATAGACCCTTAGTTTGGTTAATAAATTTAAAGGATCCGAATTCAAAATTATCCCGATGGCGCTTAAAGTTAAGCGAATATAATTTCGAAACGAAATATTTTCCCGCTTTATCGCGAATACAGATAAACCATATAGGAAAAAAAGATTAAGCAACCTTTCTAACTAATTTCGAATATTCCAATGAGCAAGTATTAGATTTTCTGACAGAAACGAGACCAACTTTAAAATAATACAAGGAAATTGGCACATAGTCCCTAATTTAGGTATTTCTACGGTTTTGCTGACACTTTCACTGCACTGGTTATTATAAACAAACATATTCGTTGTTGAATTTTTTGGTTTATAAAGTACAAAATGAGTCAGAATTTGGCCATCTACGAGTAGTACCAATGGAAATTCAAAGAAAGAAAAGAGTGAAAACCTCTAATGTTCGACAAGAGACTAAAGCTCGGAGAAACAGTGGAGAGCCTTACAAAAAGAAAGATCCTTTCATCCCAGGGAAAAAGGCCCTTCTAAGGTTCGTTGTTTATGTTTATTAGCATTTAATTTGCTTTTAGGTTTTATGTAAGTGCAAATTTGCCTGCAAGTCCATCACACTCGAGGCAAGAATACTACTTTTCAAGAAGTTTGGGACGCTTGGAAAATACATTGAACAGCAGAATTTTTTGCTGCGACTAGTAGAATGTGACAATATAAATGAAGGCATGGAACTTATGAGTATATAGATTCTAGCAGGAAACAGCGCACATTCCAGGGAATTCAAAAGTTGAAGTTTGCAGAAATACATTTTGTGGCACTTTTTTAATTGGGGAAAAACGAGTTAAGCTTATCTGTCAAAAACTAGCTGCATCCGGAGATATTACAATACGAGAAAATCGAGGGGGAAAACGCCAGAGAAGAGACAAGTCTAGAGAATAGTCAAAATCATCGAATTTCTATCATCAATACCCACAAGAGAAAGTTACTATGGGCGAGAAAAAAGTTCGAAGAACTATTTATCTGAAGATTTAAACATTCGTAAACTTCATTCAGCTTTTATTATAAAGTACACCACAGAAAATAATGATACGCCACCTGTATCCAGGCAGTGGTTTGCATCATCTTTAAACATCACTTTAACCTATCCTTTGGTGCTCCAAGAGTTGACACATGCTCTAAATGCGATTTATATAAATTTGAGTTAAAAAAGGCAGCAAATCCTGTTCAAAAAAAAGGACGTGAAATTAAAGTAAAGCTTACATCATAGAAAGGTAAAGTCAGCCCAGAAGATGACGAGTAATG
>Sitophilus_oryzae_nonrepetitive:129197085-129199323
TTTTTAAAATATCGGTTTATACGATGATTCTATACAAGAAAACTAGCAGAAAACGGGTTTAGAAGTGCCTAAATGTGATAGGAAACTATTTCCGCGGAAATTTATCATAAGGGCGGTGTAATAGAAAATCTTTAATATTTTCCATAGTATTCTATAGTATTCTCATGAAGTTTTTCATAGTATTCTCAACTTTTTTGCATACTTTCGGTTTGGTTTCGTTTGGTTGTAGTTGGTTTTGTTGTAGTGGGTTTATTTTTTATTGACCATAGCGATATTAAGTTGATAAGAATAGATATTATTCATTGATCTGTGTCAAAGGTCGGGAAGAAGAACACTGCATAGTGGTGAAACAAGGCATTTCTTCGTTACTTCTAAACCGTATTCAAAAAATGGCAACAGAGCATTTCCGCGGAATTTTATTTTCGTATTAGTATTTACAAAGATGTCATTTCGTTACTTTTAAACCGCATTCAAAAAATGGTGACGCATTTCCGCGGCAAATTTTTTTCAGTAATATACTCCCTGAGGTACCTAGAAACTTGACCCTAATTATATTACAAGATGCTTAGAAACGTACATCTGTTTCATTCCGCTATGCCCCTCGTGACAATATTAACTATAACTTTTTGATAATAACCTTATAACCTTATTGATAATAATAACACTACCTTTAACAAATTTCGATAGCTCTCCCTATACCATCAGATAGGAGCTTATATATTTCTAGTATAAATCTCTTATCAAAAGATTTATTGTATTCAATGACGCCGTAAACAGGGGTGATCGGTTGTTCATGGTTTGTGGGTAAAGTATTGGGATACAGAGATCAACAACAGTAAAATAGACCGTTATGTATGGGGCGAGTAGAAGTTTAACTTACTATAAATGCACGGACCAGATCAGTAGAATCTACCGGTGAAGGTGACAGCACACTAGACCAGCACCAGCACGTACCGCCACAAGCCACGACCGTCAAAACAGGTCGTGCCGGTCAGGGACAAATATGACCAGCAATATTTATGCCCCTCGTGCTGGTCCGACCTAATGTGCGCACCGGCGAACCAGCACACCTCAAAAGCTTATTTTATTGGTACAAAAGTATCCAGAGCTGTGGGATACGAGCCACGCATTTTATAATATGGGAGGAGCTAGCAAAAAATAACGTCTTTTTCTGAACTACTCATTTTCAATACTTCTATGTTGCACGATCTAGTAGTTGAGCCTTGACAACTGTACTTTTTTCAAAACTCTCGCTTATGTTGCTGGTCTGTGGCGGTAAAGTGTGCGACGTCGTGCAGGATGCAGGTTTGTGCTGTGCTGGTCCGTAACGATGGCAACATAGTTCGCGAAACGCGGTGTTTTCGTTTAGCTGTTATAACAGCAAATGTTGTTCAGATACAAATACTATTGATTTAGATTTGTCTGTTGGACTGTCAGCGTGATGCTTGTATGGATGATATTTATTATCCAGTTGATTCTTAATCATCTTGAATTTATTAGAACTATCATACTATGTACTTACTTTATTTACAATAGATATTGATTTCCTTCAAATCACCACTCTGTAGAATTAATTAATATAGTAAGTACTTAAAATCTAATTTGTATCTATTAACGGACTAGCAGAAGTCCTTATTGTGTATAATCACGACAACCCTTTACGATCAGCAAAATTACTAGTAATATATTCCGAAAATCTCCTATTTACAGTGGGCGGTCGGACCAACGTCTACAAGTACCTTAAACACAAAACATTTTGCTGTCTAATGCCAACTAAACCAGTAACTTACAAAATCATCAACAACTGCACATCATTGCAACAAAATCTGCACATCTTTTGGAAAAAAAGATGTGGAGATTCAAAAAAAGAAAGCCGAAAGAGATATATTTGAGCTTTCAAATTTAATGATGGTAATAGAAATAGCCAATAAAAGAATAGAAAACTATAAGACCAAAATATATTGCAGATCTTTTTTTCTCCTCAGTAGTTGAGATTTATTAAATATCAAATTTAATAACGCGTCTTCAGCAGATGATTTAAACTGAGTTTAAATAAACTTGTTTAAATCACCTAAAGCAAAAATCAGCAATGTTGCATGAAGTATATCTGTGTAGCGGTACTTACAGTGTCATCGAACATTATGCTTATAGGTCTATGCGGTCTGTGTTCCATTAGAGGAGAGTTCTGTATTCTTCTTCCTTGATCTATGTCTGGATAGTCGATCTGTAACAAAAGTT
>Sitophilus_oryzae_nonrepetitive:214438645-214440799
GATGACACAACAGTGGCCTTCTCATCTGACTCATTGGAAGGTGCCATGGAGGGGAGTGAGGTAGTGCGGGGCCATGTTGAGGCATGGTTTTGTGCCAGTAGGTTGCTCCTGAATCCTGACAAAACCAATAGGATGGGTTTCTCTCTTAGGGACTTAGAAACAGCAAACGCAGATGTCCAGAGTATTAGGTTTCTGAGAGTGCAGATTGATCCTCTGCTTCGGTGGCATGAATATGTTGATGGGGTTGCGTCTAGGCTTAAAAGGGGATTGTTGGCTCTGCGTCGCCTTTCAGGAAGTGTTTCCAGGCCTGTACTGAGGACTGCATACTTTGCTTTATTCCACTTGATCTTGTCCTATGCTATTCTCGCCTGGGGACTTACATCCCAACTAAAGATGATCTTCGGCTTGCAAAGGGCGGCTGTGTGGGTCTTGGCTGGGCTTGGCTATCGGGCCGACTGTGGGGAGGCATTTAGAGCTGTGGGTGTGTTGACTGTCCCGTCACGAGACTTTTATAGGGTCCATGGAGAAGTCCATCACCATGAGACAAGGGGTAGGGATAGGCTTGTACCAATCTACCACCGATTGACTAGGTGCCAAGATGGACCTGGGTACCTGAAAGAAATTGCGGACATGCCCCTTTTGCGGTTTAAGACTGAAGTTAGGGGCGTGCCGATGCGGTATTTCTGTTATTCCTTCCTTATTGTCGATAGTGTGCTAGTGTAGTGTTATTGTCGATAGTGTGCTATGCTCTCATTAGTAACTCATTTATGTAGTTAACACCACACGTTTATAAAGCTTACAATATCTTAAGCAAAAAACACCTTTCAAAAATCCGACGAAAAGCAGATAATACAGCGGCATCGTTAAAAAATCCACCATCCTCTCCTTGCCTACACTATGTCACTTTCACAGTGAGAACGTTCTCTCAGGCCACATTAACACATAAAAGCTTCAAATTCGCGGTGCAGACACGCTATTGTTCCCGCCGCCTTCGGCTCTCTTCATGTAAACGCGCCTTAACGCCACTTAATTAAATTTTCCGACAGAAAGGGACCAGTCGCGTTTAAAACATCACTTTTATGTTCTTTGTTGTTATTTTTCACGCTCACTCTGTGATTCTTTCAACGGTACATCTAGAATTTCAAGTGCGATACTTTTTGTGAAAGTGGTAGTGAAGGAGGTGAAAATGTGGCCAGTATGATTGAACGCGAACTTTAGGATCAAAATGATGTTTAGACGGCGTTGTTTTTAACTAAGTGGTGCTTCCAAGTGATGGAACTCGAATTCTTTATCTGAAACAAACAAAGACAAAATAACAATTTCAATTTCTTCTATACGGAGAGAATTTAAAGGTACTTTAATTATACTGACATCCAAGAAACGTTCAATGAAAAGCTAAGTATTACTACAATGAAGGCATCCGAGAATTGGGAGGTTGGTAAGGGGTATGGAAGGGGCGACTATACGTGCGTTAAACTACCTCTATTATTTTTCTTAGCCAAATTTAAACAGAGAAGCAATTTATAGGCAAATCATAGAAAAGGACATTGGCAAATCATTGAACGGTACTGACTGACACTTCAGTGTGATATTACAAGTTTCCTTTCCATAAATTGGAGAAAGAGAGTCGATTAAAGATGAAGCAGTCTGTTTTAAATATGCTCCTTAATTGCATTATTGTACTATTCTATTAAACGCACTTACTCAAGCTTTTCTCACAGAAAACGGCCGGTCGACTTTTCCTTCATGTGCCCTCTCTTGATTCATAAAAGTTCTCTTGCAAACTATGTTGTTAATAGGACAAGTGACCGAGAAAGCCCATGCAATTAAGGGGAGCGTCATACAAAAGTCATGTTGGTTGTAATAGAGTCAATAAAGTGAACGTATTCTCGAAAATGTTCGTTAAAATATGTTACCAATAATCGGGACTGAAGGTCCTGGCGACCTCACCTTAGCAACCTGTGCTTAAACCTTCCGGTTTCTTAAGTGGTTTCAAGAATTTAGTTGCGGCTCGATAGGGGATATCTTTGGTTGGATATGAGTTTCACACTCAGTTTCACATCTCCCAACTATATATGTTTTCCATTAAAAAGGACATATGTTTGTTATATGTGAAAAATGTCATTATAAGGGAATTAAGTATTTAGTAAGCCA
>Sitophilus_oryzae_nonrepetitive:188009726-188011861
AAGAGCGAATCTTGTCGGCAATCAGCAAGAAATATGGCACGCTTGCGGTTCAAGCTGAATCGTTCGAAGGAAGCATCTGCAAGATGTCAGACTTACAAAAGCCAGAATAAATGCCGAATGTAAACCAAAACATCCACACACGTACGGAGTCTAACGAACAACGACACCGCCAACGCCCTCGGGGAAGCCATCAGAGAAGCACTTTTATAATACCAGCGAAGAGATACTACTGCCTGGTGGACAACTTTAAAGGAGCCAAAAAGCCAATCCAACTAAGCACAAAACGATAAACTTCTAAATATCCCCAATAGGAAAGTGTGCAAGTACTGTTACCGGAGGTAAAGTTCAAGTTCGGAGTGCCCAACAAATTCCTTAGTGTATGCAAAAGCCTCCATAATAACAACAATTTTTTACGAATTAAATGGTATCACCATATCTCAAACGTGTCAGTTCTTAAAAAATATAATTGAAGATGACAGTTATTGACAGGCGCCTACTATGTTTCTACACGCGTATTGAATAAGTTATATAATTGAAAACAAAATCGTAAGCGAAGACGAAATGGAAATAAAAAGCGTATTTTGTTACATATATTCTGTTGTAAACAACATCCGTTTATAACATGCATATTTAGCTTACTTGATTACTTATGTCCAATGAGACGTTGGTAGGTATATAAATGAACATTTTCCTTTACTGTGAAATATATTAAATCAACGCGAGACTTCAGTGATATTTTTCGGTGCTTTTCGCAGTTTTTTACAGTTTGTGGATCAAACAAATAATGATTTAGGAATGTCGTTACCCTTGGAGGGAGATTTAAAACACCCTCTACGCTATGTAGACCAGTCATTTAAGACATCCCACATTGCAAACGGGACTGTATCGACCCATGAGACTAAGTTGTGCCCAATTTTGCAACCCTCAAAACCCTGTGCTACTCCCGTGATACGTTAAGAAAGCATTTTTCAAACTTAATTGTAATGTTGTAAATATGCTGCAAAATCTCAACTAAATTTCCTACAATTTAAGCCCAACCCGCACCCTCTAGGCCAATTCGTTATTCAAATACAGCCAATCAAAGATCTACGGTCACATTCCACAGCATGTATCGGCTAAACTAATGGCTCTAGGGAAAAGTCATGAGAAATAGAGTTATAGAAAATTTATTCAGCTTTAATTTGATGTAAGAATGAGGCCGCTAGGTGTCGTATTTTGCTCAAAAAGAAGTTTGGGGGGTATTTAAAGATAAACAAATTTCTCATGACTTTTCCCTAGAGCCATTAGTTTAGGGGATACGTGCTTTGGAATGTGACCGTACGATATTTGATGGGCTGTATTTCGACAACGAATTAGCTTAGAGGATTCGGGTTGGGCTTAAATTGTAGAAAATTTAGTTGACTTAATAAAAGTATAGAACAATTAAATTCGAAAAATGGTTTCTTAACCAAAATTTTGAGGTTTTTTGAGTATCACGAGAGTAGCACAGGGTTTTGCAAAATTGGGCATAACTCCTCATAGGTCCCAGTCCCGTTAGCAATGTTTGTGACTGGCCTAATGCCTGAAAACATGTCCGGCATTTTTCAGAATAAACTCAATGCTTTTCTTATATTGCGGGTAATCGTGGCTTGTCTCGGCCGTAAACTCCGAAACAGATCGAAATCGACCGAGACCATTTAAATATGCAGCATCCGCTAAAAGCACAAGATTTTAACTCTTTAAGCATAATAAGATCATAAGACATGTCCTTCCCATGATCCACTTTCATATCTCTAAGGCTTGTATCTTTTCTTATACTTACTGAACATCTCCTTAATAAAGGTTGCTCCTTGTCTTTCTTCTTGGGGCTAGATCTGCTCCAGAATTCCTCCAAGCTTAGGCGGTGTTTTATGGTTTCTTAGTCCATCAAATATACCCCCCTTAAAACCTGCATATATGCGGTTTCAATTTGGGCGGTGTTTTGATGATCTATAATATACCTAACCCAGTATTTGAGAAAATCTTTCTATTCACTTCCAGCTAGTAACTATTTCTGACAATTGCCATGCCGACACCAGCTATCTTGATTGCCATTATATTGAAAATTTTGGGCTCAAGAATCCCGAAAAAAAAATTCCGATGCGTGTATACTTTTG
>Sitophilus_oryzae_nonrepetitive:1195921-1198054
AAAATTCTAAGTTTTGGCGGTGAAGCCAACGTAGGCTTATGAAGGCAGTGACTTTTGAACTAATACTTTAAACGTCAAAGTGCGTCTCAGTAGCATTTTGTATGATTTGACTGCTTCTTCAAAATATCTCTATTATACCTTAAAAATCAGATGATATAGTTGCGGTGTATTTTGAATGCTTGGGCAATGAAGTAATTGATGCAAGGGTAATATTTTTTCACTGAGACACAGCCGAGGGCCATTCTTAGTAGGGCATCCTGTACAATAATTCTCGTTATCTTATGCCGTTTTCTTGGGTTTATTTCTCAATTTACTTCTCTACATTTTCAGTTCTTGAACTGTCAATTTTCGTCAGCGTTCTATCGAGAACACAAAGATTCCGAACCGTTAAATGTTCCGTGTCGTTGTACTCTACTCGAAAAGCAAAAATAATGTCACAATAGTTATTTTCGGAATTGGAAAATGCACACGATTTATCATATCTCACGGGAGTCTATTTTCGAAAACACGTTTTTTGTTATTAAGTACGACTATTTGGCAGGACAGAAAAACTGTGGATTGAAAATGAACCACAACAAGATGATTTAGATCTTTGAATTGCCACATTGAATGACATAAGTCACATTTTAATAAGTAATGAGACTGTAATGAAGGTAATGTTGATTTTGAAATCCAAGATTTTCGGACTTCAAATTATTATGAAATGTTTTGAGGCAGATTCATCACCTTCTATTCCTTGGGGAGCTGGCACCCAGAGAGGAGAGCTGTATTTTCTTAGGCAACTGCGTTGTATGAGAATAACGCGATTAATCTATGTACTATACCAGAATTCCATAATGCTCTAGAGAATGCATGTCTCAGTGAAGCGGTCGCTCTCCAAAGGTTTTGATAATTTCAAAGCAATTCAAATCCAAGATTTTCGGACTTCAAATTATTATGAAATGTTTTCATTGTCGAAGATTTGAAGGAAACTTGTTTCCCTAGTCCCGTCTGGTCATTTTTTAATGCTTTAACATCGATAAAAGTGTAGTATCATCACAGCCTGTTCAGTACATCTTATCTTTAGCTTGAAACTTAAATAATTTTGGACTTTTGAATTGACCATAGTTTCGGGCTACAGTCTAAAGCTAAAGTATAACAAAACTAACTTAATTTGGACAATAAATGTGCCACACAAAATGTTCAGTTATCTTTATTTTGTCCATAAAAGCTACCATAATCATCGGCATGCATAGTTGGGTTACTAGTACACACACTGAATATCGAAGTTGTCAATAAATAATACAGTTCAGTTTGACGTTATAGTGATCATATTTGGAGGTGGAATGCATTAAAAATAATGATGATACCACGTTTTCGACTAACAACACATTTTGTCTGATATGGAATGGAAGGAAGTAGTGATAGATTAATATATATGAATTAATGTATAGGATTATAATAATTCTTTCATATATTATAGCGTCTGCAAGCATATTGGAAGTATCGAGATATATACTAGGAAGTAGAGATGGGTATGTCCGGATGGATACAAATCCATGGACCTCTCTCCGATACTAGTGCTGATGGATATGATTGTGAATCTCAAGTATTCATTTAAGCCAGGATGACACTGTCAAAGCGTACTTGGACCAGGTACACTTCGATGCTACTTCACTTAATTCCTTTTGGGACCTATGCTACCATAAACTGTACCTATAATAATGCCGCACGCGTCACTTGTACGCTGTTTGTATATTATTGACTGTTTTATCTAGCTTAATATCAAACTAATTAGGCTGGCACTGCAACTTCCATCAATATAAAGTTAAACGGAAATATGAAGCAAAATGTATGGAATTATAATGATAACCAATAAGGGGGCCGTTTTCATTGTTCCACTCTCTGTTTTCGTAACTCAGTTCTTCGGATGTCGTTAAATCTATTCTTATTCCAGCGTATCGCGTAATAAGATCCCTTTTTGTAATGCATGTGCACCGAATGAGTACATACCGACATTTTCATTCAAAATAGCAGAAATATTCGATCGACGATACCACAAAAATAGAGTCCGTACGTGATGTTTTGCCTCGCGAATAATTGATTTTCCAATCCAGAGGCAAAATATCGCCGGTTTACGGCAGATGTATCGAC
>Sitophilus_oryzae_nonrepetitive:149763374-149765403
ATCTTTGTCGGCTGAAATTCTCTTTTCGCAGACAGTAAAACATTATCCGGATTCTTCATTTTCAATCTTTTTTTAGTTGAATTCGAAAACTCTTGCCATTAAGTTAATCAGTATTATAAGGCTCTCTGATCTCCTATTTGGTATTCTCTATATAAACTATTATTTCTTGAAGCTCTTTTGTTGTTGGCGTTAAAAGTGACATACTATGATAATAATCTGACATCAATTGATATAGTAGGAAACGTTCATACCAAATACACTTTTGGTCACGTGATTTAGCTTGACCGGCACACCGTTGCAAAAACCGGCGTCGGGGTGTCCGGTATTTACAAAGTTGATCATTTCTCTCATCCCTCTGAGATTCTGCGGTAAAAGCGGTTAACTAGTACTTGCGTGCAATTTGAGAGTTCTGGATAGATTTACAATAGTTCTATAGTTCTTGATAAGTTAGAAAAATAGTTCTGGTTAATTTCGGGAGATATGACATGGGGGTGCCAACTTCACGTAGCACCCTTTTTTTATTCTGGAACAGTTCTGATAGTGGAAATATATTCTAGAACAAGAGTTCTATAGTTCCTGACTATTGATCAAAATAGTTCTATTGTATTAACCAAAGCCTGCGCAGTTTCAATCGATTTTCCAAAATACAATGTTGAAAATTCATTGATGTAGACTTTACGAAGAGATTCTTTGATATTTATATGAAAAACAAGAGAATACAAATAGTACGAATGAAAAGTTACATGTATTTATTAGAAAAGGGAAATTTAACCTTACAAAAATACGTACGTTCTTCCTAAGAACGCTTTGTATAATACCTTTCTATACTTTATATTCTATTTATAACGATGGTATATTTTAGACGCAGCCTTTCTGTAATAAATTCTCTGGCTTTGTTTTTATTAGGACGAATCGGCCAGTTCTTGAACAACTCGCCCTTGTATTTTGTTTGGGTGTCGAGTTACACATACACCAAATAACGATATCCAGTGTGACAAAACTAACCTAACTATTACGTAAGCCACGTAATTTAGAATCAATCAGAGCCAACCAAATTTTCGATATAGTAAGTAAGTTTTATAGATGCAAAGTAATTTATTAAAAACTCTAGTCTGACTATTACTTTGCTATAAGTCAACCTCTATGAGATCATTCTTTGATTTTTTAGTACAATACTACGAAAAGTCGAAGTTATAGTATTTATCATAGAACAAGTAAAACAACGCCGGTTTATATCTATCTATTTTATATCTATCTATAAAGTCGTGTTTATTTGAACTTGCATTTCCTATCTTATAGATTGCATTTCCTATCTTATAGAATTTTTGGGGTACTATTCGGAACTCTTCCTTCGTAGAGTGAACTGTTCTTCAACATTGAATCGATTTAAACTGCGCAGGCTTTGGTTAATACAATACAGGAACTATAGAACTCTTGTTCTAGAATATATTTCCACTATCAGAACTGTTCCAGAATAAAAAAAGGGTGCTACGTGAAGTTGGCACCCCCATGTCATATCTCCCGAAATTAACCAGAACTATTTTTCTAACTTATCAAGAACTATAGAACTATTGTAAATCTATCCAGAACTCTCAAATTCTATTGTAATTAAGTTTTTTACACGCTATTTAGGACCAAATAATATATGACTATTAAAGCATCTTTATACCTTTGTCCCAAAAGACGATTCATTACCTGTTTAAATTACATGGGAATTTGTCAGGCTTCTCTAGCATCCATGACAATCACTTTTCTCTAGCATCCATGACAATCATATTCTACCCCTTCAAAAGTTATTGGCGGTTAAAGTTAACCAATCGGTAAATTCCCAAACTCTTGTTTGCTTAGAGCTTTTTAACTTTATGCCTATATCACCGCCGCGTCGCGCGGTAGAAACGAATGATCGAATCGTATTATAAGCAATGCATCAATTCTTACTCTCTCTGAGCGAACGATCGCTTTGTGATCCAATACAATTCTCACGAATGCTGGCTACGTATTGAATCAGTGAAGAAATGAACGACTGAAC
>Sitophilus_oryzae_nonrepetitive:191936570-191938533
AGACCGGTTCGTACTGTTTCGTAACCTACCGATATGTTTAATCGCCTTTGTTTTCGAATCTAAAATTTATATATCCAGCGCACGTAAGCGCATAAAATGCAAATTCTCAAAATGGAAATTTTAGTAACCTTGGACATTGTTAATAACGCATGGTTTGCCTAAAAATCGAACCGCGATGTCATTTCGGTAGAGGTAGCCCAAAATCTATTCGCATTCGTGTGTTATTCAGAAATAAAACAACGTTTCACTCGAGGTTCTTACCTTTTATTCAACCAATGTTTTTTGGAAAAAATATAACTCAAGTTGCAACAAGTTGTTTCGAGATAATAAGTGGAGAAAACACAAATAATAATTGGGATAAGACCGGTTTTATTGCAGTATGATGGATATTGTGGGTTTTGCTACAGTAAGAATTTGAAATGGATAAGGCGGGATTTGCAACAATAATGGCAACAAAAAAGGTGGATTTTGCTGCATGTAACATAGGGCGACTTTTGTTGCAGTTTGGGACTATGTTTATGCAGATTTAAGGGTCCACTATTAATATATGTCATGAAGCCATTTTCTTACCCTCACTTGACACCTCGATTGTTTCAACACAAACGTATGAGCCGTTTCCTGTACAATTTGATTAACTGCGCTTGACATTAGAGAAATGATAACCTCTGATGTTTGTATGAATATACTAAATGGTTTTACACTTAAAGTTAGTAGTCTTACATAAAAACTGCCTAGATGGTTGGGACTTGATCCTGAAATTTCTACACGATGAGTCATTCTTGGCAGTCAAGGGCAATCACCATCGTGTTGATAGAACAATGATATAAAATAGGCAAAACAATGAGAGGCGAGCAATGACAATGTATGGTTTGGCCCATTATTTGGATGAATTTTCAGTGGGTCTATCGAAGTGACCATGATGACTATCGCTAAGAATAGATATAATCTAACCGTAACGAAAAACGGACACATTAAAATTTTGCCATAAATACACTGTAGAGTATAAAATAGTGGATTATTGTCTCTGATCTCTACCGTAATCATTTAAAGCAGTACATAATAGCAGAATCTTGAGTAAATGTCAAATAGCATTAAAATCGTTACTGAGATCTTTGTTAGCGTACAAGGTGCCCCTTCTTTGTGCAGATTCTTAGAACATATAGCAGATTTTTCTAGAATATAAGAAGAGAAGCACCAGTATCTACATGATACTAAGCACGAGTATCTACATGATACTACACTCGTTGTGGCGGTACAATTTAGCTTTTCTAACATATGCATGTCTTTCATACTTCACCAAGTGAAACATCTGGAAACTTTTTGTCTCACCCTGTATGAGAAGAAATCTAATCAATGATATAAACTTGTTTAGTTTGCTTGTAGACCGACGATATATTTGTGACAAATTTCCTGTCTAACACACAAACAATTTAGCTTAGTATTGTAGTTTACTTACAAGCTATACGTAGATTGAAAGTTACTGATATCACGAAATAAGGAGATTTTATATTACAGTAATTAAAGTTTGGGCCCCGGACCTCATCAGGTTCCCCCATAGTGCCGCCTCTGCATGCAAGCTATAGTAAATTCATCATAAAGACATAAACAGTAGTTGAATATCACATTAAATCGATTTTTATGGGTGCGGCGAATATATATGTGTGTGTGCATATGTGTTCATGTTTTCGATACACGCGGATAAAATCTAATTGCTCTAATGACAGCTGCATTAAACGCCGCTGCACCGTTCAAATTCGCACAACAAAAGAGCAGAAAAAATGCATTATACAAATATGTCGGTTTTGGCCATGAAACGTTGATATAAAACCGCATATTACGGATAACGTATACAAGTACACAGCGATTTTTCTCAACTTACCAGTAGTTATTATTCTACCAAGTTACTCTTTTGTGACTGCGAAATATTAACCGACAATCGTTGAATGTGCCATATTTTCGCCAC
>Sitophilus_oryzae_nonrepetitive:297150862-297152795
AAATTATTGCATTAATGACAATGACGTATTGGAGCGTGTAACACTTAAAAGTCACTACTTACTTTATATAATTAGTACGTTGTTTACAAAGAAGAGTTATTGTTTGCATATAAACTTAATTTAAACTTTAAGTTTAAATTAAGTTTATATGGTAGATAGGGCTCGTATAATAACTATGCGTTCGCTTTTATGGCGTAATGTCACGTAATAAACTGATTAGGGTTACAGCAAGCGACTGTGATATAGTTTACTGGTAAGCAACATTTTCCATTAGTATGCTTTCAATTAAATTGAATCTTCTAGTGGTATATGTATACGTTCACTGCATTATATTATATTGAGTTCTAGTGGACCAATTTTGATGAACTTTTAAGCAATTTTCCCATAAAACATTGTTATTTTGGTGAATGTTTGTAATATTCAGTAAAACCATGCCTTCGCTTTTGGTCCTAATCATGAGTGATGTCAGTGTGGCTGTTGGGCTGTTAAGTCCAGAAGTTGTATCCGTTATAGTTGCTTTCGCGTGATGGCAAGACATTTTTACGACAGATCAGGTACCACCTTTTTTGTGACCTGAGATGATCAAAATTATGTCGCTAACAGATTTAGGTATGCACGAAGTATAGTAGAGTCTCTTCCTCGAGACAAGGCTTGATTTAGTTAGTGGAGTCTCTTCCTCGAGTAATTTGTCGATGTAGATCGTAAAAATTTGTCACTCAGATACTCAATAGATAACGTCGTATCACTAGTCTTAACGCTGCTGCTAGGAACTTTGTTTGTTGCCAAGTTACTATTATAGTAAACGACCTGTTTAAAAATTTCCTGTTGTTAATCGAATTCTTTCGCACGAATTCGGCACACGTTCGAGTACGTTTCCATTAAAATGGAGGAAGTTTTAGAAAAAACTGAAGAAACTGAAAGCGTTACATCCACCTAAAAGTGAATCTATTTTCAGTGGCTGGGACAGAAAATATTGTAGCAGTTGGGATGTCGATATGAAACTGTGTGTGTTCTCAGTTATTAGATGAGTGTCCATTTTTTCTATTGTAGTTCATGGTTGTTACCTATAAAAGGTAGAGAGAATTATGGCATCTTAATCCCTGTTAATAATGTCCCAAGGGAGTTAGGTTAACCAAGACGATAAAAGAGTTAGTATTTTATTCCAAATAATCCGCTATAATCGAATGAATACTAAAGAGATTTAATCACAGGCATAGTACAAAACAAATCAAATAAGAATCAATTGCAATTTGCAATAGCTAACAGTAGTGCATGGAATCATTCATAGGAACGTCGAAATGCGTTGCAGGAGTTTAAGTGATCCACATCTATTGGCCATTAGTTGTTTAATTTACTTCATCAACTTATACTGATCTTTAATACTAGTTGAAAATAGAGTGACAATATACTATGTCAAGTGTATAGAGATTTTTCACCACATATATAATCGACACCGAGGACTAGACATATTCGTTTCGGGTGGTAGCTCTGCTCATCTGCACCGAAAATTCTTCTTTTTAGAACCGCTTGTAGTACGACGTTTCTCTGATATGATATCATATCTGATGATGAATATCTGATATGATGTCATCGGTTAACCCAAACCAAAGTTACAGTGGCGAAGCAGCTGAACACTGCTAGTAAAGTTTACGTTTTTTAATGCAGTTTTAGACATATCATCTACTATTAGTAACTATACTTTAAGTAAGGTTAGGTATTTCGTAAACAAATATCATTTCTATAGAACATCATTAAAAACTGTTCTTGTGTTCTTGTTGGAAAGACAAATCCCTTATTAGAAAATTCTTGTATCATTATTGAATACTAGGTACTTGAAAAGCTGGAAGTTTCAGGGAGCCATTGAATAAATTCACTATATCTAGCTTTATTACTACAAGTTGGAATAATATTAATGATGTATTTTCTGATGCCA
>Sitophilus_oryzae_nonrepetitive:261039353-261041285
TAAGATTATAATATCAAAATCGGGTAGAAGATTTATGTAAAGAAGGTCCATCTTTATGAACATGAATATGCCGTTCTATTCATTCATAATTTGTCCCTTTTGAGACGCACGCGGTATACGTATTTTGAAGAGTTTGATTGAACCGCCAAAAATTATCAGTTTCCCTGGGTACTCTGCAGATCACAATGACTGGAAGGCCAATGCGTATGAAAACGACGCGAAGTACAGTGATGCTAAATCTGGGAATTGTTCCCCAATTTACTCGCACTTGACAAATTTTTTGCTCAGCTTTCGACAATATCTTAAGGTAAGGATGAAGGCTCTGCCGAAACAAGGAATAGATATACCATATGGAAACTCCTGCCAATAACCCTAATTTCCAAGTGGCAAAAGAGCATGACAGATATCCTCAAAGTTGTTTACAGCAACGCTAGACAAAATCTTCTGTCAACTAGGCTGGACCTGCAAAGGATAACCATTTGCTGATGTCATAGTCCTAATTATCAATTGTCTTGAAAAATTACAAACGCAAAATAACGAATTAAATAAAGCTAACAATAAAGTAGATGTTAAAATGAAATTAGCAGAAACTGAAGTAATATACTGTGAACTAGTAGAGAGAAAGGGACAACCAATACACAACTCACTAGAATGCCTTTAAGTAGAAAACAAAGTTGAAAACATATGGTCAATATGTACTATATGCAGCACAATGCTCGATGGAAAGAAATATCCTGGGAATAACTGTAAGAGTCAGTACTTTCTAGGCTGTAGCGGTAAAAGTTAGAAATGGTCCAAAGCCCTCAAACTAAAATTTGATCTACATAACAAACAAATACGACATTCAAAGAATTAAACTGATGGACCACAAAGACCGATTTCAAACCAAAATAAGTAACATTTAGAAAAGAATATCCAAGAAATATTATTAAGCATTTTGTATTTTGTAGTGAGGTAATTTCTGATTACGTTGACAAATTCAACGTGAAGAGTTACTAAAAGTGAAAGCCCAAATAAAGGAACACATCCCAAACAGAAATTTACATATGCACACGTCTTCCTATCGATGTTTGTTTAAAACTTGACACGCTGGCTGACACAGAACGTGTCGCAAATGAAAATCTCGCTAAAGGAAACGAGTACTGCTCAGCTGCCTTCGGTACGACCTTACTACCATAAACTACTTCGTTTTCATTCAGAATGTACTGTAGATGTGTAATGAAGAAGAAAGTAAAATTTCCTGTCTTTGGCTAAGCGCGAGGCTGTTGATTCGAAGAGAGTAAAAGTTTATTAACTGATTAAGTATTGTTTAGTTTTCGGTGTTACGATAGAGTATTTTGACAGAAAACTGATTCTGTACCATCCAAAGGTACCGTCGCTAGACATGTGTATGACAGATAGACATGTTGATTTGACCACAAAATTAAAATCGTCATTGGCCTAATTTCATATAATGTGATGTATTCATCAGGTTTTGATGATCTTTTGACGACCATTCATGGCGGATTTAAGATTGATTCCTTCAGTCTATAAAGTGTGTATTGTCAGAGAAACGGAAGGGACAGAAAATCAACCTTTTGGCTAACATTCGGAAGCGTGAATACAATCAAAAATACGGAACGGTATAGTGAGAGTCAACCTTAAAAGTTATTGTGACAGTTAATGGCTCTCCAAAGTTTTCATGAGGGTGAGACTAAATGTAATAAGCAAACGGCAATTACGGACCGGCTACCACGAGGACGGACGGGTATACAGACACACGGAAATAAGAAGATCTGGATGATAGTACTGGAGATATTTTTGACCGTACCGCCTCTTGTTAAAACCACCATGGGTGATCGAGGAGGTCCATGCAATGGGTCTGGGGGGTCCCTCCCAATAATCCACGATTGTCAGGCAGCCAACTATGTGCAACAATGGAGAACATGCAAT
>Sitophilus_oryzae_nonrepetitive:179957446-179959326
CGGGTCACGTGGTATATTTCCTTGCATACAGCCAATACAGAACCACGTTTGGTAGGAAAAGTGGCTGTAGTGCTCGAACGATAATTTCCATATATTTCCTGGTCTCCTGAACAACGTGCAGACCGTCTGGTTGTATCTCTACTCTTAAACAAGAAATCGTGATGCTCTGTAATCACTTTGGTCAGGACAGCACTTAAGATTTTCCCGACGCGCGACAAAAGTGTCAAAACATCCGTTGTCGTACGATCTTTGTTGTTGAGCGCCGCGCCGTCGGACTATCCGCTGTGCATAATTTTAGAGGCCGCATACAGTGTTGTCGGTTTTTACCTTTGTAAGAAATTGTGTGTAGACCCTAGATGGAACATTTCTCGGAAACGCCTACTAGAAGAAATGTACCAACCCAACATATTGCCAAGACTTAAATATAGGCCAACTTGGGTTTACATCAAATAGTAATGTAGACCCAAGGGAATCGTTCACGTATATATCGACCTAGACATGTTCTTATAGGTCGATGTAGCGTGATGTTTCAAGGCAAACTCGTACTAAACATCGGTGATGGAAATATACGAAGAAAACTGTTTATGACGCACCCGCCGATGATTGGGACGAGCGGACAAATATAAAAGGGTATGCTGAAGACAGTTAAGGGGGTTAGTTGGTTAGTCAGTTAGTGGGGGTTAGTCGGTTAGCTGGTTAGTCAGTTAGTCGAAGTTCAGTAGTCAGTTGGTCGAAGTTAGTCAGTCGGTTGATTGCGAGTGAATCAGTAGAAGACAGAAGTTAGCCAGTCAGACAAGATGCTGTTGTAAGTACCTCTTTGAGTCTTGAATCCTTAAGTCTAGGCATTTCCTCAAATTGTTATCTATACTTATTTGTTATGTATGTAATCTTTCTAATGGTTGTTTGATTAAGCGAACAACCCCCTTCTCTCTTTAATAAATGTGATTCGGTCGGTATACTTACAGGAGAATTACTTATAGTAGATTTAGTATAATCAGGCCGATACGATTACATTATATACCTTTTTGTGGATCATACGTGGGCTGTTTAGGTGGTTCGGCAGGTTTGTCCTTGCCAACGTAAGTTATCCTATGCAGGTGTTCAGGAGCACCACTTTTACCGCTACTATTCGAGTCCGTGCTGCTTCTGGAGTCTTTGGGATCGCGAGGCAAGTCCAATGTCTTAGAAAATAGAACTATGTTAAGTTGAACACGTCATCGTCAACTTCTCGGGGACATTTTGGAAGGATCATTGAAGGAGGCGTAGTGGAAAAACCTGCAAAATGAAATAATTATGTATTTACAAGACATATAAGATATAGTTTTTCCGAAGTCAATTGAAACAGCCTAGGTTGGGACTCTTCATTTCGTACTGTAATCATCTGGACAAACGAACTGAGTCTCAGTATTTCCAATAGGCTTCGGAAATACTATAAAAGTAATATCGGGTGCGTTTCGAACGTGGCTCAACGTATTCACTTGTTTTTTCCTGCTTCATTACTTTCTAGTAGAAATATCACTCGGTATATTAATTATGGATTATAATTCATTATGACTCATACACATAAGAGCAAGTAAAAAAGGAACTTATTTGATATACACATGTTAAGTACATAATTAGTGTAGTTTTAGAGAATATTACTCGATTGCAAGAACACACACACACTATCTAATTAATTGAAACAATGACCGTATGACTCATTCTATTAAACAGTTAGATAATTATAGGTGAAACTGAAAAGCTACAAAGTGGCACCATAAACAGGACTTTCTGGTGCCATTATGACCTGGCAACTCTACTAGTTTCTGAGATCCCAATAATCTATTCATCAAAAACGCAGTTTTAAAGGTACTAACAAGCGAGTGGAATAACTGCTTTCA
>Sitophilus_oryzae_nonrepetitive:208543880-208545457
GTATGTCGGCCCACAGGCCAAAAAAACCGACACAAAATATGAAGTGGCCGGCTCTGGGTCCAACTGATCGCTAATCAATACAAATAGATGTTCGAAATGCGGTTTTAACTGATGATGTTGATGAATAATATTGGTTGGTTTCCTGCACATATATGTAGGTACAGTCTATCGTATCTATACGTTTATCGGAAATACCACGAGGATTCGGGATAGAAGTTCCCTTTCCTCCCTCCAGGGTAATTTCCTAATAAAAAATCCAGGTTACGGTTGGAGCCTTCCAGGCTCTTGAGTTCTGTTTTAAGTTTAATATACAGAACAACGCTCCGAAATAAGATCAGTGAACTAAGAGGGCGATGAAACAGTGCCCCAATGCGGGGGCGCAGTCCTAAACTTTACCCCCTCGGCCCCCCTTCTAATCGAATTAGGGCCGTTTTGATGTCGAACGCACACAGACGGTCCGGTTCTATCGGGCACAGGCCCGACCGCCATATTACCATAAACAATAAAGTCTGTTTATAATCGACGATTGATTTATATTATCGGGCGGATTCAATCAGGATCGATCGTTTGACCGGGCGAGCGGAACAGTAGCCACTACCGCAAACTGACGACTGACAGCGCTTCGGGAGAGGAAACTTTTCAATTAGTATCAGAATTGTGTGTAGTAGGAGGTACAGATATTTGAAAGTAGAGACGTATTGTTAATAAAATCAACGAACAGTTATTCGCTAGAGTACACGCTAGTGCGTTTTTTCTCAACATGAAAATAGCAGTGCCTTAACGGGAATTTAATCGTGGTTCATACAAGATTGTTCAGAAGTTTGTAGTAGGTAAGGTCTAGATATTTGAAAGTAGAAACCTGCTATCAGTTATTGACAACGGTTTTTTATAAGTAACAGTTGTAAACAGGTGTTACTTCCAAAATATAACAGGTATGAAAATAACAGTGCCTTGACAGCGACTGTTCGTGGTTCACTCAAGATTCATCAAAATTGTCTATAGAGGGATGTCTAGATGTTTGAAAGTTGAGAGGTACTGTTAATTAATAAACAGTTATTTCCACAACAGGTTTTACTTCAACGGAAAGTGGAAAGGGAGATAAAAAACCCTATCATACCATACAAAATGGAACAGGAGTTGCTACACACGAGGCCATGGACAAATGATATTAAGAAAGTGGCTATGACTAGAGTCTGTTACTTCCAAAAAATAGCAGTTATCGACAGCGATTGTTCGTGGTTTACACAACATTCATCAAAATTGTCTTGATTGATTTCTGTTTCAAAGAAAATTACAAAAACTTTGTGCATGTTTTCCTATAAAATAATTACGCCCGTTATAATTACTCAACGAAATTACTAATGAAAATGGCGGCAATTTCCGTTTGCACGGAAAACCGGCCACTTTTAATGGACAGCTCGCTGCCTTGTTGGGTCGCGTCGCTCCATCATCCGGCAGGAATTCAGACGCAGCTGTCGACTCACGATATTTCACTCGGCGTTATTTACTCGCGGTCCCCTCTACGATCATCGGCCCTCATTTATCCACCTCGATTTTTTATGCGTACGCGTTAAAAT
>Sitophilus_oryzae_nonrepetitive:184638531-184640148
TCTGCCTTTGTTACTATTATATATGACTATTTCGAAAAGACGTAATAAGATTTTGAACGGGCCGAGGTACGGTTCTTGGACTGTCTATTGACACGTCCATTCCTTCGAAGTACCTCGGCCGTTTACATTGTTAGGTGTACCGATAAATCAAAGATGAATCAAAACTTAAATCCCTGTACAAGAGTTAAAGAATAGTTCAAATTAAAGTCATTTGAAAAAGCCACAAATTTTATCCTGATTCTCTTGGGCTATATTTCTGATTATATTTGTTTGACAGTAATAGATCTTAATCTTTCATATGCATTCTATGATTACAGTTATCCAATCATATAATAGTATGAAGGATTACGATTATTACTGGTGTCTCTTCACTTCATATCCTATATCATTCTTCTTCCTTCATCCTTCAATTCCACCGATACTACATCTTAAATACCTTTCTCCATATTTTTGTACCTCTTACACCCTTATACATATACCCTATTCTATTCCTTATATATCCACTTAATATATATCCACCCATCACAATATTTCCTATCTTCGATCCGTTCATTCATTATACATCCAAATTTATGGATAAGTAATGGATGAATGTATCAGAGATGGAAATATTTTGAAGGTCACACATTTCAACAGTCCACATTTCTTATATGCCAAGTGGATATATTTGGGATTGAATAATAAGTCTTCCTCCCTTCTACGTATTTTCATTCCCTGATACATCCACCCTTCCACATAATCTATTCCTAATATCCTTTCATAGATCCACCCTTTAATTTTTCCATTCCTAATACATCGACCCAACTTGGTGGATGTATTAGGAATGAAAAATTAGGGAGGACCTTTGATGGATGGATCTCTGATTAGGAATAGAAATATCTCGAAGGGTGTATATATCTTGGATGTATGTATTGGGATATGATATCCCCGGTACATGCCTAAATGATATGTACACCCTTCACGATATTCCTATTCCTGATAGGACATTAGGAATAAATTATGTAGAACGGTGGATGTACCACTTTAATATTATCCATTCCTAATAGATCCTGTAACACTACTCTATCCTTATTATACCCACCTAATATAAATTCACCCTGATTCGTATTTCCATTCTTTATACATCTCCCATCAAAAATATTTGATGGGTGAATGTATTAAGAATAGAAGACAAGGGTGGATATATGACTGGTGGATATATTAAGGATTGAATAATAATGCATCCTTCCCTTCTACCTATTTTCATCCCTCACACATCCTTCTACATATTCTATTCCTAATATCCTATCATATATATCCACCCTTTAATATATTTCCATCCCTAATACATCCACCAGGTGGGTCGATGTATTAGAGTTGGAAATGATATTAGGAATAGATTATGTGGAAGGGTGGATGTATCAGGGAATGAAAATACGTAGAAGGGAGGAAGACTTATTATTCAATCCCAAATATATCCACTTGGCATATAAGTATAAATGGAAATATGTTAAATAATCATATTATGTAATCGATTACATAACGATTACGTAATGATTATATATCCATGATATGGATGGGTAATTGATTACGTAATCATTATTTAATCATTACGTAATCGATTACGTAATAATTATA
>Sitophilus_oryzae_nonrepetitive:19799441-19801345
TGTGCCAAAGAAAGCAGTTGCTCGCTGTGATTTTTCTCCCCTTACAAGTAGATATAGTAATTTAGAGCATGTACAAAAATGTATTGATAATAAGAAATCAGTAAAAAGACAATGTGTACCCATTTTCCTGGTCCATTTGGTATGAACTTTCCAGGTGGTAAGAATGGCCGTTCTTTTTCTACCGGCCGAACATAGGTTGGCCCAGGTTTAAATTTGTCAGGTTCTTTAAAGGGATTTCTTTCAAAATAGGACTTGGAATGCATTCCTAAAACTAGTGGGCCATCCAGTTTCCGACCATAATCTTTATATTTTGGTTGTACTCCATACTTCTCCACACTGTAAATAATAGAGACTGTGCATTTATTTGTACAATAAACCGTTTCAAGGAATTACAACATACACATTTTAACTGAGCTGACAAATGAGCCAGATACTTTACCTAGACAGGTTAGTACACAGCATATGGCACATATCGTTACGCTTTTATCGGAAATCTACCCGGAATGGGGTAACGCGTCACGACCTCTCGCTGTCATCATTCAAGGCCGAGAACTCTGTGTGGCTACCTTTAGTATATTATTGACTGGTATATGTGAGGAGGAAACACACACCCATTGTTTACATTACTTTGCAGAGATCCACAATAGAGCTCCAACGACTTCATATACAACACTACATCGCCAACTAATGTTTATTTTGAAATAGCTACATAAGTTCATACATACACATAGCTACATAGAAAATAACTTTGGTATAAATCTTAGTTCCAACACACCCTCAACCGAGACGAATGAGATGCGCCACTTTGTATAATTAATATCAATACCTATGTTCGGGATACGGATTAATACATATATTGTTGTAGCCATAACCGCCCTTCTTTCCTGGACTAGTAAGGAGGTTACCTGGCTCGCGCTTGAATGGTGGTTGAGGTTTCAACTTAGTATCCAATGCTTCAACTCGTCCCCCAAAGGTACCGTACCAATCGCCAGGAGTGCCATGCCACTTGGTTTCTCCGGCAGGTACAAATGGTCGTCGGTGGTCAACAAGTGACTTTAAACCGTTTAAAACTTTACTCGTTTAACTATATGACATCGTGTATGATAGCGTTTTTACCCAAAATACACATGTAAAAGTTTGTTCTATGTTACGGGGGTTCTAGGGTTGTAGAATGTATAATGTTTTGTTGAGCTTGATTGGTTTGGAGTATTTGGTTTTCAGCCCAAATACCCCTTGGAGAAGTGGATTTCCCAGTAGTGTATATGCAGTGTTGTTAGGTCTAAAATCTTGGGTTCTAGGGTAAATGGCTAAATAAGGTTTAAAAATGCCATTCATCAGCGCAGAAATTTTCTGCCGCATTGCAAAAGCAGTCGCACAGAATAGTGATTGACCACTAACAAATCTTTAGAATGGTGGAAAAATTTGCAAGGAAGAGATAGTGCTTAATAGTAGAATATTCGCCAACATTTACTGCAGAACTGATATAAGCAAAAACAGAATAACTGTCACAGCTCTAGTGTAGACGAAGCCATGTGCAGCTTTTCTCAATCTCAAGAAAAAAACACAGAACACATCTTATGTCAGTGCGACAGCATGGTAAATGCGGTTCTTTGTATTAGACATTGATATGCGATTGAAAAGAAGCTAAATAAGGGAAGAAGCAAATTAAAGGTAAAGGACTCGTGTGTTTGTAGGTATCTACGATTTCCTAAATAGATTTGAGTATTAGCTATTTTTTTTGATCGAAACATTTTCCCTTGACGTGTTACCATGTATTATGATCTACTTTAGTTACAAGGGAACACAGTATACATTTAGCACAAAGTGAAGTATCTTTACACATCTATTGTGTGCATCAGTGGTACTAAAACATAGAAACTGCAACTGAGGGGTTCGTTGAGCAA
>Sitophilus_oryzae_nonrepetitive:216870488-216871459
TCTCAAACATTCAGAATTAAAAACTCATGCTTAGATATGTCTTCTTTAATACCTTGCTGAAGATCTAAATAATCAGGTGACTTTTTCTAGATCTAGATTATTTTCTCCTATTGTTAATACATTAGAAGATGAAAAAATTGGTACTAACCTTCTCACCGGCAAATACATTTGTTTATAGTTAACCGTTTTTATGCAGCTTTAAACTGCCTCGATTGTAGGATTAGTTTTCAAAACCTCCTCTACTTCTAATTAATGCATCCAAAAAAACTCTAAACGATCTTGTGATAATTTTGGTTTTTCTGGGCGATTGTAAAACAGAAACGCCTGCAGCAACATCCAAAAATATATGGCAAATTGGTTTTAAGTTTTTAGTAGTTTACAAATATTCACAATGTCCCCATTTTGGAATATCCACATATGTATGTAGTATTTTCAACTTACAGCGTCAAATCCCAAGCATTCGAATTAAGAAACTCATGCTTAGATATGTCTTCTTTAATACCTTGCTGAAGATCTAAATAATCAGGTGACTTTTCTAGATCTAGATTATTTTCTCCTATTGTTAATACATTAGAAGATGAAAAAATTGGTACTTACCCTTCTCACCAGCAAATACATTTGTTTATAGTTAACCGTTTTTATGCAGCTTTAAACTGCCTCGGTGTAGGATAAGTTTTTTAACAAACCTCCTCTACTTCTAATGCATCTTGTGATAATTTTTTTCTCCTGGAAAACCTGGTTTTCTGGGCGATTGTAAACAAAACGCCGGCAGTAACATCCAAAAATATATGGCAAATTGGTTTAAGTTTTTAGTAGTTTACAAATATTCACAATGTCCCCATTTTGTTGAATATCCACATATGTATGTAGTATTTTCAACTTACAGCGTCAAATCCCAAGCATTCGAATTAAGAAACTCATGCTTAGATATGTCTTCTTTAATACCTTTTTGAAGATCTAAATAATCAGGT
>Sitophilus_oryzae_nonrepetitive:28843727-28845529
CGCGAATTTCTGTAGAGAACTGACGATCGACGCAGATATCTGCAACATGTGGAGACACTAGGGGTATTCGATTTATCTGTGCAGTTTGAAATCGCTACGATATATCGTTGCGTGTGTAGCGGGCATAACCGGAACTTAACGCAATTAGTCTCTTTAAACTTTTGTCTTTAAGGGGGATTAGACTCTCAGATAATTTGAGCAATTTGGCTTATCGAAGCCAAATTGGGCAAACATAGTACTTAACATAGTACGTAACATATTTAAGAAGGTCCGGCATGACTACTCAAGTGAGTAGACATGGAGGCACTTGAGAGTATGTTGCAAATTCCGTCATGACTATTCAAGTGAGTAGACATGGGGGCACTTTAGGTAGACAGACGCTTTCATTCCAGGCACTCAATTCAAACAATCTCTACGTTGAAAGAACAATAATGGAGGGTTGGTGTTTCGTTGATAGAGAGTTCTTTACTATGATATACCAGATTAAGTTTTTTAGTCATTTAATTGTTATCATAGTTATTATGAACCAGTTTTTAGCGTTAGGCCTATTTAACCATTTAGGGTGGCTACAACGACGTTCCGTAGTTCTTCTGTTAACAGTCGTTGCAGACACCCTTAGCTGGTTAACCGATCAGTTTAGCTAATTAAGATTTATTAGAGACCTGTTTTTAATGGCACATTTAGACCAGCAAAAGAACAGAAAAACCGATGTATACTAGTGGCTGTAATTCTCCATCAGCACAACAGCAACGTAAGGACTATTGACTGTTGCAGTTGAGTATCTGGAACGAAAACGTTTCTCTGTCTCAATTGCCACTATGATTACTTACATGACAGTGGCACTATATATATTTCGTATGTCTTAAAAGATTCATCAAATAGAATAGAAATAATACATACAAATACAAAGTGTAGAACACAATTCATGACAGATATATCGAGAATACGGACAGGTAGAATAGCACGACAAACAAAGAAGTTTTCTTACTTTCTTATAGACTTTTGTTAATCTCTCGAGTAATATGGTGATTTCTCACATACCTGCGTTAAAGTGTAAAATCCCCTCAAAAGGTCCATATTCCTTAAATTATCCTCTCTGGCTGTCCGTCTTGAGTGTGCAAAATCGTTCCGCTTCTTATGTAACTTAACTCTAAGGGCGGATTGATGAAACGGGTACGTCTTGTAAAAAGGCTTCTTCCCGTGGCCGGTCGTATGAGTCGGACTATGATGCTCCGTTTTAGTTTTCCCCATTTGGGAATTATTACACTGGATCTGCGAAGCATCACTTCATCGGTCCGCTAAATCACCTCTGAAATAAACCGAAGGGAATGTAAATTTATTGTGTGTTTATATTCCCCAATAGATTCATTTCGCGGTCAGAGGATCTGAATTTAGGCCAAACTAACAGAATTAAGTCACAGTTTAACATATGTGTCTAAAATAATGAACTCTTAAAAAAGTTGTGTAAATGTTTCATAGGAAACAGCGGAAATTTCTTTGATTCGATGTTACAGATAATAACTTATGATTTAGTTACCAAAAAACACGGTCTAGAAATTAAAAGATGGCTCCCACGTATCAGCAAAATGTCAGCGAAAAGACTTGTAGCGAGTAAAAAACGGAATACATGTCATTGGTTGATGGTCGTTACATTTTCAAAAACTCTCCCACCTTGTATTATAGTAAAGTCTGTATAGACATATTTAAGGAAACATATTGTATGGGACCTAAGATCTTCGACGACTTATGAATGCGTGCAATTGCTCTAATGCGATATACTGGGCAATTTATGTAAGAACAAT
>Sitophilus_oryzae_nonrepetitive:258554550-258556831
TTAATTTGTGGACCGCGGCGCGTATGTAAATTTCGCGTTGGTTGGTGCGGATTTTAGTGGAATAAGGCTAATAGGTGTAATTATCCGGCGAGCAAGAACAGTTTATGGTCTTTGCTGAGGAGGGATAGTTTGTAACCAAACGCGATATCAAGGCTGGAAGGGGTTGTAGAGGAACGTCTGTATTAGGCCGAAAGAAAATGTTTCGCCGGTGGGGTGATAACACATATGCACGTAGAGTAACTTTTAGTTTAAACTTCTGTAGCTACTAAAAAAAAGCAGGATTTATGTTCTTTGAAACGCCCTATATAACCCAATGATGTTTACTGTAGCGAAAAACATACAATAATATTCAACAATATACAACAATACTAATTATAAGGTCAATACTTAATTAGAAGTCGATAGTGATTTCCAAGTAATATTGTGACTAAAAAGAGCTGTAAAGAAACGTCTGTATTTAGCTGAAAATAAATGTCACGTCGGTGTGCATAATTTTGTTGGATATGAAAGTCATCTTCTCTAGAAAGTTGATGTGGCTCTAACAATTTATACTATTTAGCAGCTACTTTATACTGTGGCGAACAACAAATACTAATTTTAAGGTCAGTATAGTTAAGATCTAGATGATAGTTACACAATCTTATGGGATATGATGTCATTAACTTCTATTGAGAACAGACCACAGATTTGGTGGAAACTGTTCTGATTATAGACTAACAAAATTATGTTCTATAAAATCTGAAAGTATATATCTGTATAGTTTAAGATATATACCTATTTGATATTATAAGCCTTTCGGTTTATTTATGGGCTGATAGATTTCGACAAAAGAACACATATTCCCAAAATAATCTTGGGTCTTTTCTATAAATTTTTGACTTAACATTTATACCGTAGTTTCTCGGTATAAATCTATAATCGGCCTTGCCACAAAAAGTGTTATTTTTAAGATCTACGTTAATTTAACATAACAATTAACACAACTACACAACAACAACGTCCTCCGCAACACTCGACCCGGAATCGATTTACCCAAACACTATCTAATCCGACAACGAAACCCACTTCGCTGACCTCCCCTATTTTCGGTTATATAATTACGCCGTTGTTGCCGCGTTTCCTCTATATTCCTCCGCTCTCCGCCGCAACTTAACAAGCCGCACGGGGGCATCATCATCGTTCACGCGACATTTAAACCGCCATGAACGTTATTTGCATAATACGTGCGATGCTCAAATGAAATTTGATAATGCCGTCTCTGTCGCACTTGGGGTTTAGTAGGGGAAAGCCGGGTAGTGGGGTCCGCCGCTGTTTCTTTCTGTAGGATTTTTCCGTAGCTCGTGTTGGCAGGGCTGTAGGTATCATCGTTGGGATAAAGCTACGACAGGGGCTCTAGTTGTGACTGTTTTATAGCCATTTTATGTCGTGATTATTTGTCTGGAGTTGTTGTATCGCGTATAACACTAGCCAAAAGCGTCTAGCGTTCGAGTGTGTCTCAAATCCCCGGCCCGTCCATAACTCAATGCCAACATCTTTTATCTGCGACGTTACTAAAAAGTAAGAGGAGGCTTTCCACGAATACTTAAAGGGGATTGACATGCCGAATCATTGGGAATGTATCGATTTAGCATTCATAGGACAGCAATGCCATCTAGAAATTGTAAAACCTTGTATGCCTTCAGATGCTGTTCCTCCACTGCTTGAAATAGGCTCTGTCATTACAACGGCTCGTTCTGGAGTACTTAGAGCACCTTAAATCTTTTTCGCAACTCTTCGATATATCCTTCCGCAACCGTTGCAGATCGCCATCCTCCGTATCCACTTTACGTTGTCATGTTCACTCCTGCATTTGCCAGTAATGTAGCGGATGATCTTCTCATACAATGGCCAGTGTATTGCTCAGGATGTTATAAGCCCAAGTAGTTTCTTTATGGCACTCGCGTGTTGTATAACATATAAGTCACGCGTGACTTATATGTACGAAATACACTAGTATCATAAATAACTAATTAATAAACTCCACATATAACTTATTATTTGCCCCTAAACAACATATTCGACGTATGCCAGTGTCATGGAAAAAAGCAGACTTTAGCTGGATGACTTTTTATACTAAAAAGCTGCGTTGCTTTAATACAAAAAGAATTATACAGCGTATATGTTATAAAATCAGTTCATATGACAATATTTTATCATGCGGTTAAATGTGATGAATCACAAAACTTTTTTAAAGTATATCATTTAAAGAAATCACTTTATATCTTGCTTTTGAATAATATAA
>Sitophilus_oryzae_nonrepetitive:23109640-23111625
AATATCTTTATAAAATAATCAGGGTCACTTCTAGAGACTTTTTTTAACCACCCTGTCCTACTAGTTTGTTGCTAAGGTATAATAAATTAAATGTGTTATTCCTTATTTTAATAGGTGAATTTTCTTATTTGTTCAAAAAACGCGCATTAAATTTGTTTACAATTTCTACAAAGGCATGTTGTTTGTTGTAAATGAATATACACAGCGTGGGCGGATGTGTCAGGCGACACCTTGTTAATTTATTTACATGTCCATAGCGGTTAGCCGGCGTCAATATAGCCGTTAACCATTAATTACGTGAAGGGATCAGGGGGGGATAAGGAGCCAAGCCGAATTCGGTAGGGGAGTTCAAATCAGATTAAGAATTAGAATTCAAATCAGTATATGTATGATCAGATACAGTTTTGTCGGCTTCAAAATGAGGATCAGTCAGTGTTTGAGATGCATTCATTTGTCTTGCTTTAATGAGAAATTTCTACGATTCTGCTACCATTTACCAGAACAATCAAAATCACCAGAAGATTGATATTTTTCTCACATAATTTTAGGGCAGATCAGCCATGTTAGTAGACAAAGTGCAATTTTGAGCAACAAGCAGTCTAAAACTCAATTTTCCGTGCGCCCCACACATTCGGCGCCCCGGGCGGTCGTCCGGCCTACTAAATAAATCCTTAACTTAGGTTTTATACCGTCTTATGACCCGACAGGAACTAGGTATCAGTGATTTCTTTCCATCGTATGATATCAAGTCATAAAACATCAATTTTAAATCACAATTCCGTAAATAATCAATACAGAAATTATCCCCTTAAATTATGATATCTTGTAGTTTCTTTCTTGTACAAGATAATACAAAAGCAATAAGTAGATGATACTGAAATTATCACCTACTATAATGCTGCTTTCTTTTAGGTTAGACGATACAATAGGCAAAAGTTGTATACATAAGTATGTAATAGAGAAATATATTATCAACAATTGTTACAACAGAGGCTAACTTTACGGGTATTTATGTTGACGCAGCAGGAAAGTGAAATCTTTACCTTATTATTTAGGATAGCTGCGACGTTCCATAATACTGCTGTTAAAACAATTGAGAAACCAGCCGTTATATTTTAACAACAGGATTACAGGACGTCGTTACAGCCACCTTTAAGGAACTATTTTACAAATAGGTATGTTTTGTTTGAATTCTTTTTTTGCCTATTCTGAGCATCTCAGTATCATAATGTTCATTTCTTTCAGGATATCTTCCAATAGATTTGTGTTCGAAATTTTGTATGACTTTGACGCCAACCTCTTGTCTCTCTCTTCAGCAATAGTCAGTTTGACACCCTTTCCTCTTGGGAGAGATACAAAGGCTTTGTTTCCTTTACCAATTACAAACACATTGTTTAACTCAAAAAGTCCTTAAAACATTTGTCTCTTTTCTCCCTGGCTTGGCCATATTAGATATTTTCAAGCAGAACATATTACCTAGTTGCAAATGTATGATCATTGGCATCCTTAATGTGCACAATATCAAAGGACCCGGGGTGCCTTTCTCTGTTCACTACAGTACCGACACGTCCCAAGTTACGACCTCCAGTAATCATACACAAGTTTCCAGATTCAAACTTAATGAAATCCAATATTTTGGATGTAGCAATTTCCAGCTGAATTGTGTCATTAACCTAGAATAAAAGGAAACTAACTTTATCTGACTGTGTGTGTTATAGTTTAAGATGTAAATAAAGTTTTATCATTTTTGGATCAGTAAATGGGTAGTGGTAAAATAGAGTCATCATAATAGGCTCAGTAAAAAGAAAGACATTACCTTAATCATAGGGTCAGGATAACGGATTGTCCTTCCATCGTGTGTAACCAAAAAGGGGATTCCTTTAGGACCAGTTTGTACTTTACGTACTTTGCAAAGTTTATACTAAAACAAGAACTATTAACAATCTCCAGCAGTATTTCATTCAAAAACAGAGTAAATGGGTAGT
>Sitophilus_oryzae_nonrepetitive:169386682-169388403
CCAACGTCTCCCGGTTTGACGAACGCCACACCGTCATTCCCCATTCGCATACAATCGAAATGCAACACGAGAACTGTGGCCCTTTCAATCCTCGTCTCAAAATCAAAACACATGTGCAGGTTTTGGCCGGGTGTATAGATGTCATATAGTCTCGCACAGGTCTCGACTTGAAGGGGAACGTACGGTATTGGTACGGGAATACACAATGGTGGTGGATTTTTAGCGAGACATATACAGTTTGGTCCGAAGGGTTTGCCCCTACCTGTATAAGTCAATCTTTGTTAACGAGCAACCGTATACTCAATACATACATTTGTGGACTATAAATTTTCCAGAGAAGATAATTTTCGGGATTTCATGTGCAAGTCCTATTAGAGTGGAACTAGTGTATGACCATGTGCATTACCTTCGTGATATAGTTCTCTGTCCGCATTTAAAATTAGTTCGCTGTCCCATTTGTGGGAACTTTTAATGAACACCTTATTTGTGTGTATTATTTCGCGAGGGAAGAGAAAAAAGAGCGAGCTTCCTTAAATTAATTTGCGGGCGTGTAGTATAATTTAAAGGATTTCTTTGGAGACCAATAACAGTGTAGTTCAAATGTTAAACAAGTAATTGAAAATAGGATTAATTAGTCCCAGCCAGTTACCAGACGACGAACAACACCGAAAGGGCACTAACTTCCGAATAAAGTCGGCAAGCGAGGCAGGGAAAAAACCATTACTGTCCTTTTAATATTTTGACAGGTTTTATCTCATTTTACGTTTGGCACGAAGAGCAATCAGATAACAGGGGCGTCCATTGGTAAACTTAATGACACCTTATTAAGCCAAAAGAAGACAGGCCCCACCTGCTGTTTCTTCATAATTGAGGCGCCGAAAATTATAAGGAGATAATATAAAGGGAATGCTAGTTCTTGTGAAGCTGTAAGTGACGCCACGTAAAATGTGATTTTATGAATGGAATACTCCCGTCTATGTCTCTTTATCGTCTGGTGTGATTTCAGGCTTCAGCGAGTTACTGAGGGAGGTCTTTAAGAGAATTTTGTCAATACGCGGATGAATAGGACCTTTTTATTCTGAAGAAGGTGCAGAGATGTCATTACTTATTTGTGGAATATGTGTGAAAAAAGTACTTTTACTAGGATTATATTAGCAGACAACACATATATTTCTTCTCGAATAAATCTAGATATAAACAATTTGTTATTTACCTGAAAACGTATACGAGAAGACAGAGTTTCCGTCCATTACCATGTTCATAGTAACTGCAAACTCCTGAGGTTCATAGGTGAAATTCATACAACCTGAAACAGTGAGTGGAAACTTTGAATATATGGTTAAACTGTTAACCAGCTAAAGTTCCTTTTGTAGAACTGCACGGCAGACTCGTTTTTTTAAAAGCGAAACTTAACATGCCAAATGTTAATAGGGTATATTGTTTTGGAGAAAATCCTGCATTGATAAAACTAAAGAAATTCAGCTAGAAAAATTAAAGGGAACATTTGCAAAGACCGGATTTAAATAGTATTACGCCTAAATCAGGCATTCCTCCTGAAAGAGCTTTATTCTAAGCAAAGAAGCCATTTTGAGTATTTTTGATACACAAATATAAAGACGCAAGCTCATCCGGTATATATGTATTCCTCAATTCAAATTTACGATAAAATTCTTGTATTAAATGTTTTCTTTATGGCTATTTAAGCTACATCTCTTAAGTGA
>Sitophilus_oryzae_nonrepetitive:220827514-220828908
GCTGGACATCTAGAGCAGCCATGGATCACCTAACTATAGGTGCCCTAGAAGATGGAGTAATCGAAGAATCATACGTTAACCACACTGGCAGGTTCAGGTGCTGGTTCTCCTCTCGACGACCAGAAGGAAAATCGCTGCAATCAAGGATTGGCCTCCAACACTGTCAAGGAGTTTGGCACGGCTTTGCTTTTAAGTCCTATTCTAGCCTACCCCTGGACACTAGACGCCAGCAACTTAGAACAACCTGAAGGATGCATGACAATTGAGGAACCAGGGCTGTACCAATTTACTGGAGTGGCATACCGCTGTTCCTTAATGGCGTATAGAAGCAACGCCAATGAACTGAAGCGAATGGATTCTCAAGGGCTGCACAACCGCAATGTGTCACACCAACCGCCGCCATAGAATGTGTGATTGTCATGGCTACGAGAGAACAAGATCAAAAGTGGCAAATTGCTATGTAATTTAATTGGGAAATATGAGAGAAATGATCAACTTTTTAAACAACGGACACGCTAGTAGCAGATAATAAATTCGACCATAATAACATAATGAGTTAATTTTAATAATACTCATGTTACTATGACTACTAGTTAAAAGGTTCTTCATATTTTTAGTCTGCGAATGAACCCACGCGAATTATCCTTCTAATATTCACAGTAATCTCACTGTAATTTAAGTTCTGACAAAATAAAGTGCTCTAACATGACGTATGTAAAAAACGCCACCATGCATACTTTTCAAGAATTATATTTAGCAATAAGCTTCGGTTTATTTTGATTGATACTACACGTTTATGATTCAGCTATGGAAGACAGTAACTCAGATGAAGAATTTTTATGAACTGTTCTAAATTAGGTTATTTCTTTATTAGTTTTTCGATGAATTTTTCGATAGAAATTTCTCGTTTAGTACCCCAACCTATAAATCTTATAACATGGGATATATGTAAATTCCCTAAATCTACGTCGCGTTTGGAGTGTTTTACCCTCCATTTTCCTTTTACTACCCTTAAAAACTATTTAGAAGACCTACATCACCCGAACCTTTACATTAAGGTTTTTTTCAACAGCCTCTGGTAAATTTACAAGACCTACGGAGATTTTACAGGGTGTTGGAGTTTCATCTATATTATAACTACATATCTAGCGATTTTCACAGACAACCACCCCGTATATAACCTTCAAATTAATTAAGTTCAATACTTCTTCGGCTCATGGATCGATGCTGATGGAAAACATGCCATAGAGCAAAAATTGGCGTAGTATCCCACTAGCTATACTACTTTCGATTTCTGCCAACTTTGGCTTACTTCGCGGGTAATGTAGAGGCCGTTTAAGAAAACTTTTTAATGTTATAAATTATGAGCAATTATACATTTGTTACAGACTGAG
>Sitophilus_oryzae_nonrepetitive:280961365-280962637
AAACGATCACATCACCGGGGAATATTACTCAAAGCTGTTGGACCGATTCGACGCCGATTTGAAGCAAAAACGACCGCATTTAGCGAAGAAGAAAGTGCTCTTCACCAGGACAACGCACCGGCGCATAAATGTGCAGTCGCAATGGTAAAACTGTATGAATTGCATTACGAATTGGTTCCTCATCCACCATACTCCCCAGATTTGGCGCCCAGCGACTATTATCTGTTTCCAGACTTGAAAAAATGGCTCGGTGGTAAGAGATTTGAGTCGAATGGGGAGGTCATCGCTGCGACAGAGGCCTATTTTAAGGACTTCAAAAAATCGTATTATTCGACGGGCATCGAAAAATTGGAGAATCGTTGGACAAAGTGTATAGAGCTCAACGGGGACTACGTTGAGAAATAAATTGGGTTTTGCCGAAAAAAGTTGTGTTTTCTTACCTAGGCCGATTATTTTTCAGCCCAGCCTCGTAGACAATAATGCTGTATGGTGCAGACACCTGGAAAATTATATCGCCATTAATTAACAAACTCAAGTTTTCATAAACAGCTGTCTGCGAAAAATTAGGAATATTCTGGCCAAATACTATCGGAAATGAGGATTTATGGAGTTTCACCAAACAAAGGCAGGTGTATAATGAGATCAAACTTAGGAAATAGAGGTGGATTGGTCACGCTTTAAGGCAAAGCAGCAATAACATCGCTGGCAGAGCTATTAGTGGAATCAACAAGACAGTAGAAGAACGGGTCGTCCAAGACATACATGGCAAAGGACAATCGGATATGCGTCTATCTGAATTATTTTCAACATTACCGTGTTGCCGCTTGGCTCTTGCCGAAAATTGACATGATGAAACCTCATAGACAAGAGAATTTTGCTACAAGTAATATCAAACCCTATTTTATTATGAGAAATAAATACGACCAATCAAAACAGGACACGAAATATCACAGTTATAATGGAATATCTTTTATAATTTCTATATTACGACAAAAACAAAACAAGCAATGCAGTATATATTTCACTAAACCGCGAAGGTAAAACTGTTGCTTTACTTAGAAAGAAATCATGAATATTCATGCTGCATTGTAAATTCCAATAAAAAGCCTATTTGCAGGTATTTTATAGAATACTTTACTCCAAATACCGTCGGCATAGTTTCTATATAGTTTGTTTGTTTCATAGAAACTTTAATCAACATATTTCTATGTTCGCGCAAGTTGCGCGGTGCTTTTAATTTAAACAATACTTGTGTAGCTTTTAGACTTCCCG
>Sitophilus_oryzae_nonrepetitive:75108059-75109233
TTCAAGGGCTACTGTATGAAATACTAAAGGACATTCGCAGAAGAACGGTAGGTACTCATATATAGTAACGTGTGGTAATGTGATTCCAGTTTACTCCTTGCTCATGGGTTGTCATCCCCGTTCCTCGCTCATGCGTTGTCAGAACTATTCCGAAACGAAAAGGGAAAGATGTATTTAATGTAAACAATAAGGTTTAATAAGTGTATCTGGCGATGGCGGTAATTGAACATGTTAAAAAGCTAGCACAAGAATTACCCTGTATTAGTGGTAAACCAGCAACATATTGTAGTTGGTGCCATTGGGAGCCATAATAACATCGAAATCGAATTTAACATGTCAAAGAACACCTAGAATAAAAATTTCGTCGGACAGATATTGTTGCCTTTAAATGCAAGTGTAAGACTTGCAAGAATCTTGCAGCAAGACGAAGACTAAGACTGGTGTATTTACATTGTGCAAAATTCAAACTAAACACATCCAACTTTCGAAAAAAGTCTCCAAGAACCGTATTTTATATAATTCCATGATTTATCTATATTTAAAAACACGATTCATTAAAATTTCCAACTGACACATCACGTGTGTCTGTTCTAAGACCATAATTGCAATAAATTCTCCCATTGGTTGTCAATCAATCACAGCACACTAAACATTAACTACAATTTTGCCAGCGGTGAACAAGCAACCGGGCGATGGTCGAAAACCGCCGGTTGACGTTGCCATTCATCACCCGGGCGGGTGACAGGCGAGATGGGCGACGGGGGACGCGACCCGAAGGGCCGCGCCAACTGTTACACATTAATGAATAATTCTATTATTGCGCCGACCCCGGACAACACTGTCACTAGTTAAAAACTTCAAAAAATGGGGAGATGGTTGCTTTTTAAAAGACGGTAACTGAAGCGTATTTTATGCCAGCTCTTTCACCTAATAAAACGTATGGAACTGATGCGGAAAATGCCTTAATTAGGATTTAATTAAATATTCATAACTCTGCCCGATTAAGCCTCAATTTCAACGAGTGTATAAATTGTTACAATAGTTATCTTTACTGCAGGTTGAAATATCGGTAGAAGATAAATTGATGAAGGCAGAAGTTATCTTGATTACTACTATATATGAATATACAGCTGAGATATAGGCGTCGAAATATATCGGTTGGCAACACTGAATT
>Sitophilus_oryzae_nonrepetitive:135385938-135387076
CCTCTGGTTTTATATCAGTTCAACTTCAGTTAGATATTATCAAGTGAAGTGAAATTTTATTGCCTCTATCACTTATGTTCCTATATTAGGTTTAAAGTTTCAAATTACAAATATCAGTTTACCTAAAACCTTTCATTTAAGCTAGGATTATCCAGCATTTTAGGACTTCGGTAACAGATATTCGGTCGAGTCTTTTAGCAGCTTTATATACTTACAATGAACATAAAGCAGAACTGTTACAGTATGATCAAATAGTACATATGTATGTACATTTTGATATAGTATAGAGGATGTGTATAGGAACCACATCACGAAATGAAAATGTAAAACTTTATAAACACGCCATTTTCATGGCATCACTAAATCTTTAGTACTATCCACAAAAAAATTTGTTTAGAAGTTGCATATAGGCCAGTTAAATAAGATGTATTATAGTGGTCACTTATAGGGGGGAAAGGTTTTGATTTGTTCAGTTGACATGAAAGATAATAATTCTAGTTTTGCACGGTTGCTCGACCGCCGCTCGACTCAGGTGGAACTTTTATCAGATTTTTGCCTATAGTTCCCAAACGTTACGTTCTAATTAAATTCTGCGTATAATGAGTATCAATTCGTTCAATTCGATCCAGTAGTATGGCAGAAATCGAAAGTTGAAGAATGGTGATATTTACTAATTTTGCTGATAAACGAATTAAATCGACATTCAAACGTTCACACAGAAATGATCATTCTAAATGATAAACCATATAAAAAAGTTGCAGAGCATCAAATTAGTATTTACATATATGCTGAGGAAATGAAAATGGTTGTGTCCAATTCTCAATGAAATTACTTAAGAAGTGGTATTCTGAATTATACTAATTCACATGCACCACATTTAATTTTGCTAATATTACAGAATATAAAGTATTCTTCTAAAGCCACAGTCACGATAATGTTTATATCTTCATGGCGTTCTGCGTCTAATCCAGACGGAAACAATCTTGTCAGTAACTTTTTACCTGTAAAACAAATTTGCAGACTTAGTGGTTGTTATTTCCGGAAGGCGCTTTGACGAGCTGCAGCTTCAGTGAGCGGAAGGGTTGATGTTTGTTTTGGCTACTACTTTGGCGAATATATCGTGTCTTATATCGTCTAA
>Sitophilus_oryzae_nonrepetitive:88984773-88985751
CGAAAGAGTTGATGAATTTCAGTACCTGGGAAGTATGGTTCACAGCGATGGGGGCACAGAAAAGATATAGAGGAAAGGATTTTGAAGGCACAAAGAGCTTTTGGCATGCTTACACCTGTGTGGAACTCCTCTATATATAGGTTACGCGTGGTCTCATGGATCGCCTACAGGTGTTTGTTAACAAGTGTCTTCGAAGAATATTGAGAATTTTCTTGCCCAATCAAATTAACAACGAAGAACTGTTGAGAAGAACATCACAAAATCGAATAGATGGGCTGGATTGGGCACATTTTGCGCAGACCCCACAGAGATATCGCTAGACAGGCACTTGAATGGAATCCACAGGGAGACGTGCCAGGGGAAGACCAAGGAATACCTGGAGAAGAACAGTAACCTCTGAAGCCCAAGAGGTCGGGAAAACATGGGGAGAGATCAAACAGACAGCTCAGAATAGGATCAGATGGAAACATCTCTTAGAAGCCCTATGTCCCACGAAGGGATGACGGGATACATTTTTTGTTACTGTTAGAATAAGTGACAAGATGCTACTGAGATGCAAAATTTTAACCTACAACTATTAAAGTTAGTATAATTAGAAGTGTAGGTACATCAGCATAGAAGTTAATTAGCAATAAGTAGGAAGATTGAAAGATAGGTAATTCAGTTGCCTTTTAACATCTTTTAATATTGTTCTAGCGCATTCGCCATTCTCTAAACGACTGCATTTATATTGTTCGTTCATTTTAAAAGTCTTTTCTTTATAGAGTGATTCCATTTCAAAGGTTGTGACCAACCGACCAAATGTTTTCGACTAAAATCATCACCGATCTGCCCTATATGAATGTGCCAGACTATTTAATGATCTCATTGAGTTAATTACGTATAAGTAAGGTAGGAATATTTTAACACACAAAAAACAAATATGGATTTAAACTAAAAGTACTGCCATCGTTGCAATATAAGTTAAAAAGGGCTAAC
>Sitophilus_oryzae_nonrepetitive:304869556-304870500
CAGGATGGGAGGATTGGAGCATAGATAATACTGGCGATAGTCAGTGTGTAGGAGGAAATCGTTATAACGAGTGGGAGTACAGAAGGATGTTTGGTTGTATTTTCATGCCTTGATTTTATGAAATTATGTACTACTAAAAATGTCCAGTTATAAGGAAAGTTTGCCCAACGAGCCTAGGAAGATTTCGCCAGACCACTGCAAAAAAATGACATAGTGTGCACGCGTTGTTTCATGTTACAATAGCAATGTTGCACAACTAGCAGTGTTATATAGCAAGTGTGGACCGTCCTTCATATACAGTATGTCATCGGATTTTTTTGAGAAGAGCCAACACCATTCTGAAATTTGTCCTCCAATCACCATAAGAATTATTGTCAATTTGTTAATGTATAATTGTGTCTTGATCTTATCATCTCCGTTATTTGACGACCTTGGAATGTACTCGAGCTGTTGCTAGCTGAACTTTTACATATAATTGTATAAATGTCAGGCAGAAAAAATCGTTTTACTCATAGAAACGGGAATTTTGCGAAATAACGGTACACAGAAAAATTAGCGTACAGTGTCCGTGTAACGAGTTCATTTATCTCATTATCTAGTTTTTATGGACTTTTACAGTGAACTGTTTGCTAAACTTGTGTATCTTCATGTACCACATGTATACATTCCTCGTTCCGTCACTGTCACTCCCATCATGTTGAAATATGATTGGTTAATATCAACAAGAGACGAGGCATGTCGGATATGTATGTATTAGTATAAACCCATGAAATCTTAGCTGAGTCGTCCATCTATTAACTGATAATAGTAATACTGTTTTATTTAAGAATAGAGTGGGTACGATAAAAGACCCAGGCTTCAAATGGCAATGAGCAGGACACCTGACAACAAAAATGGACAAAACTTGGTACCCTGGTATCTCATTACTTGCAAGGGGGCATTAC
>Sitophilus_oryzae_nonrepetitive:36495918-36496792
TTTTACGCCAATTTTTCACGTGCCGATCGCCGGAGGAACGGCTCCTACGGTGGCGCCATCACGGTGAAAACAAAGCACTCAGATAACCCCCCTCACCATAGCAAACATTCAAAACCACAGAACCCCTAAAAGAATATGTAACATAACCTCACTTACGTCGCAAATAGCATACGAAGGCCGTCGATCAACTGTCAATCAAAAAATCAATGGTTGTTAGCTCGGAATATTGTAATTACAAAGCTTAAACTAGGTCAATCCACATCTATATAATGTAGTAAAGTGCTAATATTCGATGTTACTACCTAATCTGTATGGAAATTTTAACGTTTTTAGTGTCCGTAATATCGACTGGAACCTCATTCGTTTATGTGCCATGCCCTTGTATAGTTTATCTGAAGTCAGTTGGAATAGACTGGGACTCTTTTAATTTCAGGACTGTATTTGTCGGTGCCTTTGTCGGCACTAAGGAATTAAGAGTCTCGCTACATCCAATTGACTTTGGAAATACTATACATATTATTTTACTGAAAGTATTCACTCTTCGACTTACCTTCGCGCAGACGCTGCTGATATCCCAGACCGATCTGGCTGGCGTTGTTGACCTTGAAACGTACCGCCGCGTCCTTGTCCAGGTCGTACTTGGCGCCGATGCCGAACTTCGTGTTGCTGCTGCCCGACGACCAGTTGAGGGAGATGCCCGTCTCCAGGCTGGGGTTGATCTTCTGGTAGATGGAGCCGCCAAACTCCTGCCCGTCGTCACTAATCCAATCGCTAAACGGTTAGAACAGTCGCTCGGTTTAAACAGGGTGTGCTTAGATTTACATAAAATAGTGCCCTTTAGGGTTTCTGTTGAATAGTCGTTATACTATACCCT
>Sitophilus_oryzae_nonrepetitive:14337625-14338366
GAAAACTAATTTTCTACGTGTAGAAAATCTGGCCTACCCAACCCTGCCCTAAAGTAAGTCGCGTCGGAAGAAAAAATCAAGATCGATCGTAGTAGCGTATCAAAAAAAGTATGTTGAAAACCTTGATTGTCCAAGACCTCCACTCCAACTCCATTGTCAAACATCATAATCACTTCAGACTGATTCAAAATGTAGGTCGGAGTATAAACGGTCACACCAGGAAAATGTTGGAATTTTAAGGACGGTCTGTCAAAGTAAACCCTTTTTCCATCTGTTATAACATCTAGTCTGTATCTCCATAACTACCTTGCGTATTCTGGTCTTCTCCTAACTTCTACCACAGTAGAAGAATTGCCTCTTGCTACTACAGATGTCAGTTGAGTCGCTCTAACTTCACCATATAGGTTAGGATCCATCTGTTCAAATCGGCCCTGAACTTCAATGTTATCTAGTCTGGCGTTGGACTTTATCAAAACAAATTCTCCTTTTCCATTAAACGTGTACTCCAAATCGTCGAAGGTTACAATGTGGGGATCACCATAAACACCAGCAACGCCTTGTTAAAGAAGAAAATTATTCCTTTAGCCAATTTATCAGTCCTAATATGTTTTAGAGTTACTTAAACTTATTATTAGTGATGGCAAAAGACTTTCAATTGAGCAAAATTTCGCTCGTCGCTTTTCGCTTGTACTTGCAAACATAATATTCTTTCGGTGAGTAATCGCTTAATTCACTTCATAT
>Sitophilus_oryzae_nonrepetitive:272782021-272782708
ACTACGATACCAGTTCCCAGTAGATCACCGAATATGAATGGATGTGACCCTCCGGGAAACTCTGTCGTGCTGTTTTTCTATGACAAGTAGTGCTCATTCCCGCCCTTCGAAATCATTCCAAATAGAAAGTCACGAAATACTTACTACCATTACTCGCTCGTTCATGACTTCAGCGCTATCGCAGCTTGCTTTTTCAACTCGTGTGCCGGCGCGGCAAATACGTTTAAACTACCTATACAAAGGATATCCTTGTGATGTAAGGACACATCCCTGTCTAAATGAAAAAATTTGTTGGGCACAGAGTCGAAGACTACTTTGAACTTTTCCTCCGATAACCTGTAGTGAAAATCCTCGGTAGTTTCCCCAATCTGATGCATTTTCTTTGTTCGGAAACCTCTCCGCTTTGTCATATGCTTATAGATTTCGCTGGAACCGCGTCACAGCTATATTGGGATGTTGTTATTGGGGATAGTTTTGTGCCTTAATTGGGCAGCTTACTTTCTTATTTGATTTTTGTGACCACTCAGTCCCCAGCCTTGTAAGCTTAAATCGTTACATGAAAACACGTTCACGCAAAAAAACTTCTTGCGGAAGTGTTCAAATCAAAGATTTGAAAACTACTCGGCAATTGGAATTCGTAAACAGACGCAAAATACGTACATCGTATTTTGATTTCTTTGGTTAGGT
>Sitophilus_oryzae_nonrepetitive:68505122-68507571
TGCAGCTGGTGCAATATTATCTTTTCTTTGGAACTACGTACGTCATTATTTTCATTTGCATGAATATATCACTCAATAGCCTGAACGAACATTTAAAGACATTAACCACATACAGCATAACACTGTAACATCTGACTGCTGTTAAACATATTCAAGTCATTTCACATGGTAACTGATAAACAAAATTTCAAACGTTCGTCATCATTTAGAAAACGATCAATTCATAAATAACAAGACTCAATTTTAGAGATAATATGTATTCAAAACTGAATACAATACAAGATAATGCAATATATATTAAACTGCAAGCTGCAAAGTAATTGATGATTCATAGTTCACTCTCAATAATTTAAGTGCACCAACAAATGCATCTCATAAATTGGTTGCACTTTTAACAAAGGTATGATAAGTAAAATAATTAACGAGATAAATATCACCATAGTAAAAAAGACATATTTGATTCAATAAATATCAATTTAGGGTAAAGTCGTAAAGTCTGTCTAACGAGAATATACATTAGTTAGTTGTTACATTAAATATACATTAGTTAATTTATTAGTTCACAGGTAATTTCTGTCACTTCTGGATGATCAATAGTGTACCACGGCTGTCGGATACAGTCTTACAGATTTACGGATGTTGGGTACAATACGTTAATAATATGGATTTTGTATACGTATATATCGGCGCGCTGCGCCACGAACGCGCAGCACGCGCGCATCGATTCGCCTGTATTGGTACGTGTTTCAGGTTGCGCGCGCTCTGCGCGCAAACAGTTTCCCGCGCCGCAAACCATCTCGGTTTTTCGACGCTCCGCTTTCTATGTTTGTTGTTCAATTGGGACGGCCGGTGAAATCACCGCGCGCATTTATCAGTGACTATGTTGTTTCTTTGTGTTTTCTTTGAATAAATTACCTTTTTTGTGTATTTCGTGTTTAAAGAGTCATCACTAAAATTGCGTACTTCTTCTCGGACGATAGAGACATGATTAACGACTAAACGAATGTTCGCGCGATTTCTATGGATTGCAGGATGGCGGTGCCCGGCGCGCGCGCTGCGTCTTCGCGGCACAGCGCGCCAATATGTACGTACAATATTGATACGTGTAACCAAGTTGGGCGCGCTTCGCGCGCAAACAGCTTGCCGCGAGCCATCGCTCCAATCGGTTTTTCGACGCTCCGCTTTCTATGTTCGTTGTTCAATTGGGACGGCCGGAGAAGACACCGCGCGCATTTATCAGTCACTATGTGTGTTTTCTTTGAATAAATTGTGTTTAAAGAGTCGCACTACTCATCACTCAAATTGTGTAGTTCTTCTCGAACGATAGAGACATGATTAACGACTAAACGAACATTCGCAGGATTTCTATGGATCGCGGGATGGCGGCCAACGCCCGGCGCGCGCGCTGCGCGTTCGCGGCGCAGCGCACCAATGTATACGTACCATATTGGTACGTGTATTCAAGATGCGCGCGCTCTGCGCGCAAACAGCTTGCCGCGAACCATCGCCCCAATTGGTTTTTCGACGCTCCGCTTTCTATGTTCGTTGTTCAATTGGGACGGCCGGAGAAGACACCGCGCGCATTTATCAGTCACTATGTGTGTTTTCTTTGAATAAATTGTGTTTAAAGAGTCGCACTACTCATCACTCAAATTGTGTAGTTCTTCTCGAACGATAGAGACATGATTAACGACTAAACGAACATTCGCGGGATTTCTATGGATCGCGGGATGGCGCGGCCAACGCTCGGGGCGCGCGCTGCGCGTTCGCGGCGCAGTGCACCAATGTATATATACCGTTGCAAACCATTCCTTGGGGGTGCCAGATATATCACAAGCATTGTCATACACAATTTTATAAGTCATGATTCACAGACCCTAGACAATTCTAAAAAAGCGGAAAAGGCCACTAACTAAACAAATACTTCAAATTTTCTCAGTAGCTTAAACTCTAAAAACCCTAAGGAATGTTGGCTATCAATCAAATGATACGTTTATGCAATCTATCTCCGGAACGTTAAGACTTGAGAGAAAATTCAGGGACCTTCAATAAGGACCATTTTTATAGGTAAGTTTCACTTTTTTATTGCAAAGAAATTAATTGCATATTTTAGCAGATATCCAATTGGGGTCATTTTTCGGCCAAAGCTTAACGGATTGGTTTTACGGTCTAGCTTCCAGGACTATACGGCCAAATACAGTTTTTTCTCCTAACAACTCCCCAAAAGGTACACAATTCTTGGGACTTGGGACTTTTCGCGTCCTTATTTACTGGACTAGCAACTATAGGTATAACTGCTAATGGCAATATCCCACTATATTAAAACAGGTTTCCAAGAAACAACCTCGAATTTTTATCGTCCACTTCTTTTCAGCTCTACGGCCACATTTACGTTACTACGGTCCGCAACCCACAACCTCATTCTATACCCAAGTAAAACGATATTTTT
>Sitophilus_oryzae_nonrepetitive:132854649-132856451
TTCATTAAAAGAATCGCACCTTCCTTCGTTTCTTAAAATCAGCAACTATCCAACTACTCGTAATGTTAATAGCTGCAAAAACTTTGCGTTTCATCTCCATAGGGTCGACAATCCGGACAATAAATTTCTTTGTAAATCGCGGTACTACTACATTCCGGAACATCCAAATCCGTATAATTACATATATCAACTTAGACTCAGACCTGAGGAAGTTAGACCGAAAACAAACATTAAAGAGATTTCCGACAAGATAAAACTCTCCGGATCTCGTCCACTAACTTTTCAAGTAAAGCAGCAACTTTCTAAGTATAATTTTCGACGATTTATCAGTTTGTTAACTCAAGTTATAATTGTGCCATTATAAGGAGGTGAAGTTATAAAGTCCCAACTTTAAACTAGTTTCAAAAATTTGGCGATTCATTTCCATAGAGCCGACATTTCCGACAATAAATTTCTTTGTAAATCGCGGTGCTACCACGTTCCGGAACATCCAAATCCTTATAATTACTTATATCAACTTAGACTCAGATCTGACCAAGTTAGAGCGAAAACAAACATTAAAGAGATTTTCGACAAGATAAAACTCCCTTTCCGGATCTCGTCCACTAACTTTTCAAGTAAAGCGGTAACTTTCTAAGTATAATTTTCGACGATTTATCAGATTTCGTTCTAACTAGATCGTCCTCAGTTTGTTAACGATGAGAAACCGAATATTGGTTTCTTATCGAATAAATTAGAGACGGATCATTTTACAAAGTTTTGTAATGTAGTTTACAAGAAAGAGATACAAATAAACCCACGAATAAATAATACCAACCGTACACTTAAAAAAACCTGAAAATAGCAAATAAATTAGAACAAGAAACTAAAAATTGATACCACTTTAGTTGTGTATTTACAAACTCAAGTTATAATTGTGCCATTATAAGGAGGTGAAGCTATAAAGTCCCAACTTTAAACTCGTTTCAAAAATTTGGCGATTCATTTCCATAGAGCCGACATTTCCGACAATAAATTTCTTTGTAAATCGCGGTGCTACCACGTTCCGGAACATCCAAATCCTTATAATTACTTATATCAACTTAGACTCAGATCTGACCAAGTTAGAGCGAAAACAAACATTAAAGAGATTTCCGACAAGATAAAACTCTCCGGATCACGTCCACTAACTTTTCAAGTAAAGCTGCAGCTTTCTAAGTATAATTTTCGACGATTTATCAGATTCTGTCCTAACTAGATCGTCCTCAATTTGTTAACGATGAAAAACCGAATATTTGTTTCTTGTTGAATAAATTACAAACGGATCATTTTGTAAAGTTTTGTATTGTACGTAAGTTTGCAAATGCTGGTAAAGAGAAACAAATATACCCACGAATAAATAATACCAACCGTACACTTAAAAAAACCTGAAAATAGCAAATAAATTAGAACAAGAAACTAAAAATTGATACCACTTTAATTGTGTATTTACAAACTCAAGTTATAATTGTGCCATTATAAGGAGGTGAAGCTATAAAGTCCCAACTTTAAACTAGTTTCAAAAATTTGGCGATTCATTTCCATAGAGTCGACATTTCCGACAATAAATTTCTTTGTAAATCGCGGTGCTACCACGTTCCGGAACATCCAAATCCTTATAATTACTTATATCAACTTAGACTCAGATCTGACCAAGTTAGAGCGAAAACAAACATTAAAGAGATTTCCGACAAGATAAAACTCTCCGGATCTCGTCCACTAACTTTTCAAATAAAGCTGCAGCTACGATTTATCAGATTCTGTCCTAACTAGATCGTCCTCAG
>Sitophilus_oryzae_nonrepetitive:97824498-97826288
AGAACACTATCTACCAATTTGGTTCTTTATTTGTATCGCCCTTTGTGAGTCATTTTGAAAAGTTGCAGAGCACTGCGCATATTCCTTGTATAATTTCGTAGCTAATTATTGCGAATAAAAGAATTAAATTGTATAAACAAATGAGACAATATATCTAGAAAATCTTGAATTTTATGCCAACGAAATTATGCGCTGTTTTCGCGAAAATCAGCCTTAACTGTTGAACTTTATCAAATTCGAAACAATTTTAAAAGATAAGCTTCTTGTCAGTTAGTATTGTAGAATATAGCGGCTTGTCGGGATGTTTTTGAAGAGTGATTAGTGTTGAAAATAGTTATTATAATGTTTGTGTATCATCAGTTAAAGTAGCGGTAATCTAACTTATACTTAATTCTGTTACAGTGTAGTGTGGTGAACAATTTGTGAATAAGGAAACGCTGTACTCTGGGCATAGAGTATAAAATGTGCACAAAATGCAAAATCTTCAAACTTGCTCATGAAGAAATAATAATGGACAACAGATTTTTGAAGCACACAATATCACTGATGTTCAGTGCTACGCGTTCTCACGAGTCAAGTTTAGTTGAACAACTTTAGCTGATCTAGTGAGAACTACTGTTACAATGGACTTGATCAGCTTTTTAGTTGTTCAACAAAAGTTTGATCCATTCAAACTTTTGCCGTTCAAGTCCCGAATCGCTTTCAAGTTGAAATAAGTCTTGAAACGTGTGAACTAAGCAGTCAATCAACTAGCCACGGTTTTGGTAGTATTTGGCAACAATGAGTGTTAAATGGTCAGAAAATGTGATTATGAAGTTTCTTGAACTATATCAAAGACATATGAGTGCCTCTGGAACTATCGCATCAGTAACTATAAAAACAAAGATGCAAAAGAAATCGCTTTGCGTTGTATTTTAATTTGCAGTTTTAATTTTGGTGATAGTGCTTTTTCTTATATGATCTTGACATTTTGACAGCAGTTCCTCAAATTTTTCTTCCGATTCTTTGTCCTCTAATAGCTCTCTCATCAAGGTTTCTGGTTTCTGATGCTTCCAATTTGCCTCACCCAAAAACAACGTTACGATATTTGATTGTTGTAACAAAACAGTTTAAAAATGGCGTCGATCGAAATTGAGACCGAAATCAACATAATATCAAGCGTTGCTGTTGCCACCTTGTATACAATCTGTGCTAAATATTATGACGTATAATACATGTTTTATGTAAGCTAGTATCGGAAGTACAAATATGAGTAACAACATATAATTATACTGTGAGATAATATCAAGTAATTGTAGCAATTTGTGTTTTGAAACAATTATTAACATACAAACAAACTGTTTGGTGTTTTGATACAAAAATAGAATTGAAATTTTCAATGGATATCTTAATCCAGTATTATACTGATATGGAATGACTCTTTATCAAAAGGAACGAATCTGAATATCGGTTGATCCTCTTCAATAATGTCAGGCTGGATTTGTTTTGTTCCAAAAATTGATGACTAATATGTTCGTTCATAGTTCAAAGCTGATGTAATGGATGTAATATATTGTATTCTACGAAATAACAGGGTAAGGGGTTATCGACACAGAATCGGTTTCTCCTTTAAAATATGCTAATTTTTAGTATATAGAACAATAAGAATCACAGCGCTATTGCTTTCGCAAGTATACATGCCTTCCCCGACCAAGCCATATCAAACAGTGTGAGTTATTTTTGATATGTTTATTTCTGTATTTATGTATGAATTTTTATACACAGTGTAGCTGGAATATAAATGTAACTCC
>Sitophilus_oryzae_nonrepetitive:31033213-31034948
AAACTTCAACTACTTGTATTCATATCAATTTTGATGTTATATACAGCAGTGCGGTCCTTACTCTGTGGTTTTAAGTTCTGGATGCAAAAGCTGCCAACACTGTATAGAATAAATGTATCAACCCATTTGTCGCCTATTTGAATGTATGCAATTTTCTTTCTTATACGGGGTGGTTCGAAAAAGTAACACCAGCTTATAATAATAAGTATTATACACATATATCTCATAATTCACTCTCATCATAAACAAAGGGATTTACAGGAACCCTATATTGCTCTTGTTGTTTATCAACTCTAATTAGGGAAAAGTACTTATATTAGGGTCGGATTCTAATTTGGTAAAAAATTGTGCTTGTAAAAAATTAGCAATTAATTAACTTCACAGAGTATTCAAAATTGCGTGTGCTTTTGACGAAATATTTTACCTGTGATCACTGTCATGTATCGACTCATTGGACAGACGTACAATTATCATAATTGTGACAAATACTTGATTTAACGAAGCCATTTTGCGGAAACTGTGACAAAAATTGGGGCTTTATAAGGGCTATAACTCATAAACGAATACGCTTTGTCAGTCATTAAAACATAGATCTTTAAAATGAAGTCATCAGAGTGACCTCTGAAATGAAAGACCTCTATAAATAAGAAATAACTAGGTTACAAAATATGTAACTTTGTGAAGTCAAAATAAACTGATTATAAACACGCGCGTTCTTCAATTCAAATTTGTTCTAAATTAAACGCTTAATCCGACCCTGACCGAAAGGCTGAAATTTAGATACCTTTCAACATACCTAAGAAAATAATCTGTTATAACGCAAAAATTATCTATCATGCCTCAGTTTATACAATTGACTCGGTTTTTAAGCTTGTAACAAAAAGTTCGTAACAAATGGGAATACTGGAATCCTCTCATTGCTTATATGGGAAGGATTATATTCTTTTATGCGGAGTTTCGTAACTTAAGGCCGCCCAATTGAGTTTGCAATTGCCACATGACATAATCGAATAATAATATTTTCCAATTTGTTATGAGCTTTGTTACGCACTCTGTATTACATAACTAACAACGACACATGATATTACGAAAATCTCAAATTAGGCACTTAACGATTTAAAAATCGGAAATTAACCAAGTAAAATCAGGGTTTGTTAGTGCTGCTACTACTTCCGCTAGAATTAGACGCGCCATTCTTTGGGGTTATGTACAATACGGGACTGGGAGGCCTTGAAGACTTACGGACTGTCTGAGGGATTACCGTTAGGGATTTGGGGATCCTCGGCATATTTTGCACCGGTCCTTTCTTATCTAAAGATACGGTTGATGGACCGGCTCCGTCTGTAGTCTGACCCAATCGTTCTATTTGTTTATCTAGTTTGTCTAGAATCGATTCGCTGCTCGAGTCGGTTGCGCCGCTAGCATTTGACAGTAGAGTAGGAGCGCTCGCTACTATACTTATGACCTCCTGACGTTTTGCTAATGACCAGTCCTTTTTTGGAGACCGCGCTTTTCAGTACGGAATTGGGCGATACCATCACAGACCGCTGGCCTTGCTTGGCGCCCTGCTGTTCTTGGAGTTTTTTTTGTTTGGCTTCGAAGCTGCGCTTGATGGCGCACATTTTCTTGTAGTCTTCGAGGGTGATATGGTAAGGTTTACCGCCGGAGATAACCTGAAATAATAAGGTTTTCAAAGTTAACATTAGTATAGTCTCATTCAGCTTGCGTTATTGCA
>Sitophilus_oryzae_nonrepetitive:39786893-39788534
TGTTAGCTGGAATTAGACACCTCTCCAGGATGACTTATTTCTCTGACAGGAAAGCAACAGATTAGGTCGGTTTGTTAAAATTGATTACAGGATTGCTAATTATAAATTTGCAAATTTTTTCATCAAGGTCGTCTCCTACGAAATCTAGGCGAACATGAACGGCCTTTGTGATGGCAATACTCTAGTAAAATGCGTTTCGGTTAATGTTATTACTTGCATATACTAGGGTACCATCAACACGCTTTGTCGCAAGCGCACTTATTAGTTTGCTACTGCGATTCACTCCTTTACATGCAAACGCCGACCCAAGGCTTCGTTTGCCTGCTTTGCTTAAGTAATATAGGGTAATCAAAATAATGTCGGATTTGTTACACCATCTATAAGTCAAAAACGATCTATAAATCTAACTCAAAAACCCTCTATAACTGAACAAATTTGTTGGATTCGTCTTCGCCCTAAATAGCAGACCAAATTTATATTAATAGCCATTGCTACAAATAACTCCCAATATCCTCGTAGTGGCAAATGCTGTATAAAACTTGCATGTAGGGTCTAAATAAAGTGATTAACGTCACTCTAAAATCAATTTAATGGGTTCTATGTGAACTAGATGGAATTCGAAGGAACCTGACCCTGTATGACATGTGTCACTTCGCGACGAAATTTGGTGGGTATCCGGTACTAACGCGAAAATAATGCCTCTAATATGGGTTTTTTCTAGATACTAATTTCCATACTACTTGTACCATAACTTAGACAATGGCTTATCAGGCAGCATTTTTAGGTAATGTTTACAAAGAAACGTGACACCTCTTCAGGATGACTTATTTCTCTAACAGATGAAAGCAACAGATTAGTTAAATATTTTACGAGGTCGGTTTGTTAGAATTAGGATTGCTAATTATAAATTTGCAAATTTCTTCATCAAGGTCTTCCCCTACGAAATCTATGGCTTTGATGACCATTGTCATAACATGACTTAACAAAATCATTGACTTTGTTAAGTCAATAACTTTTGCACAATGTTTAACACTAAGAACTATATTCAATTATACGACAACATTATTTATAAAGTCTCTTAAAAATTAAGGTTCTGATCCAAAAGTAATGTTGGAAAGAAAAGGAAAGTTGCAAACAATCTGCTACTAAAATGGCAGCGAAAAACGTCCAGCAGTTACTGCGGCCTGAAGACATTCCTGAAATTAGGAAATCTTGGAACCAAATTCGACACGTGGATAGAGGAACCCGAATGTCTTCAGACAGACATATTCACGGATATCTAATTCCGTTTGTACCAATAACACAAATTATTATTCTAGTTCAACTCATATAATTAGGCACGTCATAAAACTCCCTATATCGTTCTATAAATAGCACACCGGTATCAGAAATTCATAATTAAATAATCAATAAACGAGCTGTAATCGATAAATTAGGCAAAATATACTGGGCCAATATACCCGTTTTAAACGGCTATACGCAATTTATACCGGATCACCGAAAGAAATCGAAGAAAAAGAGAAGGAGATATATACAATATTCTTTTTCTTGAGCAATGAACCAAAGCGGACATATTTTCCATAAATTTCAAATGTGGCGGCGTTTTTGCATGCGCTCCAACCAATTATATCGATGGGGCAA
>Sitophilus_oryzae_nonrepetitive:239564162-239565684
AAGGGTGGGGGGTGGTGTCAGTAAGGAGTAAAACCTAATAAGACAACATGCCAAAAACCAGTCTATGAATTTTTTTTCGCCCATTTCCAACAAGGAAAAGTTCATAACTTTAGATCATTGGAAAGGGTAAAAAAAAGTGACTTAGTAACATTTTTACAGAATTTTGCAAATACAGTTCTTGCTAACATACAGAACGGTAGTTGCCACATATGGATCGTGCATATTTGATTGTCGACATATACCACATCTCTTTCGTTTCTCCAGATTCAGAATCGGTAAGAAATTCACAATCGAAGTTATAGTTATTCTTGATGATCTTCATATCACTTAAGTTGCTTCCTTAAAATTAGGGTCTCCGTGATGGACACTTTTTGGACTACCCACCATCCTACTAATGAAACATTCTTGGCATGGTGGTGCCACACAACTCAATGAAACTTTACCCCCGCTGCCAAGTACGTCTTTAATGGTACAACCCGAGGCCGAGACGAGGCGACTGTGCCGCTTGACCGTTTTGTACCAAGTGTGCCCAGGACTCTCGTCTTGCCTCGGTCTTTGGAGCGCTCGGTCTAGAGGCGGTCTCCAACACGAGTCAAAGTAGACGTCAGCCACACAATAGATTCTATATTTCTCTATGGCGAAAGCGTTAAGTAGGAGGTCCGCGAAAATATACACCGTGGTCTCGGGAGATATCGGCATTCCTTAGTTCGTCTTCTCAACTGCTTTTGAGTTGACGCCTATTTTGATAAACAATTTTAGTCAAAGTACCGAAAAATCTGTAAGAGAACTGTAGATTTGATGGAAATTCTTCAAATTCAAATATATGACTGAAGCGATCAAACAAAACGAAATATATCCATTTGTCGTTATTGCATCTTTTTAACAAAGGAAATTATAATGTACGTGAAACCTATTATCATACAGACTTTCTAGACATTGTTTCCGCTTTTTTGTCATCATTAACATAAGAATTATTACTCTAATTAGAAAATTATTGATTAATCTTTTATCCTCAGTTAAAAAGAAATATAGATTTATTTCTTATAATGTGACCATTCCCATGAGAACACTGTAATTTGGGAGTACAATGGGAAAACAAATACTGGTCCCAGGAATTGACATTGCAACTCAGCAAGATCGTGGGAAACTTAGTTTACTTTTTAAATCACAAAATCAATCCTTGTTCTGTTGTCGTACTGTATACTAGGTTTAAGTCTGCCGTCGAACGATTCAAGTTATTTTACGTTTTTATGCCCTCACCTCGGCAACATAAAGTCGAAAATACAGTTTGTGTTTCGATCCTTTTCAGTTACGTCATCATTTTCCCAAAAGTGTTATTAAATTTACCTCGTTAAGTATAAAATTTTGTTGGTGTGTTTTTGAGCAATGCCTCGGGGCGCCTCGCTGGACCACGCATTTTTTGTGGCCCCTCGGGTCGCCTCGGCGAGTGTGTTCTTCCAGCATACAGTTGCATATGGGTACCCTAACTTAAAGATAATAGTGTTTGGGGTCCACTAGACCC
>Sitophilus_oryzae_nonrepetitive:243867373-243868826
CATTGCATGTCTAGCAGCCGTTAACCGGTGATATATCCTGAGAGTTTTTAGTAATTCAAAGAATATTTGCTAGTTCAAAAACTACTCATATTTTACTTTTTGAATGCATTATAAAATTCATTGCATGTCTAGCAGCCGTTAACCGGTGATATATCCTGAGAGTTTTTGAATCACTACTCATAATTTGCTTTTGAATGCATTATAAAAAATCATTGCATGTCTAGCAGCCGTTAACCGGTGATATATCCTGAGAGTTTTTAGTAATTCAAAAGAATATTTGCTAGCAAAAACTAATTATAAAATTCATTGCATGTCTAGCAGCCCGTTAACCGGTGATATATCCTGAGAGTTTTTGAATCAGAATAGTTAAAAATGTAAACACACTTCAAAAAACTACTCATAATTTGCTTTTGAATGCATTATAAAAAATCATTGCATGTCTAGCAGCCAGTTAACCGGTGATATATCCTGAGAGTTTTTAGTAATTCAAAGAATATTTGCTACAAAAACTACTCATATTTTACTTTTTGAATGCATTATAAAATTCATTGCATGTCTAGCAGCCGTTAACCGGTGATATATCCTGAGAGTTTTTGAATCAGAATAGTTAAAAATGTAAACACACTTCAAAAACTACTCATAATTTGCTTTTGAAATGTCTAGCAGCCGTTAACCGGTGATATATCCTGAGAGTTTTTAGTAATTCAAAGAATATTTGCTACAAAAACTACTCATATTTTACTTTTTGAATGCATTATAAAATTCATTGCATGTCTAGCAGCCGTTAACCGGTGATATATCCTGAGAGTTTTGAATCAGAATAGTTAAAAATGTAAACACACTTCAAAAAACTACTCATAATTTGCTTTTTGAATGCATTATAAAAAATCATTGCATGTCTAGCAGCCGTTAACCGGTGATATATCCTGAGAGTTTTTAGTAATTCAAAGAATATTTGCTACAAAAACTATGCATTATAAAATTCATTGCATGTCTAGCAGCCGTTAACCGGTGATATATCCTGAGAGTTTTTGAATCATTCAAAAACTACTCATAATTTGCTTTTGAATGCATTATAAAAATTCATTGCATGTCTAGCAGCCCAGTTAACCGGTGATATATCCTGAGAGTTTTTAGTAATTCAAAGAATATTTGCTAGCAAAAACTAATTATAAAATTCATTGCATGTCTAGCAGCCGTTAACCGGTGATATATCCTGAGAGTTTTTGAATCATTCAAAAACTACTCATAATTTGCTTTTGAAATGTCTAGCAGCCGTTAACCGGTGATATATCCTGAGAGTTTTTAGTAATTCAAAGAATATTTGCTACAAAACTAATTATAAAATTCATTGCATGTCTAGCAGCCGTTAACCGGTGATATATCCAAGAGAGTTTTTGAATCATTCCAAAACTACTCATAATTTGCTTTTGAATGCATTATAAAAATTCAT
>Sitophilus_oryzae_nonrepetitive:200012211-200013649
TGCAATGTAAAGAGCCACCTTTACTAGCCCCAAAGTGCCTTGAATGTATGCAATGCAGGCAGAGTGCGCCATAAAACAATTTGTAATTTGCCGATATACATAGGTAAGTATATTCGTCGAAGAATATTGAAGTGGGACTAAATTACGCTAAAATACTTAAGGTCATAAGGTATATAGGTTGAAAGGCCCAGAAACGTTTTCGTTAATACCATTAATTTTTATGTAGTTAAGATAAACAAGAGACACCGAACATGAACGAGTTGAAGTTCAGGTTTTGTCTTTTTATCAATACAGTTAATACAGTGCGCTTAGCTTAGCAATTTCGTCACTCAGATATCAAGTTCGCCATGGAATAACAATCAAGCACATTGTGAAAAGCAATTTCTTAGTTCTTTTTATTTGGTACAAAAGGCCATATTAAGTGAGATTTAACAGAGAAAGTAATTTCGTAGTTCTTTTTATTTGGTACACAAGGCCATTTAACTAAATAGAGAAAGTCATTTCTTGAGCTCTTTTCAAAAGGCCATATTAATTTGGATTTAACAGGGAAAGCAATTTATATAGTACAAAATGGAGTCGTACAAATAAGTCAATGTCCATATTTTCTTATGCTTCGATCCATTGCTTTTCCGAATCTATCGATGTTCACTCCACTATAGTTTACTCTGCTGTTCCTTCACTTTTTCCTGTATTTGGCGGACGGAAAATATGCAATCAATGGTACCGGTTGGTGCGAAATATGCGAACTTTACCTCCGCTAACAAGTAGAATGCTGTTATACTATTGGGGATAGTTTTGTGCAGCATGATTCATTTTTAGACTTTTATATGAGATAAACTTTTCTGCATAAGGAACACATAATTTCGATCAAATGCCTGGTTCTCACCAATTGTATTAGGAGATTTAAGTCAGTTGCAGGGATTTATGTTATCGGTATCAGGATAGGTAAAGTTGTGACTAAGAAAAAAAGTAAGTTTTGAAGAATGTCTCATTTTGACAACACTGGATCATATATATACTTTTTAAGTATTCATATACATATAATTAAATCGTTGCAATATAATACTTTGTGACGGTGCTTCACCTGCTCGTACGGATGCGGATAATCTAGATTGCTTCATGGTGCCGGGGACTGATTTCAAGCGATTACGAGGACAGAAATAAGATTCTAATATCCAACGGCGATGGACGTTATCAAATATGGTCGCTCTACATTACCGGAATTGCCCCACTCAGTATAAATTACACTTGCCGATGAAATTGCTAACAATTAGTCATTATAACTTCGTAATCCTTTACGTGTACGATCTTATTTTAAGATATCTTAGAGCGTCCGCACACGGGTCGTCTGGCTTTCGAAGCGGAAGCAAATAATGGCAAAACGGGCACCCCAAATCGGAATAAGGGGGTCCGATTCTGATTTGTTTCGTAGCAACAG
>Sitophilus_oryzae_nonrepetitive:213050744-213052137
TATTTCTAATAATTTCTACATATTTTCTCATCACTTCTTATAGACACTTCCTTGGCGAAAAATTCCAAAACCAAAATTAGCTAAATTGGTCCAGCCGGTCTTGAGTTTTAGAGAGACCAGGGAGAGTTTTAAATCATCACTTCTTATAGACACTTCCTTGGCGAAAAATTCCAAAACCAAAATTAGCTAAATTGGCCCAGCCGGTCTTGAATTTTAGAGAGACCAGGGAGAGTTTTAAATCATCACTTCTTATAGACACTTCCTTGGCGAAAAATTCCAAAACCAAAATTAGCTAAATTGGTCCAGCCGGTCTTGAATTTTAGAGACCATCACTTCTTATAGACACTTCCTTGGCGAAAAATTCCAAAACCAAAATTAGCTAAATTGGTCCAGCCGGTCTTAAATTTTAGAGAGACCAGGGAGAGTTTTAAATCATCACTTCTTATAGACACTTCCTTGGCGAAAAATTCCAAAACCAAAATTAGCTAAATTGGTCTAGCCGGTCTTGAATTTTAGAGAGACCAGGGAGAGTTTTAAATCATCACTTATAGACACTTCCTTGGCGAAAAATTCCAAAACCAAAATTAGCTAAATTGGTCCAGCCGGTCTTGAATTTTAGAGAGACTCATCACTTCTTATAGACACTTCCTTGGCGAAAAATTCCAAAACCAAAATTAGCTAAATTGGTCCAGCCGGTCTTGAATTTTAGAGAGACCTCATCACTTCTTATAGACACTTCCTTGGCGAAAAATTCCAAAACCAAAATTAGCTAAATTGGTCCAGCCGGTCTTGAATTTTAGAGAGACCCGGGAGAGTTTTAAATCATCACTTCTTATAGACACTTCCTTGGCGAAAAATTCCAAAACCAAAATTAGCTAAATTGGTCCAGCTGGTCTTGAATTTTAGAGAGACTCATCACTTCTTATAGACACTTCCTTGGCGAAAAATTCCAAAACCAAAATTAGCTAAATTGGTCCAGCCGGTCTTGAATTTTAGAGAGACTCATCACTTCTTATAGACACTTCCTTGGCGAAAAATTCCAAAACCAAAATTAGCTAAATTGGTCCAGCCGGTCTTGAATTTTAGAGAGACCTCATCACTTCTTATAGACACTTCCTTGGCGAAAAATTCCAAAACCAAAATTAGCTAAATTGGTCCAGCCGGTCTTGAATTTTAGAGAGACCAGGGAGAGTTTTAAATCATCACTTCTTATAGACACTTCCTTGGCGAAAAATTCCAAAACCAAAATTAGCTAAATTGGTTCAGCCGGTCTTGAATTTTAGAGAGACCCGGGAGAGTTTTAAATCATCACTTCTTATAGACACTTCCTTGGCGAAAAATTCCAAAACCAAAATTAGCTAAATTGGTCCAGCCGGTCTTGAGTTTTAGAGAG
>Sitophilus_oryzae_nonrepetitive:195192296-195193678
CGGTTTAACTTGGGGTATGAATGTATTTCGATACAGACTGATGTTATGGTAAACGGTACAAAACAAATTTTTGTTGTATGTCTTAATTTTCATCCAGCCAAAACAGAAACGATTTCCACACAACAGTCTGCGCATCATATTTTTAGCGATTTGACCCCAAAGTAAAATGACTTATAAGTGCCAAATATTCAATTTAGACGCCCGTACCTAGGAAATTGTGAATCGGTTTCGAAACTACAGGGGGATTCTAAAGTTTTGTACTTTAATACCGTTTTTATATGCAGATTTCTATGCCTATATTTGCTCTTTGCTTACTTTTGATGTCGTCATGTATTTAGTTTTCTTTGGCATGGGGGGAAGAGATAACAGAACATATCTTTGATGGATGCTCGGAGCCGAGTACATAGAGGTTACTTTTATCGGGCTTGACTACATTAAATGTTCAGACTGCTGCCCCTTATTATTTAGACAGAGTTGGTACCGTCTTCGCACGCCGCGCCGCTGCTAACAGCATTTCAATAGCTCTACTTGATGTTGTTGGACCTAGTGTTATGGCTTCGGATCACCACATAAAAGTCTGTCTAATATCGTCAGGATATTTAATAAGAATCACCCTCTTAAATATTACCATGTCGTTTTTGGTTTTTGTTGTAGGCTTGCTTGTAAAATAGCGACTAATTAGACTACATAGATTCTTATGACATGGCTACTGGCTTACTCCACTGCGGTCTTTAAAGATCTGTTGTGACCCCTTCCTTCTCCAGATTACATTCCCTACACATATTCCTTTCAAGGAGCAGCCTGCAAATCTTGAGTCTAAGCATTTCCATAAGTCTTTGCCAATAACTTATCATCACCTACTACAAAGAATCGTACATTGTGTAATATGTCAGGCTTATGCACATATACATGGCTTTGTGTGTCAATTCCATTGCTTCAAGTTACTATCAAGCTTGCAACGCTGTGTTAATTGACCTATAATAGTTTTGGCAGTTTTTCTACCTTGGCTTGTCAAGTCTGCCACAAATGTAGGATTGATGTTAAATAAGTAAACAACTATATTAATTAAGTAAACAACTATGTAGCCAATTAACTAACTGAGTATTTACTTACTAACCTCATCAGAAGAAAGCCGAAAAATAAAATTAAAAAGCATATTAGGTCGGAATTCTTCGGGCCATTCCTCACCTCTAATTCGGTGAAAATCTCGGAATCGTAAAGACGCCACGCCAGATACGATCGGAGATCCTCTAGGCCACCGCGAAAACCAGATCTAGATCTATGCGATATCTCGCGCCATTGTGTCCATATTCTCGCGGCTTTCATGCGACCGATGCCGCCCTCTATGTAAATTATTGTAAATCTCTTAAAAGACAGCGCCC
>Sitophilus_oryzae_nonrepetitive:173791909-173793285
TGTATAATGTTTTCTTCAAAATTCAGTCTACCAAAATTTGCAATCTTGTTTTATATTGGTATACAGGGGGAGTCAAACTATTATCCTTCCTATATCAAAAATAGAGGTTAAGGTAGAAGTGTGGAATGAATGGTTAATCACATCATTTTTGACTGTGATTTGTATAGAAAAGGGTCTTGTAATCAGATATATAATCAATTAATAACCTATATAGTTATATAATTTAACATAAATATCTAAGCATATAATACCTACATTGTTGTAGCTGCTGTCTGCTTTAGCACGCTCTGCATGTTTCTCGTTTGCTAGAAGTAGTTAATATTACTGATGATGTTTGATTTCCAATTAATATATACGATCTATTTATCCTGGCCTGGCGCAGTCCCTGTCTGTTAGTTGCTGGATACGCCATAGTAGGTTCCTATATTGTATTTCCTTTGTATTTTCTAATCATATACTACCTAGATATAAAAGCCTAATTTAGAAGTCCTCAGAAGAGAATCATCCCGCATTGAAGTCAACAAAATCGAAGTGTAGTGACTCGCAGAGGGTATGGCATGCTTCCATTCCAGACGTCTGTGATCTGTGAGGATGCTCTCTGTTTGATTGATGATTGGCCGTTGAAAGACGCGTGTTCATCGAGAAACAATAAGAAGAGGAAGATATGAGTACTAGGTTTCATCTAGATGGCTGAAAATTGGCATATTCTTCAAGTAAAAGAAATTCGGTCAAGAAACCAATTTTTTAGGACACCGGAGGGCAACAGACAACATTTTCTGGAAAACTATTGCCAAAGTTAATTTTCACCTCCAAGTCAATAAAAGTTCCATATGATGCGGACCTTATCTGAGACACTGTGTATACGTACAGTTACGTTATATGTGAAAATCTCCATTTATGGCATTTAATTTCCTGGCGATCTAAGTTCACTCTCGATCTTCTTAACAGCGACCGCACGAACAGATGTTGCAAGAGATACATGCACTTTTTACACGTCAAACTAGTAATAAAATTCTATCGTTTGCCAGTACTTGCAGCTTGCCTCTAACGTCCGACAGAACTTGTTCTAGACGTATTTAATTTCTTCCAGTTCTTGTTGGGAGGAAAATTAATATACGGATTACGATGTAGAGAGGCAGTACTGGCGCCGTGTCAGTTACCAATTAAGGAAGACGCTCATTATTAAATCGTACGAAACAGTCGTACTAATAGAACTAACTGGGCTTACAAAGGAAGTGGGCACTGCCCACGATGGAATATATAGGTACGGCTTTTTTATAAAGTTGTTAATCAGTATGCAAAAGGGAATAGCTCTAAGGTGAACCATATGTCAAGGTATACATACAGTATCATAGTGTTTCTTTTAATCATGTATT
>Sitophilus_oryzae_nonrepetitive:33591862-33593222
TATAAGTGAATTATACCTAATTTCCCTAGCAAACTCGAACGGTATATATAGCTTGCCTACTAGTAGTACTCAAATCAACGTGAAGTCCCTATATATATAAAGTACCCCAATTGGTTTGTTCAATGTTATTGGGGTTATTTCTGGAAAAACTGTAGTGGTAGGACTGTTTAAATGTCACATTTGTCTGAATTTGTTCATATGTTGTTCATGTCAAATGTTGAGAAGCTGTCAATTTTGTATAGGCGTCGATATTTTTAGTGAAGAAATGTGTATTACACGAAAAGGCCGCCATTTGATGTGTTTTCTAACATCGTCGATATTCAATACACGTTAGGTAGTGGATTGAATTGATTTATGCTATTTGTAGTATAACCTATTGGCACATAAAACTTCATTATAGAACAAGAAGGTCGCAGTGGGTCTGGCCGAGATCAACCTCTAGAAATCTAATCTAGAACAAGACAAAGACCTTACTTGCAAACTACCATACATATCTTTTAAAAAGGATGCTAAGTGTAAGTGAAATCTCTACGTAATCATTTAGTTTTCAACATTTTGCAGTAAGAAGTTTAGATAAATCTACAATATATTATCATCAAACCAAAGGAGGATGACATCGCTTCAGGTGGTTTTACCAGTCAGGACTAACACAAATAAATTTGTTCCTAATAACAAGACTGTTGTTTGTATGCATATGCTAACTATAAAGTTATTTTCATGGCATAAAATTGTTAAGATTCATTTGAAGTTTTACATATTGTCGAGGTAAAATTATTCCTACTTAATTTACACTCCATAACATACAAACCTTAATTATACAGCATACATAAAGAGCTCCTATGCGTTTCAAGCTTCTTCAATTACATACCTAAAATGCCAAAACTACCTGAAGTAATACTAATTGAAACAATCTCTTATTCCTAGATTCATAGTTCCAAAGACTTTCGTTAAATCATGCTTATTTGTCAAAACTAACTACAGCATAACTGGTATAATAGGGAAAGTTTACTTATTGTATAGGTATCCCGTTCTCAATTGTTTCGACTGAATTAAGTACTAAAATCCTAATTGTTATTCCAATTTTCCTTACTTTCCAAATTTAAGCACGAAAGTACACAAAAGTGCGTGGCATAGTGTCAAATGAAATGTGGGTGAGTCTACTATAAGTTCAAATACAAGGTGAGTTTTCTTTTGCGAACCACTATACATATTTAGTATAACATCTTTGTAAACAGTCCTTATGTCGGTCACACACCCGCTTGCAACTGTACTGTTCCGAGTCGCTCTCAGGGTGCATCCATACCATCCTAGAAAAAGCGGAACGGTCGATTTCCTCTGTCATCGATACGCCGCGCCGTTC
>Sitophilus_oryzae_nonrepetitive:230716530-230719508
TGCAATGCGACCTTTTTAGTAAGTCTGCTCCTCAAATATTCTTGTGCTTAAATTTGAGAAGTGAAAAGTTCTAGTCCACATATTTAGCGGAAAAACGCGGCTGTTGTAGATACTAAAATCGCAATTTGTCAGAAGAATGTTCGGCAATAGCCACTTTATCATGAGATACATAATAATTTCAAGGTCTGTTCAAAACCCTCCTTATTCACACAATAATGCCTTGGCGTCAGGTCCTGGGACTATACCCTTTCAACAGATATTTTCCTCCAAACAATGCCCCCCAGCCACTTGGCGACAGGTCCTGGAACCTCGCTTGCCATTATACTGCTCCACCGTTTCCAGTCCATCTTCCGAGGAAATGATGCTCATCGATATTGTAACGCCGGACTTCAAATTTATGTATATCACAAATTGTACTATACCAATACTCGTATCCCAAATTTGTAGCACCCCATATATGAGTTAGGCCTATTCACCTCCAAGCCAACGATATGATCTAATTACAACTCATACACAACAATAAATTTACCTAGAATGATTAGACTCAAGATGATAATTTAATCCGGCTCTTCTCTTATATTTTTTGTCACAGTGGACACAAGCAAACATCCGTCGTTCTTCCGGTGCCAAGTGAAGTTTCTTGTGCTTGCTAAGACTTGAACTATATTGTGATTGAAAGTCACATAAATCACATGTATAGACCTTAAACTGGGCCTTCTTCACTTATTACTACAGTGTGTTCATTTTAAAATGTTACAATCTTGTAACTCTATAAAACAGGATTCCCTAAACATATAATCTCCCATATTTTCCCATGTTATAATTCACAGACAACTGCTGAACAGAGCAGAATCAGTCCGCCAACCAGTTCCGCTTGACTACCGCCTAATACAAAACTCTGAAAAAAGATTCAAAGCACAAATCATTCGCTTCCTGACAAATAGGTGTTAGATACAGGATACGTAACTATGTCCATAATATCTGTTAATTTGTTCCATTATTTAAACTCATTTTTGCTGAAATCTCCAAGGTAAAGACTGTTCTCTTTCCCAGGAGGAACAACTCGAACGAACAACTCGAACGCAACTCGTATCCGTGTCGATGTTCATAAATTTTTACTATCAATATTTTTAAAGTGTGTGGTGCGAAAGTTGATTGAATAGCTGATGGAAAATAAAGAGGAAGAAGCAAAGCCTATGGAAAAATTGAGTCAATCAAAGAAAATTATTGACATACATGTTACAAAAGTATGTTTTTTGACAGACATGCACAAATCAAGAAATATAGTTAACTGTGAGTGCTGTATTTCAATAATCAAAAATCAAAGTGTAAGCAGCATAAATATTAGGTATTGATTTTTTCAGACAAGAATTAGATTACAGTGATGGCCAAAAGCATTTAGATATTGCTTTGAAATCTACAAATAAGGTATGGCAGTTTCATTTTTAAGAACAAGATGTTTAAAGTTTGTGATAAAATTGTCATCAGAAAAAACTGTCCACTTCAGTATTTACATAGGAAAATATTGGAGGATGAAGCCTACACCTACTGCCTTGCAACAACAGCAACAAGCAAGAAGGGCACCATTAAAATGTATATTGCTCACAGAAAGAGTAACACCAGCAACTAAAACAGGGTAAGTACAATTTGAGATTCAGAAGGAAGATAAATTCACGTATACGTCGACCTGAATATGTTCTTATAATAAGTCGATGTAAGCGTGATGTTTCAGGGCTAGCTCGTACACTAAATATCGGTGCTGGAAATATGCAAAGGAGATTTTTGAGCACGTACCCGCCGATAATTGGGACGGCTGAAGACAGGAGGAGGCGAGTTAGTCCACGGGATGTGAGCCGTATTATACAGTTAGTAATCCGCGTCATCAGTCGGTTAGCAGAAGACAGCGCAGACTGAAGAGATGTTCCTGTAGAGGTACTTAGTTAACTAAACCATTAAGTCTTTGGCATTCCCCAAACTTGTATTATACTGTGAACTCTATGTATAATACGGCTCACATCGATGGACTAACTTACTCTCCTCCTGTCTTCAGCCGTCCCAATTATCGGCGGGTACGTGCTCAAAAATCTCCTTTGTATATTTCCAGCACCGATATTTAGTACGGAGCTAGCCCTGAAACATCAAGCCCCATCGACCCATGTTTATTATAAGAACATATTCAGGTCGTCGTATACGCGAACGATTCCCTTGAATCCCCTTGATAAAGATCAACATTTTGTAGCCCTACTGATTACCACACTTTATTGGTTTGAGTTTATGAGTCTAGATCCTACAAGCAAGCAGACCTATATTATAGTATGTATAAACACTTTGCAATTTAGTTCTAATAACGAAAAAAACTTTGAGGTTTATGAATATTAAAGAATCTGTTGGAAGTTTGGCCATTACGTGTGTTACAGTAGTTAAACCATCCCGAGTACAAAACATAAGTTTAAAATCAACTACCAACTTGAGAGGAAGCTAAGAGAAAGGTTCTATTGGGTGGACTACAAGGAAAAGGGACATATACATGAGGATCTGGAAGGGCTATAACATTACGTCTCAAGCCATGGAACAATAGGAAATAAAATTCAATGGGATGCAAATTATAGTGCAAAGAATTGAGAAAAAGAATCATTAAAAGTAGTTATAGTTACGATAGTTAAACCATCCGACAATTCTGAATGAATAGCAACTACCAACTTGGGAGGAAGCTGCGAGAACGATTCTATTGGGTGAACTACAAGGAAGACATGAGCATCTAGAATCCCAAGCCATGTTGGAATAGCTGGGAGTGAAAAAGAAGATAATACGATTCTTGTCTAGAAGTAGTTGATATTAAGGTAGTTAAGCCATCCGTTTTTCATCTTGAATGAGATTTAAGGAAATAACTTATGAGAAACAATAAAAAGAGGCTCTGATATCTGAATAATCGATAATAAAACCACATATTGACTTACTTTTATACTAAATCAATGCGG
>Sitophilus_oryzae_nonrepetitive:65714033-65716943
TGGAAGGGCTGTGACCATCGGCGGAAAAAAATTTCCATATCCGTCAACCACAGGAAAAAGGGATGTGTCTCCAGCGCCTCCTATTCAACATACGCCCATGGCAGCGCTGACGACTGTCTCAAAAAGACAAATCCCGGTCACGTATCACTCGACTTTTGAGCATGCAGTCTATCCACCTGCAGCAGGTCTCCTCTAATCCGAGGTTCCTTGTAGCTCTCGTCAGTGACTGAAATAAGGTGTTATCAAACGCCCCTTCTATGTCGAGGAATGCCCCTAAAAGCGCTTCTCTTGTTTCGAACGTCGACTCTACTTTGCTTACTAGCTGATAGAGTGCCAATTCGGTTGATCGTCTTGCTGTATAGGCATGCTGGTCTTGGTGAAATGGTCTTTTTCCTATTATTTCATCCCTAACATACCTGTCCATTAGTTTCTCAAGAGCCTTTAGTACGAACGACATAAGACTGATGGGCCTAAAAGCCTTTGCCGTAGAATAGTCCAGATGCCCACTCTTGGGTATAAAAGCTACCCTGGTCAGCCTCCAAATTCTCGGTATATATCCTAAGGTCAGACTAGCTCTTAGTAGTGTACAAAGTTTGCTCGTCAGTAGGTCTGGTCCTTTCTGGAGCATTATTGGACAAATACCATCCGGTCCCTGTGATTTGTATGGCTCAAATGAGCTTAAAGCCCATTTTATCTTTGATTGGTCAATCACCCTTTTTGAAACCTGCCAGTCTTCCCTTGAGGCTCTTCTCGTGAAGTTCTCAAGTCCACTACTCTTCCAGGTTTCTGGGGATTGCTCCAAGGTTGTTGATCTGGGAAAGTGTACCCGAAAGAGTTCGGTCAGTGTTTCTTTCCCAGTGGATGTGTATTCTCCTGCACTAGTTACAAGAGAGTTAATTGAGGACTGAGAGTCTTTAGAGAGTATTTTTTGAGTCTGGCACATTCTGAGGTACTGTCAATGCCCTCGCAGTACCTCCAATATAATCTCTTTGCCCTCTTCAGTTCTTTGTTATATTCGGTCAAAGAGGTCTTATATTCCCCCCAATCGCCGGATCTTTTTGCCCTATTCCAGTTTTTCCTTACCTGCCTTCTTCTTGCCTCAAGCTGGACGGTCCACCAGGGTGTTACCCATTTGCGGCTTCTGACAGTCTGAGGGGAGTTTTCCTCAAAAGAAGAGATGATCGCGTCAGTCAATTGCTCCGCGACCAGTTCCACCTCAGTCTCATTCCTTACCATTGATGATTCTCGTCAGTTTGCTAGTTAGGTCTGCCCCAAAGACTTCCCAATTTGCCTTCCGAGGATCACGGTAGGTTTCTACGGTCCTTTGTATTCCCGAGATTTCAAACCTTATGTGTTTGTGGTCCGAGCAACTCTCCTCCTCTGACACACTCCACAAAAGTGGTGGCTAATGTTAGATCTATTACTTCCTGCCTTTGTGTGGTCACAAAGGTAGGCCTGTTACCTTTATTCATTATGTCTAAATTATTTGCCATAAAGAATTGCAGCAGAGCTTCGCCTCTAGGGTTTGTGTCTGTGCTTCCCCAGAGAGTGTGGTGCGCATTTGCGTCCGTGCCAATGATCAACTGAGATCCATTTCCTCTACAGTACCTCACTAGCTCCTCCACAGACTCTGGTGGTGGTGGGTCAGGGTCATCGAAAGGAAGATAAGCCGATCCGATTATAATGTCGATAATAGTTAATATAGTTTCAAAGGTGTTAATGTCTATTCTATTGTCTAAAAATGTGTGGGTGCTTAATGGAACTATATATATTAAGTGTAACGATGTAGTGCACAGAATTTCTGATGCGGGTAATAAACATGTTCTGTAAGATAAGAACCATTGAAATTACAAATGTACTGGTATGCCATTACCAAATCTTATTTTTGGTCTCTATTACATTTCATGGCTAAATTGTTTATGGCTGTCAATGGTGAAATATTAGTTAGGGTATGAAATGTTTATTTTCTGTGTAGCAGGATCATCCTTGAAGGAAACATGTAAATCTATTCTATTATAATCGCTATATTGGTGCTAGTTTAAAAGTATTATGTATTTGTACTGATTTTAAATTACGTTTGATGGACTTTATGTATTTCTGCCTATTGTGGATTATTCTACAAGCGCCTTTAATTTCTCCCATTTCAATATACGTTGTTTGCGGAACATGTAATTGGCGAAAACTATGATGTTCTGGGACTCTCAGAGACGTGGCTGTCTGGTAACGTGACAGATGGGGCTGTTTTATTAAATGGTTATAACTTAATACGAAATGATCGAAATGGCCGAGCTGGTGGAGTGTGCTTCTATATTAAAAATTCACTAAAATACAAAGTTCTAACGGTTCCCTTAGATGACTCTACGTTGGAGCAGATCTGGGTGAGTGTGAGGGTGGGTAAGTTAAATTTTTGCCTGGGATCGGTGTATCGTCCTCCCGATTCTAATTTGTTGTGCTGTGTTAATGGTTTGGAGAATACTTTGATTGATGTGTTGCCTAAATTTGACTGCGTTTTATTCGGAGGAGATTTAAATGTCAATTATTTGAACAACGCAACAAATATGGCTTAACACAAATGGTGGATTCGCCAACTAGAGTAACTAATGTTTCTCAGACGTTGCTAGATATTATTGTTTGTTCTCGTCCTAGTAGATATGGATCCAATATCGAATCACTCATTGGTTACTTGTACACTCCAAATTAAATATCGTACATATCGTGCTTTATGAATGATTTAGAGATGCGCAATTGGGATCATATATATAGTCTGGACGAAGTTGATAAAATCGTAGAATACCTGAATATTAACATAAACTCAATTTTTGATCACGCCCCATTAAATCATCTAAATTTACCAAAGCTCCTGCTCGGTGGCTTACAGAGAACTTAAAATGATGATGAAGTTACGAAAGA
>Sitophilus_oryzae_nonrepetitive:87986831-87989172
GCTATCTCTACAGGGTCTGGCAATATAGCCGGAGAGCTGGCAAAATAAGTCTGGCTGGTTACAGTGTAACCCGACTATTGTTTTAATACTTGTGTACAGGTCCTTGTTAGCTTGTTAACCCTTTAAGTAGCGAGATACTCCCACTCTAAATATGTCATCAGCTCTTAGCCATTTAAAGTTAAAAATACATGCAGTATTATTTAATATAGCTCTTTCAAAAGTTTTTACTGTGGAAAACGCGTACGATTTATATCAACTTATCAATAGTAAATGACAGTTGATGATAATTTCTGATAATCCTTTCTTAGAATTATTTCATAAACGAGATTACTCAAACTTTTGTAGTAAAGCAAGTTCTACGCAGAGTACTTATTTCAATCAATGGCAAATTTTAATCAGTATAAACGATATATTCGGGATCTGCCACCTCAACCTGCATGTATGGTTGCATTATTTGAATATTGTTCGAAGATCTCGATTGGGTATTGTTCCTAGACCTAAAAATACTACTCATAAGGCGACGAATGTTTCAATACAACACTAAAATATGTAATGGCATGAGATATAAAGCCTAGATCAAATAAAAATCTAACTTGGAAAGTATGTAAAAGACGACTTACTTGGCTTTAGCGTGCGTCAAAATATGACTCTTCAGGTTAGTAGACTGCGCGAATTTCTTGTTGCAACCGTCAAACGGGCAGACATATGGCCTATCTCCTGTGTGTATTCTAACATGCGTTATTACGCAACTTAAAAAACAATACGTTATATTTGTTATGAGTAAAATAGATGCTTGGATAGTTTTAATATGGCTAAGCTTCCAAAACGACTATGAGTGCGCCTGCAATCATCCTTCAGTTCTATGGAAGGACCTCCAAATGGTTATGTGGTTGCAAGGCACCCAATGAACTTTTTGTTGGTCTTGTCTATTATTTTATCTAACAGACATGTTCACCCCCTTGTGTTCCACACCATGCTATGCCGCTGTTAAATTGCTGGTAAGTTTTAAAACCAAGGTACTATATCTAAATGGTTTACCTCAAGTTAAAATCAAGGCTAAACCTTTTACCGCAGCCTTCAAAAGTGCATTGAAATGGTTTCTCTCCAGTATGCCGTTTTACCTGATGCCTTTTTAGTTTGCTACTCTCTACAAATGCTTTTCCACATTCTGCACAAACGTGAACTCTAGGCCCGTGCGTGTGCAGATGCTTTCTCATGGCTGAGTTATCTCGAAACATCTTGTTGCATCCTTTGTGGGGGCAGGCTGAAAAAAATGGCGAGAATTCCGCTTCAGAAATCATAATTAACAGCGAAAAATTGTTTGACAAATATGTCTTGGTTTGAAAGAACGCGCTAAAAACGACTTGATTGTATGATTTGCCAGAACCTTTTATTTCCTGGCCCTAAACCTGGTCCTCAAAAAGACAGTGATGTAAACAGCTTAATGTGAAAAAAGTTTTAGTTACTCGTTTTGCTACAGCAGTAATAGTCACAGATGAAGTGATGATTGATTTCCCTATAGATTAACTATTAAAAACCGGAAAACCCGCTAAGTTGGCAACACTGATAACAAGTGACTTACCAATGGTTCTTTCTGTCATGTCTTGATTAGGTTTCCTGACTCTGGGGCTCTTCAAGCCGGGCCTGGCAAATTCAGCAAGTTGCTTGGGATCTGATAAATCTAATCCTGGCATACCATCGGTTGCTATTTTCTTGCCGGTCATATATTCGGTGTAATCTGGATCAGGTTCTGGATTCGAACCTTCATCTAAGGAAACTGAATTTTTGTGGAAAGTTCCCTATATGACTTGCTTCCTGTCTCTATTTAAAGGGTATGTCCTCTTCTGACATTTTCGATCTACAACTAGTTGAATAGGTCAATAAATCCCCACTTATGTCATAGACTCTTTTGGAAAACACCCAGTATAATCCGGAAAATGTTATCTAATTGAATAAAAATACAAGATGGAGATGGCCGTGACAGTCCTCCATTGCAAAAGCTTGCGGCCATTTAAAATATGTCAGAATATTTAGTATGGCCGCTTATTATCAAAACAAGTCGCTGGAGTTCCTAAATTACAGAAGAAATTTCCCAATTTTTCATGGGCGTTGAGAGTTACAGTGACCCTTATGACCTTCAAGTGGTTGGGGAATTTGAAACGCATCGTGGAAAAATCCCGTACTAGTTGTCTGGGTAATTATCTACTTATTATAAAAACTCTGTATCTATTCTATCACCTACCGTCGCTTGCCCCAGAAGCCCACATAGTTACTGAAAATTCGCCTTCCATTGTTTTGATTTGCACCTGTTTCTGTTCCCATTTTCTGGGTTTTGTTTCCA
>Sitophilus_oryzae_nonrepetitive:292187593-292189520
TCAATGACATCTAAACTGTAATGGATATATATAAAGTAGACTACAAATCAATGGGACCAACATAAACGGTAACCGGGGCACAAGATTTACGGCGACATCATATATGTTTTTTGTATTGTAGTATAAAGGGACTACAACTATCATTTAACTTAAGATCTAAAAAACGGATACGTAAAATTTATACCACAGATACCTATTTGTTGCATAGAATTCTAAAGACTGCCACAACTATCTTTAACTATTTAACTTGGGTTAGTAGTCTAAAACTGTCAAAATTTTCCCATTGCCCACCCTCTAAGATTTAAGTTTTAAGAGGGTTTAAGTTTTCTATGATTTCGTTTTTCTTTCCTAATAACGTCAAGTGTTTCTTTGGAATACAGAAACGTGTGGACGAAGTTCGAGGATTTTGTCAAATAACTTTTACCCCCAAATTTGTCTGACACGTCATTTTTAATGGTACAACAGATGTTAATAGTAAATCGGAATCAGTCCAATGCTTATAAGTTGAGTGGTTGGAGCTGCAGTCAAATCCCATCCTTCAAAACTCGCTCCAAAACCTCATTTCGAGAACAGACACTGTGAGGGGGAGTACACCACGTCTCAAGCATATGATCTAAGAGACTTTGTAGATTTATTGCCGCACTGGACTCAGTTACTGTGATATTGGAAGGATAGCAGTCCTTTTTGGCTTGAAGAACTTTATATAGATAAGTACTAGAAGGTTTGGAACTGTAAACTACTTCACTTAGCCAAATAACATGTTTTTAACGCAGTTTTTCCGGCGATTAAATAATTTACCAGAAAACATCGAAATTTTGCTTCTGGCCCTGTCTTCATCAACAGATGATATTATACTAATGTACTTTACAGTAGAATTAGCATGCGAAATCAAAAAGTTATCGCGCATTCTGGTGATTTCTGGAATGCCGCACCTCGTCGCACTTTGCGACTACATTGATTTTGAAGAGAAATGTTCAGACTTTAAAATAAGATTAACTTTGGTCAGATCGAAAGCGCATCTTATTTTTCGCATCGTAGGGTAAAAGACCAAAACAGCTTAAAACTTAGACAAAGAACCTAAATCCATGTCATCACAAAAACAATTTCGAACCATTAAAGAATCTCTATTAAATGCTTACCTTTTCAATTGGGAATTTCGCCAATTATTTTATCAGAAATTTTTTGTCTGAGCAACTAGTCTAGTATTTTGAAGTTTTCAAAACACCACTATATGGCCAGATGTCCCGTGCGGCGGCGGCGTGAATTAAATTTAGTCGGACAGTTCTGATTTCTGTCGTACCGAGCGCTGGTGTCGAGATTTTTAAAATCGGTGGAAATGCACCAATCCTATGTATCTAGTAGTTTCATAAGTAAGCTTAATAGTTACCATGAATGACACTAATTCATCCGTTCAACTGCTGGCTTCCTATTTTCGTACAAACACTTAATAGCATCCTCGTTTAACCGCAAAGACCACAATAAAACTCCGTTTTTTATTTGAGCGTTCAAAGAGGCTCATAAAAACAGGGCAGCCAACTTAGATAACAGCTTCCCCCTTTTTATGGATGACGTAAAGGGGTGGAATATAACAAGCGATACGTTTTGCCGCTATCTCTTCTCTTTCGTATGCGCCTGACATTGAAAAGGACTTCAATGGCGTTTTTATCGGAATTTTTTGGTTGGTATGATATTTTTAGTGCACCTGTTTCCTTAAATGTGTCAATCCAGTACGTCATTACATTAAACCAACTGAAATCGCTGTAAATTATTTTCTAGTTTCTCTGATAGTAGTCGCCTGTAGGATTGTAAATTCGTTCCTTGATTCGACCCTATAAACCCGATGACCTAGCTGGCTATGGAAAATATGCAGCTAAGTAAGTGGTATCTAAGAGGCTCTCACAACTACACTAACTGCATTCATAACGGT
>Sitophilus_oryzae_nonrepetitive:127012307-127014592
ATAGGATCATTTTGTTTGGATTCAGTACATAATTTTGCTGGAAGATCGGACCCGAATTTACTAGAATTTTTCCGCCTTAGAAAAAATTACCAAAGGTGTTTCTAAAAGTGTTAGTGCTATTTTTTCCTCTTGTTATTAGACTTAGATTATTTATTGCATCGAGGAAATTGAAATCGACAAATTATCAAGAGGCAACTTTTAGTCGGTATTAAACCCGCACACAACAAACATACAGTGCCGCACATGTTTAACTTATACTTTCGCTAAAAGCGCTAAAAATAATGAAGACCCCTGTCCACGAGATTGTGTGTTTTTTATCTTGCTTTATGGTCTCATCTTTTAAGCTCTTCAACTTAAAAACTGAATTCGAACAAATCTATTCTCAAAAAACGAAATTTAGTGCATACATATTGAAAATTTGTTCAAGCTCACTCTATTGAATGAAATCCAAAATAAATTGATCACATGGTATTTGTTCCAATGTATTTCGCTAGAGTTAAGATAAGGCGTGGCAACTATTGTATTAGAGTATTACAATGCTCTTAATTACTTAGTTGTATATGCATAATATATAAACCAATTTATCACTACACTTCATTTAGAAATGACAAAACTTAATTTGTAAATCGGTCTCAGCACTTGTCCTATTTTTCTCTTATTAAATCGATATATTTCACAATGAAGCAATTACGTTACAAATTTAGAACTTGAGGAAGAACTTCGCGTCGTAGGCAACAACCTGAAATCTCTTGAAGTCTCTGAAGAGAAGAGTTTGTTTTATCCAGAAGTATTCATGCTGCCTTAGTTTTATCAGGTGTAGTTTAAGCTGGTCTAAATTGTAAGATCTAATTAGGTACTATCATATTTTTAGACCAACTTAAATGTTATTTTCTTCGAAGTAAAACTATTAAATACATACAAACAATTTAGTCAAAGAGTCCACAAAACCTCTCCGAGATATAGCTGGCGTTACCATCAGCACGTAAATAATACCTGGCCGAATCAGAGAGAATAAGTGTCGTTAAAAGTACATAAAATATCTTACGCCTCTGAATATTTTGTGAATAAAATAACTACGATCACCTTACCGATCCCCGTTGCTCTCAGACTATGTATGCTACTTATTTCGGAATTTACTTTTATTGGGTAGTAGTGTAGGCAGCTAGACAGGTATCAATTAACTGTCTAGCCCTATTAATTATTACAGGTAATAGTTTTACGATGAAGAATGTACGTTTTCGAATGGTAGTAAAACATTTTAGTATCCTTTTAATCAACAACTAAATAATTTAGGCCAACCAACGTGAGGAGGAGTACAAAAACCAAATCAAAAACCTCACCACTCGTCTAAAGGAGGTACAACGCCCGGTTTCGTACGTTGTTGCCAGTTTTAGCATCTTAACACCTTTTAACTGTATGCTCGGAAGTGCAGTGTAGCAGCGGCTGATCTGTTGTTTCTATCTTTCTGTCTCTTTTAACATCGGTATTTGACAAAGTAACATGTTTGTTACCTTGTCAACTATCAATAACGCAGGCCAAGTGACATTAAAACATGTAGAACAGCAACTCAGAGAGGTAATTTCGGCAGGATCAGACTTCAGAAAAATGATTTGTAGACCAAAAGTATTAAAGACCTTTGTTTATGTCGAGTAAGTAGTAACTAATAGATTTTCAAAACGTACCAAAAAAACATAAACAGAGGTCTTTTATGTACAGTGGCGTATACATAGGCTCGATTCTCTTTGTTTTGCATCGTTTGTCATTATCGTGTCGTTGAACAATGTAGGGCTGTCCCTGTAGAGGGCATCGTCTCTTCTATTTGGTACATTGGTGTTGACGATCTGTTTGTTGTTTCTCATTTTTTGTAGCTGGAAGGGTCAATTATTGGAATTTAATCTATATAATTTTGTAAATCATATTCGACTGCAATGTCGATATCTGTAAAACACCTAAGTAAAGACATAACAGACCAGAGAACAAGAATTTGTTACAAACAACATAACTTTAACCAGTTTAACAAGAGTACATCTTTGGTATATTTATATCGTATTACTCTGTAGTATTTTAATCTAATCTGAAGCATGTAATAGCCAGGCCGCAGTGACCAGGGAACACAGCGAAGATAAAATCCGCATTATTTCAGACAAATTGCGTGAAGTAAGTTCCCTCATAATTCCACGGAAACCATCGTCTTAAGTAGTTTTATTTTTTACGACTAAGTTTCAAAATACTTTAATTCATGCTTTTTATGCACTTACACGAATAAGTTTCCGAGCCGTAACGTT
>Sitophilus_oryzae_nonrepetitive:290401781-290403368
GTTTACTTATTTAACGTAATTAGGGTTATCGGAAAGTATGATATTTTAACAACAGCAATAAATAGGAATTTTAGGGCAAGCAAAAATCTTTATTAGAAATTAACCGAAAAAATTCGTCTATATGAGCTCGATAGATAACTACTCTTATTATTACAATGGCGGCGATCGGGTACGACCGCCACCTTTAATAGTACATACAAGTAGTACTAACTAGGAGCACACCCTTTTGTACATACACAACATCTAACTAGGGCTTATTTTTATCCTCTGCAATGTTTTCATCGAGGGTATTTTTTAGCTACATCGTAACATATTATAGTACATTTGGCAATACATAAAACGGGTATACTCGGGTAGGATATGGGCGAGGGTACTGTGGATGAACCAGGGACACCACTGAAATTAGCTAGAACCCCATAACCATAGGATACACCTAGGTAGTGATGATGCTATACCGGGTTAAATGTCCAAATATTCGATACTAATATAAACACTCTGTATCATTGAAATGAATCATTTTGGATACTACGTTGATACTAAATTGCCTATAATCTTTAACTTCAGTGGTTTGTTCTTATACAAGGCAGTTCAAAAAAATACCTTTGAAATATCGTTAAAATACAGTAACAAGTAGGCAAAGCGATATTCATTTGCCGGTTTTTTTTATCTCGATCGTTTTATTCTAAACAGCATTATTTTCAAAGTGCCTTGTATAAACATATATACAGTATGACCAATAAATCACAAGTTTTTACCTTGAAAAAATCAAACTTCCTGTAGCTTTGCGTGCACAAAGATATTGAGATACCCGTTATATGGAATATATCAGCATGAATTTGAAAGTTTTACAAAAATTCTAGAGCCTTGATTAATACGATTTAACTTTTCATTAAATTTAATGATCTCTACATAAGATTTTGATTATTGTTTCCGTAAAACTTTCTAGTTTTGGGATTTGAGAATGTGATCATATGCGTTTCATTTTTCTATAGTATACAAGCTTACATAAAAGTCTCTGACGCTACGAAAATGAATGAGACCAGCAAATGAACTCGAATCACTGACCTAACGCGATCTAAACACTATTCAATAAATTATTGCACTGAAAAAAACAGTGGCCTACTGGGGTTGTGGCTGGGGCGCTAGGGGTTGTATTTATATTTAGGGGAAGGGGGTTAAAATTGGGAGAATTCACGTGTGTTTCTTGGGCCTATTCTAAGGTTATAATAAATATCTTTATGAAATTTCATGCATCAAAATGCCTTTTTTGATGTACGAAAATTTTATTGTTGTATCTCTTAATTTAACAGTCACTGCATCAGATTTTTAGCGATTTGACCCTGAAGTAAAATGATAGAAAATTTCACGATCTTGTTCCCAAATGTATCATTTCAGTGCAATAACTATGTAGTCAACATGTTTCTTTGAATTTTTGGTAAAGCGTCAGCTCTATCCTTTATTTGCTCAGTTCAAAGTTAACTGACATAGGACTGTAAAGTAGAAACGGTACGGGTATCTCCAAAATTTCGAAAAACTTCGTATTTGAAGGCTTATTTTCTTGGACTGCAAGAGATGCGTACGATTAAC
>Sitophilus_oryzae_nonrepetitive:213969835-213971032
GGATGGTCTTCAACAGCATAGTGTCATTTGCTGTCTCATCCGAGGACCTGGGTAATCGTCACTCACACTTTCATGGGTTGATATGCAACAACAGTTTATCAAATGGGATTTTGGAAACCATGAGAATGAATCGTAAAAACGGGGTATTACTGTACTCGTTCAATATTTGCCCACCTCTAAATAGATAGTAAACGTAAAATTTGTAGGAGCGTCGCGTCGGTATGGTACCGTTTTGGGTTATTCCTCCATACTACTTTTATCAGTCGATATGTGTATGATCTATATTTATGTACGTCGAGGAAGATAATCGGTACTTGTAACCAAGAATGTATTAAGGTCAACCGTCGACGATTGCTAAGGAACGACGGCGATTGCCACTGAGTAATTCAAAGTATAAATCGTAAAAAATAGTGGAATGTCTATTTTTAGACGCATTATTTGGCATCAGTATATATCAGTATACGTTTCGTAATTATATAATTATCGAATGTAATACCACACGAAATGCGTTACCCGGCAACACTAGGACTCCGAAGGGGGAGTAGTGTTGTCTGTATAGCATTGAGTGTCAGGCAAAAGTACGAAATAAAGAACATATCTTTCTTTTGCAATTTTGTAATAAGAATTGACGGGATAATTTGTGGAACTGACAGAAATTACTTAACACTTTTGCGTTACCCATTCTATCATTGGTATCGCATTGAGTGTCAGGTAGTCCCGAAACATCGAGTTGTTCTAATTATATTCCGCCTCGTCTCGAATTAAGATAACATGTAGATGTTTAAAGAAAATGCACCTTGACAAGCCGCGGGCAAAATAGCTCCAGGGCAGCCACCTCAGCAAGATTTTGATCCGCTGTAGCACAACTGGCTAGGTATTGCCTAGTTTTTTTTTGAGTCATACACGAGGAGGCTGCGGTTAGTGTTGTAGAATATAATGATTTTAGATGGATAAAATTAGAGTGACGGCGATCTATAGTTAAATTTAATACTAACTAAATTTGGTATCTTCTAGCAATTTTATATGAAAGTTATAGCATAGCTATTACGGATACCCTTCATTGAATTATTAAATTAGGTACCCTTCTTCTCCCTCATAAGATTTCTATATGATATAACTTAAGAACTCTTATTGGAATATGAATATAACTGATAATAACTGATATATGATAGTTTACCTAATTACCTGCATATAATA
>Sitophilus_oryzae_nonrepetitive:63552963-63555707
CGTAGGTACTTGAAATAGAGTATATAGGGACACCTGTATGACAGATGGACTATTGAAAATTGAAAACCGAAGTGTCGCTACTCGTCGGTCTACTTACTCTGTTATAGTCATCAAGCTAGGGATTATAGATCTATTGATATTATTACTATATGCTTTTTTTTTGTGGTACCGGCCAACAGTAGAAGCAAACAACGGTTGATACAACTAATTTCTGGACTATTGTCGATATTTGAATGAAGATTGGTGTCTAGGTGTTTTTCGATCAATATGATCTCTATCTGTAAGGTAAAACTAATGCGTGAAAAAATATCCATTTCCATCTCTTTGTAAGAATTGGTAGAAATGCAGAAAAGTAAAAGTGCAGGTCATCCTCGAATTACACTCACACTTTTATGAGCTTAAACATGTCAAATCCTGTATAGTCTCCGAACAAGTCTCTTGTGACACACAAAGGTCACAAATTTTACCGTGCAACCCTGAAAACTATCACAACTACACTCACCCGGAAAATGAATAAACTGAACTCGCTTAGAATGCTTTTCGTACTTCTCCAACTGCAGTTCTCAAAATGACAAAAGTTGCAGCTGAATGTAAATAGAAGGAGCTAAATAATTTGCATCCTAAAGCAATTTTTGACTTTTGCCAGTGGCCCACAGAGAAAAGACGCGAATCACAAATGCAAATAAGATTCTGGATTGTTTTGATTTCATTGGTTCCATTAACAGTTCTTTACCGTAGTAACTATGCAAATTTAAGTGCATTTTGAATGCGTTTTAGAAAGTAACAGACGTGCATCTATGGGCCAAGTAGATGACATCTAGGGCCAAAAGTACCATCGATTGTCATTATCCAGCCGTCGTTGACGCGAAATAAACTATCATAAATACTATTATAAAACAGTGACCTGGTTACATCAAAAAGTGTGGACAGGATGGCAATCAACATGAACGACAAACTTATTTTTACGATGAGAGCCAAAAATGAAGTCATACAGTTCCTGGTAGTGTAGGTGATGTTGATAGGTAGCCAATATTTCAGTCGAAAAACAAAAGAGTCAAGTCTCAATGAATTCTTATTTTCCATATGCAATCGTACAATTGATATAATCAATGTAGAGTGCAATCTATGCAAAAAGAATGTAACTATACACAGGATAGTATTCAGTGCCATGGTGCTGCAAGGGGTGGTATCATAAGGACTGTAAGAAGTTGTCTCACAAAGAATATGTGAGCTTTTTTAGAAAGGCAAAAATTCTATATGTTTCTTCCATACGTAAGGCGGTATAACCTGCAAAATATAGATGGTGTGTATCTGGAATAAGTTAACAACTCCAAGTACCTAGGATGTTATATGAATAACAATTGGAGAAACACAACTGAAATAATAATGAGAATAGAACAAGCCAGGGCTGGGTTCAGAAAAACGAGTAAAATGCTTTCTGGTAGAGACCTCCAACTACCTCTGAGAATATAACTAAATACGAATGGAGTCTTCGATGTTGAATAAGACCTTCGAAATGAGGTGAATTTTAAGAATATTATGGGTGGACAAAATCAGTAATGTCAGAGTGTTGGAGATGCTGAATACGTGTACCGTGGTTATAAAAAGCATAAAGACCAAAAAACTGCATTATCTACTACTTTAGTCATTTTATGAGACAGGAGAAATATCAGCTGCTGCAGAACATAATGCAAGGCAAAATAGAAGGGAGGCGCTCAGCTGGAAGAAGGACGTCCTGGGTCAAGAAGTTGCGGGAGTGGTACGGTGTAAATACCAACATGCTCTTTAGAAGAGCCATTGATGCTAGAAAATGTTCTTCAAGGACAAGGTTCATAAAGAAGAAGAAGGTACAAAATATCTCGAATTTATGGAAAAAATTGTATATAATAATTCAATAATTCTTCGGAATATTCACTAGTTCTGCTGTTAATTAGCTTTATCAAATCTAGTCTCTTTTCCCATGTTGAAACCGTGTTTTACAAAAATCTTATTATAGCATAATATAAAAGTCGCATTAAAAACATAGTTATCACATGAGTAGCTTGGGGTCTTTGAAATAGCCCTTTGCCCAGCTTTTTCGCCCTTTTGGACGAGATAGGAACGTAACCGGAGCTATAAAAAGTGCGATTACAGTCGTTAATTGTTCTAACTGACCTATAAATTGCGTGTTTTAAGAGGTCTTCATGCGAGAGATTGGCAAATAAGTATGTTTACGCAAAAACGTAGAGAGGATCCTCTCGAAATCGGGGGACTTGTGGGCAATCGGAACGCTCAGTTGCTTTTTTAGCAATGAGCTAGATATCGTTAAACAGTGTTGCCAAAAGTAAACGATTGTAATGAAAGAATTACAACTACCCGCGCCGTTTGTCAAATTTTGGGGGCATTTTCACCCTCTTCTATATCGAATTTTCGTGCATAAAAATGAGTATGGTCCCATAAAACATATTTCCTATATGGTAAAACACCGTTTGCCGGGTTATGCTAGTGATTTTTGACTTTAATTAAGAATCCTCAGAATTGTGAAATAAAAAGAGAGGATCAAAATCACTGGATATTTGGAGATTATCTATAGGCCTTAAGCATAGTATATACAAAGTTAAATAACGTATGCAAACTTTATAACGGCAACGGTTTTTACGCTTTTTGCCATCGTTGTTGTACTGATGTAAATATAATCCATAGATTACGTTTGCAAACAAAACGTTTTGATTTATGGATATGGCTCTGCAGTGTTTGGAAAACTG
>Sitophilus_oryzae_nonrepetitive:74180308-74182131
AATTGTCTTCAACATGAATATAATCATATTCAATTAAATTTGTTTTGGTTCCCTCTTACCAGCTCTGAAAAATCAACTGAACTCTGCTATCCAGTTTTAAAATTAAGTTCGACATTTAATTGAATATTGTTTTTTCAAGTTGCCAGAAGCATCAGAGGATAGTCTAGAATTTAGTAGATTAAATTCACAAGAAGAAATGTGCTTTATATGATGACGCCATAGTATTTCTGTCATATCCACACGGCACTAGATGTACCAAAGCAAAACCAACGGTAATTATGCTTTTATTTAGTTACAGAACGGAGCAATTCTATTGAATGGCAACACCGATATTGGAAAACTTTGAAGATTTAGTTCGAATACTGGATTAATCATAATTGTGTGACTGTAAAAAATAATTGGATGAGAGCTTCCACTTAGAATATTTCTATTAAATCCATTAACAATACTACAATGTCTGCTTCTTATATTTAACACATTGTGGTCTTTGTTTAATATCTTGGCCATTATGATATACAACCAATTATGTCAAAAATGTCATAAGAACTGTGCCACATGATAATAATTGTTGGCTAATTCTAGAATCAAATGTTTAAATCTTTATATAACGTGTATATATTAGTCATTGCAATATAAATATCTATTGATATAATGTAATATTTATAGACAGGAGTAATTTTCAGATTATTATTCGAATAACACGAAATGTCAGACTTGTCAAAAGTAACATAGTTAGATGTTGTTTATAGTACTATAGATATTGTAATTTATGTTTGGGAAAAACACATTGTTGTGTCATATAAAAAGTCATAAATCTACTATGAATAGATGTGTGGAATTGGCCAACAATCAAATTTGAACGAAAAAATGCTTCTTAAATACTTCATTAAGCATGCTCATTTCATAAGGGCATTAAGTAACTATATAACGTGTATTTAATAAGCATCCATCACTTAGCAGCTTTCTCAGACATTTTCATTATGATGATTTGGTTTTGCATTCATCCATTCGCAGAGTTTATTGCTATTTTTCAGATGGGAAAATATTGTCATTTACTTTTACTGATATTTTTAGGCATTTAAATGGTTTTTAAATAGATATACAAGATCATTATTAATAAATTCCTATGTAGAAAACGCTTAGGACTATTATTTTCCTGTTACAACATTTTCCTAAATTTTTTTCAATGTATATTTGAAAGTGTGATGAATGCTTAATCAATTCGACGGTAACCTGCAAAATTTTGATGATCCTAGGCACTAAGTTATTTAATAGTATATGTATATAATCGCGTTTAGGAATAAAATTAATGATAATGCCATGAGAAGTTCAAAATTGGAAACATCTCGCGACCCGTCGAGAAATCGCCTATTGGCTAGATCGTTTTTGTGTATATTACACGTTGTTAGATTAGAAATGGTCAAAAGCAATTTCTCAATGGATACTTGTTAAAATTTATGCTGCAATACAAGTGAAAGCCAAACATGTCCATATATTGAAACTCGCTGTTACTTATTTATACTGTGCTGTTTGTGTGGAGTGGCCCGCCGCCACGGACATTGTGATAAGAGTAGTTAAAAAAGTCATGTCTAGATGCGAAATACTGTATGTATCGTTCACAAGTATATCCTACCAATGTAAATACAGTGTGTATTCAGTACACAGATTGTAAAATATAAGTTCTAATGATTTAAATATGGTGGTTTTATTTTCTTCCTTTTCCCCACATTTATTGAGAACTTGGCAGGCTCTAGTTCAGCTGTGTCCGCTTGCTGCGCTTTGAATCCGAATTGCACAGGTTTTATCTTGCTGTAATATTCAAT
>Sitophilus_oryzae_nonrepetitive:223562925-223564688
TTTAGAAAATTTATTCCCAATAAATATCGTTCTAATGAAATGAAAGGTGCAGAAAAAAACTCTTGAATTGATTATTATGCTTTATATGCAGCCAGTTCAATAGACCATTATTATGAATTATGCAACTGGTGACTATAGTAGGTTGGTATCTCATGAGGACATTAAATTGTATGATATAGTACGGGTACAGATACACTTGAATTGAATTACGCGAGTTGTGATTGTTCAAATAACTATTTAAGAAGCCAGTTTTTAGCTATTCGATAGGTTGAATTTTGTTTCGGTTTTCTATAGTTACTGAGTGAATATGATACCTACTTTTAGATTTTCCTGTTATTTCAGTCATTATTAATTATAGATGCGGCGAATGAGGTTCAACAGATACAGAAGATGTTTAAAACTTAACTCTCAATTTCCCCGAACTAAAAAACCTGCTTTTTTTAACCTAAGAATTTCTAGAAAACTTACAGTTAGATTTTGAAACAGCTTCAGTTGAACCTATGATACTAAAATGTCTCGAAAATTAGTAGTTCAGTCAAATATCTTTCTAGTGAATATCTATAATTTTTGTCATTGAAAATATTCGAGAAGGGTTACCGTGGAAGAGAGACGAATTGACATCGTTCCTATTTCACGTAGTCGATTTAGTCCACAGGTCTTCCTTGCGGTGCACAGCGCGAAATGGGAGAAAACAAATCGGGAAAAAGAAGGAAAAATAAGGAAAATGGCGCGGCCAGAAGGTGAAAATATCTGAAATATAGTCACGCGCCAACCGGGCTGACAAATAGTTGAAACACGTGGCCGACAATACAAAGGATTTTCTCCAATACGACTTTTCAGTTCGAAGCTTTTATTGTTTTCGTGAGAATAGTACGGATTGGTTTCGTATAAGAAAAAATTTGAAGTGGAACTTCTTATTTCCATTCGGGTTTGGTTCTCGTCAAGTTCGCTGATCTTACCACTTTTCGACCACGAATGGTGGCGGTGATTGACCATCTCCGTGTTCTCCTTAACTGTCTTCAATTTTTCTCACATACGTATAAAATTGTACTATTTTTGTTACAAAATATGTCAGAATGTTAAAAGAGGTTACGAGGAGATACATGTGATGTTATGACTTGTGATGTTATACTTTAGGTTTCGTCACAGGATACGCATACTAAATGGGAGTAGATTTTTTTCTAACAACCTATATTATTCAAAGTTTTTCGAGAAACTCGAAAAATTCTAGTCGAGAATTTTCGTTCCTAGAAATCAGAAACTCTATTCCCGTGAAACATCCTCTATTAATAGATAACTCTGTACAAATCCTATAATATGACCTTTTGATGCAGTCCTTTTGGATTGTCTTTCTCCTCAGAGTATAGTTCGGAAGAAAGGCAATAACTGAGTGCATGCGCAGGGTACAGTAGCAACGACGCTCGAGTGATCCCATCACTAGAAATAAGTATTGAATTTTAATTCACCCCAATCAAACCGATATTCCTGAATAATGGCTTGGTTCTCCTTGACTAGAAATTAGGGCTTTAAGACGGCTATGGCACTCTAACCAGCGTGTCATTTTCTAATTGAATCTACATTGGTAATATTAAACGAATAAAGAAAAAGAATGCAGTTCTAAATTTGTTCTAGAAAACTTGCTATATCTCTTAATTGCCAGTTCCTCCACATCCTTTTTATGAACTCATTTCCCGATGCCGACATTTTCTTAATAAACATCGTCAAATTTCAGGAAAACTTCATTTAAGTTTGGTAGATTGCTA
>Sitophilus_oryzae_nonrepetitive:53572564-53574765
CAGTATGTTTTAATAATCAGACCCTTCATATGAGATGTGTTAACTACTATAATACGTTAAGAGTTTACAGCACCTAGATGACTTTTTTACCTTTCAGTATTCTCTCTTCGATCTCGCTACTCTGTTAGCCCGGTATAATGGAATCTATCTGAGTTCCAAGGTAGGTGTATTTACTGTCCCTATCTCTATGTTTCTATCTAGGTGCAGAGTTTCTAATGCTTGGCCTATACATAAATGTTTAGTCTTCGATGTATTTACCGACAACCTCCGATTTTCATACTCGTTCAAAGTCTTGTTGTAATTTGTAGGTCTTCCTTATCTTGGAACACTACCACTTGATCATCTGCAAAGTGAAGGTTGTATAGAGCCGTTTGGTCGTTAAGTGGTATATTCCCATTCCCCTGCATATTCAGGTAGATCTTAAATAACATCGAGGATAGGCAGCAACCTTGTCTTGATGTTGCCTCATTATAAAGCTGTTTAACTGCTTCTATCGCTGTGCTGTTTATAGAGGATTTATCGAGGACTCTCAAGAGCTTTTTGGATCGGAACGGTGACATACGCCTTCAAAAAGGTCAACAAAAGCAGATGTACATTTTTATTGGTTACCACCGGAGTGAATATATGGTCCATACATGATCGTCCCATACAGAATCCTACTTGTTCTTCTATCTCATACAGTGCATACTCCCTTTCAATTATATTTTCGTACAGTGCATACTCCCTTTCAATTATACAGTTAGTATAGCAACATTGTGGAAAAGAAATCCTCGTCGATGGTTATGTATTATCGTTGTATAAAAATCGTCAATCGGATAGGTGGTTATAGGTGCGTTAATTTATTGGGGAAGTGTATATATACTGAGTTTTAAGCACCCGATGACTTTTTACCTTTCAGTATTCTCTTCGATCTCGCTCTCTGTTAGTCCGTATAATCTATCTGAGTTCCAAGGTAGGTGTATTTACTGTCCCTATCTCTATATTTCTATCTAGGTGCAGAGTTTTTCTGCTTGACCTATTACATAAATGTTTAGTCTTCGATGTATTTACCGACAACCTCCGCTTTTCATACTCGTTCAAAAGTCTTGTTGTAATTTGTAGGTCTTCCTTATCTTGGAACACTACCACTTGATCATCTGCAAAGTGAAGGTTGTATAGAGCCGTTTGGTCGTTAAGTGGTATTCCATTGCGCCCAACGATTTTCCACATACCTACTTTTCTAGAGCTTCATTCAGGTAGATCTTAAATAACATCGAGGATAGGCAGCAACCTTGTCTTGATGTTACCTCATTATATAGCTGTTTAACTGGTTCTATGGCTGTGTTGTTTATAAAGGATTTTTCGAGGACTCTCTAGAGCTTTTGGATCGGAACGGTGACATACGCTTTTGGAAGGTCAACAAAGAGCAGATGTACATTTTTATTGGTTACCGGAGTGAATATATGTATGATCCATACACGATCGTCCCGTACAGAACCCGCCTGTTCTTCTATCTCATACGGTGCATACTCCCTTTCAATTATATTTCAATGGCAGTATCTTTGTGCATTGGTGTTATCCACGCTTCTTTCCAAGTTAGTGGAATTGGATTACCGTTTATAATATACCCTGTCATTAGTTCTTTCAGGTGTAGTATTAAGTTATATGATCTGTTTTTAATAGTTCTGCTGGTAATCCTTCTGGTTCTTTTAGTGCTTTTTGTATGTTATCCTCGTCGATGGTTATGTATTCCCTTTGTATAGTGCAATATTTAGGTTTTTTTAGTTCTTTTGCGTGGTGTTCCTTCTACTATACTATAGTATATCGGAAGTATATCGGCTGTATATATAGGTATCGGCTGTGTGTTGTGAGATGTTTCTTATCTTAACGTTCGGATCAGATTCCAGGCTTCAGACGACCTCGTTCCACCTATGTTTCCATGCATTATATAAATATCAGAACGCTAAAAAATATAGAGCGTCAAGATGTTTATTTGCTCGATTATCAGTAACTGTCATATGATCTTGTTTATTCCATATCTGCCAAATCGAGCACAGCCGTACTCTCTTTTGCTTGAAGCAACTCACGACATTTTTTTACTCCCCTGTAACTTTGTTGTGGATGAAGCATCAAGAAAACATACTATAAGCCGGCTATATTGTTTTTGATGCTCTTCTAGTAGACCAGTTTGTAGCTAAGTTATTTGACTTCTTCTTTGTTTA
>Sitophilus_oryzae_nonrepetitive:209232592-209233202
GCATAAAAGTCCACATATCTTGCATACTTTACAGAGGTTTTCATACTTTTAGTGTTGTTGAGTCCTTTTAAGGATAAGATTTTTCCTATTGCGGACAGCTTCACATAATTAGCTAACACTTTTATCAGTCATAATGTCTATTTATCCACCAATTTATCCACTTTCAAAAAGAACACAAATCTAAAATATCGTCGGAAATCCAAATCAAGTATGTGGGATATTCTTTATATCATGGGTCAGACAGTATACAAAAAGCACAAAAAGTGGCAGTAATCAAGCATTAATTTCTTATTGTTTTGAGTTTTCAATTGGTTACTGAGTTCTATGTGTTGCCCATTCATCATACTGAGATAATATGATCAGTTATCATTTTTAGTAATTGTAGTCAACGCAGCGAAAAAACGCCCCAAGTTAGCATACACGTAATATCGTTCTGCGCATGCTCAGTAGCGTATTCAGAGAGAAGGATAGGTTTATACGATAATCTTGTTTGTGAAAGTCCCGTAAACAAAGTCGTTGGCATAGCTTTATCCGCGACAACTAAATCTAATTATGCTGATGGTTACAAGATAATTAAATGATATAGCGAGAATAAGTGACAATTATGCCT
>Sitophilus_oryzae_nonrepetitive:76086883-76089104
ATATTTGGACATGTTGTCATTAACGAGAGTATTAACCAAATGGTTTTGGATAGACTGGGACCCACGACATCTATAACTATGGCAATGGAATTCTACAAGATGGTGTAAGTTATTTCTATATTCTTCAGTACTACAACTAGTGTTTTCTCCAGGTTCATACTATTAACAAACCTCAAATTAGTGTCACTTAGTAGCACTGTCTCTGATTGCGACTACTAAAAGCAACCCTAGAAAATCTCTAAAATAGAACATTATAATTTTATCATCATATGTACATCATCATATGACGTACATATGATGAATCTGTGGATAAAATAGTAACAAAATATAAGACTTTAACCCCCTACGAAAGAGTTAGTACCAACGAAACAAAGCAAAACCGGACCCGAAGGCATGGTCTGTAAGTGGTGTGGCAAAAAAAGCCAAAGAACTTTCTTTAGTTTTGGACTACGGTGTAAGAAGTGAGGACGATATTCAGACGATACGAGAAAAATTACGTGCAGGATTTAACTCTCTACAAACGTTAAGTTACTACCACAGTATTGTTTCCGGTGTCTCAGTGTTCTACCAAATAATCTGTATGAATATCCTAATAGGAAAAACAAAAGGTGAATCATATTATTGAAAATTGTGCATAACATTTTCACATACTAACTTGTTGTACTACTGTACTAACGAAGGTTATGAAGTTTTATTATAGTAATCAATAGAATCAATCAAAAATATGGAAGTAAAATAATTGCATGGATGCTTTTATGATATCATGTCATCTAAATGCGTTGTGTTTTCTGTGACAGTAAACGTTCAATTTATTGCAAGGTAAACAAACTATCGTAAACGTGTATTCGTCAGTATCAAAACAAAACCAAATGATTTTTTACAGAATAGGCTGTACTTGTTACAATCACGACCGATCACTACACTCACTACATGGACGGAATATGAACTCACTCACGAATTTGACAACCCGGTGAACACAAAGAACAGCGTCTATACTATGGCTAACGTAGGAGAGGTATGTTTTATTTACTATAAAGATTAGGGATTTAGGCACTCATAATTCCCAATTCAAAGGATCTTCTACATACCCGTTGGCAATCAGCGCTCTGGGACAAACCGTTGCTGAGATGCTTGACAGAGGAGTCCAATTAACTCTAAAAAAGACTAATACGTTTACTAGGTCTTCTGTTATATGCAGTCACAATCGACTATTGATTGATATAGTAATGGTAAGTAGGTTTCTGTAATATGAAGTTTTGGATAACCATATCCTCAAAAATTATGTACGTTTTTTTATGTTAATAGTTCTATTGCAATCAAATATCGATTATATCAATTGATTTACTACTGACAAAAAGTTGAATCATACTCTCAAACATTATGCAATTCAAAACTAGAAATTTCAGACTTCGTATAATGCTGATATTGCCTTGCTTAAGTTGAAAACTCGTCTTATCCCAAAAACTTTGTTTCGAGATAATATGTTTAAAGTCATGATTTTGTCTTCTGAATTCATTGATTTTCTGATTTATTAGATTTGCTATTTTACAGGATAGATTTTATTGCAGAAACGACTGTTGCTGGAGTTTTGTTCGCGATTTCGATAGATAACAATATACATGTTATCTATTCGTTATATTATGATCCACAAAAATGCCAAACATGAAATTGAAATGGCCTCGAAAATACTGGACCTGGCAATATTTGGACATGTTGTCATTAACGAGAGTATTAACCAAATGGTTTTGGATAGACTGGGACCCACAACATCTATAACTATGGCAATGGAATTCTACAAGATGGTGTAAGTTATTTCTATATTCTTCAGTACTACAACTAGTGTTTTCTCCAGGTTCATACTATTAACAAACCTCAAATTAGTGTCACTTAGTAGCACTGTCTCTGATTGCGACTACTAAAAACAACCCTAGAAAATCTCTAGTGAAATTATAATTTTATCATCATATGTACATCATCATATGACGTACATGTGATGAATCTGTGGATAAAATAGTAACTTCTACCTAGAAAAATATAAGACTTTAACCCCCTACGAAAGAGTTTTGGTACTAACTCTTATACTCATTTGAAACAAAGCAAAACCGGACCACCATTTAATTTCCCCTCGAAGGCATGGTCTGCAAGTGGTGTGGCAAAAAAAGCCAAAGAACTTTCTTTAGTTTTGGACTACGGTGTAAGAAGTGAGGACGATATTCAGACG
>Sitophilus_oryzae_nonrepetitive:273066993-273068584
CAATTTATGTTATTACGGTAATTCTTGAATGATGTTGTTCGAGAATGACCAGGTGACTTTTTTGAACGCTGTGGCTCTCCCATTTATTTATATCACGCTTAAATCATCAGATTATTTAAATGCACACTTTTCTGCGTATAATTAACTCACCTTGCCTTAATCTGACGAGCTCGAGTTTTTCTAATGATCATTTTTTTACGTCTCTGATCAGCTGTCCTACACTTACGATTCTGCATAAAAGGTTCATGTATGGTTGAGGGTACTTAACAAGATGCAAGACTTCTCCCCTTATAGTATTCTGCCGCGCTTGAATAAATCCGAAAATCTCCGATTTTGCTTTTCGTTAGGCACCAAAAGTCGAGTTAAATGTTGAGAAATGATCATCTGACTTGATGAGGCTGGTAACATTATAGTACTAGAAAGGAAAACTCGTTTTAACGCCATTCTCTAGTAGACAGGAAATATTACAAAAGCATGCAATGCACAAATTTCGGTGAATTGCTAAGTGACCAGAGGAAAAAATTACAATGCACTAAAAGGTTAATATATAATTCTTTGCAGAAAATGGAACGATGCGTTACAGAGTTCGTTTCATCATACCCAACCAGTTGTTAAGTGCAAATAAGAAAAGGAAGCAGTTTGGAGAATGAAACCAAATCGTCAAATAGTCGACAAAACTGCATTGTCTAAGCTAGTAACTCACACTTACTCGACATTCTCATACCACAATCATATATCATTAATTCTCTATCATCAATTTGGGAAAACCAATTTGATGTAGGCCCACGGGATCAGTTACCTGCATGACTTCGGCACAACTCGTCTATAACGCTTCCACGTATATCTCGATCCAAACTCCAAACAGGAGCTATTTGAAGTTTTTAATGTCATCTTTTGCATACATCTATGGGGTCCAAAGTTGTTTTTCTTAACACCATTACGAAGAAACAATGTTAAAATTCCCTCATTTTCTACGGTCACTTTTTGCAGTCCTGGATAAAGTATAGTATTCCACTCGCATATAATGGCTGTTATTCACTTGGATGATTTATGACTGCAACATAAACTTCATCCGCGCGAATAACAGCCACCATTATATGCTCGTCATCGCCTGGTATTAGTGGAATTATATTGTAAACTGTTTGACGACACCATTGGCGATGATCACGATGAAAAGACAGAGAACGCAGGTATTTAAACAATTAATGAGTTGATAATGTGCAGAGTGAAAGTCGAGAATCAAGAGATGTATGAGAAACAGAGATACACCAGGGAATCAGGTATCAGCGTCCACCTCACGGGACGTCAGCCAGAGGCATTTAACCCCGGGGGAAAGAACATCAACCTGTTATTATAAGAGGGTGGGAAGTATATATATGATGAACAATAAGTTCTAAGTACTTCAGCACACTTTGTTTTGGCGTTTACCAGATTGTTTTAAACTAACTCTAAGTATCTAGTAAAAAAAGCATCTGGAACTTAACCAGCGACTCGAGCCAAAACCCCCAAAGCTAGGTCGTGACAATATCTCTTAGTACAGAGATAGAGAACGTATTCTATAAACATTTAAACATTTGTTGACTCGCCCTGT
>Sitophilus_oryzae_nonrepetitive:215394844-215395411
ATTTTCGTACTCATAAACGAAAAACACTGTAAAACAAAAAATGGGACAACCTGTACATTTATTTTCTTATAACTTTGTGTTGAGTGTATTATTTGACAAAATATATATTTCTGAATAAAGACCTCTATCGAAACCTACAGTATAGTCGATATCAAGTAGATACACAGTCAGATTGAAATATAGATGGGACAACCATCATGGCGGAAGGGGGGAGCATAAAGATATAGACGAATGTTTCATACTAAGTTGTTTATTCCGGGGTCTAGGCATGCAACTGGGTTGCCTAGGCAACGGCCAAACGAGTTCCAGAATGAATAGAGTAAATGGGGCAATATAGTTGTCACGCTACGAGGGGTGAGTTATTTTTACTCAAAATTTAACTGAAAATCTTCGAAAATTGCGAAATTGATGATATAATATAGATGGTAGATTGTTGCTTCTCTTTCTTGCTTTTAATTAAAAGGGGCAATCAAAGAGGCTGTGCGGGAGAACACAATTCTTCTCATGGCTTGAATTTTCATCTAGTGAACAAATAAAAATCCTATAGGTACCTACAATACAAACCTC
>Sitophilus_oryzae_nonrepetitive:208990469-208992297
AGGTGGAAGAGGAATTATTAGTCTCATTGCTATGCATGAAAAGCACATCAGAAGTCTGCAGCATTACTTTGACAATCAAATGACCCTCTCCTTTTCAGTTACATAAGACCGCTGACAGGAATTTCACACCTTGAAATCTTAGCAGGTCAAAAGATTACCTGTAGGTACTATGGGTGCTGGAGGAACTAACCGAAGAGTGGAAAGGGAAAGCTTCGCACGGAAGATATCCATCCAACTTATATAACCCAGACGTTGGCCGAAATCTGTCATTACGTTTTCTCAGAGATGGAGAGCTCAGAGCTGAGACCGAAGGATTTATTATAGCTATACCAGACCAGCAAATACCAAGCCAAAAAGGACTTACCTAATGACAGATGCCGACTATGCAATGCCTTTCCGGAAACAATTCAACACATCTGCTTTGGATGTACCTATCTTACATTGCGACATTATCTGGACAGGCACACCCAGGTGGCTGGTATTCTACACCAAGAAATCGTACTACCGAAGAAAACGAAAACGTAAAAGTATACTGGGATACTAACATCATCACAGATCGTGCTTGTCAGGTATACAGATATGTATGTAGAGTTGCATACCCGACCAGGAGAGTCACAATATGGAGGTGAGAACTTAAAAAATAGGAGTTGTAAAACGTGTCTTTTGAATTCAGTAATAAAAACAAATGTGACATGGCGCTGCGTGGAGAAATTAGTTAAATTCCATTCAAATATCAGTATTTTTACAAAGTAATAAAGATGGAAAGCCTAAAACCGCCAAGAGAATTGTCACAATTCTTCACATCTTTTTTAATCAGTTTAGGACATGGATGTATGTCCTGTTGTCCGAGAATCTCTGTATATCAGTGCAATAGCCTAGAAATATCTAGCAATTGAAAGAAAAAATTGGTCTTCAGGATGGAGTGAGGTAAAGATGTAATTACTGTGTTTTAGTAGCTGTTAAAATGGCCAAAGGCCATACAATTTATCAGTACTTCAGTTATTACTTTTTCCACAGTGTTCAATAATAGTCTGTTTAATTCAATAGAGCGCTGTCGATGTGCGCGGTTTTAGGGGTAATTCCCAGACCTATCAAACTTATCGGTCTGGGAATTACCGATTACTGATCTGAGAAGTTTTAGTCTGGGAATTATCGAATTACTGATCTGAGAAGTTTCTACTTCTAAATATACACCCCTGACTAATATTTTAGCCAGGAGTGGGAAATAATATTTACCTATTTTTGAAATTCAAATAAAGGCGGTAAATTTGTTTGCTTTCACTCAATTCCGTGGATACAAATCGTGAGCCTCTGGCAAAACAAACCATAAAATCGAATTGCCAGTACACACGCCTACCTAATCGCTATTGATGGTTGCAACTAACAATATCGATTCCAGTTGTGAATAGCTATGGAATCATATAAACAAGACTTTTCTAATAATGAAAAACGAGATGTGTTTCGTATAAAGTTTTCCAGTGTTACTATTAATCGGAAAGTGTCCAGTAGAGCCCAATTCCCACTGCTGGATACTTAGTGGATACCCCCACTGAATTATGACTTATATTATTTCGAGGCGTATGGTAACTAAAACTGTGACACGCTGTATTATGGAGACTTTAGTAGCATATTCTATATAACGACGTTGCAGTTTCCCAAATATAATTCGGACCGGATTACATACAATTCGGATTATATAATAGACTAATTATTCAACTCACATCGATAATTATTTTAGTATAGCAAACAATAACATAACAGAAATTTATTGGTGATCCATTGTGTATATAAAAGCACTCACATAATAGTTTATTTGCAAATACCCCGT
>Sitophilus_oryzae_nonrepetitive:271079263-271080999
TTTTTCGTGTATTTTCGAGAACTGTCACTAGTAATTTTGTTATATGACTTCTTTAACAACATCCTGTGTATGTATATTGTTACCAGATGCTGCAAGAAGGTAGGGAAGATCTGGGCGACGATGACGAAAAACTGGAAGAAATGAATCTGCTGGAACAGTTGAGCAAGATGAATTTAGAAGACGACGCCGACGTAGACGAGCACAAATCAGACGGATACCTGGATGGGATACGGGAAGAGAAAATAACATTGAAAGAAGCGTCCAGGGGTCATCTGAACCCTTCTGATCCAGTTTTTGCCAGTGACAGACCCAGCAGTAAGGTACGAGTTTGGATTATAAATATTCCTTCACCCATATACAGGGTCCTGCAAGAGTGTGTCTGGCATCTGTAGTTCCTATAATAAGTGCGAACCTCAAGTACATACTAGTCGTTCAAAAAAATGTGATTCGGCAGGGATGATCTTTTTAAGTTTCTGAGAACTTTAATCCAGTAGTTTTTAAAAGCAAAATTATGTGGTAATGAGGTGAAAGCTCTGTTGAAGCTGTTAGAAGAAAGAGTACTGGACACTGAAGATAAGGCCATCATTGTATCACAGTGGTCTTCATTTGAAGCGCTTTGGAATCGAATTCAGCCAACTGGATGGAAAGGTTCCGGTGAACAAACGAATCGACATAATCGACCGTTTCAACAATCCTAAACACAAAATGAAGGTACATAAAAACTTCCTCAAATTTGTTGTACCCGGCGACTTACATTTTGGCGAAATCCATCATTGCCTTAGAAAATTGCATGTATGCCAAATTTCCACTACCGGCCGCATTTAAAATGAAGTCTTACCTACGTATACGTACGGGGATAGCTAACCCACATTGTAAACCAGGAATTCCATAATTCCAAATATAGATTACGTCGTAGAATATTTTAAACCGATAATAATTAAAGGTAGTAAAGTTAATAAGTAAAGGTTTAAATCTTAAAACAATCGACAACGTCGCAACGCCAGCTGATGCCGAAAACGTACGCATTTTACTATCTTCACTCCTAAATTTAGGCAGCCAACAAAACATCCAGTTCGAATTCGTTCATAAATTGCTCTACGGCGTTGCCAATGTGTTGTAGTTGTATTGTTTTTAGTGATTTTATTGATAAACAATAAGACAATGGTGCGAACTTGCTTAATTTGCAAAAATAGAGACGATTTAAGGTGAGTAAGGCTATGTTACATCAGTGCGGTGCCGAAAGGTAAAATAGAGAAAAATCTTTGGAAATATGTATTAGTAAATCACACAGTTTTGGAATGTACCGTTATAAGTAATGAATTACATTAAGTTAGTTTCGTCACGTTTAGTATACAAATACCAAGTATACAAATGATTCTTATTAGGAGTTTTAAAATAGATTATATAATGATTGAAAAAAAGTTAAGGGAAGAGTACGTTGGATATTACATACTAAATACCATCGAAGACTGCTGGGAATAACAATCGAGAATGTTTCCAGAAACACAAACAAATACAACCTTAAGGCCTACTACTGCCAGTGGGGTCATGACATAGATGAATGCATCTTTGTTTGATATGTTTTATAAAGCTAATTTCTAATGTACAAGGTCCCGATTATCCGCGAAGAATTTCCACCGTTGCTTCAAGCAAAATAATAACCATTAATTCGTCGTCGGCTCGTATTCATTGAATGCTTGATGGATTATATTACTACTGGAGCAATTTACAGACTT
>Sitophilus_oryzae_nonrepetitive:122328971-122330610
ATTCAACGCGGAGAATCCAACAAGTTATTTATAAATGGTGTAACTAATCGATTAAAGAATGCGTTTATTGCAAACCACGTCAACGCTCAACGGTAATCCATAACCGTTATTGTCAAACGTATCAAATTCCCTCCGTAATGCGACATTATGATGCCGACATACTGGCACAACAAAACACAATATTTCGCCACACAGTCGTCAAGGCCAAAGGATTCCTCATTCCAGACGGTCGTTTGATCCCTAAATCACATTCCGACGTCCTCTGAGGACGGGGAAGCCAAAACACAAACAATGGCTATCGCGGATTGGTGCAGTAGGTACGTACAGGGCAACGGAATATGTAAAAGTGATTGTCAGTCATTGTTTTTTATCAGTTGTTATCCGAAACATGGAATTTAGTCAAAGGGGTGATAAAGCGATTATGTGCTAACGATTTCACAACGAAATCTATCCTTTCTTGTTTTAAACGAGTGCATGTTCACTTTGGACATTAAGGGTCAAATTTTAAATGCCGAGCAAACGTTCCTCTCGTCCAATTATTTTTGTTGCTCAATATTACAGAACGGTCTTTCTCAAAGTTGGGAGTTGGATGGTTAAAGACAATAATTAAACTTAATAATTAGTAAATCCATCCTCCTCATTGCCGGTCGTTTCCAATCCATATTTTGCCTAAAAACATTCATGGCGATTGTTCTTTCTTCCGTATGTGGCTTAGTGCTGGCGGTTGGAATCGCCATGAACGTTTTTAGGCAAAATATGGATTAATTTGTCGCGAAACGTATAGAAATTTAAGTGTTATTGCTTAATAACATACAACATAAACCTTGGCAAATAACTATGAACCATGCAAATGCAAAAACTATGAAAATCGATCTCACAAGAAGATGTATTATTATACCTCAAATGTACTGCAATTAATAAGGCTAATATAAACTGGAGCTATACCATGTTAGTCCGAACCTGGTTTAAAGAAAAATCAATCAGCGTTTTCCCCGAACTAACTGACGGTAATATATTCTTACCCAAGTTAAACATAAGAAATTTATCAAATACTAAATAAAACGTTCACGAACAAATATTATTATGCTTAAACACACATTAATTTATCATACAAAAAGATCCTCTACAACACTAGGGTGGAGATTCAGCAATATGAATAAATAAGGACGATAATCTGTCCGAGTTTTTTCCATTATATACATGCATGCGTTCCTTGATTTATAAACTCGTACCTCACCTTTTACTTGGCATGTTAAGCAGTCTTAAAAAACAACACAAAACCCGATAAGTAAATATATGTTTATGTATCAGTATTTCTAAGGGAACCGGACAAGTCAAAAAGAGCCTTTTTGCTCATGGTAGCCTGATAATTTTATCCCAAAATATTTGCTACTATGCACCGCCGCACACTGGTTCGCTCTTATGGACGTACGTGGCGAAAATTAATGATCTATAAAGTATTTAGGCGTTTGGAGTTGCCTAACATATAAAAAAGTTCTTTACGTTAGACGTTTCAAATTACACGGTAAACGTAACGATGACATTAGAATTTAAAAGCGCAAAAAATGTTATCACATAAGTGCTCTAAAGTGCATTGGCCAAATTTTTATAAGGGAGGGAACTACTGTGCGCCGCTGCA
>Sitophilus_oryzae_nonrepetitive:115888436-115889814
AACTGGTAAGATTTAACAAAGTCAAATACCACACTGTGATATAGTATTATATATTGGTACGTAAAATAGAATCTCCCTAAACAGTAGAGCTAGACGCTTTTGGAAAGAAAGTGATATTACATAAACCCGGTTGATGGTTATGAAGCAAAAAGTAAACTATCAAGAAAGAAGCACCTATCTGTGGATGATTCAGGGGTTTAATTCTAGTCCCAGAGCATTGTGTGACATGTAGTTTTCTACTGCTTTTGCATGCATTAATCAAAATTTCGAGTTGCATAAAGCCAACTACTTCATTTGTATATAAACAAGATACTACTGTACCGCAAAGATATAATCAATAAATGTCTATTCATCTCAGTTGTTATAAATAGAAATTTGTAAAAGAAACACTAAAGAGTATCCAGAGTATACGGGTAGATTGTTCTAAAAAAGAAAGAAGAGAAGATAAAAGAAGACAAGTACAAATCTATTGTTTATGGTTTAATTTTTAGACATCTCCTTATATGCTTGGTGCATTTAAGTTGATTATCAGTATGTATTTTCCTGTCGCCGCGCCGTGTCGGCGCAGGTAACTATTATCCCGGTGCAGTTATTAACACTATAAAACACTCAACTACCCGTAGTTGAATCCATCTAAAATTAGACCTTCTACTTGCTATTTAGGTCGCAGCACTGGCAGAGAATGCACCAACCCTATAAGTGAAGTAACACTAATAAAGTCTTATTTATGAATTTAATAAATCTATTTTTTTGATTAATCCCTTTGACGCTCCCTGTTTCCAAGCGATTTCTGACAGATCATTAAAACCAACAAGATCGTTTCAAGTATTGAAGAGCAATAAAAAGTGGCATGAATCTATAAAATTTAAATTGCGCAAATTGAATCATCGCCGATGGTAGTTCACATTCCCACTCGGCATTATGGGTCCATAAATCTCCTCACTTGGCATACACAAAACTTTATCGATGCTAAATACTTCACTGTGATATATGGTGTGATTCGAATCCTGATCCGGGTTACTTTATACCGTCTAACAGTGATGTAAAATGATAATACGGATTTTACTAACCTTTGATGGCCCTTTAATTTAGCGATTTTGATAACCTTTTCAGCAATATGTAGCTCATAGATAAGTGAAACAAGTTAAGATCGGAAAGTGCCCAGTGTAAATACTTTGTCTTTGCTTTTGTATGAGAATTATAACGGGAAAACTTTCTGGTCTTCGTCCTCTTTTTTCTCACGTAATTTTATCGCCACAATGATTTAAAGAATTGTTATGCTCAATAATTACCAATTAATCAAGTTATAATACTCGTAATAATATTACTCTGATGACTAATTGATATCTAACTAATTATTACTACCATTATAACAGTA
>Sitophilus_oryzae_nonrepetitive:176753503-176754849
TTCATCATTTCCATAAACATAGTAACTCCTCCTGGTGTCGGGATTAAATTAAAAGGCGATGGTGTAGCTGACTGAAGCATATACTCCAGATAAAAGTCAGTCTTGCCAAAAGTCCATTCAACTTCTAAATTATCTAAGACTCTTTGAAAAGTCGATGACATCGTAGCGATCAGCATGTTTAAAATCATGACTACTATAAGAACTTCGAATAAGGCGAAGCATATATATCCCACAGCTTCTGTAAATGTGTGCGTGTTAATAATTGTTGTTTTAGGTGTCTCTCCCGGTAAGTTTTCAATTACAACGTCTGCGCTCTCCAATGGCGCCATACACAGTATGTGAAGAGAAATCTACAAAAGACGATACCTGCTGGGTTTTCATCTCGTTATCATCTATTTGCACCATCCCATCATAATACTGATAGAATCTACATAAGCCTGCACTAAAATATAGTAAAATACTTTGCCATATCGGCGCACATTTTTCCCAAAGATATTTGCAAAGGTCCCAGATAGTAATTTAATCTGCAGAAAAACATAAGCTTAAAAAACGCCATTATAACTGCAACAGCAAATGTGCCTTCGGCTATCAGTAATGGATCCAGATGGTGCCAATATTTTCGTTCCAAGTCTACCTGGTCATTGTTAACGGCATCAAAATATGAAGCAAGCCAAAAAAGAAACGTTAATAAAAATAGACAGTTACTAATAACCGCGTGCCATGGCCCCACGAGCATCATCATTCTTATGCTACTCCATACGTGACCAGCCACAAACACTATAATAATCGGCTCCAATCCAGAGTTCGGGGGTTTCCTTTTCTGACCCGTTTTATCTATATTCGATTCTAGAAAGATTATGATGAGGAACACGATGTAAGCTGCTATATGGCTATACTCCAGTGCTTTGTTAAAGTGTGATTGGGTAGAGCTAAACACATCAAAGCTATAATGGGAAGTACAAAGATTCGTAAAACTGGCAAAATATAAGCGACAAACATAGATTTTAGTTTGTACTCGTGCCAATCGTCGCTCCACACTGCTTCAACTATTTGTTGGGTGTTCGGATGAGCCACGAAAGTTTTCTGTTTATAGTCCATAGCTAATGCTAACCTGGGAAGACTGTAAATACGCGATGACGTTCCAGAAGATTGTTTTAAAATGAGTTCCATTTCGCTAGTGCTTCGGCAGCAGGCAATTAAATCGACAGCAAAAGTACTAATTTCGCTTGATAATTCGGCATAAGCCACGCGAAATTCCGGCACTAACATGGAACATTCTTTTAGTTCCTCCGATAACTGAAAGGCTATTAGAATGGGATCGTGTGTGGAATGACAGATATAGGCTG
>Sitophilus_oryzae_nonrepetitive:54241757-54243087
TTCATACCCAATATCAAAGATAGGATAAAATGCGACCAGGCAAATACGGACTACTACATCACGCAAGCTATGACTGGTCATGGAATCTTTGGCGAGTATCTGAACAGGATCCGCAAGGCGGACTCTCCTATATGCTGGTATTGCGAGGCGTCAGACTCGGCCAACCATACACTATTTGAGTGTCAAGTGCACGACGAAACGAAACACGGGAAAACAGTATGTGGTACGAAGATCACTAGAGAAAACATCTGAAAACTTCTGACATTATCGAACGAAAATATCGAAGCGATTTGCGGGATATTAAGGAACAATATGAAGAAAAATGAGAAGAATGAAAAAGACAAGATTTGGGTACAGACAAGACCAACCCCATAGAAGAATAGATAAGTCTCTAATCTCGATAAAATACCTTCGGCGGTACTGAGATTGGCGAGCTTAGAGTACAGGCTCGCATGAGGGAGATCCACACACTCCTGCAAAGTAAAAAAAGGACATTGGACTATGAAAAAGGGTTGTCGATTGGGAACCGCTGATTATAAATTGAAACCTGTTAATATTCGGTGTCTAAACTATCATTTCACATTAGACGGCGAGTTCTTACTAATGTGGCCGATCATAAAGAATAATATACTGTTTTATTAGCTAAGCTGTACATTTGACATTACAGGCGAAGAATAGACTTTTGTAAGAAGGAATAATGCTGGTTCTTCTAGATAATTCTCGCATTTTTAGGTCAAAAAAGCCAAAAGGACAATCCGGCCACATTTAAGCAAAATGTACTATATAGTGCAGAAACCTATTTATGCTATTATATAGTCCATAATGTGATTTTCCCTGCTCCCATTGGTCGAGACTAAACGCTGGTGCGTTTTGCCAAACATGACTAAAATGCGGTACATTTTGCAAAACGTAAAAAAAAGTGAGGCATTCTAATCGCAGGTGTTGCCAAACTTTACTAAAACGTGGTGCATTATGCCTTTAGATTCTGTCTGAGATCCAAAGCTGAGATCGAATGGCATTAACCTTTTCACTTCCTCTGATAAGAAAAAAGGGTTGACGAATTGATATGACAACTTCGCCAAAAACACGCCGCCATTATACGCCTCTCTCACGAAGTTTTCATTAGACAGACGTTGTATTTGTGTGTTTGAATAAACTTTCTATCAAGATATCTGAAGGTTTGACGTATATTTTACCAGATCAATTTCGATACAGTGTAAAAGAAATTTTGAATAAAGGTAGTATTATTTATGCTGAACTAAAAACAGCAGAAGATTGCGACGCGGCGACGGCGACGATTTCAGAATTTTCACGACTAAATTCAATTGCC
>Sitophilus_oryzae_nonrepetitive:195672510-195673470
CAAAGACAACCCCGCTGATCCAGGTTCTCGTGGTCTTCAACCTAGCGAGTTACTCGACAATGCCTTATGGTGGGCGGGACCTCCATGGCTAAGCCACCGGAATCTTATTGGCCACAATCAATTTTACTTTCCTGAAACTGAAGAAGAACAACGAAAAGTTATATTGACATGTACTTCACAGCCCTCATTGTTTGATACTCTCTTTGAAAAGTTCTCTTCTCGTTTTGCAGACGCTTTCTCTATAATACTCGACATTCTAAATCTCGTAAAACCTCTCCTCTCCTCTAGAATGTATTATTAAATGTGTTCAATCACAATATTATGCTAGGGAAAAAATCTCTACCTAAATACTTAAGAAAATTGACCCCCTTTATCGACACCAATGGAATTCTTAGAGTTGGTGGTCGCTTGCGCAATGCTTCTCTAAATTTCTCTCAAAAACATCCCGCACTCTTACACTCTACTCATAGAATATACTCATAAACTCTATTTGCATCCCGGTCCCCAAACTCTTCACTATATTCTCGCTCAACAATACTGGATTGTTTCTGCTAGAAAAACAATTCGTAGTGTTCTCTTTAAATGTCCTCAATGCTTTCGCGCTAATCCAGTAATGCCTCAGCCTCCTATTATGGGAGATATTCCTGCTGTAAGACTTTCTCAAGTAAAACCTTTCTCTGAAGTTGGATGCGACTATGGTGGTCCATTCTCTTTATTAAGATATCGTGCACGAGGTGCTAAGTCCTGTAAAGCCTATATTTGCTTATTTGTGTGCATGGCCACGAAAGCTTTGCACTTAGAACTGGTTTCCGACCTTTCCTCCGAGACTTTTCTGGGTGCAATGCGTCGATTCATTTCTCGTAGAGGTCGCTGCAATCATATTTATTCCGATTGTGGAACGAACTTTGTCGGAGCTTCTAGAGAACTGATTAATATGCTAAAATCCGCCGCTGAGCAAGA
>Sitophilus_oryzae_nonrepetitive:271352244-271353188
GAATTATTCTTTTTCCAGTGATTATAAGTAATTGATATATAGATAAAACTCTCTCGGACGCGTCGTAAAAACGATTAATTCGGACAAACGGCCGACGACGCGAAAACAATATCTGTCCCTTTCCACCGACCGAATGCCTAATGGCCTGAAGGGTTTCCGTACCGCCGCCGCCGCCGACCCCAACAGTGCACCCCCGCCGCCCAGCTTCGACCCCTTTTCGCGATTTCGCACGGTCATTTTGTCCGGGCTTTAAAAATTCACAGCGGTCCGGTTTTTATTACGTACCAAACGGCGCGGACAAGACATACGACGCGGAATTATAAAATACGCTCGTCGGGCATCAAAAAGTCGGTGGCCGGGTCGTTTTTTCAGTTAATTACTGACAGACGAAGCGTCAGTTAATTATATGTTTATATTAGTGAAGGAAGAATCAGATGCTTTTTAGAAGCGAATACTTTGTATTCAAATACTTTTGAAAATTGATTACATTTCAGAATTGTTTGATTTCGAAGACTTTTAAGAATGGAATAGATCAATACTCAATTCCAGTCAGTTTATTACTGGGCGGCTAATACCGTGTTTATAACCTCGTTTAGTTTTTGCGAAATTAGATTGGTACAGCGGACGCTCGCTTTTTGACAGCGGATGGCTCTGACCCTTCTGACCGAGCGTCTTTCTCGCCGGAAGTTTCCGTGAACGGGTAAATTATGATTAAGACGTCGTCGAGGCGAGACGTCGATAATGAAGGAAACGGTAGTCTTTTTTTGAGCATTGCAGATGTTTTGCACCAGATGGGTATAATATATATTCTGTTTAAAACAAACATACGGAGTGGCCTATATAGAGGACAAGATATACGACCGTCGGGCGTCAAAAAATCGGTGGCCGGGTCGTTTTTTCAGTTAATTACTGAGAGACGAACCGTCAATTTATGAATATACACT
>Sitophilus_oryzae_nonrepetitive:250766512-250767358
GATGATATAAATGGTGGTGCATCGTCATTGGAAACAAGAAATCCAACGCAAATTTTGACTGTCCAAATACTGACTCCCCAGTTGATTTTTCAGCAAAGTCTATCGTAAATAGTCTCTTTTTATAAATGGTATATCACTAGCAAATAAAACGTTAGTTTTCCAGAGCCGGATTTGAATATTTGGCGTGTTACGTGTGCGTAGTGAGTCTGTTGTCTTTCAAGTAAATCCCCGACTGGAGTTGAGCCCAGGGCAGGGGGGGCTTCCTGGGGTGGGTACCTGGGGTGGGGGCCCGGCATTCCTGGGCACCCCTGTAGTAACGCCAATGCTTAAAATCCTCCAGCCCTTAGCTTATGCCATCGATATATTACATAGCCATGTGATGATGTATTTTTTCTATTACAATATATGTAGTTATTAACCATTCTTTCTATTTCAATGACCGACCGAAAATGGTTTGGCTTTGCTTTATCACCATTGCAAATTATTAATACAACCAGTAAATTAATATTATGATACTTAGTAAGAAAATCGCTCTAATTTTGACTTGAGGCTTAACTACTTCTATTGATTTAATAAAACTTCGTTTGACTTTAAACTTAGTTCGCCTAATTCTACCAAGTTTTAATAAGCAAGCGTTATTTTTCCCTCCGCACAACAACTGCATTTCCAGATCTCGGTTATTTTCAGATTAATTTCTTTCGTTGTTTGAAATAGAAACATATGGTACTTAACGATCTTATACAAACATTTTATACGATTTTCAACTGGTTTTATGCGTTGCCGCTGCGGCGGCAAACCTTTACAGTATCATTATCAAAGCTGTGGCCGCTAAGTCATGAAATTAAT
>Sitophilus_oryzae_nonrepetitive:76535446-76536249
AGAAGACAAGAAGAGTATGCCAAGGGCTAAAAGAACATACAATTAACAACAGAACTCACAAACTGTACGACGTTATAACGTCACCTTGGAACTCAGGTTCACCAGGTTCCGTTACAAATAGGTTCCAGCTAGCTCAGTGATGGTAGACCAAGTTCACATACGATCGATTAAAGTCTTATCTGTCATCCAGTGGTCGTTCCAGTCAGTCCATGAGAAAATCCAGGTGTCTGGTCTTCAGTATCCCAGTGGCATTCCTCGTCACAGTGGCATTCACGTCACAATGGCATTAGTTGCAGTACCAAATCCAGAAGCTAAACCGTAATCATCACTAAGGAGTAATAGCTACAAGGATAAAATATGATCTATTTTAGTGACATGTTCTGATTTGGGCTTAATAAAATACCTTTCCACCATGTGGACGTTCCAAAACAAAATGGCGTCGCCACACGTTACTCCATGGAAAAGGGTTCTTTAAAAGTCCTCGTACTCATCTCGTACGACCATCACACACAGTCCGTGTTGTAAAATCCTAAAAGAACATTACACAGTGTACGTATGTCTCTTACCAACTGACGAATATATCCCTCTACAAGGCTTCTCTGGAATTCTGAACCACACACAGGCCAAAATCGCCCACAACTAGTGCCAAAACTGCACAACCAGTCTTCAGACAACTCCAAAGAAACAATCCCAATTCGGAACGGCAAAGCAAGGCCAAAAACTTCAATGGAGTTTTTATCAGTCAGTCAGGATCAGAAATGCTGCGTTTACCACGGCGGTTCGAAGTACAAGGGCGAGTTATT
>Sitophilus_oryzae_nonrepetitive:103188872-103189600
GTGTTAATGTCCAGCAGTGAGACGAAATATATTTCCCAACAGTGAGACAGTGTCCGACAGACAGTGCACCCGTTAAGACTGGGACATAGGTACCTTTTCACTCGTTGGCACTGTTGAACATGTCTATCATGTTATTGATTGTTATATAACAGCGAAGTTACATTAACAACAAAAATCTATAAAACTCCTTTTTTTATTACGTTAGTTGGCTCTACTTTGTTTTATGCCAAACCAAAAACGCAAATAAATACTCTTAACTAAAACTTCCTCTGTCTTACTGTTAGACCTTAGGGCCCAACAATGAGACAAATCATGTTTTTGTCTTAATGAGAGTAGAGAGAGTGGTTGCCTTTAAAGTATTAAAAAAATGTGTCTCACTGTTGAGCATTCTCCCTTTATAATTTTGCTTTTGACGACGAGGAGATATTATAGAGGGCTCCGGAAATAGTGGCTGAAAAAAGTGTAAGTGGATCAATGAAACCAAAACTAGACTAGGTATTTATAGTTGGTCGTACTTACGAATGCCTTTGTTAGATGATACCTAGTATATCCTAGAGATACCCGATGCAATAATGCAGACCCTATACCTCATAAAACGTTAAAGAAAAATTTGTCGGTAACGCATATTTGTGACAAACTGGTTTCAGTTTAGATTCAATGCAGTGGTTGGGGAAAACAACGAATTCCTTTTCAAGAAATAAACCAAATAGTTTAAGCAACATGTAAAT
>Sitophilus_oryzae_nonrepetitive:19007509-19008153
ATCATTATTTCTGTAAAAAATGTCAACTCTCGCAATAAAACAGTTGCACGGCACCATAATTACAAAAGAATAATTTATTAAGAATAAAGTTTGTTAATTAGCAGAAATTACTAGGAAAACTTTACGTTGCGTTAGTCTGTTTACTACAATATGTACCAACTGATCATCTTAGTTTATTTTTAGGTAATTGGTAGGAAGTTTCAATAGAGCTCAGCACTCGACTTATTACCCAAGATGAGCGAATGTCTAGGTAAGTACACATATTTCCGTGTAAATATTCGTAAGTGGGCAGGCTGGTTCTGAATGGACTGTGATTACTACTGAATGTTTGTTTGAGGATGGTACAGAATCTTTTATTGGAAATAAATCTGGTGGTGGCTGATTTACACAATTAGATACTGCCGGCATGATAGCGATTAGTGATAAAAATATCCAATATACCGTAACTGCATAATCTAGAAAATGAAGAGAATGGAAGACGGTATTTAAATAATTGGTGAATAATGTTAACTATTATCGACGAAAATTTTTTTATCTTAAAGTCCATTCTTTGCCTGGCATCGATTCTGTAAATATCTTCTCTACAAAATATCGGCAATACAAAAAGGCCTGCCTCGTGTATGCGATTTCGGCTTTCTCTCCCA
>Sitophilus_oryzae_nonrepetitive:187816245-187817272
GTCGAGAAAAATATCCAACATACAACTAAAAGTAAATAGAAAAGTGATGTGTCTATGTGAAAAATTGTCCTCCAACGGACACCGATGTGGTGTCAGTCGAAATATAACCCTCTTATTAACAAATGATAAGCATATCGATCCTCGAGTTGCAAGCATTTGCTATTATCGCAACTTCTAATTAGGTAAAATGTGTGATTATTACAACAGCATAGGCTTTTAGTATTGTAAGAGATTTGTGAAACATAGTTTGCATCATGGGTATCCCAAGTAATTTAATTTGTTCTCAAATTCAAAAACGATATGAACCTGTAATAATAGTAAGTTTAATCTTAGTACTATTTTCAGGATATGAAGCTTAAAATTAGAGAAATACAGATTAATTTTCCTATCCAACACTTAAGTAAATGATGAAGCGGGTAAATATTCTTTTTGACTCATGCAAGGAATAGTTCTTTAAAGCTTGAGCCTCGTCTTCATTTCCAGTGGTGTGAAACTGATAATATAACGAAAAAACCCTATATTTCCTAAACCGTTAATCCAATCGCATTGGGACGAATTTTATTCGATTCAGCGAGCACCAATTGAAACGTAAAGTGAAAATTTTTGCATCAAGTTGAACTTCTTGTATTTTCTAAACTATTGAAGGCATTTTGAATTGCTAGCCAGATTCTGAAACGCTTTTTTATCGACTGTCGAACCGTTCTTTGCAGTTTATATAATTATTGGCCAATACCCATAATACAGGGAATAACAAAAATGCCTCCATTTTGTGGGGGGATGGAGGATTTTCATAATTTGTGGGTATTTTAAAAGAGCTGTTTTATACCTCGGGGATTAACTCGCCAAGCTGCAAACTCTTTATTATATGCAATGTGTAACACACATTCCATGAATTTTATGCGAGCGTGCAATGGAGAGAAGCCCATCTGTATCGCCTTGTTTGCACCTGGTTTACTTTTCACAAGTAGGCTTACCATTACATACACAACAAACAGCCATTGATGATGCTCCAACCACTGTTTGCGCA
>Sitophilus_oryzae_nonrepetitive:89865241-89867008
TTCCGAAAGGAATGCTTTACTACAAAGCAACAGGCTAGGCGCAGTGCGGAACAGCGAATTGATTGTACTACTGCGGCTACATCGCACAGCATGGACTAATGAAATAACGAAATGAATGTAAAAGCGGGTTGTTATGTATTATTATCGAGCAGTTTTACAGATTTAACAAGCTTTGGCTTCAAATCACATAAATTTAAAAAAATGTTTTACTGATTTTAATCAACTATTAAAGACTTATAAACAAAAACATCGCGTAGGCTTCAACATTAGACAGGTTTGGAAAGTTTCAATTTCTCTACAATTGGTTAAAACAAGGATGGACATGGACGTCAAATTTTTCTTACGCATTGATAACCAAACTTAGGAATCAACGTTGGACTGATCAAAAGGTATGAATATAATATGATAAATATGTCTATTTTAAGAATTAAACTTAATTAAGTTCTTAATTAAACTTAGATACATAATTCTCAATTAAGTTTTCATATGAATATCGTAATTTTGCTATTGAGCTTTCCGACCGATCCTTTTGCCTACGAAAAATTCATAATTTTCCAGGGAAATTGGAAACTTCAGCCGGGAAAAATTGAACGTAAACACGTCAAAATCTTATTACGAATCGAGGAAAAACATGTCCGGCGTCCTGATCAGGTCCACCAGCGTTGTACGTACCATTTGTTCGAACGTCAAAAAGCGGACTTTTCCATTAATTTACGATTTTTACGATTTTCCAGATTAGATATCCGTTCAAAACCACCTTCGAGGAATACATGATGGACCTGAAATTGAGATATTACGATATCTACAGCAAGTTTCATTATCAGCAGTTTTTGTTGTTGAAGCAGGTGCATGAATTCAGGTAAGTATGTATATAGAATAGGTCCCGGTGGCATAGACTTTCGTCTACCAATCGCCGGGTCAAATCGCTGAAAATCTGATGCTGTGACTGTTGTGTATAAATAATTTCTGCATCGACTGAAATATAGTATATTATATTCCAGTTACAATACCTTCGGAAACACATCTAGTGGTCAAACAGGAGGAATGGGCAAAATGTTATGGGATGATGCAGCCGACATGACCAGCTGCGGATGTATTATGCGCCTTCTTGACTCGATCATGCCCTTCTACAAATTCAGGTAAGCGATACTGAAATTTACTTTTTGGCACACCCTGTAATTTGATGTTTGTTGCATAATCATATACATTTTTAGGTCATATTTCTACTTTAGAAACCCTGGTTTAGTTAAACCAAACTTCAAAGAAGTACTTAAACCTTTCAGCAGAACTACTTGGTTTGCCACGCTCTACACGTGTCTTATTGTTTGCTGTTGTATCGAGGCGGCTTACTTAGTAGGTTTAGACCGATCTTCACTGTAGTCGCTGCTTTCTGTCAACAAAGTTTGTACATGAATTAAAAAGCAGAATTAAAATATCGTTCAGAAGAAAATGTAACGATATTATTACGAAATAAAACTGTTTGACAGCAGTGTAATGCTTTCTTGACACAATTCCAACTCAAGTAGCTGGCCGTATAATTCTTCTGCACCTTTTTATAATGTCCGTTCTTTTGTACAATTACTACACCTCCAGCTTGGTTTCGTCTCTGATCAGTACTGAGCCCGAAGTTCTGAAAACCATCAAGGAGCTATATGAGAGCCAAATGGAAGTTGGCATTGAGCTGCAGTCTTATACAATCACTTATATACTAGAGAGAAGGTGATCTAGCTGTTCCATTACGGCTCTGCTACAAGGCAACCGCCAGCT
>Sitophilus_oryzae_nonrepetitive:230364516-230365563
CATCCAAACTAGTATGGATTTGTAAAGGGGAAATCTACCACACATGCAATGAAGAAAATATCGGATATCGTGAAAAGAAAAGCCACTTGGCATAAAGCTTTGATTTTAGTCGTAGAAGATGAGGCATAAGTGGCTATTTGGTGAACATAATAAGAAGCTATCTTGATAATAGATTTATAGTTCTCAATAGAGAAGATGAAAGAGAGGTATTCGGTGGCGTCCCACAGGGCTCGGTGCTGGGGCCAACTCTGTGGAACATATACGACTGTGTCATGGAGCTTACTGTACCAGGTGGGACAGAGTTGATCTGTTACGCCGATGATCTTGCCCAACCTAATGCAGACTGTGGATGATACACTAAAGATCATAGCCAGATGGATGCGTGAGCACAGACTCGAAATAGCTGTGGAAAAAACAGAGGCGATTTTACTGAGCCGCAAGAGAAAAGTTGACCTAAAGCAAGTCAACTATCTTGGATTCCACATAGACCGTGCACTCACGATGGGCCTGCACATCAAGGAGGTGTGTCTAAAATCACAACGAACTGCTAAAGCGTTGTCCGCAATACTGCCAAACGTTCGGGGCCCAACACCAGCAAAGAGAAGAGTGTTAGCATATGCGTGCCAGAATATTAGTATGTATGGAGCACCTGTGTGGAACGAAGCAACCAATAGGTGCACAGAGAGTCATGGCTTTGAGGGTCTGCTCGGCGTATCGGACTACTTCAACTGAGGCAGCCTTGGTGATATCGGGTCAGGTGCCCTTGCATCTTCTCTCAAGAGAAAGAGAACGACTCTTTCTCAAGGGTGAAGTACAAACCAGGGCAAGCAGAGAGATGGAGAGAAACCGCACAGTGCAGCAGTGGCAGGCAGAATGGGAAGTATCACAAAAAGGACAGATAAGATGGACATATAAGCTCCAAAATATACTAGAGGCAAAATACAGCGAAGAGCAGGGGTAATGACAAAAAAAGAACAGTCTGGCGTCTACTTGAGGAGATGCGTCCAGCGGGTGCGACGTGGCAGGAGCGAGGGGGTGACGTTTAGT
>Sitophilus_oryzae_nonrepetitive:35465296-35466190
CATAGTTTAATAGTAGGACATTACAGGAGTAATATTAACTTACAATTCCATTGTCTTTGGTCTCGTATACCAGTGTGTGTATATTATACATGGCTACATCGATGAACATTTCCGATAGGCAATATATTAGGTATTAAAAGGCGGTGTTTGCAGTGGTCGTGTACCAGAAATGACCTTGTCTTGTTTAATTCCTGAATTGTGTAGGTTTCAGATTGTACTCTGATTAATTTTATCGCTGAAATAATGTAACCCTTCAATCTACGATTAGAGTCAAATTAATATTGACATGACATAGCTTGGTATCATACACGTTTTAATTCTTCTGCAAGATTAACACAAAACTCTCATTTCACTTGAGTCCACTGTTAGGTTAGCTTTTTTAAATTTTACAGTGTGTATGGTTATTCGTAAAGTAAAAATTCGTTTTTCCGTCTATGATAAGCTATGCGTTGTTTCTGTGCCTACAGATTAAGTCTTGGCTATAAAAAATTACAGGGTTCGATTGCAATAAACATTCCTTGGAGAGGTTTTGTTTAATATGCATGGGCCACCATCTGCAGATTAAGCCAATTGGAAAAGCAATAATAGAAAGGTGCCTGTAAGTAAGTATTGGAAGTTTTAGAACTCAGTTCTATAGCAGCAACACTTTGTTGCACAAATATTGTTGTATTTTAGATATTTCTTTATGTAAGTTACATATTGTTCTATACCTAAATTTAAAGATTTGTTAGTAGGAGGTACATGACATAGATAGGAGCTACATGATAAATGCTCGACGTACTATTGCTGGATTATGTATATCAGTTAGATAAAAAAGGTAAACGTAGTACTAAACTCGTGTATAATCACTTTATTGTGATGACCATTGTTGTAACATTTCAAGCAATCAACACA
>Sitophilus_oryzae_nonrepetitive:59879207-59880033
AGAAAATTGACAGCCATCTGCAGACACAGAGATAATGGCAGGGATGGGAGTAGGTAGGTACTATGGTAGGTACAGTAACCAGAAATACCGCATAGGCGAAAAACAGCGACACATAGGAAGCCGGAGTCTCGGTTCCAAAATTACGGTATTTTGTCACGGTATTTCTGGCGCCTCATGTCAAACTGGTATTCTCATCACTACTATTACATGTATAAGTTATCACTCCCGCCTAGTATCGAGCTACGAGCTATCGGACTAGTCCTTTGGAAAGCCTTTAGAACGCTGAACAATCTGAGAACCGGCTAATTGCCTATTGATATCGGCAGTTCTCTTTTCAAAATACATTCAAATACATACGATTTATTTAAATTCTCGGACTCTGTAAATTAGTAACCCAATTAATTATTAAGCGTAATATAATAAGATTATTTAGCAATATTTAATAAGTTTATTAATATAACCCTAAACTTATATCTACAAGTTAGTAAATTTCACCCGCATAAATTGTTAATACGCACTATGTATCTCATAGACAAGTAACTTCCGTCTATTGCAGCGTATAACACAAACTTGTAAAGTATGATGTACCTACTTCGCAAATACCCCGTATATATTAAAGGACTATCTTTGAACATCAAATTGCGTCAACTACAAAGTTCACGCTGAAGTTACTTATTATTCAACTTCATAATGTAATCGGAAAAGTAATAAATCTAATTTATGTTAACATGTAAGTTTAAATCATAAAAAGCAAAACGCATTCTTTTGTCTTATCGTAATGTTAGATTTGAAAAGGCTGAACTTGATACGTTTCAAACGTCAAAGG
>Sitophilus_oryzae_nonrepetitive:242709865-242711429
CTTATATCTGCTGGTTGCAGTATTTGGTATTGCAGTAGCATGCCACAGGGACGAGTTGCAGAAACTAACATTAAACGGTCATAGTACCAAAAGGGGCCGGCGAGGGGCCGGTGCGACCGATACCAGTGTTGCCGGTATTTACGGGTGTGGGCAAGGTAAAGGTGGTGGTGGAGAACGCATTCGGCCGAGCGGGCGGTGCTTTTCGCTCTCACGGTTCGTAAATTTTTCAATGATCCGATAAGAACAAACGAATGGTGAACCGAATGCATGCGGCCTTTCGCCATTCGGTTCGCTCCCTCATCCGTTTCCAGTCGGCATATCAGAGACGTTCGCAAACAAATGAAAATTATAGAACCACGCGCGCAGCGAATTCCAACGAGCTGCTGTACGTTCGTCCTGTGGATATAGTGAATTTCATTCTTTTGTTCTTTCGGATAGTGGATGAAAGTGGTGGGGAAAGGAAATATGATCACCTTGAGATCCAAACTTATTTCTTGCATCAATCTTTCCTCGCCTAGCGTTTCGTTGTATGTACGAGGAGGAAGGTGCATATCGTTAAATGGTTTTACATTTCCTCAAGTGTGGAAGAGGTCATTGGGCGTTATATGTTCACCTTTCAAGATCGCCCTGAGCCTTGTGCCACAACTGTACGCAGCACATTGTCCATAAATTATTTGAGGCAAACACGTGCGGCATTGCGCGTGCCAGCTTACCTTTGTGACAATAAGGAAGGCGCAGATAAGGTGATTCCCGTGACCAAGTGAAATTAAAGTATTGTTGCTGCGGTCGAAACAAGCGAAACTTGTTCAAGCCGAAATTATTTACGACAAGGGGTTGCCCCAATGCTCGAATTTGGGCAGAGTTGTTTAAAAGGCCCACTCGGCAGTATTACAGTCCGTATTAAAGATCAGTACTTTACCGCATAGAAATTTTTCCCCGCAGATTGTAACAGACGTCTGGAGTTTTGCGAGGCTGTAAGATAAAGAGCCGAAGTATATTATTCTCAGATGAAAGACCGTTTCCCTTACATGGCATGGCTATCACAATCATTCGATAGTACTTATTTGTCTCGAGAAAATAAGCACCCTAGTATGGCACTGCGGACACAATATCCACAAAAACTAACGCTTGCATTTATTGGGCCAATCTGGTATGCTACAAAACCATATAGTTGTCTCCAAGCAGTTCGATCAATCAACGTTTATTGAGGAAGCCGTTGTGTTTCAGCAGGATCGGCTGTCCCCTCGCGCCTCACGCTCCTCTGGGAACGTACAAATCTGCGCTTCAAACCAACATTATCCCAATGGCTTAATTTCCAACACTGGCACAAATTATAGATTTGCCACATATCTCTGATCCTTATCGCCAATATGAACTCTTTCTCTTGTGGGGGAGCCATGCCATGACGACCCATGAATATTGTCGAGCTGCGATTAAAAATCTTTCAGTCGTTAGAAAATATCTCCGCTGTTATGTTAGCTATAGTTAGGTCAGAGTTTTATACCCGTCTTGGCTATTGCGAAGCACAACAGGAAGGTATTTTTGAACTCTTGTGATTTAATAC
>Sitophilus_oryzae_nonrepetitive:217112861-217114217
AAAAGTTTAGAGAATCAACAACTTGATTCTTAAAAATCAATTGCTTTTTGTAAGAGAATCAGACGATGAATCCTACCGTTTGTGCATTCATGTTTCTTTAGGTTGGAAAGGCATGTTTCGTGAGTGTGACATTTGCCAAAAGGCAAAATTGAGTTTATTACCAAAAGCTCCTCTTTCTCCTGTAATATCTGGATTTATACGGACCGTTACCCCAGTCTACAGGGGGCGTTACATTCTTATGTGTGATTGTCGACTTATTTACGAAATATGTGACATTATACCCTTTAAAAAAGGCCACTACCAGAGCTATTTTAAACCGTTTAGCCTGAAAGGATATTAACTGATCATGGTTCGCAGTTTACGTCAAAATCCTGGTCACATACTTTACAACCTCTTGGAATTAAAGTTGTTCATTGTTCGGTAAGACACCCTCAGTCAAACCCGGTTGAAAGATACATGCGCGAATTAGGTCGTCTCTTTAGAACATATTGCTTTGAGCAACATACGGCCTGGGCTAAACATGTACGGAAATTTGGTCAGTTTTTTAATTCTGTGGTGCATGAATCCACAGGCTTTACACCTTCCGAATTACATTTCAAGGAACCGCTTACCCGATTATCCTGATAGTCCTAAGGTGCTTAGTTATGAAAAGAAACTTATTTTAGCTAAAGAGATCTTACAAAGCCGCGCTGAACGTCGGAAGATATTACACCCTGGTCGACATTATAAAGAATTTGCTACTGGAGATCTGGTGTTGCTTAAAGCGAACCCCGTTTCTTCAGCCCTATCATCAAAAACCAAGGGTCCATATCGTATTAAAAAGAAGGTAGGCCTGTAAATACCGACGAAGAGAGAGGTATGTTCCACGTGTCTCATTTGAAGCCTTATAACTCGGATGTGTCTAGCCTAAAAGAGTAAAGCTACTTTTATTTAGACAGGGGGCGGTTGTAGCAGCCATAACAATGTGGGGAATCTTATTTGGTCGTAGCTCTACCTGGAGACCTTGCATATTTGAATTCGATTCTCATTTTACTCTCGCTACTGTACGCTGAAACAACTATTCTTATTGTATTCATTTTATTATCCGTGGCCATAAAGTGTAAAACTGTACTTTTAAAAGTTAGTAGAAAGGCTTGATAGGTAAGATTGTACCTGCTAAGTAAATGTATAGTATTTTAGATACCAAGAATAAAGAATTTTCGGAGTGTTTTTCGAAGAGTTTTCTTTGACTTGAGCGAACCCCTAACCCTTTATAAGAGTTTTGTTACAGTAGTTAATAATTTTAAGATTGTAGTCAGTATTTTACAACAGCAGATGGTATGAGCAACTCCTTTTTGGGACTTGGTGTTATTACGG
>Sitophilus_oryzae_nonrepetitive:127801303-127803072
ATAGTTGTTTGCTAGAGATGCCTGTTGGTGGTGCATACTGGTTTCAGAGCTCTGTACGTATACCGTATTAATTAAACTGTGGTATGGAGGTGAATAATTACACAGTAGGATATACGAGTAACTGGATAAAAAGAAGTGTTGATTAGATTCTTCACCTAGCACGGTTAAAAGAGTCCTTAGAAAGAATGGATACCGATCGTATAAATCGCGCAAAACTCAAGAAATTTTCCATGAAGACCAATTTCGGCGTATGGCGTTTTGTGAATCTGTAATGGAAAAGGCCAATTTAGATGAAAACTTTATTCGGCGTATAGTTTTCACCGACGAATCAAGTTTTCATTTATTGAGTCGTCATAACCCTACACAAGTACGATATTGGTCTCGGGAAAATTTGCACAAATATTTTGAGGTACGCACGCAATATCCTCAAAAGCTAAAACTGTTGCAAAGTATTTGGACTTGTTACAACAGCAGATTGTGCCTAAAATTCGTGTTGTTCAAGAGTACCAGCAGAGAATGCACCAACCCAGAAGAATCCATCGCATTGCCGATATTTTTGCTCAGCCCTAAAACACTTAGCCGTACATTTCCGAATGCTTGCAGGAGCTCTCCAAATACGTTTGGTGGAAATGTTTGCGTAAGCCGCCGTCACGACAACCTCGGGAAAGATTAGAAAAATAATCCGCATGAAAAATGATGTTGATATAACTTAGAAAAATATCGGAGAAGTGGGAATTTCAATTGAATTTTGTCGCTAGGGCAACTACTGTGACTCGAATGGGTTGTATTTTCTGTAAAACATTTGTGACAGGAAATCTTTATGAGAATTTCTTCTTTCAAAAACATGACGAGACATACCTACCTAGTATGTATTCACATTGGATTCCAATATTGAACTTAATGTCGGCACTACAATATAATAAAATTTTTAGTATTGTTATTTCAAATAACTCGAACAAACACTTCGAACTAATTTATTCACGTCAAAATCACGTGTTTCTTTTGATTCGAACTACTTCGATAGAGTTTCTAGATAAAGAGGCAAAAAAGGAAACTCAAACAAAAGTTTGTTGTGACCGAAAGGGTGTTAAAAGTATAATTGCTTAATGCTTTCTCACGCAAAGCACTTAAGACTCTTTTTACCCTTTTTAATGGTGAACATTTTCGTTCTTTCTTTCGTAGTTCTTCAGCACTATTGGCAATTAATATTCAACTGAAACACTGAATAAAATGTGCACCCAGAGAAAACTAGTAGCCAAAGAATACAGCTACAATTGTAAATTGTCAATTATGCCCGCCAATCGACGATTAAAGATGATCAATTTTCGAGCACAAAATGCGATGCCGACCCCTATTCGCGTATAAAGCAGCATTAAGAATTATGGCTGATTGCAAATATTTTCAAATATTTAACGACGCTGAATTTCATCGGCTAAGTACCGTTAAGTTAGACAGTTCGACTAATTGATTCTGAAACGTCTGAAAAACGACGAGCAAAACGAAATTTCCATCGGCAATTTAAGCAAGCAAGAAAACTAAGAAAATTCCCTCTCGAGCATTCAATTAAATCGAGAAAAACGCGCAGCCTCGATTTCAGTCGAGAACTAAATTACTATATACACTTCGTGTTCCTCTTGTTAATTAAAGATGAAAAGATAGGACAAGATATTAAGCATTTTTCGAGATGATAACACGTCAAAACTTGTAGAAAAGGTGTTTATTCAATTGAACAGTTATTTATGGCAGAAAGGTAGGGTAAAAGTTTAGGC
>Sitophilus_oryzae_nonrepetitive:233455810-233458761
GCTAATGTCTAGGTATAGATCCAGCAATTAAAACAAGCAATTGGTTTATAAACTAGCAATTATTGGTTTCAAGAATGGAAACGATGGATTTTCGCAAGAAATTTCTTGCGTGTGTATCTTTATAAGAACGTTTAGAATGTAAGACTTCAATTTTTCTAAAGTTACCTAATACTGTTATTTCAAGACGAAAATGTTGCATATTTTCGCAAAAAGTGTGTTTATGTTTAGAATAGTATTTAGAATGTAAAGCAGGAACACTATACCAGAACCGTTTTGCTTCTCCTGTGGAAACGAACTAAAAGCGGAATTCGGAAGAATTTGGATTGTAATCCATCCGTAACATGAAATGGGAAAGGAGTTAAGCTTTGAACTTTTCCTATACTTATATATGCCCATACACGGAAAGGCCCGGCCTCCAGACTCGGCCTTGAGGTCGGGCCTTTCACCCAAATTACCATAGCGAAAATATATCCCCAAACTTTTCCTTTCTCGCAAATCTATGGTATTTTTGGTGAAAGGTCCGGCCTCAAGGCCAAGTCTGAAGGGCCTTTCCATAGGCGCAATGAACACCTTGATCGTCTCGATCGCGCTAATTAATCCCCCCTCCATTCATTCTACATAACCTAGATTATCAGTATGAAAGGGACACATTATTGGTTGTTCAATCAGGTCTGTACCTAGATCTTCTGTCCAAACTGTGGTGGTAGCTCAATAAGTGCATATATGCACGTTTATCTCCAAATTTAACTCGGCTGGTATATTATTAATATTAAAGAATTAAAGTTCTATAAGAAACTTGTCCAGAAAATCATGAAATGAGCTCAAAATGTCAATCCAACTTAATATTCACTGTGACCTTTATCTGCAGTGTAAGTTCGTAAAAGTTCGAAACAAGTCAAAATAGAGTACTTAACACTTTTGAAAACGAATTTTAGAAAGCCGAAAAGTTTTCTCAGTCCATCCATTTGCCGTAACAATTCAATTATTATCTTCGAACGTCCATAGTCCAGTTTCTTGACTCTTTAGGACATCGAGAAGGAAAACTCGGGTATTTTGATTTGGAAATATACTAGCCTCCGAAATGGAACACTTAACTGGGAATATCTGTAGAAGCGAAGGCACTTGGAGACAATTGTTTTTGAGGTGTCTACCAATCGTTTTTTCACCTAATGTAAGTATGTATGAACAAATAAAATGTATGATGCCATGCCAACTTCTTTCTTCAATTTTTAAAGATCATGTGCTATGGTAAGACATTTGTGTAGAATTTTCAGTGTTAACTCTTGTGGTGCCAGTACTACATCTTCATTTCTTTCTTCAGTTTTATTAATTCTTATGTTTCAATTCTTTCAGTTCTTATTCAGCGAGTTCAACAGTATGTGATTCAAGCAGGTCATTTACATCTTCCTGATGCAAATCATTAAATCCTTCTTCAGGCAACGACTTTTTTAAGTCAGCAATTTTCTTAATTTAGTCTTTAATACAAAGTACCTGCGCGTGGCACATTTTCTGGCCAGTAAATATGTTGCCTTTTTTCTTCCTATGTTACAATTCGACAATTTGTTCTCGTATTGAGTTATATACATTTAAACTTTTCCTATCTAATAAAACCACGTAAAATAAGTCACTATCCTTCATATTCTAGTAATATCTTCGAGCATAATATGACCTAAATACTGCCCGGGAAAGTTACAGCCCCTTCAAACAGGTGCTTTCAATGAATAATAAAAAGGTCATCATAATACTGAGACGAGGCTGAAATGATCGGCAAACATAGGAACATAAACAAGAACATGAACCACCCTCCACAAATCTTTTTATTGGCCTGGACAAGACATTCTTGAATACCACTTTTGCGAATGGCGATAATGTAAAATTTCGTAACAGCCCGGAAATGGTACTTTTCATTAGGGTAGAGAGCTTCGTTTTGTTCGAAACGGATAGTTTGCGTCAGCGATGCCCTGATATTCATTTATTTACAATTACTTTATTTGATCGGGTCCGATCTAATATCCGAAATAAGTCAATAATTCGATTCGGTCTTTACTCTACTATTATAATAAAGTTGAATATGAAGGCGACAAACAGGAATTCCACACAAGGGGATATTTTTTGATTAATGCTTATTATTGATAGCATGTTAAAAGGGCATTCTGTTTATGCGAGTGCGTGTGCAGGAATATTCAGTTCTATTTTTACAGGAAGCTGAATAAATTTCAATAATCAACAAGTTGGAATGGATGTGTTTTCCACTAGAGACACCGTGTTAGCGAGGATAATTTACATTCGAAACTGAAACCTATAAACATGTATTTTTGATATTACTGAATATAGCGATAAAAATACTGCAGCATTTCTCTTCCTGTATACTATATTACTAATAATAATGCAGGTCAGATTATTCAACCATGATTATGGTATAGCCTCCATCACATATTTATATGTTGTTATTGTTAGCTAATCAAAGCGGAAATGGCGGAAAGAACCTGGAGGACTCTATCCGTGTTTAAGATTACGACTCTCCTCAACTAACACTTATGGGGTACCTCACTTGTGAATCTAGCGGGGCTTTCGTGATTGTTAATGACAGCCAGACACGTGATCAATTTTCAAATTCGGGAAAATAACAGCAAAAATGTAATTCAGCAATTTTTGAGATGTCGCCAGACTCATTTGCCAATTTCGTAAATCAGCCAGACTTGCCTTTGACTATAGTTTACGATAGTATTTAATGATACGTTAAATGATACATTTTTGTGCATCCGTTGATAATTACATTTTTCGCCAGACTAACTTCCCTTCACCTGAATGTAAGTACAAAGAAAGTTCACTGTCTCATGGACCATAAAGCAGTCTAGAAAACTTTCTTGGCCTTCTCAAAAATGACTGTTAAAAGTGAAATGCTAATGCCAATGCCACTGTACAAAGCAACCTAAAATTTCCTTAAATTT
>Sitophilus_oryzae_nonrepetitive:200765480-200766503
TCCCTGATGCTGACACGAAGTACCAGCAAGAAAGTGAAAGCCACCATACGAGGGATGTCGGAGATAACTTCGGGAACTACTTCAATGAGATTGTAACTCCTGATACTTCCCAGAAGATTCATAGGATGGTTCCACCGTTAAAAGGAGGCTTTGTTCCTAGCAAGACGTACCCATTCACGTTTCCTCGTGATTCAAACCATCGACAGTACGAGTACCAATGGGATTCAACGACGGAAGTCCAGCACAACAAACGCAGTAGAGAAAAACATGGTGGTTTATTCTTGTTACCACCAAAATGGTCGGAGAAATCAAACCCCTCGCCGCTTGTTCTAAGGTTTTCTAGAAAACACTTCCATCTCAAACCGGAAAAACTAAAATCCAACATCTTTTACAGGTCTCTACCCAAAGAGGACCTTTCTGTACTTTTCGGTTACAGTAACGAACAAGGTGTTAATAGGTAATATGTCAGCATCGTGCAGTAGGTAGAGATAGATCTTTTTGTGTACATAGTGTTTCTATTTATTTAGACTTATTAGTGAGTGTTTTTTTCTGTTGTATGTAATTATCGTTGGTTCTTGCTCAGTGTGTACTAAACCAAAATCAAACATATTTTAAGACAGGAACCAGAATCACTTGGCTATACAGATCGGTCACACAGTCAGCTTGTAAATATATTATAGTAGTGCATGATTTGGAATGGTAAACGTCACGTGATCGCTCTGTATATACTCTAGGGTACGTTATATTCTTAGAACATAGCTTTGTATATAGAGACAGGTTTAACCACGCAGTACAATGCATACAAATCACTAGTATTTTTTATCATTTTTTCCTTGTTCTGTTCACCTTGCAATGGTTATAATAACACCCTGTAGACAAATTTTGGTAGAGTAGCATGGAGGCTGGGATATATATTTCTTTGATATTTTTCGTTTTAAGAAAAATACTAAAAGCCTGTTCAAATCAAGTGAATCCTTGAACTGGACATGTTAACACGAAACTTTTGAAATAATTATACCTATA
>Sitophilus_oryzae_nonrepetitive:37815881-37816957
CTTGTTACGTGGTGTCACTTTACGCGACCACACGCGTCGATAACACTCAGTTTCCCTCCTCTTCTAACCACATAGGTAAACTATAGGACTCAATCGAGACAGACGGAGATGGGGATAGAGATAGATGGAGCGCCTGTTTCGGTAGATGGCGGGATCGGTTCCGGTCTCGTGCCAGTAACGCGATACGCTCATTGTGGCGGAACAATGGACGAGGAAATGAAACACACGGTGTGCGTATGTGTGTGGCACGGACGAGAGACTACTAGGGTGGTTTGGATATAAAGGATATAAAGGGATGCTGATGTAGTGGGATTGTGGAAGTTAGCATTCTTTACAAAACTATAAGAATCAGAAGTGAACTAATCTATACCTCTATACACCGATATACCTACCTCTGTACTACCGAGCATTCACCCATGAATTTGAGGTTGAAGAGAACAACGGCCTCTTTAAATATGCGCGTTTTCCAATGGGGTTCTTTGTGGACAATTCGAGCTTCCGACCATTTCTAATGGAAGTCGTACATGTAGAGGATGTTTTGTCTCGCCGGCAAGGGCTGGCAAATTATAATGTACCGAACAAAGCTGTGTATACGATATAGGAGATTTGTCGTAAGGTGTAGTCGAGCGGCCGACCCAATCAACCCTAGGGACTTAATAAGGTTCCTGGAAATTACAAAAACTTTCCCAACGAGCCAGTCAAAAGAGACCATTTGTGCCTGAAAAAAACCACTCGTTATAATAAGTTATCTAAGCGTAAATGAATATGTCTGAAATGCACACTCACTCCAATTATAAATCTTTTTGGTTATGTATTATTTCCCTGTAGTGTCAACGCTAAGAAATCAACAGACGGTCCAAACAAGTGTTGATGCGTCAACTATCCCTATTAATAGACGTTTTCCGACAATAGTGTCACAGTGCATTGCCACACTGTGCAACGCAATTGATCTTAAAAGCTATCCCGCTGGGAATTCACCCTCCCTAATGTTAAAATACGACCACCCTTGGCAATCTGTCCACCGGATATAACGCAAACTTTATATAGCCGATTAAATTGAATTGGCTTGCTTTAAA
>Sitophilus_oryzae_nonrepetitive:209093990-209094693
GCAGTGTTTTCCAGATGCCGCTTATAGGTGAGCGTTCTGTCCAATGTGACTCCAAGATACTTTGGATACTCGTTATGTTGGAGTCGATTTCCTTCGAAACGGACGTCAAGTCGTCTGCCTGCCGATTTATTACAGAGATGGAAGCATGTCGCTTCGCTTTTTGTAGGGTTTGGTTGCAGTCTCCATTTACGGAAATATGTACTTAAGGTCACCAAGTCAGACGACAAAGTTGCCTCCATTACCTCAAAGTTCTTATGGTGCGTCGCCAAGACTCAATCGTCTGCGTATCCAAACTTCCTGGAGGATGTGTGAGGCATATCAGCGATATACAAGCTGAACAGCAATGGGGCCAGAACGGAGCTCTGTGGTAATCCGTTATTTGTTTGTTCTCCCATTACCACCCGGAATGTTCTGTCAGCGAGCATGTTATCTGGTCGGCGAGTTCTCAAACAAGGGATTGTTTGGCCGAGTTTGTATAGTAAGCCATGTCTCCAGACAGTGTCGCAGGCTGCAGACAAATCTATAAAAATAGCTGAGCCAGCTTTTATGTATGTTATTAGTGCCACAACCTGATCTGTGCCGCTGCGCGCAGGGCGGAACCCGGCCTGTTCTTTGGGAACTGTCTCCATTATTTTGGTGGCGATGCGGTTATACAGAAGTCTTTCTAAGAGCTTATAGATTGAACTCAGCAATGTCACTGGGC
>Sitophilus_oryzae_nonrepetitive:94865117-94866919
TTAGAAAAGATATCCATTTTCAAATTGATTTAATATTGCAATTCACAAATTGGTATTGAGTATTCCTCGATGATATTCTCCATATAATTCTATGAATTTAATACTCACCGGTATTACCATGGTATGGTTTGTTATAACCTGTGTTTCCTGCGTTTTCAAATTTGAGATGATTTGTCATGGTTCATTTCTATACCTCATTTTTTATCATTTCAATTATTATTTTGGACTTATCTTCAAAATTATGCTCCAACATCAAAATAGATGATAAATGTGTTTGTACCTTCTTAACATACGAAAGAAAAAAGGAGAATATAATTTTAAGGACAATGAACCCACAACCAACCCACATTTTTTGCATTTCACATTGCTAAGATTTAAAAAGGTTTGTGTTAACTTCTTTTAAGCTTTAGTGTGTTTGAAAAGTTTTACTTAAAAGAACACTAGTGGCTCACTTTAATCGATTCTTAATATATCCTTGCCATATCAAGATGTTATCAAAAAACATCACAATAAAGAACCTCATGTAATATAAAGTTTGTTCCAATATGTGCGGTTTCGATTTACGCGGTGTTTTTAGTAAATTTCCACGGCTTTCTGGTTTATTTTCATATCCCTTTCAAGCAGCCTTTTCTAATACTACCTTGCCGTTAAAGCTTGACGAGGCACTGCCTCAGAACGCTGATCGTCAATTATTTCTGCTTATCGGCAAATTTTTGCACCGGCCTGGTATTCAAGAATTAGAAATGTTCTAAAACGGTCGGGTATTTTTTCAAAACTCTATATCTCTAAGAGAAATCAGGCAAAATAACGTACAGGGTTTTACACTTACCCGCAAGTGACAGTCAACAACGACTACCGCGAAAGGATAATCGCAAAAATGATAATAACTAAAACGGATTCAATGGATTTGCGTGCCCGATTGACTTAATTACAGTGTGGTTTCCGAACTTTTCTAGCTGACGGAAGTCGGTGTCAAACAATATAACGAGCTACCTCCGGTTGGTTAATGGTCGACGCTGATGGTATGTTAATTTCGAACTAAGCTAAGAATCCCGCAGCTAATAACAGTTATAATTTTGATTCGACCATGGTGGGGAACGATTACCCATTTTTACCATCGAATTGTCCATCGCGCCAACTAATCTACCGTTTTATTCTGCTGTTATTAGTCCTCTCTTATGCATTGTTATACCATAATTACTTTCCTGATAGTTATTATAGCGAGATACAGAGGGTAAAACCTATCACTTTCCCGGAAGCAGGGCCTATTTTACCAGAAGGCCTATACGGCCCGGGCCTTGGGCCCGGTGGTCTGGGGGGTCCGTTAAGCGAGGTTCCTAGACCTAACGCCAAGGCACCAACGGGATAAGAAGAAATTTCAATATCATTCAACGCATTTTAATACTTCTAATGAAAAGTTTAAGGAAGGGGAATCATGTATTCACGCATTAGAGACAGAATCGACATCACACACCCCCATTTTTGACCAATTGACGTAGATTGAACGTAGATTTCTGTCTAAAGGATTTTAGTTTTCGGTTTTTTGGTCAAGTGTGTTTTTGGTATGTCATTCATTGCGAGTTGGAAGAGTGGACGTTTTTTGGAGGGTGTTCCAAGCACCTGTACTAGCCAACTATAGTATAATACACGCTCTTGCATTTTCGCTTGTATATAGTTGTTAATTGTGCGTCAGTTTGACACCAGTTAACCATGCGTCCAGAAAGAGATATACCTTACACTGACAAATTATAGCGCGATTTAACGAGGCCTTTATAAATAAAGCAATATGGAGTCCATGTTAC
>Sitophilus_oryzae_nonrepetitive:47761411-47762919
GTCTACAGTTTGTATTTAGTGACTGTTCTATCGTTATAATCTGTCTTGACACTGAAAGATTTAAGTTTCACGTTGAACGTTTTTTTCGTCATCAAATAAAAACTACTGATCATTAAGGCCAGTGATTGAAACACATTTATGAAACTGTTTACACATATTTTAAGTTATTATGTACTATGGTATATACTTAGCACTTAAGGGAAAATCTTGCTATTTGGTGTCACTTTCAAAAATACCTAATAATGAGAAGAAAGCGATAGAATAAGAATATCTCTTTGTATAACAATCATGAGAGTAGTAGAGAGAGTAAGTAGGACCTTTTGTTTGACGTAAATTATCACACTTTTGACAATGCCTGGAACTTTCTGTTAATTATGAAAAAGTAATATTTACGGTACAATCAACCGTTCTCGTATATATTGCCTATGTGCTAAAATTAAAATTTTACACTCTAAAACCTACTTTAATTAGATCATTAATTATGACATCTAATGTTTGCATTCTGTACTATGTAATAAACGTATTATGAAAAGCAACGCATTTATGAAATCATTTAACTCACATACACTCACCATTTTGAAATTAGAAATGAAAGTTTCCGTCAATTGCTTTTTAATAAGAGAGTAACGAGTTACGCTTCATCAATACCTAATAGAGGCGGTTTTAAAGGCCCCTATTGACTAGGGCCAAAAGCAAAAGCAAAGCAAACAAATAATCCAGTAGTATTACGATTTAAACCCGACAAAATGGTATGTTGGGGATAGCATAAGGATTACTAAACCAAAAATTACCACCCCTAAATAATGTGCGTCATCCCCTAGGACATCGTTTCTACATTCAGAAAATTCTCTATCAAAAAGATAATTACACTCTTTTTCTAAAGTTAATAATCAAGTGGCAAATAGGGCGCAAATATAAGGGTTGGTTATGACTAGCAATATCTGCAGTTCACGCTAACAAAAAGCAGTAACCACAAATTATGTTCTTCTCTCACACTCCTCTACCCTTATAAAAAGGGTGATTTGTACTTATTATTTCCACATCATCCTAGAGGTAAAGTTTTGATGCGTTTTTTTAAAGTGTTATCGCCTGTAGGCCTAATCCACTAATTATCAAATGTTAACTAGTAATCTTCGTCATCTTCCACAGGCAAGTTGTAAATCTTGAGAACTGTAAATCCTTTTGCAATTTTTCAGAGAAAGAAAGTGCAATAAGAAGAACTAGCAGGTCAATATCTTGCCCTACTATAACAGTTGTATCGCAATTAGATTTTTCTATAGCAGGTCATCCGCAGCAACAAATACTTCTATACCTTCTTTCCTAATCCTTCTATACCTATTTCCTTCTCGTTCTGGAACTTTATAAGAGAAAGAGGTACTGAAGCTAATTCGAAACTAAAGCACTTTTTAACTCCAGGCTAGAATGAACGGTGCAAATAATTCTTTGAAATAGTAATGCTGAGTCAACTTGAACATCATTTGCTCAAACTAGATATCGGCTTTACACGA
>Sitophilus_oryzae_nonrepetitive:10118437-10119910
AAATAAGTCGTTTGGTTGATTCGTGATTTTAGTTGGGACTTAATATTTACTGATATCTGCAAGCATCTCACCTGGTAGTAAACTAGTGTCTGAACTATCTCAAAACAGCACGTGATATTAAATATCGATCTTCATAGTTTCATATTTAAATCGTTTATTAAAATTGGATATTTATCTTGGAATGTAGAAAATGAGTGATATTTCTGTTCTTAAGCGTTGCTTCCTAAAGCTTAAGATTCATTTCCAACGCAGATGTATGATGATGCATGTTATTAATTAGTTGATTAATATTTTCTTCGTACAATTATATTAAGTAAAAAGCCAAAAAATCATATGAAGACCACAGAGGGCAAACGTCATTTTTCGGTGTAAAACAAGTTAACCGTTCTGTCGTATACATTCCATGATGCCCTATAACATGCAGTAGTCGAATGTATCGAGAACCAATCCCAGTCCGAATAATTGTCAGTTAATAATACGTGTTCTATGGAAAAACGATCTAACTAATCCAAGCGCCAAAGAAATTCGTTTCTGATATGATGATATTATGTAAAGTCGACCTAGGTCTATCCACGTTACCTTTCTTGTATGCCAATTTTAAATTCTCCGCCAAACCCCAGTACAAATGAATGTTACAGCCCAGCCCGACCGATAGTTTAGGTACAGCTCCTATTTTCCCATTTTTCCCTTTACCAAATTCAAGCTGTAAGTTTTTGCATACAATAACTGCTTTTATACCGTCCTTATCTCATTTTCCCCTTAGAGTAGGGTTTCTTGAACTTTTTGCAGTCACGGACCACTTTCGCAATTTGTACAATTCCACGAACCCCTACTATCAGAAAATAAAAAACGTTTATTAGTAGATTTATTACCCGTACACTAGTAAATTAGTGTGAAAGGTGCTGCTGTTCAGCCTCAATGAGAACGTTAAATTTTGGGGTTATCTTCGACAAGGCAAGACGCATATCGTCTACGATGTTCAATCGGTTAGGCATTTTCAGAACCAAGAATCCTGCCTCGGCAAAGGTACGTAGTAGCAAATGGTATCAGAACAGACATAGCTCGCTTGACAAGAAGAGGGTAAGCTTGACTTAAAGAACACCAAAACTCGCCAAGATCTTTTGCATAAAATTCTCTCATGTCAATTAAGTCATCTTTAATGAGACCTTCATCGCTGATATTATCCGTGTCGATTATAAATGGATCCCGCTCCCATGTTTCATTTTCAAGCGATGCTAAGTTAAAGTAACCTTCAAAAGAAGTTTGCAATGTATCCAAATGCTTAGCCACCTCTTTCTGTAACATTTTTGATATCGTGTTGCCGTCACCTTGTGCTATTAACTCTTCAAACATATAGATTCCACCCTCCTTTTCCAAAGTGGCAGTTTACATATGAAACCTTTCCACCGTTCAGATGCATCCACGATGGTCACCTGAAGAGACAAATTAATCTCATTCAATTGAGTAAATATA
>Sitophilus_oryzae_nonrepetitive:36739464-36740842
TCGGGTTTCGGCCACGTGGCATAGGAAAAATAGTATGCACAGACAATGGGATATTTAATCTTAGTGTCTGAAGCAAGAGTTCCTAGAATAATAATGAAAGTGAAATAGATGGAAATAGAAAGAGGGGTTGACCGAGAAGAGTGGATGGGTGGTCTGGAGAAAGATAATCAATCAAGCCATGAGCATTTTAGGCTTCTAGAATCTTTAATAACGAGTCTACATACCTCCTGAAAATTTCAATGGATGTTCTTTCAAACCAACGACGCAGATCTTTAAGCCAGGAGTTCTGTCTGCCCTCAATTTTACCTTCAATGACTAGCCTGAGCACTCGTGATGTGACCGACATATTGTATCTTCCTTTCCTTAACTTTGATTACAGAATGTTCATTTTTTCCAAGCCTTTACAATATACACGAATCGATCAACAATGGTTGAAATAGTTGACTATTCAGACCAAAGGGAACAGTTATTCGACGACTGGTTGCGGAGATTTATCTCTAGCTAAGAAGGTGAGATTTATATCCAAAAGCAAAGTCGGTCTGACGGTTACAGCCTTATCTGATTTTGTTCATTTGGTTCCAGAAATATGAAATACTTATCAGCTCTTTTGACTAGAGTCAAGTTGGTCATCATTTTCTTGACAACTTCTAGATCTTGCACAAGGCAAGAAATTACTTCCACGGCACTTTGTCGGATGTCCAATGTTCAAATTTGACATAAGTACGTCCAAAGTCGGTTGTCCAAAGTTGGCATATTGTGGGCCAAATTAAATTGGAACTTTTTTAATAGGTGTCTGAGGTGGTAGGTATTCTGAACCAGATTCAATTACGAATGGCTCAGATTTGCTGCACAACTAACCATCACAATCACTCATTTTAATATCTTACCACGACTTTTAAACAGGGGGGTTCCCTTTAATAAGTGAATTTTAAACGGGGGTTGCCCTTTTGTCAATAAAAGAAAAGCGAGGGACTAAATACATAAATCCATCAAAGCATCGGTGGTTTTGGTTAAAACTTCTTTCGCCGATGTAAATAGTACCGGTGCGGTACCGATTACCTAGTTTTCACCGCTAATAATAGTGTGCCATGACCGCTGAACCATCTGCTTTACAAACTTGACATCAAACAACGCTTCCACGCATTCATCTGTATTTGCAAAAAGTGTTTGTATTTTTCAATTGTATTTAACTTATGCCAATGCATTTCTTGATTTAATGTAAGATAACGACAACCATATAATTAGAAAGAGAAAGTAGCATTTTTGCTGTTAATAAGGCTGGTAAATATCAGCTAAATAAATTAAGACTTTTGCACATACACACAACCGCAAAGTTCTAAATATCACGAATTTCTATGATCACTTGCAAAAACACCTT
>Sitophilus_oryzae_nonrepetitive:234083719-234085046
TGAGTCCGCCATAGCCTACCAGCAAGATCTAGATACAGTTGAACTCAATTAGCTTATCTTTTCAATACTTGCCTCGGCTGTTTCTCGTGGTGTGTTTCAATGAAAGGAATCAAAAGCAAACCATTTTGAATTATCCACTTCATCTAAACCATGCAGTTCTGATTTGCATTTCTTTTGTTCCCCTGGAACTGGCCTATTAGATTACGCATTTTTTCTCAACTTTTTCTGTTTCCAAATACGGCCGAGGTGGACGCGTTGTTTCATGTTACAATAGCAATGTTGCACAACTAGCAGTGTTATATAGCAAGTGTGGACCGTCCTTTACAGTAAGGTACATTTTTGAATTGACTTGTCTCAACTTAGTACACAAATATTTTTTGATTTCGAAAAACAGAAAATCTGATATTCATTGACGTCAGAACCAACCTACTTTTGAAAAGCGTGTTTCATAGAGGTCTAAAATTTATATGATGGCGTCAGTGGTTTATATTATTACACAGTACATGACGAAGGTATTTGTATATAGTTACCTATAATGTGAATTAATAATTGGTTTCAATCAACCGTGAGGTTGTCTACTTAGAACGCCTGCATCAGTGGTTACCATATCGTAGATATTTAGGATTGCTAAAGATGTTATTATTGTTCACTATAAAAACGGCTTATTTATATTTACGCTTTTTCCAATGAGTTTCCCTGTGGACAACCAACAAGCTTCCGACCACTTTATATTGTGCTGTTTTTAACCAAACATACTTACAGTAATTGTTTCACATTTTTGTACATGTGTTTTGTGCTCGTTAAGTCGTAAATTTAGAGGACGTTTAGTCTCTCCATCACAAGGTACCCAAGGTAGATGCACTGTTTCCCTTGGTTTAATGATTCCGCGTTTCTTAGAGTCGATCCAGATTTGAATTCGCCTGATCTTTTCTGGCGTTATTTTTACATTTGGAATAGTATTCTTTTAGATGTATTTTCACTGTATTTAAGAGTGTAAAGCTGGTGTGTGGCCGAAATGAAATAGGTAGTATATAAAAATACCTAACCAGTTTTACATATAACGTTAAACGCAGAAAAATGGACTCTTGCATAGACTTTAGACCTCTGTAATCGTATTTTAAAGTAATTTCCACCGATTTTAATGTTCCCAACGATATATCTGACATTTTATTGGCTCGTCTCTTCCCGGCAGTCAAAGCATTTTTGATATCTCTGGAACAATACGCTGTCAGACATGTTAATTCTGGGCGATTTATTTTCGCATTAAACGAATGGGCCAAGAGGAAATGTGACAGTAGTATAAGCGTTTGTGTGTCGCACCCACGCA
>Sitophilus_oryzae_nonrepetitive:148779478-148780720
ATTTCGGCGGCTTCAAGGAGACCTTTCTTCAACTCGTCGGTTCTTTCGTCTAAGGCTATTTCCTCTAGAATCAGGGCTTTAACACGCTTGGCCGAGGCCAACATTAAGTGGTCTTTGGGAAGGAGTTTTTCCATCATGGATATAGATGTTTCTGCGTGTTCCCTACAAAATATTTATGCCCGGTAAACGAGTCGTCTACGTATAAGAGTGCGATAAGCTTCTTGACGGTCATCATGGTATTTAGAAGACTATAGTAGTATACTAGCCCTGGTCACTTTATATCTGTGGTCTGTATTTTACGACATTTAGCATGACTTCTCTTTATAGTTCAGTGTCTGTGGTTATCACTAAATTTAGGTATACCGATCTAGATCATCATATATAAAGTATATGACTCATATATAAATGATATATGATCATCATATATAAATTTAGGAAGTTAACTCGGCAGTTTTAAACCGTCCAGAACTATATTCGGTAACGTAGAGGACGTAGGCGAAATCCTCGTGGGCTAGCGCAATATAAATATTGTTCCTCTCGAAAATATGCAAGCGATAATTCAAAGCTCTTTCGTACGCCTGCATACTTTCCGCCATTGCGTCCGAATACAGCAGATAAAATCCGTAGTCGGCCAGCACGTTAGAGAAGGTAGGCAACTGGTCCTTGCCGTGCAGAATTTCGCCTAGGTTCATGGCCTGACGAATGAGCAGACCGCTTTGAAGAAATTCTCTTTTCACCACGCACGATTTCGAGGCTTGTCTCAATACTTCGATGACATCGTCTATCTATAAACTGGAAAGCGAAATACCTTTTCGGGAGATCGTTTGTTAACAATGATACAGATTTTTGTGCCCATTTGTATCCATATGATGTTGCTTATTCGAGATTTTCGTTTAGATCTTCATTATAAAACACTTAAATATCTTATAAACATCGTGGATCAAGCTAATACAAAGGGATGTAATAAGTAACTACAATTAACATTTTACCAACATTTAGGTAAAAAACAAAGCTGTGAACGTATCTGTTGAATTGTTACATAAATTCTTGATTATAAAATGTGTGTTGACACTATGGCATTAAAAGTCTCAAAATATGATATGGACCTTTTTGAAAATGGTGGCTAACGCTGCACATTTTAAACAGGCTTTAGTTTCTCTTTAGCAGGCTAGAACGTCCTTCAAATAGTAGGTATAGATTTTAATAATGTGGCAAATATTGATATCAACTATATGTTTTAAC
>Sitophilus_oryzae_nonrepetitive:154760435-154761465
AATATCTGTAATTTAACTTTACGCCGTATTTTCCTTCTATTGAAGTGAACCAATTTTGTTGCTAGCTGGTTAGATCGCGTTTACACAGATAGCATTAATTAAGCTCCATTTAAATATTAGCACTAACTTGTAATGGGAGGTAACGTATTACATTCAGTAATCGATTACTCTTATTCCGCTAATCCAAAGCTCTGTTAGGAATATAAACTTTAATAATCCAAACAAGATATTTCAGTAATTAATCTCTTAATATATGATGTACGAGGCTGGGCTGAAAAATAATCGGCCTATGTAAGAAAACACAACTTTTTTCGGCAAAACTCAATTTATTTCTCAACGTAGTCCCCGTTAAGCTCTATACACTTTGTCCAACGATTCTCCAATTTTTCGATGCCCTTCGAATAATACGATTTTTCGAAGTCCTTAAAATAGGCTTCTGTCGCAGCGATGAGCTCCCCATTTGACTCAAATCTCTTACCACCGAGCCATTTTTTCAAATCTGGAAACAGATAATAGTCGCTGGGCGCTAAATCTAGGGAGTATGGCGGATGAGGAACCAATTCGTAACGCAATTCATACAGTTTTGCCATTGCTACTGCACATTTATGCGCCGGTGCGTTGTCCTGGTGGAAGAGCACTTTCTTCTTCGCTAAATGGGGTCGTTTTTGCTTCAAATCGGTCCAGCAGCTTTGAGTAATATTCGCCGGTGATCGTTTTGCCTTTTTCAATGTAATCGATATGAATAATACCGTTTGCATCCCAAAAAACTGTAGCCATCACCTTGTTGGCAGACAGACACACATTGGCTTTCTTTGGTTTTGACTCGCCTTGAGAAACCCACTGCTTTGACTGTTCCTTCGTCTCTGGCGTATTGTGATGGATCCAAGTTTCATCCACGATTACAAAACGGCGCAAAAAGTCCTTCTTATTGTGGTTAAACATTGCCAAACACTCCTTTGAAGTTGTCACACGGTTTCGCTTGTTGTCGGCATTGAGCAAATGCGGCACCCATCTGGCAGCAAGCTTCCTC
>Sitophilus_oryzae_nonrepetitive:166152310-166153297
CTCTTTATTCTTTACTTATATTCTTACAAAAATAACACTTCCTACGCTAACCTCGTTTTGCCTGAGTTGTGAAATGAGTCGCTATACATATGCAAACTGTACGACGTCATTCTTGTCTTTAGTATATTCCGGAATAAAAATTCGTCGCACGCTAGACCATTTTTAAAACGTTCGAACCCCGAGAAAAATTTTTGTATGTAGCAATGATCGGGGATTGTAAGAGTGGGAGGAAAATCAGAAAACAAACTTCATGTCCTTTTCTAGGATTTGCTTGTAAGTTATTTCTGTTTTCTTTTTGATGCAATGAATAATTCAGTAAAACAAATTAACTGATTTCTTGTGATTAAACTTAATAGAAAATTGAACAAAAAGAAAAGAACCCAAGATATTCAAAACAGGTGTAAACAGAAAAAGGATCGTAGATGAATATTGTATAATGATTATACTATTTATTTTCATGTGGCGGCGATATGATAAAAGATAGTGTTTAAAAAACTCGGCCAACTATTGTTGACAACAAGAGAAAAACTGCATAAAATCATTGTGTGCAGTAAAAGTGAGTCCCATATTAATTTTGCCTCAGCCTCTATAACTTTTCGGATCAAATTTCAAACTACCGTTCTACTCACAAAATGATTGAAGTAGTTCACTGTTCTGAATTTGTTCATTCGGTTGGTAATCAATTTAAGAAATTTGAATGAATTTTAAACATACCTTTACATGGGCTTATCATATTGTTCCATTTTCTTTATTCACTGCTTCCACCCCCTTATAAACCATACCACACAAGGACGATATTTAACACCGACTATCTTTTTTATAGCACAATATTATATCCTTTTCAACTCTAACAAACAGAGAAAAAATAAACGTAAATTAGTATTAGTCTGGCTTGGAAACCTTCTCCGAACTTCAAATAGAGAAGGAATTAGATGAAAGGAAGGAATATTGACACTTTTTGTGTCCCCGGAGATTTAGGCGTTGACT
>Sitophilus_oryzae_nonrepetitive:41708553-41709470
CATTCCCCCTACTCTTCTGCCTTCTATCGAAGACTCTTCTCACCGACCGCTAAAATACGTTCCACAACTATTTTATCTACCCGCTTGCGTCTAGCCGCTAAAATATCGTTTAGATTTGTCGGCAAAAGAAAGCGCGCGCTAAGAAATGGGCGCCATTACGCTTAACGCCATATTTAGCCGATAAATATTTCATATGCATCTCTTTAAGGGGGAACCTTACCGACGCAGTGCGGAATTCGCATTCGCGGTTTCGGTCTTTTTGCAACGCGACGTGAATTAGTGCCGTTTCTATTTTCGAAGCGGCCGGAAAAATCGACGAACAACTTTATTTACTCCGAAGGCAAATTGGTGTCGTTTGTCAGGGCGCTTTGAGAAAGCTGCATCGATGCCGGTTCGATATGGGAAATTGCCCGTAATATATGGACAGCTATTTCCCCTTATCTTAAACAAGTTTTATTAGTTGAGCAAAGATTGTCGGTTTCTTGTGAGCTTTTTACAATCTTCTCTTCCGTGTCGATTGCCGATTGAGTTTTGACTCAAAACTAAATCAAAAGGCGATTGTTCGTAAGGCCCGGTTGTTTGTACTTGGTTCAGTGTGAGTTCAGATTTAAACCAAGTTTACGTATTATCGTATCGTTGAATTTAGGATTGAAATTGAGACAGTCATTATTGAGGTTTGAACTGGGCTTTCAGTCATCTTATATTCTTATAGCATCTTTTCCTTCTTCATTAGATGGTTCTATTAATTGCAGCGATTTGGAGTACTTGGAAGTCCTGCATGCGACGCTGAAAGTTCTCCACGTACAAATAGGCTGTTTTATTGATGCTACTTTCAGTGTCCATGCCACCATAAATTGTCGAATACACAGATTTTCAGAGTTGCCTTGGACTTGAGTTTAAGCTATGTTGGTACAACC
>Sitophilus_oryzae_nonrepetitive:250844157-250845011
AGTGTCAGCACACTGTTTCTAAAAGAACAGTGCCACTCCGACACATTGGAGATTCGCAGTGAGACTTTCCTTAGTAATTTCTATCATTCCCTAGTTGTGTATGTGTGCGTTGTACTATTGTATATGTATTATTGTATGTGTGAGTGTGGTGAGGAAGAATAGAAAACAACGACATAACCTGCTAAAGATTAAAAGAGAGTGGATAAAATAAAGTATAACCGAATTTTCGTCAATTAGAGTTATTCGTTTATTTAAACCCACTACTTCAAGCATCATACTCACTAGGTTCCTATATACTCACCTGTTTCTTTTTGCTATGACTTCATGTTTTCAACTTCAACTTTTACTGGAGTAGTCTTGGCAAATCAGTCACTGAATAACTTCTAAACGCTTGAAGACAGGAATGATGTACCTATTTCTTCTATATTAATCTAAGCTTAACAATGAGCGTAACAATTGATCGGAGAAAGAATATAACTAATACACGACTGTTGATTTGGTTGCTGTCCTAACAGCGACATACTCAGAAAATTTTAAGAGTAGTAGACGCCACTGTTAACGTAGCCCTCGCCGACGTCCCTGCCGGAAACTCGGGTTAACACGAACACCCGCTCATAAAGACTACTTCCGGCCGAGATAATGGACTCAGAGAGTGACGGCTGTCTGTCAAGTTGTTACCGTTTATTTGTTTGCTTGCGTGGCTTTACCGCCGCGATTTTTTCCTCTTACTAAAGTGTCGTTGAATTTGGTCGATCGCACGCAAAGGTTAAACGAGTCGTTTTCACGGCATTAACCGATGCTTAATAAAAGTTATAGTTTACGTGCAATGAAAAAATAGCCTCCTTCAACTGATA
>Sitophilus_oryzae_nonrepetitive:245275572-245276296
CGAGGTACTTCCGAAGTATATTTGAAGGTGGAGTGACAGAGCTGTATTATAATATGAAGCATCCCAAAGAGTCCTTCCACAACACTAGTATTACTCTAGACTGTGATCAGTGCACTATGGTAACGCACCATGGGAAACCTTTGTTTACCATACACACACGGCGGTTCTCTGCCGGCAATACTGAGGCCTGTGAAGCCTATAATCGACGCCTTGAGATTTCATGGAAAACACAATTCTTCCACGATGACATATTAAATCTCGCCTGAGGCTGTTCTATCTGTCGAATACTTGGTAGAATTTTATATCTTGAAAGATGGTTAATTGACTTTAATCCTCTTTTTTAAACCAGTAGGTACCTCTTTGCCTTATTTCTCTACAGTTCATACGATGTCTTAAATATAGAATGCCATTAATAAACCAGAATTCAAATCGGCCATATTAAACCCCCTTCGCGGTTACACTACCTTTATTCTTTGTTGATATACAAGGAGAGTTTTCTATCTCTATCTCGGTACTTGACGCCCACCCCGAATCAAAACATATTAGGTATAAGTAGCTTATATCCCTGAAAAGCTTAAATAGCCATTATGACTCCACGACTTTCTATATCTAGTAGTTTTCAAAATACATAAAGTATATGATTTCTCAGTTAATTACATTGAATTATTTATTGCCCAAAAAAGGAACAATTTACAGGTAAACAAGTGATGTAATATATTCGTGA
>Sitophilus_oryzae_nonrepetitive:288861759-288862155
AAAAGAGAATCAAAGTAACCTGAAATTACAAAACTATCTGCGAAAGAGATTTCACTTTGAAATTCTACCAGTCACCTGTATACTGTTTTATTCTAAATGTGTTGAATCTCTACTTATTTGTAAGTACTGTTCAGCACCTCTTCTTTGTGTTCCTTGTGTTTTGCCATGACGTGCATGATGAAATGAATCTTCTGTTTGCCCTTGTAAGGGCAGTACGTGCACTTGAATTGAGGTTCCTTTCCACATTCCCACCTGGAGTGATTGTATAGTGAACTTTTTCTTTTGTACGCCCTTCCACATGTTTTACATGCAAAAAGATTGTGAGTGCCCATCATAGCTTTGAGTTGCTCCAGTGTGAATTTGTCTACCATAACAAGTTAAGGATTATTGTTAGCC
>Sitophilus_oryzae_nonrepetitive:266841952-266845669
CACGAAACATTCTTCAAAATCTGGAGAAAAGCGAACACACGGGATAAACACATAAACAAACGGCAAGGCGGAAAACTGTATTTAGGAGGTCGTGTTTTCCACATTCGCTGCGACGCCATTAGGACGTTTTGGCATGGTTCTGGCGTGGCCCCCTCTAAAAGCATAATTAAAACATGAAATGTGTGTTTAACTACGGTAATAAAGCACGACGGAGCGGAGAAGAAGCAAAAAGGCTCGTTATTCAAGGTGGCGTTAAGAGTAGGGGAGAGGAGAGGAGTAGGGGAGGGAGAGGAGATGGAGACACTACGTTTCGCCTCTTTGTTCGAGATGGATTGTTCTAATGTAAGATGTTGGAGAGGCTGAGTTAGACTTGTGTCTTCTAAGTGTGTTACGGATAGAAGAAGGATTTTAGTCTGAGAACATGGAAACAGAGGATTTGTCGTTGTTAACATCAGTTACTTTGACATTACTATGTTTACCGTTAAATGTGTTATACTGGTTAAGAGTTCGTATGATGTTCGTTTTCAAAACGCAAACGTCAATGAATCGGGATACTGCTTCGTTGTTAAATGTAAGCAATACAAAGATGGTGAAGCGGAACATGTTTTTAAACCTAAACCGGAAAAGGATACGATGACGGCAAGTCTGTATTAACTATTACTCTTCATTCTATATCATCTCCAAACAAACACTTTAATGATTGTTATGAATGTAGAAACTTTAATCTTTGTTTCCCAAAACTATAAACTGGAACAAGAACACGAAACATTCTTCAAAATCTGGAGAAAAGCGAGCACACAGGATAAACACATAAACAAACGGCAAGGCGGAAAACTGTATTTAGGAGGTCGTGTTTTCCACCTTCGCTGCGACGCCATTAGGACGTTTTGGCATGGTTCTGGCGTGGTCCCCTCTAAAAGCATAATTAAAACATGAAATGTGTGTTTAACTATGGTAATAAAGCACGGCGGAGCGGAGAAGAAGCAAAAAGGCTCGTTATTCAAGGTGGCGTTAAGAGTAGGGGAGAGGAGAGGAGTAGGGGAGGGAGAGGAGATGGAGACACTACGTTTCGCCACTTTATTCGAGATGGATTGTCCTAATGTAAGATGTTGGAGAGGCTGAGTTAGACTTGTGTCTTCTAAGTGTCGTTAAAGTATCGTTTATTTTGTTACGGATAGAAGAAGGATTTTAGTCTGCGAACATGGAAACAGGATTTGTCGTCGTTAACAACAGTTACTTTGACATTAATATGTTTACAGTTAAATGTAGTATAGTCGTTAAGAGTTTGTATGATGTTCGTTTTCAAAACGCAAACGTCAATGAATCGGGATACTGCTTCGTTGTTAAATGTAAGCAATACAAAGATGGTGAAGCGGAACATGTTTTTAAACCTAAACCGGAAAAGGATACGATGACGACAAGTCTTTATTAACTTTTACTCTTCATTCTATATCATCTCCAAACAATCACTTTAATGATTCTTATGAATGTAGAAACTTTTATCTTTGTATCCCAAAACTACAAACTGGAATGAGAACACGAAACATTCCCCAAAATCTGGAGAAAAGCGAGCACACGGGATAAACACATAAACAAACGGCCAAGGCGGAAAACTATATTTAGGAGGTCGTGTTTTCCACCTTCGCTGCGACGCCATTAGGACGTTTTGGCATGGTACGATCTAAAAGCATAATTAAAACATGAAATGTGTGTTTAACTACGGTAATAAAGCACGGTGGAGCGGAGGAGGAGCAAAAAGGCTCGTTATTCAAGGTGGCGTTAAGAGTAGAGGAGATGGAGACACTAGGTTTCGCCACTTTATTTGAGATGGATTGTCCTAATGTAAGATGTTGGAGAGGCTGAGTTAGACTTGTGTCTTTTAAGTGTCGTTAAAGTATCGTTTATTTTGTTACGGATGTAAGAAGGATTTTAGTCTGAGAACATAGAAACAGAGGATTTGTCATTGTTAACAACAGTTACTTTGACATTAATATGTTTACCGTTAAATGTGTTATACTAGTTAAGAGTTCGTATGATGTTCGTTTTCAAAACGCAAACGTCAATGAATCGGGATACTGCTTGGTTGTTAAATGTAAGCAACACAAAGGTCGTGAAGCGGAACATGTTTTTAAACCTAAACCGGAAAAGGATACGATGACGGTAAGTCTGTATTAACTATTACTCTTCATTCTATATCATCTCCAAACAAACACTTTAATGATTGTTATGAATGTAGAAACTTTAATCTTTGTTTCCCAAAACTACAAACTGGAACGAGAACACGAAACATTCCTCAAAATCTAGAGAAAAGCGAGCACACAGGATAAACACATAAACAAACGGCCAAGGCGGAAAACTATATTTAGGAGGTCGTGTTTTCCACCTTCGCTGCGACGTCATTAGGACGTTTTGGCGTGGTCCTTTCTAAAAGCATAATTAAAACATGAAATGTGTGTTTAACTACGGTAATAAAGCACGGCGGAGCGGAGGAGAAGCAAAAAGGCTCGTTATTCAAGGTGGCGTTAAGAGTAGAGGAGATGGAGACACTAGGTTTCGCCACTTTATTTGAGATGGATTGTCCTAATGTAAGATGTTGGAGAGGCTGAGTTAGACTTGTGTCTTTTAAGTGTCGTTAAAGTATCGTTTATTTTGTTACGGATGTAAGAAGGATTTTAGTCTGAGAACATAGAGACAGAGGATTTGTCATTGTTAACAACAGTTACTTTGACATTAATATGTTTACCGTTAAATGTGTTATACTAGTTAAGAGTTCGTATGATGTTCGTTTTCAAAACGCAAACGTCAATGAATCGGGATACTGCTTGGTTGTTAAATGTAAGCAACACAAAGGTCGTGAAGCGGAACATGTTTTTAAACCTAAACCGGAAAACGATACGATGACGGTAAGTCTGTATTAACTATTACTCTTCATTCTATATCATCTCCAAACAAACACTTTAATGATTGTTATGAATGTAGAAACTTTAATCTTTGTTTCCCAAAACTACAAACTGGAACGAGAACACGAAACATTCCTCAAAATCTAGAGAAAAGCGAGCACACAGGATAAACACATAAACAAACGGCCAAGGCGGAAAACTATATTTAGGAGGTCGTGTTTTCCACCTTCGCTGCGGCGCCATTAGGACGTTTTGGCATGGTTATGGCGTTGCCCCCTCTAAAAGCATAATTAAAACATGAAATGTGTGTTTAACTACGGTAATAAAGCACGGCGGAGCGGAGGAGAAGCAAAAAGGCTCGTTATTCAAGGTGGCGTTAAGAGTAGAGGAGATGGAGACACTAGGTTTCGCCACTTTATTTGAGATGGATTGTCCTAATGTAAGATGTTGGAGAGGCTGAGTTAGACTTGTGTCTTTTAAGTGTCGTTAAAGTATCGTTTATTTTGTTACGGATGTAAGAAGGATTTTAGTCTGAGAACATAGAAACAGAGGATTTGTCATTGTTAACAACAGTTACTTTGACATTAATATGTTTACCGTTAAATGTGTTATACTAGTTAAGAGTTCGTATGATGTTCGTTTTCAAAACGCAAACGTCAATGAATCGGGATACTGCTTGGTTGTTAAATGTAAGCAACACAAAGGTCGTGAAGCGGAACATGTTTTTAAACCTAAACCGGAAAAGGATACGATGACGGTAAGTCTGTATTAACTATTACTCTTCATTCTATATCATCTCCAAACAAACACTTTAATG
>Sitophilus_oryzae_nonrepetitive:64633900-64637572
ATTTTAGGGCCTAGTGTAATATATAGAATTTCATGTTGTGTATAATATACACGGTTTTCAGAGACAATTATTTAATGCCATATATGCAGGCTAACCTATTGGAAGTAGTAAAAAACTTTAAGTGTAGGAGTTGCTACTGTTGTAAAGTTTTACCTGTACCTCCAGAAAGTAAAATGAAAGTAAACAAAAGGCGATTTTTGAAAGTTCTTGTGCTTCCCATATGAACGTGCAACCTCCATCAAACAAGATGCATATAGTATGCCAGTCTCTGTTACGGCACATTTTGGCGGTTCAAGTAAAACCTTACAACTCCTCTCTAATAAGTAAGCCGGCCCCAGGTATCGCACTAAATATCTCTGAAAATCCTGTTGAAATCATACCAAGAATACAAGAATCACTTTTCATCTTCACGATATCATATACCATTAAATAACAGTGTTCGCACAAAAAAGTAATATTCACAGGTTAAATTGCATTGTTCTGTGTGTGTGTTCTCTTAATCTCCTCCTTAATAATACATCCGTGATTTTGCGACATTGTTTATCTTTGAAGTTTGACATTTCTACACAGTAGATTCACTGCAAGTGTTTTAATAGTATGGAAGCATTTTGTGTCCCGTGGGGAAGTTAATGATGGGAAGGTACTAGTGGTACTAATCGATAGATAAAAATATGAAGTCCAATAATGTCGATGGTGACACTTTCACAGATGTTGCGTGTGGCTATGATGACGTCATCCAAGATGACAAAGAAGAAGCCGACACAAAAAGTATACTTCATGCTATTAATGCGAAAGTTAGAGGTGCAGATACATTACTGATATTTGCTAATGATACAGATATTTTAGTTTTGCTAGTGAACAGCTATGCAAAGCTTCCCGAAAACAGCTTTTTTGTACCATCGACAGGCGAGGCAATGCAGTAGCTTGTATCACTGGACTCATCGGTGGCAGAATACTATGCGCCTTGCTGGAACGTCGATATCGGAATATTTAGATGCTCATCTACCTATTATAACTAAATTTACGTAGCAAAAATTTGACTGAAGCTGAATATAATTGCAACGGAGTTCATCTATGAATCTGCAAGGCATCATCCAAGGTATTTTTCACAAATAGATCTCATTATGAAAGCACTGACTGGCACAATACAAAATTAGAGGTAATATTTTTGCGAAAGGATTCGTCCTTTCCAGCGAAACATCTATGTCTGGACCTTCAATTTACCATCGTAAACTAGAAAAATATCCAAGAATGGTAGAGGCTGCTGAGAAAGAAATGGAAGAAGATGATATCGATTTCGAAGTAACAGACTTGACTCTATTAACGAGAGAGAAAGAAGAACCATATGACGAGATTAAGGATGATTTACCGTCATCTACTCTATTACTAAACATAGGCCTCTGATTCTGACTAGCTTAAAAGACGTTCTTGTCTTTTTTGTAATGTTATTAGCTGTTTTTTAGAAATTGCCAATGTTACGTAATATTAGCGGTAATATTACCGATTTATCTCATAGACTTGGCACTTATTCGACACAATATATGATTTGTATTTATAATGGTATCGTTGACTTGCGGGATATCTAAAAACGTTTTTCCGTTGCTTGCGCAGAAAGTTATTAATTTCCATACATATTCCATTGGTTCAAACCGGTTGAATGTTATAAAATCTTCGAGCGAAATATAAATTTCTCCATTCAACTAATACCGGTGATGGTACTTGCCGTTACAGACCCAGTATAGATTTGAACTTTATTTTGGTATTAGGAACTTTACACGGTTCTTTGACGTCATCGACGTTGTTAACATATTAATGATTTTGTTGTTCGTTCGTGGCGCATTGTATTGTAAGGAGTCTCGAAGTGACAACCTACGGGTCTCGTGAGTGACTTGTGCTGAATTAATTTTTATTACTTTCCTCATGGATTAGCGGGGCTATAATGGTGAGTTCTTTCATATTTTATGACTGTGGCTGGGAAAATTTCAAAAACCCTACATCCTCTATTAAGATAGTTTGGACTCTTGAACCAAATTTTCCATAATTAATGTGATACCGTATTTGACATCATTTCTTTTCCATCCGAAATTTTGTAATAGGTATAAAAGAATTTCAAAACATTAACCTGAGAAATGCTGATTATAATAACTTTGCATTAAAGAATAATAGCATTTTTCAAATTACTATTCGATAGTAACTTTTTTATGCAAACTCTTATTTTTTGACCATCGACTACATTAAACTTTGGTAATTTATGACATTCTAAGTGTTTCGTGTTTTTTTCACTAAGGTTGTGTTGGTACAATTCAAATTGCTTTAATGAAATAGGCACATAATGTGTAATTTGGTATGTTTGTATGCTAAATTGTAATGACATGATACATCATTAGATCAATACTATGTATGAAATTAATTAGCGTTTTCTTCTGTATTTTACTGTTCTGTTTGATATGCCTTAATATAAACGTTCTATATTAGCTTTTTAGTAATTGACGTCTAGAGACTGACTTTGCCAAAATTACCATCGATTGACATTAGACTTTGTGAAACAACTACCAAAAGTGTCCTTGTAAATGTCAGTCATTATATATTGTTATTAATAACATTGAACAATCGAGCGAATTTTAACATAAATGAAGTTGTTTGACTTTTCTAAGTCTGACCGGGTTAAGTTAATGGGGTTCAATCATGGATGAGGTCAAAGCAGACGTTGAAGCCCAACAAATGCGGGGTGCCTCAGACTCGCTCTTCAGCACAATTGACATGATCCTGCTGGCATTGATCATAGGAGGGGTGACTTGGTGGCTTCTAAAAAGAAATAGCAAAAAAGATAACAGTTTCAGCAATGGCAAGTCATATACAATTCAGTGAGTATTAGAAGTAGAAGTAATAGTTTAAAAAGTCTGTTTTAATTGTCTGTCAGGCGATATAATATTAATTCAAAACCGTAACCCAGTAGCAGTTATATGACATAATGACATTACATTCTTTGCCTGATGCAGGTACGTCTTTATGCAAATTACGACCTATGTCTGCTAGCGCGATCCCGGTGCTTAAAGCGGGTAAGCGCAGCGTTTCCTGAGTACGGAACCCTAATAAGCATTTTTTCTAAAGAAACAGTAAACTCCTGAATTTTTACGCACTAATTCATTTACACCTTGTATCTCATACGACTTTATAATTATTTAATTACTTTATCAAACATTACATTAAACTTAATTCTATATTTAGTTTGCATTTCTTTGGATTTTATTTTCCCGTAACAAAAATGGCCGCTTTTGTTTATCAAACGTGTAACTAAATACGTAATCTTTTACAATATTTAGTTGTTGACATTGACCTGTGCTCAATTTTTAATACATTCTCTGAAGTATCGTAACTGAATTTATTCGTTGCCTTTAATAACAGATTCTACTTATATCATCGTCTACAGATATTTCAAATACTTAGAATATAATATGTGTAATGTGTAGACGAAGTTCACAATTTCGCTTAATATGTTTACCAAGAAAATCCTAATAACGCTGGTTGTGAGAACAAACAAGTGACAAAACAACAATAGGCACAGGGTGGGAAAATTGTAGATCAAAAAGGAATAAGTCTGTGGTACTAAGACAGAACCCGATATGTCAATAGGGAAATACCTACTTACCTAGTACCACAGAAGTGATAAAG
>Sitophilus_oryzae_nonrepetitive:152002752-152006063
ATGTATTTGGACTGGATAGCGAAAAATAGCGATGTAAGAATTAAACAATAGAAATAAAGGATTTTATTATTGCCTGAACGTGTATGTTTTGTTCATAAATACCGCGGCTGAGAAATATTAATAGAAATTGTCATGAAGACCATTTCCAGATATACAAAAAGTTTATTAAATGTGTTCACATTCTTCTATATAGACTGGTGGTAGCAAGGCGGCTGCGGCTTCAAGATTCCCACCATGATGAGAAGCCCACCATGATGAATTTTGGTTTATCATCTAATTCGATCTTAGCGGTCTGTCCCCAATAAAGATTCAGTATCAATCTTATCTCGACTATCAATATTCTTTCTTTGTAATATTTCGATTAGTTTTTTGTGTTGAACTCTGTCGAACGCCTTCATGTATACATCTTGATTTACATCTAAACATCTTTGCGTAAGAACATTTAAACCGACAGAGAATTATCATAAATTAGTATCTGACTTAAAGAAATTATCGAACAAGATTTTAACACCTATTTGTTATTCAGTAAAACAAAGAAAACATTTTACTTAAAAGATGATATAGATACAAAAAATGAAGCATCCCTCAATCAAAATGAATCATCCACTAAAAGCATTCAACTATAGTTATCCTCAACAATCTTATATTAATATCAAGACAACGAGAAAAGGAATGCTTTTAGAAAATGTGTCACCGAAAATACAAATTACATCTATTCCACGACACCTTTTTCCCCTTCATTAATCAAAATTTCTTTTCTATTCTCTAGACTTTTCCTTATCTGCGTTAAATTAACTTAAAGGCTTAAGGCCCCACACGCACTATTGCGTCTTCGTTGGAACGCTGTTTTTCGGTACCACCGGCTTGCACCTGTACTGGCGGTACGATGATGAAAAACGAGGCGGTGCCGATAATGACCGGAATTGAATTGTTTTGTTTCGAACAAAAGGAGGAAGAGAGATGTTTAAGTGGACGCTATTACTTAAAGGTGCGATATAATAAACCAATCATTAGGTACCACATGTATCGGCAATATCTTCATTATAAATCAGCGAGCAAGCACCACATATTTGCTATAAAGACCCCAACCCAAAGCCCTTTATCCATCTACCGTGCTTCGTTAATCTATATCGTAATATTATAACACTAGATATACTATAACCTATGTAGCTTAGAAATGAAAGAAAACTACTAACTACTTCGTACATCATAACCCGTCAATAACCCCAACAAAAAAAGCATCACCTAATAGCGGCTTTTGAACGCCTTTAGACCAGTCTTACAGTTCCTCGTATTACCAAGCCATATATATCTACCATCTGGATAATCTCTAACATCAGAAACAATAAGGTTAATCGAGGCGAACCCGTAGGCCATAAGCCTAATGTTCCTTAAACTGATTGTTATAAATGGTGCGGATGCGTGCGTAGCCATTAGATTTTTTGACGGGGTGTGAAAAGAACCATTTGTCAAACGGGTTTCGCCCGTGTACAGGTAAAAAGAATTCCTCGAATTTTACACGGCTTACGTCCAGCTTAAAAGCCTTTCGAACAAAATCATCGAAGATTGTAATTGTTTGAGCTGGTTTCGTCTTTGAAGTAGCTTGTAGCTTTAGCTATAGAGACTAGTTACTCGGTTTCTTCAGTTCACAGAATAGCTATAGCTAGTGAATTAGATGCATTTACTTCAATAAATACATAGCACTCGTTGGTATACATTAATTCGTTCAGTCTAAAGGCACTCAACTACATTCTCATATAATTGAAAACTGCCAATGTCATTAAATGTCCAATTATAAATGTCAAAAACTTTATACTCTCCAAACATGATATTTGAACTAATATTATTCATTTTTGGTAAGACAAAATCAAAGAATCTATTGTCATAATATGTATATCCACTATTCTAGGTATTATCGCTCTTGGTCATAGCCAAAAAACTTGCAGTAACCAAAATGCCCTAAAGCTGACAGAAACTTATTCTATTAACCATCGTATTTATAGCTATACTAATCGATTGCAAGTTGTAACTACAGCAACCCGTCTAAAAAGAAACGAAAAACTTATTTTCCGGATTGAACAGAATCCTGGAAGTTGCGATTTTGACATTGAAGAGTTTCATCTGGTTACTATACCGCCATTTTCGGCAAGTTAGTAGAAGAAACTTAAGGAACTCTGTGTGAATGTACACAGAGTGTATTTAGCGTTGCTTAGCTGTCTGTGAAGATGGCCACTGAATGATGTATTCTTAGCTGCCTTCTTATTTGTACACAATATATAGGTATCCACAATAGCGGATTGCCGTTAATAACTATTTTCAACTCTTTTTTAGCTACTACTGATAAAGATTTAATATTAAAGCAAGAAAAGATAAATGTTAAGTATAGTTTTATTCCTGAATATCGGTTTACAAGTGGAGCTGCTACTCTAAAAGTGTTTCCTGTATATAATAATGCCATAGTGGCTAATCCAGCTACGGTAAATACTCCTTCACAGCACTTATGACTTTTTGACGGCTATTAAGATATCTCAGTCTTTGGCTTTCACTGTTTTTACTCCCACGCTATGTATACGAATTTCAGCTTTTTGGTTCCAATACAAATTACTGATGAGCCTTATATCTTTTCCATCAAGTCCCAAGTCTCTGAGGTATGATATAAGAAGGTTATGTTTAACGTTATCGAACGCCTTTTCATAGTCTATAAAGCACATGAAGACATCTTTTCTCTGATCTTGGCAATTCTGTACTAAAGTTTGAAGACTGAATATGGCTTCTCTAGTACCAAAGCCGTTCTTAAATCCAAATTGACTTTCTACACTTACTTCCTCAAATTTTTTGTGTGTCTTTATAACTTTTAGTGTTCTTTTAATGTGGATCCTGCACCACCAAAAGCAATAATTAGAGGTGAAACAATACAGGTTTATCCAGCTGACAAAGAAACTACAAGTAAGCATAGAAAATTAATACTCCAAGAATTAAAGTGCAAAATTATAAAACTTTTGGCTGTATGTGATGGAAGCGATTCGGAAAATATGGACGAGGAAACCAATAAGACAAAAGATCTATTTTTTGAATGGTCTTGTACAGAACTCAGTGGACAAGTAGTTAATTTTTGTACAAAGAGCTATACGGACCATTATCTTTACATACAATCACATATGGATCATACCGATTAAACTCCTATTTACAAGATTTAAGTAACGTTTCCGCAGAAGGAATAGTATTCCTTTGCACTAATGGGACAATCGCGCCTGTATGTAAATTGAAATCAACAAATCAATAGGCTGTGTTTGTTTTAATTCAAATCGTGT
>Sitophilus_oryzae_nonrepetitive:251501415-251504725
ACCTCCGTTACCCCGCACGGCCTGCAGTGATTCGAAGTCTTACACGCACTATTCATGTTTTTTCGTATTGGTGACTTTGTATGAAGACGTAAACAAGTTCTATATTCAGTTTAGTGTTGGTATTTACTGTGATGTAGTAAGTTAGTGTATGTATTTATTGGAAAATGGCGCAAAAGGAATATACTGATGATGGGCTAACAAAAAAGGAATTCCTGCCGAATTCGCTTCGAGAGCTGCGAAGAGCAATCCTTCAACACAAGGACTTGTACTTTTAAACGTTCGTTTCCAATAAAATCATCATCAACAGCAATCATATAAATCCTGCTAAAGAAATTCAACCTAATTCAAACCAAAGATGCGGCTTTTGCGCCAGATAACGTATGCAAAACCCCCATTTTTAATATTCTCGGCAAAGAATGTAAAACGTTTTTGACACTGACTGCCAAAATAATGTGTAGAAAACTAATAAAATAATTACTGGTAATTTACCTGAGTGACAAGGGGTATCGTAGTTACCCCACACGGCCTGAAACGTAACTTTTTGTAGCACGGTCCCCGAAAGGTTAAATGTGTCGGCAGGCATTTCCTCTGATACATTATTAGGACCTAATGGCTTCTATGAATGGACTGGAGTTTTTAACAAATTTACCAAAGGCACATTTTAACAGGTACTGGTTCCAGCATGACGCGGCTCGGTTACTGCCTACTTAAAACAAAAATGCCAACATAGGCGGATGGGAAATCTTGGACCTGTTAAATGGCCAGCGCTGTCTCCTTATCTTAACATTTTGGACACATTACTGTGGAGCTCCTTAAAAATATAGTGTAGTGGCAGCAAGATGGAAGAACAGTAGCAGAACAGTGGAAGATCTGAGGAAAATATACCGCGATTTTGAGATATTAGAAGAAGGGATATAAGAACTTGGGCGGTCAATAATTTAAATCGACGGGCACGATTATATAACCAAGAAGAGGGCCATCATTTCGAACACTTACTATAAATTTAGCATAAATTAACGAATGACCTACAACTATATCTATTCTAGTTTCCATGTATCTTCGTTGGTTTTTAAAAAGGGCAAAATTTTAACCAGCTTTTCATATAGTATTTATTATGTCATGTTGGTATCTTTCTAAATACGTTTGAAAATATTATGTATGATCTATTCGATTATAACGAAAGAAAATTACATATTCGAAAGTTAGGCTCCCTCCCCCTCCAATTAGATATGACAAAAATGGTGTGAAAGGTTATATTAACCAAGCACTTTTATTGTTATTTCTCTCTTGAGACAACATACAGTGTTATTACCCCACAAGAGTTCAACTTAATTTGAGGTAATTTGCCTTAATTAATACAAAGGTCTCTTACTGACAGCCATAACACAATAGATGCGACGAATTATTATTAAGCCAATTAATAGGCCAATTAGACGTTTAGGTCAATACCTTATTACAGGCAACTTTGTAAGTTGAGTAAGTATAATTTTAACTACACTTTTAATTACATAGGGTTTTCTCTTTTGTTGCGGATAAAACCAAAATATGCTTAAAATCAGTTTTAGAGTTAATTTAAATGGTAATATCTAATAGTCCACGAAATGAAGGTTGAAACCACGGCTTAATTCTTCGACCGGGACTTTTTAAGTTTAAGGGGAAAATTGTAACACCGTGCTCAGCCAGCTTTAGCCAGCAAATGGCCGAAAATCAGTTTATCGGAAATATCTGTCAAAATATCTTATAATTCTTTACGTAAAATAACGTTTTTAAGATATTACGCCTCGAAGATCCCTGAATTTTCTCTTTAAGTCTTAACGCTTCGGAGATATATTTCATAAGCGTATTGGATCAGAACGATTATGGTCGGTCCGAAGGCCGGATGCTCAACAAATCGGACCGACCATAATCGTCCTGATCGATACGATTGTGGTCATTCCAACCGAAATCGGTTGAATGTGTTCACCGGATTGCATCGGGACGATTATGGAGATACCTAGTCTCCTCCAAGATGTCGTCAAGTTTAGACGAAGCACTCCCGTACATAAGACGAAGACGGCGCCGTCGCGCGTCGTCGCCGGTTTTGGGTACATCCGTACATAGCGGAAAATCAAAACAGAGGTGCTTTCATTTGCGGTCGTGAATTGGCATACCACAACAAGTTCAAAGCTATGTACCGCATGTCGAAAGACAGCTTTAACCTCCTATGTGGAGCCTCCTAACCTACATGGTGCGGGCGTATATTTCCAAACGAGATACAAATTACACGAAATGTGTGTCAGTGGAAGAAATAACTGCCGACTGCCGACCAAAGACGTTGCAAGCAGCGTCGCGTACGACTAATGTCGCCCGATTAAAATCGGTCACGACTGAAATCTTGTCAGTGGACACGTACCTATTTGCGATTAGGTGCAAAATCTTCGTCGCGCGATCGAAATCTGGACGATTTGTGTCGGTCCGATCTGGCGAGAATCCGGCCTAAGACTGACATTCCAATAGTAAGACACCCCTCGCTAAATCTATTCCAAACTGATGAAACACAGAATTAACTTACCTTTACAATCATATTATAGCCAAATAACACTACAACACTATTATTCGATAGGTACTTCTAAGAGCTAGGAATAAGGATAATCGGTTGATTTTGATACTAAATATAATGTTATCTTTACAAACAATGGAGGAGTTACAACCGGGTACTGAAAGTCCTGGCCGTTTAGAAAATGGGCTCATCTCGAGTCAAATATTCGTTACGTTGTTTTCAAATTGTACAGGGCACTTATTAATATGTTGTTTTGATTCCCAAGTGGCAAGAAAGGTGTTTGTAGTAGTATTATAGTACTGTACGCCATAAACTGTTTTCAAAGATCTCAAAGGCGCATATGTTTTTGACTGACCTTCTAATCGTTGAAAATCACCCTGTAGAGGGTAAGTGATTTTGGCCATTATCTATGGGTATCTGGGACACGACCAAAAATTCTAAACATATAGCTGTTAAATTAAACATAGTTTGTGGTGTGCTGTGAACCATATAGAGCTACATCTGGAATAACTCATCTCGCGCTATCATTGTTCAAGCTATATATAAATGATATAATATCCTGCTTTCGCCATAGTAAGGTACTGCTATATGCAGATTGCAATATCATATATGCAATGGCTACAGGAGGACCCTCCACAGGTTTGAGGCCTGGTGTTTTAAGAAGAGAATACAACTGAATGTGCAGAAATGTTTGTATATGTCTTAATTTTGCTATGTGAATATATTCACTTTTCCAAGAGTGCTGATCCTATTAATAATGCATATAGGTAC
>Sitophilus_oryzae_nonrepetitive:44286473-44289697
ATTCAGCATATCCAGCATATTCTGTGCCTCCTGTATGTGTCATCTGCAAAACAGAGAATGTTTATCAATTTGCCATCGATGTCAATTCCTGTTGAATTCCAGTTTATCATTTTTAGTTAAGAGAACAGTGTGTCGCCTTGTCTTACCCCTCGATCGATATTAAATTTGTCTGTGCATTGATTTGTCGATATTCTGACGTCATATATATGTCTTATGATTGAGGAGTATCGATGATCGATGCGACGCTCACTTAGTGTCTCTAGAAGCTTCCACTGGTCTACCGATTCGAAGGCCTTCTCGAAATCCACGAAGACAAGCATTAGTGGTCTATTATACTCAATGCATGTCTCGATAAGGACCTTGACTGTTAGAAGATGGTCATTTGTTCTGTAACCTAATCGGAAACCTGCTTGTTCGCTCGAAGATGCTTGGTTTACTAAATAATTTGTATACGTGGCTAAGAAGGCTGATCGGCCTAGATTTTTTAAGGTCTGTAACGTCACCTTTCTTGTGTACAATAATGATTGTTGCGTTGTTCCACTGTGATGGGATTTATTAAATAGGATATTTAAAGCTTTAATGATTCTCCCTGTAATATTCAATATGGGAACGCTTTGGAAATAGGGGTTGATAGGGGGCCCACAGCATGAGATAAACGAACTTCGGAAATATCGGAAGATATCAGAACGTTTCTTATTTCCATTTGACATAGAATTTCAGTCCATACTTAAATTAACGAATTTTTATGACATTAGTTTACGTATTTAAGCATTAAGATTTACTTAGAATTATCACTTTAGAACTTGCGATATATATTGTCGGCGCGCGGCGGCGAGTCAGTAGTAGACGAGCCGGCCGGTGGGGCGTTGCGTGAGGACCCCAATTAGCCCCATCGATTGGGGAAGCCCCTAAGATTATTAACGAATAGGGTGAGTCTTATTTATGATGTTTTTCTAATTGTGATGTTTTTATACTTAAAAACATCACTAAATTTCAAACTTCTACACCACATCTCATTAAACTCAAAATACTAATTACCTAAAGATTTCTATGTAGCCTGTATTAAAAGTCCATTAGAAATGTGCAAGACTTGCACGAGTCTTGCAGCAAGACCGAGACCAAGACTGTACCCTGCAAGACCAACCTTGCATTTGGTCATCACTAACTCATATAGTGCTACAGTGCAAGATTTATGCAAACCAAGACTAAGATTCATCATGCAAGAATGTTGCGTTCTTGCGAGCGGTATTGTACTTACTCACCCCCCCTCTCCTATATAGATACTTTTGAAATTGGCAAACCAAAACAAATTTCTTTTTCGTTAGATCTTATTTTCACCCTCCGAACTCAAGCAGTCTTAAGTACTAACATATTGAAATAGTCGCGCCTATACTAGCAGACCGTCTGAGAGCGTGTCTAACAGATTTTTTGTAAGTGGAGTGAATCATTAGCATTAAAATATCTTTGTTTCTCATCGAGATAGAAAAAAAAGCGAAAGGAAAATGAAAACATATCATATAAAAACCTATCTATTAAGCACAAACTAAAGATGGGCTTGTTCCCTACACACTTTTTTGCGCATTCCAAACAAATTGTTCTCTTCACTTTCTTCGATATTAGTTTACTGATCGTTCACATCCATATTTTCATCATCTATATCAAAACATACACAGCTACATACCATTTTACCTTTTAATTCGAATTCAGAATTATGATCGCTCTCTATGGCAAAATTTTCTCCACATTCGGATTCTTTGTCATTATTTTGCTATTATCGCTGCCAGTCCCTTCAAACCACTTTAGAAGAGTATCCTTGTAATCTTTCTTGCCATACTTTACATGTTTTGAGCTACTAGGTTCTTGATTCATAACGCTAACACTCCGTCTGTCAGACGGCATCGACAGTTTGAACTAAAATATTTCGGAAACTACACACTTTCGCAAATTGCCCTGCCGGCCTTTAACTTTTTTTGATGCGTATTGAAATTACATAGTTGGATGATAAATTAGAAGTGGAGAGGAGAGGAGATGTCATATGTCCAGCTAGTCCTTTGCGTCTGTGAGACGGGGTGTTAGTACTTAAGGGTTAACTTGTATAGTACTTACCCCAAAATAAGTTACATAAAAGTATACTGGTGTACTAATCTCTACACTATCGTTTTGTGCAACAACATGTAAAGTAATACTTAAAGCATTAGTTCCGTAAAACAGTATTATTAAAAGTAACTGTGGATTGTATTACGTATGCTAATTTTCGCACAATTCCAGTAAAGTTATTCTCGAAGGTACTATTAACAAGGATTGTGTTAACATCAATGAATTTTTGCTCAAAATATGCTGCAACGAAAGTCATTACCAAGCTAGTCGACAAAGAATGATAAATAAACACCGTATATGGTAATTCAAACAGGCCTCTCTCGTTAAACATGAAGCTGTATTCAACACAATATTCAATAAGGATAATACAATTTACTATAGTGAAAATGAACCTTTTATCATATATTACTAGGTTTGATTGTTTTCCCTTGTCTGGACTCACACAACGATGGAAGAATATTTCCCATGTCGCCTTATGCAGGTAAGGTTGAAGTAGTGCATCAACTATCCTTGCAACCCCTATTATGCTAGCTGGAACCATCACCACATATTTCATAGGCATAGGTGGTTCCCAAAATTCCCAATCGAAATATGTTTTCGAATATATTATTATGCCTACGATAAGAAATATTGATCGGTGTTCGATTTGATGAGGCACCATAGAAAATAAAGAAGGTACATCGAAAATTTTCTTTAGGGACTTTAACATGGTTTTTGTAACAGTGCAGCTTGAGAATCGACTACTATAGGGTAAACATTTTATCATTTAGATAGAACTAAAACAGGGTAATTTATATTGTTTACTTCCCTTTTTATTTTAAGGTACATACAAATATAGTTTCTAACAACGGTTAATTGTAAATGAACTTTTGAAACTTATGATATATATACAAATACCTAGGAAACTATAACCAGATGCATTTTTGTATAACACTATCTCACTATAGTGTATTCTTAAAGATGCAAATATCTTGCTGTAGCAAAAGCCGAAATACGCAATGCATTAACGATTATACAATATTATTAACGATTACACTCAGGGCCGTATCTGGGGGGGTGTTTTGGGGTTGGACATGTAACAAATAGTCCCCTACACCCCATCAAGGGGGCCGAATTGTGACCCCGTA
>Sitophilus_oryzae_nonrepetitive:75080189-75083398
TTATCGAAATTGGAATTTGGAATGCTCTTTGTCTTTGCATCTTCCATATTTATACAAATTCTAACTAATAGAAAGATATCTTAGCGACTGGAGGAAATGAAAAGCGACATTTCTAGCATTTATGTTTATTAAACTTATGACTACTATTTAACTTCAATTCTTTTGCTCACGAGGATTAATACTTACACCATTTCATACTATAAGTATTGACACAGCAGATGGGGCTTACGCTCAACCCGGCCCCTCGACGGACATCAGAAGAAGTTTTAGTTTGTCCTCTGCCGAAGCACTGTGCGGCTGAACTGTGACGTTTGCTCTTTTGTAAATCACTGGGCTCTCTTTCTGACGGACCATATGCTGTATATGTTTTTTAGACACTGTATGCTGCTTCTTGTGTTTCAGTGATTAAATAAGATCAAAGCCTGGGCAGTGGGGCTGTCAGCACCTGGCTGGCAGGCAGAGGCAATTTGTGTGGCGTGGAACGTAAGAATTTAGAGTGCTTGCTCGATAAATGACTTACTAGAGACTGTTCACACACCACCTGTTTCCTTTGATTCTATTTCGACAGAAGCATGATTGAGACTGAATTGAGAGAAGTGTTAACTCAAAAACAAGGGGTGGCTGAAAATGTATTATAAGAGAAAGATAAGTCTTTAAATGAATCTTTAAGAACCTATTTATGTTCCATATCAGATAACTAATTGAATGGTCTGTCAATGCCTCTGTCATGTTTGATACATTTGAGAAATCCAACTTTCACTCCAAGACTCGGGATATGCTGGTAAAAAAAAAAGATCTTTGTTAAATACCGAGAACCACTGTCAAGCAATCTACCTGTTGCTGACATCAGAAGTGCAAAACTAAAGAGAGTCCAAGATTCCGTTCATCATTTCGCGAGGTGGCTGGTCTGCATATTGCGCCTGTGTGAACAACAGCAGAGGCACGAGGCAATAATGTGGCAACAACTCCATGCTCTGCGTTGACACCTTGAAGGCTGGCACAGGTACAGCATGCTAACCTGCCGGCTGCTGGCGGGCTGTGCAGATGGCTTACAGGCAATTCTGCCAAACTGAAATAAACTCCGGCTGCTGTGTTTATATCACGCTGAGCAGCCAACTCTGTTGCAGTGGTTGCCTAAAGGCAAACAGTATCGGACTTTCCCATACTATAACTGCGCAATATGAGACGCTAAGCCAGCTAAGCGACAGCAAAGTCGAAAACGAAGAAACCTCAACACTGACTGCTGACTGCGCCGACAACGAATATAAACTGGGGAAGCGTCGCTGAAAAGTTTGCGCAGCGACAAGCAGGCCGTGGCGGACATGTGCAGGCGGAAATGAAAAATATGGACTCAATGAAGACGTTGACTGATGAAGGAGTTTATTCTTCGAGCTGGTGTATGACAAAGTGTCCCAAGCATTATGTTATCAGAACTTATTGATCGGCACGGAATCTTGCTACAGGCAAGCGGGTAATCAAGCATGAAATTGTCGATATGATAAGATAACGCCTGTTTGGTGAGCAAGCTAACGTCATGTTGACTAATGTTTTAACTGTGAATCTGCTATTGAAATCTGAAGCTGGTACTGAAGTGTGACATACATTGGACATAAACAACAATATGTTATTTGTAGCAGATATTTATAAAGCACTATCTGCATTACTGCGAGAAGACAGTGCATTTTGTGAAATATACAAAAGCAATGCCAGCCAGTGTGCTACTGCAATGATGAAAAAACCAGATAAATACAATGGAGTAACATTTACTACTTGCCTGAGCAGGCTGGCGTTATTCAAGTAATTGTATCTTTGTTGCAAAATATGACTTTTTGAGACACAACAACAAGTGGGCGAACTAAAGCAATTCTCAACCGCCAACCTGTAATCGAAATAGGCTGTCGCTGTTACTCTTTGTTGATGCAACACGTAAAGTGAAATATTAAATGGTTTCAGCAAAAGACAAGGCAGGTCCTCAACGCCGATCGTCAGAGGCAAAGCTTTAACGCAACTGGCAATGACGGACCGGCAATCAGCGTCATGCCATAGTATTGGCTTCTGTTGAGATGAAATATTGTTGTTTACTGGTTATTTTCGGTAATGACAACATAATAGTACCGTTATAATCTGATAATGACTGTTTAATGATTGTTTGGCAATGTTGCAATATTTCAACCACAACACGGGCATGGCCAGCAGATTGTTTCCTGTATGTTTTAAAAGCTGGAGCCAAACAAGAGATTAACAATTCACCGGCCTGATGGTATTTAACGAATGAACGATCAGCTATATAGGCTATAAATATTGCTACTCAATAAGAAGGAAATAACCAGAACAACATAAACATACCATAATGTATCTTGGCTCTGTGTCTTACGATCCGCGAGCTGCTGCCTGTATGCCAATGGCGCAATGCGTCGCGATTTCTGCGATGTGCTGATTGACGAAGGCCGAGCATCGCGAAATGCTGATACGTATGGCAATGTTTAAGTAAAAACGTACTATGGGCTGTATGCCGGAGATTGTGCAAATTTAATCAAGGGCCTGCGAACCTAACTGTCCAGATTGTGGGCTCATACCGGCGCTAATAGCGCAAAGAGCTGGCATGGTAACCGTACCTCTTACCTGAAGCTGTCGTTTCTGAGCGCAAATGAATGCTGACCATGCTGAACAGCATTTAACTTATCGTTCTTTTGAAATCTTACGTTTCAATTTGTCACCTTTCATCTGGTGCGACTTGTCTGTCGGCGGGCCGCGAAAATGGACCGATTCTGGGACTGCTGGCGCCGACGATGTGCTCACGCGGTATAATCACGCCTGTTGCCCGCAGCTCCTTGTCAGGCCGTCGCCATCGCGCTCTTTACTTCAAAATGACCGTAACAATCGGCATGTCCAGCCGATGTGACCAAGGAACCATCGGCAACCACCGGTAATCTGCAAGCAAGATGACGACATATCGAGGTCTCGAAAAATATAGTTAATGAATAAATCCCGCTTTCACGAAAAACTTTCTTTAGCATCCTCGGCTTTCGGGCTGAGGCGCGGTAAAGTATCGGGGACACGATGATGCGGGCACCAAAAAGCCAGTTTTCGAAGAACTATAAACCTGAGCAAGATGATTAAGTACAATATTATATGCCAATCGATTGGATGAACTCCCAGTATCTACCAGTATTGAGTCTCCCATTCAACTGCCATGCATTTATTAAGAC
>Sitophilus_oryzae_nonrepetitive:174843064-174846059
AACCGGGCTGACAAATAGTTGAAACACGCGGCCGACAATACAAAGGATTTTCTCCAATACGACTTTTCAGTTTAAAGCTTTTATTGTTTTCGTGAGAATAGTACGGATTGGTTATTTCCTTGGTCTGTCTGTCCATTTGAGTACTCCATTTGGCTATCTCAATCCATGTGCCTAGTTGGGTTCCAATCGACCTATAATTGATGATTTCGTATCTTCCAATCAATCGACATACCATTTCACATATAAAATTGTACTATTTTTGTTACAAAATATGTCATGTTAAAAGAGGTTACGGGGATCTTATGTGATATTATGATTACTTTAGGTAGTTATGTAGTGGTGAAATACCACATAGTTTGGTCACCGGATACGCATACTACAATGGTAGTAGATTTTTTTCTAACAAGGAACTCGAAAAATTCTAGTCGAGAGTTCTCGTTCCTCGAGAAATCAGAAACTCTATTCCCGAGAAACATCCTCTATTAATGGATTACTCTGTAAAAATCTTATAATATGACCTTTTGGATTGTCTTTCTCTTCGGAGTAGTTGTGAAGAAATAAGAGCTTTCATTTGATTACAAATTAGGGTTTATAAGACTGCAATGGTACTCTAAAATGTTTGTCACGTTAATATTAATTGAATAAAGGATAATAGTAAAGTAGAAGGATGCAGTCTAAATTTGTTCTAAGTGCCTCCACATCCTTTTTATGAACTCATTTCCCGATGCCGACATTTTCTTAATAAACATCGTCAAATTTCGGGAAAACTTCATTTAAGTTTGGTAGATTGCTAAAGACGACGAGGGGCAATATCAATCACAACAGTTGACAAGAAAATTACACAGTACGAAATTAGGATACTTTTTTGCGTATCAAAGTCATTAAGGTTTAATTTCCCTCATGTCGAATCTTATTGGCTCGATTATAGGTAATGTAAGTAAGTCTGAACGACAGTCGAGGTCAAGTCAATAATATTCAAGGCTGTTGTCAGACCCATAATGACCTACTGGAAACAGGCGAGATGAAAATTCTACGAAAAATCACAGGTAAAACGCTGCTAGATAGAGAACGAAGCGACAACATAAGGCAAACATGCAAAGTGGATAACATTAATGAATGGGTATTGGGCAGAAGACGCGAATGGAATGAACATATAAGCCGAATGGACGGGGGAAGAATGGTAACGAGAGCTCGAGACAAATCACCACTGGGAAGAAGAAGTACGGGAAGGCCAAGAAAAAGATGGTGTGATAACCTTACCATCGATTGAAACTGTAGGCATGATGTGGAGAATGAACAGACAATCTGCCTAATATAGAGCAGGAAGAACAAGAAGATTATTGGTAATTTAGATGAGAAATAGATAATATACCTAACTTATTATGAGTTATTTTCCTAAAACTCATTCTGCTAGGATCATTAACCATTTTCAATTGTGGTGTAGCCTTGTCGCCCTACATGTTTACTTGGTCTATTCCCTAATTGAGCTTTGTGTGACCTGCATTTTCCTTATAATGTTCGTTTTAAGTGTCTCTAAAATTTGAGTACGCGTATAAGTGTTATTTTGAGACCTACCCACCAAGCAAAAAACCTCACATTACATTTGCAACATTGCAGTCAATCCCCAAATAGTTAGCTTTGTAATGTTGATTTCTAAACGTCGTGTCGTGATTGATGAAACCTTGCTACAGAAACATTGACAACATTGTTCCGCATAAGATCGAGGGGGCCTCAAAGATTACTGTCACAAGAGGTAAGTTTCTCATGGTTCTTTATTACATTTTCCTTGCAGACCTTTCAAGAGGTCAGAGTTGAGTAATTCCTTATTTAATGAGCAGCCGAAAAGATCAGTAAGTCTCAGTACTCAGTACTTAATAAATTCGACTTTCTTGGTAGGGATATATTTACAATGGATATAGGTCAATACAATATTAGTAAAAGTAGGTATATTATACCTATCTGAAAGTCTACAATTAATACCCATTAATGTTTCTGTTGATTATAACCTATTACTGATGTATTATTGTTAACATAAAATTGCATAAAATTGCTAATGTTGCTAATGAAATGGTTTTTTATTGCAATACATCTCAAATTAGTACTTTCCTGAACGTTACATTAGCAACGTTTCAATAATATTGTATTTAACAACCTTGCACTGCAATGTAATTTGGCGGAAGATTAAGCTGCCCTACCACCTTGCATAAACCTCCCTACAATGAAAAAAGCAATGTTACACCTTGCTTTGCGAAGTTTTGGCAATGTTCCAGCAATACATTATGCTTGTTGGGTATACTTTATTGCTAGCTGTATCAATTAGGACCTCTGAGGATATCGCGTCTTACTGTTGATTATGCCCATTAAGTATATATTCGATATTAATGACTATCAAATACAAGACATGAATAATGTAGGGCACTTTAGAAAATTTATTCCCAATAAATATCGTTCTAATGAAATGAAAGGTGCAGAAAAAAACTCTTGAATTGATTATTATGCTTTATATGCAGCCAGTTCAATAGACCATTATTATGAATTATGCAACTGGTGACTATAGTAGGTTATTGGTATCTTATGAGGTCATTAAATTGAATCATATACTACGTACATATACACTTGAATAGCTACATACAATAATATAGCATGAATTACTCGAGATGCGATAGTTCAATAAACAATTTAAGCAGCCAGTTTTTAGCTATTCGATAGGTTGAATTTTGTCGTTCGGTTTTTTATCAGAATATACGCCTTATTTTATCTCGTTACAAATGGGATAATGGACACATGGAACGTAGGTAGTTTTTATAAAGTTTACCCTTCTCCATTCACCGTCCGTCCTTTAAACTGCAGAACGATACAGGGGGTACTCCCCTCATTTCCCTGTTTTCTACCGCATTGGACAGTCCCCCGTGTCGTGTGAAGCGAAATTGGGTGATAAATATTAAATGTAAAGAGAAAGAGGGGGTACAGTGGGACAAGGGGGGGTGGCCAGTGA
>Sitophilus_oryzae_nonrepetitive:39950109-39953096
AAGATCGTACCGAATATTTGCGAAAAGAGATCGATCGCTACCTAGGTACCGAAATGCGGACCTTAACCGGTTTGAAAGATAACTTAGAACAAGAAATCTCGAATATTCTAAGCAATTGTGATCTAGCTGACAAACATATGAACGAAAGTGTAGATATTTGGGATGACTGTGAACTAATGGACGCTAAAGAAATTTTCCTAAAAACGATAGAATTTATTCGAAATTTTGAATATGAGAATACTGATTACACGAGAAAAATTAGATTAGTACTAGGGCACGATCCCAATCAACTTGTTCTACACGTTGCCGGATATGGCGATTTAAACATTGCCAGCAGTAGCAGTCCTTTTTCACAAGGTACAAGTACTGGCCTGCTACAACCTCCTGGTCCTGGATTGATGAGATCAAAAAGTGACCACAGACTAGCTTTCCGAAATCAGGATCAAGGTTACGAAAGAGGTTACGGCGATCAGGACCAAGATAATGTCCTGAGTGGACGCAAATTTGGCGAACGCACACAAAAGCCAGAAAAAACTGACAGATACGGTTCCAGTTATGGCCGTAGTGGTGCTGATTACGGTGATGATTATGATCACGATCGATCAGCCAGATCGAAGTACAGCAGTCGGTTTAGGCGTAGAAATACTATGGCCGACGATGACTCAGATACCGAATCAAGGGGAGTACGATTCCACGAACAACAACACAAAAATGAAAGAGAACGACCACTAGACACAGAAGATGTCACCAAAGGCCCCCTCAGTGGAATCACTAGGTTAGCAGATTCTCCCCGCGTAATGAAAAAATTGCAGGAAAATCCTACACCTGTCACACCACAACCTCCTAAACAACCGCAAGTCGTTACAAAGAGACCTCCACCGCCCGCCACGCGACAAGTGAGCGAGGAAGATGAAATATCGAAGGGGCCACAACGTCCACAGAAACAGCCCCAGAGACAAGGCCTGCAGAGCGAACAACCACCGAGGAGAGGCTCCCAACTCAGAGGAAACTTAACGCCCCCGAGGTGAGTCTCGATGAGCCGTAACCTCTTGTATGTACCTGATTATATAAGTTTAGAATAATTTAGAATGTAAGGTCCGTTTAGAACGTTTTGTAGAGTAATTTTAAACCGCTTGCCGTCCATAGTGATACTACACACAAAATTAACCGGCAAATAGTCACACATTGGCATGTTACTTCTCTTCCGTTCTACGCTTAAAACCACACTTTAAAGTGTATATGCTTTCTGTTGTTTTTGGTGTGAAGCATGAAGATGTATGCAAGATTCTTCTGCACCGTCCAGTACTGAAGAGTCAGATGGTACCGCGACCGCGAAACAAGCGCAAACAAAACCTGCCCCACCAGCAACGCGCAGGTCTTCTGATGCATCGCACAAGAAAACCGCTCGTTCAGCTAGTAGTGACTCGAGCTCTTCAGCTGAATCGTCCTCTTCGGGAGCAGTACGAAGCACCGGTGCACCTTTTACTACCGAAGAAGTAAAACAGAAATATCTGGCTAGAAGTGAAGTGCCAGCCGAAACCCGTAGTAGAACTTCATCCGCAAGTGCCAAAGAACAACCAAAACCTTTTCAAAGTAGATTTTTGAACAAGACTTCGACACCGCAGCCTACACCAAAAGACGAAGACGAAGAAAGCGAAACATCCACCGAAGAAGAAACAGAAACGGAAGAGGAGTCAGACGAACCTTCCAGTAAGAAAACCGAAGAGAAAATGATCAAGTCCGACATCGGGGCTTTGCTCGCTCGCAGCGCTAATGCTAGGGATCACGGCCGAAAAGACGGATCTCCTTTAAATAGATCAAAGTACTCGACTCCGGAGGAAAGCGCAAACAGGTATGGAGGTAGAAGGCGAACGACCACAACCGATGAGGAACCTCCCCGCTACGGTTACACCACGCAGCAATTCCGCCGGACGATGAAGATTACACACCAAAATATAGCACCCCGGCTGCTAATGATGAAGACAGCAAATATCCAAGCAATAGATCTCGGTACATGGCCTTAAAGGAACGCAGACAAAGATTGGCACGCAGCCGCAGCAGTCAGCAATTTGGAGATGAGGATGACGCAGAAGATAACGTTGCTACTCCGATCTCCCCGACCACATCTAACCCTACGGCGTACTTAGCGTCGCGAGGTTATGGCACTTCGGCATCAGCGCATGATCTCTCAAGGAGCCGATCCTCGCACGCCCTTAAATCTAGGGACAGCTCGCCGGAACGACAGTCCGCTTCGGCTTCGAATGAAAAGGACGGAGCAGCCCTTAGCTCCTGGGCCCGCTACTTGAAGAACAAGTACGGCAACAGAAGCGGCGGCAAAGATAAAGAGTCGGCTTCGGGAGGAGGCTCCCAAACGTCCGGAAGTGCATCGTCGTCGGCTGCGGCGCGCAGGCTCTCCTTGGGCCTGCCGCTGCGCTCTTCCACCGACCTGGCCAGCTCAGACGACGACCAAAAAAACATGCAAGGCTCCCCCACTACCCATATAGCAACTACGGCGGCAGCCGGTAAGTGACCCTTTTGCCTTTAAACGTGATCGTAGCGGGCGAGGTTCAGAACTACGTTCTTGCCCCTTCCTCCATACTATTTCATCTGCGAATCCATAACCATTTCTGACTTTCCGAATAACACGCGCTAAAACACTGGGTGAGTAAGCGACTCCCGTCTATTTGATGGAGATGGTTTCGGTAAATATGCTGCTTTACGCTCGCTATGAAACTTCATTAATACTAAAGACCTGGTTTTACCTTTATTATACAATCTTTGTACTACATCGACCTAAACATTCCATTTTAGGTAAAAAATCATTCATCTTTACACTTTCACTTAACACACACACCACACCACCATTATTTTTTGCTGCTAAAAAACACAGAGAACACCAAGTTTAGGTATAAAGATCGTATGTACGACTAGGGCCTTAGAAATCATCTATACCCAAGGTTTTAGTGCACGCATGACACTTTTTTTAT
>Sitophilus_oryzae_nonrepetitive:12691355-12694259
TTATTGTATCTGTTTGCCTGTCATTTCTTGTATGTCGTTTGTCCAAGTCTTCCCTGGGTCGTTGGATAGAGAAATAAGTACCGTAGAAACTACCCCGAATTCTAATTCCGACATCACATCTGTAGGGGTTTCTACCAGGGATGATATTTTTATAGTTCTCTTTTTCTAGTTTGAAAGTTTTATCTATTTTCTTCATGTTCAAATAACATTATGAAAAATTTGTGCGAACTTGTTTGTTATTTGCACATTTCAAAGTAAACAAAGTATATAAGGTCAAGAATTGAGTTTACATACATTTGTAATTTGTGTTTTTTCAACCTGATAATGATGGAAATAATAGAATCCGAGGTACGTCAAAGGTTAACTTAAAGGATATATAGTTTTTGTGGTGGATTCCATTGAATGATTGTTATTTGTTTCTGTTGGGTTGAGTTAGTATCCTATTGGGGTACACACTTATATAGTGTGGACGTTTCATTTGCAACCTCTCAACATCCAGTACCGTTTCCGTCAATGGCCATTCTTCTCATGGCTTTCAACTACTCCATAGGTAATCGTGGGTCGTTATACACCCAGCGCAAATTTTTATGGGCGCAACCCCATCTATTTCACGCCAGTTTTATATATCTTTATTTTGAGGTGAGTACACATGAGTTAAACGGTGTTTAACACATTCACCCCAAGTTTGTACGCGGCTTTAGATTTAGTCATCTGTTTAATGACGCTTTTCCCAGAAGCAACCCACACATCTGAAAAGAATAAGGGAAGAATAAAAAAACACTATGCAATTATGTTCGTCGTGAACAATTCTGATGTTAAACGTCAGTAAATTCATTTAGCAAATTACATAATTAATTACCTCTCTAGATGGATAATGGTAAAATTGATTAGCCTTGGACTGTACAAGCAAATCTGGAAAAATAAGAAATTCGAGAGGATGTCTGGTTCGACTGTGCTGTACTATCGTGATGTGGAAAACCGTCTAACGTCACAAATACATGGGCGTGTACGTGGGCTTGTAGTTTACAATTACGAGCATTTGCATTGCCGATGCACGCGATTTTTTACTACGGTTATATTTTATGCCCCTTTTATTTTACTCTGACTCATTCAACCGATTTGCTAAACCCGTTAAATGTATATTTATCTTACATATTTTCTATGCATTTGTAGTATTTGCAAGACAATGATACCACAACTATCATGATTAGTTCTTTCGACATTTTACATCAGCAGGTGAAAGAATTAGAATGTTTATGAGGGTGATTAATCTGATTAATCACCGCTCTACAGAGGCAAGCTCTCTACTGTCGTCACGGCCAATTCAGTGATGATGTGTTCTCCCCCAGGTTGTGGATGGAGACTTCCAGGTTCTGGAGTTGGAAGCGGAACGGTTTGCTCCTTTTTTGGCTAGATCGTTTGCGGTGAGCGGGTACCCAAAGATTTGTTAATGCCTAATGAAACTAACATGCTTACCGAAACACGCACCAGTATTAACCAATTTGATGAACTGGTGGTGATGTTCATGTTCTTGTTTAAGACCCATTTTTTATTCCGATTTCTTCTAGAGAAGTCATTAATTTATCGATTAATTTCGTATACATATAACTATATATACTCAGTGTGTTTCCGTGTAGCTTTATATTACACCCGGATATTTAGTTCTATTTGGATTACTTTTTGGCATGCTCTTTTACTGTTTGGGCTTTACTTTTTCTAATTTGTTAGAAATAGAAATAGGGCTTTATCAATTTATTACAACGTAATGTAAGATAAGAAGCATAAGTAAGCTAAGTAATGAGTAAAATACATTTCAGACCATACATTGTATACGAGAAAACTAGAGCAAGGTACAGCAAGGCAAATCTGTGCAAAATACAGAGACTGGCACAGGTGAAAACCTGTCCACCTAACGCCGCTGCACATTGTTAATGGTCATTTCGAATGGTTATTCCATATCCGCTCCTTTCCGTTTCATTTCCGTTTACGTAAAATCTATCCGTTTCCATACCGTTTTCATGGCTACGTTTAATAGTGTGAATACAATCAAGTTATATGGAAAGTATACGGAACGGATATAATATGGAACGTATAGTGAGAGTCAACCTTTAATTGTCAGCTCAGGAGGTTGATACACCCCTCCCACTTCCAGAGTTTGTTATCGGTTTGTTCCAGTTTACCTTGTTGTCTATTGAGTCTCTACTTTGTCCTTGCCCAACCCATTCCCACTGGAAGGATTTGATTCTTTGGATGACATCTTTTATCTACTTATTCTTTTAGGATCATATTTCGGAGGGGTTTTTATATGAACTTATAATTTGTGTTGAAAGCGAGCTATGAAATGGTTTCATCTAGTAAAACATGTTAGTATATTCATTTCTAATTCACGGGCAGACTAAATACCGATTTTGTAACTGTAGCACTGCTAGACGAACTCATTTGTTATTCGACCGTTGTCTGATCCAGTCCGACACGTTGCTTATCCTGATGAGCACTTTGTTTTCGTGTTGGGACGTATCACGTGACGAATAATAAATGTTATAAACAAGCGGAGACAAAGTTTGTTTTCCTCTTTTAAGTCTGTTTGGAAATGTTCCGCAGGAGAAATATATGGCTGGAAAGTTGAAATATATGTTGGGTCTGTCGCAAAATGTTTGATTAATTTCGTTTTTCTTTTACGAAAATTTACACTTTGTGAAAGGCAAAGGGGGAAAAGACTAAAAACAGAACTGTTTTTGTTGAAAGGCGAAACTCAAAATATACCGTAGTATAAAACGTACTTTGCTTTCATGAAAACCCACTTTTCCAGCCGAATTAAGCCTCGAACTGTGCATACGTATGCTGCCTGGCTACATTCTTTCATTATTTCTCTACGGCTCTTAGAGTTGGACACTCAGTCAGACA
>Sitophilus_oryzae_nonrepetitive:33084591-33087334
TTAGCCGTTATGTAACTTTTTCCTTCTCTTCTTTCTCGAATAAGTGCCTTTCTCCGCACCATTTTGTCTTGAATTTTCCACCGCAACATCTTTTTGAGCAGCTGCGCATGGTTTTTTATTTCTGGGTCTCTTTGATATCTTCAATGCTGAAACGGTCTTAAATACGTGCACATCATTGTCGTCACTTGATTCGGATGCATCTGGACTATAACTTTTGTCAGCCACGCTGTCGTCACTACATTCCGATAGTACATCAGTTGGTTTGGATGGGTACATTCAAAAGAACGCGTCTTAAATTTTCGTGACTTCAGGTTATCAACAACGTTATGGCATGCTCCACGCGAAAATCAGTCTGGAACTCCTAGTATTGAGGAAAAGTCCTGCATAGAATTTGATGGTTGGCAAAGATTTTTGCGTAGATCTGCTTGTTGACCATCTTCATTCCGCTCTTTTCCTAGATAACAGAACAATCAGGAAGGTAATCTACATACAAACCATTCATTCACAATTCAACGTAATGCGTCAAATGGCGAGTGTGTTTTTCCACCCAAACTGCAAATAAGAACGCAATATAACGGTAACGCGGATGTGAGCTACGAATAGAGCCCCCTTTAAAGGTTTTTAGAATACCGGTATAGAAAGAAGTCAACCTAACTCCCTATACGATTAAAATCAAATAGAGTAAACCTACTTACCCTTAGTTTCAACAAGGCTCATTATTTTTCTGGTTCTGTCACTGGCCATTGTAACTAATAATACACTTTTGCGAACGTTCTATCATGTACATTTCGGCACTGAATATTTTTGAGGTTATGCTCTAAGAGTATAAGTCTAGCAGTTTTTACGATCAAAATAGAACATGTCAACTTATACTATTTCGATTGTTGGTTAAAACAGTATAGCTTGACATATACTATAACGATCTCAACAATCTAGTTATACTCTTTGTATTATTGGAAAGATAATGCGTTATTTCTTTGCATGACTTATACTCTTTTTACCAAAAGGTGGGCAACACTTTAAGGATTCAGTTGCTTGACTTATCTCATTTTGAGCAAATCATGACTTATACTCTTTTTCCCTGGCACCCTAGAAATTATAATAACAGAAGCGATTAAGTGTTATCAAATTTATAGAAGGCGTCCGCTAGTAACTTGCAGAAATTATATCAAAGATTTCTCCAATTATTATTCGTGGGCTTATTCCAAAATTACCTACCTATTCCCGTTATACTCGATAGAAATTTCTCAATGCCGAGCCCACGACTTTGCGCGCGCTGTAAAATTTCGTTGTTCGACTTCAATTATCATAATTGTTATTAACTATTAAATATCAAACCCAGATCGGTTTCACATTTTCTATTATATTATACGCCGTAGTCTACAATCCGCCAACGAATATGACGCGAAAGAATATTTAAAGCCCTTCTGGCGACACGCAAACTTACGTAACGTCGATATATAGAAGATATAGGCATTCCGCGGCGGTATTTTACGCAAAGTGCTAAGTAGTGTTATTAAGTGACATGTTTCTGATGGTTTCGGGCTACGAACAACTGTGATATTCTCTTTGAAAAAAGTTGTATTTAGTTCGACCTGAATTAATGATATCGATAACTCCGGTTGTCTAATCGGAAAATTGCAGAGAGTGAATTCAATAGAAAGTACTAATCTAAATAGTTAGCCGTTATTCGATTCCGTTTCATACATTTTATTAACAGTTTTACTCCAGGCTTTGTGCCTTTGCAAATTACAATTTATCCTCTGTAAATTATTTCGAAAGAGTTGAATATCTGGCCAAAACCACGTAATTATACCCTCTTTTCTGTGTTAACATATTTTCGACAATTTTATTACCATTATTTGAAATCGCCAAACAGCGTGTAAATATTCTGACAAAGGAGCTGTGTGTTCTACCACTGAAAAACAGAATAATACATAGCCATTGTGAAAAACGTGAAATTTTGATAAGAAAGGGATGATTTAGCCATGTTAGGCATCTCTCCGTCTATTTGGGTTAGAATCCAAGGGAAATCGGCTAGTCAATGGCACTTCACTTCTAACCTAACAAAAGACACATTTTCAAGGAGTACACTATTTTTGTTAACTCTGTTTCAGTGGTGAACTACGTCAGTTTACTTATCATAATATTACGCGTATCCAAGAATGTCACAATTTTCTCCTCGAAAATAATTGCAATCTATAATTGTGCCGAATGCCAATTTCACAGATTGTCAAGTAGCACTACAAGCACTAAATCATACAACATTTCCTGGATCGACCAAAGGCGACCAAAAGGCAGATGAATGGTCAAACCCGGTTCATCAGTGCCATTCATAGGTCCAGAACCCTTCTGCAAAAAGATTTACAAAAATAGTCACAAAATAGTGGTTGAAAGTCACTAGAGCACAGAAAACTCACTAAAGCAGAGACAAACGATAAAATTGATATTAGAATATTCGCTAAACTTACAGCAGACACCCCTATTTCTAAAATCCTTATGGAGGCCAATGGTATTTCTAACAGGACTTAAAAAATAGAGAGTTGTGTAGAGTTAGCTTTAAAGAAAAACATCTAAGATTTTCTACCTGCGACAGAAAATCTATTCCCTTATCCCTTATCACATCTACTAAAAATAAGAACGACTTTATTATCGCTTACACATTTTATTGCTCTAGTCTTAAGCAACTAGTTTTAAACGGAAACGCTTTATATGTCGGACATTGCTATTTTAGTGTGGTTGG
>Sitophilus_oryzae_nonrepetitive:199796247-199798922
CCCACTACCATGTACTCCGTCCCCCATTCCGAATATTCCTCATGCAGTTTTCTAAACATATAACTGGAGTCGTCTCTGTCTCCCGCTATGAAGACCTGGTCGTCGGTAAAGAGTAAGGTATATAAAGTTTCTTTTCCTACTGGGATTCCCATTCCACGGCATTTCATCTTCCAACACTTCAGTACTTCCTCGTGCTAATGAACATCCTTGTCTTAAGCCCTTATTCACAAGAAATTCTTGAGAAATATTGTTTCTAAGTTTAACTGTGCTACTGCAACCCTCGTATAATTTTCTTGTTGCTTCACTCCACCAAGGTGTATCTTTTCTGTATCTCGTGGAGACTATTTTCTCTCCGAGAGCCTCATTTGTGGCTTCATGTATGCACGTTTTAAGACCTTCGTACATATCATTTGGAGATCCTTGTCCTATTCTGTTTAATTTCGTGGCTAGTCTCATCTGGTACAAGAATTTAGTTGAGATCCTGGGGGATGACGCACACTATTTAGGGGTGGGAACTTTTCGGTTTAGTAATCCTCATGCTATCCCCAACATACCTAATTTTGTCGGGTTTAAATCGTAATATTACTGGATTTACCGAGGTCGTTTTAAAAATGCATACTTCGACAAAAATAAGTTCTCATAATAAAGGTAGGGAATGGTGTGGCGACATGGCAAAAGGTACTTTAGTTCTTAGGCAGAACGTTTTTTTCTCACGAAAGCACCTCAAGAATTCCTTCCTAATAAATTTTAGGTTGCGCTTATAGTAGGTGTGTCTGGGGCATGTCGAAGTGATGAGCTACTGAAGATGAAAACTACGCAGACAAAAACTTATAAGAGAAGATCATTTAGAAATTGTGAAAGAATTTATACAGTTATTAGGAAAAGCTCGAAATCAATTCTTCGGATACAATTCTATATCTAAATTTCCATACAAAATTGCTAGCTTTTTGAAACTTCCCAATGCAAAAACCTACACAGGTCATGCTTTTAGACGAACAGCGGCTACGTTGCTGGTAAATAGCGAGGTGATATTTTACAGCTGAAGCGTCTAGGGGGGTGAAAATCCAGTGCTGTAGCTGAGGGTTGCTCTGGGTGAGGCGGGGGGACATATTCTTATGATGACTATATGAATAGATGCAAGGACGTAAGCCAACAGGGTTCTTGCATAATCTTGCACTGGCGCTCATCACTATTATTTACTCTAAGTATAGATAATTCTACTACTGCTACTTGTGGTTAACTTTACACAATGTAGATCAGTCAAATGAAATAACAACTTCATTATTTATCTAATTCCATCGGCTAACGCATCACACGTTTCACCATATCCCCATCCCCGCCAAATTCCTTTGTTTGGAAAGGTTTAGATGTTTGGCTAAGGGCCTATCATAAGCTTCCAGTCGTTTACTTTCCCTCGGAGACCGAAAACGTATTAGTTTTGTCAAGAACTCTACCTCTAAGAGGCCCATTTCCAAATACTCGTAGCAGGAAAAGGGATATAAATGGCGAAAGGAGAGTGGAAAGGTAATCCCTTCGATATTTTCAAAGGGATGGAAGGCATATAGAAGATAAGAATCATAATATCTTAATGCGCCATTCAGATTTTTGGACTTCTGCTTCAACAAAACTTGGCCATACTACTCGTGCATGACATTCATTATGGCGACACACCACGCCCTCCCCCCCCATAGACCAATTGCATGCGCCTCCTTTCGAGGAGGCGAAATTGGAAAGGAGTAATTCTGCGGAAAAAAAACATCTTTAGATGATTATCTTCACATGCATGAACTATTTCAAAAACCTGAAAGGCGTATATCCAAGATACCCACAGAGAATATCTAAAAATTCGCTTTAGATGCTGCACAACCCACATAAACTAAGAGAAACATCATATAGCCTTTATCGACTTTGAATAGGCTCTTAAGTTAATAATAGAATTGACATGCCTTCTATAGAATCTCTATACAAAGAAGGCAAAGCAAGTGTAACAAAGAAGTCAAATCTACTGCCTATAGTCATGAAGAATAAAGTACTACAACTAGAGGAGATAAAAGGACATTCTGGTAAATAACACTGGGAATAGGAACCAATGTGTACGAACCGTGTACTGCCGCCATAATCTATGCATACTGCAAGTCGCAAAACGCTCAAATCATAGATAGAGATGGGACTGATGATATTATAAAATTAGCATTGGCTCAACAGAAATGGTTAAATGAGCTGAAGATGATGATGACTCAATCGTTTGTTGGTTTTATATCACGTTCTCAATAAACAATACGCTAATGAAACGCCTAAGTAAAATTGAGTAAATAAAAGCGGGAATGCGTGCATTGCATCAGTTCCTTTTTAATTCTCAAACAATGAGGAGATTCAATATACAGGAAACCAACCATTTCCGAGGATGCCATTCTGTGATACTAAATAATATCTAACATTAGTTCTGTATGACCGATCCTAAATACTTAAATTTTCATTACAATAACTCGGGAACGGGTGGTTTGAAGTACATTTTGGTAGTATTGTAATATACATTGTTGTTATTCAGCATGTTAAGATCATGAAAAGAGAAATTTATAATAGACTCAAATTAATTATAGAGACATATTATGAGTAGTAATCCAATAATATACCTAAATTATAGCCAACAAACTGCCATCTATCTGAGGGAATCA
>Sitophilus_oryzae_nonrepetitive:109340333-109342585
AGTGTCAAACACCGATACCTAATTAAATTTTCAAAAAACACTAAATACTTTATTATTGGATGATAAAATTTCCTTAAAAGTAATGGGAAAAATGTGCTATTACGAAAAATGTCATGTTAATTTCAAGTTTAAATGTAAACTTTAGTGACAATTTTAGAAGAATCAACTGCCATATGCTTCCATAGCTCTGGATTAATTCAGTCAATAATCAAAATCTTCAGTAATCAAAATGAGCATAGATTAAAAATCTTGTGGCAATGATAAAGGGTAATGGCGGCTTTAAGCGCTCGTTCTCAGAACATTGGCGAACAACCAATTTTGACGTGTCGTCCGCGACACGACCGTAGATTGTGATCAATAAAATTGCGATTATCTCTCTTTCAGTATAACTGTTCCCCATAGCATTATGCTCTTAGAAATATAGGTAAACAAAGTTAAGCGAATGGGACCACGGGGGTGTCCTTGTTAAGAAAGAAGGTGGAATTTAGAGTAGGATATGGGACTTGATTTCTAAGATTGACGTATATTGTTCTATAAATCTGCAGTAAAAACATAACCAAAAACTTTGTTGTAGTTACTTCATACTTCAATGGTCCTTTACCTGTGCCTTTACCTATCTTGTTGTAGGGATGTGCCACATCATTATAGTGCTAGTTCATCGAGAAAAGTTTTCGATGCCACAGATCTTATTATTATGGTCAAGGGGCCGGGTATGTAAAAAACCCTTAAAAAACCCGTCAGCTTGGGGCTCGGGATAAGGCGCTGTTACCAGAGGCTGTTACTTTCAAAATTGTAGATTGCTGCATTGCCAGAGTGACCTTTTGTCAGGATATAAATTTGATATCCAAAAGGAGCATTCGATATGAATTATAGATCTAAACCATCCGATACTTAAAGAAGGATCTAGAATATAGATCAATTAAAATGCCTCCAGAACACAGAGAAGTGGATTTGGAACTTGAAGAACAGTTTATTTTAAGGCTTCCTATAGTAAAAATTTGTATACTCTTATAGAATGAAGCAAACCCGAGAAGATAAAACGTATATTAAAAATTGATCTAGATGTTGCAAAATGTATCGGAACTGTTTATATAGGTAAAAAGAAATTATCTGCTTATCTGAGAACATTTCCCACAATTATAGAGTCTTATAAAACACCGCAGATATTTGTCATATAGTCGAATGTTATGAGTACCCTTTGGATTGTTTTAATAAAGATTTATTCCATGGATATACACCGGTTTAGAAAAACTTTAGTTAATCCAGAATTGATTGAAGAGAATGAGTCAATATCAAAAGAATTATATTTCTTACTAAAAACTGATGTAGAAGCTGTAAGTTTTATATAATGGAACAACATATTTGACATACAGAGAAAACAGTATAAATTTACACAATTAAACCAGCCAATATCTACAAAATATGAAATCATTTATGAAGATAGTAAATATGGAACATTCGATGCAGTTCTCTTTAAAAACTGGAAACTCTTTTTGGTCAAACTACATCTAGTGATAGCGACATTGAAGTTGATATATAACATTGTAATCTGTATAATTCATTGATAACATAAAGGTCTAAATTTATGTTTTAAAATTGTTGTTTGAACAAACTTGGCACTGGCGTATTCTCGGAAAGTCTTCTTTTATTTACTATACTCTCTTTGGGACCAACAGTATATTGGGTATCACCTTGCGTTGGTGTGGTGTCATTTTGTTGATGATTTTTTCTTTACCTCCAATTTACTTTTCTTCTCATCTTGATCGAGCGTGTTAATTTCTGCAATGTTTAAATTAACTTTATCCAGTCCATTTAACAAATGTTCCGTTCTATCATCTGCGAGTTATTACCATTTTCTCTTGTTTCAGTCGACTCTATTTCATTTACAGATTTCGAAACCAATATTAGATATACCTAACGACCGGCACAGTTTACTGAAAGCTGATTTCGCGTCTGTCGAAAGACTTTTGTGGCTCCTATATTCTCTGACATAATTTCCAAGGTCAGAACTATTTTTAAGTATCGTTAAAAAGTTAAACAGTAAACAAATAAATCTATCTTTAATATCTTTTCGATCAGGTTCCTCTGATAGGCTATTCAGAAAAGCTACAAGTTTAATACAAAATTCATTTTCATTAGCGGACATTATATCTTGCACGTTATCCAAGTTCTGACTTAGAAACCTTTGATTTGAATAGAACATAATGAGCAATTCCAGCAAAATTCAGTAAGTTTCTAGCTAATTCAATATT
>Sitophilus_oryzae_nonrepetitive:67502919-67504655
AAATCCTGTGATACCATTTTATCTTCATTATTTGCCTTAGGTGACTTTGTTGTAACCGCTCTAAACTCTTTATATGCTTCTTATATGGGACCCACGTTTCACTTCCGTAAATTAAAGTTGGAATAATAACTGCACGGTACACACTAAGTTTCACATCGAGGGAGAGATCATTGTTTTCAAAGGCCCTCCTGCGTAGTTTAAAGTAAGCCTTGGTGGCAGCACTTATTCTGTTTCGTATTTCAGCGTCTATGTTTCTTTTGTTATTAAGCATACTACCCAAATAGCAAAAGCAATCAACCTCCTCAAGCCTTCTGCCCGACACGAGCAACTCGGTTTGCGGTAGCTCGCCAGAAAGTGTTGACATTATTTTGGTTTTCTTAATGTTTATTTGTAGTCCCATTGCCTCATACGCCCATATATACATGTCCAGTATTTGTTGTAGAGTTTCAGGGTCATTAGCTATTAGTGCACAATCGTATGCATACATTAATTCTGTGACGTACCTAACTGTTCGATATCGGACAGCCAGGCCTCTTTCCTGTAACTTCTACCATCATCATTAGGGCTGAGGTGCCAGGACACAACCCTGTCTTACACCGCTGTTTGTTTCAAATTGGTCTGTTAGGGCATCATTGAATGATACCTCGGCTCTGTTGTTTACATGCAGACTTTTAACCATTTTTTAGGTTAACCATATTTTGCGGTATGCTAAATTTTGACATAATTGACCAGAGTGCATCCCTATTGACCGTATCGAATGCCGTAGTTATGTCGATAAAAGCAAAATGTACGTTTTGCTGTTGTTCGATAGCTTTCTCTTGAATCTGACGAAGGCAGAAGACCATATTTACAGTTGATCTTCTCGGTCGAAAGCCACTCTGAGAGTCAGGTATGAGTTTGTCTACATAGGGCATGGATTTTTCCTGCAACAGCCAGTAGAGAGATTCCTCTGTAATTTCCGCATTCGGTTTTGTCTCCCTTATTTTTATAGAGGCTAATGATTATTGAGTCCCTAAAATCATGGGGTACTGATTCTCGCTCCCAGATAACGGTAAACAGATTTTCAAGATGGGGCATTAATTCCGGTGTCAGTGCCTTGTAAATTTCAGCAGGAATTGAGTCCTTTCCGGGAGCTTTGTTGTTTTTTAAAGATGCGATTGCATCAGCGATTTCTTCTCGTGCAAGTGGGACGGATAAGAAGTTTGCAGTGTCGTATTGAGGCAACCAGTCATAAACTTCCTGGTCAATATTTGAGTTTTGATTCAGGACTAGCGAAAAATGTTCCTTCCACCTGTGACGAATTTCAGTTTCATTTTTCAGTAGTTCGCCGTTTACGTCCCGTATTAAAGAAGAGCGATTTACAGGGCCGTATACTTCCCTCAGAGCTTGGAAAAAACGCCTACTATCGTTGTTGTCAGCGTAAGTCTGAATTTTATTAGCTTTGCTTTTCCACCAAGAATTTTTGGCTGCCCTGATTGTTTTTTTGAGCTTCGTGTTTAGCAGTTGCAAAATGCTTCTGGGCTTGTCTGCACTCGGGGTTATTCACGAGGCCGGTGTGTGCTTTTCTTTTGAGCTCAAGGGCGGATTCTATTTCCTCAGCTTTATCCCTGAACCAGTCCTTATTGCATCTTACTGTTTCCCCTAGACTCTTTTCACATTCAGATTGTATGGCGTCCCGAATGTTTATCCAAATATGTTCAGGGTCATCGCTATCTGTGTCTGTAGCCCTTGTAAGA
>Sitophilus_oryzae_nonrepetitive:46605462-46606691
AGAGATAGTTTCCTCACGACTAGTAACTTTAGTTTGACCTTCTTTATAGAACGTCGTCCAATACGTAAATGTAGTATAATAAGTTACAGGAAGGCTAGCATCCTCCGTTTGTAAAACTTGTGTTGGTGTTAGAGTCGTAGTAACTACATTAGTTACAGTTTCTAATCTGCTGGCAATATCACTAGATGTTGTTCCATGGTACATTGTAGTAAAGTATGTAAAAGTTGTATAAGATGTTTGTAACAATAAAGTCGGAGATGGTATAATTTCACTATCATTATTACTTTCGGAGAAAACTTGATCATCTACTAGTACATTATTCTCTGATCCCCTTTAGATGTGCTGCTGCGAACATCTGTAACCATCGTTGAAATCGTTTCATATTCACTTATCCCCATCTTTATTTTGTGTCTTGGATGGATTAACATCATTCTGATCAACATCTATCGAATATTCATTACTATTTGCGCTCTTTTGCCTATTAATGCTACTGTAATTATTAGCACCAGTAAATTTAAGACTCTTTAATCTATTCTGTAATAATAATTGACTCTCTATGCTGTTATCTGTAGTTGTGTCTGACACACTGTCCTCTTCGAGATTTGGTAGTTTGGTCGCAAGAATATCTAATGGGTTATCTCCTACGGCGCTAGGAGTTACATAGTTAGTGTATACTTCAGTTCTACTAGAAATTTCTGTTTCGCCGTCGACAAATATATATACAAAGTTTTAATGCCATTGGCAGTTTGTAAATGTTTATCATCTAAAATTGGAGTAGCAATTTTAGATTCATCATGGTCATTGACAGTATCCAAATAATCGGTGTTTATAGGTTGTTGAGTAGAAGAAATTACACCTACTGCCGAGGGTTGTATATCGGCTAAATCGTCAAAAGTTACAGTCTTTGATTTATATGCAGACGTATCAGAATTTTCCAATAAGGCATCCATAGCAGGATCGGTTGCATCGTTGCCAGGATCTAGTGTCGAGGTAATAACATTAGTTGTAACCACAATTCTACTGGCAACCGAACTTGTAGAATCTTGGAAGTAAGTTGTTAAGTAAGTATAAGTAGTATATAATGTCTTGAAAATAAGTTCAACTTCATCTCCTTCATCCGTTGTAGCTTCAGTTGTTTCTGGTTCTGATTCAGTAACATGACGTGTTTCAGTTGTGATTTCTTGAGGAGTTGTTGTTCCAATAGATGTTGTGGTATCGGATTCCTCTTC
>Sitophilus_oryzae_nonrepetitive:253330092-253331224
TAACTTTACTGTGATCATAAAAACTGGCGCTACTGAAATTACGGTTGCTGGCTAAAATGAGGACAATACTAAAAGGAGAACTGATCAATTTCTAATAGCTACCAGCTAAAAAGACATTCGTACCAAATATGATTATTATCTTGCTATTATTCTCCGTCTTTAAATACAACCAAAGCCATCTATATTGTCTAACGACAATAGTAATGACTATAATGACGTTAGACAATATAGATGGCTTTATTCGAGGAAGTATAAAGCTATCAATATACGGGGGTGATGGTATAGCGGTTATTTTTTAAGTAACTAAGTGCTATATTTCTACTTCTGGGGCCACTTTGAAAGCTTTGGTTTACTCAGATCTATTAAATTCGGACAAGAAGAGCAGATGTAGGAATGCATTACATCAGAGCAATTAATATGCACTTCATTTACACTCATGGAACTCGCGGACTGTAACAGGATAGACATAGTGAACTCCCATTGTTTACAGTTTTGTTTGACGTTTCAATTGACACATTTTAATTTGATATGAAATTTTGCCGATTTTTTATGTTCCTCTGTATGGTTTTTTTAGAGGTAAATCTAGAAGAATATCATGTCAGAACAAAACTTAACAGTGGCATCATTGCGAATTCCAAAAAGCCTATAAAATAGTTAATTGTGCAGTGTAACTTTCACTGGCAAGTAAATATATACGACGGCAGTTTTTAGAAGGGCCAATATCAGTAGTTACGTATAGCAAACTATAAAATGCACTTAGCTCTGACATAAAAATAAGTATCCGTCAATTTAACTTAGAATCTGACACAATTTGGGCAGGAAATACACACCGAGCTCATAATAAGTATGGTTACACTATAAAATACTATATGCTGATACTAATTTTAAGTTTAATACCATAGCTGGGCACTGAAATTGAATACCAAGAGACCCGACAAAAGATAAATCCACTCATTCAATTTGGTCAGATTTAGATATAAATAACGCTTGTTCATGTAGCCGAAGTTTCTATGTAACCAATCCTTAATCTATGATTATCCAGAACTCAGTGATTATGAATTGACTGGAATGTGAGATATTTTGTGAATGAAACCGAAAACTTTTATAAAGAGTTCTTCGGAGTTTGTTTACG
>Sitophilus_oryzae_nonrepetitive:56908113-56909129
CAATATAGCAATAATATCTTTTGTGGTAACAATGCAATACTATTATTAACGACGTTTTTCAGCTAACAATTTTTATCGCAATTCTGCGTATTTTACATAGCGTTTAAAAAGCGCTCATACACATATGCGGCAGCCCTATAGACAAACTCGATTTGGATGCGAGACGAAACTTCTAGAGCGTATAATATTTTTTGGCAATTGTTACGAAAATTCTGCCGCCATTTATTATGAGAATAATTTTACTATTCTCTTATAGAGCACGCTTAATCATATAATTTTTTGGCCGTGTATAGGGTTTTTCATGAGGAGTAGGAGTATAGTACCTGAAGTTCTATAAATTCTAAGACAGCTACTTACCCTTTTTACGCCATTATAAGCCGATTTCGGTCCACTAATATCTTTTCTTTTGCAGTTGGCCTTGCCTGTAATTCTGAAAATTTGTAGTAGGAGACAATGTACAAAAAGGAATATAATAACTTAATACTTTAATAACTTAAAACTTACGCACCCTTAGGTGCAAAACCTCTGGCTCTAGCGACACAGAGAATAGCACAAAGAATACAAGCAGAGAATTCCATGCACAAGCTAGCTGCCATACATGTACGTTGGATCGTTACTGCTGCACAATCTTTTTAGTATTCCACAGAATTTTTCGCAGTTGGCTTTGTCCGTTACAATTGTAGCGGACAAGGAAAACTTCTTCTGTCTGCACCGAGCTAGAGACCAAGGCGACGTTGGAGAACTTCCATATGCCCCAGTCATGGAAGTTTTGTGTTGGAGTGTGGCACACCCACACTCCTCCATGTGTGCGTTTAGTACACTTGTCTGTAAGTGGACTAAACGCATATACGTACGGTAGTATGGGTGTGTATACCACACTGTAGTGTGTGTTATGTCTCAACACACACATTACTGTATGTATACGTGATCACACACTAACACAACACTTCGTTGTCCCAGTGTTTAAAATTGTCACTGACGGACACCAAAAACCTTTAGTTATAAGTTTAGAGCCG
>Sitophilus_oryzae_nonrepetitive:129169606-129170611
GTTTACAATATGCTGCGCCAGCTCAAATATACGTTTCCAAAGTTAACAATTACTTAGGATACAATCTAAAATAGAATCCGCTGAAAATGAATACAGGTCTTAAAAATACACTATAACGAATAATCTACCAAAAACCCCTGTGACCCTCCGCCTGCTAAATATTGATTCTTTAACGACAGAAGTTCTTAAACTGTTTACGGGCACTGTAGTTTTCGCCAGCTTATCAGCCAATACAATAAAAGCAGCTGCCGCAATTTTCACCTTATCATTAAGCCGGGCACTCGAAAAAACAGCGACGACCTAAACGCATCCTAGATCTATAGAGTAAACTGGTTGTCGCATTCTTCCCCGCACCTCAGTCCTCGGGACCGATGTGATGGGCTGTGCCGTCGTTTACGACCTGCTGCTAGGTATATACCCAAGGTTTTCTTGCGTTAATCCATGAAAACAACATCCCTACCCGTCATTTTCAGTACCTTCATATAGCACGTTATAAGAATTGAGGTAGGTTTTGTTCGCGATAGGTAAAGTTTGTCCAACGAGAACATATATGACAGTAACAGTCGTTATGGTTTTGATTTTCAAAGATAAATTGTTTCTTCTGTCAATTTTTGGTCCTTCTCTCGCTGGACAAACTTTACTTACTTTACCTTACTAATTTTTATAGTAGTCTAGTCAAGTCGACATTGTTCGTCAGTATCATACCATAATAATAATCGTGTCAGAAATGTCAGTACAGTCGTTTAGTTGATTAGAATATTTCTTGTAAGTTAAGAATTGTTAGAGTGGTGGAGTGGTATAGTTATATATGGTTTGTCAGTTTTGTTAATTTGCAATTCTAGTATTACTTAACAGTCTATGTTGTTTTATCTCAAAATTTTGTACATTTATGTATTCTATGATACAGCTTTAGATTGTTAACATAAAGTAGCTAGTTAGTCAGTGCTTAGGTTACAATACAATACATTGACAATAATAACGATATCACAAATAGATTCAGTTCAC
>Sitophilus_oryzae_nonrepetitive:147577862-147578725
TGATATTATAAAACCATCACGGGCACTAGCATCACAAACGCTTAAAGAAGCTTCAGAAACAACTTTAACACACCTTTCTACAGCTTGGGTGTGACAAGGTAGGTTGAAAAGCAATGAAAGCATAGGCGAATTTTGTTAAATATCGCGTTAGAGTTGGCTCACTAACAGCTTGCTCTTGCCAAAAGATGAGTTCAATATAGTCATTTGCCAAAAAGTTTATTGTAGGAATCTTGTGCCGCCGACTCCTTCGTCCTAATGGATAATATTCGGCGCATAGCTAGCTCTCGAATGTGTCGCCTCTCATCAGCAAGCATTGCAACTAGTAAACTTTCAGAATGGACAAAGAATGCATTCCTTTGTATGTGAAATCTTCTCTCAGATATCGACTCAAACGTATAGTGCGCCATAAATTTAACGGAGCATATTTTGGGCTTGGTTTTAATGTTAAACCACATAGGAGCATATACTTTATTAATGAACGTAGCAATTTCGACCATGTTTTCTGATGGGGCAGGGGTACTTACATAGAGTCTCAAAATTCTATTCGCGGTGGTAAGCCATCCTGCATGTGATAATTTACCATGGTTCTTAGAGGCAAAACTGGCAGGAAATTCACCTGTTCTCACAGCGGTGGAGAGAGATATTTTTGGTCTGTACTAAGTTGTCCTCTATCTACTTCAGGAAGTTCACATTTAATGGGTTTATAATTTACGACAGGTAACTAGTCCCCGCGAACCCTCTATGACCAGACGTAGTTCCATCTAATTTTTCAATGAAATGCCTTAAAGGAAGTTCGTTTGAGTGTAGCTGACAGATAATCCAATGTCCCCCAATTGCTTTTCTAAAGAACAGATGACACCACC
>Sitophilus_oryzae_nonrepetitive:205171108-205171941
TGACTTCCACATTATCGGTATCGTCTTTAGGAATGATAAACATCGGTAACATTTGGTCTAATGTAGATTCCTTGCTGGCAATATCTGACGGAGCTGTTACTTGTGGAACCACAGGATCTTCAGTCGTTTTTTGCTTCAGAATGTTGTCTGTCGAGTCAGGTTTAGGATCCATATTACTAGTTATATCGTCTGGGATATGGTAAATATTTGCAATAATCACAAACACCCAGTCCGAAATATTTGGTAATTTTTTAGCTTTAGTGCAAAGCGGTACGGTTTAAAAGGCTACTTTCTCCTAAATTCCTGGATAGAATATTTTCATAATGAGTCGAACCTGAAAGACCGGTTTCAAAAACAGTTGTTCGTTTAACTTTATAAAGGGTTTTACAAGTTGTAAATTCTGGGTTTATTCAAATTATTTCAGAGAGTTACTAGATACTAATTATATGAGTATTTACGGCAATTTCAAAGGTTTAAGAGTGATAGACTCATACAAATCAAACAAACAACTATTTTTGACAAAGGTCTGATGATGGCTGGCATTACATGAAAGTTTTTTACTATGGGCCACCACTTTGTGAAAATGAACAAACTCTATAACTTATTAAATGCTAGTCTTTTTATTAGCATACCTGCTGCTAGGTCCAGGTTGATCTAGATCATCCACGATGTCAATAAAGTAACTGGTGTCTTCTTGTTCTTCATATATCCCCACAATGTAAGAGGCCGCATCTTTATTATTAGCAAACGTATCATGGTGTTCTAACAGCAAAATTTGCTTCAAAAGCAGGAGACTGGATGCAGAATTTACATTCGTAAATAGATTTCCCGGG
>Sitophilus_oryzae_nonrepetitive:186835060-186835741
ACTAATTATTGTCTTATTTTTTCTACCTATATATAATATACGGAGACGCCACAACGTGGAACAGGAACACAGACAGGTGTTCGATACAGAGTCAGGCTGTCCGAGAGAACCAACTGCTGCAGGAGTACGATCAGGAAGATCCCAGGAAAAGCAGGCCTTTGGTAAGTAAAGGACTATAGCCAGAGGGTGGCTTCTCCATACCTGGACCCTGTGGTGGTTATTTTTCTCGTTTGACTCCTCGACAGATTTATCTGTCAATTAACGTCTCTTTTAGCACGTGCAATAGAACCACGGTTTTTTTTACCTGTAGTGTGGTAGATACATTTTATCTTTGTATACTCAATTCTAATTTCATTTAAGCTGTTATAGCCTTGATAGTAGAATTTTGTCAATTACTTACTTATTCATTTTTTACTGGTTGTTTTTTGAGAAGACTAACAACTTATTGGTTAAATACCAAATAACTATACCTCTCATTGTACATTTTATTGGCAACCACAGACAGTCGACTTGGTACTGTAGAACACTACCACATAACTGGGTACTTAACCATTATTTGGAATAGCATACTGCTGTTTATTATCTTCTAGGAAGATACGAGAACTGACCCTCCCCATAAGTGTGGAGTCTCACAAGCTCTCCAAGATTAGCCAGACAATCACGCTACCCACCAGCGGATGA
>Sitophilus_oryzae_nonrepetitive:107187491-107188121
GACAGCCGCAGTATATCCTGCCAGGAGACCTGTTGTATTCCTCACTCTCTTCCTGCTGAGCAGTTCAGTTACTATTCACAGCCATCAAGGATAGAAAACGGGGGAGATTGTATCAGTCAGATTTTATGGTTTTAGAGTTAGGTACTTGGATGATGAGCTTGTTATGTTTGTGCCTCTGTTTGTTTCTCTAGTGAACGGTCCGCGTTTCCCTGAGCCAGAGTTTTACTGCACTGAAGATACTGGCCTTTGTGAACATACTCAGCAACATGTCCTAGGAAACTTTTTGGCGATAACTCCATTTGTCAACATGTTGCTTAACATGCTCCCTAGTGAATAGCCTACTTGAATATTTTCATACAATAAACCACTGTTGACAATGTTGACTCTCTTGAATTAACGCAATAGTGGCTAAATAATGTATGGCGAAGAATAACTGTTGTCTATCAAAAATAATGATGTTCCGATATATCCTCGATATATCGTTGCCATCTTTATCTATAATGCATCCAATACACATATATAGCACTATACTCCTTCCTCCATATTTTTGAAGTTTCATAATTTGTTAATTCAATTACCAACTATATTGGACTTTTTTCTCAGGTTATGGAAGACGTCCCAGTAGGCACT
>Sitophilus_oryzae_nonrepetitive:130834239-130834857
CGACTTTTTGACAGCTTCTCTTCCTCCTTAATATGGCCGTCTTTAATTCAACATGCGGAGGAAAAAGCAAGCCTCCTAGAAGTACTATTGATGGGTACTATCATCTGTGAAAAAATTAGTTTGATTGCAAAAACTTCTCCTAAAGGCCATTATTTCATCTAACTGCCTTGGCCTATATTGTAAAACAAATTCCATGCTTCTCATACGATTTATCTCGCCCCAGTAACAGATGCATATAACTACTGTGAGCGCTCAAAGCCGGGCCTTGGTTCGTTCCCTTTCATTTCCCAAATCGCGAGCGATAATATCGCAGCGGAATATGCTAATGCCGGATGCCGAACGGCTCTCGCCCAATTTCTTTTTATCTCCCATCGGTGGAGTACGAGCGCGACTCGCGAAACATGGCAGCCCGGCGACCGGTCCCCCCGACAAATTGCAGATTGATTCGGAAATGAGAAACAGGCCGGCCAGATATTAGCGGTAATTCGGTTTCGGGCACCGCCCGTGTGTACGTGGTATTTTAGCGAAAATCACAAACCCCTCACTCAACCATGTTCGTGTAACGAATTTCGGTGAGTTTCCGATAGGTTTTTTGCTTCTTTACAAGGTTTATATTAC
>Sitophilus_oryzae_nonrepetitive:233216175-233221070
GTCCATTAAAAAGTTATGATATGTTTTGACCACTATGTCATCATCATAATAAGATTGACCAATCTCGAATTGATTGAAAGCCTTTACTTTTTGATTGTCGTTAACTGAGTACACAACACCTCTCCACTGCGTTCTATTGGTGGAATACATCCATTGTATCATCATCACATCCTGCATACCAAACTTCGGCATTCTCGCAGCTATGGTCATTATTATTACTCTGTGCACTGAAATACCACATACCACTATGTAATATGTTGATGGCATAAGATAAGGGGCTGGAGAATTTTAAGGTACTTCAATATATTCGAGATCAATTGCTTTCATTCGACTTTCGGGCTACATAACGATGTCGGGGGATTCACTTGATTCTCTTGAATGATAACAGACTCTCTAGGCACGCGTAGGCGTAACACGACAGATATTCAACGGTTACAAATGACATCTCTATTATCGTTGCATTATGCCATATAATCGAAAAACAAGACAGCATCAGAGAATGTATTCGATCGCGCGTCGTTCACAAGCCAATGTCTGCGTCAATGGCACTCTTCAATAAGCTTCAGTCAAATTTTCAATAATATCCAGGCGTCAATCGTTGCCTTAATTCGAAACCAATTATTAGCTTTAATTAGTTTAATCAACAAGACTATTAGATATACTTACGTGATCAAAAAGTTTAATGATCAAAAAAGTGTCGTTAAAATACAAGATGTCATTTTCGTAGTGTATTTTATGGATGCGGCTTTCAGATCTTGGTTCCACCAAATTTACCGAAGAGGTAAAAAAGAAAATAATCAATACCTAGTTTAAGAGGGTAAGTTTGCTTTTTATCTTTTCCATATTTCAGAATGACAGCACCCAGCGAATCTACGTTATAAACGCTATGGGAATGACCGAGATACGAAGGTATTTCAGAAACCAAGGAGTCTACTGTATTTGAAAAATAACGATGTATCCTATAAAAGTCTAATTCATGATAGATAAACAATATTCATTCTAAGTGCCGTTTCACATTAACGGATAGTCCGTCCAAACCGTCAGCGCAGAACGGGGTACTTTCACATGGTCAATCTGCGTATGTGAAAAAACGTTTTTAATCAAATAGTGCAAATATCACCAGAGTGATCGTCAAATAGTACACATTAACTGACTCTTTTTTATCTCAACTCATTCGTTGCCACCAACAAAATGGCGTCTAACATCAAAAATTCCGCTGCAGCCCGTATTACATGTCCTTGTACTATATCCTTTAGTCATTGGTTTATACATAACACATAACACCTTTAATACATAACACAAACATAGTACCCGAGAATTTTATAGTTTAAATATCTAACATATGGAAGACGTGAAATAATCATATTATCGGATAGTTCTGATTACTGCCGTACCGAGCGCTTCTGTGGAAAGCACCAAAAGCCTATAATAAACATTTCAATATCAAAAGCACTGTTGGGCGCTCAAAAACATGGAAAGTATTGCATGGCAAATGTTTATGTATTATTGTTCGAGACATAGATGAGTATGTCTTGAACTATAGTCTTCAATATGTCTTGAATCGAGTAATTACACTTGTTTCCACCCTACTCTTTGTCTAACAAATATAGCTCCTTTAAAAATACTCTGATTTTCGCATAAAACTAGCGGCAACCATGTTAAATTCGGCAGCGACAATCATAACCTTACAAGTCTCTAAAAAGCATTTGAAGCGTGGCTGGAAGTGTAAAAAAGTTTACGATTTTTTTGCGATTAAATCCTACAAAGTGGGCGGGATCTAGGCAGGTTGCTATGGAAACGACTACACGCGTCAGTGACAGAGAGAATTTTTAAGTAGGTATATCACAAGAGTATTTACTTGATGTGTGAGATTTATCTTGCTTGCTATCTTATCTTGTTGAAACTATCAATTGAAACGTTGTAGAAGTATATGTAAGCGCCATCTAGAGGTAGCTACGTAAACTTACTTTGCTATAGTTTAGCTATGCTTCACTAGATGTCCAATAGAAATTTTCATATATATTTAGAAGAATGGAAATGTGGCAGATTTAATATAGGGTGTCTCTAAAATTTTATCGTCCATAACACTGTTTAAATTATTGTAATTAAAAGATTTCGTTTGCCGTAGTTACAGTTTTTAACAGTTTTTCATGATTTAAAACAGTTCCTATTGTTTAAAACCATGGTTTAAAACATTATATTAACTCCAAAATCGGAATTGGTTTAAAACCGTACGGTCCAATATATCGAACGATTTCTTGATTTGATTCATTAATGATGGGGTTTCAAAATGCACTAAACGTTGTCAAAATATCATGCAAAAGATGGGGATCTTCGAGCGGGCGCAAATGGTTTATGCTTTTTAGTTACATGAATGAGCGCAACAAACACTCTGGAACATTGCCAAAACTTCGCAAAGCAAGGTGTAACATTGCTTTTTTCATTGTATGGAGGTTTATGCAAGGTGGCAGGGTAGCTTAATCTTTCGCCAAATTACATTGCAGTGCAACGTTGAAAAACACAATATTATTGAAACGTTGCTAATGTAACGTTCAGGAAAGTACTAATTTGAGATGTATATTAACTGACTTATTGCTAAAATAGTATAGCAAAAAATTGATAATGTTTGCAATAAAAAACCATTTCATTAGCAACATTAGCAATTTCATGTTAACAATAATACATCAGTAATAGGTTATAATCAACAGAAACATTAATGGGTATTAAATTGTAGACTTTCAAATAGGTATAATATACCTACTTTTACTAATATTGTATTGACGAAAAACATACACAATACGTAAGTACTGAGTACTGAGAACTTACTGATCTTTTCGGCTGCTCATTAAATAAGGAATTACTGAACTCTGACCTCTTGAGAAGGTCTCAAACAAGGAAAAGCATGTTGAATTGTCTTATTCATGGTTTCAAATTCCTCTTCGGTAAAATTTTCCAATCTATATCCAATCGTTTCTAAAGTTGTAATAAATATAGCATGAGAAACTTACCTCTTGTGATGAGTAACCAATCCAACATTGACAATAATGAATACTGAATATTGTTCGTGATTTTATCATTAGATTAAGAATATATAGGTTTATCCTGGTTTTATCCATGTTTTATCTACTTCAGTTTTCAGTTGGTTAAATTAAAAACAAACAACACAATTTGTTATACTTATTCATAGCTAAAGGTTATTAATTTATCGTCTCATCATCATACCCAATTTATCTGTTGTTCGTCCTTATTGCCAGGTATCCTGCTCATTGCCATTTGAAGGATATGATTCTGTAGATGATCTTTCCTTATCGTACTCCTGTGCCAGTTCTTGCTTTGGTTTTGCTTTGTTTACTTACTAACTCTAGGGTTGTTTTATACATCATTACTCATTAACTTATAAGATTTAAAAGGTTTATAATATTAGCAAGCATACATCATAAAGCATAGAACAAAACAAAGTTCTTTATTCTTTATCTATGTTTTTCACTAAAATGACGTTATATCACAGTTATAATATGTTCTAATAGAAATAGAAATAACAAAAGATAAAAGATGCATAATAAAAGCCACGATCTATGAATGAAAAAACATTAAGTCAATTTAACTTTTGTGATTTCTCAGTTTGGATTAGATTTTCTTGGAAATATAAAGAGAAATTTGACAGATATCGGATTACTAAACCACTTTATAACACTTGAGATTTGAGATTATCTCCTGTGATTTCGCTAATATTAACTAACGATATGCAATTTGTACAACATTATATGCCGTGAGATTACGCTCAAGCCCTAGACCACAAATTGTAGAAGTTCCACGCCACAACTGGCAACGCAGAGCAGGTATGCAATTATTTCTGAGAATCACCAGATTTCTTTCTGTTTTTTTATTCCTCCTTTATATATTACTAGACGATTATGTTACTATAATATAAACGAAATATACCACCTCTAAAAATTTTAAGGATTATTCTTTCAACTTTATATAATGTCTTCAGCCAAACATGATTTGGAGGTGGATCCGGGAGGTCGGTCGATAAAACTTTAAGCAGCGTTGCCAAGTGACAACTTTTCTTCATTAAAGTATTATCCCTAGTTATTATCCGCTATGATAGTGTATCTCTTTTCAAAGTATGCGTTAATGGTAATACATGTAGAATTTATGCAACAAAAGAATATTTAATAATGACAGTAATGGTCTGTCATATAACTTGAAAAGTAAATTTTTTAACTGTATGCTATTTTACTGAAGACTAATCTCTTTTTAAGTTGGCTGGGAAACTGTTGGTGGAAAAAATCTTCCCACATAATAATCTGCTTTATTATTTCTTATCTAATATCAAACTAATATACTGATTAATCTGAAATCGTGCAACACAACAGCCAGTTAACTGTAACTTGACGTTTCATATAAAAAGGTGCTTAAATTACTTTGGTGTGGTGTTTGTAGGTGTATGTGTTTTAAAGTTATTTCTAGTTATTAAAGACATAACCCAACTTTATTTATGTACATTTAATCAAGCTAAGATTTTTCTATGAATATTTTATATAATGTTCGTAATCAGTATCAGAGCAATTAAAGCATGTGTTTAAAATTTACGAATGTGCAAATTTTGTTGACATGGCAAATAGTCACCGATAATTTAATTATTAAAGTAATAATGTTTTAACCGATTGCTAATTTGTTACAAAATTGTGTAAGTTGTAAGATAGGTGTATTAATACATAAGACAAAATTGAAAAGTGAAAGTTAACATATGAATTGCATTGGCCTACTAGCTAGTTTGGTGGCTTGTTGTAGTTTGTGGCCTACATCCTAGATATAGAAATATGTCATAACGTAGGTATTTTTAATTTGGGTTGCTCGGTCGGTACCTACCTTCGGACAAGCTATACCTA
>Sitophilus_oryzae_nonrepetitive:163689759-163690296
TGCGCCAATTAGACAGGTGTATAAAATAATACCTATAAATAGATATTATTTATCACAATTTACTATAAATAATCTTCAAATTGTAAACAATATCTTAATACTATGTAGTTTGATATAAACATGTGCATAAACTGTAGGTTGAGCCTGGGTATTTTCTCCAGGTCCTGGCTGTTTTTCCGCAAGTTTAACAGGATTTTCCACTACCTCTGTCATTTTTCTTCGAAGGAAATACTATGCCACCGACCTAGGACTATAAAATTTCACTCTACGCCCGAACCAGTCCGAGACACTTTAATGTTTGATTTTAGCCAAGCGCGGACATAATATCGCGGCAATTTTGAGCTACTGTTATGTTTTTAGCGTTTATACACACGCACCGGCTACACCAATTTTTCTATAGGCTACACCTCCGTGTTTAGGATGTACGATTTTGGCGACTGCTCTTATCGATCTTGTCGGATGCTGCGACACATCTCGCGATTATCAAGTCGATGCGAAGGGCCGGCGCTGTTGTCAGATCGGCCAGGAAGTTTCCCC
>Sitophilus_oryzae_nonrepetitive:99648903-99649434
TAGCCAGATCGTTCACGAGAGAGTCGATTGATTACAAGTCCAGAATGGCCTTCATTATCAGAGAGGTAATGATCGGGTTCATTACAATCAGCCACAGCAGGTATGATAATACCAGCAGAGGTGATAATACCCCTCCTTGTGGCGTACCCTTTGTTGCGCGCTTTTTGATTAAGCTGTTTCCCATCTCCAAGATTGATTGTTTATTTCAGATTATTCGAATGTCAGGAGTTTTGGGGAATATCCAAGAAATATCTATTCTATGACGACTTTTGGCAAAGCTTCACGGTACCTTCCTTAGTAATAACTAGCATAATTCTATTAGAGATGATATAAAAAACACGTATAACATTGTATTTAATCTATGAATATATAATCTAAAACTATTTGTTTTGACCTTCAGGGCTCGACTACAATTCGTCAGAATTTTGACATGCTGAAAAGTAAGCCATATTAGATGTAAATTGTTCGAATCTTTGATATGCGCAGGGTGCGTCGTCGTTGTTGCACCCCCATTTTTCTGTGGATAATTGG
>Sitophilus_oryzae_nonrepetitive:275729363-275729863
TTTTCCATTTGGTAGTATTAGTACTTCGTTCTGTGTTATCTGCTGGACTACGGTTTCTTGGACATTGATATTGAGGGTGTCGCAATTTTCAATTGATTGATCTTCGATTAGTTGAAGGGTACAGCGATCTTCAGGGTGGAAATCTTCTATACAGTAGAAGGTGTCTTCTAATTTCGGGCAAATACTTTCTTCGAATTGATTTCTGACTGCTCGTGCGAGTGTAGGGGTATTTAGGGATAAAACTTTATGATTCTGGATGATAGATATAAGTGATAAAAGGTAAATATATCTGATTGTACGATTGGGATTTGTATTTGAGAATGATATTTGTGTCCCAAAGAATTGGTAATAATGTTCTAATTCAGAGCTAGGCAGAATCGAATTATGTAAAGTATTTAATTTTGCAAACATTATTGCATCTTCGATGTTGTCAAGAAAGGTGATAATGTTTTGACAATCTAGATTTATTTGTGTTAAAATTCCTTGAAGACTAATATAGT
>Sitophilus_oryzae_nonrepetitive:259363257-259363685
AGATAAGGGATGTTATGAACTAAAGTCTAGAGCTGCAAAGACGACTGGTTTTGTTCTTGCGCAAAATGCAAGATCAAGACTAGCGTTAGAACTGCAAGACGAAAACCAAGACCAACCAGTACAAAAAGAAGAGTGTTTATCAATGTTATTATCAACAGATATTCAAGCTGAGGGGAAAAGCTGGCTGTAACTCCATCTGGAAGCATTTTAGGTCATATTTTCATAAGAACTTTTGGTTTCATTTTTATCTGTACATAATCACCCATCGAAGTTACATACCCTATTTTGAAATAAAGATCAAGTCCCTCTGGATCTTAGTAACAATCCACGGTTGATTATTGGCGTACAAGAGAATTTTCTCCACCAATATCTGACATCCCTATCAAAGTTTTGAACTTCTTCTCGCACTTGATTCTCGATTTTGTACG
>Sitophilus_oryzae_nonrepetitive:244117105-244117362
GAAATCATCAGACCATTGAAGAACGCTCAGTGCATCCAAAATCACAATGCCAAATTCGAGTGTACTATAACTGGTGTACCTGCCCCTACAATTACGTGGTACAAGGGAGCCAGAGAAATTACTAATGGTTCACGTTATCACATCTACAGCGAAGGAGAGGTCCATCATCTTGTCATCCATGACGTATTCGGAGAAGACGCCGACGAATACGTGTGCAGAGCTGCTAACAAGGCTGGAGTTAAATCTACTAGACAAAT
>Sitophilus_oryzae_nonrepetitive:27594301-27597972
TCCTTGATATGGCTATTTTGTTAGTTTTTAAATGCAATTACTTAATGTGTATTTTAAAAAGCGATTATAGTCTACAAAGCTGTTTTTAACGCAACCGTGCATCCTTATGAGAATTAATCAGATTACTTAAAAAACATCGACCAAATCGATAACTCGATGAACACGCGGATATAAGGGTCAGAGGGTTTTATTTAACGCGAACAAAACGAAATGTAATAAAGTTATACAGGCGAGAATTTTATATCCTTTGATAAACGATGTGGAGGATTTTGTCGCTACGAGTGGAAGTTTGTGTCTCTAAGATTAGAGTGATAAAAGGAGAAGGATAGTAATAAAATCCTAATTATACCCTGTTTTGCGACGACAGAAAAATGGCAGATTATGACGTACACACCAAGATGTTAACCAATGGCAGATGAGTGACGAAAAATGATCAAGGACGCACCGACGCAGATGCCTATGAATTTATCAAATTAAAGGTTATTATCTGCGTTTTTTAACCAGCGTTCTGTATTTCCATCTTCTAGAGTGCCTGTCTGTAAAGATATAATGGCTCTCTCAGATACCGGTGTTGTCCTTAAATTTGAGGTCAATTACACCGCATTGGTTAGTCGGTTAGAACCTAGTTTTCTATCCAGCCACGTACTCCTCTTGGTCCTGGCGGTTAAGTTAAGACCCCCCACACACCCTCTACCCGTGATACATGACCACAGATAGTAACGGGTGCCTGGTATGTCGGACAGGGTAGTCCCATCCGGCATGGTTCCAGCCACGGACAAGACAATGGTGACGATGCTCCTTAGACCTATCTAAAATCACCTGACCAAGAGCTCACCCAAAATGAACCATGTATCAACAATGCATATACTTATAATAAAATGGCCAGTTTAAATATTGATCAATTCAGCTGCCAGACAAAGTACATTTTCTTAGTACAACCTCAAATAGTACTATTCGTATTCAGCGATAAAATGTACTAATCACATAGTAGTTACGCATTGCTATTTTACACCATTGCATTTTAATCTTTGAACAAGCGCAATGTTTGTCTGGTACAACATGGTGACTAAGAAACGTTCCTCTCTTTTTAAACGGAGCCCTTGCTTCTTGTTGGATTTCTTTTAACTTTAGGGAAAAAAAATCTTATCTAAGCTAAACCCTATGTATTAATAATTACCCTAGTGGGACACCTGGTATAGTCATAGATTCATACAGATGTTATTGGCATTGATTTATTTGAGGTTTCGATGTGTTTCTTCAATTTAGCAAACATAAAAAAGAGTTTTTATATTCCAGAGGATGGGTTAATCAATTGCGACCTTAAAGATTCATTATGTCCCTCCTTGAGTCTCATCATACAGCATGAAACCAATCATACATGTTGTAAGGGGGACAGAATATTTCCCATCCTCCGGACAATATGTTTCTGAGGCTATACAACCCCCCCCCCTGGTTGGGGTTTAGCCTCCATGCCCTCTTAGGTAACAGTGAGGTGGAGACTGGAAGATCTGTCTCCACTTTCTCCACCCTTAATTTGGTCATGGAGCAATGCATGACCTAACGGATAATTGTACGGGGTAAACCCCGTGAGATGGAAAGTTTCTAATGCGGAGAGGTGCCACTGTCCGACACTAGAATACCGACGCTAGAGTTGTACTTAGATATCTGATAGGCAGTTTAATGTCGATTAAAAGCTTGACTTATCGATACTTTTCAGCATTAAATAATAAGTTTCATTTGAACTCACTACAACAGTACTTAGACTGCGTTAAATCCAACGGAAATTAAACAAATTTTGCCTAATGGGACAAAAAATGCAACAATTCGATATACATCTACAAAAACCTTTGACTCAAAGATTGCTATACATTTATTGTTTAATCATCTGGCTTTAGTGTGATTATCTGACAATATTTGTGCTTACACAATTATTTTCTTCACGACAGCTATAATTATAGGAACGCTTAACTCTATATCAATCAACTAATCTCAATTTCCAAGCTACCAATTAGTCGGAATCGATTTTCACTCAAATTGCGTTTTTAGTTGTAAAATACAAGACTTTTAGTTCCTCACGCGAACTTATTCTCGCTAAATTAAGTTACTAGGTTCTAGAGTAGATTTAGTGCTGTCGGTTAACAAGTGTCTAGTAAATCCCTTCGGATTAGATAATTTCGAGGATAATTCTTTCGCTAATCGAGGAGTGAAAACACTCTGTGTAATAATTTGAATGTAAATTTTCTCCAAAATATGATTTTACGGTCAGAGCGAAATTAACTGATAACGATCAATTACAACAGAACTAAAACAGGAAAAAATTTTGCAAAGGAATATCATTAAAGTACTTTGTATTGCCGCCCTTACCTGTTATAACGATCTTCTGTTCGTCCGTTCATAATGGTACATTGGCGGGCGCATATATCATATTGGGTTATGTTTTCCCAAGAAGGATATTCTAACTCCCATACGGTAATTGACGGTAAATCGACAGATGTGATGTGTACTGGAAATTCCCGCAAGTTTTGTTAATCTTGAAGCCGCAAAAGAAATTTCGCTCAATAGTGAGAAAAATGTTATAATATCTTTTTAGACGTGTAGAACCAATATTGAAGAAAGTGTTGTGCCTTCACAGAATTAAATTGCATTAGGAATAGATTTAGTTTAGTTTCGAAAAAAAAGGTAAGACAATTATTATTGGGTTTCAGGTTATATTTGATAACTGTTGTTAATTGATAACATATTACAGGGACACTAGACTTGTTTAGACCCTTTGAAAGATAAATGTTTGCAATGGATATTAATAAATTCTAGCCAATTTGTACGATGTACAATGCAGGAAATATTTCTGCCTCCTAACGCACTATTCACGTAAAAGAAGATTGGGTATTTGTATTTATAGTAGTTAATGATACATGGAATATATTACTATATTATTGCAATAAAGATGTGCATAGTGTGTTAGTAGGTAGCCATTGGTAGTTATAAAGTATGAAGTCCAGTATTAATAATAGGAATGATCAAAGCTTATATACATTTATTGTGATATTATATTGGTGGAATTTAAGTAGTTAGTTTGGGTTGTTTAATTAACGATTAAGATGGTGCTTATTGTGTATCTATTAAAAAGAACAATGAAAAGTTGAATACCATAGGGGTACGTATGTTATACCACAGAAGAATGATATACTTGTACTGATATTTGTTTCTTGAACTAAAGAATTTACAGTACCTACTACACAATATAATAATCTGCAGCTACATAAGTAGGTAGCTATTTGTAATCTAACACCAGAAATATTTGTTAATTATCACCTATAACAACTCATATAACCAATATAATAATCGTACTAAGCAATATGTAATTATTTAACAATTGATTTTTTTGAGAACATAAAGAACTGGTACTAAATTCTTTTGAACTATTTATTTTCTAAGTCACAAATAATGGTGGACAAATAGCAAGAAAATTATAACGAAAGACATAATTTAACTTATTTCTCTAATTGGATTTTGGTATTGATCTATTTAGTAGGATATGCAGTTATCGTTAAGGAACAGCCCAATTTGTTATAGCAGAACCAGGGGACACATAATTAGGGGAATTAACGTTCTCTTAAAAAAGTAGTATTATATGCACTTAAAAAGACTATAAAGGATATATAAGTACGCAT
>Sitophilus_oryzae_nonrepetitive:251886906-251890490
CTTCTCCGAAAACGTTTCTGTTAACGGGAAACACACCACTTACTTTAAATCCAGCCTGAATATTCTTCGGGGTTGCCGCCAGCGGTAGAGCATCTTTTGCAATTTTCGGTATGTCATATATAGTCATTGTCTTTCCCGGGTTGTTGCGCATCTAGGAATCGCAAAGCGGTCCATAGTATCTATCCATAGTCAATAGTAATTGATCCAGTGGCTGGAGTTTATGGGAGCAATACGAGGGCATGGAAATTAATAGGTGTGAATCGTGGTTGTCTAATAGCAGCAATACCGGTTTGTCTTTAGATGCTCGAGAATGCTTCACAAAATGTTTTCCGTCATCCAGCCAGATGGATTGGCAGATCCAATGCAACCAGGAGGGGAACATGGGAGGGATTAAATTTCCATTGGCATTGGCAGCAAAGCAAAATATGACCAGCGTCCCTCTTTCGGCAGATGTTACAAAACCGACCTGTTTAGCTCCTTTTCTAGCCACAATTCTGTCTGGTTTTTGCACCGTGGCTATTCCCATTTCATCAACATTATACATGTCCTGGGGTTCAAATTTGTATCGATCTACAACTTCTTTCAGTAGATTGAAAAACGCAGCAACATTTGTCTGATTAAAGTTTGTACCTTGACTAAGGCTAGTCGCTTCGGGAATCCTGAGGAATAGCCTTGGATGGTGTTTAAGAAAATTTGTCAACCAGTCTACGGATGCCATTTGATTTGCAGTCCAGTTTGTACGTACAACTATATTATTCTTAATGGCAAACTCGAACGCCAATCTACGAATTTCTTTTGTGGATAGATCCAGCAGATACTCAGCTAACTCAGATTCCATATCATCGGGCAACACCTCGCGAGTTCGTTTATATCCTACATGGGCAGGTAGATCTGATCCTAAAAAGAAAAGGTTTTTATAATAGCTCTATATTCACGGTCGACTAAAAAGACTGACTACATTGGTAAATCCAGTGTCAATCAGCTCAATCCAATTGTATCATAATAAACTTACCATCATTTTCTCTCTGCTTGTGTCTCTTACAGAATCGTTGTAATGTCATAAAATTTATCTCAAAATCAGCAGCGACTGTCCGCTTTTTTCCCGCAAGACTTTCCGTTAACAAGTACCTCATTTGCTGCTCGTTTAAAAACATCTAAGCCGGTCTTCCCCCTCTCAGTTTTGCGTTTATAGGTTCTCATTATCCTTCCTAAAACGACTTCTTATGGTAAATGTACATTGTCAAATTTACTATGGGGTAAGTTGTTACAGTAACAACCTGCCTCATAGGAAGTGTCACAACTAACCCCATCGGCCATTTTGCTAATATTAAATAGCCGATAAAAAGTAGCGGTTTATGGAAGAAAATACCTGATATTTTACATTGATGTCCTAATCAAATTATATTCATTAACACACAAAATTGTATAAAAGATACTTTTATACGTGAGAAACACATTAATCATCACTACGTGTACGAATCTCAACGGAAGTAAATCAAAGTACGAGACGTCAAAGCTGATGCAACGACTGTCAAAACGCGCCTATGGCGACACTGTTGCCATCTATACATTGTTACAGTAGTAAAAGCTACTGTAACAACTTACCCCTATAACAACTAACCCCGGTCTCCCCTACTGCACTAATAAGTTCAATAGTGTCACTTGAAATTTTTTTCCGGAGCACGATATTGACAAATCCAACTTGCCTTTAAATTGCTTCCAACTTGCCTTTAAATCTTCGCAGTAACTGACCTCTAGCGTCGCCCAAGTGGACCCTCTCGAACACCGTTAAAAGTTCTATTATTGAATTCCTCGTTACTCTCAGGTATGGGACAATGTCTCTTTGTTCACTTGCAAAATATGGATGTCCCAATGCACGTACGAACTCGTAAAGATTAACCCTAAAACCGATTAGGCTCGTTTCTATTTGATTTTGTAGTTCAGCAATTTAGATAATGCAAAACTGAGCTGCTCAAATTTGTTGCGTAAGTTATCCATTGAGATACTTGTGTTTGGGAAGGTTACCGGTGTATCTCTAATTAGAGGAATTATTAGCGATATTGTGACGTATTTTTCAAGGCTGGCTTAGATATAAATCCCAGTCGTCGATCTTCCATAAAATAGACTGTTGGGAATAAATTAGTTAAAGTAATACTTAATGCATCTTTAATTTCAAAGAAGCTTTGAAGCTTTAGGTAACATGAGTTCCCACGTGTTGGTACATCTTGTATAACTTTTAAAACTGAAGTATTTAGCTGTTCTTCTCTGTTCACAGAGACCTGTATTTAAAGTGTCCGACGAGAGTTAACTTTTCATCACGCTTCAAAGCTTCACTCATTGTTAAATTTAAAGAATGCGCGCACACAAAGATGGTAATAGATTTGTAATACCATTGTCCGAATCTGTCTCCTGAAACAGTCACCATTCTGCAAAAATAGCACTTACCCGTATGAGATAATATTCTCTTGTGGCAATAACTCGAGATATTAGTTTACGATTATACATAAAATATGCATTTAAGTAAGTTAACATCTGAGGTCCACATTTCAGCTATCGTCACCCTAGAATAAGATTGTTCTATAGACCAATTCGATGAAACTGAGAAAACAAAGTTTAAAGTTTAAACTGGATATCCGTGAACACTATATACCAAAATGGTTCTGATTTTAGATTTGGATATAGAACAAATGTGTCTATTAGCTGTGCATTGGGCCGATTTTAAATAACTGAAGTGGAGACATTAAGTCATTAAAATACAATAGTAGTAATTATTCGTCCTATTTGTTTGGTGTTAGAATAACTTAATAATGTATAGTGTTAGAATAACTTAATCATTAGTATTGATAGTATTTGAACAGTCAATTGATTTGAAGCAGCTAGTTTCACGAAATTCGGCATTTCAATTCCAAAGTTCAAGTTGTCAATTCCAAAGTTCAATGGTTTCACGAGATTCCAAAGTTTCCAAAGTTTCCAAAGTGAAGCAGCTGATTTCACGAGATTCCAAAGTGCAGTCAATTTTGCCGTCTTTTTGACAAACGAACGTTTAGTGGTGCAATTTCACCCTCTTAAAACAAAACATTGTATGTTAGAGAGAAAGGGATCGAGAATAAATGGATATAGAACAATGTAATTTTTATGCAGTATTTTCGTTCCATATCCACTTCTTAGGATAAAAAACTAGGATGTAGCCTTAAATAGTGATTTTTGGATGTAGGTCATTATATGGTTTCGATCCACATTCTAAATAGTTTGGCCGTCAACCAAGAACTGCCGCGTGTGAACCGGTCCTTTGAGTCGCCGGTCGCCGCGCCCTCTCGCCGCTCTCTTGGCCGACGGCCGACGCGACTGTTTTTACCCCAAAAGTGGATATAGAACAACTTAATTCTAGGGTGACGATATGTAACACTACCGGGCCGCATTCTCTGTGCTTCTGGTTATCAACTGCTTGTTAAAGATATTCATTTTCATCTTGTAGTTTAACGTTTGCCATTTTAATGTTTGATATTTCTTCTTTTCGCATAATATCCACTTTATCAGCAATATCTTAGAAATGTTTCAAATTGTGCTGATAATTACTGATTTTA
>Sitophilus_oryzae_nonrepetitive:103751550-103754679
TTATATAATAGAGCCAATGTTATTTATAAATAGATAAATGCGGCTATGCAAAGACTATTGATAGAAAAACCACCTATTTTTTCCTAATGTGAGAAAAATGCTGTCAAATGCGAAAAAATCCGACAGCAAAGAGCACTTACTTTGGACGTGACAGAGCCCTATCGCGAACTGCGATAGCTCGGGAATCTGCCTCAAAATCTCCTCGGTCACCAAATGTACGCCCCGGTGTTGGGGCCTCAAATTTATCTTCTTCTGAAACCAGGCCGAATTACTTTGGATAATTCTGGCCGAAGAAGCCATGTTTGACTTGCCACTGCCGCTGTCGGTCGCCAGTTTGAACGTTTTTATCGTCGCGCCGATCACAAACAACCAAAAGCCACTGATACACTTATAAACCGCAGGTCCATTATTATCATGAGCAACTCATTGGCGAATTGTTAATAATATATCACTCTCCTCTCCTAACCGCAGTACGAGCGGCTCGTGTCTGACATTTCGGCGGCGATCGGGCGTTTCCGGACGGGCGCGGACCGACACCCCGTGCGATCTTCGGTATTTCGAGGGAGACTTTTTAGTTTTAGCGTGCGGAACTGGACTGGATTCGGGGTAGAATGGGGGAGGAATCCCTAGACAGTAAGACCAATCGAAAAACAGATTAGGATCGTTTAATTAATCCGTTTTTCATGTGGCGTGGGCGTGTGGCTTAATAATTATGGAATAGGGAGCATTAGGGAGCGGTTGAATAGAATCCAAGGTTCTTTTTATGTTCCTCGGTGCGAGGAAGGGTATTTAACCTAAAGACAGGCGACCCTTTGCGCTTTTAGCGTTTCGTGTACGAGCTAAAACGAAATATCGGTATATAAGTAAAAAGAACATTGGAAAAATGTCTTCGGCTACTTTTGAAGCGAATCCTAACAGCGAAAACGAACCCTGGATCGAAAAGCCCGCTTTTGAGGGGCTCAAATTTGTGTGCTTTTGGGGTTTTAGGTGAGTAGACATACATATCCTTAGTGTGCGACGATGAAAACATATTCAAGTGCGATTTATCTGCTTTCATTAATTTTATGTAGAGCAATTAGCTATTTTATTACGGTTTTCAATGTTTCACGCTAATTGCATGTGTGTTTGTCACGCAAACAATTAGCCTAATACTCTATTATGTCTTGCATAACTAATGAGTGAAAAAATCAGACCCAAGTTTTTGTAAAGACTTTTAAAGGCGATCGAAATATTGTTACGACTTCTGTGAGTCCTTATAATAAAATAGTCGATAATACACTTACTTAGAAACTAAAATTTACTAGTCCTTACATTGTTATTCCTCCATAGATTGTTATATTGATAAAGCACAGCATTTATTATAGCACAGAATATTAGAGTTATCGATAGCCATCTAATCGAAATTATACTTAGGAATAACTAGTTGTAAATTTGGAGATACAACGCTGGTGTTGGTGCTGATTTGTTGTTGCGTCAGGATCAGGATACCCCGAACGAAGCAAGAGATCGAAGCTGACTACAAGCGAAAAAAAATCACGACAAAATTTCGAAAAAGACTGAAATTTATCAGTAACCAAGAAATGGAGGCTATAAACCTTCAAAAAGGTACAATGGATGTGTAGTAAATGTGAGAATGGGCTTTAAAAACAAAACGTATATTCTTATTATACTCTATGTGACCATATAATTTGACAGTAATTTTCAGTTTCCAGCCAACCATATAGTACAATTAAATGTTAGCCGGTTCTACAAAGGGGATAACCAATTCTTCGTTGAAAAGGTATAAAATGTTCGGAGAATAATTATTCCGAATTTATACTCGTTTTGTAGAATCAGTTCTTAGACTACCATGCCCCCTTACCTAGCGGGTGTACTCAGATATACTTTCTGATTTTTTAGAGCAGACTACAAACCTGAGGATGATGCTGACGTGTTTGTAAATCCCAATGTAACAGAAAACCAACACTTGGTGCCATCAAGTACGACAAACTTCGGTGATAAAGTTTCAAAAGTCATTTCTATGGGAAGGATTTTGAAAAGCCAGAATATCAAATACTAGGAATAATCTATGTCATTATGATTAGGATTAAATTAGGGTGTTTATTAAACATTAATAGAAATAGAATAATTGAAAGCTGTTTGGTATTGGAAAAAAGTGCTAATTAAGAGTAAATTGATGCTAGAGTGTGAAAAATATGCAAATTTCGATATATCAAAATAGTTGTATCAAGTATTGACAAATTCCTTTACATAATCTTTTGGTATATGATACATTATTTCTAATAGGTGGGTCTTTGATAAGGTGAGAGTGGTCACGTAGAGTCAAAAAAGTCCCAGACACAATGAATGAGTGATGAACTTTACTGTATTGCCATTTTTAAACAGTTCCTCTAAAAATTACAATAAATTGACACATAATAGTAGACATTAAAGCGAAGTAGAAATCTTACATATTAAAGAGCTTAGAAGAATTACTACTTAGGTATAGAACACGTAAGTGTTCTTTGGCAATTTTTGTCCAGGTAGATTTTGCTTGATTTGTGCCTAAAGTACAACCTATACGTTGAATCAAGCTTCACCGACAACATTTCTTCTTAACCTAAATTACGATTTTATACTACAATCTCGTTGCTGGATATCTTGTGCGGTCCAGGACCTTTGTCCTTTATCTTCGTTTGGACGGTTTGAAAGGTAGATCGGATTTCGTCAAGAGTAGTACCTAATCCTGACTTGATGCTGTTGAATTCTTGCGATAATAGACCTAGTTTTCCCAGGAGGAAGTTTAGATTTTCGTCTACTTCCGTCATTCTACCGGTTATTAGACTAACCTGGAACCATAAGTGTTTTTAAAACTTTGTCATATAAGTATATAATACTCCTATATGGCTAGTATACCGGGGAAGGAGTGTTTTGATTGGGGGCTTTTACCTAGACCAACCTTTCACTACATTTCGCAACTCCAGTCCTTTATAGTGGCACCAATGGAATGTATAGTCGCCAGCGCCGCGATCGGTGTAGCATAATGCTCCAATTAAGTGGCAATTTGGTGGCGCAGGGAACTTTCTTGTTAGACGAATAGCCAAATGGTTCAAACATTATAGGCGCCCAAAGATACTCATTTTGGTCGTT
>Sitophilus_oryzae_nonrepetitive:20156248-20159376
CCATTTTGCACAATTTCACAAATCGGCATACAGGTGGCCGGCATTCGACAAAGAAAACACCCTTTTCATAATAGCTACACATAAGGAGACTACTATAAGTTTGTTATTATAGAAGCAACAGATGCTCGACGCACTATTACTGGACCCTGTGTAAAATTTTAGTAACTTACAATATGTGTTGTAGATAATAACAAGCTGAAAAACTAAACAACTGATCAACTGATTATTATTCAGTGTTATAAACGACACTTTCGCGTTCTAGGTACATACACAGACAATCGTATACCCTACTGGCAATCATTATTGAGAATATTTTGTGTACTGACTATACTTCTCAAAAAAAGAACTGTTACTCTATCATATTATAAAATTTGATTAATAGAAATTTAACTGTAAGACGCTATTGTCTCATTCAATTATTTTCTGTGAAACTAATCTTTGTCTGTATGTATGCGGAAACATGCAAATGATTTATTCCAGTATGTATTGTATGTATTTCCAATTCATCGCTTTAACCGGAAACTTAAGAATGAAAACTACGAAATATCGTTTCCTCCAAGTCTCCAACTTCTATTTCCACACACCGCGTTTCGTAAATTTGTATAACAATTACATAAAAGTTTCAAATATACATCGCGCGCCGGCCTATCTAAATTGAAACACATCTAATATCGATCGGCAATGGAAAGTAGAAGATCTTTAGGCGGGAAAGTTTTCGGGAAACGCGAAAGTTCAGAGAGATTTTAGCGCCTCGCTAACTGATGTATCATCGGCTGAGTAAAAGCTTGAGGAAATAATCGTAAAGTAAATTGAGTTGTATATCTATGTCAAATGCGATCGAACTCGCCCCGCCGAGGATTCCCTACAAATCTGAACTAAATTCCCTAATTGGACCCCGTCCTTGAAATGTAAATTGTTAATACAATTATTGTCATTAATGTTTTTCTAGAGAAAACTGTGGAAAATGGGCGTACAAGGAAAACCATGTAAGTCCAAAAACTAAAAAGGCGAGAAAAAGTGATTTTAATGTTTGAAGTGATATGTAAAACTAAAAGAAATCGCTTGACATTAGGGTTATCTAGGGCTAATTTAGGCTAAATTAAAATACAGGGGTTTTAAGAACAAATTCTTAAGAGTTAGTGGGTTTTTCTTGATTGGCTCCTTTACTTTTTTAGGGATCAAATAATGAGCCAGAGGCTCATTATCGGAATCACAATCGCTTTCTTGATCGGGAATCCCACAGATCCTTCTTGAACATTTTTGCAGACCATTAAGTGCACTTAATAGATTTTTCTGAGGAAATTTAGCGTCTGTGGACTTAGTATCTCGTATATTTGAACTGTATTGGACTTAAAGGATATTTAATATGAGAGGTTATACCTAAATAGACTTGGTAATGTGAAAAAACGATTTTACGAAAAAGTGGACTTACATGGTTTTCCTTGTACGCCCTAAACCAATTTTGTTCTATTCTTGCATTCTGGTATTTGCTAGGCGTACTAATTGATTCAACGTAAAACAAAACCATCAAATTAAACTGGACTAAATCGTTTTAAATTGGAATTTAACTCTGCCATATTAAACTTTCATCGCTGTCAACAAAGTAAAAATTGTATATCGCAATTCAAATGCACCTAACGATAATATGAAACTTTTCTCTGGTTATTAACAGTTAAGTGATCGGCGTCTTTCATCTTTTTCGCCCTCTCGCTTGACGGTGCCGTCGCCGTAAAAGGGTCTTTGTTGAATTTCCACTATGTTTTAGTACTACCGGCTGCAAACGCGTGTTGTATAAAAGCATTGTTAGAGCGTATATTTTGCGGTGTATGTAACACGGCCTGGCACCGCTGCCACAATAAGAAACGGCATAGGTTAAATTGAAATACGAGCGGGATTCGCTCAGGCATAATCATCGAGGCAATCAAACTTCTATTAGGAACAGTTTTCGAAAAAGTTTTCGCCGTCAGCAATTGAAAACGGATATTGTATTTACAGAAAATGCAGAATAAAACTTTGCATGCGTTTCAAAAATAAGCTATAATGGGAATAACAGCAGCAAAGTCTCTATTAGTGTTGTGTAAACACCACTGTGCTAAACCCTAACGTAAACCAATTTGACAGTGATATTTACTCAAGAACTTTTTCGTATAAAAAGGAGACACGTGTATTATAAACCGCTGACTTAAGTCACTGAGTTTGTTTATTTGAAGAATGATGTTTTCAATTTCAGTATATAGCGCATGTTTATTCTTGATATTAGTTAATTACTTTAGCGTGTTCGATATTCTTAGAAATATACGTTTTAAGGGGGTTTTACTAACTAATACTCATTCAAAGTAAAACAGAACCAGCAAACTAATGAATATACCCGATTTAAGTAAACTTGGAGGTCCATTGAAAAACTGGATTTTAACTCAGCCATAATAAAGTTCCATCTCTGTCTACAAAGTATAAGTTGTACATTACCTTCGCAGTTAAAATGTACCTAATGATATAAAAATTTTCTTTACTTATTAACAGCTAAGTGGTCGGCGTCTTTCATCTTTTTGCTCTCTCGCTTGACGGCGGCGCTTTTTATTTTTGCCTTTGCCGTCGCCGTAAAAGGGTCTTTGTTGAATTTCCGCTATATTTTAGTACTACTGGCTGCAAACGCGTGTTGTTTAAAAGCATTGTTAGAGCATATATTTTGCTGTGTATGTAACACGGCCTGGCACCGCTGCCATAGTAAGAAACGGCATCGGCATATGTTAAATTGAAACACAAGCAGGATTCGTTCAGGCATAATCATCGAGGCAATGAAATTTATATTAAGAACGGTTTTCGAAAAAGTTTTCGCGGTCAGCAATTGAAAACGGAAAATGTATTTAGAGAAACTTTGTTAGATAATATACATACAAAGCTGAATGTTTGAGTATACAAAATATGATATACCGTGTGTTGCATCGCCGAAAATTCTTCATTCTTATAGAAATTTGTTCTTAGTTATGTGAGAGACAAAAATACTAGATAAGTAAACACACAAATAATGTCTGATTTATAATGTTAATTTTGAAGGAAATTCTTCACTCTGAATGGTTTATAGAAATTTGTTCTTAGTTATGTGAGAGACAAAAATACTAGATAAGTAA
>Sitophilus_oryzae_nonrepetitive:276853485-276856590
TAGAGATGTTCTGTGATGATATATCTTAAAAACTATGTAGATTGATTAAATATGAATATGAGTAAGGCAAAAGTTGCAGAAAGAAAAAAGAGCAAAATAGATTCAAATACGTACAAAATATAAGTGAATACTTATGTTTTGCACCCAATGTGTTGTCAATTAGATTGATTCTCCTCTCGTAGTTGAACCCATATCAATGACGTAATAGCTCCAAACTATAATAAAGGGAAACGATGCATTAGTTCGTACTATTATCCGGAAATTTAATATAACTATTAAAAAACTATAGACAAGACCATCTCCAATCAGCACTCAAAAGATCTCATCAATCCACTACAAAAAACTGCTCAAACTGCTTTACTGCATTACTGCTTTACTGCAAAAAGCACAGCTCTTCTTTTTCCAAAATGCCAATTCTTGACCCTTTAAGCTGATAAGCGTCACGTAACTCACACTCAAGCGATCTCTGACTATGACAATGAAATAGATTGCACGGGGAAAGCGGTAGGTAACCCACATTTGCTAAGCTTTCTTCGTAATCGAAATAAAATTTTCTTCATAAAGTCAAACAAAAGAGTCTGTCTGAAACTGTCCAGCTTTTAAATCGAGAAATATGGAAATTTCTCATTTCGTATGGATTTTAGATCTGTAATAAAGCGCATTGAAAATTATTAACCAATGAGAAAAAAGAGACGATAGAGAGAAACGGCCTGGCTTTTAGCGCAGATGTTATCCGACCTGACGCGTTCGATTGACATTAAACCGATAGTTTGCACTTAACGGTAACTGATTAAATAGTGAACGGTTCGTTTGCATTATGCAATTGGCAAGAACGGAAACCGCTGTGGGAGTTTAATTATGTAAATTTGCTTTATTTAGACACAATATATACATTTAGTAATTAAATGTTGCCTTTTCATCATCTGTAAGTGGGAGAATAATTGTTATTTCATACCCTATAGATTGATAGGCTTTATGAGATGCTCATTGGTCAATTCCATTGCGACCTTTACACATTAACTGTGGTTTTGGGGGGAGGAATAGTCCAAAGACCGTTTTTCAAACAAACATTTGCTAAGCAATCGCGCTGCCTAAAATGTGTAAATGTTTTCTGTCCTATTCAGTAAAGATTGACGATAACACATTTATACGCCTTGGCAAAAGGCTCTGAACCCTGATAGACCGGCGCGCGGCGCCGGCGCGGCCTTGATAAAATCTTCCAGGTTACGACCGGAGATGATAGGTGTTAGGCTACTGTTCGAGACGCACAGGTGTTATTCTTTTGGTTTGTAAGTTCTGGTATTATTCAACTAATTCTGACAAAGGTATCGATTTATGCTTCCATTCGTGCCAAAGTTTTTGGTTCAGTATGACAATAAGGGCCTTGTTAACTGTATTAACATTTCTCGACCGTGACTAGGCTAATATTTTAGCTCACAAAAGGGGCAAACAAATACATTTCTTAACGCAACCAAACCCAACCAAACAAGGAATATGATCCAAGGATATTTCCACCCAACCTTCAACTTTAGCTTCGAGTTTCGCAACCAGAGCCTTAACTGGTGACAACCCGCTAAACTAACAAACCGAACCTCTTCAGTTTTGAATGAAGTATTAAACTATAAACTTATGAGAATAGTTTCTTTAGAATAGTGGTTAGGACACTCTAACGTTGAGCATATTGAACGACCCTGGATTGTTATACTACAACCGTCAGTCTTAAATTCTTCTCGAGCTTGCTTAGTTTTCTTGTTTTAACATATCCATTGTGGTTTTATTATCTTTACATTCATATCGACTGAACCTTTCATATAGTTTTTTTAGTCGGTTAATACAATTTTTCAGCACATCCGCACACTTATCAGACTATCGCACTGACATAGAAAATGTGTCGTATCTTGATAGAAAGAATCTACGCATGACTTTGTCTCTCAATCCCATCAATAATTATTCTTCCTTAGTCAGACTATCGCACTGACATACAAGTGTGGCCTGATGTCTCTACATCAGACCACACATAATTATGTCAGAAGAATCTCCTGACTGAACGAATCTACACATTATACAGTCAATCACATCAGCTTTAAATGCCTTTTGAACTTCTCCACATCTGACGACATGAATGGATTCATTTAGTCTACAATGATAAAAATTAGGAGGTATTTCTACATATGAGTAATTTAATATTTACAAAATGCTATTTTTACAAGGCTGCCTGTAATATTTCTCCTATTATATGTAAATTTCCATGAAAAGTACAGGCTATTATGTAGAATCACAAAATACAATGTAAAAATTCTGTATTAAGTTTCTTCAACCAATTATAATAATGTATCGGATCACGTGCTTGATTACGCAATAGTAGATCACGCGATGAAGCCATCCACCGTCTATAGAGACTGAACTGTATTAGATCCGCCATCACTATAGCACTTGTCGTTTTGGGTGATACAACTACACCATTTAACTAGTATTGGACAAATCTACATTATTTGAATTAATAGTCTAGTTAAAATGAAAGGTAAGTTGATATTAATAAGTTTAATACAAAATGTTTATCTGTTATAGGGCTGCGTGTGAATCTTGATATAGTATTGGAAGAGAGATGAAAGATAATTGAATATAGTTCAAAAAGGAAACTTTGATATCATCTTTATGGCAAATGAGAAAATAGAAACGAGAAAAAAACGAAACTAACAAACAAGGAAAATGTGGAAATTTCAATGAACAAAATTTCGAATTCGGTTTTAAAAAGGTATGTATGACAAATATTGTTTGTAGTAGGGTCAGATCCAAGAGTATTATCTCGGCTTATTCCTTTTATAGTCACTTTCATACTGCAAATATGTGCAAATGTATTACAAAAACTTAAGTATTGTGATTCATTTTTTACTGAAAGGTATTGGCGTGTTTAGGCCTCCAGTTAAGAATCGGACATTTTTCTAGGAAGCTGTAGTAACCCTGGATATGATTCAAAACCTTAATGTATAACTTCATTTGAATTTCGACATACTCGTAAAAGCAGAATGTATTTCAGAAGGTAAGTTTTTAATATGCAATATAGCATTCAGTCACAGATGATTTACATTGTAGGACATCTATTCT
>Sitophilus_oryzae_nonrepetitive:55297893-55300893
ATCAAGCCGAAAACGTGGAACAGTGGTTTTCAATACAGGTATATTCAAGACATTTTATGTGGAAATTTTTTCAGAAGTACCTACTATCGATTACTTTCAACTTTAGGTAGTCTAGTATTGCTATATCAGAAATATACTAGGTGTTACATGAATGTACTTGGTAATTATCTTTAGTGATTAGAAATACAAGAGAGAAATAGTTTATGAAATCAAACGTTTATTAAGACACCTCATAATCTTTCTAGTACACACGCATTTTCGATCTAATATTAGCTGTTTTTAACGTAGTCTTTAAGATTTATGTAGTTGAATAAATATATGGTTGTAGAAAAGTTAAGTAGGTTCCGAACTTCAGGTTTTGCAAATTCACTTCCTCATTATATTTCAGAGTTTTTCAGTTTAATTCAGGTATTTCACCAGTATTTTCAGGAAATTTATCTTTGTATACGCCATAATTAATAGCAAATAACCCTTCGAATAGTGTTGTAATAAATTGACACATTGTGAATGTTAAAAAAGTTGTGTAAACTTTTGTAGAAGATGCGAACGAAGCGTTTATTAAAGTACACAGGGTCCAGATGGGTCAAATTCTAGGCGCCAGAGTACTATTATGTAGTAGATTTCACAACACGCTGTAGATATCTTGAAAACAAACTACTAAAGAACGGAAATAACATATTGTTTCGGTAAAAATTATGTATACGTATATAGTTAACAAAAATGTATAATACAACTAGCAAATCCGATTATCTTAATCTTATATAAAATGCATACACTTTTCATATTATGCGAGCGACCTAGGTATGTACTTAAATCTTTATGCGACGTTAATATATGAGTTTTACAACCCCGAATAAAGTAATCATTTAGGGATACCCTTTCACCTAAAAAAACGAATACTTTCAATATGAACTAGCCATATTTCACTACCTGAATACTGTTTGACATCCACGTGGAATGGGACAAGTAGAGAGGCATAATCTCTAGCATGTGTAACGACTTGCATGACGATATCTAGGTTGAAAATGTTTCAAACATTCAGTTTGGATTGTGTGGAATCTAAGCACTAGGAGCAAAATGAGCGTATCTGGACAAGTTGCGTTTATCCCTCCGGGCGTAAATGATCGACGTTAGCGAGTTTCGGCGTAACTTAGTAGGGAATTATGCGAAATGTCAAGCGGAATAAAAGAATAATTGGATGCGTAGCGAAGTATATTCAGCGTTAGCTCTGCCAAGGATCACTTCGACACATTCGACACAGCTAATATGATCCAATCAATCTCCAAGGTAGACAGGTTCATTTGAATTTCTAAGCAGCTGAGGATTGGTTGATATGAAGTTAGAATGCCTAGGATGGTATGCACGGTCAAAGAACAAGTACTGTGGAATAGCTAGGTTTGGCAAGCTATGGATTTTGGTTATGGTAGATTCAAACGGGAATTAGGATTGGAAAAAGGAGTAGGGTTAGTTCTACCCGGTACTCTTTTTCAAGGTATACGTTAGTATGATAGCTGGAAAAGGCGTGTGGTGGTTGCTAAGGTATGAGTTTACCACCTGGGCGCTTTGTGAGTAGGGCGGACAAGACTTGCGAATAGGGATGAGTCCCGGTATTCGGTCTGGTTAGTTCGACCCGGATTGCTCTCTTTTCCAGTGGCTGGAATAGGCGTGGGCCCATCACGTAAGCTGCAGATTGCGTGTAACTTCTGGGTGAGAGAAAATAAGACGTAGGTCCAGTATGAGCAGTGAACAGTTCTGATTATGTTTCTCCTTTTAGAGTGATGTAACAATAGTAACAATTAGCTGATAAGGTTTTGTCAATTGGTTTTGTATCAATTGTCCAGTATCAGCAGCAAACAAATAATGTCCTTTAAACGATTCTGATTATTTTTGTCCTTTTAGTGTCATGTAACAATGGTAGCAAGTAGCTGATAAAGATATGGCTCAGCAGTAAACGAAATGTCATTTAAAAGGTTCTGATTATTTATGTCCTTTTAGTGTGATTCAGAGGAGTGAGGACACTCATAAGTCAGGAATGGCCGAGCCTTACCTGTAGATTTGAGAATTTATACATGGCGAAGTGCGTCGAATTTTGTTTCAGTCGAGACCTAAAGTGTGTACTAGGATAGTCGTAATCGCGGTATATGAAAGCTCGAAAAATAATGCTCGGATCTATTGTTATAATAATAGTTTTAGATAATCCGTTTTGTACGATAAGTATCGGTCTTACAAACCATTCTAATGATTGTTTATGTATTACATTATTCTGAATGGATTTACCTCAAAATATAAGAAATTTGGTAATCCAATTTTCTCGACGATTTTGTTGAGGAAAGAAAAGAGGTAAACCTTACCCTTATTTTATGAAGTAGAATAAAAACAGCTACTTTGAGAATACAAAATACGAGATTCTAGACATAAGAAAAGGGGGAACTTGAACAGATATATTTTCACTTTGAACTCTTTCTTAGCTAAAAACTGTTTTTCTCTACAGTAAAGTCTAGACTACACTGTTTGTTGTTACTGTGCTTTTATTCATTACGGTCCTGTGATTATAAGAAATTAAACTAAAATAAGTATTTGTACCTCACATTTTAGTAAGTTCTCTGAAGCTAATGAGCACACAACACTTAGGTTCGAGGGAAGTGTTCAAGTCGATTTTCCGCATTTTCGATGTCTTATAGAAATTAGAATAATCGCATGATAATTCGTATTTACCTGTTTTTTCTCAACTATCATCTATTTTCTATATGTATTGGTACCCCCTTTCTCTAATAGATAACATTATCACGTTATACTTTCTCTCTCAGGTTATACCCAATCTGTTTCACACTGCAAGTATTTGGTTGACACTGGTACTCGCAGTCCAAAGGTATATTTACGTGTGCCATGCTCCTTTAGCTAGAAAGTTCTGTACATTGCCTAACGTATACAAATGCGTGGGTTATACGATGTTTGCATCAATACTTCACCAAGCACCAAGGTTATTCGACTCACAATATA
>Sitophilus_oryzae_nonrepetitive:306956212-306959203
ACAACCTAATATTTAGTTCTAGATGGGCCTAACTCGAAATGCTAAGAAGTATGCACTAAGACCTAATGCGCTTTTCAAAATTGACAAAGTCTAAACAAAGTCAGTAAAAAAAAGGCACATTTCGAGATAATCATATAAATGTACTTATAATTTCAGTAATAAAAGGGCATTAACCTAAATACCTCTTTATAATTGCACTAACTAAAAATAGGCCCCTATCTACCTGACAATTTGTGAATCAAAGACACAATCACAAACACGCCGACAAGAAAACACAACCTGTTCACTATAGTGTTGGCATGATACTGAATGGTGGCCGTTTAGTTCTAAAAAAAGCGCGCGGCATCCATCAGTACTAAAAAGGCTGATATATAGGTTTCTACACTTAAAAAAGTACGTTTTATGCGTAAGTCGGTTAGAAACCGATAGAGGGCAGTATTTTAGGCCAACCCGTAATTTTTGAGTTATGCCCCTTTATAACTAAGGGTGCGATATGCATTAAATCGCTGCAGGTGTAGAATTGATTGCATTGCTTCATGACATAAGCTTAGATTATATCAACAGAAATGACTGAATATCTAATGTTTGTCTTGTGTTATGAATACTAACTGAATAAAATTGATCCTAATACAGTAATACCCTATTCACGAATGTTGTATTGACGTTGGGAAAAATTTTCATGATTAAAGCTCAGATAGTGTTGAATGGTGTTGCAGAAATATAAATGTTATCACACATGGTTATCTTTAATGATCTATTTTCTAGACATTCAATAAATATGATGCTGAAACCTTTGACTAATGGCACCGATAGGAGTAGGAGTCCATCACCAAACGCTGTCAGGCCGTTGCTTCACATTGGAGGAAACAACACCTCTGATGCTCCCTTAGCTCATATAGAAACTGATGATGAACATGATGACAGAGAAGTAGTAAATCGTCCATATCCTGGTGTTGATGATGGATTCTTTACCAATGGCACAAGTAAGGAAGTACAATAGATAATAATCATAATGCCAACAAATAGTATAACTCTATAATAAGAATAACAATTAAGGACTAAATCTTTAAAGGAATATTAATTAATGAAAAATATCTCTCATATCTGGCAGTAGAATACCATAAGCTTTTATATCACTATTTAACTGTAGTTTTTGATAGAAGTTTGAATGTATAATAAATTCAATGTTCACTAGCTCTTTTGCTAAAATATTCAAGAGAAGTCAATTTATAAAATCAACATAACAAGTAATTAATATGCAATTCTCTGAGTATAAACTATAGCTTAACAGGACAATGGAAATTAAATAAAGCTATGGTCGTAAGCTTTTTGATAAATTATCATGTTATGTCCGTTAAAATGAGATAAGTATCTATAAATACGAACAAGAAAAAAACACACATCATGCCTATAATTAATGTTACTTTTTGTTCTTAATCCAATATGACTATATCGCATTTCGTATGGAATGGTACATTTTTTTAAGATACCGAAAATGTTAAACCATCTGGTGAAGATGACTCTGGACATCCAGATGTGGAATTTATTAACCATAAAGAACCTGAAGATATTCCTACGTTCAGTATAGTACCCAGGTAAGTTATCTTTGAGGAAAATACGGCTTATGGTTCTAGACTGGGTCCAGATGATAATGATGGAAATCCACAAGTTAATCCAGACCAGCCAGAGGCTGCAAAACCACCAACCGATGTTGCAAAAGTTAATCCGTCTGGTTTGCCTGATTTTCCTGGTAGTCCAGGTTTTAGGCCGTGGGGATACGATTTTGAACTAGGCAACGGGGTAAACACGCTTCCAAGTAAGTCAGCAAGCTATTTTAATGTTATAATTCTTACTAAATCGCTCCGTGTTCCATAGGCGGTGAGACCATTCCAGATTTGAACGTCTACCAACACAAGAAAACTCTGGCTCAGGGAATGATGGATCTAGCTCTGTTCTCAGCAAATGCAAATCAATTCAGATACGTCTTGGAAACTTTTAGGACTCATCCATATTATTACCCTAGTTTAGCCCTTATTTCTATTAGTTTACTTTTACAGGTAATCAGGTAAAGCCATAAATAATGCATTAATGTTGGAAATAATCAAAATAGTATTTGAAATATAACTTCATGCAATGTTGCGTTTCTACTTTGGATTTGTGTGGTATATTTATGTAAGAACTAATTTAAATGAAAGGATTACTTTGAAATTGGGTTATCACAATTTAACCGCCGTTTAGTGCTATTAAGCAATTATTGCCTGTCGAAATATCTCCAGAATAATTTTACAGACTTTACAGAAGAAAGTTGACCGCGGTATCTGTTATATTTTTAGATTTTGTGTAATATTGACAAATATCAGGTTGCTGTTGGTATAGGACTTGTATGGAATGCCACTTACAACGTCAAAGACAAAAAAGCGTTGTGTATTAATTGGCGTATTTCTCGTTACGTAATCAACGTATTTATATCTGCTTTTGGAGTTGCTCCAGCGCCGGCTTAGAAAATAGCATAGCATTTATTTAGTACATATTTTTGCCTCTGGTTGAGAAAGTTTAATCTCTTTATATTGTGATATTAGCGTATGTTAAGAGTGAACGAAGTTAGATTTTTTTTGATATGCCTATGAATTAGATATTAAGGAATAATATGCTTGGGACTGATTTTATAAGACACTAATCTATATGATTTGTCCTTCACATATGGTTCATCGACTCTACCTTTAGCATGGTGTAAATTATTGTAGGTATTGTTAGCATAACAGATACCTGTTAAAATACGCTAAATAAGTAAGTTTGGAGGCGAATAAGTACTAAACCGTTGCTTTATTCAAATTATTAGTGAATTTTTACATGTTTACACAAGTTATTTTTTTCCCTTAATTAAGTCTCTGTCTGCAGACAACTTTATAGTTTTTAATATTACGCAGTTTAGATTACCACTGTATCCGTAGATGCAGAGATAAAAATTGCTTAACAAAATTCTTTCTAAGT
>Sitophilus_oryzae_nonrepetitive:239579623-239582530
ACAGATTTGTTATTATTAGCATTTAAGATCCCAAAACCAATAATATAACGCACTTAGTGCGATGATCGCATGAGTTAGAGAGAGATCTTACTAGCGATGAGCAAATTCAAGGACAAGACCAAGACTCACCTGTCAATTCTAAATACTCATTTCAGGCTTGGTTGACATAGAGAACCACATGTTAAAAGTCGTAATTATGTTTTAAAGGTTGGAAGAGTTGGAACAAATGCAAAACTAGGCAAATACCAACATATCAAGTTATGAAACACCTACTTTTATTACACCAGTAACACATTAGTGTTATCTAAAAAGTAGATAATTCTGAATAATAAATTGTAGTGCACGTACAAATTTGTATTCGTTATTGTAGATGTAGTTTATTTCATGGAAGGTAGAAAGCATCCCAAATTGATAGTGGACGATTTCTGTTACCTGGTCCACAGCAGACTCTCGGAGAAAACAAGATGGCGCTGCGTGAACACCAACAAAAATGCGGAGCCACGCTTTTTACTTTTGGAAAAACGGTGGAAATTGTGCATGGACATAACCATGAGGCACCTTTCATTGACAAGACGAAACTGTACAAACAGTTTGTTACTATAATGAGGAAAACAAGATAATAATTTATATGTTTAGTGTTAATCATTATTATATATGCGTAAACAACTCGTTTGATCGCATAGTGGAGCTATTTCAGATTTTTTGTGCCGTGGTTAAAATAGCTACTAGTATGAGCTACCCTACTCTGAATAAACGTCTGTCTTTTGAACCCACCTCCCAAACGGGAAGGTAGCATACATATACGTGGCGCCCTCCCAGGCACCAGTTTTCATCCTATTGAATGTAACATTTATTCGGCAGTTTGTGCCGCGTCGGCGTAAACTAGGTAGGTACGCTCAACGGTGTATTGTAATGTTGGCGTTTCACATTTCGTTTCTTTTTGTTGTCTTCCATTTTTCTCACCCATTTCTTCTTCCATTTTGTCCTCTTCCATTTCTCTTTCTTCTGCTCTTTCTGTAGTTTCTTTAAGTAAGTTAATAAGAACGGTGTCCAATGTCAAAATAGTTTTAGTTATCATCTTTGTTCCCAAATGTAAAGTAATTGATTCAGAATATCTGTCATCTCCGAAATGATTGAGTAACCTAAAAATAACCACCAGAACTAAACATTGTTCTAAACATAATTTTGTATACAATTAATGAATATAATTTATTGTAGGTTTTCGTGAATCTAGAGATGGTGTATTTGTTAGTGAATACGAATTAGGAAGTAACATTAAGAAAGAACCTACATAGCAGTATCCAGAAGCCAAAATATACAAACTTATATTATTGTCAATAGATATTGGGCCTTGTTCAATTTTTATACAATAGTAATGAAATTGGTTGATAGCAGATACACACGTTTATAGAGAACGAATTAGGACACTCATTTTGGAACAGTGGATCACCTTGCATACATGTATACCGTCCAACAAATAATTGTTTATTTTATGGAAGGCAAGAAACACCCAAAATGATCGTAAACGGTTACTGTTACATGGTGCACACTAGACTGTCAGGGAAAACCAGATGGCGTTGTGTGGATGCAAATAGAAACAAGTGCGTAGGAGCGCTCAACACTTACGGAAATACAGTGGTGGAACTTCAAGGCCACAATCACGAACCTCCTGTCATCGACAAGTCAAACGTCATTCAGCAGTTTTTCACTATATTCGCCGAATAACACACTTTTCCTGTTAATTTTAAGATTAAGAAGTTGCTCGGTTTATTTCATCTTTCTTGCTGATATGATTTAGAGCACTTTTGAGAAGCACCCGATATTGTAGAATATATACCGAGGAGTTTATGCTTGTTTATTCACTATTTTTTATAATGATTTTTCCAATTGCATCAATACGATACATTGAATTTATTAATCACCAAGTGGAAAATTCAATGAGATATTAATTAAGCATTCAACTAAATCATACATAGTTAGTTTAAGACCCACTCTTGTAGTTAGAAATAAACCTATATTTTCTTGAGTGTATTCTAACCGGTCTTATTTTAGAATCTTGGACAACCATTCACATTGAAAACCCGAAACCTGGCAGACATCCCAAACTGATAGTGGACAACAATTTCTATCATCGTCACCGAACCCAGTCAGCCAAAGGCAGTGTCAACATCCGCTGGCGGTGCGGACATGTGTTCAAAACCAAATGCAAATCGGTAATCTACACCACTCTGCAAGAAGGAACGGTAATCAGGTCTTTGTACAGTCACAATCACAAAAGTAACGCGGATAAGTGGGATGCCAAGAAAATGATTGCTAAGAGATTTAAAATCGTTCACTATAAAACCAGACCGTCTAAAAAGCGATCCAAGGAATCCGTGGTGAAGAAAAAAGGTGATCAGGTGCGGGAGATAGCTATCCATGTCGAAGGGCATGCAGAACCTATTAAATTGAAGGTTTTGGATGACACTGTAGTCAACAATTAAGCTGTTTCAGAATATGTATTTGTTTAAACTCGAATAGCCCAAGGTCTCAGGACCGCCAGACCTTACTTATTTTCTCATAAACAAAATGTGTAATGCCGGGGCTGTATGTACCTGCGGCAGTTGGCGACTTGCGAATGTTTGCCAATTGAACACTATAAACATAATTGCGCGTGGCAAGCGTTCGGCGTTTATATACTTACCCGATTTTGATACATCTACCTTTGCTGTTGGTAGTTGTGGTCCAAACCAAATTCAATGAGATATTAATTAAGTATTCAATTAAATCTCAATTTTATTCTTCTAAAGTTAATATGTTATTTAAGACATACATAGTTAGTTTAAGACCGACTCTTGTTGTTTGATTTATGTATATTTAGTTTTTTTTGAGTGTATTCTGACCAGTCTTATTAGAATCTTGGACAAC
>Sitophilus_oryzae_nonrepetitive:224638314-224641024
ACACTTCGCAGAAAGTTCATCAATATGGGGGAAGTTCTTTTCGGAGAGTATATCTTAAAAGAAAAAATTCTTATTTAACGAACCTATTTAAACCGCGTACGCTTACATACGAGGCCAGCCAAAGAAAATACGCTGAATTAACCATCGCAAGGACCTGGGAGCTCGCCTCCCTTCAATTTAAGATGAATGGCACCCTTAAATGTTTCCATTTTCGACCCTCTCTCTCCTAATGCTCCCTAAATTTTTCACAACGGGCCTTGTTTACGTCTTGTAATGAATTGAGGAAACGGCTCGTGAAAAATATCGGGCGATTTCGGAGTAGGCTGGGAAATAGTGTGTTCAGAAAAAGGCTTTTTAATTGAGAGTTGAATTACTTCCAATGTATCAGACATTATAGTTCATATAAAATGAGAATCGGTACTTTTTAACATAAGGGTGTTCACATGGGTTTTTTAGCAAAGAGGCCGAATTCAACAAAATCAGTGACGCACAGAATCGGACCCATATAATATGATAACTACCAAAAATTTTACAAATAGCACTTGAAGCATCATGTCGTTTTTGACAAACATTCTGATACCATAGCAGATATATTCCTTAAGAGTCTTCTCATAGTGTTGGACATAAGAACACATATGGTATGAGAAGGAAAATGAGAAGAAATCAACGAGAAGGAAAATTAACTCACAGGTTTAAATCATTTGAATTTATCACTATAATAGTAGAGTGTCTACTGTCCAACGATATTCCCTTACTCCATTCACGTTAAAGTATGATGTTGTTTTGAAACACGATTTACGAGCACTTGTAATTTTTGCTGTTTATATGTATAAGACAAAGACGCGAATAGTGAGCAGAATACACATATAATCGGTGAACTCTAGTACAGGCTATATCATCGCCATCACTTTCAGTTATTTTCATTTTAGATTATACTCTGAAATCATGCAAGCACTTACCTGAGCTACATTTTCGAAATGTTCGTGGCTTTTCTGGTACACCCTGGCTTTCTGGAGATTTCTGCCAATCCCTGTATTTTTCCTGATAAACACTTCTCCATGGTTTGATAGCCAGTCCATCTTCGCGGTTGGTGCATTATTGCCATTTCAGTTATACAGAGATAACATCAAAGCATTGTGTATGTCTCGCTAGCCTATCGACATTTGACACCTGGTATAGTGAATATTATCTTCCGCCGAGGCAGGAGATATCCCTAACAGTCAAAGCAGTGGATAGTCCAGTGACATTTTACTTAACCTTTCTGTTTTTGTACGTCCTGTTTTATCTATTGCATTTTGTTACTTTATCATTTATACTTTAATAAACTTATGAACTTAATTTCCAAGCTAGCGTGATCGATAACGTTTCTCTTTCTATCATACAGTATATTAATAACGTATTTATTCTTACTTGTTTGACGTCTTCTTGGAACAACCTCAACGCTAATCTCTGATGGAGCTTGATCTTTTTCGCGTGCCATTTTTGTTCCAAGGCCCTGTGATGGTTCAATATTTGATGGATCACAGCCAGGACGTGACTGGCTCCTTCGCTGTAGTCTGCGGCTGGATTACCACCAGGCCGATTTTCAAAGTTAGGACCATCACCCTACATAACAATATTCAAGAATTAGAATATCAGTAGTTGAACAATATTTGTGCAATATGTTAGTAGGAAATTTTCATATGCATAAAATCATAGATAACCCTCTGAACGTCTATTGTAAAAAAGCATATTCTTACGGTTTCTTGCGGTTGTATGATAAAGTTTGAATCTCAAGAATAAACCGTTTTCTATATGTTGTCCATATTTGAAGTGTAAGGAAAAAAACGATGTCCATTTTGTAGGAATTTTTATGTAATCAACTCAATCTGTTGAGAATACCGAGTCCTAAACACAGGCTAAATGATTAGGCTAATTAAAACACAGACTTTATTATTCGGTATCATATACCGATCTGATCATAGTAAATAAGACAGGGATGTAGAAAAAGTAGGCGTATACGAAAGATATTGTATCTAGGGTTGAAACTTTATTTTGCGTATTGAAAACCAACAACACTGTTTCTGTTTCATCTCGCAGATGAAGTGTCCAGGATGGTATATCCTCCCATTGGGCATACTTTATCTCTTTACTACATTTTCAACATTGTTTGGATTATAGGTTACATTGTCTGTCCAACGAGCCTGGGAAGATTTTTATAAACGACATTAAGAAAATGAATTAATATGAGACACAACCGTCACTATCATGTAACCTTTCGCTGAAGAGACTTTACTTAACACTCTGCTGAATCATCTCTAAGTAGCTATGAAAACTACGCTACTGCGGTTAAGCAAAAGGTTCTACCGTGCTGTGGTAGTAAATCGCGTTAAGATCTTATTAAGTTGGAGTGGTCGATAGGCTTTTTTCAATAGCGCGATCACTGTCGAGCACCAACTACTTAAAAATTCACAGAGGTTAGGTTAGGGTCGATAGGCAGTTTCTCAGTTTATTTCATCGATACACGTAAACACGTTTATGTGTATCGTGTTCAATACATTATAAAAAAATCTGCCTTTAGTATACGTTTTGCATTTTTGATTGTTTGGATTTATAGATTATATTTTCTGTCCGACGTCCCAAAAATGAAAATACAACTTTCCTGTGATTTAAAATGATAGACACAACTATCACTATCATCAGGGATATGGCTTAGTGTTATCTATATTCT
>Sitophilus_oryzae_nonrepetitive:199530594-199533048
ACCGATCATACGCCAGCCCAGACAACACAGTGCACATTTTAAAAGACATATATTAAGACATATTATACTGTCAATATGACATATGCAAGACGGTCTATTTTTCGCCTTTCGACGTTGTGTGTGATGTGTATGTGGCGAGTGTCTTCCTGCAAGCGGTTTCTGATGTTAAAAGAGTTACCCAAACACCTTTAAGACGTCCTCTGAGTGTACATGTTCAGTGTACTAACAGATGGTCTTTTAATTATGAATTTGAAATGGAGAGGAGGCCAATTGGATGGGGCTCCCGCTGTCCCTTCATCGTTTACCACTAAGCCATGCTTTGTCTCAGATGTCACCACCTGACCAACTATGACGATGACAAATTCAACTTCTGGATTGAAAACTATCTCTTCTTGAGTAACAGCCATCTGGGAGAACATCTTTCAATGTGTTATCATTGCGCATCTAAAATACGAATCATGAAAATAATAGATTAATTGTTCAACTATATCTAACAACCTAAACGTTTTGAACTTACTTGGCTTACCTACAATATCAGCATTAATTCTTTGATCAGCTTAATGATGAATTTTGTAACATCTGAATAATTGAACTATTATATCACCGTCCCGCAAAAAGCGGTTTTTGCGCCGCCTGATTTTACATTACAACACAAAGAAACAAACTTTTCCGCACGAGTTTTCCAGAGATTTTCGATCACATAACCTCACATCAACATCAACCACAGAAGATAACTGTCACGCCTGTCAATCGTTATATTTGCGCCTATCAATTAAATCAAAATTATACCATATTTCTGTCCTCCTTTTTTATGATTATCTGAATCATATGAAAGACATTTCTAATGTCATTTTAGAGACGTCTTAAAGATGTTTTATTTCGTCTTCTTATGAATATCTTCGTATCTTATGAATATCTTTAAAATGATGTCCAAAAGTTGTCTTATTTTGGCGTTAAGATGTCTTTAGGCTTTAAGATCTAATTAAGATATAAAAAGACGTCTTTAAGATATTATGTGCAGTCTGGGTTCACAGTCATTCAATGGTGAGTTGAGTGATCAAATTGTCCAACACTTCCTTATGTGAAAGTTTTATGATGCCTTTTTGGTGTAAAAATCTTTTTCTAGGTATAAACAGTAATTTATCTAAGATGAATTAACCAGACCACACGATATAACGTATATACCTATTAACGTTTATAGGACACAGAACTAGGATCACTCTAAAGTTGAAAGTGGACTCTGATGCCATTTAAATAGGCTGTATGTGTAAACTTAAGAATTCCTTGGTACAGGTTGAGCTTCTTCGTTTTTGTGCACTACGGAATACATTTGGTCCAAAATTTCCCATCTCAAGACACTTTCTTGTCGTGTCGGTTCCAGGTCAGTTTGGTATCAAGTGTGATTCCTAGATACTTGACCTCCCCCGAGAGAGGAATCTCATCACCGCAGAGTCTTAGAGGGCCTAGTCCCTCAAGTATTCTGCGCTTGGTGAAGGGGATTATTACGGTCTTTGTAGGACTAATATTTAGTCCCTCCCGTGTCACCTATGATTCCACAATCTTGAACCTGAACCCTTGAATCATAATGACTTTTTGTTAACGAGTTATAAAATTCAGAAGAAAAAAGATATCTGTTATGAGACGAAAGGCGGAGGACCTTACATATTGATAGAATATTATCTTCCTGATTGAGTTGCGTCCAAATATGTACTCCAAACTCCAAAACTAACTTAATAAATAAGACAAATTACATAATAATTGATTCTCATAGTACTTTCAGACTCTGACAAACCTTCCTCCGTATGCATACTGATTTTGTTCCACTTTTCCTTATATTCTGTTATTATATTCAGATGAAGCTACTTCGGGTTAAACTAAGATTGAATTCAAATCCCCCTTTTATTCAGACATATACCACTTAGGCTCAGACCAAATTTAGTTGGTGCTCAGACCAACCTATTGTCAGACCTACTGAATGAAAATGTGACTAATATATTTCCCAATAAAACGTAATAGCATATAAAATTTAGTTTGCTCTTATAAACCAACATGAATGTTTTAACGATTCTCGGAAGTTAATGGAAATTTGGGGAGTTAGTAGTATAAATAGTTGTGTTAAGTGCTTAACTTCGCAAAATTACTTCCAAAATTATTTCAGTGGTCTATAAAGTGCGAAAGGTTAGAGGTTTAGAGGTGCAATGTCAACATTGTGAAATACTTTCCCATCCTATTGAAAAGCCATTATCTGGGACGGCTCCACAGAAGCCAGCTCTTCATCCATGGCAATGGCACGAACGATCGTCAATCTGACAATCCGAAGACTGTTTTTACTTATATCAAGTTCTGAGTAACTTTTTTGAGTGTCTTATCGCACCTTATGTTGATATTTCCTGTTTCAATAGTTCTAATAAAGTTTCATCTAAGATATTGAAGGATGGTGGAGTAGGATGCCCA
>Sitophilus_oryzae_nonrepetitive:307420521-307421940
TGGAGAGTTTACAGTTGTAATACCATAGACTTTCTGAACGAGTATATAAATACTGGGTTATGTAGTAACCATTTTTCTACATAAGACCCAAAATAATAGATGGCAGCCACTTTGTCCGTCAAATATTTATCCAGAGGTCATGCTTGGTTATTAAACCAGGTTTTACTATTCTATTGGCATTATTCTACTATAATTGCATACCTATAAGTTATTAATATCTCTTTAGCTTTAAATAAAATAACTATAGTCCCATATAATGCGGACTTTATCTATGACGCTTACTTTTGGATGAATTCCTAGCCTTTCATAAGAAATTGTTTTAAGGCACACAATAGTTTAGTAATGAGATGCATCACTTTACCTAACTCTATTAATACTATATTTTCCACCTATAAAATATTGAATGCAATATAGAAACAACAACCAGAAAAATACTTTTAGCCTAAACAAAAAGATTATAAATAGAGAAACTGTATAATAAAATGTGGTGCTTGTAGGTGTTCGTTACAGCAAAACGCATCCACTCCCATTCCAATTGCATATCGATACCGCCAAACACGTTCTAAATAATCTCGCCCACATTACCCTTTGATTACGCCAGCAGTAGTTGTTTTAATGAAAACTTCAACAAAGCGATCAGCAGAACCTGACCGAAACATGTAAATTTAAACCCATTCCTATTAAACGATCAATTTTACCCGATGTTAACTAACCTGCAAAACTTGTTATTCGCGTTCGAATAACTGTACAAAGCGCGTATAACAGATTCGAATGTAAATTCAGCTTTAACTATAGGAAGATGAAGACCTATCGTATTAGTACAAACGTAATTACGCCATTTCGTAATTGGTTATTTCGCATAAAAATATTACTGCCGTTTTAATAGATTTCGTGTAGAGACGTTAAGTATATTTAATAAGTACTAATTTTGTCTTAGATATCTGTCTCAAGGTTATTGACATATCCTGATATAATTACGTGCTTATTTAGTGCTTCTTAGCTGCAAACCAGAGACCGTATGCGGTACTGTCGGGGTGGTGGAGGTACCTTACCGCCTCAAAAAACCTCCACAATCCGCTTTTATTATCTCCTCGAGGAACTACCTCTCGTCATTACTTTTCGAGGAGGCGGTTTTGCTGCGATGTTTTAGTTACTTCGTCTAGGATAATTGGATGCAAATTGGTGCGTGGGTGTTTCATGTGTTTATTTTTCAACAACAGAATTTTCCCGAAAGTTGATATTTGAGATTCAGATTCTTATCGATCCTAAAGTCAAACTGGTCAAATCTCCATAAAAGTGTGAACACTATTCCAATTTTCTGGGGATCAAATCATCTCTGGAACTAGATCGGAAATCTTAATTTTATGGACGCTTAGTTTTTTGTATAGGACTCTTTGTTCAGCTCTCCATCGGTTACAT
>Sitophilus_oryzae_nonrepetitive:74769035-74772254
GACTTCAGTCATTTTATTTGTTTCATCTCAAAGTAGTTTTGCTTTTCTTAAGTGTTTTATGGTAACAGTGTTAATATATCTACAGGACACCACCATTGTCACTTTTTTGCTTTATTAGATGGTGGTACTTCAGATTGCTAAAAGAATAATCAAAATCAATTCACTAGAACCATTGTTGTAAATTTAGCGCTGGCGATTCAGGTAGACCTAAAACATGAACTTACTTTGATATATCACAGATATTCCGCCATATGAAACAATACTGTAATAATAGTATCTTGCGATTTGATTAATGACTGTATTGTCTATGTCATTTTACCTGACGAAACAATGGCTCATTTACAAAAATGTTGGAATGTCCCATTATAAGATCATCTTATAAAGACATCTATAGGATATCCTCCAGACATCTCAAGGCAACAAAATATCCCGTTGGTATATTCAAAAAAATTCCCACAATCCATCCCGACAGTTGTTTTTTTTGGCATCGGAACAACTCAGGGTCTCATAATGAAGAATTTGTGACACGACATAATATGCAGGTGTATTTTATTAAAAGATTTGTCAATGTTTGAAATATCTACTATTTTATCAAACTGGTCTGTATTTCCCCGATATTTTTCAGAAATCGATAGGTACTTCCGTAATTTACCAACCTGGTTAACCTGGTTTTACAACATAATACAGCCTTTCATTTCCAAGTTTCCTCTTGGACAGATTTTCATATCACTTGATTATACTCGAATATCCTTAATACACTTGAAACATTTTGATCTCGTGAACTGAGTAAACTGCTCGTACACTTTCTTAACTATGCCAATATAATCAGCAGAAGATTCATGATTAAATCTATGTGTGAGTTATTTCTGTTTACAGTAGTAGAAAACTTGTATTCTAAAAGTCCTGTATATAAATGCTGAACATCCTATAGATAGCCGTTGAACAAATAGACAATAAATCACGTTCTTTTCGACCAGTTTAGGACCGCGCCGCGAATAATTCACGATTTTTGACACGATCATTTAGTGCGCTCTCGTAAAAACTCAATCCAGGGGCCATAAAGCACGCGTGTATACACACAGGGACAGAGAGCCGGAGCCGAAAAGGCCCAAGGGCCACCACCGTAAACCAGCGCCACTCACGCCTCCAGAATAAATTAGCCAGCGCTTTAACCGACGGATAATTGGTTTTCGCCGACGATGGCGCCAGAGAACAATGCGCGTTGGGAACGATGATGCTGTTTTGACAAATTACATAAAACGGTATAATAAAAACACATACTGAAAAAGTAAGTATAAGTTAAATTACCAAAAAAACAAACGCCATCGCCATAACTAAAAGCACTACTACAACTACAAACCACATCTTACACAGAGGTATGTATCACTGTTGGGTCGCTGGCAGTCTCTAAAGTAGTTTCAATAACTGGTCTAAGTGATTGTTTTCGGGAAAAATGTTTTCTTGAATTCTGCATACAAATCATGATGGTAGAAAATGAATTTCAGTCGATATTAGCCTTGCATTATTATTGTGATCTTCCGAGGTTCAGAGGATAGAAATTTTTCAGACATACACTAAAGCATTCTCTCGACAAAATTATCATTAAGTTTTTGAAGTGACACTCGGCCTTGAATGACGGCAACAAGACGACCATGACGGACGCGAGACGGCCCTGGCGCGCGAGCCATGCGCAAACTAGCGAGAGGAGCCTTTCGGGGTAGATCTATCCCTTTGTAATACAATCTAACAGCTTGTGGCAATACTGGGTAACTATCTGTGCTATAACCAACCTTGTGTGCAAGGAAGTAAATAGGTTTGTGGCTTCTGAATAACAAACTAGGTAAACCATCTAGCCCATTTGCCAGCTAATTATTAATCAGGGGAAATGATGGAGAAAAACAATTGTGAAAAAAGACAACGATTGGAGACAAAGAGTGTTAGTAGCAGTTAGCAGTAGATAAAGATTTCCTGTATATAGATTCTTAGTAGTAATATTTTGGTTGCTGTCAGGCTATCAAGCCCCTCCTGCGAGTGCGGCAAAAATCAAACCATGAAACATATCGTAAAGGTATGCCCTGAAACGGCTTATAACGGCAGACCAGAAGATTTCCGGTTGGCAACTCCAGAATCAATATATACGTACTTTGTGTCTTAATATGTCATACGGCCGAGTGTGATCATTAAGCGGACGGCTATGGTCCAAGCGGGCATTATCGATTTTTTTAGTCAGATTTCTAAGAACGCATTTTGGCTGCTTCATTATTAAGTGAATAGTCGGAAAGTGCATAGCGTCGGTGTTTTGTGCCAGTCAGAATAAATTGGTGAGTTTTCTCACAGAGTAATCTTAATGTAATTATAATGATTTTATGATTATCTTGAGAAAGTTATTGGAGAGAGTTATATTTTAATTTGGATATTATTGTTACTCTCAATATGCGACGGGATACTTCGCGTGTCTCTGCCCTTAGTATCCATTGCACGTTCGAAATATTTGGTGATAATAGTTGGAGTAGATACTTCGCGTGACTCTGCCCTTAGTATCATTGCACACTCAACATTATCGTTGTTGTTTATATACTGTCGCGTGTCTCTGCCCTTCAGTATTGTTTTGGAAATATTTGCGACGGGATACTTCGCGTGTCTCTGCCCTTAGTATCCATTGCACGTTCGAAATATTTGGTGATAATAGTTGGAGTAGATACTTCGCGTGACTCTGCCCTTAGTATCATTGCACACTCAACATTATCGTTGTTGTTTATATACTGTCGCGTGTCTCTGCCCTTCAGTATTGTTTTACAAATATTTGCGACGGGGTACTTCGCGTGTCTCTGCCCTTAGTACCCATTGCACGATCGAAATATTTGATGGTAATAGTTGGAGTAGATACTTCGCGAGACTCTGCCCTTAGTATCATTGCACACTCAATATTACTTGTGTTTGTTGATGATAATAGACACAATGTTCAATATATTCTATAAACATATTTACTTTAGCAAATTATTGTTTGCATTCTGGTTGCTAAATTAAGTGGGTCTTACACTAGTAAAATTATAAACCTTGAATAGTAGTAATATTTGAAATACGTGCTTTAAAATACTTAGTGAATGTCTCGTACTCTAGATTTCTTCTTGTATACGCCCGCCCGACCGTTTAACCTCATAGATACCATTCTCTACTTCCTGCCGATAAATCAGAGCCGGGGACCACCCCGTGCCGCCC
>Sitophilus_oryzae_nonrepetitive:247136842-247139248
TACAACAACCTGACTGAAGAAGAACACTTGTTATGTGAAGCTACAGCAGGATTCGAGGATTTCGTCCTGCAATTTTTTGATAAACTGATCGTGTGGGTCGATTCGAGCTCGCTGGATTTCGTTAGATTGGAACAGATGGCCAGCAACAACAATTCAAAGAACAGATCGGAATCTATAGCTGAGTCAGCCGTGGGAAGCCTCGTTCATGCCGTTTTGAATCAGTGTTCTCCATCGATCAGGGAATTACTGAATTTGTTAATAGTTGCAAAAGGCTCGTTCAAATATAGTTATTTCCACATAAAATCCCTCCTTTTGACATTTGACACCTTGAACGCTTTGACTGAAAAGGAAAAAACTTCAGACAGTGGATACAAATATGTTCATAGACACTTTGAATACTTATAGCTTTGATTCCTTTGAAGGATAATTTCCCACCTTTGGGAAAAGTTTTACAGGTAGTACTATATCTAATTCCAGGTGACTATTCATTTGAACATGTTTTTTTCCTGCCCTTAGAGTGCCTTAAGAAAAGTTTACAACTTTGTGGCGGACAGAATTCTGGAGGTGCAAGTAGCAGGAAAATTAGTTGCGGTAGTCGTTCGTGCTTTTTCCATGGTCAATCCGAAAGAAACCTTAAAAGTTTTCTTGCCTTATTTGATGGGTGCTATAGAAGAAGCCTTAAATGAAAATCCGAACCTGATCCAGGATGAACACGTTGACGCAAAGTTCTTGTACAATATGATGATTTTATCTGAGGTATTTATTATAGGTCGTGTCGTCAGCTTTCGACGTGTCGCTGTTCTGAGAACGACGTTGTGTCTCTGGCTACACAGTTTGACTTTTGACGTGTCGCCCGCGACACGACGTCGTTCTGAGAACTTTGTATTGTCGAGCGACACGTCAAAAGAACCAATGAGATTCGTGTTCCAACGACGTCGTGTCGCCAGCTACACTGGTTGACACTTCAAACAGAAATTTTTTATGTAGAAGAATCTACAACTTCAAAAGTAGGCACAATCTTGTTAAATATTTTCGATGTGTTATAATCTGTGTTCTTATGTGATGTATTATATACTCTATGTACTCGACTGTGGCTCTCAAATAGGGATGGTAGATCTGAAGAAACGAGTATTTTCTATTTAGACAAACTTAAGACAAAAAATGGGGATTTCTGACAAGACAAGCTGAAAGACCACTGCGCCGAAAAGTCTATTATGTCGCACGAAAACAACTCATGAGCATGTTTCTGTTAAAATATTCTAGCAATTAGAATATGTATTTGTATCATATCCAACCTTCTGTTCATAGATCTATTAATACAATTATTGTGTGTGTATATAGCCTGTATAATATATGTTGTTGATGGTAAAGACGAACTATTACCTTATATAGATCCGTTAACTAAAATACTAGACAAAACTTTACATATGACATGTCTGCAGGCTAACCAGCTATCTGCAAGAATTCTTGAACTAATTTTAGCTTCTTTAACAAACATCTCAACTAGAGATTCCAGAAGTTCAGATCAAGACTATGGTACTCCTGTGAAGGATTTCTTACCCATAAGGTCTTAACTAAATACAGGGAGTGGGGTAAAGCTCAAAGTATCGAAGACTTAAAAATAAGTTGGTACGTTCCTAAAGAAAAAGAAATTGAGGCTGTTCAGCTGTTGGTTAATAAATATTTGATACCAGAACTGGAAACCTTAAACCAGTTTGCTTCTGGAGATTTAAAAATATCGCGACAGGAACTCAAGTGTACTTTAAAGATTATCATTTCTATTCTTTCCTGTCATTTATTGCTTCCTATCTGGGAAGAACCGGCCTATAAACTGTATGTTATCTGACGATTACAGAGTGGACTCAGTTTTGGATCCTTGGGCGTTTAACTTAATAGTTATAGAAAATGGAACGGTTAATATGCCGGACGGTAGCAACATTCGGAAAGGTATTGTAAATACTTTACACAGAGCACAGAGGAAGTTGCTAGAATTAGATGAAGGAGACACAAATGATCTATTTAATATTCAGCTTCAATATAGTTCTCTTCAACAAATCGAGAAATCAAGACTTTGAGCTTCATTGGAAGTCATTTCACGTGGCCAAAAAGATTCTGGAAGACCGTCTTCATAAGAAGAAACAACACTTGAGACATATGCATTTGGAGAGGGTGATGATTCAGCAAGAGCTGCGAATAGAGTGTAGGAATTGTTCGTTTACTCTCACTCACAAGCAGATTCTTGAAGATCTTTTGGAACTGGCAGTATCAAGATATAGTGAAGTAAGTATAGGAACACTGTGTTGTCGATTCTGTCAATACACGCTATCGATAATTTACTGATCATACTTACAAATACCAATCTTAAAAATATGGTTTTTAAATTGTTCTCAGTAGTATTACTGTCTC
>Sitophilus_oryzae_nonrepetitive:273535337-273535978
ACAAATAAATTTGTAAGCGTAAACATAATTTGATTCGCTTTCACAAATTTGGGGAAGGGCAAAGCCATATTTGCATTATTAATAATGGTCTCGACAAATGTTAGATTCTTCTATTGGTACTAGCGATTTCTTCACCAGATGTCTCACCAAATAATTACTTCTAATTTTCCAGTTGGATTGTAAGAAGGAAGTTTGATGTAACATTATTAACAGAAACGTATAGATACGGAATCAACTAATAAAACACGCCATATTCAATTTAAAGTTTCTAAAAACGCTGCAAAGTTCTGACGCAGAGTAAGTTTCAGGATTTCACCGGCTACGCCGGAATATCCAAATTAAATACCTTTTAATTTTACCGTTTACTCAATAAACGTTAGATATTATCATCATATTCCTGTTAAACCAGTAAGGTACTGTACCTACGGGTCAACAGTAATTGAAAAGGAAGCAAGATCTTCAATATTGTTGGGTGGTCCAAATTCTATTCGGAAAACTTCGGGAGCATTTTTTTCACTCACTGTACTCAATTTGCAAACACTTTCACTCAAAACTAGTGCCGATATTTAGAGGAAAATTGACGAATGTGTATCCTACAAGCATTTGGAAAATCACTATCAAAACTAAACATATTAGGTTTG
>Sitophilus_oryzae_nonrepetitive:55619337-55621093
TTTTCTCGACTCTGATAAAATACCATCTATAATGAACTAATTACCATTTACAATTAAATTAATTTATAAGTGAATATTTATTGTGATTTGTGTATATTTTTGCGGAATTTCTCATAAGTTATTTCTGCTTCGAAATCATCTCATACAATATCAGTATCTGCACGTTCTACTTTTCACAACGAGATCGAATTTCAAGCCCTTATTTATCTTTATGGCTAGGTTATATCAGATTTTCAATTATACTATTTGTGATTCTAAGATCTTCCAATATATGTTGCCATTCTAGAAAATAATGTATCAGAATTTCAATTTGCTCAGTTTTTATTATTCTATTCTTTTTGTGGTATCTGTAGGATATCTTCTGATTCATCGATGTTCTCATATGTTATAAACCATAAGTTACAGGTAAAATTCCTAATTTTTTACCCACCATTAAATTACACAGGATAATTGAAATTGTATTACACATTATATTAGAGTCAAATAAAGGCGTATCCATTAATGAATCTTTGCGATAAAAATACATCGTGTAGCCTGTCCACTTTTAAAATTCCTCAGCCAAGGCATTTTTTTCCTTCATACCATGACGTACAGAGTCCGGGAATAGATGTACCCGGATGTATTTACGGAAAATGTTTTAGCTTCTTCTTTTACTTCTAGCTGCCAATACTGAGTTATTTAAACATTCTACAACCTACAACATATAAGTAAGGAGTGATTGACTGATTTATATTGAGGTAAACTATCAATGTCATAAACATTGCCAATAAAACTTTATGCCATGAAAACCAAAAAATGATAATGTGTGTAAATATGTAGGATTATAGAGACTATTAACTTTCTAGTAGTAGTCTATATCGCTAACATATTGTTACTAAATACATAAGTTCTTTATTCAAACAAAACCAGATTGAGCTGTGATCGCGATTGCTCCATTTCTTTTTCTTATTACGTTAGTAACTCGAACCCACTGTCTAACTTCTTCAAGGCTAAAACGGACTGAAAGACCATTCACAACCGCCATTGTTGCGGACGAAGGCAAAAATAAAGAAGCCTGCGACAATGAGCCTAAGCCGTCATCTTCTCGTAAAAGATGGCCCTTTTCAACAAAGTATGACCCATTCATTTTGATGCTATGGGATTTGTACGTAATAAGAGAAAATAATAGAGACGGACCGAATAAATAGAATAGAGTATAGTCGAAATATTCTTTGTTGGATTGTAAAACTTGCACTGAGATAGATATATAATTCTGGAGCTTTAAGGATTTGTTGTGATCTATTTCAATTGAATTTAAGGTTTAAATTTAATATCGGATTCTTACTTGAATTTAATCTAAAATTAGTTTGTATTTTAATATCACGAACATACTTTTATATTCGTTTTGAGTTTCTGTCTCAATATTACCGCGGAACAGTTGATTTCATATTCTCTGAGTAGAATACAGACCTACTAGATGCACTTTGGTTAATTATGCAAAAGTTTGGAGTATCCAATAATTTTCTTACAAAGAGTCTAGGATCATTGAGCGATCCTTTCCTATTAAATACAGGAGTTATCCTATTCGACATATTCATGATAGAGCTCTCTATTATAATGGCGATGGGCATTAGATATAAATATGACGGCTGTCTGTAATAATAAAATGACTCAGGGAAACAACTTCAGTACGCTGATTACTGCGCTCTACTTGCAAAAACATTCATATCAATTTACAATTAATGATAATATTACATTTTCAACTGAAAGAGTCAGT
>Sitophilus_oryzae_nonrepetitive:102411786-102413489
TCTGAGTAGTAGTACTTTTCTTGCATTCTACTATGGTCTATCACGATTTTCAACTGTTCGTCTAGCTGATATATCCGATGAAGTAAATGCTGTATCAGGTATGATATTGGGATCATAAGGGTAGATACCTGTTGCACGGAATCCAGCAATTATATTATTGGGGCTCGCTGCTTTTGGCCATACTTTACTAAACATCAACCCAAAACTAGTTTTGTTTATAGTGTGATTGGGTTTGTTTGTCCAGAAAAGTAGCACTTCGTCATCCCAGTAAGATTCAAAAGCTGCGAACACTGATTTGTCCATGGGTAGTATTGCTAGGTGCATCTACAATAGTCTCATCTAGATGTGATGAAGCTCCATCGAAGATAAGAAGTACTTTTTCAGTAGGCTTGAATATGGAAAAATTGTCTATCCATTTTACAAATGTCTCAGTCGTCATGCTCCCTTTTGCAGTCATTTCAATGACGGAACCAGGCGCCAAATGCAGAGACCATTCGGGTTTTTTCTGATTCCCATGATTAATATCATGGGCGGAATTGCTTCCCCCAAGGCGTTACCGCATGCAACTATCGTCACATTCTCAGTGTGTTCCTCTGCTATCATGTGTACTCGTTTAGAGCCCTTTTTGCCAAAACCACTTGCTGTTTGTGTAAATTAAGTTGACAGCCCTTTTCATCCATGTTGAATATACATTGAGGGTTGTTAATAACCCCTGATTCGGTCATCACATCTCTTTGACAATAAATCTGTTAAGTTTGGCTGCTCGAGCGGCATTCATGTGCTGTGCTTTCCGTCTACTAATATCTGGATCCATTTTCTGCCAGCCATAGTTCGACCTCTATCAAATTTATGCGGAATTACCATTTTTTCAGTATATGCAAAGACAGACCGTCTAAGACTCTTGAAGGTTACAGGCATGCCGATGTCAGCCAACCTAATGATTCTATCCCTAAGATCATTTTCTTGGTCCAAAGTTAACGTGCTAGTGCGGCCGATTTCTTTTACAGTACTTCCAGAAGTTATATGATTTCGTAAAGTTCTTCTTGAAATTCCAAACTGAGCACTTGCCGTCCTTACCGCCATCCCATTTCGAACTGCTAGCTTCTTCCAGACGTTCCTCGGTCCACAAAGCCCTCTTTATTGGCATTTTCTTTTTTAATTACAGATCTACTGTGTTTTCACAGTAGACATTCAATAGGACCTTGTTAGAACCAAGTAGTTCCTATCTAAATCTACATACGTAAAGGCTCAGATCTAGATAATACACCTTCCTTTTTTTATCCACTGGCACAATATATTAGAACACAAAACTCCGGCGATTTAAGAACAGCGTGATCTAAATAAAATAGACGTTGCTGCAGGCCATGTATTGGTGGTGGCCTACACTAGTGGGTTCATATTCTTTATCATTATGTGTGAAATTTAGCTAATTATGCTGTGCCGAACTTACAATGTGGCGTGGGCCTTTTTAGGACCTTAGCACCTACCTTAATACTTACGCTTGGTTGAGTGTTTATTATTGTCGTCGGAGTGAGCCCGTCACTTAGAAATGAATCCAGGGCATCGTAGGCAAACCATATGCACCTGATCGGGAGGAATCTTTAACCATCTTTCTGTATTTCCTGTAACTTACAAAAAGAGATTCTTTTTCTTTTTGAGTTCTGATACCGGTTTGTCAATTAACTCTCCAACTCTATTCCAAG
>Sitophilus_oryzae_nonrepetitive:137067747-137069147
TGTAATATGTCTATGTCATCAGCAAATTTTAGATTGTTAAGATATTCCCCATCTATTGTTAATCCTTTATAGGTCCACTCCCTGTCTTACCTGTAGTATATCGCTGAAAATCTGTCTGATATCTTCACAGCACTCAACACTACCCACCCAAAAATTCCACATACAGCGCCCTGAAAAAAAGGATATGCAATAACCAATCCACAATACCTACAGTGCAGCTCATACAGAAAACGTTAGTCCCTGAAGAGCTTGGAGCTGAAAATATTGAAACACTGAACATGAGCCAACATGAACCTCTAAGACATTCAGATGATCTTAACGATATCTACTCAAAATGACCCTGCTGTGGTTCCTTGAAGACTCATACAAAGACTGATAGTACTAGAGCATGTTGGACTACTGCAATGTTGAGTCAAACTGGTAGCTCATAGAGGCTATGAGTCTTTGTAGAGCGTCAAGACCTACTCTTATAAGAAAATAAACCAGACTTAGATATGACCCTGTTAAGTTTTGGACCTCAAAAATTTAAACTTGAACTAATGATGACTCCAAAAAGTCCAAAAAATTCTACTGCACTACTAAAAAACTCGATTCCTTTTTTCTAGGCCCTAGAATCATACCTAAACTTGAATAGATTATTTTGAAAAGCTTAGATATTGAAATGCGTTTACTCTAAAGAAAAAATTAGGAAGTTATAGAGAGTTACCTGCACCTACAACGATAATATGGAGATAGTTTAAATCAGAGAGAATCTAATACCAAATAATGTTAAAAGACTTGGAATCCTCCCTCATTATCCTAGCACCCTCGATTCAACATTACAGAGACTAGAATAGGATGATTATATAGTAATAGTGACCTAGAAAGTCATAAAAATATCTACTACATTTTTCTGGGGCCTAGAATTATATCTGAACTTGAATATTTGTATTAAACATTTAGTTATCGAAATGCTAGATATTGACATGCGTGTACTTAAAAAATTAGGAAGTTATAGAGAGTTACCTACACCTACAAGGGGTTTTCTAGATTTTAATTTGACTTAGATAATATGAACAGAACTATAAGAACTTCAAATACATCCTTAAGAGAAACCGATAGACATAACAACCCAATGGACCTCTTCTGCTTTCGAGAGGAAAGCTGTTCTTTGCTTCTGTGAGGAGCCACAGAGGACGTTAGCCCCTGCGGAACTCAACCCAACGTGCTTCTGTGAGGACGCTCATACAGGGGACTTTAGCTCCTGTAGAGGTCGACTCGACACTCTGCTTCGCTTCTGTGAGGGGACCCACAGGTGACTTTAGCTCCTGCAGGACCGCGCTCACACCATCTCCAGGGAAATTTTTTTTGCAGAGCACTCCCCACGATGTGCATCCCACTAACCTGAAACAACAGAAAGA
>Sitophilus_oryzae_nonrepetitive:2776688-2777597
TGAATGCACGGGGTCTTTGCGGCCGAGGATCACTAGCTGTACAAGAACACAGGGATGTGCTTCCTTCGAGTCCGAATGGTGACAAACGAGATAAAGTCTCGCTGACTGTGAGTCTAACAGGTGAAATAAGCACAGCCGGCTGGGTGGATGTGAGAACGCCAACCGACATCGGGATGCAATTACGGTCAACTTCGGAGTCATGAGGCTCGGTGACTGAGGTAAACGAAGGAAGCTGCGATCCATGGATGGGGGCGGAGGTGGAGATTTGGAAATCAAATATAAGCAAATGTTCGAATTCGGTCGGTGGAAATCATTTAAAAGAATTGTTTCTGAGTTTTTAGGAAACAGAAATGTACAAACCTACGAAAAACTTGTAAAAGAATTACTCGAGAACTATAACAAATTGGGCCGTCGCATGTCTCTCAAAATTCACTTTTTGCACTCGCATTTAAAGTCCTTTCCCAAAAAATTAGGTGCAGTGAGCGACGAGCAAAGAGAAAGATTCCGCCAGGAGATCCCAACAATGGAGCAACGATATCAAGGCAGATGGGATCCGGTAATGATGGGAGATTACTGTTGGTTTCTTATGAAGGAAAGCGACCAGGGCTACAAGCCCTGCAAGCCCTGCAAACCTTTAATCGAGGTATTCTGTAGGAAATTTTTTGAACTTAGATTCGTAATTAGGATACGTACGATTCTGTCAAATACCTCCATAGACCTCCTAGCATATCAGTCGCATTTTTTTCCTTTACATTTGTTGAGTACGTTCGATTCGAGTGCAGGTAGATAGACTGTTTCCTGACACACCTATAATTAGATGGGAGCTAGATTCAACTGATGGAAATAGTATCCCCCTCATCGAACGAACGGAGATAAAAATTGTGGCAGCCACCCTGAAAATCCACAAGG
>Sitophilus_oryzae_nonrepetitive:28596413-28597134
TGCAAATCCTTTTTGTTATTCACGTAAATAATTGAGTTGTTAAGCAACACTAGCTTTATCAAGCATTATTTATGTCTCTGTAAAAACAACTACTAGCATAAGATTAGGAAATTATCCGTATTTCCCGTGAATTTCCGTGGATTTTACATAGTTTATCGGTCACGGTTTTGATATTACGCCCTTGTTTGCCCGCCCATTTTGCGTGACAACCTTTTCGCTAATGGAATTTGTCACTAGGCTGTATTACTAAAAGCAAACACCTATACACGCCCTTTGATCTTTAGTTTCGGTTTAATACATCTTTCCCTTTTACTCGAAAACAGTGTTGCCAACTTCCTGAAATAGAATTTCCCACGAGGACGCACGAGTTCTCAGCTCAGGTATTACTCCTCAAAACAGTTAACTTCCGGAACACACGTGTTCCTCGGATGTATTTTTCATCTCCAAACACACGATTATGAGCTTTCTTCGCAAAAGAAAGTTTTCCTCTAGATCACGAAATTTCCCACGAGTTGGCATCACTGCTCGAAAAAAAACAACGAATGATTTGATTTCACTAATAAGTATCAAACAATAGAAGTACAGGAGTTTACGTTAAGATTTATGCGTTCCTTATCTTGTACCTATATGATAATAAGTATGGCATCATAGGTCGTGGATTTTTAATTGTATTGAAAGTGTACCAAAAGCACTGAATATCTCAATCAATGTGAGCCCCTTT
>Sitophilus_oryzae_nonrepetitive:190366714-190367430
AAATGGCACATTAGTATATTACCTGTGTGCAAGTGGGTGTGTTTAGGCGGAACGTCTCTTTAACGCTCGAGATCGTACATCCTCACATCGTGTAGATTTCTGTTCCAGTGGCGGTAAACCCCGACTCTTCTCTAGAAAGTGGTTTTGCTCGACTATATGGGTCTTGATTCCACTGTGCACTGTAGCCGTTCTCGGCAATCCTCCCTGTTCGTCGTCCGTCTCTTTCTATCCTTCGTTCTATGCCCCCGAGGCTTTAGGCTGGGCAGGCGCCGTACGCACCGTCGATATGCAGTGGCAATGTGTGTTAATAATTTAGACGACGAAATAACCTCTCGTACGGCATGTGTGTGTAATAATTCTCGTTTGTCAGTACGTTACATGTAAACACTGTGCTAATTCTACGTCCCGTCGTTTTTTTAACGTTACAATTTGACAAAGTGTGTTTGTTTACATCCCTATTTGTGTTACGTCTATTTTTGACGTGTTCTAGTGCAGATTATTGCCCCAAACTTGTTAGGGATTCTAATTGGATTACTTAGACTTTATGTCTGGAGCTCTATGCCGGTAAGACATTGCATTTTTAGATACATTTATGTTAAACCTTTTTTAGATTAGCTAACATTTATTTAACATTGCATGGGTTTATGTTACTTGGGGGCTCCAGTATCATTTGTTTGGAATGCACTAATCATGTTAGGTTAAATCCAAGGTTGAGA
>Sitophilus_oryzae_nonrepetitive:107916193-107916837
AGGACAAGGATTGGAGCCATATAATAATATTGGAAATATAAGAGTGTGAATCTTAACTGTTTGGGTATGTTTCAGTGATGTGTTATTTGTTACGTTTATTAGTGTGATGATAATAATGATCATTATATATGTTATTATACCACAGTACTTCTACAACTTAAAAAATTCAGCCCTTTTTCTAACGAAAGTTTAATCGAAGGATGAAATTGTAACGACTTCTTTGATATCATGTTGTCCATATTTTTAATCCTATTTTTGTTTACTCGTTTCACAATAAATTTGAGCTGCTGCGCGATTTATAACAAGCTAATAATTTCGGTGATTATACAGTGCCCATTTAAATCAATTGTTTTGTTTCGAATGTTTATATAATTGAGTGTATTTATTATTAATACCTTTAACTCACACAGTAAACAAATATTCTAAATACGTAGATTTACATACTAAATACGTATATCCTTAAGTTTTGGAGAAGCCTAGAAGTGCTGAGGATTTGCGGGAAGCTAAACTGGTTTCGGTCAGACATTCCGGTTTCCAAAACTGCTGCTGTACCATATTATACAGTACGCATGTCAGAATTCTAATACTTACCGAATTTGAGGATGAATGTACAAAAAGAAAAGGATATTCGATGCAACTTAAAA
>Sitophilus_oryzae_nonrepetitive:111670485-111671077
AACATCTTCTTGCCAGTCTACTTCCTCAAAACCTTCAATAGTATCGGAAATAAAAATTGATCTATTGCTGTTTTCCTATTTTCTTCAGCAAGTTTTCATTGTGGGATACATAGAGTAGCTTAGCGGCTCTATCATTAATAATGAATATGGCTATAAACGCTAAAACTGCGTTCCGTGGCAGCCAAAGATGCTGGCATCATCAACATTCGTGAAGCTACTTGTGATAATGAAGATGAAGAACATGGGTTATCAAAACTACTTTTCCATATGAACCACTTCTACAACGGTAATCTGCTATTTCATCTATTAGTTCTTGCTCCTTTATGCATTCTATGGCAGAAAGAATTTGGGTTTCATCAAGTTCAGAACCTTGACAGCATAATGAATGGGTTTAATAGCAAATTTTTCTCTTTTGTCAACAAACTCCAACAATTCGGATTTTTCTTTGTCGTCAAGTGAGGACAATGCAAGATTATTGTGAATTACCCTTCTAATATCACAACATGCTTTTACAGCAAAATGAATAGTGCTATAATCTCCTTCTACAATTTTTAACCATTTTCCAATAGGTTGAAAATTTGGGCCCAAAATA
>Sitophilus_oryzae_nonrepetitive:10399032-10399389
AAGTATCTTGACAATAACAAAGAGATTTATATTTCTAAAACCACAAATATTTAACCAAGGTGTCTTGAAAAATAGACTTAGGGTAGCTGCAGCGACCACCCTCTCATTTTGACAATAGTTGGCACTTCTTTTGTTATGGCAAAGTGAATTTGTCTCGAATAACTTACATATAACTATTTTTGCCCGTTTGTGACTTTATACGCAGTGTCCCACCGGAAATATTACTTCGATTGACTTAGCGTTAGCGAAGATTACTTTATAAGTAAACAGAATATAAAAATCTGAACTCTTCAGACATTAGTATGTACTAATAAAGATAGGTACCTACTTTGATATAATTGCCCATTATATTGGAAT
>Sitophilus_oryzae_nonrepetitive:11234951-11235263
ACATATCTGATTTCAAGTAAACTAAAATATTGTCTATGACATACTACCTATTCGAAAAGGCTAACTGATATCAAACAGGGTGGAATGATTTCAACGGATGATGGAATCAAAATCGAAGGATAAACTATATCAAATACACCCTATAAGTATATCCATTCATCAAATAAGCACAGTTAAATTGCACTACTACTTCCTAATCTTCTTGAGTTATACTCTGTTTTGATTATAACAATTTCCAAAGAAAACTTAATTATTTAGTTAGTAATATTGAAGAATAAAGGTTTTGTCACTGTCACAAACAAGCAGTTTTCA
>Sitophilus_oryzae_nonrepetitive:304708669-304708899
CCTGGTATATACGCAACTCCGACATCCGTACCGACCTACGCATCGACCCCATCCCCAAATACCTTCGAGATCGTGCCTTGAAGTTCTACGAGGAAATCGGTACTATCCCCAATTACAATCCCGAGGATCCCATCTTAAAACCATTCTCCTAGACAATTAATTTTGTCCCCCCCCCCCTTCTCATAATATAGTCCTCCCATCACCCCACAACCACATATTAGCAGGAATAA
>Sitophilus_oryzae_nonrepetitive:87233026-87236476
TGGCCATCACTTCACGCCTCTCTTCAGCTAACGCACTTTTCTAATCTTTTTAACTGGATTACTGTTCTCTAAAATAATTCCTGTTTAAAAGATATATAATCTACTTTAATGCATAATTATCTCAAACCATAATAATAAATCCTTTCTGTAGCTACCTCATTATACTCTAACGTAATTTTATCCCATGCTTTTTTCTTCTTCTCAATATTATAGGAATCAGTCCTTTTATCTTCTATAATAGGATAGTTTTATCACTTGCCGAATATTTTACCGCCATTGCAAAAAAAAAACGTTTTGGGATCAGTACCGCGCTCTGGTTTAAAAATCGTCGCGTGCCGTGGACGGAAAAAGCTTGCTCAAATCGCCACACGAGTCATAGCGAGTTGCCAGCGCGGCGACGGCGAGGATATCGTCTATGCATTCAAAATTGATATCGTTCGCTTCGCCGAAAGTTCGCTGGCGGTGCGACTGGGAGATTTTTCAACGCCTCGCCGGCGAATGACTATGAATACGGGTGTAGGATTTTCTAAGCCAGGTTTGATATCGATGTCATCTCTGAACATGGAAGGCAAAATAGATTTGTCAAGAGGTGCCTTGTATAATTTCGGCCCGGAAAAGCACATTGCCGGTGAATCTTCTTCCTTTAGCTGACTTGTTAATTTGTCGATCCCGAAGCCACAGCCTCACCGCTGGATCCAGATCTGCTCTTGCAAAATTGGCTATAGCTAGGCGTTACTTTCCGAAGTTCATAAAATAAGTTAAAACCGTTCATAAAATAAGGCGACAACAAACGGCAATATTGTTGGGTATGTCAGTTGACTAGTGGGACGTAGAAGCTATTCTTCGTCCCCTCTCGCTCATCTCACGCTCCGTGGGGGAATATTCCACGGTTGCAAGTTTGTGTTGTTTTTCCAATTTCTAGACATCATTTTAACCTTTGGTTGAATATACTACTATCGTTGAATGAATTCATTTCTAAAACCTAACCCTAACTGATCCAATCGAAGAATCTATATTCTCGGCCACCCCGTCCTCAAATATAAAATTGTCCTTACATTTTACAATTTCAAAACCAGCACATTCTTACTACAATATTGTTCTGGCATTAGTTTCTATTTGGTTGAATATACTACTATTCAAACGCTGAATAAATTCATTTCTAAAACCTAACCCTAACTGATCCAATCGAAGAATCTATATTCTCGGCCACCCCGTCCTCAAATATAAAATTGTCCTTACATTTTACACTTAAATTGTACAAAGTTGTTGTAGCACAAATTGTTGCTTGGCTTGTTTCTAGTTTTGTTGTCAGTCCTCTATACAAGCACGGAAAGCTTAGCTTATAAACACCAAACACACGTTCAACAATGTTTCTTGTACTCTGTTGTAGCGTTCATCACATTCATACATTACCTGAAAGCAACAAATTGAAAATAAGTATTATAGGCAGGCCTTTATGATAGAATTACTTGCCTGAATGAATTACAGGTGATAGCAAGTAGGGTCGACAAGGATATCCATTATCCCCCAAAAGAAAGCCACCCATTTTTCCTCTTTCACAAAATACTCGAAGAGAACTTCTATCGAAGATTAGACTGTCATGAGCTGATCCGGGATGTCTGACAACAATATCCAACATTTCCATCTGAGGACCAACTGCAACCTAAATTTGACTTGAACATTCAAGGAGAAGGTACCTTTGCGATATCTCAAAACTTCAGCATTATCGCCTTCTGGGCTAATGATTTTTATGTGAGTACAATCTATGCATGCTGCGACCAAGTTACCGATAGCTATCCGTACGTACGACCAATGAGCGTCGTGTTAAGCTGTCATTAATAGGACATACGGTATCTCTACGGTGGTGTTCATAGGGCCGATCGATAACTATGACAACCGATACCGACGCACAGTGGATCGACGCAATGCAATTTGCTGGACATTCATAACTTTATTATAGATAACTTACTGAATAGTGCAGGGGTGTTTTTCCATTAAATTGACTATTACAAATTAAACTGCATAATTCCAAAACTTAACGTATGAATTATGACCTTGCAATTTGTCCAGTTCTTTAATACCAACATGTATTCAATAACAATAATTCCTTAATTAATGGATAGTGTCTTGGCTGCAAGCGGCTGCAATAAAACTTTGTATTCATAAGTTTAGCATAAAATAGAGAAGTCATACCCACGAACAAATAATCGGGACTCGGTGGGACGTTTTGATAATTACGAAAGAAAGATGCAAACTATAATAAATTTCGAGAATAGAGTTAAATAAACACCCAATTAAACTATGGGCTAAAACTTTTGTATGGGGCACATGAATTAAGTCATTTATTTAATCCATAATTTGCTCTATTGCCGCATATATTGTATACCATAATATATAGCTTTGTGATTAAATTATGGCCTTCTAAATATGTATTTGAGTGTTATGTCCAGCATCAAACATACGATCGTTCTACTGTGCGACGATTGTACAGCACTTAATAGCGCCCCAGGATATCCAGCTGTTCGCTGCAAAAAGTGTAGATGACGAGGCGCGCAAGCTTGCGTTGGAAGCATACCCGGTTCTACAGAATTCTTCTGCACTTAAACCACCGGAAATTAGCCCGGAAATTAAAGTCTGTTTGACATAGTTTGAGATCGCAAGTATTGAGGCAGGATGTTTTTTTTGGTCAAGCTTCAGTTCCAATTAGCGACTATTTTAAGTGCTTTAGCCGTCCCGTTTAATAAGCAATATGAATTGATGAAAACTTCTACATCGCCGGTGGTATTCACTTTTTAGGAAATTGCTAATTTTTGAACCAATGATTTTTTCATCAGCTAAGACTCTCCTTCTTCACCTTTCAGGACTCCACATCCCCTGTGGCGAACACTTACCCTGGAGGTTGGGCTTGGATCAGGGAAATTTTTCTCAGATGGGGAGTTCCAGTAGCAGGCAATTAAGCTGTCCATTAGTTCGGTCATGTTAAATTTGTTTCCCTATTATAACGGCACTTTTGGTTTGACCGTTTGGCCCACAATACACATCTTGCGAAAATGGTGGATTTTTTGTATGGCTAAAATTCATGCATAGTTTGATCTGGGTGCTCCTTACTCAACTATAAATTCTAAATATGCTGCCTTAGCATTATCACACGAGGCGTTCAACCTAACGTAGGAGATGGAAGTGGCCCTACATACTGCTCCGCTCCGCTCTACGCGTGCAGCTATGTTGGGCCACGGCCTAAGGGGCGCATATGAAACTCATTTTTCTGATAGTTTCATCATGTATTGCAGGCTTTCTTTTTAGGGTGCTTATTTTGCATTCAGGTTTCTAAAATTTATTCGAATTTTAGTTCTTAATTTACAAATTTGGCTAACTTAGATACAGCACTAGGCCTCTTTCAAAATGACTCTCCATGGTGAGTTTCAAAATATAAATCTGAGGGCTTAGTGA
>Sitophilus_oryzae_nonrepetitive:135261214-135264516
TGTGCGTGAGGAATGCCGACCGTTGAATAATTTGGCAATTAGTGTATAATCGCCAGACGGAAAAATATAATTCGTAATGCTCTGGAAATCGCAAGTTTTGTGAATTATTGCATTTTAAGCATAATGTGCTTAAACTATAATAACAGTGTTCTTTGTAGGCGATTTCGAAACTAAGTATTATCTGGGAAATAGAATATAAGTAATGCATTTCAATTTTTGAAGTTTTCTGGATTGTTAGCAGATAAGAAAAAATGTGCCTCTCCTGGAAGAAAAGTATATTGCATTTGAATCCAATTGACCGCAAAGGGGAGAGGGGGGGCAAGAGTGAACACTTAAGCCGTTAAAATAAACTTGCATATTGGAGAACAATCTTTGGTAATACAAACTAACTTCATCAAAACACTGTACACTCTTGCCCCTCTGGTATGGGGCAAGAGTAGACGATAAAAAATCCTAAGAACGACGACAAAAGTGTTCAACGTCTGTGCAGTCCTCGTGTGACCATAAGCCACATGTAGCACATCTTATCCAGTCTTCGGCAGAGTCGCTGAATTTACCTCCGCAATAAATGCATTTACAATAAAGTTATCGTCCTCTTTATTTCGTTTTTGTTTCTTGACAACTTTCTTCTTTGTTTTTATTCCCGATACACCTGGCTCTTCGTCACATATATTCCTTTTTACCCTCAGTACTTTTTTAGAATAGACTCTTTATACGGTGTTGTTGTTATAACTTCTGACTTTTGCTGAACTCGGTTGGTCGTTTTTTTAGAAGCTTTTTGTTTAGATTTTGGATTCAATTCTGACACAGACACATTAGGACTTTCTAATTTCTTTATATCACCTTCTATGTCACTGTCTACGCTTTTCTTGTCTTTTGCTTCTTCCCTAATACTTCCTTCAAACCAGCGTTAACTGCATCTGCTGCGGCGTAGTCGTCATCGGAAAAAACATTTGGATTGTATGGAAAAATATCTGACGTTTTGAAGCCGCTGCAAATATTATTAGGAGTAGCTGCTCTCCTGAATGCATTGCCTATTAAAGGACCCATGTCATATTCTGTAATTCGTTCTCCTGGATGGTTGGTCATCCAAATATCCATTTCCGAATTTAAATAAGATTTAAAAGGACCAAACACCGTGAGATCAAGGGGCTGAAGGCGATTAGTGCAATGTGGTGGTAATGTTATTACAACAATGCCATGCTCTCGACACAAATTTACTGCCTTTACAGATTTATGGCTGCTGTGTCCATCAACGATAAGTAGCGTTGGGTTATCCTTACTAGCTCGAGGCCACCTTAAAGTAGATATCCGTATCTATCCAACCGGTGGGGCTAGGAATTCCTATGGTTCCTGGAATAGCCCCGGTTAATAAATGGGGGTTCAGTCTTACACGTTTGTAAATCAATACTGGAGGAATAAAAGATCCAAAAGCGTGGCCACAACCGTGGCCGTTTTTCCACGTTCAGCAGAAGTAGCTCTCCCAACTTGCTTTTTTCCCTTTTGCTGAACTACAGTTACCCCAGTCTCATCAAGATTAAAAATACTATCTGGTTTGAACTGATATTTTAGTTGAGCCTCTTGTAGTAAGTCGAAAAATCGCTGAACTTTGGCTCTGGAAAAATCAGAAATACGTGACATGCTTGTTGCTTCTGGGGTTCGAATTGACAAACCCCCAACTCTTGATATGAAGTTTTGTGCCCACTGTTTTCCAGCAATCCGCTTTTCTTTATTAAACTGATGATCGATATGATTCGCTTCGGCAAATTCAAATGCTAGACGTCGCAGCCCTGTAGGGGAAATTAGACAATACATGGCTTTTTTATTCTTCTTCCTGTTCAGTATTAAATGTAGGTTTATATCTACCAATATTAACCACGACAAACTGATTTTTCTTAACTCGCTTCTGAAGAGTCGCTACCGCAATGCCATATTTTTCAGCAGCTTTTCGCAAACCAAGAGTTTTTGACTGAACTTCGTCTATTGCTTTGCTCATATCTTCCTCGGAATAGGAAGCCCTGCTGCTTTTCCGAACGTATTTGCGAACCGGGGGCAAGAGAAAACAGCTGTTTCCTCTTGCCTCACATAACGGATATAACAACACGGCACTGGTGGTCTTACAAGCTAATATGAATTTATAGGTTAGGTTCTACAGATCGGTTATCAGACATAAATAAAAGGTATAAACTAACAACTAATCCTTACATCGATGTATCATTATAACAAAAACTCATCATAGTTACACAAACATGTCCACGGCACGCGGTTCGCCTTAAAATAACCATTGGTGGCGCGTTTACTCTTGCCCACCTGTTCACTCTTGCCCCCTCTCCCGCACAACACCAATAGTAATTAATAACCGACCAAATGGCGACAGGCAAAACCGGAACCCTAGAAGCGTTCCAGCCATCGCCGCGCCGCCGTGGTCGAGCGTCGATAGCTAGTTACAGCAGGCGCGACGCTACGTACATACCAATGCCAGTTACTACTGTTGGCGACCGACAAGAAATACACTTTATTTACACTTACTATTAATCTCTACTAATCATCTAGCAATTTTGCTGTAGTTAGAGTTTATGTTGAACAAACAATGTTTTAATTCTTAATCTCTCAAATTTTTCTCATTTAAACATATAATGGAACGTGATGAACACACCGTCGCATTTATATAAATATCGACCCAAAAGTAAGCCCGCGGTTACATTGAACGCGGGTCCGTGCGTTTTTTGACACGTGCGAGCTCTGACGGAATTTAGTCAACATTAGATGCGCATTCATGGTGACCTGTGTGTCGAGTTTGTCAAAACGGACGCCACTACTTTGAAGCTGTCTGTGGAATGTTTCCAGCAACGAATGTATTGGGCCCAGAGATATAAAAATTCGAACGCCCGGATGTGGTTTTCATCCGACCAACGGTAATCGACGTACTTGCACGGACGCACAAATTCCGATGCAATGTAACCGCCTGCGTAGATTAGCCATAAATTAGTTACCTCTAGAGACGCATGTTGTGTTAAAAAATCCTCTTTAATTTTGCGTTTAGCGGTAAATGCCCAGGGATTTCTGAATTCAAGAAATGATTCATCTATAAGTAATTATTTAGTTGAAAATCTTAGTTTTGGTGAAAGAAATTTCTTAGGTGTAGACGAACCTTTTATGGTCTGTTACATTCAAATTTACTACCGTAATTAGATCTCGGTTATCCTAGGTGTCCTAGTCGGTTGATTCGGACTACTCGCATGTTCAAAGGAATAGGCGTGGTATAGGTGACGATGTGTAGCGCCAAAGATTCCAACCTCTAC
>Sitophilus_oryzae_nonrepetitive:172781113-172783740
CGATACAGAAAGTAAAATTAATGGTACCATCAGTCCATCCAGCAGGAAAGTATTTGTGTATTCTGCCCACGATATGAATGTAGGATCGTTCCTTCTTTCTCTAGAACTTTATAAGCTGGTAGAGAATCCACCATATGGTTCCCATATCTTGATTGAGCTTCACAAAATTCGTGGAGTATATGGAATCAGAGTAAGCTAATCATTTTAGTTGTTTTACCAAAATTATGAGCAACGTAATCCAATACCGCTGAAACTTGCAAACTGTGGCTATTTCTGTCCATACGATGAATTTTATGAACAAGTGAGTCATTTAATACCAGACGATGATGATTGTGTTTCTTCTGAATCATCAACAGCTGCTGCATTTGCCATACCATTTGGTTGGTAAACTGTGTGACAATAAAGTTAATTCAAAACATATATAATGTATCCAAATCATATATATTCTGAATGATTGCAATTTGTCTAGAAAACACAATCAGGTTGCTCTAAAAACATAAGAGAAAGACCAATACTGGACCCTGCAAGACCTAGTCTAATTAAGTCTTTTGTCTTGCATTTTGCATTTGGTCTTTGCTCATTACTAATTCTGAAATTCACCATAAGATATTAAAACCTAGAAGAAGCCAACACTGGATTTAAGGGAATAATAATCAGAGGCTAACAGTATTTATTTGAAGTTGTACAAAAACACAATTTCGTCTGTTAGTCGTAGTTCCCGACTCTCTCTATGCCTGTATCACCGCCACGCACCGCTGGATTGTATTGTAAGCAACGAATCAATTCGCACTACTCTTTGAACGAAAGCTTGCAGCAGTTTAGGACATAGAATGTCCCCATTTTGCCACGAAAGGAGGTCTATTTTCGACGTTACTTTGCTATAAGAAGTTTTGGGCAATATTGCATCATGCTATAAGTACATAATGCATGTTCCACAGTTAATGTTATTAATATGTCTTGTTTGCGTCTAGCCCAACTCTTTGAATCACATCGCAAGAAAGATGTCTGGGTTGTTAGTTGTAACTATACTTCTAGGTCTCTGCACGATCTTTGCAGCATCTAGGGAGAGTACGTTAGAGTTAGTGCATGTGGTTGTTTAGGCATGGTAATAGAAATCCTGACCAGAGCTCATTGTATGAGAGCGATCCCTTTTATAACGAGAGTTTTTACAGAGAAGGCTATGGACAGCTTACTAATGTAAGTATTTTCTGTGACAGTTCAGCCATCGGTCAACGTTACGTCATCGTTATTTCTCAAATATGCGTTTATTTTAAATAGATTCCTGTATTATTGATGGAGCGAGTTCGGTTTTTTTCGGCATTTTTTTTAACTCTTTATCTGTTACGATCTTTTTAGTTCCAATCTTTTGGACTGTTGAAATTCCTATTTCTAAAGCATCAGCAACTGATATTACATCTTTGCATTGTACTTACTTCATGTACGGCTTCCACGGGCAAGAGTGTTCTACCAGCGTCTCTTAGCAATAAACTTTTGTTCATTTTGATTAAATCTTTGAGACAACAACATTAGATTTTTAACTTTGACATTGATCAATGTCTTATCTGGTTGGCAAGTGATTGAGAGAATTCGACATAAAATATATGACGTGACGTTGAAAGATGGCTGAACATTCTATACATAATTAATTTATGAACAACAAATCATACCACTCTTACTTTGCTTAACCACAACCAACCATTATCTTTTGATTTGAATCTGAAAAACGTTGCGTTCATGATTATCAGCAATGTCCAGTAGAGCTCACCTTGTAATATCATCCAAATGTTCAATCGAATTATGTTTTTAGGAAGGGAAAAGAACAGAGTATGAGTTAGGAAATTTATTACGTAGAAGATATAACGACTTCTTGGGCCAAGAATGGAATATCAACTATTTGAACGTAAGAAGCACTGACACCAACAGAACCAAGATGTCTGCCTTGTTAGTTGTAGGTGCTTTGTATCCTCCTAGGAGAAGGGACGTGTGGTTACCTCCCCTCAACTGGCAACCCATACCATACAACTACAAATCCGTAGAAAATGATAGTATAATAGTTCATACAATATCTTTGTTAAGAACTTTATTAGCTTTACTAGTGATATTTACTGACTTTTTAGGAACTATTTCCTTTTTACACCTGTTCAAATTTCTATACCGATCTATATGCGCTCATCGGCTCAGAACCGTATTCTTCATACATCCAAGACCGGTATGGAGAAGCTTTTGAGATTCTAGAAGAAAATACTGGAACCTCATCAATCAATATTTTTACTGCTTCCTATCTCTACAATGGAATGGTTGTCAGTATCATAATATACTAAATACCTACTAAATAAACTCTTCTCAGTTTGAACAATCTTTCAAGTAAATGCCTGATCGCTCATTTTCTAAACTAGTTATTTGATCAAAGATATTAAGGTAATTGTTAAGAATGCAAGTAACTTAATGACGAAAGAGATTGGTTACCCTCTGGAAGCATGGACTAGCAGTGTATATCCAGAACCATTGAACTCGGCAGCTGTTGATTGTTACTATCTTTATACCAATACCACATCTTTAAGAAGAACTGTATCTGGTAGGAATGTAAACTTAAAAAACTAACTTCAAACCTACTTAATATATTAATG
>Sitophilus_oryzae_nonrepetitive:65722108-65724720
TTTTCAGAGCGCCCCGGTAATGAACACGGATACGTAACGCCACCAATAATATCAGTCAATACAAATAATGCTAGCGAATTATCTTACATTATTTTCCCCTGGGTCTACAAAATCATTTTTAGATCCATATTTCCATTTATTGTAACAACAGTATTTCAACAGTCAGCCCATAAATTCAGTGTATCGATTCCTGCACAATGTTTTCGATGGACTTATAGGATTAGCCAACCTTGATTTCGACACAGGATACCTAGTAACGCCATACTCAAAGATCAGATTACTTTTTCACAGAATTAAACATGAGTTAAATTCCATCACTGTAGCTCCACGAACAGAACAAGTTATTAGAATAAAAACAAGTGTAAAACACGGTGATATTTTCATTCCATATCAAAAACTGCAGAATTGTGAAATACCATCCTGTTTATCAGTTGCTAAGAACGGATACGCTGTTAGTCCAGTAGTTTTAGATTTTTCCGAGCCGATTCAAGAATTTTGAATTTGATCCTTCGGTAATTCGAACAGATCACTTAAATTTAGACTGAATTTTCTGACGTATTTTATTATCAGAACACCCCACTTTATCAAAACATCTGATGAAATACCAGTGTATACCAAGTCATATAGATACCCGTTTGTTCACAAACAAGAAGTGGAAAGCAGAATATCATCCGCCATAGCAATTCGCCGTGGTCATCTCCAATTTGGGTGGTGCCCAAAAAGTTGGACGCTTCGGGAAATCAAAAATGGCGAGTCGTTATTGATTACCGTAAGCTTAACGAAAAGACCATTGATGACAAATATCCGCTTCCCAATATCACAGATTTGCTTGACAAATTGGGGAAATGTCAATACTTTACAACCTTAGATCTCGCGAGCGGATTTCATCAAATTGAGATGAGCGAAAATGATATTTCGAAAACAGCCTTCAATACAGAAAACGGACACTACGAGTTTCTGAGAATGCCGTTTGGGTTAAAGAATGCGCCTGCGACATTCCAGAGAATAATGGACAGCATATTACGTGGAATCCAAAATGAAAAATGTCTCGTATATCTCGATGAATTGCAAGAACATATAGAACGTTTAAGATCTGTTTTTACTAGACTAAGCTTGACAAGAGTGAATTTTTGCGTCGTGAAGTTGCGTACTTAGGCCATATAGTGACACCTGATGGAGTCAAGCCTAACCCGGAAAAGATTAAAGCTATCAAGAACTACCCCATACCGAAAACAACCAAACAGATTAAGGTACTACAGAGCCAAAATTACGAAACCATTGACGAAATGTCTTAAAAAAGGAGCCAAAATTGAACATAACCCTGAATTTGTAGATTGCTTTGAATACTGTAAAAATCTTTTGACCAATGAACCTATTTTACAATACCCTGACTTCTCTCTGCCCTTCAATCTTACCACCGATGCCAGTAATGTAGCCTTGGAGGCGCGGTGGTTGTCACAGGGTCCGATTGGACAAGACCTTCCAGTCGCATACGCATCGCGAACTTTGAATGATTCTGAAAATGAATTACTCTACATGATAGAAAAGAATGTCTTTGTTTAGTATGGGCAACGAAATATTTTCGCCCCTATTTATTTGGTCGAAAATTCAACATTATTCTGATACATAAGCCTCTACAGTGGCTGTTTTCTCTCAAAGACCTGAGCAGTAAACTTGCGTTGGCGTATAAAGATGGAAGAATTTGACTAATAAGATCATTTACAAGAAAACCAAACTGAACACCAACGCAGATGCCTTATCCAGAATTGAGATACACACAAAAAGATACCAACGACATATCTGTATTAAAAAGATTATATACATGGAGCAAAATGACAGAACAGATTTGAAGATAACTTAGATAATGCCTCCATTATAGTCCAACCAGATAAGGAACCACAACAAAATCTATACGAGGAAAAATGACGATGGAAACCATTCATCTGAATGACGGCAGGATCCAATAGTAGAGTCCCTACACTGGAAACAGCGGTAAATTTGGGTGCAACTGCTATTTTACAAAAGTCTTACACAGTCAAAGAAACGTAGATTTTTGGTGCAACTTTCACTGAAAACAATTTTGATGTTGATCAGACAATCACCAGAAATGTACGAGCCTTTCTGCGAAATTGTAAGTGAAACCTTTAAGCGCCATCTATTAAATTTAAAGATGTTTAACCAAGACTATTAGATATAATACAATTATCAAAAACTACCACGAGAGCAAAAACAAATCACAGAGGTATAGATGAAACCGAGTCAAAATTATTAAAGATAAATATTATTGGCCAAATATTAAGGCTTCTATATACAAACATATATTAACCAGTGTGAAATTTGCCAAAAAGTGGGTACGAGCGTCATCCAATCACTCCCACTAATCCATTTAGACACCTATACACTAGAACAGACTAAATTTCTAACTATAATAGATAGTTTTTCCTAAATATGCGCAAGCATTTTTGTGTTAAAATCTATGGTCGGCTAATGGAAATTGCTGATCATCAATGGCATTCCGTCTAAGATAATTGTTGACAATGGTACCGAATTCAAGAAACACAACAGTAACAGAACTTTTACAATTTGCTCGCCGAACCATCCTACAATCTAAT
>Sitophilus_oryzae_nonrepetitive:123340981-123348218
AATTCACATTTGTCAATTGATTTATACTTATCAGCCTTAATCTATCAAATTGTCATCTTTCGTATTGGGTATGTTTCACAAATTAAACTATTTAGTTAGATTCAAATTTGTTTGAGAGTCAGAAAATTATTTCTCATTAGAAATATCCTACATCACAACTTGACAACTATCCTACTTTCATTCAACTCCACCCAAGTACAATCACTTTAAAAGAATGTTTTAACTATATATGATCTAATCTAACTGAAACTGTTTATGTATGTCGTGTTTCCACGTTTCTATGAAATTTAACCGTCACCCTATGAAAGGGCTGATTACTCACCCTTGACGTAATAACGTTATTTTTACCGGAATGATTCATAACTCGAACGGATAATAACTTCCAAGGGTTAATAAAAGTATTCGCCTAGCGTGTGGCACCAATAATGATGACGATGTATGTGACACAACACAAAATTGTTATTTGTGTAAGTATAAGAAACATTTTATTCCTTGCTTTATTTTCACGGTCATTGCACACAGCATAAGCGCAGCGCTGCCAAATTTAGATGTTTTGCTATTCTATTAGCTTAGCAAATTTGTATCCAGATGGTTGCATTGAGTTCTTAATAAAGCTACGTTGACACGGGTAGTGAAGCACGATCGTGGTCCACACTTTCGTGGACCACGCCTCATGTCAACAGTAGATTCGTGAAAGAAGAATCGAAACGAATGAATACGAAAGACGCCACGATCGTGAATAAGCAAATGAAACGTGTTAGATATTTCACGAATCAAATCGATAGTAAATGAGAAGTCGCAGAGAAAGTTGAGGTAAAAAAGGCATTTTAGAAACATTAGAAAATATTGATTGACTTCCGATCATATCGAATGTTATGTGCATAACAAAATGACACTCGCAAGTAAATTAGAAATATGTCTGATCAAAAGACAAACTCTGTGACTCTGTGAATAGATATTGACATGAATGCCACAATTAATTACTTTCACTCGTCTTTTAATGTCGTAATATTTGGCACATTAGTGTACAATTTTCCACGAAAGGAACTTTATAGAAGACTGGCACGTTTGCCGTGTAAACAGCCTACGATCGCTGGACGATTTTCGTTTTTCACGAATGGCTTTTTGGTATTTTCGTAGCTCAAGAAAGTGTGAGACACTAGCGTGCTTCGCTACCCGTGTCAGCCTGGCTTAATGCTACTTTCAATAGAGCCAGAAATAAAGTACCTGACAAACGGGCAATACTGTCATCCACAGGGTCAAATCCCTAAAATTGCTATGGGCAGGACACATGGCAAGAATAGCATGGTACCCACAGGGAATTAAGAAACCCAGAGCCATCAATAGTCAACAGGGAAGCTACACCATAATGATTGGAAATGCTTGAATTACTTTTTACATCGTGAAAAGAATAAAACCATCAAAACTTACATATTTTCTTTCAACCCCCTAGGAGTGATAGATGTCACCTTGGTATCCCTGTTTCAAAAAATGATTGAATGATTAGAATATTAGGTTACATCACTTACGCCCTATCTTATAGCGTTCCCTTTAAAAACATGCAAAATTATTGTTTGTTGAGAGTACAAGGAGGCCCGCGACTTCTTCGCTACGTCACTCCTGGAAAATTTCTTCAAGTGTCTTAGATCGTTCTGTGTTCCATATTCTCTATTTGGGAAGCAGAACCGATCTCTTAGCGGAGTGTTCGCTCCTAGAGCATTTGCTTTAGCATTACCTTTTATCCATTGGTGGGCTAGCACCCAGAGTAAGAGGACTATATTCTTTGCTTAACCTTGGTCAAAGTTGGTCGCTTTTCATGCTGCTTGATTCCGCTAGTTCCTATCCCATTGGGTGTAAATAAACTACTTATTTGTGCTGTAAAATAAGTGAGATATAGGTAATCCAAAATCAACGAAATATTTTGGTCCTTCGAGCCCTCAAGCGCGTCCCTTTCGTCTTCCCCCGTTCCCGCTTCGCCCTTTTGCGCTGCGTGCGATCCGCGCTCGTCGCGACTCGCAACCGGCTCCCAAACTTCTCTAAAATCGCGGCGCCCGCTTCAGTCGCATCTCCACTACCGCACGGAGAACGTACGAACGTAACGCCGCCAAACGTAACGACACTATCGATATATTTTACGCGCGCGACATTTCTTCCGAAAATTTTTCTCGATCGAGCAAGTCGAACCGGTTCCTCCTAATCTAGTCGCGCGTACCGTCCCCATGGTTTCGGGCCCTTTAACCGGCCACCCTCAGGGGTGCAAGGAACCACCACCTCTACGCCGGTGGTTCGCCTGTTTGTCGCAAATCTGTCTGGCTGTGTGTGTGTTATGTATGTGCGCGTTGTCCTACAACCTTTTGGAGCAGAGCAGTGTGTTACGTATGAAAGTGGAGAAGTTGGAGACGCGGGTTGCAGTACTGGAGGAGAAAGTTGGACCGGACGCTGATGTCTATTTGGAGAAAGTGAGGAGGGTGACTGTGGAAAATTTGAGGGGCAGGGTGGTGCGGGACCTGGCTGCCAGGGTTAGGAGGGAGACGCCGGAGTGTTTATGTCCAGCAGGTGAGTCCAGTTTGTTTTGGTGATGTTGGAGTCCATCCAGATGTAGGCTTTAGGCTGGTTATAGGAAGAAATTTTCGACTCAAATGTGAAATTATTGGTGCCATTCACTATTAGATATCATCAACAACATTTTTTGTGCTTATTATAGTAGCTAAAATATATCTACTATCCAGAACTTCGGTTGAGTATGTACTTTTTTTGCATAGATTGCAACTATTCTGCCCAAAATAGAAGGACATTTTGGTACAGAAAGGAAATATGGATTTTAACCAATTAATTCTTCTGTTTTTCTGTCACATTATCTAATGACAGTTTTACTTCTTATAGTAACTAAAGTGTATCTAGAATTTTTGTGGAGGTCATAACTATTTTGCAAAACACTAATATTTTGTCTGCAGAATCTGGGGGACAACACTAATCGGTTTGCTTGGTCAACCGAGAATGCAACTTAGAAACACATGTTGGTGTTGAACGGTGATATGAACTTTAACTAATGGTAAATTCTTCTGTTTTTCTGTCATATTATCCAATGCCATTTTTACTAAATAGAATAACTAAAGCATATTATCTTTTGGGTTTTCGTCATGGTTTTGGTACATTTTCTGCAGAATCGGAATCGTTTCTGTTCTGTAGGTTATGATATTTTGGTGTGAATGGTGCTAGAAAGACATGTTGGTGCAGAATGGAAATATGAACTTGAATAATAGTACATTCTCCTGTTTTTCTGTCATATTATCCAATGACATTTTTGATTATCAGAGTAACCAAAACCAATCTAGAACTTTGGTTAGTCCACAAATAGTATATTGAATAGCATTGAATCATTTTCTGCAGAATCAGGAATATTTCTGTAAAAAACAAGCCACCTTTTTTGGGTAAAACAAACAACATTAAAAGTGTAAACATAAACACAGCTGTCATATTATTAAGGAATTATAGGTTTTAATTAGTAATATGGTTTTATCGTGATTCTGGGATTATTTTAAGTGCAATTTAGCTAGTAACAATATATCTCTCGACCTTTTATAATAACATTAATGTCCCCCACCAAAAAACCTTTTGAAGTTTCACCAGTTTCTTCCAAAACTTCCTGGTTTCACCAGTTTCTTCCAAACGATACTTCCGAAGTAAGAAAGACTTATTTCTCAAAGTTAAACATTAATCCTTATAATGTAATTAACGAAGAAGAAAGCGAAACAAGGGCGGAATCATGATTTACGTCACGATATTAAAGTCCGGCAACCGCCAAGTCCGTGATTTACGAACAAAAATTGAATTATCTTCCTACAGTTTCGCGCAAAAAATAGCAACGAAGCGTTAATTAGTTATGAATACAGATAAATTAGGTTTTTATTCGATTATTGCTAATTTTTGTTTGTGTGTTTTTCGTTTGTTAATTTGCTTAAACAACAAATAATCATGTTTGGTCGTATTGATTAGCTTTATAGGTAGACGGCTTATTCACTGGAGTATTTTGAACGTTTAATTTCGTTAATAGAAGTACTATAGTAATAATAATGATGTCAATTTGTCTCTGTTAAATGACATATGTCTTTACGAACCTAACTTAACATAAGTTCTAACGAAACAAGACATAGGCATGTCTTACATAGAAACTCTTCACATTTCCTAGTAACATTCACAAACATAGTGAACATTTTGAAGTGTTATTGATACAAGAATTTTCATTAACGGGAGTTATTTGTTTTTTCACACCCGCTTTTTGCTTAACTTTTCCTACGAATTACATTCTTGCGAGTGCCTAGTTCAGGGGCGCCGACTTTTATGAAAGCTCGTGGGTGCTCATCAAATATGAGTAAATGTAACAAATTTCCAGATTGTTACATTTGCTGTATTTATTACACGTTTTTACATACATAACAAAATTAGGAAAATACCATATCAATCTGTCATTTTTACAATTCTATTGACTATTGAGTATAATTTGAGTTTACCAATTTCCCATTACAATCCTGTAAGAAGGGCAGGCAATAAAACCGACAGATACTTCATTCTGTGACTGTATTTTATAAAGGGATGCAAAATAAACGAAGCTGAAAGTCGCTGAGAAGAGCTAGCTAGTGGAGGAATATTCGAGACTGGAGGGGGGGGGGCAGCTTAGGTTTTTGATCGAGAAATTTATCCGTCAAGACTAAAAATTCTCAAAGATAAACAGAATATAAACATACACAACGAGCTTTCAAATCACATAGCACATTTCAAGATTGACAATGAGTTATCGTGGATCGATTAAAAAGGACATCATGAGGAAACTGCAGGCCGCAAAACGTATTAACATTAAGAAACGTCTTAAAGAGACACATAGCCAACAACAATGAGTCCAATTACAAGGATGTTATCTAAATATATAAGAAAGGCATCATAATTAGAAATGGTCAAATAAGAAAATTTTAACAGGGATTTGAAACCTACGAGATATTTTAAGTTATTTCTCTCTAATATGTCGTCATGTTAGTGTTTGGACCGACTAGAATGTTTAATTGATTTATAGATAAATATTGAATGATTTATTGAGGTCTTTGCGTTACATAATACAGGAATTAAGTAAATGCCTAGTATAATTTTCTAGTTGTTCTTAGATTTTTGGGACCTGAAATTATTTCTCATGCCTTTGTGGCTTCGTATCGTTGATATCACTAAAATATAGACAATTATTGATTATCATCCTCCAAGAGAAATAATTGTGGTTATAAATTATTTAGACACAACTGGCTATAGCAAGCTGTTGCGCTTGTTATTGTACACCCATTCTCATATCAGTGACGCAGAGTTTACAGCAAAGACTTCTTTGATACAGGTAGAGCTTGTTCAGTTAGCATTTGACAGCCATATGTCTTATTCCTAATTTTAGAGCTGGGTCCTAGGCCCGTTACACAACGATGCAGCAAAATAAATCAGTATTAGAGAGCATTGGAATAAAGAGAGAATTGTAACTGCTGCTGAGTTGTATTCACTGATTTTTTAACTTTACTTTCGCGAAACCGTAACGAGTCTAGTGTTGTTAATTTATTGGTAAATTCAAGATTTTATGGAACATATTATGATTGTACAAGGTACGTCAAGAAATCAGCAGACGAGGACTACGTTCTTAAATGCCGATCAGTTGAAAGTTTTGATGAAAGCCTGTAATTGTGTTTCATCTATCTTTTATTAGTATGTAAAGTTCGAAATACTTTGCTTCACAGTCATAAAATTGAACCTTAAGGTACCTCTATGAAATAAATAGAACAGCTAATATCAGGTAACAAGGATTTGGCAATACGCAAACATCAGATTTCCCTAACGCGGATTGGTTCGTTAGAATGATATAGATCCGGCCGAACTAGAACCTTATGGATGTAGATCCCGAAGCTTCATAACTTCGGACCCGACTCTTTTAAATACCGGATCTACCTATCTCTAAAGTGTATGGGGACCTTTAGTGAAACGTGCATTCAGAATTCGGTGTACCCCCGGTTATCGATATGTGTAATTTTATTCTATCATTTTATATTTTCGTATTTCTCCATAACCATCTTCGAAACCGCGCTATATATAAGCAGATCGTGTATTGTCTATATTTATCTCGTATTTTTGCCCCGTCCTCAGTATTCCGTTCTTACATTGTCGCATGTCTGGAATAATAGAGCTATCGATTCGGGAGAGAAAAGACTAAACGCAATTTTCCGTGTATCGCAAGACTTCTTTGAGCGTATGTGGGCGATCGATTTGGTGGGAGAGGGGGGCTGAATTTGGGGGAGGGTGGGCGAATGAGGAGGGTAGAGTAAATGTGGTTTGTGTATCTGTGTGTTTGTGTTTCTCTACGTAACTCTCGTTTTGTAAAACTTCGAAGTAGATGTTGTATGTTTGTTTGGTATGTTCTGTTGGTGTTTGTTATTACTTCTGATGCTATGTATGTAATGTCTGACGTACATTTGAAATTTATCGAATGTAATATCACAAGATGTTTCGGAATTACCGAATAATCCTAATCCGATGAATACCTGACACGAAATGTGTTACCCGGCAACACTAACTACGACTCCGAAGGAGGAGTAGTGTTGAAGACTATACAACGAAATAAAGTACACATGTATAATCTGTATAAACTAATCCTTTTCTTGAGGCGATTCACGGCATTTTTAACCCCTGTAACTTTATTGTGGATAAAGAAAGTATCTTAATTTTTAGTGATCAAGAGGACATACTGTAACTGGTTATATTGCCAATACTAGTTTAACATTGCCGAAGTAGTGTCACATTTACTGCGTGTTAATATAGTATCAGGACATAGTTTTGTCGGCTGTAAGGAAATGTATCAAATTTTTTGAGATACCTGTCCTTCTACCTGTCTTGTCTGGAAAACTGACTTGTTTTAGAAAGAAGACATTCTTCATAGGCCAATAAAAATTACTAATCCCCCTTACTGTGACGTAATTATTTAATGGGACAAACCTGTGCTTCTCGCAATAATATCGGCATCCTCCTCAGCTTGATGTGACACAATTTTTGCCTTTTCTGTGAGACAGTACGCACTATGGGCAGCAGATTGCTTTATTTGCATAATTGTTGATCTTCCTGTGCTTTTGGTGCTTTCACATTCGCAAAGTAATCATCAAAAATGACAAGGGAGAAAGAGAATAGGAACTTTGCTTGAACCGTAAAAATTCATTATCTGAAT
>Sitophilus_oryzae_nonrepetitive:197532806-197534299
AAGAGGAAACCGTTTTCGGCGGTAGTCATCGGAATGTTAAAAGAACCCGAATTTTTAGGACAAATGTATGTGGAACAAGCTGACGACTCTGACTCTGACATCCAAGAGGAAGAAAACACATAATGCGAATAAATAACTTTGTAACAATTCCAATACATAAGTAAACTAAATTTTATTCTTAAATCTACTTTCAACCTGCCAATTTACCAAGGTAGATATGGTTTATTACCGTAGGTATTGGTCCAAATTAGGTCTATATTAGAAATATATGGTTAGTTCTGTACTAAAATATGCTTTGCATGTAAATTCTAAGTTAAATACCAAATTAAATCCTGTAAAGTACCTATTTTGCCGTATCCCCAAATTCGGCGGGATTTTAGATTCCGTACCGCCGATACATGAAGTCATGGAGAGGAATTATAAACTCGGTTAACAGCGGCGTACGCAACAATCTTATGTATGTAGTAGTTACACAAAATTAACTATTTTGTTTACCAGCAGATAGCGCTTCCAATTTTTTCACCTGGTCCGCTTGGACAATAGCACCGGTCTCGTAAAAAATATTGAGGGCGTCCAATAATAGCGGGGTGGCTTTACTTGGTTCACCATTATTGAGATAAAACTCGCCCAAGTACCGGTACGCTTGGGCCAGATGTTGCAGATGTTGGAGTGCCAAAGTTGTATTTCCGGACCGTAATTACTATTGGAGGAACGGCAACATTGTCAGTTTCATACTGTTGCGAAACCAGTCTGACAAACTAGTAAAGAAATAGCCAAAGTTTGCGCAGTTGAAGACTTGAAGTAAATAATGTTCTAAGTGCCAAAATCATTATTTCGAGATAAACAACGAGTCACTTTTGCTAAAACTTTGATAAGGTGAAGCTACATAGCCAGGACAAGAGAAATGAAACGGAAAGAAACGGCTACGTGAGCTCGACGACTTTGATAAAAGTATTTTGCATGAACTGGAAAATAATAGTAAATAGGTATAAAAGAATTTACATACATAAGGTAGGCCTTAGACAATTCAACTCTGGCTTCGCACATGCCTTTGTTCGATTTCAGTTTGGCTTGAATATAGTAGGCCTTGTTAAACGTGCTAATGGCGCTCTTTAAATGGGACAAGTTCAGCTCGCACTGCCCTTTCAACAATAATGCCTCCGTTTCTCCATCGTGAAAGCAATGTTACAATTTAGAAGCGGACTGTTATGTAAAATTCTGTTATTTTACAATCTGTAACAGTGTAAAACAGGGTACACACTATGCCAGGTTTTCCCGATTTCGTGGTGGTGCAGAGCGAAACTATTCGAAACAATGAGGAGGGCGAGGGGTATCTGTACCAAAGTATGATCACGCAAATCTGCAAACGATACTTTTATTAGCACCCAGGATGGTTTAATATAAATTCATTGGGGATTTCGAGAAGCATAACCAATTTAATTTGCCATCGGCAACTCTTTTTATATCAGTTCTCGTGATATTTCACAAAATAG
>Sitophilus_oryzae_nonrepetitive:289294763-289296924
CACGGTATTTTCGATCGTACTATACTTAATTAATTTGCATATGAGCGTCAAAAAAACGTTATTTCGAGTTAATATGCAAAAACTGTGTTACAAAAAATGTGGTCATTAAGTGAAATCGTTGTTTTGTATCTCGAAATGAACTAAGGCGGATTTTGTTGCAGGGTTTTGCAACTGCAAGATATTTGCAGCATAACTTGGAATTGTTAGGTATCCTATGAAAAAATGCGGCATTTGCAACAATAAGGACAATATAAAGCAAATATAAGTGGATAAAACGAAGATAGGAATAGGCGACTTTTGCTGAAGTTTGGGACACTTAGGAGTAAACAACAAAGCTAGAAAGGTATGTGTATAGACATTGGTTGTTGGTAAGTTTAAAAAAATGACACTATTAGCGGGGAAGATATACGTTTGACATACAACTCCAAATAGATGGTTACGCTTAAGCGTATCTATTGTACTTTTTGCGGAAAATTAAATACAACTCGTCAAATGTAAAATGATTTGAGAATTGTTCGGATCTGAAGCAGGTGTTGTCAATTTTAACTATACAAAAGCAAAATTGCTCAATATTACAGAATACATGCTACGTATTTTAACGTAGTCCCTGTTATTGATCTTCATTCTCACTATTATAAAAGGTTCCTAAAAATATCATTCGTTTCGGGCAAGTCGGCAACGCTGAGAAAATTCAACCCTTCATACCGTATACATTCTCACACAACTGGCTAACGCTATCCCTAATTTTATACCCCTCTCTGGAAATATGAAAATATTGACTAGTATTGAAATATCCACTGGCGGAAACATCTGCGATAGTCGATAATAATCGAAATAAAACGCTGTACGCCTCTGGATATATGTTTTAAGGAAACTGCGTTCCCTGTTGTTCCAGATCCATTTGCCAGACTGTAGACAGTCTCTAATGGCAATATTCACTAAGACATATCATCCTATATTCGACGTTAATAACTATGTTTCACCACCATATGTCTTTGCAAGTGAGTTTTTTGGTAAAACGCTGACGAACAAAACGCACAACGAAAAGACTTCTCTTTCTGACATTCGTACTTCTGATGACGCCACAAACTATTCGAATGCACGTAGATTTTACCGCAAGTCTTGCACTGATTCTGTTTGAAGTGCGAACGAAATTTAGCTACGCCAATGGATTCTGCGTATAAAGTTCTATAAGGCACTGTTTTTACCCTTTTGATAAGTTATCAGATAAGAGACACTCTGTACATATCCCATACAGTCAAAGCAAATGCCCCAAAAACGTTCTATACCTGTCACATTTTACGTATAATTGATCTAATAACCCAAAGGGTCTCTAATGACATTTTTGCAGTAGTACTTCTTGTGTCTGTCCAAATTCTGTCTGTGATAGTAGCTCTTATCACAGAGATTGCACTTGAATTCCCTAGTTTTTTCCGTATCACACTTTTTGCACACAAAACTTGATTTTCGAGGAGAATATAATTGAAATAAACACAAAACACATTCTCCATGGTATTATAAAGTATTGCTATTCTATGGTATGTTAATAATTACTGAGGAACTATGTATAACAATCAGATTGAGTTGGAGTATTATTGTGGTTTATGTATCGGCCATACAAAAAAAGTAGTCATTTTTGTCCCTACACCTTAAAGAAACCGAAATATTTTACAATTGCCTTTATCTAAATCGTCAAACGTAAAGTATCAATTTCTTGAGCATTTCTATCAGTTTGAAGCCCATCTTTGATATATTATGATATTATGAGAGACACGGAGTTTGGGCAGAAATAAGAGTGGTATAGGCTTTCACGGTGATAGATATATAAATGTCCAAATCAAAAATGGCATAATAAGAACTTGATAAACATTTTGGGCAAACAAGCAATACAACAACGCAAAAAAGCAATGCTAGTATCTATAGGAAATCATGGAGCAAAATACATGAATGTAACTGTCAATGCTGGAAACTAGATTGTATGTACAGTTTGTGTAGTGATCTTGAAACCAATTTCCTCATATTTAGTAACAAACTTGTATCACAGTGTATATTTATTAACCCGAAAGTTAAAAGAAACAATGGTAAACAATTATTGTAATTCATGTCATTCACACAAGTGTCACCACACAAACTATACTCTGTAAAGGAACAAACCTATGAA
>Sitophilus_oryzae_nonrepetitive:246534093-246535934
ATTTAACAGTAATTTCATTTTTCGTCGTATTGCGTAGATGTCATAATGACTGTTTTATGTGATTTGTCCGGTCTTAAAAATCTTTAGTTCTGGGTGGTGCTTAAGGAACTTTTGTGTTCTTCACTTGTAGTTTTGTTGGTATTTCATGGCTGGCTGATCTGATCTGTTTTTTGGTTATTTGTTAATTTATAAGTTGAGACCTCAATAGATGAAATAATTTTCTGGGATAGGCATTTCTGTCGCTGATTGAATTGGATAAACAAATTCTCCACCTAAGCTTAAATTTCAGGTAGCATAGTCAGAATATTTTGATCTGACATATTTTCTAACCATTCTTTTTCCACATTGATTGTGTTTGAAGTATTACTTGGCCCCTTTTTGAGTAATACGTTTATTTTTCTAATGTTCCTCTGTTTTATCTTCTCGAAAGTTTTCTCATAGAAATCGTTCATATATATATGGTGGTAGAGTATTTGTTCTAATTTTGCTTTAAGTTTGTATATTTCGTTTTCTGTAATATGAGTTAAATTGTCACTTTTACATCTCAGCAAAAAAGTACGTCTGTTCTTTTGATTAGCAAGTTTGTAGTAAGCTGACAACTTCTTTGTTATAGATGGATTCAATTGACTGGTAGTTTAGCAGATTTTCACCCATACTGCACTTATATTCGAAATAACCAAACGTTTCAGCCAACATTAGTGTCAACAAAATATCACAAAAACTTATTTATAGGAAATCAGTCAAGTAATTTATGTATAAAACCTTATAACAAAGTGTGACCAAAGTTTATGTAATAATTATTTACCCGCTACACTCACAAATTCACAAACACACACAGCATAATGTTTACTATAATCAACAAAACTAATATCAGCTTGTCAGAGGATGTCGTAAGACCAAAACGATCCACGTATGTATATTGACTACGGCTGAAATCGCACTAAACCTAATTTATATTTCATTGGCCTATTCTTTTTATGGTTTCCAAAATATTACTTCTTATATCAAGTTTTTTATATCAGTTCTATCATTCATAGATTCAGGTTCTTTTTTAATATAGATCTTTTCCAAAAATTCTCTTTTATGCTTGTTGTATTCAGTGGCTAAAATTTTGGTCTCCTGATAATTCATTTTCCGGATAGCTATTCTTCATTAAATTTAATCTGTATGGAGGATCACTAAGAATTAAAGCTCGGTCTGTTTGACCAATAACGTTTGGGATTTCTTTTGGGATATGTGGTATACTGATATGAGTTTTAATAAATAGGTATCATAAAATCTAGAAAAGAAACTATTAGAAAATCCAACAACAAATAAACTCAAATATTGAAGATATCTACCACTCCCTATATAAGAACAATTCTGTAGAGGATTCCAAAGTTTACTCAAAAAAAGCAATATTTCCGTATGTCACAAGGGATATAACACGTTAAAAAAGCATTTTAGTCGCCTAAAGAGTAAAAATAATACCTACTAATAAAAACTCATATAGCCTAAAGAGTAAATCATATAGTATACCAAATTCCCTGTCAAGACTGCCCAAACGTCTACATTGGTCAAACAGCACAATATTTAGAAACCGGTTAAAAGGTCATAGACTAAACATGAAAGCACGACAAATCACAAAATGAATTATTAGGAGACCAAAATTTTAGCCACTGAATACAACAAGCATAAAAGAGAATTTTTGGAAAAGATCTATATTAAAAAAGAACCTGAATCTATGAATGATAGTACTGATATAAAAACTTGAATCAAGTGTATTTGAGTTTGTTGTATATCGGATAACAAGTAATCTTTTTGGAAACCATTCCATTTAATTGGCCAATTGCGATTGTCAA
>Sitophilus_oryzae_nonrepetitive:105521830-105523654
TTGCATTGTTAGTGTCTATAGAATGTTTAATCTCGTTCGTAAAGGTTAAAACATCTAGACATAGATTGGTAATAAGGTCATTTTCCTCTTCGTTTAAATGATTTGTTCTTAACTGCTCTTTGATAGTTTTACGTCTATCTCTTTGAATGTTATTAGGATAGTCTTTATCTGAATTTGAACTAAACGGTTCTATATTTAGATCTGATAAATCTATAGATTTTTCCATGGCGTTTGTATTCGCAATTGAAGTGTAAAATTCACCGTGTGCGTTTACCTTTACTAATGCGTTTGGTAACCTAACTTTTTCTTTTTCGTTAGAATATAAAATTGCGTCGAGCTTAAATATTTGTTCAGTTCTAGCCGGTATTTTAATGCTATTATGTTTTATTGAATTTTCAAATTTATGTAAAGATTCTTTAGACTTTAAATCTATAACACACTCGTAATGTTCCAGAAAATCCAAACCTAATATACCATCAAAATCGATATCGAGATTATGGACATATACTTTATGGGGATCACCAGGAACAAAAGGAATGAGGGTCGTTAGTTATGCCTTGGATAGTTATATTTTCGGGATAACAATTTGGAAATTTATTTACAGTATGTTCTTTAAATATTGATATTCCAGCACCAGTGTCAATTAAAAGTTTATAAGTATTTGTTATGTAGGGTTTGATCGGGAAAGTTCACATTCGGGTTCATGTTGTCTAAATTCAGGGATTGGATTTGGGTTTCTAATTGGGATATTTCTTCTTGGAATGTGTTGATCGGAGGGTCTAGGTTGTGAGGCAATTCGGGAAAATCCTCATAATTAAAATTCTTCGGGAATTTCGACTTGGTTTTGATAATTGTTATAAGGGGTGTCGTTAAAATTATCAGGACAGTAGTTAACGTAATCGTCATAATTAATATGATGTGTTGTTGGGGATATTTGTTTGATTTTGATTATTGTGAGAAACTTGAGTTATGTTTTGAGGTCTAGGCTGAAAATTCATAGAAGCCAGGATAGTTTGGTCTATTTTGTTGAAAAGAATTTGTATTAGGTCTTGTTAATATTAGGTCTACATTGACTAGAACTATGACCAATACGATTACAAACAGAACATTTCACATTGTTAGGAATATTTCTTAAAGGTTGGATAGGTTTGGGATTATTACTCGATTTTTGATTTTCAAGGTATGAGAGTTGTAACTCTCTTCTGATTCTATTTTGAGCTTCTACAAGGGATGTCGGATTACTAGCACGAATTAATTGTCCTAGTCTAGGTTCTAAACCAGTTAGCAAAGTGTTTAAAGCCATTGTTTCTATTAAAATTGTTTGTGCATCCTTTTGATCTTTGTTTAATCCAGATTTTTGAATACTTGAATGTAATTTCGCGTTTAATACTTGTAGACGATTGAAAAATGTTAAAGGAGACTCTCCAGATAGTTGCTTAAGGCGTTGGAGGTCTTGTATAAGAGATGTGAAATCTCTTGAATCACCAAAATGCAGTCAGGGTAGGTTTGTGGGTCTCTGGAACTCACAAGTTGTGCTGCCCTACCTCTAAGCTTGTTTTTGATATGAACGATGTTGCCATTCTATACGCACAATCGCACGCGACCATCAAATTCTGGGACTATAGAGAAAATTTCCGATAATTTATAAGGTTCTACTTCAAATGTTGTTGCGTTAGTATTGTTATTTGAATGGTTTTCCATTTTGTTTTAGTAAAAGTAGAAAGTAGATTTCGTTGTACTAAAATATAGAGAAAAAAATCGAACAGTTTCTTGTAGAATGTAAAAGCGAGACAATTCTTTTACTTACATGTATTGTTTCAACTT
>Sitophilus_oryzae_nonrepetitive:221089413-221091231
ACAAGCTTGACCGATCGTCGACGGCGAGGGCGGGGCTAAGGATTTGATTTCGGCATTTGGAACCATATTTGGCACGTGAATAGAGGTAACCGAATGGAGCCCTTACAAATCCTTCAATTGTTACACTTCAAATATAGTGCCAGAAGATATAACTTCTAGTGTATACACATAGAGACATAACTAAGGAAGATGTATTTCAATTTGAAAAGTTTGACTCCATGAATCCAAACGCAACCTTTTTTATTGTGAATTTATTTCTAGCTGTTTACTAAATATGAGGAATCATGTGGAAAAAAGAACTGGAAATACAACAGAAACCACCACCTACTTTACTATTGCACAGAATTGGAGAAGTAACATTGAAATGTATTAAATCTGGACGGCCTTTGATTCATATTATGAAAATGTGGTCCACGTATTAACTATAATTTATCTCGTTTTTATGCAACAATTTATAATTCTATACAATATTGATACCTTTATGGAAACCTTTCCTTACTGGCAACAGTTGTTACGAAGTAAATGTTTGTTGAATTCTAATCCCAGTGGCATTATGCAGAAAAGAATGTTTTCTGCAATATAGTAGTATTTTAATTACAGTTGGACCACACTTTATGCAAGCAGCATGCCATAAAGACAGGGTTGTGTCTAAAAAAGCAGTCACTTGTATTCACGATGCTGTTACTGCTTTACTAAATGAACAGGCAGAGTTGCCACATTTCCACTTCAATGAGGCATTGATTAAACCGTTTGAAAATCTACTTTGCTTAGAGCTTTGCGATCTGGATGTTCAGGTAAACAAACTCAGATTGTGGCTTGCTTATGTGAATTCGTTGAAGCTAATAGAACTGAAATATGTTCAGGATGGAGGCCTCTTTTCGGAACACTAAGAGTAGCTAATTCCAAAAATAACGCCACAGCCATTTTAGATGTATTTAGAATCTTTCTTTCAACTGATAATACTTTGGTGTTCTCAAACGCCGCTCTGGATTACATCCTTTGTTTATTATCGCACATTAAAAATTCAAACAGTGAAGATAGCCTTCCAGAGAACTCGTTACCTGCAACTCCTAGCAGCCTTAGCAAAAAATCGCATTGAGTTTCCATCAAAACTTTTGATTGGGTCTGTCGATTTGTGCATAGAATCTTTGAAGTTACTACAAAACTGTGCTGAAATATTGTCAATGATGTACGGCATGCCGAAATGTCCAAGTTTTAACCTCTCGCACAGGGTAAATATTGACACAGACCCACAGTTGGTCGATCCAATTATAAAAGATGTTGAAATAATCAACTTCTGTCAGGTGGACAGTGATCAAATAAGTTACGAGGTACTCTCGACGCAAAGCGAGTTTAAGAGGTGCGAGAAGGAAAACATTACGTTGGCCGGATTAGATAAACCAAGTGGAGTCCTCAAAGTTTACTATATATTAATAGGTAAAACATACGATTGGTCTATTTGAGTGGTAGAAAAAACAATTGGTGAAATAAAACATCATCTTGGACTGACATTGATTTTAATGTAGAAGTTTTATACGACGTTTTATTTGTATCACTAGTCGTTAATTAGTAATATTAGTAATCACTGGACCATGCTAAATCAATTGAAAAACGAGGAACACACGCCCACGCATCAATTTCATCAGGCCGTTGATGAGGGTCTTCAAGTTCTTGATGTTTATTGTGGGTTTATTAAAAATCTTTAGGTTATTTTGCATATTTAGAAGCCGACTACTTGAATTTCTTCTTAAATCACTATTACTCTGCGTGTTTCGCTACTCATATTCTTTTTCTCCCTGTGCCTTGTGATGGTGGCTG
>Sitophilus_oryzae_nonrepetitive:197416424-197418185
TGTCAGGTAAAATGATGTATCGAAAACAACAGCTAAACAATATCATTTTACACCTAGGTGTTTTCATAATTGGATTTATTGATGGGTCAATTCAGGAATATAAACACTGTAAACATTTCAAATCAAATATTTGCTTAACTTCATTAGGAAACCCAAAGCTGTGTTCGCCATTGAGTCAAAAGAAAGTTAAATACGAAGCAGTTATAGTTGATGAAGGACAGTTCATTAATCAGCATAGGCTTTTATGGAACGTAGATAATAGTTGTAGTTTTGAAGTTGAGTCCATTTATTCTAATGGTGGTGTTATCGCAGTAATACAGAACATAAACTTACGAAAAAATGAAAGTAATGGAGAATGTATTGATTACATTCAGATTCGACGATTTTGTGGAAACTTTAATGCAACTTCTGTGATGAACCAAAATGAAAATGGTGAAATTAGTAGTATCAATTCTGCAATGAATAAAAATGGTGAATTAGATGTTACACCACTGGCTTATAATACTAGAACTGAATTTAGTGTGGTATTTACATCTTTTAAAGGTAAATGGATAATTTATTGCGGAAGTAGTGTCAAGCTCCTTTAGAATGTTCATATTTGAATTATAAACATTACAAATTGGAACAGTGTAATGAACGAGAAGAAGTATGTATTAAAACTCATTTTTTCATGGATGGATTAATTAATTGCCCTTATTATGGATGCACCGATGAAGGAAAATGCTTGCTGTCTGTAAGTAGGTAAATGCTGCTGAAGTTCTTCACTTTTCTACTGCTTTTTCTAGTCCAATATTGAGTCCAAAGGGTCAGTGGGAGATAGAGTACTTATAGGTTCCCTTTCTACATTAGCACTCTTATTTGCTCTTTTCTGTTTACTTATATGGTGTTGGAGAGAGGATTTTGCTCATCCAACTCCCATATCTGATAATAATCGTAGTGTGAGTATGGTCATGTGTAATGGAAATGCATGAACCTACTGGGATAAGGCTGGCAGAACCAGCACTTCCACCTACACAACCTTCTGCACCTGTTGACCAAGGAAAAGATTTACCTCCATCATATGATAGTTTATTTCCTAACTCAACTAATGAATAATTGATCTTATTATTTAGATTACCTTTTAGAGTTTAGTCTATATTTAATTGATGTTTGTAGTTTTATAAAAGTAAGTAGAAACTAGCTAAGATTTTCTTTTTTAGGGTTTTTAATTTCGGTACTGCCATTGTCAGCATTATCTAAAGATGCATGGTAGATGGAATCAACATCATAGGTCCCCATCCTCGACTTATTCTTTTTGAGGTTTCAATTTGTATATGGATTTTGATTAGAGGTAGTAAATTTAAAAGGAAATTGTATCAGAACTCGCAGTGGAAAAGACTAAAGTAGTTGCATAGCGTACGGTATATCTCGATCAAATGTCAAGATAAATAATGGAGTAACTTTTCACTTGGAGTCAGCGATGACTTTTCATATTGACATGACAATTAATGGCCGTTTGTTTTTCGATCATGTTGTATAGAACTGTTATATGGCGTTACATCGGAATGAACTTTTGCAACCACTGCAAGCCTTAATATCATCGTCAAATGGGCAACGATTTTTTGGGGATCGATGTCTCGATAACATTAAGGTCTGGACTATGCGAAGGCCATGAGGGGACCTTGATGTTCATGCAGCTGTATGGTATGCCCCGGGTCTTTACCAGAACAATTGGTTACAAGGACCTTTGTCCTTCCCACTATCAATTATGACTTCTACCAC
>Sitophilus_oryzae_nonrepetitive:91193185-91194906
TGTTCTCAAAGTAAGTACCTGTTAAGATTGAGATGTCTTTGTGACATCTAGAGCAATAAAATGTCGTATTTAACGAATTTCTTCCTTGTAATTCCTTTCTCTGCATCGTACGTGCTGTACGTTAGCATCTCTTGATCACTTTTGTGAACAATTTCATTTACTTGATGCAGATCTTAACGATATGTTTGAAGAGAAAGATATTCAATCAATGCGTACTACCTGTTTTAACGTATGGTGCCGAGACCCTAACATTAATATATATAGTAATTATTGCTTTATGGTTTAGCTCTAAAAAGAAACGATTTTTTGGATCTAATCGATTAATGACTTACTTATGGGGTAGTTGAGTCTCCTTCTACATCATCACTTTCAGCTGTGGAGGGTACTTCGCCATTCGTCTGCGCTGCGAAGGTCTGCACTGCGGGAGGGTGGCACATTTGAAATGGACAATAGAACGAAGATTTGCACTGCTGGGGTTGGTACAGATGAATTGAGTAATAGAGTGAAAGTCGGCATTGTGGTAGTTTATACTGCGGCAATCGATATAGTTGAAGTTGACAGCGCTTGGTTGGAAGTAGCCACTGATGTACACACTGATGGATATAATGCGAAATCGATCGGCGTTGGTCCGTCAGTTGGTATTACGATGTTCTGCTGGACCTCAACTGTCGGCAGTTCTACTACCTGTGTCTCACCTGCCTCACTGAAAGTACCGTTACGTGTTAATTGTTCTAATACTCCGTCTACAAGCTTGTTCAACTTGTCGTCATCATTACCATCGTAATGAGTGGAATCCCCTATGCTAATATTAGGGAAACCATCCTCGCTAAAAACACAGAAGATATTGTGTGACTTAATAGACTGAAGAAGAGCTAAATATAAGAATCCGAAAGACACGAAAATCTCTTACTCATTTTGTATGTGTTTTATATGCCTGTTTTAGTGTTCTGTAGTGAACCACATATTTTATGATTTAGATTCGGTATAAGTTTTGATAATTTACCTTTCCCATCTGGTGGAATTATATTTTCAACTAAAAATGGCAAATCTAAGTAAGCATCATATAATTCTTGGGGATAATGGATATCCACTTCTAAAACATAACCATATGGGTTATTATCTAGAATGGGCATTGTATTTGATTTCATTATTTCAGTATTAGTTAACCATTCAAAACCACCATATGGTAGAGGTTGTGACATACTGTGTCCATATAAATTTGTAGAATCTAGATCCTCTCCGTACATTGACTAATGCCACCTCGTTCGTGTCAATAACTGCTGAGTTCTAACTCGATTTTTGACGCGCGTAGCATACAGTCGAACGATAAGGCGGGGAGTGTAAAAAACTAACTTAAGTCAAGTTTATATGTATCAGTACATCTATAAGAACATCTGATTTCAAATACAGATCTGAATACTCCCTAAAATTTGTACAATTAAATGTATTCTACACAGTACACGCTCTTTCGTAGTCGATTTAAAAGGTTCTTCGTTTAGATCATCATAAAACTGATCTTTAGTTGGTGTTGTAGCTATATGCAGTTTCTCCAAACAATCTACATAACTATAGGGAAAAACAATGTACATAACTATACGAAAAAACACCCTTTTGGTGCATTAAATTAAACTTAATTGCATCCGAAAATGTTATATCTTTTCCTAAATTATTCCCTACAGTTCATTATGATCCTGATCTTTATAAGATACTGGGCGCCATTT
>Sitophilus_oryzae_nonrepetitive:127631921-127633590
ATTGCTACCTGTGGAATGAGTCTGAAGGCGGATTAACAAGTAACGAATTTTCAAGCATCATAATTCATTTTCTGAAGGGACATCTAGAACAATATCAATTAGTGACGGGTGTGGATACCAGAACAGAAACACAACTTTATCAAATGGTCTGTTTAATTTTGCACTGGAAAAGAATGTAACTGGGCCATACACAAATGGAAGTGGACAGCGTTCACTCTGTTATCGAAAGAAAGATCCGAAACAAGAAAATCAATATTCCCGCAGATTACGTATTTATTTGTAAAACCAAAGTTGAGTACCTTATGCACATTCGACCAGAAATAATCGCTGGAGCACCATTAGTAAACGATATAAAAGCCTTGAAGTACTCAAATGATGGAGTTTTTTTAAACTTCGTCATTCAGAAAAAGATTGGCAAGCTCTTCCAACAAGGTTGAACATAAAATCTATTAAGGCAACTAATATAGATAACTTACCGATACTACACAAAAATAGGCTAAAAATTAAAGCAGAAAAATATGGACACCTCCAACAGCTTAGTTAAGCATGGAAAGCGATTATCACGATTTCTATAATAATCTACCTCATGATTAAATGTTCGCTTTATTGGTAAGAAAAATGCGTTACAATACTAATTATGCCCCTCGTTTTTGTCCTCCTGAAAAATTTGTAGGAATGGAGTTACGCACTAAGCCGATTAAGCCGACGATATGCAGAATATGCACTTTTAACTGTGGTTACAGTGGGGTTTAGCAATTTACGATAATTTGGTAGGTAGGACATTTACTTACATGACACTGGCGTTATTGGATTGATTGTTTTACGCTACAAAAACGCTACGACGGACGCCACCGACGCCGACGGCGTTGCATAAATCGACATAAGAATTTGTGGTGCCTGCATTATCAATTCCACCTATTTTCTGAAACTGCCGTAAAACATCGTGTATTCTTCAAATAGCATAAGAAACTTAATCATAAACTAACATAAGGAACTTTCTACGTCTTCTTCTAATCACGTTAATCATGTATAAATACCTACGTAACGTCGGTATTATCTATCTATACATATTATAGATAGTAAATTTTGGTTGTCAATTAACTGATTTCGATAATAATATCTATTACGAACATTCCACCGAAGGCATCGTCTCATAATGAAGCTAGGAATGCCGGGATAAATTGGTGATAAATGATAAAATATTTGACTGTGAATTAACCCTAATCCCAAATTACAGGAATTGTTTATATATGTTTATGTATGATATTAGATCGAATGGGGACATTGTTATAGGTATTTATAAAGACAAAAGGCACTCTTTTTCTTTGAATTCTAGAAATGTTTAATGCTGGATTAGTCCTAATTAGTATTATTAGAAGATTTAACTATTTTTCATTTTAGCGAATATTTATTAAGATTTGGGTTGAGGGCTCTTGCCAACAGTGCCTTCTAATGGTTAAACACTACTAAGCATTTTTAATATGATTTTTACCAATATTGTAAACATTGCTTGTTGATTAGTGGGCTATTATTACACAATAACAGTTCACAACAGTCACTTTCAAAAAACAACAGGTATGAAAATAACAGTGCTCTGTCATTGATGTCATGATCATTGACCACAAAATTTTACTAAGCTCGCAACAGTTGTTGTATGAAAATAACAGTT
>Sitophilus_oryzae_nonrepetitive:108384576-108386164
AGAACTACTGCTATCGTTAACCGAACTAATCGACAATACGTAATACTTTTAACGATTTATTTGTAACTGAATATCTTGATAAATGAAAATTAGTATAATACGAATTTTTGATAGAATAAACCAAGCTATTGCTGGTGTTAATTGCTCTGTTATAATGGTAAGTATGATTTTTAATATTGCAATACAAATTTAACACATAATATATTTCAGATTGGTGGGGTATGTATTTCATTATTGCAGTTGATAGTTAACCCAACAACGTGATAAATTCGTGTTTATTTTCTAATTGAAATATCATACGATGCAATGAGGACTGACAATCAAAATGCTTTTATATCATATTGCAAGATTGTATATTGCTATAAATATTTGCTTCTATTTACAATTTTCTTATTTGTTTCAGATCGAAAAGGCTGTGCACCAGTTAGCAATGAAGCGTTTTGTTCGTTCTGACCTAACAATATTCGTTATTTGGATAGGTTTAGGTTAATTTATAAGTGTTTAAGTACAACCTACCTTACTTAAATTTATTCTTAATCCATCTAGTTGTATATCAATCTAAACCTAAAATAATCCTAAATACGTCTAGTGGCACTCTCTCTTCGCCTTCAATCCAACTCTTCTTCGTCCAACTTTTCTTCAATTTGTGACTGATTTTTAGCTTCCATCTCACTTTTTTCGCTATCAGTACCATTATCTCCGACAACATTTCAGGGAAGTTTTCAAGATAATTTTTTACAGTTAAATGATCGACGCCGGAGCCGTGGTTCCCAATTCTTGAATTCTTGAGGACCTCAACACCATCGAGCACGTGTGCGTATTACTGCAACTTGCATATTTTTCTTCCAACGGCACTTTGTGCCTTCACTTTTTGTCTTCTGATTTCATTGGTAGTTAAGTATCCACTGACTTGTCTTGGCGATGCATGTTTATGATGCAAAATTGTTCCAGTGACTGTGCCATATTCCGTTTTGATCATTGCGGAACATTGTGGCACGCAACAAATCCAGATCTTCAGGTCGTGATCGTCATTGTTGTCTTTAACAACAATGCTCTTGAAACTGTGGTGTGGTATAACCGTTGTACAAATATGTGTCCATTGTTGAAGTTTTGTAGTAGTTTTGTAGTAGTATATATAGTGTAGTAGTAGTAGGTATACTCGACGACTATCGGGATGCAACTGATAGAGATAGAGTTCCACTTATGGCCTTTTATTAGAGATATAGCGCAAACTGGGCCGGCCGAATAAGCACTTTGATCTGTGGTTCCATAAACATCATTTCCTTGATACCTGTGATTTCAGTTGGTGAGAAAAGGTTAGAATATTTCTGCACCAATGAGGTAAGGGCTTAGTAGCAAGCGGTGTGGGTCAAATTTATCAGGGCCAATAGACACCAACATAATTAGATTAGATTAAGTTAATCTAATCTAACCAATAGGGTTTAAATGTTATTGGGAGTTGGTTTGGTTGTTATCATGAAATATACAGATACCACATGCATAGCATGTTGTATAGATACAATCAGAAGTATTTATTATGGCACAAAAATACCTTACGTTTTAGTTATATATATATTAAACCTGTATT
>Sitophilus_oryzae_nonrepetitive:98334663-98336192
AACTTTATACAACGTTTAGGTATTGAAAAAATATCTTATATACCTAAAAATCTCCTTCTGAATTATAAACTAACCAAACCAATTATAGACGTTATATACTTGGATTTCGAATATAGTTTCGTACCTACCTAATTAAAAATGAATACGTACCAATCTAATTAAAAAGTTGTAAAACAAAACGGTATTAATGAATGTATTATACTACTAGATTCATTATAGTAGGGAAGCCGAAGTGCTAAATGGGGTAATGAACAGAAACATTGATTTTTGGTCCCCTGATTGATGATCTGAAAAGCGATTTGAAAACGTCCACATTTTTATAAGCTTTTAGGGGGGGTCCGCCACTGGTCCAGATGACCCACCCTGAACAAAGAAATACTTGGCGTTTCAGATATTAATTGTGCATGCGCCCTACGTATTTCTGATAACCAAGGGATATTAATGTGCCGGTTTGCATTTAGGTGCGTCAGATGTTCAAAAGGGATGTTAAGTGAACCTTAAAGAAAACCTGTTTCAAAAACGGACGATTTGGTAGCGACCAAAACTCATGAGTTCTCAGCACCACACTTTATTGATGATTTTAACTACTTAGGCTTGTTTGAAATGCCTTACTCGTGCCTGTAGAGCTGCTGTATAAAAGATTTATGTATGGTGGAGGTACTTAACAGGGTGCAAAGTTTCTTCCCTTACGTTATTTTGCCGCACTTAAAGTAAGAGTTAAAGAGAGTGTAAATCTCCAAATCACCCCTTAGGCTCCCCTACTACTATTTTGTCATCTCAATGATATTAACAGTAATCTTCATATATTGAAAACAGTAGTTGCAAAATGACATACAACGAGCAACTGATCCGATGGACAAAATGTTTTGCTATCTTAGGAGGCTTATGGCAAAAGCCTATTTCGAAAAATTCTACTCTCAATCTAATCTATAACATCTATGCCCCACTGATCAAAGTTCTGTTCTTCTGCTTCTGGATATCACTCCTAATGGAATTCATACGTTTGATCGTTTACAATGGCCAGCGTTGGCGTGGTGATCAACAGTTCCAAAATGCAAGTCAAGCTGGTTGTAGGTATGTTGGACGACGTGGTGACAAAAGAAACAGAGATTTTAGAATGTCTTGATAAGGATATTAAGAAGAAATATTGTAGAAAAGTTACGGCTTGTAGAGGTTTTATGGTTGTTCAGTTTTTAGGCACTTTTGTACCTGTTTGTGCTATAATTATTTCAGGTAAGTCAACTGGGAGTTGCCGTCCTGTTTATGGTCGTACTATTCAATACTGAAAAGTACAATACTGGTCAATGAAAACATTGATATTTCAAGGTTAAGGATAAGCTATTGACCAATGGTTGCCAATCACTAATTCTGCAACAACAAAGAAGCTCCAAATACGCAGTGGAGAAAATTATGGGGGAATAGTTACGGCTCAGCCATCAGCGTTAATGCAGGAGAGTAGAATAAACGCATGATTATAAATGAGCACCTGATCAAAACAAATCTTTTTCTTTAGTCCCAAGTGGTACATG
>Sitophilus_oryzae_nonrepetitive:185474296-185475691
AAATAATTGTCCAAAATACAACTATAACTGCATAGCTCATTCTGATCATCGAACAGTTCAAGCCATTAATTCCCGAAGCACATGTTATATTATTAATGATCTGTAAAATATCTTCTTCATTTACTAATGAAAAGTTAAACTGATTATTGAGTAAATCAGGACAGCTATTAGTGTTAAAATAATTGATTATATCAACATTATTTCTATTTCTAGGAGGGACGCTATAATCAGGAATATATCCGGACATATTTTTGCGTTTCCTATCCAGAGCTTTTTCGAGTTTTTATCTTACCAAAGACGTAATAAAATTGCGCAATTGCTTGTATTCCTGCCACACTGTGGGAGACTTCGAATTCTTAAATTTATTCTTCAATTTGTCCCTCCTATAGCCAAGGAGCCGCAGAGATGGAACATGAGTGCGTTATTCAGAAATCTAACCTTCGCGTCAATGTCTTGAATATGATAGATTTTGTGGAGCTCCATATTTTGCAAATCTGATAAGAGTTTGTCGCAGTCGACATGTTTGAAGTGGTGGTTTAGGAATTGAAAGAATGGGAAAAACTGCGTCATGATCTGACAAGTCGGGGCTGTTTATACCCGAATCAAATGCTATGTCTGTATTTGTCGCCAATATGAGATCTATAAGTGTAGAGGTCGTACTTGTAGTTCGAGTATACCCATCTATAAGTTGCCTAAGGCTATAATCAGACATAAATTGTCTAAGCTGATTATTATTATACTAAATTATTCAATTGCTATCAATATATTACGCTTGACTTACTTGACATATCCAAGTGAACTCGTATTTCACTTTGGTCGAGCGTTTCTTCATCGCTGTCTTTTCCCAAAGCTATCCTGGCGACCAAAGCATCCGTGAAATTTTCCGTAAAGTGTAGTGCTCCCCATGCCTCACCACTTTTGACAGCTGCTTTTGCCGACTCAAGACTTGGATAGTTATTAAAATTCATTCAGGCGATTCCATTCGGCAATTCGCAAAGAAGAACAAAATTGGGTGAAACAAACTGTTTTACGGTATAAAGTAGTTTGTGTAGTGAAGCGTGTATTAATTACAAGAACATCGCCAGGTCAATGGATGCTTAGCGTTTAAATCTGTTGTAGTTTGTAGATTTTCATCCATATGGGTATAGTGCTGTGCTTTTGACTTGAACCATAATGTTATACCTAGTAAATATTTAGAGGTATATTATCTTTTTAGAATGGTAAAATTCAAGAGAGAGCTGTAGTATTAAAATGTTCATTTTATAATGTCAAATTCTGTTTGTATTTTACACCTTAAGCTTCATCTGCTTCAAAAATCATTATTATGGTGCAACTGGTGAAATTGCTCTTAACAAGCGGCCAAAGATTTAGTATCTAAAACCCTATAAATGATAG
>Sitophilus_oryzae_nonrepetitive:119181205-119182036
TTACAGTTGGCAATTTTACTTGCATGCAAGAAAAGTTGTAGCAACCAAGCTGGTACCTACTTGTGTAATTTTGATGCTGCATTTTTTACCTAATTTTCTGCATTTTGATTCAATTTAATTGATCCCTGAACTTTCTTTGTCCAAAATATATACAAGGGTCTTGTGACTTCTGAAAGAATTTAACATATCCTAGATAAGGGAAAAGTTTTGAGTTGGATGATAAGTCCTTTACTTATAATTGCATTACGCAATTCCAAGCATACCAAGTAAATAAATTTCACTAACATAAATCACTAGATGTGTAACTTCTGATATTTTTAGTAAAAGTAGTAAAATAGAAGGAAAGTTAATCGACTTTAAAATCCTCTATAATTATATAAAGATTAAAGAAGGATCTTAAGGCCACTCTCAGTAAGAGCAATTATTGTCGTTCGATCGTATGATATATACTTATAGGAACAAGCAGAAAGGGCACAAGCTATAATAAGAGCAGGCGGCAATCCGGAGGCAGTAGCTACCGAATTGAGCGGCAGTCCCATCACGAATGGTACCGCTCAAGTTACCATTCAAGTCGGTACAGGGGTAAGTACACTTTAAAACACTTCTATTTCATTTTTCTATGTATCCAACTATATTTTAGGGTCCCAACAGTCAAATCCAAATACCCGTACAAATTCAAGTACCTCAACATCAAATTCAAATTACTGCTGATGGCGAATCGCCCCAAGCCAGCACCGTAGTACTACCAACAGCGAACGAGGGTATCTCTGTTTTACCCAATTAGCGTATATAAAACCATCAATACCATCTAATGCATTCTGGCACACCGTT
>Sitophilus_oryzae_nonrepetitive:76352309-76354946
TGACAGGAGCAATGTTGCTGATCTCTAAAACTGCATTCTTAGCAATAAATAATGTTAATATAGAAAACAGAAAACTCCCCAATTAGAGTATTTTCTCGTACCTATGACAACATTGCCGCTTTCTTTAGCCTGCGAACAGACCTGTCGCCAGCATCTGTTTAATACCTCGGTAACAGGAGGCTATGGAAGCTTTTTTGTGGCGGTTCGTGCGGCCACGTAGCGGCTGCCACGGCCTACTGCAAACATATAAATCATTCTTAAAAGGTGTTATGGGGCCCTTTCAAGGGGCACATCGCAGCCCTGCCACGTTCATTGTGCGTTAAAGGGCTCCGGAACGATGCTGCTAGTGTCGTGGCGGTTTAATCAACAAGAGGGGATTAGGTGGAAGAATCAGAGAATATTTACCCTTGGAGATGAGCAGGAAGATGAGAATTTAATAAAGTTGATAGTAGATTTCTGTAAAACTTTGAAGGTTTCTTGAAATAAAGTCGTCGACTATTTATTCATTTTGGCGGCAAATGCCAGCTGTAGGAATCGAACTCAGAACCTTATAAGGACTTGAATTTCTTCCTTATAGATACCAGGCATTCTGTTAAATGGATTGGATGGAAGCATTGGACACTGAAAGTACTAGTGATAAATAGAATTTAAAATTTGGTAAAATGTAAACCTTACTTTGTATGTTGGGAGTGTCCTGGATCGACCATAAGCTGATCTAGAAGAACGTAAACTTTTCGAAATAATCAAGAAATAACTTATTTGGGGCATATATTACGTAGAGAATGATATCGCTTTCAGCGTCTAATTTTCCAGGATAGTAACTGTCTACGACACTCGAAGAACTATTTTCTTCAGTTAAGTAAGCACAATCATTAAGATTGTCACAATAGATAGACCCCTGAGTGCGCCAAGATGACAACCATTCATTGACTGATATCGGAAATGGTAAACTACCCCCTGAACCTTTTGTCAAAGCACTTATAATGACGCCACTTATCTGTGTAAACGATTATTCTGAATCAGGGAGATGCGGAACAGTCTCACCTGAGTCGGCCATTACGCGAGCGATGGCAGGGCCGTTAATCAAATCGCCTGTTTCCATCAATTACCCAAACAATGGCGAACAGATGCAGATCCTCGTCGTAAAATGATATCAAACCCTTAGGTGAAAAAAGGGGACGTGGGGTGTAAGGGTGGGTTTCTTATTAGGCGACAGCACCAGGAATGTAAAGACAGGGTTGGGTTTATCTAACTCCTTAAGTTATTGTGGAAAATATTCTTTAGCGGGATTTATTAATCATGACCTATTCGAGGACCAATAGGTACGTTTGGTTCTTAAGAGGTTCATGTGCCGGCGGTACGCCACCCATGTTTTGCTGAATTCAAAACAGCACAACAAATCTGCTAAATCAAATTCAAAGGCCAGACATTCGACATAGATAAAGAAAGCAAGATTGGATTGGAAAATGCTCATTCTTTAAAACAATTCCTGCTGCTAATAGTGAAGGTCTAACTGAAATAGATTGGACTTTTCCGGTAGTAATGATTCCATGGCACGTACTGCGGCAACTTCTACAGGTGGCATTAATAGGACATGACCGATACCAACAATTGTCGATGCACTTGATAAACAACGTTTGTAACTATAGTCTGAAGCAGGTAACAATTCCAGTGTATATCCTTGTATATCGGTATACAGTATACCGTATCAAGTACTTAATAAGGAGACCTAAAGCTGGTTTAGACGCTCATGCGCTCTACGCAAATTGACTTGTGCAAGCTGGAACAAGCAATTAGCTTAAATTTAACGTTAGCTTTTCCGACGTATGTGGTACATGGCATGAGAAATAGGGTCAATTTAGAAACGATTAGAACGACTCTGTCTACGACCTCGGCTTGTATATAGTATATAGCAACTAGATCGTATGATGCTTGCTGGTTGTTCTTAGAAATCGCTATAACAGCGCCAGATCTCGTACTACGTATTCGATCAGCGGGAAGCCCTGGGGAGTTCACAGGTGTTAAGTGAAACGACAAGACTGTCAAAAATGGGGGAACATGTTGTCGACTCCGTTTCAAATGCATGAATACGTGAAGATATCGCTTTATACTACTTCTTTAATCTGTTTGTTCAGCGGTTACAACCCTGCATCAAACACAACCGACCACATTTTCATCCCCCCGCAGCACCAGCAGCCCCCCTAAACCGATCCCCCATTTCGCTCGTGTTGTTAACCATTACCGGGAAAGGGCGTTAATGGGCTGTTCAACATCTCTCGCGAGATTTTGAGTAGTGTGGGAACGGTATAATAGGTACCGGTGGTGGAAGGTTGGGGGCGCTAGAGCTCCGCTCGCAAGACGGGAACGTTTCTGATGTACGGGGTTGGTAAAAAAAGCATGAAGGAATTGAGGAAAAGTTCTGATTTTATGGAATTTTGTATAGTATTGTGTTTAGAAGCGGTGCACATGTATTTTCTTTTGGAAGTTGTTCCAGTGATGAATCGGACCTTTTACGTAAGGAAACTCTCCACGAGATATAGAACAATGGAACATCATATCATATTCAGTGCGGGATTATAAGGATGACATCATGATATTCAATATACCGGTTTGAAAAATTAAGCAAGACTAAAAATT
>Sitophilus_oryzae_nonrepetitive:42584833-42587070
CGAATTATTTTATGGGAGGTGCCGCGAAACAGGCCCGGCCTCGCCGCGATTCGCGGATTGTTTCAAGACGAAAAAAACGGCCATTGAAAGGCCGGTTGGCGAGTGTAGGCCGATGAAAACCGCTAACAACTATTTTATGTTGGAAGTTGGAGCGGCGGCGATGCAGGTTTCGGATTACGTCGTTGCAGGAATACACGCTTACATCTTATTCTTTGAAACGTTTTTAAATTTAGTCTAACTATCCTCAATTTTGGTTGACATTTCGTTTTTATGGCGTTTTCTTCTACTGTTTTTGAGAACTTTATTAAGGCCTCTAAATAGAAAGCCTTTAATAATTTCGAAGAGAGGAATTGTTGATATATACCAATCATTTCTTCTACTTAAAACCCTGAAAAACTCATTTCGTATCTAGGTTTATTCAACTTTTCCTGTTTTAATCGAGGTAATCTCGTACTGAACAGGCAAATTACGCAAAAGAAAATAATGCCCTACTCTGTGCCAGCCAGCCCACCAAAAAATGGAAGATAATCAAGCGGGAAAGCTAACATAGGGTAGGGAATAGTCCCATCCATAACCTGGAGACTACCGAAGAAATTTTTCAGCACTTTTCTTGAATTCAAGTGGTGAAAATGGGGAAAGACCAGAACACCTGCAAATTGGGAATACCTACTGTATTTCCTTTAAGACTTGACCACACTTTATTAGCTTTAAGACTTGAAAAAACTTCAATCAGCTTCTTTTTGAGGCATTTACAGTCCAAAAACAGCTTCTGGCCGGGCGATATATGTCATTTTACTTATCATAAATACGACAGCCAATAAGCAGGAGAAAGTTAGTCCAATATTATTTAGACTGGCTGCCAATAGCATACAACCAATATCCAACTTGTTCTGTTTCTACTATATTGTGCGTGTTCTTTGCTCCAGCCCTGCGTAATCTTGTTACCACGAAAGGCCTCCATGAGCGCCTGATTAGATTCCTATGCAGAAGCCCTACTACCTGTCAAAATTGTGACGCTTTTATTTGCAATATTCCTAGGAGATATTTCTCAGGCTGCCATGGCGATGTCTGCCAGTTTATCCATGATCTATTTATCTTATTTGTTCAAATTTCGTGAAAATATTCCTTTGAGAAGATTTTATTAAACCTTCAGCTACAGGCAGTACCTAACGTGTTCTCTATTACTGTGAATCTCGTAAATCTTGTCAAAGATGAACTGAAGAGGTATATAATTCCCACAATTCTGTAAAGTGTCTAGCCTCTCTAAAATCCAAAAGAGGGTTTGCTCCAACGGACTTATAACGGAGTATAGAAGTACCAGGAGAGTTAGGTTTGGTTTAGCTGTACCTATTTTTTGCTGGTTGCCTACCTACTTTTTACCTAGTATTTTGTTTGTTGGTGTAGTCCGGATAGCTCCAATAACACAGAGACAGGCAACCCACTGAAACTGATTGAGTTTAATCGTTGAGTAAAGAACATCGTAATGCTATGAATATGACCAGTATCATACCTCAAAAAAACACTATCCAACCTTTTAACTATTAATGCAGTTATACTTGTGGAATCTGGTCTTTTCAATAATAATCAGAGTTAACCAAACAAATATAATACCAGAATTAAAACTAACAAGACTTCTAAAGTCGACAGCTTATCTTCCTTTTCCATTATATATAAACTCCCTTGAAACACTTCTCCAGTTCCCGTAACTTGTAGTGTAACAGCTAAAAAAGGAATTTCTAAAAGTTTAAGCTTTTCTGAAACTTCCTTGAAGTCTACTATATCCAATGTGACTTATTAATCCAATAATAAGAAAAGACATAGTTTATTGTATTTAATAGCCAGTCGAATCTCTCTCGCTTTTGTTAAAAACTCCTATTAGTAACATTTGCCTAATCTACATTCCCAACATATGGGCTTATCTTTCCTCTCATAATACATAAAAGTATTATCCGTATACAGTTCATATAGGTATATAAATTAAGACGATATTAATTTTCAGCCCGTTGAAAAATCTGCTAAACAAAGAAACACTAACAAAAATCTAGAGAAAATGGAAGAATTAAGACTTTGATTGCAGAAGAAGTCCCTTGTTTGTTTTACTACCACTGAAATTACAGTTTTATGCGTATCCATGAAATCGTTCATTACTTTATTCGGAATCGTGGTAGTAGAGAATTTGTTATTGCTCTGAAAAGCATCTAATCAGAAGTATTGAATGAATTTTTTCAAGAATTAAT
>Sitophilus_oryzae_nonrepetitive:147257996-147260122
AACTGCAAGACAGGCCCTCACATCTCTTTTGCTAAAACCCTGTTTCAGTCACATACTTCTTTTGCTCAACACTCTTTTACTTTTGCTCTTCAACTCTCTTTTTACTCTTCATTTCCCTCAGGGTAACTATTGTAATTAGGTTATCATAATTAAAGTACATTAATTCCACACCCGAAAAGACCCTCAACAAGTTGGCCCTTCTGAAGAGGACCACAACACAATTAACAATTAGCAAACCTATTTCCAGTTTCTCATAAAACCGTAAAATATTTCGCAGTTATGTAAAAAGCAAATAACTGTTGTTGTATTGTTTAAATAAGGTATTTAAACAATGCATAATACAAAGAAAGGATATCAGAGGTCAGACGATGAAGATAACATTTATATGGCAACTTATGTGTATAATTAAATCAGAAAAACTGCAAATAATTTCTCCATTTGACTAGACGGGTTAGTTATCTCCCATTTACTATTTCAAAAAGGCTGATTTGTTGTTGATTCGCTTTCCCCGGGGCGTGTGATTTTTCCACATATTCCAAAGTAGATTGGTACAATCGTTTCAAAAAGAATAAAACAACCTATTTTCTGACAACAAGATATAATCTCTATATTAGACAAATGATATGTATCGACATCTGTTATCCCCCAAACAACAGAATAACAGGGTTTCCAACTTTTTAACTTCACTGTCCTCTTAATTTTTTCTCAGGTTAACCTGTGTCTTTCGCTACTCCCACTCGTTTGTACAAAAAAGAAACGACCATCAATCGCATACCGTTGACAGAATAACTACAAAAATATCGGAATAAATTCACCGAAAGTAAATTATACCGGAACTCCGCCATCTTCCACGACTGACAGCTTACGGCACGCATGCTTATAGCTTATGTGTAATAATTGATGATCAGTGGAAATTAGTGACATACTATGATAGAATAAAACAGGAAAACAGCATATTCAAATCTATGAGATCAAAAAGAGTCTATTTTATGAGGCGATCCCGTTCAGATCGCGTAGCAATTTGTCTTTCTCATCTTATCCGAAAGACAAGTAGGACGTGTGGACAATTTATCTCAAAGCAACCATCTAAAAAAATGCCTATAACCGCTCTACTAACTGGATATAATGCTGCCCCTAAATTTAGGGGGAAAATCTGTAAAGGGTTTTTTATAGGGGGTAAAAATTTTTGGCGTTATTTTTAGGGATAAAAATGTCAGTGGCTGCTGGTATTTACCAAAATTAATAAGAAAGGATAAATAAAAGTCAGACTTTACTATGCACAGACGCGAGCAAAAGACAAATAAACCGTCTTCTTTTAAGATTTCTACAGTCTAACCTTAGCCACATATTTGACTGTTTTTGGTTTGGATTTAGGAGATTTTGAAATTGCTTAGGGCAGCAGAGCTGCAAAAAGCTAAGTTGGTAAGTAAAATCTCCAACCCCAACTACACGATAACGTAGCATTTTAGCCCGACGAACCGAGCGCGCACGAACAAGCAGAACAAATAGGCCGAACAAAAAGCTATATGTAAGAGCCCTGTTGTTGAACTTGATATTATTTGGTTTAATGGTTTCAGAGGTAGCAGCGGCCTGCCCTTAGAGGGATTTAAATAGAGGTTCAAGGCCAGCTACTTAAAACACGCCATATAATTTGGTTTTTGGGAATTTTGGGGACTTTTGATATAAGCGTGTTAGATTTTTATGGAGATAAATTTTTGAGTCGGAAATACTGACTGAACTAGAGCAGTTCTGCTTCACAAGTGATTTGGAACAGGACACGGTCTTTTCAATGAAGGCGAAATCAGATTATGTGGGTAAAATTAGGAACCACCAGAACACCTGATCACCGATACAATCTACATCTAGAAGGTGTAACCCTTAAGTATTGAAGCAAGGCTACGCCACTGACTGGACAGATATAAAAAGAGAGAAACAAAAACGAATCTATCGGAAAAAAAGGCAGCTTTGATTTGTTTGTCCGTTGTATGTGTTCGATTCGTATCGAAACAATGGCGGCTTACAGACCGAGACAGGCGAGACAGAAAAAAAAGGTGGAGGGCGGGGAGGAGAAAGGGGGGAGGCAGGAGGAAAAAATGTGGAGCGTCGACCTATTTTCGCGGTTCATC
>Sitophilus_oryzae_nonrepetitive:119275479-119277529
TAACGAGGTTATGATCAGTCCTCTTAAATGTGCTATGTGATACACGATTGATACGATTTTCATGTATATGGAAGAGTATGTAATAATATGTTAAGTTACAATCAGATGTATTGAACTTTGGTATTGAATGCATATGAAATCATCAGATTAAACCAGATCACCATATAGCGATTCACACCTACACGCTTAAACACCAACCTAAGGCTTGCCTATATGTCCTTGTGCTAGAAGTATAATATAAAGGTCTGTGGTCTAGGAAGGCTGACACTTATGTCGATCCCCACATGGTACATACCTACCTATCTCATATATCATATACCCTATGGCTATGCCTTATGGTTTTAAAGATTATAAATTGTCTTTTGTATTATGCGTATAGCTGTAATTCAAAGAAATACTTCGTAAAATACCACAATGTTATAGTGAATAGATTTGCTTTTCCAGTTTAATGGGTAATTTATTTATCAGTTTTAATCAGTTTTCCTTTGAGTTTCAGATTTCTTAAGCCTAATACATGCCCGTGCTGTTTCCTGAAGATTGAATTTTTGTAAGCTACGATCTTGCAATTAAAACAATATCACATACCTGGAACCTGAAAGGACATCATGCGCAAATCACTTTGTATTATTTACAGCTTTTGTTTGAATACATATTATCTAGATACACACCTGAGATTTCAACCCATGTAGACGTAAGGTAATCGTGTTGTTATGATTATTTTATATCAGGTTCTATTACATTATTCATAACATTATTCGTCAATTCTGAGGTTAATCTTGTCAAATTCCAAAACAAAACAAGATTGAAAAGTATGCGACGTTGACAGATTTAGTACGTTAGCCAGGACAAAATTCCTGAAACAGGAATTTTTAGGACTACCGAACATGCCCGAAGTGACGTTCGGTTGGTAGGACAAATACCCCGTAGGACGAATACCGCCACCTCGTAAATTCTACATGAAATGAAGGAAAAAAACGTGTTAAATTTGTCAACGTCGCTCCTCGCAGTCGCTATCGAGAGTTGAGACTCGAAAAGTTAGAGGCAGGCCAGGTGCTCCATACAAGTATGCGCTGTGGTTTGCAGACGCATTGGTGTGGTATGGGGGGGCGATTAAATACCGCTTAGAAAATATTAAGTTTCGCTTTATGGTATAATTTCATTAACAAATAAGGATTTGAGAATTCTAATAATGGCAATAATCCCTAGAGTCAATTTAGAGGTTAACTATTCTCTAGAACATAGAGAATCTAAGGAACGTTTTTTTTGAGTTTACTGTTTTTGAGGAACGTTTTTTTTGAGTTTACGGTATTTTGAGTTTACTGAAGAAGTTTAAGGTCAACTCAACCTTTTTACCACCCCTTAAATGATATTGCAATTCAATTTTAAGACCTTAATTATTCATGAACTTAAGTCGGTCAAAATAAAGCATGGAAGTTGGTATTATATGAAATAGTCCCTCTGGTATTCTAGTGACTGCGAATCAGTGGGTGGCTGGTGAAAACTGTTATTGATAGAGTTGTGTAGGGTATACTACATGGGGAGTAATGAATTTAACACCGTCAAATTAAAGATTGGGTAAAACACATTAGGAAAGAAATGTGCATACCAAGTACATACCTTTTTGTTCTATTGTAACTATGGTAACTAACTAGACACCATTTTGCCACCGTTGCTGCTCGAACTACTAGAAATCACCTTCTTGGCAATAATTTACGTTACACATTATTCATTCAACTACTGTCAAAACTATAAGACCGAGACAGAGACCGAGGTACTTGTTTTTACTTACCGCTAATATATTCCACTAGTTATTATTTTCACATCTATATCTTCATATAATTGTGGATCCAATCGGAGTTGGATTATCCAGCTGCCAGTACTTGTCCTCCACTTTGAGAGGATCGCACTTAAATACATGCTAATCAAGTTATAAGTAAACCGAAACATTATGGATACAAAAGATAAGCACAAATGAAATTTCCTACCTTCTGGCTTCCTTTTTAAATAATCCTTCCATTTTCAATTCACAATAATTCACTCCGTTCAGTAA
>Sitophilus_oryzae_nonrepetitive:53817283-53819180
AACTTCTGTCTATCCCTTCAGGACCAGTTATTAATGTACCGCCTCCTATTGTTACTTATGTTGCTAAACCTTATCCAGTGTCAGACTGGCCTATTAAATTTAATGGTAATCGTTACTGAGCTTTCTGATTCACGTAAAGTTAGTGAACAAGATTTATATTCTTCCGCAGTAGAACTTTTTACCGGTAATGCTTTTATTTGGTACTGAAGTATTAAACAACATGTTACAGATTGGGAATCTCTTGTACAAAAATTGAAGAAAGACTTTTTATCACCAGATAATGATGAAAATATTTGGTCGCTTTAGAGAATATTTTTAGTAGATTAAGTAAATGCCCTAGTACTAATGAATTACTTCCTGAATACGTTACTCAGTTAGCTTTAGTTGATGTTTTGTCTGTGTCTGAACTTTCTAATTTGTAACATCAGAATCAAAAAGAATCTAGAAGTTTAAATGTTTCTCAATTAAATACCACTGCTGATTCTAGCTCGTCTGATTGTCATCCCGTAACAAGCCCTTTTCAGCTGTCAGGCGGCTATCAGTAATAACAAAATGGGACAATCGATAGCAAAAGGGAATTTAGACTAAAGGTTTAATACAGTGAGTTGTTGCTGTTTGAAACTGACTTGATGCTACAGGGTTTCTGATTAGAGACATAAAGATGCAGTATCCATATTACTATGCTAAAAATGGAATGTGTCTTAGATGATGTCGTTGATACGTTACCAGACCCTTCTTTTGCCAGATAGGTAATTGTTTTCTAAATGTGTCACTGGGTACCTATACAGATTTGTCGTAGTTCTCTTAGTTCCTGATTTGAAATTGTAGCATTTTTGACTTCACTCATATCTCAGAGGAGGACGTATAGATTCCTCTATTTATCATTCAATTTAAGGTATGTGATCTTATTTTGCCTACTTTGCGGCTAGCCAATACTTTACTCCTGTAGAGTAACATTTTTGCTTCCTAAATATGCCTTAGGTGTGATTCTACGATTTGCTATCTTTAGGTTATGTTGCATTGTTTACCTGATCTATCTCGGGGGCAAAATCGGACGGGGAAAAATCGCATAACGTCCGGTTTTGCCCCTCGATTAATTATTACGTTCTTTTTAGAAACAATGGTAAGAACCTATAAAAGAAAAACGGAACGCCAAGGTTGAGCGGACCAATCAATGCAGAATGCCATTGAAGCAGTTATTTCCTGGGCGAATTAATCCTGGGCAAGTTTATTTGGCAGAGCCTATCAGCGTACAGCTACAATGCAAACTGCCGTCCGTTACCCTTACAAACTACAAACTTAAATACTTACAAACCGGCATGTCTTTACAGAGGCAGACTTTGCGCCATCAAAAACCACAGATAGACCTGAAATACAAAACAACCCAGAAGTCAATATGCCCACATATTCTGCACAACCTGTAGAGGGCAGCTCACCAGTTATTAGCCTATCTGAGTTGAATTTGCAACATGAAAAAATTGTCGGCCTGATGCACTTGCTAGACCATCCGAAATAAATGTGCAGCCACTCAATAATGTGCATTCCAATACGAAATCGCAAGAAACTGTCAAGACTCAACATCAAATTGAGACTACTCCTGAAAGCTGCAGTTTAGAGAAAAAAGTTCAACTGGTATGAAATTCTTGATATCACCTCAAGATTTAATGCCCATTCCACATGATGATAGAAATGAGAGTTAAAGCAGACGCAGAGGCAAAACGGTGATTATAACTGAATCACCCTATCAACGAGAATTGATAGAAGCGTTGTCACAAGCAAAAACTCCCAACAGTGTAAAAAGAAACAGCGTAAAAAGAAATATAGTTGACGACAAGTCTCTACCTACAAAAAGGGCCAAGGTGGTAAACAAGAAACCTAATGAAAACATTACAACAAA
>Sitophilus_oryzae_nonrepetitive:22260866-22262482
CCACCTTCGTACACGTCAGCAAATTATCTGATGAATGCATGTAGCAATGTTGCCACGGTTACTTTTTATTCTGTTGACATTTGACATTGAAGTATCAAATAACATTTGTAGTTTTCTCAGTTCAACTTTAGACACAATACATACAGACCGGACCATAGGTAGATACCGTTTTAGTCGGAAATTTTGGAAATGAGTTTAGCACACTAGTACTTACAAATAATGTTCAGAAAGTTTCGCTACTTCGATACCACCTGCCTAGGGAGAGTCTTAAAAGTCTTCAAACTGTTGCAGATGAAGAAGGACGCAACCAACAACTGCTACGAAGATAAAGATTAACAATATATTTATATATGACTACAAATATCAGATTTGCAAAGAAAAATTTCATGACAACCATTTTCCATGACTACCAACATAAATCCTTATTTATCGCCCAATTTGATTACACGATGCGACGACAGCGTGTTGTCTTTTTTTCAACCAGGATTTAAGAGCTCTAAGTTTCAAACGTATTCATTAACAGTTTCGACGTCTCTGATAACGTGCATACCAAGTTCTATCGATTTCTCTGTATTTCTTACTTTGGGAGGTAGACCAATTCGATTAAACCTTAAACCTACGTTTGGGAATTGTTCCGTGATTGCTCTTTTAACCCTAGCTTTTTCCCTGTCTATCCTGATACCAACTTAACAACCTAAAAAGGTTTGTTTATAACAAACTGGCTAAATTACTGCCGGCGCGCGGCGGTATAGACAATTGAGGGATAAAAAACTGCCGTTAGAGGATACCACCCAACAACGAGCTAAATTTTACGGCGGTAGTAAATACCGCCCTTATTTAACCAAATTTTGTGTTATTGTTTTCCCAGCGTAAGTTCCGCGATTAGGTACTGTTGTCAAAATAAGACTACATTTTATTTGTTAGATGCAAAATATGAAAGCAACTTTTATATCACCTTGAAAGTTCAAAAATAAGTTTATGATATCATTTCAAAATGAGTTCGTCAGAATGCAGGGACTCAAAACAGTAACGATTTGGCAAAATATGCTAGCAACGAACACACTAAACTTTTATATCACCTAATCGAAATCATTTCAAAATGAGTTCGTCAGATGGTGGATCTTAAGTTAGGTTAATGCTAACTGGCCTAGCTATAGGCTATATGGTTCGTACAATCAATTGATAAATATCAAGGACAGCTCAATTATTAGGTTATGCTATCATTTCGGCGGTATTTGAGGTTTAAAATACACTATACCGCCGTTGGACGGTTTTTTCTGATAGGTTAAGTGTATACCGCCGCAATGACAAACTAATTCAATTTTATACCGGCATTTATTGAATATGGTTTGTTTGAAATTAAAACATGCGATTCACAACTACAATTTGAATTTCCATGTACAAACCAATTATAGGACAATTTTAAGTAATACACTATAAAAAGCACTGAAAGCCGCTGTGCAGCATATTATTAGCTAAAGCAATTATGTGACTTAAGTTATCAAAGAAAATATCACATTTATCAGATATTACGTTATAATTGCTACACATGACATAAACTGGAGATTTAAGCAACAAATTAGTTCTGGCTCTAGCACAATAAAATGTTCTATGCG
>Sitophilus_oryzae_nonrepetitive:62340438-62342038
GGGGCCGTTCTATGCCGAAAACACTGCAACCTGCAAGGTTTATTATGTTTGTCTTCCTGCACCCAGTCTCCTATCCCGGTGCCTTGCACCAGCTTGTGCAGGTCTTTGATAGAATGTAATCATAGTTCCTCCAGTTCTACCCTTTCTTTCCCATATAGAAAGGGTCACTTGCAATTCAGAGCCACGCAGTAACATATTTTGTACTCTACCGTATCAGGATCCTAATCACAGACTGCAGCAGTATAGGCAAAAGAGTATAGGCAAATCCGTGATGAAGGCCTTGCTATGTCTGTGTCTCTATATGTTTCTCCAGTGAACACAGTGAACTGCACAAGCAAATGTATTACGAGTCTCACATTGAATATCCTTTGCTGCTTTTTCAATGCCCCATTTTGACTCAATTGTCCTTGTTTGAATGCTTACACGAAGACACGCCATTACTATGTAAGTATTTCTTTTTCATGTTGAATGCTACAGTTTTATGGGAAGAATACGTATATCAATTCCCACAAATAACAAAGTCAAATCGAATTCAAAGAAATGACAATGGCTCAAAATTTTCGATCGATCATTTGATTTAGAAATGGTGCAATCTCTAATCCTAACATCCTCTCACAATGTATTTCATCTATTTTCAATCATTCTACCCGTACATATTTTTGTATGGGTTATTATTGTTTCCATTCTTGAAAATGAATTGCAAAATTGCAGAATACACGAAAACCGAGGAGTCCCGAACCACAGAGACCAGCGCCACTACCGAGTCGAACGTCAGGTCGTTTTCGCACTTTCCTACCGCTCATATGTCGTTGTTCTTGTCAACTATGACGAAAACGAAGGGATTCTATGCCAGTCTGGCGGATAATTTGTGCAGGGAAGAGTCGTTTGCCGAACAAAAGGATAAACTGTGTTGGAACGGTGAAAGAATCGCAGAGTGTTCATTTTTTCTTACGTTTTCTGCGTACCCACTTTTAGCAAGGAATCTGGATTGCTGATTATACGAGTGCTATCGGCTTGTTCCACTGCCACATTTCAGACCTATTGGGTTACATTCTCCTAACTTCCTCTGGCAATTGTCTATCATTGCCTATCACCGATAACCATAAGATGTGTTCTGTAGTTTCTACTAGCCTAAGAATTTCTCCGTTTGCTTCTTGCTTCAGCTATCTTTGTAGTCTTTTCGTTAATTATTTTGCCACAATTTCCTGAGTTACATTTGGTTTTCTTAGAACTACAGTTCCTAGATATGTGAATGTATCTACTTCCTCAAACTTGTATCGTTTCCCTCTCTCAGAATCTATTTGTAGACATCTTCCTTTCTCAACATCCCTATCTGACCACCCTATGAACTTAGTTTTCTTCTCATTAAACACTAAAGCCTACTTTTAGTCTTTTGGTCACCGATATCAGCTCTTTCCGATCTCTTGCTAAGATAACTAAATCATCTGCAAAGGCTAAGCATTGTTGTCTTTTTGTATAAAGAAGGCCCTCTCATATTCCCTCTCAGATTCCCGCATCTTTTATGACTTTTTCTAATACTACACTAAATAGTACTGGAGATAGTGGATCCCCCTGTCTTAATCCGTCCCTGATTATACAT
>Sitophilus_oryzae_nonrepetitive:8943508-8944391
CCGTTTGTGTCAGAATTTTTGGTAGAACTAATCCCAAGTCTCGCAACACCAAAATTATTGCAACTACATAAAGTACTAATAAAGTACATAAACTACATGAAATCTTACATCATGCAAAACCAAGTAGTCCATTCTACATGTTCCTGTTTGACATTCTATACACTTTTCTTGTATATGTATGACCTTAACCTAGTAAATACTTTAATTTAGACATCAATACCATTTAATTGAATTGAATCTTAAAACCAATGCCAAAACGTGTCTGTTTACGAATTCCAATTGCCGAGTACTTTTCAAATCTTAAATTAAAATGGTACACTTCCGCAAGAAGTTTTTTTGTGTGTAATGAAAAACAGAAACGTGTTTTCATGTAACTGGTTTCAGCCACTTTAAAGTTGAAAACTGAACATTATTATTCGAAAAGGCTAATTTCAAGTAAACGAAACTTGACCCTAATCATTTTACAAATGTATTTTGTTTGACTAATTGTAATGCACATGTTATGTGTCCTGTGATGGATATTATTCGACACTGGTTTCTCTGTTTCTCTGTCAGTAAAGTCTAGATAACATCGCCGTAACTCCACAAACACTTTAATATACCAACATAGGCGTTGCCTTAAAAGATCGTTTTAATCAAATACTTGCAATATTTGCCCTTATTTTAGACACACGCTGTATAGTATAGTACTTTGAATAAGCAATTTTTTTTGACGCCCCCATTATTAGTATTCTTCAGATCGGTTCTAAAAATACACAATTTCTCAAAAAGTTAAACAATCCACCACTTCATTTACTTTTGAACACAATGGAATTTCATGGAAACCTTTTCTCAGAGAGGGAGAAATATAATGATACTCGACCTCGGTTTCGTAGTGCTATTT
>Sitophilus_oryzae_nonrepetitive:28809498-28810198
TGTTGCAATCCAGTTAGTTGTTATTCGTTTCAGGTCGTCGGTCCATCCATCAGGTGGGAGGTTTGCCTTGGCTACGCTTGTCAGCTCTTGGTCTCCACTCTATAAGTTTTTGGTCCATCTCCCGTCTGCCATTCTAGCAATGTGTCCAGCCCATCTCCACTTGTGATTTATGATTCGCTGGATAATATCATCCACTCCCGTACGTCGGCGTATCTCTTCATTTCTTACTCGATCTCTCAAAGTCGGGCCAATCATAGTTCTCTCCATCATCCTCTGTGTCACTCTCAATTTTTCTGCGGTTGCTTTTGTTAGAGTGAGTGTCTCTGCGCCATAGGTCAAAACCGGGAGGATACATTGGTTAAATGCTTTTCTTTTCAGGTGTATTGGGATATTTGCTCTAAAGATGTCCCTCATTTTTCCGTAAGCCGCCCATCCCAAGGTAATTCGTCTAGCCAGTTCACAGGTTTGGTTATCTCTGCTTATTTTGATCCTCATGGCCCAAGTATACATATTTGTGGACTAATTTCTATTCTGTTGTTGTGAATTTGTATGTGTTCGCTGGGCACCATATTAGTCATTATCTTAGTCTTGTCAAAATTTATTGTTAGTCCAATCTCGTGTAATGCATCGTTAAGTTCTTGAAGCATGTCTTTGATCTCTCCCAGACTATCTGACACTATAACGATATCATCCGCAAAGC
>Sitophilus_oryzae_nonrepetitive:90095814-90098753
TAAATACTGATTACAGTTGCTTTTTTACGTTTTTTTTTAAGTGTCGATACTCCCAGATCACAGTATTAAACCCGCCACAAAAGTATATATCCCAATATAAATAATATGGCAAATTTAGACTACAGCAGATGATGCCTGAGTAAAAGGAGGTCAAAACTTGAGTTTCTGGTGTTAACTAATAACGTATAAATTAATACATGTAGATAGGTATATCAGTAGTTAGCGGTCATCACATACAATTCTCGAATTTGTTCAGTTTTATACCATAATTAAATGTTTCAGACTAATAAGAATAGTTCACTATCAAATTAAAAGGAGTAGATACGTCATAGAAATAATATTTACTTCAATGAATATTTCAGTAATTTAATAGGTACCTACAATAATATTTTAGTCATAAATTGTAAACCAATAAATACTAACAATGTTTAACAACTTAATCCACTCTCAGAGGGTTCCTTTGTCCAATTCTTTGTTATTTGTGTCTTTTAAACACGCAACTATTGACAAAAACACTTTAGGGATATAAATAAACACTGGGAGCACCCATAACTCACTTTTGAAATGTCGTTCGTGTTTATAAACCTAATTAATTAATTCATAATTCCCTATTTTATTCTGTTATAAAACACACAATCTCTATAATTTACTATATATGGATATAATATTCGTACAATAAATATAATAGAAGTTATTATTGGTAAACGAGGTTACCAATTTCTATATTTACTCTGTAACTTGTTGACATATTAAATTACACCAATATCCGCTCTAATTTTTTAACTATTCATTAAAAACGAGAAATAGTACATTTTATTTGTTCTAGGACGTTTATAACAAGTTATTCTTCTGATTATATTTAAGAGAGATGACGTCCAACACCTATTTAGTCCAGAAACAACCCACGTTCATAACAAATTGCATAAATTTGTCAATGAGTTAGAAGTAATTTAAAACAGATGAGTCAATTTTCATACGAATAAACTGTTATAACTCGGTAAGGTTCATGACATAATCTTGGCTATTTTAAATCGAACTACCGTCGTAATTGAATTATTCACTTACCGGTTATTGTAAACAATGAAAAATCCTGAGAAAAATCACATTGTAAACACACACTGCATAATTCACATTCGACCTTTGTGTACTTTTGACGTTTGCCGACAGTTATTGACACTGACAGTTCGATAGAAGCGTGCGGCTTACGATCTCGAAATCCTGAATATTAAAATCCCAGATCCTCGAAAATTGTCAAGAAACATTGTAAATGGTGAAGGTGAATATTTTCCTCGAAAATTGTCAAGAAACATTGTTAATGGTGAAGGTGAATATAATATCTTAGTTTAAGGATGGCTGAATAAATGAAACTACATTTATCTTGATATGTCGACATACATAACACATTTTATTGTGCATATACGCTTTAAATTGGAATGTTGATACATATTGTTATAGATTTTCTTGATATATGCCCAAAATTGCCAACATTTCAATTAAACAAGATTAACAAGGTCATATTTCAAATATTAAGCCCATTGTCATTCGTGTGTCACAGTACCAGGAAAAAAAGTACGTTTGTTAGGTATAGTAAAGGTAGCTAAGTATTATATGACAAACTATTGATGAACGAACTCCTATTTAACCCTTCAAAAGTTCCATTCCATCCGTAGGGGAAGTTTGAGAAAAACTGCCGTCATCTGCTTGGATTTCTTTGTTTCTGTTAGATATATCGCAAACTAAAGAGACGGTTTTTGAATATTACTGAGACATATTGTGCGCGTTCAGGGAACACAGCGGCTGACCGACTGTTTTTGCGTGTAATAAGAGACCGTTTAGGGAAACCGCTTACTCAGCCACTCAGCCGCTGACCGTCCCTGAACGCGAACTAGACCTCGTATTTCTCGTAGTTTCCGAGATTTCAATGACAAGGCTTGATCTATTATACCAATACAAGTAGCTCCTATTAGGATATCCAGTATATTATGAAAGTGCAATACTTAGCTGAATGATGAAGAAACAGTGTTGGCAGAAATGTCTTTTTACAGAGCATTGCATGCTTGTTTAGTCATTATCACCAGCTAGAAATTCGGGTACTAACACTAGTTTAATTAGAAATGATATACGGTAGAAAATCTAGTGATAAATCTGAAGCTTAGTAACATTTAGTTACACTAAGCGTAACAGAACTATAAACAGAGGTGGTAGCCCAACTCTCATCTCTCGTGAGAGGTCCTATTCTGCTCCGTAGCTACTTTTGGGGGTAAAAGTTCCTTCGTAAAAGATCAAAGTAAAAGATTCTTAGGAGATTTCTTTTAACAATTTTGCTATAAAGGAGAAAAATCAGTGGCGCTTTTAGTACTAAAATCTAGTGTTGGGAAAAATCGTATGATTTCAATCCTCGAGGATTCCAATAATCGGATGATCATCCGAGGAATCCTCGGTCATAAAATTTTCTCTGTATAATACTTCGCTCCAAACCTGATTAAGACTCGCCGCTGGGCGTGAGCGATTTTGCTGTTGCCATGTACTTGAATGACTTGAATAATATCGCATAAAGCAGAATCTCCAAAGCCTTAACCCAAATAAACAACTGTGGTTTTGTCAAATGGAATTTTTATAGTCGAAAACTGACGTATTATGAATTAATGCCACGTTACTACTCTGAAAACCGATTATTATTGCGAACGATATGCGATCAAGTGATTAAACGGTTATCATCTATCCTCTATACAAAAGGTTTCAGCACAAATCGTAAATCACTCCGACTAACACCCGATGTTAGTTGCGTGCCGAGTAATCCTCGAGGATCGACAAAAATACTTGAGACATACCGAGGATATGAATACTCGGGTGACCGACTATTTTTCACTCGAGTCTCGAGTGATCCCATCACTACTAAAATCTGGGAATCCTCCCTCTAGAGATGGCACCTCACGGTA
>Sitophilus_oryzae_nonrepetitive:293631962-293634241
GCTTTAGAGACAAATTTTTGGAGATACCACTTGAATCCCCAGCTCTCATTGTATATGAAAATTACAAAACAAAGATTTATTAAACTCTCAATGGTCAAACGACCGGTTGCCTTACAGTCGACTTGCAACTTTTATAGTCAAAAGATTCGCAACCCGGCCGGCCCGTCTACTACTGACCCGCCGCGCCGGAAAGCTAAGCCTTCTCTTACATGGTACCAAAGAATATATATAAAAACGTCAATATGTAAGTTTTTAGACGTTAATGAAAAAAGGAATACTATCCTAAATCTTATCCAAACCATTAGTTTGTTTATTTAACAGCGTGTGGATAAAACAGATTTCTTCCCATCTCAACCAAAATGAATTGAAGATCGTGTGGGTTTCGAGACCACTCGTCATAGCCGAGAAACCTATTCCTTAAATTGTATCAAATAAATGAGATTCATTTTGGATCTCAGCTGGAGACCCGCCGACCATGAGACTCGCTCTAGGAGTCCGGGTACCTTCGAAAAAATGGTAGAGAGGAAAGGTTATGTCCGCTGTGCGCTCTCTCTAAAAACATGCTGTTTGGGACGATTGTTGTTACTTCACTCTTTACATAATCGTTTTAGATGTTTGGTTTTGACGTGGAGGAATGGGTAGAAAATATAGTGGGTAAAACAGATGAAAAATCGTAGGTTTCGTATTCGAAACATTAATCGAAATAATCGTTTTTATTCGATGTAAGTTTATCCGAGACTATTTTATCTATATTCCACATTTCCTTAAATGTGCAGTCCGAGGAAGTCTAAAATCGTCATTGTTTGTACAGGTGTGTGATCCACTTTCATATCTCTCTGATGATAATGTAAGCCATTCCCAGACTAAATAACCATTATTCTACAACAACTCTTTTTAACAAGGATATAACAGCACATCAATATGCTGCGAAAATTGTGAATAAAATGTAACCATAAGATTCTCAATATTTTGCTTACGATAATTACACTCGGGAGTTCTGCAACCTCAGCAACCTTAAATGTTCACCAATAAACGGAATTCGAGTTAAAGGCCTTAGAGAGAACGCGAAATACGGCTAGAGATCTTTTGCAGCGATTGGAGGAGCGTCAAGACTGGGAAATATCAGTAGCGTGCAGAAAAATTGGTAGAATAACGAAGTAAAAATATCCCTGAGTTATAACTGATCATACAGTCACATGCAGCAACCAACGTTCAGAGTTCCGTTTTTAATTGGTTTTCCAGTTTTCCTCGCCTTCTATCCCTTACGCATTTTTCGAAGGCATATATTTGTGTCTGTAGGATGCCAAATAGTTCATCCAGTGGGAGTTTCCAAGTCCCTGATCTGAAAAAAACATAGGAAATTTATTGCATAAAACATATTTGGGAAAAATTGTCTGGGGTGGGCATCGCTTTTTTGCCTACATTATATGCACGTCACTGGCATGAAGACTGGGAAATATGAAACTGACGATTTTGTTAAGGAAATTTAAGCGTCGTTCGACTAACGCTGCTTCTTCCTGCTGATATGTCCAACAGTAAATATGACATTTATCAGGTGCGGGGTAAAATAGATGATTACAACTCCAGTTTTACATTAAAGTTTCTAGGAGAACTACCAAACCAAACATCTAGCTCCGGCACTTCCGGTATGTTTATAGGCTATATGTAACAAAAACATGTAGCTATAGCCAGTAACTATGCACTGTCAAATGTCATCTTAGATTTCAAAAGCTACAAAAACTTTTAACTACCGCAGAAAACTCACAACCGCGCGTTGTCAAATATAAGTTGAATGAAAACGTAATTAATCCTGGCACAATATAGTTATAAACACAGGGAGATTAGAAGGGCAAAACGGTCTGACTTCAGATGATTTGAAGCTACACGGAAGGAGATGAAGAGAGAGCCAACCTCCTACTTCTATTGATACGCAAGTAGCTCCGACCGAACCCCACAATCATCACAGGGAAGACTGGGAGATGGAACTGAAATGGGCTATTGACATATTTCAGCCTTATAAAACAGCAGGAATAGATGGGATTTTTCCTCCCCTTCTAAAGAAGGGTCAGAAAATAGCTACACAGAGGTAAAAGCGGCAACTTAGAATGGGTGAACTCGAACTAAATCTATCACATACCGCGTAGGTAAATCTGTCATTATTGATATTTGCGGAACACGGTTCGTGATCGCGATAAATTGTTTTGTCTCCGACCAAACGCCATAATTTTCGAAGTGACTTCCACCCTTAATTTCAATAAAAAATAGGCCTCCTACTAAAA
>Sitophilus_oryzae_nonrepetitive:309510539-309511984
TTTAGTGCGATTTCAGCCGTAGTCAATATACATACGTGGATCGTTTTGGTCTTACGTCCTCTGACAAGGCTGTGTGTGTTTGTGAATTTGTCGGCAGAGTGTAGCGGGTAAATTATTACATAAACTTTGTCACACTTAGCTACTTAAGGTTTTTTATACATAAACTACTTGACTCTTAATTTTACTATGTATTCGTGATTTGTATAAATAATGTTTGTGATATTTTGTTATAGACACTAATGTTGGCCGAAACGTTTGGTTATTTGAGAACCGTTTGAAATGTAGGCCCCGTCCATATTAACTCTAGCAGAAAAAAAAGAGGCGTTGTTGAGAATTAAATTTTATGTGGATATAAAGGTATATCAGGTATGCGGCTGTCAATTCTTTATTGACTTTTTCAGGAGATGGAAGCTTAGACCTTTACATGTATTGGTACGTATACATTGGTGAGCTGCGCCGAGAACGCGCAGAGCGCGCGCCGTGTTTTGGCCGCGCCATCCCGCAATCCACAGAAATCACGCAAACATTAGTTTAGTCTTTAATCATGTCTTTATCGTCCGAGAAGAACTACGCAGTTTTAATCATGAGTAGTGCGACTCTTTAGACACTCCATTAATAAACAATAATTTATTCAAAGAAAACACACATAGTCACTGATAAATGCGCGCGGAATGCGCGCGGTGTCTTCACCGGCCGTCCCAATTGAACAACGAACATAGAAAGTGGAGCGTCGAAAAACCGACTGGAGATGGTTCGCCGCTAGTCGTTTGCGCGCGTTCGCGGCGCAGCGCGCCAATGTATACGTACCATATTATCAAACATTAGAAACGACCGGACAAAGACACACAAGACAAAATTACACCTACATTTCTAACTATCGTCTACTATCTAGTAAAGTCACTTCAGATTTCGGACTTCTGTATTCCATATTTTTGCTTAAACAACGCTACCAAACGTGAACCAGTTCCACAGCCAGCTGACCGAAACCACCGCCGAAACGTTGTGTAGATAGTGACTCTAGTTCAGCCAAGAGGCGATTATTCTGGCAATATATTCGTAGATGCTGTAGAATTGCTTCGACCAGAAGTTGTTTAAATATTCAAAGATGTTGGCCTGTATAATAATTAGTAATGAACTTATACGATCAAGTAATCGCTATTCTGTAGTGTTTAACGTTATTATATTTAGTGCATGATCATAGCTATTCATGAAGTCTATGTCTTAATATAGATAGATGCTATGTTAATAGTAATATATGTTAATAAGTATTTAGTAATATTATACCACACAAATTCAGAAAACAATAATTTAGATTCTGATGTATTATCCTGGACTTCTTAACAATATGCTCGTTTGGCAAATTTTAACTTGAAAATCAAAAAGTATATCCATATTATTCAACACATTATTTCTAAGTAAGTTCATCTAAAAATGTTAAGTAATCA
>Sitophilus_oryzae_nonrepetitive:199142016-199143284
GTCTAACGTTACCAACCGTGTACAATGAATTATGGCGAATGCCTTAGGATTTTTTCCATTCTTGAGGAAATTTATGGCCACCCGTTCCGAAGTGAAAACCATTTTGATAGGGATTCTAATTAGAATAGATATGGCCGTTATAAATAAATCGCTGATAAATATATGGGTGCAATTACCACTGTATTTCCTTGAGCTGTGTCAATTTAATACAGTGTCGGAATAAGTACTTCCTCGATTCGGACTATGAATAAATTTTGGGACACTGGTCTAATGGGTTGATAGTATCCAAATGGGACTGGCTATCTATAATATATTGCAGTCTTATAAAAATGGCGAATTTAAATGATGTCAACGTCAATGTACCGGGTGGTTTTCGCCTTAGATTAACAATGTTTTCACAACCAATGCTTTATTTAACTGTGCGAAGAGAAATATAGAATCGGGTAACCGAAACCATACAGATAAGTGGTTTCTGAGATATTCTTAAGGATGCATATTATAATAGGTCTTTTAATTCCCTGGTATCCAGCTTTGATGACATCTTCCCACTCCATTCTTTTGTGCAACCCGCAGTTTCCTTAAGATGTCATAGGTCATACGTACTCCATACTAACTTACCGAGCTGTGTATTCACATCATTGGAATCAACTGGACTACAACTAAACACAGCTCGAGAAAATTCGTAAGTTCCATAATGCGTATTCATCTGTAACGCTGTGTATGTGAAAGTAAGTATTTAATTTGGGCATTTCTAAATAGAATAACTGTATCATATGATTATGTCTTTGTATGATCCATATTTTTGGTATGTTATAAAACACTACCATCATTAGCCTTGTGCCCATATCTGATCAATTCTTATGAAGTACCCGTCCTAAAAAACTAATAGTGAGAGTGAGACAAGAAGAAACGACGCATATTTAGATTACCTCAAGAGATATAACAATCAATGAAAATATGACTTAAATGGTTCACTTTCGATTTCTCAACTAGCACAAAACATCGTTAGGTGGTTAGATACAGATCAGTGGCGTAGATAGCAAACGAAACTGTAAATTTTGTGTTGATTTATCTATAACCTTGCTTTGGGTACAATAAAGTTACAACTTTTTCAGTACCATCGAAATCTCAGTGCATTTGTTCTATGATCTCTCTATATCAACATGTCTGTTTCGGAAGACAAATTTAATGAAGGACCGAAGTAGAGACTCTATACGATTCTAGGGGGGGGGGCATGGGACAAATTAGCAGTATTTCAATACTGAATA
>Sitophilus_oryzae_nonrepetitive:24990292-24991434
TCCTACTGCGAACGATTCAGGGCTCGCGTGCGTACCTATCCCACAGGACTCCGTTTCGTCCTACTGCGACCGATTCAGGGCTCGCGTGCGTACCTATCCCACAGGACTCCGTTTCGTCCTACTGCGACCGATTCAGGGCTCGCGTGCGCACGATTCAGGGCTCGGGTGCGTTATCCCGGGACGTCTGTAACGACGTCGCCGACGTTTAGAAAGTCGTTCGGTACGTACATGTCTGTGTTTACTAGGACGCCGTTAAGTTAGACGCCGGTTAGAAGAAACTCGCGTCGTTTTATTTACTAGAGCGTCATGTCAAAAACGCGCTTTGAATTCGCGTGATTAAATCGGACAGTGAGTTGCATATCGAGATTATACGGTCAAAACTCTAGAGGTGCTTGATTGTTACAATTTAAAGTCGTGAAACTTCCTGGGGTATTTAGTAAACGTGGACCTCTTGCACTATAAAGAATTTAAATTTACTACTGTACGCCAGTACTCTTACAGTATACTTTAGCATTTCATATAAGGTTATTAAATGAAACTCTAATATAAATTTAACTAATATACCACATTTTATAATAGACTTTGTATTCCAAACCTGATATCAGTCTACGCTAACAGGCCTATTTGTTGTAAAGCAATGGTAGCCGCATTGGCTTTTGCTTCTTTTTTGTTGGCACTGGCTACGTTTGGTTTGTATTCTACACCATTGAGGATCACCTGAAACATTCAAACCTCATGTAATTTATGGACGCCCGTACAATTATTTTTTAAACGCATTGTACCCTTCTTATATATGGAAATCTCGACACAAAACTATCCTTTTAGGGCTTTAGAATCTAAGAGCAGACGTACATGGACCACATATTTGCAGTTTAATCAACCACAATTTGCTGTCAAGTCGAATCAACTTCTGCAGTTCATTCGACTACATCTCGACCAGTCCCATCAACCGCATCCTGCAGTCGGTTTAACCACTACTGTTATGGACTCATAGCCCCACTTTGAGGACGAAGCACTGCTGTTACTTCTCTTAAGAAAAAGAAGAAGGCGTAGAAAAATACGAACGCTTTGGATACACCCCCTTTTAAGTTTTTGACATCAAGAAATTGCAGTTGGCTACAAAAGCCAGGATGTTGTCCGTG
>Sitophilus_oryzae_nonrepetitive:268092763-268093891
CCCACTTAACAATTCGATCTGTGAGTGTTTGTGCTACACGAGTATATTCTATCGTGTAATGTGCACAACATTGACGTAATCCCGAAATTGAGAAACCAGTAATTAGTTGCACTTTTTTATAACTCATGAATAAACTTCTAAGTCGTTAAACAGTTCAACGTATTCCACACTTAGACTGAAAGCATTAGACGTCTAATAACAGTGATATTAACGGTTCCAATGATTTACGATGGGGAGTAAGTGTTCGTAAAATTTCAAATTACGTATGCAAACTATTTAAACGGTTGGAAATGTAGATGAGGGCGATAATGTCGAGCCAGAACTAACCTTTCTTGCTGTCTGATACCTTGCAATTAAAACAGTGTGTCGGAACGCATTTTAAGAGGGTAAATGAACGTGTTTGCGTGTGTCTGTGCATGTATGTTTTGCAGTATTGAGGAGGTTTGTTTAGTTCCAATATACAGGATTTTACTTGCGAGTATCGTAGATAATAAACACACTGTTTGAGCGTAAAGTAACCATAAAAAAAATCTGATCGAATTAGACTCAGAACATAAATTCCTCCTACTCTAGGTGTCAAAACAAAGAAGAAATATAAGTTACTTACAATCGACAAGAACAAGTAAAATTAGAGTTACATAGTCTGCCAAAAAGAGAATTACATTTTACCAACACATGGTAAAGTACTTTTTATGGTTTAAGTTGTAACGTGTATCAGAAGAATTGGGACGGTCGCTATTTTCGCGCGACTCACGTGGCACCGGTATTCCTATCACTAATGTGTACTAATTTCATGTCTATGAGACTTTTTTTGGAACAAGTAGAATAAATGTAAGTCAGGAAGAGTAATTCACTTCCTTATTTGGGAGTTTACATGCACATGTAGACTTATTTAGAATCATCCACAGTACGAATTCAAAAGAAATGACCCATGTCGATATATCATTCTTCCTGTTTTCCGAGAATCACGGCAGAGGACATTTTCCCTGAAACGCGAAAAATGCCCAGTAACAGGACATTAAAGTGCCACACACGCTTCAATGCCCGAACAATGGCCGCTGCTGTGTCCCTCCGCTAAAGCCGATCATTAAATGCGCCAATATCTCATTTATCATTTCAAGTTGCCGG
>Sitophilus_oryzae_nonrepetitive:283776738-283777837
ATTTGTGTGAGTGAAAGTGGTCTGAACGAGAATTTCAACGATGGTGAATTGGTGGGCTCTTCATATTGCGTATGTAGATATTCCGTATCAGGAAAGATAGGAGCAGCTAGTGCTTTTTAGAGCTTGTTAGAGCTTGTAGTCAAGCTCTAAAAATCGCGGAGGGGGAGTCCTAATAGCATGTAAGAACACTTTTAATGCAATAGAAATATCTTTCACCAGCAATAATGTTGAATTGTCAATACATAGTTGGTTGTACTTATATACCACAAAACTCTCCTTTAGAAAGTTACACAAATCATATATCAGACGTCAGTCATATTATGAGTAAATGTACTAAATGTAAAACTTGTATCTTCGGAGATTATGATCTACCGAATTTACAGTGGGATCCTCTTGACGAATGTGCAAAAAATGCCACTTCTTTAAAAGAAATTGCCTTTTGTGATGAGTTGTCAATTTTAGGAAGAAACGCTTTCATACTTGATCTCTGTCTAACTAACATTCAAACAACAGTTAATCAATATACTCCCTTCGTAAATGAAGATCTTTGAAGATCACCCGGCTATAGGACTAACTATAGAAACAATATCAAGAGTGTATCCAGATAAAGAGACAATTGAATAATATGTTATTAGATATAAAATAGTCAATATTTTAATTGAACGCCACCATCAGCGAATATTGCAATATTGCAATATAAGAATTCAACGGCCGAAACAACATCTGATGCCTTGAAAGACAATTATGTCGGTTTTCTACGAAATTGTATATGATGTAATTGAGAAGTGTATCCCTAAATACTGTTTAAAAATGGTACTTTCCATCATGGTTTAATAAAGACTTAATCTCGCAATCAAAAAGAAAAAGATCATGCATAAACTATATAAGGAAACATTAGATGAACTATATTACTATGAATTCTCATTATTGCGCTAAGACTTGTTATAACAATTTTGTAAAAGGAGCTGGACAGAGTATTAAGTCTGACTCATCGCAATTCTGTCAGGAGCTACCTTACAAAATGACCTGGGACGATAAAGTTGCATGTGATAACTTGGAAATTAGCAATCTGTTTGCAGAATACTTTGGAAATGTCTAT
>Sitophilus_oryzae_nonrepetitive:240367114-240368198
TCAAAATCACAAGAGGGACGCTTTACACACTTGACAAGAGAAAATCATCTCTGTTCTTGTTTAGGGTTATTCTTAGCAACCCCAATAGCAGCGTCAGATTCCCTACAACTTATCTATGCTTCAAGCATAAAGGTTGCACACGATTAAGTGCAAATTTTGTTTTTGGATATCTCAGGTTTTTGTACAAGGATCATAATATTTATGATTCTTATAAAATTCTTGATATTTCAAGATTCTTTATTTCACATTCCAATTAAAATGGAAGCTATACTATTACTGGTAATTACTACTCTACTAAATTTATCTGTAAGGGGAATCCTGAAGAACCATGAAGGGGAAGAACTGTCAAAGACACCCGAAGAAATTTTTCAGCTCATCAAAGAGTGCGTCGAGGCTGTAGCTGCCATAAACATTGGTACGACGATATCGGTGATATCGGAGATGGTGGAACTACACTCTCTATCTACATTCTATTATTAAACTAATTTTAATGATCCTCATAGTCTCAATTAAAGGAGAGACGACAACCTAACGACTGATATTGCAAATGGAGCACTAACCTTATGGAATATAACTCAAAGAAAGGGCAACTCCGATACGATAAGCAATCTACAATTATCAACTTCAAAATAATATATAACAGCAGTATATGTTTAAAAGAACAACAAATAAAAGAACACAGCCGGAAGGCAAATGACCCTAATTTAATGTATCGGGATGGGCTTGGATGGCCGTTTCAAATAACAGAATTGACAGCCGAAATCATCTCACAATCGTCAGCGCGACCTCCACTTCCATATACGATGCGACGGGCCCGTTATACCATACACCTGATTCTTCTACTTTTCCTCCTTGTTCTTCTTCTTCGGCGTCCGCAGCAGAGGCGGCAGAAACCGCGACGACCGAGCGGCAACGTGACCTCTCTGACGTCACTGCCAAAGCTCTTTCCTGATGACCTTGGTGATTCGTCGATTTATTTCGGCGTCACGCCACTCGAACCGCGAGGAGAAAGGTAAAATTGTTTACGACGGACGGCTTTCCGATTCAATTATGGGAGTTTTCTCGCTATAACGCTGTTACAGAC
>Sitophilus_oryzae_nonrepetitive:304933178-304934037
TAAATTATAATGATCTACACCCGGTTAACTGTTTTTAAATGAATTGCAGAAAATGGCAGACCCAGATCCGGAAACTCTTCTAGAATGGCTGAATAGTGGATTGGGAGATGAGCGGGACATGCAGCTGATTGCTCTAGAGCAGCTCTGCATGCTTCTGCTGATGTCCGATAATGTCGATCGTTGTTTTGAAAGTTGTCCGCCCCGTACATTTTTACCAGCTCTCTGTAGAATATTCTTAGATGAACAGGCCCCAGAAAATGTCCTAGAAGTATTTCTTTTGACGACTTACAGCTAGAGCTATCACATATTATCTAGATGTTTCTGCTGAGTGCACCCGAAGAATTGTAGCTATCGATGGCGCAATTAAAGCTATCTGTAACAGATTGATTGTGGTCGAACTGTCAAGTAGAACGAGCAAGGACTTGGCAGAACAGTGCGTCAAAGTATGAACTTTGACATTTCTTTGTTGAGTTGATTTGTACTAGGGAAGCTGGATCTGTATTTGACGCTGGAGGTTTAAGTTGCATTTTGCCGTTTATTCGTGACAATGGCCAATCTGTGCACAAAGATACGTTACACTCGGCTATGGCTGTTGTATCGAGGCTTTGTACAAAAATGGAACCTGCTGATGTACAATTACCAGGATGTGTACAGGTAATTTGTTTTATGTATAGTTGCTTTTAGACATCTCTGAAAGTATAGTAAGTAGGACAAAATGTGGACAAAATGCCTTGTATGAAAGAAATAGGTTCGGTTAGATTAGTTCCTGTTAAGTTTTTGGAGCATTTTTCAAATATAGAACTTTTTCTACATCAGCGCCGTCTTAATCGTTCCCTCTTAATGACCACTTTTCAATACA
>Sitophilus_oryzae_nonrepetitive:222881882-222882657
GAAATCAGCAGACGAGGACAACGCTATGCCATATTATTGCTTAAAAATATGATCTGTTAAATTCCGATCATATCACTTCTAGCAATTCTAGCACTTCTAGCACAAGAAGCAATCCCTATGTGACCGTTTTAATGGAAAGTTGGAACCATTGGTGTTTACTAGTATCATAATGATAGTCAAAAATTTGAACCTTAAGGTACCTTTACCAAATAAATATGACAGCTAAGATAAAAATTTGGTAAAACGCAAACATAAGACTTTTCTAACAGACAACAAGACTTCCGAATGTGGATTGCTTCATGCAAAACAAAATTTAGTTCAGTATCGTAACCTTTAATGTAATCAAAATTAAAGGTTACGATGATACAGATCCGGCAGAACTGGAATTTGGATATGTAGTGTACGTTATAAGGATATAGCGAACCCGGAGAGGTAGGTCATGAGTTGTCCTCTGCTTAAACCCCTATTCTTGGTAAACACTTGTAATGGATATTATATTATTCACTATTTCTATCTTACTGTTCACGTCCTACTATAAATATTTGCATACATTTTGCATGCTTACCCGTCTAAATGTCGAACCAGAACCTTAACAACGTTTTATACGCATACAGACACATGTCGTCGACTCAAAATCATATTCTCCTAATTGTGTATACTATTCATTGAGAGCATTATGTAAATCTCGTCGTCGAATATTGACAGAACTGATTGGAATTGCGAACTGCGTCTTTTCGCTACTGCAACTCAAATATTTCGCTGATGTCATTATTAG
>Sitophilus_oryzae_nonrepetitive:239006304-239008331
AGAGATCCTTTAAACTTTATAGTTTTATTATGGAGATATAACTCATACCAGATTTTATTTAACGGAGTTAGAAGAAGATTCAATCAAAATTCGTGTTATTTTATCCACATCATAAATTTAGTTTTATTATACGAAAAAAAACGTATTCACGAAATAGGATAAGTAGTTTTTATTTGGATATCCTTTAGCATAAGCTCTTGAGGCTAAGACAAAATCTGAACTAGATAGGTGTGAAATATATTGTCTCTCACAAAAACCCATCAAATATTTTGTTATTTGAATGTTAAAGATTCTTTCGTCATTTATATAATTTGCAATGTTTCAATATCGCCGGAGTATTAAATTCAATACAATGCGAGGACAAATATTAGCACTGTAAATGGCTAACGTTTCATCAAATCTGCAATAAATATATTGGTTATGTGTTCACTATAAAGTGTCATAGTGTCGAATTAATCTGAAAGTTATTTCAGACTATAGAGCGCGCATTGGAAGTTTCTAGAAACTACAAGCACAACGGCGGCACATCCGTAAGGAATGATATATCACATGCCACGAACAAAGCTACAACGGTATATAAGTTAAATACACCCAACTCTTATTTTAAGTGGGTGAAAAAAACCGCTTTTCAAAGAACATAACACATCTCAGTAGTTTTTTCGTGATTTTATGTAGCTACCTTTGACATTAACTATCAAACCATCAGAGAGATTAATTCCTTCTTCGAATAAACGCCATATTTTTATACGCTGGTATAACAAAAAACTGCATCTTTTAGTGATTGGGATTTTGGTCTAATTTTATATCCCTTGATGATTAGATTCCATGACAGGTACGGTTATAAAGATTTATTGGCCATTCCCCACAAATAAATCCATAAGTACTAAAATTTCTTTCGGTTCGGCTATTGACGATGGTAAAATTAAAATGTCTCCATGGGCAAATGAAAGAAGTAGAGCAGAAAAAGCAATATTTCTAATGGTACCGGTTAGTTCAAGCGAAGCATTTTTAATTTTCTACTGGGGTACTAAAAAGTCTGATAATTTTCTTCTTCAATATTCCTAGAATAAATGTATTCCTGTTTTGGGCTATTCATTGGGGTGACTTAAATCGTTTATAACTTTTCTTATTAAATTGCTAACATGCTGCCATGAAAATTACTTCATATTTTGCAGTCTATAAAACTGCTCGCTGCTGTGTGTTGTAATACGTTGTGCTTTTTTGTTGGTCTTTGCTCTTTTTTACGTTTATGGCCAATGGAGATACTATCCGCTAATTGAACATTGGCCAAAACTTTCAATTATATCGTTTTAACCAACATTCCGTGCAATGTTTGTATATGCGCTTATAAATGTGATAAAATATGAATATGTACGGGCATATTGCTGGACCAGTGCTGCCACAGGATTATCCAAAGTATACACTGACCACCGAACAGCAAATGGCTCTGGAAGAGAGCAGATGACAACGGCCCACAAATTGTGGGTCGGCTGCGTTTTGCGGAGTTACACTTTCGGGTTTCAGGTAGGCATGCAGATTGGTTAGTGGAAACAGCACTTAAGCTTAAGAATTGGCAGAAGCCGGGACTGGTTGTAGTGAAGGGAGGAACTTTTCCAAAAGGGGCGACCACCACGCACCATCTGACTTGGCAAGTCATCAATTCGAGGGAGGAGTGTCATGGCTTTCTTGTGGGGATATTCCTCACAATAGACCATGTTGAACGCCACTGCCTTTTTTATCTATGGGTATGGAGATACATAGTTTTAGTTTTATCACCATTCGGCCTCACGTCCCTGATTGTACATTAATGTGTAGCACTTGTAGTAACTTTTCGGGCCTATGGAATTTCCTCACGTTTTTTTGAAACAGCCTGTAGAATCGGGACAACACCAAAAAAACTCCTCGAATGTGAAGGACACGGAGGGCTATTCGTGGAAAATTTATGTATGATGCGTTAATGGGGACACAAATGGATCTTTAAAGCCGCCGCGATACCTACCCCCCCCCTTCTACTCATTCTATCTTCT
>Sitophilus_oryzae_nonrepetitive:262816700-262817354
GCATCCTGCAAAATGTTAATGAAACGGGGGCATACTTGAACCCCGCGGCTGTTAATTTGAGTTTGTGCCAAGCTCTGGAAAAGAACCGCCACGATGGCTACAGACACATCGATTGATAACATGAATCAAAAGTTTCTGGTAAAAAATCGATATCAACTAGTGAAAATAATGATAGACGTTGTGTGTATTAGTGGAAGAGATCGAAAGATCAGCAAGACAACACTACACCGTTTCGAATTTTCCGAAATTTAAACCAACTAGCTGTCGCAGTCCCAAGTCCCAATACCAAAGAATAATATTTCCTTAATTATCAATACAGTTTTGACAAGTCAGAGCCTGAAAACAAAAGCTCTTTGAGAATAAATTTGGAGTGTTAATAAAAGTGATAATTGGCATTGTGCAGAAATAGGACCCACTGCTCATTAGAATACTTAAAAAGTTCATGAATACATCTTGTGAAAACACAATTAAATTTAATGTAAAGCGGCAAAATTCAATTATGATTAAAAAGTTTAAGCTGTGTTTGGATGTTCATAGGTCATTAATTATTCGTATAATGCCGGGACCGCATAATATGCGGGAGTTGGCGAACTGCGAATAGTAGCATTTCACCGACCAGTGTAGTGTAAGACTTCCGCAAGATCAAAACCAAGC
>Sitophilus_oryzae_nonrepetitive:182551665-182552321
GATATTGTCATCGAAATCAATACAGATTATTTAGTATCAGCTAGTCATTCCATTTCGTCTCAATATCAGAAAATACAACATTTAATAATCGATGATTCGTATAGATGTGTAAGGTCTAAAATTAAAGTGCTCATAACCTTTCGAGTAAAGGTTATGAGCTCCATTTTATATTGTCCATTTCTAACATTTACAGTTTCTTTAAACAGAGATCACCAGTTAATTACTGTCTCAAAGTAATGAATATTATGCAAAATTTTTTCAAGATTTCCTAAAGAAGATCGCAAGATCACTTATAAAAACTTTAATTACTATTAATTTTTGACTTCCGCCTGTAGACTTAGTCTATTAGTTACGTGAGGTAACCAAAGGGGGAAGGGAATCAAGCCGAATCTCACTAAATCTCACGTGAGGAAGAGAGGCATTTTCGGCAAATAACTGTGAGGAAATTAGATCAATTTAAAGTAAAACATGTTTTTAGGGAGGGGGAGGACGTCAAGATACATCTCACGAAATCTGACCAGTGGGTGAAAGGAGGTCTTCAACGCCTCACGGAGTTTATGGACGCCTCCTTAAGCTAGCCAATATCAGCCAATATCATAAGGATTTCTACGCATCTTCCTATATCTCTGAAAAATACCGACATTACAATGCTACCT
>Sitophilus_oryzae_nonrepetitive:18512656-18514597
CGTAATGACGGTCATTTCAGCCAGGAGATCGATATTTAAAACGGAATTATTACATTGTCGCGCTATGTTTATTTTCGCTTTGGTGCGGACTGCAATTAGAGCCAGAGCGTGTGCGAATTGTTTTTAGCGGGCCTGACGCTTGTTTATATTGTAACTTATTCGGTCCCCTCTAATGCTGTGTAATTGTTAATGCTCTATGACGGGTTTGGGTAGATAAATGTTAGTTAGTAATAAAAGGCTAGTTTCAATATTTGGTCTAGTCACTATTAACCTATATGAACATCAGATGATAATTTTTGAGAGAGCCGGTCTTGACTCGGATTCGCCATAATTCTTTGCCAGGTCTGCGGCTGATGGCGGGCCTGAATTATACCGCCGCGGCTCCGGACCCGGAGGAGAGTCACTCCGGAACCCGGAAAAGGAGTTTTTCCGCTTGATTTACTGGAAAATTCCGGCCCAATTATCTCCCATATTTATGCGGTGCTCTGGATACGGCGTTCTGATGTATGAGAATCGCTGCATAATCGTTGAGATATACTACGTAGGGAATCCCATGCCTGTTTTGAGCTGTCCAAATATTAACTTCATTATTAACTTTACAGCTAAATCGTTAATACATTCTGTGTGCCAATATTCTCTGGTTGTGTGCTCGTAGCTCTTTAGCTAAACTGTTTCATCCAGTTCATTTGCTAGCTCAAAATTAGTACTATTAGATGGAAGACATTGTCATATATAGTTGATTAAGTAGCATTTAATACGAAATTAGTACAGTCCCTATTAAGTTAATATGCAGTTTTTCAAGTGTATTCACCATACGCAGACCTTCAAAACAATTAACAGGGGAACCCATATTTGGACGATTCTTTGTATCCTAAGCTGCTTGTTTCTTTTTCAATTATCCTATTCTTTGTCTTCAGGTAAACGAGCTACGACAAAAAGAAAGGAAAGCCAGTCTCTCAAGCGTGTTGGGGCTGGTAAAGGACCACCAGAAAGCTACCTTCTAATTATAAAGATTCCCATCTATCGATAAACATCCTGCTCACACCCACACGGCTTCTTTCTCCTTACCTCCCATTTGCCTATTCTACCCAAAGCCCTTTTTATGAATGAAACTGGTGGGAGTGACACTTGTCATGGTCTATTCTTAAAATTCGATGGTAACATATATTATCAAAAATCTTTTCTTCCCTAAGGTATAAGATCCACATTACAAAGTATTGGCTTGGTGCATTGAACCATACCATCATCAAGAGTATAAACGACATACAGCTGTGAAGTGTGAACGCATAGGTTTTCCAGTAAATCAAGCGGAAAAACTCCTTTTCCGGGTTCCGGAGTGACTCTCCTCCGGGTCCGGAGCCGCGGCGGTATAATTCAGGTCCGCCATCAGCCGCAGACCTGGAAGAGAATTATGGCGATTGCGAGTCAAGACCGGCTCTCTCAAAAATTATCATCTACACGTTTTAAATATTTCCACTGAGGCCGCCATAGGTTAACAAATAATAATCGATCGTAATTTTTGGCGAGGTCGAGCTCTAGGAGTCGTTTACGAAAAAGTAAGATTATTGTGAAAATACAGTAACAAATTTAATGATTCATTTCTCTAGATGTCTCGAGAAAGCAACTTTGCCCTTGGTATTAATACCCTTATGATATTAATACCTGATATTATAAGATGGATATTTGTGTGTCTCTCTCTTGCTTTTATACTGTTTATTTCTTTCTCTTTTTCCCTCTTAAATTAATATGATCAACCCCAATCGTCATGCTGACGTTACACGCGTCTTTGATATCAAAGCAAAACAAACAATATCGAAATCAAACAGAACGGTCCTGTAGAGCCAGATATATATTTGCCCGTCTCTTCTTGTTTGTCGATTGATTATTCTTTCTGGTCAATTACCTGTAAACTAAACTTTAACAACGCGCTATATTATTTCA
>Sitophilus_oryzae_nonrepetitive:165272594-165274457
TATCTAACCATCCGTTTTAGACTATGTTATTCATCATTTAGACATAACGCTGAACGATGGTTCTACATTATTACAGACTGAAATTCAATATACTCTTCAACTCCTTCAAACTGAACATTTCAGAACGCAAAATTGGGTTCGTTGATCAAATCAGAATCAACGTAATAACAGATGCTATGCAACCAGATATCTATATAAAAGACAGAATATATGAAGTATGCAACACTAAAACACTGAAAAAAGTACAGGAAAAGGTCGGTATTTCAGATACCTTTAAATATAGAAAGCAGAAGTTGCTGAATGGTCAGGAACATAAGTTTGTTAAAGAGTACAAAAGCATAGATCTAAATGACGTTAAAAACAACATGAACGAAGCTTGGGCCAGGACGGTTGATTTACCAGGTTTAGAGGATAATATTTTATGGGATGGTAGTCAAAGAAGTAAGATGATAAATAACACATTTTATCTAGTAGAATGGACATATCCTATAATCATAGCGAATCTGACTGCTCTATAAAAGTATCCATACTTTGTTATAGCAGATTCTACAAGCATATCTATTAAAAAATCTTTGTATTTGATAAAAACGGCGTCGCAGTAAATAACGTATTACGGGTTGGTACTACGAAAATTATAAGTGGTTTTTATTGCAATGGTTACTATAACGCCGTTTTATTTTCTATCGTATTGTATAAGCAAAGGATGTGCATCATAGAAAGACAAATGTTTATGAAATTACACATGCATAATAAATATGTGGTGTTTTCCAAGTCCAGCGATAGTACGGATAGACAATACTTGACGTTACGTCTAGGTCACTTTACAATGGACGTAGCTTTTATGACATATGGTCCAGCTTATCAAATATCCATCCACAGTATCTTATTGACAGATAAATTACATACCACCCCTAGCGGGCAATATTTGGATTTAATATTCACACCTTTGCCCAATAACCTTGATGTCATCACTATATTATACAGAAAGGTGAGTTCTACTACACATAATTTCCAAAATGTTCATTTATTAACTAATAAGACTATTTTTAAAGGTAAGCGCAAATTGTCCTGACTTTTGGTCACACTTCCATGGAGTCGAGACATCTTTAGTGGCCAATTTTGAAACCATTCATCTCCTCCTCCACCAAGAAGCCTTTCACACGATTATCAAGTATTCAAAGTATCTATCCAATAAGTAAGTATAAACTTTCTTGTTTCTTTTAGGATCCAGCATCAAACGTCCCAGTACCTCAAACATTTGTTGCAAAGTTTTTTCTACAAAGTTAACAAAGTTCTTCACAAACAAAGCGAAGTACCTGTACCACCAGGATCAGTAAAATTCTCTCATTCGGCCAGGATGAGCGACCTCAACGTAACGGTGTGTGATTCTGATTTTGATATTGTTAATGTTTATTTATCTGGTTTGGAAATTGACTTCTTGTTCAGAGCCAATGAGAGATTTGTGTTTAGGAGTTACTTGGGCAGTATCAATGTAGATCACATGTCACAGTTGACGCTTTATTCTAAGGTGATAAATTATTGAAACATTATTATAACAAGCTAGTAGATCTCTTACAATATGTTATATTTAGTATCTAATTTAGGTATATCAATAATACACAAAATATTCCTTGAAAAAATAGTAAGATGCGTATCATGAAATGATATATTATGAAAATGTATCTTTGTATCAATACTAAGGGCGGTAGATTTTTTGAGCAATCTTTTTCCGTTTTTTTGAAAATACTCACTCCTAGTTCAAATATACAAAGTTTATATATGTGTGTTTCATGAAGTCAGTAGGTTTGTTCTCCTAAAATTTCTTGTCAGTGGATCAAAGTGCTTATAAGGGCATTACTATAA
>Sitophilus_oryzae_nonrepetitive:6093139-6095002
TTATTGTAGCCTACCCGCAGTGTATACAATGAATAAATACGTCCTCTATTAATATGTTCATGGATCTTATAAGCACGAAATCCAGGGGACAAACGAATATTGTGACTTGTTTTGCTGCTTTTAGTTCTTTATCTTTCACGATTCCTCTGGAAATTATTCTTTGCACAGTCGAGCATGAAATTCCTAAAACCTCCGATGCTCTCTATAAAACACGTGAATATTTTCGATTTAGTTACAAAATATTAACTCGGTAGTTGTCCAATTACATCGTAAACAGTGTGTCGGTAAAAGGTTTTTTTCCACCATCTTTTTCGAGTTACACACACAAGTAAGGATCTAAGAGTTGCATATCATCATGTTTTATTTAACTAGAACATCATGTGGATGTTTTGTCTTGAGGAAAATTGCGAACTGACTATTGGTGTCATTCATTGATTTTTTGAACTCAGTGCCTTTCGATAGAGTTTCAGTGTTTTCAACAATTATTACGGCAGCATCCCTACTCCCACTAGACCTAAAGCTCACAGTACTTGCAAAACCCAATCTTCTTTTGAAAGGTCCTCTATTAACCCTTTAACGAGTCTTTCTTTCGTGTTTATAGTAGCCGATCCACCAGTTCAGCTTGAATTCCCTGTAACTAATAATATGCTTTCTAGCCACGATTTATTCTATTTGCGAAAATTGTTTAAGGAAAAGCAACTTTTCTATTTTCGATATAAAACAATGGAAAATGATTGCAAATGGGTCTCAACACCTTTCGTTTTATTGTCACTAAGAAAGTTGGGATCCGAAAATTGCATCACGACTGTATAAATATTGGCTAACCCTTGACGGTTTACCATATTTAATTAAGACACTTTTCTATAACATGGGAGTAACAAAATACAGCGTTTTCTCAAAGAAAGACGTTTTGCTAGCTGCTAATTGCAGCGTTGTCGGATTTACAAATTTAGTGCAAGAATAACGACATCCCACAAAACGGTTAAACTGGTCTTAGATGTTGATTTTAAAACGCCTTTTTTTCTTGAGGGCTTCAACAAATTCTTGGCAGCTGAGAATCGGTGAGAGACTTGGCAACGCCCGGTTCAAATAAATATGGACATGAAAACTACAACTATTCTAGCATCAAAATTGCTTACTACCACGAAATATTTTAACGAATAAACGGACTCGACGTTTTGTCCCACTAGAATTGCCATCCGCCCCACTGTGCGCCAGTTCTAATGTTTTAAGGGAAATATTCAACCGAGGGGGGGCTAGCGTTACATTAGCCCCTCCCGGTAAAAATGTCTTGCAACTCGCTAGGGGTTGTGCTAAAGTTTTAAGGGAAATATTCAACCGGGGGGGGCTAGCGTTACATTAGCCCCTCCCGGTAAAAATGTCTTGCAACTCGCTAGGGGTTGTGCTAAAGTTTTAAGGGAAATATTCAACCGGGGGTGGGGGCTAGCGTTACATTAGCCCCCCCCCCCCGCTAAAAATATCCTGTAATTCACAACCGGGGAGGGGGGGCTACTGTAGCGGACCCGATGTTTTGTCCCACTAGAATTGCCATCCGTCCCACTGTGCGCCAGCTGGGAATGAGTGTAGTGCTAGCTCTTTAAATTGGGTGCAATAGAGTGCTAAAGTTTTAAGGGAAATATTTAACCGAGGGGGGGCTAGCGTTACATTAGCCCCCCCGGTAAAAATGTCCTGTAATTCACTAGGGGTTAACTGTGGCGGGGGGATGTTTTGTCCCACTAGAATTGCCATCCCCCCCACTGTGCGCCAGGTGAAAATCTTAGTGAAAATATGTCATAACTCTTCTCCTAATGCTACTCAGCCTGGATAAGGGAATTATAATTAGAGAAATTTCAATAGTTTGTA
>Sitophilus_oryzae_nonrepetitive:86876490-86878310
CATGCGGTGACGCTGGAAGGGACCAGAGAAAACTTTGGAGACCGAGGCAGCTGATACTTACAAGAGACAAGCCTAAGATTACACGCCTGGGTGGGGTATTTGATACGCCTACACAAGCGACCGTGTCCTCTACCCGGCCTGCATCAACCAGGAAATAGAGAAAGGGAAATATATTCTCTATTATAGATTGGGGGGAGGGGGGCAACTTTGAAATATGGTATCCGCTAGAGAACATAATAACATTATCTTGCAAAGATAAAATAATCACAGTGCATTTCTCTCGTGTGATTAAATGATTCTTTATCTATATACATGTTATTTTGCTACTTTTAAATACACCTAGTAGTGAAAATAATGGTGCAATGTCTACGTGTTTATGCTGGATAATGATGGGATGACAATGCCAATGGGCTGTCAATGATAATAGTTTCGTTGTTATGCTTTCGATCAAAATTTTCCTTTTATTCGGTCATTTATTTTCGGACAATCTTTTGCATACCCGATACAGGTATGTGCAGAGTCTAGCTCATTCTAACAGACTCTTGTTGTGATTTTCTCTTGGAAAACCTCATTCCGAGGTTCACTATCACAAATTTATCACACTTTAAACCGATACTATAGATAACAATTTGGAGGACGGCCGCCTGGTAGACACTTCGTAGAGAAAGCTCCAACTCCAACTAGTCCTATTATGGTAATTATCCCTAACTTAATGCATTCTCTCTTCGTTCTGATGCTCTAACAGAACAGAGACTGGTAAGTTTATACCCCACTCATGCCGTTGCTCAGCTACAATAATGTAGTGTTTGTCTTACCAATAAGGAAATCATTTCCTGTTCCGTAACGTATTATAAAGTATTATACAAGAAATTCCTTTAAAATCCCTTTATAACTGGTTGTAGCGTCGCTCGCTACGACATTAGATTCGGCGAAAAACTGAAGTAAAAACCGCCATCAGACAATGTAAAAAGAATTTTTCTCCGACAAAAACGCGTCGAAAGGATTTCCATTTAGTGGCCGTTTGAATCATCGCCAAAGGGAGAGACAAAAACCGAAAGCTGGGACCGTCGCGTCATACTGAATAAGAATTAGTGTTAGAACAGTGCTAATTGGCAAATCTGAACAGTATTAGTATCATATATCTCAAGACACATTGTTATTCGCTCGCATCGGGTATGTAAATTAATATTCCTCTGGTTTTGATCTATATTACGCGATTATTCGAAGACACAAGAAAGTTGAAATAATGTAAGCCAAAAATTTGCATCCCAAAGTAGTTTAGTTACGAATCTTCGTACATCCGCCTGATTTAGTAATAGTCGGGATGTCGAGCGACGTGAACGTGTGTGGTCGGTGCTCCGATAATTTCATTGTCAATGCGAAAATCGTAGTATGTAAAGTTTGTACAGCGCGATATCACCCTGTATGTGTTAATTTAAAAGATGATCTCGCAAGACTTATCAGTAAAACTGAAACTGTTTTTTGGTGCTGCGAGGAATGCAAGGAAAGTCTGGAAAAACTTCTAGATTCTAACTCGAAAGAAAATATATCCCTGTTAAAAAAGGAGAATGAGTGTTTAGAACGGAAATGGAATGTTCTAACAATTTATTGAAAGATAAAGTTAATAATTTAGAATCGCATAAAAATATTAGTTTAGTCAAAGGTTCAGTGGATAAAAATGTCGACAAAAACGAAGGTCGTTTATCGTACAGTGGAATTGTCAAAAAAACTGTAAACAACGAATCCCCGGTGTTGTTGGTGAAATCTGATGAAATTAGACCCAGTGTGTCGAAAGAAGAAAAAATCGGACAAAACTCATC
>Sitophilus_oryzae_nonrepetitive:293096809-293098512
ACAAAGTTGCGCGAAGGACTTTTGGTTGCTTTGGTTAACCTTTTTTGCCTTTTTCGGTTGTTTTAGGCAACCAACGATACATGTGACGTCAAATTGTCCCATATCTAATTTTTGTAGCCCATCTGTTATCCGTTCTTTTTGTCAGGTATCCTCTTCATTACCACGTATATGCGATTACATACGATACTAACCGATCAGGTTACGGAACAAATGACCATCTTCTGTCAGTCAAGGTCCTTATCGAGAAATGCACTGAGTATAATAGACCACTAGTGCTTGTCTTCGTGGATTTTGAGAAGGCCTTCGATTCGGTAGACCAGGGGAAGCTCCTAGAGACACTAAGTGAGAGTCGCATCGATCATCGATACTCTTCAATCATAAGACATATATATGATAATGCCACGGCAAACGTCAGAATATCGACAAATCAATGCACAGACAAATTCAATATCGATCGATGGGTAAGACAAGGCGACACACTGTCCCCTAAACTATTCGTTGCTGTGCTAGAAAGACATACAGGAGGCACAGAATATTCTGGATATGCTGAATGATGCTTCTGAATCAAAGACACAATACATGACAAACCTAGTACTGAGTGGAAATTTAAACATCAATAACATAGCTTTGGAACAAGCATGAGATCGGTATTAGAAGGAATAATCAGACCCACGACATTCTACGTGAGATAAAGTATCCAATCATTTAAGAGGGTGACTCAAAATTGAAAGGAATGGCTGGAGTTAAGCCAAGTGATGATGATTATGATGATGATTACATCTATTACCGATACCATTTATTAGCAACGCTAAAAACCTCAAGACATTACCTTCAGCATTAGGTGAGTTGTCGGAAATCGCAGGGGTTGAGCCGATTCCGTGATTTAATAAGTGAAACGATTACCCCTGCTACCAGTGAAACTAAGTATTAGTTAATAGCTTATAAAAAAAGAGAGTGGTGAAAGTTCAAACGTTTACTTTACTTTGACATGCGAGCTGGTATTTAGGCTGTGCGGATCAGGAGGTTGAAAATTAGTTTTGTTTTCGACTTTTTCTGCTGCTATTTTGGCACCACTGACTTACTTTTATTCCACAGTTATTTATATACTACGCTGATGTAATTGACGTAGCTTATTTTTCTTGTATTGTCCAGTTTTAGCGGAGAATACGACAAGCCTATAAAAACAAAGTATTGTCAACTATTTGAATTATTTCTCAAGGAATTTATTTAACTTATGTTTTTCTTCGCATTTTTAGAGGCTGGATACTTCTATAAAACAAACTTTACCTTTAATTTACATTTAGTGGGAATTTTCGTACCAAAGGCTAACAATAAAAACCTAACCTCGGCTCTTAATGCTGCATTAAATACGTGACATTAAGTATTTTTACAATGGCGGAGCGAGTTTATGACACTCGTCGCGAGGCTGAAAAGGAGAGATGGAAAAGCTAAGGGAGATATCTCGTTTTAGGAATAACCATTAAACGATTTTACGAGCACGAATGTTACTTCTATCATGAGTTTACACTGATGACGATATGAATTAAAATATATCCCATCAAAAGAACATAAAATCGAGAAGATCTATATATTGCATACTAGCGTGTCCCGAAACACACCCCTTACAGGAATCACGCTGTATATGTCTATATTCCATATTCCTTAAACAAAGGGAATGAAAAAAACACCGCATGATAGAAAAA
>Sitophilus_oryzae_nonrepetitive:87682703-87684400
CTGGTGTGATTACAAACCGATCAAATCAAAAGCGAATAAAGTTTGCGCCATAGCTTTAAATAACAACGTTCAGTTCAAATTCGGTCACAATTTCGTTGCAGAAATAGCGGATATTAATTATTTCGCGTCCATTATCGCGGTAGGCCTAGGCGCTCAAAATTCCATTATCGATTCTCGTGTGTGTATCGGGAAAGGCCATTACGATTTCGGATTTTGTGTTCTTTTGTTATCGGCGGTGGATAATGAGGCTGGACTGGCGTCGAATAGGAGGAATTATTCCTTGTTTTCCATTAAAAATGCATTCAGATTTTTTAAGAGCATTCTTTAGCCAGTGACACTTTAGTTCTGTATTACGGGCGGGTTGCGATCTTTGGATGGCTCTGATTACAGTTCGTCCCACTCTAAAAAAAAGGCAAACACGCTCCGGCGAAAATAATTTGAGCTATTGAAGCATCGAACGCTTCATAGCGAACGTCGAGCTCATGATATTGTATGTAAGTCAAACAGAACTGGTATTTGCCCTTTTTCCAACTATTATTATACTCGACAAGGGAACAAAAACAACAAACGTAGAGCTCACATTCATTTTCGCATGAAAGACTTTCTTTCTTTGCCTGTGCCCCACGTGTATTTTTTTGCAGTCCCTGATACAAAGCTCCAGTTTCGGTATACACTGATACATTATGTTATGAAGGATAACCTTCACTTCTGTTAGTCTTATCATTTATAGATAAGAATTGGCAAATATTGCTTTTTTGTCTTGGACAATAGTAGATTTCATTTGTTCTGCTTTTGTGAACAATTGCGATTTAAAAACTTTTGAGCTCTTGTGATATATCATGCCACGTGGAATTAACTTGTCTGCAGATTTTAAGTTGCGAGTAGTGAATGCTTTTAAGGATCGTTTGAAGCAATCGCAAATCGCTAAGCAATTACGCCTTGGAAAATCAGGACGACCTAAAAAGTTGGTCCCAATATGATAAAAGCCATAAAACGAATTTCTTCACAAGATCCATTTTTGCCGTCAACGAAGATAAACTATCCACCAGTGAGTACAAGGACGATCCGACGCAAATTAATTGACCAGAAGTTGTTTTCCCGAAGACCCGCCAAGAAGCCACCGATTAGCATTTGCCAAGGAATATCAAAACTGGACTGTGGCACAAATGAATCAAAGTTTAATTTGGTGTCATCAGATGGAATTCAACATGTAAGAAGACCTCCCAACACACGACTGCTACCAAAGTACACGCGACCCACTGTTAAACATGGTGGGGGCTCAATCGGGTATGGAGACATTTTACAAAACCTTTTAGTGCCAGTTGTACACTACTTCCAACATGATAACGACCCGAAACATGCCTCACAATTGGTTAAAAGGTTTTTGGAAGATGAAATGACGACTGTTCTCAAATGGCCATCGCAATCCCCAGACCTGAATCAACACATTAGGACCAAATTCTACAAAAATAAGCAAGAATTATTTGCAGCTTTGGATAATTGAAAATCTTCTGGGATCCATGCCTAAGCGATGTCTGAAAGTAATTAAGAATAAGGGTTATTACACTAAGTACTAGTAACACTAGACTTCAAGTAAATATAAAAACCCATTACTTTAACAAAGTTCATCCACTTATGGCCAATACTGTATACCGGATGAAGAATTTGGTATGTGAATTGTTGTTTTCCAATGCTTC
>Sitophilus_oryzae_nonrepetitive:252105493-252107168
AAATAAACCTATTGGTCATTCGGTTGGCAGAATTACCATAAAATTTATCGGATAGTCTTTGCCCTCGTTTCATTATGTTCTACATCTTCTGCATCTTAAGACCGTCTTATAATGTCCGACAAATATGGCGGGTGGCCGAAAACCGGTAAGTGCCCTTAAGTGGCCGACAATAGGTGCTTTCACCTGACAGTGTTGATACATCCATTTGTCCGGACCTATCCCGTGGTGAGACAGCTCCGGACAAACAATGGGGCAGATTTGGACATGTGTTGGGCGGATTCGATGTCAAGTTTTACATAGATTATAAATAATACCAGTTTAACACAAAAGACAATTCTACCAATATCACAAACTCCATAACAGAGGATTACTCGCCTGAATAAAATGCCTCAGCAATCAATAGTTCCTAGATTTTTGATTGCCAGAGGCAGGGCATTATATAAATCAAAGTCTGAACTTGGTAGGCCTAATAAGTTCTTCTGACCTTGTGCAATAGTCATGATAGCTCGAATTAATAAGTTGACCTAAGATATATAAAGATGGTAAAGTTAAACAGTGGTCCCTGTAGCCAGCACGAACCATGGTTCGGACCGCTTTTTTTGGTACGACGAGTTTCATAAGTAAATATGTGAATTGTGAAAAGAGCATAATAAACTGTCTTAAGATGAATAATGCCGAGGAGAGTTTATTTGCTACTGATGTTATGTGGGGATCTCAACTTGACCCACCACTCAAAGTAATACCCAGTAACTTTACTGTCTTGTCGTTCTTTGTATGGAGTTTCTTGTTCAAGTTAAGTTTTAGGTTATTTTGTGTAAACCAAACTTTCGCTGTGTTGGTTACAACAGGTATTATTTCCTGCAATGCATCAATATTTTCGACAAGACAGCCTAATGACGTATCATCACAATAGCAATAACAGTCAGAAGGCTGGACATAGTCAAACAAATCATTCATGTATACAGTAAACATCAATGGACCCAAAAGTCGGACTCCTGTGGAACACCGCTGTTTATTGGTAAATTAGAGGAACTTTCTGCTTCAACTACGACCATTTGATGCCGACCTGTTAAATACGATTCAATTAGGTTGAAGTCAGTTCCCCTAATACCATAAGCAGTTTATAAGAGAAGCAATCAAAGGCCTTGCTCAGATCGCATAGCGTTATACTAACGTCCTCGTTCCGCTCAAGACCCCCGACCACCATCTCCCCTACTTTAGAGACGGCATCAACCGCTGATCTGCCCTGCCTAAAGTCAAACTGGTTATCGTTTAAAAGTAAATGGCTATCAAAGTATTGTTCAATCTGATTTTTTAAGAATATATAGTTTTTTGCTTGAACAAAGGAACTACTCTACTTATTTTGAAGCAATCAGGAAAGATACCATGCTGTATGCATTTATTATACAGCATTTTAAGGGGAATCACTAATTGAAATTCCTTTACAATCATGGCCTTAATATCATAGATTAATCCTGGCGTTACACTTTAGTATAGAGCACGTATGTATTTTCTAGCAGACCGTTCTGTATCTTTTTTAAAACATACAGGAGTATGTTTTAGAATGCAGTTTCTAGGAGTTTCTACAATCTTAAGCTAACTACAGATATCTTTAGCTCAGTTGCTTTATCGACAATATCACATAATAACTCTCTTATCATTGTTATTTCTTCAG
>Sitophilus_oryzae_nonrepetitive:273391337-273393008
ATTGATAAATATGTCAATGCCCTCCAATAAAAATGCGGGTTGCTTACTCAGCGTGTTTGCGCAATCCTTACCACTTATTTTTTCGCTAGCTCGTGCATCAAGGCATGGTCAAGGCCATGTCGTGTCACAGGCCGTGGTGTGCCACGTGCCAATTACAATTATGAATTACAATTACAATTTGAACGGGACTCCTGCCCTCTTTAAAAAAGTCTACCGCCTTTCTACAAAAGTTCATGTTTTCAGGCCACTTAATATTTCTAGTATCAAAATAATCCTTTGCATCCTACCAAACTATCAAAAGGCAGCAAAAATAGATAACAAGTCTACCCCAAAAACGGTGGGGGAAAAGGGAGGTCATATTTGGATTCAGGAGGTCATTTTACATAAGAATCAACAATAATGGTGCCAAGACCGATTTGCAGCCAACCGATGCGCAGACCAGTATTATCTGATAATCCAACTGAATTTGAACTGGATTTGAAAACAATGCAATAACTCTAGTTTAGCTAGCTTTCAACTTTAGTAGTATGTCTTTGTCTCTATATTTCAGTTTTATATAATGAATGGAGCTGACATGTTGACCAAACTGTAATTGCAACATTGTGTCTATCTTCTTTGGATGCCATGTGCGATGCCGCACGTTGGCGATCATTCGTCTGTTTTATGGCTATAAGATGAAGGGTACCCTCTTCGGCTCGTCGAAATATGGTTGCGGCGTCAGGTATGCCACTCCAGTTTCTTATGTTGCGAAGCCAAGAATGCTGTTTTCGACCCGGTCCCCGTCGGCCTTCGATCTTCCCCAGCAGTATCAACCTGGGTATGGAGTATTGACGTCCCCTTAATATATGTCCTAGATATGCTACTTTGCGTTGTTTTACGGTATCCATTAGTTGTCTGTCTACTCTGGCTCTTCTTAGGACTTCATCATTTGTTGCATGCTCCGTCCAGGGTATGCGCAGCAATCGCGAGTGTCCACATTTCGAAACCCTCAATTCTGTTTATTGATTTTATCTTAAGGGACCAAGTCTCAGCGCCATACAACATCACAGGCCACACATACGATTGAATTACCCGTATCCTGGTATGTAGCGGCATATTTCTATGCAGGAGTATATTCTTTAGTTTAAAGAAGGTTGTTTTTGCACTCCGCGTAATTCTTCCATGTATCGTTCAGTTCGTTTATATCTAGAATTGTTGTTCCTTGTCTGTTTTTGATTGAGGTTACAGTTATTTCTTTTATCTTCCTATGAAAGTTAAAGGAGTCGTGTAGTTGATGGAGTCTTTCAGCCTCTTCGCATTTTTCCTGGGTCCATTTTTCTTTGGCTTCTAATATTTTCCTTTTGATACTCCTCCTGTTGGTTTTTAACAATTCGACGATCAGCCATCAGAGCCAGTATTTCATCTGTCATCCAAGGCTTGGATTTTAGTTTTTTCTGTCTGCCAATAACAGTTTCTGTGGCTGAAATTGTGTTTCTTTTCAGCTGACTCCAGATATTGTTAGCTGTAATTTCCTGACTAGGGTCGTTCTCTTGGCAAAGCTTGTCGACTTCAGTTTTCAGGTTTTCCTGTACTCCGGGCTGTCTTAGTGGGCTTCGTTGTTTTGATAGCAATTTACATCTAAAGCAGAAGTTTGCAACGAGAGGATTATGATCTAAGCCGATATCTGCCCCT
>Sitophilus_oryzae_nonrepetitive:248872240-248873856
GAACTAAAAATTGACACACGTCTGGTTACCAAATTAAATCAGCCAATCCTCCGATATTTTAGCCATATTGCCAAGACTGGCACCTCAAGTGAGAGACTGATGGTGAAGGGGAAGGTAGAGGGAAGACGATCACGTGGGAGGTCGCATAAAAGGTGGGCAGACCAAGTCAAAACCCTAGTGGGCCACAACCCCCCGAAGCCTCACATATGGCGCTGTGTCGAACAACTTGGTCCGAGGAAGTGAGGGGAATCAACCGTAGGGTAAAGGACTGAAGAGAGATTTGTATATACCGATCGTAGCCTATGTCTGAAATAATTAGACATTCAACAACTTCTTTGCGGAACGCGCCGCCGGAAAAACGACAGGAGAACCATTTCCAAGAAGAACCTATATAGAAGATCGTTGGTGAACACTGACAAGAATACATAAATGAGCAAGTATAAGCATAAACAATGAGTTGTAACTCAAACCAGGGCAACAATAAATCTATAAAGTCACAGTAATTTTTTAAGCGCGACGTTATATTCAAAAAGCATATGAAAATTAGGACTTGTCCTTGATCGCCGGAATTAGAGGAATCTCCAGTTATCACTATTATACCGCTATTATATAGATTTAGCTACGGTTTGATATGTAGTGTTGAAGTGTTGGTAATAATTACTCTGCAATATAAATATAGCCAATAGATGCTCAGGAGAAGAGTAACGTGTTCTGTATACCAAACTATATGTTCTTAAAACTCTCATTTTTCTCTACACTTCAACTTATTTTCTTTGTATTAATTATCAGTTTGGGACATTGTTTGTTTATGTCCTATTTACAACTTCCAAGGCGCAAAAGAAAAATGCAGATGGCATTGAGATACCCTTTTAGAAAAGAAGCCTAAATGTATATCATTACTTGTCTTCACAATACATAAACACCAAATTGGCCTCAGCACAGAGGATCTGAGCTCGCTTCTGTACAAATTGTTCGCAGTCCATCGATCTCTGGGTCACTATTATTTGTCGATCAGTCACGTTGTCCGATACTATATCGAACTGTTGATCAGTCAGGCTCTGTACGAGTAAAGGAATTTCTATCGGATTGTTATAGTCATCTGAAATAAATTCTAATTGAAATATGTCTAAATATAACTATTTACTTATTCTAAATAGAATTTGTTCATTACTCTATTTTACACCACGAAGTATTCCTTAAAGTAGAACATAATGGTAATCGTGACACCAAAGGCTCCAACCTCGTGCAGTGTTGAAAGTAAATTAGTGTATTATTTTGCTGTTGCAAAGTTACAACAACAAACAAAGGTAAACCCACTTGTAACACAACTTGTTAATTGCTAACACTTTTATACATAGCTACTTGTCTTATTTGTATAAAATGCTATATTGTTTAAATACCTAAATCTCTGCACTATATTTACAGAATATAACAGAATAAATTTCCTGAAAAAATAATCTTATACAATTAAATGGATATACCTGGTGCATTTCAAAAGTGGTTAGAACAGATACAAATATATCTGTTCTGGTATTTGAAATTACAACATGCGATTTATAACTCGAACCATTTGAAAATGGAGATATGTATATACGGTATATACGGCCAATGGTCGG
>Sitophilus_oryzae_nonrepetitive:277538148-277539683
GTTAATAACATAAGAAAAATTACTAAAACTAGGTAATCAGTTTTGCACCTTCGTGTTAAAACTATCTTCCATCTCTAACAATATCCAATATAAAGGGTATTCCAATAAAAGGTTTCGGATGTTAAACATACCTAAAAGTTATTTATGGCAGCGCGTAGCTCGACAGTGTACAATTATACAAGGAACACAATATCTATCAAATGGCTACCAAGACTTCTCTTGCAGCATACAATTGTTTTGTTGAAATTTGCCATTAATGCTGAACACGTTTCTGGAGTTATGTTACGAATTATTCGCCTAATTTATTCTCTCAATTGTTCAATGGTTTGCGGATTGTTTTTGTAAGCCTTGCTCTTCACATAGCCCCACAAAAAATAATCTAGCGGCGTCAAGTCAAGCATCAAGAAGATGAAAACGAACAAGCTGTTACAGTAAACGGGGAACTATACCGAACGATGACTGATGTATTTTTATGAGATCAAATAATGGATATGGATATAGAGAATATGTGATACCAACAAGATGGTGCGACATGTCACAGAGCAGGTGAAACATTGCGTATGTTTTATTATATTGCGTATGTTTTATTACATTGCGTACATTTTAAACATTGCGTACCGTACACAATTTGGAGGGAAGCTTATCTCCAAGAATGGGGACGTAAATTGGCCACCAGATCATGCGACTTGATCATGCTAGATTATAATTTGTGGGGCTATGTGAAGAGCAAAGCTTACGAAAACAATCCGCAAAGAAGAAATTAGGCGAATAATTCGTGACTTAATTCCAGAAATATGTTCAGCAGTAATGGAAAATTTCAACAAAAGAATAGTGTGCTGCCAGAGAAGTCGTGGCAGTCGTGGCCAGAGAAGTCGAACATTTGGCAGATATTGTGTTCCACGTATAATTATTGCACACTATTCAGCTACACACTGGCAAATGAGTTTAAGGGATGCAATCCGAAACCTCTTATTGGAATAACGAGCATAGGTATCTTGGTAACTGAATAAAACAATGATGTGGGTTAAAACATAAGGGGCATTACTTGGCGTCATTTGTAAACATGAAATCAATAACAAGAAGTTATTGGGAACTTATTAGGATGAACTGCCCAGCACCAGAAAATGTTTAATTAGTTCCTATCTGAAGTATAACATGTATAGAAGTACATAATATATACAAGTAAAATTCCATATTTACAAAAGTATTTCAATATAAATTCTATTACTTCCTTTTCGTTGGGTATTTTGGTTTTGTAATACCAATATAACCGATCACCTCAATGGGTCTCACTCCACTAATGTTTTGATGGAAATTTGAGGTTGCAACCTCAGTTTGAAAACCTCTGGCGCTTGCCACTGCTGCTTCTTCCGCCAACTCAGGTGGTGCCGCTTCCGCAGCAGCCTCGGCAGCTTGAACTGCGCCGGCGAATGCACACATGGTTTCTGCTTTTGCCAGTTTTTCCACTGCATCGGCTAATTCTACGAGGTAAGAAAATATAGTACAGGATCCGGCTTTGGGATGATGACGGATTG
>Sitophilus_oryzae_nonrepetitive:178563683-178565200
CATAGCCGTGACCGTCCCGTGCAGTGGCAGTACGGTACGTGCAGTGTCAGTGATTTTTAATTGAACGATGTATTCTAACAGTGACCGTGCAGTGCAGTATCAGTATCGTAGCAGGAGGAACCGTCGTTCACAGTGTTCAAGATGGATGATGGAAGAAAACAGTGTCCTCTATGATTTAAAACATCCAAAATACATAAATACACAGGAGAACAACTTAAACAATCAATTTTACTTCATCGTCCAGCAGCTCCTTAAATAAGGTAACATATTGCCCTTCACGCTTTATGATGAATATGCTTCATCCAATAAAATAGTCATAATGGCCAATTCTTCTAGAGAAAAATTCATAATGAAAACACTACTAATAAAACCTGATACCACACGCGTCAAAATGCGTCACTCTGCACTGTCACTGTACGTACGGTCGCTGTACGGCACTGTCACTGTACGGGACGGTCACGGCAATGTGGAAATCACCCTTAATGCGTAAGCGGTTCCGGCGTGGTGTGCTTATTTAAACGAGGAGGGTTTTTTTAGCCGGTAGCAATCCGGCACTACCCAGCTATGGGTGTCTTATGGAAGATTTTTTCCCTCCTTATTGTGACGTTTTGTTTAAAAAGCAGCATAATTTATTAGATAACATCACAGCTTGAGGAATAAAACTTTACTACAAAGTTACTGAATACTTATGGTAATGAACCTGCAAGTTGTTTCACTGTTTTCACCCCTACGTAACTTCTTGGAGATTAGTTAACCAAATTATAACATGGAATTTTCATGCAACTTATGAATTACTGGAAGTTTCTGTTGCCATGAACAAGATTGAAATTGAATATTTTAATGTATCATTATTGATCTGCAGTAATTAATATTTCGCATTTAAATTCAATACTGTAATTGCAAAGGTAAACAATACTACATCTATTATGTTGATTCTGATCTGATAAATCACCAAATAAAAGTCTTATAAATTACAATGTTTGTGCTAGTTGCGTACGTACCAACGTTTATACTCATGTTTATTTTATACAACAAAACCACCTTCATTAAGGGCTGGAAATTAACTAAGTCACGTTTCTCAACATTTCCTGTATCATACAGTTGAGGTTAGAACATTTTATACATGTATCCGAACTATTCTTTTTTGAATCTTAAACAAAACCATCGACTAAACCAAAATCATGTTATTGATTTCGATTCAGCACCGGATTAGCAAAGTATTGAAGTCGTGGTTGAAAACTTAAGTACGTACGTATGTGTTTATGTTGAAGCTGTGAGTAGGATGGCGTTTTTTGTGTACAATTACATGCATTTTGTTTCGTTGCAGTACTCGCTTCGCTAGTGTATTTTACGACTTCGCCACTTTTTAACTACTTCATCATTTTCCATTATTATCATGTCAACATTTCATAAGAAGTTTTTGACTGTCAAAATTTAAGCCCGCTGAATCGTAGAACTTTTGGTCATAGAGGAATACATAAAACATCAATTTGCTATACCTACATAAAATTTTTCTG
>Sitophilus_oryzae_nonrepetitive:199544490-199546005
ATGTTACTCATGATATTTATATTTGGTACTGGCGCGTCTTTCTGATAGTCGCATACTGCTCTCCGAAGTACTCTGCGCGGATCGTTGTGTGTGTGCTAGGTGGAGTAACGATGGATGTCTCTCGGATTGTGCTTGCGGGAGTGCCTCTTAGCCTGTTAGAAGGGTTGATTATTTTGGAACTAGAGAAAAAATGTTCTTGAAGCAGGTATGGATGTAGTACTAATTATTCTCATCTCAACGGAGACATCAAAGTCGTATATTATAACACTTACTACTACACTACACTCTTCTTTTTTTCTCTGGTAAGTATGCCGAACCCTATTTACCAAATCCAGGTATTTTCACATAGGAAAAGTTACAATGTTAATATGTTTTTAAGTTAAACTATGGAGGGTTTTTACTCTTATCAGGTTGTTTGTTTCCCAGAATAAGTGTCAAGTATTTTAACGGTATCGTCAAAACTCCAAGCCCTCAGATACACGCCTATGAGGCTTTATTTCGCGATCTCTATGCTAGGTTGATAAGGTGATTAACGTAATTTACCAGAAGGAGATCGCTAGAAAGATCCAGAGTAGGTTTCACTCCACATAATTAAAATTCTTCATAGATGTTGAAATAACTCTCGCTATATTTACCGCGCGACATTGTAAAACGATATAAGCTGGGAAATATAGTTTCTTTTTAGTCGAGATTCTATCCACCCTTTTAAATACTATGCATGCTTCATTTGCTGGGGGCACTCCTGCTATATCCGTCATGCGCTCGTTCTTTGTGTCCTCGCTTATGATGAACGATGCAAGGACGCAGATGAGTTGTGCCATCATTGCTTCAGTTTTATGACTCTTGTGTGTTTTGTGTTATTACGTGTGCGCACGCGAAATTTGAGCGAAAACATTTAAGTGTTGGACCCAGACATGTTTACAGTTAATTATCGCGGAAGCCCCTGAGGACCGCCAGAGACCTTTTGCCAGATAGTGTATGGCCATAGGTTGTATTTAGCCACAATTATAGAGTTTGCGTATTACCATCTGCGTTATATGGACCAAAAACTGGTAGGAATTTTATCTGTTATTACATCTTGTATAACATTCACCAATGTCAAAAATTTTAGTGTTAAAATTCTCAGTAAAGATCGTGATATAATTTACTAGGGGCATATTTTAACAACTACTCTGTGATTTATATATAGATTGTTGTCTCTCAATTGTAATAATAAAGCAATGAAGTTTGTGTGGCATGAATTCTGTGGTGTGGTCTTTTTGAGTTGATCACCGGTTTCCCCTTAATCTCTAAGCTCACCATAAAGAGATATTTGGTAGCGGTTTTACTTGCATCCTTACGTGATCATAAGCAGGATTTAGTAAGCATGACCCATGCATTCTACATCTCTGATTTGAACCGATTTGGCAACACTCGCTTCTTATAATATCTTATGGGCAATTCGCGTATTCCGGCTCTCGTCCGTATTCAATCTGGACTCGAGCCCGATTGGCCGCATCTCGCGTTCTTTCCAGA
>Sitophilus_oryzae_nonrepetitive:205665804-205667284
GGCGGTGTTCTATTCTGCGGTGGCGATCAGATTCAACTTGTCGAGTTCGATCGCGTGATCGCGACCCAACTGTTAGGAATTTTCCAAGAGTTGCAATTGGATTGGATAGTATACATAATTCACATTTATAATTTGTACCTATGTATACCTACAGGATGGCGTACTACATATAGGTACGGCGGTGAACGTGAACGCGTTGGTGTGTGCTAGAATGATCGCTCATATTATCGGGTTTAAGCCGCCAGGTAAAACCTTCCAAAATTTTATAAATGGTGTGATCTCGAAACGTCGGTGTTGAATACTTTAAGAGAATTTCGACAGGAGATAAAACACGATTTTTTGAAGCAATATTTTCCTCTTCGAAATACTGAATTTTTAACTGGACCCCTTATGGTCTGCTCCTAATTGGCCGTCAACGACGCCGCGCCGGCGCCGTGGCCGCCGGACTAAGCGCCTATGAATTAGAAATCTTCAAAAACGCTACGGTCGACTAGCAATGAAGTTACAGTTATCTGTTAAAAATTCACATTCTTGAAAAACAACCCGTAACTCCAAGTTGCATAAGCAGAGGATTAAAGCGAGTTTAACTGTAATAATGAAATGAAAGGTTAAAATCAACAAAGTGGATAAAAGGCATAAATTATTGCCATAGGAACGGCACAAAAATTATCGACGCAAAAAAAACGAGAGCCCTGTATTAGTTTTATATTATCAACAGTGACTATGGGACGACATATTTTTCAAGAAACGACAACTGAAGGGATCCAGCATTCTCATCACGGAGTTCTTAAACAAGCCAGAAAACAGTTCAAATCAAAGCACTGTAAGTACTTACTTTATTATTGAGTACCGTCGGTACGCTCGATAGATGGTCGAGTGTTTTTTTCGGAGTCAGCGCATGTCTGACTTTGTGAAGAGACCTCTCTATGCTGCCCAACATCCACCTGGCCGACCCTGGTGTTTCACTGTTTGAATTAAGTTTCCTCCTATACCAAGTAAATGCGTGGGTATTGTTAAGGTTCAAGGAGACGTTTCGCGAATCTATTATCGCGTCTTCAGGCGCTAAACATTTAGTATTCCAAATGGTCTAGTTCACAAATGTTGTAAGTACAAAAATGTATGTTTTGAATTATATGAATTTTAAGGTTTATACTTGATTATGCTTAACACAAATGGAAGACGGCTCTGGCACCAACAAATTGAATATTTTACTTACCATTGATGTGCATATGAAAAGCTTAGCCTAAATTATTTGTTTGCTGGAAAATACACTTACAACATTTGCGTACTAGACCATGTATCTTAAAACGACCGAAAAAATCTTAGTGTTGAGTCATAAAAACAAACTACCGAGAAAAGATAAGGGACTTACACCGAAATATCTACATTTTGTTTTGCTACAAATTCCTTAATTGTGATGCCCATTTTATTTGTGGACGGGGCTTCATATATCCTGATGTTGGATAGGTATAAATCTCAT
>Sitophilus_oryzae_nonrepetitive:284574114-284575589
CAGAACAGAAAGGTGTATACGAACAACAGAATAACGAAAAATTATAGGTGTCAATCGAACAATAGCTCATGACATAAGACAAAACAACTAATATGGTATGGCAACGTACAAAGAATGTCAGAGGAGAGGCTTCCAAAACAGATCCTCAACTGGACACCAGCCAGTGGGACGACACAAAAGGGGTAGACCACGCAAGAGCTGAAGAGAAGAAATAGACCAGGAGCTAAAAGAACAAGAGCTCGAAGACAACCTCTGGCAAGATAGGGAGCAACTGAGCATCGGAAGACGCCGAAGAACGTTTTAAAAGCCAGTTCTCAGTTATTTATGATTACACACTTTCATCAAAAGAGACATCTGCACTCATTCCACCCCCTTAGGGTGGAAATTTCCAGAAATCGCTTCTTAATATTCAATTACGTCACCAAGAAACATATGTGCAAAAATTCATACTTCTTATTACACCTAATAGTAGATTGACGCTAAGTAACATGAGAAACACCAGTCATCTCTAAAACCGTCTTGGTGATTAACCCCTTTTCTATACAATCTACCTCTAATTTTACTTATGAATCTCGTTATGAATACTCACTTTTATCCCTTAAAGGATCTCTGTGCACAATTTCATCCACCTAAGTTAAACGAATCTCCTGTTTAAAACTGCTTCGAGAACCAGATTCCTATTCGAACTGAGAGTCCCAGACTCGTTCCGAAAAATTGTTCTTCTTTTTCATCTTCTTCTTCCTCCTCTTCTTATACCGATTGGCCGACCGGCCTTTGGCCATTGGTAGTACACATTAATAGTTGGCACCTGTTCAATTCTAGGCAAAAGGAAGTTTAATTCTCAAGTTGCGGATCACAACAATCTAATTCAACAATCTAATCTATTCTACCGCTCGTTTGTTCAAAGAGTCAATTGAATAGTGGCAATGCGACTAGTTCGTTTGGTGATATAGGCAGAGAAAGAGTCAGAACAAACGATTGATTGATTGATGTCCATGATTCGGTAAACATCATGGACATAAAACGCTATACCGAGGTGGAGAGATTTTAAATCTCTCGAGACAGAAATGTAATTTACAAAAACCTTCAACAGCAATACTGTCACTTGGTTGTGACAGTTTTGAACAAGGTGGTCTATCCATAAGTGTCAAAGCATATAATAATTCGAATGTAACCCTAACAGGACGTTGTAACACCGATTGTAGTTTTATCAATATTTACTTCCCGCTTTTGGTACAAAGTATGTCTTCGAGGTATCCCGATTAGCAATTTTGGTACCTGTTTTCCTCAAGTTGGTAGTTATTATTGAGCAGTTTTCAAATCATATGTTCTCCACTAAGACTCTAAGACTTGAAGATTAGGCCCAAAATTCTCTAGATCAAAATGACAGCGGTGTTATATTTAGAGAATATTACGAGTTAGAAGATACATTTCAAGTTGAGGAGATGGATGGAGAAGATACTGATTCGGGCATG
>Sitophilus_oryzae_nonrepetitive:34578613-34580071
AGGTTTAAACAAAAGTTTCAATTGACTGTTTTGCATTTTCTTTTATAGGTGTACTTGGAATGTCCCACGAATGGCGTACCATAGGTGTACTTACTTTACTAACAATTGTGTTGACAGAAGTTCTAGTTATAAAGTGGTTCTATTATGGTTTATATACTATTATATGCTTAAAAAAAGCACAGTAGATGGACAGACTATTATATTAACTCGCCTTGTATGTTCATATACTGATCTATATTCGGTTTTTGCATATAATAGACGAATTTCCAAAAACGCATAGACGAACCACTGCCGCGCATAGAATACATTAGCTTGGACTTCGGAGCCGAATACATGAAGATCTCCATTTCATAAGTTTATGACATTTTTTGTCTTCAAATGGTTATGCAACTAAATATACTTTTGCTTCCCTTTAAGTCATCTGTCACCTGTCAAAATTATGTCCACGTCATACTGTCATATGTACTGTCATTTGTATCATGTACATTTCATGTTATAAGATATAATGGCGCTGTTACTTAAAGATATAAAACTAGGGAAACACATAGATTTTATAAACGATTACGGTCACGGTATGACCGACTATCTGCGAGTGTCAGGCATGTATTGGGGCTTAACTGCTTTGGAGTTGATGAACAGTGAACCAGTACAAGGAAAAGATAAAATTGTTGAATATATAAAACAATGTCAGGATCCACAAAGTGGAGGACTTAGTGCATGCATTGGGCATGACCCTCATATACTTCATACCTTAAGCGCAATTCAAGTAAGTGCTATCTATGAAGTAGATTTTAGTCATGTACGATAGACTAGCTGCAATAGATATTGAAGGCGTAGTCCGGTATATTCAAGGACTTCAACAATCTGATGGTAGTTTTGCTGGAGATAAATGGGGTGAAATAGATACCAGATTTTCATTCTGTGCTGTTAATGCACTGTCTTTACTGAAGAAAATGGATGTAATAGATATTGAAAAGGCTGTTGAATTTGTAGCAAGTTGTAAAAACTTTGATGGTGGTTTTGGATCAAGACCCTTATCTGAAAGTCATGCTGGTTTAATATATTGCTGTGTAGGATTTTTATCTATTACTAATAGGTAGGAACAACTGAATATTATATTACAATGAGTTAGATATAATAGATCAAGATACATTAGCTTGGTGGTTATGTGAAAGACAATTACCATCAGGGGGATTAAATGGCAGACCTGAAAAACTACCAGATGTCTGTTATTCATGGTGGGTTCTTTCTTCGTTAGCTATATTAGGCAGATTACACTGGATAGACACCGAAGCTTTAAAAACCTTTATATTTGCATGTCAAGATACAGAAACAGGTATGGTAAAGCAAAAGCCTGGCTTTGCAGATCGACCAGGTGATGTAGCAGACCCCTTTCATACATTATTTGGATTGGCAGGTTTATCATTATTAGGCTATGATAGTATACAAAAAGTTAAT
>Sitophilus_oryzae_nonrepetitive:71481634-71483082
ATCAAATAACTTGGATATTTTCAGTGTAGTAATAGCTAGTCTAATTACAACAATTTGTTTGTATTGTGTCCCAGATTCATTTAAATTTGTATAATATCATAATACCTTGTTTAAAATATGGGACCGGGTTTTAAATTACAGTAAATATAGGAATAACAATTTCAGAATTAAATATACCAACTCTGCGATTTGTCTGCGGTCAGCGTTTATATTTGTCTCTAAGTCTGGATATGTATCGTATATCACCAAAACATATATGGGTATATGTTTTGAAATAGTAACCTACTGGTTTTCAAAGTTTGCTTCTCATAATGCTAACCCAGCAAACGTGTTTATTTCCCAGTTTTAAATTTCAACAAGGTATCCTTTTACGAGAGCAATCCTATTATGTTTCTGTGCGATTATCTCAGATTACCTAAAGCGTATAAATTAGAGATATACACTCAGATTATTCAAAGAGTAGTAAGTGTTCAAATACAACTTGCAATGTCTGTTTAAATTTCACATCATTGCCTTTGGTGTATTGGCACAAAATCATTACAGGAAGCGAATACGACAAAGCTGGTGTATAACTAAATAATTCAGTACCCCCGTATAATGATAATATATACTTTCTTAAATCAGAGTATCACACATCAGGAAAATACCTATATGTTTCTATAATAAAGCATATAAAAGAAGACTAGCTTCCTCTCTTATAAATCAAGCGAAATCACACGTCTGCGGGATACGACGCGCGACGTCAAGGAAAAAAGAAAAGCACTAGAAGAAAATAACAACTATACGACAGAGAAATTGGGATTTCTGTAGTAGAACAAATGGGATTTTTTATGCCGAAGCAATTTTATAGGTGTGTGTGATGGAGTTAGGTAGAAACTTTCTGTCCTTACCTGTATAAATCTACTTAAAATATGTACTAAAATATTCTCTGCTTTCCGAGCTACACTTTCATTTCGGTTAGGGTTAATAAAAAGACTCCATAATAGTTCACAGTTACATTCCCCTACAAAATAAATGATTATTACTCAAGATACTAACAAATCGAAGAAAATACCTACTATTTGATGCCTCTAAAACCGCTCTTCGCAAATAATATTTCGAAATCCACTTATCTCAACGTAACACACTTGCAGTTCGAGAAAGTTCCGTCAATAAATCGGTAAAATTTATATGATTTTCAACCTGAAGACCGCAAAATTTCTATAGAAGAATCGCAAAATACGACCGTATACGCGAAAAACTTTATTCGGGAAAAAGCCGGAGAGCCTGACTAATGGAAATATTGAATTAGTAATAAGATGTCTTCTCTGCAGTTATGGCTTTGGAGGGATAACGGTCAGTCGTTCTGTGTCGTACTATTTAGATATATATTTGCTTATACAAAAGTTGTCGAGAATTGAGTTTTTTCTACCATTTAAATATCACATCCATGTCATAATTTTTAATAC
>Sitophilus_oryzae_nonrepetitive:169814690-169816131
AGTGATACTATTAAAGTATTAACTTGGAATGAGCCACATAAGAAACTTACAACAAGCGATTCTAATGGGGTTATTATAGTATGGATGCTTTATAAGGTATAATAAGAGGGGTGCTTGGTATGAGGAAATCAGTAGTAGGTATGGCATGGAGTAGTGATGGCCGAAGACGGAGCAGTAATAGTAGGATGTGTAGGAGGCAATAGAATTTGGGGCAAAGAACTAAAACATACTCCACTCTGTGGAGTACAGTGGTCACCAGATGGAAAACTTCTTTTGTTTGCTTTAAAAAATGGGCAGTTACATTTATATGATAATCAAGGGAATTTTGTGGTAATAAAATAGACTTTAATAAATTGGTACAATATTCCAGATGAGATTAGCAGTTTTTTGTCATGATACAAATTATGATCCAATACCAATTGTAGGCTTAGCTTGGTATAACGGTTCCGGTGGCATTATGAATTCTTCTTGTCCATCTTTAGCTATAGCCCAGTTAATGAGGAATGAAAGTGACACATGTAGGAATTTGGAATTATGATCTTTATTATTTCAGCTCCAATATCCCTAGATACAAAAATGTTTTCTGTGCATTGTAGCTGGAATCACAACGGATCATTACTAGCAATTTCTGGAAAACAATTCGCCAACGAGAAGGAGATTAATCTTGTTCAATTTTATAATCCATTTGGAGAAGCTTGCGGACATTGAAAGTTCCTGGATCATCAATATCAAGCTGTGTTTGGGAAGGCGGTTCTTTAAGAGTTGCACTAGCTGTGGACTCTTTTGTGTATTTTGCCAATATTCGGCCCGATTATAAATGGTGCTATTTTAAGAAAACAGTCGTATTTACGTCATGTAGACCAGGAAGAACTGGAATATCTCTGACATTTTGGGATTGTTTCAGTGTCATACAAGATGGTTAAGCACAGTACTATCTATATCGTCTTGCGGAGACTACTGTGTTATTGCTACTTTATCAGAGACAGATATGATTGGTAAATATGGTTTATTGTTATATAATACTTTAGGTACACCAGTTGCCAGTAGCCCTGGCTATGAATTCATACCAGATATTTGCAGCGGCACTACAAAACTCCTAAGTCCATGATGGGTAGGTTTTAAGCTAACATAAGGGTCTTATATCCTTCATTGCTGTGTACAGCACGCTCAAAAATGTTTCATATAGATGATAATCCTTCTGGAGCAGTTGAAATATTGCAAGATTTAGATAATTCCACTCAGATACCTGTTAGCACTCACCAAACTGTAGACCCTATCTGTTGTCTAGTTGTTACAGATACGTGTCTGGCCATAGGTAGAGAATCAGGATTAATTCACTATTACATTTTACCCCACGTTGTACTCACTAATCGTTACAAGATTCCAAATCGACCACACAAACTTGCAATAAACTGCAATTCAACGTAAGAAATTAATATCT
>Sitophilus_oryzae_nonrepetitive:278535086-278536492
GCTACCCACTAAGAATCCTGCACAAGCTAAAGTAGTTTCTTTTGTTGTCCCTTGAAAAAGTAAGTTACCTGATTTCGGTAGATGCCCACTAACCATTTTTAGATCAATTAAAGTGCAATACATATTCAGTAAATAAAAATGGATGATTTAAATTAACTTGATTCTTACATTTTCCTCCTATTTTTTGTGTTAAAAGAATCCATATATGTTTGGGATAAAGTTCTTTGATGTTTCTACTAGAAAATTAATAAGTTGAAGAACGTTTGTTTTGAACTGTTCTACTTTGCCGCTGTTCCATGTTTGCATCAATAATGCTTTACTCTGTAGAGAATATGTTCCTAGAAGATCTTTTGTCTTGGAAGCAACAATTTCTGCTTGTACCTGGACAATAAAAAATGCATCATTTCATTGATTAAACAAGTAGTTATAAATCCACCTGCATGGACTCCAGCCTTTGTGAACTTCTAAATAGCATTTCATCCATTAACATCAATTAGGTAGCATGTTACATAATCTAAGTATCTAGCTAACAGTCAAGAATGTAAATGTTGTTGATCTTCCCATTATTTTCCCTAAAATTATATACAAACCAAAATACAAACCATCTCTAGGCGTTACAACAATTTACCAAGTAATAGGACATCATAAAGAACTGGTACTAAAAAACATATAGGCTAAACGGTTTGCTTTATCCGTTTTGATATATAGGTTTATTTTGTGTCTCTAGAAATAAAATGTACCCCCCTATATCTCTGGTTATAAATCTCTGGTAGTTGCTGGTTTGGGGTTAAGATAAGAAACATATCAGGGGGGTGCGTTCGACTTTACGCTGAAAAGTACGTGTTTTAGTAGGTAATTTAAGCTGAAAAAATTTGCAGATTATATGAAATGATGGTACTATTTAATGCTGCGGAGGAATTTTGACAGATGCACAGACGACACATAACCAACATGACATTAGCCACGGATGGCATTAACCTGCCGCTATTTTAAGGCAAATACAAACTGCAACACAACCATTATTGTTTGCAAGCAAAATCCCTCTGTCCAAAATTCTCTGGTGTATTTGATGCTGCGGCACAGACGACACATAACCAACATGACATTAGCCACGGATGGCAAAGGATGTCTATAGAAGTCTATCCTTGTTCGGGAGGAGGTTTTCTGCGCTTGCTCGATCTGTAAGCACTTTGATTGGACAGTTCCAAATCATAGTTAAAGACGTTCTAATAATTGAATTAAATCTTTTCGAAAAATTGGAAGCTTTTGTTAAATATTCTGTAATCAAATAAGTTTGATAATGTAACATTATGCGCATATTTATCAATTCATGTTATGGCAAAACACTTTTTCGACCAAAAGTTTTCAGATTCGATGAAGTTATTTTACTCATGAGCAACAGTTTT
>Sitophilus_oryzae_nonrepetitive:159868864-159870232
TTGGGTGCGATCTTTGTTCGAGAAATATTCAATCCGGATTCGAAGGAGCAAGCTGAGACGATGATAAACAATGTTAGAAACGCCTTTAAGCGCAACTTTAAAAATCTGGAGTGGATGGACGAAGATACGAGGAAGGTGGCCATTGACAAGGCTGATGCCATTTCAGATATGAAAAGCGTTCGGGAAACCTGGTCGCAAAACCAATTTGAGCGTTAAATTAATTTCTCAGTTCTACGATGCTACAGCTCTACTTAACCGACGCATGTTCGAAAGTACCCATTTCTATACTTTGGCGCTCATTTTTTTCGCTTTTGGTGCACTCCTGGAACGTGAACATGTGCCACCTCCCGTAGGGAGAAATAGTATATTGAAAAATCCGGGGCTATTATTTACGTTCTATAAATCATTTGTCCGGATTTCTGAGTTCACTTGTCCGGAATTTCCAAAAGCCTTTAATAGAAACCCTAGATGTTGCCGCCCGGCATCAAGAATCTATAGATATATTAATTAGCCAATAATAAAATGCCTTTAATTTATGGAAATAATATTAGCAAAACTTTAATTGTGAAAACTAACAGAAATCTCTATTATTTCCTACACTTTTAGGTTATCCAGAGTTTATTAAAGACGTTCACCATTTGGACGAGAGATTTGACAACCTAAATATCGGACCTGGAACTTACTTTGAGAATAACGTAGCCCGTGAACAAAACTACGTGGAGTAAGTAAGTAAAGTGTGATCGAATAACATAACTCCAAATGTCCTAAACTCCCTATTAAACTACATATTTTGTAGTAATGGGTTGAGGTGATTATATAGTTTGTTTCTTATTCCTTTTGTATTGTGACATCGTCACGCGACGAATATCGAATGAAAAAGGACAAAACGTTTCCCAGACACACATATCTAAAGGCCAGCTGATAGTAAGTTCCATTAAAACATAAATAAGAGTACCAAGCAATCGCGTCTAGGTTTTGACCTTACTAAAAAGTAAAAAGGGATGTTGTAAAATTGTAGGAGATAACCAAGACAAACGAGATTACAGACCGGACGAGCTTTGGTCTGAAGAGCAGTCTCGTTTCAAGGTCGAGGAAGCAATACAGGCCTCTTCGGTCCATCGTTGGACATAGGCCTCCCCCAATCTCTTCCACTCTTCCCTCTCTGTCGCCGTGCTCATCCATCTTGTGCCTGCATGTTTCCTCAGATCGTCCGCCCATCTCATCTGGGGTCTTCCTCTACTTCTTCTATTCTCCAAGGGCCTCCAGTTTACGATGCATTTGTTCCATCGATCATCCTTCTGTCGTACATTGTGACCGGCAAACTTCTAACATCCCTTACTTTAGTTTTTCCTCTGATCCACTCATTTC
>Sitophilus_oryzae_nonrepetitive:167868569-167869828
TCCTTTATGACTTTCTTGGATACTGAGTTCATCGAAAAGCCCAAGTAGAAAATATTGTTATGTAATTTGATACCCTACCTAAAGGAAAAGAAATGTAGCTGGAAATTCAAGACTAAACAATTTATATATACGAGGAATTTTTCACGTGGCAAGGCAACATTAATATATAAAGACGGTTTCTATATGTGTGCTTCTTGGTGTTTCCTTTTGTGGGAAATTTCGTAGCTTCATTTCCAAGGAGAAACTATTAAGATAAAAATATTGGCCTAGACGGTGTGTTTGGGAAAAACGGCCCCCGGATCGCACCTAATTCCAATTTACTTTTGTTGAAACTTTTCGTTCCGATGTACGGGCCCCTGAATTATTATGGGGCATTAGTTTAGAAAGTATTAATTAAAAGGGGTAAAATGGATGCAATCCGCCCCCGGGTACGAGGTGGGGCGAGAGGGAGCTTTGCATCGAAATTTCATTATAGACTTTAAGAATACCGGACTTGTTAAAAGTGTTTTTAATGGCACTGCGAAAACATTGGCTTTCCGCATTCTTCAAGGCAATACAAAGAAAATCTGTTATTGCCAAGAACAGTGATTGCTCCTCGAACCAATATTGTATCATTGCGGTATAATTAATATACACTCGAATATGCAAAAAGGTAGGCGGTGTGATGTTAGTAAATATAACAACTTTAATGGTTGCCCTGTTTTTAAAACACTCTGTGCAAGAATTTCGTGAGCACATTTTCCTCCTGACTTATGAACTTACCATCGAGAATTTGCTACTTTTTAATATGCCTTGGGTGACTATTTTCCACATTAGATACTCCTGAATCTAAAAAAAGGGTAAAGATACAGTCTTCATAACCTAATACTGGAAACAAAAGATCATTTAATTACGCTGGTGCCACTTCGTTTAACGAAAAAGAAAAATCCGTTGCGTTCTTTTTTGCATCGGAGCTGATTATCATAATTATTGTTGCGGATTCAGCCCTCGGACTAATACACCCCGCCCCCATTCTGACCTTGCGAAATTCGTCAGAAAGAGAGAGGACTAAGCCCTGTGCGAAGAGGACAGAAACAATCAGAGACGGTAGTCGTGCTCGCTCCACACGGGAACGACAAAAAATGTAACATTGCGAATATACAGTCACACTGCAAAGTCACACTGCAAATATACATTCTAACCGCTTAAACGCAAGTGATAAAAAATTGCACATTTATCAACACGAATTGATGGGATTTCAATGTGACGGACTCGCTGGT
>Sitophilus_oryzae_nonrepetitive:258720918-258722174
TTATATTTTCCTAAACATCGAGGATAACTGAATAAACCTACAAACGCCAAATGCAGGACTAAAAAATGAACGCATGATTTTTTGTGTGAAATGTTTAATGGTTTCGCTGATATTCGCGGTGTTATATTACCTACAATAGATCTTTCAATGGTAGAATACTAGACAAAGATCAATAGAAAAAGTTTTGATAGAAATTTAGTGTTTAATAGTAGGGCATCTAAGATTGAGATGTACATTTTGCCCCCAGAACACGATTATAAGGTTTTTTCGCTTGGGTCACTCTATAGATATACACCTTCATAAACCATACAATAACGTATATCATTGGTCAACAACAATAATTTGGACCCGAATCTATAATATTTTCAGATCATCTACTGACCTGCGACCCTGGTGGCTCATCACCCCCCGCCTCGATCAACAGCACTCTCCACCCCCGCACCTGCGCCAACTTCCCCGCCGCAGTGGCACCACCGCTCCCACCCCCGATCACCACAAAGTCGTACTCCAAGTCCGGCGCCTGGCGCGGCGTCACCCTCTGGCATATCTCGGATATTTCGCACTTTTTCCGTATGAAAGTGTCCAGCAGGCCCATGAAGACGAGGAAGGAGCCGCCGCCGCAGGTGGCGGTTAGGGGCGGCCCGATGTAAGTCTCCGCGCAGCCACAGTTCATCTCGTACTGATCGCGACAGGCGGAATTTCGGACTGCTTTTAAGCTGCTAGTTATAATGATAATATGTGGATTGAAGATCGACAACGGGTACTGTTAGAGGAGGAAGAGATGTTCTTGTACAGGGATTTTTTGCTGTATAGTATTTACTTAGAGTAGGTCCCTAGTTTGAGCCTCCACTGCGGCCTTAAGGCCTACTGTTACTCAGCGTAAAACTGATATCACGTTTGGAAAACTAAATTACTAATTTATTCAATGAATTGATGGTTACGATACACACGGAAATACAAATATTAATTTCAAATTTAGAAGGTCTAGTAAAAAGACAAGTTAATTAAAAGCAAAGTACTCAAGTTTTCGTCCCCCTTTTCGCGAGCTACTTTGTTTGCGCGGAATCCAAACCACTATCCTGGACCATATCAATGTTCTACCAATTTGGCGAGTGTCTAAAGCAACCCTTACTGACGAGATATCCGAACTCAACCGGACTGAAAGTCACTATATTTTACACTCTTACCGAGGAACAACAGTACGACAGAATTTCCAGAGGGTCACACGTTCATCTACTGGCATAGTCTATCGTCGC
>Sitophilus_oryzae_nonrepetitive:92571162-92572414
CATGCTCCATAATCATATCCCGGTAACTCTCCGCGCAGAACAATAGAGCAGTTGATTTACTTGGATTTAAATCAAGCATATGATCCGAGGATACTTTCAATATTCTATCCAAATCAGAGTTAAGTTTTCTATGTGCAGCATCAGCTTGATTCTGGTGTGTCATCGGCATACAGGTGATACCCACTGTACTTAAGACTCCCTACAAAATTTGAGGTATATATACTAAATAAGAGAGGACCCAAAATGCTACCCTGTGGGACTCCAGATGAAACACTCAATATCTCTGAATAGTTATTCTCCCAAACAACTCGTTGACATCTATCTGATGAAGCTTCTACTGTAAATAAAAGTATGTGGTTAAGCACATCAAAGGCTTTACTATAATCGAGAAGTACTAGTACGGTAGCATTATTCTTATCCTGGGCTCTCACCACATCATCAACAACATCAGTCAAAGCACTGCCACAGCTATAACCAGCTCTGAACCCCGATTGTTTAATGGGCAAGATACTAGTAACTGAAAGATAGGATCGAATTTGGGTTTCCATAAAGTTGGTAATATTGAAATTGAACGTAAATGGCTGAATTCTGTGGGGTTACTTTTTTTTGGTAATGGTGTCACATTAGCAAGTTTCCAAGACTTTGGGAAATAAGATCTCTGAATACAAGAATTAATTATATCAGTTATATAAGGCACTATATGAGGACAACAAAAAGATATCAAAGAGATATTTAGATCATCGGATCCAAAGGCTTTAGATCTAATAGCCAGAATAATATGAGATATTAAATCTTCTGACACGAGGAAGTAAACTGTTGTTATTATAATAGTCTAAGATATCCTTTTTAGGAATATTACATGTTTTTGTTGTTTGGGTAAAATATCCATTAATTTCATTGACATTTTGTAGGTTTTCTGGAATATTACTAGTTTTGTTAGACAGTATATTAAGTCGTCTTAGCTCATTCCATTGTTCCTTGGCTGTGGAGGTTTGAAACTTATAGTTAAGGTATGCTTTTTTCTCTGATCTAATTGCTGATGTTGTTAAATTCCTCATTTGCTTGTAATAATTCCAATGTTCAGGATTTTTTGTTCGACGATAACGATTTAATGCCTGGTTTTTAAGGTCTGTTATCCACGGACTATATGCATATCTTTTACACTTGATTAATTTCATAGGCGCGTGACAGTCAAAAAGTCTTAGAATGAGATCAGTCAGAAATGTAACTTTTTCGTCAATATCATCCATAC
>Sitophilus_oryzae_nonrepetitive:277241839-277243033
AATGTTTCACCTGTCTCCCTCCCTGCTCATCCTCTGGCTGACACGGTTAACCCTAGGATTAACTGGGCTCTGGGCTGATGCGATCCCGATTATCTTATGTTGCATGTGATCAGACTCACTCAGAGAAAATCTTGAAAAAGAGGTATCTGTTGAAAAGTGTAAAATATTGAAAGCTCAGCCTATATGGATAGGAAAGAACTCTCAAGTGGATGTCCAGGTTGAGCACCTTCACAAAATTGTTTAACGACTGTCTGTCCATCTCTGTCAGCTCCATTCGCTTATCACGGCTCTTGAATCGACTATATTAAGAAAATCTGATCGTCGATAGAACGTCGCGCATCGGCGGCTGGTAGTGCAATCCGCTGTCGTATTAATCATTGTTCGCCTGATGAATGTAAAAACAAACTGTACTTTAATCGAAATTTACACGTATTGTTTGGCGCCCATCACGGAAAAAATCTATAGCGGAATAATGGACAAGCACGAAGCTGGCTCGGCAGCAACGCGCGGGCGATTATTGGCAACGAAATCGCCATAGGCGACCGGTGGGCATGCTCTGGCAATAAAACGACGACACTTTCTTCGTCAGCAATAATCGACATGTTATTCAGGTGCAAGCTGCTGGCACCGGTAATCGAAGGACAACAGATTGAAGAGGCGACTGGCTTCCTGCAGTGATCAAACGACGCTCAAACACGGAAATTGGCACTACTGCAGGCCCTGTTTTGATGAGATATGCGTCATAATAACGATCGAAAAAGAAAAGTGTTCCAGAGACCAGATTCTTGAATGCGATGGCGGATGCTGGTGACAATTCTGGCTATGAGCTGCGCATGCGACCCAGTTATTCTTCGTCAACACGGAGAAGGTTAACTGGTGCTAAGTGTGAAGATTTAGAAGTTCATGTGTTACGTTGACATTTACGATGGAAGCAATTTACGCATGATATGCGGCCTCAGAATCGTACGGTACATTCGAAAGTCCCTGGCCGGCATGCAGTCAGGCTTAATAAGCTATTTATGGGATGACCGGCTGAGGATTCGTACTTATAAAATCTACTGGGTGACAAAAATACATTTCCGCAATTTTTAGACAAGTAACCGTTTTTACGATATTTCGAACATATCATCTCGTCATCATGTTCTTTTAGCGATTTTTCCAAGAGATACTACTCTTCAAGCGTGGTACCCTATA
>Sitophilus_oryzae_nonrepetitive:80664362-80665485
TTTGGTTTTTGGTCAAGATATTATCATGTTCCTCCTCTTATTGAAGGCATTGATCAAATTTTTCCTCATGTTCAATGCATCATTATTATAAGTTTCCTTGGATTTAAATAAGAGGACGCTCTTAAGGAAGTAAATAAAATGTTGGAGGTATATTTTGCCCGGATTTAAATTTGGAAGCCACCTATATGATTCCTGGATATGCTTCCATATTTGTTGGAGAAATGTTTGCTATTATGATGGCATTGAATGTAAGAAGAATTGGAGGATTCTGTAATTTTTAGTGATAGTGAAAGTGCTTTACGAGCATTAGCAGCTTATCCAAATTTTAAGGACAGTCAAATTACATTTGCTACAAAACGGAAACTATTTGAGTTAAGAGAAAAACAATTTCGAATTTCATTGGCATGGCTACCCAGACGATAAAGCTGATCAATTAGCAAATATTGGAAAGACAAATGGTCGAGATGCTGAGATTAAATGTTGGTTTACTGATTTTATTCCAATTCTTAAGGAAAAGTTTTGGTCGTTATGGAAAGGCAGATGGAAGGAGTTATCTCGTACAAAAGGAAAAATTATGCAGAAATTGTTACTTTTCCCTACAAAAGCATATGGTTTAGGTCATGTAAAGATTTTCCCAGAAAAAGATTGACAACCTTCTTCAGATTAAGAAGCGGACATTGTCTAATTCCGTCCCATTTACATCGTATAGGTGTAAATGCAGATTCCTTATGTGAGTGTGGAGAAATTGGAACGTTAAACCACATCTTTTTTGAATGCAATAAATTTCCCGCTTTAGTAGATAAACTATATAAATCACTTATTGGCTTTTACAAAACATCCCCTCATAATTTTACCTCCGCTTTGCATGCTCATCCAATTGTAGTTAATATTATAGGCGAATTCTTAGATAGTTGTGGAATTACAGGATCTTCCTTTGCCATCATTTTCTTCAACTCAACAGTCGGGGTATGGGATTTCCCAGGCTCGCTTTATAGTTTATAGCGATCCTCGTCTGTGTGTCATCTAGGTAGTTAATTCTACCATCCGGCTGCTTTGTCGGCCTTGTGGTCGAAATGATTGCGCCGCATTCTAGTAGACGCAAGGTCGCCGGTTCGATTCCGGC
>Sitophilus_oryzae_nonrepetitive:268382417-268383521
AAATTAAATAAAAATCTCGGAAATGGTAAGTAGCTAAACGACCAGTGAGGCCTCTACGAATAGAGCTAGTGGAGCTCTATATTCGCCCTATAATAAACTGTGTTTCGAACAATTGTTGATTTTCTGGACCTCTCACGTGGTACGGTTAGAAGACGTTAACGTAAGAATTCCAATTGCAATTTGACCCCCTTTTTGTATTTCTCTTGACCACCCGGTGTACACTAAAAAATTTAGCTATCGATCCACGGATAAGTGACAAATGCTCGATTTTGGCTGGGAAAATTTTCACAACTTACAGTTTAAATGGGGTGAATATAAGGATTCACTTGCTCTATCTGTAGATGCCCACTGGCGTTTTTAGATAGAATTGTTATTTGTATTCATGCCAAACTTATAGTATCTTGGCTGATACTACGGCCACTGATAATCCTACAGATATCCTTATGAACATATATTTGCTGAATAAATACAGTCCTTGAAAGAGTCTTGGTAAATCATTTTCCTTAAATTTGGTATTCTCACACATATTTTACGCGAAAGTTCATGGCAGATACCCTATGAACATAATATATTTCCTCGATAACAACAGTCCTTGAAAGAGCTCGGTAAACCATTTTCCTTGAAAAGCAAAACTAGCCAAGCGAGTCAAAACTAGCCGAGCAAAACAATTAATGACCGAGACCTAAGTAATACGGAAGAGAGAACTAGAAGAAATTAGACCATTATCCGCTTCTTATCTAAACCATAATATGTTCTACAAATCTAGTAAATAATGACCTTCTAGTTTGCCCATCATAATTAGTGTTTTCTTTTGCTATTGTAAGACAAAAGATTCCAACCCTTTCCTAAAACGATTAGTTTCGAAGATAGAGCGTGTATATTTGTAGGGCGCGCCAGGTTAATAACTTTGAAAGTTATTAATAGAGTACCTAGTAGTGACTATTTGATCAGAATTAAAGTATTGATTCTGAAAACGCGGAAACTCTGAGACGGTCGTAAACGTTTAACCCGACAGACCGCAGAAACGACGAATTTTCCACCGGGTTTGCACCGTAATAAGAAAGCCCGAAAAGCTCCGCGCTGAAAAGACCCAGGCAAGAGAAA
>Sitophilus_oryzae_nonrepetitive:246565504-246566554
TAGTTTATAATGAAGAGCCTGCCGCAAAACGGCAAGTTATCAAAGTTGTTAACAGGAAAAGCAGATTTAATTTTCAAGGTCAATTTAAAACCAAAATGTTTTAAAGAGCCCTTAACAAACTTGGAAAAAGTTCTTCTTCTTTGATAATGTTATTCAGTTCTTTTTCTGTATGATACAAATTCCTTTAACTTCTTTTTCTAAAAACTTTCTTATGTGTCTAACGTGACTTTTAAAAATTCGTTCATCGCTGACTTGCCCCGAGCCATATTTCAAACTAAACATTTTGTTACAAGTAAACAAATCCATCATATTTGTTTGTATTACCTTATTCGTCTTAGTGCCCACTGACGTGTAGAAAAAAGTATGATAAATCGGAGTTTTGTTTCCGGATTTCGTCAGATTGTATCGATTTTTTCTTTCATCTTCTTTTTTACTTGATTGAATTAATGTTAAACTTTTCTGATAACTCATAAAAGTTTGAACAGTTTTTCATTGCAAACTGCAAACTCACCAGCTAATACACCGCTTTGCGGGGTATATAAACACGAAGACGATACGATTCAGTCTTAGCACTACTAAGATAGTGACCGATCTTGTAGTCAATCAAAGAGGCAATTTTAGTTGGTCACGCTTCAGGTTCGCAAAGACACCTAGAGGTGTTATTATCGAGGTTATTATTATTTCCTTCTTTGTGGTCTTTAAGTCCAAGGCCAAGACTCTCTTGGTCTTTCACTTCCGCTTCGTTTGTAATGAAGCTTTTTTTACAACAATTACTTTGTTGCTACTCATGGTCTAAAACCATTTTGTCTATTCTTTACCTCTTTGAAGCACTGTCTAGTTTCTAGTTGTGTTGTTTATTCTAATTGACTCTATAGTTGTGTTTGAGAATATAATATTGGTTATGTGTCCTTTTTGTGGTTTTGTGATTCCCTGTAGTTCTGCGTATTTTGCTCGTTGGGATCTTATAGCATTCGTTGTCGAGTTTGGTTCTTTAACTCTAAAACTCTCTTACTTTCTTTGCCGAATCAGTTTTTCTAAAGGTCTCGTTTA
>Sitophilus_oryzae_nonrepetitive:275367789-275368838
CGGATCTCTTTTTCTTTATGTCAGCGACACAATTAGTGGACCGGTCGATCTTATATTTTCTTTTCTGGTGACAATGTTCTGGACTCAGATATAGGTTCTCTCACCCATTTCCCTAACTCGGTTTTTCTATGCGTACCTAGTTTTCATCTTCAGTAGCTCATCACTTCGACATACCCCAGACACACCTACTATAAGCGCAATCTAAAACAATGAAAAGAAATACCTACTTTAATAGGAAGGAATTCTTGAGATGCTTTCGTGAGAAAATCCTCCAAGTTTTGCCTCTTGCTTCTATTTCATATCACCCCCTACTTTTCTATTAAAGTAGACGCTATGCGTCTCGATTAACAATATCAATCTCTCCTAGGTATCAGATCTGTTTTGTGTTTGTGCCAGTTTTTTTGCTTTGTCTACAGCTAGGGATAATGAAGTTTCTCTCAAATTTTTACCCCTAACATGGGCATCTTAATGTTCAAATAATTAGTCAGGAACAGTCAAACAAACTGCGACTACAAAAATGTATAACACATTAATCTGTCGTAACTTATCTACTACGTTAGACAAGGATTATAGAGAGCGCAAGGATTTAACTGAGCGTATCGAGGACTAGTACTAACAAGTGCTTGAATTATAAGCTGATATTTCTTGAGATTTTTTGTACCTGCCTAAATCGTCTTGCTGATAATTTACTAATATCTATCCATTCTTTGTATCACTTAACTTAACCTAACCGACATCTCATCTTTGTCATAAATTAATCTATTCAACATTTCGAAGCGACTTTTACCAATTCTCCAAAACAGTTAGAAGATCGACATATTTAAAAGTCATATATAGTCTTAGGATAAGAGCGAGGACAAGAGTATACACAATAGTCTACGGCTACAGACAAAAACAATCATATATTTCTAAAGAGTAGCAAAACATACGAATGTCTGATAACTGAGATTAATAAAGTTGATTAATTTTCTGGGAAATATGTGGCGAAACGCCACTGTGGGTGAAGTTCTACACACATAATAATAGATAATACGGTTAAAAATACTGGT
>Sitophilus_oryzae_nonrepetitive:279348490-279349534
CATTATTTTGACTACACTTTAATTAAATAGACACACGCCGATCTAAAATTTTAAGTAACGAACTTAAACTTAATTCAGTCAGGAACTTTGTATTCATCCTTTTTTTAGATGTTAAAAAAGACATCGTTCTATTGTCACTATCGTCACGCAAAACCACTTGATCGCAGATTTATATTATCTTTGCGTATTGAGACACAGACTAATAATCCTCAAAGATATGACTCTTAAGTATCTTTTGTATTAAGACGCAAAAACGAGAAACCGAGAAAAACGAAGCCCAGATTTTTATTTGCGCCCCACCACTACTCGCATTCTTATCGCTTACGTCGTCTCACACCACCCCCTACGTCTAATACTCCCCCCTCCTTGCCGCGAACGTCAGAGGGGGGGCGTGCCGAACTAGGGGCGCAGGAGAAAAGGGGGGACAGACGTGGGGTGGTGGGGAGAGACGCTGAAAGACTAGCGCGCGTCTTGTCTCAGCAGTCGTCGTCGTGGCGGCGTCGGCGTCTCTTAGGGGGGGCACCGCGACGGACGCCTTGAGAGCCGCTTTCTTACGACGCCTTCACTTTGGTGGCGTCCTTCGCAGAGGAAGGATATGCCGAGCAGCGCGGACCAACTTGACCGCATCATACCCCACGTACGGTATTACAGTTTGGGTACCGGGATATTTTTCACATTGCAAAGACTCTAACCGAGATTACTTCAAGTATTTAAGTGATTTCAGTAAGGAACTAATTGAAGACATTAGTTTTTTTGTGATAGTAACCGAGAAAACATGTTCCTGATGGATTAACAAAATAACGCCAATGAGAAGGTAACGTTTTTTTCAATACAAAGAAGTGGGTCTCAGGTACTTTAGAATTATGCATGGAAACAAAACCTTCAAATCGCAACGTTTTAGCTGTTTTCACAATTTATGTCTTATGATTACAAATATCGGTTAACATTATATAAGTTCTTTTGGCTAATTATTAAATCCTAGTTATTTAGATCACGAGATGATAAATTTTTCATCAGTCTTAAGCATTTCTGTTCTAGCATTTC
>Sitophilus_oryzae_nonrepetitive:237928314-237929293
ATACGAGAAGGCAGGTGAAAAACAAGGAGTAAGATTGGATTTGTTGAGACGCGTTGTTCGGCGTCCATTTTTGTCTATAATTGCATGGGTATTCGATCAGGAGATTTGAAGACCTTTTTAAAGTATACAGTTCAGAGTATAGTTCGTATTTGTTGGGTTTTTCTTGGAATATAGCACCGTAATTACTCCCAACTGTATTTTAGATCAGTAATTATATGGAGCTAAGTAATTATATGGATCTAAGTAATTATATGGACCTAAGTAATTATATGGATCTAAGTAATTATATGGATCTAAGTAATTACATGATACATAGTAATGATATGGGACACAGTAATTGTATGCCACTTAAAGTAGACCTTAAGATAGCATTCATGACCTTACGTTTGTTCCCTATCTACCTGTTTACAACATCATAAACTATACAGATAAGTCCTAACATATATCATAGTCAAAATTACTTTTCAGTTCAGTATACTTTTACTTTGAAGGTTTTTGTTAGTTCGAAGAATGGATAGTTATATATTCTAGCTATTTTGCACATTACCTCTTTCAAAAACAAAGTAAGTTGCGCTATACACAAGCCCTCTAACCCCGAGCAATGGATACTTTTTTCTTTCTGCTTGGGTAAAGATTTAAAGCAATAAATACATAAACTGATAAATAGATAAAGAAAATCAACAAACATTTTTACCAATAAGAAATATTGAACTTTCAAATTAGCATATCCACTGCCACTGGCGTAATAATTTTATTCCTAGGAGTCTGGTACAGTCACACAAGTCATTCCAGTCTAATTCACTTAAGTTTAACGATTTGCTCTTATTGGTTCGTTTGGGGTTTAGAGAGATTGCGGCTTTCGTTGGAAATGAGGAATGCAAATTGCGGGAGTAAACAAAGTTCAGTAAAGTTCAATAACTTTTCACATGGCGTCTACAAAAATCGTACAAAAACAAACTGAATTTTGATATCTCAAAAA
>Sitophilus_oryzae_nonrepetitive:191870448-191871380
ACAAAGGAAGGTGGACTAGAAAGTCAATACACAACGTGGAGGACTGGACAAGTAGGAAACACGAAGACGTGGACTATTACATTACGCAGTTTCTCTCCGGGCATGGAGTCTTCATGGACTTTTGCACAGAATAAAGAAAATACCCAAAATGGCAACTGTAATGTAATTATGACGAAATCGACGATGGCGAGCCTACGTTGTTCTGCTGTCCAAGGTGGGAAAACGGAAGGTCTGTCTTATTGTCGGATGTAGGAATGTTAACTTCGGATTATGATCATCTTGATTATGAAAATGACCAAAACTAGAGAAATATGGGGAAAGGTAGGGGTATTAAGCGTAAAGATGAAAAAGGCAAGAAATGCGGAAAAGATAAACCCCAAGATCACGTATGAACCCGAAGTAATGCCATGCGGCAGTTCCGGGTAAGGGGAAGAGGAGGAGCTGACTCCCCGGAGGTGGACTTTTTTAGTAGGTAACAATTCGACTCCCACACTGTTTGGGGTTCGTCTCTATGATCGTCCCTCTCGAGATGGTAATGGAAACCAACACCACTCGCCTATAAAAGTTTTTACCACCCCTCAAAAACCCTGTAGACCAGGACATCAAATGATATTTACAAGGTTGACCTTTTTTTAGAAAGAACGGGATGATCTTAATCTGCGTTCCAGTGATGAGGTGTAAGGCTATAGAATCTGTACCCTATATATCCTTATATATACGGAACTTTATACCCCAAGATATAAAATAGATCTTTGCATTGGCCTATTGATATATGATATTATAAGATTTGGAACTTTGAAACTTCGAAATTCTATTAATATCACTATTCAAAGAAACTTTGTAACGTTGAGCTTTCGAGTCTTCTTACAATATGTTTGACGAAGAAAAGAAGGAATAAGGAATTCGTATGCTATTAGATGAGGTTAATGAAT
>Sitophilus_oryzae_nonrepetitive:9717097-9717981
ATAATTGGCTTTATTTTGGGGGATTAGGAAGGTCCATATACAAGGTGTGCTTAAAGAATTGTGAAGTCGCCACATACACCCGACTTCTATTTATATGGGAAGGCCATTTATATACGCAGTTTTTATCATCATACTGTATATTCATGTAAGAAAGATTATGTCTTCCTGAAATTTGAAGCTATGTATATTCAGCTGTATACTCTTATATAATTGGTTTTATTTGGGGATTATAACAACTGTAGCGGCGACCCTCTATTTATATGGGAAGGCCATTTATATACGCAGTTTTTATCATACTGTATATTCATGTTAGAAAGATGAAATTTGAAGCTATGTATGTATACTCTATATAATTGGCTTTATTTTTGGGATTAAGAATTGTAGCAGACATAACGACCTCTATTTATATGGGGAAGGCCATTTTATATACGCAGTTTTTATCATACTGTATATTCATGTTAGAAACCTGAAATTTGAAGCCAAGGTGTATATGTATACTCTATATAATTGGCTTTATTTTGGGGATTGTATACAAGGTAAGCTTAAAGAATTGTAGCGGACATAACCGACTTCTATTTATATGGGGGAAGGCCATTTATATACGCAGTTTTTATCATACTGTATATTCATGTTAGAATGATATCCTGAAATTTGAAGCTATGTATAAGATTAAAAAGAATTTTGTAAACTAAAACAAAATCAAAGTTTCAGCTGTATACTCTTATATAATTGGCTTTATTTTGGGAGAATTGTAGCGGACATAACATAGTTTTTAACTAACTCCGACCTCTATTTATATATGGGAAGATAGCCATTTATATACGCAGTTTTATCATACTATATTCATGTTAGAAAGATATTCCTATATAAAAACAATGTTCCTC
>Sitophilus_oryzae_nonrepetitive:202188742-202189582
[truncated: 6,261,377 more chars]
