# Supplementary material for: Transposable elements drive the evolution of metazoan zinc finger genes
Source: Genome Res. 2023 Aug;33(8):1325–39. doi: 10.1101/gr.277966.123 (PMC10547256; doi:10.1101/gr.277966.123)
Supplement: Supplement 3 [file Supplemental_Data_3.tar.gz › supplementary_data_3/Homo_sapiens/results.RF_out.txt]

Name	p1	p2	p3	p4	p5	p6	p7	p8	p9	p10	p11	p12	A1	C1	G1	T1	A2	C2	G2	T2	A3	C3	G3	T3	A4	C4	G4	T4	Bind	Accuracy
CM000663.2_13778287-13782832(+)_1|1|1x0;1;1	E	R	K	F	T	T	K	Q	G	L	E	R	-0.467256040133047	-0.699768134725879	0.294267459380477	-0.685857537917168	-0.328315764669443	-0.447271433008428	-0.0892458629938962	-0.17752039432259	-0.453682966824808	-0.703953204959922	-0.332883677308652	0.044288751148542	0	0	0	0	0.248	0
CM000663.2_13778287-13782832(+)_1|2|1x0;1;2	G	K	A	F	G	T	Q	I	N	R	R	R	-0.661133988363775	-0.931406464130047	0.441280927287148	-0.810465885674582	0.343618672615162	-0.443033092537218	-0.572510987711879	-0.878424741033798	-0.276412899593224	-0.863531449467366	-0.439041409355752	-0.0105383552564225	0	0	0	0	0.614	0
CM000663.2_13778287-13782832(+)_1|3|1x0;1;3	K	K	V	F	G	T	H	T	N	M	R	R	-0.709721337829787	-0.832069980625785	0.448415308145896	-0.78715141432356	0.415682751562998	-0.697999454573673	-0.639297231099253	-0.783451493345751	-0.444528444593987	-0.819399930116377	-0.693430747643924	0.0252217128984094	0	0	0	0	0.424	0
CM000663.2_13778287-13782832(+)_1|4|1x0;1;4	E	S	P	F	L	S	I	K	D	L	T	K	-0.352572758322102	-0.36567077997207	-0.247197737118913	0.00187525876202045	-0.327962158013091	0.020931497344346	-0.273335604228364	-0.420718340336575	-0.350934516024669	-0.166466563277696	-0.205701744224657	-0.325451626637786	0	0	0	0	0.102	0
CM000663.2_13778287-13782832(+)_1|4|1x0;2;5	V	Q	L	F	K	D	K	T	D	L	S	E	-0.17777393248492	-0.272260989017362	-0.485435579101863	-0.265155809225061	-0.542144682849036	0.289346570811619	-0.54348212972453	-0.444176910410752	-0.379533700579333	-0.185205952006859	-0.325863972653502	-0.168145382540673	0	0	0	0	0.146	0
CM000663.2_13778287-13782832(+)_1|4|1x0;3;6	K	K	E	F	A	F	L	C	N	L	Q	Q	-0.017963704256474	-0.531367460791854	-0.380402601120712	-0.690220943823202	0.0200596631052426	-0.584300269326934	-0.4871894067353	-0.578597655107406	-0.567352626455606	-0.607728298527883	-0.618818073923441	0.321660459620309	0	0	0	0	0.25	0
CM000663.2_13778287-13782832(+)_1|5|1x0;1;7	G	K	G	V	D	N	M	P	E	L	H	K	-0.221719494982594	-0.463493692805495	-0.223542279746993	0.0354128104253377	-0.182844177744037	-0.105540566923871	-0.112767105134312	-0.178586652542864	-0.278581892923726	-0.095742099373035	-0.377737529115058	-0.269426008574538	0	0	0	0	0.056	0
CM000663.2_13778287-13782832(+)_1|6|1x0;1;8	N	R	E	F	T	Y	I	G	S	L	N	K	-0.313494718990013	-0.74982739197075	-0.262357148613375	-0.447129142770621	-0.676623040956748	-0.417564469828576	-0.575785194026182	0.0456076562755566	-0.42764263826864	-0.629216997725993	-0.75452619314094	0.22243132054764	0	0	0	0	0.316	0
CM000663.2_15943954-15944932(-)_1|1|1x0;1;1	S	K	A	F	S	D	P	A	A	C	K	A	-0.209913214454136	-0.332380866946814	-0.42347906250702	-0.405348300472181	-0.207686427013678	-0.410255345049535	-0.610054309947081	0.0441789316983077	-0.370870394568593	0.28458464739893	-0.699640243422212	-0.537386010850087	0	0	0	0	0.362	0
CM000663.2_15943954-15944932(-)_1|2|1x0;1;2	G	K	S	Y	R	L	I	S	L	L	N	L	-0.132075858541133	-0.340292530979113	0.0212112475968948	-0.143515669140042	-0.303107745644548	-0.340712746119008	-0.118217657573812	0.0499697518367602	-0.179815310969447	-0.231951919936744	-0.241727804215335	0.200665642254004	0	0	0	0	0.096	0
CM000663.2_15943954-15944932(-)_1|2|1x0;2;3	G	K	L	F	T	T	S	G	N	L	K	R	-0.888665008781274	-1.00302969571432	0.467359540751381	-0.994911976688402	0.503710692228504	-0.900216455727676	-0.880017877381167	-1.00124896387846	-0.647084134022155	-0.87526422939737	-0.743618782572454	0.287149301688043	0	0	0	0	0.838	0
CM000663.2_15943954-15944932(-)_1|2|1x0;3;4	G	R	S	F	S	D	P	T	S	K	M	R	-0.574924212028976	-0.804072863224395	0.357096684080155	-0.823032351689944	-0.692682734819945	-0.365494647233483	-0.790619146327029	0.0543291611254088	-0.612837927755149	0.255012065584998	-0.778039739026941	-0.597415109945732	0	0	0	0	0.604	0
CM000663.2_23361971-23363246(-)_1|1|1x0;1;1	G	K	A	F	S	Q	I	S	D	L	N	R	-0.662812439028367	-0.832009246538	0.294953357516649	-0.778243467622522	-0.665602122701472	0.444765531158076	-0.745725840449389	-0.550447143390667	0.12532881903551	-0.701110275030669	-0.626458654171146	-0.228703052211979	0	0	0	0	0.678	0
CM000663.2_23361971-23363246(-)_1|1|1x0;2;2	G	K	G	F	S	R	S	S	H	L	I	Q	-0.342865643676073	-0.599029951701007	-0.785966770724735	-0.50311508610475	-0.601884612237095	-0.843943806807189	0.0529818928557006	-0.65578551119738	-0.632220409809045	-0.859629802061808	0.347501899703331	-0.837109914324638	0	0	0	0	0.692	0
CM000663.2_23361971-23363246(-)_1|1|1x0;3;3	G	K	S	F	G	R	S	S	H	L	I	Q	-0.342865643676073	-0.599029951701007	-0.785966770724735	-0.50311508610475	-0.601884612237095	-0.843943806807189	0.0529818928557006	-0.65578551119738	-0.632220409809045	-0.859629802061808	0.347501899703331	-0.837109914324638	0	0	0	0	0.576	0
CM000663.2_23361971-23363246(-)_1|1|1x0;4;4	G	K	S	F	C	R	L	S	H	L	I	Q	-0.342865643676073	-0.599029951701007	-0.785966770724735	-0.50311508610475	-0.601884612237095	-0.843943806807189	0.0529818928557006	-0.65578551119738	-0.632220409809045	-0.859629802061808	0.347501899703331	-0.837109914324638	0	0	0	0	0.27	0
CM000663.2_23361971-23363246(-)_1|1|1x0;5;5	G	K	S	F	S	R	S	S	H	L	A	Q	-0.342865643676073	-0.599029951701007	-0.785966770724735	-0.50311508610475	-0.601884612237095	-0.843943806807189	0.0529818928557006	-0.65578551119738	-0.632220409809045	-0.859629802061808	0.347501899703331	-0.837109914324638	0	0	0	0	0.878	0
CM000663.2_23361971-23363246(-)_1|1|1x0;6;6	G	R	G	F	S	E	R	S	D	L	I	K	-0.594190795793069	-0.703567705255617	-0.341840124233795	0.147238357321718	-0.652145004983662	0.328244723487886	-0.790494113995311	-0.75213490516894	-0.655667494487312	0.237098331225326	-0.665150656498532	-0.342685677523712	0	0	0	0	0.204	0
CM000663.2_23361971-23363246(-)_1|1|1x0;7;7	G	K	N	F	S	Q	N	S	D	L	V	R	-0.662812439028367	-0.832009246538	0.294953357516649	-0.778243467622522	-0.665602122701472	0.444765531158076	-0.745725840449389	-0.550447143390667	0.12532881903551	-0.701110275030669	-0.626458654171146	-0.228703052211979	0	0	0	0	0.566	0
CM000663.2_23361971-23363246(-)_1|1|1x0;8;8	G	E	N	F	S	R	I	S	H	L	V	Q	-0.342865643676073	-0.599029951701007	-0.785966770724735	-0.50311508610475	-0.601884612237095	-0.843943806807189	0.0529818928557006	-0.65578551119738	-0.632220409809045	-0.859629802061808	0.347501899703331	-0.837109914324638	0	0	0	0	0.47	0
CM000663.2_23361971-23363246(-)_1|1|1x0;9;9	G	K	S	F	S	R	S	S	H	L	I	T	-0.429450646279892	-0.528944607612366	-0.680407271036911	-0.392003874760737	-0.645709441890851	-0.773012544827102	0.16102738568654	-0.629721196473251	-0.600579972109996	-0.805818914710301	0.394232626325616	-0.755801064243407	0	0	0	0	0.766	0
CM000663.2_23361971-23363246(-)_1|1|1x0;10;10	W	R	S	F	G	E	R	S	D	L	I	K	-0.594190795793069	-0.703567705255617	-0.341840124233795	0.147238357321718	-0.652145004983662	0.328244723487886	-0.790494113995311	-0.75213490516894	-0.655667494487312	0.237098331225326	-0.665150656498532	-0.342685677523712	0	0	0	0	0.18	0
CM000663.2_23361971-23363246(-)_1|1|1x0;11;11	G	K	G	F	T	Q	S	S	N	L	I	T	-0.116562271017507	-0.447813512178584	-0.735969096876058	-0.789538613114059	-0.014193507772949	-0.748909284203533	-0.659376351768252	-0.76251572570889	0.0463116984891543	-0.677770346121267	-0.775148539049241	-0.683637901440328	0	0	0	0	0.806	0
CM000663.2_23361971-23363246(-)_1|1|1x0;12;12	E	K	S	F	S	R	S	S	A	L	I	K	-0.407346520923249	-0.699514636596598	-0.341382847591376	-0.598441891691288	-0.699000055412721	-0.547836102772753	-0.636957899811217	0.18777096656463	-0.61890290351843	-0.725074856882391	0.381905291075991	-0.668334687801592	0	0	0	0	0.612	0
CM000663.2_33494186-33495473(+)_1|1|1x0;1;1	M	K	S	F	S	R	S	S	H	F	I	A	-0.43873006510637	-0.526147925974131	-0.776080289180679	-0.342706147693445	-0.603638663456592	-0.801303327163041	0.0711642232312933	-0.564789511845134	-0.65404566317919	-0.72063406974426	0.373836746014845	-0.7363749177986	0	0	0	0	0.536	0
CM000663.2_33494186-33495473(+)_1|1|1x0;2;2	G	K	N	F	S	D	R	S	N	L	N	T	-0.460088635972272	-0.368998377364262	-0.690725110636241	-0.712441577821648	0.496756605089277	-0.797758524162181	-0.692701925965404	-0.769518672411898	-0.714547009730826	0.532605448005697	-0.773043725945365	-0.690825817206923	0	0	0	0	0.832	0
CM000663.2_33494186-33495473(+)_1|1|1x0;3;3	G	K	S	F	S	D	H	S	N	L	I	T	-0.460088635972272	-0.368998377364262	-0.690725110636241	-0.712441577821648	0.496756605089277	-0.797758524162181	-0.692701925965404	-0.769518672411898	-0.714547009730826	0.532605448005697	-0.773043725945365	-0.690825817206923	0	0	0	0	0.562	0
CM000663.2_33494186-33495473(+)_1|1|1x0;4;4	W	K	S	F	N	Q	S	S	N	L	L	K	-0.237450429847228	-0.700060825650815	-0.48053697592793	-0.818771638786415	0.258031276995203	-0.62184595156355	-0.785576684496083	-0.768018894556813	0.0869801572818313	-0.498162799811991	-0.802377300230713	-0.686968301518626	0	0	0	0	0.652	0
CM000663.2_33494186-33495473(+)_1|2|1x0;1;5	G	R	S	F	S	K	S	S	A	L	I	S	-0.487559039086721	-0.568615190024825	-0.444948712832887	-0.133601969080769	-0.671497869333084	-0.758758800612351	-0.185727784631007	-0.155460918808169	-0.43614059792947	-0.60177279135743	0.157161035495049	-0.402702765960374	0	0	0	0	0.288	0
CM000663.2_33494186-33495473(+)_1|2|1x0;2;6	G	K	S	F	S	K	S	S	T	L	A	N	-0.0473176469756389	-0.436519227699679	-0.258638145324267	-0.48854178673639	-0.434635629462455	-0.0137468207872226	-0.362025924992884	-0.379264828169131	-0.299437413013493	-0.567824877592949	-0.0109324591985031	-0.270049798363321	0	0	0	0	0.496	0
CM000663.2_33494186-33495473(+)_1|2|1x0;3;7	G	K	C	F	S	E	R	S	K	L	I	T	-0.312510873971548	-0.398202060370378	-0.252661864879435	-0.390510983417203	-0.411029233633688	-0.712600972398302	0.161689368820029	-0.643082585597848	-0.383846934492164	0.296017046545013	-0.466146627546381	-0.387879415390201	0	0	0	0	0.266	0
CM000663.2_33494186-33495473(+)_1|2|1x0;4;8	G	K	F	F	R	D	R	S	N	L	I	T	-0.460088635972272	-0.368998377364262	-0.690725110636241	-0.712441577821648	0.496756605089277	-0.797758524162181	-0.692701925965404	-0.769518672411898	-0.714547009730826	0.532605448005697	-0.773043725945365	-0.690825817206923	0	0	0	0	0.712	0
CM000663.2_33494186-33495473(+)_1|2|1x0;5;9	G	K	C	F	N	Q	S	S	S	L	I	I	-0.328820955011352	-0.469161553105591	-0.57328793800237	-0.902702074535459	-0.774749162028493	-0.631748049610442	-0.778453412738696	0.426695066506465	0.461106911539833	-0.737654429075335	-0.714124368263524	-0.661315016774656	0	0	0	0	0.542	0
CM000663.2_33494186-33495473(+)_1|2|1x0;6;10	G	K	D	F	N	N	S	S	H	F	S	A	-0.355115903027714	-0.560493323874678	-0.589468810841297	-0.102596410262477	-0.214206448966777	-0.820053397684525	0.0874187062739695	-0.651125754445421	-0.354211866652542	-0.433011847892831	-0.523432668306126	-0.209768909159068	0	0	0	0	0.102	0
CM000663.2_40235743-40240444(+)_1|1|1x0;1;1	I	K	K	F	K	R	K	E	M	F	V	P	-0.225104065470845	-0.532399203252545	0.146484648842778	-0.361660193052216	-0.332175452915274	-0.111641737218343	-0.0625649661530984	0.0451410463373	-0.784574441307552	-0.712162856944391	0.323518580229929	-0.715503151185773	0	0	0	0	0.268	0
CM000663.2_40235743-40240444(+)_1|2|1x0;1;2	S	R	V	F	K	Q	F	K	Y	L	S	V	-0.225092839070787	-0.237278314262957	-0.383394112777808	-0.250341596383219	-0.21362161181926	-0.348039536702832	-0.281541081618646	-0.375439888515749	-0.160180656381337	-0.269187105649954	-0.126345817433994	-0.454928767504368	0	0	0	0	0.148	0
CM000663.2_40235743-40240444(+)_1|3|1x0;1;3	R	R	H	F	M	S	A	F	H	L	R	E	-0.129295668114661	-0.17279877730358	-0.412009162276719	-0.229133200300337	-0.302372973766565	-0.449108898443132	0.131564920073802	-0.543459117934307	-0.372123668864811	-0.532830041347867	-0.165920422368693	-0.125096956527059	0	0	0	0	0.23	0
CM000663.2_40235743-40240444(+)_1|3|1x0;2;4	Y	A	R	F	G	S	V	N	E	L	L	N	-0.0699355821301333	-0.385417392948026	0.022609015394348	-0.300657582861219	-0.14493764072825	-0.239171876615637	-0.209131518054761	0.0195219955703157	-0.303266305463388	-0.559161089780791	-0.0195439336345317	-0.477342039107541	0	0	0	0	0.202	0
CM000663.2_40235743-40240444(+)_1|3|1x0;3;5	N	I	V	F	S	D	L	G	Q	L	Y	H	-0.178914323559589	-0.440408029659188	-0.300969736210704	-0.46909985103642	-0.207702651605333	-0.399658196591421	-0.389533748611138	-0.277421046997604	-0.331852382923736	0.143625175379755	-0.441113094947021	-0.3731514503046	0	0	0	0	0.266	0
CM000663.2_40235743-40240444(+)_1|3|1x0;4;6	K	K	F	Y	Y	S	K	I	E	Y	Q	N	-0.0418148894825028	-0.281660828213603	-0.00479046038578998	-0.267313929659895	-0.0904226029214595	-0.146542718051366	-0.156834462940803	-0.098614193018366	-0.178303541918633	-0.501223529890831	-0.0886742580746066	-0.45200406706544	0	0	0	0	0.09	0
CM000663.2_40235743-40240444(+)_1|4|1x0;1;7	G	S	T	Y	K	N	A	R	G	M	Q	K	-0.206173438412482	-0.495413385260728	-0.0754688857345997	-0.167873277135059	-0.11055003143057	-0.403553342985546	-0.0954318021184193	-0.186688869299913	-0.450083635400455	-0.0254064514452882	-0.235670975496963	-0.300519564454109	0	0	0	0	0.072	0
CM000663.2_40235743-40240444(+)_1|5|1x0;1;8	K	Y	E	F	V	T	R	E	A	L	L	M	-0.330686875286645	-0.270108731598057	-0.340059017750173	-0.000641914663724513	-0.22662489757938	-0.190457006456255	-0.24128362167465	0.105641106505397	-0.32246258176656	-0.361450470750789	0.0430996365352365	-0.289083967814985	0	0	0	0	0.18	0
CM000663.2_40235743-40240444(+)_1|6|1x0;1;9	Q	R	S	F	T	R	K	T	H	L	R	I	-0.459107111582821	-0.473917506845934	-0.872466311964334	-0.326410013039648	-0.798604319985261	-0.727739545601562	-0.0667243106807814	-0.575979678454267	-0.716043722610352	-0.708224231808902	0.2862673352526	-0.703400105571324	0	0	0	0	0.8	0
CM000663.2_40235743-40240444(+)_1|7|1x0;1;10	N	S	S	F	T	N	L	K	G	L	I	R	-0.528536234665786	-0.62997567298565	0.210977628901137	-0.602231093592726	-0.118474320297722	-0.322835327421388	-0.147002308197908	-0.146208458926453	-0.354319893633884	-0.406336364235446	0.0259902437611545	-0.262065024565783	0	0	0	0	0.238	0
CM000663.2_40235743-40240444(+)_1|8|1x0;1;11	N	K	R	F	L	C	S	K	A	L	A	K	-0.259006103636604	-0.46252684731893	-0.0666902393694786	-0.225185918617821	-0.142491168429782	-0.221484577776837	-0.319373039240752	-0.138185770707036	-0.315324028890047	0.144798348102364	0.0101209797398988	-0.307705084891131	0	0	0	0	0.21	0
CM000663.2_40235743-40240444(+)_1|9|1x0;1;12	P	A	V	F	Y	T	F	N	K	L	K	H	-0.231466785933126	-0.321025827844643	-0.0498633884730376	-0.295589716313619	-0.181348344452069	-0.490817211122145	0.0732204000376684	-0.223073658823817	-0.258078048000912	-0.395389594881444	-0.111238721918978	-0.187567688105617	0	0	0	0	0.136	0
CM000663.2_40235743-40240444(+)_1|10|1x0;1;13	G	Q	I	F	T	H	R	S	N	Y	S	Q	-0.160197282804048	-0.44581596045453	-0.667573138207385	-0.876140052387286	0.170650148274771	-0.839592424785605	-0.572911580595566	-0.834506480645757	-0.741498393712366	-0.622922359561566	-0.697384839480727	0.516629118369162	0	0	0	0	0.388	0
CM000663.2_40235743-40240444(+)_1|11|1x0;1;14	L	S	V	V	K	L	E	S	S	I	V	R	-0.7697795551536	-0.86094551930209	0.583251664980482	-0.860112366879493	-0.632383771861608	-0.305260957151809	-0.710436888229395	-0.28260512859349	-0.560955631078429	-0.601462556542586	-0.6149694585395	0.041460405366093	0	0	0	0	0.172	0
CM000663.2_40462203-40463586(+)_1|1|1x0;1;1	E	K	I	F	K	Q	L	I	H	L	T	E	-0.143064045663734	-0.378539211860672	-0.519613530233238	-0.596389602282692	-0.268259342213587	-0.544103570147532	0.040932181568124	-0.740440091120349	0.394910131427613	-0.720158568162572	-0.551710405261243	-0.663572351958826	0	0	0	0	0.278	0
CM000663.2_40462203-40463586(+)_1|1|1x0;2;2	G	K	A	F	S	Q	S	S	S	L	I	P	-0.297387122270062	-0.309876392437535	0.00252517638101089	-0.530287709581384	-0.742570293654156	-0.313242048249961	-0.556479795941542	0.167658167584242	0.39139308344818	-0.690704705278105	-0.637488628070116	-0.473701938485698	0	0	0	0	0.908	0
CM000663.2_40462203-40463586(+)_1|1|1x0;3;3	G	K	T	F	R	H	P	S	S	L	T	Q	-0.233034509542793	-0.476359024275106	-0.574438841362936	-0.870769847011913	-0.740178930553089	-0.395904446143088	-0.704908726058826	-0.236962939969213	-0.593591265999159	-0.702472344375991	-0.705111163836164	0.620494725483432	0	0	0	0	0.196	0
CM000663.2_40462203-40463586(+)_1|1|1x0;4;4	E	K	A	F	S	Q	S	I	G	L	I	Q	-0.0159166120137374	-0.506493979732723	-0.308061321363496	-0.743446797830957	-0.248964236843804	-0.409098030279456	-0.693688298597853	0.0340460226569331	0.385411077145052	-0.644144178367521	-0.6039073243863	-0.554689530519512	0	0	0	0	0.398	0
CM000663.2_40462203-40463586(+)_1|1|1x0;5;5	G	K	A	F	F	Q	I	R	H	L	R	Q	-0.211984684274098	-0.494879176402741	-0.362879431967923	-0.739927298065268	-0.255991723277276	-0.749617655806954	0.298834732110552	-0.74150674126091	-0.0845152552594065	-0.569497579527605	-0.385652989613322	-0.604702712571482	0	0	0	0	0.368	0
CM000663.2_40462203-40463586(+)_1|1|1x0;6;6	S	K	T	F	S	H	S	T	Y	L	T	Q	-0.0936217002563289	-0.403086787152543	-0.412251101155544	-0.501338982664592	-0.355937010005741	-0.22422121682401	-0.347495100122064	-0.392027487964293	-0.27767762559008	-0.210079372612064	-0.250724517176183	0.0289489752081203	0	0	0	0	0.186	0
CM000663.2_40462203-40463586(+)_1|1|1x0;7;7	G	K	A	F	S	Q	R	I	H	L	S	I	-0.107672698090873	-0.502735256197851	-0.458588608081956	-0.522114498872095	-0.340984755407839	-0.691196475817998	0.0780109143943479	-0.592896790017506	0.454974408484137	-0.607512951692603	-0.611589083934217	-0.671953904278545	0	0	0	0	0.548	0
CM000663.2_40462203-40463586(+)_1|1|1x0;8;8	G	K	A	F	R	H	D	S	S	F	A	K	-0.270736780842274	-0.796955035832742	-0.215039526740078	-0.818880773924863	-0.773965084466192	-0.0197673114149315	-0.840730680978095	-0.473370085582109	-0.698913544729335	-0.618348061697212	-0.725157275389878	0.670063894060133	0	0	0	0	0.612	0
CM000663.2_40462203-40463586(+)_1|1|1x0;9;9	G	K	A	F	S	C	S	S	S	L	I	R	-0.701766023241132	-0.825544490008888	0.613376081316904	-0.845358619357031	-0.73995199072088	-0.416796757135325	-0.85226804755822	-0.0707514452004571	-0.589525884826326	-0.463898979381289	-0.660854380739296	-0.388320283994508	0	0	0	0	0.812	0
CM000663.2_40494898-40496056(+)_1|1|1x0;1;1	E	K	I	F	K	Q	P	I	H	L	T	E	-0.143064045663734	-0.378539211860672	-0.519613530233238	-0.596389602282692	-0.268259342213587	-0.544103570147532	0.040932181568124	-0.740440091120349	0.394910131427613	-0.720158568162572	-0.551710405261243	-0.663572351958826	0	0	0	0	0.258	0
CM000663.2_40494898-40496056(+)_1|1|1x0;2;2	G	R	A	F	S	Q	S	A	S	L	S	T	-0.154768969025638	-0.458335422476963	-0.628553286351639	-0.748324040238169	-0.681439900364124	-0.531869409430783	-0.712394082352234	0.257089942685572	0.460590285193064	-0.744235482598522	-0.664150384051168	-0.647756460005288	0	0	0	0	0.836	0
CM000663.2_40494898-40496056(+)_1|1|1x0;3;3	G	K	A	F	R	H	R	S	S	L	N	Q	-0.233034509542793	-0.476359024275106	-0.574438841362936	-0.870769847011913	-0.740178930553089	-0.395904446143088	-0.704908726058826	-0.236962939969213	-0.593591265999159	-0.702472344375991	-0.705111163836164	0.620494725483432	0	0	0	0	0.61	0
CM000663.2_40494898-40496056(+)_1|1|1x0;4;4	Q	K	A	F	S	Q	N	I	S	L	V	Q	-0.182148657687845	-0.449834285123494	-0.400293720325788	-0.780982350235885	-0.505221969198275	-0.365832157708883	-0.703682042616561	0.0656418590910347	0.465456578307786	-0.615032809677144	-0.626345384392877	-0.552400368867219	0	0	0	0	0.52	0
CM000663.2_40494898-40496056(+)_1|1|1x0;5;5	G	K	T	F	R	Q	I	R	H	L	S	E	-0.300012671750815	-0.274422402162877	-0.459033917184026	-0.47709310303648	-0.3515485794166	-0.59457997605318	0.276500988912219	-0.717790069726058	-0.0831892338940115	-0.539294050492115	-0.250613790611008	-0.633782827044652	0	0	0	0	0.314	0
CM000663.2_40494898-40496056(+)_1|1|1x0;6;6	C	K	T	F	S	H	R	A	Y	L	T	H	-0.22685426500362	-0.365216516402191	-0.217286464724529	-0.276194760132485	-0.458868118713877	-0.278043494970127	-0.268175309079679	-0.25087728905287	-0.477713388191058	-0.372871599297474	-0.321367532805287	-0.0161941487657251	0	0	0	0	0.236	0
CM000663.2_40494898-40496056(+)_1|1|1x0;7;7	G	K	A	F	R	Q	R	I	H	L	S	N	-0.127453882852536	-0.507536133766283	-0.29685662614035	-0.589152515878155	-0.363960898313528	-0.722564220592781	0.128017310922538	-0.761798325060778	0.438612994416742	-0.750870129578987	-0.589862270301994	-0.693405363385041	0	0	0	0	0.618	0
CM000663.2_40494898-40496056(+)_1|1|1x0;8;8	G	K	A	Y	R	H	D	S	S	F	K	K	-0.270736780842274	-0.796955035832742	-0.215039526740078	-0.818880773924863	-0.773965084466192	-0.0197673114149315	-0.840730680978095	-0.473370085582109	-0.698913544729335	-0.618348061697212	-0.725157275389878	0.670063894060133	0	0	0	0	0.38	0
CM000663.2_40494898-40496056(+)_1|1|1x0;9;9	G	K	A	F	S	Y	N	S	S	L	S	R	-0.632865245127194	-0.786419281145834	0.487328694173474	-0.797998422299689	-0.768471897466625	-0.516237940220882	-0.725470691918146	-0.0812073422357786	-0.619949159847297	-0.75279929328743	-0.692588414949371	0.357360508625178	0	0	0	0	0.524	0
CM000663.2_40546518-40547457(+)_1|1|1x0;1;1	G	K	A	F	K	K	K	F	H	F	I	R	-0.533426345533739	-0.554779409267234	0.0798805246748768	-0.541668622816402	-0.432745136296935	-0.832092982381646	0.13250240423918	-0.784764173389921	-0.58649831580116	-0.690929121000684	-0.0150623826774085	-0.340054392750218	0	0	0	0	0.138	0
CM000663.2_40546518-40547457(+)_1|1|1x0;2;2	G	K	A	Y	S	R	K	A	H	L	A	T	-0.46154885241318	-0.533208719603695	-0.438441770690214	-0.355006218219244	-0.737875380894228	-0.814101546375606	0.352966591333225	-0.662354102802801	-0.612039446976859	-0.84540762656377	0.373233446729301	-0.784509759188644	0	0	0	0	0.404	0
CM000663.2_40546518-40547457(+)_1|1|1x0;3;3	G	K	A	F	M	H	K	A	Q	L	V	V	-0.264910611947327	-0.56484389307683	-0.406325850369551	-0.459428840435718	-0.572235871072981	-0.616652746665649	-0.499275307876048	-0.100482396481348	-0.51948608765486	-0.629355909754835	-0.542063216066182	0.261837586418503	0	0	0	0	0.262	0
CM000663.2_40546518-40547457(+)_1|1|1x0;4;4	G	K	T	F	T	W	N	S	S	F	N	Q	-0.198754418911394	-0.557188923239026	-0.50325949057611	-0.587686254760588	-0.596619412330429	-0.461968395024509	-0.550490233780372	-0.143664609875132	-0.408426682417507	-0.560642380445867	-0.515133052933737	0.259526583119679	0	0	0	0	0.18	0
CM000663.2_40546518-40547457(+)_1|1|1x0;5;5	G	K	T	F	R	Y	S	S	S	L	Y	K	-0.360651351964635	-0.65745191421253	-0.281925261136853	-0.3301483791267	-0.769646091899336	-0.19987109226582	-0.596431056156076	-0.16404351332678	-0.604626351178822	-0.602017077234014	-0.765643098940886	0.450293880411362	0	0	0	0	0.292	0
CM000663.2_40546518-40547457(+)_1|1|1x0;6;6	G	K	A	F	G	N	T	S	V	L	V	T	-0.0227649069802695	-0.628172118345963	-0.329274479948474	-0.454456361307299	-0.0747299567778288	-0.241926672807231	-0.45216376634272	-0.205876688736145	-0.335743579659159	-0.396319922222057	-0.469965448108465	-0.272358218804337	0	0	0	0	0.192	0
CM000663.2_40546518-40547457(+)_1|1|1x0;7;7	G	K	A	F	I	K	K	S	H	L	L	R	-0.720270818375801	-0.603312306549567	-0.185323757836143	-0.447575798907172	-0.604889068658589	-0.862872146077039	-0.124510516148406	-0.572451413924663	-0.348959204643058	-0.831302607504117	-0.0133930308129282	-0.543911880822941	0	0	0	0	0.482	0
CM000663.2_40546518-40547457(+)_1|1|1x0;8;8	G	K	A	F	S	Q	K	S	N	L	I	V	-0.154450947773522	-0.514473660695601	-0.726991855175123	-0.799694416398383	0.0828952782748101	-0.75618871748952	-0.67021827751113	-0.780859294742985	0.0776608422490375	-0.659489596505141	-0.66697899784687	-0.67395626447985	0	0	0	0	0.88	0
CM000663.2_42850898-42851810(+)_1|1|1x0;1;1	G	K	T	F	N	N	T	S	N	L	R	T	0.00352058663342385	-0.532090420976335	-0.707300617230266	-0.733259725300897	0.285032236688711	-0.729436167665472	-0.574481344211381	-0.740880009565504	-0.682665110173699	-0.583581488892398	-0.611133489367261	-0.404383702542977	0	0	0	0	0.428	0
CM000663.2_42850898-42851810(+)_1|1|1x0;2;2	G	K	S	F	S	R	S	S	N	R	I	R	-0.72649727791464	-0.836685088871566	0.254170365659877	-0.894252128592602	0.188290003649908	-0.749718155118584	-0.660642513688394	-0.656838159202239	-0.653797377073801	-0.983067252085363	0.334587281659177	-0.896508272386085	0	0	0	0	0.948	0
CM000663.2_42850898-42851810(+)_1|1|1x0;3;3	Q	E	S	F	R	R	R	S	D	L	T	T	-0.369574680288296	-0.427768873389684	-0.541455788074743	-0.273015636978834	-0.460267848154269	-0.174003685160815	-0.50090098671014	-0.550583463494857	-0.66232607308291	-0.709905350468193	0.232513710705666	-0.545476854389528	0	0	0	0	0.338	0
CM000663.2_42850898-42851810(+)_1|1|1x0;4;4	G	K	S	F	S	Q	S	A	T	L	A	V	-0.234998367308626	-0.365191003261493	-0.664898671995106	-0.918841719392141	-0.805835438694101	-0.0636387627707893	-0.783601491182152	-0.195901091144555	0.560231494203401	-0.736136693364113	-0.65597738979104	-0.724595033501701	0	0	0	0	0.876	0
CM000663.2_42850898-42851810(+)_1|1|1x0;5;5	G	K	S	F	S	N	S	S	S	F	G	V	-0.254354542387297	-0.391329544961473	-0.542606985199181	-0.599475878912235	-0.452095071974705	-0.598245987539284	-0.458205668643077	-0.315271976614496	-0.504208206139837	-0.543891502915007	-0.586061580093939	-0.0840282114642451	0	0	0	0	0.258	0
CM000663.2_42850898-42851810(+)_1|1|1x0;6;6	G	R	T	F	S	D	I	S	N	F	G	A	-0.463455625859948	-0.184835908579158	-0.804893101895192	-0.695506726130234	0.501413870354519	-0.838556555570221	-0.858486156311504	-0.778193091346732	-0.854742695765378	0.56108488047079	-0.901658848560723	-0.793559886273313	0	0	0	0	0.208	0
CM000663.2_42850898-42851810(+)_1|1|1x0;7;7	G	K	H	F	S	R	S	S	N	L	I	R	-0.72649727791464	-0.836685088871566	0.254170365659877	-0.894252128592602	0.188290003649908	-0.749718155118584	-0.660642513688394	-0.656838159202239	-0.653797377073801	-0.983067252085363	0.334587281659177	-0.896508272386085	0	0	0	0	0.974	0
CM000663.2_49845535-49846397(+)_1|1|1x0;1;1	G	K	A	F	T	Q	I	T	P	L	I	Q	-0.0813132497509526	-0.310415702942744	-0.498778329359244	-0.566594181266067	-0.415080199505444	-0.526875021612557	-0.417888852336877	0.245540285646549	0.395052349303781	-0.497084837756512	-0.58199578719254	-0.525059353464005	0	0	0	0	0.33	0
CM000663.2_90938227-90941356(-)_1|1|1x0;1;1	N	V	N	F	R	E	K	K	H	L	H	R	-0.665846617568874	-0.779509463232099	0.279742864887525	-0.61282892952942	-0.127827674672846	-0.688542970412247	0.229098552375316	-0.648552087681854	-0.292083520285425	0.0420796039542422	-0.210577017101027	-0.190117244786604	0	0	0	0	0.37	0
CM000663.2_90938227-90941356(-)_1|2|1x0;1;2	G	R	T	F	R	D	R	N	S	L	L	K	-0.407825281172577	-0.88117502225911	0.118506029296305	-0.758629107955121	-0.334716946582197	-0.531127308163021	-0.965227669997142	-0.286274639480356	-0.569217883206048	0.328133158267686	-0.873211605099581	-0.677849400926308	0	0	0	0	0.32	0
CM000663.2_90938227-90941356(-)_1|3|1x0;1;3	V	F	G	T	N	C	P	K	T	F	V	Q	-0.043420487786737	-0.453687910018864	-0.128624792942691	-0.575275638303142	-0.167205553619488	0.0998699802522286	-0.529026403773117	-0.162146347514037	-0.500340038845929	-0.0411281657243548	-0.0940890660567851	-0.211623723471357	0	0	0	0	0.216	0
CM000663.2_90938227-90941356(-)_1|3|1x0;2;4	N	F	M	A	V	T	E	N	E	L	E	C	-0.0551032957335225	-0.333397506948051	-0.091846900378724	-0.199675236925553	-0.153409924179002	-0.0816028064094354	-0.226778132685973	0.0466564015550602	-0.401532624399005	-0.337640874708341	-0.0606392576807823	0.051893966141313	0	0	0	0	0.078	0
CM000663.2_90938227-90941356(-)_1|4|1x0;1;5	P	F	T	T	S	A	K	S	V	L	K	K	-0.386875403222691	-0.644912187030021	-0.238396836137848	-0.365022111856993	-0.306669263361472	-0.0631628637125358	-0.559596732770212	-0.230780939589832	-0.523998698229236	-0.102691454619885	-0.469936127593069	0.137451503390974	0	0	0	0	0.282	0
CM000663.2_90938227-90941356(-)_1|5|1x0;1;6	P	A	T	F	E	T	G	V	G	L	S	N	-0.0910778467553763	-0.447141134754344	-0.333893221008973	-0.445002200885751	-0.169776366953486	-0.507283543038402	-0.408904502471979	-0.1280148409524	-0.327738642498149	-0.556359732399415	-0.367393518391848	-0.0554243899915108	0	0	0	0	0.14	0
CM000663.2_119622707-119624186(-)_1|1|1x0;1;1	G	E	S	F	S	P	G	A	A	F	L	Q	-0.0132479613282102	-0.2707967058003	-0.225127801435866	-0.333323686939783	-0.224956316616501	-0.274563308709369	-0.234815607234761	0.103395741728834	0.177737758810133	0.0399031758375185	0.100234775324629	0.0313679641704313	0	0	0	0	0.27	0
CM000663.2_119622707-119624186(-)_1|2|1x0;1;2	G	K	G	F	S	R	N	T	Y	L	T	N	-0.185460301609911	-0.590940618194361	-0.306847794694976	-0.52427452759257	-0.616820942764788	-0.489962156982313	-0.394038091308127	-0.505215723351676	-0.73137973050146	-0.606335024426979	0.282810607928079	-0.721087214065234	0	0	0	0	0.294	0
CM000663.2_119622707-119624186(-)_1|2|1x0;2;3	G	K	S	F	S	W	R	A	D	L	L	K	-0.403258384970895	-0.556730866413417	-0.316910809522538	0.00255647344386466	-0.514490690924086	0.160786243261697	-0.598938290324914	-0.555300724462183	-0.521689722783258	-0.404534404496972	-0.535547816442957	0.1431098541997	0	0	0	0	0.172	0
CM000663.2_119622707-119624186(-)_1|2|1x0;3;4	G	E	A	F	S	L	S	S	H	L	L	S	-0.281856651820871	-0.518804711152602	-0.338192916163189	-0.0745737875642454	-0.430478279429077	-0.809689620119171	0.273550555061105	-0.710389084525866	-0.207004202011173	-0.493369736810475	-0.478805661105136	0.3146459927952	0	0	0	0	0.314	0
CM000663.2_119622707-119624186(-)_1|3|1x0;1;5	G	K	G	F	V	R	R	S	H	L	A	N	-0.430731328252036	-0.722683514749188	-0.43433394242514	-0.540537770279015	-0.735636545540165	-0.839066078382149	0.0859142613854507	-0.718963247509177	-0.799412329185729	-0.950054699936424	0.348441484284304	-0.890757085902864	0	0	0	0	0.588	0
CM000663.2_119622707-119624186(-)_1|3|1x0;2;6	G	K	R	F	S	W	R	S	D	L	V	K	-0.553071403155654	-0.676020605823417	-0.312574535007659	0.0960853889456597	-0.721442958836244	0.255098650373389	-0.706077555301623	-0.66758629073849	-0.668656602912323	-0.344605674757004	-0.613994413231347	0.159059837689284	0	0	0	0	0.362	0
CM000663.2_119622707-119624186(-)_1|3|1x0;3;7	G	E	T	F	S	V	S	S	H	L	F	T	-0.424846023981557	-0.579574625038324	-0.486260365071683	-0.357269958565125	-0.228137670535116	-0.758506069308878	0.198646017580125	-0.716783182146736	-0.479144931449211	-0.695609692515936	-0.463752313172235	0.289335168911354	0	0	0	0	0.392	0
CM000663.2_119622707-119624186(-)_1|3|1x0;4;8	G	K	G	F	G	R	N	S	H	L	V	N	-0.430731328252036	-0.722683514749188	-0.43433394242514	-0.540537770279015	-0.735636545540165	-0.839066078382149	0.0859142613854507	-0.718963247509177	-0.799412329185729	-0.950054699936424	0.348441484284304	-0.890757085902864	0	0	0	0	0.526	0
CM000663.2_119622707-119624186(-)_1|3|1x0;5;9	E	K	R	F	S	D	F	S	T	L	T	Q	-0.126920320336956	-0.528215486231519	-0.391962465883292	-0.802400090925483	-0.484629530241598	0.191753559376356	-0.715018920133035	-0.365826082509498	-0.582429855607249	0.150596287566763	-0.598153346103729	-0.416371476688702	0	0	0	0	0.376	0
CM000663.2_119622707-119624186(-)_1|3|1x0;6;10	G	K	S	F	I	Q	S	S	H	L	I	R	-0.614513520239787	-0.763366620085936	0.261038054886551	-0.797634553129483	-0.547548110454862	-0.874288177282478	0.178536172460958	-0.753649957955622	0.4175747181828	-0.813433934340985	-0.768499687543682	-0.627857820991403	0	0	0	0	0.846	0
CM000663.2_119622707-119624186(-)_1|3|1x0;7;11	G	K	G	F	R	Y	K	T	H	L	A	Q	-0.315312485610076	-0.415703904982161	-0.539292281528256	-0.472013165351076	-0.501297045699557	-0.778060577292344	0.0451982650403659	-0.621423433691729	-0.401993441374284	-0.629336206335815	-0.600090524909367	0.260124698159161	0	0	0	0	0.25	0
CM000663.2_182056306-182058025(-)_1|1|1x0;1;1	G	K	A	Y	S	H	R	G	T	L	Q	Q	-0.0658996691610264	-0.525054849482649	-0.535834102981019	-0.88663360077763	-0.475385960636511	-0.0333455018010279	-0.765927834670311	-0.416660301150618	-0.463350326846668	-0.74394710813749	-0.733407855507368	0.56529809645518	0	0	0	0	0.456	0
CM000663.2_182056306-182058025(-)_1|1|1x0;2;2	D	K	A	Y	T	W	S	S	D	H	R	K	-0.553071403155654	-0.676020605823417	-0.312574535007659	0.0960853889456597	-0.721442958836244	0.255098650373389	-0.706077555301623	-0.66758629073849	-0.668656602912323	-0.344605674757004	-0.613994413231347	0.159059837689284	0	0	0	0	0.322	0
CM000663.2_182056306-182058025(-)_1|1|1x0;3;3	G	K	A	F	V	R	S	S	D	L	R	K	-0.643669614031175	-0.649590146818184	-0.502906658479438	-0.00713664117018863	-0.939559510044116	0.172754445442059	-0.754163461049299	-0.60355430188972	-0.800755330056473	-0.779634178618685	0.189719574374732	-0.476948747082461	0	0	0	0	0.366	0
CM000663.2_182056306-182058025(-)_1|1|1x0;4;4	G	L	T	F	N	K	P	L	S	L	L	R	-0.501416241698056	-0.38257862261146	0.0718078799240496	-0.568769707566974	-0.468010306917621	-0.274036528613808	-0.251315773477111	-0.0284843422283371	-0.32878056574796	-0.214674601199463	0.0658393573078715	-0.105067327926157	0	0	0	0	0.112	0
CM000663.2_182056306-182058025(-)_1|1|1x0;5;5	D	R	E	F	A	V	A	S	R	M	V	E	-0.167899523845802	-0.476355212566098	-0.122874880663423	-0.486497928705964	-0.551014188045178	-0.305444799607966	-0.0309358764364876	0.0860897650765188	-0.481236796439403	-0.441557982083086	-0.339772605540902	0.0483636439766393	0	0	0	0	0.168	0
CM000663.2_182056306-182058025(-)_1|1|1x0;6;6	G	K	C	F	T	K	S	S	N	L	S	E	-0.267050923297017	-0.373545672278932	-0.583433588563264	-0.267154906238075	-0.0297472443271723	-0.498311125991085	-0.325569531862898	-0.569137439498407	-0.413768969915525	-0.508964688025302	-0.133231174569699	-0.317461453246895	0	0	0	0	0.448	0
CM000663.2_182056306-182058025(-)_1|1|1x0;7;7	G	V	A	F	A	Q	P	S	R	L	V	R	-0.600078396467779	-0.739310317094311	0.211493370041691	-0.699185524036857	-0.555037133937028	-0.596875969957787	-0.109803881382997	0.00384033749913133	0.251032299579627	-0.432178369280719	-0.665507112549893	-0.353608095889254	0	0	0	0	0.532	0
CM000663.2_182056306-182058025(-)_1|1|1x0;8;8	G	Q	A	F	A	R	S	S	T	L	K	R	-0.540250895435342	-0.824855971432899	0.12768765463788	-0.847599516568806	-0.799483294335308	-0.21823955489337	-0.830005894184216	-0.148782824690723	-0.727385483201963	-0.848982077219872	0.506468998386254	-0.72281831196081	0	0	0	0	0.972	0
CM000663.2_182056306-182058025(-)_1|1|1x0;9;9	G	R	A	F	R	I	A	S	E	L	A	Q	-0.224628146340911	-0.723169273566148	-0.212209483538994	-0.500833704823923	-0.105805134316633	-0.220035187241874	-0.587767123252958	0.0884381862014644	-0.454544045525223	-0.771117515137279	-0.154787375243548	0.0773112812344795	0	0	0	0	0.178	0
CM000663.2_182056306-182058025(-)_1|1|1x0;10;10	G	Q	A	F	T	R	S	N	H	L	Q	R	-0.742945992360891	-0.908264758946019	0.106447976129745	-0.632478497707408	-0.674136647771009	-0.811588821100584	-0.0835584135173894	-0.653724521517904	-0.589797392663023	-0.935256551651921	0.376448540426852	-0.827310603556263	0	0	0	0	0.842	0
CM000663.2_192993622-192994657(-)_1|1|1x0;1;1	G	K	K	L	S	R	S	S	S	L	R	R	-0.696485127749992	-0.784661855212537	0.355293865724709	-0.808944274922236	-0.812809750820448	-0.508851108373497	-0.782307738300145	0.0817202159654705	-0.68398751803095	-0.882235275941642	0.428735529238107	-0.643031544438418	0	0	0	0	0.726	0
CM000663.2_227654271-227655825(+)_1|1|1x0;1;1	G	R	N	F	S	W	R	S	I	L	T	E	-0.113965170578152	-0.449989503775506	-0.269167159159937	-0.443230874211017	-0.432827621365109	-0.177121775906225	-0.367977677094678	-0.0446301099073594	-0.478908564981245	-0.528382498040035	-0.0704795384651282	0.0452467064887403	0	0	0	0	0.29	0
CM000663.2_227654271-227655825(+)_1|1|1x0;2;2	G	K	V	F	N	R	C	S	N	L	T	K	-0.338105814489116	-0.689437832793206	-0.527802384575226	-0.57309346111321	-0.0395353337153853	-0.68691163627408	-0.63851457996545	-0.548177176717607	-0.736173117955305	-0.61970166294602	0.394767104824138	-0.746314973543575	0	0	0	0	0.604	0
CM000663.2_227654271-227655825(+)_1|1|1x0;3;3	G	K	V	F	N	W	W	S	Q	L	T	N	-0.252951640990211	-0.792355216519826	-0.299219054455006	-0.31893147153708	-0.432318801958918	-0.534570504808028	-0.395761977799155	-0.245269443138862	-0.497477772049241	-0.474572987181984	-0.359950711183872	0.321551305926049	0	0	0	0	0.174	0
CM000663.2_227654271-227655825(+)_1|1|1x0;4;4	D	K	V	F	N	W	W	S	Q	L	T	S	-0.272206959861488	-0.77022538912568	-0.502870909031454	-0.296635093037152	-0.544420971441678	-0.612188078752149	-0.37111953436317	-0.133670619222325	-0.605920197661953	-0.643992621663014	-0.454543518137282	0.198078189285605	0	0	0	0	0.166	0
CM000663.2_227654271-227655825(+)_1|1|1x0;5;5	G	K	A	F	T	Q	F	S	N	L	T	Q	-0.135384927706177	-0.39255485868248	-0.78120913878107	-0.825462416770986	0.0640123352920083	-0.770423174699849	-0.685632831897026	-0.791374699073882	0.178521420117568	-0.688886135643559	-0.794877075972678	-0.721221337568655	0	0	0	0	0.784	0
CM000663.2_227654271-227655825(+)_1|1|1x0;6;6	C	K	A	F	N	K	F	S	N	L	T	Q	-0.244749946905748	-0.461291259524464	-0.596885974782575	-0.454730133980509	0.0552986503778514	-0.822034187687123	-0.466800252471036	-0.690395705302544	-0.571687986075129	-0.555303193771339	-0.0251370221035242	-0.489166745426988	0	0	0	0	0.402	0
CM000663.2_227654271-227655825(+)_1|1|1x0;7;7	G	N	V	F	N	E	C	S	H	L	T	R	-0.747219191685568	-0.857695795596601	0.333907370541985	-0.682707183248807	-0.595205871043317	-0.950621604138549	0.262765913845399	-0.758352584283492	-0.356341825694952	0.0688880825268211	-0.744522836322218	-0.43865095091806	0	0	0	0	0.438	0
CM000663.2_227654271-227655825(+)_1|1|1x0;8;8	G	K	A	F	T	Q	F	A	S	L	T	R	-0.592271297575803	-0.769987794353123	0.469956323147484	-0.834556873012266	-0.791854562099842	-0.515862840045017	-0.768759339097479	0.0791288858353779	0.437753697375344	-0.804638653782242	-0.725905761960394	-0.622678333083819	0	0	0	0	0.804	0
CM000663.2_227654271-227655825(+)_1|1|1x0;9;9	G	K	T	F	N	R	C	S	H	L	S	S	-0.503815769800893	-0.521007919368296	-0.80873874531811	-0.329388879016016	-0.741382012666709	-0.717683141391383	0.147448253610522	-0.634785118221398	-0.630723650488351	-0.744195726852192	0.370071752067669	-0.724759493620323	0	0	0	0	0.608	0
CM000663.2_227654271-227655825(+)_1|1|1x0;10;10	G	R	T	F	T	Q	F	S	N	L	T	Q	-0.135384927706177	-0.39255485868248	-0.78120913878107	-0.825462416770986	0.0640123352920083	-0.770423174699849	-0.685632831897026	-0.791374699073882	0.178521420117568	-0.688886135643559	-0.794877075972678	-0.721221337568655	0	0	0	0	0.756	0
CM000663.2_227654271-227655825(+)_1|1|1x0;11;11	G	K	A	F	N	K	F	S	S	L	T	Q	-0.25074776409905	-0.467829733769415	-0.439810327822942	-0.43882413002469	-0.538501186801434	-0.498244094999273	-0.415559905328908	-0.206481924483588	-0.268210132693716	-0.530942848900454	-0.0439046635380664	-0.311378305142148	0	0	0	0	0.1	0
CM000663.2_227654271-227655825(+)_1|1|1x0;12;12	G	K	V	F	K	Q	C	S	H	L	T	S	-0.406670117856906	-0.415100305863656	-0.842850494109041	-0.467925670370095	-0.669985179473595	-0.79348797624166	0.471583305402573	-0.768403615965246	0.495014212692499	-0.736971787217532	-0.708223960187805	-0.746952119265635	0	0	0	0	0.666	0
CM000663.2_227654271-227655825(+)_1|1|1x0;13;13	G	K	A	F	Y	Q	S	S	I	L	S	K	-0.294935953964991	-0.792038696627192	-0.342484359219549	-0.722418830812108	-0.656062282213112	0.0779139388321737	-0.753349358230661	-0.334814267428636	0.387803456179801	-0.672540256896293	-0.687096481035743	-0.687204178602557	0	0	0	0	0.306	0
CM000663.2_227654271-227655825(+)_1|1|1x0;14;14	G	K	A	F	N	Q	F	S	S	L	T	R	-0.637537519110112	-0.776369191411345	0.510724798309693	-0.888107441402006	-0.771369780810936	-0.528234541348983	-0.81528094339667	0.0870432127824573	0.413305756892375	-0.755405684383695	-0.757726353026557	-0.600420784700877	0	0	0	0	0.83	0
CM000663.2_227696892-227697312(-)_1|1|1x0;1;1	G	K	P	F	G	W	K	S	S	L	R	S	-0.234919345265889	-0.572199008889386	-0.536060902076252	-0.407384842838065	-0.537162569502523	-0.441839493900946	-0.342017901653861	-0.19623572366194	-0.469552361976171	-0.594854504755622	-0.538929362829039	0.378237119773663	0	0	0	0	0.24	0
CM000663.2_227696892-227697312(-)_1|1|1x0;2;2	S	K	S	F	H	Q	K	S	D	L	T	K	-1.0916627833255	-1.07914058244066	-0.603033292963888	0.364611528323324	-1.11246108241146	0.501755935984113	-1.19085002489139	-0.94343656502244	0.289570867631953	-0.983282131387702	-0.907177017126595	-0.248018786744711	0	0	0	0	0.166	0
CM000663.2_227696892-227697312(-)_1|1|1x0;3;3	G	K	S	F	G	W	K	S	R	L	S	Q	-0.19560892587214	-0.637449802859963	-0.146494665069711	-0.328335556442523	-0.392650682777319	-0.548109302380562	-0.0826598180644079	-0.0418554162908165	-0.424924850594428	-0.266146505523961	-0.386549163032474	0.199117693222494	0	0	0	0	0.104	0
CM000663.2_246986969-246988304(-)_1|1|1x0;1;1	F	T	D	C	K	R	I	H	V	G	E	K	-0.436778014940797	-0.659372962783066	-0.0810742820444817	-0.402715873316212	-0.768753420056297	-0.499114379563353	-0.471725434428083	0.108167195320374	-0.657996980152072	-0.689467588168739	0.272310441707625	-0.443093089130406	0	0	0	0	0.346	0
CM000663.2_246986969-246988304(-)_1|2|1x0;1;2	G	K	A	F	N	L	C	S	V	L	T	K	-0.301299356298257	-0.577969917564787	-0.158769598298568	-0.178789670730366	-0.315560237738409	-0.0630110812910675	-0.469605575294601	-0.247851707968043	-0.284254518916454	-0.0235578847124613	-0.582590764404783	0.0443096824024523	0	0	0	0	0.246	0
CM000663.2_246986969-246988304(-)_1|2|1x0;2;3	G	K	S	F	K	L	F	P	Y	L	T	Q	-0.0231822163760943	-0.503308046369797	-0.191806635891839	-0.434021200087801	-0.0630878964764292	-0.515798680437185	-0.256311122159045	-0.389296771750468	-0.146318039155232	0.0158791356036551	-0.260133768709983	-0.113335218592757	0	0	0	0	0.054	0
CM000663.2_246986969-246988304(-)_1|2|1x0;3;4	G	K	V	F	K	L	L	S	Y	L	T	Q	0.090695839719862	-0.501984656858991	-0.245250000671418	-0.615524563829413	-0.0616219112592271	-0.444361668118508	-0.299744075244633	-0.403368876979044	-0.127421916171451	0.0371692994094676	-0.233771073905957	-0.209079941977513	0	0	0	0	0.04	0
CM000663.2_246986969-246988304(-)_1|2|1x0;4;5	G	K	A	F	N	Q	S	S	H	L	T	E	-0.338855308548817	-0.349262151325528	-0.859283634774193	-0.574876024580407	-0.639306057801756	-0.645655606768306	0.185544827527023	-0.710904327357496	0.323148096446144	-0.768322924225193	-0.623694016843238	-0.752072940594268	0	0	0	0	0.656	0
CM000663.2_246986969-246988304(-)_1|2|1x0;5;6	G	K	A	F	T	W	F	S	Y	L	I	Q	-0.0968279396039531	-0.581588151768024	-0.459807959888547	-0.544923772156751	-0.289087002081843	-0.309151079737638	-0.397146728190034	-0.317556423365933	-0.259813916905706	-0.112509537576982	-0.217706950614893	-0.000702972940219274	0	0	0	0	0.098	0
CM000663.2_246986969-246988304(-)_1|2|1x0;6;7	G	K	A	F	T	W	F	S	Y	L	T	Q	-0.0968279396039531	-0.581588151768024	-0.459807959888547	-0.544923772156751	-0.289087002081843	-0.309151079737638	-0.397146728190034	-0.317556423365933	-0.259813916905706	-0.112509537576982	-0.217706950614893	-0.000702972940219274	0	0	0	0	0.128	0
CM000663.2_246986969-246988304(-)_1|2|1x0;7;8	G	K	A	F	N	W	F	S	Y	L	T	N	-0.165914730826645	-0.502319269012961	-0.27537778215079	-0.319386184679228	-0.241216656605815	-0.310521836399911	-0.277326556451552	-0.34913995966271	-0.34407554588035	-0.200283734622886	-0.222712346362132	0.054213838351923	0	0	0	0	0.158	0
CM000663.2_246986969-246988304(-)_1|2|1x0;8;9	G	K	A	F	G	Q	S	S	H	L	S	K	-0.356451705721577	-0.649653717736513	-0.616649619875395	-0.581159775501557	-0.693366686565017	-0.71769846059849	0.169817445577948	-0.789877386511795	0.413383662248115	-0.770371999651699	-0.765869221677628	-0.74820955700005	0	0	0	0	0.788	0
CM000663.2_246986969-246988304(-)_1|2|1x0;9;10	G	K	A	F	N	H	S	A	Q	L	A	V	-0.264910611947327	-0.56484389307683	-0.406325850369551	-0.459428840435718	-0.572235871072981	-0.616652746665649	-0.499275307876048	-0.100482396481348	-0.51948608765486	-0.629355909754835	-0.542063216066182	0.261837586418503	0	0	0	0	0.22	0
CM000663.2_247037451-247038471(-)_1|1|1x0;1;1	G	K	V	F	I	C	H	S	A	L	H	R	-0.659496516661898	-0.822294483460968	0.55259231901638	-0.890331113252892	-0.595971964168637	-0.613631225625197	-0.797326044119927	0.161953883637579	-0.411957300236894	-0.101580645459733	-0.652125292430167	-0.39257443957644	0	0	0	0	0.16	0
CM000663.2_247037451-247038471(-)_1|2|1x0;1;2	G	K	A	F	I	S	L	T	S	V	D	R	-0.767469693521092	-0.793074542154961	0.411356188975221	-0.820135258822208	-0.678098736009876	-0.584017623938495	-0.694412710206776	0.167843818761045	-0.361478589830867	-0.698515467386171	-0.673093816431875	-0.355259769344794	0	0	0	0	0.148	0
CM000663.2_247037451-247038471(-)_1|3|1x0;1;3	D	K	A	F	N	Y	S	S	Y	L	R	E	-0.160538601294479	-0.356052932693563	-0.307674261905019	-0.182228088951125	-0.405965116449373	-0.254206522585171	-0.280810684832619	-0.274873554484974	-0.465439228291559	-0.328913633449271	-0.322531576455571	0.000464872968918326	0	0	0	0	0.17	0
CM000663.2_247037451-247038471(-)_1|3|1x0;2;4	G	K	S	F	T	F	S	S	S	L	R	Q	-0.190795141241009	-0.697261449161001	-0.429508108958511	-0.841216181413642	-0.754861896561071	-0.382985366023406	-0.627720158697511	-0.100587280293796	-0.533445153967654	-0.730225213044461	-0.662504421801331	0.485553889495749	0	0	0	0	0.508	0
CM000663.2_247037451-247038471(-)_1|3|1x0;3;5	G	K	A	F	S	R	S	T	Y	L	G	I	-0.400424363900083	-0.435536850822091	-0.743204805069113	-0.201346408914099	-0.666882223778363	-0.420620746510631	-0.509649691854412	-0.316616624656865	-0.604676878117406	-0.553870517617233	0.241879039266649	-0.617989171755664	0	0	0	0	0.286	0
CM000663.2_247037451-247038471(-)_1|3|1x0;4;6	G	K	A	F	R	C	S	R	V	L	R	V	-0.127236598621968	-0.490677889687692	-0.302520682318181	-0.421430151985652	-0.022809813671443	-0.412026082987239	-0.405998180893176	-0.378563190114404	-0.65073071611234	-0.130560025106553	-0.266441541713308	-0.135617800628735	0	0	0	0	0.282	0
CM000663.2_247037451-247038471(-)_1|3|1x0;5;7	G	K	A	F	K	Y	S	S	N	L	C	E	-0.146758812016686	-0.33187411022219	-0.560212918871594	-0.591030603054593	-0.146401113198376	-0.449124957069493	-0.340439667276443	-0.557341201688382	-0.627246327920722	-0.552011708282147	-0.493664338891422	0.202676893041509	0	0	0	0	0.324	0
CM000663.2_247037451-247038471(-)_1|3|1x0;6;8	G	K	S	F	T	S	S	S	A	L	R	S	-0.353387643053891	-0.52831457739951	-0.528701961531485	-0.367133941713382	-0.430964755892251	-0.675269669337293	-0.269965319930351	-0.053790419385007	-0.302862335600864	-0.600076284267371	-0.467866926189664	-0.368765395450149	0	0	0	0	0.344	0
CM000663.2_247100376-247101393(-)_1|1|1x0;1;1	G	K	V	F	V	R	H	S	L	L	N	R	-0.527639509127274	-0.723057608470355	0.110909373298407	-0.773384961707623	-0.535487255931873	-0.570415986666625	-0.595953995684179	-0.00389491768626244	-0.606216248708365	-0.757802655148892	0.329747859535917	-0.720747030006529	0	0	0	0	0.384	0
CM000663.2_247100376-247101393(-)_1|2|1x0;1;2	G	K	F	F	V	S	V	P	G	V	R	R	-0.432233802708771	-0.800703557303598	0.193878910341472	-0.528998114599223	-0.374008795156825	-0.597464913293914	-0.492852933976651	-0.0342515094264017	-0.272577842385614	-0.552929332071891	-0.51824750369317	-0.398712882856586	0	0	0	0	0.252	0
CM000663.2_247100376-247101393(-)_1|2|1x0;2;3	G	K	A	F	Y	F	L	N	S	V	E	R	-0.839774439018543	-0.956415740799251	0.505520900497781	-0.93791584843433	-0.77834750776738	-0.421891076676351	-0.819051377685131	0.173043736786127	-0.638297352447952	-0.820938859827707	-0.508597717789204	0.314372907594476	0	0	0	0	0.152	0
CM000663.2_247100376-247101393(-)_1|2|1x0;3;4	G	K	A	F	T	V	S	G	S	C	L	I	-0.211987549063917	-0.582231770959341	-0.478695625051028	-0.910384422072562	-0.578142560837531	-0.445777747158886	-0.873740237974301	0.1447904727639	-0.52992330624892	-0.826897249756108	-0.537684185167131	0.190571607717038	0	0	0	0	0.43	0
CM000663.2_247100376-247101393(-)_1|2|1x0;4;5	G	K	T	F	R	F	S	C	S	F	K	T	-0.171897099343559	-0.428227715763129	-0.272624747696799	-0.538441286267035	-0.474999959066578	-0.359176420216708	-0.447913923472814	0.0162825854998232	-0.433999510128722	-0.594205985332613	-0.587622075125429	0.360520676007012	0	0	0	0	0.296	0
CM000663.2_247100376-247101393(-)_1|2|1x0;5;6	D	K	A	F	S	C	S	T	S	L	R	Y	-0.334051592071951	-0.458427475238687	-0.317458060922937	-0.337983131444993	-0.637951478881865	-0.359378018068037	-0.490554866154272	-0.122665406662137	-0.465006395284892	-0.38677432702985	-0.571392943403441	-0.0976890516906771	0	0	0	0	0.496	0
CM000663.2_247100376-247101393(-)_1|2|1x0;6;7	G	K	A	F	S	R	L	S	S	L	C	N	-0.308804682206013	-0.642891763300658	-0.48732582592451	-0.687980600759471	-0.779696085674283	-0.465828031582113	-0.675477358945894	-0.0820120487971251	-0.725972999230504	-0.803943216205491	0.408695943557822	-0.673518022440215	0	0	0	0	0.614	0
CM000663.2_247100376-247101393(-)_1|2|1x0;7;8	D	Q	A	F	S	R	L	S	S	L	H	L	-0.454521066988662	-0.589623574056218	-0.573657457581925	-0.573830152926099	-0.818449226346817	-0.573917322463694	-0.630270308698612	0.0852791766250383	-0.805858313932839	-0.698941026698939	0.467793889575986	-0.629285104450036	0	0	0	0	0.488	0
CM000663.2_247100376-247101393(-)_1|2|1x0;8;9	G	K	A	Y	T	R	S	S	H	L	T	R	-0.62489618800757	-0.759810214418046	-0.110286360852411	-0.593029528435767	-0.608739460594873	-0.881529546117043	-0.0560484937147845	-0.57111871723697	-0.43453194367608	-1.01744365594296	0.237721514279971	-0.813595472167934	0	0	0	0	0.746	0
CM000663.2_247156568-247157516(-)_1|1|1x0;1;1	E	K	F	F	I	R	H	S	S	L	H	R	-0.696485127749992	-0.784661855212537	0.355293865724709	-0.808944274922236	-0.812809750820448	-0.508851108373497	-0.782307738300145	0.0817202159654705	-0.68398751803095	-0.882235275941642	0.428735529238107	-0.643031544438418	0	0	0	0	0.542	0
CM000663.2_247156568-247157516(-)_1|2|1x0;1;2	E	K	V	F	N	I	P	S	S	F	Q	I	-0.198472867682373	-0.559630976747043	-0.388064933287701	-0.548068397797328	-0.409208201648766	-0.398791821288859	-0.63306439698452	0.0680353508280333	-0.139471009455029	-0.536104696110966	-0.571267340902141	0.0148063959844886	0	0	0	0	0.148	0
CM000663.2_247156568-247157516(-)_1|2|1x0;2;3	G	K	A	L	G	F	S	R	S	L	N	R	-0.810315463544134	-0.951609916896265	0.428975862783177	-0.882731993940672	-0.611307800649066	-0.413419781922347	-0.646905188504409	0.0533805511058781	-0.683137704774864	-0.349350710211587	-0.646952971570196	0.0232008341824546	0	0	0	0	0.41	0
CM000663.2_247156568-247157516(-)_1|2|1x0;3;4	G	K	A	F	S	R	S	S	H	L	R	D	-0.497937748545697	-0.23252051023529	-0.816559286748218	-0.467605791347352	-0.575754355304555	-0.79715994432391	0.0891683939279476	-0.556881692847154	-0.681883087866155	-0.819650518679889	0.324556825693701	-0.728132731559491	0	0	0	0	0.796	0
CM000663.2_247156568-247157516(-)_1|2|1x0;4;5	G	K	A	F	R	Y	S	N	C	L	H	Y	-0.232439844007711	-0.293200930292784	-0.167117078552358	-0.253869104735228	-0.649223270630174	-0.260501418251781	-0.273610573742332	0.089908958335567	-0.396031128381754	-0.6167414636083	-0.435843851877237	0.217403133363411	0	0	0	0	0.266	0
CM000663.2_247156568-247157516(-)_1|2|1x0;5;6	G	K	A	F	S	C	L	S	S	L	Q	G	-0.391684327541475	-0.345191380018843	-0.29146424639451	-0.348865977805081	-0.565160416488971	-0.283887579269946	-0.394520776987348	-0.186581358445049	-0.303213129010112	-0.244994346348207	-0.380417064450721	-0.266790175399212	0	0	0	0	0.32	0
CM000663.2_247156568-247157516(-)_1|2|1x0;6;7	G	K	A	F	R	Y	A	S	S	L	Q	K	-0.360651351964635	-0.65745191421253	-0.281925261136853	-0.3301483791267	-0.769646091899336	-0.19987109226582	-0.596431056156076	-0.16404351332678	-0.604626351178822	-0.602017077234014	-0.765643098940886	0.450293880411362	0	0	0	0	0.216	0
CM000663.2_247156568-247157516(-)_1|2|1x0;7;8	G	K	G	F	R	C	S	S	S	L	R	D	-0.339651338183994	-0.269102836625213	-0.326362188325698	-0.385886158671718	-0.498650990988396	-0.301406212586007	-0.365617540842215	-0.201341171125636	-0.438972396357883	-0.256572626865334	-0.179144613323684	-0.162851972816425	0	0	0	0	0.386	0
CM000663.2_247156568-247157516(-)_1|2|1x0;8;9	G	K	A	F	S	R	A	S	T	L	W	K	-0.391097374927676	-0.737594066856148	-0.384302636502426	-0.664789900195449	-0.804382202331304	-0.300707274182333	-0.721144002000696	-0.192687633877667	-0.754090849548931	-0.703165509502475	0.542814060021944	-0.710406967723021	0	0	0	0	0.724	0
CM000663.2_247189980-247191024(-)_1|1|1x0;1;1	G	K	A	F	R	H	C	S	C	F	L	E	-0.142849455131129	-0.341112423040001	-0.286924405086299	-0.36475570758359	-0.469664910121317	-0.00626927781697911	-0.413994581592674	-0.108764074765162	-0.500387103245283	-0.466051920606113	-0.29198675678756	0.124201076660894	0	0	0	0	0.268	0
CM000663.2_247189980-247191024(-)_1|1|1x0;2;2	G	K	V	F	K	S	F	T	S	L	S	N	-0.310105937348769	-0.612066968299331	-0.441947701064044	-0.564593750821751	-0.19380124631484	-0.484285864897422	-0.567953959137788	-0.286911247928965	-0.0912429545693759	-0.577721716356331	-0.577181540205464	-0.539051200341616	0	0	0	0	0.104	0
CM000663.2_247189980-247191024(-)_1|1|1x0;3;3	G	K	A	F	N	H	S	S	N	H	A	K	-0.287328567467083	-0.763655438317471	-0.336692103786257	-0.778364493902667	0.341583219603626	-0.62987399283412	-0.799419469067016	-0.693460845709211	-0.779070715444398	-0.255053637688933	-0.763499836610688	0.0714029275661863	0	0	0	0	0.692	0
CM000663.2_247189980-247191024(-)_1|1|1x0;4;4	G	K	A	F	N	W	F	S	Y	L	T	L	-0.321525037884535	-0.472772278480992	-0.298292369758624	-0.0997329806227893	-0.356465138101157	-0.383671363889563	-0.20216115698993	-0.121526363689629	-0.430187327971474	-0.0245568457057223	-0.157861198746361	0.0582348195836026	0	0	0	0	0.112	0
CM000663.2_247189980-247191024(-)_1|1|1x0;5;5	G	K	A	F	N	Q	C	S	N	L	T	K	-0.237450429847228	-0.700060825650815	-0.48053697592793	-0.818771638786415	0.258031276995203	-0.62184595156355	-0.785576684496083	-0.768018894556813	0.0869801572818313	-0.498162799811991	-0.802377300230713	-0.686968301518626	0	0	0	0	0.848	0
CM000663.2_247189980-247191024(-)_1|1|1x0;6;6	G	K	A	F	N	R	C	S	H	L	T	E	-0.33285154798624	-0.426951389258279	-0.861948208792788	-0.400631585828374	-0.665254351208028	-0.578640589229235	-0.0687299448119201	-0.588513890697108	-0.746622145400379	-0.817606931854491	0.352290148837546	-0.783963613375443	0	0	0	0	0.596	0
CM000663.2_247189980-247191024(-)_1|1|1x0;7;7	G	K	V	F	I	S	C	S	S	L	S	N	-0.412974283894334	-0.554758638178322	-0.517310170087466	-0.576231814585184	0.0523994169016083	-0.480348061100238	-0.680005114118271	-0.548438303090389	0.0916502148355865	-0.580761096006917	-0.667774400369577	-0.608866965925801	0	0	0	0	0.224	0
CM000663.2_247300521-247301298(-)_1|1|1x0;1;1	G	E	L	F	S	D	S	E	D	L	D	G	-0.361713859611933	-0.33973307730651	-0.168821641833474	-0.0208821685251783	-0.356549793171258	-0.017951678072904	-0.297467899716329	-0.4396846018743	-0.460849500833925	-0.0841542401349044	-0.129421474127282	-0.335594195445903	0	0	0	0	0.208	0
CM000663.2_247300521-247301298(-)_1|1|1x0;2;2	G	K	S	F	R	L	N	S	H	L	L	S	-0.281856651820871	-0.518804711152602	-0.338192916163189	-0.0745737875642454	-0.430478279429077	-0.809689620119171	0.273550555061105	-0.710389084525866	-0.207004202011173	-0.493369736810475	-0.478805661105136	0.3146459927952	0	0	0	0	0.264	0
CM000663.2_247300521-247301298(-)_1|2|1x0;1;3	G	K	A	F	Q	R	H	D	H	L	A	R	-0.881705830165355	-1.02845099904741	0.287136569327819	-0.792658022847992	-0.330264045695156	-0.918864782309826	0.228495551041833	-1.0003240667111	-1.0882065342122	-1.11512465488112	0.569963726254996	-1.06805815626874	0	0	0	0	0.768	0
CM000663.2_247300521-247301298(-)_1|3|1x0;1;4	V	K	S	F	T	Q	N	Y	D	L	L	R	-0.619412207185079	-0.623944771755419	0.115833307861457	-0.682001247512275	-0.702319087759865	0.0890761335526104	-0.48237648283618	-0.614460475345779	-0.201429119094436	-0.669083181326898	-0.302907480350558	-0.44624352234219	0	0	0	0	0.542	0
CM000663.2_248847202-248848630(+)_1|1|1x0;1;1	G	K	S	F	C	Y	S	S	V	L	L	R	-0.460479698899162	-0.854047228836962	0.301014185963124	-0.891179908645119	-0.793187600743895	-0.352915580501973	-0.823778751708958	-0.159430137809902	-0.591917298290558	-0.710737807020457	-0.701693134186445	0.490940551787629	0	0	0	0	0.502	0
CM000663.2_248847202-248848630(+)_1|1|1x0;2;2	G	E	R	C	A	R	A	A	D	L	R	A	-0.399896848441978	-0.418256877388006	-0.465388356353795	-0.243031923588462	-0.47564292333898	0.025423290091766	-0.516538785135762	-0.551161034923815	-0.710173285288428	-0.686573136036779	0.28490560296435	-0.508878925275896	0	0	0	0	0.32	0
CM000663.2_248847202-248848630(+)_1|1|1x0;3;3	G	Q	S	F	R	H	S	G	R	L	D	L	-0.48593566549508	-0.663796372697673	-0.0174204548506328	-0.476326783605356	-0.384581215493868	-0.686604050514678	-0.20593186725096	0.0654679562920342	-0.642642419833256	-0.353962121620268	-0.695634804242564	0.331214123187972	0	0	0	0	0.186	0
CM000663.2_248847202-248848630(+)_1|1|1x0;4;4	G	R	R	F	P	H	L	P	A	L	L	L	-0.456329158860044	-0.546468531718287	-0.46872840463487	-0.132117095726464	-0.373966438462534	-0.639022166040495	-0.459076260944373	0.0650349021443456	-0.471181171751281	-0.529155557765615	-0.294822165273758	0.176449482480696	0	0	0	0	0.166	0
CM000663.2_248847202-248848630(+)_1|2|1x0;1;5	P	R	A	F	R	S	G	A	G	L	R	S	-0.208033631170592	-0.59982115674416	-0.693399547566419	-0.225807667823787	-0.383659051714901	-0.589344247655955	-0.232037580369854	-0.0135290443122909	-0.201936306474378	-0.458995811387093	-0.401268113041071	-0.358871655491978	0	0	0	0	0.226	0
CM000663.2_248847202-248848630(+)_1|3|1x0;1;6	G	K	C	F	G	K	S	S	T	L	T	R	-0.576795429751267	-0.556938298151389	-0.0481606156444418	-0.70568371677377	-0.823651285599079	-0.144415467304895	-0.661442122392181	-0.320728183881294	-0.635035991463898	-0.769023505516903	0.157142635188409	-0.52000587858283	0	0	0	0	0.608	0
CM000663.2_248847202-248848630(+)_1|3|1x0;2;7	G	K	G	F	L	E	S	A	T	L	V	R	-0.441341628958425	-0.789879387462635	0.203570737105044	-0.718834394063465	-0.6754517546173	0.00105126086466327	-0.590056385230688	-0.298814490090725	-0.430962594819612	0.300784060317527	-0.691682441107269	-0.485454704278136	0	0	0	0	0.326	0
CM000663.2_248847202-248848630(+)_1|3|1x0;3;8	G	R	C	F	S	E	S	S	T	L	L	R	-0.508009011654973	-0.870882278905563	0.232326661081537	-0.811441063210787	-0.813833892415522	0.00868859608153755	-0.788261429352801	-0.495398142284519	-0.632299330444912	0.375181521732691	-0.739293558610446	-0.561280156749047	0	0	0	0	0.712	0
CM000663.2_248847202-248848630(+)_1|3|1x0;4;9	G	K	G	F	G	Q	R	S	D	L	V	V	-0.469792592875326	-0.545662098091303	-0.629721776115088	-0.297590812161826	-0.717519292029846	0.0997949742078146	-0.737637526370904	-0.673709721349635	0.146692436558	-0.734019551952685	-0.535177810878961	-0.384121384045659	0	0	0	0	0.242	0
CM000663.2_248847202-248848630(+)_1|3|1x0;5;10	G	R	R	F	S	D	R	S	D	L	T	K	-0.637808445948757	-0.754980166737002	-0.308615825849146	0.0469267792745061	-0.609260330935471	0.436224099400721	-0.749975738082383	-0.721935120880183	-0.629452659945866	0.277776682775299	-0.795962928844171	-0.300288505557086	0	0	0	0	0.478	0
CM000663.2_248847202-248848630(+)_1|3|1x0;6;11	G	K	R	F	T	C	V	S	N	L	N	V	-0.154293784203133	-0.508073945770449	-0.639568809576633	-0.794319184671996	0.462298301778937	-0.797437567048769	-0.634826924635038	-0.809569869546445	-0.687574070548995	-0.537356159304185	-0.675958886554013	-0.0229217303369582	0	0	0	0	0.74	0
CM000663.2_248847202-248848630(+)_1|3|1x0;7;12	S	K	A	F	S	V	A	S	K	L	A	L	-0.343798805373588	-0.499580175947247	-0.316266710615072	-0.346190407544683	-0.646633554704436	-0.631588120082068	-0.00104016878643313	-0.317268916026857	-0.432164513554916	-0.23839503181899	-0.248478099175643	-0.0335101138471887	0	0	0	0	0.216	0
CM000663.2_248847202-248848630(+)_1|3|1x0;8;13	G	K	C	F	S	H	S	R	S	L	S	Q	-0.240179327356417	-0.505553095305015	-0.300767334767359	-0.676610280128057	-0.362141172442528	-0.315403688050599	-0.626593053138361	-0.214945508019269	-0.694697401926939	-0.147707629034089	-0.562699046799962	0.062640403879866	0	0	0	0	0.416	0
CM000664.2_27377547-27379097(-)_1|1|1x0;1;1	T	F	V	S	H	Y	S	S	H	L	K	R	-0.654306695678525	-0.799201266411796	0.325588983636263	-0.628482790356255	-0.630869562144592	-0.842388099953656	0.0382267293301094	-0.716517673069894	-0.396748632894403	-0.677186445976234	-0.703669924454196	0.100858301192048	0	0	0	0	0.372	0
CM000664.2_27377547-27379097(-)_1|1|1x0;2;2	P	Y	A	S	A	Q	L	V	N	L	T	R	-0.761716357408182	-0.885236633507253	0.441926771973232	-0.883036127349307	0.468225576130214	-0.774449248203928	-0.764455009282609	-0.829758946483053	0.169747520472457	-0.625303691010717	-0.634111484921674	-0.466931776289031	0	0	0	0	0.708	0
CM000664.2_27377547-27379097(-)_1|1|1x0;3;3	P	F	A	C	S	S	L	G	N	L	R	R	-0.906166197531515	-1.002224763342	0.513578531349026	-0.934810932113999	0.432979780114151	-0.839174783799059	-1.04347850747363	-1.03770269266813	-0.514699949143494	-0.400922353896343	-0.622863410367805	-0.131621246508678	0	0	0	0	0.612	0
CM000664.2_60460406-60462455(-)_1|1|1x0;1;1	K	Q	P	F	T	S	A	W	F	L	L	Q	-0.0252465112721892	-0.159769277963728	-0.355370067753376	-0.264123412893521	0.129358245862213	-0.146230645430267	-0.259853578040511	-0.267778969062645	-0.390448858920368	-0.315232068079745	-0.00370505472268999	-0.286127917783677	0	0	0	0	0.104	0
CM000664.2_60460406-60462455(-)_1|2|1x0;1;2	G	K	T	F	K	F	Q	S	N	L	V	V	-0.0575825120893565	-0.705758037479955	-0.53944597116141	-0.780027140214331	0.0212121340115161	-0.818667406641961	-0.501587085525481	-0.780986202477795	-0.75251782021853	-0.677785895346486	-0.660044712712649	0.518675585982788	0	0	0	0	0.192	0
CM000664.2_60460406-60462455(-)_1|2|1x0;2;3	D	H	A	C	T	Q	A	S	K	L	K	R	-0.72928490217529	-0.715322303858656	0.449799157899525	-0.853497723874239	-0.771360227603897	-0.908057518211858	-0.0520472136942204	-0.423405524039661	-0.00285235862770242	-0.444226323431068	-0.880476473646456	-0.630293459171482	0	0	0	0	0.82	0
CM000664.2_60460406-60462455(-)_1|3|1x0;1;4	G	K	V	F	K	N	C	S	N	L	T	V	-0.130998216436772	-0.544941355249723	-0.617240648614598	-0.705601660565214	0.357828391630259	-0.744922072550371	-0.559109729157429	-0.647140348542458	-0.64834024490287	-0.492339063452092	-0.624319042405823	-0.14646115186444	0	0	0	0	0.35	0
CM000664.2_60460406-60462455(-)_1|3|1x0;2;5	N	Y	A	C	A	Q	S	S	K	L	T	R	-0.72928490217529	-0.715322303858656	0.449799157899525	-0.853497723874239	-0.771360227603897	-0.908057518211858	-0.0520472136942204	-0.423405524039661	-0.00285235862770242	-0.444226323431068	-0.880476473646456	-0.630293459171482	0	0	0	0	0.85	0
CM000664.2_60460406-60462455(-)_1|4|1x0;1;6	K	M	P	F	S	V	Y	S	T	L	E	K	-0.340217847550561	-0.784892041085138	-0.442586532380427	-0.817857518253771	-0.760266695964568	0.164523209434808	-0.879274392752001	-0.568841416122668	-0.747511230348526	-0.472318568023951	-0.673524922237439	0.227189898629568	0	0	0	0	0.272	0
CM000664.2_95149284-95150361(-)_1|1|1x0;1;1	G	K	S	F	H	F	Q	S	E	L	R	R	-0.653417935806295	-0.736644807620446	0.35088385677336	-0.69409069163049	-0.76047747221464	-0.124912474495737	-0.536952043679686	-0.0811718662590834	-0.647907521758091	-0.684885743080849	-0.418329505828631	0.172013236044576	0	0	0	0	0.256	0
CM000664.2_95149284-95150361(-)_1|1|1x0;2;2	G	R	A	F	G	H	I	S	S	L	I	K	-0.270736780842274	-0.796955035832742	-0.215039526740078	-0.818880773924863	-0.773965084466192	-0.0197673114149315	-0.840730680978095	-0.473370085582109	-0.698913544729335	-0.618348061697212	-0.725157275389878	0.670063894060133	0	0	0	0	0.374	0
CM000664.2_95149284-95150361(-)_1|1|1x0;3;3	G	R	A	F	S	Q	S	S	S	L	V	L	-0.389075389339426	-0.450451586077886	-0.561618546261599	-0.769568863270788	-0.816592400387249	-0.569614527813799	-0.752424489989785	0.325579251053823	0.36453872722823	-0.674972217842109	-0.704165901584184	-0.611435501039824	0	0	0	0	0.704	0
CM000664.2_95149284-95150361(-)_1|1|1x0;4;4	G	R	A	F	G	H	T	S	S	L	I	K	-0.270736780842274	-0.796955035832742	-0.215039526740078	-0.818880773924863	-0.773965084466192	-0.0197673114149315	-0.840730680978095	-0.473370085582109	-0.698913544729335	-0.618348061697212	-0.725157275389878	0.670063894060133	0	0	0	0	0.446	0
CM000664.2_95149284-95150361(-)_1|1|1x0;5;5	G	R	T	F	S	Q	S	S	S	L	I	V	-0.281893214895825	-0.434277813661196	-0.617619523632224	-0.866195189520558	-0.783006336911157	-0.585559150376839	-0.78426404334433	0.268699794162499	0.446802214442021	-0.727632395417516	-0.683828978913396	-0.696488515839762	0	0	0	0	0.814	0
CM000664.2_95149284-95150361(-)_1|1|1x0;6;6	G	R	A	F	S	Q	S	S	S	L	T	Q	-0.238305724675005	-0.451479806999304	-0.621452848421428	-0.878257610096388	-0.752128660524837	-0.597499854937421	-0.801960753847837	0.30540887102875	0.519790107281446	-0.784691833519361	-0.714694504725674	-0.680129263338589	0	0	0	0	0.912	0
CM000664.2_95149284-95150361(-)_1|1|1x0;7;7	G	R	A	F	A	H	T	A	S	L	I	K	-0.252032054623052	-0.787498108149616	-0.339550396104826	-0.683976444387129	-0.80260060565199	-0.0192608250153654	-0.769474661003927	-0.370001902059223	-0.570628070395919	-0.696663377218362	-0.761830322999527	0.515087931267176	0	0	0	0	0.436	0
CM000664.2_95181053-95182103(+)_1|1|1x0;1;1	G	K	T	F	F	D	H	S	S	L	T	R	-0.613334751385693	-0.79698562551446	0.371677815456602	-0.850951532614046	-0.70213604983387	-0.453400092168461	-0.857706228305409	0.0375176044203737	-0.671430319456902	0.392858860875846	-0.807942440860607	-0.567027514572056	0	0	0	0	0.366	0
CM000664.2_95181053-95182103(+)_1|1|1x0;2;2	G	K	A	F	S	H	R	S	S	L	S	R	-0.626169886105035	-0.807712929605991	0.548962924428533	-0.852911772681958	-0.720763294412751	-0.512653540577637	-0.808849613270005	0.090262642125522	-0.601264707133893	-0.748803047270109	-0.732111007583256	0.453907256295381	0	0	0	0	0.852	0
CM000664.2_95181053-95182103(+)_1|1|1x0;3;3	S	K	A	F	F	D	R	S	S	L	T	V	-0.363249733465386	-0.497953205782106	-0.638975920073704	-0.569978329531461	-0.601623991104094	-0.265582916046899	-0.732149472787174	-0.333540364483877	-0.707609975568688	0.142465124031034	-0.656684165085247	-0.604374900217372	0	0	0	0	0.386	0
CM000664.2_95181053-95182103(+)_1|1|1x0;4;4	G	K	A	F	F	D	R	S	S	L	T	R	-0.613334751385693	-0.79698562551446	0.371677815456602	-0.850951532614046	-0.70213604983387	-0.453400092168461	-0.857706228305409	0.0375176044203737	-0.671430319456902	0.392858860875846	-0.807942440860607	-0.567027514572056	0	0	0	0	0.532	0
CM000664.2_95181053-95182103(+)_1|1|1x0;5;5	G	K	A	F	S	Q	K	S	I	L	T	R	-0.384515082901887	-0.893517096563542	0.187591208680147	-0.901855708757146	-0.735572756279861	0.315085144132703	-0.844445273000612	-0.453171776594575	0.423796357983059	-0.707111963678019	-0.750207352829308	-0.660842438826705	0	0	0	0	0.816	0
CM000664.2_95181053-95182103(+)_1|1|1x0;6;6	G	K	A	F	Y	G	V	S	S	L	N	R	-0.725207298093944	-0.908576103263859	0.532324579025492	-0.838350054849083	-0.749730364247406	-0.402956234594003	-0.890458964148055	-0.207940967774257	-0.436113296308126	-0.360138479330456	-0.652455110523811	-0.295682235310062	0	0	0	0	0.346	0
CM000664.2_95181053-95182103(+)_1|1|1x0;7;7	G	K	A	F	F	D	R	S	S	L	T	Q	-0.333164191032043	-0.499947973905784	-0.540881620064416	-0.67370745211768	-0.511509071773688	-0.341378741001632	-0.658396384889569	-0.113233265609925	-0.488863047644499	0.175842724732916	-0.689126551357028	-0.507757072489612	0	0	0	0	0.338	0
CM000664.2_95181053-95182103(+)_1|1|1x0;8;8	G	K	A	F	S	Q	R	C	R	L	T	R	-0.529945622861229	-0.687710755223437	0.190372889932069	-0.697071154410997	-0.213980412869045	-0.591223225851001	-0.0877388604103114	-0.107466549002786	0.220984894363628	-0.555263317032434	-0.633612066027184	-0.317704396491251	0	0	0	0	0.564	0
CM000664.2_95214307-95215600(+)_1|1|1x0;1;1	E	K	A	F	S	Y	Y	S	A	F	V	L	-0.351665159576759	-0.56299672895904	-0.164939699941791	-0.419274791924117	-0.683275353488819	-0.631889785007994	-0.525607863056061	0.0998648189601217	-0.546493101739164	-0.503158166884204	-0.521276661050234	0.211506362730152	0	0	0	0	0.142	0
CM000664.2_95214307-95215600(+)_1|1|1x0;2;2	G	K	A	F	S	Q	S	I	H	L	T	L	-0.1718821875592	-0.460776308778112	-0.344056488993995	-0.377969648334696	-0.179284257877928	-0.70831342104673	0.116407472680081	-0.61574559635989	0.43761711758814	-0.555838555642613	-0.558402957838916	-0.655676370864206	0	0	0	0	0.488	0
CM000664.2_95214307-95215600(+)_1|1|1x0;3;3	G	K	A	F	S	H	R	S	A	L	I	R	-0.611253812912403	-0.841916358756421	0.53541921464691	-0.949062319704887	-0.695324564906264	-0.658139787662581	-0.775512822477261	0.346989504996464	-0.594920567696892	-0.742485335890569	-0.762904749402325	0.294556782572622	0	0	0	0	0.8	0
CM000664.2_95214307-95215600(+)_1|1|1x0;4;4	G	K	A	F	N	Q	S	S	Y	L	T	Q	-0.0590124541815157	-0.544296254868594	-0.732982720238993	-0.712316628814214	-0.353154664355681	-0.408140907051427	-0.538273593551364	-0.473382954216808	0.0763627823796927	-0.382598779554023	-0.349191145707462	-0.648138497253891	0	0	0	0	0.334	0
CM000664.2_95214307-95215600(+)_1|1|1x0;5;5	G	K	A	F	S	Q	S	T	F	L	T	Q	0.00523824567592061	-0.302973366328095	-0.276639850883616	-0.370867021141416	0.152144716520635	0.0407032350414136	-0.27598490593061	-0.423942255389263	0.308780799075022	-0.45612517048681	-0.349938741675397	-0.567094887791048	0	0	0	0	0.37	0
CM000664.2_95214307-95215600(+)_1|1|1x0;6;6	G	K	A	F	S	D	R	S	G	L	I	Q	-0.124849406433785	-0.552316738008883	-0.425137497523878	-0.698233060030286	-0.292066327171815	-0.509016925483143	-0.523127823543573	-0.187231588771774	-0.504554845606812	0.192635529647131	-0.610509356153316	-0.453070200669842	0	0	0	0	0.598	0
CM000664.2_95214307-95215600(+)_1|1|1x0;7;7	G	K	A	F	G	Y	C	S	A	L	T	Q	-0.223670099810971	-0.552616853825247	-0.3341344674703	-0.72699843868868	-0.592442630753812	-0.604885476619233	-0.582094423507861	0.0481639854265707	-0.550072313494327	-0.695175076185525	-0.620183216746267	0.232074124224569	0	0	0	0	0.206	0
CM000664.2_95214307-95215600(+)_1|1|1x0;8;8	A	K	A	F	S	D	R	S	A	L	I	R	-0.630833384212455	-0.987195700337924	0.374993484630519	-0.986474296937924	-0.570312526286075	-0.537403971209884	-0.931880831068941	0.319293562145425	-0.6619590589658	0.484634189121135	-0.842534446249452	-0.642290594496254	0	0	0	0	0.73	0
CM000664.2_95214307-95215600(+)_1|1|1x0;9;9	G	K	A	F	S	Q	S	S	S	L	T	K	-0.330679327429942	-0.770103378725706	-0.294222556840369	-0.827669452865243	-0.843168115967212	-0.197977637006638	-0.904579355017353	-0.140627496199604	0.524120791824378	-0.698514418131938	-0.74483282652113	-0.682659966822233	0	0	0	0	0.85	0
CM000664.2_95214307-95215600(+)_1|1|1x0;10;10	G	K	A	F	S	Q	S	S	S	L	S	Q	-0.238305724675005	-0.451479806999304	-0.621452848421428	-0.878257610096388	-0.752128660524837	-0.597499854937421	-0.801960753847837	0.30540887102875	0.519790107281446	-0.784691833519361	-0.714694504725674	-0.680129263338589	0	0	0	0	0.868	0
CM000664.2_132102993-132104289(+)_1|1|1x0;1;1	G	K	A	F	Y	S	S	S	G	L	T	Q	-0.00503421925115896	-0.524251366586341	-0.783069104827717	-0.702293991748893	-0.288604558525368	-0.673626636678685	-0.410431829211901	-0.104880646780436	-0.278479289515512	-0.596435275384944	-0.358867861107401	-0.322394704038666	0	0	0	0	0.248	0
CM000664.2_132102993-132104289(+)_1|1|1x0;2;2	G	K	I	F	K	W	S	S	N	L	T	I	-0.128462776262295	-0.585953605053594	-0.53679220415764	-0.551221732574869	0.00721547915196437	-0.656234608810784	-0.576566976577379	-0.656972630125737	-0.671332931214303	-0.509949828742077	-0.520758709103084	0.186128861801127	0	0	0	0	0.228	0
CM000664.2_132102993-132104289(+)_1|1|1x0;3;3	G	K	A	F	K	Q	S	S	K	L	N	E	-0.332288306020303	-0.266396448749684	-0.608933385165651	-0.637885144218943	-0.603296680339886	-0.433285017430702	0.049373906419329	-0.51487801641721	-0.0606727579857042	-0.378166657839224	-0.573562290913846	-0.572186193138079	0	0	0	0	0.266	0
CM000664.2_132102993-132104289(+)_1|1|1x0;4;4	G	K	A	F	K	Q	P	S	G	L	T	L	-0.223890470566108	-0.536237084141045	-0.623612014912221	-0.555914520934472	-0.649808501611489	-0.674906677886774	-0.67614713748958	0.17109050860554	0.184363706536746	-0.655948895324408	-0.645403397712085	-0.561607590905108	0	0	0	0	0.266	0
CM000664.2_132102993-132104289(+)_1|2|1x0;1;5	G	K	A	F	K	W	S	S	N	L	T	I	-0.128462776262295	-0.585953605053594	-0.53679220415764	-0.551221732574869	0.00721547915196437	-0.656234608810784	-0.576566976577379	-0.656972630125737	-0.671332931214303	-0.509949828742077	-0.520758709103084	0.186128861801127	0	0	0	0	0.28	0
CM000664.2_132102993-132104289(+)_1|3|1x0;1;6	G	K	A	F	K	K	S	L	D	L	N	V	-0.222519583000257	-0.127312688091637	-0.255811720948838	-0.119891541501328	-0.415050552072381	-0.0182269752014126	-0.246281134251075	-0.328185534152973	-0.403424121935561	-0.192069742464353	-0.0240503024113904	-0.207913096264646	0	0	0	0	0.098	0
CM000664.2_132102993-132104289(+)_1|4|1x0;1;7	G	K	G	F	Y	Y	S	S	S	L	T	K	-0.360651351964635	-0.65745191421253	-0.281925261136853	-0.3301483791267	-0.769646091899336	-0.19987109226582	-0.596431056156076	-0.16404351332678	-0.604626351178822	-0.602017077234014	-0.765643098940886	0.450293880411362	0	0	0	0	0.172	0
CM000664.2_132102993-132104289(+)_1|5|1x0;1;8	V	R	V	F	K	H	S	S	K	L	N	E	-0.252377701938264	-0.366205685413979	-0.385695533960226	-0.508250759632443	-0.50364271550814	-0.280964771188146	0.00365340907084931	-0.478400108793384	-0.436579001689759	-0.353241294371172	-0.383347075566212	0.0182454356134793	0	0	0	0	0.266	0
CM000664.2_132316999-132318733(+)_1|1|1x0;1;1	G	V	A	F	A	D	D	T	D	P	R	V	-0.295820570653272	-0.356502132299742	-0.432262149006886	-0.337862996720469	-0.434993016751398	0.126761928508863	-0.508668235122714	-0.51527040885253	-0.48893552485257	-0.0144564796925305	-0.455576792082286	-0.345874093387645	0	0	0	0	0.434	0
CM000664.2_132316999-132318733(+)_1|2|1x0;1;2	G	K	G	F	R	C	N	S	S	L	H	N	-0.131695167303605	-0.630146104756752	-0.450632981448713	-0.618734961714413	-0.419191078920136	-0.171601514414993	-0.685302016962699	-0.305488172432425	-0.280529080113172	-0.244633848250054	-0.444999119129572	-0.255907176680161	0	0	0	0	0.238	0
CM000664.2_132316999-132318733(+)_1|2|1x0;2;3	G	K	A	F	G	F	R	S	L	P	C	I	-0.0137858132082541	-0.525843715633341	-0.165961394227503	-0.372294444691974	-0.426039950151936	-0.319821836368855	-0.275905423800811	-0.0576437505151875	-0.36274733956131	-0.446131264597408	-0.264369426489069	0.233785395476394	0	0	0	0	0.39	0
CM000664.2_132316999-132318733(+)_1|2|1x0;3;4	G	K	G	F	E	Q	S	S	N	L	L	I	-0.189088423184358	-0.472336688706197	-0.739977981482218	-0.838277912160958	0.0785223124862119	-0.700760210669044	-0.687146522467316	-0.701817978044357	0.0505113762122774	-0.625478413234835	-0.718974243002448	-0.685071527455499	0	0	0	0	0.522	0
CM000664.2_132316999-132318733(+)_1|3|1x0;1;5	G	K	G	F	S	Q	S	T	H	L	H	I	-0.302423392364291	-0.501730297392008	-0.790924162961778	-0.518997119431815	-0.595894330111974	-0.801655025939762	0.227140336254571	-0.754165198284893	0.405289341242735	-0.711860271494759	-0.682913601635146	-0.73081551256333	0	0	0	0	0.534	0
CM000664.2_209808698-209809577(+)_1|1|1x0;1;1	N	K	E	C	L	S	L	G	A	L	K	K	-0.415482869278057	-0.565680631982288	-0.268715113265385	-0.364086872531667	-0.364466055275814	-0.327265246289884	-0.296936921773167	-0.0355640497568508	-0.197484092715913	-0.243478278420051	-0.560524783355826	-0.360053081778969	0	0	0	0	0.084	0
CM000664.2_209808698-209809577(+)_1|2|1x0;1;2	G	K	A	F	S	R	P	W	L	L	R	G	-1.23125589096537	0.540307309556626	-1.28534590933742	-0.912721430255518	-1.13250946575786	-1.41346932720393	-1.1215097907497	0.575635052953002	-1.3480746682831	-1.27253946986973	0.495165759423564	-0.886167273589459	0	0	0	0	0.24	0
CM000664.2_209808698-209809577(+)_1|2|1x0;2;3	S	R	A	F	A	D	R	S	N	L	R	A	-0.463455625859948	-0.184835908579158	-0.804893101895192	-0.695506726130234	0.501413870354519	-0.838556555570221	-0.858486156311504	-0.778193091346732	-0.854742695765378	0.56108488047079	-0.901658848560723	-0.793559886273313	0	0	0	0	0.988	0
CM000664.2_209808698-209809577(+)_1|2|1x0;3;4	A	R	T	F	S	R	M	A	L	L	H	K	-0.221540176425869	-0.375415741662915	-0.251558237712227	-0.312490228587349	-0.45092562604489	-0.275142001257496	-0.215640608371318	-0.0621955408449839	-0.47485714177043	-0.389853895457566	0.233783008052885	-0.660081082400908	0	0	0	0	0.124	0
CM000664.2_218641955-218645120(-)_1|1|1x0;1;1	S	Y	R	C	H	R	A	D	Q	L	S	S	-0.504718321416713	-0.472148867746717	-0.787282048104822	-0.22230201945912	-0.598322667806756	-0.539958930584784	-0.614802336079709	-0.17595703396101	-0.868310954037045	-0.83413640807947	0.571858022735503	-0.772286756871741	0	0	0	0	0.472	0
CM000664.2_218641955-218645120(-)_1|1|1x0;2;2	A	F	A	C	K	R	K	Y	E	L	Q	K	-0.259630066480366	-0.476219894276424	-0.284689867884598	-0.123543040839052	-0.511251718334914	-0.216178750279132	-0.289670874443563	-0.126353453233559	-0.605112479028067	-0.494292266295522	0.314668603589317	-0.690068710714478	0	0	0	0	0.238	0
CM000664.2_218641955-218645120(-)_1|2|1x0;1;3	S	Y	Q	S	R	H	K	Q	A	V	L	S	-0.306582091419773	-0.427835135708016	-0.385839097688103	-0.56695420910348	-0.59117795503841	-0.497546203090518	-0.477443444079847	0.00606420600238933	-0.568628875102227	-0.536456804786474	-0.455135688112894	0.288642030323886	0	0	0	0	0.18	0
CM000664.2_218641955-218645120(-)_1|2|1x0;2;4	D	Y	R	T	F	S	N	T	T	L	L	F	-0.118267602307912	-0.315608098100606	-0.462079085784959	-0.261333175184707	-0.406230167643368	-0.137073784788171	-0.201940202396902	-0.226176563345694	-0.180817540110006	-0.359889571908018	-0.323555357383585	-0.176917009456785	0	0	0	0	0.286	0
CM000664.2_218641955-218645120(-)_1|3|1x0;1;5	P	F	I	T	R	R	E	K	A	L	N	L	-0.276239510973085	-0.356770268291051	-0.306143543675313	-0.366102605812302	-0.333266378648647	-0.492258615419999	-0.299477803754016	0.0309690538332467	-0.646630284588836	-0.51394136174311	0.242565140929099	-0.559004079824149	0	0	0	0	0.056	0
CM000664.2_218641955-218645120(-)_1|3|1x0;2;6	G	A	S	F	K	Q	Q	R	G	L	S	T	-0.0544386426561	-0.359071549090392	-0.359876206852984	-0.413380713650425	-0.341010717110874	-0.419319190540693	-0.453003813502985	-0.0512202217857612	-0.0851365615041655	-0.309342929643324	-0.376932605490328	-0.581531886565724	0	0	0	0	0.248	0
CM000664.2_218641955-218645120(-)_1|4|1x0;1;7	P	F	L	C	S	R	L	S	S	I	T	S	-0.377999601792962	-0.515558056531858	-0.739347904059535	-0.519739341901897	-0.807349008940624	-0.560485734315713	-0.628717311924568	-0.038239797955293	-0.647109994361868	-0.714179866169932	0.455149383702141	-0.688852101417818	0	0	0	0	0.314	0
CM000664.2_218641955-218645120(-)_1|5|1x0;1;8	P	F	S	C	Q	Q	E	R	A	L	R	T	-0.185511624943654	-0.388158254850272	-0.437225106057686	-0.499093237212571	-0.405897478616325	-0.527173275571494	-0.512237628342601	0.185521535807722	0.0139800117166041	-0.399473397449323	-0.469208288642352	-0.636307365028138	0	0	0	0	0.242	0
CM000664.2_218641955-218645120(-)_1|6|1x0;1;9	P	F	T	A	P	A	A	T	A	L	R	L	-0.223915255879208	-0.348001316082376	-0.139762320406356	-0.279548663622609	-0.41672821334721	-0.407652696429436	-0.34323178825527	0.172013785760068	-0.309910988756743	-0.337061883206488	-0.115239741148217	-0.0840825383398713	0	0	0	0	0.126	0
CM000664.2_218641955-218645120(-)_1|7|1x0;1;10	G	F	T	C	K	Q	S	R	C	M	Q	Q	-0.106223563462329	-0.382827862461295	-0.267889397016491	-0.573875547815166	-0.298110619012408	-0.144197717077144	-0.473144845110322	-0.026468190848916	-0.0127368081593938	-0.363173252655308	-0.359643359920935	-0.440029547924564	0	0	0	0	0.302	0
CM000664.2_218641955-218645120(-)_1|7|1x0;2;11	D	F	S	T	T	R	R	Y	R	L	E	A	-0.29285992459828	-0.248919941517945	-0.350882232644148	-0.225562355907919	-0.448690597345613	-0.72498472941125	-0.137871756769003	-0.0779145764221958	-0.63114372854533	-0.694968415291645	0.240270130663201	-0.528466057825096	0	0	0	0	0.338	0
CM000664.2_218641955-218645120(-)_1|7|1x0;3;12	P	Q	T	F	G	T	N	S	K	L	R	L	-0.702643328021309	-0.61889667902869	-0.254237110025591	-0.535905955789594	-0.901220263469855	-0.951338500822925	-0.106585312619025	-0.21604363686951	-0.543148422304763	-0.174173944655406	-0.385910071969176	-0.127052270625202	0	0	0	0	0.036	0
CM000664.2_218641955-218645120(-)_1|7|1x0;4;13	D	Y	S	G	Y	L	R	H	D	I	T	R	-0.485532067998975	-0.496075121488549	0.291432840601631	-0.744332421273458	-0.455663359764232	0.192590432870599	-0.289727676682484	-0.665467374435311	-0.671596422734893	-0.662566329599791	-0.469524276723924	0.375745082920624	0	0	0	0	0.372	0
CM000664.2_218641955-218645120(-)_1|7|1x0;5;14	E	A	Q	F	S	S	E	T	A	L	K	Q	-0.238200473282449	-0.396096548892754	-0.495395034218098	-0.577976162413877	-0.361050410523512	-0.547583315561276	-0.443393271848727	0.146703916241046	-0.189023308205424	-0.493126497620796	-0.361539407604818	-0.308050964827808	0	0	0	0	0.144	0
CM000664.2_218641955-218645120(-)_1|8|1x0;1;15	G	L	L	C	P	S	P	A	S	L	R	G	-0.44765506006619	-0.309985041348801	-0.419751514472885	-0.293310089164593	-0.406057261346942	-0.445823415528619	-0.345741489371346	-0.0741924740524543	-0.109199010483696	-0.432480589138045	-0.424685983705443	-0.261837990141769	0	0	0	0	0.078	0
CM000664.2_218641955-218645120(-)_1|9|1x0;1;16	Q	E	A	F	P	S	R	L	A	L	D	E	-0.100707422807422	0.00418495328047483	-0.393469680993201	-0.135246996840544	-0.257139053412391	-0.0398889491709485	-0.252485268992061	0.00383337906590819	-0.169992185569215	-0.234169069499089	0.0299196772615976	-0.191900984287717	0	0	0	0	0.106	0
CM000664.2_218641955-218645120(-)_1|10|1x0;1;17	D	F	A	A	R	E	R	V	G	L	V	K	-0.309773902127484	-0.453973137652351	-0.344231693052841	-0.0780007248263122	-0.044143431815517	-0.321430447847787	-0.27917591782935	-0.3811165248664	-0.449868673468205	0.213173658522634	-0.443605083630205	-0.419765333383128	0	0	0	0	0.364	0
CM000664.2_218641955-218645120(-)_1|11|1x0;1;18	D	F	T	C	R	H	Q	L	V	L	D	H	-0.183117049280479	-0.223726305839176	-0.151873949064053	-0.191982359319947	-0.333125608196914	-0.144004184414429	-0.33474605645737	-0.0378918705188425	-0.262952344538582	-0.306416046536988	-0.127406180143042	0.0473058948532429	0	0	0	0	0.112	0
CM000664.2_218641955-218645120(-)_1|11|1x0;2;19	A	Y	S	T	K	N	R	Q	K	I	T	W	-0.403549241334152	-0.116616333427731	-0.304556984239825	-0.0991145298656721	-0.428039071326769	-0.351722935733456	0.0596325221335452	-0.232273920140677	-0.284172276233132	-0.261762703897986	-0.186763309637637	-0.104504338002386	0	0	0	0	0.202	0
CM000664.2_218648602-218649622(-)_1|1|1x0;1;1	K	R	C	F	K	K	R	T	H	L	V	E	-0.220397765912729	-0.464947740880596	-0.354594931733381	-0.0312898841372554	-0.406381255689405	-0.451777849441326	0.0742969336533766	-0.446067303853162	-0.277280795393608	-0.559585884087652	-0.01516846688263	-0.15600208982618	0	0	0	0	0.2	0
CM000664.2_218648602-218649622(-)_1|2|1x0;1;2	H	Y	S	A	V	E	R	N	A	L	N	R	-0.690398147538236	-0.81631837385347	0.366439494722472	-0.768734221309012	-0.429422065059021	-0.413365466727737	-0.532667618874242	0.0186490070344411	-0.4578141824778	0.0808071988857574	-0.507759671930861	-0.203357709498496	0	0	0	0	0.424	0
CM000664.2_218648602-218649622(-)_1|3|1x0;1;3	R	E	E	F	R	L	S	Q	A	L	K	E	-0.0980550373727373	-0.183009699055401	-0.153501782349733	-0.450951436485149	-0.473827195030936	-0.153671001694214	-0.213065828383959	-0.0674647476469395	-0.446116541524613	-0.486679724581267	-0.151792967863052	0.0967442115845027	0	0	0	0	0.152	0
CM000664.2_218648602-218649622(-)_1|4|1x0;1;4	S	Y	A	A	P	D	R	K	A	F	I	K	-0.243422552220948	-0.501600557244413	-0.0142761511944055	-0.287518427006057	-0.210189278322043	-0.330795055844316	-0.40799257034427	-0.140090696124488	-0.454735247394168	0.368093884154565	-0.309045452451651	-0.428467945728584	0	0	0	0	0.274	0
CM000664.2_218648602-218649622(-)_1|4|1x0;2;5	P	M	L	F	A	T	A	E	A	M	E	A	-0.257635160462261	-0.295007033132874	-0.304374505123463	-0.204144591243041	-0.233351083681567	-0.427293521361595	-0.308929176779822	-0.0548682256441103	-0.399469197539759	-0.494526724102389	-0.00232145871177655	-0.214344473571841	0	0	0	0	0.094	0
CM000664.2_218648602-218649622(-)_1|5|1x0;1;6	D	F	A	C	S	N	K	H	L	F	R	K	-0.344504559607029	-0.508185558825074	-0.106839717621054	-0.104134078946695	-0.199860939848968	-0.524131263996492	-0.0846985926725858	0.0284649490618039	-0.225294760539848	-0.236323784689744	-0.428091862923152	-0.102755237803481	0	0	0	0	0.288	0
CM000664.2_218648602-218649622(-)_1|5|1x0;2;7	P	F	A	T	F	N	P	V	A	Y	Q	D	-0.272372043533164	-0.0418878570460752	-0.271937851909063	-0.283015561110847	-0.140893228978133	-0.383346988347537	-0.0960851218981709	-0.113860007746121	-0.227378330412608	-0.247480238959312	-0.0526514970235813	-0.147576596521047	0	0	0	0	0.098	0
CM000664.2_218648602-218649622(-)_1|5|1x0;3;8	N	F	A	T	A	H	K	R	V	L	I	R	-0.410414824360363	-0.834582243750313	0.228721296997705	-0.836813920310145	-0.420975306101696	-0.365302457985445	-0.60763999075768	-0.334430526234409	-0.664337223768815	-0.212867904276918	-0.473277462815947	0.123672552887789	0	0	0	0	0.41	0
CM000664.2_218651590-218652364(-)_1|1|1x0;1;1	E	Q	S	F	A	E	P	T	L	L	A	L	-0.242846951784349	-0.371588976170573	-0.0457799789337225	-0.178881896435452	-0.230304818234727	-0.320574017960617	-0.142254062781582	0.0228754414232576	-0.16621012480333	0.0187970855112215	-0.141068221285365	-0.120768526317988	0	0	0	0	0.102	0
CM000664.2_218651590-218652364(-)_1|2|1x0;1;2	R	Q	E	F	A	Q	P	Q	A	L	K	S	-0.295140016821142	-0.313603900911708	-0.575684736182521	-0.580778377037886	-0.600851405475874	-0.517245296064229	-0.481381017449259	0.217368291674625	0.245232321972584	-0.579127687142361	-0.567768717890953	-0.501187910354639	0	0	0	0	0.284	0
CM000664.2_218651590-218652364(-)_1|2|1x0;2;3	V	F	S	A	E	D	R	K	G	L	Q	H	-0.129974684314001	-0.268348183088449	-0.0508153366013653	-0.238658090790903	-0.113000890626841	-0.215797843489878	-0.261564465801493	-0.153271661519985	-0.408023855201927	0.177356973769294	-0.161342697970956	-0.304327623871766	0	0	0	0	0.334	0
CM000664.2_218651590-218652364(-)_1|2|1x0;3;4	P	L	L	F	G	S	Q	Q	G	M	E	L	-0.153114808153327	-0.260560552786606	-0.381070221103663	-0.257362934612735	-0.36897654935892	-0.3374242387761	-0.0675591045386641	-0.0178881967976159	-0.3318880539912	-0.36311011476143	-0.14110445726409	-0.115261592661538	0	0	0	0	0.064	0
CM000664.2_218651590-218652364(-)_1|3|1x0;1;5	S	F	I	G	S	N	V	K	L	F	R	Q	-0.119171806635962	-0.235670633416231	-0.222151163684452	-0.414637306382732	-0.115672651057752	-0.216566984097989	-0.0363235696942563	-0.0926680650221682	-0.248134573176878	-0.312121948617399	-0.0576948355547798	-0.0710454158241315	0	0	0	0	0.136	0
CM000665.2_31989073-31990975(+)_1|1|1x0;1;1	G	K	V	F	N	Q	K	R	Y	L	A	C	-0.229972525279807	-0.259763010257971	-0.425302714218974	-0.37520658841791	-0.204348688593156	-0.283006359385806	-0.337294559668569	-0.488308810230701	-0.291100268025866	-0.263446488928347	-0.0625257082416562	-0.49620737667431	0	0	0	0	0.184	0
CM000665.2_31989073-31990975(+)_1|1|1x0;2;2	G	K	V	F	N	Q	Q	S	N	L	A	S	-0.242208236736732	-0.374839419495602	-0.802805811837876	-0.610622675126324	0.00221754050151912	-0.768386437278298	-0.654759426764999	-0.818373671257418	0.239391112550402	-0.672165872490962	-0.797509734618268	-0.692852218418315	0	0	0	0	0.678	0
CM000665.2_31989073-31990975(+)_1|1|1x0;3;3	D	K	V	F	S	R	K	S	N	L	E	R	-0.72649727791464	-0.836685088871566	0.254170365659877	-0.894252128592602	0.188290003649908	-0.749718155118584	-0.660642513688394	-0.656838159202239	-0.653797377073801	-0.983067252085363	0.334587281659177	-0.896508272386085	0	0	0	0	0.88	0
CM000665.2_31989073-31990975(+)_1|1|1x0;4;4	E	K	A	F	R	R	D	S	H	L	T	Q	-0.342865643676073	-0.599029951701007	-0.785966770724735	-0.50311508610475	-0.601884612237095	-0.843943806807189	0.0529818928557006	-0.65578551119738	-0.632220409809045	-0.859629802061808	0.347501899703331	-0.837109914324638	0	0	0	0	0.6	0
CM000665.2_31989073-31990975(+)_1|1|1x0;5;5	G	K	A	F	S	G	Q	S	T	L	I	H	-0.180034030102707	-0.386218911418473	-0.272714330535435	-0.305539372083787	-0.362809967367147	0.14714091252274	-0.487901505340854	-0.246431004019004	-0.172362649582645	-0.132473412328996	-0.320148144398134	-0.147826834033611	0	0	0	0	0.382	0
CM000665.2_31989073-31990975(+)_1|1|1x0;6;6	H	K	V	F	S	N	A	T	T	I	A	N	0.239140951210362	-0.584445024630554	-0.464814199616115	-0.624694242634547	-0.467173550076207	0.175912744531847	-0.35676562740444	-0.372236030946654	-0.185613024527431	-0.395569821307918	-0.455804975942265	-0.220039009669468	0	0	0	0	0.222	0
CM000665.2_31989073-31990975(+)_1|1|1x0;7;7	G	K	F	F	R	R	R	S	Y	L	V	V	-0.394116863757047	-0.514187623716044	-0.715381526972315	-0.399318032967286	-0.546284757716671	-0.539755548929974	-0.561300867538217	-0.412499748144596	-0.741314023917161	-0.613011695306448	0.3917645952479	-0.661638441542245	0	0	0	0	0.286	0
CM000665.2_31989073-31990975(+)_1|1|1x0;8;8	G	K	T	F	H	H	N	S	A	L	V	I	-0.148886023377481	-0.665129168355796	-0.29911641615402	-0.777812090680358	-0.612062774431185	-0.467640021016971	-0.79224945062068	0.0287911464612588	-0.49888336810991	-0.652398570175185	-0.643873526252419	0.215548400500618	0	0	0	0	0.142	0
CM000665.2_31989073-31990975(+)_1|1|1x0;9;9	G	K	T	F	R	H	N	S	A	L	V	I	-0.148886023377481	-0.665129168355796	-0.29911641615402	-0.777812090680358	-0.612062774431185	-0.467640021016971	-0.79224945062068	0.0287911464612588	-0.49888336810991	-0.652398570175185	-0.643873526252419	0.215548400500618	0	0	0	0	0.194	0
CM000665.2_31989073-31990975(+)_1|1|1x0;10;10	G	K	V	F	N	Q	Q	A	T	L	A	R	-0.40218767205087	-0.814025626403882	0.202797583909302	-0.887231819714859	-0.812501273129422	0.355440019447878	-0.809388146666731	-0.383061517940357	0.546385727725904	-0.805415937804865	-0.748960476855224	-0.689488174171697	0	0	0	0	0.706	0
CM000665.2_31989073-31990975(+)_1|1|1x0;11;11	D	T	V	F	S	R	K	S	H	H	E	T	-0.429450646279892	-0.528944607612366	-0.680407271036911	-0.392003874760737	-0.645709441890851	-0.773012544827102	0.16102738568654	-0.629721196473251	-0.600579972109996	-0.805818914710301	0.394232626325616	-0.755801064243407	0	0	0	0	0.588	0
CM000665.2_31989073-31990975(+)_1|2|1x0;1;12	G	K	A	F	T	S	H	S	H	R	I	R	-0.722258231155951	-0.75431469267815	-0.0203991021785134	-0.677177414226114	-0.612668392118182	-0.983800959621759	-0.0786705947187909	-0.6500796952825	-0.240693476341688	-0.836566171904007	-0.552227938409343	-0.480846043590628	0	0	0	0	0.628	0
CM000665.2_40486744-40488238(+)_1|1|1x0;1;1	G	S	Y	Y	N	P	H	S	D	F	H	L	-0.418563654721637	-0.374683646907657	-0.134107663669576	0.0187529348396403	-0.471769691196548	0.0688815493294338	-0.234328007160204	-0.336124760018709	-0.12951210531006	0.0361223662496937	0.0182734959429153	0.0322860240743689	0	0	0	0	0.18	0
CM000665.2_40486744-40488238(+)_1|1|1x0;2;2	G	K	T	F	R	Y	N	S	K	L	S	R	-0.69899663700841	-0.717934343407498	0.338278995311483	-0.740665022586379	-0.761542792013381	-0.731468941105039	-0.091437250858572	-0.467927236835148	-0.428602039904003	-0.503192762930299	-0.759696713561998	0.0594055242459261	0	0	0	0	0.192	0
CM000665.2_40486744-40488238(+)_1|1|1x0;3;3	G	Q	A	F	S	Q	N	S	H	L	L	Q	-0.160580309301637	-0.470555718065953	-0.931939411608124	-0.801924254234975	-0.356241914913322	-0.936154566189439	0.0876389091416656	-0.897358374589419	0.49086216057999	-0.903478306874696	-0.831067629050995	-0.851377012567277	0	0	0	0	0.782	0
CM000665.2_40486744-40488238(+)_1|1|1x0;4;4	G	K	T	F	S	Y	N	S	K	L	I	R	-0.69899663700841	-0.717934343407498	0.338278995311483	-0.740665022586379	-0.761542792013381	-0.731468941105039	-0.091437250858572	-0.467927236835148	-0.428602039904003	-0.503192762930299	-0.759696713561998	0.0594055242459261	0	0	0	0	0.182	0
CM000665.2_40486744-40488238(+)_1|1|1x0;5;5	G	K	A	F	S	C	S	Y	D	C	I	I	-0.264643679374286	-0.390532480801492	-0.296358863416562	-0.13093324786534	-0.464117919169238	-0.00366059908085087	-0.676582620844663	-0.418396570670532	-0.707046272512171	-0.40133250333696	-0.0488420484172921	-0.476762044033197	0	0	0	0	0.248	0
CM000665.2_40486744-40488238(+)_1|1|1x0;6;6	G	K	S	L	S	S	N	S	V	L	I	Q	-0.065150250179126	-0.62861950738064	-0.351472818505352	-0.643788297403006	-0.148717471382128	-0.37872248392141	-0.501191633078403	-0.132038346272506	-0.291171647375567	-0.477848637843793	-0.281038846866331	-0.24514831146434	0	0	0	0	0.168	0
CM000665.2_40486744-40488238(+)_1|1|1x0;7;7	G	K	A	F	H	R	S	S	V	F	L	Q	-0.15363279361061	-0.725013190221692	-0.209845730841876	-0.761028187056973	-0.639501684341793	-0.520989996712046	-0.712934267078696	0.122954037692408	-0.662463741881008	-0.738457949516647	0.403247871685414	-0.564112907588941	0	0	0	0	0.248	0
CM000665.2_40486744-40488238(+)_1|1|1x0;8;8	W	K	T	F	S	C	S	S	R	F	I	V	-0.303226509475087	-0.564968584661825	-0.310678088105747	-0.488173934782663	-0.319454491063552	-0.637181862562058	-0.178818378138622	-0.093938793837194	-0.588699690301359	-0.394561448782623	-0.437248604277692	-0.147160627525115	0	0	0	0	0.168	0
CM000665.2_40486744-40488238(+)_1|1|1x0;9;9	G	K	T	F	S	Q	K	I	T	L	V	Q	-0.0543174211952037	-0.468758779194073	-0.187274069468556	-0.846690926923036	-0.504451542305741	0.0569190225132303	-0.716316056924004	-0.0772399739517235	0.452248968236808	-0.623012813727704	-0.579421927414354	-0.552744845882483	0	0	0	0	0.52	0
CM000665.2_40486744-40488238(+)_1|1|1x0;10;10	G	K	A	F	R	W	N	A	S	F	I	Q	-0.189663729436744	-0.507353502646217	-0.517176227926633	-0.517113118848326	-0.550085185650278	-0.464650603514651	-0.565387289563296	-0.0106073357095885	-0.364561585582268	-0.517861764036185	-0.509925058165959	0.305951593898141	0	0	0	0	0.09	0
CM000665.2_40515834-40516860(+)_1|1|1x0;1;1	G	R	Y	F	I	Q	M	A	D	F	H	R	-0.532138545553739	-0.713709614012954	0.237573856489968	-0.700232190702151	-0.687216065921579	0.417935031171448	-0.650552322390085	-0.577700375260567	0.244086519606287	-0.739240324210298	-0.610467983503086	-0.450741233485883	0	0	0	0	0.374	0
CM000665.2_40515834-40516860(+)_1|1|1x0;2;2	G	K	Y	F	R	Y	N	S	L	L	I	R	-0.523510384934111	-0.69007241748996	0.322867694161644	-0.680410651560739	-0.496632473511602	-0.387742422003426	-0.456266298281718	-0.118474802798487	-0.46525539157335	-0.616806540173111	-0.522343805733513	0.19323696918545	0	0	0	0	0.292	0
CM000665.2_40515834-40516860(+)_1|1|1x0;3;3	G	K	G	L	S	S	D	T	A	L	I	Q	-0.238200473282449	-0.396096548892754	-0.495395034218098	-0.577976162413877	-0.361050410523512	-0.547583315561276	-0.443393271848727	0.146703916241046	-0.189023308205424	-0.493126497620796	-0.361539407604818	-0.308050964827808	0	0	0	0	0.114	0
CM000665.2_40515834-40516860(+)_1|1|1x0;4;4	G	K	A	F	S	S	S	S	V	F	L	Q	-0.065150250179126	-0.62861950738064	-0.351472818505352	-0.643788297403006	-0.148717471382128	-0.37872248392141	-0.501191633078403	-0.132038346272506	-0.291171647375567	-0.477848637843793	-0.281038846866331	-0.24514831146434	0	0	0	0	0.242	0
CM000665.2_40515834-40516860(+)_1|1|1x0;5;5	W	K	T	F	S	C	S	S	S	F	T	V	-0.256588680399278	-0.49598481588576	-0.553006495330798	-0.61346263085087	-0.465298379736691	-0.398397860019923	-0.679181851260262	-0.28493447055507	-0.525056907183896	-0.391949044235534	-0.558077383921863	-0.184747037002221	0	0	0	0	0.318	0
CM000665.2_40515834-40516860(+)_1|1|1x0;6;6	G	K	R	L	S	S	N	T	A	L	T	Q	-0.238200473282449	-0.396096548892754	-0.495395034218098	-0.577976162413877	-0.361050410523512	-0.547583315561276	-0.443393271848727	0.146703916241046	-0.189023308205424	-0.493126497620796	-0.361539407604818	-0.308050964827808	0	0	0	0	0.19	0
CM000665.2_40515834-40516860(+)_1|1|1x0;7;7	G	K	A	F	N	Q	K	I	T	L	I	Q	-0.0543174211952037	-0.468758779194073	-0.187274069468556	-0.846690926923036	-0.504451542305741	0.0569190225132303	-0.716316056924004	-0.0772399739517235	0.452248968236808	-0.623012813727704	-0.579421927414354	-0.552744845882483	0	0	0	0	0.52	0
CM000665.2_40515834-40516860(+)_1|1|1x0;8;8	G	K	T	F	S	W	C	G	R	F	I	L	-0.258802805234298	-0.481863533515866	-0.0132156405024332	-0.181705897469987	-0.345875002467151	-0.551863122895871	-0.118301964152899	0.0542278916022738	-0.399549529187288	-0.196801113950294	-0.403280495367122	0.176042354496118	0	0	0	0	0.136	0
CM000665.2_40532004-40533087(+)_1|1|1x0;1;1	G	K	I	F	R	Y	N	S	K	L	I	R	-0.69899663700841	-0.717934343407498	0.338278995311483	-0.740665022586379	-0.761542792013381	-0.731468941105039	-0.091437250858572	-0.467927236835148	-0.428602039904003	-0.503192762930299	-0.759696713561998	0.0594055242459261	0	0	0	0	0.186	0
CM000665.2_40532004-40533087(+)_1|1|1x0;2;2	G	K	A	F	K	S	S	Y	D	C	I	V	-0.406818627706743	-0.259869222628409	-0.659057208653589	-0.170082081225018	-0.640310835677	-0.0983630217592248	-0.514734414183487	-0.342108059543288	-0.459524530703738	-0.340669870561566	-0.122251827215306	-0.369148980954134	0	0	0	0	0.212	0
CM000665.2_40532004-40533087(+)_1|1|1x0;3;3	G	K	G	L	S	S	N	T	A	L	T	Q	-0.238200473282449	-0.396096548892754	-0.495395034218098	-0.577976162413877	-0.361050410523512	-0.547583315561276	-0.443393271848727	0.146703916241046	-0.189023308205424	-0.493126497620796	-0.361539407604818	-0.308050964827808	0	0	0	0	0.128	0
CM000665.2_40532004-40533087(+)_1|1|1x0;4;4	G	K	A	F	R	R	S	A	A	Y	L	Q	-0.218699474527508	-0.561573312481696	-0.40080423706513	-0.597457905214035	-0.60348557466365	-0.497355903380345	-0.574540761206119	0.168591400173622	-0.62924358261813	-0.838681506584329	0.373366551411951	-0.735959933861362	0	0	0	0	0.356	0
CM000665.2_40532004-40533087(+)_1|1|1x0;5;5	W	K	A	F	G	C	R	S	L	F	I	V	-0.139461205465977	-0.425776260978236	-0.309837671497899	-0.366226521019972	-0.154592435803806	-0.330595606864301	-0.306465893725115	-0.133938664980942	-0.38511733335531	-0.347512389207313	-0.237175030318077	-0.103112863289945	0	0	0	0	0.078	0
CM000665.2_40532004-40533087(+)_1|1|1x0;6;6	G	K	A	F	T	Q	K	I	A	S	I	Q	-0.0963706603672816	-0.409329795286933	-0.314853823149412	-0.718428770588466	-0.262676454157131	-0.385981465468849	-0.661107098792502	0.118109584613263	0.388455802284193	-0.632277538408214	-0.606766575826553	-0.58251693542185	0	0	0	0	0.41	0
CM000665.2_40532004-40533087(+)_1|1|1x0;7;7	G	K	A	F	K	W	Y	G	S	F	V	Q	-0.145218917418801	-0.50737220623482	-0.401486150143269	-0.526152166441147	-0.450453341029614	-0.480036220979983	-0.487917512708287	-0.146107950287613	-0.331311396224509	-0.536118418304665	-0.490402282711487	0.190888109935666	0	0	0	0	0.126	0
CM000665.2_42914298-42915351(+)_1|1|1x0;1;1	G	K	C	F	D	Q	N	E	D	F	D	Q	-0.078052336005469	-0.572484802664739	-0.351367639301729	-0.338394068729263	-0.507464445641925	0.166071152594649	-0.576243352016599	-0.556093069862383	-0.0608587504883412	-0.462760452877991	-0.193477542846514	-0.431414767711069	0	0	0	0	0.182	0
CM000665.2_42914298-42915351(+)_1|1|1x0;2;2	G	K	A	F	S	F	R	S	H	C	I	A	-0.434888542100099	-0.664562092137951	-0.31588918886113	-0.333446187695703	-0.498546341751419	-0.76124560361942	0.173370223896016	-0.596170527714236	-0.421956573394648	-0.608680036637451	-0.529926523708991	0.295562272579425	0	0	0	0	0.4	0
CM000665.2_42914298-42915351(+)_1|1|1x0;3;3	A	K	A	F	V	W	K	S	N	L	I	R	-0.748813022164384	-0.917964086225212	0.44526510096048	-0.752486538036518	0.118562844475428	-0.798929124973407	-0.696172192593061	-0.846073608738368	-0.780198266847009	-0.492319885437521	-0.740780859949013	0.126186865434711	0	0	0	0	0.484	0
CM000665.2_42914298-42915351(+)_1|1|1x0;4;4	G	K	G	F	S	Q	N	T	S	L	T	Q	-0.3042279888152	-0.392058464711307	-0.616324375765702	-0.810422530944836	-0.665235327029205	-0.599026833412338	-0.747484032791949	0.262754195919004	0.453054444129919	-0.708506107643198	-0.701020884457761	-0.646623821699651	0	0	0	0	0.398	0
CM000665.2_42914298-42915351(+)_1|1|1x0;5;5	G	K	S	F	T	R	N	P	A	L	L	R	-0.722109159369062	-0.912754981712523	0.284687926931642	-0.782484423324703	-0.498760296687141	-0.654619886849179	-0.604683954865341	0.170456613191297	-0.533399284071837	-0.790708097920159	0.242668223397183	-0.608415742928373	0	0	0	0	0.674	0
CM000665.2_42914298-42915351(+)_1|1|1x0;6;6	G	K	G	F	M	W	N	S	D	L	S	Q	-0.196482743279984	-0.569493687365578	-0.372076532955297	-0.277073906857145	-0.506287116383223	0.214845292620961	-0.537254123264858	-0.604075642258463	-0.503901102181343	-0.426134943892377	-0.285906819576917	0.0542672703210229	0	0	0	0	0.132	0
CM000665.2_42914298-42915351(+)_1|1|1x0;7;7	G	K	S	F	F	C	K	A	H	L	I	R	-0.690040694252969	-0.860416428913887	0.154536717038885	-0.711645225519671	-0.595771344458794	-0.920513572764974	0.192274778659766	-0.817987077433208	-0.233049333584789	-0.335035376762272	-0.565413868766144	-0.39887852572824	0	0	0	0	0.392	0
CM000665.2_42914298-42915351(+)_1|1|1x0;8;8	G	K	A	F	S	Q	N	S	V	L	I	K	-0.443185987243289	-0.826776659126927	-0.0677651261330471	-0.71246527446421	-0.866393916590127	-0.0324358652478296	-0.871305280303611	-0.181415839791382	0.299536780720723	-0.623775460602981	-0.723198904272067	-0.639140098912578	0	0	0	0	0.528	0
CM000665.2_44446577-44448893(-)_1|1|1x0;1;1	G	R	T	F	S	H	S	S	H	L	A	Y	-0.256692389551068	-0.535675160477217	-0.531891177942316	-0.358744681011419	-0.645823011497853	-0.476407930647206	0.111769025287008	-0.659041267930452	-0.452426024980268	-0.653726760578852	-0.597000788498512	0.26195976713726	0	0	0	0	0.564	0
CM000665.2_44446577-44448893(-)_1|1|1x0;2;2	G	K	A	F	R	W	S	S	N	C	A	R	-0.748813022164384	-0.917964086225212	0.44526510096048	-0.752486538036518	0.118562844475428	-0.798929124973407	-0.696172192593061	-0.846073608738368	-0.780198266847009	-0.492319885437521	-0.740780859949013	0.126186865434711	0	0	0	0	0.846	0
CM000665.2_44446577-44448893(-)_1|1|1x0;3;3	E	K	A	F	R	R	L	S	A	Y	R	L	-0.406610286638326	-0.65188545131724	-0.458636792976368	-0.590094816047994	-0.722178763220448	-0.56470861141639	-0.602920838828291	0.165012589379459	-0.717161063608962	-0.666394113826171	0.404725432390152	-0.611098537036314	0	0	0	0	0.224	0
CM000665.2_44446577-44448893(-)_1|2|1x0;1;4	R	K	S	F	H	C	K	S	Y	V	L	E	-0.133764814542813	-0.300741065047306	-0.353729124902674	-0.0911232546438789	-0.146496709269691	-0.178175250722122	-0.331877586874897	-0.320404714066253	-0.278543526175735	-0.126412941931862	-0.132151218903527	-0.196762059983095	0	0	0	0	0.12	0
CM000665.2_44446577-44448893(-)_1|2|1x0;2;5	R	K	T	F	R	W	R	S	N	F	T	R	-0.748813022164384	-0.917964086225212	0.44526510096048	-0.752486538036518	0.118562844475428	-0.798929124973407	-0.696172192593061	-0.846073608738368	-0.780198266847009	-0.492319885437521	-0.740780859949013	0.126186865434711	0	0	0	0	0.364	0
CM000665.2_44446577-44448893(-)_1|3|1x0;1;6	G	K	T	F	T	R	K	K	T	L	V	D	-0.106325545010011	-0.151223840029408	-0.18964694172634	-0.613128591585325	-0.469894173260234	0.0495410952798602	-0.493682368722839	-0.235603278335257	-0.727949585699572	-0.56988343159931	0.266860241775375	-0.666627214571372	0	0	0	0	0.422	0
CM000665.2_44446577-44448893(-)_1|3|1x0;2;7	G	K	D	F	A	Y	R	S	A	F	I	V	-0.253501263186219	-0.542552149317333	-0.239631871377261	-0.655773921585507	-0.599550242017221	-0.635983864304201	-0.579497265301907	0.049270290250995	-0.58141896866879	-0.729363197107594	-0.635650585911361	0.168445345863369	0	0	0	0	0.204	0
CM000665.2_44446577-44448893(-)_1|4|1x0;1;8	G	K	A	F	R	N	H	S	F	L	L	I	0.0285821000105301	-0.420032365671521	-0.179958895430709	-0.101833488126614	0.00191822000185216	-0.177659187415334	-0.209732543877611	-0.25240822419803	-0.196165672974207	-0.244593179127728	-0.303486572477724	-0.153709452360034	0	0	0	0	0.154	0
CM000665.2_44446577-44448893(-)_1|4|1x0;2;9	G	K	A	F	R	W	S	S	N	L	Y	R	-0.748813022164384	-0.917964086225212	0.44526510096048	-0.752486538036518	0.118562844475428	-0.798929124973407	-0.696172192593061	-0.846073608738368	-0.780198266847009	-0.492319885437521	-0.740780859949013	0.126186865434711	0	0	0	0	0.75	0
CM000665.2_44446577-44448893(-)_1|5|1x0;1;10	G	K	T	F	T	R	K	R	T	L	L	D	-0.11552670257557	-0.161865031511462	-0.165581750830406	-0.705310524498133	-0.52438333160456	-0.251128500396784	-0.447460240075344	-0.164889474455755	-0.797903753980268	-0.579845375052807	0.355775187411739	-0.668829024444089	0	0	0	0	0.364	0
CM000665.2_44446577-44448893(-)_1|5|1x0;2;11	G	K	S	Y	D	R	N	Y	R	L	V	N	-0.309731638732713	-0.486777601954329	-0.145705131311189	-0.398280423245261	-0.689953103555497	-0.653368202631486	-0.13072378682182	0.1176228216953	-0.757480446563274	-0.78740453908335	0.239978046687799	-0.602671727950389	0	0	0	0	0.224	0
CM000665.2_44446577-44448893(-)_1|5|1x0;3;12	G	K	E	F	I	G	R	H	T	L	S	S	-0.190063675711697	-0.264845601304842	-0.193605465908253	-0.289073232156702	-0.371561165944364	-0.0223163247521973	-0.171651260445816	-0.059623604036415	-0.218561786213147	-0.357650499702071	-0.244420532635596	0.0909336184124663	0	0	0	0	0.12	0
CM000665.2_44446577-44448893(-)_1|6|1x0;1;13	G	K	T	F	N	K	S	S	Q	L	I	S	-0.547690772677083	-0.656577692483363	-0.393145881990729	0.0263664573990914	-0.644100609873163	-0.778124318639022	-0.184970071211717	-0.285196643923836	-0.473899831734113	-0.531067454329945	0.141178871962963	-0.373947996041936	0	0	0	0	0.14	0
CM000665.2_44446577-44448893(-)_1|6|1x0;2;14	G	K	T	F	R	W	S	S	N	L	A	R	-0.748813022164384	-0.917964086225212	0.44526510096048	-0.752486538036518	0.118562844475428	-0.798929124973407	-0.696172192593061	-0.846073608738368	-0.780198266847009	-0.492319885437521	-0.740780859949013	0.126186865434711	0	0	0	0	0.688	0
CM000665.2_44499147-44500668(-)_1|1|1x0;1;1	G	K	A	F	Y	W	S	S	H	L	I	G	-0.491492983494931	-0.51007459083582	-0.493612743684693	-0.0339954811789513	-0.534851091901561	-0.680011386441289	0.141901751684791	-0.667443314179792	-0.299617149664858	-0.51638057892408	-0.418075094569889	0.192348104581732	0	0	0	0	0.194	0
CM000665.2_44499147-44500668(-)_1|1|1x0;2;2	G	K	T	F	R	Q	T	S	Q	L	I	V	-0.21614333982641	-0.520549624757772	-0.584296381020932	-0.732611728666601	-0.585091221813423	-0.707425759788828	-0.616496635033158	-0.0952180687094508	0.12333290148186	-0.675315959885984	-0.619292965433421	-0.616245445683363	0	0	0	0	0.252	0
CM000665.2_44499147-44500668(-)_1|1|1x0;3;3	G	K	A	Y	R	H	S	S	H	L	I	Q	-0.173517174568535	-0.540359336924876	-0.559071018410912	-0.626515971080402	-0.498442375048711	-0.796190959699085	0.106799973447769	-0.745827594667403	-0.44597134687615	-0.737093648519202	-0.691849476612247	0.38593846603885	0	0	0	0	0.396	0
CM000665.2_44499147-44500668(-)_1|1|1x0;4;4	A	K	A	F	N	Q	S	S	K	L	F	D	-0.404822544569759	-0.222923735178915	-0.41462500824119	-0.518386622701174	-0.71624973926742	-0.722013930041973	0.169270506001865	-0.352594991098244	-0.046283224615475	-0.469037059082789	-0.672758823556944	-0.503496872045857	0	0	0	0	0.164	0
CM000665.2_44499147-44500668(-)_1|1|1x0;5;5	G	A	A	F	S	R	S	K	N	L	V	R	-0.702973950324465	-0.856159857585071	0.382292470789665	-0.913166718170261	0.205148297917469	-0.713388489447381	-0.251374826813042	-0.391719328415786	-0.756044061259785	-0.598356264944558	0.135615537603462	-0.702569964875131	0	0	0	0	0.7	0
CM000665.2_44499147-44500668(-)_1|1|1x0;6;6	G	R	A	F	C	S	N	R	N	L	I	D	-0.222471316069968	-0.283023338201105	-0.137546380476573	-0.548332131206706	0.188353718854119	-0.655182221471344	-0.210205317144511	-0.549254593938477	-0.455715201961953	-0.167991236927139	-0.153787511473392	-0.25899926180155	0	0	0	0	0.218	0
CM000665.2_44499147-44500668(-)_1|1|1x0;7;7	G	K	A	F	S	R	S	K	C	L	I	R	-0.4967403294817	-0.633779857741766	0.0674173171666413	-0.611776791333276	-0.332008672552949	-0.0959782342204862	-0.240713661746614	-0.13991300247522	-0.417261100536635	-0.519817933919523	0.142613173580966	-0.480741791723563	0	0	0	0	0.606	0
CM000665.2_44499147-44500668(-)_1|1|1x0;8;8	G	K	A	F	N	Q	I	S	Q	L	V	E	-0.165490205915587	-0.478226337908637	-0.647172890357318	-0.606387584820931	-0.57446655846924	-0.409434883467847	-0.504507100126793	-0.117860428532925	0.00958383737580574	-0.580156475461779	-0.522747254033402	-0.562887455114648	0	0	0	0	0.284	0
CM000665.2_44499147-44500668(-)_1|1|1x0;9;9	G	K	A	F	G	L	S	K	C	L	I	R	-0.439084513007864	-0.547023350440985	0.190046082403457	-0.544592075873961	-0.164953420463776	-0.0314730225225689	-0.247157295410019	-0.161279205151703	-0.250532377771247	-0.280485445688304	0.0027068931267405	-0.119974635514686	0	0	0	0	0.338	0
CM000665.2_44499147-44500668(-)_1|1|1x0;10;10	G	K	S	F	N	Q	N	S	Y	L	I	I	-0.432547600470903	-0.520997763982398	-0.639845156914082	-0.263496020299641	-0.53460045446384	-0.533337456543083	-0.500867379472071	-0.29438133028173	-0.0175163770059724	-0.533221294889697	-0.542804719671537	-0.646234773954015	0	0	0	0	0.19	0
CM000665.2_44499147-44500668(-)_1|1|1x0;11;11	G	K	V	F	S	Y	N	S	S	L	M	V	-0.295786662815632	-0.529066565521516	-0.53804931093297	-0.576230332777765	-0.696056131363437	-0.636061397986675	-0.616146341133787	-0.110813038699331	-0.666302111741755	-0.762590528499519	-0.571552975508674	0.293774428668602	0	0	0	0	0.368	0
CM000665.2_44499147-44500668(-)_1|1|1x0;12;12	G	K	A	F	S	D	S	S	Q	L	T	V	-0.28559878157227	-0.532787548771542	-0.424116825834607	-0.528609560009843	-0.197885729401512	-0.521963832394294	-0.480498444543928	-0.339483240309288	-0.641828074445273	0.0293658438129948	-0.462211101746404	-0.495067139294568	0	0	0	0	0.336	0
CM000665.2_44569851-44571372(+)_1|1|1x0;1;1	G	K	A	F	N	R	S	S	H	L	I	G	-0.49564487414261	-0.505953523807462	-0.804013858001825	-0.326392553249319	-0.737955816300466	-0.780805272661765	0.119699248073838	-0.598717375151504	-0.56605295793611	-0.800675423693685	0.275977166475742	-0.728308708871098	0	0	0	0	0.592	0
CM000665.2_44569851-44571372(+)_1|1|1x0;2;2	G	K	T	F	R	Q	T	S	Q	L	I	V	-0.21614333982641	-0.520549624757772	-0.584296381020932	-0.732611728666601	-0.585091221813423	-0.707425759788828	-0.616496635033158	-0.0952180687094508	0.12333290148186	-0.675315959885984	-0.619292965433421	-0.616245445683363	0	0	0	0	0.252	0
CM000665.2_44569851-44571372(+)_1|1|1x0;3;3	G	K	A	Y	R	H	S	S	H	L	I	Q	-0.173517174568535	-0.540359336924876	-0.559071018410912	-0.626515971080402	-0.498442375048711	-0.796190959699085	0.106799973447769	-0.745827594667403	-0.44597134687615	-0.737093648519202	-0.691849476612247	0.38593846603885	0	0	0	0	0.396	0
CM000665.2_44569851-44571372(+)_1|1|1x0;4;4	A	K	A	F	T	Q	S	S	R	L	T	D	-0.459888498387398	-0.390338264495584	-0.261796430372005	-0.56377573821592	-0.582229622050265	-0.61660998082313	-0.127207914195218	-0.0382087066824468	0.0353145404757196	-0.505244440562738	-0.569103172549564	-0.316530117679615	0	0	0	0	0.346	0
CM000665.2_44569851-44571372(+)_1|1|1x0;5;5	G	E	A	F	I	R	S	K	S	L	A	R	-0.774022228990093	-0.861176430140642	0.325116675660664	-0.946148559685649	-0.530970684253787	-0.330036516107325	-0.381623468976366	-0.051678756159041	-0.539023478077149	-0.553694873853871	0.199385847568706	-0.396038642502549	0	0	0	0	0.464	0
CM000665.2_44569851-44571372(+)_1|1|1x0;6;6	G	R	A	F	C	S	N	R	N	L	I	D	-0.222471316069968	-0.283023338201105	-0.137546380476573	-0.548332131206706	0.188353718854119	-0.655182221471344	-0.210205317144511	-0.549254593938477	-0.455715201961953	-0.167991236927139	-0.153787511473392	-0.25899926180155	0	0	0	0	0.218	0
CM000665.2_44569851-44571372(+)_1|1|1x0;7;7	G	K	A	F	S	R	S	K	C	L	I	R	-0.4967403294817	-0.633779857741766	0.0674173171666413	-0.611776791333276	-0.332008672552949	-0.0959782342204862	-0.240713661746614	-0.13991300247522	-0.417261100536635	-0.519817933919523	0.142613173580966	-0.480741791723563	0	0	0	0	0.606	0
CM000665.2_44569851-44571372(+)_1|1|1x0;8;8	G	K	A	F	N	Q	N	S	Q	L	I	E	-0.165490205915587	-0.478226337908637	-0.647172890357318	-0.606387584820931	-0.57446655846924	-0.409434883467847	-0.504507100126793	-0.117860428532925	0.00958383737580574	-0.580156475461779	-0.522747254033402	-0.562887455114648	0	0	0	0	0.232	0
CM000665.2_44569851-44571372(+)_1|1|1x0;9;9	G	K	A	F	G	L	S	K	C	L	I	R	-0.439084513007864	-0.547023350440985	0.190046082403457	-0.544592075873961	-0.164953420463776	-0.0314730225225689	-0.247157295410019	-0.161279205151703	-0.250532377771247	-0.280485445688304	0.0027068931267405	-0.119974635514686	0	0	0	0	0.338	0
CM000665.2_44569851-44571372(+)_1|1|1x0;10;10	G	K	S	F	N	Q	N	S	H	L	I	I	-0.229747137870909	-0.492541410409805	-0.798632472198965	-0.576729605968516	-0.703662492263587	-0.744527291796255	0.171592454107635	-0.736717725568912	0.36280328065937	-0.708312796936935	-0.685413944356839	-0.713256123865737	0	0	0	0	0.596	0
CM000665.2_44569851-44571372(+)_1|1|1x0;11;11	G	K	V	F	S	Y	S	S	S	L	M	V	-0.295786662815632	-0.529066565521516	-0.53804931093297	-0.576230332777765	-0.696056131363437	-0.636061397986675	-0.616146341133787	-0.110813038699331	-0.666302111741755	-0.762590528499519	-0.571552975508674	0.293774428668602	0	0	0	0	0.436	0
CM000665.2_44569851-44571372(+)_1|1|1x0;12;12	G	K	A	F	S	D	S	S	Q	L	I	V	-0.28559878157227	-0.532787548771542	-0.424116825834607	-0.528609560009843	-0.197885729401512	-0.521963832394294	-0.480498444543928	-0.339483240309288	-0.641828074445273	0.0293658438129948	-0.462211101746404	-0.495067139294568	0	0	0	0	0.332	0
CM000665.2_44569851-44571372(+)_1|1|1x0;13;13	G	K	A	F	S	Q	R	S	T	F	N	H	-0.230269485977709	-0.337138863959691	-0.611213018354531	-0.849148909616205	-0.7154628779613	-0.0256112008699202	-0.839183661790657	-0.303673538423001	0.362042568612542	-0.719479347297767	-0.715227250396823	-0.626534097823647	0	0	0	0	0.568	0
CM000665.2_44594130-44595186(+)_1|1|1x0;1;1	G	K	A	F	S	Q	S	A	N	L	T	V	-0.26674899293733	-0.478834219237313	-0.691837442745719	-0.655326087088066	0.115563392794594	-0.741245954446487	-0.558448609642761	-0.776025219061987	0.307339223080444	-0.691825794509622	-0.669995300693399	-0.686376861827371	0	0	0	0	0.826	0
CM000665.2_44594130-44595186(+)_1|1|1x0;2;2	G	K	A	F	S	H	S	S	N	L	V	V	-0.169300030164664	-0.547346877852646	-0.633829253532147	-0.801035769675999	0.359426028792377	-0.796865766322953	-0.673820078842468	-0.786999494247915	-0.733708788164536	-0.650072691291246	-0.637752513082288	0.252553153107528	0	0	0	0	0.712	0
CM000665.2_44594130-44595186(+)_1|1|1x0;3;3	G	K	S	F	S	G	K	S	H	L	I	R	-0.683883788873452	-0.866987800410446	0.202281598884113	-0.63105049453499	-0.438516198185334	-0.792968596872965	0.02109294423981	-0.783258785383385	-0.180296644171629	-0.256704136492725	-0.502344293336097	-0.161176020827039	0	0	0	0	0.56	0
CM000665.2_44594130-44595186(+)_1|1|1x0;4;4	G	K	A	F	S	R	S	S	G	L	I	S	-0.317921330797766	-0.604995373787981	-0.820393343748408	-0.379949706916791	-0.743208549622482	-0.649267232410517	-0.54774935979155	-0.0979411460375705	-0.623287602360059	-0.757911529930328	0.525798091204835	-0.722021933055258	0	0	0	0	0.664	0
CM000665.2_44594130-44595186(+)_1|1|1x0;5;5	G	K	A	F	S	R	S	S	N	L	T	Q	-0.195925603984627	-0.502646504985937	-0.751331956647664	-0.661321693459148	-0.157184415584067	-0.720358375864765	-0.604412360064639	-0.6247765351132	-0.729682559332198	-0.79234740744309	0.351409426485002	-0.786903011090954	0	0	0	0	0.878	0
CM000665.2_44594130-44595186(+)_1|1|1x0;6;6	G	K	T	C	G	S	N	T	K	I	M	D	-0.313383387723159	-0.140914139884709	-0.415605930572223	-0.455782995861646	-0.415036577962275	-0.614849330391374	0.159842446416506	-0.32606714494358	-0.217632522681694	-0.403890729477604	-0.226502661415414	-0.253586188702709	0	0	0	0	0.104	0
CM000665.2_44594130-44595186(+)_1|1|1x0;7;7	G	K	T	F	I	L	R	K	T	L	N	E	-0.0242120267009996	-0.206635548009057	-0.163002241689066	-0.364257367765733	-0.286869591931992	0.0870576949627588	-0.231388914206559	-0.0897120869819231	-0.309086589576623	-0.440163745231866	-0.149492584725404	-0.053598176295043	0	0	0	0	0.148	0
CM000665.2_44594130-44595186(+)_1|1|1x0;8;8	G	K	A	F	T	S	N	R	N	L	V	D	-0.222471316069968	-0.283023338201105	-0.137546380476573	-0.548332131206706	0.188353718854119	-0.655182221471344	-0.210205317144511	-0.549254593938477	-0.455715201961953	-0.167991236927139	-0.153787511473392	-0.25899926180155	0	0	0	0	0.284	0
CM000665.2_44594130-44595186(+)_1|1|1x0;9;9	G	K	T	F	R	Q	T	S	Q	V	I	L	-0.307541377408939	-0.560672857029411	-0.560212830715099	-0.546849858993265	-0.595422087657049	-0.634241371685783	-0.474350367794288	0.019345607690432	-0.0486905690614611	-0.569924728811487	-0.592524659478684	-0.474265619089621	0	0	0	0	0.216	0
CM000665.2_44594130-44595186(+)_1|1|1x0;10;10	G	K	A	Y	R	Y	S	S	Q	L	I	Q	-0.202854064071907	-0.711087495117411	-0.515989909765757	-0.586254535430363	-0.514533261667303	-0.653537202593155	-0.556845775088227	-0.145472858739578	-0.595869953149792	-0.612369053800654	-0.404697271703413	0.269416232267207	0	0	0	0	0.132	0
CM000665.2_44641886-44644217(+)_1|1|1x0;1;1	C	K	H	F	N	K	I	S	H	L	I	N	-0.622207619796539	-0.65415073244186	-0.149166658251894	-0.170526275746724	-0.423403775297106	-0.657888232511806	0.170997158451317	-0.613386332894363	-0.271696195253884	-0.581017720450952	0.0240320748728636	-0.333758119441702	0	0	0	0	0.396	0
CM000665.2_44641886-44644217(+)_1|1|1x0;2;2	G	K	G	F	I	Q	R	S	S	L	L	M	-0.245736783166654	-0.433865544721609	-0.598147881117866	-0.85867816446759	-0.781806881970006	-0.571635665472729	-0.806360569219842	0.441077668292948	0.469994139337237	-0.735746122379964	-0.737726874363154	-0.59969028709274	0	0	0	0	0.422	0
CM000665.2_44641886-44644217(+)_1|1|1x0;3;3	G	K	A	F	S	Q	S	A	Y	L	L	N	-0.103675632790742	-0.532468502697241	-0.415345207217744	-0.538403239833655	-0.529281774599719	-0.312670738707756	-0.44380353434319	-0.545454335006706	0.0804106510531411	-0.515974225491819	-0.438739106974673	-0.616502338712807	0	0	0	0	0.358	0
CM000665.2_44641886-44644217(+)_1|1|1x0;4;4	G	K	G	F	Y	R	H	S	G	L	I	I	-0.327610365043572	-0.616024815992806	-0.599911736704596	-0.616870564430883	-0.771776399474463	-0.603343714838084	-0.644878648169004	0.0863442196207786	-0.738525117562886	-0.765011258527192	0.53887271370101	-0.66492694420783	0	0	0	0	0.192	0
CM000665.2_44641886-44644217(+)_1|1|1x0;5;5	G	K	V	F	S	Q	N	A	Y	L	I	D	-0.215082280290694	-0.232538336711158	-0.468348812232319	-0.351463471519647	-0.350625043148707	-0.341112677716561	-0.22967813925715	-0.387323062896437	0.0319042384662431	-0.384788912407692	-0.388968789475963	-0.444612787280219	0	0	0	0	0.216	0
CM000665.2_44641886-44644217(+)_1|1|1x0;6;6	Q	K	A	F	I	L	K	K	S	L	I	L	-0.165744025758352	-0.270362620291884	0.0184712347133994	-0.20852830442189	-0.287237751213218	-0.200146701985419	-0.182368737614104	-0.0285830951097853	-0.306466855346646	-0.164458471992921	-0.0235151460840899	0.0387776189351865	0	0	0	0	0.11	0
CM000665.2_44641886-44644217(+)_1|1|1x0;7;7	G	K	T	F	A	Q	T	T	Y	L	I	D	-0.208565378811849	-0.195255204597126	-0.450768060668586	-0.344830325140829	-0.371238238477033	-0.394904430246952	-0.253805048896118	-0.369634924178346	0.0479884782535717	-0.334128294968973	-0.339295988900815	-0.421660014395851	0	0	0	0	0.182	0
CM000665.2_44641886-44644217(+)_1|1|1x0;8;8	G	K	V	F	I	R	S	K	S	L	L	L	-0.353303748384528	-0.360333541753989	-0.236388637874158	-0.373013596062281	-0.469607652605311	-0.413395751022524	-0.333383762229934	0.0114186003486929	-0.603801974165321	-0.436962351254559	0.248855812766049	-0.375452959364855	0	0	0	0	0.216	0
CM000665.2_44641886-44644217(+)_1|1|1x0;9;9	G	K	I	F	S	S	K	S	N	F	I	D	-0.229150874735321	-0.307766190453391	-0.59671324322726	-0.55485251774004	0.201690725805689	-0.746256427252499	-0.170105977066294	-0.654019563348144	-0.386113548847389	-0.47924162436658	-0.151420041262799	-0.231379506293983	0	0	0	0	0.256	0
CM000665.2_44641886-44644217(+)_1|1|1x0;10;10	G	K	A	F	T	Q	S	A	Y	L	F	D	-0.215082280290694	-0.232538336711158	-0.468348812232319	-0.351463471519647	-0.350625043148707	-0.341112677716561	-0.22967813925715	-0.387323062896437	0.0319042384662431	-0.384788912407692	-0.388968789475963	-0.444612787280219	0	0	0	0	0.358	0
CM000665.2_44641886-44644217(+)_1|1|1x0;11;11	G	K	V	F	I	L	K	K	S	L	I	L	-0.165744025758352	-0.270362620291884	0.0184712347133994	-0.20852830442189	-0.287237751213218	-0.200146701985419	-0.182368737614104	-0.0285830951097853	-0.306466855346646	-0.164458471992921	-0.0235151460840899	0.0387776189351865	0	0	0	0	0.06	0
CM000665.2_44641886-44644217(+)_1|1|1x0;12;12	G	K	V	F	G	S	N	R	N	L	I	D	-0.222471316069968	-0.283023338201105	-0.137546380476573	-0.548332131206706	0.188353718854119	-0.655182221471344	-0.210205317144511	-0.549254593938477	-0.455715201961953	-0.167991236927139	-0.153787511473392	-0.25899926180155	0	0	0	0	0.158	0
CM000665.2_44641886-44644217(+)_1|1|1x0;13;13	G	K	T	F	I	M	S	K	S	F	M	V	-0.192403531961625	-0.236058586697539	-0.303858949626569	-0.343920157648921	-0.174142204839999	-0.223506944748426	-0.226124922885615	-0.0572492628752277	-0.216913748992373	-0.231879728259696	0.0704823052742521	-0.098146911235285	0	0	0	0	0.184	0
CM000665.2_44641886-44644217(+)_1|1|1x0;14;14	G	K	A	F	S	Y	N	S	S	L	L	V	-0.295786662815632	-0.529066565521516	-0.53804931093297	-0.576230332777765	-0.696056131363437	-0.636061397986675	-0.616146341133787	-0.110813038699331	-0.666302111741755	-0.762590528499519	-0.571552975508674	0.293774428668602	0	0	0	0	0.296	0
CM000665.2_44641886-44644217(+)_1|1|1x0;15;15	G	R	A	F	S	S	N	R	N	L	I	E	-0.249552670090196	-0.236327483601762	-0.427472157570515	-0.402108185821112	0.12003111042096	-0.426649757656644	-0.344612888392587	-0.625329701696526	-0.434769895836723	-0.114383537798282	-0.122494189829285	-0.336891593433049	0	0	0	0	0.248	0
CM000665.2_44641886-44644217(+)_1|1|1x0;16;16	G	K	C	F	I	L	K	K	S	L	I	G	-0.68123768652462	-0.247080010091932	-0.0741714828755106	-0.211783438868591	-0.323365640853053	-0.28900475434902	-0.20323405526818	-0.164329343122515	-0.25195709158126	-0.274809262359562	-0.135512639886651	-0.0727165770568849	0	0	0	0	0.026	0
CM000665.2_44641886-44644217(+)_1|1|1x0;17;17	G	K	V	F	S	Y	R	S	N	L	I	A	-0.287267308353134	-0.364424916693414	-0.768908926682062	-0.75303511558538	0.0320029340332744	-0.866037338821952	-0.447814864480152	-0.857853977560822	-0.807499467104201	-0.601650379831676	-0.710001836325884	0.491341936534461	0	0	0	0	0.558	0
CM000665.2_44641886-44644217(+)_1|1|1x0;18;18	G	K	G	F	T	Y	N	R	N	L	I	E	-0.237763355432372	-0.261381371265655	-0.343484499188993	-0.481757454899325	0.0482865022573995	-0.469214284109518	-0.323146431886298	-0.524894983536822	-0.67073667836296	-0.306759156921973	-0.202083494796699	-0.0902270868966279	0	0	0	0	0.176	0
CM000665.2_44641886-44644217(+)_1|1|1x0;19;19	R	K	V	L	T	S	S	R	N	L	M	V	-0.308775509355615	-0.311123603142831	-0.317753561222246	-0.322648684151328	0.222461201515948	-0.62115981518361	-0.4759616096423	-0.540203733487952	-0.553172714469275	-0.109696969141711	-0.441496103816318	-0.205415952114488	0	0	0	0	0.22	0
CM000665.2_44641886-44644217(+)_1|1|1x0;20;20	G	K	D	F	S	Q	N	K	N	L	V	V	-0.199422696117864	-0.241817011055394	-0.403683411751426	-0.406395114768443	0.0875928414823724	-0.559966850921214	-0.401196065779012	-0.56863913818678	-0.143723517574021	-0.44058389401791	-0.166696945475074	-0.635542542423165	0	0	0	0	0.506	0
CM000665.2_44641886-44644217(+)_1|1|1x0;21;21	R	K	S	F	T	S	K	R	N	L	V	G	-0.700627560685089	-0.334386768471099	-0.277814922276165	-0.273173899950915	0.0816845650177223	-0.703508584542469	-0.30823542026298	-0.508595815400376	-0.496818345922106	-0.136530041768182	-0.372062691212792	-0.346334049846329	0	0	0	0	0.192	0
CM000665.2_44641886-44644217(+)_1|1|1x0;22;22	S	K	V	F	R	Q	R	K	N	L	T	V	-0.199422696117864	-0.241817011055394	-0.403683411751426	-0.406395114768443	0.0875928414823724	-0.559966850921214	-0.401196065779012	-0.56863913818678	-0.143723517574021	-0.44058389401791	-0.166696945475074	-0.635542542423165	0	0	0	0	0.39	0
CM000665.2_44658672-44659944(+)_1|1|1x0;1;1	G	K	G	F	S	Q	S	A	N	L	V	V	-0.26674899293733	-0.478834219237313	-0.691837442745719	-0.655326087088066	0.115563392794594	-0.741245954446487	-0.558448609642761	-0.776025219061987	0.307339223080444	-0.691825794509622	-0.669995300693399	-0.686376861827371	0	0	0	0	0.62	0
CM000665.2_44658672-44659944(+)_1|1|1x0;2;2	G	K	A	F	I	Q	S	A	N	L	V	V	-0.26674899293733	-0.478834219237313	-0.691837442745719	-0.655326087088066	0.115563392794594	-0.741245954446487	-0.558448609642761	-0.776025219061987	0.307339223080444	-0.691825794509622	-0.669995300693399	-0.686376861827371	0	0	0	0	0.478	0
CM000665.2_44658672-44659944(+)_1|1|1x0;3;3	G	K	A	F	T	Q	S	S	N	L	T	V	-0.154450947773522	-0.514473660695601	-0.726991855175123	-0.799694416398383	0.0828952782748101	-0.75618871748952	-0.67021827751113	-0.780859294742985	0.0776608422490375	-0.659489596505141	-0.66697899784687	-0.67395626447985	0	0	0	0	0.94	0
CM000665.2_44658672-44659944(+)_1|1|1x0;4;4	E	K	A	F	S	Y	S	S	Q	L	A	R	-0.539536956502492	-0.847682111809692	0.274872269782671	-0.700919726311613	-0.62112836943229	-0.727478580445389	-0.666264888137788	-0.117901694732368	-0.645377531254029	-0.720529338526935	-0.70627207952944	0.373040497770456	0	0	0	0	0.466	0
CM000665.2_44658672-44659944(+)_1|2|1x0;1;5	G	K	T	F	T	R	S	S	N	L	I	V	-0.201424663757473	-0.520742682218612	-0.652779869813323	-0.664425345431228	-0.0046210499829039	-0.722409188270454	-0.640867761655182	-0.602204689890625	-0.760543234689694	-0.778909906983444	0.471515546333233	-0.711901691674441	0	0	0	0	0.668	0
CM000665.2_44658672-44659944(+)_1|2|1x0;2;6	G	K	A	F	T	Q	S	A	N	L	I	V	-0.26674899293733	-0.478834219237313	-0.691837442745719	-0.655326087088066	0.115563392794594	-0.741245954446487	-0.558448609642761	-0.776025219061987	0.307339223080444	-0.691825794509622	-0.669995300693399	-0.686376861827371	0	0	0	0	0.806	0
CM000665.2_44658672-44659944(+)_1|2|1x0;3;7	G	K	A	F	S	C	F	S	H	L	I	V	-0.243163590043166	-0.514994038253514	-0.569836005292356	-0.336744108120454	-0.338311053344813	-0.814071587812283	-0.0258947010603151	-0.684488967802297	-0.373735447337279	-0.522605510371706	-0.545789457492172	-0.217792273408131	0	0	0	0	0.442	0
CM000665.2_44658672-44659944(+)_1|2|1x0;4;8	G	K	A	F	S	Q	L	S	C	L	I	V	-0.2051200876609	-0.403158928730589	-0.42007446426806	-0.598974624073928	-0.658189988835708	-0.162394020729489	-0.573311233943835	-0.0215145260649975	0.309898550032808	-0.642211796542014	-0.548883563299707	-0.586537610787899	0	0	0	0	0.596	0
CM000665.2_44658672-44659944(+)_1|2|1x0;5;9	G	K	A	F	T	C	S	S	Y	L	L	I	-0.279856748066178	-0.469964597489938	-0.479275296245259	0.0390059887485682	-0.239718247228259	-0.403940093610523	-0.458687073160474	-0.260300029849839	-0.335633713460055	-0.19480922789507	-0.434050295384143	-0.316393863079089	0	0	0	0	0.172	0
CM000665.2_44658672-44659944(+)_1|2|1x0;6;10	G	K	A	F	R	Q	R	S	S	L	T	V	-0.281893214895825	-0.434277813661196	-0.617619523632224	-0.866195189520558	-0.783006336911157	-0.585559150376839	-0.78426404334433	0.268699794162499	0.446802214442021	-0.727632395417516	-0.683828978913396	-0.696488515839762	0	0	0	0	0.676	0
CM000665.2_44658672-44659944(+)_1|2|1x0;7;11	G	A	A	F	I	S	N	S	H	L	M	R	-0.722258231155951	-0.75431469267815	-0.0203991021785134	-0.677177414226114	-0.612668392118182	-0.983800959621759	-0.0786705947187909	-0.6500796952825	-0.240693476341688	-0.836566171904007	-0.552227938409343	-0.480846043590628	0	0	0	0	0.538	0
CM000665.2_44683780-44684791(-)_1|1|1x0;1;1	G	K	A	F	G	Q	S	A	S	L	I	V	-0.328097526862869	-0.4318243492934	-0.648103221762665	-0.770038294762294	-0.748374125458126	-0.582365667230323	-0.753179346918579	0.238505413382095	0.472064743564657	-0.759819972467384	-0.650676470129881	-0.664946091145936	0	0	0	0	0.526	0
CM000665.2_44683780-44684791(-)_1|1|1x0;2;2	G	K	G	F	R	Q	R	S	H	L	I	R	-0.614513520239787	-0.763366620085936	0.261038054886551	-0.797634553129483	-0.547548110454862	-0.874288177282478	0.178536172460958	-0.753649957955622	0.4175747181828	-0.813433934340985	-0.768499687543682	-0.627857820991403	0	0	0	0	0.844	0
CM000665.2_44683780-44684791(-)_1|1|1x0;3;3	G	N	T	F	S	Q	S	S	N	L	I	V	-0.154450947773522	-0.514473660695601	-0.726991855175123	-0.799694416398383	0.0828952782748101	-0.75618871748952	-0.67021827751113	-0.780859294742985	0.0776608422490375	-0.659489596505141	-0.66697899784687	-0.67395626447985	0	0	0	0	0.674	0
CM000665.2_44683780-44684791(-)_1|2|1x0;1;4	G	K	A	F	S	C	S	S	Y	L	I	V	-0.186265530677865	-0.426017894728586	-0.460577333051194	-0.2329461357543	-0.0234684442010809	-0.367982202832666	-0.37441839198185	-0.382462692046466	-0.447737789925033	-0.349450746574436	-0.352378018179294	-0.215631146321734	0	0	0	0	0.184	0
CM000665.2_44683780-44684791(-)_1|2|1x0;2;5	E	R	A	F	G	Q	S	S	H	L	I	L	-0.36950546041214	-0.425521681732367	-0.761275636719683	-0.501071443719425	-0.657034108464327	-0.754000734145498	0.213404467502447	-0.678181793069615	0.341074833234391	-0.6439275462147	-0.622664310468809	-0.664522242309381	0	0	0	0	0.534	0
CM000665.2_44720775-44722449(+)_1|1|1x0;1;1	G	K	T	F	T	Q	S	S	S	L	T	Q	-0.238305724675005	-0.451479806999304	-0.621452848421428	-0.878257610096388	-0.752128660524837	-0.597499854937421	-0.801960753847837	0.30540887102875	0.519790107281446	-0.784691833519361	-0.714694504725674	-0.680129263338589	0	0	0	0	0.73	0
CM000665.2_44720775-44722449(+)_1|1|1x0;2;2	G	K	A	F	S	R	S	S	F	L	V	Q	-0.096532906752499	-0.452410654143315	-0.0896651733412899	-0.336670771818713	-0.087802712382838	-0.30683324962371	-0.442272496895893	-0.433850714764948	-0.601610065400151	-0.637707279027903	0.357967033253819	-0.655626254052937	0	0	0	0	0.398	0
CM000665.2_44720775-44722449(+)_1|1|1x0;3;3	G	K	T	F	R	C	R	S	F	L	T	Q	-0.0917001231173802	-0.370844361426752	-0.173044792594297	-0.2697643137316	0.16091540593746	0.0530961978026311	-0.185519435804798	-0.317234100946095	-0.208752991089979	-0.11516285427098	-0.195142250674236	-0.217915802544871	0	0	0	0	0.122	0
CM000665.2_44720775-44722449(+)_1|1|1x0;4;4	G	N	S	F	R	N	H	S	H	L	T	E	-0.275588670296041	-0.335871160532428	-0.717504848887555	-0.217642122425362	-0.58386084161827	-0.592606440400735	-0.0359036919153887	-0.491390405790642	-0.351013435037253	-0.551819956544242	-0.250965475270293	-0.27437129145765	0	0	0	0	0.24	0
CM000665.2_44720775-44722449(+)_1|1|1x0;5;5	G	K	A	F	N	Q	N	T	H	L	I	H	-0.379177195993384	-0.302091164262235	-0.609247357911789	-0.508966190382509	-0.580603257707708	-0.721111557481356	0.350278581776419	-0.632997796733004	0.389239384998625	-0.674602916079036	-0.662162132685814	-0.631750239343068	0	0	0	0	0.406	0
CM000665.2_44720775-44722449(+)_1|1|1x0;6;6	G	S	S	F	R	K	H	S	N	L	T	Q	-0.244749946905748	-0.461291259524464	-0.596885974782575	-0.454730133980509	0.0552986503778514	-0.822034187687123	-0.466800252471036	-0.690395705302544	-0.571687986075129	-0.555303193771339	-0.0251370221035242	-0.489166745426988	0	0	0	0	0.324	0
CM000665.2_44720775-44722449(+)_1|1|1x0;7;7	G	K	T	F	Q	T	K	A	N	L	S	Q	-0.115492893957094	-0.465753080608823	-0.608611646643621	-0.706824929861512	0.176376481062091	-0.778352146370832	-0.402896358223452	-0.707231814874015	-0.503808314838117	-0.618816879959294	-0.59999039885638	0.154838277581801	0	0	0	0	0.322	0
CM000665.2_44720775-44722449(+)_1|1|1x0;8;8	G	K	A	F	C	Q	S	P	S	L	I	K	-0.32701231927864	-0.682403343812851	-0.385058991729687	-0.661544087563765	-0.646506578030372	-0.468044421166359	-0.602122811595409	-0.0635588616426212	0.455468188410524	-0.639656982395793	-0.671835034921179	-0.54205451409144	0	0	0	0	0.532	0
CM000665.2_44720775-44722449(+)_1|1|1x0;9;9	G	K	A	F	T	Q	S	T	P	L	T	K	-0.298529962029669	-0.630665317730435	-0.328807180823306	-0.43967107240422	-0.498533435766685	-0.424018158386646	-0.454043962697571	0.187043601519027	0.354750630016076	-0.463877119961513	-0.662334372506321	-0.52295222983091	0	0	0	0	0.56	0
CM000665.2_44720775-44722449(+)_1|1|1x0;10;10	G	K	A	F	I	Q	S	I	C	L	I	R	-0.610635947537176	-0.772946656343198	0.188884947082264	-0.77014583007395	-0.741091834506027	0.109005218566114	-0.893673668256124	-0.379105130862749	0.435055195075974	-0.816774395689439	-0.76262492222919	-0.646507570151349	0	0	0	0	0.592	0
CM000665.2_44720775-44722449(+)_1|1|1x0;11;11	G	K	G	F	N	Q	N	T	C	L	T	Q	-0.179786651515718	-0.327634396161074	-0.438251388216166	-0.547385752788501	-0.422943222595065	-0.122356683987497	-0.502856669312056	0.0284287305316868	0.352125717775179	-0.604311505799622	-0.483217977937834	-0.529959671386659	0	0	0	0	0.318	0
CM000665.2_44720775-44722449(+)_1|1|1x0;12;12	G	K	A	F	A	H	S	S	S	L	T	E	-0.18355105338897	-0.397571382055831	-0.458499373309212	-0.725321043443061	-0.667458296208481	-0.208777168258364	-0.651798349077597	-0.162996180980143	-0.608373879859473	-0.662596072901992	-0.457532628423327	0.307540029293673	0	0	0	0	0.41	0
CM000665.2_44720775-44722449(+)_1|1|1x0;13;13	E	K	T	F	R	K	Y	A	H	L	S	E	-0.487936610845569	-0.705867269613528	-0.29954875289811	0.000704496653021969	-0.480895411706143	-0.485830886744153	0.189228752735399	-0.511693456571493	-0.224851534520721	-0.607348562221358	0.0609373285080566	-0.22657869685375	0	0	0	0	0.08	0
CM000665.2_44720775-44722449(+)_1|1|1x0;14;14	G	K	F	F	R	H	S	S	V	L	F	R	-0.458227594328164	-0.840756391862392	0.243775637721706	-0.838341080009316	-0.75878342135136	-0.0595625324108884	-0.808900348531351	-0.234468918386892	-0.659294749104849	-0.58207930968359	-0.692077312152918	0.529106601298526	0	0	0	0	0.366	0
CM000665.2_44734379-44735234(+)_1|1|1x0;1;1	G	K	F	F	T	Q	R	S	S	L	T	Q	-0.238305724675005	-0.451479806999304	-0.621452848421428	-0.878257610096388	-0.752128660524837	-0.597499854937421	-0.801960753847837	0.30540887102875	0.519790107281446	-0.784691833519361	-0.714694504725674	-0.680129263338589	0	0	0	0	0.738	0
CM000665.2_44734379-44735234(+)_1|1|1x0;2;2	G	S	C	F	R	K	Q	S	N	L	T	Q	-0.244749946905748	-0.461291259524464	-0.596885974782575	-0.454730133980509	0.0552986503778514	-0.822034187687123	-0.466800252471036	-0.690395705302544	-0.571687986075129	-0.555303193771339	-0.0251370221035242	-0.489166745426988	0	0	0	0	0.372	0
CM000665.2_44734379-44735234(+)_1|1|1x0;3;3	E	K	A	F	Q	T	K	A	I	L	V	Q	0.232869533166458	-0.553459778007595	-0.545052855148779	-0.687451629992852	-0.156338531402585	-0.113039326114033	-0.408417270824418	-0.0735874922307215	-0.23232848890828	-0.644414424047372	-0.459172606362347	-0.044080762644925	0	0	0	0	0.156	0
CM000665.2_44734379-44735234(+)_1|1|1x0;4;4	G	K	A	F	C	Q	S	P	S	L	I	K	-0.32701231927864	-0.682403343812851	-0.385058991729687	-0.661544087563765	-0.646506578030372	-0.468044421166359	-0.602122811595409	-0.0635588616426212	0.455468188410524	-0.639656982395793	-0.671835034921179	-0.54205451409144	0	0	0	0	0.532	0
CM000665.2_44734379-44735234(+)_1|1|1x0;5;5	G	K	A	F	S	Q	S	I	C	L	T	R	-0.610635947537176	-0.772946656343198	0.188884947082264	-0.77014583007395	-0.741091834506027	0.109005218566114	-0.893673668256124	-0.379105130862749	0.435055195075974	-0.816774395689439	-0.76262492222919	-0.646507570151349	0	0	0	0	0.722	0
CM000665.2_44734379-44735234(+)_1|1|1x0;6;6	G	K	A	F	N	Q	S	A	C	L	M	Q	-0.0883143522272702	-0.388265737778172	-0.482935009554382	-0.568251187952752	-0.385722302846811	-0.0388505397233779	-0.516479564132892	0.0241845937708378	0.318541785345779	-0.672492630109257	-0.516083735750465	-0.527482823625023	0	0	0	0	0.58	0
CM000665.2_44734379-44735234(+)_1|1|1x0;7;7	G	K	A	F	T	Q	N	S	S	L	V	E	-0.304576473786277	-0.301312673608554	-0.736484872631366	-0.851659892934678	-0.789291259340725	-0.500957086603814	-0.661527345076629	0.135427576713168	0.331652513832043	-0.741287913697207	-0.666981592904294	-0.685313189862485	0	0	0	0	0.596	0
CM000665.2_44734379-44735234(+)_1|1|1x0;8;8	E	K	T	F	R	K	Q	A	H	L	S	E	-0.487936610845569	-0.705867269613528	-0.29954875289811	0.000704496653021969	-0.480895411706143	-0.485830886744153	0.189228752735399	-0.511693456571493	-0.224851534520721	-0.607348562221358	0.0609373285080566	-0.22657869685375	0	0	0	0	0.128	0
CM000665.2_44734379-44735234(+)_1|1|1x0;9;9	G	K	S	F	R	H	S	S	A	L	L	R	-0.611253812912403	-0.841916358756421	0.53541921464691	-0.949062319704887	-0.695324564906264	-0.658139787662581	-0.775512822477261	0.346989504996464	-0.594920567696892	-0.742485335890569	-0.762904749402325	0.294556782572622	0	0	0	0	0.764	0
CM000665.2_48267835-48269779(+)_1|1|1x0;1;1	G	R	G	F	S	R	K	S	Q	L	I	I	-0.375491942130697	-0.672157414090837	-0.632435121102776	-0.460088097835797	-0.794807517775267	-0.56577934101364	-0.595140353578449	-0.0928262523545731	-0.699941335690997	-0.763066125579931	0.537162823965556	-0.667738177133235	0	0	0	0	0.376	0
CM000665.2_48267835-48269779(+)_1|1|1x0;2;2	G	R	G	F	I	V	E	S	V	L	R	N	-0.13936137749939	-0.691065718104791	-0.144028542916372	-0.662244523468428	-0.36760586800804	-0.032658760866323	-0.659300924128825	-0.204314902145132	-0.426001056165624	-0.644488457970229	-0.393049569273468	0.224258359453118	0	0	0	0	0.138	0
CM000665.2_48267835-48269779(+)_1|1|1x0;3;3	G	R	G	F	S	C	K	P	Y	L	I	R	-0.495061852359755	-0.750162601524452	0.130426987118367	-0.586169568712289	0.158664417403018	-0.531561536870867	-0.602647827604786	-0.779407021739089	-0.541655124180156	0.13406825921034	-0.480808442011894	-0.288963712523961	0	0	0	0	0.326	0
CM000665.2_48267835-48269779(+)_1|1|1x0;4;4	G	R	G	F	R	E	K	S	E	L	I	K	-0.293370934215174	-0.582055256333468	-0.253788607463332	-0.00442963284222615	-0.243769990214322	0.0845263465748845	-0.364292384285972	-0.498379335548081	-0.546013695224508	0.222641060243151	-0.421681522492443	-0.540689914467206	0	0	0	0	0.128	0
CM000665.2_48267835-48269779(+)_1|2|1x0;1;5	G	R	G	F	R	A	K	S	T	L	L	L	-0.288665612928164	-0.454372003559342	-0.222281331667907	-0.534584796872156	-0.557415359097485	-0.154404155290587	-0.457087378323027	0.00800984132889982	-0.385523162269078	-0.296387656007013	-0.208986543078997	0.134555494888684	0	0	0	0	0.324	0
CM000665.2_48267835-48269779(+)_1|2|1x0;2;6	G	H	G	F	S	Q	K	S	S	L	K	S	-0.293300382778134	-0.407975681971655	-0.678714817427589	-0.812424546239106	-0.782980794887211	-0.612507431556146	-0.789876417513717	0.335770928997342	0.509214318060722	-0.751468315796658	-0.715539132262072	-0.655804549357022	0	0	0	0	0.716	0
CM000665.2_48267835-48269779(+)_1|2|1x0;3;7	G	R	G	F	S	R	R	I	V	L	N	G	-0.294496536274091	-0.35532001162468	-0.122426739381129	-0.285183343313708	-0.569736362667674	-0.317424698494066	-0.550144999126476	0.0684785721138463	-0.49732309891008	-0.732617784068492	0.236620975686154	-0.558459864528876	0	0	0	0	0.426	0
CM000665.2_48267835-48269779(+)_1|2|1x0;4;8	G	R	N	F	S	L	K	S	A	L	S	V	-0.113395731909125	-0.388512174114313	-0.188128873279591	-0.49283632947392	-0.319857410712285	-0.444548471641774	-0.477520286858169	-0.0482458081364857	-0.307893102698628	-0.416940188588788	-0.487641335814689	0.0571589496098743	0	0	0	0	0.182	0
CM000665.2_48267835-48269779(+)_1|2|1x0;5;9	G	Q	G	F	I	T	K	S	Q	L	I	R	-0.57061139073848	-0.826132677690967	0.219220449183261	-0.728190994854023	-0.237560980952645	-0.727192572439437	-0.608104280927836	-0.300592837256149	-0.527891949816852	-0.69316879802747	-0.414478513067548	0.0554006200161222	0	0	0	0	0.29	0
CM000665.2_48267835-48269779(+)_1|2|1x0;6;10	G	R	G	F	I	A	Q	S	T	L	H	Y	-0.218611083774795	-0.389954700883899	-0.35002770457913	-0.59255701729265	-0.451453318702696	0.0850982153152673	-0.42309700521436	-0.274172701565832	-0.340470340379236	-0.480315339319042	-0.30414008647634	0.133987293292301	0	0	0	0	0.298	0
CM000665.2_48267835-48269779(+)_1|2|1x0;7;11	G	R	G	F	C	D	K	S	T	L	L	A	-0.251406791477415	-0.249684708573487	-0.444250312493239	-0.670073727772186	-0.317811371292426	0.00903962600113053	-0.811879929736633	-0.48834816059677	-0.674020836383815	0.354754188684825	-0.60225690670034	-0.598711728433556	0	0	0	0	0.456	0
CM000665.2_48267835-48269779(+)_1|2|1x0;8;12	G	R	G	F	G	R	K	I	L	L	N	R	-0.456593825164266	-0.764243185671394	0.256988934925393	-0.723230782623413	-0.306100689981537	-0.190780644560955	-0.579201055267847	-0.247121926096763	-0.423883852829209	-0.786031951097922	0.165590696232846	-0.716380419647439	0	0	0	0	0.502	0
CM000665.2_48267835-48269779(+)_1|2|1x0;9;13	G	R	N	F	S	H	K	S	T	L	S	L	-0.319161842587641	-0.656055535597739	-0.440067269380065	-0.55836301240211	-0.725391319541963	-0.163383679769604	-0.773428229177939	-0.281802543633465	-0.672126913853638	-0.620490062000776	-0.592862646041309	0.435551646597497	0	0	0	0	0.518	0
CM000665.2_48267835-48269779(+)_1|2|1x0;10;14	G	Q	S	F	R	R	K	S	Q	L	I	I	-0.375491942130697	-0.672157414090837	-0.632435121102776	-0.460088097835797	-0.794807517775267	-0.56577934101364	-0.595140353578449	-0.0928262523545731	-0.699941335690997	-0.763066125579931	0.537162823965556	-0.667738177133235	0	0	0	0	0.26	0
CM000665.2_50786660-50787224(-)_1|1|1x0;1;1	E	K	K	F	Y	A	M	A	H	V	R	K	-0.327383400539585	-0.595047813131764	-0.226144205888916	-0.0870084757839358	-0.428335173938019	-0.544136907799285	0.15058750262778	-0.623837508349106	-0.221269195130896	-0.356718736652627	-0.508742216757745	-0.00981174961886033	0	0	0	0	0.242	0
CM000665.2_50786660-50787224(-)_1|1|1x0;2;2	G	K	S	F	K	C	S	M	S	L	M	G	-0.338213103396105	-0.125288898544522	-0.0931296884753604	-0.100332093103784	-0.275946504506328	-0.289699405525637	-0.26517200819999	-0.0131977023383314	-0.195161866781968	-0.102393097561289	-0.104466427685701	-0.0810445686095289	0	0	0	0	0.244	0
CM000665.2_50786660-50787224(-)_1|1|1x0;3;3	D	E	R	F	Q	Y	N	Y	Q	L	H	T	-0.314524301608555	-0.485443540965732	-0.472723869896446	0.0764533959719055	-0.504092026324541	-0.626261896430731	-0.416202240814788	-0.00603119200096016	-0.487970356179605	-0.617980539703635	-0.341720634260696	0.0156152988450763	0	0	0	0	0.126	0
CM000665.2_62371049-62371667(-)_1|1|1x0;1;1	G	K	G	F	R	Q	A	S	T	L	C	R	-0.422626476329153	-0.842651475383187	0.260853417518877	-0.955611690809267	-0.805337698238717	0.282822077486625	-0.876895313136467	-0.37710220596783	0.468027918590712	-0.802172460573489	-0.756901819157104	-0.688294980135259	0	0	0	0	0.67	0
CM000665.2_62371049-62371667(-)_1|2|1x0;1;2	G	K	A	F	N	R	S	S	T	L	N	T	-0.303138235383159	-0.236441269933053	-0.423343028088372	-0.90100558129828	-0.275369298703294	-0.750642168099329	-0.438049529003519	-0.121568003487999	-0.537405440292602	-0.805278819695663	0.497135359920885	-0.743816654711335	0	0	0	0	0.71	0
CM000665.2_75736880-75739421(-)_1|1|1x0;1;1	E	K	L	F	S	Y	K	S	S	L	I	I	-0.273731197023748	-0.536703795049652	-0.496959064786728	-0.504997327648525	-0.698330289903127	-0.515028448422195	-0.59721018457605	0.0161863296041144	-0.564331092933145	-0.715598866200881	-0.635967232099192	0.378178369182282	0	0	0	0	0.232	0
CM000665.2_75736880-75739421(-)_1|1|1x0;2;2	G	K	T	F	R	R	K	S	F	L	T	L	-0.239476988709468	-0.469110693404411	-0.096898510304817	-0.224042346547931	-0.165116514097977	-0.25484845975735	-0.204483591679474	-0.248547178698711	-0.584061536277463	-0.417549034988917	0.276923211831101	-0.530200395051663	0	0	0	0	0.218	0
CM000665.2_75736880-75739421(-)_1|1|1x0;3;3	G	K	T	F	H	C	K	S	L	L	T	L	-0.190853325089991	-0.374229848815943	-0.139938958920314	-0.14581478851419	-0.316089315881554	-0.334555460185235	-0.232765599504327	0.015980712023318	-0.257262939792029	-0.0550639148779751	-0.118496200793974	-0.0994089422353984	0	0	0	0	0.028	0
CM000665.2_75736880-75739421(-)_1|1|1x0;4;4	G	K	T	F	S	Q	K	S	Y	L	T	I	-0.432547600470903	-0.520997763982398	-0.639845156914082	-0.263496020299641	-0.53460045446384	-0.533337456543083	-0.500867379472071	-0.29438133028173	-0.0175163770059724	-0.533221294889697	-0.542804719671537	-0.646234773954015	0	0	0	0	0.25	0
CM000665.2_75736880-75739421(-)_1|1|1x0;5;5	E	E	A	F	S	H	K	S	R	L	T	V	-0.374040626325075	-0.709521280550104	-0.135986841580641	-0.654845269943515	-0.615399006609772	-0.651170909397412	-0.0660457713725466	-0.0390453354645714	-0.708378854059472	-0.49975217958979	-0.536954679134561	0.322895821862169	0	0	0	0	0.114	0
CM000665.2_75736880-75739421(-)_1|1|1x0;6;6	G	K	P	F	I	N	K	S	N	L	R	L	-0.402160192932707	-0.545246700305777	-0.490418448282051	-0.411595895745818	0.148040127682521	-0.682419720440743	-0.417882017357858	-0.445228624919477	-0.594631459429303	-0.236082402632636	-0.348491540960323	-0.183714229223099	0	0	0	0	0.31	0
CM000665.2_75736880-75739421(-)_1|1|1x0;7;7	G	K	T	F	H	R	K	S	F	L	T	I	-0.190834175237635	-0.427098070287404	-0.124953679850735	-0.195726301767647	-0.272930879006154	-0.255716428231152	-0.35843355888513	-0.26600505463378	-0.524423171842247	-0.567156668608744	0.302415608597009	-0.601385459402043	0	0	0	0	0.18	0
CM000665.2_75736880-75739421(-)_1|1|1x0;8;8	G	K	T	F	R	C	K	S	F	L	T	V	-0.15552762526061	-0.317812729043343	-0.285363551922669	-0.233806527071125	0.147277279617198	0.00244574526437578	-0.238529086602421	-0.323380167495501	-0.275866754138393	-0.345623596968509	-0.271265640526365	-0.198085916566784	0	0	0	0	0.094	0
CM000665.2_75736880-75739421(-)_1|1|1x0;9;9	G	K	T	Y	S	H	K	S	Y	L	T	V	-0.212430402521826	-0.519060965294101	-0.3978359439686	-0.313698055067865	-0.360308416414497	-0.400618106417084	-0.423642220452294	-0.379010031283319	-0.56609066646999	-0.350746837239562	-0.396529481369146	0.050145561432196	0	0	0	0	0.162	0
CM000665.2_75736880-75739421(-)_1|1|1x0;10;10	G	K	S	F	H	C	K	S	F	L	T	I	-0.178566109801762	-0.359405795155793	-0.223798315044372	-0.0846302511419941	0.0783921011792352	0.046016925684931	-0.256320688896612	-0.23833939452725	-0.246941857107938	-0.16072570871793	-0.286067391356152	-0.275222764114406	0	0	0	0	0.05	0
CM000665.2_75736880-75739421(-)_1|1|1x0;11;11	E	K	T	F	I	N	K	L	N	L	G	I	-0.0848221266195313	-0.136156580022733	-0.360432289489883	-0.111371112343561	0.178912351251173	-0.384339956931988	-0.227884695486761	-0.271850213683025	-0.278319529473943	-0.144235430209271	-0.00613759768824813	-0.0986282869873749	0	0	0	0	0.18	0
CM000665.2_75736880-75739421(-)_1|1|1x0;12;12	G	K	T	F	R	Q	K	S	N	L	S	T	-0.116562271017507	-0.447813512178584	-0.735969096876058	-0.789538613114059	-0.014193507772949	-0.748909284203533	-0.659376351768252	-0.76251572570889	0.0463116984891543	-0.677770346121267	-0.775148539049241	-0.683637901440328	0	0	0	0	0.654	0
CM000665.2_75736880-75739421(-)_1|1|1x0;13;13	G	K	T	F	H	R	K	S	F	L	T	I	-0.190834175237635	-0.427098070287404	-0.124953679850735	-0.195726301767647	-0.272930879006154	-0.255716428231152	-0.35843355888513	-0.26600505463378	-0.524423171842247	-0.567156668608744	0.302415608597009	-0.601385459402043	0	0	0	0	0.18	0
CM000665.2_75736880-75739421(-)_1|2|1x0;1;14	G	K	T	F	C	H	K	S	N	L	S	T	-0.0856297472157823	-0.557414305101456	-0.603463418225459	-0.703647650875549	0.239792757404267	-0.710721531738323	-0.661690113184465	-0.731176812162791	-0.662151659403552	-0.656439550420101	-0.662572734625681	0.355081224568843	0	0	0	0	0.308	0
CM000665.2_75736880-75739421(-)_1|2|1x0;2;15	R	K	T	F	Y	D	K	T	V	L	T	I	-0.0997753020124964	-0.543897475350676	-0.236685084926095	-0.515875263659458	-0.332034873045123	-0.0561900094524521	-0.584704299631056	-0.154334263422807	-0.425300577782488	0.263315749638196	-0.526258430235982	-0.414242152231415	0	0	0	0	0.144	0
CM000665.2_75736880-75739421(-)_1|2|1x0;3;16	R	K	T	F	S	Q	K	S	K	L	F	V	-0.320287288053213	-0.353544100350974	-0.439410702019778	-0.596718546200412	-0.645993747070901	-0.705347289162406	0.00612118067435877	-0.434369013881589	0.012299691076169	-0.518751843500202	-0.570315147663058	-0.580598398935325	0	0	0	0	0.32	0
CM000665.2_75736880-75739421(-)_1|2|1x0;4;17	R	K	T	F	S	Q	K	S	G	L	S	I	-0.232307008151969	-0.527746368079687	-0.687691707509938	-0.642559633344079	-0.644161144490926	-0.69667561861552	-0.720787604447255	0.0595306484367814	0.255608965966976	-0.693895460361312	-0.715889526408812	-0.638034289222568	0	0	0	0	0.462	0
CM000665.2_75736880-75739421(-)_1|2|1x0;5;18	G	K	T	F	C	Q	K	S	H	L	S	R	-0.614513520239787	-0.763366620085936	0.261038054886551	-0.797634553129483	-0.547548110454862	-0.874288177282478	0.178536172460958	-0.753649957955622	0.4175747181828	-0.813433934340985	-0.768499687543682	-0.627857820991403	0	0	0	0	0.842	0
CM000665.2_88138644-88141122(+)_1|1|1x0;1;1	G	R	K	F	R	N	R	G	L	M	Q	K	-0.287561868835878	-0.592228105357347	-0.150558058887845	-0.205926497988081	-0.213247515759102	-0.236616835181541	-0.129768175891071	-0.127287267608324	-0.108843867697979	-0.0295555647263927	-0.547375892866039	-0.20738811634034	0	0	0	0	0.138	0
CM000665.2_88138644-88141122(+)_1|2|1x0;1;2	V	R	I	F	K	R	I	G	F	L	N	K	-0.239876001922878	-0.559541650912952	-0.228242087592759	-0.21037085650943	-0.0126521909721068	-0.123402867316427	-0.295297246206188	-0.346863911500039	-0.469672091330066	-0.443292761516748	0.212308969769673	-0.600251966571323	0	0	0	0	0.174	0
CM000665.2_88138644-88141122(+)_1|3|1x0;1;3	Q	R	Q	F	E	D	S	Q	H	F	I	D	-0.296754672927147	-0.102110695638932	-0.257758030622785	-0.373105900688916	-0.291635678436805	-0.60207114242855	0.114748058409267	-0.517611035007796	-0.405959758535512	-0.169371254072797	-0.327814909868254	-0.248048716687897	0	0	0	0	0.364	0
CM000665.2_88138644-88141122(+)_1|3|1x0;2;4	N	E	S	F	K	L	P	F	Q	L	A	Q	0.0793299677563502	-0.503896270459346	-0.0456464356239398	-0.434174555442818	-0.231946222402636	-0.740638231528015	-0.388669441629811	-0.138576689424807	-0.57540055866508	-0.55067911457657	-0.279033395992912	0.220469291411843	0	0	0	0	0.05	0
CM000665.2_88138644-88141122(+)_1|3|1x0;3;5	H	E	L	F	E	D	L	P	L	L	Y	E	-0.189105789684818	-0.274846450783585	-0.299403062056148	-0.266047281730101	-0.205302618051366	-0.2128243435512	-0.422094311096274	-0.0727998922399321	-0.257596160984439	-0.18729523247672	-0.220864003900413	-0.1689841998855	0	0	0	0	0.106	0
CM000665.2_88138644-88141122(+)_1|4|1x0;1;6	L	T	T	Y	C	N	A	E	A	L	E	A	-0.23671949925337	-0.32180615931489	-0.330255082066871	-0.166824969279227	-0.182747058248653	-0.465181210324234	-0.238346892362149	-0.00557308834593966	-0.354419558784443	-0.367762878893154	0.00471257965210847	-0.261921071012657	0	0	0	0	0.082	0
CM000665.2_114236255-114237308(-)_1|1|1x0;1;1	G	S	V	F	N	K	N	S	L	L	V	R	-0.520394973034412	-0.449626228369262	-0.070458070866865	-0.529842862607969	-0.467352878106546	-0.388674264199544	-0.401677357173862	-0.163171275123852	-0.438984165246768	-0.765300039095963	0.000463630573496777	-0.289074153049823	0	0	0	0	0.166	0
CM000665.2_114236255-114237308(-)_1|2|1x0;1;2	G	K	T	F	S	Y	H	S	V	F	I	Q	-0.0859530820411487	-0.812084384066605	-0.178896909316603	-0.800134147908744	-0.521606225986276	-0.527101174689918	-0.644520677365343	0.0204378840612149	-0.509785910779491	-0.643275007763129	-0.622164268335691	0.405265853950758	0	0	0	0	0.098	0
CM000665.2_114236255-114237308(-)_1|2|1x0;2;3	G	K	T	F	Y	Y	N	S	S	L	T	R	-0.632865245127194	-0.786419281145834	0.487328694173474	-0.797998422299689	-0.768471897466625	-0.516237940220882	-0.725470691918146	-0.0812073422357786	-0.619949159847297	-0.75279929328743	-0.692588414949371	0.357360508625178	0	0	0	0	0.238	0
CM000665.2_114236255-114237308(-)_1|3|1x0;1;4	G	K	T	F	T	Y	R	S	V	F	F	R	-0.460479698899162	-0.854047228836962	0.301014185963124	-0.891179908645119	-0.793187600743895	-0.352915580501973	-0.823778751708958	-0.159430137809902	-0.591917298290558	-0.710737807020457	-0.701693134186445	0.490940551787629	0	0	0	0	0.324	0
CM000665.2_114236255-114237308(-)_1|3|1x0;2;5	G	K	G	F	Y	Y	S	Y	S	L	T	R	-0.65028371761767	-0.765079873248547	0.388208143348492	-0.755862449784339	-0.628711595668788	-0.649889464575377	-0.567918968430156	0.0569850294464405	-0.61454094982358	-0.893196791644676	-0.00408818401086305	0.0645324167414255	0	0	0	0	0.298	0
CM000665.2_141442271-141445973(+)_1|1|1x0;1;1	S	K	A	F	D	S	S	T	L	L	S	A	-0.148424430242937	-0.19861327418968	-0.239931508144384	-0.319687333629804	-0.178086032737324	-0.422675084908393	-0.190141683149545	0.0108489720372886	-0.215212451826853	-0.392578912500653	-0.21764942525129	-0.139196926386645	0	0	0	0	0.146	0
CM000665.2_141442271-141445973(+)_1|1|1x0;2;2	N	K	Q	F	T	T	L	N	R	L	D	R	-0.622821291089012	-0.676299971383479	0.187150248961439	-0.569022091642257	-0.334256933328647	-0.621903673963338	-0.161533914090872	0.0445837457162293	-0.404176739236437	-0.351042829469673	-0.228959687769026	0.0769508690323428	0	0	0	0	0.218	0
CM000665.2_141442271-141445973(+)_1|2|1x0;1;3	K	R	S	Y	V	T	L	S	S	L	R	R	-0.722120801927407	-0.810987984802194	0.547848841553226	-0.863223854786803	-0.669683632525207	-0.568395554241073	-0.740661635422275	0.0280790745549604	-0.537047860792639	-0.788867457971825	-0.595174333725909	-0.0154726472409915	0	0	0	0	0.226	0
CM000665.2_141442271-141445973(+)_1|2|1x0;2;4	N	K	V	F	A	L	A	E	Y	R	T	R	-0.53687036454671	-0.832598422223519	0.0721380513016129	-0.562687699858342	-0.129625629786049	-0.5031340992477	-0.201474365184871	-0.650837414210685	-0.553137256678822	-0.307081386820678	-0.365541498395242	-0.403582986738323	0	0	0	0	0.294	0
CM000665.2_141442271-141445973(+)_1|2|1x0;3;5	L	E	T	F	M	T	Y	Y	I	L	K	N	-0.209014245910154	-0.507399938565517	-0.0953231416194491	-0.589851338326451	-0.268577952031411	-0.291374037882737	-0.321732838740132	0.0736017216656774	-0.538928882672167	-0.694537800257423	0.06535482038701	-0.217340056705414	0	0	0	0	0.154	0
CM000665.2_141442271-141445973(+)_1|3|1x0;1;6	A	K	Q	F	Q	S	P	S	T	L	K	M	-0.152268682502566	-0.400431539202394	-0.497924610500828	-0.475746555913812	-0.335052592680734	-0.260767150970941	-0.209977694974126	-0.185435060341745	-0.26060617432922	-0.525312009629988	-0.0880349158244561	-0.454552491130632	0	0	0	0	0.128	0
CM000665.2_141442271-141445973(+)_1|3|1x0;2;7	G	R	C	F	S	V	Q	G	N	L	Q	K	-0.414118689913829	-0.83569458510029	-0.431540289642907	-0.781602878939977	0.433325861294045	-0.666421743605168	-0.800979933080769	-0.819232293587973	-0.670030236489312	-0.498063967601065	-0.700378115462618	0.202558738810259	0	0	0	0	0.618	0
CM000665.2_141442271-141445973(+)_1|3|1x0;3;8	N	K	A	F	T	L	N	E	T	L	K	I	-0.214245039195588	-0.41026259041392	-0.190195909190679	-0.332639693902522	-0.368505376910336	-0.104618491058089	-0.37765530045863	-0.17599870968853	-0.608849382446492	-0.557019515273509	-0.190949534581228	-0.28102332255525	0	0	0	0	0.354	0
CM000665.2_141442271-141445973(+)_1|3|1x0;4;9	F	Q	R	F	L	Y	L	S	T	K	R	N	-0.0456431491868268	-0.585355744609833	-0.44341537435689	-0.80117597969778	-0.650156958225865	-0.066325038126601	-0.609544859198342	-0.377542701242899	-0.520485371052554	-0.684768080355348	-0.729183960658401	0.271164778494513	0	0	0	0	0.336	0
CM000665.2_141442271-141445973(+)_1|4|1x0;1;10	P	K	I	C	K	T	A	A	A	L	G	M	-0.273866834679918	-0.306425834340033	-0.612056940138586	-0.101491727749894	-0.46165212262755	-0.279502694531723	-0.311866804994612	0.170389573827106	-0.0139528477944838	-0.325253439271061	-0.114483958766402	-0.174680467218286	0	0	0	0	0.038	0
CM000665.2_179333219-179334419(+)_1|1|1x0;1;1	E	F	N	S	K	Y	F	S	D	L	K	Q	-0.286968981602371	-0.558477770389716	-0.32434455989618	-0.366045959470408	-0.740771727936411	0.113279344074864	-0.642116125166901	-0.683307861921392	-0.689615405794936	-0.646178419013112	-0.466800918028539	0.230204294204302	0	0	0	0	0.162	0
CM000665.2_179333219-179334419(+)_1|1|1x0;2;2	K	E	S	F	S	T	N	M	L	L	I	E	-0.0290974096981206	-0.17772735759819	-0.202894634762649	-0.139948954208161	-0.12794641749316	-0.0885001854253494	-0.200730220112967	0.0486113790679617	-0.250678513111019	-0.394720579369297	0.0209642493159717	-0.0156215824266664	0	0	0	0	0.102	0
CM000665.2_179333219-179334419(+)_1|1|1x0;3;3	D	Y	K	T	V	I	F	E	N	L	S	Q	-0.0630465547583497	-0.473706711016062	-0.243740171691928	-0.441502096444552	0.140784252081788	-0.490356756797199	-0.348651743328308	-0.390816300350175	-0.474416466382541	-0.493432555468325	-0.154064762190189	-0.128262517531679	0	0	0	0	0.33	0
CM000665.2_179333219-179334419(+)_1|1|1x0;4;4	D	V	Q	F	S	S	S	S	E	L	Y	L	-0.297321148863709	-0.510246147967856	-0.1099030509124	-0.0840416849061505	-0.276195237175332	-0.301142145979935	-0.0735362880567896	-0.0317940085722999	-0.370253712936386	-0.336534875075474	-0.0481281251394972	-0.375784672840365	0	0	0	0	0.23	0
CM000665.2_179333219-179334419(+)_1|1|1x0;5;5	E	H	E	T	N	D	P	E	D	L	H	S	-0.270735454839899	-0.344090196649747	-0.307702386888073	-0.0888993559887392	-0.357924795511809	0.0487390581861722	-0.332220816799851	-0.401388901107539	-0.51698395495999	-0.0102160928118421	-0.194956015167798	-0.348768375858105	0	0	0	0	0.174	0
CM000665.2_179333219-179334419(+)_1|2|1x0;1;6	G	F	R	S	R	L	H	T	N	V	N	R	-0.72960434441147	-0.911289344850869	0.52627271114856	-0.882178721588126	0.397357037707117	-0.758727494856752	-0.62008849667019	-0.838125750053396	-0.354982778166828	-0.297904670448636	-0.628470046209854	0.235728786560347	0	0	0	0	0.412	0
CM000665.2_179333219-179334419(+)_1|2|1x0;2;7	G	K	G	F	S	S	M	L	E	Y	C	K	-0.134647316719725	-0.11726330426359	-0.103293318804889	0.0769086856664351	-0.0994849415991563	-0.213418213205641	-0.0110185399580239	-0.155450130067366	-0.186421988324123	-0.108732199421767	-0.002902149343535	-0.359843174481905	0	0	0	0	0.122	0
CM000665.2_179333219-179334419(+)_1|2|1x0;3;8	E	Y	S	T	G	Q	I	E	D	L	K	I	-0.207846586240049	-0.508061451757773	-0.338453688861181	-0.210134394928712	-0.577000269661675	0.0203967696206747	-0.561349704089654	-0.410895899728737	-0.0352818851572748	-0.517169115332833	-0.243053265782432	-0.461966318102008	0	0	0	0	0.296	0
CM000665.2_179333219-179334419(+)_1|2|1x0;4;9	L	M	R	F	G	N	E	R	E	L	I	S	-0.18031075962892	-0.445654841324197	-0.198478845226423	-0.0563043233030146	-0.179857480621647	-0.225973940683583	-0.0538523931945356	-0.0863490167631485	-0.372097766468019	-0.237623262085657	-0.114593608414694	-0.180683709553141	0	0	0	0	0.116	0
CM000665.2_193155595-193156792(-)_1|1|1x0;1;1	S	K	A	F	R	D	S	Y	H	L	R	R	-0.678710214098031	-0.799921728797847	0.163788424251332	-0.695497317696588	-0.497140561656601	-0.881906211191313	0.16158509338647	-0.726249000735166	-0.493984288293211	-0.297627660511176	-0.291476579337065	-0.627755021358667	0	0	0	0	0.704	0
CM000665.2_193155595-193156792(-)_1|2|1x0;1;2	G	K	A	F	R	D	V	Y	H	L	S	R	-0.678710214098031	-0.799921728797847	0.163788424251332	-0.695497317696588	-0.497140561656601	-0.881906211191313	0.16158509338647	-0.726249000735166	-0.493984288293211	-0.297627660511176	-0.291476579337065	-0.627755021358667	0	0	0	0	0.634	0
CM000665.2_193155595-193156792(-)_1|3|1x0;1;3	G	K	G	F	S	R	P	D	P	L	S	C	-0.102334823761061	-0.114257644339194	-0.405995708761332	-0.368368407218199	-0.402158295945281	-0.396685305337656	-0.45300831741114	0.094376213926861	-0.928012017031457	-0.880325803128265	0.456386828587299	-0.851659618888149	0	0	0	0	0.626	0
CM000665.2_193155595-193156792(-)_1|3|1x0;2;4	T	A	A	F	A	A	K	D	R	L	R	T	-0.304379553191066	-0.393522749561132	-0.0115062667433702	-0.111021300357719	-0.0719138921047107	-0.544657987787564	-0.0178317198885673	-0.0387848825372061	-0.410516599070314	-0.399964871170009	0.0489613228073837	-0.221845352383162	0	0	0	0	0.288	0
CM000666.2_85501-87448(+)_1|1|1x0;1;1	V	K	V	F	S	K	F	S	N	S	N	K	-0.521936657326341	-0.423540810002448	-0.507001249735638	-0.16901764129058	0.120971767499659	-0.549627896466578	-0.641290060693995	-0.648153856538274	-0.721442546185935	-0.133616356004501	-0.124681561732771	-0.649544544192005	0	0	0	0	0.404	0
CM000666.2_85501-87448(+)_1|2|1x0;1;2	G	K	A	F	N	R	S	T	S	L	S	K	-0.391477507506807	-0.675073781817654	-0.637588494507236	-0.56507251038883	-0.850604003310513	-0.449504022532382	-0.561745767708703	-0.142108746328962	-0.738096014314653	-0.64403728664697	0.42910118736968	-0.677960705983506	0	0	0	0	0.64	0
CM000666.2_85501-87448(+)_1|2|1x0;2;3	G	K	A	F	R	R	S	T	V	L	N	E	-0.052890390190036	-0.389909785182496	-0.389198409742336	-0.521969133518021	-0.615688423974324	-0.157204296350701	-0.508105286277134	0.0273330227660859	-0.669071448415304	-0.737549647979956	0.324728995107192	-0.559675803294508	0	0	0	0	0.384	0
CM000666.2_85501-87448(+)_1|2|1x0;3;4	G	K	A	F	T	R	S	T	T	L	N	E	0.00973743937101942	-0.271989227807275	-0.718279627729105	-0.533053094495859	-0.721216402771563	0.00657849541353121	-0.660853036501718	-0.0419168133530094	-0.657572694898157	-0.829092942095908	0.376122912155713	-0.727082811727009	0	0	0	0	0.642	0
CM000666.2_85501-87448(+)_1|2|1x0;4;5	G	K	A	F	R	W	S	T	S	L	N	E	-0.151905550911811	-0.354348143182995	-0.396713296154938	-0.348673285504149	-0.531967674467596	-0.199506039639129	-0.430965605488375	-0.00366292085514342	-0.351589895207903	-0.494445703650736	-0.169291981748201	0.0777346220345469	0	0	0	0	0.278	0
CM000666.2_85501-87448(+)_1|2|1x0;5;6	G	K	A	F	R	Q	S	R	S	L	N	E	-0.263090270358142	-0.160837836417577	-0.581234086868566	-0.577388090516421	-0.599762056778256	-0.445250214740931	-0.519267442124081	0.0302477062757375	-0.135494757766163	-0.30837752806212	-0.434608346523965	-0.651296926558389	0	0	0	0	0.422	0
CM000666.2_85501-87448(+)_1|2|1x0;6;7	G	K	A	F	N	Q	S	S	S	L	I	I	-0.328820955011352	-0.469161553105591	-0.57328793800237	-0.902702074535459	-0.774749162028493	-0.631748049610442	-0.778453412738696	0.426695066506465	0.461106911539833	-0.737654429075335	-0.714124368263524	-0.661315016774656	0	0	0	0	0.606	0
CM000666.2_85501-87448(+)_1|2|1x0;7;8	G	K	A	F	T	W	S	S	S	L	N	K	-0.343487870687477	-0.756956108394614	-0.349140468164411	-0.378449458730541	-0.638532774272343	-0.191816297343909	-0.547184477169694	-0.273658701764222	-0.501099646552106	-0.361570225310729	-0.678781306743802	0.349688557620668	0	0	0	0	0.524	0
CM000666.2_85501-87448(+)_1|2|1x0;8;9	G	K	A	F	Y	R	S	S	H	L	A	K	-0.478460138166223	-0.646933475579041	-0.677547449273248	-0.332596608553429	-0.728390616659728	-0.73726304938171	-0.0275148567279836	-0.51077873084001	-0.602554865272941	-0.770357620398274	0.294024224761814	-0.716658739882124	0	0	0	0	0.646	0
CM000666.2_85501-87448(+)_1|2|1x0;9;10	G	K	A	F	N	Q	S	S	T	L	I	L	-0.30089698866634	-0.368262263839952	-0.689033728668405	-0.891195336161793	-0.816050974201332	-0.30679379901557	-0.779628258992292	0.112934754126877	0.316999181293009	-0.663238528023348	-0.736944423652013	-0.674186723329472	0	0	0	0	0.606	0
CM000666.2_85501-87448(+)_1|2|1x0;10;11	G	K	A	F	T	R	S	T	T	L	N	E	0.00973743937101942	-0.271989227807275	-0.718279627729105	-0.533053094495859	-0.721216402771563	0.00657849541353121	-0.660853036501718	-0.0419168133530094	-0.657572694898157	-0.829092942095908	0.376122912155713	-0.727082811727009	0	0	0	0	0.642	0
CM000666.2_85501-87448(+)_1|2|1x0;11;12	G	K	A	F	I	W	S	A	S	L	N	E	-0.188942661291202	-0.378338376421971	-0.445664695080112	-0.350619755793883	-0.517196589407848	-0.233143682173691	-0.483156769745589	0.000286847283300411	-0.368286444689599	-0.530140919215621	-0.195294421217111	0.113866005647851	0	0	0	0	0.182	0
CM000666.2_85501-87448(+)_1|2|1x0;12;13	G	K	A	F	N	Q	S	S	G	L	I	I	-0.232307008151969	-0.527746368079687	-0.687691707509938	-0.642559633344079	-0.644161144490926	-0.69667561861552	-0.720787604447255	0.0595306484367814	0.255608965966976	-0.693895460361312	-0.715889526408812	-0.638034289222568	0	0	0	0	0.544	0
CM000666.2_85501-87448(+)_1|2|1x0;13;14	G	K	A	F	T	R	S	T	A	L	N	E	-0.0441462648099031	-0.428163009836181	-0.70411876325213	-0.494777917338077	-0.598447302045687	-0.118135105150383	-0.550634246251231	-0.0261363883585912	-0.669692293255459	-0.773420091217957	0.381207311661033	-0.720208541044791	0	0	0	0	0.544	0
CM000666.2_85501-87448(+)_1|2|1x0;14;15	G	K	A	Y	N	L	S	S	T	L	T	K	-0.238577497611747	-0.596568016894953	-0.208540496862774	-0.519412309997822	-0.50340145468612	0.0148376919606821	-0.343616359263421	-0.352350636732227	-0.221644090810391	-0.164124219503101	-0.650692492859052	0.0894569380911321	0	0	0	0	0.352	0
CM000666.2_85501-87448(+)_1|2|1x0;15;16	G	K	A	F	N	W	S	S	S	L	T	K	-0.343487870687477	-0.756956108394614	-0.349140468164411	-0.378449458730541	-0.638532774272343	-0.191816297343909	-0.547184477169694	-0.273658701764222	-0.501099646552106	-0.361570225310729	-0.678781306743802	0.349688557620668	0	0	0	0	0.352	0
CM000666.2_85501-87448(+)_1|2|1x0;16;17	G	K	A	F	N	R	P	S	T	L	T	V	-0.309226408864906	-0.556700554427452	-0.528295172072924	-0.704013746542657	-0.782072945246773	-0.513253092006585	-0.714236996195028	0.021243631176008	-0.752443375093436	-0.759050597693129	0.564289354351279	-0.728253047322073	0	0	0	0	0.56	0
CM000666.2_160841-162119(+)_1|1|1x0;1;1	G	K	S	F	H	V	L	S	R	L	T	Q	-0.160522787009411	-0.602629002299758	-0.127457140953327	-0.562826917529382	-0.509767161616225	-0.580020192321579	0.0226698445213633	0.0287698836805087	-0.478920777292826	-0.512127145820222	-0.380923645871671	0.108533690402508	0	0	0	0	0.056	0
CM000666.2_160841-162119(+)_1|1|1x0;2;2	G	K	A	F	N	W	S	S	I	L	T	K	-0.352033844323295	-0.605945769983724	-0.21864635838164	-0.453325647142445	-0.462639332472886	-0.102355697876164	-0.465101486948527	-0.276222080151004	-0.533936329588072	-0.330057409038598	-0.449447030135795	0.048434452173265	0	0	0	0	0.326	0
CM000666.2_160841-162119(+)_1|1|1x0;3;3	G	K	G	F	T	R	S	S	H	L	T	K	-0.478460138166223	-0.646933475579041	-0.677547449273248	-0.332596608553429	-0.728390616659728	-0.73726304938171	-0.0275148567279836	-0.51077873084001	-0.602554865272941	-0.770357620398274	0.294024224761814	-0.716658739882124	0	0	0	0	0.764	0
CM000666.2_160841-162119(+)_1|1|1x0;4;4	G	K	A	F	N	Q	S	S	T	L	N	L	-0.30089698866634	-0.368262263839952	-0.689033728668405	-0.891195336161793	-0.816050974201332	-0.30679379901557	-0.779628258992292	0.112934754126877	0.316999181293009	-0.663238528023348	-0.736944423652013	-0.674186723329472	0	0	0	0	0.696	0
CM000666.2_160841-162119(+)_1|1|1x0;5;5	G	K	A	F	K	W	S	S	S	L	N	E	-0.222623357788192	-0.422710693257582	-0.430060638174157	-0.421117258469972	-0.558076934268914	-0.308120719096971	-0.506319682322465	-0.0832965822775789	-0.364932322379497	-0.55135741790038	-0.171274174382506	0.121882697882821	0	0	0	0	0.216	0
CM000666.2_160841-162119(+)_1|1|1x0;6;6	G	N	V	F	T	T	S	S	D	F	A	K	-0.761024090350507	-0.768409646558773	-0.333674725850044	0.12082614086362	-0.628533280671232	0.299337303425688	-0.725332827190306	-0.854001261000481	-0.660041234625661	-0.554942543600262	-0.496492418808611	-0.105472206519902	0	0	0	0	0.302	0
CM000666.2_160841-162119(+)_1|1|1x0;7;7	G	K	S	F	N	R	S	T	T	L	T	T	-0.307142891681403	-0.323650860364202	-0.418811308397278	-0.645701353155856	-0.507609866657991	-0.369891063199402	-0.59965320578068	0.00431194167203635	-0.566093889132957	-0.707908542033536	0.420079353499048	-0.731172414071018	0	0	0	0	0.656	0
CM000666.2_160841-162119(+)_1|1|1x0;8;8	G	K	A	F	N	W	S	S	T	L	N	V	-0.353470134807489	-0.541386780911177	-0.419607523645906	-0.542928095264068	-0.663264842086873	-0.0669908794144159	-0.68141337763968	-0.32203123466022	-0.584134380479863	-0.532999954087084	-0.418917214425472	0.261907045558676	0	0	0	0	0.48	0
CM000666.2_160841-162119(+)_1|1|1x0;9;9	G	K	A	F	K	V	F	A	N	L	H	N	-0.121156981122463	-0.687813897812363	-0.389157417835095	-0.70929521294924	0.128874327018394	-0.557149204522196	-0.709727923148966	-0.654314567789404	-0.528156266788104	-0.765711341808834	-0.452279270153589	0.126216927467622	0	0	0	0	0.26	0
CM000666.2_160841-162119(+)_1|1|1x0;10;10	G	K	A	F	K	Q	S	S	H	L	N	K	-0.356451705721577	-0.649653717736513	-0.616649619875395	-0.581159775501557	-0.693366686565017	-0.71769846059849	0.169817445577948	-0.789877386511795	0.413383662248115	-0.770371999651699	-0.765869221677628	-0.74820955700005	0	0	0	0	0.702	0
CM000666.2_160841-162119(+)_1|1|1x0;11;11	G	K	A	F	K	Q	Y	S	N	L	P	Q	-0.135384927706177	-0.39255485868248	-0.78120913878107	-0.825462416770986	0.0640123352920083	-0.770423174699849	-0.685632831897026	-0.791374699073882	0.178521420117568	-0.688886135643559	-0.794877075972678	-0.721221337568655	0	0	0	0	0.282	0
CM000666.2_253990-254851(+)_1|1|1x0;1;1	G	K	A	F	R	Q	S	R	S	L	N	E	-0.263090270358142	-0.160837836417577	-0.581234086868566	-0.577388090516421	-0.599762056778256	-0.445250214740931	-0.519267442124081	0.0302477062757375	-0.135494757766163	-0.30837752806212	-0.434608346523965	-0.651296926558389	0	0	0	0	0.422	0
CM000666.2_253990-254851(+)_1|2|1x0;1;2	G	K	A	F	Y	R	S	S	H	L	T	E	-0.33285154798624	-0.426951389258279	-0.861948208792788	-0.400631585828374	-0.665254351208028	-0.578640589229235	-0.0687299448119201	-0.588513890697108	-0.746622145400379	-0.817606931854491	0.352290148837546	-0.783963613375443	0	0	0	0	0.414	0
CM000666.2_253990-254851(+)_1|2|1x0;2;3	G	N	A	F	Y	R	S	S	H	L	T	K	-0.478460138166223	-0.646933475579041	-0.677547449273248	-0.332596608553429	-0.728390616659728	-0.73726304938171	-0.0275148567279836	-0.51077873084001	-0.602554865272941	-0.770357620398274	0.294024224761814	-0.716658739882124	0	0	0	0	0.506	0
CM000666.2_253990-254851(+)_1|2|1x0;3;4	G	K	A	F	R	Q	S	S	A	L	N	E	-0.220371320338853	-0.388277640179291	-0.680527719525505	-0.741868235919905	-0.62839725313767	-0.391643888403872	-0.615560674160124	0.156963371619668	0.167534990717645	-0.708996804964791	-0.570332390915244	-0.657038975941994	0	0	0	0	0.584	0
CM000666.2_253990-254851(+)_1|2|1x0;4;5	G	K	A	F	R	W	S	R	S	L	N	E	-0.219372618775969	-0.26991530247302	-0.356354825917909	-0.277874949607879	-0.479328980093791	-0.289728375359361	-0.434238162300795	-0.0743345278000198	-0.383969513023876	-0.165297435680641	-0.120194918844943	-0.0882252302680827	0	0	0	0	0.272	0
CM000666.2_270206-270968(-)_1|1|1x0;1;1	G	K	A	F	R	W	S	T	T	L	S	E	-0.0743557885161645	-0.350992197919307	-0.435945267643607	-0.345323949569573	-0.52420374353928	0.0774158341192425	-0.540306503681396	-0.131002618321688	-0.262398301619862	-0.562832085380576	-0.203217813122663	0.159645045395668	0	0	0	0	0.29	0
CM000666.2_270206-270968(-)_1|1|1x0;2;2	G	K	A	Y	K	R	S	S	P	I	N	K	-0.33234221052784	-0.537788654959863	-0.238032694777525	-0.300386337862008	-0.559464158388036	-0.42346110204527	-0.401685139601998	0.212198985080784	-0.459486189430805	-0.52405989019834	0.248384302585067	-0.616004049952623	0	0	0	0	0.352	0
CM000666.2_271101-272691(-)_1|1|1x0;1;1	G	K	I	I	T	S	S	S	N	V	A	K	-0.340821818080634	-0.678550383383914	-0.393234485929299	-0.569800325821349	0.268131513872546	-0.675199287909967	-0.276623775219026	-0.785598141235995	-0.424145120251348	-0.309193385594697	-0.619581815172206	-0.530848322516504	0	0	0	0	0.464	0
CM000666.2_271101-272691(-)_1|1|1x0;2;2	G	K	V	F	N	R	S	T	T	L	T	K	-0.305714621069802	-0.725593978846926	-0.424306343036217	-0.530937227582984	-0.772019778790438	-0.177125555862134	-0.633814350943975	-0.123808192388936	-0.694103648760723	-0.64890755012362	0.450308415491938	-0.681563792518545	0	0	0	0	0.47	0
CM000666.2_271101-272691(-)_1|1|1x0;3;3	G	K	A	F	S	R	S	S	V	L	N	E	-0.172576662573779	-0.6026904403031	-0.394388679195462	-0.592644382771457	-0.627155767732148	-0.280391626896098	-0.566106327543902	0.0115676986176993	-0.723779560862921	-0.769723466595156	0.379334010594452	-0.622556990562552	0	0	0	0	0.55	0
CM000666.2_271101-272691(-)_1|1|1x0;4;4	G	K	A	F	R	Q	S	A	T	L	N	K	-0.246252687923544	-0.772643920124044	-0.325833727885911	-0.815741038948375	-0.839462605609623	0.356667806181308	-0.853098015975346	-0.487168811681282	0.550995822047893	-0.760014755458819	-0.767181895798323	-0.723287892271215	0	0	0	0	0.806	0
CM000666.2_271101-272691(-)_1|1|1x0;5;5	G	K	A	F	S	R	F	T	T	L	N	E	0.00973743937101942	-0.271989227807275	-0.718279627729105	-0.533053094495859	-0.721216402771563	0.00657849541353121	-0.660853036501718	-0.0419168133530094	-0.657572694898157	-0.829092942095908	0.376122912155713	-0.727082811727009	0	0	0	0	0.502	0
CM000666.2_271101-272691(-)_1|1|1x0;6;6	G	K	A	F	G	W	S	T	D	L	N	K	-0.409179815401152	-0.581438089230783	-0.331185177765643	-0.010682126984775	-0.569187477504067	0.148928218660739	-0.563532240567713	-0.495553920475311	-0.558994079751471	-0.34157361384042	-0.517250574553758	0.0981940517818543	0	0	0	0	0.18	0
CM000666.2_271101-272691(-)_1|1|1x0;7;7	G	K	A	F	G	W	S	A	Y	L	S	K	-0.305407503340357	-0.533709493968375	-0.315935949307578	-0.0354252356949899	-0.268825179114514	-0.309012876969281	-0.298268164051977	-0.394268878655998	-0.373568743063295	-0.102844894598325	-0.43874049839595	-0.0013069118194508	0	0	0	0	0.12	0
CM000666.2_271101-272691(-)_1|1|1x0;8;8	G	K	A	F	L	C	S	R	A	L	N	K	-0.326603915396843	-0.688624831689921	-0.0692156247073569	-0.467502910161529	-0.0938824931357235	-0.464017615443869	-0.317666699329229	-0.110147607297138	-0.456818167558572	0.167419511209126	-0.0528474183586358	-0.409211060010524	0	0	0	0	0.186	0
CM000666.2_271101-272691(-)_1|1|1x0;9;9	G	K	A	F	G	W	S	T	Y	L	S	K	-0.328275927294041	-0.583257018784592	-0.338453919632699	-0.059231210725046	-0.266988356875878	-0.349084051356738	-0.267314048557549	-0.354826013982972	-0.4158542573393	-0.0411086733191116	-0.354070719684595	-0.048516350082809	0	0	0	0	0.116	0
CM000666.2_372647-373859(+)_1|1|1x0;1;1	G	K	A	F	K	W	S	L	I	F	N	E	0.0162199135718633	-0.102980391079982	-0.169531894276695	-0.118259116076012	-0.278433472077416	-0.0433861844436744	-0.181031593859096	0.0555928679086675	-0.272957137261212	-0.318999518512617	0.0757527736393297	0.0283862290084673	0	0	0	0	0.072	0
CM000666.2_372647-373859(+)_1|1|1x0;2;2	G	S	I	F	T	T	S	S	H	F	A	K	-0.398123889792601	-0.78625456991054	-0.312026179629237	-0.298421998144167	-0.359088474669404	-0.708467046084144	-0.0171003702755161	-0.842925660020522	-0.34433687869272	-0.552160354266654	-0.623750367342789	0.0969945132717133	0	0	0	0	0.454	0
CM000666.2_372647-373859(+)_1|1|1x0;3;3	G	K	A	F	N	R	F	T	T	L	T	K	-0.305714621069802	-0.725593978846926	-0.424306343036217	-0.530937227582984	-0.772019778790438	-0.177125555862134	-0.633814350943975	-0.123808192388936	-0.694103648760723	-0.64890755012362	0.450308415491938	-0.681563792518545	0	0	0	0	0.512	0
CM000666.2_372647-373859(+)_1|1|1x0;4;4	R	K	I	F	T	S	S	S	N	F	A	K	-0.340821818080634	-0.678550383383914	-0.393234485929299	-0.569800325821349	0.268131513872546	-0.675199287909967	-0.276623775219026	-0.785598141235995	-0.424145120251348	-0.309193385594697	-0.619581815172206	-0.530848322516504	0	0	0	0	0.422	0
CM000666.2_372647-373859(+)_1|1|1x0;5;5	G	K	A	F	N	R	S	T	T	L	T	K	-0.305714621069802	-0.725593978846926	-0.424306343036217	-0.530937227582984	-0.772019778790438	-0.177125555862134	-0.633814350943975	-0.123808192388936	-0.694103648760723	-0.64890755012362	0.450308415491938	-0.681563792518545	0	0	0	0	0.654	0
CM000666.2_372647-373859(+)_1|1|1x0;6;6	G	K	A	F	R	Q	S	S	K	L	N	E	-0.332288306020303	-0.266396448749684	-0.608933385165651	-0.637885144218943	-0.603296680339886	-0.433285017430702	0.049373906419329	-0.51487801641721	-0.0606727579857042	-0.378166657839224	-0.573562290913846	-0.572186193138079	0	0	0	0	0.39	0
CM000666.2_372647-373859(+)_1|1|1x0;7;7	G	K	A	F	G	R	S	R	V	L	N	E	-0.048061846275147	-0.481176979378439	-0.502229186827436	-0.579260612092543	-0.527357577412883	-0.303834801206348	-0.434812780057171	-0.125455426328582	-0.831180305975723	-0.593313941742903	0.300464629996882	-0.504852113346617	0	0	0	0	0.366	0
CM000666.2_372647-373859(+)_1|1|1x0;8;8	G	K	A	F	R	R	S	T	D	R	S	Q	-0.229981335049785	-0.514605680727502	-0.540182547390365	-0.352812465297895	-0.694244388594304	0.178810601796354	-0.669729034535498	-0.567117480665025	-0.686575399006146	-0.748270378647475	0.292539270827546	-0.535273561834002	0	0	0	0	0.492	0
CM000666.2_372647-373859(+)_1|1|1x0;9;9	D	K	A	F	K	Q	F	S	L	L	S	Q	-0.169440090020471	-0.466402079049681	-0.345593293297018	-0.498477044921585	-0.404757996258695	-0.392939046612581	-0.438908363288337	0.165476668588872	0.264137349186819	-0.730662409774731	-0.303031867102445	-0.523124617587505	0	0	0	0	0.252	0
CM000666.2_372647-373859(+)_1|1|1x0;10;10	D	K	A	F	K	R	F	S	H	L	N	K	-0.478460138166223	-0.646933475579041	-0.677547449273248	-0.332596608553429	-0.728390616659728	-0.73726304938171	-0.0275148567279836	-0.51077873084001	-0.602554865272941	-0.770357620398274	0.294024224761814	-0.716658739882124	0	0	0	0	0.476	0
CM000666.2_441594-444517(-)_1|1|1x0;1;1	G	K	S	F	Q	K	F	S	D	L	T	Q	-0.253059801172667	-0.544593521053356	-0.388976090639462	-0.198309185573702	-0.50048756205857	0.0218543010577695	-0.492488278590353	-0.546976952000383	-0.570084189673943	-0.461591630046732	-0.170703869398501	-0.229939647840353	0	0	0	0	0.068	0
CM000666.2_441594-444517(-)_1|2|1x0;1;2	G	K	A	F	N	R	S	T	N	L	T	A	-0.180509111397986	-0.309110419389952	-0.921053775147516	-0.638160013452844	0.0388070540925032	-0.826003270568432	-0.616976264565978	-0.640007596175527	-0.79449787530823	-0.823194102299315	0.499047643382707	-0.69625400919289	0	0	0	0	0.692	0
CM000666.2_441594-444517(-)_1|3|1x0;1;3	G	K	A	F	M	H	S	S	H	L	N	K	-0.335524512869973	-0.745493692589751	-0.292768586137101	-0.389426379866659	-0.632106149390222	-0.49504322000181	0.0675995409165893	-0.630036371024526	-0.422042311594291	-0.570678633293306	-0.692897526605645	0.165374179756607	0	0	0	0	0.366	0
CM000666.2_441594-444517(-)_1|3|1x0;2;4	G	K	V	I	S	S	S	S	S	F	A	K	-0.564962378699318	-0.696128890882577	-0.187563829634282	-0.561675323353277	-0.638390672094072	-0.511618229763649	0.170390114877494	-0.541376363857778	0.0578275672711938	-0.572970221849859	-0.769039331270192	-0.601974492506948	0	0	0	0	0.362	0
CM000666.2_441594-444517(-)_1|3|1x0;3;5	G	K	A	F	N	I	S	T	T	L	T	K	-0.245074874196547	-0.813224225664935	-0.158919986576968	-0.452178444790784	-0.422561483320846	0.00981132665451225	-0.489007030075113	-0.174913738294507	-0.30887598346154	-0.295219995051441	-0.567940464694431	0.0912198328675968	0	0	0	0	0.296	0
CM000666.2_441594-444517(-)_1|3|1x0;4;6	G	K	A	F	R	Q	S	A	N	L	Y	V	-0.26674899293733	-0.478834219237313	-0.691837442745719	-0.655326087088066	0.115563392794594	-0.741245954446487	-0.558448609642761	-0.776025219061987	0.307339223080444	-0.691825794509622	-0.669995300693399	-0.686376861827371	0	0	0	0	0.786	0
CM000666.2_441594-444517(-)_1|3|1x0;5;7	G	K	T	F	R	Q	S	A	N	L	Y	V	-0.26674899293733	-0.478834219237313	-0.691837442745719	-0.655326087088066	0.115563392794594	-0.741245954446487	-0.558448609642761	-0.776025219061987	0.307339223080444	-0.691825794509622	-0.669995300693399	-0.686376861827371	0	0	0	0	0.802	0
CM000666.2_441594-444517(-)_1|3|1x0;6;8	G	K	A	F	G	R	Y	T	A	L	N	Q	-0.183456604046405	-0.534292880409767	-0.422560646117837	-0.611344337935706	-0.662853050651548	-0.582791324553212	-0.603387955069481	0.229701378918194	-0.609122878730548	-0.780305497985117	0.366786154062432	-0.737788531713084	0	0	0	0	0.25	0
CM000666.2_441594-444517(-)_1|3|1x0;7;9	G	K	A	F	N	S	S	T	N	L	T	A	-0.300419493558978	-0.293868823156809	-0.715218964197702	-0.659869750172817	0.258948875122673	-0.869353390766889	-0.548102843027102	-0.76361770059449	-0.500874406177315	-0.674916258639542	-0.55285984551615	-0.108424740187085	0	0	0	0	0.41	0
CM000666.2_441594-444517(-)_1|4|1x0;1;10	G	K	A	F	I	H	S	L	H	L	N	K	-0.203078793261956	-0.424556892850657	-0.27028285563061	-0.024428384454872	-0.307312988017982	-0.375761337392384	0.101825521290552	-0.431487197784807	-0.325186754869997	-0.270784533696214	-0.101943226180997	0.0333399372280083	0	0	0	0	0.292	0
CM000666.2_441594-444517(-)_1|4|1x0;2;11	G	K	V	I	T	S	S	S	S	F	A	K	-0.564962378699318	-0.696128890882577	-0.187563829634282	-0.561675323353277	-0.638390672094072	-0.511618229763649	0.170390114877494	-0.541376363857778	0.0578275672711938	-0.572970221849859	-0.769039331270192	-0.601974492506948	0	0	0	0	0.328	0
CM000666.2_441594-444517(-)_1|4|1x0;3;12	G	K	A	F	T	S	S	T	T	L	T	K	-0.280940718479904	-0.681820373526691	-0.343499395240783	-0.462228438549366	-0.550869975423784	-0.266498536813144	-0.0718319562422491	-0.377078926193499	-0.142976970429742	-0.366553250944707	-0.624687603075379	-0.525763705116626	0	0	0	0	0.35	0
CM000666.2_441594-444517(-)_1|4|1x0;4;13	G	K	A	F	R	Q	S	A	I	L	Y	V	-0.0585921482008438	-0.537961017744326	-0.680059165285252	-0.70286353567162	-0.47645483454571	-0.0756451426962641	-0.643574924996085	-0.133833542196294	0.452517484476169	-0.764096580937552	-0.684045716977771	-0.689628444807234	0	0	0	0	0.454	0
CM000666.2_441594-444517(-)_1|4|1x0;5;14	G	K	T	F	R	Q	S	A	N	L	Y	V	-0.26674899293733	-0.478834219237313	-0.691837442745719	-0.655326087088066	0.115563392794594	-0.741245954446487	-0.558448609642761	-0.776025219061987	0.307339223080444	-0.691825794509622	-0.669995300693399	-0.686376861827371	0	0	0	0	0.802	0
CM000666.2_441594-444517(-)_1|4|1x0;6;15	G	K	A	F	G	R	Y	T	D	L	N	Q	-0.229981335049785	-0.514605680727502	-0.540182547390365	-0.352812465297895	-0.694244388594304	0.178810601796354	-0.669729034535498	-0.567117480665025	-0.686575399006146	-0.748270378647475	0.292539270827546	-0.535273561834002	0	0	0	0	0.228	0
CM000666.2_441594-444517(-)_1|5|1x0;1;16	G	K	A	F	G	W	S	I	A	L	N	Q	-0.0429237666413363	-0.318188578628286	-0.155692861408655	-0.307029516376259	-0.201821251923211	-0.265720538963135	-0.368224043546622	-0.00708651542705788	-0.189000055607515	-0.302257098255167	-0.294141960956179	0.0421869751899524	0	0	0	0	0.262	0
CM000666.2_441594-444517(-)_1|5|1x0;2;17	G	K	A	F	S	R	S	R	N	L	T	T	-0.284447278917109	-0.452062993234412	-0.527901813965969	-0.311282246027894	0.10285005736559	-0.739696977865096	-0.403110191882468	-0.797106887072985	-0.906161153729817	-0.563950004817138	0.397494201244105	-0.737655114706825	0	0	0	0	0.568	0
CM000666.2_441594-444517(-)_1|6|1x0;1;18	G	K	V	F	K	Q	S	S	H	L	N	R	-0.614513520239787	-0.763366620085936	0.261038054886551	-0.797634553129483	-0.547548110454862	-0.874288177282478	0.178536172460958	-0.753649957955622	0.4175747181828	-0.813433934340985	-0.768499687543682	-0.627857820991403	0	0	0	0	0.76	0
CM000666.2_441594-444517(-)_1|6|1x0;2;19	G	K	V	I	T	S	S	S	S	F	A	K	-0.564962378699318	-0.696128890882577	-0.187563829634282	-0.561675323353277	-0.638390672094072	-0.511618229763649	0.170390114877494	-0.541376363857778	0.0578275672711938	-0.572970221849859	-0.769039331270192	-0.601974492506948	0	0	0	0	0.328	0
CM000666.2_441594-444517(-)_1|6|1x0;3;20	G	K	A	F	T	S	S	T	T	L	T	K	-0.280940718479904	-0.681820373526691	-0.343499395240783	-0.462228438549366	-0.550869975423784	-0.266498536813144	-0.0718319562422491	-0.377078926193499	-0.142976970429742	-0.366553250944707	-0.624687603075379	-0.525763705116626	0	0	0	0	0.35	0
CM000666.2_441594-444517(-)_1|6|1x0;4;21	G	K	A	F	R	Q	S	A	I	L	Y	V	-0.0585921482008438	-0.537961017744326	-0.680059165285252	-0.70286353567162	-0.47645483454571	-0.0756451426962641	-0.643574924996085	-0.133833542196294	0.452517484476169	-0.764096580937552	-0.684045716977771	-0.689628444807234	0	0	0	0	0.454	0
CM000666.2_441594-444517(-)_1|6|1x0;5;22	G	K	T	F	R	Q	S	A	N	L	Y	A	-0.205727765316414	-0.240447094162054	-0.65050954898022	-0.541992490598803	0.179922212269926	-0.720403262498067	-0.502177344768812	-0.711204391153622	0.273118620410002	-0.552087885809888	-0.649582631618557	-0.621235876056519	0	0	0	0	0.82	0
CM000666.2_441594-444517(-)_1|6|1x0;6;23	G	K	T	F	R	Q	S	A	N	L	Y	A	-0.205727765316414	-0.240447094162054	-0.65050954898022	-0.541992490598803	0.179922212269926	-0.720403262498067	-0.502177344768812	-0.711204391153622	0.273118620410002	-0.552087885809888	-0.649582631618557	-0.621235876056519	0	0	0	0	0.82	0
CM000666.2_26113317-26113836(+)_1|1|1x0;1;1	G	K	T	F	C	A	K	S	K	L	T	E	-0.18954682050751	-0.30095333515364	-0.205504721946382	-0.433500271660087	-0.347288000512552	-0.272938325212677	-0.00757885435108727	-0.421851573774117	-0.30842012267174	-0.27435171704592	-0.121310886285338	-0.0713036903797245	0	0	0	0	0.088	0
CM000666.2_26113317-26113836(+)_1|2|1x0;1;2	G	K	F	F	C	V	K	S	N	L	I	V	-0.269724763899966	-0.530821577099348	-0.61275731465553	-0.817017127920046	0.532043134823656	-0.784591578693193	-0.663437283999073	-0.791965439522249	-0.727845529673704	-0.740510286336584	-0.63386540666266	0.445278960403325	0	0	0	0	0.504	0
CM000666.2_26113317-26113836(+)_1|2|1x0;2;3	G	K	T	F	C	E	K	S	A	L	T	K	-0.395732895900113	-0.775070801232339	-0.423102848244358	-0.484495094741876	-0.571593742199001	-0.120066820928733	-0.682260425649649	-0.551866120353632	-0.600106293692282	0.443106867808873	-0.684714452107593	-0.635253966469461	0	0	0	0	0.13	0
CM000666.2_80386451-80387477(-)_1|1|1x0;1;1	A	Q	T	F	P	K	L	D	T	F	L	E	0.137859505537393	-0.205546219842567	-0.495486569688096	-0.229528769365896	-0.361861542210447	0.0195799891028451	-0.337237671198126	-0.179136337657837	-0.468015532994603	-0.60088923058103	0.190649964205051	-0.346178549963337	0	0	0	0	0.192	0
CM000666.2_80386451-80387477(-)_1|2|1x0;1;2	S	R	S	F	S	R	R	A	H	L	A	E	-0.411540796161377	-0.43883354452939	-0.84284239827977	-0.366245519474561	-0.758755371694511	-0.573027111690464	0.0683875029745811	-0.696985877513993	-0.843624465060004	-0.895565029873292	0.387609684292543	-0.815371042617107	0	0	0	0	0.694	0
CM000666.2_84244259-84244769(+)_1|1|1x0;1;1	D	K	V	F	H	R	K	D	H	L	R	N	-0.321908403747868	-0.65966179132942	-0.316408721306889	-0.4496649119323	-0.492379362353141	-0.850246792222705	0.29282252330657	-1.00428457359009	-1.08922561718993	-1.06526996574039	0.58110027121302	-1.06846918268751	0	0	0	0	0.596	0
CM000666.2_84244259-84244769(+)_1|1|1x0;2;2	G	K	N	Y	N	T	K	L	G	H	R	R	-0.40217634536954	-0.596063430363513	0.193887672558362	-0.57217187993201	-0.207203705036303	-0.224531068991569	-0.129779410087274	-0.0642482230807831	-0.300961787668322	-0.320794924544266	0.0691911361538343	-0.0870129875252791	0	0	0	0	0.156	0
CM000666.2_84244259-84244769(+)_1|1|1x0;3;3	L	Q	T	F	E	S	T	Q	A	L	L	E	-0.373322433492605	-0.0235571442666671	-0.862152924895847	-0.614215920618958	-0.442523136786665	-0.0910268929103064	-0.329820457890318	-0.109933388877813	-0.343454669985723	-0.299296938759744	-0.051793291810057	-0.272440626006213	0	0	0	0	0.088	0
CM000666.2_84244259-84244769(+)_1|2|1x0;1;4	D	R	R	F	Y	T	R	K	D	V	Q	R	-0.777746125694026	-0.644183669701655	0.194826339756009	-0.788281197510955	-0.329591804571744	0.24700126423772	-0.245106282553893	-0.608690619860499	-0.485552986421515	-0.44510334285843	-0.0305517990276454	-0.394868348457909	0	0	0	0	0.236	0
CM000666.2_84244259-84244769(+)_1|2|1x0;2;5	A	P	R	F	G	R	K	D	H	L	M	R	-0.881705830165355	-1.02845099904741	0.287136569327819	-0.792658022847992	-0.330264045695156	-0.918864782309826	0.228495551041833	-1.0003240667111	-1.0882065342122	-1.11512465488112	0.569963726254996	-1.06805815626874	0	0	0	0	0.88	0
CM000666.2_145760781-145761681(-)_1|1|1x0;1;1	I	Y	S	T	N	R	P	A	A	M	E	C	-0.204126819717385	-0.390245065941312	-0.457461799654786	-0.577696966865747	-0.635677327286182	-0.454732451304988	-0.437897981565617	0.120980212615754	-0.589371666625353	-0.72028301356583	0.387534895179314	-0.630358350485289	0	0	0	0	0.282	0
CM000666.2_145760781-145761681(-)_1|1|1x0;2;2	Q	T	V	K	A	N	Q	L	E	L	E	T	0.0256615265420297	-0.112084747184934	-0.171532641549886	-0.0125747791695217	-0.0784796581505179	-0.106744478215231	0.00712747101206753	-0.0829268215132184	-0.210531636977107	-0.222226840559634	0.00160649729362901	-0.168898841808545	0	0	0	0	0.124	0
CM000666.2_145760781-145761681(-)_1|1|1x0;3;3	G	Y	L	S	K	T	A	N	K	L	I	E	-0.161781088004119	-0.303345215779935	-0.18852640773245	-0.389975544493327	-0.314911078332915	-0.303280946116995	-0.0211613565823344	-0.34530348624697	-0.301148958144644	-0.368793141117068	-0.0930391859366917	-0.0787957181639312	0	0	0	0	0.072	0
CM000666.2_145760781-145761681(-)_1|1|1x0;4;4	S	Y	S	C	K	R	K	D	N	L	N	L	-0.491270813428915	-0.436042983352575	-0.590927261390071	0.104736197679179	0.302351265211129	-0.609447395257195	-0.70716921943186	-0.762858472579397	-1.27278609158824	-1.2503168159473	0.606684314221227	-1.18287369488741	0	0	0	0	0.616	0
CM000666.2_145760781-145761681(-)_1|1|1x0;5;5	L	F	K	T	T	H	P	F	V	F	S	R	-0.411251112293505	-0.683382694010646	0.268255888213913	-0.844720404152592	-0.556685539175709	-0.24795813802019	-0.634016112513446	-0.078874146971458	-0.622376765131318	-0.747477267709001	-0.495649786074825	0.481740115538262	0	0	0	0	0.298	0
CM000667.2_23526147-23527770(+)_1|1|1x0;1;1	C	L	A	F	S	S	Q	K	F	L	S	Q	-0.0151560520047435	-0.24115689514142	-0.170258462575163	-0.231793085817503	0.0996173008882855	-0.105414572061111	-0.153104715527039	-0.292749332766411	-0.182800077765554	-0.18453254732264	-0.0416965610532055	-0.232032772377276	0	0	0	0	0.136	0
CM000667.2_23526147-23527770(+)_1|2|1x0;1;2	G	R	G	F	S	W	K	S	H	L	L	I	-0.326152839671913	-0.609364178681506	-0.531560156515798	-0.0393559772635805	-0.518704200588376	-0.621262629572478	0.000381546879344878	-0.644145736566572	-0.494049697938542	-0.577872206621589	-0.453087743485331	0.167267607668465	0	0	0	0	0.268	0
CM000667.2_23526147-23527770(+)_1|2|1x0;2;3	G	R	G	F	S	W	Q	S	V	L	L	T	-0.224730064263772	-0.562566214042108	-0.221314688276041	-0.325924974670448	-0.398892818112122	-0.234299623626505	-0.413427447664699	-0.194615062638078	-0.416017378569553	-0.490452276460863	-0.420950695377259	0.239169721209971	0	0	0	0	0.178	0
CM000667.2_23526147-23527770(+)_1|2|1x0;3;4	G	R	G	F	S	R	Q	S	V	L	L	T	-0.221858135943667	-0.527663853975378	-0.244520515959971	-0.703381420387343	-0.391095194857159	-0.500094894816	-0.48172495806232	0.05679810441816	-0.563325096398663	-0.744177434284013	0.419244509531131	-0.629375337240988	0	0	0	0	0.408	0
CM000667.2_23526147-23527770(+)_1|2|1x0;4;5	G	R	G	F	S	R	Q	S	V	L	L	T	-0.221858135943667	-0.527663853975378	-0.244520515959971	-0.703381420387343	-0.391095194857159	-0.500094894816	-0.48172495806232	0.05679810441816	-0.563325096398663	-0.744177434284013	0.419244509531131	-0.629375337240988	0	0	0	0	0.408	0
CM000667.2_23526147-23527770(+)_1|2|1x0;5;6	G	R	G	F	S	W	Q	S	V	L	L	T	-0.224730064263772	-0.562566214042108	-0.221314688276041	-0.325924974670448	-0.398892818112122	-0.234299623626505	-0.413427447664699	-0.194615062638078	-0.416017378569553	-0.490452276460863	-0.420950695377259	0.239169721209971	0	0	0	0	0.178	0
CM000667.2_23526147-23527770(+)_1|2|1x0;6;7	G	R	G	F	S	W	Q	S	V	L	L	T	-0.224730064263772	-0.562566214042108	-0.221314688276041	-0.325924974670448	-0.398892818112122	-0.234299623626505	-0.413427447664699	-0.194615062638078	-0.416017378569553	-0.490452276460863	-0.420950695377259	0.239169721209971	0	0	0	0	0.178	0
CM000667.2_23526147-23527770(+)_1|2|1x0;7;8	G	R	G	F	S	N	K	S	H	L	L	R	-0.763964395795745	-0.758410083760704	0.0755829701181739	-0.639681938876266	-0.457223140939085	-0.887133757176954	-0.0847772582821535	-0.643640807637292	-0.297989006892458	-0.735734825461382	-0.665165460494684	-0.348297082037948	0	0	0	0	0.554	0
CM000667.2_23526147-23527770(+)_1|2|1x0;8;9	G	R	G	F	R	D	K	S	H	L	L	R	-0.750671911608812	-0.877891600587359	0.312853909659337	-0.935475920391999	-0.396288479789924	-0.860032547679308	0.300402242822623	-0.864936614528049	-0.301228793443466	0.0976260382857262	-0.711387996749095	-0.433578841664364	0	0	0	0	0.694	0
CM000667.2_23526147-23527770(+)_1|2|1x0;9;10	G	R	G	F	R	D	K	S	N	L	L	S	-0.43818108050031	-0.392704409764446	-0.762525856747101	-0.550549279090473	0.392704655929499	-0.72076437868243	-0.6889036510769	-0.830900801490278	-0.703886871358932	0.504101979411096	-0.792248886145167	-0.684318480649721	0	0	0	0	0.596	0
CM000667.2_23526147-23527770(+)_1|2|1x0;10;11	G	R	G	F	S	N	K	S	H	L	L	R	-0.763964395795745	-0.758410083760704	0.0755829701181739	-0.639681938876266	-0.457223140939085	-0.887133757176954	-0.0847772582821535	-0.643640807637292	-0.297989006892458	-0.735734825461382	-0.665165460494684	-0.348297082037948	0	0	0	0	0.554	0
CM000667.2_23526147-23527770(+)_1|2|1x0;11;12	G	R	G	F	R	N	K	S	H	L	L	R	-0.763964395795745	-0.758410083760704	0.0755829701181739	-0.639681938876266	-0.457223140939085	-0.887133757176954	-0.0847772582821535	-0.643640807637292	-0.297989006892458	-0.735734825461382	-0.665165460494684	-0.348297082037948	0	0	0	0	0.526	0
CM000667.2_23526147-23527770(+)_1|2|1x0;12;13	G	R	G	F	S	D	R	S	S	L	C	Y	-0.357056812850949	-0.432464114820322	-0.575967333829238	-0.370885068453688	-0.526409566868885	-0.134741289122176	-0.625616740350156	-0.336223604045056	-0.599325374219987	0.125196785763784	-0.667357678818448	-0.456049870814533	0	0	0	0	0.682	0
CM000667.2_42466832-42467930(-)_1|1|1x0;1;1	G	K	G	F	S	Q	S	A	N	L	V	V	-0.26674899293733	-0.478834219237313	-0.691837442745719	-0.655326087088066	0.115563392794594	-0.741245954446487	-0.558448609642761	-0.776025219061987	0.307339223080444	-0.691825794509622	-0.669995300693399	-0.686376861827371	0	0	0	0	0.62	0
CM000667.2_42466832-42467930(-)_1|1|1x0;2;2	G	K	A	F	I	Q	S	A	K	L	D	V	-0.337071844200104	-0.327922960006694	-0.501763478158	-0.5189655760418	-0.545861581037891	-0.595134801545716	0.123665760365414	-0.452663822197918	0.222117283153882	-0.588917948758011	-0.521867415398845	-0.565055975354155	0	0	0	0	0.244	0
CM000667.2_42466832-42467930(-)_1|2|1x0;1;3	N	E	C	R	K	T	F	T	G	S	S	N	0.0512732187562173	-0.658382388647134	-0.354148467932711	-0.590699138919719	-0.388975793239942	-0.49747961423912	-0.329791298072041	-0.201182976474287	-0.440967347149729	-0.648813057725022	-0.419856971250263	-0.0370421084587855	0	0	0	0	0.222	0
CM000667.2_42466832-42467930(-)_1|3|1x0;1;4	G	Q	A	F	S	Q	L	S	C	L	F	V	-0.2051200876609	-0.403158928730589	-0.42007446426806	-0.598974624073928	-0.658189988835708	-0.162394020729489	-0.573311233943835	-0.0215145260649975	0.309898550032808	-0.642211796542014	-0.548883563299707	-0.586537610787899	0	0	0	0	0.604	0
CM000667.2_42466832-42467930(-)_1|3|1x0;2;5	G	K	A	F	T	C	S	S	Y	L	L	I	-0.279856748066178	-0.469964597489938	-0.479275296245259	0.0390059887485682	-0.239718247228259	-0.403940093610523	-0.458687073160474	-0.260300029849839	-0.335633713460055	-0.19480922789507	-0.434050295384143	-0.316393863079089	0	0	0	0	0.172	0
CM000667.2_42466832-42467930(-)_1|3|1x0;3;6	G	K	A	F	R	Q	R	L	S	L	T	V	-0.157708716503238	-0.119646933244998	-0.402137864634689	-0.365821912410925	-0.386875404864955	-0.338335906825188	-0.453378650653064	0.179494850682855	0.230051213233832	-0.234810942967344	-0.223387140380897	-0.402094462467221	0	0	0	0	0.438	0
CM000667.2_54857221-54858491(+)_1|1|1x0;1;1	G	K	G	F	K	Y	F	V	S	L	D	N	-0.183411159580607	-0.310331534062858	-0.281566162170354	-0.481916842613391	-0.378153396851405	-0.419958561567921	-0.382164356190537	-0.0103393440945256	-0.444233577752612	-0.525006609113349	-0.515163513254286	0.206195283198299	0	0	0	0	0.106	0
CM000667.2_72460014-72461577(-)_1|1|1x0;1;1	E	K	S	Y	T	S	K	Y	N	L	V	T	-0.158150434805491	-0.345163102832224	-0.662898693891976	-0.15698660425803	0.268512787101109	-0.707072211135736	-0.4616668712353	-0.611090430081966	-0.548920595979919	-0.676526547705557	-0.0245325091213732	-0.536688963229276	0	0	0	0	0.128	0
CM000667.2_72460014-72461577(-)_1|1|1x0;2;2	G	K	L	F	K	Q	L	S	H	L	H	T	-0.296327713293293	-0.43920403348896	-0.808360518889094	-0.586540070526836	-0.623868901566523	-0.793609163640791	0.447018550633097	-0.737871026111631	0.457453158099165	-0.734934152796043	-0.693307681522069	-0.754438580802675	0	0	0	0	0.49	0
CM000667.2_72460014-72461577(-)_1|1|1x0;3;3	H	K	A	F	T	Q	T	S	H	L	K	R	-0.614513520239787	-0.763366620085936	0.261038054886551	-0.797634553129483	-0.547548110454862	-0.874288177282478	0.178536172460958	-0.753649957955622	0.4175747181828	-0.813433934340985	-0.768499687543682	-0.627857820991403	0	0	0	0	0.944	0
CM000667.2_72460014-72461577(-)_1|1|1x0;4;4	G	R	G	F	A	Y	P	S	E	L	K	A	-0.234560514085909	-0.616290252341653	-0.195167900896745	-0.155814504089498	-0.421231435517647	-0.31463475386199	-0.348361153246238	-0.160248339123568	-0.666623209346668	-0.519837953440995	-0.394883078893562	0.184618155299106	0	0	0	0	0.122	0
CM000667.2_72460014-72461577(-)_1|1|1x0;5;5	G	L	D	F	P	T	L	A	Q	L	K	R	-0.648222713127871	-0.829841226117859	0.21269286770294	-0.867634166195864	-0.564614341433742	-0.819400352631897	-0.324876617942069	-0.28336793595915	-0.312418380832348	-0.511581395736894	-0.449858627199592	-0.0627539692281405	0	0	0	0	0.082	0
CM000667.2_72460014-72461577(-)_1|1|1x0;6;6	D	K	T	F	Q	Y	P	S	Q	L	Q	N	-0.214278458203266	-0.814977611989896	-0.414258489035429	-0.556646889897758	-0.632564760867701	-0.608346251789997	-0.49970964417691	-0.172445471968376	-0.708633020648995	-0.706156610759165	-0.581759515160273	0.465810452299374	0	0	0	0	0.096	0
CM000667.2_72460014-72461577(-)_1|1|1x0;7;7	G	M	E	F	V	Q	P	H	H	L	K	Q	-0.181762344536522	-0.478605098560508	-0.583371713142365	-0.820319511023691	-0.650002655319229	-0.792178931048413	0.429424240257813	-0.641614238069163	0.0533740460191653	-0.83573239979773	-0.614722127434875	-0.433850734775739	0	0	0	0	0.416	0
CM000667.2_150895426-150896995(-)_1|1|1x0;1;1	G	K	A	F	A	K	K	S	Q	L	I	V	-0.429888219868728	-0.618621747119117	-0.31423308909473	-0.260068018584744	-0.449931569053163	-0.649541314060555	-0.377693493384963	-0.336724998708355	-0.575144322339964	-0.537494966092295	0.169824118851522	-0.363333243833456	0	0	0	0	0.176	0
CM000667.2_150895426-150896995(-)_1|1|1x0;2;2	G	K	A	F	S	E	K	F	H	L	V	V	-0.0927819379838703	-0.485314586679935	-0.243534852036133	-0.261277567173563	-0.31168667197301	-0.685346040494633	0.164311514916656	-0.492955423426482	-0.46329270041973	-0.314246338957902	-0.495614440961854	-0.131920837285766	0	0	0	0	0.312	0
CM000667.2_150895426-150896995(-)_1|1|1x0;3;3	G	K	A	F	S	Q	K	S	S	L	I	I	-0.328820955011352	-0.469161553105591	-0.57328793800237	-0.902702074535459	-0.774749162028493	-0.631748049610442	-0.778453412738696	0.426695066506465	0.461106911539833	-0.737654429075335	-0.714124368263524	-0.661315016774656	0	0	0	0	0.766	0
CM000667.2_150895426-150896995(-)_1|1|1x0;4;4	G	K	A	F	S	Q	K	S	P	L	I	I	-0.277885683951723	-0.410650226704248	-0.412160326496698	-0.58057108270676	-0.530713034221448	-0.511618359804629	-0.464984208997724	0.216347121526531	0.308816096300091	-0.585946520628117	-0.596626762421973	-0.54262489823063	0	0	0	0	0.558	0
CM000667.2_150895426-150896995(-)_1|1|1x0;5;5	G	K	A	F	S	Q	K	S	Q	L	I	I	-0.173947765991639	-0.529899829103758	-0.671076683828947	-0.742372343664675	-0.65850847639374	-0.664113892443181	-0.640926782416521	-0.119954482932013	0.0426415344239009	-0.672021800744881	-0.61840659695494	-0.639945492588761	0	0	0	0	0.32	0
CM000667.2_150895426-150896995(-)_1|1|1x0;6;6	G	K	A	F	C	E	K	S	H	L	I	I	-0.298596447118735	-0.608879659657002	-0.371389319784485	-0.161087322289276	-0.458113674834556	-0.703807092494939	0.105157112204404	-0.590212815100719	-0.307007180808336	-0.0143765207248865	-0.426025846357792	-0.310560470976098	0	0	0	0	0.172	0
CM000667.2_150895426-150896995(-)_1|1|1x0;7;7	E	E	A	F	S	R	K	T	E	L	I	T	-0.123998844121332	-0.512431497565185	-0.275697701506661	-0.350212152449592	-0.484872232110138	-0.228966494697037	-0.292047662862155	-0.0586533050269073	-0.672831110280808	-0.68080833558935	0.340376068531889	-0.711247078292911	0	0	0	0	0.16	0
CM000667.2_150895426-150896995(-)_1|1|1x0;8;8	G	K	T	F	S	R	K	S	Q	L	I	I	-0.375491942130697	-0.672157414090837	-0.632435121102776	-0.460088097835797	-0.794807517775267	-0.56577934101364	-0.595140353578449	-0.0928262523545731	-0.699941335690997	-0.763066125579931	0.537162823965556	-0.667738177133235	0	0	0	0	0.298	0
CM000667.2_150895426-150896995(-)_1|1|1x0;9;9	G	K	A	F	C	Q	K	S	H	L	I	G	-0.340558922363862	-0.365353504134302	-0.877687294649559	-0.534068013490675	-0.721092134468202	-0.783559121686352	0.367557029900364	-0.75370138671575	0.400643739357973	-0.750325730405485	-0.689255863478023	-0.691459440428704	0	0	0	0	0.614	0
CM000667.2_150895426-150896995(-)_1|1|1x0;10;10	G	K	A	F	S	Q	K	S	H	L	P	G	-0.340558922363862	-0.365353504134302	-0.877687294649559	-0.534068013490675	-0.721092134468202	-0.783559121686352	0.367557029900364	-0.75370138671575	0.400643739357973	-0.750325730405485	-0.689255863478023	-0.691459440428704	0	0	0	0	0.778	0
CM000667.2_150895426-150896995(-)_1|1|1x0;11;11	G	K	A	F	S	Q	K	S	D	L	V	L	-0.628504454575885	-0.621327140418878	-0.53483067646394	-0.0184561454249508	-0.790149312095939	0.0302259742551551	-0.696288847920766	-0.551615007269643	-0.0388927817482507	-0.62385114535618	-0.493825899214042	-0.213964097456358	0	0	0	0	0.282	0
CM000667.2_150895426-150896995(-)_1|1|1x0;12;12	G	K	A	F	I	Q	K	S	Q	L	T	V	-0.21614333982641	-0.520549624757772	-0.584296381020932	-0.732611728666601	-0.585091221813423	-0.707425759788828	-0.616496635033158	-0.0952180687094508	0.12333290148186	-0.675315959885984	-0.619292965433421	-0.616245445683363	0	0	0	0	0.29	0
CM000667.2_150931296-150932136(-)_1|1|1x0;1;1	G	K	S	F	L	K	K	S	Q	I	I	I	-0.378804402865289	-0.62215417240723	-0.331761847303251	-0.0375477645456349	-0.5116512113302	-0.657345237183103	-0.410294196637157	-0.306770731659551	-0.487259154578408	-0.512071314844061	0.167718234920415	-0.391563159845566	0	0	0	0	0.1	0
CM000667.2_150931296-150932136(-)_1|1|1x0;2;2	G	K	A	F	S	E	K	S	H	L	I	A	-0.469947621871617	-0.610249231551923	-0.366946962538109	-0.127550790968991	-0.382037193999595	-0.786625738715744	0.25852219712566	-0.685970009481637	-0.366022027064632	0.0306939048085724	-0.511395742340111	-0.284307883905984	0	0	0	0	0.302	0
CM000667.2_150931296-150932136(-)_1|1|1x0;3;3	G	K	G	F	S	Q	K	S	S	L	I	I	-0.328820955011352	-0.469161553105591	-0.57328793800237	-0.902702074535459	-0.774749162028493	-0.631748049610442	-0.778453412738696	0.426695066506465	0.461106911539833	-0.737654429075335	-0.714124368263524	-0.661315016774656	0	0	0	0	0.578	0
CM000667.2_150931296-150932136(-)_1|1|1x0;4;4	E	K	A	F	S	Q	K	S	P	L	I	I	-0.277885683951723	-0.410650226704248	-0.412160326496698	-0.58057108270676	-0.530713034221448	-0.511618359804629	-0.464984208997724	0.216347121526531	0.308816096300091	-0.585946520628117	-0.596626762421973	-0.54262489823063	0	0	0	0	0.43	0
CM000667.2_178712062-178713673(-)_1|1|1x0;1;1	E	K	T	F	I	N	T	S	S	L	R	K	-0.431883783766117	-0.691295319434648	-0.260923921519791	-0.379844897476221	-0.60263729508272	-0.132916758737991	-0.372964700758996	-0.317558027815666	-0.362644218888695	-0.013330343035721	-0.690677133147177	-0.295286223545776	0	0	0	0	0.216	0
CM000667.2_178712062-178713673(-)_1|1|1x0;2;2	S	K	A	F	S	Q	S	S	A	L	I	Q	-0.182471035416405	-0.471940875123691	-0.670549777641738	-0.820711326953118	-0.631670662883679	-0.713289689278563	-0.750882795439533	0.420683389488912	0.376927571069566	-0.849023766380364	-0.760346883766312	-0.684710595056235	0	0	0	0	0.606	0
CM000667.2_178712062-178713673(-)_1|1|1x0;3;3	G	K	A	F	T	L	S	T	S	L	Y	K	-0.248700084810571	-0.612775404372776	-0.123628242693969	-0.267305261213861	-0.506702016848849	-0.201081879191267	-0.330736891863439	-0.148303409669909	-0.246039885038114	-0.154054672710816	-0.528565110048772	0.0247756439585414	0	0	0	0	0.164	0
CM000667.2_178712062-178713673(-)_1|1|1x0;4;4	G	K	S	F	S	R	R	S	G	L	F	I	-0.327610365043572	-0.616024815992806	-0.599911736704596	-0.616870564430883	-0.771776399474463	-0.603343714838084	-0.644878648169004	0.0863442196207786	-0.738525117562886	-0.765011258527192	0.53887271370101	-0.66492694420783	0	0	0	0	0.706	0
CM000667.2_178712062-178713673(-)_1|2|1x0;1;5	G	N	T	F	K	S	S	S	S	L	R	Y	-0.406603976695853	-0.487382699260473	-0.504860558889	-0.31793305824638	-0.373282313440506	-0.546345711914013	-0.39679052284363	-0.344039425842032	-0.360167871774706	-0.587800664156418	-0.575966081808948	-0.030210286435648	0	0	0	0	0.13	0
CM000667.2_178712062-178713673(-)_1|2|1x0;2;6	G	R	A	F	S	Q	S	A	S	L	I	Q	-0.216742914229408	-0.448115583756687	-0.667917628395318	-0.882016626093432	-0.732575424024136	-0.568902774139483	-0.817089913576645	0.332455698768957	0.490386768214981	-0.795645521451346	-0.688627034704434	-0.671458068215378	0	0	0	0	0.894	0
CM000667.2_178712062-178713673(-)_1|2|1x0;3;7	G	K	G	F	T	S	I	S	R	L	N	R	-0.570834770514283	-0.664378100051814	0.120272370259962	-0.554971659672388	-0.453562951450319	-0.68980160725747	-0.144852891335136	0.0201650444915506	-0.309577313300591	-0.349822643403274	-0.422647161356448	-0.234460839272393	0	0	0	0	0.282	0
CM000667.2_178712062-178713673(-)_1|2|1x0;4;8	G	K	A	L	S	S	H	S	T	L	I	I	-0.0130592220974961	-0.556360666704815	-0.555528053146828	-0.715966660334601	-0.431621364720548	-0.307754697025909	-0.533366460512933	-0.351834511651498	-0.49213484681215	-0.627906894590251	0.0169221729010026	-0.536161140319254	0	0	0	0	0.272	0
CM000667.2_178712062-178713673(-)_1|3|1x0;1;9	G	K	A	F	R	Q	S	S	A	L	I	Q	-0.182471035416405	-0.471940875123691	-0.670549777641738	-0.820711326953118	-0.631670662883679	-0.713289689278563	-0.750882795439533	0.420683389488912	0.376927571069566	-0.849023766380364	-0.760346883766312	-0.684710595056235	0	0	0	0	0.632	0
CM000667.2_178712062-178713673(-)_1|3|1x0;2;10	G	K	T	F	R	C	N	S	S	L	S	N	-0.131695167303605	-0.630146104756752	-0.450632981448713	-0.618734961714413	-0.419191078920136	-0.171601514414993	-0.685302016962699	-0.305488172432425	-0.280529080113172	-0.244633848250054	-0.444999119129572	-0.255907176680161	0	0	0	0	0.16	0
CM000667.2_178712062-178713673(-)_1|3|1x0;3;11	G	I	S	F	G	Q	S	S	A	L	I	Q	-0.182471035416405	-0.471940875123691	-0.670549777641738	-0.820711326953118	-0.631670662883679	-0.713289689278563	-0.750882795439533	0.420683389488912	0.376927571069566	-0.849023766380364	-0.760346883766312	-0.684710595056235	0	0	0	0	0.584	0
CM000667.2_178712062-178713673(-)_1|3|1x0;4;12	G	K	T	F	R	Q	S	S	S	R	I	A	-0.221668211898336	-0.447758999021501	-0.662669351520284	-0.849430175502086	-0.696707534494543	-0.580366400177774	-0.770580213558038	0.199103561705108	0.418179122160228	-0.696444641197565	-0.699998515620653	-0.650495520479533	0	0	0	0	0.676	0
CM000667.2_178712062-178713673(-)_1|3|1x0;5;13	G	K	L	F	N	H	R	S	S	L	T	N	0.0315613591201395	-0.734039795264713	-0.49507107904541	-0.748954314946246	-0.637572768132813	-0.371882795563043	-0.993912422061246	-0.454214081613737	-0.735154387681324	-0.808523878499442	-0.69433129949306	0.618765964244086	0	0	0	0	0.494	0
CM000667.2_178882611-178884288(+)_1|1|1x0;1;1	E	K	A	F	I	H	N	S	S	L	R	K	-0.270736780842274	-0.796955035832742	-0.215039526740078	-0.818880773924863	-0.773965084466192	-0.0197673114149315	-0.840730680978095	-0.473370085582109	-0.698913544729335	-0.618348061697212	-0.725157275389878	0.670063894060133	0	0	0	0	0.294	0
CM000667.2_178882611-178884288(+)_1|1|1x0;2;2	L	K	A	F	S	Q	S	S	A	L	I	Q	-0.182471035416405	-0.471940875123691	-0.670549777641738	-0.820711326953118	-0.631670662883679	-0.713289689278563	-0.750882795439533	0.420683389488912	0.376927571069566	-0.849023766380364	-0.760346883766312	-0.684710595056235	0	0	0	0	0.48	0
CM000667.2_178882611-178884288(+)_1|1|1x0;3;3	G	K	A	F	S	H	S	A	S	L	C	K	-0.252032054623052	-0.787498108149616	-0.339550396104826	-0.683976444387129	-0.80260060565199	-0.0192608250153654	-0.769474661003927	-0.370001902059223	-0.570628070395919	-0.696663377218362	-0.761830322999527	0.515087931267176	0	0	0	0	0.442	0
CM000667.2_178882611-178884288(+)_1|2|1x0;1;4	G	K	S	F	S	R	R	S	G	L	F	I	-0.327610365043572	-0.616024815992806	-0.599911736704596	-0.616870564430883	-0.771776399474463	-0.603343714838084	-0.644878648169004	0.0863442196207786	-0.738525117562886	-0.765011258527192	0.53887271370101	-0.66492694420783	0	0	0	0	0.706	0
CM000667.2_178882611-178884288(+)_1|3|1x0;1;5	G	N	T	F	K	S	S	S	S	L	R	Y	-0.406603976695853	-0.487382699260473	-0.504860558889	-0.31793305824638	-0.373282313440506	-0.546345711914013	-0.39679052284363	-0.344039425842032	-0.360167871774706	-0.587800664156418	-0.575966081808948	-0.030210286435648	0	0	0	0	0.13	0
CM000667.2_178882611-178884288(+)_1|3|1x0;2;6	G	R	A	F	S	Q	S	A	S	L	I	Q	-0.216742914229408	-0.448115583756687	-0.667917628395318	-0.882016626093432	-0.732575424024136	-0.568902774139483	-0.817089913576645	0.332455698768957	0.490386768214981	-0.795645521451346	-0.688627034704434	-0.671458068215378	0	0	0	0	0.894	0
CM000667.2_178882611-178884288(+)_1|3|1x0;3;7	G	K	G	F	T	S	I	S	R	L	N	R	-0.570834770514283	-0.664378100051814	0.120272370259962	-0.554971659672388	-0.453562951450319	-0.68980160725747	-0.144852891335136	0.0201650444915506	-0.309577313300591	-0.349822643403274	-0.422647161356448	-0.234460839272393	0	0	0	0	0.282	0
CM000667.2_178882611-178884288(+)_1|3|1x0;4;8	G	K	A	L	S	S	H	S	T	L	I	I	-0.0130592220974961	-0.556360666704815	-0.555528053146828	-0.715966660334601	-0.431621364720548	-0.307754697025909	-0.533366460512933	-0.351834511651498	-0.49213484681215	-0.627906894590251	0.0169221729010026	-0.536161140319254	0	0	0	0	0.272	0
CM000667.2_178882611-178884288(+)_1|4|1x0;1;9	G	K	A	F	R	Q	S	S	A	L	I	Q	-0.182471035416405	-0.471940875123691	-0.670549777641738	-0.820711326953118	-0.631670662883679	-0.713289689278563	-0.750882795439533	0.420683389488912	0.376927571069566	-0.849023766380364	-0.760346883766312	-0.684710595056235	0	0	0	0	0.632	0
CM000667.2_178882611-178884288(+)_1|4|1x0;2;10	D	K	T	F	R	C	N	S	S	L	S	N	-0.131695167303605	-0.630146104756752	-0.450632981448713	-0.618734961714413	-0.419191078920136	-0.171601514414993	-0.685302016962699	-0.305488172432425	-0.280529080113172	-0.244633848250054	-0.444999119129572	-0.255907176680161	0	0	0	0	0.226	0
CM000667.2_178882611-178884288(+)_1|4|1x0;3;11	G	M	S	F	G	Q	S	A	A	L	I	Q	-0.107397676361367	-0.448710961488562	-0.604157570040401	-0.722196960415346	-0.496027269786771	-0.560474890538557	-0.612334947978977	0.360508726072926	0.395957210201507	-0.872349098547321	-0.750764000717374	-0.688743460102421	0	0	0	0	0.572	0
CM000667.2_178882611-178884288(+)_1|4|1x0;4;12	G	K	T	F	R	Q	S	S	S	L	I	A	-0.221668211898336	-0.447758999021501	-0.662669351520284	-0.849430175502086	-0.696707534494543	-0.580366400177774	-0.770580213558038	0.199103561705108	0.418179122160228	-0.696444641197565	-0.699998515620653	-0.650495520479533	0	0	0	0	0.634	0
CM000667.2_178882611-178884288(+)_1|4|1x0;5;13	G	K	L	F	S	Q	R	S	S	L	T	N	-0.00339784695175865	-0.533312262026685	-0.61151702900015	-0.884887433144822	-0.781049338364156	-0.294663198589177	-0.926747194339039	-0.178837188621093	0.394656082440053	-0.768392451790961	-0.75451205748981	-0.611792440055372	0	0	0	0	0.78	0
CM000667.2_178931151-178932696(+)_1|1|1x0;1;1	S	K	T	F	S	Q	S	S	S	L	L	K	-0.330679327429942	-0.770103378725706	-0.294222556840369	-0.827669452865243	-0.843168115967212	-0.197977637006638	-0.904579355017353	-0.140627496199604	0.524120791824378	-0.698514418131938	-0.74483282652113	-0.682659966822233	0	0	0	0	0.788	0
CM000667.2_178931151-178932696(+)_1|1|1x0;2;2	G	K	H	F	I	E	R	S	S	L	T	V	-0.294348140169486	-0.513398686199469	-0.517204646399749	-0.393626582071047	-0.569481039384324	-0.31985102114422	-0.605041295614346	-0.360273418183153	-0.50102838169509	-0.00597462669220362	-0.4803505760532	-0.252608159415809	0	0	0	0	0.232	0
CM000667.2_178931151-178932696(+)_1|1|1x0;3;3	G	K	A	F	S	Q	S	M	N	L	T	V	-0.0980867911012493	-0.233438171832016	-0.40171045563974	-0.386648106129784	0.28139171922461	-0.563803911257923	-0.486119596839638	-0.532079988427204	0.0978494158224383	-0.377917277720269	-0.431398721505873	-0.464106964954669	0	0	0	0	0.568	0
CM000667.2_178931151-178932696(+)_1|1|1x0;4;4	G	K	A	F	H	K	N	S	S	L	I	Q	-0.25074776409905	-0.467829733769415	-0.439810327822942	-0.43882413002469	-0.538501186801434	-0.498244094999273	-0.415559905328908	-0.206481924483588	-0.268210132693716	-0.530942848900454	-0.0439046635380664	-0.311378305142148	0	0	0	0	0.14	0
CM000667.2_178931151-178932696(+)_1|1|1x0;5;5	G	K	A	F	T	Q	S	M	N	L	T	V	-0.0980867911012493	-0.233438171832016	-0.40171045563974	-0.386648106129784	0.28139171922461	-0.563803911257923	-0.486119596839638	-0.532079988427204	0.0978494158224383	-0.377917277720269	-0.431398721505873	-0.464106964954669	0	0	0	0	0.62	0
CM000667.2_178931151-178932696(+)_1|1|1x0;6;6	G	K	A	F	S	Q	S	M	H	L	I	V	-0.154482329576755	-0.2227742253247	-0.416567974612555	-0.32662925932434	-0.233632804890111	-0.62752313386438	0.151785470376116	-0.505347757107846	0.27438651414233	-0.354351759953085	-0.344868609044579	-0.512132649819114	0	0	0	0	0.46	0
CM000667.2_178931151-178932696(+)_1|1|1x0;7;7	G	K	A	F	S	K	S	S	T	L	T	L	-0.282571635135038	-0.499554382442711	-0.259922593033508	-0.258793184313499	-0.678815402525105	-0.261359078634396	-0.189439556844129	-0.141953144180827	-0.394915045843768	-0.380730097270044	-0.0489670685448534	-0.30814904525281	0	0	0	0	0.388	0
CM000667.2_178931151-178932696(+)_1|1|1x0;8;8	G	K	S	F	S	Q	S	T	Y	L	I	E	-0.129695284594049	-0.290324019533685	-0.618474548505966	-0.316578689494049	-0.410803735511463	-0.306555114181409	-0.368313127096866	-0.425408438612058	0.0832643020635892	-0.325847346515633	-0.331967155891339	-0.46448614539543	0	0	0	0	0.14	0
CM000667.2_178931151-178932696(+)_1|1|1x0;9;9	G	K	A	F	S	K	N	S	S	L	T	Q	-0.25074776409905	-0.467829733769415	-0.439810327822942	-0.43882413002469	-0.538501186801434	-0.498244094999273	-0.415559905328908	-0.206481924483588	-0.268210132693716	-0.530942848900454	-0.0439046635380664	-0.311378305142148	0	0	0	0	0.218	0
CM000667.2_178931151-178932696(+)_1|1|1x0;10;10	G	K	H	F	T	G	R	S	S	L	T	V	-0.135386291357874	-0.404809917578646	-0.304776934568806	-0.453162367620111	-0.536806583602843	-0.337506398547609	-0.560567307320373	-0.19466674348505	-0.187969383217535	-0.249006529739518	-0.376742034977519	-0.122418442475583	0	0	0	0	0.24	0
CM000667.2_178931151-178932696(+)_1|1|1x0;11;11	G	K	A	F	S	Q	S	A	Y	L	I	E	-0.145679954920886	-0.348249839965848	-0.627110521078491	-0.312599197480407	-0.488162396956792	-0.281184009331153	-0.339841408846631	-0.413580487206182	0.0668276271586414	-0.392691444714161	-0.374175775505029	-0.501947012544997	0	0	0	0	0.216	0
CM000667.2_178931151-178932696(+)_1|1|1x0;12;12	G	K	A	F	I	K	N	S	S	L	T	V	-0.424756607619558	-0.462152259309941	-0.432101590058248	-0.3560380829856	-0.608994095024762	-0.519308195763276	-0.432851518510665	-0.291877265486861	-0.461234021913762	-0.531363516524476	0.107071749166408	-0.387230504003047	0	0	0	0	0.136	0
CM000667.2_178931151-178932696(+)_1|1|1x0;13;13	G	K	A	F	S	R	S	T	N	L	T	R	-0.663759896363249	-0.797121864189	0.145034481636198	-0.873990608183225	0.132671931867348	-0.72967421305828	-0.682683354421944	-0.48899004508235	-0.59859257672104	-0.973225139599481	0.428489636799339	-0.806040185950285	0	0	0	0	0.858	0
CM000667.2_178964644-178965970(+)_1|1|1x0;1;1	G	K	V	F	S	K	S	S	T	L	N	K	-0.465676642828297	-0.614179877069308	-0.321697678450044	-0.135592354572032	-0.832494072442357	-0.0148354400207982	-0.492108191771109	-0.492309750703706	-0.61823329976352	-0.224891602402866	-0.0248032206011692	-0.532263458234479	0	0	0	0	0.48	0
CM000667.2_178964644-178965970(+)_1|2|1x0;1;2	G	K	A	F	H	Q	S	T	H	L	I	H	-0.379177195993384	-0.302091164262235	-0.609247357911789	-0.508966190382509	-0.580603257707708	-0.721111557481356	0.350278581776419	-0.632997796733004	0.389239384998625	-0.674602916079036	-0.662162132685814	-0.631750239343068	0	0	0	0	0.204	0
CM000667.2_178964644-178965970(+)_1|2|1x0;2;3	G	K	A	F	S	V	S	S	S	L	T	Y	-0.192458514102273	-0.551270101919777	-0.465864962763209	-0.679270739661336	-0.653368054224948	-0.321435172001263	-0.559936971316379	-0.0922590140719774	-0.599080452458935	-0.76038016753338	-0.571105688643274	0.364040398457838	0	0	0	0	0.508	0
CM000667.2_178964644-178965970(+)_1|2|1x0;3;4	G	K	A	F	I	R	N	I	H	L	A	H	-0.217369692538735	-0.226689151357683	-0.294825446730686	-0.279709644799789	-0.381922504121247	-0.564840792333855	0.0522358630288161	-0.463642659075546	-0.382270407528578	-0.618251238989426	0.17665788014915	-0.642060366234695	0	0	0	0	0.182	0
CM000667.2_178964644-178965970(+)_1|2|1x0;4;5	E	K	A	F	V	C	R	A	H	L	T	K	-0.38834181661939	-0.672943688600012	-0.36441871882305	-0.0237213758853608	-0.515311186420373	-0.607358107820906	0.152867924763013	-0.661004821555887	-0.264593825887368	-0.230264041322232	-0.61674927123537	-0.437056624702862	0	0	0	0	0.174	0
CM000667.2_178964644-178965970(+)_1|2|1x0;5;6	G	K	A	F	N	Q	S	T	S	F	L	Q	-0.3042279888152	-0.392058464711307	-0.616324375765702	-0.810422530944836	-0.665235327029205	-0.599026833412338	-0.747484032791949	0.262754195919004	0.453054444129919	-0.708506107643198	-0.701020884457761	-0.646623821699651	0	0	0	0	0.334	0
CM000667.2_178964644-178965970(+)_1|2|1x0;6;7	G	K	A	F	R	V	N	S	S	L	T	E	-0.121218318086756	-0.400476648342363	-0.386190664933081	-0.724658263357397	-0.698525236741081	-0.281871296528212	-0.596883615238577	0.0172498759719844	-0.482566604501476	-0.740204219134414	-0.234638312722716	0.0867139899859066	0	0	0	0	0.272	0
CM000667.2_178964644-178965970(+)_1|2|1x0;7;8	G	K	A	F	R	D	N	S	S	F	A	R	-0.613334751385693	-0.79698562551446	0.371677815456602	-0.850951532614046	-0.70213604983387	-0.453400092168461	-0.857706228305409	0.0375176044203737	-0.671430319456902	0.392858860875846	-0.807942440860607	-0.567027514572056	0	0	0	0	0.792	0
CM000667.2_178964644-178965970(+)_1|2|1x0;8;9	E	K	A	F	R	D	Q	S	A	L	A	Q	-0.243414212714061	-0.562058417458582	-0.506912062788044	-0.821612155273092	-0.462610150383762	-0.531013322808243	-0.65064570682005	0.149439201058062	-0.557464718846151	0.408982177382008	-0.70535592648769	-0.537192144898416	0	0	0	0	0.42	0
CM000667.2_178964644-178965970(+)_1|2|1x0;9;10	E	K	A	F	S	D	H	S	A	L	T	Q	-0.243414212714061	-0.562058417458582	-0.506912062788044	-0.821612155273092	-0.462610150383762	-0.531013322808243	-0.65064570682005	0.149439201058062	-0.557464718846151	0.408982177382008	-0.70535592648769	-0.537192144898416	0	0	0	0	0.36	0
CM000667.2_178964644-178965970(+)_1|2|1x0;10;11	E	K	A	F	I	R	S	T	H	L	T	Q	-0.215003477682034	-0.489586700872892	-0.78628355556785	-0.461814846579647	-0.690235613195314	-0.821271144730586	0.0616339154501299	-0.565894518930471	-0.59938589216661	-0.844945491823287	0.282159267796959	-0.792386820390156	0	0	0	0	0.452	0
CM000667.2_178964644-178965970(+)_1|2|1x0;11;12	G	K	A	F	N	Q	T	A	N	L	I	Q	-0.101173513286236	-0.388692252030138	-0.821556227260873	-0.792676966336244	0.000999451509058367	-0.726008710842725	-0.604523004822941	-0.702213678069026	0.268526749559856	-0.661209401695847	-0.730066047662648	-0.700998140271124	0	0	0	0	0.43	0
CM000667.2_179032161-179033637(+)_1|1|1x0;1;1	G	K	I	F	L	H	S	S	S	L	S	K	-0.270736780842274	-0.796955035832742	-0.215039526740078	-0.818880773924863	-0.773965084466192	-0.0197673114149315	-0.840730680978095	-0.473370085582109	-0.698913544729335	-0.618348061697212	-0.725157275389878	0.670063894060133	0	0	0	0	0.342	0
CM000667.2_179032161-179033637(+)_1|1|1x0;2;2	R	K	A	F	S	Q	S	S	S	L	T	Q	-0.238305724675005	-0.451479806999304	-0.621452848421428	-0.878257610096388	-0.752128660524837	-0.597499854937421	-0.801960753847837	0.30540887102875	0.519790107281446	-0.784691833519361	-0.714694504725674	-0.680129263338589	0	0	0	0	0.454	0
CM000667.2_179032161-179033637(+)_1|1|1x0;3;3	G	K	A	F	S	F	T	T	S	L	I	G	-0.572427523015508	-0.444783677495635	-0.147242979876388	-0.425138234814711	-0.574618304552331	-0.407201100294061	-0.340520095448962	-0.080045133077285	-0.477116640802683	-0.557226779601181	-0.458204734261652	0.36553607126045	0	0	0	0	0.112	0
CM000667.2_179032161-179033637(+)_1|1|1x0;4;4	G	K	T	F	K	G	S	S	S	L	N	N	-0.0419824505173519	-0.555537434802725	-0.241856794417415	-0.617599087064524	-0.210766544355379	-0.224695278274342	-0.572627074658148	-0.190622481424473	-0.0417351092375044	-0.226242335748109	-0.38932073901383	-0.0631343406539639	0	0	0	0	0.258	0
CM000667.2_179032161-179033637(+)_1|1|1x0;5;5	G	R	A	F	S	Q	C	S	S	L	I	Q	-0.238305724675005	-0.451479806999304	-0.621452848421428	-0.878257610096388	-0.752128660524837	-0.597499854937421	-0.801960753847837	0.30540887102875	0.519790107281446	-0.784691833519361	-0.714694504725674	-0.680129263338589	0	0	0	0	0.842	0
CM000667.2_179032161-179033637(+)_1|1|1x0;6;6	G	K	A	F	T	S	I	S	R	L	S	R	-0.570834770514283	-0.664378100051814	0.120272370259962	-0.554971659672388	-0.453562951450319	-0.68980160725747	-0.144852891335136	0.0201650444915506	-0.309577313300591	-0.349822643403274	-0.422647161356448	-0.234460839272393	0	0	0	0	0.316	0
CM000667.2_179032161-179033637(+)_1|1|1x0;7;7	G	K	V	F	S	Y	H	S	A	L	I	I	-0.18474356426855	-0.594782007622556	-0.257143105599996	-0.541745892941682	-0.599458816782756	-0.50625181164585	-0.535129237040787	0.0321812587075121	-0.423092880852461	-0.585415557171021	-0.635960134652838	0.172053945602603	0	0	0	0	0.072	0
CM000667.2_179032161-179033637(+)_1|1|1x0;8;8	G	K	A	F	S	Q	S	S	A	L	I	Q	-0.182471035416405	-0.471940875123691	-0.670549777641738	-0.820711326953118	-0.631670662883679	-0.713289689278563	-0.750882795439533	0.420683389488912	0.376927571069566	-0.849023766380364	-0.760346883766312	-0.684710595056235	0	0	0	0	0.75	0
CM000667.2_179032161-179033637(+)_1|1|1x0;9;9	G	K	A	F	S	W	I	S	R	L	N	I	-0.302672528698938	-0.627836391766261	-0.152471882364989	-0.37168149155991	-0.55585609013432	-0.56436395639792	-0.177287427682324	0.0157294406303333	-0.477980045134925	-0.424341832519217	-0.382332413426386	0.128326958222267	0	0	0	0	0.216	0
CM000667.2_179032161-179033637(+)_1|1|1x0;10;10	G	K	A	F	S	S	H	S	G	V	N	T	0.00811167036777934	-0.493537365447232	-0.578867084714649	-0.444226643460147	-0.293337007284132	-0.642739977395806	-0.327472932582747	-0.151128618515981	-0.199793997926259	-0.582761043422375	-0.336163706624835	-0.392600752252572	0	0	0	0	0.37	0
CM000667.2_179032161-179033637(+)_1|1|1x0;11;11	E	K	A	F	N	Q	S	S	A	L	I	Q	-0.182471035416405	-0.471940875123691	-0.670549777641738	-0.820711326953118	-0.631670662883679	-0.713289689278563	-0.750882795439533	0.420683389488912	0.376927571069566	-0.849023766380364	-0.760346883766312	-0.684710595056235	0	0	0	0	0.506	0
CM000667.2_179032161-179033637(+)_1|1|1x0;12;12	G	K	A	F	R	Q	S	S	S	L	M	T	-0.110306009115827	-0.441178519408307	-0.61742986544485	-0.842791053805278	-0.728708375782308	-0.539102722349343	-0.818981105497102	0.248906712011597	0.488548803510418	-0.710742194812422	-0.713713650034527	-0.655062101749905	0	0	0	0	0.774	0
CM000667.2_179032161-179033637(+)_1|1|1x0;13;13	G	K	A	F	S	Q	S	S	S	L	T	N	-0.00339784695175865	-0.533312262026685	-0.61151702900015	-0.884887433144822	-0.781049338364156	-0.294663198589177	-0.926747194339039	-0.178837188621093	0.394656082440053	-0.768392451790961	-0.75451205748981	-0.611792440055372	0	0	0	0	0.856	0
CM000667.2_179078672-179080094(+)_1|1|1x0;1;1	G	K	S	F	K	Q	N	L	H	L	I	E	-0.162957080430492	-0.123397295531393	-0.494123237324602	-0.279660141269301	-0.353907975455992	-0.455808482029517	0.188496138196503	-0.477415386853659	0.190579085783436	-0.497290769444575	-0.237009690696496	-0.517389816228022	0	0	0	0	0.248	0
CM000667.2_179078672-179080094(+)_1|1|1x0;2;2	E	K	T	F	S	H	R	S	S	L	L	S	-0.113550340289756	-0.606356525348892	-0.607731735929945	-0.798398997225573	-0.69396718012113	-0.431445700333571	-0.663119772892672	-0.348602011118682	-0.629509235472672	-0.707096041415085	-0.692717282430352	0.647598236414976	0	0	0	0	0.586	0
CM000667.2_179078672-179080094(+)_1|1|1x0;3;3	E	K	A	F	S	N	S	S	T	L	I	K	-0.202527651505206	-0.684290951741351	-0.283563674691341	-0.550953519920623	-0.62276135376702	0.220397493653167	-0.426459338681796	-0.460695898121354	-0.486963198039271	-0.0459188968045851	-0.683931568821649	-0.340469888656163	0	0	0	0	0.524	0
CM000667.2_179078672-179080094(+)_1|1|1x0;4;4	G	K	A	F	S	Q	C	S	T	L	T	V	-0.28784018347429	-0.362745761545184	-0.656254096609248	-0.951496356063839	-0.79764836494732	-0.147773913033043	-0.81402069565539	-0.197234635972056	0.492052743470642	-0.696599393368094	-0.674147677484231	-0.721712007094492	0	0	0	0	0.918	0
CM000667.2_179078672-179080094(+)_1|1|1x0;5;5	E	K	A	F	N	C	R	A	K	L	H	R	-0.601918701649356	-0.625474374277816	0.118919287933085	-0.669406242068943	-0.517503348602506	-0.636079012374945	-0.0790699605775934	-0.537123489886467	-0.264810113921152	-0.209475570889375	-0.453148593628269	-0.556994778818677	0	0	0	0	0.376	0
CM000667.2_179078672-179080094(+)_1|1|1x0;6;6	G	K	G	Y	S	Q	F	T	S	L	A	E	-0.23682113669496	-0.26059150344465	-0.688023344170538	-0.7405116413431	-0.736056975769256	-0.364259743563759	-0.619797784260218	0.0965845027053699	0.288878542407982	-0.696085684787327	-0.619646191848707	-0.623278374772117	0	0	0	0	0.326	0
CM000667.2_179078672-179080094(+)_1|1|1x0;7;7	G	R	T	F	T	R	I	V	T	L	I	E	-0.141917311299115	-0.216137280275762	-0.630599849973631	-0.397820588247419	-0.58585527750711	-0.10105752299754	-0.557143528516133	-0.0512973453275352	-0.599185687969397	-0.726883767340178	0.350885679266262	-0.670649376717329	0	0	0	0	0.17	0
CM000667.2_179078672-179080094(+)_1|1|1x0;8;8	E	K	A	F	N	Q	Y	S	S	F	N	E	-0.304576473786277	-0.301312673608554	-0.736484872631366	-0.851659892934678	-0.789291259340725	-0.500957086603814	-0.661527345076629	0.135427576713168	0.331652513832043	-0.741287913697207	-0.666981592904294	-0.685313189862485	0	0	0	0	0.33	0
CM000667.2_179078672-179080094(+)_1|1|1x0;9;9	G	K	A	F	G	C	K	S	N	L	Y	R	-0.685387853226169	-0.889993907228981	0.454053591786556	-0.94181303212157	0.464535750043575	-0.839347492366806	-0.848278735529583	-0.984491074642818	-0.706570361764085	0.087604052570144	-0.739466782894418	-0.404889574184318	0	0	0	0	0.698	0
CM000667.2_179078672-179080094(+)_1|1|1x0;10;10	G	K	A	F	S	Q	Y	S	F	L	T	E	-0.0176933172314995	-0.300985623348288	-0.416328835655158	-0.383365482609632	-0.238215427992571	0.0549451873695172	-0.262095721679562	-0.343708698237148	0.112497523663056	-0.43995004669661	-0.446936828124262	-0.508079691901828	0	0	0	0	0.308	0
CM000667.2_179078672-179080094(+)_1|1|1x0;11;11	G	K	A	Y	S	Y	R	S	N	L	C	R	-0.576783799908945	-0.840388328596364	0.40156031112238	-0.956276991917973	0.221077121603817	-0.678076648773285	-0.574452081282274	-0.904864699421789	-0.604127704960977	-0.603412361138621	-0.669796161377202	0.205286109259028	0	0	0	0	0.55	0
CM000667.2_180257742-180258378(+)_1|1|1x0;1;1	G	Q	V	F	T	C	P	S	S	L	N	R	-0.701766023241132	-0.825544490008888	0.613376081316904	-0.845358619357031	-0.73995199072088	-0.416796757135325	-0.85226804755822	-0.0707514452004571	-0.589525884826326	-0.463898979381289	-0.660854380739296	-0.388320283994508	0	0	0	0	0.388	0
CM000667.2_180257742-180258378(+)_1|2|1x0;1;2	E	K	T	F	I	S	L	T	N	V	Q	R	-0.662826598285171	-0.765878153284309	0.375912221106924	-0.842632323697408	0.335630282921402	-0.779596940333284	-0.715122513047893	-0.69777154592862	-0.405398792125633	-0.607641013756888	-0.666649635191352	-0.241683099033766	0	0	0	0	0.206	0
CM000667.2_180257742-180258378(+)_1|3|1x0;1;3	E	K	A	F	G	H	S	G	Y	L	H	N	-0.103348744901281	-0.517925908790924	-0.237517467610067	-0.348404562348313	-0.25239969412421	-0.341743934248216	-0.611959723262025	-0.511647768385699	-0.585954816275599	-0.313576478710395	-0.376902610608771	0.0895635407132804	0	0	0	0	0.196	0
CM000667.2_180259085-180259751(+)_1|1|1x0;1;1	G	Q	V	F	R	H	F	S	S	L	S	K	-0.270736780842274	-0.796955035832742	-0.215039526740078	-0.818880773924863	-0.773965084466192	-0.0197673114149315	-0.840730680978095	-0.473370085582109	-0.698913544729335	-0.618348061697212	-0.725157275389878	0.670063894060133	0	0	0	0	0.288	0
CM000667.2_180259085-180259751(+)_1|1|1x0;2;2	G	Q	V	F	R	H	S	S	S	L	C	K	-0.270736780842274	-0.796955035832742	-0.215039526740078	-0.818880773924863	-0.773965084466192	-0.0197673114149315	-0.840730680978095	-0.473370085582109	-0.698913544729335	-0.618348061697212	-0.725157275389878	0.670063894060133	0	0	0	0	0.418	0
CM000667.2_180259085-180259751(+)_1|1|1x0;3;3	G	Q	V	F	R	H	S	S	S	L	R	K	-0.270736780842274	-0.796955035832742	-0.215039526740078	-0.818880773924863	-0.773965084466192	-0.0197673114149315	-0.840730680978095	-0.473370085582109	-0.698913544729335	-0.618348061697212	-0.725157275389878	0.670063894060133	0	0	0	0	0.458	0
CM000667.2_180259085-180259751(+)_1|2|1x0;1;4	G	Q	V	F	R	H	S	S	S	L	C	K	-0.270736780842274	-0.796955035832742	-0.215039526740078	-0.818880773924863	-0.773965084466192	-0.0197673114149315	-0.840730680978095	-0.473370085582109	-0.698913544729335	-0.618348061697212	-0.725157275389878	0.670063894060133	0	0	0	0	0.418	0
CM000667.2_180259085-180259751(+)_1|2|1x0;2;5	G	Q	V	F	R	H	S	S	S	L	C	K	-0.270736780842274	-0.796955035832742	-0.215039526740078	-0.818880773924863	-0.773965084466192	-0.0197673114149315	-0.840730680978095	-0.473370085582109	-0.698913544729335	-0.618348061697212	-0.725157275389878	0.670063894060133	0	0	0	0	0.418	0
CM000667.2_180259085-180259751(+)_1|2|1x0;3;6	G	Q	V	S	R	H	S	S	S	L	G	K	-0.270736780842274	-0.796955035832742	-0.215039526740078	-0.818880773924863	-0.773965084466192	-0.0197673114149315	-0.840730680978095	-0.473370085582109	-0.698913544729335	-0.618348061697212	-0.725157275389878	0.670063894060133	0	0	0	0	0.392	0
CM000667.2_180848794-180851638(-)_1|1|1x0;1;1	G	K	S	F	K	Y	N	S	R	L	V	Q	-0.261369462442371	-0.672529034827981	-0.153438642797391	-0.491426805667985	-0.488222009177515	-0.598904601009514	-0.139200080342728	-0.0312318674901994	-0.527949078596706	-0.43024262786933	-0.476669652577458	0.264650784563075	0	0	0	0	0.064	0
CM000667.2_180848794-180851638(-)_1|1|1x0;2;2	G	G	T	F	R	S	S	S	S	L	R	V	-0.37238415792413	-0.425478155742148	-0.510348089675854	-0.621625544406665	-0.493365754669995	-0.467824380363379	-0.405574770621553	-0.163956445783015	-0.196103246468447	-0.523695159069805	-0.395637770461501	-0.215117274447817	0	0	0	0	0.268	0
CM000667.2_180848794-180851638(-)_1|1|1x0;3;3	G	K	A	Y	M	S	Y	S	S	L	I	N	-0.412974283894334	-0.554758638178322	-0.517310170087466	-0.576231814585184	0.0523994169016083	-0.480348061100238	-0.680005114118271	-0.548438303090389	0.0916502148355865	-0.580761096006917	-0.667774400369577	-0.608866965925801	0	0	0	0	0.32	0
CM000667.2_180848794-180851638(-)_1|2|1x0;1;4	G	K	S	F	N	Y	S	S	V	L	D	Q	-0.0859530820411487	-0.812084384066605	-0.178896909316603	-0.800134147908744	-0.521606225986276	-0.527101174689918	-0.644520677365343	0.0204378840612149	-0.509785910779491	-0.643275007763129	-0.622164268335691	0.405265853950758	0	0	0	0	0.218	0
CM000667.2_180848794-180851638(-)_1|2|1x0;2;5	G	K	A	F	R	N	S	S	G	L	R	V	-0.154535859420856	-0.857812921086754	-0.398567609654556	-0.662065990829305	-0.0278474837676992	-0.738651725035884	-0.464966296656275	-0.603062499279564	-0.513166181268211	-0.576739347029656	-0.741199384323649	-0.237077712761178	0	0	0	0	0.338	0
CM000667.2_180848794-180851638(-)_1|2|1x0;3;6	G	K	T	F	S	N	S	S	G	L	R	V	-0.154535859420856	-0.857812921086754	-0.398567609654556	-0.662065990829305	-0.0278474837676992	-0.738651725035884	-0.464966296656275	-0.603062499279564	-0.513166181268211	-0.576739347029656	-0.741199384323649	-0.237077712761178	0	0	0	0	0.47	0
CM000667.2_180848794-180851638(-)_1|2|1x0;4;7	G	K	A	F	I	T	C	R	T	L	L	N	0.0541632082526784	-0.40139826198117	-0.0811829299566379	-0.577703328240539	-0.121165191484152	-0.0857918544582725	-0.341515311170028	-0.224298574605709	-0.505293864749217	-0.356949637406046	-0.246116165126317	-0.0642921098239675	0	0	0	0	0.278	0
CM000667.2_180848794-180851638(-)_1|2|1x0;5;8	E	K	S	F	N	Y	S	S	L	L	I	Q	-0.21744404561382	-0.498906750737717	-0.158226647876534	-0.523149248075518	-0.453849756098138	-0.402890548133644	-0.339368895292606	0.0358242444948529	-0.406417520288315	-0.587730234490894	-0.170685229776245	0.231792854290715	0	0	0	0	0.13	0
CM000667.2_180848794-180851638(-)_1|2|1x0;6;9	G	K	A	F	R	N	S	S	G	L	I	V	-0.154535859420856	-0.857812921086754	-0.398567609654556	-0.662065990829305	-0.0278474837676992	-0.738651725035884	-0.464966296656275	-0.603062499279564	-0.513166181268211	-0.576739347029656	-0.741199384323649	-0.237077712761178	0	0	0	0	0.268	0
CM000667.2_180848794-180851638(-)_1|2|1x0;7;10	G	K	A	F	S	Y	S	S	G	L	A	V	-0.227438705311604	-0.629319832994702	-0.363098054893479	-0.440502618609092	-0.522647483238563	-0.666097619167145	-0.445913842535292	-0.0844006010313479	-0.510684762163707	-0.673971076792064	-0.586753561976848	0.163085192660212	0	0	0	0	0.44	0
CM000667.2_180848794-180851638(-)_1|2|1x0;8;11	G	K	S	F	S	Y	N	S	L	L	L	Q	-0.21744404561382	-0.498906750737717	-0.158226647876534	-0.523149248075518	-0.453849756098138	-0.402890548133644	-0.339368895292606	0.0358242444948529	-0.406417520288315	-0.587730234490894	-0.170685229776245	0.231792854290715	0	0	0	0	0.128	0
CM000667.2_180848794-180851638(-)_1|2|1x0;9;12	G	K	T	F	R	N	N	A	G	L	K	V	-0.164822618462069	-0.692207186379177	-0.372192067106351	-0.505427285876941	-0.165552777223045	-0.618139837953248	-0.376595073217574	-0.235959625960768	-0.370256393355658	-0.499898134788407	-0.645904195575193	-0.218802597286695	0	0	0	0	0.116	0
CM000667.2_180848794-180851638(-)_1|2|1x0;10;13	G	K	A	Y	I	S	R	S	S	L	K	N	-0.412974283894334	-0.554758638178322	-0.517310170087466	-0.576231814585184	0.0523994169016083	-0.480348061100238	-0.680005114118271	-0.548438303090389	0.0916502148355865	-0.580761096006917	-0.667774400369577	-0.608866965925801	0	0	0	0	0.084	0
CM000667.2_180848794-180851638(-)_1|2|1x0;11;14	E	K	S	F	N	Y	S	S	A	L	E	Q	-0.223670099810971	-0.552616853825247	-0.3341344674703	-0.72699843868868	-0.592442630753812	-0.604885476619233	-0.582094423507861	0.0481639854265707	-0.550072313494327	-0.695175076185525	-0.620183216746267	0.232074124224569	0	0	0	0	0.208	0
CM000667.2_180848794-180851638(-)_1|2|1x0;12;15	G	K	A	F	R	N	N	S	G	L	K	V	-0.154535859420856	-0.857812921086754	-0.398567609654556	-0.662065990829305	-0.0278474837676992	-0.738651725035884	-0.464966296656275	-0.603062499279564	-0.513166181268211	-0.576739347029656	-0.741199384323649	-0.237077712761178	0	0	0	0	0.202	0
CM000667.2_180848794-180851638(-)_1|2|1x0;13;16	G	K	A	Y	I	S	L	S	S	L	I	N	-0.412974283894334	-0.554758638178322	-0.517310170087466	-0.576231814585184	0.0523994169016083	-0.480348061100238	-0.680005114118271	-0.548438303090389	0.0916502148355865	-0.580761096006917	-0.667774400369577	-0.608866965925801	0	0	0	0	0.44	0
CM000667.2_180848794-180851638(-)_1|2|1x0;14;17	E	K	A	F	I	T	Y	R	T	L	T	N	0.0541632082526784	-0.40139826198117	-0.0811829299566379	-0.577703328240539	-0.121165191484152	-0.0857918544582725	-0.341515311170028	-0.224298574605709	-0.505293864749217	-0.356949637406046	-0.246116165126317	-0.0642921098239675	0	0	0	0	0.178	0
CM000667.2_180848794-180851638(-)_1|2|1x0;15;18	E	K	S	F	N	Y	T	S	L	L	S	Q	-0.21744404561382	-0.498906750737717	-0.158226647876534	-0.523149248075518	-0.453849756098138	-0.402890548133644	-0.339368895292606	0.0358242444948529	-0.406417520288315	-0.587730234490894	-0.170685229776245	0.231792854290715	0	0	0	0	0.132	0
CM000667.2_180848794-180851638(-)_1|2|1x0;16;19	E	K	V	F	R	N	N	S	S	L	K	V	-0.254354542387297	-0.391329544961473	-0.542606985199181	-0.599475878912235	-0.452095071974705	-0.598245987539284	-0.458205668643077	-0.315271976614496	-0.504208206139837	-0.543891502915007	-0.586061580093939	-0.0840282114642451	0	0	0	0	0.222	0
CM000667.2_180848794-180851638(-)_1|2|1x0;17;20	G	K	A	Y	I	S	H	S	S	L	I	N	-0.412974283894334	-0.554758638178322	-0.517310170087466	-0.576231814585184	0.0523994169016083	-0.480348061100238	-0.680005114118271	-0.548438303090389	0.0916502148355865	-0.580761096006917	-0.667774400369577	-0.608866965925801	0	0	0	0	0.324	0
CM000667.2_180848794-180851638(-)_1|2|1x0;18;21	G	K	A	F	F	S	S	R	T	L	I	S	-0.220342427919963	-0.320870489176978	-0.276222009897955	-0.239755403381486	-0.371556148214902	-0.232923911137205	-0.231028530896853	-0.0684196261835307	-0.452753922923481	-0.142545892183421	-0.320293705424615	-0.403654274858721	0	0	0	0	0.204	0
CM000667.2_180848794-180851638(-)_1|2|1x0;19;22	G	K	S	F	S	Y	S	S	L	L	S	Q	-0.21744404561382	-0.498906750737717	-0.158226647876534	-0.523149248075518	-0.453849756098138	-0.402890548133644	-0.339368895292606	0.0358242444948529	-0.406417520288315	-0.587730234490894	-0.170685229776245	0.231792854290715	0	0	0	0	0.212	0
CM000667.2_180848794-180851638(-)_1|2|1x0;20;23	G	K	A	F	R	N	S	S	G	L	T	V	-0.154535859420856	-0.857812921086754	-0.398567609654556	-0.662065990829305	-0.0278474837676992	-0.738651725035884	-0.464966296656275	-0.603062499279564	-0.513166181268211	-0.576739347029656	-0.741199384323649	-0.237077712761178	0	0	0	0	0.292	0
CM000667.2_180848794-180851638(-)_1|2|1x0;21;24	G	K	A	Y	I	S	H	S	S	L	I	N	-0.412974283894334	-0.554758638178322	-0.517310170087466	-0.576231814585184	0.0523994169016083	-0.480348061100238	-0.680005114118271	-0.548438303090389	0.0916502148355865	-0.580761096006917	-0.667774400369577	-0.608866965925801	0	0	0	0	0.324	0
CM000667.2_180848794-180851638(-)_1|2|1x0;22;25	G	K	S	F	N	Y	R	S	V	L	D	Q	-0.0859530820411487	-0.812084384066605	-0.178896909316603	-0.800134147908744	-0.521606225986276	-0.527101174689918	-0.644520677365343	0.0204378840612149	-0.509785910779491	-0.643275007763129	-0.622164268335691	0.405265853950758	0	0	0	0	0.194	0
CM000667.2_180848794-180851638(-)_1|2|1x0;23;26	G	K	A	F	N	I	R	S	N	L	T	K	-0.211970637528973	-0.784321769975199	-0.429100133176038	-0.714690822754469	0.51260817202016	-0.659266036739654	-0.688025333234582	-0.763292195101506	-0.680582946181027	-0.255818409297184	-0.849739164710674	-0.153934927385713	0	0	0	0	0.634	0
CM000668.2_7228996-7232272(+)_1|1|1x0;1;1	D	K	A	F	P	M	L	C	S	L	A	L	-0.201597642522202	-0.345319977591817	-0.19581585252003	-0.323021800569704	-0.3459579140871	-0.408719756671547	-0.290413941829706	0.050446700504681	-0.197322573348623	-0.277929153093512	-0.15751365602129	0.175239930481844	0	0	0	0	0.178	0
CM000668.2_7228996-7232272(+)_1|2|1x0;1;2	N	Q	V	F	A	F	S	G	V	L	R	A	-0.132652293590399	-0.538140147382728	-0.207816581134341	-0.498170493423495	-0.350392208459417	-0.314026741249219	-0.440354376202953	-0.0942062915776502	-0.43110979803642	-0.484513773024179	-0.485992831391883	0.335352719510289	0	0	0	0	0.348	0
CM000668.2_7228996-7232272(+)_1|2|1x0;2;3	D	Y	I	A	A	D	K	A	A	L	I	R	-0.42195141108962	-0.770965859235454	0.267345404437857	-0.831731099074844	-0.485826448463566	-0.574423100534911	-0.891382142843811	0.217669770868756	-0.550959890418726	0.428793584592463	-0.886440962223676	-0.73926679721424	0	0	0	0	0.392	0
CM000668.2_7228996-7232272(+)_1|2|1x0;3;4	H	Y	P	F	T	V	K	A	N	C	E	R	-0.851184683749643	-0.987257454955456	0.432208016868972	-0.917267478289528	0.412970051824289	-0.773523508757777	-0.957636112002814	-0.901908610803505	-0.727889391886603	-0.787024248029793	-0.63059767931979	0.236953993578815	0	0	0	0	0.506	0
CM000668.2_7228996-7232272(+)_1|3|1x0;1;5	G	E	D	L	K	H	Y	R	A	L	R	I	-0.21279390905954	-0.542033944313471	-0.275062818564295	-0.406246915359507	-0.261791919738315	-0.443288127895518	-0.489000482384678	-0.0766500203585392	-0.468026662126437	-0.1833003501839	-0.346911659712303	-0.0584275980069062	0	0	0	0	0.112	0
CM000668.2_7228996-7232272(+)_1|4|1x0;1;6	S	A	A	F	A	A	K	R	N	C	I	H	-0.142087362146616	-0.334742390356605	-0.150981073045093	-0.340772370128219	0.222866077798099	-0.485688033341866	-0.194356804564451	-0.383868068414371	-0.505777407309312	-0.124288308233064	-0.0781521513345202	-0.20231176351879	0	0	0	0	0.392	0
CM000668.2_7228996-7232272(+)_1|5|1x0;1;7	P	R	V	F	P	W	A	S	S	L	Q	R	-0.765075142307148	-0.93373427121965	0.454535557211452	-0.757777001446669	-0.870812035908981	-0.504299814668271	-0.759021638106649	-0.154052683822823	-0.62866305962165	-0.701485022343554	-0.632330604232485	0.283686747812795	0	0	0	0	0.144	0
CM000668.2_26637347-26638556(-)_1|1|1x0;1;1	E	K	T	F	V	Q	S	S	D	L	T	S	-0.734018052065325	-0.62643298771758	-0.723727036722927	0.03759538308721	-0.75442737203601	0.15046866193302	-0.751175318523161	-0.734244437266127	0.187410205210554	-0.680203040650762	-0.575774791158574	-0.357101524475036	0	0	0	0	0.208	0
CM000668.2_26637347-26638556(-)_1|1|1x0;2;2	E	K	S	F	W	H	H	L	A	L	S	G	-0.294014029179847	-0.123159722629854	-0.134079124853935	-0.00545639522246338	-0.382263231686936	-0.366237427815567	-0.197399312956693	0.0355116363431856	-0.374639051239786	-0.25339399265378	-0.126358335339954	0.106736177626466	0	0	0	0	0.092	0
CM000668.2_26637347-26638556(-)_1|1|1x0;3;3	G	K	N	F	G	Q	S	S	D	L	L	V	-0.469792592875326	-0.545662098091303	-0.629721776115088	-0.297590812161826	-0.717519292029846	0.0997949742078146	-0.737637526370904	-0.673709721349635	0.146692436558	-0.734019551952685	-0.535177810878961	-0.384121384045659	0	0	0	0	0.302	0
CM000668.2_26637347-26638556(-)_1|1|1x0;4;4	D	K	C	F	S	R	S	T	N	L	I	R	-0.663759896363249	-0.797121864189	0.145034481636198	-0.873990608183225	0.132671931867348	-0.72967421305828	-0.682683354421944	-0.48899004508235	-0.59859257672104	-0.973225139599481	0.428489636799339	-0.806040185950285	0	0	0	0	0.768	0
CM000668.2_26637347-26638556(-)_1|1|1x0;5;5	E	K	A	F	S	G	K	S	D	L	I	S	-0.386980552537307	-0.469032833892962	-0.14025655131287	-0.0160571204834278	-0.500705898789137	0.222030079801587	-0.326330432283622	-0.615018796446199	-0.286044970176978	-0.135398205414108	-0.306217091694702	-0.0917194220690372	0	0	0	0	0.114	0
CM000668.2_26637347-26638556(-)_1|1|1x0;6;6	E	K	S	Y	R	H	R	S	A	F	I	V	-0.22162802047111	-0.632963274305515	-0.27862238106873	-0.872314328415101	-0.617383819395047	-0.679928890352471	-0.747992850995072	0.174946896027933	-0.670160581153229	-0.770171187663609	-0.649966623387599	0.24923639344458	0	0	0	0	0.178	0
CM000668.2_26637347-26638556(-)_1|1|1x0;7;7	E	K	C	F	G	Q	K	S	D	L	I	V	-0.469792592875326	-0.545662098091303	-0.629721776115088	-0.297590812161826	-0.717519292029846	0.0997949742078146	-0.737637526370904	-0.673709721349635	0.146692436558	-0.734019551952685	-0.535177810878961	-0.384121384045659	0	0	0	0	0.19	0
CM000668.2_26637347-26638556(-)_1|1|1x0;8;8	M	R	S	F	T	R	S	A	N	L	I	R	-0.658280450855018	-0.855104307037971	0.213273231289077	-0.854035023256279	0.110130573624402	-0.731355928756449	-0.626398291572526	-0.568952188695729	-0.726798160173605	-0.948165865046071	0.409763530508264	-0.870743054307711	0	0	0	0	0.88	0
CM000668.2_27358245-27359861(-)_1|1|1x0;1;1	G	R	T	F	R	G	H	I	T	L	V	Q	0.0219640229291609	-0.410180075927788	-0.137982410492194	-0.50091037730452	-0.235873158989382	0.0900549477174892	-0.457409263517981	-0.0806843684515704	-0.0143588404235401	-0.215916064086025	-0.254562512517063	-0.0546827654836856	0	0	0	0	0.252	0
CM000668.2_27358245-27359861(-)_1|2|1x0;1;2	G	K	A	F	S	Y	C	L	V	L	N	Q	-0.020335951670843	-0.305351843467952	-0.131315474019128	-0.416218686284118	-0.259580803535567	-0.265891265415836	-0.344163677017383	0.0624636942234591	-0.305040840925788	-0.30475501701437	-0.180835540026454	0.239855821238691	0	0	0	0	0.292	0
CM000668.2_27358245-27359861(-)_1|3|1x0;1;3	G	K	A	F	S	Q	N	T	H	L	T	L	-0.37080680868253	-0.37707262433851	-0.644590477048996	-0.384396908643206	-0.6280246079012	-0.738801794151908	0.215801265718827	-0.636324642451586	0.336233309192609	-0.633541575501442	-0.592606901810546	-0.626281579314674	0	0	0	0	0.54	0
CM000668.2_27358245-27359861(-)_1|4|1x0;1;4	E	K	A	F	H	D	H	S	A	L	I	Q	-0.243414212714061	-0.562058417458582	-0.506912062788044	-0.821612155273092	-0.462610150383762	-0.531013322808243	-0.65064570682005	0.149439201058062	-0.557464718846151	0.408982177382008	-0.70535592648769	-0.537192144898416	0	0	0	0	0.222	0
CM000668.2_27400202-27401444(+)_1|1|1x0;1;1	E	K	A	F	S	Y	Q	S	D	L	L	V	-0.424955943769432	-0.521212262041716	-0.294119822240598	-0.264698024610526	-0.793319990038421	-0.0226626932475809	-0.668532569370912	-0.614494288802971	-0.831118096235007	-0.714232494379086	-0.524269074657093	0.198165603298363	0	0	0	0	0.154	0
CM000668.2_27400202-27401444(+)_1|1|1x0;2;2	G	K	S	F	S	R	S	T	H	L	I	E	-0.196624114253395	-0.350654924608628	-0.816139981429783	-0.369812279153611	-0.659054391214995	-0.530422111790546	-0.0200735349075935	-0.591975612804106	-0.757067431824212	-0.838997405662143	0.323874601864462	-0.768629602779754	0	0	0	0	0.472	0
CM000668.2_27400202-27401444(+)_1|1|1x0;3;3	G	K	A	F	S	R	S	T	H	L	S	L	-0.371219219580135	-0.519214698222416	-0.687316024820113	-0.351485928887822	-0.728212691194437	-0.74732565598667	0.0791090232179154	-0.489219049605186	-0.680576005405749	-0.685700866920858	0.34329935801967	-0.681272971401055	0	0	0	0	0.618	0
CM000668.2_27400202-27401444(+)_1|1|1x0;4;4	G	K	A	F	S	R	S	T	N	L	S	Q	-0.159718991539785	-0.40814256963775	-0.803325537157576	-0.607159563656619	-0.0361622143371928	-0.692045188068656	-0.59721714901345	-0.461708690675207	-0.603833826105991	-0.745643338450486	0.332968114897777	-0.745889584773138	0	0	0	0	0.716	0
CM000668.2_27400202-27401444(+)_1|1|1x0;5;5	G	K	A	F	G	D	R	S	T	I	I	Q	-0.126920320336956	-0.528215486231519	-0.391962465883292	-0.802400090925483	-0.484629530241598	0.191753559376356	-0.715018920133035	-0.365826082509498	-0.582429855607249	0.150596287566763	-0.598153346103729	-0.416371476688702	0	0	0	0	0.414	0
CM000668.2_27400202-27401444(+)_1|1|1x0;6;6	G	K	A	F	S	W	I	S	S	L	T	E	-0.222623357788192	-0.422710693257582	-0.430060638174157	-0.421117258469972	-0.558076934268914	-0.308120719096971	-0.506319682322465	-0.0832965822775789	-0.364932322379497	-0.55135741790038	-0.171274174382506	0.121882697882821	0	0	0	0	0.174	0
CM000668.2_27400202-27401444(+)_1|1|1x0;7;7	G	K	V	F	S	R	S	S	S	L	T	E	-0.31295422101581	-0.357490582454582	-0.803982691383739	-0.67391872894668	-0.794342400625748	-0.395969191582244	-0.657831001455438	-0.103465062935333	-0.73429244053821	-0.817688910267127	0.444848605792831	-0.738466108226131	0	0	0	0	0.5	0
CM000668.2_27400202-27401444(+)_1|1|1x0;8;8	G	K	G	F	S	R	S	S	S	L	I	I	-0.405479280166963	-0.532314439838999	-0.59562805284598	-0.722845340087428	-0.820207391011735	-0.560042647561459	-0.730212906422329	0.134840537393247	-0.679109854255695	-0.742082827486124	0.509769095397753	-0.667715827803111	0	0	0	0	0.554	0
CM000668.2_27400202-27401444(+)_1|1|1x0;9;9	G	K	A	F	C	Q	S	S	T	L	I	R	-0.422626476329153	-0.842651475383187	0.260853417518877	-0.955611690809267	-0.805337698238717	0.282822077486625	-0.876895313136467	-0.37710220596783	0.468027918590712	-0.802172460573489	-0.756901819157104	-0.688294980135259	0	0	0	0	0.888	0
CM000668.2_27451305-27453312(-)_1|1|1x0;1;1	G	K	A	F	S	Y	C	S	A	L	I	R	-0.645146579224169	-0.830056060170648	0.544525220771072	-0.867265674978437	-0.689763164913327	-0.646041618330714	-0.688471695675847	0.00475592135204956	-0.580946585599547	-0.722475085855881	-0.742167361387742	0.220661220755614	0	0	0	0	0.506	0
CM000668.2_27451305-27453312(-)_1|1|1x0;2;2	E	K	A	F	S	R	S	E	N	L	I	N	-0.102150171655419	-0.590135469069328	-0.0606706839423367	-0.83357293005457	-0.0678889329166064	-0.729501292937897	-0.785247960995262	-0.553082471917609	-1.21664679995068	-1.16054472689832	0.556733970004559	-1.15034946167388	0	0	0	0	0.546	0
CM000668.2_27451305-27453312(-)_1|1|1x0;3;3	G	K	G	F	I	E	G	P	S	L	T	Q	-0.197345605223033	-0.46577345881685	-0.450966008246906	-0.314906958760977	-0.203915130183471	-0.38375001044095	-0.505107958654829	-0.219856031336297	-0.200836340295216	0.0462700803672715	-0.50915704865895	-0.154799246604706	0	0	0	0	0.174	0
CM000668.2_27451305-27453312(-)_1|1|1x0;4;4	G	K	A	F	S	Q	R	T	H	L	V	Q	-0.304165998808599	-0.387357032540866	-0.811923820330682	-0.681072840353589	-0.559646065834368	-0.867635107510052	0.328094138513951	-0.735105047150891	0.470703491421899	-0.765443728764093	-0.737745607039784	-0.800550227434271	0	0	0	0	0.662	0
CM000668.2_27451305-27453312(-)_1|1|1x0;5;5	G	K	A	F	S	Q	R	G	H	F	M	E	-0.334317744271344	-0.415624985563144	-0.800628289322635	-0.629946471547592	-0.554793263490518	-0.593753048872674	0.173433980689516	-0.801609862354529	0.429984074650625	-0.866888319647882	-0.763070485644153	-0.742988018765415	0	0	0	0	0.47	0
CM000668.2_27451305-27453312(-)_1|1|1x0;6;6	D	K	T	F	T	R	S	T	H	L	T	Q	-0.215003477682034	-0.489586700872892	-0.78628355556785	-0.461814846579647	-0.690235613195314	-0.821271144730586	0.0616339154501299	-0.565894518930471	-0.59938589216661	-0.844945491823287	0.282159267796959	-0.792386820390156	0	0	0	0	0.63	0
CM000668.2_27451305-27453312(-)_1|1|1x0;7;7	G	K	A	F	N	G	P	S	T	F	I	R	-0.486695369691177	-0.90095290177853	0.11329786796205	-0.849295370521347	-0.726538242195099	0.31872081936492	-0.816252009701676	-0.506355323166239	-0.434951520343784	-0.235306368047229	-0.526329483635275	-0.296581834196224	0	0	0	0	0.368	0
CM000668.2_27451305-27453312(-)_1|1|1x0;8;8	G	K	A	F	S	Q	H	S	N	L	T	Q	-0.135384927706177	-0.39255485868248	-0.78120913878107	-0.825462416770986	0.0640123352920083	-0.770423174699849	-0.685632831897026	-0.791374699073882	0.178521420117568	-0.688886135643559	-0.794877075972678	-0.721221337568655	0	0	0	0	0.716	0
CM000668.2_27451305-27453312(-)_1|1|1x0;9;9	G	K	S	F	S	Y	W	S	S	L	A	Q	-0.312810382391525	-0.536205125479866	-0.631001984809909	-0.707394133643139	-0.715300391985018	-0.630684791160987	-0.660068548972122	-0.111157731168548	-0.685474908617691	-0.730375712892721	-0.628812907778652	0.326981909340074	0	0	0	0	0.286	0
CM000668.2_27451305-27453312(-)_1|1|1x0;10;10	G	K	A	F	S	Y	C	S	S	L	T	Q	-0.312810382391525	-0.536205125479866	-0.631001984809909	-0.707394133643139	-0.715300391985018	-0.630684791160987	-0.660068548972122	-0.111157731168548	-0.685474908617691	-0.730375712892721	-0.628812907778652	0.326981909340074	0	0	0	0	0.254	0
CM000668.2_27451305-27453312(-)_1|1|1x0;11;11	G	K	A	F	S	Y	L	S	N	L	N	Q	-0.135793978852791	-0.475741140670306	-0.693160466965461	-0.736805470656093	-0.0832326682066985	-0.729731319003168	-0.495674480354083	-0.646154364368212	-0.653224340438691	-0.668143097278234	-0.621656491582633	0.425060028057278	0	0	0	0	0.374	0
CM000668.2_27451305-27453312(-)_1|1|1x0;12;12	G	K	A	F	I	R	S	S	S	L	A	K	-0.439366401638193	-0.672509255474084	-0.464180217213823	-0.613758144105152	-0.833426542919285	-0.414142136923091	-0.663631475605711	-0.0943561585541642	-0.716738199504247	-0.693166907837785	0.468695409804751	-0.686697183052045	0	0	0	0	0.574	0
CM000668.2_27451305-27453312(-)_1|1|1x0;13;13	G	K	T	F	S	Y	G	S	S	L	I	Q	-0.312810382391525	-0.536205125479866	-0.631001984809909	-0.707394133643139	-0.715300391985018	-0.630684791160987	-0.660068548972122	-0.111157731168548	-0.685474908617691	-0.730375712892721	-0.628812907778652	0.326981909340074	0	0	0	0	0.33	0
CM000668.2_27451305-27453312(-)_1|1|1x0;14;14	G	R	A	F	N	Q	N	I	H	L	T	Q	-0.0979175274036742	-0.528722385598905	-0.463974461401705	-0.714109289118515	-0.185142842213819	-0.785573897402137	0.02024246889237	-0.745801612439389	0.487443000154502	-0.726938954651416	-0.65524217823924	-0.681594534161544	0	0	0	0	0.67	0
CM000668.2_27451305-27453312(-)_1|1|1x0;15;15	G	K	A	F	R	H	C	S	S	L	A	Q	-0.233034509542793	-0.476359024275106	-0.574438841362936	-0.870769847011913	-0.740178930553089	-0.395904446143088	-0.704908726058826	-0.236962939969213	-0.593591265999159	-0.702472344375991	-0.705111163836164	0.620494725483432	0	0	0	0	0.618	0
CM000668.2_27451305-27453312(-)_1|1|1x0;16;16	E	K	T	F	S	Q	S	S	H	L	T	Q	-0.160580309301637	-0.470555718065953	-0.931939411608124	-0.801924254234975	-0.356241914913322	-0.936154566189439	0.0876389091416656	-0.897358374589419	0.49086216057999	-0.903478306874696	-0.831067629050995	-0.851377012567277	0	0	0	0	0.774	0
CM000668.2_27451305-27453312(-)_1|1|1x0;17;17	D	K	A	F	S	R	S	T	H	L	T	E	-0.196624114253395	-0.350654924608628	-0.816139981429783	-0.369812279153611	-0.659054391214995	-0.530422111790546	-0.0200735349075935	-0.591975612804106	-0.757067431824212	-0.838997405662143	0.323874601864462	-0.768629602779754	0	0	0	0	0.524	0
CM000668.2_27451305-27453312(-)_1|1|1x0;18;18	R	K	T	F	S	Q	S	T	Y	L	I	Q	-0.128652518115889	-0.443785465329416	-0.610435379810379	-0.579040198407286	-0.33634805071374	-0.393870057259967	-0.450597615796034	-0.439032866763174	0.227485634513446	-0.354490239505797	-0.276808863111488	-0.585846377992938	0	0	0	0	0.176	0
CM000668.2_27451305-27453312(-)_1|1|1x0;19;19	G	K	S	F	R	Y	R	S	A	L	N	K	-0.344995994951155	-0.635531096260901	-0.133642295288979	-0.497883916896689	-0.620918565907071	-0.349936382331651	-0.519689359316483	0.0142658690515342	-0.468046146750227	-0.557261544195939	-0.671135107787671	0.184168143298569	0	0	0	0	0.336	0
CM000668.2_28088537-28089467(+)_1|1|1x0;1;1	G	K	A	F	R	H	S	S	K	L	A	R	-0.694059851349555	-0.735161200771391	0.223117426099778	-0.733856476412486	-0.71658521209901	-0.637028453028142	0.0273640080144419	-0.397977434992809	-0.382110611773071	-0.485908648712526	-0.697444070225883	-0.1006291240314	0	0	0	0	0.606	0
CM000668.2_28088537-28089467(+)_1|2|1x0;1;2	G	K	S	F	A	E	S	S	D	L	T	R	-0.723817704465146	-0.768161257694997	0.263783736721938	-0.604206078218263	-0.761829166743604	0.23738961823589	-0.623928268078858	-0.629228528692103	-0.554268226747149	0.170668773728599	-0.530952982163812	-0.292772753885188	0	0	0	0	0.558	0
CM000668.2_28088537-28089467(+)_1|2|1x0;2;3	G	R	A	F	N	L	N	S	H	L	I	R	-0.731492366155045	-0.856303290080838	0.335000220881377	-0.750606385383854	-0.385865983004701	-0.900231426159902	0.173020129028168	-0.853852791850222	-0.289533966597699	-0.70090132333351	-0.66198382370342	0.187734929425968	0	0	0	0	0.454	0
CM000668.2_28088537-28089467(+)_1|2|1x0;3;4	G	K	T	F	R	V	S	S	H	L	I	R	-0.776642469298394	-0.872328824976387	0.202941575300175	-0.867455943517357	-0.436834826791228	-0.888279156405031	0.112001158472186	-0.873322029626816	-0.476512532919689	-0.877117774636592	-0.680089279370389	0.17463354147262	0	0	0	0	0.74	0
CM000668.2_28088537-28089467(+)_1|2|1x0;4;5	G	R	A	F	S	Q	S	S	N	L	S	Q	-0.135384927706177	-0.39255485868248	-0.78120913878107	-0.825462416770986	0.0640123352920083	-0.770423174699849	-0.685632831897026	-0.791374699073882	0.178521420117568	-0.688886135643559	-0.794877075972678	-0.721221337568655	0	0	0	0	0.936	0
CM000668.2_28153003-28154014(+)_1|1|1x0;1;1	G	K	S	F	A	Q	S	S	G	L	V	R	-0.571301094293744	-0.794116728731926	0.447483277180903	-0.798211225142254	-0.584669638783976	-0.611448151054833	-0.77731788803473	-0.0407657895293655	0.386046311072223	-0.759538070687741	-0.774998515148662	-0.627511023931747	0	0	0	0	0.87	0
CM000668.2_28153003-28154014(+)_1|1|1x0;2;2	G	K	A	F	S	Y	R	S	A	L	L	S	-0.279474903663307	-0.634948162241336	-0.315386521696711	-0.460861528517557	-0.612612755066003	-0.699837811736173	-0.354485423289062	-0.0403136578686381	-0.515545553627974	-0.67227676403598	-0.64655063882917	0.314786864414792	0	0	0	0	0.292	0
CM000668.2_28153003-28154014(+)_1|1|1x0;3;3	G	K	A	F	S	Q	N	T	G	L	I	L	-0.20968330974915	-0.487109715308436	-0.571995421668854	-0.467058204685388	-0.608478099185491	-0.619586305705956	-0.67744530539151	0.144355342251232	0.245464753756293	-0.661898986872713	-0.621355002673821	-0.571800408912582	0	0	0	0	0.368	0
CM000668.2_28153003-28154014(+)_1|1|1x0;4;4	G	K	A	F	S	Q	S	A	G	L	I	L	-0.0476818498373959	-0.59350892834037	-0.648152339176007	-0.553176879017836	-0.636638348847764	-0.722341227445987	-0.725119194253581	0.272612306514282	0.223487152858847	-0.75234135077993	-0.697879761254334	-0.53495369766184	0	0	0	0	0.524	0
CM000668.2_28153003-28154014(+)_1|1|1x0;5;5	G	K	A	F	S	H	S	S	H	L	I	G	-0.334536071837534	-0.494285134020518	-0.392241844790872	-0.290411891275718	-0.655058110031323	-0.661055206271591	0.0980461942752313	-0.663708033077535	-0.35182629579816	-0.642536304476323	-0.573996992473417	0.213777556944619	0	0	0	0	0.43	0
CM000668.2_28153003-28154014(+)_1|1|1x0;6;6	G	K	T	F	R	R	S	S	H	L	I	G	-0.49564487414261	-0.505953523807462	-0.804013858001825	-0.326392553249319	-0.737955816300466	-0.780805272661765	0.119699248073838	-0.598717375151504	-0.56605295793611	-0.800675423693685	0.275977166475742	-0.728308708871098	0	0	0	0	0.538	0
CM000668.2_28153003-28154014(+)_1|1|1x0;7;7	G	R	A	F	S	Q	K	S	G	L	I	E	-0.0686477205041771	-0.441512923582608	-0.737057998847488	-0.529572813197176	-0.599730163912691	-0.428830019677787	-0.620647435250437	0.0149527855439384	0.201723089935366	-0.680510159666183	-0.592931131001426	-0.639734321516224	0	0	0	0	0.608	0
CM000668.2_28153003-28154014(+)_1|1|1x0;8;8	G	K	A	F	N	G	N	T	G	L	I	Q	0.0122031456902018	-0.425830477993673	-0.208024275038588	-0.496481609162582	-0.277195281660662	-0.385078059735848	-0.239951456377818	-0.0282972943383211	-0.112502599341193	-0.0924143948095821	-0.317838717446575	-0.0194355731948933	0	0	0	0	0.136	0
CM000668.2_28153003-28154014(+)_1|1|1x0;9;9	G	K	A	F	I	Q	R	S	S	L	I	R	-0.637537519110112	-0.776369191411345	0.510724798309693	-0.888107441402006	-0.771369780810936	-0.528234541348983	-0.81528094339667	0.0870432127824573	0.413305756892375	-0.755405684383695	-0.757726353026557	-0.600420784700877	0	0	0	0	0.728	0
CM000668.2_28166468-28167365(+)_1|1|1x0;1;1	G	K	K	F	A	Q	S	S	G	L	V	R	-0.571301094293744	-0.794116728731926	0.447483277180903	-0.798211225142254	-0.584669638783976	-0.611448151054833	-0.77731788803473	-0.0407657895293655	0.386046311072223	-0.759538070687741	-0.774998515148662	-0.627511023931747	0	0	0	0	0.91	0
CM000668.2_28166468-28167365(+)_1|2|1x0;1;2	K	K	A	F	S	V	R	A	H	L	I	I	-0.368820211053708	-0.576002333319511	-0.509108699833887	-0.28510411173349	-0.554835354914936	-0.650597240207015	0.112926961306647	-0.58839057395206	-0.473877337158253	-0.663768699800803	-0.496130008061532	0.135212523601137	0	0	0	0	0.268	0
CM000668.2_28166468-28167365(+)_1|2|1x0;2;3	G	K	A	F	S	V	S	S	D	L	I	K	-0.519328751898504	-0.679909604862373	-0.364660644632557	0.128723512956221	-0.657765530065294	0.307240330280222	-0.79074397538221	-0.765334581275127	-0.710092653161118	-0.508109998365963	-0.592002081196217	0.0793330140240673	0	0	0	0	0.246	0
CM000668.2_28166468-28167365(+)_1|2|1x0;3;4	G	K	A	F	S	V	S	S	A	L	I	K	-0.314842840339017	-0.699866331578652	-0.202297052559456	-0.654902983567481	-0.465439375211208	-0.511816412381864	-0.664647361246516	-0.0409479593660319	-0.493971044097254	-0.443170107627138	-0.549723886393476	-0.0190067474871936	0	0	0	0	0.484	0
CM000668.2_28166468-28167365(+)_1|3|1x0;1;5	G	K	A	F	S	Q	I	S	T	L	I	H	-0.230269485977709	-0.337138863959691	-0.611213018354531	-0.849148909616205	-0.7154628779613	-0.0256112008699202	-0.839183661790657	-0.303673538423001	0.362042568612542	-0.719479347297767	-0.715227250396823	-0.626534097823647	0	0	0	0	0.566	0
CM000668.2_28166468-28167365(+)_1|3|1x0;2;6	G	K	A	F	H	G	S	S	N	L	T	K	-0.164407576717413	-0.65895614899237	-0.161009322488472	-0.389482362133842	0.333907386336378	-0.590846903228829	-0.545489223499012	-0.713132314421158	-0.351167958672929	0.125236915676151	-0.650795920267072	-0.263602022788368	0	0	0	0	0.422	0
CM000668.2_28187812-28188700(+)_1|1|1x0;1;1	G	K	T	F	T	W	I	R	G	L	Q	M	-0.20457476761393	-0.305745300773246	-0.117296154576147	-0.147916251508183	-0.20622028430227	-0.275301135807321	-0.120882717547136	-0.11602255971202	-0.443786562813347	-0.13909789915042	-0.0891579133230671	0.0150553061192006	0	0	0	0	0.144	0
CM000668.2_28187812-28188700(+)_1|1|1x0;2;2	G	K	A	F	I	T	H	A	E	L	T	Q	-0.0467885583781416	-0.563407237707884	-0.257804473079441	-0.521246569722086	-0.203667180291037	-0.199989267200495	-0.275243261554867	-0.0380708059797688	-0.439601846111607	-0.596646970347524	-0.227257152659186	-0.00385041765615829	0	0	0	0	0.062	0
CM000668.2_28187812-28188700(+)_1|1|1x0;3;3	G	K	S	F	S	Q	K	A	G	L	F	Q	0.0611223305644391	-0.562252678389954	-0.762847500604544	-0.835896840744659	-0.558795452101861	-0.72887765696414	-0.796648153674	0.420434869803274	0.356483999593652	-0.830342801843503	-0.733455700495065	-0.609517574624205	0	0	0	0	0.77	0
CM000668.2_28187812-28188700(+)_1|1|1x0;4;4	G	R	C	F	S	W	R	S	V	L	R	K	-0.483705833811994	-0.745719961811378	-0.199844564823839	-0.318485715488159	-0.614548391758339	-0.211044323672377	-0.690859794367463	-0.232961492147468	-0.663150461359721	-0.224682222445376	-0.625350769542531	0.273246304774524	0	0	0	0	0.452	0
CM000668.2_28187812-28188700(+)_1|1|1x0;5;5	G	K	A	F	C	H	S	S	H	L	I	E	-0.236313531984447	-0.438454686765068	-0.472354067863072	-0.396032052163897	-0.568184849088699	-0.450936918256489	0.0665523651613556	-0.628254250640661	-0.446382192524635	-0.645744772672969	-0.434407793530055	0.161052982401906	0	0	0	0	0.294	0
CM000668.2_28187812-28188700(+)_1|2|1x0;1;6	G	K	A	F	T	Q	Y	A	G	L	N	Q	0.0611223305644391	-0.562252678389954	-0.762847500604544	-0.835896840744659	-0.558795452101861	-0.72887765696414	-0.796648153674	0.420434869803274	0.356483999593652	-0.830342801843503	-0.733455700495065	-0.609517574624205	0	0	0	0	0.546	0
CM000668.2_28188878-28189409(+)_1|1|1x0;1;1	V	K	T	F	T	L	S	T	G	L	R	K	-0.221293202197727	-0.543279336879274	-0.132257812283657	-0.185675342705665	-0.301766011414353	-0.33738020896339	-0.172509749490541	-0.125152477117468	-0.258964631010278	-0.204143784344518	-0.485308007685764	-0.0246404936150459	0	0	0	0	0.32	0
CM000668.2_28188878-28189409(+)_1|2|1x0;1;2	G	P	A	F	C	W	K	S	D	L	N	K	-0.553071403155654	-0.676020605823417	-0.312574535007659	0.0960853889456597	-0.721442958836244	0.255098650373389	-0.706077555301623	-0.66758629073849	-0.668656602912323	-0.344605674757004	-0.613994413231347	0.159059837689284	0	0	0	0	0.43	0
CM000668.2_28188878-28189409(+)_1|2|1x0;2;3	G	K	A	H	R	Q	R	A	T	L	D	Q	-0.0341505427642547	-0.400723035729761	-0.655801545036346	-0.90110685118664	-0.707812873861949	0.127995178583294	-0.821873983067282	-0.160889758112224	0.465282838139334	-0.778386127829754	-0.63525100797917	-0.698541882364376	0	0	0	0	0.624	0
CM000668.2_28232515-28233175(+)_1|1|1x0;1;1	G	K	S	F	T	Q	S	S	G	L	I	R	-0.571301094293744	-0.794116728731926	0.447483277180903	-0.798211225142254	-0.584669638783976	-0.611448151054833	-0.77731788803473	-0.0407657895293655	0.386046311072223	-0.759538070687741	-0.774998515148662	-0.627511023931747	0	0	0	0	0.824	0
CM000668.2_28232515-28233175(+)_1|1|1x0;2;2	G	K	A	F	S	R	S	S	G	L	F	N	-0.182009752197802	-0.679755893323102	-0.374469941054526	-0.587158076538711	-0.678016694463766	-0.540872130750959	-0.504636212040511	-0.0629436061568478	-0.707254224265932	-0.830579215349779	0.404114801170734	-0.782396709049463	0	0	0	0	0.76	0
CM000668.2_28232515-28233175(+)_1|1|1x0;3;3	G	K	V	F	S	Q	S	A	G	L	I	Q	0.0611223305644391	-0.562252678389954	-0.762847500604544	-0.835896840744659	-0.558795452101861	-0.72887765696414	-0.796648153674	0.420434869803274	0.356483999593652	-0.830342801843503	-0.733455700495065	-0.609517574624205	0	0	0	0	0.512	0
CM000668.2_28232515-28233175(+)_1|1|1x0;4;4	S	K	S	Y	S	R	R	S	F	L	I	E	-0.0789669899772989	-0.285961275853102	-0.352140439918463	-0.17472288429362	-0.159396504562099	-0.0628309469696467	-0.367972768591661	-0.350436856736908	-0.611230818431475	-0.601872859751727	0.255827724262492	-0.569687564153807	0	0	0	0	0.32	0
CM000668.2_28232515-28233175(+)_1|1|1x0;5;5	G	K	S	F	N	R	H	C	N	L	I	R	-0.514162586984434	-0.767529956311398	0.460696336836864	-0.772455189770173	0.290676408129755	-0.532332156496469	-0.416127723471822	-0.681382310158442	-1.03402547769218	-1.07265584258129	0.438314729185034	-0.909211716507832	0	0	0	0	0.606	0
CM000668.2_28245118-28246417(-)_1|1|1x0;1;1	G	K	S	F	A	Q	S	S	G	L	T	K	-0.384129565804035	-0.80004396264872	-0.333259276246369	-0.602184987974258	-0.685701397380096	-0.634846400733857	-0.522892513755702	-0.166185623823045	0.366975625355944	-0.673512757642883	-0.738472319952405	-0.646603831530128	0	0	0	0	0.792	0
CM000668.2_28245118-28246417(-)_1|1|1x0;2;2	G	K	T	F	I	G	S	S	A	L	V	I	-0.0857728500856275	-0.475253101342621	-0.177252475676913	-0.412253514302118	-0.343528192675437	-0.310638360573177	-0.596235667061045	-0.0340298147933301	-0.135062897174102	-0.0269536062628919	-0.311310995814958	-0.118071584719839	0	0	0	0	0.16	0
CM000668.2_28245118-28246417(-)_1|1|1x0;3;3	G	K	V	F	S	H	S	S	N	L	I	K	-0.287328567467083	-0.763655438317471	-0.336692103786257	-0.778364493902667	0.341583219603626	-0.62987399283412	-0.799419469067016	-0.693460845709211	-0.779070715444398	-0.255053637688933	-0.763499836610688	0.0714029275661863	0	0	0	0	0.596	0
CM000668.2_28245118-28246417(-)_1|1|1x0;4;4	G	K	T	F	S	Q	S	C	S	L	L	E	-0.134893130191568	-0.276325569890801	-0.476630469545536	-0.719744068576811	-0.570621373317215	-0.392601142505236	-0.5737194593661	0.102165418068948	0.289383410805967	-0.731559421713365	-0.570209183530452	-0.508162473054007	0	0	0	0	0.3	0
CM000668.2_28245118-28246417(-)_1|1|1x0;5;5	G	K	A	F	R	R	N	S	H	L	L	R	-0.62489618800757	-0.759810214418046	-0.110286360852411	-0.593029528435767	-0.608739460594873	-0.881529546117043	-0.0560484937147845	-0.57111871723697	-0.43453194367608	-1.01744365594296	0.237721514279971	-0.813595472167934	0	0	0	0	0.874	0
CM000668.2_28245118-28246417(-)_1|2|1x0;1;6	E	R	S	F	T	R	N	R	S	L	I	E	-0.405582580061155	-0.229699906028826	-0.751147747017386	-0.587605748412641	-0.773525863583773	-0.437463053380492	-0.535524523385933	-0.0930501966674745	-0.99035640997649	-0.533069224277402	0.293672374353155	-0.721718369393014	0	0	0	0	0.45	0
CM000668.2_28245118-28246417(-)_1|2|1x0;2;7	G	K	G	F	T	R	T	S	Y	L	V	Q	-0.308182217950365	-0.571961840369008	-0.672390793868361	-0.689587130047871	-0.629357403338543	-0.511209685090629	-0.612966525285798	-0.430098092135929	-0.570387888913858	-0.630717007803206	0.444878370674086	-0.681646762209489	0	0	0	0	0.252	0
CM000668.2_28276130-28277093(+)_1|1|1x0;1;1	G	K	A	F	Q	R	S	S	H	L	V	R	-0.62489618800757	-0.759810214418046	-0.110286360852411	-0.593029528435767	-0.608739460594873	-0.881529546117043	-0.0560484937147845	-0.57111871723697	-0.43453194367608	-1.01744365594296	0.237721514279971	-0.813595472167934	0	0	0	0	0.78	0
CM000668.2_28276130-28277093(+)_1|1|1x0;2;2	G	K	V	F	S	Q	N	A	G	L	L	E	-0.0190796826888136	-0.492386770135672	-0.735674027596341	-0.447184356923366	-0.624978934577913	-0.328248914927102	-0.61672638132684	0.0497830106006089	0.181335686040297	-0.736795484966179	-0.588721150206261	-0.571849827791374	0	0	0	0	0.216	0
CM000668.2_28276130-28277093(+)_1|1|1x0;3;3	G	K	N	F	R	R	S	S	H	L	N	R	-0.62489618800757	-0.759810214418046	-0.110286360852411	-0.593029528435767	-0.608739460594873	-0.881529546117043	-0.0560484937147845	-0.57111871723697	-0.43453194367608	-1.01744365594296	0.237721514279971	-0.813595472167934	0	0	0	0	0.966	0
CM000668.2_28276130-28277093(+)_1|2|1x0;1;4	G	K	T	F	S	Q	A	L	L	L	T	H	-0.0673455253602739	-0.0477294963052413	-0.268425204384249	-0.239153446437953	-0.333529540753377	-0.236563403286697	-0.199463244462488	0.0941491303887011	0.155797778323409	-0.297360501268707	-0.154336206479808	-0.301622830904995	0	0	0	0	0.252	0
CM000668.2_28276130-28277093(+)_1|2|1x0;2;5	G	K	A	F	S	L	T	S	D	L	I	R	-0.635032176496758	-0.661673474953154	0.312723593066752	-0.658981454600032	-0.494042291117115	0.246931296799541	-0.617427406308423	-0.650261577616887	-0.474292984543976	-0.448514592528505	-0.468592820143423	0.0176997469421707	0	0	0	0	0.288	0
CM000668.2_28276130-28277093(+)_1|2|1x0;3;6	Q	K	A	F	R	L	N	S	H	L	A	Q	0.000216130555689781	-0.677142687033862	-0.471392072341483	-0.663416364306951	-0.465095449702426	-0.865412708508545	0.150610828539547	-0.650331015709559	-0.281759012875143	-0.688020748088285	-0.526860893769905	0.341019279683866	0	0	0	0	0.404	0
CM000668.2_28276130-28277093(+)_1|2|1x0;4;7	G	E	A	F	R	Q	R	S	G	L	F	Q	-0.0689719140273863	-0.496370934143067	-0.802116831197773	-0.907869629860209	-0.531407382759254	-0.782942759555591	-0.794172495659254	0.259875671654706	0.394459053926179	-0.802838432500454	-0.75217642786515	-0.635508893616126	0	0	0	0	0.458	0
CM000668.2_28326168-28326894(-)_1|1|1x0;1;1	G	K	S	F	T	K	S	S	V	L	I	E	-0.428829940932806	-0.643238154494968	-0.594852016339755	0.0461212801003579	-0.576143347740039	-0.0324392510734516	-0.417176648322544	-0.190158551965601	-0.377518851560665	-0.421659019802814	-0.307382887361689	-0.271229670728875	0	0	0	0	0.17	0
CM000668.2_28326168-28326894(-)_1|1|1x0;2;2	G	K	A	F	S	R	R	S	S	L	N	E	-0.31295422101581	-0.357490582454582	-0.803982691383739	-0.67391872894668	-0.794342400625748	-0.395969191582244	-0.657831001455438	-0.103465062935333	-0.73429244053821	-0.817688910267127	0.444848605792831	-0.738466108226131	0	0	0	0	0.726	0
CM000668.2_28326168-28326894(-)_1|1|1x0;3;3	G	K	A	F	S	A	S	N	G	L	T	R	-0.772461098960353	-0.902522821995975	0.469514603543029	-0.861004730600929	-0.118411386070675	-0.665413177960112	-0.310114442597395	-0.0339043062006871	-0.482174813222301	-0.742781640512434	-0.331449736989411	0.148528352403963	0	0	0	0	0.554	0
CM000668.2_28326168-28326894(-)_1|1|1x0;4;4	G	K	A	F	L	L	S	S	C	L	V	Q	0.00757049971148443	-0.371891477289649	-0.174840225568143	-0.465620157935038	-0.287140366970691	-0.122677945457469	-0.329704939676494	-0.143409801444037	-0.21609480334124	-0.373261348650292	-0.36728843416265	0.118528377230006	0	0	0	0	0.198	0
CM000668.2_28326168-28326894(-)_1|1|1x0;5;5	G	K	A	F	I	Q	N	A	G	L	F	Q	0.0611223305644391	-0.562252678389954	-0.762847500604544	-0.835896840744659	-0.558795452101861	-0.72887765696414	-0.796648153674	0.420434869803274	0.356483999593652	-0.830342801843503	-0.733455700495065	-0.609517574624205	0	0	0	0	0.47	0
CM000668.2_28326168-28326894(-)_1|1|1x0;6;6	S	K	L	F	S	K	R	T	L	L	K	K	-0.236641197902252	-0.370641902559374	-0.186428266388182	-0.0140714575327442	-0.333480506611011	-0.099215780609254	-0.102262904201614	-0.189965504269138	-0.293378205300452	-0.163100983531599	-0.101678439502335	-0.211498441722408	0	0	0	0	0.244	0
CM000668.2_28365337-28366282(+)_1|1|1x0;1;1	G	K	S	F	A	Q	S	S	G	L	S	K	-0.384129565804035	-0.80004396264872	-0.333259276246369	-0.602184987974258	-0.685701397380096	-0.634846400733857	-0.522892513755702	-0.166185623823045	0.366975625355944	-0.673512757642883	-0.738472319952405	-0.646603831530128	0	0	0	0	0.846	0
CM000668.2_28365337-28366282(+)_1|1|1x0;2;2	G	K	A	F	I	G	S	S	A	L	V	I	-0.0857728500856275	-0.475253101342621	-0.177252475676913	-0.412253514302118	-0.343528192675437	-0.310638360573177	-0.596235667061045	-0.0340298147933301	-0.135062897174102	-0.0269536062628919	-0.311310995814958	-0.118071584719839	0	0	0	0	0.184	0
CM000668.2_28365337-28366282(+)_1|1|1x0;3;3	G	K	A	F	S	H	S	S	D	L	I	K	-0.697851072889084	-0.710997661877164	-0.224482839894066	0.0803660080107887	-0.890621234164609	0.415406351263785	-0.847234434157834	-0.74444000485683	-0.778303326100905	-0.458657443230787	-0.768825525461942	0.0911160992658268	0	0	0	0	0.26	0
CM000668.2_28365337-28366282(+)_1|1|1x0;4;4	G	K	T	F	S	Q	S	C	S	L	L	E	-0.134893130191568	-0.276325569890801	-0.476630469545536	-0.719744068576811	-0.570621373317215	-0.392601142505236	-0.5737194593661	0.102165418068948	0.289383410805967	-0.731559421713365	-0.570209183530452	-0.508162473054007	0	0	0	0	0.3	0
CM000668.2_28365337-28366282(+)_1|1|1x0;5;5	G	K	A	F	R	R	S	S	H	L	L	R	-0.62489618800757	-0.759810214418046	-0.110286360852411	-0.593029528435767	-0.608739460594873	-0.881529546117043	-0.0560484937147845	-0.57111871723697	-0.43453194367608	-1.01744365594296	0.237721514279971	-0.813595472167934	0	0	0	0	0.936	0
CM000668.2_28365337-28366282(+)_1|2|1x0;1;6	E	R	S	F	T	Q	N	T	G	L	I	E	-0.0170017029189332	-0.37669834343679	-0.700613355690353	-0.485593413108389	-0.579354645291294	-0.317027281299142	-0.575636072666553	-0.0239225370419619	0.218343981677999	-0.672206129497146	-0.545238296574644	-0.613892332852558	0	0	0	0	0.352	0
CM000668.2_28365337-28366282(+)_1|2|1x0;2;7	G	K	G	F	T	R	I	S	Y	L	V	Q	-0.308182217950365	-0.571961840369008	-0.672390793868361	-0.689587130047871	-0.629357403338543	-0.511209685090629	-0.612966525285798	-0.430098092135929	-0.570387888913858	-0.630717007803206	0.444878370674086	-0.681646762209489	0	0	0	0	0.216	0
CM000668.2_28390456-28391839(-)_1|1|1x0;1;1	G	K	A	F	S	Q	H	S	H	L	I	E	-0.338855308548817	-0.349262151325528	-0.859283634774193	-0.574876024580407	-0.639306057801756	-0.645655606768306	0.185544827527023	-0.710904327357496	0.323148096446144	-0.768322924225193	-0.623694016843238	-0.752072940594268	0	0	0	0	0.516	0
CM000668.2_28390456-28391839(-)_1|1|1x0;2;2	G	K	A	F	R	G	R	T	V	L	I	R	-0.369221415675718	-0.783560656629461	0.155767075031918	-0.742442485555639	-0.537777244594903	-0.146520308777475	-0.532935409545258	-0.130082076012416	-0.234449275788728	-0.0239304318657889	-0.443179843112884	-0.0977896833619885	0	0	0	0	0.466	0
CM000668.2_28390456-28391839(-)_1|1|1x0;3;3	G	K	A	F	G	R	W	S	A	L	N	Q	-0.27537056172442	-0.628541387535034	-0.465425026508172	-0.741715033990634	-0.674729245291391	-0.614090568205686	-0.675786826384359	0.213016526020112	-0.664295707257183	-0.824635496014565	0.371832895975152	-0.730127736203151	0	0	0	0	0.212	0
CM000668.2_28390456-28391839(-)_1|1|1x0;4;4	G	K	A	F	S	Q	K	A	G	L	F	H	-0.165677185831236	-0.555873230217571	-0.70822393787246	-0.55112761832371	-0.526297494869941	-0.62113031393317	-0.832058972995873	-0.0635503403565312	0.305780378053148	-0.792544516014184	-0.718079317535308	-0.563618666135944	0	0	0	0	0.752	0
CM000668.2_28390456-28391839(-)_1|1|1x0;5;5	N	K	S	F	S	R	R	S	I	L	T	Q	-0.173255064337908	-0.758686808470949	-0.433294052412891	-0.890271086328491	-0.686255363345738	-0.471225926446224	-0.741366778600349	0.172704186748447	-0.797807571369548	-0.893852695985989	0.48945171333102	-0.740382011812612	0	0	0	0	0.558	0
CM000668.2_28390456-28391839(-)_1|1|1x0;6;6	G	K	A	F	V	Y	N	S	S	L	V	S	-0.349132363725607	-0.594289512662681	-0.650922921821045	-0.347456066765775	-0.659680001174232	-0.609142006550285	-0.478555857093413	-0.166846130371474	-0.580638415231687	-0.729871758887232	-0.668256468036577	0.416236906353464	0	0	0	0	0.188	0
CM000668.2_28390456-28391839(-)_1|2|1x0;1;7	E	K	A	F	I	Q	R	T	S	L	T	E	-0.23682113669496	-0.26059150344465	-0.688023344170538	-0.7405116413431	-0.736056975769256	-0.364259743563759	-0.619797784260218	0.0965845027053699	0.288878542407982	-0.696085684787327	-0.619646191848707	-0.623278374772117	0	0	0	0	0.14	0
CM000668.2_28390456-28391839(-)_1|2|1x0;2;8	G	K	A	F	T	Q	R	S	V	L	T	E	-0.124602230467313	-0.474482845465453	-0.389962880084591	-0.673036581307208	-0.634075909083704	-0.178907239223053	-0.563633353790808	-0.00823212546813801	0.161297876894872	-0.664975524037698	-0.580407624479117	-0.528233235962359	0	0	0	0	0.448	0
CM000668.2_28390456-28391839(-)_1|2|1x0;3;9	G	N	A	F	R	G	I	T	S	L	I	Q	-0.152371996097086	-0.398751416508149	-0.191949324231986	-0.55240487087013	-0.430018336773266	-0.342870891644721	-0.389437251243986	-0.0109789776909249	-0.0953659495054674	-0.190265749545392	-0.425908772137102	-0.10008634726456	0	0	0	0	0.168	0
CM000668.2_28390456-28391839(-)_1|2|1x0;4;10	G	K	A	F	R	Q	R	S	D	L	S	K	-1.0916627833255	-1.07914058244066	-0.603033292963888	0.364611528323324	-1.11246108241146	0.501755935984113	-1.19085002489139	-0.94343656502244	0.289570867631953	-0.983282131387702	-0.907177017126595	-0.248018786744711	0	0	0	0	0.328	0
CM000668.2_28390456-28391839(-)_1|2|1x0;5;11	G	K	S	F	R	Q	N	S	A	L	T	Q	-0.182471035416405	-0.471940875123691	-0.670549777641738	-0.820711326953118	-0.631670662883679	-0.713289689278563	-0.750882795439533	0.420683389488912	0.376927571069566	-0.849023766380364	-0.760346883766312	-0.684710595056235	0	0	0	0	0.562	0
CM000668.2_28434467-28435238(-)_1|1|1x0;1;1	G	K	S	F	T	Q	N	S	I	L	I	E	0.000897799176518568	-0.501487828969769	-0.63210404859285	-0.803472079631821	-0.616058748526488	-0.123719616438598	-0.579264832911289	-0.013328009982052	0.148482187852707	-0.798697117804703	-0.47598093367486	-0.677586071628311	0	0	0	0	0.326	0
CM000668.2_28434467-28435238(-)_1|1|1x0;2;2	G	R	A	F	S	Q	R	S	G	L	F	Q	-0.0689719140273863	-0.496370934143067	-0.802116831197773	-0.907869629860209	-0.531407382759254	-0.782942759555591	-0.794172495659254	0.259875671654706	0.394459053926179	-0.802838432500454	-0.75217642786515	-0.635508893616126	0	0	0	0	0.736	0
CM000668.2_28434467-28435238(-)_1|1|1x0;3;3	G	K	A	F	S	Q	N	A	G	L	F	H	-0.165677185831236	-0.555873230217571	-0.70822393787246	-0.55112761832371	-0.526297494869941	-0.62113031393317	-0.832058972995873	-0.0635503403565312	0.305780378053148	-0.792544516014184	-0.718079317535308	-0.563618666135944	0	0	0	0	0.708	0
CM000668.2_28434467-28435238(-)_1|1|1x0;4;4	N	K	S	F	S	R	R	S	V	L	I	K	-0.461567644149844	-0.732861505163875	-0.206312989746862	-0.766372640131565	-0.945512371348	-0.472009139233316	-0.714567919334269	0.0791130756986385	-0.746732819988549	-0.659009241255801	0.42472740896842	-0.67558747801664	0	0	0	0	0.712	0
CM000668.2_28434467-28435238(-)_1|1|1x0;5;5	G	K	N	F	I	Y	H	C	N	L	I	Q	-0.122211947205366	-0.391396466659764	-0.519930818033799	-0.620591906960849	-0.0268190246780751	-0.611725066328144	-0.500185731157146	-0.467522775169912	-0.60820388769165	-0.631382625623189	-0.572040308197307	0.312492728213651	0	0	0	0	0.194	0
CM000668.2_28995003-28996587(-)_1|1|1x0;1;1	G	K	N	F	S	W	H	S	D	L	I	L	-0.414193559232908	-0.539940251179792	-0.240894310661761	-0.0390921700673579	-0.595627831353026	0.0540606491650351	-0.439902863419176	-0.398318438726432	-0.486432994861004	-0.288892782101426	-0.173500571293499	0.0760580461786727	0	0	0	0	0.118	0
CM000668.2_28995003-28996587(-)_1|1|1x0;2;2	G	K	A	F	K	T	R	N	Q	L	S	M	-0.159221047567025	-0.466920655466079	-0.102567406841418	-0.243739368024008	-0.128610685357619	-0.444052549609857	-0.295069474781376	-0.0401170173186651	-0.291238939510976	-0.330313798124181	-0.0721810475586629	0.0420754194216671	0	0	0	0	0.076	0
CM000668.2_28995003-28996587(-)_1|1|1x0;3;3	G	K	A	F	N	S	R	S	A	L	C	R	-0.679304096341889	-0.832443418007807	0.466380265544086	-0.842625380618626	-0.659886796226532	-0.740460236423639	-0.684550141717222	0.277765321002614	-0.278332901378421	-0.771900109686751	-0.71219256743978	-0.351591361791676	0	0	0	0	0.654	0
CM000668.2_28995003-28996587(-)_1|1|1x0;4;4	G	K	A	F	K	T	R	N	R	L	C	M	-0.277165826180367	-0.480736434130987	-0.0255917741008425	-0.328606573826304	-0.251062237085314	-0.424582635643548	-0.162503717092352	0.149715294816767	-0.325124039899136	-0.196773991348123	-0.202633793934899	0.159981956842887	0	0	0	0	0.13	0
CM000668.2_28995003-28996587(-)_1|1|1x0;5;5	G	K	A	F	Q	F	K	H	S	L	T	I	-0.225799465484318	-0.512825958881315	-0.212580493588998	-0.527645037552233	-0.611365008611134	-0.469283661535836	-0.466472850562606	0.0227014779444132	-0.339710950323988	-0.487801459574295	-0.622991040897746	0.409869320065562	0	0	0	0	0.218	0
CM000668.2_28995003-28996587(-)_1|1|1x0;6;6	G	K	A	F	S	G	S	S	D	L	T	K	-0.483567422862789	-0.63170766464644	-0.0758364740158237	0.113619187176843	-0.615968891665018	0.405851580152078	-0.581082526046051	-0.713291609121155	-0.306051963025071	0.075662894235539	-0.446388877990679	-0.00122717369688004	0	0	0	0	0.242	0
CM000668.2_28995003-28996587(-)_1|1|1x0;7;7	G	R	A	F	S	R	S	S	D	L	S	K	-0.643669614031175	-0.649590146818184	-0.502906658479438	-0.00713664117018863	-0.939559510044116	0.172754445442059	-0.754163461049299	-0.60355430188972	-0.800755330056473	-0.779634178618685	0.189719574374732	-0.476948747082461	0	0	0	0	0.598	0
CM000668.2_28995003-28996587(-)_1|1|1x0;8;8	G	K	D	F	S	I	K	A	E	L	T	K	-0.124759254643082	-0.462417928376703	-0.259202109279461	-0.108359541706964	-0.0841676953163196	0.00399206680005405	-0.18044305427147	-0.180497511957172	-0.317014066466749	-0.285058213886715	-0.382714282874466	0.00586191780444933	0	0	0	0	0.246	0
CM000668.2_28995003-28996587(-)_1|1|1x0;9;9	G	K	A	F	R	H	N	C	K	R	R	A	-0.181761139762112	-0.273252882155803	-0.247111781239428	-0.434004059562579	-0.442453570987772	-0.491579987313687	0.0358649836654089	-0.255428312041423	-0.411629157124521	-0.44258045620879	-0.382594234479405	0.0497435451494962	0	0	0	0	0.372	0
CM000668.2_28995003-28996587(-)_1|1|1x0;10;10	G	K	T	F	Q	D	K	H	C	L	T	I	-0.137936658898362	-0.415273449795857	-0.217369193113668	-0.342751367180277	-0.371615074980191	-0.111981141568529	-0.473158418608056	-0.166391914716759	-0.354879016463978	-0.0808955197650568	-0.508721465226365	-0.454407359387126	0	0	0	0	0.384	0
CM000668.2_28995003-28996587(-)_1|1|1x0;11;11	G	K	A	F	S	G	K	S	N	L	T	N	-0.0463462041444054	-0.525316724365702	-0.225604664100966	-0.689655691409266	0.166197408040554	-0.632147549396532	-0.490652481732375	-0.61377239265778	-0.221227334027691	-0.0272803839013298	-0.406298195810316	-0.096774045543992	0	0	0	0	0.502	0
CM000668.2_28995003-28996587(-)_1|1|1x0;12;12	G	M	A	F	H	H	S	S	V	L	R	Q	-0.091743529481546	-0.67999444446708	-0.192914294196377	-0.803621789707957	-0.497244324527182	-0.219420806703951	-0.589366863001022	-0.199835784257315	-0.585068475099627	-0.57022571320748	-0.631584505144756	0.498229486139134	0	0	0	0	0.282	0
CM000668.2_28995003-28996587(-)_1|1|1x0;13;13	G	T	S	F	R	Q	G	S	A	L	I	G	-0.353303186818476	-0.358967763438205	-0.530931236989671	-0.630012059289527	-0.681985991156005	-0.660277942461153	-0.537054030524229	0.0738312416473516	0.248212470845417	-0.691490491006763	-0.664016477840238	-0.549291877499908	0	0	0	0	0.476	0
CM000668.2_28995003-28996587(-)_1|1|1x0;14;14	G	K	A	F	R	V	S	S	N	L	T	G	-0.435873894118544	-0.406355854377618	-0.354167292946873	-0.599710219257114	0.214058279959591	-0.690768126734791	-0.395818823630408	-0.66649310416537	-0.472221016848737	-0.58958426657471	-0.437763915385817	0.268232396258614	0	0	0	0	0.612	0
CM000668.2_29672502-29673789(-)_1|1|1x0;1;1	G	K	C	F	S	R	R	S	Y	L	Y	S	-0.399038412536964	-0.484735324240858	-0.711900416588407	-0.264775990266231	-0.554400387072488	-0.542608705378843	-0.400470443938819	-0.419876815666498	-0.580297967066511	-0.604751603742978	0.339881007211801	-0.670437116936088	0	0	0	0	0.39	0
CM000668.2_29672502-29673789(-)_1|1|1x0;2;2	G	K	L	F	R	S	P	K	S	L	S	Y	-0.374465080827618	-0.335373894467819	-0.34850226174082	-0.165339510451577	-0.314316575735424	-0.356474960448314	-0.33513674681872	-0.112410210334892	-0.267418691735731	-0.277049948603871	-0.20400222423303	0.0185336037425132	0	0	0	0	0.142	0
CM000668.2_29672502-29673789(-)_1|1|1x0;3;3	D	K	T	Y	C	D	A	S	G	L	S	R	-0.495368359605195	-0.830758556626979	0.214256194071603	-0.777103188444538	-0.369037716509826	-0.484005536172402	-0.643219156154503	-0.309292651870609	-0.610904598641605	0.409182585783931	-0.714497083826262	-0.617122693280003	0	0	0	0	0.306	0
CM000668.2_29672502-29673789(-)_1|1|1x0;4;4	G	K	S	F	R	D	Q	S	E	L	K	R	-0.476776449717198	-0.748094335811882	0.154149000545813	-0.616827930564723	-0.269116829284717	0.0522236281304753	-0.464675112259068	-0.154405848798262	-0.622527059341998	0.145391837045652	-0.539033332175747	-0.679883199935842	0	0	0	0	0.56	0
CM000668.2_29672502-29673789(-)_1|2|1x0;1;5	S	L	T	F	S	K	K	S	Y	L	S	R	-0.555479274657321	-0.425851492922626	-0.15993962119426	-0.512344510066767	-0.450543540261462	-0.544586476997034	-0.431587633880621	-0.457012610498992	-0.465357497133347	-0.309523581124617	-0.0998123897365197	-0.437236250882239	0	0	0	0	0.224	0
CM000668.2_29672502-29673789(-)_1|2|1x0;2;6	S	K	S	F	S	S	F	S	R	L	V	R	-0.570834770514283	-0.664378100051814	0.120272370259962	-0.554971659672388	-0.453562951450319	-0.68980160725747	-0.144852891335136	0.0201650444915506	-0.309577313300591	-0.349822643403274	-0.422647161356448	-0.234460839272393	0	0	0	0	0.3	0
CM000668.2_57147084-57148704(+)_1|1|1x0;1;1	N	Q	V	F	V	D	E	T	S	T	Q	N	-0.222367505878385	-0.633315551335565	-0.418175684175107	-0.629634391725458	-0.44761641685309	-0.227710121213922	-0.708603065369894	-0.172828182558713	-0.515558215123082	0.0437634103336971	-0.55933443800384	-0.443864231316005	0	0	0	0	0.18	0
CM000668.2_57147084-57148704(+)_1|2|1x0;1;2	G	K	V	C	D	D	S	G	V	I	R	L	-0.140220587591932	-0.569359928933055	-0.184752864632439	-0.448498152772128	-0.32890089728292	-0.16268370385515	-0.577239391232538	-0.150822602086861	-0.36820178507693	0.157252841770339	-0.465719595074058	-0.306968260673056	0	0	0	0	0.208	0
CM000668.2_57147084-57148704(+)_1|3|1x0;1;3	K	K	E	L	T	R	K	D	T	I	M	A	0.113381598988632	-0.315190478644416	-0.0110456991724937	-0.31365579062927	-0.343123642317843	0.196746840387781	-0.79479962621185	0.102898467300527	-1.30261092006247	-1.33737011233057	0.606735246023012	-1.28275418332741	0	0	0	0	0.464	0
CM000668.2_57147084-57148704(+)_1|4|1x0;1;4	E	D	M	F	D	S	Q	E	Y	V	K	Q	-0.182218772600523	-0.365078776139142	-0.434273987502824	-0.427411797075004	-0.0864821334048577	-0.29435242429533	-0.256042498257622	-0.353142763954762	-0.303458938961318	-0.055986354924782	-0.115443663290263	-0.311282637195767	0	0	0	0	0.124	0
CM000668.2_57147084-57148704(+)_1|4|1x0;2;5	R	K	P	F	H	K	I	E	T	L	Y	R	-0.45630630308207	-0.528936876413019	0.0250151062334249	-0.568452922377527	-0.593732236823648	-0.107007472322559	-0.395959026107726	-0.261866560106506	-0.556717425874537	-0.380509432556828	0.168908989216122	-0.446322679955627	0	0	0	0	0.322	0
CM000668.2_57147084-57148704(+)_1|5|1x0;1;6	D	L	I	F	N	V	E	E	A	F	L	S	-0.410626579284939	-0.467889469544194	-0.321108834953929	-0.139898304538777	-0.289974881100178	-0.428613590986424	-0.251085662572513	0.0315850472453528	-0.42434836304379	-0.344776511800715	-0.0875743118303064	-0.313809100532394	0	0	0	0	0.078	0
CM000668.2_57147084-57148704(+)_1|6|1x0;1;7	S	A	T	A	Q	N	L	T	D	M	N	T	-0.197388451847769	-0.360892943682847	-0.475924764950419	-0.118540425393616	-0.30567425861908	0.0184970576585724	-0.35333025190684	-0.485483375841139	-0.434511989858203	-0.277492011173394	-0.364398231538439	-0.292506932305773	0	0	0	0	0.164	0
CM000668.2_57147084-57148704(+)_1|7|1x0;1;8	T	K	A	F	H	D	P	E	S	A	Q	Q	-0.184059805059452	-0.398337869435842	-0.295576525574672	-0.494285491141512	-0.459093921831774	-0.358214550639435	-0.568459650367267	-0.0737916639462953	-0.538482522043572	0.00342697556876166	-0.228462298179739	-0.404968946463041	0	0	0	0	0.24	0
CM000668.2_87254625-87261798(+)_1|1|1x0;1;1	A	K	N	F	N	S	K	E	T	F	V	P	-0.15290252841301	-0.289118486170236	0.0381089216330743	-0.246704782658277	-0.26143438453114	-0.121495245253341	-0.0601203545662326	-0.0628708558672585	-0.263098694598789	-0.270521161502984	-0.0152165985116683	-0.268313342133655	0	0	0	0	0.33	0
CM000668.2_87254625-87261798(+)_1|2|1x0;1;2	K	K	G	F	K	Y	F	K	N	L	I	A	-0.406798102816195	-0.268578731904508	-0.26829911823454	-0.413076851317045	0.218054120584164	-0.705928084802885	-0.758579345200451	-0.862930711209161	-0.860618520668149	-0.608649443336415	0.249366853747999	-0.498182397810318	0	0	0	0	0.182	0
CM000668.2_87254625-87261798(+)_1|3|1x0;1;3	R	R	H	F	V	S	V	T	H	L	N	D	-0.33133824289065	-0.161224425701955	-0.495491445956162	-0.438780900423923	-0.374947292706723	-0.737339010485925	0.143949340715041	-0.488726997118079	-0.188491998990221	-0.458214412123456	-0.213570177462668	-0.217120839954922	0	0	0	0	0.168	0
CM000668.2_87254625-87261798(+)_1|3|1x0;2;4	K	A	G	F	N	S	Y	A	E	L	L	T	-0.0132297983365256	-0.410061734715599	-0.328622710923581	-0.247040396625239	-0.136244716702736	-0.19522403456597	-0.0560964571792469	-0.13994647504891	-0.357038541012262	-0.400946479128914	-0.125829172811518	-0.397941230839229	0	0	0	0	0.07	0
CM000668.2_87254625-87261798(+)_1|3|1x0;3;5	G	R	I	F	S	E	A	Y	L	L	Y	D	-0.229560936133233	-0.232850045639952	-0.0586968555125886	-0.206668449438092	-0.243419030058003	-0.410675547209606	-0.100526378610557	-0.0585366636489068	-0.239743918373188	-0.328906106516214	0.0522203040009264	-0.189193283473996	0	0	0	0	0.124	0
CM000668.2_87254625-87261798(+)_1|4|1x0;1;6	G	K	V	Y	R	S	Q	G	E	L	E	K	-0.244358035475242	-0.53700775120326	-0.135078322854721	-0.196369625446555	-0.236775592598001	-0.232853686004978	-0.113594762124339	-0.126414554503246	-0.28865260914286	-0.20717366929129	-0.445693512799133	-0.488445679748709	0	0	0	0	0.054	0
CM000668.2_87254625-87261798(+)_1|5|1x0;1;7	T	R	T	Y	N	S	S	Q	S	I	G	K	-0.441524579096305	-0.448898146332359	-0.391504677698792	-0.0875902642076234	-0.4617641386286	-0.360537544773804	-0.160007244211259	-0.328195884569054	-0.213131113566548	-0.375377250831251	-0.567612502343608	-0.165235740127545	0	0	0	0	0.2	0
CM000668.2_87254625-87261798(+)_1|6|1x0;1;8	Y	R	A	F	T	N	P	R	S	L	G	G	-0.676303364528955	-0.167632001070863	-0.270487599170895	-0.164963482749492	-0.497411856924432	-0.693487112295367	-0.143107552456708	-0.161020871920609	-0.559824080947139	-0.159439446449819	-0.300849856578464	-0.18485518754054	0	0	0	0	0.25	0
CM000668.2_87254625-87261798(+)_1|7|1x0;1;9	N	Y	S	A	M	T	K	D	A	L	F	K	-0.36388173265149	-0.50914892950895	-0.127157388983764	-0.147916419482673	-0.194702137208248	-0.419079686263319	-0.39217621498888	-0.0226534840099839	-0.536864552659536	-0.672288515958371	0.01436204997164	-0.365358924066785	0	0	0	0	0.448	0
CM000668.2_87254625-87261798(+)_1|8|1x0;1;10	T	K	T	F	T	R	N	S	N	L	R	A	-0.237822305921293	-0.382675469545079	-0.777175622212528	-0.635639939642576	0.0303646096718873	-0.773733899110777	-0.590209315384276	-0.66149462668306	-0.79371530892165	-0.639039988687527	0.417744450865004	-0.773802460228139	0	0	0	0	0.236	0
CM000668.2_87254625-87261798(+)_1|9|1x0;1;11	F	A	A	F	T	I	Q	Q	N	L	I	L	-0.242288856749384	-0.452630011678835	-0.202683829324089	-0.212083981247484	0.0519864740722924	-0.49129821697819	-0.210871470920497	-0.356173394124902	-0.519980903598872	-0.443226655738923	-0.231420478608995	0.227370741106848	0	0	0	0	0.39	0
CM000668.2_87254625-87261798(+)_1|10|1x0;1;12	S	R	I	F	Q	A	I	T	G	L	I	Q	-0.0513264488498597	-0.537887006224516	-0.228783776639323	-0.629169495958301	-0.220544200310772	-0.552174136320377	-0.259356539652359	-0.0601127951498756	-0.373119174275856	-0.542181438227673	-0.39206958737883	0.16157923702816	0	0	0	0	0.126	0
CM000668.2_87254625-87261798(+)_1|11|1x0;1;13	K	S	S	F	T	T	Y	L	N	Y	V	V	-0.13148230920429	-0.235869331188413	-0.340409170993769	-0.268907607514796	0.313445158297835	-0.401224125348018	-0.248448041069531	-0.483279238351287	-0.242155604166025	-0.213633287757735	-0.0747749936715607	0.115933990339902	0	0	0	0	0.204	0
CM000668.2_87254625-87261798(+)_1|12|1x0;1;14	D	R	I	Y	A	T	R	S	N	L	L	R	-0.694301451312298	-0.836354394891277	0.379360259844029	-0.877266232488319	0.444009546797306	-0.776602755897559	-0.708135040833881	-0.850528219157559	-0.564279134963466	-0.688042093720335	-0.612758177351626	0.115132778510302	0	0	0	0	0.576	0
CM000668.2_87254625-87261798(+)_1|13|1x0;1;15	T	S	V	V	T	S	E	S	N	I	I	R	-0.653723615224994	-0.821253671741001	0.398784843524464	-0.921053467225734	0.407627249295026	-0.900577350091768	-0.702457502009072	-0.900979442657664	-0.416093364789045	-0.417950019339524	-0.510626398850693	-0.343739797445903	0	0	0	0	0.258	0
CM000668.2_143941426-143942746(-)_1|1|1x0;1;1	E	K	T	F	N	R	K	D	H	L	K	N	-0.321908403747868	-0.65966179132942	-0.316408721306889	-0.4496649119323	-0.492379362353141	-0.850246792222705	0.29282252330657	-1.00428457359009	-1.08922561718993	-1.06526996574039	0.58110027121302	-1.06846918268751	0	0	0	0	0.734	0
CM000668.2_143941426-143942746(-)_1|1|1x0;2;2	G	K	K	Y	N	T	M	L	G	Y	K	R	-0.40217634536954	-0.596063430363513	0.193887672558362	-0.57217187993201	-0.207203705036303	-0.224531068991569	-0.129779410087274	-0.0642482230807831	-0.300961787668322	-0.320794924544266	0.0691911361538343	-0.0870129875252791	0	0	0	0	0.096	0
CM000668.2_143941426-143942746(-)_1|1|1x0;3;3	A	L	E	L	G	S	T	E	V	L	L	D	-0.173656924597967	-0.269651034909021	0.0417440995781476	-0.347239047986502	-0.280689819940797	-0.350660248658518	-0.188364143302181	-0.0400062458929706	-0.290047667992202	-0.477666900055421	0.025098701619422	-0.335771730931924	0	0	0	0	0.084	0
CM000668.2_143941426-143942746(-)_1|2|1x0;1;4	E	R	C	F	Y	T	R	K	D	V	R	R	-0.777746125694026	-0.644183669701655	0.194826339756009	-0.788281197510955	-0.329591804571744	0.24700126423772	-0.245106282553893	-0.608690619860499	-0.485552986421515	-0.44510334285843	-0.0305517990276454	-0.394868348457909	0	0	0	0	0.302	0
CM000668.2_143941426-143942746(-)_1|2|1x0;2;5	A	Q	R	F	G	R	K	D	H	L	T	R	-0.881705830165355	-1.02845099904741	0.287136569327819	-0.792658022847992	-0.330264045695156	-0.918864782309826	0.228495551041833	-1.0003240667111	-1.0882065342122	-1.11512465488112	0.569963726254996	-1.06805815626874	0	0	0	0	0.84	0
CM000669.2_5063564-5065598(+)_1|1|1x0;1;1	G	K	S	F	C	K	K	S	K	F	I	I	-0.343259132127576	-0.533009911805145	-0.273581895558799	-0.139405597930881	-0.483271578012614	-0.662437344318662	-0.0248176063368506	-0.467192460410113	-0.318297230411386	-0.449508528803758	0.0865358473703672	-0.360231501941542	0	0	0	0	0.01	0
CM000669.2_5063564-5065598(+)_1|1|1x0;2;2	G	K	S	F	S	Q	K	G	T	L	T	V	-0.250402902715097	-0.342134127940069	-0.668613404426469	-0.989029087522861	-0.767337874077022	-0.233365179961329	-0.93113190884949	-0.00576393547412257	0.577377195897617	-0.7203728607261	-0.726950718013663	-0.768414611403927	0	0	0	0	0.906	0
CM000669.2_5063564-5065598(+)_1|1|1x0;3;3	G	K	T	F	C	Q	K	L	H	L	T	Q	-0.0894159198954476	-0.177150934510491	-0.463901314033782	-0.457925620626481	-0.258861141496621	-0.645274270158756	0.178611262161945	-0.458577537099367	0.240724673505645	-0.511581665899666	-0.258050093307767	-0.445546227893615	0	0	0	0	0.436	0
CM000669.2_5063564-5065598(+)_1|1|1x0;4;4	G	K	T	F	C	Q	K	T	H	L	T	L	-0.37080680868253	-0.37707262433851	-0.644590477048996	-0.384396908643206	-0.6280246079012	-0.738801794151908	0.215801265718827	-0.636324642451586	0.336233309192609	-0.633541575501442	-0.592606901810546	-0.626281579314674	0	0	0	0	0.416	0
CM000669.2_5063564-5065598(+)_1|1|1x0;5;5	G	K	S	F	S	R	K	S	A	L	S	D	-0.370745478367757	-0.391113471092352	-0.533587317807007	-0.590136556986272	-0.581910211676536	-0.502654425324382	-0.538472514395999	-0.0169254671409916	-0.727437086282977	-0.745136575939429	0.376242539387396	-0.628167976403586	0	0	0	0	0.616	0
CM000669.2_5063564-5065598(+)_1|1|1x0;6;6	G	K	S	Y	Y	R	K	S	T	L	I	T	-0.303138235383159	-0.236441269933053	-0.423343028088372	-0.90100558129828	-0.275369298703294	-0.750642168099329	-0.438049529003519	-0.121568003487999	-0.537405440292602	-0.805278819695663	0.497135359920885	-0.743816654711335	0	0	0	0	0.4	0
CM000669.2_5063564-5065598(+)_1|1|1x0;7;7	G	K	F	F	S	R	V	S	Y	L	T	I	-0.466010352216245	-0.528208091394807	-0.745098739868945	-0.179494832056007	-0.675901295368194	-0.507650974544459	-0.577483248109751	-0.336858639877475	-0.610682509689768	-0.683926194118648	0.332095012244538	-0.65514963653002	0	0	0	0	0.284	0
CM000669.2_5063564-5065598(+)_1|1|1x0;8;8	G	K	T	F	N	L	N	S	A	F	I	R	-0.70910415142422	-0.809029432907985	0.516198141334279	-0.89041421701205	-0.463716081955152	-0.547672289547975	-0.652445324858881	0.00864182114494615	-0.386149784745222	-0.556903399333852	-0.637434499226519	0.125787551811167	0	0	0	0	0.132	0
CM000669.2_5063564-5065598(+)_1|2|1x0;1;9	G	K	L	F	N	E	L	S	Y	Y	T	E	-0.197002809317435	-0.412219507430395	-0.218208727140278	-0.179107725884537	-0.19851720597329	-0.186930872132164	-0.256528945930515	-0.315542700146247	-0.272151164646446	-0.020150214232128	-0.127406588802756	-0.265083761907103	0	0	0	0	0.04	0
CM000669.2_5063564-5065598(+)_1|2|1x0;2;10	G	K	T	F	S	H	N	S	S	L	F	R	-0.626169886105035	-0.807712929605991	0.548962924428533	-0.852911772681958	-0.720763294412751	-0.512653540577637	-0.808849613270005	0.090262642125522	-0.601264707133893	-0.748803047270109	-0.732111007583256	0.453907256295381	0	0	0	0	0.612	0
CM000669.2_5063564-5065598(+)_1|2|1x0;3;11	G	K	F	F	S	Q	K	S	Y	L	T	I	-0.432547600470903	-0.520997763982398	-0.639845156914082	-0.263496020299641	-0.53460045446384	-0.533337456543083	-0.500867379472071	-0.29438133028173	-0.0175163770059724	-0.533221294889697	-0.542804719671537	-0.646234773954015	0	0	0	0	0.238	0
CM000669.2_5063564-5065598(+)_1|2|1x0;4;12	G	K	V	F	S	R	M	S	N	L	T	V	-0.201424663757473	-0.520742682218612	-0.652779869813323	-0.664425345431228	-0.0046210499829039	-0.722409188270454	-0.640867761655182	-0.602204689890625	-0.760543234689694	-0.778909906983444	0.471515546333233	-0.711901691674441	0	0	0	0	0.522	0
CM000669.2_5063564-5065598(+)_1|2|1x0;5;13	G	K	V	F	S	Q	K	S	Y	L	T	V	-0.293407530303068	-0.489078378253818	-0.574854687991611	-0.426367274706672	-0.458586470842281	-0.488128447421265	-0.45365585854244	-0.429870858157754	0.00789191285882427	-0.434060863239839	-0.446170151880987	-0.65658183187386	0	0	0	0	0.344	0
CM000669.2_5063564-5065598(+)_1|2|1x0;6;14	G	K	K	F	H	H	R	S	A	F	N	S	-0.249937467936392	-0.630626400507821	-0.350366465454841	-0.640398358711663	-0.668930808486812	-0.647734330153573	-0.513374114081099	0.0117833860765352	-0.628797167019507	-0.699919927659222	-0.658217518792334	0.374615134259691	0	0	0	0	0.294	0
CM000669.2_6621084-6622968(+)_1|1|1x0;1;1	G	K	G	F	S	R	S	T	D	L	V	R	-0.723579721744314	-0.70269234591624	-0.0726431377583087	-0.625742245697195	-0.758683677481654	0.345580595207561	-0.760809483664597	-0.590457152144349	-0.73988906088022	-0.773912070633035	0.232282380601214	-0.562741252811134	0	0	0	0	0.574	0
CM000669.2_6621084-6622968(+)_1|1|1x0;2;2	G	K	G	F	S	Q	H	S	N	L	V	T	-0.116562271017507	-0.447813512178584	-0.735969096876058	-0.789538613114059	-0.014193507772949	-0.748909284203533	-0.659376351768252	-0.76251572570889	0.0463116984891543	-0.677770346121267	-0.775148539049241	-0.683637901440328	0	0	0	0	0.392	0
CM000669.2_6621084-6622968(+)_1|1|1x0;3;3	A	K	R	F	S	E	S	S	A	L	V	Q	-0.179256497168319	-0.589703838918314	-0.462878567849751	-0.682722266041834	-0.4024225282596	-0.439447031148416	-0.604102655972793	-0.208098626819405	-0.409257060495624	0.249808467071593	-0.569855455796173	-0.298782848624413	0	0	0	0	0.37	0
CM000669.2_6621084-6622968(+)_1|1|1x0;4;4	G	K	R	F	S	V	S	S	N	L	L	R	-0.791186773039903	-0.926234748717681	0.462297110676388	-0.959407502856294	0.466052133777548	-0.813568860181555	-0.876924258249674	-0.949814186691519	-0.705020440217879	-0.689168178478153	-0.654641291560216	0.261728439667647	0	0	0	0	0.906	0
CM000669.2_6621084-6622968(+)_1|1|1x0;5;5	G	E	R	F	R	H	K	V	Q	I	R	R	-0.535592666043581	-0.631356933484431	0.138653115172382	-0.611769639992897	-0.209210366376843	-0.584335319047996	-0.412806764382172	-0.00233233288922215	-0.331526851688497	-0.405373972209725	-0.398750273603119	-0.0757518384732155	0	0	0	0	0.174	0
CM000669.2_6652163-6654608(+)_1|1|1x0;1;1	G	K	V	F	P	H	R	S	R	L	A	K	-0.576238645546205	-0.664522094509385	0.0333203377168336	-0.640073358364216	-0.64145106968901	-0.258075490404605	-0.0986473089581947	-0.155846722222449	-0.607184608280273	-0.118559773622012	-0.652875979247067	0.245316695691626	0	0	0	0	0.21	0
CM000669.2_6652163-6654608(+)_1|1|1x0;2;2	G	K	G	F	V	Y	R	S	H	L	A	I	-0.26473853646242	-0.573291253648271	-0.405693962023807	-0.183656783938434	-0.647693432276499	-0.71003940000656	0.0125815983110077	-0.513720477540653	-0.46310302264884	-0.613245022872197	-0.556300703655214	0.195117747926366	0	0	0	0	0.226	0
CM000669.2_6652163-6654608(+)_1|1|1x0;3;3	G	K	R	F	V	Y	K	S	H	L	V	T	-0.276051653438235	-0.608344474966547	-0.321090264075399	-0.210474339986029	-0.481042280586217	-0.794841957942993	0.152649536781	-0.698089122945423	-0.400964609991952	-0.573079867503177	-0.589607673428919	0.218238288035255	0	0	0	0	0.318	0
CM000669.2_6652163-6654608(+)_1|1|1x0;4;4	G	A	G	F	G	R	R	S	Y	L	V	T	-0.321749878578272	-0.385168870436644	-0.679188919305562	-0.339446660240179	-0.451273282337631	-0.506914102995978	-0.450164105761812	-0.499533201971319	-0.575021431306197	-0.59655458143425	0.33276766256979	-0.648287481424282	0	0	0	0	0.2	0
CM000669.2_6652163-6654608(+)_1|1|1x0;5;5	G	R	S	F	S	Q	S	S	A	L	A	R	-0.611336657476984	-0.814845768360109	0.492578607815915	-0.919279507685563	-0.665937325530145	-0.682428472420565	-0.774624497804219	0.315252729278819	0.386678632577873	-0.7844779058494	-0.815945493233079	-0.655609433858792	0	0	0	0	0.964	0
CM000669.2_6652163-6654608(+)_1|1|1x0;6;6	G	Q	A	F	R	L	R	A	D	F	Q	R	-0.615025816258906	-0.596518111442599	0.288735128870986	-0.660210683607336	-0.444354159183419	0.171294135966854	-0.586507118958881	-0.650364108372512	-0.3962723725556	-0.41626078891137	-0.436300888987065	0.0852803001036689	0	0	0	0	0.2	0
CM000669.2_6652163-6654608(+)_1|2|1x0;1;7	G	K	T	F	G	R	R	A	A	L	A	K	-0.395913341050488	-0.624916456838269	-0.291569382984364	-0.496988242559638	-0.629484623401362	-0.475662558904044	-0.454518217936423	0.0963169455284991	-0.554730454990757	-0.730391610444058	0.353028369734183	-0.710004762562764	0	0	0	0	0.362	0
CM000669.2_6652163-6654608(+)_1|2|1x0;2;8	G	K	S	F	V	Y	G	S	H	L	A	R	-0.654306695678525	-0.799201266411796	0.325588983636263	-0.628482790356255	-0.630869562144592	-0.842388099953656	0.0382267293301094	-0.716517673069894	-0.396748632894403	-0.677186445976234	-0.703669924454196	0.100858301192048	0	0	0	0	0.406	0
CM000669.2_6652163-6654608(+)_1|2|1x0;3;9	G	A	R	F	A	R	G	S	H	L	A	A	-0.43873006510637	-0.526147925974131	-0.776080289180679	-0.342706147693445	-0.603638663456592	-0.801303327163041	0.0711642232312933	-0.564789511845134	-0.65404566317919	-0.72063406974426	0.373836746014845	-0.7363749177986	0	0	0	0	0.792	0
CM000669.2_6652163-6654608(+)_1|2|1x0;4;10	G	A	G	F	S	R	R	A	H	L	T	A	-0.529139416362213	-0.53707653125074	-0.458731581233075	-0.28749794476972	-0.522341480388067	-0.773035099165897	0.168433343849366	-0.600174260686142	-0.618339322905174	-0.761836048496685	0.318677219401378	-0.659991812788311	0	0	0	0	0.588	0
CM000669.2_6652163-6654608(+)_1|2|1x0;5;11	G	R	R	F	G	Q	S	A	A	L	T	R	-0.436817769692081	-0.658517641157949	0.372431685944371	-0.752718934307715	-0.541215928257149	-0.557281696508526	-0.568289245710942	0.283930725417603	0.430271488367343	-1.0458116817187	-0.922918269325754	-0.749782987966885	0	0	0	0	0.824	0
CM000669.2_6652163-6654608(+)_1|2|1x0;6;12	G	K	G	F	G	H	S	S	D	F	K	R	-0.655838985093116	-0.764161833981788	0.14921048982256	-0.624915335078119	-0.7502203872708	0.506413756086022	-0.733859179442957	-0.703266513032891	-0.676672263498532	-0.366881887628595	-0.670236329058275	-0.156495598023854	0	0	0	0	0.462	0
CM000669.2_6652163-6654608(+)_1|2|1x0;7;13	G	R	G	F	A	Q	R	S	N	L	A	K	-0.237450429847228	-0.700060825650815	-0.48053697592793	-0.818771638786415	0.258031276995203	-0.62184595156355	-0.785576684496083	-0.768018894556813	0.0869801572818313	-0.498162799811991	-0.802377300230713	-0.686968301518626	0	0	0	0	0.832	0
CM000669.2_6652163-6654608(+)_1|2|1x0;8;14	G	K	R	F	S	Q	R	S	V	L	V	T	-0.0511746671689434	-0.487820788232418	-0.322248595535288	-0.75468821820418	-0.527406156244248	-0.0857783547646932	-0.651646231717931	-0.020828458973393	0.313032829508445	-0.718070562666881	-0.628567060776214	-0.564133851907353	0	0	0	0	0.43	0
CM000669.2_6652163-6654608(+)_1|2|1x0;9;15	G	R	R	F	S	Q	S	S	H	L	L	T	-0.296327713293293	-0.43920403348896	-0.808360518889094	-0.586540070526836	-0.623868901566523	-0.793609163640791	0.447018550633097	-0.737871026111631	0.457453158099165	-0.734934152796043	-0.693307681522069	-0.754438580802675	0	0	0	0	0.974	0
CM000669.2_6675871-6676363(+)_1|1|1x0;1;1	G	K	S	F	C	Y	K	S	P	L	T	I	-0.202439550468167	-0.467859948310199	-0.198281167122686	-0.231308171281293	-0.514601883990337	-0.374655178366561	-0.328568273181614	0.0444356063435951	-0.371147718536914	-0.520271928111445	-0.492530915637426	0.15440068051405	0	0	0	0	0.112	0
CM000669.2_6675871-6676363(+)_1|2|1x0;1;2	R	K	M	F	Y	V	K	S	N	L	I	N	-0.0382334619520791	-0.657274395098952	-0.469369495182312	-0.749562622226134	0.242402597485275	-0.580465015533751	-0.694725577024708	-0.740177916808546	-0.549696734813451	-0.693740762780105	-0.520033495568228	0.278082440579619	0	0	0	0	0.358	0
CM000669.2_6690850-6692719(-)_1|1|1x0;1;1	G	K	S	F	C	K	K	S	K	F	I	I	-0.343259132127576	-0.533009911805145	-0.273581895558799	-0.139405597930881	-0.483271578012614	-0.662437344318662	-0.0248176063368506	-0.467192460410113	-0.318297230411386	-0.449508528803758	0.0865358473703672	-0.360231501941542	0	0	0	0	0.01	0
CM000669.2_6690850-6692719(-)_1|1|1x0;2;2	G	K	S	F	C	Q	K	G	T	L	T	V	-0.250402902715097	-0.342134127940069	-0.668613404426469	-0.989029087522861	-0.767337874077022	-0.233365179961329	-0.93113190884949	-0.00576393547412257	0.577377195897617	-0.7203728607261	-0.726950718013663	-0.768414611403927	0	0	0	0	0.804	0
CM000669.2_6690850-6692719(-)_1|1|1x0;3;3	G	K	N	F	Y	Q	K	L	H	L	I	Q	-0.0894159198954476	-0.177150934510491	-0.463901314033782	-0.457925620626481	-0.258861141496621	-0.645274270158756	0.178611262161945	-0.458577537099367	0.240724673505645	-0.511581665899666	-0.258050093307767	-0.445546227893615	0	0	0	0	0.342	0
CM000669.2_6690850-6692719(-)_1|1|1x0;4;4	G	K	S	F	C	Q	K	T	H	L	T	Q	-0.304165998808599	-0.387357032540866	-0.811923820330682	-0.681072840353589	-0.559646065834368	-0.867635107510052	0.328094138513951	-0.735105047150891	0.470703491421899	-0.765443728764093	-0.737745607039784	-0.800550227434271	0	0	0	0	0.634	0
CM000669.2_6690850-6692719(-)_1|1|1x0;5;5	G	K	T	F	S	Q	K	S	A	L	N	D	-0.340501160493073	-0.230877459689188	-0.464615314431528	-0.553578995318802	-0.60464489035785	-0.623131079355705	-0.528452930422567	0.107273245676068	0.152683950624366	-0.715659149866307	-0.517203171200253	-0.555658896944787	0	0	0	0	0.598	0
CM000669.2_6690850-6692719(-)_1|1|1x0;6;6	G	K	C	F	C	R	K	S	T	L	T	T	-0.303138235383159	-0.236441269933053	-0.423343028088372	-0.90100558129828	-0.275369298703294	-0.750642168099329	-0.438049529003519	-0.121568003487999	-0.537405440292602	-0.805278819695663	0.497135359920885	-0.743816654711335	0	0	0	0	0.708	0
CM000669.2_6690850-6692719(-)_1|1|1x0;7;7	G	K	F	F	S	R	L	S	Y	L	T	V	-0.394116863757047	-0.514187623716044	-0.715381526972315	-0.399318032967286	-0.546284757716671	-0.539755548929974	-0.561300867538217	-0.412499748144596	-0.741314023917161	-0.613011695306448	0.3917645952479	-0.661638441542245	0	0	0	0	0.316	0
CM000669.2_6690850-6692719(-)_1|1|1x0;8;8	G	K	T	F	Y	L	N	S	A	L	M	R	-0.70910415142422	-0.809029432907985	0.516198141334279	-0.89041421701205	-0.463716081955152	-0.547672289547975	-0.652445324858881	0.00864182114494615	-0.386149784745222	-0.556903399333852	-0.637434499226519	0.125787551811167	0	0	0	0	0.24	0
CM000669.2_6690850-6692719(-)_1|1|1x0;9;9	G	K	L	F	S	Q	L	S	Y	L	T	I	-0.432547600470903	-0.520997763982398	-0.639845156914082	-0.263496020299641	-0.53460045446384	-0.533337456543083	-0.500867379472071	-0.29438133028173	-0.0175163770059724	-0.533221294889697	-0.542804719671537	-0.646234773954015	0	0	0	0	0.27	0
CM000669.2_6690850-6692719(-)_1|1|1x0;10;10	G	K	T	F	Y	Q	N	S	A	L	C	R	-0.611336657476984	-0.814845768360109	0.492578607815915	-0.919279507685563	-0.665937325530145	-0.682428472420565	-0.774624497804219	0.315252729278819	0.386678632577873	-0.7844779058494	-0.815945493233079	-0.655609433858792	0	0	0	0	0.482	0
CM000669.2_6690850-6692719(-)_1|1|1x0;11;11	G	K	F	F	S	Q	M	S	Y	L	T	I	-0.432547600470903	-0.520997763982398	-0.639845156914082	-0.263496020299641	-0.53460045446384	-0.533337456543083	-0.500867379472071	-0.29438133028173	-0.0175163770059724	-0.533221294889697	-0.542804719671537	-0.646234773954015	0	0	0	0	0.29	0
CM000669.2_6690850-6692719(-)_1|1|1x0;12;12	G	K	T	F	C	Q	N	S	A	L	N	R	-0.611336657476984	-0.814845768360109	0.492578607815915	-0.919279507685563	-0.665937325530145	-0.682428472420565	-0.774624497804219	0.315252729278819	0.386678632577873	-0.7844779058494	-0.815945493233079	-0.655609433858792	0	0	0	0	0.722	0
CM000669.2_6690850-6692719(-)_1|1|1x0;13;13	G	K	C	F	S	Q	M	S	Y	L	T	I	-0.432547600470903	-0.520997763982398	-0.639845156914082	-0.263496020299641	-0.53460045446384	-0.533337456543083	-0.500867379472071	-0.29438133028173	-0.0175163770059724	-0.533221294889697	-0.542804719671537	-0.646234773954015	0	0	0	0	0.316	0
CM000669.2_6690850-6692719(-)_1|1|1x0;14;14	G	K	A	F	S	R	M	S	Y	L	T	V	-0.394116863757047	-0.514187623716044	-0.715381526972315	-0.399318032967286	-0.546284757716671	-0.539755548929974	-0.561300867538217	-0.412499748144596	-0.741314023917161	-0.613011695306448	0.3917645952479	-0.661638441542245	0	0	0	0	0.394	0
CM000669.2_6690850-6692719(-)_1|1|1x0;15;15	G	K	K	F	Y	H	K	S	A	F	N	S	-0.249937467936392	-0.630626400507821	-0.350366465454841	-0.640398358711663	-0.668930808486812	-0.647734330153573	-0.513374114081099	0.0117833860765352	-0.628797167019507	-0.699919927659222	-0.658217518792334	0.374615134259691	0	0	0	0	0.28	0
CM000669.2_7078297-7079464(-)_1|1|1x0;1;1	E	K	V	F	H	Q	S	S	A	L	T	R	-0.611336657476984	-0.814845768360109	0.492578607815915	-0.919279507685563	-0.665937325530145	-0.682428472420565	-0.774624497804219	0.315252729278819	0.386678632577873	-0.7844779058494	-0.815945493233079	-0.655609433858792	0	0	0	0	0.458	0
CM000669.2_7078297-7079464(-)_1|1|1x0;2;2	E	K	R	F	S	Q	S	S	S	L	S	R	-0.637537519110112	-0.776369191411345	0.510724798309693	-0.888107441402006	-0.771369780810936	-0.528234541348983	-0.81528094339667	0.0870432127824573	0.413305756892375	-0.755405684383695	-0.757726353026557	-0.600420784700877	0	0	0	0	0.932	0
CM000669.2_7078297-7079464(-)_1|2|1x0;1;3	E	R	I	F	S	H	S	V	H	L	T	Q	-0.225475664122346	-0.0733991590674177	-0.48714639896787	-0.396334678859974	-0.103174925987917	-0.58217775038077	0.0799750147381365	-0.54620204267351	-0.251059065100877	-0.466356909623846	-0.339949544274298	0.0592153190663861	0	0	0	0	0.406	0
CM000669.2_7078297-7079464(-)_1|3|1x0;1;4	R	K	D	F	R	L	N	S	H	L	I	Q	0.000216130555689781	-0.677142687033862	-0.471392072341483	-0.663416364306951	-0.465095449702426	-0.865412708508545	0.150610828539547	-0.650331015709559	-0.281759012875143	-0.688020748088285	-0.526860893769905	0.341019279683866	0	0	0	0	0.286	0
CM000669.2_55938941-55940003(+)_1|1|1x0;1;1	G	K	R	F	S	Q	R	I	H	L	I	Q	-0.0979175274036742	-0.528722385598905	-0.463974461401705	-0.714109289118515	-0.185142842213819	-0.785573897402137	0.02024246889237	-0.745801612439389	0.487443000154502	-0.726938954651416	-0.65524217823924	-0.681594534161544	0	0	0	0	0.568	0
CM000669.2_55938941-55940003(+)_1|1|1x0;2;2	G	K	A	F	R	Q	H	S	S	F	T	Q	-0.238305724675005	-0.451479806999304	-0.621452848421428	-0.878257610096388	-0.752128660524837	-0.597499854937421	-0.801960753847837	0.30540887102875	0.519790107281446	-0.784691833519361	-0.714694504725674	-0.680129263338589	0	0	0	0	0.252	0
CM000669.2_55938941-55940003(+)_1|1|1x0;3;3	G	K	A	F	S	R	I	T	S	L	T	E	-0.151242259477399	-0.288212807143943	-0.76385117195587	-0.591267514072463	-0.794968017606228	-0.230751697350327	-0.604390755859185	-0.0460179521622392	-0.730643177821536	-0.763374222300602	0.369326850514339	-0.706759850630466	0	0	0	0	0.27	0
CM000669.2_55938941-55940003(+)_1|1|1x0;4;4	G	K	A	F	S	Q	R	T	H	L	N	Q	-0.304165998808599	-0.387357032540866	-0.811923820330682	-0.681072840353589	-0.559646065834368	-0.867635107510052	0.328094138513951	-0.735105047150891	0.470703491421899	-0.765443728764093	-0.737745607039784	-0.800550227434271	0	0	0	0	0.73	0
CM000669.2_55938941-55940003(+)_1|1|1x0;5;5	G	K	A	F	S	Q	S	A	H	L	N	Q	-0.305346141774383	-0.427204568900648	-0.859378446341099	-0.662058325397594	-0.59501704622078	-0.831692310687954	0.485413006549287	-0.741215686411458	0.511944140198817	-0.877906463469816	-0.711969628239934	-0.816460328341789	0	0	0	0	0.902	0
CM000669.2_56466417-56467536(+)_1|1|1x0;1;1	G	K	A	F	D	R	C	L	I	L	T	Q	-0.055879410073544	-0.282225718806198	-0.327647066451111	-0.422263348070683	-0.395614303218551	-0.207175447458139	-0.377770002893883	0.156111841134716	-0.598326282849094	-0.627774855275347	0.350122226632064	-0.581498116922891	0	0	0	0	0.362	0
CM000669.2_56466417-56467536(+)_1|2|1x0;1;2	D	K	A	L	N	Q	C	S	H	L	I	G	-0.340558922363862	-0.365353504134302	-0.877687294649559	-0.534068013490675	-0.721092134468202	-0.783559121686352	0.367557029900364	-0.75370138671575	0.400643739357973	-0.750325730405485	-0.689255863478023	-0.691459440428704	0	0	0	0	0.498	0
CM000669.2_56466417-56467536(+)_1|2|1x0;2;3	G	K	A	F	N	Q	G	L	H	L	T	G	-0.284222580942985	-0.119422496415175	-0.480556652520095	-0.18693021204523	-0.427886306660563	-0.616355619035414	0.292201127246979	-0.438724360168522	0.205537924074231	-0.466072119459462	-0.303707903008429	-0.320462559678856	0	0	0	0	0.508	0
CM000669.2_56466417-56467536(+)_1|2|1x0;3;4	G	K	T	F	N	W	L	S	Y	F	S	Q	-0.0968279396039531	-0.581588151768024	-0.459807959888547	-0.544923772156751	-0.289087002081843	-0.309151079737638	-0.397146728190034	-0.317556423365933	-0.259813916905706	-0.112509537576982	-0.217706950614893	-0.000702972940219274	0	0	0	0	0.06	0
CM000669.2_56466417-56467536(+)_1|3|1x0;1;5	G	K	T	F	N	Q	S	S	H	L	I	G	-0.340558922363862	-0.365353504134302	-0.877687294649559	-0.534068013490675	-0.721092134468202	-0.783559121686352	0.367557029900364	-0.75370138671575	0.400643739357973	-0.750325730405485	-0.689255863478023	-0.691459440428704	0	0	0	0	0.612	0
CM000669.2_56466417-56467536(+)_1|4|1x0;1;6	G	K	T	F	N	Q	S	S	H	L	I	G	-0.340558922363862	-0.365353504134302	-0.877687294649559	-0.534068013490675	-0.721092134468202	-0.783559121686352	0.367557029900364	-0.75370138671575	0.400643739357973	-0.750325730405485	-0.689255863478023	-0.691459440428704	0	0	0	0	0.612	0
CM000669.2_56639463-56640390(-)_1|1|1x0;1;1	R	L	F	S	D	F	T	L	Q	K	R	I	-0.0747636234684632	-0.284030422912477	-0.200078435972944	-0.136303467382043	-0.228283524996146	-0.328353521696771	-0.204693560686402	-0.0665534099238077	-0.316823258673839	-0.225191147801246	-0.125819553218563	0.098410345122076	0	0	0	0	0.194	0
CM000669.2_56639463-56640390(-)_1|2|1x0;1;2	A	K	V	F	K	K	F	S	N	L	T	E	-0.267050923297017	-0.373545672278932	-0.583433588563264	-0.267154906238075	-0.0297472443271723	-0.498311125991085	-0.325569531862898	-0.569137439498407	-0.413768969915525	-0.508964688025302	-0.133231174569699	-0.317461453246895	0	0	0	0	0.166	0
CM000669.2_56639463-56640390(-)_1|2|1x0;2;3	G	K	T	F	T	C	S	S	T	L	I	K	-0.414430225916634	-0.717390759732535	-0.487978429955868	-0.584646572844589	-0.66932954963141	0.272475881600164	-0.7409259873069	-0.637382706236458	-0.695897818066149	0.134570384378378	-0.694548432021458	-0.562637632384389	0	0	0	0	0.606	0
CM000669.2_56639463-56640390(-)_1|2|1x0;3;4	N	K	A	Y	R	W	F	S	H	L	A	K	-0.440061863506121	-0.711450054030476	-0.435566066600896	-0.0553372389124087	-0.474576426376119	-0.639256481472148	0.0098614049478612	-0.652541814063747	-0.461617450345532	-0.449581848193277	-0.654023034082267	0.155036152902414	0	0	0	0	0.306	0
CM000669.2_56639463-56640390(-)_1|2|1x0;4;5	G	K	A	F	T	W	I	S	V	L	S	H	-0.55713968128415	-0.759048037973296	-0.315855892738275	-0.124633849026555	-0.329981739934768	-0.332985439536458	-0.562653215193385	-0.175753694450956	-0.317710920657957	-0.547257656785722	-0.606128800372236	-0.0624395323600427	0	0	0	0	0.21	0
CM000669.2_56639463-56640390(-)_1|2|1x0;5;6	G	K	A	F	T	R	S	S	T	L	I	S	-0.35758740274156	-0.485176669101801	-0.64333896422907	-0.537829931983127	-0.789571983392746	-0.444206708454146	-0.655676441890364	-0.0474100725316503	-0.709145835270173	-0.752327058117183	0.523958330123025	-0.728362371228209	0	0	0	0	0.796	0
CM000669.2_56686486-56686909(-)_1|1|1x0;1;1	G	K	A	F	N	W	C	S	I	L	I	Q	-0.0972148013584577	-0.566408948582034	-0.306330350982581	-0.6180302573749	-0.34905545597405	-0.130274671347045	-0.449740850788202	-0.0725556484920199	-0.477443672119026	-0.536486131976974	-0.348125125575328	0.133224294468941	0	0	0	0	0.212	0
CM000669.2_56686486-56686909(-)_1|2|1x0;1;2	G	K	A	F	N	Q	C	S	H	L	I	G	-0.340558922363862	-0.365353504134302	-0.877687294649559	-0.534068013490675	-0.721092134468202	-0.783559121686352	0.367557029900364	-0.75370138671575	0.400643739357973	-0.750325730405485	-0.689255863478023	-0.691459440428704	0	0	0	0	0.622	0
CM000669.2_56686486-56686909(-)_1|2|1x0;2;3	G	K	A	F	N	Q	G	L	H	L	T	G	-0.284222580942985	-0.119422496415175	-0.480556652520095	-0.18693021204523	-0.427886306660563	-0.616355619035414	0.292201127246979	-0.438724360168522	0.205537924074231	-0.466072119459462	-0.303707903008429	-0.320462559678856	0	0	0	0	0.508	0
CM000669.2_57119842-57121243(-)_1|1|1x0;1;1	G	K	S	F	N	C	S	S	N	H	T	T	-0.177023079704994	-0.475234562165195	-0.643414349471192	-0.771501287574462	0.43321900330989	-0.836368678601215	-0.563665897530472	-0.83811310866819	-0.639974278132192	-0.417276536853613	-0.699625040234476	-0.301518895947933	0	0	0	0	0.574	0
CM000669.2_57119842-57121243(-)_1|1|1x0;2;2	G	K	A	F	S	W	S	A	N	L	T	R	-0.648757200090425	-0.875372226367137	0.364924428780311	-0.722092967308249	0.120705244225808	-0.732086984241302	-0.636322373191188	-0.734088134805035	-0.661811544678642	-0.463616739213341	-0.710888252893292	0.102048555220889	0	0	0	0	0.566	0
CM000669.2_57119842-57121243(-)_1|1|1x0;3;3	G	Q	A	F	R	R	S	S	A	L	T	N	-0.275243108329699	-0.76538398275186	-0.116733291170749	-0.794807778110431	-0.653387418129944	-0.516497269345458	-0.473423401822904	0.0649919863582636	-0.709810547515266	-0.844110814038399	0.35257445186022	-0.770147986290332	0	0	0	0	0.646	0
CM000669.2_57119842-57121243(-)_1|1|1x0;4;4	G	K	A	F	S	V	S	S	T	L	T	D	-0.238732968209897	-0.331719509966508	-0.411975321194009	-0.578976352594634	-0.552500931592079	0.0562682382168586	-0.485477930657344	-0.30186572626106	-0.555136575882624	-0.681118182631129	-0.178553912019595	0.166528728269853	0	0	0	0	0.548	0
CM000669.2_57119842-57121243(-)_1|2|1x0;1;5	G	K	A	F	S	W	S	S	N	L	T	R	-0.748813022164384	-0.917964086225212	0.44526510096048	-0.752486538036518	0.118562844475428	-0.798929124973407	-0.696172192593061	-0.846073608738368	-0.780198266847009	-0.492319885437521	-0.740780859949013	0.126186865434711	0	0	0	0	0.734	0
CM000669.2_57119842-57121243(-)_1|2|1x0;2;6	G	Q	A	F	S	L	S	S	N	L	M	R	-0.817648358881266	-0.928405528599128	0.523635833302335	-0.946537611487775	0.482851600324919	-0.915293582775551	-0.708378458948024	-0.986500404733357	-0.505773789752114	-0.488328536067385	-0.675425686469805	0.180967674040417	0	0	0	0	0.668	0
CM000669.2_57119842-57121243(-)_1|2|1x0;3;7	G	Q	D	F	R	R	S	S	A	L	T	I	-0.314733702210495	-0.672846613097916	-0.438590411742181	-0.670987249234168	-0.706192552465662	-0.486786747057335	-0.644157461024856	0.126781944757218	-0.607117029402046	-0.720304138868624	0.393372735067183	-0.666214563806526	0	0	0	0	0.418	0
CM000669.2_57119842-57121243(-)_1|2|1x0;4;8	G	K	V	F	S	L	S	S	T	L	T	D	-0.240608843487591	-0.251337502213667	-0.214334354274492	-0.476592348532813	-0.365700365385961	-0.0312009541011534	-0.322580421786435	-0.264957493685486	-0.289981265578347	-0.47998825107276	-0.293152494286034	0.150718386677836	0	0	0	0	0.334	0
CM000669.2_57119842-57121243(-)_1|2|1x0;5;9	G	K	A	F	S	L	S	S	T	L	T	D	-0.240608843487591	-0.251337502213667	-0.214334354274492	-0.476592348532813	-0.365700365385961	-0.0312009541011534	-0.322580421786435	-0.264957493685486	-0.289981265578347	-0.47998825107276	-0.293152494286034	0.150718386677836	0	0	0	0	0.446	0
CM000669.2_57119842-57121243(-)_1|2|1x0;6;10	G	K	A	F	N	C	S	S	T	L	M	Q	-0.166956720002705	-0.525711344277812	-0.583569356299893	-0.757493890069836	-0.368815505952462	0.0727915987243899	-0.625849930278306	-0.407092063791369	-0.541579746124109	-0.111425520792884	-0.450804230056349	-0.251745429614927	0	0	0	0	0.654	0
CM000669.2_57119842-57121243(-)_1|2|1x0;7;11	E	Q	A	F	K	W	H	S	S	L	A	K	-0.343487870687477	-0.756956108394614	-0.349140468164411	-0.378449458730541	-0.638532774272343	-0.191816297343909	-0.547184477169694	-0.273658701764222	-0.501099646552106	-0.361570225310729	-0.678781306743802	0.349688557620668	0	0	0	0	0.192	0
CM000669.2_57165461-57165848(-)_1|1|1x0;1;1	G	K	T	F	N	W	F	S	Y	F	S	Q	-0.0968279396039531	-0.581588151768024	-0.459807959888547	-0.544923772156751	-0.289087002081843	-0.309151079737638	-0.397146728190034	-0.317556423365933	-0.259813916905706	-0.112509537576982	-0.217706950614893	-0.000702972940219274	0	0	0	0	0.068	0
CM000669.2_57274545-57274962(+)_1|1|1x0;1;1	G	K	A	F	N	Q	R	S	H	L	I	G	-0.340558922363862	-0.365353504134302	-0.877687294649559	-0.534068013490675	-0.721092134468202	-0.783559121686352	0.367557029900364	-0.75370138671575	0.400643739357973	-0.750325730405485	-0.689255863478023	-0.691459440428704	0	0	0	0	0.658	0
CM000669.2_57274545-57274962(+)_1|2|1x0;1;2	G	K	T	F	N	Q	S	S	H	L	I	G	-0.340558922363862	-0.365353504134302	-0.877687294649559	-0.534068013490675	-0.721092134468202	-0.783559121686352	0.367557029900364	-0.75370138671575	0.400643739357973	-0.750325730405485	-0.689255863478023	-0.691459440428704	0	0	0	0	0.612	0
CM000669.2_57274545-57274962(+)_1|2|1x0;2;3	G	K	A	F	N	C	F	S	N	L	T	K	-0.353820911609451	-0.699624517968191	-0.417057755272891	-0.661569202204573	0.370727380667552	-0.588805284104594	-0.743233872209729	-0.776725569033004	-0.764095285820613	0.157985699493592	-0.737670595263818	-0.487411771433881	0	0	0	0	0.48	0
CM000669.2_57468707-57469946(+)_1|1|1x0;1;1	G	K	S	F	N	C	S	S	T	L	T	R	-0.516734117854728	-0.828115784541804	0.0766140211676592	-0.848236949651045	-0.617488684361392	0.211992675828996	-0.834321171150862	-0.412433077602248	-0.621640492375258	-0.0531524583515143	-0.608640909692107	-0.497204148592331	0	0	0	0	0.774	0
CM000669.2_57468707-57469946(+)_1|1|1x0;2;2	G	K	A	F	S	W	S	A	S	L	T	K	-0.31833254348838	-0.727140829093985	-0.396522259126086	-0.36914642146309	-0.574371687342728	-0.192249249405434	-0.584365588612346	-0.182065734187545	-0.430758092686466	-0.456101102218763	-0.622552709145951	0.360254235016178	0	0	0	0	0.3	0
CM000669.2_57468707-57469946(+)_1|2|1x0;1;3	G	K	A	F	S	R	S	S	T	L	T	N	-0.0960279600315501	-0.66749460341509	-0.35083067508918	-0.845491424633878	-0.735465654095025	-0.180526684423732	-0.768970811404767	-0.227133985547814	-0.762094874757498	-0.895503056282231	0.478405205353198	-0.829860867859735	0	0	0	0	0.888	0
CM000669.2_57468707-57469946(+)_1|2|1x0;2;4	G	K	A	F	S	L	S	S	T	L	K	K	-0.238577497611747	-0.596568016894953	-0.208540496862774	-0.519412309997822	-0.50340145468612	0.0148376919606821	-0.343616359263421	-0.352350636732227	-0.221644090810391	-0.164124219503101	-0.650692492859052	0.0894569380911321	0	0	0	0	0.564	0
CM000669.2_57468707-57469946(+)_1|2|1x0;3;5	G	K	A	F	T	F	S	S	T	L	N	T	-0.115576111734001	-0.513747953877555	-0.322810961629259	-0.694926553369163	-0.471059680936457	-0.14510982259497	-0.365585255762122	-0.219147533589099	-0.421805691950181	-0.486491191103871	-0.445589945059609	0.29352203705997	0	0	0	0	0.626	0
CM000669.2_57468707-57469946(+)_1|2|1x0;4;6	G	K	A	F	S	L	P	S	T	F	T	Y	-0.199167214696164	-0.352777460871002	-0.300152965711341	-0.462009124416968	-0.476329393220713	0.0482182165472186	-0.364018344036463	-0.281953550255926	-0.18794770915559	-0.512939769613016	-0.45085063271379	0.195909723927832	0	0	0	0	0.248	0
CM000669.2_57468707-57469946(+)_1|2|1x0;5;7	G	K	A	F	N	C	S	S	T	L	K	K	-0.414430225916634	-0.717390759732535	-0.487978429955868	-0.584646572844589	-0.66932954963141	0.272475881600164	-0.7409259873069	-0.637382706236458	-0.695897818066149	0.134570384378378	-0.694548432021458	-0.562637632384389	0	0	0	0	0.674	0
CM000669.2_57468707-57469946(+)_1|2|1x0;6;8	G	K	A	F	T	F	S	S	T	L	N	T	-0.115576111734001	-0.513747953877555	-0.322810961629259	-0.694926553369163	-0.471059680936457	-0.14510982259497	-0.365585255762122	-0.219147533589099	-0.421805691950181	-0.486491191103871	-0.445589945059609	0.29352203705997	0	0	0	0	0.626	0
CM000669.2_57468707-57469946(+)_1|2|1x0;7;9	D	Q	T	F	K	W	H	S	S	L	A	N	-0.1585785556204	-0.655711245314348	-0.41521538510638	-0.519320755762636	-0.406930875674451	-0.33590200184637	-0.5825600817073	-0.223134621384957	-0.28742821332251	-0.562134967843845	-0.415242777741	0.31612189352453	0	0	0	0	0.156	0
CM000669.2_63291515-63292678(-)_1|1|1x0;1;1	G	K	S	F	N	C	S	S	N	H	T	T	-0.177023079704994	-0.475234562165195	-0.643414349471192	-0.771501287574462	0.43321900330989	-0.836368678601215	-0.563665897530472	-0.83811310866819	-0.639974278132192	-0.417276536853613	-0.699625040234476	-0.301518895947933	0	0	0	0	0.574	0
CM000669.2_63291515-63292678(-)_1|1|1x0;2;2	G	K	A	F	S	W	S	A	N	L	T	R	-0.648757200090425	-0.875372226367137	0.364924428780311	-0.722092967308249	0.120705244225808	-0.732086984241302	-0.636322373191188	-0.734088134805035	-0.661811544678642	-0.463616739213341	-0.710888252893292	0.102048555220889	0	0	0	0	0.566	0
CM000669.2_63291515-63292678(-)_1|1|1x0;3;3	G	Q	A	F	R	R	S	S	A	L	T	N	-0.275243108329699	-0.76538398275186	-0.116733291170749	-0.794807778110431	-0.653387418129944	-0.516497269345458	-0.473423401822904	0.0649919863582636	-0.709810547515266	-0.844110814038399	0.35257445186022	-0.770147986290332	0	0	0	0	0.646	0
CM000669.2_63291515-63292678(-)_1|1|1x0;4;4	G	K	A	F	S	V	S	S	T	L	T	D	-0.238732968209897	-0.331719509966508	-0.411975321194009	-0.578976352594634	-0.552500931592079	0.0562682382168586	-0.485477930657344	-0.30186572626106	-0.555136575882624	-0.681118182631129	-0.178553912019595	0.166528728269853	0	0	0	0	0.548	0
CM000669.2_63291515-63292678(-)_1|2|1x0;1;5	G	K	A	F	S	W	S	S	N	L	T	R	-0.748813022164384	-0.917964086225212	0.44526510096048	-0.752486538036518	0.118562844475428	-0.798929124973407	-0.696172192593061	-0.846073608738368	-0.780198266847009	-0.492319885437521	-0.740780859949013	0.126186865434711	0	0	0	0	0.734	0
CM000669.2_63455526-63456690(+)_1|1|1x0;1;1	G	K	S	F	N	C	S	S	N	H	T	T	-0.177023079704994	-0.475234562165195	-0.643414349471192	-0.771501287574462	0.43321900330989	-0.836368678601215	-0.563665897530472	-0.83811310866819	-0.639974278132192	-0.417276536853613	-0.699625040234476	-0.301518895947933	0	0	0	0	0.574	0
CM000669.2_63455526-63456690(+)_1|1|1x0;2;2	G	K	A	F	S	W	S	A	N	L	T	R	-0.648757200090425	-0.875372226367137	0.364924428780311	-0.722092967308249	0.120705244225808	-0.732086984241302	-0.636322373191188	-0.734088134805035	-0.661811544678642	-0.463616739213341	-0.710888252893292	0.102048555220889	0	0	0	0	0.566	0
CM000669.2_63455526-63456690(+)_1|1|1x0;3;3	G	Q	A	F	R	R	S	S	A	L	T	N	-0.275243108329699	-0.76538398275186	-0.116733291170749	-0.794807778110431	-0.653387418129944	-0.516497269345458	-0.473423401822904	0.0649919863582636	-0.709810547515266	-0.844110814038399	0.35257445186022	-0.770147986290332	0	0	0	0	0.646	0
CM000669.2_63455526-63456690(+)_1|1|1x0;4;4	G	K	A	F	S	V	S	S	T	L	T	D	-0.238732968209897	-0.331719509966508	-0.411975321194009	-0.578976352594634	-0.552500931592079	0.0562682382168586	-0.485477930657344	-0.30186572626106	-0.555136575882624	-0.681118182631129	-0.178553912019595	0.166528728269853	0	0	0	0	0.548	0
CM000669.2_63455526-63456690(+)_1|2|1x0;1;5	G	K	A	F	S	W	S	S	N	L	S	R	-0.748813022164384	-0.917964086225212	0.44526510096048	-0.752486538036518	0.118562844475428	-0.798929124973407	-0.696172192593061	-0.846073608738368	-0.780198266847009	-0.492319885437521	-0.740780859949013	0.126186865434711	0	0	0	0	0.784	0
CM000669.2_63455526-63456690(+)_1|2|1x0;2;6	G	Q	A	F	S	L	S	S	N	L	T	R	-0.817648358881266	-0.928405528599128	0.523635833302335	-0.946537611487775	0.482851600324919	-0.915293582775551	-0.708378458948024	-0.986500404733357	-0.505773789752114	-0.488328536067385	-0.675425686469805	0.180967674040417	0	0	0	0	0.634	0
CM000669.2_63455526-63456690(+)_1|2|1x0;3;7	G	Q	D	F	R	R	S	S	A	L	T	I	-0.314733702210495	-0.672846613097916	-0.438590411742181	-0.670987249234168	-0.706192552465662	-0.486786747057335	-0.644157461024856	0.126781944757218	-0.607117029402046	-0.720304138868624	0.393372735067183	-0.666214563806526	0	0	0	0	0.418	0
CM000669.2_63455526-63456690(+)_1|2|1x0;4;8	G	K	V	F	S	L	S	S	T	L	T	D	-0.240608843487591	-0.251337502213667	-0.214334354274492	-0.476592348532813	-0.365700365385961	-0.0312009541011534	-0.322580421786435	-0.264957493685486	-0.289981265578347	-0.47998825107276	-0.293152494286034	0.150718386677836	0	0	0	0	0.334	0
CM000669.2_63455526-63456690(+)_1|2|1x0;5;9	G	K	A	F	S	L	S	S	T	L	T	D	-0.240608843487591	-0.251337502213667	-0.214334354274492	-0.476592348532813	-0.365700365385961	-0.0312009541011534	-0.322580421786435	-0.264957493685486	-0.289981265578347	-0.47998825107276	-0.293152494286034	0.150718386677836	0	0	0	0	0.446	0
CM000669.2_63455526-63456690(+)_1|2|1x0;6;10	G	K	A	F	N	C	S	S	T	L	M	Q	-0.166956720002705	-0.525711344277812	-0.583569356299893	-0.757493890069836	-0.368815505952462	0.0727915987243899	-0.625849930278306	-0.407092063791369	-0.541579746124109	-0.111425520792884	-0.450804230056349	-0.251745429614927	0	0	0	0	0.654	0
CM000669.2_63455526-63456690(+)_1|2|1x0;7;11	D	Q	A	Y	K	W	H	S	S	L	A	K	-0.343487870687477	-0.756956108394614	-0.349140468164411	-0.378449458730541	-0.638532774272343	-0.191816297343909	-0.547184477169694	-0.273658701764222	-0.501099646552106	-0.361570225310729	-0.678781306743802	0.349688557620668	0	0	0	0	0.172	0
CM000669.2_63876328-63877225(+)_1|1|1x0;1;1	G	N	A	F	N	Q	C	S	I	L	T	Q	0.095308060751901	-0.641521072084341	-0.669670023721682	-0.89100008541167	-0.388496904861792	-0.0225208736548754	-0.77105019907871	-0.0312911474691753	0.366493969692601	-0.849526765138791	-0.757411655363207	-0.749029640665463	0	0	0	0	0.53	0
CM000669.2_63876328-63877225(+)_1|2|1x0;1;2	G	K	A	F	N	-	G	S	H	L	S	G	-0.263316272830044	-0.260338922330476	-0.160427655714326	0.0923650132755674	-0.333297410428927	-0.513274200149772	0.180296115922349	-0.425720254873579	0.137201605023871	-0.158886387902704	0.0254968487910556	0.120864225002046	0	0	0	0	0.608	0
CM000669.2_64015011-64015917(+)_1|1|1x0;1;1	G	K	S	F	K	R	S	S	N	C	T	T	-0.17475106486702	-0.485687757976152	-0.699011519349164	-0.680447074663854	-0.0804703576001879	-0.738569166459778	-0.593181845585129	-0.637350169661928	-0.676661401845536	-0.777707840213164	0.44856861933739	-0.777579799837877	0	0	0	0	0.494	0
CM000669.2_64015011-64015917(+)_1|1|1x0;2;2	G	K	A	F	R	W	P	S	N	L	T	R	-0.748813022164384	-0.917964086225212	0.44526510096048	-0.752486538036518	0.118562844475428	-0.798929124973407	-0.696172192593061	-0.846073608738368	-0.780198266847009	-0.492319885437521	-0.740780859949013	0.126186865434711	0	0	0	0	0.502	0
CM000669.2_64015011-64015917(+)_1|1|1x0;3;3	G	Q	A	F	R	R	S	S	T	L	T	N	-0.0960279600315501	-0.66749460341509	-0.35083067508918	-0.845491424633878	-0.735465654095025	-0.180526684423732	-0.768970811404767	-0.227133985547814	-0.762094874757498	-0.895503056282231	0.478405205353198	-0.829860867859735	0	0	0	0	0.798	0
CM000669.2_64015011-64015917(+)_1|1|1x0;4;4	G	K	A	F	S	V	S	S	T	L	N	D	-0.238732968209897	-0.331719509966508	-0.411975321194009	-0.578976352594634	-0.552500931592079	0.0562682382168586	-0.485477930657344	-0.30186572626106	-0.555136575882624	-0.681118182631129	-0.178553912019595	0.166528728269853	0	0	0	0	0.65	0
CM000669.2_64015011-64015917(+)_1|1|1x0;5;5	G	R	A	F	N	C	S	S	T	L	K	T	-0.245583814385138	-0.355603681167341	-0.541867091363349	-0.699094631048763	-0.135981098944771	-0.0126115594773839	-0.519659119976886	-0.389476848913151	-0.434573592513019	-0.14195917875195	-0.495312486058128	-0.3782790018505	0	0	0	0	0.682	0
CM000669.2_64015011-64015917(+)_1|1|1x0;6;6	D	K	A	F	K	R	H	S	S	L	A	K	-0.439366401638193	-0.672509255474084	-0.464180217213823	-0.613758144105152	-0.833426542919285	-0.414142136923091	-0.663631475605711	-0.0943561585541642	-0.716738199504247	-0.693166907837785	0.468695409804751	-0.686697183052045	0	0	0	0	0.4	0
CM000669.2_64077241-64078546(+)_1|1|1x0;1;1	G	K	A	C	K	K	F	S	N	L	T	E	-0.267050923297017	-0.373545672278932	-0.583433588563264	-0.267154906238075	-0.0297472443271723	-0.498311125991085	-0.325569531862898	-0.569137439498407	-0.413768969915525	-0.508964688025302	-0.133231174569699	-0.317461453246895	0	0	0	0	0.196	0
CM000669.2_64077241-64078546(+)_1|1|1x0;2;2	G	K	T	F	T	C	S	S	A	L	T	K	-0.343949216850995	-0.6585726052943	-0.306482213991483	-0.52368517950413	-0.459690650010931	-0.293630206665972	-0.571035629012338	-0.251891980941883	-0.371060206602256	0.133153064916958	-0.587965408224804	-0.444886361104527	0	0	0	0	0.338	0
CM000669.2_64077241-64078546(+)_1|1|1x0;3;3	H	K	A	F	R	C	C	S	D	L	T	K	-0.54983053514658	-0.632488757370405	-0.370573087191252	0.176889228532779	-0.701523491133019	0.396502176307699	-0.766746936765874	-0.702173770243198	-0.75433448474315	0.105475608680977	-0.678961942146556	-0.447889446759646	0	0	0	0	0.284	0
CM000669.2_64077241-64078546(+)_1|1|1x0;4;4	H	K	A	F	R	C	C	S	D	L	T	K	-0.54983053514658	-0.632488757370405	-0.370573087191252	0.176889228532779	-0.701523491133019	0.396502176307699	-0.766746936765874	-0.702173770243198	-0.75433448474315	0.105475608680977	-0.678961942146556	-0.447889446759646	0	0	0	0	0.284	0
CM000669.2_64077241-64078546(+)_1|1|1x0;5;5	G	K	A	F	M	W	I	S	A	L	S	Q	-0.145148795904381	-0.545584125061245	-0.377180966629483	-0.606954678109883	-0.486164865525811	-0.477846535705112	-0.516345834947283	0.00800682253409542	-0.406555946902267	-0.510214279581534	-0.441378824119666	0.166960915319345	0	0	0	0	0.182	0
CM000669.2_64077241-64078546(+)_1|1|1x0;6;6	G	K	A	F	T	Y	S	S	T	L	I	S	-0.318610632784897	-0.617484394668955	-0.569379954929313	-0.452280509084808	-0.714653826100232	-0.373355698357249	-0.396128915386579	-0.342327643356095	-0.552549046823446	-0.718561288133763	-0.662861482940718	0.462209527420076	0	0	0	0	0.482	0
CM000669.2_64077241-64078546(+)_1|1|1x0;7;7	G	K	T	F	K	W	F	S	D	L	T	N	-0.250010646028735	-0.603541196435632	-0.186145557876092	-0.264665948275531	-0.455577539120259	0.224144118087733	-0.525901485540573	-0.540810163374262	-0.398120788441833	-0.384402232368584	-0.24273865542807	0.0561065378532587	0	0	0	0	0.068	0
CM000669.2_64077241-64078546(+)_1|1|1x0;8;8	G	K	S	F	T	C	S	S	N	L	I	K	-0.353820911609451	-0.699624517968191	-0.417057755272891	-0.661569202204573	0.370727380667552	-0.588805284104594	-0.743233872209729	-0.776725569033004	-0.764095285820613	0.157985699493592	-0.737670595263818	-0.487411771433881	0	0	0	0	0.746	0
CM000669.2_64077241-64078546(+)_1|1|1x0;9;9	G	K	T	F	K	W	F	P	D	L	T	N	-0.126917847414185	-0.426692037877462	-0.152394008926368	-0.164525176348613	-0.381616268075862	0.0400435424638495	-0.431834937866932	-0.423463904924268	-0.302883078138352	-0.330738040535835	-0.235853584523999	0.0344290950144886	0	0	0	0	0.068	0
CM000669.2_64077241-64078546(+)_1|1|1x0;10;10	G	K	T	F	T	C	S	S	S	L	I	K	-0.409140139575822	-0.779604556142973	-0.495015995394368	-0.295621688291398	-0.672191841765881	0.161042930335766	-0.705019793932917	-0.695372834771554	-0.725155094478335	0.113323185594708	-0.710912798288026	-0.56434632580552	0	0	0	0	0.488	0
CM000669.2_64078859-64079246(+)_1|1|1x0;1;1	G	K	G	F	M	W	I	S	A	L	R	K	-0.306154882821132	-0.682131124975644	-0.260189331723765	-0.459541619690891	-0.471234962901358	-0.380716291864996	-0.497164878909557	-0.0517491257041031	-0.403417937337141	-0.226047364354542	-0.575638673880595	0.0774864909580925	0	0	0	0	0.184	0
CM000669.2_64078859-64079246(+)_1|2|1x0;1;2	G	K	T	F	M	W	L	S	D	F	T	N	-0.250010646028735	-0.603541196435632	-0.186145557876092	-0.264665948275531	-0.455577539120259	0.224144118087733	-0.525901485540573	-0.540810163374262	-0.398120788441833	-0.384402232368584	-0.24273865542807	0.0561065378532587	0	0	0	0	0.092	0
CM000669.2_64078859-64079246(+)_1|2|1x0;2;3	G	K	V	L	S	S	F	S	H	V	I	R	-0.722258231155951	-0.75431469267815	-0.0203991021785134	-0.677177414226114	-0.612668392118182	-0.983800959621759	-0.0786705947187909	-0.6500796952825	-0.240693476341688	-0.836566171904007	-0.552227938409343	-0.480846043590628	0	0	0	0	0.316	0
CM000669.2_64219297-64220287(+)_1|1|1x0;1;1	G	K	A	F	R	W	P	S	N	L	T	R	-0.748813022164384	-0.917964086225212	0.44526510096048	-0.752486538036518	0.118562844475428	-0.798929124973407	-0.696172192593061	-0.846073608738368	-0.780198266847009	-0.492319885437521	-0.740780859949013	0.126186865434711	0	0	0	0	0.502	0
CM000669.2_64219297-64220287(+)_1|1|1x0;2;2	G	Q	A	F	R	R	S	S	T	L	T	N	-0.0960279600315501	-0.66749460341509	-0.35083067508918	-0.845491424633878	-0.735465654095025	-0.180526684423732	-0.768970811404767	-0.227133985547814	-0.762094874757498	-0.895503056282231	0.478405205353198	-0.829860867859735	0	0	0	0	0.798	0
CM000669.2_64219297-64220287(+)_1|1|1x0;3;3	G	K	A	F	S	V	S	S	A	L	I	Y	-0.296558750355776	-0.488556169815596	-0.250512291165694	-0.525196879712503	-0.574447980148957	-0.548075493266905	-0.456899011558043	0.0840733323741535	-0.467286185052808	-0.745974278790544	-0.511282572066527	0.134178634464282	0	0	0	0	0.486	0
CM000669.2_64219297-64220287(+)_1|1|1x0;4;4	G	K	A	F	N	C	S	S	T	L	K	T	-0.245583814385138	-0.355603681167341	-0.541867091363349	-0.699094631048763	-0.135981098944771	-0.0126115594773839	-0.519659119976886	-0.389476848913151	-0.434573592513019	-0.14195917875195	-0.495312486058128	-0.3782790018505	0	0	0	0	0.632	0
CM000669.2_64219297-64220287(+)_1|1|1x0;5;5	G	R	T	F	N	C	S	S	T	V	K	A	-0.241123418727179	-0.358432602945748	-0.601929829124855	-0.663393354267376	-0.24908196944199	-0.00923241860690413	-0.666613487371746	-0.413346130891674	-0.556845705863127	-0.100395344665048	-0.460456873965165	-0.267581607614252	0	0	0	0	0.484	0
CM000669.2_64219297-64220287(+)_1|1|1x0;6;6	D	K	A	F	K	W	H	S	S	L	A	K	-0.343487870687477	-0.756956108394614	-0.349140468164411	-0.378449458730541	-0.638532774272343	-0.191816297343909	-0.547184477169694	-0.273658701764222	-0.501099646552106	-0.361570225310729	-0.678781306743802	0.349688557620668	0	0	0	0	0.224	0
CM000669.2_64265879-64266866(+)_1|1|1x0;1;1	G	K	P	F	N	C	S	S	T	L	S	K	-0.414430225916634	-0.717390759732535	-0.487978429955868	-0.584646572844589	-0.66932954963141	0.272475881600164	-0.7409259873069	-0.637382706236458	-0.695897818066149	0.134570384378378	-0.694548432021458	-0.562637632384389	0	0	0	0	0.562	0
CM000669.2_64265879-64266866(+)_1|1|1x0;2;2	G	K	A	F	T	W	S	S	T	L	T	K	-0.482653658136788	-0.821941663571296	-0.356762032192188	-0.48070276256355	-0.691894252976019	0.109748845756864	-0.69697387766153	-0.438649756005851	-0.694734842417013	-0.408355724592099	-0.706448384507128	0.405025193361798	0	0	0	0	0.48	0
CM000669.2_64265879-64266866(+)_1|1|1x0;3;3	G	Q	A	F	S	R	S	S	T	L	A	N	-0.0960279600315501	-0.66749460341509	-0.35083067508918	-0.845491424633878	-0.735465654095025	-0.180526684423732	-0.768970811404767	-0.227133985547814	-0.762094874757498	-0.895503056282231	0.478405205353198	-0.829860867859735	0	0	0	0	0.92	0
CM000669.2_64265879-64266866(+)_1|1|1x0;4;4	G	K	A	F	S	L	S	S	S	L	T	Y	-0.20609807008755	-0.408546361135672	-0.227294381962257	-0.3181300140873	-0.473685661976484	-0.214938884421236	-0.407938194960962	-0.208687040955492	-0.309414739061364	-0.433051494111893	-0.521070035206717	0.287844704867923	0	0	0	0	0.374	0
CM000669.2_64265879-64266866(+)_1|1|1x0;5;5	G	K	A	F	N	C	S	S	T	L	K	K	-0.414430225916634	-0.717390759732535	-0.487978429955868	-0.584646572844589	-0.66932954963141	0.272475881600164	-0.7409259873069	-0.637382706236458	-0.695897818066149	0.134570384378378	-0.694548432021458	-0.562637632384389	0	0	0	0	0.674	0
CM000669.2_64265879-64266866(+)_1|1|1x0;6;6	G	K	A	F	A	F	S	S	T	L	N	T	-0.115576111734001	-0.513747953877555	-0.322810961629259	-0.694926553369163	-0.471059680936457	-0.14510982259497	-0.365585255762122	-0.219147533589099	-0.421805691950181	-0.486491191103871	-0.445589945059609	0.29352203705997	0	0	0	0	0.616	0
CM000669.2_64265879-64266866(+)_1|1|1x0;7;7	D	K	A	F	K	W	S	S	S	L	A	N	-0.1585785556204	-0.655711245314348	-0.41521538510638	-0.519320755762636	-0.406930875674451	-0.33590200184637	-0.5825600817073	-0.223134621384957	-0.28742821332251	-0.562134967843845	-0.415242777741	0.31612189352453	0	0	0	0	0.308	0
CM000669.2_64348025-64349144(+)_1|1|1x0;1;1	G	K	D	C	R	L	F	S	D	F	T	R	-0.635032176496758	-0.661673474953154	0.312723593066752	-0.658981454600032	-0.494042291117115	0.246931296799541	-0.617427406308423	-0.650261577616887	-0.474292984543976	-0.448514592528505	-0.468592820143423	0.0176997469421707	0	0	0	0	0.252	0
CM000669.2_64348025-64349144(+)_1|2|1x0;1;2	G	K	A	F	K	K	F	S	N	L	T	E	-0.267050923297017	-0.373545672278932	-0.583433588563264	-0.267154906238075	-0.0297472443271723	-0.498311125991085	-0.325569531862898	-0.569137439498407	-0.413768969915525	-0.508964688025302	-0.133231174569699	-0.317461453246895	0	0	0	0	0.186	0
CM000669.2_64348025-64349144(+)_1|2|1x0;2;3	G	K	T	F	T	C	S	S	T	L	V	K	-0.414430225916634	-0.717390759732535	-0.487978429955868	-0.584646572844589	-0.66932954963141	0.272475881600164	-0.7409259873069	-0.637382706236458	-0.695897818066149	0.134570384378378	-0.694548432021458	-0.562637632384389	0	0	0	0	0.606	0
CM000669.2_64348025-64349144(+)_1|2|1x0;3;4	G	K	A	F	K	C	F	S	D	L	T	N	-0.219403064429392	-0.561435894981351	-0.264922804061622	-0.333351742878871	-0.432327325949828	0.293050081568152	-0.602701185851232	-0.552976355140007	-0.412889678296423	-0.0634386075929237	-0.283888533325642	-0.268784988599443	0	0	0	0	0.126	0
CM000669.2_64348025-64349144(+)_1|2|1x0;4;5	N	K	A	Y	R	W	F	S	D	L	A	K	-0.553071403155654	-0.676020605823417	-0.312574535007659	0.0960853889456597	-0.721442958836244	0.255098650373389	-0.706077555301623	-0.66758629073849	-0.668656602912323	-0.344605674757004	-0.613994413231347	0.159059837689284	0	0	0	0	0.146	0
CM000669.2_64348025-64349144(+)_1|2|1x0;5;6	G	K	A	F	K	W	F	S	A	L	S	K	-0.306154882821132	-0.682131124975644	-0.260189331723765	-0.459541619690891	-0.471234962901358	-0.380716291864996	-0.497164878909557	-0.0517491257041031	-0.403417937337141	-0.226047364354542	-0.575638673880595	0.0774864909580925	0	0	0	0	0.088	0
CM000669.2_64348025-64349144(+)_1|2|1x0;6;7	G	K	A	F	T	R	S	S	T	L	F	N	-0.0960279600315501	-0.66749460341509	-0.35083067508918	-0.845491424633878	-0.735465654095025	-0.180526684423732	-0.768970811404767	-0.227133985547814	-0.762094874757498	-0.895503056282231	0.478405205353198	-0.829860867859735	0	0	0	0	0.826	0
CM000669.2_64348025-64349144(+)_1|2|1x0;7;8	S	K	T	F	K	C	F	S	D	L	T	N	-0.219403064429392	-0.561435894981351	-0.264922804061622	-0.333351742878871	-0.432327325949828	0.293050081568152	-0.602701185851232	-0.552976355140007	-0.412889678296423	-0.0634386075929237	-0.283888533325642	-0.268784988599443	0	0	0	0	0.114	0
CM000669.2_64348025-64349144(+)_1|2|1x0;8;9	G	K	A	S	S	W	F	S	H	L	I	R	-0.729363862648033	-0.884160385195379	0.194029584482391	-0.511454872353898	-0.614969231864722	-0.782451776354725	0.0231567112974572	-0.733679932324889	-0.373392218401661	-0.672594106317877	-0.623857630686734	0.144376531625698	0	0	0	0	0.464	0
CM000669.2_64469703-64470189(+)_1|1|1x0;1;1	G	K	G	F	N	Q	F	S	H	L	T	K	-0.356451705721577	-0.649653717736513	-0.616649619875395	-0.581159775501557	-0.693366686565017	-0.71769846059849	0.169817445577948	-0.789877386511795	0.413383662248115	-0.770371999651699	-0.765869221677628	-0.74820955700005	0	0	0	0	0.652	0
CM000669.2_64469703-64470189(+)_1|1|1x0;2;2	G	K	A	F	N	Q	F	A	N	L	I	K	-0.192227906416151	-0.680269382078802	-0.519201255259789	-0.790126808063208	0.234553139614548	-0.662693065701751	-0.716033535125786	-0.75378406638859	0.259694547234162	-0.587397870704498	-0.829526180687741	-0.724468131892424	0	0	0	0	0.598	0
CM000669.2_64521163-64522615(-)_1|1|1x0;1;1	G	K	S	F	C	M	L	S	H	L	T	Q	-0.0550125342472691	-0.531047461278582	-0.56246659281231	-0.440644252597051	-0.26127227735445	-0.727679958622176	0.0791536490470172	-0.611491908529221	-0.0836743558077258	-0.423444976212938	-0.242612970386681	0.165490411502488	0	0	0	0	0.23	0
CM000669.2_64521163-64522615(-)_1|1|1x0;2;2	G	K	V	L	N	W	F	S	E	L	I	K	-0.25007054398905	-0.587361672298657	-0.157368148756071	-0.0614093156995339	-0.325020493942639	0.025308580939017	-0.36787251320163	-0.202581624234376	-0.577931715153602	-0.222188528211568	-0.402437243881584	0.126374395039233	0	0	0	0	0.088	0
CM000669.2_64521163-64522615(-)_1|1|1x0;3;3	G	K	A	F	N	Q	S	S	T	L	I	K	-0.331538120519981	-0.762996101164374	-0.351860651892375	-0.8555513237438	-0.836932832424458	0.327227970651715	-0.906244124205463	-0.464638524568205	0.489611478819653	-0.67316397763955	-0.743596128335577	-0.722789060843691	0	0	0	0	0.876	0
CM000669.2_64521163-64522615(-)_1|1|1x0;4;4	G	K	A	F	S	L	F	S	I	L	S	K	-0.17468577072197	-0.437443069317137	-0.0573449131733565	-0.35401227342853	-0.24253244286295	-0.0164150012706834	-0.255471724343831	-0.270128369563452	-0.248237586869183	-0.155360724518718	-0.45855845188589	-0.0753108497103926	0	0	0	0	0.098	0
CM000669.2_64521163-64522615(-)_1|1|1x0;5;5	H	K	A	F	N	W	F	A	T	L	T	N	-0.172564388825407	-0.643001569261041	-0.25796721619768	-0.564856333372883	-0.520870895707318	0.0905384575690262	-0.633522549832911	-0.278654367380122	-0.313886420742596	-0.571114262215239	-0.337149617314707	0.127095374121919	0	0	0	0	0.296	0
CM000669.2_64521163-64522615(-)_1|1|1x0;6;6	G	K	D	F	N	Q	F	S	N	L	T	K	-0.237450429847228	-0.700060825650815	-0.48053697592793	-0.818771638786415	0.258031276995203	-0.62184595156355	-0.785576684496083	-0.768018894556813	0.0869801572818313	-0.498162799811991	-0.802377300230713	-0.686968301518626	0	0	0	0	0.672	0
CM000669.2_64521163-64522615(-)_1|1|1x0;7;7	G	K	A	F	N	Q	F	A	N	L	T	R	-0.544077790145226	-0.726573506262286	0.435911206957403	-0.795949890337906	0.358493436245258	-0.764938939089857	-0.62943433225881	-0.725912082849857	0.31496059582385	-0.745476902987032	-0.801244018899354	-0.595700231488407	0	0	0	0	0.82	0
CM000669.2_64521163-64522615(-)_1|1|1x0;8;8	G	K	A	F	I	Q	S	S	N	L	T	E	-0.206839850940929	-0.33367337605547	-0.82234834519849	-0.820727831116407	-0.119431465121591	-0.566427032957932	-0.556265709675871	-0.693850795180988	-0.0607123939656174	-0.554518253118757	-0.657612590976151	-0.73507945632838	0	0	0	0	0.452	0
CM000669.2_64521163-64522615(-)_1|1|1x0;9;9	G	K	A	F	N	G	C	S	S	L	T	R	-0.725207298093944	-0.908576103263859	0.532324579025492	-0.838350054849083	-0.749730364247406	-0.402956234594003	-0.890458964148055	-0.207940967774257	-0.436113296308126	-0.360138479330456	-0.652455110523811	-0.295682235310062	0	0	0	0	0.544	0
CM000669.2_64521163-64522615(-)_1|1|1x0;10;10	G	K	G	F	T	L	F	S	T	L	T	N	0.0529633766508429	-0.505462633945776	-0.284400819033593	-0.805425227236478	-0.320159791103061	0.125170138071955	-0.510489805960047	-0.346873484169429	-0.186938595216636	-0.554563418030678	-0.539254809780331	0.162350275457402	0	0	0	0	0.376	0
CM000669.2_64521163-64522615(-)_1|1|1x0;11;11	G	N	V	F	N	W	P	A	T	L	A	N	-0.172564388825407	-0.643001569261041	-0.25796721619768	-0.564856333372883	-0.520870895707318	0.0905384575690262	-0.633522549832911	-0.278654367380122	-0.313886420742596	-0.571114262215239	-0.337149617314707	0.127095374121919	0	0	0	0	0.186	0
CM000669.2_64521163-64522615(-)_1|1|1x0;12;12	G	K	A	F	N	R	S	S	H	L	T	R	-0.62489618800757	-0.759810214418046	-0.110286360852411	-0.593029528435767	-0.608739460594873	-0.881529546117043	-0.0560484937147845	-0.57111871723697	-0.43453194367608	-1.01744365594296	0.237721514279971	-0.813595472167934	0	0	0	0	0.978	0
CM000669.2_64706247-64708653(+)_1|1|1x0;1;1	S	K	S	F	C	V	L	S	Q	L	T	Q	-0.185096952286914	-0.661667484985498	-0.576422074641998	-0.553152666915592	-0.265284811628129	-0.533120889283357	-0.387297116634221	-0.372137402088036	-0.538248087943093	-0.579387612442601	-0.277986253115589	0.161205174608126	0	0	0	0	0.118	0
CM000669.2_64706247-64708653(+)_1|1|1x0;2;2	G	K	A	F	N	W	F	S	T	L	T	K	-0.482653658136788	-0.821941663571296	-0.356762032192188	-0.48070276256355	-0.691894252976019	0.109748845756864	-0.69697387766153	-0.438649756005851	-0.694734842417013	-0.408355724592099	-0.706448384507128	0.405025193361798	0	0	0	0	0.262	0
CM000669.2_64706247-64708653(+)_1|1|1x0;3;3	G	K	A	F	N	Q	S	S	Q	L	T	R	-0.530296620073044	-0.832938635121866	0.217526534713338	-0.724600894279831	-0.539315124438321	-0.690148830570254	-0.777147315728689	-0.238598377443454	0.214910222258658	-0.659844468618711	-0.716431979632854	-0.609795125379048	0	0	0	0	0.678	0
CM000669.2_64706247-64708653(+)_1|1|1x0;4;4	G	K	A	F	K	Q	A	S	H	L	T	I	-0.229747137870909	-0.492541410409805	-0.798632472198965	-0.576729605968516	-0.703662492263587	-0.744527291796255	0.171592454107635	-0.736717725568912	0.36280328065937	-0.708312796936935	-0.685413944356839	-0.713256123865737	0	0	0	0	0.542	0
CM000669.2_64706247-64708653(+)_1|2|1x0;1;5	G	K	A	F	N	L	F	S	N	L	T	N	-0.0319545271986872	-0.514052502859272	-0.216330881284675	-0.688633145140002	0.164406047903185	-0.619812213436947	-0.492110434310483	-0.690457804141137	-0.284868474175933	-0.400830657543372	-0.494676224699568	0.19920816274923	0	0	0	0	0.386	0
CM000669.2_64706247-64708653(+)_1|3|1x0;1;6	G	K	V	F	N	Q	F	S	T	L	T	R	-0.422626476329153	-0.842651475383187	0.260853417518877	-0.955611690809267	-0.805337698238717	0.282822077486625	-0.876895313136467	-0.37710220596783	0.468027918590712	-0.802172460573489	-0.756901819157104	-0.688294980135259	0	0	0	0	0.828	0
CM000669.2_64706247-64708653(+)_1|3|1x0;2;7	G	K	A	F	N	Q	S	S	N	L	T	E	-0.206839850940929	-0.33367337605547	-0.82234834519849	-0.820727831116407	-0.119431465121591	-0.566427032957932	-0.556265709675871	-0.693850795180988	-0.0607123939656174	-0.554518253118757	-0.657612590976151	-0.73507945632838	0	0	0	0	0.668	0
CM000669.2_64706247-64708653(+)_1|4|1x0;1;8	G	K	A	F	N	R	S	S	T	L	T	R	-0.540250895435342	-0.824855971432899	0.12768765463788	-0.847599516568806	-0.799483294335308	-0.21823955489337	-0.830005894184216	-0.148782824690723	-0.727385483201963	-0.848982077219872	0.506468998386254	-0.72281831196081	0	0	0	0	0.98	0
CM000669.2_64706247-64708653(+)_1|4|1x0;2;9	D	R	A	F	S	Q	S	S	N	L	T	E	-0.206839850940929	-0.33367337605547	-0.82234834519849	-0.820727831116407	-0.119431465121591	-0.566427032957932	-0.556265709675871	-0.693850795180988	-0.0607123939656174	-0.554518253118757	-0.657612590976151	-0.73507945632838	0	0	0	0	0.78	0
CM000669.2_64706247-64708653(+)_1|4|1x0;3;10	G	K	A	F	N	R	F	S	T	L	T	K	-0.391097374927676	-0.737594066856148	-0.384302636502426	-0.664789900195449	-0.804382202331304	-0.300707274182333	-0.721144002000696	-0.192687633877667	-0.754090849548931	-0.703165509502475	0.542814060021944	-0.710406967723021	0	0	0	0	0.644	0
CM000669.2_64706247-64708653(+)_1|4|1x0;4;11	G	K	A	F	N	Q	S	Y	Q	L	T	R	-0.371135822561087	-0.692770356899306	0.0753480878861823	-0.617357645254943	-0.481950948343389	-0.749812220103452	-0.348577889225666	-0.119399161187045	-0.0502149029546188	-0.67768252815022	-0.418565946317834	-0.490323985981481	0	0	0	0	0.594	0
CM000669.2_64706247-64708653(+)_1|5|1x0;1;12	G	K	A	Y	N	R	F	S	N	L	T	I	-0.273136683009382	-0.55483526190612	-0.678546703139436	-0.693813902379296	-0.243709734499015	-0.65536072045865	-0.674581101538531	-0.546614989627598	-0.731641038628275	-0.744041633577664	0.478587476822913	-0.732363514220258	0	0	0	0	0.412	0
CM000669.2_64706247-64708653(+)_1|5|1x0;2;13	G	K	A	F	N	C	S	S	T	L	N	R	-0.516734117854728	-0.828115784541804	0.0766140211676592	-0.848236949651045	-0.617488684361392	0.211992675828996	-0.834321171150862	-0.412433077602248	-0.621640492375258	-0.0531524583515143	-0.608640909692107	-0.497204148592331	0	0	0	0	0.82	0
CM000669.2_64706247-64708653(+)_1|5|1x0;3;14	G	K	A	F	N	L	S	S	T	L	T	A	-0.138635277996871	-0.312335132488197	-0.306666280048181	-0.557172333231008	-0.296345296444997	-0.0740016582554645	-0.40266309582212	-0.31682074030509	-0.357460020632192	-0.358922394350975	-0.42979286519104	0.165223328488973	0	0	0	0	0.44	0
CM000669.2_64706247-64708653(+)_1|5|1x0;4;15	G	K	A	F	N	Q	S	S	N	L	T	T	-0.116562271017507	-0.447813512178584	-0.735969096876058	-0.789538613114059	-0.014193507772949	-0.748909284203533	-0.659376351768252	-0.76251572570889	0.0463116984891543	-0.677770346121267	-0.775148539049241	-0.683637901440328	0	0	0	0	0.928	0
CM000669.2_64706247-64708653(+)_1|5|1x0;5;16	G	K	S	F	N	Q	F	S	S	L	N	I	-0.328820955011352	-0.469161553105591	-0.57328793800237	-0.902702074535459	-0.774749162028493	-0.631748049610442	-0.778453412738696	0.426695066506465	0.461106911539833	-0.737654429075335	-0.714124368263524	-0.661315016774656	0	0	0	0	0.556	0
CM000669.2_64831380-64832904(+)_1|1|1x0;1;1	D	K	S	L	C	M	L	S	R	L	T	Q	-0.136139727991212	-0.563898375178467	-0.194849653885365	-0.404149807372092	-0.234642902195746	-0.465201722070409	-0.0560767298687992	0.01404925560268	-0.139919977442161	-0.175654627165436	-0.120386598197293	0.0812344746971518	0	0	0	0	0.126	0
CM000669.2_64831380-64832904(+)_1|2|1x0;1;2	G	K	A	F	K	Q	S	S	H	L	T	R	-0.614513520239787	-0.763366620085936	0.261038054886551	-0.797634553129483	-0.547548110454862	-0.874288177282478	0.178536172460958	-0.753649957955622	0.4175747181828	-0.813433934340985	-0.768499687543682	-0.627857820991403	0	0	0	0	0.8	0
CM000669.2_64831380-64832904(+)_1|3|1x0;1;3	G	K	A	F	N	Q	F	S	T	L	I	T	-0.144249916897417	-0.352465920211947	-0.705864277064915	-0.91193414732491	-0.716143395867057	-0.0824200083299544	-0.844672185085619	-0.289845301769038	0.504451062407004	-0.726802704152624	-0.706704211969126	-0.736582492713205	0	0	0	0	0.654	0
CM000669.2_64831380-64832904(+)_1|3|1x0;2;4	G	R	A	F	N	Q	S	A	K	L	T	E	-0.270520208196388	-0.228563896653483	-0.617639917481975	-0.483812168944346	-0.501883545392289	-0.332351575647479	0.0850733960296317	-0.497079590489096	0.0991554788734125	-0.484909390464402	-0.496185315618418	-0.530017731377528	0	0	0	0	0.444	0
CM000669.2_64831380-64832904(+)_1|3|1x0;3;5	G	K	A	F	H	R	Y	S	I	L	S	T	-0.233116176578485	-0.570906339725486	-0.421400304897068	-0.770901528500456	-0.500671187973296	-0.508364152860038	-0.544953114179634	-0.130676433248336	-0.610399700722156	-0.788859155580546	0.419929628908751	-0.709489739030106	0	0	0	0	0.296	0
CM000669.2_64831380-64832904(+)_1|3|1x0;4;6	G	K	A	F	N	W	S	S	T	L	I	T	-0.317718610633988	-0.456831329936126	-0.370817032053029	-0.547638760248122	-0.447257272537253	-0.090741994147693	-0.472055794637236	-0.411808453641016	-0.443795813324487	-0.546500405630625	-0.401383699188841	0.261763176237681	0	0	0	0	0.498	0
CM000669.2_64831380-64832904(+)_1|3|1x0;5;7	G	K	A	F	N	Q	S	S	H	L	M	R	-0.614513520239787	-0.763366620085936	0.261038054886551	-0.797634553129483	-0.547548110454862	-0.874288177282478	0.178536172460958	-0.753649957955622	0.4175747181828	-0.813433934340985	-0.768499687543682	-0.627857820991403	0	0	0	0	0.964	0
CM000669.2_64831380-64832904(+)_1|3|1x0;6;8	G	K	V	F	K	K	S	S	T	L	T	A	-0.345644928177803	-0.526211129075862	-0.272614007908299	-0.209896224442836	-0.460259237438083	-0.202445296023597	-0.302809309054763	-0.327395421490583	-0.551708670363185	-0.536133948224608	0.246992103082808	-0.342367694668414	0	0	0	0	0.212	0
CM000669.2_64831380-64832904(+)_1|3|1x0;7;9	G	K	G	F	S	Q	L	S	N	L	T	K	-0.237450429847228	-0.700060825650815	-0.48053697592793	-0.818771638786415	0.258031276995203	-0.62184595156355	-0.785576684496083	-0.768018894556813	0.0869801572818313	-0.498162799811991	-0.802377300230713	-0.686968301518626	0	0	0	0	0.556	0
CM000669.2_64831380-64832904(+)_1|3|1x0;8;10	G	I	S	F	N	Q	F	S	Q	L	A	I	-0.173947765991639	-0.529899829103758	-0.671076683828947	-0.742372343664675	-0.65850847639374	-0.664113892443181	-0.640926782416521	-0.119954482932013	0.0426415344239009	-0.672021800744881	-0.61840659695494	-0.639945492588761	0	0	0	0	0.34	0
CM000669.2_64927631-64929035(+)_1|1|1x0;1;1	G	K	A	F	N	Q	F	S	N	L	T	K	-0.237450429847228	-0.700060825650815	-0.48053697592793	-0.818771638786415	0.258031276995203	-0.62184595156355	-0.785576684496083	-0.768018894556813	0.0869801572818313	-0.498162799811991	-0.802377300230713	-0.686968301518626	0	0	0	0	0.758	0
CM000669.2_64927631-64929035(+)_1|1|1x0;2;2	G	K	A	F	N	Q	S	L	T	L	T	K	-0.150532362103885	-0.468509188930172	-0.239569458415761	-0.364581701821361	-0.441295954538084	0.0798307942017698	-0.493474111699831	-0.135990808748149	0.270565130837081	-0.290370748061938	-0.270938163823861	-0.451086669601903	0	0	0	0	0.638	0
CM000669.2_64927631-64929035(+)_1|1|1x0;3;3	G	K	V	F	S	V	F	S	V	L	T	K	-0.489486901904919	-0.738687717627069	-0.238506076610248	-0.494760940535096	-0.386656733316862	-0.17534345456268	-0.733861067619483	-0.304934921408434	-0.634377430595802	-0.334933212861962	-0.582290066616307	0.171952342680697	0	0	0	0	0.222	0
CM000669.2_64927631-64929035(+)_1|1|1x0;4;4	G	K	G	F	S	I	F	S	T	L	T	K	-0.323873741511046	-0.790879914147485	-0.262774354333096	-0.546760287890094	-0.454980494766006	-0.0055705018226599	-0.583635777549215	-0.364315202149794	-0.373258082472335	-0.309169460437856	-0.677010590269482	0.0833891991621893	0	0	0	0	0.412	0
CM000669.2_64927631-64929035(+)_1|1|1x0;5;5	G	K	A	F	N	W	S	S	T	L	T	K	-0.482653658136788	-0.821941663571296	-0.356762032192188	-0.48070276256355	-0.691894252976019	0.109748845756864	-0.69697387766153	-0.438649756005851	-0.694734842417013	-0.408355724592099	-0.706448384507128	0.405025193361798	0	0	0	0	0.464	0
CM000669.2_64927631-64929035(+)_1|1|1x0;6;6	G	K	A	F	N	Q	S	S	T	L	T	R	-0.422626476329153	-0.842651475383187	0.260853417518877	-0.955611690809267	-0.805337698238717	0.282822077486625	-0.876895313136467	-0.37710220596783	0.468027918590712	-0.802172460573489	-0.756901819157104	-0.688294980135259	0	0	0	0	0.992	0
CM000669.2_64927631-64929035(+)_1|2|1x0;1;7	G	K	A	F	S	V	F	S	T	L	T	K	-0.340217847550561	-0.784892041085138	-0.442586532380427	-0.817857518253771	-0.760266695964568	0.164523209434808	-0.879274392752001	-0.568841416122668	-0.747511230348526	-0.472318568023951	-0.673524922237439	0.227189898629568	0	0	0	0	0.456	0
CM000669.2_64927631-64929035(+)_1|2|1x0;2;8	G	S	A	F	R	A	F	S	T	L	T	E	-0.101461853559895	-0.336944376652233	-0.344327853627727	-0.66634359393669	-0.428604991856502	0.0525718406501517	-0.576779987576103	-0.136971174474338	-0.344116574250471	-0.539964626650236	-0.127576410371911	0.151861958427938	0	0	0	0	0.352	0
CM000669.2_64927631-64929035(+)_1|2|1x0;3;9	G	K	A	F	N	W	S	S	T	L	T	K	-0.482653658136788	-0.821941663571296	-0.356762032192188	-0.48070276256355	-0.691894252976019	0.109748845756864	-0.69697387766153	-0.438649756005851	-0.694734842417013	-0.408355724592099	-0.706448384507128	0.405025193361798	0	0	0	0	0.464	0
CM000669.2_64927631-64929035(+)_1|2|1x0;4;10	G	K	A	F	N	R	S	S	N	L	T	R	-0.72649727791464	-0.836685088871566	0.254170365659877	-0.894252128592602	0.188290003649908	-0.749718155118584	-0.660642513688394	-0.656838159202239	-0.653797377073801	-0.983067252085363	0.334587281659177	-0.896508272386085	0	0	0	0	0.974	0
CM000669.2_64976909-64977866(-)_1|1|1x0;1;1	G	K	A	F	N	Q	F	S	T	L	T	T	-0.144249916897417	-0.352465920211947	-0.705864277064915	-0.91193414732491	-0.716143395867057	-0.0824200083299544	-0.844672185085619	-0.289845301769038	0.504451062407004	-0.726802704152624	-0.706704211969126	-0.736582492713205	0	0	0	0	0.746	0
CM000669.2_64976909-64977866(-)_1|1|1x0;2;2	G	K	A	F	N	L	Y	V	N	L	T	T	0.0132553303183951	-0.21950914263015	-0.197447830385827	-0.2344022076877	0.409493326838565	-0.728499807694489	-0.465065739481014	-0.667715590358617	-0.287994533953739	-0.396410476951085	-0.607748736553556	0.131586417530833	0	0	0	0	0.194	0
CM000669.2_64976909-64977866(-)_1|1|1x0;3;3	G	K	A	F	S	Q	V	S	T	L	T	I	-0.235852096260984	-0.437304301565473	-0.631156394774327	-0.959579459890569	-0.810804429810075	-0.237445577949719	-0.840756693209234	-0.0378994897950067	0.410695910904543	-0.705658527940733	-0.693181488743448	-0.69209101892955	0	0	0	0	0.764	0
CM000669.2_64976909-64977866(-)_1|1|1x0;4;4	G	K	A	F	N	Q	V	S	T	L	T	I	-0.235852096260984	-0.437304301565473	-0.631156394774327	-0.959579459890569	-0.810804429810075	-0.237445577949719	-0.840756693209234	-0.0378994897950067	0.410695910904543	-0.705658527940733	-0.693181488743448	-0.69209101892955	0	0	0	0	0.694	0
CM000669.2_64976909-64977866(-)_1|1|1x0;5;5	G	K	T	F	S	R	C	S	K	L	T	T	-0.256978787622404	-0.341950695315915	-0.481858083255784	-0.611507639681429	-0.475831007328259	-0.663608873655444	0.118766415663832	-0.379471612726547	-0.510824093947432	-0.576867198818951	0.334629225335514	-0.628986662022311	0	0	0	0	0.378	0
CM000669.2_64976909-64977866(-)_1|2|1x0;1;6	G	K	V	F	N	R	S	S	N	L	T	D	-0.322511533123606	-0.301557838785073	-0.7615353919435	-0.610973724629623	-0.0331191469977675	-0.672488746634999	-0.551372632017214	-0.582119907499169	-0.864328572360887	-0.804491218667223	0.38527046427668	-0.732227404795672	0	0	0	0	0.534	0
CM000669.2_64976909-64977866(-)_1|2|1x0;2;7	D	K	A	F	N	L	S	S	T	L	T	K	-0.238577497611747	-0.596568016894953	-0.208540496862774	-0.519412309997822	-0.50340145468612	0.0148376919606821	-0.343616359263421	-0.352350636732227	-0.221644090810391	-0.164124219503101	-0.650692492859052	0.0894569380911321	0	0	0	0	0.468	0
CM000669.2_64976909-64977866(-)_1|2|1x0;3;8	G	K	A	F	K	Q	F	S	H	L	A	I	-0.229747137870909	-0.492541410409805	-0.798632472198965	-0.576729605968516	-0.703662492263587	-0.744527291796255	0.171592454107635	-0.736717725568912	0.36280328065937	-0.708312796936935	-0.685413944356839	-0.713256123865737	0	0	0	0	0.524	0
CM000669.2_64978121-64979564(-)_1|1|1x0;1;1	G	K	A	F	N	Q	T	S	H	L	I	R	-0.614513520239787	-0.763366620085936	0.261038054886551	-0.797634553129483	-0.547548110454862	-0.874288177282478	0.178536172460958	-0.753649957955622	0.4175747181828	-0.813433934340985	-0.768499687543682	-0.627857820991403	0	0	0	0	0.866	0
CM000669.2_64978121-64979564(-)_1|1|1x0;2;2	G	K	A	F	N	Q	S	S	T	L	T	T	-0.144249916897417	-0.352465920211947	-0.705864277064915	-0.91193414732491	-0.716143395867057	-0.0824200083299544	-0.844672185085619	-0.289845301769038	0.504451062407004	-0.726802704152624	-0.706704211969126	-0.736582492713205	0	0	0	0	0.922	0
CM000669.2_64978121-64979564(-)_1|1|1x0;3;3	V	R	A	F	N	Q	A	S	K	L	T	E	-0.332288306020303	-0.266396448749684	-0.608933385165651	-0.637885144218943	-0.603296680339886	-0.433285017430702	0.049373906419329	-0.51487801641721	-0.0606727579857042	-0.378166657839224	-0.573562290913846	-0.572186193138079	0	0	0	0	0.376	0
CM000669.2_64978121-64979564(-)_1|1|1x0;4;4	G	K	A	F	N	R	S	S	K	L	T	E	-0.279422991002718	-0.34340960923692	-0.674026327038481	-0.51780557484185	-0.57261778214106	-0.386487868265347	-0.0353451087644473	-0.449783376865935	-0.653209692980462	-0.554687365370513	0.308392220730385	-0.64558011286327	0	0	0	0	0.37	0
CM000669.2_64978121-64979564(-)_1|1|1x0;5;5	G	K	A	F	N	Q	S	S	T	L	T	T	-0.144249916897417	-0.352465920211947	-0.705864277064915	-0.91193414732491	-0.716143395867057	-0.0824200083299544	-0.844672185085619	-0.289845301769038	0.504451062407004	-0.726802704152624	-0.706704211969126	-0.736582492713205	0	0	0	0	0.922	0
CM000669.2_64978121-64979564(-)_1|1|1x0;6;6	G	K	A	F	K	Q	F	S	N	L	T	D	-0.293727566406232	-0.220524900201078	-0.670517573370096	-0.570806159987239	0.0640004448784291	-0.724253760159995	-0.490639207021827	-0.67501406806644	-0.0301778295673215	-0.665794356519413	-0.545992097155363	-0.614833122632444	0	0	0	0	0.498	0
CM000669.2_64978121-64979564(-)_1|1|1x0;7;7	G	K	A	F	N	Q	L	S	N	L	T	R	-0.602300807260302	-0.783922660077171	0.434263295781198	-0.901269712537909	0.360017885693614	-0.754305193637665	-0.783067248279371	-0.765382159010837	0.219834477387867	-0.665977327030482	-0.803611202698799	-0.613311452910882	0	0	0	0	0.858	0
CM000669.2_64978121-64979564(-)_1|1|1x0;8;8	G	K	A	F	N	Q	S	S	A	L	N	T	-0.200246768955104	-0.520758788453837	-0.589982555451787	-0.801783890373153	-0.676432275385045	-0.697061015900176	-0.763802768674429	0.389554979184312	0.430622998456329	-0.761903229629178	-0.75600474917852	-0.689636748870857	0	0	0	0	0.83	0
CM000669.2_64978121-64979564(-)_1|2|1x0;1;9	G	K	A	F	N	R	S	S	T	L	I	G	-0.355430868073127	-0.432440669792728	-0.679720388828736	-0.47885456939974	-0.659351515769505	-0.318758501729254	-0.663062621509263	-0.0873924200606124	-0.65564528508707	-0.829174199634357	0.461691207824473	-0.730421177835064	0	0	0	0	0.614	0
CM000669.2_64978121-64979564(-)_1|2|1x0;2;10	G	K	A	F	N	Q	S	S	T	L	T	T	-0.144249916897417	-0.352465920211947	-0.705864277064915	-0.91193414732491	-0.716143395867057	-0.0824200083299544	-0.844672185085619	-0.289845301769038	0.504451062407004	-0.726802704152624	-0.706704211969126	-0.736582492713205	0	0	0	0	0.922	0
CM000669.2_65398312-65399872(+)_1|1|1x0;1;1	G	K	A	F	N	W	S	S	T	L	T	K	-0.482653658136788	-0.821941663571296	-0.356762032192188	-0.48070276256355	-0.691894252976019	0.109748845756864	-0.69697387766153	-0.438649756005851	-0.694734842417013	-0.408355724592099	-0.706448384507128	0.405025193361798	0	0	0	0	0.464	0
CM000669.2_65398312-65399872(+)_1|1|1x0;2;2	G	K	A	F	N	R	S	S	N	L	T	K	-0.338105814489116	-0.689437832793206	-0.527802384575226	-0.57309346111321	-0.0395353337153853	-0.68691163627408	-0.63851457996545	-0.548177176717607	-0.736173117955305	-0.61970166294602	0.394767104824138	-0.746314973543575	0	0	0	0	0.866	0
CM000669.2_65398312-65399872(+)_1|1|1x0;3;3	G	K	A	F	N	R	S	S	T	L	T	K	-0.391097374927676	-0.737594066856148	-0.384302636502426	-0.664789900195449	-0.804382202331304	-0.300707274182333	-0.721144002000696	-0.192687633877667	-0.754090849548931	-0.703165509502475	0.542814060021944	-0.710406967723021	0	0	0	0	0.874	0
CM000669.2_65398312-65399872(+)_1|1|1x0;4;4	G	K	A	F	N	Q	F	S	I	L	N	K	-0.294935953964991	-0.792038696627192	-0.342484359219549	-0.722418830812108	-0.656062282213112	0.0779139388321737	-0.753349358230661	-0.334814267428636	0.387803456179801	-0.672540256896293	-0.687096481035743	-0.687204178602557	0	0	0	0	0.508	0
CM000669.2_65398312-65399872(+)_1|1|1x0;5;5	G	K	A	F	R	V	F	S	I	L	K	K	-0.32654799171328	-0.620004344477862	-0.266931153480617	-0.641409852258497	-0.321492253911355	-0.0534740172317687	-0.565574325482344	-0.349278574794532	-0.543388686393264	-0.434138871635472	-0.383557736913812	0.0106997363160846	0	0	0	0	0.246	0
CM000669.2_65398312-65399872(+)_1|1|1x0;6;6	G	K	A	F	N	Q	F	S	N	L	T	K	-0.237450429847228	-0.700060825650815	-0.48053697592793	-0.818771638786415	0.258031276995203	-0.62184595156355	-0.785576684496083	-0.768018894556813	0.0869801572818313	-0.498162799811991	-0.802377300230713	-0.686968301518626	0	0	0	0	0.758	0
CM000669.2_65398312-65399872(+)_1|1|1x0;7;7	G	K	A	F	N	Q	S	S	T	L	T	K	-0.331538120519981	-0.762996101164374	-0.351860651892375	-0.8555513237438	-0.836932832424458	0.327227970651715	-0.906244124205463	-0.464638524568205	0.489611478819653	-0.67316397763955	-0.743596128335577	-0.722789060843691	0	0	0	0	0.914	0
CM000669.2_65398312-65399872(+)_1|1|1x0;8;8	G	K	A	F	K	Q	S	S	T	L	T	E	0.0170895051294889	-0.34301831270365	-0.824354763061626	-0.917809492279793	-0.814735797021082	0.0607211707749268	-0.744263226828983	-0.195557301726523	0.308547398642614	-0.851910812328114	-0.746391261587252	-0.798936387919651	0	0	0	0	0.468	0
CM000669.2_65398312-65399872(+)_1|1|1x0;9;9	G	K	A	F	S	W	S	S	A	F	T	K	-0.306154882821132	-0.682131124975644	-0.260189331723765	-0.459541619690891	-0.471234962901358	-0.380716291864996	-0.497164878909557	-0.0517491257041031	-0.403417937337141	-0.226047364354542	-0.575638673880595	0.0774864909580925	0	0	0	0	0.308	0
CM000669.2_65398312-65399872(+)_1|1|1x0;10;10	G	K	A	F	S	V	F	S	T	L	T	K	-0.340217847550561	-0.784892041085138	-0.442586532380427	-0.817857518253771	-0.760266695964568	0.164523209434808	-0.879274392752001	-0.568841416122668	-0.747511230348526	-0.472318568023951	-0.673524922237439	0.227189898629568	0	0	0	0	0.456	0
CM000669.2_65398312-65399872(+)_1|1|1x0;11;11	G	K	A	F	N	Q	S	S	I	F	T	K	-0.294935953964991	-0.792038696627192	-0.342484359219549	-0.722418830812108	-0.656062282213112	0.0779139388321737	-0.753349358230661	-0.334814267428636	0.387803456179801	-0.672540256896293	-0.687096481035743	-0.687204178602557	0	0	0	0	0.412	0
CM000669.2_99486354-99487485(+)_1|1|1x0;1;1	G	K	V	I	R	R	K	A	W	F	D	Q	-0.123297707828395	-0.330800007057764	-0.234525195831849	-0.243827286901719	-0.190676388822726	-0.0977126538685939	0.0549858128162987	0.0293583746521257	-0.497251837761842	-0.495683838490095	0.239624776299579	-0.422508778079826	0	0	0	0	0.244	0
CM000669.2_99486354-99487485(+)_1|1|1x0;2;2	G	Q	A	F	R	Q	R	S	A	L	T	V	-0.230939332076074	-0.374057600317818	-0.51988057339806	-0.669295801396773	-0.623729740937017	-0.72167381764845	-0.667467280654216	0.387451633025791	0.440588367906651	-0.851820929433726	-0.835425796482201	-0.843956524623305	0	0	0	0	0.608	0
CM000669.2_99486354-99487485(+)_1|1|1x0;3;3	G	K	C	F	R	Q	L	A	Y	L	V	E	-0.145679954920886	-0.348249839965848	-0.627110521078491	-0.312599197480407	-0.488162396956792	-0.281184009331153	-0.339841408846631	-0.413580487206182	0.0668276271586414	-0.392691444714161	-0.374175775505029	-0.501947012544997	0	0	0	0	0.176	0
CM000669.2_99486354-99487485(+)_1|1|1x0;4;4	E	K	T	F	S	Q	N	S	T	L	I	R	-0.422626476329153	-0.842651475383187	0.260853417518877	-0.955611690809267	-0.805337698238717	0.282822077486625	-0.876895313136467	-0.37710220596783	0.468027918590712	-0.802172460573489	-0.756901819157104	-0.688294980135259	0	0	0	0	0.8	0
CM000669.2_99486354-99487485(+)_1|1|1x0;5;5	G	K	A	F	G	R	H	S	T	L	L	C	-0.304415109160769	-0.500445726827983	-0.671812155674012	-0.646645229492696	-0.727958529517969	-0.46346624032495	-0.676429668376437	-0.114909715378272	-0.742843274888109	-0.730566005391816	0.528804601742748	-0.699085108641265	0	0	0	0	0.56	0
CM000669.2_99486354-99487485(+)_1|1|1x0;6;6	G	Q	S	F	G	R	N	V	D	L	I	Q	-0.18636531102633	-0.264021560589274	-0.421355023976153	-0.211270684928084	-0.524792833069849	0.0376060995869631	-0.541776678231624	-0.466201851596538	-0.554044527366418	-0.637484208249281	0.304770667294614	-0.456650401506813	0	0	0	0	0.232	0
CM000669.2_99486354-99487485(+)_1|1|1x0;7;7	G	K	T	F	S	F	K	R	N	L	F	R	-0.864115610751201	-1.03452712515462	0.487021719273058	-0.983780069904498	0.334089979458966	-0.775453213196642	-0.540650076287673	-0.984251921165498	-0.569573290053988	-0.374893056158787	-0.519939188838147	-0.0628427373366305	0	0	0	0	0.484	0
CM000669.2_99486354-99487485(+)_1|1|1x0;8;8	G	K	S	F	K	W	H	T	S	F	I	K	-0.336342929450886	-0.726744040536941	-0.421127515330794	-0.304555029377607	-0.579223697558662	-0.262855637133438	-0.490450007499943	-0.175407849215972	-0.494924553817883	-0.333666592080791	-0.549005231057625	0.275512937967337	0	0	0	0	0.1	0
CM000669.2_99493531-99494713(-)_1|1|1x0;1;1	G	K	S	F	K	Q	R	S	D	L	F	R	-0.662812439028367	-0.832009246538	0.294953357516649	-0.778243467622522	-0.665602122701472	0.444765531158076	-0.745725840449389	-0.550447143390667	0.12532881903551	-0.701110275030669	-0.626458654171146	-0.228703052211979	0	0	0	0	0.392	0
CM000669.2_99493531-99494713(-)_1|1|1x0;2;2	G	K	S	F	S	Q	S	A	A	L	T	K	-0.223493030782444	-0.65417791299511	-0.321653720326337	-0.585861893477255	-0.635418696693837	-0.449043404027736	-0.544872574433282	0.12959540522783	0.430757449834419	-0.728056095696078	-0.794429385384297	-0.714842208240039	0	0	0	0	0.632	0
CM000669.2_99493531-99494713(-)_1|1|1x0;3;3	G	E	R	F	R	Q	N	S	H	L	N	R	-0.614513520239787	-0.763366620085936	0.261038054886551	-0.797634553129483	-0.547548110454862	-0.874288177282478	0.178536172460958	-0.753649957955622	0.4175747181828	-0.813433934340985	-0.768499687543682	-0.627857820991403	0	0	0	0	0.814	0
CM000669.2_99493531-99494713(-)_1|2|1x0;1;4	E	K	S	F	K	Q	R	S	D	L	F	K	-1.0916627833255	-1.07914058244066	-0.603033292963888	0.364611528323324	-1.11246108241146	0.501755935984113	-1.19085002489139	-0.94343656502244	0.289570867631953	-0.983282131387702	-0.907177017126595	-0.248018786744711	0	0	0	0	0.14	0
CM000669.2_99493531-99494713(-)_1|2|1x0;2;5	G	K	R	F	N	Q	S	A	T	L	I	K	-0.246252687923544	-0.772643920124044	-0.325833727885911	-0.815741038948375	-0.839462605609623	0.356667806181308	-0.853098015975346	-0.487168811681282	0.550995822047893	-0.760014755458819	-0.767181895798323	-0.723287892271215	0	0	0	0	0.844	0
CM000669.2_99493531-99494713(-)_1|2|1x0;3;6	G	E	R	F	R	Q	S	T	H	L	I	R	-0.591547239887899	-0.791738761996963	0.352822827583969	-0.763765652130415	-0.54540508515831	-0.875835118765293	0.277663516696605	-0.775460973150756	0.395477528666321	-0.795812177827345	-0.797885771264807	-0.62495148909693	0	0	0	0	0.786	0
CM000669.2_99531028-99532246(+)_1|1|1x0;1;1	G	K	S	F	I	Q	S	A	H	L	I	Q	-0.305346141774383	-0.427204568900648	-0.859378446341099	-0.662058325397594	-0.59501704622078	-0.831692310687954	0.485413006549287	-0.741215686411458	0.511944140198817	-0.877906463469816	-0.711969628239934	-0.816460328341789	0	0	0	0	0.586	0
CM000669.2_99531028-99532246(+)_1|1|1x0;2;2	G	K	S	Y	N	Q	R	V	H	L	T	Q	-0.217347410152498	-0.260760891145993	-0.622696863315755	-0.641784159473741	-0.116197316065558	-0.791375519202822	0.146196678739411	-0.684291818142382	0.447438300941949	-0.702782997193065	-0.521047569660232	-0.73442273553216	0	0	0	0	0.476	0
CM000669.2_99531028-99532246(+)_1|1|1x0;3;3	G	K	A	F	R	V	R	S	H	L	V	Q	-0.224418299343709	-0.603427202891001	-0.664142105491376	-0.745711198814459	-0.513492906408225	-0.838514352883852	0.207347155451403	-0.811703236859255	-0.601664158526422	-0.90240705158937	-0.659917430251555	0.473392927612408	0	0	0	0	0.584	0
CM000669.2_99531028-99532246(+)_1|1|1x0;4;4	G	K	G	F	G	R	R	S	H	L	A	G	-0.49564487414261	-0.505953523807462	-0.804013858001825	-0.326392553249319	-0.737955816300466	-0.780805272661765	0.119699248073838	-0.598717375151504	-0.56605295793611	-0.800675423693685	0.275977166475742	-0.728308708871098	0	0	0	0	0.522	0
CM000669.2_99531028-99532246(+)_1|1|1x0;5;5	G	E	I	F	F	Q	Y	V	S	L	I	E	-0.196627848437066	-0.196212170962516	-0.586916300550069	-0.584570676743979	-0.522024064060363	-0.366130850630366	-0.540535507637483	0.0999875505577898	0.287805242026669	-0.516547320625937	-0.48836848419206	-0.544025804854676	0	0	0	0	0.184	0
CM000669.2_99531028-99532246(+)_1|2|1x0;1;6	G	K	A	F	G	Y	S	S	D	L	I	Q	-0.286968981602371	-0.558477770389716	-0.32434455989618	-0.366045959470408	-0.740771727936411	0.113279344074864	-0.642116125166901	-0.683307861921392	-0.689615405794936	-0.646178419013112	-0.466800918028539	0.230204294204302	0	0	0	0	0.138	0
CM000669.2_99531028-99532246(+)_1|3|1x0;1;7	G	R	G	F	T	L	K	S	H	L	N	Q	0.000216130555689781	-0.677142687033862	-0.471392072341483	-0.663416364306951	-0.465095449702426	-0.865412708508545	0.150610828539547	-0.650331015709559	-0.281759012875143	-0.688020748088285	-0.526860893769905	0.341019279683866	0	0	0	0	0.366	0
CM000669.2_99531028-99532246(+)_1|3|1x0;2;8	G	M	N	F	S	W	S	C	S	L	F	K	-0.277481262979682	-0.589826060481438	-0.259014639328274	-0.245851182595287	-0.49870660111345	-0.265109380902727	-0.449092807039378	-0.0622253461901017	-0.393812214250497	-0.345522307798398	-0.488191029397045	0.280286381720768	0	0	0	0	0.328	0
CM000669.2_99572195-99573581(+)_1|1|1x0;1;1	G	K	I	F	H	Q	S	S	A	L	T	R	-0.611336657476984	-0.814845768360109	0.492578607815915	-0.919279507685563	-0.665937325530145	-0.682428472420565	-0.774624497804219	0.315252729278819	0.386678632577873	-0.7844779058494	-0.815945493233079	-0.655609433858792	0	0	0	0	0.504	0
CM000669.2_99572195-99573581(+)_1|1|1x0;2;2	E	K	S	F	S	Q	S	S	S	L	S	R	-0.637537519110112	-0.776369191411345	0.510724798309693	-0.888107441402006	-0.771369780810936	-0.528234541348983	-0.81528094339667	0.0870432127824573	0.413305756892375	-0.755405684383695	-0.757726353026557	-0.600420784700877	0	0	0	0	0.942	0
CM000669.2_99572195-99573581(+)_1|2|1x0;1;3	E	R	V	F	S	R	S	V	H	L	T	Q	-0.186852473459711	-0.274567144718159	-0.556341757990995	-0.342712180565911	-0.390261112773026	-0.710395766561392	0.0165093867891206	-0.503296120654902	-0.489920122186788	-0.753947744320189	0.391684419593213	-0.742567606512101	0	0	0	0	0.568	0
CM000669.2_99572195-99573581(+)_1|3|1x0;1;4	G	S	D	F	C	H	T	S	Y	L	L	E	-0.109264130648951	-0.371839848334941	-0.367663038697128	-0.184600115971344	-0.355423813909187	-0.185307422097158	-0.374590285006607	-0.35054704470756	-0.436815430682964	-0.22829335844056	-0.269232025565089	-0.04923210070645	0	0	0	0	0.124	0
CM000669.2_99572195-99573581(+)_1|4|1x0;1;5	G	K	D	F	R	L	N	S	H	L	I	Q	0.000216130555689781	-0.677142687033862	-0.471392072341483	-0.663416364306951	-0.465095449702426	-0.865412708508545	0.150610828539547	-0.650331015709559	-0.281759012875143	-0.688020748088285	-0.526860893769905	0.341019279683866	0	0	0	0	0.26	0
CM000669.2_99572195-99573581(+)_1|4|1x0;2;6	G	K	A	F	S	Q	T	S	C	L	I	Q	-0.13846667032778	-0.395436899880576	-0.463209082780377	-0.623080292044467	-0.50239301730367	-0.0643185998591394	-0.608948499487517	-0.0374514518854016	0.328144548848633	-0.709882614610514	-0.536419730025311	-0.565243604977443	0	0	0	0	0.596	0
CM000669.2_99629120-99630017(+)_1|1|1x0;1;1	G	K	G	F	S	R	S	S	N	L	V	R	-0.72649727791464	-0.836685088871566	0.254170365659877	-0.894252128592602	0.188290003649908	-0.749718155118584	-0.660642513688394	-0.656838159202239	-0.653797377073801	-0.983067252085363	0.334587281659177	-0.896508272386085	0	0	0	0	0.864	0
CM000669.2_99629120-99630017(+)_1|1|1x0;2;2	G	K	G	F	T	L	R	E	Y	L	M	K	-0.535651482374107	-0.733453736008878	-0.117325978635604	-0.100062033859484	-0.158048287937172	-0.502101242243117	0.00140273864649911	-0.598418258673294	-0.420497054606242	0.173984450349164	-0.511238057548163	-0.51277980087653	0	0	0	0	0.192	0
CM000669.2_99629120-99630017(+)_1|1|1x0;3;3	W	K	T	F	S	Q	R	H	H	L	E	V	-0.374508466751646	-0.484584070518266	-0.531383514053725	-0.574613556743297	-0.721707412234634	-0.703653914538387	0.437034667381471	-0.650882533772271	0.147862458700485	-0.672612895883461	-0.630791686908145	-0.53236328379426	0	0	0	0	0.46	0
CM000669.2_99629120-99630017(+)_1|1|1x0;4;4	W	K	S	F	S	R	R	Q	H	L	Q	V	-0.419923190508975	-0.362509101818532	-0.675215724245073	-0.473847767603388	-0.695144444009055	-0.685285115916218	0.0634012201619362	-0.475941029582435	-0.729819099932744	-0.760806722572864	0.304284704593789	-0.609340024199131	0	0	0	0	0.366	0
CM000669.2_99629120-99630017(+)_1|1|1x0;5;5	G	K	S	F	S	R	N	A	N	L	A	V	-0.282196216976934	-0.520617304512984	-0.524954689973496	-0.586623659986271	-0.0552174864053066	-0.695262275176095	-0.587706866781694	-0.512251922926554	-0.763819660479198	-0.803025456738143	0.471686401631391	-0.720998379551743	0	0	0	0	0.692	0
CM000669.2_99629120-99630017(+)_1|1|1x0;6;6	G	K	R	F	S	K	G	E	R	L	V	R	-0.398281795596627	-0.43626132103933	-0.00500139752904468	-0.407157598660871	-0.315462190792353	-0.480287519535409	-0.0700721875036995	-0.0835466569792353	-0.416215875642746	-0.484889315031105	0.0993658213879597	-0.323077138516014	0	0	0	0	0.378	0
CM000669.2_99629120-99630017(+)_1|1|1x0;7;7	G	R	S	F	N	Q	R	S	I	L	N	R	-0.384515082901887	-0.893517096563542	0.187591208680147	-0.901855708757146	-0.735572756279861	0.315085144132703	-0.844445273000612	-0.453171776594575	0.423796357983059	-0.707111963678019	-0.750207352829308	-0.660842438826705	0	0	0	0	0.888	0
CM000669.2_100033246-100034194(+)_1|1|1x0;1;1	G	K	C	F	T	R	S	S	S	L	I	R	-0.696485127749992	-0.784661855212537	0.355293865724709	-0.808944274922236	-0.812809750820448	-0.508851108373497	-0.782307738300145	0.0817202159654705	-0.68398751803095	-0.882235275941642	0.428735529238107	-0.643031544438418	0	0	0	0	0.934	0
CM000669.2_100033246-100034194(+)_1|1|1x0;2;2	G	K	A	F	S	L	N	S	N	L	V	L	-0.265847300357255	-0.497706244207889	-0.100303528189964	-0.295362114700509	0.114302792269012	-0.711599239798566	-0.38512932482757	-0.505121796529084	-0.437701564952178	-0.291579186892497	-0.385455586735454	0.261402390829104	0	0	0	0	0.39	0
CM000669.2_100033246-100034194(+)_1|1|1x0;3;3	G	K	A	F	S	H	S	S	N	L	I	L	-0.743338791385628	-0.901787161743918	-0.605799380976853	-0.0752300897663594	0.23755972070316	-0.807391441203525	-0.853691912941399	-0.971113895411274	-0.822034592024223	-0.439919806021822	-0.499918935754218	0.381180521749826	0	0	0	0	0.498	0
CM000669.2_100033246-100034194(+)_1|1|1x0;4;4	G	K	A	F	S	Q	S	S	D	L	T	K	-1.0916627833255	-1.07914058244066	-0.603033292963888	0.364611528323324	-1.11246108241146	0.501755935984113	-1.19085002489139	-0.94343656502244	0.289570867631953	-0.983282131387702	-0.907177017126595	-0.248018786744711	0	0	0	0	0.414	0
CM000669.2_100033246-100034194(+)_1|1|1x0;5;5	G	K	A	F	N	R	N	S	Y	L	I	L	-0.425814086975356	-0.531008000346458	-0.584663381755649	-0.263051302343335	-0.529420009368993	-0.519914961830206	-0.368953309735517	-0.267613236955414	-0.723738623326431	-0.444140635217857	0.302128034332741	-0.561589529903567	0	0	0	0	0.204	0
CM000669.2_100033246-100034194(+)_1|1|1x0;6;6	G	K	A	F	T	R	S	S	T	L	T	L	-0.374902965029412	-0.585486367094219	-0.437350952319407	-0.606560763407774	-0.754738648804719	-0.437339887734766	-0.632846561795831	0.130981139498477	-0.753270839018439	-0.736848487227268	0.45274578137902	-0.710578724039539	0	0	0	0	0.742	0
CM000669.2_100063759-100064614(+)_1|1|1x0;1;1	G	K	A	F	S	N	S	S	N	L	T	K	-0.402996781334894	-0.650662845422015	-0.436087349763273	-0.699095857111308	0.521935386564419	-0.662529416776455	-0.644286583927494	-0.761582681081186	-0.744460198290819	0.0793240681503384	-0.798065714038914	-0.477843096879572	0	0	0	0	0.634	0
CM000669.2_100063759-100064614(+)_1|1|1x0;2;2	G	K	A	F	S	H	S	S	N	L	T	L	-0.743338791385628	-0.901787161743918	-0.605799380976853	-0.0752300897663594	0.23755972070316	-0.807391441203525	-0.853691912941399	-0.971113895411274	-0.822034592024223	-0.439919806021822	-0.499918935754218	0.381180521749826	0	0	0	0	0.504	0
CM000669.2_100063759-100064614(+)_1|1|1x0;3;3	G	K	A	F	G	Q	S	S	D	L	L	K	-1.0916627833255	-1.07914058244066	-0.603033292963888	0.364611528323324	-1.11246108241146	0.501755935984113	-1.19085002489139	-0.94343656502244	0.289570867631953	-0.983282131387702	-0.907177017126595	-0.248018786744711	0	0	0	0	0.288	0
CM000669.2_100063759-100064614(+)_1|1|1x0;4;4	G	K	A	F	S	G	K	G	S	L	I	R	-0.793351729758829	-0.781071508879735	0.533791043846817	-0.85625867799856	-0.60979517428142	-0.434302702737064	-0.916629038093447	0.0107907985268994	-0.32529772683687	-0.10685868265678	-0.641743508967227	-0.387432166312126	0	0	0	0	0.56	0
CM000669.2_100063759-100064614(+)_1|1|1x0;5;5	G	K	S	F	S	Q	H	A	G	L	S	S	-0.23381852206328	-0.708611427269416	-0.780628547726945	-0.365397587182676	-0.636802695135463	-0.790703244943339	-0.668820682287722	0.319376964104689	0.438650300119397	-0.777524169932127	-0.747815823976468	-0.623341367819744	0	0	0	0	0.512	0
CM000669.2_100063759-100064614(+)_1|1|1x0;6;6	G	K	A	F	N	H	S	S	N	F	N	K	-0.287328567467083	-0.763655438317471	-0.336692103786257	-0.778364493902667	0.341583219603626	-0.62987399283412	-0.799419469067016	-0.693460845709211	-0.779070715444398	-0.255053637688933	-0.763499836610688	0.0714029275661863	0	0	0	0	0.574	0
CM000669.2_100063759-100064614(+)_1|1|1x0;7;7	G	K	T	F	C	S	K	S	N	L	S	K	-0.340821818080634	-0.678550383383914	-0.393234485929299	-0.569800325821349	0.268131513872546	-0.675199287909967	-0.276623775219026	-0.785598141235995	-0.424145120251348	-0.309193385594697	-0.619581815172206	-0.530848322516504	0	0	0	0	0.292	0
CM000669.2_100071145-100072297(-)_1|1|1x0;1;1	S	K	S	F	N	R	T	S	D	L	I	Q	-0.340339834671748	-0.64975738285681	-0.510175429917085	-0.404230266865231	-0.784376299333885	0.0912505851639822	-0.759578178623913	-0.640747798650481	-0.777424214098064	-0.764581270621055	0.297257843806529	-0.523697873717968	0	0	0	0	0.278	0
CM000669.2_100071145-100072297(-)_1|1|1x0;2;2	G	K	A	F	S	Q	S	S	H	L	I	Q	-0.160580309301637	-0.470555718065953	-0.931939411608124	-0.801924254234975	-0.356241914913322	-0.936154566189439	0.0876389091416656	-0.897358374589419	0.49086216057999	-0.903478306874696	-0.831067629050995	-0.851377012567277	0	0	0	0	0.856	0
CM000669.2_100071145-100072297(-)_1|1|1x0;3;3	G	K	T	F	S	C	S	S	A	L	I	L	-0.299086775735625	-0.508672301262906	-0.21586518760952	-0.429957467312924	-0.572108545940333	-0.53055891558866	-0.500705990405487	0.098857453640024	-0.370535795116777	-0.0450664595747991	-0.264143641396767	-0.188017536046841	0	0	0	0	0.162	0
CM000669.2_100071145-100072297(-)_1|1|1x0;4;4	G	K	T	F	S	W	S	S	T	L	T	H	-0.461289666946387	-0.534358251234762	-0.366768196117183	-0.326945113660278	-0.54812077909478	0.0483713453657484	-0.595938862404264	-0.31208432273792	-0.593812398659514	-0.550619299058243	-0.517483077222821	0.34365077245857	0	0	0	0	0.352	0
CM000669.2_100071145-100072297(-)_1|1|1x0;5;5	G	K	A	F	S	R	S	S	T	L	I	H	-0.29060616079271	-0.409582355653028	-0.433969770077495	-0.511860849427197	-0.623910419578856	-0.318702909086042	-0.688057428174561	-0.105060521259863	-0.652977843485622	-0.748292893803733	0.407038868402329	-0.650313112570697	0	0	0	0	0.704	0
CM000669.2_100071145-100072297(-)_1|1|1x0;6;6	G	K	A	F	S	Q	S	S	H	L	Y	Q	-0.160580309301637	-0.470555718065953	-0.931939411608124	-0.801924254234975	-0.356241914913322	-0.936154566189439	0.0876389091416656	-0.897358374589419	0.49086216057999	-0.903478306874696	-0.831067629050995	-0.851377012567277	0	0	0	0	0.876	0
CM000669.2_100071145-100072297(-)_1|1|1x0;7;7	G	G	K	F	T	Y	S	S	G	L	I	Q	-0.0997293122415912	-0.586512683899685	-0.489477733507103	-0.625842163120161	-0.498957605320712	-0.627062421518779	-0.509431635511017	-0.0443664319610339	-0.527990922055526	-0.699311139742793	-0.575324122787318	0.269792742286216	0	0	0	0	0.412	0
CM000669.2_100071145-100072297(-)_1|1|1x0;8;8	G	K	A	F	R	Y	S	S	A	L	V	R	-0.645146579224169	-0.830056060170648	0.544525220771072	-0.867265674978437	-0.689763164913327	-0.646041618330714	-0.688471695675847	0.00475592135204956	-0.580946585599547	-0.722475085855881	-0.742167361387742	0.220661220755614	0	0	0	0	0.652	0
CM000669.2_127373340-127375056(-)_1|1|1x0;1;1	R	K	E	F	N	S	R	R	G	V	R	R	-0.604413431946324	-0.928970469333496	0.403834557184223	-0.858249226510933	-0.509908575414196	-0.69446162433554	-0.231887239854362	0.107757843825073	-0.791579079988334	-0.144742238137035	-0.390770660666472	-0.535727416260255	0	0	0	0	0.266	0
CM000669.2_127373340-127375056(-)_1|2|1x0;1;2	C	K	S	F	A	T	K	A	N	V	R	R	-0.779237235349498	-0.888209014913005	0.410115344671309	-0.849053368430206	0.292662926507868	-0.898805666159041	-0.463256414652129	-0.931844543863303	-0.466054457570804	-0.603761111996564	-0.680539199483514	-0.0152801124935504	0	0	0	0	0.576	0
CM000669.2_127373340-127375056(-)_1|3|1x0;1;3	K	R	K	Y	S	S	Q	I	M	L	K	R	-0.422893517337611	-0.587626967074756	0.194101465650731	-0.51372540822354	-0.251275574883744	-0.140570628829943	-0.384082104528734	-0.00342125302699348	-0.178245248787274	-0.429322719222975	-0.242212195602242	-0.223213680699281	0	0	0	0	0.298	0
CM000669.2_127373340-127375056(-)_1|4|1x0;1;4	K	R	Q	F	T	S	K	Q	N	L	T	K	-0.30750886543674	-0.469308720656361	-0.377985208039763	-0.268175702596908	0.165126753490561	-0.496974025362063	-0.223209924202064	-0.646455658378232	-0.386313042336908	-0.310077384743237	-0.481408206409569	-0.272844349544218	0	0	0	0	0.314	0
CM000669.2_127373340-127375056(-)_1|5|1x0;1;5	T	Y	E	T	R	R	K	R	D	V	I	R	-0.933610042875222	-1.04094990047923	0.226338529697524	-0.935768476986373	-0.817956350390998	0.10473095488841	-0.573941701374417	-1.01255183721129	-0.795815599833067	-0.744282945469159	0.224007177924657	-0.467297507115261	0	0	0	0	0.142	0
CM000669.2_127373340-127375056(-)_1|6|1x0;1;6	G	K	A	F	A	K	K	T	Y	L	E	H	-0.391837391902965	-0.332691229830355	-0.0211943018301124	-0.284087913404099	-0.698564347786723	-0.757457735879958	0.153092720667275	-0.303559198824501	-0.491782913257845	-0.557979733547313	0.147141232929183	-0.310730362442236	0	0	0	0	0.122	0
CM000669.2_149070425-149072531(-)_1|1|1x0;1;1	G	K	S	F	R	R	K	L	C	L	L	R	-0.355570674173041	-0.420682956682123	0.00863421551549222	-0.499131736441781	-0.448279048573167	-0.0747979879870042	-0.259936211209431	-0.00896997624767633	-0.447297149301748	-0.543096098827275	0.241088079205325	-0.434628693399085	0	0	0	0	0.57	0
CM000669.2_149070425-149072531(-)_1|2|1x0;1;2	T	K	R	F	R	L	R	R	L	L	Q	V	-0.27861646270577	-0.493760526125668	-0.0415584152139785	-0.344207566897634	-0.242487960065697	-0.82329067166287	-0.510207220980525	0.0361175233925281	-0.600335723964123	-0.376359163242566	-0.547868230464314	0.180485457752765	0	0	0	0	0.138	0
CM000669.2_149070425-149072531(-)_1|2|1x0;2;3	G	K	G	F	A	K	Q	C	K	L	T	E	-0.137181964187251	-0.258270010330879	-0.270994767043144	-0.135673436118801	-0.242366198315286	-0.26978206829356	0.0134947840840255	-0.322202660182369	-0.25236882723457	-0.378235476643419	-0.0186825257536138	-0.223017674944957	0	0	0	0	0.098	0
CM000669.2_149070425-149072531(-)_1|2|1x0;3;4	G	R	N	F	R	Q	R	G	Q	L	L	R	-0.619236293906995	-0.895125711364044	0.351610049738629	-0.857888790181996	-0.390212294368794	-0.886641523889225	-0.842867374212723	-0.200577277893868	0.410004407584363	-0.749058382371964	-0.83694182664556	-0.633733035417514	0	0	0	0	0.582	0
CM000669.2_149070425-149072531(-)_1|2|1x0;4;5	G	L	S	F	R	L	E	S	M	L	R	A	-0.171923384951251	-0.414138459309291	-0.211506987052154	-0.142579361930469	-0.251212172006857	-0.262916146263486	-0.248225809568649	-0.148903985535619	-0.344659299605417	-0.403759358599853	-0.457982052485572	0.269827474867769	0	0	0	0	0.198	0
CM000669.2_149070425-149072531(-)_1|2|1x0;5;6	G	R	G	F	T	H	Q	C	K	L	R	E	-0.17132909418618	-0.225801634316348	-0.251077588227396	-0.445554495725527	-0.393849526229917	-0.21180635583279	0.0241172757694587	-0.356387567949762	-0.392442601243784	-0.365124595121411	-0.271813451782636	0.0422335742498506	0	0	0	0	0.192	0
CM000669.2_149070425-149072531(-)_1|2|1x0;6;7	D	K	R	F	R	L	K	G	I	L	K	A	-0.134539845990703	-0.326500039856035	-0.0989377364173429	-0.453368075281509	-0.158626708436153	-0.0957245465841726	-0.401135013394335	-0.161510114002071	-0.200365949414615	-0.30852479104025	-0.353190517360606	0.064795357026547	0	0	0	0	0.154	0
CM000669.2_149070425-149072531(-)_1|2|1x0;7;8	G	K	G	F	T	R	Q	S	K	L	T	E	-0.279422991002718	-0.34340960923692	-0.674026327038481	-0.51780557484185	-0.57261778214106	-0.386487868265347	-0.0353451087644473	-0.449783376865935	-0.653209692980462	-0.554687365370513	0.308392220730385	-0.64558011286327	0	0	0	0	0.294	0
CM000669.2_149070425-149072531(-)_1|2|1x0;8;9	N	R	S	F	R	L	K	G	Q	L	L	S	-0.21873321425055	-0.484995535101208	-0.233435392628682	-0.219801028520883	-0.260653227363705	-0.553906812871172	-0.298985380313137	-0.249323672487723	-0.0290634520847985	-0.296316737294025	-0.408780840559146	-0.0255548568098612	0	0	0	0	0.156	0
CM000669.2_149070425-149072531(-)_1|2|1x0;9;10	D	K	R	Y	R	V	K	A	D	M	K	A	-0.357397781611863	-0.341450360386959	-0.338310004888469	-0.122763765129812	-0.361639982278377	0.094407196218915	-0.602368409164194	-0.520089741004749	-0.49144181155247	-0.541644549396171	-0.282377640213919	0.0775698153328949	0	0	0	0	0.194	0
CM000669.2_149070425-149072531(-)_1|2|1x0;10;11	G	K	G	F	V	K	H	S	K	L	I	E	-0.287100384216631	-0.365230887604221	-0.342049205925385	-0.187056702767185	-0.435977120994409	-0.2805265997338	0.0495777381541471	-0.399604680753228	-0.246537840651546	-0.320217420233525	-0.114179028301967	-0.229270353678393	0	0	0	0	0.044	0
CM000669.2_149070425-149072531(-)_1|2|1x0;11;12	D	K	S	F	R	L	K	A	Q	L	L	S	-0.2066748898998	-0.452186486596215	-0.290499720756893	-0.132902929103133	-0.364842176736364	-0.536757724509447	-0.224060139006501	-0.181972552366751	-0.174261070448922	-0.360787974213932	-0.39188024275237	0.0553751890974252	0	0	0	0	0.032	0
CM000669.2_149070425-149072531(-)_1|2|1x0;12;13	D	K	N	F	R	E	R	G	H	M	L	R	-0.698596427089395	-0.900796296579871	0.505652456274966	-0.861949783108078	-0.220255143257649	-1.03591654398592	0.35334559585174	-1.01951016591771	-0.369732563422804	0.203062190477855	-0.813360693765109	-0.261303591517385	0	0	0	0	0.322	0
CM000669.2_149070425-149072531(-)_1|2|1x0;13;14	G	K	G	F	I	Y	K	S	K	L	A	E	-0.289817474095584	-0.418047403717453	-0.3236854629828	-0.450633674949981	-0.547039030813453	-0.329337728935848	-0.0267021723293751	-0.379267231748211	-0.480265126484748	-0.427137782018343	-0.505031070888385	0.0959170925344776	0	0	0	0	0.084	0
CM000669.2_149103614-149105636(-)_1|1|1x0;1;1	R	K	V	F	Q	V	R	R	D	L	L	K	-0.499749099975301	-0.759888176781513	-0.277149642212291	-0.133180971160813	-0.308035680849271	0.0790194538820379	-0.557737783140388	-0.722248333001925	-0.526300200475738	-0.263267241806507	-0.275355687432645	-0.116824525873618	0	0	0	0	0.114	0
CM000669.2_149103614-149105636(-)_1|2|1x0;1;2	E	K	S	Y	F	L	K	G	S	L	V	T	-0.0476465923892914	-0.447593617589739	-0.178354436461295	-0.555237768784592	-0.327246337751913	-0.488810364198355	-0.767746865115353	-0.142649815418024	-0.1510991962368	-0.395992906080666	-0.563924101955362	0.127144017808668	0	0	0	0	0.122	0
CM000669.2_149103614-149105636(-)_1|2|1x0;2;3	D	K	T	F	R	Y	R	A	N	L	K	K	-0.263795220847872	-0.62332409984091	-0.324858667396436	-0.50582891826204	0.0569288395528225	-0.590158837733553	-0.536836350397267	-0.727318476593576	-0.589692628357059	-0.567429676142276	-0.766852867922275	0.194413236180021	0	0	0	0	0.322	0
CM000669.2_149103614-149105636(-)_1|2|1x0;3;4	G	R	A	F	V	Q	Q	C	E	L	T	E	0.00647831261625519	-0.388051833858704	-0.378930161597409	-0.487331582067468	-0.318526840548562	-0.0522019257216043	-0.561468087246492	-0.0467623606351368	0.0386847194975277	-0.790132692458117	-0.386945529618414	-0.695499085309054	0	0	0	0	0.258	0
CM000669.2_149103614-149105636(-)_1|2|1x0;4;5	D	R	C	F	R	L	K	R	G	M	K	V	-0.170708366822904	-0.412431749033896	-0.0978767931241606	-0.239659176496252	-0.000293280525961333	-0.458012249461004	-0.215868663627122	-0.0961425239444172	-0.62498912076471	-0.210437083622065	-0.220223802160241	0.0558605340533036	0	0	0	0	0.262	0
CM000669.2_149103614-149105636(-)_1|2|1x0;5;6	G	R	S	F	S	R	K	A	A	L	K	T	-0.204058798674886	-0.469097839406741	-0.431800699233519	-0.578989958207995	-0.59267109040732	-0.533213950964713	-0.476464721099475	0.173922163158686	-0.497180202333343	-0.772846528851632	0.353841998486825	-0.702761005073711	0	0	0	0	0.69	0
CM000669.2_149103614-149105636(-)_1|2|1x0;6;7	G	R	K	F	I	Y	K	I	K	L	D	E	-0.186137449894037	-0.256918772672629	-0.155333038283729	-0.278849499655178	-0.412565243665793	-0.213325492887614	-0.0130113480608218	-0.229433191247064	-0.306487431546012	-0.459881302983937	-0.386133638236802	0.0653678637845848	0	0	0	0	0.162	0
CM000669.2_149103614-149105636(-)_1|2|1x0;7;8	N	K	S	F	R	L	K	R	S	L	K	A	-0.250925338961542	-0.347309127211699	-0.177852710487734	-0.316806699162709	-0.3219086879133	-0.566880646948009	-0.42103135417069	-0.0112063429305868	-0.586575340093353	-0.172761653703109	-0.451623489045909	0.0467603209502875	0	0	0	0	0.25	0
CM000669.2_149103614-149105636(-)_1|2|1x0;8;9	S	R	G	F	F	W	R	N	A	M	R	A	-0.195441995117563	-0.462672149974868	-0.25725913311207	-0.334167043418039	-0.430922582331988	-0.491503206922674	-0.45804870181627	0.0654814401182603	-0.378202419247323	-0.416170051970556	-0.298809103529363	0.13763652453724	0	0	0	0	0.17	0
CM000669.2_149103614-149105636(-)_1|2|1x0;9;10	G	K	R	F	T	R	P	S	K	L	A	C	-0.289015835545899	-0.407023321234837	-0.49777394804941	-0.495032293955804	-0.642110441348932	-0.634069548691395	0.0194071411309023	-0.35305661417638	-0.566428796636918	-0.502624271655953	0.324077463030757	-0.572873652123884	0	0	0	0	0.48	0
CM000669.2_149103614-149105636(-)_1|2|1x0;10;11	K	K	T	F	S	Q	Q	S	R	L	T	Q	-0.227028193720799	-0.633315446785776	-0.304574035036269	-0.605615513568167	-0.442244523155209	-0.650476451970694	-0.14050438354209	0.189018601992126	0.246835592067105	-0.500434535262912	-0.587300803704336	-0.367218301373993	0	0	0	0	0.334	0
CM000669.2_149103614-149105636(-)_1|2|1x0;11;12	G	R	S	F	R	R	R	A	H	L	T	E	-0.411540796161377	-0.43883354452939	-0.84284239827977	-0.366245519474561	-0.758755371694511	-0.573027111690464	0.0683875029745811	-0.696985877513993	-0.843624465060004	-0.895565029873292	0.387609684292543	-0.815371042617107	0	0	0	0	0.664	0
CM000669.2_149103614-149105636(-)_1|2|1x0;12;13	D	K	S	F	S	W	K	A	S	M	K	F	-0.273375663355119	-0.378120417173801	-0.419807722564475	-0.286041605279264	-0.502761800921807	-0.300511318505774	-0.459560272313792	-0.0453960908923053	-0.441899041231564	-0.50376240894932	-0.524512969055341	0.333490734590903	0	0	0	0	0.384	0
CM000669.2_149103614-149105636(-)_1|2|1x0;13;14	D	K	T	Y	T	H	Q	S	Q	L	T	E	-0.173176509305074	-0.566815078624464	-0.437018810771771	-0.393596459928856	-0.528406245053556	-0.246815122233974	-0.480712920692896	-0.151385487779609	-0.558698989711057	-0.516639768199737	-0.394177401822804	0.144299734749515	0	0	0	0	0.124	0
CM000669.2_149103614-149105636(-)_1|2|1x0;14;15	E	K	T	F	R	L	K	G	N	L	K	S	-0.195233530159402	-0.500190651780834	-0.220609277222443	-0.423263840053904	0.278973343252154	-0.792208425078542	-0.491898875083109	-0.770516480292677	-0.172386580350276	-0.239879131878308	-0.559603406813556	0.224726787748316	0	0	0	0	0.204	0
CM000669.2_149103614-149105636(-)_1|2|1x0;15;16	G	K	S	F	T	Q	Q	Y	R	L	T	E	-0.145123582509275	-0.260991771980968	-0.432829018734794	-0.358598184237571	-0.604056184684164	-0.490738526051671	-0.0126622640537332	0.0810228091066423	-0.140502166449554	-0.650430674932577	-0.0669702731702742	-0.428068632063724	0	0	0	0	0.254	0
CM000669.2_149103614-149105636(-)_1|2|1x0;16;17	D	K	S	Y	C	I	R	G	S	L	K	V	-0.227940096380292	-0.563885125118308	-0.356427054706902	-0.663358064656195	-0.634233981746161	-0.218597186685585	-0.753877530953777	0.0228269990496183	-0.0623210456823805	-0.6458027435687	-0.581651182430283	-0.132019309353018	0	0	0	0	0.37	0
CM000669.2_149103614-149105636(-)_1|2|1x0;17;18	G	K	G	F	L	Q	K	R	S	L	K	A	-0.276533837774456	-0.228469868585646	-0.465981445518357	-0.451603225537182	-0.531177545164932	-0.520369375317588	-0.609979170734986	0.14812767413356	-0.0642597237869248	-0.354979492604184	-0.538103118501935	-0.611573432556148	0	0	0	0	0.272	0
CM000669.2_149103614-149105636(-)_1|2|1x0;18;19	G	R	S	F	T	Y	V	G	A	L	K	T	-0.100320220237955	-0.425493325595706	-0.32216929207881	-0.535164579254632	-0.4608285841729	-0.499015584861424	-0.443087703492105	0.0215984853285894	-0.291339175674739	-0.594929383247007	-0.626539966034213	0.112822426410381	0	0	0	0	0.392	0
CM000669.2_149178592-149179798(+)_1|1|1x0;1;1	A	R	T	F	T	H	P	S	R	L	T	Y	-0.372978571498222	-0.62725490917548	-0.109269987654261	-0.620413247843403	-0.667720264619612	-0.293991198293443	-0.119002535667271	-0.124939092477647	-0.511603245829932	-0.416989958556538	-0.597237786754925	0.480280720554037	0	0	0	0	0.166	0
CM000669.2_149178592-149179798(+)_1|1|1x0;2;2	P	K	R	F	A	D	Q	A	R	L	T	S	-0.31129071926897	-0.524030641694352	-0.25808219899838	-0.366797278386595	-0.439359558295821	-0.577762886035408	0.0271702649190937	-0.0322347647189125	-0.449169937403477	0.190643958630394	-0.578196647882569	-0.373194304247205	0	0	0	0	0.264	0
CM000669.2_149178592-149179798(+)_1|1|1x0;3;3	G	R	S	F	S	L	K	I	S	L	L	L	-0.1384008170082	-0.275354377257997	-0.060631770669265	-0.421188723531537	-0.447291928404272	-0.251148064623366	-0.31503177542848	0.0116786424970667	-0.144733661963987	-0.356378212268501	-0.397382550728559	0.128000934082809	0	0	0	0	0.134	0
CM000669.2_149178592-149179798(+)_1|1|1x0;4;4	G	I	D	F	N	G	H	S	A	L	I	R	-0.695293614356174	-0.848379647298455	0.477437762729904	-0.839466431831501	-0.537671491108523	-0.508687792401988	-0.813844081004248	-0.0541381828650077	-0.285112620697044	-0.0987131284255836	-0.56613705688082	-0.16160241095862	0	0	0	0	0.314	0
CM000669.2_149178592-149179798(+)_1|1|1x0;5;5	S	K	S	F	M	R	K	E	H	L	L	N	-0.387436592708854	-0.621218714360487	-0.229859428354377	-0.502413587962391	-0.723845456653843	-0.943162710371807	0.247245584058648	-0.892105153839982	-1.05165379704799	-1.05390245933128	0.565311986091513	-1.01927771572883	0	0	0	0	0.608	0
CM000669.2_149178592-149179798(+)_1|1|1x0;6;6	G	K	S	F	I	R	K	H	H	L	M	K	-0.468582180254881	-0.668004092783723	-0.629654880574638	-0.356600078673364	-0.744257015304141	-0.786499796784047	0.0369590776590969	-0.602599379913501	-0.727034752815715	-0.780099520064488	0.248614108706891	-0.686541414487053	0	0	0	0	0.904	0
CM000669.2_149178592-149179798(+)_1|1|1x0;7;7	G	R	S	F	R	Y	K	Q	T	L	K	D	-0.204317732236843	-0.296623536302064	-0.194408836791615	-0.511084141031778	-0.579578051917423	-0.175815012247306	-0.257886425358467	-0.220523062347066	-0.658854806971664	-0.625835632619391	-0.340358493864332	0.226190604476519	0	0	0	0	0.358	0
CM000669.2_149223714-149224644(+)_1|1|1x0;1;1	G	K	S	F	G	V	R	K	S	L	I	I	-0.159313595214306	-0.401260300997253	-0.266312973575511	-0.48796031609918	-0.314486728982295	-0.283210191620054	-0.625063141401585	0.0917917263964269	-0.387565354548751	-0.381307615322948	-0.043214899911925	-0.0805225377805624	0	0	0	0	0.12	0
CM000669.2_149223714-149224644(+)_1|1|1x0;2;2	E	K	S	F	N	C	H	S	G	L	I	R	-0.547258896883177	-0.797971452518018	0.272318391546649	-0.653570511859997	-0.397501378330812	-0.52965032993489	-0.474721616391573	-0.298723904551223	-0.490429992834437	-0.0445381339112869	-0.56915034305216	-0.445077974686359	0	0	0	0	0.38	0
CM000669.2_149223714-149224644(+)_1|1|1x0;3;3	E	K	T	Y	S	R	K	E	H	L	Q	N	-0.387436592708854	-0.621218714360487	-0.229859428354377	-0.502413587962391	-0.723845456653843	-0.943162710371807	0.247245584058648	-0.892105153839982	-1.05165379704799	-1.05390245933128	0.565311986091513	-1.01927771572883	0	0	0	0	0.512	0
CM000669.2_149223714-149224644(+)_1|1|1x0;4;4	G	K	S	F	I	R	K	Q	N	L	L	K	-0.269214341914364	-0.613029118060549	-0.395083738875942	-0.325835661825433	0.00418357128949559	-0.568163946124937	-0.3561552878959	-0.427501155795675	-0.810182685508776	-0.687585579527496	0.358292415577129	-0.598263939208212	0	0	0	0	0.57	0
CM000669.2_149223714-149224644(+)_1|1|1x0;5;5	G	K	S	F	R	Y	K	E	S	L	K	D	-0.301140079957712	-0.342319955608981	-0.142549694851673	-0.541500591619046	-0.652852997044878	-0.463002292409858	-0.287536544915937	-0.0662637553237084	-0.802416966050243	-0.657470452293384	-0.188198605872241	-0.256573366351977	0	0	0	0	0.338	0
CM000669.2_149294570-149295491(+)_1|1|1x0;1;1	G	C	C	F	S	R	L	S	T	L	L	E	-0.174752597361622	-0.37376460592219	-0.772465308563224	-0.640851415829362	-0.728886697283002	-0.200666714799112	-0.685470733578303	-0.0341212681664437	-0.778660098925293	-0.866486727231748	0.491951690844722	-0.786053767402239	0	0	0	0	0.53	0
CM000669.2_149294570-149295491(+)_1|1|1x0;2;2	D	K	R	F	T	R	L	A	N	L	T	V	-0.282196216976934	-0.520617304512984	-0.524954689973496	-0.586623659986271	-0.0552174864053066	-0.695262275176095	-0.587706866781694	-0.512251922926554	-0.763819660479198	-0.803025456738143	0.471686401631391	-0.720998379551743	0	0	0	0	0.494	0
CM000669.2_149294570-149295491(+)_1|2|1x0;1;3	G	E	S	F	T	C	P	S	W	L	V	R	-0.389444472194003	-0.523610710271259	0.116911253269472	-0.417417639822616	0.185880532533724	0.184876801533793	-0.154928389455512	-0.021791886323865	-0.218970299415667	-0.0446822212048669	-0.370276007537099	-0.269286235127781	0	0	0	0	0.422	0
CM000669.2_149431778-149432960(-)_1|1|1x0;1;1	G	K	S	F	R	L	K	I	N	L	I	I	-0.0485208322849317	-0.330030805436162	-0.239177542143037	-0.398982021098514	0.168953417191818	-0.509539930876926	-0.519418557175321	-0.533206682280374	-0.124817370348887	-0.444723867872952	-0.435271024575357	0.0679692350587709	0	0	0	0	0.254	0
CM000669.2_149431778-149432960(-)_1|1|1x0;2;2	E	I	S	F	R	H	K	Q	Q	L	T	L	-0.389343559220414	-0.503299600190241	-0.256827698716369	-0.303289426398175	-0.450209402860574	-0.616524587903781	-0.45918031856759	0.0222419832709317	-0.711163310726769	-0.610562431996384	-0.322459031761137	0.233649195507621	0	0	0	0	0.194	0
CM000669.2_149431778-149432960(-)_1|2|1x0;1;3	D	S	S	F	S	H	K	S	S	L	T	K	-0.270736780842274	-0.796955035832742	-0.215039526740078	-0.818880773924863	-0.773965084466192	-0.0197673114149315	-0.840730680978095	-0.473370085582109	-0.698913544729335	-0.618348061697212	-0.725157275389878	0.670063894060133	0	0	0	0	0.414	0
CM000669.2_149431778-149432960(-)_1|2|1x0;2;4	K	K	S	F	R	L	H	I	S	L	V	I	-0.0942989403717591	-0.285617828243926	-0.213012966646235	-0.499271856114864	-0.390318002241055	-0.250323599974277	-0.520069620260474	-0.00682164527414982	-0.0555844526621581	-0.391690891429683	-0.464689247876971	0.102101633001291	0	0	0	0	0.248	0
CM000669.2_149431778-149432960(-)_1|3|1x0;1;5	G	K	S	F	S	R	P	S	H	L	L	R	-0.62489618800757	-0.759810214418046	-0.110286360852411	-0.593029528435767	-0.608739460594873	-0.881529546117043	-0.0560484937147845	-0.57111871723697	-0.43453194367608	-1.01744365594296	0.237721514279971	-0.813595472167934	0	0	0	0	0.722	0
CM000669.2_149431778-149432960(-)_1|3|1x0;2;6	E	K	S	F	S	E	K	S	K	L	T	N	-0.338541384649706	-0.406755087557376	-0.384403337503455	-0.509686920221134	-0.281379392701388	-0.5834419267375	0.115261735016633	-0.661327749146456	-0.244108944885533	0.246723851739134	-0.41957141696419	-0.452687020182966	0	0	0	0	0.084	0
CM000669.2_149431778-149432960(-)_1|3|1x0;3;7	G	K	S	F	I	R	K	H	H	L	L	E	-0.234420915298005	-0.363171918770521	-0.744221533309057	-0.413210273900673	-0.746248601529747	-0.572008228658284	0.147471889430135	-0.6720319319712	-0.851207335290173	-0.846581849226879	0.217438234829595	-0.614128974018045	0	0	0	0	0.632	0
CM000669.2_149431778-149432960(-)_1|3|1x0;4;8	G	K	R	F	T	Q	K	H	H	L	L	E	-0.373898121237836	-0.384442671862114	-0.635490765402017	-0.610071865967472	-0.745824779196415	-0.676340256194756	0.416330285257559	-0.705978285925263	0.111795900540975	-0.816253006910342	-0.635824064174965	-0.529751280477361	0	0	0	0	0.824	0
CM000669.2_149431778-149432960(-)_1|3|1x0;5;9	A	K	C	F	R	Y	K	Q	S	L	K	Y	-0.408662699868154	-0.479284734704975	-0.522880277271051	-0.142759439343394	-0.474969304426147	-0.487570825351004	-0.620072742317934	-0.261158669237441	-0.561146032856574	-0.656763034492252	-0.573383581136146	0.530639654054647	0	0	0	0	0.598	0
CM000669.2_149474386-149475559(-)_1|1|1x0;1;1	G	K	S	F	Q	L	Q	V	S	L	S	A	-0.11807959257389	-0.140823986287318	-0.203954777825653	-0.203893753280406	-0.252903758369001	-0.347156283985667	-0.352974333240344	-0.0795681968651082	-0.186448938387559	-0.164476003937678	-0.390151230842304	0.135562787514548	0	0	0	0	0.1	0
CM000669.2_149474386-149475559(-)_1|2|1x0;1;2	G	R	C	F	T	R	P	A	H	L	I	R	-0.648368478122668	-0.787540507759627	-0.0347212384852673	-0.682936649997775	-0.70892740428644	-0.902836014814313	0.264301531245701	-0.615367284106535	-0.590928212296162	-0.990856596247304	0.341674061645084	-0.771702065668138	0	0	0	0	0.628	0
CM000669.2_149474386-149475559(-)_1|2|1x0;2;3	E	K	R	F	T	E	R	S	K	L	I	D	-0.465223020888252	-0.383009764036248	-0.107859579768275	-0.505090432096949	-0.549960619017927	-0.675164635355962	0.178864633547802	-0.435437895853983	-0.324212360119722	0.13169916130345	-0.40686145546197	-0.262312386168976	0	0	0	0	0.232	0
CM000669.2_149474386-149475559(-)_1|2|1x0;3;4	G	K	S	F	I	R	K	D	H	L	R	K	-0.495731117106151	-0.796491903764692	-0.641984268977127	-0.0417863051434322	-0.558364841635598	-0.83745064253819	0.260625758706811	-0.860597928855101	-0.932479919534256	-0.829150820912408	0.589966981587683	-0.89203249648529	0	0	0	0	0.92	0
CM000669.2_149764716-149766348(-)_1|1|1x0;1;1	E	R	R	F	R	D	Q	L	T	L	R	L	-0.124869664521494	-0.200711030006443	-0.0758576059668416	-0.119463089402978	-0.310198123881481	0.0236067683961293	-0.426159068737181	0.0122952119920596	-0.320840317853588	0.151506050682322	-0.192329543462033	-0.25455726696228	0	0	0	0	0.224	0
CM000669.2_149764716-149766348(-)_1|2|1x0;1;2	G	R	S	F	T	Q	R	A	H	M	L	L	-0.384983002995988	-0.450414248696517	-0.724983241966125	-0.4117072268568	-0.762647061371811	-0.75513037890698	0.41683774081908	-0.664429079131197	0.443283849591166	-0.740868734220893	-0.650490126198257	-0.705352985240915	0	0	0	0	0.704	0
[truncated: 5,730 more rows]
