# Supplementary material for: Transposable elements drive the evolution of metazoan zinc finger genes
Source: Genome Res. 2023 Aug;33(8):1325–39. doi: 10.1101/gr.277966.123 (PMC10547256; doi:10.1101/gr.277966.123)
Supplement: Supplement 3 [file Supplemental_Data_3.tar.gz › supplementary_data_3/Homo_sapiens/results.PWM.txt]

TF	Unknown
TF Name	Unknown
Gene	CM000663.2_13778287-13782832(+)_1
Motif	CM000663.2_13778287-13782832(+)_1|1|1x0
Family	C2H2 ZF
Species	Unknown
Pos	A	C	G	T
1	-0.737359	-1.13476	0.56421	-1.11098
2	-0.175988	-0.379303	0.232622	0.0817462
3	-0.401392	-0.829144	-0.194926	0.449724
4	0	0	0	0


TF	Unknown
TF Name	Unknown
Gene	CM000663.2_13778287-13782832(+)_1
Motif	CM000663.2_13778287-13782832(+)_1|2|1x0
Family	C2H2 ZF
Species	Unknown
Pos	A	C	G	T
1	-0.800393	-1.13491	0.564061	-0.985221
2	0.519112	-0.454524	-0.614778	-0.993406
3	0.0054484	-0.721226	-0.195836	0.33452
4	0	0	0	0


TF	Unknown
TF Name	Unknown
Gene	CM000663.2_13778287-13782832(+)_1
Motif	CM000663.2_13778287-13782832(+)_1|3|1x0
Family	C2H2 ZF
Species	Unknown
Pos	A	C	G	T
1	-0.964773	-1.12711	0.571863	-1.06751
2	0.561154	-0.916499	-0.838612	-1.02988
3	-0.175064	-0.67245	-0.505312	0.448208
4	0	0	0	0


TF	Unknown
TF Name	Unknown
Gene	CM000663.2_13778287-13782832(+)_1
Motif	CM000663.2_13778287-13782832(+)_1|4|1x0
Family	C2H2 ZF
Species	Unknown
Pos	A	C	G	T
1	0.45573	-0.471732	-0.199014	-0.7587
2	0.493126	-0.598647	-0.423217	-0.588345
3	-1.03158	-1.10452	-1.12455	0.574417
4	0.179081	0.00839063	-0.376708	0.0212261
5	-0.945376	0.556709	-0.947792	-0.768398
6	-0.237008	0.114044	-0.140054	0.144864
7	-0.293657	-0.317319	-0.103298	0.346651
8	-0.255483	0.374792	-0.156801	-0.423047
9	-0.182944	0.150297	0.0794186	-0.136909
10	0	0	0	0


TF	Unknown
TF Name	Unknown
Gene	CM000663.2_13778287-13782832(+)_1
Motif	CM000663.2_13778287-13782832(+)_1|5|1x0
Family	C2H2 ZF
Species	Unknown
Pos	A	C	G	T
1	-0.382284	-1.20562	-0.388491	0.493351
2	-0.146103	0.117146	0.0925366	-0.131604
3	-0.225833	0.396808	-0.563496	-0.194653
4	0	0	0	0


TF	Unknown
TF Name	Unknown
Gene	CM000663.2_13778287-13782832(+)_1
Motif	CM000663.2_13778287-13782832(+)_1|6|1x0
Family	C2H2 ZF
Species	Unknown
Pos	A	C	G	T
1	0.126809	-0.631992	0.21574	-0.105587
2	-0.766207	-0.315693	-0.590846	0.489782
3	-0.5804	-0.930946	-1.14886	0.550106
4	0	0	0	0


TF	Unknown
TF Name	Unknown
Gene	CM000663.2_15943954-15944932(-)_1
Motif	CM000663.2_15943954-15944932(-)_1|1|1x0
Family	C2H2 ZF
Species	Unknown
Pos	A	C	G	T
1	0.203707	-0.0076971	-0.164951	-0.133654
2	-0.038453	-0.388128	-0.733021	0.396317
3	-0.583234	0.548213	-1.15076	-0.870673
4	0	0	0	0


TF	Unknown
TF Name	Unknown
Gene	CM000663.2_15943954-15944932(-)_1
Motif	CM000663.2_15943954-15944932(-)_1|2|1x0
Family	C2H2 ZF
Species	Unknown
Pos	A	C	G	T
1	-0.523497	-0.782186	0.528675	-0.80359
2	-0.442767	-0.0733999	-0.553329	0.400545
3	-0.48557	0.494158	-0.672069	-0.468159
4	-0.959651	-1.08876	0.571184	-1.07959
5	0.571292	-1.01362	-0.990818	-1.12768
6	-0.533776	-0.791372	-0.642756	0.520893
7	-0.00456328	-0.239622	0.168485	-0.0174778
8	-0.178092	-0.220544	0.0306335	0.220503
9	-0.131396	-0.190254	-0.20129	0.298134
10	0	0	0	0


TF	Unknown
TF Name	Unknown
Gene	CM000663.2_23361971-23363246(-)_1
Motif	CM000663.2_23361971-23363246(-)_1|1|1x0
Family	C2H2 ZF
Species	Unknown
Pos	A	C	G	T
1	0.101737	-0.309473	0.194578	-0.167219
2	-0.731573	-0.518818	-0.644252	0.516508
3	-0.847896	-0.997327	0.560685	-0.917468
4	0.400912	-0.065305	-0.470868	-0.546264
5	0.486616	-0.547455	-0.421442	-0.566605
6	0.501901	-0.517204	-0.654259	-0.525462
7	-0.574641	-0.728583	-0.219472	0.468878
8	-0.818582	0.561262	-1.0133	-0.959312
9	-0.755472	0.501046	-0.768819	-0.314967
10	0.0839666	-0.0560656	-0.269241	0.136671
11	-0.612113	-0.791285	0.523323	-0.589611
12	-0.833243	-1.12211	0.5669	-1.05171
13	0.246268	-0.114269	-0.377372	0.0207261
14	-0.425131	-0.765816	0.496556	-0.500994
15	-0.811595	-1.13166	0.567309	-1.09997
16	-0.787996	-1.02613	0.560005	-0.950459
17	-0.997437	0.565343	-1.11021	-0.835363
18	0.433668	-0.729498	-0.62443	-0.0646119
19	-0.574641	-0.728583	-0.219472	0.468878
20	-0.818582	0.561262	-1.0133	-0.959312
21	-0.755472	0.501046	-0.768819	-0.314967
22	0.246268	-0.114269	-0.377372	0.0207261
23	-0.425131	-0.765816	0.496556	-0.500994
24	-0.811595	-1.13166	0.567309	-1.09997
25	0.246268	-0.114269	-0.377372	0.0207261
26	-0.425131	-0.765816	0.496556	-0.500994
27	-0.811595	-1.13166	0.567309	-1.09997
28	0.246268	-0.114269	-0.377372	0.0207261
29	-0.425131	-0.765816	0.496556	-0.500994
30	-0.811595	-1.13166	0.567309	-1.09997
31	0.246268	-0.114269	-0.377372	0.0207261
32	-0.425131	-0.765816	0.496556	-0.500994
33	-0.811595	-1.13166	0.567309	-1.09997
34	-0.787996	-1.02613	0.560005	-0.950459
35	-0.997437	0.565343	-1.11021	-0.835363
36	0.433668	-0.729498	-0.62443	-0.0646119
37	0	0	0	0


TF	Unknown
TF Name	Unknown
Gene	CM000663.2_33494186-33495473(+)_1
Motif	CM000663.2_33494186-33495473(+)_1|1|1x0
Family	C2H2 ZF
Species	Unknown
Pos	A	C	G	T
1	0.321488	-0.280481	0.00517317	-0.434953
2	0.536965	-0.607971	-0.821025	-0.798178
3	0.474562	-0.286852	-0.68271	-0.532535
4	0.0856105	0.204141	-0.214504	-0.242763
5	0.572063	-1.11242	-0.975714	-1.07567
6	-1.04994	0.572912	-1.12606	-1.01907
7	0.0856105	0.204141	-0.214504	-0.242763
8	0.572063	-1.11242	-0.975714	-1.07567
9	-1.04994	0.572912	-1.12606	-1.01907
10	0.0621218	-0.0516303	-0.376854	0.187072
11	-0.40777	-0.66498	0.470315	-0.357217
12	-0.784509	-0.871157	0.553018	-0.89164
13	0	0	0	0


TF	Unknown
TF Name	Unknown
Gene	CM000663.2_33494186-33495473(+)_1
Motif	CM000663.2_33494186-33495473(+)_1|2|1x0
Family	C2H2 ZF
Species	Unknown
Pos	A	C	G	T
1	-0.017762	-0.285008	-0.322713	0.310828
2	0.0108094	-0.777546	0.403298	-0.55773
3	0.00727774	-0.0952604	-0.21292	0.195233
4	0.237209	0.0545916	-0.0809024	-0.509551
5	-1.00124	-0.815165	-1.00606	0.562129
6	0.56394	-0.995943	-0.965324	-0.896606
7	0.0856105	0.204141	-0.214504	-0.242763
8	0.572063	-1.11242	-0.975714	-1.07567
9	-1.04994	0.572912	-1.12606	-1.01907
10	0.0266919	-0.0848134	0.10457	-0.0748054
11	-0.271043	-0.663462	0.474204	-0.573002
12	-0.416526	0.468144	-0.523618	-0.421773
13	0.277968	-0.228479	0.00298778	-0.296173
14	-0.240095	0.307585	-0.145612	-0.168044
15	-0.0893007	-0.438539	0.286115	-0.0510602
16	-0.162002	-0.267476	-0.106556	0.298583
17	-0.429344	-0.542892	0.202762	0.242146
18	-0.333962	-0.54949	0.438069	-0.290451
19	0	0	0	0


TF	Unknown
TF Name	Unknown
Gene	CM000663.2_40235743-40240444(+)_1
Motif	CM000663.2_40235743-40240444(+)_1|1|1x0
Family	C2H2 ZF
Species	Unknown
Pos	A	C	G	T
1	-0.151409	-0.622565	0.418325	-0.360782
2	-0.378296	-0.040165	0.0350813	0.20022
3	-1.12684	-1.01582	0.572129	-1.02094
4	0	0	0	0


TF	Unknown
TF Name	Unknown
Gene	CM000663.2_40235743-40240444(+)_1
Motif	CM000663.2_40235743-40240444(+)_1|2|1x0
Family	C2H2 ZF
Species	Unknown
Pos	A	C	G	T
1	0.161592	0.0985853	-0.65692	0.0310404
2	0.348494	-0.346527	-0.00269035	-0.488203
3	0.155041	-0.408587	0.329987	-1.36898
4	0	0	0	0


TF	Unknown
TF Name	Unknown
Gene	CM000663.2_40235743-40240444(+)_1
Motif	CM000663.2_40235743-40240444(+)_1|3|1x0
Family	C2H2 ZF
Species	Unknown
Pos	A	C	G	T
1	0.161296	-0.442373	0.254483	-0.406263
2	0.0761704	-0.0650784	-0.0909818	0.055553
3	0.119232	-0.693526	0.34482	-0.569646
4	0.323603	-0.334551	0.0164012	-0.406766
5	0.23192	-0.251213	-0.225731	0.0564461
6	-0.654372	0.542359	-0.92937	-0.758317
7	0.106099	-0.687938	0.339025	-0.474606
8	-0.08478	-0.321958	-0.24635	0.329149
9	-0.228457	-0.872519	0.485645	-0.666588
10	0.198575	0.0890822	-0.512987	-0.0527061
11	-0.54528	-0.9146	0.5469	-1.15207
12	-0.346505	-0.750988	0.172488	0.275237
13	0	0	0	0


TF	Unknown
TF Name	Unknown
Gene	CM000663.2_40235743-40240444(+)_1
Motif	CM000663.2_40235743-40240444(+)_1|4|1x0
Family	C2H2 ZF
Species	Unknown
Pos	A	C	G	T
1	-0.163325	-1.32046	0.359574	-0.0101004
2	0.168674	-1.00352	0.229156	-0.135928
3	-1.19154	0.507425	-0.333762	-0.593196
4	0	0	0	0


TF	Unknown
TF Name	Unknown
Gene	CM000663.2_40235743-40240444(+)_1
Motif	CM000663.2_40235743-40240444(+)_1|5|1x0
Family	C2H2 ZF
Species	Unknown
Pos	A	C	G	T
1	-0.845656	-0.591248	-0.885015	0.540419
2	-0.847277	-0.695385	-0.908839	0.548124
3	-0.970372	-1.13411	0.564863	-0.830193
4	0	0	0	0


TF	Unknown
TF Name	Unknown
Gene	CM000663.2_40235743-40240444(+)_1
Motif	CM000663.2_40235743-40240444(+)_1|6|1x0
Family	C2H2 ZF
Species	Unknown
Pos	A	C	G	T
1	0.0198167	-0.00528765	-0.680849	0.244745
2	-0.74241	-0.62229	0.498165	-0.365049
3	-1.12288	-1.10963	0.576086	-1.10145
4	0	0	0	0


TF	Unknown
TF Name	Unknown
Gene	CM000663.2_40235743-40240444(+)_1
Motif	CM000663.2_40235743-40240444(+)_1|7|1x0
Family	C2H2 ZF
Species	Unknown
Pos	A	C	G	T
1	-0.923307	-1.12824	0.570726	-1.07219
2	0.104969	-0.307899	0.0473346	0.0489384
3	-0.361112	-0.466201	0.407224	-0.174731
4	0	0	0	0


TF	Unknown
TF Name	Unknown
Gene	CM000663.2_40235743-40240444(+)_1
Motif	CM000663.2_40235743-40240444(+)_1|8|1x0
Family	C2H2 ZF
Species	Unknown
Pos	A	C	G	T
1	-0.281051	-1.03254	0.429062	-0.156173
2	0.159512	-0.132166	-0.493612	0.175409
3	-1.2303	0.468665	-0.0286214	-1.20217
4	0	0	0	0


TF	Unknown
TF Name	Unknown
Gene	CM000663.2_40235743-40240444(+)_1
Motif	CM000663.2_40235743-40240444(+)_1|9|1x0
Family	C2H2 ZF
Species	Unknown
Pos	A	C	G	T
1	-0.15398	-0.423746	0.393038	-0.347128
2	-0.285042	-1.21721	0.481759	-0.410725
3	-0.160278	-0.573882	0.282025	0.0521106
4	0	0	0	0


TF	Unknown
TF Name	Unknown
Gene	CM000663.2_40235743-40240444(+)_1
Motif	CM000663.2_40235743-40240444(+)_1|10|1x0
Family	C2H2 ZF
Species	Unknown
Pos	A	C	G	T
1	0.365059	-0.0206391	-0.320099	-0.601747
2	0.5279	-0.836327	-0.476203	-0.829459
3	-1.12705	-0.966922	-1.06748	0.571923
4	0	0	0	0


TF	Unknown
TF Name	Unknown
Gene	CM000663.2_40235743-40240444(+)_1
Motif	CM000663.2_40235743-40240444(+)_1|11|1x0
Family	C2H2 ZF
Species	Unknown
Pos	A	C	G	T
1	-1.01727	-1.12452	0.574446	-1.12354
2	-0.23136	0.153471	-0.323183	0.180123
3	-0.294087	-0.34174	-0.35763	0.414602
4	0	0	0	0


TF	Unknown
TF Name	Unknown
Gene	CM000663.2_40462203-40463586(+)_1
Motif	CM000663.2_40462203-40463586(+)_1|1|1x0
Family	C2H2 ZF
Species	Unknown
Pos	A	C	G	T
1	-0.959251	-1.10341	0.572479	-1.12649
2	-0.403816	-0.0274414	-0.534629	0.375593
3	-0.0918258	0.0544903	-0.174901	0.142516
4	0.1813	-0.431579	0.24617	-0.457116
5	-0.463641	0.414763	-0.541402	-0.113542
6	-1.02609	-0.932257	-1.05666	0.56834
7	0.286945	-0.173179	-0.121762	-0.19575
8	-0.0948113	-0.502698	0.393188	-0.38821
9	0.536172	-0.701294	-0.706041	-0.776348
10	0.260299	-0.100131	-0.110805	-0.214564
11	-0.0368595	0.116548	-0.0270273	-0.0788936
12	-0.142191	-0.0634601	-0.110799	0.214933
13	0.225809	-0.103674	0.050064	-0.389079
14	-0.173624	-0.748544	0.472575	-0.739097
15	0.30845	-0.256403	-0.0422811	-0.297406
16	0.330859	-0.24051	-0.00939825	-0.516486
17	-0.00970245	-0.196208	-0.527667	0.319916
18	0.517834	-0.681276	-0.634413	-0.57709
19	0.279464	-0.00393275	-0.118165	-0.463298
20	-0.325941	0.075031	-0.284862	0.260148
21	-0.851746	-0.978558	-0.981632	0.562285
22	-0.0735056	-0.0880517	0.275799	-0.344762
23	-0.635853	-0.13582	-0.419116	0.424279
24	0.516938	-0.743368	-0.681388	-0.490627
25	0.261106	-0.013149	-0.177456	-0.266877
26	-0.00545519	-0.326727	0.354656	-0.555398
27	0.527336	-0.771371	-0.575181	-0.705465
28	0	0	0	0


TF	Unknown
TF Name	Unknown
Gene	CM000663.2_40494898-40496056(+)_1
Motif	CM000663.2_40494898-40496056(+)_1|1|1x0
Family	C2H2 ZF
Species	Unknown
Pos	A	C	G	T
1	-0.802838	-0.989822	0.561229	-1.00392
2	-0.440334	-0.133187	-0.387971	0.396552
3	-0.653107	-0.81488	-0.74156	0.536969
4	0.184964	-0.455816	0.252787	-0.482515
5	-0.492729	0.425663	-0.57403	-0.126692
6	-1.09373	-0.995626	-1.12569	0.573281
7	0.251734	-0.211095	0.0454509	-0.31048
8	-0.151241	-0.587915	0.447844	-0.63569
9	0.547688	-0.900753	-0.704693	-0.830778
10	0.0486097	-0.119875	0.0602605	-0.0114726
11	-0.187446	0.032745	0.0447616	0.0658255
12	-0.275278	-0.147611	-0.0848944	0.286717
13	0.0804901	0.111652	-0.113151	-0.135142
14	-0.28342	-0.579361	0.48136	-0.729394
15	0.276282	-0.27912	0.0724082	-0.394179
16	0.259418	-0.066544	-0.00621817	-0.469785
17	-0.301442	-0.131706	-0.543108	0.393702
18	0.540313	-0.775406	-0.789182	-0.699138
19	0.28889	-0.00740804	-0.12684	-0.487685
20	-0.343871	0.0753545	-0.300922	0.268899
21	-0.910583	-1.04317	-1.04638	0.567818
22	0.327638	-0.0420167	-0.249292	-0.395138
23	-0.636807	-0.454674	-0.6745	0.506047
24	0.552256	-0.914868	-0.817348	-0.797385
25	0.270598	-0.016142	-0.187929	-0.28142
26	-0.011477	-0.347374	0.365028	-0.586455
27	0.535496	-0.822331	-0.61721	-0.753425
28	0	0	0	0


TF	Unknown
TF Name	Unknown
Gene	CM000663.2_40546518-40547457(+)_1
Motif	CM000663.2_40546518-40547457(+)_1|1|1x0
Family	C2H2 ZF
Species	Unknown
Pos	A	C	G	T
1	0.397942	-0.103984	-0.400266	-0.501625
2	0.515964	-0.653846	-0.533991	-0.688241
3	0.496558	-0.531142	-0.541583	-0.55131
4	-0.416005	-0.252947	0.329792	-0.0358265
5	-0.256533	-0.616201	0.413187	-0.21131
6	-0.0685483	-0.741008	0.399282	-0.340342
7	0.354782	-0.489247	-0.0725387	-0.247061
8	0.197438	-0.0356597	-0.328762	0.0145995
9	0.03399	-0.0504626	-0.153136	0.122359
10	0.02502	-0.388765	0.134776	0.0675458
11	-0.600946	0.193407	-0.359458	0.243356
12	-0.905333	-0.901696	-1.12982	0.565385
13	0.30548	-0.194232	-0.119046	-0.23675
14	-0.299984	-0.11226	-0.235673	0.331503
15	-0.433726	-0.645938	-0.582491	0.497502
16	0.195098	-0.223055	-0.00205669	-0.0760903
17	-0.283172	-0.345096	-0.181454	0.374523
18	-0.571571	-0.724747	-0.603047	0.517712
19	-0.0293113	-0.129216	0.00290345	0.119225
20	-0.957025	-1.0633	0.563774	-0.851736
21	-0.807638	-1.13299	0.565981	-1.04809
22	-0.40096	-0.430729	0.454083	-0.412451
23	-0.286608	-0.84336	0.501432	-0.777376
24	-0.40579	-0.551382	0.390878	-0.0622096
25	0	0	0	0


TF	Unknown
TF Name	Unknown
Gene	CM000663.2_42850898-42851810(+)_1
Motif	CM000663.2_42850898-42851810(+)_1|1|1x0
Family	C2H2 ZF
Species	Unknown
Pos	A	C	G	T
1	-0.606291	-0.734274	0.53275	-0.801138
2	0.491817	-0.597675	-0.494215	-0.489796
3	-0.601996	-0.984441	0.546008	-0.883904
4	-0.00492686	0.318689	-0.401505	-0.274453
5	0.565932	-0.990437	-1.01359	-0.920325
6	-1.07155	0.572929	-1.12604	-1.00048
7	0.194978	0.0358818	-0.139826	-0.205879
8	-0.0109468	-0.1807	-0.0180442	0.147973
9	-0.159797	-0.205889	-0.254869	0.32824
10	0.262952	0.111734	-0.236375	-0.531329
11	-0.557814	0.304244	-0.53199	0.150622
12	0.559852	-0.945873	-0.852769	-0.932468
13	0.0243381	-0.0432542	-0.175301	0.136491
14	-0.0821314	0.250363	-0.129327	-0.187033
15	-0.5501	-0.605363	0.489252	-0.41438
16	-0.606291	-0.734274	0.53275	-0.801138
17	0.491817	-0.597675	-0.494215	-0.489796
18	-0.601996	-0.984441	0.546008	-0.883904
19	0.418072	-0.204037	-0.407543	-0.437695
20	0.511786	-0.666514	-0.486535	-0.679806
21	-0.147608	-0.0325224	-0.0645239	0.175615
22	0	0	0	0


TF	Unknown
TF Name	Unknown
Gene	CM000663.2_49845535-49846397(+)_1
Motif	CM000663.2_49845535-49846397(+)_1|1|1x0
Family	C2H2 ZF
Species	Unknown
Pos	A	C	G	T
1	0.363806	-0.0345758	-0.362116	-0.48004
2	-0.620979	-0.815377	-0.625863	0.527761
3	0.571372	-0.979948	-1.1276	-1.02859
4	0	0	0	0


TF	Unknown
TF Name	Unknown
Gene	CM000663.2_90938227-90941356(-)_1
Motif	CM000663.2_90938227-90941356(-)_1|1|1x0
Family	C2H2 ZF
Species	Unknown
Pos	A	C	G	T
1	-0.951011	-1.13332	0.565652	-0.865974
2	-0.0976831	-0.997033	0.474803	-0.93289
3	-0.257913	0.278062	-0.127182	-0.0943662
4	0	0	0	0


TF	Unknown
TF Name	Unknown
Gene	CM000663.2_90938227-90941356(-)_1
Motif	CM000663.2_90938227-90941356(-)_1|2|1x0
Family	C2H2 ZF
Species	Unknown
Pos	A	C	G	T
1	-0.248211	-0.917634	0.496139	-0.744326
2	0.150779	-0.126989	-0.740904	0.219287
3	-0.712945	0.55611	-1.14286	-0.866575
4	0	0	0	0


TF	Unknown
TF Name	Unknown
Gene	CM000663.2_90938227-90941356(-)_1
Motif	CM000663.2_90938227-90941356(-)_1|3|1x0
Family	C2H2 ZF
Species	Unknown
Pos	A	C	G	T
1	0.225553	-0.526262	0.12629	-0.16501
2	-0.221928	-0.0279405	-0.420133	0.318553
3	-0.838991	-0.666386	0.0819362	0.385946
4	0.370821	-0.737521	0.140641	-1.06599
5	-0.267384	0.454123	-1.24485	-0.253716
6	-0.965467	0.275098	0.132024	-0.185497
7	0	0	0	0


TF	Unknown
TF Name	Unknown
Gene	CM000663.2_90938227-90941356(-)_1
Motif	CM000663.2_90938227-90941356(-)_1|4|1x0
Family	C2H2 ZF
Species	Unknown
Pos	A	C	G	T
1	-0.0757104	-0.738492	0.305665	-0.019579
2	-0.243779	0.38168	-0.893436	-0.0488555
3	-1.20722	-0.125074	-1.06836	0.491746
4	0	0	0	0


TF	Unknown
TF Name	Unknown
Gene	CM000663.2_90938227-90941356(-)_1
Motif	CM000663.2_90938227-90941356(-)_1|5|1x0
Family	C2H2 ZF
Species	Unknown
Pos	A	C	G	T
1	0.496492	-0.711131	-0.32704	-0.703876
2	0.185123	-0.959565	-0.625903	0.326761
3	-0.410266	-1.18566	-0.54476	0.513313
4	0	0	0	0


TF	Unknown
TF Name	Unknown
Gene	CM000663.2_119622707-119624186(-)_1
Motif	CM000663.2_119622707-119624186(-)_1|1|1x0
Family	C2H2 ZF
Species	Unknown
Pos	A	C	G	T
1	0.516578	-0.641133	-0.435846	-0.922199
2	-0.90879	-1.13178	-0.953108	0.567191
3	0.321419	-0.298163	-0.0269656	-0.33653
4	0	0	0	0


TF	Unknown
TF Name	Unknown
Gene	CM000663.2_119622707-119624186(-)_1
Motif	CM000663.2_119622707-119624186(-)_1|2|1x0
Family	C2H2 ZF
Species	Unknown
Pos	A	C	G	T
1	-0.0369172	-0.40855	-0.125276	0.288188
2	-0.554186	-1.14895	0.550023	-0.993203
3	-0.317504	-0.766644	-0.743802	0.50066
4	-0.259499	-0.500208	-0.12407	0.376987
5	-0.545871	0.513243	-0.67832	-0.609878
6	-0.559624	-0.375876	-0.581359	0.483057
7	0.265505	-0.370457	0.0751187	-0.265897
8	-0.198191	0.000775872	0.151225	-0.023148
9	-1.02708	-0.830956	0.563593	-1.01093
10	0	0	0	0


TF	Unknown
TF Name	Unknown
Gene	CM000663.2_119622707-119624186(-)_1
Motif	CM000663.2_119622707-119624186(-)_1|3|1x0
Family	C2H2 ZF
Species	Unknown
Pos	A	C	G	T
1	0.143882	0.0125283	-0.149176	-0.0611475
2	-0.262406	-0.624527	0.452636	-0.419581
3	-0.371313	-0.668772	-0.630506	0.495011
4	-0.607376	-0.802137	0.538208	-0.846974
5	-0.432328	-0.859839	0.517691	-0.701994
6	0.562471	-1.0482	-0.989405	-0.805387
7	0.328093	-0.196967	-0.018692	-0.555714
8	-0.423381	0.461608	-0.724825	-0.267937
9	-0.501887	0.457214	-0.52246	-0.284614
10	0.107557	-0.274437	0.102844	-0.0361148
11	-0.564277	-0.699605	0.510652	-0.542461
12	-0.931377	-1.12848	0.57049	-1.05089
13	0.0357066	-0.166742	-0.0446488	0.124124
14	-0.101168	-0.79511	0.457241	-0.740519
15	-0.501593	-0.784819	-0.481453	0.503897
16	-0.432303	-0.593171	-0.117634	0.417063
17	-0.74387	0.53385	-0.723766	-0.673403
18	-0.626839	-0.202846	-0.555318	0.456157
19	0.107557	-0.274437	0.102844	-0.0361148
20	-0.564277	-0.699605	0.510652	-0.542461
21	-0.931377	-1.12848	0.57049	-1.05089
22	0	0	0	0


TF	Unknown
TF Name	Unknown
Gene	CM000663.2_182056306-182058025(-)_1
Motif	CM000663.2_182056306-182058025(-)_1|1|1x0
Family	C2H2 ZF
Species	Unknown
Pos	A	C	G	T
1	-0.562337	-0.769553	0.502324	-0.423873
2	-0.313435	-0.485722	0.426816	-0.28785
3	-0.65641	-1.08942	0.554716	-0.954118
4	0.166806	-0.458083	0.182372	-0.1794
5	0.0315495	-0.11163	-0.572559	0.275021
6	-0.323136	-0.719941	0.0525892	0.34351
7	-0.338746	-0.69548	0.498472	-0.723987
8	-0.53809	0.190461	-0.576348	0.277521
9	-0.97679	-1.1292	0.569766	-0.971066
10	-0.506017	-0.680535	0.511236	-0.630241
11	-0.419905	-0.472348	0.138166	0.280611
12	0.460667	-0.395693	-0.688156	-0.29721
13	0.105635	-0.0278495	-0.29093	0.105504
14	0.324393	-0.262922	-0.0464013	-0.351698
15	-0.124452	-0.243774	0.227184	-0.00373706
16	0.132528	-0.254102	0.188963	-0.266815
17	-0.538024	-0.230219	0.11386	0.260544
18	-0.3137	-0.263965	-0.136384	0.35012
19	-0.325436	-0.176481	0.393063	-0.409859
20	-0.31043	-0.0672961	-0.0388171	0.240488
21	-0.268386	-0.125361	0.226245	0.0120244
22	-0.38751	-0.394931	-0.211073	0.410342
23	-0.876958	0.517256	-0.644576	-0.455797
24	-0.741288	-0.714814	0.500208	-0.335417
25	-0.407162	-0.561271	-0.105715	0.406513
26	-0.698191	0.525841	-0.678931	-0.630685
27	-0.59163	-0.185453	-0.523114	0.445859
28	0.39336	-0.182161	-0.195673	-0.635377
29	-0.190232	0.363837	-0.554407	-0.116623
30	-0.727798	-1.07951	-1.0663	0.561546
31	0	0	0	0


TF	Unknown
TF Name	Unknown
Gene	CM000663.2_192993622-192994657(-)_1
Motif	CM000663.2_192993622-192994657(-)_1|1|1x0
Family	C2H2 ZF
Species	Unknown
Pos	A	C	G	T
1	-0.805409	-0.919683	0.557658	-0.951152
2	-0.676754	-0.282835	-0.637224	0.482524
3	-0.880184	-1.13711	0.561865	-0.827106
4	0	0	0	0


TF	Unknown
TF Name	Unknown
Gene	CM000663.2_227654271-227655825(+)_1
Motif	CM000663.2_227654271-227655825(+)_1|1|1x0
Family	C2H2 ZF
Species	Unknown
Pos	A	C	G	T
1	-0.829063	-0.997683	0.565574	-1.1334
2	-0.570799	-0.275496	-0.624132	0.471798
3	0.547217	-0.872257	-0.875076	-0.684018
4	0.21698	-0.386783	0.159229	-0.302225
5	-0.477343	0.414118	-0.595504	-0.0871666
6	0.541176	-0.746679	-0.764358	-0.764489
7	0.108666	0.0984273	-0.421102	0.0342675
8	-0.826363	-0.976365	0.560144	-0.945898
9	0.561669	-0.934656	-0.89974	-0.946778
10	0.166653	-0.0970065	-0.0629752	-0.0617774
11	-0.180434	-0.131539	-0.031114	0.222824
12	-0.0251463	-0.344252	0.247287	-0.0775768
13	0.347611	0.0352623	-0.436783	-0.490531
14	0.484371	-0.529104	-0.42612	-0.554551
15	0.51043	-0.543091	-0.671824	-0.582364
16	-0.000871801	-0.0217528	-0.37122	0.210981
17	-0.586187	-0.557403	0.493354	-0.456718
18	-0.674924	-0.812743	0.540605	-0.789136
19	-0.732816	-0.948664	0.557326	-1.02709
20	-0.592612	-0.257403	-0.564562	0.465252
21	0.552411	-0.956552	-0.860926	-0.73555
22	-0.768923	-0.903104	0.544174	-0.690569
23	-0.512574	-0.944249	0.529487	-0.710726
24	-0.131665	0.384804	-0.603135	-0.231635
25	0.208462	-0.0545411	-0.219229	-0.0465722
26	0.44296	-0.622616	-0.191162	-0.462733
27	-0.296541	-0.276641	0.367279	-0.196314
28	0.347611	0.0352623	-0.436783	-0.490531
29	0.484371	-0.529104	-0.42612	-0.554551
30	0.51043	-0.543091	-0.671824	-0.582364
31	0.169577	-0.435298	-0.110579	0.139907
32	-0.217821	-0.300129	-0.00733582	0.281061
33	-0.508512	-0.554754	-0.324656	0.467995
34	0.13499	-0.52015	0.0787948	0.0548528
35	-0.0555887	-0.17978	-0.0111882	0.171595
36	-0.525541	-0.497722	-0.358506	0.469221
37	0.207438	-0.219277	-0.0229606	-0.0779695
38	0.400124	-0.386156	-0.327374	-0.217654
39	-0.829214	-0.687752	0.544385	-0.841531
40	0.21524	-0.192883	0.0267374	-0.184674
41	-0.255551	0.0550194	-0.176787	0.215939
42	-0.368093	-0.428182	0.12797	0.268526
43	0	0	0	0


TF	Unknown
TF Name	Unknown
Gene	CM000663.2_227696892-227697312(-)_1
Motif	CM000663.2_227696892-227697312(-)_1|1|1x0
Family	C2H2 ZF
Species	Unknown
Pos	A	C	G	T
1	0.0947176	-0.348785	0.144017	-0.0385081
2	-0.175729	-0.331772	0.135428	0.176386
3	-0.28817	-0.128795	-0.24965	0.338219
4	-0.930436	-0.917867	-0.439969	0.531314
5	-1.05141	0.568876	-1.13009	-0.88175
6	0.454587	-0.823052	-0.746661	-0.0850242
7	0.182362	-0.156186	-0.119912	0.00924766
8	-0.177198	-0.0815164	0.0186805	0.165011
9	-0.384524	-0.510297	-0.454162	0.466453
10	0	0	0	0


TF	Unknown
TF Name	Unknown
Gene	CM000663.2_246986969-246988304(-)_1
Motif	CM000663.2_246986969-246988304(-)_1|1|1x0
Family	C2H2 ZF
Species	Unknown
Pos	A	C	G	T
1	-0.230613	-0.623824	0.397734	-0.170443
2	-1.02885	-0.552533	-0.504151	0.520223
3	-1.08161	-1.1372	0.561769	-0.701983
4	0	0	0	0


TF	Unknown
TF Name	Unknown
Gene	CM000663.2_246986969-246988304(-)_1
Motif	CM000663.2_246986969-246988304(-)_1|2|1x0
Family	C2H2 ZF
Species	Unknown
Pos	A	C	G	T
1	0.200041	-0.230435	-0.00292382	-0.0791392
2	-0.295037	-0.358785	-0.190321	0.382042
3	-0.597922	-0.755612	-0.630326	0.523462
4	0.2444	-0.176415	-0.129046	-0.0781095
5	-0.698593	-0.733515	0.540281	-0.837109
6	0.576009	-1.12296	-1.1165	-1.09115
7	0.182495	-0.300325	0.0253898	-0.0377727
8	0.072781	-0.0266884	0.0209547	-0.0821145
9	-0.291766	-0.0853912	-0.117582	0.279873
10	0.363948	-0.331798	-0.157014	-0.279176
11	0.0523526	0.0235559	-0.102739	0.0114922
12	-0.18546	0.0259568	-0.125026	0.186426
13	0.363948	-0.331798	-0.157014	-0.279176
14	0.0523526	0.0235559	-0.102739	0.0114922
15	-0.18546	0.0259568	-0.125026	0.186426
16	0.186471	0.171535	-0.560467	-0.152275
17	-0.654156	-0.663269	0.529701	-0.756916
18	0.560857	-1.00566	-0.798085	-0.98234
19	0.406866	-0.443771	-0.0752962	-0.606728
20	0.288035	-0.261287	-0.0537263	-0.202452
21	-0.0201456	0.216082	-0.172782	-0.137344
22	0.293576	-0.395518	0.0515605	-0.296075
23	0.281432	-0.368315	0.00411103	-0.186755
24	-0.0522001	0.180591	-0.215553	-0.00486192
25	-0.0512994	-0.448387	0.153265	0.124531
26	-0.110231	0.252237	-0.331323	-0.0130533
27	-0.22413	0.150032	-0.652313	0.247438
28	0	0	0	0


TF	Unknown
TF Name	Unknown
Gene	CM000663.2_247037451-247038471(-)_1
Motif	CM000663.2_247037451-247038471(-)_1|1|1x0
Family	C2H2 ZF
Species	Unknown
Pos	A	C	G	T
1	-0.859119	-1.05081	0.568055	-1.13092
2	-0.412394	-0.433187	-0.649478	0.480026
3	-0.0877123	0.277741	-0.370498	-0.0648899
4	0	0	0	0


TF	Unknown
TF Name	Unknown
Gene	CM000663.2_247037451-247038471(-)_1
Motif	CM000663.2_247037451-247038471(-)_1|2|1x0
Family	C2H2 ZF
Species	Unknown
Pos	A	C	G	T
1	-1.05178	-1.0871	0.574532	-1.12444
2	-0.652954	-0.523159	-0.675461	0.514111
3	0.165205	-0.299772	-0.2647	0.173785
4	0	0	0	0


TF	Unknown
TF Name	Unknown
Gene	CM000663.2_247037451-247038471(-)_1
Motif	CM000663.2_247037451-247038471(-)_1|3|1x0
Family	C2H2 ZF
Species	Unknown
Pos	A	C	G	T
1	0.111375	-0.133074	-0.133615	0.0921654
2	-0.210858	-0.552258	0.0141278	0.316218
3	0.157817	-0.257519	-0.0727655	0.0657223
4	0.289247	0.0305612	-0.288527	-0.331593
5	0.263669	-0.159367	-0.00748674	-0.310592
6	-0.659378	-0.554243	-0.472707	0.500384
7	0.246511	-0.261373	0.00156368	-0.164604
8	0.324323	-0.219581	-0.211157	-0.172819
9	-0.574665	0.152239	-0.0376466	0.145171
10	-0.0131136	-0.062181	-0.492126	0.265084
11	-0.298512	0.0456216	-0.0787904	0.19096
12	-0.6622	-0.591202	0.520805	-0.680803
13	0.350855	-0.356897	0.01727	-0.558065
14	-0.544798	-0.0251258	-0.367126	0.369507
15	-0.856367	-1.13135	-1.03672	0.567616
16	0.112311	-0.160908	-0.0933016	0.082001
17	-0.150001	0.0620712	0.0248936	0.0331904
18	-0.333109	-0.142323	-0.133405	0.317961
19	0	0	0	0


TF	Unknown
TF Name	Unknown
Gene	CM000663.2_247100376-247101393(-)_1
Motif	CM000663.2_247100376-247101393(-)_1|1|1x0
Family	C2H2 ZF
Species	Unknown
Pos	A	C	G	T
1	-0.471724	-0.777006	0.525816	-0.855627
2	-0.373571	-0.428137	-0.468032	0.456882
3	-0.89246	-1.12927	0.569702	-1.07138
4	0	0	0	0


TF	Unknown
TF Name	Unknown
Gene	CM000663.2_247100376-247101393(-)_1
Motif	CM000663.2_247100376-247101393(-)_1|2|1x0
Family	C2H2 ZF
Species	Unknown
Pos	A	C	G	T
1	-0.227192	-0.38398	0.370855	-0.190158
2	-0.241559	-0.558578	0.400743	-0.197838
3	-0.279654	-0.957077	0.501596	-0.720178
4	0.103705	-0.0533024	-0.0347476	-0.0349483
5	-0.596742	-0.312562	-0.378052	0.453514
6	-0.931276	-0.807024	0.548882	-0.726074
7	0.223343	-0.164912	0.0158773	-0.217311
8	-0.443508	-0.0787503	-0.322391	0.367296
9	-0.774335	-0.864947	0.544305	-0.713375
10	0.027816	-0.116726	0.0470999	0.023247
11	-0.330479	-0.0067383	-0.159184	0.268354
12	-0.150553	-0.0596363	-0.274188	0.27632
13	0.180069	-0.117822	0.0630098	-0.245905
14	-0.252967	-0.118365	-0.22149	0.31797
15	-0.427168	-0.61335	-0.605698	0.496173
16	0.297691	-0.132583	-0.01226	-0.513941
17	-0.389125	-0.235299	-0.73265	0.451022
18	-0.366741	-0.711866	-0.37576	0.470572
19	-0.990067	-1.12562	0.57335	-1.10412
20	-0.634641	-0.22039	-0.681944	0.471006
21	-0.597312	-0.809567	-0.446584	0.509821
22	-0.272191	-0.700403	0.455438	-0.384644
23	-0.0755261	-0.335213	-0.213639	0.319318
24	0.170052	-0.155755	-0.115449	0.0234661
25	0	0	0	0


TF	Unknown
TF Name	Unknown
Gene	CM000663.2_247156568-247157516(-)_1
Motif	CM000663.2_247156568-247157516(-)_1|1|1x0
Family	C2H2 ZF
Species	Unknown
Pos	A	C	G	T
1	-0.805409	-0.919683	0.557658	-0.951152
2	-0.676754	-0.282835	-0.637224	0.482524
3	-0.880184	-1.13711	0.561865	-0.827106
4	0	0	0	0


TF	Unknown
TF Name	Unknown
Gene	CM000663.2_247156568-247157516(-)_1
Motif	CM000663.2_247156568-247157516(-)_1|2|1x0
Family	C2H2 ZF
Species	Unknown
Pos	A	C	G	T
1	0.146527	-0.279878	0.154888	-0.190284
2	-0.48045	0.13938	-0.378016	0.27231
3	-1.02869	-0.966023	0.567299	-0.974934
4	-0.0146119	0.0722062	0.00174192	-0.0715092
5	-0.212766	0.0299669	-0.0490526	0.153108
6	-0.240022	-0.0155585	0.0797256	0.0997756
7	0.0255493	-0.339698	0.122431	0.0630868
8	-0.519221	0.181953	-0.30606	0.226043
9	-0.750339	-0.747128	-0.948489	0.547862
10	-0.06053	-0.00331504	0.0628024	-0.00783705
11	-0.288029	0.0581096	-0.0780373	0.177856
12	-0.00983197	0.061813	-0.10484	0.0349907
13	0.00149483	-0.0732787	0.081882	-0.0248763
14	-0.574845	-0.0964775	-0.11261	0.334743
15	-0.307261	-0.57887	-0.356255	0.447641
16	-0.0622608	0.264366	-0.454361	-0.0249338
17	-0.360286	-0.632751	0.457978	-0.337061
18	-0.696218	-0.865757	0.542322	-0.753134
19	-0.954099	-1.12798	0.570992	-1.04322
20	-0.40791	-0.164386	-0.451717	0.410066
21	-0.48011	-0.0693471	-0.435581	0.389121
22	0.237491	-0.206955	0.00417631	-0.192726
23	-0.205923	-0.193104	-0.481404	0.381381
24	0.101343	-0.38676	-0.430032	0.291199
25	0	0	0	0


TF	Unknown
TF Name	Unknown
Gene	CM000663.2_247189980-247191024(-)_1
Motif	CM000663.2_247189980-247191024(-)_1|1|1x0
Family	C2H2 ZF
Species	Unknown
Pos	A	C	G	T
1	0.138582	-0.0673224	-0.0129383	-0.0985066
2	0.459399	-0.314278	-0.604227	-0.413161
3	0.49466	-0.481842	-0.608206	-0.522658
4	0.171067	0.0344113	-0.597308	0.072634
5	-0.438488	-0.312704	0.427808	-0.327042
6	-1.02229	-1.12538	0.573595	-1.07652
7	0.346875	-0.324946	-0.00614474	-0.497342
8	0.554547	-0.723245	-0.961021	-0.935523
9	0.499077	-0.35069	-0.792482	-0.624881
10	-0.0776616	-0.297309	-0.0439222	0.244433
11	-0.160023	-0.199533	0.0640631	0.181164
12	-0.494449	0.0946233	-0.0989665	0.214857
13	0.250884	-0.440856	0.179196	-0.462217
14	0.563735	-0.847053	-1.09327	-0.939397
15	-0.795945	-0.0349474	-0.773333	0.439145
16	0.215598	-0.222921	0.0241324	-0.153979
17	0.222354	-0.199499	-0.321005	0.0871362
18	0.393296	-0.313187	-0.312403	-0.257028
19	0.185561	-0.102364	-0.0236702	-0.1367
20	-0.408952	0.26401	-0.328105	0.115163
21	-0.484386	-0.434523	-0.181739	0.422665
22	0	0	0	0


TF	Unknown
TF Name	Unknown
Gene	CM000663.2_247300521-247301298(-)_1
Motif	CM000663.2_247300521-247301298(-)_1|1|1x0
Family	C2H2 ZF
Species	Unknown
Pos	A	C	G	T
1	-0.0369172	-0.40855	-0.125276	0.288188
2	-0.554186	-1.14895	0.550023	-0.993203
3	-0.317504	-0.766644	-0.743802	0.50066
4	-0.2738	-0.239325	0.0287348	0.260765
5	-0.202436	0.328627	-0.109771	-0.332825
6	-0.388264	0.20255	0.131553	-0.191812
7	0	0	0	0


TF	Unknown
TF Name	Unknown
Gene	CM000663.2_247300521-247301298(-)_1
Motif	CM000663.2_247300521-247301298(-)_1|2|1x0
Family	C2H2 ZF
Species	Unknown
Pos	A	C	G	T
1	-0.653776	-0.80173	0.524695	-0.563994
2	-0.10764	-0.70109	0.455722	-0.78322
3	-1.09655	-1.12369	0.575282	-1.07623
4	0	0	0	0


TF	Unknown
TF Name	Unknown
Gene	CM000663.2_247300521-247301298(-)_1
Motif	CM000663.2_247300521-247301298(-)_1|3|1x0
Family	C2H2 ZF
Species	Unknown
Pos	A	C	G	T
1	-0.994539	-1.00419	0.571149	-1.12782
2	-1.12973	0.555531	-0.661364	-0.942634
3	0.298857	-0.697002	0.082761	-0.22247
4	0	0	0	0


TF	Unknown
TF Name	Unknown
Gene	CM000663.2_248847202-248848630(+)_1
Motif	CM000663.2_248847202-248848630(+)_1|1|1x0
Family	C2H2 ZF
Species	Unknown
Pos	A	C	G	T
1	-0.14453	-0.271972	-0.16206	0.313851
2	-0.201063	-0.575807	-0.321394	0.419611
3	-0.471224	-0.55319	-0.221882	0.444416
4	-0.254575	-0.50604	0.407826	-0.24099
5	-0.272482	-0.699491	-0.0199021	0.363811
6	-0.84845	-0.440305	-0.923373	0.528418
7	-0.043006	-0.068964	-0.1356	0.178774
8	-0.288216	0.420207	-0.346036	-0.394986
9	-0.868132	-0.834766	0.538741	-0.583536
10	-0.526769	-1.08321	0.549855	-1.13571
11	-0.543093	0.079377	-0.586344	0.352933
12	-0.958319	-1.12631	-1.11352	0.572659
13	0	0	0	0


TF	Unknown
TF Name	Unknown
Gene	CM000663.2_248847202-248848630(+)_1
Motif	CM000663.2_248847202-248848630(+)_1|2|1x0
Family	C2H2 ZF
Species	Unknown
Pos	A	C	G	T
1	0.302542	-0.853446	-1.12955	0.250098
2	-0.613062	-1.21995	-0.165696	0.479024
3	0.352408	-0.406058	-0.235729	-0.110637
4	0	0	0	0


TF	Unknown
TF Name	Unknown
Gene	CM000663.2_248847202-248848630(+)_1
Motif	CM000663.2_248847202-248848630(+)_1|3|1x0
Family	C2H2 ZF
Species	Unknown
Pos	A	C	G	T
1	0.198375	-0.156113	0.117441	-0.384613
2	-0.0181357	0.0442965	-0.371392	0.178489
3	-0.656852	0.0738203	-0.480528	0.354805
4	0.0338171	-0.174277	0.0705947	0.0306224
5	-0.480211	-0.460114	0.382177	-0.0402439
6	-0.300077	-0.0412383	-0.0547073	0.232448
7	0.371286	-0.101296	-0.276948	-0.483664
8	0.570654	-1.11211	-0.894893	-1.12832
9	-0.45285	-0.252188	-0.437335	0.434997
10	-0.500587	-0.657106	-0.0608493	0.414087
11	-0.833733	0.562832	-1.0217	-0.984245
12	-0.712652	0.499231	-0.935077	-0.272952
13	-0.0109017	-0.112249	-0.224536	0.219127
14	-0.586511	0.505263	-0.613385	-0.52799
15	0.460672	-0.715789	-0.450175	-0.248392
16	-0.457483	-0.942212	0.531462	-0.86281
17	-0.635919	0.462812	-0.601759	-0.210551
18	-0.798227	0.547573	-0.94115	-0.703359
19	-0.353978	-0.819557	0.5075	-0.724655
20	-0.528153	0.375524	-0.414081	-0.0250384
21	-0.469404	0.508068	-0.817675	-0.542195
22	-0.291096	-0.264571	0.415058	-0.463266
23	-0.586088	0.32124	-0.369408	0.0857201
24	-0.559928	-0.738909	0.49827	-0.40627
25	0	0	0	0


TF	Unknown
TF Name	Unknown
Gene	CM000664.2_27377547-27379097(-)_1
Motif	CM000664.2_27377547-27379097(-)_1|1|1x0
Family	C2H2 ZF
Species	Unknown
Pos	A	C	G	T
1	-1.0184	-1.12606	0.572909	-1.0505
2	0.567786	-0.858093	-1.08708	-1.08061
3	-0.16027	-0.0327438	-0.281504	0.269099
4	-0.792365	-0.930812	0.556723	-0.928345
5	0.553971	-0.838866	-0.827664	-0.900859
6	0.441452	-0.449672	-0.459544	-0.272162
7	-0.58255	-0.744953	0.515754	-0.553605
8	-0.301234	-0.538312	0.448715	-0.397231
9	-0.142211	-0.456537	-0.48622	0.415526
10	0	0	0	0


TF	Unknown
TF Name	Unknown
Gene	CM000664.2_60460406-60462455(-)_1
Motif	CM000664.2_60460406-60462455(-)_1|1|1x0
Family	C2H2 ZF
Species	Unknown
Pos	A	C	G	T
1	0.456072	-0.119422	-0.95621	-0.565853
2	0.55758	-0.621401	-1.10749	-1.14139
3	-1.10574	-0.783956	0.54877	-0.659447
4	0	0	0	0


TF	Unknown
TF Name	Unknown
Gene	CM000664.2_60460406-60462455(-)_1
Motif	CM000664.2_60460406-60462455(-)_1|2|1x0
Family	C2H2 ZF
Species	Unknown
Pos	A	C	G	T
1	-0.968136	-0.949934	0.568911	-1.13006
2	-0.517483	-0.695681	0.420209	-0.0638914
3	0.428963	-0.146409	-0.715102	-0.388965
4	0.428096	-0.416862	-0.200059	-0.513679
5	0.462627	-0.632235	-0.218891	-0.583114
6	-1.08794	-0.990522	-0.967395	0.569178
7	0	0	0	0


TF	Unknown
TF Name	Unknown
Gene	CM000664.2_60460406-60462455(-)_1
Motif	CM000664.2_60460406-60462455(-)_1|3|1x0
Family	C2H2 ZF
Species	Unknown
Pos	A	C	G	T
1	-0.968136	-0.949934	0.568911	-1.13006
2	-0.517483	-0.695681	0.420209	-0.0638914
3	0.428963	-0.146409	-0.715102	-0.388965
4	0.371809	-0.167805	-0.262053	-0.37724
5	0.54164	-0.895899	-0.653675	-0.768431
6	-0.310837	-0.107475	-0.279523	0.34341
7	0	0	0	0


TF	Unknown
TF Name	Unknown
Gene	CM000664.2_60460406-60462455(-)_1
Motif	CM000664.2_60460406-60462455(-)_1|4|1x0
Family	C2H2 ZF
Species	Unknown
Pos	A	C	G	T
1	0.293029	-0.430759	0.126405	-0.484417
2	-0.95058	0.554683	-1.14429	-0.639001
3	-1.03859	-0.590664	-0.918164	0.547912
4	0	0	0	0


TF	Unknown
TF Name	Unknown
Gene	CM000664.2_95149284-95150361(-)_1
Motif	CM000664.2_95149284-95150361(-)_1|1|1x0
Family	C2H2 ZF
Species	Unknown
Pos	A	C	G	T
1	0.23975	-0.412291	0.133178	-0.286232
2	-0.557903	0.395975	-0.517566	-0.0311251
3	-0.764937	-0.918411	-0.997765	0.557146
4	0.288648	0.0290643	-0.177913	-0.490626
5	-0.756083	-0.567791	-0.816764	0.531687
6	0.563931	-1.02455	-0.939309	-0.897218
7	0.252451	0.0668916	-0.156365	-0.459057
8	-0.756256	-0.515823	-0.757787	0.524414
9	0.552968	-0.877148	-0.823809	-0.839224
10	0.184964	-0.455816	0.252787	-0.482515
11	-0.492729	0.425663	-0.57403	-0.126692
12	-1.09373	-0.995626	-1.12569	0.573281
13	0.154525	0.0797863	-0.0555824	-0.308805
14	-0.85718	-0.556433	-0.779042	0.53365
15	0.534253	-0.731566	-0.767116	-0.654197
16	0.184964	-0.455816	0.252787	-0.482515
17	-0.492729	0.425663	-0.57403	-0.126692
18	-1.09373	-0.995626	-1.12569	0.573281
19	-0.685582	-0.786928	0.537363	-0.73511
20	-0.589133	0.184798	-0.316945	0.238062
21	-0.536836	-0.581864	-0.257277	0.461587
22	0	0	0	0


TF	Unknown
TF Name	Unknown
Gene	CM000664.2_95181053-95182103(+)_1
Motif	CM000664.2_95181053-95182103(+)_1|1|1x0
Family	C2H2 ZF
Species	Unknown
Pos	A	C	G	T
1	-0.369001	-0.555023	0.480328	-0.56606
2	-0.0110654	-0.455873	0.137786	0.114525
3	0.44026	-0.475016	-0.567397	-0.19491
4	0.186837	-0.00981824	-0.0580832	-0.214699
5	-0.190805	0.00979598	-0.364	0.278803
6	-0.332869	0.450888	-0.569	-0.355147
7	-0.912957	-1.12917	0.569802	-1.04636
8	-0.332418	0.0764641	-0.498352	0.306407
9	-0.0262284	0.0633538	-0.281318	0.139354
10	-0.191969	-0.792135	0.482603	-0.801967
11	-0.724853	0.513981	-0.853225	-0.391873
12	0.545043	-0.788414	-0.839228	-0.733858
13	-0.618939	-0.835482	0.542492	-0.899113
14	-0.442074	-0.148789	-0.625507	0.430054
15	-0.720218	0.534688	-0.88118	-0.597116
16	0.164751	0.00592145	-0.160359	-0.0790036
17	-0.194679	0.201548	-0.348582	0.121419
18	-0.529093	0.473233	-0.469046	-0.407368
19	-0.820381	-1.03444	0.565221	-1.08773
20	-0.497936	-0.252554	-0.601799	0.458346
21	-0.697143	-0.871106	-0.851425	0.547013
22	-0.618939	-0.835482	0.542492	-0.899113
23	-0.442074	-0.148789	-0.625507	0.430054
24	-0.720218	0.534688	-0.88118	-0.597116
25	0	0	0	0


TF	Unknown
TF Name	Unknown
Gene	CM000664.2_95214307-95215600(+)_1
Motif	CM000664.2_95214307-95215600(+)_1|1|1x0
Family	C2H2 ZF
Species	Unknown
Pos	A	C	G	T
1	0.275785	0.0318104	-0.162722	-0.456631
2	-0.690433	-0.513463	-0.747465	0.519905
3	0.555516	-0.937447	-0.857336	-0.817776
4	0.17314	-0.329775	0.214864	-0.395659
5	-0.534489	0.203923	-0.604774	0.269559
6	0.554105	-0.845185	-0.898196	-0.82704
7	-0.600584	-1.00844	0.550572	-1.00761
8	-0.508625	-0.470962	-0.922436	0.509517
9	-0.7634	0.548861	-0.970066	-0.74089
10	0.215894	-0.160581	0.0894692	-0.360159
11	-0.322478	-0.336718	-0.310634	0.410688
12	-0.413665	-0.579733	-0.493906	0.481491
13	0.301446	-0.187785	-0.0422301	-0.354784
14	0.0671845	-0.181113	-0.197262	0.187167
15	-0.360839	0.437086	-0.482103	-0.301915
16	0.242075	-0.110669	-0.080531	-0.188373
17	0.242559	0.115016	-0.247429	-0.416765
18	0.453179	-0.422246	-0.300717	-0.54925
19	0.390826	-0.164575	-0.380524	-0.356872
20	0.0958923	0.0329613	-0.115974	-0.0417074
21	0.353512	-0.171764	-0.133529	-0.47567
22	-0.749801	-1.01379	0.562551	-1.13642
23	-0.665228	-0.62267	-0.757002	0.527687
24	-0.503218	-0.672104	-0.695474	0.514777
25	0.173398	-0.157237	-0.0236529	-0.062466
26	0.0286761	-0.576791	0.367091	-0.470848
27	0.522346	-0.614651	-0.617586	-0.728914
28	-0.00490975	-0.246776	0.208795	-0.0822881
29	-0.459992	-0.401182	-0.279544	0.436302
30	-0.421628	-0.372032	-0.392768	0.445893
31	0	0	0	0


TF	Unknown
TF Name	Unknown
Gene	CM000664.2_132102993-132104289(+)_1
Motif	CM000664.2_132102993-132104289(+)_1|1|1x0
Family	C2H2 ZF
Species	Unknown
Pos	A	C	G	T
1	0.392066	-0.226816	-0.39994	-0.265804
2	-1.05208	-1.10181	-1.10427	0.574441
3	0.56961	-1.09538	-1.07449	-0.908454
4	0.142401	0.272959	-0.405742	-0.463106
5	-0.783751	-0.446891	0.509447	-0.608559
6	0.447275	-0.181806	-0.568962	-0.566235
7	0.448375	-0.458095	-0.360687	-0.389278
8	0.535182	-0.779374	-0.621521	-0.780836
9	-1.1389	-0.819138	-0.840554	0.560069
10	0.536158	-0.492616	-1.00544	-0.845388
11	-0.00630097	-0.769182	-0.247689	0.357729
12	0.163385	-0.466611	0.00410325	0.076371
13	0	0	0	0


TF	Unknown
TF Name	Unknown
Gene	CM000664.2_132102993-132104289(+)_1
Motif	CM000664.2_132102993-132104289(+)_1|2|1x0
Family	C2H2 ZF
Species	Unknown
Pos	A	C	G	T
1	0.448375	-0.458095	-0.360687	-0.389278
2	0.535182	-0.779374	-0.621521	-0.780836
3	-1.1389	-0.819138	-0.840554	0.560069
4	0	0	0	0


TF	Unknown
TF Name	Unknown
Gene	CM000664.2_132102993-132104289(+)_1
Motif	CM000664.2_132102993-132104289(+)_1|3|1x0
Family	C2H2 ZF
Species	Unknown
Pos	A	C	G	T
1	-0.244707	0.162914	-0.387245	0.194687
2	-1.16609	0.532882	-0.443515	-0.794182
3	-1.16139	-0.256492	0.46287	-0.324325
4	0	0	0	0


TF	Unknown
TF Name	Unknown
Gene	CM000664.2_132102993-132104289(+)_1
Motif	CM000664.2_132102993-132104289(+)_1|4|1x0
Family	C2H2 ZF
Species	Unknown
Pos	A	C	G	T
1	0.0250031	-0.389702	0.135003	0.0676234
2	-0.602516	0.193603	-0.360491	0.243663
3	-0.908331	-0.904685	-1.13331	0.565658
4	0	0	0	0


TF	Unknown
TF Name	Unknown
Gene	CM000664.2_132102993-132104289(+)_1
Motif	CM000664.2_132102993-132104289(+)_1|5|1x0
Family	C2H2 ZF
Species	Unknown
Pos	A	C	G	T
1	0.320479	-0.0607388	-0.126012	-0.536458
2	-1.15975	-0.413982	0.539224	-1.07521
3	-0.975088	-0.695984	-0.79681	0.548151
4	0	0	0	0


TF	Unknown
TF Name	Unknown
Gene	CM000664.2_132316999-132318733(+)_1
Motif	CM000664.2_132316999-132318733(+)_1|1|1x0
Family	C2H2 ZF
Species	Unknown
Pos	A	C	G	T
1	0.139606	-0.0209719	-0.221451	0.0283517
2	-0.915254	0.571282	-1.11022	-1.12769
3	-0.752611	0.502973	-0.664336	-0.374036
4	0	0	0	0


TF	Unknown
TF Name	Unknown
Gene	CM000664.2_132316999-132318733(+)_1
Motif	CM000664.2_132316999-132318733(+)_1|2|1x0
Family	C2H2 ZF
Species	Unknown
Pos	A	C	G	T
1	0.473823	-0.14287	-0.725583	-0.939603
2	0.576086	-1.12058	-1.09094	-1.12288
3	0.568678	-0.903098	-1.10666	-1.03285
4	0.369362	-0.745499	0.0380431	-0.411189
5	-0.445824	-0.214564	-0.118949	0.356254
6	-0.763289	-0.944834	-0.549099	0.535492
7	0.464923	-0.620313	-0.229474	-0.595468
8	-0.210288	0.328768	-0.789669	0.037268
9	0.0260669	0.104219	-0.33202	0.0796741
10	0	0	0	0


TF	Unknown
TF Name	Unknown
Gene	CM000664.2_132316999-132318733(+)_1
Motif	CM000664.2_132316999-132318733(+)_1|3|1x0
Family	C2H2 ZF
Species	Unknown
Pos	A	C	G	T
1	0.266841	-0.0312095	-0.46368	-0.0570308
2	-0.678649	-0.986351	0.552145	-0.915333
3	0.574737	-1.09589	-1.0526	-1.12423
4	0	0	0	0


TF	Unknown
TF Name	Unknown
Gene	CM000664.2_209808698-209809577(+)_1
Motif	CM000664.2_209808698-209809577(+)_1|1|1x0
Family	C2H2 ZF
Species	Unknown
Pos	A	C	G	T
1	-0.290061	-0.992962	0.396787	-0.0495364
2	-0.990935	-0.816842	-0.67491	0.548271
3	0.346147	0.130902	-1.35282	-0.414648
4	0	0	0	0


TF	Unknown
TF Name	Unknown
Gene	CM000664.2_209808698-209809577(+)_1
Motif	CM000664.2_209808698-209809577(+)_1|2|1x0
Family	C2H2 ZF
Species	Unknown
Pos	A	C	G	T
1	0.0557944	-0.0756366	0.0301549	-0.0218895
2	-0.186773	-0.0366293	0.0141931	0.145256
3	-0.237191	-0.164587	0.368085	-0.395398
4	0.0138732	0.251853	-0.277762	-0.184331
5	0.515216	-0.629304	-0.646327	-0.577746
6	-0.681968	0.527344	-0.722041	-0.62971
7	-0.958632	0.554527	-1.00483	-0.68656
8	-0.894465	-1.13444	-0.88507	0.564526
9	-1.02295	-0.958436	0.551429	-0.62842
10	0	0	0	0


TF	Unknown
TF Name	Unknown
Gene	CM000664.2_218641955-218645120(-)_1
Motif	CM000664.2_218641955-218645120(-)_1|1|1x0
Family	C2H2 ZF
Species	Unknown
Pos	A	C	G	T
1	0.0069289	-0.248583	-0.0226342	0.167471
2	-0.295534	0.052564	-0.0341348	0.158531
3	-0.582884	-0.45215	0.502183	-0.683107
4	-0.0709851	-0.0325629	-0.404326	0.262182
5	-0.19574	-0.126888	-0.215181	0.302526
6	-1.12544	-1.08513	0.573527	-1.01216
7	0	0	0	0


TF	Unknown
TF Name	Unknown
Gene	CM000664.2_218641955-218645120(-)_1
Motif	CM000664.2_218641955-218645120(-)_1|2|1x0
Family	C2H2 ZF
Species	Unknown
Pos	A	C	G	T
1	0.272626	-0.11847	-0.408752	-0.0109063
2	-0.363128	0.170296	0.0417411	-0.00629134
3	0.127702	-0.22719	-0.155181	0.135432
4	0.191059	-0.0492441	0.0339851	-0.324955
5	-0.687446	-0.501883	-0.462043	0.49619
6	-1.12902	-1.06526	-0.904093	0.569952
7	0	0	0	0


TF	Unknown
TF Name	Unknown
Gene	CM000664.2_218641955-218645120(-)_1
Motif	CM000664.2_218641955-218645120(-)_1|3|1x0
Family	C2H2 ZF
Species	Unknown
Pos	A	C	G	T
1	0.364318	-0.217739	-0.219276	-0.321506
2	-0.168645	-0.318267	-0.382628	0.385053
3	0.355927	-0.0724596	-0.201602	-0.592526
4	0.0899317	-0.063937	0.0327946	-0.0817681
5	-0.280028	-0.583811	-0.215468	0.415911
6	-1.13244	-0.878919	0.566525	-0.965019
7	0	0	0	0


TF	Unknown
TF Name	Unknown
Gene	CM000664.2_218641955-218645120(-)_1
Motif	CM000664.2_218641955-218645120(-)_1|4|1x0
Family	C2H2 ZF
Species	Unknown
Pos	A	C	G	T
1	0.195168	-0.00469658	-0.329851	-0.0107717
2	-0.658197	-0.299518	-0.398655	0.459276
3	-1.02754	-1.12499	0.573977	-1.08819
4	0	0	0	0


TF	Unknown
TF Name	Unknown
Gene	CM000664.2_218641955-218645120(-)_1
Motif	CM000664.2_218641955-218645120(-)_1|5|1x0
Family	C2H2 ZF
Species	Unknown
Pos	A	C	G	T
1	0.356847	-0.126236	-0.243205	-0.39069
2	-0.84148	-1.13059	-1.09498	0.568385
3	0.522145	-0.463474	-0.629712	-1.02805
4	0	0	0	0


TF	Unknown
TF Name	Unknown
Gene	CM000664.2_218641955-218645120(-)_1
Motif	CM000664.2_218641955-218645120(-)_1|6|1x0
Family	C2H2 ZF
Species	Unknown
Pos	A	C	G	T
1	0.0133811	-0.344702	0.256227	-0.147164
2	-1.12785	-1.10166	-0.915755	0.571122
3	-0.396409	-0.47476	0.165366	0.255279
4	0	0	0	0


TF	Unknown
TF Name	Unknown
Gene	CM000664.2_218641955-218645120(-)_1
Motif	CM000664.2_218641955-218645120(-)_1|7|1x0
Family	C2H2 ZF
Species	Unknown
Pos	A	C	G	T
1	0.256066	-6.89403e-05	-0.161148	-0.295109
2	-0.347153	-0.649742	-0.480728	0.476512
3	0.206347	-0.286961	-0.0735039	0.0132637
4	-0.710844	-0.727946	0.549529	-1.13066
5	-0.56159	0.489991	-0.292413	-0.901928
6	-1.13163	-1.11698	-0.803834	0.56734
7	-0.378832	-0.242981	0.34856	-0.108355
8	-0.932104	-1.0134	0.356932	0.179372
9	-0.458569	0.139972	-0.203501	0.216412
10	-0.0282964	0.0429819	-0.122419	0.0808719
11	-0.329592	-0.777789	0.17461	0.271871
12	-0.862911	-0.966446	0.550674	-0.69635
13	0.284641	-0.164059	0.0223914	-0.473971
14	-0.180081	0.0695923	-0.464017	0.26057
15	0.359893	-0.208576	-0.20285	-0.33325
16	0	0	0	0


TF	Unknown
TF Name	Unknown
Gene	CM000664.2_218641955-218645120(-)_1
Motif	CM000664.2_218641955-218645120(-)_1|8|1x0
Family	C2H2 ZF
Species	Unknown
Pos	A	C	G	T
1	-0.465316	0.164064	-0.33775	0.240297
2	-0.959555	-1.14135	-0.683812	0.557618
3	0.498283	-0.97965	-0.944015	-0.19953
4	0	0	0	0


TF	Unknown
TF Name	Unknown
Gene	CM000664.2_218641955-218645120(-)_1
Motif	CM000664.2_218641955-218645120(-)_1|9|1x0
Family	C2H2 ZF
Species	Unknown
Pos	A	C	G	T
1	-0.058279	0.389871	-1.3091	-0.205848
2	-0.770015	0.158181	-0.750132	0.344983
3	-0.374973	-0.649167	0.479146	-0.468577
4	0	0	0	0


TF	Unknown
TF Name	Unknown
Gene	CM000664.2_218641955-218645120(-)_1
Motif	CM000664.2_218641955-218645120(-)_1|10|1x0
Family	C2H2 ZF
Species	Unknown
Pos	A	C	G	T
1	-0.188125	-0.557619	-0.276419	0.405767
2	0.402966	-0.307551	-0.199278	-0.460489
3	-1.12411	0.574857	-1.10806	-1.04698
4	0	0	0	0


TF	Unknown
TF Name	Unknown
Gene	CM000664.2_218641955-218645120(-)_1
Motif	CM000664.2_218641955-218645120(-)_1|11|1x0
Family	C2H2 ZF
Species	Unknown
Pos	A	C	G	T
1	-0.790661	0.208968	-0.445788	0.269941
2	-1.15876	-0.892889	0.540208	-0.476748
3	-0.332818	-0.254746	0.00653967	0.293117
4	0.00676636	-0.13471	0.115612	-0.024119
5	-0.634111	0.0247574	-0.639757	0.394436
6	-0.621158	-0.772578	-0.148937	0.459732
7	0	0	0	0


TF	Unknown
TF Name	Unknown
Gene	CM000664.2_218648602-218649622(-)_1
Motif	CM000664.2_218648602-218649622(-)_1|1|1x0
Family	C2H2 ZF
Species	Unknown
Pos	A	C	G	T
1	-0.133984	-0.897154	-0.552774	0.456168
2	-0.930701	-1.07237	0.569357	-1.05455
3	-0.402183	-1.28318	0.415794	-0.0237074
4	0	0	0	0


TF	Unknown
TF Name	Unknown
Gene	CM000664.2_218648602-218649622(-)_1
Motif	CM000664.2_218648602-218649622(-)_1|2|1x0
Family	C2H2 ZF
Species	Unknown
Pos	A	C	G	T
1	-0.946932	-1.12781	0.57116	-1.05946
2	-0.253281	-0.230217	-0.401588	0.39035
3	-0.402549	0.371152	-0.474294	-0.037036
4	0	0	0	0


TF	Unknown
TF Name	Unknown
Gene	CM000664.2_218648602-218649622(-)_1
Motif	CM000664.2_218648602-218649622(-)_1|3|1x0
Family	C2H2 ZF
Species	Unknown
Pos	A	C	G	T
1	0.231166	-0.0162274	0.0697016	-0.796492
2	-0.883033	0.0492836	-0.123678	0.300322
3	-1.07051	-1.18863	-0.213419	0.510338
4	0	0	0	0


TF	Unknown
TF Name	Unknown
Gene	CM000664.2_218648602-218649622(-)_1
Motif	CM000664.2_218648602-218649622(-)_1|4|1x0
Family	C2H2 ZF
Species	Unknown
Pos	A	C	G	T
1	0.00794055	-0.0692245	-0.0885664	0.118387
2	-0.0445542	-0.445005	-0.200607	0.323976
3	-0.425493	-0.621767	0.394534	-0.0432495
4	-0.103506	-0.63659	0.369633	-0.194555
5	0.0770678	-0.171958	-0.331355	0.221807
6	-1.13139	0.567576	-0.830575	-1.07716
7	0	0	0	0


TF	Unknown
TF Name	Unknown
Gene	CM000664.2_218648602-218649622(-)_1
Motif	CM000664.2_218648602-218649622(-)_1|5|1x0
Family	C2H2 ZF
Species	Unknown
Pos	A	C	G	T
1	-0.472354	-1.14868	0.546733	-1.15224
2	-0.0112252	0.0775438	-0.308857	0.126768
3	-0.818101	-0.098244	-0.513461	0.438362
4	-0.121728	0.245773	-0.121036	-0.138699
5	0.0345923	-0.351994	0.106038	0.0776961
6	-0.111313	-0.143365	0.167285	0.0159293
7	-0.201279	-0.462265	0.177672	0.181986
8	-0.10913	-0.626171	0.0744935	0.25493
9	-0.000369943	-0.0179555	-0.323725	0.195016
10	0	0	0	0


TF	Unknown
TF Name	Unknown
Gene	CM000664.2_218651590-218652364(-)_1
Motif	CM000664.2_218651590-218652364(-)_1|1|1x0
Family	C2H2 ZF
Species	Unknown
Pos	A	C	G	T
1	-0.503116	-1.13997	0.471731	-0.186695
2	-0.739699	-1.18624	-0.304131	0.512729
3	-0.485566	0.429625	-0.361194	-0.260776
4	0	0	0	0


TF	Unknown
TF Name	Unknown
Gene	CM000664.2_218651590-218652364(-)_1
Motif	CM000664.2_218651590-218652364(-)_1|2|1x0
Family	C2H2 ZF
Species	Unknown
Pos	A	C	G	T
1	0.195638	-0.0258028	-0.274168	-0.0192127
2	-0.463644	-0.398616	0.157565	0.259934
3	-0.251067	-0.315415	0.142129	0.19539
4	0.0492007	-0.235981	0.212345	-0.174791
5	0.134584	-0.077276	-0.171599	0.0515877
6	-0.739288	0.467156	-0.230889	-0.525575
7	0.215017	0.176964	-0.363173	-0.373671
8	-1.12069	-0.94838	-0.874465	0.565626
9	0.572652	-1.12632	-1.10291	-0.965687
10	0	0	0	0


TF	Unknown
TF Name	Unknown
Gene	CM000664.2_218651590-218652364(-)_1
Motif	CM000664.2_218651590-218652364(-)_1|3|1x0
Family	C2H2 ZF
Species	Unknown
Pos	A	C	G	T
1	0.428983	-0.240902	-0.163163	-1.26999
2	-0.13659	-0.716747	0.319679	-0.00431037
3	-0.783644	-1.15158	0.311412	0.234644
4	0	0	0	0


TF	Unknown
TF Name	Unknown
Gene	CM000665.2_31989073-31990975(+)_1
Motif	CM000665.2_31989073-31990975(+)_1|1|1x0
Family	C2H2 ZF
Species	Unknown
Pos	A	C	G	T
1	0.0772756	-0.0477703	-0.238131	0.124339
2	-0.514048	-0.674045	0.499874	-0.493954
3	-0.698651	-0.9566	0.551648	-0.893736
4	-0.261767	-0.779373	0.49859	-0.87138
5	-0.94006	0.527831	-0.936147	-0.400332
6	0.572059	-1.12691	-1.05596	-0.981211
7	0.293727	-0.355097	0.104915	-0.496719
8	-0.375735	-0.194222	-0.602197	0.429702
9	-0.406701	-0.599642	-0.588928	0.49121
10	0.293727	-0.355097	0.104915	-0.496719
11	-0.375735	-0.194222	-0.602197	0.429702
12	-0.406701	-0.599642	-0.588928	0.49121
13	0.112637	-0.0382705	-0.291135	0.1061
14	-0.0462365	-0.0380304	-0.065109	0.121907
15	-0.878803	-0.71755	0.545272	-0.778665
16	0.486541	-0.548557	-0.398203	-0.599143
17	-0.403255	0.404988	-0.264492	-0.283935
18	0.138561	-0.125316	-0.201021	0.095294
19	0.123374	-0.135763	0.00689209	-0.034363
20	-0.271325	0.369591	-0.428542	-0.125057
21	0.0168284	0.0669619	-0.168911	0.0476655
22	0.224972	-0.0969799	-0.331926	0.0235677
23	-0.352442	-0.656667	0.470606	-0.420186
24	-0.679092	-0.964904	0.552242	-0.936601
25	-0.686272	-0.824758	0.54625	-0.89711
26	0.509125	-0.669781	-0.557829	-0.553048
27	-0.684579	-1.09841	0.557642	-0.989622
28	0.255118	0.0884244	-0.449452	-0.207912
29	0.471745	-0.496765	-0.353956	-0.55959
30	0.527022	-0.61864	-0.776175	-0.644639
31	0.104791	0.0673494	-0.140704	-0.0777422
32	0.137167	0.038309	-0.0299215	-0.219719
33	-0.0581724	-0.0234166	0.229104	-0.315955
34	0	0	0	0


TF	Unknown
TF Name	Unknown
Gene	CM000665.2_31989073-31990975(+)_1
Motif	CM000665.2_31989073-31990975(+)_1|2|1x0
Family	C2H2 ZF
Species	Unknown
Pos	A	C	G	T
1	-0.775519	-0.835691	0.541902	-0.6909
2	-0.480932	-1.17756	0.521406	-0.551154
3	0.374055	-0.744424	-0.210709	-0.076722
4	0	0	0	0


TF	Unknown
TF Name	Unknown
Gene	CM000665.2_40486744-40488238(+)_1
Motif	CM000665.2_40486744-40488238(+)_1|1|1x0
Family	C2H2 ZF
Species	Unknown
Pos	A	C	G	T
1	0.258039	-0.129058	-0.141027	-0.14095
2	-0.288463	-0.184363	-0.307108	0.368878
3	-0.346208	-0.533001	-0.52333	0.470796
4	0.277874	-0.227113	0.115869	-0.687614
5	-0.384628	0.299388	-0.64278	0.135919
6	0.53614	-0.77404	-0.720926	-0.68842
7	0.117148	-0.201778	0.108068	-0.108206
8	-0.0770535	-0.464197	0.0943082	0.197732
9	-0.284713	-0.0481599	-0.100173	0.253292
10	0.252336	-0.443877	0.183842	-0.48776
11	-0.466153	-0.321749	-0.555629	0.462881
12	-0.759886	-0.852484	0.538657	-0.640048
13	0.334689	-0.351884	-0.0141878	-0.370367
14	0.133065	-0.14719	-0.296416	0.153388
15	0.0269917	-0.20047	0.0393383	0.08307
16	-0.00780116	-0.161194	-0.0464453	0.155122
17	-0.199168	0.361888	-0.458051	-0.143458
18	-0.462572	-0.0900671	0.339434	-0.181976
19	-0.724253	-0.747328	0.539642	-0.775025
20	-0.436208	-0.399564	0.380299	-0.078445
21	-0.185985	-0.276872	-0.589416	0.40864
22	0.371782	-0.00591595	-0.568101	-0.40968
23	-0.0872354	-0.793845	0.453623	-0.746573
24	0.57363	-1.12534	-1.03711	-1.06186
25	-0.724253	-0.747328	0.539642	-0.775025
26	-0.436208	-0.399564	0.380299	-0.078445
27	-0.185985	-0.276872	-0.589416	0.40864
28	-0.287976	-0.234509	0.0586267	0.244884
29	-0.350629	0.308142	-0.0613119	-0.185349
30	-0.15228	0.0495419	0.0277935	0.0448674
31	0	0	0	0


TF	Unknown
TF Name	Unknown
Gene	CM000665.2_40515834-40516860(+)_1
Motif	CM000665.2_40515834-40516860(+)_1|1|1x0
Family	C2H2 ZF
Species	Unknown
Pos	A	C	G	T
1	-0.110011	-0.452926	0.267535	0.00851185
2	-0.29237	-0.60904	0.0574819	0.322715
3	-0.466418	-0.154729	-0.472153	0.418451
4	0.319727	-0.317402	0.11533	-0.898404
5	-0.521921	0.341084	-0.847625	0.134839
6	0.569972	-1.08305	-1.01604	-0.975024
7	0.245164	0.00242774	-0.150226	-0.277179
8	-0.316888	-0.603649	-0.443475	0.463692
9	0.197234	-0.270269	-0.0679779	0.0142509
10	0.287888	-0.0801402	-0.167801	-0.260741
11	-0.0635002	0.0393472	-0.392307	0.213777
12	-0.232176	-0.0275466	-0.282939	0.290989
13	0.390415	-0.475818	-0.0497546	-0.499137
14	0.156302	-0.19729	-0.385564	0.181943
15	0.0303637	-0.256618	0.0459411	0.101116
16	0.245164	0.00242774	-0.150226	-0.277179
17	-0.316888	-0.603649	-0.443475	0.463692
18	0.197234	-0.270269	-0.0679779	0.0142509
19	-0.743001	-0.99906	0.558152	-0.984207
20	-0.269373	-0.101974	-0.207317	0.311976
21	-0.501382	-0.734364	-0.589145	0.510931
22	-0.636695	-0.915827	0.546599	-0.895108
23	-1.1272	0.571767	-1.07084	-0.958842
24	0.535803	-0.975884	-0.77792	-0.532369
25	0	0	0	0


TF	Unknown
TF Name	Unknown
Gene	CM000665.2_40532004-40533087(+)_1
Motif	CM000665.2_40532004-40533087(+)_1|1|1x0
Family	C2H2 ZF
Species	Unknown
Pos	A	C	G	T
1	0.292334	-0.215309	-0.0668847	-0.241633
2	-0.135582	-0.17705	-0.188097	0.291029
3	-0.273559	-0.560645	-0.496563	0.458426
4	0.302664	-0.136021	-0.00359101	-0.569296
5	-0.127588	-0.300429	-0.686082	0.406173
6	0.552493	-0.878304	-0.842545	-0.808553
7	0.212031	-0.189307	-0.0267918	-0.105834
8	0.0904355	-0.156274	-0.122451	0.119387
9	-0.192143	-0.139431	0.015233	0.203153
10	0.263459	-0.217159	0.0081964	-0.26746
11	-0.590827	-0.442061	-0.550254	0.49142
12	-0.839636	-1.13321	0.565758	-0.989224
13	0.227184	0.00585545	-0.133335	-0.249092
14	-0.270881	-0.53235	-0.386303	0.440856
15	0.182306	-0.243966	-0.0595163	0.0154603
16	-0.113689	0.092295	-0.467261	0.218153
17	-0.434088	0.325579	-0.258063	-0.0160865
18	-0.228936	-0.0623333	0.243831	-0.102253
19	-0.892908	-0.919454	0.561077	-0.951316
20	-0.524314	-0.482158	0.414997	-0.112743
21	-0.240595	-0.345152	-0.704702	0.443462
22	0	0	0	0


TF	Unknown
TF Name	Unknown
Gene	CM000665.2_42914298-42915351(+)_1
Motif	CM000665.2_42914298-42915351(+)_1|1|1x0
Family	C2H2 ZF
Species	Unknown
Pos	A	C	G	T
1	-0.0729113	-0.550974	0.39497	-0.40851
2	-0.700574	0.338774	-0.706695	0.153103
3	0.525986	-0.624723	-0.748632	-0.643871
4	-0.539085	-0.751421	0.513498	-0.56601
5	-0.459361	-0.864082	0.522768	-0.736305
6	0.16227	0.0351669	-0.25195	-0.0443997
7	0.16422	-0.300657	-0.0546191	0.0637811
8	-0.422855	0.47588	-0.461449	-0.544727
9	-0.356079	-0.25916	-0.084396	0.339557
10	-0.70753	-0.945128	0.547225	-0.782774
11	-0.361784	-0.556029	-0.493794	0.47225
12	-0.460777	-0.781456	0.506424	-0.554268
13	0.21833	0.108868	-0.170631	-0.412532
14	-0.636955	-0.55444	-0.73946	0.519583
15	0.554889	-0.892744	-0.883416	-0.815622
16	-0.921391	-1.1322	0.566769	-0.925969
17	0.511744	-0.631711	-0.503646	-0.690466
18	-0.650351	-0.291573	-0.601226	0.479262
19	-0.0275811	-0.313819	0.120726	0.0988448
20	-0.357134	-0.684532	0.480264	-0.478802
21	-0.404715	-0.637425	-0.539276	0.489517
22	0.265169	-0.351034	-0.0754597	-0.0592909
23	-0.380196	0.459221	-0.465914	-0.440801
24	0.232039	-0.268845	0.0667581	-0.229779
25	0	0	0	0


TF	Unknown
TF Name	Unknown
Gene	CM000665.2_44446577-44448893(-)_1
Motif	CM000665.2_44446577-44448893(-)_1|1|1x0
Family	C2H2 ZF
Species	Unknown
Pos	A	C	G	T
1	0.132735	-0.172948	0.0678948	-0.0959391
2	-0.621558	-0.425305	-0.472929	0.484134
3	-0.853195	-0.789925	0.544994	-0.721011
4	-0.921391	-1.1322	0.566769	-0.925969
5	0.511744	-0.631711	-0.503646	-0.690466
6	-0.650351	-0.291573	-0.601226	0.479262
7	0.178952	-0.16874	-0.164024	0.0517657
8	-0.490752	-0.279613	0.453422	-0.507226
9	-0.397503	-0.648381	-0.577684	0.492824
10	0	0	0	0


TF	Unknown
TF Name	Unknown
Gene	CM000665.2_44446577-44448893(-)_1
Motif	CM000665.2_44446577-44448893(-)_1|2|1x0
Family	C2H2 ZF
Species	Unknown
Pos	A	C	G	T
1	-0.921391	-1.1322	0.566769	-0.925969
2	0.511744	-0.631711	-0.503646	-0.690466
3	-0.650351	-0.291573	-0.601226	0.479262
4	0.0859998	-0.1221	-0.188138	0.139143
5	0.109629	0.0701484	-0.121408	-0.10711
6	-0.124993	0.0646043	0.0574528	-0.0230706
7	0	0	0	0


TF	Unknown
TF Name	Unknown
Gene	CM000665.2_44446577-44448893(-)_1
Motif	CM000665.2_44446577-44448893(-)_1|3|1x0
Family	C2H2 ZF
Species	Unknown
Pos	A	C	G	T
1	0.190016	-0.303635	0.213703	-0.496999
2	-0.595886	-0.658109	-0.561639	0.512191
3	-0.729362	-0.982026	-0.82198	0.551282
4	0.171493	0.0948143	0.029194	-0.694042
5	-0.481955	0.405154	-0.522581	-0.0818251
6	-1.13141	-0.861464	0.567555	-1.02669
7	0	0	0	0


TF	Unknown
TF Name	Unknown
Gene	CM000665.2_44446577-44448893(-)_1
Motif	CM000665.2_44446577-44448893(-)_1|4|1x0
Family	C2H2 ZF
Species	Unknown
Pos	A	C	G	T
1	-0.921391	-1.1322	0.566769	-0.925969
2	0.511744	-0.631711	-0.503646	-0.690466
3	-0.650351	-0.291573	-0.601226	0.479262
4	0.201787	-0.357314	-0.0581139	0.0392525
5	0.183084	-0.0407207	-0.0806932	-0.133879
6	0.0297979	-0.0305565	-0.103954	0.0827104
7	0	0	0	0


TF	Unknown
TF Name	Unknown
Gene	CM000665.2_44446577-44448893(-)_1
Motif	CM000665.2_44446577-44448893(-)_1|5|1x0
Family	C2H2 ZF
Species	Unknown
Pos	A	C	G	T
1	0.0606187	-0.0495092	0.0554029	-0.0851881
2	-0.357832	0.156485	-0.063434	0.101544
3	-0.130026	-0.334855	-0.168107	0.325754
4	-0.0035981	-0.264326	0.237956	-0.134
5	-0.782755	-0.728878	0.0407962	0.406525
6	-0.916876	-0.960944	0.552035	-0.688896
7	0.149686	0.0814455	0.075972	-0.718862
8	-0.312163	0.0902471	-0.198882	0.217247
9	-1.13548	-0.814356	0.563489	-0.945399
10	0	0	0	0


TF	Unknown
TF Name	Unknown
Gene	CM000665.2_44446577-44448893(-)_1
Motif	CM000665.2_44446577-44448893(-)_1|6|1x0
Family	C2H2 ZF
Species	Unknown
Pos	A	C	G	T
1	-0.921391	-1.1322	0.566769	-0.925969
2	0.511744	-0.631711	-0.503646	-0.690466
3	-0.650351	-0.291573	-0.601226	0.479262
4	-0.32649	-0.462194	-0.133883	0.388948
5	-0.312595	-0.479626	0.259612	0.134701
6	-0.353286	-0.424533	0.413276	-0.228718
7	0	0	0	0


TF	Unknown
TF Name	Unknown
Gene	CM000665.2_44499147-44500668(-)_1
Motif	CM000665.2_44499147-44500668(-)_1|1|1x0
Family	C2H2 ZF
Species	Unknown
Pos	A	C	G	T
1	0.185042	-0.139141	0.00337824	-0.133662
2	0.212213	-0.212809	-0.158428	0.0265107
3	-0.472321	0.407937	-0.236757	-0.279847
4	0.221076	-0.0848658	-0.0966465	-0.14672
5	-0.367666	-0.288984	-0.262865	0.399869
6	-0.725078	-0.851359	-0.600817	0.534044
7	0.00365801	-0.112343	-0.268209	0.225366
8	-0.111988	-0.110332	-0.0677478	0.203055
9	0.4075	-0.268838	-0.281406	-0.417053
10	-0.358595	-0.500154	0.466498	-0.496966
11	-0.0301707	0.144886	-0.13798	-0.0253521
12	-0.141859	-0.181141	0.19026	0.0293654
13	0.3264	-0.0837472	-0.305317	-0.251828
14	-0.292899	-0.0764636	-0.201149	0.305931
15	0.412745	-0.360688	-0.285397	-0.33804
16	-0.293449	-0.473173	0.446433	-0.444317
17	-0.186339	0.12321	-0.0666074	0.0655908
18	-0.300081	-0.434582	0.434184	-0.383334
19	0.0581121	-0.0213007	0.16949	-0.369248
20	0.429977	-0.676304	-0.0927255	-0.537382
21	-0.283539	0.0938056	0.112433	-0.0255497
22	-0.855268	-1.05617	0.568038	-1.13093
23	0.432017	-0.772626	-0.166704	-0.350763
24	-0.666416	-0.459612	0.502978	-0.596286
25	-0.0426295	0.195927	-0.0554852	-0.191567
26	-0.687541	-0.695101	0.473801	-0.210615
27	0.376447	-0.177987	-0.445164	-0.22318
28	0.32398	-0.157127	-0.181667	-0.270119
29	-0.306441	-0.696933	0.487323	-0.630882
30	-0.550933	-0.932735	-0.873398	0.5401
31	0.314702	-0.0845208	-0.168123	-0.362636
32	-0.242454	-0.402894	-0.283642	0.400005
33	0.487113	-0.5603	-0.486827	-0.48283
34	-0.238053	-0.262423	-0.240833	0.361946
35	-0.399411	-0.589786	0.488138	-0.573303
36	-0.219892	-0.504173	-0.375247	0.425311
37	0	0	0	0


TF	Unknown
TF Name	Unknown
Gene	CM000665.2_44569851-44571372(+)_1
Motif	CM000665.2_44569851-44571372(+)_1|1|1x0
Family	C2H2 ZF
Species	Unknown
Pos	A	C	G	T
1	0.263941	0.121116	-0.245168	-0.563155
2	-0.531134	0.390812	-0.696479	0.0191981
3	0.552871	-0.892519	-0.886836	-0.768303
4	0.188139	-0.142214	0.00301813	-0.13663
5	0.215604	-0.217507	-0.162091	0.026367
6	-0.484216	0.412795	-0.244169	-0.288079
7	0.224721	-0.0870439	-0.0990488	-0.150075
8	-0.377349	-0.297169	-0.270554	0.404794
9	-0.745709	-0.874393	-0.619083	0.537375
10	0.309164	-0.0420444	-0.451117	-0.154557
11	-0.642634	-0.697248	0.527092	-0.686811
12	0.555477	-0.876006	-0.845403	-0.882612
13	-0.369732	-0.513986	0.471063	-0.510736
14	-0.0309864	0.147402	-0.140847	-0.026076
15	-0.145065	-0.185096	0.193374	0.0294173
16	0.331008	-0.0869448	-0.312732	-0.258225
17	-0.299826	-0.0792711	-0.206329	0.310401
18	0.417659	-0.370494	-0.29377	-0.347415
19	-0.302805	-0.48595	0.451158	-0.456544
20	-0.190183	0.125258	-0.0681726	0.0665414
21	-0.309234	-0.446295	0.439005	-0.394072
22	0.0585475	-0.0223767	0.172045	-0.376946
23	0.434375	-0.69296	-0.0982749	-0.551394
24	-0.289372	0.0951537	0.114136	-0.0264731
25	-0.900275	-1.01675	0.568658	-1.13031
26	-0.34291	-0.0743732	-0.143316	0.297635
27	-0.518846	-0.538453	0.467994	-0.327755
28	-0.0796055	0.0133443	0.185133	-0.218445
29	-0.450622	-0.496569	0.157487	0.276429
30	0.37576	-0.346665	-0.432008	-0.0944596
31	0.328646	-0.161616	-0.186623	-0.27676
32	-0.317377	-0.7153	0.491494	-0.647992
33	-0.568596	-0.957663	-0.897197	0.543202
34	0.319196	-0.0876243	-0.172818	-0.371033
35	-0.249777	-0.41327	-0.291748	0.404909
36	0.49144	-0.575906	-0.501035	-0.496962
37	-0.00425269	-0.0180296	-0.416369	0.221943
38	-0.638835	-0.696101	0.50737	-0.452751
39	-0.586527	-0.900086	0.538796	-0.803372
40	0	0	0	0


TF	Unknown
TF Name	Unknown
Gene	CM000665.2_44594130-44595186(+)_1
Motif	CM000665.2_44594130-44595186(+)_1|1|1x0
Family	C2H2 ZF
Species	Unknown
Pos	A	C	G	T
1	0.321376	-0.351263	-0.0930547	-0.186049
2	-0.147132	-0.331102	-0.203132	0.341314
3	-0.646196	-0.668032	-0.393182	0.498997
4	0.220469	-0.114546	-0.113937	-0.0962517
5	-0.391177	-0.442553	-0.23094	0.422459
6	0.379793	-0.310053	-0.339963	-0.183449
7	0.0583241	-0.0218156	0.170721	-0.372948
8	0.432106	-0.684301	-0.0953807	-0.544107
9	-0.286343	0.0944557	0.113254	-0.025992
10	0.189864	-0.051571	0.00617701	-0.260181
11	-0.251218	0.243669	-0.17779	0.00971684
12	-0.13636	-0.309838	0.0748604	0.201775
13	-0.00771925	0.220541	-0.143009	-0.196183
14	-0.333496	-0.597945	0.427347	-0.215747
15	0.0659522	-0.180558	0.0542127	0.0183681
16	0.342256	-0.0636843	-0.392816	-0.273688
17	0.37774	-0.367612	-0.214159	-0.241111
18	-0.869696	-0.952632	0.561113	-0.945426
19	0.210956	-0.168982	-0.454058	0.128862
20	-0.450659	-0.32633	-0.191972	0.403342
21	-0.949117	-1.12729	0.571681	-1.07979
22	-0.644308	-0.886643	0.528518	-0.574384
23	-0.157383	-0.626495	0.450903	-0.613645
24	0.0932538	-0.00787031	-0.332971	0.11856
25	0.370436	-0.129903	-0.244361	-0.465656
26	0.559569	-0.970765	-0.807916	-0.957707
27	-0.775022	-0.664331	-0.648025	0.53028
28	0.279065	-0.00162662	-0.283533	-0.235211
29	0.499028	-0.634946	-0.393016	-0.680976
30	0.542544	-0.779836	-0.750944	-0.772624
31	0	0	0	0


TF	Unknown
TF Name	Unknown
Gene	CM000665.2_44641886-44644217(+)_1
Motif	CM000665.2_44641886-44644217(+)_1|1|1x0
Family	C2H2 ZF
Species	Unknown
Pos	A	C	G	T
1	0.130799	0.0755588	-0.135354	-0.138888
2	0.422039	-0.421736	-0.214857	-0.433036
3	0.191718	-0.195093	0.161784	-0.449125
4	-0.44568	0.0315344	0.105248	0.111295
5	0.404673	-0.618439	-0.103395	-0.364466
6	-0.241308	0.22815	-0.0787502	-0.0452256
7	0.130799	0.0755588	-0.135354	-0.138888
8	0.422039	-0.421736	-0.214857	-0.433036
9	0.191718	-0.195093	0.161784	-0.449125
10	0.00815024	0.00509065	-0.00354823	-0.00992661
11	0.486772	-0.612472	-0.423278	-0.506986
12	-0.353143	0.224709	-0.207628	0.0999864
13	0.105033	0.0742587	-0.0327222	-0.212893
14	0.366805	-0.307502	-0.117174	-0.380054
15	-0.536789	-0.0625242	0.0738689	0.219619
16	0.244829	0.144292	-0.382754	-0.36207
17	0.464113	-0.70604	-0.161093	-0.695377
18	-1.12584	-0.857612	-0.998795	0.566564
19	-0.572551	-0.00684065	0.21846	0.039151
20	-0.110086	-0.0653136	0.0464462	0.0971393
21	-0.102442	-0.132218	0.0492863	0.13111
22	0.088899	0.106131	-0.142931	-0.109882
23	0.412048	-0.300281	-0.193387	-0.559163
24	-0.273487	0.143979	0.13341	-0.145951
25	0.219834	-0.0841314	-0.095836	-0.145586
26	-0.3644	-0.286227	-0.260277	0.398176
27	-0.71811	-0.843574	-0.594651	0.532877
28	0.0931651	0.0362823	-0.0520621	-0.104262
29	-0.0147312	-0.0790538	-0.0824651	0.137581
30	-0.157812	-0.177313	0.216667	-0.00305823
31	0.0579596	-0.0209401	0.168617	-0.366639
32	0.428459	-0.670675	-0.0908665	-0.53265
33	-0.281562	0.0933447	0.111852	-0.0252394
34	-0.0362366	-0.172555	0.203797	-0.0919848
35	-0.164444	-0.0509635	-0.0277986	0.172585
36	-0.283631	-0.0985927	0.0850574	0.166225
37	0.113383	0.0906378	-0.216625	-0.0643224
38	-0.0376404	-0.0252457	0.119954	-0.0854582
39	0.344691	-0.198263	-0.20371	-0.276214
40	0.204434	0.101998	-0.274502	-0.219957
41	0.436912	-0.79827	-0.0475417	-0.678084
42	-0.127847	-0.249193	0.17796	0.0737727
43	-0.035618	-0.0447779	0.116723	-0.0613001
44	-0.296823	-0.223578	-0.119322	0.329958
45	-0.642128	-0.424735	0.468891	-0.344588
46	0.098449	0.115792	-0.217143	-0.0791052
47	-0.0372931	-0.0681303	0.115723	-0.035204
48	0.329059	-0.168842	-0.175576	-0.282896
49	-0.0362366	-0.172555	0.203797	-0.0919848
50	-0.164444	-0.0509635	-0.0277986	0.172585
51	-0.283631	-0.0985927	0.0850574	0.166225
52	0.113383	0.0906378	-0.216625	-0.0643224
53	-0.0376404	-0.0252457	0.119954	-0.0854582
54	0.344691	-0.198263	-0.20371	-0.276214
55	0.243644	-0.132162	-0.111166	-0.133264
56	-0.634655	-0.415186	-0.469306	0.483482
57	-1.09124	-1.12575	0.573221	-0.995339
58	0.314226	-0.244494	-0.0918816	-0.252227
59	-0.110617	0.171629	0.000762007	-0.13169
60	0.425597	-0.351497	-0.250859	-0.482486
61	0.285034	0.0399013	-0.17416	-0.513633
62	-1.03161	-0.75776	-1.06361	0.561813
63	0.563075	-1.00801	-1.01059	-0.830732
64	-0.394456	-0.436078	0.22192	0.194088
65	-0.301586	-0.607121	0.472923	-0.549135
66	-0.0657585	-0.468807	0.319577	-0.146626
67	0	0	0	0


TF	Unknown
TF Name	Unknown
Gene	CM000665.2_44658672-44659944(+)_1
Motif	CM000665.2_44658672-44659944(+)_1|1|1x0
Family	C2H2 ZF
Species	Unknown
Pos	A	C	G	T
1	-0.676598	-1.14297	0.555999	-0.920848
2	-0.318102	-0.479062	-0.386416	0.443524
3	-0.970357	-1.0841	-1.06252	0.571004
4	0.418307	-0.126582	-0.448225	-0.558259
5	0.531849	-0.738093	-0.607978	-0.775431
6	0.514238	-0.601429	-0.612764	-0.623324
7	0.309134	-0.0118536	-0.334231	-0.278971
8	0.526258	-0.77051	-0.493849	-0.823148
9	0.562545	-0.949677	-0.916637	-0.94143
10	0.309134	-0.0118536	-0.334231	-0.278971
11	0.526258	-0.77051	-0.493849	-0.823148
12	0.562545	-0.949677	-0.916637	-0.94143
13	0	0	0	0


TF	Unknown
TF Name	Unknown
Gene	CM000665.2_44658672-44659944(+)_1
Motif	CM000665.2_44658672-44659944(+)_1|2|1x0
Family	C2H2 ZF
Species	Unknown
Pos	A	C	G	T
1	-0.478684	-0.52224	0.474941	-0.417432
2	-0.274057	-0.77832	0.451493	-0.324888
3	0.300145	-0.509475	-0.123141	-0.0261535
4	0.273405	0.0663576	-0.182751	-0.520494
5	-0.885109	-0.616835	-0.886818	0.543858
6	0.567662	-1.02806	-0.968542	-0.985742
7	-0.0791141	-0.337416	-0.350067	0.354129
8	0.119196	-0.103934	-0.17832	0.0912314
9	-0.0364924	0.154848	-0.170212	-0.010351
10	0.232796	-0.0362817	-0.0592651	-0.302339
11	-0.554797	0.118848	-0.439471	0.310263
12	0.530364	-0.763281	-0.636475	-0.687636
13	0.198375	-0.170965	-0.245479	0.0712258
14	-0.0234436	-0.669866	0.401041	-0.4938
15	0.0176982	-0.184574	-0.216074	0.22958
16	0.284824	-0.00333938	-0.29275	-0.243141
17	0.504671	-0.659488	-0.411119	-0.706743
18	0.546856	-0.810723	-0.781062	-0.80332
19	0.335641	-0.0982209	-0.277622	-0.293444
20	0.456965	-0.518303	-0.407512	-0.354979
21	-1.09965	-1.12461	0.574365	-1.03356
22	0	0	0	0


TF	Unknown
TF Name	Unknown
Gene	CM000665.2_44683780-44684791(-)_1
Motif	CM000665.2_44683780-44684791(-)_1|1|1x0
Family	C2H2 ZF
Species	Unknown
Pos	A	C	G	T
1	0.39525	-0.10128	-0.394377	-0.494646
2	0.513752	-0.643482	-0.524915	-0.677507
3	0.494127	-0.522524	-0.532853	-0.542476
4	-0.660591	-0.865884	0.546937	-0.913145
5	-0.473707	-0.924335	0.527682	-0.757955
6	0.5689	-1.12886	-1.06689	-0.872922
7	0.235252	0.0921954	-0.206088	-0.374257
8	-0.823541	-0.594588	-0.830168	0.537527
9	0.570524	-1.12845	-0.97792	-0.9976
10	0	0	0	0


TF	Unknown
TF Name	Unknown
Gene	CM000665.2_44683780-44684791(-)_1
Motif	CM000665.2_44683780-44684791(-)_1|2|1x0
Family	C2H2 ZF
Species	Unknown
Pos	A	C	G	T
1	0.183524	0.0888842	-0.478377	-0.0387581
2	-0.905268	-1.06909	0.56535	-0.940997
3	0.574627	-1.08955	-1.05362	-1.12434
4	0.191887	-0.213177	-0.271566	0.11302
5	0.35543	-0.22663	-0.237504	-0.251095
6	-0.202881	-0.0368233	-0.041769	0.189267
7	0	0	0	0


TF	Unknown
TF Name	Unknown
Gene	CM000665.2_44720775-44722449(+)_1
Motif	CM000665.2_44720775-44722449(+)_1|1|1x0
Family	C2H2 ZF
Species	Unknown
Pos	A	C	G	T
1	-0.391221	-0.88943	0.523075	-0.886285
2	-0.568771	0.341901	-0.634044	0.114101
3	-0.983037	-0.882471	-1.02573	0.564748
4	-0.279256	-0.563091	-0.033898	0.357155
5	-0.413204	-0.419632	0.459572	-0.453316
6	-0.0671276	-0.565295	0.305087	-0.069377
7	0.267258	-0.0114838	-0.090837	-0.438348
8	-0.420982	0.176408	-0.400587	0.236034
9	-0.677007	-0.747626	-0.48055	0.515888
10	0.215634	0.0230761	-0.120993	-0.26313
11	-0.307574	0.0839129	-0.411654	0.280297
12	0.519473	-0.7262	-0.568487	-0.629364
13	-0.519571	-0.730966	0.521733	-0.727318
14	-0.638312	0.468863	-0.837036	-0.166857
15	0.564634	-1.06576	-0.995236	-0.844004
16	0.134091	-0.298486	0.0946574	-0.0497328
17	-0.447455	-0.350405	-0.389511	0.445448
18	0.521023	-0.545166	-0.803639	-0.622106
19	0.195284	-0.26758	0.119684	-0.240413
20	-0.37996	-0.147529	-0.322154	0.379277
21	0.55218	-0.874122	-0.916031	-0.747003
22	0.359651	-0.0965316	-0.282592	-0.410506
23	0.486861	-0.756587	-0.26759	-0.663959
24	-0.383184	-0.532972	-0.508452	0.474644
25	0.221316	-0.0607097	-0.23731	-0.0521644
26	0.459734	-0.682912	-0.220252	-0.511465
27	-0.326411	-0.305071	0.385423	-0.218934
28	0.0655954	0.165993	-0.23405	-0.103443
29	-0.672521	-0.85552	0.539869	-0.74076
30	0.548721	-0.836838	-0.820635	-0.781026
31	0.0848457	0.00633322	-0.49071	0.160316
32	-0.325606	-0.336996	0.388059	-0.205172
33	-0.0166065	-0.278139	0.113697	0.083213
34	0.154477	-0.209083	0.0485333	-0.0774352
35	0.237334	0.0969092	-0.213866	-0.385413
36	-0.0352868	0.0866059	-0.01756	-0.0472205
37	0.146995	-0.316503	0.15594	-0.165763
38	0.256072	-0.0291956	-0.205593	-0.194624
39	-0.710137	-0.75715	0.539626	-0.780488
40	0.302914	0.0252738	-0.196101	-0.530566
41	-0.833998	-0.632608	-0.8989	0.543349
42	0.57185	-1.12712	-1.03595	-0.990937
43	0	0	0	0


TF	Unknown
TF Name	Unknown
Gene	CM000665.2_44734379-44735234(+)_1
Motif	CM000665.2_44734379-44735234(+)_1|1|1x0
Family	C2H2 ZF
Species	Unknown
Pos	A	C	G	T
1	-0.749801	-1.01379	0.562551	-1.13642
2	-0.665228	-0.62267	-0.757002	0.527687
3	-0.503218	-0.672104	-0.695474	0.514777
4	-0.232389	-0.481808	-0.0167813	0.326855
5	-0.340262	-0.345911	0.426686	-0.37551
6	-0.049611	-0.487374	0.277471	-0.0515877
7	0.192879	0.196614	-0.301435	-0.433251
8	-0.601399	-0.271405	-0.455175	0.456929
9	0.522994	-0.704973	-0.61993	-0.64091
10	0.282034	-0.0612564	-0.169604	-0.267247
11	-0.252148	0.144843	-0.401798	0.216986
12	0.490846	-0.64338	-0.464372	-0.477418
13	-0.420451	-0.606214	0.49459	-0.603008
14	-0.533405	0.439521	-0.708033	-0.119115
15	0.546169	-0.886534	-0.82456	-0.691665
16	0.176484	-0.230257	0.11005	-0.206384
17	-0.320748	-0.1165	-0.269951	0.346428
18	0.53046	-0.722897	-0.759724	-0.611192
19	0.473955	-0.425989	-0.416367	-0.579341
20	0.0133199	0.0628752	-0.275181	0.108027
21	0.0543002	-0.417327	-0.20532	0.269747
22	0.197991	-0.0498374	-0.205024	-0.0423282
23	0.428344	-0.575752	-0.169192	-0.425094
24	-0.273526	-0.254774	0.351994	-0.179082
25	0.275785	0.0318104	-0.162722	-0.456631
26	-0.690433	-0.513463	-0.747465	0.519905
27	0.555516	-0.937447	-0.857336	-0.817776
28	0	0	0	0


TF	Unknown
TF Name	Unknown
Gene	CM000665.2_48267835-48269779(+)_1
Motif	CM000665.2_48267835-48269779(+)_1|1|1x0
Family	C2H2 ZF
Species	Unknown
Pos	A	C	G	T
1	-0.0909074	-0.468123	-0.0391864	0.286643
2	-0.0833134	0.345662	-0.240796	-0.416004
3	-0.530556	0.473822	-0.368095	-0.523599
4	-0.341954	-0.675286	0.475354	-0.461001
5	0.492814	-0.409084	-0.50197	-0.732936
6	-0.476295	0.406652	-0.396789	-0.146111
7	0.224829	-0.496067	0.21873	-0.458407
8	-0.160593	0.277072	-0.541742	0.052774
9	-0.384559	-0.67005	-0.341502	0.465115
10	0.179392	-0.208252	-0.156348	0.0688531
11	-0.514569	-0.215305	-0.25367	0.402689
12	-1.04415	-1.12663	0.572341	-1.00207
13	0	0	0	0


TF	Unknown
TF Name	Unknown
Gene	CM000665.2_48267835-48269779(+)_1
Motif	CM000665.2_48267835-48269779(+)_1|2|1x0
Family	C2H2 ZF
Species	Unknown
Pos	A	C	G	T
1	0.179392	-0.208252	-0.156348	0.0688531
2	-0.514569	-0.215305	-0.25367	0.402689
3	-1.04415	-1.12663	0.572341	-1.00207
4	0.196396	-0.243812	0.038413	-0.116161
5	-0.442814	0.291545	-0.505582	0.136811
6	-0.895576	-0.828103	-0.792003	0.551795
7	-0.415119	-0.817115	0.517298	-0.763526
8	-0.00524792	0.145437	-0.3621	0.0718179
9	-0.2812	-0.754408	0.489049	-0.663396
10	0.147409	0.149659	-0.104574	-0.39965
11	-0.0509919	0.376094	-0.696576	-0.273827
12	-0.805994	0.538275	-0.712222	-0.70759
13	0.187886	-0.036004	0.0161674	-0.300738
14	-0.343324	0.357771	-0.306272	-0.111677
15	-0.239322	-0.422053	-0.19185	0.380637
16	-0.506907	-0.840789	0.525143	-0.712811
17	0.224679	-0.415108	-0.259499	0.142317
18	-0.342329	-0.558291	-0.194135	0.419842
19	0.194675	-0.164811	0.0970234	-0.301129
20	-0.0581999	-0.22113	-0.264213	0.296707
21	-0.122359	-0.264848	-0.357231	0.354643
22	-0.054935	-0.134411	0.169903	-0.0427658
23	-0.440103	-0.110415	-0.414504	0.393833
24	-0.455768	-0.76322	0.503255	-0.535653
25	0.253453	0.103611	-0.250156	-0.424871
26	-0.911322	-0.688569	-0.920332	0.550518
27	0.569576	-1.07772	-1.03077	-0.952719
28	0.0828047	-0.133719	0.169547	-0.238531
29	-0.446962	0.0796402	-0.315867	0.291862
30	-0.341931	-0.225461	-0.111256	0.33764
31	0	0	0	0


TF	Unknown
TF Name	Unknown
Gene	CM000665.2_50786660-50787224(-)_1
Motif	CM000665.2_50786660-50787224(-)_1|1|1x0
Family	C2H2 ZF
Species	Unknown
Pos	A	C	G	T
1	-0.355944	-0.730914	-0.703009	0.501802
2	-0.587624	-0.855646	-0.394808	0.505045
3	-0.611213	-0.896436	-0.290364	0.493577
4	-0.427576	0.039547	0.110099	0.0942984
5	-0.227861	-0.258033	-0.204223	0.34857
6	-0.17309	0.0304307	0.0258821	0.0772661
7	-0.196876	-0.784091	0.0252274	0.33047
8	-0.710823	-0.964874	0.559245	-1.13973
9	-0.0652644	-0.36242	-0.695936	0.398641
10	0	0	0	0


TF	Unknown
TF Name	Unknown
Gene	CM000665.2_62371049-62371667(-)_1
Motif	CM000665.2_62371049-62371667(-)_1|1|1x0
Family	C2H2 ZF
Species	Unknown
Pos	A	C	G	T
1	-0.383599	-0.945408	0.530597	-1.0965
2	-0.93048	0.524999	-1.02619	-0.357689
3	0.572111	-1.12686	-1.06631	-0.974541
4	0	0	0	0


TF	Unknown
TF Name	Unknown
Gene	CM000665.2_62371049-62371667(-)_1
Motif	CM000665.2_62371049-62371667(-)_1|2|1x0
Family	C2H2 ZF
Species	Unknown
Pos	A	C	G	T
1	0.11284	0.199845	-0.0439642	-0.667064
2	0.0654322	-0.554551	-0.146781	0.266063
3	-0.784412	-1.13385	0.565123	-1.05367
4	0	0	0	0


TF	Unknown
TF Name	Unknown
Gene	CM000665.2_75736880-75739421(-)_1
Motif	CM000665.2_75736880-75739421(-)_1|1|1x0
Family	C2H2 ZF
Species	Unknown
Pos	A	C	G	T
1	0.0364593	-0.330531	0.138792	0.0288604
2	0.0194159	0.0461552	-0.113396	0.0301739
3	-0.737656	-0.804034	0.546677	-0.857202
4	0.424518	-0.0900162	-0.53761	-0.62082
5	0.508447	-0.632791	-0.493719	-0.653926
6	0.522341	-0.602379	-0.753637	-0.611493
7	0.108625	0.0288865	-0.319482	0.0673859
8	0.407202	-0.467701	-0.224678	-0.29297
9	-0.253103	-0.0448298	0.169678	0.026012
10	0.0252981	-0.255601	-0.0449613	0.171209
11	0.20155	0.151262	-0.318361	-0.290431
12	-0.014353	0.119567	-0.0751269	-0.0582818
13	0.196311	-0.279979	-0.09168	0.0390118
14	0.0459577	-0.0166555	-0.052419	0.0169084
15	-0.545792	-0.211297	-0.282412	0.411411
16	0.133124	-0.118955	-0.068551	0.0115328
17	0.293909	0.0689415	-0.305366	-0.437166
18	-0.0124711	-0.120825	-0.00532415	0.108346
19	0.0364593	-0.330531	0.138792	0.0288604
20	0.0194159	0.0461552	-0.113396	0.0301739
21	-0.737656	-0.804034	0.546677	-0.857202
22	0.0841315	-0.138126	-0.0529605	0.069475
23	0.487046	-0.802912	-0.392004	-0.434482
24	-0.453506	0.103431	-0.0711752	0.184774
25	-0.00113928	-0.522243	0.368631	-0.437315
26	-0.625068	-0.680633	0.228245	0.270185
27	-1.05056	-0.726502	-0.784289	0.551322
28	-0.00387153	-0.141262	-0.325868	0.258717
29	-0.137826	-0.135864	-0.0854279	0.235308
30	0.450866	-0.350181	-0.365067	-0.525725
31	0.0117184	-0.273121	0.0908039	0.081677
32	-0.215027	-0.24371	-0.0855994	0.30078
33	-0.208332	0.105745	0.00721547	0.0368638
34	-0.0172229	-0.373914	0.204245	0.00675183
35	0.0788162	-0.0605649	0.0176672	-0.050777
36	-0.80909	-0.550445	0.528282	-0.725427
37	0.244553	-0.163924	-0.102188	-0.114674
38	-0.634488	-0.349765	-0.477418	0.475374
39	-0.895749	-1.13071	-1.00702	0.568256
40	0	0	0	0


TF	Unknown
TF Name	Unknown
Gene	CM000665.2_75736880-75739421(-)_1
Motif	CM000665.2_75736880-75739421(-)_1|2|1x0
Family	C2H2 ZF
Species	Unknown
Pos	A	C	G	T
1	-0.661338	-0.866776	0.54705	-0.914071
2	-0.474289	-0.925238	0.527812	-0.758739
3	0.568982	-1.12999	-1.06797	-0.873866
4	0.323806	-0.0839432	-0.304691	-0.242402
5	-0.476703	-0.549181	-0.582459	0.494493
6	0.540238	-0.770216	-0.800571	-0.693119
7	0.124943	0.079044	-0.0394643	-0.256572
8	-0.467267	-0.549184	0.432746	-0.175195
9	0.427734	-0.305194	-0.376359	-0.390551
10	0.268103	-0.34485	0.0791475	-0.306175
11	-0.146878	0.233828	-0.495599	0.0983743
12	-0.465451	0.484939	-0.604787	-0.450189
13	0.409917	-0.241214	-0.304768	-0.443037
14	0.54081	-0.771037	-0.703367	-0.799269
15	-0.850709	-0.842825	-0.85129	0.55322
16	0	0	0	0


TF	Unknown
TF Name	Unknown
Gene	CM000665.2_88138644-88141122(+)_1
Motif	CM000665.2_88138644-88141122(+)_1|1|1x0
Family	C2H2 ZF
Species	Unknown
Pos	A	C	G	T
1	-0.158978	-1.15859	0.290532	0.108868
2	-0.148559	-0.225234	0.125337	0.133477
3	0.0793946	0.33954	-1.35943	-0.243929
4	0	0	0	0


TF	Unknown
TF Name	Unknown
Gene	CM000665.2_88138644-88141122(+)_1
Motif	CM000665.2_88138644-88141122(+)_1|2|1x0
Family	C2H2 ZF
Species	Unknown
Pos	A	C	G	T
1	0.06742	-0.600963	0.0917452	0.129112
2	0.291735	0.0601688	-0.299242	-0.407062
3	-0.865308	-0.810152	0.560635	-1.13834
4	0	0	0	0


TF	Unknown
TF Name	Unknown
Gene	CM000665.2_88138644-88141122(+)_1
Motif	CM000665.2_88138644-88141122(+)_1|3|1x0
Family	C2H2 ZF
Species	Unknown
Pos	A	C	G	T
1	0.136278	-0.0467551	-0.0991769	-0.0279712
2	-0.0238961	-0.039953	-0.486689	0.258962
3	-0.110294	0.0397794	-0.031881	0.0788686
4	0.377261	-0.867771	0.11047	-0.718934
5	0.106889	-0.979032	-0.227673	0.306208
6	-1.14938	-1.09661	-0.516718	0.549587
7	-0.138429	0.277084	-0.055182	-0.301419
8	-0.34819	-1.01089	0.519331	-0.830587
9	-0.2923	0.212753	-0.125482	0.044798
10	0	0	0	0


TF	Unknown
TF Name	Unknown
Gene	CM000665.2_88138644-88141122(+)_1
Motif	CM000665.2_88138644-88141122(+)_1|4|1x0
Family	C2H2 ZF
Species	Unknown
Pos	A	C	G	T
1	0.0281855	-0.286343	-0.317575	0.286555
2	-0.192513	-1.23655	-0.398041	0.462422
3	-0.801913	-0.851237	0.525642	-0.459986
4	0	0	0	0


TF	Unknown
TF Name	Unknown
Gene	CM000665.2_114236255-114237308(-)_1
Motif	CM000665.2_114236255-114237308(-)_1|1|1x0
Family	C2H2 ZF
Species	Unknown
Pos	A	C	G	T
1	-0.523368	-0.366356	0.474889	-0.54433
2	-0.333626	-0.159065	-0.187914	0.34125
3	-0.504467	-1.22845	0.470518	-0.171868
4	0	0	0	0


TF	Unknown
TF Name	Unknown
Gene	CM000665.2_114236255-114237308(-)_1
Motif	CM000665.2_114236255-114237308(-)_1|2|1x0
Family	C2H2 ZF
Species	Unknown
Pos	A	C	G	T
1	-0.909548	-1.11252	0.571146	-1.12782
2	-0.491144	-0.157736	-0.434304	0.417296
3	-0.741343	-0.916946	-0.837358	0.550484
4	0.30604	-0.653774	0.183185	-0.637978
5	-0.294305	-0.301569	-0.456776	0.422179
6	-0.666918	-0.843367	-0.815462	0.542615
7	0	0	0	0


TF	Unknown
TF Name	Unknown
Gene	CM000665.2_114236255-114237308(-)_1
Motif	CM000665.2_114236255-114237308(-)_1|3|1x0
Family	C2H2 ZF
Species	Unknown
Pos	A	C	G	T
1	-0.900242	-1.06254	0.56801	-1.04951
2	-0.493916	-0.523858	-0.407966	0.475543
3	-0.648888	-1.04286	0.214189	0.311207
4	-0.526769	-1.08321	0.549855	-1.13571
5	-0.543093	0.079377	-0.586344	0.352933
6	-0.958319	-1.12631	-1.11352	0.572659
7	0	0	0	0


TF	Unknown
TF Name	Unknown
Gene	CM000665.2_141442271-141445973(+)_1
Motif	CM000665.2_141442271-141445973(+)_1|1|1x0
Family	C2H2 ZF
Species	Unknown
Pos	A	C	G	T
1	-1.0243	-1.12953	0.569441	-0.918443
2	-0.353301	-0.91929	-0.0134422	0.392126
3	-0.522736	-0.418187	-0.17797	0.423955
4	0.13705	0.038296	-0.0430039	-0.199936
5	-0.0635915	-0.544858	-0.0873128	0.308167
6	0.016838	-0.332158	0.0120429	0.16641
7	0	0	0	0


TF	Unknown
TF Name	Unknown
Gene	CM000665.2_141442271-141445973(+)_1
Motif	CM000665.2_141442271-141445973(+)_1|2|1x0
Family	C2H2 ZF
Species	Unknown
Pos	A	C	G	T
1	0.102966	-0.256298	0.239853	-0.355572
2	-0.129042	-0.156489	-0.193042	0.282952
3	-0.372403	-0.55976	0.355171	0.0147988
4	-0.289044	-0.645109	0.444219	-0.320129
5	0.220009	-0.229705	0.133501	-0.407544
6	-0.188515	0.107743	0.0373559	-0.00844713
7	-0.957493	-1.06449	0.571585	-1.12738
8	-0.400792	-0.278838	-0.486251	0.439334
9	-0.21714	-0.520338	-0.287126	0.41085
10	0	0	0	0


TF	Unknown
TF Name	Unknown
Gene	CM000665.2_141442271-141445973(+)_1
Motif	CM000665.2_141442271-141445973(+)_1|3|1x0
Family	C2H2 ZF
Species	Unknown
Pos	A	C	G	T
1	0.40658	-0.325486	-0.132958	-0.618225
2	-0.42616	0.36575	-0.371074	-0.0563861
3	-0.543193	-0.766026	-0.826272	0.530601
4	0.0820946	-0.183784	0.114715	-0.0784959
5	-0.181573	0.176363	-0.193984	0.0795427
6	-0.33486	-0.264558	0.231979	0.109803
7	0.198524	-0.373301	0.174893	-0.299931
8	0.571296	-0.920402	-1.10292	-1.12767
9	-0.673976	-0.440721	-0.71514	0.509604
10	0.266697	-0.0699114	-0.202151	-0.172069
11	-0.125051	-0.0242907	0.0446001	0.0778897
12	0.0341633	-0.324884	0.268239	-0.228905
13	0	0	0	0


TF	Unknown
TF Name	Unknown
Gene	CM000665.2_141442271-141445973(+)_1
Motif	CM000665.2_141442271-141445973(+)_1|4|1x0
Family	C2H2 ZF
Species	Unknown
Pos	A	C	G	T
1	-0.0834287	-0.170949	-0.992506	0.379927
2	-1.15087	-0.66124	-0.748237	0.5481
3	0.289852	-0.546945	0.0196177	-0.142195
4	0	0	0	0


TF	Unknown
TF Name	Unknown
Gene	CM000665.2_179333219-179334419(+)_1
Motif	CM000665.2_179333219-179334419(+)_1|1|1x0
Family	C2H2 ZF
Species	Unknown
Pos	A	C	G	T
1	-0.0749567	-0.210448	-0.143237	0.260907
2	-0.331675	0.419461	-0.284198	-0.411956
3	-0.591323	0.344712	0.00348433	-0.280618
4	-0.183304	-0.576591	0.16287	0.210637
5	-0.248873	-0.294951	0.125452	0.202553
6	-0.247135	-0.184854	0.347853	-0.257351
7	0.337701	-0.420816	0.00394795	-0.361332
8	0.489033	-0.676727	-0.414988	-0.492869
9	-0.405984	-0.441108	0.185727	0.233386
10	0.181598	-0.0929314	-0.139417	-0.0231521
11	-0.0999701	-0.0271102	-0.234407	0.226144
12	-0.269186	-0.535242	0.232557	0.16498
13	0.14228	-0.359215	0.0732451	-0.00378021
14	-1.01701	0.560477	-0.83479	-0.910874
15	-1.13658	-1.05635	-0.725028	0.562388
16	0	0	0	0


TF	Unknown
TF Name	Unknown
Gene	CM000665.2_179333219-179334419(+)_1
Motif	CM000665.2_179333219-179334419(+)_1|2|1x0
Family	C2H2 ZF
Species	Unknown
Pos	A	C	G	T
1	0.0178551	-0.295739	-0.00361672	0.164411
2	-0.0588862	-0.113389	0.0900318	0.0516259
3	-0.186155	-0.0272272	0.118174	0.0400663
4	0.105623	-0.249183	-0.0487339	0.102919
5	-0.337305	0.368723	-0.318809	-0.140996
6	0.269477	-0.300037	0.0239242	-0.234796
7	-0.0895428	-0.0689976	-0.0524873	0.160483
8	0.0149847	-0.119666	0.119538	-0.0511573
9	-0.0518251	0.0399919	0.165066	-0.256781
10	-0.913369	-1.12809	0.570878	-1.09369
11	0.544994	-0.821315	-0.657465	-0.915151
12	-0.28066	-0.213203	-0.603879	0.417467
13	0	0	0	0


TF	Unknown
TF Name	Unknown
Gene	CM000665.2_193155595-193156792(-)_1
Motif	CM000665.2_193155595-193156792(-)_1|1|1x0
Family	C2H2 ZF
Species	Unknown
Pos	A	C	G	T
1	-0.814734	-1.01209	0.556988	-0.842066
2	-0.527535	-1.15399	0.544976	-0.90056
3	-0.163611	0.156089	0.166104	-0.381411
4	0	0	0	0


TF	Unknown
TF Name	Unknown
Gene	CM000665.2_193155595-193156792(-)_1
Motif	CM000665.2_193155595-193156792(-)_1|2|1x0
Family	C2H2 ZF
Species	Unknown
Pos	A	C	G	T
1	-0.814734	-1.01209	0.556988	-0.842066
2	-0.527535	-1.15399	0.544976	-0.90056
3	-0.163611	0.156089	0.166104	-0.381411
4	0	0	0	0


TF	Unknown
TF Name	Unknown
Gene	CM000665.2_193155595-193156792(-)_1
Motif	CM000665.2_193155595-193156792(-)_1|3|1x0
Family	C2H2 ZF
Species	Unknown
Pos	A	C	G	T
1	-0.16078	-0.270179	0.198642	0.0765145
2	0.0547547	-0.525409	0.121126	0.0954115
3	-0.267051	-0.254102	0.296832	-0.0355086
4	0.145332	0.1307	-0.227328	-0.181151
5	-0.239896	-0.23318	-0.302301	0.369464
6	-1.12536	-1.06684	0.57361	-1.03166
7	0	0	0	0


TF	Unknown
TF Name	Unknown
Gene	CM000666.2_85501-87448(+)_1
Motif	CM000666.2_85501-87448(+)_1|1|1x0
Family	C2H2 ZF
Species	Unknown
Pos	A	C	G	T
1	-0.386867	-0.169515	-0.353876	0.392717
2	0.571168	-0.910162	-1.11264	-1.1278
3	-1.03274	0.265743	0.28548	-0.873923
4	0	0	0	0


TF	Unknown
TF Name	Unknown
Gene	CM000666.2_85501-87448(+)_1
Motif	CM000666.2_85501-87448(+)_1|2|1x0
Family	C2H2 ZF
Species	Unknown
Pos	A	C	G	T
1	0.237372	-0.0803472	-0.043879	-0.269475
2	-0.579327	-0.234203	-0.492236	0.452011
3	-1.11467	-1.12316	0.575812	-1.08362
4	0.0996609	-0.43117	0.0924039	0.0547755
5	-0.352001	0.221516	-0.234723	0.116443
6	-0.587417	-0.408282	-0.815534	0.504867
7	0.143291	-0.316316	0.181854	-0.217259
8	-0.342131	0.32321	-0.136991	-0.148204
9	-0.0947425	-0.0208956	-0.645576	0.304665
10	0.364668	-0.128351	-0.482637	-0.213875
11	-0.466793	0.149856	-0.405408	0.267968
12	-0.79489	-0.928061	0.554307	-0.859745
13	0.306462	-0.0728378	-0.278184	-0.220241
14	-0.425692	-0.493112	-0.524068	0.477743
15	0.527164	-0.691857	-0.720094	-0.62014
16	0.177259	-0.0658963	-0.152333	-0.0303098
17	-0.354045	0.0106364	-0.310343	0.310326
18	-0.269896	-0.477693	-0.0478	0.349116
19	0.35852	-0.00317473	-0.576145	-0.338342
20	-0.659021	0.275358	-0.581523	0.213098
21	-0.771851	-0.992057	0.555259	-0.861092
22	0.23816	0.151673	-0.26015	-0.519695
23	-0.744368	-0.0905585	-0.697607	0.44831
24	0.540273	-0.718205	-0.812833	-0.732261
25	0.033628	-0.182666	-0.22197	0.220895
26	-0.470441	-0.481832	0.429378	-0.19106
27	-0.614975	-0.830408	0.536098	-0.761467
28	0.0996609	-0.43117	0.0924039	0.0547755
29	-0.352001	0.221516	-0.234723	0.116443
30	-0.587417	-0.408282	-0.815534	0.504867
31	0.234854	0.0546775	-0.0790051	-0.501923
32	-0.982124	-0.798532	-0.98688	0.56035
33	0.562204	-0.976826	-0.946617	-0.878817
34	0.105369	0.236646	-0.30308	-0.298142
35	-0.410225	-0.211854	-0.306882	0.398613
36	0.253648	0.0316928	-0.130369	-0.408564
37	0.188161	-0.0717449	-0.126135	-0.0644592
38	-0.388595	0.0382361	-0.258923	0.289669
39	-0.238518	-0.421923	-0.00447437	0.312671
40	0.35852	-0.00317473	-0.576145	-0.338342
41	-0.659021	0.275358	-0.581523	0.213098
42	-0.771851	-0.992057	0.555259	-0.861092
43	0.303387	-0.129296	-0.128382	-0.29884
44	-0.510021	0.0786037	-0.371901	0.315522
45	-0.741815	-0.829731	0.534075	-0.601368
46	0.201677	-0.162418	-0.114293	-0.021193
47	-0.566518	-0.0515655	-0.195667	0.343084
48	-0.942371	-0.821614	0.556135	-0.865167
49	0	0	0	0


TF	Unknown
TF Name	Unknown
Gene	CM000666.2_160841-162119(+)_1
Motif	CM000666.2_160841-162119(+)_1|1|1x0
Family	C2H2 ZF
Species	Unknown
Pos	A	C	G	T
1	0.385097	0.0159971	-0.541814	-0.605328
2	0.520495	-0.677118	-0.555423	-0.707188
3	0.542079	-0.702856	-0.854978	-0.749265
4	0.2444	-0.176415	-0.129046	-0.0781095
5	-0.698593	-0.733515	0.540281	-0.837109
6	0.576009	-1.12296	-1.1165	-1.09115
7	0.369234	-0.444053	-0.0154099	-0.474883
8	0.508171	-0.476436	-0.695422	-0.615891
9	-0.45615	-0.797098	-0.347248	0.483031
10	0.143312	-0.126393	0.0483887	-0.128606
11	-0.484473	0.371322	-0.51052	0.00527836
12	-0.705196	-0.631806	-0.46807	0.509074
13	0.130041	0.106348	-0.0302296	-0.355871
14	-0.339611	-0.141952	-0.471715	0.395118
15	-0.848658	-1.0522	0.566734	-1.08558
16	-0.787409	-0.798009	-0.174062	0.478255
17	-0.772048	0.559666	-0.910978	-1.09565
18	-0.414261	-0.26342	-0.17953	0.381677
19	0.197402	-0.0897705	-0.100319	-0.0874835
20	-0.365151	-0.006405	-0.290867	0.316271
21	-0.32394	-0.591505	-0.045995	0.374755
22	0.255734	0.159048	-0.301335	-0.591484
23	-0.861129	-0.130224	-0.808854	0.472186
24	0.557641	-0.849233	-0.955018	-0.864946
25	0.0326439	-0.209155	-0.253094	0.241993
26	-0.549037	-0.561771	0.456885	-0.236713
27	-0.732708	-0.973545	0.554095	-0.896474
28	0.0336725	-0.330751	0.225115	-0.111705
29	-0.251196	0.265896	-0.25473	0.0163567
30	-0.444672	-0.152057	-0.32341	0.391168
31	0.185076	-0.449451	0.232533	-0.392326
32	-0.529271	-0.630101	0.234902	0.243657
33	-0.408535	-0.456195	-0.267886	0.434601
34	0	0	0	0


TF	Unknown
TF Name	Unknown
Gene	CM000666.2_253990-254851(+)_1
Motif	CM000666.2_253990-254851(+)_1|1|1x0
Family	C2H2 ZF
Species	Unknown
Pos	A	C	G	T
1	0.101325	0.377073	-0.756624	-0.746253
2	-1.14034	-0.723663	-0.923268	0.55863
3	0.414951	-0.0512682	-0.391679	-0.976031
4	0	0	0	0


TF	Unknown
TF Name	Unknown
Gene	CM000666.2_253990-254851(+)_1
Motif	CM000666.2_253990-254851(+)_1|2|1x0
Family	C2H2 ZF
Species	Unknown
Pos	A	C	G	T
1	0.0836339	0.0102338	-0.115297	-0.00132548
2	-0.296763	-0.021418	-0.231281	0.291385
3	-0.310789	0.0067747	0.0722743	0.118702
4	0.309831	0.0659907	-0.358426	-0.447507
5	-0.654939	-0.311117	-0.636297	0.485592
6	0.522295	-0.750638	-0.549264	-0.675183
7	0.03247	-0.212193	-0.256652	0.244299
8	-0.558118	-0.571003	0.459721	-0.242094
9	-0.74625	-0.98994	0.555797	-0.911956
10	0.171067	0.0344113	-0.597308	0.072634
11	-0.438488	-0.312704	0.427808	-0.327042
12	-1.02229	-1.12538	0.573595	-1.07652
13	0	0	0	0


TF	Unknown
TF Name	Unknown
Gene	CM000666.2_270206-270968(-)_1
Motif	CM000666.2_270206-270968(-)_1|1|1x0
Family	C2H2 ZF
Species	Unknown
Pos	A	C	G	T
1	-0.00887886	-0.412687	0.176488	0.0539309
2	-0.974933	-0.707617	-0.664816	0.541784
3	-0.82707	-0.953991	0.564261	-1.13471
4	0.353115	-0.190619	-0.357595	-0.179477
5	-0.761168	0.421325	-0.792818	0.0116753
6	-0.367237	-0.957744	-0.250916	0.462297
7	0	0	0	0


TF	Unknown
TF Name	Unknown
Gene	CM000666.2_271101-272691(-)_1
Motif	CM000666.2_271101-272691(-)_1|1|1x0
Family	C2H2 ZF
Species	Unknown
Pos	A	C	G	T
1	-0.0664713	-0.395111	-0.0795894	0.280294
2	0.0514243	-0.054387	0.0510045	-0.0617877
3	-0.312649	0.170353	-0.233017	0.160805
4	-0.0156032	-0.482204	0.316139	-0.197205
5	0.154751	-0.322308	-0.13368	0.133787
6	-0.471454	0.333112	0.0492147	-0.410094
7	-0.0705368	-0.36479	-0.0841067	0.277437
8	0.0588543	0.00705723	0.0209059	-0.102827
9	-0.247723	0.101207	-0.331721	0.232077
10	-0.184918	-0.406938	-0.0843926	0.328697
11	-0.465607	0.459956	-0.458318	-0.370703
12	-0.442074	-0.161845	-0.388271	0.404962
13	0.359426	-0.00368541	-0.578899	-0.340165
14	-0.662162	0.275877	-0.584361	0.213373
15	-0.776487	-0.997555	0.555821	-0.866077
16	0.262844	-0.41561	0.160274	-0.471157
17	-0.995769	0.545897	-1.01334	-0.541705
18	0.57544	-1.11429	-1.12353	-1.06696
19	0.283116	-0.271249	-0.00277306	-0.2583
20	-0.464399	-0.017462	-0.385713	0.358838
21	-0.869724	-0.92894	0.552055	-0.73926
22	0.203518	-0.337655	0.0506681	-0.086766
23	-0.579726	0.18702	-0.401596	0.255739
24	-0.916925	-0.858672	0.558083	-0.900762
25	0.165925	-0.269366	0.0983713	-0.1292
26	0.487039	-0.728799	-0.215084	-0.87109
27	0.0344423	0.182601	-0.217452	-0.103085
28	0	0	0	0


TF	Unknown
TF Name	Unknown
Gene	CM000666.2_372647-373859(+)_1
Motif	CM000666.2_372647-373859(+)_1|1|1x0
Family	C2H2 ZF
Species	Unknown
Pos	A	C	G	T
1	0.0321043	-0.218008	-0.263456	0.24865
2	-0.575527	-0.588699	0.464978	-0.252465
3	-0.772166	-1.02128	0.558876	-0.941562
4	0.252838	-0.188025	-0.00867516	-0.235643
5	-0.395965	-0.378419	-0.446664	0.450593
6	0.506879	-0.96998	-0.335129	-0.661874
7	0.225225	-0.197322	-0.235293	0.0428727
8	-0.767282	0.528837	-0.730887	-0.578553
9	-0.901783	-0.993374	0.55179	-0.677164
10	0.397416	-0.245577	-0.276831	-0.39119
11	-0.325806	0.00603071	-0.188416	0.270849
12	-1.13171	-0.778574	0.548311	-0.647246
13	0.125973	0.223795	-0.284728	-0.327709
14	-0.526689	-0.274293	0.442252	-0.395424
15	0.375451	-0.0958937	-0.385974	-0.383931
16	0.227711	-0.395633	0.0516522	-0.10665
17	-0.686059	0.197108	-0.480882	0.276262
18	-1.12394	-1.05684	0.57503	-1.10532
19	0.185695	-0.315689	0.107885	-0.154241
20	0.514857	-0.885592	-0.293876	-1.04949
21	0.0352214	0.205876	-0.25492	-0.123188
22	0.227711	-0.395633	0.0516522	-0.10665
23	-0.686059	0.197108	-0.480882	0.276262
24	-1.12394	-1.05684	0.57503	-1.10532
25	-0.00147777	-0.577688	0.126341	0.146538
26	-0.0712482	-0.589928	0.43646	-0.789543
27	-0.203899	-0.51243	-0.618711	0.451292
28	0.150772	-0.0261907	-0.124992	-0.0488732
29	-0.28785	0.0610963	-0.143249	0.208038
30	-0.298277	-0.366631	0.21941	0.149091
31	0	0	0	0


TF	Unknown
TF Name	Unknown
Gene	CM000666.2_441594-444517(-)_1
Motif	CM000666.2_441594-444517(-)_1|1|1x0
Family	C2H2 ZF
Species	Unknown
Pos	A	C	G	T
1	0.127176	-0.743569	-0.278775	0.290704
2	-0.990122	0.569995	-0.96623	-1.12898
3	-0.86143	-0.537387	0.331429	0.154505
4	0	0	0	0


TF	Unknown
TF Name	Unknown
Gene	CM000666.2_441594-444517(-)_1
Motif	CM000666.2_441594-444517(-)_1|2|1x0
Family	C2H2 ZF
Species	Unknown
Pos	A	C	G	T
1	0.289558	0.124316	-0.66198	-0.298486
2	0.470028	-0.641181	-0.372599	-0.402192
3	-1.08978	-1.12665	0.572316	-0.963547
4	0	0	0	0


TF	Unknown
TF Name	Unknown
Gene	CM000666.2_441594-444517(-)_1
Motif	CM000666.2_441594-444517(-)_1|3|1x0
Family	C2H2 ZF
Species	Unknown
Pos	A	C	G	T
1	0.193971	0.203673	-0.420393	-0.338415
2	0.554519	-1.11662	-0.640814	-0.960015
3	-0.190531	-0.448307	-0.267528	0.39073
4	0.30603	-0.213598	-0.0481101	-0.32772
5	-0.787581	-0.669001	-0.699507	0.534391
6	-0.876382	-1.12992	0.569048	-1.06695
7	0.304181	-0.00994045	-0.325422	-0.271344
8	0.522148	-0.746882	-0.476139	-0.798394
9	0.559662	-0.920212	-0.887879	-0.912142
10	0.304181	-0.00994045	-0.325422	-0.271344
11	0.522148	-0.746882	-0.476139	-0.798394
12	0.559662	-0.920212	-0.887879	-0.912142
13	0.127981	-0.713511	0.255586	-0.178762
14	-0.327018	0.313374	-0.425431	0.0397761
15	-0.202399	-0.182173	-0.586102	0.390187
16	-0.1954	-0.389672	0.363569	-0.190532
17	-0.692523	-0.504759	0.505371	-0.548834
18	0.4944	-0.439882	-0.730282	-0.48284
19	0.0920361	-0.515174	0.155362	0.0122014
20	-0.558582	-0.355577	0.477759	-0.555517
21	-0.371668	-0.591815	-0.772834	0.498361
22	0	0	0	0


TF	Unknown
TF Name	Unknown
Gene	CM000666.2_441594-444517(-)_1
Motif	CM000666.2_441594-444517(-)_1|4|1x0
Family	C2H2 ZF
Species	Unknown
Pos	A	C	G	T
1	0.214144	-0.183326	-0.219043	0.042614
2	-0.702264	0.516935	-0.668029	-0.524735
3	-0.825168	-0.911324	0.54214	-0.613879
4	0.290903	-0.00526855	-0.302722	-0.251735
5	0.510405	-0.686107	-0.430836	-0.734676
6	0.551152	-0.844156	-0.81367	-0.836547
7	0.433086	-0.23634	-0.434776	-0.466622
8	-0.312917	0.246803	-0.546296	0.165544
9	0.572156	-1.12681	-1.01502	-1.02282
10	0.178555	-0.381263	0.0911934	-0.0746086
11	-0.394018	0.00309953	0.274946	-0.151323
12	0.302814	-0.00940425	-0.369882	-0.231738
13	-0.17839	-0.36156	0.348637	-0.1738
14	-0.63703	-0.459996	0.492411	-0.501552
15	0.481016	-0.399876	-0.673682	-0.44038
16	-0.00778992	-0.317078	-0.101639	0.241691
17	-0.190344	-0.28593	0.381007	-0.36375
18	-0.267661	-0.19169	0.0440925	0.233012
19	0	0	0	0


TF	Unknown
TF Name	Unknown
Gene	CM000666.2_441594-444517(-)_1
Motif	CM000666.2_441594-444517(-)_1|5|1x0
Family	C2H2 ZF
Species	Unknown
Pos	A	C	G	T
1	0.123639	-0.094804	-0.19364	0.0886665
2	0.466595	-0.631442	-0.19279	-0.70626
3	-1.14185	-0.695864	0.557125	-0.922242
4	0.186519	-0.172215	0.0395548	-0.157673
5	-0.0238992	-0.107175	-0.240761	0.229886
6	-0.0455662	-0.193167	-0.182591	0.255725
7	0	0	0	0


TF	Unknown
TF Name	Unknown
Gene	CM000666.2_441594-444517(-)_1
Motif	CM000666.2_441594-444517(-)_1|6|1x0
Family	C2H2 ZF
Species	Unknown
Pos	A	C	G	T
1	0.207203	0.159285	-0.40666	-0.256891
2	0.511961	-0.730619	-0.429435	-0.717923
3	0.528634	-0.61027	-0.744827	-0.705705
4	0.207203	0.159285	-0.40666	-0.256891
5	0.511961	-0.730619	-0.429435	-0.717923
6	0.528634	-0.61027	-0.744827	-0.705705
7	0.430098	-0.2315	-0.427616	-0.45909
8	-0.308185	0.24499	-0.538835	0.164682
9	0.570868	-1.10823	-0.997753	-1.00546
10	0.176932	-0.37634	0.0905918	-0.0732715
11	-0.388673	0.00380101	0.272469	-0.148816
12	0.300156	-0.00841203	-0.364675	-0.228145
13	-0.175188	-0.356217	0.345676	-0.170652
14	-0.626494	-0.45153	0.48974	-0.4926
15	0.478271	-0.392321	-0.662925	-0.432351
16	-0.661338	-0.866776	0.54705	-0.914071
17	-0.474289	-0.925238	0.527812	-0.758739
18	0.568982	-1.12999	-1.06797	-0.873866
19	0	0	0	0


TF	Unknown
TF Name	Unknown
Gene	CM000666.2_26113317-26113836(+)_1
Motif	CM000666.2_26113317-26113836(+)_1|1|1x0
Family	C2H2 ZF
Species	Unknown
Pos	A	C	G	T
1	0.238592	-0.218296	0.173147	-0.761883
2	-0.848803	-0.543888	0.544375	-1.15459
3	-0.643876	-0.504158	0.123476	0.32856
4	0	0	0	0


TF	Unknown
TF Name	Unknown
Gene	CM000666.2_26113317-26113836(+)_1
Motif	CM000666.2_26113317-26113836(+)_1|2|1x0
Family	C2H2 ZF
Species	Unknown
Pos	A	C	G	T
1	0.122393	-0.364374	0.0872723	0.0084937
2	-0.216018	0.363382	-0.358026	-0.190704
3	-0.786929	0.551724	-0.895499	-0.832031
4	0.295904	-0.0391356	-0.144276	-0.406382
5	0.572806	-1.1167	-0.961236	-1.12616
6	-0.945696	-0.961947	-0.8251	0.559659
7	0	0	0	0


TF	Unknown
TF Name	Unknown
Gene	CM000666.2_80386451-80387477(-)_1
Motif	CM000666.2_80386451-80387477(-)_1|1|1x0
Family	C2H2 ZF
Species	Unknown
Pos	A	C	G	T
1	0.459164	-0.277927	-0.900258	-0.329403
2	-0.446548	0.372183	-0.393695	-0.0543438
3	-0.864401	-1.1496	0.549367	-0.602888
4	0	0	0	0


TF	Unknown
TF Name	Unknown
Gene	CM000666.2_80386451-80387477(-)_1
Motif	CM000666.2_80386451-80387477(-)_1|2|1x0
Family	C2H2 ZF
Species	Unknown
Pos	A	C	G	T
1	0.0787377	0.0426011	-0.492321	0.13871
2	-0.613281	-0.36737	0.481887	-0.531496
3	-1.0571	-1.12588	0.573094	-1.0197
4	0	0	0	0


TF	Unknown
TF Name	Unknown
Gene	CM000666.2_84244259-84244769(+)_1
Motif	CM000666.2_84244259-84244769(+)_1|1|1x0
Family	C2H2 ZF
Species	Unknown
Pos	A	C	G	T
1	-0.0165855	0.339178	-0.513799	-0.26161
2	-0.227829	0.129695	-0.113193	0.110465
3	-0.119742	-0.0748273	0.176921	-0.0475104
4	-0.200419	-0.397631	0.405866	-0.37333
5	-0.0565926	-0.0742171	0.0221594	0.0888144
6	-0.174983	-0.195156	0.201518	0.0426352
7	0.0958614	-0.247684	0.101455	-0.034086
8	-0.302345	-0.66635	0.496322	-0.823029
9	-1.1231	-1.09873	0.575874	-1.10198
10	0	0	0	0


TF	Unknown
TF Name	Unknown
Gene	CM000666.2_84244259-84244769(+)_1
Motif	CM000666.2_84244259-84244769(+)_1|2|1x0
Family	C2H2 ZF
Species	Unknown
Pos	A	C	G	T
1	-0.653776	-0.80173	0.524695	-0.563994
2	-0.10764	-0.70109	0.455722	-0.78322
3	-1.09655	-1.12369	0.575282	-1.07623
4	-0.508602	-0.373939	0.471982	-0.519224
5	-0.214412	0.366931	-0.129231	-0.49581
6	-0.190929	-0.150146	0.267821	-0.0994969
7	0	0	0	0


TF	Unknown
TF Name	Unknown
Gene	CM000666.2_145760781-145761681(-)_1
Motif	CM000666.2_145760781-145761681(-)_1|1|1x0
Family	C2H2 ZF
Species	Unknown
Pos	A	C	G	T
1	-0.182347	-0.428344	0.431901	-0.574187
2	-0.207919	0.0711591	-0.277823	0.224005
3	-0.512833	-0.62592	-0.398277	0.485246
4	-0.203579	-0.153655	-0.293665	0.335189
5	0.461833	-0.362398	-0.450735	-0.501076
6	-1.12429	-1.10398	0.57468	-1.04301
7	0.0818991	-0.0460695	0.0577223	-0.12438
8	-0.0797471	-0.0692339	0.185791	-0.107221
9	-0.0968532	-0.158001	0.0912701	0.104146
10	0.0786286	-0.0458888	-0.0996274	0.0440645
11	-0.0137534	-0.0393037	0.0636322	-0.0177734
12	-0.062732	-0.073304	0.129033	-0.0250975
13	0.16613	-0.00211399	-0.0628754	-0.171563
14	-0.342283	-0.178716	-0.163498	0.341707
15	-0.411602	-0.529941	0.471484	-0.448653
16	0	0	0	0


TF	Unknown
TF Name	Unknown
Gene	CM000667.2_23526147-23527770(+)_1
Motif	CM000667.2_23526147-23527770(+)_1|1|1x0
Family	C2H2 ZF
Species	Unknown
Pos	A	C	G	T
1	0.445695	-0.532902	-0.225907	-0.492356
2	0.512169	-0.375631	-0.582132	-1.1868
3	-0.222589	-0.23009	0.388398	-0.435769
4	0	0	0	0


TF	Unknown
TF Name	Unknown
Gene	CM000667.2_23526147-23527770(+)_1
Motif	CM000667.2_23526147-23527770(+)_1|2|1x0
Family	C2H2 ZF
Species	Unknown
Pos	A	C	G	T
1	0.087228	-0.0115992	-0.199672	0.069105
2	-0.228991	0.284321	-0.35901	0.0202625
3	-0.486375	0.463168	-0.575537	-0.298601
4	-0.603948	-0.596669	0.496345	-0.441066
5	-0.0899007	-0.653332	0.398219	-0.334216
6	0.211792	-0.361908	-0.269422	0.145859
7	-0.603948	-0.596669	0.496345	-0.441066
8	-0.0899007	-0.653332	0.398219	-0.334216
9	0.211792	-0.361908	-0.269422	0.145859
10	0.0921479	0.151749	-0.332931	-0.0551195
11	0.561507	-0.897782	-0.856026	-1.04212
12	-1.01203	0.571132	-1.12784	-0.986387
13	-0.829601	-0.996333	0.564233	-1.0718
14	-0.383626	-0.991399	0.529442	-0.997826
15	-0.121639	0.401092	-0.659185	-0.295094
16	-0.603948	-0.596669	0.496345	-0.441066
17	-0.0899007	-0.653332	0.398219	-0.334216
18	0.211792	-0.361908	-0.269422	0.145859
19	0.109581	-0.333179	0.114058	-0.0230424
20	-0.134553	0.0811595	-0.153602	0.133169
21	-0.398214	-0.495767	-0.40468	0.46046
22	0.109581	-0.333179	0.114058	-0.0230424
23	-0.134553	0.0811595	-0.153602	0.133169
24	-0.398214	-0.495767	-0.40468	0.46046
25	0.19295	-0.207832	0.163249	-0.438124
26	-0.200308	-0.343161	-0.319086	0.386691
27	-0.736311	-0.973332	0.551424	-0.822875
28	0.19295	-0.207832	0.163249	-0.438124
29	-0.200308	-0.343161	-0.319086	0.386691
30	-0.736311	-0.973332	0.551424	-0.822875
31	0.109581	-0.333179	0.114058	-0.0230424
32	-0.134553	0.0811595	-0.153602	0.133169
33	-0.398214	-0.495767	-0.40468	0.46046
34	-0.0353875	-0.406558	-0.30459	0.340482
35	-0.255774	-0.390185	0.424529	-0.420175
36	-0.409308	-0.519164	-0.355624	0.457401
37	0	0	0	0


TF	Unknown
TF Name	Unknown
Gene	CM000667.2_42466832-42467930(-)_1
Motif	CM000667.2_42466832-42467930(-)_1|1|1x0
Family	C2H2 ZF
Species	Unknown
Pos	A	C	G	T
1	0.117503	0.133059	-0.162537	-0.191788
2	-0.628895	-0.712678	0.509563	-0.470422
3	0.544409	-0.834667	-0.720655	-0.794092
4	0.336392	-0.024236	-0.386425	-0.324341
5	0.546363	-0.910546	-0.59972	-0.969685
6	0.575847	-1.12312	-1.086	-1.11386
7	0	0	0	0


TF	Unknown
TF Name	Unknown
Gene	CM000667.2_42466832-42467930(-)_1
Motif	CM000667.2_42466832-42467930(-)_1|2|1x0
Family	C2H2 ZF
Species	Unknown
Pos	A	C	G	T
1	0.539085	-1.15989	-0.431526	-0.997846
2	-0.157709	-0.417475	-0.0160165	0.291882
3	-0.466508	-0.964106	-0.415968	0.50052
4	0	0	0	0


TF	Unknown
TF Name	Unknown
Gene	CM000667.2_42466832-42467930(-)_1
Motif	CM000667.2_42466832-42467930(-)_1|3|1x0
Family	C2H2 ZF
Species	Unknown
Pos	A	C	G	T
1	0.130648	0.198566	-0.305518	-0.240715
2	-0.519492	-0.432877	-0.638162	0.491153
3	0.462892	-0.366619	-0.346234	-0.665124
4	-0.146539	-0.485772	-0.502386	0.422448
5	0.149524	-0.143517	-0.241209	0.112798
6	-0.0543476	0.196943	-0.229965	-0.0200156
7	0.289266	-0.0641192	-0.0943037	-0.413538
8	-0.7739	0.110811	-0.622441	0.362199
9	0.570858	-1.12811	-0.961574	-1.02877
10	0	0	0	0


TF	Unknown
TF Name	Unknown
Gene	CM000667.2_54857221-54858491(+)_1
Motif	CM000667.2_54857221-54858491(+)_1|1|1x0
Family	C2H2 ZF
Species	Unknown
Pos	A	C	G	T
1	0.24013	-0.0547731	0.0120641	-0.453457
2	-0.395049	-0.492184	-0.404368	0.459579
3	-0.939383	-1.12706	-1.10419	0.571909
4	0	0	0	0


TF	Unknown
TF Name	Unknown
Gene	CM000667.2_72460014-72461577(-)_1
Motif	CM000667.2_72460014-72461577(-)_1|1|1x0
Family	C2H2 ZF
Species	Unknown
Pos	A	C	G	T
1	0.34497	-0.0615399	-0.205012	-0.529499
2	-0.913034	-1.10774	0.565181	-0.901546
3	0.45674	-0.760842	-0.458181	-0.210487
4	0.29618	-0.526444	0.0223183	-0.172675
5	-0.293724	-0.260558	-0.111786	0.336384
6	-1.0422	-1.03881	-0.868454	0.566135
7	-0.632574	-0.88129	0.546402	-0.933045
8	-0.176446	-0.525361	0.151861	0.208705
9	-0.039347	-0.31209	-0.227564	0.302554
10	0.0321951	-0.490562	0.0861411	0.140033
11	-0.171364	-0.0253856	-0.071572	0.186038
12	-0.689989	-0.488975	-0.317856	0.475738
13	-0.65321	-0.857056	0.545809	-0.903984
14	-0.467953	-0.915405	0.526378	-0.750198
15	0.568081	-1.11772	-1.05618	-0.86358
16	0.252445	0.0567836	-0.448755	-0.144985
17	-0.897079	-1.12953	0.569441	-1.0532
18	0.571973	-1.06093	-1.00393	-1.08764
19	0.160873	-0.0952308	-0.530352	0.162466
20	0.519784	-0.816224	-0.480156	-0.684783
21	-0.297403	-0.472152	0.420717	-0.280652
22	0	0	0	0


TF	Unknown
TF Name	Unknown
Gene	CM000667.2_150895426-150896995(-)_1
Motif	CM000667.2_150895426-150896995(-)_1|1|1x0
Family	C2H2 ZF
Species	Unknown
Pos	A	C	G	T
1	0.31383	-0.0839288	-0.167225	-0.361024
2	-0.241054	-0.400905	-0.282091	0.399048
3	0.486262	-0.557308	-0.484105	-0.480123
4	-0.380909	-0.37153	-0.258508	0.416223
5	-0.606867	0.465092	-0.484223	-0.295182
6	0.297355	-0.466993	-0.297093	0.0685944
7	0.173042	0.140644	-0.528807	-0.0798101
8	-0.863175	-0.944798	0.55933	-0.905784
9	0.558146	-0.945791	-0.865993	-0.868873
10	0.173042	0.140644	-0.528807	-0.0798101
11	-0.863175	-0.944798	0.55933	-0.905784
12	0.558146	-0.945791	-0.865993	-0.868873
13	0.179392	-0.208252	-0.156348	0.0688531
14	-0.514569	-0.215305	-0.25367	0.402689
15	-1.04415	-1.12663	0.572341	-1.00207
16	0.212782	-0.294771	0.0145618	-0.082804
17	-0.329965	0.0044196	-0.0780067	0.226963
18	-0.777243	-0.787667	0.546684	-0.82744
19	0.032814	-0.372624	-0.0623023	0.212493
20	-0.278448	-0.599488	0.457561	-0.451058
21	-0.105539	0.276832	-0.261057	-0.110182
22	0.35962	-0.105492	-0.289963	-0.383123
23	-0.306022	-0.313347	-0.283049	0.39769
24	0.46169	-0.472139	-0.402082	-0.430226
25	0.164217	-0.00926196	-0.0112352	-0.231292
26	-0.503235	-0.478284	-0.417349	0.472926
27	0.519093	-0.650066	-0.664022	-0.593459
28	0.23794	0.0545612	-0.0814976	-0.511933
29	-1.00722	-0.820367	-1.01206	0.562669
30	0.564466	-1.00192	-0.971173	-0.902169
31	0.196433	-0.316478	-0.000551608	-0.0237355
32	-0.182713	-0.670963	0.439259	-0.419572
33	-0.189164	0.00559062	-0.231398	0.24383
34	-0.0653742	-0.311987	0.0857489	0.156525
35	-0.0208863	-0.28171	0.073505	0.127037
36	-0.52562	-0.476425	0.447808	-0.248853
37	0	0	0	0


TF	Unknown
TF Name	Unknown
Gene	CM000667.2_150931296-150932136(-)_1
Motif	CM000667.2_150931296-150932136(-)_1|1|1x0
Family	C2H2 ZF
Species	Unknown
Pos	A	C	G	T
1	0.175396	-0.0117705	-0.0138994	-0.251318
2	-0.562421	-0.535502	-0.469759	0.490755
3	0.533601	-0.727799	-0.742856	-0.666726
4	0.251511	0.0536648	-0.0931284	-0.557523
5	-1.12206	-0.920464	-1.12728	0.571686
6	0.573237	-1.11673	-1.08356	-1.00911
7	-0.181127	-0.378918	-0.0359205	0.301571
8	-0.382051	-0.952424	0.520984	-0.810523
9	-0.214333	0.344941	-0.419275	-0.0991361
10	-0.149711	-0.492776	-0.0833925	0.331379
11	-0.0931919	-0.298585	0.0496972	0.19564
12	-0.46498	-0.499959	0.458381	-0.330071
13	0	0	0	0


TF	Unknown
TF Name	Unknown
Gene	CM000667.2_178712062-178713673(-)_1
Motif	CM000667.2_178712062-178713673(-)_1|1|1x0
Family	C2H2 ZF
Species	Unknown
Pos	A	C	G	T
1	0.243644	-0.132162	-0.111166	-0.133264
2	-0.634655	-0.415186	-0.469306	0.483482
3	-1.09124	-1.12575	0.573221	-0.995339
4	0.0295951	-0.444798	0.192565	0.00535238
5	-0.307921	0.090304	-0.0786374	0.159075
6	-0.0968952	0.0229621	-0.465028	0.255979
7	0.347231	-0.0299502	-0.288739	-0.484401
8	-0.812756	-0.919106	-0.96809	0.558469
9	0.560822	-1.0366	-0.921054	-0.8225
10	-0.0312404	-0.369255	0.191521	0.0365666
11	-0.372778	0.239271	-0.0735128	-0.00131748
12	-0.134318	0.320841	-0.561747	-0.0465496
13	0	0	0	0


TF	Unknown
TF Name	Unknown
Gene	CM000667.2_178712062-178713673(-)_1
Motif	CM000667.2_178712062-178713673(-)_1|2|1x0
Family	C2H2 ZF
Species	Unknown
Pos	A	C	G	T
1	0.425557	-0.292195	-0.291095	-0.50305
2	-0.0478695	0.11577	-0.182284	0.0575365
3	-0.257727	-0.437094	0.414786	-0.315889
4	-0.43881	-0.56239	0.474208	-0.417853
5	-0.315454	-0.627548	0.0923811	0.310385
6	0.0165485	-0.0366194	-0.132827	0.115784
7	0.327823	0.022158	-0.268221	-0.551066
8	-0.859528	-0.643301	-0.971179	0.547479
9	0.569894	-1.12908	-0.987694	-0.965012
10	0.0184768	-0.0882395	-0.111329	0.135619
11	0.0439856	-0.184647	0.012929	0.0826182
12	-0.0743982	-0.375123	-0.359488	0.361507
13	0	0	0	0


TF	Unknown
TF Name	Unknown
Gene	CM000667.2_178712062-178713673(-)_1
Motif	CM000667.2_178712062-178713673(-)_1|3|1x0
Family	C2H2 ZF
Species	Unknown
Pos	A	C	G	T
1	0.432825	-0.478505	-0.19405	-0.496259
2	-0.105587	0.210676	-0.529755	0.112673
3	-1.03969	-1.12703	-0.991097	0.571944
4	0.297646	0.0285194	-0.227298	-0.449609
5	-0.569441	-0.430955	-0.657375	0.496885
6	0.54241	-0.784379	-0.78861	-0.729684
7	0.325914	-0.0186554	-0.255069	-0.433813
8	-0.707849	-0.805004	-0.849753	0.544817
9	0.547639	-0.911668	-0.806112	-0.716079
10	0.315274	-0.278055	-0.0643721	-0.264472
11	-0.0808987	0.213819	-0.397663	0.0544472
12	0.021098	0.0638257	-0.174678	0.0504066
13	0.325914	-0.0186554	-0.255069	-0.433813
14	-0.707849	-0.805004	-0.849753	0.544817
15	0.547639	-0.911668	-0.806112	-0.716079
16	0	0	0	0


TF	Unknown
TF Name	Unknown
Gene	CM000667.2_178882611-178884288(+)_1
Motif	CM000667.2_178882611-178884288(+)_1|1|1x0
Family	C2H2 ZF
Species	Unknown
Pos	A	C	G	T
1	0.23975	-0.412291	0.133178	-0.286232
2	-0.557903	0.395975	-0.517566	-0.0311251
3	-0.764937	-0.918411	-0.997765	0.557146
4	0.331229	-0.0212601	-0.263107	-0.44596
5	-0.732997	-0.832385	-0.878162	0.548461
6	0.551166	-0.941683	-0.833701	-0.741598
7	0.184964	-0.455816	0.252787	-0.482515
8	-0.492729	0.425663	-0.57403	-0.126692
9	-1.09373	-0.995626	-1.12569	0.573281
10	0	0	0	0


TF	Unknown
TF Name	Unknown
Gene	CM000667.2_178882611-178884288(+)_1
Motif	CM000667.2_178882611-178884288(+)_1|2|1x0
Family	C2H2 ZF
Species	Unknown
Pos	A	C	G	T
1	0.243644	-0.132162	-0.111166	-0.133264
2	-0.634655	-0.415186	-0.469306	0.483482
3	-1.09124	-1.12575	0.573221	-0.995339
4	0	0	0	0


TF	Unknown
TF Name	Unknown
Gene	CM000667.2_178882611-178884288(+)_1
Motif	CM000667.2_178882611-178884288(+)_1|3|1x0
Family	C2H2 ZF
Species	Unknown
Pos	A	C	G	T
1	0.425557	-0.292195	-0.291095	-0.50305
2	-0.0478695	0.11577	-0.182284	0.0575365
3	-0.257727	-0.437094	0.414786	-0.315889
4	-0.43881	-0.56239	0.474208	-0.417853
5	-0.315454	-0.627548	0.0923811	0.310385
6	0.0165485	-0.0366194	-0.132827	0.115784
7	0.327823	0.022158	-0.268221	-0.551066
8	-0.859528	-0.643301	-0.971179	0.547479
9	0.569894	-1.12908	-0.987694	-0.965012
10	0.0184768	-0.0882395	-0.111329	0.135619
11	0.0439856	-0.184647	0.012929	0.0826182
12	-0.0743982	-0.375123	-0.359488	0.361507
13	0	0	0	0


TF	Unknown
TF Name	Unknown
Gene	CM000667.2_178882611-178884288(+)_1
Motif	CM000667.2_178882611-178884288(+)_1|4|1x0
Family	C2H2 ZF
Species	Unknown
Pos	A	C	G	T
1	0.451536	-0.258315	-0.363075	-0.729271
2	-0.495835	0.155707	-0.691006	0.310863
3	0.560112	-0.997859	-0.979265	-0.788084
4	0.323597	0.0207349	-0.26715	-0.517327
5	-0.678439	-0.522593	-0.777396	0.521552
6	0.560301	-0.932802	-0.937563	-0.871251
7	0.367759	-0.0894502	-0.29768	-0.455801
8	-0.616966	-0.703297	-0.772767	0.530414
9	0.566896	-1.13207	-0.969204	-0.886123
10	0.34403	-0.323674	-0.083206	-0.308388
11	-0.0974574	0.234203	-0.453928	0.0548542
12	0.0224934	0.0705772	-0.197824	0.0554759
13	0.353829	-0.0339329	-0.299981	-0.501131
14	-0.847501	-0.956834	-1.00719	0.562189
15	0.5644	-1.07783	-0.959045	-0.857726
16	0	0	0	0


TF	Unknown
TF Name	Unknown
Gene	CM000667.2_178931151-178932696(+)_1
Motif	CM000667.2_178931151-178932696(+)_1|1|1x0
Family	C2H2 ZF
Species	Unknown
Pos	A	C	G	T
1	-0.469901	-0.631544	0.510411	-0.724714
2	0.465576	-0.579644	-0.522688	-0.287919
3	-0.68768	-1.14176	0.55721	-0.93912
4	-0.00987722	-0.0552032	-0.0187798	0.0734141
5	-0.200194	-0.0914889	0.0133023	0.184172
6	-0.297552	-0.382554	0.391272	-0.207855
7	0.211715	-0.0338134	-0.371811	0.00939751
8	-0.140353	0.110519	0.0394219	-0.0499547
9	0.353137	-0.20383	-0.181388	-0.336255
10	0.202961	-0.123598	-0.00235188	-0.182205
11	-0.195779	0.0457862	-0.224578	0.218917
12	0.041605	-0.032376	-0.1872	0.121057
13	0.166341	-0.0967768	-0.0628154	-0.0616201
14	-0.179998	-0.131203	-0.0309848	0.222431
15	-0.0249958	-0.343445	0.246877	-0.0773185
16	0.206226	0.0115332	-0.386207	-0.0202891
17	-0.0437213	0.0826348	0.00778008	-0.0614232
18	0.33491	-0.16096	-0.168378	-0.328999
19	0.0362562	-0.226741	0.0637083	0.0650772
20	-0.498281	0.00770337	0.0948745	0.152431
21	-0.171761	-0.154568	0.24755	-0.0665951
22	0.135758	0.0529835	-0.181907	-0.0728955
23	-0.07312	-0.550541	0.394032	-0.402456
24	0.437144	-0.324928	-0.313434	-0.516168
25	0.193672	0.029617	-0.17434	-0.156083
26	0.48306	-0.541373	-0.447214	-0.502921
27	0.371164	-0.205496	-0.270319	-0.309964
28	0.166341	-0.0967768	-0.0628154	-0.0616201
29	-0.179998	-0.131203	-0.0309848	0.222431
30	-0.0249958	-0.343445	0.246877	-0.0773185
31	0.193672	0.029617	-0.17434	-0.156083
32	0.48306	-0.541373	-0.447214	-0.502921
33	0.371164	-0.205496	-0.270319	-0.309964
34	0.149123	-0.11638	-0.120993	0.0287912
35	-0.15424	0.148328	-0.197342	0.0993329
36	-0.303258	0.296779	-0.278195	-0.00215674
37	0.17877	-0.353841	0.222958	-0.423614
38	-0.574044	0.207969	-0.648479	0.277481
39	0.562092	-0.919821	-0.975962	-0.900605
40	0	0	0	0


TF	Unknown
TF Name	Unknown
Gene	CM000667.2_178964644-178965970(+)_1
Motif	CM000667.2_178964644-178965970(+)_1|1|1x0
Family	C2H2 ZF
Species	Unknown
Pos	A	C	G	T
1	-0.318804	-0.627371	-0.019638	0.36706
2	-1.18461	0.514363	-0.477337	-0.477755
3	-0.815864	0.00143994	0.417193	-0.637232
4	0	0	0	0


TF	Unknown
TF Name	Unknown
Gene	CM000667.2_178964644-178965970(+)_1
Motif	CM000667.2_178964644-178965970(+)_1|2|1x0
Family	C2H2 ZF
Species	Unknown
Pos	A	C	G	T
1	0.395853	-0.00368423	-0.605193	-0.565063
2	0.472652	-0.537602	-0.368785	-0.504536
3	0.546313	-0.745652	-0.841335	-0.800942
4	0.294544	-0.0870181	-0.499309	-0.0484262
5	-0.55123	-0.733318	0.49357	-0.378446
6	-0.671706	-1.01294	0.553292	-0.939901
7	0.312392	-0.130397	-0.0537654	-0.491074
8	-0.372868	-0.467921	-0.634163	0.477638
9	-0.790956	0.552022	-0.996466	-0.762785
10	0.312392	-0.130397	-0.0537654	-0.491074
11	-0.372868	-0.467921	-0.634163	0.477638
12	-0.790956	0.552022	-0.996466	-0.762785
13	-0.802766	-1.05797	0.566011	-1.13296
14	-0.558886	-0.213242	-0.775067	0.468939
15	-0.918667	0.560273	-1.10837	-0.773589
16	0.304829	-0.0832292	-0.0633773	-0.533713
17	-0.603544	-0.0245602	-0.462302	0.3911
18	-0.390511	-0.748525	-0.0459891	0.400563
19	0.236317	0.114267	-0.197373	-0.467093
20	-0.74978	-0.657776	-0.864073	0.539757
21	0.569094	-1.04501	-1.03461	-0.959022
22	-0.153289	-0.548772	-0.120045	0.353389
23	-0.433546	-0.561455	0.494958	-0.636002
24	0.122618	0.170323	-0.366739	-0.117037
25	0.0493581	0.0364077	-0.0582747	-0.0372698
26	-0.199918	-0.454102	0.40339	-0.313476
27	-0.294759	-0.622679	0.48193	-0.655764
28	0.313181	-0.185424	-0.0667451	-0.363295
29	-0.449576	0.0116795	-0.319743	0.330144
30	-0.786848	-1.01099	-0.747974	0.551508
31	0.0681813	0.1753	-0.251525	-0.112174
32	-0.743163	-0.938414	0.550393	-0.815971
33	0.558321	-0.919998	-0.90271	-0.86045
34	0	0	0	0


TF	Unknown
TF Name	Unknown
Gene	CM000667.2_179032161-179033637(+)_1
Motif	CM000667.2_179032161-179033637(+)_1|1|1x0
Family	C2H2 ZF
Species	Unknown
Pos	A	C	G	T
1	0.428138	-0.217142	-0.312372	-0.645257
2	-0.43882	0.153455	-0.616237	0.294498
3	0.546029	-0.870223	-0.853321	-0.67953
4	0.355327	-0.0475786	-0.262201	-0.536625
5	-0.676288	-0.445404	-0.786213	0.514161
6	0.556935	-0.90345	-0.907068	-0.835648
7	0.331229	-0.0212601	-0.263107	-0.44596
8	-0.732997	-0.832385	-0.878162	0.548461
9	0.551166	-0.941683	-0.833701	-0.741598
10	0.366746	-0.244115	-0.348022	-0.184069
11	0.0252474	-0.400223	-0.0163202	0.198415
12	0.186027	-0.280315	0.0199684	-0.0487553
13	0.0280736	-0.367881	0.210974	-0.055959
14	-0.390635	-0.400995	0.0703506	0.305388
15	-0.349466	-0.28415	-0.232995	0.388838
16	0.331229	-0.0212601	-0.263107	-0.44596
17	-0.732997	-0.832385	-0.878162	0.548461
18	0.551166	-0.941683	-0.833701	-0.741598
19	0.204028	-0.295278	0.115867	-0.230696
20	-0.369832	-0.256333	-0.291497	0.39932
21	-0.272437	-0.470098	-0.531647	0.452277
22	-0.387304	-0.501212	0.454262	-0.367987
23	-0.282539	-0.570208	0.0933792	0.294323
24	0.0159188	-0.0330882	-0.121767	0.107389
25	0.288648	0.0290643	-0.177913	-0.490626
26	-0.756083	-0.567791	-0.816764	0.531687
27	0.563931	-1.02455	-0.939309	-0.897218
28	0.299511	-0.325848	0.0561227	-0.401421
29	0.0728416	0.0558805	-0.367798	0.0973712
30	0.137389	-0.0872869	-0.285869	0.111331
31	-0.257429	-0.101996	0.260321	-0.0780735
32	-0.328816	-0.124951	-0.0437533	0.273429
33	-0.527397	-0.624948	-0.504368	0.498707
34	0.288648	0.0290643	-0.177913	-0.490626
35	-0.756083	-0.567791	-0.816764	0.531687
36	0.563931	-1.02455	-0.939309	-0.897218
37	0.184964	-0.455816	0.252787	-0.482515
38	-0.492729	0.425663	-0.57403	-0.126692
39	-1.09373	-0.995626	-1.12569	0.573281
40	0	0	0	0


TF	Unknown
TF Name	Unknown
Gene	CM000667.2_179078672-179080094(+)_1
Motif	CM000667.2_179078672-179080094(+)_1|1|1x0
Family	C2H2 ZF
Species	Unknown
Pos	A	C	G	T
1	-0.598821	-0.907895	0.548278	-1.04377
2	0.50416	-0.550089	-0.42859	-0.815995
3	-0.467316	-0.466477	-0.544311	0.481714
4	0.263821	-0.0683363	-0.203575	-0.164926
5	-0.0878121	0.255916	-0.115811	-0.211502
6	0.389045	-0.258694	-0.266886	-0.338576
7	-0.773645	-1.01354	0.562339	-1.0743
8	0.569246	-0.959544	-0.970016	-1.12972
9	-0.501989	0.429173	-0.540559	-0.148271
10	0.195729	0.199556	-0.310679	-0.445721
11	-0.621438	-0.283369	-0.471636	0.462785
12	0.52765	-0.730362	-0.643239	-0.664732
13	0.189285	0.102262	-0.383691	-0.11076
14	-0.39866	0.169761	-0.364996	0.228104
15	-0.589199	-0.738923	0.524751	-0.672989
16	0.205804	0.177934	-0.323226	-0.384768
17	-0.561262	-0.125333	-0.424949	0.415003
18	0.508193	-0.646668	-0.557043	-0.561302
19	-0.387971	-0.41559	0.457205	-0.467099
20	-0.171784	-0.310813	0.342275	-0.194788
21	0.0946199	0.159499	-0.126205	-0.247964
22	0.230356	0.14253	-0.201606	-0.547774
23	-0.504992	0.256979	-0.524189	0.198987
24	0.552432	-0.841251	-0.814927	-0.870696
25	0.210027	-0.354835	0.115013	-0.198499
26	-0.543714	0.444882	-0.313552	-0.353694
27	-0.201541	0.315579	-0.432485	-0.0297794
28	0.375424	-0.202386	-0.203999	-0.427554
29	-0.221342	0.0864619	-0.185174	0.183595
30	-0.93054	-1.02151	-1.00465	0.566856
31	0.0899843	0.136368	-0.298305	-0.0468489
32	-0.230495	-0.349972	0.405469	-0.375306
33	0.392744	-0.413777	-0.1086	-0.437343
34	0	0	0	0


TF	Unknown
TF Name	Unknown
Gene	CM000667.2_180257742-180258378(+)_1
Motif	CM000667.2_180257742-180258378(+)_1|1|1x0
Family	C2H2 ZF
Species	Unknown
Pos	A	C	G	T
1	-0.959251	-1.10341	0.572479	-1.12649
2	-0.403816	-0.0274414	-0.534629	0.375593
3	-0.0918258	0.0544903	-0.174901	0.142516
4	0	0	0	0


TF	Unknown
TF Name	Unknown
Gene	CM000667.2_180257742-180258378(+)_1
Motif	CM000667.2_180257742-180258378(+)_1|2|1x0
Family	C2H2 ZF
Species	Unknown
Pos	A	C	G	T
1	-0.880124	-1.02381	0.568149	-1.13082
2	0.561308	-0.993611	-0.903717	-0.879525
3	0.0402257	-0.241753	-0.324026	0.268488
4	0	0	0	0


TF	Unknown
TF Name	Unknown
Gene	CM000667.2_180257742-180258378(+)_1
Motif	CM000667.2_180257742-180258378(+)_1|3|1x0
Family	C2H2 ZF
Species	Unknown
Pos	A	C	G	T
1	0.348638	-0.694049	0.0111958	-0.267692
2	0.313466	0.0887594	-0.59085	-0.338559
3	-1.17025	-0.485198	-0.644467	0.528723
4	0	0	0	0


TF	Unknown
TF Name	Unknown
Gene	CM000667.2_180259085-180259751(+)_1
Motif	CM000667.2_180259085-180259751(+)_1|1|1x0
Family	C2H2 ZF
Species	Unknown
Pos	A	C	G	T
1	0.184964	-0.455816	0.252787	-0.482515
2	-0.492729	0.425663	-0.57403	-0.126692
3	-1.09373	-0.995626	-1.12569	0.573281
4	0.184964	-0.455816	0.252787	-0.482515
5	-0.492729	0.425663	-0.57403	-0.126692
6	-1.09373	-0.995626	-1.12569	0.573281
7	0.184964	-0.455816	0.252787	-0.482515
8	-0.492729	0.425663	-0.57403	-0.126692
9	-1.09373	-0.995626	-1.12569	0.573281
10	0	0	0	0


TF	Unknown
TF Name	Unknown
Gene	CM000667.2_180259085-180259751(+)_1
Motif	CM000667.2_180259085-180259751(+)_1|2|1x0
Family	C2H2 ZF
Species	Unknown
Pos	A	C	G	T
1	0.184964	-0.455816	0.252787	-0.482515
2	-0.492729	0.425663	-0.57403	-0.126692
3	-1.09373	-0.995626	-1.12569	0.573281
4	0.184964	-0.455816	0.252787	-0.482515
5	-0.492729	0.425663	-0.57403	-0.126692
6	-1.09373	-0.995626	-1.12569	0.573281
7	0.184964	-0.455816	0.252787	-0.482515
8	-0.492729	0.425663	-0.57403	-0.126692
9	-1.09373	-0.995626	-1.12569	0.573281
10	0	0	0	0


TF	Unknown
TF Name	Unknown
Gene	CM000667.2_180848794-180851638(-)_1
Motif	CM000667.2_180848794-180851638(-)_1|1|1x0
Family	C2H2 ZF
Species	Unknown
Pos	A	C	G	T
1	0.197066	-0.106855	-0.0265823	-0.152883
2	0.541148	-0.600818	-1.02879	-0.746772
3	0.564131	-0.87721	-1.06373	-0.937456
4	0.192491	0.0786817	-0.10324	-0.341768
5	-0.340419	-0.28567	-0.152236	0.365683
6	0.207182	-0.495025	-0.220528	0.166425
7	0.102891	-0.778446	0.334245	-0.390246
8	-0.621154	-0.858406	0.126989	0.358423
9	-1.12959	-0.920153	-1.01967	0.569379
10	0	0	0	0


TF	Unknown
TF Name	Unknown
Gene	CM000667.2_180848794-180851638(-)_1
Motif	CM000667.2_180848794-180851638(-)_1|2|1x0
Family	C2H2 ZF
Species	Unknown
Pos	A	C	G	T
1	0.323099	-0.439035	0.0339728	-0.346316
2	0.57158	-0.988871	-1.02717	-1.12739
3	-0.410775	0.154835	-0.636021	0.290502
4	0.307176	-0.65973	0.183413	-0.643817
5	-0.297701	-0.305018	-0.461372	0.424077
6	-0.674635	-0.852387	-0.824276	0.543835
7	0.127865	-0.0609328	-0.011067	-0.0895262
8	0.437832	-0.271567	-0.537427	-0.362235
9	0.474495	-0.420878	-0.536744	-0.458304
10	0.34681	-0.589664	0.0218605	-0.32901
11	0.412764	-0.533733	-0.169297	-0.353184
12	-0.0655234	-0.150176	-0.369169	0.302112
13	0.123109	-0.251683	0.201962	-0.283964
14	-0.305217	-0.237361	-0.152776	0.346825
15	-0.427746	-0.669179	-0.113848	0.422086
16	0.0555784	-0.0782832	-0.01883	0.0297284
17	-0.217574	-0.0329737	-0.0304499	0.186078
18	-0.193965	0.219103	-0.0175833	-0.128585
19	0.127865	-0.0609328	-0.011067	-0.0895262
20	0.437832	-0.271567	-0.537427	-0.362235
21	0.474495	-0.420878	-0.536744	-0.458304
22	0.218719	0.0363252	-0.165114	-0.240839
23	-0.0150967	-0.209709	-0.0232335	0.167095
24	-0.1966	-0.249441	-0.305595	0.362906
25	0.123109	-0.251683	0.201962	-0.283964
26	-0.305217	-0.237361	-0.152776	0.346825
27	-0.427746	-0.669179	-0.113848	0.422086
28	0.28992	-0.316699	0.109695	-0.551464
29	0.0767166	0.123819	-0.216698	-0.0606143
30	-0.335224	-0.137691	0.00989322	0.252007
31	0.127865	-0.0609328	-0.011067	-0.0895262
32	0.437832	-0.271567	-0.537427	-0.362235
33	0.474495	-0.420878	-0.536744	-0.458304
34	0.34681	-0.589664	0.0218605	-0.32901
35	0.412764	-0.533733	-0.169297	-0.353184
36	-0.0655234	-0.150176	-0.369169	0.302112
37	0.242012	-0.196009	0.0949188	-0.428213
38	-0.403279	-0.419848	-0.3895	0.449743
39	-0.526664	-0.71988	-0.620022	0.514831
40	0.127865	-0.0609328	-0.011067	-0.0895262
41	0.437832	-0.271567	-0.537427	-0.362235
42	0.474495	-0.420878	-0.536744	-0.458304
43	0.284012	-0.418245	0.00788197	-0.169532
44	0.190597	-0.412061	-0.0904237	0.0968444
45	0.0347391	-0.13789	-0.332309	0.236413
46	0.123109	-0.251683	0.201962	-0.283964
47	-0.305217	-0.237361	-0.152776	0.346825
48	-0.427746	-0.669179	-0.113848	0.422086
49	0.209063	-0.326076	0.028421	-0.0746497
50	-0.226768	-0.417784	-0.124591	0.356795
51	-0.410356	-0.627786	-0.511648	0.486826
52	0.34681	-0.589664	0.0218605	-0.32901
53	0.412764	-0.533733	-0.169297	-0.353184
54	-0.0655234	-0.150176	-0.369169	0.302112
55	0.123109	-0.251683	0.201962	-0.283964
56	-0.305217	-0.237361	-0.152776	0.346825
57	-0.427746	-0.669179	-0.113848	0.422086
58	0.28992	-0.316699	0.109695	-0.551464
59	0.0767166	0.123819	-0.216698	-0.0606143
60	-0.335224	-0.137691	0.00989322	0.252007
61	0.34681	-0.589664	0.0218605	-0.32901
62	0.412764	-0.533733	-0.169297	-0.353184
63	-0.0655234	-0.150176	-0.369169	0.302112
64	0.34681	-0.589664	0.0218605	-0.32901
65	0.412764	-0.533733	-0.169297	-0.353184
66	-0.0655234	-0.150176	-0.369169	0.302112
67	0.307176	-0.65973	0.183413	-0.643817
68	-0.297701	-0.305018	-0.461372	0.424077
69	-0.674635	-0.852387	-0.824276	0.543835
70	0	0	0	0


TF	Unknown
TF Name	Unknown
Gene	CM000668.2_7228996-7232272(+)_1
Motif	CM000668.2_7228996-7232272(+)_1|1|1x0
Family	C2H2 ZF
Species	Unknown
Pos	A	C	G	T
1	0.170728	-0.361061	0.192122	-0.278555
2	-0.909591	-1.14182	-0.704072	0.557152
3	-0.826301	-1.12456	-0.679004	0.552224
4	0	0	0	0


TF	Unknown
TF Name	Unknown
Gene	CM000668.2_7228996-7232272(+)_1
Motif	CM000668.2_7228996-7232272(+)_1|2|1x0
Family	C2H2 ZF
Species	Unknown
Pos	A	C	G	T
1	-0.964787	-1.12765	0.571316	-1.04388
2	0.565602	-0.854522	-1.07489	-1.00819
3	-0.639498	-0.710277	-0.523048	0.515331
4	-0.321663	-0.739401	0.503362	-0.812132
5	-0.355114	-0.461156	-0.840527	0.486907
6	-0.625166	0.547509	-1.02671	-0.850552
7	0.203223	-0.282109	0.113258	-0.234269
8	-0.0891797	-0.0456536	-0.196856	0.217451
9	-0.438957	-0.502876	-0.504647	0.478429
10	0	0	0	0


TF	Unknown
TF Name	Unknown
Gene	CM000668.2_7228996-7232272(+)_1
Motif	CM000668.2_7228996-7232272(+)_1|3|1x0
Family	C2H2 ZF
Species	Unknown
Pos	A	C	G	T
1	0.357171	-0.999367	0.10061	-0.439896
2	-0.248372	-0.996174	-1.18452	0.514452
3	-1.22895	-0.0558137	-0.729926	0.458688
4	0	0	0	0


TF	Unknown
TF Name	Unknown
Gene	CM000668.2_7228996-7232272(+)_1
Motif	CM000668.2_7228996-7232272(+)_1|4|1x0
Family	C2H2 ZF
Species	Unknown
Pos	A	C	G	T
1	0.181914	-0.280034	0.160589	-0.294492
2	0.53948	-1.15949	-0.460936	-0.915346
3	-0.798651	0.116083	0.226708	-0.0710016
4	0	0	0	0


TF	Unknown
TF Name	Unknown
Gene	CM000668.2_7228996-7232272(+)_1
Motif	CM000668.2_7228996-7232272(+)_1|5|1x0
Family	C2H2 ZF
Species	Unknown
Pos	A	C	G	T
1	-0.925936	-1.13234	0.566628	-0.917005
2	-0.502282	-0.053743	-0.365473	0.374891
3	-0.598847	-0.687967	-0.603336	0.51769
4	0	0	0	0


TF	Unknown
TF Name	Unknown
Gene	CM000668.2_26637347-26638556(-)_1
Motif	CM000668.2_26637347-26638556(-)_1|1|1x0
Family	C2H2 ZF
Species	Unknown
Pos	A	C	G	T
1	-0.529644	-0.768207	0.526736	-0.766911
2	0.464132	-0.555805	-0.42859	-0.358961
3	-0.813976	-1.08229	0.563611	-0.988447
4	-0.00712585	-0.0990846	-0.20097	0.201594
5	-0.507255	0.483383	-0.53164	-0.454155
6	0.437102	-0.630379	-0.38937	-0.206279
7	0.234165	-0.2644	0.165084	-0.554509
8	-0.464712	-0.54052	-0.623018	0.495645
9	-0.597344	-0.718563	-0.572867	0.517026
10	-0.217609	-0.317061	0.0814371	0.231975
11	-0.43417	0.441833	-0.222816	-0.572725
12	-0.112933	0.0696611	-0.137383	0.122603
13	-0.469901	-0.631544	0.510411	-0.724714
14	0.465576	-0.579644	-0.522688	-0.287919
15	-0.68768	-1.14176	0.55721	-0.93912
16	-0.00712585	-0.0990846	-0.20097	0.201594
17	-0.507255	0.483383	-0.53164	-0.454155
18	0.437102	-0.630379	-0.38937	-0.206279
19	-0.204867	0.00221967	-0.0110154	0.144884
20	-0.23867	-0.219246	-0.0146029	0.2677
21	-0.313578	-0.166621	-0.0126455	0.26988
22	-0.47691	-0.34651	-0.464436	0.458336
23	-0.590053	0.50674	-0.586111	-0.56559
24	0.447812	-0.603792	-0.477218	-0.212172
25	0	0	0	0


TF	Unknown
TF Name	Unknown
Gene	CM000668.2_27358245-27359861(-)_1
Motif	CM000668.2_27358245-27359861(-)_1|1|1x0
Family	C2H2 ZF
Species	Unknown
Pos	A	C	G	T
1	0.459571	-0.881521	-0.036798	-1.16309
2	-0.559429	0.452038	-1.24693	-0.0778246
3	0.266356	-0.359145	-0.479078	0.141217
4	0	0	0	0


TF	Unknown
TF Name	Unknown
Gene	CM000668.2_27358245-27359861(-)_1
Motif	CM000668.2_27358245-27359861(-)_1|2|1x0
Family	C2H2 ZF
Species	Unknown
Pos	A	C	G	T
1	0.387666	-0.501004	0.0416354	-0.846683
2	-0.498171	-0.517847	-0.761898	0.505953
3	-1.13387	-1.13298	-0.746601	0.565101
4	0	0	0	0


TF	Unknown
TF Name	Unknown
Gene	CM000668.2_27358245-27359861(-)_1
Motif	CM000668.2_27358245-27359861(-)_1|3|1x0
Family	C2H2 ZF
Species	Unknown
Pos	A	C	G	T
1	0.0897633	0.0787861	-0.389884	0.0659545
2	-0.912347	-1.10642	0.56597	-0.926888
3	0.575043	-1.12393	-1.05221	-1.11121
4	0	0	0	0


TF	Unknown
TF Name	Unknown
Gene	CM000668.2_27358245-27359861(-)_1
Motif	CM000668.2_27358245-27359861(-)_1|4|1x0
Family	C2H2 ZF
Species	Unknown
Pos	A	C	G	T
1	0.333811	-0.152008	-0.0679299	-0.547736
2	-0.434441	-0.538732	-0.721129	0.498717
3	-0.908738	0.564751	-1.13422	-0.877829
4	0	0	0	0


TF	Unknown
TF Name	Unknown
Gene	CM000668.2_27400202-27401444(+)_1
Motif	CM000668.2_27400202-27401444(+)_1|1|1x0
Family	C2H2 ZF
Species	Unknown
Pos	A	C	G	T
1	-0.383599	-0.945408	0.530597	-1.0965
2	-0.93048	0.524999	-1.02619	-0.357689
3	0.572111	-1.12686	-1.06631	-0.974541
4	0.185476	0.0158268	-0.068859	-0.23902
5	-0.768825	-0.420839	-0.648452	0.508609
6	-1.01893	-1.10316	0.571272	-1.00369
7	0.218025	0.158455	-0.438755	-0.264787
8	-0.554177	-0.021329	-0.371585	0.369913
9	-1.00575	-1.1173	0.571424	-1.01133
10	0.185339	-0.0822903	-0.0921213	-0.080159
11	-0.334849	-0.00051744	-0.265621	0.300198
12	-0.293221	-0.542576	-0.0341916	0.357923
13	0.333127	-0.20363	-0.0213829	-0.570368
14	-0.437887	0.466817	-0.746047	-0.27898
15	-0.517875	0.462591	-0.538907	-0.295762
16	0.333688	0.00140668	-0.527174	-0.264791
17	0.403416	-0.473867	-0.347029	-0.165778
18	-0.703271	-0.89295	0.549759	-0.893279
19	0.114307	-0.0836457	-0.308491	0.140702
20	-0.603383	-0.628947	0.476459	-0.283714
21	-0.819499	-0.826354	0.549996	-0.820431
22	0.229654	0.0236289	-0.598986	-0.00199525
23	-0.434237	-0.262183	0.420439	-0.344515
24	-0.884459	-0.994045	0.561367	-0.899924
25	-0.0861678	-0.214916	0.0888334	0.128187
26	-0.572237	0.458564	-0.405326	-0.333047
27	-0.857553	-0.701211	-0.447123	0.519177
28	0	0	0	0


TF	Unknown
TF Name	Unknown
Gene	CM000668.2_27451305-27453312(-)_1
Motif	CM000668.2_27451305-27453312(-)_1|1|1x0
Family	C2H2 ZF
Species	Unknown
Pos	A	C	G	T
1	0.018349	-0.259995	0.220834	-0.128124
2	-0.307942	-0.04833	-0.21096	0.30059
3	-0.222439	-0.307911	-0.417006	0.402408
4	0.256737	-0.0451725	-0.20483	-0.174752
5	0.0635675	0.00845912	-0.0458882	-0.0348087
6	0.353599	-0.203957	-0.129536	-0.425606
7	0.178921	0.0313532	-0.4146	0.0129997
8	-0.277712	-0.154477	0.334457	-0.213448
9	-0.533498	-0.61199	0.502088	-0.544575
10	0.316487	0.0195185	-0.422506	-0.297946
11	-0.025678	-0.581258	0.399578	-0.544089
12	0.540584	-0.79525	-0.725878	-0.745335
13	0.240248	0.00713308	-0.0868313	-0.370728
14	-0.258435	0.0713933	-0.224645	0.223666
15	-0.631641	-0.735954	-0.738482	0.531502
16	0.282035	-0.130693	-0.0686622	-0.308301
17	0.106602	-0.468635	0.303369	-0.430532
18	0.513959	-0.649468	-0.580779	-0.606026
19	0.199745	-0.0142762	-0.105095	-0.178282
20	-0.250794	-0.169729	-0.19788	0.327999
21	-0.490339	-0.533356	-0.436054	0.479635
22	0.0934897	-0.12987	0.0697171	-0.0735846
23	-0.401478	0.000213741	-0.238807	0.306582
24	-0.622978	-0.600396	0.512715	-0.594198
25	0.294473	-0.0312097	-0.239506	-0.28132
26	0.316123	-0.303249	-0.079013	-0.223179
27	-0.538768	-0.553061	-0.508525	0.494271
28	0.199745	-0.0142762	-0.105095	-0.178282
29	-0.250794	-0.169729	-0.19788	0.327999
30	-0.490339	-0.533356	-0.436054	0.479635
31	0.199745	-0.0142762	-0.105095	-0.178282
32	-0.250794	-0.169729	-0.19788	0.327999
33	-0.490339	-0.533356	-0.436054	0.479635
34	0.295453	0.0490737	-0.323273	-0.365669
35	0.425513	-0.373909	-0.292677	-0.393982
36	0.455382	-0.37563	-0.477173	-0.406608
37	-0.146683	-0.543558	0.428135	-0.494068
38	-0.527568	0.473832	-0.613517	-0.316624
39	-0.0725932	0.118675	-0.160137	0.0599705
40	0.220146	-0.0429154	-0.327163	-0.0163088
41	-0.317882	-0.443419	0.402439	-0.198758
42	-0.362968	-0.598224	0.481588	-0.54787
43	0.168416	0.0905205	-0.278328	-0.114808
44	-0.272008	-0.309333	0.425663	-0.508468
45	0.5213	-0.721156	-0.621694	-0.602454
46	0.188089	0.108389	-0.298363	-0.173003
47	-0.36518	-0.660246	0.48531	-0.533277
48	0.524506	-0.659772	-0.633237	-0.693406
49	0.14023	-0.116935	-0.102749	0.0276014
50	0.103399	-0.0688904	-0.185156	0.0881266
51	-0.0352528	0.201485	-0.330636	0.00885261
52	0.181147	-0.286362	0.220886	-0.519585
53	0.351465	-0.282386	-0.335794	-0.11337
54	-1.12458	-1.07083	0.574391	-1.06106
55	-0.604055	-0.781206	0.535698	-0.816854
56	-0.286228	-0.244341	-0.284991	0.379149
57	-0.316681	-0.452271	-0.471137	0.451292
58	0	0	0	0


TF	Unknown
TF Name	Unknown
Gene	CM000668.2_28088537-28089467(+)_1
Motif	CM000668.2_28088537-28089467(+)_1|1|1x0
Family	C2H2 ZF
Species	Unknown
Pos	A	C	G	T
1	-1.05088	-1.12375	0.575216	-1.12144
2	-0.82768	-0.686631	0.491296	-0.262808
3	-0.104314	-0.288342	-0.663381	0.394735
4	0	0	0	0


TF	Unknown
TF Name	Unknown
Gene	CM000668.2_28088537-28089467(+)_1
Motif	CM000668.2_28088537-28089467(+)_1|2|1x0
Family	C2H2 ZF
Species	Unknown
Pos	A	C	G	T
1	0.383674	0.0169131	-0.537364	-0.600475
2	0.519231	-0.670794	-0.54987	-0.700674
3	0.541006	-0.696042	-0.8472	-0.742156
4	-0.836008	-0.97247	0.56102	-0.965521
5	-0.274679	-0.918503	0.50804	-0.897172
6	-0.409313	-0.980634	-0.699643	0.519315
7	-0.951704	-1.1297	0.569268	-0.978963
8	-0.282546	-1.0161	0.514506	-0.949962
9	-0.200499	-0.787168	-0.731666	0.480155
10	-0.859718	-0.922959	0.548743	-0.689135
11	-0.885467	0.539563	-0.6888	-0.696359
12	-0.581228	0.452637	-0.547977	-0.208298
13	0	0	0	0


TF	Unknown
TF Name	Unknown
Gene	CM000668.2_28153003-28154014(+)_1
Motif	CM000668.2_28153003-28154014(+)_1|1|1x0
Family	C2H2 ZF
Species	Unknown
Pos	A	C	G	T
1	-0.829063	-0.997683	0.565574	-1.1334
2	-0.570799	-0.275496	-0.624132	0.471798
3	0.547217	-0.872257	-0.875076	-0.684018
4	0.285043	-0.246976	0.0175631	-0.332787
5	-0.0841468	-0.215177	-0.0389118	0.218155
6	0.00897333	0.0333717	-0.24042	0.122009
7	0.351093	-0.101776	-0.460734	-0.20873
8	-0.358655	-0.151086	-0.38406	0.387917
9	0.492067	-0.579461	-0.47309	-0.529936
10	0.000100562	-0.0124199	-0.374433	0.205668
11	-0.555407	-0.607451	0.486269	-0.386293
12	-0.501423	-0.786387	0.521276	-0.698493
13	0.0431115	-0.150914	-0.0269758	0.0967031
14	-0.446229	-0.453513	0.468463	-0.456735
15	-0.233275	-0.586361	-0.503115	0.453687
16	0.385353	-0.277588	-0.343956	-0.228602
17	-0.582161	-0.686252	-0.689626	0.522181
18	0.501274	-0.683931	-0.617784	-0.4199
19	0.23841	-0.0985416	-0.201641	-0.0741878
20	-0.439506	-0.452997	-0.523271	0.474858
21	0.498488	-0.603563	-0.55432	-0.494132
22	0.143176	-0.288568	0.0995593	-0.0771293
23	-0.342295	-0.448236	-0.0287834	0.352798
24	-0.496092	-0.686452	-0.655206	0.512399
25	-0.684392	-0.955016	0.552985	-0.959989
26	-0.248499	-0.281023	-0.482482	0.412107
27	0.545825	-0.84556	-0.864337	-0.685204
28	0	0	0	0


TF	Unknown
TF Name	Unknown
Gene	CM000668.2_28166468-28167365(+)_1
Motif	CM000668.2_28166468-28167365(+)_1|1|1x0
Family	C2H2 ZF
Species	Unknown
Pos	A	C	G	T
1	-0.821277	-1.12517	0.568216	-1.13075
2	-0.300153	-0.336675	-0.562901	0.441663
3	0.56267	-0.999763	-1.02085	-0.819694
4	0	0	0	0


TF	Unknown
TF Name	Unknown
Gene	CM000668.2_28166468-28167365(+)_1
Motif	CM000668.2_28166468-28167365(+)_1|2|1x0
Family	C2H2 ZF
Species	Unknown
Pos	A	C	G	T
1	0.11852	-0.477248	0.292668	-0.407674
2	-0.23535	-0.307112	-0.543596	0.421488
3	-0.324796	-0.246189	-0.411065	0.410142
4	-0.523854	-0.77233	-0.284528	0.478912
5	-0.922156	0.571049	-1.12792	-1.0886
6	-0.724908	-0.41237	-0.54218	0.496613
7	0.0664941	-0.25409	-0.150582	0.196033
8	-0.524859	-0.673037	0.508405	-0.576781
9	-0.446832	-0.740661	-0.481265	0.495645
10	0	0	0	0


TF	Unknown
TF Name	Unknown
Gene	CM000668.2_28166468-28167365(+)_1
Motif	CM000668.2_28166468-28167365(+)_1|3|1x0
Family	C2H2 ZF
Species	Unknown
Pos	A	C	G	T
1	0.183337	-0.593553	0.188675	-0.170234
2	0.560878	-0.891824	-0.820572	-1.08392
3	-0.317725	0.430662	-0.788413	-0.180167
4	0.292835	0.124953	-0.305592	-0.679367
5	-0.657997	0.425695	-0.852351	-0.0111146
6	0.573366	-1.1256	-1.11892	-0.979596
7	0	0	0	0


TF	Unknown
TF Name	Unknown
Gene	CM000668.2_28187812-28188700(+)_1
Motif	CM000668.2_28187812-28188700(+)_1|1|1x0
Family	C2H2 ZF
Species	Unknown
Pos	A	C	G	T
1	0.188939	-0.0932368	-0.140558	-0.0340175
2	-0.438319	-0.274649	0.447733	-0.522172
3	-0.380757	-0.659055	-0.364042	0.467183
4	-0.147816	-0.513571	0.248436	0.0828207
5	-0.344884	0.218382	-0.45141	0.187787
6	-0.821289	-0.209216	-0.768523	0.485861
7	0.501156	-0.369036	-0.649053	-0.751026
8	-0.801443	-1.03887	-1.13347	0.5655
9	0.561867	-1.09487	-0.959619	-0.786609
10	0.319858	-0.401309	0.0252929	-0.342455
11	-0.0520364	-0.0469023	-0.151952	0.179126
12	-0.281046	-0.500271	0.0153733	0.327235
13	-0.0259183	-0.167146	0.0959171	0.0531734
14	-0.0465737	-0.143006	0.0725521	0.0793365
15	-0.445581	-0.0202553	0.0494577	0.194933
16	0	0	0	0


TF	Unknown
TF Name	Unknown
Gene	CM000668.2_28187812-28188700(+)_1
Motif	CM000668.2_28187812-28188700(+)_1|2|1x0
Family	C2H2 ZF
Species	Unknown
Pos	A	C	G	T
1	0.501156	-0.369036	-0.649053	-0.751026
2	-0.801443	-1.03887	-1.13347	0.5655
3	0.561867	-1.09487	-0.959619	-0.786609
4	0	0	0	0


TF	Unknown
TF Name	Unknown
Gene	CM000668.2_28188878-28189409(+)_1
Motif	CM000668.2_28188878-28189409(+)_1|1|1x0
Family	C2H2 ZF
Species	Unknown
Pos	A	C	G	T
1	-0.0557678	-1.24327	0.2726	0.075593
2	-0.36253	-0.493877	0.114175	0.288832
3	-0.400277	-0.198095	-1.23505	0.463924
4	0	0	0	0


TF	Unknown
TF Name	Unknown
Gene	CM000668.2_28188878-28189409(+)_1
Motif	CM000668.2_28188878-28189409(+)_1|2|1x0
Family	C2H2 ZF
Species	Unknown
Pos	A	C	G	T
1	0.41948	-0.081293	-0.429755	-0.764865
2	-0.72317	0.418623	-0.878989	0.0239787
3	0.56981	-1.12916	-0.933623	-1.02008
4	-0.459231	-0.627191	-0.13069	0.427579
5	-0.792636	0.541412	-0.771646	-0.719063
6	-0.664443	-0.221758	-0.589769	0.466296
7	0	0	0	0


TF	Unknown
TF Name	Unknown
Gene	CM000668.2_28232515-28233175(+)_1
Motif	CM000668.2_28232515-28233175(+)_1|1|1x0
Family	C2H2 ZF
Species	Unknown
Pos	A	C	G	T
1	-0.559593	-0.844486	0.53656	-0.850024
2	0.46856	-0.45685	-0.326187	-0.624445
3	-1.08393	-1.12736	0.571606	-0.943584
4	0.145916	-0.0868334	-0.161247	0.0382456
5	0.0609071	0.169488	-0.173621	-0.153903
6	-0.497531	-0.487008	0.47741	-0.450819
7	0.451128	-0.249809	-0.475363	-0.557501
8	-0.568327	-0.759572	-0.835775	0.532742
9	0.527324	-0.807172	-0.698229	-0.558871
10	0.253075	-0.306602	0.0366684	-0.202483
11	-0.347758	-0.193549	-0.152805	0.343845
12	-0.705827	-0.844496	0.543822	-0.790319
13	-0.604727	-0.855266	0.540817	-0.85987
14	-0.219383	-0.249493	-0.436001	0.392195
15	0.532579	-0.755543	-0.772927	-0.607088
16	0	0	0	0


TF	Unknown
TF Name	Unknown
Gene	CM000668.2_28245118-28246417(-)_1
Motif	CM000668.2_28245118-28246417(-)_1|1|1x0
Family	C2H2 ZF
Species	Unknown
Pos	A	C	G	T
1	-0.286319	-0.468936	0.410248	-0.243185
2	-0.309138	-0.678382	0.438975	-0.258215
3	-0.380065	-1.16908	0.529886	-0.893159
4	0.269667	0.0782263	-0.192903	-0.521977
5	-0.472499	-0.231534	-0.476693	0.438174
6	0.525278	-0.856653	-0.638252	-0.554266
7	0.24025	-0.404498	0.173432	-0.424408
8	0.554128	-0.760819	-0.990313	-0.846889
9	-0.727014	-0.017714	-0.705938	0.424172
10	0.219964	-0.30723	0.096139	-0.221954
11	-0.112829	-0.0683102	-0.45489	0.306102
12	-0.00350301	0.142832	-0.242069	0.0194961
13	0.13192	-0.431055	0.200777	-0.163236
14	-0.346441	-0.277605	-0.126066	0.356767
15	0.555406	-0.852981	-0.940909	-0.816558
16	0	0	0	0


TF	Unknown
TF Name	Unknown
Gene	CM000668.2_28245118-28246417(-)_1
Motif	CM000668.2_28245118-28246417(-)_1|2|1x0
Family	C2H2 ZF
Species	Unknown
Pos	A	C	G	T
1	0.281866	-0.067155	-0.200038	-0.222792
2	-0.123814	0.0325139	-0.102126	0.139837
3	-0.788732	-0.868557	0.554623	-0.935945
4	0.041892	0.274612	-0.415345	-0.198953
5	-0.53779	-0.0931266	-0.222877	0.362585
6	-1.15605	-0.550993	0.542915	-0.800605
7	0	0	0	0


TF	Unknown
TF Name	Unknown
Gene	CM000668.2_28276130-28277093(+)_1
Motif	CM000668.2_28276130-28277093(+)_1|1|1x0
Family	C2H2 ZF
Species	Unknown
Pos	A	C	G	T
1	-0.286319	-0.468936	0.410248	-0.243185
2	-0.309138	-0.678382	0.438975	-0.258215
3	-0.380065	-1.16908	0.529886	-0.893159
4	0.398146	-0.242515	-0.571824	-0.18133
5	-0.503064	-0.101415	-0.491894	0.410282
6	0.507414	-0.735352	-0.534921	-0.512085
7	-0.286319	-0.468936	0.410248	-0.243185
8	-0.309138	-0.678382	0.438975	-0.258215
9	-0.380065	-1.16908	0.529886	-0.893159
10	0	0	0	0


TF	Unknown
TF Name	Unknown
Gene	CM000668.2_28276130-28277093(+)_1
Motif	CM000668.2_28276130-28277093(+)_1|2|1x0
Family	C2H2 ZF
Species	Unknown
Pos	A	C	G	T
1	0.45497	-0.151511	-0.585366	-0.735429
2	-0.577844	-0.934773	-0.950708	0.54499
3	0.56938	-1.12959	-1.0577	-0.892149
4	0.444331	-0.516844	-0.224883	-0.497367
5	-0.36608	-0.934132	0.50761	-0.62893
6	-0.369459	-0.945946	-0.717259	0.514266
7	-0.795283	-0.833087	0.549586	-0.829267
8	-0.52911	0.522334	-0.704194	-0.750786
9	-0.306271	-0.269691	-0.298182	0.391869
10	0.103057	0.130892	-0.182276	-0.140739
11	-0.299238	-0.161643	-0.108997	0.30764
12	0.34322	-0.299814	-0.0968617	-0.305862
13	0	0	0	0


TF	Unknown
TF Name	Unknown
Gene	CM000668.2_28326168-28326894(-)_1
Motif	CM000668.2_28326168-28326894(-)_1|1|1x0
Family	C2H2 ZF
Species	Unknown
Pos	A	C	G	T
1	-0.0721253	-0.238056	-0.00994748	0.203479
2	-0.203386	0.0866995	0.0829263	-0.0256743
3	-0.13355	0.0277696	0.103828	-0.0321601
4	0.474308	-0.297606	-0.545999	-0.636455
5	-0.66364	-0.874249	-0.958168	0.548924
6	0.544291	-0.925336	-0.805362	-0.651892
7	0.261051	-0.20883	0.035175	-0.324893
8	-0.0960858	0.107565	-0.148793	0.0818932
9	-0.0867998	-0.281416	-0.27402	0.327558
10	-0.965846	-1.1269	0.572071	-1.07549
11	0.116113	-0.56123	-0.121269	0.220757
12	-0.354678	-0.677383	-0.168038	0.42631
13	0.206799	0.15165	-0.401233	-0.240177
14	-0.50377	-0.0104718	-0.334731	0.351731
15	-0.897959	-1.00123	0.562151	-0.903127
16	-0.17892	-0.444418	-0.384502	0.409204
17	-0.410431	0.262828	-0.213586	0.067527
18	-0.0469931	-0.101651	0.039855	0.0846229
19	0	0	0	0


TF	Unknown
TF Name	Unknown
Gene	CM000668.2_28365337-28366282(+)_1
Motif	CM000668.2_28365337-28366282(+)_1|1|1x0
Family	C2H2 ZF
Species	Unknown
Pos	A	C	G	T
1	-0.269457	-0.444962	0.399983	-0.228003
2	-0.289853	-0.644717	0.429126	-0.240913
3	-0.35152	-1.10981	0.522993	-0.844632
4	0.262131	0.0781462	-0.182424	-0.498683
5	-0.44707	-0.215489	-0.4511	0.428138
6	0.517529	-0.810584	-0.600688	-0.519974
7	-0.612214	-0.629316	0.00357556	0.400144
8	-1.12782	0.571151	-1.07138	-0.937656
9	-0.656926	-0.241109	-0.644597	0.474074
10	0.21328	-0.293383	0.0942768	-0.211429
11	-0.105484	-0.0626988	-0.434223	0.297132
12	-0.00264615	0.13799	-0.231922	0.0194573
13	0.128908	-0.412142	0.195084	-0.154753
14	-0.329069	-0.262913	-0.117276	0.346753
15	0.549442	-0.804096	-0.8886	-0.769091
16	0	0	0	0


TF	Unknown
TF Name	Unknown
Gene	CM000668.2_28365337-28366282(+)_1
Motif	CM000668.2_28365337-28366282(+)_1|2|1x0
Family	C2H2 ZF
Species	Unknown
Pos	A	C	G	T
1	0.312392	-0.0854278	-0.23689	-0.262825
2	-0.143283	0.0349012	-0.118563	0.15723
3	-0.959837	-1.05082	0.571338	-1.12763
4	0.404409	-0.138068	-0.626581	-0.302298
5	-0.454125	-0.0584953	-0.448516	0.383551
6	0.53332	-0.809764	-0.618277	-0.721818
7	0	0	0	0


TF	Unknown
TF Name	Unknown
Gene	CM000668.2_28390456-28391839(-)_1
Motif	CM000668.2_28390456-28391839(-)_1|1|1x0
Family	C2H2 ZF
Species	Unknown
Pos	A	C	G	T
1	0.135103	-0.165998	-0.235555	0.137162
2	-0.292952	-0.230881	-0.0704954	0.312345
3	-0.68123	-0.864518	-0.788843	0.543129
4	0.346324	-0.372701	0.0269451	-0.534313
5	-0.575245	-0.311147	-0.642933	0.479726
6	-1.01121	-1.12917	0.5698	-0.940678
7	0.327093	-0.152145	-0.339261	-0.146316
8	-0.167846	-0.284319	-0.543381	0.400499
9	0.528124	-0.820835	-0.729377	-0.539669
10	0.255708	-0.178055	0.0222836	-0.317055
11	-0.58816	-0.513684	-0.589459	0.502166
12	-0.724213	-0.921142	0.548357	-0.805068
13	-0.181229	-0.690119	0.46356	-0.639618
14	-0.312024	0.168517	-0.306077	0.188706
15	-0.0827514	0.175807	-0.339114	0.0850935
16	0.168528	0.155746	-0.470661	-0.121352
17	-0.515365	-0.523164	0.497714	-0.603302
18	0.53679	-0.803752	-0.626119	-0.783793
19	0	0	0	0


TF	Unknown
TF Name	Unknown
Gene	CM000668.2_28390456-28391839(-)_1
Motif	CM000668.2_28390456-28391839(-)_1|2|1x0
Family	C2H2 ZF
Species	Unknown
Pos	A	C	G	T
1	0.287222	-0.00333622	-0.202692	-0.353418
2	-0.543188	-0.625114	-0.662849	0.513122
3	0.516781	-0.71378	-0.62477	-0.548849
4	-0.930436	-0.917867	-0.439969	0.531314
5	-1.05141	0.568876	-1.13009	-0.88175
6	0.454587	-0.823052	-0.746661	-0.0850242
7	0.143403	-0.103903	0.103677	-0.258134
8	-0.172856	-0.0853805	-0.132122	0.247759
9	0.0891067	-0.00614994	-0.242679	0.0843685
10	0.246316	-0.10488	-0.020042	-0.30418
11	-0.365877	0.0910028	-0.29517	0.26232
12	0.416972	-0.412408	-0.327522	-0.275151
13	0.185223	0.161363	-0.267676	-0.320362
14	-0.459434	-0.0862385	-0.342737	0.376338
15	0.472829	-0.515839	-0.439112	-0.442758
16	0	0	0	0


TF	Unknown
TF Name	Unknown
Gene	CM000668.2_28434467-28435238(-)_1
Motif	CM000668.2_28434467-28435238(-)_1|1|1x0
Family	C2H2 ZF
Species	Unknown
Pos	A	C	G	T
1	0.327004	-0.0549699	-0.237361	-0.380199
2	0.398534	-0.43145	-0.273175	-0.226826
3	-0.765383	-0.798274	-0.714067	0.541089
4	-0.00903168	-0.393999	0.353176	-0.441551
5	-0.957437	-0.285534	-0.629726	0.49651
6	-1.09295	-0.968467	0.569359	-0.991992
7	0.363224	-0.190465	-0.406652	-0.183731
8	-0.219941	-0.354509	-0.653818	0.436699
9	0.552349	-1.00618	-0.900512	-0.681332
10	0.45497	-0.151511	-0.585366	-0.735429
11	-0.577844	-0.934773	-0.950708	0.54499
12	0.56938	-1.12959	-1.0577	-0.892149
13	0.458325	-0.254563	-0.439908	-0.68308
14	-0.552968	0.145663	-0.500757	0.30231
15	0.507752	-0.8363	-0.378364	-0.664443
16	0	0	0	0


TF	Unknown
TF Name	Unknown
Gene	CM000668.2_28995003-28996587(-)_1
Motif	CM000668.2_28995003-28996587(-)_1|1|1x0
Family	C2H2 ZF
Species	Unknown
Pos	A	C	G	T
1	0.00199639	0.0403081	0.108044	-0.210648
2	0.487952	-0.68643	-0.303613	-0.654923
3	-0.475476	-0.627803	-0.430754	0.485565
4	0.123682	0.116329	-0.106863	-0.235461
5	-0.517877	-0.489702	-0.329768	0.463105
6	0.51641	-0.703239	-0.66758	-0.518678
7	0.294435	-0.469061	0.163125	-0.629518
8	-0.209888	0.150701	-0.329455	0.176121
9	-0.851031	-0.831767	-0.911405	0.554991
10	0.307495	-0.314165	0.0748341	-0.527462
11	0.478326	-0.557853	-0.374206	-0.534004
12	-0.0801812	0.171544	-0.320386	0.0813478
13	0.159979	-0.199979	0.0568831	-0.105851
14	-0.158167	0.178814	-0.289961	0.108194
15	-0.0646404	0.290965	-0.264314	-0.193819
16	0.117204	-0.00154406	0.0323847	-0.210184
17	-0.289409	-0.353171	0.331405	-0.0466673
18	-0.241333	-0.281505	-0.203648	0.357487
19	0.11296	-0.32529	-0.0615346	0.134245
20	0.0221331	0.136556	-0.102823	-0.102894
21	-0.141962	-0.100486	-0.227235	0.277101
22	-0.406829	-0.414514	-0.224132	0.419332
23	-0.919689	0.523993	-0.679062	-0.483585
24	-0.778089	-0.750676	0.507457	-0.357818
25	-0.438636	-0.630909	0.0905612	0.336457
26	-0.779097	0.547133	-0.733818	-0.905413
27	-0.259677	0.235754	-0.441821	0.135958
28	0.14416	-0.228374	0.161317	-0.247608
29	-0.428258	-0.243849	-0.240201	0.394703
30	-0.457353	-0.649561	-0.825025	0.515533
31	-0.0533313	-0.317547	0.273189	-0.120097
32	-0.191101	-0.416314	-0.0761597	0.329072
33	-0.310251	-0.143665	-0.15127	0.319372
34	-0.915615	-1.11438	0.571378	-1.12759
35	-0.681152	-0.785729	-0.713163	0.535835
36	0.239276	-0.401329	-0.323834	0.144194
37	0.075725	-0.323641	0.149256	-0.0339721
38	0.0834968	-0.325918	-0.132551	0.198354
39	-0.212324	-0.26304	0.0719931	0.220288
40	-0.206367	-0.369575	0.0185593	0.28048
41	-0.453551	0.389685	-0.251434	-0.197461
42	-0.428276	-0.171886	-0.0221178	0.301787
43	0	0	0	0


TF	Unknown
TF Name	Unknown
Gene	CM000668.2_29672502-29673789(-)_1
Motif	CM000668.2_29672502-29673789(-)_1|1|1x0
Family	C2H2 ZF
Species	Unknown
Pos	A	C	G	T
1	-0.439202	-0.849427	0.514738	-0.650956
2	-0.180271	0.305586	-0.475949	-0.00683152
3	-0.644596	0.516474	-0.518356	-0.731317
4	-0.528744	-1.03584	0.544187	-0.954719
5	0.0853463	-0.0884815	-0.329208	0.175679
6	-0.972399	0.569943	-1.12903	-0.9818
7	-0.123153	-0.0640478	-0.0838975	0.193039
8	-0.080376	-0.144118	-0.111855	0.2249
9	-0.170278	-0.18484	-0.0743942	0.262073
10	0.0368728	-0.0926984	-0.436165	0.239874
11	-0.126149	-0.108321	0.106588	0.0772462
12	-0.833605	-0.870579	0.557678	-0.969893
13	0	0	0	0


TF	Unknown
TF Name	Unknown
Gene	CM000668.2_29672502-29673789(-)_1
Motif	CM000668.2_29672502-29673789(-)_1|2|1x0
Family	C2H2 ZF
Species	Unknown
Pos	A	C	G	T
1	-0.930351	-1.1329	0.566073	-0.896004
2	-0.617503	-1.12902	0.0509339	0.40824
3	0.017553	-0.0695885	-0.227272	0.180199
4	-0.452311	-0.171633	0.404134	-0.358913
5	0.0346701	-0.168957	0.0757145	0.0206629
6	-0.41965	-0.082229	0.37185	-0.35876
7	0	0	0	0


TF	Unknown
TF Name	Unknown
Gene	CM000668.2_57147084-57148704(+)_1
Motif	CM000668.2_57147084-57148704(+)_1|1|1x0
Family	C2H2 ZF
Species	Unknown
Pos	A	C	G	T
1	0.449286	-0.708384	-0.10232	-0.698014
2	-0.450714	0.168778	-1.18593	0.323385
3	-1.01056	0.565086	-1.13388	-0.808596
4	0	0	0	0


TF	Unknown
TF Name	Unknown
Gene	CM000668.2_57147084-57148704(+)_1
Motif	CM000668.2_57147084-57148704(+)_1|2|1x0
Family	C2H2 ZF
Species	Unknown
Pos	A	C	G	T
1	0.308056	-0.862293	0.186607	-0.532679
2	-0.249792	0.203516	-0.92706	0.235863
3	-0.87671	0.556309	-1.14266	-0.709714
4	0	0	0	0


TF	Unknown
TF Name	Unknown
Gene	CM000668.2_57147084-57148704(+)_1
Motif	CM000668.2_57147084-57148704(+)_1|3|1x0
Family	C2H2 ZF
Species	Unknown
Pos	A	C	G	T
1	0.183078	-0.191455	0.0743395	-0.190114
2	-0.231718	0.240079	-0.626442	0.158064
3	-1.09338	-1.12376	0.575211	-1.07603
4	0	0	0	0


TF	Unknown
TF Name	Unknown
Gene	CM000668.2_57147084-57148704(+)_1
Motif	CM000668.2_57147084-57148704(+)_1|4|1x0
Family	C2H2 ZF
Species	Unknown
Pos	A	C	G	T
1	-0.591559	-0.761615	0.535399	-0.854137
2	-0.772328	0.367282	-0.309265	0.004697
3	-1.14144	-0.728871	0.557528	-0.882965
4	0.324061	-0.104084	-0.266097	-0.25003
5	0.308828	-0.177876	-0.088178	-0.315527
6	-0.32793	0.251498	0.112286	-0.346249
7	0	0	0	0


TF	Unknown
TF Name	Unknown
Gene	CM000668.2_57147084-57148704(+)_1
Motif	CM000668.2_57147084-57148704(+)_1|5|1x0
Family	C2H2 ZF
Species	Unknown
Pos	A	C	G	T
1	-0.536021	-0.747425	-0.205537	0.463459
2	-0.655284	-1.16711	-0.511712	0.531857
3	-0.760363	-0.466598	0.482946	-0.352272
4	0	0	0	0


TF	Unknown
TF Name	Unknown
Gene	CM000668.2_57147084-57148704(+)_1
Motif	CM000668.2_57147084-57148704(+)_1|6|1x0
Family	C2H2 ZF
Species	Unknown
Pos	A	C	G	T
1	0.0914694	-0.459721	-0.847505	0.357274
2	-0.553917	0.538898	-0.714571	-1.16007
3	-0.357818	0.171513	-0.121457	0.120896
4	0	0	0	0


TF	Unknown
TF Name	Unknown
Gene	CM000668.2_57147084-57148704(+)_1
Motif	CM000668.2_57147084-57148704(+)_1|7|1x0
Family	C2H2 ZF
Species	Unknown
Pos	A	C	G	T
1	0.354947	-0.316848	0.00532473	-0.617659
2	-0.69171	-0.375437	-1.03459	0.516272
3	-1.19726	0.501714	-0.225295	-0.778671
4	0	0	0	0


TF	Unknown
TF Name	Unknown
Gene	CM000668.2_87254625-87261798(+)_1
Motif	CM000668.2_87254625-87261798(+)_1|1|1x0
Family	C2H2 ZF
Species	Unknown
Pos	A	C	G	T
1	-0.452305	-1.15954	0.539429	-0.939328
2	-0.847635	-0.121069	0.19759	0.18331
3	-0.744669	-0.783206	0.542339	-0.771743
4	0	0	0	0


TF	Unknown
TF Name	Unknown
Gene	CM000668.2_87254625-87261798(+)_1
Motif	CM000668.2_87254625-87261798(+)_1|2|1x0
Family	C2H2 ZF
Species	Unknown
Pos	A	C	G	T
1	-0.116859	0.0947031	0.095131	-0.126469
2	0.563569	-0.8507	-0.93129	-1.09101
3	-1.15395	-0.768279	0.545022	-0.599195
4	0	0	0	0


TF	Unknown
TF Name	Unknown
Gene	CM000668.2_87254625-87261798(+)_1
Motif	CM000668.2_87254625-87261798(+)_1|3|1x0
Family	C2H2 ZF
Species	Unknown
Pos	A	C	G	T
1	-0.116231	-0.122571	0.213165	-0.0720979
2	-0.148735	-0.471176	0.126738	0.207686
3	-0.216129	-0.388019	0.346727	-0.118677
4	0.353455	-0.411568	-0.254568	-0.0972912
5	-0.0191838	-0.132886	0.135328	-0.0263201
6	-0.134152	-0.218799	0.311579	-0.213006
7	-0.0243957	0.303554	-0.340854	-0.231526
8	-0.470245	-1.16887	0.530097	-0.689593
9	0.113887	-0.406091	0.0655407	0.0586956
10	0	0	0	0


TF	Unknown
TF Name	Unknown
Gene	CM000668.2_87254625-87261798(+)_1
Motif	CM000668.2_87254625-87261798(+)_1|4|1x0
Family	C2H2 ZF
Species	Unknown
Pos	A	C	G	T
1	-0.142243	-1.37928	0.319686	0.0606054
2	-0.316128	-0.29955	0.204562	0.150372
3	0.0493897	0.393804	-0.614428	-0.795143
4	0	0	0	0


TF	Unknown
TF Name	Unknown
Gene	CM000668.2_87254625-87261798(+)_1
Motif	CM000668.2_87254625-87261798(+)_1|5|1x0
Family	C2H2 ZF
Species	Unknown
Pos	A	C	G	T
1	-0.939231	-0.970364	-0.72803	0.555199
2	-0.815212	-0.387799	0.458907	-0.251242
3	0.150055	-0.535003	-1.34668	0.352285
4	0	0	0	0


TF	Unknown
TF Name	Unknown
Gene	CM000668.2_87254625-87261798(+)_1
Motif	CM000668.2_87254625-87261798(+)_1|6|1x0
Family	C2H2 ZF
Species	Unknown
Pos	A	C	G	T
1	-1.37084	0.19938	-0.118126	0.207617
2	-0.788537	-1.3938	0.305167	0.24987
3	-0.987769	0.248181	-0.18834	0.169725
4	0	0	0	0


TF	Unknown
TF Name	Unknown
Gene	CM000668.2_87254625-87261798(+)_1
Motif	CM000668.2_87254625-87261798(+)_1|7|1x0
Family	C2H2 ZF
Species	Unknown
Pos	A	C	G	T
1	-0.33806	-0.697493	0.247663	0.1963
2	-0.0281782	-0.583352	-0.516786	0.397519
3	-0.833051	-1.16813	0.530841	-0.408697
4	0	0	0	0


TF	Unknown
TF Name	Unknown
Gene	CM000668.2_87254625-87261798(+)_1
Motif	CM000668.2_87254625-87261798(+)_1|8|1x0
Family	C2H2 ZF
Species	Unknown
Pos	A	C	G	T
1	0.284333	0.0811891	-0.472064	-0.273572
2	0.482667	-0.645013	-0.387635	-0.487607
3	-1.12803	-0.911111	0.57094	-1.1001
4	0	0	0	0


TF	Unknown
TF Name	Unknown
Gene	CM000668.2_87254625-87261798(+)_1
Motif	CM000668.2_87254625-87261798(+)_1|9|1x0
Family	C2H2 ZF
Species	Unknown
Pos	A	C	G	T
1	0.0298639	-0.448309	0.119899	0.0985293
2	0.447067	-0.787993	-0.150493	-0.480811
3	-1.15399	-0.979506	-0.498002	0.544977
4	0	0	0	0


TF	Unknown
TF Name	Unknown
Gene	CM000668.2_87254625-87261798(+)_1
Motif	CM000668.2_87254625-87261798(+)_1|10|1x0
Family	C2H2 ZF
Species	Unknown
Pos	A	C	G	T
1	0.431778	-0.742842	0.0033733	-0.96321
2	-0.0417595	-0.842357	-0.135458	0.345543
3	-0.736925	-1.14506	-0.782674	0.553906
4	0	0	0	0


TF	Unknown
TF Name	Unknown
Gene	CM000668.2_87254625-87261798(+)_1
Motif	CM000668.2_87254625-87261798(+)_1|11|1x0
Family	C2H2 ZF
Species	Unknown
Pos	A	C	G	T
1	0.20994	-0.0126598	-0.235585	-0.083112
2	0.555456	-0.968536	-0.64275	-1.14351
3	-0.407707	-0.346885	-0.050777	0.355899
4	0	0	0	0


TF	Unknown
TF Name	Unknown
Gene	CM000668.2_87254625-87261798(+)_1
Motif	CM000668.2_87254625-87261798(+)_1|12|1x0
Family	C2H2 ZF
Species	Unknown
Pos	A	C	G	T
1	-0.843176	-1.02961	0.565913	-1.0833
2	0.570344	-1.0316	-0.941747	-1.12863
3	-0.412632	-0.57506	-0.476256	0.479038
4	0	0	0	0


TF	Unknown
TF Name	Unknown
Gene	CM000668.2_87254625-87261798(+)_1
Motif	CM000668.2_87254625-87261798(+)_1|13|1x0
Family	C2H2 ZF
Species	Unknown
Pos	A	C	G	T
1	-0.790635	-1.00629	0.564213	-1.13476
2	0.569191	-1.1148	-0.859772	-1.11532
3	0.00115943	-0.00123056	-0.120529	0.094297
4	0	0	0	0


TF	Unknown
TF Name	Unknown
Gene	CM000668.2_143941426-143942746(-)_1
Motif	CM000668.2_143941426-143942746(-)_1|1|1x0
Family	C2H2 ZF
Species	Unknown
Pos	A	C	G	T
1	-0.0129149	-0.110555	0.20618	-0.189474
2	-0.0834487	-0.154619	0.0104602	0.161362
3	-0.0639714	-0.254808	0.256579	-0.11048
4	-0.200419	-0.397631	0.405866	-0.37333
5	-0.0565926	-0.0742171	0.0221594	0.0888144
6	-0.174983	-0.195156	0.201518	0.0426352
7	0.0958614	-0.247684	0.101455	-0.034086
8	-0.302345	-0.66635	0.496322	-0.823029
9	-1.1231	-1.09873	0.575874	-1.10198
10	0	0	0	0


TF	Unknown
TF Name	Unknown
Gene	CM000668.2_143941426-143942746(-)_1
Motif	CM000668.2_143941426-143942746(-)_1|2|1x0
Family	C2H2 ZF
Species	Unknown
Pos	A	C	G	T
1	-0.653776	-0.80173	0.524695	-0.563994
2	-0.10764	-0.70109	0.455722	-0.78322
3	-1.09655	-1.12369	0.575282	-1.07623
4	-0.508602	-0.373939	0.471982	-0.519224
5	-0.214412	0.366931	-0.129231	-0.49581
6	-0.190929	-0.150146	0.267821	-0.0994969
7	0	0	0	0


TF	Unknown
TF Name	Unknown
Gene	CM000669.2_5063564-5065598(+)_1
Motif	CM000669.2_5063564-5065598(+)_1|1|1x0
Family	C2H2 ZF
Species	Unknown
Pos	A	C	G	T
1	-0.910613	-1.03131	0.569363	-1.12961
2	-0.183506	-0.284912	-0.411462	0.387029
3	-0.195339	-0.401583	-0.498852	0.423002
4	-0.0530634	-0.128189	-0.390159	0.293003
5	-0.20945	-0.00623	-0.0905766	0.200061
6	-0.614446	-0.702913	0.524283	-0.668155
7	0.109403	0.189963	-0.0357858	-0.612728
8	0.0659407	-0.508115	-0.130552	0.251709
9	-0.69467	-1.01822	0.554895	-0.943983
10	0.107352	0.0827506	-0.0893357	-0.157638
11	-0.311117	-0.215389	-0.258651	0.371297
12	-0.792416	-0.813795	0.540658	-0.672515
13	0.068971	0.0614029	-0.261717	0.0525563
14	-0.517338	-0.65114	0.501873	-0.527363
15	0.518664	-0.652674	-0.603231	-0.643905
16	0.204947	0.0989768	-0.247373	-0.240156
17	-0.121494	-0.588221	0.406905	-0.36272
18	0.419797	-0.488872	-0.182645	-0.409112
19	0.256583	0.145786	-0.24855	-0.635563
20	-0.555227	0.0897292	-0.753065	0.364636
21	0.569708	-0.997774	-1.00572	-1.0558
22	-0.0575387	-0.286728	0.0266206	0.188685
23	-0.192577	-0.408981	0.361165	-0.173156
24	-0.151307	-0.30979	0.337668	-0.201958
25	0	0	0	0


TF	Unknown
TF Name	Unknown
Gene	CM000669.2_5063564-5065598(+)_1
Motif	CM000669.2_5063564-5065598(+)_1|2|1x0
Family	C2H2 ZF
Species	Unknown
Pos	A	C	G	T
1	0.2151	-0.246268	0.0933871	-0.25811
2	-0.410253	-0.384564	-0.221729	0.414723
3	-0.680953	-0.767148	-0.716608	0.53511
4	0.166661	-0.0704778	-0.174432	0.00552352
5	-0.00196648	-0.0377692	0.00400906	0.0328348
6	0.364127	-0.171488	-0.186163	-0.441167
7	0.307878	-0.079112	-0.239131	-0.253245
8	0.427993	-0.441914	-0.343092	-0.296235
9	-0.932276	-0.954535	0.560889	-0.873326
10	0.00603236	-0.101163	-0.245197	0.210911
11	-0.101846	-0.100316	-0.0609642	0.189282
12	0.386947	-0.23805	-0.249664	-0.375014
13	-0.855677	-1.07569	0.568498	-1.13047
14	-0.517969	-0.265755	-0.624723	0.464935
15	-0.727506	-0.906312	-0.886082	0.551285
16	0.0527819	-0.208045	0.0270818	0.0744694
17	0.0451794	0.0592212	-0.0251266	-0.096647
18	-0.141282	0.164125	0.034138	-0.132717
19	0	0	0	0


TF	Unknown
TF Name	Unknown
Gene	CM000669.2_6621084-6622968(+)_1
Motif	CM000669.2_6621084-6622968(+)_1|1|1x0
Family	C2H2 ZF
Species	Unknown
Pos	A	C	G	T
1	-0.350866	-0.465307	0.454873	-0.441899
2	0.0345338	-0.413749	-0.208769	0.281758
3	-0.0671324	-0.155381	-0.147466	0.238525
4	-0.926759	-1.08814	0.571183	-1.12779
5	0.570761	-0.958416	-1.03413	-1.12123
6	-0.640771	-0.621828	-0.580567	0.514516
7	0.294207	-0.196287	-0.0447282	-0.307447
8	-0.0195517	-0.0637968	-0.260564	0.21267
9	-0.358411	0.429187	-0.55033	-0.226392
10	0.361319	-0.0345335	-0.378886	-0.442903
11	0.446897	-0.431105	-0.324112	-0.447366
12	0.463802	-0.401493	-0.517862	-0.408505
13	-0.36942	-0.344459	0.408464	-0.252502
14	-0.786354	0.533268	-0.788894	-0.585319
15	-0.654468	-0.695127	0.507299	-0.442773
16	0	0	0	0


TF	Unknown
TF Name	Unknown
Gene	CM000669.2_6652163-6654608(+)_1
Motif	CM000669.2_6652163-6654608(+)_1|1|1x0
Family	C2H2 ZF
Species	Unknown
Pos	A	C	G	T
1	-0.578878	-0.556607	0.508669	-0.633252
2	-0.286995	0.453849	-0.458056	-0.534899
3	-0.220009	-0.244062	-0.268177	0.359471
4	-0.765226	-1.01012	0.563179	-1.13579
5	-0.649727	-0.669572	-0.780516	0.530996
6	0.548841	-0.860478	-0.898345	-0.705404
7	0.10204	0.0257241	-0.328087	0.0807443
8	0.029765	-0.0371908	0.0310997	-0.028309
9	-0.577752	-0.603664	0.514643	-0.665917
10	0.06046	-0.339407	0.00626245	0.139373
11	-0.287555	-0.665169	0.475002	-0.54874
12	-0.288597	-0.495714	-0.515602	0.456525
13	0.0765122	-0.294787	-0.0931076	0.174082
14	-0.376654	-0.451678	0.417893	-0.215437
15	-0.333828	-0.514502	-0.445978	0.458247
16	-0.302919	-0.409156	0.430598	-0.379735
17	-0.485469	-0.0241309	0.167718	0.0988869
18	-0.611914	-0.0239241	-0.666897	0.413949
19	0	0	0	0


TF	Unknown
TF Name	Unknown
Gene	CM000669.2_6652163-6654608(+)_1
Motif	CM000669.2_6652163-6654608(+)_1|2|1x0
Family	C2H2 ZF
Species	Unknown
Pos	A	C	G	T
1	0.220834	0.0563837	-0.368515	-0.1132
2	-0.687105	-0.882476	0.545485	-0.818321
3	0.548955	-0.823481	-0.775569	-0.845931
4	0.310502	-0.192077	-0.00150345	-0.499241
5	-0.341024	0.167289	-0.484024	0.242046
6	0.506783	-0.680016	-0.576997	-0.502835
7	0.293976	-0.238488	0.0141838	-0.375124
8	0.513586	-0.499151	-0.687605	-0.667396
9	0.445098	-0.228401	-0.578552	-0.445716
10	-0.450291	-0.57497	0.47632	-0.414697
11	-0.891077	0.555307	-0.872245	-0.837033
12	-0.31489	0.0416787	-0.307482	0.283833
13	-0.4203	-0.675476	0.511145	-0.783902
14	-0.469686	-0.488178	-0.500848	0.480057
15	0.564025	-1.13495	-0.993495	-0.794216
16	-0.10394	-0.113076	-0.0229011	0.174189
17	-0.330753	-0.619301	0.464328	-0.420339
18	-0.561115	-0.72628	0.51739	-0.609057
19	0.058987	-0.0416308	-0.329303	0.16951
20	-0.336491	-0.564003	0.440206	-0.291776
21	-0.650451	-0.727095	0.53264	-0.745212
22	-0.606791	-0.773564	0.521068	-0.577068
23	-0.314814	-0.558272	0.455315	-0.413395
24	-0.150589	-0.473373	-0.503855	0.422156
25	0.0423222	-0.22126	0.162422	-0.0740149
26	-0.436903	-0.259854	-0.235517	0.398493
27	-0.524325	-0.726511	0.520504	-0.703046
28	0	0	0	0


TF	Unknown
TF Name	Unknown
Gene	CM000669.2_6675871-6676363(+)_1
Motif	CM000669.2_6675871-6676363(+)_1|1|1x0
Family	C2H2 ZF
Species	Unknown
Pos	A	C	G	T
1	0.112824	-0.555562	0.123295	0.0401264
2	-0.899885	-0.547469	-0.431413	0.507891
3	-0.759198	-1.13472	-1.06487	0.564245
4	0	0	0	0


TF	Unknown
TF Name	Unknown
Gene	CM000669.2_6675871-6676363(+)_1
Motif	CM000669.2_6675871-6676363(+)_1|2|1x0
Family	C2H2 ZF
Species	Unknown
Pos	A	C	G	T
1	0.480296	-0.590081	-0.265177	-0.749656
2	0.567937	-0.854875	-1.05244	-1.13103
3	-0.87048	-1.11955	-0.81919	0.560824
4	0	0	0	0


TF	Unknown
TF Name	Unknown
Gene	CM000669.2_6690850-6692719(-)_1
Motif	CM000669.2_6690850-6692719(-)_1|1|1x0
Family	C2H2 ZF
Species	Unknown
Pos	A	C	G	T
1	0.213906	-0.244198	0.0930545	-0.255958
2	-0.406251	-0.380745	-0.219061	0.412891
3	-0.673632	-0.759218	-0.709035	0.533832
4	0.108844	-0.0356442	-0.277752	0.102585
5	-0.0439755	-0.0361185	-0.0620452	0.117016
6	-0.825554	-0.671161	0.537944	-0.729676
7	0.00621675	-0.10022	-0.243236	0.209646
8	-0.100986	-0.0994667	-0.0603936	0.188083
9	0.385101	-0.235477	-0.247009	-0.371472
10	-0.765226	-1.01012	0.563179	-1.13579
11	-0.649727	-0.669572	-0.780516	0.530996
12	0.548841	-0.860478	-0.898345	-0.705404
13	0.00621675	-0.10022	-0.243236	0.209646
14	-0.100986	-0.0994667	-0.0603936	0.188083
15	0.385101	-0.235477	-0.247009	-0.371472
16	-0.765226	-1.01012	0.563179	-1.13579
17	-0.649727	-0.669572	-0.780516	0.530996
18	0.548841	-0.860478	-0.898345	-0.705404
19	0.00621675	-0.10022	-0.243236	0.209646
20	-0.100986	-0.0994667	-0.0603936	0.188083
21	0.385101	-0.235477	-0.247009	-0.371472
22	-0.905541	-1.02579	0.568936	-1.12372
23	-0.182347	-0.283376	-0.409455	0.386069
24	-0.193985	-0.399463	-0.496371	0.422058
25	0.108844	-0.0356442	-0.277752	0.102585
26	-0.0439755	-0.0361185	-0.0620452	0.117016
27	-0.825554	-0.671161	0.537944	-0.729676
28	0.10923	0.189491	-0.0354189	-0.610218
29	0.0659474	-0.505976	-0.129815	0.251025
30	-0.690563	-1.01291	0.554359	-0.93895
31	0.0435875	0.175504	-0.105766	-0.212821
32	-0.413908	-0.436153	-0.322221	0.442784
33	0.460007	-0.58492	-0.346107	-0.392383
34	0.223489	0.123381	-0.387525	-0.230064
35	-0.536027	-0.906648	0.532241	-0.747167
36	0.561769	-0.925757	-0.892427	-0.968003
37	0.204347	0.0987708	-0.246292	-0.239101
38	-0.120452	-0.585445	0.405983	-0.360783
39	0.418854	-0.486439	-0.18135	-0.406975
40	0.255982	0.145596	-0.247275	-0.63285
41	-0.552546	0.0900138	-0.749649	0.363899
42	0.569281	-0.992376	-1.00029	-1.05019
43	-0.0572129	-0.285551	0.0266338	0.188096
44	-0.191463	-0.407064	0.360221	-0.172114
45	-0.150422	-0.308316	0.336737	-0.200884
46	0	0	0	0


TF	Unknown
TF Name	Unknown
Gene	CM000669.2_7078297-7079464(-)_1
Motif	CM000669.2_7078297-7079464(-)_1|1|1x0
Family	C2H2 ZF
Species	Unknown
Pos	A	C	G	T
1	-0.81734	-0.984405	0.56443	-1.11887
2	-0.563357	-0.270778	-0.616198	0.469621
3	0.545734	-0.860644	-0.863437	-0.674142
4	-0.765226	-1.01012	0.563179	-1.13579
5	-0.649727	-0.669572	-0.780516	0.530996
6	0.548841	-0.860478	-0.898345	-0.705404
7	0	0	0	0


TF	Unknown
TF Name	Unknown
Gene	CM000669.2_7078297-7079464(-)_1
Motif	CM000669.2_7078297-7079464(-)_1|2|1x0
Family	C2H2 ZF
Species	Unknown
Pos	A	C	G	T
1	-0.00360928	0.386593	-0.675011	-0.442004
2	-0.00889252	-1.23793	0.461039	-1.14562
3	-0.307766	-0.860183	-0.535844	0.488345
4	0	0	0	0


TF	Unknown
TF Name	Unknown
Gene	CM000669.2_7078297-7079464(-)_1
Motif	CM000669.2_7078297-7079464(-)_1|3|1x0
Family	C2H2 ZF
Species	Unknown
Pos	A	C	G	T
1	0.480547	-0.637789	-0.29809	-0.615126
2	-0.480767	-1.1417	0.535779	-0.786595
3	-0.487092	-1.15784	-0.891761	0.54113
4	0	0	0	0


TF	Unknown
TF Name	Unknown
Gene	CM000669.2_55938941-55940003(+)_1
Motif	CM000669.2_55938941-55940003(+)_1|1|1x0
Family	C2H2 ZF
Species	Unknown
Pos	A	C	G	T
1	0.242928	0.0939672	-0.434327	-0.193121
2	-0.761636	-1.05095	0.559095	-0.940351
3	0.570376	-1.12859	-0.925751	-1.05348
4	0.226051	0.124357	-0.394638	-0.234684
5	-0.550153	-0.926642	0.535031	-0.764636
6	0.563807	-0.947275	-0.913416	-0.990189
7	0.269987	0.102553	-0.478873	-0.267905
8	-0.597605	0.0920997	-0.364641	0.31792
9	-0.797491	-0.837502	0.547125	-0.768296
10	0.289457	0.0288708	-0.178906	-0.492827
11	-0.760358	-0.571338	-0.821274	0.532388
12	0.564419	-1.0302	-0.94463	-0.902377
13	0.339415	-0.187206	-0.108057	-0.413825
14	0.100518	-0.633457	0.351583	-0.584838
15	0.556694	-0.927781	-0.840138	-0.872352
16	0	0	0	0


TF	Unknown
TF Name	Unknown
Gene	CM000669.2_56466417-56467536(+)_1
Motif	CM000669.2_56466417-56467536(+)_1|1|1x0
Family	C2H2 ZF
Species	Unknown
Pos	A	C	G	T
1	0.30706	-0.0861878	-0.165102	-0.329485
2	-0.521429	-0.194041	-0.490427	0.437124
3	-1.07374	-1.1249	0.574071	-1.0445
4	0	0	0	0


TF	Unknown
TF Name	Unknown
Gene	CM000669.2_56466417-56467536(+)_1
Motif	CM000669.2_56466417-56467536(+)_1|2|1x0
Family	C2H2 ZF
Species	Unknown
Pos	A	C	G	T
1	0.37113	-0.344344	-0.164604	-0.290229
2	0.0537305	0.0241173	-0.105758	0.0117115
3	-0.191441	0.0259699	-0.129294	0.190989
4	-0.0659324	0.177301	-0.355708	0.0776645
5	-0.545514	-0.823682	0.517287	-0.56151
6	0.441722	-0.54953	-0.309891	-0.33462
7	0.187351	0.150756	-0.605414	-0.0982552
8	-1.03282	-1.12502	0.57395	-1.08095
9	0.573051	-1.1257	-1.03557	-1.03882
10	0	0	0	0


TF	Unknown
TF Name	Unknown
Gene	CM000669.2_56466417-56467536(+)_1
Motif	CM000669.2_56466417-56467536(+)_1|3|1x0
Family	C2H2 ZF
Species	Unknown
Pos	A	C	G	T
1	0.187351	0.150756	-0.605414	-0.0982552
2	-1.03282	-1.12502	0.57395	-1.08095
3	0.573051	-1.1257	-1.03557	-1.03882
4	0	0	0	0


TF	Unknown
TF Name	Unknown
Gene	CM000669.2_56466417-56467536(+)_1
Motif	CM000669.2_56466417-56467536(+)_1|4|1x0
Family	C2H2 ZF
Species	Unknown
Pos	A	C	G	T
1	0.187351	0.150756	-0.605414	-0.0982552
2	-1.03282	-1.12502	0.57395	-1.08095
3	0.573051	-1.1257	-1.03557	-1.03882
4	0	0	0	0


TF	Unknown
TF Name	Unknown
Gene	CM000669.2_56639463-56640390(-)_1
Motif	CM000669.2_56639463-56640390(-)_1|1|1x0
Family	C2H2 ZF
Species	Unknown
Pos	A	C	G	T
1	0.299654	-0.556582	-0.213084	0.0478574
2	-0.256934	-0.666381	-0.160413	0.404801
3	-1.17185	-0.796933	-0.390344	0.527115
4	0	0	0	0


TF	Unknown
TF Name	Unknown
Gene	CM000669.2_56639463-56640390(-)_1
Motif	CM000669.2_56639463-56640390(-)_1|2|1x0
Family	C2H2 ZF
Species	Unknown
Pos	A	C	G	T
1	0.175818	0.00597296	-0.20457	-0.0641182
2	-0.577383	-0.117638	-0.399143	0.410571
3	-1.06651	-1.124	0.574974	-1.09209
4	-0.267079	-0.535856	0.0541144	0.308666
5	-0.00916347	-0.0131619	-0.318892	0.196142
6	-0.0101652	-0.315734	-0.394102	0.329648
7	-0.153894	-0.515161	-0.147909	0.358245
8	-0.217329	-0.436548	0.427547	-0.454233
9	-0.362311	-0.34629	-0.618438	0.458568
10	0.156962	-0.246334	0.0590557	-0.0696273
11	-0.716867	0.536848	-0.812175	-0.67434
12	-0.609021	0.496485	-0.607225	-0.431627
13	0.110649	-0.0311152	-0.310515	0.11051
14	0.33888	-0.284865	-0.0549139	-0.379147
15	-0.134594	-0.261317	0.238854	-0.00639071
16	0	0	0	0


TF	Unknown
TF Name	Unknown
Gene	CM000669.2_56686486-56686909(-)_1
Motif	CM000669.2_56686486-56686909(-)_1|1|1x0
Family	C2H2 ZF
Species	Unknown
Pos	A	C	G	T
1	0.453756	-0.736529	-0.0767431	-0.867486
2	-0.405402	0.149617	-0.660828	0.296043
3	-0.991799	-1.14158	-0.663734	0.557388
4	0	0	0	0


TF	Unknown
TF Name	Unknown
Gene	CM000669.2_56686486-56686909(-)_1
Motif	CM000669.2_56686486-56686909(-)_1|2|1x0
Family	C2H2 ZF
Species	Unknown
Pos	A	C	G	T
1	-0.0659324	0.177301	-0.355708	0.0776645
2	-0.545514	-0.823682	0.517287	-0.56151
3	0.441722	-0.54953	-0.309891	-0.33462
4	0.187351	0.150756	-0.605414	-0.0982552
5	-1.03282	-1.12502	0.57395	-1.08095
6	0.573051	-1.1257	-1.03557	-1.03882
7	0	0	0	0


TF	Unknown
TF Name	Unknown
Gene	CM000669.2_57119842-57121243(-)_1
Motif	CM000669.2_57119842-57121243(-)_1|1|1x0
Family	C2H2 ZF
Species	Unknown
Pos	A	C	G	T
1	0.172476	0.0482114	-0.05904	-0.282215
2	-0.435401	0.37814	-0.345834	-0.10046
3	-0.546479	-0.714837	-0.0432251	0.417933
4	0.117461	-0.537549	0.329289	-0.57687
5	-0.524531	-0.341595	-0.284033	0.435489
6	-0.857015	-1.03649	0.562724	-0.937648
7	-0.794563	-1.0974	0.560091	-0.892567
8	0.50797	-0.631676	-0.503699	-0.63435
9	-0.549941	-0.285079	-0.615526	0.470859
10	0.347251	-0.0512696	-0.27602	-0.447192
11	0.565973	-1.13067	-0.766234	-1.133
12	-0.220759	0.0768472	-0.300475	0.231542
13	0	0	0	0


TF	Unknown
TF Name	Unknown
Gene	CM000669.2_57119842-57121243(-)_1
Motif	CM000669.2_57119842-57121243(-)_1|2|1x0
Family	C2H2 ZF
Species	Unknown
Pos	A	C	G	T
1	0.0929867	-0.384828	0.0864544	0.0525842
2	-0.31166	0.204577	-0.206096	0.109998
3	-0.501512	-0.340268	-0.706846	0.48168
4	0.318138	-0.096448	-0.16331	-0.364302
5	-0.149696	0.360636	-0.446732	-0.19393
6	-0.277429	0.219669	-0.172526	0.0575113
7	0.0484239	0.0360256	0.0787874	-0.224285
8	-0.166159	0.220397	-0.116329	-0.049738
9	-0.163262	-0.382839	-0.166927	0.346022
10	0.0484239	0.0360256	0.0787874	-0.224285
11	-0.166159	0.220397	-0.116329	-0.049738
12	-0.163262	-0.382839	-0.166927	0.346022
13	0.205446	-0.208398	0.0623145	-0.206249
14	-0.516779	-0.263228	-0.445089	0.445828
15	-0.626408	-0.75721	0.529784	-0.694702
16	-0.977009	-1.105	0.573013	-1.12596
17	0.566117	-1.04961	-0.810498	-1.1319
18	-0.347415	-0.327254	-0.543469	0.446201
19	-0.823002	-1.01848	0.556905	-0.827247
20	0.49545	-0.564827	-0.446078	-0.619308
21	-0.585914	-0.253234	-0.540362	0.461528
22	0	0	0	0


TF	Unknown
TF Name	Unknown
Gene	CM000669.2_57165461-57165848(-)_1
Motif	CM000669.2_57165461-57165848(-)_1|1|1x0
Family	C2H2 ZF
Species	Unknown
Pos	A	C	G	T
1	0.56054	-1.13843	-0.711619	-1.00993
2	0.115865	0.0455448	-0.262859	0.0160861
3	-0.537217	-0.0209501	-0.389642	0.370905
4	0	0	0	0


TF	Unknown
TF Name	Unknown
Gene	CM000669.2_57274545-57274962(+)_1
Motif	CM000669.2_57274545-57274962(+)_1|1|1x0
Family	C2H2 ZF
Species	Unknown
Pos	A	C	G	T
1	0.187351	0.150756	-0.605414	-0.0982552
2	-1.03282	-1.12502	0.57395	-1.08095
3	0.573051	-1.1257	-1.03557	-1.03882
4	0	0	0	0


TF	Unknown
TF Name	Unknown
Gene	CM000669.2_57274545-57274962(+)_1
Motif	CM000669.2_57274545-57274962(+)_1|2|1x0
Family	C2H2 ZF
Species	Unknown
Pos	A	C	G	T
1	0.209933	-0.30045	0.1166	-0.244282
2	0.568116	-0.84809	-1.07602	-1.12545
3	-0.839045	0.521884	-0.800044	-0.430679
4	0.187351	0.150756	-0.605414	-0.0982552
5	-1.03282	-1.12502	0.57395	-1.08095
6	0.573051	-1.1257	-1.03557	-1.03882
7	0	0	0	0


TF	Unknown
TF Name	Unknown
Gene	CM000669.2_57468707-57469946(+)_1
Motif	CM000669.2_57468707-57469946(+)_1|1|1x0
Family	C2H2 ZF
Species	Unknown
Pos	A	C	G	T
1	0.156401	-0.507408	0.0294394	0.0738913
2	-0.417963	0.202514	-0.434191	0.21905
3	-0.733343	-0.774494	-1.04477	0.551076
4	-0.431153	-0.936764	0.532306	-0.969436
5	-0.809969	0.536915	-1.16205	-0.477006
6	-0.477819	0.445273	-0.45671	-0.275763
7	0	0	0	0


TF	Unknown
TF Name	Unknown
Gene	CM000669.2_57468707-57469946(+)_1
Motif	CM000669.2_57468707-57469946(+)_1|2|1x0
Family	C2H2 ZF
Species	Unknown
Pos	A	C	G	T
1	0.283502	-0.331251	-0.0338545	-0.162591
2	-0.0529129	0.0349211	-0.270095	0.174369
3	-0.286044	-0.625746	-0.444099	0.460304
4	0.28646	-0.205918	0.0301942	-0.429963
5	-0.238602	0.164467	-0.108172	0.0729119
6	-0.416322	-0.496312	-0.445734	0.468249
7	0.147367	-0.227273	0.0564176	-0.0631218
8	-0.64148	0.523153	-0.730016	-0.601975
9	-0.547332	0.479622	-0.545664	-0.382543
10	0.144338	-0.0456162	0.019459	-0.180692
11	-0.330876	0.317778	-0.191992	-0.0905112
12	-0.0839129	-0.485797	-0.409018	0.390764
13	0.28646	-0.205918	0.0301942	-0.429963
14	-0.238602	0.164467	-0.108172	0.0729119
15	-0.416322	-0.496312	-0.445734	0.468249
16	0.139719	-0.30297	0.176863	-0.20756
17	-0.326708	0.314145	-0.129118	-0.139919
18	-0.0879292	-0.0168003	-0.618489	0.296777
19	0.347048	-0.359626	0.0319598	-0.579736
20	-0.439988	0.246248	-0.48142	0.188613
21	-0.96268	-1.12765	0.571318	-1.04648
22	0	0	0	0


TF	Unknown
TF Name	Unknown
Gene	CM000669.2_63291515-63292678(-)_1
Motif	CM000669.2_63291515-63292678(-)_1|1|1x0
Family	C2H2 ZF
Species	Unknown
Pos	A	C	G	T
1	0.172476	0.0482114	-0.05904	-0.282215
2	-0.435401	0.37814	-0.345834	-0.10046
3	-0.546479	-0.714837	-0.0432251	0.417933
4	0.117461	-0.537549	0.329289	-0.57687
5	-0.524531	-0.341595	-0.284033	0.435489
6	-0.857015	-1.03649	0.562724	-0.937648
7	-0.794563	-1.0974	0.560091	-0.892567
8	0.50797	-0.631676	-0.503699	-0.63435
9	-0.549941	-0.285079	-0.615526	0.470859
10	0.347251	-0.0512696	-0.27602	-0.447192
11	0.565973	-1.13067	-0.766234	-1.133
12	-0.220759	0.0768472	-0.300475	0.231542
13	0	0	0	0


TF	Unknown
TF Name	Unknown
Gene	CM000669.2_63291515-63292678(-)_1
Motif	CM000669.2_63291515-63292678(-)_1|2|1x0
Family	C2H2 ZF
Species	Unknown
Pos	A	C	G	T
1	-0.921391	-1.1322	0.566769	-0.925969
2	0.511744	-0.631711	-0.503646	-0.690466
3	-0.650351	-0.291573	-0.601226	0.479262
4	0	0	0	0


TF	Unknown
TF Name	Unknown
Gene	CM000669.2_63455526-63456690(+)_1
Motif	CM000669.2_63455526-63456690(+)_1|1|1x0
Family	C2H2 ZF
Species	Unknown
Pos	A	C	G	T
1	0.172476	0.0482114	-0.05904	-0.282215
2	-0.435401	0.37814	-0.345834	-0.10046
3	-0.546479	-0.714837	-0.0432251	0.417933
4	0.117461	-0.537549	0.329289	-0.57687
5	-0.524531	-0.341595	-0.284033	0.435489
6	-0.857015	-1.03649	0.562724	-0.937648
7	-0.794563	-1.0974	0.560091	-0.892567
8	0.50797	-0.631676	-0.503699	-0.63435
9	-0.549941	-0.285079	-0.615526	0.470859
10	0.347251	-0.0512696	-0.27602	-0.447192
11	0.565973	-1.13067	-0.766234	-1.133
12	-0.220759	0.0768472	-0.300475	0.231542
13	0	0	0	0


TF	Unknown
TF Name	Unknown
Gene	CM000669.2_63455526-63456690(+)_1
Motif	CM000669.2_63455526-63456690(+)_1|2|1x0
Family	C2H2 ZF
Species	Unknown
Pos	A	C	G	T
1	0.0929867	-0.384828	0.0864544	0.0525842
2	-0.31166	0.204577	-0.206096	0.109998
3	-0.501512	-0.340268	-0.706846	0.48168
4	0.318138	-0.096448	-0.16331	-0.364302
5	-0.149696	0.360636	-0.446732	-0.19393
6	-0.277429	0.219669	-0.172526	0.0575113
7	0.0484239	0.0360256	0.0787874	-0.224285
8	-0.166159	0.220397	-0.116329	-0.049738
9	-0.163262	-0.382839	-0.166927	0.346022
10	0.0484239	0.0360256	0.0787874	-0.224285
11	-0.166159	0.220397	-0.116329	-0.049738
12	-0.163262	-0.382839	-0.166927	0.346022
13	0.205446	-0.208398	0.0623145	-0.206249
14	-0.516779	-0.263228	-0.445089	0.445828
15	-0.626408	-0.75721	0.529784	-0.694702
16	-0.977009	-1.105	0.573013	-1.12596
17	0.566117	-1.04961	-0.810498	-1.1319
18	-0.347415	-0.327254	-0.543469	0.446201
19	-0.823002	-1.01848	0.556905	-0.827247
20	0.49545	-0.564827	-0.446078	-0.619308
21	-0.585914	-0.253234	-0.540362	0.461528
22	0	0	0	0


TF	Unknown
TF Name	Unknown
Gene	CM000669.2_63876328-63877225(+)_1
Motif	CM000669.2_63876328-63877225(+)_1|1|1x0
Family	C2H2 ZF
Species	Unknown
Pos	A	C	G	T
1	0.515462	-0.514002	-0.553331	-0.862563
2	-0.284061	0.227265	-0.818547	0.215011
3	0.57084	-1.12813	-0.99943	-0.987719
4	0	0	0	0


TF	Unknown
TF Name	Unknown
Gene	CM000669.2_63876328-63877225(+)_1
Motif	CM000669.2_63876328-63877225(+)_1|2|1x0
Family	C2H2 ZF
Species	Unknown
Pos	A	C	G	T
1	-0.448648	-0.441355	-0.196612	0.422629
2	-0.700566	-1.14144	0.557533	-0.926965
3	0.181648	-0.543649	-0.0919839	0.141628
4	0	0	0	0


TF	Unknown
TF Name	Unknown
Gene	CM000669.2_64015011-64015917(+)_1
Motif	CM000669.2_64015011-64015917(+)_1|1|1x0
Family	C2H2 ZF
Species	Unknown
Pos	A	C	G	T
1	0.11701	-0.171294	0.086325	-0.0986425
2	-0.547889	-0.029403	-0.337921	0.366043
3	-0.908401	-0.879253	0.557502	-0.871252
4	0.215363	0.0793126	-0.15102	-0.345447
5	0.0912271	0.243785	-0.383228	-0.222245
6	-0.123497	0.238349	-0.198607	-0.0538836
7	0.161538	0.0465512	-0.0526929	-0.259206
8	-0.39408	0.358722	-0.311199	-0.084145
9	-0.492279	-0.648067	-0.0265983	0.40013
10	0.347048	-0.359626	0.0319598	-0.579736
11	-0.439988	0.246248	-0.48142	0.188613
12	-0.96268	-1.12765	0.571318	-1.04648
13	-0.910769	-1.11994	0.565823	-0.915312
14	0.510117	-0.62445	-0.497381	-0.682749
15	-0.643365	-0.287376	-0.594622	0.477468
16	0.329228	-0.0552756	-0.319071	-0.296114
17	0.400496	-0.413307	-0.233521	-0.28814
18	-0.831385	-0.956339	0.56007	-0.95618
19	0	0	0	0


TF	Unknown
TF Name	Unknown
Gene	CM000669.2_64077241-64078546(+)_1
Motif	CM000669.2_64077241-64078546(+)_1|1|1x0
Family	C2H2 ZF
Species	Unknown
Pos	A	C	G	T
1	0.0577406	-0.475308	-0.0658232	0.221078
2	-0.668207	0.530706	-0.715442	-0.701561
3	-0.695445	0.511012	-0.674952	-0.464063
4	0.100685	-0.33065	0.0640281	0.046573
5	-0.227908	0.378803	-0.300166	-0.288121
6	-0.191582	-0.231661	-0.0951353	0.293765
7	0.205909	-0.291656	0.114919	-0.2369
8	0.565066	-0.815572	-1.03777	-1.08596
9	-0.809774	0.516977	-0.771752	-0.411663
10	0.0582132	-0.45047	0.150106	0.0371262
11	-0.479028	0.499	-0.580215	-0.601666
12	-0.312998	-0.293259	-0.0894241	0.340574
13	0.213003	-0.217036	-0.147821	0.0206698
14	-0.415152	0.0759297	0.0431621	0.120575
15	-0.890949	-1.12982	-1.04967	0.569152
16	0.313033	-0.263139	-0.02083	-0.351443
17	-0.305017	-0.293048	-0.348443	0.40603
18	-0.36582	-0.51497	-0.415925	0.459394
19	-0.564663	-0.683597	-0.306735	0.480989
20	-1.00876	0.571155	-1.1026	-1.00969
21	-0.746404	0.490746	-0.637953	-0.305471
22	-0.564663	-0.683597	-0.306735	0.480989
23	-1.00876	0.571155	-1.1026	-1.00969
24	-0.746404	0.490746	-0.637953	-0.305471
25	0.119748	-0.332953	0.173658	-0.138868
26	-0.131595	0.107344	-0.291805	0.1674
27	-0.277915	0.44758	-0.590012	-0.384141
28	0.117345	-0.0358867	-0.337887	0.117195
29	0.357915	-0.316285	-0.0677336	-0.418195
30	-0.149102	-0.286076	0.254554	-0.0105286
31	0	0	0	0


TF	Unknown
TF Name	Unknown
Gene	CM000669.2_64078859-64079246(+)_1
Motif	CM000669.2_64078859-64079246(+)_1|1|1x0
Family	C2H2 ZF
Species	Unknown
Pos	A	C	G	T
1	0.151632	-0.826393	0.271202	-0.247372
2	-0.599686	-0.364221	-0.667138	0.491519
3	-0.74179	-0.280398	-1.18979	0.509183
4	0	0	0	0


TF	Unknown
TF Name	Unknown
Gene	CM000669.2_64078859-64079246(+)_1
Motif	CM000669.2_64078859-64079246(+)_1|2|1x0
Family	C2H2 ZF
Species	Unknown
Pos	A	C	G	T
1	-0.775519	-0.835691	0.541902	-0.6909
2	-0.480932	-1.17756	0.521406	-0.551154
3	0.374055	-0.744424	-0.210709	-0.076722
4	0.0612949	-0.602298	0.181172	0.0337862
5	-0.7264	0.549468	-0.858401	-0.886385
6	-0.444842	-0.419092	-0.153183	0.407762
7	0	0	0	0


TF	Unknown
TF Name	Unknown
Gene	CM000669.2_64219297-64220287(+)_1
Motif	CM000669.2_64219297-64220287(+)_1|1|1x0
Family	C2H2 ZF
Species	Unknown
Pos	A	C	G	T
1	0.0972643	-0.414029	0.0902743	0.0540309
2	-0.337016	0.215392	-0.224055	0.114186
3	-0.55524	-0.382699	-0.774961	0.496841
4	0.226492	0.0814279	-0.21968	-0.295685
5	0.00980721	0.306404	-0.506511	-0.193321
6	-0.315063	0.249381	-0.195869	0.0426395
7	0.215363	0.0793126	-0.15102	-0.345447
8	0.0912271	0.243785	-0.383228	-0.222245
9	-0.123497	0.238349	-0.198607	-0.0538836
10	0.0914515	-0.145972	0.148392	-0.191282
11	-0.397796	-0.365183	-0.252435	0.416529
12	-0.294346	-0.63897	-0.348751	0.449424
13	0.347048	-0.359626	0.0319598	-0.579736
14	-0.439988	0.246248	-0.48142	0.188613
15	-0.96268	-1.12765	0.571318	-1.04648
16	-0.910769	-1.11994	0.565823	-0.915312
17	0.510117	-0.62445	-0.497381	-0.682749
18	-0.643365	-0.287376	-0.594622	0.477468
19	0	0	0	0


TF	Unknown
TF Name	Unknown
Gene	CM000669.2_64265879-64266866(+)_1
Motif	CM000669.2_64265879-64266866(+)_1|1|1x0
Family	C2H2 ZF
Species	Unknown
Pos	A	C	G	T
1	0.283502	-0.331251	-0.0338545	-0.162591
2	-0.0529129	0.0349211	-0.270095	0.174369
3	-0.286044	-0.625746	-0.444099	0.460304
4	0.28646	-0.205918	0.0301942	-0.429963
5	-0.238602	0.164467	-0.108172	0.0729119
6	-0.416322	-0.496312	-0.445734	0.468249
7	0.147367	-0.227273	0.0564176	-0.0631218
8	-0.64148	0.523153	-0.730016	-0.601975
9	-0.547332	0.479622	-0.545664	-0.382543
10	0.0928303	-0.157517	0.066619	-0.045708
11	-0.205587	0.114378	-0.124284	0.122109
12	-0.286003	-0.438892	-0.547736	0.452565
13	0.347048	-0.359626	0.0319598	-0.579736
14	-0.439988	0.246248	-0.48142	0.188613
15	-0.96268	-1.12765	0.571318	-1.04648
16	0.0203075	-0.399255	0.175985	0.02272
17	-0.539207	0.452102	-0.545488	-0.226046
18	-0.831452	-0.477316	-0.845937	0.528508
19	0.147367	-0.227273	0.0564176	-0.0631218
20	-0.64148	0.523153	-0.730016	-0.601975
21	-0.547332	0.479622	-0.545664	-0.382543
22	0	0	0	0


TF	Unknown
TF Name	Unknown
Gene	CM000669.2_64348025-64349144(+)_1
Motif	CM000669.2_64348025-64349144(+)_1|1|1x0
Family	C2H2 ZF
Species	Unknown
Pos	A	C	G	T
1	-1.07678	-1.12323	0.575741	-1.11853
2	-0.73501	0.55696	-0.950146	-1.0074
3	-0.412489	-0.367542	-0.40255	0.445355
4	0	0	0	0


TF	Unknown
TF Name	Unknown
Gene	CM000669.2_64348025-64349144(+)_1
Motif	CM000669.2_64348025-64349144(+)_1|2|1x0
Family	C2H2 ZF
Species	Unknown
Pos	A	C	G	T
1	-0.637655	-0.829075	0.50421	-0.368189
2	-0.326702	-0.53381	0.462403	-0.473499
3	-0.196215	-0.566207	-0.505939	0.444056
4	0.127994	-0.294963	0.0717045	-0.0129145
5	-0.407113	0.489886	-0.617797	-0.556307
6	-0.221148	0.210982	-0.0616256	-0.0429486
7	0.347048	-0.359626	0.0319598	-0.579736
8	-0.439988	0.246248	-0.48142	0.188613
9	-0.96268	-1.12765	0.571318	-1.04648
10	0.106684	-0.358247	0.163525	-0.0829937
11	-0.212488	-0.100553	-0.244553	0.306247
12	-0.255399	-0.0360628	-0.468366	0.339286
13	-0.399568	-0.551606	-0.10217	0.403177
14	-0.684368	0.52322	-0.665367	-0.617769
15	-0.580974	-0.180254	-0.513379	0.442577
16	0.127994	-0.294963	0.0717045	-0.0129145
17	-0.407113	0.489886	-0.617797	-0.556307
18	-0.221148	0.210982	-0.0616256	-0.0429486
19	0.147367	-0.227273	0.0564176	-0.0631218
20	-0.64148	0.523153	-0.730016	-0.601975
21	-0.547332	0.479622	-0.545664	-0.382543
22	0.104529	-0.0271625	-0.286709	0.1044
23	0.321172	-0.258253	-0.0446411	-0.345836
24	-0.122293	-0.240012	0.224619	-0.00319941
25	0	0	0	0


TF	Unknown
TF Name	Unknown
Gene	CM000669.2_64469703-64470189(+)_1
Motif	CM000669.2_64469703-64470189(+)_1|1|1x0
Family	C2H2 ZF
Species	Unknown
Pos	A	C	G	T
1	0.377435	-0.32302	-0.0918494	-0.480692
2	0.54786	-0.739901	-0.816457	-0.870638
3	0.55019	-0.665588	-1.0131	-0.862317
4	0.2444	-0.176415	-0.129046	-0.0781095
5	-0.698593	-0.733515	0.540281	-0.837109
6	0.576009	-1.12296	-1.1165	-1.09115
7	0	0	0	0


TF	Unknown
TF Name	Unknown
Gene	CM000669.2_64521163-64522615(-)_1
Motif	CM000669.2_64521163-64522615(-)_1|1|1x0
Family	C2H2 ZF
Species	Unknown
Pos	A	C	G	T
1	-0.232193	-0.39127	0.374585	-0.194619
2	-0.247267	-0.568915	0.404412	-0.202908
3	-0.288167	-0.97548	0.504489	-0.735122
4	0.218862	-0.335832	0.118163	-0.243691
5	-0.348588	0.372326	-0.481416	-0.0629898
6	-0.157398	-0.460696	-0.184827	0.362565
7	0.367302	-0.291139	-0.0304846	-0.644826
8	-0.167084	0.358005	-0.391503	-0.198583
9	-0.0348446	-0.468312	-0.450262	0.377003
10	-0.912957	-1.12917	0.569802	-1.04636
11	-0.332418	0.0764641	-0.498352	0.306407
12	-0.0262284	0.0633538	-0.281318	0.139354
13	0.282831	0.133281	-0.442917	-0.441006
14	0.343709	-0.183345	-0.171363	-0.33359
15	0.392619	-0.189629	-0.311188	-0.402529
16	-0.613303	-0.828484	0.542205	-0.910286
17	0.534464	-0.790179	-0.630405	-0.744162
18	0.52693	-0.723435	-0.78919	-0.546833
19	0.299298	-0.246167	0.0126744	-0.386139
20	0.518474	-0.518992	-0.712047	-0.691345
21	0.451025	-0.238918	-0.597618	-0.461539
22	0.218862	-0.335832	0.118163	-0.243691
23	-0.348588	0.372326	-0.481416	-0.0629898
24	-0.157398	-0.460696	-0.184827	0.362565
25	0.0605177	-0.2493	0.198875	-0.150927
26	-0.0738034	0.192812	-0.0890601	-0.106342
27	-0.0463912	0.0631201	-0.294381	0.157507
28	0.204586	-0.304147	0.180624	-0.413279
29	-0.847616	0.52505	-0.929341	-0.408642
30	0.554825	-0.816207	-0.899254	-0.87472
31	-0.0369672	-0.434668	0.0723385	0.185484
32	-0.166812	0.246262	-0.217339	-0.022444
33	-0.477309	-0.0578511	-0.270383	0.35314
34	0.328423	-0.232872	-0.269918	-0.126277
35	-0.0199749	-0.569917	0.381422	-0.43292
36	-0.00151714	-0.402142	-0.188922	0.292274
37	0	0	0	0


TF	Unknown
TF Name	Unknown
Gene	CM000669.2_64706247-64708653(+)_1
Motif	CM000669.2_64706247-64708653(+)_1|1|1x0
Family	C2H2 ZF
Species	Unknown
Pos	A	C	G	T
1	0.340456	-0.0612446	-0.529128	-0.189933
2	-0.7876	-0.850065	0.550292	-0.838128
3	0.572394	-1.06489	-1.02988	-1.07244
4	-0.59528	-1.05789	0.547824	-0.892288
5	-0.0883912	-0.318952	-0.451935	0.371277
6	0.545693	-0.791435	-0.877933	-0.714931
7	0.0146448	-0.503982	0.207079	0.0176269
8	-0.724748	0.500623	-0.732513	-0.337645
9	-1.11959	-0.681835	-1.13749	0.561478
10	0.36833	-0.360144	-0.22984	-0.194271
11	0.166376	-0.243031	-0.0201286	0.00304417
12	-0.604523	-0.667408	-0.206694	0.464643
13	0	0	0	0


TF	Unknown
TF Name	Unknown
Gene	CM000669.2_64706247-64708653(+)_1
Motif	CM000669.2_64706247-64708653(+)_1|2|1x0
Family	C2H2 ZF
Species	Unknown
Pos	A	C	G	T
1	0.40073	-0.557399	0.0342977	-0.904363
2	0.561772	-0.996795	-0.742999	-1.1372
3	-0.444613	-0.675078	-0.861588	0.517448
4	0	0	0	0


TF	Unknown
TF Name	Unknown
Gene	CM000669.2_64706247-64708653(+)_1
Motif	CM000669.2_64706247-64708653(+)_1|3|1x0
Family	C2H2 ZF
Species	Unknown
Pos	A	C	G	T
1	0.305874	0.136226	-0.517406	-0.515239
2	0.375889	-0.221995	-0.208404	-0.392432
3	0.425125	-0.23537	-0.373265	-0.476882
4	-0.383599	-0.945408	0.530597	-1.0965
5	-0.93048	0.524999	-1.02619	-0.357689
6	0.572111	-1.12686	-1.06631	-0.974541
7	0	0	0	0


TF	Unknown
TF Name	Unknown
Gene	CM000669.2_64706247-64708653(+)_1
Motif	CM000669.2_64706247-64708653(+)_1|4|1x0
Family	C2H2 ZF
Species	Unknown
Pos	A	C	G	T
1	-0.139432	-0.542581	0.420206	-0.448056
2	-0.159749	-0.495496	0.00742568	0.294686
3	0.349293	-0.437197	-0.112411	-0.202356
4	0.148504	-0.285807	0.157021	-0.194552
5	-0.491169	0.140155	-0.386835	0.275551
6	-1.05614	-0.992304	0.569451	-1.00138
7	0.29398	0.135002	-0.47752	-0.475489
8	0.359213	-0.201067	-0.18833	-0.360784
9	0.408424	-0.210529	-0.339751	-0.436851
10	-0.338746	-0.69548	0.498472	-0.723987
11	-0.53809	0.190461	-0.576348	0.277521
12	-0.97679	-1.1292	0.569766	-0.971066
13	0	0	0	0


TF	Unknown
TF Name	Unknown
Gene	CM000669.2_64706247-64708653(+)_1
Motif	CM000669.2_64706247-64708653(+)_1|5|1x0
Family	C2H2 ZF
Species	Unknown
Pos	A	C	G	T
1	0.248905	0.053887	-0.0908074	-0.548563
2	-1.09943	-0.90072	-1.10458	0.570097
3	0.571694	-1.09411	-1.06141	-0.988028
4	0.397832	-0.0624757	-0.462898	-0.537338
5	0.483659	-0.537305	-0.41289	-0.556213
6	0.499102	-0.507086	-0.642403	-0.515239
7	0.21828	-0.0230941	-0.0152166	-0.363321
8	-0.0686611	0.240308	-0.216401	-0.0971139
9	-0.307162	-0.309194	-0.407676	0.419161
10	-0.321779	-0.754476	0.50274	-0.782436
11	-0.644409	0.508241	-0.94572	-0.359463
12	-0.384583	0.40539	-0.366518	-0.211665
13	0.314349	-0.0771003	-0.24901	-0.270226
14	0.323489	-0.248543	-0.275252	-0.0974294
15	-1.10563	-1.12286	0.576111	-1.10663
16	0	0	0	0


TF	Unknown
TF Name	Unknown
Gene	CM000669.2_64831380-64832904(+)_1
Motif	CM000669.2_64831380-64832904(+)_1|1|1x0
Family	C2H2 ZF
Species	Unknown
Pos	A	C	G	T
1	0.356084	-1.16034	0.147954	-0.594026
2	-0.513955	-1.3313	0.119072	0.367672
3	-0.352244	-0.478925	-0.282997	0.431761
4	0	0	0	0


TF	Unknown
TF Name	Unknown
Gene	CM000669.2_64831380-64832904(+)_1
Motif	CM000669.2_64831380-64832904(+)_1|2|1x0
Family	C2H2 ZF
Species	Unknown
Pos	A	C	G	T
1	-0.661338	-0.866776	0.54705	-0.914071
2	-0.474289	-0.925238	0.527812	-0.758739
3	0.568982	-1.12999	-1.06797	-0.873866
4	0	0	0	0


TF	Unknown
TF Name	Unknown
Gene	CM000669.2_64831380-64832904(+)_1
Motif	CM000669.2_64831380-64832904(+)_1|3|1x0
Family	C2H2 ZF
Species	Unknown
Pos	A	C	G	T
1	0.371374	-0.115923	-0.309194	-0.406797
2	-0.327387	-0.335061	-0.303318	0.409891
3	0.473062	-0.50531	-0.431911	-0.461397
4	0.333153	-0.300159	0.00036826	-0.462674
5	0.545502	-0.659046	-0.883193	-0.859156
6	0.486152	-0.314906	-0.731375	-0.57338
7	-0.0373169	-0.284511	0.0626621	0.148522
8	-0.205258	0.147689	0.0102908	-0.0233675
9	-0.612381	-0.591059	0.481037	-0.325794
10	-0.65287	-0.85665	0.545756	-0.903562
11	-0.467689	-0.914994	0.526318	-0.749841
12	0.568043	-1.1172	-1.05569	-0.86315
13	0.128527	-0.0619174	0.0558358	-0.186232
14	-0.184664	0.303404	-0.218613	-0.136134
15	-0.481137	-0.62174	-0.423075	0.48477
16	0.283842	-0.178591	0.0260819	-0.452384
17	-0.180117	-0.190649	-0.240739	0.326404
18	-0.845657	-1.08997	0.56486	-0.98131
19	0.126866	0.184304	-0.34834	-0.16513
20	-0.401527	-0.169438	0.402015	-0.39495
21	0.440884	-0.358698	-0.374135	-0.420451
22	0.352141	0.0670939	-0.416707	-0.698816
23	-0.507588	0.359976	-0.683544	0.076012
24	0.57569	-1.10989	-1.08238	-1.12328
25	0	0	0	0


TF	Unknown
TF Name	Unknown
Gene	CM000669.2_64927631-64929035(+)_1
Motif	CM000669.2_64927631-64929035(+)_1|1|1x0
Family	C2H2 ZF
Species	Unknown
Pos	A	C	G	T
1	-0.383599	-0.945408	0.530597	-1.0965
2	-0.93048	0.524999	-1.02619	-0.357689
3	0.572111	-1.12686	-1.06631	-0.974541
4	0.0187069	-0.435111	0.187095	0.0213163
5	-0.601401	0.470845	-0.608196	-0.262671
6	-0.928909	-0.54586	-0.944577	0.542086
7	0.132572	-0.492077	0.214296	-0.165552
8	-0.242184	0.358929	-0.414269	-0.120914
9	-0.223486	-0.137764	-0.629773	0.387307
10	-0.0620437	-0.395365	0.273658	-0.069098
11	-0.0556203	0.227024	-0.520027	0.0536876
12	-0.619889	-0.219365	-0.550219	0.458625
13	0.178327	-0.246987	0.0592343	-0.107977
14	-0.37061	0.326429	-0.440401	0.0377543
15	0.433353	-0.316933	-0.290941	-0.5319
16	0.327797	-0.290973	0.0026538	-0.449756
17	0.541681	-0.635208	-0.854208	-0.830723
18	0.480898	-0.301766	-0.708671	-0.554305
19	0	0	0	0


TF	Unknown
TF Name	Unknown
Gene	CM000669.2_64927631-64929035(+)_1
Motif	CM000669.2_64927631-64929035(+)_1|2|1x0
Family	C2H2 ZF
Species	Unknown
Pos	A	C	G	T
1	-0.714197	-0.856272	0.550266	-0.930498
2	0.514455	-0.695002	-0.580149	-0.575244
3	-0.713359	-1.13792	0.561054	-1.02631
4	0.0195197	-0.417955	0.181843	0.0220351
5	-0.57145	0.46218	-0.578	-0.244919
6	-0.882083	-0.512829	-0.897187	0.535936
7	0.265565	-0.0380633	-0.0475834	-0.462787
8	-0.311428	0.308996	-0.502484	0.0646011
9	-0.291218	-0.543743	-0.0120136	0.348291
10	0.250423	-0.322935	0.11843	-0.365441
11	-0.677657	0.514758	-0.831104	-0.430835
12	-0.751502	-0.396671	-0.656104	0.505268
13	0	0	0	0


TF	Unknown
TF Name	Unknown
Gene	CM000669.2_64976909-64977866(-)_1
Motif	CM000669.2_64976909-64977866(-)_1|1|1x0
Family	C2H2 ZF
Species	Unknown
Pos	A	C	G	T
1	0.189717	0.073391	-0.118142	-0.295631
2	-0.372198	-0.629265	0.441803	-0.240283
3	-0.625054	-0.715466	0.532369	-0.786818
4	0.318828	0.0430403	-0.222342	-0.671952
5	-0.686541	0.0983847	-0.727546	0.371562
6	0.564088	-0.964197	-0.947116	-0.945623
7	0.318828	0.0430403	-0.222342	-0.671952
8	-0.686541	0.0983847	-0.727546	0.371562
9	0.564088	-0.964197	-0.947116	-0.945623
10	0.212379	-0.106275	-0.0760728	-0.126663
11	0.551027	-1.00688	-0.64624	-0.923667
12	-0.163513	-0.311934	-0.601255	0.410891
13	0.352141	0.0670939	-0.416707	-0.698816
14	-0.507588	0.359976	-0.683544	0.076012
15	0.57569	-1.10989	-1.08238	-1.12328
16	0	0	0	0


TF	Unknown
TF Name	Unknown
Gene	CM000669.2_64976909-64977866(-)_1
Motif	CM000669.2_64976909-64977866(-)_1|2|1x0
Family	C2H2 ZF
Species	Unknown
Pos	A	C	G	T
1	0.313098	-0.0441998	-0.460365	-0.158663
2	-0.659679	-0.715239	0.530328	-0.704621
3	0.557923	-0.898379	-0.867246	-0.9051
4	0.148779	-0.33795	0.189617	-0.233048
5	-0.367309	0.337295	-0.150063	-0.161939
6	-0.106078	-0.0278735	-0.689418	0.316898
7	0.166517	0.195006	-0.430385	-0.22568
8	0.422558	-0.446736	-0.282065	-0.32387
9	-1.12806	-1.04671	0.570908	-0.948455
10	0	0	0	0


TF	Unknown
TF Name	Unknown
Gene	CM000669.2_64978121-64979564(-)_1
Motif	CM000669.2_64978121-64979564(-)_1|1|1x0
Family	C2H2 ZF
Species	Unknown
Pos	A	C	G	T
1	0.327421	-0.0803119	-0.168373	-0.437812
2	-0.803082	-0.829324	-0.914228	0.552991
3	0.561096	-0.955951	-0.948447	-0.864019
4	-0.756479	-0.987526	0.562164	-1.13681
5	0.556585	-0.860978	-0.897567	-0.875069
6	0.518671	-0.608196	-0.783284	-0.541198
7	0.122782	0.215905	-0.356543	-0.229698
8	0.452492	-0.550268	-0.253081	-0.487629
9	0.409912	-0.398674	-0.246271	-0.333845
10	0.336785	0.071907	-0.377661	-0.639809
11	-0.461351	0.344827	-0.624856	0.0809552
12	0.567707	-0.998607	-0.973039	-1.01105
13	0.180239	0.0988398	-0.321747	-0.123014
14	-0.351353	-0.114572	0.332127	-0.195092
15	-0.70068	-0.575346	0.522602	-0.690974
16	0.115467	0.19929	-0.236461	-0.273291
17	-0.427577	-0.211301	0.402704	-0.315098
18	0.337085	-0.0668084	-0.315377	-0.313626
19	0.336785	0.071907	-0.377661	-0.639809
20	-0.461351	0.344827	-0.624856	0.0809552
21	0.567707	-0.998607	-0.973039	-1.01105
22	-0.580571	-0.769932	0.533243	-0.813525
23	-0.41158	-0.827236	0.512092	-0.673769
24	0.558725	-1.00728	-0.950115	-0.7712
25	0	0	0	0


TF	Unknown
TF Name	Unknown
Gene	CM000669.2_64978121-64979564(-)_1
Motif	CM000669.2_64978121-64979564(-)_1|2|1x0
Family	C2H2 ZF
Species	Unknown
Pos	A	C	G	T
1	0.343899	0.0698559	-0.395269	-0.666487
2	-0.482219	0.351855	-0.651382	0.0788525
3	0.571588	-1.04892	-1.02247	-1.0618
4	0.146595	0.0452388	-0.280218	-0.0158488
5	-0.417287	0.0309834	-0.422172	0.335495
6	-0.902272	-1.13066	0.568308	-1.00069
7	0	0	0	0


TF	Unknown
TF Name	Unknown
Gene	CM000669.2_65398312-65399872(+)_1
Motif	CM000669.2_65398312-65399872(+)_1|1|1x0
Family	C2H2 ZF
Species	Unknown
Pos	A	C	G	T
1	0.22822	-0.422994	0.165931	-0.331791
2	-0.52934	0.432183	-0.656788	-0.108499
3	0.553247	-0.835823	-0.854892	-0.855033
4	0.253253	-0.329279	0.119148	-0.372464
5	-0.69359	0.517903	-0.849492	-0.442819
6	-0.768299	-0.407791	-0.671375	0.508578
7	0.110694	-0.381842	0.17091	-0.0902451
8	-0.229365	-0.110784	-0.263334	0.320169
9	-0.276924	-0.0445652	-0.502536	0.35307
10	0.432945	-0.0388031	-0.669363	-0.79179
11	-0.754618	0.392248	-0.662297	0.056518
12	0.557875	-0.962347	-0.824114	-0.892949
13	0.218511	-0.346707	0.191888	-0.467956
14	-0.98213	0.542942	-1.07293	-0.494418
15	0.568629	-0.954629	-1.0469	-1.01964
16	0.323024	-0.283004	0.00457647	-0.438517
17	0.538135	-0.614521	-0.829011	-0.80601
18	0.47612	-0.290429	-0.688955	-0.537767
19	0.125448	-0.258985	0.203547	-0.287027
20	-0.0647339	0.286375	-0.384486	-0.101135
21	-0.367788	-0.224669	-0.158407	0.358078
22	0.22822	-0.422994	0.165931	-0.331791
23	-0.52934	0.432183	-0.656788	-0.108499
24	0.553247	-0.835823	-0.854892	-0.855033
25	0.153305	-0.300613	0.162206	-0.205238
26	-0.517967	0.141857	-0.408923	0.283364
27	-1.12472	-1.05801	0.574247	-1.0675
28	0.221299	-0.238952	-0.0272067	-0.0865389
29	0.419738	-0.428337	-0.364936	-0.246592
30	-0.925551	-0.772971	0.556002	-0.938837
31	0.0191824	-0.425291	0.184103	0.0217381
32	-0.584216	0.465951	-0.590871	-0.252461
33	-0.902066	-0.526904	-0.917411	0.53864
34	0	0	0	0


TF	Unknown
TF Name	Unknown
Gene	CM000669.2_99486354-99487485(+)_1
Motif	CM000669.2_99486354-99487485(+)_1|1|1x0
Family	C2H2 ZF
Species	Unknown
Pos	A	C	G	T
1	0.0894024	-0.346522	-0.0052685	0.124897
2	-0.263412	0.0898459	-0.164287	0.187491
3	-0.424592	-0.244531	-0.484979	0.435683
4	-0.937544	-1.12783	0.571143	-1.07116
5	0.523998	-0.714925	-0.452742	-0.94807
6	-0.270997	-0.0536162	-0.215576	0.294821
7	0.0830849	-0.00362653	-0.179306	0.0552754
8	-0.265162	0.362816	-0.284126	-0.199739
9	-0.483934	-0.577103	0.475024	-0.375183
10	0.220447	0.00155799	-0.189791	-0.161689
11	-0.349866	-0.0545327	-0.292329	0.334667
12	-0.867018	-0.85331	0.552911	-0.818158
13	-0.266602	-0.735604	0.496576	-0.861736
14	-0.725234	0.489811	-0.805135	-0.247064
15	0.548139	-0.870174	-0.819625	-0.743018
16	0.198064	-0.0281271	-0.339505	0.0116806
17	-0.128579	0.102534	0.0370367	-0.0453008
18	0.332475	-0.180627	-0.159952	-0.302622
19	0.205536	0.0457291	-0.117098	-0.283936
20	-0.60564	-0.715005	-0.654478	0.523451
21	0.556567	-0.886544	-0.868237	-0.877763
22	0.11473	-0.116968	-0.00946712	-0.0198539
23	-0.169629	-0.0658248	0.104679	0.0760634
24	-0.392063	-0.390312	0.430737	-0.308605
25	0	0	0	0


TF	Unknown
TF Name	Unknown
Gene	CM000669.2_99493531-99494713(-)_1
Motif	CM000669.2_99493531-99494713(-)_1|1|1x0
Family	C2H2 ZF
Species	Unknown
Pos	A	C	G	T
1	-0.661338	-0.866776	0.54705	-0.914071
2	-0.474289	-0.925238	0.527812	-0.758739
3	0.568982	-1.12999	-1.06797	-0.873866
4	0.23984	-0.354567	0.104365	-0.260281
5	-0.588646	-0.331421	-0.463679	0.467184
6	0.571959	-1.02737	-1.11898	-1.00913
7	-0.764539	-0.998055	0.557316	-0.923851
8	-0.969586	0.562882	-1.08017	-0.810656
9	0.429258	-0.711347	-0.608317	-0.059357
10	0	0	0	0


TF	Unknown
TF Name	Unknown
Gene	CM000669.2_99493531-99494713(-)_1
Motif	CM000669.2_99493531-99494713(-)_1|2|1x0
Family	C2H2 ZF
Species	Unknown
Pos	A	C	G	T
1	-0.446038	-0.646983	0.501882	-0.618904
2	-0.340191	-0.671864	0.485972	-0.571112
3	0.5151	-0.680669	-0.682751	-0.509166
4	0.222506	-0.305864	0.142626	-0.349123
5	-0.701099	0.499529	-0.714786	-0.347481
6	0.541958	-0.773982	-0.781176	-0.737117
7	-0.930436	-0.917867	-0.439969	0.531314
8	-1.05141	0.568876	-1.13009	-0.88175
9	0.454587	-0.823052	-0.746661	-0.0850242
10	0	0	0	0


TF	Unknown
TF Name	Unknown
Gene	CM000669.2_99531028-99532246(+)_1
Motif	CM000669.2_99531028-99532246(+)_1|1|1x0
Family	C2H2 ZF
Species	Unknown
Pos	A	C	G	T
1	0.175534	0.176042	-0.301559	-0.298692
2	-0.364512	-0.173946	-0.38714	0.395843
3	0.483914	-0.499336	-0.46489	-0.532926
4	-0.000159009	-0.0127604	-0.377113	0.206737
5	-0.560663	-0.613043	0.487745	-0.390456
6	-0.50678	-0.793586	0.522527	-0.705124
7	0.331449	-0.131856	-0.206075	-0.305786
8	-0.372852	-0.770162	0.508312	-0.737387
9	-0.757618	-1.12525	-0.828828	0.556545
10	0.202854	0.149785	-0.29265	-0.315983
11	0.0649309	-0.760415	0.385684	-0.629515
12	0.544905	-0.861139	-0.638983	-0.899816
13	0.242928	0.0939672	-0.434327	-0.193121
14	-0.761636	-1.05095	0.559095	-0.940351
15	0.570376	-1.12859	-0.925751	-1.05348
16	0	0	0	0


TF	Unknown
TF Name	Unknown
Gene	CM000669.2_99531028-99532246(+)_1
Motif	CM000669.2_99531028-99532246(+)_1|2|1x0
Family	C2H2 ZF
Species	Unknown
Pos	A	C	G	T
1	0.14228	-0.359215	0.0732451	-0.00378021
2	-1.01701	0.560477	-0.83479	-0.910874
3	-1.13658	-1.05635	-0.725028	0.562388
4	0	0	0	0


TF	Unknown
TF Name	Unknown
Gene	CM000669.2_99531028-99532246(+)_1
Motif	CM000669.2_99531028-99532246(+)_1|3|1x0
Family	C2H2 ZF
Species	Unknown
Pos	A	C	G	T
1	0.057309	-0.45838	0.0877979	0.109531
2	-0.393302	-0.00762776	-0.311389	0.327339
3	-0.598528	-0.518801	-0.75435	0.514425
4	0.480547	-0.637789	-0.29809	-0.615126
5	-0.480767	-1.1417	0.535779	-0.786595
6	-0.487092	-1.15784	-0.891761	0.54113
7	0	0	0	0


TF	Unknown
TF Name	Unknown
Gene	CM000669.2_99572195-99573581(+)_1
Motif	CM000669.2_99572195-99573581(+)_1|1|1x0
Family	C2H2 ZF
Species	Unknown
Pos	A	C	G	T
1	-0.81734	-0.984405	0.56443	-1.11887
2	-0.563357	-0.270778	-0.616198	0.469621
3	0.545734	-0.860644	-0.863437	-0.674142
4	-0.765226	-1.01012	0.563179	-1.13579
5	-0.649727	-0.669572	-0.780516	0.530996
6	0.548841	-0.860478	-0.898345	-0.705404
7	0	0	0	0


TF	Unknown
TF Name	Unknown
Gene	CM000669.2_99572195-99573581(+)_1
Motif	CM000669.2_99572195-99573581(+)_1|2|1x0
Family	C2H2 ZF
Species	Unknown
Pos	A	C	G	T
1	0.185146	0.0550654	-0.362806	-0.0459935
2	-0.177956	-0.652715	0.425284	-0.345586
3	-0.742809	-1.13436	0.564609	-1.11748
4	0	0	0	0


TF	Unknown
TF Name	Unknown
Gene	CM000669.2_99572195-99573581(+)_1
Motif	CM000669.2_99572195-99573581(+)_1|3|1x0
Family	C2H2 ZF
Species	Unknown
Pos	A	C	G	T
1	0.394752	-0.756247	-0.737938	0.0645173
2	-0.324418	0.421287	-0.408434	-0.30304
3	-1.20839	-0.294332	-0.473787	0.490582
4	0	0	0	0


TF	Unknown
TF Name	Unknown
Gene	CM000669.2_99572195-99573581(+)_1
Motif	CM000669.2_99572195-99573581(+)_1|4|1x0
Family	C2H2 ZF
Species	Unknown
Pos	A	C	G	T
1	0.33848	-0.0821107	-0.193035	-0.454701
2	-0.499988	0.217021	-0.674391	0.260995
3	0.56346	-1.13551	-0.851598	-0.898775
4	0.478551	-0.630102	-0.293344	-0.607636
5	-0.473438	-1.12865	0.534307	-0.776619
6	-0.479584	-1.14452	-0.880749	0.539736
7	0	0	0	0


TF	Unknown
TF Name	Unknown
Gene	CM000669.2_99629120-99630017(+)_1
Motif	CM000669.2_99629120-99630017(+)_1|1|1x0
Family	C2H2 ZF
Species	Unknown
Pos	A	C	G	T
1	-0.236907	-0.893209	0.500761	-0.903961
2	-0.823926	0.530781	-0.964305	-0.459801
3	0.558539	-0.899642	-0.955209	-0.839983
4	-0.181965	-0.230935	0.325127	-0.193409
5	-0.151974	-0.364498	0.164429	0.147055
6	-0.287557	-0.376103	0.377229	-0.167464
7	0.224733	-0.0826846	-0.0882772	-0.167793
8	0.394487	-0.43078	-0.2921	-0.194809
9	-1.0233	-1.07385	0.569752	-0.968083
10	0.0571816	0.131211	-0.27199	-0.0123482
11	-0.526796	-0.514084	0.451264	-0.244158
12	-0.793929	-0.833884	0.539434	-0.638584
13	0.13952	-0.00241016	-0.0627529	-0.118493
14	-0.935545	-0.912267	0.558525	-0.844224
15	0.48171	-0.576202	-0.522278	-0.395365
16	-0.335601	-0.590645	0.203783	0.226043
17	0.0920485	-0.35157	0.297643	-0.47576
18	-0.320437	0.446081	-0.437438	-0.439425
19	-0.714197	-0.856272	0.550266	-0.930498
20	0.514455	-0.695002	-0.580149	-0.575244
21	-0.713359	-1.13792	0.561054	-1.02631
22	0	0	0	0


TF	Unknown
TF Name	Unknown
Gene	CM000669.2_100033246-100034194(+)_1
Motif	CM000669.2_100033246-100034194(+)_1|1|1x0
Family	C2H2 ZF
Species	Unknown
Pos	A	C	G	T
1	0.115535	-0.0958407	0.0528517	-0.116994
2	-0.48264	-0.164048	-0.360289	0.40641
3	-0.685318	-0.668834	0.525233	-0.642465
4	0.00726987	-0.0983196	-0.152177	0.170645
5	-0.122433	-0.112892	0.038637	0.140358
6	-0.576092	-0.295443	0.453632	-0.413333
7	-0.930436	-0.917867	-0.439969	0.531314
8	-1.05141	0.568876	-1.13009	-0.88175
9	0.454587	-0.823052	-0.746661	-0.0850242
10	-0.287332	-0.446376	-0.149276	0.383288
11	0.511856	-0.537024	-0.583499	-0.701362
12	-0.733554	-0.350002	-0.410227	0.474185
13	0.00159675	-0.231134	0.167763	-0.028029
14	0.370988	-0.45802	-0.130322	-0.250766
15	-0.330516	-0.183844	-0.278073	0.371217
16	-0.542702	-0.63121	0.513031	-0.655584
17	-0.477003	-0.171901	-0.446386	0.420891
18	-0.597166	-0.796159	0.519741	-0.556056
19	0	0	0	0


TF	Unknown
TF Name	Unknown
Gene	CM000669.2_100063759-100064614(+)_1
Motif	CM000669.2_100063759-100064614(+)_1|1|1x0
Family	C2H2 ZF
Species	Unknown
Pos	A	C	G	T
1	0.134731	-0.204268	0.082121	-0.0951087
2	0.430482	-0.516396	-0.116321	-0.62721
3	0.0312482	0.146632	-0.164923	-0.0758562
4	0.196168	-0.28195	0.146618	-0.296715
5	0.498636	-0.476474	-0.646657	-0.5403
6	-0.496012	0.0299757	-0.480382	0.35766
7	0.230234	-0.246344	-0.318632	0.0981605
8	-0.467783	-0.622262	-0.499922	0.491992
9	0.519101	-0.701646	-0.671826	-0.546884
10	-0.784944	-0.772618	0.547189	-0.848088
11	-0.254613	-0.0784607	-0.562601	0.368306
12	-0.000459382	0.218801	-0.318095	-0.0628274
13	-0.930436	-0.917867	-0.439969	0.531314
14	-1.05141	0.568876	-1.13009	-0.88175
15	0.454587	-0.823052	-0.746661	-0.0850242
16	-0.287332	-0.446376	-0.149276	0.383288
17	0.511856	-0.537024	-0.583499	-0.701362
18	-0.733554	-0.350002	-0.410227	0.474185
19	0.125671	-0.122926	0.092456	-0.171541
20	0.52881	-0.660108	-0.641797	-0.759534
21	-0.416966	0.409915	-0.470774	-0.149347
22	0	0	0	0


TF	Unknown
TF Name	Unknown
Gene	CM000669.2_100071145-100072297(-)_1
Motif	CM000669.2_100071145-100072297(-)_1|1|1x0
Family	C2H2 ZF
Species	Unknown
Pos	A	C	G	T
1	-0.862704	-1.08523	0.568965	-1.13001
2	-0.397245	-0.34463	-0.395691	0.438549
3	-0.459918	-0.630235	-0.653933	0.504749
4	0.339164	-0.246639	-0.129865	-0.293968
5	-0.190107	-0.34427	-0.202712	0.356955
6	-0.463169	-0.669338	-0.52013	0.496896
7	0.368887	-0.00414174	-0.559378	-0.402916
8	-0.0832266	-0.781102	0.450946	-0.734414
9	0.572312	-1.10566	-1.01852	-1.04296
10	0.134749	-0.00842859	-0.0377768	-0.131512
11	-0.321073	0.0462177	-0.398269	0.303318
12	-0.733188	-0.847892	0.542451	-0.729982
13	-0.0575847	-0.145516	0.0561639	0.104088
14	-0.353199	0.364628	-0.410744	-0.0691497
15	-0.623125	-0.571146	-0.531269	0.505032
16	0.0561748	-0.196043	0.156325	-0.101317
17	-0.38737	-0.337369	-0.301443	0.42008
18	-0.208528	0.183146	-0.0804944	0.0111169
19	0.368887	-0.00414174	-0.559378	-0.402916
20	-0.0832266	-0.781102	0.450946	-0.734414
21	0.572312	-1.10566	-1.01852	-1.04296
22	0.141667	-0.23069	-0.0627153	0.0647807
23	-0.570463	0.48328	-0.54062	-0.397618
24	-0.77274	-0.757284	0.520549	-0.467402
25	0	0	0	0


TF	Unknown
TF Name	Unknown
Gene	CM000669.2_127373340-127375056(-)_1
Motif	CM000669.2_127373340-127375056(-)_1|1|1x0
Family	C2H2 ZF
Species	Unknown
Pos	A	C	G	T
1	-0.723181	-1.1369	0.562065	-1.04675
2	-0.396717	-0.631972	-0.0423137	0.390643
3	-0.513161	0.311383	-0.00223765	-0.187019
4	0	0	0	0


TF	Unknown
TF Name	Unknown
Gene	CM000669.2_127373340-127375056(-)_1
Motif	CM000669.2_127373340-127375056(-)_1|2|1x0
Family	C2H2 ZF
Species	Unknown
Pos	A	C	G	T
1	-0.983807	-1.12641	0.572563	-1.07517
2	0.53944	-1.0197	-0.449746	-1.06293
3	-0.181396	-0.361597	-0.462068	0.408481
4	0	0	0	0


TF	Unknown
TF Name	Unknown
Gene	CM000669.2_127373340-127375056(-)_1
Motif	CM000669.2_127373340-127375056(-)_1|3|1x0
Family	C2H2 ZF
Species	Unknown
Pos	A	C	G	T
1	-0.778126	-1.13615	0.562821	-0.975535
2	-0.224758	0.0158422	-0.513394	0.313916
3	0.153476	-0.392204	0.014453	0.0557434
4	0	0	0	0


TF	Unknown
TF Name	Unknown
Gene	CM000669.2_127373340-127375056(-)_1
Motif	CM000669.2_127373340-127375056(-)_1|4|1x0
Family	C2H2 ZF
Species	Unknown
Pos	A	C	G	T
1	0.0732486	-0.265464	-0.0742868	0.155589
2	0.517503	-0.868541	-0.295442	-1.18147
3	-0.0795753	0.0800167	-0.278648	0.157961
4	0	0	0	0


TF	Unknown
TF Name	Unknown
Gene	CM000669.2_127373340-127375056(-)_1
Motif	CM000669.2_127373340-127375056(-)_1|5|1x0
Family	C2H2 ZF
Species	Unknown
Pos	A	C	G	T
1	-0.984629	-1.12853	0.570438	-0.987522
2	-0.718712	0.518274	-0.391578	-0.979594
3	-0.84852	-0.779433	0.51869	-0.408097
4	0	0	0	0


TF	Unknown
TF Name	Unknown
Gene	CM000669.2_127373340-127375056(-)_1
Motif	CM000669.2_127373340-127375056(-)_1|6|1x0
Family	C2H2 ZF
Species	Unknown
Pos	A	C	G	T
1	-0.342106	-0.231747	0.349466	-0.141059
2	-1.06123	-1.17112	0.527849	-0.324205
3	-0.687848	-0.811363	0.504302	-0.350027
4	0	0	0	0


TF	Unknown
TF Name	Unknown
Gene	CM000669.2_149070425-149072531(-)_1
Motif	CM000669.2_149070425-149072531(-)_1|1|1x0
Family	C2H2 ZF
Species	Unknown
Pos	A	C	G	T
1	-0.320353	-0.461422	0.468713	-0.631384
2	-0.675599	0.133564	-0.267546	0.276183
3	-0.925432	-1.13298	0.565985	-0.897985
4	0	0	0	0


TF	Unknown
TF Name	Unknown
Gene	CM000669.2_149070425-149072531(-)_1
Motif	CM000669.2_149070425-149072531(-)_1|2|1x0
Family	C2H2 ZF
Species	Unknown
Pos	A	C	G	T
1	0.0902505	-0.0646494	0.0493384	-0.104013
2	-0.336387	-0.0734072	0.292172	-0.133721
3	-0.304212	-0.240035	-0.334129	0.391808
4	-0.885024	-1.12928	0.569691	-1.08235
5	-0.186273	-1.17158	0.506628	-1.15176
6	-0.276619	0.415309	-0.812515	-0.145638
7	0.054907	-0.241667	-0.0463522	0.144022
8	-0.0757546	-0.283426	0.0943081	0.145149
9	-0.00380552	-0.229127	-0.266686	0.273592
10	0.00176422	-0.0926163	-0.0646132	0.122616
11	-0.273406	-0.0856244	0.313137	-0.229469
12	-0.0323129	-0.121317	0.127575	-0.011454
13	-0.0986846	-0.0794204	-0.0756269	0.18475
14	-0.15465	0.396248	-0.445447	-0.346055
15	-0.32871	-0.389355	-0.0761639	0.358648
16	0.0662862	-0.255355	0.0485262	0.0649963
17	0.0740154	-0.280231	0.0277107	0.0877014
18	0.149798	-0.17304	-0.308895	0.154036
19	0.172969	0.0956737	-0.303707	-0.114994
20	-0.329511	-0.104669	0.319507	-0.181129
21	-0.649445	-0.530431	0.512157	-0.640228
22	0.110369	-0.121517	0.153375	-0.274771
23	0.034727	0.110712	-0.25822	0.0312439
24	-0.0496739	-0.180328	-0.234284	0.270637
25	0.106954	0.0411516	0.0106186	-0.224307
26	-0.240998	-0.0210922	0.2639	-0.195744
27	-0.232228	-0.199229	-0.08651	0.292854
28	0.0591604	-0.233432	0.011344	0.0946076
29	-0.0319636	-0.0461018	-0.0283561	0.0916232
30	-0.306561	-0.377953	-0.443453	0.435731
31	-0.624921	-0.958191	0.547848	-0.91321
32	0.0928666	-0.506813	-0.453934	0.321943
33	0.550592	-0.849539	-0.955701	-0.710228
34	0.069628	-0.0766447	-0.092016	0.0714503
35	-0.0759886	-0.109107	0.233088	-0.17243
36	-0.0705198	-0.222565	0.21177	-0.035064
37	-0.0330713	-0.292962	0.253291	-0.112304
38	0.01726	-0.684341	-0.306141	0.353811
39	-0.505017	-0.234457	-0.441637	0.438204
40	0	0	0	0


TF	Unknown
TF Name	Unknown
Gene	CM000669.2_149103614-149105636(-)_1
Motif	CM000669.2_149103614-149105636(-)_1|1|1x0
Family	C2H2 ZF
Species	Unknown
Pos	A	C	G	T
1	-0.407951	-0.959537	0.0640387	0.369303
2	-0.303484	0.517209	-0.83294	-1.18176
3	-0.585449	-0.0277264	-0.0533581	0.282784
4	0	0	0	0


TF	Unknown
TF Name	Unknown
Gene	CM000669.2_149103614-149105636(-)_1
Motif	CM000669.2_149103614-149105636(-)_1|2|1x0
Family	C2H2 ZF
Species	Unknown
Pos	A	C	G	T
1	0.270601	-0.15994	-0.0231348	-0.305148
2	-0.261162	-0.311723	-0.237672	0.377589
3	-0.112678	-0.514643	-0.556496	0.422447
4	0.0828249	0.146463	-0.168011	-0.148973
5	-0.429458	-0.415147	-0.533794	0.469967
6	0.338064	-0.046859	-0.289321	-0.386599
7	0.240308	-0.204495	0.0701866	-0.336201
8	-0.500296	0.0500222	-0.658708	0.369677
9	0.263066	-0.509485	-0.424546	0.170783
10	0.180457	0.0270431	-0.200476	-0.102191
11	-0.616844	-0.466807	0.166183	0.290225
12	0.142862	-0.532302	0.24022	-0.237887
13	0.151935	-0.251839	0.118337	-0.149985
14	0.53228	-0.886003	-0.488383	-0.857283
15	-0.136476	-0.225839	-0.649165	0.389316
16	0.248101	-0.273091	-0.101236	-0.043743
17	-0.282876	0.0899613	-0.219728	0.216314
18	-0.488379	-0.432691	-0.270546	0.442417
19	0.0797903	-0.0588956	-0.114091	0.0630201
20	-0.302431	-0.0346439	-0.245231	0.303138
21	-0.519768	-0.601678	-0.629152	0.506876
22	0.0787377	0.0426011	-0.492321	0.13871
23	-0.613281	-0.36737	0.481887	-0.531496
24	-1.0571	-1.12588	0.573094	-1.0197
25	0.222838	-0.315101	0.120165	-0.278425
26	-0.435011	-0.710717	-0.0354957	0.400805
27	0.476611	-0.512802	-0.627816	-0.336418
28	0.161053	0.00480687	-0.11535	-0.11172
29	-0.475408	-0.464761	0.400466	-0.0926899
30	-0.66035	-0.57587	0.518713	-0.668883
31	0.135767	-0.218055	0.0539191	-0.0479098
32	-0.260911	-0.341122	-0.296827	0.396346
33	-0.300156	-0.350426	-0.195036	0.382834
34	0.0207971	-0.106819	0.117548	-0.0664323
35	-0.0784237	-0.402775	-0.209666	0.332957
36	-0.509721	0.0381836	-0.33104	0.328839
37	0.0387984	-0.0549186	0.0795846	-0.0839557
38	-0.299085	-0.0352846	0.229939	-0.0566118
39	-0.139718	-0.342817	-0.245172	0.352632
40	0.247184	-0.103737	-0.0543541	-0.249238
41	-0.543299	-0.464576	-0.389438	0.471698
42	-0.584217	-0.949209	0.542567	-0.856414
43	0.0533498	-0.266701	0.149781	-0.0379436
44	0.201934	-0.404103	-0.0834957	0.0750261
45	-0.600543	-0.0516607	-0.0646187	0.300927
46	0.339353	-0.18302	-0.170942	-0.31447
47	-0.177467	0.175157	-0.49913	0.182359
48	0.437787	-0.659597	-0.125763	-0.534299
49	0.180056	-0.295973	0.0992061	-0.140405
50	0.457725	-0.399043	-0.328442	-0.580647
51	-0.530583	-0.501106	-0.765149	0.507602
52	0.263694	-0.26585	0.0906325	-0.408375
53	0.0424311	-0.171486	-0.540808	0.286844
54	-0.0100516	-0.3343	-0.556647	0.358353
55	0	0	0	0


TF	Unknown
TF Name	Unknown
Gene	CM000669.2_149178592-149179798(+)_1
Motif	CM000669.2_149178592-149179798(+)_1|1|1x0
Family	C2H2 ZF
Species	Unknown
Pos	A	C	G	T
1	0.0834274	-0.013425	0.0938244	-0.238449
2	-0.312217	0.111433	0.0253194	0.0645232
3	-0.502647	-0.468002	-0.168463	0.425992
4	0.0450363	-0.164208	-0.12397	0.162534
5	-0.394162	-0.438485	0.425533	-0.245527
6	-0.529669	-0.585348	0.494036	-0.487182
7	0.0235077	-0.22179	0.188846	-0.0971326
8	-0.501743	-0.731863	0.517179	-0.678291
9	-1.12062	-1.12297	0.575995	-1.08664
10	-0.685708	-0.846335	0.544787	-0.836983
11	-0.161511	-0.1311	-0.451287	0.345839
12	-0.0437253	0.151855	-0.338592	0.0858685
13	0.0667681	-0.0769312	0.148368	-0.229949
14	-0.243884	-0.0380794	-0.10511	0.237693
15	-0.00812585	-0.230195	-0.273219	0.278042
16	0.044578	-0.178641	0.100407	-0.0136625
17	-0.271649	-0.41687	0.21786	0.155529
18	-0.280199	0.391129	-0.415581	-0.200482
19	0.00195346	-0.264847	0.278651	-0.257669
20	-0.437071	-0.0449337	0.138674	0.132445
21	-0.545722	-0.446448	-0.635574	0.495018
22	0	0	0	0


TF	Unknown
TF Name	Unknown
Gene	CM000669.2_149223714-149224644(+)_1
Motif	CM000669.2_149223714-149224644(+)_1|1|1x0
Family	C2H2 ZF
Species	Unknown
Pos	A	C	G	T
1	0.00747924	-0.035729	0.173881	-0.24472
2	-0.35816	-0.158958	0.0251506	0.257322
3	-0.421952	-0.269866	0.222521	0.150778
4	0.118373	-0.242376	-0.0136959	0.0589631
5	0.296279	-0.30426	-0.0818087	-0.156669
6	-0.716863	-0.588227	0.509166	-0.494506
7	0.0235077	-0.22179	0.188846	-0.0971326
8	-0.501743	-0.731863	0.517179	-0.678291
9	-1.12062	-1.12297	0.575995	-1.08664
10	-0.378517	-0.641579	0.481429	-0.490065
11	0.0193136	-0.119344	-0.0617102	0.122956
12	-0.167263	0.300591	-0.249861	-0.119677
13	0.157767	-0.096097	0.0454973	-0.187067
14	-0.115555	-0.0827379	-0.441429	0.310735
15	-0.204986	-0.19842	0.156326	0.11718
16	0	0	0	0


TF	Unknown
TF Name	Unknown
Gene	CM000669.2_149294570-149295491(+)_1
Motif	CM000669.2_149294570-149295491(+)_1|1|1x0
Family	C2H2 ZF
Species	Unknown
Pos	A	C	G	T
1	0.218877	-0.0793108	-0.0847354	-0.161863
2	0.386618	-0.413872	-0.279355	-0.184985
3	-0.979065	-1.0281	0.566156	-0.925509
4	0.300194	0.0512936	-0.447353	-0.282746
5	-0.547331	0.113303	-0.493031	0.321598
6	-1.01684	-1.12669	0.572283	-1.02609
7	0	0	0	0


TF	Unknown
TF Name	Unknown
Gene	CM000669.2_149294570-149295491(+)_1
Motif	CM000669.2_149294570-149295491(+)_1|2|1x0
Family	C2H2 ZF
Species	Unknown
Pos	A	C	G	T
1	-0.783865	-1.13974	0.559232	-0.858063
2	0.221863	0.219201	-0.682125	-0.328983
3	-0.0996481	0.362647	-0.500983	-0.23311
4	0	0	0	0


TF	Unknown
TF Name	Unknown
Gene	CM000669.2_149431778-149432960(-)_1
Motif	CM000669.2_149431778-149432960(-)_1|1|1x0
Family	C2H2 ZF
Species	Unknown
Pos	A	C	G	T
1	-0.0776295	-0.282546	0.160662	0.0771137
2	-0.377406	-0.676475	-0.393537	0.47216
3	-1.15773	-0.976833	-0.458763	0.541236
4	0.300996	-0.205218	-0.0418448	-0.329207
5	0.532873	-0.687199	-0.704963	-0.729757
6	0.0264027	-0.548856	-0.531858	0.373073
7	0	0	0	0


TF	Unknown
TF Name	Unknown
Gene	CM000669.2_149431778-149432960(-)_1
Motif	CM000669.2_149431778-149432960(-)_1|2|1x0
Family	C2H2 ZF
Species	Unknown
Pos	A	C	G	T
1	0.183267	-0.0497028	0.0387086	-0.309871
2	-0.183735	-0.0132632	-0.341735	0.283251
3	0.0884062	-0.320873	-0.409763	0.280422
4	0.184964	-0.455816	0.252787	-0.482515
5	-0.492729	0.425663	-0.57403	-0.126692
6	-1.09373	-0.995626	-1.12569	0.573281
7	0	0	0	0


TF	Unknown
TF Name	Unknown
Gene	CM000669.2_149431778-149432960(-)_1
Motif	CM000669.2_149431778-149432960(-)_1|3|1x0
Family	C2H2 ZF
Species	Unknown
Pos	A	C	G	T
1	-0.0785809	-0.174174	-0.233184	0.281341
2	-0.0554625	-0.0725197	-0.251872	0.233948
3	-0.913196	-1.04262	-0.92976	0.564627
4	0.14129	0.127017	-0.212798	-0.178391
5	-1.00851	-0.914455	0.564565	-0.954573
6	0.492104	-0.764087	-0.519861	-0.376283
7	0.213533	0.0392583	-0.476524	-0.0284728
8	-0.703062	-0.467213	0.506662	-0.602604
9	-0.903982	-0.897721	0.542518	-0.583077
10	0.088592	-0.00374087	0.0265141	-0.143068
11	-0.108789	-0.517656	0.428097	-0.623081
12	-0.22518	0.439203	-0.462683	-0.507508
13	-0.286319	-0.468936	0.410248	-0.243185
14	-0.309138	-0.678382	0.438975	-0.258215
15	-0.380065	-1.16908	0.529886	-0.893159
16	0	0	0	0


TF	Unknown
TF Name	Unknown
Gene	CM000669.2_149474386-149475559(-)_1
Motif	CM000669.2_149474386-149475559(-)_1|1|1x0
Family	C2H2 ZF
Species	Unknown
Pos	A	C	G	T
1	0.13964	0.0661357	-0.137886	-0.137689
2	-0.146364	-0.450964	-0.469766	0.413811
3	-0.524353	-0.453342	-1.18266	0.516305
4	0	0	0	0


TF	Unknown
TF Name	Unknown
Gene	CM000669.2_149474386-149475559(-)_1
Motif	CM000669.2_149474386-149475559(-)_1|2|1x0
Family	C2H2 ZF
Species	Unknown
Pos	A	C	G	T
1	-0.127022	-0.462656	-0.290233	0.379556
2	-0.404435	-0.71588	0.509515	-0.741712
3	-1.12559	-1.01028	0.573378	-1.08045
4	-0.149435	-0.0576892	0.249364	-0.193925
5	-0.379001	-0.518723	0.434329	-0.2512
6	-0.190883	0.31789	-0.283115	-0.121806
7	-0.270319	-0.425628	0.414479	-0.308895
8	-0.57609	-0.792482	0.509982	-0.471682
9	-0.510868	-0.957167	0.529867	-0.712602
10	0	0	0	0


TF	Unknown
TF Name	Unknown
Gene	CM000669.2_149764716-149766348(-)_1
Motif	CM000669.2_149764716-149766348(-)_1|1|1x0
Family	C2H2 ZF
Species	Unknown
Pos	A	C	G	T
1	-0.00860797	-0.2814	0.167682	0.0108388
2	-0.899121	0.301533	-1.31622	0.260847
3	-1.14325	0.555718	-0.681015	-0.90484
4	0	0	0	0


TF	Unknown
TF Name	Unknown
Gene	CM000669.2_149764716-149766348(-)_1
Motif	CM000669.2_149764716-149766348(-)_1|2|1x0
Family	C2H2 ZF
Species	Unknown
Pos	A	C	G	T
1	-0.581436	-0.868086	0.537522	-0.810487
2	-0.453574	-0.724866	0.502231	-0.551125
3	-0.384293	-0.742804	-0.636018	0.501776
4	-0.375926	-0.32475	0.370652	-0.120316
5	-0.293379	-0.55514	0.427372	-0.269788
6	-0.0407852	-0.603777	0.344201	-0.199561
7	0.276457	-0.156886	-0.209504	-0.0991353
8	-0.29332	-0.75548	0.491442	-0.667816
9	0.54945	-0.730304	-0.868615	-0.869821
10	-0.611782	-0.670065	0.504298	-0.458368
11	-0.668749	-1.14488	0.554085	-0.878489
12	-0.0971168	-0.884453	0.444952	-0.546548
13	0.106246	0.0247037	-0.317471	0.0729414
14	-0.914513	-0.905146	0.55539	-0.792112
15	0.555248	-0.920472	-0.80784	-0.876212
16	0	0	0	0


TF	Unknown
TF Name	Unknown
Gene	CM000669.2_149764716-149766348(-)_1
Motif	CM000669.2_149764716-149766348(-)_1|3|1x0
Family	C2H2 ZF
Species	Unknown
Pos	A	C	G	T
1	0.365617	-0.455019	-0.21358	-0.144455
2	0.567871	-1.1311	-0.866999	-1.03131
3	-1.03665	-0.576998	0.401471	0.050314
4	0	0	0	0


TF	Unknown
TF Name	Unknown
Gene	CM000669.2_149764716-149766348(-)_1
Motif	CM000669.2_149764716-149766348(-)_1|4|1x0
Family	C2H2 ZF
Species	Unknown
Pos	A	C	G	T
1	-0.273916	-0.458523	0.395793	-0.199145
2	-0.377008	-0.683981	0.4391	-0.204331
3	-0.34755	-1.16616	0.522451	-0.816657
4	-0.841448	-0.980937	0.564571	-1.08483
5	0.557255	-0.952297	-0.865026	-0.84154
6	0.0408266	-0.232925	-0.312798	0.262429
7	-0.286319	-0.468936	0.410248	-0.243185
8	-0.309138	-0.678382	0.438975	-0.258215
9	-0.380065	-1.16908	0.529886	-0.893159
10	0.0805434	-0.0427314	-0.411581	0.176758
11	0.512142	-0.818911	-0.410187	-0.683079
12	-0.109457	-0.335903	-0.196852	0.327525
13	-0.66444	-0.975784	0.550913	-0.913223
14	-0.518807	-0.81347	0.519337	-0.624762
15	-0.443711	-0.833106	-0.717121	0.51869
16	0	0	0	0


TF	Unknown
TF Name	Unknown
Gene	CM000669.2_150371190-150372942(+)_1
Motif	CM000669.2_150371190-150372942(+)_1|1|1x0
Family	C2H2 ZF
Species	Unknown
Pos	A	C	G	T
1	-0.00824656	-0.624143	0.119388	0.16578
2	0.30816	-0.00842628	-0.121132	-0.639207
3	-1.1394	-0.734212	-0.936069	0.55957
4	-0.0543229	-0.2093	0.081177	0.112089
5	-0.16813	-0.768976	0.0894082	0.283794
6	-0.300057	0.325625	-0.072441	-0.270852
7	0	0	0	0


TF	Unknown
TF Name	Unknown
Gene	CM000669.2_150371190-150372942(+)_1
Motif	CM000669.2_150371190-150372942(+)_1|2|1x0
Family	C2H2 ZF
Species	Unknown
Pos	A	C	G	T
1	0.106723	-0.0836569	-0.0605186	0.0114525
2	-0.123348	-0.557507	-0.13319	0.349152
3	-1.1342	-0.884636	0.564767	-0.902038
4	-0.0309515	-0.130329	0.0559364	0.0757581
5	-0.0812928	-0.466578	0.0838506	0.208499
6	-0.173362	0.227849	-0.027406	-0.154635
7	0	0	0	0


TF	Unknown
TF Name	Unknown
Gene	CM000669.2_150371190-150372942(+)_1
Motif	CM000669.2_150371190-150372942(+)_1|3|1x0
Family	C2H2 ZF
Species	Unknown
Pos	A	C	G	T
1	0.28971	-0.373415	-0.59533	0.138087
2	-0.401999	-1.16111	-1.07364	0.537858
3	0.177826	-1.18605	0.374236	-1.21018
4	0	0	0	0


TF	Unknown
TF Name	Unknown
Gene	CM000669.2_150371190-150372942(+)_1
Motif	CM000669.2_150371190-150372942(+)_1|4|1x0
Family	C2H2 ZF
Species	Unknown
Pos	A	C	G	T
1	0.236372	-0.0664533	-0.015484	-0.343361
2	0.259005	-0.682806	0.245435	-0.663155
3	-1.03524	-1.00112	-0.872456	0.565129
4	0.0174513	-0.147814	-0.649873	0.306113
5	0.0495983	-0.249707	0.136554	-0.0237313
6	0.00474504	-0.0122636	-0.100117	0.0873353
7	0.318545	-0.00495513	-0.209853	-0.505523
8	0.518795	-0.900342	-0.394214	-0.773073
9	-1.12487	-1.07032	-1.04904	0.574102
10	0	0	0	0


TF	Unknown
TF Name	Unknown
Gene	CM000669.2_150371190-150372942(+)_1
Motif	CM000669.2_150371190-150372942(+)_1|5|1x0
Family	C2H2 ZF
Species	Unknown
Pos	A	C	G	T
1	-0.0566424	-0.141354	0.126718	0.0258333
2	-0.00728175	-0.567479	0.15407	0.120597
3	-0.38217	0.261853	0.0658697	-0.226252
4	0.405658	-0.0698306	-0.483459	-0.560354
5	0.491125	-0.56351	-0.434991	-0.583041
6	0.506155	-0.533216	-0.672996	-0.541639
7	0.2803	0.0899164	-0.524401	-0.248535
8	0.502132	-0.604018	-0.440915	-0.675772
9	0.549932	-0.758547	-0.938469	-0.788241
10	0.11812	-0.0525886	-0.155302	0.0422326
11	0.166593	-0.0307606	-0.0326114	-0.171876
12	-0.478521	-0.280108	-0.33951	0.429018
13	0.259778	0.00124203	-0.434923	-0.0909694
14	-0.784555	-1.13439	0.564582	-1.03107
15	0.571786	-1.06344	-1.04019	-1.03731
16	-0.881314	-0.849314	-0.125508	0.473936
17	-0.266662	-0.957505	0.479443	-0.478252
18	-0.328957	-0.539704	0.401563	-0.141705
19	0.0821268	-0.107721	0.0320404	-0.0292174
20	0.227649	-0.106346	-0.0762588	-0.16168
21	-0.503759	-0.0700557	-0.0261245	0.277345
22	0	0	0	0


TF	Unknown
TF Name	Unknown
Gene	CM000669.2_150396361-150398092(+)_1
Motif	CM000669.2_150396361-150398092(+)_1|1|1x0
Family	C2H2 ZF
Species	Unknown
Pos	A	C	G	T
1	-0.0191014	0.0342958	-0.142274	0.0934936
2	-0.00723626	-0.220889	-0.102729	0.211079
3	-0.288115	-0.207358	-0.210405	0.351899
4	0.198496	-0.160933	-0.155262	0.0131826
5	-0.789541	-0.886602	0.552772	-0.863416
6	0.534024	-0.732692	-0.676381	-0.734519
7	-0.776548	-1.04993	0.564687	-1.13428
8	0.572412	-1.03066	-1.04589	-1.09259
9	0.486659	-0.69202	-0.60928	-0.3149
10	0.202546	-0.144988	-0.0548141	-0.0924821
11	-0.240064	-0.11603	-0.292341	0.332236
12	-0.39744	-0.556916	-0.448773	0.47222
13	0	0	0	0


TF	Unknown
TF Name	Unknown
Gene	CM000669.2_150396361-150398092(+)_1
Motif	CM000669.2_150396361-150398092(+)_1|2|1x0
Family	C2H2 ZF
Species	Unknown
Pos	A	C	G	T
1	0.0419067	0.0639487	-0.0964878	-0.0272055
2	-0.101411	-0.26815	-0.168442	0.298942
3	0.0825996	-0.13827	-0.109999	0.109559
4	0.198496	-0.160933	-0.155262	0.0131826
5	-0.789541	-0.886602	0.552772	-0.863416
6	0.534024	-0.732692	-0.676381	-0.734519
7	-0.776548	-1.04993	0.564687	-1.13428
8	0.572412	-1.03066	-1.04589	-1.09259
9	0.486659	-0.69202	-0.60928	-0.3149
10	0.202546	-0.144988	-0.0548141	-0.0924821
11	-0.240064	-0.11603	-0.292341	0.332236
12	-0.39744	-0.556916	-0.448773	0.47222
13	0	0	0	0


TF	Unknown
TF Name	Unknown
Gene	CM000669.2_150396361-150398092(+)_1
Motif	CM000669.2_150396361-150398092(+)_1|3|1x0
Family	C2H2 ZF
Species	Unknown
Pos	A	C	G	T
1	0.198496	-0.160933	-0.155262	0.0131826
2	-0.789541	-0.886602	0.552772	-0.863416
3	0.534024	-0.732692	-0.676381	-0.734519
4	-0.776548	-1.04993	0.564687	-1.13428
5	0.572412	-1.03066	-1.04589	-1.09259
6	0.486659	-0.69202	-0.60928	-0.3149
7	0.210994	-0.248585	0.0140933	-0.109403
8	-0.18024	-0.0785497	-0.292927	0.300097
9	-0.178019	-0.273818	-0.272213	0.355959
10	0	0	0	0


TF	Unknown
TF Name	Unknown
Gene	CM000669.2_150407593-150408220(+)_1
Motif	CM000669.2_150407593-150408220(+)_1|1|1x0
Family	C2H2 ZF
Species	Unknown
Pos	A	C	G	T
1	-0.784834	-1.0327	0.564635	-1.13434
2	-0.38757	-0.27683	-0.605175	0.449242
3	0.535907	-0.793486	-0.866447	-0.571431
4	0	0	0	0


TF	Unknown
TF Name	Unknown
Gene	CM000669.2_150407593-150408220(+)_1
Motif	CM000669.2_150407593-150408220(+)_1|2|1x0
Family	C2H2 ZF
Species	Unknown
Pos	A	C	G	T
1	0.301235	-0.255072	-0.123699	-0.16046
2	0.251264	0.0907542	-0.159621	-0.535071
3	-0.365529	0.288084	0.00933045	-0.217508
4	0.228182	-0.144115	0.0190292	-0.262446
5	0.537552	-1.01918	-0.427046	-1.08421
6	-1.12482	-1.08992	-1.03327	0.574154
7	0.184743	-0.13228	-0.0574611	-0.0673641
8	0.540325	-0.825726	-0.610102	-0.86887
9	-0.909918	-0.944492	-0.644552	0.548588
10	0	0	0	0


TF	Unknown
TF Name	Unknown
Gene	CM000669.2_150407593-150408220(+)_1
Motif	CM000669.2_150407593-150408220(+)_1|3|1x0
Family	C2H2 ZF
Species	Unknown
Pos	A	C	G	T
1	0.293025	-0.0353389	-0.190721	-0.327819
2	-0.575375	-0.410522	-0.599348	0.490522
3	-0.954151	-1.12885	0.570115	-1.00789
4	0	0	0	0


TF	Unknown
TF Name	Unknown
Gene	CM000670.2_245117-246359(+)_1
Motif	CM000670.2_245117-246359(+)_1|1|1x0
Family	C2H2 ZF
Species	Unknown
Pos	A	C	G	T
1	0.211859	-0.103987	-0.0442054	-0.166889
2	0.390761	-0.401702	-0.261355	-0.22431
3	-0.460732	-0.335263	0.382615	-0.108782
4	-0.0491885	-0.100941	-0.0865195	0.174671
5	0.114313	-0.473465	-0.317517	0.274474
6	-1.12625	-1.11142	0.572725	-0.962105
7	-0.30488	-0.741859	0.49705	-0.7391
8	-0.482137	0.316614	-0.539388	0.116811
9	-0.811628	-0.723421	-0.849077	0.545937
10	-0.620472	-0.671128	0.507709	-0.483834
11	-0.646028	0.495425	-0.488498	-0.494552
12	-0.430735	0.397393	-0.404101	-0.132017
13	-0.280314	-0.62842	0.469432	-0.533222
14	-0.308507	0.325871	-0.334409	-0.0325479
15	-0.379861	0.43609	-0.589877	-0.224504
16	0.290841	-0.12822	-0.149595	-0.22664
17	-0.236296	-0.576428	0.455099	-0.518896
18	-0.435684	-0.768246	-0.716562	0.514644
19	0.128523	-0.253329	0.129773	-0.125338
20	0.0435328	-0.120556	0.0312195	0.0262992
21	-0.0504766	-0.000917179	0.188678	-0.245859
22	-0.517982	-0.533	0.0227675	0.37101
23	-0.937401	0.554533	-0.887838	-0.770411
24	-0.549847	-0.184701	-0.53902	0.44333
25	-0.405817	0.139753	0.285874	-0.528442
26	0.482487	-0.697245	-0.421799	-0.416473
27	-0.149788	-0.413556	0.335392	-0.130084
28	-0.517982	-0.533	0.0227675	0.37101
29	-0.937401	0.554533	-0.887838	-0.770411
30	-0.549847	-0.184701	-0.53902	0.44333
31	-0.405817	0.139753	0.285874	-0.528442
32	0.482487	-0.697245	-0.421799	-0.416473
33	-0.149788	-0.413556	0.335392	-0.130084
34	0	0	0	0


TF	Unknown
TF Name	Unknown
Gene	CM000670.2_7357978-7358584(-)_1
Motif	CM000670.2_7357978-7358584(-)_1|1|1x0
Family	C2H2 ZF
Species	Unknown
Pos	A	C	G	T
1	-0.661338	-0.866776	0.54705	-0.914071
2	-0.474289	-0.925238	0.527812	-0.758739
3	0.568982	-1.12999	-1.06797	-0.873866
4	-0.677361	-0.637323	0.51831	-0.58362
5	-0.241995	-0.792696	0.481839	-0.632174
6	-0.209575	-0.525389	-0.188127	0.386693
7	0	0	0	0


TF	Unknown
TF Name	Unknown
Gene	CM000670.2_7951782-7952388(+)_1
Motif	CM000670.2_7951782-7952388(+)_1|1|1x0
Family	C2H2 ZF
Species	Unknown
Pos	A	C	G	T
1	-0.914179	-0.986032	0.568303	-1.13067
2	0.561924	-0.782742	-0.952869	-1.11508
3	0.430666	-0.671413	-0.318962	-0.213636
4	-0.570077	-0.757303	0.531184	-0.800405
5	-0.403476	-0.814446	0.509786	-0.662708
6	0.557153	-0.991199	-0.934681	-0.757783
7	-0.198799	-0.248238	0.364023	-0.309376
8	0.280151	-0.134619	-0.149938	-0.185513
9	-0.133431	-0.154639	0.00671143	0.189918
10	0	0	0	0


TF	Unknown
TF Name	Unknown
Gene	CM000670.2_12112549-12113155(+)_1
Motif	CM000670.2_12112549-12113155(+)_1|1|1x0
Family	C2H2 ZF
Species	Unknown
Pos	A	C	G	T
1	-0.914179	-0.986032	0.568303	-1.13067
2	0.561924	-0.782742	-0.952869	-1.11508
3	0.430666	-0.671413	-0.318962	-0.213636
4	-0.570077	-0.757303	0.531184	-0.800405
5	-0.403476	-0.814446	0.509786	-0.662708
6	0.557153	-0.991199	-0.934681	-0.757783
7	-0.198799	-0.248238	0.364023	-0.309376
8	0.280151	-0.134619	-0.149938	-0.185513
9	-0.133431	-0.154639	0.00671143	0.189918
10	0	0	0	0


TF	Unknown
TF Name	Unknown
Gene	CM000670.2_12358798-12359392(+)_1
Motif	CM000670.2_12358798-12359392(+)_1|1|1x0
Family	C2H2 ZF
Species	Unknown
Pos	A	C	G	T
1	-0.914179	-0.986032	0.568303	-1.13067
2	0.561924	-0.782742	-0.952869	-1.11508
3	0.430666	-0.671413	-0.318962	-0.213636
4	-0.570077	-0.757303	0.531184	-0.800405
5	-0.403476	-0.814446	0.509786	-0.662708
6	0.557153	-0.991199	-0.934681	-0.757783
7	-0.198799	-0.248238	0.364023	-0.309376
8	0.280151	-0.134619	-0.149938	-0.185513
9	-0.133431	-0.154639	0.00671143	0.189918
10	0	0	0	0


TF	Unknown
TF Name	Unknown
Gene	CM000670.2_46784994-46785732(+)_1
Motif	CM000670.2_46784994-46785732(+)_1|1|1x0
Family	C2H2 ZF
Species	Unknown
Pos	A	C	G	T
1	0.378983	-0.680064	0.00277411	-0.4073
2	0.116646	-0.627777	-0.384511	0.310417
3	-1.04554	-1.12772	-0.961258	0.571255
4	0	0	0	0


TF	Unknown
TF Name	Unknown
Gene	CM000670.2_46784994-46785732(+)_1
Motif	CM000670.2_46784994-46785732(+)_1|2|1x0
Family	C2H2 ZF
Species	Unknown
Pos	A	C	G	T
1	0.456137	-0.591799	-0.140042	-0.792724
2	-0.56473	0.382694	-0.465014	-0.01276
3	-1.02185	-1.12995	-0.907262	0.569018
4	0	0	0	0


TF	Unknown
TF Name	Unknown
Gene	CM000670.2_46784994-46785732(+)_1
Motif	CM000670.2_46784994-46785732(+)_1|3|1x0
Family	C2H2 ZF
Species	Unknown
Pos	A	C	G	T
1	-0.645974	-0.859879	-0.227562	0.483417
2	-1.1247	0.574268	-1.09797	-1.031
3	-0.922369	-0.358591	-0.827269	0.517677
4	0	0	0	0


TF	Unknown
TF Name	Unknown
Gene	CM000670.2_46871182-46871590(-)_1
Motif	CM000670.2_46871182-46871590(-)_1|1|1x0
Family	C2H2 ZF
Species	Unknown
Pos	A	C	G	T
1	-0.0726049	-0.423411	-0.0383349	0.269798
2	-0.243866	-0.179321	-0.034483	0.265823
3	-0.311517	0.0702067	0.046627	0.0874741
4	-0.634031	-0.845133	-0.221101	0.480562
5	-1.10382	0.572892	-1.07743	-1.01135
6	-0.906013	-0.349622	-0.812158	0.515165
7	0.427779	-0.401974	-0.155849	-0.643169
8	0.569273	-0.995339	-0.937057	-1.1297
9	-0.292083	0.266288	-0.315067	0.0641798
10	0	0	0	0


TF	Unknown
TF Name	Unknown
Gene	CM000670.2_55622730-55623402(+)_1
Motif	CM000670.2_55622730-55623402(+)_1|1|1x0
Family	C2H2 ZF
Species	Unknown
Pos	A	C	G	T
1	0.187148	-0.394278	0.235386	-0.470447
2	-0.640286	0.213401	-0.721543	0.289284
3	0.57253	-1.04521	-1.10649	-1.02423
4	0.240151	0.0544584	-0.083317	-0.519183
5	-1.02543	-0.836218	-1.03033	0.564267
6	0.566024	-1.02012	-0.98899	-0.919115
7	0.041892	0.274612	-0.415345	-0.198953
8	-0.53779	-0.0931266	-0.222877	0.362585
9	-1.15605	-0.550993	0.542915	-0.800605
10	0	0	0	0


TF	Unknown
TF Name	Unknown
Gene	CM000670.2_56166245-56167505(-)_1
Motif	CM000670.2_56166245-56167505(-)_1|1|1x0
Family	C2H2 ZF
Species	Unknown
Pos	A	C	G	T
1	0.22164	-0.0813359	-0.085108	-0.16565
2	-0.0799668	0.116961	-0.268453	0.120627
3	0.102082	-0.161436	-0.0181885	0.036027
4	-0.200419	-0.397631	0.405866	-0.37333
5	-0.0565926	-0.0742171	0.0221594	0.0888144
6	-0.174983	-0.195156	0.201518	0.0426352
7	0.0958614	-0.247684	0.101455	-0.034086
8	-0.302345	-0.66635	0.496322	-0.823029
9	-1.1231	-1.09873	0.575874	-1.10198
10	0	0	0	0


TF	Unknown
TF Name	Unknown
Gene	CM000670.2_56166245-56167505(-)_1
Motif	CM000670.2_56166245-56167505(-)_1|2|1x0
Family	C2H2 ZF
Species	Unknown
Pos	A	C	G	T
1	-0.653776	-0.80173	0.524695	-0.563994
2	-0.10764	-0.70109	0.455722	-0.78322
3	-1.09655	-1.12369	0.575282	-1.07623
4	-0.508602	-0.373939	0.471982	-0.519224
5	-0.214412	0.366931	-0.129231	-0.49581
6	-0.190929	-0.150146	0.267821	-0.0994969
7	0	0	0	0


TF	Unknown
TF Name	Unknown
Gene	CM000670.2_76704067-76706680(+)_1
Motif	CM000670.2_76704067-76706680(+)_1|1|1x0
Family	C2H2 ZF
Species	Unknown
Pos	A	C	G	T
1	0.119688	-0.201114	0.00378137	0.0189524
2	-0.444839	-0.887316	-0.265207	0.472512
3	-1.29563	0.0793672	-0.662326	0.403336
4	0	0	0	0


TF	Unknown
TF Name	Unknown
Gene	CM000670.2_76704067-76706680(+)_1
Motif	CM000670.2_76704067-76706680(+)_1|2|1x0
Family	C2H2 ZF
Species	Unknown
Pos	A	C	G	T
1	-1.05105	-0.107023	0.315522	0.0259758
2	-0.533087	-1.19101	-0.374939	0.507963
3	-0.904076	0.540575	-0.791156	-0.616958
4	0	0	0	0


TF	Unknown
TF Name	Unknown
Gene	CM000670.2_76704067-76706680(+)_1
Motif	CM000670.2_76704067-76706680(+)_1|3|1x0
Family	C2H2 ZF
Species	Unknown
Pos	A	C	G	T
1	0.104649	-0.0637544	-0.114001	0.0393861
2	-0.172905	0.116506	-0.335311	0.192757
3	-1.12497	-1.10261	-1.01647	0.574005
4	0	0	0	0


TF	Unknown
TF Name	Unknown
Gene	CM000670.2_76704067-76706680(+)_1
Motif	CM000670.2_76704067-76706680(+)_1|4|1x0
Family	C2H2 ZF
Species	Unknown
Pos	A	C	G	T
1	0.0934487	-0.0357197	-0.332069	0.137787
2	0.57046	-1.0269	-0.949499	-1.12851
3	-0.645644	-0.822515	-0.819984	0.540583
4	0	0	0	0


TF	Unknown
TF Name	Unknown
Gene	CM000670.2_76704067-76706680(+)_1
Motif	CM000670.2_76704067-76706680(+)_1|5|1x0
Family	C2H2 ZF
Species	Unknown
Pos	A	C	G	T
1	0.0963368	-0.324766	0.162432	-0.083711
2	0.573766	-1.10956	-1.1252	-1.00161
3	-0.800548	-0.207885	0.271033	0.132126
4	0	0	0	0


TF	Unknown
TF Name	Unknown
Gene	CM000670.2_76850857-76856326(+)_1
Motif	CM000670.2_76850857-76856326(+)_1|1|1x0
Family	C2H2 ZF
Species	Unknown
Pos	A	C	G	T
1	0.206699	-0.389239	0.0132645	-0.0216547
2	-0.773624	-0.4784	0.083866	0.359118
3	-0.387856	-0.29816	-0.458945	0.437704
4	0.0628377	0.180065	-0.288892	-0.0881176
5	-0.807254	-1.13216	0.566808	-1.08498
6	-0.229205	-0.858201	0.235964	0.190259
7	0	0	0	0


TF	Unknown
TF Name	Unknown
Gene	CM000670.2_76850857-76856326(+)_1
Motif	CM000670.2_76850857-76856326(+)_1|2|1x0
Family	C2H2 ZF
Species	Unknown
Pos	A	C	G	T
1	0.359284	-0.499036	0.111075	-0.980746
2	-0.829057	-0.357288	-1.0474	0.521512
3	0.544748	-1.15422	-0.517043	-0.919575
4	0	0	0	0


TF	Unknown
TF Name	Unknown
Gene	CM000670.2_76850857-76856326(+)_1
Motif	CM000670.2_76850857-76856326(+)_1|3|1x0
Family	C2H2 ZF
Species	Unknown
Pos	A	C	G	T
1	0.341256	0.034668	-0.260354	-0.760178
2	-0.784693	0.0878972	-0.830277	0.391585
3	0.57599	-1.12298	-1.10399	-1.10233
4	0	0	0	0


TF	Unknown
TF Name	Unknown
Gene	CM000670.2_76850857-76856326(+)_1
Motif	CM000670.2_76850857-76856326(+)_1|4|1x0
Family	C2H2 ZF
Species	Unknown
Pos	A	C	G	T
1	0.207437	-0.290922	-0.725382	0.227311
2	-1.16589	-0.603862	-0.568263	0.533079
3	-0.551466	-0.448013	0.392475	-0.0486955
4	0	0	0	0


TF	Unknown
TF Name	Unknown
Gene	CM000670.2_76850857-76856326(+)_1
Motif	CM000670.2_76850857-76856326(+)_1|5|1x0
Family	C2H2 ZF
Species	Unknown
Pos	A	C	G	T
1	0.08655	-0.121614	-0.196275	0.142173
2	-0.267913	0.433316	-0.400122	-0.455658
3	-1.14686	-0.917248	0.552114	-0.615729
4	0	0	0	0


TF	Unknown
TF Name	Unknown
Gene	CM000670.2_76850857-76856326(+)_1
Motif	CM000670.2_76850857-76856326(+)_1|6|1x0
Family	C2H2 ZF
Species	Unknown
Pos	A	C	G	T
1	-0.0922779	-0.702785	0.266514	0.0591735
2	-0.0828488	-0.334999	0.0138693	0.22501
3	-0.428236	-1.2097	0.489268	-0.318612
4	0	0	0	0


TF	Unknown
TF Name	Unknown
Gene	CM000670.2_76850857-76856326(+)_1
Motif	CM000670.2_76850857-76856326(+)_1|7|1x0
Family	C2H2 ZF
Species	Unknown
Pos	A	C	G	T
1	0.470592	-0.538579	-0.264997	-0.673325
2	-0.566546	-1.17389	-0.506688	0.525083
3	-0.761882	-1.14094	-0.47609	0.534097
4	0	0	0	0


TF	Unknown
TF Name	Unknown
Gene	CM000670.2_76850857-76856326(+)_1
Motif	CM000670.2_76850857-76856326(+)_1|8|1x0
Family	C2H2 ZF
Species	Unknown
Pos	A	C	G	T
1	-0.141424	0.2456	0.107431	-0.625377
2	-0.939183	-0.968934	-0.538237	0.542574
3	-1.29843	-0.831626	0.109685	0.400542
4	0	0	0	0


TF	Unknown
TF Name	Unknown
Gene	CM000670.2_105800928-105803535(+)_1
Motif	CM000670.2_105800928-105803535(+)_1|1|1x0
Family	C2H2 ZF
Species	Unknown
Pos	A	C	G	T
1	0.300111	-0.955613	0.255344	-1.03072
2	0.220404	-0.115949	-0.200472	-0.0255297
3	-1.07913	-0.600608	0.34384	0.163944
4	0.448647	-0.341539	-0.482288	-0.391988
5	0.56368	-0.897684	-0.85848	-1.13529
6	0.0776218	-0.261712	0.115302	-0.0209752
7	0	0	0	0


TF	Unknown
TF Name	Unknown
Gene	CM000670.2_105800928-105803535(+)_1
Motif	CM000670.2_105800928-105803535(+)_1|2|1x0
Family	C2H2 ZF
Species	Unknown
Pos	A	C	G	T
1	0.142984	-0.0682037	-0.378049	0.12603
2	0.561787	-0.983571	-0.750847	-1.13718
3	-0.335999	-0.808631	0.467472	-0.34753
4	0	0	0	0


TF	Unknown
TF Name	Unknown
Gene	CM000670.2_105800928-105803535(+)_1
Motif	CM000670.2_105800928-105803535(+)_1|3|1x0
Family	C2H2 ZF
Species	Unknown
Pos	A	C	G	T
1	0.0677098	-0.175655	0.0663599	-0.000498015
2	-0.426967	-0.0573605	-0.485192	0.384244
3	-1.12388	-1.08978	0.575094	-1.07415
4	0	0	0	0


TF	Unknown
TF Name	Unknown
Gene	CM000670.2_105800928-105803535(+)_1
Motif	CM000670.2_105800928-105803535(+)_1|4|1x0
Family	C2H2 ZF
Species	Unknown
Pos	A	C	G	T
1	-0.11777	-0.242006	-0.416592	0.358229
2	0.545363	-1.15361	-0.567191	-0.828452
3	-1.0819	-1.08511	0.57102	-0.955076
4	0	0	0	0


TF	Unknown
TF Name	Unknown
Gene	CM000670.2_105800928-105803535(+)_1
Motif	CM000670.2_105800928-105803535(+)_1|5|1x0
Family	C2H2 ZF
Species	Unknown
Pos	A	C	G	T
1	0.502913	-0.38409	-0.674248	-0.717238
2	0.569194	-1.11082	-0.85421	-1.12978
3	-0.22157	-0.0574815	-0.103109	0.23928
4	0	0	0	0


TF	Unknown
TF Name	Unknown
Gene	CM000670.2_124976289-124977855(+)_1
Motif	CM000670.2_124976289-124977855(+)_1|1|1x0
Family	C2H2 ZF
Species	Unknown
Pos	A	C	G	T
1	0.324899	-0.0527535	-0.311849	-0.289301
2	0.395824	-0.403479	-0.226896	-0.280542
3	-0.809067	-0.931795	0.557595	-0.931639
4	0.1451	-0.222865	0.0557711	-0.0616384
5	-0.624277	0.519606	-0.711235	-0.585475
6	-0.533286	0.47537	-0.531647	-0.371433
7	-0.829063	-0.997683	0.565574	-1.1334
8	-0.570799	-0.275496	-0.624132	0.471798
9	0.547217	-0.872257	-0.875076	-0.684018
10	0.166384	-0.13298	-0.0156787	-0.0796825
11	-0.436439	-0.0718387	-0.203262	0.334485
12	-0.45193	-0.521538	0.162194	0.277167
13	0.334606	-0.0746508	-0.366298	-0.246463
14	0.0699307	-0.718151	0.372485	-0.558702
15	0.172081	-0.345898	-0.0306985	0.0535053
16	0.115783	-0.251206	-0.324427	0.220088
17	-0.235778	-0.391673	0.383566	-0.225838
18	0.0402849	-0.18704	-0.228891	0.220731
19	0.418391	-0.22257	-0.569226	-0.291733
20	-0.0217481	-0.551323	0.355371	-0.299916
21	0.081894	-0.272278	-0.317392	0.249625
22	0.154456	-0.247387	-0.199931	0.138651
23	0.00212971	-0.713235	0.399379	-0.532765
24	0.119233	-0.143435	-0.207644	0.128849
25	0	0	0	0


TF	Unknown
TF Name	Unknown
Gene	CM000670.2_124976289-124977855(+)_1
Motif	CM000670.2_124976289-124977855(+)_1|2|1x0
Family	C2H2 ZF
Species	Unknown
Pos	A	C	G	T
1	0.196877	-0.0783344	-0.158139	-0.0473518
2	-0.158656	0.0581133	-0.0142316	0.0773991
3	-0.645969	-0.5909	0.518443	-0.661397
4	-0.914179	-0.986032	0.568303	-1.13067
5	0.561924	-0.782742	-0.952869	-1.11508
6	0.430666	-0.671413	-0.318962	-0.213636
7	0.301207	0.0478225	-0.196003	-0.60909
8	-0.616948	0.104217	-0.654622	0.355205
9	0.552326	-0.851814	-0.83612	-0.834749
10	-0.788739	-0.945725	0.552686	-0.81278
11	-0.212817	-0.859781	0.490144	-0.801447
12	-0.148271	-0.665685	-0.616735	0.452033
13	0	0	0	0


TF	Unknown
TF Name	Unknown
Gene	CM000670.2_134601411-134603001(-)_1
Motif	CM000670.2_134601411-134603001(-)_1|1|1x0
Family	C2H2 ZF
Species	Unknown
Pos	A	C	G	T
1	-0.215351	-0.74217	0.427162	-0.270926
2	0.52565	-0.56161	-0.750669	-0.713603
3	-1.05519	0.520121	-0.377008	-0.744853
4	0.19904	-0.078936	-0.119137	-0.0836962
5	-0.575258	-0.927202	0.541803	-0.872761
6	-0.011536	-0.0865707	-0.314867	0.236189
7	0.450325	-0.178124	-0.571729	-0.605775
8	0.497226	-0.645802	-0.402441	-0.62721
9	-0.671436	-0.508793	-0.470846	0.496769
10	0.0568241	-0.135109	0.175516	-0.200966
11	-0.537602	-0.403728	-0.360753	0.459322
12	-0.707733	-0.971426	-1.1397	0.559272
13	0	0	0	0


TF	Unknown
TF Name	Unknown
Gene	CM000670.2_134601411-134603001(-)_1
Motif	CM000670.2_134601411-134603001(-)_1|2|1x0
Family	C2H2 ZF
Species	Unknown
Pos	A	C	G	T
1	0.137363	-0.0568523	-0.189058	0.0428185
2	-1.27146	-1.07512	0.339191	0.224965
3	-0.8959	-0.805243	0.47985	-0.156509
4	-0.904598	-0.50934	0.535984	-0.884459
5	-1.00177	0.548517	-0.532174	-1.15045
6	-0.299315	0.0812913	0.158757	-0.0701376
7	0	0	0	0


TF	Unknown
TF Name	Unknown
Gene	CM000670.2_134601411-134603001(-)_1
Motif	CM000670.2_134601411-134603001(-)_1|3|1x0
Family	C2H2 ZF
Species	Unknown
Pos	A	C	G	T
1	0.298186	-0.520722	-0.00781153	-0.137043
2	-0.49053	-1.33665	0.362322	0.123064
3	0.147123	-0.532164	0.0766162	0.0454022
4	0	0	0	0


TF	Unknown
TF Name	Unknown
Gene	CM000670.2_143275652-143276801(+)_1
Motif	CM000670.2_143275652-143276801(+)_1|1|1x0
Family	C2H2 ZF
Species	Unknown
Pos	A	C	G	T
1	0.371702	-0.168017	-0.327151	-0.304016
2	-0.0720011	-0.289267	-0.31348	0.33308
3	0.462701	-0.496396	-0.333388	-0.501667
4	-0.606349	-0.839281	0.520968	-0.539138
5	-0.143129	-0.594038	0.441553	-0.581686
6	0.0906582	-0.00654196	-0.319028	0.114982
7	0.134011	-0.36818	0.0945463	-0.0146028
8	-0.230932	0.108742	-0.282255	0.205693
9	-0.327644	-0.399484	-0.0987018	0.368182
10	-0.756479	-0.987526	0.562164	-1.13681
11	0.556585	-0.860978	-0.897567	-0.875069
12	0.518671	-0.608196	-0.783284	-0.541198
13	0.316506	-0.150165	-0.173968	-0.259767
14	-0.289492	-0.668266	0.480455	-0.604198
15	-0.523404	-0.893749	-0.836193	0.534892
16	0.325196	-0.292092	-0.0306608	-0.353276
17	0.03247	-0.18122	-0.0688012	0.149231
18	-0.0261771	0.0542772	-0.287043	0.148913
19	-0.0614708	-0.237042	0.142213	0.0663896
20	-0.297655	0.0585214	-0.0493396	0.164127
21	-0.328765	-0.16314	-0.535619	0.40701
22	0	0	0	0


TF	Unknown
TF Name	Unknown
Gene	CM000670.2_143295711-143296797(+)_1
Motif	CM000670.2_143295711-143296797(+)_1|1|1x0
Family	C2H2 ZF
Species	Unknown
Pos	A	C	G	T
1	0.351514	-0.48494	-0.0170815	-0.332882
2	-0.266118	-0.926475	0.469343	-0.405658
3	-0.689055	-0.925031	-0.560858	0.531691
4	-0.604936	-0.726588	0.522586	-0.632856
5	0.126024	-0.376007	-0.0230595	0.112043
6	-0.287313	-0.476092	-0.266708	0.416426
7	0.131783	-0.0759896	-0.142418	0.0356671
8	0.0566784	0.153607	-0.152682	-0.13508
9	-0.420829	-0.411436	0.449489	-0.37913
10	0.305483	0.0473458	-0.34277	-0.387189
11	0.437511	-0.400062	-0.314953	-0.421092
12	0.466895	-0.403774	-0.510164	-0.436231
13	-0.524101	-0.732897	0.521534	-0.714788
14	0.527708	-0.648436	-0.680982	-0.707173
15	-0.309149	-0.0542227	-0.43097	0.353325
16	-0.930436	-0.917867	-0.439969	0.531314
17	-1.05141	0.568876	-1.13009	-0.88175
18	0.454587	-0.823052	-0.746661	-0.0850242
19	-0.648144	-0.705485	0.534928	-0.820908
20	0.525703	-0.547386	-0.683153	-0.8126
21	0.374105	-0.505392	-0.224124	-0.140071
22	-0.383405	-0.627739	0.469972	-0.398244
23	-0.352941	-0.572423	0.463895	-0.421747
24	0.0332894	-0.474657	-0.397822	0.339451
25	-0.337607	-0.420576	-0.157676	0.391845
26	-0.588563	0.513591	-0.654032	-0.589216
27	-0.459244	0.403799	-0.383588	-0.151647
28	0	0	0	0


TF	Unknown
TF Name	Unknown
Gene	CM000670.2_143649860-143651480(+)_1
Motif	CM000670.2_143649860-143651480(+)_1|1|1x0
Family	C2H2 ZF
Species	Unknown
Pos	A	C	G	T
1	0.36218	0.0288969	-0.474785	-0.532135
2	0.499087	-0.582311	-0.472425	-0.609463
3	0.523554	-0.600574	-0.737934	-0.642479
4	-0.0489651	0.0979436	0.0194083	-0.0926201
5	-0.479354	-0.483672	0.384124	-0.0370099
6	0.276156	0.0435291	-0.339521	-0.260972
7	0.108561	0.128366	-0.491665	0.0210901
8	-0.8723	-0.741605	0.548361	-0.824634
9	0.544247	-0.929979	-0.64732	-0.807421
10	-0.387654	-0.582305	0.47951	-0.505524
11	0.410522	-0.341455	-0.193383	-0.48108
12	-0.299692	0.404078	-0.457713	-0.211614
13	0.36218	0.0288969	-0.474785	-0.532135
14	0.499087	-0.582311	-0.472425	-0.609463
15	0.523554	-0.600574	-0.737934	-0.642479
16	0.193921	-0.0605112	-0.00464473	-0.238196
17	-0.490724	-0.51557	0.406069	-0.0837477
18	-0.621045	-0.669702	0.527969	-0.759158
19	0.0574705	-0.210349	-0.0345757	0.120226
20	-0.623656	0.509616	-0.542885	-0.615189
21	-0.434129	-0.209064	-0.0328899	0.319521
22	-0.805409	-0.919683	0.557658	-0.951152
23	-0.676754	-0.282835	-0.637224	0.482524
24	-0.880184	-1.13711	0.561865	-0.827106
25	-0.542497	-0.874598	0.53447	-0.806094
26	-0.199804	-0.0523423	-0.428418	0.324161
27	0.548951	-0.890506	-0.820124	-0.74368
28	-0.539993	-0.680376	0.503321	-0.499917
29	-1.05801	0.57054	-1.03681	-0.997161
30	-0.364639	0.036838	-0.356298	0.309491
31	0.284536	-0.214478	-0.265342	-0.0355331
32	-0.320165	0.0887264	-0.249762	0.238607
33	-0.442253	-0.476839	-0.229836	0.433959
34	0.174657	0.16117	-0.499799	-0.131218
35	-0.559613	-0.567841	0.509364	-0.652401
36	0.545841	-0.868665	-0.681232	-0.847606
37	-0.777758	-0.882741	0.544526	-0.702262
38	-0.960196	0.536505	-0.781262	-0.544625
39	-0.479212	-0.483353	-0.304855	0.45394
40	0	0	0	0


TF	Unknown
TF Name	Unknown
Gene	CM000670.2_143693534-143694527(+)_1
Motif	CM000670.2_143693534-143694527(+)_1|1|1x0
Family	C2H2 ZF
Species	Unknown
Pos	A	C	G	T
1	-0.2875	-0.629708	0.462201	-0.454805
2	0.206649	0.152085	-0.319829	-0.30759
3	-0.161247	-0.0355227	-0.432995	0.305289
4	0.0416744	-0.13982	-0.0366556	0.098813
5	-0.0328366	-0.030533	-0.12716	0.144431
6	-0.165145	-0.0605101	0.124246	0.0473398
7	0.0381798	-0.137542	0.111327	-0.0518953
8	0.393971	-0.454315	-0.175817	-0.29727
9	-0.160141	-0.196914	0.22208	0.00233053
10	-0.732387	-0.958739	0.559466	-1.10499
11	0.5536	-0.835163	-0.871009	-0.848968
12	0.514531	-0.589441	-0.760972	-0.523805
13	0.09673	-0.518633	0.242921	-0.156118
14	-0.158662	-0.498508	0.251657	0.0804979
15	-0.330305	-0.523034	0.303867	0.0862145
16	-0.921391	-1.1322	0.566769	-0.925969
17	0.511744	-0.631711	-0.503646	-0.690466
18	-0.650351	-0.291573	-0.601226	0.479262
19	0.0528582	-0.155637	0.133003	-0.0896781
20	-0.00373108	-0.591002	0.0895261	0.182751
21	-0.402398	0.192529	-0.229148	0.163228
22	0	0	0	0


TF	Unknown
TF Name	Unknown
Gene	CM000670.2_144333187-144334429(-)_1
Motif	CM000670.2_144333187-144334429(-)_1|1|1x0
Family	C2H2 ZF
Species	Unknown
Pos	A	C	G	T
1	-0.843176	-1.02961	0.565913	-1.0833
2	0.570344	-1.0316	-0.941747	-1.12863
3	-0.412632	-0.57506	-0.476256	0.479038
4	0	0	0	0


TF	Unknown
TF Name	Unknown
Gene	CM000670.2_144333187-144334429(-)_1
Motif	CM000670.2_144333187-144334429(-)_1|2|1x0
Family	C2H2 ZF
Species	Unknown
Pos	A	C	G	T
1	-0.805485	-0.767182	-1.1426	0.55637
2	-0.257811	-0.757067	-0.231097	0.429003
3	-0.0373382	-0.502606	0.381544	-0.442888
4	0	0	0	0


TF	Unknown
TF Name	Unknown
Gene	CM000670.2_144333187-144334429(-)_1
Motif	CM000670.2_144333187-144334429(-)_1|3|1x0
Family	C2H2 ZF
Species	Unknown
Pos	A	C	G	T
1	0.0369875	-0.152779	0.0443792	0.0414248
2	0.148274	-0.0490503	0.0933013	-0.337046
3	-0.0930597	0.370704	-0.368833	-0.37974
4	0.0138732	0.251853	-0.277762	-0.184331
5	0.515216	-0.629304	-0.646327	-0.577746
6	-0.681968	0.527344	-0.722041	-0.62971
7	-0.958632	0.554527	-1.00483	-0.68656
8	-0.894465	-1.13444	-0.88507	0.564526
9	-1.02295	-0.958436	0.551429	-0.62842
10	0	0	0	0


TF	Unknown
TF Name	Unknown
Gene	CM000670.2_144721646-144723518(-)_1
Motif	CM000670.2_144721646-144723518(-)_1|1|1x0
Family	C2H2 ZF
Species	Unknown
Pos	A	C	G	T
1	0.359452	-0.134519	-0.257148	-0.371384
2	-0.49672	-0.0250808	-0.477972	0.381081
3	-1.05831	-1.12578	0.57319	-1.02245
4	0.210967	-0.107603	-0.107024	-0.0902061
5	-0.364204	-0.413059	-0.211834	0.40949
6	0.366792	-0.289189	-0.317631	-0.1688
7	0.359452	-0.134519	-0.257148	-0.371384
8	-0.49672	-0.0250808	-0.477972	0.381081
9	-1.05831	-1.12578	0.57319	-1.02245
10	0.119882	-0.264512	0.0927173	-0.0456372
11	-0.323642	-0.313281	0.426222	-0.430563
12	-0.334692	-0.640673	-0.242726	0.43723
13	0.158704	0.0814611	-0.0584441	-0.320153
14	-0.898044	-0.587219	-0.817288	0.539395
15	0.540049	-0.768191	-0.804931	-0.688229
16	0.222545	0.0339776	-0.18894	-0.220367
17	-0.589909	-0.2524	-0.489183	0.456284
18	-0.860794	-1.0014	0.560333	-0.889505
19	0.348683	-0.196527	-0.318582	-0.185862
20	0.222187	-0.4363	-0.433284	0.203336
21	0.315325	-0.0398848	-0.38957	-0.212512
22	0.359452	-0.134519	-0.257148	-0.371384
23	-0.49672	-0.0250808	-0.477972	0.381081
24	-1.05831	-1.12578	0.57319	-1.02245
25	-0.0661461	-0.332537	0.0932241	0.157405
26	-0.415102	-0.719146	0.478588	-0.382553
27	-0.234317	-0.343381	-0.395879	0.4085
28	-0.400234	-0.599644	-0.227139	0.440591
29	0.552509	-0.762577	-0.820847	-0.968624
30	-0.991758	-0.510861	-0.586371	0.522506
31	-0.787615	-0.843148	0.539627	-0.640107
32	-0.816446	0.537386	-0.635924	-0.770592
33	-0.709637	-0.626038	-0.653468	0.524551
34	0	0	0	0


TF	Unknown
TF Name	Unknown
Gene	CM000670.2_144721646-144723518(-)_1
Motif	CM000670.2_144721646-144723518(-)_1|2|1x0
Family	C2H2 ZF
Species	Unknown
Pos	A	C	G	T
1	0.480349	-0.51599	-0.227567	-1.09326
2	-0.710893	0.541657	-1.15731	-0.593152
3	-0.112297	-0.151349	-0.29792	0.30503
4	0	0	0	0


TF	Unknown
TF Name	Unknown
Gene	CM000670.2_144773268-144774633(-)_1
Motif	CM000670.2_144773268-144774633(-)_1|1|1x0
Family	C2H2 ZF
Species	Unknown
Pos	A	C	G	T
1	0.539364	-0.744333	-0.640344	-0.890644
2	-0.0143081	0.284549	-0.138919	-0.41948
3	0.560713	-0.816667	-0.860134	-1.13826
4	0	0	0	0


TF	Unknown
TF Name	Unknown
Gene	CM000670.2_144773268-144774633(-)_1
Motif	CM000670.2_144773268-144774633(-)_1|2|1x0
Family	C2H2 ZF
Species	Unknown
Pos	A	C	G	T
1	0.362627	-0.0190884	-0.315456	-0.594196
2	0.525979	-0.824162	-0.467756	-0.817365
3	-1.11064	-0.952172	-1.05169	0.570784
4	0.333411	-0.0877493	-0.310469	-0.268511
5	0.0874576	0.0105822	-0.0652314	-0.0497757
6	0.437555	-0.340228	-0.23641	-0.649424
7	-0.0631707	-0.339926	0.221468	0.00560918
8	-0.0492842	-0.43933	0.0608613	0.202272
9	-0.0449517	0.074223	-0.296722	0.148284
10	0.240846	0.129665	-0.437748	-0.262872
11	-0.636776	-1.04839	0.549646	-0.871268
12	0.57408	-1.07797	-1.04095	-1.12489
13	0.114937	0.237937	-0.384649	-0.255686
14	-0.488797	-0.213162	0.432047	-0.44474
15	0.426019	-0.296868	-0.376947	-0.388916
16	0.369097	0.0254012	-0.494017	-0.553159
17	0.505779	-0.609404	-0.496086	-0.637405
18	0.529422	-0.629827	-0.771479	-0.673042
19	-0.0754858	-0.85497	0.456941	-0.806565
20	-0.388199	0.45894	-0.739474	-0.274303
21	-0.898203	0.562406	-1.01137	-0.902334
22	0.205252	-0.102868	-0.012896	-0.196556
23	-0.182912	-0.155678	-0.194895	0.302451
24	-0.358013	-0.579958	-0.494132	0.47391
25	0.231852	-0.344727	-0.0462325	-0.0253309
26	0.272279	-0.418335	-0.217168	0.0568912
27	-0.820172	-0.928481	0.552557	-0.791237
28	0.268377	-0.27608	0.118264	-0.51957
29	-0.236425	0.0462523	-0.343767	0.268176
30	0.495561	-0.705835	-0.348571	-0.648083
31	0.1814	-0.299093	0.0997914	-0.142067
32	0.460015	-0.404787	-0.333524	-0.588094
33	-0.538361	-0.508608	-0.775127	0.509559
34	0	0	0	0


TF	Unknown
TF Name	Unknown
Gene	CM000670.2_144807078-144808392(+)_1
Motif	CM000670.2_144807078-144808392(+)_1|1|1x0
Family	C2H2 ZF
Species	Unknown
Pos	A	C	G	T
1	0.122273	-0.18119	0.0899745	-0.104718
2	-0.583734	-0.0379871	-0.362726	0.378251
3	-0.978634	-0.947953	0.564345	-0.939532
4	0.350232	-0.00698934	-0.61376	-0.273523
5	-0.432846	0.0869931	-0.737329	0.347529
6	-1.13583	-1.11442	0.563143	-0.71474
7	0.138157	-0.407604	0.204434	-0.198523
8	-0.528541	-0.585116	0.12226	0.326091
9	-0.706977	-0.666143	0.515036	-0.502691
10	0.231993	-0.0381693	-0.218731	-0.111395
11	-0.266627	-0.501639	-0.308114	0.423546
12	0.477494	-0.554762	-0.476573	-0.414645
13	-0.242067	-0.904592	0.502595	-0.915446
14	-0.835109	0.532444	-0.976819	-0.467532
15	0.559833	-0.912175	-0.968268	-0.85195
16	-0.570231	-0.78703	0.531428	-0.774454
17	-0.218838	-0.077105	-0.166297	0.273378
18	-0.383542	-0.580803	-0.457849	0.473562
19	0	0	0	0


TF	Unknown
TF Name	Unknown
Gene	CM000670.2_144807078-144808392(+)_1
Motif	CM000670.2_144807078-144808392(+)_1|2|1x0
Family	C2H2 ZF
Species	Unknown
Pos	A	C	G	T
1	0.353165	-0.12868	-0.248298	-0.35973
2	-0.481067	-0.0210068	-0.46278	0.375184
3	-1.02095	-1.08677	0.570489	-0.985982
4	0.131649	0.195652	-0.54096	-0.102904
5	-0.663981	0.0183919	-0.363608	0.363058
6	-1.12518	-1.11483	0.573789	-0.998401
7	0.0733822	-0.113876	-0.014776	0.033431
8	0.307829	-0.273933	-0.211591	-0.0851737
9	-1.01262	-0.825356	0.559584	-0.899422
10	-0.146245	-0.346932	0.116826	0.183953
11	-0.164458	-0.191468	-0.126094	0.284149
12	-0.47714	-0.302616	-0.265988	0.419375
13	0	0	0	0


TF	Unknown
TF Name	Unknown
Gene	CM000670.2_144841326-144843165(+)_1
Motif	CM000670.2_144841326-144843165(+)_1|1|1x0
Family	C2H2 ZF
Species	Unknown
Pos	A	C	G	T
1	0.35871	0.0759116	-0.448346	-0.772736
2	-0.623809	0.415397	-0.718494	-0.0139156
3	0.572841	-1.12613	-0.999316	-1.06898
4	-0.497549	-0.913369	0.529934	-0.764517
5	-0.0682787	-0.275519	-0.395052	0.344896
6	0.526897	-0.674986	-0.752735	-0.60622
7	0.287351	0.0281728	-0.187615	-0.461198
8	-0.448346	-0.105775	-0.627588	0.419008
9	0.563071	-0.973991	-0.987982	-0.871339
10	0.260633	-0.21987	0.0740476	-0.410044
11	-0.199171	-0.522428	0.418296	-0.349149
12	-0.0446155	-0.146322	-0.280676	0.269436
13	0.367354	-0.436044	-0.0810921	-0.324281
14	0.0533439	-0.233507	0.00638453	0.103938
15	-0.239843	-0.223631	-0.148269	0.325523
16	0	0	0	0


TF	Unknown
TF Name	Unknown
Gene	CM000670.2_144841326-144843165(+)_1
Motif	CM000670.2_144841326-144843165(+)_1|2|1x0
Family	C2H2 ZF
Species	Unknown
Pos	A	C	G	T
1	0.167594	-0.0388637	-0.444568	0.0987765
2	-0.104462	0.12091	-0.0809127	0.0264318
3	-0.684308	-0.553558	0.511506	-0.574438
4	0.334193	0.083398	-0.38153	-0.669209
5	-0.532973	0.388627	-0.616943	0.00789899
6	0.558119	-0.948581	-0.83612	-0.897904
7	0.211024	-0.100236	-0.158539	-0.0524184
8	-0.0855373	-0.172553	-0.0887165	0.228251
9	0.0142319	-0.212263	0.0418154	0.0976823
10	0.273555	0.0821758	-0.277404	-0.413019
11	-0.646836	-0.33017	-0.677078	0.490885
12	0.556245	-0.929575	-0.913934	-0.793305
13	0.371782	-0.00591595	-0.568101	-0.40968
14	-0.0872354	-0.793845	0.453623	-0.746573
15	0.57363	-1.12534	-1.03711	-1.06186
16	-0.405159	-0.585084	0.474622	-0.439083
17	-0.299351	-0.392953	0.0651285	0.285929
18	-0.197813	0.273309	-0.286311	-0.0122037
19	0.107027	-0.431346	0.166871	-0.0546974
20	-0.224562	-0.413985	0.153154	0.202873
21	-0.372652	-0.179185	-0.325892	0.387728
22	0	0	0	0


TF	Unknown
TF Name	Unknown
Gene	CM000670.2_144841326-144843165(+)_1
Motif	CM000670.2_144841326-144843165(+)_1|3|1x0
Family	C2H2 ZF
Species	Unknown
Pos	A	C	G	T
1	0.162574	-0.5962	0.254719	-0.305513
2	-0.800892	-0.879548	0.10392	0.387307
3	-1.13084	-1.07407	0.568131	-0.84682
4	-0.100012	-0.612523	-0.471726	0.418988
5	-0.437035	-0.622629	0.502325	-0.66404
6	-0.667967	-0.819655	-0.59384	0.528781
7	0	0	0	0


TF	Unknown
TF Name	Unknown
Gene	CM000670.2_144881517-144882864(-)_1
Motif	CM000670.2_144881517-144882864(-)_1|1|1x0
Family	C2H2 ZF
Species	Unknown
Pos	A	C	G	T
1	0.231704	0.0506493	-0.239285	-0.225487
2	-0.421473	-0.823229	0.52356	-0.878449
3	0.572112	-1.09816	-1.01329	-1.04683
4	0.333576	-0.281785	0.0131303	-0.536093
5	-0.284845	0.024644	-0.573098	0.333526
6	0.507987	-0.666917	-0.672999	-0.454222
7	0.195593	-0.115621	0.0408513	-0.24702
8	-0.135967	0.201084	-0.284387	0.0646144
9	-0.090097	-0.34432	-0.342893	0.358075
10	0.182393	-0.249406	0.176261	-0.382603
11	0.0571045	-0.252907	-0.143143	0.199117
12	-0.492855	0.210371	-0.277127	0.18385
13	0.371782	-0.00591595	-0.568101	-0.40968
14	-0.0872354	-0.793845	0.453623	-0.746573
15	0.57363	-1.12534	-1.03711	-1.06186
16	0.477737	-0.50465	-0.281805	-0.795195
17	-0.583258	0.518897	-0.938046	-0.493911
18	-0.746003	-0.857267	-0.800041	0.54693
19	0.247787	-0.367173	0.146571	-0.397976
20	0.0106394	0.107527	-0.257788	0.057635
21	-0.344977	0.410765	-0.449497	-0.209035
22	0.355758	-0.684302	0.136039	-0.804991
23	-0.0903534	0.341126	-0.795058	-0.0787879
24	-0.693189	-0.175894	-0.127421	0.37742
25	0.173201	-0.356669	0.179642	-0.253554
26	-0.187007	-0.0158833	-0.181842	0.237517
27	-0.605383	-0.585817	-0.791396	0.522538
28	0.371782	-0.00591595	-0.568101	-0.40968
29	-0.0872354	-0.793845	0.453623	-0.746573
30	0.57363	-1.12534	-1.03711	-1.06186
31	0.19733	-0.207735	9.12949e-05	-0.0943173
32	-0.497518	0.486116	-0.418963	-0.623278
33	-0.384969	-0.523274	-0.0658233	0.385389
34	-0.0679766	-0.535373	0.389465	-0.396087
35	-0.681211	0.334947	-0.687195	0.153419
36	0.521601	-0.603432	-0.724577	-0.622154
37	0.219372	-0.0927584	-0.320536	0.0241116
38	-0.334776	-0.629719	0.463163	-0.400453
39	-0.646263	-0.923355	0.547505	-0.895916
40	0	0	0	0


TF	Unknown
TF Name	Unknown
Gene	CM000670.2_144930740-144932654(-)_1
Motif	CM000670.2_144930740-144932654(-)_1|1|1x0
Family	C2H2 ZF
Species	Unknown
Pos	A	C	G	T
1	-0.0394243	-0.232182	0.21658	-0.06838
2	-0.320207	-0.0982148	0.282179	-0.0920774
3	0.334154	-0.0161228	-0.531036	-0.233947
4	0.310524	-0.24458	0.0214565	-0.473986
5	-0.24699	0.0321939	-0.507017	0.31083
6	0.485227	-0.574629	-0.580116	-0.382762
7	0.347859	0.00714637	-0.499989	-0.357081
8	-0.0569093	-0.694327	0.430987	-0.651683
9	0.561441	-0.971164	-0.891573	-0.913896
10	0.199432	-0.0346418	-0.124822	-0.128635
11	0.301138	-0.251992	-0.208547	-0.0856191
12	-0.559777	-0.601474	0.508309	-0.600785
13	0.31325	0.0870132	-0.332389	-0.591898
14	-0.466028	0.365328	-0.541776	0.021881
15	0.54228	-0.816882	-0.715432	-0.771166
16	0.0661997	-0.101464	-0.0127336	0.030429
17	0.282153	-0.238733	-0.182915	-0.0697258
18	-0.864827	-0.697162	0.542858	-0.763478
19	0.249708	-0.14645	0.0765804	-0.499869
20	-0.430081	-0.3963	-0.392151	0.450504
21	-0.485301	-0.629194	-0.557754	0.499849
22	0.0834656	-0.354973	0.269718	-0.313697
23	-0.569547	0.0878647	-0.419485	0.3275
24	-0.814957	-0.673735	-0.841167	0.542919
25	0.267569	0.0332568	-0.153571	-0.435841
26	-0.650675	-0.480713	-0.705448	0.511729
27	0.549452	-0.884383	-0.807445	-0.769452
28	0.190202	-0.195969	-0.0183052	-0.0680873
29	0.374203	-0.337368	-0.284172	-0.184876
30	-0.716408	-0.588387	0.526677	-0.727556
31	0.01351	-0.240087	-0.262062	0.266265
32	-0.994989	-1.10903	0.569896	-0.972328
33	0.570746	-1.12822	-1.06012	-0.932725
34	0.190202	-0.195969	-0.0183052	-0.0680873
35	0.374203	-0.337368	-0.284172	-0.184876
36	-0.716408	-0.588387	0.526677	-0.727556
37	0.298164	-0.0389721	-0.312317	-0.213382
38	0.330434	-0.288585	-0.161142	-0.183525
39	-0.65672	-0.725599	0.531574	-0.719615
40	0.169126	-0.313872	0.209198	-0.377146
41	-0.508303	0.200865	-0.575804	0.263902
42	0.547925	-0.795948	-0.846859	-0.778521
43	-0.636327	-0.840065	0.529773	-0.623834
44	-0.793359	0.549421	-0.801314	-0.861213
45	-0.304381	0.109532	-0.162817	0.184584
46	0	0	0	0


TF	Unknown
TF Name	Unknown
Gene	CM000670.2_144976415-144978911(-)_1
Motif	CM000670.2_144976415-144978911(-)_1|1|1x0
Family	C2H2 ZF
Species	Unknown
Pos	A	C	G	T
1	0.158736	0.0579788	-0.0629256	-0.258988
2	-0.0990517	-0.187068	-0.0860859	0.238978
3	-0.128704	-0.0884472	-0.010643	0.16582
4	0.36063	-0.156326	-0.308748	-0.286589
5	-0.0653738	-0.273476	-0.296669	0.322622
6	0.452045	-0.466601	-0.310468	-0.47165
7	0.379609	-0.216337	-0.146195	-0.55054
8	-0.448661	-0.14231	-0.429247	0.406765
9	-0.476251	-0.827071	-0.477208	0.502948
10	-0.0276936	0.192554	-0.299226	0.000755875
11	-0.897654	-1.00001	0.56235	-0.910279
12	0.555317	-0.930819	-0.83543	-0.839175
13	0.208924	-0.316798	0.184161	-0.429574
14	-0.887581	0.530921	-0.972035	-0.433949
15	0.559464	-0.857349	-0.943169	-0.917816
16	0.371782	-0.00591595	-0.568101	-0.40968
17	-0.0872354	-0.793845	0.453623	-0.746573
18	0.57363	-1.12534	-1.03711	-1.06186
19	0.324035	-0.253852	-0.00810238	-0.453078
20	-0.166041	-0.0211676	-0.120314	0.206089
21	-0.0643299	-0.362753	-0.382524	0.359734
22	0.151789	0.0144968	-0.0216861	-0.224465
23	0.411716	-0.31231	-0.441713	-0.243669
24	0.34704	-0.248898	-0.284553	-0.159028
25	0.231704	0.0506493	-0.239285	-0.225487
26	-0.421473	-0.823229	0.52356	-0.878449
27	0.572112	-1.09816	-1.01329	-1.04683
28	0.158736	0.0579788	-0.0629256	-0.258988
29	-0.0990517	-0.187068	-0.0860859	0.238978
30	-0.128704	-0.0884472	-0.010643	0.16582
31	0.36063	-0.156326	-0.308748	-0.286589
32	-0.0653738	-0.273476	-0.296669	0.322622
33	0.452045	-0.466601	-0.310468	-0.47165
34	0.0568476	-0.0793737	0.0619555	-0.0585626
35	0.0661576	-0.0202545	-0.153362	0.0713413
36	-0.524834	0.0506709	-0.119985	0.259831
37	0.177897	-0.0738142	-0.0776251	-0.0895201
38	0.180071	-0.0311946	-0.0383041	-0.193873
39	-0.140311	-0.13492	0.107834	0.100812
40	0.322301	-0.0514306	-0.354448	-0.244772
41	0.356445	-0.329769	-0.188491	-0.213304
42	-0.768142	-0.844497	0.549143	-0.837863
43	0.256947	-0.0917497	-0.056874	-0.295654
44	0.477759	-0.437992	-0.520224	-0.482813
45	-0.487163	-0.22733	-0.396352	0.428191
46	0.360825	-0.0417596	-0.321789	-0.49513
47	-0.0420328	-0.40835	-0.265329	0.334229
48	0.0292469	-0.579795	-0.272145	0.32895
49	0.326268	-0.163802	-0.229559	-0.218181
50	0.285438	-0.104828	-0.167184	-0.218602
51	-0.138435	-0.158012	-0.0484577	0.226219
52	0	0	0	0


TF	Unknown
TF Name	Unknown
Gene	CM000671.2_35147496-35149241(-)_1
Motif	CM000671.2_35147496-35149241(-)_1|1|1x0
Family	C2H2 ZF
Species	Unknown
Pos	A	C	G	T
1	0.346704	-0.1831	-0.179783	-0.336121
2	0.561664	-1.09533	-0.69445	-1.13731
3	-0.778274	0.531075	-0.765396	-0.576908
4	0.423745	-0.390655	-0.444406	-0.235993
5	-0.116764	-0.914694	0.465636	-0.715919
6	-0.047805	-0.629084	-0.319717	0.378466
7	0	0	0	0


TF	Unknown
TF Name	Unknown
Gene	CM000671.2_35147496-35149241(-)_1
Motif	CM000671.2_35147496-35149241(-)_1|2|1x0
Family	C2H2 ZF
Species	Unknown
Pos	A	C	G	T
1	0.352141	0.0670939	-0.416707	-0.698816
2	-0.507588	0.359976	-0.683544	0.076012
3	0.57569	-1.10989	-1.08238	-1.12328
4	0.396686	-0.0519891	-0.507947	-0.509287
5	0.415932	-0.402008	-0.196585	-0.44124
6	0.47888	-0.450323	-0.524795	-0.475474
7	0	0	0	0


TF	Unknown
TF Name	Unknown
Gene	CM000671.2_39444500-39446978(-)_1
Motif	CM000671.2_39444500-39446978(-)_1|1|1x0
Family	C2H2 ZF
Species	Unknown
Pos	A	C	G	T
1	0.373729	-0.37939	-0.0220101	-0.572648
2	0.569317	-0.863103	-1.12965	-1.10107
3	0.522102	-0.430497	-0.925751	-0.737868
4	0	0	0	0


TF	Unknown
TF Name	Unknown
Gene	CM000671.2_39444500-39446978(-)_1
Motif	CM000671.2_39444500-39446978(-)_1|2|1x0
Family	C2H2 ZF
Species	Unknown
Pos	A	C	G	T
1	0.126454	0.0599071	-0.0596456	-0.192179
2	0.0223663	-0.239026	-0.526687	0.316607
3	-0.488855	0.502349	-0.695876	-0.530631
4	0.126195	0.0768712	-0.272247	-0.0292298
5	-0.342756	-0.599583	0.478761	-0.548174
6	0.511873	-0.644849	-0.598326	-0.566429
7	0.0932736	-0.0568282	0.090577	-0.186305
8	-0.252851	-0.197582	-0.183842	0.332839
9	-0.114999	-0.389009	-0.32802	0.37189
10	0.059282	0.0306125	-0.25623	0.0886248
11	-0.0842813	-0.0890369	0.122372	0.0154785
12	0.296962	-0.119492	-0.167987	-0.236604
13	0.189039	-0.0625752	0.0237788	-0.27367
14	-0.363093	-0.441305	0.119447	0.276005
15	0.390423	-0.340798	-0.354343	-0.190839
16	0.200082	-0.096656	0.0666328	-0.348223
17	-0.261244	-0.256415	-0.369469	0.392843
18	-0.448119	-0.424387	-0.456271	0.465019
19	0.253982	-0.272372	0.10081	-0.387262
20	-0.276502	-0.12925	-0.460217	0.376904
21	-0.287788	-0.44431	-0.435618	0.440636
22	0.1063	-0.0505074	0.0752075	-0.191519
23	-0.187664	-0.303186	-0.12463	0.322799
24	-0.353948	-0.390317	-0.446297	0.445981
25	0.139787	-0.247047	0.186563	-0.286084
26	-0.0887474	0.134233	-0.355374	0.140337
27	-0.622381	-0.46867	-0.604201	0.501439
28	0.200082	-0.096656	0.0666328	-0.348223
29	-0.261244	-0.256415	-0.369469	0.392843
30	-0.448119	-0.424387	-0.456271	0.465019
31	0.1063	-0.0505074	0.0752075	-0.191519
32	-0.187664	-0.303186	-0.12463	0.322799
33	-0.353948	-0.390317	-0.446297	0.445981
34	0.181726	-0.126251	-0.0522867	-0.0725754
35	-0.287609	-0.372619	0.406398	-0.291472
36	-0.260153	-0.466065	-0.413307	0.434989
37	-1.24126	-1.00434	-0.0111107	0.457712
38	-0.363577	-0.946787	0.497104	-0.504777
39	-0.398815	-0.540893	0.436926	-0.23793
40	0	0	0	0


TF	Unknown
TF Name	Unknown
Gene	CM000671.2_39444500-39446978(-)_1
Motif	CM000671.2_39444500-39446978(-)_1|3|1x0
Family	C2H2 ZF
Species	Unknown
Pos	A	C	G	T
1	0.194218	-0.117266	0.0466249	-0.252304
2	-0.656176	-0.475209	-0.513063	0.496601
3	-0.933946	-1.12883	0.570143	-1.03307
4	0.257816	0.153091	-0.257259	-0.670033
5	-0.627358	0.281223	-0.650248	0.212073
6	0.574589	-1.08725	-1.05586	-1.12236
7	0.254545	0.00273581	-0.422081	-0.0870765
8	-0.75281	-1.09354	0.561227	-0.992909
9	0.568819	-1.02386	-1.00122	-0.998415
10	0.317852	-0.121697	-0.0305991	-0.631857
11	-0.494944	0.393045	-0.585571	-0.0230018
12	-0.94578	-0.908197	-0.832931	0.558258
13	0.0418803	-0.16151	-0.0607459	0.127061
14	0.215097	-0.0451597	-0.00944832	-0.319371
15	-0.492111	0.41332	-0.281806	-0.247779
16	0	0	0	0


TF	Unknown
TF Name	Unknown
Gene	CM000671.2_40710604-40711900(+)_1
Motif	CM000671.2_40710604-40711900(+)_1|1|1x0
Family	C2H2 ZF
Species	Unknown
Pos	A	C	G	T
1	0.360426	-0.18716	-0.34034	-0.221657
2	-0.879254	-0.923254	-0.925429	0.559893
3	0.553632	-0.91955	-0.901062	-0.754157
4	0.136186	0.251704	-0.34881	-0.399566
5	-0.661668	-0.363615	0.482552	-0.506658
6	0.417211	-0.139398	-0.481953	-0.479541
7	0.416913	-0.38513	-0.298944	-0.32424
8	0.511479	-0.651639	-0.511971	-0.652932
9	-0.961597	-0.678671	-0.69762	0.541649
10	0.435604	-0.417793	-0.247678	-0.486743
11	-0.343428	-0.568013	-0.36179	0.453532
12	-0.835154	-1.1355	-0.918136	0.563468
13	0	0	0	0


TF	Unknown
TF Name	Unknown
Gene	CM000671.2_40710604-40711900(+)_1
Motif	CM000671.2_40710604-40711900(+)_1|2|1x0
Family	C2H2 ZF
Species	Unknown
Pos	A	C	G	T
1	0.448375	-0.458095	-0.360687	-0.389278
2	0.535182	-0.779374	-0.621521	-0.780836
3	-1.1389	-0.819138	-0.840554	0.560069
4	0	0	0	0


TF	Unknown
TF Name	Unknown
Gene	CM000671.2_40710604-40711900(+)_1
Motif	CM000671.2_40710604-40711900(+)_1|3|1x0
Family	C2H2 ZF
Species	Unknown
Pos	A	C	G	T
1	-0.244707	0.162914	-0.387245	0.194687
2	-1.16609	0.532882	-0.443515	-0.794182
3	-1.16139	-0.256492	0.46287	-0.324325
4	0	0	0	0


TF	Unknown
TF Name	Unknown
Gene	CM000671.2_40710604-40711900(+)_1
Motif	CM000671.2_40710604-40711900(+)_1|4|1x0
Family	C2H2 ZF
Species	Unknown
Pos	A	C	G	T
1	0.0250031	-0.389702	0.135003	0.0676234
2	-0.602516	0.193603	-0.360491	0.243663
3	-0.908331	-0.904685	-1.13331	0.565658
4	0	0	0	0


TF	Unknown
TF Name	Unknown
Gene	CM000671.2_40710604-40711900(+)_1
Motif	CM000671.2_40710604-40711900(+)_1|5|1x0
Family	C2H2 ZF
Species	Unknown
Pos	A	C	G	T
1	0.320479	-0.0607388	-0.126012	-0.536458
2	-1.15975	-0.413982	0.539224	-1.07521
3	-0.975088	-0.695984	-0.79681	0.548151
4	0	0	0	0


TF	Unknown
TF Name	Unknown
Gene	CM000671.2_64834067-64835363(+)_1
Motif	CM000671.2_64834067-64835363(+)_1|1|1x0
Family	C2H2 ZF
Species	Unknown
Pos	A	C	G	T
1	0.360426	-0.18716	-0.34034	-0.221657
2	-0.879254	-0.923254	-0.925429	0.559893
3	0.553632	-0.91955	-0.901062	-0.754157
4	0.136186	0.251704	-0.34881	-0.399566
5	-0.661668	-0.363615	0.482552	-0.506658
6	0.417211	-0.139398	-0.481953	-0.479541
7	0.416913	-0.38513	-0.298944	-0.32424
8	0.511479	-0.651639	-0.511971	-0.652932
9	-0.961597	-0.678671	-0.69762	0.541649
10	0.435604	-0.417793	-0.247678	-0.486743
11	-0.343428	-0.568013	-0.36179	0.453532
12	-0.835154	-1.1355	-0.918136	0.563468
13	0	0	0	0


TF	Unknown
TF Name	Unknown
Gene	CM000671.2_64834067-64835363(+)_1
Motif	CM000671.2_64834067-64835363(+)_1|2|1x0
Family	C2H2 ZF
Species	Unknown
Pos	A	C	G	T
1	0.448375	-0.458095	-0.360687	-0.389278
2	0.535182	-0.779374	-0.621521	-0.780836
3	-1.1389	-0.819138	-0.840554	0.560069
4	0	0	0	0


TF	Unknown
TF Name	Unknown
Gene	CM000671.2_64834067-64835363(+)_1
Motif	CM000671.2_64834067-64835363(+)_1|3|1x0
Family	C2H2 ZF
Species	Unknown
Pos	A	C	G	T
1	-0.244707	0.162914	-0.387245	0.194687
2	-1.16609	0.532882	-0.443515	-0.794182
3	-1.16139	-0.256492	0.46287	-0.324325
4	0	0	0	0


TF	Unknown
TF Name	Unknown
Gene	CM000671.2_64834067-64835363(+)_1
Motif	CM000671.2_64834067-64835363(+)_1|4|1x0
Family	C2H2 ZF
Species	Unknown
Pos	A	C	G	T
1	0.0250031	-0.389702	0.135003	0.0676234
2	-0.602516	0.193603	-0.360491	0.243663
3	-0.908331	-0.904685	-1.13331	0.565658
4	0	0	0	0


TF	Unknown
TF Name	Unknown
Gene	CM000671.2_64834067-64835363(+)_1
Motif	CM000671.2_64834067-64835363(+)_1|5|1x0
Family	C2H2 ZF
Species	Unknown
Pos	A	C	G	T
1	0.320479	-0.0607388	-0.126012	-0.536458
2	-1.15975	-0.413982	0.539224	-1.07521
3	-0.975088	-0.695984	-0.79681	0.548151
4	0	0	0	0


TF	Unknown
TF Name	Unknown
Gene	CM000671.2_66917746-66920743(+)_1
Motif	CM000671.2_66917746-66920743(+)_1|1|1x0
Family	C2H2 ZF
Species	Unknown
Pos	A	C	G	T
1	0.373729	-0.37939	-0.0220101	-0.572648
2	0.569317	-0.863103	-1.12965	-1.10107
3	0.522102	-0.430497	-0.925751	-0.737868
4	0	0	0	0


TF	Unknown
TF Name	Unknown
Gene	CM000671.2_66917746-66920743(+)_1
Motif	CM000671.2_66917746-66920743(+)_1|2|1x0
Family	C2H2 ZF
Species	Unknown
Pos	A	C	G	T
1	0.126454	0.0599071	-0.0596456	-0.192179
2	0.0223663	-0.239026	-0.526687	0.316607
3	-0.488855	0.502349	-0.695876	-0.530631
4	0.126195	0.0768712	-0.272247	-0.0292298
5	-0.342756	-0.599583	0.478761	-0.548174
6	0.511873	-0.644849	-0.598326	-0.566429
7	0.0932736	-0.0568282	0.090577	-0.186305
8	-0.252851	-0.197582	-0.183842	0.332839
9	-0.114999	-0.389009	-0.32802	0.37189
10	0.059282	0.0306125	-0.25623	0.0886248
11	-0.0842813	-0.0890369	0.122372	0.0154785
12	0.296962	-0.119492	-0.167987	-0.236604
13	0.189039	-0.0625752	0.0237788	-0.27367
14	-0.363093	-0.441305	0.119447	0.276005
15	0.390423	-0.340798	-0.354343	-0.190839
16	0.200082	-0.096656	0.0666328	-0.348223
17	-0.261244	-0.256415	-0.369469	0.392843
18	-0.448119	-0.424387	-0.456271	0.465019
19	0.253982	-0.272372	0.10081	-0.387262
20	-0.276502	-0.12925	-0.460217	0.376904
21	-0.287788	-0.44431	-0.435618	0.440636
22	0.1063	-0.0505074	0.0752075	-0.191519
23	-0.187664	-0.303186	-0.12463	0.322799
24	-0.353948	-0.390317	-0.446297	0.445981
25	0.139787	-0.247047	0.186563	-0.286084
26	-0.0887474	0.134233	-0.355374	0.140337
27	-0.622381	-0.46867	-0.604201	0.501439
28	0.200082	-0.096656	0.0666328	-0.348223
29	-0.261244	-0.256415	-0.369469	0.392843
30	-0.448119	-0.424387	-0.456271	0.465019
31	0.1063	-0.0505074	0.0752075	-0.191519
32	-0.187664	-0.303186	-0.12463	0.322799
33	-0.353948	-0.390317	-0.446297	0.445981
34	0.181726	-0.126251	-0.0522867	-0.0725754
35	-0.287609	-0.372619	0.406398	-0.291472
36	-0.260153	-0.466065	-0.413307	0.434989
37	-1.24126	-1.00434	-0.0111107	0.457712
38	-0.363577	-0.946787	0.497104	-0.504777
39	-0.398815	-0.540893	0.436926	-0.23793
40	0	0	0	0


TF	Unknown
TF Name	Unknown
Gene	CM000671.2_66917746-66920743(+)_1
Motif	CM000671.2_66917746-66920743(+)_1|3|1x0
Family	C2H2 ZF
Species	Unknown
Pos	A	C	G	T
1	0.194218	-0.117266	0.0466249	-0.252304
2	-0.656176	-0.475209	-0.513063	0.496601
3	-0.933946	-1.12883	0.570143	-1.03307
4	0.257816	0.153091	-0.257259	-0.670033
5	-0.627358	0.281223	-0.650248	0.212073
6	0.574589	-1.08725	-1.05586	-1.12236
7	0.254545	0.00273581	-0.422081	-0.0870765
8	-0.75281	-1.09354	0.561227	-0.992909
9	0.568819	-1.02386	-1.00122	-0.998415
10	0.317852	-0.121697	-0.0305991	-0.631857
11	-0.494944	0.393045	-0.585571	-0.0230018
12	-0.94578	-0.908197	-0.832931	0.558258
13	0.0418803	-0.16151	-0.0607459	0.127061
14	0.215097	-0.0451597	-0.00944832	-0.319371
15	-0.492111	0.41332	-0.281806	-0.247779
16	0	0	0	0


TF	Unknown
TF Name	Unknown
Gene	CM000671.2_92846230-92848591(-)_1
Motif	CM000671.2_92846230-92848591(-)_1|1|1x0
Family	C2H2 ZF
Species	Unknown
Pos	A	C	G	T
1	0.312918	-0.415011	0.0367674	-0.326453
2	0.566276	-0.924139	-0.960716	-1.05644
3	-0.387111	0.153114	-0.602248	0.282692
4	0.00429651	-0.383208	-0.109012	0.254848
5	-0.193182	-0.020823	0.0133076	0.138226
6	-0.164111	-0.308242	0.235033	0.0433163
7	-0.580347	-0.769661	0.5332	-0.813244
8	-0.411407	-0.826962	0.512044	-0.673532
9	0.558692	-1.00693	-0.949784	-0.770913
10	0.258524	-0.0850275	-0.0849023	-0.266116
11	-0.54384	-0.174916	-0.543404	0.440832
12	-1.12368	-1.11384	0.575294	-1.06086
13	0.238661	-0.128151	-0.107658	-0.129227
14	-0.613563	-0.399347	-0.452172	0.477813
15	-1.05403	-1.08771	0.570595	-0.960424
16	0.0845667	0.200417	-0.208762	-0.236381
17	0.569522	-1.07687	-0.943258	-1.04096
18	-1.01574	0.570417	-1.09014	-0.98557
19	-0.0628457	-0.302881	0.084247	0.153135
20	-0.0197426	-0.273611	0.0721314	0.124236
21	-0.506394	-0.45851	0.441074	-0.237008
22	0.201928	-0.288422	-0.0276102	-0.0200318
23	-0.409506	-0.545604	0.477356	-0.48921
24	-0.2826	-0.565025	-0.569692	0.467863
25	0.312572	0.131726	-0.412767	-0.687765
26	-0.698222	0.0803539	-0.78707	0.386166
27	0.562331	-0.940393	-0.956477	-0.905086
28	0.0274053	-0.386145	0.218434	-0.0603618
29	-0.412393	-0.423214	0.0690788	0.314562
30	-0.370926	-0.302707	-0.249279	0.400189
31	0.0213522	-0.18747	0.193643	-0.131757
32	0.56866	-0.893731	-1.04713	-1.1043
33	-1.052	0.571151	-1.12623	-0.953536
34	0.304834	-0.121982	-0.216773	-0.207448
35	0.508867	-0.552691	-0.654922	-0.566949
36	-0.494923	-0.45166	-0.610219	0.488727
37	-0.0628457	-0.302881	0.084247	0.153135
38	-0.0197426	-0.273611	0.0721314	0.124236
39	-0.506394	-0.45851	0.441074	-0.237008
40	0.0779644	-0.0485743	-0.241208	0.12559
41	-0.523562	-0.685469	0.502464	-0.503228
42	-0.711812	-0.972839	0.553413	-0.909226
43	0.258524	-0.0850275	-0.0849023	-0.266116
44	-0.54384	-0.174916	-0.543404	0.440832
45	-1.12368	-1.11384	0.575294	-1.06086
46	0	0	0	0


TF	Unknown
TF Name	Unknown
Gene	CM000671.2_94299741-94301367(+)_1
Motif	CM000671.2_94299741-94301367(+)_1|1|1x0
Family	C2H2 ZF
Species	Unknown
Pos	A	C	G	T
1	-0.486485	-0.647623	0.504388	-0.594673
2	-0.323711	-0.0814478	-0.260746	0.332004
3	-0.270867	-0.433199	-0.285723	0.411164
4	-0.262217	-0.638676	0.466832	-0.532077
5	-0.318966	0.339408	-0.414835	-0.0219507
6	0.523194	-0.71643	-0.666265	-0.590935
7	0.0232122	0.181197	-0.189975	-0.106977
8	-0.177138	0.0132768	-0.255753	0.242778
9	0.465151	-0.501922	-0.366197	-0.473147
10	-0.262217	-0.638676	0.466832	-0.532077
11	-0.318966	0.339408	-0.414835	-0.0219507
12	0.523194	-0.71643	-0.666265	-0.590935
13	0.0696073	-0.102911	-0.0605743	0.0671938
14	-0.259262	-0.29379	-0.101317	0.332276
15	0.452147	-0.492048	-0.357041	-0.391391
16	0.26898	0.0367369	-0.183892	-0.398796
17	-0.574183	-0.409895	-0.659016	0.494852
18	0.528367	-0.762501	-0.65508	-0.637846
19	0.0852915	-0.0354189	0.0306979	-0.103434
20	-0.106957	-0.230041	-0.280179	0.323235
21	0.438192	-0.380417	-0.347309	-0.407511
22	0.250157	-0.190349	-0.0209856	-0.205431
23	-0.224908	0.011616	-0.221234	0.249505
24	-0.495584	-0.675623	-0.605978	0.50809
25	0.265619	0.0146125	-0.151171	-0.380549
26	-0.619117	-0.453746	-0.65557	0.503361
27	0.524316	-0.70758	-0.640561	-0.636854
28	-0.930436	-0.917867	-0.439969	0.531314
29	-1.05141	0.568876	-1.13009	-0.88175
30	0.454587	-0.823052	-0.746661	-0.0850242
31	0	0	0	0


TF	Unknown
TF Name	Unknown
Gene	CM000671.2_94299741-94301367(+)_1
Motif	CM000671.2_94299741-94301367(+)_1|2|1x0
Family	C2H2 ZF
Species	Unknown
Pos	A	C	G	T
1	-0.457197	-0.620617	0.504037	-0.658238
2	-0.317012	-0.675727	0.480127	-0.543283
3	0.535528	-0.815948	-0.766616	-0.612211
4	-0.941517	-1.06417	0.571106	-1.12786
5	-0.590574	-0.471194	-0.655461	0.503015
6	-0.432409	-0.465347	-0.487387	0.471655
7	0	0	0	0


TF	Unknown
TF Name	Unknown
Gene	CM000671.2_96758780-96760502(-)_1
Motif	CM000671.2_96758780-96760502(-)_1|1|1x0
Family	C2H2 ZF
Species	Unknown
Pos	A	C	G	T
1	0.297961	0.0113224	-0.259523	-0.358999
2	0.428016	-0.360595	-0.346818	-0.361665
3	0.410728	-0.273354	-0.367969	-0.33366
4	0.156668	0.0447923	-0.0767649	-0.208323
5	-0.224509	0.0912638	-0.0779478	0.125191
6	-0.572405	-0.664593	0.507584	-0.525964
7	0.193727	-0.0567095	-0.027964	-0.205786
8	-0.420879	-0.148841	-0.352231	0.392054
9	-0.787912	-0.794598	0.544583	-0.763432
10	0.25286	-0.305719	-0.395214	0.118205
11	-0.138374	-0.627637	0.452289	-0.690654
12	-1.08842	-1.10035	0.575624	-1.12335
13	0.297961	0.0113224	-0.259523	-0.358999
14	0.428016	-0.360595	-0.346818	-0.361665
15	0.410728	-0.273354	-0.367969	-0.33366
16	0.1559	0.187767	-0.265681	-0.314376
17	-0.477503	0.36018	-0.394621	-0.0123008
18	0.468053	-0.538544	-0.379545	-0.449384
19	0.132797	0.244687	-0.301729	-0.412887
20	-0.341115	0.163777	-0.393674	0.225845
21	0.516306	-0.690325	-0.557613	-0.627501
22	0.199175	0.0545885	-0.318987	-0.0945113
23	-0.561273	-0.733045	0.522434	-0.676639
24	0.526522	-0.680139	-0.638014	-0.699877
25	0.198805	0.0484355	-0.192361	-0.180902
26	-0.299653	-0.63332	0.485217	-0.679182
27	0.547271	-0.839924	-0.769444	-0.797296
28	0	0	0	0


TF	Unknown
TF Name	Unknown
Gene	CM000671.2_96817925-96819914(-)_1
Motif	CM000671.2_96817925-96819914(-)_1|1|1x0
Family	C2H2 ZF
Species	Unknown
Pos	A	C	G	T
1	0.230054	0.235223	-0.45386	-0.636236
2	-0.936761	-0.480192	-0.73445	0.527505
3	0.572371	-1.1266	-1.00894	-1.03796
4	0.429394	-0.140691	-0.477207	-0.59233
5	0.539858	-0.788807	-0.652675	-0.827872
6	0.52332	-0.643936	-0.655796	-0.666844
7	0.0120396	-0.545853	-0.0118089	0.234054
8	-0.30811	0.488083	-0.784764	-0.57308
9	-0.915518	0.546601	-0.941393	-0.613308
10	0.209959	0.217154	-0.434002	-0.44193
11	0.510464	-0.723682	-0.438706	-0.682976
12	0.535597	-0.658291	-0.802495	-0.720363
13	0.429394	-0.140691	-0.477207	-0.59233
14	0.539858	-0.788807	-0.652675	-0.827872
15	0.52332	-0.643936	-0.655796	-0.666844
16	0.247858	-0.00617706	-0.315424	-0.118677
17	-0.442988	-0.422042	0.0244128	0.343051
18	0.51175	-0.72921	-0.483432	-0.627222
19	-0.0113907	-0.444989	0.170638	0.0739652
20	0.0429758	-0.137359	0.0966642	-0.0372356
21	-0.112938	0.0764016	-0.5886	0.250121
22	0.447319	-0.609321	-0.270052	-0.380764
23	-0.135816	-0.0631719	-0.249354	0.264994
24	-0.740227	-0.854278	-0.610388	0.535674
25	0.232649	-0.380932	0.171183	-0.40644
26	-0.467874	-0.00190503	-0.273065	0.328505
27	-0.601268	-0.595937	-0.325274	0.480458
28	0.220408	-0.286684	-0.00812226	-0.0754155
29	-0.00765438	-0.470819	-0.183123	0.306062
30	-0.451451	-0.575726	-0.252835	0.450566
31	-0.184265	-0.430768	0.175112	0.169752
32	-0.347967	0.100396	0.256656	-0.313897
33	-0.826956	0.519878	-0.877044	-0.389403
34	0	0	0	0


TF	Unknown
TF Name	Unknown
Gene	CM000671.2_97198305-97199514(-)_1
Motif	CM000671.2_97198305-97199514(-)_1|1|1x0
Family	C2H2 ZF
Species	Unknown
Pos	A	C	G	T
1	-0.529644	-0.768207	0.526736	-0.766911
2	0.464132	-0.555805	-0.42859	-0.358961
3	-0.813976	-1.08229	0.563611	-0.988447
4	-0.00712585	-0.0990846	-0.20097	0.201594
5	-0.507255	0.483383	-0.53164	-0.454155
6	0.437102	-0.630379	-0.38937	-0.206279
7	0.234165	-0.2644	0.165084	-0.554509
8	-0.464712	-0.54052	-0.623018	0.495645
9	-0.597344	-0.718563	-0.572867	0.517026
10	-0.217609	-0.317061	0.0814371	0.231975
11	-0.43417	0.441833	-0.222816	-0.572725
12	-0.112933	0.0696611	-0.137383	0.122603
13	-0.469901	-0.631544	0.510411	-0.724714
14	0.465576	-0.579644	-0.522688	-0.287919
15	-0.68768	-1.14176	0.55721	-0.93912
16	-0.00712585	-0.0990846	-0.20097	0.201594
17	-0.507255	0.483383	-0.53164	-0.454155
18	0.437102	-0.630379	-0.38937	-0.206279
19	-0.0876605	-0.0525012	0.104456	0.0106121
20	-0.311001	0.0173582	-0.120424	0.23369
21	-0.359509	-0.27659	-0.145839	0.365354
22	-0.47691	-0.34651	-0.464436	0.458336
23	-0.590053	0.50674	-0.586111	-0.56559
24	0.447812	-0.603792	-0.477218	-0.212172
25	0	0	0	0


TF	Unknown
TF Name	Unknown
Gene	CM000671.2_101407900-101409646(+)_1
Motif	CM000671.2_101407900-101409646(+)_1|1|1x0
Family	C2H2 ZF
Species	Unknown
Pos	A	C	G	T
1	0.403418	-0.295007	-0.301823	-0.335174
2	-0.29502	-0.288312	-0.423664	0.41517
3	-0.703383	-0.882169	0.543824	-0.762413
4	-0.807812	-0.972175	0.564007	-1.13496
5	0.55299	-0.855722	-0.76055	-0.94161
6	0.506815	-0.713438	-0.633865	-0.441391
7	0.141769	-0.0835849	-0.155634	0.0375199
8	0.0597114	0.164842	-0.167365	-0.148273
9	-0.474324	-0.464137	0.469639	-0.429097
10	0.280969	-0.280675	0.0368439	-0.320799
11	0.0941674	-0.187766	0.095263	-0.0636787
12	0.00286039	0.125647	-0.111563	-0.0533401
13	0.174362	-0.0937875	-0.0959358	-0.0465348
14	-0.226057	0.0137405	-0.281736	0.267389
15	-0.648119	-0.651205	0.521135	-0.634646
16	0.031083	-0.215226	-0.219456	0.233826
17	-0.189305	-0.211346	0.353085	-0.315207
18	-0.21743	-0.415279	-0.0738862	0.335651
19	0.142592	-0.284452	0.145061	-0.157807
20	-0.223106	-0.0639867	-0.314316	0.312557
21	0.335508	-0.054214	-0.295269	-0.351225
22	-0.400334	-0.706095	0.506085	-0.702121
23	-0.551256	0.457748	-0.686344	-0.19114
24	-0.564658	-0.684572	-0.408407	0.495586
25	0.141769	-0.0835849	-0.155634	0.0375199
26	0.0597114	0.164842	-0.167365	-0.148273
27	-0.474324	-0.464137	0.469639	-0.429097
28	0.138075	-0.0734983	-0.183527	0.0515627
29	-0.506383	-0.586332	0.485184	-0.428346
30	-0.562465	-0.830427	0.531313	-0.745521
31	0	0	0	0


TF	Unknown
TF Name	Unknown
Gene	CM000671.2_101407900-101409646(+)_1
Motif	CM000671.2_101407900-101409646(+)_1|2|1x0
Family	C2H2 ZF
Species	Unknown
Pos	A	C	G	T
1	0.181998	-0.0868909	0.0578651	-0.285449
2	-0.201208	-0.09828	-0.421948	0.3414
3	0.221134	0.0171095	-0.146158	-0.235335
4	0.403418	-0.295007	-0.301823	-0.335174
5	-0.29502	-0.288312	-0.423664	0.41517
6	-0.703383	-0.882169	0.543824	-0.762413
7	-0.807812	-0.972175	0.564007	-1.13496
8	0.55299	-0.855722	-0.76055	-0.94161
9	0.506815	-0.713438	-0.633865	-0.441391
10	0.141769	-0.0835849	-0.155634	0.0375199
11	0.0597114	0.164842	-0.167365	-0.148273
12	-0.474324	-0.464137	0.469639	-0.429097
13	0.245127	-0.162223	-0.0730562	-0.14991
14	-0.367891	-0.571002	0.473838	-0.487574
15	-0.300518	-0.722664	-0.474465	0.473436
16	0	0	0	0


TF	Unknown
TF Name	Unknown
Gene	CM000671.2_101407900-101409646(+)_1
Motif	CM000671.2_101407900-101409646(+)_1|3|1x0
Family	C2H2 ZF
Species	Unknown
Pos	A	C	G	T
1	0.404622	-0.581541	0.0600805	-1.29435
2	-0.575528	-0.245038	-0.978986	0.485791
3	0.245934	0.0107521	-0.67382	0.000564025
4	0	0	0	0


TF	Unknown
TF Name	Unknown
Gene	CM000671.2_111541577-111543167(+)_1
Motif	CM000671.2_111541577-111543167(+)_1|1|1x0
Family	C2H2 ZF
Species	Unknown
Pos	A	C	G	T
1	-0.393617	-0.753578	0.501678	-0.610638
2	-0.291806	-0.369036	-0.199094	0.38551
3	0.241515	-0.379455	-0.0993769	0.0183951
4	0.336609	-0.193908	-0.122491	-0.361365
5	-0.490705	-0.0802682	-0.31354	0.37289
6	-1.01197	-1.08319	0.565224	-0.837332
7	0.200182	0.204157	-0.325755	-0.466005
8	-0.654232	-0.303126	-0.498653	0.471804
9	0.53464	-0.771887	-0.681404	-0.703726
10	-0.537074	-0.749305	0.521535	-0.680896
11	0.054437	-0.190768	-0.341983	0.247222
12	-0.218108	-0.477344	-0.0385967	0.331768
13	0.287949	-0.150168	-0.0622968	-0.313991
14	-0.34715	0.310988	-0.348035	0.0233666
15	-1.05875	-1.07646	-1.07329	0.573373
16	-0.462426	-0.771716	0.512951	-0.641988
17	-0.701956	0.466476	-0.749131	-0.157498
18	0.540558	-0.867237	-0.772856	-0.650325
19	0.184964	-0.455816	0.252787	-0.482515
20	-0.492729	0.425663	-0.57403	-0.126692
21	-1.09373	-0.995626	-1.12569	0.573281
22	0.192144	-0.0109501	-0.0607953	-0.222538
23	-0.19924	0.00792836	-0.378106	0.285743
24	-0.350569	0.458848	-0.594431	-0.373576
25	-0.141961	-0.464911	0.0592943	0.25278
26	-0.581212	-0.689511	0.522429	-0.691604
27	0.0143158	-0.290459	-0.612459	0.344409
28	-0.166543	-0.185518	0.275003	-0.106515
29	-0.297537	0.142414	-0.347126	0.219646
30	-0.284082	0.401307	-0.404166	-0.246922
31	0.0452436	-0.350455	0.0559598	0.116098
32	-0.382603	0.0751555	-0.208416	0.249894
33	-0.491559	-0.730489	-0.834146	0.524404
34	0	0	0	0


TF	Unknown
TF Name	Unknown
Gene	CM000671.2_112997122-112998277(-)_1
Motif	CM000671.2_112997122-112998277(-)_1|1|1x0
Family	C2H2 ZF
Species	Unknown
Pos	A	C	G	T
1	-0.717404	-0.97141	0.555578	-0.968559
2	-0.415548	-0.181539	-0.537782	0.42613
3	-0.533103	-0.768922	-0.67037	0.521546
4	0.0517238	-0.339909	0.224811	-0.131791
5	-0.103968	-0.0119473	-0.0854447	0.151869
6	-0.0513902	0.187734	-0.471835	0.0911132
7	-0.749698	-0.92885	0.55662	-0.993028
8	-0.29181	-0.166767	-0.302395	0.363557
9	-0.51279	-0.702123	-0.635007	0.513572
10	0.210994	0.0276437	-0.526445	0.00483981
11	-0.370468	-0.217351	0.390141	-0.290621
12	-0.742693	-0.840218	0.544003	-0.756456
13	0.0748519	0.0423641	-0.438547	0.128769
14	-0.528259	-0.307177	0.456328	-0.454731
15	-0.905285	-0.967112	0.560311	-0.871654
16	0.24859	-0.10049	-0.13182	-0.15749
17	-0.106731	-0.337969	-0.238575	0.338721
18	-0.228049	-0.490103	-0.283166	0.408917
19	-0.717404	-0.97141	0.555578	-0.968559
20	-0.415548	-0.181539	-0.537782	0.42613
21	-0.533103	-0.768922	-0.67037	0.521546
22	0.210994	0.0276437	-0.526445	0.00483981
23	-0.370468	-0.217351	0.390141	-0.290621
24	-0.742693	-0.840218	0.544003	-0.756456
25	0.264397	-0.164627	0.0769062	-0.547365
26	-0.483394	-0.44681	-0.442316	0.470244
27	-0.550168	-0.705999	-0.628631	0.51671
28	0.432825	-0.478505	-0.19405	-0.496259
29	-0.105587	0.210676	-0.529755	0.112673
30	-1.03969	-1.12703	-0.991097	0.571944
31	0.223709	0.19641	-0.410212	-0.437136
32	0.543212	-0.839075	-0.719994	-0.76576
33	0.536023	-0.653183	-0.803546	-0.733304
34	0.316752	-0.0483518	-0.344374	-0.23723
35	0.350488	-0.319884	-0.181868	-0.206109
36	-0.74146	-0.816053	0.545415	-0.809572
37	0.239652	-0.102312	-0.0253309	-0.27561
38	-0.23875	-0.0818295	-0.324127	0.326445
39	0.00465026	0.165748	-0.298387	0.00923203
40	0	0	0	0


TF	Unknown
TF Name	Unknown
Gene	CM000671.2_113042727-113044365(-)_1
Motif	CM000671.2_113042727-113044365(-)_1|1|1x0
Family	C2H2 ZF
Species	Unknown
Pos	A	C	G	T
1	0.232776	-0.317983	0.137132	-0.357821
2	-0.508943	0.236828	-0.503065	0.217763
3	0.553311	-0.906563	-0.859205	-0.789366
4	0.222044	-0.212674	-0.0385327	-0.0943789
5	0.10903	-0.270103	-0.141413	0.163053
6	-0.253324	-0.295473	-0.0298861	0.301466
7	0.217259	0.0673889	-0.357025	-0.128729
8	-0.393067	-0.584671	0.484778	-0.549884
9	0.533114	-0.722024	-0.651511	-0.758412
10	0.257224	-0.268106	0.0548462	-0.28575
11	-0.0544003	-0.352891	-0.413614	0.359493
12	0.2255	-0.260177	0.0814142	-0.248907
13	0.334216	-0.130295	-0.174449	-0.365337
14	-0.321104	0.325717	-0.206537	-0.105643
15	-1.10312	-1.12261	-1.12176	0.576362
16	-0.505324	-0.636163	-0.0489602	0.408769
17	-0.211278	-0.532638	0.412074	-0.293128
18	-0.247346	-0.398142	0.383815	-0.211551
19	0.0254169	-0.300065	0.111751	0.0588676
20	-0.454026	0.170809	-0.264072	0.210099
21	-0.628974	-0.626112	-0.80555	0.52789
22	0.133973	0.0273346	-0.121027	-0.0878362
23	-0.381531	-0.0184368	-0.151365	0.2834
24	-0.374912	-0.53182	-0.304846	0.445403
25	0.316979	0.00375966	-0.239427	-0.468149
26	0.484794	-0.623074	-0.330622	-0.617497
27	-0.83631	-0.706275	-0.787933	0.543398
28	-0.0291072	-0.13725	0.179964	-0.0849419
29	-0.286335	-0.274834	0.0314903	0.273349
30	-0.430642	-0.455082	-0.274286	0.438791
31	0.217259	0.0673889	-0.357025	-0.128729
32	-0.393067	-0.584671	0.484778	-0.549884
33	0.533114	-0.722024	-0.651511	-0.758412
34	0.103306	-0.013778	0.012257	-0.13427
35	-0.172988	-0.0698595	-0.0349642	0.191589
36	-0.42093	-0.388862	-0.0256934	0.355953
37	0	0	0	0


TF	Unknown
TF Name	Unknown
Gene	CM000671.2_127443952-127445194(+)_1
Motif	CM000671.2_127443952-127445194(+)_1|1|1x0
Family	C2H2 ZF
Species	Unknown
Pos	A	C	G	T
1	-0.859119	-1.05081	0.568055	-1.13092
2	-0.412394	-0.433187	-0.649478	0.480026
3	-0.0877123	0.277741	-0.370498	-0.0648899
4	0.281638	0.0306361	-0.169499	-0.471873
5	-0.719779	-0.537712	-0.778454	0.525418
6	0.559503	-0.976459	-0.894041	-0.853342
7	-0.801377	-1.00479	0.560413	-0.96306
8	-0.293785	-0.0489063	-0.340279	0.330677
9	-0.581221	0.504558	-0.842213	-0.399833
10	0.288712	0.067182	-0.360725	-0.344052
11	0.534467	-0.700369	-0.744598	-0.705272
12	0.512763	-0.521893	-0.708516	-0.607164
13	0.411355	-0.176972	-0.311666	-0.571291
14	0.392739	-0.189766	-0.364171	-0.345421
15	0.519542	-0.652237	-0.576462	-0.689773
16	0.210546	-0.126026	0.0335577	-0.261464
17	-0.236812	-0.226016	-0.254981	0.356049
18	-0.154536	-0.477481	-0.411652	0.411415
19	0.343078	-0.382218	-0.0220753	-0.365028
20	0.424993	-0.322261	-0.409697	-0.324351
21	-0.53991	-0.410079	-0.362351	0.460658
22	0.275816	-0.0993714	-0.0344393	-0.404983
23	-0.283718	-0.364259	-0.50512	0.43694
24	-0.614496	0.523447	-0.788631	-0.590626
25	0.328806	-0.245838	-0.0561888	-0.37519
26	0.511313	-0.54515	-0.607956	-0.652405
27	0.514935	-0.482474	-0.767568	-0.643867
28	0.281638	0.0306361	-0.169499	-0.471873
29	-0.719779	-0.537712	-0.778454	0.525418
30	0.559503	-0.976459	-0.894041	-0.853342
31	0.238293	-0.0247434	-0.136362	-0.22631
32	-0.330614	-0.230983	-0.265581	0.380734
33	-0.66781	-0.720678	-0.601093	0.524307
34	0	0	0	0


TF	Unknown
TF Name	Unknown
Gene	CM000672.2_37831617-37833171(-)_1
Motif	CM000672.2_37831617-37833171(-)_1|1|1x0
Family	C2H2 ZF
Species	Unknown
Pos	A	C	G	T
1	-0.0796619	-0.571886	0.402079	-0.425202
2	-0.726441	0.343695	-0.732744	0.152524
3	0.531469	-0.653327	-0.780907	-0.673043
4	0.122393	-0.364374	0.0872723	0.0084937
5	-0.216018	0.363382	-0.358026	-0.190704
6	-0.786929	0.551724	-0.895499	-0.832031
7	0.295904	-0.0391356	-0.144276	-0.406382
8	0.572806	-1.1167	-0.961236	-1.12616
9	-0.945696	-0.961947	-0.8251	0.559659
10	0.242633	-0.285193	0.169498	-0.592329
11	-0.508651	-0.588909	-0.676249	0.508069
12	-0.6516	-0.779934	-0.625687	0.528171
13	0.262473	-0.0498765	-0.0338339	-0.451792
14	0.475277	-0.410183	-0.456067	-0.562349
15	-0.474395	-0.509436	-0.158741	0.425093
16	0.178161	0.0518255	-0.158434	-0.172787
17	-0.694112	-0.938123	0.550709	-0.891071
18	0.553267	-0.860485	-0.830645	-0.855418
19	0.318788	-0.132291	-0.13833	-0.34497
20	0.524794	-0.73957	-0.542872	-0.736889
21	-0.47461	0.451709	-0.603001	-0.232267
22	0	0	0	0


TF	Unknown
TF Name	Unknown
Gene	CM000672.2_37895522-37896590(+)_1
Motif	CM000672.2_37895522-37896590(+)_1|1|1x0
Family	C2H2 ZF
Species	Unknown
Pos	A	C	G	T
1	0.0666632	-0.141245	-0.446286	0.243998
2	-0.634519	-0.494198	0.486234	-0.415769
3	-1.05408	-1.12433	0.57464	-1.08966
4	0	0	0	0


TF	Unknown
TF Name	Unknown
Gene	CM000672.2_37895522-37896590(+)_1
Motif	CM000672.2_37895522-37896590(+)_1|2|1x0
Family	C2H2 ZF
Species	Unknown
Pos	A	C	G	T
1	0.306109	-0.539274	-0.205056	0.0269134
2	0.0794569	-0.0316773	-0.095155	0.0278964
3	-1.1603	-0.566598	-0.692821	0.538667
4	0	0	0	0


TF	Unknown
TF Name	Unknown
Gene	CM000672.2_37895522-37896590(+)_1
Motif	CM000672.2_37895522-37896590(+)_1|3|1x0
Family	C2H2 ZF
Species	Unknown
Pos	A	C	G	T
1	0.204345	-0.255393	-5.67749e-06	-0.0737692
2	-0.469225	-0.381148	-0.432682	0.458719
3	-0.923499	-1.05621	0.565401	-0.933066
4	-0.612214	-0.629316	0.00357556	0.400144
5	-1.12782	0.571151	-1.07138	-0.937656
6	-0.656926	-0.241109	-0.644597	0.474074
7	-0.06281	-0.143721	-0.425867	0.309909
8	-0.227824	-0.00895283	-0.0997954	0.213226
9	-0.688457	-0.783738	0.537972	-0.746303
10	0	0	0	0


TF	Unknown
TF Name	Unknown
Gene	CM000672.2_37895522-37896590(+)_1
Motif	CM000672.2_37895522-37896590(+)_1|4|1x0
Family	C2H2 ZF
Species	Unknown
Pos	A	C	G	T
1	0.331571	-0.554224	-0.132397	-0.0767826
2	-0.0314708	0.203673	-0.253186	-0.0393788
3	-0.509993	0.292456	-0.376837	0.11732
4	0.168988	-0.482348	0.0780493	-0.000821008
5	-0.0274166	0.0530455	-0.0160069	-0.0143716
6	0.0699178	0.188316	-0.380083	-0.0626261
7	0.0672741	-0.128377	-0.00627833	0.0424656
8	-0.745242	0.519045	-0.59969	-0.577071
9	-0.674816	-0.45235	-0.389182	0.481086
10	-0.10909	-0.213096	-0.575776	0.370015
11	-0.304349	-0.0230045	-0.139777	0.262591
12	-1.00335	-1.12583	0.573139	-1.07771
13	0	0	0	0


TF	Unknown
TF Name	Unknown
Gene	CM000672.2_37952129-37953215(-)_1
Motif	CM000672.2_37952129-37953215(-)_1|1|1x0
Family	C2H2 ZF
Species	Unknown
Pos	A	C	G	T
1	0.282197	-0.134845	-0.147046	-0.194491
2	-0.138903	-0.288286	-0.132912	0.305886
3	0.401255	-0.34496	-0.317613	-0.261475
4	0.260239	-0.020402	-0.347281	-0.110308
5	-0.455996	-0.499636	0.4787	-0.491296
6	0.516163	-0.627696	-0.603242	-0.632975
7	-0.0346643	-0.304516	0.224768	-0.0444069
8	-0.249941	-0.0578063	-0.307893	0.31598
9	-0.401515	-0.325402	-0.188134	0.394825
10	-0.616099	-0.466153	-0.0516325	0.402809
11	-1.1281	0.570873	-0.98116	-1.00753
12	-0.965902	-0.96115	-0.991015	0.565893
13	0.198074	0.0452365	-0.11049	-0.270052
14	-0.565334	-0.66993	-0.612042	0.51452
15	0.549929	-0.830251	-0.812743	-0.821853
16	0.0681684	-0.0380825	-0.199831	0.108158
17	-0.399724	-0.535673	0.461801	-0.38265
18	-0.538789	-0.757967	0.523584	-0.704552
19	0.212748	0.0668028	-0.346495	-0.124179
20	-0.376271	-0.562856	0.478581	-0.528981
21	0.528195	-0.694069	-0.625403	-0.729503
22	-0.00181251	-0.0900518	-0.137212	0.165045
23	0.233009	-0.0589964	-0.163954	-0.135839
24	-0.233975	-0.172351	-0.0944845	0.287714
25	0.137924	0.116821	-0.296711	-0.0901451
26	-0.344762	-0.432318	0.461759	-0.548819
27	0.487975	-0.575462	-0.41257	-0.566164
28	-0.703264	-0.897137	0.551675	-0.945405
29	-0.432181	-0.209938	-0.52625	0.433924
30	-0.596932	-0.75449	-0.736665	0.5299
31	-0.227284	-0.071887	0.258695	-0.127393
32	-0.29385	0.323248	-0.0896832	-0.241647
33	-0.27259	-0.114934	0.280296	-0.101316
34	0.198074	0.0452365	-0.11049	-0.270052
35	-0.565334	-0.66993	-0.612042	0.51452
36	0.549929	-0.830251	-0.812743	-0.821853
37	0	0	0	0


TF	Unknown
TF Name	Unknown
Gene	CM000672.2_38054358-38056557(+)_1
Motif	CM000672.2_38054358-38056557(+)_1|1|1x0
Family	C2H2 ZF
Species	Unknown
Pos	A	C	G	T
1	0.263982	-0.0928718	-0.0479374	-0.336703
2	-0.225175	0.0165618	-0.356478	0.284574
3	-0.795357	-0.786227	-0.714508	0.541983
4	0.127178	-0.105472	-0.0906508	0.0268502
5	-0.0425528	-0.186368	-0.0452689	0.187871
6	-0.229234	-0.340637	-0.156016	0.353241
7	0.206679	-0.206203	0.14947	-0.446454
8	-0.344718	-0.407499	-0.475818	0.450591
9	-0.447696	-0.548082	-0.427426	0.475158
10	0.312251	-0.113609	-0.239171	-0.220917
11	-0.0420049	-0.213436	-0.232542	0.27762
12	0.402328	-0.354437	-0.225818	-0.358596
13	0.0239849	-0.289026	-0.176582	0.246324
14	0.302986	-0.057615	-0.156088	-0.379739
15	-0.0696511	0.333087	-0.363486	-0.250311
16	0.315343	-0.00445499	-0.208072	-0.489647
17	-0.407345	0.403894	-0.378099	-0.18352
18	-0.728958	-0.7681	-0.704016	0.5372
19	0.00224245	-0.12064	0.0863638	0.00747119
20	-0.0932181	0.323855	-0.217084	-0.320003
21	-0.200474	-0.101779	-0.136312	0.266711
22	-0.31607	-0.532058	0.459649	-0.466492
23	-0.191547	-0.0693254	-0.13379	0.247804
24	-0.209936	-0.356083	-0.286176	0.384792
25	0.262555	-0.090293	-0.0950175	-0.256658
26	0.471154	-0.51787	-0.364007	-0.515773
27	-0.334691	0.389905	-0.435123	-0.145122
28	0.151861	-0.0822671	-0.10829	-0.0111498
29	-0.0427138	-0.496512	0.389417	-0.490154
30	-0.414728	-0.552244	-0.379554	0.465008
31	-0.930436	-0.917867	-0.439969	0.531314
32	-1.05141	0.568876	-1.13009	-0.88175
33	0.454587	-0.823052	-0.746661	-0.0850242
34	-0.0730111	-0.273941	0.140113	0.094058
35	-0.302449	-0.297082	-0.418187	0.417519
36	-0.471912	-0.378773	-0.304127	0.43904
37	0.0212509	-0.143558	0.157228	-0.0995876
38	0.533502	-0.620661	-0.741728	-0.786848
39	-0.743706	0.537333	-0.802287	-0.665995
40	-0.576994	-0.687886	0.508198	-0.512239
41	-0.370607	-0.727359	0.490591	-0.534367
42	-0.0887059	0.338123	-0.478346	-0.171325
43	0	0	0	0


TF	Unknown
TF Name	Unknown
Gene	CM000672.2_38054358-38056557(+)_1
Motif	CM000672.2_38054358-38056557(+)_1|2|1x0
Family	C2H2 ZF
Species	Unknown
Pos	A	C	G	T
1	0.31254	-0.0416219	-0.250681	-0.3222
2	0.434022	-0.391404	-0.306833	-0.415673
3	0.410145	-0.315006	-0.322374	-0.329237
4	-0.0795899	-0.72836	0.395465	-0.305619
5	-0.582638	-0.171414	-0.742129	0.459935
6	-1.0675	-1.1252	0.573765	-1.03745
7	0	0	0	0


TF	Unknown
TF Name	Unknown
Gene	CM000672.2_38117364-38118834(+)_1
Motif	CM000672.2_38117364-38118834(+)_1|1|1x0
Family	C2H2 ZF
Species	Unknown
Pos	A	C	G	T
1	0.166498	-0.0563842	-0.0120043	-0.166351
2	-0.101548	-0.429999	0.374394	-0.328925
3	-0.203281	-0.284633	-0.0884377	0.309373
4	0.166345	-0.0170597	-0.0850433	-0.125142
5	-0.136001	-0.449771	0.383359	-0.304165
6	-0.241806	-0.184207	-0.0498295	0.274394
7	0.218512	0.0462891	-0.129188	-0.308988
8	-0.679489	-0.797351	-0.732121	0.537323
9	0.566451	-0.988779	-0.96905	-0.979315
10	0.232628	-0.205405	-0.175328	0.000198842
11	-0.26091	0.0164168	-0.116244	0.216936
12	-0.317416	-0.476803	-0.254724	0.419737
13	0.165211	-0.376385	0.0120776	0.0368516
14	-0.515525	0.503955	-0.59749	-0.600287
15	-0.775506	0.547376	-0.843583	-0.78996
16	-0.366184	-0.373309	-0.196796	0.399792
17	-0.829485	0.509026	-0.606388	-0.425151
18	-0.700464	-0.675048	0.491431	-0.310809
19	0.269436	-0.469642	0.0623795	-0.189269
20	-0.361284	0.048374	-0.198449	0.258573
21	-0.771804	-0.695834	-0.660021	0.532839
22	0.342718	-0.185932	-0.116057	-0.418762
23	-0.069095	0.327541	-0.464282	-0.16886
24	-0.31954	0.37096	-0.370376	-0.127708
25	-0.578525	-0.623095	-0.326754	0.480963
26	-0.890769	0.522771	-0.701362	-0.468528
27	-0.440876	0.187737	-0.038658	0.0726373
28	-0.765226	-1.01012	0.563179	-1.13579
29	-0.649727	-0.669572	-0.780516	0.530996
30	0.548841	-0.860478	-0.898345	-0.705404
31	0	0	0	0


TF	Unknown
TF Name	Unknown
Gene	CM000672.2_42336082-42337069(-)_1
Motif	CM000672.2_42336082-42337069(-)_1|1|1x0
Family	C2H2 ZF
Species	Unknown
Pos	A	C	G	T
1	0.448375	-0.458095	-0.360687	-0.389278
2	0.535182	-0.779374	-0.621521	-0.780836
3	-1.1389	-0.819138	-0.840554	0.560069
4	0	0	0	0


TF	Unknown
TF Name	Unknown
Gene	CM000672.2_42336082-42337069(-)_1
Motif	CM000672.2_42336082-42337069(-)_1|2|1x0
Family	C2H2 ZF
Species	Unknown
Pos	A	C	G	T
1	0.0867784	-0.832726	0.0117129	0.20534
2	-0.304196	0.150075	-0.454698	0.240513
3	-0.801534	-0.717915	-0.197676	0.479469
4	0.053549	-0.673197	-0.114915	0.27624
5	-1.05949	0.575083	-1.12389	-1.10496
6	-1.08168	0.563181	-1.05374	-0.766215
7	0.374589	0.125778	-0.832864	-0.829685
8	0.472866	-0.404012	-0.384079	-0.653982
9	0.51482	-0.453887	-0.656129	-0.808097
10	0	0	0	0


TF	Unknown
TF Name	Unknown
Gene	CM000672.2_42336082-42337069(-)_1
Motif	CM000672.2_42336082-42337069(-)_1|3|1x0
Family	C2H2 ZF
Species	Unknown
Pos	A	C	G	T
1	0.320479	-0.0607388	-0.126012	-0.536458
2	-1.15975	-0.413982	0.539224	-1.07521
3	-0.975088	-0.695984	-0.79681	0.548151
4	0	0	0	0


TF	Unknown
TF Name	Unknown
Gene	CM000672.2_42337583-42338438(-)_1
Motif	CM000672.2_42337583-42338438(-)_1|1|1x0
Family	C2H2 ZF
Species	Unknown
Pos	A	C	G	T
1	0.246268	-0.114269	-0.377372	0.0207261
2	-0.425131	-0.765816	0.496556	-0.500994
3	-0.811595	-1.13166	0.567309	-1.09997
4	0	0	0	0


TF	Unknown
TF Name	Unknown
Gene	CM000672.2_42337583-42338438(-)_1
Motif	CM000672.2_42337583-42338438(-)_1|2|1x0
Family	C2H2 ZF
Species	Unknown
Pos	A	C	G	T
1	0.380204	-0.22928	-0.16022	-0.49656
2	-0.465037	0.256606	-0.411719	0.165606
3	-1.01652	-1.12851	-0.958502	0.570463
4	0	0	0	0


TF	Unknown
TF Name	Unknown
Gene	CM000672.2_42520469-42521048(-)_1
Motif	CM000672.2_42520469-42521048(-)_1|1|1x0
Family	C2H2 ZF
Species	Unknown
Pos	A	C	G	T
1	-0.765226	-1.01012	0.563179	-1.13579
2	-0.649727	-0.669572	-0.780516	0.530996
3	0.548841	-0.860478	-0.898345	-0.705404
4	0	0	0	0


TF	Unknown
TF Name	Unknown
Gene	CM000672.2_42592615-42594715(-)_1
Motif	CM000672.2_42592615-42594715(-)_1|1|1x0
Family	C2H2 ZF
Species	Unknown
Pos	A	C	G	T
1	0.263982	-0.0928718	-0.0479374	-0.336703
2	-0.225175	0.0165618	-0.356478	0.284574
3	-0.795357	-0.786227	-0.714508	0.541983
4	0.138485	-0.188495	-0.00415692	-0.00609933
5	-0.202221	-0.248484	-0.152079	0.322919
6	-0.362575	-0.315177	-0.0911024	0.356278
7	0.206679	-0.206203	0.14947	-0.446454
8	-0.344718	-0.407499	-0.475818	0.450591
9	-0.447696	-0.548082	-0.427426	0.475158
10	0.312251	-0.113609	-0.239171	-0.220917
11	-0.0420049	-0.213436	-0.232542	0.27762
12	0.402328	-0.354437	-0.225818	-0.358596
13	0.0239849	-0.289026	-0.176582	0.246324
14	0.302986	-0.057615	-0.156088	-0.379739
15	-0.0696511	0.333087	-0.363486	-0.250311
16	0.315343	-0.00445499	-0.208072	-0.489647
17	-0.407345	0.403894	-0.378099	-0.18352
18	-0.728958	-0.7681	-0.704016	0.5372
19	-0.0304218	-0.208919	0.087686	0.0884157
20	-0.202398	0.340992	-0.246885	-0.212283
21	-0.126537	-0.0882768	-0.108741	0.219635
22	-0.236424	-0.620391	0.468218	-0.617967
23	-0.41008	0.29177	-0.460385	0.116206
24	-0.670089	-0.592584	-0.702995	0.52278
25	0.327031	0.01589	-0.447228	-0.316724
26	-0.0352026	-0.617296	0.410347	-0.578354
27	0.54825	-0.851333	-0.77865	-0.799036
28	0.234123	-0.162603	-0.143228	-0.0561147
29	-0.0139109	-0.45865	0.350609	-0.354728
30	-0.02309	-0.259676	-0.0358426	0.198944
31	-0.930436	-0.917867	-0.439969	0.531314
32	-1.05141	0.568876	-1.13009	-0.88175
33	0.454587	-0.823052	-0.746661	-0.0850242
34	-0.0730111	-0.273941	0.140113	0.094058
35	-0.302449	-0.297082	-0.418187	0.417519
36	-0.471912	-0.378773	-0.304127	0.43904
37	0.0931618	-0.183461	0.104516	-0.0792466
38	0.513281	-0.50658	-0.640242	-0.700946
39	-0.62249	0.514522	-0.700551	-0.534004
40	-0.576994	-0.687886	0.508198	-0.512239
41	-0.370607	-0.727359	0.490591	-0.534367
42	-0.0887059	0.338123	-0.478346	-0.171325
43	0	0	0	0


TF	Unknown
TF Name	Unknown
Gene	CM000672.2_42592615-42594715(-)_1
Motif	CM000672.2_42592615-42594715(-)_1|2|1x0
Family	C2H2 ZF
Species	Unknown
Pos	A	C	G	T
1	0.420564	-0.129342	-0.453946	-0.564993
2	0.533516	-0.748117	-0.616804	-0.785799
3	0.516118	-0.60982	-0.621259	-0.631916
4	-0.511919	-0.520962	-0.296915	0.460333
5	-1.14752	0.551452	-0.86434	-0.634297
6	-0.975135	-0.942874	0.537735	-0.480547
7	0	0	0	0


TF	Unknown
TF Name	Unknown
Gene	CM000672.2_43482077-43483179(+)_1
Motif	CM000672.2_43482077-43483179(+)_1|1|1x0
Family	C2H2 ZF
Species	Unknown
Pos	A	C	G	T
1	0.163358	-0.313794	0.186326	-0.282286
2	-0.689382	-0.00294451	-0.41961	0.384131
3	-0.924342	-1.13898	-0.750401	0.559989
4	0	0	0	0


TF	Unknown
TF Name	Unknown
Gene	CM000672.2_43524626-43525386(+)_1
Motif	CM000672.2_43524626-43525386(+)_1|1|1x0
Family	C2H2 ZF
Species	Unknown
Pos	A	C	G	T
1	0.113773	0.168834	-0.239825	-0.18729
2	-0.37901	-0.308792	-0.475216	0.440317
3	0.410284	-0.262199	-0.245673	-0.504196
4	0.285758	0.0653143	-0.199913	-0.559509
5	-0.967879	-0.682246	-0.969698	0.553549
6	0.574577	-1.12439	-1.06103	-1.07934
7	0.195915	-0.0720252	-0.0186734	-0.204223
8	-0.151494	-0.546345	0.420663	-0.424838
9	-0.261611	-0.359409	-0.123551	0.354681
10	0	0	0	0


TF	Unknown
TF Name	Unknown
Gene	CM000672.2_43556705-43558223(-)_1
Motif	CM000672.2_43556705-43558223(-)_1|1|1x0
Family	C2H2 ZF
Species	Unknown
Pos	A	C	G	T
1	0.365787	-0.0186279	-0.381861	-0.515271
2	0.499542	-0.558073	-0.539597	-0.559508
3	0.484249	-0.433181	-0.56007	-0.514059
4	0.175073	0.0381944	-0.0368515	-0.307209
5	-0.409867	-0.51264	0.407889	-0.127408
6	0.399469	-0.265781	-0.343557	-0.304915
7	-0.0878603	-0.20379	-0.192372	0.282292
8	-0.674196	0.496994	-0.658664	-0.368204
9	0.427601	-0.670672	-0.430505	-0.131517
10	0.365787	-0.0186279	-0.381861	-0.515271
11	0.499542	-0.558073	-0.539597	-0.559508
12	0.484249	-0.433181	-0.56007	-0.514059
13	0.365787	-0.0186279	-0.381861	-0.515271
14	0.499542	-0.558073	-0.539597	-0.559508
15	0.484249	-0.433181	-0.56007	-0.514059
16	0.175073	0.0381944	-0.0368515	-0.307209
17	-0.409867	-0.51264	0.407889	-0.127408
18	0.399469	-0.265781	-0.343557	-0.304915
19	0.187808	0.0156719	-0.0702551	-0.24291
20	-0.784552	-0.431465	-0.662415	0.511606
21	-1.04066	-1.12612	0.572846	-1.0252
22	0.187808	0.0156719	-0.0702551	-0.24291
23	-0.784552	-0.431465	-0.662415	0.511606
24	-1.04066	-1.12612	0.572846	-1.0252
25	0.0377469	-0.350887	0.101531	0.0792002
26	-0.517052	-0.192982	-0.17163	0.376789
27	0.393974	-0.250769	-0.198277	-0.484238
28	0	0	0	0


TF	Unknown
TF Name	Unknown
Gene	CM000672.2_43616277-43617366(+)_1
Motif	CM000672.2_43616277-43617366(+)_1|1|1x0
Family	C2H2 ZF
Species	Unknown
Pos	A	C	G	T
1	0.242785	-0.163715	0.0240322	-0.293977
2	-0.534222	-0.464427	-0.53544	0.487572
3	-0.655	-0.839551	0.537582	-0.730773
4	0.25867	-0.184525	-0.229699	-0.0255966
5	-0.278619	0.0845346	-0.216091	0.21765
6	-0.374585	-0.405302	-0.185928	0.403616
7	-0.0485156	-0.0693999	-0.0832522	0.154675
8	-0.305059	0.0606882	0.123816	0.0106189
9	-0.0567299	-0.363358	0.311332	-0.192946
10	0.0566285	-0.0375306	-0.0460962	0.0187902
11	-0.362618	-0.192987	-0.060406	0.312755
12	-0.403257	-0.603866	-0.521405	0.484995
13	-0.0239654	-0.2156	-0.104037	0.219588
14	-0.41647	0.0921632	0.16279	-0.0336055
15	-0.44122	-0.49101	0.442571	-0.26399
16	0.204479	0.209392	-0.409386	-0.409448
17	-0.583612	0.428088	-0.570732	-0.101967
18	-0.215753	0.104274	-0.337567	0.220236
19	-0.4203	-0.675476	0.511145	-0.783902
20	-0.469686	-0.488178	-0.500848	0.480057
21	0.564025	-1.13495	-0.993495	-0.794216
22	-0.127151	-0.277751	-0.011058	0.24339
23	-0.378846	-0.0221141	0.150881	0.0850271
24	-0.3477	-0.379935	0.413598	-0.265815
25	0.252158	-0.195813	0.00892833	-0.25569
26	-0.20556	0.278882	-0.121987	-0.141829
27	-0.0718981	-0.380812	0.260171	-0.038073
28	0.294155	-0.129537	-0.116321	-0.280439
29	-0.0922767	0.0299	-0.129811	0.139411
30	0.0647361	-0.249676	-0.138332	0.190128
31	0.128421	-0.153755	-0.21894	0.13035
32	-0.270175	-0.212006	-0.0617016	0.297076
33	-0.615615	-0.787382	-0.716463	0.531787
34	0	0	0	0


TF	Unknown
TF Name	Unknown
Gene	CM000672.2_43644052-43644886(-)_1
Motif	CM000672.2_43644052-43644886(-)_1|1|1x0
Family	C2H2 ZF
Species	Unknown
Pos	A	C	G	T
1	0.28159	0.0742983	-0.158811	-0.683531
2	-0.932712	-0.751301	-1.11669	0.559848
3	0.572051	-1.09586	-1.05563	-1.00484
4	0.0253302	-0.128579	0.044071	0.0371858
5	0.508937	-0.791888	-0.546495	-0.486279
6	-0.826564	-0.733723	-0.743826	0.542318
7	0.28159	0.0742983	-0.158811	-0.683531
8	-0.932712	-0.751301	-1.11669	0.559848
9	0.572051	-1.09586	-1.05563	-1.00484
10	0.367532	-0.163162	-0.255853	-0.369136
11	0.538806	-0.874972	-0.636752	-0.749611
12	-0.304177	-0.104176	-0.27338	0.339256
13	0.28159	0.0742983	-0.158811	-0.683531
14	-0.932712	-0.751301	-1.11669	0.559848
15	0.572051	-1.09586	-1.05563	-1.00484
16	0.312065	-0.148159	-0.0732457	-0.405854
17	0.569979	-1.12899	-0.903922	-1.06671
18	-0.932089	-0.9159	-0.87692	0.55978
19	0.142567	0.067486	0.00489658	-0.36454
20	-1.04644	-0.934	-1.07711	0.569374
21	0.562026	-0.972921	-0.956939	-0.868427
22	0	0	0	0


TF	Unknown
TF Name	Unknown
Gene	CM000672.2_45003311-45004040(+)_1
Motif	CM000672.2_45003311-45004040(+)_1|1|1x0
Family	C2H2 ZF
Species	Unknown
Pos	A	C	G	T
1	0.371782	-0.00591595	-0.568101	-0.40968
2	-0.0872354	-0.793845	0.453623	-0.746573
3	0.57363	-1.12534	-1.03711	-1.06186
4	0.371782	-0.00591595	-0.568101	-0.40968
5	-0.0872354	-0.793845	0.453623	-0.746573
6	0.57363	-1.12534	-1.03711	-1.06186
7	0.348332	0.0349771	-0.438589	-0.49251
8	0.485118	-0.531621	-0.428306	-0.55715
9	0.511104	-0.545811	-0.674959	-0.585211
10	0.348332	0.0349771	-0.438589	-0.49251
11	0.485118	-0.531621	-0.428306	-0.55715
12	0.511104	-0.545811	-0.674959	-0.585211
13	0.334193	0.083398	-0.38153	-0.669209
14	-0.532973	0.388627	-0.616943	0.00789899
15	0.558119	-0.948581	-0.83612	-0.897904
16	0	0	0	0


TF	Unknown
TF Name	Unknown
Gene	CM000672.2_77733159-77734215(+)_1
Motif	CM000672.2_77733159-77734215(+)_1|1|1x0
Family	C2H2 ZF
Species	Unknown
Pos	A	C	G	T
1	-0.0295976	-0.0479284	-0.35071	0.236642
2	-0.69305	-1.22452	-0.121468	0.47445
3	-0.620884	-1.01672	-0.966761	0.551014
4	0	0	0	0


TF	Unknown
TF Name	Unknown
Gene	CM000672.2_77733159-77734215(+)_1
Motif	CM000672.2_77733159-77734215(+)_1|2|1x0
Family	C2H2 ZF
Species	Unknown
Pos	A	C	G	T
1	-0.213636	-0.169821	-0.504213	0.380032
2	-0.190525	-0.5774	0.00934997	0.315709
3	0.175053	-0.193503	-0.209612	0.0955064
4	0.235878	-0.149277	-0.209868	-0.0210407
5	-0.222668	-0.222726	-0.390368	0.379361
6	-0.604503	0.554366	-1.1446	-1.01892
7	0	0	0	0


TF	Unknown
TF Name	Unknown
Gene	CM000672.2_77733159-77734215(+)_1
Motif	CM000672.2_77733159-77734215(+)_1|3|1x0
Family	C2H2 ZF
Species	Unknown
Pos	A	C	G	T
1	-0.771842	-1.13502	0.563947	-1.02831
2	-0.0865472	-0.351714	-0.460512	0.378294
3	-0.254892	-0.731207	-0.771943	0.489846
4	0	0	0	0


TF	Unknown
TF Name	Unknown
Gene	CM000672.2_77733159-77734215(+)_1
Motif	CM000672.2_77733159-77734215(+)_1|4|1x0
Family	C2H2 ZF
Species	Unknown
Pos	A	C	G	T
1	0.0798207	0.197469	-0.0826801	-0.402411
2	-0.466335	-0.137617	-0.0549848	0.311496
3	0.523912	-1.17506	-0.419753	-0.674694
4	0	0	0	0


TF	Unknown
TF Name	Unknown
Gene	CM000673.2_3359120-3360584(-)_1
Motif	CM000673.2_3359120-3360584(-)_1|1|1x0
Family	C2H2 ZF
Species	Unknown
Pos	A	C	G	T
1	0.567636	-1.00798	-1.13133	-0.877012
2	0.175075	0.310281	-0.409871	-1.14699
3	-0.690087	-0.87925	-0.326795	0.504146
4	0	0	0	0


TF	Unknown
TF Name	Unknown
Gene	CM000673.2_3359120-3360584(-)_1
Motif	CM000673.2_3359120-3360584(-)_1|2|1x0
Family	C2H2 ZF
Species	Unknown
Pos	A	C	G	T
1	0.202464	0.0652867	-0.323183	-0.114222
2	-0.339796	-0.515172	0.463703	-0.483332
3	0.516026	-0.632813	-0.568272	-0.666119
4	0.317297	-0.044079	-0.257396	-0.330372
5	0.439185	-0.403054	-0.316761	-0.427818
6	0.415414	-0.324508	-0.332025	-0.339029
7	-0.299908	-0.423319	-0.0585067	0.35169
8	-0.502541	0.477673	-0.487117	-0.448481
9	-0.440248	-0.114979	-0.38538	0.390581
10	0.317297	-0.044079	-0.257396	-0.330372
11	0.439185	-0.403054	-0.316761	-0.427818
12	0.415414	-0.324508	-0.332025	-0.339029
13	-0.930436	-0.917867	-0.439969	0.531314
14	-1.05141	0.568876	-1.13009	-0.88175
15	0.454587	-0.823052	-0.746661	-0.0850242
16	0.33701	-0.2413	-0.0904695	-0.354995
17	0.0613992	-0.0372166	-0.192969	0.110257
18	-0.137595	-0.477344	-0.337062	0.394134
19	0.146283	0.135837	-0.376103	-0.0906256
20	-0.378486	-0.38486	0.449466	-0.450354
21	0.496324	-0.59925	-0.454078	-0.582939
22	-0.299908	-0.423319	-0.0585067	0.35169
23	-0.502541	0.477673	-0.487117	-0.448481
24	-0.440248	-0.114979	-0.38538	0.390581
25	0	0	0	0


TF	Unknown
TF Name	Unknown
Gene	CM000673.2_6955592-6956528(+)_1
Motif	CM000673.2_6955592-6956528(+)_1|1|1x0
Family	C2H2 ZF
Species	Unknown
Pos	A	C	G	T
1	0.295459	-0.326792	-0.105467	-0.113568
2	0.273835	-0.47587	-0.363626	0.131688
3	-0.96721	-0.988575	0.56651	-0.983484
4	-0.805409	-0.919683	0.557658	-0.951152
5	-0.676754	-0.282835	-0.637224	0.482524
6	-0.880184	-1.13711	0.561865	-0.827106
7	0	0	0	0


TF	Unknown
TF Name	Unknown
Gene	CM000673.2_6955592-6956528(+)_1
Motif	CM000673.2_6955592-6956528(+)_1|2|1x0
Family	C2H2 ZF
Species	Unknown
Pos	A	C	G	T
1	0.219281	-0.236033	-0.0265591	-0.0852546
2	0.416951	-0.422024	-0.359304	-0.24223
3	-0.911214	-0.760271	0.554443	-0.924357
4	-0.805409	-0.919683	0.557658	-0.951152
5	-0.676754	-0.282835	-0.637224	0.482524
6	-0.880184	-1.13711	0.561865	-0.827106
7	0	0	0	0


TF	Unknown
TF Name	Unknown
Gene	CM000673.2_6999864-7001712(-)_1
Motif	CM000673.2_6999864-7001712(-)_1|1|1x0
Family	C2H2 ZF
Species	Unknown
Pos	A	C	G	T
1	-0.804997	-1.04646	0.561847	-0.96973
2	-1.0176	0.567023	-1.13195	-0.853261
3	0.436775	-0.74265	-0.636114	-0.0684701
4	0	0	0	0


TF	Unknown
TF Name	Unknown
Gene	CM000673.2_6999864-7001712(-)_1
Motif	CM000673.2_6999864-7001712(-)_1|2|1x0
Family	C2H2 ZF
Species	Unknown
Pos	A	C	G	T
1	0.472012	-0.302082	-0.416323	-0.81566
2	-0.554121	0.156387	-0.766955	0.325585
3	0.570723	-1.12825	-1.10797	-0.899488
4	0	0	0	0


TF	Unknown
TF Name	Unknown
Gene	CM000673.2_6999864-7001712(-)_1
Motif	CM000673.2_6999864-7001712(-)_1|3|1x0
Family	C2H2 ZF
Species	Unknown
Pos	A	C	G	T
1	0.318654	-0.417974	0.10429	-0.578762
2	-0.453784	-0.247707	-0.710893	0.460652
3	-0.501139	-0.72019	-0.708026	0.518286
4	0.397627	-0.309413	-0.216378	-0.393881
5	0.538056	-0.67072	-0.791875	-0.761465
6	-0.783696	-0.607843	-0.724771	0.531516
7	0.324271	-0.0507106	-0.487473	-0.170839
8	-0.709893	-0.768203	0.539011	-0.75706
9	0.564353	-0.964026	-0.931351	-0.971079
10	-0.203099	-0.303584	0.180226	0.134213
11	-0.308417	-0.681593	0.455346	-0.349715
12	-0.102978	-0.279013	0.28313	-0.115853
13	-0.0201628	-0.357244	0.0188042	0.193631
14	-0.701319	0.521709	-0.758681	-0.51941
15	-0.465182	-0.271044	-0.304912	0.419308
16	0.37767	-0.026498	-0.408396	-0.548661
17	0.510361	-0.6016	-0.582174	-0.603109
18	0.495696	-0.468876	-0.602285	-0.553909
19	0.37767	-0.026498	-0.408396	-0.548661
20	0.510361	-0.6016	-0.582174	-0.603109
21	0.495696	-0.468876	-0.602285	-0.553909
22	0.157052	-0.339835	0.225428	-0.36996
23	-0.74096	-0.455398	-0.611288	0.508295
24	-1.09891	-1.12771	0.571259	-0.92188
25	0	0	0	0


TF	Unknown
TF Name	Unknown
Gene	CM000673.2_23790226-23790685(+)_1
Motif	CM000673.2_23790226-23790685(+)_1|1|1x0
Family	C2H2 ZF
Species	Unknown
Pos	A	C	G	T
1	0.21997	-0.144189	0.108407	-0.46914
2	-0.193748	-0.560434	-0.677846	0.458604
3	-0.209566	-0.618168	-0.268773	0.415531
4	0.0856105	0.204141	-0.214504	-0.242763
5	0.572063	-1.11242	-0.975714	-1.07567
6	-1.04994	0.572912	-1.12606	-1.01907
7	-0.197427	-0.392558	0.163223	0.177276
8	-0.0488314	-0.0244101	0.210874	-0.270894
9	0.289101	0.200275	-0.623523	-0.637623
10	0	0	0	0


TF	Unknown
TF Name	Unknown
Gene	CM000673.2_46704315-46705860(+)_1
Motif	CM000673.2_46704315-46705860(+)_1|1|1x0
Family	C2H2 ZF
Species	Unknown
Pos	A	C	G	T
1	-0.906753	-1.0652	0.570038	-1.12893
2	-0.180269	-0.0981069	0.032285	0.165762
3	-0.690025	-0.825221	-0.683587	0.536442
4	-0.598117	-0.664716	0.520578	-0.666382
5	-0.285806	-0.419617	0.419045	-0.321347
6	0.00286315	-0.0333836	-0.324668	0.20245
7	0.100668	0.0554461	0.00339642	-0.225404
8	-0.0888809	0.24086	-0.418189	0.0261442
9	-0.401776	0.290719	-0.249218	0.0362648
10	-0.381845	-0.760699	0.505304	-0.677236
11	-0.159931	0.213853	-0.476938	0.126561
12	0.529114	-0.627907	-0.771534	-0.670224
13	-0.0628718	0.229538	-0.119691	-0.167989
14	0.507421	-0.709551	-0.419887	-0.682466
15	0.526597	-0.659937	-0.722379	-0.638847
16	0.165666	-0.0112809	-0.0401425	-0.187416
17	-0.306599	-0.209722	-0.0498856	0.300573
18	0.118467	-0.340738	-0.132008	0.173823
19	-0.178614	-0.1266	-0.143733	0.272265
20	-0.493856	-0.296566	-0.0994017	0.376336
21	-0.901342	-0.91568	0.549988	-0.688186
22	0.153238	-0.129628	-0.168101	0.0629206
23	-0.265229	0.370507	-0.0947897	-0.514061
24	-0.352108	-0.111028	0.218698	0.051712
25	-0.119787	0.00766214	-0.0875714	0.147943
26	-0.187062	-0.267096	-0.240544	0.349202
27	-0.113341	-0.137854	0.192869	-0.0256742
28	0.192378	-0.276809	0.0660847	-0.125143
29	-0.236319	-0.602249	0.459334	-0.537361
30	0.551101	-0.870323	-0.876632	-0.756445
31	0	0	0	0


TF	Unknown
TF Name	Unknown
Gene	CM000673.2_65794336-65795338(+)_1
Motif	CM000673.2_65794336-65795338(+)_1|1|1x0
Family	C2H2 ZF
Species	Unknown
Pos	A	C	G	T
1	0.0730964	0.0709923	0.0236339	-0.234195
2	-0.840789	0.568789	-1.13018	-1.11571
3	-0.815084	0.560594	-1.04349	-0.918299
4	-0.323955	-0.573725	0.463608	-0.454986
5	0.0140113	-0.132518	0.0423205	0.0522457
6	-0.27789	-0.0195608	-0.0055283	0.1845
7	0	0	0	0


TF	Unknown
TF Name	Unknown
Gene	CM000673.2_65794336-65795338(+)_1
Motif	CM000673.2_65794336-65795338(+)_1|2|1x0
Family	C2H2 ZF
Species	Unknown
Pos	A	C	G	T
1	0.32902	-0.237355	-0.100925	-0.305167
2	-0.429046	-1.00328	-0.369996	0.491616
3	0.516878	-1.18209	-1.02782	-0.257387
4	0	0	0	0


TF	Unknown
TF Name	Unknown
Gene	CM000673.2_65794336-65795338(+)_1
Motif	CM000673.2_65794336-65795338(+)_1|3|1x0
Family	C2H2 ZF
Species	Unknown
Pos	A	C	G	T
1	-1.04626	-1.11039	0.278593	0.286289
2	-0.606263	-1.2187	0.136519	0.365976
3	-1.15337	-0.801908	0.545597	-0.585672
4	0	0	0	0


TF	Unknown
TF Name	Unknown
Gene	CM000673.2_71816514-71817120(-)_1
Motif	CM000673.2_71816514-71817120(-)_1|1|1x0
Family	C2H2 ZF
Species	Unknown
Pos	A	C	G	T
1	-0.914179	-0.986032	0.568303	-1.13067
2	0.561924	-0.782742	-0.952869	-1.11508
3	0.430666	-0.671413	-0.318962	-0.213636
4	-0.570077	-0.757303	0.531184	-0.800405
5	-0.403476	-0.814446	0.509786	-0.662708
6	0.557153	-0.991199	-0.934681	-0.757783
7	0	0	0	0


TF	Unknown
TF Name	Unknown
Gene	CM000673.2_78385175-78385736(+)_1
Motif	CM000673.2_78385175-78385736(+)_1|1|1x0
Family	C2H2 ZF
Species	Unknown
Pos	A	C	G	T
1	-0.0975559	-0.482022	0.108917	0.200455
2	-0.0705787	-0.184213	-0.0579778	0.20969
3	-0.490914	-0.276983	-0.650121	0.466098
4	-0.523854	-0.77233	-0.284528	0.478912
5	-0.922156	0.571049	-1.12792	-1.0886
6	-0.724908	-0.41237	-0.54218	0.496613
7	0	0	0	0


TF	Unknown
TF Name	Unknown
Gene	CM000673.2_78385175-78385736(+)_1
Motif	CM000673.2_78385175-78385736(+)_1|2|1x0
Family	C2H2 ZF
Species	Unknown
Pos	A	C	G	T
1	-0.792719	-0.87729	0.560326	-1.13864
2	-0.865454	-0.201052	-0.549356	0.470116
3	-1.12188	-1.1053	0.553981	-0.576434
4	0	0	0	0


TF	Unknown
TF Name	Unknown
Gene	CM000673.2_123725999-123727124(-)_1
Motif	CM000673.2_123725999-123727124(-)_1|1|1x0
Family	C2H2 ZF
Species	Unknown
Pos	A	C	G	T
1	-0.286319	-0.468936	0.410248	-0.243185
2	-0.309138	-0.678382	0.438975	-0.258215
3	-0.380065	-1.16908	0.529886	-0.893159
4	-0.547471	-0.700182	0.504806	-0.495381
5	-0.177557	-0.693382	0.44198	-0.436315
6	0.235273	-0.207313	-0.115413	-0.0486827
7	0	0	0	0


TF	Unknown
TF Name	Unknown
Gene	CM000673.2_123725999-123727124(-)_1
Motif	CM000673.2_123725999-123727124(-)_1|2|1x0
Family	C2H2 ZF
Species	Unknown
Pos	A	C	G	T
1	0.0621122	-0.345721	0.160601	-0.0233293
2	-0.380002	-0.0861387	-0.150162	0.312888
3	-0.215789	-0.319985	-0.600909	0.42525
4	0.226532	-0.240911	-0.206484	0.0489943
5	0.051964	-0.390885	0.187437	-0.0330879
6	-0.53378	0.343199	-0.291825	-0.00314252
7	0.37566	-0.291832	-0.0387252	-0.699787
8	-0.48879	0.186318	-0.678714	0.285605
9	0.557323	-1.01891	-0.882083	-0.783585
10	-0.801428	-1.00329	0.543603	-0.608134
11	-1.1307	0.568268	-1.09945	-0.835963
12	-0.455502	-0.325896	-0.286326	0.424924
13	0	0	0	0


TF	Unknown
TF Name	Unknown
Gene	CM000673.2_123725999-123727124(-)_1
Motif	CM000673.2_123725999-123727124(-)_1|3|1x0
Family	C2H2 ZF
Species	Unknown
Pos	A	C	G	T
1	-0.327461	-0.339825	0.344179	-0.0638213
2	-0.308584	-0.52801	0.396637	-0.142889
3	-0.459669	-0.803224	0.516077	-0.669282
4	-0.653776	-0.80173	0.524695	-0.563994
5	-0.10764	-0.70109	0.455722	-0.78322
6	-1.09655	-1.12369	0.575282	-1.07623
7	0	0	0	0


TF	Unknown
TF Name	Unknown
Gene	CM000674.2_8176974-8177580(+)_1
Motif	CM000674.2_8176974-8177580(+)_1|1|1x0
Family	C2H2 ZF
Species	Unknown
Pos	A	C	G	T
1	-0.914179	-0.986032	0.568303	-1.13067
2	0.561924	-0.782742	-0.952869	-1.11508
3	0.430666	-0.671413	-0.318962	-0.213636
4	-0.570077	-0.757303	0.531184	-0.800405
5	-0.403476	-0.814446	0.509786	-0.662708
6	0.557153	-0.991199	-0.934681	-0.757783
7	-0.330893	-0.249331	0.384837	-0.264147
8	-0.136647	-0.375645	0.173395	0.132951
9	-0.0929813	-0.424415	0.0496385	0.229247
10	0	0	0	0


TF	Unknown
TF Name	Unknown
Gene	CM000674.2_48342975-48343764(-)_1
Motif	CM000674.2_48342975-48343764(-)_1|1|1x0
Family	C2H2 ZF
Species	Unknown
Pos	A	C	G	T
1	-0.0453477	-0.286924	-0.348841	0.32935
2	-0.338589	-0.789719	0.499807	-0.66102
3	0.092185	-0.0931736	-0.172341	0.108621
4	-0.613493	-0.693115	0.503956	-0.440608
5	-0.855468	-1.10254	0.560766	-0.840582
6	-0.819278	-1.15237	0.5466	-0.589194
7	-0.725143	-0.934167	0.521734	-0.430896
8	-0.378297	-0.604452	0.483377	-0.538594
9	-0.233981	-0.637999	-0.57219	0.465172
10	0	0	0	0


TF	Unknown
TF Name	Unknown
Gene	CM000674.2_48342975-48343764(-)_1
Motif	CM000674.2_48342975-48343764(-)_1|2|1x0
Family	C2H2 ZF
Species	Unknown
Pos	A	C	G	T
1	-0.613493	-0.693115	0.503956	-0.440608
2	-0.855468	-1.10254	0.560766	-0.840582
3	-0.819278	-1.15237	0.5466	-0.589194
4	-0.613493	-0.693115	0.503956	-0.440608
5	-0.855468	-1.10254	0.560766	-0.840582
6	-0.819278	-1.15237	0.5466	-0.589194
7	0	0	0	0


TF	Unknown
TF Name	Unknown
Gene	CM000674.2_57002781-57004944(-)_1
Motif	CM000674.2_57002781-57004944(-)_1|1|1x0
Family	C2H2 ZF
Species	Unknown
Pos	A	C	G	T
1	0.172232	-0.199222	0.230197	-0.739535
2	-0.251706	-0.408748	-1.13035	0.473578
3	-0.741949	0.558959	-1.14001	-0.905476
4	0	0	0	0


TF	Unknown
TF Name	Unknown
Gene	CM000674.2_57002781-57004944(-)_1
Motif	CM000674.2_57002781-57004944(-)_1|2|1x0
Family	C2H2 ZF
Species	Unknown
Pos	A	C	G	T
1	-0.542593	-1.24827	0.450701	-0.0788762
2	0.135765	-0.625978	-0.125794	0.216926
3	-0.711613	0.521471	-0.826358	-0.476211
4	-0.601983	-0.443411	-0.147212	0.427683
5	-0.573781	-0.905352	-0.193801	0.472581
6	-0.583437	-0.486267	-0.804109	0.512639
7	0	0	0	0


TF	Unknown
TF Name	Unknown
Gene	CM000674.2_57002781-57004944(-)_1
Motif	CM000674.2_57002781-57004944(-)_1|3|1x0
Family	C2H2 ZF
Species	Unknown
Pos	A	C	G	T
1	-0.322592	-0.0146169	-0.438763	0.341079
2	-1.08552	-1.13605	-0.722402	0.56292
3	0.107789	-0.8915	-0.687343	0.377395
4	0	0	0	0


TF	Unknown
TF Name	Unknown
Gene	CM000674.2_57002781-57004944(-)_1
Motif	CM000674.2_57002781-57004944(-)_1|4|1x0
Family	C2H2 ZF
Species	Unknown
Pos	A	C	G	T
1	-0.135266	-1.00297	0.450669	-0.461457
2	0.197544	-0.339038	-0.243431	0.144583
3	-0.214281	-0.0772379	-0.228965	0.292729
4	0.242583	-0.086481	0.0546472	-0.525346
5	-0.450334	0.377021	-0.402713	-0.0617824
6	-0.165683	-0.0239562	0.114384	0.0291851
7	0.206878	-0.841087	0.0528495	0.0477491
8	-0.533143	0.37661	-0.184533	-0.171989
9	-1.14615	-1.01446	-0.583986	0.552817
10	0	0	0	0


TF	Unknown
TF Name	Unknown
Gene	CM000674.2_124012078-124012927(+)_1
Motif	CM000674.2_124012078-124012927(+)_1|1|1x0
Family	C2H2 ZF
Species	Unknown
Pos	A	C	G	T
1	0.259949	0.0260958	-0.117743	-0.448485
2	-0.898765	-0.734911	-0.9793	0.554459
3	0.56557	-0.982299	-1.00058	-0.926911
4	0.248389	0.0539281	-0.0903534	-0.546802
5	-1.09499	-0.896844	-1.10012	0.569775
6	0.571381	-1.08967	-1.05706	-0.983889
7	0.248389	0.0539281	-0.0903534	-0.546802
8	-1.09499	-0.896844	-1.10012	0.569775
9	0.571381	-1.08967	-1.05706	-0.983889
10	0.333879	-0.204838	-0.0651675	-0.445842
11	-0.449229	0.0707403	-0.543979	0.338831
12	-1.08066	-1.12422	-1.06752	0.574751
13	0.312308	-0.0832893	-0.344737	-0.174077
14	0.452197	-0.584082	-0.352852	-0.334422
15	-0.263754	0.0942113	-0.030761	0.107655
16	-0.0434837	-0.435912	-0.328104	0.353913
17	-0.280481	-0.42259	0.438784	-0.454298
18	-0.445328	-0.561476	-0.38857	0.471018
19	-0.586527	-0.648877	0.508935	-0.539955
20	-0.408664	-0.564799	0.464024	-0.370102
21	0.0909357	-0.238421	0.0766281	-0.00148945
22	0.157898	-0.646615	0.135051	-0.0127037
23	-0.209439	0.169169	-0.31752	0.153802
24	-0.595151	-0.498057	-0.226178	0.452445
25	-0.22892	-0.219978	0.0315494	0.238486
26	-0.129423	0.325698	-0.328259	-0.173148
27	-0.234413	0.264376	-0.152906	-0.0576176
28	0	0	0	0


TF	Unknown
TF Name	Unknown
Gene	CM000674.2_132925375-132927205(-)_1
Motif	CM000674.2_132925375-132927205(-)_1|1|1x0
Family	C2H2 ZF
Species	Unknown
Pos	A	C	G	T
1	0.172417	-0.19746	-0.147935	0.066944
2	-0.484534	-0.198987	-0.235593	0.390682
3	-0.975394	-1.0541	0.567003	-0.935244
4	-0.252611	-0.420819	0.388995	-0.21288
5	-0.270591	-0.610701	0.418493	-0.223687
6	-0.322909	-1.04967	0.515243	-0.795519
7	0.104715	-0.269858	-0.0449614	0.110076
8	0.0189768	-0.160641	-0.0284789	0.123197
9	-0.125097	0.293091	-0.23192	-0.154744
10	0.156028	-0.246916	-0.0884311	0.0739381
11	0.212209	-0.371532	-0.077281	0.044483
12	0.370282	-0.138204	-0.309156	-0.360435
13	-0.114218	-0.551602	0.367872	-0.209232
14	0.236102	-0.357686	-0.299544	0.126186
15	-0.485533	-0.164946	-0.565375	0.434094
16	0.00594123	-0.184055	-0.0741512	0.172787
17	-0.123406	0.122371	-0.236514	0.127687
18	-0.308072	0.409078	-0.50575	-0.199949
19	0.244979	0.102004	-0.235548	-0.402255
20	-0.851775	-0.639232	-0.860372	0.543063
21	0.563918	-1.00788	-0.963081	-0.888605
22	0.161864	-0.237584	0.0097535	-0.0236588
23	0.0857358	-0.20745	-0.00478249	0.0691043
24	-0.127155	0.0313563	-0.0427847	0.104748
25	-0.237023	-0.115118	0.281977	-0.131183
26	-0.313428	0.154192	-0.152132	0.140934
27	-0.329454	-0.447175	0.43185	-0.326496
28	0.045313	-0.350494	-0.0825141	0.20868
29	-0.0916095	-0.335174	0.0161983	0.227881
30	-0.586941	-0.596634	0.507104	-0.562927
31	-0.317964	-0.561608	0.478166	-0.624355
32	-0.263959	-0.307507	-0.339348	0.39882
33	-0.629772	-0.818767	0.53717	-0.772567
34	0.194924	-0.410607	-0.0583727	0.0684788
35	-0.206663	-0.306738	-0.0800948	0.312515
36	-0.500101	-0.545636	-0.324452	0.466187
37	0.0967866	0.142524	-0.164766	-0.168997
38	-0.263175	-0.303308	0.350791	-0.146135
39	0.235533	-0.116146	0.00623767	-0.300878
40	-0.228729	-0.589528	0.433114	-0.355357
41	-0.366896	-0.349215	-0.302767	0.419107
42	-0.919657	-1.13371	0.565265	-0.882351
43	0.0880606	-0.183703	0.0826045	-0.040657
44	-0.470833	-0.46243	-0.227585	0.435347
45	-0.743127	-0.492596	0.517299	-0.684255
46	0.189008	-0.144407	-0.00588667	-0.124327
47	-0.375132	-0.346383	-0.310304	0.42137
48	0.48852	-0.644909	-0.372122	-0.569917
49	-0.122665	-0.426069	-0.0640137	0.302807
50	-0.0788756	-0.260524	0.0474943	0.176565
51	-0.3893	-0.420236	0.427313	-0.269988
52	0	0	0	0


TF	Unknown
TF Name	Unknown
Gene	CM000674.2_133010101-133011478(+)_1
Motif	CM000674.2_133010101-133011478(+)_1|1|1x0
Family	C2H2 ZF
Species	Unknown
Pos	A	C	G	T
1	0.141538	-0.277306	-0.11274	0.119018
2	-0.148572	-0.195695	-0.144459	0.28678
3	-0.378481	-0.458787	-0.305896	0.437677
4	0.208848	0.213128	-0.357587	-0.508635
5	-0.72387	-0.345728	-0.556311	0.488871
6	0.547236	-0.859893	-0.762443	-0.786484
7	0.168384	0.0805381	-0.15004	-0.211302
8	-0.6286	-0.361887	-0.613984	0.489532
9	-1.06916	-1.10803	0.572913	-1.01598
10	0.176039	-0.311001	-0.0493068	0.0487739
11	0.0482977	-0.160341	-0.170858	0.180795
12	-0.10008	0.0775614	-0.0310125	0.0331037
13	0.0311246	-0.300841	-0.388281	0.304596
14	0.087806	-0.179064	-0.0757595	0.105131
15	0.0933075	-0.146497	0.0991334	-0.102246
16	0.101492	-0.258	0.0232669	0.0529365
17	-0.400952	-0.481777	-0.43702	0.463506
18	-1.1253	-1.10036	0.573669	-1.00513
19	0.2418	-0.0853856	-0.0799328	-0.22071
20	0.0226395	-0.25204	-0.00273599	0.143971
21	-0.0174168	-0.308117	-0.00571571	0.193258
22	0.19401	-0.121125	-0.192561	0.0163402
23	0.093712	-0.119811	0.0286957	-0.030604
24	-0.0240374	-0.0209721	0.0486825	-0.00772615
25	0.127141	-0.127733	0.0649833	-0.123034
26	-0.00579104	-0.111761	-0.104238	0.162423
27	-0.109783	-0.155667	-0.242211	0.290497
28	0.0182806	-0.489844	0.0747744	0.159992
29	-0.261902	-0.443024	-0.0691933	0.350167
30	-0.666716	-0.532352	-0.25914	0.46841
31	0.371196	-0.645977	-0.086446	-0.219078
32	0.0414143	-0.269671	-0.00455953	0.137655
33	-1.02013	-0.915165	-0.786096	0.558626
34	0.429683	-0.11249	-0.487267	-0.671654
35	0.558922	-1.04786	-0.71639	-1.01537
36	-0.846672	-0.460766	-0.391519	0.492142
37	0.253866	-0.228217	-0.118745	-0.0686532
38	0.230586	-0.327967	-0.116514	0.0272859
39	-0.294418	-0.0659971	-0.1578	0.287346
40	0	0	0	0


TF	Unknown
TF Name	Unknown
Gene	CM000674.2_133056721-133058929(+)_1
Motif	CM000674.2_133056721-133058929(+)_1|1|1x0
Family	C2H2 ZF
Species	Unknown
Pos	A	C	G	T
1	0.401579	-0.397598	-0.209623	-0.335808
2	-0.053859	-0.0300858	-0.00649669	0.0786059
3	0.503446	-0.647753	-0.57151	-0.495828
4	0.401579	-0.397598	-0.209623	-0.335808
5	-0.053859	-0.0300858	-0.00649669	0.0786059
6	0.503446	-0.647753	-0.57151	-0.495828
7	-0.0858159	-0.105384	0.117897	0.0345767
8	-0.489228	-0.475555	0.439174	-0.227459
9	-0.448472	-0.77882	0.51716	-0.726308
10	0.231488	-0.163923	-0.104513	-0.083967
11	0.085655	0.185779	-0.393822	-0.0734877
12	-0.0207995	0.306484	-0.335157	-0.252375
13	-0.604206	-0.712141	0.517073	-0.571639
14	-0.286312	0.22924	-0.153742	0.0356774
15	-0.38347	0.42445	-0.289664	-0.381084
16	0.406803	-0.154254	-0.405511	-0.450601
17	-0.259171	-0.232809	-0.150172	0.333789
18	0.428096	-0.408934	-0.353805	-0.31207
19	0.171388	-0.139852	-0.12003	0.014079
20	-0.106824	0.162305	-0.213875	0.0621323
21	-0.115682	0.369075	-0.426007	-0.284301
22	0.110599	0.100089	-0.433222	0.0342271
23	-0.859705	-1.01369	0.56358	-0.982411
24	0.565032	-0.970984	-0.935142	-0.983428
25	0.0892281	0.053977	-0.104596	-0.0687407
26	0.0308753	0.0391038	-0.223271	0.0913372
27	-0.12163	0.197399	-0.0303004	-0.132989
28	-0.228729	-0.589528	0.433114	-0.355357
29	-0.366896	-0.349215	-0.302767	0.419107
30	-0.919657	-1.13371	0.565265	-0.882351
31	0.110599	0.100089	-0.433222	0.0342271
32	-0.859705	-1.01369	0.56358	-0.982411
33	0.565032	-0.970984	-0.935142	-0.983428
34	0.231488	-0.163923	-0.104513	-0.083967
35	0.085655	0.185779	-0.393822	-0.0734877
36	-0.0207995	0.306484	-0.335157	-0.252375
37	-0.604206	-0.712141	0.517073	-0.571639
38	-0.286312	0.22924	-0.153742	0.0356774
39	-0.38347	0.42445	-0.289664	-0.381084
40	0.243953	-0.0980811	-0.170789	-0.11148
41	-0.306805	-0.303077	-0.173559	0.368917
42	-0.842629	-0.978568	0.55625	-0.818991
43	0.255877	-0.122213	-0.0699301	-0.228048
44	0.492485	-0.516358	-0.435094	-0.657121
45	-0.186741	0.369252	-0.347008	-0.252187
46	-0.00200418	-0.023439	-0.382176	0.215468
47	-0.608979	-0.579431	0.499198	-0.476076
48	-0.702801	-0.844276	0.544971	-0.820043
49	0.26458	-0.120073	-0.269665	-0.0629275
50	-0.303706	-0.369434	-0.248285	0.39991
51	0.500062	-0.627337	-0.502702	-0.54191
52	0.406803	-0.154254	-0.405511	-0.450601
53	-0.259171	-0.232809	-0.150172	0.333789
54	0.428096	-0.408934	-0.353805	-0.31207
55	-0.0788018	-0.242772	-0.0917393	0.251536
56	-0.165151	-0.0493761	0.0801287	0.0867771
57	-0.0453945	-0.0223871	0.166825	-0.166753
58	0	0	0	0


TF	Unknown
TF Name	Unknown
Gene	CM000674.2_133105436-133106648(+)_1
Motif	CM000674.2_133105436-133106648(+)_1|1|1x0
Family	C2H2 ZF
Species	Unknown
Pos	A	C	G	T
1	0.244296	-0.39852	0.0916171	-0.214245
2	0.506132	-0.565207	-0.558738	-0.61191
3	-0.778443	0.0566864	-0.766217	0.401867
4	0.0965745	-0.0182997	-0.00914992	-0.0898695
5	-0.792398	-0.526254	-0.549688	0.513084
6	-0.944572	-0.802386	0.51903	-0.37177
7	0.270465	-0.139161	-0.151826	-0.151745
8	-0.312052	-0.201893	-0.331782	0.383545
9	-0.380417	-0.578081	-0.567847	0.484136
10	-0.04442	-0.288906	0.00664205	0.195251
11	0.0693332	0.302631	-0.273347	-0.542708
12	-0.0805627	0.345386	-0.349412	-0.295026
13	-0.265843	-0.4398	0.39769	-0.224754
14	-0.28572	-0.637452	0.426914	-0.237212
15	-0.345389	-1.09699	0.521407	-0.83415
16	-0.37162	-0.441686	0.453209	-0.427068
17	-0.0309755	0.00884045	-0.100319	0.0984812
18	-0.0410409	-0.388684	0.330435	-0.26644
19	-0.714197	-0.856272	0.550266	-0.930498
20	0.514455	-0.695002	-0.580149	-0.575244
21	-0.713359	-1.13792	0.561054	-1.02631
22	0.0919216	-0.160373	-0.0207028	0.0490592
23	-0.0246523	0.169114	-0.0355183	-0.182027
24	-0.2445	-0.290655	-0.161565	0.348122
25	0.319401	-0.277084	0.00596734	-0.430149
26	0.535353	-0.599152	-0.810264	-0.787626
27	0.47243	-0.282047	-0.674298	-0.525491
28	0.0965745	-0.0182997	-0.00914992	-0.0898695
29	-0.792398	-0.526254	-0.549688	0.513084
30	-0.944572	-0.802386	0.51903	-0.37177
31	0	0	0	0


TF	Unknown
TF Name	Unknown
Gene	CM000674.2_133120286-133121990(-)_1
Motif	CM000674.2_133120286-133121990(-)_1|1|1x0
Family	C2H2 ZF
Species	Unknown
Pos	A	C	G	T
1	0.208582	0.0544549	-0.0599007	-0.421676
2	-0.783438	-0.626389	-0.787506	0.536035
3	0.538361	-0.778165	-0.752324	-0.694326
4	-0.980049	-1.09596	0.572909	-1.12606
5	-0.646746	-0.275419	-0.743968	0.486254
6	-0.494104	-0.760162	-0.37779	0.4895
7	0.0761164	-0.0922203	0.121374	-0.169206
8	-0.147812	-0.0555477	-0.178236	0.241835
9	0.0241688	0.00922223	-0.12968	0.0716804
10	0.215989	-0.210569	-0.0210634	-0.103902
11	0.015392	-0.654998	0.387022	-0.516156
12	-0.277533	-0.580933	-0.39422	0.448134
13	0.0894887	-0.181504	-0.230801	0.183273
14	0.258189	-0.352593	-0.160792	0.0225422
15	-0.143947	-0.188358	-0.0451568	0.238742
16	0.163581	0.126523	-0.165938	-0.28237
17	-0.56015	-0.479279	-0.665147	0.501989
18	0.52768	-0.699609	-0.722892	-0.618665
19	-0.0659043	-0.528306	0.410836	-0.569967
20	-0.577288	0.495047	-0.741193	-0.369127
21	-0.753458	0.538889	-0.781317	-0.699798
22	0	0	0	0


TF	Unknown
TF Name	Unknown
Gene	CM000674.2_133155474-133156965(+)_1
Motif	CM000674.2_133155474-133156965(+)_1|1|1x0
Family	C2H2 ZF
Species	Unknown
Pos	A	C	G	T
1	0.153452	0.0314132	-0.03906	-0.23122
2	-0.467207	-0.472164	-0.372283	0.462018
3	0.518003	-0.650215	-0.624873	-0.614553
4	-0.164084	-0.361093	0.182418	0.132649
5	-0.50093	0.434861	-0.390337	-0.255272
6	-0.758544	-0.565279	0.499006	-0.399577
7	0.224784	0.0464178	-0.135319	-0.321533
8	-0.716904	-0.83897	-0.771414	0.543314
9	0.570546	-1.04016	-1.01973	-1.03036
10	-0.00198632	-0.0234126	-0.382007	0.215399
11	-0.608625	-0.579089	0.49911	-0.475775
12	-0.702368	-0.843787	0.544906	-0.819564
13	0.239864	0.0695426	-0.412788	-0.153338
14	-0.484827	-0.702577	0.512809	-0.663043
15	0.554173	-0.872242	-0.792107	-0.913596
16	0.0706136	0.0628046	-0.270598	0.0536764
17	-0.543041	-0.681101	0.508605	-0.553385
18	0.524844	-0.68377	-0.632754	-0.674722
19	-0.527099	-0.697352	0.504829	-0.516386
20	-0.519024	-0.528741	0.190897	0.267014
21	-0.435165	-0.149208	-0.582329	0.425208
22	-0.0608339	-0.37068	-0.126455	0.291681
23	-0.268811	-0.601628	0.462265	-0.505656
24	-0.246257	-0.439373	-0.374077	0.422687
25	-0.000966237	-0.0138137	-0.385281	0.20997
26	-0.576751	-0.630153	0.49213	-0.40322
27	-0.523183	-0.815589	0.526225	-0.7254
28	-0.921391	-1.1322	0.566769	-0.925969
29	0.511744	-0.631711	-0.503646	-0.690466
30	-0.650351	-0.291573	-0.601226	0.479262
31	0	0	0	0


TF	Unknown
TF Name	Unknown
Gene	CM000674.2_133202109-133204527(+)_1
Motif	CM000674.2_133202109-133204527(+)_1|1|1x0
Family	C2H2 ZF
Species	Unknown
Pos	A	C	G	T
1	0.349673	-0.149481	-0.184407	-0.397776
2	-0.238639	0.239698	-0.379671	0.103454
3	0.508028	-0.622414	-0.551928	-0.585724
4	0.184386	-0.16555	-0.0121747	-0.0884843
5	-0.468291	-0.363272	-0.280332	0.431713
6	-0.914281	-0.960437	0.558376	-0.819835
7	-0.0156636	-0.0330134	0.0557251	-0.0124609
8	-0.0824417	-0.393577	0.138469	0.144055
9	-0.0999415	-0.0397104	0.0358825	0.0816402
10	0.160837	-0.22426	0.0547831	-0.0858427
11	-0.151751	-0.158533	-0.0706098	0.243233
12	-0.347655	-0.342416	-0.036754	0.337957
13	0.0357112	-0.2629	-0.341555	0.281706
14	0.0803288	-0.159728	-0.0668028	0.0959128
15	0.0851768	-0.130534	0.0904173	-0.090729
16	-0.0709851	-0.0325629	-0.404326	0.262182
17	-0.19574	-0.126888	-0.215181	0.302526
18	-1.12544	-1.08513	0.573527	-1.01216
19	0.345908	-0.569067	-0.0657536	-0.185059
20	0.0391991	-0.240631	-0.00215557	0.12577
21	-0.87762	-0.783202	-0.667101	0.542512
22	0.0357112	-0.2629	-0.341555	0.281706
23	0.0803288	-0.159728	-0.0668028	0.0959128
24	0.0851768	-0.130534	0.0904173	-0.090729
25	0.230102	-0.253417	-0.00438836	-0.122929
26	0.135975	-0.213361	-0.0557906	0.0573086
27	-0.26307	-0.267752	-0.292666	0.381077
28	0.345908	-0.569067	-0.0657536	-0.185059
29	0.0391991	-0.240631	-0.00215557	0.12577
30	-0.87762	-0.783202	-0.667101	0.542512
31	0.332801	-0.0845623	-0.226369	-0.365174
32	0.557633	-0.981188	-0.752704	-0.96738
33	-0.632746	-0.659157	-0.486801	0.508108
34	0.190651	-0.283399	-0.0148517	-0.0169311
35	0.0423247	-0.141781	-0.0667105	0.120099
36	-0.106159	-0.16731	-0.162044	0.2667
37	-0.0848671	-0.0914636	-0.366101	0.287126
38	-0.618852	-0.5423	-0.346047	0.480271
39	-0.661136	-0.73617	0.520288	-0.545604
40	0.300328	-0.452743	-0.0526214	-0.116473
41	-0.101205	-0.173703	0.0300028	0.166135
42	-0.602645	-0.625645	-0.360949	0.488267
43	0.0357112	-0.2629	-0.341555	0.281706
44	0.0803288	-0.159728	-0.0668028	0.0959128
45	0.0851768	-0.130534	0.0904173	-0.090729
46	0.230102	-0.253417	-0.00438836	-0.122929
47	0.135975	-0.213361	-0.0557906	0.0573086
48	-0.26307	-0.267752	-0.292666	0.381077
49	0.345908	-0.569067	-0.0657536	-0.185059
50	0.0391991	-0.240631	-0.00215557	0.12577
51	-0.87762	-0.783202	-0.667101	0.542512
52	0.332801	-0.0845623	-0.226369	-0.365174
53	0.557633	-0.981188	-0.752704	-0.96738
54	-0.632746	-0.659157	-0.486801	0.508108
55	0.190651	-0.283399	-0.0148517	-0.0169311
56	0.0423247	-0.141781	-0.0667105	0.120099
57	-0.106159	-0.16731	-0.162044	0.2667
58	-0.0709851	-0.0325629	-0.404326	0.262182
59	-0.19574	-0.126888	-0.215181	0.302526
60	-1.12544	-1.08513	0.573527	-1.01216
61	0.300328	-0.452743	-0.0526214	-0.116473
62	-0.101205	-0.173703	0.0300028	0.166135
63	-0.602645	-0.625645	-0.360949	0.488267
64	0.176889	-0.106583	-0.170842	0.0170704
65	0.0849189	-0.107151	0.026435	-0.0269066
66	-0.0215289	-0.0187716	0.0438846	-0.00685651
67	0.176889	-0.106583	-0.170842	0.0170704
68	0.0849189	-0.107151	0.026435	-0.0269066
69	-0.0215289	-0.0187716	0.0438846	-0.00685651
70	0	0	0	0


TF	Unknown
TF Name	Unknown
Gene	CM000674.2_133202109-133204527(+)_1
Motif	CM000674.2_133202109-133204527(+)_1|2|1x0
Family	C2H2 ZF
Species	Unknown
Pos	A	C	G	T
1	0.0940566	-0.728373	-0.0321008	0.215513
2	-0.417374	-0.520524	-0.227641	0.435179
3	-1.15872	-0.952953	-0.456154	0.540248
4	0	0	0	0


TF	Unknown
TF Name	Unknown
Gene	CM000675.2_18468726-18469587(-)_1
Motif	CM000675.2_18468726-18469587(-)_1|1|1x0
Family	C2H2 ZF
Species	Unknown
Pos	A	C	G	T
1	0.395183	-0.231167	-0.406381	-0.270627
2	-1.0705	-1.12083	-1.12332	0.575649
3	0.570953	-1.11413	-1.09298	-0.924947
4	0.14293	0.275064	-0.411827	-0.469885
5	-0.796884	-0.455958	0.51192	-0.619577
6	0.450156	-0.186516	-0.578344	-0.575584
7	0.196144	-0.299289	-0.0145801	-0.0176724
8	-0.37117	-0.478738	0.426764	-0.243426
9	-0.278719	-0.475296	-0.243036	0.409506
10	0	0	0	0


TF	Unknown
TF Name	Unknown
Gene	CM000675.2_18468726-18469587(-)_1
Motif	CM000675.2_18468726-18469587(-)_1|2|1x0
Family	C2H2 ZF
Species	Unknown
Pos	A	C	G	T
1	0.448375	-0.458095	-0.360687	-0.389278
2	0.535182	-0.779374	-0.621521	-0.780836
3	-1.1389	-0.819138	-0.840554	0.560069
4	0	0	0	0


TF	Unknown
TF Name	Unknown
Gene	CM000676.2_18395013-18396158(-)_1
Motif	CM000676.2_18395013-18396158(-)_1|1|1x0
Family	C2H2 ZF
Species	Unknown
Pos	A	C	G	T
1	0.395183	-0.231167	-0.406381	-0.270627
2	-1.0705	-1.12083	-1.12332	0.575649
3	0.570953	-1.11413	-1.09298	-0.924947
4	0.14293	0.275064	-0.411827	-0.469885
5	-0.796884	-0.455958	0.51192	-0.619577
6	0.450156	-0.186516	-0.578344	-0.575584
7	-0.149266	-0.57995	-0.20733	0.381549
8	-0.795448	0.541324	-0.90051	-0.626824
9	-0.676161	-0.500872	-0.246368	0.463379
10	0.47408	-0.526018	-0.472126	-0.413522
11	0.0742556	-0.388718	-0.0934387	0.20372
12	-0.377027	0.30455	-0.501507	0.0965131
13	0	0	0	0


TF	Unknown
TF Name	Unknown
Gene	CM000676.2_18395013-18396158(-)_1
Motif	CM000676.2_18395013-18396158(-)_1|2|1x0
Family	C2H2 ZF
Species	Unknown
Pos	A	C	G	T
1	0.448375	-0.458095	-0.360687	-0.389278
2	0.535182	-0.779374	-0.621521	-0.780836
3	-1.1389	-0.819138	-0.840554	0.560069
4	0	0	0	0


TF	Unknown
TF Name	Unknown
Gene	CM000676.2_18396284-18397142(-)_1
Motif	CM000676.2_18396284-18397142(-)_1|1|1x0
Family	C2H2 ZF
Species	Unknown
Pos	A	C	G	T
1	-0.0932118	-0.213436	-0.201595	0.290653
2	-0.709784	0.504795	-0.693676	-0.392456
3	0.43634	-0.70262	-0.453555	-0.14349
4	0.246268	-0.114269	-0.377372	0.0207261
5	-0.425131	-0.765816	0.496556	-0.500994
6	-0.811595	-1.13166	0.567309	-1.09997
7	0	0	0	0


TF	Unknown
TF Name	Unknown
Gene	CM000676.2_18396284-18397142(-)_1
Motif	CM000676.2_18396284-18397142(-)_1|2|1x0
Family	C2H2 ZF
Species	Unknown
Pos	A	C	G	T
1	0.380204	-0.22928	-0.16022	-0.49656
2	-0.465037	0.256606	-0.411719	0.165606
3	-1.01652	-1.12851	-0.958502	0.570463
4	0	0	0	0


TF	Unknown
TF Name	Unknown
Gene	CM000676.2_21091859-21093404(-)_1
Motif	CM000676.2_21091859-21093404(-)_1|1|1x0
Family	C2H2 ZF
Species	Unknown
Pos	A	C	G	T
1	0.242436	-0.131505	-0.183674	-0.0662337
2	-0.592038	-0.628742	-0.168602	0.451909
3	0.568847	-1.13012	-0.94254	-0.973691
4	0.126243	-0.56382	0.275306	-0.296995
5	-0.62418	0.0515175	-0.174818	0.293991
6	-0.802753	-0.396553	-0.181078	0.444385
7	0	0	0	0


TF	Unknown
TF Name	Unknown
Gene	CM000676.2_21091859-21093404(-)_1
Motif	CM000676.2_21091859-21093404(-)_1|2|1x0
Family	C2H2 ZF
Species	Unknown
Pos	A	C	G	T
1	-0.97419	-1.05018	0.57173	-1.12724
2	-0.484778	0.141601	-0.048809	0.144048
3	-0.160186	-0.220685	-0.167256	0.306744
4	0	0	0	0


TF	Unknown
TF Name	Unknown
Gene	CM000676.2_21091859-21093404(-)_1
Motif	CM000676.2_21091859-21093404(-)_1|3|1x0
Family	C2H2 ZF
Species	Unknown
Pos	A	C	G	T
1	0.12783	-0.86042	0.285764	-0.22993
2	-0.683035	0.235803	-0.137106	0.127804
3	0.513102	-1.08167	-0.227069	-1.18587
4	0	0	0	0


TF	Unknown
TF Name	Unknown
Gene	CM000676.2_21091859-21093404(-)_1
Motif	CM000676.2_21091859-21093404(-)_1|4|1x0
Family	C2H2 ZF
Species	Unknown
Pos	A	C	G	T
1	0.267041	0.0304134	-0.44029	-0.145584
2	0.384755	0.0402741	-0.533613	-0.733032
3	-0.567468	-0.143714	0.428003	-0.479102
4	-0.635675	0.542081	-1.10483	-0.686036
5	-0.0109433	-0.202469	-0.312755	0.28122
6	0.299609	-1.39936	0.272758	-1.03285
7	0	0	0	0


TF	Unknown
TF Name	Unknown
Gene	CM000676.2_21522706-21525715(-)_1
Motif	CM000676.2_21522706-21525715(-)_1|1|1x0
Family	C2H2 ZF
Species	Unknown
Pos	A	C	G	T
1	0.058434	-0.239458	-0.0445504	0.139033
2	0.0382059	0.15124	-0.615712	0.096633
3	-1.14643	0.552543	-0.611618	-0.938969
4	0	0	0	0


TF	Unknown
TF Name	Unknown
Gene	CM000676.2_21522706-21525715(-)_1
Motif	CM000676.2_21522706-21525715(-)_1|2|1x0
Family	C2H2 ZF
Species	Unknown
Pos	A	C	G	T
1	0.316238	-0.0795133	-0.250916	-0.271752
2	0.570306	-1.07383	-0.954221	-1.06277
3	-1.06852	-1.11273	-1.12353	0.575443
4	0.217563	-0.113746	-0.0496201	-0.162356
5	-0.168514	-0.280811	-0.268193	0.35382
6	0.107729	-0.218586	0.0642219	-0.02019
7	0	0	0	0


TF	Unknown
TF Name	Unknown
Gene	CM000676.2_21522706-21525715(-)_1
Motif	CM000676.2_21522706-21525715(-)_1|3|1x0
Family	C2H2 ZF
Species	Unknown
Pos	A	C	G	T
1	0.338867	-0.073888	-0.312043	-0.312554
2	0.567984	-1.10343	-0.826579	-1.13099
3	-1.04636	-1.10134	-1.02576	0.572488
4	-0.0175178	-0.292393	0.246451	-0.11595
5	0.0499678	-0.57768	-0.193866	0.29528
6	-0.537434	0.246481	0.123343	-0.20935
7	0	0	0	0


TF	Unknown
TF Name	Unknown
Gene	CM000676.2_21522706-21525715(-)_1
Motif	CM000676.2_21522706-21525715(-)_1|4|1x0
Family	C2H2 ZF
Species	Unknown
Pos	A	C	G	T
1	0.484784	-0.0941909	-1.09418	-1.21419
2	-0.411797	0.316189	-0.232341	-0.0196148
3	-0.0405126	-0.389218	-0.6141	0.386996
4	0	0	0	0


TF	Unknown
TF Name	Unknown
Gene	CM000676.2_21522706-21525715(-)_1
Motif	CM000676.2_21522706-21525715(-)_1|5|1x0
Family	C2H2 ZF
Species	Unknown
Pos	A	C	G	T
1	0.208436	-0.55217	0.0563192	-0.0154181
2	-0.574088	0.509719	-0.68895	-0.530388
3	-0.69845	0.55701	-1.14196	-0.914447
4	0.197659	0.119377	-0.398794	-0.149939
5	-0.29165	0.0635742	-0.297359	0.261785
6	0.118166	-0.414222	0.203426	-0.152075
7	0	0	0	0


TF	Unknown
TF Name	Unknown
Gene	CM000676.2_23523197-23526842(-)_1
Motif	CM000676.2_23523197-23526842(-)_1|1|1x0
Family	C2H2 ZF
Species	Unknown
Pos	A	C	G	T
1	0.359284	-0.499036	0.111075	-0.980746
2	-0.829057	-0.357288	-1.0474	0.521512
3	0.544748	-1.15422	-0.517043	-0.919575
4	0	0	0	0


TF	Unknown
TF Name	Unknown
Gene	CM000676.2_23523197-23526842(-)_1
Motif	CM000676.2_23523197-23526842(-)_1|2|1x0
Family	C2H2 ZF
Species	Unknown
Pos	A	C	G	T
1	0.341256	0.034668	-0.260354	-0.760178
2	-0.784693	0.0878972	-0.830277	0.391585
3	0.57599	-1.12298	-1.10399	-1.10233
4	0	0	0	0


TF	Unknown
TF Name	Unknown
Gene	CM000676.2_23523197-23526842(-)_1
Motif	CM000676.2_23523197-23526842(-)_1|3|1x0
Family	C2H2 ZF
Species	Unknown
Pos	A	C	G	T
1	0.53332	-0.577057	-1.16565	-0.597826
2	-0.0200937	0.068062	0.00472884	-0.0631854
3	-0.443498	-0.379854	0.455165	-0.430951
4	0	0	0	0


TF	Unknown
TF Name	Unknown
Gene	CM000676.2_23523197-23526842(-)_1
Motif	CM000676.2_23523197-23526842(-)_1|4|1x0
Family	C2H2 ZF
Species	Unknown
Pos	A	C	G	T
1	-0.935718	-0.832101	0.563906	-1.13506
2	-0.173091	0.296907	-0.475376	0.00558121
3	-0.437595	0.0805514	0.193023	-0.0597431
4	0	0	0	0


TF	Unknown
TF Name	Unknown
Gene	CM000676.2_23523197-23526842(-)_1
Motif	CM000676.2_23523197-23526842(-)_1|5|1x0
Family	C2H2 ZF
Species	Unknown
Pos	A	C	G	T
1	-0.190743	-0.460743	-0.460941	0.425423
2	-0.354734	-0.366896	0.058095	0.297846
3	-0.718749	-1.14796	0.55101	-0.741407
4	0	0	0	0


TF	Unknown
TF Name	Unknown
Gene	CM000676.2_23523197-23526842(-)_1
Motif	CM000676.2_23523197-23526842(-)_1|6|1x0
Family	C2H2 ZF
Species	Unknown
Pos	A	C	G	T
1	-0.661185	0.121506	0.203916	-0.0656368
2	-0.354126	-0.578767	-0.0938293	0.395863
3	-1.11718	-1.1294	-0.860983	0.569572
4	0	0	0	0


TF	Unknown
TF Name	Unknown
Gene	CM000676.2_23533195-23535349(-)_1
Motif	CM000676.2_23533195-23535349(-)_1|1|1x0
Family	C2H2 ZF
Species	Unknown
Pos	A	C	G	T
1	0.0748603	0.288993	-0.460523	-0.283803
2	-0.967592	-1.15265	0.279163	0.283323
3	-1.16106	-1.12961	0.537912	-0.39142
4	0	0	0	0


TF	Unknown
TF Name	Unknown
Gene	CM000676.2_23533195-23535349(-)_1
Motif	CM000676.2_23533195-23535349(-)_1|2|1x0
Family	C2H2 ZF
Species	Unknown
Pos	A	C	G	T
1	0.183258	-0.159647	0.0161614	-0.127999
2	-0.459801	0.0821834	-0.390463	0.309169
3	-1.1308	-0.945509	-0.947176	0.568167
4	0	0	0	0


TF	Unknown
TF Name	Unknown
Gene	CM000676.2_23533195-23535349(-)_1
Motif	CM000676.2_23533195-23535349(-)_1|3|1x0
Family	C2H2 ZF
Species	Unknown
Pos	A	C	G	T
1	0.0934487	-0.0357197	-0.332069	0.137787
2	0.57046	-1.0269	-0.949499	-1.12851
3	-0.645644	-0.822515	-0.819984	0.540583
4	0	0	0	0


TF	Unknown
TF Name	Unknown
Gene	CM000676.2_23533195-23535349(-)_1
Motif	CM000676.2_23533195-23535349(-)_1|4|1x0
Family	C2H2 ZF
Species	Unknown
Pos	A	C	G	T
1	0.152574	-0.385798	0.0396862	0.0302107
2	0.551653	-1.14732	-0.613608	-0.90775
3	-0.70678	0.0815981	-0.116727	0.263056
4	0	0	0	0


TF	Unknown
TF Name	Unknown
Gene	CM000676.2_35534156-35535950(+)_1
Motif	CM000676.2_35534156-35535950(+)_1|1|1x0
Family	C2H2 ZF
Species	Unknown
Pos	A	C	G	T
1	0.353469	-0.185368	-0.364561	-0.18125
2	0.548984	-1.14425	-0.498087	-1.14999
3	-0.379436	0.24067	-0.430953	0.167726
4	0	0	0	0


TF	Unknown
TF Name	Unknown
Gene	CM000676.2_35534156-35535950(+)_1
Motif	CM000676.2_35534156-35535950(+)_1|2|1x0
Family	C2H2 ZF
Species	Unknown
Pos	A	C	G	T
1	-0.178605	-0.407725	-0.240511	0.374992
2	-0.163166	0.0157691	0.161286	-0.0827631
3	-1.08561	-0.825967	0.56758	-1.13139
4	0	0	0	0


TF	Unknown
TF Name	Unknown
Gene	CM000676.2_35534156-35535950(+)_1
Motif	CM000676.2_35534156-35535950(+)_1|3|1x0
Family	C2H2 ZF
Species	Unknown
Pos	A	C	G	T
1	-0.185591	-1.26422	0.203392	0.22943
2	0.20354	0.223514	-0.527337	-0.364386
3	-0.879808	-1.18743	0.511539	-0.255124
4	0	0	0	0


TF	Unknown
TF Name	Unknown
Gene	CM000676.2_35534156-35535950(+)_1
Motif	CM000676.2_35534156-35535950(+)_1|4|1x0
Family	C2H2 ZF
Species	Unknown
Pos	A	C	G	T
1	-0.533223	-1.16265	0.536317	-0.698519
2	-0.164878	-0.546591	-0.36789	0.415504
3	0.236322	-0.242582	-0.183337	0.0208546
4	0	0	0	0


TF	Unknown
TF Name	Unknown
Gene	CM000676.2_64521498-64523643(+)_1
Motif	CM000676.2_64521498-64523643(+)_1|1|1x0
Family	C2H2 ZF
Species	Unknown
Pos	A	C	G	T
1	-0.0876543	-0.714006	0.446242	-0.708908
2	-0.393348	0.373096	-1.32587	0.0746435
3	-0.898438	-0.85932	0.544536	-0.635219
4	0	0	0	0


TF	Unknown
TF Name	Unknown
Gene	CM000676.2_64521498-64523643(+)_1
Motif	CM000676.2_64521498-64523643(+)_1|2|1x0
Family	C2H2 ZF
Species	Unknown
Pos	A	C	G	T
1	0.0761797	-1.01334	-0.294375	0.343127
2	-0.278365	-0.614239	0.18779	0.227673
3	-1.24937	-0.140461	0.449601	-0.393378
4	0	0	0	0


TF	Unknown
TF Name	Unknown
Gene	CM000676.2_64521498-64523643(+)_1
Motif	CM000676.2_64521498-64523643(+)_1|3|1x0
Family	C2H2 ZF
Species	Unknown
Pos	A	C	G	T
1	0.27777	-0.706052	0.209827	-0.543073
2	-0.389481	-0.365449	-0.798392	0.477408
3	-0.607228	-1.33316	0.141395	0.365806
4	0	0	0	0


TF	Unknown
TF Name	Unknown
Gene	CM000676.2_64521498-64523643(+)_1
Motif	CM000676.2_64521498-64523643(+)_1|4|1x0
Family	C2H2 ZF
Species	Unknown
Pos	A	C	G	T
1	0.21346	-0.418692	-0.0534512	0.0412689
2	0.170371	-0.482251	0.0600617	0.0178219
3	-0.073955	-0.199377	0.230885	-0.084597
4	-0.401984	-0.148774	0.332529	-0.12883
5	-0.884831	0.529338	-0.648182	-0.58246
6	-0.892404	-0.637417	0.475135	-0.18368
7	-0.1395	-0.621118	0.260406	0.0842407
8	-0.165237	-0.762092	0.108848	0.269205
9	-1.15679	-0.671336	0.542183	-0.633912
10	0.203673	0.108593	-0.169592	-0.355713
11	-0.255608	-0.530382	0.470067	-0.702569
12	0.553134	-1.04594	-0.699063	-0.865658
13	0	0	0	0


TF	Unknown
TF Name	Unknown
Gene	CM000676.2_64521498-64523643(+)_1
Motif	CM000676.2_64521498-64523643(+)_1|5|1x0
Family	C2H2 ZF
Species	Unknown
Pos	A	C	G	T
1	-0.24611	-0.227961	0.0998035	0.199379
2	-0.79724	0.543683	-0.562783	-1.15529
3	-0.644341	-0.0426837	0.119976	0.189944
4	0	0	0	0


TF	Unknown
TF Name	Unknown
Gene	CM000676.2_99174153-99176664(-)_1
Motif	CM000676.2_99174153-99176664(-)_1|1|1x0
Family	C2H2 ZF
Species	Unknown
Pos	A	C	G	T
1	0.456072	-0.119422	-0.95621	-0.565853
2	0.55758	-0.621401	-1.10749	-1.14139
3	-1.10574	-0.783956	0.54877	-0.659447
4	0	0	0	0


TF	Unknown
TF Name	Unknown
Gene	CM000676.2_99174153-99176664(-)_1
Motif	CM000676.2_99174153-99176664(-)_1|2|1x0
Family	C2H2 ZF
Species	Unknown
Pos	A	C	G	T
1	-0.968136	-0.949934	0.568911	-1.13006
2	-0.517483	-0.695681	0.420209	-0.0638914
3	0.428963	-0.146409	-0.715102	-0.388965
4	0.428096	-0.416862	-0.200059	-0.513679
5	0.462627	-0.632235	-0.218891	-0.583114
6	-1.08794	-0.990522	-0.967395	0.569178
7	0	0	0	0


TF	Unknown
TF Name	Unknown
Gene	CM000676.2_99174153-99176664(-)_1
Motif	CM000676.2_99174153-99176664(-)_1|3|1x0
Family	C2H2 ZF
Species	Unknown
Pos	A	C	G	T
1	-0.968136	-0.949934	0.568911	-1.13006
2	-0.517483	-0.695681	0.420209	-0.0638914
3	0.428963	-0.146409	-0.715102	-0.388965
4	0.371809	-0.167805	-0.262053	-0.37724
5	0.54164	-0.895899	-0.653675	-0.768431
6	-0.310837	-0.107475	-0.279523	0.34341
7	0	0	0	0


TF	Unknown
TF Name	Unknown
Gene	CM000676.2_99174153-99176664(-)_1
Motif	CM000676.2_99174153-99176664(-)_1|4|1x0
Family	C2H2 ZF
Species	Unknown
Pos	A	C	G	T
1	0.293029	-0.430759	0.126405	-0.484417
2	-0.95058	0.554683	-1.14429	-0.639001
3	-1.03859	-0.590664	-0.918164	0.547912
4	0	0	0	0


TF	Unknown
TF Name	Unknown
Gene	CM000677.2_20900870-20901648(-)_1
Motif	CM000677.2_20900870-20901648(-)_1|1|1x0
Family	C2H2 ZF
Species	Unknown
Pos	A	C	G	T
1	0.312392	-0.0854278	-0.23689	-0.262825
2	-0.143283	0.0349012	-0.118563	0.15723
3	-0.959837	-1.05082	0.571338	-1.12763
4	0.00581148	-0.105387	-0.0289975	0.102633
5	-0.121849	-0.0424112	0.0301092	0.102397
6	-0.598609	-0.452179	0.49379	-0.556597
7	-0.128109	-0.619659	0.0466702	0.279195
8	0.0430034	-0.786239	0.373734	-0.434328
9	-0.237686	-0.637248	0.393927	-0.146341
10	0	0	0	0


TF	Unknown
TF Name	Unknown
Gene	CM000677.2_21474554-21475332(-)_1
Motif	CM000677.2_21474554-21475332(-)_1|1|1x0
Family	C2H2 ZF
Species	Unknown
Pos	A	C	G	T
1	0.312392	-0.0854278	-0.23689	-0.262825
2	-0.143283	0.0349012	-0.118563	0.15723
3	-0.959837	-1.05082	0.571338	-1.12763
4	0.00581148	-0.105387	-0.0289975	0.102633
5	-0.121849	-0.0424112	0.0301092	0.102397
6	-0.598609	-0.452179	0.49379	-0.556597
7	-0.128109	-0.619659	0.0466702	0.279195
8	0.0430034	-0.786239	0.373734	-0.434328
9	-0.237686	-0.637248	0.393927	-0.146341
10	0	0	0	0


TF	Unknown
TF Name	Unknown
Gene	CM000677.2_21912170-21912629(-)_1
Motif	CM000677.2_21912170-21912629(-)_1|1|1x0
Family	C2H2 ZF
Species	Unknown
Pos	A	C	G	T
1	-0.239502	-0.959458	0.0164897	0.357061
2	-0.0325891	-1.24715	0.451819	-0.731719
3	-0.440775	-1.026	0.484327	-0.306985
4	0	0	0	0


TF	Unknown
TF Name	Unknown
Gene	CM000677.2_34981361-34983473(-)_1
Motif	CM000677.2_34981361-34983473(-)_1|1|1x0
Family	C2H2 ZF
Species	Unknown
Pos	A	C	G	T
1	-0.82586	-1.03057	0.564812	-1.0643
2	0.154098	-1.05518	0.373894	-0.918445
3	0.569541	-1.12943	-0.990277	-0.950482
4	-0.681787	-0.671802	0.526088	-0.655685
5	-0.268629	-0.508897	0.404222	-0.211105
6	0.0157933	-0.154248	0.0291829	0.076424
7	0	0	0	0


TF	Unknown
TF Name	Unknown
Gene	CM000677.2_34981361-34983473(-)_1
Motif	CM000677.2_34981361-34983473(-)_1|2|1x0
Family	C2H2 ZF
Species	Unknown
Pos	A	C	G	T
1	-0.0385636	-1.12112	0.349712	-0.112343
2	-1.1571	0.541873	-0.628937	-0.671612
3	-0.814687	0.48289	-0.31167	-0.496527
4	0	0	0	0


TF	Unknown
TF Name	Unknown
Gene	CM000677.2_34981361-34983473(-)_1
Motif	CM000677.2_34981361-34983473(-)_1|3|1x0
Family	C2H2 ZF
Species	Unknown
Pos	A	C	G	T
1	-0.0153265	-0.413932	0.176221	0.0602019
2	-0.0564085	-0.245986	0.310229	-0.291218
3	-0.0679079	0.109493	-0.609385	0.207415
4	0.266841	-0.0312095	-0.46368	-0.0570308
5	-0.678649	-0.986351	0.552145	-0.915333
6	0.574737	-1.09589	-1.0526	-1.12423
7	-0.605302	-0.446055	0.489173	-0.509495
8	-0.637113	-0.884483	0.488928	-0.254743
9	0.338176	-0.382024	-0.00702727	-0.374144
10	0	0	0	0


TF	Unknown
TF Name	Unknown
Gene	CM000677.2_34981361-34983473(-)_1
Motif	CM000677.2_34981361-34983473(-)_1|4|1x0
Family	C2H2 ZF
Species	Unknown
Pos	A	C	G	T
1	-0.485249	-0.867539	0.528282	-0.790164
2	-0.530611	-0.148663	-0.435287	0.419646
3	-0.991256	-1.12918	0.569791	-0.958079
4	0	0	0	0


TF	Unknown
TF Name	Unknown
Gene	CM000677.2_34981361-34983473(-)_1
Motif	CM000677.2_34981361-34983473(-)_1|5|1x0
Family	C2H2 ZF
Species	Unknown
Pos	A	C	G	T
1	-0.52295	-0.748574	0.525335	-0.771099
2	-0.847982	-1.13466	0.564308	-0.928965
3	0.566945	-1.12574	-1.04137	-0.838875
4	0	0	0	0


TF	Unknown
TF Name	Unknown
Gene	CM000677.2_34981361-34983473(-)_1
Motif	CM000677.2_34981361-34983473(-)_1|6|1x0
Family	C2H2 ZF
Species	Unknown
Pos	A	C	G	T
1	-0.607097	-0.820968	0.534865	-0.756334
2	-0.487088	-1.15283	0.546139	-1.05964
3	0.563712	-1.01867	-1.0295	-0.827325
4	-0.51996	-0.376813	0.463859	-0.433839
5	-0.546869	-0.769228	0.465325	-0.203158
6	0.313455	-0.333929	0.00315359	-0.326846
7	0	0	0	0


TF	Unknown
TF Name	Unknown
Gene	CM000677.2_43361075-43361966(-)_1
Motif	CM000677.2_43361075-43361966(-)_1|1|1x0
Family	C2H2 ZF
Species	Unknown
Pos	A	C	G	T
1	-0.17043	-0.354393	-0.0493281	0.298802
2	-0.317082	0.101084	-0.171804	0.199424
3	-0.162868	0.0698258	0.236334	-0.381845
4	-0.572756	-0.418937	-0.163788	0.425796
5	-0.205728	0.3167	-0.10841	-0.280059
6	-0.449325	-0.213643	0.291285	0.0324454
7	-0.017762	-0.285008	-0.322713	0.310828
8	0.0108094	-0.777546	0.403298	-0.55773
9	0.00727774	-0.0952604	-0.21292	0.195233
10	0.237209	0.0545916	-0.0809024	-0.509551
11	-1.00124	-0.815165	-1.00606	0.562129
12	0.56394	-0.995943	-0.965324	-0.896606
13	0.0856105	0.204141	-0.214504	-0.242763
14	0.572063	-1.11242	-0.975714	-1.07567
15	-1.04994	0.572912	-1.12606	-1.01907
16	-0.231313	-0.417534	0.406975	-0.32055
17	-0.549723	-0.584894	0.306746	0.155763
18	-0.627665	-0.666863	0.51111	-0.516061
19	0	0	0	0


TF	Unknown
TF Name	Unknown
Gene	CM000677.2_84620525-84622037(+)_1
Motif	CM000677.2_84620525-84622037(+)_1|1|1x0
Family	C2H2 ZF
Species	Unknown
Pos	A	C	G	T
1	0.432221	-0.225419	-0.440548	-0.472421
2	0.522936	-0.72266	-0.532402	-0.736711
3	-0.157131	-0.0354728	-0.069302	0.184552
4	0.0674462	-0.338305	0.168216	-0.0457243
5	-0.23318	-0.0146608	-0.371334	0.306076
6	-0.418028	-0.440812	-0.337177	0.446477
7	0.1581	-0.178901	0.125697	-0.249615
8	-0.510547	-0.177456	-0.331019	0.408265
9	-0.911042	-0.898442	0.557174	-0.84257
10	0.29924	-0.0745201	-0.15279	-0.334897
11	-0.218622	-0.368829	-0.257183	0.382859
12	0.471516	-0.50909	-0.440303	-0.436561
13	0.235513	-0.376614	0.0901233	-0.201136
14	0.495378	-0.524813	-0.518652	-0.569286
15	-0.731821	0.0634375	-0.720178	0.392138
16	0.304375	0.0267732	-0.2371	-0.466411
17	-0.596253	-0.453405	-0.686956	0.503652
18	0.547483	-0.821087	-0.82545	-0.764669
19	0.327512	-0.0542658	-0.316191	-0.293397
20	0.398647	-0.409387	-0.230876	-0.285107
21	-0.822491	-0.946559	0.559102	-0.946402
22	0.319009	-0.074526	-0.159521	-0.419577
23	-0.761326	-0.786655	-0.868602	0.547527
24	0.556199	-0.908022	-0.90078	-0.819291
25	-0.646181	-0.969843	0.55506	-1.11214
26	0.513695	-0.590315	-0.463081	-0.868772
27	-0.501449	-0.50057	-0.582078	0.492375
28	0.287471	-0.0242869	-0.246704	-0.26024
29	0.00304219	-0.152255	-0.146654	0.197355
30	0.0665322	-0.187493	-0.265944	0.215633
31	0.190138	0.076945	-0.37796	-0.0767447
32	0.446002	-0.538642	-0.302161	-0.377336
33	-0.813231	-0.791529	0.537171	-0.620144
34	0.300179	-0.11173	-0.200661	-0.221303
35	0.283361	-0.278789	-0.0775192	-0.14452
36	-0.786307	-0.889452	0.554123	-0.901479
37	-0.494189	-0.796424	0.531268	-0.915908
38	0.574161	-1.03415	-1.12396	-1.09005
39	-1.0394	0.572504	-1.12647	-1.01277
40	0.0759306	-0.0462312	-0.232202	0.121909
41	-0.495837	-0.652144	0.4947	-0.476206
42	-0.673398	-0.925397	0.548064	-0.863984
43	0	0	0	0


TF	Unknown
TF Name	Unknown
Gene	CM000677.2_90067074-90068730(+)_1
Motif	CM000677.2_90067074-90068730(+)_1|1|1x0
Family	C2H2 ZF
Species	Unknown
Pos	A	C	G	T
1	0.0321951	-0.490562	0.0861411	0.140033
2	-0.171364	-0.0253856	-0.071572	0.186038
3	-0.689989	-0.488975	-0.317856	0.475738
4	-0.65321	-0.857056	0.545809	-0.903984
5	-0.467953	-0.915405	0.526378	-0.750198
6	0.568081	-1.11772	-1.05618	-0.86358
7	0.252445	0.0567836	-0.448755	-0.144985
8	-0.897079	-1.12953	0.569441	-1.0532
9	0.571973	-1.06093	-1.00393	-1.08764
10	0.160873	-0.0952308	-0.530352	0.162466
11	0.519784	-0.816224	-0.480156	-0.684783
12	-0.297403	-0.472152	0.420717	-0.280652
13	0	0	0	0


TF	Unknown
TF Name	Unknown
Gene	CM000677.2_90067074-90068730(+)_1
Motif	CM000677.2_90067074-90068730(+)_1|2|1x0
Family	C2H2 ZF
Species	Unknown
Pos	A	C	G	T
1	0.348662	-0.0641786	-0.209885	-0.539425
2	-0.934174	-1.13191	0.567061	-0.922508
3	0.46036	-0.776183	-0.468808	-0.217258
4	0.299464	-0.53597	0.021338	-0.176692
5	-0.299686	-0.266004	-0.114915	0.340234
6	-1.0654	-1.06195	-0.888947	0.567983
7	-0.49125	-0.857015	0.524766	-0.720106
8	0.081834	-0.420289	-0.235502	0.262755
9	-0.12342	-0.49615	-0.250133	0.374044
10	0	0	0	0


TF	Unknown
TF Name	Unknown
Gene	CM000677.2_90360002-90361280(+)_1
Motif	CM000677.2_90360002-90361280(+)_1|1|1x0
Family	C2H2 ZF
Species	Unknown
Pos	A	C	G	T
1	0.0552315	0.100794	-0.216066	-0.0021279
2	-0.608391	-0.691365	0.518403	-0.600457
3	0.508433	-0.666037	-0.525528	-0.582057
4	0.197857	0.0544434	-0.316101	-0.0934467
5	-0.554081	-0.724459	0.520833	-0.668512
6	0.524956	-0.671914	-0.630131	-0.691492
7	0.197857	0.0544434	-0.316101	-0.0934467
8	-0.554081	-0.724459	0.520833	-0.668512
9	0.524956	-0.671914	-0.630131	-0.691492
10	0.0316848	-0.291996	0.23415	-0.155364
11	-0.0793214	-0.116038	-0.256198	0.266475
12	-0.537179	0.51478	-0.721618	-0.605325
13	0.197857	0.0544434	-0.316101	-0.0934467
14	-0.554081	-0.724459	0.520833	-0.668512
15	0.524956	-0.671914	-0.630131	-0.691492
16	-0.0760399	-0.00696818	0.0227092	0.0503229
17	-0.00686026	-0.59696	0.391049	-0.519885
18	-0.163875	0.351458	-0.325045	-0.225509
19	-0.930436	-0.917867	-0.439969	0.531314
20	-1.05141	0.568876	-1.13009	-0.88175
21	0.454587	-0.823052	-0.746661	-0.0850242
22	0.280701	-0.0314053	-0.245531	-0.226897
23	0.346713	-0.31386	-0.167926	-0.21226
24	-0.603593	-0.705019	0.525868	-0.704891
25	-0.109053	-0.0538676	-0.228913	0.242638
26	-0.239286	-0.41777	0.359277	-0.122394
27	-0.376909	-0.52249	0.47115	-0.493701
28	0.0984125	-0.321356	0.186447	-0.135292
29	-0.674925	0.526142	-0.720344	-0.620254
30	-0.74111	0.538276	-0.784755	-0.697421
31	0.0771925	-0.141482	-0.216159	0.168969
32	-0.290384	0.422514	-0.497754	-0.280517
33	0.365924	-0.47522	-0.313601	-0.0669484
34	-0.182162	-0.423774	0.406444	-0.380643
35	0.0681862	0.0596056	-0.0845487	-0.0656076
36	0.345489	-0.0517601	-0.387855	-0.31214
37	0	0	0	0


TF	Unknown
TF Name	Unknown
Gene	CM000678.2_3089093-3090701(-)_1
Motif	CM000678.2_3089093-3090701(-)_1|1|1x0
Family	C2H2 ZF
Species	Unknown
Pos	A	C	G	T
1	0.218011	0.0300497	-0.264579	-0.135147
2	-0.655265	-0.310944	-0.536223	0.477004
3	-0.843016	-1.02175	0.559858	-0.880251
4	0.224652	-0.156684	-0.11376	-0.0676017
5	-0.600483	-0.632128	0.522168	-0.726004
6	0.565041	-0.974542	-0.968686	-0.945718
7	0.0996937	-0.393106	0.261581	-0.291453
8	-0.621295	-0.236345	-0.386848	0.442508
9	-1.13766	-0.871106	0.561311	-0.821438
10	0.126607	-0.149162	0.166816	-0.31523
11	-0.428157	-0.728522	0.128813	0.321134
12	0.398542	-0.252402	-0.495182	-0.209338
13	0	0	0	0


TF	Unknown
TF Name	Unknown
Gene	CM000678.2_3089093-3090701(-)_1
Motif	CM000678.2_3089093-3090701(-)_1|2|1x0
Family	C2H2 ZF
Species	Unknown
Pos	A	C	G	T
1	-0.805409	-0.919683	0.557658	-0.951152
2	-0.676754	-0.282835	-0.637224	0.482524
3	-0.880184	-1.13711	0.561865	-0.827106
4	0	0	0	0


TF	Unknown
TF Name	Unknown
Gene	CM000678.2_3089093-3090701(-)_1
Motif	CM000678.2_3089093-3090701(-)_1|3|1x0
Family	C2H2 ZF
Species	Unknown
Pos	A	C	G	T
1	-0.448663	-0.451493	0.490789	-0.710903
2	-0.570854	0.483387	-0.356564	-0.6059
3	0.403478	-0.595016	-0.430316	-0.0743963
4	-0.535442	-0.698502	0.521836	-0.737544
5	-0.584764	-0.265224	-0.477663	0.456966
6	-0.825882	-1.08369	0.558119	-0.814987
7	0.26246	-0.118419	-0.266543	-0.0618337
8	-0.299376	-0.364459	-0.244499	0.397336
9	0.497883	-0.618455	-0.495042	-0.533866
10	0.010934	-0.156446	-0.172265	0.205318
11	-0.297739	-0.605948	0.459902	-0.437651
12	-1.08391	-1.09271	0.575368	-1.1236
13	0	0	0	0


TF	Unknown
TF Name	Unknown
Gene	CM000678.2_3089093-3090701(-)_1
Motif	CM000678.2_3089093-3090701(-)_1|4|1x0
Family	C2H2 ZF
Species	Unknown
Pos	A	C	G	T
1	-0.333802	-0.511245	0.448596	-0.377876
2	-0.70532	-0.952552	0.535542	-0.586031
3	-0.637291	-1.1472	0.551772	-0.867777
4	-0.785276	-0.928237	0.556599	-0.936975
5	0.560197	-0.940248	-0.861932	-0.937797
6	-0.0722338	0.132735	-0.314048	0.11744
7	-0.515605	-0.739294	0.523686	-0.761626
8	-0.836954	-1.12117	0.563219	-0.917243
9	0.565908	-1.11225	-1.02861	-0.827851
10	0	0	0	0


TF	Unknown
TF Name	Unknown
Gene	CM000678.2_3089093-3090701(-)_1
Motif	CM000678.2_3089093-3090701(-)_1|5|1x0
Family	C2H2 ZF
Species	Unknown
Pos	A	C	G	T
1	-0.216244	-0.367944	0.362395	-0.180412
2	-0.229074	-0.535805	0.392385	-0.186772
3	-0.261034	-0.916473	0.494863	-0.687262
4	-0.559593	-0.844486	0.53656	-0.850024
5	0.46856	-0.45685	-0.326187	-0.624445
6	-1.08393	-1.12736	0.571606	-0.943584
7	0	0	0	0


TF	Unknown
TF Name	Unknown
Gene	CM000678.2_3119215-3120322(+)_1
Motif	CM000678.2_3119215-3120322(+)_1|1|1x0
Family	C2H2 ZF
Species	Unknown
Pos	A	C	G	T
1	-0.714197	-0.856272	0.550266	-0.930498
2	0.514455	-0.695002	-0.580149	-0.575244
3	-0.713359	-1.13792	0.561054	-1.02631
4	0.159882	-0.236913	-0.0666164	0.048292
5	-0.395368	-0.63042	0.485206	-0.512785
6	-0.415094	-0.609581	-0.579757	0.492287
7	0.307925	0.0918234	-0.426939	-0.445651
8	0.499365	-0.597561	-0.458825	-0.616066
9	0.452614	-0.278852	-0.524189	-0.469404
10	0.330643	-0.0826215	-0.171878	-0.444972
11	-0.819496	-0.846094	-0.93215	0.554977
12	0.562866	-0.974765	-0.96716	-0.881586
13	0.0253001	-0.0497349	-0.196322	0.149802
14	-0.0960897	0.273016	-0.148482	-0.212542
15	-0.641781	-0.703129	0.512016	-0.491117
16	0.373294	-0.0375055	-0.299064	-0.660764
17	-0.575379	0.466706	-0.537812	-0.287863
18	-1.05383	-1.10411	-1.02179	0.572624
19	0.229672	-0.100624	-0.341658	0.023048
20	-0.367725	-0.679834	0.476653	-0.437225
21	-0.707289	-1.00051	0.555955	-0.971471
22	-0.0653117	-0.385875	-0.133202	0.299396
23	-0.285994	-0.630322	0.470369	-0.53103
24	-0.260672	-0.460467	-0.392913	0.43141
25	0	0	0	0


TF	Unknown
TF Name	Unknown
Gene	CM000678.2_3140663-3141344(+)_1
Motif	CM000678.2_3140663-3141344(+)_1|1|1x0
Family	C2H2 ZF
Species	Unknown
Pos	A	C	G	T
1	0.120462	-0.0300364	-0.338895	0.110223
2	-0.708472	-1.05397	0.557269	-0.966588
3	0.565209	-1.13376	-0.917772	-0.882503
4	0.038491	-0.0482253	0.0922348	-0.110245
5	0.184226	-0.226936	0.108389	-0.225374
6	-0.157451	0.163668	-0.104785	0.0256213
7	0.0149912	0.163432	-0.20752	-0.0516624
8	-0.0982352	-0.0176823	0.14785	-0.0773928
9	-0.715783	-0.522399	0.505221	-0.51323
10	-0.549117	-0.676867	0.499235	-0.455389
11	-0.697108	0.521098	-0.659366	-0.584447
12	-0.0371456	-0.0532756	0.11521	-0.0488445
13	-0.68051	-0.861296	0.52411	-0.507394
14	-0.967771	0.553839	-0.939785	-0.7038
15	-0.392204	-0.276128	-0.240688	0.396312
16	0	0	0	0


TF	Unknown
TF Name	Unknown
Gene	CM000678.2_3223894-3224710(-)_1
Motif	CM000678.2_3223894-3224710(-)_1|1|1x0
Family	C2H2 ZF
Species	Unknown
Pos	A	C	G	T
1	-0.714197	-0.856272	0.550266	-0.930498
2	0.514455	-0.695002	-0.580149	-0.575244
3	-0.713359	-1.13792	0.561054	-1.02631
4	-0.079076	-0.366682	0.15877	0.112358
5	-0.162542	-0.0402819	0.138753	0.0104526
6	-0.266076	-0.280635	0.372716	-0.240244
7	-0.593279	-0.785209	0.535648	-0.829393
8	-0.421408	-0.842704	0.514797	-0.687154
9	0.560547	-1.0267	-0.968765	-0.787422
10	0.254895	-0.308427	0.0458563	-0.222831
11	0.501929	-0.516696	-0.667409	-0.516746
12	-0.504818	-0.181441	-0.542035	0.43802
13	-0.0272399	-0.2559	-0.0870332	0.22728
14	0.0975083	-0.0762251	0.0894714	-0.167185
15	-0.169086	0.344805	-0.212695	-0.303108
16	0	0	0	0


TF	Unknown
TF Name	Unknown
Gene	CM000678.2_3289361-3290555(+)_1
Motif	CM000678.2_3289361-3290555(+)_1|1|1x0
Family	C2H2 ZF
Species	Unknown
Pos	A	C	G	T
1	-0.947324	-1.1092	0.572095	-1.11909
2	0.57485	-1.12412	-1.03544	-1.12134
3	-0.0862256	0.145863	-0.360034	0.128544
4	0	0	0	0


TF	Unknown
TF Name	Unknown
Gene	CM000678.2_3289361-3290555(+)_1
Motif	CM000678.2_3289361-3290555(+)_1|2|1x0
Family	C2H2 ZF
Species	Unknown
Pos	A	C	G	T
1	0.0620746	-0.0952601	-0.326099	0.196272
2	-0.430961	-0.324773	0.417167	-0.265423
3	-0.696935	-0.750094	0.535599	-0.723861
4	-0.672529	-0.916424	0.548875	-0.895271
5	0.55396	-0.819893	-0.857908	-0.888503
6	-0.382304	-0.0845245	-0.524603	0.391532
7	-0.773645	-1.01354	0.562339	-1.0743
8	0.569246	-0.959544	-0.970016	-1.12972
9	-0.501989	0.429173	-0.540559	-0.148271
10	-0.574386	-0.809109	0.532879	-0.77631
11	-0.446138	-0.833564	0.518902	-0.715876
12	0.543784	-0.852992	-0.855423	-0.652659
13	0	0	0	0


TF	Unknown
TF Name	Unknown
Gene	CM000678.2_3289361-3290555(+)_1
Motif	CM000678.2_3289361-3290555(+)_1|3|1x0
Family	C2H2 ZF
Species	Unknown
Pos	A	C	G	T
1	0.0518648	-0.255532	0.174461	-0.0843104
2	-0.702765	-0.649295	0.101104	0.364621
3	-0.562219	-0.671497	0.505056	-0.503612
4	-0.84735	-1.13014	0.568831	-1.10561
5	0.572735	-1.0202	-1.06428	-1.09976
6	-0.469502	-0.124236	-0.634494	0.427737
7	-0.84735	-1.13014	0.568831	-1.10561
8	0.572735	-1.0202	-1.06428	-1.09976
9	-0.469502	-0.124236	-0.634494	0.427737
10	-0.634176	-0.762957	0.534189	-0.759606
11	0.0326208	-0.903273	0.420092	-0.779311
12	0.489392	-0.730847	-0.533442	-0.361123
13	0	0	0	0


TF	Unknown
TF Name	Unknown
Gene	CM000678.2_3317113-3317866(+)_1
Motif	CM000678.2_3317113-3317866(+)_1|1|1x0
Family	C2H2 ZF
Species	Unknown
Pos	A	C	G	T
1	-0.805409	-0.919683	0.557658	-0.951152
2	-0.676754	-0.282835	-0.637224	0.482524
3	-0.880184	-1.13711	0.561865	-0.827106
4	0.223961	-0.156018	-0.113246	-0.0672527
5	-0.597189	-0.628722	0.521466	-0.722263
6	0.564595	-0.969509	-0.963674	-0.940788
7	0.33094	0.0738759	-0.423421	-0.530518
8	0.490057	-0.550185	-0.538845	-0.470562
9	0.499175	-0.517443	-0.65922	-0.493798
10	-0.426564	-0.585902	-0.114889	0.414719
11	-0.733455	0.532108	-0.713542	-0.663658
12	-0.61881	-0.198852	-0.54797	0.45388
13	-0.403196	-0.611303	-0.202752	0.436656
14	-0.703415	0.547197	-0.87575	-0.842821
15	-0.568056	-0.306294	-0.415015	0.45501
16	0	0	0	0


TF	Unknown
TF Name	Unknown
Gene	CM000678.2_3382854-3383745(-)_1
Motif	CM000678.2_3382854-3383745(-)_1|1|1x0
Family	C2H2 ZF
Species	Unknown
Pos	A	C	G	T
1	-0.38758	-0.26333	0.423692	-0.406408
2	-0.401158	-0.45534	-0.368358	0.450908
3	-0.102982	-0.70049	0.401791	-0.310212
4	-0.0295526	-0.326657	-0.368574	0.335749
5	-0.0104417	-0.886877	0.425898	-0.642501
6	0.00478511	-0.109209	-0.240014	0.21374
7	0.216253	-0.528778	-0.109282	0.107612
8	0.272671	-0.618257	-0.089374	0.0300232
9	-0.32106	-0.0636929	-0.207273	0.309304
10	0.285758	0.0653143	-0.199913	-0.559509
11	-0.967879	-0.682246	-0.969698	0.553549
12	0.574577	-1.12439	-1.06103	-1.07934
13	0.195406	0.0167983	-0.0965257	-0.227943
14	0.553619	-0.997595	-0.644674	-1.02235
15	-0.823976	0.522585	-0.957635	-0.388602
16	-0.175072	-0.350394	0.360535	-0.227826
17	0.0980638	0.0446804	-0.125251	-0.0511687
18	-0.921847	-0.891876	0.560461	-0.930428
19	0	0	0	0


TF	Unknown
TF Name	Unknown
Gene	CM000678.2_3436426-3437665(-)_1
Motif	CM000678.2_3436426-3437665(-)_1|1|1x0
Family	C2H2 ZF
Species	Unknown
Pos	A	C	G	T
1	0.331887	-0.29809	-0.342478	-0.0482519
2	0.0535646	-0.155982	-0.163673	0.171571
3	-0.246954	-0.339995	-0.298718	0.393389
4	-0.661338	-0.866776	0.54705	-0.914071
5	-0.474289	-0.925238	0.527812	-0.758739
6	0.568982	-1.12999	-1.06797	-0.873866
7	0.360036	-0.215188	-0.207564	-0.319114
8	0.500364	-0.601935	-0.493685	-0.578161
9	-0.751387	-0.713151	-0.811395	0.540927
10	-0.0316134	-0.245786	0.00496993	0.173441
11	0.104462	-0.0902837	-0.177055	0.0971134
12	-0.498124	0.416577	-0.216689	-0.331976
13	0	0	0	0


TF	Unknown
TF Name	Unknown
Gene	CM000678.2_3436426-3437665(-)_1
Motif	CM000678.2_3436426-3437665(-)_1|2|1x0
Family	C2H2 ZF
Species	Unknown
Pos	A	C	G	T
1	0.0550465	-0.101731	-0.386153	0.220813
2	-0.631366	-1.14879	0.550178	-0.836429
3	-0.0463623	-0.228999	0.24643	-0.126489
4	0.173445	-0.57439	0.23344	-0.274975
5	-0.155001	0.0724362	-0.131697	0.139953
6	-0.570837	-0.622644	-0.198783	0.456398
7	0.0366204	-0.956329	-0.289459	0.359445
8	-0.0873067	0.143669	-0.0945585	-0.0062666
9	-0.349498	0.134017	0.117768	-0.0556138
10	0	0	0	0


TF	Unknown
TF Name	Unknown
Gene	CM000678.2_4752378-4753089(-)_1
Motif	CM000678.2_4752378-4753089(-)_1|1|1x0
Family	C2H2 ZF
Species	Unknown
Pos	A	C	G	T
1	-0.160002	-0.253695	-0.187412	0.322443
2	-0.761	0.469242	-0.49606	-0.25069
3	-0.787712	-0.703673	0.513674	-0.425169
4	-0.017762	-0.285008	-0.322713	0.310828
5	0.0108094	-0.777546	0.403298	-0.55773
6	0.00727774	-0.0952604	-0.21292	0.195233
7	0.237209	0.0545916	-0.0809024	-0.509551
8	-1.00124	-0.815165	-1.00606	0.562129
9	0.56394	-0.995943	-0.965324	-0.896606
10	0.0856105	0.204141	-0.214504	-0.242763
11	0.572063	-1.11242	-0.975714	-1.07567
12	-1.04994	0.572912	-1.12606	-1.01907
13	-0.988431	-0.571555	-0.124853	0.459236
14	-0.427348	-0.213536	0.404246	-0.320545
15	-0.10268	-0.0907556	0.245974	-0.195676
16	0	0	0	0


TF	Unknown
TF Name	Unknown
Gene	CM000678.2_25239818-25240781(-)_1
Motif	CM000678.2_25239818-25240781(-)_1|1|1x0
Family	C2H2 ZF
Species	Unknown
Pos	A	C	G	T
1	-0.978994	-0.90084	-0.837763	0.559201
2	-0.979086	0.524433	-0.870466	-0.381917
3	-0.697701	0.506806	-0.478394	-0.593753
4	0.0890649	-0.0718423	-0.0630838	0.0253227
5	-0.451012	-0.274815	0.121444	0.2534
6	-0.0493426	-0.114782	0.0191617	0.112116
7	-0.00447774	-0.229996	-0.261814	0.272806
8	0.0348743	-0.630388	0.36608	-0.444893
9	0.00965283	-0.076875	-0.176163	0.168261
10	0.208557	0.0544538	-0.0598842	-0.421604
11	-0.783262	-0.626237	-0.787329	0.536007
12	0.538334	-0.777989	-0.752151	-0.694163
13	-7.37586e-05	0.30587	-0.374996	-0.254882
14	0.558603	-0.912777	-0.934661	-0.846494
15	-0.988124	0.566554	-1.03964	-0.920941
16	-1.04926	-1.12407	0.574897	-1.10742
17	-0.418042	-0.471719	-0.257493	0.435823
18	-1.00081	-0.604857	0.545593	-0.855491
19	0	0	0	0


TF	Unknown
TF Name	Unknown
Gene	CM000678.2_30397205-30399104(+)_1
Motif	CM000678.2_30397205-30399104(+)_1|1|1x0
Family	C2H2 ZF
Species	Unknown
Pos	A	C	G	T
1	0.0316848	-0.291996	0.23415	-0.155364
2	-0.0793214	-0.116038	-0.256198	0.266475
3	-0.537179	0.51478	-0.721618	-0.605325
4	-0.930436	-0.917867	-0.439969	0.531314
5	-1.05141	0.568876	-1.13009	-0.88175
6	0.454587	-0.823052	-0.746661	-0.0850242
7	0	0	0	0


TF	Unknown
TF Name	Unknown
Gene	CM000678.2_30397205-30399104(+)_1
Motif	CM000678.2_30397205-30399104(+)_1|2|1x0
Family	C2H2 ZF
Species	Unknown
Pos	A	C	G	T
1	0.0316848	-0.291996	0.23415	-0.155364
2	-0.0793214	-0.116038	-0.256198	0.266475
3	-0.537179	0.51478	-0.721618	-0.605325
4	-0.930436	-0.917867	-0.439969	0.531314
5	-1.05141	0.568876	-1.13009	-0.88175
6	0.454587	-0.823052	-0.746661	-0.0850242
7	0	0	0	0


TF	Unknown
TF Name	Unknown
Gene	CM000678.2_30397205-30399104(+)_1
Motif	CM000678.2_30397205-30399104(+)_1|3|1x0
Family	C2H2 ZF
Species	Unknown
Pos	A	C	G	T
1	-0.505957	-0.983966	0.542455	-1.0119
2	-0.358182	0.422076	-0.513867	-0.212901
3	-0.453572	-0.545574	-0.585842	0.491901
4	0.0211286	-0.42365	0.299342	-0.235901
5	-0.134199	-0.184653	-0.377249	0.340969
6	-0.878794	0.566733	-1.13224	-0.972435
7	-0.443083	-0.45125	-0.24893	0.434883
8	-0.999166	0.535043	-0.74345	-0.535716
9	-0.846672	-0.81754	0.519484	-0.400048
10	0.0849501	-0.17217	0.0974558	-0.0656691
11	-0.0750058	-0.286806	-0.00552372	0.218695
12	-0.239705	-0.419546	-0.578229	0.443964
13	0	0	0	0


TF	Unknown
TF Name	Unknown
Gene	CM000678.2_30397205-30399104(+)_1
Motif	CM000678.2_30397205-30399104(+)_1|4|1x0
Family	C2H2 ZF
Species	Unknown
Pos	A	C	G	T
1	0.0211286	-0.42365	0.299342	-0.235901
2	-0.134199	-0.184653	-0.377249	0.340969
3	-0.878794	0.566733	-1.13224	-0.972435
4	-0.443083	-0.45125	-0.24893	0.434883
5	-0.999166	0.535043	-0.74345	-0.535716
6	-0.846672	-0.81754	0.519484	-0.400048
7	0	0	0	0


TF	Unknown
TF Name	Unknown
Gene	CM000678.2_30397205-30399104(+)_1
Motif	CM000678.2_30397205-30399104(+)_1|5|1x0
Family	C2H2 ZF
Species	Unknown
Pos	A	C	G	T
1	0.0211286	-0.42365	0.299342	-0.235901
2	-0.134199	-0.184653	-0.377249	0.340969
3	-0.878794	0.566733	-1.13224	-0.972435
4	-0.443083	-0.45125	-0.24893	0.434883
5	-0.999166	0.535043	-0.74345	-0.535716
6	-0.846672	-0.81754	0.519484	-0.400048
7	0	0	0	0


TF	Unknown
TF Name	Unknown
Gene	CM000678.2_30417533-30418364(+)_1
Motif	CM000678.2_30417533-30418364(+)_1|1|1x0
Family	C2H2 ZF
Species	Unknown
Pos	A	C	G	T
1	-0.838588	-1.00209	0.558538	-0.863628
2	-0.233798	-0.907627	0.498353	-0.84687
3	-0.163869	-0.702768	-0.651785	0.461362
4	0.28204	-0.0300851	-0.147496	-0.356095
5	0.448773	-0.285892	-0.375471	-0.601032
6	-0.559577	-0.270911	-0.271164	0.423706
7	0.232593	-0.430622	0.190725	-0.43276
8	-0.749926	-0.571623	-0.900054	0.535055
9	0.560181	-0.927933	-0.949758	-0.862041
10	-0.473409	-0.714151	0.494359	-0.456914
11	-0.628937	0.479276	-0.729315	-0.249044
12	-0.120894	0.187938	-0.400116	0.115111
13	0.364605	0.0277077	-0.481437	-0.539409
14	0.501456	-0.59167	-0.480593	-0.619117
15	0.525639	-0.610682	-0.749532	-0.653041
16	0.450425	-0.227157	-0.382543	-0.765208
17	0.542895	-1.05166	-0.534062	-0.891823
18	-0.857263	-0.788808	-0.641872	0.540375
19	0.232593	-0.430622	0.190725	-0.43276
20	-0.749926	-0.571623	-0.900054	0.535055
21	0.560181	-0.927933	-0.949758	-0.862041
22	0.153305	-0.300613	0.162206	-0.205238
23	-0.517967	0.141857	-0.408923	0.283364
24	-1.12472	-1.05801	0.574247	-1.0675
25	0	0	0	0


TF	Unknown
TF Name	Unknown
Gene	CM000678.2_30524519-30526127(-)_1
Motif	CM000678.2_30524519-30526127(-)_1|1|1x0
Family	C2H2 ZF
Species	Unknown
Pos	A	C	G	T
1	-0.462062	-0.631895	0.499305	-0.577927
2	-0.606216	0.508327	-0.68664	-0.490628
3	0.355262	-0.474284	-0.399352	-0.000100747
4	0.303817	-0.090163	-0.187969	-0.279081
5	-0.372265	0.0039025	-0.357312	0.327847
6	-0.758935	-0.81275	0.542306	-0.73034
7	0.303817	-0.090163	-0.187969	-0.279081
8	-0.372265	0.0039025	-0.357312	0.327847
9	-0.758935	-0.81275	0.542306	-0.73034
10	0.151123	-0.14808	0.155569	-0.354621
11	-0.470292	-0.0711422	-0.45645	0.391446
12	0.460303	-0.475404	-0.418339	-0.400492
13	-0.119214	-0.0940293	0.26229	-0.217955
14	-0.476383	-0.335754	-0.239384	0.419669
15	0.44689	-0.460277	-0.380335	-0.357869
16	0.207827	0.09272	-0.179037	-0.313249
17	-0.621689	-0.450575	-0.628611	0.501269
18	0.52983	-0.735593	-0.699528	-0.639569
19	-0.100106	-0.379031	0.354003	-0.276861
20	0.236163	-0.0183019	-0.175565	-0.186234
21	-0.36754	0.432417	-0.413264	-0.320289
22	-0.100106	-0.379031	0.354003	-0.276861
23	0.236163	-0.0183019	-0.175565	-0.186234
24	-0.36754	0.432417	-0.413264	-0.320289
25	-0.930436	-0.917867	-0.439969	0.531314
26	-1.05141	0.568876	-1.13009	-0.88175
27	0.454587	-0.823052	-0.746661	-0.0850242
28	0.303817	-0.090163	-0.187969	-0.279081
29	-0.372265	0.0039025	-0.357312	0.327847
30	-0.758935	-0.81275	0.542306	-0.73034
31	0	0	0	0


TF	Unknown
TF Name	Unknown
Gene	CM000678.2_30555196-30556144(-)_1
Motif	CM000678.2_30555196-30556144(-)_1|1|1x0
Family	C2H2 ZF
Species	Unknown
Pos	A	C	G	T
1	0.222419	-0.394061	0.183501	-0.396049
2	-0.672951	-0.507211	-0.812499	0.521483
3	0.549556	-0.833696	-0.853983	-0.772447
4	0.147454	-0.30538	-0.0426338	0.0770789
5	-0.266875	0.01374	-0.20528	0.256144
6	0.460132	-0.374217	-0.37107	-0.573316
7	-0.750368	-0.8041	0.533838	-0.607643
8	-0.778456	0.531476	-0.603789	-0.73409
9	-0.676135	-0.595246	-0.621787	0.518033
10	0.331229	-0.0212601	-0.263107	-0.44596
11	-0.732997	-0.832385	-0.878162	0.548461
12	0.551166	-0.941683	-0.833701	-0.741598
13	0.231986	-0.0310976	-0.224286	-0.115526
14	-0.734931	-0.772859	-0.693548	0.537148
15	0.552524	-0.898334	-0.874488	-0.766244
16	0.184964	-0.455816	0.252787	-0.482515
17	-0.492729	0.425663	-0.57403	-0.126692
18	-1.09373	-0.995626	-1.12569	0.573281
19	0.181042	-0.0675491	-0.102618	-0.0771225
20	-0.398951	0.339258	-0.495682	0.0404108
21	-0.388943	-0.676695	-0.127343	0.420821
22	0	0	0	0


TF	Unknown
TF Name	Unknown
Gene	CM000678.2_30582562-30583474(-)_1
Motif	CM000678.2_30582562-30583474(-)_1|1|1x0
Family	C2H2 ZF
Species	Unknown
Pos	A	C	G	T
1	0.225023	0.0153366	-0.242425	-0.146955
2	-0.455572	-0.536735	-0.390599	0.470162
3	-0.871655	-0.999228	0.559798	-0.865356
4	0.0646691	-0.318039	0.128227	0.00653955
5	-0.325366	-0.361569	0.100257	0.263076
6	-0.308657	-0.575685	-0.353398	0.447135
7	0.103147	-0.263925	0.1328	-0.0811134
8	-0.34593	-0.213289	-0.119752	0.338089
9	-0.285136	-0.498883	-0.237491	0.412552
10	-0.0229135	-0.192028	-0.114238	0.214854
11	-0.414642	-0.449	-0.253009	0.431525
12	-0.357355	-0.325858	0.0572987	0.289492
13	0.178381	0.0719396	0.0398411	-0.665871
14	-1.00226	-0.958775	-1.12887	0.570103
15	0.571625	-1.09983	-1.07369	-0.971187
16	0.318012	-0.244287	-0.0564422	-0.325753
17	0.134433	0.185209	-0.23344	-0.283017
18	-0.224552	-0.0508555	0.32517	-0.398039
19	0.0646691	-0.318039	0.128227	0.00653955
20	-0.325366	-0.361569	0.100257	0.263076
21	-0.308657	-0.575685	-0.353398	0.447135
22	0	0	0	0


TF	Unknown
TF Name	Unknown
Gene	CM000678.2_30604266-30605466(-)_1
Motif	CM000678.2_30604266-30605466(-)_1|1|1x0
Family	C2H2 ZF
Species	Unknown
Pos	A	C	G	T
1	0.371782	-0.00591595	-0.568101	-0.40968
2	-0.0872354	-0.793845	0.453623	-0.746573
3	0.57363	-1.12534	-1.03711	-1.06186
4	0.0618901	-0.294787	0.121125	0.00771448
5	-0.298482	-0.332222	0.0981913	0.249936
6	-0.275023	-0.523888	-0.31672	0.429361
7	0.0803495	0.0536216	0.0468974	-0.258594
8	-0.714303	-0.518042	-0.693066	0.518625
9	-0.948369	-0.998105	0.56296	-0.881645
10	0.334193	0.083398	-0.38153	-0.669209
11	-0.532973	0.388627	-0.616943	0.00789899
12	0.558119	-0.948581	-0.83612	-0.897904
13	0.0050711	-0.340599	0.180902	0.00650437
14	-0.177983	-0.634622	0.154871	0.224228
15	0.0803783	-0.137833	-0.0812894	0.093187
16	0.261146	-0.0456112	-0.123499	-0.28175
17	-0.456952	-0.481131	-0.550621	0.482747
18	0.531739	-0.642501	-0.728459	-0.736783
19	0.0977274	-0.244377	0.125364	-0.0739997
20	-0.316709	-0.19309	-0.105916	0.320784
21	-0.255815	-0.455023	-0.21141	0.394418
22	-0.0214457	-0.207788	0.286736	-0.306983
23	-0.377617	-0.339019	-0.289687	0.416555
24	-0.922901	-0.51628	0.524784	-0.642079
25	0.185308	0.0484677	-0.0591079	-0.321476
26	0.38539	-0.41651	-0.127918	-0.353517
27	0.173224	-0.278128	0.18352	-0.340163
28	0.0618901	-0.294787	0.121125	0.00771448
29	-0.298482	-0.332222	0.0981913	0.249936
30	-0.275023	-0.523888	-0.31672	0.429361
31	0	0	0	0


TF	Unknown
TF Name	Unknown
Gene	CM000678.2_30781720-30784273(-)_1
Motif	CM000678.2_30781720-30784273(-)_1|1|1x0
Family	C2H2 ZF
Species	Unknown
Pos	A	C	G	T
1	0.253805	-0.513765	0.112236	-0.218383
2	-0.044751	-0.00382845	-0.0264093	0.0665816
3	-0.244994	-0.160168	0.140718	0.13255
4	0.363836	-0.0361653	-0.384126	-0.448814
5	0.449524	-0.437678	-0.329563	-0.454109
6	0.466353	-0.408009	-0.525597	-0.415094
7	0.217761	-0.0915685	-0.317303	0.024253
8	-0.329806	-0.622103	0.460975	-0.394893
9	-0.636981	-0.911588	0.546078	-0.884394
10	-0.0495274	-0.437764	0.396453	-0.599688
11	-0.284891	0.342929	-0.415314	-0.0485708
12	-0.135183	-0.044306	-0.0389119	0.16142
13	0.392872	-0.354648	-0.127745	-0.46609
14	0.508494	-0.485156	-0.623131	-0.678017
15	-0.503324	-0.677264	-0.467505	0.496256
16	-0.412518	-0.852039	0.522006	-0.835741
17	-0.229706	0.342369	-0.392249	-0.0937986
18	-0.187176	-0.369326	-0.54236	0.420954
19	0.182333	-0.50717	0.272223	-0.529307
20	-0.819458	0.523855	-0.854899	-0.43421
21	-1.127	-0.949846	-1.09229	0.571972
22	0.194126	-0.39004	0.170212	-0.26025
23	-0.433382	-0.0553486	-0.563285	0.394041
24	0.46905	-0.802091	-0.138579	-0.76776
25	0.154209	-0.259313	0.140838	-0.193655
26	0.495084	-0.588894	-0.495821	-0.528213
27	0.404851	-0.379946	-0.460623	-0.156932
28	0.142083	-0.231552	-0.0630008	0.0649328
29	-0.573283	0.484076	-0.543338	-0.399845
30	-0.776513	-0.761005	0.521214	-0.470127
31	0.326022	-0.265783	-0.0698539	-0.311725
32	0.514061	-0.571124	-0.697364	-0.577633
33	0.49767	-0.474515	-0.663108	-0.519867
34	0.351545	-0.192578	-0.244663	-0.265863
35	0.427957	-0.466281	-0.18817	-0.480226
36	-0.625204	-0.445557	-0.540178	0.493629
37	0.369685	-0.00462479	-0.561766	-0.404767
38	-0.0843211	-0.784592	0.451685	-0.737744
39	0.572679	-1.11105	-1.02361	-1.04814
40	-0.864529	-0.847669	0.559268	-1.01452
41	-0.466289	-0.631357	0.402314	-0.0461182
42	0.41034	-0.122639	-0.649431	-0.347324
43	0	0	0	0


TF	Unknown
TF Name	Unknown
Gene	CM000678.2_30781720-30784273(-)_1
Motif	CM000678.2_30781720-30784273(-)_1|2|1x0
Family	C2H2 ZF
Species	Unknown
Pos	A	C	G	T
1	0.523475	-0.881101	-0.333637	-1.17549
2	-0.240238	0.427021	-0.935361	-0.196752
3	-0.293543	0.483617	-0.924671	-0.485248
4	0	0	0	0


TF	Unknown
TF Name	Unknown
Gene	CM000678.2_30781720-30784273(-)_1
Motif	CM000678.2_30781720-30784273(-)_1|3|1x0
Family	C2H2 ZF
Species	Unknown
Pos	A	C	G	T
1	0.360221	-0.85429	0.160324	-0.915125
2	-0.00933694	0.182011	-0.539467	0.0834768
3	-0.93654	0.556008	-1.14296	-0.668063
4	0	0	0	0


TF	Unknown
TF Name	Unknown
Gene	CM000678.2_30781720-30784273(-)_1
Motif	CM000678.2_30781720-30784273(-)_1|4|1x0
Family	C2H2 ZF
Species	Unknown
Pos	A	C	G	T
1	-0.362119	-1.28815	0.41082	-0.0274044
2	-0.661815	-0.250875	-0.0782425	0.377632
3	-1.0187	-0.711972	-0.510789	0.531689
4	0	0	0	0


TF	Unknown
TF Name	Unknown
Gene	CM000678.2_30781720-30784273(-)_1
Motif	CM000678.2_30781720-30784273(-)_1|5|1x0
Family	C2H2 ZF
Species	Unknown
Pos	A	C	G	T
1	-0.707411	-0.977611	0.558123	-1.07865
2	-0.274337	-0.555853	-0.644819	0.471831
3	-0.909855	0.571045	-1.1071	-1.12793
4	0	0	0	0


TF	Unknown
TF Name	Unknown
Gene	CM000678.2_30781720-30784273(-)_1
Motif	CM000678.2_30781720-30784273(-)_1|6|1x0
Family	C2H2 ZF
Species	Unknown
Pos	A	C	G	T
1	-0.0925337	-0.613341	0.367246	-0.208383
2	-1.0547	-0.698564	-0.538079	0.534276
3	-1.066	0.564612	-1.13436	-0.766588
4	0	0	0	0


TF	Unknown
TF Name	Unknown
Gene	CM000678.2_31061070-31062384(-)_1
Motif	CM000678.2_31061070-31062384(-)_1|1|1x0
Family	C2H2 ZF
Species	Unknown
Pos	A	C	G	T
1	0.282511	-0.425368	0.0929416	-0.328509
2	-0.369857	0.301715	-0.528608	0.105187
3	-0.64608	-0.472279	-0.705408	0.510541
4	-0.0337873	-0.424396	-0.0554842	0.259695
5	-0.315687	0.375963	-0.338905	-0.166397
6	-0.421829	0.49488	-0.762988	-0.489988
7	-0.532961	-0.31225	0.471679	-0.59007
8	-0.121839	0.396347	-0.410964	-0.436994
9	-0.33803	-0.0996266	0.192746	0.0745177
10	0.0647024	-0.244313	-0.202847	0.215574
11	-0.456715	0.451879	-0.520475	-0.285364
12	0.442445	-0.802833	-0.444793	-0.146504
13	-0.765276	-1.01278	0.562184	-1.0855
14	-0.534897	-0.199686	-0.744552	0.461904
15	-0.87824	0.556059	-1.06221	-0.73754
16	0.259106	0.104562	-0.260302	-0.440497
17	-0.952601	-0.722861	-0.961894	0.555095
18	0.572972	-1.126	-1.07758	-0.997076
19	0.227301	0.0586338	-0.264804	-0.204653
20	-0.761171	-0.397993	-0.556107	0.49815
21	-0.960998	-0.997723	0.566322	-0.974474
22	0	0	0	0


TF	Unknown
TF Name	Unknown
Gene	CM000678.2_31061070-31062384(-)_1
Motif	CM000678.2_31061070-31062384(-)_1|2|1x0
Family	C2H2 ZF
Species	Unknown
Pos	A	C	G	T
1	-0.891455	-1.0777	-0.752965	0.557672
2	-0.763867	0.500557	-0.276932	-0.876479
3	-0.0477784	0.222494	-0.170684	-0.119178
4	0.0786033	-0.672076	0.149215	0.0714517
5	0.205979	-0.0792172	-0.172922	-0.051429
6	-0.687704	0.546555	-0.965425	-0.778957
7	-0.772787	-1.13533	0.563642	-1.01466
8	-0.0426899	-0.24524	-0.407711	0.32919
9	-0.131135	-0.565187	-0.205523	0.373921
10	0	0	0	0


TF	Unknown
TF Name	Unknown
Gene	CM000678.2_31063811-31064498(-)_1
Motif	CM000678.2_31063811-31064498(-)_1|1|1x0
Family	C2H2 ZF
Species	Unknown
Pos	A	C	G	T
1	-0.963109	-1.13502	0.563946	-0.81266
2	0.00209106	-1.0129	0.230287	0.0787237
3	-0.164284	-0.110279	-0.479942	0.344006
4	0	0	0	0


TF	Unknown
TF Name	Unknown
Gene	CM000678.2_31063811-31064498(-)_1
Motif	CM000678.2_31063811-31064498(-)_1|2|1x0
Family	C2H2 ZF
Species	Unknown
Pos	A	C	G	T
1	-0.120049	-0.671587	0.330034	-0.0504335
2	-0.305487	0.457205	-0.69545	-0.358577
3	-1.10914	0.573038	-1.12593	-0.97485
4	0.231614	-0.196438	0.0670929	-0.307839
5	-0.118246	-0.470897	0.331571	-0.122342
6	-0.111729	-0.293536	0.0487749	0.203924
7	0.237885	0.0418726	-0.167195	-0.310726
8	-0.229768	-0.275233	-0.414255	0.397069
9	0.514586	-0.622416	-0.537204	-0.69703
10	-0.00965807	-0.301233	-0.353764	0.317938
11	-0.139285	-0.0313415	0.117155	0.0146657
12	-0.258166	-0.356164	-0.108102	0.347934
13	0	0	0	0


TF	Unknown
TF Name	Unknown
Gene	CM000678.2_31076297-31081811(+)_1
Motif	CM000678.2_31076297-31081811(+)_1|1|1x0
Family	C2H2 ZF
Species	Unknown
Pos	A	C	G	T
1	-1.03641	-1.14284	0.556132	-0.624374
2	-0.137806	0.118312	-0.185953	0.116293
3	0.00813279	-0.435529	0.361941	-0.504272
4	0	0	0	0


TF	Unknown
TF Name	Unknown
Gene	CM000678.2_31076297-31081811(+)_1
Motif	CM000678.2_31076297-31081811(+)_1|2|1x0
Family	C2H2 ZF
Species	Unknown
Pos	A	C	G	T
1	-0.0196123	-0.00801249	-0.105724	0.106703
2	-0.204627	-0.418388	-0.0439455	0.320222
3	-0.0208765	-0.0377986	-0.0483456	0.0918902
4	0.325968	-0.405201	0.0129373	-0.338955
5	-0.25654	-0.147975	-0.671882	0.401734
6	-0.865903	-1.13413	-0.924704	0.564839
7	0	0	0	0


TF	Unknown
TF Name	Unknown
Gene	CM000678.2_31076297-31081811(+)_1
Motif	CM000678.2_31076297-31081811(+)_1|3|1x0
Family	C2H2 ZF
Species	Unknown
Pos	A	C	G	T
1	0.144841	-0.24735	0.164238	-0.237512
2	-0.0909715	0.0432507	0.00511488	0.0303659
3	-0.416113	-0.478884	0.160809	0.263938
4	0.114185	-0.0647216	0.116138	-0.274788
5	-0.135338	-0.283422	-0.0459245	0.266562
6	0.0608348	-0.114544	0.0534389	-0.0220334
7	0.325968	-0.405201	0.0129373	-0.338955
8	-0.25654	-0.147975	-0.671882	0.401734
9	-0.865903	-1.13413	-0.924704	0.564839
10	0	0	0	0


TF	Unknown
TF Name	Unknown
Gene	CM000678.2_31076297-31081811(+)_1
Motif	CM000678.2_31076297-31081811(+)_1|4|1x0
Family	C2H2 ZF
Species	Unknown
Pos	A	C	G	T
1	0.153477	-0.252256	0.191972	-0.336473
2	-0.242472	-0.146029	-0.0299284	0.250412
3	0.146912	-0.201934	0.0551807	-0.0789202
4	0.325968	-0.405201	0.0129373	-0.338955
5	-0.25654	-0.147975	-0.671882	0.401734
6	-0.865903	-1.13413	-0.924704	0.564839
7	0	0	0	0


TF	Unknown
TF Name	Unknown
Gene	CM000678.2_31076297-31081811(+)_1
Motif	CM000678.2_31076297-31081811(+)_1|5|1x0
Family	C2H2 ZF
Species	Unknown
Pos	A	C	G	T
1	0.114185	-0.0647216	0.116138	-0.274788
2	-0.135338	-0.283422	-0.0459245	0.266562
3	0.0608348	-0.114544	0.0534389	-0.0220334
4	0.325968	-0.405201	0.0129373	-0.338955
5	-0.25654	-0.147975	-0.671882	0.401734
6	-0.865903	-1.13413	-0.924704	0.564839
7	0	0	0	0


TF	Unknown
TF Name	Unknown
Gene	CM000678.2_31076297-31081811(+)_1
Motif	CM000678.2_31076297-31081811(+)_1|6|1x0
Family	C2H2 ZF
Species	Unknown
Pos	A	C	G	T
1	-0.841546	-1.02105	0.566669	-1.1323
2	-0.416872	-0.219855	-0.618594	0.44305
3	-0.720886	0.39366	-0.0293751	-0.398202
4	0	0	0	0


TF	Unknown
TF Name	Unknown
Gene	CM000678.2_31076297-31081811(+)_1
Motif	CM000678.2_31076297-31081811(+)_1|7|1x0
Family	C2H2 ZF
Species	Unknown
Pos	A	C	G	T
1	0.226747	-0.273659	0.150768	-0.435495
2	-0.336625	-0.197628	-0.088327	0.319931
3	-0.0493689	-0.431463	-0.00204355	0.241014
4	0.325968	-0.405201	0.0129373	-0.338955
5	-0.25654	-0.147975	-0.671882	0.401734
6	-0.865903	-1.13413	-0.924704	0.564839
7	0	0	0	0


TF	Unknown
TF Name	Unknown
Gene	CM000678.2_31076297-31081811(+)_1
Motif	CM000678.2_31076297-31081811(+)_1|8|1x0
Family	C2H2 ZF
Species	Unknown
Pos	A	C	G	T
1	-0.538318	-0.41431	-1.18574	0.513227
2	-0.474757	-0.821089	-0.226904	0.465504
3	0.161272	-0.376374	0.0644624	-0.0132534
4	0.180463	-0.460707	-0.4305	0.24737
5	-0.355236	-0.379173	-0.0396534	0.347967
6	-0.913956	-0.83029	-0.857919	0.555285
7	0	0	0	0


TF	Unknown
TF Name	Unknown
Gene	CM000678.2_31076297-31081811(+)_1
Motif	CM000678.2_31076297-31081811(+)_1|9|1x0
Family	C2H2 ZF
Species	Unknown
Pos	A	C	G	T
1	0.256065	-1.32014	0.211047	-0.281382
2	-0.969675	-1.13874	-0.727107	0.560225
3	-0.278911	0.248844	-0.536592	0.14911
4	0	0	0	0


TF	Unknown
TF Name	Unknown
Gene	CM000678.2_31076297-31081811(+)_1
Motif	CM000678.2_31076297-31081811(+)_1|10|1x0
Family	C2H2 ZF
Species	Unknown
Pos	A	C	G	T
1	0.153477	-0.252256	0.191972	-0.336473
2	-0.242472	-0.146029	-0.0299284	0.250412
3	0.146912	-0.201934	0.0551807	-0.0789202
4	0.325968	-0.405201	0.0129373	-0.338955
5	-0.25654	-0.147975	-0.671882	0.401734
6	-0.865903	-1.13413	-0.924704	0.564839
7	0	0	0	0


TF	Unknown
TF Name	Unknown
Gene	CM000678.2_31076297-31081811(+)_1
Motif	CM000678.2_31076297-31081811(+)_1|11|1x0
Family	C2H2 ZF
Species	Unknown
Pos	A	C	G	T
1	0.046597	-0.170212	-0.0536509	0.122935
2	0.0347653	-0.178225	0.0497517	0.0538011
3	-0.105911	-0.0353317	-0.00637626	0.116978
4	0.125451	0.0640665	0.00934808	-0.314814
5	-0.196297	-0.327821	-0.0463304	0.299886
6	-0.0561184	-0.157476	0.0020133	0.152505
7	0.325968	-0.405201	0.0129373	-0.338955
8	-0.25654	-0.147975	-0.671882	0.401734
9	-0.865903	-1.13413	-0.924704	0.564839
10	0	0	0	0


TF	Unknown
TF Name	Unknown
Gene	CM000678.2_31076297-31081811(+)_1
Motif	CM000678.2_31076297-31081811(+)_1|12|1x0
Family	C2H2 ZF
Species	Unknown
Pos	A	C	G	T
1	-0.0563294	0.135358	0.0219269	-0.152334
2	-0.0472551	-0.344179	0.0544109	0.180961
3	-0.109832	-0.128127	0.162315	0.0110523
4	0.325968	-0.405201	0.0129373	-0.338955
5	-0.25654	-0.147975	-0.671882	0.401734
6	-0.865903	-1.13413	-0.924704	0.564839
7	0	0	0	0


TF	Unknown
TF Name	Unknown
Gene	CM000678.2_31076297-31081811(+)_1
Motif	CM000678.2_31076297-31081811(+)_1|13|1x0
Family	C2H2 ZF
Species	Unknown
Pos	A	C	G	T
1	-1.04883	-1.03382	0.57325	-1.12572
2	-0.342173	-0.12768	-0.717197	0.41633
3	-0.0106382	0.256346	-0.39741	-0.0865812
4	0	0	0	0


TF	Unknown
TF Name	Unknown
Gene	CM000678.2_31076297-31081811(+)_1
Motif	CM000678.2_31076297-31081811(+)_1|14|1x0
Family	C2H2 ZF
Species	Unknown
Pos	A	C	G	T
1	0.0397253	-0.0554113	-0.466125	0.225857
2	-0.0238982	-0.496233	0.295306	-0.118761
3	-0.532355	-1.1655	0.533474	-0.652657
4	-0.234014	0.064585	-0.509341	0.289307
5	-0.282492	-0.747683	-0.0931468	0.396627
6	0.0708495	0.0455402	-0.162863	0.0107078
7	0	0	0	0


TF	Unknown
TF Name	Unknown
Gene	CM000678.2_31076297-31081811(+)_1
Motif	CM000678.2_31076297-31081811(+)_1|15|1x0
Family	C2H2 ZF
Species	Unknown
Pos	A	C	G	T
1	0.211163	-0.0249467	-0.112438	-0.181932
2	-0.415597	-0.0440483	-0.392217	0.363063
3	-0.403216	-0.690185	0.496569	-0.57947
4	-0.226625	-0.326899	0.347921	-0.150306
5	-0.719663	-0.85171	0.308948	0.212669
6	-0.232799	-0.213972	-0.242993	0.348785
7	0.121849	0.140993	-0.0815501	-0.333696
8	-0.244539	-0.139121	-0.0172902	0.241464
9	-0.195776	-0.217836	0.151614	0.126946
10	0.325968	-0.405201	0.0129373	-0.338955
11	-0.25654	-0.147975	-0.671882	0.401734
12	-0.865903	-1.13413	-0.924704	0.564839
13	0	0	0	0


TF	Unknown
TF Name	Unknown
Gene	CM000678.2_31601690-31602860(-)_1
Motif	CM000678.2_31601690-31602860(-)_1|1|1x0
Family	C2H2 ZF
Species	Unknown
Pos	A	C	G	T
1	-0.663851	-1.14205	0.556917	-0.974874
2	0.371157	-0.370176	-0.218106	-0.20907
3	0.012459	0.300562	-0.369607	-0.262741
4	0	0	0	0


TF	Unknown
TF Name	Unknown
Gene	CM000678.2_31601690-31602860(-)_1
Motif	CM000678.2_31601690-31602860(-)_1|2|1x0
Family	C2H2 ZF
Species	Unknown
Pos	A	C	G	T
1	-0.332097	-0.761665	-0.371604	0.467815
2	0.334979	0.0995835	-0.333828	-0.935397
3	-0.880918	0.570327	-1.12864	-1.11954
4	0.509033	-0.513878	-0.428539	-1.03531
5	-0.49312	-0.725126	-0.746586	0.519983
6	-0.0982264	-0.573531	-0.00296821	0.288307
7	0	0	0	0


TF	Unknown
TF Name	Unknown
Gene	CM000678.2_31601690-31602860(-)_1
Motif	CM000678.2_31601690-31602860(-)_1|3|1x0
Family	C2H2 ZF
Species	Unknown
Pos	A	C	G	T
1	-0.647799	-0.956801	0.535351	-0.630637
2	-0.844929	-1.03781	0.0425086	0.425305
3	-1.09031	-1.12763	0.571339	-0.930266
4	0	0	0	0


TF	Unknown
TF Name	Unknown
Gene	CM000678.2_31601690-31602860(-)_1
Motif	CM000678.2_31601690-31602860(-)_1|4|1x0
Family	C2H2 ZF
Species	Unknown
Pos	A	C	G	T
1	0.532115	-0.499539	-0.745268	-1.0058
2	-0.354574	-0.0662726	-1.27628	0.422687
3	-0.938824	-0.365209	-1.08112	0.527707
4	0	0	0	0


TF	Unknown
TF Name	Unknown
Gene	CM000678.2_31754249-31755716(+)_1
Motif	CM000678.2_31754249-31755716(+)_1|1|1x0
Family	C2H2 ZF
Species	Unknown
Pos	A	C	G	T
1	-0.338746	-0.69548	0.498472	-0.723987
2	-0.53809	0.190461	-0.576348	0.277521
3	-0.97679	-1.1292	0.569766	-0.971066
4	-0.683387	-0.821501	0.545816	-0.893657
5	0.508555	-0.667177	-0.555527	-0.550758
6	-0.681604	-1.09432	0.557272	-0.985826
7	0.176363	-0.161741	0.0842814	-0.224882
8	-0.356975	0.196465	-0.261208	0.158475
9	-0.489944	-0.493054	-0.410727	0.472266
10	0.0565758	-0.407777	-0.051064	0.198864
11	-0.541625	0.502781	-0.582773	-0.570681
12	-0.570486	0.480492	-0.552634	-0.368923
13	0.153391	-0.362852	0.157915	-0.152295
14	-0.162376	-0.451461	0.100046	0.23026
15	-0.213588	0.174193	-0.243477	0.121944
16	0.208151	-0.0173124	-0.124439	-0.171793
17	-0.584371	-0.251139	-0.486975	0.455284
18	-0.989182	-1.03684	0.566874	-0.932157
19	-0.0957081	-0.300304	-0.114525	0.285275
20	0.203946	0.091832	-0.114594	-0.40111
21	-0.2697	0.421501	-0.387686	-0.383351
22	0.264504	-0.210661	0.0932595	-0.514089
23	-0.418049	-0.482814	-0.454552	0.468051
24	-0.425324	-0.724908	-0.301984	0.467924
25	0.356792	-0.117065	-0.225465	-0.435047
26	0.551764	-0.897573	-0.743343	-0.885206
27	-0.716407	-0.611574	-0.596132	0.519809
28	-0.154003	-0.359371	0.370267	-0.287575
29	0.186717	-0.131655	-0.0663473	-0.0624669
30	0.0249437	0.148672	-0.139138	-0.0932435
31	0.312905	-0.146908	-0.170362	-0.254899
32	-0.281569	-0.654778	0.477063	-0.59165
33	-0.510469	-0.875372	-0.818662	0.532276
34	0	0	0	0


TF	Unknown
TF Name	Unknown
Gene	CM000678.2_31914444-31916478(+)_1
Motif	CM000678.2_31914444-31916478(+)_1|1|1x0
Family	C2H2 ZF
Species	Unknown
Pos	A	C	G	T
1	-0.00401664	0.397814	-0.373642	-1.06091
2	-0.416608	-1.20404	0.494933	-0.367829
3	0.476574	-0.622458	-0.182429	-0.965606
4	0	0	0	0


TF	Unknown
TF Name	Unknown
Gene	CM000678.2_31914444-31916478(+)_1
Motif	CM000678.2_31914444-31916478(+)_1|2|1x0
Family	C2H2 ZF
Species	Unknown
Pos	A	C	G	T
1	0.148937	-0.122702	-0.26203	0.110611
2	0.244103	-0.242825	0.0700701	-0.30198
3	-0.0920595	-0.0487073	0.0851469	0.0336287
4	0.183071	-0.309718	-0.0814104	0.0631582
5	0.000639015	-0.0655237	0.153301	-0.145539
6	-0.231031	-0.213332	-0.272954	0.355505
7	0.261155	-0.233988	-0.307784	0.0412773
8	0.207607	-0.201162	0.0796447	-0.254497
9	0.0488859	-0.0782496	0.0977568	-0.100566
10	0.183071	-0.309718	-0.0814104	0.0631582
11	0.000639015	-0.0655237	0.153301	-0.145539
12	-0.231031	-0.213332	-0.272954	0.355505
13	0.109394	-0.253289	0.0594675	0.00376254
14	-0.637956	0.502891	-0.506171	-0.561195
15	-0.72138	-0.663356	-0.423743	0.507321
16	0.185968	-0.181554	0.0336714	-0.138737
17	0.260017	-0.145793	-0.277645	-0.0279217
18	-0.410149	0.456147	-0.478513	-0.376479
19	-0.761386	-0.954938	0.547565	-0.726891
20	-0.403143	-0.685691	0.49064	-0.517553
21	-0.206274	-0.580885	-0.616261	0.458433
22	0.371286	-0.101296	-0.276948	-0.483664
23	0.570654	-1.11211	-0.894893	-1.12832
24	-0.45285	-0.252188	-0.437335	0.434997
25	0.243845	-0.113242	-0.06655	-0.208769
26	-0.515066	-0.045218	-0.415983	0.381965
27	-0.646386	-0.831032	0.536172	-0.721804
28	0.26881	-0.0038067	-0.283983	-0.199477
29	0.215207	-0.287429	-0.130823	0.0425029
30	-1.04062	-0.963018	0.567625	-0.978998
31	0.243845	-0.113242	-0.06655	-0.208769
32	-0.515066	-0.045218	-0.415983	0.381965
33	-0.646386	-0.831032	0.536172	-0.721804
34	-0.106115	-0.324156	-0.126168	0.299905
35	0.214015	0.0945328	-0.125459	-0.430804
36	-0.29875	0.437875	-0.42449	-0.41987
37	0.331444	-0.0951029	-0.271479	-0.287035
38	0.452731	-0.506095	-0.397172	-0.345525
39	-1.07321	-1.09774	0.572586	-1.00823
40	0	0	0	0


TF	Unknown
TF Name	Unknown
Gene	CM000678.2_35446969-35447949(-)_1
Motif	CM000678.2_35446969-35447949(-)_1|1|1x0
Family	C2H2 ZF
Species	Unknown
Pos	A	C	G	T
1	0.0440914	-1.08984	0.151027	0.144869
2	-0.640484	0.33707	-1.17375	0.185
3	-1.3264	-1.13128	0.182074	0.372565
4	0	0	0	0


TF	Unknown
TF Name	Unknown
Gene	CM000678.2_35446969-35447949(-)_1
Motif	CM000678.2_35446969-35447949(-)_1|2|1x0
Family	C2H2 ZF
Species	Unknown
Pos	A	C	G	T
1	0.379715	-0.54477	0.0126301	-0.540636
2	-0.151409	0.0395008	0.0711254	0.00910354
3	-1.13417	-0.893667	-0.893649	0.564795
4	0	0	0	0


TF	Unknown
TF Name	Unknown
Gene	CM000678.2_49635470-49639265(-)_1
Motif	CM000678.2_49635470-49639265(-)_1|1|1x0
Family	C2H2 ZF
Species	Unknown
Pos	A	C	G	T
1	0.0777374	-0.0617258	-0.0287933	0.000270323
2	0.0715419	-0.207688	0.112832	-0.0436583
3	0.220405	-0.188621	-0.126163	-0.0253657
4	-0.0258659	-0.20872	-0.411407	0.312097
5	-0.323116	-0.557905	0.474198	-0.571601
6	-1.12717	-0.937154	0.571797	-1.10205
7	-0.792754	-0.972666	0.554864	-0.840884
8	-0.222787	0.0159339	-0.381143	0.289623
9	-0.555316	0.183983	-0.376656	0.248952
10	-0.11511	-0.249203	0.294544	-0.155458
11	0.0764979	0.0356681	-0.0943025	-0.0376411
12	-0.619228	-0.596305	0.514501	-0.62579
13	0	0	0	0


TF	Unknown
TF Name	Unknown
Gene	CM000678.2_49635470-49639265(-)_1
Motif	CM000678.2_49635470-49639265(-)_1|2|1x0
Family	C2H2 ZF
Species	Unknown
Pos	A	C	G	T
1	-0.153995	-1.4353	0.263671	0.154329
2	-0.465278	0.428376	-0.369265	-0.260697
3	0.514091	-0.445339	-0.51705	-1.15032
4	0	0	0	0


TF	Unknown
TF Name	Unknown
Gene	CM000678.2_49635470-49639265(-)_1
Motif	CM000678.2_49635470-49639265(-)_1|3|1x0
Family	C2H2 ZF
Species	Unknown
Pos	A	C	G	T
1	-0.0185401	-0.274256	0.0536209	0.139433
2	-0.121391	-0.331243	0.031987	0.230708
3	-0.492446	-0.25003	0.399471	-0.216745
4	0.161907	-0.14918	0.252793	-1.30835
5	-0.16855	0.363172	-1.19295	-0.0223367
6	-1.1291	0.569867	-1.0562	-0.907856
7	0	0	0	0


TF	Unknown
TF Name	Unknown
Gene	CM000678.2_49635470-49639265(-)_1
Motif	CM000678.2_49635470-49639265(-)_1|4|1x0
Family	C2H2 ZF
Species	Unknown
Pos	A	C	G	T
1	0.0613223	0.224526	-0.557163	-0.0485921
2	0.474076	-0.596992	-0.314177	-0.548306
3	-0.842628	-1.25697	0.442	0.0145407
4	0	0	0	0


TF	Unknown
TF Name	Unknown
Gene	CM000678.2_49635470-49639265(-)_1
Motif	CM000678.2_49635470-49639265(-)_1|5|1x0
Family	C2H2 ZF
Species	Unknown
Pos	A	C	G	T
1	0.150317	0.0615681	0.121881	-0.958035
2	-0.73337	-0.203945	-1.20378	0.495188
3	-0.305439	0.280421	-0.269201	0.0251907
4	0	0	0	0


TF	Unknown
TF Name	Unknown
Gene	CM000678.2_49635470-49639265(-)_1
Motif	CM000678.2_49635470-49639265(-)_1|6|1x0
Family	C2H2 ZF
Species	Unknown
Pos	A	C	G	T
1	0.378992	0.0834606	-0.809437	-0.620217
2	-0.833783	-0.375034	-0.556896	0.498904
3	-0.502394	-1.20637	-0.288644	0.492602
4	0	0	0	0


TF	Unknown
TF Name	Unknown
Gene	CM000678.2_49635470-49639265(-)_1
Motif	CM000678.2_49635470-49639265(-)_1|7|1x0
Family	C2H2 ZF
Species	Unknown
Pos	A	C	G	T
1	0.0946951	0.178978	-0.551541	-0.0152409
2	-0.474728	-0.986451	-0.394167	0.499435
3	-0.590148	-1.21602	0.482952	-0.192677
4	0	0	0	0


TF	Unknown
TF Name	Unknown
Gene	CM000678.2_49635470-49639265(-)_1
Motif	CM000678.2_49635470-49639265(-)_1|8|1x0
Family	C2H2 ZF
Species	Unknown
Pos	A	C	G	T
1	0.349419	0.0570982	-0.518005	-0.494339
2	-0.770919	-1.13773	-0.933574	0.561243
3	-0.654016	-0.0252264	0.363946	-0.281627
4	0	0	0	0


TF	Unknown
TF Name	Unknown
Gene	CM000678.2_49635470-49639265(-)_1
Motif	CM000678.2_49635470-49639265(-)_1|9|1x0
Family	C2H2 ZF
Species	Unknown
Pos	A	C	G	T
1	-0.211816	-0.169334	-0.148903	0.300839
2	-0.856969	0.506818	-0.4067	-0.590631
3	-0.868774	-0.732463	0.515254	-0.393355
4	-0.0466563	0.186187	-0.379797	0.0605157
5	-0.500434	-0.487874	-0.525537	0.485826
6	0.0622276	-0.00736676	-0.564759	0.20149
7	-0.913025	-0.972429	-0.675537	0.551473
8	-0.563035	0.506894	-0.347405	-1.19208
9	-0.329653	-0.29683	0.412832	-0.356726
10	0	0	0	0


TF	Unknown
TF Name	Unknown
Gene	CM000678.2_49635470-49639265(-)_1
Motif	CM000678.2_49635470-49639265(-)_1|10|1x0
Family	C2H2 ZF
Species	Unknown
Pos	A	C	G	T
1	-0.0312114	0.197473	-0.131783	-0.121837
2	-0.211821	-0.485507	-0.722329	0.457806
3	-0.639301	-1.40958	0.289392	0.251513
4	0	0	0	0


TF	Unknown
TF Name	Unknown
Gene	CM000678.2_49635470-49639265(-)_1
Motif	CM000678.2_49635470-49639265(-)_1|11|1x0
Family	C2H2 ZF
Species	Unknown
Pos	A	C	G	T
1	0.117706	-1.29542	0.40355	-0.976594
2	0.0614655	-0.219436	-0.280128	0.235521
3	-0.183939	0.000175151	-1.16265	0.357193
4	0	0	0	0


TF	Unknown
TF Name	Unknown
Gene	CM000678.2_49635470-49639265(-)_1
Motif	CM000678.2_49635470-49639265(-)_1|12|1x0
Family	C2H2 ZF
Species	Unknown
Pos	A	C	G	T
1	0.323056	0.0376694	-0.173318	-0.871588
2	-0.0981542	-1.24061	-0.565929	0.458356
3	0.0457971	-0.667538	-0.0311033	0.24127
4	0	0	0	0


TF	Unknown
TF Name	Unknown
Gene	CM000678.2_49635470-49639265(-)_1
Motif	CM000678.2_49635470-49639265(-)_1|13|1x0
Family	C2H2 ZF
Species	Unknown
Pos	A	C	G	T
1	0.20321	-0.363873	-0.380179	0.191454
2	-0.00030237	0.214484	-0.100228	-0.245544
3	-0.601137	-1.15168	0.547295	-0.815745
4	0.22764	0.259081	-0.977718	-0.409112
5	-0.498702	0.280201	-0.220234	0.0697596
6	-0.0442274	-0.479417	0.282233	-0.0705985
7	0.436484	-0.312571	-0.330718	-0.502895
8	-0.312782	-0.142663	-0.468169	0.389709
9	-0.00326908	-0.609593	0.320216	-0.172977
10	0	0	0	0


TF	Unknown
TF Name	Unknown
Gene	CM000678.2_49635470-49639265(-)_1
Motif	CM000678.2_49635470-49639265(-)_1|14|1x0
Family	C2H2 ZF
Species	Unknown
Pos	A	C	G	T
1	0.137535	-0.299846	-0.648483	0.279075
2	-0.108933	-0.342066	0.0428788	0.220932
3	-0.616469	-0.692647	0.542267	-1.1567
4	0	0	0	0


TF	Unknown
TF Name	Unknown
Gene	CM000678.2_49635470-49639265(-)_1
Motif	CM000678.2_49635470-49639265(-)_1|15|1x0
Family	C2H2 ZF
Species	Unknown
Pos	A	C	G	T
1	-0.791167	-0.505542	-0.650933	0.518862
2	-0.9005	0.548572	-0.573425	-1.1504
3	-0.577265	-0.11291	0.389183	-0.288909
4	0	0	0	0


TF	Unknown
TF Name	Unknown
Gene	CM000678.2_51138633-51142170(-)_1
Motif	CM000678.2_51138633-51142170(-)_1|1|1x0
Family	C2H2 ZF
Species	Unknown
Pos	A	C	G	T
1	-0.818647	-1.07155	-0.0214678	0.448952
2	-1.15532	0.54365	-0.734942	-0.603219
3	-1.04672	0.438754	-0.383735	-0.124615
4	0	0	0	0


TF	Unknown
TF Name	Unknown
Gene	CM000678.2_51138633-51142170(-)_1
Motif	CM000678.2_51138633-51142170(-)_1|2|1x0
Family	C2H2 ZF
Species	Unknown
Pos	A	C	G	T
1	0.316238	-0.0795133	-0.250916	-0.271752
2	0.570306	-1.07383	-0.954221	-1.06277
3	-1.06852	-1.11273	-1.12353	0.575443
4	0.217563	-0.113746	-0.0496201	-0.162356
5	-0.168514	-0.280811	-0.268193	0.35382
6	0.107729	-0.218586	0.0642219	-0.02019
7	0	0	0	0


TF	Unknown
TF Name	Unknown
Gene	CM000678.2_51138633-51142170(-)_1
Motif	CM000678.2_51138633-51142170(-)_1|3|1x0
Family	C2H2 ZF
Species	Unknown
Pos	A	C	G	T
1	0.344366	-0.118103	-0.299136	-0.278975
2	0.568794	-1.01432	-0.933686	-1.08778
3	-1.05572	-1.07637	-1.12458	0.574391
4	0.0655617	-0.0757935	0.120496	-0.169139
5	-0.196114	-0.218828	-0.314216	0.356817
6	-0.131389	0.143688	0.0111035	-0.0741702
7	0	0	0	0


TF	Unknown
TF Name	Unknown
Gene	CM000678.2_51138633-51142170(-)_1
Motif	CM000678.2_51138633-51142170(-)_1|4|1x0
Family	C2H2 ZF
Species	Unknown
Pos	A	C	G	T
1	0.522138	-0.388557	-0.705398	-1.17683
2	0.415171	-0.557486	-0.356659	-0.166275
3	-0.0296673	-0.315526	-0.952487	0.392852
4	0	0	0	0


TF	Unknown
TF Name	Unknown
Gene	CM000678.2_51138633-51142170(-)_1
Motif	CM000678.2_51138633-51142170(-)_1|5|1x0
Family	C2H2 ZF
Species	Unknown
Pos	A	C	G	T
1	0.34187	-0.00583739	-0.387666	-0.390859
2	0.57137	-1.1276	-0.908897	-1.12476
3	-0.959318	-1.0587	-0.968607	0.567653
4	0.277853	-0.199884	0.0146631	-0.35806
5	-0.166989	-0.136867	-0.436344	0.347014
6	-0.0844688	0.241785	-0.34913	-0.00691022
7	0	0	0	0


TF	Unknown
TF Name	Unknown
Gene	CM000678.2_51138633-51142170(-)_1
Motif	CM000678.2_51138633-51142170(-)_1|6|1x0
Family	C2H2 ZF
Species	Unknown
Pos	A	C	G	T
1	0.450228	-0.436718	-0.265047	-0.566852
2	-0.830339	-1.13097	-1.09719	0.568001
3	0.230425	-0.643151	0.113953	-0.112026
4	0	0	0	0


TF	Unknown
TF Name	Unknown
Gene	CM000678.2_57996519-57998316(-)_1
Motif	CM000678.2_57996519-57998316(-)_1|1|1x0
Family	C2H2 ZF
Species	Unknown
Pos	A	C	G	T
1	0.331525	-0.0432824	-0.149984	-0.61726
2	-0.603923	0.199352	-0.576498	0.279527
3	-1.03962	-1.13458	-0.775459	0.564389
4	0	0	0	0


TF	Unknown
TF Name	Unknown
Gene	CM000678.2_57996519-57998316(-)_1
Motif	CM000678.2_57996519-57998316(-)_1|2|1x0
Family	C2H2 ZF
Species	Unknown
Pos	A	C	G	T
1	0.45067	-0.821377	-0.0184451	-1.16766
2	-0.838288	-0.676323	-0.5468	0.526372
3	-0.458635	-0.970964	-1.15792	0.541048
4	0	0	0	0


TF	Unknown
TF Name	Unknown
Gene	CM000678.2_57996519-57998316(-)_1
Motif	CM000678.2_57996519-57998316(-)_1|3|1x0
Family	C2H2 ZF
Species	Unknown
Pos	A	C	G	T
1	-0.648557	-0.98854	0.53889	-0.669206
2	-0.601881	-0.907283	0.534721	-0.697622
3	-0.012271	-0.719062	-0.612149	0.413743
4	0.0333187	0.191418	-0.311603	-0.0563054
5	-0.937294	-1.12859	0.57038	-1.03864
6	0.571817	-1.09561	-1.03362	-1.01646
7	-0.493119	-0.783618	0.518517	-0.669344
8	-0.473477	0.331179	-0.374875	0.040708
9	-0.526909	-0.501314	-0.356098	0.469387
10	0	0	0	0


TF	Unknown
TF Name	Unknown
Gene	CM000678.2_57996519-57998316(-)_1
Motif	CM000678.2_57996519-57998316(-)_1|4|1x0
Family	C2H2 ZF
Species	Unknown
Pos	A	C	G	T
1	0.201694	0.181457	-0.616081	-0.188287
2	-0.990839	-1.04344	0.570483	-1.05601
3	0.57429	-1.12468	-1.0136	-1.1203
4	-0.825795	-0.803668	0.554006	-0.948937
5	-0.590064	-0.679413	-0.282577	0.478867
6	0.385852	-0.731661	0.0266075	-0.494922
7	0.159443	-0.268788	-0.0756075	0.0710197
8	-0.697891	0.513969	-0.663571	-0.499111
9	-0.942026	-0.924251	0.545324	-0.590871
10	0	0	0	0


TF	Unknown
TF Name	Unknown
Gene	CM000678.2_57996519-57998316(-)_1
Motif	CM000678.2_57996519-57998316(-)_1|5|1x0
Family	C2H2 ZF
Species	Unknown
Pos	A	C	G	T
1	0.106845	-0.341569	0.208085	-0.186444
2	-0.827896	-0.595892	-0.732675	0.533102
3	-0.96478	-1.12773	0.571239	-1.04065
4	0	0	0	0


TF	Unknown
TF Name	Unknown
Gene	CM000678.2_57996519-57998316(-)_1
Motif	CM000678.2_57996519-57998316(-)_1|6|1x0
Family	C2H2 ZF
Species	Unknown
Pos	A	C	G	T
1	0.07596	-0.0615334	0.0328317	-0.0642685
2	-0.0739056	0.0514725	-0.473602	0.229069
3	-0.139034	0.0785629	0.0029605	0.0289038
4	0.0153284	-0.521649	-0.245789	0.321268
5	-0.482974	-0.968284	0.53446	-0.853454
6	0.452573	-0.593419	-0.223752	-0.505187
7	-1.06167	-1.1299	0.569069	-0.880431
8	-1.09581	0.567595	-0.874013	-1.03948
9	-0.957598	-0.854882	-0.888585	0.558807
10	0	0	0	0


TF	Unknown
TF Name	Unknown
Gene	CM000678.2_68562988-68564695(+)_1
Motif	CM000678.2_68562988-68564695(+)_1|1|1x0
Family	C2H2 ZF
Species	Unknown
Pos	A	C	G	T
1	0.184964	-0.455816	0.252787	-0.482515
2	-0.492729	0.425663	-0.57403	-0.126692
3	-1.09373	-0.995626	-1.12569	0.573281
4	0	0	0	0


TF	Unknown
TF Name	Unknown
Gene	CM000678.2_68562988-68564695(+)_1
Motif	CM000678.2_68562988-68564695(+)_1|2|1x0
Family	C2H2 ZF
Species	Unknown
Pos	A	C	G	T
1	0.192884	-0.262605	0.118488	-0.235871
2	-0.371977	-0.14325	-0.315092	0.375161
3	0.549729	-0.853844	-0.895085	-0.728751
4	0.225919	0.033885	-0.193131	-0.225136
5	-0.604738	-0.261023	-0.50216	0.460692
6	-0.884518	-1.0277	0.562739	-0.913757
7	0.244013	0.0237368	-0.12659	-0.353856
8	-0.260942	0.0565373	-0.364665	0.274334
9	-0.649249	-0.775898	-0.824945	0.538896
10	0.225919	0.033885	-0.193131	-0.225136
11	-0.604738	-0.261023	-0.50216	0.460692
12	-0.884518	-1.0277	0.562739	-0.913757
13	0.299926	-0.0119319	-0.137636	-0.517431
14	-0.365815	0.0754258	-0.320611	0.279134
15	-0.982531	-1.12208	-1.12546	0.573509
16	0.155896	-0.289039	-0.0765712	0.084862
17	-0.240759	0.0417979	-0.162259	0.213862
[truncated: 708,767 more chars]
