# Supplementary material for: Transposable elements drive the evolution of metazoan zinc finger genes
Source: Genome Res. 2023 Aug;33(8):1325–39. doi: 10.1101/gr.277966.123 (PMC10547256; doi:10.1101/gr.277966.123)
Supplement: Supplement 3 [file Supplemental_Data_3.tar.gz › supplementary_data_3/Homo_sapiens/Homo_sapiens_znf_binding.meme]

MEME version 4

ALPHABET= ACGT

strands: + -

Background letter frequencies
A 0.30 C 0.20 G 0.20 T 0.30

MOTIF CM000663.2_13778287-13782832(+)_1|4|1x0
letter-probability matrix: alength= 4 w= 10
0.713953 0.084374 0.158098 0.043575
0.778156 0.062993 0.094346 0.064505
0.023247 0.019653 0.018767 0.938334
0.377590 0.254877 0.105010 0.262522
0.028351 0.900843 0.028193 0.042613
0.144855 0.325076 0.181087 0.348983
0.127140 0.120399 0.197080 0.555381
0.138822 0.592559 0.174237 0.094383
0.164058 0.353376 0.300164 0.182403
0.250000 0.250000 0.250000 0.250000

MOTIF CM000663.2_15943954-15944932(-)_1|2|1x0
letter-probability matrix: alength= 4 w= 10
0.074893 0.041281 0.844529 0.039296
0.090193 0.211125 0.069922 0.628760
0.081728 0.780006 0.053195 0.085071
0.027434 0.020379 0.931374 0.020813
0.931606 0.024228 0.025534 0.018632
0.073141 0.040417 0.056910 0.829532
0.247387 0.143985 0.368489 0.240139
0.165901 0.150451 0.268271 0.415377
0.184733 0.161319 0.157271 0.496677
0.250000 0.250000 0.250000 0.250000

MOTIF CM000663.2_23361971-23363246(-)_1|1|1x0
letter-probability matrix: alength= 4 w= 37
0.315993 0.122593 0.391307 0.170107
0.046384 0.075705 0.056714 0.821198
0.035485 0.025154 0.909128 0.030232
0.629292 0.215097 0.084542 0.071068
0.766578 0.070874 0.094732 0.067816
0.794037 0.075986 0.055422 0.074555
0.066573 0.046704 0.150823 0.735899
0.037963 0.910336 0.024246 0.027455
0.043900 0.792476 0.042572 0.121052
0.303324 0.219722 0.134493 0.342461
0.061070 0.040425 0.834187 0.064317
0.036703 0.018873 0.922231 0.022194
0.440766 0.192164 0.104850 0.262220
0.093931 0.042867 0.784326 0.078876
0.038578 0.018462 0.923100 0.019860
0.040733 0.023540 0.907706 0.028021
0.025148 0.918931 0.019397 0.036524
0.678591 0.046606 0.059362 0.215441
0.066573 0.046704 0.150823 0.735899
0.037963 0.910336 0.024246 0.027455
0.043900 0.792476 0.042572 0.121052
0.440766 0.192164 0.104850 0.262220
0.093931 0.042867 0.784326 0.078876
0.038578 0.018462 0.923100 0.019860
0.440766 0.192164 0.104850 0.262220
0.093931 0.042867 0.784326 0.078876
0.038578 0.018462 0.923100 0.019860
0.440766 0.192164 0.104850 0.262220
0.093931 0.042867 0.784326 0.078876
0.038578 0.018462 0.923100 0.019860
0.440766 0.192164 0.104850 0.262220
0.093931 0.042867 0.784326 0.078876
0.038578 0.018462 0.923100 0.019860
0.040733 0.023540 0.907706 0.028021
0.025148 0.918931 0.019397 0.036524
0.678591 0.046606 0.059362 0.215441
0.250000 0.250000 0.250000 0.250000

MOTIF CM000663.2_33494186-33495473(+)_1|1|1x0
letter-probability matrix: alength= 4 w= 13
0.524117 0.131057 0.252996 0.091830
0.860806 0.061655 0.037750 0.039789
0.745594 0.129148 0.051908 0.073351
0.304474 0.400020 0.152558 0.142948
0.933261 0.019298 0.026438 0.021002
0.022284 0.935088 0.018702 0.023926
0.304474 0.400020 0.152558 0.142948
0.933261 0.019298 0.026438 0.021002
0.022284 0.935088 0.018702 0.023926
0.288444 0.221978 0.104975 0.384603
0.097762 0.054071 0.738337 0.109830
0.041061 0.033634 0.893220 0.032085
0.250000 0.250000 0.250000 0.250000

MOTIF CM000663.2_33494186-33495473(+)_1|2|1x0
letter-probability matrix: alength= 4 w= 19
0.239982 0.129698 0.118912 0.511408
0.256300 0.041725 0.632758 0.069217
0.254225 0.200761 0.153116 0.391898
0.431667 0.283486 0.207509 0.077337
0.024928 0.038263 0.024653 0.912156
0.915967 0.025235 0.027078 0.031720
0.304474 0.400020 0.152558 0.142948
0.933261 0.019298 0.026438 0.021002
0.022284 0.935088 0.018702 0.023926
0.265847 0.205649 0.318061 0.210443
0.133936 0.054260 0.744979 0.066825
0.095811 0.734657 0.074872 0.094660
0.474141 0.147727 0.251726 0.126406
0.143829 0.507604 0.178784 0.169784
0.203535 0.091076 0.483120 0.222269
0.172162 0.135040 0.195607 0.497190
0.093024 0.071622 0.398751 0.436603
0.115872 0.070542 0.685503 0.128082
0.250000 0.250000 0.250000 0.250000

MOTIF CM000663.2_40235743-40240444(+)_1|3|1x0
letter-probability matrix: alength= 4 w= 13
0.362440 0.090275 0.449183 0.098102
0.297927 0.215210 0.202749 0.284114
0.328982 0.050631 0.553044 0.067343
0.526675 0.115715 0.259622 0.097988
0.426443 0.140193 0.148665 0.284699
0.055407 0.871564 0.029415 0.043614
0.319183 0.051286 0.545714 0.083817
0.205665 0.119119 0.141772 0.533444
0.147735 0.033529 0.764865 0.053871
0.394926 0.306918 0.076728 0.221429
0.071230 0.030433 0.880723 0.017615
0.112573 0.044356 0.371902 0.471169
0.250000 0.250000 0.250000 0.250000

MOTIF CM000663.2_40462203-40463586(+)_1|1|1x0
letter-probability matrix: alength= 4 w= 28
0.027459 0.019703 0.934155 0.018683
0.098656 0.234692 0.072998 0.593654
0.202355 0.283420 0.167124 0.347101
0.379525 0.092547 0.440667 0.087262
0.085960 0.649686 0.071868 0.192485
0.023542 0.029220 0.021942 0.925295
0.484045 0.167788 0.188877 0.159291
0.200969 0.078567 0.618198 0.102266
0.859234 0.049733 0.049193 0.041840
0.455238 0.198522 0.193702 0.152537
0.229657 0.326955 0.234916 0.208471
0.180198 0.216013 0.193705 0.410084
0.420484 0.196909 0.280546 0.102061
0.167616 0.044606 0.742190 0.045587
0.508616 0.138528 0.226808 0.126048
0.535549 0.143691 0.244648 0.076112
0.244477 0.159123 0.074178 0.522223
0.823709 0.052079 0.058013 0.066199
0.475778 0.247746 0.190447 0.086028
0.118032 0.297147 0.129741 0.455080
0.035172 0.026265 0.026080 0.912483
0.211074 0.204121 0.471779 0.113026
0.057821 0.182861 0.095241 0.664077
0.822011 0.045141 0.052066 0.080782
0.456085 0.242544 0.166144 0.135227
0.246879 0.117818 0.565713 0.069589
0.841930 0.042322 0.066490 0.049258
0.250000 0.250000 0.250000 0.250000

MOTIF CM000663.2_40494898-40496056(+)_1|1|1x0
letter-probability matrix: alength= 4 w= 28
0.039364 0.025593 0.910268 0.024775
0.090700 0.183972 0.102322 0.623006
0.055569 0.038288 0.045329 0.860814
0.382740 0.087524 0.447432 0.082305
0.080392 0.666197 0.066667 0.186744
0.020147 0.025253 0.018718 0.935882
0.446348 0.153761 0.277582 0.122310
0.176481 0.064569 0.701107 0.057843
0.882324 0.031419 0.049346 0.036911
0.279608 0.189699 0.287211 0.243482
0.162365 0.269578 0.277142 0.290915
0.132636 0.177963 0.205611 0.483790
0.300905 0.323289 0.192659 0.183146
0.130173 0.065854 0.757356 0.046617
0.472305 0.131468 0.295358 0.100870
0.454316 0.214485 0.246446 0.084753
0.124881 0.184601 0.071587 0.618931
0.867467 0.041931 0.040622 0.049981
0.486217 0.245772 0.186681 0.081331
0.113258 0.297368 0.125031 0.464343
0.030715 0.022635 0.022468 0.924182
0.531592 0.226946 0.140815 0.100647
0.057694 0.087754 0.052898 0.801654
0.891654 0.030414 0.038071 0.039862
0.466163 0.240878 0.162185 0.130774
0.243480 0.112348 0.579385 0.064787
0.857898 0.037637 0.060357 0.044108
0.250000 0.250000 0.250000 0.250000

MOTIF CM000663.2_40546518-40547457(+)_1|1|1x0
letter-probability matrix: alength= 4 w= 25
0.625004 0.196769 0.099466 0.078762
0.820169 0.055475 0.073105 0.051251
0.784328 0.073586 0.071838 0.070247
0.095926 0.139635 0.534235 0.230204
0.138486 0.060498 0.647332 0.153684
0.213497 0.045387 0.626934 0.114182
0.565877 0.081039 0.211544 0.141540
0.393893 0.230293 0.117268 0.258547
0.270352 0.222576 0.175713 0.331359
0.264826 0.102135 0.340970 0.292069
0.062661 0.390254 0.109265 0.437820
0.031089 0.031351 0.018541 0.919020
0.505150 0.159848 0.190061 0.144941
0.125301 0.193054 0.145300 0.536344
0.092090 0.056494 0.065381 0.786035
0.391776 0.149584 0.248819 0.209821
0.130247 0.112939 0.164621 0.592193
0.067045 0.047119 0.062358 0.823478
0.233684 0.185662 0.251677 0.328977
0.027600 0.021610 0.915618 0.035173
0.038932 0.018406 0.920283 0.022380
0.099307 0.092728 0.711251 0.096714
0.129221 0.035858 0.793181 0.041741
0.098209 0.070236 0.614920 0.216636
0.250000 0.250000 0.250000 0.250000

MOTIF CM000663.2_42850898-42851810(+)_1|1|1x0
letter-probability matrix: alength= 4 w= 22
0.061894 0.046096 0.852491 0.039519
0.775812 0.063134 0.080117 0.080936
0.062509 0.025912 0.878917 0.032662
0.247180 0.520749 0.099183 0.132888
0.920179 0.025557 0.024230 0.030034
0.021203 0.935123 0.018703 0.024972
0.391668 0.271533 0.181181 0.155618
0.243777 0.164907 0.239826 0.351490
0.173039 0.155615 0.139018 0.532329
0.458028 0.323351 0.145066 0.073555
0.069203 0.503714 0.073443 0.353640
0.907387 0.028318 0.035089 0.029206
0.264410 0.226301 0.166970 0.342319
0.206923 0.444942 0.185615 0.162520
0.070443 0.062026 0.771245 0.096285
0.061894 0.046096 0.852491 0.039519
0.775812 0.063134 0.080117 0.080936
0.062509 0.025912 0.878917 0.032662
0.654655 0.156280 0.097813 0.091253
0.812318 0.053880 0.081546 0.052256
0.177964 0.231962 0.215485 0.374589
0.250000 0.250000 0.250000 0.250000

MOTIF CM000663.2_90938227-90941356(-)_1|3|1x0
letter-probability matrix: alength= 4 w= 7
0.420236 0.074418 0.334372 0.170974
0.149973 0.234423 0.095018 0.520587
0.036220 0.053896 0.301909 0.607975
0.587166 0.045753 0.345605 0.021476
0.135069 0.711317 0.014226 0.139387
0.027069 0.471019 0.338816 0.163096
0.250000 0.250000 0.250000 0.250000

MOTIF CM000663.2_119622707-119624186(-)_1|2|1x0
letter-probability matrix: alength= 4 w= 10
0.229627 0.097587 0.187355 0.485432
0.069784 0.017742 0.887080 0.025394
0.120347 0.042785 0.045096 0.791771
0.137544 0.079019 0.187875 0.595562
0.071133 0.815048 0.052435 0.061385
0.068915 0.105212 0.065551 0.760322
0.460728 0.106533 0.297207 0.135532
0.158398 0.250447 0.354132 0.237024
0.023489 0.036896 0.915236 0.024378
0.250000 0.250000 0.250000 0.250000

MOTIF CM000663.2_119622707-119624186(-)_1|3|1x0
letter-probability matrix: alength= 4 w= 22
0.348194 0.257317 0.177322 0.217166
0.136626 0.059349 0.708886 0.095139
0.106323 0.053600 0.058537 0.781539
0.061740 0.039428 0.863272 0.035560
0.092387 0.034522 0.823437 0.049653
0.912875 0.022374 0.025617 0.039134
0.532148 0.158845 0.239468 0.069539
0.094310 0.723682 0.047110 0.134897
0.078714 0.716398 0.075072 0.129815
0.320256 0.132893 0.316799 0.230052
0.068181 0.049927 0.810199 0.071693
0.029279 0.018598 0.929887 0.022235
0.271423 0.170293 0.225575 0.332709
0.198049 0.040071 0.716442 0.045438
0.078768 0.041032 0.082506 0.797694
0.092393 0.063792 0.190681 0.653134
0.045089 0.854654 0.047225 0.053032
0.059034 0.156709 0.069602 0.714655
0.320256 0.132893 0.316799 0.230052
0.068181 0.049927 0.810199 0.071693
0.029279 0.018598 0.929887 0.022235
0.250000 0.250000 0.250000 0.250000

MOTIF CM000663.2_182056306-182058025(-)_1|1|1x0
letter-probability matrix: alength= 4 w= 31
0.068486 0.042500 0.794810 0.094203
0.121480 0.081699 0.667969 0.128852
0.055148 0.020348 0.896718 0.027786
0.367068 0.087068 0.380463 0.165402
0.268837 0.193335 0.066893 0.470935
0.118797 0.047643 0.282182 0.551379
0.114603 0.050403 0.787793 0.047201
0.072419 0.387616 0.066312 0.473654
0.026372 0.018567 0.928338 0.026722
0.077969 0.052168 0.811289 0.058573
0.095068 0.084254 0.343641 0.477036
0.722116 0.100519 0.051261 0.126104
0.318841 0.234472 0.127941 0.318746
0.527634 0.136464 0.224667 0.111235
0.187710 0.142615 0.421817 0.247858
0.339209 0.139264 0.386281 0.135246
0.072430 0.147137 0.324938 0.455496
0.121406 0.136137 0.182623 0.559834
0.118169 0.166517 0.618021 0.097293
0.122324 0.214113 0.228625 0.434938
0.134758 0.187318 0.420906 0.257019
0.102431 0.100695 0.153768 0.643106
0.033188 0.822613 0.056671 0.087527
0.045358 0.048209 0.790949 0.115484
0.097899 0.068654 0.195986 0.637461
0.050090 0.839036 0.052361 0.058513
0.064019 0.163112 0.074959 0.697909
0.618443 0.164353 0.159319 0.057885
0.161327 0.577800 0.069748 0.191125
0.046789 0.020818 0.021461 0.910933
0.250000 0.250000 0.250000 0.250000

MOTIF CM000663.2_227654271-227655825(+)_1|1|1x0
letter-probability matrix: alength= 4 w= 43
0.037058 0.025134 0.919420 0.018388
0.067165 0.132570 0.059403 0.740863
0.881367 0.033549 0.033332 0.051751
0.412022 0.102602 0.360719 0.124657
0.083291 0.648721 0.063451 0.204538
0.869192 0.044798 0.043011 0.042998
0.321075 0.313594 0.094806 0.270525
0.037289 0.026398 0.907996 0.028317
0.911189 0.029059 0.031492 0.028259
0.366938 0.199956 0.216254 0.216852
0.165008 0.184672 0.232716 0.417604
0.235936 0.113159 0.441801 0.209104
0.556611 0.271145 0.091444 0.080799
0.762625 0.073933 0.093717 0.069725
0.809786 0.071589 0.053225 0.065400
0.249499 0.237787 0.106346 0.406369
0.064827 0.069269 0.778563 0.087342
0.052846 0.038477 0.868051 0.040626
0.046251 0.028137 0.902124 0.023488
0.063875 0.138209 0.068136 0.729780
0.891972 0.027630 0.034436 0.045961
0.042562 0.031249 0.875213 0.050977
0.076801 0.028424 0.846110 0.048665
0.184618 0.606378 0.062345 0.146658
0.404019 0.220495 0.150907 0.224578
0.693266 0.059611 0.160982 0.086140
0.126299 0.132221 0.582397 0.159084
0.556611 0.271145 0.091444 0.080799
0.762625 0.073933 0.093717 0.069725
0.809786 0.071589 0.053225 0.065400
0.369417 0.091758 0.193803 0.345022
0.151397 0.125260 0.245813 0.477530
0.077522 0.069693 0.118382 0.734403
0.341138 0.075473 0.299733 0.283657
0.219964 0.165257 0.243642 0.371137
0.074542 0.079473 0.109505 0.736481
0.403068 0.150891 0.237126 0.208915
0.628151 0.102751 0.117643 0.151456
0.037045 0.051308 0.875638 0.036009
0.410374 0.160346 0.265875 0.163405
0.138800 0.283765 0.166400 0.411035
0.107114 0.093273 0.335668 0.463945
0.250000 0.250000 0.250000 0.250000

MOTIF CM000663.2_227696892-227697312(-)_1|1|1x0
letter-probability matrix: alength= 4 w= 10
0.310926 0.111984 0.348302 0.228787
0.166806 0.116458 0.341482 0.375254
0.128757 0.185843 0.140699 0.544702
0.029343 0.030205 0.090776 0.849677
0.022209 0.926438 0.018529 0.032824
0.712077 0.037574 0.044800 0.205549
0.380454 0.174483 0.189683 0.255380
0.166243 0.207216 0.260988 0.365553
0.103137 0.077204 0.087857 0.731801
0.250000 0.250000 0.250000 0.250000

MOTIF CM000663.2_246986969-246988304(-)_1|2|1x0
letter-probability matrix: alength= 4 w= 28
0.396260 0.147064 0.248323 0.208354
0.126737 0.109435 0.161294 0.602534
0.063098 0.043886 0.058562 0.834454
0.438874 0.166543 0.185735 0.208848
0.050043 0.046177 0.867402 0.036377
0.941780 0.018836 0.019118 0.020267
0.380571 0.125203 0.265051 0.229175
0.295611 0.235099 0.262358 0.206931
0.127695 0.205376 0.190703 0.476226
0.577947 0.116451 0.174151 0.131451
0.282028 0.263934 0.197334 0.256704
0.163110 0.265397 0.187462 0.384031
0.577947 0.116451 0.174151 0.131451
0.282028 0.263934 0.197334 0.256704
0.163110 0.265397 0.187462 0.384031
0.384070 0.371086 0.068782 0.176062
0.055435 0.054284 0.846527 0.043755
0.909489 0.024676 0.039797 0.026038
0.637978 0.089985 0.210205 0.061832
0.485261 0.136979 0.220909 0.156851
0.238668 0.411170 0.167942 0.182220
0.491492 0.100559 0.281514 0.126434
0.477939 0.107059 0.252378 0.162624
0.221687 0.378906 0.152190 0.247217
0.222147 0.089033 0.355799 0.333021
0.193959 0.446866 0.116578 0.242598
0.149214 0.353160 0.055671 0.441955
0.250000 0.250000 0.250000 0.250000

MOTIF CM000663.2_247037451-247038471(-)_1|3|1x0
letter-probability matrix: alength= 4 w= 19
0.323084 0.184021 0.183791 0.309105
0.153844 0.070094 0.258266 0.517795
0.359548 0.138172 0.211434 0.290845
0.486617 0.268226 0.128651 0.116506
0.458785 0.173210 0.245727 0.122278
0.054772 0.069775 0.084185 0.791268
0.441013 0.136951 0.250902 0.171134
0.527549 0.150785 0.153738 0.167927
0.066570 0.354959 0.229242 0.349229
0.242564 0.216650 0.080503 0.460283
0.125727 0.277691 0.208521 0.388061
0.054418 0.064082 0.829364 0.052136
0.560784 0.109911 0.260142 0.069163
0.071308 0.235947 0.107353 0.585392
0.034799 0.018475 0.022973 0.923752
0.323780 0.172597 0.201669 0.301954
0.176986 0.288411 0.264749 0.269855
0.116100 0.180143 0.183880 0.519877
0.250000 0.250000 0.250000 0.250000

MOTIF CM000663.2_247100376-247101393(-)_1|2|1x0
letter-probability matrix: alength= 4 w= 25
0.148166 0.103267 0.587213 0.161355
0.143345 0.069082 0.629048 0.158526
0.131306 0.027597 0.793480 0.047617
0.317428 0.221125 0.230777 0.230670
0.063270 0.121724 0.104686 0.710320
0.029286 0.038987 0.884752 0.046975
0.418103 0.171013 0.259309 0.151576
0.090039 0.208540 0.119000 0.582420
0.042034 0.034119 0.875478 0.048369
0.266536 0.191080 0.278638 0.263747
0.116805 0.246151 0.173283 0.463761
0.176761 0.217923 0.132969 0.472346
0.378451 0.190598 0.289035 0.141917
0.139628 0.190360 0.150124 0.519888
0.093492 0.060896 0.061979 0.783634
0.496171 0.184229 0.243041 0.076559
0.102050 0.145426 0.046269 0.706255
0.107448 0.048537 0.105240 0.738775
0.025578 0.018721 0.936030 0.019671
0.057983 0.150505 0.051999 0.739513
0.063187 0.038759 0.089404 0.808650
0.133582 0.049835 0.713473 0.103109
0.210094 0.115539 0.152862 0.521505
0.369822 0.174657 0.191642 0.263880
0.250000 0.250000 0.250000 0.250000

MOTIF CM000663.2_247156568-247157516(-)_1|2|1x0
letter-probability matrix: alength= 4 w= 25
0.350321 0.131239 0.357132 0.161308
0.082697 0.344604 0.104695 0.468005
0.023402 0.027034 0.923079 0.026485
0.241729 0.295220 0.251005 0.212046
0.153170 0.267859 0.223299 0.355671
0.143853 0.241202 0.300376 0.314569
0.265149 0.114352 0.331414 0.289086
0.075634 0.380095 0.123561 0.420710
0.044422 0.044752 0.028148 0.882677
0.217475 0.248099 0.288897 0.245529
0.128799 0.285792 0.208883 0.376527
0.244404 0.288239 0.196381 0.270976
0.250862 0.211184 0.301871 0.236082
0.066542 0.200199 0.192899 0.540360
0.123219 0.065928 0.110074 0.700779
0.216610 0.459521 0.087817 0.236051
0.109057 0.058236 0.717659 0.115048
0.050318 0.034055 0.871490 0.044137
0.027787 0.018619 0.930962 0.022632
0.097730 0.171220 0.088353 0.642696
0.082762 0.213105 0.091698 0.612436
0.431948 0.155233 0.252416 0.160403
0.155603 0.160264 0.082516 0.601618
0.315706 0.102608 0.092877 0.488809
0.250000 0.250000 0.250000 0.250000

MOTIF CM000663.2_247189980-247191024(-)_1|1|1x0
letter-probability matrix: alength= 4 w= 22
0.343971 0.214100 0.242662 0.199266
0.720011 0.121245 0.062189 0.096556
0.780908 0.082432 0.061622 0.075038
0.370686 0.270615 0.063188 0.295511
0.091086 0.121685 0.669496 0.117733
0.023749 0.018731 0.936558 0.020962
0.555667 0.118303 0.246488 0.079542
0.896369 0.047282 0.027348 0.029001
0.788892 0.111494 0.040314 0.059301
0.209064 0.126076 0.225953 0.438908
0.172949 0.157909 0.289736 0.379406
0.080074 0.310859 0.199055 0.410012
0.445476 0.090591 0.377691 0.086243
0.915534 0.035554 0.020168 0.028744
0.039994 0.230671 0.042132 0.687204
0.410713 0.149630 0.264285 0.175372
0.417152 0.157921 0.119381 0.305546
0.618353 0.121549 0.121769 0.138329
0.383267 0.197504 0.236739 0.182490
0.097496 0.459145 0.117445 0.325914
0.081951 0.091921 0.164513 0.661614
0.250000 0.250000 0.250000 0.250000

MOTIF CM000663.2_247300521-247301298(-)_1|1|1x0
letter-probability matrix: alength= 4 w= 7
0.229627 0.097587 0.187355 0.485432
0.069784 0.017742 0.887080 0.025394
0.120347 0.042785 0.045096 0.791771
0.133088 0.144084 0.267101 0.455728
0.156857 0.532803 0.194164 0.116175
0.102253 0.398557 0.338448 0.160742
0.250000 0.250000 0.250000 0.250000

MOTIF CM000663.2_248847202-248848630(+)_1|1|1x0
letter-probability matrix: alength= 4 w= 13
0.179230 0.133650 0.172139 0.514981
0.157354 0.066395 0.119274 0.656978
0.084473 0.069944 0.149989 0.695595
0.139112 0.077965 0.639390 0.143532
0.133493 0.049940 0.238802 0.577765
0.035440 0.090706 0.029824 0.844030
0.226430 0.213293 0.182953 0.377324
0.128743 0.657880 0.112695 0.100682
0.033869 0.036574 0.864333 0.065224
0.074331 0.020641 0.886737 0.018291
0.071589 0.300135 0.064803 0.563472
0.027518 0.018691 0.019249 0.934542
0.250000 0.250000 0.250000 0.250000

MOTIF CM000663.2_248847202-248848630(+)_1|3|1x0
letter-probability matrix: alength= 4 w= 25
0.394743 0.174513 0.327628 0.103116
0.239775 0.276845 0.106304 0.377076
0.055092 0.296320 0.082682 0.565906
0.270245 0.167364 0.294127 0.268264
0.082742 0.086662 0.602721 0.227875
0.125275 0.227354 0.220411 0.426961
0.587795 0.197990 0.132127 0.082087
0.930238 0.019312 0.031845 0.018605
0.088123 0.139879 0.091328 0.680670
0.078950 0.055060 0.217316 0.648675
0.036661 0.913634 0.023782 0.025924
0.048449 0.789171 0.029031 0.133348
0.243803 0.193060 0.149075 0.414063
0.064778 0.800208 0.060891 0.074122
0.722125 0.048101 0.088668 0.141107
0.087188 0.028558 0.849967 0.034287
0.057812 0.725691 0.062543 0.153953
0.039785 0.882090 0.028628 0.049497
0.110653 0.037878 0.804341 0.047129
0.074095 0.593559 0.096352 0.235994
0.084827 0.805393 0.038042 0.071737
0.127892 0.135947 0.650126 0.086035
0.064841 0.523817 0.106790 0.304551
0.068867 0.045607 0.787426 0.098100
0.250000 0.250000 0.250000 0.250000

MOTIF CM000664.2_27377547-27379097(-)_1|1|1x0
letter-probability matrix: alength= 4 w= 10
0.023963 0.018702 0.935080 0.022256
0.924116 0.034661 0.020458 0.020765
0.172850 0.231844 0.130748 0.464557
0.040325 0.029318 0.900873 0.029485
0.895181 0.036230 0.037177 0.031411
0.690863 0.088770 0.086775 0.133591
0.065372 0.044977 0.819775 0.069877
0.124941 0.072382 0.702514 0.100163
0.180189 0.087378 0.081606 0.650827
0.250000 0.250000 0.250000 0.250000

MOTIF CM000664.2_60460406-60462455(-)_1|2|1x0
letter-probability matrix: alength= 4 w= 7
0.026903 0.028055 0.926512 0.018530
0.075938 0.050380 0.657884 0.215799
0.671279 0.178456 0.048177 0.102088
0.669940 0.095737 0.157718 0.076606
0.725383 0.058305 0.151025 0.065287
0.020417 0.025552 0.026949 0.927082
0.250000 0.250000 0.250000 0.250000

MOTIF CM000664.2_60460406-60462455(-)_1|3|1x0
letter-probability matrix: alength= 4 w= 7
0.026903 0.028055 0.926512 0.018530
0.075938 0.050380 0.657884 0.215799
0.671279 0.178456 0.048177 0.102088
0.588504 0.169877 0.136737 0.104882
0.870122 0.031772 0.055496 0.042610
0.122209 0.195194 0.131346 0.551251
0.250000 0.250000 0.250000 0.250000

MOTIF CM000664.2_95149284-95150361(-)_1|1|1x0
letter-probability matrix: alength= 4 w= 22
0.434200 0.096750 0.339718 0.129333
0.069189 0.622178 0.075923 0.232710
0.042954 0.030167 0.025129 0.901750
0.485946 0.267303 0.165969 0.080782
0.043839 0.067632 0.038122 0.850408
0.915949 0.023626 0.028750 0.031675
0.447086 0.291630 0.174412 0.086873
0.043821 0.076228 0.043667 0.836283
0.893117 0.033174 0.037509 0.036201
0.382740 0.087524 0.447432 0.082305
0.080392 0.666197 0.066667 0.186744
0.020147 0.025253 0.018718 0.935882
0.356833 0.300418 0.219967 0.122782
0.034735 0.069424 0.041581 0.854261
0.855447 0.046385 0.042739 0.055430
0.382740 0.087524 0.447432 0.082305
0.080392 0.666197 0.066667 0.186744
0.020147 0.025253 0.018718 0.935882
0.051565 0.040833 0.861594 0.046008
0.064388 0.382594 0.120502 0.432515
0.072628 0.065475 0.138249 0.723648
0.250000 0.250000 0.250000 0.250000

MOTIF CM000664.2_95181053-95182103(+)_1|1|1x0
letter-probability matrix: alength= 4 w= 25
0.106890 0.069649 0.755559 0.067902
0.243711 0.087512 0.343342 0.325436
0.688970 0.083738 0.067693 0.159599
0.384394 0.244412 0.218704 0.152490
0.161115 0.255703 0.108128 0.475054
0.116164 0.706037 0.067444 0.110355
0.030548 0.018568 0.928415 0.022469
0.116284 0.298129 0.079357 0.506229
0.235349 0.289264 0.130804 0.344583
0.160683 0.040347 0.759527 0.039443
0.047107 0.816434 0.035052 0.101407
0.876966 0.040694 0.036200 0.046141
0.060118 0.036514 0.871831 0.031538
0.090337 0.177481 0.059215 0.672967
0.047613 0.856305 0.032867 0.063215
0.365335 0.253432 0.172815 0.208419
0.159684 0.397638 0.112036 0.330643
0.073935 0.743316 0.084897 0.097852
0.037806 0.023094 0.918673 0.020427
0.079434 0.139761 0.062537 0.718268
0.050211 0.033638 0.035198 0.880953
0.060118 0.036514 0.871831 0.031538
0.090337 0.177481 0.059215 0.672967
0.047613 0.856305 0.032867 0.063215
0.250000 0.250000 0.250000 0.250000

MOTIF CM000664.2_95214307-95215600(+)_1|1|1x0
letter-probability matrix: alength= 4 w= 31
0.471765 0.268999 0.171877 0.087359
0.050993 0.076644 0.044717 0.827646
0.898372 0.028873 0.034722 0.038033
0.372460 0.116994 0.410019 0.100527
0.073022 0.399818 0.062111 0.465050
0.895458 0.035707 0.031604 0.037231
0.062713 0.024519 0.888202 0.024566
0.077502 0.084524 0.029888 0.808086
0.043106 0.884710 0.026784 0.045399
0.410993 0.172726 0.307192 0.109089
0.118977 0.115139 0.122266 0.643618
0.096444 0.065797 0.080174 0.757585
0.500479 0.162239 0.226835 0.110447
0.291826 0.164751 0.158737 0.384686
0.108918 0.683953 0.082383 0.124745
0.436531 0.193763 0.207687 0.162019
0.437018 0.325804 0.141420 0.095758
0.709772 0.094557 0.125090 0.070581
0.614845 0.171145 0.104092 0.109918
0.311769 0.269713 0.191411 0.227108
0.564224 0.168336 0.183828 0.083612
0.044477 0.024219 0.913043 0.018261
0.054040 0.059603 0.043746 0.842611
0.078473 0.053191 0.050404 0.817932
0.372682 0.174062 0.236748 0.216508
0.267064 0.066244 0.582145 0.084546
0.832312 0.060714 0.060305 0.046669
0.247190 0.141633 0.404329 0.206848
0.086686 0.099256 0.131340 0.682718
0.094692 0.106147 0.101198 0.697963
0.250000 0.250000 0.250000 0.250000

MOTIF CM000664.2_132102993-132104289(+)_1|1|1x0
letter-probability matrix: alength= 4 w= 13
0.616604 0.148294 0.099541 0.135561
0.022175 0.019776 0.019664 0.938386
0.928003 0.020071 0.021060 0.030866
0.347009 0.468704 0.098220 0.086066
0.041133 0.089341 0.807955 0.061572
0.700188 0.164488 0.067449 0.067874
0.701964 0.087065 0.108956 0.102015
0.857279 0.041550 0.059761 0.041410
0.018157 0.037914 0.036090 0.907839
0.859208 0.080413 0.024689 0.035690
0.246399 0.042536 0.141335 0.569729
0.364187 0.085375 0.252373 0.298065
0.250000 0.250000 0.250000 0.250000

MOTIF CM000664.2_132316999-132318733(+)_1|2|1x0
letter-probability matrix: alength= 4 w= 10
0.744326 0.179916 0.047028 0.028730
0.941945 0.018939 0.020277 0.018839
0.926016 0.031249 0.019556 0.023179
0.585197 0.044920 0.272887 0.096995
0.089560 0.152537 0.190104 0.567798
0.043117 0.028386 0.070606 0.857891
0.729227 0.059928 0.147389 0.063456
0.154047 0.532977 0.040576 0.272401
0.265465 0.317803 0.116391 0.300341
0.250000 0.250000 0.250000 0.250000

MOTIF CM000664.2_209808698-209809577(+)_1|2|1x0
letter-probability matrix: alength= 4 w= 10
0.284272 0.210041 0.267975 0.237712
0.162617 0.229779 0.258305 0.349298
0.144793 0.171141 0.583479 0.100587
0.258115 0.446471 0.131880 0.163535
0.818758 0.058700 0.056443 0.066099
0.051996 0.841946 0.047413 0.058645
0.027498 0.896329 0.024723 0.051449
0.031877 0.018344 0.032574 0.917205
0.023713 0.027511 0.889957 0.058819
0.250000 0.250000 0.250000 0.250000

MOTIF CM000664.2_218641955-218645120(-)_1|1|1x0
letter-probability matrix: alength= 4 w= 7
0.254021 0.141045 0.237304 0.367630
0.126592 0.282166 0.231103 0.360140
0.065321 0.088265 0.794553 0.051860
0.212302 0.231941 0.098540 0.457217
0.159294 0.186660 0.152321 0.501725
0.018728 0.020550 0.936412 0.024310
0.250000 0.250000 0.250000 0.250000

MOTIF CM000664.2_218641955-218645120(-)_1|2|1x0
letter-probability matrix: alength= 4 w= 7
0.468345 0.190314 0.097541 0.243800
0.108346 0.370029 0.275221 0.246405
0.335461 0.148167 0.174888 0.341485
0.388150 0.223201 0.270349 0.118300
0.051345 0.078715 0.086277 0.783663
0.018575 0.021512 0.031178 0.928735
0.250000 0.250000 0.250000 0.250000

MOTIF CM000664.2_218641955-218645120(-)_1|3|1x0
letter-probability matrix: alength= 4 w= 7
0.578439 0.151426 0.150891 0.119243
0.169549 0.120136 0.103589 0.606726
0.567371 0.211583 0.157159 0.063887
0.307519 0.215776 0.269609 0.207096
0.131194 0.065182 0.152220 0.651404
0.018429 0.033039 0.921436 0.027097
0.250000 0.250000 0.250000 0.250000

MOTIF CM000664.2_218641955-218645120(-)_1|7|1x0
letter-probability matrix: alength= 4 w= 16
0.450823 0.249960 0.172501 0.126716
0.112405 0.056001 0.082644 0.748949
0.402057 0.129116 0.211075 0.257753
0.048652 0.046773 0.886071 0.018505
0.068604 0.772557 0.127505 0.031334
0.018463 0.019097 0.039274 0.923166
0.104498 0.142876 0.557828 0.194798
0.029230 0.024240 0.568686 0.377844
0.086970 0.345074 0.156473 0.411483
0.234231 0.276008 0.188591 0.301170
0.117044 0.041701 0.373723 0.467532
0.034279 0.027008 0.888410 0.050302
0.481484 0.171349 0.263228 0.083940
0.165142 0.293449 0.085886 0.455523
0.572576 0.154655 0.156708 0.116062
0.250000 0.250000 0.250000 0.250000

MOTIF CM000664.2_218641955-218645120(-)_1|11|1x0
letter-probability matrix: alength= 4 w= 7
0.040484 0.404490 0.089568 0.465459
0.017345 0.031993 0.867257 0.083405
0.116178 0.139057 0.253793 0.490972
0.253926 0.183329 0.326251 0.236495
0.058054 0.264666 0.057304 0.619977
0.059811 0.042205 0.177420 0.720564
0.250000 0.250000 0.250000 0.250000

MOTIF CM000664.2_218648602-218649622(-)_1|4|1x0
letter-probability matrix: alength= 4 w= 7
0.254613 0.213165 0.203880 0.328343
0.225624 0.089730 0.157519 0.527127
0.093853 0.059727 0.620117 0.226303
0.196985 0.057723 0.585562 0.159729
0.298544 0.168260 0.116570 0.416626
0.018473 0.923667 0.036929 0.020931
0.250000 0.250000 0.250000 0.250000

MOTIF CM000664.2_218648602-218649622(-)_1|5|1x0
letter-probability matrix: alength= 4 w= 10
0.084253 0.017753 0.880386 0.017608
0.243621 0.298871 0.122767 0.334741
0.038005 0.199387 0.076644 0.685964
0.188891 0.440264 0.189193 0.181652
0.270727 0.111159 0.319137 0.298976
0.193476 0.179711 0.367473 0.259340
0.157275 0.086233 0.376367 0.380124
0.194451 0.059125 0.296779 0.449645
0.249787 0.239875 0.118636 0.391703
0.250000 0.250000 0.250000 0.250000

MOTIF CM000664.2_218651590-218652364(-)_1|2|1x0
letter-probability matrix: alength= 4 w= 10
0.392264 0.235579 0.132976 0.239181
0.085960 0.099845 0.359339 0.454856
0.140240 0.120928 0.346792 0.392040
0.279989 0.145197 0.407647 0.167166
0.340819 0.209249 0.168400 0.281532
0.045567 0.732987 0.146910 0.074536
0.410164 0.375754 0.108335 0.105747
0.018934 0.028155 0.033379 0.919531
0.934528 0.018691 0.019726 0.027055
0.250000 0.250000 0.250000 0.250000

MOTIF CM000665.2_31989073-31990975(+)_1|1|1x0
letter-probability matrix: alength= 4 w= 34
0.298686 0.223960 0.144480 0.332874
0.076541 0.052954 0.790340 0.080165
0.050037 0.027627 0.890406 0.031930
0.136827 0.041550 0.788006 0.033617
0.028700 0.842890 0.028960 0.099451
0.933252 0.018665 0.021978 0.026105
0.491662 0.110368 0.318313 0.079656
0.105246 0.159852 0.062480 0.672422
0.098003 0.062849 0.064419 0.774729
0.491662 0.110368 0.318313 0.079656
0.105246 0.159852 0.062480 0.672422
0.098003 0.062849 0.064419 0.774729
0.324024 0.228913 0.127881 0.319183
0.224752 0.229039 0.215194 0.331015
0.033047 0.047906 0.877429 0.041617
0.766445 0.070694 0.099940 0.062921
0.098784 0.635226 0.135972 0.130018
0.343955 0.187337 0.157369 0.311339
0.332135 0.182885 0.253999 0.230981
0.133849 0.585506 0.093196 0.187449
0.259877 0.291677 0.169445 0.279001
0.419674 0.199968 0.116416 0.263942
0.111045 0.055115 0.738833 0.095007
0.052342 0.027104 0.891625 0.028929
0.051484 0.037427 0.879406 0.031683
0.807356 0.053476 0.069201 0.069967
0.051685 0.019931 0.902780 0.025605
0.449840 0.306453 0.088815 0.154891
0.740773 0.079648 0.110658 0.068921
0.841321 0.060159 0.041857 0.056663
0.318222 0.291937 0.180816 0.209025
0.342853 0.273054 0.233356 0.150737
0.218659 0.236877 0.423686 0.120777
0.250000 0.250000 0.250000 0.250000

MOTIF CM000665.2_40486744-40488238(+)_1|1|1x0
letter-probability matrix: alength= 4 w= 31
0.452876 0.185730 0.180681 0.180713
0.128670 0.163522 0.123263 0.584545
0.112650 0.073272 0.074922 0.739156
0.474038 0.148193 0.326444 0.051325
0.103113 0.498113 0.056906 0.341868
0.859172 0.042063 0.047535 0.051229
0.327407 0.157095 0.320633 0.194865
0.209357 0.085851 0.310633 0.394159
0.129786 0.223759 0.198503 0.447952
0.446968 0.089963 0.381753 0.081317
0.085465 0.119177 0.069552 0.725806
0.043456 0.035112 0.864166 0.057265
0.540293 0.111187 0.241965 0.106555
0.339629 0.178135 0.126335 0.355900
0.266031 0.157569 0.273702 0.302698
0.245549 0.172483 0.224644 0.357324
0.158042 0.575212 0.087074 0.179673
0.086172 0.203176 0.546228 0.164423
0.047172 0.044731 0.866129 0.041968
0.091565 0.099627 0.600121 0.208687
0.162913 0.132150 0.064346 0.640591
0.588466 0.246618 0.067583 0.097333
0.204505 0.040188 0.710498 0.044809
0.936634 0.018733 0.022953 0.021681
0.047172 0.044731 0.866129 0.041968
0.091565 0.099627 0.600121 0.208687
0.162913 0.132150 0.064346 0.640591
0.128814 0.145690 0.286132 0.439363
0.111509 0.508255 0.217084 0.163152
0.176060 0.280209 0.266522 0.277209
0.250000 0.250000 0.250000 0.250000

MOTIF CM000665.2_40515834-40516860(+)_1|1|1x0
letter-probability matrix: alength= 4 w= 25
0.194057 0.088108 0.462887 0.254948
0.127517 0.061504 0.285379 0.525600
0.085413 0.175070 0.084292 0.655225
0.521996 0.120376 0.326040 0.031589
0.075165 0.548308 0.035507 0.341020
0.928778 0.020649 0.024094 0.026480
0.439647 0.251401 0.176894 0.132057
0.120518 0.062272 0.090046 0.727164
0.393708 0.134175 0.213778 0.258340
0.485096 0.207874 0.169879 0.137151
0.215993 0.273708 0.101305 0.408994
0.146475 0.234635 0.130317 0.488572
0.614263 0.083584 0.222939 0.079214
0.358296 0.158727 0.102891 0.380087
0.268104 0.138459 0.277895 0.315541
0.439647 0.251401 0.176894 0.132057
0.120518 0.062272 0.090046 0.727164
0.393708 0.134175 0.213778 0.258340
0.045179 0.025054 0.903841 0.025926
0.134452 0.197681 0.155104 0.512763
0.078806 0.046087 0.064387 0.810721
0.057709 0.030347 0.880114 0.031830
0.018652 0.932625 0.021237 0.027485
0.858505 0.026427 0.041689 0.073379
0.250000 0.250000 0.250000 0.250000

MOTIF CM000665.2_40532004-40533087(+)_1|1|1x0
letter-probability matrix: alength= 4 w= 22
0.490088 0.152276 0.214316 0.143320
0.182961 0.166299 0.162122 0.488618
0.133162 0.068754 0.079685 0.718399
0.501885 0.182776 0.247941 0.067397
0.186360 0.125173 0.051506 0.636961
0.892140 0.033085 0.035925 0.038850
0.407353 0.161671 0.235043 0.195932
0.307876 0.174448 0.188577 0.329099
0.160619 0.181347 0.258924 0.399110
0.458563 0.151628 0.254763 0.135046
0.064138 0.090340 0.070418 0.775104
0.036166 0.018396 0.919809 0.025628
0.421817 0.253393 0.183910 0.140880
0.133986 0.073382 0.102716 0.689916
0.380404 0.142552 0.217984 0.259060
0.192420 0.309197 0.085247 0.413136
0.092014 0.529078 0.137999 0.240909
0.147572 0.216574 0.438299 0.197554
0.031991 0.030094 0.909949 0.027966
0.074753 0.082372 0.650035 0.192840
0.143663 0.112925 0.049344 0.694068
0.250000 0.250000 0.250000 0.250000

MOTIF CM000665.2_42914298-42915351(+)_1|1|1x0
letter-probability matrix: alength= 4 w= 25
0.211363 0.070302 0.620740 0.097596
0.049816 0.545399 0.049119 0.355667
0.839317 0.059322 0.044597 0.056763
0.072253 0.044312 0.815526 0.067909
0.086812 0.034187 0.833120 0.045881
0.363254 0.271086 0.139956 0.225705
0.364889 0.125107 0.220455 0.289548
0.094424 0.747860 0.086396 0.071320
0.110119 0.137651 0.205847 0.546383
0.049024 0.028367 0.881383 0.041225
0.108682 0.069488 0.080195 0.741635
0.086529 0.041351 0.802349 0.069770
0.413304 0.321224 0.168776 0.096696
0.057675 0.069743 0.045549 0.827033
0.897076 0.032003 0.032698 0.038222
0.029961 0.018439 0.921954 0.029646
0.812240 0.058375 0.078396 0.050989
0.055923 0.127752 0.062620 0.753705
0.234617 0.121373 0.330115 0.313895
0.109851 0.051690 0.755447 0.083012
0.098452 0.057612 0.072221 0.771715
0.460372 0.111405 0.210126 0.218097
0.104170 0.719715 0.085512 0.090602
0.426559 0.134616 0.291540 0.147286
0.250000 0.250000 0.250000 0.250000

MOTIF CM000665.2_44446577-44448893(-)_1|1|1x0
letter-probability matrix: alength= 4 w= 10
0.339371 0.167877 0.292304 0.200448
0.059756 0.093893 0.084142 0.762209
0.035055 0.040552 0.876867 0.047526
0.029961 0.018439 0.921954 0.029646
0.812240 0.058375 0.078396 0.050989
0.055923 0.127752 0.062620 0.753705
0.377478 0.169512 0.171363 0.281647
0.080758 0.131319 0.710170 0.077753
0.100101 0.056177 0.066108 0.777614
0.250000 0.250000 0.250000 0.250000

MOTIF CM000665.2_44446577-44448893(-)_1|2|1x0
letter-probability matrix: alength= 4 w= 7
0.029961 0.018439 0.921954 0.029646
0.812240 0.058375 0.078396 0.050989
0.055923 0.127752 0.062620 0.753705
0.304747 0.188730 0.162107 0.344416
0.321787 0.293825 0.189030 0.195358
0.187476 0.290098 0.285360 0.237066
0.250000 0.250000 0.250000 0.250000

MOTIF CM000665.2_44446577-44448893(-)_1|3|1x0
letter-probability matrix: alength= 4 w= 7
0.387218 0.124252 0.408924 0.079605
0.063395 0.054933 0.068596 0.813076
0.046621 0.026056 0.037667 0.889656
0.371051 0.310996 0.267383 0.050571
0.082411 0.635469 0.075051 0.207069
0.018472 0.034394 0.923624 0.023510
0.250000 0.250000 0.250000 0.250000

MOTIF CM000665.2_44446577-44448893(-)_1|4|1x0
letter-probability matrix: alength= 4 w= 7
0.029961 0.018439 0.921954 0.029646
0.812240 0.058375 0.078396 0.050989
0.055923 0.127752 0.062620 0.753705
0.397857 0.109806 0.218689 0.273648
0.381087 0.227625 0.207609 0.183680
0.267755 0.233015 0.196782 0.302448
0.250000 0.250000 0.250000 0.250000

MOTIF CM000665.2_44446577-44448893(-)_1|5|1x0
letter-probability matrix: alength= 4 w= 10
0.287448 0.223065 0.284016 0.205472
0.109675 0.358447 0.216026 0.315852
0.185317 0.115634 0.169759 0.529290
0.247937 0.136024 0.432410 0.183629
0.041227 0.046673 0.274623 0.637478
0.030274 0.027352 0.891201 0.051173
0.352879 0.301568 0.297791 0.047761
0.121836 0.307742 0.158146 0.412275
0.018300 0.038334 0.915016 0.028349
0.250000 0.250000 0.250000 0.250000

MOTIF CM000665.2_44446577-44448893(-)_1|6|1x0
letter-probability matrix: alength= 4 w= 7
0.029961 0.018439 0.921954 0.029646
0.812240 0.058375 0.078396 0.050989
0.055923 0.127752 0.062620 0.753705
0.117883 0.086247 0.183678 0.612192
0.121715 0.082854 0.454519 0.340911
0.110829 0.094060 0.647465 0.147646
0.250000 0.250000 0.250000 0.250000

MOTIF CM000665.2_44499147-44500668(-)_1|1|1x0
letter-probability matrix: alength= 4 w= 37
0.382809 0.181467 0.251952 0.183771
0.407524 0.153155 0.173585 0.265736
0.084260 0.639554 0.144938 0.131248
0.415926 0.205624 0.200121 0.178328
0.107220 0.128516 0.136482 0.627783
0.047083 0.035203 0.062679 0.855035
0.252115 0.193018 0.134813 0.420055
0.193175 0.193914 0.213891 0.399020
0.638910 0.134618 0.130778 0.095695
0.109483 0.079029 0.731877 0.079611
0.233222 0.349001 0.181954 0.235824
0.180336 0.164740 0.387436 0.267489
0.530079 0.206155 0.123772 0.139995
0.127362 0.209641 0.157323 0.505674
0.646673 0.108956 0.129581 0.114789
0.127201 0.084094 0.698833 0.089872
0.162780 0.332009 0.214453 0.290757
0.125274 0.091909 0.679397 0.103420
0.285793 0.238034 0.369343 0.106830
0.672848 0.052679 0.201936 0.072537
0.130137 0.310274 0.323872 0.235717
0.034888 0.021967 0.924652 0.018493
0.676017 0.042200 0.170308 0.111475
0.053892 0.086762 0.796010 0.063337
0.226626 0.392525 0.220016 0.160832
0.051333 0.050447 0.744289 0.153931
0.594822 0.165941 0.089697 0.149541
0.527132 0.174106 0.164541 0.134221
0.123452 0.050235 0.767826 0.058487
0.070308 0.029188 0.033461 0.867042
0.515991 0.205788 0.169753 0.108469
0.143049 0.098866 0.130106 0.627979
0.767455 0.068808 0.081492 0.082245
0.144506 0.136621 0.143584 0.575289
0.099662 0.064292 0.769268 0.066779
0.150677 0.078301 0.105364 0.665658
0.250000 0.250000 0.250000 0.250000

MOTIF CM000665.2_44569851-44571372(+)_1|1|1x0
letter-probability matrix: alength= 4 w= 40
0.459072 0.330412 0.142158 0.068357
0.073588 0.614825 0.050288 0.261299
0.892916 0.032020 0.032442 0.042622
0.385549 0.180188 0.251743 0.182520
0.410718 0.151507 0.172127 0.265648
0.081983 0.646747 0.142486 0.128784
0.419431 0.204596 0.199017 0.176956
0.104856 0.126116 0.134087 0.634942
0.044898 0.033385 0.060098 0.861619
0.509453 0.226932 0.088475 0.175139
0.056925 0.050199 0.841456 0.051420
0.898291 0.033261 0.035689 0.032759
0.106711 0.076552 0.739611 0.077127
0.232784 0.351028 0.180756 0.235431
0.179009 0.163247 0.390224 0.267521
0.535733 0.204642 0.121677 0.137948
0.125347 0.208290 0.155457 0.510906
0.654032 0.106524 0.127107 0.112338
0.124490 0.081656 0.706477 0.087377
0.161346 0.333578 0.213682 0.291395
0.122661 0.089463 0.686981 0.100895
0.286080 0.237445 0.371522 0.104953
0.679697 0.050697 0.199372 0.070234
0.128401 0.311239 0.325144 0.235216
0.031453 0.024054 0.925973 0.018520
0.113509 0.210653 0.179731 0.496107
0.075700 0.072358 0.734402 0.117540
0.208130 0.257801 0.382889 0.151180
0.088576 0.079684 0.359275 0.472465
0.593881 0.112532 0.092455 0.201132
0.532827 0.172315 0.162673 0.132184
0.120382 0.048155 0.775235 0.056227
0.067506 0.027560 0.031677 0.873257
0.521359 0.204322 0.167928 0.106392
0.140658 0.096532 0.127700 0.635110
0.775140 0.066379 0.078869 0.079612
0.247564 0.239834 0.095845 0.416757
0.057426 0.050332 0.804100 0.088143
0.064776 0.031467 0.864441 0.039316
0.250000 0.250000 0.250000 0.250000

MOTIF CM000665.2_44594130-44595186(+)_1|1|1x0
letter-probability matrix: alength= 4 w= 31
0.523981 0.111347 0.201783 0.162889
0.178159 0.116638 0.156606 0.548597
0.056460 0.053692 0.101102 0.788746
0.415345 0.192041 0.192310 0.200303
0.101569 0.090237 0.146893 0.661301
0.599422 0.122430 0.114282 0.163867
0.285933 0.237752 0.370391 0.105924
0.676155 0.051718 0.200706 0.071422
0.129300 0.310739 0.324485 0.235477
0.387083 0.222008 0.253581 0.137328
0.140192 0.438136 0.166016 0.255657
0.182633 0.122490 0.297030 0.397846
0.245596 0.415414 0.179858 0.159132
0.115996 0.063095 0.668786 0.152123
0.290999 0.164961 0.283239 0.260800
0.549789 0.215902 0.101187 0.133123
0.596595 0.107233 0.152679 0.143492
0.033748 0.027881 0.910024 0.028347
0.406346 0.169417 0.087878 0.336358
0.088569 0.117926 0.160682 0.632823
0.028108 0.018649 0.932439 0.020804
0.056706 0.032456 0.844225 0.066613
0.174003 0.059081 0.706062 0.060855
0.309880 0.245510 0.116136 0.328473
0.586646 0.185369 0.142423 0.085562
0.906795 0.026741 0.038907 0.027557
0.041968 0.054151 0.056223 0.847658
0.475341 0.249065 0.130139 0.145455
0.788803 0.057942 0.101140 0.052115
0.871934 0.041505 0.044360 0.042200
0.250000 0.250000 0.250000 0.250000

MOTIF CM000665.2_44641886-44644217(+)_1|1|1x0
letter-probability matrix: alength= 4 w= 67
0.337862 0.297508 0.183057 0.181573
0.660661 0.094668 0.152434 0.092237
0.388739 0.159532 0.362847 0.088882
0.089590 0.268828 0.318558 0.323024
0.634765 0.060187 0.197036 0.108012
0.143427 0.422757 0.208540 0.225276
0.337862 0.297508 0.183057 0.181573
0.660661 0.094668 0.152434 0.092237
0.388739 0.159532 0.362847 0.088882
0.254736 0.252948 0.247966 0.244351
0.766853 0.061019 0.094333 0.077795
0.110866 0.419420 0.154993 0.314722
0.318400 0.296619 0.231856 0.153125
0.581762 0.123151 0.190882 0.104204
0.072636 0.216479 0.296353 0.414533
0.439308 0.348523 0.103559 0.108610
0.727869 0.049193 0.172523 0.050415
0.018711 0.034700 0.025070 0.921519
0.066894 0.246093 0.413428 0.273584
0.194023 0.215093 0.278219 0.312665
0.197469 0.184383 0.280044 0.338104
0.306788 0.319206 0.179891 0.194115
0.645636 0.125216 0.160160 0.068989
0.133184 0.348272 0.339899 0.178644
0.414738 0.205972 0.200495 0.178794
0.108029 0.129334 0.137298 0.625339
0.047844 0.035840 0.063575 0.852740
0.309817 0.271783 0.221757 0.196643
0.241662 0.208394 0.206764 0.343179
0.173831 0.166198 0.411725 0.248246
0.285693 0.238232 0.368602 0.107473
0.670500 0.053366 0.202803 0.073331
0.130731 0.309945 0.323439 0.235885
0.229987 0.168029 0.399703 0.202281
0.171197 0.222319 0.234499 0.371985
0.130110 0.199227 0.304087 0.366577
0.324581 0.308019 0.151815 0.215585
0.229245 0.235882 0.329529 0.205344
0.552880 0.158371 0.156398 0.132351
0.400289 0.316183 0.132873 0.150655
0.683679 0.039781 0.224078 0.052463
0.186249 0.140847 0.376618 0.296287
0.230315 0.225508 0.327087 0.217090
0.126217 0.149404 0.189941 0.534439
0.056992 0.094017 0.735920 0.113071
0.313609 0.326387 0.151634 0.208370
0.229428 0.213703 0.326335 0.230535
0.533334 0.169472 0.166865 0.130330
0.229987 0.168029 0.399703 0.202281
0.171197 0.222319 0.234499 0.371985
0.130110 0.199227 0.304087 0.366577
0.324581 0.308019 0.151815 0.215585
0.229245 0.235882 0.329529 0.205344
0.552880 0.158371 0.156398 0.132351
0.438111 0.184407 0.193541 0.183940
0.057981 0.096107 0.084847 0.761066
0.020263 0.018715 0.935752 0.025270
0.515426 0.142379 0.202329 0.139866
0.193786 0.371167 0.250439 0.184608
0.666096 0.111287 0.140307 0.082310
0.481919 0.274057 0.167410 0.076614
0.023245 0.043670 0.021594 0.911492
0.914144 0.024543 0.024397 0.036915
0.100806 0.091593 0.416735 0.390866
0.124840 0.061776 0.742784 0.070600
0.214873 0.084944 0.521816 0.178367
0.250000 0.250000 0.250000 0.250000

MOTIF CM000665.2_44658672-44659944(+)_1|1|1x0
letter-probability matrix: alength= 4 w= 13
0.052643 0.017987 0.899371 0.029998
0.120182 0.082962 0.102689 0.694167
0.026766 0.020599 0.021648 0.930987
0.655009 0.186792 0.089067 0.069132
0.850725 0.045693 0.061654 0.041929
0.816917 0.062591 0.060978 0.059514
0.509418 0.243269 0.115800 0.131513
0.839843 0.042406 0.080185 0.037566
0.913029 0.028071 0.030290 0.028609
0.509418 0.243269 0.115800 0.131513
0.839843 0.042406 0.080185 0.037566
0.913029 0.028071 0.030290 0.028609
0.250000 0.250000 0.250000 0.250000

MOTIF CM000665.2_44658672-44659944(+)_1|2|1x0
letter-probability matrix: alength= 4 w= 22
0.083034 0.075110 0.746245 0.095611
0.133010 0.041651 0.707022 0.118318
0.498982 0.077351 0.188278 0.235389
0.469186 0.291271 0.164130 0.075413
0.032571 0.060409 0.032443 0.874577
0.923852 0.023436 0.026878 0.025834
0.208366 0.114954 0.111654 0.565027
0.328955 0.196791 0.165814 0.308440
0.229852 0.357098 0.168938 0.244112
0.427303 0.229963 0.218110 0.124624
0.069686 0.328691 0.090880 0.510743
0.847821 0.043118 0.057738 0.051322
0.394743 0.168646 0.142056 0.294555
0.236863 0.053466 0.629478 0.080194
0.260398 0.163443 0.152008 0.424151
0.481686 0.248085 0.127406 0.142823
0.799117 0.054759 0.097011 0.049113
0.880635 0.038656 0.041388 0.039321
0.541478 0.199397 0.131922 0.127202
0.715988 0.075794 0.097820 0.110398
0.019874 0.018764 0.938220 0.023141
0.250000 0.250000 0.250000 0.250000

MOTIF CM000665.2_44683780-44684791(-)_1|1|1x0
letter-probability matrix: alength= 4 w= 10
0.621141 0.197998 0.100824 0.080038
0.816003 0.056814 0.074649 0.052533
0.779951 0.075061 0.073297 0.071691
0.054620 0.034045 0.880800 0.030535
0.083991 0.029758 0.842601 0.043650
0.926489 0.018581 0.021431 0.033498
0.429726 0.309126 0.155543 0.105605
0.037532 0.063585 0.036963 0.861920
0.929958 0.018599 0.026304 0.025139
0.250000 0.250000 0.250000 0.250000

MOTIF CM000665.2_44683780-44684791(-)_1|2|1x0
letter-probability matrix: alength= 4 w= 7
0.381474 0.306778 0.083093 0.228656
0.031094 0.021323 0.918945 0.028638
0.938786 0.020342 0.022096 0.018776
0.388891 0.153025 0.133775 0.324310
0.566722 0.148358 0.144689 0.140231
0.156697 0.229677 0.227076 0.386551
0.250000 0.250000 0.250000 0.250000

MOTIF CM000665.2_44720775-44722449(+)_1|1|1x0
letter-probability matrix: alength= 4 w= 43
0.101559 0.032248 0.833709 0.032483
0.067479 0.549340 0.058063 0.325118
0.025996 0.032769 0.023562 0.917673
0.131427 0.068367 0.231229 0.568977
0.096546 0.095128 0.720297 0.088029
0.214197 0.068021 0.504692 0.213090
0.462592 0.243476 0.202816 0.091115
0.094833 0.375274 0.099392 0.430501
0.052594 0.044701 0.082678 0.820028
0.410747 0.263643 0.189211 0.136399
0.123131 0.303286 0.096892 0.476691
0.826824 0.046961 0.067523 0.058692
0.075573 0.046449 0.831137 0.046841
0.057495 0.735873 0.036383 0.170249
0.917433 0.021487 0.025276 0.035804
0.340432 0.125734 0.310883 0.222950
0.089225 0.111567 0.101960 0.697249
0.829779 0.071248 0.039292 0.059681
0.391944 0.135008 0.329324 0.143723
0.104227 0.177996 0.119066 0.598711
0.891497 0.033405 0.030333 0.044765
0.572256 0.200174 0.130421 0.097148
0.767009 0.043788 0.135005 0.054198
0.103456 0.073277 0.077533 0.745734
0.416156 0.217385 0.144754 0.221705
0.720567 0.051883 0.150552 0.076997
0.117904 0.123842 0.607243 0.151010
0.290761 0.366381 0.145844 0.197014
0.053140 0.034867 0.866580 0.045413
0.884424 0.036400 0.037784 0.041392
0.303939 0.253672 0.080766 0.361623
0.118123 0.115065 0.610940 0.155872
0.240621 0.131765 0.324816 0.302798
0.356794 0.154475 0.279559 0.209173
0.431791 0.312499 0.152783 0.102927
0.230491 0.305173 0.240093 0.224243
0.350700 0.120625 0.357997 0.170678
0.450829 0.233746 0.155721 0.159704
0.048731 0.043731 0.866095 0.041443
0.502173 0.264980 0.159162 0.073684
0.036639 0.058255 0.031553 0.873553
0.932803 0.018656 0.023014 0.025527
0.250000 0.250000 0.250000 0.250000

MOTIF CM000665.2_44734379-44735234(+)_1|1|1x0
letter-probability matrix: alength= 4 w= 28
0.044477 0.024219 0.913043 0.018261
0.054040 0.059603 0.043746 0.842611
0.078473 0.053191 0.050404 0.817932
0.146403 0.082439 0.240524 0.530633
0.114203 0.112727 0.667769 0.105300
0.223012 0.081389 0.473599 0.222000
0.389779 0.393146 0.124884 0.092191
0.062595 0.133824 0.087653 0.715928
0.833554 0.049314 0.059980 0.057152
0.478602 0.217112 0.169175 0.135112
0.139892 0.348966 0.099116 0.412027
0.774080 0.056828 0.085816 0.083276
0.094949 0.061905 0.780783 0.062364
0.073204 0.687797 0.048967 0.190031
0.879244 0.032464 0.037444 0.050848
0.375339 0.147124 0.322099 0.155438
0.119452 0.191179 0.134273 0.555096
0.848008 0.047320 0.043473 0.061199
0.744552 0.093746 0.095846 0.065857
0.257786 0.288945 0.132666 0.320603
0.283296 0.095634 0.155819 0.465251
0.394395 0.222896 0.155925 0.226784
0.670322 0.066403 0.169336 0.093939
0.133172 0.139048 0.562256 0.165523
0.471765 0.268999 0.171877 0.087359
0.050993 0.076644 0.044717 0.827646
0.898372 0.028873 0.034722 0.038033
0.250000 0.250000 0.250000 0.250000

MOTIF CM000665.2_48267835-48269779(+)_1|1|1x0
letter-probability matrix: alength= 4 w= 13
0.202783 0.085078 0.228430 0.483708
0.206361 0.554117 0.143596 0.095926
0.073686 0.744325 0.107114 0.074876
0.113759 0.052802 0.746954 0.086485
0.777596 0.097467 0.078699 0.046239
0.083492 0.637664 0.100265 0.178578
0.419536 0.079776 0.413686 0.087003
0.172722 0.473164 0.071812 0.282302
0.103129 0.053443 0.113877 0.729551
0.377861 0.154771 0.174418 0.292950
0.076449 0.152277 0.139402 0.631871
0.022584 0.018677 0.933858 0.024881
0.250000 0.250000 0.250000 0.250000

MOTIF CM000665.2_48267835-48269779(+)_1|2|1x0
letter-probability matrix: alength= 4 w= 31
0.377861 0.154771 0.174418 0.292950
0.076449 0.152277 0.139402 0.631871
0.022584 0.018677 0.933858 0.024881
0.392949 0.142603 0.273120 0.191328
0.090183 0.489198 0.078047 0.342571
0.031795 0.037140 0.040359 0.890706
0.096122 0.038091 0.822693 0.043094
0.246997 0.349444 0.108603 0.294956
0.130840 0.044008 0.770884 0.054268
0.351034 0.352857 0.196502 0.099607
0.222304 0.594339 0.050276 0.133080
0.039079 0.863406 0.048497 0.049017
0.385324 0.230110 0.259482 0.125084
0.113401 0.569785 0.123500 0.193314
0.144085 0.094599 0.160727 0.600589
0.077810 0.036070 0.837688 0.048432
0.419390 0.096124 0.137544 0.346942
0.113661 0.069127 0.159884 0.657328
0.391395 0.171052 0.312582 0.124972
0.218645 0.150248 0.136059 0.495047
0.188617 0.135860 0.109827 0.565696
0.220295 0.183455 0.369695 0.226555
0.090748 0.193876 0.096258 0.619118
0.087533 0.043124 0.796517 0.072826
0.448119 0.317359 0.140535 0.093987
0.030663 0.051212 0.030034 0.888091
0.927931 0.020903 0.023290 0.027875
0.302513 0.183747 0.369392 0.144348
0.089326 0.300317 0.120802 0.489555
0.113765 0.148758 0.193501 0.543976
0.250000 0.250000 0.250000 0.250000

MOTIF CM000665.2_50786660-50787224(-)_1|1|1x0
letter-probability matrix: alength= 4 w= 10
0.110153 0.046454 0.049537 0.793856
0.064612 0.034857 0.100724 0.799806
0.061197 0.031732 0.128108 0.778963
0.093404 0.273834 0.322136 0.310626
0.147938 0.138009 0.156213 0.557840
0.167823 0.268146 0.265352 0.298680
0.158878 0.041101 0.264952 0.535069
0.048654 0.027106 0.906118 0.018122
0.215117 0.108523 0.050350 0.626009
0.250000 0.250000 0.250000 0.250000

MOTIF CM000665.2_75736880-75739421(-)_1|1|1x0
letter-probability matrix: alength= 4 w= 40
0.271894 0.116791 0.344137 0.267178
0.261430 0.278032 0.192550 0.267987
0.045739 0.039256 0.880273 0.034733
0.664444 0.203200 0.072499 0.059858
0.806097 0.058230 0.080209 0.055464
0.832303 0.062454 0.044086 0.061157
0.321044 0.267194 0.119800 0.291962
0.638472 0.085161 0.149026 0.127341
0.139584 0.225481 0.369503 0.265431
0.264995 0.138784 0.225413 0.370808
0.397640 0.354162 0.120110 0.128088
0.241873 0.329236 0.210287 0.218604
0.392872 0.131208 0.202423 0.273497
0.277906 0.240594 0.221575 0.259925
0.071146 0.153689 0.130475 0.644690
0.339675 0.190101 0.213496 0.256728
0.491869 0.293009 0.123758 0.091364
0.242923 0.189285 0.246954 0.320838
0.271894 0.116791 0.344137 0.267178
0.261430 0.278032 0.192550 0.267987
0.045739 0.039256 0.880273 0.034733
0.303439 0.181892 0.221299 0.293370
0.767336 0.039357 0.101376 0.091930
0.087990 0.317227 0.212210 0.382573
0.249345 0.075110 0.584213 0.091332
0.059275 0.052156 0.422849 0.465720
0.022252 0.046929 0.041082 0.889737
0.247781 0.180584 0.118052 0.453583
0.182018 0.182842 0.205358 0.429782
0.706002 0.111624 0.107863 0.074510
0.256837 0.133296 0.308137 0.301729
0.152375 0.142636 0.205277 0.499712
0.154742 0.318923 0.254188 0.272147
0.240280 0.105688 0.400115 0.253917
0.299748 0.217458 0.260380 0.222414
0.038802 0.070387 0.843766 0.047045
0.439029 0.171402 0.197584 0.191985
0.058003 0.111731 0.083276 0.746989
0.031783 0.018502 0.024599 0.925116
0.250000 0.250000 0.250000 0.250000

MOTIF CM000665.2_75736880-75739421(-)_1|2|1x0
letter-probability matrix: alength= 4 w= 16
0.054526 0.033975 0.881029 0.030470
0.083879 0.029696 0.842854 0.043571
0.926663 0.018533 0.021378 0.033425
0.526921 0.206061 0.123951 0.143066
0.083414 0.070593 0.065385 0.780608
0.867317 0.042435 0.039570 0.050678
0.333337 0.299905 0.228284 0.138474
0.085246 0.070592 0.677151 0.167011
0.669382 0.123807 0.105095 0.101716
0.463493 0.113003 0.299977 0.123528
0.178263 0.428319 0.079862 0.313555
0.085603 0.763623 0.062109 0.088665
0.642476 0.143458 0.123929 0.090137
0.868460 0.042355 0.049496 0.039689
0.035256 0.035902 0.035209 0.893634
0.250000 0.250000 0.250000 0.250000

MOTIF CM000665.2_88138644-88141122(+)_1|3|1x0
letter-probability matrix: alength= 4 w= 10
0.342151 0.224484 0.198959 0.234406
0.236616 0.228027 0.081518 0.453839
0.193930 0.273980 0.232305 0.299784
0.595938 0.033898 0.322411 0.047754
0.319764 0.026237 0.148002 0.505998
0.017724 0.020014 0.076072 0.886191
0.181765 0.473177 0.220170 0.124888
0.112137 0.024381 0.826554 0.036928
0.127538 0.408031 0.187266 0.277165
0.250000 0.250000 0.250000 0.250000

MOTIF CM000665.2_114236255-114237308(-)_1|2|1x0
letter-probability matrix: alength= 4 w= 7
0.030789 0.019294 0.931291 0.018626
0.080686 0.173862 0.091968 0.653485
0.045352 0.030269 0.036356 0.888023
0.505802 0.055484 0.381176 0.057539
0.126951 0.124845 0.087330 0.660874
0.053830 0.035857 0.038236 0.872077
0.250000 0.250000 0.250000 0.250000

MOTIF CM000665.2_114236255-114237308(-)_1|3|1x0
letter-probability matrix: alength= 4 w= 7
0.031456 0.021647 0.924591 0.022306
0.080172 0.074831 0.097718 0.747279
0.056112 0.022651 0.409383 0.511855
0.074331 0.020641 0.886737 0.018291
0.071589 0.300135 0.064803 0.563472
0.027518 0.018691 0.019249 0.934542
0.250000 0.250000 0.250000 0.250000

MOTIF CM000665.2_141442271-141445973(+)_1|1|1x0
letter-probability matrix: alength= 4 w= 7
0.023640 0.018553 0.927643 0.030165
0.110825 0.030106 0.242381 0.616688
0.075025 0.095445 0.165947 0.663583
0.342760 0.273046 0.226431 0.157763
0.215948 0.071299 0.204469 0.508285
0.259883 0.116354 0.257029 0.366733
0.250000 0.250000 0.250000 0.250000

MOTIF CM000665.2_141442271-141445973(+)_1|2|1x0
letter-probability matrix: alength= 4 w= 10
0.316888 0.138561 0.434303 0.110247
0.185737 0.174362 0.160287 0.479614
0.106056 0.068894 0.566384 0.258666
0.128498 0.056602 0.695278 0.119622
0.414906 0.147311 0.339971 0.097813
0.161967 0.320393 0.272456 0.245184
0.027571 0.021550 0.932235 0.018645
0.099346 0.131553 0.081600 0.687501
0.151635 0.075440 0.129067 0.643858
0.250000 0.250000 0.250000 0.250000

MOTIF CM000665.2_141442271-141445973(+)_1|3|1x0
letter-probability matrix: alength= 4 w= 13
0.637559 0.118155 0.184069 0.060216
0.093709 0.580349 0.106382 0.219560
0.071573 0.042846 0.037297 0.848284
0.302019 0.163741 0.325578 0.208662
0.164576 0.375235 0.159940 0.300250
0.115632 0.135951 0.426500 0.321916
0.394879 0.105837 0.373967 0.125317
0.931614 0.030029 0.019725 0.018632
0.052962 0.090619 0.048173 0.808246
0.461994 0.212828 0.156960 0.168218
0.187451 0.236401 0.277038 0.299109
0.270460 0.118319 0.463638 0.147582
0.250000 0.250000 0.250000 0.250000

MOTIF CM000665.2_179333219-179334419(+)_1|1|1x0
letter-probability matrix: alength= 4 w= 16
0.210370 0.153990 0.179764 0.455876
0.116484 0.656752 0.129940 0.096824
0.064064 0.552906 0.252014 0.131015
0.163921 0.066275 0.363756 0.406048
0.140951 0.126762 0.333728 0.398560
0.141516 0.163338 0.556921 0.138226
0.544053 0.094869 0.252283 0.108795
0.770856 0.052628 0.096150 0.080366
0.098165 0.090538 0.383413 0.427884
0.379785 0.201841 0.181352 0.237022
0.198596 0.234871 0.145725 0.420808
0.134510 0.072895 0.427068 0.365528
0.346913 0.109326 0.295927 0.247833
0.024040 0.908693 0.036572 0.030695
0.018254 0.021958 0.047088 0.912700
0.250000 0.250000 0.250000 0.250000

MOTIF CM000665.2_179333219-179334419(+)_1|2|1x0
letter-probability matrix: alength= 4 w= 13
0.260492 0.126532 0.247927 0.365049
0.218300 0.192554 0.307590 0.281557
0.162849 0.234808 0.328182 0.274161
0.318833 0.140850 0.223463 0.316854
0.114983 0.584337 0.119986 0.180694
0.464962 0.125286 0.264158 0.145594
0.203422 0.213276 0.221540 0.361762
0.258776 0.189790 0.329214 0.222220
0.221878 0.274114 0.365600 0.138407
0.030519 0.018614 0.930718 0.020149
0.876867 0.037725 0.055014 0.030394
0.131003 0.153016 0.062239 0.653743
0.250000 0.250000 0.250000 0.250000

MOTIF CM000665.2_193155595-193156792(-)_1|3|1x0
letter-probability matrix: alength= 4 w= 7
0.172647 0.134203 0.394986 0.298164
0.283593 0.074564 0.330420 0.311424
0.135173 0.139264 0.495190 0.230373
0.349359 0.337785 0.148119 0.164736
0.143894 0.146137 0.124635 0.585334
0.018732 0.021434 0.936592 0.023242
0.250000 0.250000 0.250000 0.250000

MOTIF CM000666.2_85501-87448(+)_1|2|1x0
letter-probability matrix: alength= 4 w= 49
0.431830 0.207775 0.225975 0.134420
0.065859 0.145793 0.080483 0.707865
0.019198 0.018827 0.941353 0.020622
0.314486 0.092634 0.309274 0.283606
0.111158 0.416348 0.145619 0.326876
0.064643 0.097647 0.038230 0.799480
0.347721 0.120677 0.380009 0.151594
0.113713 0.526199 0.182368 0.177720
0.201001 0.238256 0.056541 0.504202
0.578907 0.186032 0.082282 0.152779
0.085339 0.353017 0.098295 0.463349
0.040091 0.029504 0.895875 0.034530
0.506293 0.211399 0.131752 0.150556
0.093810 0.080321 0.074795 0.751075
0.841597 0.050826 0.047626 0.059951
0.376010 0.214805 0.176038 0.233147
0.110636 0.256198 0.122348 0.510818
0.134290 0.083224 0.223944 0.558542
0.570769 0.248179 0.066343 0.114709
0.054817 0.471301 0.065526 0.408355
0.042276 0.025461 0.897840 0.034423
0.432613 0.354497 0.137338 0.075552
0.045037 0.202946 0.050157 0.701859
0.867387 0.047834 0.038469 0.046310
0.270127 0.164162 0.149958 0.415753
0.084625 0.082434 0.671921 0.161020
0.060669 0.036943 0.859090 0.043298
0.314486 0.092634 0.309274 0.283606
0.111158 0.416348 0.145619 0.326876
0.064643 0.097647 0.038230 0.799480
0.429333 0.283542 0.208418 0.078708
0.026051 0.039756 0.025767 0.908426
0.912314 0.026370 0.028270 0.033046
0.318647 0.431108 0.124411 0.125834
0.097211 0.153492 0.123327 0.625970
0.448320 0.268926 0.185170 0.097583
0.385568 0.211931 0.186984 0.215517
0.102175 0.273008 0.137726 0.487090
0.144352 0.094627 0.247438 0.513583
0.570769 0.248179 0.066343 0.114709
0.054817 0.471301 0.065526 0.408355
0.042276 0.025461 0.897840 0.034423
0.502721 0.185628 0.186019 0.125632
0.077254 0.299601 0.106179 0.516966
0.045303 0.037001 0.855097 0.062600
0.397756 0.171997 0.192153 0.238093
0.067830 0.222011 0.159321 0.550838
0.028547 0.037699 0.899652 0.034101
0.250000 0.250000 0.250000 0.250000

MOTIF CM000666.2_160841-162119(+)_1|1|1x0
letter-probability matrix: alength= 4 w= 34
0.606788 0.259380 0.071800 0.062032
0.828772 0.052580 0.069585 0.049063
0.871002 0.049555 0.034911 0.044532
0.438874 0.166543 0.185735 0.208848
0.050043 0.046177 0.867402 0.036377
0.941780 0.018836 0.019118 0.020267
0.585025 0.089926 0.241285 0.083764
0.805584 0.083465 0.050410 0.060541
0.087456 0.039888 0.112381 0.760275
0.347738 0.186873 0.279466 0.185924
0.081935 0.587844 0.077165 0.253057
0.049288 0.058362 0.085088 0.807261
0.337273 0.319366 0.233190 0.110172
0.114374 0.180297 0.084377 0.620952
0.035423 0.022169 0.921880 0.020528
0.040788 0.039804 0.167447 0.751960
0.042256 0.906998 0.030687 0.020058
0.096312 0.136308 0.165352 0.602028
0.393860 0.203315 0.198436 0.204389
0.107842 0.246340 0.127959 0.517858
0.118577 0.064038 0.224877 0.592509
0.450478 0.360569 0.124912 0.064041
0.034420 0.185232 0.038823 0.741525
0.902777 0.035376 0.027728 0.034119
0.269516 0.154449 0.139587 0.436448
0.070616 0.068575 0.715856 0.144953
0.046263 0.026570 0.895437 0.031730
0.270155 0.116732 0.419812 0.193301
0.140199 0.461144 0.139062 0.259595
0.089798 0.176150 0.118722 0.615330
0.382839 0.088816 0.427044 0.101301
0.073904 0.058592 0.429380 0.438124
0.097590 0.087447 0.134913 0.680050
0.250000 0.250000 0.250000 0.250000

MOTIF CM000666.2_253990-254851(+)_1|2|1x0
letter-probability matrix: alength= 4 w= 13
0.303092 0.255961 0.191709 0.249238
0.126234 0.237970 0.146777 0.489019
0.122222 0.253930 0.295267 0.328581
0.510236 0.291025 0.109525 0.089214
0.055335 0.122130 0.057762 0.764772
0.832214 0.044392 0.070579 0.052815
0.269408 0.153372 0.138448 0.438772
0.069155 0.067133 0.720544 0.143168
0.044843 0.025586 0.898953 0.030618
0.370686 0.270615 0.063188 0.295511
0.091086 0.121685 0.669496 0.117733
0.023749 0.018731 0.936558 0.020962
0.250000 0.250000 0.250000 0.250000

MOTIF CM000666.2_270206-270968(-)_1|1|1x0
letter-probability matrix: alength= 4 w= 7
0.244941 0.096661 0.375343 0.283055
0.026485 0.049014 0.054091 0.870409
0.037228 0.027794 0.916645 0.018333
0.563709 0.161184 0.109735 0.165372
0.043328 0.659577 0.040283 0.256812
0.107326 0.027555 0.140289 0.724831
0.250000 0.250000 0.250000 0.250000

MOTIF CM000666.2_271101-272691(-)_1|1|1x0
letter-probability matrix: alength= 4 w= 28
0.214520 0.100654 0.208138 0.476688
0.281426 0.220573 0.281154 0.216846
0.121700 0.370078 0.146192 0.362030
0.241178 0.082364 0.517701 0.158758
0.357019 0.119023 0.183764 0.340194
0.084428 0.538334 0.279998 0.097240
0.212522 0.107932 0.205984 0.473563
0.286282 0.254096 0.262329 0.197293
0.141324 0.315608 0.116471 0.426597
0.163313 0.097949 0.205848 0.532889
0.085572 0.720935 0.087021 0.106472
0.090337 0.172224 0.102251 0.635187
0.571960 0.247887 0.065924 0.114229
0.054422 0.471864 0.065100 0.408613
0.041827 0.025141 0.899002 0.034030
0.457914 0.096013 0.361588 0.084486
0.025245 0.878693 0.024244 0.071818
0.940546 0.019215 0.018811 0.021428
0.479795 0.133873 0.248409 0.137924
0.085811 0.240147 0.102855 0.571186
0.033745 0.029444 0.891240 0.045570
0.399446 0.114891 0.280936 0.204726
0.065798 0.384556 0.099162 0.450484
0.030270 0.034615 0.903697 0.031418
0.366324 0.134454 0.313553 0.185669
0.767325 0.046681 0.152355 0.033640
0.270634 0.380663 0.151526 0.197176
0.250000 0.250000 0.250000 0.250000

MOTIF CM000666.2_372647-373859(+)_1|1|1x0
letter-probability matrix: alength= 4 w= 31
0.269181 0.151333 0.136296 0.443190
0.066437 0.064453 0.729320 0.139790
0.042245 0.023804 0.905350 0.028601
0.447485 0.162149 0.245056 0.145310
0.100456 0.104598 0.089387 0.705559
0.803191 0.026789 0.115561 0.054459
0.419919 0.158715 0.145428 0.275939
0.042723 0.844844 0.046457 0.065976
0.031344 0.025384 0.890697 0.052575
0.624247 0.142024 0.132163 0.101566
0.118068 0.253496 0.162003 0.466433
0.018460 0.041626 0.883590 0.056324
0.334128 0.418538 0.129781 0.117552
0.074345 0.132937 0.692137 0.100581
0.593459 0.200469 0.102794 0.103278
0.422329 0.100533 0.281574 0.195565
0.051509 0.393594 0.082615 0.472283
0.018793 0.021933 0.939658 0.019616
0.383385 0.120851 0.320497 0.175266
0.818081 0.032535 0.127076 0.022308
0.271120 0.401621 0.139002 0.188257
0.422329 0.100533 0.281574 0.195565
0.051509 0.393594 0.082615 0.472283
0.018793 0.021933 0.939658 0.019616
0.249151 0.066108 0.334411 0.350330
0.212174 0.064270 0.682968 0.040588
0.156329 0.076826 0.060149 0.706695
0.353762 0.235369 0.187477 0.223392
0.128852 0.287764 0.179759 0.403625
0.125795 0.107475 0.414334 0.352396
0.250000 0.250000 0.250000 0.250000

MOTIF CM000666.2_441594-444517(-)_1|3|1x0
letter-probability matrix: alength= 4 w= 22
0.390760 0.399588 0.094961 0.114690
0.896312 0.019113 0.057165 0.027411
0.161216 0.089050 0.135024 0.614710
0.505789 0.152877 0.223784 0.117549
0.040772 0.053572 0.049938 0.855718
0.033232 0.018536 0.926803 0.021428
0.503641 0.244343 0.118173 0.133843
0.831932 0.044777 0.083522 0.039769
0.906989 0.030042 0.032364 0.030605
0.503641 0.244343 0.118173 0.133843
0.831932 0.044777 0.083522 0.039769
0.906989 0.030042 0.032364 0.030605
0.335677 0.048354 0.450325 0.165645
0.117740 0.514416 0.093866 0.273978
0.156870 0.164349 0.064839 0.613942
0.159419 0.101922 0.577443 0.161216
0.050748 0.078195 0.800408 0.070649
0.780441 0.090794 0.046522 0.082243
0.309013 0.076342 0.357522 0.257123
0.069081 0.110246 0.751103 0.069570
0.106236 0.063992 0.042180 0.787592
0.250000 0.250000 0.250000 0.250000

MOTIF CM000666.2_441594-444517(-)_1|4|1x0
letter-probability matrix: alength= 4 w= 19
0.409340 0.163913 0.150972 0.275774
0.049622 0.822005 0.053692 0.074680
0.037391 0.030663 0.871124 0.060822
0.488476 0.246985 0.124514 0.140025
0.809738 0.051503 0.092705 0.046054
0.889389 0.035792 0.038394 0.036424
0.677682 0.145077 0.091868 0.085373
0.121625 0.441309 0.071063 0.366003
0.933461 0.018669 0.024150 0.023720
0.377133 0.103915 0.308414 0.210538
0.100907 0.251791 0.470854 0.176448
0.502058 0.244645 0.106674 0.146623
0.165787 0.108738 0.557927 0.167548
0.057665 0.086685 0.776875 0.078775
0.756757 0.099555 0.052998 0.090690
0.245556 0.120465 0.197834 0.436145
0.161286 0.129422 0.601101 0.108191
0.134983 0.160787 0.276715 0.427516
0.250000 0.250000 0.250000 0.250000

MOTIF CM000666.2_441594-444517(-)_1|5|1x0
letter-probability matrix: alength= 4 w= 7
0.332337 0.200972 0.160066 0.306624
0.732041 0.058411 0.160380 0.049168
0.018034 0.050359 0.901705 0.029902
0.384113 0.168161 0.273839 0.173887
0.236614 0.195328 0.143608 0.424450
0.225099 0.160241 0.164191 0.450469
0.250000 0.250000 0.250000 0.250000

MOTIF CM000666.2_441594-444517(-)_1|6|1x0
letter-probability matrix: alength= 4 w= 19
0.402850 0.360766 0.098012 0.138372
0.812645 0.046486 0.093005 0.047865
0.844450 0.061330 0.044990 0.049231
0.402850 0.360766 0.098012 0.138372
0.812645 0.046486 0.093005 0.047865
0.844450 0.061330 0.044990 0.049231
0.673036 0.146703 0.093395 0.086866
0.122958 0.439471 0.072294 0.365277
0.930697 0.019485 0.025130 0.024688
0.375726 0.105099 0.307987 0.211188
0.102157 0.252198 0.468176 0.177470
0.498994 0.245204 0.107961 0.147841
0.167013 0.110084 0.554136 0.168767
0.059081 0.088391 0.772112 0.080416
0.751988 0.101302 0.054327 0.092382
0.054526 0.033975 0.881029 0.030470
0.083879 0.029696 0.842854 0.043571
0.926663 0.018533 0.021378 0.033425
0.250000 0.250000 0.250000 0.250000

MOTIF CM000666.2_26113317-26113836(+)_1|2|1x0
letter-probability matrix: alength= 4 w= 7
0.331386 0.108036 0.305642 0.254937
0.152027 0.577194 0.109626 0.161152
0.040833 0.890561 0.031801 0.036805
0.494133 0.228457 0.179335 0.098075
0.934860 0.019109 0.027334 0.018697
0.028330 0.027289 0.037397 0.906984
0.250000 0.250000 0.250000 0.250000

MOTIF CM000666.2_84244259-84244769(+)_1|1|1x0
letter-probability matrix: alength= 4 w= 10
0.240633 0.545906 0.076584 0.136877
0.147949 0.337004 0.192640 0.322407
0.189757 0.210432 0.375717 0.224094
0.157587 0.100071 0.636512 0.105830
0.219456 0.210728 0.263087 0.306729
0.167093 0.159509 0.397611 0.275788
0.311746 0.141337 0.315788 0.231129
0.124622 0.053900 0.783902 0.037576
0.018830 0.019916 0.941486 0.019768
0.250000 0.250000 0.250000 0.250000

MOTIF CM000666.2_84244259-84244769(+)_1|2|1x0
letter-probability matrix: alength= 4 w= 7
0.055483 0.039465 0.836826 0.068225
0.195119 0.049757 0.713941 0.041183
0.020017 0.018804 0.940204 0.020975
0.077507 0.105682 0.741178 0.075634
0.152591 0.581930 0.185656 0.079823
0.161069 0.176927 0.463192 0.198812
0.250000 0.250000 0.250000 0.250000

MOTIF CM000666.2_145760781-145761681(-)_1|1|1x0
letter-probability matrix: alength= 4 w= 16
0.164283 0.093239 0.675836 0.066643
0.154889 0.294509 0.131861 0.418740
0.076755 0.059159 0.099922 0.764164
0.156445 0.175503 0.127138 0.540914
0.724057 0.108528 0.088553 0.078861
0.018778 0.019677 0.938902 0.022643
0.301883 0.224838 0.285537 0.187741
0.208062 0.213160 0.383470 0.195308
0.200026 0.173756 0.308468 0.317750
0.299619 0.224932 0.198752 0.276697
0.242207 0.228369 0.289449 0.239975
0.216375 0.211172 0.336491 0.235962
0.366497 0.248786 0.216304 0.168413
0.113673 0.165663 0.171570 0.549094
0.096903 0.073790 0.740328 0.088979
0.250000 0.250000 0.250000 0.250000

MOTIF CM000667.2_23526147-23527770(+)_1|2|1x0
letter-probability matrix: alength= 4 w= 37
0.305610 0.243411 0.157859 0.293120
0.147553 0.481128 0.109378 0.261940
0.081576 0.726287 0.066436 0.125701
0.062229 0.063281 0.783944 0.090547
0.203254 0.055540 0.625402 0.115804
0.407129 0.108650 0.134437 0.349784
0.062229 0.063281 0.783944 0.090547
0.203254 0.055540 0.625402 0.115804
0.407129 0.108650 0.134437 0.349784
0.309092 0.354559 0.116147 0.220202
0.910850 0.031634 0.034827 0.022689
0.024317 0.931262 0.018625 0.025796
0.037012 0.025212 0.916586 0.021190
0.103351 0.025500 0.846024 0.025125
0.188930 0.629553 0.054797 0.126720
0.062229 0.063281 0.783944 0.090547
0.203254 0.055540 0.625402 0.115804
0.407129 0.108650 0.134437 0.349784
0.321752 0.116081 0.325086 0.237081
0.183395 0.301370 0.175525 0.339711
0.099937 0.079831 0.098460 0.721772
0.321752 0.116081 0.325086 0.237081
0.183395 0.301370 0.175525 0.339711
0.099937 0.079831 0.098460 0.721772
0.389844 0.154920 0.364074 0.091162
0.157627 0.113443 0.119910 0.609020
0.045881 0.026583 0.889947 0.037589
0.389844 0.154920 0.364074 0.091162
0.157627 0.113443 0.119910 0.609020
0.045881 0.026583 0.889947 0.037589
0.321752 0.116081 0.325086 0.237081
0.183395 0.301370 0.175525 0.339711
0.099937 0.079831 0.098460 0.721772
0.230437 0.098035 0.123980 0.547548
0.138729 0.101802 0.664460 0.095009
0.097416 0.075644 0.110234 0.716705
0.250000 0.250000 0.250000 0.250000

MOTIF CM000667.2_42466832-42467930(-)_1|1|1x0
letter-probability matrix: alength= 4 w= 7
0.327675 0.339625 0.171950 0.160751
0.058755 0.048446 0.808170 0.084629
0.875688 0.036582 0.047565 0.040165
0.542415 0.236431 0.102687 0.118467
0.879637 0.030718 0.062838 0.026807
0.941428 0.018829 0.020509 0.019235
0.250000 0.250000 0.250000 0.250000

MOTIF CM000667.2_42466832-42467930(-)_1|3|1x0
letter-probability matrix: alength= 4 w= 10
0.337744 0.394917 0.123715 0.143623
0.075587 0.092271 0.057515 0.774628
0.725826 0.107478 0.112643 0.054053
0.178403 0.081690 0.078624 0.661284
0.352748 0.179648 0.143460 0.324144
0.220593 0.393444 0.147223 0.238740
0.486638 0.215685 0.201204 0.096472
0.042077 0.322664 0.059635 0.575625
0.930676 0.018614 0.027313 0.023398
0.250000 0.250000 0.250000 0.250000

MOTIF CM000667.2_72460014-72461577(-)_1|1|1x0
letter-probability matrix: alength= 4 w= 22
0.553235 0.216970 0.155929 0.073866
0.030543 0.019508 0.918588 0.031361
0.715615 0.043361 0.087048 0.153976
0.494447 0.074387 0.263183 0.167983
0.127121 0.137209 0.193265 0.542405
0.022685 0.022863 0.033844 0.920608
0.058259 0.032859 0.879715 0.029167
0.166531 0.074573 0.354651 0.404246
0.228346 0.121857 0.148039 0.501758
0.269237 0.080794 0.304846 0.345123
0.168491 0.235806 0.212016 0.383688
0.051045 0.081090 0.120250 0.747616
0.055556 0.034744 0.878514 0.031186
0.085111 0.030376 0.840076 0.044437
0.924743 0.019064 0.021966 0.034226
0.447079 0.284920 0.088958 0.179042
0.031685 0.018553 0.927644 0.022118
0.933067 0.021727 0.024775 0.020431
0.362087 0.200775 0.073720 0.363418
0.827417 0.038169 0.082753 0.051660
0.126048 0.084292 0.658654 0.131005
0.250000 0.250000 0.250000 0.250000

MOTIF CM000667.2_150895426-150896995(-)_1|1|1x0
letter-probability matrix: alength= 4 w= 37
0.514955 0.206068 0.170104 0.108872
0.143511 0.099320 0.130572 0.626597
0.765953 0.069284 0.082004 0.082759
0.103999 0.106270 0.137858 0.651873
0.061812 0.729512 0.081982 0.126695
0.495787 0.085300 0.126138 0.292775
0.372377 0.345608 0.073983 0.208032
0.034258 0.028388 0.906297 0.031057
0.903828 0.028324 0.034037 0.033812
0.372377 0.345608 0.073983 0.208032
0.034258 0.028388 0.906297 0.031057
0.903828 0.028324 0.034037 0.033812
0.377861 0.154771 0.174418 0.292950
0.076449 0.152277 0.139402 0.631871
0.022584 0.018677 0.933858 0.024881
0.408058 0.126814 0.258525 0.206603
0.116943 0.252557 0.208898 0.421602
0.041754 0.040764 0.880286 0.037196
0.269621 0.106003 0.216590 0.407787
0.131672 0.062871 0.716970 0.088487
0.196065 0.472903 0.137051 0.193980
0.572216 0.196087 0.128226 0.103471
0.123571 0.121505 0.130284 0.624640
0.723819 0.084295 0.099051 0.092836
0.364886 0.244725 0.243615 0.146773
0.078470 0.083110 0.095629 0.742790
0.826101 0.055960 0.054190 0.063750
0.432394 0.283466 0.207225 0.076914
0.024588 0.037807 0.024315 0.913290
0.917078 0.024890 0.026716 0.031316
0.392982 0.120632 0.249683 0.236703
0.164145 0.053331 0.687384 0.095141
0.161725 0.253239 0.146738 0.438298
0.215063 0.121886 0.304571 0.358480
0.238261 0.130686 0.296104 0.334948
0.074528 0.083467 0.701048 0.140957
0.250000 0.250000 0.250000 0.250000

MOTIF CM000667.2_150931296-150932136(-)_1|1|1x0
letter-probability matrix: alength= 4 w= 13
0.374400 0.243315 0.242126 0.140159
0.068473 0.072851 0.084758 0.773917
0.854164 0.046789 0.045194 0.053853
0.446120 0.282882 0.201749 0.069250
0.018875 0.030024 0.018649 0.932452
0.935787 0.019108 0.020625 0.024481
0.164745 0.104477 0.230155 0.500623
0.103726 0.027894 0.829706 0.038674
0.152618 0.553198 0.095206 0.198977
0.177104 0.080383 0.206323 0.536190
0.201720 0.125706 0.280309 0.392266
0.085696 0.079064 0.718325 0.116915
0.250000 0.250000 0.250000 0.250000

MOTIF CM000667.2_178712062-178713673(-)_1|1|1x0
letter-probability matrix: alength= 4 w= 13
0.438111 0.184407 0.193541 0.183940
0.057981 0.096107 0.084847 0.761066
0.020263 0.018715 0.935752 0.025270
0.267630 0.089772 0.389497 0.253100
0.123032 0.307783 0.208594 0.360591
0.200007 0.263574 0.085686 0.450733
0.556123 0.233340 0.128588 0.081948
0.038476 0.030118 0.026906 0.904500
0.909415 0.022979 0.029984 0.037622
0.232648 0.106828 0.388563 0.271961
0.105965 0.433722 0.211070 0.249243
0.183494 0.523336 0.068579 0.224590
0.250000 0.250000 0.250000 0.250000

MOTIF CM000667.2_178712062-178713673(-)_1|2|1x0
letter-probability matrix: alength= 4 w= 13
0.666035 0.127569 0.127892 0.078504
0.223908 0.326370 0.164307 0.285415
0.138106 0.091379 0.649719 0.120795
0.091019 0.068478 0.744985 0.095518
0.120917 0.058938 0.309258 0.510888
0.259710 0.229784 0.184125 0.326381
0.531818 0.263086 0.134809 0.070287
0.034547 0.056838 0.026715 0.881899
0.928612 0.018572 0.025718 0.027097
0.260866 0.204033 0.193469 0.341633
0.276647 0.163415 0.257554 0.302384
0.210640 0.105394 0.109258 0.574708
0.250000 0.250000 0.250000 0.250000

MOTIF CM000667.2_178712062-178713673(-)_1|3|1x0
letter-probability matrix: alength= 4 w= 16
0.677276 0.083068 0.159915 0.079741
0.196044 0.406084 0.073822 0.324051
0.022816 0.018660 0.025518 0.933006
0.496119 0.266968 0.148130 0.088783
0.067375 0.092680 0.055026 0.784919
0.871665 0.041073 0.040675 0.046586
0.529486 0.239488 0.138954 0.092072
0.048988 0.039168 0.035333 0.876510
0.882224 0.030639 0.039069 0.048069
0.516672 0.131791 0.215560 0.135978
0.207511 0.409033 0.100064 0.283392
0.262445 0.289578 0.167210 0.280767
0.529486 0.239488 0.138954 0.092072
0.048988 0.039168 0.035333 0.876510
0.882224 0.030639 0.039069 0.048069
0.250000 0.250000 0.250000 0.250000

MOTIF CM000667.2_178882611-178884288(+)_1|1|1x0
letter-probability matrix: alength= 4 w= 10
0.434200 0.096750 0.339718 0.129333
0.069189 0.622178 0.075923 0.232710
0.042954 0.030167 0.025129 0.901750
0.536006 0.238056 0.136406 0.089532
0.046232 0.036775 0.033096 0.883897
0.889418 0.028593 0.036664 0.045325
0.382740 0.087524 0.447432 0.082305
0.080392 0.666197 0.066667 0.186744
0.020147 0.025253 0.018718 0.935882
0.250000 0.250000 0.250000 0.250000

MOTIF CM000667.2_178882611-178884288(+)_1|3|1x0
letter-probability matrix: alength= 4 w= 13
0.666035 0.127569 0.127892 0.078504
0.223908 0.326370 0.164307 0.285415
0.138106 0.091379 0.649719 0.120795
0.091019 0.068478 0.744985 0.095518
0.120917 0.058938 0.309258 0.510888
0.259710 0.229784 0.184125 0.326381
0.531818 0.263086 0.134809 0.070287
0.034547 0.056838 0.026715 0.881899
0.928612 0.018572 0.025718 0.027097
0.260866 0.204033 0.193469 0.341633
0.276647 0.163415 0.257554 0.302384
0.210640 0.105394 0.109258 0.574708
0.250000 0.250000 0.250000 0.250000

MOTIF CM000667.2_178882611-178884288(+)_1|4|1x0
letter-probability matrix: alength= 4 w= 16
0.707092 0.137919 0.108359 0.046630
0.079819 0.357806 0.050925 0.511450
0.907929 0.025124 0.026222 0.040724
0.526668 0.262226 0.135142 0.075965
0.052421 0.075049 0.041739 0.830791
0.908324 0.029184 0.028865 0.033627
0.583041 0.203465 0.125968 0.087526
0.060391 0.049504 0.042187 0.847918
0.922223 0.018444 0.026837 0.032495
0.552039 0.118649 0.206412 0.122900
0.199748 0.428690 0.087905 0.283657
0.263289 0.294115 0.158532 0.284064
0.564636 0.231210 0.125302 0.078851
0.035517 0.027613 0.024589 0.912281
0.916939 0.020898 0.027472 0.034691
0.250000 0.250000 0.250000 0.250000

MOTIF CM000667.2_178931151-178932696(+)_1|1|1x0
letter-probability matrix: alength= 4 w= 40
0.084730 0.058398 0.809750 0.047122
0.730325 0.065811 0.075033 0.128831
0.051317 0.018038 0.901883 0.028762
0.244378 0.220159 0.239420 0.296043
0.157669 0.202512 0.257776 0.382043
0.126005 0.103606 0.615477 0.154912
0.407056 0.231274 0.106201 0.255469
0.180962 0.322447 0.273755 0.222836
0.563738 0.156354 0.164646 0.115262
0.398934 0.188080 0.248650 0.164337
0.159280 0.277796 0.149060 0.413864
0.275134 0.232041 0.162458 0.330367
0.366675 0.200061 0.216334 0.216930
0.165174 0.184815 0.232785 0.417226
0.236017 0.113369 0.441385 0.209229
0.401944 0.256728 0.102739 0.238589
0.226057 0.302395 0.254519 0.217029
0.540567 0.172576 0.169653 0.117203
0.271767 0.148320 0.289500 0.290414
0.079370 0.254474 0.311039 0.355117
0.168337 0.175135 0.442069 0.214459
0.341742 0.282438 0.164450 0.211371
0.211261 0.070372 0.619401 0.098965
0.684044 0.118307 0.121480 0.076168
0.390492 0.267644 0.167340 0.174525
0.760326 0.071873 0.089274 0.078527
0.587630 0.155756 0.134159 0.122455
0.366675 0.200061 0.216334 0.216930
0.165174 0.184815 0.232785 0.417226
0.236017 0.113369 0.441385 0.209229
0.390492 0.267644 0.167340 0.174525
0.760326 0.071873 0.089274 0.078527
0.587630 0.155756 0.134159 0.122455
0.352422 0.191232 0.189211 0.267135
0.175267 0.351777 0.158708 0.314248
0.124360 0.495130 0.131748 0.248762
0.377320 0.110688 0.417732 0.094260
0.066665 0.403561 0.056164 0.473610
0.912079 0.030069 0.026423 0.031429
0.250000 0.250000 0.250000 0.250000

MOTIF CM000667.2_178964644-178965970(+)_1|2|1x0
letter-probability matrix: alength= 4 w= 34
0.622003 0.247888 0.062051 0.068058
0.742321 0.072500 0.106944 0.078235
0.879534 0.044904 0.036025 0.039536
0.492588 0.204608 0.079183 0.223622
0.070260 0.046198 0.778951 0.104591
0.053240 0.024266 0.893784 0.028710
0.513254 0.185158 0.220889 0.080699
0.105943 0.085117 0.058047 0.750893
0.040456 0.891172 0.025204 0.043167
0.513254 0.185158 0.220889 0.080699
0.105943 0.085117 0.058047 0.750893
0.040456 0.891172 0.025204 0.043167
0.039371 0.021876 0.920346 0.018407
0.069032 0.153002 0.041964 0.736002
0.030149 0.908265 0.019479 0.042107
0.504393 0.206401 0.216054 0.073152
0.062287 0.236254 0.086226 0.615233
0.101725 0.044608 0.224880 0.628786
0.430781 0.325242 0.158696 0.085280
0.044479 0.054975 0.034188 0.866358
0.926903 0.022538 0.023085 0.027474
0.175651 0.070659 0.189625 0.564065
0.092129 0.068626 0.781445 0.057801
0.331557 0.370052 0.107449 0.190943
0.280090 0.271862 0.218608 0.229441
0.157769 0.087870 0.632893 0.121468
0.126818 0.059602 0.758350 0.055230
0.514187 0.163123 0.214385 0.108304
0.088790 0.256814 0.119728 0.534667
0.040841 0.024375 0.044665 0.890119
0.292497 0.374318 0.140093 0.193093
0.045162 0.028809 0.887837 0.038192
0.904192 0.030057 0.031277 0.034474
0.250000 0.250000 0.250000 0.250000

MOTIF CM000667.2_179032161-179033637(+)_1|1|1x0
letter-probability matrix: alength= 4 w= 40
0.670005 0.151634 0.121778 0.056583
0.091017 0.355955 0.060493 0.492536
0.878960 0.033707 0.035044 0.052289
0.566588 0.224058 0.136691 0.072663
0.052681 0.089647 0.040900 0.816772
0.901311 0.031224 0.030965 0.036500
0.536006 0.238056 0.136406 0.089532
0.046232 0.036775 0.033096 0.883897
0.889418 0.028593 0.036664 0.045325
0.581683 0.142503 0.112181 0.163633
0.264964 0.099476 0.240780 0.394780
0.383678 0.131107 0.261763 0.223452
0.266694 0.107167 0.406363 0.219776
0.101696 0.099299 0.293962 0.505043
0.111808 0.129954 0.146199 0.612038
0.536006 0.238056 0.136406 0.089532
0.046232 0.036775 0.033096 0.883897
0.889418 0.028593 0.036664 0.045325
0.399916 0.126667 0.326443 0.146975
0.106686 0.138550 0.127774 0.626990
0.133507 0.084692 0.073501 0.708300
0.102479 0.078837 0.711544 0.107140
0.130437 0.067256 0.309970 0.492337
0.259334 0.231660 0.188874 0.320132
0.485946 0.267303 0.165969 0.080782
0.043839 0.067632 0.038122 0.850408
0.915949 0.023626 0.028750 0.031675
0.498254 0.118057 0.284487 0.099202
0.295653 0.284329 0.107187 0.312832
0.343027 0.204481 0.129441 0.323051
0.138201 0.197672 0.455262 0.208865
0.117253 0.187495 0.226041 0.469212
0.074224 0.059291 0.078266 0.788219
0.485946 0.267303 0.165969 0.080782
0.043839 0.067632 0.038122 0.850408
0.915949 0.023626 0.028750 0.031675
0.382740 0.087524 0.447432 0.082305
0.080392 0.666197 0.066667 0.186744
0.020147 0.025253 0.018718 0.935882
0.250000 0.250000 0.250000 0.250000

MOTIF CM000667.2_179078672-179080094(+)_1|1|1x0
letter-probability matrix: alength= 4 w= 34
0.062968 0.030906 0.883523 0.022603
0.798179 0.070445 0.093186 0.038190
0.085236 0.085401 0.071389 0.757974
0.458946 0.213601 0.156446 0.171007
0.204234 0.450667 0.191482 0.153617
0.612330 0.137799 0.135224 0.114647
0.042101 0.024232 0.912598 0.021069
0.927228 0.027441 0.026787 0.018545
0.078696 0.671604 0.072008 0.177693
0.392346 0.395819 0.122253 0.089582
0.059772 0.130188 0.084392 0.725647
0.842539 0.046513 0.056846 0.054101
0.386567 0.316375 0.103335 0.193723
0.099834 0.369573 0.107881 0.422711
0.064379 0.045605 0.836934 0.053082
0.401554 0.376594 0.118772 0.103079
0.068656 0.187330 0.093970 0.650044
0.805625 0.056399 0.069326 0.068650
0.102322 0.096018 0.716382 0.085279
0.168328 0.122216 0.549813 0.159644
0.310856 0.360943 0.186954 0.141246
0.424909 0.347112 0.157157 0.070822
0.078153 0.451772 0.074774 0.395300
0.892014 0.036032 0.038284 0.033670
0.405478 0.110434 0.325802 0.158286
0.071487 0.696341 0.121447 0.110725
0.157180 0.517034 0.092354 0.233432
0.593423 0.156875 0.156294 0.093408
0.150175 0.305072 0.163217 0.381536
0.029336 0.023792 0.024734 0.922138
0.307556 0.342222 0.125787 0.224435
0.147043 0.111678 0.635929 0.105350
0.617566 0.096419 0.194688 0.091327
0.250000 0.250000 0.250000 0.250000

MOTIF CM000667.2_180259085-180259751(+)_1|1|1x0
letter-probability matrix: alength= 4 w= 10
0.382740 0.087524 0.447432 0.082305
0.080392 0.666197 0.066667 0.186744
0.020147 0.025253 0.018718 0.935882
0.382740 0.087524 0.447432 0.082305
0.080392 0.666197 0.066667 0.186744
0.020147 0.025253 0.018718 0.935882
0.382740 0.087524 0.447432 0.082305
0.080392 0.666197 0.066667 0.186744
0.020147 0.025253 0.018718 0.935882
0.250000 0.250000 0.250000 0.250000

MOTIF CM000667.2_180259085-180259751(+)_1|2|1x0
letter-probability matrix: alength= 4 w= 10
0.382740 0.087524 0.447432 0.082305
0.080392 0.666197 0.066667 0.186744
0.020147 0.025253 0.018718 0.935882
0.382740 0.087524 0.447432 0.082305
0.080392 0.666197 0.066667 0.186744
0.020147 0.025253 0.018718 0.935882
0.382740 0.087524 0.447432 0.082305
0.080392 0.666197 0.066667 0.186744
0.020147 0.025253 0.018718 0.935882
0.250000 0.250000 0.250000 0.250000

MOTIF CM000667.2_180848794-180851638(-)_1|1|1x0
letter-probability matrix: alength= 4 w= 10
0.393555 0.195472 0.235157 0.175815
0.869136 0.062679 0.023396 0.044789
0.916371 0.033169 0.021588 0.028872
0.389431 0.299655 0.197106 0.113808
0.114162 0.129500 0.176078 0.580261
0.402830 0.079968 0.150457 0.366745
0.316834 0.041638 0.539741 0.101787
0.059812 0.034637 0.334911 0.570641
0.018550 0.030046 0.023893 0.927511
0.250000 0.250000 0.250000 0.250000

MOTIF CM000667.2_180848794-180851638(-)_1|2|1x0
letter-probability matrix: alength= 4 w= 70
0.526065 0.090971 0.270342 0.112622
0.932223 0.025649 0.023484 0.018645
0.097088 0.357088 0.057799 0.488025
0.507126 0.054728 0.381376 0.056771
0.125962 0.123858 0.086411 0.663770
0.052882 0.035120 0.037468 0.874530
0.335587 0.217274 0.243710 0.203429
0.685128 0.133774 0.072529 0.108569
0.745478 0.094855 0.072643 0.087024
0.555584 0.064310 0.262906 0.117201
0.646701 0.073149 0.169295 0.110855
0.214989 0.176915 0.106849 0.501247
0.331932 0.140042 0.398017 0.130010
0.123801 0.144737 0.175859 0.555604
0.093367 0.053550 0.192350 0.660733
0.284131 0.208765 0.239392 0.267712
0.151484 0.231721 0.233072 0.383723
0.159946 0.414041 0.240080 0.185932
0.335587 0.217274 0.243710 0.203429
0.685128 0.133774 0.072529 0.108569
0.745478 0.094855 0.072643 0.087024
0.413675 0.271810 0.170933 0.143582
0.241459 0.154252 0.236977 0.367312
0.158979 0.140766 0.123693 0.576561
0.331932 0.140042 0.398017 0.130010
0.123801 0.144737 0.175859 0.555604
0.093367 0.053550 0.192350 0.660733
0.487371 0.120570 0.321836 0.070222
0.298302 0.332475 0.151789 0.217433
0.115536 0.182074 0.255760 0.446630
0.335587 0.217274 0.243710 0.203429
0.685128 0.133774 0.072529 0.108569
0.745478 0.094855 0.072643 0.087024
0.555584 0.064310 0.262906 0.117201
0.646701 0.073149 0.169295 0.110855
0.214989 0.176915 0.106849 0.501247
0.436467 0.159196 0.311071 0.093267
0.098778 0.095081 0.101962 0.704179
0.074349 0.047650 0.059968 0.818033
0.335587 0.217274 0.243710 0.203429
0.685128 0.133774 0.072529 0.108569
0.745478 0.094855 0.072643 0.087024
0.480786 0.095432 0.254579 0.169203
0.387737 0.096801 0.203009 0.312453
0.270819 0.181991 0.116314 0.430876
0.331932 0.140042 0.398017 0.130010
0.123801 0.144737 0.175859 0.555604
0.093367 0.053550 0.192350 0.660733
0.404579 0.117995 0.266908 0.210519
0.148310 0.095533 0.187650 0.568506
0.097182 0.058905 0.076965 0.766948
0.555584 0.064310 0.262906 0.117201
0.646701 0.073149 0.169295 0.110855
0.214989 0.176915 0.106849 0.501247
0.331932 0.140042 0.398017 0.130010
0.123801 0.144737 0.175859 0.555604
0.093367 0.053550 0.192350 0.660733
0.487371 0.120570 0.321836 0.070222
0.298302 0.332475 0.151789 0.217433
0.115536 0.182074 0.255760 0.446630
0.555584 0.064310 0.262906 0.117201
0.646701 0.073149 0.169295 0.110855
0.214989 0.176915 0.106849 0.501247
0.555584 0.064310 0.262906 0.117201
0.646701 0.073149 0.169295 0.110855
0.214989 0.176915 0.106849 0.501247
0.507126 0.054728 0.381376 0.056771
0.125962 0.123858 0.086411 0.663770
0.052882 0.035120 0.037468 0.874530
0.250000 0.250000 0.250000 0.250000

MOTIF CM000668.2_7228996-7232272(+)_1|2|1x0
letter-probability matrix: alength= 4 w= 10
0.027112 0.018633 0.931658 0.022597
0.919479 0.034948 0.021040 0.024533
0.057338 0.048715 0.074971 0.818976
0.119200 0.045555 0.796714 0.038531
0.110364 0.086454 0.036092 0.767090
0.059262 0.881961 0.023509 0.035269
0.399175 0.130566 0.324488 0.145771
0.203592 0.225054 0.158885 0.412469
0.090988 0.078535 0.078216 0.752261
0.250000 0.250000 0.250000 0.250000

MOTIF CM000668.2_26637347-26638556(-)_1|1|1x0
letter-probability matrix: alength= 4 w= 25
0.073841 0.042632 0.840768 0.042759
0.727900 0.069524 0.093186 0.109390
0.038367 0.020685 0.915274 0.025674
0.245932 0.199001 0.157387 0.397680
0.077747 0.760892 0.073502 0.087859
0.683977 0.058555 0.101993 0.155475
0.428652 0.136000 0.365615 0.069732
0.085749 0.072014 0.059555 0.782681
0.063182 0.047794 0.066846 0.822178
0.151472 0.120470 0.301562 0.426496
0.091996 0.691470 0.149666 0.066867
0.192756 0.293495 0.182204 0.331545
0.084730 0.058398 0.809750 0.047122
0.730325 0.065811 0.075033 0.128831
0.051317 0.018038 0.901883 0.028762
0.245932 0.199001 0.157387 0.397680
0.077747 0.760892 0.073502 0.087859
0.683977 0.058555 0.101993 0.155475
0.155981 0.251281 0.243739 0.348999
0.144301 0.150902 0.241734 0.463063
0.121440 0.170341 0.242826 0.465393
0.083374 0.112572 0.085803 0.718251
0.064252 0.802935 0.064838 0.067975
0.701054 0.062251 0.083315 0.153380
0.250000 0.250000 0.250000 0.250000

MOTIF CM000668.2_27400202-27401444(+)_1|1|1x0
letter-probability matrix: alength= 4 w= 28
0.103357 0.028349 0.848275 0.020019
0.029340 0.837412 0.023537 0.109711
0.933363 0.018667 0.021460 0.026509
0.383192 0.259279 0.213344 0.144185
0.042571 0.094864 0.056168 0.806397
0.023934 0.019714 0.931563 0.024789
0.413014 0.360077 0.091030 0.135879
0.069785 0.238019 0.106256 0.585940
0.024671 0.019083 0.931890 0.024356
0.383070 0.206847 0.202217 0.207865
0.115635 0.249702 0.135619 0.499044
0.127268 0.071674 0.231073 0.569985
0.538353 0.156427 0.237989 0.067231
0.091212 0.732414 0.044864 0.131510
0.075869 0.725323 0.072282 0.126525
0.539049 0.250811 0.074262 0.135878
0.632931 0.083960 0.112437 0.170672
0.049507 0.031988 0.886540 0.031964
0.325272 0.206203 0.122871 0.345654
0.062310 0.058748 0.748857 0.130085
0.037883 0.037290 0.887026 0.037802
0.424223 0.263979 0.062944 0.248854
0.091982 0.136696 0.658232 0.113090
0.032620 0.025345 0.910556 0.031479
0.205009 0.152414 0.306742 0.335836
0.066943 0.718627 0.098314 0.116116
0.034705 0.049743 0.089293 0.826260
0.250000 0.250000 0.250000 0.250000

MOTIF CM000668.2_27451305-27453312(-)_1|1|1x0
letter-probability matrix: alength= 4 w= 58
0.260789 0.137387 0.415695 0.186130
0.123026 0.223671 0.153808 0.499494
0.149796 0.123035 0.095705 0.631464
0.451521 0.225303 0.155995 0.167181
0.289406 0.254917 0.224932 0.230744
0.564337 0.156308 0.185526 0.093828
0.377451 0.268716 0.096237 0.257596
0.131895 0.175171 0.540004 0.152930
0.073188 0.061087 0.794379 0.071345
0.518116 0.261492 0.094501 0.125891
0.235647 0.065567 0.627361 0.071425
0.868009 0.040058 0.046996 0.044937
0.434698 0.254140 0.204696 0.106466
0.137881 0.294668 0.149037 0.418413
0.058385 0.045918 0.045652 0.850045
0.478603 0.185032 0.213441 0.122925
0.319552 0.084978 0.502700 0.092770
0.816393 0.056037 0.065639 0.061932
0.395991 0.241916 0.196266 0.165828
0.140329 0.169126 0.158511 0.532034
0.080835 0.073212 0.091598 0.754354
0.310049 0.185383 0.293533 0.211035
0.099189 0.250123 0.144256 0.506432
0.059561 0.062740 0.814057 0.063642
0.492508 0.232665 0.144024 0.130804
0.517682 0.124363 0.208414 0.149541
0.072305 0.069965 0.077520 0.780210
0.395991 0.241916 0.196266 0.165828
0.140329 0.169126 0.158511 0.532034
0.080835 0.073212 0.091598 0.754354
0.395991 0.241916 0.196266 0.165828
0.140329 0.169126 0.158511 0.532034
0.080835 0.073212 0.091598 0.754354
0.493620 0.279907 0.118759 0.107714
0.665968 0.105689 0.127427 0.100916
0.713381 0.105271 0.083323 0.098024
0.178343 0.071513 0.670000 0.080144
0.074195 0.744341 0.060873 0.120591
0.211518 0.328560 0.172903 0.287019
0.415037 0.226477 0.117700 0.240786
0.120243 0.090058 0.631509 0.158191
0.108386 0.063055 0.757754 0.070806
0.368431 0.307936 0.131708 0.191925
0.133639 0.122633 0.666198 0.077530
0.830309 0.047510 0.059737 0.062443
0.385504 0.320870 0.125770 0.167856
0.107835 0.054663 0.764276 0.073226
0.836462 0.054723 0.058171 0.050645
0.345279 0.190988 0.197329 0.266404
0.317204 0.213329 0.163224 0.306243
0.230509 0.397581 0.116763 0.255148
0.379391 0.129294 0.415744 0.075571
0.561571 0.130483 0.115384 0.192562
0.018766 0.021238 0.938276 0.021721
0.062213 0.041375 0.858298 0.038114
0.129334 0.142429 0.129703 0.598534
0.120575 0.088241 0.084490 0.706694
0.250000 0.250000 0.250000 0.250000

MOTIF CM000668.2_28088537-28089467(+)_1|2|1x0
letter-probability matrix: alength= 4 w= 13
0.604804 0.259928 0.072540 0.062729
0.826364 0.053352 0.070481 0.049804
0.868853 0.050338 0.035542 0.045267
0.036470 0.026636 0.909829 0.027066
0.132819 0.030160 0.805342 0.031679
0.097415 0.026140 0.049923 0.826522
0.027941 0.018545 0.927273 0.026241
0.130435 0.024090 0.817422 0.028053
0.157558 0.040810 0.046374 0.755257
0.034532 0.029853 0.884470 0.051145
0.032544 0.865970 0.051185 0.050301
0.065571 0.708886 0.070789 0.154754
0.250000 0.250000 0.250000 0.250000

MOTIF CM000668.2_28153003-28154014(+)_1|1|1x0
letter-probability matrix: alength= 4 w= 28
0.037058 0.025134 0.919420 0.018388
0.067165 0.132570 0.059403 0.740863
0.881367 0.033549 0.033332 0.051751
0.481929 0.141568 0.260317 0.116186
0.205965 0.152322 0.228575 0.413138
0.255219 0.269968 0.143721 0.331092
0.561090 0.197772 0.086538 0.154600
0.109468 0.176545 0.103248 0.610740
0.776260 0.065838 0.084110 0.073791
0.250058 0.242952 0.105562 0.401428
0.069588 0.061729 0.765965 0.102718
0.078798 0.040884 0.830263 0.050055
0.276091 0.176614 0.234944 0.312351
0.089477 0.087989 0.735196 0.087338
0.146105 0.064801 0.078492 0.710602
0.607146 0.131933 0.113236 0.147685
0.065430 0.051486 0.051087 0.831996
0.792892 0.051762 0.060278 0.095069
0.432863 0.199250 0.157145 0.210743
0.090873 0.088093 0.074932 0.746102
0.787821 0.062284 0.069762 0.080132
0.347629 0.128639 0.314412 0.209320
0.113670 0.089064 0.233968 0.563298
0.079771 0.051462 0.055301 0.813465
0.051707 0.027728 0.893152 0.027413
0.141072 0.130893 0.082311 0.645724
0.878547 0.035676 0.034167 0.051610
0.250000 0.250000 0.250000 0.250000

MOTIF CM000668.2_28166468-28167365(+)_1|2|1x0
letter-probability matrix: alength= 4 w= 10
0.328443 0.083309 0.490465 0.097784
0.145408 0.123262 0.071506 0.659824
0.118343 0.141824 0.097023 0.642809
0.074832 0.042229 0.129841 0.753098
0.029908 0.931084 0.018622 0.020386
0.047101 0.096732 0.071740 0.784427
0.291363 0.139268 0.176750 0.392620
0.074659 0.053077 0.806019 0.066246
0.089353 0.045423 0.082542 0.782682
0.250000 0.250000 0.250000 0.250000

MOTIF CM000668.2_28166468-28167365(+)_1|3|1x0
letter-probability matrix: alength= 4 w= 7
0.381309 0.063736 0.386025 0.168930
0.909532 0.032071 0.037789 0.020607
0.120286 0.673911 0.040694 0.165110
0.490653 0.333344 0.123694 0.052309
0.054947 0.666247 0.035123 0.243683
0.936065 0.018721 0.019012 0.026203
0.250000 0.250000 0.250000 0.250000

MOTIF CM000668.2_28187812-28188700(+)_1|1|1x0
letter-probability matrix: alength= 4 w= 16
0.386260 0.201699 0.180876 0.231165
0.091121 0.132829 0.700928 0.075122
0.104036 0.054813 0.108118 0.733033
0.177879 0.076625 0.442972 0.302525
0.112994 0.413354 0.088416 0.385236
0.037727 0.154427 0.042601 0.765245
0.792676 0.106882 0.056090 0.044352
0.039491 0.022860 0.018385 0.919264
0.911607 0.020094 0.027436 0.040863
0.522153 0.099227 0.264992 0.113628
0.221770 0.224408 0.176193 0.377629
0.130886 0.079008 0.259008 0.531098
0.235517 0.170135 0.311786 0.282562
0.224578 0.179860 0.295455 0.300107
0.089610 0.238608 0.280155 0.391627
0.250000 0.250000 0.250000 0.250000

MOTIF CM000668.2_28188878-28189409(+)_1|2|1x0
letter-probability matrix: alength= 4 w= 7
0.656780 0.207323 0.092936 0.042961
0.047290 0.655485 0.033033 0.264191
0.928433 0.018569 0.029128 0.023870
0.086838 0.058986 0.185034 0.669143
0.040300 0.869665 0.042295 0.047739
0.054137 0.150031 0.064294 0.731537
0.250000 0.250000 0.250000 0.250000

MOTIF CM000668.2_28232515-28233175(+)_1|1|1x0
letter-probability matrix: alength= 4 w= 16
0.068920 0.035765 0.860004 0.035312
0.735360 0.087315 0.117965 0.059360
0.020607 0.018646 0.932280 0.028468
0.349829 0.204695 0.172462 0.273014
0.287639 0.369341 0.167617 0.175403
0.079508 0.081458 0.750498 0.088536
0.706428 0.140647 0.083671 0.069253
0.067548 0.043488 0.036489 0.852475
0.841906 0.038973 0.050085 0.069035
0.447729 0.123406 0.272025 0.156840
0.112249 0.160100 0.175847 0.551804
0.049217 0.035764 0.874504 0.040516
0.062117 0.034888 0.868475 0.034520
0.150854 0.140750 0.091609 0.616787
0.852155 0.043893 0.042171 0.061781
0.250000 0.250000 0.250000 0.250000

MOTIF CM000668.2_28245118-28246417(-)_1|1|1x0
letter-probability matrix: alength= 4 w= 16
0.129307 0.084919 0.642966 0.142809
0.122688 0.052427 0.686934 0.137951
0.104202 0.016938 0.846888 0.031973
0.465165 0.299341 0.160338 0.075156
0.084225 0.146692 0.083416 0.685668
0.837950 0.034777 0.057503 0.069771
0.434700 0.098501 0.372711 0.094088
0.895506 0.043363 0.025564 0.035567
0.046873 0.240008 0.049204 0.663914
0.414863 0.123228 0.311946 0.149964
0.192802 0.213614 0.087710 0.505874
0.247992 0.347354 0.143176 0.261479
0.338735 0.092659 0.396933 0.171674
0.112590 0.131928 0.187014 0.568469
0.898144 0.035072 0.028644 0.038140
0.250000 0.250000 0.250000 0.250000

MOTIF CM000668.2_28245118-28246417(-)_1|2|1x0
letter-probability matrix: alength= 4 w= 7
0.478417 0.214183 0.157725 0.149675
0.187986 0.269435 0.197612 0.344967
0.040664 0.033836 0.896527 0.028973
0.275316 0.470492 0.096072 0.158120
0.072469 0.201750 0.149645 0.576136
0.017454 0.070299 0.872680 0.039567
0.250000 0.250000 0.250000 0.250000

MOTIF CM000668.2_28276130-28277093(+)_1|1|1x0
letter-probability matrix: alength= 4 w= 10
0.129307 0.084919 0.642966 0.142809
0.122688 0.052427 0.686934 0.137951
0.104202 0.016938 0.846888 0.031973
0.625296 0.143029 0.067006 0.164668
0.078501 0.197936 0.080546 0.643016
0.804182 0.045982 0.072949 0.076887
0.129307 0.084919 0.642966 0.142809
0.122688 0.052427 0.686934 0.137951
0.104202 0.016938 0.846888 0.031973
0.250000 0.250000 0.250000 0.250000

MOTIF CM000668.2_28276130-28277093(+)_1|2|1x0
letter-probability matrix: alength= 4 w= 13
0.712705 0.176372 0.064949 0.045974
0.066084 0.029051 0.028005 0.876860
0.927513 0.018550 0.021890 0.032047
0.695457 0.076049 0.148956 0.079538
0.107612 0.029094 0.804544 0.058750
0.106778 0.028314 0.047938 0.816970
0.040055 0.036716 0.886189 0.037040
0.073932 0.832290 0.049402 0.044377
0.123501 0.134353 0.125822 0.616324
0.316955 0.337934 0.164310 0.180801
0.125517 0.172305 0.194510 0.507668
0.551010 0.125351 0.200022 0.123617
0.250000 0.250000 0.250000 0.250000

MOTIF CM000668.2_28326168-28326894(-)_1|1|1x0
letter-probability matrix: alength= 4 w= 19
0.211746 0.144505 0.244339 0.399410
0.156514 0.305239 0.302598 0.235649
0.183819 0.266508 0.317518 0.232156
0.745158 0.125989 0.071112 0.057741
0.054238 0.033396 0.027528 0.884839
0.875450 0.029690 0.039136 0.055725
0.456027 0.154565 0.271091 0.118317
0.200380 0.320262 0.177479 0.301879
0.204711 0.130775 0.133021 0.531494
0.027045 0.018666 0.933278 0.021011
0.326628 0.068661 0.189091 0.415620
0.110474 0.052548 0.169786 0.667191
0.402475 0.354479 0.099245 0.143801
0.078374 0.244044 0.115667 0.561915
0.031621 0.024930 0.912202 0.031247
0.165585 0.089851 0.103143 0.641422
0.097165 0.457897 0.152881 0.292057
0.224361 0.197829 0.274028 0.303783
0.250000 0.250000 0.250000 0.250000

MOTIF CM000668.2_28365337-28366282(+)_1|1|1x0
letter-probability matrix: alength= 4 w= 16
0.134426 0.089738 0.627946 0.147889
0.128259 0.056653 0.671530 0.143558
0.111281 0.019415 0.833552 0.035753
0.457163 0.299286 0.164254 0.079297
0.089304 0.152213 0.088479 0.670004
0.823130 0.038668 0.062698 0.075503
0.061056 0.058698 0.252067 0.628180
0.018626 0.931304 0.021211 0.028859
0.055082 0.143493 0.056669 0.744756
0.408526 0.127221 0.310611 0.153642
0.196090 0.216392 0.091985 0.495533
0.248481 0.343502 0.146561 0.261455
0.336394 0.096783 0.391763 0.175060
0.117185 0.136467 0.190838 0.555511
0.885894 0.039250 0.032310 0.042545
0.250000 0.250000 0.250000 0.250000

MOTIF CM000668.2_28365337-28366282(+)_1|2|1x0
letter-probability matrix: alength= 4 w= 7
0.513253 0.205358 0.144894 0.136495
0.179745 0.270920 0.190273 0.359062
0.027422 0.022239 0.931704 0.018634
0.634379 0.181916 0.059069 0.124636
0.087865 0.218497 0.089007 0.604632
0.853612 0.038741 0.060209 0.047438
0.250000 0.250000 0.250000 0.250000

MOTIF CM000668.2_28390456-28391839(-)_1|1|1x0
letter-probability matrix: alength= 4 w= 19
0.341227 0.170585 0.145340 0.342848
0.127347 0.146913 0.212542 0.513199
0.052085 0.034152 0.040654 0.873109
0.554963 0.105984 0.266002 0.073051
0.066480 0.122122 0.056886 0.754512
0.024363 0.018568 0.928410 0.028659
0.530925 0.176115 0.114467 0.178494
0.169861 0.129904 0.071542 0.628693
0.843459 0.037766 0.046619 0.072156
0.450451 0.165915 0.263162 0.120472
0.064533 0.076605 0.064340 0.794523
0.047177 0.029978 0.883683 0.039163
0.164706 0.051029 0.726942 0.057322
0.121875 0.368516 0.123556 0.386052
0.206628 0.374755 0.114506 0.304112
0.368525 0.357838 0.084582 0.189055
0.076309 0.074951 0.786419 0.062322
0.860458 0.039281 0.059132 0.041129
0.250000 0.250000 0.250000 0.250000

MOTIF CM000668.2_28390456-28391839(-)_1|2|1x0
letter-probability matrix: alength= 4 w= 16
0.484353 0.248087 0.156765 0.110795
0.071573 0.059269 0.054337 0.814821
0.821714 0.048324 0.059316 0.070647
0.029343 0.030205 0.090776 0.849677
0.022209 0.926438 0.018529 0.032824
0.712077 0.037574 0.044800 0.205549
0.347811 0.196805 0.317407 0.137977
0.167913 0.205381 0.184424 0.442282
0.306935 0.246485 0.142975 0.303605
0.440815 0.196363 0.238725 0.124097
0.107662 0.308278 0.126698 0.457362
0.652999 0.096724 0.117603 0.132675
0.382968 0.362496 0.134978 0.119558
0.086797 0.204975 0.113554 0.594673
0.742624 0.076226 0.090955 0.090195
0.250000 0.250000 0.250000 0.250000

MOTIF CM000668.2_28434467-28435238(-)_1|1|1x0
letter-probability matrix: alength= 4 w= 16
0.530816 0.220277 0.144737 0.104170
0.625855 0.092574 0.133280 0.148291
0.042910 0.039780 0.048292 0.869018
0.244855 0.100912 0.563788 0.090446
0.027574 0.129541 0.058643 0.784243
0.020183 0.026883 0.927469 0.025465
0.576985 0.161241 0.098014 0.163760
0.150660 0.110518 0.055478 0.683344
0.891845 0.024647 0.031436 0.052073
0.712705 0.176372 0.064949 0.045974
0.066084 0.029051 0.028005 0.876860
0.927513 0.018550 0.021890 0.032047
0.718232 0.139116 0.090789 0.051863
0.069980 0.349626 0.078919 0.501475
0.804807 0.036445 0.104611 0.054137
0.250000 0.250000 0.250000 0.250000

MOTIF CM000668.2_28995003-28996587(-)_1|1|1x0
letter-probability matrix: alength= 4 w= 43
0.251152 0.274314 0.320615 0.153919
0.768939 0.051465 0.124259 0.055337
0.083650 0.058903 0.092723 0.764725
0.332370 0.326791 0.195468 0.145371
0.075869 0.080954 0.116996 0.726181
0.821012 0.049511 0.053748 0.075729
0.492465 0.084894 0.363970 0.058671
0.154188 0.353705 0.117081 0.375026
0.035230 0.036828 0.030657 0.897285
0.507499 0.121276 0.297012 0.074213
0.752083 0.069197 0.105617 0.073103
0.207854 0.371094 0.119551 0.301500
0.361343 0.157747 0.284986 0.195924
0.173689 0.377358 0.128227 0.320726
0.215427 0.488546 0.136027 0.160000
0.327449 0.249113 0.269355 0.154083
0.128390 0.110859 0.536222 0.224529
0.143419 0.130748 0.156420 0.569413
0.324265 0.118209 0.216973 0.340553
0.263071 0.342371 0.197295 0.197263
0.180293 0.198360 0.148151 0.473196
0.097974 0.096256 0.149213 0.656557
0.030078 0.835474 0.052345 0.082102
0.041673 0.044388 0.804261 0.109679
0.091055 0.058483 0.307965 0.542497
0.041576 0.881196 0.046145 0.031083
0.137488 0.430224 0.090390 0.341899
0.348418 0.147763 0.362458 0.141362
0.093257 0.142591 0.143793 0.620359
0.087214 0.056025 0.037404 0.819358
0.221110 0.120335 0.468953 0.189602
0.161005 0.095857 0.209788 0.533350
0.122374 0.179587 0.176470 0.521569
0.030362 0.019212 0.931791 0.018636
0.052094 0.040946 0.048392 0.858568
0.433727 0.099223 0.118606 0.348444
0.297622 0.118659 0.352530 0.231189
0.302996 0.118038 0.184242 0.394724
0.153326 0.136427 0.295075 0.415172
0.155444 0.106749 0.260915 0.476892
0.087981 0.613233 0.140122 0.158664
0.093253 0.168288 0.237587 0.500872
0.250000 0.250000 0.250000 0.250000

MOTIF CM000668.2_29672502-29673789(-)_1|1|1x0
letter-probability matrix: alength= 4 w= 13
0.090936 0.035360 0.817859 0.055845
0.165070 0.505273 0.083558 0.246098
0.056669 0.821135 0.075785 0.046411
0.073994 0.023019 0.875239 0.027747
0.304289 0.203919 0.117147 0.374644
0.026640 0.928715 0.018574 0.026070
0.188273 0.215721 0.206083 0.389923
0.207761 0.179400 0.193234 0.419605
0.168913 0.163343 0.210642 0.457102
0.272153 0.201949 0.091575 0.434324
0.186978 0.194814 0.319542 0.298666
0.036672 0.033679 0.902854 0.026795
0.250000 0.250000 0.250000 0.250000

MOTIF CM000668.2_29672502-29673789(-)_1|2|1x0
letter-probability matrix: alength= 4 w= 7
0.029349 0.018410 0.920478 0.031764
0.060317 0.018575 0.281108 0.640000
0.260311 0.212986 0.148138 0.378564
0.088233 0.168386 0.633978 0.109403
0.270776 0.169427 0.297615 0.262182
0.095124 0.206876 0.588558 0.109441
0.250000 0.250000 0.250000 0.250000

MOTIF CM000668.2_57147084-57148704(+)_1|4|1x0
letter-probability matrix: alength= 4 w= 7
0.064030 0.043284 0.857708 0.034979
0.042229 0.582400 0.122652 0.252718
0.018051 0.046673 0.902544 0.032732
0.527231 0.196723 0.135470 0.140576
0.509059 0.165983 0.204062 0.120896
0.117492 0.446106 0.323762 0.112640
0.250000 0.250000 0.250000 0.250000

MOTIF CM000668.2_87254625-87261798(+)_1|3|1x0
letter-probability matrix: alength= 4 w= 10
0.191298 0.188525 0.408419 0.211759
0.177503 0.084482 0.334717 0.403298
0.151988 0.102311 0.555478 0.190223
0.564150 0.096911 0.139114 0.199825
0.239197 0.184100 0.341404 0.235299
0.183564 0.151057 0.512293 0.153086
0.236344 0.502914 0.114047 0.146694
0.084663 0.016946 0.847299 0.051091
0.324958 0.098141 0.290724 0.286178
0.250000 0.250000 0.250000 0.250000

MOTIF CM000668.2_143941426-143942746(-)_1|1|1x0
letter-probability matrix: alength= 4 w= 10
0.242675 0.193814 0.401902 0.161609
0.206296 0.175114 0.256094 0.362495
0.215759 0.139037 0.451356 0.193848
0.157587 0.100071 0.636512 0.105830
0.219456 0.210728 0.263087 0.306729
0.167093 0.159509 0.397611 0.275788
0.311746 0.141337 0.315788 0.231129
0.124622 0.053900 0.783902 0.037576
0.018830 0.019916 0.941486 0.019768
0.250000 0.250000 0.250000 0.250000

MOTIF CM000668.2_143941426-143942746(-)_1|2|1x0
letter-probability matrix: alength= 4 w= 7
0.055483 0.039465 0.836826 0.068225
0.195119 0.049757 0.713941 0.041183
0.020017 0.018804 0.940204 0.020975
0.077507 0.105682 0.741178 0.075634
0.152591 0.581930 0.185656 0.079823
0.161069 0.176927 0.463192 0.198812
0.250000 0.250000 0.250000 0.250000

MOTIF CM000669.2_5063564-5065598(+)_1|1|1x0
letter-probability matrix: alength= 4 w= 25
0.030713 0.023261 0.927476 0.018550
0.163845 0.129726 0.096935 0.609494
0.159441 0.099165 0.079266 0.662128
0.221247 0.186102 0.101808 0.490843
0.154344 0.246439 0.202938 0.396279
0.060743 0.049548 0.836033 0.053677
0.321620 0.387171 0.230226 0.060983
0.290992 0.077593 0.185092 0.446323
0.050498 0.023973 0.897088 0.028442
0.320105 0.302476 0.203519 0.173901
0.122130 0.152248 0.137812 0.587810
0.040320 0.038384 0.868156 0.053140
0.293029 0.287967 0.136843 0.282161
0.075963 0.055821 0.793986 0.074230
0.825285 0.055625 0.062332 0.056759
0.400763 0.313991 0.141438 0.143808
0.188993 0.064524 0.638036 0.108448
0.657260 0.081109 0.164170 0.097461
0.451360 0.349725 0.141055 0.057860
0.069617 0.307375 0.044144 0.578864
0.928213 0.025129 0.024673 0.021986
0.218978 0.129185 0.265803 0.386033
0.160459 0.097490 0.574255 0.167797
0.176454 0.122504 0.544012 0.157030
0.250000 0.250000 0.250000 0.250000

MOTIF CM000669.2_5063564-5065598(+)_1|2|1x0
letter-probability matrix: alength= 4 w= 19
0.410242 0.141799 0.309975 0.137984
0.097205 0.103128 0.150041 0.649626
0.052118 0.042736 0.048010 0.857136
0.366945 0.212551 0.167304 0.253200
0.248871 0.229177 0.252318 0.269634
0.578185 0.168443 0.162846 0.090526
0.507947 0.208367 0.144148 0.139539
0.669781 0.090370 0.113461 0.126388
0.029219 0.027759 0.909555 0.033467
0.253497 0.198051 0.142149 0.406304
0.197740 0.198438 0.217258 0.386564
0.609378 0.144507 0.140694 0.105421
0.034855 0.021001 0.925631 0.018513
0.075853 0.135577 0.059322 0.729248
0.046820 0.031019 0.032498 0.889663
0.282307 0.154844 0.266086 0.296763
0.277408 0.286524 0.235946 0.200121
0.180575 0.364808 0.270444 0.184172
0.250000 0.250000 0.250000 0.250000

MOTIF CM000669.2_6621084-6622968(+)_1|1|1x0
letter-probability matrix: alength= 4 w= 16
0.111448 0.085631 0.712547 0.090373
0.270691 0.096425 0.154586 0.478297
0.214194 0.174807 0.178022 0.432977
0.029593 0.020408 0.931372 0.018627
0.930466 0.027512 0.023111 0.018911
0.057170 0.059719 0.065671 0.817440
0.492206 0.159094 0.225534 0.123167
0.238995 0.215846 0.137207 0.407953
0.109529 0.671626 0.070406 0.148439
0.574459 0.230891 0.104485 0.090165
0.699579 0.092648 0.118530 0.089243
0.727347 0.099185 0.075871 0.097597
0.106787 0.113105 0.640330 0.139778
0.040887 0.853508 0.040649 0.064956
0.055395 0.050444 0.803969 0.090192
0.250000 0.250000 0.250000 0.250000

MOTIF CM000669.2_6652163-6654608(+)_1|1|1x0
letter-probability matrix: alength= 4 w= 19
0.065927 0.069396 0.806509 0.058168
0.129105 0.710869 0.087073 0.072953
0.150637 0.142521 0.134823 0.572020
0.042925 0.024424 0.914363 0.018287
0.056003 0.053502 0.041440 0.849055
0.884670 0.034472 0.031593 0.049265
0.316213 0.265255 0.117450 0.301082
0.267735 0.229482 0.268559 0.234224
0.066098 0.062270 0.817679 0.053954
0.287343 0.114428 0.253631 0.344598
0.128939 0.054047 0.746350 0.070664
0.128630 0.079841 0.076267 0.715262
0.298162 0.126810 0.201759 0.373269
0.105023 0.088361 0.654384 0.152231
0.115908 0.076461 0.089529 0.718103
0.124457 0.097450 0.673811 0.104281
0.081747 0.236488 0.367839 0.313926
0.061098 0.236601 0.053832 0.648469
0.250000 0.250000 0.250000 0.250000

MOTIF CM000669.2_6652163-6654608(+)_1|2|1x0
letter-probability matrix: alength= 4 w= 28
0.415694 0.284658 0.107010 0.192637
0.051385 0.032769 0.877860 0.037986
0.884902 0.037537 0.041915 0.035646
0.511025 0.160644 0.249136 0.079195
0.114003 0.367476 0.082019 0.436502
0.803014 0.052230 0.066213 0.078543
0.491945 0.144362 0.258300 0.105394
0.815692 0.079212 0.051326 0.053770
0.696687 0.147754 0.065976 0.089583
0.088644 0.066523 0.748618 0.096215
0.032127 0.897940 0.033550 0.036384
0.121074 0.275181 0.123157 0.480588
0.094982 0.052779 0.811120 0.041119
0.084772 0.081239 0.078903 0.755086
0.916146 0.018323 0.025377 0.040154
0.196788 0.192692 0.237159 0.373361
0.116731 0.060067 0.728228 0.094973
0.068679 0.046953 0.822867 0.061501
0.286370 0.227148 0.117122 0.369360
0.115199 0.068224 0.688885 0.127692
0.055910 0.046865 0.852276 0.044950
0.061823 0.042109 0.829866 0.066202
0.121095 0.069130 0.713271 0.096504
0.176747 0.084056 0.078358 0.660839
0.275589 0.150203 0.363381 0.210826
0.091419 0.137431 0.145353 0.625797
0.074751 0.046928 0.828789 0.049533
0.250000 0.250000 0.250000 0.250000

MOTIF CM000669.2_6690850-6692719(-)_1|1|1x0
letter-probability matrix: alength= 4 w= 46
0.409116 0.142476 0.309738 0.138670
0.098104 0.104039 0.150966 0.646891
0.053004 0.043523 0.048855 0.854618
0.321206 0.230301 0.131883 0.316610
0.225925 0.230050 0.216718 0.327307
0.037358 0.053306 0.862749 0.046587
0.253604 0.198481 0.142792 0.405122
0.198131 0.198826 0.217544 0.385499
0.606793 0.145366 0.141557 0.106284
0.042925 0.024424 0.914363 0.018287
0.056003 0.053502 0.041440 0.849055
0.884670 0.034472 0.031593 0.049265
0.253604 0.198481 0.142792 0.405122
0.198131 0.198826 0.217544 0.385499
0.606793 0.145366 0.141557 0.106284
0.042925 0.024424 0.914363 0.018287
0.056003 0.053502 0.041440 0.849055
0.884670 0.034472 0.031593 0.049265
0.253604 0.198481 0.142792 0.405122
0.198131 0.198826 0.217544 0.385499
0.606793 0.145366 0.141557 0.106284
0.031074 0.023559 0.926564 0.018803
0.164283 0.130186 0.097383 0.608147
0.159939 0.099650 0.079720 0.660691
0.321206 0.230301 0.131883 0.316610
0.225925 0.230050 0.216718 0.327307
0.037358 0.053306 0.862749 0.046587
0.321492 0.386750 0.230420 0.061337
0.290996 0.077977 0.185406 0.445621
0.050977 0.024268 0.895982 0.028773
0.276393 0.374493 0.195963 0.153151
0.096390 0.091577 0.119047 0.692986
0.721020 0.065016 0.112677 0.101288
0.418244 0.332140 0.102427 0.147189
0.072763 0.030995 0.851494 0.044748
0.911401 0.029661 0.032027 0.026911
0.400210 0.313842 0.141791 0.144158
0.189447 0.064937 0.636683 0.108933
0.655834 0.081564 0.164661 0.097941
0.450736 0.349572 0.141470 0.058223
0.070048 0.307577 0.044493 0.577882
0.927302 0.025443 0.024983 0.022272
0.219143 0.129536 0.265811 0.385510
0.160871 0.097921 0.573008 0.168200
0.176815 0.122920 0.542846 0.157419
0.250000 0.250000 0.250000 0.250000

MOTIF CM000669.2_7078297-7079464(-)_1|1|1x0
letter-probability matrix: alength= 4 w= 7
0.038072 0.025914 0.917000 0.019014
0.068326 0.134018 0.060498 0.737159
0.878362 0.034459 0.034238 0.052942
0.042925 0.024424 0.914363 0.018287
0.056003 0.053502 0.041440 0.849055
0.884670 0.034472 0.031593 0.049265
0.250000 0.250000 0.250000 0.250000

MOTIF CM000669.2_55938941-55940003(+)_1|1|1x0
letter-probability matrix: alength= 4 w= 16
0.437390 0.310390 0.091963 0.160258
0.043282 0.022233 0.905805 0.028681
0.929643 0.018593 0.029661 0.022103
0.420718 0.332887 0.100763 0.145632
0.070435 0.029600 0.856981 0.042984
0.915686 0.028227 0.030516 0.025571
0.465508 0.316587 0.082998 0.134907
0.063144 0.309058 0.107969 0.519829
0.039852 0.036344 0.881181 0.042623
0.486852 0.267184 0.165590 0.080373
0.043409 0.067081 0.037728 0.851781
0.916978 0.023321 0.028400 0.031301
0.546204 0.162455 0.194932 0.096408
0.315107 0.058141 0.561724 0.065028
0.900811 0.029523 0.036124 0.033542
0.250000 0.250000 0.250000 0.250000

MOTIF CM000669.2_56466417-56467536(+)_1|2|1x0
letter-probability matrix: alength= 4 w= 10
0.587584 0.113135 0.171134 0.128148
0.282924 0.264276 0.195966 0.256833
0.160879 0.265406 0.185629 0.388087
0.214787 0.376046 0.110213 0.298954
0.071191 0.037520 0.822672 0.068617
0.691292 0.070536 0.122475 0.115697
0.384850 0.353750 0.062019 0.199381
0.023180 0.018746 0.937325 0.020749
0.935386 0.018717 0.023034 0.022862
0.250000 0.250000 0.250000 0.250000

MOTIF CM000669.2_56639463-56640390(-)_1|2|1x0
letter-probability matrix: alength= 4 w= 16
0.374764 0.253462 0.156088 0.215686
0.066154 0.190678 0.099723 0.643444
0.021450 0.018791 0.939536 0.020223
0.135164 0.072792 0.283175 0.508869
0.244780 0.242537 0.119963 0.392719
0.244216 0.120839 0.100888 0.534057
0.175407 0.076345 0.177841 0.570408
0.151569 0.091494 0.669094 0.087843
0.108550 0.112629 0.060187 0.718634
0.358841 0.141777 0.286415 0.212967
0.047981 0.860574 0.038527 0.052917
0.061506 0.784196 0.061761 0.092536
0.322544 0.232715 0.122300 0.322441
0.545532 0.129740 0.220306 0.104422
0.183378 0.136969 0.433305 0.246348
0.250000 0.250000 0.250000 0.250000

MOTIF CM000669.2_56686486-56686909(-)_1|2|1x0
letter-probability matrix: alength= 4 w= 7
0.214787 0.376046 0.110213 0.298954
0.071191 0.037520 0.822672 0.068617
0.691292 0.070536 0.122475 0.115697
0.384850 0.353750 0.062019 0.199381
0.023180 0.018746 0.937325 0.020749
0.935386 0.018717 0.023034 0.022862
0.250000 0.250000 0.250000 0.250000

MOTIF CM000669.2_57119842-57121243(-)_1|1|1x0
letter-probability matrix: alength= 4 w= 13
0.371891 0.279352 0.218223 0.130534
0.091736 0.597145 0.112747 0.198372
0.071033 0.048206 0.226316 0.654445
0.327643 0.072509 0.533616 0.066232
0.074715 0.113853 0.129989 0.681443
0.034748 0.022985 0.913407 0.028860
0.040121 0.019977 0.907885 0.032017
0.805212 0.058380 0.078386 0.058022
0.070469 0.129676 0.060592 0.739263
0.556149 0.222162 0.132410 0.089279
0.920265 0.018504 0.042826 0.018405
0.150377 0.298392 0.125160 0.426071
0.250000 0.250000 0.250000 0.250000

MOTIF CM000669.2_57119842-57121243(-)_1|2|1x0
letter-probability matrix: alength= 4 w= 22
0.309690 0.103065 0.305066 0.282179
0.121978 0.400421 0.155541 0.322061
0.078782 0.114201 0.049101 0.757915
0.520089 0.200213 0.171644 0.108053
0.177110 0.573557 0.089373 0.159960
0.131981 0.414580 0.168040 0.285398
0.279488 0.271622 0.299728 0.149161
0.170522 0.415276 0.191254 0.222947
0.171664 0.103538 0.170221 0.554577
0.279488 0.271622 0.299728 0.149161
0.170522 0.415276 0.191254 0.222947
0.171664 0.103538 0.170221 0.554577
0.401224 0.154718 0.288572 0.155486
0.076061 0.136368 0.089712 0.697859
0.059092 0.043725 0.846689 0.050494
0.026359 0.019631 0.935304 0.018706
0.920571 0.022301 0.038676 0.018452
0.112338 0.117675 0.071527 0.698460
0.037578 0.023959 0.901250 0.037213
0.782331 0.068095 0.089508 0.060066
0.064867 0.139542 0.072041 0.723549
0.250000 0.250000 0.250000 0.250000

MOTIF CM000669.2_57274545-57274962(+)_1|2|1x0
letter-probability matrix: alength= 4 w= 7
0.405390 0.125167 0.326994 0.142448
0.924817 0.035469 0.020986 0.018728
0.036215 0.831427 0.039618 0.092739
0.384850 0.353750 0.062019 0.199381
0.023180 0.018746 0.937325 0.020749
0.935386 0.018717 0.023034 0.022862
0.250000 0.250000 0.250000 0.250000

MOTIF CM000669.2_57468707-57469946(+)_1|1|1x0
letter-probability matrix: alength= 4 w= 7
0.358378 0.077720 0.267534 0.296368
0.095494 0.398524 0.091992 0.413990
0.046195 0.042019 0.022551 0.889235
0.092638 0.028918 0.851621 0.026823
0.038723 0.860707 0.017214 0.083355
0.083200 0.696969 0.087343 0.132488
0.250000 0.250000 0.250000 0.250000

MOTIF CM000669.2_57468707-57469946(+)_1|2|1x0
letter-probability matrix: alength= 4 w= 22
0.480222 0.116597 0.231252 0.171929
0.221323 0.270933 0.134228 0.373516
0.129389 0.059183 0.089917 0.721512
0.483504 0.155605 0.268000 0.092892
0.144324 0.365096 0.194880 0.295700
0.095856 0.079731 0.089579 0.734834
0.351000 0.148138 0.284680 0.216181
0.057077 0.833860 0.046551 0.062512
0.070894 0.754331 0.071167 0.103609
0.348560 0.225073 0.261456 0.164910
0.116698 0.519658 0.160675 0.202969
0.206076 0.081685 0.097481 0.614757
0.483504 0.155605 0.268000 0.092892
0.144324 0.365096 0.194880 0.295700
0.095856 0.079731 0.089579 0.734834
0.344873 0.124443 0.375667 0.155017
0.117824 0.515329 0.185704 0.181143
0.204179 0.240514 0.060180 0.495128
0.555889 0.109223 0.269091 0.065797
0.090772 0.440745 0.082513 0.385970
0.027243 0.018633 0.931661 0.022463
0.250000 0.250000 0.250000 0.250000

MOTIF CM000669.2_63291515-63292678(-)_1|1|1x0
letter-probability matrix: alength= 4 w= 13
0.371891 0.279352 0.218223 0.130534
0.091736 0.597145 0.112747 0.198372
0.071033 0.048206 0.226316 0.654445
0.327643 0.072509 0.533616 0.066232
0.074715 0.113853 0.129989 0.681443
0.034748 0.022985 0.913407 0.028860
0.040121 0.019977 0.907885 0.032017
0.805212 0.058380 0.078386 0.058022
0.070469 0.129676 0.060592 0.739263
0.556149 0.222162 0.132410 0.089279
0.920265 0.018504 0.042826 0.018405
0.150377 0.298392 0.125160 0.426071
0.250000 0.250000 0.250000 0.250000

MOTIF CM000669.2_63455526-63456690(+)_1|1|1x0
letter-probability matrix: alength= 4 w= 13
0.371891 0.279352 0.218223 0.130534
0.091736 0.597145 0.112747 0.198372
0.071033 0.048206 0.226316 0.654445
0.327643 0.072509 0.533616 0.066232
0.074715 0.113853 0.129989 0.681443
0.034748 0.022985 0.913407 0.028860
0.040121 0.019977 0.907885 0.032017
0.805212 0.058380 0.078386 0.058022
0.070469 0.129676 0.060592 0.739263
0.556149 0.222162 0.132410 0.089279
0.920265 0.018504 0.042826 0.018405
0.150377 0.298392 0.125160 0.426071
0.250000 0.250000 0.250000 0.250000

MOTIF CM000669.2_63455526-63456690(+)_1|2|1x0
letter-probability matrix: alength= 4 w= 22
0.309690 0.103065 0.305066 0.282179
0.121978 0.400421 0.155541 0.322061
0.078782 0.114201 0.049101 0.757915
0.520089 0.200213 0.171644 0.108053
0.177110 0.573557 0.089373 0.159960
0.131981 0.414580 0.168040 0.285398
0.279488 0.271622 0.299728 0.149161
0.170522 0.415276 0.191254 0.222947
0.171664 0.103538 0.170221 0.554577
0.279488 0.271622 0.299728 0.149161
0.170522 0.415276 0.191254 0.222947
0.171664 0.103538 0.170221 0.554577
0.401224 0.154718 0.288572 0.155486
0.076061 0.136368 0.089712 0.697859
0.059092 0.043725 0.846689 0.050494
0.026359 0.019631 0.935304 0.018706
0.920571 0.022301 0.038676 0.018452
0.112338 0.117675 0.071527 0.698460
0.037578 0.023959 0.901250 0.037213
0.782331 0.068095 0.089508 0.060066
0.064867 0.139542 0.072041 0.723549
0.250000 0.250000 0.250000 0.250000

MOTIF CM000669.2_64015011-64015917(+)_1|1|1x0
letter-probability matrix: alength= 4 w= 19
0.327303 0.168518 0.304976 0.199204
0.070803 0.233635 0.114821 0.580742
0.030870 0.033013 0.902490 0.033627
0.410490 0.300091 0.176571 0.112848
0.308437 0.438254 0.103446 0.149863
0.188123 0.432801 0.158246 0.220829
0.362642 0.278286 0.221435 0.137637
0.100893 0.571034 0.122107 0.205966
0.080475 0.056218 0.235148 0.628159
0.555889 0.109223 0.269091 0.065797
0.090772 0.440745 0.082513 0.385970
0.027243 0.018633 0.931661 0.022463
0.030702 0.018967 0.919948 0.030383
0.809203 0.059360 0.079535 0.051903
0.056830 0.128992 0.063580 0.750598
0.533541 0.220123 0.119914 0.126423
0.628689 0.096523 0.146022 0.128766
0.036860 0.027644 0.907842 0.027654
0.250000 0.250000 0.250000 0.250000

MOTIF CM000669.2_64077241-64078546(+)_1|1|1x0
letter-probability matrix: alength= 4 w= 31
0.285549 0.083682 0.214841 0.415928
0.053670 0.848488 0.048139 0.049703
0.050408 0.810872 0.052843 0.085877
0.315228 0.116759 0.289713 0.278300
0.147922 0.598058 0.125249 0.128771
0.160827 0.146649 0.200819 0.491705
0.401651 0.127727 0.325731 0.144891
0.918345 0.038227 0.022917 0.020511
0.038741 0.822085 0.042285 0.096890
0.285860 0.088608 0.353221 0.272312
0.082968 0.788751 0.065724 0.062557
0.121602 0.127257 0.203477 0.547664
0.408266 0.151671 0.177877 0.262186
0.096114 0.297762 0.276123 0.330001
0.032136 0.018541 0.022298 0.927026
0.514012 0.136396 0.238292 0.111300
0.123858 0.127319 0.112072 0.636751
0.107676 0.076378 0.095943 0.720002
0.068120 0.051802 0.123369 0.756709
0.024501 0.931311 0.019740 0.024448
0.044827 0.773903 0.057542 0.123728
0.068120 0.051802 0.123369 0.756709
0.024501 0.931311 0.019740 0.024448
0.044827 0.773903 0.057542 0.123728
0.329373 0.116141 0.372904 0.181582
0.184648 0.320099 0.127684 0.367570
0.131833 0.700680 0.064258 0.103228
0.327556 0.230172 0.114829 0.327443
0.569974 0.120685 0.213898 0.095443
0.177353 0.129379 0.449256 0.244012
0.250000 0.250000 0.250000 0.250000

MOTIF CM000669.2_64078859-64079246(+)_1|2|1x0
letter-probability matrix: alength= 4 w= 7
0.041920 0.036496 0.870646 0.050938
0.082605 0.016610 0.830512 0.070273
0.591555 0.045031 0.153897 0.209516
0.287896 0.062466 0.379413 0.270225
0.046940 0.885948 0.034637 0.032475
0.089763 0.095246 0.175694 0.639297
0.250000 0.250000 0.250000 0.250000

MOTIF CM000669.2_64219297-64220287(+)_1|1|1x0
letter-probability matrix: alength= 4 w= 19
0.312755 0.096363 0.307762 0.283120
0.115060 0.410518 0.149240 0.325182
0.069614 0.103572 0.041974 0.784840
0.421145 0.301556 0.150751 0.126548
0.255710 0.506226 0.077881 0.160184
0.121025 0.443937 0.159247 0.275791
0.410490 0.300091 0.176571 0.112848
0.308437 0.438254 0.103446 0.149863
0.188123 0.432801 0.158246 0.220829
0.308597 0.178636 0.351830 0.160938
0.100033 0.107834 0.139799 0.652333
0.126939 0.057408 0.111992 0.703661
0.555889 0.109223 0.269091 0.065797
0.090772 0.440745 0.082513 0.385970
0.027243 0.018633 0.931661 0.022463
0.030702 0.018967 0.919948 0.030383
0.809203 0.059360 0.079535 0.051903
0.056830 0.128992 0.063580 0.750598
0.250000 0.250000 0.250000 0.250000

MOTIF CM000669.2_64265879-64266866(+)_1|1|1x0
letter-probability matrix: alength= 4 w= 22
0.480222 0.116597 0.231252 0.171929
0.221323 0.270933 0.134228 0.373516
0.129389 0.059183 0.089917 0.721512
0.483504 0.155605 0.268000 0.092892
0.144324 0.365096 0.194880 0.295700
0.095856 0.079731 0.089579 0.734834
0.351000 0.148138 0.284680 0.216181
0.057077 0.833860 0.046551 0.062512
0.070894 0.754331 0.071167 0.103609
0.309578 0.173950 0.291447 0.225026
0.155723 0.325326 0.187783 0.331169
0.129401 0.091001 0.070828 0.708770
0.555889 0.109223 0.269091 0.065797
0.090772 0.440745 0.082513 0.385970
0.027243 0.018633 0.931661 0.022463
0.261968 0.099698 0.374908 0.263427
0.072233 0.708015 0.071195 0.148557
0.036854 0.083296 0.035645 0.844204
0.351000 0.148138 0.284680 0.216181
0.057077 0.833860 0.046551 0.062512
0.070894 0.754331 0.071167 0.103609
0.250000 0.250000 0.250000 0.250000

MOTIF CM000669.2_64348025-64349144(+)_1|2|1x0
letter-probability matrix: alength= 4 w= 25
0.057582 0.037056 0.798271 0.107090
0.117825 0.073136 0.725008 0.084031
0.159120 0.067879 0.077983 0.695018
0.335687 0.126759 0.294879 0.242675
0.097910 0.772371 0.060276 0.069444
0.150242 0.406370 0.216927 0.226460
0.555889 0.109223 0.269091 0.065797
0.090772 0.440745 0.082513 0.385970
0.027243 0.018633 0.931661 0.022463
0.319613 0.109570 0.364305 0.206513
0.153268 0.198330 0.142360 0.506042
0.138849 0.230079 0.085030 0.546042
0.099626 0.070199 0.197592 0.632582
0.051710 0.833988 0.054022 0.060280
0.065609 0.165077 0.076659 0.692655
0.335687 0.126759 0.294879 0.242675
0.097910 0.772371 0.060276 0.069444
0.150242 0.406370 0.216927 0.226460
0.351000 0.148138 0.284680 0.216181
0.057077 0.833860 0.046551 0.062512
0.070894 0.754331 0.071167 0.103609
0.318030 0.234843 0.129191 0.317936
0.523735 0.137939 0.225579 0.112747
0.188646 0.143856 0.419333 0.248165
0.250000 0.250000 0.250000 0.250000

MOTIF CM000669.2_64469703-64470189(+)_1|1|1x0
letter-probability matrix: alength= 4 w= 7
0.596177 0.118828 0.202344 0.082651
0.882674 0.045503 0.038149 0.033675
0.887422 0.053995 0.024257 0.034326
0.438874 0.166543 0.185735 0.208848
0.050043 0.046177 0.867402 0.036377
0.941780 0.018836 0.019118 0.020267
0.250000 0.250000 0.250000 0.250000

MOTIF CM000669.2_64521163-64522615(-)_1|1|1x0
letter-probability matrix: alength= 4 w= 37
0.146469 0.101548 0.592277 0.159706
0.141473 0.067457 0.634384 0.156686
0.128758 0.026452 0.798784 0.046006
0.413811 0.115374 0.328173 0.142643
0.112035 0.589205 0.082513 0.216247
0.173997 0.086545 0.163348 0.576110
0.582428 0.127879 0.233053 0.056639
0.170159 0.570093 0.101493 0.158255
0.230725 0.085041 0.088650 0.595584
0.030548 0.018568 0.928415 0.022469
0.116284 0.298129 0.079357 0.506229
0.235349 0.289264 0.130804 0.344583
0.479480 0.339798 0.090162 0.090560
0.551632 0.163906 0.168491 0.115971
0.617389 0.161552 0.122110 0.098949
0.060903 0.037107 0.871254 0.030736
0.855862 0.040529 0.058551 0.045059
0.841143 0.047261 0.040621 0.070975
0.498010 0.141832 0.257403 0.102755
0.824923 0.075674 0.048517 0.050886
0.706261 0.144219 0.063143 0.086377
0.413811 0.115374 0.328173 0.142643
0.112035 0.589205 0.082513 0.216247
0.173997 0.086545 0.163348 0.576110
0.287381 0.140812 0.395198 0.176609
0.210929 0.389720 0.203648 0.195703
0.224672 0.289108 0.126928 0.359292
0.400430 0.124106 0.378934 0.096530
0.035508 0.837509 0.029417 0.097566
0.896942 0.038171 0.031527 0.033360
0.229600 0.091891 0.295310 0.383199
0.170266 0.440760 0.151566 0.237408
0.083297 0.218821 0.134140 0.563742
0.532553 0.146241 0.134283 0.186923
0.238762 0.067301 0.601675 0.092261
0.249128 0.099037 0.161815 0.490020
0.250000 0.250000 0.250000 0.250000

MOTIF CM000669.2_64706247-64708653(+)_1|1|1x0
letter-probability matrix: alength= 4 w= 13
0.547515 0.217118 0.073929 0.161439
0.040770 0.035308 0.887630 0.036292
0.933973 0.021531 0.023338 0.021159
0.063483 0.021880 0.882599 0.032037
0.203962 0.119947 0.088309 0.587783
0.878279 0.040412 0.033114 0.048196
0.258574 0.078335 0.402735 0.260356
0.047119 0.791704 0.046284 0.114893
0.018982 0.052012 0.018216 0.910790
0.583808 0.109093 0.147265 0.159834
0.366705 0.142859 0.238677 0.251759
0.062147 0.053769 0.155327 0.728758
0.250000 0.250000 0.250000 0.250000

MOTIF CM000669.2_64706247-64708653(+)_1|3|1x0
letter-probability matrix: alength= 4 w= 7
0.505608 0.342110 0.075951 0.076331
0.594058 0.149949 0.154716 0.101276
0.665373 0.145402 0.105846 0.083379
0.103357 0.028349 0.848275 0.020019
0.029340 0.837412 0.023537 0.109711
0.933363 0.018667 0.021460 0.026509
0.250000 0.250000 0.250000 0.250000

MOTIF CM000669.2_64706247-64708653(+)_1|4|1x0
letter-probability matrix: alength= 4 w= 13
0.181346 0.071674 0.657879 0.089101
0.173058 0.079881 0.254311 0.492750
0.558769 0.091357 0.192987 0.156886
0.351920 0.129459 0.358890 0.159731
0.080681 0.345219 0.102590 0.471510
0.021969 0.025447 0.927664 0.024921
0.491949 0.341147 0.083257 0.083647
0.571680 0.157352 0.162035 0.108932
0.640272 0.153961 0.114337 0.091430
0.114603 0.050403 0.787793 0.047201
0.072419 0.387616 0.066312 0.473654
0.026372 0.018567 0.928338 0.026722
0.250000 0.250000 0.250000 0.250000

MOTIF CM000669.2_64706247-64708653(+)_1|5|1x0
letter-probability matrix: alength= 4 w= 16
0.443450 0.283026 0.202830 0.070693
0.019884 0.031421 0.019650 0.929045
0.932468 0.020129 0.021703 0.025699
0.624845 0.216503 0.086108 0.072544
0.761375 0.072550 0.096616 0.069459
0.788936 0.077778 0.056956 0.076331
0.413257 0.237053 0.241392 0.108298
0.213442 0.434759 0.151894 0.199906
0.123247 0.122672 0.097783 0.656297
0.119168 0.044001 0.795573 0.041258
0.056693 0.805715 0.028328 0.109264
0.103123 0.635815 0.107503 0.153559
0.515572 0.209334 0.140906 0.134188
0.526537 0.141058 0.132644 0.199761
0.019603 0.018840 0.942000 0.019557
0.250000 0.250000 0.250000 0.250000

MOTIF CM000669.2_64831380-64832904(+)_1|3|1x0
letter-probability matrix: alength= 4 w= 25
0.587914 0.191433 0.122672 0.097981
0.117639 0.115579 0.124343 0.642438
0.743022 0.078096 0.092476 0.086406
0.538385 0.125251 0.250212 0.086152
0.877894 0.054814 0.032715 0.034577
0.765759 0.121069 0.046405 0.066767
0.229416 0.129846 0.288803 0.351935
0.155841 0.351260 0.255995 0.236904
0.061032 0.064103 0.756793 0.118072
0.055599 0.034777 0.878408 0.031216
0.085163 0.030405 0.839959 0.044473
0.924662 0.019087 0.021991 0.034260
0.336099 0.216782 0.284299 0.162820
0.163409 0.502741 0.151122 0.182728
0.082566 0.059731 0.094377 0.763326
0.480598 0.165710 0.265474 0.088218
0.165129 0.161173 0.143615 0.530083
0.035668 0.020322 0.917910 0.026099
0.334816 0.382159 0.112099 0.170927
0.099178 0.169240 0.630892 0.100691
0.689961 0.109457 0.105634 0.094949
0.562446 0.291766 0.095771 0.050018
0.077688 0.572686 0.051808 0.297819
0.941087 0.019411 0.020681 0.018822
0.250000 0.250000 0.250000 0.250000

MOTIF CM000669.2_64927631-64929035(+)_1|1|1x0
letter-probability matrix: alength= 4 w= 19
0.103357 0.028349 0.848275 0.020019
0.029340 0.837412 0.023537 0.109711
0.933363 0.018667 0.021460 0.026509
0.261004 0.091797 0.384622 0.262577
0.062595 0.739239 0.061623 0.136543
0.029446 0.071135 0.028403 0.871016
0.339244 0.080512 0.409483 0.170761
0.143138 0.571306 0.096310 0.189246
0.149436 0.182044 0.058636 0.609884
0.216719 0.100595 0.469460 0.213227
0.219948 0.421662 0.075494 0.282897
0.059986 0.150860 0.070424 0.718730
0.376935 0.141564 0.286533 0.194968
0.106495 0.530113 0.090686 0.272706
0.678098 0.120506 0.127938 0.073458
0.531786 0.127929 0.251532 0.088753
0.870204 0.057907 0.034973 0.036916
0.756551 0.124788 0.048896 0.069765
0.250000 0.250000 0.250000 0.250000

MOTIF CM000669.2_64927631-64929035(+)_1|2|1x0
letter-probability matrix: alength= 4 w= 13
0.048277 0.034807 0.887577 0.029339
0.817326 0.050459 0.065734 0.066481
0.048371 0.018198 0.909901 0.023531
0.261493 0.095496 0.379999 0.263012
0.067064 0.724636 0.066060 0.142240
0.032799 0.076756 0.031678 0.858768
0.460793 0.229022 0.224056 0.086130
0.122043 0.509256 0.078606 0.290096
0.127856 0.071482 0.243179 0.557483
0.445003 0.118852 0.328375 0.107770
0.052515 0.817896 0.036884 0.092705
0.044304 0.100293 0.055187 0.800217
0.250000 0.250000 0.250000 0.250000

MOTIF CM000669.2_64976909-64977866(-)_1|1|1x0
letter-probability matrix: alength= 4 w= 16
0.386952 0.296027 0.190458 0.126564
0.106106 0.058705 0.691422 0.143766
0.059277 0.048136 0.851743 0.040843
0.520916 0.276045 0.149830 0.053209
0.051452 0.313563 0.046816 0.588170
0.916280 0.027148 0.028237 0.028335
0.520916 0.276045 0.149830 0.053209
0.051452 0.313563 0.046816 0.588170
0.916280 0.027148 0.028237 0.028335
0.407680 0.195734 0.209830 0.186757
0.889134 0.024607 0.056455 0.029804
0.171564 0.121901 0.062616 0.643919
0.562446 0.291766 0.095771 0.050018
0.077688 0.572686 0.051808 0.297819
0.941087 0.019411 0.020681 0.018822
0.250000 0.250000 0.250000 0.250000

MOTIF CM000669.2_64976909-64977866(-)_1|2|1x0
letter-probability matrix: alength= 4 w= 10
0.514089 0.225808 0.086611 0.173491
0.054734 0.048162 0.847750 0.049354
0.903365 0.031591 0.033939 0.031106
0.352143 0.114813 0.386863 0.146181
0.107308 0.543544 0.176961 0.172187
0.195822 0.234459 0.051112 0.518607
0.366823 0.391693 0.092801 0.148683
0.661452 0.089372 0.130579 0.118596
0.018616 0.022451 0.930783 0.028150
0.250000 0.250000 0.250000 0.250000

MOTIF CM000669.2_64978121-64979564(-)_1|1|1x0
letter-probability matrix: alength= 4 w= 25
0.531325 0.207792 0.169655 0.091228
0.039342 0.037035 0.030459 0.893164
0.909989 0.027669 0.028151 0.034192
0.043799 0.025729 0.912228 0.018245
0.900585 0.034432 0.031650 0.033333
0.825298 0.061623 0.041177 0.071902
0.331682 0.411003 0.110001 0.147313
0.708651 0.070416 0.139592 0.081341
0.642468 0.099831 0.141798 0.115903
0.542906 0.295017 0.104780 0.057297
0.086415 0.553053 0.059304 0.301228
0.923946 0.025080 0.026601 0.024372
0.378599 0.313892 0.119177 0.188333
0.111324 0.192030 0.537115 0.159532
0.049804 0.066465 0.832802 0.050929
0.326142 0.395576 0.145037 0.133244
0.093403 0.153688 0.631893 0.121016
0.543281 0.214354 0.120938 0.121427
0.542906 0.295017 0.104780 0.057297
0.086415 0.553053 0.059304 0.301228
0.923946 0.025080 0.026601 0.024372
0.065670 0.042463 0.853460 0.038407
0.096908 0.037214 0.812891 0.052987
0.905033 0.024585 0.028043 0.042339
0.250000 0.250000 0.250000 0.250000

MOTIF CM000669.2_64978121-64979564(-)_1|2|1x0
letter-probability matrix: alength= 4 w= 7
0.551873 0.293627 0.100617 0.053883
0.082361 0.562076 0.055790 0.299773
0.932240 0.022336 0.023739 0.021684
0.350377 0.277446 0.131136 0.241041
0.095643 0.268487 0.094573 0.541297
0.031309 0.018505 0.925226 0.024960
0.250000 0.250000 0.250000 0.250000

MOTIF CM000669.2_65398312-65399872(+)_1|1|1x0
letter-probability matrix: alength= 4 w= 34
0.422824 0.094394 0.366329 0.116453
0.073892 0.676274 0.055100 0.194734
0.893690 0.036485 0.034918 0.034907
0.447912 0.117128 0.328918 0.106041
0.050623 0.823840 0.035355 0.090182
0.042623 0.097757 0.053280 0.806340
0.322578 0.103776 0.370553 0.203093
0.147426 0.193712 0.136335 0.522527
0.132134 0.225619 0.078597 0.563650
0.677462 0.228632 0.053527 0.040378
0.043987 0.616861 0.054406 0.284746
0.903265 0.027264 0.037482 0.031988
0.413477 0.112521 0.388891 0.085111
0.026050 0.872735 0.021135 0.080080
0.925911 0.027753 0.022441 0.023895
0.525974 0.130298 0.252648 0.091080
0.863128 0.060732 0.037062 0.039078
0.748272 0.128089 0.051166 0.072472
0.333724 0.137707 0.399473 0.129096
0.215380 0.483409 0.103146 0.198064
0.107189 0.149029 0.173593 0.570188
0.422824 0.094394 0.366329 0.116453
0.073892 0.676274 0.055100 0.194734
0.893690 0.036485 0.034918 0.034907
0.355832 0.125120 0.363200 0.155848
0.075853 0.346575 0.097503 0.480070
0.018759 0.021874 0.937965 0.021402
0.416140 0.144207 0.234819 0.204834
0.657171 0.093240 0.107896 0.141693
0.029675 0.042167 0.899378 0.028781
0.261290 0.093896 0.381982 0.262832
0.065121 0.730956 0.064131 0.139791
0.031324 0.074308 0.030236 0.864132
0.250000 0.250000 0.250000 0.250000

MOTIF CM000669.2_99486354-99487485(+)_1|1|1x0
letter-probability matrix: alength= 4 w= 25
0.307144 0.112569 0.246986 0.333301
0.136310 0.307458 0.171259 0.384973
0.094048 0.142367 0.081839 0.681746
0.028867 0.018626 0.931286 0.021222
0.835483 0.048197 0.088145 0.028175
0.133950 0.220965 0.152182 0.492902
0.302709 0.247921 0.165438 0.283933
0.135762 0.576443 0.129961 0.157834
0.082036 0.066197 0.746387 0.105380
0.415324 0.250898 0.161491 0.172286
0.111705 0.220499 0.127530 0.540266
0.033956 0.035045 0.892998 0.038000
0.135313 0.045955 0.784360 0.034372
0.047066 0.772239 0.039157 0.141539
0.883240 0.033711 0.037872 0.045178
0.394461 0.234322 0.114402 0.256815
0.185935 0.316573 0.272256 0.225237
0.537545 0.164935 0.172977 0.124543
0.401306 0.277760 0.190916 0.130018
0.061987 0.048188 0.055394 0.834432
0.900549 0.032463 0.033861 0.033127
0.325589 0.190973 0.244609 0.238828
0.169165 0.214840 0.318141 0.297854
0.101362 0.101772 0.674027 0.122839
0.250000 0.250000 0.250000 0.250000

MOTIF CM000669.2_99493531-99494713(-)_1|1|1x0
letter-probability matrix: alength= 4 w= 10
0.054526 0.033975 0.881029 0.030470
0.083879 0.029696 0.842854 0.043571
0.926663 0.018533 0.021378 0.033425
0.434291 0.110503 0.317910 0.137296
0.064461 0.116552 0.085953 0.733035
0.933038 0.023473 0.019009 0.024480
0.042993 0.025112 0.902103 0.029791
0.026814 0.913738 0.020786 0.038662
0.671735 0.048595 0.061606 0.218064
0.250000 0.250000 0.250000 0.250000

MOTIF CM000669.2_99493531-99494713(-)_1|2|1x0
letter-probability matrix: alength= 4 w= 10
0.089516 0.056358 0.794003 0.060122
0.114222 0.053220 0.765442 0.067116
0.818540 0.052152 0.051903 0.077406
0.417298 0.123616 0.347189 0.111897
0.049756 0.789712 0.048212 0.112321
0.870758 0.042069 0.041377 0.045796
0.029343 0.030205 0.090776 0.849677
0.022209 0.926438 0.018529 0.032824
0.712077 0.037574 0.044800 0.205549
0.250000 0.250000 0.250000 0.250000

MOTIF CM000669.2_99531028-99532246(+)_1|1|1x0
letter-probability matrix: alength= 4 w= 16
0.374519 0.374958 0.124848 0.125675
0.108001 0.167492 0.102518 0.621989
0.761823 0.079178 0.085714 0.073285
0.249908 0.242761 0.104912 0.402418
0.068751 0.060939 0.768572 0.101738
0.077832 0.040212 0.832659 0.049297
0.536276 0.184537 0.155548 0.123639
0.105947 0.042440 0.805846 0.045767
0.043684 0.018737 0.037078 0.900502
0.398836 0.352959 0.127435 0.120770
0.290316 0.043403 0.607609 0.058671
0.876688 0.034419 0.057406 0.031487
0.437390 0.310390 0.091963 0.160258
0.043282 0.022233 0.905805 0.028681
0.929643 0.018593 0.029661 0.022103
0.250000 0.250000 0.250000 0.250000

MOTIF CM000669.2_99531028-99532246(+)_1|3|1x0
letter-probability matrix: alength= 4 w= 7
0.285265 0.087008 0.306012 0.321715
0.101074 0.245647 0.122054 0.531225
0.063010 0.075708 0.044014 0.817268
0.755939 0.057564 0.125849 0.060648
0.082637 0.018040 0.858459 0.040864
0.081442 0.017382 0.032076 0.869100
0.250000 0.250000 0.250000 0.250000

MOTIF CM000669.2_99572195-99573581(+)_1|1|1x0
letter-probability matrix: alength= 4 w= 7
0.038072 0.025914 0.917000 0.019014
0.068326 0.134018 0.060498 0.737159
0.878362 0.034459 0.034238 0.052942
0.042925 0.024424 0.914363 0.018287
0.056003 0.053502 0.041440 0.849055
0.884670 0.034472 0.031593 0.049265
0.250000 0.250000 0.250000 0.250000

MOTIF CM000669.2_99572195-99573581(+)_1|4|1x0
letter-probability matrix: alength= 4 w= 7
0.545030 0.206933 0.160289 0.087748
0.079059 0.412061 0.052911 0.455969
0.914955 0.018299 0.035184 0.031562
0.752473 0.058592 0.127232 0.061703
0.084043 0.018590 0.855552 0.041814
0.082862 0.017923 0.032900 0.866315
0.250000 0.250000 0.250000 0.250000

MOTIF CM000669.2_99629120-99630017(+)_1|1|1x0
letter-probability matrix: alength= 4 w= 22
0.144888 0.031969 0.791955 0.031187
0.037498 0.848636 0.027142 0.086724
0.904647 0.031499 0.027716 0.036137
0.164428 0.146894 0.528527 0.160151
0.176184 0.108004 0.365064 0.350748
0.128939 0.105157 0.595894 0.170010
0.419443 0.206660 0.204015 0.169882
0.620050 0.092717 0.127597 0.159636
0.023694 0.021091 0.928308 0.026906
0.285182 0.338182 0.133644 0.242992
0.074327 0.076534 0.706650 0.142489
0.040180 0.036649 0.865713 0.057459
0.344715 0.248616 0.216365 0.190303
0.029000 0.030597 0.904617 0.035786
0.757967 0.066334 0.075104 0.100595
0.115435 0.064164 0.399690 0.420710
0.309021 0.111268 0.496116 0.083595
0.119537 0.698266 0.091307 0.090890
0.048277 0.034807 0.887577 0.029339
0.817326 0.050459 0.065734 0.066481
0.048371 0.018198 0.909901 0.023531
0.250000 0.250000 0.250000 0.250000

MOTIF CM000669.2_100033246-100034194(+)_1|1|1x0
letter-probability matrix: alength= 4 w= 19
0.326193 0.200493 0.282353 0.190961
0.082281 0.171353 0.109056 0.637309
0.051597 0.053593 0.837863 0.056947
0.254220 0.199352 0.176102 0.370326
0.188585 0.192774 0.273261 0.345381
0.066351 0.126619 0.710513 0.096518
0.029343 0.030205 0.090776 0.849677
0.022209 0.926438 0.018529 0.032824
0.712077 0.037574 0.044800 0.205549
0.129005 0.089446 0.177282 0.604266
0.812449 0.072597 0.065229 0.049725
0.046173 0.111670 0.097210 0.744947
0.250921 0.146827 0.367877 0.234375
0.587392 0.087080 0.185190 0.140338
0.116795 0.163718 0.131785 0.587702
0.071654 0.058443 0.814651 0.055253
0.083356 0.168282 0.089445 0.658917
0.063208 0.039974 0.827334 0.069484
0.250000 0.250000 0.250000 0.250000

MOTIF CM000669.2_100063759-100064614(+)_1|1|1x0
letter-probability matrix: alength= 4 w= 22
0.340934 0.156197 0.302038 0.200831
0.673631 0.076128 0.191258 0.058984
0.268651 0.350407 0.171008 0.209935
0.392742 0.130614 0.350395 0.126248
0.788091 0.083458 0.056401 0.072051
0.079786 0.267865 0.082710 0.569639
0.424790 0.141774 0.120035 0.313401
0.085145 0.059659 0.079071 0.776125
0.826115 0.049693 0.053225 0.070967
0.041020 0.042201 0.881310 0.035469
0.139100 0.208679 0.068445 0.583776
0.249736 0.413753 0.120184 0.216328
0.029343 0.030205 0.090776 0.849677
0.022209 0.926438 0.018529 0.032824
0.712077 0.037574 0.044800 0.205549
0.129005 0.089446 0.177282 0.604266
0.812449 0.072597 0.065229 0.049725
0.046173 0.111670 0.097210 0.744947
0.333896 0.188371 0.309311 0.168422
0.844793 0.054680 0.057035 0.043492
0.095714 0.642473 0.084560 0.177253
0.250000 0.250000 0.250000 0.250000

MOTIF CM000669.2_100071145-100072297(-)_1|1|1x0
letter-probability matrix: alength= 4 w= 25
0.034295 0.020545 0.926627 0.018533
0.100160 0.113060 0.100519 0.686261
0.086701 0.058574 0.055463 0.799262
0.545888 0.141678 0.185385 0.127049
0.161374 0.113154 0.156757 0.568715
0.086054 0.053531 0.075476 0.784939
0.584558 0.247627 0.068955 0.098861
0.206402 0.041384 0.706132 0.046081
0.933797 0.019601 0.023956 0.022645
0.340949 0.245195 0.229173 0.184683
0.119362 0.278072 0.099924 0.502641
0.046212 0.035485 0.871749 0.046554
0.218955 0.178823 0.284514 0.317708
0.110851 0.578853 0.097095 0.213202
0.059541 0.067111 0.073565 0.799783
0.284521 0.159183 0.358315 0.197981
0.102464 0.114967 0.124881 0.657689
0.154672 0.381142 0.207704 0.256482
0.584558 0.247627 0.068955 0.098861
0.206402 0.041384 0.706132 0.046081
0.933797 0.019601 0.023956 0.022645
0.346424 0.146977 0.216384 0.290216
0.067217 0.760711 0.071998 0.100074
0.042189 0.043717 0.828874 0.085219
0.250000 0.250000 0.250000 0.250000

MOTIF CM000669.2_149070425-149072531(-)_1|2|1x0
letter-probability matrix: alength= 4 w= 40
0.307745 0.215422 0.280078 0.196755
0.115227 0.211122 0.489905 0.183746
0.124087 0.143848 0.115827 0.616237
0.032577 0.018564 0.928177 0.020682
0.162805 0.016841 0.802728 0.017627
0.132227 0.650503 0.038497 0.178773
0.283692 0.143309 0.224692 0.348307
0.209984 0.130171 0.310633 0.349212
0.247819 0.147507 0.135286 0.469388
0.251018 0.201987 0.215440 0.331555
0.133209 0.205265 0.514135 0.147391
0.232074 0.189070 0.335363 0.243493
0.199184 0.208219 0.210045 0.382552
0.175102 0.622570 0.089638 0.112690
0.117282 0.101997 0.209786 0.570936
0.291223 0.138863 0.279554 0.290360
0.296453 0.131132 0.266471 0.305944
0.352970 0.167842 0.122757 0.356432
0.372313 0.311612 0.124232 0.191843
0.117066 0.196459 0.521731 0.164745
0.056040 0.073707 0.813012 0.057242
0.322336 0.188983 0.355890 0.132791
0.270811 0.322591 0.137950 0.268648
0.222980 0.165049 0.145766 0.466205
0.319811 0.274847 0.256188 0.149153
0.143530 0.238148 0.459029 0.159293
0.146458 0.158020 0.204847 0.490675
0.286484 0.146052 0.256616 0.310848
0.232261 0.224822 0.234198 0.308719
0.123418 0.104710 0.090051 0.681821
0.059295 0.027526 0.882648 0.030530
0.309604 0.077826 0.087903 0.524666
0.888244 0.035351 0.027685 0.048721
0.293473 0.209554 0.202267 0.294707
0.209871 0.194461 0.427590 0.168078
0.212530 0.149753 0.407108 0.230609
0.231669 0.127344 0.447952 0.193035
0.260136 0.051713 0.123538 0.564614
0.078149 0.145708 0.090428 0.685715
0.250000 0.250000 0.250000 0.250000

MOTIF CM000669.2_149103614-149105636(-)_1|2|1x0
letter-probability matrix: alength= 4 w= 55
0.466167 0.172982 0.237031 0.123820
0.137018 0.121960 0.144633 0.596389
0.192869 0.076436 0.069414 0.661282
0.302528 0.350270 0.169797 0.177405
0.093000 0.096115 0.073138 0.737746
0.544508 0.224430 0.128416 0.102646
0.434758 0.156115 0.293851 0.115276
0.079003 0.280519 0.054857 0.585621
0.458149 0.077349 0.094058 0.370445
0.378789 0.266062 0.157567 0.197583
0.060408 0.085336 0.366541 0.487714
0.347377 0.073390 0.434671 0.144562
0.354712 0.139991 0.328305 0.176993
0.851570 0.032504 0.081200 0.034726
0.182584 0.148628 0.056076 0.612712
0.442630 0.133306 0.198018 0.226046
0.130336 0.307540 0.150734 0.411390
0.081201 0.092310 0.134089 0.692400
0.300421 0.218295 0.192242 0.289041
0.124597 0.230832 0.142138 0.502433
0.075539 0.062555 0.058720 0.803186
0.299694 0.275766 0.080467 0.344073
0.060906 0.107293 0.758275 0.073527
0.021920 0.018710 0.935479 0.023891
0.417617 0.121015 0.329689 0.131679
0.091818 0.048666 0.230380 0.629136
0.749120 0.076761 0.058901 0.115218
0.362237 0.252782 0.191686 0.193295
0.083663 0.085739 0.628645 0.201953
0.054650 0.066385 0.825378 0.053587
0.341749 0.151316 0.283047 0.223888
0.137097 0.113977 0.126216 0.622710
0.125252 0.111561 0.159553 0.603634
0.262263 0.195489 0.327709 0.214540
0.208697 0.098893 0.154267 0.538143
0.077307 0.272975 0.116654 0.533063
0.273362 0.220304 0.300279 0.206056
0.125561 0.230492 0.424501 0.219446
0.181227 0.113533 0.142157 0.563083
0.441697 0.196881 0.220590 0.140832
0.071555 0.085776 0.101977 0.740692
0.065121 0.028102 0.871981 0.034796
0.282677 0.135282 0.352957 0.229085
0.397992 0.098591 0.206274 0.297143
0.062719 0.221962 0.215438 0.499881
0.546126 0.164029 0.168654 0.121191
0.166139 0.374194 0.079215 0.380451
0.685057 0.054745 0.187144 0.073053
0.378439 0.126464 0.314157 0.180940
0.717241 0.099746 0.117354 0.065659
0.073681 0.078856 0.042933 0.804530
0.458812 0.135547 0.308015 0.097626
0.275658 0.168444 0.071967 0.483931
0.244280 0.115782 0.069389 0.570548
0.250000 0.250000 0.250000 0.250000

MOTIF CM000669.2_149178592-149179798(+)_1|1|1x0
letter-probability matrix: alength= 4 w= 22
0.302948 0.242390 0.310288 0.144375
0.121821 0.323127 0.265008 0.290044
0.078576 0.085102 0.169620 0.666702
0.277317 0.171290 0.187919 0.363475
0.100874 0.091087 0.665999 0.142041
0.073836 0.064952 0.779787 0.081425
0.263905 0.150020 0.386177 0.199898
0.078740 0.046353 0.822469 0.052438
0.018938 0.018835 0.941749 0.020478
0.051550 0.035613 0.876449 0.036388
0.172357 0.184859 0.088441 0.554343
0.226055 0.354646 0.114643 0.304655
0.291547 0.209415 0.351810 0.147228
0.142579 0.229013 0.196259 0.432148
0.245366 0.147145 0.133266 0.474223
0.277024 0.165691 0.315027 0.242258
0.133749 0.095735 0.412857 0.357659
0.131142 0.615275 0.096019 0.157565
0.251127 0.135860 0.474888 0.138125
0.091384 0.225427 0.344044 0.339145
0.071157 0.089432 0.057858 0.781553
0.250000 0.250000 0.250000 0.250000

MOTIF CM000669.2_149223714-149224644(+)_1|1|1x0
letter-probability matrix: alength= 4 w= 16
0.254343 0.230256 0.373096 0.142305
0.109592 0.173373 0.264905 0.452129
0.094621 0.134300 0.417312 0.353768
0.328332 0.143075 0.242239 0.286354
0.494560 0.124074 0.207077 0.174290
0.047982 0.064523 0.807432 0.080063
0.263905 0.150020 0.386177 0.199898
0.078740 0.046353 0.822469 0.052438
0.018938 0.018835 0.941749 0.020478
0.104574 0.057064 0.757476 0.080886
0.261369 0.189931 0.216885 0.331815
0.170089 0.499495 0.140630 0.189785
0.359507 0.200375 0.277611 0.162507
0.191595 0.206634 0.090471 0.511299
0.155939 0.158314 0.358316 0.327431
0.250000 0.250000 0.250000 0.250000

MOTIF CM000669.2_149294570-149295491(+)_1|1|1x0
letter-probability matrix: alength= 4 w= 7
0.413826 0.208271 0.205686 0.172217
0.608917 0.096398 0.131397 0.163288
0.026235 0.023434 0.920654 0.029678
0.499038 0.281341 0.089246 0.130375
0.070894 0.324521 0.080336 0.524249
0.024049 0.018675 0.933734 0.023542
0.250000 0.250000 0.250000 0.250000

MOTIF CM000669.2_149431778-149432960(-)_1|1|1x0
letter-probability matrix: alength= 4 w= 7
0.209079 0.130435 0.361911 0.298575
0.104842 0.052658 0.101019 0.741481
0.017386 0.026370 0.086931 0.869312
0.499961 0.155856 0.227036 0.117148
0.852733 0.051374 0.049315 0.046578
0.265670 0.070645 0.073465 0.590219
0.250000 0.250000 0.250000 0.250000

MOTIF CM000669.2_149431778-149432960(-)_1|2|1x0
letter-probability matrix: alength= 4 w= 7
0.381248 0.222965 0.273306 0.122481
0.163759 0.242480 0.113817 0.479944
0.306441 0.119417 0.097314 0.476828
0.382740 0.087524 0.447432 0.082305
0.080392 0.666197 0.066667 0.186744
0.020147 0.025253 0.018718 0.935882
0.250000 0.250000 0.250000 0.250000

MOTIF CM000669.2_149431778-149432960(-)_1|3|1x0
letter-probability matrix: alength= 4 w= 16
0.208622 0.167404 0.146136 0.477839
0.220028 0.211554 0.139981 0.428438
0.030531 0.022663 0.029389 0.917417
0.346122 0.334932 0.153159 0.165786
0.024515 0.030443 0.917286 0.027757
0.776326 0.043038 0.075523 0.105113
0.408765 0.273652 0.083448 0.234135
0.049531 0.085256 0.802791 0.062422
0.031186 0.031639 0.871883 0.065293
0.306572 0.247856 0.265738 0.179834
0.194604 0.075907 0.669942 0.059547
0.148854 0.687294 0.086150 0.077702
0.129307 0.084919 0.642966 0.142809
0.122688 0.052427 0.686934 0.137951
0.104202 0.016938 0.846888 0.031973
0.250000 0.250000 0.250000 0.250000

MOTIF CM000669.2_149474386-149475559(-)_1|2|1x0
letter-probability matrix: alength= 4 w= 10
0.186603 0.086156 0.128147 0.599095
0.098516 0.048091 0.808080 0.045314
0.018722 0.024415 0.936091 0.020772
0.177217 0.218903 0.443919 0.159961
0.104457 0.075721 0.679624 0.140197
0.161086 0.519793 0.130264 0.188857
0.134159 0.093824 0.649260 0.122757
0.066351 0.040314 0.808951 0.084384
0.077103 0.027591 0.846851 0.048455
0.250000 0.250000 0.250000 0.250000

MOTIF CM000669.2_149764716-149766348(-)_1|2|1x0
letter-probability matrix: alength= 4 w= 16
0.065540 0.033873 0.861910 0.038677
0.087976 0.047106 0.794641 0.070277
0.103192 0.045200 0.057799 0.793809
0.105200 0.118356 0.586938 0.189506
0.127222 0.069631 0.668824 0.134323
0.227591 0.062253 0.552257 0.157899
0.472495 0.174202 0.154325 0.198978
0.127239 0.043900 0.775143 0.053719
0.885911 0.046520 0.033832 0.033738
0.061116 0.053441 0.798432 0.087011
0.053603 0.017908 0.895417 0.033071
0.199905 0.032620 0.696453 0.071022
0.319290 0.264633 0.120356 0.295720
0.030439 0.031102 0.898110 0.040349
0.897817 0.030024 0.038913 0.033245
0.250000 0.250000 0.250000 0.250000

MOTIF CM000669.2_149764716-149766348(-)_1|4|1x0
letter-probability matrix: alength= 4 w= 16
0.133053 0.086979 0.621917 0.158050
0.104938 0.051756 0.687132 0.156174
0.112303 0.017052 0.832514 0.038131
0.036016 0.026122 0.917298 0.020564
0.901977 0.027903 0.034113 0.036008
0.274642 0.146223 0.121658 0.457477
0.129307 0.084919 0.642966 0.142809
0.122688 0.052427 0.686934 0.137951
0.104202 0.016938 0.846888 0.031973
0.300942 0.226573 0.096908 0.375577
0.812983 0.037934 0.097219 0.051863
0.194304 0.115355 0.158887 0.531454
0.054138 0.026434 0.888899 0.030529
0.075706 0.038412 0.826564 0.059317
0.089997 0.036714 0.047953 0.825335
0.250000 0.250000 0.250000 0.250000

MOTIF CM000669.2_150371190-150372942(+)_1|1|1x0
letter-probability matrix: alength= 4 w= 7
0.245298 0.059402 0.329100 0.366201
0.508277 0.245196 0.189151 0.057376
0.018136 0.046103 0.028965 0.906796
0.220606 0.154397 0.301382 0.323615
0.169750 0.042556 0.307148 0.480545
0.125281 0.529133 0.211592 0.133995
0.250000 0.250000 0.250000 0.250000

MOTIF CM000669.2_150371190-150372942(+)_1|2|1x0
letter-probability matrix: alength= 4 w= 7
0.319641 0.206197 0.217481 0.256680
0.188188 0.069252 0.183971 0.558588
0.018354 0.032606 0.917713 0.031326
0.232803 0.185187 0.284365 0.297645
0.207323 0.085381 0.303243 0.404053
0.167717 0.422464 0.234711 0.175108
0.250000 0.250000 0.250000 0.250000

MOTIF CM000669.2_150371190-150372942(+)_1|4|1x0
letter-probability matrix: alength= 4 w= 10
0.430836 0.214529 0.241244 0.113391
0.453884 0.051896 0.439922 0.054298
0.023051 0.024935 0.033534 0.918479
0.260250 0.177879 0.055984 0.505886
0.280245 0.140680 0.342369 0.236706
0.252746 0.243039 0.198528 0.305686
0.520577 0.247164 0.154201 0.078058
0.825533 0.031448 0.100862 0.042157
0.018753 0.021263 0.022330 0.937654
0.250000 0.250000 0.250000 0.250000

MOTIF CM000669.2_150371190-150372942(+)_1|5|1x0
letter-probability matrix: alength= 4 w= 22
0.219431 0.180545 0.334702 0.265322
0.245843 0.067680 0.356459 0.330017
0.103698 0.456871 0.290944 0.148487
0.636207 0.212868 0.082126 0.068800
0.774578 0.068302 0.091822 0.065298
0.801853 0.073236 0.053082 0.071829
0.476694 0.307508 0.074738 0.141061
0.794459 0.062219 0.090579 0.052743
0.886894 0.043591 0.028805 0.040710
0.328140 0.221489 0.174839 0.275532
0.366888 0.232905 0.231915 0.168292
0.083065 0.131169 0.114401 0.671365
0.454693 0.250716 0.091837 0.202755
0.041057 0.018347 0.917323 0.023274
0.932665 0.021602 0.022790 0.022942
0.032857 0.035369 0.187254 0.744520
0.135294 0.027570 0.754020 0.083117
0.117215 0.072150 0.630236 0.180399
0.302042 0.195083 0.269141 0.233734
0.422269 0.195701 0.209740 0.172290
0.078376 0.212757 0.235405 0.473462
0.250000 0.250000 0.250000 0.250000

MOTIF CM000669.2_150396361-150398092(+)_1|1|1x0
letter-probability matrix: alength= 4 w= 13
0.239243 0.270543 0.180163 0.310051
0.245869 0.150332 0.197338 0.406461
0.128773 0.155089 0.154005 0.562132
0.394854 0.172587 0.174855 0.257705
0.040588 0.032459 0.892713 0.034239
0.854996 0.046265 0.052670 0.046070
0.041821 0.022285 0.917544 0.018351
0.934011 0.023296 0.022493 0.020200
0.766653 0.050807 0.061470 0.121071
0.398553 0.179041 0.220357 0.202050
0.143839 0.191386 0.127526 0.537249
0.100115 0.069346 0.088954 0.741584
0.250000 0.250000 0.250000 0.250000

MOTIF CM000669.2_150396361-150398092(+)_1|2|1x0
letter-probability matrix: alength= 4 w= 13
0.275326 0.289660 0.200195 0.234820
0.197938 0.134831 0.169628 0.497602
0.302371 0.181832 0.194062 0.321736
0.394854 0.172587 0.174855 0.257705
0.040588 0.032459 0.892713 0.034239
0.854996 0.046265 0.052670 0.046070
0.041821 0.022285 0.917544 0.018351
0.934011 0.023296 0.022493 0.020200
0.766653 0.050807 0.061470 0.121071
0.398553 0.179041 0.220357 0.202050
0.143839 0.191386 0.127526 0.537249
0.100115 0.069346 0.088954 0.741584
0.250000 0.250000 0.250000 0.250000

MOTIF CM000669.2_150396361-150398092(+)_1|3|1x0
letter-probability matrix: alength= 4 w= 10
0.394854 0.172587 0.174855 0.257705
0.040588 0.032459 0.892713 0.034239
0.854996 0.046265 0.052670 0.046070
0.041821 0.022285 0.917544 0.018351
0.934011 0.023296 0.022493 0.020200
0.766653 0.050807 0.061470 0.121071
0.406381 0.141044 0.258246 0.194329
0.165082 0.208636 0.127354 0.498927
0.165929 0.133083 0.133575 0.567413
0.250000 0.250000 0.250000 0.250000

MOTIF CM000669.2_150407593-150408220(+)_1|2|1x0
letter-probability matrix: alength= 4 w= 10
0.500236 0.138953 0.188036 0.172775
0.445866 0.308102 0.173109 0.072924
0.107749 0.485316 0.255429 0.151507
0.422788 0.179401 0.261198 0.136614
0.861969 0.023920 0.093518 0.020594
0.018755 0.020324 0.023156 0.937764
0.382546 0.184357 0.219018 0.214080
0.867491 0.037343 0.061353 0.033812
0.030763 0.028408 0.056675 0.884154
0.250000 0.250000 0.250000 0.250000

MOTIF CM000670.2_245117-246359(+)_1|1|1x0
letter-probability matrix: alength= 4 w= 34
0.407191 0.196767 0.225806 0.170236
0.614753 0.099138 0.136957 0.149152
0.086538 0.115525 0.603330 0.194607
0.223229 0.198152 0.204843 0.373776
0.325277 0.084038 0.120344 0.470342
0.018694 0.019343 0.934684 0.027279
0.123897 0.045298 0.785218 0.045587
0.082376 0.518268 0.072203 0.327153
0.038576 0.047263 0.035389 0.878773
0.059906 0.053310 0.804729 0.082055
0.056482 0.782284 0.081179 0.080055
0.092727 0.624213 0.098591 0.184469
0.131107 0.058819 0.736839 0.073235
0.122866 0.529432 0.115753 0.231949
0.104251 0.682385 0.064278 0.149086
0.488405 0.186089 0.177152 0.148354
0.145092 0.066300 0.712917 0.075691
0.091676 0.042628 0.048015 0.817681
0.336096 0.139512 0.337064 0.187328
0.276359 0.189402 0.268633 0.265607
0.222568 0.249473 0.386027 0.141932
0.075850 0.073272 0.263456 0.587422
0.028876 0.896341 0.032367 0.042416
0.070484 0.163395 0.072264 0.693857
0.098203 0.344900 0.482852 0.074045
0.759324 0.050199 0.094655 0.095822
0.177073 0.096468 0.541167 0.185292
0.075850 0.073272 0.263456 0.587422
0.028876 0.896341 0.032367 0.042416
0.070484 0.163395 0.072264 0.693857
0.098203 0.344900 0.482852 0.074045
0.759324 0.050199 0.094655 0.095822
0.177073 0.096468 0.541167 0.185292
0.250000 0.250000 0.250000 0.250000

MOTIF CM000670.2_7357978-7358584(-)_1|1|1x0
letter-probability matrix: alength= 4 w= 7
0.054526 0.033975 0.881029 0.030470
0.083879 0.029696 0.842854 0.043571
0.926663 0.018533 0.021378 0.033425
0.052551 0.057626 0.824613 0.065211
0.143201 0.040294 0.758192 0.058313
0.154300 0.074568 0.162111 0.609022
0.250000 0.250000 0.250000 0.250000

MOTIF CM000670.2_7951782-7952388(+)_1|1|1x0
letter-probability matrix: alength= 4 w= 10
0.030462 0.025817 0.925216 0.018504
0.911725 0.041229 0.027866 0.019181
0.673917 0.053276 0.119944 0.152864
0.067277 0.043716 0.849422 0.039585
0.098734 0.038326 0.808586 0.054354
0.901763 0.025512 0.029058 0.043667
0.158176 0.141157 0.578046 0.122621
0.476531 0.183367 0.177012 0.163090
0.183869 0.175106 0.253893 0.387131
0.250000 0.250000 0.250000 0.250000

MOTIF CM000670.2_12112549-12113155(+)_1|1|1x0
letter-probability matrix: alength= 4 w= 10
0.030462 0.025817 0.925216 0.018504
0.911725 0.041229 0.027866 0.019181
0.673917 0.053276 0.119944 0.152864
0.067277 0.043716 0.849422 0.039585
0.098734 0.038326 0.808586 0.054354
0.901763 0.025512 0.029058 0.043667
0.158176 0.141157 0.578046 0.122621
0.476531 0.183367 0.177012 0.163090
0.183869 0.175106 0.253893 0.387131
0.250000 0.250000 0.250000 0.250000

MOTIF CM000670.2_12358798-12359392(+)_1|1|1x0
letter-probability matrix: alength= 4 w= 10
0.030462 0.025817 0.925216 0.018504
0.911725 0.041229 0.027866 0.019181
0.673917 0.053276 0.119944 0.152864
0.067277 0.043716 0.849422 0.039585
0.098734 0.038326 0.808586 0.054354
0.901763 0.025512 0.029058 0.043667
0.158176 0.141157 0.578046 0.122621
0.476531 0.183367 0.177012 0.163090
0.183869 0.175106 0.253893 0.387131
0.250000 0.250000 0.250000 0.250000

MOTIF CM000670.2_46871182-46871590(-)_1|1|1x0
letter-probability matrix: alength= 4 w= 10
0.211512 0.094304 0.228879 0.465306
0.142585 0.165432 0.230918 0.461065
0.122018 0.293864 0.278335 0.305784
0.058064 0.035711 0.150258 0.755966
0.019684 0.935043 0.020917 0.024355
0.031040 0.111768 0.038529 0.818663
0.669451 0.099075 0.174619 0.056855
0.927286 0.025270 0.028899 0.018546
0.127602 0.461559 0.121024 0.289814
0.250000 0.250000 0.250000 0.250000

MOTIF CM000670.2_55622730-55623402(+)_1|1|1x0
letter-probability matrix: alength= 4 w= 10
0.384670 0.100847 0.429859 0.084624
0.057234 0.408640 0.047468 0.486658
0.934264 0.022528 0.019564 0.023644
0.434601 0.283399 0.206359 0.075641
0.023578 0.036452 0.023314 0.916656
0.920372 0.023868 0.025642 0.030118
0.275316 0.470492 0.096072 0.158120
0.072469 0.201750 0.149645 0.576136
0.017454 0.070299 0.872680 0.039567
0.250000 0.250000 0.250000 0.250000

MOTIF CM000670.2_56166245-56167505(-)_1|1|1x0
letter-probability matrix: alength= 4 w= 10
0.416466 0.207302 0.205510 0.170722
0.207957 0.327266 0.134737 0.330040
0.316244 0.172387 0.239746 0.271623
0.157587 0.100071 0.636512 0.105830
0.219456 0.210728 0.263087 0.306729
0.167093 0.159509 0.397611 0.275788
0.311746 0.141337 0.315788 0.231129
0.124622 0.053900 0.783902 0.037576
0.018830 0.019916 0.941486 0.019768
0.250000 0.250000 0.250000 0.250000

MOTIF CM000670.2_56166245-56167505(-)_1|2|1x0
letter-probability matrix: alength= 4 w= 7
0.055483 0.039465 0.836826 0.068225
0.195119 0.049757 0.713941 0.041183
0.020017 0.018804 0.940204 0.020975
0.077507 0.105682 0.741178 0.075634
0.152591 0.581930 0.185656 0.079823
0.161069 0.176927 0.463192 0.198812
0.250000 0.250000 0.250000 0.250000

MOTIF CM000670.2_76850857-76856326(+)_1|1|1x0
letter-probability matrix: alength= 4 w= 7
0.402383 0.102024 0.257753 0.237840
0.042103 0.083088 0.303254 0.571555
0.102349 0.125829 0.086895 0.684927
0.288920 0.378447 0.128543 0.204090
0.038966 0.018441 0.922036 0.020557
0.147481 0.034653 0.430431 0.387435
0.250000 0.250000 0.250000 0.250000

MOTIF CM000670.2_105800928-105803535(+)_1|1|1x0
letter-probability matrix: alength= 4 w= 7
0.498943 0.027690 0.450075 0.023293
0.415283 0.191422 0.157568 0.235728
0.020836 0.062709 0.551798 0.364657
0.702404 0.113868 0.082348 0.101380
0.915420 0.031641 0.034631 0.018308
0.298925 0.136845 0.326018 0.238213
0.250000 0.250000 0.250000 0.250000

MOTIF CM000670.2_124976289-124977855(+)_1|1|1x0
letter-probability matrix: alength= 4 w= 25
0.528249 0.221405 0.121925 0.128422
0.621962 0.098733 0.148267 0.131038
0.038804 0.029251 0.902683 0.029262
0.349173 0.149650 0.284257 0.216921
0.059383 0.827076 0.048608 0.064933
0.073224 0.746982 0.073501 0.106294
0.037058 0.025134 0.919420 0.018388
0.067165 0.132570 0.059403 0.740863
0.881367 0.033549 0.033332 0.051751
0.366711 0.184060 0.241136 0.208093
0.091517 0.211886 0.156559 0.540039
0.088310 0.075232 0.363190 0.473268
0.540189 0.210518 0.107558 0.141735
0.293678 0.047840 0.589421 0.069062
0.371553 0.112731 0.232939 0.282778
0.326380 0.140196 0.118444 0.414981
0.145265 0.101453 0.604653 0.148628
0.274299 0.162517 0.147587 0.415596
0.655136 0.149751 0.067408 0.127705
0.237789 0.070245 0.566645 0.125321
0.301880 0.133555 0.120378 0.444187
0.356776 0.141434 0.157764 0.344026
0.251229 0.048384 0.627075 0.073312
0.328983 0.179682 0.154987 0.336348
0.250000 0.250000 0.250000 0.250000

MOTIF CM000670.2_124976289-124977855(+)_1|2|1x0
letter-probability matrix: alength= 4 w= 13
0.393384 0.208740 0.173700 0.224176
0.173494 0.285794 0.241940 0.298771
0.056490 0.064127 0.824865 0.054518
0.030462 0.025817 0.925216 0.018504
0.911725 0.041229 0.027866 0.019181
0.673917 0.053276 0.119944 0.152864
0.500204 0.279102 0.159198 0.061496
0.060394 0.317803 0.055376 0.566428
0.891798 0.035166 0.036460 0.036576
0.040663 0.028328 0.892536 0.038473
0.153152 0.034527 0.772831 0.039490
0.177692 0.053983 0.060423 0.707902
0.250000 0.250000 0.250000 0.250000

MOTIF CM000670.2_134601411-134603001(-)_1|1|1x0
letter-probability matrix: alength= 4 w= 13
0.152261 0.045266 0.668501 0.133972
0.838667 0.068601 0.044389 0.048343
0.022017 0.828059 0.104938 0.044987
0.395349 0.208451 0.190022 0.206179
0.066479 0.029562 0.870449 0.033510
0.243447 0.204819 0.121080 0.430654
0.705123 0.165888 0.067021 0.061968
0.785536 0.056512 0.098969 0.058983
0.053273 0.077472 0.084546 0.784709
0.284947 0.183160 0.374504 0.157389
0.072500 0.098676 0.108940 0.719884
0.049001 0.026700 0.018124 0.906175
0.250000 0.250000 0.250000 0.250000

MOTIF CM000670.2_134601411-134603001(-)_1|2|1x0
letter-probability matrix: alength= 4 w= 7
0.343007 0.219325 0.161764 0.275904
0.013381 0.021029 0.545923 0.419667
0.031772 0.039147 0.754728 0.174354
0.031142 0.077375 0.858864 0.032620
0.024898 0.884009 0.073412 0.017680
0.125495 0.301461 0.360327 0.212717
0.250000 0.250000 0.250000 0.250000

MOTIF CM000670.2_143275652-143276801(+)_1|1|1x0
letter-probability matrix: alength= 4 w= 22
0.588359 0.169794 0.117703 0.124144
0.211806 0.128432 0.121467 0.538294
0.725505 0.079716 0.116025 0.078754
0.061886 0.036196 0.829674 0.072244
0.179809 0.063665 0.691024 0.065502
0.308034 0.246262 0.119926 0.325778
0.340370 0.107093 0.310804 0.241734
0.146895 0.321131 0.130522 0.401451
0.117570 0.099645 0.199177 0.583608
0.043799 0.025729 0.912228 0.018245
0.900585 0.034432 0.031650 0.033333
0.825298 0.061623 0.041177 0.071902
0.518138 0.176919 0.167483 0.137459
0.128366 0.053663 0.755778 0.062193
0.074909 0.031929 0.036454 0.856707
0.528610 0.127599 0.232959 0.110832
0.269408 0.164710 0.213373 0.352510
0.235376 0.283281 0.129091 0.352251
0.217005 0.144843 0.346859 0.291293
0.125975 0.286063 0.223152 0.364810
0.117267 0.171712 0.072832 0.638190
0.250000 0.250000 0.250000 0.250000

MOTIF CM000670.2_143295711-143296797(+)_1|1|1x0
letter-probability matrix: alength= 4 w= 28
0.561635 0.081847 0.240358 0.116160
0.135463 0.029612 0.736686 0.098239
0.051155 0.029710 0.068720 0.850415
0.062087 0.046919 0.832772 0.058222
0.334167 0.105180 0.237072 0.323581
0.129011 0.083531 0.135280 0.652178
0.338628 0.209870 0.180104 0.271398
0.284851 0.356080 0.175897 0.183172
0.094866 0.096940 0.703767 0.104426
0.505153 0.278796 0.113546 0.102506
0.684622 0.099513 0.121056 0.094809
0.732545 0.098666 0.077228 0.091561
0.074789 0.046243 0.830756 0.048212
0.842651 0.056170 0.052115 0.049064
0.122685 0.220657 0.092676 0.563982
0.029343 0.030205 0.090776 0.849677
0.022209 0.926438 0.018529 0.032824
0.712077 0.037574 0.044800 0.205549
0.056208 0.049256 0.856777 0.037760
0.838771 0.070885 0.051854 0.038489
0.591623 0.078081 0.149216 0.181080
0.103403 0.058912 0.737755 0.099930
0.110917 0.066914 0.727503 0.094666
0.269916 0.083807 0.100027 0.546249
0.114903 0.094921 0.173886 0.616290
0.064473 0.815700 0.055451 0.064376
0.086835 0.633488 0.103360 0.176317
0.250000 0.250000 0.250000 0.250000

MOTIF CM000670.2_143649860-143651480(+)_1|1|1x0
letter-probability matrix: alength= 4 w= 40
0.575599 0.267200 0.083783 0.073418
0.788909 0.065408 0.084239 0.061444
0.834631 0.062714 0.045709 0.056946
0.223344 0.313245 0.261426 0.201985
0.082906 0.082086 0.605430 0.229578
0.472168 0.276356 0.114398 0.137078
0.320997 0.335974 0.080589 0.262440
0.033546 0.045325 0.883692 0.037437
0.875361 0.029374 0.056315 0.038951
0.102397 0.065409 0.754137 0.078058
0.643372 0.113890 0.160161 0.082577
0.125386 0.633895 0.087142 0.153577
0.575599 0.267200 0.083783 0.073418
0.788909 0.065408 0.084239 0.061444
0.834631 0.062714 0.045709 0.056946
0.390716 0.217485 0.247341 0.144459
0.080764 0.076273 0.636809 0.206154
0.059827 0.053486 0.843158 0.043529
0.285371 0.154025 0.230868 0.329736
0.059468 0.808270 0.071623 0.060639
0.092005 0.154481 0.231766 0.521748
0.039132 0.030079 0.902813 0.027976
0.052624 0.130348 0.057639 0.759389
0.032942 0.018232 0.911601 0.037225
0.071687 0.033369 0.855873 0.039070
0.157811 0.221614 0.093223 0.527352
0.884894 0.032169 0.037828 0.045109
0.072102 0.052187 0.796639 0.079072
0.021874 0.929994 0.022968 0.025164
0.107969 0.272131 0.110063 0.509836
0.481367 0.152567 0.135706 0.230360
0.119612 0.306667 0.140663 0.433059
0.090300 0.083388 0.147267 0.679046
0.373763 0.362335 0.079093 0.184809
0.068917 0.067624 0.807800 0.055659
0.878579 0.033828 0.052084 0.035509
0.041704 0.032749 0.875924 0.049622
0.027400 0.859894 0.041369 0.071337
0.082933 0.082146 0.123904 0.711017
0.250000 0.250000 0.250000 0.250000

MOTIF CM000670.2_143693534-143694527(+)_1|1|1x0
letter-probability matrix: alength= 4 w= 22
0.128956 0.058645 0.724672 0.087727
0.402336 0.354834 0.119705 0.123126
0.172462 0.230365 0.092245 0.504927
0.275178 0.181184 0.229765 0.313872
0.231795 0.233027 0.186543 0.348635
0.170921 0.217485 0.332802 0.278792
0.272973 0.182137 0.323048 0.221842
0.619315 0.087826 0.166772 0.126087
0.172902 0.158864 0.416889 0.251345
0.046297 0.027492 0.906580 0.019631
0.894416 0.036541 0.033646 0.035397
0.817469 0.064343 0.043348 0.074840
0.312370 0.075737 0.437382 0.174511
0.173491 0.079329 0.446269 0.300911
0.116852 0.074973 0.503277 0.304898
0.029961 0.018439 0.921954 0.029646
0.812240 0.058375 0.078396 0.050989
0.055923 0.127752 0.062620 0.753705
0.282357 0.174704 0.339581 0.203358
0.247861 0.064112 0.307232 0.380795
0.098979 0.389465 0.147500 0.364056
0.250000 0.250000 0.250000 0.250000

MOTIF CM000670.2_144333187-144334429(-)_1|3|1x0
letter-probability matrix: alength= 4 w= 10
0.272225 0.175857 0.276898 0.275020
0.351733 0.223301 0.309914 0.115052
0.201781 0.587007 0.106932 0.104280
0.258115 0.446471 0.131880 0.163535
0.818758 0.058700 0.056443 0.066099
0.051996 0.841946 0.047413 0.058645
0.027498 0.896329 0.024723 0.051449
0.031877 0.018344 0.032574 0.917205
0.023713 0.027511 0.889957 0.058819
0.250000 0.250000 0.250000 0.250000

MOTIF CM000670.2_144721646-144723518(-)_1|1|1x0
letter-probability matrix: alength= 4 w= 34
0.571995 0.183409 0.138290 0.106305
0.079656 0.235971 0.083170 0.601202
0.021859 0.018714 0.935687 0.023740
0.406356 0.195136 0.195396 0.203111
0.108078 0.096579 0.153499 0.641844
0.581744 0.128455 0.120312 0.169488
0.571995 0.183409 0.138290 0.106305
0.079656 0.235971 0.083170 0.601202
0.021859 0.018714 0.935687 0.023740
0.329475 0.135965 0.309498 0.225062
0.118658 0.121523 0.667055 0.092763
0.115677 0.057183 0.142960 0.684180
0.360283 0.301579 0.218522 0.119615
0.031615 0.064673 0.038076 0.865636
0.866940 0.042633 0.039175 0.051252
0.417335 0.270345 0.161808 0.150513
0.064273 0.139811 0.081051 0.714865
0.034447 0.024920 0.908391 0.032243
0.557986 0.159006 0.120049 0.162959
0.416991 0.091546 0.092184 0.399278
0.516731 0.228063 0.101946 0.153260
0.571995 0.183409 0.138290 0.106305
0.079656 0.235971 0.083170 0.601202
0.021859 0.018714 0.935687 0.023740
0.214681 0.116253 0.309859 0.359207
0.096126 0.047730 0.752538 0.103606
0.145755 0.113386 0.100476 0.640384
0.099473 0.062849 0.148184 0.689494
0.892174 0.043188 0.037765 0.026873
0.025479 0.077104 0.064799 0.832618
0.040769 0.035875 0.866099 0.057258
0.038150 0.861640 0.057812 0.042398
0.048787 0.059143 0.055523 0.836547
0.250000 0.250000 0.250000 0.250000

MOTIF CM000670.2_144773268-144774633(-)_1|2|1x0
letter-probability matrix: alength= 4 w= 34
0.576192 0.239250 0.120916 0.063642
0.839303 0.037478 0.085150 0.038069
0.019377 0.027911 0.022195 0.930517
0.538705 0.204263 0.122313 0.134719
0.305772 0.256166 0.215134 0.222928
0.684692 0.114212 0.145054 0.056042
0.216157 0.114291 0.416302 0.253250
0.223180 0.090910 0.287608 0.398302
0.225418 0.296594 0.126246 0.351741
0.435298 0.336981 0.091242 0.136480
0.057698 0.022364 0.886312 0.033626
0.937606 0.020892 0.022750 0.018752
0.325744 0.432391 0.103108 0.138757
0.081123 0.153030 0.676063 0.089784
0.666744 0.126204 0.104953 0.102100
0.584839 0.265058 0.080154 0.069949
0.801160 0.061452 0.079773 0.057615
0.845983 0.058629 0.042312 0.053076
0.210114 0.034912 0.715947 0.039028
0.102268 0.719250 0.045548 0.132934
0.031604 0.912738 0.024354 0.031304
0.401044 0.197275 0.242686 0.158995
0.164070 0.174687 0.159605 0.501638
0.109629 0.065763 0.080132 0.744475
0.426375 0.113035 0.224754 0.235835
0.467971 0.095412 0.151625 0.284991
0.037824 0.029475 0.892271 0.040430
0.463785 0.132391 0.328250 0.075574
0.145049 0.278094 0.113285 0.463571
0.782530 0.049216 0.112039 0.056216
0.379612 0.125559 0.314580 0.180249
0.721033 0.098436 0.115989 0.064543
0.072373 0.077506 0.041958 0.808163
0.250000 0.250000 0.250000 0.250000

MOTIF CM000670.2_144807078-144808392(+)_1|1|1x0
letter-probability matrix: alength= 4 w= 19
0.331293 0.164721 0.307549 0.196436
0.065194 0.229062 0.108446 0.597298
0.026261 0.028183 0.916822 0.028735
0.559979 0.246009 0.060839 0.133173
0.092277 0.305445 0.045773 0.556505
0.018286 0.019210 0.914287 0.048217
0.343635 0.097799 0.400289 0.158277
0.074028 0.064987 0.331284 0.529701
0.049087 0.053926 0.818419 0.078569
0.426514 0.228966 0.151081 0.193440
0.135305 0.078759 0.122978 0.662958
0.750644 0.069691 0.083439 0.096227
0.143177 0.031142 0.795308 0.030373
0.036545 0.851890 0.026371 0.085194
0.907347 0.030603 0.026895 0.035155
0.067253 0.040823 0.849901 0.042023
0.151043 0.209332 0.170468 0.469157
0.103371 0.065635 0.087115 0.743879
0.250000 0.250000 0.250000 0.250000

MOTIF CM000670.2_144807078-144808392(+)_1|2|1x0
letter-probability matrix: alength= 4 w= 13
0.563774 0.185892 0.141137 0.109197
0.082580 0.238195 0.086131 0.593094
0.023822 0.020472 0.929885 0.025820
0.338523 0.392277 0.071942 0.197258
0.054195 0.260815 0.108226 0.576764
0.018739 0.019192 0.936977 0.025092
0.296021 0.192337 0.241637 0.270004
0.507889 0.133048 0.153585 0.205478
0.024284 0.037375 0.906826 0.031515
0.178523 0.112463 0.327164 0.381850
0.171191 0.160869 0.187002 0.480938
0.083330 0.124544 0.135504 0.656622
0.250000 0.250000 0.250000 0.250000

MOTIF CM000670.2_144841326-144843165(+)_1|1|1x0
letter-probability matrix: alength= 4 w= 16
0.571019 0.297750 0.089042 0.042189
0.059447 0.650634 0.047802 0.242116
0.934934 0.018699 0.025039 0.021328
0.079504 0.030519 0.846981 0.042995
0.213630 0.132563 0.100667 0.553141
0.841079 0.052839 0.044178 0.061904
0.484497 0.266755 0.162302 0.086445
0.089042 0.195959 0.058932 0.656067
0.914135 0.026543 0.025701 0.033620
0.455589 0.150685 0.296475 0.097251
0.158041 0.075078 0.654991 0.111890
0.225592 0.178492 0.130998 0.464918
0.582497 0.091600 0.207419 0.118484
0.282673 0.146027 0.253702 0.317598
0.143912 0.149386 0.177693 0.529009
0.250000 0.250000 0.250000 0.250000

MOTIF CM000670.2_144841326-144843165(+)_1|2|1x0
letter-probability matrix: alength= 4 w= 22
0.367734 0.228600 0.089820 0.313846
0.196552 0.330256 0.207504 0.265688
0.051717 0.069885 0.811794 0.066604
0.539676 0.302927 0.103851 0.053546
0.073277 0.611740 0.060394 0.254589
0.903772 0.028142 0.036460 0.031625
0.406410 0.198474 0.173540 0.221575
0.205307 0.168030 0.203809 0.422854
0.258328 0.153348 0.275268 0.313056
0.469348 0.302076 0.131988 0.096588
0.056377 0.116888 0.052585 0.774150
0.899882 0.029401 0.030479 0.040238
0.588466 0.246618 0.067583 0.097333
0.204505 0.040188 0.710498 0.044809
0.936634 0.018733 0.022953 0.021681
0.098352 0.064991 0.745696 0.090961
0.125484 0.101155 0.290448 0.482913
0.158535 0.469083 0.129309 0.243073
0.319865 0.092596 0.367123 0.220416
0.149066 0.096373 0.355708 0.398853
0.105996 0.165484 0.118045 0.610476
0.250000 0.250000 0.250000 0.250000

MOTIF CM000670.2_144841326-144843165(+)_1|3|1x0
letter-probability matrix: alength= 4 w= 7
0.363508 0.063349 0.449427 0.123716
0.039541 0.032991 0.317585 0.609883
0.018497 0.021080 0.924850 0.035573
0.198577 0.061012 0.084375 0.656036
0.091391 0.059609 0.794812 0.054188
0.053700 0.037869 0.063694 0.844737
0.250000 0.250000 0.250000 0.250000

MOTIF CM000670.2_144881517-144882864(-)_1|1|1x0
letter-probability matrix: alength= 4 w= 40
0.426230 0.280924 0.144097 0.148749
0.094726 0.037559 0.834641 0.033074
0.933367 0.019943 0.024246 0.022444
0.538910 0.130664 0.257674 0.072752
0.129746 0.264596 0.066810 0.538847
0.805244 0.053830 0.053081 0.087845
0.392223 0.191566 0.274657 0.141553
0.182798 0.397214 0.129883 0.290104
0.203162 0.113141 0.113513 0.570183
0.380481 0.140778 0.375147 0.103595
0.285131 0.139648 0.179803 0.395418
0.080368 0.405799 0.132073 0.381760
0.588466 0.246618 0.067583 0.097333
0.204505 0.040188 0.710498 0.044809
0.936634 0.018733 0.022953 0.021681
0.751064 0.078215 0.130658 0.040063
0.065265 0.825728 0.028833 0.080173
0.044868 0.034728 0.039619 0.880786
0.442310 0.107341 0.350357 0.099992
0.256200 0.320234 0.138087 0.285480
0.112970 0.643732 0.088806 0.154492
0.567150 0.051718 0.341963 0.039170
0.203042 0.548360 0.040076 0.208522
0.050670 0.166742 0.186432 0.596156
0.372513 0.109969 0.378078 0.139440
0.162530 0.241022 0.164474 0.431974
0.062024 0.064882 0.040415 0.832679
0.588466 0.246618 0.067583 0.097333
0.204505 0.040188 0.710498 0.044809
0.936634 0.018733 0.022953 0.021681
0.393795 0.154955 0.250053 0.201198
0.079510 0.765695 0.095275 0.059520
0.103032 0.074932 0.214841 0.607196
0.213778 0.072873 0.612921 0.100428
0.052087 0.540614 0.051374 0.355925
0.830886 0.062303 0.047137 0.059674
0.414297 0.201921 0.119510 0.264272
0.115655 0.058644 0.726278 0.099423
0.056452 0.029825 0.881952 0.031771
0.250000 0.250000 0.250000 0.250000

MOTIF CM000670.2_144930740-144932654(-)_1|1|1x0
letter-probability matrix: alength= 4 w= 46
0.228305 0.146473 0.411642 0.213580
0.119600 0.199400 0.478762 0.202238
0.539627 0.240889 0.073605 0.145879
0.511051 0.142351 0.262662 0.083937
0.141563 0.269236 0.077790 0.511410
0.764129 0.066575 0.065739 0.103557
0.556928 0.254148 0.079059 0.109865
0.219296 0.050537 0.674415 0.055752
0.910712 0.026716 0.032090 0.030482
0.395706 0.230833 0.187550 0.185911
0.500125 0.139942 0.154665 0.205268
0.068891 0.062584 0.805841 0.062684
0.514269 0.305459 0.116292 0.063980
0.085489 0.579786 0.071807 0.262918
0.871406 0.038112 0.048140 0.042342
0.291165 0.197914 0.242776 0.268145
0.478732 0.144280 0.164069 0.212919
0.034128 0.050209 0.872565 0.043098
0.444271 0.178439 0.298209 0.079081
0.092866 0.100378 0.101342 0.705413
0.081778 0.058715 0.069213 0.790294
0.302974 0.110399 0.465220 0.121407
0.067359 0.306059 0.095160 0.531423
0.038281 0.052991 0.036039 0.872689
0.462924 0.269896 0.175537 0.091643
0.055881 0.082647 0.049260 0.812212
0.885916 0.032626 0.038949 0.042510
0.387384 0.159210 0.239682 0.213724
0.591756 0.114967 0.129948 0.163329
0.048032 0.064499 0.840654 0.046815
0.257899 0.143831 0.136735 0.461535
0.025290 0.019449 0.928616 0.026645
0.930434 0.018609 0.021768 0.029189
0.387384 0.159210 0.239682 0.213724
0.591756 0.114967 0.129948 0.163329
0.048032 0.064499 0.840654 0.046815
0.496711 0.228543 0.121793 0.152953
0.535025 0.128634 0.172504 0.163838
0.055109 0.047026 0.850186 0.047679
0.369034 0.121358 0.404704 0.104904
0.077560 0.397014 0.066395 0.459031
0.882805 0.039994 0.035570 0.041631
0.057758 0.036131 0.846668 0.059444
0.040233 0.885851 0.039503 0.034413
0.124039 0.321716 0.171839 0.382406
0.250000 0.250000 0.250000 0.250000

MOTIF CM000670.2_144976415-144978911(-)_1|1|1x0
letter-probability matrix: alength= 4 w= 52
0.360310 0.285706 0.216279 0.137706
0.199016 0.162507 0.205047 0.433429
0.185881 0.203936 0.243948 0.366235
0.573548 0.174427 0.122798 0.129226
0.215063 0.133188 0.126262 0.525488
0.707921 0.085377 0.122313 0.084390
0.599169 0.151916 0.178544 0.070372
0.088977 0.180148 0.093045 0.637830
0.083500 0.037228 0.083317 0.795955
0.234556 0.389488 0.125520 0.250435
0.031644 0.024999 0.912620 0.030737
0.897960 0.029317 0.036518 0.036205
0.404449 0.120543 0.382033 0.092975
0.032386 0.848908 0.026663 0.092043
0.906576 0.034721 0.028495 0.030208
0.588466 0.246618 0.067583 0.097333
0.204505 0.040188 0.710498 0.044809
0.936634 0.018733 0.022953 0.021681
0.527200 0.139344 0.245379 0.088077
0.170568 0.238107 0.189507 0.401817
0.215581 0.108439 0.103614 0.572366
0.354592 0.258486 0.237823 0.149099
0.645143 0.121795 0.090412 0.142650
0.555879 0.140943 0.129833 0.173345
0.426230 0.280924 0.144097 0.148749
0.094726 0.037559 0.834641 0.033074
0.933367 0.019943 0.024246 0.022444
0.360310 0.285706 0.216279 0.137706
0.199016 0.162507 0.205047 0.433429
0.185881 0.203936 0.243948 0.366235
0.573548 0.174427 0.122798 0.129226
0.215063 0.133188 0.126262 0.525488
0.707921 0.085377 0.122313 0.084390
0.284962 0.208241 0.288334 0.218463
0.291137 0.238608 0.175622 0.294633
0.074663 0.280938 0.189651 0.454748
0.376563 0.210924 0.209081 0.203432
0.378452 0.232673 0.228895 0.159980
0.180979 0.183240 0.320460 0.315321
0.525099 0.222080 0.110533 0.142288
0.568048 0.116996 0.161975 0.152980
0.042638 0.035764 0.885284 0.036314
0.451739 0.202391 0.219314 0.126557
0.751102 0.091190 0.075460 0.082248
0.081429 0.148119 0.100366 0.670086
0.573805 0.227081 0.119166 0.079948
0.226938 0.097631 0.135710 0.539721
0.267416 0.065788 0.133596 0.533200
0.529917 0.171450 0.147360 0.151272
0.482368 0.196387 0.170120 0.151126
0.181763 0.173751 0.223605 0.420881
0.250000 0.250000 0.250000 0.250000

MOTIF CM000671.2_35147496-35149241(-)_1|1|1x0
letter-probability matrix: alength= 4 w= 7
0.555448 0.163998 0.165256 0.115297
0.911180 0.020073 0.050523 0.018224
0.041655 0.849210 0.042909 0.066227
0.663262 0.101692 0.089853 0.145193
0.191063 0.030426 0.730425 0.048086
0.223942 0.058729 0.119736 0.597593
0.250000 0.250000 0.250000 0.250000

MOTIF CM000671.2_35147496-35149241(-)_1|2|1x0
letter-probability matrix: alength= 4 w= 7
0.562446 0.291766 0.095771 0.050018
0.077688 0.572686 0.051808 0.297819
0.941087 0.019411 0.020681 0.018822
0.623198 0.221795 0.077623 0.077384
0.651437 0.099068 0.158984 0.090511
0.753043 0.088637 0.074670 0.083650
0.250000 0.250000 0.250000 0.250000

MOTIF CM000671.2_39444500-39446978(-)_1|2|1x0
letter-probability matrix: alength= 4 w= 40
0.334499 0.286977 0.217919 0.160606
0.263212 0.144183 0.074345 0.518260
0.081112 0.794857 0.050357 0.073673
0.334299 0.298409 0.133565 0.233728
0.113549 0.062857 0.752837 0.070756
0.812481 0.056636 0.063040 0.067844
0.309894 0.219337 0.307976 0.162793
0.139665 0.158620 0.163719 0.537996
0.191841 0.102078 0.117468 0.588613
0.286564 0.268258 0.138583 0.306595
0.205901 0.203659 0.331369 0.259071
0.495338 0.189866 0.169806 0.144989
0.386348 0.216454 0.264070 0.133128
0.108355 0.090497 0.329145 0.472004
0.614276 0.114062 0.110560 0.161102
0.396298 0.200117 0.291456 0.112129
0.136992 0.138524 0.106775 0.617708
0.089088 0.094092 0.087432 0.729388
0.448665 0.133527 0.315319 0.102489
0.132263 0.185648 0.086641 0.595448
0.128870 0.089873 0.091690 0.689567
0.319330 0.222553 0.297268 0.160850
0.162284 0.124381 0.187633 0.525702
0.110660 0.101771 0.089463 0.698106
0.344927 0.141545 0.384152 0.129377
0.203795 0.340544 0.110297 0.345364
0.059643 0.084971 0.062193 0.793194
0.396298 0.200117 0.291456 0.112129
0.136992 0.138524 0.106775 0.617708
0.089088 0.094092 0.087432 0.729388
0.319330 0.222553 0.297268 0.160850
0.162284 0.124381 0.187633 0.525702
0.110660 0.101771 0.089463 0.698106
0.379897 0.186934 0.221643 0.211526
0.128923 0.106004 0.637292 0.127781
0.137337 0.085482 0.096523 0.680658
0.014344 0.024751 0.243685 0.717219
0.108234 0.028259 0.785315 0.078192
0.099799 0.071953 0.683701 0.144547
0.250000 0.250000 0.250000 0.250000

MOTIF CM000671.2_39444500-39446978(-)_1|3|1x0
letter-probability matrix: alength= 4 w= 16
0.390983 0.190842 0.278333 0.139841
0.055178 0.083701 0.076714 0.784407
0.029107 0.018583 0.929143 0.023167
0.452643 0.355657 0.138255 0.053445
0.058963 0.477708 0.055936 0.407392
0.938706 0.020450 0.021983 0.018862
0.449247 0.251580 0.094593 0.204580
0.044170 0.020156 0.910262 0.025412
0.926315 0.023663 0.024930 0.025091
0.519747 0.188905 0.232992 0.058356
0.079983 0.617995 0.064919 0.237104
0.028324 0.030885 0.036729 0.904062
0.275309 0.172358 0.217367 0.334966
0.410239 0.225310 0.244620 0.119831
0.080506 0.647530 0.130657 0.141306
0.250000 0.250000 0.250000 0.250000

MOTIF CM000671.2_40710604-40711900(+)_1|1|1x0
letter-probability matrix: alength= 4 w= 13
0.573279 0.162473 0.114183 0.150066
0.033013 0.029832 0.029683 0.907471
0.894482 0.030088 0.031396 0.044034
0.342079 0.446317 0.111977 0.099626
0.054484 0.108224 0.759437 0.077854
0.653358 0.181360 0.082411 0.082870
0.652910 0.102994 0.125602 0.118495
0.811744 0.055757 0.076908 0.055591
0.027311 0.052393 0.050156 0.870140
0.681622 0.095532 0.141339 0.081507
0.113374 0.067597 0.108680 0.710349
0.036541 0.018299 0.030186 0.914973
0.250000 0.250000 0.250000 0.250000

MOTIF CM000671.2_64834067-64835363(+)_1|1|1x0
letter-probability matrix: alength= 4 w= 13
0.573279 0.162473 0.114183 0.150066
0.033013 0.029832 0.029683 0.907471
0.894482 0.030088 0.031396 0.044034
0.342079 0.446317 0.111977 0.099626
0.054484 0.108224 0.759437 0.077854
0.653358 0.181360 0.082411 0.082870
0.652910 0.102994 0.125602 0.118495
0.811744 0.055757 0.076908 0.055591
0.027311 0.052393 0.050156 0.870140
0.681622 0.095532 0.141339 0.081507
0.113374 0.067597 0.108680 0.710349
0.036541 0.018299 0.030186 0.914973
0.250000 0.250000 0.250000 0.250000

MOTIF CM000671.2_66917746-66920743(+)_1|2|1x0
letter-probability matrix: alength= 4 w= 40
0.334499 0.286977 0.217919 0.160606
0.263212 0.144183 0.074345 0.518260
0.081112 0.794857 0.050357 0.073673
0.334299 0.298409 0.133565 0.233728
0.113549 0.062857 0.752837 0.070756
0.812481 0.056636 0.063040 0.067844
0.309894 0.219337 0.307976 0.162793
0.139665 0.158620 0.163719 0.537996
0.191841 0.102078 0.117468 0.588613
0.286564 0.268258 0.138583 0.306595
0.205901 0.203659 0.331369 0.259071
0.495338 0.189866 0.169806 0.144989
0.386348 0.216454 0.264070 0.133128
0.108355 0.090497 0.329145 0.472004
0.614276 0.114062 0.110560 0.161102
0.396298 0.200117 0.291456 0.112129
0.136992 0.138524 0.106775 0.617708
0.089088 0.094092 0.087432 0.729388
0.448665 0.133527 0.315319 0.102489
0.132263 0.185648 0.086641 0.595448
0.128870 0.089873 0.091690 0.689567
0.319330 0.222553 0.297268 0.160850
0.162284 0.124381 0.187633 0.525702
0.110660 0.101771 0.089463 0.698106
0.344927 0.141545 0.384152 0.129377
0.203795 0.340544 0.110297 0.345364
0.059643 0.084971 0.062193 0.793194
0.396298 0.200117 0.291456 0.112129
0.136992 0.138524 0.106775 0.617708
0.089088 0.094092 0.087432 0.729388
0.319330 0.222553 0.297268 0.160850
0.162284 0.124381 0.187633 0.525702
0.110660 0.101771 0.089463 0.698106
0.379897 0.186934 0.221643 0.211526
0.128923 0.106004 0.637292 0.127781
0.137337 0.085482 0.096523 0.680658
0.014344 0.024751 0.243685 0.717219
0.108234 0.028259 0.785315 0.078192
0.099799 0.071953 0.683701 0.144547
0.250000 0.250000 0.250000 0.250000

MOTIF CM000671.2_66917746-66920743(+)_1|3|1x0
letter-probability matrix: alength= 4 w= 16
0.390983 0.190842 0.278333 0.139841
0.055178 0.083701 0.076714 0.784407
0.029107 0.018583 0.929143 0.023167
0.452643 0.355657 0.138255 0.053445
0.058963 0.477708 0.055936 0.407392
0.938706 0.020450 0.021983 0.018862
0.449247 0.251580 0.094593 0.204580
0.044170 0.020156 0.910262 0.025412
0.926315 0.023663 0.024930 0.025091
0.519747 0.188905 0.232992 0.058356
0.079983 0.617995 0.064919 0.237104
0.028324 0.030885 0.036729 0.904062
0.275309 0.172358 0.217367 0.334966
0.410239 0.225310 0.244620 0.119831
0.080506 0.647530 0.130657 0.141306
0.250000 0.250000 0.250000 0.250000

MOTIF CM000671.2_92846230-92848591(-)_1|1|1x0
letter-probability matrix: alength= 4 w= 46
0.513875 0.096145 0.272087 0.117893
0.920909 0.029771 0.027367 0.021953
0.102525 0.355675 0.062473 0.479327
0.252486 0.103450 0.194504 0.449560
0.160235 0.238296 0.257779 0.343690
0.171328 0.122941 0.429510 0.276221
0.065704 0.042489 0.853374 0.038432
0.096947 0.037237 0.812800 0.053016
0.904965 0.024604 0.028064 0.042367
0.453381 0.205548 0.205607 0.135464
0.071466 0.167118 0.071538 0.689878
0.018805 0.019235 0.940229 0.021731
0.433113 0.186118 0.195111 0.185658
0.060866 0.099677 0.088261 0.751196
0.022076 0.020428 0.930111 0.027385
0.303743 0.396604 0.154589 0.145064
0.927816 0.020944 0.028489 0.022750
0.024110 0.929731 0.020314 0.025845
0.216319 0.124468 0.303520 0.355693
0.238890 0.133146 0.295169 0.332794
0.077902 0.086982 0.690262 0.144855
0.397986 0.128682 0.234601 0.238731
0.097372 0.071176 0.750406 0.081046
0.130419 0.068064 0.067336 0.734181
0.513466 0.338584 0.096644 0.051307
0.050086 0.300811 0.040820 0.608283
0.912580 0.028678 0.027635 0.031107
0.266284 0.102753 0.413403 0.217560
0.096727 0.094347 0.293102 0.515825
0.106418 0.124518 0.140819 0.628245
0.262598 0.162357 0.390466 0.184579
0.925978 0.031931 0.022429 0.019663
0.022179 0.931304 0.018694 0.027823
0.504399 0.188781 0.151763 0.155057
0.806876 0.070024 0.055337 0.067763
0.079987 0.088365 0.061337 0.770312
0.216319 0.124468 0.303520 0.355693
0.238890 0.133146 0.295169 0.332794
0.077902 0.086982 0.690262 0.144855
0.299161 0.223545 0.143460 0.333834
0.074882 0.051579 0.795068 0.078472
0.048543 0.026613 0.894032 0.030812
0.453381 0.205548 0.205607 0.135464
0.071466 0.167118 0.071538 0.689878
0.018805 0.019235 0.940229 0.021731
0.250000 0.250000 0.250000 0.250000

MOTIF CM000671.2_94299741-94301367(+)_1|1|1x0
letter-probability matrix: alength= 4 w= 31
0.081556 0.056275 0.798597 0.063572
0.118639 0.207249 0.137149 0.536962
0.133990 0.092202 0.129484 0.644324
0.136686 0.057447 0.732440 0.073428
0.119943 0.546195 0.096184 0.237678
0.833938 0.048030 0.053911 0.064122
0.263726 0.379434 0.161423 0.195417
0.166266 0.257761 0.138735 0.437238
0.729610 0.078708 0.107583 0.084099
0.136686 0.057447 0.732440 0.073428
0.119943 0.546195 0.096184 0.237678
0.833938 0.048030 0.053911 0.064122
0.293459 0.197255 0.217453 0.291833
0.137619 0.127101 0.197981 0.537299
0.708088 0.080518 0.109875 0.101519
0.464429 0.272068 0.163700 0.099803
0.066643 0.097285 0.054818 0.781254
0.843931 0.043196 0.055317 0.057556
0.304251 0.230420 0.268311 0.197018
0.195427 0.147197 0.131148 0.526229
0.685697 0.104117 0.112365 0.097820
0.444730 0.161284 0.238207 0.155779
0.148947 0.256777 0.150212 0.444064
0.079865 0.052761 0.061939 0.805435
0.460850 0.258555 0.176510 0.104086
0.060093 0.087942 0.055255 0.796711
0.836096 0.049018 0.057198 0.057688
0.029343 0.030205 0.090776 0.849677
0.022209 0.926438 0.018529 0.032824
0.712077 0.037574 0.044800 0.205549
0.250000 0.250000 0.250000 0.250000

MOTIF CM000671.2_94299741-94301367(+)_1|2|1x0
letter-probability matrix: alength= 4 w= 7
0.087246 0.059886 0.797952 0.054916
0.120484 0.052749 0.755210 0.071558
0.857962 0.038194 0.042788 0.061056
0.028604 0.021566 0.931206 0.018624
0.064175 0.084478 0.055269 0.796078
0.092370 0.085624 0.081387 0.740620
0.250000 0.250000 0.250000 0.250000

MOTIF CM000671.2_96758780-96760502(-)_1|1|1x0
letter-probability matrix: alength= 4 w= 28
0.496480 0.256603 0.137536 0.109381
0.669817 0.108980 0.112492 0.108711
0.643677 0.133225 0.107145 0.115952
0.358598 0.277161 0.209496 0.154745
0.149084 0.308464 0.208926 0.333527
0.066917 0.054119 0.804496 0.074469
0.390541 0.219397 0.234410 0.155652
0.094855 0.177459 0.111099 0.616587
0.040741 0.040118 0.876038 0.043103
0.447508 0.123658 0.100630 0.328205
0.181788 0.058925 0.708320 0.050967
0.020395 0.019842 0.940944 0.018819
0.496480 0.256603 0.137536 0.109381
0.669817 0.108980 0.112492 0.108711
0.643677 0.133225 0.107145 0.115952
0.357964 0.385219 0.135600 0.121217
0.083260 0.572954 0.100767 0.243018
0.734501 0.072343 0.104326 0.088829
0.339420 0.439164 0.124799 0.096617
0.113979 0.364516 0.100987 0.420518
0.820816 0.051005 0.069235 0.058944
0.395471 0.283484 0.119937 0.201108
0.068654 0.046227 0.832481 0.052638
0.840354 0.052216 0.057534 0.049896
0.395135 0.279496 0.160538 0.164831
0.125397 0.058159 0.764113 0.052331
0.881477 0.036142 0.042510 0.039870
0.250000 0.250000 0.250000 0.250000

MOTIF CM000671.2_96817925-96819914(-)_1|1|1x0
letter-probability matrix: alength= 4 w= 34
0.424614 0.429697 0.087918 0.057770
0.028919 0.082746 0.046078 0.842257
0.933923 0.018679 0.024491 0.022907
0.671946 0.180821 0.083317 0.063916
0.866559 0.040657 0.055624 0.037159
0.834180 0.056755 0.055226 0.053839
0.257027 0.071136 0.243294 0.428543
0.122979 0.769172 0.041037 0.066813
0.030368 0.880118 0.028612 0.060902
0.405415 0.412186 0.092032 0.090367
0.809850 0.047234 0.091040 0.051876
0.858098 0.054910 0.039395 0.047597
0.671946 0.180821 0.083317 0.063916
0.866559 0.040657 0.055624 0.037159
0.834180 0.056755 0.055226 0.053839
0.442382 0.246469 0.120925 0.190223
0.090147 0.094601 0.264456 0.550796
0.812250 0.046637 0.082131 0.058982
0.243528 0.089733 0.370321 0.296418
0.276004 0.182214 0.312323 0.229459
0.192753 0.298086 0.064467 0.444693
0.700260 0.061464 0.134242 0.104034
0.182862 0.216156 0.140795 0.460186
0.045469 0.034967 0.061313 0.858251
0.427159 0.103994 0.370786 0.098062
0.085127 0.248906 0.133314 0.532654
0.062614 0.063387 0.118213 0.755785
0.415286 0.129198 0.245368 0.210148
0.245632 0.084552 0.163990 0.505826
0.088407 0.066407 0.139671 0.705515
0.163559 0.092720 0.374155 0.369566
0.112195 0.315018 0.451436 0.121351
0.037238 0.827596 0.033182 0.101985
0.250000 0.250000 0.250000 0.250000

MOTIF CM000671.2_97198305-97199514(-)_1|1|1x0
letter-probability matrix: alength= 4 w= 25
0.073841 0.042632 0.840768 0.042759
0.727900 0.069524 0.093186 0.109390
0.038367 0.020685 0.915274 0.025674
0.245932 0.199001 0.157387 0.397680
0.077747 0.760892 0.073502 0.087859
0.683977 0.058555 0.101993 0.155475
0.428652 0.136000 0.365615 0.069732
0.085749 0.072014 0.059555 0.782681
0.063182 0.047794 0.066846 0.822178
0.151472 0.120470 0.301562 0.426496
0.091996 0.691470 0.149666 0.066867
0.192756 0.293495 0.182204 0.331545
0.084730 0.058398 0.809750 0.047122
0.730325 0.065811 0.075033 0.128831
0.051317 0.018038 0.901883 0.028762
0.245932 0.199001 0.157387 0.397680
0.077747 0.760892 0.073502 0.087859
0.683977 0.058555 0.101993 0.155475
0.204305 0.221533 0.317978 0.256184
0.122163 0.260195 0.189460 0.428183
0.109252 0.132236 0.178690 0.579821
0.083374 0.112572 0.085803 0.718251
0.064252 0.802935 0.064838 0.067975
0.701054 0.062251 0.083315 0.153380
0.250000 0.250000 0.250000 0.250000

MOTIF CM000671.2_101407900-101409646(+)_1|1|1x0
letter-probability matrix: alength= 4 w= 31
0.632934 0.126746 0.124772 0.115549
0.126742 0.128715 0.094249 0.650295
0.049494 0.032792 0.874509 0.043204
0.038916 0.026654 0.916108 0.018322
0.893161 0.034851 0.043390 0.028598
0.803072 0.048362 0.058086 0.090479
0.346505 0.206232 0.174705 0.272559
0.286848 0.365411 0.170049 0.177691
0.083872 0.085862 0.737189 0.093077
0.477429 0.130998 0.272135 0.119438
0.310533 0.162246 0.311317 0.215904
0.251652 0.333878 0.193365 0.221106
0.373510 0.201443 0.200449 0.224598
0.148554 0.258036 0.130678 0.462732
0.056211 0.055813 0.829994 0.057982
0.268549 0.152305 0.150829 0.428318
0.161672 0.153672 0.563671 0.120985
0.151534 0.096086 0.210889 0.541491
0.347162 0.129864 0.349141 0.173833
0.149566 0.215751 0.121234 0.513448
0.541313 0.220661 0.126669 0.111356
0.099450 0.049186 0.801725 0.049639
0.070256 0.717279 0.051475 0.160990
0.068121 0.051685 0.097619 0.782575
0.346505 0.206232 0.174705 0.272559
0.286848 0.365411 0.170049 0.177691
0.083872 0.085862 0.737189 0.093077
0.343569 0.211077 0.163837 0.281516
0.077904 0.064805 0.764053 0.093238
0.068466 0.036941 0.849675 0.044918
0.250000 0.250000 0.250000 0.250000

MOTIF CM000671.2_101407900-101409646(+)_1|2|1x0
letter-probability matrix: alength= 4 w= 16
0.380135 0.204668 0.285631 0.129566
0.157301 0.199370 0.094622 0.548706
0.415982 0.260046 0.178559 0.145414
0.632934 0.126746 0.124772 0.115549
0.126742 0.128715 0.094249 0.650295
0.049494 0.032792 0.874509 0.043204
0.038916 0.026654 0.916108 0.018322
0.893161 0.034851 0.043390 0.028598
0.803072 0.048362 0.058086 0.090479
0.346505 0.206232 0.174705 0.272559
0.286848 0.365411 0.170049 0.177691
0.083872 0.085862 0.737189 0.093077
0.439610 0.172075 0.211292 0.177023
0.107164 0.067133 0.744351 0.081352
0.125147 0.047345 0.083845 0.743663
0.250000 0.250000 0.250000 0.250000

MOTIF CM000671.2_111541577-111543167(+)_1|1|1x0
letter-probability matrix: alength= 4 w= 34
0.101000 0.044092 0.793630 0.061278
0.127683 0.106882 0.158069 0.607366
0.435968 0.104348 0.198867 0.260817
0.542686 0.159968 0.188560 0.108786
0.080767 0.207813 0.121451 0.589970
0.024320 0.020642 0.918679 0.036359
0.396390 0.400034 0.118082 0.085494
0.055425 0.124398 0.079302 0.740874
0.856209 0.042272 0.052064 0.049455
0.072588 0.044528 0.830759 0.052125
0.283385 0.161129 0.113751 0.441735
0.151298 0.083291 0.228741 0.536671
0.485165 0.176918 0.216592 0.121325
0.112406 0.511597 0.112177 0.263819
0.021837 0.020964 0.021118 0.936081
0.086201 0.042289 0.814500 0.057010
0.049657 0.731840 0.044546 0.173957
0.867957 0.033939 0.042178 0.055926
0.382740 0.087524 0.447432 0.082305
0.080392 0.666197 0.066667 0.186744
0.020147 0.025253 0.018718 0.935882
0.389120 0.243775 0.217343 0.149762
0.158015 0.254606 0.104673 0.482706
0.111525 0.719097 0.063608 0.105770
0.180293 0.085710 0.286572 0.447425
0.065574 0.051101 0.832470 0.050855
0.258378 0.128080 0.061021 0.552521
0.170371 0.163088 0.470915 0.195625
0.126009 0.347020 0.112412 0.414558
0.129974 0.629864 0.098577 0.141585
0.277449 0.111554 0.284380 0.326616
0.103595 0.297232 0.154712 0.444461
0.080608 0.046500 0.036626 0.836265
0.250000 0.250000 0.250000 0.250000

MOTIF CM000671.2_112997122-112998277(-)_1|1|1x0
letter-probability matrix: alength= 4 w= 40
0.047922 0.026701 0.898500 0.026877
0.096027 0.164589 0.072470 0.666914
0.073255 0.042562 0.053403 0.830780
0.281620 0.114296 0.419519 0.184565
0.196776 0.243216 0.205350 0.354657
0.222101 0.385189 0.084354 0.308357
0.044488 0.029450 0.900657 0.025405
0.127682 0.170284 0.124608 0.577426
0.076763 0.049638 0.057934 0.815665
0.406381 0.266430 0.074387 0.252802
0.106530 0.151562 0.613876 0.128032
0.045211 0.036118 0.874870 0.043801
0.297024 0.275616 0.091074 0.336286
0.074077 0.123243 0.714938 0.087742
0.031092 0.026967 0.908345 0.033596
0.443129 0.198358 0.184553 0.173960
0.195528 0.114808 0.144333 0.545331
0.147874 0.080879 0.130249 0.640998
0.047922 0.026701 0.898500 0.026877
0.096027 0.164589 0.072470 0.666914
0.073255 0.042562 0.053403 0.830780
0.406381 0.266430 0.074387 0.252802
0.106530 0.151562 0.613876 0.128032
0.045211 0.036118 0.874870 0.043801
0.459554 0.171125 0.298433 0.070888
0.082138 0.089357 0.090287 0.738218
0.070432 0.049197 0.058791 0.821580
0.677276 0.083068 0.159915 0.079741
0.196044 0.406084 0.073822 0.324051
0.022816 0.018660 0.025518 0.933006
0.418455 0.392961 0.097214 0.091370
0.873277 0.036213 0.047637 0.042873
0.858941 0.055559 0.039300 0.046199
0.518433 0.223660 0.113127 0.144780
0.560310 0.119689 0.164464 0.155536
0.045340 0.038185 0.877717 0.038759
0.434102 0.197528 0.235835 0.132535
0.144275 0.207067 0.118526 0.530133
0.252691 0.366175 0.125763 0.255371
0.250000 0.250000 0.250000 0.250000

MOTIF CM000671.2_113042727-113044365(-)_1|1|1x0
letter-probability matrix: alength= 4 w= 37
0.427283 0.120215 0.342824 0.109678
0.077446 0.431289 0.078501 0.412765
0.893822 0.031001 0.034573 0.040604
0.416854 0.153203 0.228774 0.201169
0.321344 0.134226 0.180521 0.363909
0.139513 0.126610 0.233375 0.500502
0.412287 0.291964 0.109879 0.185871
0.101128 0.065053 0.763340 0.070478
0.853207 0.047415 0.055774 0.043604
0.452027 0.134845 0.283652 0.129476
0.220567 0.110930 0.096455 0.572048
0.420185 0.137329 0.301546 0.140940
0.539704 0.185202 0.167298 0.107796
0.119354 0.529245 0.155383 0.196019
0.019716 0.018851 0.018888 0.942545
0.078094 0.057780 0.223347 0.640780
0.153696 0.073333 0.645676 0.127295
0.141447 0.099954 0.605000 0.153599
0.265068 0.125278 0.323363 0.286291
0.087885 0.370467 0.136103 0.405545
0.058744 0.059133 0.039119 0.843004
0.340340 0.266241 0.189196 0.204223
0.103851 0.239609 0.176431 0.480109
0.105445 0.073472 0.123906 0.697177
0.518704 0.252174 0.144050 0.085073
0.763368 0.059548 0.116766 0.060318
0.036444 0.049166 0.040739 0.873651
0.233794 0.182259 0.378359 0.205588
0.129302 0.132772 0.268801 0.469126
0.092747 0.087671 0.132939 0.686643
0.412287 0.291964 0.109879 0.185871
0.101128 0.065053 0.763340 0.070478
0.853207 0.047415 0.055774 0.043604
0.317136 0.242193 0.257156 0.183515
0.167862 0.212853 0.230662 0.388623
0.094844 0.102112 0.235639 0.567405
0.250000 0.250000 0.250000 0.250000

MOTIF CM000671.2_127443952-127445194(+)_1|1|1x0
letter-probability matrix: alength= 4 w= 34
0.034580 0.022240 0.924687 0.018494
0.096727 0.092205 0.056035 0.755033
0.204281 0.473893 0.106523 0.215303
0.478165 0.268272 0.169216 0.084346
0.047661 0.072482 0.041638 0.838220
0.906657 0.026392 0.031908 0.035043
0.039497 0.024726 0.908558 0.027220
0.127103 0.223375 0.114199 0.535324
0.065572 0.798910 0.035952 0.099565
0.486018 0.291825 0.108947 0.113211
0.855868 0.049839 0.045013 0.049280
0.814147 0.075170 0.048913 0.061770
0.644607 0.166329 0.121976 0.067089
0.617559 0.161500 0.108086 0.112855
0.826955 0.055680 0.066295 0.051070
0.405962 0.187031 0.270083 0.136923
0.144920 0.148568 0.138982 0.567530
0.175148 0.083264 0.096892 0.644696
0.550831 0.103686 0.237610 0.107873
0.665170 0.119036 0.097329 0.118465
0.072116 0.097243 0.108540 0.722101
0.471798 0.198870 0.230941 0.098391
0.130084 0.108064 0.078130 0.683722
0.060736 0.834424 0.040673 0.064167
0.533023 0.141939 0.219660 0.105378
0.811433 0.071251 0.061657 0.055659
0.818229 0.082312 0.042695 0.056764
0.478165 0.268272 0.169216 0.084346
0.047661 0.072482 0.041638 0.838220
0.906657 0.026392 0.031908 0.035043
0.432746 0.236155 0.182633 0.148467
0.116769 0.146878 0.135631 0.600722
0.053719 0.047562 0.062639 0.836079
0.250000 0.250000 0.250000 0.250000

MOTIF CM000672.2_37831617-37833171(-)_1|1|1x0
letter-probability matrix: alength= 4 w= 22
0.208103 0.066997 0.630985 0.093916
0.046935 0.551614 0.046259 0.355192
0.849980 0.055541 0.041403 0.053076
0.331386 0.108036 0.305642 0.254937
0.152027 0.577194 0.109626 0.161152
0.040833 0.890561 0.031801 0.036805
0.494133 0.228457 0.179335 0.098075
0.934860 0.019109 0.027334 0.018697
0.028330 0.027289 0.037397 0.906984
0.437092 0.129642 0.369350 0.063916
0.077498 0.064422 0.052686 0.805395
0.055762 0.041496 0.059191 0.843551
0.457523 0.222876 0.231263 0.088338
0.746822 0.097220 0.087473 0.068484
0.083858 0.077358 0.173460 0.665324
0.376792 0.281686 0.173583 0.167940
0.050562 0.028828 0.888483 0.032127
0.893730 0.034471 0.036923 0.034876
0.520869 0.184353 0.181807 0.112972
0.837017 0.045538 0.071625 0.045820
0.083817 0.707374 0.062365 0.146445
0.250000 0.250000 0.250000 0.250000

MOTIF CM000672.2_37895522-37896590(+)_1|3|1x0
letter-probability matrix: alength= 4 w= 10
0.400207 0.138850 0.249997 0.210946
0.084862 0.103942 0.092312 0.718884
0.029815 0.021965 0.919054 0.029166
0.061056 0.058698 0.252067 0.628180
0.018626 0.931304 0.021211 0.028859
0.055082 0.143493 0.056669 0.744756
0.216337 0.179564 0.093772 0.510328
0.147950 0.244899 0.198676 0.408475
0.051225 0.041134 0.862804 0.044837
0.250000 0.250000 0.250000 0.250000

MOTIF CM000672.2_37895522-37896590(+)_1|4|1x0
letter-probability matrix: alength= 4 w= 13
0.536428 0.069778 0.184308 0.209487
0.232525 0.399588 0.139558 0.228329
0.077259 0.490225 0.104979 0.327537
0.368917 0.082336 0.299219 0.249528
0.234706 0.282479 0.240953 0.241862
0.293669 0.385706 0.104197 0.216428
0.291887 0.186021 0.246412 0.275680
0.044947 0.826010 0.062842 0.066202
0.052860 0.088225 0.102037 0.756879
0.194469 0.153054 0.066399 0.586078
0.124048 0.237102 0.181202 0.457647
0.024808 0.018711 0.935577 0.020904
0.250000 0.250000 0.250000 0.250000

MOTIF CM000672.2_37952129-37953215(-)_1|1|1x0
letter-probability matrix: alength= 4 w= 37
0.478781 0.183272 0.178194 0.159753
0.181567 0.128722 0.184089 0.505621
0.629789 0.112974 0.120317 0.136920
0.455176 0.238527 0.112372 0.193924
0.087487 0.079123 0.752732 0.080657
0.820547 0.058917 0.062330 0.058206
0.230821 0.124001 0.419477 0.225701
0.140605 0.218844 0.123040 0.517512
0.099180 0.118178 0.162109 0.620533
0.060512 0.085465 0.221977 0.632047
0.018614 0.930707 0.026108 0.024570
0.027042 0.027339 0.025523 0.920096
0.394470 0.277445 0.193843 0.134242
0.068015 0.053458 0.061080 0.817447
0.886889 0.036956 0.038477 0.037678
0.292488 0.229012 0.157801 0.320700
0.099590 0.072823 0.724004 0.103583
0.072302 0.043649 0.834688 0.049362
0.408026 0.291570 0.112576 0.187828
0.105116 0.068404 0.752526 0.073954
0.843598 0.050568 0.059229 0.046605
0.248959 0.203183 0.182276 0.365582
0.427513 0.218245 0.171390 0.182852
0.145870 0.168108 0.201120 0.484902
0.343450 0.327160 0.126249 0.203140
0.113026 0.092389 0.723933 0.070652
0.768980 0.066448 0.096687 0.067885
0.049508 0.031681 0.890462 0.028349
0.092419 0.154171 0.074420 0.678991
0.063242 0.044000 0.045843 0.846915
0.148135 0.211862 0.453560 0.186444
0.127084 0.526245 0.203356 0.143315
0.133460 0.191870 0.476690 0.197981
0.394470 0.277445 0.193843 0.134242
0.068015 0.053458 0.061080 0.817447
0.886889 0.036956 0.038477 0.037678
0.250000 0.250000 0.250000 0.250000

MOTIF CM000672.2_38054358-38056557(+)_1|1|1x0
letter-probability matrix: alength= 4 w= 43
0.459115 0.201868 0.223873 0.115143
0.148855 0.259718 0.110018 0.481409
0.040048 0.040899 0.048243 0.870810
0.335057 0.196096 0.202903 0.265944
0.226666 0.162769 0.225253 0.385311
0.147471 0.114105 0.174551 0.563873
0.402364 0.155502 0.352704 0.089430
0.113037 0.097823 0.083584 0.705556
0.089175 0.070771 0.093436 0.746617
0.513087 0.192456 0.144135 0.150322
0.226953 0.152934 0.146352 0.473762
0.631347 0.110536 0.148635 0.109482
0.264195 0.128503 0.166478 0.440823
0.502257 0.218940 0.174523 0.104280
0.212956 0.538303 0.108256 0.140485
0.516753 0.247449 0.154835 0.080964
0.097858 0.633628 0.104674 0.163840
0.046664 0.042642 0.049422 0.861271
0.251294 0.189365 0.305003 0.254338
0.201707 0.526981 0.151655 0.119657
0.157567 0.197770 0.182653 0.462009
0.120745 0.073431 0.720425 0.085398
0.160840 0.213115 0.183717 0.442328
0.154171 0.110118 0.129349 0.606362
0.457609 0.203071 0.200873 0.138447
0.739766 0.075870 0.108127 0.076237
0.115678 0.613542 0.091795 0.178985
0.354651 0.206858 0.194828 0.243663
0.226582 0.079695 0.612853 0.080870
0.096208 0.070097 0.104324 0.729371
0.029343 0.030205 0.090776 0.849677
0.022209 0.926438 0.018529 0.032824
0.712077 0.037574 0.044800 0.205549
0.211314 0.133045 0.345186 0.310455
0.124592 0.126141 0.095445 0.653822
0.084339 0.104512 0.124112 0.687037
0.262537 0.179631 0.359061 0.198771
0.853968 0.059880 0.045312 0.040841
0.045106 0.861536 0.039414 0.053944
0.066213 0.051292 0.805634 0.076860
0.106496 0.046836 0.773626 0.073042
0.203814 0.544581 0.083099 0.168506
0.250000 0.250000 0.250000 0.250000

MOTIF CM000672.2_38054358-38056557(+)_1|2|1x0
letter-probability matrix: alength= 4 w= 7
0.513429 0.227153 0.140365 0.119053
0.679144 0.101516 0.123341 0.095999
0.642814 0.121041 0.119005 0.117139
0.208137 0.046728 0.621448 0.123686
0.065358 0.168471 0.045270 0.720900
0.021401 0.018739 0.936926 0.022935
0.250000 0.250000 0.250000 0.250000

MOTIF CM000672.2_38117364-38118834(+)_1|1|1x0
letter-probability matrix: alength= 4 w= 31
0.366808 0.219561 0.243184 0.170447
0.197876 0.092884 0.592017 0.117224
0.156552 0.129810 0.203940 0.509698
0.366678 0.240370 0.205540 0.187412
0.182784 0.088750 0.604364 0.124101
0.143263 0.163581 0.222900 0.470256
0.413477 0.278118 0.185674 0.122730
0.052294 0.039865 0.046325 0.861516
0.921279 0.025654 0.026847 0.026219
0.427137 0.155788 0.166960 0.250114
0.137098 0.259631 0.191292 0.411979
0.120372 0.083394 0.139064 0.657170
0.365722 0.105088 0.257050 0.272140
0.076281 0.797802 0.063161 0.062756
0.041921 0.881691 0.035839 0.040549
0.107586 0.105835 0.158907 0.627671
0.037021 0.807172 0.061880 0.093927
0.049828 0.052831 0.775124 0.122217
0.464918 0.084781 0.288615 0.161686
0.108807 0.279456 0.158304 0.453433
0.042280 0.050362 0.054691 0.852666
0.550374 0.162933 0.191374 0.095319
0.213228 0.531473 0.085834 0.169465
0.119784 0.587355 0.106553 0.186308
0.065980 0.059545 0.117811 0.756663
0.032149 0.833127 0.049725 0.084999
0.090587 0.385192 0.228708 0.295513
0.042925 0.024424 0.914363 0.018287
0.056003 0.053502 0.041440 0.849055
0.884670 0.034472 0.031593 0.049265
0.250000 0.250000 0.250000 0.250000

MOTIF CM000672.2_42336082-42337069(-)_1|2|1x0
letter-probability matrix: alength= 4 w= 10
0.305294 0.036746 0.256834 0.401125
0.124092 0.353195 0.087749 0.434964
0.039483 0.047866 0.158586 0.754066
0.282806 0.053057 0.191878 0.472259
0.021800 0.939772 0.018795 0.019633
0.020714 0.914368 0.022090 0.042828
0.592283 0.333978 0.036735 0.037005
0.742688 0.098612 0.103243 0.055457
0.818013 0.087913 0.055184 0.038890
0.250000 0.250000 0.250000 0.250000

MOTIF CM000672.2_42592615-42594715(-)_1|1|1x0
letter-probability matrix: alength= 4 w= 43
0.459115 0.201868 0.223873 0.115143
0.148855 0.259718 0.110018 0.481409
0.040048 0.040899 0.048243 0.870810
0.343894 0.161974 0.247619 0.246513
0.156935 0.141077 0.176141 0.525847
0.108484 0.120994 0.202692 0.567830
0.402364 0.155502 0.352704 0.089430
0.113037 0.097823 0.083584 0.705556
0.089175 0.070771 0.093436 0.746617
0.513087 0.192456 0.144135 0.150322
0.226953 0.152934 0.146352 0.473762
0.631347 0.110536 0.148635 0.109482
0.264195 0.128503 0.166478 0.440823
0.502257 0.218940 0.174523 0.104280
0.212956 0.538303 0.108256 0.140485
0.516753 0.247449 0.154835 0.080964
0.097858 0.633628 0.104674 0.163840
0.046664 0.042642 0.049422 0.861271
0.233087 0.154533 0.305933 0.306447
0.156871 0.548191 0.141597 0.153340
0.186811 0.204016 0.194625 0.414548
0.145049 0.059917 0.734782 0.060252
0.097243 0.489452 0.086607 0.326698
0.053438 0.063879 0.049539 0.833144
0.530849 0.259316 0.089271 0.120563
0.230535 0.060345 0.643113 0.066006
0.883466 0.035205 0.041619 0.039710
0.428611 0.171924 0.179768 0.219698
0.242119 0.086954 0.560465 0.110462
0.237056 0.137488 0.230196 0.395261
0.029343 0.030205 0.090776 0.849677
0.022209 0.926438 0.018529 0.032824
0.712077 0.037574 0.044800 0.205549
0.211314 0.133045 0.345186 0.310455
0.124592 0.126141 0.095445 0.653822
0.084339 0.104512 0.124112 0.687037
0.309815 0.163862 0.318021 0.208302
0.815119 0.077868 0.057240 0.049773
0.059628 0.817451 0.049818 0.073103
0.066213 0.051292 0.805634 0.076860
0.106496 0.046836 0.773626 0.073042
0.203814 0.544581 0.083099 0.168506
0.250000 0.250000 0.250000 0.250000

MOTIF CM000672.2_42592615-42594715(-)_1|2|1x0
letter-probability matrix: alength= 4 w= 7
0.658422 0.185609 0.087901 0.068069
0.853997 0.044650 0.060414 0.040939
0.820462 0.061393 0.059797 0.058348
0.076917 0.075332 0.126190 0.721562
0.017800 0.890005 0.034167 0.058029
0.026473 0.028515 0.862334 0.082679
0.250000 0.250000 0.250000 0.250000

MOTIF CM000672.2_43524626-43525386(+)_1|1|1x0
letter-probability matrix: alength= 4 w= 10
0.324872 0.368786 0.143918 0.162424
0.104455 0.122786 0.083700 0.689059
0.643019 0.136691 0.141993 0.078297
0.482723 0.290572 0.157771 0.068933
0.026919 0.051963 0.026807 0.894311
0.938678 0.018774 0.021723 0.020826
0.392514 0.211795 0.239479 0.156213
0.176378 0.071055 0.658572 0.093994
0.136876 0.109278 0.188100 0.565746
0.250000 0.250000 0.250000 0.250000

MOTIF CM000672.2_43556705-43558223(-)_1|1|1x0
letter-probability matrix: alength= 4 w= 28
0.580399 0.239504 0.103772 0.076326
0.789737 0.069162 0.072168 0.068934
0.762411 0.092206 0.068845 0.076539
0.374122 0.272982 0.229662 0.123234
0.097291 0.076789 0.639483 0.186437
0.627205 0.135569 0.113340 0.123887
0.204211 0.156369 0.160534 0.478885
0.052935 0.785116 0.054863 0.107087
0.669176 0.053366 0.092776 0.184682
0.580399 0.239504 0.103772 0.076326
0.789737 0.069162 0.072168 0.068934
0.762411 0.092206 0.068845 0.076539
0.580399 0.239504 0.103772 0.076326
0.789737 0.069162 0.072168 0.068934
0.762411 0.092206 0.068845 0.076539
0.374122 0.272982 0.229662 0.123234
0.097291 0.076789 0.639483 0.186437
0.627205 0.135569 0.113340 0.123887
0.385255 0.259186 0.212660 0.142899
0.041057 0.092571 0.054391 0.811981
0.022766 0.018699 0.934945 0.023591
0.385255 0.259186 0.212660 0.142899
0.041057 0.092571 0.054391 0.811981
0.022766 0.018699 0.934945 0.023591
0.272701 0.111443 0.315843 0.300013
0.076013 0.160309 0.168388 0.595290
0.619318 0.140337 0.158366 0.081979
0.250000 0.250000 0.250000 0.250000

MOTIF CM000672.2_43616277-43617366(+)_1|1|1x0
letter-probability matrix: alength= 4 w= 34
0.437245 0.171485 0.264224 0.127047
0.073066 0.085805 0.072862 0.768267
0.055327 0.036173 0.862030 0.046469
0.453535 0.163461 0.147313 0.235691
0.131620 0.303721 0.152002 0.412658
0.105525 0.098319 0.162934 0.633222
0.223576 0.213079 0.206390 0.356956
0.123846 0.287494 0.332473 0.256188
0.219387 0.108288 0.512003 0.160322
0.284819 0.229303 0.224825 0.261054
0.108473 0.160307 0.217537 0.513682
0.098783 0.062241 0.075255 0.763721
0.236578 0.152174 0.196745 0.414503
0.095823 0.309103 0.363689 0.231385
0.090515 0.080711 0.692646 0.136129
0.400331 0.404885 0.097399 0.097385
0.065212 0.669928 0.067175 0.197685
0.152120 0.317844 0.114914 0.415122
0.094982 0.052779 0.811120 0.041119
0.084772 0.081239 0.078903 0.755086
0.916146 0.018323 0.025377 0.040154
0.186547 0.131883 0.243715 0.437855
0.104495 0.237589 0.353851 0.304065
0.112264 0.104233 0.647945 0.135558
0.446784 0.159268 0.255193 0.138755
0.155733 0.475141 0.188779 0.180348
0.211857 0.104023 0.455104 0.229017
0.492148 0.185525 0.191258 0.131069
0.202145 0.267818 0.185408 0.344628
0.290186 0.140690 0.181806 0.387318
0.336017 0.175463 0.151008 0.337513
0.134204 0.153438 0.216889 0.495468
0.060579 0.040790 0.048026 0.850604
0.250000 0.250000 0.250000 0.250000

MOTIF CM000672.2_43644052-43644886(-)_1|1|1x0
letter-probability matrix: alength= 4 w= 22
0.478113 0.296646 0.173432 0.051810
0.029190 0.044324 0.019109 0.907377
0.933235 0.020048 0.021994 0.024723
0.265015 0.185935 0.276701 0.272349
0.807006 0.040369 0.071031 0.081595
0.037271 0.046155 0.045094 0.871480
0.478113 0.296646 0.173432 0.051810
0.029190 0.044324 0.019109 0.907377
0.933235 0.020048 0.021994 0.024723
0.582736 0.171703 0.138703 0.106857
0.864461 0.033340 0.057702 0.044497
0.124098 0.196682 0.133217 0.546004
0.478113 0.296646 0.173432 0.051810
0.029190 0.044324 0.019109 0.907377
0.933235 0.020048 0.021994 0.024723
0.512867 0.177738 0.211200 0.098194
0.928793 0.018576 0.031190 0.021440
0.029232 0.030342 0.033191 0.907236
0.347142 0.292029 0.252835 0.107994
0.022465 0.029103 0.020933 0.927499
0.911939 0.026608 0.027606 0.033847
0.250000 0.250000 0.250000 0.250000

MOTIF CM000672.2_45003311-45004040(+)_1|1|1x0
letter-probability matrix: alength= 4 w= 16
0.588466 0.246618 0.067583 0.097333
0.204505 0.040188 0.710498 0.044809
0.936634 0.018733 0.022953 0.021681
0.588466 0.246618 0.067583 0.097333
0.204505 0.040188 0.710498 0.044809
0.936634 0.018733 0.022953 0.021681
0.557535 0.270967 0.091065 0.080432
0.763939 0.073505 0.093247 0.069309
0.811043 0.071142 0.052842 0.064972
0.557535 0.270967 0.091065 0.080432
0.763939 0.073505 0.093247 0.069309
0.811043 0.071142 0.052842 0.064972
0.539676 0.302927 0.103851 0.053546
0.073277 0.611740 0.060394 0.254589
0.903772 0.028142 0.036460 0.031625
0.250000 0.250000 0.250000 0.250000

MOTIF CM000672.2_77733159-77734215(+)_1|2|1x0
letter-probability matrix: alength= 4 w= 7
0.152864 0.169090 0.078294 0.599752
0.161219 0.066152 0.255441 0.517189
0.374105 0.160117 0.154287 0.311492
0.430346 0.177282 0.154196 0.238177
0.149717 0.149697 0.101759 0.598826
0.062149 0.895997 0.017920 0.023934
0.250000 0.250000 0.250000 0.250000

MOTIF CM000673.2_3359120-3360584(-)_1|2|1x0
letter-probability matrix: alength= 4 w= 25
0.398478 0.290554 0.118784 0.192184
0.114326 0.076343 0.727181 0.082150
0.820287 0.058227 0.067557 0.053929
0.519084 0.225871 0.138211 0.116834
0.687266 0.098829 0.120553 0.093352
0.650660 0.118422 0.116390 0.114528
0.125323 0.094324 0.218491 0.561862
0.078596 0.750953 0.081437 0.089014
0.090718 0.191850 0.102934 0.614498
0.519084 0.225871 0.138211 0.116834
0.687266 0.098829 0.120553 0.093352
0.650660 0.118422 0.116390 0.114528
0.029343 0.030205 0.090776 0.849677
0.022209 0.926438 0.018529 0.032824
0.712077 0.037574 0.044800 0.205549
0.543188 0.143430 0.202988 0.110394
0.287965 0.229469 0.160314 0.322253
0.182115 0.083291 0.115048 0.619547
0.350125 0.341804 0.105157 0.202915
0.104581 0.103058 0.703730 0.088631
0.783907 0.062906 0.087874 0.065313
0.125323 0.094324 0.218491 0.561862
0.078596 0.750953 0.081437 0.089014
0.090718 0.191850 0.102934 0.614498
0.250000 0.250000 0.250000 0.250000

MOTIF CM000673.2_6955592-6956528(+)_1|1|1x0
letter-probability matrix: alength= 4 w= 7
0.493628 0.117801 0.196098 0.192474
0.469651 0.083574 0.108222 0.338554
0.026961 0.025666 0.921404 0.025969
0.039132 0.030079 0.902813 0.027976
0.052624 0.130348 0.057639 0.759389
0.032942 0.018232 0.911601 0.037225
0.250000 0.250000 0.250000 0.250000

MOTIF CM000673.2_6955592-6956528(+)_1|2|1x0
letter-probability matrix: alength= 4 w= 7
0.414210 0.145180 0.235169 0.205440
0.652967 0.094605 0.109304 0.143123
0.030671 0.043418 0.896155 0.029757
0.039132 0.030079 0.902813 0.027976
0.052624 0.130348 0.057639 0.759389
0.032942 0.018232 0.911601 0.037225
0.250000 0.250000 0.250000 0.250000

MOTIF CM000673.2_6999864-7001712(-)_1|3|1x0
letter-probability matrix: alength= 4 w= 25
0.520708 0.095492 0.317856 0.065944
0.087934 0.141329 0.048646 0.722091
0.078850 0.047616 0.048968 0.824566
0.624549 0.122610 0.151901 0.100939
0.862970 0.053360 0.040371 0.043299
0.041138 0.061673 0.047116 0.850073
0.527486 0.222448 0.081370 0.168695
0.048758 0.042632 0.864870 0.043740
0.916838 0.027159 0.029281 0.026721
0.156618 0.124267 0.378587 0.340528
0.122892 0.052041 0.713323 0.111744
0.197225 0.131500 0.479811 0.191464
0.238659 0.109824 0.261062 0.390455
0.049730 0.831091 0.043577 0.075602
0.085656 0.133935 0.123888 0.656521
0.596499 0.235203 0.097621 0.070677
0.809656 0.062566 0.065428 0.062349
0.782774 0.084931 0.062468 0.069828
0.596499 0.235203 0.097621 0.070677
0.809656 0.062566 0.065428 0.062349
0.782774 0.084931 0.062468 0.069828
0.358915 0.114316 0.420114 0.106655
0.045392 0.087608 0.061186 0.805814
0.019908 0.018631 0.931534 0.029927
0.250000 0.250000 0.250000 0.250000

MOTIF CM000673.2_23790226-23790685(+)_1|1|1x0
letter-probability matrix: alength= 4 w= 10
0.414868 0.179370 0.320883 0.084879
0.160027 0.068787 0.052492 0.718694
0.154303 0.060224 0.134638 0.650835
0.304474 0.400020 0.152558 0.142948
0.933261 0.019298 0.026438 0.021002
0.022284 0.935088 0.018702 0.023926
0.158676 0.101247 0.364052 0.376025
0.223413 0.236336 0.406269 0.133982
0.486453 0.396474 0.059486 0.057586
0.250000 0.250000 0.250000 0.250000

MOTIF CM000673.2_46704315-46705860(+)_1|1|1x0
letter-probability matrix: alength= 4 w= 31
0.030988 0.021515 0.928919 0.018578
0.165071 0.199450 0.269293 0.366187
0.051041 0.037387 0.051803 0.859770
0.063070 0.054103 0.828930 0.053896
0.129460 0.095131 0.656123 0.119287
0.251654 0.231503 0.118378 0.398465
0.315216 0.284044 0.251963 0.148777
0.203732 0.435312 0.095444 0.265512
0.099121 0.488269 0.140839 0.271772
0.103776 0.043375 0.800283 0.052566
0.172985 0.409066 0.083368 0.334580
0.845383 0.058889 0.042306 0.053421
0.216306 0.424110 0.189779 0.169805
0.804195 0.048796 0.095072 0.051937
0.840498 0.054702 0.047376 0.057424
0.366106 0.243590 0.227928 0.162377
0.123407 0.154247 0.222871 0.499474
0.328403 0.114078 0.184472 0.373046
0.165701 0.186784 0.179559 0.467956
0.080183 0.126291 0.198856 0.594669
0.031376 0.030357 0.887010 0.051257
0.355777 0.185486 0.169761 0.288975
0.135741 0.586742 0.200979 0.076538
0.111130 0.193603 0.413654 0.281613
0.189737 0.254450 0.204347 0.351466
0.162509 0.135159 0.143680 0.558652
0.192575 0.182006 0.389770 0.235649
0.389330 0.132170 0.291088 0.187412
0.145084 0.062473 0.719903 0.072540
0.889286 0.033699 0.033213 0.043802
0.250000 0.250000 0.250000 0.250000

MOTIF CM000673.2_65794336-65795338(+)_1|1|1x0
letter-probability matrix: alength= 4 w= 7
0.295826 0.294396 0.263982 0.145796
0.036070 0.926252 0.018525 0.019152
0.038270 0.908938 0.022618 0.030175
0.118573 0.066714 0.727023 0.087691
0.258197 0.184256 0.275588 0.281959
0.131841 0.238990 0.246838 0.382332
0.250000 0.250000 0.250000 0.250000

MOTIF CM000673.2_71816514-71817120(-)_1|1|1x0
letter-probability matrix: alength= 4 w= 7
0.030462 0.025817 0.925216 0.018504
0.911725 0.041229 0.027866 0.019181
0.673917 0.053276 0.119944 0.152864
0.067277 0.043716 0.849422 0.039585
0.098734 0.038326 0.808586 0.054354
0.901763 0.025512 0.029058 0.043667
0.250000 0.250000 0.250000 0.250000

MOTIF CM000673.2_78385175-78385736(+)_1|1|1x0
letter-probability matrix: alength= 4 w= 7
0.199703 0.082398 0.321260 0.396639
0.212501 0.163579 0.218757 0.405163
0.080728 0.132116 0.055953 0.731203
0.074832 0.042229 0.129841 0.753098
0.029908 0.931084 0.018622 0.020386
0.047101 0.096732 0.071740 0.784427
0.250000 0.250000 0.250000 0.250000

MOTIF CM000673.2_123725999-123727124(-)_1|1|1x0
letter-probability matrix: alength= 4 w= 7
0.129307 0.084919 0.642966 0.142809
0.122688 0.052427 0.686934 0.137951
0.104202 0.016938 0.846888 0.031973
0.070871 0.049861 0.799366 0.079902
0.166105 0.050647 0.691704 0.091543
0.429747 0.155105 0.191658 0.223490
0.250000 0.250000 0.250000 0.250000

MOTIF CM000673.2_123725999-123727124(-)_1|2|1x0
letter-probability matrix: alength= 4 w= 13
0.288438 0.112777 0.361861 0.236925
0.104217 0.205022 0.176920 0.513840
0.152107 0.119662 0.062666 0.665565
0.421184 0.143558 0.155402 0.279856
0.281776 0.101638 0.384926 0.231661
0.073141 0.550984 0.127678 0.248198
0.593746 0.127676 0.228673 0.049906
0.081124 0.383935 0.052387 0.482554
0.902118 0.023935 0.032799 0.041149
0.039492 0.024812 0.874064 0.061632
0.018503 0.925140 0.019883 0.036473
0.087587 0.118044 0.129305 0.665065
0.250000 0.250000 0.250000 0.250000

MOTIF CM000673.2_123725999-123727124(-)_1|3|1x0
letter-probability matrix: alength= 4 w= 7
0.117619 0.114318 0.552229 0.215833
0.122845 0.074119 0.623128 0.179908
0.086750 0.039329 0.820383 0.053538
0.055483 0.039465 0.836826 0.068225
0.195119 0.049757 0.713941 0.041183
0.020017 0.018804 0.940204 0.020975
0.250000 0.250000 0.250000 0.250000

MOTIF CM000674.2_8176974-8177580(+)_1|1|1x0
letter-probability matrix: alength= 4 w= 10
0.030462 0.025817 0.925216 0.018504
0.911725 0.041229 0.027866 0.019181
0.673917 0.053276 0.119944 0.152864
0.067277 0.043716 0.849422 0.039585
0.098734 0.038326 0.808586 0.054354
0.901763 0.025512 0.029058 0.043667
0.116694 0.140802 0.606425 0.136080
0.182513 0.105268 0.372679 0.339540
0.201817 0.094086 0.280271 0.423825
0.250000 0.250000 0.250000 0.250000

MOTIF CM000674.2_48342975-48343764(-)_1|1|1x0
letter-probability matrix: alength= 4 w= 10
0.225212 0.129127 0.111969 0.533692
0.114644 0.040572 0.790219 0.054566
0.309118 0.201728 0.168112 0.321041
0.060876 0.050679 0.797803 0.090642
0.034872 0.019742 0.909299 0.036088
0.037902 0.017602 0.880116 0.064379
0.047076 0.029092 0.831140 0.092692
0.104627 0.062157 0.760882 0.072334
0.145868 0.057536 0.066950 0.729646
0.250000 0.250000 0.250000 0.250000

MOTIF CM000674.2_48342975-48343764(-)_1|2|1x0
letter-probability matrix: alength= 4 w= 7
0.060876 0.050679 0.797803 0.090642
0.034872 0.019742 0.909299 0.036088
0.037902 0.017602 0.880116 0.064379
0.060876 0.050679 0.797803 0.090642
0.034872 0.019742 0.909299 0.036088
0.037902 0.017602 0.880116 0.064379
0.250000 0.250000 0.250000 0.250000

MOTIF CM000674.2_57002781-57004944(-)_1|2|1x0
letter-probability matrix: alength= 4 w= 7
0.071671 0.014115 0.705734 0.208480
0.341747 0.059151 0.187131 0.411971
0.048565 0.830637 0.037289 0.083508
0.062511 0.090059 0.178126 0.669303
0.066705 0.031088 0.160007 0.742200
0.065238 0.081597 0.039249 0.813916
0.250000 0.250000 0.250000 0.250000

MOTIF CM000674.2_57002781-57004944(-)_1|4|1x0
letter-probability matrix: alength= 4 w= 10
0.183094 0.024830 0.705682 0.086394
0.393989 0.114525 0.142728 0.348757
0.152637 0.209268 0.147562 0.490533
0.437042 0.204861 0.283522 0.074575
0.088635 0.595609 0.098907 0.216849
0.170709 0.236583 0.325330 0.267378
0.402549 0.036046 0.282351 0.279055
0.073248 0.595045 0.163458 0.168249
0.017856 0.024181 0.065156 0.892807
0.250000 0.250000 0.250000 0.250000

MOTIF CM000674.2_124012078-124012927(+)_1|1|1x0
letter-probability matrix: alength= 4 w= 28
0.454872 0.265482 0.190632 0.089013
0.031563 0.046029 0.026221 0.896188
0.919411 0.026040 0.024967 0.029582
0.442924 0.283053 0.203042 0.070980
0.020088 0.031703 0.019852 0.928356
0.931797 0.020336 0.021922 0.025945
0.442924 0.283053 0.203042 0.070980
0.020088 0.031703 0.019852 0.928356
0.931797 0.020336 0.021922 0.025945
0.539286 0.155992 0.215165 0.089557
0.088861 0.294225 0.071443 0.545470
0.020763 0.018781 0.021400 0.939056
0.513154 0.206372 0.113032 0.167441
0.708169 0.065142 0.110940 0.115749
0.136203 0.310564 0.232905 0.320328
0.226181 0.091628 0.117445 0.564746
0.131057 0.094482 0.686631 0.087830
0.089663 0.068622 0.102181 0.739534
0.064776 0.056113 0.807003 0.072108
0.097561 0.068099 0.727720 0.106620
0.308231 0.144384 0.298242 0.249144
0.359615 0.056406 0.341186 0.242793
0.154348 0.369070 0.120343 0.356239
0.063502 0.079411 0.148512 0.708574
0.147577 0.150647 0.268837 0.432938
0.185574 0.529222 0.117403 0.167800
0.145722 0.459533 0.175806 0.218939
0.250000 0.250000 0.250000 0.250000

MOTIF CM000674.2_132925375-132927205(-)_1|1|1x0
letter-probability matrix: alength= 4 w= 52
0.371841 0.158665 0.177830 0.291665
0.081923 0.158108 0.145327 0.614642
0.026457 0.022072 0.922451 0.029020
0.139743 0.094868 0.612259 0.153130
0.134075 0.061269 0.655289 0.149367
0.118859 0.022298 0.818810 0.040033
0.318167 0.134302 0.225413 0.322119
0.261166 0.172703 0.234132 0.331999
0.187432 0.490943 0.146561 0.175064
0.358070 0.141587 0.203943 0.296400
0.407520 0.106269 0.209247 0.276964
0.586438 0.181860 0.122683 0.109020
0.192186 0.070200 0.583192 0.154422
0.430568 0.109712 0.125428 0.334292
0.081735 0.170999 0.068009 0.679257
0.253444 0.163638 0.210760 0.372158
0.188163 0.331368 0.145019 0.335450
0.122990 0.641236 0.078017 0.157758
0.439460 0.316187 0.145342 0.099011
0.035169 0.057373 0.034480 0.872978
0.915921 0.024551 0.027218 0.032310
0.362914 0.144663 0.255678 0.236745
0.304562 0.155057 0.247262 0.293119
0.186545 0.268718 0.226545 0.318191
0.144850 0.191788 0.478539 0.184823
0.121482 0.356559 0.176120 0.345839
0.117081 0.089282 0.675756 0.117881
0.277494 0.111544 0.206741 0.404222
0.202456 0.115549 0.259501 0.422495
0.064714 0.063286 0.803607 0.068393
0.120220 0.068601 0.751807 0.059373
0.136139 0.123150 0.114444 0.626268
0.058636 0.037947 0.861211 0.042206
0.391619 0.097126 0.218558 0.292697
0.155338 0.123368 0.207896 0.513399
0.079039 0.071171 0.118437 0.731353
0.312411 0.347108 0.171070 0.169411
0.136385 0.124346 0.560701 0.178569
0.430005 0.191335 0.253617 0.125044
0.147642 0.064330 0.677726 0.110302
0.107410 0.111873 0.124501 0.656216
0.030080 0.018375 0.918766 0.032779
0.306197 0.163771 0.302374 0.227658
0.084549 0.086201 0.148032 0.681219
0.045166 0.080416 0.822695 0.051723
0.386321 0.179280 0.246634 0.187764
0.105392 0.112605 0.122359 0.659644
0.769946 0.056628 0.106125 0.067301
0.188484 0.093728 0.215738 0.502050
0.208480 0.137220 0.278891 0.375410
0.102009 0.094996 0.668733 0.134262
0.250000 0.250000 0.250000 0.250000

MOTIF CM000674.2_133010101-133011478(+)_1|1|1x0
letter-probability matrix: alength= 4 w= 40
0.346321 0.132018 0.192841 0.328820
0.177569 0.159311 0.179259 0.483861
0.104582 0.086927 0.123607 0.684884
0.404379 0.408384 0.109737 0.077501
0.047214 0.112775 0.069443 0.770568
0.881406 0.034518 0.043201 0.040875
0.368404 0.300939 0.176970 0.153687
0.058795 0.108656 0.060807 0.771742
0.021320 0.019494 0.935089 0.024097
0.374955 0.122163 0.223169 0.279714
0.279407 0.172822 0.168687 0.379084
0.198546 0.298883 0.232770 0.269801
0.268574 0.125055 0.102249 0.504122
0.306017 0.165530 0.209981 0.318472
0.309919 0.178420 0.314104 0.197558
0.315814 0.138019 0.263759 0.282408
0.099309 0.082445 0.091394 0.726852
0.018734 0.019842 0.936717 0.024707
0.436255 0.205378 0.207973 0.150394
0.263378 0.139926 0.248430 0.348266
0.240172 0.122977 0.246731 0.390119
0.390796 0.189154 0.160465 0.259585
0.310207 0.189727 0.267077 0.232989
0.236539 0.238214 0.279655 0.245592
0.335028 0.186297 0.290351 0.188324
0.246689 0.193277 0.196654 0.363381
0.194159 0.174692 0.143130 0.488019
0.260748 0.080927 0.296971 0.361353
0.136785 0.090140 0.213180 0.559895
0.053855 0.073382 0.137658 0.735106
0.587674 0.056489 0.204877 0.150960
0.275014 0.134360 0.247389 0.343238
0.023868 0.030393 0.040911 0.904828
0.672393 0.192952 0.081409 0.053246
0.905444 0.022391 0.048034 0.024131
0.035585 0.086531 0.101489 0.776394
0.448545 0.147817 0.190193 0.213445
0.425134 0.117483 0.191173 0.266211
0.126918 0.214755 0.173836 0.484491
0.250000 0.250000 0.250000 0.250000

MOTIF CM000674.2_133056721-133058929(+)_1|1|1x0
letter-probability matrix: alength= 4 w= 58
0.630258 0.100079 0.154282 0.115380
0.220842 0.233267 0.246288 0.299603
0.796867 0.056258 0.067055 0.079820
0.630258 0.100079 0.154282 0.115380
0.220842 0.233267 0.246288 0.299603
0.796867 0.056258 0.067055 0.079820
0.205175 0.196136 0.327972 0.270718
0.081042 0.083634 0.687249 0.148075
0.089016 0.041603 0.822432 0.046950
0.426018 0.171402 0.196529 0.206050
0.304505 0.383459 0.100953 0.211083
0.238309 0.506319 0.115554 0.139819
0.062192 0.048506 0.822267 0.067035
0.129309 0.423818 0.175468 0.271405
0.103388 0.664340 0.128315 0.103958
0.637886 0.175261 0.098272 0.088581
0.137648 0.146262 0.176916 0.539174
0.669941 0.097500 0.110697 0.121863
0.370960 0.181171 0.189631 0.258237
0.195486 0.363283 0.152779 0.288451
0.191539 0.584810 0.093742 0.129909
0.322507 0.314796 0.092197 0.270500
0.034533 0.024224 0.915209 0.026033
0.918274 0.026727 0.029027 0.025972
0.307021 0.283085 0.196492 0.213402
0.268420 0.273554 0.149510 0.308516
0.188934 0.393858 0.233152 0.184056
0.147642 0.064330 0.677726 0.110302
0.107410 0.111873 0.124501 0.656216
0.030080 0.018375 0.918766 0.032779
0.322507 0.314796 0.092197 0.270500
0.034533 0.024224 0.915209 0.026033
0.918274 0.026727 0.029027 0.025972
0.426018 0.171402 0.196529 0.206050
0.304505 0.383459 0.100953 0.211083
0.238309 0.506319 0.115554 0.139819
0.062192 0.048506 0.822267 0.067035
0.129309 0.423818 0.175468 0.271405
0.103388 0.664340 0.128315 0.103958
0.438423 0.199461 0.168714 0.193402
0.123349 0.124412 0.167641 0.584598
0.035918 0.026265 0.899890 0.037927
0.450627 0.188681 0.212819 0.147874
0.777007 0.076134 0.091801 0.055058
0.162629 0.585049 0.112443 0.139879
0.248849 0.236865 0.103696 0.410590
0.061512 0.065843 0.789111 0.083534
0.049561 0.035782 0.876822 0.037835
0.459748 0.189612 0.134361 0.216278
0.124232 0.106784 0.141142 0.627842
0.790683 0.058966 0.078567 0.071784
0.637886 0.175261 0.098272 0.088581
0.137648 0.146262 0.176916 0.539174
0.669941 0.097500 0.110697 0.121863
0.208515 0.142945 0.202395 0.446145
0.170918 0.223133 0.300655 0.305293
0.225188 0.237439 0.367083 0.170289
0.250000 0.250000 0.250000 0.250000

MOTIF CM000674.2_133105436-133106648(+)_1|1|1x0
letter-probability matrix: alength= 4 w= 31
0.438770 0.099866 0.308715 0.152649
0.801810 0.068035 0.069056 0.061098
0.041639 0.284857 0.042828 0.630677
0.312259 0.239685 0.244788 0.203269
0.040322 0.074419 0.070510 0.814749
0.028403 0.039405 0.825980 0.106211
0.466020 0.181459 0.176244 0.176277
0.121868 0.157053 0.116455 0.604624
0.104117 0.066048 0.067623 0.762212
0.225694 0.128539 0.253853 0.391915
0.293274 0.501846 0.133227 0.071653
0.207672 0.553766 0.111822 0.126740
0.135549 0.090811 0.624640 0.149000
0.129485 0.057609 0.668120 0.144787
0.112863 0.019996 0.830515 0.036626
0.106248 0.090418 0.709821 0.093513
0.232790 0.255141 0.198436 0.313633
0.227457 0.102154 0.535026 0.135363
0.048277 0.034807 0.887577 0.029339
0.817326 0.050459 0.065734 0.066481
0.048371 0.018198 0.909901 0.023531
0.308931 0.172809 0.238362 0.279898
0.236204 0.369024 0.230368 0.164404
0.142377 0.128022 0.172335 0.557265
0.521604 0.132086 0.253459 0.092852
0.857616 0.062920 0.038697 0.040767
0.741942 0.130585 0.052923 0.074550
0.312259 0.239685 0.244788 0.203269
0.040322 0.074419 0.070510 0.814749
0.028403 0.039405 0.825980 0.106211
0.250000 0.250000 0.250000 0.250000

MOTIF CM000674.2_133120286-133121990(-)_1|1|1x0
letter-probability matrix: alength= 4 w= 22
0.404131 0.283397 0.217791 0.094681
0.041162 0.059095 0.040779 0.858964
0.863577 0.041665 0.044220 0.050537
0.026175 0.020044 0.935080 0.018702
0.056389 0.132593 0.045079 0.765939
0.080138 0.043429 0.104749 0.771684
0.297890 0.202171 0.330608 0.169330
0.177881 0.219985 0.165846 0.436289
0.264307 0.255366 0.185464 0.294863
0.411083 0.153947 0.238164 0.196806
0.259019 0.055328 0.609483 0.076170
0.131949 0.065616 0.100860 0.701575
0.307205 0.164602 0.146940 0.381253
0.453032 0.111006 0.172643 0.263319
0.179470 0.162025 0.225311 0.433193
0.364352 0.334552 0.170609 0.130488
0.068832 0.082920 0.054050 0.794198
0.842598 0.049926 0.047320 0.060155
0.214801 0.074069 0.643837 0.067294
0.066169 0.781604 0.045368 0.106859
0.044104 0.864627 0.041364 0.049905
0.250000 0.250000 0.250000 0.250000

MOTIF CM000674.2_133155474-133156965(+)_1|1|1x0
letter-probability matrix: alength= 4 w= 31
0.355952 0.268753 0.228497 0.146798
0.085258 0.084290 0.106086 0.724366
0.824030 0.055940 0.059302 0.060728
0.171339 0.108855 0.380503 0.339304
0.078888 0.680457 0.101766 0.138889
0.043591 0.068024 0.788762 0.099624
0.419492 0.278200 0.183072 0.119236
0.047977 0.036222 0.042318 0.873483
0.930007 0.022792 0.023890 0.023312
0.248859 0.236879 0.103737 0.410524
0.061562 0.065895 0.788951 0.083592
0.049610 0.035822 0.876690 0.037877
0.434314 0.293415 0.096639 0.175631
0.081868 0.049586 0.814234 0.054312
0.895597 0.033550 0.040349 0.030503
0.294140 0.288898 0.134073 0.282889
0.071598 0.052100 0.806390 0.069913
0.837113 0.051781 0.058235 0.052871
0.074275 0.050187 0.799409 0.076130
0.075669 0.073995 0.388005 0.462332
0.091786 0.177309 0.065405 0.665500
0.217323 0.106478 0.186847 0.489352
0.134626 0.062562 0.724778 0.078034
0.141802 0.090901 0.105648 0.661649
0.249444 0.242173 0.102958 0.405425
0.066251 0.058585 0.776373 0.098792
0.074948 0.038225 0.839779 0.047048
0.029961 0.018439 0.921954 0.029646
0.812240 0.058375 0.078396 0.050989
0.055923 0.127752 0.062620 0.753705
0.250000 0.250000 0.250000 0.250000

MOTIF CM000674.2_133202109-133204527(+)_1|1|1x0
letter-probability matrix: alength= 4 w= 70
0.559259 0.177198 0.163506 0.100038
0.144311 0.434148 0.104296 0.317244
0.805318 0.059638 0.070148 0.064896
0.382231 0.170762 0.243089 0.203918
0.085045 0.108310 0.131102 0.675543
0.030455 0.027384 0.904307 0.037853
0.241144 0.231700 0.284227 0.242929
0.206775 0.101010 0.343882 0.348333
0.198609 0.228155 0.271533 0.301703
0.362057 0.149169 0.283611 0.205162
0.176274 0.173543 0.212486 0.437697
0.112275 0.113638 0.229713 0.544373
0.271426 0.136471 0.113864 0.478240
0.300794 0.173066 0.214357 0.311783
0.304170 0.185100 0.307863 0.202867
0.212302 0.231941 0.098540 0.457217
0.159294 0.186660 0.152321 0.501725
0.018728 0.020550 0.936412 0.024310
0.554431 0.067433 0.214875 0.163260
0.273615 0.143651 0.248762 0.333972
0.033138 0.041185 0.053807 0.871871
0.271426 0.136471 0.113864 0.478240
0.300794 0.173066 0.214357 0.311783
0.304170 0.185100 0.307863 0.202867
0.424660 0.139483 0.247487 0.188370
0.341913 0.152961 0.219862 0.285265
0.136418 0.134955 0.127431 0.601197
0.554431 0.067433 0.214875 0.163260
0.273615 0.143651 0.248762 0.333972
0.033138 0.041185 0.053807 0.871871
0.537948 0.205768 0.148447 0.107837
0.902762 0.026107 0.044181 0.026950
0.058236 0.054800 0.081496 0.805467
0.387785 0.130179 0.241595 0.240441
0.275591 0.180368 0.214402 0.329639
0.195786 0.170071 0.172146 0.461998
0.205624 0.202524 0.107607 0.484246
0.060130 0.071720 0.112692 0.755459
0.054551 0.045895 0.828377 0.071176
0.499193 0.088145 0.221472 0.191191
0.198032 0.167586 0.267882 0.366501
0.062416 0.059196 0.108891 0.769497
0.271426 0.136471 0.113864 0.478240
0.300794 0.173066 0.214357 0.311783
0.304170 0.185100 0.307863 0.202867
0.424660 0.139483 0.247487 0.188370
0.341913 0.152961 0.219862 0.285265
0.136418 0.134955 0.127431 0.601197
0.554431 0.067433 0.214875 0.163260
0.273615 0.143651 0.248762 0.333972
0.033138 0.041185 0.053807 0.871871
0.537948 0.205768 0.148447 0.107837
0.902762 0.026107 0.044181 0.026950
0.058236 0.054800 0.081496 0.805467
0.387785 0.130179 0.241595 0.240441
0.275591 0.180368 0.214402 0.329639
0.195786 0.170071 0.172146 0.461998
0.212302 0.231941 0.098540 0.457217
0.159294 0.186660 0.152321 0.501725
0.018728 0.020550 0.936412 0.024310
0.499193 0.088145 0.221472 0.191191
0.198032 0.167586 0.267882 0.366501
0.062416 0.059196 0.108891 0.769497
0.375690 0.195595 0.168693 0.260022
0.303990 0.195339 0.265690 0.234981
0.237909 0.239424 0.276582 0.246084
0.375690 0.195595 0.168693 0.260022
0.303990 0.195339 0.265690 0.234981
0.237909 0.239424 0.276582 0.246084
0.250000 0.250000 0.250000 0.250000

MOTIF CM000675.2_18468726-18469587(-)_1|1|1x0
letter-probability matrix: alength= 4 w= 10
0.621045 0.146816 0.098075 0.134064
0.021254 0.018928 0.018820 0.940998
0.930880 0.019223 0.020182 0.029716
0.347432 0.470981 0.096853 0.084734
0.039908 0.087495 0.812568 0.060029
0.704850 0.162714 0.066008 0.066429
0.392721 0.125502 0.241746 0.240031
0.106358 0.083024 0.667889 0.142730
0.131590 0.083684 0.142858 0.641868
0.250000 0.250000 0.250000 0.250000

MOTIF CM000676.2_18395013-18396158(-)_1|1|1x0
letter-probability matrix: alength= 4 w= 13
0.621045 0.146816 0.098075 0.134064
0.021254 0.018928 0.018820 0.940998
0.930880 0.019223 0.020182 0.029716
0.347432 0.470981 0.096853 0.084734
0.039908 0.087495 0.812568 0.060029
0.704850 0.162714 0.066008 0.066429
0.177286 0.065764 0.155099 0.601850
0.040040 0.869488 0.031436 0.059036
0.052696 0.078898 0.141766 0.726640
0.744767 0.074460 0.084297 0.096476
0.296617 0.102146 0.201605 0.399632
0.104933 0.504069 0.078783 0.312215
0.250000 0.250000 0.250000 0.250000

MOTIF CM000676.2_18396284-18397142(-)_1|1|1x0
letter-probability matrix: alength= 4 w= 7
0.201710 0.152934 0.157161 0.488195
0.048770 0.799346 0.050613 0.101271
0.682779 0.049582 0.087980 0.179659
0.440766 0.192164 0.104850 0.262220
0.093931 0.042867 0.784326 0.078876
0.038578 0.018462 0.923100 0.019860
0.250000 0.250000 0.250000 0.250000

MOTIF CM000676.2_21091859-21093404(-)_1|1|1x0
letter-probability matrix: alength= 4 w= 7
0.436894 0.184686 0.163782 0.214638
0.063959 0.058776 0.169566 0.707699
0.926375 0.018527 0.028536 0.026561
0.334336 0.068253 0.471245 0.126167
0.059396 0.281486 0.167156 0.491961
0.039372 0.100320 0.164764 0.695544
0.250000 0.250000 0.250000 0.250000

MOTIF CM000676.2_21091859-21093404(-)_1|4|1x0
letter-probability matrix: alength= 4 w= 7
0.462361 0.268135 0.090709 0.178795
0.606310 0.274293 0.073169 0.046228
0.067682 0.179567 0.669797 0.082954
0.057845 0.871005 0.019638 0.051511
0.243779 0.156845 0.121670 0.477705
0.498366 0.009967 0.468488 0.023179
0.250000 0.250000 0.250000 0.250000

MOTIF CM000676.2_21522706-21525715(-)_1|2|1x0
letter-probability matrix: alength= 4 w= 7
0.517819 0.208174 0.140289 0.133717
0.929493 0.021092 0.027779 0.021636
0.021351 0.019284 0.018811 0.940553
0.412575 0.192395 0.223008 0.172022
0.169600 0.130957 0.134818 0.564625
0.320383 0.151131 0.289842 0.238644
0.250000 0.250000 0.250000 0.250000

MOTIF CM000676.2_21522706-21525715(-)_1|3|1x0
letter-probability matrix: alength= 4 w= 7
0.545515 0.210888 0.121870 0.121727
0.924537 0.019702 0.037270 0.018491
0.022469 0.019797 0.023560 0.934174
0.240117 0.127511 0.440952 0.191421
0.280484 0.066109 0.159983 0.493424
0.072528 0.440982 0.332111 0.154380
0.250000 0.250000 0.250000 0.250000

MOTIF CM000676.2_21522706-21525715(-)_1|5|1x0
letter-probability matrix: alength= 4 w= 7
0.403995 0.070108 0.284616 0.241280
0.066658 0.808461 0.051167 0.073714
0.050060 0.901467 0.018029 0.030443
0.394093 0.329092 0.099804 0.177011
0.127729 0.289410 0.126061 0.456799
0.328175 0.096320 0.399362 0.176143
0.250000 0.250000 0.250000 0.250000

MOTIF CM000676.2_64521498-64523643(+)_1|4|1x0
letter-probability matrix: alength= 4 w= 13
0.408695 0.095334 0.221049 0.274922
0.370093 0.082355 0.287079 0.260473
0.210856 0.157966 0.425427 0.205751
0.099073 0.177487 0.537613 0.185827
0.032592 0.845820 0.056203 0.065385
0.032029 0.057613 0.746579 0.163780
0.181318 0.059817 0.455350 0.303515
0.170885 0.043236 0.321209 0.464670
0.017424 0.053285 0.871211 0.058080
0.399588 0.321021 0.169180 0.110212
0.138782 0.073715 0.737916 0.049587
0.893457 0.022491 0.049989 0.034063
0.250000 0.250000 0.250000 0.250000

MOTIF CM000676.2_99174153-99176664(-)_1|2|1x0
letter-probability matrix: alength= 4 w= 7
0.026903 0.028055 0.926512 0.018530
0.075938 0.050380 0.657884 0.215799
0.671279 0.178456 0.048177 0.102088
0.669940 0.095737 0.157718 0.076606
0.725383 0.058305 0.151025 0.065287
0.020417 0.025552 0.026949 0.927082
0.250000 0.250000 0.250000 0.250000

MOTIF CM000676.2_99174153-99176664(-)_1|3|1x0
letter-probability matrix: alength= 4 w= 7
0.026903 0.028055 0.926512 0.018530
0.075938 0.050380 0.657884 0.215799
0.671279 0.178456 0.048177 0.102088
0.588504 0.169877 0.136737 0.104882
0.870122 0.031772 0.055496 0.042610
0.122209 0.195194 0.131346 0.551251
0.250000 0.250000 0.250000 0.250000

MOTIF CM000677.2_20900870-20901648(-)_1|1|1x0
letter-probability matrix: alength= 4 w= 10
0.513253 0.205358 0.144894 0.136495
0.179745 0.270920 0.190273 0.359062
0.027422 0.022239 0.931704 0.018634
0.253368 0.196134 0.233853 0.316645
0.188839 0.226740 0.267947 0.316474
0.062999 0.088259 0.779345 0.069397
0.186136 0.060018 0.278362 0.475484
0.276022 0.040898 0.591118 0.091963
0.144628 0.057636 0.619252 0.178484
0.250000 0.250000 0.250000 0.250000

MOTIF CM000677.2_21474554-21475332(-)_1|1|1x0
letter-probability matrix: alength= 4 w= 10
0.513253 0.205358 0.144894 0.136495
0.179745 0.270920 0.190273 0.359062
0.027422 0.022239 0.931704 0.018634
0.253368 0.196134 0.233853 0.316645
0.188839 0.226740 0.267947 0.316474
0.062999 0.088259 0.779345 0.069397
0.186136 0.060018 0.278362 0.475484
0.276022 0.040898 0.591118 0.091963
0.144628 0.057636 0.619252 0.178484
0.250000 0.250000 0.250000 0.250000

MOTIF CM000677.2_34981361-34983473(-)_1|1|1x0
letter-probability matrix: alength= 4 w= 7
0.037332 0.023301 0.917808 0.021560
0.356483 0.022017 0.591336 0.030164
0.927858 0.018557 0.025566 0.028019
0.052018 0.053228 0.839514 0.055240
0.134682 0.077454 0.634107 0.153757
0.259259 0.175264 0.267376 0.298101
0.250000 0.250000 0.250000 0.250000

MOTIF CM000677.2_34981361-34983473(-)_1|3|1x0
letter-probability matrix: alength= 4 w= 10
0.241331 0.096385 0.375112 0.287172
0.219549 0.141891 0.510704 0.127856
0.213812 0.321687 0.061455 0.403047
0.462148 0.232665 0.085953 0.219235
0.052395 0.025798 0.891425 0.030381
0.939024 0.020047 0.022148 0.018780
0.062035 0.089513 0.771105 0.077347
0.057654 0.032618 0.770670 0.139058
0.544648 0.103733 0.245987 0.105632
0.250000 0.250000 0.250000 0.250000

MOTIF CM000677.2_34981361-34983473(-)_1|6|1x0
letter-probability matrix: alength= 4 w= 7
0.061779 0.037755 0.856653 0.043813
0.081443 0.017584 0.879182 0.021792
0.915488 0.023948 0.023358 0.037206
0.075506 0.104985 0.727443 0.092066
0.070969 0.042532 0.729902 0.156597
0.514511 0.115881 0.251822 0.117786
0.250000 0.250000 0.250000 0.250000

MOTIF CM000677.2_43361075-43361966(-)_1|1|1x0
letter-probability matrix: alength= 4 w= 19
0.168854 0.110547 0.223158 0.497442
0.120464 0.315518 0.168320 0.395698
0.171819 0.293607 0.430798 0.103776
0.066863 0.095280 0.171456 0.666401
0.155673 0.518370 0.194774 0.131184
0.088841 0.152861 0.488905 0.269392
0.239982 0.129698 0.118912 0.511408
0.256300 0.041725 0.632758 0.069217
0.254225 0.200761 0.153116 0.391898
0.431667 0.283486 0.207509 0.077337
0.024928 0.038263 0.024653 0.912156
0.915967 0.025235 0.027078 0.031720
0.304474 0.400020 0.152558 0.142948
0.933261 0.019298 0.026438 0.021002
0.022284 0.935088 0.018702 0.023926
0.146766 0.095589 0.638139 0.119506
0.070504 0.065020 0.506624 0.357851
0.058922 0.053837 0.811055 0.076187
0.250000 0.250000 0.250000 0.250000

MOTIF CM000677.2_84620525-84622037(+)_1|1|1x0
letter-probability matrix: alength= 4 w= 43
0.676333 0.148772 0.090655 0.084240
0.833443 0.047346 0.073373 0.045838
0.174104 0.230392 0.213127 0.382377
0.292002 0.114719 0.368262 0.225017
0.146137 0.241701 0.106318 0.505844
0.095480 0.090600 0.115017 0.698903
0.359782 0.165592 0.333916 0.140710
0.077160 0.166144 0.116660 0.640036
0.030683 0.031586 0.901808 0.035923
0.497943 0.210581 0.175853 0.115623
0.151118 0.106933 0.138279 0.603669
0.740383 0.077420 0.090706 0.091491
0.429985 0.105033 0.307655 0.157327
0.782201 0.074667 0.075733 0.067399
0.046357 0.289319 0.047617 0.616706
0.503865 0.265897 0.144824 0.085414
0.063341 0.088011 0.051402 0.797246
0.881908 0.037745 0.037367 0.042980
0.531437 0.220635 0.120711 0.127216
0.626019 0.097399 0.146914 0.129668
0.037623 0.028274 0.905820 0.028284
0.521133 0.210578 0.173149 0.095140
0.043313 0.040859 0.033833 0.881996
0.899785 0.030897 0.031417 0.037901
0.056462 0.026798 0.897429 0.019311
0.815896 0.064213 0.086071 0.033820
0.078794 0.078953 0.065443 0.776810
0.484631 0.236403 0.141656 0.137309
0.251757 0.176070 0.178355 0.393818
0.291388 0.162348 0.135518 0.410746
0.387327 0.298459 0.104708 0.209505
0.698140 0.072327 0.124675 0.104859
0.038434 0.040403 0.861213 0.059951
0.499022 0.193290 0.157500 0.150189
0.480066 0.131568 0.209132 0.179234
0.040891 0.032247 0.895495 0.031366
0.080122 0.039950 0.849587 0.030341
0.937780 0.023109 0.018792 0.020318
0.022832 0.934208 0.018684 0.024276
0.297763 0.224755 0.146466 0.331016
0.079818 0.055692 0.780980 0.083509
0.053033 0.029685 0.883088 0.034195
0.250000 0.250000 0.250000 0.250000

MOTIF CM000677.2_90067074-90068730(+)_1|1|1x0
letter-probability matrix: alength= 4 w= 13
0.269237 0.080794 0.304846 0.345123
0.168491 0.235806 0.212016 0.383688
0.051045 0.081090 0.120250 0.747616
0.055556 0.034744 0.878514 0.031186
0.085111 0.030376 0.840076 0.044437
0.924743 0.019064 0.021966 0.034226
0.447079 0.284920 0.088958 0.179042
0.031685 0.018553 0.927644 0.022118
0.933067 0.021727 0.024775 0.020431
0.362087 0.200775 0.073720 0.363418
0.827417 0.038169 0.082753 0.051660
0.126048 0.084292 0.658654 0.131005
0.250000 0.250000 0.250000 0.250000

MOTIF CM000677.2_90067074-90068730(+)_1|2|1x0
letter-probability matrix: alength= 4 w= 10
0.557958 0.215656 0.154190 0.072196
0.029091 0.018451 0.922574 0.029884
0.721606 0.041856 0.084944 0.151594
0.498201 0.072773 0.262590 0.166436
0.125387 0.135499 0.191878 0.547236
0.021505 0.021676 0.032284 0.924534
0.080666 0.034748 0.836962 0.047625
0.301838 0.094984 0.145358 0.457820
0.188157 0.079761 0.140542 0.591540
0.250000 0.250000 0.250000 0.250000

MOTIF CM000677.2_90360002-90361280(+)_1|1|1x0
letter-probability matrix: alength= 4 w= 37
0.283904 0.315307 0.152010 0.248778
0.061595 0.050883 0.824790 0.062731
0.806071 0.053939 0.074544 0.065446
0.394273 0.283389 0.120737 0.201601
0.069801 0.047150 0.829417 0.053632
0.837330 0.053214 0.058588 0.050868
0.394273 0.283389 0.120737 0.201601
0.069801 0.047150 0.829417 0.053632
0.837330 0.053214 0.058588 0.050868
0.268921 0.127628 0.428638 0.174814
0.208266 0.191382 0.138593 0.461758
0.072571 0.817938 0.047459 0.062032
0.394273 0.283389 0.120737 0.201601
0.069801 0.047150 0.829417 0.053632
0.837330 0.053214 0.058588 0.050868
0.209846 0.246021 0.263420 0.280713
0.246082 0.063238 0.615161 0.075519
0.171421 0.561562 0.118276 0.148741
0.029343 0.030205 0.090776 0.849677
0.022209 0.926438 0.018529 0.032824
0.712077 0.037574 0.044800 0.205549
0.477134 0.232560 0.142039 0.148267
0.555460 0.121361 0.169830 0.153349
0.062280 0.049308 0.839089 0.049323
0.194486 0.220837 0.147580 0.437097
0.144097 0.095537 0.571765 0.188602
0.104962 0.075067 0.739759 0.080212
0.313583 0.119285 0.384050 0.183083
0.052846 0.839619 0.047599 0.059936
0.045376 0.863407 0.041038 0.050179
0.298629 0.180492 0.151978 0.368900
0.128102 0.661385 0.079467 0.131046
0.580583 0.083699 0.121434 0.214285
0.164353 0.094225 0.637358 0.104063
0.292500 0.286778 0.205774 0.214948
0.553896 0.221912 0.102349 0.121843
0.250000 0.250000 0.250000 0.250000

MOTIF CM000678.2_3089093-3090701(-)_1|1|1x0
letter-probability matrix: alength= 4 w= 13
0.413001 0.267911 0.135944 0.183144
0.055294 0.122179 0.072731 0.749797
0.035886 0.023779 0.907398 0.032937
0.419365 0.174283 0.192389 0.213963
0.062727 0.058319 0.831971 0.046983
0.918293 0.026509 0.026869 0.028328
0.314509 0.101119 0.456584 0.127787
0.059792 0.145076 0.102587 0.692545
0.018209 0.033638 0.910439 0.037714
0.334617 0.177328 0.367076 0.120979
0.093279 0.046711 0.336320 0.523690
0.625867 0.139810 0.079939 0.154384
0.250000 0.250000 0.250000 0.250000

MOTIF CM000678.2_3089093-3090701(-)_1|3|1x0
letter-probability matrix: alength= 4 w= 13
0.088977 0.088399 0.773979 0.048645
0.067156 0.760898 0.109996 0.061950
0.633020 0.063522 0.092816 0.210641
0.072862 0.050054 0.831334 0.045750
0.065039 0.135743 0.083229 0.715989
0.037330 0.020618 0.903773 0.038278
0.457509 0.190336 0.135331 0.216823
0.125477 0.108014 0.142377 0.624132
0.786724 0.060185 0.079965 0.073126
0.256374 0.174379 0.168142 0.401105
0.125951 0.061943 0.720844 0.091262
0.020608 0.020194 0.940390 0.018808
0.250000 0.250000 0.250000 0.250000

MOTIF CM000678.2_3089093-3090701(-)_1|4|1x0
letter-probability matrix: alength= 4 w= 10
0.115915 0.077036 0.702321 0.104728
0.049274 0.027886 0.857990 0.064850
0.057630 0.017813 0.890660 0.033897
0.040989 0.029492 0.900615 0.028904
0.908106 0.028687 0.034356 0.028850
0.211693 0.339371 0.121309 0.327627
0.076267 0.045567 0.834884 0.043283
0.036390 0.018913 0.914448 0.030248
0.920127 0.019306 0.023406 0.037161
0.250000 0.250000 0.250000 0.250000

MOTIF CM000678.2_3089093-3090701(-)_1|5|1x0
letter-probability matrix: alength= 4 w= 7
0.151948 0.107151 0.575884 0.165017
0.147525 0.072801 0.617056 0.162618
0.137058 0.030302 0.781274 0.051366
0.068920 0.035765 0.860004 0.035312
0.735360 0.087315 0.117965 0.059360
0.020607 0.018646 0.932280 0.028468
0.250000 0.250000 0.250000 0.250000

MOTIF CM000678.2_3119215-3120322(+)_1|1|1x0
letter-probability matrix: alength= 4 w= 25
0.048277 0.034807 0.887577 0.029339
0.817326 0.050459 0.065734 0.066481
0.048371 0.018198 0.909901 0.023531
0.361262 0.144886 0.214449 0.279404
0.100594 0.058549 0.764093 0.076764
0.096127 0.061427 0.065794 0.776653
0.508002 0.308861 0.093541 0.089596
0.789414 0.063151 0.086919 0.060517
0.708850 0.131549 0.074774 0.084827
0.535283 0.206690 0.168291 0.089736
0.037883 0.035632 0.029227 0.897257
0.913704 0.026496 0.026964 0.032836
0.264996 0.222949 0.159081 0.352974
0.200378 0.468766 0.177606 0.153249
0.057037 0.049523 0.812749 0.080691
0.590519 0.229316 0.125567 0.054598
0.066460 0.732227 0.072465 0.128848
0.022086 0.019671 0.023776 0.934467
0.424240 0.198297 0.113837 0.263626
0.107205 0.052252 0.749191 0.091351
0.049051 0.024971 0.899280 0.026697
0.215094 0.102817 0.183966 0.498123
0.129404 0.058562 0.738429 0.073606
0.137173 0.086591 0.101164 0.675072
0.250000 0.250000 0.250000 0.250000

MOTIF CM000678.2_3140663-3141344(+)_1|1|1x0
letter-probability matrix: alength= 4 w= 16
0.329915 0.233294 0.114563 0.322228
0.048918 0.022079 0.902004 0.026999
0.918649 0.018373 0.030211 0.032767
0.273169 0.223725 0.309154 0.193952
0.382090 0.148253 0.320870 0.148787
0.173976 0.364425 0.196406 0.265193
0.258780 0.364227 0.155032 0.221961
0.199391 0.240026 0.351391 0.209193
0.048101 0.075083 0.800131 0.076685
0.070603 0.052610 0.789177 0.087609
0.050215 0.829924 0.054774 0.065087
0.229506 0.221139 0.325949 0.223406
0.052171 0.034407 0.835700 0.077722
0.026926 0.894909 0.028718 0.049447
0.101330 0.132377 0.143632 0.622662
0.250000 0.250000 0.250000 0.250000

MOTIF CM000678.2_3223894-3224710(-)_1|1|1x0
letter-probability matrix: alength= 4 w= 16
0.048277 0.034807 0.887577 0.029339
0.817326 0.050459 0.065734 0.066481
0.048371 0.018198 0.909901 0.023531
0.208384 0.107463 0.360338 0.323816
0.171948 0.227855 0.344107 0.256090
0.135476 0.131010 0.589734 0.143779
0.063776 0.040995 0.858199 0.037029
0.094740 0.035912 0.817970 0.051379
0.908840 0.023509 0.026864 0.040787
0.449609 0.122889 0.277841 0.149661
0.794089 0.076075 0.053769 0.076067
0.078185 0.164626 0.071764 0.685425
0.234801 0.138688 0.204601 0.421910
0.312931 0.209756 0.307193 0.170120
0.169377 0.553025 0.153195 0.124403
0.250000 0.250000 0.250000 0.250000

MOTIF CM000678.2_3289361-3290555(+)_1|2|1x0
letter-probability matrix: alength= 4 w= 13
0.288413 0.200761 0.117989 0.392837
0.092678 0.118350 0.653291 0.135680
0.050235 0.044447 0.858103 0.047215
0.053139 0.030305 0.884738 0.031818
0.895158 0.037848 0.034676 0.032317
0.103666 0.205786 0.074703 0.615845
0.042101 0.024232 0.912598 0.021069
0.927228 0.027441 0.026787 0.018545
0.078696 0.671604 0.072008 0.177693
0.066612 0.038800 0.852744 0.041844
0.089496 0.036675 0.825738 0.048091
0.874427 0.035071 0.034875 0.055626
0.250000 0.250000 0.250000 0.250000

MOTIF CM000678.2_3289361-3290555(+)_1|3|1x0
letter-probability matrix: alength= 4 w= 13
0.281712 0.138806 0.373595 0.205887
0.049565 0.056059 0.315532 0.578844
0.068505 0.053265 0.799828 0.078402
0.035529 0.018527 0.926340 0.019603
0.934707 0.023864 0.021560 0.019869
0.084808 0.187804 0.058002 0.669386
0.035529 0.018527 0.926340 0.019603
0.934707 0.023864 0.021560 0.019869
0.084808 0.187804 0.058002 0.669386
0.058045 0.043150 0.855320 0.043484
0.269501 0.031237 0.657706 0.041556
0.771494 0.046462 0.073198 0.108847
0.250000 0.250000 0.250000 0.250000

MOTIF CM000678.2_3317113-3317866(+)_1|1|1x0
letter-probability matrix: alength= 4 w= 16
0.039132 0.030079 0.902813 0.027976
0.052624 0.130348 0.057639 0.759389
0.032942 0.018232 0.911601 0.037225
0.418698 0.174551 0.192617 0.214135
0.063205 0.058778 0.830628 0.047389
0.917349 0.026818 0.027181 0.028652
0.535649 0.296357 0.094301 0.073692
0.772676 0.070430 0.072293 0.084602
0.789069 0.075945 0.054792 0.080194
0.093622 0.064869 0.191889 0.649620
0.046183 0.851231 0.048350 0.054235
0.060135 0.158157 0.070790 0.710918
0.098797 0.061184 0.156743 0.683276
0.049491 0.881327 0.033280 0.035902
0.067590 0.123494 0.096144 0.712771
0.250000 0.250000 0.250000 0.250000

MOTIF CM000678.2_3382854-3383745(-)_1|1|1x0
letter-probability matrix: alength= 4 w= 19
0.102414 0.136336 0.663181 0.098069
0.099262 0.087619 0.107049 0.706070
0.197223 0.049825 0.630566 0.122385
0.233554 0.117837 0.106996 0.541613
0.244061 0.032439 0.666558 0.056943
0.252770 0.194415 0.143855 0.408960
0.411333 0.073988 0.194383 0.320296
0.468393 0.060212 0.203501 0.267894
0.119366 0.215897 0.155120 0.509617
0.482723 0.290572 0.157771 0.068933
0.026919 0.051963 0.026807 0.894311
0.938678 0.018774 0.021723 0.020826
0.392054 0.259859 0.200177 0.147910
0.894457 0.025139 0.056659 0.023746
0.037494 0.832771 0.027562 0.102173
0.167058 0.111570 0.573423 0.147950
0.313331 0.277090 0.187365 0.222214
0.029929 0.032067 0.908660 0.029344
0.250000 0.250000 0.250000 0.250000

MOTIF CM000678.2_3436426-3437665(-)_1|1|1x0
letter-probability matrix: alength= 4 w= 13
0.536818 0.125849 0.113622 0.223711
0.282816 0.174565 0.171501 0.371117
0.141575 0.114273 0.125667 0.618485
0.054526 0.033975 0.881029 0.030470
0.083879 0.029696 0.842854 0.043571
0.926663 0.018533 0.021378 0.033425
0.572764 0.152318 0.155016 0.119902
0.791231 0.062518 0.080215 0.066036
0.044315 0.048394 0.038596 0.868695
0.232448 0.141956 0.252877 0.372718
0.317981 0.203075 0.166297 0.312646
0.079399 0.652405 0.151793 0.116403
0.250000 0.250000 0.250000 0.250000

MOTIF CM000678.2_3436426-3437665(-)_1|2|1x0
letter-probability matrix: alength= 4 w= 10
0.283783 0.197792 0.102751 0.415674
0.058422 0.017748 0.887396 0.036434
0.224687 0.147551 0.440931 0.186832
0.372722 0.066612 0.427938 0.132729
0.174960 0.295377 0.184605 0.345058
0.067159 0.059607 0.158182 0.715052
0.271995 0.027645 0.128375 0.571985
0.204472 0.348024 0.201086 0.246419
0.111800 0.340374 0.327875 0.219951
0.250000 0.250000 0.250000 0.250000

MOTIF CM000678.2_4752378-4753089(-)_1|1|1x0
letter-probability matrix: alength= 4 w= 16
0.172957 0.139394 0.162378 0.525270
0.043345 0.736515 0.079777 0.140362
0.040759 0.049461 0.815856 0.093923
0.239982 0.129698 0.118912 0.511408
0.256300 0.041725 0.632758 0.069217
0.254225 0.200761 0.153116 0.391898
0.431667 0.283486 0.207509 0.077337
0.024928 0.038263 0.024653 0.912156
0.915967 0.025235 0.027078 0.031720
0.304474 0.400020 0.152558 0.142948
0.933261 0.019298 0.026438 0.021002
0.022284 0.935088 0.018702 0.023926
0.025675 0.067048 0.187537 0.719740
0.093453 0.152899 0.634141 0.119507
0.197360 0.202854 0.440468 0.159318
0.250000 0.250000 0.250000 0.250000

MOTIF CM000678.2_25239818-25240781(-)_1|1|1x0
letter-probability matrix: alength= 4 w= 19
0.026239 0.031412 0.036323 0.906026
0.026233 0.836320 0.033688 0.103758
0.050146 0.803057 0.083089 0.063707
0.306906 0.211884 0.216200 0.265010
0.088497 0.132778 0.330662 0.448064
0.223150 0.191937 0.261277 0.323636
0.247436 0.147212 0.136813 0.468540
0.270903 0.058553 0.580791 0.089752
0.255619 0.209443 0.166639 0.368300
0.404108 0.283396 0.217799 0.094697
0.041179 0.059116 0.040795 0.858910
0.863524 0.041682 0.044237 0.050556
0.249958 0.505603 0.105425 0.139014
0.904781 0.030561 0.029059 0.035600
0.025693 0.921496 0.022819 0.029992
0.022319 0.018787 0.939372 0.019522
0.095477 0.084376 0.138180 0.681966
0.024954 0.062099 0.878078 0.034870
0.250000 0.250000 0.250000 0.250000

MOTIF CM000678.2_30397205-30399104(+)_1|1|1x0
letter-probability matrix: alength= 4 w= 7
0.268921 0.127628 0.428638 0.174814
0.208266 0.191382 0.138593 0.461758
0.072571 0.817938 0.047459 0.062032
0.029343 0.030205 0.090776 0.849677
0.022209 0.926438 0.018529 0.032824
0.712077 0.037574 0.044800 0.205549
0.250000 0.250000 0.250000 0.250000

MOTIF CM000678.2_30397205-30399104(+)_1|2|1x0
letter-probability matrix: alength= 4 w= 7
0.268921 0.127628 0.428638 0.174814
0.208266 0.191382 0.138593 0.461758
0.072571 0.817938 0.047459 0.062032
0.029343 0.030205 0.090776 0.849677
0.022209 0.926438 0.018529 0.032824
0.712077 0.037574 0.044800 0.205549
0.250000 0.250000 0.250000 0.250000

MOTIF CM000678.2_30397205-30399104(+)_1|3|1x0
letter-probability matrix: alength= 4 w= 13
0.077980 0.025940 0.871755 0.024324
0.109587 0.660718 0.076573 0.153123
0.087977 0.071181 0.064878 0.775964
0.262463 0.094252 0.498060 0.145224
0.183544 0.163413 0.104880 0.548163
0.033048 0.921876 0.018437 0.026638
0.090127 0.088448 0.140932 0.680492
0.025048 0.857004 0.045133 0.072816
0.035585 0.038054 0.826845 0.099516
0.304012 0.168178 0.312893 0.214917
0.210346 0.129162 0.246840 0.413652
0.143958 0.095147 0.066025 0.694870
0.250000 0.250000 0.250000 0.250000

MOTIF CM000678.2_30397205-30399104(+)_1|4|1x0
letter-probability matrix: alength= 4 w= 7
0.262463 0.094252 0.498060 0.145224
0.183544 0.163413 0.104880 0.548163
0.033048 0.921876 0.018437 0.026638
0.090127 0.088448 0.140932 0.680492
0.025048 0.857004 0.045133 0.072816
0.035585 0.038054 0.826845 0.099516
0.250000 0.250000 0.250000 0.250000

MOTIF CM000678.2_30397205-30399104(+)_1|5|1x0
letter-probability matrix: alength= 4 w= 7
0.262463 0.094252 0.498060 0.145224
0.183544 0.163413 0.104880 0.548163
0.033048 0.921876 0.018437 0.026638
0.090127 0.088448 0.140932 0.680492
0.025048 0.857004 0.045133 0.072816
0.035585 0.038054 0.826845 0.099516
0.250000 0.250000 0.250000 0.250000

MOTIF CM000678.2_30417533-30418364(+)_1|1|1x0
letter-probability matrix: alength= 4 w= 25
0.036254 0.024880 0.904644 0.034223
0.145929 0.030925 0.787577 0.035569
0.171424 0.049565 0.055738 0.723273
0.478608 0.233268 0.178010 0.110115
0.702608 0.129434 0.105310 0.062648
0.068923 0.133977 0.133898 0.663202
0.427103 0.092751 0.387851 0.092295
0.044464 0.067037 0.031469 0.857029
0.908074 0.029513 0.028066 0.034348
0.084049 0.048282 0.780367 0.087302
0.058749 0.753730 0.046626 0.140895
0.189255 0.385370 0.099500 0.325875
0.578822 0.266470 0.082509 0.072199
0.793224 0.064013 0.082670 0.060093
0.838646 0.061271 0.044505 0.055578
0.705286 0.148178 0.103609 0.042927
0.872639 0.022196 0.073093 0.032071
0.034728 0.040657 0.057025 0.867590
0.427103 0.092751 0.387851 0.092295
0.044464 0.067037 0.031469 0.857029
0.908074 0.029513 0.028066 0.034348
0.355832 0.125120 0.363200 0.155848
0.075853 0.346575 0.097503 0.480070
0.018759 0.021874 0.937965 0.021402
0.250000 0.250000 0.250000 0.250000

MOTIF CM000678.2_30524519-30526127(-)_1|1|1x0
letter-probability matrix: alength= 4 w= 31
0.086274 0.058350 0.789305 0.066071
0.061905 0.805874 0.051440 0.080782
0.566503 0.083879 0.099675 0.249942
0.503218 0.203131 0.162170 0.131480
0.106090 0.252257 0.109806 0.531847
0.043552 0.038476 0.871457 0.046516
0.503218 0.203131 0.162170 0.131480
0.106090 0.252257 0.109806 0.531847
0.043552 0.038476 0.871457 0.046516
0.354049 0.177771 0.357692 0.110489
0.084654 0.212226 0.087396 0.615725
0.721511 0.083664 0.095411 0.099414
0.189988 0.201331 0.457330 0.151351
0.083475 0.115395 0.144064 0.657066
0.699568 0.086629 0.104137 0.109666
0.403428 0.309500 0.165540 0.121532
0.059738 0.088586 0.058793 0.792883
0.846779 0.045957 0.049936 0.057328
0.198534 0.104450 0.564863 0.132154
0.430628 0.239683 0.166869 0.162819
0.107251 0.676638 0.096533 0.119578
0.198534 0.104450 0.564863 0.132154
0.430628 0.239683 0.166869 0.162819
0.107251 0.676638 0.096533 0.119578
0.029343 0.030205 0.090776 0.849677
0.022209 0.926438 0.018529 0.032824
0.712077 0.037574 0.044800 0.205549
0.503218 0.203131 0.162170 0.131480
0.106090 0.252257 0.109806 0.531847
0.043552 0.038476 0.871457 0.046516
0.250000 0.250000 0.250000 0.250000

MOTIF CM000678.2_30555196-30556144(-)_1|1|1x0
letter-probability matrix: alength= 4 w= 22
0.417214 0.100897 0.381453 0.100436
0.053087 0.077755 0.038498 0.830660
0.886127 0.036664 0.034991 0.042217
0.351070 0.123754 0.226624 0.298551
0.135227 0.258036 0.155833 0.450903
0.721227 0.105614 0.106383 0.066777
0.044419 0.039250 0.854629 0.061702
0.041637 0.849995 0.062252 0.046116
0.052699 0.063488 0.059724 0.824088
0.536006 0.238056 0.136406 0.089532
0.046232 0.036775 0.033096 0.883897
0.889418 0.028593 0.036664 0.045325
0.426507 0.232725 0.149161 0.191608
0.046027 0.042177 0.050628 0.861168
0.892204 0.031594 0.033377 0.042825
0.382740 0.087524 0.447432 0.082305
0.080392 0.666197 0.066667 0.186744
0.020147 0.025253 0.018718 0.935882
0.379299 0.213989 0.197389 0.209323
0.099768 0.546007 0.079847 0.274379
0.102093 0.052631 0.186465 0.658811
0.250000 0.250000 0.250000 0.250000

MOTIF CM000678.2_30582562-30583474(-)_1|1|1x0
letter-probability matrix: alength= 4 w= 22
0.419723 0.258986 0.143059 0.178232
0.087573 0.072645 0.101705 0.738078
0.033596 0.025045 0.907273 0.034087
0.290141 0.120199 0.335867 0.253793
0.118188 0.108735 0.314918 0.458159
0.122824 0.066413 0.110801 0.699962
0.317020 0.136149 0.339422 0.207409
0.112722 0.152986 0.189753 0.544539
0.129659 0.079260 0.144694 0.646386
0.237152 0.160661 0.192177 0.410009
0.096227 0.088908 0.139615 0.675250
0.109796 0.118054 0.285259 0.486892
0.376982 0.295039 0.274019 0.053960
0.024870 0.027489 0.018581 0.929059
0.932321 0.019866 0.021099 0.026715
0.519938 0.142447 0.219532 0.118083
0.340701 0.382956 0.146050 0.130293
0.149069 0.222374 0.528579 0.099977
0.290141 0.120199 0.335867 0.253793
0.118188 0.108735 0.314918 0.458159
0.122824 0.066413 0.110801 0.699962
0.250000 0.250000 0.250000 0.250000

MOTIF CM000678.2_30604266-30605466(-)_1|1|1x0
letter-probability matrix: alength= 4 w= 31
0.588466 0.246618 0.067583 0.097333
0.204505 0.040188 0.710498 0.044809
0.936634 0.018733 0.022953 0.021681
0.288290 0.126810 0.330419 0.254480
0.125736 0.116337 0.313423 0.444504
0.132714 0.074826 0.120565 0.671895
0.300808 0.282854 0.278508 0.137831
0.048266 0.075840 0.050684 0.825210
0.028156 0.025109 0.913903 0.032832
0.539676 0.302927 0.103851 0.053546
0.073277 0.611740 0.060394 0.254589
0.903772 0.028142 0.036460 0.031625
0.252936 0.114115 0.379177 0.253772
0.165942 0.057985 0.357117 0.418955
0.300828 0.182015 0.207324 0.309833
0.456127 0.225076 0.188123 0.130674
0.087295 0.082568 0.070359 0.759779
0.850509 0.056943 0.046718 0.045831
0.313089 0.142418 0.333660 0.210834
0.120568 0.160269 0.195895 0.523268
0.138716 0.087683 0.153649 0.619952
0.237955 0.154936 0.483811 0.123298
0.104791 0.114530 0.128308 0.652371
0.029857 0.076148 0.836997 0.056998
0.383043 0.279517 0.218189 0.119252
0.607197 0.095814 0.186218 0.110770
0.372533 0.131768 0.381470 0.114229
0.288290 0.126810 0.330419 0.254480
0.125736 0.116337 0.313423 0.444504
0.132714 0.074826 0.120565 0.671895
0.250000 0.250000 0.250000 0.250000

MOTIF CM000678.2_30781720-30784273(-)_1|1|1x0
letter-probability matrix: alength= 4 w= 43
0.448482 0.076591 0.323725 0.151202
0.225522 0.247806 0.235251 0.291422
0.142215 0.172891 0.345667 0.339227
0.577797 0.230025 0.103232 0.088946
0.703824 0.091256 0.117051 0.087868
0.731633 0.097708 0.074532 0.096127
0.412764 0.202475 0.120403 0.264358
0.116986 0.059681 0.722629 0.100704
0.057671 0.030645 0.879060 0.032625
0.223055 0.091238 0.622864 0.062842
0.129733 0.550642 0.096078 0.223547
0.183129 0.225753 0.228575 0.362543
0.617748 0.110482 0.186293 0.085477
0.806183 0.081806 0.059540 0.052471
0.078454 0.052562 0.085199 0.783784
0.096699 0.035148 0.831661 0.036492
0.147311 0.549932 0.101319 0.201438
0.162467 0.106811 0.071710 0.659013
0.380429 0.077762 0.467911 0.073898
0.037886 0.835209 0.034917 0.091988
0.018661 0.028060 0.020214 0.933064
0.390900 0.101836 0.369957 0.137306
0.092163 0.220085 0.068337 0.619414
0.736190 0.039432 0.181702 0.042676
0.356574 0.137603 0.345763 0.160061
0.781671 0.064424 0.079821 0.074084
0.635026 0.104230 0.086560 0.174184
0.346756 0.146686 0.216242 0.290317
0.066782 0.762107 0.071549 0.099562
0.041824 0.043345 0.830145 0.084686
0.529617 0.135568 0.212856 0.121959
0.816584 0.067114 0.050185 0.066116
0.786339 0.083835 0.054304 0.075522
0.561675 0.160458 0.142324 0.135543
0.669726 0.085440 0.162095 0.082740
0.059256 0.089615 0.072071 0.779057
0.585632 0.247352 0.068576 0.098440
0.205882 0.041053 0.707335 0.045729
0.934586 0.019359 0.023677 0.022377
0.034152 0.035504 0.906167 0.024178
0.085438 0.058423 0.631326 0.224813
0.643102 0.188495 0.056041 0.112361
0.250000 0.250000 0.250000 0.250000

MOTIF CM000678.2_31061070-31062384(-)_1|1|1x0
letter-probability matrix: alength= 4 w= 22
0.479127 0.093880 0.309657 0.117336
0.106680 0.500790 0.074017 0.318513
0.056475 0.084268 0.049264 0.809993
0.231288 0.094090 0.220017 0.454605
0.120852 0.594159 0.114561 0.170429
0.094648 0.781304 0.043147 0.080901
0.073279 0.121812 0.740660 0.064250
0.188843 0.622711 0.097046 0.091400
0.114791 0.198753 0.389660 0.296796
0.290163 0.142438 0.156709 0.410690
0.087342 0.707650 0.075416 0.129591
0.692445 0.039365 0.089773 0.178417
0.042920 0.024275 0.912272 0.020532
0.072953 0.157854 0.045018 0.724175
0.033090 0.899495 0.021663 0.045751
0.453989 0.318055 0.137290 0.090666
0.027883 0.047324 0.027293 0.897501
0.935216 0.018704 0.020910 0.025169
0.421931 0.286137 0.135874 0.156058
0.043328 0.099988 0.069476 0.787208
0.027349 0.025131 0.921006 0.026513
0.250000 0.250000 0.250000 0.250000

MOTIF CM000678.2_31061070-31062384(-)_1|2|1x0
letter-probability matrix: alength= 4 w= 10
0.032099 0.020904 0.044155 0.902842
0.043060 0.791583 0.132132 0.033225
0.223955 0.417286 0.168755 0.190004
0.299601 0.053194 0.352497 0.294708
0.401716 0.208316 0.167887 0.222081
0.051314 0.880025 0.027072 0.041590
0.042184 0.018307 0.915339 0.024170
0.226595 0.142135 0.097775 0.533495
0.184844 0.068038 0.155746 0.591372
0.250000 0.250000 0.250000 0.250000

MOTIF CM000678.2_31063811-31064498(-)_1|2|1x0
letter-probability matrix: alength= 4 w= 13
0.189623 0.053254 0.534532 0.222590
0.123724 0.716382 0.050407 0.109487
0.019445 0.935358 0.018707 0.026491
0.426141 0.159038 0.291765 0.123055
0.190412 0.084536 0.536427 0.188624
0.193291 0.127176 0.279714 0.399819
0.432339 0.275304 0.170116 0.122240
0.147289 0.132650 0.096313 0.623747
0.817571 0.059638 0.072567 0.050224
0.244502 0.124942 0.110707 0.519849
0.181407 0.232594 0.327412 0.258586
0.137967 0.110097 0.194912 0.557025
0.250000 0.250000 0.250000 0.250000

MOTIF CM000678.2_31076297-31081811(+)_1|2|1x0
letter-probability matrix: alength= 4 w= 7
0.238961 0.245430 0.195982 0.319627
0.156068 0.095401 0.225941 0.522591
0.238267 0.229161 0.223663 0.308909
0.529552 0.098342 0.257559 0.114547
0.138484 0.177814 0.053218 0.630484
0.034044 0.018357 0.029733 0.917866
0.250000 0.250000 0.250000 0.250000

MOTIF CM000678.2_31076297-31081811(+)_1|3|1x0
letter-probability matrix: alength= 4 w= 10
0.348964 0.141446 0.364903 0.144687
0.202754 0.276179 0.252962 0.268106
0.095902 0.082996 0.362034 0.459069
0.325181 0.215386 0.326647 0.132786
0.183064 0.130172 0.224913 0.461851
0.287591 0.192042 0.282735 0.237633
0.529552 0.098342 0.257559 0.114547
0.138484 0.177814 0.053218 0.630484
0.034044 0.018357 0.029733 0.917866
0.250000 0.250000 0.250000 0.250000

MOTIF CM000678.2_31076297-31081811(+)_1|4|1x0
letter-probability matrix: alength= 4 w= 7
0.355973 0.139857 0.388967 0.115204
0.143044 0.178612 0.233352 0.444992
0.350632 0.157038 0.283871 0.208459
0.529552 0.098342 0.257559 0.114547
0.138484 0.177814 0.053218 0.630484
0.034044 0.018357 0.029733 0.917866
0.250000 0.250000 0.250000 0.250000

MOTIF CM000678.2_31076297-31081811(+)_1|5|1x0
letter-probability matrix: alength= 4 w= 7
0.325181 0.215386 0.326647 0.132786
0.183064 0.130172 0.224913 0.461851
0.287591 0.192042 0.282735 0.237633
0.529552 0.098342 0.257559 0.114547
0.138484 0.177814 0.053218 0.630484
0.034044 0.018357 0.029733 0.917866
0.250000 0.250000 0.250000 0.250000

MOTIF CM000678.2_31076297-31081811(+)_1|7|1x0
letter-probability matrix: alength= 4 w= 7
0.421393 0.133132 0.353759 0.091716
0.115164 0.158603 0.203992 0.522241
0.223137 0.092572 0.248826 0.435465
0.529552 0.098342 0.257559 0.114547
0.138484 0.177814 0.053218 0.630484
0.034044 0.018357 0.029733 0.917866
0.250000 0.250000 0.250000 0.250000

MOTIF CM000678.2_31076297-31081811(+)_1|8|1x0
letter-probability matrix: alength= 4 w= 7
0.072381 0.096301 0.016300 0.815018
0.083788 0.037744 0.148264 0.730203
0.362420 0.105091 0.290003 0.242486
0.378794 0.086543 0.092777 0.441886
0.110333 0.104416 0.228185 0.557067
0.030478 0.036953 0.034675 0.897894
0.250000 0.250000 0.250000 0.250000

MOTIF CM000678.2_31076297-31081811(+)_1|10|1x0
letter-probability matrix: alength= 4 w= 7
0.355973 0.139857 0.388967 0.115204
0.143044 0.178612 0.233352 0.444992
0.350632 0.157038 0.283871 0.208459
0.529552 0.098342 0.257559 0.114547
0.138484 0.177814 0.053218 0.630484
0.034044 0.018357 0.029733 0.917866
0.250000 0.250000 0.250000 0.250000

MOTIF CM000678.2_31076297-31081811(+)_1|11|1x0
letter-probability matrix: alength= 4 w= 10
0.278315 0.168938 0.220947 0.331799
0.270835 0.165850 0.280344 0.282970
0.195898 0.230467 0.246356 0.327279
0.333727 0.289739 0.255440 0.121095
0.159090 0.117522 0.224703 0.498685
0.219696 0.173966 0.251162 0.355177
0.529552 0.098342 0.257559 0.114547
0.138484 0.177814 0.053218 0.630484
0.034044 0.018357 0.029733 0.917866
0.250000 0.250000 0.250000 0.250000

MOTIF CM000678.2_31076297-31081811(+)_1|12|1x0
letter-probability matrix: alength= 4 w= 7
0.219589 0.341427 0.262946 0.176038
0.224225 0.113178 0.283368 0.379229
0.194137 0.186129 0.363291 0.256444
0.529552 0.098342 0.257559 0.114547
0.138484 0.177814 0.053218 0.630484
0.034044 0.018357 0.029733 0.917866
0.250000 0.250000 0.250000 0.250000

MOTIF CM000678.2_31076297-31081811(+)_1|14|1x0
letter-probability matrix: alength= 4 w= 7
0.273946 0.220054 0.085470 0.420530
0.236615 0.079746 0.493454 0.190186
0.073381 0.017078 0.853914 0.055627
0.145857 0.290085 0.077375 0.486684
0.130451 0.044695 0.201741 0.623114
0.294300 0.277639 0.171821 0.256241
0.250000 0.250000 0.250000 0.250000

MOTIF CM000678.2_31076297-31081811(+)_1|15|1x0
letter-probability matrix: alength= 4 w= 13
0.406540 0.236044 0.192976 0.164440
0.096016 0.225887 0.101327 0.576770
0.098793 0.051022 0.784349 0.065837
0.148359 0.117772 0.557007 0.176862
0.047673 0.035175 0.509200 0.407952
0.146265 0.152746 0.142872 0.558117
0.330971 0.345886 0.207200 0.115943
0.142364 0.181476 0.240242 0.435917
0.159281 0.151393 0.354449 0.334878
0.529552 0.098342 0.257559 0.114547
0.138484 0.177814 0.053218 0.630484
0.034044 0.018357 0.029733 0.917866
0.250000 0.250000 0.250000 0.250000

MOTIF CM000678.2_31601690-31602860(-)_1|2|1x0
letter-probability matrix: alength= 4 w= 7
0.116371 0.043279 0.106252 0.734099
0.540653 0.314430 0.115908 0.029010
0.032887 0.929538 0.018591 0.018985
0.807185 0.076570 0.093197 0.023048
0.080319 0.047078 0.044808 0.827795
0.199395 0.066743 0.248297 0.485565
0.250000 0.250000 0.250000 0.250000

MOTIF CM000678.2_31754249-31755716(+)_1|1|1x0
letter-probability matrix: alength= 4 w= 34
0.114603 0.050403 0.787793 0.047201
0.072419 0.387616 0.066312 0.473654
0.026372 0.018567 0.928338 0.026722
0.051827 0.037708 0.878529 0.031936
0.806297 0.053798 0.069569 0.070337
0.052040 0.020119 0.902011 0.025829
0.375235 0.172266 0.303544 0.148956
0.109892 0.393012 0.137004 0.360093
0.080909 0.080331 0.097099 0.741661
0.284784 0.097760 0.222268 0.395188
0.071832 0.795647 0.065338 0.067183
0.067213 0.755844 0.070033 0.106910
0.355903 0.108415 0.359629 0.176053
0.172014 0.088405 0.314765 0.424816
0.152880 0.373364 0.142713 0.331042
0.403730 0.240230 0.187716 0.168324
0.065098 0.140217 0.081464 0.713221
0.025631 0.022967 0.922176 0.029227
0.200554 0.125209 0.192050 0.482186
0.399840 0.308867 0.192020 0.099273
0.134351 0.659844 0.102389 0.103416
0.459668 0.153914 0.309884 0.076533
0.095475 0.082248 0.087779 0.734498
0.093889 0.047101 0.124726 0.734284
0.568503 0.190930 0.148756 0.091811
0.890643 0.031649 0.045144 0.032564
0.048032 0.061146 0.063359 0.827463
0.175363 0.109287 0.586417 0.128933
0.384288 0.184623 0.214582 0.216508
0.264779 0.352056 0.181469 0.201696
0.513860 0.178251 0.168880 0.139008
0.130729 0.055356 0.749899 0.064016
0.077174 0.033309 0.037956 0.851561
0.250000 0.250000 0.250000 0.250000

MOTIF CM000678.2_31914444-31916478(+)_1|2|1x0
letter-probability matrix: alength= 4 w= 40
0.352271 0.188468 0.136745 0.322516
0.438574 0.142927 0.293772 0.124727
0.202246 0.223477 0.304149 0.270127
0.381076 0.122524 0.207267 0.289133
0.250368 0.214989 0.355829 0.178814
0.146862 0.152971 0.133348 0.566819
0.456137 0.145865 0.123071 0.274927
0.403225 0.157318 0.300320 0.139137
0.279786 0.208781 0.313110 0.198323
0.381076 0.122524 0.207267 0.289133
0.250368 0.214989 0.355829 0.178814
0.146862 0.152971 0.133348 0.566819
0.321613 0.139525 0.286687 0.252175
0.057542 0.795850 0.077941 0.068667
0.047485 0.054273 0.094232 0.804010
0.383626 0.164584 0.270154 0.181636
0.454943 0.178709 0.131915 0.234433
0.097228 0.714640 0.083067 0.105066
0.043306 0.027733 0.882073 0.046887
0.098809 0.051552 0.773713 0.075925
0.155477 0.065623 0.060489 0.718411
0.587795 0.197990 0.132127 0.082087
0.930238 0.019312 0.031845 0.018605
0.088123 0.139879 0.091328 0.680670
0.438314 0.192619 0.214482 0.154586
0.076361 0.225280 0.095931 0.602428
0.056436 0.036890 0.859235 0.047439
0.464248 0.247818 0.130004 0.157930
0.410343 0.128976 0.184977 0.275704
0.022768 0.027222 0.923772 0.026239
0.438314 0.192619 0.214482 0.154586
0.076361 0.225280 0.095931 0.602428
0.056436 0.036890 0.859235 0.047439
0.195806 0.118518 0.186970 0.498706
0.409218 0.310794 0.187276 0.092712
0.125658 0.685196 0.094070 0.095076
0.536271 0.200834 0.133801 0.129094
0.709040 0.077955 0.100177 0.112827
0.021122 0.019962 0.934386 0.024531
0.250000 0.250000 0.250000 0.250000

MOTIF CM000678.2_49635470-49639265(-)_1|1|1x0
letter-probability matrix: alength= 4 w= 13
0.299004 0.216877 0.233963 0.250156
0.294769 0.154972 0.324169 0.226090
0.415284 0.161927 0.186972 0.235817
0.235545 0.154604 0.096947 0.512905
0.118802 0.069189 0.744968 0.067041
0.018654 0.028893 0.932689 0.019765
0.040289 0.026624 0.897024 0.036062
0.149676 0.259343 0.103943 0.487038
0.069602 0.381876 0.105023 0.443498
0.191792 0.140844 0.492588 0.174776
0.298152 0.271399 0.201204 0.229245
0.060078 0.063334 0.817412 0.059176
0.250000 0.250000 0.250000 0.250000

MOTIF CM000678.2_49635470-49639265(-)_1|3|1x0
letter-probability matrix: alength= 4 w= 7
0.239552 0.132949 0.282853 0.344646
0.189038 0.116600 0.269108 0.425254
0.080444 0.140575 0.627207 0.151773
0.362950 0.177321 0.447438 0.012291
0.169586 0.576915 0.016032 0.237467
0.018571 0.928555 0.021965 0.030909
0.250000 0.250000 0.250000 0.250000

MOTIF CM000678.2_49635470-49639265(-)_1|9|1x0
letter-probability matrix: alength= 4 w= 10
0.153506 0.169280 0.177434 0.499780
0.034751 0.803079 0.098003 0.064167
0.033819 0.046289 0.818830 0.101061
0.224535 0.383820 0.104266 0.287379
0.078978 0.081295 0.074542 0.765184
0.288514 0.245795 0.068105 0.397585
0.030543 0.026639 0.052772 0.890046
0.068376 0.803219 0.112340 0.016064
0.117027 0.126215 0.646803 0.109955
0.250000 0.250000 0.250000 0.250000

MOTIF CM000678.2_49635470-49639265(-)_1|13|1x0
letter-probability matrix: alength= 4 w= 10
0.399163 0.108160 0.104174 0.388503
0.249826 0.409661 0.198478 0.142035
0.062633 0.017631 0.881525 0.038212
0.422260 0.453964 0.026316 0.097460
0.079294 0.476586 0.150559 0.293562
0.225794 0.082894 0.478820 0.212491
0.683006 0.121722 0.116741 0.078532
0.121663 0.180002 0.085069 0.613266
0.248125 0.061425 0.522583 0.167866
0.250000 0.250000 0.250000 0.250000

MOTIF CM000678.2_51138633-51142170(-)_1|2|1x0
letter-probability matrix: alength= 4 w= 7
0.517819 0.208174 0.140289 0.133717
0.929493 0.021092 0.027779 0.021636
0.021351 0.019284 0.018811 0.940553
0.412575 0.192395 0.223008 0.172022
0.169600 0.130957 0.134818 0.564625
0.320383 0.151131 0.289842 0.238644
0.250000 0.250000 0.250000 0.250000

MOTIF CM000678.2_51138633-51142170(-)_1|3|1x0
letter-probability matrix: alength= 4 w= 7
0.552467 0.190475 0.125546 0.131512
0.926262 0.024189 0.029124 0.020425
0.021990 0.020969 0.018766 0.938276
0.290738 0.209965 0.329941 0.169356
0.159157 0.151047 0.121262 0.568534
0.184736 0.348039 0.256474 0.210751
0.250000 0.250000 0.250000 0.250000

MOTIF CM000678.2_51138633-51142170(-)_1|5|1x0
letter-probability matrix: alength= 4 w= 7
0.549300 0.246662 0.102394 0.101644
0.931772 0.018635 0.030835 0.018758
0.027455 0.021839 0.026874 0.923831
0.474016 0.157781 0.258585 0.109618
0.170197 0.182420 0.091537 0.555846
0.205812 0.436239 0.111895 0.246054
0.250000 0.250000 0.250000 0.250000

MOTIF CM000678.2_57996519-57998316(-)_1|3|1x0
letter-probability matrix: alength= 4 w= 10
0.056154 0.025669 0.864630 0.053547
0.062526 0.030950 0.856369 0.050155
0.243035 0.047739 0.061065 0.648161
0.269935 0.388471 0.121994 0.219601
0.028883 0.018593 0.929652 0.022872
0.932732 0.020060 0.023138 0.024071
0.080320 0.041146 0.825005 0.053530
0.084035 0.535943 0.105455 0.274567
0.074307 0.078818 0.110114 0.736761
0.250000 0.250000 0.250000 0.250000

MOTIF CM000678.2_57996519-57998316(-)_1|4|1x0
letter-probability matrix: alength= 4 w= 10
0.397772 0.379662 0.060514 0.162051
0.025533 0.022620 0.929871 0.021975
0.938058 0.018761 0.024229 0.018951
0.037338 0.039289 0.895254 0.028119
0.064250 0.052303 0.130426 0.753021
0.607843 0.046374 0.265795 0.079987
0.360897 0.134633 0.210055 0.294415
0.050124 0.816410 0.054246 0.079219
0.028570 0.029764 0.877535 0.064131
0.250000 0.250000 0.250000 0.250000

MOTIF CM000678.2_57996519-57998316(-)_1|6|1x0
letter-probability matrix: alength= 4 w= 10
0.297783 0.216973 0.269632 0.215611
0.210880 0.281457 0.084011 0.423652
0.181512 0.299573 0.251710 0.267205
0.258981 0.075213 0.141955 0.523851
0.082218 0.026894 0.855854 0.035034
0.708782 0.063756 0.149344 0.078118
0.021691 0.018537 0.926849 0.032924
0.020051 0.923708 0.033414 0.022828
0.027564 0.034919 0.032311 0.905206
0.250000 0.250000 0.250000 0.250000

MOTIF CM000678.2_68562988-68564695(+)_1|2|1x0
letter-probability matrix: alength= 4 w= 19
0.389784 0.136564 0.328419 0.145234
0.106161 0.179759 0.121017 0.593063
0.886480 0.035002 0.031831 0.046686
0.420590 0.270287 0.160254 0.148869
0.062116 0.137062 0.078665 0.722158
0.032615 0.023455 0.913438 0.030492
0.438483 0.264044 0.186789 0.110684
0.137087 0.284759 0.107963 0.470191
0.056065 0.041883 0.037411 0.864641
0.420590 0.270287 0.160254 0.148869
0.062116 0.137062 0.078665 0.722158
0.032615 0.023455 0.913438 0.030492
0.498731 0.243225 0.182097 0.075947
0.107677 0.297417 0.119489 0.475416
0.026026 0.018874 0.018728 0.936373
0.357962 0.128499 0.209589 0.303950
0.143609 0.275257 0.172061 0.409074
0.141596 0.122859 0.252300 0.483246
0.250000 0.250000 0.250000 0.250000

MOTIF CM000678.2_68562988-68564695(+)_1|4|1x0
letter-probability matrix: alength= 4 w= 16
0.312608 0.130160 0.380988 0.176244
0.055356 0.087104 0.066676 0.790864
0.044049 0.032037 0.885933 0.037980
0.316282 0.337018 0.150291 0.196408
0.551239 0.062955 0.257213 0.128593
0.166667 0.111429 0.509409 0.212495
0.502173 0.264980 0.159162 0.073684
0.036639 0.058255 0.031553 0.873553
0.932803 0.018656 0.023014 0.025527
0.423511 0.270222 0.158865 0.147402
0.060228 0.134612 0.076567 0.728593
0.031048 0.022209 0.917749 0.028995
0.478547 0.317346 0.076218 0.127889
0.056652 0.307649 0.100329 0.535371
0.033268 0.030158 0.900835 0.035739
0.250000 0.250000 0.250000 0.250000

MOTIF CM000678.2_71448095-71450000(-)_1|1|1x0
letter-probability matrix: alength= 4 w= 49
0.356797 0.089385 0.400700 0.153118
0.260903 0.130367 0.181353 0.427377
0.146493 0.153336 0.178023 0.522148
0.289963 0.122058 0.271220 0.316760
0.109247 0.606975 0.148495 0.135282
0.101144 0.119807 0.174111 0.604939
0.053549 0.041597 0.846892 0.057962
0.091141 0.053634 0.801131 0.054093
0.160617 0.079907 0.098522 0.660954
0.513246 0.218393 0.158968 0.109393
0.858580 0.040966 0.060672 0.039783
0.118412 0.170201 0.121781 0.589607
0.088236 0.077433 0.745965 0.088365
0.132410 0.102197 0.597642 0.167752
0.279972 0.163382 0.144714 0.411932
0.281944 0.243584 0.346132 0.128340
0.595005 0.077575 0.227229 0.100191
0.149584 0.299698 0.310158 0.240560
0.078620 0.060008 0.798596 0.062776
0.184281 0.087138 0.584958 0.143623
0.196156 0.165542 0.183908 0.454394
0.437596 0.141475 0.190161 0.230767
0.361955 0.155448 0.216199 0.266398
0.163556 0.342597 0.239186 0.254661
0.462759 0.140252 0.253727 0.143262
0.187453 0.123711 0.552144 0.136693
0.200148 0.138560 0.200074 0.461218
0.343467 0.321561 0.166626 0.168345
0.141927 0.120081 0.544078 0.193915
0.355088 0.175647 0.213011 0.256254
0.437596 0.141475 0.190161 0.230767
0.361955 0.155448 0.216199 0.266398
0.163556 0.342597 0.239186 0.254661
0.413071 0.196181 0.232167 0.158581
0.176848 0.149279 0.507910 0.165963
0.202508 0.126597 0.214278 0.456617
0.402991 0.219045 0.253260 0.124705
0.269961 0.120624 0.137737 0.471678
0.290242 0.275632 0.141263 0.292864
0.026196 0.018868 0.936212 0.018724
0.105044 0.161844 0.046221 0.686891
0.142118 0.060162 0.143111 0.654609
0.284356 0.127442 0.255047 0.333156
0.149674 0.070145 0.691572 0.088610
0.148026 0.097679 0.093857 0.660438
0.205408 0.142486 0.353379 0.298727
0.247106 0.171069 0.342886 0.238938
0.213734 0.244633 0.309395 0.232239
0.250000 0.250000 0.250000 0.250000

MOTIF CM000678.2_71475172-71476363(-)_1|1|1x0
letter-probability matrix: alength= 4 w= 28
0.433969 0.173772 0.275777 0.116482
0.687242 0.086750 0.118560 0.107448
0.105072 0.422505 0.193194 0.279229
0.137546 0.078499 0.632125 0.151830
0.441438 0.142750 0.211431 0.204381
0.205988 0.293329 0.318358 0.182325
0.052144 0.048394 0.845084 0.054378
0.125278 0.112744 0.582917 0.179061
0.196958 0.122274 0.136922 0.543846
0.397895 0.207777 0.129325 0.265003
0.130245 0.070490 0.685663 0.113602
0.070639 0.039678 0.847674 0.042010
0.127546 0.058024 0.736457 0.077974
0.179961 0.209892 0.158301 0.451846
0.199356 0.408350 0.115615 0.276680
0.353543 0.104346 0.231997 0.310114
0.277366 0.201088 0.209730 0.311816
0.180976 0.145480 0.532514 0.141030
0.139427 0.053934 0.770475 0.036163
0.931328 0.024405 0.018627 0.025641
0.022123 0.925632 0.023932 0.028313
0.037515 0.023563 0.910766 0.028156
0.124048 0.298930 0.086811 0.490211
0.237075 0.287458 0.136956 0.338512
0.131693 0.081383 0.692285 0.094639
0.296281 0.261171 0.231470 0.211078
0.134671 0.251232 0.103012 0.511085
0.250000 0.250000 0.250000 0.250000

MOTIF CM000678.2_72793222-72798787(-)_1|2|1x0
letter-probability matrix: alength= 4 w= 7
0.381272 0.116772 0.259675 0.242281
0.056290 0.101160 0.308936 0.533614
0.121736 0.145468 0.105711 0.627084
0.045087 0.067124 0.714386 0.173403
0.039616 0.014639 0.731954 0.213791
0.037006 0.031062 0.811473 0.120459
0.250000 0.250000 0.250000 0.250000

MOTIF CM000678.2_75169170-75170331(+)_1|1|1x0
letter-probability matrix: alength= 4 w= 25
0.328338 0.141225 0.310389 0.220048
0.062085 0.056782 0.374743 0.506390
0.018378 0.029652 0.918923 0.033047
0.450850 0.360685 0.124654 0.063812
0.034219 0.184851 0.038606 0.742323
0.903434 0.035144 0.027531 0.033892
0.605157 0.186139 0.116616 0.092088
0.111184 0.109139 0.117851 0.661825
0.763372 0.071566 0.085474 0.079588
0.326775 0.104438 0.107697 0.461090
0.844713 0.027779 0.081408 0.046100
0.056528 0.070840 0.800023 0.072609
0.408195 0.183882 0.222141 0.185782
0.142413 0.232088 0.131471 0.494027
0.644253 0.082741 0.142010 0.130996
0.615785 0.176042 0.132195 0.075978
0.928694 0.020164 0.030309 0.020834
0.033424 0.044093 0.045929 0.876553
0.453445 0.090357 0.330105 0.126092
0.873907 0.051848 0.032879 0.041365
0.070035 0.152037 0.041554 0.736374
0.381749 0.097381 0.277613 0.243258
0.120339 0.170586 0.425415 0.283660
0.083209 0.059819 0.089856 0.767115
0.250000 0.250000 0.250000 0.250000

MOTIF CM000678.2_89226669-89228559(+)_1|2|1x0
letter-probability matrix: alength= 4 w= 37
0.301106 0.106872 0.303548 0.288475
0.212663 0.120869 0.605268 0.061200
0.180637 0.186518 0.107552 0.525293
0.320153 0.315581 0.094184 0.270082
0.190548 0.123186 0.612102 0.074165
0.355716 0.104262 0.313719 0.226303
0.453556 0.134115 0.230443 0.181886
0.234896 0.034614 0.679029 0.051461
0.099168 0.041687 0.071059 0.788086
0.499358 0.207948 0.217480 0.075214
0.064454 0.238174 0.088660 0.608712
0.104310 0.046486 0.227039 0.622164
0.183192 0.089995 0.354080 0.372733
0.160297 0.471765 0.178244 0.189695
0.201700 0.552074 0.062772 0.183455
0.305926 0.338848 0.119175 0.236051
0.065857 0.146270 0.127239 0.660633
0.018801 0.019044 0.940039 0.022116
0.253331 0.079226 0.331054 0.336389
0.296487 0.232201 0.240164 0.231147
0.235349 0.439006 0.092877 0.232768
0.499358 0.207948 0.217480 0.075214
0.064454 0.238174 0.088660 0.608712
0.104310 0.046486 0.227039 0.622164
0.610298 0.115674 0.067017 0.207011
0.180412 0.240731 0.188107 0.390750
0.145081 0.078855 0.222555 0.553508
0.062596 0.023680 0.894061 0.019663
0.357682 0.169804 0.189812 0.282702
0.070138 0.040682 0.118357 0.770823
0.437163 0.115144 0.272109 0.175584
0.168194 0.396375 0.165918 0.269513
0.306924 0.165464 0.197392 0.330220
0.237522 0.245848 0.275755 0.240875
0.167016 0.168106 0.175011 0.489867
0.199518 0.099463 0.500668 0.200351
0.250000 0.250000 0.250000 0.250000

MOTIF CM000679.2_2056561-2058832(+)_1|2|1x0
letter-probability matrix: alength= 4 w= 13
0.339713 0.281166 0.169081 0.210041
0.709567 0.081928 0.133564 0.074941
0.397232 0.263990 0.190731 0.148047
0.325180 0.261231 0.137262 0.276327
0.075193 0.149322 0.306465 0.469021
0.054590 0.055443 0.788201 0.101766
0.068223 0.023870 0.890106 0.017802
0.038538 0.739119 0.023615 0.198728
0.928062 0.019157 0.023891 0.028890
0.528897 0.141832 0.244864 0.084407
0.104814 0.642368 0.038067 0.214752
0.137407 0.571232 0.109264 0.182096
0.250000 0.250000 0.250000 0.250000

MOTIF CM000679.2_5091444-5093010(+)_1|1|1x0
letter-probability matrix: alength= 4 w= 40
0.143984 0.099054 0.599678 0.157283
0.138735 0.065124 0.642155 0.153986
0.125061 0.024847 0.806368 0.043724
0.545969 0.203513 0.137598 0.112920
0.133595 0.131535 0.140269 0.594601
0.690329 0.095188 0.110442 0.104041
0.197891 0.088178 0.383285 0.330646
0.163764 0.274022 0.168881 0.393333
0.087448 0.571237 0.238798 0.102517
0.362520 0.230792 0.120125 0.286563
0.086877 0.081642 0.694592 0.136889
0.052619 0.042176 0.855449 0.049756
0.074632 0.048144 0.809800 0.067423
0.118785 0.591128 0.090803 0.199284
0.163174 0.322223 0.260564 0.254040
0.091667 0.048984 0.805936 0.053414
0.122280 0.378615 0.114286 0.384818
0.840638 0.049227 0.062463 0.047672
0.091667 0.048984 0.805936 0.053414
0.122280 0.378615 0.114286 0.384818
0.840638 0.049227 0.062463 0.047672
0.068144 0.031297 0.859251 0.041308
0.104041 0.110356 0.097601 0.688002
0.104221 0.062265 0.068592 0.764921
0.508855 0.135766 0.171960 0.183419
0.341003 0.162284 0.243138 0.253574
0.091721 0.081834 0.188726 0.637719
0.360861 0.243470 0.249471 0.146197
0.049179 0.058238 0.053964 0.838619
0.734482 0.085659 0.086676 0.093183
0.269546 0.368913 0.135923 0.225618
0.044563 0.030483 0.888511 0.036443
0.892401 0.032595 0.036863 0.038141
0.027571 0.021550 0.932235 0.018645
0.099346 0.131553 0.081600 0.687501
0.151635 0.075440 0.129067 0.643858
0.584717 0.247586 0.068898 0.098798
0.206325 0.041335 0.706311 0.046029
0.933914 0.019565 0.023915 0.022606
0.250000 0.250000 0.250000 0.250000

MOTIF CM000679.2_5105826-5106561(-)_1|1|1x0
letter-probability matrix: alength= 4 w= 16
0.026847 0.018388 0.919393 0.035372
0.048765 0.679423 0.059069 0.212743
0.037864 0.044215 0.100618 0.817304
0.780035 0.111190 0.052132 0.056642
0.345458 0.277033 0.164308 0.213201
0.717275 0.113639 0.129949 0.039137
0.445615 0.099391 0.131673 0.323320
0.094770 0.036210 0.815310 0.053710
0.101948 0.049742 0.042767 0.805543
0.669506 0.238453 0.050098 0.041944
0.895510 0.031427 0.044171 0.028892
0.927787 0.028524 0.018639 0.025051
0.382586 0.116169 0.232345 0.268900
0.066969 0.028156 0.826103 0.078772
0.046083 0.024896 0.039037 0.889984
0.250000 0.250000 0.250000 0.250000

MOTIF CM000679.2_5180898-5184298(-)_1|1|1x0
letter-probability matrix: alength= 4 w= 25
0.261503 0.110219 0.352513 0.275765
0.187936 0.213740 0.199976 0.398348
0.266852 0.398855 0.142737 0.191555
0.371938 0.360771 0.080988 0.186304
0.071455 0.070138 0.800472 0.057936
0.872450 0.035666 0.054480 0.037404
0.196849 0.319415 0.266386 0.217351
0.051556 0.059468 0.831224 0.057751
0.887148 0.031694 0.045448 0.035710
0.338154 0.184738 0.150383 0.326725
0.086805 0.719481 0.085510 0.108205
0.745542 0.052218 0.082000 0.120239
0.246369 0.125771 0.402082 0.225778
0.615202 0.072706 0.160359 0.151733
0.124530 0.412722 0.158846 0.303902
0.043799 0.025729 0.912228 0.018245
0.900585 0.034432 0.031650 0.033333
0.825298 0.061623 0.041177 0.071902
0.560326 0.244407 0.111593 0.083674
0.763434 0.077880 0.081048 0.077639
0.735846 0.101588 0.077251 0.085316
0.491452 0.215340 0.149881 0.143326
0.501431 0.150155 0.141934 0.206480
0.026595 0.025646 0.921220 0.026539
0.250000 0.250000 0.250000 0.250000

MOTIF CM000679.2_5180898-5184298(-)_1|2|1x0
letter-probability matrix: alength= 4 w= 7
0.048002 0.028660 0.889574 0.033764
0.030570 0.902059 0.023946 0.043425
0.657244 0.052925 0.066449 0.223382
0.035738 0.020312 0.906952 0.036998
0.022609 0.936544 0.022116 0.018731
0.105119 0.331283 0.155661 0.407936
0.250000 0.250000 0.250000 0.250000

MOTIF CM000679.2_5180898-5184298(-)_1|3|1x0
letter-probability matrix: alength= 4 w= 13
0.298251 0.117951 0.282553 0.301245
0.145953 0.176342 0.168328 0.509377
0.154665 0.245964 0.137743 0.461627
0.433919 0.160453 0.283513 0.122115
0.063766 0.086589 0.080388 0.769258
0.032791 0.026602 0.910037 0.030570
0.440575 0.285020 0.092507 0.181898
0.035131 0.020940 0.919110 0.024818
0.924877 0.024410 0.027712 0.023001
0.035738 0.020312 0.906952 0.036998
0.022609 0.936544 0.022116 0.018731
0.105119 0.331283 0.155661 0.407936
0.250000 0.250000 0.250000 0.250000

MOTIF CM000679.2_5180898-5184298(-)_1|4|1x0
letter-probability matrix: alength= 4 w= 19
0.298251 0.117951 0.282553 0.301245
0.145953 0.176342 0.168328 0.509377
0.154665 0.245964 0.137743 0.461627
0.433919 0.160453 0.283513 0.122115
0.063766 0.086589 0.080388 0.769258
0.032791 0.026602 0.910037 0.030570
0.440575 0.285020 0.092507 0.181898
0.035131 0.020940 0.919110 0.024818
0.924877 0.024410 0.027712 0.023001
0.088682 0.056458 0.307328 0.547532
0.039396 0.887505 0.043816 0.029283
0.135397 0.433447 0.088273 0.342883
0.048002 0.028660 0.889574 0.033764
0.030570 0.902059 0.023946 0.043425
0.657244 0.052925 0.066449 0.223382
0.035738 0.020312 0.906952 0.036998
0.022609 0.936544 0.022116 0.018731
0.105119 0.331283 0.155661 0.407936
0.250000 0.250000 0.250000 0.250000

MOTIF CM000679.2_11977959-11978799(-)_1|1|1x0
letter-probability matrix: alength= 4 w= 7
0.076917 0.075332 0.126190 0.721562
0.017800 0.890005 0.034167 0.058029
0.026473 0.028515 0.862334 0.082679
0.387603 0.194175 0.144361 0.273862
0.086722 0.139643 0.231669 0.541966
0.034528 0.027254 0.872606 0.065612
0.250000 0.250000 0.250000 0.250000

MOTIF CM000679.2_11977959-11978799(-)_1|2|1x0
letter-probability matrix: alength= 4 w= 10
0.314060 0.093547 0.308903 0.283490
0.112116 0.414906 0.146513 0.326464
0.065850 0.099096 0.039131 0.795922
0.043799 0.025729 0.912228 0.018245
0.900585 0.034432 0.031650 0.033333
0.825298 0.061623 0.041177 0.071902
0.315367 0.167908 0.296491 0.220234
0.400455 0.164723 0.137650 0.297172
0.072193 0.780412 0.058576 0.088820
0.250000 0.250000 0.250000 0.250000

MOTIF CM000679.2_15715724-15717287(+)_1|1|1x0
letter-probability matrix: alength= 4 w= 31
0.027459 0.019703 0.934155 0.018683
0.098656 0.234692 0.072998 0.593654
0.202355 0.283420 0.167124 0.347101
0.455280 0.173182 0.298421 0.073117
0.085071 0.092380 0.093320 0.729229
0.073502 0.051740 0.061592 0.813165
0.396272 0.154455 0.238262 0.211011
0.612580 0.107937 0.122896 0.156586
0.041497 0.056711 0.861408 0.040384
0.413190 0.330566 0.105870 0.150374
0.077668 0.034004 0.839812 0.048516
0.902096 0.032774 0.035301 0.029829
0.379525 0.092547 0.440667 0.087262
0.085960 0.649686 0.071868 0.192485
0.023542 0.029220 0.021942 0.925295
0.298474 0.104447 0.492575 0.104505
0.107495 0.172841 0.099882 0.619783
0.105331 0.121245 0.082972 0.690452
0.452323 0.216593 0.097743 0.233341
0.094247 0.066321 0.707883 0.131549
0.078442 0.040602 0.834208 0.046748
0.362424 0.185554 0.193637 0.258385
0.199337 0.355629 0.158338 0.286695
0.198190 0.562239 0.101670 0.137901
0.416841 0.112914 0.322359 0.147886
0.795924 0.080841 0.055906 0.067329
0.097586 0.182788 0.063949 0.655677
0.106719 0.037142 0.822518 0.033621
0.093899 0.305802 0.086503 0.513796
0.048265 0.035095 0.035956 0.880684
0.250000 0.250000 0.250000 0.250000

MOTIF CM000679.2_16551858-16553454(-)_1|1|1x0
letter-probability matrix: alength= 4 w= 22
0.147183 0.064624 0.704406 0.083787
0.290018 0.284606 0.227278 0.198098
0.644572 0.174839 0.084943 0.095646
0.416548 0.331619 0.103576 0.148257
0.074387 0.031980 0.847646 0.045987
0.908363 0.030677 0.033097 0.027863
0.677276 0.083068 0.159915 0.079741
0.196044 0.406084 0.073822 0.324051
0.022816 0.018660 0.025518 0.933006
0.386598 0.237518 0.105706 0.270178
0.038404 0.039178 0.879258 0.043160
0.883006 0.032740 0.042940 0.041314
0.386598 0.237518 0.105706 0.270178
0.038404 0.039178 0.879258 0.043160
0.883006 0.032740 0.042940 0.041314
0.550979 0.189951 0.171887 0.087183
0.158714 0.277030 0.099894 0.464361
0.021458 0.023084 0.022520 0.932938
0.211125 0.147228 0.205205 0.436441
0.174083 0.224538 0.298492 0.302887
0.226646 0.238404 0.361377 0.173573
0.250000 0.250000 0.250000 0.250000

MOTIF CM000679.2_16551858-16553454(-)_1|2|1x0
letter-probability matrix: alength= 4 w= 22
0.430471 0.401773 0.086731 0.081025
0.902482 0.027434 0.037067 0.033018
0.889820 0.044062 0.030132 0.035985
0.411279 0.263618 0.188997 0.136105
0.122786 0.303292 0.096548 0.477375
0.828009 0.046608 0.067092 0.058291
0.454596 0.232147 0.174547 0.138710
0.103877 0.133989 0.122654 0.639479
0.041518 0.036272 0.049234 0.872975
0.602235 0.253587 0.068960 0.075219
0.717056 0.080487 0.115997 0.086460
0.858591 0.052372 0.042573 0.046464
0.407848 0.357915 0.120480 0.113757
0.284558 0.037330 0.626593 0.051518
0.897441 0.028200 0.048718 0.025640
0.602235 0.253587 0.068960 0.075219
0.717056 0.080487 0.115997 0.086460
0.858591 0.052372 0.042573 0.046464
0.594746 0.228079 0.123896 0.053280
0.064846 0.737541 0.070786 0.126827
0.021083 0.018749 0.022719 0.937449
0.250000 0.250000 0.250000 0.250000

MOTIF CM000679.2_16622290-16624546(-)_1|1|1x0
letter-probability matrix: alength= 4 w= 10
0.652026 0.152161 0.156992 0.038823
0.164864 0.081406 0.043994 0.709736
0.092683 0.045112 0.170394 0.691812
0.845378 0.083368 0.033871 0.037383
0.364203 0.280124 0.150512 0.205161
0.784652 0.087739 0.102909 0.024700
0.354611 0.092522 0.470454 0.082412
0.069649 0.088831 0.120296 0.721224
0.039148 0.016475 0.120619 0.823758
0.250000 0.250000 0.250000 0.250000

MOTIF CM000679.2_16622290-16624546(-)_1|2|1x0
letter-probability matrix: alength= 4 w= 52
0.338317 0.286594 0.219828 0.155261
0.161339 0.174744 0.212268 0.451649
0.352409 0.126605 0.188906 0.332080
0.288605 0.191609 0.174576 0.345209
0.143527 0.712467 0.082017 0.061990
0.081326 0.093111 0.286834 0.538729
0.235438 0.074215 0.497984 0.192364
0.119344 0.040532 0.209140 0.630985
0.035631 0.078670 0.089531 0.796168
0.329224 0.226222 0.120637 0.323916
0.222528 0.227115 0.212327 0.338029
0.026128 0.039016 0.901340 0.033516
0.334768 0.379740 0.093475 0.192017
0.209951 0.065593 0.674213 0.050243
0.861157 0.036560 0.068817 0.033466
0.620525 0.129401 0.099113 0.150960
0.263577 0.088453 0.236908 0.411063
0.399582 0.120741 0.260933 0.218743
0.497508 0.081539 0.248768 0.172186
0.503326 0.089135 0.203536 0.204003
0.174830 0.151917 0.153498 0.519755
0.315424 0.145885 0.126792 0.411898
0.502291 0.088343 0.152473 0.256893
0.161892 0.142674 0.214441 0.480993
0.384790 0.229879 0.111621 0.273709
0.613185 0.108875 0.180569 0.097371
0.275624 0.142314 0.319470 0.262591
0.360043 0.134766 0.236102 0.269089
0.222052 0.037803 0.675997 0.064147
0.161867 0.072865 0.079517 0.685750
0.385255 0.259186 0.212660 0.142899
0.041057 0.092571 0.054391 0.811981
0.022766 0.018699 0.934945 0.023591
0.393841 0.166913 0.248941 0.190306
0.271128 0.309174 0.172509 0.247188
0.202267 0.191828 0.162707 0.443197
0.452317 0.331138 0.089559 0.126986
0.475157 0.226877 0.149205 0.148762
0.020886 0.021251 0.937902 0.019961
0.338317 0.286594 0.219828 0.155261
0.161339 0.174744 0.212268 0.451649
0.352409 0.126605 0.188906 0.332080
0.450754 0.167445 0.205270 0.176531
0.225972 0.257735 0.204088 0.312205
0.235292 0.226748 0.189389 0.348571
0.749169 0.064501 0.063645 0.122686
0.602901 0.151313 0.097861 0.147925
0.215630 0.287667 0.204135 0.292568
0.047823 0.046142 0.867635 0.038399
0.063560 0.047561 0.815281 0.073599
0.103848 0.766559 0.043025 0.086568
0.250000 0.250000 0.250000 0.250000

MOTIF CM000679.2_18661939-18663502(-)_1|1|1x0
letter-probability matrix: alength= 4 w= 31
0.027459 0.019703 0.934155 0.018683
0.098656 0.234692 0.072998 0.593654
0.202355 0.283420 0.167124 0.347101
0.455280 0.173182 0.298421 0.073117
0.085071 0.092380 0.093320 0.729229
0.073502 0.051740 0.061592 0.813165
0.494901 0.143127 0.257869 0.104103
0.820235 0.077474 0.049941 0.052349
0.701374 0.146030 0.064584 0.088012
0.413190 0.330566 0.105870 0.150374
0.077668 0.034004 0.839812 0.048516
0.902096 0.032774 0.035301 0.029829
0.379525 0.092547 0.440667 0.087262
0.085960 0.649686 0.071868 0.192485
0.023542 0.029220 0.021942 0.925295
0.298474 0.104447 0.492575 0.104505
0.107495 0.172841 0.099882 0.619783
0.105331 0.121245 0.082972 0.690452
0.452323 0.216593 0.097743 0.233341
0.094247 0.066321 0.707883 0.131549
0.078442 0.040602 0.834208 0.046748
0.362424 0.185554 0.193637 0.258385
0.199337 0.355629 0.158338 0.286695
0.198190 0.562239 0.101670 0.137901
0.416841 0.112914 0.322359 0.147886
0.795924 0.080841 0.055906 0.067329
0.097586 0.182788 0.063949 0.655677
0.496085 0.115890 0.257402 0.130623
0.276790 0.358139 0.142023 0.223047
0.177954 0.389658 0.134043 0.298344
0.250000 0.250000 0.250000 0.250000

MOTIF CM000680.2_5290860-5292204(-)_1|1|1x0
letter-probability matrix: alength= 4 w= 16
0.091714 0.161510 0.536943 0.209833
0.027232 0.836369 0.056761 0.079638
0.099968 0.129713 0.374365 0.395954
0.228629 0.327756 0.212648 0.230966
0.063947 0.041107 0.844531 0.050414
0.086360 0.036568 0.092630 0.784441
0.154433 0.113010 0.148352 0.584205
0.057428 0.675090 0.098783 0.168698
0.029433 0.027654 0.862738 0.080174
0.306396 0.190308 0.173860 0.329436
0.018422 0.033995 0.921107 0.026476
0.258744 0.103827 0.187026 0.450403
0.322600 0.079332 0.452892 0.145176
0.176929 0.239674 0.390249 0.193148
0.047047 0.851885 0.026943 0.074124
0.250000 0.250000 0.250000 0.250000

MOTIF CM000680.2_14104919-14106428(-)_1|1|1x0
letter-probability matrix: alength= 4 w= 28
0.571995 0.183409 0.138290 0.106305
0.079656 0.235971 0.083170 0.601202
0.021859 0.018714 0.935687 0.023740
0.419912 0.199881 0.116281 0.263926
0.110843 0.054963 0.739379 0.094814
0.052166 0.026989 0.892036 0.028809
0.431692 0.115034 0.129508 0.323766
0.189919 0.063461 0.679300 0.067320
0.091987 0.052371 0.061890 0.793751
0.138584 0.093740 0.615685 0.151991
0.132806 0.060243 0.658849 0.148103
0.117188 0.021641 0.822102 0.039069
0.419912 0.199881 0.116281 0.263926
0.110843 0.054963 0.739379 0.094814
0.052166 0.026989 0.892036 0.028809
0.466245 0.217092 0.162275 0.154387
0.190899 0.268840 0.200185 0.340075
0.046470 0.039017 0.880850 0.033663
0.466245 0.217092 0.162275 0.154387
0.190899 0.268840 0.200185 0.340075
0.046470 0.039017 0.880850 0.033663
0.466245 0.217092 0.162275 0.154387
0.190899 0.268840 0.200185 0.340075
0.046470 0.039017 0.880850 0.033663
0.200999 0.078164 0.281217 0.439621
0.286465 0.058222 0.540827 0.114486
0.166070 0.077067 0.558930 0.197932
0.250000 0.250000 0.250000 0.250000

MOTIF CM000680.2_15270880-15271702(+)_1|2|1x0
letter-probability matrix: alength= 4 w= 7
0.621045 0.146816 0.098075 0.134064
0.021254 0.018928 0.018820 0.940998
0.930880 0.019223 0.020182 0.029716
0.347432 0.470981 0.096853 0.084734
0.039908 0.087495 0.812568 0.060029
0.704850 0.162714 0.066008 0.066429
0.250000 0.250000 0.250000 0.250000

MOTIF CM000680.2_25224329-25227722(-)_1|1|1x0
letter-probability matrix: alength= 4 w= 13
0.230772 0.295390 0.236538 0.237300
0.238972 0.164624 0.350603 0.245800
0.432372 0.149500 0.166958 0.251169
0.235545 0.154604 0.096947 0.512905
0.118802 0.069189 0.744968 0.067041
0.018654 0.028893 0.932689 0.019765
0.040289 0.026624 0.897024 0.036062
0.149676 0.259343 0.103943 0.487038
0.069602 0.381876 0.105023 0.443498
0.265235 0.243500 0.204416 0.286850
0.190988 0.223105 0.277893 0.308014
0.076091 0.069819 0.777877 0.076213
0.250000 0.250000 0.250000 0.250000

MOTIF CM000680.2_25224329-25227722(-)_1|3|1x0
letter-probability matrix: alength= 4 w= 7
0.125477 0.033332 0.206485 0.634706
0.154055 0.363816 0.248159 0.233970
0.038234 0.016334 0.816674 0.128758
0.723872 0.029425 0.179104 0.067599
0.166684 0.264871 0.020589 0.547857
0.074352 0.862238 0.029722 0.033688
0.250000 0.250000 0.250000 0.250000

MOTIF CM000680.2_25224329-25227722(-)_1|9|1x0
letter-probability matrix: alength= 4 w= 10
0.061163 0.051461 0.074601 0.812775
0.030658 0.667669 0.144578 0.157095
0.108317 0.299074 0.235371 0.357239
0.219091 0.183460 0.260213 0.337236
0.087180 0.034607 0.429555 0.448658
0.130979 0.198901 0.033607 0.636514
0.030543 0.026639 0.052772 0.890046
0.068376 0.803219 0.112340 0.016064
0.117027 0.126215 0.646803 0.109955
0.250000 0.250000 0.250000 0.250000

MOTIF CM000680.2_25224329-25227722(-)_1|13|1x0
letter-probability matrix: alength= 4 w= 10
0.399163 0.108160 0.104174 0.388503
0.249826 0.409661 0.198478 0.142035
0.062633 0.017631 0.881525 0.038212
0.422260 0.453964 0.026316 0.097460
0.079294 0.476586 0.150559 0.293562
0.225794 0.082894 0.478820 0.212491
0.683006 0.121722 0.116741 0.078532
0.121663 0.180002 0.085069 0.613266
0.248125 0.061425 0.522583 0.167866
0.250000 0.250000 0.250000 0.250000

MOTIF CM000680.2_35245173-35246307(+)_1|1|1x0
letter-probability matrix: alength= 4 w= 10
0.042925 0.024424 0.914363 0.018287
0.056003 0.053502 0.041440 0.849055
0.884670 0.034472 0.031593 0.049265
0.301088 0.132197 0.225013 0.341702
0.326001 0.173153 0.224441 0.276405
0.279514 0.368120 0.171572 0.180795
0.483177 0.267659 0.167126 0.082038
0.045170 0.069331 0.039345 0.846154
0.912737 0.024580 0.029841 0.032841
0.250000 0.250000 0.250000 0.250000

MOTIF CM000680.2_35245173-35246307(+)_1|2|1x0
letter-probability matrix: alength= 4 w= 19
0.121948 0.044067 0.789634 0.044351
0.081049 0.520937 0.070930 0.327084
0.037358 0.045879 0.034237 0.882526
0.438037 0.171150 0.264167 0.126646
0.072533 0.085234 0.072329 0.769904
0.054808 0.035773 0.863418 0.046001
0.026359 0.019631 0.935304 0.018706
0.920571 0.022301 0.038676 0.018452
0.112338 0.117675 0.071527 0.698460
0.426323 0.126338 0.232508 0.214831
0.122035 0.258195 0.216859 0.402911
0.716656 0.084970 0.125079 0.073295
0.038757 0.040224 0.893169 0.027849
0.090912 0.063191 0.616425 0.229472
0.627316 0.193831 0.060713 0.118141
0.254171 0.200868 0.146409 0.398553
0.200310 0.200985 0.219122 0.379583
0.592285 0.150165 0.146384 0.111165
0.250000 0.250000 0.250000 0.250000

MOTIF CM000680.2_35253452-35254409(-)_1|1|1x0
letter-probability matrix: alength= 4 w= 22
0.622850 0.145319 0.138070 0.093762
0.127331 0.123956 0.133532 0.615181
0.051976 0.042711 0.046622 0.858692
0.544854 0.236037 0.132958 0.086150
0.042684 0.033715 0.030245 0.893356
0.898612 0.025998 0.033592 0.041798
0.552144 0.156771 0.185726 0.105359
0.077308 0.204763 0.117713 0.600215
0.021938 0.018527 0.926331 0.033204
0.455040 0.163984 0.262737 0.118239
0.061747 0.073573 0.061558 0.803122
0.044590 0.028054 0.890491 0.036865
0.068790 0.043559 0.825772 0.061879
0.113671 0.605487 0.085910 0.194932
0.160059 0.325320 0.260711 0.253910
0.054559 0.050516 0.844014 0.050911
0.092188 0.784577 0.064539 0.058696
0.138150 0.148835 0.140445 0.572570
0.030371 0.031622 0.916796 0.021211
0.080637 0.054322 0.644629 0.220412
0.657211 0.183551 0.052028 0.107209
0.250000 0.250000 0.250000 0.250000

MOTIF CM000680.2_35306060-35307893(+)_1|1|1x0
letter-probability matrix: alength= 4 w= 10
0.029343 0.030205 0.090776 0.849677
0.022209 0.926438 0.018529 0.032824
0.712077 0.037574 0.044800 0.205549
0.220454 0.180957 0.184511 0.414078
0.090421 0.664477 0.092844 0.152258
0.564368 0.086952 0.130890 0.217790
0.125323 0.094324 0.218491 0.561862
0.078596 0.750953 0.081437 0.089014
0.090718 0.191850 0.102934 0.614498
0.250000 0.250000 0.250000 0.250000

MOTIF CM000680.2_35306060-35307893(+)_1|2|1x0
letter-probability matrix: alength= 4 w= 16
0.348092 0.131294 0.282527 0.238087
0.158250 0.209890 0.154976 0.476883
0.648938 0.112541 0.148900 0.089621
0.322299 0.216739 0.150361 0.310602
0.113548 0.614986 0.158484 0.112982
0.191080 0.130639 0.343309 0.334972
0.246498 0.126519 0.405622 0.221360
0.087502 0.654045 0.131371 0.127082
0.064989 0.066589 0.768728 0.099694
0.341733 0.246160 0.251208 0.160899
0.072094 0.083006 0.077896 0.767004
0.660519 0.110129 0.111217 0.118135
0.029343 0.030205 0.090776 0.849677
0.022209 0.926438 0.018529 0.032824
0.712077 0.037574 0.044800 0.205549
0.250000 0.250000 0.250000 0.250000

MOTIF CM000680.2_35337234-35337795(-)_1|1|1x0
letter-probability matrix: alength= 4 w= 13
0.048118 0.028790 0.902432 0.020659
0.889900 0.038083 0.035108 0.036909
0.811829 0.066300 0.044923 0.076948
0.720919 0.104829 0.096341 0.077910
0.190471 0.206080 0.116900 0.486549
0.867831 0.039968 0.046151 0.046050
0.554963 0.105984 0.266002 0.073051
0.066480 0.122122 0.056886 0.754512
0.024363 0.018568 0.928410 0.028659
0.363180 0.243107 0.249221 0.144492
0.046863 0.055684 0.051518 0.845936
0.742681 0.082959 0.083963 0.090398
0.250000 0.250000 0.250000 0.250000

MOTIF CM000680.2_76441149-76443177(-)_1|1|1x0
letter-probability matrix: alength= 4 w= 7
0.447554 0.271971 0.134254 0.146222
0.923874 0.030044 0.022674 0.023408
0.907384 0.036691 0.025611 0.030314
0.560784 0.109911 0.260142 0.069163
0.071308 0.235947 0.107353 0.585392
0.034799 0.018475 0.022973 0.923752
0.250000 0.250000 0.250000 0.250000

MOTIF CM000680.2_76441149-76443177(-)_1|4|1x0
letter-probability matrix: alength= 4 w= 7
0.450846 0.269199 0.096511 0.183443
0.590078 0.278533 0.079749 0.051640
0.074165 0.186750 0.649170 0.089915
0.371241 0.513817 0.047072 0.067870
0.628690 0.165572 0.053395 0.152343
0.319899 0.013047 0.652362 0.014692
0.250000 0.250000 0.250000 0.250000

MOTIF CM000680.2_78992000-78995624(+)_1|2|1x0
letter-probability matrix: alength= 4 w= 7
0.517819 0.208174 0.140289 0.133717
0.929493 0.021092 0.027779 0.021636
0.021351 0.019284 0.018811 0.940553
0.412575 0.192395 0.223008 0.172022
0.169600 0.130957 0.134818 0.564625
0.320383 0.151131 0.289842 0.238644
0.250000 0.250000 0.250000 0.250000

MOTIF CM000680.2_78992000-78995624(+)_1|3|1x0
letter-probability matrix: alength= 4 w= 7
0.552467 0.190475 0.125546 0.131512
0.926262 0.024189 0.029124 0.020425
0.021990 0.020969 0.018766 0.938276
0.290738 0.209965 0.329941 0.169356
0.159157 0.151047 0.121262 0.568534
0.184736 0.348039 0.256474 0.210751
0.250000 0.250000 0.250000 0.250000

MOTIF CM000680.2_78992000-78995624(+)_1|5|1x0
letter-probability matrix: alength= 4 w= 7
0.549300 0.246662 0.102394 0.101644
0.931772 0.018635 0.030835 0.018758
0.027455 0.021839 0.026874 0.923831
0.474016 0.157781 0.258585 0.109618
0.170197 0.182420 0.091537 0.555846
0.205812 0.436239 0.111895 0.246054
0.250000 0.250000 0.250000 0.250000

MOTIF CM000681.2_2833634-2834849(+)_1|1|1x0
letter-probability matrix: alength= 4 w= 22
0.565781 0.224276 0.136998 0.072945
0.052991 0.090052 0.041168 0.815789
0.900549 0.031470 0.031209 0.036772
0.037058 0.025134 0.919420 0.018388
0.067165 0.132570 0.059403 0.740863
0.881367 0.033549 0.033332 0.051751
0.388735 0.243828 0.217454 0.149983
0.158267 0.254698 0.104951 0.482084
0.111899 0.718048 0.063914 0.106140
0.281567 0.201837 0.191030 0.325567
0.176666 0.193429 0.275029 0.354876
0.361266 0.338707 0.159595 0.140431
0.411154 0.270410 0.164775 0.153660
0.068527 0.145073 0.085718 0.700682
0.038178 0.027933 0.898070 0.035818
0.173995 0.040445 0.745475 0.040085
0.039755 0.829246 0.034111 0.096888
0.040658 0.030826 0.036842 0.891674
0.410885 0.309854 0.126563 0.152698
0.057995 0.202846 0.111819 0.627340
0.040058 0.038624 0.797414 0.123904
0.250000 0.250000 0.250000 0.250000

MOTIF CM000681.2_2852335-2853949(+)_1|1|1x0
letter-probability matrix: alength= 4 w= 46
0.027459 0.019703 0.934155 0.018683
0.098656 0.234692 0.072998 0.593654
0.202355 0.283420 0.167124 0.347101
0.408037 0.175034 0.218020 0.198909
0.137681 0.186236 0.121222 0.554860
0.091955 0.062360 0.081149 0.764536
0.335536 0.121976 0.333349 0.209139
0.249065 0.169671 0.193950 0.387313
0.202304 0.205472 0.331240 0.260984
0.315696 0.119358 0.359800 0.205146
0.139935 0.463858 0.110148 0.286058
0.221656 0.468953 0.127273 0.182117
0.293112 0.229293 0.273696 0.203899
0.145336 0.336285 0.208963 0.309416
0.210490 0.139968 0.217039 0.432503
0.277392 0.109260 0.297955 0.315394
0.132283 0.277696 0.162846 0.427175
0.160969 0.178964 0.089995 0.570071
0.337863 0.211572 0.304059 0.146505
0.123081 0.311087 0.156023 0.409808
0.056472 0.038655 0.046160 0.858713
0.053731 0.034003 0.879145 0.033121
0.161337 0.153478 0.131859 0.553325
0.042930 0.028396 0.046636 0.882039
0.053731 0.034003 0.879145 0.033121
0.161337 0.153478 0.131859 0.553325
0.042930 0.028396 0.046636 0.882039
0.037793 0.023017 0.918358 0.020831
0.104515 0.117516 0.104877 0.673092
0.091610 0.062677 0.059453 0.786260
0.095719 0.042876 0.817764 0.043641
0.098418 0.518675 0.103797 0.279110
0.075937 0.067608 0.060788 0.795667
0.095719 0.042876 0.817764 0.043641
0.098418 0.518675 0.103797 0.279110
0.075937 0.067608 0.060788 0.795667
0.291595 0.217138 0.151813 0.339454
0.194552 0.420262 0.119976 0.265210
0.079446 0.779310 0.057947 0.083297
0.051768 0.040866 0.869076 0.038290
0.065120 0.147140 0.070671 0.717070
0.044499 0.026149 0.879686 0.049665
0.220332 0.195513 0.225367 0.358788
0.189699 0.096905 0.553968 0.159428
0.231603 0.214234 0.293737 0.260426
0.250000 0.250000 0.250000 0.250000

MOTIF CM000681.2_2877243-2878326(+)_1|1|1x0
letter-probability matrix: alength= 4 w= 22
0.311835 0.098363 0.306954 0.282848
0.117137 0.407456 0.151147 0.324260
0.072321 0.106749 0.044048 0.776883
0.039907 0.025568 0.897766 0.036759
0.092551 0.155335 0.103244 0.648870
0.086039 0.061585 0.082989 0.769388
0.264876 0.247587 0.271695 0.215842
0.257579 0.254932 0.120857 0.366632
0.144342 0.186547 0.416785 0.252326
0.257135 0.243822 0.263723 0.235321
0.253833 0.235782 0.114849 0.395536
0.147419 0.245286 0.380062 0.227234
0.410539 0.309783 0.126780 0.152897
0.058224 0.203096 0.112102 0.626577
0.040278 0.038839 0.796603 0.124279
0.316613 0.265258 0.116772 0.301357
0.267860 0.229338 0.268691 0.234111
0.065142 0.061343 0.820418 0.053097
0.034855 0.021001 0.925631 0.018513
0.075853 0.135577 0.059322 0.729248
0.046820 0.031019 0.032498 0.889663
0.250000 0.250000 0.250000 0.250000

MOTIF CM000681.2_2896701-2897292(-)_1|1|1x0
letter-probability matrix: alength= 4 w= 7
0.254858 0.123772 0.209666 0.411704
0.028495 0.900715 0.035116 0.035674
0.026441 0.070648 0.121480 0.781431
0.176754 0.151602 0.098148 0.573496
0.148121 0.279735 0.115248 0.456896
0.018506 0.025237 0.925298 0.030959
0.250000 0.250000 0.250000 0.250000

MOTIF CM000681.2_2916852-2918286(+)_1|2|1x0
letter-probability matrix: alength= 4 w= 37
0.499626 0.108432 0.227054 0.164888
0.218056 0.271247 0.127107 0.383590
0.117712 0.050605 0.079476 0.752207
0.507996 0.109778 0.278600 0.103626
0.101920 0.731161 0.049881 0.117037
0.111422 0.054032 0.098854 0.735691
0.081198 0.295519 0.286111 0.337172
0.197839 0.077183 0.182821 0.542157
0.165218 0.396012 0.215000 0.223770
0.393079 0.209903 0.192125 0.204893
0.088832 0.572349 0.069591 0.269227
0.089790 0.043436 0.173758 0.693016
0.065506 0.235380 0.417258 0.281857
0.148212 0.060778 0.183629 0.607382
0.093271 0.660413 0.108691 0.137624
0.393079 0.209903 0.192125 0.204893
0.088832 0.572349 0.069591 0.269227
0.089790 0.043436 0.173758 0.693016
0.065506 0.235380 0.417258 0.281857
0.148212 0.060778 0.183629 0.607382
0.093271 0.660413 0.108691 0.137624
0.231666 0.206787 0.270790 0.290758
0.126989 0.387718 0.118016 0.367277
0.191894 0.266238 0.286580 0.255288
0.052457 0.037125 0.889159 0.021259
0.126411 0.130295 0.129933 0.613361
0.079476 0.057033 0.083034 0.780457
0.074139 0.029537 0.866183 0.030142
0.082773 0.555946 0.087978 0.273303
0.057431 0.050272 0.044504 0.847793
0.032438 0.018509 0.925429 0.023625
0.088491 0.239992 0.082032 0.589485
0.231584 0.402680 0.100272 0.265464
0.250658 0.210474 0.319572 0.219296
0.233017 0.286763 0.298456 0.181764
0.095982 0.205734 0.366571 0.331714
0.250000 0.250000 0.250000 0.250000

MOTIF CM000681.2_2933491-2934853(-)_1|1|1x0
letter-probability matrix: alength= 4 w= 13
0.234884 0.325730 0.249806 0.189579
0.107364 0.267845 0.198900 0.425891
0.097477 0.227010 0.325010 0.350503
0.328892 0.151689 0.118658 0.400760
0.365821 0.315867 0.154926 0.163387
0.154899 0.313520 0.305292 0.226289
0.044032 0.018272 0.913621 0.024075
0.336788 0.267459 0.214511 0.181242
0.061813 0.193163 0.037880 0.707144
0.197973 0.245578 0.315017 0.241431
0.078931 0.290676 0.174069 0.456323
0.238502 0.312376 0.166760 0.282362
0.250000 0.250000 0.250000 0.250000

MOTIF CM000681.2_2933491-2934853(-)_1|2|1x0
letter-probability matrix: alength= 4 w= 25
0.305989 0.246908 0.163607 0.283496
0.159051 0.143350 0.117753 0.579845
0.040778 0.025363 0.029932 0.903928
0.458146 0.214669 0.179205 0.147981
0.221520 0.273791 0.112529 0.392159
0.157165 0.239560 0.141561 0.461714
0.222523 0.138107 0.316030 0.323341
0.212997 0.312985 0.320708 0.153310
0.109608 0.210940 0.227958 0.451493
0.328098 0.256722 0.262833 0.152347
0.095800 0.395814 0.109032 0.399355
0.196473 0.221160 0.342464 0.239903
0.543524 0.112710 0.266988 0.076777
0.078733 0.208605 0.094635 0.618027
0.025463 0.018723 0.019663 0.936152
0.098810 0.048352 0.773206 0.079631
0.441611 0.187321 0.212817 0.158250
0.162437 0.504421 0.143568 0.189574
0.398888 0.234107 0.148000 0.219005
0.143672 0.139836 0.164866 0.551626
0.031921 0.028244 0.028398 0.911437
0.328098 0.256722 0.262833 0.152347
0.095800 0.395814 0.109032 0.399355
0.196473 0.221160 0.342464 0.239903
0.250000 0.250000 0.250000 0.250000

MOTIF CM000681.2_7082877-7083741(+)_1|1|1x0
letter-probability matrix: alength= 4 w= 31
0.378469 0.194407 0.167159 0.259965
0.305135 0.194295 0.265952 0.234618
0.237656 0.239201 0.277148 0.245994
0.455644 0.106216 0.308504 0.129636
0.119623 0.476226 0.086295 0.317856
0.070856 0.101311 0.062715 0.765118
0.290347 0.302958 0.193369 0.213326
0.115796 0.122731 0.177270 0.584203
0.161475 0.125152 0.168069 0.545304
0.521677 0.222896 0.111861 0.143566
0.564078 0.118376 0.163254 0.154293
0.044008 0.036990 0.881449 0.037552
0.423982 0.209811 0.144328 0.221879
0.179808 0.161276 0.245768 0.413148
0.163778 0.077552 0.125341 0.633329
0.147446 0.047903 0.754529 0.050122
0.152936 0.526238 0.089391 0.231434
0.166736 0.130914 0.241874 0.460476
0.476901 0.107604 0.206646 0.208849
0.311463 0.198431 0.277646 0.212460
0.263891 0.302208 0.202988 0.230913
0.378469 0.194407 0.167159 0.259965
0.305135 0.194295 0.265952 0.234618
0.237656 0.239201 0.277148 0.245994
0.378469 0.194407 0.167159 0.259965
0.305135 0.194295 0.265952 0.234618
0.237656 0.239201 0.277148 0.245994
0.027571 0.021550 0.932235 0.018645
0.099346 0.131553 0.081600 0.687501
0.151635 0.075440 0.129067 0.643858
0.250000 0.250000 0.250000 0.250000

MOTIF CM000681.2_7518945-7520946(+)_1|1|1x0
letter-probability matrix: alength= 4 w= 28
0.383017 0.103095 0.427077 0.086810
0.059336 0.407563 0.049392 0.483709
0.929582 0.024121 0.021005 0.025291
0.554742 0.233678 0.129123 0.082457
0.038973 0.030542 0.027298 0.903187
0.908144 0.023333 0.030408 0.038115
0.576277 0.235709 0.099898 0.088117
0.697633 0.089203 0.106452 0.106712
0.717109 0.103629 0.078359 0.100904
0.554742 0.233678 0.129123 0.082457
0.038973 0.030542 0.027298 0.903187
0.908144 0.023333 0.030408 0.038115
0.425749 0.093859 0.386989 0.093403
0.045595 0.068465 0.032380 0.853560
0.905249 0.030432 0.028955 0.035365
0.362102 0.155773 0.333720 0.148405
0.123862 0.173418 0.250554 0.452167
0.081717 0.049220 0.161543 0.707520
0.261418 0.094895 0.380741 0.262946
0.066333 0.727011 0.065334 0.141322
0.032240 0.075833 0.031132 0.860795
0.579196 0.186224 0.158289 0.076291
0.068951 0.657674 0.062831 0.210544
0.041611 0.034500 0.039887 0.884002
0.702502 0.103401 0.101485 0.092612
0.102690 0.104597 0.072154 0.720559
0.030230 0.018511 0.925548 0.025711
0.250000 0.250000 0.250000 0.250000

MOTIF CM000681.2_8811283-8812390(-)_1|1|1x0
letter-probability matrix: alength= 4 w= 28
0.399610 0.185413 0.155790 0.259187
0.313826 0.186520 0.267846 0.231809
0.235743 0.237510 0.281446 0.245301
0.134553 0.098451 0.648784 0.118212
0.213234 0.211873 0.209314 0.365580
0.237730 0.603958 0.048021 0.110291
0.307557 0.300687 0.191751 0.200005
0.079465 0.099941 0.081347 0.739247
0.151213 0.185651 0.220324 0.442813
0.352277 0.121048 0.353511 0.173164
0.281614 0.177949 0.272078 0.268359
0.213676 0.245452 0.417170 0.123702
0.256033 0.311236 0.227095 0.205636
0.134696 0.155622 0.216763 0.492918
0.214659 0.085330 0.135190 0.564821
0.378466 0.161773 0.212655 0.247107
0.760744 0.050084 0.130385 0.058786
0.082608 0.058549 0.080657 0.778186
0.241960 0.186784 0.246849 0.324407
0.085035 0.278328 0.084681 0.551956
0.062822 0.773527 0.067501 0.096151
0.266496 0.118682 0.095907 0.518915
0.308996 0.161262 0.207423 0.322319
0.313213 0.174608 0.317691 0.194488
0.670608 0.181445 0.083110 0.064838
0.918837 0.020859 0.041928 0.018377
0.037680 0.031888 0.054534 0.875898
0.250000 0.250000 0.250000 0.250000

MOTIF CM000681.2_9160059-9161430(+)_1|1|1x0
letter-probability matrix: alength= 4 w= 40
0.294121 0.213941 0.145378 0.346561
0.189132 0.434377 0.112233 0.264258
0.068834 0.809760 0.048962 0.072444
0.549670 0.195294 0.158842 0.096194
0.869275 0.034693 0.052996 0.043036
0.067241 0.081245 0.076984 0.774530
0.629732 0.172340 0.129556 0.068372
0.322469 0.287929 0.176715 0.212887
0.223143 0.209626 0.183762 0.383469
0.108694 0.090056 0.741688 0.059562
0.118435 0.266217 0.089512 0.525836
0.081978 0.622672 0.174780 0.120570
0.656969 0.198489 0.086780 0.057762
0.893145 0.025729 0.053484 0.027642
0.039544 0.092698 0.108009 0.759748
0.646568 0.096756 0.146510 0.110165
0.339802 0.287806 0.165267 0.207126
0.259953 0.222292 0.210575 0.307180
0.242429 0.117804 0.227568 0.412200
0.227603 0.385738 0.190922 0.195738
0.095717 0.763257 0.053148 0.087877
0.307428 0.127919 0.283372 0.281281
0.544146 0.099796 0.209439 0.146619
0.049789 0.121207 0.130158 0.698846
0.371521 0.206927 0.187583 0.233969
0.104970 0.147397 0.659420 0.088213
0.119029 0.066831 0.123228 0.690912
0.271077 0.305301 0.146565 0.277057
0.101963 0.068212 0.739105 0.090720
0.056988 0.039434 0.860945 0.042632
0.456360 0.180873 0.188066 0.174701
0.131024 0.116980 0.124742 0.627254
0.194533 0.090952 0.142580 0.571935
0.389609 0.192905 0.197552 0.219934
0.180700 0.173306 0.112115 0.533878
0.052366 0.867530 0.033037 0.047067
0.020978 0.018809 0.940469 0.019744
0.046100 0.097950 0.148577 0.707373
0.238689 0.101501 0.107601 0.552209
0.250000 0.250000 0.250000 0.250000

MOTIF CM000681.2_9295477-9296971(-)_1|2|1x0
letter-probability matrix: alength= 4 w= 19
0.484563 0.179964 0.188808 0.146665
0.098898 0.263105 0.063469 0.574528
0.181084 0.379264 0.099920 0.339732
0.301463 0.184445 0.304845 0.209247
0.045158 0.017933 0.896632 0.040277
0.073418 0.714140 0.078309 0.134133
0.361118 0.126286 0.102421 0.410175
0.163549 0.041155 0.723310 0.071985
0.291971 0.101990 0.413290 0.192750
0.285023 0.066886 0.203680 0.444411
0.034661 0.903200 0.030483 0.031656
0.032753 0.871168 0.034630 0.061449
0.346459 0.255863 0.263409 0.134269
0.072565 0.418828 0.085145 0.423462
0.184357 0.213391 0.366297 0.235955
0.288937 0.209550 0.190107 0.311406
0.497264 0.287382 0.112373 0.102981
0.202566 0.351492 0.176996 0.268946
0.250000 0.250000 0.250000 0.250000

MOTIF CM000681.2_9295477-9296971(-)_1|3|1x0
letter-probability matrix: alength= 4 w= 22
0.154096 0.093616 0.640436 0.111853
0.470288 0.183128 0.214236 0.132349
0.148814 0.517336 0.149435 0.184415
0.027459 0.019703 0.934155 0.018683
0.098656 0.234692 0.072998 0.593654
0.202355 0.283420 0.167124 0.347101
0.355896 0.156385 0.216463 0.271255
0.270826 0.243076 0.228521 0.257578
0.104406 0.186009 0.164518 0.545066
0.393638 0.131078 0.324171 0.151113
0.112195 0.144055 0.133320 0.610430
0.139945 0.090553 0.079074 0.690428
0.348362 0.235910 0.171736 0.243992
0.151662 0.075690 0.659232 0.113417
0.314054 0.155471 0.233656 0.296819
0.394441 0.350035 0.105703 0.149821
0.085250 0.248126 0.122938 0.543686
0.037863 0.030275 0.894421 0.037441
0.392608 0.229120 0.177227 0.201045
0.256102 0.240786 0.111139 0.391973
0.156626 0.392002 0.120940 0.330432
0.250000 0.250000 0.250000 0.250000

MOTIF CM000681.2_9341670-9343065(+)_1|2|1x0
letter-probability matrix: alength= 4 w= 25
0.152203 0.095637 0.606026 0.146134
0.222275 0.293671 0.231646 0.252407
0.029947 0.042691 0.897288 0.030074
0.388531 0.115832 0.265952 0.229686
0.448822 0.073151 0.096103 0.381923
0.167290 0.070134 0.075839 0.686737
0.501008 0.126383 0.196280 0.176330
0.136420 0.033455 0.760010 0.070115
0.040887 0.018364 0.022560 0.918189
0.130092 0.049096 0.701625 0.119187
0.418568 0.329754 0.090522 0.161156
0.057969 0.033320 0.869801 0.038910
0.305926 0.253109 0.102230 0.338735
0.068359 0.109293 0.158714 0.663635
0.208606 0.117632 0.085253 0.588509
0.476199 0.148093 0.149153 0.226555
0.233579 0.034103 0.652905 0.079413
0.240960 0.137057 0.115010 0.506973
0.232213 0.075657 0.481000 0.211130
0.503781 0.220922 0.163171 0.112126
0.026252 0.919100 0.024942 0.029705
0.401354 0.198172 0.186996 0.213478
0.163251 0.104732 0.549629 0.182387
0.306223 0.270798 0.207639 0.215340
0.250000 0.250000 0.250000 0.250000

MOTIF CM000681.2_9380619-9381774(+)_1|1|1x0
letter-probability matrix: alength= 4 w= 22
0.362272 0.237313 0.174623 0.225792
0.643050 0.090180 0.151022 0.115747
0.185039 0.123903 0.204978 0.486080
0.375966 0.175919 0.250552 0.197563
0.269181 0.302340 0.180437 0.248043
0.209174 0.199594 0.172540 0.418692
0.310721 0.157075 0.138743 0.393461
0.472643 0.101576 0.164619 0.261162
0.172502 0.154256 0.221207 0.452036
0.196992 0.101193 0.305205 0.396610
0.099257 0.765577 0.071838 0.063327
0.038907 0.885904 0.031420 0.043769
0.455085 0.106519 0.308462 0.129934
0.119938 0.475638 0.086601 0.317823
0.071223 0.101734 0.063062 0.763981
0.427632 0.293078 0.100533 0.178757
0.087459 0.053954 0.799687 0.058900
0.883971 0.037346 0.044611 0.034072
0.365114 0.103048 0.360240 0.171599
0.063935 0.460142 0.103515 0.372407
0.018563 0.032251 0.021028 0.928158
0.250000 0.250000 0.250000 0.250000

MOTIF CM000681.2_9413277-9414780(-)_1|1|1x0
letter-probability matrix: alength= 4 w= 37
0.313283 0.225746 0.246155 0.214816
0.579601 0.169192 0.106652 0.144555
0.631979 0.133587 0.109250 0.125185
0.224179 0.172579 0.432684 0.170557
0.058814 0.066496 0.102405 0.772286
0.047844 0.056552 0.062219 0.833386
0.246506 0.157740 0.366775 0.228978
0.142300 0.264560 0.233943 0.359197
0.144466 0.146197 0.157726 0.551611
0.613072 0.104480 0.181509 0.100939
0.207704 0.383826 0.091152 0.317317
0.038760 0.032715 0.042596 0.885929
0.279391 0.232952 0.292223 0.195434
0.627720 0.088919 0.170817 0.112543
0.225870 0.152646 0.146304 0.475180
0.380164 0.186501 0.219461 0.213874
0.117249 0.187488 0.284325 0.410939
0.074011 0.111216 0.633369 0.181404
0.029343 0.030205 0.090776 0.849677
0.022209 0.926438 0.018529 0.032824
0.712077 0.037574 0.044800 0.205549
0.242958 0.289444 0.239761 0.227838
0.193481 0.297709 0.228507 0.280304
0.166048 0.189376 0.351495 0.293081
0.413546 0.183885 0.148540 0.254029
0.122617 0.264289 0.168382 0.444713
0.055931 0.055249 0.812775 0.076045
0.410811 0.187684 0.252270 0.149235
0.151042 0.398054 0.172692 0.278212
0.142327 0.080158 0.156462 0.621054
0.424432 0.191699 0.172165 0.211704
0.185261 0.204533 0.164823 0.445383
0.069577 0.068814 0.749782 0.111827
0.241443 0.173690 0.202274 0.382593
0.170772 0.231948 0.232983 0.364297
0.199917 0.174022 0.171943 0.454118
0.250000 0.250000 0.250000 0.250000

MOTIF CM000681.2_9466576-9468337(-)_1|1|1x0
letter-probability matrix: alength= 4 w= 13
0.062898 0.145980 0.047817 0.743305
0.129240 0.043926 0.209296 0.617538
0.447968 0.128271 0.131777 0.291984
0.671627 0.071588 0.046332 0.210453
0.079873 0.263068 0.171646 0.485414
0.192560 0.067657 0.224115 0.515668
0.603521 0.121849 0.111857 0.162773
0.151971 0.229788 0.128599 0.489642
0.065910 0.030762 0.205119 0.698209
0.417119 0.057140 0.431601 0.094141
0.022302 0.018762 0.938085 0.020851
0.038657 0.028161 0.066690 0.866493
0.250000 0.250000 0.250000 0.250000

MOTIF CM000681.2_9466576-9468337(-)_1|2|1x0
letter-probability matrix: alength= 4 w= 16
0.057261 0.039062 0.138385 0.765292
0.030172 0.929960 0.018599 0.021269
0.036176 0.820754 0.034996 0.108075
0.175023 0.091228 0.245034 0.488715
0.377549 0.366514 0.188421 0.067516
0.052636 0.857927 0.047874 0.041563
0.054369 0.102085 0.258003 0.585543
0.148463 0.388256 0.321362 0.141919
0.089201 0.599604 0.252947 0.058248
0.413972 0.154021 0.170538 0.261469
0.184682 0.270641 0.132303 0.412375
0.339952 0.173522 0.253909 0.232617
0.369690 0.235519 0.230587 0.164204
0.222200 0.140714 0.238741 0.398345
0.380532 0.106446 0.126867 0.386155
0.250000 0.250000 0.250000 0.250000

MOTIF CM000681.2_9466576-9468337(-)_1|4|1x0
letter-probability matrix: alength= 4 w= 10
0.365083 0.277410 0.198670 0.158837
0.142925 0.055847 0.119247 0.681981
0.311863 0.125615 0.165473 0.397049
0.903709 0.033991 0.027157 0.035143
0.323638 0.060003 0.207142 0.409217
0.047196 0.017447 0.063012 0.872346
0.359620 0.101055 0.303721 0.235604
0.059056 0.871823 0.031380 0.037740
0.125326 0.458442 0.202285 0.213948
0.250000 0.250000 0.250000 0.250000

MOTIF CM000681.2_9528382-9529756(-)_1|2|1x0
letter-probability matrix: alength= 4 w= 16
0.250151 0.276364 0.329609 0.143876
0.815737 0.038451 0.104078 0.041735
0.066773 0.044929 0.075011 0.813287
0.325438 0.043707 0.551022 0.079833
0.123333 0.024161 0.221499 0.631007
0.069650 0.096930 0.089570 0.743850
0.568254 0.206694 0.109610 0.115442
0.068937 0.048939 0.053217 0.828907
0.933560 0.018671 0.023505 0.024264
0.300712 0.234350 0.299644 0.165294
0.043393 0.064090 0.074127 0.818390
0.027418 0.018902 0.037290 0.916391
0.229926 0.142119 0.177540 0.450415
0.139616 0.218359 0.219783 0.422242
0.168524 0.137614 0.135219 0.558644
0.250000 0.250000 0.250000 0.250000

MOTIF CM000681.2_9528382-9529756(-)_1|3|1x0
letter-probability matrix: alength= 4 w= 16
0.031728 0.020240 0.919900 0.028133
0.141113 0.256214 0.095002 0.507672
0.061110 0.387547 0.095493 0.455850
0.409780 0.203533 0.210549 0.176138
0.139013 0.277513 0.101616 0.481858
0.203971 0.343876 0.134007 0.318146
0.569711 0.133908 0.211832 0.084548
0.117028 0.237842 0.065757 0.579374
0.030267 0.018581 0.022112 0.929040
0.240028 0.208718 0.154258 0.396996
0.130457 0.092074 0.639661 0.137808
0.117779 0.089892 0.092951 0.699378
0.380546 0.122199 0.358026 0.139229
0.095470 0.324827 0.175091 0.404613
0.095609 0.046229 0.082152 0.776010
0.250000 0.250000 0.250000 0.250000

MOTIF CM000681.2_9565942-9567112(-)_1|1|1x0
letter-probability matrix: alength= 4 w= 28
0.238493 0.222615 0.200857 0.338034
0.115381 0.129737 0.220552 0.534330
0.059553 0.091394 0.803227 0.045826
0.301106 0.106872 0.303548 0.288475
0.212663 0.120869 0.605268 0.061200
0.180637 0.186518 0.107552 0.525293
0.528121 0.124094 0.165562 0.182222
0.238166 0.207450 0.218428 0.335956
0.104645 0.094727 0.232775 0.567852
0.779405 0.050477 0.109785 0.060333
0.103331 0.579570 0.054217 0.262883
0.066188 0.022641 0.060282 0.850889
0.357974 0.145025 0.324190 0.172811
0.388111 0.252818 0.145637 0.213433
0.575892 0.125069 0.153993 0.145047
0.305926 0.338848 0.119175 0.236051
0.065857 0.146270 0.127239 0.660633
0.018801 0.019044 0.940039 0.022116
0.253331 0.079226 0.331054 0.336389
0.296487 0.232201 0.240164 0.231147
0.235349 0.439006 0.092877 0.232768
0.350366 0.214267 0.178185 0.257182
0.102532 0.095703 0.729782 0.071984
0.093901 0.039260 0.162010 0.704829
0.269428 0.113542 0.210487 0.406543
0.198185 0.139730 0.381628 0.280456
0.173085 0.137506 0.148308 0.541101
0.250000 0.250000 0.250000 0.250000

MOTIF CM000681.2_9610202-9611432(-)_1|2|1x0
letter-probability matrix: alength= 4 w= 22
0.041101 0.028236 0.888043 0.042620
0.060679 0.042094 0.418561 0.478666
0.105790 0.138251 0.157063 0.598895
0.284338 0.071669 0.473451 0.170542
0.069542 0.054038 0.364638 0.511782
0.024802 0.047610 0.060579 0.867010
0.028804 0.024855 0.902982 0.043359
0.088357 0.127725 0.277247 0.506672
0.054685 0.283238 0.041102 0.620975
0.474707 0.281826 0.141909 0.101558
0.160300 0.076222 0.143274 0.620204
0.262105 0.050848 0.095677 0.591369
0.580272 0.191020 0.104672 0.124036
0.059969 0.049221 0.044954 0.845856
0.918505 0.025835 0.023784 0.031875
0.513240 0.195869 0.085862 0.205029
0.065812 0.276745 0.119633 0.537810
0.022169 0.018455 0.922730 0.036646
0.237585 0.315896 0.232519 0.213999
0.162466 0.327568 0.212984 0.296982
0.122739 0.152013 0.415858 0.309390
0.250000 0.250000 0.250000 0.250000

MOTIF CM000681.2_9652951-9653974(-)_1|2|1x0
letter-probability matrix: alength= 4 w= 16
0.253607 0.082356 0.325475 0.338562
0.232374 0.084429 0.626014 0.057183
0.179042 0.098041 0.079672 0.643245
0.571995 0.183409 0.138290 0.106305
0.079656 0.235971 0.083170 0.601202
0.021859 0.018714 0.935687 0.023740
0.474439 0.207182 0.128255 0.190124
0.114482 0.095051 0.084856 0.705611
0.846941 0.048858 0.048785 0.055415
0.469186 0.211728 0.089615 0.229472
0.083657 0.057226 0.739169 0.119947
0.066987 0.032881 0.861841 0.038291
0.404210 0.271783 0.175322 0.148685
0.242496 0.158771 0.238239 0.360494
0.165035 0.147107 0.130186 0.557672
0.250000 0.250000 0.250000 0.250000

MOTIF CM000681.2_9690140-9691289(-)_1|3|1x0
letter-probability matrix: alength= 4 w= 16
0.026507 0.018715 0.935729 0.019049
0.114116 0.022082 0.840484 0.023317
0.080670 0.018782 0.038464 0.862084
0.324065 0.143459 0.341713 0.190763
0.097003 0.105382 0.158555 0.639061
0.077087 0.057440 0.079667 0.785806
0.077488 0.047890 0.141598 0.733024
0.517250 0.152661 0.213309 0.116781
0.218382 0.400924 0.132580 0.248115
0.595039 0.136955 0.209536 0.058471
0.110541 0.700725 0.057237 0.131497
0.219547 0.207263 0.166983 0.406207
0.536435 0.189566 0.103817 0.170181
0.081386 0.064437 0.055882 0.798295
0.918935 0.025577 0.025529 0.029958
0.250000 0.250000 0.250000 0.250000

MOTIF CM000681.2_9757477-9758797(-)_1|1|1x0
letter-probability matrix: alength= 4 w= 28
0.722398 0.130632 0.076150 0.070820
0.080400 0.055360 0.051362 0.812878
0.910978 0.026080 0.029077 0.033865
0.686610 0.058097 0.050074 0.205219
0.158243 0.155503 0.127013 0.559241
0.158236 0.088293 0.090596 0.662875
0.503596 0.148716 0.192186 0.155501
0.048316 0.081901 0.064160 0.805623
0.018610 0.022462 0.930486 0.028442
0.183489 0.093442 0.324831 0.398239
0.256330 0.380887 0.215708 0.147075
0.104218 0.439428 0.080807 0.375547
0.468419 0.154038 0.197132 0.180411
0.049659 0.071314 0.087814 0.791213
0.025640 0.025086 0.914849 0.034424
0.286950 0.213735 0.235121 0.264194
0.209615 0.280400 0.299591 0.210394
0.082199 0.210710 0.178571 0.528520
0.465821 0.189011 0.143425 0.201743
0.069807 0.067331 0.055785 0.807078
0.845890 0.044268 0.050506 0.059336
0.144616 0.154250 0.080045 0.621089
0.071138 0.034246 0.815466 0.079150
0.375316 0.132520 0.140670 0.351495
0.214387 0.222473 0.274419 0.288721
0.072324 0.118517 0.229812 0.579347
0.113619 0.187254 0.162509 0.536619
0.250000 0.250000 0.250000 0.250000

MOTIF CM000681.2_9757477-9758797(-)_1|2|1x0
letter-probability matrix: alength= 4 w= 10
0.443467 0.079546 0.397880 0.079106
0.032071 0.050903 0.021737 0.895290
0.937852 0.019848 0.018757 0.023543
0.262347 0.225488 0.237328 0.274837
0.269971 0.178542 0.270619 0.280869
0.092036 0.141291 0.158944 0.607729
0.497318 0.261499 0.084910 0.156272
0.472227 0.096423 0.149603 0.281747
0.025811 0.023763 0.924458 0.025968
0.250000 0.250000 0.250000 0.250000

MOTIF CM000681.2_11616602-11617886(+)_1|2|1x0
letter-probability matrix: alength= 4 w= 31
0.322930 0.245969 0.116956 0.314146
0.180718 0.235957 0.255559 0.327765
0.048940 0.071945 0.820272 0.058843
0.218125 0.181914 0.096592 0.503369
0.150220 0.245470 0.200208 0.404102
0.054482 0.043995 0.853673 0.047850
0.284878 0.096620 0.221720 0.396782
0.070302 0.800117 0.063878 0.065702
0.065798 0.760404 0.068590 0.105208
0.521227 0.122258 0.270693 0.085822
0.088342 0.216869 0.104666 0.590124
0.033041 0.024888 0.026037 0.916034
0.031593 0.018621 0.931060 0.018726
0.090772 0.194469 0.069125 0.645635
0.196662 0.414473 0.139696 0.249169
0.379412 0.182776 0.171314 0.266498
0.167783 0.273664 0.210028 0.348525
0.239773 0.312335 0.135392 0.312501
0.217697 0.193283 0.216898 0.372122
0.334241 0.224629 0.177871 0.263259
0.194913 0.288609 0.305318 0.211160
0.214174 0.122968 0.119671 0.543187
0.323764 0.200477 0.170871 0.304887
0.231672 0.349445 0.173829 0.245054
0.315272 0.138930 0.336850 0.208948
0.116198 0.156243 0.192525 0.535034
0.133691 0.082960 0.148695 0.634654
0.047991 0.034795 0.871919 0.045296
0.099776 0.122395 0.086699 0.691130
0.273334 0.233314 0.109362 0.383990
0.250000 0.250000 0.250000 0.250000

MOTIF CM000681.2_11651599-11652971(+)_1|2|1x0
letter-probability matrix: alength= 4 w= 28
0.100420 0.089153 0.750708 0.059720
0.236149 0.156658 0.212126 0.395068
0.195013 0.124591 0.236622 0.443775
0.212761 0.068597 0.647648 0.070994
0.097992 0.576568 0.086274 0.239165
0.123783 0.092250 0.088203 0.695765
0.368855 0.219131 0.214781 0.197233
0.142218 0.162599 0.169990 0.525193
0.086444 0.069725 0.106805 0.737025
0.451193 0.119573 0.299469 0.129764
0.161803 0.327385 0.171429 0.339384
0.082263 0.049439 0.074724 0.793573
0.281584 0.123158 0.232464 0.362793
0.107498 0.690523 0.099902 0.102077
0.100368 0.652312 0.103610 0.143711
0.217991 0.223592 0.242569 0.315847
0.173038 0.115749 0.176808 0.534406
0.201507 0.141665 0.129094 0.527734
0.281584 0.123158 0.232464 0.362793
0.107498 0.690523 0.099902 0.102077
0.100368 0.652312 0.103610 0.143711
0.022962 0.019828 0.938441 0.018769
0.032105 0.191494 0.038839 0.737562
0.027684 0.031634 0.032487 0.908196
0.398155 0.163575 0.231542 0.206728
0.311663 0.163389 0.274593 0.250355
0.227252 0.133533 0.227072 0.412143
0.250000 0.250000 0.250000 0.250000

MOTIF CM000681.2_11685220-11685787(+)_1|1|1x0
letter-probability matrix: alength= 4 w= 10
0.536698 0.125164 0.219060 0.119078
0.111188 0.242961 0.112546 0.533306
0.033530 0.018494 0.023280 0.924695
0.285552 0.083553 0.214766 0.416130
0.053512 0.848946 0.047991 0.049551
0.050261 0.811361 0.052693 0.085685
0.324223 0.190884 0.248650 0.236243
0.185873 0.068146 0.371984 0.373997
0.196539 0.083582 0.248606 0.471272
0.250000 0.250000 0.250000 0.250000

MOTIF CM000681.2_11685220-11685787(+)_1|2|1x0
letter-probability matrix: alength= 4 w= 10
0.458525 0.145982 0.131893 0.263601
0.129555 0.278878 0.184202 0.407365
0.225415 0.341126 0.092049 0.341410
0.227740 0.060301 0.598786 0.113173
0.041132 0.142055 0.065352 0.751461
0.045852 0.030489 0.018111 0.905548
0.165881 0.072895 0.117545 0.643679
0.116362 0.141916 0.179210 0.562511
0.136137 0.081867 0.091712 0.690283
0.250000 0.250000 0.250000 0.250000

MOTIF CM000681.2_11721703-11723392(-)_1|1|1x0
letter-probability matrix: alength= 4 w= 49
0.020172 0.018598 0.929878 0.031353
0.032425 0.038741 0.054822 0.874012
0.046538 0.834716 0.048541 0.070205
0.192436 0.241546 0.277351 0.288667
0.323981 0.205536 0.310743 0.159739
0.075360 0.124417 0.682381 0.117841
0.127718 0.092825 0.633168 0.146290
0.116883 0.415197 0.135648 0.332272
0.149594 0.140025 0.136845 0.573537
0.492281 0.212145 0.174985 0.120589
0.797295 0.060737 0.079881 0.062087
0.080435 0.096899 0.099594 0.723072
0.320500 0.182688 0.280729 0.216083
0.346546 0.229537 0.213885 0.210032
0.187923 0.298175 0.301445 0.212458
0.379144 0.199743 0.251025 0.170087
0.249272 0.380593 0.104197 0.265938
0.165916 0.542883 0.108793 0.182408
0.037157 0.031557 0.903649 0.027637
0.209019 0.250232 0.080439 0.460310
0.237346 0.203544 0.116100 0.443010
0.124536 0.084214 0.699842 0.091407
0.270464 0.231557 0.142026 0.355954
0.219976 0.351743 0.207181 0.221100
0.530742 0.177145 0.176603 0.115510
0.166033 0.297892 0.177838 0.358237
0.050279 0.042302 0.043678 0.863740
0.463125 0.152646 0.227655 0.156574
0.218506 0.379217 0.120817 0.281460
0.260898 0.282607 0.180894 0.275601
0.076539 0.047592 0.828022 0.047847
0.122357 0.189554 0.097348 0.590741
0.104082 0.066958 0.080512 0.748448
0.195202 0.180221 0.234340 0.390238
0.301980 0.156974 0.228192 0.312854
0.153387 0.170125 0.443824 0.232664
0.228288 0.089398 0.600156 0.082157
0.083078 0.730634 0.059589 0.126700
0.059529 0.817840 0.056260 0.066371
0.023163 0.020008 0.937887 0.018942
0.032320 0.191913 0.039079 0.736688
0.027905 0.031875 0.032733 0.907487
0.249102 0.165394 0.310640 0.274863
0.159936 0.160519 0.250162 0.429383
0.140680 0.173850 0.233374 0.452096
0.037956 0.030647 0.895787 0.035610
0.881811 0.051901 0.032931 0.033357
0.184470 0.237658 0.144987 0.432885
0.250000 0.250000 0.250000 0.250000

MOTIF CM000681.2_11779965-11781903(+)_1|1|1x0
letter-probability matrix: alength= 4 w= 46
0.284063 0.105121 0.225599 0.385217
0.081900 0.766144 0.074994 0.076961
0.076536 0.726112 0.079518 0.117834
0.317157 0.136340 0.350701 0.195802
0.198035 0.309216 0.146887 0.345862
0.160051 0.619231 0.089430 0.131288
0.245911 0.128103 0.176221 0.449765
0.205326 0.281628 0.169235 0.343811
0.194308 0.179393 0.155232 0.471067
0.044428 0.029424 0.897623 0.028524
0.096035 0.188963 0.107781 0.607221
0.061377 0.042972 0.050507 0.845144
0.061741 0.037718 0.867908 0.032633
0.091867 0.179073 0.060515 0.668544
0.049005 0.852171 0.033974 0.064850
0.240039 0.173268 0.197592 0.389101
0.218427 0.124764 0.399632 0.257178
0.185937 0.336486 0.234703 0.242874
0.031653 0.028548 0.912550 0.027249
0.089096 0.165087 0.084658 0.661158
0.314962 0.140285 0.165138 0.379615
0.030870 0.028885 0.911985 0.028261
0.188687 0.274098 0.105159 0.432056
0.156302 0.141982 0.388104 0.313612
0.274509 0.229462 0.233166 0.262863
0.258044 0.171024 0.235145 0.335788
0.199724 0.223886 0.324899 0.251491
0.252663 0.163738 0.180904 0.402695
0.280359 0.197912 0.222914 0.298816
0.231585 0.333151 0.199608 0.235656
0.309401 0.195131 0.288677 0.206792
0.354845 0.200743 0.180349 0.264064
0.152719 0.297515 0.386439 0.163328
0.119816 0.074413 0.728726 0.077045
0.204741 0.178807 0.154553 0.461898
0.302575 0.116360 0.309645 0.271420
0.167020 0.049958 0.724521 0.058502
0.207833 0.220738 0.158374 0.413054
0.081193 0.786780 0.053672 0.078355
0.031653 0.028548 0.912550 0.027249
0.089096 0.165087 0.084658 0.661158
0.314962 0.140285 0.165138 0.379615
0.029971 0.020915 0.930505 0.018610
0.080394 0.106383 0.060741 0.752483
0.092464 0.045087 0.048707 0.813741
0.250000 0.250000 0.250000 0.250000

MOTIF CM000681.2_11805899-11807264(+)_1|1|1x0
letter-probability matrix: alength= 4 w= 13
0.046906 0.035582 0.883469 0.034043
0.120634 0.248172 0.093883 0.537311
0.210816 0.279057 0.179786 0.330341
0.022962 0.019828 0.938441 0.018769
0.032105 0.191494 0.038839 0.737562
0.027684 0.031634 0.032487 0.908196
0.379113 0.187416 0.225006 0.208465
0.156846 0.201684 0.141075 0.500395
0.118281 0.085609 0.106592 0.689518
0.344444 0.200870 0.228571 0.226116
0.307677 0.189583 0.259521 0.243219
0.207590 0.196944 0.230366 0.365100
0.250000 0.250000 0.250000 0.250000

MOTIF CM000681.2_11805899-11807264(+)_1|2|1x0
letter-probability matrix: alength= 4 w= 19
0.204806 0.171836 0.170557 0.452801
0.239928 0.253936 0.269611 0.236524
0.046676 0.104463 0.804019 0.044843
0.260723 0.199471 0.211102 0.328703
0.337115 0.230197 0.191319 0.241369
0.229752 0.311560 0.240718 0.217970
0.027459 0.019703 0.934155 0.018683
0.098656 0.234692 0.072998 0.593654
0.202355 0.283420 0.167124 0.347101
0.226487 0.219903 0.174838 0.378771
0.272246 0.202545 0.240678 0.284531
0.273448 0.222385 0.279432 0.224735
0.266568 0.190963 0.278698 0.263772
0.116577 0.246072 0.173094 0.464257
0.176578 0.217798 0.132749 0.472876
0.031709 0.028601 0.912390 0.027300
0.089170 0.165165 0.084731 0.660934
0.314934 0.140339 0.165186 0.379541
0.250000 0.250000 0.250000 0.250000

MOTIF CM000681.2_11831314-11833870(+)_1|1|1x0
letter-probability matrix: alength= 4 w= 7
0.250790 0.148069 0.423315 0.177826
0.369022 0.108956 0.180950 0.341072
0.090216 0.470108 0.208545 0.231130
0.022197 0.019785 0.939233 0.018785
0.075409 0.149917 0.071236 0.703438
0.320059 0.129984 0.155888 0.394069
0.250000 0.250000 0.250000 0.250000

MOTIF CM000681.2_11831314-11833870(+)_1|3|1x0
letter-probability matrix: alength= 4 w= 19
0.372053 0.191748 0.281126 0.155073
0.325932 0.100798 0.285204 0.288066
0.068998 0.054052 0.081420 0.795530
0.342266 0.237121 0.175850 0.244763
0.159503 0.082902 0.636272 0.121323
0.310461 0.160138 0.235008 0.294393
0.539704 0.185202 0.167298 0.107796
0.119354 0.529245 0.155383 0.196019
0.019716 0.018851 0.018888 0.942545
0.035049 0.038607 0.881907 0.044437
0.095596 0.098101 0.086622 0.719682
0.262587 0.160992 0.160651 0.415770
0.374268 0.223869 0.220414 0.181449
0.172606 0.138724 0.178747 0.509923
0.384250 0.163727 0.207143 0.244880
0.233510 0.177848 0.263878 0.324764
0.403991 0.190505 0.230487 0.175017
0.143756 0.354205 0.309260 0.192779
0.250000 0.250000 0.250000 0.250000

MOTIF CM000681.2_11867252-11868566(+)_1|1|1x0
letter-probability matrix: alength= 4 w= 34
0.258272 0.254142 0.216943 0.270643
0.377127 0.183014 0.237033 0.202826
0.096634 0.108834 0.133624 0.660908
0.381374 0.169500 0.202793 0.246333
0.272674 0.153355 0.192430 0.381540
0.224106 0.171078 0.382815 0.222001
0.120494 0.180287 0.176991 0.522228
0.477393 0.093683 0.259463 0.169461
0.220932 0.153030 0.292734 0.333304
0.303367 0.276041 0.198169 0.222424
0.099494 0.164053 0.122420 0.614033
0.083478 0.057848 0.775801 0.082874
0.045389 0.047033 0.858849 0.048729
0.139546 0.217643 0.175217 0.467594
0.219972 0.227688 0.298216 0.254124
0.358336 0.227761 0.224659 0.189244
0.183309 0.151180 0.189048 0.476463
0.367192 0.173057 0.212944 0.246807
0.120173 0.064702 0.733504 0.081621
0.559364 0.143191 0.228962 0.068482
0.102607 0.452730 0.298565 0.146098
0.020172 0.018598 0.929878 0.031353
0.032425 0.038741 0.054822 0.874012
0.046538 0.834716 0.048541 0.070205
0.325310 0.203605 0.244607 0.226478
0.116903 0.350593 0.160648 0.371856
0.139159 0.104913 0.116951 0.638977
0.330127 0.177283 0.245215 0.247375
0.252801 0.233260 0.189583 0.324356
0.210311 0.291908 0.230495 0.267286
0.068890 0.048940 0.834474 0.047695
0.118014 0.206942 0.129872 0.545172
0.087667 0.065218 0.074575 0.772539
0.250000 0.250000 0.250000 0.250000

MOTIF CM000681.2_11904595-11906095(+)_1|1|1x0
letter-probability matrix: alength= 4 w= 31
0.272654 0.211563 0.199196 0.316587
0.516928 0.096927 0.229165 0.156981
0.171651 0.167241 0.441335 0.219773
0.219285 0.204472 0.181954 0.394289
0.167248 0.062121 0.650169 0.120463
0.300395 0.175311 0.264286 0.260009
0.539704 0.185202 0.167298 0.107796
0.119354 0.529245 0.155383 0.196019
0.019716 0.018851 0.018888 0.942545
0.035049 0.038607 0.881907 0.044437
0.095596 0.098101 0.086622 0.719682
0.262587 0.160992 0.160651 0.415770
0.374268 0.223869 0.220414 0.181449
0.172606 0.138724 0.178747 0.509923
0.384250 0.163727 0.207143 0.244880
0.247911 0.189335 0.234536 0.328218
0.272757 0.212569 0.267986 0.246688
0.162087 0.267545 0.270658 0.299710
0.099674 0.055474 0.751589 0.093264
0.105976 0.191251 0.158051 0.544722
0.153629 0.470808 0.210304 0.165259
0.336167 0.197592 0.243293 0.222948
0.103916 0.361067 0.149016 0.386001
0.122258 0.088746 0.100381 0.688615
0.341443 0.168699 0.243711 0.246147
0.252462 0.230449 0.182165 0.334924
0.205243 0.297672 0.227721 0.269364
0.037848 0.034345 0.894935 0.032872
0.096776 0.172911 0.092233 0.638080
0.312119 0.145811 0.170000 0.372070
0.250000 0.250000 0.250000 0.250000

MOTIF CM000681.2_11904595-11906095(+)_1|2|1x0
letter-probability matrix: alength= 4 w= 10
0.300144 0.164510 0.348657 0.186689
0.271001 0.178501 0.119452 0.431046
0.095491 0.128961 0.187197 0.588351
0.260831 0.204417 0.193917 0.340834
0.276471 0.164017 0.257541 0.301971
0.211384 0.106368 0.110234 0.572015
0.024641 0.022619 0.934059 0.018681
0.213528 0.281282 0.084666 0.420524
0.120098 0.162357 0.527206 0.190339
0.250000 0.250000 0.250000 0.250000

MOTIF CM000681.2_11948222-11950250(+)_1|1|1x0
letter-probability matrix: alength= 4 w= 16
0.068537 0.048648 0.835408 0.047407
0.117729 0.206734 0.129590 0.545948
0.087305 0.064901 0.074237 0.773557
0.052125 0.047836 0.854021 0.046018
0.112023 0.187124 0.107361 0.593492
0.306491 0.156395 0.179123 0.357991
0.325512 0.203492 0.244584 0.226412
0.116649 0.350796 0.160427 0.372127
0.138836 0.104596 0.116629 0.639939
0.363657 0.166910 0.247351 0.222082
0.241962 0.185056 0.215024 0.357958
0.232116 0.144151 0.379459 0.244273
0.022962 0.019828 0.938441 0.018769
0.032105 0.191494 0.038839 0.737562
0.027684 0.031634 0.032487 0.908196
0.250000 0.250000 0.250000 0.250000

MOTIF CM000681.2_11948222-11950250(+)_1|2|1x0
letter-probability matrix: alength= 4 w= 16
0.169224 0.091373 0.237010 0.502393
0.219080 0.051381 0.616327 0.113212
0.110434 0.130560 0.526430 0.232577
0.434672 0.215222 0.121405 0.228701
0.062385 0.017814 0.882860 0.036940
0.360838 0.101545 0.211698 0.325918
0.518207 0.126539 0.256886 0.098367
0.162538 0.062477 0.150004 0.624981
0.175905 0.127662 0.262249 0.434185
0.349659 0.131353 0.315592 0.203396
0.105579 0.368998 0.145099 0.380325
0.050316 0.027672 0.018079 0.903934
0.323987 0.190313 0.238276 0.247424
0.132499 0.211197 0.174311 0.481993
0.302755 0.196317 0.282553 0.218375
0.250000 0.250000 0.250000 0.250000

MOTIF CM000681.2_11948222-11950250(+)_1|3|1x0
letter-probability matrix: alength= 4 w= 25
0.429241 0.175119 0.200530 0.195110
0.063665 0.118935 0.089872 0.727527
0.036709 0.021918 0.028754 0.912620
0.306770 0.207344 0.223423 0.262463
0.216729 0.284215 0.181392 0.317665
0.202111 0.246249 0.382346 0.169293
0.279925 0.121633 0.220616 0.377826
0.129283 0.163500 0.176747 0.530470
0.153402 0.087407 0.600311 0.158880
0.442737 0.196781 0.098103 0.262379
0.642744 0.063817 0.198350 0.095089
0.177244 0.146456 0.406789 0.269511
0.405864 0.124844 0.327152 0.142140
0.925605 0.035132 0.020751 0.018512
0.035905 0.832585 0.039290 0.092220
0.205952 0.224613 0.146782 0.422653
0.183546 0.059557 0.647323 0.109574
0.328304 0.107519 0.398012 0.166165
0.207648 0.186380 0.422638 0.183334
0.126327 0.111466 0.119579 0.642628
0.100334 0.149649 0.076407 0.673609
0.301260 0.207039 0.242586 0.249115
0.164268 0.228186 0.199306 0.408240
0.287060 0.211516 0.273419 0.228005
0.250000 0.250000 0.250000 0.250000

MOTIF CM000681.2_11978083-11980029(+)_1|1|1x0
letter-probability matrix: alength= 4 w= 13
0.297853 0.137091 0.280378 0.284678
0.053602 0.084668 0.064609 0.797121
0.061620 0.027317 0.021865 0.889199
0.419234 0.225154 0.218679 0.136933
0.205210 0.109306 0.226565 0.458918
0.414419 0.071553 0.091142 0.422887
0.424011 0.153720 0.228696 0.193573
0.038426 0.414375 0.076478 0.470722
0.034070 0.018481 0.023382 0.924067
0.231050 0.098778 0.537459 0.132714
0.427819 0.059824 0.135568 0.376789
0.042110 0.603261 0.162647 0.191982
0.250000 0.250000 0.250000 0.250000

MOTIF CM000681.2_11978083-11980029(+)_1|2|1x0
letter-probability matrix: alength= 4 w= 7
0.068890 0.048940 0.834474 0.047695
0.118014 0.206942 0.129872 0.545172
0.087667 0.065218 0.074575 0.772539
0.020172 0.018598 0.929878 0.031353
0.032425 0.038741 0.054822 0.874012
0.046538 0.834716 0.048541 0.070205
0.250000 0.250000 0.250000 0.250000

MOTIF CM000681.2_12014847-12016815(-)_1|1|1x0
letter-probability matrix: alength= 4 w= 37
0.388084 0.116528 0.221840 0.273547
0.371711 0.229643 0.210716 0.187929
0.266759 0.234270 0.200043 0.298928
0.418610 0.156007 0.237870 0.187513
0.249697 0.141874 0.342485 0.265945
0.219055 0.091331 0.345767 0.343847
0.260279 0.209583 0.199987 0.330151
0.274035 0.172282 0.257292 0.296391
0.220926 0.119985 0.123854 0.535235
0.441018 0.205367 0.209667 0.143948
0.261559 0.175945 0.216982 0.345513
0.421298 0.135844 0.225028 0.217830
0.368304 0.167422 0.302463 0.161812
0.110957 0.193617 0.163257 0.532170
0.056786 0.058624 0.068784 0.815806
0.027459 0.019703 0.934155 0.018683
0.098656 0.234692 0.072998 0.593654
0.202355 0.283420 0.167124 0.347101
0.294611 0.188893 0.221132 0.295363
0.149314 0.093913 0.101836 0.654936
0.240679 0.159103 0.211023 0.389194
0.299438 0.257102 0.229805 0.213655
0.227179 0.235112 0.182464 0.355245
0.300394 0.167449 0.185475 0.346682
0.560048 0.137464 0.214493 0.087995
0.120761 0.240278 0.069035 0.569926
0.033259 0.020718 0.024527 0.921496
0.434681 0.110099 0.289024 0.166196
0.153584 0.204201 0.229724 0.412490
0.124170 0.099289 0.161658 0.614882
0.052779 0.033677 0.887774 0.025769
0.900247 0.026960 0.045863 0.026930
0.250926 0.249680 0.194735 0.304660
0.452188 0.212630 0.177512 0.157670
0.266492 0.253669 0.129386 0.350452
0.266831 0.289460 0.152895 0.290814
0.250000 0.250000 0.250000 0.250000

MOTIF CM000681.2_12014847-12016815(-)_1|2|1x0
letter-probability matrix: alength= 4 w= 19
0.425552 0.157745 0.197618 0.219084
0.405821 0.128521 0.198617 0.267041
0.138173 0.221125 0.183048 0.457654
0.042101 0.024232 0.912598 0.021069
0.927228 0.027441 0.026787 0.018545
0.078696 0.671604 0.072008 0.177693
0.222344 0.154646 0.424946 0.198064
0.148802 0.113773 0.252220 0.485205
0.124644 0.335391 0.187888 0.352076
0.217256 0.232702 0.166147 0.383894
0.208864 0.085662 0.566655 0.138820
0.316351 0.130699 0.368456 0.184494
0.411914 0.154098 0.191526 0.242462
0.273538 0.136134 0.179260 0.411068
0.216289 0.155906 0.413977 0.213828
0.315632 0.189088 0.201205 0.294074
0.134158 0.338806 0.212100 0.314936
0.128394 0.234542 0.107016 0.530048
0.250000 0.250000 0.250000 0.250000

MOTIF CM000681.2_12043807-12045229(-)_1|1|1x0
letter-probability matrix: alength= 4 w= 43
0.285115 0.156328 0.358152 0.200405
0.180213 0.207483 0.421988 0.190315
0.359149 0.228830 0.238907 0.173115
0.217991 0.223592 0.242569 0.315847
0.173038 0.115749 0.176808 0.534406
0.201507 0.141665 0.129094 0.527734
0.217991 0.223592 0.242569 0.315847
0.173038 0.115749 0.176808 0.534406
0.201507 0.141665 0.129094 0.527734
0.269390 0.179569 0.233187 0.317853
0.286197 0.161226 0.207697 0.344880
0.129506 0.130888 0.244089 0.495517
0.229563 0.122329 0.383891 0.264216
0.175507 0.242056 0.309939 0.272498
0.325754 0.318049 0.179858 0.176339
0.217991 0.223592 0.242569 0.315847
0.173038 0.115749 0.176808 0.534406
0.201507 0.141665 0.129094 0.527734
0.283148 0.197094 0.268070 0.251687
0.200824 0.454131 0.165985 0.179061
0.161112 0.217003 0.298275 0.323610
0.253240 0.205561 0.205568 0.335630
0.207087 0.156079 0.311438 0.325396
0.254848 0.142666 0.138224 0.464262
0.242898 0.282389 0.191162 0.283551
0.265950 0.231482 0.263583 0.238986
0.223553 0.255296 0.289921 0.231230
0.304228 0.199167 0.209662 0.286943
0.150681 0.324131 0.220057 0.305131
0.148468 0.244340 0.127713 0.479480
0.052125 0.047836 0.854021 0.046018
0.112023 0.187124 0.107361 0.593492
0.306491 0.156395 0.179123 0.357991
0.291806 0.254298 0.200703 0.253193
0.205623 0.201133 0.239556 0.353687
0.190984 0.154613 0.171641 0.482762
0.022962 0.019828 0.938441 0.018769
0.032105 0.191494 0.038839 0.737562
0.027684 0.031634 0.032487 0.908196
0.022962 0.019828 0.938441 0.018769
0.032105 0.191494 0.038839 0.737562
0.027684 0.031634 0.032487 0.908196
0.250000 0.250000 0.250000 0.250000

MOTIF CM000681.2_12075231-12077789(+)_1|2|1x0
letter-probability matrix: alength= 4 w= 19
0.132243 0.081202 0.676281 0.110275
0.518740 0.204981 0.150675 0.125603
0.164958 0.548045 0.120061 0.166936
0.281405 0.173925 0.271050 0.273620
0.113849 0.151163 0.127829 0.607159
0.135791 0.081996 0.071424 0.710789
0.346804 0.282838 0.203097 0.167260
0.166168 0.171481 0.138902 0.523448
0.293053 0.140210 0.314402 0.252335
0.269766 0.225690 0.226059 0.278486
0.091655 0.145890 0.125232 0.637223
0.056107 0.048853 0.054000 0.841041
0.398974 0.174709 0.273417 0.152900
0.169511 0.456879 0.093424 0.280187
0.129556 0.455073 0.214820 0.200550
0.022197 0.019785 0.939233 0.018785
0.075409 0.149917 0.071236 0.703438
0.320059 0.129984 0.155888 0.394069
0.250000 0.250000 0.250000 0.250000

MOTIF CM000681.2_12111523-12113392(+)_1|2|1x0
letter-probability matrix: alength= 4 w= 7
0.227761 0.122240 0.122253 0.527746
0.115488 0.049678 0.390157 0.444678
0.136539 0.024187 0.022009 0.817265
0.094287 0.239236 0.070195 0.596282
0.036849 0.017987 0.045817 0.899347
0.289368 0.108435 0.130915 0.471282
0.250000 0.250000 0.250000 0.250000

MOTIF CM000681.2_12111523-12113392(+)_1|3|1x0
letter-probability matrix: alength= 4 w= 19
0.022962 0.019828 0.938441 0.018769
0.032105 0.191494 0.038839 0.737562
0.027684 0.031634 0.032487 0.908196
0.247433 0.144483 0.312676 0.295408
0.158337 0.247099 0.223740 0.370824
0.329959 0.266260 0.121890 0.281891
0.322629 0.198287 0.303738 0.175346
0.295002 0.169957 0.128713 0.406328
0.500484 0.170080 0.151096 0.178340
0.361273 0.147310 0.266883 0.224534
0.179447 0.130277 0.212973 0.477303
0.142084 0.098684 0.119895 0.639338
0.376204 0.213806 0.219738 0.190251
0.159937 0.279494 0.124181 0.436387
0.214189 0.326557 0.152574 0.306680
0.259771 0.188196 0.353393 0.198640
0.171122 0.158910 0.181674 0.488293
0.140313 0.102736 0.094667 0.662283
0.250000 0.250000 0.250000 0.250000

MOTIF CM000681.2_12111523-12113392(+)_1|5|1x0
letter-probability matrix: alength= 4 w= 10
0.457819 0.111472 0.186158 0.244551
0.072859 0.092245 0.154110 0.680786
0.058522 0.037329 0.049370 0.854778
0.366330 0.157549 0.151804 0.324317
0.150912 0.015948 0.797403 0.035737
0.391571 0.117557 0.291654 0.199218
0.330995 0.150365 0.304750 0.213890
0.127512 0.349556 0.164755 0.358178
0.081227 0.050168 0.035599 0.833006
0.250000 0.250000 0.250000 0.250000

MOTIF CM000681.2_12132589-12133987(-)_1|2|1x0
letter-probability matrix: alength= 4 w= 31
0.328340 0.178103 0.191811 0.301747
0.117374 0.354731 0.202794 0.325101
0.107621 0.220952 0.086589 0.584838
0.418412 0.179267 0.203767 0.198555
0.070449 0.127192 0.097594 0.704765
0.042978 0.026394 0.034117 0.896511
0.418412 0.179267 0.203767 0.198555
0.070449 0.127192 0.097594 0.704765
0.042978 0.026394 0.034117 0.896511
0.402831 0.127906 0.151172 0.318091
0.344337 0.146501 0.173886 0.335276
0.142885 0.374932 0.187237 0.294946
0.078298 0.050149 0.809255 0.062298
0.028465 0.922442 0.018449 0.030644
0.081862 0.681358 0.110811 0.125970
0.217224 0.089267 0.198035 0.495474
0.158612 0.153988 0.604824 0.082576
0.237716 0.424850 0.129557 0.207878
0.261086 0.201239 0.190216 0.347459
0.277906 0.159092 0.257628 0.305374
0.205111 0.098481 0.102310 0.594098
0.035589 0.027215 0.905979 0.031216
0.050653 0.392877 0.104110 0.452360
0.055449 0.049219 0.116212 0.779120
0.428002 0.190001 0.196560 0.185437
0.053916 0.236097 0.065428 0.644559
0.026948 0.025233 0.923174 0.024645
0.351559 0.097506 0.426365 0.124570
0.168600 0.126520 0.148502 0.556378
0.116750 0.083629 0.153105 0.646517
0.250000 0.250000 0.250000 0.250000

MOTIF CM000681.2_12145299-12146289(-)_1|1|1x0
letter-probability matrix: alength= 4 w= 25
0.424246 0.199043 0.206474 0.170237
0.130547 0.275705 0.093022 0.500726
0.199547 0.351039 0.126691 0.322723
0.339784 0.177869 0.172873 0.309473
0.196264 0.035007 0.703723 0.065006
0.358351 0.142385 0.285869 0.213396
0.206973 0.214127 0.238811 0.340089
0.140040 0.081729 0.144141 0.634090
0.172254 0.107453 0.094879 0.625414
0.305380 0.257656 0.227351 0.209613
0.223799 0.232528 0.175283 0.368390
0.305001 0.158984 0.178178 0.357837
0.449458 0.167454 0.283172 0.099916
0.144198 0.150956 0.059019 0.645827
0.053077 0.027660 0.031185 0.888078
0.359249 0.155903 0.240997 0.243851
0.251600 0.225839 0.170964 0.351597
0.197485 0.306697 0.223343 0.272475
0.022197 0.019785 0.939233 0.018785
0.075409 0.149917 0.071236 0.703438
0.320059 0.129984 0.155888 0.394069
0.295535 0.212292 0.182328 0.309845
0.453057 0.210763 0.196156 0.140025
0.111411 0.652583 0.123992 0.112014
0.250000 0.250000 0.250000 0.250000

MOTIF CM000681.2_12186534-12187998(+)_1|1|1x0
letter-probability matrix: alength= 4 w= 40
0.042313 0.026220 0.905114 0.026353
0.103291 0.205885 0.080714 0.610110
0.202572 0.397826 0.148632 0.250969
0.203005 0.218712 0.309805 0.268477
0.159239 0.132697 0.298822 0.409243
0.313904 0.153649 0.150974 0.381472
0.354948 0.228706 0.254689 0.161657
0.115497 0.111552 0.142486 0.630465
0.092358 0.057166 0.100129 0.750347
0.338853 0.205010 0.237769 0.218368
0.186446 0.135288 0.134765 0.543502
0.344103 0.171214 0.213452 0.271231
0.382457 0.158901 0.192938 0.265704
0.216241 0.158792 0.203829 0.421138
0.293968 0.176031 0.318516 0.211485
0.032214 0.022536 0.926150 0.019099
0.294567 0.151988 0.078747 0.474698
0.193821 0.406248 0.104008 0.295922
0.612526 0.145770 0.146091 0.095613
0.227990 0.316269 0.174245 0.281497
0.155589 0.108686 0.597223 0.138502
0.175391 0.170593 0.214323 0.439692
0.144176 0.078689 0.176873 0.600262
0.070442 0.067812 0.094030 0.767717
0.366201 0.205962 0.242315 0.185522
0.234334 0.406871 0.100785 0.258010
0.159202 0.506483 0.137175 0.197141
0.324547 0.282066 0.225403 0.167983
0.174863 0.187072 0.220517 0.417548
0.337605 0.142065 0.199268 0.321063
0.029882 0.018652 0.932573 0.018893
0.074282 0.133770 0.061849 0.730099
0.265207 0.264906 0.173469 0.296418
0.320447 0.118010 0.378630 0.182912
0.166023 0.090297 0.374323 0.369358
0.103776 0.104477 0.093987 0.697760
0.124661 0.111970 0.633923 0.129447
0.236201 0.102117 0.325682 0.336000
0.181609 0.201742 0.381305 0.235345
0.250000 0.250000 0.250000 0.250000

MOTIF CM000681.2_12208154-12209219(+)_1|2|1x0
letter-probability matrix: alength= 4 w= 13
0.046968 0.025706 0.901758 0.025569
0.092153 0.165784 0.100232 0.641830
0.062709 0.037006 0.042169 0.858116
0.360733 0.129726 0.130447 0.379094
0.193478 0.132488 0.208379 0.465655
0.176765 0.088858 0.142592 0.591785
0.038067 0.022611 0.917378 0.021944
0.146893 0.138775 0.116745 0.597587
0.029451 0.018396 0.032363 0.919791
0.243554 0.102493 0.170244 0.483709
0.161261 0.251283 0.204422 0.383034
0.091934 0.101167 0.090401 0.716498
0.250000 0.250000 0.250000 0.250000

MOTIF CM000681.2_12208154-12209219(+)_1|4|1x0
letter-probability matrix: alength= 4 w= 13
0.581960 0.148121 0.158270 0.111649
0.059619 0.230382 0.032305 0.677694
0.151475 0.420622 0.066619 0.361284
0.313301 0.120170 0.493830 0.072699
0.067234 0.044686 0.017413 0.870666
0.106129 0.221433 0.062749 0.609689
0.252574 0.190228 0.156074 0.401123
0.073191 0.045658 0.059911 0.821240
0.376505 0.096818 0.206743 0.319935
0.286639 0.302098 0.137199 0.274064
0.047445 0.304074 0.177462 0.471019
0.063746 0.018067 0.020946 0.897241
0.250000 0.250000 0.250000 0.250000

MOTIF CM000681.2_12247279-12248707(-)_1|1|1x0
letter-probability matrix: alength= 4 w= 43
0.272853 0.208840 0.210525 0.307782
0.136671 0.177604 0.161342 0.524383
0.071902 0.063366 0.066489 0.798243
0.400873 0.131869 0.300698 0.166560
0.205257 0.147068 0.239252 0.408423
0.126043 0.087972 0.101175 0.684811
0.271689 0.137804 0.115241 0.475266
0.300192 0.173939 0.214852 0.311017
0.303510 0.185870 0.307148 0.203473
0.361450 0.121302 0.154688 0.362560
0.147240 0.130219 0.189560 0.532981
0.252573 0.119052 0.156638 0.471737
0.027459 0.019703 0.934155 0.018683
0.098656 0.234692 0.072998 0.593654
0.202355 0.283420 0.167124 0.347101
0.053509 0.039330 0.866847 0.040314
0.106254 0.100387 0.125068 0.668291
0.078169 0.037024 0.401811 0.482996
0.298999 0.261531 0.155547 0.283923
0.212855 0.175967 0.214229 0.396949
0.185578 0.163740 0.419259 0.231423
0.313106 0.130114 0.313485 0.243295
0.139582 0.329682 0.139465 0.391271
0.094277 0.116937 0.069949 0.718837
0.026746 0.024577 0.924205 0.024472
0.092033 0.095185 0.090297 0.722485
0.071093 0.039423 0.079482 0.810002
0.343376 0.213826 0.132767 0.310031
0.245638 0.121184 0.216267 0.416911
0.276596 0.193623 0.196859 0.332923
0.237797 0.189403 0.300993 0.271807
0.107744 0.046133 0.102181 0.743942
0.034153 0.025333 0.032683 0.907831
0.248469 0.116174 0.181415 0.453943
0.171061 0.252549 0.210677 0.365714
0.109366 0.118957 0.107762 0.663916
0.271509 0.206537 0.339185 0.182770
0.251435 0.154578 0.129310 0.464677
0.131576 0.488825 0.169504 0.210095
0.248469 0.116174 0.181415 0.453943
0.171061 0.252549 0.210677 0.365714
0.109366 0.118957 0.107762 0.663916
0.250000 0.250000 0.250000 0.250000

MOTIF CM000681.2_12272409-12274095(-)_1|1|1x0
letter-probability matrix: alength= 4 w= 46
0.037692 0.034198 0.895380 0.032729
0.096592 0.172730 0.092051 0.638627
0.312187 0.145680 0.169886 0.372247
0.347392 0.205821 0.174104 0.272682
0.287062 0.366461 0.169398 0.177079
0.082691 0.084671 0.740788 0.091850
0.084330 0.075070 0.680351 0.160249
0.253000 0.431411 0.159441 0.156147
0.175343 0.182791 0.152922 0.488944
0.311230 0.265114 0.126046 0.297610
0.266193 0.231254 0.266941 0.235611
0.078688 0.074518 0.781413 0.065380
0.143662 0.119438 0.583527 0.153373
0.311755 0.188502 0.288743 0.211000
0.207333 0.304767 0.279555 0.208345
0.284965 0.205589 0.274316 0.235130
0.143206 0.254111 0.159812 0.442871
0.128084 0.592171 0.097758 0.181987
0.314271 0.101203 0.407698 0.176828
0.193999 0.330831 0.196402 0.278768
0.190324 0.143481 0.087738 0.578457
0.139964 0.072306 0.717156 0.070573
0.130110 0.317430 0.114777 0.437682
0.328853 0.177698 0.257668 0.235781
0.046041 0.029091 0.898918 0.025949
0.088748 0.150214 0.071026 0.690012
0.059444 0.040933 0.042698 0.856924
0.375504 0.163895 0.348379 0.112222
0.177609 0.196517 0.107678 0.518196
0.106120 0.065992 0.061127 0.766761
0.035941 0.025606 0.915515 0.022938
0.088507 0.115245 0.067959 0.728289
0.101842 0.051758 0.055664 0.790736
0.507105 0.182707 0.227508 0.082681
0.150162 0.166349 0.071305 0.612184
0.136679 0.062364 0.139141 0.661816
0.070181 0.044109 0.847227 0.038482
0.099586 0.186797 0.067196 0.646421
0.056300 0.830525 0.039864 0.073311
0.026175 0.020044 0.935080 0.018702
0.056389 0.132593 0.045079 0.765939
0.080138 0.043429 0.104749 0.771684
0.274072 0.174243 0.290851 0.260834
0.175141 0.189677 0.250822 0.384360
0.135763 0.147278 0.235331 0.481627
0.250000 0.250000 0.250000 0.250000

MOTIF CM000681.2_12318596-12319871(-)_1|2|1x0
letter-probability matrix: alength= 4 w= 31
0.137537 0.057131 0.752745 0.052587
0.114664 0.306371 0.107095 0.471870
0.072653 0.055727 0.056863 0.814757
0.062309 0.041548 0.858582 0.037561
0.104979 0.167053 0.086240 0.641728
0.076873 0.055302 0.057402 0.810422
0.137537 0.057131 0.752745 0.052587
0.114664 0.306371 0.107095 0.471870
0.072653 0.055727 0.056863 0.814757
0.062309 0.041548 0.858582 0.037561
0.104979 0.167053 0.086240 0.641728
0.076873 0.055302 0.057402 0.810422
0.320661 0.212944 0.223226 0.243169
0.117273 0.185032 0.207025 0.490670
0.124594 0.105056 0.654196 0.116154
0.398074 0.190460 0.281940 0.129526
0.178211 0.184411 0.091465 0.545913
0.095399 0.058641 0.064136 0.781825
0.038430 0.030364 0.902644 0.028562
0.071680 0.152469 0.058827 0.717023
0.097729 0.056907 0.123793 0.721571
0.088762 0.058910 0.800104 0.052224
0.115452 0.201159 0.081580 0.601809
0.072681 0.781975 0.053589 0.091755
0.022962 0.019828 0.938441 0.018769
0.032105 0.191494 0.038839 0.737562
0.027684 0.031634 0.032487 0.908196
0.271626 0.182109 0.286254 0.260011
0.183577 0.196963 0.252060 0.367400
0.147981 0.159007 0.240485 0.452527
0.250000 0.250000 0.250000 0.250000

MOTIF CM000681.2_12349703-12351350(-)_1|2|1x0
letter-probability matrix: alength= 4 w= 46
0.035783 0.032408 0.900819 0.030991
0.094304 0.170444 0.089792 0.645460
0.313033 0.144049 0.168458 0.374461
0.184328 0.239747 0.281305 0.294621
0.334998 0.197916 0.319219 0.147867
0.057985 0.103545 0.741228 0.097242
0.108337 0.074903 0.690006 0.126755
0.101345 0.438992 0.120387 0.339276
0.132277 0.122541 0.119328 0.625854
0.477414 0.245340 0.175344 0.101901
0.872145 0.040111 0.048763 0.038981
0.050844 0.041234 0.036949 0.870974
0.420136 0.164172 0.236580 0.179113
0.350366 0.202589 0.235857 0.211188
0.240926 0.341914 0.214196 0.202965
0.358261 0.236072 0.262695 0.142972
0.156184 0.135249 0.101174 0.607392
0.149575 0.294772 0.400826 0.154828
0.025589 0.018670 0.933484 0.022257
0.088494 0.179219 0.067059 0.665228
0.195450 0.077278 0.108894 0.618377
0.337313 0.100142 0.435140 0.127405
0.096695 0.119483 0.194124 0.589698
0.096434 0.053368 0.065521 0.784678
0.577154 0.162239 0.161665 0.098942
0.154266 0.303295 0.167020 0.375418
0.033925 0.027781 0.028829 0.909466
0.363235 0.190693 0.180102 0.265969
0.176526 0.271812 0.215209 0.336453
0.242132 0.305743 0.146239 0.305886
0.034047 0.024107 0.920294 0.021552
0.086020 0.112550 0.065730 0.735699
0.098971 0.049678 0.053499 0.797852
0.560647 0.174336 0.194397 0.070620
0.046366 0.137120 0.037826 0.778688
0.073522 0.036112 0.086830 0.803536
0.067562 0.042103 0.853695 0.036640
0.097231 0.184494 0.065136 0.653140
0.054026 0.837270 0.038013 0.070691
0.025589 0.018670 0.933484 0.022257
0.088494 0.179219 0.067059 0.665228
0.195450 0.077278 0.108894 0.618377
0.274446 0.173038 0.291564 0.260952
0.173835 0.188539 0.250596 0.387030
0.133901 0.145475 0.234454 0.486171
0.250000 0.250000 0.250000 0.250000

MOTIF CM000681.2_12380343-12381276(-)_1|1|1x0
letter-probability matrix: alength= 4 w= 7
0.274491 0.172890 0.291652 0.260966
0.173675 0.188399 0.250568 0.387358
0.133673 0.145254 0.234345 0.486729
0.023963 0.018702 0.935080 0.022256
0.924116 0.034661 0.020458 0.020765
0.172850 0.231844 0.130748 0.464557
0.250000 0.250000 0.250000 0.250000

MOTIF CM000681.2_12380343-12381276(-)_1|3|1x0
letter-probability matrix: alength= 4 w= 10
0.039106 0.024026 0.915587 0.021281
0.080966 0.141524 0.063922 0.713588
0.051690 0.034791 0.036385 0.877135
0.382108 0.249224 0.182798 0.185870
0.126633 0.553521 0.149283 0.170563
0.155120 0.438305 0.156269 0.250306
0.029971 0.020915 0.930505 0.018610
0.080394 0.106383 0.060741 0.752483
0.092464 0.045087 0.048707 0.813741
0.250000 0.250000 0.250000 0.250000

MOTIF CM000681.2_12390468-12392376(-)_1|1|1x0
letter-probability matrix: alength= 4 w= 46
0.052125 0.047836 0.854021 0.046018
0.112023 0.187124 0.107361 0.593492
0.306491 0.156395 0.179123 0.357991
0.209278 0.213376 0.319451 0.257895
0.340881 0.251721 0.256005 0.151393
0.132210 0.242387 0.244478 0.380924
0.127397 0.092517 0.634115 0.145971
0.116622 0.415586 0.135395 0.332398
0.149313 0.139739 0.136557 0.574392
0.445755 0.250304 0.187075 0.116866
0.820348 0.056852 0.067340 0.055460
0.069797 0.058207 0.052924 0.819072
0.358802 0.178800 0.288891 0.173507
0.327288 0.207516 0.274188 0.191008
0.135587 0.268942 0.273387 0.322084
0.343436 0.239228 0.262446 0.154889
0.171979 0.151809 0.118037 0.558174
0.161785 0.291297 0.380219 0.166699
0.039612 0.030141 0.895146 0.035101
0.106651 0.196619 0.083858 0.612872
0.209922 0.093916 0.126431 0.569731
0.137537 0.057131 0.752745 0.052587
0.114664 0.306371 0.107095 0.471870
0.072653 0.055727 0.056863 0.814757
0.062309 0.041548 0.858582 0.037561
0.104979 0.167053 0.086240 0.641728
0.076873 0.055302 0.057402 0.810422
0.347265 0.198642 0.189043 0.265050
0.185519 0.269704 0.220283 0.324493
0.244224 0.298954 0.157746 0.299076
0.050404 0.037367 0.878320 0.033909
0.105473 0.133150 0.083534 0.677842
0.121324 0.066752 0.071180 0.740744
0.042510 0.031000 0.888089 0.038402
0.110324 0.114683 0.099944 0.675049
0.235516 0.100239 0.153992 0.510252
0.088762 0.058910 0.800104 0.052224
0.115452 0.201159 0.081580 0.601809
0.072681 0.781975 0.053589 0.091755
0.022962 0.019828 0.938441 0.018769
0.032105 0.191494 0.038839 0.737562
0.027684 0.031634 0.032487 0.908196
0.271626 0.182109 0.286254 0.260011
0.183577 0.196963 0.252060 0.367400
0.147981 0.159007 0.240485 0.452527
0.250000 0.250000 0.250000 0.250000

MOTIF CM000681.2_12430158-12432150(-)_1|1|1x0
letter-probability matrix: alength= 4 w= 31
0.039612 0.030141 0.895146 0.035101
0.106651 0.196619 0.083858 0.612872
0.209922 0.093916 0.126431 0.569731
0.137537 0.057131 0.752745 0.052587
0.114664 0.306371 0.107095 0.471870
0.072653 0.055727 0.056863 0.814757
0.531494 0.176908 0.176366 0.115232
0.165841 0.297984 0.177663 0.358513
0.049972 0.042025 0.043396 0.864606
0.347265 0.198642 0.189043 0.265050
0.185519 0.269704 0.220283 0.324493
0.244224 0.298954 0.157746 0.299076
0.050404 0.037367 0.878320 0.033909
0.105473 0.133150 0.083534 0.677842
0.121324 0.066752 0.071180 0.740744
0.033638 0.024839 0.916860 0.024664
0.115858 0.172754 0.054251 0.657137
0.152415 0.068863 0.153399 0.625323
0.376727 0.223691 0.208662 0.190920
0.178282 0.359899 0.082433 0.379386
0.125459 0.663878 0.088317 0.122346
0.022962 0.019828 0.938441 0.018769
0.032105 0.191494 0.038839 0.737562
0.027684 0.031634 0.032487 0.908196
0.022962 0.019828 0.938441 0.018769
0.032105 0.191494 0.038839 0.737562
0.027684 0.031634 0.032487 0.908196
0.271626 0.182109 0.286254 0.260011
0.183577 0.196963 0.252060 0.367400
0.147981 0.159007 0.240485 0.452527
0.250000 0.250000 0.250000 0.250000

MOTIF CM000681.2_12430158-12432150(-)_1|2|1x0
letter-probability matrix: alength= 4 w= 16
0.022197 0.019785 0.939233 0.018785
0.075409 0.149917 0.071236 0.703438
0.320059 0.129984 0.155888 0.394069
0.195652 0.200800 0.344737 0.258811
0.372448 0.248143 0.253816 0.125593
0.103564 0.233225 0.235924 0.427287
0.087474 0.056990 0.750570 0.104965
0.084945 0.465883 0.103742 0.345430
0.112629 0.103063 0.099933 0.684375
0.346848 0.197441 0.142439 0.313271
0.898574 0.043493 0.032005 0.025929
0.123041 0.045572 0.497659 0.333728
0.088323 0.058144 0.778463 0.075071
0.298560 0.169084 0.444668 0.087688
0.048759 0.077185 0.820882 0.053175
0.250000 0.250000 0.250000 0.250000

MOTIF CM000681.2_12463998-12465876(-)_1|2|1x0
letter-probability matrix: alength= 4 w= 55
0.271824 0.205534 0.341248 0.181394
0.250733 0.152503 0.127074 0.469691
0.129317 0.494528 0.167527 0.208629
0.271824 0.205534 0.341248 0.181394
0.250733 0.152503 0.127074 0.469691
0.129317 0.494528 0.167527 0.208629
0.312884 0.211877 0.281851 0.193388
0.138798 0.253116 0.123803 0.484283
0.154292 0.318197 0.202817 0.324695
0.408271 0.203999 0.210971 0.176760
0.139916 0.277670 0.102550 0.479865
0.204432 0.343119 0.134792 0.317657
0.312884 0.211877 0.281851 0.193388
0.138798 0.253116 0.123803 0.484283
0.154292 0.318197 0.202817 0.324695
0.351420 0.160611 0.361752 0.126218
0.078427 0.213051 0.139055 0.569467
0.041544 0.041643 0.054641 0.862172
0.312884 0.211877 0.281851 0.193388
0.138798 0.253116 0.123803 0.484283
0.154292 0.318197 0.202817 0.324695
0.408271 0.203999 0.210971 0.176760
0.139916 0.277670 0.102550 0.479865
0.204432 0.343119 0.134792 0.317657
0.312884 0.211877 0.281851 0.193388
0.138798 0.253116 0.123803 0.484283
0.154292 0.318197 0.202817 0.324695
0.408271 0.203999 0.210971 0.176760
0.139916 0.277670 0.102550 0.479865
0.204432 0.343119 0.134792 0.317657
0.039211 0.031304 0.871461 0.058024
0.099448 0.091285 0.098614 0.710653
0.322509 0.215424 0.123422 0.338645
0.364282 0.103936 0.359460 0.172322
0.064827 0.458718 0.104526 0.371930
0.019154 0.033120 0.021674 0.926052
0.291456 0.176678 0.266561 0.265306
0.141548 0.190012 0.192214 0.476226
0.214582 0.291729 0.160007 0.333682
0.314049 0.176344 0.240851 0.268756
0.132622 0.286887 0.165633 0.414857
0.049867 0.063415 0.077017 0.809701
0.677276 0.083068 0.159915 0.079741
0.196044 0.406084 0.073822 0.324051
0.022816 0.018660 0.025518 0.933006
0.270800 0.278109 0.186382 0.264710
0.114691 0.294172 0.223882 0.367255
0.168959 0.089156 0.096096 0.645790
0.411887 0.173421 0.217059 0.197633
0.135220 0.184127 0.118721 0.561932
0.088780 0.059693 0.078132 0.773395
0.504925 0.129373 0.272906 0.092796
0.095722 0.222474 0.112244 0.569559
0.039667 0.030399 0.031715 0.898218
0.250000 0.250000 0.250000 0.250000

MOTIF CM000681.2_12526448-12527939(-)_1|2|1x0
letter-probability matrix: alength= 4 w= 43
0.031725 0.019969 0.929023 0.019284
0.081851 0.175091 0.093180 0.649879
0.046493 0.031150 0.037350 0.885007
0.406379 0.183921 0.207332 0.202368
0.078654 0.136683 0.106688 0.677975
0.051075 0.032371 0.041155 0.875398
0.479925 0.205495 0.167753 0.146826
0.266633 0.252255 0.118349 0.362763
0.267942 0.293618 0.143277 0.295162
0.191286 0.142411 0.330135 0.336168
0.247363 0.148867 0.345141 0.258630
0.201922 0.304411 0.292804 0.200863
0.425863 0.198539 0.206015 0.169583
0.129621 0.275471 0.092101 0.502807
0.199053 0.351829 0.125897 0.323221
0.029748 0.023221 0.901254 0.045778
0.086221 0.078469 0.085426 0.749885
0.328470 0.210737 0.114202 0.346591
0.703091 0.138300 0.072518 0.086091
0.914548 0.018291 0.046519 0.020642
0.175136 0.097684 0.483076 0.244104
0.265860 0.094233 0.301120 0.338787
0.266327 0.306193 0.254208 0.173272
0.110438 0.375131 0.115690 0.398741
0.398887 0.232731 0.102698 0.265684
0.638597 0.045142 0.255591 0.060669
0.272811 0.153717 0.229142 0.344329
0.390145 0.166211 0.265881 0.177763
0.079107 0.102531 0.118588 0.699774
0.060081 0.058699 0.834086 0.047133
0.029748 0.023221 0.901254 0.045778
0.086221 0.078469 0.085426 0.749885
0.328470 0.210737 0.114202 0.346591
0.390145 0.166211 0.265881 0.177763
0.079107 0.102531 0.118588 0.699774
0.060081 0.058699 0.834086 0.047133
0.029748 0.023221 0.901254 0.045778
0.086221 0.078469 0.085426 0.749885
0.328470 0.210737 0.114202 0.346591
0.048525 0.053525 0.855276 0.042674
0.118785 0.142186 0.129152 0.609877
0.147120 0.095897 0.110411 0.646572
0.250000 0.250000 0.250000 0.250000

MOTIF CM000681.2_12580487-12581762(-)_1|2|1x0
letter-probability matrix: alength= 4 w= 31
0.046613 0.030225 0.872807 0.050355
0.103108 0.054781 0.762296 0.079814
0.159765 0.069076 0.063817 0.707342
0.237933 0.204552 0.147497 0.410018
0.120060 0.082362 0.670184 0.127394
0.106528 0.079533 0.082464 0.731476
0.237334 0.165052 0.191070 0.406544
0.212961 0.114102 0.417472 0.255464
0.179225 0.347081 0.232332 0.241362
0.334467 0.285371 0.221414 0.158749
0.165096 0.178197 0.214651 0.442056
0.348320 0.130796 0.191814 0.329070
0.173125 0.116961 0.535079 0.174835
0.066564 0.097243 0.747229 0.088964
0.727202 0.110295 0.061370 0.101133
0.252098 0.166309 0.185034 0.396559
0.323202 0.169698 0.317916 0.189184
0.210316 0.295773 0.248110 0.245801
0.376773 0.195440 0.229207 0.198579
0.168008 0.183524 0.258132 0.390337
0.132380 0.074003 0.138732 0.654885
0.048533 0.023401 0.909868 0.018197
0.116449 0.133001 0.114600 0.635950
0.109698 0.068286 0.076827 0.745189
0.384046 0.104350 0.396215 0.115389
0.143964 0.170439 0.119917 0.565681
0.080225 0.053074 0.078485 0.788217
0.533894 0.218059 0.142166 0.105881
0.081750 0.134471 0.089315 0.694463
0.038681 0.024976 0.908398 0.027945
0.250000 0.250000 0.250000 0.250000

MOTIF CM000681.2_12580487-12581762(-)_1|3|1x0
letter-probability matrix: alength= 4 w= 7
0.171410 0.199448 0.434539 0.194602
0.236119 0.107983 0.037704 0.618193
0.022096 0.053783 0.673301 0.250820
0.338118 0.119757 0.504272 0.037853
0.126763 0.026519 0.016602 0.830115
0.054691 0.077582 0.057126 0.810601
0.250000 0.250000 0.250000 0.250000

MOTIF CM000681.2_12627682-12629257(+)_1|2|1x0
letter-probability matrix: alength= 4 w= 49
0.363948 0.106776 0.312486 0.216790
0.143015 0.366820 0.129823 0.360343
0.097521 0.137950 0.109335 0.655194
0.026064 0.020481 0.932929 0.020526
0.149028 0.353942 0.121236 0.375794
0.130148 0.116929 0.112826 0.640097
0.193730 0.280457 0.221061 0.304751
0.111360 0.132744 0.226137 0.529759
0.107293 0.077925 0.092544 0.722238
0.221299 0.133863 0.130608 0.514230
0.316933 0.205295 0.177626 0.300146
0.233960 0.339518 0.180352 0.246171
0.420992 0.147340 0.321573 0.110094
0.120689 0.107247 0.154287 0.617777
0.155812 0.094224 0.093886 0.656078
0.044635 0.053874 0.855628 0.045863
0.805638 0.062562 0.084853 0.046948
0.213436 0.162575 0.415369 0.208620
0.214756 0.216217 0.222148 0.346878
0.121571 0.489824 0.168783 0.219822
0.116361 0.146119 0.213337 0.524183
0.224234 0.190228 0.107201 0.478336
0.158513 0.247333 0.205630 0.388524
0.067522 0.055634 0.816812 0.060032
0.369667 0.213248 0.226575 0.190510
0.287257 0.129851 0.122904 0.459987
0.199814 0.142001 0.371608 0.286577
0.351446 0.197135 0.279461 0.171959
0.119101 0.193226 0.106759 0.580914
0.232290 0.304700 0.160788 0.302222
0.408050 0.138250 0.257280 0.196421
0.283944 0.320636 0.229822 0.165598
0.131723 0.139027 0.155756 0.573494
0.380701 0.222261 0.218670 0.178368
0.168295 0.133871 0.174570 0.523263
0.391120 0.160079 0.204787 0.244015
0.420726 0.223398 0.192131 0.163746
0.228693 0.272948 0.129907 0.368452
0.172487 0.245254 0.158065 0.424194
0.420726 0.223398 0.192131 0.163746
0.228693 0.272948 0.129907 0.368452
0.172487 0.245254 0.158065 0.424194
0.136053 0.071952 0.724533 0.067462
0.185115 0.146627 0.222135 0.446123
0.114065 0.089932 0.132252 0.663752
0.018794 0.022367 0.939711 0.019128
0.290577 0.249236 0.080513 0.379673
0.105996 0.086399 0.628626 0.178979
0.250000 0.250000 0.250000 0.250000

MOTIF CM000681.2_14718035-14719322(+)_1|2|1x0
letter-probability matrix: alength= 4 w= 28
0.505645 0.187223 0.212174 0.094958
0.128405 0.251696 0.089088 0.530812
0.022381 0.022957 0.028031 0.926632
0.429543 0.293184 0.099409 0.177864
0.085837 0.052677 0.803927 0.057560
0.887401 0.036225 0.043356 0.033017
0.177078 0.091879 0.183094 0.547950
0.101317 0.752948 0.076208 0.069527
0.047266 0.849747 0.044149 0.058838
0.363064 0.254173 0.163369 0.219394
0.076710 0.201381 0.111522 0.610387
0.029231 0.025908 0.917159 0.027703
0.335754 0.125589 0.329261 0.209397
0.122605 0.031311 0.805023 0.041061
0.144785 0.035080 0.043521 0.776614
0.367513 0.182934 0.191245 0.258309
0.197040 0.360197 0.155005 0.287757
0.194245 0.575759 0.096887 0.133109
0.434634 0.315460 0.148031 0.101875
0.037900 0.061030 0.037177 0.863892
0.908528 0.026808 0.029639 0.035024
0.244878 0.170502 0.325259 0.259361
0.574598 0.094541 0.086526 0.244335
0.018438 0.018841 0.921896 0.040825
0.058069 0.027798 0.894025 0.020108
0.811489 0.065765 0.087854 0.034893
0.080408 0.080569 0.066926 0.772098
0.250000 0.250000 0.250000 0.250000

MOTIF CM000681.2_19679130-19680297(+)_1|3|1x0
letter-probability matrix: alength= 4 w= 22
0.223471 0.108175 0.425796 0.242558
0.261631 0.135419 0.234254 0.368696
0.099427 0.204430 0.304680 0.391463
0.034499 0.021947 0.908375 0.035180
0.084333 0.225356 0.113814 0.576497
0.069622 0.057270 0.068940 0.804168
0.068843 0.038397 0.841265 0.051495
0.079640 0.508247 0.104507 0.307606
0.073454 0.044016 0.062000 0.820530
0.294519 0.250735 0.244959 0.209788
0.177597 0.149563 0.086794 0.586046
0.213081 0.311223 0.143528 0.332168
0.027459 0.019703 0.934155 0.018683
0.098656 0.234692 0.072998 0.593654
0.202355 0.283420 0.167124 0.347101
0.326664 0.194962 0.169013 0.309361
0.347909 0.210131 0.281436 0.160525
0.209959 0.278089 0.237967 0.273985
0.310661 0.146313 0.330144 0.212882
0.125459 0.164688 0.199521 0.510332
0.144277 0.093064 0.159090 0.603569
0.250000 0.250000 0.250000 0.250000

MOTIF CM000681.2_19711354-19713124(-)_1|3|1x0
letter-probability matrix: alength= 4 w= 46
0.223826 0.210407 0.189786 0.375981
0.182285 0.075948 0.605381 0.136387
0.294607 0.183015 0.263073 0.259305
0.457160 0.150811 0.276976 0.115053
0.119054 0.236615 0.135539 0.508791
0.065232 0.052521 0.054366 0.827880
0.242243 0.274574 0.209241 0.273942
0.223515 0.116318 0.465575 0.194592
0.268772 0.176563 0.388818 0.165847
0.318378 0.140887 0.253165 0.287570
0.112837 0.118916 0.205198 0.563049
0.051087 0.058505 0.796221 0.094188
0.346850 0.193062 0.334287 0.125801
0.104154 0.302656 0.152629 0.440561
0.099788 0.072160 0.156888 0.671164
0.305593 0.226032 0.234233 0.234142
0.084988 0.146696 0.129356 0.638961
0.047798 0.060682 0.820631 0.070890
0.230812 0.150994 0.147888 0.470306
0.306601 0.212505 0.188059 0.292834
0.237190 0.324802 0.190409 0.247599
0.022962 0.019828 0.938441 0.018769
0.032105 0.191494 0.038839 0.737562
0.027684 0.031634 0.032487 0.908196
0.346850 0.193062 0.334287 0.125801
0.104154 0.302656 0.152629 0.440561
0.099788 0.072160 0.156888 0.671164
0.243529 0.204274 0.274401 0.277796
0.162071 0.194857 0.225480 0.417592
0.159231 0.155051 0.174583 0.511135
0.294177 0.258099 0.271803 0.175921
0.141414 0.121927 0.163167 0.573491
0.257710 0.164326 0.185684 0.392281
0.289819 0.249143 0.186405 0.274633
0.191305 0.177790 0.154771 0.476135
0.087690 0.062745 0.070516 0.779049
0.022962 0.019828 0.938441 0.018769
0.032105 0.191494 0.038839 0.737562
0.027684 0.031634 0.032487 0.908196
0.293826 0.210019 0.219872 0.276282
0.351913 0.201655 0.242108 0.204323
0.219735 0.268698 0.250780 0.260787
0.069752 0.046663 0.843211 0.040375
0.176619 0.239724 0.120060 0.463596
0.161737 0.194551 0.160087 0.483624
0.250000 0.250000 0.250000 0.250000

MOTIF CM000681.2_19794554-19795688(-)_1|1|1x0
letter-probability matrix: alength= 4 w= 25
0.324879 0.099276 0.375551 0.200294
0.142744 0.189897 0.131537 0.535822
0.126802 0.221833 0.073668 0.577696
0.474093 0.225623 0.220431 0.079853
0.115011 0.524427 0.072081 0.288480
0.120535 0.065000 0.238590 0.575875
0.317515 0.086207 0.311906 0.284372
0.104340 0.426782 0.139171 0.329706
0.056341 0.087479 0.032174 0.824007
0.424315 0.140139 0.233297 0.202249
0.674659 0.087607 0.102051 0.135684
0.025778 0.037218 0.912037 0.024967
0.306991 0.119257 0.440355 0.133397
0.057839 0.103937 0.760117 0.078107
0.608265 0.179100 0.099767 0.112868
0.507508 0.195429 0.195845 0.101217
0.059207 0.614037 0.088870 0.237886
0.033299 0.023835 0.023136 0.919730
0.652921 0.187073 0.108015 0.051991
0.797060 0.083405 0.075919 0.043616
0.718772 0.109783 0.071123 0.100322
0.447079 0.284920 0.088958 0.179042
0.031685 0.018553 0.927644 0.022118
0.933067 0.021727 0.024775 0.020431
0.250000 0.250000 0.250000 0.250000

MOTIF CM000681.2_19835133-19836070(+)_1|1|1x0
letter-probability matrix: alength= 4 w= 13
0.372906 0.257066 0.196325 0.173703
0.186143 0.347613 0.172864 0.293380
0.053053 0.047934 0.058845 0.840168
0.363021 0.143556 0.213768 0.279655
0.098289 0.056732 0.770286 0.074693
0.093818 0.059539 0.063839 0.782804
0.372126 0.227740 0.111960 0.288174
0.075974 0.071009 0.728453 0.124563
0.042605 0.033495 0.883810 0.040090
0.703091 0.138300 0.072518 0.086091
0.914548 0.018291 0.046519 0.020642
0.175136 0.097684 0.483076 0.244104
0.250000 0.250000 0.250000 0.250000

MOTIF CM000681.2_19891445-19892744(+)_1|1|1x0
letter-probability matrix: alength= 4 w= 34
0.092780 0.064131 0.191063 0.652026
0.045433 0.853579 0.047579 0.053410
0.059380 0.157166 0.069976 0.713477
0.403316 0.257312 0.261019 0.078353
0.316613 0.393021 0.105398 0.184968
0.107762 0.108319 0.162665 0.621253
0.270497 0.126165 0.403798 0.199540
0.149381 0.440837 0.148281 0.261501
0.101174 0.186648 0.130401 0.581777
0.590715 0.164638 0.148243 0.096404
0.106973 0.579687 0.082700 0.230639
0.035721 0.037904 0.029169 0.897206
0.289657 0.117285 0.304845 0.288213
0.206107 0.032606 0.710040 0.051248
0.191018 0.083522 0.078674 0.646785
0.591959 0.133633 0.162543 0.111865
0.830420 0.065198 0.050521 0.053861
0.051241 0.074196 0.058008 0.816555
0.401987 0.126261 0.233765 0.237987
0.093677 0.067927 0.760793 0.077604
0.126492 0.064921 0.064209 0.744378
0.287540 0.264883 0.143664 0.303913
0.108551 0.579423 0.135698 0.176327
0.048420 0.050508 0.825907 0.075165
0.603209 0.223027 0.093857 0.079907
0.735461 0.080936 0.105909 0.077694
0.763325 0.086728 0.064734 0.085213
0.606774 0.226724 0.083373 0.083129
0.633112 0.105218 0.165131 0.096539
0.733157 0.095452 0.081063 0.090328
0.324176 0.396082 0.225931 0.053812
0.290651 0.069725 0.178303 0.461320
0.041070 0.018369 0.918467 0.022094
0.250000 0.250000 0.250000 0.250000

MOTIF CM000681.2_19933153-19934815(+)_1|1|1x0
letter-probability matrix: alength= 4 w= 49
0.022197 0.019785 0.939233 0.018785
0.075409 0.149917 0.071236 0.703438
0.320059 0.129984 0.155888 0.394069
0.493364 0.199626 0.200029 0.106981
0.064962 0.596725 0.095475 0.242838
0.038928 0.028352 0.027564 0.905156
0.326739 0.134776 0.290302 0.248183
0.145317 0.038383 0.745991 0.070308
0.200601 0.090575 0.084804 0.624020
0.412355 0.113519 0.388047 0.086079
0.026788 0.869907 0.021774 0.081531
0.923676 0.028562 0.023138 0.024624
0.383100 0.102984 0.427215 0.086701
0.059230 0.407618 0.049296 0.483856
0.929821 0.024040 0.020932 0.025207
0.383100 0.102984 0.427215 0.086701
0.059230 0.407618 0.049296 0.483856
0.929821 0.024040 0.020932 0.025207
0.353369 0.114919 0.401792 0.129920
0.090271 0.688079 0.085701 0.135949
0.097836 0.196723 0.078945 0.626496
0.391806 0.160331 0.185129 0.262734
0.106274 0.294825 0.275420 0.323482
0.043284 0.026350 0.031124 0.899243
0.055888 0.034826 0.859661 0.049626
0.079349 0.474614 0.081422 0.364615
0.048292 0.052646 0.051087 0.847976
0.071018 0.032980 0.865996 0.030006
0.093323 0.711377 0.045483 0.149816
0.086997 0.075855 0.107256 0.729892
0.362272 0.156204 0.285200 0.196324
0.213387 0.216220 0.278015 0.292378
0.094727 0.227668 0.254705 0.422900
0.412355 0.113519 0.388047 0.086079
0.026788 0.869907 0.021774 0.081531
0.923676 0.028562 0.023138 0.024624
0.412355 0.113519 0.388047 0.086079
0.026788 0.869907 0.021774 0.081531
0.923676 0.028562 0.023138 0.024624
0.353369 0.114919 0.401792 0.129920
0.090271 0.688079 0.085701 0.135949
0.097836 0.196723 0.078945 0.626496
0.425808 0.135253 0.317120 0.121819
0.124355 0.100508 0.186094 0.589043
0.129482 0.059469 0.060565 0.750484
0.548273 0.294206 0.102283 0.055239
0.083979 0.558456 0.057186 0.300379
0.929000 0.023408 0.024858 0.022734
0.250000 0.250000 0.250000 0.250000

MOTIF CM000681.2_20006007-20007288(-)_1|2|1x0
letter-probability matrix: alength= 4 w= 28
0.129307 0.084919 0.642966 0.142809
0.122688 0.052427 0.686934 0.137951
0.104202 0.016938 0.846888 0.031973
0.429974 0.150871 0.265072 0.154083
0.128271 0.284609 0.157003 0.430117
0.094777 0.081234 0.338489 0.485501
0.194614 0.158702 0.157330 0.489353
0.238272 0.254515 0.272864 0.234348
0.031411 0.080110 0.858498 0.029981
0.512616 0.200475 0.165319 0.121590
0.211577 0.232912 0.214803 0.340709
0.218536 0.107583 0.492475 0.181405
0.367234 0.116376 0.327870 0.188521
0.145403 0.210623 0.165603 0.478372
0.109187 0.074461 0.136188 0.680165
0.269924 0.159661 0.145131 0.425284
0.077949 0.075823 0.692636 0.153592
0.053630 0.031789 0.877002 0.037580
0.047148 0.034173 0.861743 0.056935
0.101642 0.159736 0.138402 0.600221
0.122571 0.182335 0.094055 0.601039
0.316964 0.087367 0.311429 0.284241
0.105579 0.424861 0.140355 0.329205
0.057812 0.089306 0.033229 0.819653
0.197222 0.096108 0.222929 0.483741
0.324785 0.239071 0.264749 0.171395
0.099962 0.466942 0.093740 0.339355
0.250000 0.250000 0.250000 0.250000

MOTIF CM000681.2_20117752-20119357(+)_1|2|1x0
letter-probability matrix: alength= 4 w= 43
0.253007 0.147237 0.316173 0.283583
0.247978 0.571121 0.097090 0.083810
0.152238 0.162589 0.155978 0.529195
0.447843 0.183183 0.126015 0.242959
0.068115 0.099887 0.127954 0.704044
0.029141 0.021445 0.917928 0.031485
0.249338 0.108955 0.543342 0.098364
0.033262 0.141084 0.067301 0.758353
0.025486 0.033309 0.909539 0.031666
0.429337 0.133173 0.317803 0.119686
0.121868 0.098065 0.183902 0.596164
0.126211 0.057040 0.058113 0.758637
0.554686 0.214767 0.112009 0.118538
0.655221 0.087947 0.137057 0.119775
0.029885 0.021955 0.926196 0.021964
0.446390 0.207596 0.233174 0.112840
0.080444 0.072511 0.080592 0.766453
0.058506 0.027204 0.878741 0.035549
0.434560 0.170966 0.270672 0.123803
0.059986 0.173869 0.070180 0.695965
0.021132 0.018746 0.937283 0.022839
0.235540 0.133962 0.327355 0.303144
0.192318 0.147340 0.449256 0.211086
0.330751 0.337005 0.161767 0.170477
0.305026 0.268740 0.216787 0.209447
0.130278 0.205646 0.132971 0.531105
0.074460 0.064421 0.784171 0.076948
0.433096 0.138927 0.316901 0.111076
0.285159 0.357655 0.126972 0.230214
0.220506 0.128270 0.129724 0.521500
0.434972 0.198901 0.225534 0.140594
0.165460 0.294157 0.199444 0.340940
0.232870 0.170552 0.363162 0.233416
0.374523 0.257009 0.195635 0.172834
0.185375 0.348833 0.171994 0.293799
0.051563 0.046530 0.057265 0.844641
0.374523 0.257009 0.195635 0.172834
0.185375 0.348833 0.171994 0.293799
0.051563 0.046530 0.057265 0.844641
0.247154 0.234522 0.097467 0.420856
0.053985 0.058033 0.813244 0.074738
0.042269 0.029898 0.896108 0.031725
0.250000 0.250000 0.250000 0.250000

MOTIF CM000681.2_20196935-20198099(+)_1|1|1x0
letter-probability matrix: alength= 4 w= 28
0.082242 0.055084 0.180125 0.682549
0.036533 0.881511 0.038410 0.043545
0.050189 0.144338 0.059978 0.745495
0.535331 0.247039 0.119583 0.098047
0.753882 0.075072 0.111386 0.059661
0.082060 0.084486 0.153440 0.680014
0.279219 0.088977 0.235710 0.396094
0.182644 0.203516 0.208369 0.405471
0.137212 0.113419 0.070224 0.679145
0.237438 0.237585 0.133911 0.391066
0.063251 0.065236 0.739959 0.131554
0.025686 0.020325 0.934468 0.019520
0.293376 0.121981 0.409325 0.175318
0.147585 0.181305 0.511289 0.159821
0.414320 0.214512 0.228447 0.142721
0.516695 0.192649 0.193073 0.097582
0.055686 0.625057 0.084742 0.234514
0.030035 0.021257 0.020613 0.928095
0.251480 0.215430 0.189438 0.343652
0.140097 0.220403 0.191255 0.448246
0.097472 0.106917 0.301244 0.494367
0.542865 0.143547 0.141508 0.172079
0.146110 0.186801 0.173987 0.493103
0.070993 0.037739 0.044999 0.846269
0.303572 0.219484 0.133958 0.342986
0.060293 0.039814 0.836375 0.063519
0.036069 0.018474 0.923711 0.021746
0.250000 0.250000 0.250000 0.250000

MOTIF CM000681.2_20397327-20398582(-)_1|2|1x0
letter-probability matrix: alength= 4 w= 19
0.308088 0.112840 0.451970 0.127102
0.050843 0.094762 0.784437 0.069957
0.630322 0.171988 0.092377 0.105314
0.524405 0.190284 0.190715 0.094596
0.052859 0.634169 0.081375 0.231597
0.027517 0.019290 0.018690 0.934503
0.377863 0.077974 0.190345 0.353818
0.171608 0.151114 0.143164 0.534114
0.065512 0.059987 0.115542 0.758959
0.458198 0.222336 0.153238 0.166228
0.068763 0.462870 0.123031 0.345335
0.071929 0.034192 0.065570 0.828309
0.206089 0.089616 0.172766 0.531530
0.110227 0.045062 0.786389 0.058322
0.119884 0.071342 0.085028 0.723746
0.442023 0.071204 0.375413 0.111360
0.044536 0.649960 0.091139 0.214365
0.036494 0.062471 0.030556 0.870480
0.250000 0.250000 0.250000 0.250000

MOTIF CM000681.2_20397327-20398582(-)_1|3|1x0
letter-probability matrix: alength= 4 w= 7
0.568837 0.061340 0.130252 0.239571
0.039786 0.044132 0.876793 0.039289
0.040948 0.018370 0.022161 0.918521
0.589624 0.161476 0.186311 0.062589
0.065324 0.580885 0.084650 0.269141
0.098488 0.018605 0.051752 0.831155
0.250000 0.250000 0.250000 0.250000

MOTIF CM000681.2_20544594-20546004(-)_1|1|1x0
letter-probability matrix: alength= 4 w= 40
0.427469 0.302196 0.167994 0.102341
0.310227 0.457690 0.092561 0.139523
0.180662 0.454416 0.149181 0.215741
0.117436 0.051067 0.793278 0.038218
0.094321 0.349258 0.105052 0.451369
0.024837 0.021646 0.909464 0.044053
0.252825 0.164947 0.162794 0.419433
0.153675 0.028223 0.753903 0.064199
0.336421 0.123476 0.237447 0.302655
0.508985 0.175788 0.211673 0.103554
0.292562 0.394658 0.122234 0.190546
0.193934 0.344349 0.212468 0.249248
0.532469 0.147121 0.145099 0.175311
0.149385 0.189445 0.176864 0.484307
0.075930 0.041214 0.048859 0.833997
0.210843 0.096295 0.178599 0.514263
0.119984 0.051705 0.762400 0.065911
0.128742 0.078993 0.093178 0.699086
0.532469 0.147121 0.145099 0.175311
0.149385 0.189445 0.176864 0.484307
0.075930 0.041214 0.048859 0.833997
0.468966 0.088336 0.365225 0.077473
0.153473 0.431988 0.079978 0.334561
0.042436 0.037516 0.036994 0.883053
0.402213 0.192759 0.285404 0.119625
0.159537 0.221577 0.124668 0.494219
0.022914 0.023933 0.923728 0.029425
0.565001 0.212021 0.108228 0.114750
0.667952 0.083909 0.132692 0.115446
0.026908 0.019568 0.933947 0.019576
0.329941 0.291763 0.093194 0.285101
0.430128 0.199396 0.210980 0.159495
0.024396 0.040993 0.901359 0.033252
0.210843 0.096295 0.178599 0.514263
0.119984 0.051705 0.762400 0.065911
0.128742 0.078993 0.093178 0.699086
0.562446 0.291766 0.095771 0.050018
0.077688 0.572686 0.051808 0.297819
0.941087 0.019411 0.020681 0.018822
0.250000 0.250000 0.250000 0.250000

MOTIF CM000681.2_20624292-20625678(-)_1|1|1x0
letter-probability matrix: alength= 4 w= 31
0.530895 0.228386 0.141928 0.098791
0.897172 0.024731 0.053487 0.024609
0.158052 0.296739 0.133513 0.411697
0.730845 0.106509 0.107576 0.055070
0.103811 0.547684 0.067824 0.280681
0.891045 0.031566 0.042668 0.034721
0.654584 0.131489 0.110514 0.103414
0.581333 0.078662 0.271757 0.068247
0.041154 0.029325 0.034210 0.895311
0.264742 0.224561 0.162808 0.347889
0.203530 0.457394 0.181431 0.157645
0.063156 0.055203 0.793748 0.087893
0.415850 0.205881 0.236372 0.141898
0.219105 0.262626 0.235832 0.282437
0.109089 0.064757 0.075302 0.750852
0.252039 0.220374 0.197109 0.330478
0.153021 0.226729 0.200471 0.419779
0.113160 0.122615 0.301233 0.462992
0.322196 0.389094 0.229326 0.059384
0.290958 0.075854 0.183648 0.449540
0.048343 0.022660 0.902033 0.026963
0.304527 0.130395 0.420894 0.144183
0.071014 0.120140 0.715868 0.092979
0.570709 0.190584 0.112755 0.125952
0.503317 0.213797 0.209958 0.072927
0.141982 0.571682 0.085442 0.200895
0.059345 0.042886 0.047542 0.850228
0.028689 0.021358 0.925323 0.024630
0.080255 0.215241 0.081442 0.623061
0.028349 0.018525 0.026855 0.926271
0.250000 0.250000 0.250000 0.250000

MOTIF CM000681.2_20691457-20692036(+)_1|1|1x0
letter-probability matrix: alength= 4 w= 7
0.129399 0.032156 0.041165 0.797280
0.154670 0.158340 0.107773 0.579217
0.121759 0.139874 0.117844 0.620523
0.293829 0.081547 0.418273 0.206351
0.185625 0.287141 0.337062 0.190172
0.032557 0.017811 0.890529 0.059103
0.250000 0.250000 0.250000 0.250000

MOTIF CM000681.2_20805798-20807319(+)_1|1|1x0
letter-probability matrix: alength= 4 w= 43
0.040486 0.024641 0.916543 0.018331
0.927110 0.019193 0.034528 0.019170
0.250668 0.249293 0.189414 0.310625
0.079754 0.032829 0.853939 0.033478
0.086935 0.545733 0.092202 0.275130
0.062196 0.054701 0.048635 0.834468
0.492614 0.181284 0.215883 0.110219
0.291255 0.385934 0.128197 0.194614
0.197181 0.338316 0.214851 0.249652
0.413016 0.145785 0.235385 0.205815
0.650351 0.095457 0.110181 0.144011
0.031303 0.044209 0.894112 0.030376
0.466668 0.171469 0.267078 0.094785
0.170980 0.167126 0.149949 0.511945
0.042494 0.025038 0.900789 0.031679
0.218513 0.114465 0.513068 0.153954
0.111430 0.294554 0.133669 0.460346
0.157584 0.195726 0.072002 0.574688
0.297533 0.282055 0.210162 0.210250
0.146156 0.113452 0.141430 0.598963
0.063747 0.039607 0.043760 0.852886
0.292334 0.118020 0.376403 0.213243
0.064928 0.600824 0.102364 0.231884
0.041886 0.048735 0.028463 0.880916
0.215206 0.102996 0.184109 0.497689
0.129660 0.058755 0.737764 0.073820
0.137401 0.086801 0.101384 0.674414
0.514225 0.153422 0.151439 0.180915
0.155171 0.194011 0.181871 0.468947
0.085157 0.047940 0.056258 0.810645
0.466668 0.171469 0.267078 0.094785
0.170980 0.167126 0.149949 0.511945
0.042494 0.025038 0.900789 0.031679
0.545652 0.217100 0.115361 0.121887
0.643956 0.091562 0.140885 0.123597
0.032715 0.024248 0.918779 0.024257
0.299645 0.223117 0.142417 0.334820
0.073203 0.050195 0.799846 0.076756
0.047047 0.025605 0.897650 0.029698
0.323747 0.394513 0.226710 0.055030
0.290746 0.071075 0.179516 0.458664
0.042628 0.019270 0.914982 0.023120
0.250000 0.250000 0.250000 0.250000

MOTIF CM000681.2_20948652-20950299(+)_1|1|1x0
letter-probability matrix: alength= 4 w= 46
0.189843 0.091622 0.417993 0.300542
0.128719 0.395269 0.104110 0.371901
0.052610 0.178048 0.058440 0.710901
0.504129 0.139290 0.256450 0.100131
0.833887 0.072213 0.045804 0.048096
0.715755 0.140662 0.060371 0.083212
0.224497 0.137862 0.429000 0.208641
0.109601 0.192176 0.503040 0.195183
0.567549 0.233984 0.063606 0.134860
0.359447 0.173208 0.268525 0.198819
0.117986 0.527080 0.078853 0.276081
0.059910 0.060414 0.098245 0.781431
0.050273 0.030340 0.897494 0.021893
0.884537 0.039914 0.036846 0.038703
0.805224 0.068590 0.046780 0.079406
0.323416 0.388445 0.149865 0.138274
0.099776 0.160074 0.612567 0.127583
0.527691 0.218269 0.126777 0.127263
0.380429 0.077762 0.467911 0.073898
0.037886 0.835209 0.034917 0.091988
0.018661 0.028060 0.020214 0.933064
0.390124 0.133547 0.236192 0.240138
0.104892 0.077897 0.729093 0.088118
0.138278 0.074576 0.073819 0.713326
0.359475 0.294110 0.109800 0.236615
0.027526 0.020992 0.925673 0.025809
0.907578 0.025481 0.037734 0.029206
0.577797 0.230025 0.103232 0.088946
0.703824 0.091256 0.117051 0.087868
0.731633 0.097708 0.074532 0.096127
0.321611 0.387143 0.230239 0.061007
0.290992 0.077619 0.185113 0.446276
0.050529 0.023992 0.897014 0.028464
0.321611 0.387143 0.230239 0.061007
0.290992 0.077619 0.185113 0.446276
0.050529 0.023992 0.897014 0.028464
0.504129 0.139290 0.256450 0.100131
0.833887 0.072213 0.045804 0.048096
0.715755 0.140662 0.060371 0.083212
0.262201 0.102077 0.372095 0.263627
0.075198 0.698599 0.074144 0.152059
0.039266 0.087064 0.038008 0.835662
0.368564 0.236554 0.190894 0.203989
0.176226 0.320631 0.176017 0.327125
0.195260 0.152623 0.273204 0.378913
0.250000 0.250000 0.250000 0.250000

MOTIF CM000681.2_21056566-21058018(+)_1|1|1x0
letter-probability matrix: alength= 4 w= 34
0.527664 0.129608 0.252328 0.090400
0.865215 0.059901 0.036445 0.038439
0.750696 0.127127 0.050498 0.071679
0.317612 0.267182 0.175642 0.239564
0.137917 0.079011 0.594737 0.188335
0.081023 0.074219 0.764521 0.080237
0.378651 0.260322 0.205240 0.155786
0.864887 0.033393 0.070017 0.031703
0.047376 0.798738 0.035792 0.118094
0.261209 0.093283 0.382749 0.262760
0.064380 0.733379 0.063395 0.138845
0.030768 0.073376 0.029694 0.866163
0.196576 0.161164 0.159806 0.482454
0.238584 0.254408 0.272250 0.234758
0.033898 0.084354 0.849353 0.032395
0.552250 0.293565 0.100443 0.053742
0.082192 0.562455 0.055645 0.299708
0.932572 0.022226 0.023624 0.021576
0.300603 0.222259 0.140355 0.336782
0.069939 0.047526 0.809118 0.073416
0.044182 0.023699 0.904534 0.027584
0.300603 0.222259 0.140355 0.336782
0.069939 0.047526 0.809118 0.073416
0.044182 0.023699 0.904534 0.027584
0.552250 0.293565 0.100443 0.053742
0.082192 0.562455 0.055645 0.299708
0.932572 0.022226 0.023624 0.021576
0.026349 0.018443 0.922152 0.033056
0.027725 0.891003 0.022760 0.058512
0.025352 0.023265 0.029332 0.922050
0.404538 0.215869 0.137412 0.242182
0.222887 0.078337 0.572252 0.126524
0.155683 0.136930 0.299681 0.407707
0.250000 0.250000 0.250000 0.250000

MOTIF CM000681.2_21116742-21118329(+)_1|1|1x0
letter-probability matrix: alength= 4 w= 37
0.408381 0.148147 0.236207 0.207264
0.640099 0.098810 0.113623 0.147468
0.033868 0.047401 0.885840 0.032891
0.537575 0.219129 0.118389 0.124906
0.633795 0.094856 0.144311 0.127039
0.035433 0.026470 0.911617 0.026480
0.513952 0.135229 0.254818 0.096001
0.847563 0.066881 0.041694 0.043862
0.730648 0.134980 0.056099 0.078273
0.398433 0.157317 0.285628 0.158621
0.128605 0.157055 0.508106 0.206234
0.172028 0.120925 0.138855 0.568193
0.270801 0.173264 0.226815 0.329119
0.204595 0.044270 0.701199 0.049936
0.084967 0.045491 0.088827 0.780714
0.261823 0.098340 0.376535 0.263302
0.070553 0.713385 0.069526 0.146535
0.035516 0.081167 0.034335 0.848982
0.200089 0.165648 0.164321 0.469941
0.239151 0.254210 0.271137 0.235502
0.038857 0.092470 0.831456 0.037217
0.484887 0.136144 0.292583 0.086386
0.085481 0.111629 0.072385 0.730505
0.104568 0.052644 0.062372 0.780415
0.395736 0.130060 0.235063 0.239141
0.099490 0.073055 0.744426 0.083029
0.132651 0.069882 0.069146 0.728321
0.508503 0.212272 0.208384 0.070841
0.139613 0.578293 0.083153 0.198942
0.056691 0.040699 0.045212 0.857398
0.114603 0.050403 0.787793 0.047201
0.072419 0.387616 0.066312 0.473654
0.026372 0.018567 0.928338 0.026722
0.396459 0.218169 0.141985 0.243387
0.227010 0.083980 0.556521 0.132489
0.160067 0.141673 0.298389 0.399872
0.250000 0.250000 0.250000 0.250000

MOTIF CM000681.2_21182558-21184031(+)_1|1|1x0
letter-probability matrix: alength= 4 w= 37
0.414245 0.111838 0.389468 0.084450
0.025554 0.874647 0.020706 0.079093
0.927413 0.027209 0.021973 0.023405
0.417238 0.143656 0.234618 0.204488
0.659551 0.092469 0.107099 0.140881
0.029121 0.041469 0.901171 0.028239
0.759271 0.096156 0.097190 0.047383
0.095271 0.567423 0.060342 0.276964
0.911664 0.025316 0.034980 0.028040
0.329742 0.188706 0.172246 0.309306
0.233776 0.093668 0.185684 0.486872
0.044072 0.050814 0.832464 0.072651
0.480422 0.187697 0.188805 0.143077
0.826641 0.043728 0.089042 0.040590
0.073230 0.747178 0.074922 0.104670
0.261209 0.093283 0.382749 0.262760
0.064380 0.733379 0.063395 0.138845
0.030768 0.073376 0.029694 0.866163
0.196576 0.161164 0.159806 0.482454
0.238584 0.254408 0.272250 0.234758
0.033898 0.084354 0.849353 0.032395
0.552250 0.293565 0.100443 0.053742
0.082192 0.562455 0.055645 0.299708
0.932572 0.022226 0.023624 0.021576
0.300603 0.222259 0.140355 0.336782
0.069939 0.047526 0.809118 0.073416
0.044182 0.023699 0.904534 0.027584
0.552250 0.293565 0.100443 0.053742
0.082192 0.562455 0.055645 0.299708
0.932572 0.022226 0.023624 0.021576
0.026349 0.018443 0.922152 0.033056
0.027725 0.891003 0.022760 0.058512
0.025352 0.023265 0.029332 0.922050
0.404538 0.215869 0.137412 0.242182
0.222887 0.078337 0.572252 0.126524
0.155683 0.136930 0.299681 0.407707
0.250000 0.250000 0.250000 0.250000

MOTIF CM000681.2_21293276-21294785(-)_1|2|1x0
letter-probability matrix: alength= 4 w= 43
0.494450 0.123621 0.269406 0.112522
0.791437 0.061166 0.085405 0.061992
0.797317 0.066196 0.055948 0.080540
0.413322 0.112658 0.388775 0.085244
0.026151 0.872348 0.021223 0.080279
0.925606 0.027863 0.022536 0.023994
0.289737 0.116998 0.304976 0.288288
0.205642 0.032351 0.711088 0.050918
0.190643 0.083151 0.078310 0.647896
0.593426 0.141354 0.193576 0.071644
0.555585 0.112872 0.203169 0.128374
0.042581 0.040617 0.046544 0.870258
0.314979 0.137897 0.332652 0.214471
0.359670 0.337625 0.119042 0.183663
0.206042 0.234783 0.136250 0.422925
0.221483 0.174333 0.199609 0.404574
0.093475 0.444319 0.244710 0.217497
0.104367 0.065375 0.700149 0.130109
0.320256 0.132893 0.316799 0.230052
0.068181 0.049927 0.810199 0.071693
0.029279 0.018598 0.929887 0.022235
0.447686 0.117262 0.328877 0.106175
0.050769 0.823383 0.035472 0.090377
0.042752 0.097953 0.053427 0.805869
0.289737 0.116998 0.304976 0.288288
0.205642 0.032351 0.711088 0.050918
0.190643 0.083151 0.078310 0.647896
0.700078 0.164249 0.091479 0.044194
0.783076 0.096521 0.059538 0.060866
0.851052 0.056410 0.047072 0.045465
0.415919 0.144318 0.234859 0.204903
0.656692 0.093396 0.108056 0.141856
0.029787 0.042308 0.899014 0.028891
0.107272 0.030263 0.840931 0.021534
0.031278 0.829863 0.025212 0.113646
0.928129 0.020214 0.023168 0.028488
0.350482 0.265540 0.201001 0.182977
0.656574 0.082211 0.182336 0.078880
0.184218 0.105116 0.524311 0.186355
0.562232 0.114110 0.167151 0.156507
0.339292 0.152080 0.209233 0.299395
0.191913 0.174326 0.294252 0.339509
0.250000 0.250000 0.250000 0.250000

MOTIF CM000681.2_21382801-21384611(+)_1|1|1x0
letter-probability matrix: alength= 4 w= 7
0.026349 0.018443 0.922152 0.033056
0.027725 0.891003 0.022760 0.058512
0.025352 0.023265 0.029332 0.922050
0.404538 0.215869 0.137412 0.242182
0.222887 0.078337 0.572252 0.126524
0.155683 0.136930 0.299681 0.407707
0.250000 0.250000 0.250000 0.250000

MOTIF CM000681.2_21382801-21384611(+)_1|2|1x0
letter-probability matrix: alength= 4 w= 13
0.061551 0.017922 0.896080 0.024448
0.064238 0.636006 0.028020 0.271736
0.050195 0.029649 0.053322 0.866834
0.041118 0.024747 0.850100 0.084035
0.096475 0.055696 0.782471 0.065359
0.137370 0.051483 0.060407 0.750740
0.150031 0.091740 0.372400 0.385830
0.219330 0.233257 0.422101 0.125311
0.500928 0.400435 0.050195 0.048442
0.437321 0.167153 0.186265 0.209261
0.050965 0.047056 0.864844 0.037135
0.940177 0.019358 0.019646 0.020818
0.250000 0.250000 0.250000 0.250000

MOTIF CM000681.2_21422848-21424981(+)_1|1|1x0
letter-probability matrix: alength= 4 w= 7
0.026349 0.018443 0.922152 0.033056
0.027725 0.891003 0.022760 0.058512
0.025352 0.023265 0.029332 0.922050
0.404538 0.215869 0.137412 0.242182
[truncated: 411,975 more chars]
