# Supplementary material for: Transposable elements drive the evolution of metazoan zinc finger genes
Source: Genome Res. 2023 Aug;33(8):1325–39. doi: 10.1101/gr.277966.123 (PMC10547256; doi:10.1101/gr.277966.123)
Supplement: Supplement 3 [file Supplemental_Data_3.tar.gz › supplementary_data_3/Homo_sapiens/results.PFM.txt]

TF	Unknown
TF Name	Unknown
Gene	CM000663.2_13778287-13782832(+)_1
Motif	CM000663.2_13778287-13782832(+)_1|1|1x0
Family	C2H2 ZF
Species	Unknown
Pos	A	C	G	T
1	0.04577	0.0183307	0.916537	0.0193622
2	0.166706	0.104385	0.427132	0.301777
3	0.0992084	0.0370506	0.159593	0.704148
4	0.25	0.25	0.25	0.25


TF	Unknown
TF Name	Unknown
Gene	CM000663.2_13778287-13782832(+)_1
Motif	CM000663.2_13778287-13782832(+)_1|2|1x0
Family	C2H2 ZF
Species	Unknown
Pos	A	C	G	T
1	0.0395865	0.0183245	0.916224	0.0258654
2	0.826137	0.0877842	0.0606963	0.0253825
3	0.253156	0.0475022	0.159259	0.540083
4	0.25	0.25	0.25	0.25


TF	Unknown
TF Name	Unknown
Gene	CM000663.2_13778287-13782832(+)_1
Motif	CM000663.2_13778287-13782832(+)_1|3|1x0
Family	C2H2 ZF
Species	Unknown
Pos	A	C	G	T
1	0.0271123	0.0186566	0.93283	0.0214009
2	0.91011	0.0302999	0.0362517	0.0233379
3	0.167061	0.0531483	0.0780958	0.701695
4	0.25	0.25	0.25	0.25


TF	Unknown
TF Name	Unknown
Gene	CM000663.2_13778287-13782832(+)_1
Motif	CM000663.2_13778287-13782832(+)_1|4|1x0
Family	C2H2 ZF
Species	Unknown
Pos	A	C	G	T
1	0.713953	0.0843739	0.158098	0.0435753
2	0.778156	0.0629931	0.094346	0.0645052
3	0.0232466	0.0196527	0.0187667	0.938334
4	0.37759	0.254877	0.10501	0.262522
5	0.0283507	0.900843	0.0281934	0.042613
6	0.144855	0.325076	0.181087	0.348983
7	0.12714	0.120399	0.19708	0.555381
8	0.138822	0.592559	0.174237	0.0943829
9	0.164058	0.353376	0.300164	0.182403
10	0.25	0.25	0.25	0.25


TF	Unknown
TF Name	Unknown
Gene	CM000663.2_13778287-13782832(+)_1
Motif	CM000663.2_13778287-13782832(+)_1|5|1x0
Family	C2H2 ZF
Species	Unknown
Pos	A	C	G	T
1	0.103671	0.0155712	0.1022	0.778559
2	0.178582	0.327405	0.309369	0.184644
3	0.14863	0.623373	0.0683037	0.159693
4	0.25	0.25	0.25	0.25


TF	Unknown
TF Name	Unknown
Gene	CM000663.2_13778287-13782832(+)_1
Motif	CM000663.2_13778287-13782832(+)_1|6|1x0
Family	C2H2 ZF
Species	Unknown
Pos	A	C	G	T
1	0.334772	0.0583376	0.410846	0.196044
2	0.0428285	0.12085	0.0641349	0.772187
3	0.0656962	0.0293085	0.017745	0.88725
4	0.25	0.25	0.25	0.25


TF	Unknown
TF Name	Unknown
Gene	CM000663.2_15943954-15944932(-)_1
Motif	CM000663.2_15943954-15944932(-)_1|1|1x0
Family	C2H2 ZF
Species	Unknown
Pos	A	C	G	T
1	0.39962	0.245608	0.170997	0.183775
2	0.228816	0.102285	0.0462295	0.622669
3	0.0652689	0.883391	0.0176678	0.0336718
4	0.25	0.25	0.25	0.25


TF	Unknown
TF Name	Unknown
Gene	CM000663.2_15943954-15944932(-)_1
Motif	CM000663.2_15943954-15944932(-)_1|2|1x0
Family	C2H2 ZF
Species	Unknown
Pos	A	C	G	T
1	0.0748933	0.0412814	0.844529	0.0392962
2	0.090193	0.211125	0.0699216	0.62876
3	0.0817278	0.780006	0.0531951	0.0850709
4	0.027434	0.0203789	0.931374	0.0208135
5	0.931606	0.0242281	0.0255342	0.0186321
6	0.0731415	0.0404174	0.0569095	0.829532
7	0.247387	0.143985	0.368489	0.240139
8	0.165901	0.150451	0.268271	0.415377
9	0.184733	0.161319	0.157271	0.496677
10	0.25	0.25	0.25	0.25


TF	Unknown
TF Name	Unknown
Gene	CM000663.2_23361971-23363246(-)_1
Motif	CM000663.2_23361971-23363246(-)_1|1|1x0
Family	C2H2 ZF
Species	Unknown
Pos	A	C	G	T
1	0.315993	0.122593	0.391307	0.170107
2	0.0463839	0.0757046	0.0567137	0.821198
3	0.0354849	0.0251543	0.909128	0.0302323
4	0.629292	0.215097	0.0845419	0.0710683
5	0.766578	0.0708737	0.0947322	0.0678164
6	0.794037	0.0759864	0.0554219	0.0745551
7	0.0665731	0.0467043	0.150823	0.735899
8	0.0379628	0.910336	0.024246	0.0274554
9	0.0439004	0.792476	0.0425717	0.121052
10	0.303324	0.219722	0.134493	0.342461
11	0.0610698	0.0404254	0.834187	0.0643175
12	0.0367026	0.0188727	0.922231	0.0221938
13	0.440766	0.192164	0.10485	0.26222
14	0.0939309	0.0428671	0.784326	0.0788762
15	0.0385784	0.018462	0.9231	0.0198598
16	0.0407328	0.0235401	0.907706	0.0280208
17	0.025148	0.918931	0.0193969	0.0365239
18	0.678591	0.046606	0.0593621	0.215441
19	0.0665731	0.0467043	0.150823	0.735899
20	0.0379628	0.910336	0.024246	0.0274554
21	0.0439004	0.792476	0.0425717	0.121052
22	0.440766	0.192164	0.10485	0.26222
23	0.0939309	0.0428671	0.784326	0.0788762
24	0.0385784	0.018462	0.9231	0.0198598
25	0.440766	0.192164	0.10485	0.26222
26	0.0939309	0.0428671	0.784326	0.0788762
27	0.0385784	0.018462	0.9231	0.0198598
28	0.440766	0.192164	0.10485	0.26222
29	0.0939309	0.0428671	0.784326	0.0788762
30	0.0385784	0.018462	0.9231	0.0198598
31	0.440766	0.192164	0.10485	0.26222
32	0.0939309	0.0428671	0.784326	0.0788762
33	0.0385784	0.018462	0.9231	0.0198598
34	0.0407328	0.0235401	0.907706	0.0280208
35	0.025148	0.918931	0.0193969	0.0365239
36	0.678591	0.046606	0.0593621	0.215441
37	0.25	0.25	0.25	0.25


TF	Unknown
TF Name	Unknown
Gene	CM000663.2_33494186-33495473(+)_1
Motif	CM000663.2_33494186-33495473(+)_1|1|1x0
Family	C2H2 ZF
Species	Unknown
Pos	A	C	G	T
1	0.524117	0.131057	0.252996	0.0918305
2	0.860806	0.0616551	0.0377499	0.0397889
3	0.745594	0.129148	0.0519075	0.0733509
4	0.304474	0.40002	0.152558	0.142948
5	0.933261	0.0192984	0.0264378	0.0210024
6	0.0222844	0.935088	0.0187018	0.0239259
7	0.304474	0.40002	0.152558	0.142948
8	0.933261	0.0192984	0.0264378	0.0210024
9	0.0222844	0.935088	0.0187018	0.0239259
10	0.288444	0.221978	0.104975	0.384603
11	0.0977621	0.0540705	0.738337	0.10983
12	0.0410611	0.0336344	0.89322	0.0320849
13	0.25	0.25	0.25	0.25


TF	Unknown
TF Name	Unknown
Gene	CM000663.2_33494186-33495473(+)_1
Motif	CM000663.2_33494186-33495473(+)_1|2|1x0
Family	C2H2 ZF
Species	Unknown
Pos	A	C	G	T
1	0.239982	0.129698	0.118912	0.511408
2	0.2563	0.0417248	0.632758	0.0692166
3	0.254225	0.200761	0.153116	0.391898
4	0.431667	0.283486	0.207509	0.0773373
5	0.0249284	0.0382626	0.0246533	0.912156
6	0.915967	0.0252347	0.0270779	0.03172
7	0.304474	0.40002	0.152558	0.142948
8	0.933261	0.0192984	0.0264378	0.0210024
9	0.0222844	0.935088	0.0187018	0.0239259
10	0.265847	0.205649	0.318061	0.210443
11	0.133936	0.0542598	0.744979	0.0668249
12	0.0958108	0.734657	0.0748725	0.0946602
13	0.474141	0.147727	0.251726	0.126406
14	0.143829	0.507604	0.178784	0.169784
15	0.203535	0.0910755	0.48312	0.222269
16	0.172162	0.13504	0.195607	0.49719
17	0.0930241	0.0716222	0.398751	0.436603
18	0.115872	0.0705424	0.685503	0.128082
19	0.25	0.25	0.25	0.25


TF	Unknown
TF Name	Unknown
Gene	CM000663.2_40235743-40240444(+)_1
Motif	CM000663.2_40235743-40240444(+)_1|1|1x0
Family	C2H2 ZF
Species	Unknown
Pos	A	C	G	T
1	0.176413	0.0596177	0.655036	0.108933
2	0.104627	0.227916	0.271032	0.396424
3	0.0186681	0.0241059	0.933403	0.0238233
4	0.25	0.25	0.25	0.25


TF	Unknown
TF Name	Unknown
Gene	CM000663.2_40235743-40240444(+)_1
Motif	CM000663.2_40235743-40240444(+)_1|2|1x0
Family	C2H2 ZF
Species	Unknown
Pos	A	C	G	T
1	0.362687	0.313708	0.0550832	0.268522
2	0.557743	0.112567	0.248456	0.0812338
3	0.357257	0.0975782	0.534475	0.0106895
4	0.25	0.25	0.25	0.25


TF	Unknown
TF Name	Unknown
Gene	CM000663.2_40235743-40240444(+)_1
Motif	CM000663.2_40235743-40240444(+)_1|3|1x0
Family	C2H2 ZF
Species	Unknown
Pos	A	C	G	T
1	0.36244	0.090275	0.449183	0.0981019
2	0.297927	0.21521	0.202749	0.284114
3	0.328982	0.0506307	0.553044	0.0673433
4	0.526675	0.115715	0.259622	0.0979883
5	0.426443	0.140193	0.148665	0.284699
6	0.0554075	0.871564	0.0294151	0.0436137
7	0.319183	0.0512864	0.545714	0.0838174
8	0.205665	0.119119	0.141772	0.533444
9	0.147735	0.033529	0.764865	0.0538706
10	0.394926	0.306918	0.0767278	0.221429
11	0.0712295	0.0304327	0.880723	0.0176145
12	0.112573	0.044356	0.371902	0.471169
13	0.25	0.25	0.25	0.25


TF	Unknown
TF Name	Unknown
Gene	CM000663.2_40235743-40240444(+)_1
Motif	CM000663.2_40235743-40240444(+)_1|4|1x0
Family	C2H2 ZF
Species	Unknown
Pos	A	C	G	T
1	0.171639	0.011953	0.572155	0.244253
2	0.36865	0.0247982	0.423737	0.182815
3	0.016084	0.804202	0.115925	0.0637887
4	0.25	0.25	0.25	0.25


TF	Unknown
TF Name	Unknown
Gene	CM000663.2_40235743-40240444(+)_1
Motif	CM000663.2_40235743-40240444(+)_1|5|1x0
Family	C2H2 ZF
Species	Unknown
Pos	A	C	G	T
1	0.0356685	0.0640754	0.032578	0.867678
2	0.0355355	0.0504145	0.0308391	0.883211
3	0.0267651	0.0183583	0.917915	0.0369613
4	0.25	0.25	0.25	0.25


TF	Unknown
TF Name	Unknown
Gene	CM000663.2_40235743-40240444(+)_1
Motif	CM000663.2_40235743-40240444(+)_1|6|1x0
Family	C2H2 ZF
Species	Unknown
Pos	A	C	G	T
1	0.261672	0.246975	0.0521304	0.439223
2	0.0452408	0.0596554	0.787236	0.107867
3	0.0188389	0.0194227	0.941946	0.0197919
4	0.25	0.25	0.25	0.25


TF	Unknown
TF Name	Unknown
Gene	CM000663.2_40235743-40240444(+)_1
Motif	CM000663.2_40235743-40240444(+)_1|7|1x0
Family	C2H2 ZF
Species	Unknown
Pos	A	C	G	T
1	0.0298286	0.0186078	0.930392	0.0211713
2	0.318353	0.123038	0.278788	0.27982
3	0.10885	0.0854553	0.638505	0.16719
4	0.25	0.25	0.25	0.25


TF	Unknown
TF Name	Unknown
Gene	CM000663.2_40235743-40240444(+)_1
Motif	CM000663.2_40235743-40240444(+)_1|8|1x0
Family	C2H2 ZF
Species	Unknown
Pos	A	C	G	T
1	0.130885	0.0231954	0.671431	0.174489
2	0.360954	0.184406	0.0802284	0.374412
3	0.0147108	0.735539	0.234055	0.0156952
4	0.25	0.25	0.25	0.25


TF	Unknown
TF Name	Unknown
Gene	CM000663.2_40235743-40240444(+)_1
Motif	CM000663.2_40235743-40240444(+)_1|9|1x0
Family	C2H2 ZF
Species	Unknown
Pos	A	C	G	T
1	0.175372	0.0942311	0.617985	0.112412
2	0.129688	0.0151611	0.758052	0.097099
3	0.172847	0.0666896	0.478592	0.281871
4	0.25	0.25	0.25	0.25


TF	Unknown
TF Name	Unknown
Gene	CM000663.2_40235743-40240444(+)_1
Motif	CM000663.2_40235743-40240444(+)_1|10|1x0
Family	C2H2 ZF
Species	Unknown
Pos	A	C	G	T
1	0.579428	0.238397	0.11963	0.0625451
2	0.843024	0.0364429	0.0835098	0.0370238
3	0.0186592	0.0269785	0.0214025	0.93296
4	0.25	0.25	0.25	0.25


TF	Unknown
TF Name	Unknown
Gene	CM000663.2_40235743-40240444(+)_1
Motif	CM000663.2_40235743-40240444(+)_1|11|1x0
Family	C2H2 ZF
Species	Unknown
Pos	A	C	G	T
1	0.0240251	0.0187679	0.938397	0.0188103
2	0.146751	0.355968	0.118784	0.378498
3	0.127014	0.113815	0.109726	0.649444
4	0.25	0.25	0.25	0.25


TF	Unknown
TF Name	Unknown
Gene	CM000663.2_40462203-40463586(+)_1
Motif	CM000663.2_40462203-40463586(+)_1|1|1x0
Family	C2H2 ZF
Species	Unknown
Pos	A	C	G	T
1	0.0274593	0.0197027	0.934155	0.0186831
2	0.0986561	0.234692	0.072998	0.593654
3	0.202355	0.28342	0.167124	0.347101
4	0.379525	0.0925466	0.440667	0.0872617
5	0.0859605	0.649686	0.0718683	0.192485
6	0.0235423	0.0292202	0.0219424	0.925295
7	0.484045	0.167788	0.188877	0.159291
8	0.200969	0.0785673	0.618198	0.102266
9	0.859234	0.0497331	0.0491925	0.0418401
10	0.455238	0.198522	0.193702	0.152537
11	0.229657	0.326955	0.234916	0.208471
12	0.180198	0.216013	0.193705	0.410084
13	0.420484	0.196909	0.280546	0.102061
14	0.167616	0.0446063	0.74219	0.0455872
15	0.508616	0.138528	0.226808	0.126048
16	0.535549	0.143691	0.244648	0.0761121
17	0.244477	0.159123	0.0741776	0.522223
18	0.823709	0.0520791	0.0580132	0.0661988
19	0.475778	0.247746	0.190447	0.0860284
20	0.118032	0.297147	0.129741	0.45508
21	0.0351718	0.0262653	0.02608	0.912483
22	0.211074	0.204121	0.471779	0.113026
23	0.0578212	0.182861	0.0952411	0.664077
24	0.822011	0.0451411	0.0520658	0.0807816
25	0.456085	0.242544	0.166144	0.135227
26	0.246879	0.117818	0.565713	0.0695892
27	0.84193	0.0423223	0.0664904	0.0492577
28	0.25	0.25	0.25	0.25


TF	Unknown
TF Name	Unknown
Gene	CM000663.2_40494898-40496056(+)_1
Motif	CM000663.2_40494898-40496056(+)_1|1|1x0
Family	C2H2 ZF
Species	Unknown
Pos	A	C	G	T
1	0.0393642	0.0255928	0.910268	0.0247752
2	0.0906997	0.183972	0.102322	0.623006
3	0.055569	0.0382878	0.0453294	0.860814
4	0.38274	0.0875235	0.447432	0.0823048
5	0.0803917	0.666197	0.0666669	0.186744
6	0.0201469	0.025253	0.0187177	0.935882
7	0.446348	0.153761	0.277582	0.12231
8	0.176481	0.0645692	0.701107	0.0578429
9	0.882324	0.0314186	0.0493455	0.0369115
10	0.279608	0.189699	0.287211	0.243482
11	0.162365	0.269578	0.277142	0.290915
12	0.132636	0.177963	0.205611	0.48379
13	0.300905	0.323289	0.192659	0.183146
14	0.130173	0.0658536	0.757356	0.0466171
15	0.472305	0.131468	0.295358	0.10087
16	0.454316	0.214485	0.246446	0.0847529
17	0.124881	0.184601	0.0715866	0.618931
18	0.867467	0.0419309	0.0406217	0.0499806
19	0.486217	0.245772	0.186681	0.0813309
20	0.113258	0.297368	0.125031	0.464343
21	0.0307155	0.0226346	0.0224677	0.924182
22	0.531592	0.226946	0.140815	0.100647
23	0.0576943	0.0877538	0.0528981	0.801654
24	0.891654	0.0304139	0.0380708	0.0398616
25	0.466163	0.240878	0.162185	0.130774
26	0.24348	0.112348	0.579385	0.0647866
27	0.857898	0.0376365	0.0603573	0.0441077
28	0.25	0.25	0.25	0.25


TF	Unknown
TF Name	Unknown
Gene	CM000663.2_40546518-40547457(+)_1
Motif	CM000663.2_40546518-40547457(+)_1|1|1x0
Family	C2H2 ZF
Species	Unknown
Pos	A	C	G	T
1	0.625004	0.196769	0.0994658	0.0787618
2	0.820169	0.0554745	0.0731054	0.0512506
3	0.784328	0.0735865	0.0718385	0.0702473
4	0.0959258	0.139635	0.534235	0.230204
5	0.138486	0.0604977	0.647332	0.153684
6	0.213497	0.0453871	0.626934	0.114182
7	0.565877	0.0810388	0.211544	0.14154
8	0.393893	0.230293	0.117268	0.258547
9	0.270352	0.222576	0.175713	0.331359
10	0.264826	0.102135	0.34097	0.292069
11	0.0626606	0.390254	0.109265	0.43782
12	0.031089	0.0313505	0.0185406	0.91902
13	0.50515	0.159848	0.190061	0.144941
14	0.125301	0.193054	0.1453	0.536344
15	0.0920903	0.056494	0.0653806	0.786035
16	0.391776	0.149584	0.248819	0.209821
17	0.130247	0.112939	0.164621	0.592193
18	0.0670453	0.0471187	0.0623581	0.823478
19	0.233684	0.185662	0.251677	0.328977
20	0.0276004	0.0216095	0.915618	0.0351725
21	0.0389316	0.0184057	0.920283	0.0223796
22	0.0993071	0.092728	0.711251	0.096714
23	0.129221	0.0358575	0.793181	0.0417411
24	0.0982088	0.0702357	0.61492	0.216636
25	0.25	0.25	0.25	0.25


TF	Unknown
TF Name	Unknown
Gene	CM000663.2_42850898-42851810(+)_1
Motif	CM000663.2_42850898-42851810(+)_1|1|1x0
Family	C2H2 ZF
Species	Unknown
Pos	A	C	G	T
1	0.0618941	0.0460963	0.852491	0.0395187
2	0.775812	0.0631342	0.0801171	0.0809365
3	0.0625092	0.0259119	0.878917	0.0326615
4	0.24718	0.520749	0.0991825	0.132888
5	0.920179	0.0255566	0.0242301	0.0300341
6	0.0212027	0.935123	0.0187025	0.0249721
7	0.391668	0.271533	0.181181	0.155618
8	0.243777	0.164907	0.239826	0.35149
9	0.173039	0.155615	0.139018	0.532329
10	0.458028	0.323351	0.145066	0.0735549
11	0.0692031	0.503714	0.073443	0.35364
12	0.907387	0.0283183	0.035089	0.029206
13	0.26441	0.226301	0.16697	0.342319
14	0.206923	0.444942	0.185615	0.16252
15	0.0704434	0.0620265	0.771245	0.0962853
16	0.0618941	0.0460963	0.852491	0.0395187
17	0.775812	0.0631342	0.0801171	0.0809365
18	0.0625092	0.0259119	0.878917	0.0326615
19	0.654655	0.15628	0.097813	0.0912526
20	0.812318	0.0538798	0.0815465	0.0522557
21	0.177964	0.231962	0.215485	0.374589
22	0.25	0.25	0.25	0.25


TF	Unknown
TF Name	Unknown
Gene	CM000663.2_49845535-49846397(+)_1
Motif	CM000663.2_49845535-49846397(+)_1|1|1x0
Family	C2H2 ZF
Species	Unknown
Pos	A	C	G	T
1	0.577758	0.230868	0.108599	0.0827752
2	0.0598357	0.038244	0.0591666	0.842754
3	0.931776	0.0261813	0.0186355	0.0234071
4	0.25	0.25	0.25	0.25


TF	Unknown
TF Name	Unknown
Gene	CM000663.2_90938227-90941356(-)_1
Motif	CM000663.2_90938227-90941356(-)_1|1|1x0
Family	C2H2 ZF
Species	Unknown
Pos	A	C	G	T
1	0.0279853	0.0183917	0.919585	0.0340382
2	0.199644	0.0251714	0.746007	0.0291776
3	0.138047	0.474244	0.186534	0.201175
4	0.25	0.25	0.25	0.25


TF	Unknown
TF Name	Unknown
Gene	CM000663.2_90938227-90941356(-)_1
Motif	CM000663.2_90938227-90941356(-)_1|2|1x0
Family	C2H2 ZF
Species	Unknown
Pos	A	C	G	T
1	0.141166	0.0302208	0.783572	0.0450416
2	0.353769	0.186617	0.0453979	0.414217
3	0.0484166	0.8996	0.017992	0.0339911
4	0.25	0.25	0.25	0.25


TF	Unknown
TF Name	Unknown
Gene	CM000663.2_90938227-90941356(-)_1
Motif	CM000663.2_90938227-90941356(-)_1|3|1x0
Family	C2H2 ZF
Species	Unknown
Pos	A	C	G	T
1	0.420236	0.0744181	0.334372	0.170974
2	0.149973	0.234423	0.0950182	0.520587
3	0.0362201	0.0538956	0.301909	0.607975
4	0.587166	0.045753	0.345605	0.0214758
5	0.135069	0.711317	0.0142263	0.139387
6	0.027069	0.471019	0.338816	0.163096
7	0.25	0.25	0.25	0.25


TF	Unknown
TF Name	Unknown
Gene	CM000663.2_90938227-90941356(-)_1
Motif	CM000663.2_90938227-90941356(-)_1|4|1x0
Family	C2H2 ZF
Species	Unknown
Pos	A	C	G	T
1	0.210005	0.0456508	0.505364	0.23898
2	0.142614	0.602033	0.0319524	0.223401
3	0.0155137	0.187442	0.0213589	0.775686
4	0.25	0.25	0.25	0.25


TF	Unknown
TF Name	Unknown
Gene	CM000663.2_90938227-90941356(-)_1
Motif	CM000663.2_90938227-90941356(-)_1|5|1x0
Family	C2H2 ZF
Species	Unknown
Pos	A	C	G	T
1	0.784209	0.0486194	0.117734	0.0494383
2	0.38288	0.0274394	0.0591612	0.530519
3	0.0972017	0.0163036	0.0713149	0.81518
4	0.25	0.25	0.25	0.25


TF	Unknown
TF Name	Unknown
Gene	CM000663.2_119622707-119624186(-)_1
Motif	CM000663.2_119622707-119624186(-)_1|1|1x0
Family	C2H2 ZF
Species	Unknown
Pos	A	C	G	T
1	0.821331	0.0571224	0.0916418	0.0299048
2	0.0308426	0.018457	0.0278504	0.92285
3	0.524034	0.125828	0.234949	0.115189
4	0.25	0.25	0.25	0.25


TF	Unknown
TF Name	Unknown
Gene	CM000663.2_119622707-119624186(-)_1
Motif	CM000663.2_119622707-119624186(-)_1|2|1x0
Family	C2H2 ZF
Species	Unknown
Pos	A	C	G	T
1	0.229627	0.0975866	0.187355	0.485432
2	0.0697837	0.0177416	0.88708	0.0253944
3	0.120347	0.0427854	0.045096	0.791771
4	0.137544	0.0790191	0.187875	0.595562
5	0.0711326	0.815048	0.0524348	0.0613849
6	0.0689153	0.105212	0.0655512	0.760322
7	0.460728	0.106533	0.297207	0.135532
8	0.158398	0.250447	0.354132	0.237024
9	0.0234889	0.0368964	0.915236	0.0243784
10	0.25	0.25	0.25	0.25


TF	Unknown
TF Name	Unknown
Gene	CM000663.2_119622707-119624186(-)_1
Motif	CM000663.2_119622707-119624186(-)_1|3|1x0
Family	C2H2 ZF
Species	Unknown
Pos	A	C	G	T
1	0.348194	0.257317	0.177322	0.217166
2	0.136626	0.059349	0.708886	0.0951392
3	0.106323	0.0536004	0.0585374	0.781539
4	0.0617397	0.0394278	0.863272	0.0355604
5	0.0923873	0.0345224	0.823437	0.049653
6	0.912875	0.022374	0.0256174	0.0391339
7	0.532148	0.158845	0.239468	0.0695386
8	0.0943103	0.723682	0.0471102	0.134897
9	0.0787142	0.716398	0.0750724	0.129815
10	0.320256	0.132893	0.316799	0.230052
11	0.068181	0.0499269	0.810199	0.0716934
12	0.0292794	0.0185977	0.929887	0.0222355
13	0.271423	0.170293	0.225575	0.332709
14	0.198049	0.040071	0.716442	0.0454382
15	0.0787675	0.0410319	0.0825062	0.797694
16	0.0923926	0.0637924	0.190681	0.653134
17	0.0450889	0.854654	0.0472253	0.0530319
18	0.0590339	0.156709	0.069602	0.714655
19	0.320256	0.132893	0.316799	0.230052
20	0.068181	0.0499269	0.810199	0.0716934
21	0.0292794	0.0185977	0.929887	0.0222355
22	0.25	0.25	0.25	0.25


TF	Unknown
TF Name	Unknown
Gene	CM000663.2_182056306-182058025(-)_1
Motif	CM000663.2_182056306-182058025(-)_1|1|1x0
Family	C2H2 ZF
Species	Unknown
Pos	A	C	G	T
1	0.0684862	0.0424998	0.79481	0.0942035
2	0.12148	0.0816991	0.667969	0.128852
3	0.055148	0.0203479	0.896718	0.0277858
4	0.367068	0.0870677	0.380463	0.165402
5	0.268837	0.193335	0.0668931	0.470935
6	0.118797	0.047643	0.282182	0.551379
7	0.114603	0.0504035	0.787793	0.0472012
8	0.0724186	0.387616	0.066312	0.473654
9	0.0263724	0.0185668	0.928338	0.0267223
10	0.0779692	0.0521681	0.811289	0.0585732
11	0.0950681	0.0842544	0.343641	0.477036
12	0.722116	0.100519	0.0512607	0.126104
13	0.318841	0.234472	0.127941	0.318746
14	0.527634	0.136464	0.224667	0.111235
15	0.18771	0.142615	0.421817	0.247858
16	0.339209	0.139264	0.386281	0.135246
17	0.0724296	0.147137	0.324938	0.455496
18	0.121406	0.136137	0.182623	0.559834
19	0.118169	0.166517	0.618021	0.0972928
20	0.122324	0.214113	0.228625	0.434938
21	0.134758	0.187318	0.420906	0.257019
22	0.102431	0.100695	0.153768	0.643106
23	0.0331881	0.822613	0.0566714	0.0875272
24	0.0453579	0.0482088	0.790949	0.115484
25	0.0978988	0.0686545	0.195986	0.637461
26	0.0500898	0.839036	0.0523611	0.0585133
27	0.0640192	0.163112	0.0749593	0.697909
28	0.618443	0.164353	0.159319	0.0578846
29	0.161327	0.5778	0.0697482	0.191125
30	0.0467888	0.0208177	0.0214606	0.910933
31	0.25	0.25	0.25	0.25


TF	Unknown
TF Name	Unknown
Gene	CM000663.2_192993622-192994657(-)_1
Motif	CM000663.2_192993622-192994657(-)_1|1|1x0
Family	C2H2 ZF
Species	Unknown
Pos	A	C	G	T
1	0.0391319	0.0300786	0.902813	0.0279762
2	0.0526243	0.130348	0.0576389	0.759389
3	0.0329425	0.018232	0.911601	0.0372249
4	0.25	0.25	0.25	0.25


TF	Unknown
TF Name	Unknown
Gene	CM000663.2_227654271-227655825(+)_1
Motif	CM000663.2_227654271-227655825(+)_1|1|1x0
Family	C2H2 ZF
Species	Unknown
Pos	A	C	G	T
1	0.0370576	0.0251337	0.91942	0.0183884
2	0.0671647	0.13257	0.059403	0.740863
3	0.881367	0.0335493	0.0333322	0.0517514
4	0.412022	0.102602	0.360719	0.124657
5	0.0832909	0.648721	0.0634507	0.204538
6	0.869192	0.0447983	0.0430112	0.0429983
7	0.321075	0.313594	0.0948064	0.270525
8	0.0372887	0.0263983	0.907996	0.0283166
9	0.911189	0.0290592	0.031492	0.0282594
10	0.366938	0.199956	0.216254	0.216852
11	0.165008	0.184672	0.232716	0.417604
12	0.235936	0.113159	0.441801	0.209104
13	0.556611	0.271145	0.0914444	0.0807995
14	0.762625	0.0739327	0.0937173	0.0697252
15	0.809786	0.0715894	0.0532251	0.0653997
16	0.249499	0.237787	0.106346	0.406369
17	0.0648266	0.0692687	0.778563	0.0873418
18	0.0528465	0.0384766	0.868051	0.040626
19	0.0462513	0.0281369	0.902124	0.0234883
20	0.0638745	0.138209	0.0681363	0.72978
21	0.891972	0.0276304	0.0344361	0.045961
22	0.0425615	0.031249	0.875213	0.0509766
23	0.0768008	0.0284244	0.84611	0.0486647
24	0.184618	0.606378	0.0623454	0.146658
25	0.404019	0.220495	0.150907	0.224578
26	0.693266	0.0596107	0.160982	0.0861405
27	0.126299	0.132221	0.582397	0.159084
28	0.556611	0.271145	0.0914444	0.0807995
29	0.762625	0.0739327	0.0937173	0.0697252
30	0.809786	0.0715894	0.0532251	0.0653997
31	0.369417	0.0917576	0.193803	0.345022
32	0.151397	0.12526	0.245813	0.47753
33	0.0775225	0.0696926	0.118382	0.734403
34	0.341138	0.0754727	0.299733	0.283657
35	0.219964	0.165257	0.243642	0.371137
36	0.0745416	0.0794727	0.109505	0.736481
37	0.403068	0.150891	0.237126	0.208915
38	0.628151	0.102751	0.117643	0.151456
39	0.0370447	0.0513084	0.875638	0.0360088
40	0.410374	0.160346	0.265875	0.163405
41	0.1388	0.283765	0.1664	0.411035
42	0.107114	0.0932733	0.335668	0.463945
43	0.25	0.25	0.25	0.25


TF	Unknown
TF Name	Unknown
Gene	CM000663.2_227696892-227697312(-)_1
Motif	CM000663.2_227696892-227697312(-)_1|1|1x0
Family	C2H2 ZF
Species	Unknown
Pos	A	C	G	T
1	0.310926	0.111984	0.348302	0.228787
2	0.166806	0.116458	0.341482	0.375254
3	0.128757	0.185843	0.140699	0.544702
4	0.029343	0.0302046	0.0907759	0.849677
5	0.0222091	0.926438	0.0185288	0.0328239
6	0.712077	0.037574	0.0448001	0.205549
7	0.380454	0.174483	0.189683	0.25538
8	0.166243	0.207216	0.260988	0.365553
9	0.103137	0.0772045	0.0878573	0.731801
10	0.25	0.25	0.25	0.25


TF	Unknown
TF Name	Unknown
Gene	CM000663.2_246986969-246988304(-)_1
Motif	CM000663.2_246986969-246988304(-)_1|1|1x0
Family	C2H2 ZF
Species	Unknown
Pos	A	C	G	T
1	0.147003	0.059445	0.624703	0.168849
2	0.0233933	0.0700497	0.0783049	0.828252
3	0.0207172	0.018228	0.9114	0.0496543
4	0.25	0.25	0.25	0.25


TF	Unknown
TF Name	Unknown
Gene	CM000663.2_246986969-246988304(-)_1
Motif	CM000663.2_246986969-246988304(-)_1|2|1x0
Family	C2H2 ZF
Species	Unknown
Pos	A	C	G	T
1	0.39626	0.147064	0.248323	0.208354
2	0.126737	0.109435	0.161294	0.602534
3	0.0630983	0.0438862	0.0585618	0.834454
4	0.438874	0.166543	0.185735	0.208848
5	0.0500434	0.0461769	0.867402	0.0363773
6	0.94178	0.0188356	0.019118	0.0202669
7	0.380571	0.125203	0.265051	0.229175
8	0.295611	0.235099	0.262358	0.206931
9	0.127695	0.205376	0.190703	0.476226
10	0.577947	0.116451	0.174151	0.131451
11	0.282028	0.263934	0.197334	0.256704
12	0.16311	0.265397	0.187462	0.384031
13	0.577947	0.116451	0.174151	0.131451
14	0.282028	0.263934	0.197334	0.256704
15	0.16311	0.265397	0.187462	0.384031
16	0.38407	0.371086	0.0687817	0.176062
17	0.055435	0.0542839	0.846527	0.0437546
18	0.909489	0.0246762	0.0397974	0.0260376
19	0.637978	0.0899847	0.210205	0.0618318
20	0.485261	0.136979	0.220909	0.156851
21	0.238668	0.41117	0.167942	0.18222
22	0.491492	0.100559	0.281514	0.126434
23	0.477939	0.107059	0.252378	0.162624
24	0.221687	0.378906	0.15219	0.247217
25	0.222147	0.0890334	0.355799	0.333021
26	0.193959	0.446866	0.116578	0.242598
27	0.149214	0.35316	0.0556708	0.441955
28	0.25	0.25	0.25	0.25


TF	Unknown
TF Name	Unknown
Gene	CM000663.2_247037451-247038471(-)_1
Motif	CM000663.2_247037451-247038471(-)_1|1|1x0
Family	C2H2 ZF
Species	Unknown
Pos	A	C	G	T
1	0.0345797	0.02224	0.924687	0.0184937
2	0.0967267	0.0922048	0.0560353	0.755033
3	0.204281	0.473893	0.106523	0.215303
4	0.25	0.25	0.25	0.25


TF	Unknown
TF Name	Unknown
Gene	CM000663.2_247037451-247038471(-)_1
Motif	CM000663.2_247037451-247038471(-)_1|2|1x0
Family	C2H2 ZF
Species	Unknown
Pos	A	C	G	T
1	0.0221901	0.0204567	0.938582	0.0187716
2	0.0555886	0.0749515	0.0527812	0.816679
3	0.365717	0.125363	0.135906	0.373014
4	0.25	0.25	0.25	0.25


TF	Unknown
TF Name	Unknown
Gene	CM000663.2_247037451-247038471(-)_1
Motif	CM000663.2_247037451-247038471(-)_1|3|1x0
Family	C2H2 ZF
Species	Unknown
Pos	A	C	G	T
1	0.323084	0.184021	0.183791	0.309105
2	0.153844	0.0700942	0.258266	0.517795
3	0.359548	0.138172	0.211434	0.290845
4	0.486617	0.268226	0.128651	0.116506
5	0.458785	0.17321	0.245727	0.122278
6	0.0547724	0.0697745	0.0841848	0.791268
7	0.441013	0.136951	0.250902	0.171134
8	0.527549	0.150785	0.153738	0.167927
9	0.0665695	0.354959	0.229242	0.349229
10	0.242564	0.21665	0.0805033	0.460283
11	0.125727	0.277691	0.208521	0.388061
12	0.0544177	0.0640824	0.829364	0.0521359
13	0.560784	0.109911	0.260142	0.0691633
14	0.0713085	0.235947	0.107353	0.585392
15	0.0347995	0.018475	0.0229732	0.923752
16	0.32378	0.172597	0.201669	0.301954
17	0.176986	0.288411	0.264749	0.269855
18	0.1161	0.180143	0.18388	0.519877
19	0.25	0.25	0.25	0.25


TF	Unknown
TF Name	Unknown
Gene	CM000663.2_247100376-247101393(-)_1
Motif	CM000663.2_247100376-247101393(-)_1|1|1x0
Family	C2H2 ZF
Species	Unknown
Pos	A	C	G	T
1	0.0843754	0.0417767	0.838989	0.0348588
2	0.105772	0.0932832	0.0850957	0.71585
3	0.0320243	0.018564	0.928201	0.021211
4	0.25	0.25	0.25	0.25


TF	Unknown
TF Name	Unknown
Gene	CM000663.2_247100376-247101393(-)_1
Motif	CM000663.2_247100376-247101393(-)_1|2|1x0
Family	C2H2 ZF
Species	Unknown
Pos	A	C	G	T
1	0.148166	0.103267	0.587213	0.161355
2	0.143345	0.0690815	0.629048	0.158526
3	0.131306	0.027597	0.79348	0.047617
4	0.317428	0.221125	0.230777	0.23067
5	0.06327	0.121724	0.104686	0.71032
6	0.0292863	0.0389867	0.884752	0.0469749
7	0.418103	0.171013	0.259309	0.151576
8	0.0900393	0.20854	0.119	0.58242
9	0.0420344	0.0341187	0.875478	0.0483688
10	0.266536	0.19108	0.278638	0.263747
11	0.116805	0.246151	0.173283	0.463761
12	0.176761	0.217923	0.132969	0.472346
13	0.378451	0.190598	0.289035	0.141917
14	0.139628	0.19036	0.150124	0.519888
15	0.0934915	0.0608962	0.0619786	0.783634
16	0.496171	0.184229	0.243041	0.0765594
17	0.10205	0.145426	0.046269	0.706255
18	0.107448	0.0485372	0.10524	0.738775
19	0.0255784	0.0187206	0.93603	0.0196707
20	0.0579828	0.150505	0.0519991	0.739513
21	0.063187	0.0387591	0.0894039	0.80865
22	0.133582	0.0498353	0.713473	0.103109
23	0.210094	0.115539	0.152862	0.521505
24	0.369822	0.174657	0.191642	0.26388
25	0.25	0.25	0.25	0.25


TF	Unknown
TF Name	Unknown
Gene	CM000663.2_247156568-247157516(-)_1
Motif	CM000663.2_247156568-247157516(-)_1|1|1x0
Family	C2H2 ZF
Species	Unknown
Pos	A	C	G	T
1	0.0391319	0.0300786	0.902813	0.0279762
2	0.0526243	0.130348	0.0576389	0.759389
3	0.0329425	0.018232	0.911601	0.0372249
4	0.25	0.25	0.25	0.25


TF	Unknown
TF Name	Unknown
Gene	CM000663.2_247156568-247157516(-)_1
Motif	CM000663.2_247156568-247157516(-)_1|2|1x0
Family	C2H2 ZF
Species	Unknown
Pos	A	C	G	T
1	0.350321	0.131239	0.357132	0.161308
2	0.082697	0.344604	0.104695	0.468005
3	0.0234017	0.0270344	0.923079	0.0264853
4	0.241729	0.29522	0.251005	0.212046
5	0.15317	0.267859	0.223299	0.355671
6	0.143853	0.241202	0.300376	0.314569
7	0.265149	0.114352	0.331414	0.289086
8	0.0756343	0.380095	0.123561	0.42071
9	0.0444223	0.044752	0.0281483	0.882677
10	0.217475	0.248099	0.288897	0.245529
11	0.128799	0.285792	0.208883	0.376527
12	0.244404	0.288239	0.196381	0.270976
13	0.250862	0.211184	0.301871	0.236082
14	0.0665419	0.200199	0.192899	0.54036
15	0.123219	0.065928	0.110074	0.700779
16	0.21661	0.459521	0.087817	0.236051
17	0.109057	0.0582357	0.717659	0.115048
18	0.0503178	0.0340552	0.87149	0.0441374
19	0.027787	0.0186192	0.930962	0.0226321
20	0.0977305	0.17122	0.0883534	0.642696
21	0.0827617	0.213105	0.0916978	0.612436
22	0.431948	0.155233	0.252416	0.160403
23	0.155603	0.160264	0.0825157	0.601618
24	0.315706	0.102608	0.092877	0.488809
25	0.25	0.25	0.25	0.25


TF	Unknown
TF Name	Unknown
Gene	CM000663.2_247189980-247191024(-)_1
Motif	CM000663.2_247189980-247191024(-)_1|1|1x0
Family	C2H2 ZF
Species	Unknown
Pos	A	C	G	T
1	0.343971	0.2141	0.242662	0.199266
2	0.720011	0.121245	0.0621889	0.0965559
3	0.780908	0.0824324	0.0616217	0.075038
4	0.370686	0.270615	0.0631876	0.295511
5	0.0910861	0.121685	0.669496	0.117733
6	0.0237493	0.0187312	0.936558	0.0209615
7	0.555667	0.118303	0.246488	0.0795422
8	0.896369	0.0472819	0.0273476	0.0290013
9	0.788892	0.111494	0.0403142	0.0593006
10	0.209064	0.126076	0.225953	0.438908
11	0.172949	0.157909	0.289736	0.379406
12	0.0800739	0.310859	0.199055	0.410012
13	0.445476	0.0905907	0.377691	0.0862428
14	0.915534	0.0355539	0.0201682	0.0287437
15	0.039994	0.230671	0.0421315	0.687204
16	0.410713	0.14963	0.264285	0.175372
17	0.417152	0.157921	0.119381	0.305546
18	0.618353	0.121549	0.121769	0.138329
19	0.383267	0.197504	0.236739	0.18249
20	0.0974964	0.459145	0.117445	0.325914
21	0.0819509	0.0919214	0.164513	0.661614
22	0.25	0.25	0.25	0.25


TF	Unknown
TF Name	Unknown
Gene	CM000663.2_247300521-247301298(-)_1
Motif	CM000663.2_247300521-247301298(-)_1|1|1x0
Family	C2H2 ZF
Species	Unknown
Pos	A	C	G	T
1	0.229627	0.0975866	0.187355	0.485432
2	0.0697837	0.0177416	0.88708	0.0253944
3	0.120347	0.0427854	0.045096	0.791771
4	0.133088	0.144084	0.267101	0.455728
5	0.156857	0.532803	0.194164	0.116175
6	0.102253	0.398557	0.338448	0.160742
7	0.25	0.25	0.25	0.25


TF	Unknown
TF Name	Unknown
Gene	CM000663.2_247300521-247301298(-)_1
Motif	CM000663.2_247300521-247301298(-)_1|2|1x0
Family	C2H2 ZF
Species	Unknown
Pos	A	C	G	T
1	0.0554835	0.0394648	0.836826	0.0682253
2	0.195119	0.0497565	0.713941	0.0411832
3	0.0200167	0.0188041	0.940204	0.0209752
4	0.25	0.25	0.25	0.25


TF	Unknown
TF Name	Unknown
Gene	CM000663.2_247300521-247301298(-)_1
Motif	CM000663.2_247300521-247301298(-)_1|3|1x0
Family	C2H2 ZF
Species	Unknown
Pos	A	C	G	T
1	0.0253163	0.0247599	0.931298	0.018626
2	0.0185444	0.898403	0.0545225	0.0285303
3	0.497504	0.0502271	0.302483	0.149786
4	0.25	0.25	0.25	0.25


TF	Unknown
TF Name	Unknown
Gene	CM000663.2_248847202-248848630(+)_1
Motif	CM000663.2_248847202-248848630(+)_1|1|1x0
Family	C2H2 ZF
Species	Unknown
Pos	A	C	G	T
1	0.17923	0.13365	0.172139	0.514981
2	0.157354	0.0663946	0.119274	0.656978
3	0.0844727	0.069944	0.149989	0.695595
4	0.139112	0.077965	0.63939	0.143532
5	0.133493	0.04994	0.238802	0.577765
6	0.0354397	0.0907057	0.0298241	0.84403
7	0.22643	0.213293	0.182953	0.377324
8	0.128743	0.65788	0.112695	0.100682
9	0.0338694	0.0365742	0.864333	0.0652235
10	0.0743312	0.0206411	0.886737	0.0182909
11	0.0715891	0.300135	0.0648032	0.563472
12	0.0275182	0.0186908	0.0192494	0.934542
13	0.25	0.25	0.25	0.25


TF	Unknown
TF Name	Unknown
Gene	CM000663.2_248847202-248848630(+)_1
Motif	CM000663.2_248847202-248848630(+)_1|2|1x0
Family	C2H2 ZF
Species	Unknown
Pos	A	C	G	T
1	0.501743	0.0350343	0.0185518	0.444671
2	0.0609366	0.0150659	0.170704	0.753293
3	0.562793	0.0981482	0.145282	0.193777
4	0.25	0.25	0.25	0.25


TF	Unknown
TF Name	Unknown
Gene	CM000663.2_248847202-248848630(+)_1
Motif	CM000663.2_248847202-248848630(+)_1|3|1x0
Family	C2H2 ZF
Species	Unknown
Pos	A	C	G	T
1	0.394743	0.174513	0.327628	0.103116
2	0.239775	0.276845	0.106304	0.377076
3	0.0550919	0.29632	0.0826822	0.565906
4	0.270245	0.167364	0.294127	0.268264
5	0.0827425	0.0866615	0.602721	0.227875
6	0.125275	0.227354	0.220411	0.426961
7	0.587795	0.19799	0.132127	0.0820873
8	0.930238	0.0193121	0.0318454	0.0186048
9	0.0881231	0.139879	0.0913283	0.68067
10	0.0789502	0.0550598	0.217316	0.648675
11	0.0366612	0.913634	0.0237815	0.0259236
12	0.0484494	0.789171	0.029031	0.133348
13	0.243803	0.19306	0.149075	0.414063
14	0.0647782	0.800208	0.0608913	0.0741225
15	0.722125	0.0481007	0.0886677	0.141107
16	0.087188	0.028558	0.849967	0.0342871
17	0.0578124	0.725691	0.0625433	0.153953
18	0.0397845	0.88209	0.0286279	0.0494973
19	0.110653	0.0378776	0.804341	0.0471287
20	0.0740947	0.593559	0.0963515	0.235994
21	0.0848274	0.805393	0.0380421	0.0717373
22	0.127892	0.135947	0.650126	0.0860348
23	0.0648414	0.523817	0.10679	0.304551
24	0.0688671	0.0456069	0.787426	0.0981002
25	0.25	0.25	0.25	0.25


TF	Unknown
TF Name	Unknown
Gene	CM000664.2_27377547-27379097(-)_1
Motif	CM000664.2_27377547-27379097(-)_1|1|1x0
Family	C2H2 ZF
Species	Unknown
Pos	A	C	G	T
1	0.0239632	0.0187016	0.93508	0.0222556
2	0.924116	0.0346615	0.0204577	0.0207649
3	0.17285	0.231844	0.130748	0.464557
4	0.040325	0.0293176	0.900873	0.0294846
5	0.895181	0.0362305	0.0371771	0.0314109
6	0.690863	0.0887704	0.0867753	0.133591
7	0.0653718	0.0449766	0.819775	0.069877
8	0.124941	0.0723816	0.702514	0.100163
9	0.180189	0.0873783	0.0816056	0.650827
10	0.25	0.25	0.25	0.25


TF	Unknown
TF Name	Unknown
Gene	CM000664.2_60460406-60462455(-)_1
Motif	CM000664.2_60460406-60462455(-)_1|1|1x0
Family	C2H2 ZF
Species	Unknown
Pos	A	C	G	T
1	0.714517	0.189897	0.0276522	0.067934
2	0.90265	0.0597776	0.0195189	0.018053
3	0.0195976	0.0411135	0.884525	0.0547638
4	0.25	0.25	0.25	0.25


TF	Unknown
TF Name	Unknown
Gene	CM000664.2_60460406-60462455(-)_1
Motif	CM000664.2_60460406-60462455(-)_1|2|1x0
Family	C2H2 ZF
Species	Unknown
Pos	A	C	G	T
1	0.0269032	0.0280547	0.926512	0.0185302
2	0.0759376	0.0503801	0.657884	0.215799
3	0.671279	0.178456	0.0481768	0.102088
4	0.66994	0.0957366	0.157718	0.0766057
5	0.725383	0.0583049	0.151025	0.065287
6	0.0204173	0.0255516	0.0269492	0.927082
7	0.25	0.25	0.25	0.25


TF	Unknown
TF Name	Unknown
Gene	CM000664.2_60460406-60462455(-)_1
Motif	CM000664.2_60460406-60462455(-)_1|3|1x0
Family	C2H2 ZF
Species	Unknown
Pos	A	C	G	T
1	0.0269032	0.0280547	0.926512	0.0185302
2	0.0759376	0.0503801	0.657884	0.215799
3	0.671279	0.178456	0.0481768	0.102088
4	0.588504	0.169877	0.136737	0.104882
5	0.870122	0.0317718	0.0554964	0.0426097
6	0.122209	0.195194	0.131346	0.551251
7	0.25	0.25	0.25	0.25


TF	Unknown
TF Name	Unknown
Gene	CM000664.2_60460406-60462455(-)_1
Motif	CM000664.2_60460406-60462455(-)_1|4|1x0
Family	C2H2 ZF
Species	Unknown
Pos	A	C	G	T
1	0.490873	0.0927216	0.334461	0.0819452
2	0.028013	0.89665	0.017933	0.0574036
3	0.0228744	0.0641617	0.0301839	0.88278
4	0.25	0.25	0.25	0.25


TF	Unknown
TF Name	Unknown
Gene	CM000664.2_95149284-95150361(-)_1
Motif	CM000664.2_95149284-95150361(-)_1|1|1x0
Family	C2H2 ZF
Species	Unknown
Pos	A	C	G	T
1	0.4342	0.0967496	0.339718	0.129333
2	0.0691889	0.622178	0.0759232	0.23271
3	0.0429539	0.0301668	0.025129	0.90175
4	0.485946	0.267303	0.165969	0.0807819
5	0.0438386	0.0676316	0.038122	0.850408
6	0.915949	0.0236263	0.0287496	0.0316754
7	0.447086	0.29163	0.174412	0.0868726
8	0.0438212	0.0762284	0.0436669	0.836283
9	0.893117	0.0331735	0.0375087	0.0362006
10	0.38274	0.0875235	0.447432	0.0823048
11	0.0803917	0.666197	0.0666669	0.186744
12	0.0201469	0.025253	0.0187177	0.935882
13	0.356833	0.300418	0.219967	0.122782
14	0.0347345	0.0694236	0.0415813	0.854261
15	0.855447	0.0463846	0.042739	0.0554297
16	0.38274	0.0875235	0.447432	0.0823048
17	0.0803917	0.666197	0.0666669	0.186744
18	0.0201469	0.025253	0.0187177	0.935882
19	0.0515653	0.0408331	0.861594	0.0460077
20	0.0643883	0.382594	0.120502	0.432515
21	0.072628	0.065475	0.138249	0.723648
22	0.25	0.25	0.25	0.25


TF	Unknown
TF Name	Unknown
Gene	CM000664.2_95181053-95182103(+)_1
Motif	CM000664.2_95181053-95182103(+)_1|1|1x0
Family	C2H2 ZF
Species	Unknown
Pos	A	C	G	T
1	0.10689	0.0696494	0.755559	0.0679017
2	0.243711	0.0875118	0.343342	0.325436
3	0.68897	0.0837382	0.0676928	0.159599
4	0.384394	0.244412	0.218704	0.15249
5	0.161115	0.255703	0.108128	0.475054
6	0.116164	0.706037	0.0674435	0.110355
7	0.030548	0.0185683	0.928415	0.0224686
8	0.116284	0.298129	0.0793575	0.506229
9	0.235349	0.289264	0.130804	0.344583
10	0.160683	0.0403465	0.759527	0.0394433
11	0.0471072	0.816434	0.0350522	0.101407
12	0.876966	0.0406935	0.0362003	0.0461405
13	0.0601176	0.0365139	0.871831	0.0315375
14	0.0903371	0.177481	0.0592152	0.672967
15	0.0476126	0.856305	0.032867	0.0632155
16	0.365335	0.253432	0.172815	0.208419
17	0.159684	0.397638	0.112036	0.330643
18	0.0739345	0.743316	0.0848973	0.0978525
19	0.0378058	0.0230941	0.918673	0.0204271
20	0.0794335	0.139761	0.0625375	0.718268
21	0.0502107	0.0336383	0.0351978	0.880953
22	0.0601176	0.0365139	0.871831	0.0315375
23	0.0903371	0.177481	0.0592152	0.672967
24	0.0476126	0.856305	0.032867	0.0632155
25	0.25	0.25	0.25	0.25


TF	Unknown
TF Name	Unknown
Gene	CM000664.2_95214307-95215600(+)_1
Motif	CM000664.2_95214307-95215600(+)_1|1|1x0
Family	C2H2 ZF
Species	Unknown
Pos	A	C	G	T
1	0.471765	0.268999	0.171877	0.0873592
2	0.0509926	0.0766439	0.0447172	0.827646
3	0.898372	0.0288731	0.034722	0.0380333
4	0.37246	0.116994	0.410019	0.100527
5	0.0730215	0.399818	0.0621107	0.46505
6	0.895458	0.0357071	0.0316042	0.0372306
7	0.0627128	0.0245191	0.888202	0.0245657
8	0.0775023	0.0845236	0.0298885	0.808086
9	0.0431062	0.88471	0.0267839	0.0453994
10	0.410993	0.172726	0.307192	0.109089
11	0.118977	0.115139	0.122266	0.643618
12	0.0964439	0.0657971	0.080174	0.757585
13	0.500479	0.162239	0.226835	0.110447
14	0.291826	0.164751	0.158737	0.384686
15	0.108918	0.683953	0.082383	0.124745
16	0.436531	0.193763	0.207687	0.162019
17	0.437018	0.325804	0.14142	0.0957581
18	0.709772	0.094557	0.12509	0.0705814
19	0.614845	0.171145	0.104092	0.109918
20	0.311769	0.269713	0.191411	0.227108
21	0.564224	0.168336	0.183828	0.0836122
22	0.0444773	0.0242186	0.913043	0.0182609
23	0.0540396	0.0596032	0.0437459	0.842611
24	0.0784733	0.0531907	0.0504041	0.817932
25	0.372682	0.174062	0.236748	0.216508
26	0.267064	0.0662444	0.582145	0.0845457
27	0.832312	0.060714	0.0603051	0.0466687
28	0.24719	0.141633	0.404329	0.206848
29	0.0866857	0.0992562	0.13134	0.682718
30	0.0946917	0.106147	0.101198	0.697963
31	0.25	0.25	0.25	0.25


TF	Unknown
TF Name	Unknown
Gene	CM000664.2_132102993-132104289(+)_1
Motif	CM000664.2_132102993-132104289(+)_1|1|1x0
Family	C2H2 ZF
Species	Unknown
Pos	A	C	G	T
1	0.616604	0.148294	0.0995406	0.135561
2	0.0221747	0.0197755	0.0196639	0.938386
3	0.928003	0.0200705	0.0210598	0.0308664
4	0.347009	0.468704	0.0982196	0.0860664
5	0.0411329	0.0893407	0.807955	0.0615717
6	0.700188	0.164488	0.0674495	0.0678742
7	0.701964	0.0870653	0.108956	0.102015
8	0.857279	0.0415495	0.0597612	0.0414099
9	0.0181568	0.0379143	0.0360899	0.907839
10	0.859208	0.0804126	0.024689	0.0356904
11	0.246399	0.0425362	0.141335	0.569729
12	0.364187	0.0853746	0.252373	0.298065
13	0.25	0.25	0.25	0.25


TF	Unknown
TF Name	Unknown
Gene	CM000664.2_132102993-132104289(+)_1
Motif	CM000664.2_132102993-132104289(+)_1|2|1x0
Family	C2H2 ZF
Species	Unknown
Pos	A	C	G	T
1	0.701964	0.0870653	0.108956	0.102015
2	0.857279	0.0415495	0.0597612	0.0414099
3	0.0181568	0.0379143	0.0360899	0.907839
4	0.25	0.25	0.25	0.25


TF	Unknown
TF Name	Unknown
Gene	CM000664.2_132102993-132104289(+)_1
Motif	CM000664.2_132102993-132104289(+)_1|3|1x0
Family	C2H2 ZF
Species	Unknown
Pos	A	C	G	T
1	0.142309	0.363792	0.102493	0.391405
2	0.017055	0.85275	0.0900379	0.0401567
3	0.0172405	0.138499	0.725788	0.118472
4	0.25	0.25	0.25	0.25


TF	Unknown
TF Name	Unknown
Gene	CM000664.2_132102993-132104289(+)_1
Motif	CM000664.2_132102993-132104289(+)_1|4|1x0
Family	C2H2 ZF
Species	Unknown
Pos	A	C	G	T
1	0.264815	0.101915	0.341148	0.292121
2	0.0624344	0.39043	0.109006	0.43813
3	0.0308751	0.0311354	0.018392	0.919598
4	0.25	0.25	0.25	0.25


TF	Unknown
TF Name	Unknown
Gene	CM000664.2_132102993-132104289(+)_1
Motif	CM000664.2_132102993-132104289(+)_1|5|1x0
Family	C2H2 ZF
Species	Unknown
Pos	A	C	G	T
1	0.5229	0.217371	0.187037	0.0726913
2	0.0173059	0.0963737	0.865296	0.0210249
3	0.026476	0.050345	0.0399144	0.883265
4	0.25	0.25	0.25	0.25


TF	Unknown
TF Name	Unknown
Gene	CM000664.2_132316999-132318733(+)_1
Motif	CM000664.2_132316999-132318733(+)_1|1|1x0
Family	C2H2 ZF
Species	Unknown
Pos	A	C	G	T
1	0.344783	0.238214	0.150137	0.266865
2	0.0303868	0.931585	0.0193965	0.0186317
3	0.0441905	0.796	0.0541507	0.105658
4	0.25	0.25	0.25	0.25


TF	Unknown
TF Name	Unknown
Gene	CM000664.2_132316999-132318733(+)_1
Motif	CM000664.2_132316999-132318733(+)_1|2|1x0
Family	C2H2 ZF
Species	Unknown
Pos	A	C	G	T
1	0.744326	0.179916	0.0470281	0.0287301
2	0.941945	0.0189391	0.0202768	0.0188389
3	0.926016	0.0312494	0.0195561	0.023179
4	0.585197	0.0449202	0.272887	0.0969954
5	0.0895604	0.152537	0.190104	0.567798
6	0.0431172	0.0283861	0.0706059	0.857891
7	0.729227	0.0599276	0.147389	0.0634558
8	0.154047	0.532977	0.0405762	0.272401
9	0.265465	0.317803	0.116391	0.300341
10	0.25	0.25	0.25	0.25


TF	Unknown
TF Name	Unknown
Gene	CM000664.2_132316999-132318733(+)_1
Motif	CM000664.2_132316999-132318733(+)_1|3|1x0
Family	C2H2 ZF
Species	Unknown
Pos	A	C	G	T
1	0.462148	0.232665	0.0859528	0.219235
2	0.0523951	0.0257982	0.891425	0.0303814
3	0.939024	0.0200472	0.0221483	0.0187805
4	0.25	0.25	0.25	0.25


TF	Unknown
TF Name	Unknown
Gene	CM000664.2_209808698-209809577(+)_1
Motif	CM000664.2_209808698-209809577(+)_1|1|1x0
Family	C2H2 ZF
Species	Unknown
Pos	A	C	G	T
1	0.128197	0.0254085	0.623344	0.223051
2	0.0255273	0.0381152	0.0528481	0.883509
3	0.554737	0.337942	0.0110948	0.0962258
4	0.25	0.25	0.25	0.25


TF	Unknown
TF Name	Unknown
Gene	CM000664.2_209808698-209809577(+)_1
Motif	CM000664.2_209808698-209809577(+)_1|2|1x0
Family	C2H2 ZF
Species	Unknown
Pos	A	C	G	T
1	0.284272	0.210041	0.267975	0.237712
2	0.162617	0.229779	0.258305	0.349298
3	0.144793	0.171141	0.583479	0.100587
4	0.258115	0.446471	0.13188	0.163535
5	0.818758	0.0586997	0.0564434	0.0660989
6	0.0519962	0.841946	0.0474132	0.0586449
7	0.0274984	0.896329	0.0247233	0.0514494
8	0.0318768	0.0183441	0.0325739	0.917205
9	0.023713	0.0275109	0.889957	0.0588193
10	0.25	0.25	0.25	0.25


TF	Unknown
TF Name	Unknown
Gene	CM000664.2_218641955-218645120(-)_1
Motif	CM000664.2_218641955-218645120(-)_1|1|1x0
Family	C2H2 ZF
Species	Unknown
Pos	A	C	G	T
1	0.254021	0.141045	0.237304	0.36763
2	0.126592	0.282166	0.231103	0.36014
3	0.0653214	0.0882654	0.794553	0.05186
4	0.212302	0.231941	0.0985403	0.457217
5	0.159294	0.18666	0.152321	0.501725
6	0.0187282	0.02055	0.936412	0.0243096
7	0.25	0.25	0.25	0.25


TF	Unknown
TF Name	Unknown
Gene	CM000664.2_218641955-218645120(-)_1
Motif	CM000664.2_218641955-218645120(-)_1|2|1x0
Family	C2H2 ZF
Species	Unknown
Pos	A	C	G	T
1	0.468345	0.190314	0.0975412	0.2438
2	0.108346	0.370029	0.275221	0.246405
3	0.335461	0.148167	0.174888	0.341485
4	0.38815	0.223201	0.270349	0.1183
5	0.0513445	0.0787148	0.0862774	0.783663
6	0.0185747	0.021512	0.0311779	0.928735
7	0.25	0.25	0.25	0.25


TF	Unknown
TF Name	Unknown
Gene	CM000664.2_218641955-218645120(-)_1
Motif	CM000664.2_218641955-218645120(-)_1|3|1x0
Family	C2H2 ZF
Species	Unknown
Pos	A	C	G	T
1	0.578439	0.151426	0.150891	0.119243
2	0.169549	0.120136	0.103589	0.606726
3	0.567371	0.211583	0.157159	0.0638872
4	0.307519	0.215776	0.269609	0.207096
5	0.131194	0.0651822	0.15222	0.651404
6	0.0184287	0.0330386	0.921436	0.027097
7	0.25	0.25	0.25	0.25


TF	Unknown
TF Name	Unknown
Gene	CM000664.2_218641955-218645120(-)_1
Motif	CM000664.2_218641955-218645120(-)_1|4|1x0
Family	C2H2 ZF
Species	Unknown
Pos	A	C	G	T
1	0.391839	0.247311	0.116974	0.243876
2	0.0549216	0.125436	0.0998356	0.719807
3	0.0234637	0.0187477	0.937383	0.0204055
4	0.25	0.25	0.25	0.25


TF	Unknown
TF Name	Unknown
Gene	CM000664.2_218641955-218645120(-)_1
Motif	CM000664.2_218641955-218645120(-)_1|5|1x0
Family	C2H2 ZF
Species	Unknown
Pos	A	C	G	T
1	0.568574	0.186941	0.142802	0.101683
2	0.0360131	0.0185078	0.0200891	0.92539
3	0.831926	0.0859937	0.0586446	0.0234361
4	0.25	0.25	0.25	0.25


TF	Unknown
TF Name	Unknown
Gene	CM000664.2_218641955-218645120(-)_1
Motif	CM000664.2_218641955-218645120(-)_1|6|1x0
Family	C2H2 ZF
Species	Unknown
Pos	A	C	G	T
1	0.257823	0.113042	0.45099	0.178146
2	0.0186248	0.0197825	0.0303519	0.931241
3	0.100353	0.0837877	0.365853	0.450006
4	0.25	0.25	0.25	0.25


TF	Unknown
TF Name	Unknown
Gene	CM000664.2_218641955-218645120(-)_1
Motif	CM000664.2_218641955-218645120(-)_1|7|1x0
Family	C2H2 ZF
Species	Unknown
Pos	A	C	G	T
1	0.450823	0.24996	0.172501	0.126716
2	0.112405	0.0560013	0.0826442	0.748949
3	0.402057	0.129116	0.211075	0.257753
4	0.0486515	0.0467728	0.886071	0.0185045
5	0.0686041	0.772557	0.127505	0.0313337
6	0.0184633	0.0190967	0.0392741	0.923166
7	0.104498	0.142876	0.557828	0.194798
8	0.0292305	0.0242402	0.568686	0.377844
9	0.0869704	0.345074	0.156473	0.411483
10	0.234231	0.276008	0.188591	0.30117
11	0.117044	0.0417014	0.373723	0.467532
12	0.0342791	0.0270081	0.88841	0.0503025
13	0.481484	0.171349	0.263228	0.0839399
14	0.165142	0.293449	0.0858861	0.455523
15	0.572576	0.154655	0.156708	0.116062
16	0.25	0.25	0.25	0.25


TF	Unknown
TF Name	Unknown
Gene	CM000664.2_218641955-218645120(-)_1
Motif	CM000664.2_218641955-218645120(-)_1|8|1x0
Family	C2H2 ZF
Species	Unknown
Pos	A	C	G	T
1	0.0856297	0.364758	0.114866	0.434747
2	0.0274401	0.0180546	0.051776	0.902729
3	0.787451	0.0261993	0.0284397	0.15791
4	0.25	0.25	0.25	0.25


TF	Unknown
TF Name	Unknown
Gene	CM000664.2_218641955-218645120(-)_1
Motif	CM000664.2_218641955-218645120(-)_1|9|1x0
Family	C2H2 ZF
Species	Unknown
Pos	A	C	G	T
1	0.218605	0.613495	0.0122699	0.155629
2	0.0424546	0.359849	0.0444435	0.553252
3	0.105431	0.0560755	0.753505	0.084989
4	0.25	0.25	0.25	0.25


TF	Unknown
TF Name	Unknown
Gene	CM000664.2_218641955-218645120(-)_1
Motif	CM000664.2_218641955-218645120(-)_1|10|1x0
Family	C2H2 ZF
Species	Unknown
Pos	A	C	G	T
1	0.162112	0.0692342	0.132288	0.636366
2	0.632274	0.123137	0.158002	0.0865866
3	0.0187857	0.939284	0.0194929	0.0224369
4	0.25	0.25	0.25	0.25


TF	Unknown
TF Name	Unknown
Gene	CM000664.2_218641955-218645120(-)_1
Motif	CM000664.2_218641955-218645120(-)_1|11|1x0
Family	C2H2 ZF
Species	Unknown
Pos	A	C	G	T
1	0.0404836	0.40449	0.0895679	0.465459
2	0.0173451	0.0319927	0.867257	0.0834051
3	0.116178	0.139057	0.253793	0.490972
4	0.253926	0.183329	0.326251	0.236495
5	0.0580535	0.264666	0.0573038	0.619977
6	0.0598112	0.0422048	0.17742	0.720564
7	0.25	0.25	0.25	0.25


TF	Unknown
TF Name	Unknown
Gene	CM000664.2_218648602-218649622(-)_1
Motif	CM000664.2_218648602-218649622(-)_1|1|1x0
Family	C2H2 ZF
Species	Unknown
Pos	A	C	G	T
1	0.183635	0.0316801	0.0700109	0.714674
2	0.029325	0.0211626	0.927463	0.0220491
3	0.0990277	0.0130246	0.651229	0.236719
4	0.25	0.25	0.25	0.25


TF	Unknown
TF Name	Unknown
Gene	CM000664.2_218648602-218649622(-)_1
Motif	CM000664.2_218648602-218649622(-)_1|2|1x0
Family	C2H2 ZF
Species	Unknown
Pos	A	C	G	T
1	0.0282493	0.0186265	0.931323	0.0218013
2	0.139527	0.147138	0.0991636	0.614172
3	0.0989443	0.587614	0.0838777	0.229564
4	0.25	0.25	0.25	0.25


TF	Unknown
TF Name	Unknown
Gene	CM000664.2_218648602-218649622(-)_1
Motif	CM000664.2_218648602-218649622(-)_1|3|1x0
Family	C2H2 ZF
Species	Unknown
Pos	A	C	G	T
1	0.425703	0.240831	0.293523	0.0399437
2	0.0327271	0.280042	0.188045	0.499186
3	0.0212535	0.0161923	0.15294	0.809614
4	0.25	0.25	0.25	0.25


TF	Unknown
TF Name	Unknown
Gene	CM000664.2_218648602-218649622(-)_1
Motif	CM000664.2_218648602-218649622(-)_1|4|1x0
Family	C2H2 ZF
Species	Unknown
Pos	A	C	G	T
1	0.254613	0.213165	0.20388	0.328343
2	0.225624	0.0897295	0.157519	0.527127
3	0.0938527	0.0597273	0.620117	0.226303
4	0.196985	0.0577232	0.585562	0.159729
5	0.298544	0.16826	0.11657	0.416626
6	0.0184733	0.923667	0.0369287	0.0209306
7	0.25	0.25	0.25	0.25


TF	Unknown
TF Name	Unknown
Gene	CM000664.2_218648602-218649622(-)_1
Motif	CM000664.2_218648602-218649622(-)_1|5|1x0
Family	C2H2 ZF
Species	Unknown
Pos	A	C	G	T
1	0.0842532	0.0177526	0.880386	0.0176077
2	0.243621	0.298871	0.122767	0.334741
3	0.0380049	0.199387	0.0766442	0.685964
4	0.188891	0.440264	0.189193	0.181652
5	0.270727	0.111159	0.319137	0.298976
6	0.193476	0.179711	0.367473	0.25934
7	0.157275	0.0862334	0.376367	0.380124
8	0.194451	0.0591247	0.296779	0.449645
9	0.249787	0.239875	0.118636	0.391703
10	0.25	0.25	0.25	0.25


TF	Unknown
TF Name	Unknown
Gene	CM000664.2_218651590-218652364(-)_1
Motif	CM000664.2_218651590-218652364(-)_1|1|1x0
Family	C2H2 ZF
Species	Unknown
Pos	A	C	G	T
1	0.0784917	0.0181119	0.74075	0.162647
2	0.0455241	0.0162817	0.124111	0.814084
3	0.0817286	0.672302	0.108829	0.13714
4	0.25	0.25	0.25	0.25


TF	Unknown
TF Name	Unknown
Gene	CM000664.2_218651590-218652364(-)_1
Motif	CM000664.2_218651590-218652364(-)_1|2|1x0
Family	C2H2 ZF
Species	Unknown
Pos	A	C	G	T
1	0.392264	0.235579	0.132976	0.239181
2	0.08596	0.0998445	0.359339	0.454856
3	0.14024	0.120928	0.346792	0.39204
4	0.279989	0.145197	0.407647	0.167166
5	0.340819	0.209249	0.1684	0.281532
6	0.0455672	0.732987	0.14691	0.0745359
7	0.410164	0.375754	0.108335	0.105747
8	0.0189344	0.0281553	0.0333791	0.919531
9	0.934528	0.0186906	0.0197257	0.0270553
10	0.25	0.25	0.25	0.25


TF	Unknown
TF Name	Unknown
Gene	CM000664.2_218651590-218652364(-)_1
Motif	CM000664.2_218651590-218652364(-)_1|3|1x0
Family	C2H2 ZF
Species	Unknown
Pos	A	C	G	T
1	0.67131	0.143561	0.171703	0.0134262
2	0.182537	0.0479946	0.521938	0.247531
3	0.041143	0.0176343	0.512097	0.429126
4	0.25	0.25	0.25	0.25


TF	Unknown
TF Name	Unknown
Gene	CM000665.2_31989073-31990975(+)_1
Motif	CM000665.2_31989073-31990975(+)_1|1|1x0
Family	C2H2 ZF
Species	Unknown
Pos	A	C	G	T
1	0.298686	0.22396	0.14448	0.332874
2	0.0765406	0.0529536	0.79034	0.0801653
3	0.0500367	0.0276274	0.890406	0.0319304
4	0.136827	0.0415496	0.788006	0.0336171
5	0.0286999	0.84289	0.0289596	0.0994507
6	0.933252	0.018665	0.0219777	0.0261053
7	0.491662	0.110368	0.318313	0.0796564
8	0.105246	0.159852	0.0624802	0.672422
9	0.0980028	0.0628489	0.0644188	0.774729
10	0.491662	0.110368	0.318313	0.0796564
11	0.105246	0.159852	0.0624802	0.672422
12	0.0980028	0.0628489	0.0644188	0.774729
13	0.324024	0.228913	0.127881	0.319183
14	0.224752	0.229039	0.215194	0.331015
15	0.0330474	0.047906	0.877429	0.0416174
16	0.766445	0.070694	0.0999395	0.0629212
17	0.0987837	0.635226	0.135972	0.130018
18	0.343955	0.187337	0.157369	0.311339
19	0.332135	0.182885	0.253999	0.230981
20	0.133849	0.585506	0.0931962	0.187449
21	0.259877	0.291677	0.169445	0.279001
22	0.419674	0.199968	0.116416	0.263942
23	0.111045	0.0551154	0.738833	0.0950067
24	0.0523418	0.0271042	0.891625	0.0289294
25	0.0514835	0.0374267	0.879406	0.0316833
26	0.807356	0.053476	0.0692008	0.0699668
27	0.0516846	0.019931	0.90278	0.0256046
28	0.44984	0.306453	0.0888154	0.154891
29	0.740773	0.0796481	0.110658	0.0689208
30	0.841321	0.0601589	0.0418567	0.0566632
31	0.318222	0.291937	0.180816	0.209025
32	0.342853	0.273054	0.233356	0.150737
33	0.218659	0.236877	0.423686	0.120777
34	0.25	0.25	0.25	0.25


TF	Unknown
TF Name	Unknown
Gene	CM000665.2_31989073-31990975(+)_1
Motif	CM000665.2_31989073-31990975(+)_1|2|1x0
Family	C2H2 ZF
Species	Unknown
Pos	A	C	G	T
1	0.04192	0.0364963	0.870646	0.0509377
2	0.0826054	0.0166102	0.830512	0.0702725
3	0.591555	0.0450314	0.153897	0.209516
4	0.25	0.25	0.25	0.25


TF	Unknown
TF Name	Unknown
Gene	CM000665.2_40486744-40488238(+)_1
Motif	CM000665.2_40486744-40488238(+)_1|1|1x0
Family	C2H2 ZF
Species	Unknown
Pos	A	C	G	T
1	0.452876	0.18573	0.180681	0.180713
2	0.12867	0.163522	0.123263	0.584545
3	0.11265	0.0732722	0.0749221	0.739156
4	0.474038	0.148193	0.326444	0.0513246
5	0.103113	0.498113	0.0569062	0.341868
6	0.859172	0.042063	0.0475351	0.0512295
7	0.327407	0.157095	0.320633	0.194865
8	0.209357	0.0858506	0.310633	0.394159
9	0.129786	0.223759	0.198503	0.447952
10	0.446968	0.0899628	0.381753	0.0813167
11	0.0854648	0.119177	0.0695523	0.725806
12	0.0434564	0.0351121	0.864166	0.0572653
13	0.540293	0.111187	0.241965	0.106555
14	0.339629	0.178135	0.126335	0.3559
15	0.266031	0.157569	0.273702	0.302698
16	0.245549	0.172483	0.224644	0.357324
17	0.158042	0.575212	0.087074	0.179673
18	0.0861724	0.203176	0.546228	0.164423
19	0.0471723	0.0447314	0.866129	0.0419677
20	0.0915654	0.0996267	0.600121	0.208687
21	0.162913	0.13215	0.0643464	0.640591
22	0.588466	0.246618	0.0675833	0.0973329
23	0.204505	0.0401879	0.710498	0.0448092
24	0.936634	0.0187327	0.0229525	0.0216812
25	0.0471723	0.0447314	0.866129	0.0419677
26	0.0915654	0.0996267	0.600121	0.208687
27	0.162913	0.13215	0.0643464	0.640591
28	0.128814	0.14569	0.286132	0.439363
29	0.111509	0.508255	0.217084	0.163152
30	0.17606	0.280209	0.266522	0.277209
31	0.25	0.25	0.25	0.25


TF	Unknown
TF Name	Unknown
Gene	CM000665.2_40515834-40516860(+)_1
Motif	CM000665.2_40515834-40516860(+)_1|1|1x0
Family	C2H2 ZF
Species	Unknown
Pos	A	C	G	T
1	0.194057	0.0881077	0.462887	0.254948
2	0.127517	0.0615035	0.285379	0.5256
3	0.0854127	0.17507	0.0842921	0.655225
4	0.521996	0.120376	0.32604	0.031589
5	0.0751655	0.548308	0.0355071	0.34102
6	0.928778	0.0206486	0.0240937	0.0264799
7	0.439647	0.251401	0.176894	0.132057
8	0.120518	0.0622718	0.0900461	0.727164
9	0.393708	0.134175	0.213778	0.25834
10	0.485096	0.207874	0.169879	0.137151
11	0.215993	0.273708	0.101305	0.408994
12	0.146475	0.234635	0.130317	0.488572
13	0.614263	0.0835839	0.222939	0.0792142
14	0.358296	0.158727	0.102891	0.380087
15	0.268104	0.138459	0.277895	0.315541
16	0.439647	0.251401	0.176894	0.132057
17	0.120518	0.0622718	0.0900461	0.727164
18	0.393708	0.134175	0.213778	0.25834
19	0.0451792	0.0250542	0.903841	0.0259258
20	0.134452	0.197681	0.155104	0.512763
21	0.0788058	0.0460867	0.0643866	0.810721
22	0.0577093	0.0303468	0.880114	0.0318297
23	0.0186525	0.932625	0.0212374	0.0274851
24	0.858505	0.0264275	0.0416888	0.0733788
25	0.25	0.25	0.25	0.25


TF	Unknown
TF Name	Unknown
Gene	CM000665.2_40532004-40533087(+)_1
Motif	CM000665.2_40532004-40533087(+)_1|1|1x0
Family	C2H2 ZF
Species	Unknown
Pos	A	C	G	T
1	0.490088	0.152276	0.214316	0.14332
2	0.182961	0.166299	0.162122	0.488618
3	0.133162	0.0687536	0.0796851	0.718399
4	0.501885	0.182776	0.247941	0.0673975
5	0.18636	0.125173	0.051506	0.636961
6	0.89214	0.0330853	0.0359249	0.0388496
7	0.407353	0.161671	0.235043	0.195932
8	0.307876	0.174448	0.188577	0.329099
9	0.160619	0.181347	0.258924	0.39911
10	0.458563	0.151628	0.254763	0.135046
11	0.0641376	0.0903397	0.0704184	0.775104
12	0.0361663	0.0183962	0.919809	0.0256281
13	0.421817	0.253393	0.18391	0.14088
14	0.133986	0.073382	0.102716	0.689916
15	0.380404	0.142552	0.217984	0.25906
16	0.19242	0.309197	0.085247	0.413136
17	0.0920137	0.529078	0.137999	0.240909
18	0.147572	0.216574	0.438299	0.197554
19	0.0319913	0.0300944	0.909949	0.0279656
20	0.0747526	0.0823724	0.650035	0.19284
21	0.143663	0.112925	0.0493444	0.694068
22	0.25	0.25	0.25	0.25


TF	Unknown
TF Name	Unknown
Gene	CM000665.2_42914298-42915351(+)_1
Motif	CM000665.2_42914298-42915351(+)_1|1|1x0
Family	C2H2 ZF
Species	Unknown
Pos	A	C	G	T
1	0.211363	0.0703017	0.62074	0.0975956
2	0.0498157	0.545399	0.0491185	0.355667
3	0.839317	0.0593222	0.0445972	0.0567634
4	0.0722529	0.0443117	0.815526	0.0679094
5	0.0868118	0.0341868	0.83312	0.0458812
6	0.363254	0.271086	0.139956	0.225705
7	0.364889	0.125107	0.220455	0.289548
8	0.0944245	0.74786	0.0863955	0.0713202
9	0.110119	0.137651	0.205847	0.546383
10	0.0490242	0.0283669	0.881383	0.0412255
11	0.108682	0.0694882	0.0801947	0.741635
12	0.0865294	0.0413508	0.802349	0.0697705
13	0.413304	0.321224	0.168776	0.0966959
14	0.0576747	0.0697428	0.0455491	0.827033
15	0.897076	0.0320034	0.0326982	0.0382224
16	0.0299605	0.0184391	0.921954	0.0296464
17	0.81224	0.0583753	0.0783959	0.0509887
18	0.0559228	0.127752	0.0626201	0.753705
19	0.234617	0.121373	0.330115	0.313895
20	0.109851	0.0516901	0.755447	0.0830115
21	0.0984521	0.0576122	0.072221	0.771715
22	0.460372	0.111405	0.210126	0.218097
23	0.10417	0.719715	0.0855119	0.0906023
24	0.426559	0.134616	0.29154	0.147286
25	0.25	0.25	0.25	0.25


TF	Unknown
TF Name	Unknown
Gene	CM000665.2_44446577-44448893(-)_1
Motif	CM000665.2_44446577-44448893(-)_1|1|1x0
Family	C2H2 ZF
Species	Unknown
Pos	A	C	G	T
1	0.339371	0.167877	0.292304	0.200448
2	0.0597561	0.0938933	0.0841417	0.762209
3	0.0350546	0.0405523	0.876867	0.0475258
4	0.0299605	0.0184391	0.921954	0.0296464
5	0.81224	0.0583753	0.0783959	0.0509887
6	0.0559228	0.127752	0.0626201	0.753705
7	0.377478	0.169512	0.171363	0.281647
8	0.0807585	0.131319	0.71017	0.0777525
9	0.100101	0.0561771	0.0661083	0.777614
10	0.25	0.25	0.25	0.25


TF	Unknown
TF Name	Unknown
Gene	CM000665.2_44446577-44448893(-)_1
Motif	CM000665.2_44446577-44448893(-)_1|2|1x0
Family	C2H2 ZF
Species	Unknown
Pos	A	C	G	T
1	0.0299605	0.0184391	0.921954	0.0296464
2	0.81224	0.0583753	0.0783959	0.0509887
3	0.0559228	0.127752	0.0626201	0.753705
4	0.304747	0.18873	0.162107	0.344416
5	0.321787	0.293825	0.18903	0.195358
6	0.187476	0.290098	0.28536	0.237066
7	0.25	0.25	0.25	0.25


TF	Unknown
TF Name	Unknown
Gene	CM000665.2_44446577-44448893(-)_1
Motif	CM000665.2_44446577-44448893(-)_1|3|1x0
Family	C2H2 ZF
Species	Unknown
Pos	A	C	G	T
1	0.387218	0.124252	0.408924	0.0796051
2	0.0633948	0.0549327	0.0685963	0.813076
3	0.0466207	0.0260564	0.0376669	0.889656
4	0.371051	0.310996	0.267383	0.0505706
5	0.082411	0.635469	0.0750514	0.207069
6	0.0184725	0.0343935	0.923624	0.0235101
7	0.25	0.25	0.25	0.25


TF	Unknown
TF Name	Unknown
Gene	CM000665.2_44446577-44448893(-)_1
Motif	CM000665.2_44446577-44448893(-)_1|4|1x0
Family	C2H2 ZF
Species	Unknown
Pos	A	C	G	T
1	0.0299605	0.0184391	0.921954	0.0296464
2	0.81224	0.0583753	0.0783959	0.0509887
3	0.0559228	0.127752	0.0626201	0.753705
4	0.397857	0.109806	0.218689	0.273648
5	0.381087	0.227625	0.207609	0.18368
6	0.267755	0.233015	0.196782	0.302448
7	0.25	0.25	0.25	0.25


TF	Unknown
TF Name	Unknown
Gene	CM000665.2_44446577-44448893(-)_1
Motif	CM000665.2_44446577-44448893(-)_1|5|1x0
Family	C2H2 ZF
Species	Unknown
Pos	A	C	G	T
1	0.287448	0.223065	0.284016	0.205472
2	0.109675	0.358447	0.216026	0.315852
3	0.185317	0.115634	0.169759	0.52929
4	0.247937	0.136024	0.43241	0.183629
5	0.0412273	0.0466726	0.274623	0.637478
6	0.0302736	0.0273525	0.891201	0.0511734
7	0.352879	0.301568	0.297791	0.0477615
8	0.121836	0.307742	0.158146	0.412275
9	0.0183003	0.0383339	0.915016	0.0283492
10	0.25	0.25	0.25	0.25


TF	Unknown
TF Name	Unknown
Gene	CM000665.2_44446577-44448893(-)_1
Motif	CM000665.2_44446577-44448893(-)_1|6|1x0
Family	C2H2 ZF
Species	Unknown
Pos	A	C	G	T
1	0.0299605	0.0184391	0.921954	0.0296464
2	0.81224	0.0583753	0.0783959	0.0509887
3	0.0559228	0.127752	0.0626201	0.753705
4	0.117883	0.0862474	0.183678	0.612192
5	0.121715	0.0828541	0.454519	0.340911
6	0.110829	0.0940603	0.647465	0.147646
7	0.25	0.25	0.25	0.25


TF	Unknown
TF Name	Unknown
Gene	CM000665.2_44499147-44500668(-)_1
Motif	CM000665.2_44499147-44500668(-)_1|1|1x0
Family	C2H2 ZF
Species	Unknown
Pos	A	C	G	T
1	0.382809	0.181467	0.251952	0.183771
2	0.407524	0.153155	0.173585	0.265736
3	0.0842596	0.639554	0.144938	0.131248
4	0.415926	0.205624	0.200121	0.178328
5	0.10722	0.128516	0.136482	0.627783
6	0.0470827	0.0352031	0.0626792	0.855035
7	0.252115	0.193018	0.134813	0.420055
8	0.193175	0.193914	0.213891	0.39902
9	0.63891	0.134618	0.130778	0.0956946
10	0.109483	0.0790289	0.731877	0.0796112
11	0.233222	0.349001	0.181954	0.235824
12	0.180336	0.16474	0.387436	0.267489
13	0.530079	0.206155	0.123772	0.139995
14	0.127362	0.209641	0.157323	0.505674
15	0.646673	0.108956	0.129581	0.114789
16	0.127201	0.0840943	0.698833	0.0898717
17	0.16278	0.332009	0.214453	0.290757
18	0.125274	0.091909	0.679397	0.10342
19	0.285793	0.238034	0.369343	0.10683
20	0.672848	0.0526788	0.201936	0.0725367
21	0.130137	0.310274	0.323872	0.235717
22	0.0348877	0.0219671	0.924652	0.018493
23	0.676017	0.0422001	0.170308	0.111475
24	0.0538919	0.0867618	0.79601	0.0633365
25	0.226626	0.392525	0.220016	0.160832
26	0.0513332	0.0504474	0.744289	0.153931
27	0.594822	0.165941	0.0896966	0.149541
28	0.527132	0.174106	0.164541	0.134221
29	0.123452	0.0502351	0.767826	0.0584868
30	0.0703083	0.0291881	0.0334612	0.867042
31	0.515991	0.205788	0.169753	0.108469
32	0.143049	0.0988658	0.130106	0.627979
33	0.767455	0.0688082	0.0814917	0.0822451
34	0.144506	0.136621	0.143584	0.575289
35	0.0996619	0.0642916	0.769268	0.0667786
36	0.150677	0.0783009	0.105364	0.665658
37	0.25	0.25	0.25	0.25


TF	Unknown
TF Name	Unknown
Gene	CM000665.2_44569851-44571372(+)_1
Motif	CM000665.2_44569851-44571372(+)_1|1|1x0
Family	C2H2 ZF
Species	Unknown
Pos	A	C	G	T
1	0.459072	0.330412	0.142158	0.0683574
2	0.0735879	0.614825	0.0502876	0.261299
3	0.892916	0.03202	0.0324417	0.0426223
4	0.385549	0.180188	0.251743	0.18252
5	0.410718	0.151507	0.172127	0.265648
6	0.0819831	0.646747	0.142486	0.128784
7	0.419431	0.204596	0.199017	0.176956
8	0.104856	0.126116	0.134087	0.634942
9	0.0448984	0.0333847	0.0600976	0.861619
10	0.509453	0.226932	0.0884755	0.175139
11	0.0569253	0.0501987	0.841456	0.0514197
12	0.898291	0.0332609	0.0356893	0.0327588
13	0.106711	0.0765516	0.739611	0.0771265
14	0.232784	0.351028	0.180756	0.235431
15	0.179009	0.163247	0.390224	0.267521
16	0.535733	0.204642	0.121677	0.137948
17	0.125347	0.20829	0.155457	0.510906
18	0.654032	0.106524	0.127107	0.112338
19	0.12449	0.0816563	0.706477	0.0873767
20	0.161346	0.333578	0.213682	0.291395
21	0.122661	0.0894634	0.686981	0.100895
22	0.28608	0.237445	0.371522	0.104953
23	0.679697	0.0506967	0.199372	0.0702338
24	0.128401	0.311239	0.325144	0.235216
25	0.0314532	0.0240541	0.925973	0.0185195
26	0.113509	0.210653	0.179731	0.496107
27	0.0756997	0.072358	0.734402	0.11754
28	0.20813	0.257801	0.382889	0.15118
29	0.0885764	0.0796839	0.359275	0.472465
30	0.593881	0.112532	0.0924553	0.201132
31	0.532827	0.172315	0.162673	0.132184
32	0.120382	0.0481549	0.775235	0.0562274
33	0.0675063	0.0275598	0.0316769	0.873257
34	0.521359	0.204322	0.167928	0.106392
35	0.140658	0.0965318	0.1277	0.63511
36	0.77514	0.0663795	0.0788688	0.0796119
37	0.247564	0.239834	0.0958453	0.416757
38	0.0574256	0.0503315	0.8041	0.0881433
39	0.0647758	0.0314669	0.864441	0.0393158
40	0.25	0.25	0.25	0.25


TF	Unknown
TF Name	Unknown
Gene	CM000665.2_44594130-44595186(+)_1
Motif	CM000665.2_44594130-44595186(+)_1|1|1x0
Family	C2H2 ZF
Species	Unknown
Pos	A	C	G	T
1	0.523981	0.111347	0.201783	0.162889
2	0.178159	0.116638	0.156606	0.548597
3	0.0564604	0.0536918	0.101102	0.788746
4	0.415345	0.192041	0.19231	0.200303
5	0.101569	0.0902374	0.146893	0.661301
6	0.599422	0.12243	0.114282	0.163867
7	0.285933	0.237752	0.370391	0.105924
8	0.676155	0.0517177	0.200706	0.0714221
9	0.1293	0.310739	0.324485	0.235477
10	0.387083	0.222008	0.253581	0.137328
11	0.140192	0.438136	0.166016	0.255657
12	0.182633	0.12249	0.29703	0.397846
13	0.245596	0.415414	0.179858	0.159132
14	0.115996	0.063095	0.668786	0.152123
15	0.290999	0.164961	0.283239	0.2608
16	0.549789	0.215902	0.101187	0.133123
17	0.596595	0.107233	0.152679	0.143492
18	0.0337477	0.027881	0.910024	0.0283474
19	0.406346	0.169417	0.0878784	0.336358
20	0.0885688	0.117926	0.160682	0.632823
21	0.0281076	0.0186488	0.932439	0.0208042
22	0.0567064	0.0324561	0.844225	0.0666125
23	0.174003	0.0590806	0.706062	0.0608549
24	0.30988	0.24551	0.116136	0.328473
25	0.586646	0.185369	0.142423	0.0855625
26	0.906795	0.0267408	0.0389067	0.0275571
27	0.041968	0.0541513	0.0562231	0.847658
28	0.475341	0.249065	0.130139	0.145455
29	0.788803	0.0579421	0.10114	0.0521152
30	0.871934	0.0415053	0.0443605	0.0422003
31	0.25	0.25	0.25	0.25


TF	Unknown
TF Name	Unknown
Gene	CM000665.2_44641886-44644217(+)_1
Motif	CM000665.2_44641886-44644217(+)_1|1|1x0
Family	C2H2 ZF
Species	Unknown
Pos	A	C	G	T
1	0.337862	0.297508	0.183057	0.181573
2	0.660661	0.0946681	0.152434	0.0922367
3	0.388739	0.159532	0.362847	0.0888821
4	0.0895901	0.268828	0.318558	0.323024
5	0.634765	0.0601868	0.197036	0.108012
6	0.143427	0.422757	0.20854	0.225276
7	0.337862	0.297508	0.183057	0.181573
8	0.660661	0.0946681	0.152434	0.0922367
9	0.388739	0.159532	0.362847	0.0888821
10	0.254736	0.252948	0.247966	0.244351
11	0.766853	0.0610194	0.0943327	0.0777954
12	0.110866	0.41942	0.154993	0.314722
13	0.3184	0.296619	0.231856	0.153125
14	0.581762	0.123151	0.190882	0.104204
15	0.0726358	0.216479	0.296353	0.414533
16	0.439308	0.348523	0.103559	0.10861
17	0.727869	0.0491927	0.172523	0.0504154
18	0.0187113	0.0346999	0.0250695	0.921519
19	0.0668943	0.246093	0.413428	0.273584
20	0.194023	0.215093	0.278219	0.312665
21	0.197469	0.184383	0.280044	0.338104
22	0.306788	0.319206	0.179891	0.194115
23	0.645636	0.125216	0.16016	0.0689886
24	0.133184	0.348272	0.339899	0.178644
25	0.414738	0.205972	0.200495	0.178794
26	0.108029	0.129334	0.137298	0.625339
27	0.0478443	0.0358398	0.0635754	0.85274
28	0.309817	0.271783	0.221757	0.196643
29	0.241662	0.208394	0.206764	0.343179
30	0.173831	0.166198	0.411725	0.248246
31	0.285693	0.238232	0.368602	0.107473
32	0.6705	0.0533661	0.202803	0.0733314
33	0.130731	0.309945	0.323439	0.235885
34	0.229987	0.168029	0.399703	0.202281
35	0.171197	0.222319	0.234499	0.371985
36	0.13011	0.199227	0.304087	0.366577
37	0.324581	0.308019	0.151815	0.215585
38	0.229245	0.235882	0.329529	0.205344
39	0.55288	0.158371	0.156398	0.132351
40	0.400289	0.316183	0.132873	0.150655
41	0.683679	0.0397805	0.224078	0.0524633
42	0.186249	0.140847	0.376618	0.296287
43	0.230315	0.225508	0.327087	0.21709
44	0.126217	0.149404	0.189941	0.534439
45	0.0569917	0.0940167	0.73592	0.113071
46	0.313609	0.326387	0.151634	0.20837
47	0.229428	0.213703	0.326335	0.230535
48	0.533334	0.169472	0.166865	0.13033
49	0.229987	0.168029	0.399703	0.202281
50	0.171197	0.222319	0.234499	0.371985
51	0.13011	0.199227	0.304087	0.366577
52	0.324581	0.308019	0.151815	0.215585
53	0.229245	0.235882	0.329529	0.205344
54	0.55288	0.158371	0.156398	0.132351
55	0.438111	0.184407	0.193541	0.18394
56	0.0579809	0.0961068	0.0848465	0.761066
57	0.0202629	0.018715	0.935752	0.0252698
58	0.515426	0.142379	0.202329	0.139866
59	0.193786	0.371167	0.250439	0.184608
60	0.666096	0.111287	0.140307	0.0823103
61	0.481919	0.274057	0.16741	0.0766139
62	0.0232448	0.0436697	0.0215939	0.911492
63	0.914144	0.0245429	0.0243975	0.0369155
64	0.100806	0.091593	0.416735	0.390866
65	0.12484	0.0617759	0.742784	0.0706001
66	0.214873	0.0849441	0.521816	0.178367
67	0.25	0.25	0.25	0.25


TF	Unknown
TF Name	Unknown
Gene	CM000665.2_44658672-44659944(+)_1
Motif	CM000665.2_44658672-44659944(+)_1|1|1x0
Family	C2H2 ZF
Species	Unknown
Pos	A	C	G	T
1	0.0526432	0.0179874	0.899371	0.029998
2	0.120182	0.0829618	0.102689	0.694167
3	0.0267659	0.0205988	0.0216481	0.930987
4	0.655009	0.186792	0.0890666	0.0691322
5	0.850725	0.0456928	0.0616542	0.0419285
6	0.816917	0.0625909	0.0609784	0.0595136
7	0.509418	0.243269	0.1158	0.131513
8	0.839843	0.0424062	0.0801846	0.0375657
9	0.913029	0.0280713	0.0302902	0.0286095
10	0.509418	0.243269	0.1158	0.131513
11	0.839843	0.0424062	0.0801846	0.0375657
12	0.913029	0.0280713	0.0302902	0.0286095
13	0.25	0.25	0.25	0.25


TF	Unknown
TF Name	Unknown
Gene	CM000665.2_44658672-44659944(+)_1
Motif	CM000665.2_44658672-44659944(+)_1|2|1x0
Family	C2H2 ZF
Species	Unknown
Pos	A	C	G	T
1	0.083034	0.0751104	0.746245	0.095611
2	0.13301	0.0416505	0.707022	0.118318
3	0.498982	0.0773508	0.188278	0.235389
4	0.469186	0.291271	0.16413	0.0754129
5	0.032571	0.0604094	0.032443	0.874577
6	0.923852	0.0234359	0.0268781	0.0258344
7	0.208366	0.114954	0.111654	0.565027
8	0.328955	0.196791	0.165814	0.30844
9	0.229852	0.357098	0.168938	0.244112
10	0.427303	0.229963	0.21811	0.124624
11	0.0696856	0.328691	0.0908801	0.510743
12	0.847821	0.0431181	0.0577385	0.0513221
13	0.394743	0.168646	0.142056	0.294555
14	0.236863	0.0534656	0.629478	0.0801936
15	0.260398	0.163443	0.152008	0.424151
16	0.481686	0.248085	0.127406	0.142823
17	0.799117	0.0547586	0.0970111	0.0491131
18	0.880635	0.038656	0.0413884	0.0393206
19	0.541478	0.199397	0.131922	0.127202
20	0.715988	0.0757944	0.0978202	0.110398
21	0.0198742	0.0187644	0.93822	0.0231409
22	0.25	0.25	0.25	0.25


TF	Unknown
TF Name	Unknown
Gene	CM000665.2_44683780-44684791(-)_1
Motif	CM000665.2_44683780-44684791(-)_1|1|1x0
Family	C2H2 ZF
Species	Unknown
Pos	A	C	G	T
1	0.621141	0.197998	0.100824	0.0800376
2	0.816003	0.0568144	0.0746492	0.0525331
3	0.779951	0.0750613	0.0732972	0.071691
4	0.0546197	0.0340452	0.8808	0.0305348
5	0.0839911	0.0297581	0.842601	0.0436501
6	0.926489	0.0185814	0.0214314	0.033498
7	0.429726	0.309126	0.155543	0.105605
8	0.0375318	0.0635846	0.0369634	0.86192
9	0.929958	0.0185992	0.0263039	0.0251385
10	0.25	0.25	0.25	0.25


TF	Unknown
TF Name	Unknown
Gene	CM000665.2_44683780-44684791(-)_1
Motif	CM000665.2_44683780-44684791(-)_1|2|1x0
Family	C2H2 ZF
Species	Unknown
Pos	A	C	G	T
1	0.381474	0.306778	0.0830928	0.228656
2	0.0310937	0.0213229	0.918945	0.028638
3	0.938786	0.0203419	0.0220961	0.0187757
4	0.388891	0.153025	0.133775	0.32431
5	0.566722	0.148358	0.144689	0.140231
6	0.156697	0.229677	0.227076	0.386551
7	0.25	0.25	0.25	0.25


TF	Unknown
TF Name	Unknown
Gene	CM000665.2_44720775-44722449(+)_1
Motif	CM000665.2_44720775-44722449(+)_1|1|1x0
Family	C2H2 ZF
Species	Unknown
Pos	A	C	G	T
1	0.101559	0.0322485	0.833709	0.0324829
2	0.0674791	0.54934	0.0580626	0.325118
3	0.0259958	0.0327694	0.0235617	0.917673
4	0.131427	0.0683674	0.231229	0.568977
5	0.0965463	0.0951278	0.720297	0.0880286
6	0.214197	0.0680212	0.504692	0.21309
7	0.462592	0.243476	0.202816	0.0911154
8	0.0948326	0.375274	0.0993925	0.430501
9	0.0525936	0.0447006	0.0826781	0.820028
10	0.410747	0.263643	0.189211	0.136399
11	0.123131	0.303286	0.0968916	0.476691
12	0.826824	0.0469613	0.0675232	0.0586917
13	0.0755734	0.0464487	0.831137	0.0468405
14	0.0574948	0.735873	0.0363835	0.170249
15	0.917433	0.0214872	0.0252757	0.0358044
16	0.340432	0.125734	0.310883	0.22295
17	0.0892248	0.111567	0.10196	0.697249
18	0.829779	0.0712482	0.0392917	0.0596807
19	0.391944	0.135008	0.329324	0.143723
20	0.104227	0.177996	0.119066	0.598711
21	0.891497	0.0334055	0.0303326	0.0447648
22	0.572256	0.200174	0.130421	0.0971481
23	0.767009	0.0437878	0.135005	0.0541977
24	0.103456	0.073277	0.0775332	0.745734
25	0.416156	0.217385	0.144754	0.221705
26	0.720567	0.0518833	0.150552	0.0769972
27	0.117904	0.123842	0.607243	0.15101
28	0.290761	0.366381	0.145844	0.197014
29	0.0531397	0.0348674	0.86658	0.045413
30	0.884424	0.0364001	0.0377838	0.0413918
31	0.303939	0.253672	0.0807662	0.361623
32	0.118123	0.115065	0.61094	0.155872
33	0.240621	0.131765	0.324816	0.302798
34	0.356794	0.154475	0.279559	0.209173
35	0.431791	0.312499	0.152783	0.102927
36	0.230491	0.305173	0.240093	0.224243
37	0.3507	0.120625	0.357997	0.170678
38	0.450829	0.233746	0.155721	0.159704
39	0.0487307	0.043731	0.866095	0.0414431
40	0.502173	0.26498	0.159162	0.0736842
41	0.0366389	0.0582549	0.031553	0.873553
42	0.932803	0.0186561	0.0230136	0.0255272
43	0.25	0.25	0.25	0.25


TF	Unknown
TF Name	Unknown
Gene	CM000665.2_44734379-44735234(+)_1
Motif	CM000665.2_44734379-44735234(+)_1|1|1x0
Family	C2H2 ZF
Species	Unknown
Pos	A	C	G	T
1	0.0444773	0.0242186	0.913043	0.0182609
2	0.0540396	0.0596032	0.0437459	0.842611
3	0.0784733	0.0531907	0.0504041	0.817932
4	0.146403	0.0824389	0.240524	0.530633
5	0.114203	0.112727	0.667769	0.1053
6	0.223012	0.0813891	0.473599	0.222
7	0.389779	0.393146	0.124884	0.0921911
8	0.0625951	0.133824	0.0876526	0.715928
9	0.833554	0.0493137	0.0599805	0.0571518
10	0.478602	0.217112	0.169175	0.135112
11	0.139892	0.348966	0.0991157	0.412027
12	0.77408	0.0568277	0.0858159	0.0832763
13	0.0949486	0.0619051	0.780783	0.0623637
14	0.0732041	0.687797	0.0489674	0.190031
15	0.879244	0.0324643	0.0374438	0.0508481
16	0.375339	0.147124	0.322099	0.155438
17	0.119452	0.191179	0.134273	0.555096
18	0.848008	0.0473198	0.0434726	0.0611995
19	0.744552	0.0937457	0.0958458	0.0658566
20	0.257786	0.288945	0.132666	0.320603
21	0.283296	0.0956342	0.155819	0.465251
22	0.394395	0.222896	0.155925	0.226784
23	0.670322	0.066403	0.169336	0.093939
24	0.133172	0.139048	0.562256	0.165523
25	0.471765	0.268999	0.171877	0.0873592
26	0.0509926	0.0766439	0.0447172	0.827646
27	0.898372	0.0288731	0.034722	0.0380333
28	0.25	0.25	0.25	0.25


TF	Unknown
TF Name	Unknown
Gene	CM000665.2_48267835-48269779(+)_1
Motif	CM000665.2_48267835-48269779(+)_1|1|1x0
Family	C2H2 ZF
Species	Unknown
Pos	A	C	G	T
1	0.202783	0.085078	0.22843	0.483708
2	0.206361	0.554117	0.143596	0.095926
3	0.0736859	0.744325	0.107114	0.0748757
4	0.113759	0.0528024	0.746954	0.0864846
5	0.777596	0.0974667	0.0786991	0.0462385
6	0.083492	0.637664	0.100265	0.178578
7	0.419536	0.0797762	0.413686	0.0870028
8	0.172722	0.473164	0.0718121	0.282302
9	0.103129	0.0534429	0.113877	0.729551
10	0.377861	0.154771	0.174418	0.29295
11	0.0764489	0.152277	0.139402	0.631871
12	0.0225836	0.0186772	0.933858	0.0248813
13	0.25	0.25	0.25	0.25


TF	Unknown
TF Name	Unknown
Gene	CM000665.2_48267835-48269779(+)_1
Motif	CM000665.2_48267835-48269779(+)_1|2|1x0
Family	C2H2 ZF
Species	Unknown
Pos	A	C	G	T
1	0.377861	0.154771	0.174418	0.29295
2	0.0764489	0.152277	0.139402	0.631871
3	0.0225836	0.0186772	0.933858	0.0248813
4	0.392949	0.142603	0.27312	0.191328
5	0.0901834	0.489198	0.0780473	0.342571
6	0.0317954	0.0371396	0.0403586	0.890706
7	0.0961216	0.0380912	0.822693	0.0430938
8	0.246997	0.349444	0.108603	0.294956
9	0.13084	0.0440081	0.770884	0.054268
10	0.351034	0.352857	0.196502	0.0996069
11	0.222304	0.594339	0.0502763	0.13308
12	0.0390792	0.863406	0.0484973	0.0490174
13	0.385324	0.23011	0.259482	0.125084
14	0.113401	0.569785	0.1235	0.193314
15	0.144085	0.094599	0.160727	0.600589
16	0.0778096	0.0360704	0.837688	0.0484316
17	0.41939	0.096124	0.137544	0.346942
18	0.113661	0.0691272	0.159884	0.657328
19	0.391395	0.171052	0.312582	0.124972
20	0.218645	0.150248	0.136059	0.495047
21	0.188617	0.13586	0.109827	0.565696
22	0.220295	0.183455	0.369695	0.226555
23	0.090748	0.193876	0.0962579	0.619118
24	0.0875331	0.0431241	0.796517	0.0728261
25	0.448119	0.317359	0.140535	0.0939874
26	0.0306633	0.0512119	0.0300337	0.888091
27	0.927931	0.0209035	0.0232899	0.0278754
28	0.302513	0.183747	0.369392	0.144348
29	0.0893259	0.300317	0.120802	0.489555
30	0.113765	0.148758	0.193501	0.543976
31	0.25	0.25	0.25	0.25


TF	Unknown
TF Name	Unknown
Gene	CM000665.2_50786660-50787224(-)_1
Motif	CM000665.2_50786660-50787224(-)_1|1|1x0
Family	C2H2 ZF
Species	Unknown
Pos	A	C	G	T
1	0.110153	0.0464543	0.0495371	0.793856
2	0.0646124	0.0348573	0.100724	0.799806
3	0.0611965	0.0317325	0.128108	0.778963
4	0.0934037	0.273834	0.322136	0.310626
5	0.147938	0.138009	0.156213	0.55784
6	0.167823	0.268146	0.265352	0.29868
7	0.158878	0.0411007	0.264952	0.535069
8	0.0486538	0.027106	0.906118	0.0181224
9	0.215117	0.108523	0.0503505	0.626009
10	0.25	0.25	0.25	0.25


TF	Unknown
TF Name	Unknown
Gene	CM000665.2_62371049-62371667(-)_1
Motif	CM000665.2_62371049-62371667(-)_1|1|1x0
Family	C2H2 ZF
Species	Unknown
Pos	A	C	G	T
1	0.103357	0.0283486	0.848275	0.0200189
2	0.02934	0.837412	0.0235368	0.109711
3	0.933363	0.0186673	0.0214602	0.0265093
4	0.25	0.25	0.25	0.25


TF	Unknown
TF Name	Unknown
Gene	CM000665.2_62371049-62371667(-)_1
Motif	CM000665.2_62371049-62371667(-)_1|2|1x0
Family	C2H2 ZF
Species	Unknown
Pos	A	C	G	T
1	0.324176	0.396082	0.225931	0.0538116
2	0.290651	0.0697251	0.178303	0.46132
3	0.0410703	0.0183693	0.918467	0.0220937
4	0.25	0.25	0.25	0.25


TF	Unknown
TF Name	Unknown
Gene	CM000665.2_75736880-75739421(-)_1
Motif	CM000665.2_75736880-75739421(-)_1|1|1x0
Family	C2H2 ZF
Species	Unknown
Pos	A	C	G	T
1	0.271894	0.116791	0.344137	0.267178
2	0.26143	0.278032	0.19255	0.267987
3	0.0457387	0.039256	0.880273	0.0347327
4	0.664444	0.2032	0.0724987	0.0598577
5	0.806097	0.0582303	0.0802086	0.0554644
6	0.832303	0.0624541	0.0440862	0.0611571
7	0.321044	0.267194	0.1198	0.291962
8	0.638472	0.0851607	0.149026	0.127341
9	0.139584	0.225481	0.369503	0.265431
10	0.264995	0.138784	0.225413	0.370808
11	0.39764	0.354162	0.12011	0.128088
12	0.241873	0.329236	0.210287	0.218604
13	0.392872	0.131208	0.202423	0.273497
14	0.277906	0.240594	0.221575	0.259925
15	0.0711456	0.153689	0.130475	0.64469
16	0.339675	0.190101	0.213496	0.256728
17	0.491869	0.293009	0.123758	0.0913638
18	0.242923	0.189285	0.246954	0.320838
19	0.271894	0.116791	0.344137	0.267178
20	0.26143	0.278032	0.19255	0.267987
21	0.0457387	0.039256	0.880273	0.0347327
22	0.303439	0.181892	0.221299	0.29337
23	0.767336	0.0393575	0.101376	0.0919302
24	0.0879902	0.317227	0.21221	0.382573
25	0.249345	0.0751098	0.584213	0.0913325
26	0.059275	0.0521563	0.422849	0.46572
27	0.0222524	0.0469287	0.041082	0.889737
28	0.247781	0.180584	0.118052	0.453583
29	0.182018	0.182842	0.205358	0.429782
30	0.706002	0.111624	0.107863	0.07451
31	0.256837	0.133296	0.308137	0.301729
32	0.152375	0.142636	0.205277	0.499712
33	0.154742	0.318923	0.254188	0.272147
34	0.24028	0.105688	0.400115	0.253917
35	0.299748	0.217458	0.26038	0.222414
36	0.0388016	0.0703874	0.843766	0.0470449
37	0.439029	0.171402	0.197584	0.191985
38	0.0580032	0.111731	0.0832764	0.746989
39	0.0317827	0.0185023	0.0245991	0.925116
40	0.25	0.25	0.25	0.25


TF	Unknown
TF Name	Unknown
Gene	CM000665.2_75736880-75739421(-)_1
Motif	CM000665.2_75736880-75739421(-)_1|2|1x0
Family	C2H2 ZF
Species	Unknown
Pos	A	C	G	T
1	0.0545259	0.0339753	0.881029	0.0304698
2	0.0838786	0.0296963	0.842854	0.0435713
3	0.926663	0.0185333	0.021378	0.0334252
4	0.526921	0.206061	0.123951	0.143066
5	0.0834136	0.0705926	0.0653855	0.780608
6	0.867317	0.042435	0.0395703	0.0506781
7	0.333337	0.299905	0.228284	0.138474
8	0.0852457	0.0705921	0.677151	0.167011
9	0.669382	0.123807	0.105095	0.101716
10	0.463493	0.113003	0.299977	0.123528
11	0.178263	0.428319	0.0798622	0.313555
12	0.085603	0.763623	0.0621087	0.0886648
13	0.642476	0.143458	0.123929	0.0901369
14	0.86846	0.0423548	0.0494963	0.0396891
15	0.0352558	0.0359017	0.0352087	0.893634
16	0.25	0.25	0.25	0.25


TF	Unknown
TF Name	Unknown
Gene	CM000665.2_88138644-88141122(+)_1
Motif	CM000665.2_88138644-88141122(+)_1|1|1x0
Family	C2H2 ZF
Species	Unknown
Pos	A	C	G	T
1	0.173365	0.0173521	0.488059	0.321224
2	0.177575	0.148835	0.333639	0.339951
3	0.300147	0.546361	0.0109272	0.142564
4	0.25	0.25	0.25	0.25


TF	Unknown
TF Name	Unknown
Gene	CM000665.2_88138644-88141122(+)_1
Motif	CM000665.2_88138644-88141122(+)_1|2|1x0
Family	C2H2 ZF
Species	Unknown
Pos	A	C	G	T
1	0.291985	0.062658	0.308806	0.336552
2	0.489413	0.28715	0.125516	0.0979215
3	0.0340904	0.0387069	0.909022	0.0181804
4	0.25	0.25	0.25	0.25


TF	Unknown
TF Name	Unknown
Gene	CM000665.2_88138644-88141122(+)_1
Motif	CM000665.2_88138644-88141122(+)_1|3|1x0
Family	C2H2 ZF
Species	Unknown
Pos	A	C	G	T
1	0.342151	0.224484	0.198959	0.234406
2	0.236616	0.228027	0.0815176	0.453839
3	0.19393	0.27398	0.232305	0.299784
4	0.595938	0.0338976	0.322411	0.0477536
5	0.319764	0.0262366	0.148002	0.505998
6	0.0177238	0.0200139	0.0760715	0.886191
7	0.181765	0.473177	0.22017	0.124888
8	0.112137	0.0243811	0.826554	0.0369278
9	0.127538	0.408031	0.187266	0.277165
10	0.25	0.25	0.25	0.25


TF	Unknown
TF Name	Unknown
Gene	CM000665.2_88138644-88141122(+)_1
Motif	CM000665.2_88138644-88141122(+)_1|4|1x0
Family	C2H2 ZF
Species	Unknown
Pos	A	C	G	T
1	0.266763	0.1293	0.120328	0.48361
2	0.160482	0.0145008	0.0999768	0.72504
3	0.0394482	0.035213	0.838652	0.086687
4	0.25	0.25	0.25	0.25


TF	Unknown
TF Name	Unknown
Gene	CM000665.2_114236255-114237308(-)_1
Motif	CM000665.2_114236255-114237308(-)_1|1|1x0
Family	C2H2 ZF
Species	Unknown
Pos	A	C	G	T
1	0.0749155	0.107543	0.746156	0.0713855
2	0.115962	0.173331	0.162191	0.548517
3	0.0782479	0.0147737	0.738683	0.168295
4	0.25	0.25	0.25	0.25


TF	Unknown
TF Name	Unknown
Gene	CM000665.2_114236255-114237308(-)_1
Motif	CM000665.2_114236255-114237308(-)_1|2|1x0
Family	C2H2 ZF
Species	Unknown
Pos	A	C	G	T
1	0.0307887	0.019294	0.931291	0.0186258
2	0.0806856	0.173862	0.0919678	0.653485
3	0.0453521	0.0302687	0.0363565	0.888023
4	0.505802	0.0554838	0.381176	0.057539
5	0.126951	0.124845	0.0873301	0.660874
6	0.0538297	0.035857	0.0382365	0.872077
7	0.25	0.25	0.25	0.25


TF	Unknown
TF Name	Unknown
Gene	CM000665.2_114236255-114237308(-)_1
Motif	CM000665.2_114236255-114237308(-)_1|3|1x0
Family	C2H2 ZF
Species	Unknown
Pos	A	C	G	T
1	0.0314556	0.0216469	0.924591	0.0223063
2	0.0801722	0.074831	0.0977179	0.747279
3	0.0561116	0.0226506	0.409383	0.511855
4	0.0743312	0.0206411	0.886737	0.0182909
5	0.0715891	0.300135	0.0648032	0.563472
6	0.0275182	0.0186908	0.0192494	0.934542
7	0.25	0.25	0.25	0.25


TF	Unknown
TF Name	Unknown
Gene	CM000665.2_141442271-141445973(+)_1
Motif	CM000665.2_141442271-141445973(+)_1|1|1x0
Family	C2H2 ZF
Species	Unknown
Pos	A	C	G	T
1	0.0236395	0.0185529	0.927643	0.0301645
2	0.110825	0.0301058	0.242381	0.616688
3	0.0750246	0.0954449	0.165947	0.663583
4	0.34276	0.273046	0.226431	0.157763
5	0.215948	0.0712988	0.204469	0.508285
6	0.259883	0.116354	0.257029	0.366733
7	0.25	0.25	0.25	0.25


TF	Unknown
TF Name	Unknown
Gene	CM000665.2_141442271-141445973(+)_1
Motif	CM000665.2_141442271-141445973(+)_1|2|1x0
Family	C2H2 ZF
Species	Unknown
Pos	A	C	G	T
1	0.316888	0.138561	0.434303	0.110247
2	0.185737	0.174362	0.160287	0.479614
3	0.106056	0.0688937	0.566384	0.258666
4	0.128498	0.0566019	0.695278	0.119622
5	0.414906	0.147311	0.339971	0.0978129
6	0.161967	0.320393	0.272456	0.245184
7	0.0275707	0.0215501	0.932235	0.0186447
8	0.0993455	0.131553	0.0815998	0.687501
9	0.151635	0.07544	0.129067	0.643858
10	0.25	0.25	0.25	0.25


TF	Unknown
TF Name	Unknown
Gene	CM000665.2_141442271-141445973(+)_1
Motif	CM000665.2_141442271-141445973(+)_1|3|1x0
Family	C2H2 ZF
Species	Unknown
Pos	A	C	G	T
1	0.637559	0.118155	0.184069	0.0602165
2	0.0937087	0.580349	0.106382	0.21956
3	0.0715727	0.0428464	0.0372965	0.848284
4	0.302019	0.163741	0.325578	0.208662
5	0.164576	0.375235	0.15994	0.30025
6	0.115632	0.135951	0.4265	0.321916
7	0.394879	0.105837	0.373967	0.125317
8	0.931614	0.0300288	0.0197253	0.0186323
9	0.052962	0.090619	0.0481726	0.808246
10	0.461994	0.212828	0.15696	0.168218
11	0.187451	0.236401	0.277038	0.299109
12	0.27046	0.118319	0.463638	0.147582
13	0.25	0.25	0.25	0.25


TF	Unknown
TF Name	Unknown
Gene	CM000665.2_141442271-141445973(+)_1
Motif	CM000665.2_141442271-141445973(+)_1|4|1x0
Family	C2H2 ZF
Species	Unknown
Pos	A	C	G	T
1	0.206306	0.168652	0.0254351	0.599607
2	0.0176632	0.0545381	0.0446378	0.883161
3	0.487295	0.070957	0.261552	0.180196
4	0.25	0.25	0.25	0.25


TF	Unknown
TF Name	Unknown
Gene	CM000665.2_179333219-179334419(+)_1
Motif	CM000665.2_179333219-179334419(+)_1|1|1x0
Family	C2H2 ZF
Species	Unknown
Pos	A	C	G	T
1	0.21037	0.15399	0.179764	0.455876
2	0.116484	0.656752	0.12994	0.0968243
3	0.0640644	0.552906	0.252014	0.131015
4	0.163921	0.0662748	0.363756	0.406048
5	0.140951	0.126762	0.333728	0.39856
6	0.141516	0.163338	0.556921	0.138226
7	0.544053	0.0948689	0.252283	0.108795
8	0.770856	0.0526275	0.0961505	0.0803657
9	0.0981648	0.0905382	0.383413	0.427884
10	0.379785	0.201841	0.181352	0.237022
11	0.198596	0.234871	0.145725	0.420808
12	0.13451	0.0728951	0.427068	0.365528
13	0.346913	0.109326	0.295927	0.247833
14	0.0240396	0.908693	0.0365721	0.0306949
15	0.018254	0.0219578	0.0470882	0.9127
16	0.25	0.25	0.25	0.25


TF	Unknown
TF Name	Unknown
Gene	CM000665.2_179333219-179334419(+)_1
Motif	CM000665.2_179333219-179334419(+)_1|2|1x0
Family	C2H2 ZF
Species	Unknown
Pos	A	C	G	T
1	0.260492	0.126532	0.247927	0.365049
2	0.2183	0.192554	0.30759	0.281557
3	0.162849	0.234808	0.328182	0.274161
4	0.318833	0.14085	0.223463	0.316854
5	0.114983	0.584337	0.119986	0.180694
6	0.464962	0.125286	0.264158	0.145594
7	0.203422	0.213276	0.22154	0.361762
8	0.258776	0.18979	0.329214	0.22222
9	0.221878	0.274114	0.3656	0.138407
10	0.030519	0.0186144	0.930718	0.0201489
11	0.876867	0.0377247	0.0550142	0.0303941
12	0.131003	0.153016	0.0622388	0.653743
13	0.25	0.25	0.25	0.25


TF	Unknown
TF Name	Unknown
Gene	CM000665.2_193155595-193156792(-)_1
Motif	CM000665.2_193155595-193156792(-)_1|1|1x0
Family	C2H2 ZF
Species	Unknown
Pos	A	C	G	T
1	0.0383006	0.0243139	0.901421	0.0359645
2	0.0742003	0.0175366	0.876831	0.0314326
3	0.171526	0.35812	0.366475	0.103879
4	0.25	0.25	0.25	0.25


TF	Unknown
TF Name	Unknown
Gene	CM000665.2_193155595-193156792(-)_1
Motif	CM000665.2_193155595-193156792(-)_1|2|1x0
Family	C2H2 ZF
Species	Unknown
Pos	A	C	G	T
1	0.0383006	0.0243139	0.901421	0.0359645
2	0.0742003	0.0175366	0.876831	0.0314326
3	0.171526	0.35812	0.366475	0.103879
4	0.25	0.25	0.25	0.25


TF	Unknown
TF Name	Unknown
Gene	CM000665.2_193155595-193156792(-)_1
Motif	CM000665.2_193155595-193156792(-)_1|3|1x0
Family	C2H2 ZF
Species	Unknown
Pos	A	C	G	T
1	0.172647	0.134203	0.394986	0.298164
2	0.283593	0.0745643	0.33042	0.311424
3	0.135173	0.139264	0.49519	0.230373
4	0.349359	0.337785	0.148119	0.164736
5	0.143894	0.146137	0.124635	0.585334
6	0.0187318	0.0214339	0.936592	0.0232425
7	0.25	0.25	0.25	0.25


TF	Unknown
TF Name	Unknown
Gene	CM000666.2_85501-87448(+)_1
Motif	CM000666.2_85501-87448(+)_1|1|1x0
Family	C2H2 ZF
Species	Unknown
Pos	A	C	G	T
1	0.102582	0.16921	0.110679	0.617529
2	0.931339	0.0307453	0.0192886	0.0186268
3	0.0231845	0.460981	0.482414	0.0334208
4	0.25	0.25	0.25	0.25


TF	Unknown
TF Name	Unknown
Gene	CM000666.2_85501-87448(+)_1
Motif	CM000666.2_85501-87448(+)_1|2|1x0
Family	C2H2 ZF
Species	Unknown
Pos	A	C	G	T
1	0.43183	0.207775	0.225975	0.13442
2	0.0658586	0.145793	0.0804829	0.707865
3	0.0191984	0.0188271	0.941353	0.0206216
4	0.314486	0.0926339	0.309274	0.283606
5	0.111158	0.416348	0.145619	0.326876
6	0.0646432	0.0976468	0.0382302	0.79948
7	0.347721	0.120677	0.380009	0.151594
8	0.113713	0.526199	0.182368	0.17772
9	0.201001	0.238256	0.056541	0.504202
10	0.578907	0.186032	0.0822816	0.152779
11	0.0853389	0.353017	0.0982951	0.463349
12	0.0400913	0.0295039	0.895875	0.0345299
13	0.506293	0.211399	0.131752	0.150556
14	0.0938098	0.0803207	0.0747948	0.751075
15	0.841597	0.0508256	0.0476262	0.0599515
16	0.37601	0.214805	0.176038	0.233147
17	0.110636	0.256198	0.122348	0.510818
18	0.13429	0.0832238	0.223944	0.558542
19	0.570769	0.248179	0.066343	0.114709
20	0.0548175	0.471301	0.0655264	0.408355
21	0.0422755	0.0254614	0.89784	0.034423
22	0.432613	0.354497	0.137338	0.0755519
23	0.0450372	0.202946	0.0501572	0.701859
24	0.867387	0.0478338	0.0384687	0.0463104
25	0.270127	0.164162	0.149958	0.415753
26	0.084625	0.0824343	0.671921	0.16102
27	0.0606688	0.036943	0.85909	0.0432985
28	0.314486	0.0926339	0.309274	0.283606
29	0.111158	0.416348	0.145619	0.326876
30	0.0646432	0.0976468	0.0382302	0.79948
31	0.429333	0.283542	0.208418	0.0787076
32	0.0260505	0.0397564	0.0257668	0.908426
33	0.912314	0.0263703	0.0282699	0.0330463
34	0.318647	0.431108	0.124411	0.125834
35	0.097211	0.153492	0.123327	0.62597
36	0.44832	0.268926	0.18517	0.0975834
37	0.385568	0.211931	0.186984	0.215517
38	0.102175	0.273008	0.137726	0.48709
39	0.144352	0.0946274	0.247438	0.513583
40	0.570769	0.248179	0.066343	0.114709
41	0.0548175	0.471301	0.0655264	0.408355
42	0.0422755	0.0254614	0.89784	0.034423
43	0.502721	0.185628	0.186019	0.125632
44	0.0772536	0.299601	0.106179	0.516966
45	0.0453028	0.0370006	0.855097	0.0625997
46	0.397756	0.171997	0.192153	0.238093
47	0.0678301	0.222011	0.159321	0.550838
48	0.0285475	0.0376987	0.899652	0.0341015
49	0.25	0.25	0.25	0.25


TF	Unknown
TF Name	Unknown
Gene	CM000666.2_160841-162119(+)_1
Motif	CM000666.2_160841-162119(+)_1|1|1x0
Family	C2H2 ZF
Species	Unknown
Pos	A	C	G	T
1	0.606788	0.25938	0.0718003	0.0620315
2	0.828772	0.0525802	0.0695851	0.0490627
3	0.871002	0.0495546	0.034911	0.0445323
4	0.438874	0.166543	0.185735	0.208848
5	0.0500434	0.0461769	0.867402	0.0363773
6	0.94178	0.0188356	0.019118	0.0202669
7	0.585025	0.0899264	0.241285	0.0837638
8	0.805584	0.083465	0.0504101	0.0605409
9	0.0874561	0.039888	0.112381	0.760275
10	0.347738	0.186873	0.279466	0.185924
11	0.0819346	0.587844	0.0771649	0.253057
12	0.0492883	0.0583625	0.0850883	0.807261
13	0.337273	0.319366	0.23319	0.110172
14	0.114374	0.180297	0.0843771	0.620952
15	0.0354227	0.0221689	0.92188	0.0205284
16	0.0407879	0.0398044	0.167447	0.75196
17	0.0422564	0.906998	0.0306875	0.0200582
18	0.0963117	0.136308	0.165352	0.602028
19	0.39386	0.203315	0.198436	0.204389
20	0.107842	0.24634	0.127959	0.517858
21	0.118577	0.0640377	0.224877	0.592509
22	0.450478	0.360569	0.124912	0.0640406
23	0.03442	0.185232	0.0388228	0.741525
24	0.902777	0.0353759	0.0277282	0.0341188
25	0.269516	0.154449	0.139587	0.436448
26	0.0706159	0.0685754	0.715856	0.144953
27	0.0462628	0.0265702	0.895437	0.0317297
28	0.270155	0.116732	0.419812	0.193301
29	0.140199	0.461144	0.139062	0.259595
30	0.0897983	0.17615	0.118722	0.61533
31	0.382839	0.0888155	0.427044	0.101301
32	0.0739041	0.0585921	0.42938	0.438124
33	0.0975898	0.0874471	0.134913	0.68005
34	0.25	0.25	0.25	0.25


TF	Unknown
TF Name	Unknown
Gene	CM000666.2_253990-254851(+)_1
Motif	CM000666.2_253990-254851(+)_1|1|1x0
Family	C2H2 ZF
Species	Unknown
Pos	A	C	G	T
1	0.315693	0.59568	0.043784	0.0448422
2	0.0180967	0.0472365	0.0298313	0.904836
3	0.649966	0.222163	0.101452	0.0264185
4	0.25	0.25	0.25	0.25


TF	Unknown
TF Name	Unknown
Gene	CM000666.2_253990-254851(+)_1
Motif	CM000666.2_253990-254851(+)_1|2|1x0
Family	C2H2 ZF
Species	Unknown
Pos	A	C	G	T
1	0.303092	0.255961	0.191709	0.249238
2	0.126234	0.23797	0.146777	0.489019
3	0.122222	0.25393	0.295267	0.328581
4	0.510236	0.291025	0.109525	0.0892139
5	0.0553351	0.12213	0.0577621	0.764772
6	0.832214	0.0443917	0.070579	0.052815
7	0.269408	0.153372	0.138448	0.438772
8	0.0691547	0.0671331	0.720544	0.143168
9	0.0448425	0.0255859	0.898953	0.0306185
10	0.370686	0.270615	0.0631876	0.295511
11	0.0910861	0.121685	0.669496	0.117733
12	0.0237493	0.0187312	0.936558	0.0209615
13	0.25	0.25	0.25	0.25


TF	Unknown
TF Name	Unknown
Gene	CM000666.2_270206-270968(-)_1
Motif	CM000666.2_270206-270968(-)_1|1|1x0
Family	C2H2 ZF
Species	Unknown
Pos	A	C	G	T
1	0.244941	0.0966613	0.375343	0.283055
2	0.0264854	0.0490143	0.0540909	0.870409
3	0.037228	0.0277939	0.916645	0.0183329
4	0.563709	0.161184	0.109735	0.165372
5	0.0433283	0.659577	0.040283	0.256812
6	0.107326	0.0275547	0.140289	0.724831
7	0.25	0.25	0.25	0.25


TF	Unknown
TF Name	Unknown
Gene	CM000666.2_271101-272691(-)_1
Motif	CM000666.2_271101-272691(-)_1|1|1x0
Family	C2H2 ZF
Species	Unknown
Pos	A	C	G	T
1	0.21452	0.100654	0.208138	0.476688
2	0.281426	0.220573	0.281154	0.216846
3	0.1217	0.370078	0.146192	0.36203
4	0.241178	0.0823638	0.517701	0.158758
5	0.357019	0.119023	0.183764	0.340194
6	0.0844279	0.538334	0.279998	0.0972401
7	0.212522	0.107932	0.205984	0.473563
8	0.286282	0.254096	0.262329	0.197293
9	0.141324	0.315608	0.116471	0.426597
10	0.163313	0.0979494	0.205848	0.532889
11	0.0855722	0.720935	0.0870205	0.106472
12	0.0903372	0.172224	0.102251	0.635187
13	0.57196	0.247887	0.0659236	0.114229
14	0.0544225	0.471864	0.0650998	0.408613
15	0.0418267	0.0251411	0.899002	0.0340301
16	0.457914	0.0960129	0.361588	0.0844856
17	0.0252448	0.878693	0.0242436	0.0718183
18	0.940546	0.0192153	0.0188109	0.0214281
19	0.479795	0.133873	0.248409	0.137924
20	0.0858107	0.240147	0.102855	0.571186
21	0.0337455	0.0294442	0.89124	0.0455701
22	0.399446	0.114891	0.280936	0.204726
23	0.0657982	0.384556	0.0991617	0.450484
24	0.0302702	0.0346153	0.903697	0.0314179
25	0.366324	0.134454	0.313553	0.185669
26	0.767325	0.0466811	0.152355	0.0336396
27	0.270634	0.380663	0.151526	0.197176
28	0.25	0.25	0.25	0.25


TF	Unknown
TF Name	Unknown
Gene	CM000666.2_372647-373859(+)_1
Motif	CM000666.2_372647-373859(+)_1|1|1x0
Family	C2H2 ZF
Species	Unknown
Pos	A	C	G	T
1	0.269181	0.151333	0.136296	0.44319
2	0.0664374	0.0644527	0.72932	0.13979
3	0.0422449	0.0238044	0.90535	0.0286008
4	0.447485	0.162149	0.245056	0.14531
5	0.100456	0.104598	0.0893874	0.705559
6	0.803191	0.0267892	0.115561	0.0544586
7	0.419919	0.158715	0.145428	0.275939
8	0.0427226	0.844844	0.0464571	0.0659762
9	0.0313442	0.0253843	0.890697	0.0525747
10	0.624247	0.142024	0.132163	0.101566
11	0.118068	0.253496	0.162003	0.466433
12	0.0184601	0.0416261	0.88359	0.0563241
13	0.334128	0.418538	0.129781	0.117552
14	0.0743449	0.132937	0.692137	0.100581
15	0.593459	0.200469	0.102794	0.103278
16	0.422329	0.100533	0.281574	0.195565
17	0.0515087	0.393594	0.0826148	0.472283
18	0.0187932	0.0219329	0.939658	0.0196163
19	0.383385	0.120851	0.320497	0.175266
20	0.818081	0.0325348	0.127076	0.0223075
21	0.27112	0.401621	0.139002	0.188257
22	0.422329	0.100533	0.281574	0.195565
23	0.0515087	0.393594	0.0826148	0.472283
24	0.0187932	0.0219329	0.939658	0.0196163
25	0.249151	0.0661076	0.334411	0.35033
26	0.212174	0.0642705	0.682968	0.040588
27	0.156329	0.0768264	0.0601491	0.706695
28	0.353762	0.235369	0.187477	0.223392
29	0.128852	0.287764	0.179759	0.403625
30	0.125795	0.107475	0.414334	0.352396
31	0.25	0.25	0.25	0.25


TF	Unknown
TF Name	Unknown
Gene	CM000666.2_441594-444517(-)_1
Motif	CM000666.2_441594-444517(-)_1|1|1x0
Family	C2H2 ZF
Species	Unknown
Pos	A	C	G	T
1	0.335055	0.0451202	0.131573	0.488252
2	0.0255751	0.928827	0.0270215	0.0185765
3	0.0343962	0.0725359	0.536252	0.356816
4	0.25	0.25	0.25	0.25


TF	Unknown
TF Name	Unknown
Gene	CM000666.2_441594-444517(-)_1
Motif	CM000666.2_441594-444517(-)_1|2|1x0
Family	C2H2 ZF
Species	Unknown
Pos	A	C	G	T
1	0.486965	0.332855	0.0544452	0.125735
2	0.73785	0.0571162	0.106009	0.0990257
3	0.020331	0.0186761	0.933804	0.027189
4	0.25	0.25	0.25	0.25


TF	Unknown
TF Name	Unknown
Gene	CM000666.2_441594-444517(-)_1
Motif	CM000666.2_441594-444517(-)_1|3|1x0
Family	C2H2 ZF
Species	Unknown
Pos	A	C	G	T
1	0.39076	0.399588	0.0949613	0.11469
2	0.896312	0.0191125	0.0571645	0.027411
3	0.161216	0.0890499	0.135024	0.61471
4	0.505789	0.152877	0.223784	0.117549
5	0.0407717	0.0535721	0.0499382	0.855718
6	0.0332321	0.0185361	0.926803	0.0214284
7	0.503641	0.244343	0.118173	0.133843
8	0.831932	0.0447773	0.083522	0.0397691
9	0.906989	0.0300419	0.0323639	0.0306054
10	0.503641	0.244343	0.118173	0.133843
11	0.831932	0.0447773	0.083522	0.0397691
12	0.906989	0.0300419	0.0323639	0.0306054
13	0.335677	0.0483536	0.450325	0.165645
14	0.11774	0.514416	0.0938662	0.273978
15	0.15687	0.164349	0.0648392	0.613942
16	0.159419	0.101922	0.577443	0.161216
17	0.0507478	0.0781954	0.800408	0.070649
18	0.780441	0.0907943	0.046522	0.0822432
19	0.309013	0.0763425	0.357522	0.257123
20	0.0690809	0.110246	0.751103	0.0695702
21	0.106236	0.063992	0.0421799	0.787592
22	0.25	0.25	0.25	0.25


TF	Unknown
TF Name	Unknown
Gene	CM000666.2_441594-444517(-)_1
Motif	CM000666.2_441594-444517(-)_1|4|1x0
Family	C2H2 ZF
Species	Unknown
Pos	A	C	G	T
1	0.40934	0.163913	0.150972	0.275774
2	0.0496222	0.822005	0.0536922	0.0746802
3	0.0373914	0.0306631	0.871124	0.060822
4	0.488476	0.246985	0.124514	0.140025
5	0.809738	0.051503	0.0927052	0.0460537
6	0.889389	0.0357918	0.0383945	0.0364245
7	0.677682	0.145077	0.0918678	0.0853725
8	0.121625	0.441309	0.071063	0.366003
9	0.933461	0.0186692	0.0241499	0.0237202
10	0.377133	0.103915	0.308414	0.210538
11	0.100907	0.251791	0.470854	0.176448
12	0.502058	0.244645	0.106674	0.146623
13	0.165787	0.108738	0.557927	0.167548
14	0.0576647	0.0866851	0.776875	0.0787749
15	0.756757	0.0995551	0.0529978	0.0906901
16	0.245556	0.120465	0.197834	0.436145
17	0.161286	0.129422	0.601101	0.108191
18	0.134983	0.160787	0.276715	0.427516
19	0.25	0.25	0.25	0.25


TF	Unknown
TF Name	Unknown
Gene	CM000666.2_441594-444517(-)_1
Motif	CM000666.2_441594-444517(-)_1|5|1x0
Family	C2H2 ZF
Species	Unknown
Pos	A	C	G	T
1	0.332337	0.200972	0.160066	0.306624
2	0.732041	0.0584115	0.16038	0.0491677
3	0.0180341	0.0503589	0.901705	0.0299018
4	0.384113	0.168161	0.273839	0.173887
5	0.236614	0.195328	0.143608	0.42445
6	0.225099	0.160241	0.164191	0.450469
7	0.25	0.25	0.25	0.25


TF	Unknown
TF Name	Unknown
Gene	CM000666.2_441594-444517(-)_1
Motif	CM000666.2_441594-444517(-)_1|6|1x0
Family	C2H2 ZF
Species	Unknown
Pos	A	C	G	T
1	0.40285	0.360766	0.0980121	0.138372
2	0.812645	0.0464859	0.0930046	0.0478649
3	0.84445	0.0613295	0.0449897	0.0492306
4	0.40285	0.360766	0.0980121	0.138372
5	0.812645	0.0464859	0.0930046	0.0478649
6	0.84445	0.0613295	0.0449897	0.0492306
7	0.673036	0.146703	0.093395	0.0868661
8	0.122958	0.439471	0.0722945	0.365277
9	0.930697	0.0194852	0.0251297	0.0246878
10	0.375726	0.105099	0.307987	0.211188
11	0.102157	0.252198	0.468176	0.17747
12	0.498994	0.245204	0.107961	0.147841
13	0.167013	0.110084	0.554136	0.168767
14	0.0590808	0.0883915	0.772112	0.0804155
15	0.751988	0.101302	0.0543269	0.0923823
16	0.0545259	0.0339753	0.881029	0.0304698
17	0.0838786	0.0296963	0.842854	0.0435713
18	0.926663	0.0185333	0.021378	0.0334252
19	0.25	0.25	0.25	0.25


TF	Unknown
TF Name	Unknown
Gene	CM000666.2_26113317-26113836(+)_1
Motif	CM000666.2_26113317-26113836(+)_1|1|1x0
Family	C2H2 ZF
Species	Unknown
Pos	A	C	G	T
1	0.433044	0.151232	0.372467	0.0432571
2	0.0354109	0.0714582	0.875619	0.0175124
3	0.0567628	0.0783036	0.332212	0.532721
4	0.25	0.25	0.25	0.25


TF	Unknown
TF Name	Unknown
Gene	CM000666.2_26113317-26113836(+)_1
Motif	CM000666.2_26113317-26113836(+)_1|2|1x0
Family	C2H2 ZF
Species	Unknown
Pos	A	C	G	T
1	0.331386	0.108036	0.305642	0.254937
2	0.152027	0.577194	0.109626	0.161152
3	0.0408329	0.890561	0.031801	0.0368052
4	0.494133	0.228457	0.179335	0.0980749
5	0.93486	0.019109	0.0273341	0.0186972
6	0.0283298	0.0272893	0.0373972	0.906984
7	0.25	0.25	0.25	0.25


TF	Unknown
TF Name	Unknown
Gene	CM000666.2_80386451-80387477(-)_1
Motif	CM000666.2_80386451-80387477(-)_1|1|1x0
Family	C2H2 ZF
Species	Unknown
Pos	A	C	G	T
1	0.719621	0.13183	0.0314544	0.117095
2	0.0894113	0.589011	0.100982	0.220595
3	0.0341617	0.0177149	0.885743	0.0623809
4	0.25	0.25	0.25	0.25


TF	Unknown
TF Name	Unknown
Gene	CM000666.2_80386451-80387477(-)_1
Motif	CM000666.2_80386451-80387477(-)_1|2|1x0
Family	C2H2 ZF
Species	Unknown
Pos	A	C	G	T
1	0.299694	0.275766	0.0804672	0.344073
2	0.0609059	0.107293	0.758275	0.0735266
3	0.0219197	0.0187096	0.935479	0.0238915
4	0.25	0.25	0.25	0.25


TF	Unknown
TF Name	Unknown
Gene	CM000666.2_84244259-84244769(+)_1
Motif	CM000666.2_84244259-84244769(+)_1|1|1x0
Family	C2H2 ZF
Species	Unknown
Pos	A	C	G	T
1	0.240633	0.545906	0.0765845	0.136877
2	0.147949	0.337004	0.19264	0.322407
3	0.189757	0.210432	0.375717	0.224094
4	0.157587	0.100071	0.636512	0.10583
5	0.219456	0.210728	0.263087	0.306729
6	0.167093	0.159509	0.397611	0.275788
7	0.311746	0.141337	0.315788	0.231129
8	0.124622	0.0539002	0.783902	0.037576
9	0.0188297	0.0199164	0.941486	0.0197677
10	0.25	0.25	0.25	0.25


TF	Unknown
TF Name	Unknown
Gene	CM000666.2_84244259-84244769(+)_1
Motif	CM000666.2_84244259-84244769(+)_1|2|1x0
Family	C2H2 ZF
Species	Unknown
Pos	A	C	G	T
1	0.0554835	0.0394648	0.836826	0.0682253
2	0.195119	0.0497565	0.713941	0.0411832
3	0.0200167	0.0188041	0.940204	0.0209752
4	0.0775065	0.105682	0.741178	0.0756338
5	0.152591	0.58193	0.185656	0.0798233
6	0.161069	0.176927	0.463192	0.198812
7	0.25	0.25	0.25	0.25


TF	Unknown
TF Name	Unknown
Gene	CM000666.2_145760781-145761681(-)_1
Motif	CM000666.2_145760781-145761681(-)_1|1|1x0
Family	C2H2 ZF
Species	Unknown
Pos	A	C	G	T
1	0.164283	0.0932386	0.675836	0.0666427
2	0.154889	0.294509	0.131861	0.41874
3	0.076755	0.059159	0.0999224	0.764164
4	0.156445	0.175503	0.127138	0.540914
5	0.724057	0.108528	0.0885533	0.0788613
6	0.018778	0.0196771	0.938902	0.0226427
7	0.301883	0.224838	0.285537	0.187741
8	0.208062	0.21316	0.38347	0.195308
9	0.200026	0.173756	0.308468	0.31775
10	0.299619	0.224932	0.198752	0.276697
11	0.242207	0.228369	0.289449	0.239975
12	0.216375	0.211172	0.336491	0.235962
13	0.366497	0.248786	0.216304	0.168413
14	0.113673	0.165663	0.17157	0.549094
15	0.0969031	0.0737902	0.740328	0.0889789
16	0.25	0.25	0.25	0.25


TF	Unknown
TF Name	Unknown
Gene	CM000667.2_23526147-23527770(+)_1
Motif	CM000667.2_23526147-23527770(+)_1|1|1x0
Family	C2H2 ZF
Species	Unknown
Pos	A	C	G	T
1	0.697646	0.0732889	0.148605	0.0804608
2	0.813034	0.105271	0.0654347	0.0162607
3	0.149745	0.14718	0.611417	0.0916581
4	0.25	0.25	0.25	0.25


TF	Unknown
TF Name	Unknown
Gene	CM000667.2_23526147-23527770(+)_1
Motif	CM000667.2_23526147-23527770(+)_1|2|1x0
Family	C2H2 ZF
Species	Unknown
Pos	A	C	G	T
1	0.30561	0.243411	0.157859	0.29312
2	0.147553	0.481128	0.109378	0.26194
3	0.0815764	0.726287	0.0664359	0.125701
4	0.0622289	0.0632807	0.783944	0.0905469
5	0.203254	0.0555402	0.625402	0.115804
6	0.407129	0.10865	0.134437	0.349784
7	0.0622289	0.0632807	0.783944	0.0905469
8	0.203254	0.0555402	0.625402	0.115804
9	0.407129	0.10865	0.134437	0.349784
10	0.309092	0.354559	0.116147	0.220202
11	0.91085	0.0316343	0.0348268	0.022689
12	0.0243168	0.931262	0.0186252	0.025796
13	0.0370117	0.025212	0.916586	0.0211904
14	0.103351	0.0255001	0.846024	0.0251255
15	0.18893	0.629553	0.0547968	0.12672
16	0.0622289	0.0632807	0.783944	0.0905469
17	0.203254	0.0555402	0.625402	0.115804
18	0.407129	0.10865	0.134437	0.349784
19	0.321752	0.116081	0.325086	0.237081
20	0.183395	0.30137	0.175525	0.339711
21	0.0999368	0.0798312	0.0984601	0.721772
22	0.321752	0.116081	0.325086	0.237081
23	0.183395	0.30137	0.175525	0.339711
24	0.0999368	0.0798312	0.0984601	0.721772
25	0.389844	0.15492	0.364074	0.0911625
26	0.157627	0.113443	0.11991	0.60902
27	0.0458806	0.0265832	0.889947	0.0375894
28	0.389844	0.15492	0.364074	0.0911625
29	0.157627	0.113443	0.11991	0.60902
30	0.0458806	0.0265832	0.889947	0.0375894
31	0.321752	0.116081	0.325086	0.237081
32	0.183395	0.30137	0.175525	0.339711
33	0.0999368	0.0798312	0.0984601	0.721772
34	0.230437	0.0980351	0.12398	0.547548
35	0.138729	0.101802	0.66446	0.0950091
36	0.0974164	0.0756443	0.110234	0.716705
37	0.25	0.25	0.25	0.25


TF	Unknown
TF Name	Unknown
Gene	CM000667.2_42466832-42467930(-)_1
Motif	CM000667.2_42466832-42467930(-)_1|1|1x0
Family	C2H2 ZF
Species	Unknown
Pos	A	C	G	T
1	0.327675	0.339625	0.17195	0.160751
2	0.0587551	0.0484464	0.80817	0.0846287
3	0.875688	0.0365825	0.0475648	0.040165
4	0.542415	0.236431	0.102687	0.118467
5	0.879637	0.030718	0.0628377	0.0268074
6	0.941428	0.0188286	0.0205087	0.0192346
7	0.25	0.25	0.25	0.25


TF	Unknown
TF Name	Unknown
Gene	CM000667.2_42466832-42467930(-)_1
Motif	CM000667.2_42466832-42467930(-)_1|2|1x0
Family	C2H2 ZF
Species	Unknown
Pos	A	C	G	T
1	0.865017	0.0173003	0.0925581	0.0251243
2	0.173873	0.0956015	0.240948	0.489578
3	0.085395	0.027154	0.0959339	0.791517
4	0.25	0.25	0.25	0.25


TF	Unknown
TF Name	Unknown
Gene	CM000667.2_42466832-42467930(-)_1
Motif	CM000667.2_42466832-42467930(-)_1|3|1x0
Family	C2H2 ZF
Species	Unknown
Pos	A	C	G	T
1	0.337744	0.394917	0.123715	0.143623
2	0.0755871	0.0922705	0.0575145	0.774628
3	0.725826	0.107478	0.112643	0.0540525
4	0.178403	0.0816898	0.0786237	0.661284
5	0.352748	0.179648	0.14346	0.324144
6	0.220593	0.393444	0.147223	0.23874
7	0.486638	0.215685	0.201204	0.0964722
8	0.0420765	0.322664	0.0596347	0.575625
9	0.930676	0.0186135	0.0273128	0.0233978
10	0.25	0.25	0.25	0.25


TF	Unknown
TF Name	Unknown
Gene	CM000667.2_54857221-54858491(+)_1
Motif	CM000667.2_54857221-54858491(+)_1|1|1x0
Family	C2H2 ZF
Species	Unknown
Pos	A	C	G	T
1	0.434581	0.220377	0.257042	0.0880001
2	0.100668	0.0804926	0.0985308	0.720309
3	0.0287447	0.0186586	0.0196675	0.932929
4	0.25	0.25	0.25	0.25


TF	Unknown
TF Name	Unknown
Gene	CM000667.2_72460014-72461577(-)_1
Motif	CM000667.2_72460014-72461577(-)_1|1|1x0
Family	C2H2 ZF
Species	Unknown
Pos	A	C	G	T
1	0.553235	0.21697	0.155929	0.0738655
2	0.0305426	0.0195076	0.918588	0.0313613
3	0.715615	0.0433609	0.0870481	0.153976
4	0.494447	0.0743868	0.263183	0.167983
5	0.127121	0.137209	0.193265	0.542405
6	0.0226851	0.0228629	0.0338444	0.920608
7	0.0582594	0.0328587	0.879715	0.0291672
8	0.166531	0.0745726	0.354651	0.404246
9	0.228346	0.121857	0.148039	0.501758
10	0.269237	0.0807937	0.304846	0.345123
11	0.168491	0.235806	0.212016	0.383688
12	0.0510448	0.0810897	0.12025	0.747616
13	0.0555559	0.0347443	0.878514	0.0311857
14	0.0851112	0.0303763	0.840076	0.0444367
15	0.924743	0.0190644	0.0219664	0.0342263
16	0.447079	0.28492	0.0889579	0.179042
17	0.0316855	0.0185529	0.927644	0.0221178
18	0.933067	0.0217273	0.0247748	0.0204313
19	0.362087	0.200775	0.0737205	0.363418
20	0.827417	0.0381694	0.0827531	0.0516603
21	0.126048	0.0842924	0.658654	0.131005
22	0.25	0.25	0.25	0.25


TF	Unknown
TF Name	Unknown
Gene	CM000667.2_150895426-150896995(-)_1
Motif	CM000667.2_150895426-150896995(-)_1|1|1x0
Family	C2H2 ZF
Species	Unknown
Pos	A	C	G	T
1	0.514955	0.206068	0.170104	0.108872
2	0.143511	0.0993196	0.130572	0.626597
3	0.765953	0.0692838	0.082004	0.0827594
4	0.103999	0.10627	0.137858	0.651873
5	0.061812	0.729512	0.0819818	0.126695
6	0.495787	0.0852997	0.126138	0.292775
7	0.372377	0.345608	0.0739832	0.208032
8	0.0342583	0.0283884	0.906297	0.0310567
9	0.903828	0.0283236	0.0340367	0.0338117
10	0.372377	0.345608	0.0739832	0.208032
11	0.0342583	0.0283884	0.906297	0.0310567
12	0.903828	0.0283236	0.0340367	0.0338117
13	0.377861	0.154771	0.174418	0.29295
14	0.0764489	0.152277	0.139402	0.631871
15	0.0225836	0.0186772	0.933858	0.0248813
16	0.408058	0.126814	0.258525	0.206603
17	0.116943	0.252557	0.208898	0.421602
18	0.0417539	0.0407636	0.880286	0.0371963
19	0.269621	0.106003	0.21659	0.407787
20	0.131672	0.0628712	0.71697	0.0884875
21	0.196065	0.472903	0.137051	0.19398
22	0.572216	0.196087	0.128226	0.103471
23	0.123571	0.121505	0.130284	0.62464
24	0.723819	0.0842948	0.0990509	0.0928355
25	0.364886	0.244725	0.243615	0.146773
26	0.0784703	0.0831104	0.0956293	0.74279
27	0.826101	0.0559595	0.0541899	0.0637501
28	0.432394	0.283466	0.207225	0.0769143
29	0.0245877	0.0378071	0.0243152	0.91329
30	0.917078	0.0248898	0.0267157	0.0313164
31	0.392982	0.120632	0.249683	0.236703
32	0.164145	0.0533307	0.687384	0.0951411
33	0.161725	0.253239	0.146738	0.438298
34	0.215063	0.121886	0.304571	0.35848
35	0.238261	0.130686	0.296104	0.334948
36	0.0745281	0.0834671	0.701048	0.140957
37	0.25	0.25	0.25	0.25


TF	Unknown
TF Name	Unknown
Gene	CM000667.2_150931296-150932136(-)_1
Motif	CM000667.2_150931296-150932136(-)_1|1|1x0
Family	C2H2 ZF
Species	Unknown
Pos	A	C	G	T
1	0.3744	0.243315	0.242126	0.140159
2	0.068473	0.0728514	0.0847581	0.773917
3	0.854164	0.0467887	0.0451943	0.0538535
4	0.44612	0.282882	0.201749	0.0692495
5	0.0188746	0.0300245	0.018649	0.932452
6	0.935787	0.0191078	0.0206245	0.0244811
7	0.164745	0.104477	0.230155	0.500623
8	0.103726	0.0278944	0.829706	0.0386738
9	0.152618	0.553198	0.095206	0.198977
10	0.177104	0.080383	0.206323	0.53619
11	0.20172	0.125706	0.280309	0.392266
12	0.0856959	0.0790644	0.718325	0.116915
13	0.25	0.25	0.25	0.25


TF	Unknown
TF Name	Unknown
Gene	CM000667.2_178712062-178713673(-)_1
Motif	CM000667.2_178712062-178713673(-)_1|1|1x0
Family	C2H2 ZF
Species	Unknown
Pos	A	C	G	T
1	0.438111	0.184407	0.193541	0.18394
2	0.0579809	0.0961068	0.0848465	0.761066
3	0.0202629	0.018715	0.935752	0.0252698
4	0.26763	0.0897723	0.389497	0.2531
5	0.123032	0.307783	0.208594	0.360591
6	0.200007	0.263574	0.0856865	0.450733
7	0.556123	0.23334	0.128588	0.0819482
8	0.0384755	0.0301185	0.026906	0.9045
9	0.909415	0.0229794	0.0299837	0.0376219
10	0.232648	0.106828	0.388563	0.271961
11	0.105965	0.433722	0.21107	0.249243
12	0.183494	0.523336	0.0685793	0.22459
13	0.25	0.25	0.25	0.25


TF	Unknown
TF Name	Unknown
Gene	CM000667.2_178712062-178713673(-)_1
Motif	CM000667.2_178712062-178713673(-)_1|2|1x0
Family	C2H2 ZF
Species	Unknown
Pos	A	C	G	T
1	0.666035	0.127569	0.127892	0.0785037
2	0.223908	0.32637	0.164307	0.285415
3	0.138106	0.0913789	0.649719	0.120795
4	0.0910186	0.0684779	0.744985	0.0955183
5	0.120917	0.0589376	0.309258	0.510888
6	0.25971	0.229784	0.184125	0.326381
7	0.531818	0.263086	0.134809	0.0702868
8	0.0345472	0.0568381	0.0267153	0.881899
9	0.928612	0.0185722	0.0257185	0.0270974
10	0.260866	0.204033	0.193469	0.341633
11	0.276647	0.163415	0.257554	0.302384
12	0.21064	0.105394	0.109258	0.574708
13	0.25	0.25	0.25	0.25


TF	Unknown
TF Name	Unknown
Gene	CM000667.2_178712062-178713673(-)_1
Motif	CM000667.2_178712062-178713673(-)_1|3|1x0
Family	C2H2 ZF
Species	Unknown
Pos	A	C	G	T
1	0.677276	0.0830681	0.159915	0.0797409
2	0.196044	0.406084	0.0738218	0.324051
3	0.0228165	0.0186601	0.0255178	0.933006
4	0.496119	0.266968	0.14813	0.0887833
5	0.0673751	0.0926799	0.0550256	0.784919
6	0.871665	0.0410734	0.0406753	0.0465861
7	0.529486	0.239488	0.138954	0.0920718
8	0.0489881	0.0391684	0.0353335	0.87651
9	0.882224	0.0306388	0.0390686	0.0480686
10	0.516672	0.131791	0.21556	0.135978
11	0.207511	0.409033	0.100064	0.283392
12	0.262445	0.289578	0.16721	0.280767
13	0.529486	0.239488	0.138954	0.0920718
14	0.0489881	0.0391684	0.0353335	0.87651
15	0.882224	0.0306388	0.0390686	0.0480686
16	0.25	0.25	0.25	0.25


TF	Unknown
TF Name	Unknown
Gene	CM000667.2_178882611-178884288(+)_1
Motif	CM000667.2_178882611-178884288(+)_1|1|1x0
Family	C2H2 ZF
Species	Unknown
Pos	A	C	G	T
1	0.4342	0.0967496	0.339718	0.129333
2	0.0691889	0.622178	0.0759232	0.23271
3	0.0429539	0.0301668	0.025129	0.90175
4	0.536006	0.238056	0.136406	0.0895323
5	0.046232	0.0367752	0.0330962	0.883897
6	0.889418	0.0285928	0.036664	0.0453254
7	0.38274	0.0875235	0.447432	0.0823048
8	0.0803917	0.666197	0.0666669	0.186744
9	0.0201469	0.025253	0.0187177	0.935882
10	0.25	0.25	0.25	0.25


TF	Unknown
TF Name	Unknown
Gene	CM000667.2_178882611-178884288(+)_1
Motif	CM000667.2_178882611-178884288(+)_1|2|1x0
Family	C2H2 ZF
Species	Unknown
Pos	A	C	G	T
1	0.438111	0.184407	0.193541	0.18394
2	0.0579809	0.0961068	0.0848465	0.761066
3	0.0202629	0.018715	0.935752	0.0252698
4	0.25	0.25	0.25	0.25


TF	Unknown
TF Name	Unknown
Gene	CM000667.2_178882611-178884288(+)_1
Motif	CM000667.2_178882611-178884288(+)_1|3|1x0
Family	C2H2 ZF
Species	Unknown
Pos	A	C	G	T
1	0.666035	0.127569	0.127892	0.0785037
2	0.223908	0.32637	0.164307	0.285415
3	0.138106	0.0913789	0.649719	0.120795
4	0.0910186	0.0684779	0.744985	0.0955183
5	0.120917	0.0589376	0.309258	0.510888
6	0.25971	0.229784	0.184125	0.326381
7	0.531818	0.263086	0.134809	0.0702868
8	0.0345472	0.0568381	0.0267153	0.881899
9	0.928612	0.0185722	0.0257185	0.0270974
10	0.260866	0.204033	0.193469	0.341633
11	0.276647	0.163415	0.257554	0.302384
12	0.21064	0.105394	0.109258	0.574708
13	0.25	0.25	0.25	0.25


TF	Unknown
TF Name	Unknown
Gene	CM000667.2_178882611-178884288(+)_1
Motif	CM000667.2_178882611-178884288(+)_1|4|1x0
Family	C2H2 ZF
Species	Unknown
Pos	A	C	G	T
1	0.707092	0.137919	0.108359	0.0466304
2	0.0798188	0.357806	0.0509254	0.51145
3	0.907929	0.0251236	0.0262225	0.0407245
4	0.526668	0.262226	0.135142	0.0759649
5	0.0524205	0.0750493	0.0417392	0.830791
6	0.908324	0.0291835	0.0288654	0.0336271
7	0.583041	0.203465	0.125968	0.0875265
8	0.0603913	0.0495043	0.0421865	0.847918
9	0.922223	0.0184445	0.0268372	0.032495
10	0.552039	0.118649	0.206412	0.1229
11	0.199748	0.42869	0.0879046	0.283657
12	0.263289	0.294115	0.158532	0.284064
13	0.564636	0.23121	0.125302	0.0788513
14	0.0355172	0.0276125	0.0245894	0.912281
15	0.916939	0.0208981	0.0274723	0.0346908
16	0.25	0.25	0.25	0.25


TF	Unknown
TF Name	Unknown
Gene	CM000667.2_178931151-178932696(+)_1
Motif	CM000667.2_178931151-178932696(+)_1|1|1x0
Family	C2H2 ZF
Species	Unknown
Pos	A	C	G	T
1	0.0847304	0.0583977	0.80975	0.0471222
2	0.730325	0.0658107	0.075033	0.128831
3	0.0513168	0.0180377	0.901883	0.028762
4	0.244378	0.220159	0.23942	0.296043
5	0.157669	0.202512	0.257776	0.382043
6	0.126005	0.103606	0.615477	0.154912
7	0.407056	0.231274	0.106201	0.255469
8	0.180962	0.322447	0.273755	0.222836
9	0.563738	0.156354	0.164646	0.115262
10	0.398934	0.18808	0.24865	0.164337
11	0.15928	0.277796	0.14906	0.413864
12	0.275134	0.232041	0.162458	0.330367
13	0.366675	0.200061	0.216334	0.21693
14	0.165174	0.184815	0.232785	0.417226
15	0.236017	0.113369	0.441385	0.209229
16	0.401944	0.256728	0.102739	0.238589
17	0.226057	0.302395	0.254519	0.217029
18	0.540567	0.172576	0.169653	0.117203
19	0.271767	0.14832	0.2895	0.290414
20	0.0793705	0.254474	0.311039	0.355117
21	0.168337	0.175135	0.442069	0.214459
22	0.341742	0.282438	0.16445	0.211371
23	0.211261	0.0703719	0.619401	0.0989655
24	0.684044	0.118307	0.12148	0.0761678
25	0.390492	0.267644	0.16734	0.174525
26	0.760326	0.0718732	0.0892742	0.078527
27	0.58763	0.155756	0.134159	0.122455
28	0.366675	0.200061	0.216334	0.21693
29	0.165174	0.184815	0.232785	0.417226
30	0.236017	0.113369	0.441385	0.209229
31	0.390492	0.267644	0.16734	0.174525
32	0.760326	0.0718732	0.0892742	0.078527
33	0.58763	0.155756	0.134159	0.122455
34	0.352422	0.191232	0.189211	0.267135
35	0.175267	0.351777	0.158708	0.314248
36	0.12436	0.49513	0.131748	0.248762
37	0.37732	0.110688	0.417732	0.0942596
38	0.0666647	0.403561	0.0561644	0.47361
39	0.912079	0.030069	0.0264227	0.0314293
40	0.25	0.25	0.25	0.25


TF	Unknown
TF Name	Unknown
Gene	CM000667.2_178964644-178965970(+)_1
Motif	CM000667.2_178964644-178965970(+)_1|1|1x0
Family	C2H2 ZF
Species	Unknown
Pos	A	C	G	T
1	0.119987	0.0589615	0.238947	0.582104
2	0.0163431	0.817153	0.083292	0.0832118
3	0.0382011	0.25083	0.653331	0.0576379
4	0.25	0.25	0.25	0.25


TF	Unknown
TF Name	Unknown
Gene	CM000667.2_178964644-178965970(+)_1
Motif	CM000667.2_178964644-178965970(+)_1|2|1x0
Family	C2H2 ZF
Species	Unknown
Pos	A	C	G	T
1	0.622003	0.247888	0.0620507	0.0680577
2	0.742321	0.0725001	0.106944	0.0782355
3	0.879534	0.0449043	0.0360251	0.0395364
4	0.492588	0.204608	0.0791828	0.223622
5	0.0702602	0.0461979	0.778951	0.104591
6	0.0532395	0.0242663	0.893784	0.0287104
7	0.513254	0.185158	0.220889	0.0806987
8	0.105943	0.0851175	0.0580467	0.750893
9	0.0404561	0.891172	0.0252042	0.0431673
10	0.513254	0.185158	0.220889	0.0806987
11	0.105943	0.0851175	0.0580467	0.750893
12	0.0404561	0.891172	0.0252042	0.0431673
13	0.0393708	0.0218762	0.920346	0.0184069
14	0.0690325	0.153002	0.0419636	0.736002
15	0.030149	0.908265	0.0194794	0.0421067
16	0.504393	0.206401	0.216054	0.0731521
17	0.0622868	0.236254	0.0862259	0.615233
18	0.101725	0.0446082	0.22488	0.628786
19	0.430781	0.325242	0.158696	0.08528
20	0.0444795	0.0549748	0.0341875	0.866358
21	0.926903	0.0225385	0.0230849	0.0274737
22	0.175651	0.070659	0.189625	0.564065
23	0.0921285	0.0686255	0.781445	0.0578013
24	0.331557	0.370052	0.107449	0.190943
25	0.28009	0.271862	0.218608	0.229441
26	0.157769	0.0878695	0.632893	0.121468
27	0.126818	0.059602	0.75835	0.0552301
28	0.514187	0.163123	0.214385	0.108304
29	0.0887901	0.256814	0.119728	0.534667
30	0.0408406	0.0243753	0.0446649	0.890119
31	0.292497	0.374318	0.140093	0.193093
32	0.0451624	0.0288088	0.887837	0.0381917
33	0.904192	0.0300567	0.0312773	0.0344739
34	0.25	0.25	0.25	0.25


TF	Unknown
TF Name	Unknown
Gene	CM000667.2_179032161-179033637(+)_1
Motif	CM000667.2_179032161-179033637(+)_1|1|1x0
Family	C2H2 ZF
Species	Unknown
Pos	A	C	G	T
1	0.670005	0.151634	0.121778	0.0565826
2	0.0910165	0.355955	0.0604927	0.492536
3	0.87896	0.0337068	0.0350445	0.052289
4	0.566588	0.224058	0.136691	0.0726633
5	0.0526808	0.0896471	0.0409003	0.816772
6	0.901311	0.0312241	0.030965	0.0364999
7	0.536006	0.238056	0.136406	0.0895323
8	0.046232	0.0367752	0.0330962	0.883897
9	0.889418	0.0285928	0.036664	0.0453254
10	0.581683	0.142503	0.112181	0.163633
11	0.264964	0.0994757	0.24078	0.39478
12	0.383678	0.131107	0.261763	0.223452
13	0.266694	0.107167	0.406363	0.219776
14	0.101696	0.099299	0.293962	0.505043
15	0.111808	0.129954	0.146199	0.612038
16	0.536006	0.238056	0.136406	0.0895323
17	0.046232	0.0367752	0.0330962	0.883897
18	0.889418	0.0285928	0.036664	0.0453254
19	0.399916	0.126667	0.326443	0.146975
20	0.106686	0.13855	0.127774	0.62699
21	0.133507	0.0846919	0.073501	0.7083
22	0.102479	0.0788366	0.711544	0.10714
23	0.130437	0.0672561	0.30997	0.492337
24	0.259334	0.23166	0.188874	0.320132
25	0.485946	0.267303	0.165969	0.0807819
26	0.0438386	0.0676316	0.038122	0.850408
27	0.915949	0.0236263	0.0287496	0.0316754
28	0.498254	0.118057	0.284487	0.0992016
29	0.295653	0.284329	0.107187	0.312832
30	0.343027	0.204481	0.129441	0.323051
31	0.138201	0.197672	0.455262	0.208865
32	0.117253	0.187495	0.226041	0.469212
33	0.0742238	0.0592915	0.0782658	0.788219
34	0.485946	0.267303	0.165969	0.0807819
35	0.0438386	0.0676316	0.038122	0.850408
36	0.915949	0.0236263	0.0287496	0.0316754
37	0.38274	0.0875235	0.447432	0.0823048
38	0.0803917	0.666197	0.0666669	0.186744
39	0.0201469	0.025253	0.0187177	0.935882
40	0.25	0.25	0.25	0.25


TF	Unknown
TF Name	Unknown
Gene	CM000667.2_179078672-179080094(+)_1
Motif	CM000667.2_179078672-179080094(+)_1|1|1x0
Family	C2H2 ZF
Species	Unknown
Pos	A	C	G	T
1	0.0629678	0.0309062	0.883523	0.022603
2	0.798179	0.0704452	0.0931859	0.0381896
3	0.0852363	0.085401	0.0713886	0.757974
4	0.458946	0.213601	0.156446	0.171007
5	0.204234	0.450667	0.191482	0.153617
6	0.61233	0.137799	0.135224	0.114647
7	0.0421013	0.0242324	0.912598	0.0210688
8	0.927228	0.0274407	0.026787	0.0185446
9	0.0786958	0.671604	0.072008	0.177693
10	0.392346	0.395819	0.122253	0.0895817
11	0.0597725	0.130188	0.0843924	0.725647
12	0.842539	0.0465134	0.0568462	0.0541013
13	0.386567	0.316375	0.103335	0.193723
14	0.0998344	0.369573	0.107881	0.422711
15	0.0643786	0.0456054	0.836934	0.0530825
16	0.401554	0.376594	0.118772	0.103079
17	0.068656	0.18733	0.0939704	0.650044
18	0.805625	0.0563991	0.0693261	0.0686496
19	0.102322	0.0960175	0.716382	0.0852787
20	0.168328	0.122216	0.549813	0.159644
21	0.310856	0.360943	0.186954	0.141246
22	0.424909	0.347112	0.157157	0.0708216
23	0.0781534	0.451772	0.0747742	0.3953
24	0.892014	0.036032	0.0382836	0.0336701
25	0.405478	0.110434	0.325802	0.158286
26	0.0714868	0.696341	0.121447	0.110725
27	0.15718	0.517034	0.0923539	0.233432
28	0.593423	0.156875	0.156294	0.0934084
29	0.150175	0.305072	0.163217	0.381536
30	0.0293359	0.023792	0.0247337	0.922138
31	0.307556	0.342222	0.125787	0.224435
32	0.147043	0.111678	0.635929	0.10535
33	0.617566	0.096419	0.194688	0.0913265
34	0.25	0.25	0.25	0.25


TF	Unknown
TF Name	Unknown
Gene	CM000667.2_180257742-180258378(+)_1
Motif	CM000667.2_180257742-180258378(+)_1|1|1x0
Family	C2H2 ZF
Species	Unknown
Pos	A	C	G	T
1	0.0274593	0.0197027	0.934155	0.0186831
2	0.0986561	0.234692	0.072998	0.593654
3	0.202355	0.28342	0.167124	0.347101
4	0.25	0.25	0.25	0.25


TF	Unknown
TF Name	Unknown
Gene	CM000667.2_180257742-180258378(+)_1
Motif	CM000667.2_180257742-180258378(+)_1|2|1x0
Family	C2H2 ZF
Species	Unknown
Pos	A	C	G	T
1	0.032947	0.0236665	0.924889	0.0184978
2	0.910432	0.0253705	0.0312049	0.0329925
3	0.274262	0.143281	0.118553	0.463904
4	0.25	0.25	0.25	0.25


TF	Unknown
TF Name	Unknown
Gene	CM000667.2_180257742-180258378(+)_1
Motif	CM000667.2_180257742-180258378(+)_1|3|1x0
Family	C2H2 ZF
Species	Unknown
Pos	A	C	G	T
1	0.557928	0.0505698	0.256529	0.134973
2	0.514524	0.30669	0.0641343	0.114652
3	0.0168925	0.0817978	0.0566856	0.844624
4	0.25	0.25	0.25	0.25


TF	Unknown
TF Name	Unknown
Gene	CM000667.2_180259085-180259751(+)_1
Motif	CM000667.2_180259085-180259751(+)_1|1|1x0
Family	C2H2 ZF
Species	Unknown
Pos	A	C	G	T
1	0.38274	0.0875235	0.447432	0.0823048
2	0.0803917	0.666197	0.0666669	0.186744
3	0.0201469	0.025253	0.0187177	0.935882
4	0.38274	0.0875235	0.447432	0.0823048
5	0.0803917	0.666197	0.0666669	0.186744
6	0.0201469	0.025253	0.0187177	0.935882
7	0.38274	0.0875235	0.447432	0.0823048
8	0.0803917	0.666197	0.0666669	0.186744
9	0.0201469	0.025253	0.0187177	0.935882
10	0.25	0.25	0.25	0.25


TF	Unknown
TF Name	Unknown
Gene	CM000667.2_180259085-180259751(+)_1
Motif	CM000667.2_180259085-180259751(+)_1|2|1x0
Family	C2H2 ZF
Species	Unknown
Pos	A	C	G	T
1	0.38274	0.0875235	0.447432	0.0823048
2	0.0803917	0.666197	0.0666669	0.186744
3	0.0201469	0.025253	0.0187177	0.935882
4	0.38274	0.0875235	0.447432	0.0823048
5	0.0803917	0.666197	0.0666669	0.186744
6	0.0201469	0.025253	0.0187177	0.935882
7	0.38274	0.0875235	0.447432	0.0823048
8	0.0803917	0.666197	0.0666669	0.186744
9	0.0201469	0.025253	0.0187177	0.935882
10	0.25	0.25	0.25	0.25


TF	Unknown
TF Name	Unknown
Gene	CM000667.2_180848794-180851638(-)_1
Motif	CM000667.2_180848794-180851638(-)_1|1|1x0
Family	C2H2 ZF
Species	Unknown
Pos	A	C	G	T
1	0.393555	0.195472	0.235157	0.175815
2	0.869136	0.062679	0.0233964	0.0447886
3	0.916371	0.0331688	0.0215881	0.0288725
4	0.389431	0.299655	0.197106	0.113808
5	0.114162	0.1295	0.176078	0.580261
6	0.40283	0.0799678	0.150457	0.366745
7	0.316834	0.0416384	0.539741	0.101787
8	0.0598117	0.0346365	0.334911	0.570641
9	0.0185502	0.030046	0.0238929	0.927511
10	0.25	0.25	0.25	0.25


TF	Unknown
TF Name	Unknown
Gene	CM000667.2_180848794-180851638(-)_1
Motif	CM000667.2_180848794-180851638(-)_1|2|1x0
Family	C2H2 ZF
Species	Unknown
Pos	A	C	G	T
1	0.526065	0.0909714	0.270342	0.112622
2	0.932223	0.0256489	0.0234841	0.0186445
3	0.097088	0.357088	0.0577989	0.488025
4	0.507126	0.0547281	0.381376	0.0567705
5	0.125962	0.123858	0.0864109	0.66377
6	0.0528817	0.0351199	0.0374683	0.87453
7	0.335587	0.217274	0.24371	0.203429
8	0.685128	0.133774	0.0725291	0.108569
9	0.745478	0.0948553	0.0726434	0.0870235
10	0.555584	0.0643097	0.262906	0.117201
11	0.646701	0.0731488	0.169295	0.110855
12	0.214989	0.176915	0.106849	0.501247
13	0.331932	0.140042	0.398017	0.13001
14	0.123801	0.144737	0.175859	0.555604
15	0.0933672	0.0535502	0.19235	0.660733
16	0.284131	0.208765	0.239392	0.267712
17	0.151484	0.231721	0.233072	0.383723
18	0.159946	0.414041	0.24008	0.185932
19	0.335587	0.217274	0.24371	0.203429
20	0.685128	0.133774	0.0725291	0.108569
21	0.745478	0.0948553	0.0726434	0.0870235
22	0.413675	0.27181	0.170933	0.143582
23	0.241459	0.154252	0.236977	0.367312
24	0.158979	0.140766	0.123693	0.576561
25	0.331932	0.140042	0.398017	0.13001
26	0.123801	0.144737	0.175859	0.555604
27	0.0933672	0.0535502	0.19235	0.660733
28	0.487371	0.12057	0.321836	0.0702224
29	0.298302	0.332475	0.151789	0.217433
30	0.115536	0.182074	0.25576	0.44663
31	0.335587	0.217274	0.24371	0.203429
32	0.685128	0.133774	0.0725291	0.108569
33	0.745478	0.0948553	0.0726434	0.0870235
34	0.555584	0.0643097	0.262906	0.117201
35	0.646701	0.0731488	0.169295	0.110855
36	0.214989	0.176915	0.106849	0.501247
37	0.436467	0.159196	0.311071	0.0932668
38	0.0987781	0.0950806	0.101962	0.704179
39	0.0743492	0.0476497	0.0599678	0.818033
40	0.335587	0.217274	0.24371	0.203429
41	0.685128	0.133774	0.0725291	0.108569
42	0.745478	0.0948553	0.0726434	0.0870235
43	0.480786	0.0954321	0.254579	0.169203
44	0.387737	0.0968008	0.203009	0.312453
45	0.270819	0.181991	0.116314	0.430876
46	0.331932	0.140042	0.398017	0.13001
47	0.123801	0.144737	0.175859	0.555604
48	0.0933672	0.0535502	0.19235	0.660733
49	0.404579	0.117995	0.266908	0.210519
50	0.14831	0.0955335	0.18765	0.568506
51	0.0971816	0.0589053	0.0769648	0.766948
52	0.555584	0.0643097	0.262906	0.117201
53	0.646701	0.0731488	0.169295	0.110855
54	0.214989	0.176915	0.106849	0.501247
55	0.331932	0.140042	0.398017	0.13001
56	0.123801	0.144737	0.175859	0.555604
57	0.0933672	0.0535502	0.19235	0.660733
58	0.487371	0.12057	0.321836	0.0702224
59	0.298302	0.332475	0.151789	0.217433
60	0.115536	0.182074	0.25576	0.44663
61	0.555584	0.0643097	0.262906	0.117201
62	0.646701	0.0731488	0.169295	0.110855
63	0.214989	0.176915	0.106849	0.501247
64	0.555584	0.0643097	0.262906	0.117201
65	0.646701	0.0731488	0.169295	0.110855
66	0.214989	0.176915	0.106849	0.501247
67	0.507126	0.0547281	0.381376	0.0567705
68	0.125962	0.123858	0.0864109	0.66377
69	0.0528817	0.0351199	0.0374683	0.87453
70	0.25	0.25	0.25	0.25


TF	Unknown
TF Name	Unknown
Gene	CM000668.2_7228996-7232272(+)_1
Motif	CM000668.2_7228996-7232272(+)_1|1|1x0
Family	C2H2 ZF
Species	Unknown
Pos	A	C	G	T
1	0.370398	0.108863	0.3891	0.131639
2	0.0307857	0.0180353	0.049416	0.901763
3	0.037294	0.0187666	0.0523524	0.891587
4	0.25	0.25	0.25	0.25


TF	Unknown
TF Name	Unknown
Gene	CM000668.2_7228996-7232272(+)_1
Motif	CM000668.2_7228996-7232272(+)_1|2|1x0
Family	C2H2 ZF
Species	Unknown
Pos	A	C	G	T
1	0.0271115	0.0186332	0.931658	0.0225974
2	0.919479	0.0349476	0.0210403	0.0245331
3	0.057338	0.0487151	0.0749707	0.818976
4	0.1192	0.0455553	0.796714	0.0385308
5	0.110364	0.0864538	0.0360922	0.76709
6	0.0592617	0.881961	0.023509	0.0352686
7	0.399175	0.130566	0.324488	0.145771
8	0.203592	0.225054	0.158885	0.412469
9	0.0909879	0.0785351	0.0782156	0.752261
10	0.25	0.25	0.25	0.25


TF	Unknown
TF Name	Unknown
Gene	CM000668.2_7228996-7232272(+)_1
Motif	CM000668.2_7228996-7232272(+)_1|3|1x0
Family	C2H2 ZF
Species	Unknown
Pos	A	C	G	T
1	0.568998	0.0250365	0.315174	0.0907913
2	0.141113	0.0252212	0.0163464	0.817319
3	0.0147569	0.21985	0.0465601	0.718833
4	0.25	0.25	0.25	0.25


TF	Unknown
TF Name	Unknown
Gene	CM000668.2_7228996-7232272(+)_1
Motif	CM000668.2_7228996-7232272(+)_1|4|1x0
Family	C2H2 ZF
Species	Unknown
Pos	A	C	G	T
1	0.380062	0.131192	0.36185	0.126896
2	0.865806	0.0173161	0.0864976	0.0303805
3	0.0397456	0.326605	0.421355	0.212294
4	0.25	0.25	0.25	0.25


TF	Unknown
TF Name	Unknown
Gene	CM000668.2_7228996-7232272(+)_1
Motif	CM000668.2_7228996-7232272(+)_1|5|1x0
Family	C2H2 ZF
Species	Unknown
Pos	A	C	G	T
1	0.0296486	0.0184331	0.921654	0.0302646
2	0.0786426	0.220901	0.107762	0.592694
3	0.0629641	0.0512829	0.0623167	0.823436
4	0.25	0.25	0.25	0.25


TF	Unknown
TF Name	Unknown
Gene	CM000668.2_26637347-26638556(-)_1
Motif	CM000668.2_26637347-26638556(-)_1|1|1x0
Family	C2H2 ZF
Species	Unknown
Pos	A	C	G	T
1	0.0738408	0.0426317	0.840768	0.0427591
2	0.7279	0.069524	0.0931859	0.10939
3	0.0383675	0.0206848	0.915274	0.025674
4	0.245932	0.199001	0.157387	0.39768
5	0.0777472	0.760892	0.0735022	0.0878587
6	0.683977	0.0585546	0.101993	0.155475
7	0.428652	0.136	0.365615	0.0697318
8	0.0857488	0.0720144	0.0595555	0.782681
9	0.0631824	0.0477944	0.0668456	0.822178
10	0.151472	0.12047	0.301562	0.426496
11	0.0919962	0.69147	0.149666	0.0668675
12	0.192756	0.293495	0.182204	0.331545
13	0.0847304	0.0583977	0.80975	0.0471222
14	0.730325	0.0658107	0.075033	0.128831
15	0.0513168	0.0180377	0.901883	0.028762
16	0.245932	0.199001	0.157387	0.39768
17	0.0777472	0.760892	0.0735022	0.0878587
18	0.683977	0.0585546	0.101993	0.155475
19	0.155981	0.251281	0.243739	0.348999
20	0.144301	0.150902	0.241734	0.463063
21	0.12144	0.170341	0.242826	0.465393
22	0.0833739	0.112572	0.0858032	0.718251
23	0.0642521	0.802935	0.0648379	0.0679752
24	0.701054	0.0622512	0.0833147	0.15338
25	0.25	0.25	0.25	0.25


TF	Unknown
TF Name	Unknown
Gene	CM000668.2_27358245-27359861(-)_1
Motif	CM000668.2_27358245-27359861(-)_1|1|1x0
Family	C2H2 ZF
Species	Unknown
Pos	A	C	G	T
1	0.720296	0.0328412	0.22969	0.0171732
2	0.0689463	0.70791	0.0141582	0.208985
3	0.461633	0.109344	0.0829587	0.346065
4	0.25	0.25	0.25	0.25


TF	Unknown
TF Name	Unknown
Gene	CM000668.2_27358245-27359861(-)_1
Motif	CM000668.2_27358245-27359861(-)_1|2|1x0
Family	C2H2 ZF
Species	Unknown
Pos	A	C	G	T
1	0.610388	0.0788743	0.275154	0.0355841
2	0.0793905	0.075874	0.0432556	0.80148
3	0.0183684	0.0184061	0.0448063	0.918419
4	0.25	0.25	0.25	0.25


TF	Unknown
TF Name	Unknown
Gene	CM000668.2_27358245-27359861(-)_1
Motif	CM000668.2_27358245-27359861(-)_1|3|1x0
Family	C2H2 ZF
Species	Unknown
Pos	A	C	G	T
1	0.3074	0.299727	0.101872	0.291001
2	0.0305909	0.0195668	0.920259	0.0295837
3	0.939686	0.0187937	0.022168	0.0193523
4	0.25	0.25	0.25	0.25


TF	Unknown
TF Name	Unknown
Gene	CM000668.2_27358245-27359861(-)_1
Motif	CM000668.2_27358245-27359861(-)_1|4|1x0
Family	C2H2 ZF
Species	Unknown
Pos	A	C	G	T
1	0.539201	0.17617	0.213801	0.0708279
2	0.0919388	0.0723116	0.0475129	0.788237
3	0.0308462	0.917679	0.0183536	0.0331216
4	0.25	0.25	0.25	0.25


TF	Unknown
TF Name	Unknown
Gene	CM000668.2_27400202-27401444(+)_1
Motif	CM000668.2_27400202-27401444(+)_1|1|1x0
Family	C2H2 ZF
Species	Unknown
Pos	A	C	G	T
1	0.103357	0.0283486	0.848275	0.0200189
2	0.02934	0.837412	0.0235368	0.109711
3	0.933363	0.0186673	0.0214602	0.0265093
4	0.383192	0.259279	0.213344	0.144185
5	0.0425711	0.0948638	0.0561678	0.806397
6	0.023934	0.0197144	0.931563	0.0247888
7	0.413014	0.360077	0.09103	0.135879
8	0.0697851	0.238019	0.106256	0.58594
9	0.0246713	0.0190829	0.93189	0.0243562
10	0.38307	0.206847	0.202217	0.207865
11	0.115635	0.249702	0.135619	0.499044
12	0.127268	0.0716744	0.231073	0.569985
13	0.538353	0.156427	0.237989	0.0672314
14	0.0912123	0.732414	0.0448635	0.13151
15	0.075869	0.725323	0.0722825	0.126525
16	0.539049	0.250811	0.0742618	0.135878
17	0.632931	0.0839601	0.112437	0.170672
18	0.0495073	0.0319882	0.88654	0.031964
19	0.325272	0.206203	0.122871	0.345654
20	0.06231	0.058748	0.748857	0.130085
21	0.0378827	0.0372895	0.887026	0.0378015
22	0.424223	0.263979	0.062944	0.248854
23	0.091982	0.136696	0.658232	0.11309
24	0.0326198	0.0253452	0.910556	0.0314787
25	0.205009	0.152414	0.306742	0.335836
26	0.0669427	0.718627	0.0983136	0.116116
27	0.0347046	0.0497427	0.0892928	0.82626
28	0.25	0.25	0.25	0.25


TF	Unknown
TF Name	Unknown
Gene	CM000668.2_27451305-27453312(-)_1
Motif	CM000668.2_27451305-27453312(-)_1|1|1x0
Family	C2H2 ZF
Species	Unknown
Pos	A	C	G	T
1	0.260789	0.137387	0.415695	0.18613
2	0.123026	0.223671	0.153808	0.499494
3	0.149796	0.123035	0.0957048	0.631464
4	0.451521	0.225303	0.155995	0.167181
5	0.289406	0.254917	0.224932	0.230744
6	0.564337	0.156308	0.185526	0.0938283
7	0.377451	0.268716	0.0962365	0.257596
8	0.131895	0.175171	0.540004	0.15293
9	0.0731884	0.0610871	0.794379	0.0713452
10	0.518116	0.261492	0.0945006	0.125891
11	0.235647	0.0655666	0.627361	0.0714251
12	0.868009	0.0400581	0.0469961	0.0449371
13	0.434698	0.25414	0.204696	0.106466
14	0.137881	0.294668	0.149037	0.418413
15	0.0583847	0.0459184	0.0456518	0.850045
16	0.478603	0.185032	0.213441	0.122925
17	0.319552	0.0849776	0.5027	0.0927701
18	0.816393	0.0560367	0.0656388	0.0619319
19	0.395991	0.241916	0.196266	0.165828
20	0.140329	0.169126	0.158511	0.532034
21	0.0808353	0.0732124	0.0915979	0.754354
22	0.310049	0.185383	0.293533	0.211035
23	0.0991888	0.250123	0.144256	0.506432
24	0.059561	0.06274	0.814057	0.0636418
25	0.492508	0.232665	0.144024	0.130804
26	0.517682	0.124363	0.208414	0.149541
27	0.0723055	0.0699647	0.0775202	0.78021
28	0.395991	0.241916	0.196266	0.165828
29	0.140329	0.169126	0.158511	0.532034
30	0.0808353	0.0732124	0.0915979	0.754354
31	0.395991	0.241916	0.196266	0.165828
32	0.140329	0.169126	0.158511	0.532034
33	0.0808353	0.0732124	0.0915979	0.754354
34	0.49362	0.279907	0.118759	0.107714
35	0.665968	0.105689	0.127427	0.100916
36	0.713381	0.105271	0.0833234	0.0980239
37	0.178343	0.0715125	0.67	0.0801441
38	0.0741946	0.744341	0.0608727	0.120591
39	0.211518	0.32856	0.172903	0.287019
40	0.415037	0.226477	0.1177	0.240786
41	0.120243	0.0900577	0.631509	0.158191
42	0.108386	0.0630546	0.757754	0.070806
43	0.368431	0.307936	0.131708	0.191925
44	0.133639	0.122633	0.666198	0.0775304
45	0.830309	0.0475099	0.0597373	0.0624433
46	0.385504	0.32087	0.12577	0.167856
47	0.107835	0.054663	0.764276	0.0732256
48	0.836462	0.0547227	0.0581706	0.0506447
49	0.345279	0.190988	0.197329	0.266404
50	0.317204	0.213329	0.163224	0.306243
51	0.230509	0.397581	0.116763	0.255148
52	0.379391	0.129294	0.415744	0.0755709
53	0.561571	0.130483	0.115384	0.192562
54	0.0187655	0.0212378	0.938276	0.0217208
55	0.0622135	0.0413746	0.858298	0.0381141
56	0.129334	0.142429	0.129703	0.598534
57	0.120575	0.0882407	0.0844896	0.706694
58	0.25	0.25	0.25	0.25


TF	Unknown
TF Name	Unknown
Gene	CM000668.2_28088537-28089467(+)_1
Motif	CM000668.2_28088537-28089467(+)_1|1|1x0
Family	C2H2 ZF
Species	Unknown
Pos	A	C	G	T
1	0.022236	0.0188012	0.940061	0.0189016
2	0.0371757	0.0514409	0.774884	0.1365
3	0.196619	0.128706	0.0542699	0.620405
4	0.25	0.25	0.25	0.25


TF	Unknown
TF Name	Unknown
Gene	CM000668.2_28088537-28089467(+)_1
Motif	CM000668.2_28088537-28089467(+)_1|2|1x0
Family	C2H2 ZF
Species	Unknown
Pos	A	C	G	T
1	0.604804	0.259928	0.0725398	0.0627285
2	0.826364	0.0533515	0.0704806	0.0498043
3	0.868853	0.0503383	0.0355419	0.0452672
4	0.0364697	0.026636	0.909829	0.0270657
5	0.132819	0.0301604	0.805342	0.0316787
6	0.0974152	0.02614	0.0499226	0.826522
7	0.0279406	0.0185455	0.927273	0.0262408
8	0.130435	0.0240899	0.817422	0.0280529
9	0.157558	0.0408105	0.0463739	0.755257
10	0.034532	0.0298525	0.88447	0.0511452
11	0.0325442	0.86597	0.0511846	0.0503015
12	0.0655711	0.708886	0.0707886	0.154754
13	0.25	0.25	0.25	0.25


TF	Unknown
TF Name	Unknown
Gene	CM000668.2_28153003-28154014(+)_1
Motif	CM000668.2_28153003-28154014(+)_1|1|1x0
Family	C2H2 ZF
Species	Unknown
Pos	A	C	G	T
1	0.0370576	0.0251337	0.91942	0.0183884
2	0.0671647	0.13257	0.059403	0.740863
3	0.881367	0.0335493	0.0333322	0.0517514
4	0.481929	0.141568	0.260317	0.116186
5	0.205965	0.152322	0.228575	0.413138
6	0.255219	0.269968	0.143721	0.331092
7	0.56109	0.197772	0.0865379	0.1546
8	0.109468	0.176545	0.103248	0.61074
9	0.77626	0.0658384	0.0841104	0.0737911
10	0.250058	0.242952	0.105562	0.401428
11	0.0695878	0.061729	0.765965	0.102718
12	0.0787983	0.040884	0.830263	0.050055
13	0.276091	0.176614	0.234944	0.312351
14	0.0894768	0.0879887	0.735196	0.0873383
15	0.146105	0.0648007	0.0784919	0.710602
16	0.607146	0.131933	0.113236	0.147685
17	0.0654303	0.0514858	0.0510874	0.831996
18	0.792892	0.0517617	0.0602776	0.0950691
19	0.432863	0.19925	0.157145	0.210743
20	0.0908729	0.0880933	0.0749323	0.746102
21	0.787821	0.0622841	0.0697623	0.0801323
22	0.347629	0.128639	0.314412	0.20932
23	0.11367	0.0890644	0.233968	0.563298
24	0.0797715	0.0514622	0.0553011	0.813465
25	0.0517068	0.0277283	0.893152	0.0274126
26	0.141072	0.130893	0.082311	0.645724
27	0.878547	0.0356764	0.0341667	0.0516102
28	0.25	0.25	0.25	0.25


TF	Unknown
TF Name	Unknown
Gene	CM000668.2_28166468-28167365(+)_1
Motif	CM000668.2_28166468-28167365(+)_1|1|1x0
Family	C2H2 ZF
Species	Unknown
Pos	A	C	G	T
1	0.037728	0.0187401	0.925031	0.0185006
2	0.125253	0.11515	0.0683974	0.6912
3	0.913292	0.0250137	0.0238282	0.0378657
4	0.25	0.25	0.25	0.25


TF	Unknown
TF Name	Unknown
Gene	CM000668.2_28166468-28167365(+)_1
Motif	CM000668.2_28166468-28167365(+)_1|2|1x0
Family	C2H2 ZF
Species	Unknown
Pos	A	C	G	T
1	0.328443	0.083309	0.490465	0.0977837
2	0.145408	0.123262	0.0715063	0.659824
3	0.118343	0.141824	0.097023	0.642809
4	0.0748317	0.042229	0.129841	0.753098
5	0.0299078	0.931084	0.0186217	0.0203862
6	0.0471012	0.0967321	0.0717397	0.784427
7	0.291363	0.139268	0.17675	0.39262
8	0.0746588	0.0530766	0.806019	0.0662459
9	0.0893527	0.0454233	0.082542	0.782682
10	0.25	0.25	0.25	0.25


TF	Unknown
TF Name	Unknown
Gene	CM000668.2_28166468-28167365(+)_1
Motif	CM000668.2_28166468-28167365(+)_1|3|1x0
Family	C2H2 ZF
Species	Unknown
Pos	A	C	G	T
1	0.381309	0.0637364	0.386025	0.16893
2	0.909532	0.0320712	0.0377892	0.0206071
3	0.120286	0.673911	0.0406937	0.16511
4	0.490653	0.333344	0.123694	0.0523086
5	0.0549469	0.666247	0.0351228	0.243683
6	0.936065	0.0187213	0.0190115	0.0262026
7	0.25	0.25	0.25	0.25


TF	Unknown
TF Name	Unknown
Gene	CM000668.2_28187812-28188700(+)_1
Motif	CM000668.2_28187812-28188700(+)_1|1|1x0
Family	C2H2 ZF
Species	Unknown
Pos	A	C	G	T
1	0.38626	0.201699	0.180876	0.231165
2	0.0911215	0.132829	0.700928	0.0751221
3	0.104036	0.0548132	0.108118	0.733033
4	0.177879	0.0766248	0.442972	0.302525
5	0.112994	0.413354	0.0884159	0.385236
6	0.0377269	0.154427	0.0426007	0.765245
7	0.792676	0.106882	0.0560901	0.0443521
8	0.0394909	0.0228599	0.0183853	0.919264
9	0.911607	0.0200943	0.027436	0.0408631
10	0.522153	0.0992273	0.264992	0.113628
11	0.22177	0.224408	0.176193	0.377629
12	0.130886	0.0790076	0.259008	0.531098
13	0.235517	0.170135	0.311786	0.282562
14	0.224578	0.17986	0.295455	0.300107
15	0.0896105	0.238608	0.280155	0.391627
16	0.25	0.25	0.25	0.25


TF	Unknown
TF Name	Unknown
Gene	CM000668.2_28187812-28188700(+)_1
Motif	CM000668.2_28187812-28188700(+)_1|2|1x0
Family	C2H2 ZF
Species	Unknown
Pos	A	C	G	T
1	0.792676	0.106882	0.0560901	0.0443521
2	0.0394909	0.0228599	0.0183853	0.919264
3	0.911607	0.0200943	0.027436	0.0408631
4	0.25	0.25	0.25	0.25


TF	Unknown
TF Name	Unknown
Gene	CM000668.2_28188878-28189409(+)_1
Motif	CM000668.2_28188878-28189409(+)_1|1|1x0
Family	C2H2 ZF
Species	Unknown
Pos	A	C	G	T
1	0.219873	0.014278	0.468317	0.297532
2	0.108495	0.0801794	0.325174	0.486152
3	0.0994633	0.158433	0.0145511	0.727553
4	0.25	0.25	0.25	0.25


TF	Unknown
TF Name	Unknown
Gene	CM000668.2_28188878-28189409(+)_1
Motif	CM000668.2_28188878-28189409(+)_1|2|1x0
Family	C2H2 ZF
Species	Unknown
Pos	A	C	G	T
1	0.65678	0.207323	0.0929363	0.0429611
2	0.04729	0.655485	0.0330333	0.264191
3	0.928433	0.0185687	0.0291284	0.0238702
4	0.0868378	0.058986	0.185034	0.669143
5	0.0402999	0.869665	0.0422955	0.0477394
6	0.0541374	0.150031	0.0642941	0.731537
7	0.25	0.25	0.25	0.25


TF	Unknown
TF Name	Unknown
Gene	CM000668.2_28232515-28233175(+)_1
Motif	CM000668.2_28232515-28233175(+)_1|1|1x0
Family	C2H2 ZF
Species	Unknown
Pos	A	C	G	T
1	0.0689202	0.0357647	0.860004	0.0353115
2	0.73536	0.0873153	0.117965	0.0593601
3	0.0206069	0.0186456	0.93228	0.028468
4	0.349829	0.204695	0.172462	0.273014
5	0.287639	0.369341	0.167617	0.175403
6	0.0795077	0.0814576	0.750498	0.0885363
7	0.706428	0.140647	0.0836715	0.0692531
8	0.067548	0.0434879	0.0364893	0.852475
9	0.841906	0.0389734	0.0500853	0.069035
10	0.447729	0.123406	0.272025	0.15684
11	0.112249	0.1601	0.175847	0.551804
12	0.0492168	0.0357638	0.874504	0.0405155
13	0.0621173	0.0348878	0.868475	0.0345199
14	0.150854	0.14075	0.0916092	0.616787
15	0.852155	0.0438932	0.0421709	0.0617805
16	0.25	0.25	0.25	0.25


TF	Unknown
TF Name	Unknown
Gene	CM000668.2_28245118-28246417(-)_1
Motif	CM000668.2_28245118-28246417(-)_1|1|1x0
Family	C2H2 ZF
Species	Unknown
Pos	A	C	G	T
1	0.129307	0.0849187	0.642966	0.142809
2	0.122688	0.0524274	0.686934	0.137951
3	0.104202	0.0169378	0.846888	0.0319728
4	0.465165	0.299341	0.160338	0.0751558
5	0.084225	0.146692	0.0834156	0.685668
6	0.83795	0.0347766	0.0575027	0.0697708
7	0.4347	0.0985013	0.372711	0.0940875
8	0.895506	0.0433631	0.0255639	0.0355673
9	0.0468733	0.240008	0.0492042	0.663914
10	0.414863	0.123228	0.311946	0.149964
11	0.192802	0.213614	0.0877102	0.505874
12	0.247992	0.347354	0.143176	0.261479
13	0.338735	0.0926585	0.396933	0.171674
14	0.11259	0.131928	0.187014	0.568469
15	0.898144	0.0350719	0.0286438	0.0381401
16	0.25	0.25	0.25	0.25


TF	Unknown
TF Name	Unknown
Gene	CM000668.2_28245118-28246417(-)_1
Motif	CM000668.2_28245118-28246417(-)_1|2|1x0
Family	C2H2 ZF
Species	Unknown
Pos	A	C	G	T
1	0.478417	0.214183	0.157725	0.149675
2	0.187986	0.269435	0.197612	0.344967
3	0.0406638	0.0338363	0.896527	0.0289731
4	0.275316	0.470492	0.0960717	0.15812
5	0.0724686	0.20175	0.149645	0.576136
6	0.0174536	0.0702987	0.87268	0.0395672
7	0.25	0.25	0.25	0.25


TF	Unknown
TF Name	Unknown
Gene	CM000668.2_28276130-28277093(+)_1
Motif	CM000668.2_28276130-28277093(+)_1|1|1x0
Family	C2H2 ZF
Species	Unknown
Pos	A	C	G	T
1	0.129307	0.0849187	0.642966	0.142809
2	0.122688	0.0524274	0.686934	0.137951
3	0.104202	0.0169378	0.846888	0.0319728
4	0.625296	0.143029	0.0670063	0.164668
5	0.0785011	0.197936	0.0805465	0.643016
6	0.804182	0.045982	0.0729489	0.0768874
7	0.129307	0.0849187	0.642966	0.142809
8	0.122688	0.0524274	0.686934	0.137951
9	0.104202	0.0169378	0.846888	0.0319728
10	0.25	0.25	0.25	0.25


TF	Unknown
TF Name	Unknown
Gene	CM000668.2_28276130-28277093(+)_1
Motif	CM000668.2_28276130-28277093(+)_1|2|1x0
Family	C2H2 ZF
Species	Unknown
Pos	A	C	G	T
1	0.712705	0.176372	0.0649493	0.0459738
2	0.066084	0.0290514	0.0280047	0.87686
3	0.927513	0.0185503	0.0218897	0.0320473
4	0.695457	0.0760494	0.148956	0.0795378
5	0.107612	0.0290943	0.804544	0.0587503
6	0.106778	0.0283136	0.0479381	0.81697
7	0.040055	0.0367158	0.886189	0.0370402
8	0.0739316	0.83229	0.0494022	0.0443766
9	0.123501	0.134353	0.125822	0.616324
10	0.316955	0.337934	0.16431	0.180801
11	0.125517	0.172305	0.19451	0.507668
12	0.55101	0.125351	0.200022	0.123617
13	0.25	0.25	0.25	0.25


TF	Unknown
TF Name	Unknown
Gene	CM000668.2_28326168-28326894(-)_1
Motif	CM000668.2_28326168-28326894(-)_1|1|1x0
Family	C2H2 ZF
Species	Unknown
Pos	A	C	G	T
1	0.211746	0.144505	0.244339	0.39941
2	0.156514	0.305239	0.302598	0.235649
3	0.183819	0.266508	0.317518	0.232156
4	0.745158	0.125989	0.0711117	0.0577411
5	0.0542376	0.0333957	0.0275278	0.884839
6	0.87545	0.0296896	0.0391361	0.0557248
7	0.456027	0.154565	0.271091	0.118317
8	0.20038	0.320262	0.177479	0.301879
9	0.204711	0.130775	0.133021	0.531494
10	0.0270454	0.0186656	0.933278	0.0210113
11	0.326628	0.068661	0.189091	0.41562
12	0.110474	0.0525481	0.169786	0.667191
13	0.402475	0.354479	0.0992446	0.143801
14	0.0783736	0.244044	0.115667	0.561915
15	0.0316214	0.0249295	0.912202	0.0312473
16	0.165585	0.0898508	0.103143	0.641422
17	0.0971648	0.457897	0.152881	0.292057
18	0.224361	0.197829	0.274028	0.303783
19	0.25	0.25	0.25	0.25


TF	Unknown
TF Name	Unknown
Gene	CM000668.2_28365337-28366282(+)_1
Motif	CM000668.2_28365337-28366282(+)_1|1|1x0
Family	C2H2 ZF
Species	Unknown
Pos	A	C	G	T
1	0.134426	0.0897382	0.627946	0.147889
2	0.128259	0.0566531	0.67153	0.143558
3	0.111281	0.0194146	0.833552	0.0357526
4	0.457163	0.299286	0.164254	0.0792971
5	0.0893039	0.152213	0.088479	0.670004
6	0.82313	0.0386684	0.0626977	0.0755034
7	0.0610556	0.0586981	0.252067	0.62818
8	0.0186261	0.931304	0.021211	0.0288592
9	0.0550825	0.143493	0.0566687	0.744756
10	0.408526	0.127221	0.310611	0.153642
11	0.19609	0.216392	0.0919849	0.495533
12	0.248481	0.343502	0.146561	0.261455
13	0.336394	0.0967828	0.391763	0.17506
14	0.117185	0.136467	0.190838	0.555511
15	0.885894	0.0392504	0.0323102	0.042545
16	0.25	0.25	0.25	0.25


TF	Unknown
TF Name	Unknown
Gene	CM000668.2_28365337-28366282(+)_1
Motif	CM000668.2_28365337-28366282(+)_1|2|1x0
Family	C2H2 ZF
Species	Unknown
Pos	A	C	G	T
1	0.513253	0.205358	0.144894	0.136495
2	0.179745	0.27092	0.190273	0.359062
3	0.0274223	0.0222391	0.931704	0.0186341
4	0.634379	0.181916	0.059069	0.124636
5	0.0878649	0.218497	0.0890069	0.604632
6	0.853612	0.0387415	0.0602092	0.0474376
7	0.25	0.25	0.25	0.25


TF	Unknown
TF Name	Unknown
Gene	CM000668.2_28390456-28391839(-)_1
Motif	CM000668.2_28390456-28391839(-)_1|1|1x0
Family	C2H2 ZF
Species	Unknown
Pos	A	C	G	T
1	0.341227	0.170585	0.14534	0.342848
2	0.127347	0.146913	0.212542	0.513199
3	0.0520846	0.0341524	0.0406535	0.873109
4	0.554963	0.105984	0.266002	0.0730512
5	0.0664805	0.122122	0.0568862	0.754512
6	0.0243631	0.0185682	0.92841	0.0286591
7	0.530925	0.176115	0.114467	0.178494
8	0.169861	0.129904	0.0715417	0.628693
9	0.843459	0.0377663	0.046619	0.0721557
10	0.450451	0.165915	0.263162	0.120472
11	0.0645327	0.0766048	0.06434	0.794523
12	0.0471766	0.0299777	0.883683	0.0391627
13	0.164706	0.0510294	0.726942	0.0573221
14	0.121875	0.368516	0.123556	0.386052
15	0.206628	0.374755	0.114506	0.304112
16	0.368525	0.357838	0.0845822	0.189055
17	0.0763088	0.0749508	0.786419	0.0623215
18	0.860458	0.0392815	0.0591318	0.0411289
19	0.25	0.25	0.25	0.25


TF	Unknown
TF Name	Unknown
Gene	CM000668.2_28390456-28391839(-)_1
Motif	CM000668.2_28390456-28391839(-)_1|2|1x0
Family	C2H2 ZF
Species	Unknown
Pos	A	C	G	T
1	0.484353	0.248087	0.156765	0.110795
2	0.0715734	0.0592687	0.0543365	0.814821
3	0.821714	0.0483237	0.0593158	0.0706465
4	0.029343	0.0302046	0.0907759	0.849677
5	0.0222091	0.926438	0.0185288	0.0328239
6	0.712077	0.037574	0.0448001	0.205549
7	0.347811	0.196805	0.317407	0.137977
8	0.167913	0.205381	0.184424	0.442282
9	0.306935	0.246485	0.142975	0.303605
10	0.440815	0.196363	0.238725	0.124097
11	0.107662	0.308278	0.126698	0.457362
12	0.652999	0.0967235	0.117603	0.132675
13	0.382968	0.362496	0.134978	0.119558
14	0.0867973	0.204975	0.113554	0.594673
15	0.742624	0.0762257	0.0909554	0.090195
16	0.25	0.25	0.25	0.25


TF	Unknown
TF Name	Unknown
Gene	CM000668.2_28434467-28435238(-)_1
Motif	CM000668.2_28434467-28435238(-)_1|1|1x0
Family	C2H2 ZF
Species	Unknown
Pos	A	C	G	T
1	0.530816	0.220277	0.144737	0.10417
2	0.625855	0.0925742	0.13328	0.148291
3	0.0429098	0.0397801	0.0482918	0.869018
4	0.244855	0.100912	0.563788	0.0904459
5	0.0275742	0.129541	0.0586427	0.784243
6	0.0201833	0.0268827	0.927469	0.0254653
7	0.576985	0.161241	0.0980141	0.16376
8	0.15066	0.110518	0.0554782	0.683344
9	0.891845	0.0246469	0.0314361	0.0520725
10	0.712705	0.176372	0.0649493	0.0459738
11	0.066084	0.0290514	0.0280047	0.87686
12	0.927513	0.0185503	0.0218897	0.0320473
13	0.718232	0.139116	0.0907888	0.0518633
14	0.0699797	0.349626	0.0789192	0.501475
15	0.804807	0.0364452	0.104611	0.0541374
16	0.25	0.25	0.25	0.25


TF	Unknown
TF Name	Unknown
Gene	CM000668.2_28995003-28996587(-)_1
Motif	CM000668.2_28995003-28996587(-)_1|1|1x0
Family	C2H2 ZF
Species	Unknown
Pos	A	C	G	T
1	0.251152	0.274314	0.320615	0.153919
2	0.768939	0.0514648	0.124259	0.0553371
3	0.0836496	0.058903	0.0927227	0.764725
4	0.33237	0.326791	0.195468	0.145371
5	0.0758688	0.080954	0.116996	0.726181
6	0.821012	0.0495109	0.0537477	0.0757289
7	0.492465	0.0848945	0.36397	0.0586709
8	0.154188	0.353705	0.117081	0.375026
9	0.0352297	0.0368276	0.0306574	0.897285
10	0.507499	0.121276	0.297012	0.0742127
11	0.752083	0.0691969	0.105617	0.0731031
12	0.207854	0.371094	0.119551	0.3015
13	0.361343	0.157747	0.284986	0.195924
14	0.173689	0.377358	0.128227	0.320726
15	0.215427	0.488546	0.136027	0.16
16	0.327449	0.249113	0.269355	0.154083
17	0.12839	0.110859	0.536222	0.224529
18	0.143419	0.130748	0.15642	0.569413
19	0.324265	0.118209	0.216973	0.340553
20	0.263071	0.342371	0.197295	0.197263
21	0.180293	0.19836	0.148151	0.473196
22	0.0979739	0.0962557	0.149213	0.656557
23	0.0300781	0.835474	0.0523454	0.0821023
24	0.0416726	0.0443879	0.804261	0.109679
25	0.091055	0.0584832	0.307965	0.542497
26	0.041576	0.881196	0.0461447	0.0310833
27	0.137488	0.430224	0.0903897	0.341899
28	0.348418	0.147763	0.362458	0.141362
29	0.0932572	0.142591	0.143793	0.620359
30	0.0872141	0.0560246	0.0374037	0.819358
31	0.22111	0.120335	0.468953	0.189602
32	0.161005	0.0958574	0.209788	0.53335
33	0.122374	0.179587	0.17647	0.521569
34	0.0303616	0.0192116	0.931791	0.0186358
35	0.052094	0.0409459	0.0483924	0.858568
36	0.433727	0.0992227	0.118606	0.348444
37	0.297622	0.118659	0.35253	0.231189
38	0.302996	0.118038	0.184242	0.394724
39	0.153326	0.136427	0.295075	0.415172
40	0.155444	0.106749	0.260915	0.476892
41	0.087981	0.613233	0.140122	0.158664
42	0.0932534	0.168288	0.237587	0.500872
43	0.25	0.25	0.25	0.25


TF	Unknown
TF Name	Unknown
Gene	CM000668.2_29672502-29673789(-)_1
Motif	CM000668.2_29672502-29673789(-)_1|1|1x0
Family	C2H2 ZF
Species	Unknown
Pos	A	C	G	T
1	0.0909364	0.0353601	0.817859	0.055845
2	0.16507	0.505273	0.0835585	0.246098
3	0.0566688	0.821135	0.0757852	0.0464113
4	0.0739939	0.0230195	0.875239	0.0277473
5	0.304289	0.203919	0.117147	0.374644
6	0.0266404	0.928715	0.0185743	0.0260699
7	0.188273	0.215721	0.206083	0.389923
8	0.207761	0.1794	0.193234	0.419605
9	0.168913	0.163343	0.210642	0.457102
10	0.272153	0.201949	0.0915746	0.434324
11	0.186978	0.194814	0.319542	0.298666
12	0.036672	0.0336792	0.902854	0.0267946
13	0.25	0.25	0.25	0.25


TF	Unknown
TF Name	Unknown
Gene	CM000668.2_29672502-29673789(-)_1
Motif	CM000668.2_29672502-29673789(-)_1|2|1x0
Family	C2H2 ZF
Species	Unknown
Pos	A	C	G	T
1	0.0293487	0.0184096	0.920478	0.0317641
2	0.0603167	0.0185746	0.281108	0.64
3	0.260311	0.212986	0.148138	0.378564
4	0.0882327	0.168386	0.633978	0.109403
5	0.270776	0.169427	0.297615	0.262182
6	0.0951241	0.206876	0.588558	0.109441
7	0.25	0.25	0.25	0.25


TF	Unknown
TF Name	Unknown
Gene	CM000668.2_57147084-57148704(+)_1
Motif	CM000668.2_57147084-57148704(+)_1|1|1x0
Family	C2H2 ZF
Species	Unknown
Pos	A	C	G	T
1	0.703438	0.0489278	0.197524	0.0501102
2	0.0885577	0.368738	0.0162933	0.526411
3	0.0243993	0.918387	0.0183677	0.0388458
4	0.25	0.25	0.25	0.25


TF	Unknown
TF Name	Unknown
Gene	CM000668.2_57147084-57148704(+)_1
Motif	CM000668.2_57147084-57148704(+)_1|2|1x0
Family	C2H2 ZF
Species	Unknown
Pos	A	C	G	T
1	0.508154	0.0343279	0.384191	0.0733266
2	0.140653	0.399444	0.0295719	0.430332
3	0.033207	0.900014	0.0180003	0.0487782
4	0.25	0.25	0.25	0.25


TF	Unknown
TF Name	Unknown
Gene	CM000668.2_57147084-57148704(+)_1
Motif	CM000668.2_57147084-57148704(+)_1|3|1x0
Family	C2H2 ZF
Species	Unknown
Pos	A	C	G	T
1	0.381081	0.160874	0.296674	0.161371
2	0.14663	0.434529	0.0590879	0.359753
3	0.0201631	0.018801	0.940051	0.0209851
4	0.25	0.25	0.25	0.25


TF	Unknown
TF Name	Unknown
Gene	CM000668.2_57147084-57148704(+)_1
Motif	CM000668.2_57147084-57148704(+)_1|4|1x0
Family	C2H2 ZF
Species	Unknown
Pos	A	C	G	T
1	0.0640297	0.0432838	0.857708	0.0349786
2	0.0422291	0.5824	0.122652	0.252718
3	0.0180509	0.0466733	0.902544	0.0327322
4	0.527231	0.196723	0.13547	0.140576
5	0.509059	0.165983	0.204062	0.120896
6	0.117492	0.446106	0.323762	0.11264
7	0.25	0.25	0.25	0.25


TF	Unknown
TF Name	Unknown
Gene	CM000668.2_57147084-57148704(+)_1
Motif	CM000668.2_57147084-57148704(+)_1|5|1x0
Family	C2H2 ZF
Species	Unknown
Pos	A	C	G	T
1	0.0727645	0.0447214	0.155741	0.726773
2	0.0552912	0.0170148	0.0769535	0.850741
3	0.0434087	0.0853772	0.760126	0.111088
4	0.25	0.25	0.25	0.25


TF	Unknown
TF Name	Unknown
Gene	CM000668.2_57147084-57148704(+)_1
Motif	CM000668.2_57147084-57148704(+)_1|6|1x0
Family	C2H2 ZF
Species	Unknown
Pos	A	C	G	T
1	0.30861	0.0867399	0.0355169	0.569134
2	0.0698269	0.864644	0.0482358	0.0172929
3	0.109679	0.371067	0.189009	0.330245
4	0.25	0.25	0.25	0.25


TF	Unknown
TF Name	Unknown
Gene	CM000668.2_57147084-57148704(+)_1
Motif	CM000668.2_57147084-57148704(+)_1|7|1x0
Family	C2H2 ZF
Species	Unknown
Pos	A	C	G	T
1	0.566092	0.120529	0.253084	0.060295
2	0.0508429	0.105318	0.0230862	0.820753
3	0.0158739	0.793695	0.148814	0.0416169
4	0.25	0.25	0.25	0.25


TF	Unknown
TF Name	Unknown
Gene	CM000668.2_87254625-87261798(+)_1
Motif	CM000668.2_87254625-87261798(+)_1|1|1x0
Family	C2H2 ZF
Species	Unknown
Pos	A	C	G	T
1	0.0882338	0.0173141	0.865704	0.0287483
2	0.0355062	0.189178	0.394031	0.381285
3	0.0450061	0.0411845	0.871523	0.042286
4	0.25	0.25	0.25	0.25


TF	Unknown
TF Name	Unknown
Gene	CM000668.2_87254625-87261798(+)_1
Motif	CM000668.2_87254625-87261798(+)_1|2|1x0
Family	C2H2 ZF
Species	Unknown
Pos	A	C	G	T
1	0.191021	0.310916	0.311223	0.18684
2	0.915185	0.0352565	0.0292853	0.0202735
3	0.0175385	0.0426247	0.876923	0.0629137
4	0.25	0.25	0.25	0.25


TF	Unknown
TF Name	Unknown
Gene	CM000668.2_87254625-87261798(+)_1
Motif	CM000668.2_87254625-87261798(+)_1|3|1x0
Family	C2H2 ZF
Species	Unknown
Pos	A	C	G	T
1	0.191298	0.188525	0.408419	0.211759
2	0.177503	0.084482	0.334717	0.403298
3	0.151988	0.102311	0.555478	0.190223
4	0.56415	0.0969108	0.139114	0.199825
5	0.239197	0.1841	0.341404	0.235299
6	0.183564	0.151057	0.512293	0.153086
7	0.236344	0.502914	0.114047	0.146694
8	0.0846632	0.016946	0.847299	0.0510914
9	0.324958	0.0981407	0.290724	0.286178
10	0.25	0.25	0.25	0.25


TF	Unknown
TF Name	Unknown
Gene	CM000668.2_87254625-87261798(+)_1
Motif	CM000668.2_87254625-87261798(+)_1|4|1x0
Family	C2H2 ZF
Species	Unknown
Pos	A	C	G	T
1	0.180176	0.0104389	0.521946	0.287439
2	0.120729	0.125427	0.400407	0.353437
3	0.280111	0.619076	0.0607452	0.040068
4	0.25	0.25	0.25	0.25


TF	Unknown
TF Name	Unknown
Gene	CM000668.2_87254625-87261798(+)_1
Motif	CM000668.2_87254625-87261798(+)_1|5|1x0
Family	C2H2 ZF
Species	Unknown
Pos	A	C	G	T
1	0.0287547	0.0267655	0.0467638	0.897716
2	0.0382585	0.102362	0.719195	0.140184
3	0.353179	0.0729352	0.0112527	0.562633
4	0.25	0.25	0.25	0.25


TF	Unknown
TF Name	Unknown
Gene	CM000668.2_87254625-87261798(+)_1
Motif	CM000668.2_87254625-87261798(+)_1|6|1x0
Family	C2H2 ZF
Species	Unknown
Pos	A	C	G	T
1	0.0106439	0.395658	0.190465	0.403234
2	0.040682	0.0100957	0.504785	0.444437
3	0.0257141	0.442711	0.162032	0.369543
4	0.25	0.25	0.25	0.25


TF	Unknown
TF Name	Unknown
Gene	CM000668.2_87254625-87261798(+)_1
Motif	CM000668.2_87254625-87261798(+)_1|7|1x0
Family	C2H2 ZF
Species	Unknown
Pos	A	C	G	T
1	0.114784	0.0501703	0.442184	0.392862
2	0.234294	0.0652511	0.0760597	0.624395
3	0.0367188	0.0169751	0.848753	0.0975535
4	0.25	0.25	0.25	0.25


TF	Unknown
TF Name	Unknown
Gene	CM000668.2_87254625-87261798(+)_1
Motif	CM000668.2_87254625-87261798(+)_1|8|1x0
Family	C2H2 ZF
Species	Unknown
Pos	A	C	G	T
1	0.481142	0.30139	0.0843094	0.133158
2	0.759639	0.0566144	0.102401	0.0813454
3	0.018617	0.0306782	0.930851	0.0198535
4	0.25	0.25	0.25	0.25


TF	Unknown
TF Name	Unknown
Gene	CM000668.2_87254625-87261798(+)_1
Motif	CM000668.2_87254625-87261798(+)_1|9|1x0
Family	C2H2 ZF
Species	Unknown
Pos	A	C	G	T
1	0.267796	0.0890494	0.329487	0.313667
2	0.699853	0.040733	0.176785	0.0826283
3	0.0175367	0.026208	0.0794214	0.876834
4	0.25	0.25	0.25	0.25


TF	Unknown
TF Name	Unknown
Gene	CM000668.2_87254625-87261798(+)_1
Motif	CM000668.2_87254625-87261798(+)_1|10|1x0
Family	C2H2 ZF
Species	Unknown
Pos	A	C	G	T
1	0.675645	0.0451958	0.251949	0.0272101
2	0.227081	0.0359404	0.183013	0.553966
3	0.0458158	0.017901	0.041235	0.895048
4	0.25	0.25	0.25	0.25


TF	Unknown
TF Name	Unknown
Gene	CM000668.2_87254625-87261798(+)_1
Motif	CM000668.2_87254625-87261798(+)_1|11|1x0
Family	C2H2 ZF
Species	Unknown
Pos	A	C	G	T
1	0.405396	0.242818	0.14533	0.206456
2	0.898246	0.0268784	0.0569102	0.0179649
3	0.0977762	0.112475	0.222414	0.567334
4	0.25	0.25	0.25	0.25


TF	Unknown
TF Name	Unknown
Gene	CM000668.2_87254625-87261798(+)_1
Motif	CM000668.2_87254625-87261798(+)_1|12|1x0
Family	C2H2 ZF
Species	Unknown
Pos	A	C	G	T
1	0.0358727	0.0233524	0.920138	0.0206366
2	0.929575	0.0232453	0.0285886	0.0185915
3	0.0966737	0.0665089	0.0834995	0.753318
4	0.25	0.25	0.25	0.25


TF	Unknown
TF Name	Unknown
Gene	CM000668.2_87254625-87261798(+)_1
Motif	CM000668.2_87254625-87261798(+)_1|13|1x0
Family	C2H2 ZF
Species	Unknown
Pos	A	C	G	T
1	0.040486	0.0246406	0.916543	0.0183309
2	0.92711	0.0191927	0.0345277	0.0191699
3	0.250668	0.249293	0.189414	0.310625
4	0.25	0.25	0.25	0.25


TF	Unknown
TF Name	Unknown
Gene	CM000668.2_143941426-143942746(-)_1
Motif	CM000668.2_143941426-143942746(-)_1|1|1x0
Family	C2H2 ZF
Species	Unknown
Pos	A	C	G	T
1	0.242675	0.193814	0.401902	0.161609
2	0.206296	0.175114	0.256094	0.362495
3	0.215759	0.139037	0.451356	0.193848
4	0.157587	0.100071	0.636512	0.10583
5	0.219456	0.210728	0.263087	0.306729
6	0.167093	0.159509	0.397611	0.275788
7	0.311746	0.141337	0.315788	0.231129
8	0.124622	0.0539002	0.783902	0.037576
9	0.0188297	0.0199164	0.941486	0.0197677
10	0.25	0.25	0.25	0.25


TF	Unknown
TF Name	Unknown
Gene	CM000668.2_143941426-143942746(-)_1
Motif	CM000668.2_143941426-143942746(-)_1|2|1x0
Family	C2H2 ZF
Species	Unknown
Pos	A	C	G	T
1	0.0554835	0.0394648	0.836826	0.0682253
2	0.195119	0.0497565	0.713941	0.0411832
3	0.0200167	0.0188041	0.940204	0.0209752
4	0.0775065	0.105682	0.741178	0.0756338
5	0.152591	0.58193	0.185656	0.0798233
6	0.161069	0.176927	0.463192	0.198812
7	0.25	0.25	0.25	0.25


TF	Unknown
TF Name	Unknown
Gene	CM000669.2_5063564-5065598(+)_1
Motif	CM000669.2_5063564-5065598(+)_1|1|1x0
Family	C2H2 ZF
Species	Unknown
Pos	A	C	G	T
1	0.0307133	0.0232612	0.927476	0.0185495
2	0.163845	0.129726	0.0969345	0.609494
3	0.159441	0.0991647	0.0792662	0.662128
4	0.221247	0.186102	0.101808	0.490843
5	0.154344	0.246439	0.202938	0.396279
6	0.0607427	0.0495481	0.836033	0.0536765
7	0.32162	0.387171	0.230226	0.0609834
8	0.290992	0.0775934	0.185092	0.446323
9	0.0504975	0.0239729	0.897088	0.0284418
10	0.320105	0.302476	0.203519	0.173901
11	0.12213	0.152248	0.137812	0.58781
12	0.0403203	0.0383836	0.868156	0.0531404
13	0.293029	0.287967	0.136843	0.282161
14	0.075963	0.0558213	0.793986	0.0742295
15	0.825285	0.0556245	0.0623317	0.056759
16	0.400763	0.313991	0.141438	0.143808
17	0.188993	0.0645236	0.638036	0.108448
18	0.65726	0.0811088	0.16417	0.0974605
19	0.45136	0.349725	0.141055	0.0578598
20	0.0696166	0.307375	0.0441443	0.578864
21	0.928213	0.0251285	0.024673	0.0219857
22	0.218978	0.129185	0.265803	0.386033
23	0.160459	0.0974897	0.574255	0.167797
24	0.176454	0.122504	0.544012	0.15703
25	0.25	0.25	0.25	0.25


TF	Unknown
TF Name	Unknown
Gene	CM000669.2_5063564-5065598(+)_1
Motif	CM000669.2_5063564-5065598(+)_1|2|1x0
Family	C2H2 ZF
Species	Unknown
Pos	A	C	G	T
1	0.410242	0.141799	0.309975	0.137984
2	0.0972047	0.103128	0.150041	0.649626
3	0.0521179	0.0427358	0.04801	0.857136
4	0.366945	0.212551	0.167304	0.2532
5	0.248871	0.229177	0.252318	0.269634
6	0.578185	0.168443	0.162846	0.090526
7	0.507947	0.208367	0.144148	0.139539
8	0.669781	0.0903703	0.113461	0.126388
9	0.0292189	0.027759	0.909555	0.0334668
10	0.253497	0.198051	0.142149	0.406304
11	0.19774	0.198438	0.217258	0.386564
12	0.609378	0.144507	0.140694	0.105421
13	0.0348548	0.0210013	0.925631	0.0185126
14	0.0758527	0.135577	0.0593222	0.729248
15	0.0468203	0.031019	0.0324981	0.889663
16	0.282307	0.154844	0.266086	0.296763
17	0.277408	0.286524	0.235946	0.200121
18	0.180575	0.364808	0.270444	0.184172
19	0.25	0.25	0.25	0.25


TF	Unknown
TF Name	Unknown
Gene	CM000669.2_6621084-6622968(+)_1
Motif	CM000669.2_6621084-6622968(+)_1|1|1x0
Family	C2H2 ZF
Species	Unknown
Pos	A	C	G	T
1	0.111448	0.0856315	0.712547	0.0903734
2	0.270691	0.0964253	0.154586	0.478297
3	0.214194	0.174807	0.178022	0.432977
4	0.0295925	0.0204078	0.931372	0.0186274
5	0.930466	0.0275121	0.0231107	0.0189107
6	0.0571701	0.059719	0.0656709	0.81744
7	0.492206	0.159094	0.225534	0.123167
8	0.238995	0.215846	0.137207	0.407953
9	0.109529	0.671626	0.0704061	0.148439
10	0.574459	0.230891	0.104485	0.0901648
11	0.699579	0.0926477	0.11853	0.0892431
12	0.727347	0.0991852	0.0758713	0.0975966
13	0.106787	0.113105	0.64033	0.139778
14	0.0408871	0.853508	0.0406486	0.0649562
15	0.0553951	0.0504444	0.803969	0.0901919
16	0.25	0.25	0.25	0.25


TF	Unknown
TF Name	Unknown
Gene	CM000669.2_6652163-6654608(+)_1
Motif	CM000669.2_6652163-6654608(+)_1|1|1x0
Family	C2H2 ZF
Species	Unknown
Pos	A	C	G	T
1	0.0659268	0.0693958	0.806509	0.0581685
2	0.129105	0.710869	0.087073	0.0729526
3	0.150637	0.142521	0.134823	0.57202
4	0.0429254	0.0244242	0.914363	0.0182873
5	0.0560033	0.0535018	0.0414404	0.849055
6	0.88467	0.0344716	0.0315933	0.0492648
7	0.316213	0.265255	0.11745	0.301082
8	0.267735	0.229482	0.268559	0.234224
9	0.0660979	0.0622696	0.817679	0.0539539
10	0.287343	0.114428	0.253631	0.344598
11	0.128939	0.054047	0.74635	0.0706642
12	0.12863	0.0798411	0.0762672	0.715262
13	0.298162	0.12681	0.201759	0.373269
14	0.105023	0.0883612	0.654384	0.152231
15	0.115908	0.0764606	0.0895286	0.718103
16	0.124457	0.0974505	0.673811	0.104281
17	0.0817469	0.236488	0.367839	0.313926
18	0.0610978	0.236601	0.0538323	0.648469
19	0.25	0.25	0.25	0.25


TF	Unknown
TF Name	Unknown
Gene	CM000669.2_6652163-6654608(+)_1
Motif	CM000669.2_6652163-6654608(+)_1|2|1x0
Family	C2H2 ZF
Species	Unknown
Pos	A	C	G	T
1	0.415694	0.284658	0.10701	0.192637
2	0.0513849	0.0327691	0.87786	0.0379856
3	0.884902	0.0375369	0.0419151	0.0356459
4	0.511025	0.160644	0.249136	0.0791952
5	0.114003	0.367476	0.0820192	0.436502
6	0.803014	0.0522305	0.0662129	0.0785426
7	0.491945	0.144362	0.2583	0.105394
8	0.815692	0.0792116	0.0513257	0.0537705
9	0.696687	0.147754	0.0659764	0.0895827
10	0.088644	0.0665227	0.748618	0.0962149
11	0.0321265	0.89794	0.0335502	0.0363837
12	0.121074	0.275181	0.123157	0.480588
13	0.0949817	0.0527793	0.81112	0.0411186
14	0.0847723	0.0812385	0.0789028	0.755086
15	0.916146	0.0183229	0.0253773	0.0401535
16	0.196788	0.192692	0.237159	0.373361
17	0.116731	0.0600674	0.728228	0.0949732
18	0.0686791	0.0469527	0.822867	0.0615011
19	0.28637	0.227148	0.117122	0.36936
20	0.115199	0.068224	0.688885	0.127692
21	0.0559099	0.0468647	0.852276	0.0449498
22	0.0618229	0.0421091	0.829866	0.0662022
23	0.121095	0.0691302	0.713271	0.0965039
24	0.176747	0.0840557	0.0783583	0.660839
25	0.275589	0.150203	0.363381	0.210826
26	0.0914191	0.137431	0.145353	0.625797
27	0.0747506	0.0469276	0.828789	0.0495329
28	0.25	0.25	0.25	0.25


TF	Unknown
TF Name	Unknown
Gene	CM000669.2_6675871-6676363(+)_1
Motif	CM000669.2_6675871-6676363(+)_1|1|1x0
Family	C2H2 ZF
Species	Unknown
Pos	A	C	G	T
1	0.324163	0.069563	0.332074	0.274199
2	0.0314815	0.0708714	0.0925822	0.805065
3	0.0435253	0.0183322	0.0215314	0.916611
4	0.25	0.25	0.25	0.25


TF	Unknown
TF Name	Unknown
Gene	CM000669.2_6675871-6676363(+)_1
Motif	CM000669.2_6675871-6676363(+)_1|2|1x0
Family	C2H2 ZF
Species	Unknown
Pos	A	C	G	T
1	0.755503	0.0642479	0.135757	0.0444922
2	0.924436	0.0349192	0.0221563	0.0184887
3	0.0336868	0.0189843	0.0379097	0.909419
4	0.25	0.25	0.25	0.25


TF	Unknown
TF Name	Unknown
Gene	CM000669.2_6690850-6692719(-)_1
Motif	CM000669.2_6690850-6692719(-)_1|1|1x0
Family	C2H2 ZF
Species	Unknown
Pos	A	C	G	T
1	0.409116	0.142476	0.309738	0.13867
2	0.0981044	0.104039	0.150966	0.646891
3	0.053004	0.0435234	0.0488546	0.854618
4	0.321206	0.230301	0.131883	0.31661
5	0.225925	0.23005	0.216718	0.327307
6	0.0373582	0.0533064	0.862749	0.0465869
7	0.253604	0.198481	0.142792	0.405122
8	0.198131	0.198826	0.217544	0.385499
9	0.606793	0.145366	0.141557	0.106284
10	0.0429254	0.0244242	0.914363	0.0182873
11	0.0560033	0.0535018	0.0414404	0.849055
12	0.88467	0.0344716	0.0315933	0.0492648
13	0.253604	0.198481	0.142792	0.405122
14	0.198131	0.198826	0.217544	0.385499
15	0.606793	0.145366	0.141557	0.106284
16	0.0429254	0.0244242	0.914363	0.0182873
17	0.0560033	0.0535018	0.0414404	0.849055
18	0.88467	0.0344716	0.0315933	0.0492648
19	0.253604	0.198481	0.142792	0.405122
20	0.198131	0.198826	0.217544	0.385499
21	0.606793	0.145366	0.141557	0.106284
22	0.0310741	0.0235588	0.926564	0.0188026
23	0.164283	0.130186	0.0973834	0.608147
24	0.159939	0.0996499	0.0797204	0.660691
25	0.321206	0.230301	0.131883	0.31661
26	0.225925	0.23005	0.216718	0.327307
27	0.0373582	0.0533064	0.862749	0.0465869
28	0.321492	0.38675	0.23042	0.061337
29	0.290996	0.0779766	0.185406	0.445621
30	0.0509773	0.0242677	0.895982	0.0287733
31	0.276393	0.374493	0.195963	0.153151
32	0.0963901	0.0915771	0.119047	0.692986
33	0.72102	0.065016	0.112677	0.101288
34	0.418244	0.33214	0.102427	0.147189
35	0.0727633	0.030995	0.851494	0.0447479
36	0.911401	0.0296608	0.0320268	0.0269114
37	0.40021	0.313842	0.141791	0.144158
38	0.189447	0.0649374	0.636683	0.108933
39	0.655834	0.0815644	0.164661	0.097941
40	0.450736	0.349572	0.14147	0.0582225
41	0.0700477	0.307577	0.0444929	0.577882
42	0.927302	0.0254428	0.0249832	0.0222717
43	0.219143	0.129536	0.265811	0.38551
44	0.160871	0.0979211	0.573008	0.1682
45	0.176815	0.12292	0.542846	0.157419
46	0.25	0.25	0.25	0.25


TF	Unknown
TF Name	Unknown
Gene	CM000669.2_7078297-7079464(-)_1
Motif	CM000669.2_7078297-7079464(-)_1|1|1x0
Family	C2H2 ZF
Species	Unknown
Pos	A	C	G	T
1	0.0380715	0.0259141	0.917	0.019014
2	0.0683256	0.134018	0.0604982	0.737159
3	0.878362	0.0344585	0.0342376	0.0529417
4	0.0429254	0.0244242	0.914363	0.0182873
5	0.0560033	0.0535018	0.0414404	0.849055
6	0.88467	0.0344716	0.0315933	0.0492648
7	0.25	0.25	0.25	0.25


TF	Unknown
TF Name	Unknown
Gene	CM000669.2_7078297-7079464(-)_1
Motif	CM000669.2_7078297-7079464(-)_1|2|1x0
Family	C2H2 ZF
Species	Unknown
Pos	A	C	G	T
1	0.247931	0.608882	0.0528359	0.0903516
2	0.244933	0.0144547	0.722734	0.0178779
3	0.123076	0.0344951	0.0727941	0.769635
4	0.25	0.25	0.25	0.25


TF	Unknown
TF Name	Unknown
Gene	CM000669.2_7078297-7079464(-)_1
Motif	CM000669.2_7078297-7079464(-)_1|3|1x0
Family	C2H2 ZF
Species	Unknown
Pos	A	C	G	T
1	0.755939	0.057564	0.125849	0.0606476
2	0.0826368	0.0180401	0.858459	0.0408644
3	0.0814419	0.017382	0.0320759	0.8691
4	0.25	0.25	0.25	0.25


TF	Unknown
TF Name	Unknown
Gene	CM000669.2_55938941-55940003(+)_1
Motif	CM000669.2_55938941-55940003(+)_1|1|1x0
Family	C2H2 ZF
Species	Unknown
Pos	A	C	G	T
1	0.43739	0.31039	0.0919629	0.160258
2	0.0432817	0.0222326	0.905805	0.0286807
3	0.929643	0.0185929	0.0296612	0.0221034
4	0.420718	0.332887	0.100763	0.145632
5	0.0704348	0.0296004	0.856981	0.0429837
6	0.915686	0.028227	0.0305157	0.0255712
7	0.465508	0.316587	0.0829978	0.134907
8	0.0631444	0.309058	0.107969	0.519829
9	0.0398519	0.0363444	0.881181	0.042623
10	0.486852	0.267184	0.16559	0.0803734
11	0.0434092	0.0670813	0.0377282	0.851781
12	0.916978	0.0233209	0.0283995	0.0313014
13	0.546204	0.162455	0.194932	0.0964084
14	0.315107	0.0581411	0.561724	0.0650282
15	0.900811	0.0295229	0.0361245	0.0335419
16	0.25	0.25	0.25	0.25


TF	Unknown
TF Name	Unknown
Gene	CM000669.2_56466417-56467536(+)_1
Motif	CM000669.2_56466417-56467536(+)_1|1|1x0
Family	C2H2 ZF
Species	Unknown
Pos	A	C	G	T
1	0.50699	0.204999	0.170938	0.117073
2	0.0752507	0.159919	0.0808189	0.684012
3	0.0210962	0.0187517	0.937587	0.0225653
4	0.25	0.25	0.25	0.25


TF	Unknown
TF Name	Unknown
Gene	CM000669.2_56466417-56467536(+)_1
Motif	CM000669.2_56466417-56467536(+)_1|2|1x0
Family	C2H2 ZF
Species	Unknown
Pos	A	C	G	T
1	0.587584	0.113135	0.171134	0.128148
2	0.282924	0.264276	0.195966	0.256833
3	0.160879	0.265406	0.185629	0.388087
4	0.214787	0.376046	0.110213	0.298954
5	0.0711912	0.0375196	0.822672	0.0686167
6	0.691292	0.0705359	0.122475	0.115697
7	0.38485	0.35375	0.0620192	0.199381
8	0.0231802	0.0187465	0.937325	0.0207486
9	0.935386	0.0187171	0.0230342	0.0228623
10	0.25	0.25	0.25	0.25


TF	Unknown
TF Name	Unknown
Gene	CM000669.2_56466417-56467536(+)_1
Motif	CM000669.2_56466417-56467536(+)_1|3|1x0
Family	C2H2 ZF
Species	Unknown
Pos	A	C	G	T
1	0.38485	0.35375	0.0620192	0.199381
2	0.0231802	0.0187465	0.937325	0.0207486
3	0.935386	0.0187171	0.0230342	0.0228623
4	0.25	0.25	0.25	0.25


TF	Unknown
TF Name	Unknown
Gene	CM000669.2_56466417-56467536(+)_1
Motif	CM000669.2_56466417-56467536(+)_1|4|1x0
Family	C2H2 ZF
Species	Unknown
Pos	A	C	G	T
1	0.38485	0.35375	0.0620192	0.199381
2	0.0231802	0.0187465	0.937325	0.0207486
3	0.935386	0.0187171	0.0230342	0.0228623
4	0.25	0.25	0.25	0.25


TF	Unknown
TF Name	Unknown
Gene	CM000669.2_56639463-56640390(-)_1
Motif	CM000669.2_56639463-56640390(-)_1|1|1x0
Family	C2H2 ZF
Species	Unknown
Pos	A	C	G	T
1	0.498418	0.0693997	0.153058	0.279124
2	0.138359	0.0538964	0.172793	0.634952
3	0.0168301	0.0399032	0.101764	0.841502
4	0.25	0.25	0.25	0.25


TF	Unknown
TF Name	Unknown
Gene	CM000669.2_56639463-56640390(-)_1
Motif	CM000669.2_56639463-56640390(-)_1|2|1x0
Family	C2H2 ZF
Species	Unknown
Pos	A	C	G	T
1	0.374764	0.253462	0.156088	0.215686
2	0.0661542	0.190678	0.0997233	0.643444
3	0.0214499	0.0187907	0.939536	0.020223
4	0.135164	0.0727921	0.283175	0.508869
5	0.24478	0.242537	0.119963	0.392719
6	0.244216	0.120839	0.100888	0.534057
7	0.175407	0.0763447	0.177841	0.570408
8	0.151569	0.0914939	0.669094	0.0878429
9	0.10855	0.112629	0.0601869	0.718634
10	0.358841	0.141777	0.286415	0.212967
11	0.0479814	0.860574	0.0385269	0.0529175
12	0.0615062	0.784196	0.0617612	0.0925365
13	0.322544	0.232715	0.1223	0.322441
14	0.545532	0.12974	0.220306	0.104422
15	0.183378	0.136969	0.433305	0.246348
16	0.25	0.25	0.25	0.25


TF	Unknown
TF Name	Unknown
Gene	CM000669.2_56686486-56686909(-)_1
Motif	CM000669.2_56686486-56686909(-)_1|1|1x0
Family	C2H2 ZF
Species	Unknown
Pos	A	C	G	T
1	0.710716	0.0458575	0.209506	0.0339199
2	0.0982964	0.352823	0.0545898	0.494291
3	0.0254766	0.0180451	0.0542258	0.902253
4	0.25	0.25	0.25	0.25


TF	Unknown
TF Name	Unknown
Gene	CM000669.2_56686486-56686909(-)_1
Motif	CM000669.2_56686486-56686909(-)_1|2|1x0
Family	C2H2 ZF
Species	Unknown
Pos	A	C	G	T
1	0.214787	0.376046	0.110213	0.298954
2	0.0711912	0.0375196	0.822672	0.0686167
3	0.691292	0.0705359	0.122475	0.115697
4	0.38485	0.35375	0.0620192	0.199381
5	0.0231802	0.0187465	0.937325	0.0207486
6	0.935386	0.0187171	0.0230342	0.0228623
7	0.25	0.25	0.25	0.25


TF	Unknown
TF Name	Unknown
Gene	CM000669.2_57119842-57121243(-)_1
Motif	CM000669.2_57119842-57121243(-)_1|1|1x0
Family	C2H2 ZF
Species	Unknown
Pos	A	C	G	T
1	0.371891	0.279352	0.218223	0.130534
2	0.0917358	0.597145	0.112747	0.198372
3	0.0710332	0.0482062	0.226316	0.654445
4	0.327643	0.0725089	0.533616	0.0662324
5	0.0747152	0.113853	0.129989	0.681443
6	0.0347476	0.0229853	0.913407	0.0288597
7	0.0401215	0.0199772	0.907885	0.0320165
8	0.805212	0.05838	0.0783865	0.0580216
9	0.0704692	0.129676	0.0605919	0.739263
10	0.556149	0.222162	0.13241	0.0892788
11	0.920265	0.0185044	0.0428258	0.0184053
12	0.150377	0.298392	0.12516	0.426071
13	0.25	0.25	0.25	0.25


TF	Unknown
TF Name	Unknown
Gene	CM000669.2_57119842-57121243(-)_1
Motif	CM000669.2_57119842-57121243(-)_1|2|1x0
Family	C2H2 ZF
Species	Unknown
Pos	A	C	G	T
1	0.30969	0.103065	0.305066	0.282179
2	0.121978	0.400421	0.155541	0.322061
3	0.0787822	0.114201	0.0491015	0.757915
4	0.520089	0.200213	0.171644	0.108053
5	0.17711	0.573557	0.0893734	0.15996
6	0.131981	0.41458	0.16804	0.285398
7	0.279488	0.271622	0.299728	0.149161
8	0.170522	0.415276	0.191254	0.222947
9	0.171664	0.103538	0.170221	0.554577
10	0.279488	0.271622	0.299728	0.149161
11	0.170522	0.415276	0.191254	0.222947
12	0.171664	0.103538	0.170221	0.554577
13	0.401224	0.154718	0.288572	0.155486
14	0.0760609	0.136368	0.089712	0.697859
15	0.0590925	0.0437251	0.846689	0.0504938
16	0.0263591	0.0196307	0.935304	0.0187061
17	0.920571	0.022301	0.038676	0.0184517
18	0.112338	0.117675	0.0715272	0.69846
19	0.0375784	0.0239587	0.90125	0.0372129
20	0.782331	0.0680947	0.089508	0.0600664
21	0.0648674	0.139542	0.0720407	0.723549
22	0.25	0.25	0.25	0.25


TF	Unknown
TF Name	Unknown
Gene	CM000669.2_57165461-57165848(-)_1
Motif	CM000669.2_57165461-57165848(-)_1|1|1x0
Family	C2H2 ZF
Species	Unknown
Pos	A	C	G	T
1	0.908824	0.0181765	0.0485647	0.0244349
2	0.326441	0.277642	0.136484	0.259434
3	0.0725643	0.238226	0.101929	0.58728
4	0.25	0.25	0.25	0.25


TF	Unknown
TF Name	Unknown
Gene	CM000669.2_57274545-57274962(+)_1
Motif	CM000669.2_57274545-57274962(+)_1|1|1x0
Family	C2H2 ZF
Species	Unknown
Pos	A	C	G	T
1	0.38485	0.35375	0.0620192	0.199381
2	0.0231802	0.0187465	0.937325	0.0207486
3	0.935386	0.0187171	0.0230342	0.0228623
4	0.25	0.25	0.25	0.25


TF	Unknown
TF Name	Unknown
Gene	CM000669.2_57274545-57274962(+)_1
Motif	CM000669.2_57274545-57274962(+)_1|2|1x0
Family	C2H2 ZF
Species	Unknown
Pos	A	C	G	T
1	0.40539	0.125167	0.326994	0.142448
2	0.924817	0.0354691	0.0209857	0.018728
3	0.0362155	0.831427	0.0396183	0.0927387
4	0.38485	0.35375	0.0620192	0.199381
5	0.0231802	0.0187465	0.937325	0.0207486
6	0.935386	0.0187171	0.0230342	0.0228623
7	0.25	0.25	0.25	0.25


TF	Unknown
TF Name	Unknown
Gene	CM000669.2_57468707-57469946(+)_1
Motif	CM000669.2_57468707-57469946(+)_1|1|1x0
Family	C2H2 ZF
Species	Unknown
Pos	A	C	G	T
1	0.358378	0.0777198	0.267534	0.296368
2	0.0954941	0.398524	0.0919917	0.41399
3	0.0461952	0.042019	0.0225511	0.889235
4	0.0926376	0.0289185	0.851621	0.0268228
5	0.0387232	0.860707	0.0172141	0.0833554
6	0.0831996	0.696969	0.0873433	0.132488
7	0.25	0.25	0.25	0.25


TF	Unknown
TF Name	Unknown
Gene	CM000669.2_57468707-57469946(+)_1
Motif	CM000669.2_57468707-57469946(+)_1|2|1x0
Family	C2H2 ZF
Species	Unknown
Pos	A	C	G	T
1	0.480222	0.116597	0.231252	0.171929
2	0.221323	0.270933	0.134228	0.373516
3	0.129389	0.0591826	0.0899168	0.721512
4	0.483504	0.155605	0.268	0.0928918
5	0.144324	0.365096	0.19488	0.2957
6	0.0958556	0.0797311	0.089579	0.734834
7	0.351	0.148138	0.28468	0.216181
8	0.0570769	0.83386	0.0465505	0.0625123
9	0.0708937	0.754331	0.0711666	0.103609
10	0.34856	0.225073	0.261456	0.16491
11	0.116698	0.519658	0.160675	0.202969
12	0.206076	0.0816852	0.0974815	0.614757
13	0.483504	0.155605	0.268	0.0928918
14	0.144324	0.365096	0.19488	0.2957
15	0.0958556	0.0797311	0.089579	0.734834
16	0.344873	0.124443	0.375667	0.155017
17	0.117824	0.515329	0.185704	0.181143
18	0.204179	0.240514	0.0601799	0.495128
19	0.555889	0.109223	0.269091	0.0657967
20	0.0907721	0.440745	0.0825125	0.38597
21	0.0272433	0.0186332	0.931661	0.0224626
22	0.25	0.25	0.25	0.25


TF	Unknown
TF Name	Unknown
Gene	CM000669.2_63291515-63292678(-)_1
Motif	CM000669.2_63291515-63292678(-)_1|1|1x0
Family	C2H2 ZF
Species	Unknown
Pos	A	C	G	T
1	0.371891	0.279352	0.218223	0.130534
2	0.0917358	0.597145	0.112747	0.198372
3	0.0710332	0.0482062	0.226316	0.654445
4	0.327643	0.0725089	0.533616	0.0662324
5	0.0747152	0.113853	0.129989	0.681443
6	0.0347476	0.0229853	0.913407	0.0288597
7	0.0401215	0.0199772	0.907885	0.0320165
8	0.805212	0.05838	0.0783865	0.0580216
9	0.0704692	0.129676	0.0605919	0.739263
10	0.556149	0.222162	0.13241	0.0892788
11	0.920265	0.0185044	0.0428258	0.0184053
12	0.150377	0.298392	0.12516	0.426071
13	0.25	0.25	0.25	0.25


TF	Unknown
TF Name	Unknown
Gene	CM000669.2_63291515-63292678(-)_1
Motif	CM000669.2_63291515-63292678(-)_1|2|1x0
Family	C2H2 ZF
Species	Unknown
Pos	A	C	G	T
1	0.0299605	0.0184391	0.921954	0.0296464
2	0.81224	0.0583753	0.0783959	0.0509887
3	0.0559228	0.127752	0.0626201	0.753705
4	0.25	0.25	0.25	0.25


TF	Unknown
TF Name	Unknown
Gene	CM000669.2_63455526-63456690(+)_1
Motif	CM000669.2_63455526-63456690(+)_1|1|1x0
Family	C2H2 ZF
Species	Unknown
Pos	A	C	G	T
1	0.371891	0.279352	0.218223	0.130534
2	0.0917358	0.597145	0.112747	0.198372
3	0.0710332	0.0482062	0.226316	0.654445
4	0.327643	0.0725089	0.533616	0.0662324
5	0.0747152	0.113853	0.129989	0.681443
6	0.0347476	0.0229853	0.913407	0.0288597
7	0.0401215	0.0199772	0.907885	0.0320165
8	0.805212	0.05838	0.0783865	0.0580216
9	0.0704692	0.129676	0.0605919	0.739263
10	0.556149	0.222162	0.13241	0.0892788
11	0.920265	0.0185044	0.0428258	0.0184053
12	0.150377	0.298392	0.12516	0.426071
13	0.25	0.25	0.25	0.25


TF	Unknown
TF Name	Unknown
Gene	CM000669.2_63455526-63456690(+)_1
Motif	CM000669.2_63455526-63456690(+)_1|2|1x0
Family	C2H2 ZF
Species	Unknown
Pos	A	C	G	T
1	0.30969	0.103065	0.305066	0.282179
2	0.121978	0.400421	0.155541	0.322061
3	0.0787822	0.114201	0.0491015	0.757915
4	0.520089	0.200213	0.171644	0.108053
5	0.17711	0.573557	0.0893734	0.15996
6	0.131981	0.41458	0.16804	0.285398
7	0.279488	0.271622	0.299728	0.149161
8	0.170522	0.415276	0.191254	0.222947
9	0.171664	0.103538	0.170221	0.554577
10	0.279488	0.271622	0.299728	0.149161
11	0.170522	0.415276	0.191254	0.222947
12	0.171664	0.103538	0.170221	0.554577
13	0.401224	0.154718	0.288572	0.155486
14	0.0760609	0.136368	0.089712	0.697859
15	0.0590925	0.0437251	0.846689	0.0504938
16	0.0263591	0.0196307	0.935304	0.0187061
17	0.920571	0.022301	0.038676	0.0184517
18	0.112338	0.117675	0.0715272	0.69846
19	0.0375784	0.0239587	0.90125	0.0372129
20	0.782331	0.0680947	0.089508	0.0600664
21	0.0648674	0.139542	0.0720407	0.723549
22	0.25	0.25	0.25	0.25


TF	Unknown
TF Name	Unknown
Gene	CM000669.2_63876328-63877225(+)_1
Motif	CM000669.2_63876328-63877225(+)_1|1|1x0
Family	C2H2 ZF
Species	Unknown
Pos	A	C	G	T
1	0.819224	0.0765487	0.0699212	0.0343065
2	0.129981	0.421895	0.0379658	0.410158
3	0.930637	0.0186128	0.0250328	0.025717
4	0.25	0.25	0.25	0.25


TF	Unknown
TF Name	Unknown
Gene	CM000669.2_63876328-63877225(+)_1
Motif	CM000669.2_63876328-63877225(+)_1|2|1x0
Family	C2H2 ZF
Species	Unknown
Pos	A	C	G	T
1	0.0889798	0.0904867	0.158975	0.661559
2	0.0498166	0.0180511	0.902554	0.0295784
3	0.379829	0.0714975	0.202281	0.346392
4	0.25	0.25	0.25	0.25


TF	Unknown
TF Name	Unknown
Gene	CM000669.2_64015011-64015917(+)_1
Motif	CM000669.2_64015011-64015917(+)_1|1|1x0
Family	C2H2 ZF
Species	Unknown
Pos	A	C	G	T
1	0.327303	0.168518	0.304976	0.199204
2	0.070803	0.233635	0.114821	0.580742
3	0.0308702	0.0330132	0.90249	0.033627
4	0.41049	0.300091	0.176571	0.112848
5	0.308437	0.438254	0.103446	0.149863
6	0.188123	0.432801	0.158246	0.220829
7	0.362642	0.278286	0.221435	0.137637
8	0.100893	0.571034	0.122107	0.205966
9	0.080475	0.0562176	0.235148	0.628159
10	0.555889	0.109223	0.269091	0.0657967
11	0.0907721	0.440745	0.0825125	0.38597
12	0.0272433	0.0186332	0.931661	0.0224626
13	0.0307023	0.018967	0.919948	0.0303828
14	0.809203	0.0593595	0.0795351	0.0519029
15	0.0568296	0.128992	0.0635797	0.750598
16	0.533541	0.220123	0.119914	0.126423
17	0.628689	0.0965235	0.146022	0.128766
18	0.03686	0.027644	0.907842	0.0276541
19	0.25	0.25	0.25	0.25


TF	Unknown
TF Name	Unknown
Gene	CM000669.2_64077241-64078546(+)_1
Motif	CM000669.2_64077241-64078546(+)_1|1|1x0
Family	C2H2 ZF
Species	Unknown
Pos	A	C	G	T
1	0.285549	0.083682	0.214841	0.415928
2	0.0536702	0.848488	0.0481391	0.0497026
3	0.0504075	0.810872	0.0528431	0.0858771
4	0.315228	0.116759	0.289713	0.2783
5	0.147922	0.598058	0.125249	0.128771
6	0.160827	0.146649	0.200819	0.491705
7	0.401651	0.127727	0.325731	0.144891
8	0.918345	0.0382268	0.0229174	0.0205105
9	0.0387406	0.822085	0.0422852	0.0968895
10	0.28586	0.0886075	0.353221	0.272312
11	0.0829683	0.788751	0.0657242	0.0625567
12	0.121602	0.127257	0.203477	0.547664
13	0.408266	0.151671	0.177877	0.262186
14	0.0961142	0.297762	0.276123	0.330001
15	0.0321359	0.0185405	0.022298	0.927026
16	0.514012	0.136396	0.238292	0.1113
17	0.123858	0.127319	0.112072	0.636751
18	0.107676	0.0763783	0.0959433	0.720002
19	0.0681204	0.0518016	0.123369	0.756709
20	0.024501	0.931311	0.0197395	0.0244483
21	0.0448266	0.773903	0.0575422	0.123728
22	0.0681204	0.0518016	0.123369	0.756709
23	0.024501	0.931311	0.0197395	0.0244483
24	0.0448266	0.773903	0.0575422	0.123728
25	0.329373	0.116141	0.372904	0.181582
26	0.184648	0.320099	0.127684	0.36757
27	0.131833	0.70068	0.0642581	0.103228
28	0.327556	0.230172	0.114829	0.327443
29	0.569974	0.120685	0.213898	0.0954432
30	0.177353	0.129379	0.449256	0.244012
31	0.25	0.25	0.25	0.25


TF	Unknown
TF Name	Unknown
Gene	CM000669.2_64078859-64079246(+)_1
Motif	CM000669.2_64078859-64079246(+)_1|1|1x0
Family	C2H2 ZF
Species	Unknown
Pos	A	C	G	T
1	0.354464	0.0372861	0.466812	0.141439
2	0.0628426	0.108074	0.0538025	0.775281
3	0.0453054	0.131082	0.0161493	0.807464
4	0.25	0.25	0.25	0.25


TF	Unknown
TF Name	Unknown
Gene	CM000669.2_64078859-64079246(+)_1
Motif	CM000669.2_64078859-64079246(+)_1|2|1x0
Family	C2H2 ZF
Species	Unknown
Pos	A	C	G	T
1	0.04192	0.0364963	0.870646	0.0509377
2	0.0826054	0.0166102	0.830512	0.0702725
3	0.591555	0.0450314	0.153897	0.209516
4	0.287896	0.0624658	0.379413	0.270225
5	0.0469397	0.885948	0.0346369	0.0324754
6	0.0897631	0.0952463	0.175694	0.639297
7	0.25	0.25	0.25	0.25


TF	Unknown
TF Name	Unknown
Gene	CM000669.2_64219297-64220287(+)_1
Motif	CM000669.2_64219297-64220287(+)_1|1|1x0
Family	C2H2 ZF
Species	Unknown
Pos	A	C	G	T
1	0.312755	0.0963632	0.307762	0.28312
2	0.11506	0.410518	0.14924	0.325182
3	0.0696145	0.103572	0.0419739	0.78484
4	0.421145	0.301556	0.150751	0.126548
5	0.25571	0.506226	0.0778806	0.160184
6	0.121025	0.443937	0.159247	0.275791
7	0.41049	0.300091	0.176571	0.112848
8	0.308437	0.438254	0.103446	0.149863
9	0.188123	0.432801	0.158246	0.220829
10	0.308597	0.178636	0.35183	0.160938
11	0.100033	0.107834	0.139799	0.652333
12	0.126939	0.0574076	0.111992	0.703661
13	0.555889	0.109223	0.269091	0.0657967
14	0.0907721	0.440745	0.0825125	0.38597
15	0.0272433	0.0186332	0.931661	0.0224626
16	0.0307023	0.018967	0.919948	0.0303828
17	0.809203	0.0593595	0.0795351	0.0519029
18	0.0568296	0.128992	0.0635797	0.750598
19	0.25	0.25	0.25	0.25


TF	Unknown
TF Name	Unknown
Gene	CM000669.2_64265879-64266866(+)_1
Motif	CM000669.2_64265879-64266866(+)_1|1|1x0
Family	C2H2 ZF
Species	Unknown
Pos	A	C	G	T
1	0.480222	0.116597	0.231252	0.171929
2	0.221323	0.270933	0.134228	0.373516
3	0.129389	0.0591826	0.0899168	0.721512
4	0.483504	0.155605	0.268	0.0928918
5	0.144324	0.365096	0.19488	0.2957
6	0.0958556	0.0797311	0.089579	0.734834
7	0.351	0.148138	0.28468	0.216181
8	0.0570769	0.83386	0.0465505	0.0625123
9	0.0708937	0.754331	0.0711666	0.103609
10	0.309578	0.17395	0.291447	0.225026
11	0.155723	0.325326	0.187783	0.331169
12	0.129401	0.0910013	0.0708279	0.70877
13	0.555889	0.109223	0.269091	0.0657967
14	0.0907721	0.440745	0.0825125	0.38597
15	0.0272433	0.0186332	0.931661	0.0224626
16	0.261968	0.0996977	0.374908	0.263427
17	0.0722326	0.708015	0.0711954	0.148557
18	0.0368543	0.0832959	0.0356454	0.844204
19	0.351	0.148138	0.28468	0.216181
20	0.0570769	0.83386	0.0465505	0.0625123
21	0.0708937	0.754331	0.0711666	0.103609
22	0.25	0.25	0.25	0.25


TF	Unknown
TF Name	Unknown
Gene	CM000669.2_64348025-64349144(+)_1
Motif	CM000669.2_64348025-64349144(+)_1|1|1x0
Family	C2H2 ZF
Species	Unknown
Pos	A	C	G	T
1	0.020949	0.018824	0.941198	0.0190285
2	0.0460182	0.901363	0.028041	0.0245778
3	0.0967055	0.10725	0.0989441	0.6971
4	0.25	0.25	0.25	0.25


TF	Unknown
TF Name	Unknown
Gene	CM000669.2_64348025-64349144(+)_1
Motif	CM000669.2_64348025-64349144(+)_1|2|1x0
Family	C2H2 ZF
Species	Unknown
Pos	A	C	G	T
1	0.0575818	0.0370565	0.798271	0.10709
2	0.117825	0.0731358	0.725008	0.0840313
3	0.15912	0.0678786	0.0779831	0.695018
4	0.335687	0.126759	0.294879	0.242675
5	0.0979099	0.772371	0.0602758	0.0694436
6	0.150242	0.40637	0.216927	0.22646
7	0.555889	0.109223	0.269091	0.0657967
8	0.0907721	0.440745	0.0825125	0.38597
9	0.0272433	0.0186332	0.931661	0.0224626
10	0.319613	0.10957	0.364305	0.206513
11	0.153268	0.19833	0.14236	0.506042
12	0.138849	0.230079	0.0850303	0.546042
13	0.0996259	0.0701994	0.197592	0.632582
14	0.0517097	0.833988	0.0540223	0.0602797
15	0.0656094	0.165077	0.0766586	0.692655
16	0.335687	0.126759	0.294879	0.242675
17	0.0979099	0.772371	0.0602758	0.0694436
18	0.150242	0.40637	0.216927	0.22646
19	0.351	0.148138	0.28468	0.216181
20	0.0570769	0.83386	0.0465505	0.0625123
21	0.0708937	0.754331	0.0711666	0.103609
22	0.31803	0.234843	0.129191	0.317936
23	0.523735	0.137939	0.225579	0.112747
24	0.188646	0.143856	0.419333	0.248165
25	0.25	0.25	0.25	0.25


TF	Unknown
TF Name	Unknown
Gene	CM000669.2_64469703-64470189(+)_1
Motif	CM000669.2_64469703-64470189(+)_1|1|1x0
Family	C2H2 ZF
Species	Unknown
Pos	A	C	G	T
1	0.596177	0.118828	0.202344	0.082651
2	0.882674	0.0455029	0.038149	0.0336746
3	0.887422	0.0539948	0.0242572	0.034326
4	0.438874	0.166543	0.185735	0.208848
5	0.0500434	0.0461769	0.867402	0.0363773
6	0.94178	0.0188356	0.019118	0.0202669
7	0.25	0.25	0.25	0.25


TF	Unknown
TF Name	Unknown
Gene	CM000669.2_64521163-64522615(-)_1
Motif	CM000669.2_64521163-64522615(-)_1|1|1x0
Family	C2H2 ZF
Species	Unknown
Pos	A	C	G	T
1	0.146469	0.101548	0.592277	0.159706
2	0.141473	0.0674567	0.634384	0.156686
3	0.128758	0.0264521	0.798784	0.0460064
4	0.413811	0.115374	0.328173	0.142643
5	0.112035	0.589205	0.0825133	0.216247
6	0.173997	0.0865455	0.163348	0.57611
7	0.582428	0.127879	0.233053	0.0566388
8	0.170159	0.570093	0.101493	0.158255
9	0.230725	0.0850409	0.0886499	0.595584
10	0.030548	0.0185683	0.928415	0.0224686
11	0.116284	0.298129	0.0793575	0.506229
12	0.235349	0.289264	0.130804	0.344583
13	0.47948	0.339798	0.0901619	0.0905595
14	0.551632	0.163906	0.168491	0.115971
15	0.617389	0.161552	0.12211	0.0989489
16	0.0609028	0.037107	0.871254	0.0307365
17	0.855862	0.0405286	0.0585511	0.0450586
18	0.841143	0.0472612	0.0406209	0.0709753
19	0.49801	0.141832	0.257403	0.102755
20	0.824923	0.0756742	0.0485168	0.0508856
21	0.706261	0.144219	0.0631425	0.0863775
22	0.413811	0.115374	0.328173	0.142643
23	0.112035	0.589205	0.0825133	0.216247
24	0.173997	0.0865455	0.163348	0.57611
25	0.287381	0.140812	0.395198	0.176609
26	0.210929	0.38972	0.203648	0.195703
27	0.224672	0.289108	0.126928	0.359292
28	0.40043	0.124106	0.378934	0.0965297
29	0.0355079	0.837509	0.0294171	0.0975658
30	0.896942	0.0381709	0.0315272	0.0333595
31	0.2296	0.0918908	0.29531	0.383199
32	0.170266	0.44076	0.151566	0.237408
33	0.0832973	0.218821	0.13414	0.563742
34	0.532553	0.146241	0.134283	0.186923
35	0.238762	0.0673012	0.601675	0.0922614
36	0.249128	0.0990372	0.161815	0.49002
37	0.25	0.25	0.25	0.25


TF	Unknown
TF Name	Unknown
Gene	CM000669.2_64706247-64708653(+)_1
Motif	CM000669.2_64706247-64708653(+)_1|1|1x0
Family	C2H2 ZF
Species	Unknown
Pos	A	C	G	T
1	0.547515	0.217118	0.0739286	0.161439
2	0.0407699	0.0353081	0.88763	0.0362921
3	0.933973	0.0215305	0.0233376	0.0211591
4	0.0634834	0.0218801	0.882599	0.032037
5	0.203962	0.119947	0.0883089	0.587783
6	0.878279	0.0404115	0.0331136	0.0481958
7	0.258574	0.0783354	0.402735	0.260356
8	0.0471186	0.791704	0.0462836	0.114893
9	0.0189825	0.0520122	0.0182158	0.91079
10	0.583808	0.109093	0.147265	0.159834
11	0.366705	0.142859	0.238677	0.251759
12	0.0621465	0.053769	0.155327	0.728758
13	0.25	0.25	0.25	0.25


TF	Unknown
TF Name	Unknown
Gene	CM000669.2_64706247-64708653(+)_1
Motif	CM000669.2_64706247-64708653(+)_1|2|1x0
Family	C2H2 ZF
Species	Unknown
Pos	A	C	G	T
1	0.629028	0.0692693	0.270544	0.0311585
2	0.911407	0.0251852	0.0451795	0.0182281
3	0.0898104	0.0528277	0.0343836	0.822978
4	0.25	0.25	0.25	0.25


TF	Unknown
TF Name	Unknown
Gene	CM000669.2_64706247-64708653(+)_1
Motif	CM000669.2_64706247-64708653(+)_1|3|1x0
Family	C2H2 ZF
Species	Unknown
Pos	A	C	G	T
1	0.505608	0.34211	0.075951	0.0763311
2	0.594058	0.149949	0.154716	0.101276
3	0.665373	0.145402	0.105846	0.0833793
4	0.103357	0.0283486	0.848275	0.0200189
5	0.02934	0.837412	0.0235368	0.109711
6	0.933363	0.0186673	0.0214602	0.0265093
7	0.25	0.25	0.25	0.25


TF	Unknown
TF Name	Unknown
Gene	CM000669.2_64706247-64708653(+)_1
Motif	CM000669.2_64706247-64708653(+)_1|4|1x0
Family	C2H2 ZF
Species	Unknown
Pos	A	C	G	T
1	0.181346	0.0716736	0.657879	0.0891014
2	0.173058	0.0798812	0.254311	0.49275
3	0.558769	0.0913572	0.192987	0.156886
4	0.35192	0.129459	0.35889	0.159731
5	0.080681	0.345219	0.10259	0.47151
6	0.0219687	0.025447	0.927664	0.0249206
7	0.491949	0.341147	0.0832568	0.0836471
8	0.57168	0.157352	0.162035	0.108932
9	0.640272	0.153961	0.114337	0.09143
10	0.114603	0.0504035	0.787793	0.0472012
11	0.0724186	0.387616	0.066312	0.473654
12	0.0263724	0.0185668	0.928338	0.0267223
13	0.25	0.25	0.25	0.25


TF	Unknown
TF Name	Unknown
Gene	CM000669.2_64706247-64708653(+)_1
Motif	CM000669.2_64706247-64708653(+)_1|5|1x0
Family	C2H2 ZF
Species	Unknown
Pos	A	C	G	T
1	0.44345	0.283026	0.20283	0.0706932
2	0.0198841	0.031421	0.0196498	0.929045
3	0.932468	0.0201294	0.0217034	0.0256988
4	0.624845	0.216503	0.0861078	0.0725441
5	0.761375	0.0725496	0.0966163	0.0694588
6	0.788936	0.0777776	0.0569557	0.076331
7	0.413257	0.237053	0.241392	0.108298
8	0.213442	0.434759	0.151894	0.199906
9	0.123247	0.122672	0.0977831	0.656297
10	0.119168	0.0440012	0.795573	0.0412576
11	0.0566932	0.805715	0.0283282	0.109264
12	0.103123	0.635815	0.107503	0.153559
13	0.515572	0.209334	0.140906	0.134188
14	0.526537	0.141058	0.132644	0.199761
15	0.0196026	0.01884	0.942	0.0195573
16	0.25	0.25	0.25	0.25


TF	Unknown
TF Name	Unknown
Gene	CM000669.2_64831380-64832904(+)_1
Motif	CM000669.2_64831380-64832904(+)_1|1|1x0
Family	C2H2 ZF
Species	Unknown
Pos	A	C	G	T
1	0.567576	0.0172821	0.351475	0.063667
2	0.0765571	0.0116585	0.32886	0.582924
3	0.111095	0.082988	0.1303	0.675617
4	0.25	0.25	0.25	0.25


TF	Unknown
TF Name	Unknown
Gene	CM000669.2_64831380-64832904(+)_1
Motif	CM000669.2_64831380-64832904(+)_1|2|1x0
Family	C2H2 ZF
Species	Unknown
Pos	A	C	G	T
1	0.0545259	0.0339753	0.881029	0.0304698
2	0.0838786	0.0296963	0.842854	0.0435713
3	0.926663	0.0185333	0.021378	0.0334252
4	0.25	0.25	0.25	0.25


TF	Unknown
TF Name	Unknown
Gene	CM000669.2_64831380-64832904(+)_1
Motif	CM000669.2_64831380-64832904(+)_1|3|1x0
Family	C2H2 ZF
Species	Unknown
Pos	A	C	G	T
1	0.587914	0.191433	0.122672	0.0979812
2	0.117639	0.115579	0.124343	0.642438
3	0.743022	0.0780963	0.0924761	0.0864058
4	0.538385	0.125251	0.250212	0.0861522
5	0.877894	0.0548143	0.032715	0.0345767
6	0.765759	0.121069	0.0464051	0.0667667
7	0.229416	0.129846	0.288803	0.351935
8	0.155841	0.35126	0.255995	0.236904
9	0.0610322	0.0641033	0.756793	0.118072
10	0.0555993	0.0347769	0.878408	0.031216
11	0.0851631	0.030405	0.839959	0.0444732
12	0.924662	0.019087	0.0219913	0.0342602
13	0.336099	0.216782	0.284299	0.16282
14	0.163409	0.502741	0.151122	0.182728
15	0.0825663	0.0597311	0.0943767	0.763326
16	0.480598	0.16571	0.265474	0.0882178
17	0.165129	0.161173	0.143615	0.530083
18	0.0356684	0.0203223	0.91791	0.0260993
19	0.334816	0.382159	0.112099	0.170927
20	0.0991775	0.16924	0.630892	0.100691
21	0.689961	0.109457	0.105634	0.0949486
22	0.562446	0.291766	0.0957708	0.0500178
23	0.0776876	0.572686	0.0518079	0.297819
24	0.941087	0.019411	0.0206806	0.0188217
25	0.25	0.25	0.25	0.25


TF	Unknown
TF Name	Unknown
Gene	CM000669.2_64927631-64929035(+)_1
Motif	CM000669.2_64927631-64929035(+)_1|1|1x0
Family	C2H2 ZF
Species	Unknown
Pos	A	C	G	T
1	0.103357	0.0283486	0.848275	0.0200189
2	0.02934	0.837412	0.0235368	0.109711
3	0.933363	0.0186673	0.0214602	0.0265093
4	0.261004	0.091797	0.384622	0.262577
5	0.0625949	0.739239	0.0616232	0.136543
6	0.0294463	0.0711345	0.0284029	0.871016
7	0.339244	0.0805124	0.409483	0.170761
8	0.143138	0.571306	0.09631	0.189246
9	0.149436	0.182044	0.0586363	0.609884
10	0.216719	0.100595	0.46946	0.213227
11	0.219948	0.421662	0.0754941	0.282897
12	0.0599861	0.15086	0.070424	0.71873
13	0.376935	0.141564	0.286533	0.194968
14	0.106495	0.530113	0.0906857	0.272706
15	0.678098	0.120506	0.127938	0.0734581
16	0.531786	0.127929	0.251532	0.0887533
17	0.870204	0.0579071	0.0349729	0.0369162
18	0.756551	0.124788	0.0488955	0.0697647
19	0.25	0.25	0.25	0.25


TF	Unknown
TF Name	Unknown
Gene	CM000669.2_64927631-64929035(+)_1
Motif	CM000669.2_64927631-64929035(+)_1|2|1x0
Family	C2H2 ZF
Species	Unknown
Pos	A	C	G	T
1	0.0482773	0.0348071	0.887577	0.0293388
2	0.817326	0.0504589	0.0657341	0.0664808
3	0.0483706	0.018198	0.909901	0.0235306
4	0.261493	0.095496	0.379999	0.263012
5	0.067064	0.724636	0.0660602	0.14224
6	0.0327987	0.0767558	0.0316777	0.858768
7	0.460793	0.229022	0.224056	0.0861297
8	0.122043	0.509256	0.0786061	0.290096
9	0.127856	0.0714821	0.243179	0.557483
10	0.445003	0.118852	0.328375	0.10777
11	0.052515	0.817896	0.0368838	0.0927054
12	0.0443035	0.100293	0.0551868	0.800217
13	0.25	0.25	0.25	0.25


TF	Unknown
TF Name	Unknown
Gene	CM000669.2_64976909-64977866(-)_1
Motif	CM000669.2_64976909-64977866(-)_1|1|1x0
Family	C2H2 ZF
Species	Unknown
Pos	A	C	G	T
1	0.386952	0.296027	0.190458	0.126564
2	0.106106	0.0587049	0.691422	0.143766
3	0.059277	0.0481364	0.851743	0.0408434
4	0.520916	0.276045	0.14983	0.0532093
5	0.0514516	0.313563	0.046816	0.58817
6	0.91628	0.0271483	0.0282374	0.0283346
7	0.520916	0.276045	0.14983	0.0532093
8	0.0514516	0.313563	0.046816	0.58817
9	0.91628	0.0271483	0.0282374	0.0283346
10	0.40768	0.195734	0.20983	0.186757
11	0.889134	0.024607	0.0564546	0.0298039
12	0.171564	0.121901	0.0626159	0.643919
13	0.562446	0.291766	0.0957708	0.0500178
14	0.0776876	0.572686	0.0518079	0.297819
15	0.941087	0.019411	0.0206806	0.0188217
16	0.25	0.25	0.25	0.25


TF	Unknown
TF Name	Unknown
Gene	CM000669.2_64976909-64977866(-)_1
Motif	CM000669.2_64976909-64977866(-)_1|2|1x0
Family	C2H2 ZF
Species	Unknown
Pos	A	C	G	T
1	0.514089	0.225808	0.0866114	0.173491
2	0.0547345	0.0481616	0.84775	0.0493536
3	0.903365	0.0315908	0.0339386	0.0311057
4	0.352143	0.114813	0.386863	0.146181
5	0.107308	0.543544	0.176961	0.172187
6	0.195822	0.234459	0.0511119	0.518607
7	0.366823	0.391693	0.0928014	0.148683
8	0.661452	0.0893725	0.130579	0.118596
9	0.0186157	0.0224509	0.930783	0.0281504
10	0.25	0.25	0.25	0.25


TF	Unknown
TF Name	Unknown
Gene	CM000669.2_64978121-64979564(-)_1
Motif	CM000669.2_64978121-64979564(-)_1|1|1x0
Family	C2H2 ZF
Species	Unknown
Pos	A	C	G	T
1	0.531325	0.207792	0.169655	0.091228
2	0.0393421	0.0370353	0.0304587	0.893164
3	0.909989	0.0276687	0.0281509	0.0341917
4	0.0437986	0.0257285	0.912228	0.0182446
5	0.900585	0.034432	0.03165	0.0333327
6	0.825298	0.0616232	0.0411771	0.0719021
7	0.331682	0.411003	0.110001	0.147313
8	0.708651	0.070416	0.139592	0.0813412
9	0.642468	0.099831	0.141798	0.115903
10	0.542906	0.295017	0.10478	0.0572969
11	0.086415	0.553053	0.059304	0.301228
12	0.923946	0.0250803	0.0266012	0.0243721
13	0.378599	0.313892	0.119177	0.188333
14	0.111324	0.19203	0.537115	0.159532
15	0.0498036	0.0664651	0.832802	0.0509291
16	0.326142	0.395576	0.145037	0.133244
17	0.0934034	0.153688	0.631893	0.121016
18	0.543281	0.214354	0.120938	0.121427
19	0.542906	0.295017	0.10478	0.0572969
20	0.086415	0.553053	0.059304	0.301228
21	0.923946	0.0250803	0.0266012	0.0243721
22	0.0656702	0.0424628	0.85346	0.0384074
23	0.096908	0.0372138	0.812891	0.0529873
24	0.905033	0.0245846	0.0280431	0.0423389
25	0.25	0.25	0.25	0.25


TF	Unknown
TF Name	Unknown
Gene	CM000669.2_64978121-64979564(-)_1
Motif	CM000669.2_64978121-64979564(-)_1|2|1x0
Family	C2H2 ZF
Species	Unknown
Pos	A	C	G	T
1	0.551873	0.293627	0.100617	0.0538831
2	0.0823609	0.562076	0.0557902	0.299773
3	0.93224	0.0223365	0.0237393	0.0216842
4	0.350377	0.277446	0.131136	0.241041
5	0.0956429	0.268487	0.0945732	0.541297
6	0.0313089	0.0185045	0.925226	0.0249604
7	0.25	0.25	0.25	0.25


TF	Unknown
TF Name	Unknown
Gene	CM000669.2_65398312-65399872(+)_1
Motif	CM000669.2_65398312-65399872(+)_1|1|1x0
Family	C2H2 ZF
Species	Unknown
Pos	A	C	G	T
1	0.422824	0.0943944	0.366329	0.116453
2	0.0738924	0.676274	0.0551001	0.194734
3	0.89369	0.0364852	0.0349179	0.0349065
4	0.447912	0.117128	0.328918	0.106041
5	0.0506233	0.82384	0.0353548	0.0901823
6	0.0426227	0.0977572	0.0532801	0.80634
7	0.322578	0.103776	0.370553	0.203093
8	0.147426	0.193712	0.136335	0.522527
9	0.132134	0.225619	0.0785966	0.56365
10	0.677462	0.228632	0.0535275	0.0403784
11	0.0439868	0.616861	0.0544055	0.284746
12	0.903265	0.0272642	0.0374823	0.0319883
13	0.413477	0.112521	0.388891	0.0851107
14	0.0260501	0.872735	0.0211354	0.0800797
15	0.925911	0.0277531	0.0224411	0.0238947
16	0.525974	0.130298	0.252648	0.0910799
17	0.863128	0.0607322	0.037062	0.0390778
18	0.748272	0.128089	0.0511664	0.0724724
19	0.333724	0.137707	0.399473	0.129096
20	0.21538	0.483409	0.103146	0.198064
21	0.107189	0.149029	0.173593	0.570188
22	0.422824	0.0943944	0.366329	0.116453
23	0.0738924	0.676274	0.0551001	0.194734
24	0.89369	0.0364852	0.0349179	0.0349065
25	0.355832	0.12512	0.3632	0.155848
26	0.075853	0.346575	0.0975027	0.48007
27	0.0187593	0.0218741	0.937965	0.0214015
28	0.41614	0.144207	0.234819	0.204834
29	0.657171	0.0932402	0.107896	0.141693
30	0.0296749	0.0421666	0.899378	0.0287808
31	0.26129	0.0938964	0.381982	0.262832
32	0.0651214	0.730956	0.0641312	0.139791
33	0.0313237	0.074308	0.0302363	0.864132
34	0.25	0.25	0.25	0.25


TF	Unknown
TF Name	Unknown
Gene	CM000669.2_99486354-99487485(+)_1
Motif	CM000669.2_99486354-99487485(+)_1|1|1x0
Family	C2H2 ZF
Species	Unknown
Pos	A	C	G	T
1	0.307144	0.112569	0.246986	0.333301
2	0.13631	0.307458	0.171259	0.384973
3	0.0940476	0.142367	0.0818391	0.681746
4	0.0288666	0.0186257	0.931286	0.0212216
5	0.835483	0.0481965	0.0881451	0.0281754
6	0.13395	0.220965	0.152182	0.492902
7	0.302709	0.247921	0.165438	0.283933
8	0.135762	0.576443	0.129961	0.157834
9	0.0820363	0.0661968	0.746387	0.10538
10	0.415324	0.250898	0.161491	0.172286
11	0.111705	0.220499	0.12753	0.540266
12	0.0339564	0.0350453	0.892998	0.0379999
13	0.135313	0.0459553	0.78436	0.0343719
14	0.0470659	0.772239	0.0391566	0.141539
15	0.88324	0.0337106	0.0378718	0.0451775
16	0.394461	0.234322	0.114402	0.256815
17	0.185935	0.316573	0.272256	0.225237
18	0.537545	0.164935	0.172977	0.124543
19	0.401306	0.27776	0.190916	0.130018
20	0.0619869	0.0481876	0.055394	0.834432
21	0.900549	0.0324635	0.0338612	0.0331266
22	0.325589	0.190973	0.244609	0.238828
23	0.169165	0.21484	0.318141	0.297854
24	0.101362	0.101772	0.674027	0.122839
25	0.25	0.25	0.25	0.25


TF	Unknown
TF Name	Unknown
Gene	CM000669.2_99493531-99494713(-)_1
Motif	CM000669.2_99493531-99494713(-)_1|1|1x0
Family	C2H2 ZF
Species	Unknown
Pos	A	C	G	T
1	0.0545259	0.0339753	0.881029	0.0304698
2	0.0838786	0.0296963	0.842854	0.0435713
3	0.926663	0.0185333	0.021378	0.0334252
4	0.434291	0.110503	0.31791	0.137296
5	0.0644606	0.116552	0.085953	0.733035
6	0.933038	0.023473	0.0190092	0.0244797
7	0.0429933	0.0251122	0.902103	0.0297913
8	0.0268135	0.913738	0.020786	0.038662
9	0.671735	0.0485951	0.061606	0.218064
10	0.25	0.25	0.25	0.25


TF	Unknown
TF Name	Unknown
Gene	CM000669.2_99493531-99494713(-)_1
Motif	CM000669.2_99493531-99494713(-)_1|2|1x0
Family	C2H2 ZF
Species	Unknown
Pos	A	C	G	T
1	0.0895162	0.0563582	0.794003	0.0601223
2	0.114222	0.0532202	0.765442	0.0671163
3	0.81854	0.052152	0.0519026	0.0774059
4	0.417298	0.123616	0.347189	0.111897
5	0.0497555	0.789712	0.0482119	0.112321
6	0.870758	0.0420686	0.0413775	0.0457955
7	0.029343	0.0302046	0.0907759	0.849677
8	0.0222091	0.926438	0.0185288	0.0328239
9	0.712077	0.037574	0.0448001	0.205549
10	0.25	0.25	0.25	0.25


TF	Unknown
TF Name	Unknown
Gene	CM000669.2_99531028-99532246(+)_1
Motif	CM000669.2_99531028-99532246(+)_1|1|1x0
Family	C2H2 ZF
Species	Unknown
Pos	A	C	G	T
1	0.374519	0.374958	0.124848	0.125675
2	0.108001	0.167492	0.102518	0.621989
3	0.761823	0.0791779	0.0857137	0.0732848
4	0.249908	0.242761	0.104912	0.402418
5	0.0687506	0.0609393	0.768572	0.101738
6	0.0778323	0.0402119	0.832659	0.0492965
7	0.536276	0.184537	0.155548	0.123639
8	0.105947	0.0424403	0.805846	0.045767
9	0.043684	0.0187366	0.0370777	0.900502
10	0.398836	0.352959	0.127435	0.12077
11	0.290316	0.0434035	0.607609	0.0586713
12	0.876688	0.0344192	0.0574059	0.0314865
13	0.43739	0.31039	0.0919629	0.160258
14	0.0432817	0.0222326	0.905805	0.0286807
15	0.929643	0.0185929	0.0296612	0.0221034
16	0.25	0.25	0.25	0.25


TF	Unknown
TF Name	Unknown
Gene	CM000669.2_99531028-99532246(+)_1
Motif	CM000669.2_99531028-99532246(+)_1|2|1x0
Family	C2H2 ZF
Species	Unknown
Pos	A	C	G	T
1	0.346913	0.109326	0.295927	0.247833
2	0.0240396	0.908693	0.0365721	0.0306949
3	0.018254	0.0219578	0.0470882	0.9127
4	0.25	0.25	0.25	0.25


TF	Unknown
TF Name	Unknown
Gene	CM000669.2_99531028-99532246(+)_1
Motif	CM000669.2_99531028-99532246(+)_1|3|1x0
Family	C2H2 ZF
Species	Unknown
Pos	A	C	G	T
1	0.285265	0.0870082	0.306012	0.321715
2	0.101074	0.245647	0.122054	0.531225
3	0.0630103	0.0757076	0.0440139	0.817268
4	0.755939	0.057564	0.125849	0.0606476
5	0.0826368	0.0180401	0.858459	0.0408644
6	0.0814419	0.017382	0.0320759	0.8691
7	0.25	0.25	0.25	0.25


TF	Unknown
TF Name	Unknown
Gene	CM000669.2_99572195-99573581(+)_1
Motif	CM000669.2_99572195-99573581(+)_1|1|1x0
Family	C2H2 ZF
Species	Unknown
Pos	A	C	G	T
1	0.0380715	0.0259141	0.917	0.019014
2	0.0683256	0.134018	0.0604982	0.737159
3	0.878362	0.0344585	0.0342376	0.0529417
4	0.0429254	0.0244242	0.914363	0.0182873
5	0.0560033	0.0535018	0.0414404	0.849055
6	0.88467	0.0344716	0.0315933	0.0492648
7	0.25	0.25	0.25	0.25


TF	Unknown
TF Name	Unknown
Gene	CM000669.2_99572195-99573581(+)_1
Motif	CM000669.2_99572195-99573581(+)_1|2|1x0
Family	C2H2 ZF
Species	Unknown
Pos	A	C	G	T
1	0.382901	0.283795	0.108426	0.224878
2	0.165953	0.0556193	0.665616	0.112812
3	0.0451992	0.0183476	0.917379	0.0190746
4	0.25	0.25	0.25	0.25


TF	Unknown
TF Name	Unknown
Gene	CM000669.2_99572195-99573581(+)_1
Motif	CM000669.2_99572195-99573581(+)_1|3|1x0
Family	C2H2 ZF
Species	Unknown
Pos	A	C	G	T
1	0.620429	0.0438221	0.045709	0.29004
2	0.118447	0.659518	0.0976127	0.124423
3	0.0154722	0.126943	0.0839756	0.77361
4	0.25	0.25	0.25	0.25


TF	Unknown
TF Name	Unknown
Gene	CM000669.2_99572195-99573581(+)_1
Motif	CM000669.2_99572195-99573581(+)_1|4|1x0
Family	C2H2 ZF
Species	Unknown
Pos	A	C	G	T
1	0.54503	0.206933	0.160289	0.0877483
2	0.0790591	0.412061	0.0529114	0.455969
3	0.914955	0.0182991	0.0351837	0.031562
4	0.752473	0.0585919	0.127232	0.0617027
5	0.0840431	0.0185905	0.855552	0.041814
6	0.0828621	0.0179232	0.0328996	0.866315
7	0.25	0.25	0.25	0.25


TF	Unknown
TF Name	Unknown
Gene	CM000669.2_99629120-99630017(+)_1
Motif	CM000669.2_99629120-99630017(+)_1|1|1x0
Family	C2H2 ZF
Species	Unknown
Pos	A	C	G	T
1	0.144888	0.0319691	0.791955	0.0311874
2	0.0374985	0.848636	0.0271416	0.0867239
3	0.904647	0.0314991	0.027716	0.0361374
4	0.164428	0.146894	0.528527	0.160151
5	0.176184	0.108004	0.365064	0.350748
6	0.128939	0.105157	0.595894	0.17001
7	0.419443	0.20666	0.204015	0.169882
8	0.62005	0.092717	0.127597	0.159636
9	0.0236943	0.0210908	0.928308	0.0269065
10	0.285182	0.338182	0.133644	0.242992
11	0.0743265	0.0765343	0.70665	0.142489
12	0.0401801	0.0366485	0.865713	0.0574587
13	0.344715	0.248616	0.216365	0.190303
14	0.0289998	0.0305966	0.904617	0.0357862
15	0.757967	0.0663343	0.0751038	0.100595
16	0.115435	0.0641645	0.39969	0.42071
17	0.309021	0.111268	0.496116	0.083595
18	0.119537	0.698266	0.0913067	0.0908897
19	0.0482773	0.0348071	0.887577	0.0293388
20	0.817326	0.0504589	0.0657341	0.0664808
21	0.0483706	0.018198	0.909901	0.0235306
22	0.25	0.25	0.25	0.25


TF	Unknown
TF Name	Unknown
Gene	CM000669.2_100033246-100034194(+)_1
Motif	CM000669.2_100033246-100034194(+)_1|1|1x0
Family	C2H2 ZF
Species	Unknown
Pos	A	C	G	T
1	0.326193	0.200493	0.282353	0.190961
2	0.0822811	0.171353	0.109056	0.637309
3	0.0515967	0.0535927	0.837863	0.0569475
4	0.25422	0.199352	0.176102	0.370326
5	0.188585	0.192774	0.273261	0.345381
6	0.0663511	0.126619	0.710513	0.0965177
7	0.029343	0.0302046	0.0907759	0.849677
8	0.0222091	0.926438	0.0185288	0.0328239
9	0.712077	0.037574	0.0448001	0.205549
10	0.129005	0.0894465	0.177282	0.604266
11	0.812449	0.0725966	0.0652291	0.0497254
12	0.0461728	0.11167	0.0972104	0.744947
13	0.250921	0.146827	0.367877	0.234375
14	0.587392	0.0870804	0.18519	0.140338
15	0.116795	0.163718	0.131785	0.587702
16	0.0716536	0.0584426	0.814651	0.055253
17	0.0833561	0.168282	0.0894446	0.658917
18	0.0632083	0.0399743	0.827334	0.0694838
19	0.25	0.25	0.25	0.25


TF	Unknown
TF Name	Unknown
Gene	CM000669.2_100063759-100064614(+)_1
Motif	CM000669.2_100063759-100064614(+)_1|1|1x0
Family	C2H2 ZF
Species	Unknown
Pos	A	C	G	T
1	0.340934	0.156197	0.302038	0.200831
2	0.673631	0.076128	0.191258	0.0589835
3	0.268651	0.350407	0.171008	0.209935
4	0.392742	0.130614	0.350395	0.126248
5	0.788091	0.0834577	0.0564006	0.0720511
6	0.0797863	0.267865	0.08271	0.569639
7	0.42479	0.141774	0.120035	0.313401
8	0.0851446	0.0596592	0.0790712	0.776125
9	0.826115	0.0496928	0.0532248	0.0709669
10	0.04102	0.042201	0.88131	0.0354693
11	0.1391	0.208679	0.0684446	0.583776
12	0.249736	0.413753	0.120184	0.216328
13	0.029343	0.0302046	0.0907759	0.849677
14	0.0222091	0.926438	0.0185288	0.0328239
15	0.712077	0.037574	0.0448001	0.205549
16	0.129005	0.0894465	0.177282	0.604266
17	0.812449	0.0725966	0.0652291	0.0497254
18	0.0461728	0.11167	0.0972104	0.744947
19	0.333896	0.188371	0.309311	0.168422
20	0.844793	0.0546804	0.0570352	0.0434917
21	0.0957136	0.642473	0.0845603	0.177253
22	0.25	0.25	0.25	0.25


TF	Unknown
TF Name	Unknown
Gene	CM000669.2_100071145-100072297(-)_1
Motif	CM000669.2_100071145-100072297(-)_1|1|1x0
Family	C2H2 ZF
Species	Unknown
Pos	A	C	G	T
1	0.0342954	0.0205453	0.926627	0.0185325
2	0.10016	0.11306	0.100519	0.686261
3	0.0867007	0.058574	0.0554635	0.799262
4	0.545888	0.141678	0.185385	0.127049
5	0.161374	0.113154	0.156757	0.568715
6	0.0860541	0.0535306	0.0754762	0.784939
7	0.584558	0.247627	0.0689545	0.0988609
8	0.206402	0.0413845	0.706132	0.0460814
9	0.933797	0.0196012	0.0239565	0.0226455
10	0.340949	0.245195	0.229173	0.184683
11	0.119362	0.278072	0.0999243	0.502641
12	0.0462117	0.0354853	0.871749	0.0465542
13	0.218955	0.178823	0.284514	0.317708
14	0.110851	0.578853	0.0970947	0.213202
15	0.0595409	0.0671111	0.073565	0.799783
16	0.284521	0.159183	0.358315	0.197981
17	0.102464	0.114967	0.124881	0.657689
18	0.154672	0.381142	0.207704	0.256482
19	0.584558	0.247627	0.0689545	0.0988609
20	0.206402	0.0413845	0.706132	0.0460814
21	0.933797	0.0196012	0.0239565	0.0226455
22	0.346424	0.146977	0.216384	0.290216
23	0.0672167	0.760711	0.0719979	0.100074
24	0.0421891	0.0437175	0.828874	0.0852194
25	0.25	0.25	0.25	0.25


TF	Unknown
TF Name	Unknown
Gene	CM000669.2_127373340-127375056(-)_1
Motif	CM000669.2_127373340-127375056(-)_1|1|1x0
Family	C2H2 ZF
Species	Unknown
Pos	A	C	G	T
1	0.0472889	0.0182404	0.912022	0.0224484
2	0.100282	0.0583402	0.226791	0.614586
3	0.0766971	0.512062	0.248715	0.162525
4	0.25	0.25	0.25	0.25


TF	Unknown
TF Name	Unknown
Gene	CM000669.2_127373340-127375056(-)_1
Motif	CM000669.2_127373340-127375056(-)_1|2|1x0
Family	C2H2 ZF
Species	Unknown
Pos	A	C	G	T
1	0.0259497	0.0186867	0.934337	0.0210267
2	0.865726	0.0238913	0.0887553	0.0216275
3	0.164643	0.108728	0.0862725	0.640356
4	0.25	0.25	0.25	0.25


TF	Unknown
TF Name	Unknown
Gene	CM000669.2_127373340-127375056(-)_1
Motif	CM000669.2_127373340-127375056(-)_1|3|1x0
Family	C2H2 ZF
Species	Unknown
Pos	A	C	G	T
1	0.0416691	0.0182722	0.91361	0.0264487
2	0.148998	0.259288	0.076656	0.515058
3	0.355972	0.10133	0.25846	0.284239
4	0.25	0.25	0.25	0.25


TF	Unknown
TF Name	Unknown
Gene	CM000669.2_127373340-127375056(-)_1
Motif	CM000669.2_127373340-127375056(-)_1|4|1x0
Family	C2H2 ZF
Species	Unknown
Pos	A	C	G	T
1	0.29593	0.135668	0.210694	0.357708
2	0.823082	0.0338375	0.126619	0.0164616
3	0.208144	0.300578	0.131611	0.359667
4	0.25	0.25	0.25	0.25


TF	Unknown
TF Name	Unknown
Gene	CM000669.2_127373340-127375056(-)_1
Motif	CM000669.2_127373340-127375056(-)_1|5|1x0
Family	C2H2 ZF
Species	Unknown
Pos	A	C	G	T
1	0.0259007	0.0185955	0.929775	0.0257287
2	0.047778	0.824544	0.101476	0.0262027
3	0.035434	0.0415439	0.825334	0.0976884
4	0.25	0.25	0.25	0.25


TF	Unknown
TF Name	Unknown
Gene	CM000669.2_127373340-127375056(-)_1
Motif	CM000669.2_127373340-127375056(-)_1|6|1x0
Family	C2H2 ZF
Species	Unknown
Pos	A	C	G	T
1	0.113719	0.14662	0.558993	0.180668
2	0.0217123	0.0168585	0.842925	0.118505
3	0.051297	0.0385991	0.79844	0.111664
4	0.25	0.25	0.25	0.25


TF	Unknown
TF Name	Unknown
Gene	CM000669.2_149070425-149072531(-)_1
Motif	CM000669.2_149070425-149072531(-)_1|1|1x0
Family	C2H2 ZF
Species	Unknown
Pos	A	C	G	T
1	0.11956	0.0864009	0.73562	0.0584192
2	0.0527644	0.34002	0.135019	0.472197
3	0.029683	0.0184058	0.920292	0.0316195
4	0.25	0.25	0.25	0.25


TF	Unknown
TF Name	Unknown
Gene	CM000669.2_149070425-149072531(-)_1
Motif	CM000669.2_149070425-149072531(-)_1|2|1x0
Family	C2H2 ZF
Species	Unknown
Pos	A	C	G	T
1	0.307745	0.215422	0.280078	0.196755
2	0.115227	0.211122	0.489905	0.183746
3	0.124087	0.143848	0.115827	0.616237
4	0.0325773	0.0185635	0.928177	0.0206817
5	0.162805	0.0168407	0.802728	0.017627
6	0.132227	0.650503	0.0384968	0.178773
7	0.283692	0.143309	0.224692	0.348307
8	0.209984	0.130171	0.310633	0.349212
9	0.247819	0.147507	0.135286	0.469388
10	0.251018	0.201987	0.21544	0.331555
11	0.133209	0.205265	0.514135	0.147391
12	0.232074	0.18907	0.335363	0.243493
13	0.199184	0.208219	0.210045	0.382552
14	0.175102	0.62257	0.0896383	0.11269
15	0.117282	0.101997	0.209786	0.570936
16	0.291223	0.138863	0.279554	0.29036
17	0.296453	0.131132	0.266471	0.305944
18	0.35297	0.167842	0.122757	0.356432
19	0.372313	0.311612	0.124232	0.191843
20	0.117066	0.196459	0.521731	0.164745
21	0.0560397	0.073707	0.813012	0.0572416
22	0.322336	0.188983	0.35589	0.132791
23	0.270811	0.322591	0.13795	0.268648
24	0.22298	0.165049	0.145766	0.466205
25	0.319811	0.274847	0.256188	0.149153
26	0.14353	0.238148	0.459029	0.159293
27	0.146458	0.15802	0.204847	0.490675
28	0.286484	0.146052	0.256616	0.310848
29	0.232261	0.224822	0.234198	0.308719
30	0.123418	0.10471	0.0900507	0.681821
31	0.0592952	0.0275264	0.882648	0.0305303
32	0.309604	0.0778264	0.0879034	0.524666
33	0.888244	0.0353509	0.0276846	0.0487206
34	0.293473	0.209554	0.202267	0.294707
35	0.209871	0.194461	0.42759	0.168078
36	0.21253	0.149753	0.407108	0.230609
37	0.231669	0.127344	0.447952	0.193035
38	0.260136	0.0517129	0.123538	0.564614
39	0.0781489	0.145708	0.090428	0.685715
40	0.25	0.25	0.25	0.25


TF	Unknown
TF Name	Unknown
Gene	CM000669.2_149103614-149105636(-)_1
Motif	CM000669.2_149103614-149105636(-)_1|1|1x0
Family	C2H2 ZF
Species	Unknown
Pos	A	C	G	T
1	0.0977213	0.0274412	0.28972	0.585117
2	0.124296	0.822526	0.0367282	0.0164505
3	0.0649368	0.234538	0.221097	0.479428
4	0.25	0.25	0.25	0.25


TF	Unknown
TF Name	Unknown
Gene	CM000669.2_149103614-149105636(-)_1
Motif	CM000669.2_149103614-149105636(-)_1|2|1x0
Family	C2H2 ZF
Species	Unknown
Pos	A	C	G	T
1	0.466167	0.172982	0.237031	0.12382
2	0.137018	0.12196	0.144633	0.596389
3	0.192869	0.0764359	0.0694135	0.661282
4	0.302528	0.35027	0.169797	0.177405
5	0.0929999	0.0961153	0.0731385	0.737746
6	0.544508	0.22443	0.128416	0.102646
7	0.434758	0.156115	0.293851	0.115276
8	0.0790031	0.280519	0.0548569	0.585621
9	0.458149	0.0773491	0.0940577	0.370445
10	0.378789	0.266062	0.157567	0.197583
11	0.0604082	0.0853361	0.366541	0.487714
12	0.347377	0.0733901	0.434671	0.144562
13	0.354712	0.139991	0.328305	0.176993
14	0.85157	0.032504	0.0812002	0.0347262
15	0.182584	0.148628	0.0560757	0.612712
16	0.44263	0.133306	0.198018	0.226046
17	0.130336	0.30754	0.150734	0.41139
18	0.0812009	0.0923101	0.134089	0.6924
19	0.300421	0.218295	0.192242	0.289041
20	0.124597	0.230832	0.142138	0.502433
21	0.0755391	0.062555	0.0587202	0.803186
22	0.299694	0.275766	0.0804672	0.344073
23	0.0609059	0.107293	0.758275	0.0735266
24	0.0219197	0.0187096	0.935479	0.0238915
25	0.417617	0.121015	0.329689	0.131679
26	0.0918183	0.0486657	0.23038	0.629136
27	0.74912	0.0767606	0.0589012	0.115218
28	0.362237	0.252782	0.191686	0.193295
29	0.0836628	0.0857391	0.628645	0.201953
30	0.05465	0.066385	0.825378	0.0535867
31	0.341749	0.151316	0.283047	0.223888
32	0.137097	0.113977	0.126216	0.62271
33	0.125252	0.111561	0.159553	0.603634
34	0.262263	0.195489	0.327709	0.21454
35	0.208697	0.0988928	0.154267	0.538143
36	0.0773071	0.272975	0.116654	0.533063
37	0.273362	0.220304	0.300279	0.206056
38	0.125561	0.230492	0.424501	0.219446
39	0.181227	0.113533	0.142157	0.563083
40	0.441697	0.196881	0.22059	0.140832
41	0.0715551	0.0857756	0.101977	0.740692
42	0.0651213	0.0281016	0.871981	0.0347958
43	0.282677	0.135282	0.352957	0.229085
44	0.397992	0.098591	0.206274	0.297143
45	0.0627187	0.221962	0.215438	0.499881
46	0.546126	0.164029	0.168654	0.121191
47	0.166139	0.374194	0.0792154	0.380451
48	0.685057	0.0547448	0.187144	0.0730535
49	0.378439	0.126464	0.314157	0.18094
50	0.717241	0.0997464	0.117354	0.0656588
51	0.0736813	0.0788559	0.042933	0.80453
52	0.458812	0.135547	0.308015	0.0976259
53	0.275658	0.168444	0.0719668	0.483931
54	0.24428	0.115782	0.0693894	0.570548
55	0.25	0.25	0.25	0.25


TF	Unknown
TF Name	Unknown
Gene	CM000669.2_149178592-149179798(+)_1
Motif	CM000669.2_149178592-149179798(+)_1|1|1x0
Family	C2H2 ZF
Species	Unknown
Pos	A	C	G	T
1	0.302948	0.24239	0.310288	0.144375
2	0.121821	0.323127	0.265008	0.290044
3	0.0785765	0.0851017	0.16962	0.666702
4	0.277317	0.17129	0.187919	0.363475
5	0.100874	0.0910866	0.665999	0.142041
6	0.0738364	0.0649519	0.779787	0.0814251
7	0.263905	0.15002	0.386177	0.199898
8	0.0787402	0.0463529	0.822469	0.0524384
9	0.0189376	0.018835	0.941749	0.0204784
10	0.0515503	0.0356127	0.876449	0.0363879
11	0.172357	0.184859	0.0884409	0.554343
12	0.226055	0.354646	0.114643	0.304655
13	0.291547	0.209415	0.35181	0.147228
14	0.142579	0.229013	0.196259	0.432148
15	0.245366	0.147145	0.133266	0.474223
16	0.277024	0.165691	0.315027	0.242258
17	0.133749	0.0957349	0.412857	0.357659
18	0.131142	0.615275	0.0960193	0.157565
19	0.251127	0.13586	0.474888	0.138125
20	0.0913838	0.225427	0.344044	0.339145
21	0.0711571	0.0894318	0.0578583	0.781553
22	0.25	0.25	0.25	0.25


TF	Unknown
TF Name	Unknown
Gene	CM000669.2_149223714-149224644(+)_1
Motif	CM000669.2_149223714-149224644(+)_1|1|1x0
Family	C2H2 ZF
Species	Unknown
Pos	A	C	G	T
1	0.254343	0.230256	0.373096	0.142305
2	0.109592	0.173373	0.264905	0.452129
3	0.0946212	0.1343	0.417312	0.353768
4	0.328332	0.143075	0.242239	0.286354
5	0.49456	0.124074	0.207077	0.17429
6	0.0479818	0.0645227	0.807432	0.0800634
7	0.263905	0.15002	0.386177	0.199898
8	0.0787402	0.0463529	0.822469	0.0524384
9	0.0189376	0.018835	0.941749	0.0204784
10	0.104574	0.0570639	0.757476	0.0808863
11	0.261369	0.189931	0.216885	0.331815
12	0.170089	0.499495	0.14063	0.189785
13	0.359507	0.200375	0.277611	0.162507
14	0.191595	0.206634	0.0904713	0.511299
15	0.155939	0.158314	0.358316	0.327431
16	0.25	0.25	0.25	0.25


TF	Unknown
TF Name	Unknown
Gene	CM000669.2_149294570-149295491(+)_1
Motif	CM000669.2_149294570-149295491(+)_1|1|1x0
Family	C2H2 ZF
Species	Unknown
Pos	A	C	G	T
1	0.413826	0.208271	0.205686	0.172217
2	0.608917	0.0963979	0.131397	0.163288
3	0.0262347	0.0234337	0.920654	0.0296777
4	0.499038	0.281341	0.0892457	0.130375
5	0.070894	0.324521	0.0803358	0.524249
6	0.024049	0.0186747	0.933734	0.0235423
7	0.25	0.25	0.25	0.25


TF	Unknown
TF Name	Unknown
Gene	CM000669.2_149294570-149295491(+)_1
Motif	CM000669.2_149294570-149295491(+)_1|2|1x0
Family	C2H2 ZF
Species	Unknown
Pos	A	C	G	T
1	0.0411221	0.0181218	0.906092	0.0346639
2	0.416681	0.414134	0.0519775	0.117208
3	0.198743	0.576218	0.0788782	0.14616
4	0.25	0.25	0.25	0.25


TF	Unknown
TF Name	Unknown
Gene	CM000669.2_149431778-149432960(-)_1
Motif	CM000669.2_149431778-149432960(-)_1|1|1x0
Family	C2H2 ZF
Species	Unknown
Pos	A	C	G	T
1	0.209079	0.130435	0.361911	0.298575
2	0.104842	0.052658	0.101019	0.741481
3	0.0173863	0.0263698	0.0869315	0.869312
4	0.499961	0.155856	0.227036	0.117148
5	0.852733	0.0513737	0.0493148	0.0465782
6	0.26567	0.0706454	0.0734653	0.590219
7	0.25	0.25	0.25	0.25


TF	Unknown
TF Name	Unknown
Gene	CM000669.2_149431778-149432960(-)_1
Motif	CM000669.2_149431778-149432960(-)_1|2|1x0
Family	C2H2 ZF
Species	Unknown
Pos	A	C	G	T
1	0.381248	0.222965	0.273306	0.122481
2	0.163759	0.24248	0.113817	0.479944
3	0.306441	0.119417	0.0973143	0.476828
4	0.38274	0.0875235	0.447432	0.0823048
5	0.0803917	0.666197	0.0666669	0.186744
6	0.0201469	0.025253	0.0187177	0.935882
7	0.25	0.25	0.25	0.25


TF	Unknown
TF Name	Unknown
Gene	CM000669.2_149431778-149432960(-)_1
Motif	CM000669.2_149431778-149432960(-)_1|3|1x0
Family	C2H2 ZF
Species	Unknown
Pos	A	C	G	T
1	0.208622	0.167404	0.146136	0.477839
2	0.220028	0.211554	0.139981	0.428438
3	0.0305312	0.0226631	0.0293887	0.917417
4	0.346122	0.334932	0.153159	0.165786
5	0.024515	0.0304428	0.917286	0.0277566
6	0.776326	0.0430381	0.0755229	0.105113
7	0.408765	0.273652	0.083448	0.234135
8	0.0495311	0.0852563	0.802791	0.0624218
9	0.0311859	0.0316387	0.871883	0.0652925
10	0.306572	0.247856	0.265738	0.179834
11	0.194604	0.0759074	0.669942	0.0595469
12	0.148854	0.687294	0.0861503	0.077702
13	0.129307	0.0849187	0.642966	0.142809
14	0.122688	0.0524274	0.686934	0.137951
15	0.104202	0.0169378	0.846888	0.0319728
16	0.25	0.25	0.25	0.25


TF	Unknown
TF Name	Unknown
Gene	CM000669.2_149474386-149475559(-)_1
Motif	CM000669.2_149474386-149475559(-)_1|1|1x0
Family	C2H2 ZF
Species	Unknown
Pos	A	C	G	T
1	0.34481	0.291122	0.181993	0.182075
2	0.178474	0.0885067	0.0847567	0.648262
3	0.0747459	0.0880234	0.0164163	0.820814
4	0.25	0.25	0.25	0.25


TF	Unknown
TF Name	Unknown
Gene	CM000669.2_149474386-149475559(-)_1
Motif	CM000669.2_149474386-149475559(-)_1|2|1x0
Family	C2H2 ZF
Species	Unknown
Pos	A	C	G	T
1	0.186603	0.0861558	0.128147	0.599095
2	0.0985155	0.0480905	0.80808	0.0453136
3	0.0187218	0.0244151	0.936091	0.0207723
4	0.177217	0.218903	0.443919	0.159961
5	0.104457	0.0757212	0.679624	0.140197
6	0.161086	0.519793	0.130264	0.188857
7	0.134159	0.0938237	0.64926	0.122757
8	0.0663514	0.0403142	0.808951	0.0843837
9	0.0771031	0.0275914	0.846851	0.0484549
10	0.25	0.25	0.25	0.25


TF	Unknown
TF Name	Unknown
Gene	CM000669.2_149764716-149766348(-)_1
Motif	CM000669.2_149764716-149766348(-)_1|1|1x0
Family	C2H2 ZF
Species	Unknown
Pos	A	C	G	T
1	0.245094	0.13078	0.367809	0.256318
2	0.0315369	0.50058	0.0120704	0.455813
3	0.0179758	0.898789	0.0521105	0.0311243
4	0.25	0.25	0.25	0.25


TF	Unknown
TF Name	Unknown
Gene	CM000669.2_149764716-149766348(-)_1
Motif	CM000669.2_149764716-149766348(-)_1|2|1x0
Family	C2H2 ZF
Species	Unknown
Pos	A	C	G	T
1	0.0655397	0.033873	0.86191	0.038677
2	0.0879764	0.0471058	0.794641	0.0702773
3	0.103192	0.0451997	0.0577992	0.793809
4	0.1052	0.118356	0.586938	0.189506
5	0.127222	0.0696306	0.668824	0.134323
6	0.227591	0.0622534	0.552257	0.157899
7	0.472495	0.174202	0.154325	0.198978
8	0.127239	0.0438996	0.775143	0.0537185
9	0.885911	0.0465196	0.0338318	0.033738
10	0.0611164	0.0534411	0.798432	0.0870105
11	0.0536032	0.0179083	0.895417	0.0330713
12	0.199905	0.0326202	0.696453	0.0710219
13	0.31929	0.264633	0.120356	0.29572
14	0.0304387	0.0311024	0.89811	0.0403486
15	0.897817	0.030024	0.0389135	0.0332452
16	0.25	0.25	0.25	0.25


TF	Unknown
TF Name	Unknown
Gene	CM000669.2_149764716-149766348(-)_1
Motif	CM000669.2_149764716-149766348(-)_1|3|1x0
Family	C2H2 ZF
Species	Unknown
Pos	A	C	G	T
1	0.580172	0.0876841	0.152883	0.179261
2	0.924295	0.0184859	0.0339579	0.0232613
3	0.0229768	0.0662128	0.630103	0.280708
4	0.25	0.25	0.25	0.25


TF	Unknown
TF Name	Unknown
Gene	CM000669.2_149764716-149766348(-)_1
Motif	CM000669.2_149764716-149766348(-)_1|4|1x0
Family	C2H2 ZF
Species	Unknown
Pos	A	C	G	T
1	0.133053	0.0869794	0.621917	0.15805
2	0.104938	0.0517558	0.687132	0.156174
3	0.112303	0.0170524	0.832514	0.0381314
4	0.0360157	0.0261218	0.917298	0.0205641
5	0.901977	0.0279025	0.0341126	0.0360081
6	0.274642	0.146223	0.121658	0.457477
7	0.129307	0.0849187	0.642966	0.142809
8	0.122688	0.0524274	0.686934	0.137951
9	0.104202	0.0169378	0.846888	0.0319728
10	0.300942	0.226573	0.0969078	0.375577
11	0.812983	0.037934	0.0972194	0.0518634
12	0.194304	0.115355	0.158887	0.531454
13	0.0541377	0.0264336	0.888899	0.0305293
14	0.0757064	0.0384123	0.826564	0.0593168
15	0.0899972	0.0367142	0.0479534	0.825335
16	0.25	0.25	0.25	0.25


TF	Unknown
TF Name	Unknown
Gene	CM000669.2_150371190-150372942(+)_1
Motif	CM000669.2_150371190-150372942(+)_1|1|1x0
Family	C2H2 ZF
Species	Unknown
Pos	A	C	G	T
1	0.245298	0.0594015	0.3291	0.366201
2	0.508277	0.245196	0.189151	0.0573764
3	0.0181359	0.0461029	0.0289648	0.906796
4	0.220606	0.154397	0.301382	0.323615
5	0.16975	0.0425564	0.307148	0.480545
6	0.125281	0.529133	0.211592	0.133995
7	0.25	0.25	0.25	0.25


TF	Unknown
TF Name	Unknown
Gene	CM000669.2_150371190-150372942(+)_1
Motif	CM000669.2_150371190-150372942(+)_1|2|1x0
Family	C2H2 ZF
Species	Unknown
Pos	A	C	G	T
1	0.319641	0.206197	0.217481	0.25668
2	0.188188	0.0692521	0.183971	0.558588
3	0.0183543	0.0326065	0.917713	0.0313258
4	0.232803	0.185187	0.284365	0.297645
5	0.207323	0.0853811	0.303243	0.404053
6	0.167717	0.422464	0.234711	0.175108
7	0.25	0.25	0.25	0.25


TF	Unknown
TF Name	Unknown
Gene	CM000669.2_150371190-150372942(+)_1
Motif	CM000669.2_150371190-150372942(+)_1|3|1x0
Family	C2H2 ZF
Species	Unknown
Pos	A	C	G	T
1	0.487135	0.105809	0.063476	0.343579
2	0.0990696	0.0172516	0.0211009	0.862578
3	0.376501	0.016289	0.591802	0.0154085
4	0.25	0.25	0.25	0.25


TF	Unknown
TF Name	Unknown
Gene	CM000669.2_150371190-150372942(+)_1
Motif	CM000669.2_150371190-150372942(+)_1|4|1x0
Family	C2H2 ZF
Species	Unknown
Pos	A	C	G	T
1	0.430836	0.214529	0.241244	0.113391
2	0.453884	0.051896	0.439922	0.0542981
3	0.0230513	0.0249353	0.0335339	0.918479
4	0.26025	0.177879	0.0559845	0.505886
5	0.280245	0.14068	0.342369	0.236706
6	0.252746	0.243039	0.198528	0.305686
7	0.520577	0.247164	0.154201	0.078058
8	0.825533	0.0314484	0.100862	0.0421567
9	0.0187531	0.021263	0.0223303	0.937654
10	0.25	0.25	0.25	0.25


TF	Unknown
TF Name	Unknown
Gene	CM000669.2_150371190-150372942(+)_1
Motif	CM000669.2_150371190-150372942(+)_1|5|1x0
Family	C2H2 ZF
Species	Unknown
Pos	A	C	G	T
1	0.219431	0.180545	0.334702	0.265322
2	0.245843	0.0676801	0.356459	0.330017
3	0.103698	0.456871	0.290944	0.148487
4	0.636207	0.212868	0.0821262	0.0687996
5	0.774578	0.0683015	0.0918224	0.0652979
6	0.801853	0.0732359	0.0530816	0.0718293
7	0.476694	0.307508	0.0747377	0.141061
8	0.794459	0.0622188	0.0905786	0.0527434
9	0.886894	0.0435906	0.0288052	0.0407098
10	0.32814	0.221489	0.174839	0.275532
11	0.366888	0.232905	0.231915	0.168292
12	0.0830652	0.131169	0.114401	0.671365
13	0.454693	0.250716	0.0918369	0.202755
14	0.0410568	0.0183465	0.917323	0.0232741
15	0.932665	0.0216023	0.0227904	0.0229419
16	0.0328569	0.0353692	0.187254	0.74452
17	0.135294	0.0275699	0.75402	0.0831166
18	0.117215	0.0721499	0.630236	0.180399
19	0.302042	0.195083	0.269141	0.233734
20	0.422269	0.195701	0.20974	0.17229
21	0.0783756	0.212757	0.235405	0.473462
22	0.25	0.25	0.25	0.25


TF	Unknown
TF Name	Unknown
Gene	CM000669.2_150396361-150398092(+)_1
Motif	CM000669.2_150396361-150398092(+)_1|1|1x0
Family	C2H2 ZF
Species	Unknown
Pos	A	C	G	T
1	0.239243	0.270543	0.180163	0.310051
2	0.245869	0.150332	0.197338	0.406461
3	0.128773	0.155089	0.154005	0.562132
4	0.394854	0.172587	0.174855	0.257705
5	0.0405881	0.0324592	0.892713	0.0342392
6	0.854996	0.0462645	0.0526695	0.0460703
7	0.0418208	0.0222846	0.917544	0.0183509
8	0.934011	0.0232958	0.0224932	0.0201999
9	0.766653	0.0508066	0.0614696	0.121071
10	0.398553	0.179041	0.220357	0.20205
11	0.143839	0.191386	0.127526	0.537249
12	0.100115	0.0693464	0.0889542	0.741584
13	0.25	0.25	0.25	0.25


TF	Unknown
TF Name	Unknown
Gene	CM000669.2_150396361-150398092(+)_1
Motif	CM000669.2_150396361-150398092(+)_1|2|1x0
Family	C2H2 ZF
Species	Unknown
Pos	A	C	G	T
1	0.275326	0.28966	0.200195	0.23482
2	0.197938	0.134831	0.169628	0.497602
3	0.302371	0.181832	0.194062	0.321736
4	0.394854	0.172587	0.174855	0.257705
5	0.0405881	0.0324592	0.892713	0.0342392
6	0.854996	0.0462645	0.0526695	0.0460703
7	0.0418208	0.0222846	0.917544	0.0183509
8	0.934011	0.0232958	0.0224932	0.0201999
9	0.766653	0.0508066	0.0614696	0.121071
10	0.398553	0.179041	0.220357	0.20205
11	0.143839	0.191386	0.127526	0.537249
12	0.100115	0.0693464	0.0889542	0.741584
13	0.25	0.25	0.25	0.25


TF	Unknown
TF Name	Unknown
Gene	CM000669.2_150396361-150398092(+)_1
Motif	CM000669.2_150396361-150398092(+)_1|3|1x0
Family	C2H2 ZF
Species	Unknown
Pos	A	C	G	T
1	0.394854	0.172587	0.174855	0.257705
2	0.0405881	0.0324592	0.892713	0.0342392
3	0.854996	0.0462645	0.0526695	0.0460703
4	0.0418208	0.0222846	0.917544	0.0183509
5	0.934011	0.0232958	0.0224932	0.0201999
6	0.766653	0.0508066	0.0614696	0.121071
7	0.406381	0.141044	0.258246	0.194329
8	0.165082	0.208636	0.127354	0.498927
9	0.165929	0.133083	0.133575	0.567413
10	0.25	0.25	0.25	0.25


TF	Unknown
TF Name	Unknown
Gene	CM000669.2_150407593-150408220(+)_1
Motif	CM000669.2_150407593-150408220(+)_1|1|1x0
Family	C2H2 ZF
Species	Unknown
Pos	A	C	G	T
1	0.0410305	0.0231869	0.917434	0.0183487
2	0.102417	0.132163	0.0620533	0.703367
3	0.858711	0.0402211	0.0340011	0.067067
4	0.25	0.25	0.25	0.25


TF	Unknown
TF Name	Unknown
Gene	CM000669.2_150407593-150408220(+)_1
Motif	CM000669.2_150407593-150408220(+)_1|2|1x0
Family	C2H2 ZF
Species	Unknown
Pos	A	C	G	T
1	0.500236	0.138953	0.188036	0.172775
2	0.445866	0.308102	0.173109	0.0729237
3	0.107749	0.485316	0.255429	0.151507
4	0.422788	0.179401	0.261198	0.136614
5	0.861969	0.0239197	0.0935177	0.0205937
6	0.0187553	0.0203244	0.0231561	0.937764
7	0.382546	0.184357	0.219018	0.21408
8	0.867491	0.0373434	0.0613533	0.0338119
9	0.0307626	0.0284085	0.0566745	0.884154
10	0.25	0.25	0.25	0.25


TF	Unknown
TF Name	Unknown
Gene	CM000669.2_150407593-150408220(+)_1
Motif	CM000669.2_150407593-150408220(+)_1|3|1x0
Family	C2H2 ZF
Species	Unknown
Pos	A	C	G	T
1	0.490869	0.230463	0.161146	0.117523
2	0.0664606	0.0971445	0.0628915	0.773503
3	0.0277837	0.0185817	0.929085	0.0245497
4	0.25	0.25	0.25	0.25


TF	Unknown
TF Name	Unknown
Gene	CM000670.2_245117-246359(+)_1
Motif	CM000670.2_245117-246359(+)_1|1|1x0
Family	C2H2 ZF
Species	Unknown
Pos	A	C	G	T
1	0.407191	0.196767	0.225806	0.170236
2	0.614753	0.0991375	0.136957	0.149152
3	0.0865382	0.115525	0.60333	0.194607
4	0.223229	0.198152	0.204843	0.373776
5	0.325277	0.0840379	0.120344	0.470342
6	0.0186937	0.0193427	0.934684	0.0272794
7	0.123897	0.0452982	0.785218	0.0455869
8	0.0823764	0.518268	0.0722025	0.327153
9	0.0385756	0.0472628	0.0353886	0.878773
10	0.0599057	0.0533105	0.804729	0.0820551
11	0.0564823	0.782284	0.0811788	0.0800549
12	0.0927267	0.624213	0.0985914	0.184469
13	0.131107	0.0588193	0.736839	0.0732349
14	0.122866	0.529432	0.115753	0.231949
15	0.104251	0.682385	0.0642781	0.149086
16	0.488405	0.186089	0.177152	0.148354
17	0.145092	0.0662998	0.712917	0.075691
18	0.0916761	0.0426279	0.0480152	0.817681
19	0.336096	0.139512	0.337064	0.187328
20	0.276359	0.189402	0.268633	0.265607
21	0.222568	0.249473	0.386027	0.141932
22	0.0758504	0.0732723	0.263456	0.587422
23	0.0288762	0.896341	0.032367	0.0424159
24	0.0704844	0.163395	0.0722637	0.693857
25	0.0982027	0.3449	0.482852	0.0740454
26	0.759324	0.050199	0.0946545	0.0958224
27	0.177073	0.0964682	0.541167	0.185292
28	0.0758504	0.0732723	0.263456	0.587422
29	0.0288762	0.896341	0.032367	0.0424159
30	0.0704844	0.163395	0.0722637	0.693857
31	0.0982027	0.3449	0.482852	0.0740454
32	0.759324	0.050199	0.0946545	0.0958224
33	0.177073	0.0964682	0.541167	0.185292
34	0.25	0.25	0.25	0.25


TF	Unknown
TF Name	Unknown
Gene	CM000670.2_7357978-7358584(-)_1
Motif	CM000670.2_7357978-7358584(-)_1|1|1x0
Family	C2H2 ZF
Species	Unknown
Pos	A	C	G	T
1	0.0545259	0.0339753	0.881029	0.0304698
2	0.0838786	0.0296963	0.842854	0.0435713
3	0.926663	0.0185333	0.021378	0.0334252
4	0.0525508	0.0576258	0.824613	0.0652108
5	0.143201	0.0402943	0.758192	0.0583131
6	0.1543	0.0745678	0.162111	0.609022
7	0.25	0.25	0.25	0.25


TF	Unknown
TF Name	Unknown
Gene	CM000670.2_7951782-7952388(+)_1
Motif	CM000670.2_7951782-7952388(+)_1|1|1x0
Family	C2H2 ZF
Species	Unknown
Pos	A	C	G	T
1	0.0304622	0.0258171	0.925216	0.0185043
2	0.911725	0.0412286	0.0278657	0.0191806
3	0.673917	0.0532755	0.119944	0.152864
4	0.0672765	0.0437157	0.849422	0.0395854
5	0.0987335	0.038326	0.808586	0.054354
6	0.901763	0.0255118	0.0290576	0.0436674
7	0.158176	0.141157	0.578046	0.122621
8	0.476531	0.183367	0.177012	0.16309
9	0.183869	0.175106	0.253893	0.387131
10	0.25	0.25	0.25	0.25


TF	Unknown
TF Name	Unknown
Gene	CM000670.2_12112549-12113155(+)_1
Motif	CM000670.2_12112549-12113155(+)_1|1|1x0
Family	C2H2 ZF
Species	Unknown
Pos	A	C	G	T
1	0.0304622	0.0258171	0.925216	0.0185043
2	0.911725	0.0412286	0.0278657	0.0191806
3	0.673917	0.0532755	0.119944	0.152864
4	0.0672765	0.0437157	0.849422	0.0395854
5	0.0987335	0.038326	0.808586	0.054354
6	0.901763	0.0255118	0.0290576	0.0436674
7	0.158176	0.141157	0.578046	0.122621
8	0.476531	0.183367	0.177012	0.16309
9	0.183869	0.175106	0.253893	0.387131
10	0.25	0.25	0.25	0.25


TF	Unknown
TF Name	Unknown
Gene	CM000670.2_12358798-12359392(+)_1
Motif	CM000670.2_12358798-12359392(+)_1|1|1x0
Family	C2H2 ZF
Species	Unknown
Pos	A	C	G	T
1	0.0304622	0.0258171	0.925216	0.0185043
2	0.911725	0.0412286	0.0278657	0.0191806
3	0.673917	0.0532755	0.119944	0.152864
4	0.0672765	0.0437157	0.849422	0.0395854
5	0.0987335	0.038326	0.808586	0.054354
6	0.901763	0.0255118	0.0290576	0.0436674
7	0.158176	0.141157	0.578046	0.122621
8	0.476531	0.183367	0.177012	0.16309
9	0.183869	0.175106	0.253893	0.387131
10	0.25	0.25	0.25	0.25


TF	Unknown
TF Name	Unknown
Gene	CM000670.2_46784994-46785732(+)_1
Motif	CM000670.2_46784994-46785732(+)_1|1|1x0
Family	C2H2 ZF
Species	Unknown
Pos	A	C	G	T
1	0.598305	0.0522247	0.251602	0.0978679
2	0.327029	0.0589064	0.10314	0.510924
3	0.0225114	0.0186305	0.0273327	0.931525
4	0.25	0.25	0.25	0.25


TF	Unknown
TF Name	Unknown
Gene	CM000670.2_46784994-46785732(+)_1
Motif	CM000670.2_46784994-46785732(+)_1|2|1x0
Family	C2H2 ZF
Species	Unknown
Pos	A	C	G	T
1	0.714622	0.0639942	0.181092	0.0402918
2	0.0681099	0.603439	0.0856892	0.242762
3	0.0237732	0.0185348	0.0309512	0.926741
4	0.25	0.25	0.25	0.25


TF	Unknown
TF Name	Unknown
Gene	CM000670.2_46784994-46785732(+)_1
Motif	CM000670.2_46784994-46785732(+)_1|3|1x0
Family	C2H2 ZF
Species	Unknown
Pos	A	C	G	T
1	0.0564892	0.0345192	0.14804	0.760952
2	0.0187602	0.938011	0.0199513	0.0232775
3	0.0298931	0.109484	0.037211	0.823412
4	0.25	0.25	0.25	0.25


TF	Unknown
TF Name	Unknown
Gene	CM000670.2_46871182-46871590(-)_1
Motif	CM000670.2_46871182-46871590(-)_1|1|1x0
Family	C2H2 ZF
Species	Unknown
Pos	A	C	G	T
1	0.211512	0.0943037	0.228879	0.465306
2	0.142585	0.165432	0.230918	0.461065
3	0.122018	0.293864	0.278335	0.305784
4	0.0580643	0.0357114	0.150258	0.755966
5	0.0196844	0.935043	0.0209173	0.0243553
6	0.0310404	0.111768	0.0385285	0.818663
7	0.669451	0.0990754	0.174619	0.0568553
8	0.927286	0.0252698	0.028899	0.0185457
9	0.127602	0.461559	0.121024	0.289814
10	0.25	0.25	0.25	0.25


TF	Unknown
TF Name	Unknown
Gene	CM000670.2_55622730-55623402(+)_1
Motif	CM000670.2_55622730-55623402(+)_1|1|1x0
Family	C2H2 ZF
Species	Unknown
Pos	A	C	G	T
1	0.38467	0.100847	0.429859	0.0846239
2	0.0572339	0.40864	0.0474676	0.486658
3	0.934264	0.0225285	0.0195635	0.0236435
4	0.434601	0.283399	0.206359	0.0756409
5	0.0235781	0.036452	0.0233135	0.916656
6	0.920372	0.023868	0.0256419	0.0301179
7	0.275316	0.470492	0.0960717	0.15812
8	0.0724686	0.20175	0.149645	0.576136
9	0.0174536	0.0702987	0.87268	0.0395672
10	0.25	0.25	0.25	0.25


TF	Unknown
TF Name	Unknown
Gene	CM000670.2_56166245-56167505(-)_1
Motif	CM000670.2_56166245-56167505(-)_1|1|1x0
Family	C2H2 ZF
Species	Unknown
Pos	A	C	G	T
1	0.416466	0.207302	0.20551	0.170722
2	0.207957	0.327266	0.134737	0.33004
3	0.316244	0.172387	0.239746	0.271623
4	0.157587	0.100071	0.636512	0.10583
5	0.219456	0.210728	0.263087	0.306729
6	0.167093	0.159509	0.397611	0.275788
7	0.311746	0.141337	0.315788	0.231129
8	0.124622	0.0539002	0.783902	0.037576
9	0.0188297	0.0199164	0.941486	0.0197677
10	0.25	0.25	0.25	0.25


TF	Unknown
TF Name	Unknown
Gene	CM000670.2_56166245-56167505(-)_1
Motif	CM000670.2_56166245-56167505(-)_1|2|1x0
Family	C2H2 ZF
Species	Unknown
Pos	A	C	G	T
1	0.0554835	0.0394648	0.836826	0.0682253
2	0.195119	0.0497565	0.713941	0.0411832
3	0.0200167	0.0188041	0.940204	0.0209752
4	0.0775065	0.105682	0.741178	0.0756338
5	0.152591	0.58193	0.185656	0.0798233
6	0.161069	0.176927	0.463192	0.198812
7	0.25	0.25	0.25	0.25


TF	Unknown
TF Name	Unknown
Gene	CM000670.2_76704067-76706680(+)_1
Motif	CM000670.2_76704067-76706680(+)_1|1|1x0
Family	C2H2 ZF
Species	Unknown
Pos	A	C	G	T
1	0.329327	0.157335	0.252186	0.261151
2	0.0897637	0.0324059	0.135748	0.742083
3	0.0126563	0.300128	0.0544019	0.632813
4	0.25	0.25	0.25	0.25


TF	Unknown
TF Name	Unknown
Gene	CM000670.2_76704067-76706680(+)_1
Motif	CM000670.2_76704067-76706680(+)_1|2|1x0
Family	C2H2 ZF
Species	Unknown
Pos	A	C	G	T
1	0.0222276	0.195397	0.516967	0.265409
2	0.0732577	0.016104	0.105439	0.8052
3	0.0311791	0.867991	0.0404375	0.0603923
4	0.25	0.25	0.25	0.25


TF	Unknown
TF Name	Unknown
Gene	CM000670.2_76704067-76706680(+)_1
Motif	CM000670.2_76704067-76706680(+)_1|3|1x0
Family	C2H2 ZF
Species	Unknown
Pos	A	C	G	T
1	0.318119	0.215867	0.192282	0.273732
2	0.167894	0.326924	0.115512	0.38967
3	0.0187489	0.0197392	0.0240696	0.937442
4	0.25	0.25	0.25	0.25


TF	Unknown
TF Name	Unknown
Gene	CM000670.2_76704067-76706680(+)_1
Motif	CM000670.2_76704067-76706680(+)_1|4|1x0
Family	C2H2 ZF
Species	Unknown
Pos	A	C	G	T
1	0.310019	0.230261	0.116378	0.343342
2	0.929822	0.0234986	0.0280828	0.0185964
3	0.0565322	0.0376205	0.0378404	0.868007
4	0.25	0.25	0.25	0.25


TF	Unknown
TF Name	Unknown
Gene	CM000670.2_76704067-76706680(+)_1
Motif	CM000670.2_76704067-76706680(+)_1|5|1x0
Family	C2H2 ZF
Species	Unknown
Pos	A	C	G	T
1	0.312088	0.118352	0.363389	0.206172
2	0.936928	0.0194256	0.0187386	0.0249076
3	0.0395724	0.154901	0.46663	0.338896
4	0.25	0.25	0.25	0.25


TF	Unknown
TF Name	Unknown
Gene	CM000670.2_76850857-76856326(+)_1
Motif	CM000670.2_76850857-76856326(+)_1|1|1x0
Family	C2H2 ZF
Species	Unknown
Pos	A	C	G	T
1	0.402383	0.102024	0.257753	0.23784
2	0.0421033	0.0830882	0.303254	0.571555
3	0.102349	0.125829	0.0868951	0.684927
4	0.28892	0.378447	0.128543	0.20409
5	0.038966	0.0184407	0.922036	0.0205568
6	0.147481	0.0346528	0.430431	0.387435
7	0.25	0.25	0.25	0.25


TF	Unknown
TF Name	Unknown
Gene	CM000670.2_76850857-76856326(+)_1
Motif	CM000670.2_76850857-76856326(+)_1|2|1x0
Family	C2H2 ZF
Species	Unknown
Pos	A	C	G	T
1	0.571773	0.0792327	0.322861	0.0261333
2	0.0370581	0.109812	0.0224149	0.830715
3	0.876372	0.0175274	0.0760145	0.0300861
4	0.25	0.25	0.25	0.25


TF	Unknown
TF Name	Unknown
Gene	CM000670.2_76850857-76856326(+)_1
Motif	CM000670.2_76850857-76856326(+)_1|3|1x0
Family	C2H2 ZF
Species	Unknown
Pos	A	C	G	T
1	0.548525	0.270775	0.137273	0.0434272
2	0.0410438	0.306082	0.0369542	0.61592
3	0.941737	0.0188347	0.0196765	0.0197519
4	0.25	0.25	0.25	0.25


TF	Unknown
TF Name	Unknown
Gene	CM000670.2_76850857-76856326(+)_1
Motif	CM000670.2_76850857-76856326(+)_1|4|1x0
Family	C2H2 ZF
Species	Unknown
Pos	A	C	G	T
1	0.403067	0.127943	0.0470498	0.42194
2	0.0170628	0.0622412	0.067558	0.853138
3	0.0702222	0.08911	0.617185	0.223483
4	0.25	0.25	0.25	0.25


TF	Unknown
TF Name	Unknown
Gene	CM000670.2_76850857-76856326(+)_1
Motif	CM000670.2_76850857-76856326(+)_1|5|1x0
Family	C2H2 ZF
Species	Unknown
Pos	A	C	G	T
1	0.305134	0.188941	0.159098	0.346827
2	0.134905	0.678041	0.0994987	0.0875551
3	0.0178272	0.0302477	0.891362	0.0605635
4	0.25	0.25	0.25	0.25


TF	Unknown
TF Name	Unknown
Gene	CM000670.2_76850857-76856326(+)_1
Motif	CM000670.2_76850857-76856326(+)_1|6|1x0
Family	C2H2 ZF
Species	Unknown
Pos	A	C	G	T
1	0.202145	0.0495627	0.4618	0.286493
2	0.206581	0.115596	0.258113	0.41971
3	0.0932619	0.0154254	0.771272	0.120041
4	0.25	0.25	0.25	0.25


TF	Unknown
TF Name	Unknown
Gene	CM000670.2_76850857-76856326(+)_1
Motif	CM000670.2_76850857-76856326(+)_1|7|1x0
Family	C2H2 ZF
Species	Unknown
Pos	A	C	G	T
1	0.738808	0.072337	0.135814	0.0530414
2	0.0678257	0.0167515	0.0778489	0.837574
3	0.0432572	0.0180717	0.0835314	0.85514
4	0.25	0.25	0.25	0.25


TF	Unknown
TF Name	Unknown
Gene	CM000670.2_76850857-76856326(+)_1
Motif	CM000670.2_76850857-76856326(+)_1|8|1x0
Family	C2H2 ZF
Species	Unknown
Pos	A	C	G	T
1	0.180516	0.440088	0.320163	0.0592329
2	0.0287579	0.0268538	0.0723941	0.871994
3	0.0125751	0.0368395	0.321829	0.628756
4	0.25	0.25	0.25	0.25


TF	Unknown
TF Name	Unknown
Gene	CM000670.2_105800928-105803535(+)_1
Motif	CM000670.2_105800928-105803535(+)_1|1|1x0
Family	C2H2 ZF
Species	Unknown
Pos	A	C	G	T
1	0.498943	0.0276903	0.450075	0.0232927
2	0.415283	0.191422	0.157568	0.235728
3	0.0208357	0.0627093	0.551798	0.364657
4	0.702404	0.113868	0.0823477	0.10138
5	0.91542	0.0316414	0.0346306	0.0183084
6	0.298925	0.136845	0.326018	0.238213
7	0.25	0.25	0.25	0.25


TF	Unknown
TF Name	Unknown
Gene	CM000670.2_105800928-105803535(+)_1
Motif	CM000670.2_105800928-105803535(+)_1|2|1x0
Family	C2H2 ZF
Species	Unknown
Pos	A	C	G	T
1	0.347475	0.213666	0.104686	0.334172
2	0.911437	0.0259638	0.0443704	0.0182287
3	0.11533	0.0388427	0.73352	0.112308
4	0.25	0.25	0.25	0.25


TF	Unknown
TF Name	Unknown
Gene	CM000670.2_105800928-105803535(+)_1
Motif	CM000670.2_105800928-105803535(+)_1|3|1x0
Family	C2H2 ZF
Species	Unknown
Pos	A	C	G	T
1	0.29218	0.166834	0.291273	0.249713
2	0.0935348	0.219068	0.0817991	0.605598
3	0.0187959	0.0203309	0.939797	0.0210763
4	0.25	0.25	0.25	0.25


TF	Unknown
TF Name	Unknown
Gene	CM000670.2_105800928-105803535(+)_1
Motif	CM000670.2_105800928-105803535(+)_1|4|1x0
Family	C2H2 ZF
Species	Unknown
Pos	A	C	G	T
1	0.190621	0.143197	0.0957961	0.570386
2	0.877613	0.0175523	0.067725	0.0371097
3	0.0207034	0.0205509	0.931021	0.0277245
4	0.25	0.25	0.25	0.25


TF	Unknown
TF Name	Unknown
Gene	CM000670.2_105800928-105803535(+)_1
Motif	CM000670.2_105800928-105803535(+)_1|5|1x0
Family	C2H2 ZF
Species	Unknown
Pos	A	C	G	T
1	0.79589	0.103241	0.0529288	0.0479405
2	0.927116	0.0193694	0.0349727	0.0185423
3	0.150096	0.219007	0.197165	0.433731
4	0.25	0.25	0.25	0.25


TF	Unknown
TF Name	Unknown
Gene	CM000670.2_124976289-124977855(+)_1
Motif	CM000670.2_124976289-124977855(+)_1|1|1x0
Family	C2H2 ZF
Species	Unknown
Pos	A	C	G	T
1	0.528249	0.221405	0.121925	0.128422
2	0.621962	0.0987328	0.148267	0.131038
3	0.0388036	0.0292513	0.902683	0.0292618
4	0.349173	0.14965	0.284257	0.216921
5	0.0593832	0.827076	0.0486077	0.0649329
6	0.0732241	0.746982	0.0735009	0.106294
7	0.0370576	0.0251337	0.91942	0.0183884
8	0.0671647	0.13257	0.059403	0.740863
9	0.881367	0.0335493	0.0333322	0.0517514
10	0.366711	0.18406	0.241136	0.208093
11	0.0915169	0.211886	0.156559	0.540039
12	0.0883101	0.0752319	0.36319	0.473268
13	0.540189	0.210518	0.107558	0.141735
14	0.293678	0.0478397	0.589421	0.0690619
15	0.371553	0.112731	0.232939	0.282778
16	0.32638	0.140196	0.118444	0.414981
17	0.145265	0.101453	0.604653	0.148628
18	0.274299	0.162517	0.147587	0.415596
19	0.655136	0.149751	0.0674084	0.127705
20	0.237789	0.0702453	0.566645	0.125321
21	0.30188	0.133555	0.120378	0.444187
22	0.356776	0.141434	0.157764	0.344026
23	0.251229	0.0483844	0.627075	0.073312
24	0.328983	0.179682	0.154987	0.336348
25	0.25	0.25	0.25	0.25


TF	Unknown
TF Name	Unknown
Gene	CM000670.2_124976289-124977855(+)_1
Motif	CM000670.2_124976289-124977855(+)_1|2|1x0
Family	C2H2 ZF
Species	Unknown
Pos	A	C	G	T
1	0.393384	0.20874	0.1737	0.224176
2	0.173494	0.285794	0.24194	0.298771
3	0.0564899	0.0641269	0.824865	0.0545184
4	0.0304622	0.0258171	0.925216	0.0185043
5	0.911725	0.0412286	0.0278657	0.0191806
6	0.673917	0.0532755	0.119944	0.152864
7	0.500204	0.279102	0.159198	0.0614964
8	0.0603938	0.317803	0.0553756	0.566428
9	0.891798	0.0351663	0.0364603	0.0365756
10	0.0406632	0.028328	0.892536	0.0384733
11	0.153152	0.034527	0.772831	0.0394905
12	0.177692	0.0539827	0.0604233	0.707902
13	0.25	0.25	0.25	0.25


TF	Unknown
TF Name	Unknown
Gene	CM000670.2_134601411-134603001(-)_1
Motif	CM000670.2_134601411-134603001(-)_1|1|1x0
Family	C2H2 ZF
Species	Unknown
Pos	A	C	G	T
1	0.152261	0.0452657	0.668501	0.133972
2	0.838667	0.068601	0.0443886	0.0483434
3	0.0220165	0.828059	0.104938	0.044987
4	0.395349	0.208451	0.190022	0.206179
5	0.0664786	0.0295623	0.870449	0.0335103
6	0.243447	0.204819	0.12108	0.430654
7	0.705123	0.165888	0.067021	0.0619676
8	0.785536	0.0565117	0.098969	0.0589834
9	0.0532726	0.0774724	0.0845462	0.784709
10	0.284947	0.18316	0.374504	0.157389
11	0.0725	0.0986762	0.10894	0.719884
12	0.0490012	0.0267002	0.0181235	0.906175
13	0.25	0.25	0.25	0.25


TF	Unknown
TF Name	Unknown
Gene	CM000670.2_134601411-134603001(-)_1
Motif	CM000670.2_134601411-134603001(-)_1|2|1x0
Family	C2H2 ZF
Species	Unknown
Pos	A	C	G	T
1	0.343007	0.219325	0.161764	0.275904
2	0.0133807	0.0210291	0.545923	0.419667
3	0.0317716	0.0391468	0.754728	0.174354
4	0.0311417	0.077375	0.858864	0.0326198
5	0.0248984	0.884009	0.0734119	0.0176802
6	0.125495	0.301461	0.360327	0.212717
7	0.25	0.25	0.25	0.25


TF	Unknown
TF Name	Unknown
Gene	CM000670.2_134601411-134603001(-)_1
Motif	CM000670.2_134601411-134603001(-)_1|3|1x0
Family	C2H2 ZF
Species	Unknown
Pos	A	C	G	T
1	0.496737	0.0753734	0.245544	0.182346
2	0.0807997	0.0115157	0.575787	0.331898
3	0.350803	0.0734135	0.298233	0.277551
4	0.25	0.25	0.25	0.25


TF	Unknown
TF Name	Unknown
Gene	CM000670.2_143275652-143276801(+)_1
Motif	CM000670.2_143275652-143276801(+)_1|1|1x0
Family	C2H2 ZF
Species	Unknown
Pos	A	C	G	T
1	0.588359	0.169794	0.117703	0.124144
2	0.211806	0.128432	0.121467	0.538294
3	0.725505	0.0797157	0.116025	0.078754
4	0.0618858	0.0361959	0.829674	0.072244
5	0.179809	0.0636652	0.691024	0.0655019
6	0.308034	0.246262	0.119926	0.325778
7	0.34037	0.107093	0.310804	0.241734
8	0.146895	0.321131	0.130522	0.401451
9	0.11757	0.0996451	0.199177	0.583608
10	0.0437986	0.0257285	0.912228	0.0182446
11	0.900585	0.034432	0.03165	0.0333327
12	0.825298	0.0616232	0.0411771	0.0719021
13	0.518138	0.176919	0.167483	0.137459
14	0.128366	0.0536629	0.755778	0.0621931
15	0.0749093	0.0319294	0.0364542	0.856707
16	0.52861	0.127599	0.232959	0.110832
17	0.269408	0.16471	0.213373	0.35251
18	0.235376	0.283281	0.129091	0.352251
19	0.217005	0.144843	0.346859	0.291293
20	0.125975	0.286063	0.223152	0.36481
21	0.117267	0.171712	0.0728318	0.63819
22	0.25	0.25	0.25	0.25


TF	Unknown
TF Name	Unknown
Gene	CM000670.2_143295711-143296797(+)_1
Motif	CM000670.2_143295711-143296797(+)_1|1|1x0
Family	C2H2 ZF
Species	Unknown
Pos	A	C	G	T
1	0.561635	0.0818465	0.240358	0.11616
2	0.135463	0.0296118	0.736686	0.0982386
3	0.0511546	0.0297104	0.0687198	0.850415
4	0.0620874	0.0469194	0.832772	0.0582216
5	0.334167	0.10518	0.237072	0.323581
6	0.129011	0.0835311	0.13528	0.652178
7	0.338628	0.20987	0.180104	0.271398
8	0.284851	0.35608	0.175897	0.183172
9	0.094866	0.0969402	0.703767	0.104426
10	0.505153	0.278796	0.113546	0.102506
11	0.684622	0.0995126	0.121056	0.0948086
12	0.732545	0.0986656	0.0772283	0.0915607
13	0.0747893	0.0462426	0.830756	0.0482117
14	0.842651	0.0561699	0.0521145	0.0490645
15	0.122685	0.220657	0.0926765	0.563982
16	0.029343	0.0302046	0.0907759	0.849677
17	0.0222091	0.926438	0.0185288	0.0328239
18	0.712077	0.037574	0.0448001	0.205549
19	0.0562078	0.0492555	0.856777	0.03776
20	0.838771	0.070885	0.0518545	0.0384893
21	0.591623	0.0780815	0.149216	0.18108
22	0.103403	0.0589116	0.737755	0.09993
23	0.110917	0.066914	0.727503	0.0946658
24	0.269916	0.0838075	0.100027	0.546249
25	0.114903	0.0949213	0.173886	0.61629
26	0.0644728	0.8157	0.0554508	0.064376
27	0.0868352	0.633488	0.10336	0.176317
28	0.25	0.25	0.25	0.25


TF	Unknown
TF Name	Unknown
Gene	CM000670.2_143649860-143651480(+)_1
Motif	CM000670.2_143649860-143651480(+)_1|1|1x0
Family	C2H2 ZF
Species	Unknown
Pos	A	C	G	T
1	0.575599	0.2672	0.0837829	0.0734183
2	0.788909	0.0654078	0.0842393	0.0614436
3	0.834631	0.0627142	0.0457094	0.0569457
4	0.223344	0.313245	0.261426	0.201985
5	0.0829061	0.0820859	0.60543	0.229578
6	0.472168	0.276356	0.114398	0.137078
7	0.320997	0.335974	0.0805888	0.26244
8	0.033546	0.0453247	0.883692	0.0374374
9	0.875361	0.0293739	0.0563145	0.0389511
10	0.102397	0.0654087	0.754137	0.0780578
11	0.643372	0.11389	0.160161	0.0825771
12	0.125386	0.633895	0.087142	0.153577
13	0.575599	0.2672	0.0837829	0.0734183
14	0.788909	0.0654078	0.0842393	0.0614436
15	0.834631	0.0627142	0.0457094	0.0569457
16	0.390716	0.217485	0.247341	0.144459
17	0.0807637	0.0762728	0.636809	0.206154
18	0.0598267	0.0534858	0.843158	0.0435293
19	0.285371	0.154025	0.230868	0.329736
20	0.0594681	0.80827	0.0716234	0.0606389
21	0.0920049	0.154481	0.231766	0.521748
22	0.0391319	0.0300786	0.902813	0.0279762
23	0.0526243	0.130348	0.0576389	0.759389
24	0.0329425	0.018232	0.911601	0.0372249
25	0.0716874	0.0333689	0.855873	0.0390703
26	0.157811	0.221614	0.0932227	0.527352
27	0.884894	0.0321687	0.0378282	0.0451087
28	0.0721019	0.0521873	0.796639	0.079072
29	0.021874	0.929994	0.0229685	0.0251639
30	0.107969	0.272131	0.110063	0.509836
31	0.481367	0.152567	0.135706	0.23036
32	0.119612	0.306667	0.140663	0.433059
33	0.0902998	0.0833875	0.147267	0.679046
34	0.373763	0.362335	0.0790935	0.184809
35	0.0689172	0.0676236	0.8078	0.0556594
36	0.878579	0.0338279	0.0520845	0.0355086
37	0.0417044	0.0327491	0.875924	0.0496225
38	0.0273996	0.859894	0.0413693	0.0713371
39	0.0829331	0.082146	0.123904	0.711017
40	0.25	0.25	0.25	0.25


TF	Unknown
TF Name	Unknown
Gene	CM000670.2_143693534-143694527(+)_1
Motif	CM000670.2_143693534-143694527(+)_1|1|1x0
Family	C2H2 ZF
Species	Unknown
Pos	A	C	G	T
1	0.128956	0.0586452	0.724672	0.0877273
2	0.402336	0.354834	0.119705	0.123126
3	0.172462	0.230365	0.0922454	0.504927
4	0.275178	0.181184	0.229765	0.313872
5	0.231795	0.233027	0.186543	0.348635
6	0.170921	0.217485	0.332802	0.278792
7	0.272973	0.182137	0.323048	0.221842
8	0.619315	0.0878264	0.166772	0.126087
9	0.172902	0.158864	0.416889	0.251345
10	0.0462971	0.0274917	0.90658	0.0196315
11	0.894416	0.0365407	0.0336458	0.0353975
12	0.817469	0.0643426	0.0433479	0.0748403
13	0.31237	0.0757368	0.437382	0.174511
14	0.173491	0.079329	0.446269	0.300911
15	0.116852	0.0749731	0.503277	0.304898
16	0.0299605	0.0184391	0.921954	0.0296464
17	0.81224	0.0583753	0.0783959	0.0509887
18	0.0559228	0.127752	0.0626201	0.753705
19	0.282357	0.174704	0.339581	0.203358
20	0.247861	0.0641118	0.307232	0.380795
21	0.0989787	0.389465	0.1475	0.364056
22	0.25	0.25	0.25	0.25


TF	Unknown
TF Name	Unknown
Gene	CM000670.2_144333187-144334429(-)_1
Motif	CM000670.2_144333187-144334429(-)_1|1|1x0
Family	C2H2 ZF
Species	Unknown
Pos	A	C	G	T
1	0.0358727	0.0233524	0.920138	0.0206366
2	0.929575	0.0232453	0.0285886	0.0185915
3	0.0966737	0.0665089	0.0834995	0.753318
4	0.25	0.25	0.25	0.25


TF	Unknown
TF Name	Unknown
Gene	CM000670.2_144333187-144334429(-)_1
Motif	CM000670.2_144333187-144334429(-)_1|2|1x0
Family	C2H2 ZF
Species	Unknown
Pos	A	C	G	T
1	0.0391251	0.0427325	0.0180028	0.90014
2	0.13808	0.0437395	0.146839	0.671341
3	0.229404	0.0785839	0.601844	0.0901679
4	0.25	0.25	0.25	0.25


TF	Unknown
TF Name	Unknown
Gene	CM000670.2_144333187-144334429(-)_1
Motif	CM000670.2_144333187-144334429(-)_1|3|1x0
Family	C2H2 ZF
Species	Unknown
Pos	A	C	G	T
1	0.272225	0.175857	0.276898	0.27502
2	0.351733	0.223301	0.309914	0.115052
3	0.201781	0.587007	0.106932	0.10428
4	0.258115	0.446471	0.13188	0.163535
5	0.818758	0.0586997	0.0564434	0.0660989
6	0.0519962	0.841946	0.0474132	0.0586449
7	0.0274984	0.896329	0.0247233	0.0514494
8	0.0318768	0.0183441	0.0325739	0.917205
9	0.023713	0.0275109	0.889957	0.0588193
10	0.25	0.25	0.25	0.25


TF	Unknown
TF Name	Unknown
Gene	CM000670.2_144721646-144723518(-)_1
Motif	CM000670.2_144721646-144723518(-)_1|1|1x0
Family	C2H2 ZF
Species	Unknown
Pos	A	C	G	T
1	0.571995	0.183409	0.13829	0.106305
2	0.0796563	0.235971	0.0831702	0.601202
3	0.0218592	0.0187137	0.935687	0.0237404
4	0.406356	0.195136	0.195396	0.203111
5	0.108078	0.0965786	0.153499	0.641844
6	0.581744	0.128455	0.120312	0.169488
7	0.571995	0.183409	0.13829	0.106305
8	0.0796563	0.235971	0.0831702	0.601202
9	0.0218592	0.0187137	0.935687	0.0237404
10	0.329475	0.135965	0.309498	0.225062
11	0.118658	0.121523	0.667055	0.0927635
12	0.115677	0.057183	0.14296	0.68418
13	0.360283	0.301579	0.218522	0.119615
14	0.0316152	0.0646727	0.0380761	0.865636
15	0.86694	0.0426333	0.039175	0.051252
16	0.417335	0.270345	0.161808	0.150513
17	0.0642733	0.139811	0.0810508	0.714865
18	0.0344466	0.0249198	0.908391	0.032243
19	0.557986	0.159006	0.120049	0.162959
20	0.416991	0.0915462	0.092184	0.399278
21	0.516731	0.228063	0.101946	0.15326
22	0.571995	0.183409	0.13829	0.106305
23	0.0796563	0.235971	0.0831702	0.601202
24	0.0218592	0.0187137	0.935687	0.0237404
25	0.214681	0.116253	0.309859	0.359207
26	0.0961255	0.0477302	0.752538	0.103606
27	0.145755	0.113386	0.100476	0.640384
28	0.0994732	0.0628487	0.148184	0.689494
29	0.892174	0.043188	0.0377653	0.026873
30	0.025479	0.0771044	0.0647991	0.832618
31	0.0407686	0.035875	0.866099	0.0572576
32	0.03815	0.86164	0.0578117	0.0423982
33	0.0487869	0.0591429	0.0555229	0.836547
34	0.25	0.25	0.25	0.25


TF	Unknown
TF Name	Unknown
Gene	CM000670.2_144721646-144723518(-)_1
Motif	CM000670.2_144721646-144723518(-)_1|2|1x0
Family	C2H2 ZF
Species	Unknown
Pos	A	C	G	T
1	0.755594	0.0761992	0.148038	0.0201686
2	0.048646	0.870156	0.0174031	0.0637952
3	0.193038	0.176437	0.125898	0.504626
4	0.25	0.25	0.25	0.25


TF	Unknown
TF Name	Unknown
Gene	CM000670.2_144773268-144774633(-)_1
Motif	CM000670.2_144773268-144774633(-)_1|1|1x0
Family	C2H2 ZF
Species	Unknown
Pos	A	C	G	T
1	0.865574	0.0450409	0.0572263	0.0321585
2	0.241898	0.481381	0.18156	0.0951611
3	0.909187	0.0381306	0.034499	0.0181837
4	0.25	0.25	0.25	0.25


TF	Unknown
TF Name	Unknown
Gene	CM000670.2_144773268-144774633(-)_1
Motif	CM000670.2_144773268-144774633(-)_1|2|1x0
Family	C2H2 ZF
Species	Unknown
Pos	A	C	G	T
1	0.576192	0.23925	0.120916	0.063642
2	0.839303	0.0374781	0.0851498	0.0380693
3	0.0193775	0.0279105	0.0221949	0.930517
4	0.538705	0.204263	0.122313	0.134719
5	0.305772	0.256166	0.215134	0.222928
6	0.684692	0.114212	0.145054	0.0560423
7	0.216157	0.114291	0.416302	0.25325
8	0.22318	0.0909096	0.287608	0.398302
9	0.225418	0.296594	0.126246	0.351741
10	0.435298	0.336981	0.0912415	0.13648
11	0.0576984	0.0223641	0.886312	0.0336257
12	0.937606	0.0208915	0.0227502	0.0187521
13	0.325744	0.432391	0.103108	0.138757
14	0.0811229	0.15303	0.676063	0.0897842
15	0.666744	0.126204	0.104953	0.1021
16	0.584839	0.265058	0.0801536	0.0699489
17	0.80116	0.061452	0.0797727	0.057615
18	0.845983	0.0586291	0.0423118	0.053076
19	0.210114	0.0349116	0.715947	0.0390279
20	0.102268	0.71925	0.0455477	0.132934
21	0.0316037	0.912738	0.0243541	0.0313045
22	0.401044	0.197275	0.242686	0.158995
23	0.16407	0.174687	0.159605	0.501638
24	0.109629	0.065763	0.0801324	0.744475
25	0.426375	0.113035	0.224754	0.235835
26	0.467971	0.0954124	0.151625	0.284991
27	0.037824	0.0294754	0.892271	0.04043
28	0.463785	0.132391	0.32825	0.0755736
29	0.145049	0.278094	0.113285	0.463571
30	0.78253	0.0492158	0.112039	0.0562156
31	0.379612	0.125559	0.31458	0.180249
32	0.721033	0.0984358	0.115989	0.0645425
33	0.0723734	0.0775055	0.0419578	0.808163
34	0.25	0.25	0.25	0.25


TF	Unknown
TF Name	Unknown
Gene	CM000670.2_144807078-144808392(+)_1
Motif	CM000670.2_144807078-144808392(+)_1|1|1x0
Family	C2H2 ZF
Species	Unknown
Pos	A	C	G	T
1	0.331293	0.164721	0.307549	0.196436
2	0.0651937	0.229062	0.108446	0.597298
3	0.0262607	0.028183	0.916822	0.0287348
4	0.559979	0.246009	0.0608387	0.133173
5	0.092277	0.305445	0.0457731	0.556505
6	0.0182858	0.0192098	0.914287	0.048217
7	0.343635	0.0977993	0.400289	0.158277
8	0.0740285	0.0649867	0.331284	0.529701
9	0.0490866	0.0539259	0.818419	0.0785686
10	0.426514	0.228966	0.151081	0.19344
11	0.135305	0.0787592	0.122978	0.662958
12	0.750644	0.0696912	0.0834386	0.0962265
13	0.143177	0.0311421	0.795308	0.0303734
14	0.0365452	0.85189	0.0263706	0.0851939
15	0.907347	0.0306031	0.026895	0.0351553
16	0.0672527	0.0408234	0.849901	0.0420229
17	0.151043	0.209332	0.170468	0.469157
18	0.103371	0.0656352	0.0871147	0.743879
19	0.25	0.25	0.25	0.25


TF	Unknown
TF Name	Unknown
Gene	CM000670.2_144807078-144808392(+)_1
Motif	CM000670.2_144807078-144808392(+)_1|2|1x0
Family	C2H2 ZF
Species	Unknown
Pos	A	C	G	T
1	0.563774	0.185892	0.141137	0.109197
2	0.0825796	0.238195	0.0861311	0.593094
3	0.0238224	0.0204724	0.929885	0.0258201
4	0.338523	0.392277	0.0719416	0.197258
5	0.054195	0.260815	0.108226	0.576764
6	0.0187395	0.0191917	0.936977	0.0250922
7	0.296021	0.192337	0.241637	0.270004
8	0.507889	0.133048	0.153585	0.205478
9	0.0242842	0.0373753	0.906826	0.031515
10	0.178523	0.112463	0.327164	0.38185
11	0.171191	0.160869	0.187002	0.480938
12	0.0833298	0.124544	0.135504	0.656622
13	0.25	0.25	0.25	0.25


TF	Unknown
TF Name	Unknown
Gene	CM000670.2_144841326-144843165(+)_1
Motif	CM000670.2_144841326-144843165(+)_1|1|1x0
Family	C2H2 ZF
Species	Unknown
Pos	A	C	G	T
1	0.571019	0.29775	0.0890418	0.0421895
2	0.0594472	0.650634	0.047802	0.242116
3	0.934934	0.0186987	0.0250394	0.0213283
4	0.0795043	0.0305191	0.846981	0.0429955
5	0.21363	0.132563	0.100667	0.553141
6	0.841079	0.052839	0.0441779	0.0619042
7	0.484497	0.266755	0.162302	0.0864454
8	0.0890418	0.195959	0.0589321	0.656067
9	0.914135	0.0265429	0.0257015	0.0336202
10	0.455589	0.150685	0.296475	0.0972514
11	0.158041	0.0750779	0.654991	0.11189
12	0.225592	0.178492	0.130998	0.464918
13	0.582497	0.0916002	0.207419	0.118484
14	0.282673	0.146027	0.253702	0.317598
15	0.143912	0.149386	0.177693	0.529009
16	0.25	0.25	0.25	0.25


TF	Unknown
TF Name	Unknown
Gene	CM000670.2_144841326-144843165(+)_1
Motif	CM000670.2_144841326-144843165(+)_1|2|1x0
Family	C2H2 ZF
Species	Unknown
Pos	A	C	G	T
1	0.367734	0.2286	0.0898199	0.313846
2	0.196552	0.330256	0.207504	0.265688
3	0.0517168	0.0698847	0.811794	0.0666043
4	0.539676	0.302927	0.103851	0.0535465
5	0.0732768	0.61174	0.0603944	0.254589
6	0.903772	0.0281422	0.0364603	0.0316254
7	0.40641	0.198474	0.17354	0.221575
8	0.205307	0.16803	0.203809	0.422854
9	0.258328	0.153348	0.275268	0.313056
10	0.469348	0.302076	0.131988	0.0965876
11	0.0563773	0.116888	0.052585	0.77415
12	0.899882	0.0294012	0.0304794	0.0402379
13	0.588466	0.246618	0.0675833	0.0973329
14	0.204505	0.0401879	0.710498	0.0448092
15	0.936634	0.0187327	0.0229525	0.0216812
16	0.0983516	0.0649914	0.745696	0.0909613
17	0.125484	0.101155	0.290448	0.482913
18	0.158535	0.469083	0.129309	0.243073
19	0.319865	0.0925965	0.367123	0.220416
20	0.149066	0.0963729	0.355708	0.398853
21	0.105996	0.165484	0.118045	0.610476
22	0.25	0.25	0.25	0.25


TF	Unknown
TF Name	Unknown
Gene	CM000670.2_144841326-144843165(+)_1
Motif	CM000670.2_144841326-144843165(+)_1|3|1x0
Family	C2H2 ZF
Species	Unknown
Pos	A	C	G	T
1	0.363508	0.063349	0.449427	0.123716
2	0.039541	0.0329907	0.317585	0.609883
3	0.018497	0.0210801	0.92485	0.035573
4	0.198577	0.0610122	0.0843751	0.656036
5	0.0913913	0.0596088	0.794812	0.0541877
6	0.0536999	0.0378691	0.0636942	0.844737
7	0.25	0.25	0.25	0.25


TF	Unknown
TF Name	Unknown
Gene	CM000670.2_144881517-144882864(-)_1
Motif	CM000670.2_144881517-144882864(-)_1|1|1x0
Family	C2H2 ZF
Species	Unknown
Pos	A	C	G	T
1	0.42623	0.280924	0.144097	0.148749
2	0.0947255	0.0375588	0.834641	0.0330743
3	0.933367	0.0199426	0.0242463	0.0224445
4	0.53891	0.130664	0.257674	0.0727523
5	0.129746	0.264596	0.06681	0.538847
6	0.805244	0.0538299	0.0530812	0.0878453
7	0.392223	0.191566	0.274657	0.141553
8	0.182798	0.397214	0.129883	0.290104
9	0.203162	0.113141	0.113513	0.570183
10	0.380481	0.140778	0.375147	0.103595
11	0.285131	0.139648	0.179803	0.395418
12	0.0803683	0.405799	0.132073	0.38176
13	0.588466	0.246618	0.0675833	0.0973329
14	0.204505	0.0401879	0.710498	0.0448092
15	0.936634	0.0187327	0.0229525	0.0216812
16	0.751064	0.0782149	0.130658	0.0400632
17	0.0652652	0.825728	0.0288333	0.0801732
18	0.0448681	0.0347275	0.0396186	0.880786
19	0.44231	0.107341	0.350357	0.0999917
20	0.2562	0.320234	0.138087	0.28548
21	0.11297	0.643732	0.0888061	0.154492
22	0.56715	0.0517176	0.341963	0.0391695
23	0.203042	0.54836	0.0400758	0.208522
24	0.05067	0.166742	0.186432	0.596156
25	0.372513	0.109969	0.378078	0.13944
26	0.16253	0.241022	0.164474	0.431974
27	0.0620236	0.0648818	0.0404152	0.832679
28	0.588466	0.246618	0.0675833	0.0973329
29	0.204505	0.0401879	0.710498	0.0448092
30	0.936634	0.0187327	0.0229525	0.0216812
31	0.393795	0.154955	0.250053	0.201198
32	0.0795101	0.765695	0.0952747	0.0595199
33	0.103032	0.0749317	0.214841	0.607196
34	0.213778	0.0728731	0.612921	0.100428
35	0.052087	0.540614	0.0513742	0.355925
36	0.830886	0.0623028	0.0471371	0.0596742
37	0.414297	0.201921	0.11951	0.264272
38	0.115655	0.0586436	0.726278	0.0994231
39	0.0564517	0.0298253	0.881952	0.0317705
40	0.25	0.25	0.25	0.25


TF	Unknown
TF Name	Unknown
Gene	CM000670.2_144930740-144932654(-)_1
Motif	CM000670.2_144930740-144932654(-)_1|1|1x0
Family	C2H2 ZF
Species	Unknown
Pos	A	C	G	T
1	0.228305	0.146473	0.411642	0.21358
2	0.1196	0.1994	0.478762	0.202238
3	0.539627	0.240889	0.0736045	0.145879
4	0.511051	0.142351	0.262662	0.0839371
5	0.141563	0.269236	0.0777899	0.51141
6	0.764129	0.066575	0.0657391	0.103557
7	0.556928	0.254148	0.079059	0.109865
8	0.219296	0.0505375	0.674415	0.0557515
9	0.910712	0.0267163	0.0320898	0.030482
10	0.395706	0.230833	0.18755	0.185911
11	0.500125	0.139942	0.154665	0.205268
12	0.0688911	0.0625844	0.805841	0.0626837
13	0.514269	0.305459	0.116292	0.0639797
14	0.0854893	0.579786	0.0718066	0.262918
15	0.871406	0.0381117	0.0481402	0.0423422
16	0.291165	0.197914	0.242776	0.268145
17	0.478732	0.14428	0.164069	0.212919
18	0.0341281	0.0502086	0.872565	0.0430984
19	0.444271	0.178439	0.298209	0.0790809
20	0.0928664	0.100378	0.101342	0.705413
21	0.0817784	0.0587145	0.0692127	0.790294
22	0.302974	0.110399	0.46522	0.121407
23	0.0673585	0.306059	0.0951602	0.531423
24	0.038281	0.0529913	0.036039	0.872689
25	0.462924	0.269896	0.175537	0.091643
26	0.0558812	0.0826471	0.0492597	0.812212
27	0.885916	0.0326255	0.0389489	0.0425097
28	0.387384	0.15921	0.239682	0.213724
29	0.591756	0.114967	0.129948	0.163329
30	0.0480321	0.064499	0.840654	0.0468149
31	0.257899	0.143831	0.136735	0.461535
32	0.0252901	0.0194494	0.928616	0.0266447
33	0.930434	0.0186087	0.0217683	0.0291887
34	0.387384	0.15921	0.239682	0.213724
35	0.591756	0.114967	0.129948	0.163329
36	0.0480321	0.064499	0.840654	0.0468149
37	0.496711	0.228543	0.121793	0.152953
38	0.535025	0.128634	0.172504	0.163838
39	0.0551087	0.0470263	0.850186	0.0476788
40	0.369034	0.121358	0.404704	0.104904
41	0.0775599	0.397014	0.0663951	0.459031
42	0.882805	0.0399937	0.0355697	0.0416312
43	0.0577581	0.0361306	0.846668	0.0594438
44	0.0402329	0.885851	0.0395026	0.0344133
45	0.124039	0.321716	0.171839	0.382406
46	0.25	0.25	0.25	0.25


TF	Unknown
TF Name	Unknown
Gene	CM000670.2_144976415-144978911(-)_1
Motif	CM000670.2_144976415-144978911(-)_1|1|1x0
Family	C2H2 ZF
Species	Unknown
Pos	A	C	G	T
1	0.36031	0.285706	0.216279	0.137706
2	0.199016	0.162507	0.205047	0.433429
3	0.185881	0.203936	0.243948	0.366235
4	0.573548	0.174427	0.122798	0.129226
5	0.215063	0.133188	0.126262	0.525488
6	0.707921	0.0853766	0.122313	0.0843898
7	0.599169	0.151916	0.178544	0.070372
8	0.0889772	0.180148	0.093045	0.63783
9	0.0835004	0.0372279	0.0833168	0.795955
10	0.234556	0.389488	0.12552	0.250435
11	0.0316436	0.0249993	0.91262	0.030737
12	0.89796	0.0293171	0.0365183	0.0362047
13	0.404449	0.120543	0.382033	0.092975
14	0.0323861	0.848908	0.0266628	0.092043
15	0.906576	0.0347209	0.0284951	0.0302081
16	0.588466	0.246618	0.0675833	0.0973329
17	0.204505	0.0401879	0.710498	0.0448092
18	0.936634	0.0187327	0.0229525	0.0216812
19	0.5272	0.139344	0.245379	0.0880769
20	0.170568	0.238107	0.189507	0.401817
21	0.215581	0.108439	0.103614	0.572366
22	0.354592	0.258486	0.237823	0.149099
23	0.645143	0.121795	0.0904123	0.14265
24	0.555879	0.140943	0.129833	0.173345
25	0.42623	0.280924	0.144097	0.148749
26	0.0947255	0.0375588	0.834641	0.0330743
27	0.933367	0.0199426	0.0242463	0.0224445
28	0.36031	0.285706	0.216279	0.137706
29	0.199016	0.162507	0.205047	0.433429
30	0.185881	0.203936	0.243948	0.366235
31	0.573548	0.174427	0.122798	0.129226
32	0.215063	0.133188	0.126262	0.525488
33	0.707921	0.0853766	0.122313	0.0843898
34	0.284962	0.208241	0.288334	0.218463
35	0.291137	0.238608	0.175622	0.294633
36	0.0746631	0.280938	0.189651	0.454748
37	0.376563	0.210924	0.209081	0.203432
38	0.378452	0.232673	0.228895	0.15998
39	0.180979	0.18324	0.32046	0.315321
40	0.525099	0.22208	0.110533	0.142288
41	0.568048	0.116996	0.161975	0.15298
42	0.0426381	0.0357637	0.885284	0.0363142
43	0.451739	0.202391	0.219314	0.126557
44	0.751102	0.0911903	0.0754598	0.0822483
45	0.0814287	0.148119	0.100366	0.670086
46	0.573805	0.227081	0.119166	0.0799484
47	0.226938	0.0976315	0.13571	0.539721
48	0.267416	0.0657878	0.133596	0.5332
49	0.529917	0.17145	0.14736	0.151272
50	0.482368	0.196387	0.17012	0.151126
51	0.181763	0.173751	0.223605	0.420881
52	0.25	0.25	0.25	0.25


TF	Unknown
TF Name	Unknown
Gene	CM000671.2_35147496-35149241(-)_1
Motif	CM000671.2_35147496-35149241(-)_1|1|1x0
Family	C2H2 ZF
Species	Unknown
Pos	A	C	G	T
1	0.555448	0.163998	0.165256	0.115297
2	0.91118	0.0200731	0.0505231	0.0182236
3	0.0416549	0.84921	0.0429085	0.0662266
4	0.663262	0.101692	0.0898532	0.145193
5	0.191063	0.0304261	0.730425	0.0480862
6	0.223942	0.0587295	0.119736	0.597593
7	0.25	0.25	0.25	0.25


TF	Unknown
TF Name	Unknown
Gene	CM000671.2_35147496-35149241(-)_1
Motif	CM000671.2_35147496-35149241(-)_1|2|1x0
Family	C2H2 ZF
Species	Unknown
Pos	A	C	G	T
1	0.562446	0.291766	0.0957708	0.0500178
2	0.0776876	0.572686	0.0518079	0.297819
3	0.941087	0.019411	0.0206806	0.0188217
4	0.623198	0.221795	0.0776234	0.0773843
5	0.651437	0.0990678	0.158984	0.0905106
6	0.753043	0.0886374	0.0746699	0.0836499
7	0.25	0.25	0.25	0.25


TF	Unknown
TF Name	Unknown
Gene	CM000671.2_39444500-39446978(-)_1
Motif	CM000671.2_39444500-39446978(-)_1|1|1x0
Family	C2H2 ZF
Species	Unknown
Pos	A	C	G	T
1	0.591111	0.104364	0.237646	0.0668793
2	0.927379	0.0342639	0.0185476	0.0198094
3	0.831845	0.0927776	0.0296612	0.0457164
4	0.25	0.25	0.25	0.25


TF	Unknown
TF Name	Unknown
Gene	CM000671.2_39444500-39446978(-)_1
Motif	CM000671.2_39444500-39446978(-)_1|2|1x0
Family	C2H2 ZF
Species	Unknown
Pos	A	C	G	T
1	0.334499	0.286977	0.217919	0.160606
2	0.263212	0.144183	0.0743452	0.51826
3	0.0811121	0.794857	0.0503575	0.0736731
4	0.334299	0.298409	0.133565	0.233728
5	0.113549	0.0628575	0.752837	0.0707564
6	0.812481	0.0566359	0.0630397	0.067844
7	0.309894	0.219337	0.307976	0.162793
8	0.139665	0.15862	0.163719	0.537996
9	0.191841	0.102078	0.117468	0.588613
10	0.286564	0.268258	0.138583	0.306595
11	0.205901	0.203659	0.331369	0.259071
12	0.495338	0.189866	0.169806	0.144989
13	0.386348	0.216454	0.26407	0.133128
14	0.108355	0.0904972	0.329145	0.472004
15	0.614276	0.114062	0.11056	0.161102
16	0.396298	0.200117	0.291456	0.112129
17	0.136992	0.138524	0.106775	0.617708
18	0.0890883	0.0940921	0.0874317	0.729388
19	0.448665	0.133527	0.315319	0.102489
20	0.132263	0.185648	0.0866408	0.595448
21	0.12887	0.0898731	0.09169	0.689567
22	0.31933	0.222553	0.297268	0.16085
23	0.162284	0.124381	0.187633	0.525702
24	0.11066	0.101771	0.0894629	0.698106
25	0.344927	0.141545	0.384152	0.129377
26	0.203795	0.340544	0.110297	0.345364
27	0.0596429	0.0849708	0.0621926	0.793194
28	0.396298	0.200117	0.291456	0.112129
29	0.136992	0.138524	0.106775	0.617708
30	0.0890883	0.0940921	0.0874317	0.729388
31	0.31933	0.222553	0.297268	0.16085
32	0.162284	0.124381	0.187633	0.525702
33	0.11066	0.101771	0.0894629	0.698106
34	0.379897	0.186934	0.221643	0.211526
35	0.128923	0.106004	0.637292	0.127781
36	0.137337	0.085482	0.0965234	0.680658
37	0.0143444	0.0247514	0.243685	0.717219
38	0.108234	0.0282588	0.785315	0.078192
39	0.0997988	0.0719527	0.683701	0.144547
40	0.25	0.25	0.25	0.25


TF	Unknown
TF Name	Unknown
Gene	CM000671.2_39444500-39446978(-)_1
Motif	CM000671.2_39444500-39446978(-)_1|3|1x0
Family	C2H2 ZF
Species	Unknown
Pos	A	C	G	T
1	0.390983	0.190842	0.278333	0.139841
2	0.0551778	0.0837012	0.0767144	0.784407
3	0.0291068	0.0185829	0.929143	0.0231672
4	0.452643	0.355657	0.138255	0.053445
5	0.0589633	0.477708	0.0559361	0.407392
6	0.938706	0.0204499	0.0219827	0.0188617
7	0.449247	0.25158	0.0945929	0.20458
8	0.0441703	0.0201558	0.910262	0.0254115
9	0.926315	0.0236634	0.0249301	0.0250914
10	0.519747	0.188905	0.232992	0.0583557
11	0.0799827	0.617995	0.0649186	0.237104
12	0.0283244	0.0308846	0.036729	0.904062
13	0.275309	0.172358	0.217367	0.334966
14	0.410239	0.22531	0.24462	0.119831
15	0.0805062	0.64753	0.130657	0.141306
16	0.25	0.25	0.25	0.25


TF	Unknown
TF Name	Unknown
Gene	CM000671.2_40710604-40711900(+)_1
Motif	CM000671.2_40710604-40711900(+)_1|1|1x0
Family	C2H2 ZF
Species	Unknown
Pos	A	C	G	T
1	0.573279	0.162473	0.114183	0.150066
2	0.0330131	0.0298322	0.0296832	0.907471
3	0.894482	0.0300878	0.0313963	0.0440335
4	0.342079	0.446317	0.111977	0.0996263
5	0.0544844	0.108224	0.759437	0.0778542
6	0.653358	0.18136	0.0824113	0.0828704
7	0.65291	0.102994	0.125602	0.118495
8	0.811744	0.0557573	0.0769076	0.0555914
9	0.0273113	0.0523925	0.0501557	0.87014
10	0.681622	0.0955315	0.141339	0.0815074
11	0.113374	0.067597	0.10868	0.710349
12	0.0365415	0.0182995	0.0301859	0.914973
13	0.25	0.25	0.25	0.25


TF	Unknown
TF Name	Unknown
Gene	CM000671.2_40710604-40711900(+)_1
Motif	CM000671.2_40710604-40711900(+)_1|2|1x0
Family	C2H2 ZF
Species	Unknown
Pos	A	C	G	T
1	0.701964	0.0870653	0.108956	0.102015
2	0.857279	0.0415495	0.0597612	0.0414099
3	0.0181568	0.0379143	0.0360899	0.907839
4	0.25	0.25	0.25	0.25


TF	Unknown
TF Name	Unknown
Gene	CM000671.2_40710604-40711900(+)_1
Motif	CM000671.2_40710604-40711900(+)_1|3|1x0
Family	C2H2 ZF
Species	Unknown
Pos	A	C	G	T
1	0.142309	0.363792	0.102493	0.391405
2	0.017055	0.85275	0.0900379	0.0401567
3	0.0172405	0.138499	0.725788	0.118472
4	0.25	0.25	0.25	0.25


TF	Unknown
TF Name	Unknown
Gene	CM000671.2_40710604-40711900(+)_1
Motif	CM000671.2_40710604-40711900(+)_1|4|1x0
Family	C2H2 ZF
Species	Unknown
Pos	A	C	G	T
1	0.264815	0.101915	0.341148	0.292121
2	0.0624344	0.39043	0.109006	0.43813
3	0.0308751	0.0311354	0.018392	0.919598
4	0.25	0.25	0.25	0.25


TF	Unknown
TF Name	Unknown
Gene	CM000671.2_40710604-40711900(+)_1
Motif	CM000671.2_40710604-40711900(+)_1|5|1x0
Family	C2H2 ZF
Species	Unknown
Pos	A	C	G	T
1	0.5229	0.217371	0.187037	0.0726913
2	0.0173059	0.0963737	0.865296	0.0210249
3	0.026476	0.050345	0.0399144	0.883265
4	0.25	0.25	0.25	0.25


TF	Unknown
TF Name	Unknown
Gene	CM000671.2_64834067-64835363(+)_1
Motif	CM000671.2_64834067-64835363(+)_1|1|1x0
Family	C2H2 ZF
Species	Unknown
Pos	A	C	G	T
1	0.573279	0.162473	0.114183	0.150066
2	0.0330131	0.0298322	0.0296832	0.907471
3	0.894482	0.0300878	0.0313963	0.0440335
4	0.342079	0.446317	0.111977	0.0996263
5	0.0544844	0.108224	0.759437	0.0778542
6	0.653358	0.18136	0.0824113	0.0828704
7	0.65291	0.102994	0.125602	0.118495
8	0.811744	0.0557573	0.0769076	0.0555914
9	0.0273113	0.0523925	0.0501557	0.87014
10	0.681622	0.0955315	0.141339	0.0815074
11	0.113374	0.067597	0.10868	0.710349
12	0.0365415	0.0182995	0.0301859	0.914973
13	0.25	0.25	0.25	0.25


TF	Unknown
TF Name	Unknown
Gene	CM000671.2_64834067-64835363(+)_1
Motif	CM000671.2_64834067-64835363(+)_1|2|1x0
Family	C2H2 ZF
Species	Unknown
Pos	A	C	G	T
1	0.701964	0.0870653	0.108956	0.102015
2	0.857279	0.0415495	0.0597612	0.0414099
3	0.0181568	0.0379143	0.0360899	0.907839
4	0.25	0.25	0.25	0.25


TF	Unknown
TF Name	Unknown
Gene	CM000671.2_64834067-64835363(+)_1
Motif	CM000671.2_64834067-64835363(+)_1|3|1x0
Family	C2H2 ZF
Species	Unknown
Pos	A	C	G	T
1	0.142309	0.363792	0.102493	0.391405
2	0.017055	0.85275	0.0900379	0.0401567
3	0.0172405	0.138499	0.725788	0.118472
4	0.25	0.25	0.25	0.25


TF	Unknown
TF Name	Unknown
Gene	CM000671.2_64834067-64835363(+)_1
Motif	CM000671.2_64834067-64835363(+)_1|4|1x0
Family	C2H2 ZF
Species	Unknown
Pos	A	C	G	T
1	0.264815	0.101915	0.341148	0.292121
2	0.0624344	0.39043	0.109006	0.43813
3	0.0308751	0.0311354	0.018392	0.919598
4	0.25	0.25	0.25	0.25


TF	Unknown
TF Name	Unknown
Gene	CM000671.2_64834067-64835363(+)_1
Motif	CM000671.2_64834067-64835363(+)_1|5|1x0
Family	C2H2 ZF
Species	Unknown
Pos	A	C	G	T
1	0.5229	0.217371	0.187037	0.0726913
2	0.0173059	0.0963737	0.865296	0.0210249
3	0.026476	0.050345	0.0399144	0.883265
4	0.25	0.25	0.25	0.25


TF	Unknown
TF Name	Unknown
Gene	CM000671.2_66917746-66920743(+)_1
Motif	CM000671.2_66917746-66920743(+)_1|1|1x0
Family	C2H2 ZF
Species	Unknown
Pos	A	C	G	T
1	0.591111	0.104364	0.237646	0.0668793
2	0.927379	0.0342639	0.0185476	0.0198094
3	0.831845	0.0927776	0.0296612	0.0457164
4	0.25	0.25	0.25	0.25


TF	Unknown
TF Name	Unknown
Gene	CM000671.2_66917746-66920743(+)_1
Motif	CM000671.2_66917746-66920743(+)_1|2|1x0
Family	C2H2 ZF
Species	Unknown
Pos	A	C	G	T
1	0.334499	0.286977	0.217919	0.160606
2	0.263212	0.144183	0.0743452	0.51826
3	0.0811121	0.794857	0.0503575	0.0736731
4	0.334299	0.298409	0.133565	0.233728
5	0.113549	0.0628575	0.752837	0.0707564
6	0.812481	0.0566359	0.0630397	0.067844
7	0.309894	0.219337	0.307976	0.162793
8	0.139665	0.15862	0.163719	0.537996
9	0.191841	0.102078	0.117468	0.588613
10	0.286564	0.268258	0.138583	0.306595
11	0.205901	0.203659	0.331369	0.259071
12	0.495338	0.189866	0.169806	0.144989
13	0.386348	0.216454	0.26407	0.133128
14	0.108355	0.0904972	0.329145	0.472004
15	0.614276	0.114062	0.11056	0.161102
16	0.396298	0.200117	0.291456	0.112129
17	0.136992	0.138524	0.106775	0.617708
18	0.0890883	0.0940921	0.0874317	0.729388
19	0.448665	0.133527	0.315319	0.102489
20	0.132263	0.185648	0.0866408	0.595448
21	0.12887	0.0898731	0.09169	0.689567
22	0.31933	0.222553	0.297268	0.16085
23	0.162284	0.124381	0.187633	0.525702
24	0.11066	0.101771	0.0894629	0.698106
25	0.344927	0.141545	0.384152	0.129377
26	0.203795	0.340544	0.110297	0.345364
27	0.0596429	0.0849708	0.0621926	0.793194
28	0.396298	0.200117	0.291456	0.112129
29	0.136992	0.138524	0.106775	0.617708
30	0.0890883	0.0940921	0.0874317	0.729388
31	0.31933	0.222553	0.297268	0.16085
32	0.162284	0.124381	0.187633	0.525702
33	0.11066	0.101771	0.0894629	0.698106
34	0.379897	0.186934	0.221643	0.211526
35	0.128923	0.106004	0.637292	0.127781
36	0.137337	0.085482	0.0965234	0.680658
37	0.0143444	0.0247514	0.243685	0.717219
38	0.108234	0.0282588	0.785315	0.078192
39	0.0997988	0.0719527	0.683701	0.144547
40	0.25	0.25	0.25	0.25


TF	Unknown
TF Name	Unknown
Gene	CM000671.2_66917746-66920743(+)_1
Motif	CM000671.2_66917746-66920743(+)_1|3|1x0
Family	C2H2 ZF
Species	Unknown
Pos	A	C	G	T
1	0.390983	0.190842	0.278333	0.139841
2	0.0551778	0.0837012	0.0767144	0.784407
3	0.0291068	0.0185829	0.929143	0.0231672
4	0.452643	0.355657	0.138255	0.053445
5	0.0589633	0.477708	0.0559361	0.407392
6	0.938706	0.0204499	0.0219827	0.0188617
7	0.449247	0.25158	0.0945929	0.20458
8	0.0441703	0.0201558	0.910262	0.0254115
9	0.926315	0.0236634	0.0249301	0.0250914
10	0.519747	0.188905	0.232992	0.0583557
11	0.0799827	0.617995	0.0649186	0.237104
12	0.0283244	0.0308846	0.036729	0.904062
13	0.275309	0.172358	0.217367	0.334966
14	0.410239	0.22531	0.24462	0.119831
15	0.0805062	0.64753	0.130657	0.141306
16	0.25	0.25	0.25	0.25


TF	Unknown
TF Name	Unknown
Gene	CM000671.2_92846230-92848591(-)_1
Motif	CM000671.2_92846230-92848591(-)_1|1|1x0
Family	C2H2 ZF
Species	Unknown
Pos	A	C	G	T
1	0.513875	0.0961454	0.272087	0.117893
2	0.920909	0.0297715	0.0273668	0.0219532
3	0.102525	0.355675	0.062473	0.479327
4	0.252486	0.10345	0.194504	0.44956
5	0.160235	0.238296	0.257779	0.34369
6	0.171328	0.122941	0.42951	0.276221
7	0.0657043	0.0424892	0.853374	0.0384323
8	0.0969468	0.0372373	0.8128	0.0530162
9	0.904965	0.0246041	0.0280644	0.0423669
10	0.453381	0.205548	0.205607	0.135464
11	0.071466	0.167118	0.0715379	0.689878
12	0.0188046	0.0192353	0.940229	0.0217311
13	0.433113	0.186118	0.195111	0.185658
14	0.0608662	0.0996765	0.0882608	0.751196
15	0.0220756	0.020428	0.930111	0.0273852
16	0.303743	0.396604	0.154589	0.145064
17	0.927816	0.0209444	0.0284893	0.0227502
18	0.0241102	0.929731	0.0203144	0.0258446
19	0.216319	0.124468	0.30352	0.355693
20	0.23889	0.133146	0.295169	0.332794
21	0.0779016	0.086982	0.690262	0.144855
22	0.397986	0.128682	0.234601	0.238731
23	0.097372	0.0711764	0.750406	0.0810458
24	0.130419	0.0680636	0.0673362	0.734181
25	0.513466	0.338584	0.0966436	0.0513068
26	0.0500862	0.300811	0.0408197	0.608283
27	0.91258	0.0286779	0.0276352	0.0311067
28	0.266284	0.102753	0.413403	0.21756
29	0.0967268	0.0943466	0.293102	0.515825
30	0.106418	0.124518	0.140819	0.628245
31	0.262598	0.162357	0.390466	0.184579
32	0.925978	0.0319307	0.022429	0.0196626
33	0.0221789	0.931304	0.0186945	0.027823
34	0.504399	0.188781	0.151763	0.155057
35	0.806876	0.0700244	0.0553373	0.0677627
36	0.0799865	0.088365	0.0613367	0.770312
37	0.216319	0.124468	0.30352	0.355693
38	0.23889	0.133146	0.295169	0.332794
39	0.0779016	0.086982	0.690262	0.144855
40	0.299161	0.223545	0.14346	0.333834
41	0.0748821	0.0515788	0.795068	0.0784716
42	0.0485432	0.0266134	0.894032	0.0308116
43	0.453381	0.205548	0.205607	0.135464
44	0.071466	0.167118	0.0715379	0.689878
45	0.0188046	0.0192353	0.940229	0.0217311
46	0.25	0.25	0.25	0.25


TF	Unknown
TF Name	Unknown
Gene	CM000671.2_94299741-94301367(+)_1
Motif	CM000671.2_94299741-94301367(+)_1|1|1x0
Family	C2H2 ZF
Species	Unknown
Pos	A	C	G	T
1	0.0815559	0.0562751	0.798597	0.0635721
2	0.118639	0.207249	0.137149	0.536962
3	0.13399	0.0922021	0.129484	0.644324
4	0.136686	0.0574466	0.73244	0.0734283
5	0.119943	0.546195	0.0961844	0.237678
6	0.833938	0.0480298	0.0539107	0.0641217
7	0.263726	0.379434	0.161423	0.195417
8	0.166266	0.257761	0.138735	0.437238
9	0.72961	0.0787078	0.107583	0.0840995
10	0.136686	0.0574466	0.73244	0.0734283
11	0.119943	0.546195	0.0961844	0.237678
12	0.833938	0.0480298	0.0539107	0.0641217
13	0.293459	0.197255	0.217453	0.291833
14	0.137619	0.127101	0.197981	0.537299
15	0.708088	0.0805179	0.109875	0.101519
16	0.464429	0.272068	0.1637	0.0998032
17	0.0666433	0.0972847	0.0548181	0.781254
18	0.843931	0.0431956	0.0553172	0.0575564
19	0.304251	0.23042	0.268311	0.197018
20	0.195427	0.147197	0.131148	0.526229
21	0.685697	0.104117	0.112365	0.0978204
22	0.44473	0.161284	0.238207	0.155779
23	0.148947	0.256777	0.150212	0.444064
24	0.079865	0.0527614	0.0619386	0.805435
25	0.46085	0.258555	0.17651	0.104086
26	0.0600928	0.0879415	0.0552548	0.796711
27	0.836096	0.0490185	0.0571977	0.0576881
28	0.029343	0.0302046	0.0907759	0.849677
29	0.0222091	0.926438	0.0185288	0.0328239
30	0.712077	0.037574	0.0448001	0.205549
31	0.25	0.25	0.25	0.25


TF	Unknown
TF Name	Unknown
Gene	CM000671.2_94299741-94301367(+)_1
Motif	CM000671.2_94299741-94301367(+)_1|2|1x0
Family	C2H2 ZF
Species	Unknown
Pos	A	C	G	T
1	0.0872456	0.0598857	0.797952	0.0549164
2	0.120484	0.0527489	0.75521	0.0715578
3	0.857962	0.0381937	0.0427882	0.0610561
4	0.0286038	0.0215658	0.931206	0.0186241
5	0.064175	0.0844785	0.0552687	0.796078
6	0.0923701	0.0856236	0.0813866	0.74062
7	0.25	0.25	0.25	0.25


TF	Unknown
TF Name	Unknown
Gene	CM000671.2_96758780-96760502(-)_1
Motif	CM000671.2_96758780-96760502(-)_1|1|1x0
Family	C2H2 ZF
Species	Unknown
Pos	A	C	G	T
1	0.49648	0.256603	0.137536	0.109381
2	0.669817	0.10898	0.112492	0.108711
3	0.643677	0.133225	0.107145	0.115952
4	0.358598	0.277161	0.209496	0.154745
5	0.149084	0.308464	0.208926	0.333527
6	0.0669168	0.0541186	0.804496	0.0744691
7	0.390541	0.219397	0.23441	0.155652
8	0.0948552	0.177459	0.111099	0.616587
9	0.0407407	0.0401182	0.876038	0.043103
10	0.447508	0.123658	0.10063	0.328205
11	0.181788	0.0589254	0.70832	0.0509667
12	0.0203946	0.0198424	0.940944	0.0188189
13	0.49648	0.256603	0.137536	0.109381
14	0.669817	0.10898	0.112492	0.108711
15	0.643677	0.133225	0.107145	0.115952
16	0.357964	0.385219	0.1356	0.121217
17	0.0832602	0.572954	0.100767	0.243018
18	0.734501	0.0723429	0.104326	0.0888292
19	0.33942	0.439164	0.124799	0.096617
20	0.113979	0.364516	0.100987	0.420518
21	0.820816	0.0510052	0.0692352	0.058944
22	0.395471	0.283484	0.119937	0.201108
23	0.0686542	0.0462269	0.832481	0.0526381
24	0.840354	0.0522157	0.0575342	0.0498957
25	0.395135	0.279496	0.160538	0.164831
26	0.125397	0.0581594	0.764113	0.0523309
27	0.881477	0.0361423	0.0425105	0.0398698
28	0.25	0.25	0.25	0.25


TF	Unknown
TF Name	Unknown
Gene	CM000671.2_96817925-96819914(-)_1
Motif	CM000671.2_96817925-96819914(-)_1|1|1x0
Family	C2H2 ZF
Species	Unknown
Pos	A	C	G	T
1	0.424614	0.429697	0.0879185	0.0577702
2	0.0289187	0.0827462	0.0460776	0.842257
3	0.933923	0.0186785	0.0244908	0.0229074
4	0.671946	0.180821	0.0833168	0.0639161
5	0.866559	0.0406568	0.0556244	0.0371594
6	0.83418	0.0567549	0.0552261	0.0538389
7	0.257027	0.0711357	0.243294	0.428543
8	0.122979	0.769172	0.0410371	0.0668128
9	0.0303684	0.880118	0.0286119	0.060902
10	0.405415	0.412186	0.0920319	0.0903671
11	0.80985	0.0472344	0.0910403	0.0518758
12	0.858098	0.0549097	0.0393953	0.0475967
13	0.671946	0.180821	0.0833168	0.0639161
14	0.866559	0.0406568	0.0556244	0.0371594
15	0.83418	0.0567549	0.0552261	0.0538389
16	0.442382	0.246469	0.120925	0.190223
17	0.0901471	0.0946014	0.264456	0.550796
18	0.81225	0.0466369	0.0821312	0.0589818
19	0.243528	0.0897328	0.370321	0.296418
20	0.276004	0.182214	0.312323	0.229459
21	0.192753	0.298086	0.0644674	0.444693
22	0.70026	0.0614637	0.134242	0.104034
23	0.182862	0.216156	0.140795	0.460186
24	0.0454688	0.0349673	0.0613129	0.858251
25	0.427159	0.103994	0.370786	0.0980617
26	0.0851267	0.248906	0.133314	0.532654
27	0.0626141	0.0633874	0.118213	0.755785
28	0.415286	0.129198	0.245368	0.210148
29	0.245632	0.0845515	0.16399	0.505826
30	0.0884075	0.066407	0.139671	0.705515
31	0.163559	0.0927196	0.374155	0.369566
32	0.112195	0.315018	0.451436	0.121351
33	0.0372378	0.827596	0.0331815	0.101985
34	0.25	0.25	0.25	0.25


TF	Unknown
TF Name	Unknown
Gene	CM000671.2_97198305-97199514(-)_1
Motif	CM000671.2_97198305-97199514(-)_1|1|1x0
Family	C2H2 ZF
Species	Unknown
Pos	A	C	G	T
1	0.0738408	0.0426317	0.840768	0.0427591
2	0.7279	0.069524	0.0931859	0.10939
3	0.0383675	0.0206848	0.915274	0.025674
4	0.245932	0.199001	0.157387	0.39768
5	0.0777472	0.760892	0.0735022	0.0878587
6	0.683977	0.0585546	0.101993	0.155475
7	0.428652	0.136	0.365615	0.0697318
8	0.0857488	0.0720144	0.0595555	0.782681
9	0.0631824	0.0477944	0.0668456	0.822178
10	0.151472	0.12047	0.301562	0.426496
11	0.0919962	0.69147	0.149666	0.0668675
12	0.192756	0.293495	0.182204	0.331545
13	0.0847304	0.0583977	0.80975	0.0471222
14	0.730325	0.0658107	0.075033	0.128831
15	0.0513168	0.0180377	0.901883	0.028762
16	0.245932	0.199001	0.157387	0.39768
17	0.0777472	0.760892	0.0735022	0.0878587
18	0.683977	0.0585546	0.101993	0.155475
19	0.204305	0.221533	0.317978	0.256184
20	0.122163	0.260195	0.18946	0.428183
21	0.109252	0.132236	0.17869	0.579821
22	0.0833739	0.112572	0.0858032	0.718251
23	0.0642521	0.802935	0.0648379	0.0679752
24	0.701054	0.0622512	0.0833147	0.15338
25	0.25	0.25	0.25	0.25


TF	Unknown
TF Name	Unknown
Gene	CM000671.2_101407900-101409646(+)_1
Motif	CM000671.2_101407900-101409646(+)_1|1|1x0
Family	C2H2 ZF
Species	Unknown
Pos	A	C	G	T
1	0.632934	0.126746	0.124772	0.115549
2	0.126742	0.128715	0.0942489	0.650295
3	0.0494945	0.0327922	0.874509	0.0432043
4	0.038916	0.0266542	0.916108	0.0183222
5	0.893161	0.0348512	0.0433901	0.0285976
6	0.803072	0.0483618	0.0580865	0.0904793
7	0.346505	0.206232	0.174705	0.272559
8	0.286848	0.365411	0.170049	0.177691
9	0.0838717	0.0858625	0.737189	0.0930772
10	0.477429	0.130998	0.272135	0.119438
11	0.310533	0.162246	0.311317	0.215904
12	0.251652	0.333878	0.193365	0.221106
13	0.37351	0.201443	0.200449	0.224598
14	0.148554	0.258036	0.130678	0.462732
15	0.056211	0.055813	0.829994	0.0579822
16	0.268549	0.152305	0.150829	0.428318
17	0.161672	0.153672	0.563671	0.120985
18	0.151534	0.0960863	0.210889	0.541491
19	0.347162	0.129864	0.349141	0.173833
20	0.149566	0.215751	0.121234	0.513448
21	0.541313	0.220661	0.126669	0.111356
22	0.0994502	0.0491864	0.801725	0.0496385
23	0.070256	0.717279	0.051475	0.16099
24	0.0681212	0.0516854	0.0976187	0.782575
25	0.346505	0.206232	0.174705	0.272559
26	0.286848	0.365411	0.170049	0.177691
27	0.0838717	0.0858625	0.737189	0.0930772
28	0.343569	0.211077	0.163837	0.281516
29	0.0779036	0.0648049	0.764053	0.0932381
30	0.0684661	0.0369414	0.849675	0.0449179
31	0.25	0.25	0.25	0.25


TF	Unknown
TF Name	Unknown
Gene	CM000671.2_101407900-101409646(+)_1
Motif	CM000671.2_101407900-101409646(+)_1|2|1x0
Family	C2H2 ZF
Species	Unknown
Pos	A	C	G	T
1	0.380135	0.204668	0.285631	0.129566
2	0.157301	0.19937	0.0946221	0.548706
3	0.415982	0.260046	0.178559	0.145414
4	0.632934	0.126746	0.124772	0.115549
5	0.126742	0.128715	0.0942489	0.650295
6	0.0494945	0.0327922	0.874509	0.0432043
7	0.038916	0.0266542	0.916108	0.0183222
8	0.893161	0.0348512	0.0433901	0.0285976
9	0.803072	0.0483618	0.0580865	0.0904793
10	0.346505	0.206232	0.174705	0.272559
11	0.286848	0.365411	0.170049	0.177691
12	0.0838717	0.0858625	0.737189	0.0930772
13	0.43961	0.172075	0.211292	0.177023
14	0.107164	0.0671333	0.744351	0.0813516
15	0.125147	0.0473452	0.0838446	0.743663
16	0.25	0.25	0.25	0.25


TF	Unknown
TF Name	Unknown
Gene	CM000671.2_101407900-101409646(+)_1
Motif	CM000671.2_101407900-101409646(+)_1|3|1x0
Family	C2H2 ZF
Species	Unknown
Pos	A	C	G	T
1	0.634691	0.0655237	0.287092	0.0126938
2	0.0664374	0.142201	0.0262394	0.765122
3	0.440427	0.256267	0.052981	0.250325
4	0.25	0.25	0.25	0.25


TF	Unknown
TF Name	Unknown
Gene	CM000671.2_111541577-111543167(+)_1
Motif	CM000671.2_111541577-111543167(+)_1|1|1x0
Family	C2H2 ZF
Species	Unknown
Pos	A	C	G	T
1	0.101	0.0440923	0.79363	0.0612777
2	0.127683	0.106882	0.158069	0.607366
3	0.435968	0.104348	0.198867	0.260817
4	0.542686	0.159968	0.18856	0.108786
5	0.0807672	0.207813	0.121451	0.58997
6	0.0243203	0.0206419	0.918679	0.0363586
7	0.39639	0.400034	0.118082	0.085494
8	0.0554253	0.124398	0.0793025	0.740874
9	0.856209	0.042272	0.0520639	0.0494554
10	0.0725882	0.0445282	0.830759	0.0521247
11	0.283385	0.161129	0.113751	0.441735
12	0.151298	0.0832905	0.228741	0.536671
13	0.485165	0.176918	0.216592	0.121325
14	0.112406	0.511597	0.112177	0.263819
15	0.0218369	0.0209642	0.0211179	0.936081
16	0.0862014	0.0422887	0.8145	0.0570101
17	0.0496574	0.73184	0.044546	0.173957
18	0.867957	0.0339393	0.0421778	0.0559261
19	0.38274	0.0875235	0.447432	0.0823048
20	0.0803917	0.666197	0.0666669	0.186744
21	0.0201469	0.025253	0.0187177	0.935882
22	0.38912	0.243775	0.217343	0.149762
23	0.158015	0.254606	0.104673	0.482706
24	0.111525	0.719097	0.0636076	0.10577
25	0.180293	0.0857096	0.286572	0.447425
26	0.0655735	0.0511009	0.83247	0.0508553
27	0.258378	0.12808	0.0610212	0.552521
28	0.170371	0.163088	0.470915	0.195625
29	0.126009	0.34702	0.112412	0.414558
30	0.129974	0.629864	0.0985766	0.141585
31	0.277449	0.111554	0.28438	0.326616
32	0.103595	0.297232	0.154712	0.444461
33	0.0806085	0.0464998	0.0366264	0.836265
34	0.25	0.25	0.25	0.25


TF	Unknown
TF Name	Unknown
Gene	CM000671.2_112997122-112998277(-)_1
Motif	CM000671.2_112997122-112998277(-)_1|1|1x0
Family	C2H2 ZF
Species	Unknown
Pos	A	C	G	T
1	0.0479221	0.0267012	0.8985	0.026877
2	0.0960266	0.164589	0.07247	0.666914
3	0.073255	0.0425616	0.0534035	0.83078
4	0.28162	0.114296	0.419519	0.184565
5	0.196776	0.243216	0.20535	0.354657
6	0.222101	0.385189	0.084354	0.308357
7	0.0444879	0.0294503	0.900657	0.0254046
8	0.127682	0.170284	0.124608	0.577426
9	0.0767627	0.0496383	0.0579339	0.815665
10	0.406381	0.26643	0.0743867	0.252802
11	0.10653	0.151562	0.613876	0.128032
12	0.0452113	0.0361179	0.87487	0.043801
13	0.297024	0.275616	0.0910738	0.336286
14	0.0740767	0.123243	0.714938	0.0877422
15	0.0310925	0.0269667	0.908345	0.0335959
16	0.443129	0.198358	0.184553	0.17396
17	0.195528	0.114808	0.144333	0.545331
18	0.147874	0.0808792	0.130249	0.640998
19	0.0479221	0.0267012	0.8985	0.026877
20	0.0960266	0.164589	0.07247	0.666914
21	0.073255	0.0425616	0.0534035	0.83078
22	0.406381	0.26643	0.0743867	0.252802
23	0.10653	0.151562	0.613876	0.128032
24	0.0452113	0.0361179	0.87487	0.043801
25	0.459554	0.171125	0.298433	0.0708884
26	0.0821384	0.0893573	0.0902867	0.738218
27	0.0704323	0.0491973	0.0587907	0.82158
28	0.677276	0.0830681	0.159915	0.0797409
29	0.196044	0.406084	0.0738218	0.324051
30	0.0228165	0.0186601	0.0255178	0.933006
31	0.418455	0.392961	0.0972139	0.09137
32	0.873277	0.036213	0.0476372	0.0428726
33	0.858941	0.0555593	0.0393001	0.0461994
34	0.518433	0.22366	0.113127	0.14478
35	0.56031	0.119689	0.164464	0.155536
36	0.0453399	0.0381845	0.877717	0.0387586
37	0.434102	0.197528	0.235835	0.132535
38	0.144275	0.207067	0.118526	0.530133
39	0.252691	0.366175	0.125763	0.255371
40	0.25	0.25	0.25	0.25


TF	Unknown
TF Name	Unknown
Gene	CM000671.2_113042727-113044365(-)_1
Motif	CM000671.2_113042727-113044365(-)_1|1|1x0
Family	C2H2 ZF
Species	Unknown
Pos	A	C	G	T
1	0.427283	0.120215	0.342824	0.109678
2	0.0774456	0.431289	0.0785009	0.412765
3	0.893822	0.0310011	0.0345728	0.0406044
4	0.416854	0.153203	0.228774	0.201169
5	0.321344	0.134226	0.180521	0.363909
6	0.139513	0.12661	0.233375	0.500502
7	0.412287	0.291964	0.109879	0.185871
8	0.101128	0.0650533	0.76334	0.0704785
9	0.853207	0.0474151	0.0557737	0.0436042
10	0.452027	0.134845	0.283652	0.129476
11	0.220567	0.11093	0.0964553	0.572048
12	0.420185	0.137329	0.301546	0.14094
13	0.539704	0.185202	0.167298	0.107796
14	0.119354	0.529245	0.155383	0.196019
15	0.0197161	0.0188509	0.0188877	0.942545
16	0.0780937	0.0577799	0.223347	0.64078
17	0.153696	0.0733335	0.645676	0.127295
18	0.141447	0.0999535	0.605	0.153599
19	0.265068	0.125278	0.323363	0.286291
20	0.0878848	0.370467	0.136103	0.405545
21	0.0587444	0.0591327	0.0391192	0.843004
22	0.34034	0.266241	0.189196	0.204223
23	0.103851	0.239609	0.176431	0.480109
24	0.105445	0.0734717	0.123906	0.697177
25	0.518704	0.252174	0.14405	0.0850728
26	0.763368	0.0595478	0.116766	0.0603175
27	0.0364444	0.049166	0.0407387	0.873651
28	0.233794	0.182259	0.378359	0.205588
29	0.129302	0.132772	0.268801	0.469126
30	0.0927466	0.0876714	0.132939	0.686643
31	0.412287	0.291964	0.109879	0.185871
32	0.101128	0.0650533	0.76334	0.0704785
33	0.853207	0.0474151	0.0557737	0.0436042
34	0.317136	0.242193	0.257156	0.183515
35	0.167862	0.212853	0.230662	0.388623
36	0.094844	0.102112	0.235639	0.567405
37	0.25	0.25	0.25	0.25


TF	Unknown
TF Name	Unknown
Gene	CM000671.2_127443952-127445194(+)_1
Motif	CM000671.2_127443952-127445194(+)_1|1|1x0
Family	C2H2 ZF
Species	Unknown
Pos	A	C	G	T
1	0.0345797	0.02224	0.924687	0.0184937
2	0.0967267	0.0922048	0.0560353	0.755033
3	0.204281	0.473893	0.106523	0.215303
4	0.478165	0.268272	0.169216	0.0843464
5	0.0476607	0.0724817	0.0416376	0.83822
6	0.906657	0.0263925	0.031908	0.0350427
7	0.0394969	0.0247258	0.908558	0.0272195
8	0.127103	0.223375	0.114199	0.535324
9	0.0655721	0.79891	0.0359523	0.0995651
10	0.486018	0.291825	0.108947	0.113211
11	0.855868	0.0498391	0.0450134	0.0492797
12	0.814147	0.0751704	0.0489129	0.0617697
13	0.644607	0.166329	0.121976	0.0670887
14	0.617559	0.1615	0.108086	0.112855
15	0.826955	0.0556804	0.0662946	0.0510701
16	0.405962	0.187031	0.270083	0.136923
17	0.14492	0.148568	0.138982	0.56753
18	0.175148	0.0832644	0.096892	0.644696
19	0.550831	0.103686	0.23761	0.107873
20	0.66517	0.119036	0.0973292	0.118465
21	0.0721158	0.0972435	0.10854	0.722101
22	0.471798	0.19887	0.230941	0.0983914
23	0.130084	0.108064	0.0781304	0.683722
24	0.0607357	0.834424	0.0406733	0.0641673
25	0.533023	0.141939	0.21966	0.105378
26	0.811433	0.0712509	0.0616573	0.055659
27	0.818229	0.0823125	0.0426945	0.056764
28	0.478165	0.268272	0.169216	0.0843464
29	0.0476607	0.0724817	0.0416376	0.83822
30	0.906657	0.0263925	0.031908	0.0350427
31	0.432746	0.236155	0.182633	0.148467
32	0.116769	0.146878	0.135631	0.600722
33	0.0537193	0.0475622	0.0626393	0.836079
34	0.25	0.25	0.25	0.25


TF	Unknown
TF Name	Unknown
Gene	CM000672.2_37831617-37833171(-)_1
Motif	CM000672.2_37831617-37833171(-)_1|1|1x0
Family	C2H2 ZF
Species	Unknown
Pos	A	C	G	T
1	0.208103	0.0669968	0.630985	0.0939158
2	0.0469352	0.551614	0.046259	0.355192
3	0.84998	0.0555409	0.0414031	0.0530759
4	0.331386	0.108036	0.305642	0.254937
5	0.152027	0.577194	0.109626	0.161152
6	0.0408329	0.890561	0.031801	0.0368052
7	0.494133	0.228457	0.179335	0.0980749
8	0.93486	0.019109	0.0273341	0.0186972
9	0.0283298	0.0272893	0.0373972	0.906984
10	0.437092	0.129642	0.36935	0.0639162
11	0.0774977	0.0644215	0.0526855	0.805395
12	0.0557622	0.041496	0.0591906	0.843551
13	0.457523	0.222876	0.231263	0.0883382
14	0.746822	0.0972204	0.0874729	0.0684844
15	0.0838581	0.0773578	0.17346	0.665324
16	0.376792	0.281686	0.173583	0.16794
17	0.0505624	0.0288282	0.888483	0.0321269
18	0.89373	0.0344711	0.0369228	0.0348756
19	0.520869	0.184353	0.181807	0.112972
20	0.837017	0.0455376	0.0716255	0.0458196
21	0.0838166	0.707374	0.0623647	0.146445
22	0.25	0.25	0.25	0.25


TF	Unknown
TF Name	Unknown
Gene	CM000672.2_37895522-37896590(+)_1
Motif	CM000672.2_37895522-37896590(+)_1|1|1x0
Family	C2H2 ZF
Species	Unknown
Pos	A	C	G	T
1	0.291476	0.18059	0.0894652	0.438468
2	0.0579991	0.0801203	0.765903	0.0959778
3	0.0220728	0.0187763	0.938814	0.0203365
4	0.25	0.25	0.25	0.25


TF	Unknown
TF Name	Unknown
Gene	CM000672.2_37895522-37896590(+)_1
Motif	CM000672.2_37895522-37896590(+)_1|2|1x0
Family	C2H2 ZF
Species	Unknown
Pos	A	C	G	T
1	0.505882	0.0722214	0.155914	0.265983
2	0.300191	0.232414	0.20081	0.266585
3	0.0172837	0.0678176	0.050713	0.864186
4	0.25	0.25	0.25	0.25


TF	Unknown
TF Name	Unknown
Gene	CM000672.2_37895522-37896590(+)_1
Motif	CM000672.2_37895522-37896590(+)_1|3|1x0
Family	C2H2 ZF
Species	Unknown
Pos	A	C	G	T
1	0.400207	0.13885	0.249997	0.210946
2	0.0848624	0.103942	0.0923119	0.718884
3	0.0298154	0.0219647	0.919054	0.0291658
4	0.0610556	0.0586981	0.252067	0.62818
5	0.0186261	0.931304	0.021211	0.0288592
6	0.0550825	0.143493	0.0566687	0.744756
7	0.216337	0.179564	0.0937719	0.510328
8	0.14795	0.244899	0.198676	0.408475
9	0.0512251	0.0411341	0.862804	0.044837
10	0.25	0.25	0.25	0.25


TF	Unknown
TF Name	Unknown
Gene	CM000672.2_37895522-37896590(+)_1
Motif	CM000672.2_37895522-37896590(+)_1|4|1x0
Family	C2H2 ZF
Species	Unknown
Pos	A	C	G	T
1	0.536428	0.0697776	0.184308	0.209487
2	0.232525	0.399588	0.139558	0.228329
3	0.0772586	0.490225	0.104979	0.327537
4	0.368917	0.0823364	0.299219	0.249528
5	0.234706	0.282479	0.240953	0.241862
6	0.293669	0.385706	0.104197	0.216428
7	0.291887	0.186021	0.246412	0.27568
8	0.0449468	0.82601	0.0628421	0.0662016
9	0.0528597	0.0882247	0.102037	0.756879
10	0.194469	0.153054	0.0663994	0.586078
11	0.124048	0.237102	0.181202	0.457647
12	0.0248077	0.0187115	0.935577	0.020904
13	0.25	0.25	0.25	0.25


TF	Unknown
TF Name	Unknown
Gene	CM000672.2_37952129-37953215(-)_1
Motif	CM000672.2_37952129-37953215(-)_1|1|1x0
Family	C2H2 ZF
Species	Unknown
Pos	A	C	G	T
1	0.478781	0.183272	0.178194	0.159753
2	0.181567	0.128722	0.184089	0.505621
3	0.629789	0.112974	0.120317	0.13692
4	0.455176	0.238527	0.112372	0.193924
5	0.0874872	0.0791233	0.752732	0.0806574
6	0.820547	0.0589175	0.0623302	0.0582057
7	0.230821	0.124001	0.419477	0.225701
8	0.140605	0.218844	0.12304	0.517512
9	0.0991802	0.118178	0.162109	0.620533
10	0.060512	0.0854647	0.221977	0.632047
11	0.0186141	0.930707	0.0261084	0.0245705
12	0.0270419	0.0273395	0.0255226	0.920096
13	0.39447	0.277445	0.193843	0.134242
14	0.0680152	0.0534577	0.0610799	0.817447
15	0.886889	0.0369563	0.0384766	0.0376779
16	0.292488	0.229012	0.157801	0.3207
17	0.0995901	0.0728228	0.724004	0.103583
18	0.072302	0.0436489	0.834688	0.0493615
19	0.408026	0.29157	0.112576	0.187828
20	0.105116	0.0684043	0.752526	0.0739536
21	0.843598	0.0505675	0.0592294	0.0466054
22	0.248959	0.203183	0.182276	0.365582
23	0.427513	0.218245	0.17139	0.182852
24	0.14587	0.168108	0.20112	0.484902
25	0.34345	0.32716	0.126249	0.20314
26	0.113026	0.0923893	0.723933	0.0706515
27	0.76898	0.0664475	0.0966875	0.0678854
28	0.049508	0.0316813	0.890462	0.0283488
29	0.0924185	0.154171	0.0744201	0.678991
30	0.0632423	0.0439997	0.0458432	0.846915
31	0.148135	0.211862	0.45356	0.186444
32	0.127084	0.526245	0.203356	0.143315
33	0.13346	0.19187	0.47669	0.197981
34	0.39447	0.277445	0.193843	0.134242
35	0.0680152	0.0534577	0.0610799	0.817447
36	0.886889	0.0369563	0.0384766	0.0376779
37	0.25	0.25	0.25	0.25


TF	Unknown
TF Name	Unknown
Gene	CM000672.2_38054358-38056557(+)_1
Motif	CM000672.2_38054358-38056557(+)_1|1|1x0
Family	C2H2 ZF
Species	Unknown
Pos	A	C	G	T
1	0.459115	0.201868	0.223873	0.115143
2	0.148855	0.259718	0.110018	0.481409
3	0.0400482	0.040899	0.0482428	0.87081
4	0.335057	0.196096	0.202903	0.265944
5	0.226666	0.162769	0.225253	0.385311
6	0.147471	0.114105	0.174551	0.563873
7	0.402364	0.155502	0.352704	0.0894305
8	0.113037	0.0978231	0.0835837	0.705556
9	0.0891752	0.0707714	0.093436	0.746617
10	0.513087	0.192456	0.144135	0.150322
11	0.226953	0.152934	0.146352	0.473762
12	0.631347	0.110536	0.148635	0.109482
13	0.264195	0.128503	0.166478	0.440823
14	0.502257	0.21894	0.174523	0.10428
15	0.212956	0.538303	0.108256	0.140485
16	0.516753	0.247449	0.154835	0.0809641
17	0.0978578	0.633628	0.104674	0.16384
18	0.046664	0.0426423	0.0494224	0.861271
19	0.251294	0.189365	0.305003	0.254338
20	0.201707	0.526981	0.151655	0.119657
21	0.157567	0.19777	0.182653	0.462009
22	0.120745	0.0734315	0.720425	0.0853981
23	0.16084	0.213115	0.183717	0.442328
24	0.154171	0.110118	0.129349	0.606362
25	0.457609	0.203071	0.200873	0.138447
26	0.739766	0.0758699	0.108127	0.0762372
27	0.115678	0.613542	0.0917947	0.178985
28	0.354651	0.206858	0.194828	0.243663
29	0.226582	0.0796945	0.612853	0.0808698
30	0.0962083	0.0700965	0.104324	0.729371
31	0.029343	0.0302046	0.0907759	0.849677
32	0.0222091	0.926438	0.0185288	0.0328239
33	0.712077	0.037574	0.0448001	0.205549
34	0.211314	0.133045	0.345186	0.310455
35	0.124592	0.126141	0.0954449	0.653822
36	0.0843389	0.104512	0.124112	0.687037
37	0.262537	0.179631	0.359061	0.198771
38	0.853968	0.0598796	0.0453119	0.0408406
39	0.0451059	0.861536	0.0394143	0.0539442
40	0.0662135	0.0512925	0.805634	0.0768601
41	0.106496	0.0468362	0.773626	0.0730421
42	0.203814	0.544581	0.0830986	0.168506
43	0.25	0.25	0.25	0.25


TF	Unknown
TF Name	Unknown
Gene	CM000672.2_38054358-38056557(+)_1
Motif	CM000672.2_38054358-38056557(+)_1|2|1x0
Family	C2H2 ZF
Species	Unknown
Pos	A	C	G	T
1	0.513429	0.227153	0.140365	0.119053
2	0.679144	0.101516	0.123341	0.0959991
3	0.642814	0.121041	0.119005	0.117139
4	0.208137	0.0467283	0.621448	0.123686
5	0.0653585	0.168471	0.0452701	0.7209
6	0.0214011	0.0187385	0.936926	0.0229348
7	0.25	0.25	0.25	0.25


TF	Unknown
TF Name	Unknown
Gene	CM000672.2_38117364-38118834(+)_1
Motif	CM000672.2_38117364-38118834(+)_1|1|1x0
Family	C2H2 ZF
Species	Unknown
Pos	A	C	G	T
1	0.366808	0.219561	0.243184	0.170447
2	0.197876	0.0928841	0.592017	0.117224
3	0.156552	0.12981	0.20394	0.509698
4	0.366678	0.24037	0.20554	0.187412
5	0.182784	0.0887502	0.604364	0.124101
6	0.143263	0.163581	0.2229	0.470256
7	0.413477	0.278118	0.185674	0.12273
8	0.0522939	0.0398647	0.0463254	0.861516
9	0.921279	0.0256544	0.0268467	0.0262195
10	0.427137	0.155788	0.16696	0.250114
11	0.137098	0.259631	0.191292	0.411979
12	0.120372	0.0833943	0.139064	0.65717
13	0.365722	0.105088	0.25705	0.27214
14	0.0762808	0.797802	0.0631612	0.0627556
15	0.0419212	0.881691	0.0358391	0.040549
16	0.107586	0.105835	0.158907	0.627671
17	0.0370215	0.807172	0.0618803	0.0939267
18	0.0498283	0.0528314	0.775124	0.122217
19	0.464918	0.084781	0.288615	0.161686
20	0.108807	0.279456	0.158304	0.453433
21	0.0422801	0.0503623	0.0546914	0.852666
22	0.550374	0.162933	0.191374	0.0953187
23	0.213228	0.531473	0.0858337	0.169465
24	0.119784	0.587355	0.106553	0.186308
25	0.0659804	0.059545	0.117811	0.756663
26	0.0321493	0.833127	0.0497254	0.0849987
27	0.0905866	0.385192	0.228708	0.295513
28	0.0429254	0.0244242	0.914363	0.0182873
29	0.0560033	0.0535018	0.0414404	0.849055
30	0.88467	0.0344716	0.0315933	0.0492648
31	0.25	0.25	0.25	0.25


TF	Unknown
TF Name	Unknown
Gene	CM000672.2_42336082-42337069(-)_1
Motif	CM000672.2_42336082-42337069(-)_1|1|1x0
Family	C2H2 ZF
Species	Unknown
Pos	A	C	G	T
1	0.701964	0.0870653	0.108956	0.102015
2	0.857279	0.0415495	0.0597612	0.0414099
3	0.0181568	0.0379143	0.0360899	0.907839
4	0.25	0.25	0.25	0.25


TF	Unknown
TF Name	Unknown
Gene	CM000672.2_42336082-42337069(-)_1
Motif	CM000672.2_42336082-42337069(-)_1|2|1x0
Family	C2H2 ZF
Species	Unknown
Pos	A	C	G	T
1	0.305294	0.0367463	0.256834	0.401125
2	0.124092	0.353195	0.0877489	0.434964
3	0.0394827	0.0478658	0.158586	0.754066
4	0.282806	0.053057	0.191878	0.472259
5	0.0217998	0.939772	0.0187954	0.0196326
6	0.020714	0.914368	0.0220904	0.0428277
7	0.592283	0.333978	0.0367346	0.0370045
8	0.742688	0.0986115	0.103243	0.0554572
9	0.818013	0.0879129	0.0551837	0.0388904
10	0.25	0.25	0.25	0.25


TF	Unknown
TF Name	Unknown
Gene	CM000672.2_42336082-42337069(-)_1
Motif	CM000672.2_42336082-42337069(-)_1|3|1x0
Family	C2H2 ZF
Species	Unknown
Pos	A	C	G	T
1	0.5229	0.217371	0.187037	0.0726913
2	0.0173059	0.0963737	0.865296	0.0210249
3	0.026476	0.050345	0.0399144	0.883265
4	0.25	0.25	0.25	0.25


TF	Unknown
TF Name	Unknown
Gene	CM000672.2_42337583-42338438(-)_1
Motif	CM000672.2_42337583-42338438(-)_1|1|1x0
Family	C2H2 ZF
Species	Unknown
Pos	A	C	G	T
1	0.440766	0.192164	0.10485	0.26222
2	0.0939309	0.0428671	0.784326	0.0788762
3	0.0385784	0.018462	0.9231	0.0198598
4	0.25	0.25	0.25	0.25


TF	Unknown
TF Name	Unknown
Gene	CM000672.2_42337583-42338438(-)_1
Motif	CM000672.2_42337583-42338438(-)_1|2|1x0
Family	C2H2 ZF
Species	Unknown
Pos	A	C	G	T
1	0.599989	0.147455	0.17287	0.0796856
2	0.0856847	0.451384	0.0968771	0.366054
3	0.024067	0.0185966	0.0275066	0.92983
4	0.25	0.25	0.25	0.25


TF	Unknown
TF Name	Unknown
Gene	CM000672.2_42520469-42521048(-)_1
Motif	CM000672.2_42520469-42521048(-)_1|1|1x0
Family	C2H2 ZF
Species	Unknown
Pos	A	C	G	T
1	0.0429254	0.0244242	0.914363	0.0182873
2	0.0560033	0.0535018	0.0414404	0.849055
3	0.88467	0.0344716	0.0315933	0.0492648
4	0.25	0.25	0.25	0.25


TF	Unknown
TF Name	Unknown
Gene	CM000672.2_42592615-42594715(-)_1
Motif	CM000672.2_42592615-42594715(-)_1|1|1x0
Family	C2H2 ZF
Species	Unknown
Pos	A	C	G	T
1	0.459115	0.201868	0.223873	0.115143
2	0.148855	0.259718	0.110018	0.481409
3	0.0400482	0.040899	0.0482428	0.87081
4	0.343894	0.161974	0.247619	0.246513
5	0.156935	0.141077	0.176141	0.525847
6	0.108484	0.120994	0.202692	0.56783
7	0.402364	0.155502	0.352704	0.0894305
8	0.113037	0.0978231	0.0835837	0.705556
9	0.0891752	0.0707714	0.093436	0.746617
10	0.513087	0.192456	0.144135	0.150322
11	0.226953	0.152934	0.146352	0.473762
12	0.631347	0.110536	0.148635	0.109482
13	0.264195	0.128503	0.166478	0.440823
14	0.502257	0.21894	0.174523	0.10428
15	0.212956	0.538303	0.108256	0.140485
16	0.516753	0.247449	0.154835	0.0809641
17	0.0978578	0.633628	0.104674	0.16384
18	0.046664	0.0426423	0.0494224	0.861271
19	0.233087	0.154533	0.305933	0.306447
20	0.156871	0.548191	0.141597	0.15334
21	0.186811	0.204016	0.194625	0.414548
22	0.145049	0.0599168	0.734782	0.0602522
23	0.0972434	0.489452	0.0866073	0.326698
24	0.0534381	0.0638788	0.0495387	0.833144
25	0.530849	0.259316	0.0892712	0.120563
26	0.230535	0.0603454	0.643113	0.0660065
27	0.883466	0.0352052	0.0416188	0.0397104
28	0.428611	0.171924	0.179768	0.219698
29	0.242119	0.086954	0.560465	0.110462
30	0.237056	0.137488	0.230196	0.395261
31	0.029343	0.0302046	0.0907759	0.849677
32	0.0222091	0.926438	0.0185288	0.0328239
33	0.712077	0.037574	0.0448001	0.205549
34	0.211314	0.133045	0.345186	0.310455
35	0.124592	0.126141	0.0954449	0.653822
36	0.0843389	0.104512	0.124112	0.687037
37	0.309815	0.163862	0.318021	0.208302
38	0.815119	0.0778682	0.0572397	0.049773
39	0.0596279	0.817451	0.0498183	0.0731031
40	0.0662135	0.0512925	0.805634	0.0768601
41	0.106496	0.0468362	0.773626	0.0730421
42	0.203814	0.544581	0.0830986	0.168506
43	0.25	0.25	0.25	0.25


TF	Unknown
TF Name	Unknown
Gene	CM000672.2_42592615-42594715(-)_1
Motif	CM000672.2_42592615-42594715(-)_1|2|1x0
Family	C2H2 ZF
Species	Unknown
Pos	A	C	G	T
1	0.658422	0.185609	0.087901	0.0680686
2	0.853997	0.0446502	0.0604138	0.0409393
3	0.820462	0.0613932	0.0597972	0.0583477
4	0.0769167	0.0753317	0.12619	0.721562
5	0.0178001	0.890005	0.0341665	0.0580288
6	0.0264731	0.0285145	0.862334	0.0826786
7	0.25	0.25	0.25	0.25


TF	Unknown
TF Name	Unknown
Gene	CM000672.2_43482077-43483179(+)_1
Motif	CM000672.2_43482077-43483179(+)_1|1|1x0
Family	C2H2 ZF
Species	Unknown
Pos	A	C	G	T
1	0.364165	0.12138	0.383942	0.130513
2	0.0511161	0.248311	0.0951328	0.60544
3	0.0297576	0.0181535	0.044416	0.907673
4	0.25	0.25	0.25	0.25


TF	Unknown
TF Name	Unknown
Gene	CM000672.2_43524626-43525386(+)_1
Motif	CM000672.2_43524626-43525386(+)_1|1|1x0
Family	C2H2 ZF
Species	Unknown
Pos	A	C	G	T
1	0.324872	0.368786	0.143918	0.162424
2	0.104455	0.122786	0.0836997	0.689059
3	0.643019	0.136691	0.141993	0.0782968
4	0.482723	0.290572	0.157771	0.0689335
5	0.0269191	0.051963	0.0268066	0.894311
6	0.938678	0.0187736	0.0217227	0.0208257
7	0.392514	0.211795	0.239479	0.156213
8	0.176378	0.071055	0.658572	0.0939944
9	0.136876	0.109278	0.1881	0.565746
10	0.25	0.25	0.25	0.25


TF	Unknown
TF Name	Unknown
Gene	CM000672.2_43556705-43558223(-)_1
Motif	CM000672.2_43556705-43558223(-)_1|1|1x0
Family	C2H2 ZF
Species	Unknown
Pos	A	C	G	T
1	0.580399	0.239504	0.103772	0.0763255
2	0.789737	0.0691619	0.0721677	0.0689337
3	0.762411	0.092206	0.0688446	0.0765388
4	0.374122	0.272982	0.229662	0.123234
5	0.097291	0.0767892	0.639483	0.186437
6	0.627205	0.135569	0.11334	0.123887
7	0.204211	0.156369	0.160534	0.478885
8	0.0529351	0.785116	0.0548625	0.107087
9	0.669176	0.0533664	0.0927758	0.184682
10	0.580399	0.239504	0.103772	0.0763255
11	0.789737	0.0691619	0.0721677	0.0689337
12	0.762411	0.092206	0.0688446	0.0765388
13	0.580399	0.239504	0.103772	0.0763255
14	0.789737	0.0691619	0.0721677	0.0689337
15	0.762411	0.092206	0.0688446	0.0765388
16	0.374122	0.272982	0.229662	0.123234
17	0.097291	0.0767892	0.639483	0.186437
18	0.627205	0.135569	0.11334	0.123887
19	0.385255	0.259186	0.21266	0.142899
20	0.0410571	0.0925709	0.0543908	0.811981
21	0.0227657	0.0186989	0.934945	0.0235909
22	0.385255	0.259186	0.21266	0.142899
23	0.0410571	0.0925709	0.0543908	0.811981
24	0.0227657	0.0186989	0.934945	0.0235909
25	0.272701	0.111443	0.315843	0.300013
26	0.076013	0.160309	0.168388	0.59529
27	0.619318	0.140337	0.158366	0.0819789
28	0.25	0.25	0.25	0.25


TF	Unknown
TF Name	Unknown
Gene	CM000672.2_43616277-43617366(+)_1
Motif	CM000672.2_43616277-43617366(+)_1|1|1x0
Family	C2H2 ZF
Species	Unknown
Pos	A	C	G	T
1	0.437245	0.171485	0.264224	0.127047
2	0.0730664	0.085805	0.0728619	0.768267
3	0.0553273	0.0361733	0.86203	0.0464694
4	0.453535	0.163461	0.147313	0.235691
5	0.13162	0.303721	0.152002	0.412658
6	0.105525	0.0983192	0.162934	0.633222
7	0.223576	0.213079	0.20639	0.356956
8	0.123846	0.287494	0.332473	0.256188
9	0.219387	0.108288	0.512003	0.160322
10	0.284819	0.229303	0.224825	0.261054
11	0.108473	0.160307	0.217537	0.513682
12	0.0987832	0.0622407	0.0752549	0.763721
13	0.236578	0.152174	0.196745	0.414503
14	0.0958231	0.309103	0.363689	0.231385
15	0.0905148	0.0807106	0.692646	0.136129
16	0.400331	0.404885	0.0973988	0.097385
17	0.0652121	0.669928	0.0671751	0.197685
18	0.15212	0.317844	0.114914	0.415122
19	0.0949817	0.0527793	0.81112	0.0411186
20	0.0847723	0.0812385	0.0789028	0.755086
21	0.916146	0.0183229	0.0253773	0.0401535
22	0.186547	0.131883	0.243715	0.437855
23	0.104495	0.237589	0.353851	0.304065
24	0.112264	0.104233	0.647945	0.135558
25	0.446784	0.159268	0.255193	0.138755
26	0.155733	0.475141	0.188779	0.180348
27	0.211857	0.104023	0.455104	0.229017
28	0.492148	0.185525	0.191258	0.131069
29	0.202145	0.267818	0.185408	0.344628
30	0.290186	0.14069	0.181806	0.387318
31	0.336017	0.175463	0.151008	0.337513
32	0.134204	0.153438	0.216889	0.495468
33	0.0605794	0.0407904	0.0480261	0.850604
34	0.25	0.25	0.25	0.25


TF	Unknown
TF Name	Unknown
Gene	CM000672.2_43644052-43644886(-)_1
Motif	CM000672.2_43644052-43644886(-)_1|1|1x0
Family	C2H2 ZF
Species	Unknown
Pos	A	C	G	T
1	0.478113	0.296646	0.173432	0.0518095
2	0.0291896	0.044324	0.0191093	0.907377
3	0.933235	0.0200482	0.0219941	0.0247229
4	0.265015	0.185935	0.276701	0.272349
5	0.807006	0.0403693	0.0710306	0.0815945
6	0.0372714	0.0461548	0.0450935	0.87148
7	0.478113	0.296646	0.173432	0.0518095
8	0.0291896	0.044324	0.0191093	0.907377
9	0.933235	0.0200482	0.0219941	0.0247229
10	0.582736	0.171703	0.138703	0.106857
11	0.864461	0.0333402	0.0577017	0.0444968
12	0.124098	0.196682	0.133217	0.546004
13	0.478113	0.296646	0.173432	0.0518095
14	0.0291896	0.044324	0.0191093	0.907377
15	0.933235	0.0200482	0.0219941	0.0247229
16	0.512867	0.177738	0.2112	0.0981942
17	0.928793	0.0185759	0.0311902	0.0214404
18	0.0292315	0.0303417	0.033191	0.907236
19	0.347142	0.292029	0.252835	0.107994
20	0.0224647	0.0291031	0.0209329	0.927499
21	0.911939	0.0266084	0.0276058	0.0338465
22	0.25	0.25	0.25	0.25


TF	Unknown
TF Name	Unknown
Gene	CM000672.2_45003311-45004040(+)_1
Motif	CM000672.2_45003311-45004040(+)_1|1|1x0
Family	C2H2 ZF
Species	Unknown
Pos	A	C	G	T
1	0.588466	0.246618	0.0675833	0.0973329
2	0.204505	0.0401879	0.710498	0.0448092
3	0.936634	0.0187327	0.0229525	0.0216812
4	0.588466	0.246618	0.0675833	0.0973329
5	0.204505	0.0401879	0.710498	0.0448092
6	0.936634	0.0187327	0.0229525	0.0216812
7	0.557535	0.270967	0.091065	0.0804322
8	0.763939	0.0735054	0.0932468	0.0693091
9	0.811043	0.0711424	0.0528423	0.0649724
10	0.557535	0.270967	0.091065	0.0804322
11	0.763939	0.0735054	0.0932468	0.0693091
12	0.811043	0.0711424	0.0528423	0.0649724
13	0.539676	0.302927	0.103851	0.0535465
14	0.0732768	0.61174	0.0603944	0.254589
15	0.903772	0.0281422	0.0364603	0.0316254
16	0.25	0.25	0.25	0.25


TF	Unknown
TF Name	Unknown
Gene	CM000672.2_77733159-77734215(+)_1
Motif	CM000672.2_77733159-77734215(+)_1|1|1x0
Family	C2H2 ZF
Species	Unknown
Pos	A	C	G	T
1	0.23353	0.223878	0.111489	0.431104
2	0.0506863	0.014908	0.189004	0.745401
3	0.0598488	0.024056	0.0269885	0.889107
4	0.25	0.25	0.25	0.25


TF	Unknown
TF Name	Unknown
Gene	CM000672.2_77733159-77734215(+)_1
Motif	CM000672.2_77733159-77734215(+)_1|2|1x0
Family	C2H2 ZF
Species	Unknown
Pos	A	C	G	T
1	0.152864	0.16909	0.0782937	0.599752
2	0.161219	0.0661515	0.255441	0.517189
3	0.374105	0.160117	0.154287	0.311492
4	0.430346	0.177282	0.154196	0.238177
5	0.149717	0.149697	0.101759	0.598826
6	0.0621494	0.895997	0.0179199	0.023934
7	0.25	0.25	0.25	0.25


TF	Unknown
TF Name	Unknown
Gene	CM000672.2_77733159-77734215(+)_1
Motif	CM000672.2_77733159-77734215(+)_1|3|1x0
Family	C2H2 ZF
Species	Unknown
Pos	A	C	G	T
1	0.0422764	0.0183196	0.915982	0.0234224
2	0.20483	0.111231	0.0865822	0.597357
3	0.139011	0.046423	0.0422666	0.7723
4	0.25	0.25	0.25	0.25


TF	Unknown
TF Name	Unknown
Gene	CM000672.2_77733159-77734215(+)_1
Motif	CM000672.2_77733159-77734215(+)_1|4|1x0
Family	C2H2 ZF
Species	Unknown
Pos	A	C	G	T
1	0.300442	0.393921	0.206662	0.0989757
2	0.0854289	0.182105	0.22027	0.512196
3	0.835318	0.0167064	0.0951014	0.0528745
4	0.25	0.25	0.25	0.25


TF	Unknown
TF Name	Unknown
Gene	CM000673.2_3359120-3360584(-)_1
Motif	CM000673.2_3359120-3360584(-)_1|1|1x0
Family	C2H2 ZF
Species	Unknown
Pos	A	C	G	T
1	0.923795	0.024545	0.0184759	0.0331839
2	0.374124	0.510764	0.0972902	0.0178217
3	0.0510332	0.0330134	0.1178	0.798153
4	0.25	0.25	0.25	0.25


TF	Unknown
TF Name	Unknown
Gene	CM000673.2_3359120-3360584(-)_1
Motif	CM000673.2_3359120-3360584(-)_1|2|1x0
Family	C2H2 ZF
Species	Unknown
Pos	A	C	G	T
1	0.398478	0.290554	0.118784	0.192184
2	0.114326	0.0763427	0.727181	0.0821502
3	0.820287	0.0582274	0.0675567	0.0539289
4	0.519084	0.225871	0.138211	0.116834
5	0.687266	0.0988293	0.120553	0.0933517
6	0.65066	0.118422	0.11639	0.114528
7	0.125323	0.0943237	0.218491	0.561862
8	0.0785958	0.750953	0.0814372	0.0890141
9	0.0907177	0.19185	0.102934	0.614498
10	0.519084	0.225871	0.138211	0.116834
11	0.687266	0.0988293	0.120553	0.0933517
12	0.65066	0.118422	0.11639	0.114528
13	0.029343	0.0302046	0.0907759	0.849677
14	0.0222091	0.926438	0.0185288	0.0328239
15	0.712077	0.037574	0.0448001	0.205549
16	0.543188	0.14343	0.202988	0.110394
17	0.287965	0.229469	0.160314	0.322253
18	0.182115	0.0832907	0.115048	0.619547
19	0.350125	0.341804	0.105157	0.202915
20	0.104581	0.103058	0.70373	0.0886311
21	0.783907	0.0629056	0.0878744	0.0653132
22	0.125323	0.0943237	0.218491	0.561862
23	0.0785958	0.750953	0.0814372	0.0890141
24	0.0907177	0.19185	0.102934	0.614498
25	0.25	0.25	0.25	0.25


TF	Unknown
TF Name	Unknown
Gene	CM000673.2_6955592-6956528(+)_1
Motif	CM000673.2_6955592-6956528(+)_1|1|1x0
Family	C2H2 ZF
Species	Unknown
Pos	A	C	G	T
1	0.493628	0.117801	0.196098	0.192474
2	0.469651	0.0835738	0.108222	0.338554
3	0.0269607	0.0256664	0.921404	0.025969
4	0.0391319	0.0300786	0.902813	0.0279762
5	0.0526243	0.130348	0.0576389	0.759389
6	0.0329425	0.018232	0.911601	0.0372249
7	0.25	0.25	0.25	0.25


TF	Unknown
TF Name	Unknown
Gene	CM000673.2_6955592-6956528(+)_1
Motif	CM000673.2_6955592-6956528(+)_1|2|1x0
Family	C2H2 ZF
Species	Unknown
Pos	A	C	G	T
1	0.41421	0.14518	0.235169	0.20544
2	0.652967	0.0946053	0.109304	0.143123
3	0.0306709	0.0434179	0.896155	0.0297565
4	0.0391319	0.0300786	0.902813	0.0279762
5	0.0526243	0.130348	0.0576389	0.759389
6	0.0329425	0.018232	0.911601	0.0372249
7	0.25	0.25	0.25	0.25


TF	Unknown
TF Name	Unknown
Gene	CM000673.2_6999864-7001712(-)_1
Motif	CM000673.2_6999864-7001712(-)_1|1|1x0
Family	C2H2 ZF
Species	Unknown
Pos	A	C	G	T
1	0.0391691	0.0224636	0.911563	0.0268046
2	0.0240071	0.922494	0.0184499	0.0350493
3	0.683462	0.0452157	0.0577865	0.213535
4	0.25	0.25	0.25	0.25


TF	Unknown
TF Name	Unknown
Gene	CM000673.2_6999864-7001712(-)_1
Motif	CM000673.2_6999864-7001712(-)_1|2|1x0
Family	C2H2 ZF
Species	Unknown
Pos	A	C	G	T
1	0.741228	0.124698	0.0958555	0.0382191
2	0.0697942	0.358367	0.0427548	0.529084
3	0.930385	0.0186077	0.0194971	0.0315103
4	0.25	0.25	0.25	0.25


TF	Unknown
TF Name	Unknown
Gene	CM000673.2_6999864-7001712(-)_1
Motif	CM000673.2_6999864-7001712(-)_1|3|1x0
Family	C2H2 ZF
Species	Unknown
Pos	A	C	G	T
1	0.520708	0.0954917	0.317856	0.0659444
2	0.0879337	0.141329	0.0486459	0.722091
3	0.0788499	0.0476156	0.0489682	0.824566
4	0.624549	0.12261	0.151901	0.100939
5	0.86297	0.0533605	0.0403706	0.0432987
6	0.0411381	0.0616733	0.047116	0.850073
7	0.527486	0.222448	0.0813705	0.168695
8	0.0487581	0.0426321	0.86487	0.0437401
9	0.916838	0.027159	0.0292812	0.0267215
10	0.156618	0.124267	0.378587	0.340528
11	0.122892	0.0520411	0.713323	0.111744
12	0.197225	0.1315	0.479811	0.191464
13	0.238659	0.109824	0.261062	0.390455
14	0.0497303	0.831091	0.0435772	0.0756015
15	0.0856561	0.133935	0.123888	0.656521
16	0.596499	0.235203	0.0976211	0.0706772
17	0.809656	0.0625663	0.0654283	0.0623492
18	0.782774	0.0849306	0.0624676	0.0698282
19	0.596499	0.235203	0.0976211	0.0706772
20	0.809656	0.0625663	0.0654283	0.0623492
21	0.782774	0.0849306	0.0624676	0.0698282
22	0.358915	0.114316	0.420114	0.106655
23	0.0453921	0.0876076	0.061186	0.805814
24	0.0199082	0.0186307	0.931534	0.0299268
25	0.25	0.25	0.25	0.25


TF	Unknown
TF Name	Unknown
Gene	CM000673.2_23790226-23790685(+)_1
Motif	CM000673.2_23790226-23790685(+)_1|1|1x0
Family	C2H2 ZF
Species	Unknown
Pos	A	C	G	T
1	0.414868	0.17937	0.320883	0.0848789
2	0.160027	0.068787	0.0524921	0.718694
3	0.154303	0.0602243	0.134638	0.650835
4	0.304474	0.40002	0.152558	0.142948
5	0.933261	0.0192984	0.0264378	0.0210024
6	0.0222844	0.935088	0.0187018	0.0239259
7	0.158676	0.101247	0.364052	0.376025
8	0.223413	0.236336	0.406269	0.133982
9	0.486453	0.396474	0.0594863	0.057586
10	0.25	0.25	0.25	0.25


TF	Unknown
TF Name	Unknown
Gene	CM000673.2_46704315-46705860(+)_1
Motif	CM000673.2_46704315-46705860(+)_1|1|1x0
Family	C2H2 ZF
Species	Unknown
Pos	A	C	G	T
1	0.0309875	0.0215148	0.928919	0.0185784
2	0.165071	0.19945	0.269293	0.366187
3	0.0510406	0.0373869	0.0518028	0.85977
4	0.06307	0.0541034	0.82893	0.0538961
5	0.12946	0.0951311	0.656123	0.119287
6	0.251654	0.231503	0.118378	0.398465
7	0.315216	0.284044	0.251963	0.148777
8	0.203732	0.435312	0.0954444	0.265512
9	0.0991207	0.488269	0.140839	0.271772
10	0.103776	0.0433751	0.800283	0.0525659
11	0.172985	0.409066	0.0833685	0.33458
12	0.845383	0.0588889	0.0423064	0.0534215
13	0.216306	0.42411	0.189779	0.169805
14	0.804195	0.0487965	0.0950721	0.0519366
15	0.840498	0.054702	0.0473762	0.0574239
16	0.366106	0.24359	0.227928	0.162377
17	0.123407	0.154247	0.222871	0.499474
18	0.328403	0.114078	0.184472	0.373046
19	0.165701	0.186784	0.179559	0.467956
20	0.0801834	0.126291	0.198856	0.594669
21	0.031376	0.0303571	0.88701	0.0512571
22	0.355777	0.185486	0.169761	0.288975
23	0.135741	0.586742	0.200979	0.0765384
24	0.11113	0.193603	0.413654	0.281613
25	0.189737	0.25445	0.204347	0.351466
26	0.162509	0.135159	0.14368	0.558652
27	0.192575	0.182006	0.38977	0.235649
28	0.38933	0.13217	0.291088	0.187412
29	0.145084	0.0624728	0.719903	0.0725402
30	0.889286	0.033699	0.033213	0.0438021
31	0.25	0.25	0.25	0.25


TF	Unknown
TF Name	Unknown
Gene	CM000673.2_65794336-65795338(+)_1
Motif	CM000673.2_65794336-65795338(+)_1|1|1x0
Family	C2H2 ZF
Species	Unknown
Pos	A	C	G	T
1	0.295826	0.294396	0.263982	0.145796
2	0.0360704	0.926252	0.018525	0.0191525
3	0.0382698	0.908938	0.022618	0.0301746
4	0.118573	0.0667137	0.727023	0.0876908
5	0.258197	0.184256	0.275588	0.281959
6	0.131841	0.23899	0.246838	0.382332
7	0.25	0.25	0.25	0.25


TF	Unknown
TF Name	Unknown
Gene	CM000673.2_65794336-65795338(+)_1
Motif	CM000673.2_65794336-65795338(+)_1|2|1x0
Family	C2H2 ZF
Species	Unknown
Pos	A	C	G	T
1	0.533286	0.144739	0.19816	0.123815
2	0.093088	0.0248117	0.106646	0.775454
3	0.821899	0.016438	0.0234487	0.138214
4	0.25	0.25	0.25	0.25


TF	Unknown
TF Name	Unknown
Gene	CM000673.2_65794336-65795338(+)_1
Motif	CM000673.2_65794336-65795338(+)_1|3|1x0
Family	C2H2 ZF
Species	Unknown
Pos	A	C	G	T
1	0.0224737	0.0193886	0.474824	0.483314
2	0.0618981	0.0151093	0.342341	0.580652
3	0.0175617	0.0394487	0.878086	0.0649035
4	0.25	0.25	0.25	0.25


TF	Unknown
TF Name	Unknown
Gene	CM000673.2_71816514-71817120(-)_1
Motif	CM000673.2_71816514-71817120(-)_1|1|1x0
Family	C2H2 ZF
Species	Unknown
Pos	A	C	G	T
1	0.0304622	0.0258171	0.925216	0.0185043
2	0.911725	0.0412286	0.0278657	0.0191806
3	0.673917	0.0532755	0.119944	0.152864
4	0.0672765	0.0437157	0.849422	0.0395854
5	0.0987335	0.038326	0.808586	0.054354
6	0.901763	0.0255118	0.0290576	0.0436674
7	0.25	0.25	0.25	0.25


TF	Unknown
TF Name	Unknown
Gene	CM000673.2_78385175-78385736(+)_1
Motif	CM000673.2_78385175-78385736(+)_1|1|1x0
Family	C2H2 ZF
Species	Unknown
Pos	A	C	G	T
1	0.199703	0.0823983	0.32126	0.396639
2	0.212501	0.163579	0.218757	0.405163
3	0.0807284	0.132116	0.0559525	0.731203
4	0.0748317	0.042229	0.129841	0.753098
5	0.0299078	0.931084	0.0186217	0.0203862
6	0.0471012	0.0967321	0.0717397	0.784427
7	0.25	0.25	0.25	0.25


TF	Unknown
TF Name	Unknown
Gene	CM000673.2_78385175-78385736(+)_1
Motif	CM000673.2_78385175-78385736(+)_1|2|1x0
Family	C2H2 ZF
Species	Unknown
Pos	A	C	G	T
1	0.0402922	0.0331627	0.908378	0.0181676
2	0.0340789	0.157358	0.0705641	0.737999
3	0.0188825	0.0196173	0.895201	0.0662989
4	0.25	0.25	0.25	0.25


TF	Unknown
TF Name	Unknown
Gene	CM000673.2_123725999-123727124(-)_1
Motif	CM000673.2_123725999-123727124(-)_1|1|1x0
Family	C2H2 ZF
Species	Unknown
Pos	A	C	G	T
1	0.129307	0.0849187	0.642966	0.142809
2	0.122688	0.0524274	0.686934	0.137951
3	0.104202	0.0169378	0.846888	0.0319728
4	0.0708711	0.0498606	0.799366	0.0799023
5	0.166105	0.0506475	0.691704	0.091543
6	0.429747	0.155105	0.191658	0.22349
7	0.25	0.25	0.25	0.25


TF	Unknown
TF Name	Unknown
Gene	CM000673.2_123725999-123727124(-)_1
Motif	CM000673.2_123725999-123727124(-)_1|2|1x0
Family	C2H2 ZF
Species	Unknown
Pos	A	C	G	T
1	0.288438	0.112777	0.361861	0.236925
2	0.104217	0.205022	0.17692	0.51384
3	0.152107	0.119662	0.0626659	0.665565
4	0.421184	0.143558	0.155402	0.279856
5	0.281776	0.101638	0.384926	0.231661
6	0.0731409	0.550984	0.127678	0.248198
7	0.593746	0.127676	0.228673	0.049906
8	0.0811241	0.383935	0.0523873	0.482554
9	0.902118	0.0239351	0.0327987	0.0411486
10	0.0394923	0.0248115	0.874064	0.061632
11	0.0185028	0.92514	0.0198832	0.0364735
12	0.0875867	0.118044	0.129305	0.665065
13	0.25	0.25	0.25	0.25


TF	Unknown
TF Name	Unknown
Gene	CM000673.2_123725999-123727124(-)_1
Motif	CM000673.2_123725999-123727124(-)_1|3|1x0
Family	C2H2 ZF
Species	Unknown
Pos	A	C	G	T
1	0.117619	0.114318	0.552229	0.215833
2	0.122845	0.074119	0.623128	0.179908
3	0.0867503	0.0393293	0.820383	0.0535375
4	0.0554835	0.0394648	0.836826	0.0682253
5	0.195119	0.0497565	0.713941	0.0411832
6	0.0200167	0.0188041	0.940204	0.0209752
7	0.25	0.25	0.25	0.25


TF	Unknown
TF Name	Unknown
Gene	CM000674.2_8176974-8177580(+)_1
Motif	CM000674.2_8176974-8177580(+)_1|1|1x0
Family	C2H2 ZF
Species	Unknown
Pos	A	C	G	T
1	0.0304622	0.0258171	0.925216	0.0185043
2	0.911725	0.0412286	0.0278657	0.0191806
3	0.673917	0.0532755	0.119944	0.152864
4	0.0672765	0.0437157	0.849422	0.0395854
5	0.0987335	0.038326	0.808586	0.054354
6	0.901763	0.0255118	0.0290576	0.0436674
7	0.116694	0.140802	0.606425	0.13608
8	0.182513	0.105268	0.372679	0.33954
9	0.201817	0.094086	0.280271	0.423825
10	0.25	0.25	0.25	0.25


TF	Unknown
TF Name	Unknown
Gene	CM000674.2_48342975-48343764(-)_1
Motif	CM000674.2_48342975-48343764(-)_1|1|1x0
Family	C2H2 ZF
Species	Unknown
Pos	A	C	G	T
1	0.225212	0.129127	0.111969	0.533692
2	0.114644	0.0405715	0.790219	0.0545657
3	0.309118	0.201728	0.168112	0.321041
4	0.0608762	0.0506786	0.797803	0.0906424
5	0.0348716	0.0197422	0.909299	0.0360876
6	0.037902	0.0176023	0.880116	0.0643792
7	0.0470758	0.0290919	0.83114	0.0926924
8	0.104627	0.0621567	0.760882	0.0723345
9	0.145868	0.0575361	0.06695	0.729646
10	0.25	0.25	0.25	0.25


TF	Unknown
TF Name	Unknown
Gene	CM000674.2_48342975-48343764(-)_1
Motif	CM000674.2_48342975-48343764(-)_1|2|1x0
Family	C2H2 ZF
Species	Unknown
Pos	A	C	G	T
1	0.0608762	0.0506786	0.797803	0.0906424
2	0.0348716	0.0197422	0.909299	0.0360876
3	0.037902	0.0176023	0.880116	0.0643792
4	0.0608762	0.0506786	0.797803	0.0906424
5	0.0348716	0.0197422	0.909299	0.0360876
6	0.037902	0.0176023	0.880116	0.0643792
7	0.25	0.25	0.25	0.25


TF	Unknown
TF Name	Unknown
Gene	CM000674.2_57002781-57004944(-)_1
Motif	CM000674.2_57002781-57004944(-)_1|1|1x0
Family	C2H2 ZF
Species	Unknown
Pos	A	C	G	T
1	0.371683	0.158022	0.424754	0.0455413
2	0.140034	0.0975422	0.0185178	0.743906
3	0.0452888	0.905522	0.0181104	0.0310788
4	0.25	0.25	0.25	0.25


TF	Unknown
TF Name	Unknown
Gene	CM000674.2_57002781-57004944(-)_1
Motif	CM000674.2_57002781-57004944(-)_1|2|1x0
Family	C2H2 ZF
Species	Unknown
Pos	A	C	G	T
1	0.0716715	0.0141147	0.705734	0.20848
2	0.341747	0.0591509	0.187131	0.411971
3	0.0485654	0.830637	0.0372891	0.0835081
4	0.0625111	0.0900594	0.178126	0.669303
5	0.0667051	0.0310876	0.160007	0.7422
6	0.0652384	0.0815968	0.0392493	0.813916
7	0.25	0.25	0.25	0.25


TF	Unknown
TF Name	Unknown
Gene	CM000674.2_57002781-57004944(-)_1
Motif	CM000674.2_57002781-57004944(-)_1|3|1x0
Family	C2H2 ZF
Species	Unknown
Pos	A	C	G	T
1	0.118945	0.241726	0.0910284	0.5483
2	0.0205313	0.0182764	0.0473738	0.913819
3	0.320427	0.0320952	0.0513567	0.596121
4	0.25	0.25	0.25	0.25


TF	Unknown
TF Name	Unknown
Gene	CM000674.2_57002781-57004944(-)_1
Motif	CM000674.2_57002781-57004944(-)_1|4|1x0
Family	C2H2 ZF
Species	Unknown
Pos	A	C	G	T
1	0.183094	0.0248298	0.705682	0.0863938
2	0.393989	0.114525	0.142728	0.348757
3	0.152637	0.209268	0.147562	0.490533
4	0.437042	0.204861	0.283522	0.0745751
5	0.0886352	0.595609	0.0989069	0.216849
6	0.170709	0.236583	0.32533	0.267378
7	0.402549	0.0360457	0.282351	0.279055
8	0.0732481	0.595045	0.163458	0.168249
9	0.0178561	0.0241813	0.0651559	0.892807
10	0.25	0.25	0.25	0.25


TF	Unknown
TF Name	Unknown
Gene	CM000674.2_124012078-124012927(+)_1
Motif	CM000674.2_124012078-124012927(+)_1|1|1x0
Family	C2H2 ZF
Species	Unknown
Pos	A	C	G	T
1	0.454872	0.265482	0.190632	0.0890133
2	0.0315627	0.0460288	0.0262205	0.896188
3	0.919411	0.02604	0.0249667	0.0295821
4	0.442924	0.283053	0.203042	0.0709803
5	0.0200885	0.0317027	0.0198525	0.928356
6	0.931797	0.0203363	0.0219218	0.0259449
7	0.442924	0.283053	0.203042	0.0709803
8	0.0200885	0.0317027	0.0198525	0.928356
9	0.931797	0.0203363	0.0219218	0.0259449
10	0.539286	0.155992	0.215165	0.0895568
11	0.0888609	0.294225	0.0714432	0.54547
12	0.0207627	0.0187811	0.0214001	0.939056
13	0.513154	0.206372	0.113032	0.167441
14	0.708169	0.0651415	0.11094	0.115749
15	0.136203	0.310564	0.232905	0.320328
16	0.226181	0.0916279	0.117445	0.564746
17	0.131057	0.0944822	0.686631	0.0878299
18	0.0896627	0.0686222	0.102181	0.739534
19	0.0647759	0.0561129	0.807003	0.0721083
20	0.097561	0.0680991	0.72772	0.10662
21	0.308231	0.144384	0.298242	0.249144
22	0.359615	0.056406	0.341186	0.242793
23	0.154348	0.36907	0.120343	0.356239
24	0.0635022	0.0794114	0.148512	0.708574
25	0.147577	0.150647	0.268837	0.432938
26	0.185574	0.529222	0.117403	0.1678
27	0.145722	0.459533	0.175806	0.218939
28	0.25	0.25	0.25	0.25


TF	Unknown
TF Name	Unknown
Gene	CM000674.2_132925375-132927205(-)_1
Motif	CM000674.2_132925375-132927205(-)_1|1|1x0
Family	C2H2 ZF
Species	Unknown
Pos	A	C	G	T
1	0.371841	0.158665	0.17783	0.291665
2	0.0819229	0.158108	0.145327	0.614642
3	0.0264573	0.0220721	0.922451	0.0290199
4	0.139743	0.0948683	0.612259	0.15313
5	0.134075	0.0612688	0.655289	0.149367
6	0.118859	0.0222981	0.81881	0.0400333
7	0.318167	0.134302	0.225413	0.322119
8	0.261166	0.172703	0.234132	0.331999
9	0.187432	0.490943	0.146561	0.175064
10	0.35807	0.141587	0.203943	0.2964
11	0.40752	0.106269	0.209247	0.276964
12	0.586438	0.18186	0.122683	0.10902
13	0.192186	0.0702001	0.583192	0.154422
14	0.430568	0.109712	0.125428	0.334292
15	0.0817348	0.170999	0.0680087	0.679257
16	0.253444	0.163638	0.21076	0.372158
17	0.188163	0.331368	0.145019	0.33545
18	0.12299	0.641236	0.0780171	0.157758
19	0.43946	0.316187	0.145342	0.0990113
20	0.0351694	0.057373	0.03448	0.872978
21	0.915921	0.0245507	0.0272182	0.0323099
22	0.362914	0.144663	0.255678	0.236745
23	0.304562	0.155057	0.247262	0.293119
24	0.186545	0.268718	0.226545	0.318191
25	0.14485	0.191788	0.478539	0.184823
26	0.121482	0.356559	0.17612	0.345839
27	0.117081	0.0892822	0.675756	0.117881
28	0.277494	0.111544	0.206741	0.404222
29	0.202456	0.115549	0.259501	0.422495
30	0.0647141	0.0632858	0.803607	0.0683932
31	0.12022	0.0686013	0.751807	0.0593725
32	0.136139	0.12315	0.114444	0.626268
33	0.0586364	0.0379466	0.861211	0.0422059
34	0.391619	0.0971255	0.218558	0.292697
35	0.155338	0.123368	0.207896	0.513399
36	0.0790386	0.0711711	0.118437	0.731353
37	0.312411	0.347108	0.17107	0.169411
38	0.136385	0.124346	0.560701	0.178569
39	0.430005	0.191335	0.253617	0.125044
40	0.147642	0.0643298	0.677726	0.110302
41	0.10741	0.111873	0.124501	0.656216
42	0.0300804	0.0183753	0.918766	0.0327785
43	0.306197	0.163771	0.302374	0.227658
44	0.0845488	0.0862006	0.148032	0.681219
45	0.0451661	0.0804162	0.822695	0.0517231
46	0.386321	0.17928	0.246634	0.187764
47	0.105392	0.112605	0.122359	0.659644
48	0.769946	0.056628	0.106125	0.0673013
49	0.188484	0.0937283	0.215738	0.50205
50	0.20848	0.13722	0.278891	0.37541
51	0.102009	0.0949958	0.668733	0.134262
52	0.25	0.25	0.25	0.25


TF	Unknown
TF Name	Unknown
Gene	CM000674.2_133010101-133011478(+)_1
Motif	CM000674.2_133010101-133011478(+)_1|1|1x0
Family	C2H2 ZF
Species	Unknown
Pos	A	C	G	T
1	0.346321	0.132018	0.192841	0.32882
2	0.177569	0.159311	0.179259	0.483861
3	0.104582	0.0869266	0.123607	0.684884
4	0.404379	0.408384	0.109737	0.0775006
5	0.047214	0.112775	0.0694431	0.770568
6	0.881406	0.0345181	0.0432014	0.0408748
7	0.368404	0.300939	0.17697	0.153687
8	0.058795	0.108656	0.0608073	0.771742
9	0.0213198	0.0194944	0.935089	0.0240966
10	0.374955	0.122163	0.223169	0.279714
11	0.279407	0.172822	0.168687	0.379084
12	0.198546	0.298883	0.23277	0.269801
13	0.268574	0.125055	0.102249	0.504122
14	0.306017	0.16553	0.209981	0.318472
15	0.309919	0.17842	0.314104	0.197558
16	0.315814	0.138019	0.263759	0.282408
17	0.0993088	0.0824448	0.0913944	0.726852
18	0.0187343	0.0198417	0.936717	0.0247067
19	0.436255	0.205378	0.207973	0.150394
20	0.263378	0.139926	0.24843	0.348266
21	0.240172	0.122977	0.246731	0.390119
22	0.390796	0.189154	0.160465	0.259585
23	0.310207	0.189727	0.267077	0.232989
24	0.236539	0.238214	0.279655	0.245592
25	0.335028	0.186297	0.290351	0.188324
26	0.246689	0.193277	0.196654	0.363381
27	0.194159	0.174692	0.14313	0.488019
28	0.260748	0.0809275	0.296971	0.361353
29	0.136785	0.0901396	0.21318	0.559895
30	0.0538547	0.0733817	0.137658	0.735106
31	0.587674	0.0564888	0.204877	0.15096
32	0.275014	0.13436	0.247389	0.343238
33	0.0238677	0.0303931	0.0409113	0.904828
34	0.672393	0.192952	0.0814091	0.0532459
35	0.905444	0.0223911	0.0480342	0.0241308
36	0.0355851	0.0865315	0.101489	0.776394
37	0.448545	0.147817	0.190193	0.213445
38	0.425134	0.117483	0.191173	0.266211
39	0.126918	0.214755	0.173836	0.484491
40	0.25	0.25	0.25	0.25


TF	Unknown
TF Name	Unknown
Gene	CM000674.2_133056721-133058929(+)_1
Motif	CM000674.2_133056721-133058929(+)_1|1|1x0
Family	C2H2 ZF
Species	Unknown
Pos	A	C	G	T
1	0.630258	0.100079	0.154282	0.11538
2	0.220842	0.233267	0.246288	0.299603
3	0.796867	0.0562584	0.0670548	0.07982
4	0.630258	0.100079	0.154282	0.11538
5	0.220842	0.233267	0.246288	0.299603
6	0.796867	0.0562584	0.0670548	0.07982
7	0.205175	0.196136	0.327972	0.270718
8	0.0810424	0.0836344	0.687249	0.148075
9	0.0890161	0.0416025	0.822432	0.0469496
10	0.426018	0.171402	0.196529	0.20605
11	0.304505	0.383459	0.100953	0.211083
12	0.238309	0.506319	0.115554	0.139819
13	0.062192	0.0485063	0.822267	0.0670349
14	0.129309	0.423818	0.175468	0.271405
15	0.103388	0.66434	0.128315	0.103958
16	0.637886	0.175261	0.0982719	0.0885806
17	0.137648	0.146262	0.176916	0.539174
18	0.669941	0.0975003	0.110697	0.121863
19	0.37096	0.181171	0.189631	0.258237
20	0.195486	0.363283	0.152779	0.288451
21	0.191539	0.58481	0.0937418	0.129909
22	0.322507	0.314796	0.0921973	0.2705
23	0.034533	0.0242244	0.915209	0.0260333
24	0.918274	0.0267273	0.0290267	0.0259724
25	0.307021	0.283085	0.196492	0.213402
26	0.26842	0.273554	0.14951	0.308516
27	0.188934	0.393858	0.233152	0.184056
28	0.147642	0.0643298	0.677726	0.110302
29	0.10741	0.111873	0.124501	0.656216
30	0.0300804	0.0183753	0.918766	0.0327785
31	0.322507	0.314796	0.0921973	0.2705
32	0.034533	0.0242244	0.915209	0.0260333
33	0.918274	0.0267273	0.0290267	0.0259724
34	0.426018	0.171402	0.196529	0.20605
35	0.304505	0.383459	0.100953	0.211083
36	0.238309	0.506319	0.115554	0.139819
37	0.062192	0.0485063	0.822267	0.0670349
38	0.129309	0.423818	0.175468	0.271405
39	0.103388	0.66434	0.128315	0.103958
40	0.438423	0.199461	0.168714	0.193402
41	0.123349	0.124412	0.167641	0.584598
42	0.0359179	0.0262647	0.89989	0.0379271
43	0.450627	0.188681	0.212819	0.147874
44	0.777007	0.0761345	0.0918008	0.0550578
45	0.162629	0.585049	0.112443	0.139879
46	0.248849	0.236865	0.103696	0.41059
47	0.0615122	0.0658429	0.789111	0.0835342
48	0.0495609	0.035782	0.876822	0.0378353
49	0.459748	0.189612	0.134361	0.216278
50	0.124232	0.106784	0.141142	0.627842
51	0.790683	0.0589661	0.0785667	0.0717844
52	0.637886	0.175261	0.0982719	0.0885806
53	0.137648	0.146262	0.176916	0.539174
54	0.669941	0.0975003	0.110697	0.121863
55	0.208515	0.142945	0.202395	0.446145
56	0.170918	0.223133	0.300655	0.305293
57	0.225188	0.237439	0.367083	0.170289
58	0.25	0.25	0.25	0.25


TF	Unknown
TF Name	Unknown
Gene	CM000674.2_133105436-133106648(+)_1
Motif	CM000674.2_133105436-133106648(+)_1|1|1x0
Family	C2H2 ZF
Species	Unknown
Pos	A	C	G	T
1	0.43877	0.0998665	0.308715	0.152649
2	0.80181	0.068035	0.0690561	0.0610984
3	0.0416387	0.284857	0.0428276	0.630677
4	0.312259	0.239685	0.244788	0.203269
5	0.040322	0.0744193	0.0705102	0.814749
6	0.0284032	0.0394052	0.82598	0.106211
7	0.46602	0.181459	0.176244	0.176277
8	0.121868	0.157053	0.116455	0.604624
9	0.104117	0.066048	0.0676228	0.762212
10	0.225694	0.128539	0.253853	0.391915
11	0.293274	0.501846	0.133227	0.0716527
12	0.207672	0.553766	0.111822	0.12674
13	0.135549	0.0908114	0.62464	0.149
14	0.129485	0.0576086	0.66812	0.144787
15	0.112863	0.0199963	0.830515	0.0366261
16	0.106248	0.0904178	0.709821	0.0935131
17	0.23279	0.255141	0.198436	0.313633
18	0.227457	0.102154	0.535026	0.135363
19	0.0482773	0.0348071	0.887577	0.0293388
20	0.817326	0.0504589	0.0657341	0.0664808
21	0.0483706	0.018198	0.909901	0.0235306
22	0.308931	0.172809	0.238362	0.279898
23	0.236204	0.369024	0.230368	0.164404
24	0.142377	0.128022	0.172335	0.557265
25	0.521604	0.132086	0.253459	0.092852
26	0.857616	0.0629199	0.0386968	0.0407675
27	0.741942	0.130585	0.0529227	0.0745502
28	0.312259	0.239685	0.244788	0.203269
29	0.040322	0.0744193	0.0705102	0.814749
30	0.0284032	0.0394052	0.82598	0.106211
31	0.25	0.25	0.25	0.25


TF	Unknown
TF Name	Unknown
Gene	CM000674.2_133120286-133121990(-)_1
Motif	CM000674.2_133120286-133121990(-)_1|1|1x0
Family	C2H2 ZF
Species	Unknown
Pos	A	C	G	T
1	0.404131	0.283397	0.217791	0.0946812
2	0.0411625	0.0590951	0.0407787	0.858964
3	0.863577	0.0416653	0.0442197	0.0505375
4	0.0261753	0.0200436	0.93508	0.0187016
5	0.0563889	0.132593	0.0450788	0.765939
6	0.0801376	0.0434288	0.104749	0.771684
7	0.29789	0.202171	0.330608	0.16933
8	0.177881	0.219985	0.165846	0.436289
9	0.264307	0.255366	0.185464	0.294863
10	0.411083	0.153947	0.238164	0.196806
11	0.259019	0.0553276	0.609483	0.0761699
12	0.131949	0.0656156	0.10086	0.701575
13	0.307205	0.164602	0.14694	0.381253
14	0.453032	0.111006	0.172643	0.263319
15	0.17947	0.162025	0.225311	0.433193
16	0.364352	0.334552	0.170609	0.130488
17	0.068832	0.0829203	0.0540497	0.794198
18	0.842598	0.0499264	0.0473204	0.0601554
19	0.214801	0.0740686	0.643837	0.0672935
20	0.0661685	0.781604	0.0453678	0.106859
21	0.0441044	0.864627	0.0413641	0.0499047
22	0.25	0.25	0.25	0.25


TF	Unknown
TF Name	Unknown
Gene	CM000674.2_133155474-133156965(+)_1
Motif	CM000674.2_133155474-133156965(+)_1|1|1x0
Family	C2H2 ZF
Species	Unknown
Pos	A	C	G	T
1	0.355952	0.268753	0.228497	0.146798
2	0.0852577	0.0842901	0.106086	0.724366
3	0.82403	0.0559403	0.0593016	0.0607278
4	0.171339	0.108855	0.380503	0.339304
5	0.0788879	0.680457	0.101766	0.138889
6	0.0435909	0.0680238	0.788762	0.0996237
7	0.419492	0.2782	0.183072	0.119236
8	0.0479773	0.0362218	0.0423181	0.873483
9	0.930007	0.0227918	0.0238897	0.023312
10	0.248859	0.236879	0.103737	0.410524
11	0.0615624	0.0658948	0.788951	0.0835921
12	0.0496103	0.0358223	0.87669	0.0378771
13	0.434314	0.293415	0.096639	0.175631
14	0.0818678	0.0495864	0.814234	0.0543121
15	0.895597	0.0335504	0.040349	0.0305031
16	0.29414	0.288898	0.134073	0.282889
17	0.0715977	0.0521002	0.80639	0.0699125
18	0.837113	0.0517809	0.0582352	0.052871
19	0.0742747	0.0501866	0.799409	0.0761298
20	0.0756686	0.0739945	0.388005	0.462332
21	0.0917857	0.177309	0.065405	0.6655
22	0.217323	0.106478	0.186847	0.489352
23	0.134626	0.0625621	0.724778	0.0780341
24	0.141802	0.0909006	0.105648	0.661649
25	0.249444	0.242173	0.102958	0.405425
26	0.0662505	0.058585	0.776373	0.0987915
27	0.0749475	0.0382253	0.839779	0.0470479
28	0.0299605	0.0184391	0.921954	0.0296464
29	0.81224	0.0583753	0.0783959	0.0509887
30	0.0559228	0.127752	0.0626201	0.753705
31	0.25	0.25	0.25	0.25


TF	Unknown
TF Name	Unknown
Gene	CM000674.2_133202109-133204527(+)_1
Motif	CM000674.2_133202109-133204527(+)_1|1|1x0
Family	C2H2 ZF
Species	Unknown
Pos	A	C	G	T
1	0.559259	0.177198	0.163506	0.100038
2	0.144311	0.434148	0.104296	0.317244
3	0.805318	0.0596384	0.0701475	0.0648956
4	0.382231	0.170762	0.243089	0.203918
5	0.0850451	0.10831	0.131102	0.675543
6	0.030455	0.0273844	0.904307	0.0378534
7	0.241144	0.2317	0.284227	0.242929
8	0.206775	0.10101	0.343882	0.348333
9	0.198609	0.228155	0.271533	0.301703
10	0.362057	0.149169	0.283611	0.205162
11	0.176274	0.173543	0.212486	0.437697
12	0.112275	0.113638	0.229713	0.544373
13	0.271426	0.136471	0.113864	0.47824
14	0.300794	0.173066	0.214357	0.311783
15	0.30417	0.1851	0.307863	0.202867
16	0.212302	0.231941	0.0985403	0.457217
17	0.159294	0.18666	0.152321	0.501725
18	0.0187282	0.02055	0.936412	0.0243096
19	0.554431	0.0674331	0.214875	0.16326
20	0.273615	0.143651	0.248762	0.333972
21	0.0331375	0.0411849	0.053807	0.871871
22	0.271426	0.136471	0.113864	0.47824
23	0.300794	0.173066	0.214357	0.311783
24	0.30417	0.1851	0.307863	0.202867
25	0.42466	0.139483	0.247487	0.18837
26	0.341913	0.152961	0.219862	0.285265
27	0.136418	0.134955	0.127431	0.601197
28	0.554431	0.0674331	0.214875	0.16326
29	0.273615	0.143651	0.248762	0.333972
30	0.0331375	0.0411849	0.053807	0.871871
31	0.537948	0.205768	0.148447	0.107837
32	0.902762	0.0261067	0.0441811	0.0269501
33	0.0582363	0.0548004	0.0814964	0.805467
34	0.387785	0.130179	0.241595	0.240441
35	0.275591	0.180368	0.214402	0.329639
36	0.195786	0.170071	0.172146	0.461998
37	0.205624	0.202524	0.107607	0.484246
38	0.0601295	0.0717199	0.112692	0.755459
39	0.0545512	0.0458955	0.828377	0.0711764
40	0.499193	0.088145	0.221472	0.191191
41	0.198032	0.167586	0.267882	0.366501
42	0.0624159	0.0591963	0.108891	0.769497
43	0.271426	0.136471	0.113864	0.47824
44	0.300794	0.173066	0.214357	0.311783
45	0.30417	0.1851	0.307863	0.202867
46	0.42466	0.139483	0.247487	0.18837
47	0.341913	0.152961	0.219862	0.285265
48	0.136418	0.134955	0.127431	0.601197
49	0.554431	0.0674331	0.214875	0.16326
50	0.273615	0.143651	0.248762	0.333972
51	0.0331375	0.0411849	0.053807	0.871871
52	0.537948	0.205768	0.148447	0.107837
53	0.902762	0.0261067	0.0441811	0.0269501
54	0.0582363	0.0548004	0.0814964	0.805467
55	0.387785	0.130179	0.241595	0.240441
56	0.275591	0.180368	0.214402	0.329639
57	0.195786	0.170071	0.172146	0.461998
58	0.212302	0.231941	0.0985403	0.457217
59	0.159294	0.18666	0.152321	0.501725
60	0.0187282	0.02055	0.936412	0.0243096
61	0.499193	0.088145	0.221472	0.191191
62	0.198032	0.167586	0.267882	0.366501
63	0.0624159	0.0591963	0.108891	0.769497
64	0.37569	0.195595	0.168693	0.260022
65	0.30399	0.195339	0.26569	0.234981
66	0.237909	0.239424	0.276582	0.246084
67	0.37569	0.195595	0.168693	0.260022
68	0.30399	0.195339	0.26569	0.234981
69	0.237909	0.239424	0.276582	0.246084
70	0.25	0.25	0.25	0.25


TF	Unknown
TF Name	Unknown
Gene	CM000674.2_133202109-133204527(+)_1
Motif	CM000674.2_133202109-133204527(+)_1|2|1x0
Family	C2H2 ZF
Species	Unknown
Pos	A	C	G	T
1	0.310454	0.0467269	0.232188	0.410632
2	0.0956237	0.0754078	0.148013	0.680956
3	0.0173468	0.0278604	0.0874553	0.867338
4	0.25	0.25	0.25	0.25


TF	Unknown
TF Name	Unknown
Gene	CM000675.2_18468726-18469587(-)_1
Motif	CM000675.2_18468726-18469587(-)_1|1|1x0
Family	C2H2 ZF
Species	Unknown
Pos	A	C	G	T
1	0.621045	0.146816	0.0980752	0.134064
2	0.0212538	0.0189281	0.01882	0.940998
3	0.93088	0.0192225	0.0201817	0.0297162
4	0.347432	0.470981	0.0968529	0.0847336
5	0.0399077	0.0874947	0.812568	0.0600292
6	0.70485	0.162714	0.066008	0.0664287
7	0.392721	0.125502	0.241746	0.240031
8	0.106358	0.0830237	0.667889	0.14273
9	0.13159	0.0836844	0.142858	0.641868
10	0.25	0.25	0.25	0.25


TF	Unknown
TF Name	Unknown
Gene	CM000675.2_18468726-18469587(-)_1
Motif	CM000675.2_18468726-18469587(-)_1|2|1x0
Family	C2H2 ZF
Species	Unknown
Pos	A	C	G	T
1	0.701964	0.0870653	0.108956	0.102015
2	0.857279	0.0415495	0.0597612	0.0414099
3	0.0181568	0.0379143	0.0360899	0.907839
4	0.25	0.25	0.25	0.25


TF	Unknown
TF Name	Unknown
Gene	CM000676.2_18395013-18396158(-)_1
Motif	CM000676.2_18395013-18396158(-)_1|1|1x0
Family	C2H2 ZF
Species	Unknown
Pos	A	C	G	T
1	0.621045	0.146816	0.0980752	0.134064
2	0.0212538	0.0189281	0.01882	0.940998
3	0.93088	0.0192225	0.0201817	0.0297162
4	0.347432	0.470981	0.0968529	0.0847336
5	0.0399077	0.0874947	0.812568	0.0600292
6	0.70485	0.162714	0.066008	0.0664287
7	0.177286	0.0657642	0.155099	0.60185
8	0.0400398	0.869488	0.0314362	0.0590359
9	0.0526962	0.0788983	0.141766	0.72664
10	0.744767	0.0744599	0.0842974	0.0964757
11	0.296617	0.102146	0.201605	0.399632
12	0.104933	0.504069	0.0787832	0.312215
13	0.25	0.25	0.25	0.25


TF	Unknown
TF Name	Unknown
Gene	CM000676.2_18395013-18396158(-)_1
Motif	CM000676.2_18395013-18396158(-)_1|2|1x0
Family	C2H2 ZF
Species	Unknown
Pos	A	C	G	T
1	0.701964	0.0870653	0.108956	0.102015
2	0.857279	0.0415495	0.0597612	0.0414099
3	0.0181568	0.0379143	0.0360899	0.907839
4	0.25	0.25	0.25	0.25


TF	Unknown
TF Name	Unknown
Gene	CM000676.2_18396284-18397142(-)_1
Motif	CM000676.2_18396284-18397142(-)_1|1|1x0
Family	C2H2 ZF
Species	Unknown
Pos	A	C	G	T
1	0.20171	0.152934	0.157161	0.488195
2	0.0487704	0.799346	0.0506132	0.101271
3	0.682779	0.0495815	0.0879801	0.179659
4	0.440766	0.192164	0.10485	0.26222
5	0.0939309	0.0428671	0.784326	0.0788762
6	0.0385784	0.018462	0.9231	0.0198598
7	0.25	0.25	0.25	0.25


TF	Unknown
TF Name	Unknown
Gene	CM000676.2_18396284-18397142(-)_1
Motif	CM000676.2_18396284-18397142(-)_1|2|1x0
Family	C2H2 ZF
Species	Unknown
Pos	A	C	G	T
1	0.599989	0.147455	0.17287	0.0796856
2	0.0856847	0.451384	0.0968771	0.366054
3	0.024067	0.0185966	0.0275066	0.92983
4	0.25	0.25	0.25	0.25


TF	Unknown
TF Name	Unknown
Gene	CM000676.2_21091859-21093404(-)_1
Motif	CM000676.2_21091859-21093404(-)_1|1|1x0
Family	C2H2 ZF
Species	Unknown
Pos	A	C	G	T
1	0.436894	0.184686	0.163782	0.214638
2	0.0639591	0.0587757	0.169566	0.707699
3	0.926375	0.0185275	0.0285365	0.0265613
4	0.334336	0.0682527	0.471245	0.126167
5	0.0593964	0.281486	0.167156	0.491961
6	0.039372	0.10032	0.164764	0.695544
7	0.25	0.25	0.25	0.25


TF	Unknown
TF Name	Unknown
Gene	CM000676.2_21091859-21093404(-)_1
Motif	CM000676.2_21091859-21093404(-)_1|2|1x0
Family	C2H2 ZF
Species	Unknown
Pos	A	C	G	T
1	0.0265308	0.0222719	0.932546	0.0186509
2	0.0818769	0.346371	0.223425	0.348327
3	0.172884	0.150402	0.170092	0.506622
4	0.25	0.25	0.25	0.25


TF	Unknown
TF Name	Unknown
Gene	CM000676.2_21091859-21093404(-)_1
Motif	CM000676.2_21091859-21093404(-)_1|3|1x0
Family	C2H2 ZF
Species	Unknown
Pos	A	C	G	T
1	0.33556	0.0344763	0.482729	0.147235
2	0.0518687	0.430272	0.18232	0.33554
3	0.814782	0.0207143	0.148208	0.0162956
4	0.25	0.25	0.25	0.25


TF	Unknown
TF Name	Unknown
Gene	CM000676.2_21091859-21093404(-)_1
Motif	CM000676.2_21091859-21093404(-)_1|4|1x0
Family	C2H2 ZF
Species	Unknown
Pos	A	C	G	T
1	0.462361	0.268135	0.0907089	0.178795
2	0.60631	0.274293	0.0731689	0.0462283
3	0.0676819	0.179567	0.669797	0.0829542
4	0.057845	0.871005	0.0196385	0.0515114
5	0.243779	0.156845	0.12167	0.477705
6	0.498366	0.00996733	0.468488	0.0231785
7	0.25	0.25	0.25	0.25


TF	Unknown
TF Name	Unknown
Gene	CM000676.2_21522706-21525715(-)_1
Motif	CM000676.2_21522706-21525715(-)_1|1|1x0
Family	C2H2 ZF
Species	Unknown
Pos	A	C	G	T
1	0.286005	0.14404	0.225626	0.344329
2	0.272989	0.354144	0.0605659	0.312301
3	0.0178449	0.892244	0.0611395	0.028772
4	0.25	0.25	0.25	0.25


TF	Unknown
TF Name	Unknown
Gene	CM000676.2_21522706-21525715(-)_1
Motif	CM000676.2_21522706-21525715(-)_1|2|1x0
Family	C2H2 ZF
Species	Unknown
Pos	A	C	G	T
1	0.517819	0.208174	0.140289	0.133717
2	0.929493	0.0210917	0.0277792	0.0216358
3	0.0213513	0.0192845	0.0188111	0.940553
4	0.412575	0.192395	0.223008	0.172022
5	0.1696	0.130957	0.134818	0.564625
6	0.320383	0.151131	0.289842	0.238644
7	0.25	0.25	0.25	0.25


TF	Unknown
TF Name	Unknown
Gene	CM000676.2_21522706-21525715(-)_1
Motif	CM000676.2_21522706-21525715(-)_1|3|1x0
Family	C2H2 ZF
Species	Unknown
Pos	A	C	G	T
1	0.545515	0.210888	0.12187	0.121727
2	0.924537	0.0197022	0.0372701	0.0184907
3	0.022469	0.0197971	0.0235602	0.934174
4	0.240117	0.127511	0.440952	0.191421
5	0.280484	0.0661089	0.159983	0.493424
6	0.0725281	0.440982	0.332111	0.15438
7	0.25	0.25	0.25	0.25


TF	Unknown
TF Name	Unknown
Gene	CM000676.2_21522706-21525715(-)_1
Motif	CM000676.2_21522706-21525715(-)_1|4|1x0
Family	C2H2 ZF
Species	Unknown
Pos	A	C	G	T
1	0.763351	0.201256	0.0201262	0.015267
2	0.0968597	0.517761	0.146419	0.23896
3	0.227734	0.102029	0.0607912	0.609446
4	0.25	0.25	0.25	0.25


TF	Unknown
TF Name	Unknown
Gene	CM000676.2_21522706-21525715(-)_1
Motif	CM000676.2_21522706-21525715(-)_1|5|1x0
Family	C2H2 ZF
Species	Unknown
Pos	A	C	G	T
1	0.403995	0.0701084	0.284616	0.24128
2	0.0666579	0.808461	0.051167	0.0737144
3	0.0500599	0.901467	0.0180293	0.0304434
4	0.394093	0.329092	0.0998036	0.177011
5	0.127729	0.28941	0.126061	0.456799
6	0.328175	0.0963204	0.399362	0.176143
7	0.25	0.25	0.25	0.25


TF	Unknown
TF Name	Unknown
Gene	CM000676.2_23523197-23526842(-)_1
Motif	CM000676.2_23523197-23526842(-)_1|1|1x0
Family	C2H2 ZF
Species	Unknown
Pos	A	C	G	T
1	0.571773	0.0792327	0.322861	0.0261333
2	0.0370581	0.109812	0.0224149	0.830715
3	0.876372	0.0175274	0.0760145	0.0300861
4	0.25	0.25	0.25	0.25


TF	Unknown
TF Name	Unknown
Gene	CM000676.2_23523197-23526842(-)_1
Motif	CM000676.2_23523197-23526842(-)_1|2|1x0
Family	C2H2 ZF
Species	Unknown
Pos	A	C	G	T
1	0.548525	0.270775	0.137273	0.0434272
2	0.0410438	0.306082	0.0369542	0.61592
3	0.941737	0.0188347	0.0196765	0.0197519
4	0.25	0.25	0.25	0.25


TF	Unknown
TF Name	Unknown
Gene	CM000676.2_23523197-23526842(-)_1
Motif	CM000676.2_23523197-23526842(-)_1|3|1x0
Family	C2H2 ZF
Species	Unknown
Pos	A	C	G	T
1	0.853612	0.0662038	0.0170722	0.0631123
2	0.238697	0.292417	0.252737	0.21615
3	0.0900414	0.104252	0.713025	0.0926806
4	0.25	0.25	0.25	0.25


TF	Unknown
TF Name	Unknown
Gene	CM000676.2_23523197-23526842(-)_1
Motif	CM000676.2_23523197-23526842(-)_1|4|1x0
Family	C2H2 ZF
Species	Unknown
Pos	A	C	G	T
1	0.0289882	0.0367992	0.915895	0.0183179
2	0.167822	0.495276	0.0836689	0.253234
3	0.0912736	0.300948	0.389909	0.21787
4	0.25	0.25	0.25	0.25


TF	Unknown
TF Name	Unknown
Gene	CM000676.2_23523197-23526842(-)_1
Motif	CM000676.2_23523197-23526842(-)_1|5|1x0
Family	C2H2 ZF
Species	Unknown
Pos	A	C	G	T
1	0.161138	0.0865361	0.0864966	0.66583
2	0.11046	0.10741	0.285782	0.496348
3	0.0477739	0.017782	0.889099	0.0453453
4	0.25	0.25	0.25	0.25


TF	Unknown
TF Name	Unknown
Gene	CM000676.2_23523197-23526842(-)_1
Motif	CM000676.2_23523197-23526842(-)_1|6|1x0
Family	C2H2 ZF
Species	Unknown
Pos	A	C	G	T
1	0.054545	0.330709	0.399813	0.214933
2	0.110615	0.0659437	0.201424	0.622018
3	0.0190879	0.0185584	0.0344316	0.927922
4	0.25	0.25	0.25	0.25


TF	Unknown
TF Name	Unknown
Gene	CM000676.2_23533195-23535349(-)_1
Motif	CM000676.2_23533195-23535349(-)_1|1|1x0
Family	C2H2 ZF
Species	Unknown
Pos	A	C	G	T
1	0.29703	0.486332	0.0865798	0.130058
2	0.0269369	0.0175911	0.475448	0.480024
3	0.0172537	0.0185492	0.862684	0.101513
4	0.25	0.25	0.25	0.25


TF	Unknown
TF Name	Unknown
Gene	CM000676.2_23533195-23535349(-)_1
Motif	CM000676.2_23533195-23535349(-)_1|2|1x0
Family	C2H2 ZF
Species	Unknown
Pos	A	C	G	T
1	0.38124	0.173098	0.259478	0.186184
2	0.086724	0.302081	0.101736	0.509459
3	0.0184985	0.028342	0.0282335	0.924926
4	0.25	0.25	0.25	0.25


TF	Unknown
TF Name	Unknown
Gene	CM000676.2_23533195-23535349(-)_1
Motif	CM000676.2_23533195-23535349(-)_1|3|1x0
Family	C2H2 ZF
Species	Unknown
Pos	A	C	G	T
1	0.310019	0.230261	0.116378	0.343342
2	0.929822	0.0234986	0.0280828	0.0185964
3	0.0565322	0.0376205	0.0378404	0.868007
4	0.25	0.25	0.25	0.25


TF	Unknown
TF Name	Unknown
Gene	CM000676.2_23533195-23535349(-)_1
Motif	CM000676.2_23533195-23535349(-)_1|4|1x0
Family	C2H2 ZF
Species	Unknown
Pos	A	C	G	T
1	0.355233	0.102835	0.273922	0.26801
2	0.890415	0.0178083	0.06086	0.0309165
3	0.0491089	0.301674	0.191079	0.458138
4	0.25	0.25	0.25	0.25


TF	Unknown
TF Name	Unknown
Gene	CM000676.2_35534156-35535950(+)_1
Motif	CM000676.2_35534156-35535950(+)_1|1|1x0
Family	C2H2 ZF
Species	Unknown
Pos	A	C	G	T
1	0.564168	0.163144	0.107989	0.164699
2	0.88496	0.0179346	0.0794059	0.0176992
3	0.104353	0.435121	0.0926802	0.367846
4	0.25	0.25	0.25	0.25


TF	Unknown
TF Name	Unknown
Gene	CM000676.2_35534156-35535950(+)_1
Motif	CM000676.2_35534156-35535950(+)_1|2|1x0
Family	C2H2 ZF
Species	Unknown
Pos	A	C	G	T
1	0.165705	0.097772	0.143691	0.592832
2	0.171702	0.259244	0.362432	0.206622
3	0.0205271	0.0373227	0.923677	0.0184735
4	0.25	0.25	0.25	0.25


TF	Unknown
TF Name	Unknown
Gene	CM000676.2_35534156-35535950(+)_1
Motif	CM000676.2_35534156-35535950(+)_1|3|1x0
Family	C2H2 ZF
Species	Unknown
Pos	A	C	G	T
1	0.16306	0.0136056	0.39933	0.424004
2	0.399466	0.418267	0.074234	0.108032
3	0.032971	0.0162371	0.811855	0.138937
4	0.25	0.25	0.25	0.25


TF	Unknown
TF Name	Unknown
Gene	CM000676.2_35534156-35535950(+)_1
Motif	CM000676.2_35534156-35535950(+)_1|4|1x0
Family	C2H2 ZF
Species	Unknown
Pos	A	C	G	T
1	0.0732346	0.0171905	0.859523	0.050052
2	0.171026	0.0710149	0.107164	0.650795
3	0.430786	0.143007	0.163909	0.262298
4	0.25	0.25	0.25	0.25


TF	Unknown
TF Name	Unknown
Gene	CM000676.2_64521498-64523643(+)_1
Motif	CM000676.2_64521498-64523643(+)_1|1|1x0
Family	C2H2 ZF
Species	Unknown
Pos	A	C	G	T
1	0.204308	0.0482986	0.698524	0.0488688
2	0.101063	0.59025	0.011805	0.296882
3	0.0315865	0.0345637	0.875944	0.0579056
4	0.25	0.25	0.25	0.25


TF	Unknown
TF Name	Unknown
Gene	CM000676.2_64521498-64523643(+)_1
Motif	CM000676.2_64521498-64523643(+)_1|2|1x0
Family	C2H2 ZF
Species	Unknown
Pos	A	C	G	T
1	0.297934	0.0242435	0.12693	0.550892
2	0.131697	0.0607716	0.385239	0.422292
3	0.014079	0.180917	0.703948	0.101056
4	0.25	0.25	0.25	0.25


TF	Unknown
TF Name	Unknown
Gene	CM000676.2_64521498-64523643(+)_1
Motif	CM000676.2_64521498-64523643(+)_1|3|1x0
Family	C2H2 ZF
Species	Unknown
Pos	A	C	G	T
1	0.473925	0.0491913	0.405291	0.0715923
2	0.101967	0.107768	0.0397693	0.750496
3	0.0617607	0.0116085	0.346206	0.580424
4	0.25	0.25	0.25	0.25


TF	Unknown
TF Name	Unknown
Gene	CM000676.2_64521498-64523643(+)_1
Motif	CM000676.2_64521498-64523643(+)_1|4|1x0
Family	C2H2 ZF
Species	Unknown
Pos	A	C	G	T
1	0.408695	0.095334	0.221049	0.274922
2	0.370093	0.0823548	0.287079	0.260473
3	0.210856	0.157966	0.425427	0.205751
4	0.0990733	0.177487	0.537613	0.185827
5	0.0325919	0.84582	0.0562028	0.0653852
6	0.0320285	0.0576133	0.746579	0.16378
7	0.181318	0.0598166	0.45535	0.303515
8	0.170885	0.0432363	0.321209	0.46467
9	0.0174242	0.0532849	0.871211	0.0580802
10	0.399588	0.321021	0.16918	0.110212
11	0.138782	0.0737154	0.737916	0.0495874
12	0.893457	0.0224905	0.0499893	0.0340629
13	0.25	0.25	0.25	0.25


TF	Unknown
TF Name	Unknown
Gene	CM000676.2_64521498-64523643(+)_1
Motif	CM000676.2_64521498-64523643(+)_1|5|1x0
Family	C2H2 ZF
Species	Unknown
Pos	A	C	G	T
1	0.14185	0.147904	0.314589	0.395657
2	0.039875	0.874225	0.0684158	0.0174845
3	0.0567021	0.226598	0.329546	0.387154
4	0.25	0.25	0.25	0.25


TF	Unknown
TF Name	Unknown
Gene	CM000676.2_99174153-99176664(-)_1
Motif	CM000676.2_99174153-99176664(-)_1|1|1x0
Family	C2H2 ZF
Species	Unknown
Pos	A	C	G	T
1	0.714517	0.189897	0.0276522	0.067934
2	0.90265	0.0597776	0.0195189	0.018053
3	0.0195976	0.0411135	0.884525	0.0547638
4	0.25	0.25	0.25	0.25


TF	Unknown
TF Name	Unknown
Gene	CM000676.2_99174153-99176664(-)_1
Motif	CM000676.2_99174153-99176664(-)_1|2|1x0
Family	C2H2 ZF
Species	Unknown
Pos	A	C	G	T
1	0.0269032	0.0280547	0.926512	0.0185302
2	0.0759376	0.0503801	0.657884	0.215799
3	0.671279	0.178456	0.0481768	0.102088
4	0.66994	0.0957366	0.157718	0.0766057
5	0.725383	0.0583049	0.151025	0.065287
6	0.0204173	0.0255516	0.0269492	0.927082
7	0.25	0.25	0.25	0.25


TF	Unknown
TF Name	Unknown
Gene	CM000676.2_99174153-99176664(-)_1
Motif	CM000676.2_99174153-99176664(-)_1|3|1x0
Family	C2H2 ZF
Species	Unknown
Pos	A	C	G	T
1	0.0269032	0.0280547	0.926512	0.0185302
2	0.0759376	0.0503801	0.657884	0.215799
3	0.671279	0.178456	0.0481768	0.102088
4	0.588504	0.169877	0.136737	0.104882
5	0.870122	0.0317718	0.0554964	0.0426097
6	0.122209	0.195194	0.131346	0.551251
7	0.25	0.25	0.25	0.25


TF	Unknown
TF Name	Unknown
Gene	CM000676.2_99174153-99176664(-)_1
Motif	CM000676.2_99174153-99176664(-)_1|4|1x0
Family	C2H2 ZF
Species	Unknown
Pos	A	C	G	T
1	0.490873	0.0927216	0.334461	0.0819452
2	0.028013	0.89665	0.017933	0.0574036
3	0.0228744	0.0641617	0.0301839	0.88278
4	0.25	0.25	0.25	0.25


TF	Unknown
TF Name	Unknown
Gene	CM000677.2_20900870-20901648(-)_1
Motif	CM000677.2_20900870-20901648(-)_1|1|1x0
Family	C2H2 ZF
Species	Unknown
Pos	A	C	G	T
1	0.513253	0.205358	0.144894	0.136495
2	0.179745	0.27092	0.190273	0.359062
3	0.0274223	0.0222391	0.931704	0.0186341
4	0.253368	0.196134	0.233853	0.316645
5	0.188839	0.22674	0.267947	0.316474
6	0.0629986	0.0882594	0.779345	0.0693974
7	0.186136	0.0600179	0.278362	0.475484
8	0.276022	0.0408979	0.591118	0.0919627
9	0.144628	0.0576358	0.619252	0.178484
10	0.25	0.25	0.25	0.25


TF	Unknown
TF Name	Unknown
Gene	CM000677.2_21474554-21475332(-)_1
Motif	CM000677.2_21474554-21475332(-)_1|1|1x0
Family	C2H2 ZF
Species	Unknown
Pos	A	C	G	T
1	0.513253	0.205358	0.144894	0.136495
2	0.179745	0.27092	0.190273	0.359062
3	0.0274223	0.0222391	0.931704	0.0186341
4	0.253368	0.196134	0.233853	0.316645
5	0.188839	0.22674	0.267947	0.316474
6	0.0629986	0.0882594	0.779345	0.0693974
7	0.186136	0.0600179	0.278362	0.475484
8	0.276022	0.0408979	0.591118	0.0919627
9	0.144628	0.0576358	0.619252	0.178484
10	0.25	0.25	0.25	0.25


TF	Unknown
TF Name	Unknown
Gene	CM000677.2_21912170-21912629(-)_1
Motif	CM000677.2_21912170-21912629(-)_1|1|1x0
Family	C2H2 ZF
Species	Unknown
Pos	A	C	G	T
1	0.144025	0.0274462	0.259675	0.568854
2	0.231927	0.0141511	0.707554	0.0463683
3	0.0906078	0.0235474	0.762547	0.123298
4	0.25	0.25	0.25	0.25


TF	Unknown
TF Name	Unknown
Gene	CM000677.2_34981361-34983473(-)_1
Motif	CM000677.2_34981361-34983473(-)_1|1|1x0
Family	C2H2 ZF
Species	Unknown
Pos	A	C	G	T
1	0.0373319	0.0233006	0.917808	0.0215597
2	0.356483	0.0220169	0.591336	0.0301644
3	0.927858	0.0185572	0.025566	0.0280193
4	0.0520179	0.0532278	0.839514	0.0552402
5	0.134682	0.0774539	0.634107	0.153757
6	0.259259	0.175264	0.267376	0.298101
7	0.25	0.25	0.25	0.25


TF	Unknown
TF Name	Unknown
Gene	CM000677.2_34981361-34983473(-)_1
Motif	CM000677.2_34981361-34983473(-)_1|2|1x0
Family	C2H2 ZF
Species	Unknown
Pos	A	C	G	T
1	0.228758	0.0189158	0.559309	0.193018
2	0.0174118	0.870588	0.0587493	0.0532511
3	0.0383048	0.760029	0.121975	0.0796916
4	0.25	0.25	0.25	0.25


TF	Unknown
TF Name	Unknown
Gene	CM000677.2_34981361-34983473(-)_1
Motif	CM000677.2_34981361-34983473(-)_1|3|1x0
Family	C2H2 ZF
Species	Unknown
Pos	A	C	G	T
1	0.241331	0.0963847	0.375112	0.287172
2	0.219549	0.141891	0.510704	0.127856
3	0.213812	0.321687	0.0614547	0.403047
4	0.462148	0.232665	0.0859528	0.219235
5	0.0523951	0.0257982	0.891425	0.0303814
6	0.939024	0.0200472	0.0221483	0.0187805
7	0.0620351	0.0895128	0.771105	0.0773473
8	0.0576536	0.032618	0.77067	0.139058
9	0.544648	0.103733	0.245987	0.105632
10	0.25	0.25	0.25	0.25


TF	Unknown
TF Name	Unknown
Gene	CM000677.2_34981361-34983473(-)_1
Motif	CM000677.2_34981361-34983473(-)_1|4|1x0
Family	C2H2 ZF
Species	Unknown
Pos	A	C	G	T
1	0.0817882	0.0339157	0.843766	0.0405299
2	0.0736765	0.177532	0.0917599	0.657032
3	0.0255084	0.0185678	0.92839	0.0275335
4	0.25	0.25	0.25	0.25


TF	Unknown
TF Name	Unknown
Gene	CM000677.2_34981361-34983473(-)_1
Motif	CM000677.2_34981361-34983473(-)_1|5|1x0
Family	C2H2 ZF
Species	Unknown
Pos	A	C	G	T
1	0.0749877	0.0446032	0.83806	0.0423488
2	0.0354779	0.0183349	0.916745	0.0294425
3	0.922327	0.0187155	0.0227283	0.0362297
4	0.25	0.25	0.25	0.25


TF	Unknown
TF Name	Unknown
Gene	CM000677.2_34981361-34983473(-)_1
Motif	CM000677.2_34981361-34983473(-)_1|6|1x0
Family	C2H2 ZF
Species	Unknown
Pos	A	C	G	T
1	0.0617793	0.0377548	0.856653	0.0438133
2	0.0814426	0.0175836	0.879182	0.0217922
3	0.915488	0.0239478	0.0233584	0.0372062
4	0.0755057	0.104985	0.727443	0.0920663
5	0.0709694	0.0425316	0.729902	0.156597
6	0.514511	0.115881	0.251822	0.117786
7	0.25	0.25	0.25	0.25


TF	Unknown
TF Name	Unknown
Gene	CM000677.2_43361075-43361966(-)_1
Motif	CM000677.2_43361075-43361966(-)_1|1|1x0
Family	C2H2 ZF
Species	Unknown
Pos	A	C	G	T
1	0.168854	0.110547	0.223158	0.497442
2	0.120464	0.315518	0.16832	0.395698
3	0.171819	0.293607	0.430798	0.103776
4	0.0668628	0.0952802	0.171456	0.666401
5	0.155673	0.51837	0.194774	0.131184
6	0.0888414	0.152861	0.488905	0.269392
7	0.239982	0.129698	0.118912	0.511408
8	0.2563	0.0417248	0.632758	0.0692166
9	0.254225	0.200761	0.153116	0.391898
10	0.431667	0.283486	0.207509	0.0773373
11	0.0249284	0.0382626	0.0246533	0.912156
12	0.915967	0.0252347	0.0270779	0.03172
13	0.304474	0.40002	0.152558	0.142948
14	0.933261	0.0192984	0.0264378	0.0210024
15	0.0222844	0.935088	0.0187018	0.0239259
16	0.146766	0.0955886	0.638139	0.119506
17	0.0705045	0.0650198	0.506624	0.357851
18	0.0589217	0.0538365	0.811055	0.0761866
19	0.25	0.25	0.25	0.25


TF	Unknown
TF Name	Unknown
Gene	CM000677.2_84620525-84622037(+)_1
Motif	CM000677.2_84620525-84622037(+)_1|1|1x0
Family	C2H2 ZF
Species	Unknown
Pos	A	C	G	T
1	0.676333	0.148772	0.0906551	0.0842401
2	0.833443	0.0473456	0.0733733	0.0458383
3	0.174104	0.230392	0.213127	0.382377
4	0.292002	0.114719	0.368262	0.225017
5	0.146137	0.241701	0.106318	0.505844
6	0.0954798	0.0906	0.115017	0.698903
7	0.359782	0.165592	0.333916	0.14071
8	0.0771602	0.166144	0.11666	0.640036
9	0.030683	0.0315862	0.901808	0.0359228
10	0.497943	0.210581	0.175853	0.115623
11	0.151118	0.106933	0.138279	0.603669
12	0.740383	0.0774195	0.0907062	0.0914911
13	0.429985	0.105033	0.307655	0.157327
14	0.782201	0.0746667	0.0757334	0.0673991
15	0.0463574	0.289319	0.047617	0.616706
16	0.503865	0.265897	0.144824	0.0854139
17	0.0633413	0.0880105	0.0514025	0.797246
18	0.881908	0.0377445	0.0373671	0.0429805
19	0.531437	0.220635	0.120711	0.127216
20	0.626019	0.0973987	0.146914	0.129668
21	0.0376226	0.0282736	0.90582	0.0282838
22	0.521133	0.210578	0.173149	0.0951399
23	0.0433126	0.0408588	0.0338328	0.881996
24	0.899785	0.0308971	0.0314167	0.0379008
25	0.0564623	0.0267976	0.897429	0.019311
26	0.815896	0.0642134	0.0860714	0.0338196
27	0.0787937	0.0789532	0.0654428	0.77681
28	0.484631	0.236403	0.141656	0.137309
29	0.251757	0.17607	0.178355	0.393818
30	0.291388	0.162348	0.135518	0.410746
31	0.387327	0.298459	0.104708	0.209505
32	0.69814	0.0723266	0.124675	0.104859
33	0.0384335	0.0404027	0.861213	0.0599509
34	0.499022	0.19329	0.1575	0.150189
35	0.480066	0.131568	0.209132	0.179234
36	0.0408915	0.0322469	0.895495	0.0313661
37	0.0801218	0.0399499	0.849587	0.0303411
38	0.93778	0.0231093	0.0187924	0.0203182
39	0.022832	0.934208	0.0186842	0.0242757
40	0.297763	0.224755	0.146466	0.331016
41	0.0798184	0.0556925	0.78098	0.0835091
42	0.0530325	0.0296854	0.883088	0.0341945
43	0.25	0.25	0.25	0.25


TF	Unknown
TF Name	Unknown
Gene	CM000677.2_90067074-90068730(+)_1
Motif	CM000677.2_90067074-90068730(+)_1|1|1x0
Family	C2H2 ZF
Species	Unknown
Pos	A	C	G	T
1	0.269237	0.0807937	0.304846	0.345123
2	0.168491	0.235806	0.212016	0.383688
3	0.0510448	0.0810897	0.12025	0.747616
4	0.0555559	0.0347443	0.878514	0.0311857
5	0.0851112	0.0303763	0.840076	0.0444367
6	0.924743	0.0190644	0.0219664	0.0342263
7	0.447079	0.28492	0.0889579	0.179042
8	0.0316855	0.0185529	0.927644	0.0221178
9	0.933067	0.0217273	0.0247748	0.0204313
10	0.362087	0.200775	0.0737205	0.363418
11	0.827417	0.0381694	0.0827531	0.0516603
12	0.126048	0.0842924	0.658654	0.131005
13	0.25	0.25	0.25	0.25


TF	Unknown
TF Name	Unknown
Gene	CM000677.2_90067074-90068730(+)_1
Motif	CM000677.2_90067074-90068730(+)_1|2|1x0
Family	C2H2 ZF
Species	Unknown
Pos	A	C	G	T
1	0.557958	0.215656	0.15419	0.0721963
2	0.0290915	0.0184515	0.922574	0.0298835
3	0.721606	0.0418559	0.0849438	0.151594
4	0.498201	0.0727729	0.26259	0.166436
5	0.125387	0.135499	0.191878	0.547236
6	0.0215051	0.0216763	0.0322844	0.924534
7	0.0806659	0.0347476	0.836962	0.0476249
8	0.301838	0.094984	0.145358	0.45782
9	0.188157	0.0797609	0.140542	0.59154
10	0.25	0.25	0.25	0.25


TF	Unknown
TF Name	Unknown
Gene	CM000677.2_90360002-90361280(+)_1
Motif	CM000677.2_90360002-90361280(+)_1|1|1x0
Family	C2H2 ZF
Species	Unknown
Pos	A	C	G	T
1	0.283904	0.315307	0.15201	0.248778
2	0.0615955	0.0508833	0.82479	0.0627311
3	0.806071	0.0539391	0.0745438	0.065446
4	0.394273	0.283389	0.120737	0.201601
5	0.0698006	0.0471499	0.829417	0.0536325
6	0.83733	0.053214	0.058588	0.0508684
7	0.394273	0.283389	0.120737	0.201601
8	0.0698006	0.0471499	0.829417	0.0536325
9	0.83733	0.053214	0.058588	0.0508684
10	0.268921	0.127628	0.428638	0.174814
11	0.208266	0.191382	0.138593	0.461758
12	0.0725706	0.817938	0.0474594	0.0620319
13	0.394273	0.283389	0.120737	0.201601
14	0.0698006	0.0471499	0.829417	0.0536325
15	0.83733	0.053214	0.058588	0.0508684
16	0.209846	0.246021	0.26342	0.280713
17	0.246082	0.0632383	0.615161	0.0755188
18	0.171421	0.561562	0.118276	0.148741
19	0.029343	0.0302046	0.0907759	0.849677
20	0.0222091	0.926438	0.0185288	0.0328239
21	0.712077	0.037574	0.0448001	0.205549
22	0.477134	0.23256	0.142039	0.148267
23	0.55546	0.121361	0.16983	0.153349
24	0.0622798	0.0493084	0.839089	0.049323
25	0.194486	0.220837	0.14758	0.437097
26	0.144097	0.0955367	0.571765	0.188602
27	0.104962	0.0750671	0.739759	0.0802119
28	0.313583	0.119285	0.38405	0.183083
29	0.0528463	0.839619	0.0475989	0.0599358
30	0.0453764	0.863407	0.0410379	0.0501787
31	0.298629	0.180492	0.151978	0.3689
32	0.128102	0.661385	0.0794669	0.131046
33	0.580583	0.0836989	0.121434	0.214285
34	0.164353	0.094225	0.637358	0.104063
35	0.2925	0.286778	0.205774	0.214948
36	0.553896	0.221912	0.102349	0.121843
37	0.25	0.25	0.25	0.25


TF	Unknown
TF Name	Unknown
Gene	CM000678.2_3089093-3090701(-)_1
Motif	CM000678.2_3089093-3090701(-)_1|1|1x0
Family	C2H2 ZF
Species	Unknown
Pos	A	C	G	T
1	0.413001	0.267911	0.135944	0.183144
2	0.0552936	0.122179	0.0727305	0.749797
3	0.0358859	0.023779	0.907398	0.0329374
4	0.419365	0.174283	0.192389	0.213963
5	0.0627274	0.0583192	0.831971	0.0469825
6	0.918293	0.0265093	0.0268691	0.0283284
7	0.314509	0.101119	0.456584	0.127787
8	0.0597923	0.145076	0.102587	0.692545
9	0.0182088	0.0336383	0.910439	0.037714
10	0.334617	0.177328	0.367076	0.120979
11	0.0932787	0.0467109	0.33632	0.52369
12	0.625867	0.13981	0.0799389	0.154384
13	0.25	0.25	0.25	0.25


TF	Unknown
TF Name	Unknown
Gene	CM000678.2_3089093-3090701(-)_1
Motif	CM000678.2_3089093-3090701(-)_1|2|1x0
Family	C2H2 ZF
Species	Unknown
Pos	A	C	G	T
1	0.0391319	0.0300786	0.902813	0.0279762
2	0.0526243	0.130348	0.0576389	0.759389
3	0.0329425	0.018232	0.911601	0.0372249
4	0.25	0.25	0.25	0.25


TF	Unknown
TF Name	Unknown
Gene	CM000678.2_3089093-3090701(-)_1
Motif	CM000678.2_3089093-3090701(-)_1|3|1x0
Family	C2H2 ZF
Species	Unknown
Pos	A	C	G	T
1	0.0889768	0.0883989	0.773979	0.0486449
2	0.0671562	0.760898	0.109996	0.0619498
3	0.63302	0.063522	0.0928162	0.210641
4	0.0728616	0.0500539	0.831334	0.0457505
5	0.0650394	0.135743	0.0832294	0.715989
6	0.03733	0.0206184	0.903773	0.0382783
7	0.457509	0.190336	0.135331	0.216823
8	0.125477	0.108014	0.142377	0.624132
9	0.786724	0.0601846	0.0799646	0.0731264
10	0.256374	0.174379	0.168142	0.401105
11	0.125951	0.0619429	0.720844	0.0912617
12	0.0206075	0.0201942	0.94039	0.0188078
13	0.25	0.25	0.25	0.25


TF	Unknown
TF Name	Unknown
Gene	CM000678.2_3089093-3090701(-)_1
Motif	CM000678.2_3089093-3090701(-)_1|4|1x0
Family	C2H2 ZF
Species	Unknown
Pos	A	C	G	T
1	0.115915	0.0770362	0.702321	0.104728
2	0.0492743	0.0278861	0.85799	0.0648498
3	0.05763	0.0178132	0.89066	0.0338971
4	0.0409887	0.0294919	0.900615	0.0289045
5	0.908106	0.0286874	0.0343564	0.0288498
6	0.211693	0.339371	0.121309	0.327627
7	0.0762666	0.0455666	0.834884	0.0432827
8	0.0363903	0.0189132	0.914448	0.0302481
9	0.920127	0.0193058	0.023406	0.0371611
10	0.25	0.25	0.25	0.25


TF	Unknown
TF Name	Unknown
Gene	CM000678.2_3089093-3090701(-)_1
Motif	CM000678.2_3089093-3090701(-)_1|5|1x0
Family	C2H2 ZF
Species	Unknown
Pos	A	C	G	T
1	0.151948	0.107151	0.575884	0.165017
2	0.147525	0.0728006	0.617056	0.162618
3	0.137058	0.0303017	0.781274	0.0513663
4	0.0689202	0.0357647	0.860004	0.0353115
5	0.73536	0.0873153	0.117965	0.0593601
6	0.0206069	0.0186456	0.93228	0.028468
7	0.25	0.25	0.25	0.25


TF	Unknown
TF Name	Unknown
Gene	CM000678.2_3119215-3120322(+)_1
Motif	CM000678.2_3119215-3120322(+)_1|1|1x0
Family	C2H2 ZF
Species	Unknown
Pos	A	C	G	T
1	0.0482773	0.0348071	0.887577	0.0293388
2	0.817326	0.0504589	0.0657341	0.0664808
3	0.0483706	0.018198	0.909901	0.0235306
4	0.361262	0.144886	0.214449	0.279404
5	0.100594	0.0585491	0.764093	0.0767636
6	0.0961271	0.0614269	0.0657935	0.776653
7	0.508002	0.308861	0.0935408	0.0895961
8	0.789414	0.0631508	0.086919	0.0605166
9	0.70885	0.131549	0.074774	0.0848274
10	0.535283	0.20669	0.168291	0.0897362
11	0.037883	0.0356324	0.0292274	0.897257
12	0.913704	0.0264957	0.0269637	0.0328363
13	0.264996	0.222949	0.159081	0.352974
14	0.200378	0.468766	0.177606	0.153249
15	0.0570373	0.0495235	0.812749	0.0806907
16	0.590519	0.229316	0.125567	0.0545979
17	0.0664601	0.732227	0.072465	0.128848
18	0.0220855	0.0196711	0.0237765	0.934467
19	0.42424	0.198297	0.113837	0.263626
20	0.107205	0.0522524	0.749191	0.0913514
21	0.0490514	0.0249708	0.89928	0.0266974
22	0.215094	0.102817	0.183966	0.498123
23	0.129404	0.0585622	0.738429	0.0736055
24	0.137173	0.086591	0.101164	0.675072
25	0.25	0.25	0.25	0.25


TF	Unknown
TF Name	Unknown
Gene	CM000678.2_3140663-3141344(+)_1
Motif	CM000678.2_3140663-3141344(+)_1|1|1x0
Family	C2H2 ZF
Species	Unknown
Pos	A	C	G	T
1	0.329915	0.233294	0.114563	0.322228
2	0.0489179	0.0220785	0.902004	0.0269992
3	0.918649	0.018373	0.0302112	0.032767
4	0.273169	0.223725	0.309154	0.193952
5	0.38209	0.148253	0.32087	0.148787
6	0.173976	0.364425	0.196406	0.265193
7	0.25878	0.364227	0.155032	0.221961
8	0.199391	0.240026	0.351391	0.209193
9	0.0481013	0.0750829	0.800131	0.076685
10	0.0706029	0.0526105	0.789177	0.0876094
11	0.0502149	0.829924	0.054774	0.0650869
12	0.229506	0.221139	0.325949	0.223406
13	0.0521711	0.0344068	0.8357	0.0777224
14	0.0269258	0.894909	0.0287181	0.049447
15	0.10133	0.132377	0.143632	0.622662
16	0.25	0.25	0.25	0.25


TF	Unknown
TF Name	Unknown
Gene	CM000678.2_3223894-3224710(-)_1
Motif	CM000678.2_3223894-3224710(-)_1|1|1x0
Family	C2H2 ZF
Species	Unknown
Pos	A	C	G	T
1	0.0482773	0.0348071	0.887577	0.0293388
2	0.817326	0.0504589	0.0657341	0.0664808
3	0.0483706	0.018198	0.909901	0.0235306
4	0.208384	0.107463	0.360338	0.323816
5	0.171948	0.227855	0.344107	0.25609
6	0.135476	0.13101	0.589734	0.143779
7	0.0637765	0.040995	0.858199	0.0370294
8	0.0947396	0.0359117	0.81797	0.0513791
9	0.90884	0.0235092	0.0268643	0.0407866
10	0.449609	0.122889	0.277841	0.149661
11	0.794089	0.0760754	0.0537689	0.0760666
12	0.0781847	0.164626	0.0717637	0.685425
13	0.234801	0.138688	0.204601	0.42191
14	0.312931	0.209756	0.307193	0.17012
15	0.169377	0.553025	0.153195	0.124403
16	0.25	0.25	0.25	0.25


TF	Unknown
TF Name	Unknown
Gene	CM000678.2_3289361-3290555(+)_1
Motif	CM000678.2_3289361-3290555(+)_1|1|1x0
Family	C2H2 ZF
Species	Unknown
Pos	A	C	G	T
1	0.0282238	0.0194419	0.93333	0.019004
2	0.939268	0.0187854	0.0230408	0.0189058
3	0.204981	0.349786	0.10912	0.336112
4	0.25	0.25	0.25	0.25


TF	Unknown
TF Name	Unknown
Gene	CM000678.2_3289361-3290555(+)_1
Motif	CM000678.2_3289361-3290555(+)_1|2|1x0
Family	C2H2 ZF
Species	Unknown
Pos	A	C	G	T
1	0.288413	0.200761	0.117989	0.392837
2	0.0926785	0.11835	0.653291	0.13568
3	0.0502348	0.0444473	0.858103	0.0472149
4	0.0531387	0.0303051	0.884738	0.0318178
5	0.895158	0.0378484	0.0346762	0.0323175
6	0.103666	0.205786	0.0747029	0.615845
7	0.0421013	0.0242324	0.912598	0.0210688
8	0.927228	0.0274407	0.026787	0.0185446
9	0.0786958	0.671604	0.072008	0.177693
10	0.0666122	0.0388	0.852744	0.0418436
11	0.0894957	0.0366755	0.825738	0.048091
12	0.874427	0.035071	0.0348752	0.0556264
13	0.25	0.25	0.25	0.25


TF	Unknown
TF Name	Unknown
Gene	CM000678.2_3289361-3290555(+)_1
Motif	CM000678.2_3289361-3290555(+)_1|3|1x0
Family	C2H2 ZF
Species	Unknown
Pos	A	C	G	T
1	0.281712	0.138806	0.373595	0.205887
2	0.049565	0.0560589	0.315532	0.578844
3	0.0685049	0.0532651	0.799828	0.0784022
4	0.0355295	0.0185268	0.92634	0.0196032
5	0.934707	0.0238636	0.0215604	0.0198694
6	0.0848081	0.187804	0.0580024	0.669386
7	0.0355295	0.0185268	0.92634	0.0196032
8	0.934707	0.0238636	0.0215604	0.0198694
9	0.0848081	0.187804	0.0580024	0.669386
10	0.0580448	0.0431502	0.85532	0.0434844
11	0.269501	0.0312368	0.657706	0.0415556
12	0.771494	0.0464615	0.0731978	0.108847
13	0.25	0.25	0.25	0.25


TF	Unknown
TF Name	Unknown
Gene	CM000678.2_3317113-3317866(+)_1
Motif	CM000678.2_3317113-3317866(+)_1|1|1x0
Family	C2H2 ZF
Species	Unknown
Pos	A	C	G	T
1	0.0391319	0.0300786	0.902813	0.0279762
2	0.0526243	0.130348	0.0576389	0.759389
3	0.0329425	0.018232	0.911601	0.0372249
4	0.418698	0.174551	0.192617	0.214135
5	0.063205	0.0587785	0.830628	0.047389
6	0.917349	0.0268183	0.027181	0.0286518
7	0.535649	0.296357	0.0943015	0.0736922
8	0.772676	0.0704295	0.0722928	0.0846016
9	0.789069	0.0759446	0.0547923	0.0801941
10	0.0936216	0.0648692	0.191889	0.64962
11	0.0461834	0.851231	0.0483502	0.0542353
12	0.0601353	0.158157	0.0707897	0.710918
13	0.0987971	0.0611839	0.156743	0.683276
14	0.0494908	0.881327	0.0332805	0.0359021
15	0.0675902	0.123494	0.0961445	0.712771
16	0.25	0.25	0.25	0.25


TF	Unknown
TF Name	Unknown
Gene	CM000678.2_3382854-3383745(-)_1
Motif	CM000678.2_3382854-3383745(-)_1|1|1x0
Family	C2H2 ZF
Species	Unknown
Pos	A	C	G	T
1	0.102414	0.136336	0.663181	0.098069
2	0.0992617	0.0876193	0.107049	0.70607
3	0.197223	0.0498253	0.630566	0.122385
4	0.233554	0.117837	0.106996	0.541613
5	0.244061	0.0324387	0.666558	0.0569428
6	0.25277	0.194415	0.143855	0.40896
7	0.411333	0.0739882	0.194383	0.320296
8	0.468393	0.0602119	0.203501	0.267894
9	0.119366	0.215897	0.15512	0.509617
10	0.482723	0.290572	0.157771	0.0689335
11	0.0269191	0.051963	0.0268066	0.894311
12	0.938678	0.0187736	0.0217227	0.0208257
13	0.392054	0.259859	0.200177	0.14791
14	0.894457	0.0251388	0.0566587	0.0237459
15	0.0374942	0.832771	0.0275616	0.102173
16	0.167058	0.11157	0.573423	0.14795
17	0.313331	0.27709	0.187365	0.222214
18	0.029929	0.0320674	0.90866	0.0293435
19	0.25	0.25	0.25	0.25


TF	Unknown
TF Name	Unknown
Gene	CM000678.2_3436426-3437665(-)_1
Motif	CM000678.2_3436426-3437665(-)_1|1|1x0
Family	C2H2 ZF
Species	Unknown
Pos	A	C	G	T
1	0.536818	0.125849	0.113622	0.223711
2	0.282816	0.174565	0.171501	0.371117
3	0.141575	0.114273	0.125667	0.618485
4	0.0545259	0.0339753	0.881029	0.0304698
5	0.0838786	0.0296963	0.842854	0.0435713
6	0.926663	0.0185333	0.021378	0.0334252
7	0.572764	0.152318	0.155016	0.119902
8	0.791231	0.0625179	0.0802149	0.0660357
9	0.0443152	0.0483937	0.0385962	0.868695
10	0.232448	0.141956	0.252877	0.372718
11	0.317981	0.203075	0.166297	0.312646
12	0.0793991	0.652405	0.151793	0.116403
13	0.25	0.25	0.25	0.25


TF	Unknown
TF Name	Unknown
Gene	CM000678.2_3436426-3437665(-)_1
Motif	CM000678.2_3436426-3437665(-)_1|2|1x0
Family	C2H2 ZF
Species	Unknown
Pos	A	C	G	T
1	0.283783	0.197792	0.102751	0.415674
2	0.0584217	0.0177479	0.887396	0.0364343
3	0.224687	0.147551	0.440931	0.186832
4	0.372722	0.0666117	0.427938	0.132729
5	0.17496	0.295377	0.184605	0.345058
6	0.0671588	0.0596069	0.158182	0.715052
7	0.271995	0.0276446	0.128375	0.571985
8	0.204472	0.348024	0.201086	0.246419
9	0.1118	0.340374	0.327875	0.219951
10	0.25	0.25	0.25	0.25


TF	Unknown
TF Name	Unknown
Gene	CM000678.2_4752378-4753089(-)_1
Motif	CM000678.2_4752378-4753089(-)_1|1|1x0
Family	C2H2 ZF
Species	Unknown
Pos	A	C	G	T
1	0.172957	0.139394	0.162378	0.52527
2	0.0433451	0.736515	0.0797774	0.140362
3	0.0407594	0.0494614	0.815856	0.0939229
4	0.239982	0.129698	0.118912	0.511408
5	0.2563	0.0417248	0.632758	0.0692166
6	0.254225	0.200761	0.153116	0.391898
7	0.431667	0.283486	0.207509	0.0773373
8	0.0249284	0.0382626	0.0246533	0.912156
9	0.915967	0.0252347	0.0270779	0.03172
10	0.304474	0.40002	0.152558	0.142948
11	0.933261	0.0192984	0.0264378	0.0210024
12	0.0222844	0.935088	0.0187018	0.0239259
13	0.0256749	0.0670479	0.187537	0.71974
14	0.0934527	0.152899	0.634141	0.119507
15	0.19736	0.202854	0.440468	0.159318
16	0.25	0.25	0.25	0.25


TF	Unknown
TF Name	Unknown
Gene	CM000678.2_25239818-25240781(-)_1
Motif	CM000678.2_25239818-25240781(-)_1|1|1x0
Family	C2H2 ZF
Species	Unknown
Pos	A	C	G	T
1	0.0262389	0.0314123	0.0363226	0.906026
2	0.0262334	0.83632	0.0336879	0.103758
3	0.0501464	0.803057	0.0830894	0.063707
4	0.306906	0.211884	0.2162	0.26501
5	0.0884968	0.132778	0.330662	0.448064
6	0.22315	0.191937	0.261277	0.323636
7	0.247436	0.147212	0.136813	0.46854
8	0.270903	0.0585534	0.580791	0.0897525
9	0.255619	0.209443	0.166639	0.3683
10	0.404108	0.283396	0.217799	0.094697
11	0.0411792	0.0591158	0.0407954	0.85891
12	0.863524	0.0416822	0.0442373	0.0505565
13	0.249958	0.505603	0.105425	0.139014
14	0.904781	0.0305607	0.0290589	0.0355997
15	0.0256931	0.921496	0.0228191	0.0299916
16	0.0223191	0.0187874	0.939372	0.0195219
17	0.0954769	0.0843764	0.13818	0.681966
18	0.0249536	0.0620988	0.878078	0.0348698
19	0.25	0.25	0.25	0.25


TF	Unknown
TF Name	Unknown
Gene	CM000678.2_30397205-30399104(+)_1
Motif	CM000678.2_30397205-30399104(+)_1|1|1x0
Family	C2H2 ZF
Species	Unknown
Pos	A	C	G	T
1	0.268921	0.127628	0.428638	0.174814
2	0.208266	0.191382	0.138593	0.461758
3	0.0725706	0.817938	0.0474594	0.0620319
4	0.029343	0.0302046	0.0907759	0.849677
5	0.0222091	0.926438	0.0185288	0.0328239
6	0.712077	0.037574	0.0448001	0.205549
7	0.25	0.25	0.25	0.25


TF	Unknown
TF Name	Unknown
Gene	CM000678.2_30397205-30399104(+)_1
Motif	CM000678.2_30397205-30399104(+)_1|2|1x0
Family	C2H2 ZF
Species	Unknown
Pos	A	C	G	T
1	0.268921	0.127628	0.428638	0.174814
2	0.208266	0.191382	0.138593	0.461758
3	0.0725706	0.817938	0.0474594	0.0620319
4	0.029343	0.0302046	0.0907759	0.849677
5	0.0222091	0.926438	0.0185288	0.0328239
6	0.712077	0.037574	0.0448001	0.205549
7	0.25	0.25	0.25	0.25


TF	Unknown
TF Name	Unknown
Gene	CM000678.2_30397205-30399104(+)_1
Motif	CM000678.2_30397205-30399104(+)_1|3|1x0
Family	C2H2 ZF
Species	Unknown
Pos	A	C	G	T
1	0.0779799	0.0259402	0.871755	0.0243244
2	0.109587	0.660718	0.0765726	0.153123
3	0.0879768	0.0711813	0.0648781	0.775964
4	0.262463	0.094252	0.49806	0.145224
5	0.183544	0.163413	0.10488	0.548163
6	0.033048	0.921876	0.0184375	0.0266382
7	0.0901273	0.0884485	0.140932	0.680492
8	0.0250481	0.857004	0.0451326	0.0728156
9	0.035585	0.038054	0.826845	0.0995158
10	0.304012	0.168178	0.312893	0.214917
11	0.210346	0.129162	0.24684	0.413652
12	0.143958	0.0951468	0.0660254	0.69487
13	0.25	0.25	0.25	0.25


TF	Unknown
TF Name	Unknown
Gene	CM000678.2_30397205-30399104(+)_1
Motif	CM000678.2_30397205-30399104(+)_1|4|1x0
Family	C2H2 ZF
Species	Unknown
Pos	A	C	G	T
1	0.262463	0.094252	0.49806	0.145224
2	0.183544	0.163413	0.10488	0.548163
3	0.033048	0.921876	0.0184375	0.0266382
4	0.0901273	0.0884485	0.140932	0.680492
5	0.0250481	0.857004	0.0451326	0.0728156
6	0.035585	0.038054	0.826845	0.0995158
7	0.25	0.25	0.25	0.25


TF	Unknown
TF Name	Unknown
Gene	CM000678.2_30397205-30399104(+)_1
Motif	CM000678.2_30397205-30399104(+)_1|5|1x0
Family	C2H2 ZF
Species	Unknown
Pos	A	C	G	T
1	0.262463	0.094252	0.49806	0.145224
2	0.183544	0.163413	0.10488	0.548163
3	0.033048	0.921876	0.0184375	0.0266382
4	0.0901273	0.0884485	0.140932	0.680492
5	0.0250481	0.857004	0.0451326	0.0728156
6	0.035585	0.038054	0.826845	0.0995158
7	0.25	0.25	0.25	0.25


TF	Unknown
TF Name	Unknown
Gene	CM000678.2_30417533-30418364(+)_1
Motif	CM000678.2_30417533-30418364(+)_1|1|1x0
Family	C2H2 ZF
Species	Unknown
Pos	A	C	G	T
1	0.0362537	0.0248798	0.904644	0.0342226
2	0.145929	0.0309252	0.787577	0.0355689
3	0.171424	0.0495647	0.0557384	0.723273
4	0.478608	0.233268	0.17801	0.110115
5	0.702608	0.129434	0.10531	0.0626482
6	0.0689229	0.133977	0.133898	0.663202
7	0.427103	0.0927509	0.387851	0.0922953
8	0.0444645	0.0670374	0.0314692	0.857029
9	0.908074	0.0295125	0.0280661	0.0343478
10	0.0840486	0.0482824	0.780367	0.0873024
11	0.0587494	0.75373	0.0466257	0.140895
12	0.189255	0.38537	0.0995001	0.325875
13	0.578822	0.26647	0.0825094	0.0721989
14	0.793224	0.0640132	0.0826697	0.0600928
15	0.838646	0.0612715	0.0445049	0.0555775
16	0.705286	0.148178	0.103609	0.0429271
17	0.872639	0.0221962	0.0730934	0.0320714
18	0.0347278	0.0406567	0.0570253	0.86759
19	0.427103	0.0927509	0.387851	0.0922953
20	0.0444645	0.0670374	0.0314692	0.857029
21	0.908074	0.0295125	0.0280661	0.0343478
22	0.355832	0.12512	0.3632	0.155848
23	0.075853	0.346575	0.0975027	0.48007
24	0.0187593	0.0218741	0.937965	0.0214015
25	0.25	0.25	0.25	0.25


TF	Unknown
TF Name	Unknown
Gene	CM000678.2_30524519-30526127(-)_1
Motif	CM000678.2_30524519-30526127(-)_1|1|1x0
Family	C2H2 ZF
Species	Unknown
Pos	A	C	G	T
1	0.0862736	0.0583505	0.789305	0.0660713
2	0.0619048	0.805874	0.0514398	0.0807816
3	0.566503	0.0838795	0.0996754	0.249942
4	0.503218	0.203131	0.16217	0.13148
5	0.10609	0.252257	0.109806	0.531847
6	0.0435517	0.038476	0.871457	0.0465158
7	0.503218	0.203131	0.16217	0.13148
8	0.10609	0.252257	0.109806	0.531847
9	0.0435517	0.038476	0.871457	0.0465158
10	0.354049	0.177771	0.357692	0.110489
11	0.0846541	0.212226	0.0873958	0.615725
12	0.721511	0.0836635	0.0954115	0.0994141
13	0.189988	0.201331	0.45733	0.151351
14	0.0834751	0.115395	0.144064	0.657066
15	0.699568	0.0866289	0.104137	0.109666
16	0.403428	0.3095	0.16554	0.121532
17	0.059738	0.088586	0.0587935	0.792883
18	0.846779	0.0459566	0.0499358	0.0573285
19	0.198534	0.10445	0.564863	0.132154
20	0.430628	0.239683	0.166869	0.162819
21	0.107251	0.676638	0.096533	0.119578
22	0.198534	0.10445	0.564863	0.132154
23	0.430628	0.239683	0.166869	0.162819
24	0.107251	0.676638	0.096533	0.119578
25	0.029343	0.0302046	0.0907759	0.849677
26	0.0222091	0.926438	0.0185288	0.0328239
27	0.712077	0.037574	0.0448001	0.205549
28	0.503218	0.203131	0.16217	0.13148
29	0.10609	0.252257	0.109806	0.531847
30	0.0435517	0.038476	0.871457	0.0465158
31	0.25	0.25	0.25	0.25


TF	Unknown
TF Name	Unknown
Gene	CM000678.2_30555196-30556144(-)_1
Motif	CM000678.2_30555196-30556144(-)_1|1|1x0
Family	C2H2 ZF
Species	Unknown
Pos	A	C	G	T
1	0.417214	0.100897	0.381453	0.100436
2	0.0530872	0.0777551	0.0384982	0.83066
3	0.886127	0.0366643	0.0349911	0.0422175
4	0.35107	0.123754	0.226624	0.298551
5	0.135227	0.258036	0.155833	0.450903
6	0.721227	0.105614	0.106383	0.0667766
7	0.0444193	0.03925	0.854629	0.0617017
8	0.0416374	0.849995	0.0622517	0.0461158
9	0.0526993	0.0634883	0.0597245	0.824088
10	0.536006	0.238056	0.136406	0.0895323
11	0.046232	0.0367752	0.0330962	0.883897
12	0.889418	0.0285928	0.036664	0.0453254
13	0.426507	0.232725	0.149161	0.191608
14	0.0460266	0.0421775	0.0506281	0.861168
15	0.892204	0.0315941	0.0333774	0.0428248
16	0.38274	0.0875235	0.447432	0.0823048
17	0.0803917	0.666197	0.0666669	0.186744
18	0.0201469	0.025253	0.0187177	0.935882
19	0.379299	0.213989	0.197389	0.209323
20	0.0997676	0.546007	0.0798469	0.274379
21	0.102093	0.0526314	0.186465	0.658811
22	0.25	0.25	0.25	0.25


TF	Unknown
TF Name	Unknown
Gene	CM000678.2_30582562-30583474(-)_1
Motif	CM000678.2_30582562-30583474(-)_1|1|1x0
Family	C2H2 ZF
Species	Unknown
Pos	A	C	G	T
1	0.419723	0.258986	0.143059	0.178232
2	0.0875726	0.0726448	0.101705	0.738078
3	0.0335958	0.0250445	0.907273	0.0340866
4	0.290141	0.120199	0.335867	0.253793
5	0.118188	0.108735	0.314918	0.458159
6	0.122824	0.0664133	0.110801	0.699962
7	0.31702	0.136149	0.339422	0.207409
8	0.112722	0.152986	0.189753	0.544539
9	0.129659	0.0792605	0.144694	0.646386
10	0.237152	0.160661	0.192177	0.410009
11	0.0962272	0.0889078	0.139615	0.67525
12	0.109796	0.118054	0.285259	0.486892
13	0.376982	0.295039	0.274019	0.0539597
14	0.0248701	0.0274894	0.0185812	0.929059
15	0.932321	0.0198658	0.0210987	0.0267149
16	0.519938	0.142447	0.219532	0.118083
17	0.340701	0.382956	0.14605	0.130293
18	0.149069	0.222374	0.528579	0.0999771
19	0.290141	0.120199	0.335867	0.253793
20	0.118188	0.108735	0.314918	0.458159
21	0.122824	0.0664133	0.110801	0.699962
22	0.25	0.25	0.25	0.25


TF	Unknown
TF Name	Unknown
Gene	CM000678.2_30604266-30605466(-)_1
Motif	CM000678.2_30604266-30605466(-)_1|1|1x0
Family	C2H2 ZF
Species	Unknown
Pos	A	C	G	T
1	0.588466	0.246618	0.0675833	0.0973329
2	0.204505	0.0401879	0.710498	0.0448092
3	0.936634	0.0187327	0.0229525	0.0216812
4	0.28829	0.12681	0.330419	0.25448
5	0.125736	0.116337	0.313423	0.444504
6	0.132714	0.074826	0.120565	0.671895
7	0.300808	0.282854	0.278508	0.137831
8	0.0482656	0.0758399	0.0506843	0.82521
9	0.028156	0.0251093	0.913903	0.0328318
10	0.539676	0.302927	0.103851	0.0535465
11	0.0732768	0.61174	0.0603944	0.254589
12	0.903772	0.0281422	0.0364603	0.0316254
13	0.252936	0.114115	0.379177	0.253772
14	0.165942	0.0579853	0.357117	0.418955
15	0.300828	0.182015	0.207324	0.309833
16	0.456127	0.225076	0.188123	0.130674
17	0.0872948	0.0825676	0.0703589	0.759779
18	0.850509	0.0569429	0.0467177	0.0458307
19	0.313089	0.142418	0.33366	0.210834
20	0.120568	0.160269	0.195895	0.523268
21	0.138716	0.0876832	0.153649	0.619952
22	0.237955	0.154936	0.483811	0.123298
23	0.104791	0.11453	0.128308	0.652371
24	0.0298565	0.0761483	0.836997	0.0569982
25	0.383043	0.279517	0.218189	0.119252
26	0.607197	0.0958141	0.186218	0.11077
27	0.372533	0.131768	0.38147	0.114229
28	0.28829	0.12681	0.330419	0.25448
29	0.125736	0.116337	0.313423	0.444504
30	0.132714	0.074826	0.120565	0.671895
31	0.25	0.25	0.25	0.25


TF	Unknown
TF Name	Unknown
Gene	CM000678.2_30781720-30784273(-)_1
Motif	CM000678.2_30781720-30784273(-)_1|1|1x0
Family	C2H2 ZF
Species	Unknown
Pos	A	C	G	T
1	0.448482	0.0765905	0.323725	0.151202
2	0.225522	0.247806	0.235251	0.291422
3	0.142215	0.172891	0.345667	0.339227
4	0.577797	0.230025	0.103232	0.088946
5	0.703824	0.0912561	0.117051	0.0878681
6	0.731633	0.0977083	0.074532	0.0961271
7	0.412764	0.202475	0.120403	0.264358
8	0.116986	0.0596811	0.722629	0.100704
9	0.0576713	0.0306445	0.87906	0.0326247
10	0.223055	0.0912381	0.622864	0.0628423
11	0.129733	0.550642	0.0960785	0.223547
12	0.183129	0.225753	0.228575	0.362543
13	0.617748	0.110482	0.186293	0.085477
14	0.806183	0.0818057	0.05954	0.0524715
15	0.0784541	0.0525625	0.0851992	0.783784
16	0.096699	0.0351481	0.831661	0.0364921
17	0.147311	0.549932	0.101319	0.201438
18	0.162467	0.106811	0.07171	0.659013
19	0.380429	0.0777624	0.467911	0.073898
20	0.0378863	0.835209	0.0349173	0.0919878
21	0.0186613	0.0280604	0.0202139	0.933064
22	0.3909	0.101836	0.369957	0.137306
23	0.0921634	0.220085	0.0683368	0.619414
24	0.73619	0.039432	0.181702	0.0426757
25	0.356574	0.137603	0.345763	0.160061
26	0.781671	0.0644237	0.0798213	0.0740845
27	0.635026	0.10423	0.08656	0.174184
28	0.346756	0.146686	0.216242	0.290317
29	0.0667816	0.762107	0.0715487	0.0995623
30	0.0418241	0.0433446	0.830145	0.0846862
31	0.529617	0.135568	0.212856	0.121959
32	0.816584	0.0671144	0.0501852	0.0661161
33	0.786339	0.0838349	0.054304	0.075522
34	0.561675	0.160458	0.142324	0.135543
35	0.669726	0.0854395	0.162095	0.0827398
36	0.0592564	0.0896154	0.0720713	0.779057
37	0.585632	0.247352	0.0685762	0.0984403
38	0.205882	0.0410533	0.707335	0.0457295
39	0.934586	0.0193593	0.0236772	0.0223772
40	0.0341516	0.0355035	0.906167	0.0241779
41	0.0854379	0.0584228	0.631326	0.224813
42	0.643102	0.188495	0.0560414	0.112361
43	0.25	0.25	0.25	0.25


TF	Unknown
TF Name	Unknown
Gene	CM000678.2_30781720-30784273(-)_1
Motif	CM000678.2_30781720-30784273(-)_1|2|1x0
Family	C2H2 ZF
Species	Unknown
Pos	A	C	G	T
1	0.834479	0.032873	0.115959	0.0166896
2	0.143781	0.668283	0.0290121	0.158923
3	0.127174	0.761303	0.0297351	0.0817884
4	0.25	0.25	0.25	0.25


TF	Unknown
TF Name	Unknown
Gene	CM000678.2_30781720-30784273(-)_1
Motif	CM000678.2_30781720-30784273(-)_1|3|1x0
Family	C2H2 ZF
Species	Unknown
Pos	A	C	G	T
1	0.573008	0.0349663	0.36163	0.0303959
2	0.244683	0.380146	0.0721893	0.302982
3	0.0289334	0.899391	0.0179878	0.053688
4	0.25	0.25	0.25	0.25


TF	Unknown
TF Name	Unknown
Gene	CM000678.2_30781720-30784273(-)_1
Motif	CM000678.2_30781720-30784273(-)_1|4|1x0
Family	C2H2 ZF
Species	Unknown
Pos	A	C	G	T
1	0.108598	0.0128763	0.643814	0.234712
2	0.0544659	0.140302	0.208784	0.596448
3	0.0239464	0.0485252	0.0771171	0.850411
4	0.25	0.25	0.25	0.25


TF	Unknown
TF Name	Unknown
Gene	CM000678.2_30781720-30784273(-)_1
Motif	CM000678.2_30781720-30784273(-)_1|5|1x0
Family	C2H2 ZF
Species	Unknown
Pos	A	C	G	T
1	0.0490376	0.0263226	0.903781	0.0208586
2	0.132924	0.0695163	0.0566397	0.74092
3	0.030767	0.931076	0.019536	0.0186215
4	0.25	0.25	0.25	0.25


TF	Unknown
TF Name	Unknown
Gene	CM000678.2_30781720-30784273(-)_1
Motif	CM000678.2_30781720-30784273(-)_1|6|1x0
Family	C2H2 ZF
Species	Unknown
Pos	A	C	G	T
1	0.202026	0.0608974	0.582353	0.154724
2	0.0220415	0.0500467	0.0724204	0.855491
3	0.0214753	0.917386	0.0183477	0.042791
4	0.25	0.25	0.25	0.25


TF	Unknown
TF Name	Unknown
Gene	CM000678.2_31061070-31062384(-)_1
Motif	CM000678.2_31061070-31062384(-)_1|1|1x0
Family	C2H2 ZF
Species	Unknown
Pos	A	C	G	T
1	0.479127	0.0938797	0.309657	0.117336
2	0.10668	0.50079	0.0740171	0.318513
3	0.0564754	0.0842678	0.0492643	0.809993
4	0.231288	0.09409	0.220017	0.454605
5	0.120852	0.594159	0.114561	0.170429
6	0.0946479	0.781304	0.0431471	0.0809006
7	0.0732789	0.121812	0.74066	0.0642496
8	0.188843	0.622711	0.0970457	0.0913999
9	0.114791	0.198753	0.38966	0.296796
10	0.290163	0.142438	0.156709	0.41069
11	0.0873424	0.70765	0.0754162	0.129591
12	0.692445	0.0393647	0.0897733	0.178417
13	0.0429204	0.0242753	0.912272	0.0205323
14	0.072953	0.157854	0.0450181	0.724175
15	0.0330903	0.899495	0.0216635	0.0457509
16	0.453989	0.318055	0.13729	0.0906658
17	0.027883	0.0473237	0.0272927	0.897501
18	0.935216	0.0187043	0.0209104	0.0251689
19	0.421931	0.286137	0.135874	0.156058
20	0.043328	0.0999878	0.0694758	0.787208
21	0.027349	0.0251314	0.921006	0.0265135
22	0.25	0.25	0.25	0.25


TF	Unknown
TF Name	Unknown
Gene	CM000678.2_31061070-31062384(-)_1
Motif	CM000678.2_31061070-31062384(-)_1|2|1x0
Family	C2H2 ZF
Species	Unknown
Pos	A	C	G	T
1	0.0320985	0.0209044	0.0441546	0.902842
2	0.0430599	0.791583	0.132132	0.0332247
3	0.223955	0.417286	0.168755	0.190004
4	0.299601	0.0531941	0.352497	0.294708
5	0.401716	0.208316	0.167887	0.222081
6	0.051314	0.880025	0.0270716	0.0415895
7	0.0421845	0.0183068	0.915339	0.0241702
8	0.226595	0.142135	0.0977752	0.533495
9	0.184844	0.0680383	0.155746	0.591372
10	0.25	0.25	0.25	0.25


TF	Unknown
TF Name	Unknown
Gene	CM000678.2_31063811-31064498(-)_1
Motif	CM000678.2_31063811-31064498(-)_1|1|1x0
Family	C2H2 ZF
Species	Unknown
Pos	A	C	G	T
1	0.0272164	0.0183196	0.91598	0.038484
2	0.251207	0.0242682	0.424841	0.299684
3	0.17126	0.193937	0.0827939	0.552009
4	0.25	0.25	0.25	0.25


TF	Unknown
TF Name	Unknown
Gene	CM000678.2_31063811-31064498(-)_1
Motif	CM000678.2_31063811-31064498(-)_1|2|1x0
Family	C2H2 ZF
Species	Unknown
Pos	A	C	G	T
1	0.189623	0.0532541	0.534532	0.22259
2	0.123724	0.716382	0.0504069	0.109487
3	0.0194447	0.935358	0.0187072	0.0264905
4	0.426141	0.159038	0.291765	0.123055
5	0.190412	0.0845362	0.536427	0.188624
6	0.193291	0.127176	0.279714	0.399819
7	0.432339	0.275304	0.170116	0.12224
8	0.147289	0.13265	0.096313	0.623747
9	0.817571	0.0596381	0.0725665	0.0502239
10	0.244502	0.124942	0.110707	0.519849
11	0.181407	0.232594	0.327412	0.258586
12	0.137967	0.110097	0.194912	0.557025
13	0.25	0.25	0.25	0.25


TF	Unknown
TF Name	Unknown
Gene	CM000678.2_31076297-31081811(+)_1
Motif	CM000678.2_31076297-31081811(+)_1|1|1x0
Family	C2H2 ZF
Species	Unknown
Pos	A	C	G	T
1	0.0229896	0.017993	0.899648	0.0593698
2	0.182026	0.328286	0.162925	0.326763
3	0.254726	0.0917087	0.575282	0.0782832
4	0.25	0.25	0.25	0.25


TF	Unknown
TF Name	Unknown
Gene	CM000678.2_31076297-31081811(+)_1
Motif	CM000678.2_31076297-31081811(+)_1|2|1x0
Family	C2H2 ZF
Species	Unknown
Pos	A	C	G	T
1	0.238961	0.24543	0.195982	0.319627
2	0.156068	0.0954007	0.225941	0.522591
3	0.238267	0.229161	0.223663	0.308909
4	0.529552	0.098342	0.257559	0.114547
5	0.138484	0.177814	0.0532179	0.630484
6	0.0340437	0.0183573	0.0297328	0.917866
7	0.25	0.25	0.25	0.25


TF	Unknown
TF Name	Unknown
Gene	CM000678.2_31076297-31081811(+)_1
Motif	CM000678.2_31076297-31081811(+)_1|3|1x0
Family	C2H2 ZF
Species	Unknown
Pos	A	C	G	T
1	0.348964	0.141446	0.364903	0.144687
2	0.202754	0.276179	0.252962	0.268106
3	0.0959019	0.0829959	0.362034	0.459069
4	0.325181	0.215386	0.326647	0.132786
5	0.183064	0.130172	0.224913	0.461851
6	0.287591	0.192042	0.282735	0.237633
7	0.529552	0.098342	0.257559	0.114547
8	0.138484	0.177814	0.0532179	0.630484
9	0.0340437	0.0183573	0.0297328	0.917866
10	0.25	0.25	0.25	0.25


TF	Unknown
TF Name	Unknown
Gene	CM000678.2_31076297-31081811(+)_1
Motif	CM000678.2_31076297-31081811(+)_1|4|1x0
Family	C2H2 ZF
Species	Unknown
Pos	A	C	G	T
1	0.355973	0.139857	0.388967	0.115204
2	0.143044	0.178612	0.233352	0.444992
3	0.350632	0.157038	0.283871	0.208459
4	0.529552	0.098342	0.257559	0.114547
5	0.138484	0.177814	0.0532179	0.630484
6	0.0340437	0.0183573	0.0297328	0.917866
7	0.25	0.25	0.25	0.25


TF	Unknown
TF Name	Unknown
Gene	CM000678.2_31076297-31081811(+)_1
Motif	CM000678.2_31076297-31081811(+)_1|5|1x0
Family	C2H2 ZF
Species	Unknown
Pos	A	C	G	T
1	0.325181	0.215386	0.326647	0.132786
2	0.183064	0.130172	0.224913	0.461851
3	0.287591	0.192042	0.282735	0.237633
4	0.529552	0.098342	0.257559	0.114547
5	0.138484	0.177814	0.0532179	0.630484
6	0.0340437	0.0183573	0.0297328	0.917866
7	0.25	0.25	0.25	0.25


TF	Unknown
TF Name	Unknown
Gene	CM000678.2_31076297-31081811(+)_1
Motif	CM000678.2_31076297-31081811(+)_1|6|1x0
Family	C2H2 ZF
Species	Unknown
Pos	A	C	G	T
1	0.0360076	0.0238169	0.921741	0.0184348
2	0.0957344	0.15069	0.0601652	0.69341
3	0.0475394	0.618871	0.23365	0.0999398
4	0.25	0.25	0.25	0.25


TF	Unknown
TF Name	Unknown
Gene	CM000678.2_31076297-31081811(+)_1
Motif	CM000678.2_31076297-31081811(+)_1|7|1x0
Family	C2H2 ZF
Species	Unknown
Pos	A	C	G	T
1	0.421393	0.133132	0.353759	0.0917161
2	0.115164	0.158603	0.203992	0.522241
3	0.223137	0.0925715	0.248826	0.435465
4	0.529552	0.098342	0.257559	0.114547
5	0.138484	0.177814	0.0532179	0.630484
6	0.0340437	0.0183573	0.0297328	0.917866
7	0.25	0.25	0.25	0.25


TF	Unknown
TF Name	Unknown
Gene	CM000678.2_31076297-31081811(+)_1
Motif	CM000678.2_31076297-31081811(+)_1|8|1x0
Family	C2H2 ZF
Species	Unknown
Pos	A	C	G	T
1	0.0723805	0.0963008	0.0163004	0.815018
2	0.0837883	0.0377443	0.148264	0.730203
3	0.36242	0.105091	0.290003	0.242486
4	0.378794	0.0865432	0.0927769	0.441886
5	0.110333	0.104416	0.228185	0.557067
6	0.0304778	0.036953	0.0346754	0.897894
7	0.25	0.25	0.25	0.25


TF	Unknown
TF Name	Unknown
Gene	CM000678.2_31076297-31081811(+)_1
Motif	CM000678.2_31076297-31081811(+)_1|9|1x0
Family	C2H2 ZF
Species	Unknown
Pos	A	C	G	T
1	0.450822	0.0119618	0.406431	0.130785
2	0.0268081	0.0181633	0.0468634	0.908165
3	0.131531	0.443389	0.0726689	0.352411
4	0.25	0.25	0.25	0.25


TF	Unknown
TF Name	Unknown
Gene	CM000678.2_31076297-31081811(+)_1
Motif	CM000678.2_31076297-31081811(+)_1|10|1x0
Family	C2H2 ZF
Species	Unknown
Pos	A	C	G	T
1	0.355973	0.139857	0.388967	0.115204
2	0.143044	0.178612	0.233352	0.444992
3	0.350632	0.157038	0.283871	0.208459
4	0.529552	0.098342	0.257559	0.114547
5	0.138484	0.177814	0.0532179	0.630484
6	0.0340437	0.0183573	0.0297328	0.917866
7	0.25	0.25	0.25	0.25


TF	Unknown
TF Name	Unknown
Gene	CM000678.2_31076297-31081811(+)_1
Motif	CM000678.2_31076297-31081811(+)_1|11|1x0
Family	C2H2 ZF
Species	Unknown
Pos	A	C	G	T
1	0.278315	0.168938	0.220947	0.331799
2	0.270835	0.16585	0.280344	0.28297
3	0.195898	0.230467	0.246356	0.327279
4	0.333727	0.289739	0.25544	0.121095
5	0.15909	0.117522	0.224703	0.498685
6	0.219696	0.173966	0.251162	0.355177
7	0.529552	0.098342	0.257559	0.114547
8	0.138484	0.177814	0.0532179	0.630484
9	0.0340437	0.0183573	0.0297328	0.917866
10	0.25	0.25	0.25	0.25


TF	Unknown
TF Name	Unknown
Gene	CM000678.2_31076297-31081811(+)_1
Motif	CM000678.2_31076297-31081811(+)_1|12|1x0
Family	C2H2 ZF
Species	Unknown
Pos	A	C	G	T
1	0.219589	0.341427	0.262946	0.176038
2	0.224225	0.113178	0.283368	0.379229
3	0.194137	0.186129	0.363291	0.256444
4	0.529552	0.098342	0.257559	0.114547
5	0.138484	0.177814	0.0532179	0.630484
6	0.0340437	0.0183573	0.0297328	0.917866
7	0.25	0.25	0.25	0.25


TF	Unknown
TF Name	Unknown
Gene	CM000678.2_31076297-31081811(+)_1
Motif	CM000678.2_31076297-31081811(+)_1|13|1x0
Family	C2H2 ZF
Species	Unknown
Pos	A	C	G	T
1	0.0223413	0.0231269	0.935816	0.0187163
2	0.113702	0.18632	0.047945	0.652033
3	0.243951	0.451114	0.100122	0.204814
4	0.25	0.25	0.25	0.25


TF	Unknown
TF Name	Unknown
Gene	CM000678.2_31076297-31081811(+)_1
Motif	CM000678.2_31076297-31081811(+)_1|14|1x0
Family	C2H2 ZF
Species	Unknown
Pos	A	C	G	T
1	0.273946	0.220054	0.0854702	0.42053
2	0.236615	0.0797457	0.493454	0.190186
3	0.0733813	0.0170783	0.853914	0.0556267
4	0.145857	0.290085	0.0773747	0.486684
5	0.130451	0.0446948	0.201741	0.623114
6	0.2943	0.277639	0.171821	0.256241
7	0.25	0.25	0.25	0.25


TF	Unknown
TF Name	Unknown
Gene	CM000678.2_31076297-31081811(+)_1
Motif	CM000678.2_31076297-31081811(+)_1|15|1x0
Family	C2H2 ZF
Species	Unknown
Pos	A	C	G	T
1	0.40654	0.236044	0.192976	0.16444
2	0.0960158	0.225887	0.101327	0.57677
3	0.0987926	0.0510217	0.784349	0.065837
4	0.148359	0.117772	0.557007	0.176862
5	0.0476734	0.0351747	0.5092	0.407952
6	0.146265	0.152746	0.142872	0.558117
7	0.330971	0.345886	0.2072	0.115943
8	0.142364	0.181476	0.240242	0.435917
9	0.159281	0.151393	0.354449	0.334878
10	0.529552	0.098342	0.257559	0.114547
11	0.138484	0.177814	0.0532179	0.630484
12	0.0340437	0.0183573	0.0297328	0.917866
13	0.25	0.25	0.25	0.25


TF	Unknown
TF Name	Unknown
Gene	CM000678.2_31601690-31602860(-)_1
Motif	CM000678.2_31601690-31602860(-)_1|1|1x0
Family	C2H2 ZF
Species	Unknown
Pos	A	C	G	T
1	0.0542112	0.0180255	0.901274	0.026489
2	0.587621	0.106602	0.151298	0.154479
3	0.257276	0.499462	0.106741	0.136521
4	0.25	0.25	0.25	0.25


TF	Unknown
TF Name	Unknown
Gene	CM000678.2_31601690-31602860(-)_1
Motif	CM000678.2_31601690-31602860(-)_1|2|1x0
Family	C2H2 ZF
Species	Unknown
Pos	A	C	G	T
1	0.116371	0.0432788	0.106252	0.734099
2	0.540653	0.31443	0.115908	0.0290097
3	0.0328868	0.929538	0.0185908	0.0189845
4	0.807185	0.0765705	0.0931968	0.0230476
5	0.0803192	0.0470776	0.0448078	0.827795
6	0.199395	0.0667435	0.248297	0.485565
7	0.25	0.25	0.25	0.25


TF	Unknown
TF Name	Unknown
Gene	CM000678.2_31601690-31602860(-)_1
Motif	CM000678.2_31601690-31602860(-)_1|3|1x0
Family	C2H2 ZF
Species	Unknown
Pos	A	C	G	T
1	0.0562524	0.0276146	0.857613	0.0585198
2	0.0357282	0.0229158	0.275708	0.665649
3	0.0203061	0.0186341	0.931705	0.0293544
4	0.25	0.25	0.25	0.25


TF	Unknown
TF Name	Unknown
Gene	CM000678.2_31601690-31602860(-)_1
Motif	CM000678.2_31601690-31602860(-)_1|4|1x0
Family	C2H2 ZF
Species	Unknown
Pos	A	C	G	T
1	0.851246	0.079141	0.0449441	0.0246685
2	0.110501	0.214619	0.013233	0.661647
3	0.0287817	0.107828	0.0207404	0.84265
4	0.25	0.25	0.25	0.25


TF	Unknown
TF Name	Unknown
Gene	CM000678.2_31754249-31755716(+)_1
Motif	CM000678.2_31754249-31755716(+)_1|1|1x0
Family	C2H2 ZF
Species	Unknown
Pos	A	C	G	T
1	0.114603	0.0504035	0.787793	0.0472012
2	0.0724186	0.387616	0.066312	0.473654
3	0.0263724	0.0185668	0.928338	0.0267223
4	0.0518266	0.0377085	0.878529	0.0319362
5	0.806297	0.0537976	0.0695686	0.0703367
6	0.0520398	0.0201195	0.902011	0.0258294
7	0.375235	0.172266	0.303544	0.148956
8	0.109892	0.393012	0.137004	0.360093
9	0.0809089	0.0803314	0.0970985	0.741661
10	0.284784	0.0977603	0.222268	0.395188
11	0.0718315	0.795647	0.0653382	0.0671829
12	0.0672131	0.755844	0.0700335	0.10691
13	0.355903	0.108415	0.359629	0.176053
14	0.172014	0.0884053	0.314765	0.424816
15	0.15288	0.373364	0.142713	0.331042
16	0.40373	0.24023	0.187716	0.168324
17	0.0650981	0.140217	0.0814639	0.713221
18	0.0256305	0.0229668	0.922176	0.0292269
19	0.200554	0.125209	0.19205	0.482186
20	0.39984	0.308867	0.19202	0.0992728
21	0.134351	0.659844	0.102389	0.103416
22	0.459668	0.153914	0.309884	0.0765334
23	0.0954753	0.0822482	0.0877786	0.734498
24	0.0938892	0.0471012	0.124726	0.734284
25	0.568503	0.19093	0.148756	0.0918106
26	0.890643	0.0316495	0.0451437	0.0325637
27	0.0480323	0.0611457	0.063359	0.827463
28	0.175363	0.109287	0.586417	0.128933
29	0.384288	0.184623	0.214582	0.216508
30	0.264779	0.352056	0.181469	0.201696
31	0.51386	0.178251	0.16888	0.139008
32	0.130729	0.0553557	0.749899	0.0640162
33	0.0771739	0.0333095	0.0379558	0.851561
34	0.25	0.25	0.25	0.25


TF	Unknown
TF Name	Unknown
Gene	CM000678.2_31914444-31916478(+)_1
Motif	CM000678.2_31914444-31916478(+)_1|1|1x0
Family	C2H2 ZF
Species	Unknown
Pos	A	C	G	T
1	0.247698	0.624819	0.105754	0.0217287
2	0.0957925	0.015628	0.7814	0.107179
3	0.749055	0.0596323	0.164252	0.0270604
4	0.25	0.25	0.25	0.25


TF	Unknown
TF Name	Unknown
Gene	CM000678.2_31914444-31916478(+)_1
Motif	CM000678.2_31914444-31916478(+)_1|2|1x0
Family	C2H2 ZF
Species	Unknown
Pos	A	C	G	T
1	0.352271	0.188468	0.136745	0.322516
2	0.438574	0.142927	0.293772	0.124727
3	0.202246	0.223477	0.304149	0.270127
4	0.381076	0.122524	0.207267	0.289133
5	0.250368	0.214989	0.355829	0.178814
6	0.146862	0.152971	0.133348	0.566819
7	0.456137	0.145865	0.123071	0.274927
8	0.403225	0.157318	0.30032	0.139137
9	0.279786	0.208781	0.31311	0.198323
10	0.381076	0.122524	0.207267	0.289133
11	0.250368	0.214989	0.355829	0.178814
12	0.146862	0.152971	0.133348	0.566819
13	0.321613	0.139525	0.286687	0.252175
14	0.0575419	0.79585	0.0779415	0.0686665
15	0.0474854	0.054273	0.0942317	0.80401
16	0.383626	0.164584	0.270154	0.181636
17	0.454943	0.178709	0.131915	0.234433
18	0.0972279	0.71464	0.0830667	0.105066
19	0.0433065	0.0277334	0.882073	0.0468867
20	0.098809	0.0515524	0.773713	0.0759254
21	0.155477	0.0656229	0.0604893	0.718411
22	0.587795	0.19799	0.132127	0.0820873
23	0.930238	0.0193121	0.0318454	0.0186048
24	0.0881231	0.139879	0.0913283	0.68067
25	0.438314	0.192619	0.214482	0.154586
26	0.0763614	0.22528	0.0959306	0.602428
27	0.0564357	0.03689	0.859235	0.0474391
28	0.464248	0.247818	0.130004	0.15793
29	0.410343	0.128976	0.184977	0.275704
30	0.0227676	0.0272221	0.923772	0.0262387
31	0.438314	0.192619	0.214482	0.154586
32	0.0763614	0.22528	0.0959306	0.602428
33	0.0564357	0.03689	0.859235	0.0474391
34	0.195806	0.118518	0.18697	0.498706
35	0.409218	0.310794	0.187276	0.0927121
36	0.125658	0.685196	0.0940698	0.0950759
37	0.536271	0.200834	0.133801	0.129094
38	0.70904	0.0779551	0.100177	0.112827
39	0.0211219	0.0199618	0.934386	0.0245307
40	0.25	0.25	0.25	0.25


TF	Unknown
TF Name	Unknown
Gene	CM000678.2_35446969-35447949(-)_1
Motif	CM000678.2_35446969-35447949(-)_1|1|1x0
Family	C2H2 ZF
Species	Unknown
Pos	A	C	G	T
1	0.276714	0.0203282	0.353971	0.348987
2	0.0572079	0.543263	0.0167568	0.382772
3	0.0117906	0.0184783	0.380202	0.589529
4	0.25	0.25	0.25	0.25


TF	Unknown
TF Name	Unknown
Gene	CM000678.2_35446969-35447949(-)_1
Motif	CM000678.2_35446969-35447949(-)_1|2|1x0
Family	C2H2 ZF
Species	Unknown
Pos	A	C	G	T
1	0.599314	0.0713133	0.257377	0.0719953
2	0.176413	0.273805	0.294487	0.255296
3	0.0183555	0.0319355	0.0319368	0.917772
4	0.25	0.25	0.25	0.25


TF	Unknown
TF Name	Unknown
Gene	CM000678.2_49635470-49639265(-)_1
Motif	CM000678.2_49635470-49639265(-)_1|1|1x0
Family	C2H2 ZF
Species	Unknown
Pos	A	C	G	T
1	0.299004	0.216877	0.233963	0.250156
2	0.294769	0.154972	0.324169	0.22609
3	0.415284	0.161927	0.186972	0.235817
4	0.235545	0.154604	0.0969467	0.512905
5	0.118802	0.0691887	0.744968	0.0670408
6	0.0186538	0.0288925	0.932689	0.0197645
7	0.040289	0.0266241	0.897024	0.0360625
8	0.149676	0.259343	0.103943	0.487038
9	0.0696024	0.381876	0.105023	0.443498
10	0.191792	0.140844	0.492588	0.174776
11	0.298152	0.271399	0.201204	0.229245
12	0.0600776	0.0633337	0.817412	0.0591765
13	0.25	0.25	0.25	0.25


TF	Unknown
TF Name	Unknown
Gene	CM000678.2_49635470-49639265(-)_1
Motif	CM000678.2_49635470-49639265(-)_1|2|1x0
Family	C2H2 ZF
Species	Unknown
Pos	A	C	G	T
1	0.175366	0.00917573	0.458786	0.356672
2	0.085637	0.670372	0.106825	0.137165
3	0.81664	0.0896604	0.0760134	0.0176858
4	0.25	0.25	0.25	0.25


TF	Unknown
TF Name	Unknown
Gene	CM000678.2_49635470-49639265(-)_1
Motif	CM000678.2_49635470-49639265(-)_1|3|1x0
Family	C2H2 ZF
Species	Unknown
Pos	A	C	G	T
1	0.239552	0.132949	0.282853	0.344646
2	0.189038	0.1166	0.269108	0.425254
3	0.080444	0.140575	0.627207	0.151773
4	0.36295	0.177321	0.447438	0.0122911
5	0.169586	0.576915	0.0160321	0.237467
6	0.0185711	0.928555	0.0219654	0.0309089
7	0.25	0.25	0.25	0.25


TF	Unknown
TF Name	Unknown
Gene	CM000678.2_49635470-49639265(-)_1
Motif	CM000678.2_49635470-49639265(-)_1|4|1x0
Family	C2H2 ZF
Species	Unknown
Pos	A	C	G	T
1	0.287914	0.419243	0.069307	0.223536
2	0.744759	0.0632336	0.121273	0.070735
3	0.035918	0.0138347	0.691735	0.258512
4	0.25	0.25	0.25	0.25


TF	Unknown
TF Name	Unknown
Gene	CM000678.2_49635470-49639265(-)_1
Motif	CM000678.2_49635470-49639265(-)_1|5|1x0
Family	C2H2 ZF
Species	Unknown
Pos	A	C	G	T
1	0.353393	0.288077	0.330994	0.0275363
2	0.0461923	0.156313	0.0156372	0.781858
3	0.123737	0.476828	0.134505	0.26493
4	0.25	0.25	0.25	0.25


TF	Unknown
TF Name	Unknown
Gene	CM000678.2_49635470-49639265(-)_1
Motif	CM000678.2_49635470-49639265(-)_1|6|1x0
Family	C2H2 ZF
Species	Unknown
Pos	A	C	G	T
1	0.598318	0.302971	0.0387706	0.0599409
2	0.036657	0.105416	0.0693496	0.788578
3	0.0786224	0.0155443	0.128616	0.777217
4	0.25	0.25	0.25	0.25


TF	Unknown
TF Name	Unknown
Gene	CM000678.2_49635470-49639265(-)_1
Motif	CM000678.2_49635470-49639265(-)_1|7|1x0
Family	C2H2 ZF
Species	Unknown
Pos	A	C	G	T
1	0.31091	0.377501	0.07021	0.241379
2	0.0837939	0.0257922	0.100873	0.789541
3	0.064238	0.0152028	0.760138	0.160422
4	0.25	0.25	0.25	0.25


TF	Unknown
TF Name	Unknown
Gene	CM000678.2_49635470-49639265(-)_1
Motif	CM000678.2_49635470-49639265(-)_1|8|1x0
Family	C2H2 ZF
Species	Unknown
Pos	A	C	G	T
1	0.558932	0.285127	0.0758463	0.0800943
2	0.0423664	0.0182059	0.0291317	0.910296
3	0.0554529	0.235892	0.577944	0.130711
4	0.25	0.25	0.25	0.25


TF	Unknown
TF Name	Unknown
Gene	CM000678.2_49635470-49639265(-)_1
Motif	CM000678.2_49635470-49639265(-)_1|9|1x0
Family	C2H2 ZF
Species	Unknown
Pos	A	C	G	T
1	0.153506	0.16928	0.177434	0.49978
2	0.0347513	0.803079	0.0980031	0.0641666
3	0.0338194	0.0462889	0.81883	0.101061
4	0.224535	0.38382	0.104266	0.287379
5	0.0789779	0.0812953	0.0745423	0.765184
6	0.288514	0.245795	0.0681054	0.397585
7	0.0305432	0.0266386	0.0527719	0.890046
8	0.0683763	0.803219	0.11234	0.0160644
9	0.117027	0.126215	0.646803	0.109955
10	0.25	0.25	0.25	0.25


TF	Unknown
TF Name	Unknown
Gene	CM000678.2_49635470-49639265(-)_1
Motif	CM000678.2_49635470-49639265(-)_1|10|1x0
Family	C2H2 ZF
Species	Unknown
Pos	A	C	G	T
1	0.232664	0.393924	0.184568	0.188844
2	0.153504	0.0817396	0.0473817	0.717375
3	0.0573639	0.00973558	0.486779	0.446122
4	0.25	0.25	0.25	0.25


TF	Unknown
TF Name	Unknown
Gene	CM000678.2_49635470-49639265(-)_1
Motif	CM000678.2_49635470-49639265(-)_1|11|1x0
Family	C2H2 ZF
Species	Unknown
Pos	A	C	G	T
1	0.327828	0.0126625	0.633125	0.0263843
2	0.288009	0.150836	0.131163	0.429993
3	0.163682	0.250101	0.0171904	0.569027
4	0.25	0.25	0.25	0.25


TF	Unknown
TF Name	Unknown
Gene	CM000678.2_49635470-49639265(-)_1
Motif	CM000678.2_49635470-49639265(-)_1|12|1x0
Family	C2H2 ZF
Species	Unknown
Pos	A	C	G	T
1	0.526012	0.272652	0.167734	0.033601
2	0.199428	0.0143657	0.067922	0.718284
3	0.277803	0.0537529	0.232722	0.435722
4	0.25	0.25	0.25	0.25


TF	Unknown
TF Name	Unknown
Gene	CM000678.2_49635470-49639265(-)_1
Motif	CM000678.2_49635470-49639265(-)_1|13|1x0
Family	C2H2 ZF
Species	Unknown
Pos	A	C	G	T
1	0.399163	0.10816	0.104174	0.388503
2	0.249826	0.409661	0.198478	0.142035
3	0.0626329	0.0176305	0.881525	0.0382116
4	0.42226	0.453964	0.0263162	0.0974604
5	0.0792936	0.476586	0.150559	0.293562
6	0.225794	0.0828941	0.47882	0.212491
7	0.683006	0.121722	0.116741	0.0785316
8	0.121663	0.180002	0.085069	0.613266
9	0.248125	0.0614253	0.522583	0.167866
10	0.25	0.25	0.25	0.25


TF	Unknown
TF Name	Unknown
Gene	CM000678.2_49635470-49639265(-)_1
Motif	CM000678.2_49635470-49639265(-)_1|14|1x0
Family	C2H2 ZF
Species	Unknown
Pos	A	C	G	T
1	0.343143	0.125341	0.0561639	0.475352
2	0.194539	0.11373	0.275943	0.415788
3	0.0604604	0.0507333	0.871379	0.0174276
4	0.25	0.25	0.25	0.25


TF	Unknown
TF Name	Unknown
Gene	CM000678.2_49635470-49639265(-)_1
Motif	CM000678.2_49635470-49639265(-)_1|15|1x0
Family	C2H2 ZF
Species	Unknown
Pos	A	C	G	T
1	0.0404364	0.0780545	0.0558479	0.825661
2	0.0314369	0.884121	0.0667598	0.0176824
3	0.0661721	0.192766	0.612524	0.128538
4	0.25	0.25	0.25	0.25


TF	Unknown
TF Name	Unknown
Gene	CM000678.2_51138633-51142170(-)_1
Motif	CM000678.2_51138633-51142170(-)_1|1|1x0
Family	C2H2 ZF
Species	Unknown
Pos	A	C	G	T
1	0.0379571	0.0212029	0.237943	0.702897
2	0.0174832	0.874158	0.0460255	0.0623334
3	0.0224504	0.686585	0.103325	0.18764
4	0.25	0.25	0.25	0.25


TF	Unknown
TF Name	Unknown
Gene	CM000678.2_51138633-51142170(-)_1
Motif	CM000678.2_51138633-51142170(-)_1|2|1x0
Family	C2H2 ZF
Species	Unknown
Pos	A	C	G	T
1	0.517819	0.208174	0.140289	0.133717
2	0.929493	0.0210917	0.0277792	0.0216358
3	0.0213513	0.0192845	0.0188111	0.940553
4	0.412575	0.192395	0.223008	0.172022
5	0.1696	0.130957	0.134818	0.564625
6	0.320383	0.151131	0.289842	0.238644
7	0.25	0.25	0.25	0.25


TF	Unknown
TF Name	Unknown
Gene	CM000678.2_51138633-51142170(-)_1
Motif	CM000678.2_51138633-51142170(-)_1|3|1x0
Family	C2H2 ZF
Species	Unknown
Pos	A	C	G	T
1	0.552467	0.190475	0.125546	0.131512
2	0.926262	0.024189	0.0291242	0.020425
3	0.0219899	0.0209685	0.0187655	0.938276
4	0.290738	0.209965	0.329941	0.169356
5	0.159157	0.151047	0.121262	0.568534
6	0.184736	0.348039	0.256474	0.210751
7	0.25	0.25	0.25	0.25


TF	Unknown
TF Name	Unknown
Gene	CM000678.2_51138633-51142170(-)_1
Motif	CM000678.2_51138633-51142170(-)_1|4|1x0
Family	C2H2 ZF
Species	Unknown
Pos	A	C	G	T
1	0.831912	0.102184	0.0492653	0.0166383
2	0.650296	0.0692555	0.109972	0.170477
3	0.233492	0.120897	0.0278903	0.617721
4	0.25	0.25	0.25	0.25


TF	Unknown
TF Name	Unknown
Gene	CM000678.2_51138633-51142170(-)_1
Motif	CM000678.2_51138633-51142170(-)_1|5|1x0
Family	C2H2 ZF
Species	Unknown
Pos	A	C	G	T
1	0.5493	0.246662	0.102394	0.101644
2	0.931772	0.0186354	0.0308349	0.0187576
3	0.0274551	0.0218394	0.0268741	0.923831
4	0.474016	0.157781	0.258585	0.109618
5	0.170197	0.18242	0.0915368	0.555846
6	0.205812	0.436239	0.111895	0.246054
7	0.25	0.25	0.25	0.25


TF	Unknown
TF Name	Unknown
Gene	CM000678.2_51138633-51142170(-)_1
Motif	CM000678.2_51138633-51142170(-)_1|6|1x0
Family	C2H2 ZF
Species	Unknown
Pos	A	C	G	T
1	0.704966	0.0914581	0.135798	0.0677779
2	0.0369488	0.0184915	0.0199871	0.924573
3	0.424977	0.0568576	0.325007	0.193158
4	0.25	0.25	0.25	0.25


TF	Unknown
TF Name	Unknown
Gene	CM000678.2_57996519-57998316(-)_1
Motif	CM000678.2_57996519-57998316(-)_1|1|1x0
Family	C2H2 ZF
Species	Unknown
Pos	A	C	G	T
1	0.536371	0.226286	0.176993	0.0603503
2	0.0622325	0.395632	0.0662891	0.475846
3	0.0228201	0.0183383	0.0419258	0.916916
4	0.25	0.25	0.25	0.25


TF	Unknown
TF Name	Unknown
Gene	CM000678.2_57996519-57998316(-)_1
Motif	CM000678.2_57996519-57998316(-)_1|2|1x0
Family	C2H2 ZF
Species	Unknown
Pos	A	C	G	T
1	0.705683	0.0377192	0.239604	0.0169934
2	0.0362787	0.0526765	0.0709807	0.840064
3	0.086957	0.0267286	0.0173787	0.868936
4	0.25	0.25	0.25	0.25


TF	Unknown
TF Name	Unknown
Gene	CM000678.2_57996519-57998316(-)_1
Motif	CM000678.2_57996519-57998316(-)_1|3|1x0
Family	C2H2 ZF
Species	Unknown
Pos	A	C	G	T
1	0.0561542	0.0256685	0.86463	0.0535469
2	0.0625258	0.0309497	0.856369	0.0501554
3	0.243035	0.0477395	0.0610648	0.648161
4	0.269935	0.388471	0.121994	0.219601
5	0.0288833	0.018593	0.929652	0.022872
6	0.932732	0.02006	0.0231376	0.0240705
7	0.0803195	0.0411455	0.825005	0.0535298
8	0.0840355	0.535943	0.105455	0.274567
9	0.0743072	0.0788182	0.110114	0.736761
10	0.25	0.25	0.25	0.25


TF	Unknown
TF Name	Unknown
Gene	CM000678.2_57996519-57998316(-)_1
Motif	CM000678.2_57996519-57998316(-)_1|4|1x0
Family	C2H2 ZF
Species	Unknown
Pos	A	C	G	T
1	0.397772	0.379662	0.0605144	0.162051
2	0.025533	0.0226203	0.929871	0.0219752
3	0.938058	0.0187612	0.0242291	0.0189513
4	0.0373375	0.0392891	0.895254	0.0281192
5	0.0642504	0.052303	0.130426	0.753021
6	0.607843	0.0463745	0.265795	0.0799867
7	0.360897	0.134633	0.210055	0.294415
8	0.0501244	0.81641	0.0542462	0.079219
9	0.0285703	0.0297638	0.877535	0.0641312
10	0.25	0.25	0.25	0.25


TF	Unknown
TF Name	Unknown
Gene	CM000678.2_57996519-57998316(-)_1
Motif	CM000678.2_57996519-57998316(-)_1|5|1x0
Family	C2H2 ZF
Species	Unknown
Pos	A	C	G	T
1	0.319731	0.11386	0.403668	0.162741
2	0.0371573	0.0633939	0.0462664	0.853182
3	0.0271119	0.0186298	0.931492	0.0227663
4	0.25	0.25	0.25	0.25


TF	Unknown
TF Name	Unknown
Gene	CM000678.2_57996519-57998316(-)_1
Motif	CM000678.2_57996519-57998316(-)_1|6|1x0
Family	C2H2 ZF
Species	Unknown
Pos	A	C	G	T
1	0.297783	0.216973	0.269632	0.215611
2	0.21088	0.281457	0.0840114	0.423652
3	0.181512	0.299573	0.25171	0.267205
4	0.258981	0.0752126	0.141955	0.523851
5	0.0822178	0.026894	0.855854	0.0350337
6	0.708782	0.0637559	0.149344	0.0781183
7	0.0216905	0.018537	0.926849	0.0329237
8	0.0200506	0.923708	0.0334139	0.0228278
9	0.027564	0.0349187	0.0323113	0.905206
10	0.25	0.25	0.25	0.25


TF	Unknown
TF Name	Unknown
Gene	CM000678.2_68562988-68564695(+)_1
Motif	CM000678.2_68562988-68564695(+)_1|1|1x0
Family	C2H2 ZF
Species	Unknown
Pos	A	C	G	T
1	0.38274	0.0875235	0.447432	0.0823048
2	0.0803917	0.666197	0.0666669	0.186744
3	0.0201469	0.025253	0.0187177	0.935882
4	0.25	0.25	0.25	0.25


TF	Unknown
TF Name	Unknown
Gene	CM000678.2_68562988-68564695(+)_1
Motif	CM000678.2_68562988-68564695(+)_1|2|1x0
Family	C2H2 ZF
Species	Unknown
Pos	A	C	G	T
1	0.389784	0.136564	0.328419	0.145234
2	0.106161	0.179759	0.121017	0.593063
3	0.88648	0.0350022	0.0318313	0.0466862
4	0.42059	0.270287	0.160254	0.148869
5	0.0621157	0.137062	0.0786648	0.722158
6	0.0326153	0.023455	0.913438	0.0304918
7	0.438483	0.264044	0.186789	0.110684
8	0.137087	0.284759	0.107963	0.470191
9	0.0560648	0.0418834	0.0374107	0.864641
10	0.42059	0.270287	0.160254	0.148869
11	0.0621157	0.137062	0.0786648	0.722158
12	0.0326153	0.023455	0.913438	0.0304918
13	0.498731	0.243225	0.182097	0.0759468
14	0.107677	0.297417	0.119489	0.475416
15	0.0260261	0.0188739	0.0187275	0.936373
16	0.357962	0.128499	0.209589	0.30395
17	0.143609	0.275257	0.172061	0.409074
18	0.141596	0.122859	0.2523	0.483246
19	0.25	0.25	0.25	0.25


TF	Unknown
TF Name	Unknown
Gene	CM000678.2_68562988-68564695(+)_1
Motif	CM000678.2_68562988-68564695(+)_1|3|1x0
Family	C2H2 ZF
Species	Unknown
Pos	A	C	G	T
1	0.203876	0.249799	0.238967	0.307359
2	0.0178384	0.89192	0.0564577	0.033784
3	0.042616	0.0772263	0.12691	0.753248
4	0.25	0.25	0.25	0.25


TF	Unknown
TF Name	Unknown
Gene	CM000678.2_68562988-68564695(+)_1
Motif	CM000678.2_68562988-68564695(+)_1|4|1x0
Family	C2H2 ZF
Species	Unknown
Pos	A	C	G	T
1	0.312608	0.13016	0.380988	0.176244
2	0.0553557	0.0871044	0.0666756	0.790864
3	0.0440493	0.0320375	0.885933	0.0379803
4	0.316282	0.337018	0.150291	0.196408
5	0.551239	0.0629547	0.257213	0.128593
6	0.166667	0.111429	0.509409	0.212495
7	0.502173	0.26498	0.159162	0.0736842
8	0.0366389	0.0582549	0.031553	0.873553
9	0.932803	0.0186561	0.0230136	0.0255272
10	0.423511	0.270222	0.158865	0.147402
11	0.0602284	0.134612	0.076567	0.728593
12	0.0310478	0.0222088	0.917749	0.0289947
13	0.478547	0.317346	0.0762179	0.127889
14	0.0566519	0.307649	0.100329	0.535371
15	0.0332685	0.0301581	0.900835	0.0357387
16	0.25	0.25	0.25	0.25


TF	Unknown
TF Name	Unknown
Gene	CM000678.2_71448095-71450000(-)_1
Motif	CM000678.2_71448095-71450000(-)_1|1|1x0
Family	C2H2 ZF
Species	Unknown
Pos	A	C	G	T
1	0.356797	0.0893845	0.4007	0.153118
2	0.260903	0.130367	0.181353	0.427377
3	0.146493	0.153336	0.178023	0.522148
4	0.289963	0.122058	0.27122	0.31676
5	0.109247	0.606975	0.148495	0.135282
6	0.101144	0.119807	0.174111	0.604939
7	0.0535492	0.0415971	0.846892	0.0579616
8	0.0911414	0.0536341	0.801131	0.0540933
9	0.160617	0.0799066	0.0985223	0.660954
10	0.513246	0.218393	0.158968	0.109393
11	0.85858	0.0409656	0.0606715	0.0397826
12	0.118412	0.170201	0.121781	0.589607
13	0.0882361	0.0774334	0.745965	0.0883651
14	0.13241	0.102197	0.597642	0.167752
15	0.279972	0.163382	0.144714	0.411932
16	0.281944	0.243584	0.346132	0.12834
17	0.595005	0.0775745	0.227229	0.100191
18	0.149584	0.299698	0.310158	0.24056
19	0.0786199	0.0600081	0.798596	0.0627763
20	0.184281	0.0871379	0.584958	0.143623
21	0.196156	0.165542	0.183908	0.454394
22	0.437596	0.141475	0.190161	0.230767
23	0.361955	0.155448	0.216199	0.266398
24	0.163556	0.342597	0.239186	0.254661
25	0.462759	0.140252	0.253727	0.143262
26	0.187453	0.123711	0.552144	0.136693
27	0.200148	0.13856	0.200074	0.461218
28	0.343467	0.321561	0.166626	0.168345
29	0.141927	0.120081	0.544078	0.193915
30	0.355088	0.175647	0.213011	0.256254
31	0.437596	0.141475	0.190161	0.230767
32	0.361955	0.155448	0.216199	0.266398
33	0.163556	0.342597	0.239186	0.254661
34	0.413071	0.196181	0.232167	0.158581
35	0.176848	0.149279	0.50791	0.165963
36	0.202508	0.126597	0.214278	0.456617
37	0.402991	0.219045	0.25326	0.124705
38	0.269961	0.120624	0.137737	0.471678
39	0.290242	0.275632	0.141263	0.292864
40	0.0261955	0.0188682	0.936212	0.0187242
41	0.105044	0.161844	0.0462214	0.686891
42	0.142118	0.0601621	0.143111	0.654609
43	0.284356	0.127442	0.255047	0.333156
44	0.149674	0.0701447	0.691572	0.0886096
45	0.148026	0.0976793	0.0938569	0.660438
46	0.205408	0.142486	0.353379	0.298727
47	0.247106	0.171069	0.342886	0.238938
48	0.213734	0.244633	0.309395	0.232239
49	0.25	0.25	0.25	0.25


TF	Unknown
TF Name	Unknown
Gene	CM000678.2_71475172-71476363(-)_1
Motif	CM000678.2_71475172-71476363(-)_1|1|1x0
Family	C2H2 ZF
Species	Unknown
Pos	A	C	G	T
1	0.433969	0.173772	0.275777	0.116482
[truncated: 690,472 more chars]
