# Supplementary material for: Transposable elements drive the evolution of metazoan zinc finger genes
Source: Genome Res. 2023 Aug;33(8):1325–39. doi: 10.1101/gr.277966.123 (PMC10547256; doi:10.1101/gr.277966.123)
Supplement: Supplement 3 [file Supplemental_Data_3.tar.gz › supplementary_data_3/Homo_sapiens/results.PFM.logo.ps]

30.6 674.55 translate
0 29.125 translate
/Helvetica findfont
8.262 scalefont
setfont
newpath
0 0 moveto
(Gene:) true charpath
0 0 0 setrgbcolor
fill
42.1362 0 translate
/Helvetica-Bold findfont
8.262 scalefont
setfont
newpath
0 0 moveto
(CM000663.2_13778287-13782832(+)_1) true charpath
0 0 0 setrgbcolor
fill
-42.1362 0 translate
-30.6 -29.125 translate
306 0 translate
2.10375 0 translate
/Helvetica findfont
5.508 scalefont
setfont
newpath
0 0 moveto
(1) true charpath
0 0 0 setrgbcolor
fill
7.65 0 translate
newpath
0 0 moveto
(2) true charpath
0 0 0 setrgbcolor
fill
7.65 0 translate
newpath
0 0 moveto
(3) true charpath
0 0 0 setrgbcolor
fill
7.65 0 translate
newpath
0 0 moveto
(4) true charpath
0 0 0 setrgbcolor
fill
7.65 0 translate
-32.7037 0 translate
0 3.93429 translate
0 19.225 translate
/Helvetica findfont
5.508 scalefont
setfont
38.25 -1.57371 translate
newpath
0 0 moveto
(0) true charpath
0 0 0 setrgbcolor
fill
0 19.125 translate
newpath
0 0 moveto
(+0.56) true charpath
0 0 0 setrgbcolor
fill
0 -38.25 translate
newpath
0 0 moveto
(-2.98) true charpath
0 0 0 setrgbcolor
fill
-38.25 19.125 translate
0 1.57371 translate
/Helvetica-Bold findfont
11.016 scalefont
setfont
0 0.1 translate
1 2.33056 scale
newpath
0 0 moveto
(G) true charpath
1 0.7 0 setrgbcolor
fill
1 0.429082 scale
0 -0.1 translate
0 -0.1 translate
1 -0.501163 scale
newpath
0 0 moveto
(A) true charpath
2.4 0.8 0.8 setrgbcolor
fill
1 -1.99536 scale
0 0.1 translate
0 -4.83029 translate
1 -0.805045 scale
newpath
0 0 moveto
(T) true charpath
0.8 0.9 0.8 setrgbcolor
fill
1 -1.24217 scale
0 4.83029 translate
0 -11.9517 translate
1 -0.824347 scale
newpath
0 0 moveto
(C) true charpath
0.8 0.8 2.4 setrgbcolor
fill
1 -1.21308 scale
0 11.9517 translate
7.65 0 translate
0 0.1 translate
1 0.252104 scale
newpath
0 0 moveto
(T) true charpath
0 0.5 0 setrgbcolor
fill
1 3.96662 scale
0 -0.1 translate
0 -0.1 translate
1 -0.0435622 scale
newpath
0 0 moveto
(A) true charpath
2.4 0.8 0.8 setrgbcolor
fill
1 -22.9557 scale
0 0.1 translate
0 2.87055 translate
1 0.902025 scale
newpath
0 0 moveto
(G) true charpath
1 0.7 0 setrgbcolor
fill
1 1.10862 scale
0 -2.87055 translate
0 -1.22963 translate
1 -0.209369 scale
newpath
0 0 moveto
(C) true charpath
0.8 0.8 2.4 setrgbcolor
fill
1 -4.77625 scale
0 1.22963 translate
7.65 0 translate
0 -0.1 translate
1 -0.0590085 scale
newpath
0 0 moveto
(G) true charpath
1 0.94 0.8 setrgbcolor
fill
1 -16.9467 scale
0 0.1 translate
0 -1.35117 translate
1 -0.22738 scale
newpath
0 0 moveto
(A) true charpath
2.4 0.8 0.8 setrgbcolor
fill
1 -4.39793 scale
0 1.35117 translate
0 0.1 translate
1 1.83731 scale
newpath
0 0 moveto
(T) true charpath
0 0.5 0 setrgbcolor
fill
1 0.544273 scale
0 -0.1 translate
0 -3.92718 translate
1 -0.575892 scale
newpath
0 0 moveto
(C) true charpath
0.8 0.8 2.4 setrgbcolor
fill
1 -1.73644 scale
0 3.92718 translate
7.65 0 translate
7.65 0 translate
-30.6 -23.1593 translate
newpath
-3.825 -1.9125 moveto
38.25 0 rlineto
0 45.9 rlineto
-38.25 0 rlineto
0 -45.9 rlineto
closepath
0 0 0 setrgbcolor
stroke
-275.4 0 translate
0 18.1779 translate
/Helvetica findfont
5.61816 scalefont
setfont
newpath
0 0 moveto
(Motif Name:) true charpath
0 0 0 setrgbcolor
fill
70.227 0 translate
/Helvetica-Bold findfont
5.61816 scalefont
setfont
newpath
0 0 moveto
(CM000663.2_13778287-13782832(+)_1|1|1x0) true charpath
0 0 0 setrgbcolor
fill
-70.227 0 translate
0 -68.25 translate
0 29.125 translate
/Helvetica findfont
8.262 scalefont
setfont
newpath
0 0 moveto
(Gene:) true charpath
0 0 0 setrgbcolor
fill
42.1362 0 translate
/Helvetica-Bold findfont
8.262 scalefont
setfont
newpath
0 0 moveto
(CM000663.2_13778287-13782832(+)_1) true charpath
0 0 0 setrgbcolor
fill
-42.1362 0 translate
-30.6 -29.125 translate
306 0 translate
2.10375 0 translate
/Helvetica findfont
5.508 scalefont
setfont
newpath
0 0 moveto
(1) true charpath
0 0 0 setrgbcolor
fill
7.65 0 translate
newpath
0 0 moveto
(2) true charpath
0 0 0 setrgbcolor
fill
7.65 0 translate
newpath
0 0 moveto
(3) true charpath
0 0 0 setrgbcolor
fill
7.65 0 translate
newpath
0 0 moveto
(4) true charpath
0 0 0 setrgbcolor
fill
7.65 0 translate
-32.7037 0 translate
0 3.93429 translate
0 19.225 translate
/Helvetica findfont
5.508 scalefont
setfont
38.25 -1.57371 translate
newpath
0 0 moveto
(0) true charpath
0 0 0 setrgbcolor
fill
0 19.125 translate
newpath
0 0 moveto
(+0.56) true charpath
0 0 0 setrgbcolor
fill
0 -38.25 translate
newpath
0 0 moveto
(-2.92) true charpath
0 0 0 setrgbcolor
fill
-38.25 19.125 translate
0 1.57371 translate
/Helvetica-Bold findfont
11.016 scalefont
setfont
0 0.1 translate
1 2.33056 scale
newpath
0 0 moveto
(G) true charpath
1 0.7 0 setrgbcolor
fill
1 0.429082 scale
0 -0.1 translate
0 -0.1 translate
1 -0.566399 scale
newpath
0 0 moveto
(A) true charpath
2.4 0.8 0.8 setrgbcolor
fill
1 -1.76554 scale
0 0.1 translate
0 -5.34361 translate
1 -0.719979 scale
newpath
0 0 moveto
(T) true charpath
0.8 0.9 0.8 setrgbcolor
fill
1 -1.38893 scale
0 5.34361 translate
0 -11.7957 translate
1 -0.844177 scale
newpath
0 0 moveto
(C) true charpath
0.8 0.8 2.4 setrgbcolor
fill
1 -1.18459 scale
0 11.7957 translate
7.65 0 translate
0 -0.1 translate
1 -0.278601 scale
newpath
0 0 moveto
(C) true charpath
0.8 0.8 2.4 setrgbcolor
fill
1 -3.58936 scale
0 0.1 translate
0 0.1 translate
1 2.13685 scale
newpath
0 0 moveto
(A) true charpath
8 0 0 setrgbcolor
fill
1 0.46798 scale
0 -0.1 translate
0 -3.07905 translate
1 -0.411997 scale
newpath
0 0 moveto
(G) true charpath
1 0.94 0.8 setrgbcolor
fill
1 -2.4272 scale
0 3.07905 translate
0 -7.10773 translate
1 -0.726775 scale
newpath
0 0 moveto
(T) true charpath
0.8 0.9 0.8 setrgbcolor
fill
1 -1.37594 scale
0 7.10773 translate
7.65 0 translate
0 -0.1 translate
1 -0.0631567 scale
newpath
0 0 moveto
(G) true charpath
1 0.94 0.8 setrgbcolor
fill
1 -15.8336 scale
0 0.1 translate
0 0.1 translate
1 1.34138 scale
newpath
0 0 moveto
(T) true charpath
0 0.5 0 setrgbcolor
fill
1 0.745502 scale
0 -0.1 translate
0 -1.38381 translate
1 -0.500562 scale
newpath
0 0 moveto
(C) true charpath
0.8 0.8 2.4 setrgbcolor
fill
1 -1.99776 scale
0 1.38381 translate
7.65 0 translate
7.65 0 translate
-30.6 -23.1593 translate
newpath
-3.825 -1.9125 moveto
38.25 0 rlineto
0 45.9 rlineto
-38.25 0 rlineto
0 -45.9 rlineto
closepath
0 0 0 setrgbcolor
stroke
-275.4 0 translate
0 18.1779 translate
/Helvetica findfont
5.61816 scalefont
setfont
newpath
0 0 moveto
(Motif Name:) true charpath
0 0 0 setrgbcolor
fill
70.227 0 translate
/Helvetica-Bold findfont
5.61816 scalefont
setfont
newpath
0 0 moveto
(CM000663.2_13778287-13782832(+)_1|2|1x0) true charpath
0 0 0 setrgbcolor
fill
-70.227 0 translate
0 -68.25 translate
0 29.125 translate
/Helvetica findfont
8.262 scalefont
setfont
newpath
0 0 moveto
(Gene:) true charpath
0 0 0 setrgbcolor
fill
42.1362 0 translate
/Helvetica-Bold findfont
8.262 scalefont
setfont
newpath
0 0 moveto
(CM000663.2_13778287-13782832(+)_1) true charpath
0 0 0 setrgbcolor
fill
-42.1362 0 translate
-30.6 -29.125 translate
306 0 translate
2.10375 0 translate
/Helvetica findfont
5.508 scalefont
setfont
newpath
0 0 moveto
(1) true charpath
0 0 0 setrgbcolor
fill
7.65 0 translate
newpath
0 0 moveto
(2) true charpath
0 0 0 setrgbcolor
fill
7.65 0 translate
newpath
0 0 moveto
(3) true charpath
0 0 0 setrgbcolor
fill
7.65 0 translate
newpath
0 0 moveto
(4) true charpath
0 0 0 setrgbcolor
fill
7.65 0 translate
-32.7037 0 translate
0 3.93429 translate
0 19.225 translate
/Helvetica findfont
5.508 scalefont
setfont
38.25 -1.57371 translate
newpath
0 0 moveto
(0) true charpath
0 0 0 setrgbcolor
fill
0 19.125 translate
newpath
0 0 moveto
(+0.57) true charpath
0 0 0 setrgbcolor
fill
0 -38.25 translate
newpath
0 0 moveto
(-3.15) true charpath
0 0 0 setrgbcolor
fill
-38.25 19.125 translate
0 1.57371 translate
/Helvetica-Bold findfont
11.016 scalefont
setfont
0 0.1 translate
1 2.33056 scale
newpath
0 0 moveto
(G) true charpath
1 0.7 0 setrgbcolor
fill
1 0.429082 scale
0 -0.1 translate
0 -0.1 translate
1 -0.64239 scale
newpath
0 0 moveto
(A) true charpath
2.4 0.8 0.8 setrgbcolor
fill
1 -1.55669 scale
0 0.1 translate
0 -5.94155 translate
1 -0.721232 scale
newpath
0 0 moveto
(T) true charpath
0.8 0.9 0.8 setrgbcolor
fill
1 -1.38652 scale
0 5.94155 translate
0 -12.4035 translate
1 -0.766933 scale
newpath
0 0 moveto
(C) true charpath
0.8 0.8 2.4 setrgbcolor
fill
1 -1.30389 scale
0 12.4035 translate
7.65 0 translate
0 0.1 translate
1 2.28504 scale
newpath
0 0 moveto
(A) true charpath
8 0 0 setrgbcolor
fill
1 0.43763 scale
0 -0.1 translate
0 -0.1 translate
1 -0.545475 scale
newpath
0 0 moveto
(G) true charpath
1 0.94 0.8 setrgbcolor
fill
1 -1.83326 scale
0 0.1 translate
0 -5.17897 translate
1 -0.605317 scale
newpath
0 0 moveto
(C) true charpath
0.8 0.8 2.4 setrgbcolor
fill
1 -1.65203 scale
0 5.17897 translate
0 -10.7288 translate
1 -0.692363 scale
newpath
0 0 moveto
(T) true charpath
0.8 0.9 0.8 setrgbcolor
fill
1 -1.44433 scale
0 10.7288 translate
7.65 0 translate
0 -0.1 translate
1 -0.0348447 scale
newpath
0 0 moveto
(A) true charpath
2.4 0.8 0.8 setrgbcolor
fill
1 -28.6988 scale
0 0.1 translate
0 0.1 translate
1 1.80494 scale
newpath
0 0 moveto
(T) true charpath
0 0.5 0 setrgbcolor
fill
1 0.554034 scale
0 -0.1 translate
0 -1.16104 translate
1 -0.289117 scale
newpath
0 0 moveto
(G) true charpath
1 0.94 0.8 setrgbcolor
fill
1 -3.45881 scale
0 1.16104 translate
0 -4.22283 translate
1 -0.417719 scale
newpath
0 0 moveto
(C) true charpath
0.8 0.8 2.4 setrgbcolor
fill
1 -2.39396 scale
0 4.22283 translate
7.65 0 translate
7.65 0 translate
-30.6 -23.1593 translate
newpath
-3.825 -1.9125 moveto
38.25 0 rlineto
0 45.9 rlineto
-38.25 0 rlineto
0 -45.9 rlineto
closepath
0 0 0 setrgbcolor
stroke
-275.4 0 translate
0 18.1779 translate
/Helvetica findfont
5.61816 scalefont
setfont
newpath
0 0 moveto
(Motif Name:) true charpath
0 0 0 setrgbcolor
fill
70.227 0 translate
/Helvetica-Bold findfont
5.61816 scalefont
setfont
newpath
0 0 moveto
(CM000663.2_13778287-13782832(+)_1|3|1x0) true charpath
0 0 0 setrgbcolor
fill
-70.227 0 translate
0 -68.25 translate
0 29.125 translate
/Helvetica findfont
8.262 scalefont
setfont
newpath
0 0 moveto
(Gene:) true charpath
0 0 0 setrgbcolor
fill
42.1362 0 translate
/Helvetica-Bold findfont
8.262 scalefont
setfont
newpath
0 0 moveto
(CM000663.2_13778287-13782832(+)_1) true charpath
0 0 0 setrgbcolor
fill
-42.1362 0 translate
-30.6 -29.125 translate
306 0 translate
2.10375 0 translate
/Helvetica findfont
5.508 scalefont
setfont
newpath
0 0 moveto
(1) true charpath
0 0 0 setrgbcolor
fill
7.65 0 translate
newpath
0 0 moveto
(2) true charpath
0 0 0 setrgbcolor
fill
7.65 0 translate
newpath
0 0 moveto
(3) true charpath
0 0 0 setrgbcolor
fill
7.65 0 translate
newpath
0 0 moveto
(4) true charpath
0 0 0 setrgbcolor
fill
7.65 0 translate
newpath
0 0 moveto
(5) true charpath
0 0 0 setrgbcolor
fill
7.65 0 translate
newpath
0 0 moveto
(6) true charpath
0 0 0 setrgbcolor
fill
7.65 0 translate
newpath
0 0 moveto
(7) true charpath
0 0 0 setrgbcolor
fill
7.65 0 translate
newpath
0 0 moveto
(8) true charpath
0 0 0 setrgbcolor
fill
7.65 0 translate
newpath
0 0 moveto
(9) true charpath
0 0 0 setrgbcolor
fill
7.65 0 translate
newpath
0 0 moveto
(0) true charpath
0 0 0 setrgbcolor
fill
7.65 0 translate
-78.6038 0 translate
0 3.93429 translate
0 19.225 translate
/Helvetica findfont
5.508 scalefont
setfont
84.15 -1.57371 translate
newpath
0 0 moveto
(0) true charpath
0 0 0 setrgbcolor
fill
0 19.125 translate
newpath
0 0 moveto
(+0.57) true charpath
0 0 0 setrgbcolor
fill
0 -38.25 translate
newpath
0 0 moveto
(-3.25) true charpath
0 0 0 setrgbcolor
fill
-84.15 19.125 translate
0 1.57371 translate
/Helvetica-Bold findfont
11.016 scalefont
setfont
0 -0.1 translate
1 -0.0485403 scale
newpath
0 0 moveto
(G) true charpath
1 0.94 0.8 setrgbcolor
fill
1 -20.6014 scale
0 0.1 translate
0 0.1 translate
1 1.8283 scale
newpath
0 0 moveto
(A) true charpath
8 0 0 setrgbcolor
fill
1 0.546957 scale
0 -0.1 translate
0 -1.2688 translate
1 -0.252017 scale
newpath
0 0 moveto
(C) true charpath
0.8 0.8 2.4 setrgbcolor
fill
1 -3.96799 scale
0 1.2688 translate
0 -4.03867 translate
1 -0.465954 scale
newpath
0 0 moveto
(T) true charpath
0.8 0.9 0.8 setrgbcolor
fill
1 -2.14613 scale
0 4.03867 translate
7.65 0 translate
0 -0.1 translate
1 -0.215828 scale
newpath
0 0 moveto
(G) true charpath
1 0.94 0.8 setrgbcolor
fill
1 -4.63332 scale
0 0.1 translate
0 0.1 translate
1 1.98655 scale
newpath
0 0 moveto
(A) true charpath
8 0 0 setrgbcolor
fill
1 0.503385 scale
0 -0.1 translate
0 -2.58511 translate
1 -0.338981 scale
newpath
0 0 moveto
(T) true charpath
0.8 0.9 0.8 setrgbcolor
fill
1 -2.95002 scale
0 2.58511 translate
0 -6.03927 translate
1 -0.346662 scale
newpath
0 0 moveto
(C) true charpath
0.8 0.8 2.4 setrgbcolor
fill
1 -2.88466 scale
0 6.03927 translate
7.65 0 translate
0 0.1 translate
1 2.33056 scale
newpath
0 0 moveto
(T) true charpath
0 0.5 0 setrgbcolor
fill
1 0.429082 scale
0 -0.1 translate
0 -0.1 translate
1 -0.669082 scale
newpath
0 0 moveto
(A) true charpath
2.4 0.8 0.8 setrgbcolor
fill
1 -1.49458 scale
0 0.1 translate
0 -6.15158 translate
1 -0.723295 scale
newpath
0 0 moveto
(C) true charpath
0.8 0.8 2.4 setrgbcolor
fill
1 -1.38256 scale
0 6.15158 translate
0 -12.6297 translate
1 -0.738178 scale
newpath
0 0 moveto
(G) true charpath
1 0.94 0.8 setrgbcolor
fill
1 -1.35469 scale
0 12.6297 translate
7.65 0 translate
0 0.1 translate
1 0.65767 scale
newpath
0 0 moveto
(A) true charpath
8 0 0 setrgbcolor
fill
1 1.52052 scale
0 -0.1 translate
0 -0.1 translate
1 -0.181133 scale
newpath
0 0 moveto
(G) true charpath
1 0.94 0.8 setrgbcolor
fill
1 -5.5208 scale
0 0.1 translate
7.65 0 translate
0 0.1 translate
1 2.25562 scale
newpath
0 0 moveto
(C) true charpath
0 0 8 setrgbcolor
fill
1 0.443338 scale
0 -0.1 translate
0 -0.1 translate
1 -0.473179 scale
newpath
0 0 moveto
(T) true charpath
0.8 0.9 0.8 setrgbcolor
fill
1 -2.11336 scale
0 0.1 translate
0 -4.6101 translate
1 -0.604958 scale
newpath
0 0 moveto
(A) true charpath
2.4 0.8 0.8 setrgbcolor
fill
1 -1.65301 scale
0 4.6101 translate
0 -10.1571 translate
1 -0.606756 scale
newpath
0 0 moveto
(G) true charpath
1 0.94 0.8 setrgbcolor
fill
1 -1.64811 scale
0 10.1571 translate
7.65 0 translate
0 0.1 translate
1 0.3825 scale
newpath
0 0 moveto
(C) true charpath
0 0 8 setrgbcolor
fill
1 2.61438 scale
0 -0.1 translate
0 -0.1 translate
1 -0.00453664 scale
newpath
0 0 moveto
(G) true charpath
1 0.94 0.8 setrgbcolor
fill
1 -220.427 scale
0 0.1 translate
0 3.89659 translate
1 0.512897 scale
newpath
0 0 moveto
(T) true charpath
0 0.5 0 setrgbcolor
fill
1 1.94971 scale
0 -3.89659 translate
0 -0.922554 translate
1 -0.0768932 scale
newpath
0 0 moveto
(A) true charpath
2.4 0.8 0.8 setrgbcolor
fill
1 -13.005 scale
0 0.922554 translate
7.65 0 translate
0 -0.1 translate
1 -0.119167 scale
newpath
0 0 moveto
(A) true charpath
2.4 0.8 0.8 setrgbcolor
fill
1 -8.39158 scale
0 0.1 translate
0 -1.82453 translate
1 -0.136821 scale
newpath
0 0 moveto
(C) true charpath
0.8 0.8 2.4 setrgbcolor
fill
1 -7.30884 scale
0 1.82453 translate
0 0.1 translate
1 1.36672 scale
newpath
0 0 moveto
(T) true charpath
0 0.5 0 setrgbcolor
fill
1 0.731679 scale
0 -0.1 translate
7.65 0 translate
0 -0.1 translate
1 -0.0170355 scale
newpath
0 0 moveto
(G) true charpath
1 0.94 0.8 setrgbcolor
fill
1 -58.7008 scale
0 0.1 translate
0 -1.0209 translate
1 -0.0906801 scale
newpath
0 0 moveto
(A) true charpath
2.4 0.8 0.8 setrgbcolor
fill
1 -11.0278 scale
0 1.0209 translate
0 0.1 translate
1 1.4858 scale
newpath
0 0 moveto
(C) true charpath
0 0 8 setrgbcolor
fill
1 0.673039 scale
0 -0.1 translate
0 -2.52128 translate
1 -0.215701 scale
newpath
0 0 moveto
(T) true charpath
0.8 0.9 0.8 setrgbcolor
fill
1 -4.63604 scale
0 2.52128 translate
7.65 0 translate
0 0.1 translate
1 0.235999 scale
newpath
0 0 moveto
(G) true charpath
1 0.7 0 setrgbcolor
fill
1 4.23731 scale
0 -0.1 translate
0 -0.1 translate
1 -0.00218959 scale
newpath
0 0 moveto
(T) true charpath
0.8 0.9 0.8 setrgbcolor
fill
1 -456.707 scale
0 0.1 translate
0 2.74383 translate
1 0.535884 scale
newpath
0 0 moveto
(C) true charpath
0 0 8 setrgbcolor
fill
1 1.86608 scale
0 -2.74383 translate
0 -0.904086 translate
1 -0.0365466 scale
newpath
0 0 moveto
(A) true charpath
2.4 0.8 0.8 setrgbcolor
fill
1 -27.3624 scale
0 0.904086 translate
7.65 0 translate
7.65 0 translate
-76.5 -23.1593 translate
newpath
-3.825 -1.9125 moveto
84.15 0 rlineto
0 45.9 rlineto
-84.15 0 rlineto
0 -45.9 rlineto
closepath
0 0 0 setrgbcolor
stroke
-275.4 0 translate
0 18.1779 translate
/Helvetica findfont
5.61816 scalefont
setfont
newpath
0 0 moveto
(Motif Name:) true charpath
0 0 0 setrgbcolor
fill
70.227 0 translate
/Helvetica-Bold findfont
5.61816 scalefont
setfont
newpath
0 0 moveto
(CM000663.2_13778287-13782832(+)_1|4|1x0) true charpath
0 0 0 setrgbcolor
fill
-70.227 0 translate
0 -68.25 translate
0 29.125 translate
/Helvetica findfont
8.262 scalefont
setfont
newpath
0 0 moveto
(Gene:) true charpath
0 0 0 setrgbcolor
fill
42.1362 0 translate
/Helvetica-Bold findfont
8.262 scalefont
setfont
newpath
0 0 moveto
(CM000663.2_13778287-13782832(+)_1) true charpath
0 0 0 setrgbcolor
fill
-42.1362 0 translate
-30.6 -29.125 translate
306 0 translate
2.10375 0 translate
/Helvetica findfont
5.508 scalefont
setfont
newpath
0 0 moveto
(1) true charpath
0 0 0 setrgbcolor
fill
7.65 0 translate
newpath
0 0 moveto
(2) true charpath
0 0 0 setrgbcolor
fill
7.65 0 translate
newpath
0 0 moveto
(3) true charpath
0 0 0 setrgbcolor
fill
7.65 0 translate
newpath
0 0 moveto
(4) true charpath
0 0 0 setrgbcolor
fill
7.65 0 translate
-32.7037 0 translate
0 3.93429 translate
0 19.225 translate
/Helvetica findfont
5.508 scalefont
setfont
38.25 -1.57371 translate
newpath
0 0 moveto
(0) true charpath
0 0 0 setrgbcolor
fill
0 19.125 translate
newpath
0 0 moveto
(+0.49) true charpath
0 0 0 setrgbcolor
fill
0 -38.25 translate
newpath
0 0 moveto
(-1.97) true charpath
0 0 0 setrgbcolor
fill
-38.25 19.125 translate
0 1.57371 translate
/Helvetica-Bold findfont
11.016 scalefont
setfont
0 -0.1 translate
1 -0.370567 scale
newpath
0 0 moveto
(A) true charpath
2.4 0.8 0.8 setrgbcolor
fill
1 -2.69857 scale
0 0.1 translate
0 -3.80269 translate
1 -0.378204 scale
newpath
0 0 moveto
(G) true charpath
1 0.94 0.8 setrgbcolor
fill
1 -2.64407 scale
0 3.80269 translate
0 0.1 translate
1 2.33056 scale
newpath
0 0 moveto
(T) true charpath
0 0.5 0 setrgbcolor
fill
1 0.429082 scale
0 -0.1 translate
0 -7.56547 translate
1 -1.38178 scale
newpath
0 0 moveto
(C) true charpath
0.8 0.8 2.4 setrgbcolor
fill
1 -0.723702 scale
0 7.56547 translate
7.65 0 translate
0 0.1 translate
1 0.355838 scale
newpath
0 0 moveto
(G) true charpath
1 0.7 0 setrgbcolor
fill
1 2.81027 scale
0 -0.1 translate
0 3.6868 translate
1 0.477066 scale
newpath
0 0 moveto
(C) true charpath
0 0 8 setrgbcolor
fill
1 2.09615 scale
0 -3.6868 translate
0 -0.1 translate
1 -0.0620258 scale
newpath
0 0 moveto
(T) true charpath
0.8 0.9 0.8 setrgbcolor
fill
1 -16.1223 scale
0 0.1 translate
0 -1.37491 translate
1 -0.079873 scale
newpath
0 0 moveto
(A) true charpath
2.4 0.8 0.8 setrgbcolor
fill
1 -12.5199 scale
0 1.37491 translate
7.65 0 translate
0 -0.1 translate
1 -0.13964 scale
newpath
0 0 moveto
(T) true charpath
0.8 0.9 0.8 setrgbcolor
fill
1 -7.16126 scale
0 0.1 translate
0 -1.98563 translate
1 -0.17802 scale
newpath
0 0 moveto
(A) true charpath
2.4 0.8 0.8 setrgbcolor
fill
1 -5.61735 scale
0 1.98563 translate
0 0.1 translate
1 1.85488 scale
newpath
0 0 moveto
(C) true charpath
0 0 8 setrgbcolor
fill
1 0.539119 scale
0 -0.1 translate
0 -4.17325 translate
1 -0.593506 scale
newpath
0 0 moveto
(G) true charpath
1 0.94 0.8 setrgbcolor
fill
1 -1.6849 scale
0 4.17325 translate
7.65 0 translate
7.65 0 translate
-30.6 -23.1593 translate
newpath
-3.825 -1.9125 moveto
38.25 0 rlineto
0 45.9 rlineto
-38.25 0 rlineto
0 -45.9 rlineto
closepath
0 0 0 setrgbcolor
stroke
-275.4 0 translate
0 18.1779 translate
/Helvetica findfont
5.61816 scalefont
setfont
newpath
0 0 moveto
(Motif Name:) true charpath
0 0 0 setrgbcolor
fill
70.227 0 translate
/Helvetica-Bold findfont
5.61816 scalefont
setfont
newpath
0 0 moveto
(CM000663.2_13778287-13782832(+)_1|5|1x0) true charpath
0 0 0 setrgbcolor
fill
-70.227 0 translate
0 -68.25 translate
0 29.125 translate
/Helvetica findfont
8.262 scalefont
setfont
newpath
0 0 moveto
(Gene:) true charpath
0 0 0 setrgbcolor
fill
42.1362 0 translate
/Helvetica-Bold findfont
8.262 scalefont
setfont
newpath
0 0 moveto
(CM000663.2_13778287-13782832(+)_1) true charpath
0 0 0 setrgbcolor
fill
-42.1362 0 translate
-30.6 -29.125 translate
306 0 translate
2.10375 0 translate
/Helvetica findfont
5.508 scalefont
setfont
newpath
0 0 moveto
(1) true charpath
0 0 0 setrgbcolor
fill
7.65 0 translate
newpath
0 0 moveto
(2) true charpath
0 0 0 setrgbcolor
fill
7.65 0 translate
newpath
0 0 moveto
(3) true charpath
0 0 0 setrgbcolor
fill
7.65 0 translate
newpath
0 0 moveto
(4) true charpath
0 0 0 setrgbcolor
fill
7.65 0 translate
-32.7037 0 translate
0 3.93429 translate
0 19.225 translate
/Helvetica findfont
5.508 scalefont
setfont
38.25 -1.57371 translate
newpath
0 0 moveto
(0) true charpath
0 0 0 setrgbcolor
fill
0 19.125 translate
newpath
0 0 moveto
(+0.55) true charpath
0 0 0 setrgbcolor
fill
0 -38.25 translate
newpath
0 0 moveto
(-2.66) true charpath
0 0 0 setrgbcolor
fill
-38.25 19.125 translate
0 1.57371 translate
/Helvetica-Bold findfont
11.016 scalefont
setfont
0 0.1 translate
1 0.460218 scale
newpath
0 0 moveto
(A) true charpath
8 0 0 setrgbcolor
fill
1 2.17288 scale
0 -0.1 translate
0 4.50812 translate
1 0.853124 scale
newpath
0 0 moveto
(G) true charpath
1 0.7 0 setrgbcolor
fill
1 1.17216 scale
0 -4.50812 translate
0 -0.1 translate
1 -0.477793 scale
newpath
0 0 moveto
(C) true charpath
0.8 0.8 2.4 setrgbcolor
fill
1 -2.09296 scale
0 0.1 translate
7.65 0 translate
0 -0.1 translate
1 -0.188711 scale
newpath
0 0 moveto
(C) true charpath
0.8 0.8 2.4 setrgbcolor
fill
1 -5.29912 scale
0 0.1 translate
0 0.1 translate
1 2.064 scale
newpath
0 0 moveto
(T) true charpath
0 0.5 0 setrgbcolor
fill
1 0.484497 scale
0 -0.1 translate
0 -2.37174 translate
1 -0.440203 scale
newpath
0 0 moveto
(G) true charpath
1 0.94 0.8 setrgbcolor
fill
1 -2.27168 scale
0 2.37174 translate
0 -6.62237 translate
1 -0.600363 scale
newpath
0 0 moveto
(A) true charpath
2.4 0.8 0.8 setrgbcolor
fill
1 -1.66566 scale
0 6.62237 translate
7.65 0 translate
0 0.1 translate
1 2.33056 scale
newpath
0 0 moveto
(T) true charpath
0 0.5 0 setrgbcolor
fill
1 0.429082 scale
0 -0.1 translate
0 -0.1 translate
1 -0.430659 scale
newpath
0 0 moveto
(A) true charpath
2.4 0.8 0.8 setrgbcolor
fill
1 -2.32202 scale
0 0.1 translate
0 -4.27553 translate
1 -0.750683 scale
newpath
0 0 moveto
(C) true charpath
0.8 0.8 2.4 setrgbcolor
fill
1 -1.33212 scale
0 4.27553 translate
0 -10.9692 translate
1 -0.949213 scale
newpath
0 0 moveto
(G) true charpath
1 0.94 0.8 setrgbcolor
fill
1 -1.0535 scale
0 10.9692 translate
7.65 0 translate
7.65 0 translate
-30.6 -23.1593 translate
newpath
-3.825 -1.9125 moveto
38.25 0 rlineto
0 45.9 rlineto
-38.25 0 rlineto
0 -45.9 rlineto
closepath
0 0 0 setrgbcolor
stroke
-275.4 0 translate
0 18.1779 translate
/Helvetica findfont
5.61816 scalefont
setfont
newpath
0 0 moveto
(Motif Name:) true charpath
0 0 0 setrgbcolor
fill
70.227 0 translate
/Helvetica-Bold findfont
5.61816 scalefont
setfont
newpath
0 0 moveto
(CM000663.2_13778287-13782832(+)_1|6|1x0) true charpath
0 0 0 setrgbcolor
fill
-70.227 0 translate
0 -68.25 translate
0 29.125 translate
/Helvetica findfont
8.262 scalefont
setfont
newpath
0 0 moveto
(Gene:) true charpath
0 0 0 setrgbcolor
fill
42.1362 0 translate
/Helvetica-Bold findfont
8.262 scalefont
setfont
newpath
0 0 moveto
(CM000663.2_15943954-15944932(-)_1) true charpath
0 0 0 setrgbcolor
fill
-42.1362 0 translate
-30.6 -29.125 translate
306 0 translate
2.10375 0 translate
/Helvetica findfont
5.508 scalefont
setfont
newpath
0 0 moveto
(1) true charpath
0 0 0 setrgbcolor
fill
7.65 0 translate
newpath
0 0 moveto
(2) true charpath
0 0 0 setrgbcolor
fill
7.65 0 translate
newpath
0 0 moveto
(3) true charpath
0 0 0 setrgbcolor
fill
7.65 0 translate
newpath
0 0 moveto
(4) true charpath
0 0 0 setrgbcolor
fill
7.65 0 translate
-32.7037 0 translate
0 3.93429 translate
0 19.225 translate
/Helvetica findfont
5.508 scalefont
setfont
38.25 -1.57371 translate
newpath
0 0 moveto
(0) true charpath
0 0 0 setrgbcolor
fill
0 19.125 translate
newpath
0 0 moveto
(+0.55) true charpath
0 0 0 setrgbcolor
fill
0 -38.25 translate
newpath
0 0 moveto
(-2.60) true charpath
0 0 0 setrgbcolor
fill
-38.25 19.125 translate
0 1.57371 translate
/Helvetica-Bold findfont
11.016 scalefont
setfont
0 -0.1 translate
1 -0.0248472 scale
newpath
0 0 moveto
(T) true charpath
0.8 0.9 0.8 setrgbcolor
fill
1 -40.246 scale
0 0.1 translate
0 -1.08237 translate
1 -0.0540801 scale
newpath
0 0 moveto
(G) true charpath
1 0.94 0.8 setrgbcolor
fill
1 -18.4911 scale
0 1.08237 translate
0 0.1 translate
1 0.803072 scale
newpath
0 0 moveto
(A) true charpath
8 0 0 setrgbcolor
fill
1 1.24522 scale
0 -0.1 translate
7.65 0 translate
0 -0.1 translate
1 -0.26249 scale
newpath
0 0 moveto
(C) true charpath
0.8 0.8 2.4 setrgbcolor
fill
1 -3.80967 scale
0 0.1 translate
0 0.1 translate
1 1.65705 scale
newpath
0 0 moveto
(T) true charpath
0 0.5 0 setrgbcolor
fill
1 0.603482 scale
0 -0.1 translate
0 -2.95228 translate
1 -0.584328 scale
newpath
0 0 moveto
(G) true charpath
1 0.94 0.8 setrgbcolor
fill
1 -1.71137 scale
0 2.95228 translate
7.65 0 translate
0 0.1 translate
1 2.33056 scale
newpath
0 0 moveto
(C) true charpath
0 0 8 setrgbcolor
fill
1 0.429082 scale
0 -0.1 translate
0 -0.1 translate
1 -0.444601 scale
newpath
0 0 moveto
(A) true charpath
2.4 0.8 0.8 setrgbcolor
fill
1 -2.24921 scale
0 0.1 translate
0 -4.38523 translate
1 -0.712645 scale
newpath
0 0 moveto
(T) true charpath
0.8 0.9 0.8 setrgbcolor
fill
1 -1.40322 scale
0 4.38523 translate
0 -10.7796 translate
1 -0.97331 scale
newpath
0 0 moveto
(G) true charpath
1 0.94 0.8 setrgbcolor
fill
1 -1.02742 scale
0 10.7796 translate
7.65 0 translate
7.65 0 translate
-30.6 -23.1593 translate
newpath
-3.825 -1.9125 moveto
38.25 0 rlineto
0 45.9 rlineto
-38.25 0 rlineto
0 -45.9 rlineto
closepath
0 0 0 setrgbcolor
stroke
-275.4 0 translate
0 18.1779 translate
/Helvetica findfont
5.61816 scalefont
setfont
newpath
0 0 moveto
(Motif Name:) true charpath
0 0 0 setrgbcolor
fill
70.227 0 translate
/Helvetica-Bold findfont
5.61816 scalefont
setfont
newpath
0 0 moveto
(CM000663.2_15943954-15944932(-)_1|1|1x0) true charpath
0 0 0 setrgbcolor
fill
-70.227 0 translate
0 -68.25 translate
0 29.125 translate
/Helvetica findfont
8.262 scalefont
setfont
newpath
0 0 moveto
(Gene:) true charpath
0 0 0 setrgbcolor
fill
42.1362 0 translate
/Helvetica-Bold findfont
8.262 scalefont
setfont
newpath
0 0 moveto
(CM000663.2_15943954-15944932(-)_1) true charpath
0 0 0 setrgbcolor
fill
-42.1362 0 translate
-30.6 -29.125 translate
306 0 translate
2.10375 0 translate
/Helvetica findfont
5.508 scalefont
setfont
newpath
0 0 moveto
(1) true charpath
0 0 0 setrgbcolor
fill
7.65 0 translate
newpath
0 0 moveto
(2) true charpath
0 0 0 setrgbcolor
fill
7.65 0 translate
newpath
0 0 moveto
(3) true charpath
0 0 0 setrgbcolor
fill
7.65 0 translate
newpath
0 0 moveto
(4) true charpath
0 0 0 setrgbcolor
fill
7.65 0 translate
newpath
0 0 moveto
(5) true charpath
0 0 0 setrgbcolor
fill
7.65 0 translate
newpath
0 0 moveto
(6) true charpath
0 0 0 setrgbcolor
fill
7.65 0 translate
newpath
0 0 moveto
(7) true charpath
0 0 0 setrgbcolor
fill
7.65 0 translate
newpath
0 0 moveto
(8) true charpath
0 0 0 setrgbcolor
fill
7.65 0 translate
newpath
0 0 moveto
(9) true charpath
0 0 0 setrgbcolor
fill
7.65 0 translate
newpath
0 0 moveto
(0) true charpath
0 0 0 setrgbcolor
fill
7.65 0 translate
-78.6038 0 translate
0 3.93429 translate
0 19.225 translate
/Helvetica findfont
5.508 scalefont
setfont
84.15 -1.57371 translate
newpath
0 0 moveto
(0) true charpath
0 0 0 setrgbcolor
fill
0 19.125 translate
newpath
0 0 moveto
(+0.57) true charpath
0 0 0 setrgbcolor
fill
0 -38.25 translate
newpath
0 0 moveto
(-3.13) true charpath
0 0 0 setrgbcolor
fill
-84.15 19.125 translate
0 1.57371 translate
/Helvetica-Bold findfont
11.016 scalefont
setfont
0 -0.1 translate
1 -0.306611 scale
newpath
0 0 moveto
(A) true charpath
2.4 0.8 0.8 setrgbcolor
fill
1 -3.26146 scale
0 0.1 translate
0 0.1 translate
1 2.14922 scale
newpath
0 0 moveto
(G) true charpath
1 0.7 0 setrgbcolor
fill
1 0.465285 scale
0 -0.1 translate
0 -3.29945 translate
1 -0.507329 scale
newpath
0 0 moveto
(C) true charpath
0.8 0.8 2.4 setrgbcolor
fill
1 -1.97111 scale
0 3.29945 translate
0 -8.07826 translate
1 -0.523926 scale
newpath
0 0 moveto
(T) true charpath
0.8 0.9 0.8 setrgbcolor
fill
1 -1.90867 scale
0 8.07826 translate
7.65 0 translate
0 0.1 translate
1 1.60405 scale
newpath
0 0 moveto
(T) true charpath
0 0.5 0 setrgbcolor
fill
1 0.623423 scale
0 -0.1 translate
0 -0.1 translate
1 -0.243934 scale
newpath
0 0 moveto
(A) true charpath
2.4 0.8 0.8 setrgbcolor
fill
1 -4.09947 scale
0 0.1 translate
0 -2.80627 translate
1 -0.329768 scale
newpath
0 0 moveto
(G) true charpath
1 0.94 0.8 setrgbcolor
fill
1 -3.03244 scale
0 2.80627 translate
7.65 0 translate
0 -0.1 translate
1 -0.263649 scale
newpath
0 0 moveto
(T) true charpath
0.8 0.9 0.8 setrgbcolor
fill
1 -3.79292 scale
0 0.1 translate
0 -2.9614 translate
1 -0.277167 scale
newpath
0 0 moveto
(A) true charpath
2.4 0.8 0.8 setrgbcolor
fill
1 -3.60793 scale
0 2.9614 translate
0 0.1 translate
1 2.00235 scale
newpath
0 0 moveto
(C) true charpath
0 0 8 setrgbcolor
fill
1 0.499412 scale
0 -0.1 translate
0 -5.92917 translate
1 -0.421915 scale
newpath
0 0 moveto
(G) true charpath
1 0.94 0.8 setrgbcolor
fill
1 -2.37014 scale
0 5.92917 translate
7.65 0 translate
0 0.1 translate
1 2.33009 scale
newpath
0 0 moveto
(G) true charpath
1 0.7 0 setrgbcolor
fill
1 0.429167 scale
0 -0.1 translate
0 -0.1 translate
1 -0.644866 scale
newpath
0 0 moveto
(A) true charpath
2.4 0.8 0.8 setrgbcolor
fill
1 -1.55071 scale
0 0.1 translate
0 -5.96103 translate
1 -0.737711 scale
newpath
0 0 moveto
(T) true charpath
0.8 0.9 0.8 setrgbcolor
fill
1 -1.35554 scale
0 5.96103 translate
0 -12.5526 translate
1 -0.744801 scale
newpath
0 0 moveto
(C) true charpath
0.8 0.8 2.4 setrgbcolor
fill
1 -1.34264 scale
0 12.5526 translate
7.65 0 translate
0 0.1 translate
1 2.33056 scale
newpath
0 0 moveto
(A) true charpath
8 0 0 setrgbcolor
fill
1 0.429082 scale
0 -0.1 translate
0 -0.1 translate
1 -0.669001 scale
newpath
0 0 moveto
(G) true charpath
1 0.94 0.8 setrgbcolor
fill
1 -1.49477 scale
0 0.1 translate
0 -6.15094 translate
1 -0.686656 scale
newpath
0 0 moveto
(C) true charpath
0.8 0.8 2.4 setrgbcolor
fill
1 -1.45633 scale
0 6.15094 translate
0 -12.3408 translate
1 -0.774899 scale
newpath
0 0 moveto
(T) true charpath
0.8 0.9 0.8 setrgbcolor
fill
1 -1.29049 scale
0 12.3408 translate
7.65 0 translate
0 0.1 translate
1 2.11611 scale
newpath
0 0 moveto
(T) true charpath
0 0.5 0 setrgbcolor
fill
1 0.472565 scale
0 -0.1 translate
0 -0.1 translate
1 -0.31459 scale
newpath
0 0 moveto
(A) true charpath
2.4 0.8 0.8 setrgbcolor
fill
1 -3.17874 scale
0 0.1 translate
0 -3.36223 translate
1 -0.399171 scale
newpath
0 0 moveto
(G) true charpath
1 0.94 0.8 setrgbcolor
fill
1 -2.50519 scale
0 3.36223 translate
0 -7.29 translate
1 -0.514452 scale
newpath
0 0 moveto
(C) true charpath
0.8 0.8 2.4 setrgbcolor
fill
1 -1.94381 scale
0 7.29 translate
7.65 0 translate
0 0.1 translate
1 0.616737 scale
newpath
0 0 moveto
(G) true charpath
1 0.7 0 setrgbcolor
fill
1 1.62144 scale
0 -0.1 translate
0 -0.1 translate
1 -0.086165 scale
newpath
0 0 moveto
(C) true charpath
0.8 0.8 2.4 setrgbcolor
fill
1 -11.6056 scale
0 0.1 translate
7.65 0 translate
0 0.1 translate
1 0.0303094 scale
newpath
0 0 moveto
(G) true charpath
1 0.7 0 setrgbcolor
fill
1 32.9931 scale
0 -0.1 translate
0 -0.1 translate
1 -0.0383659 scale
newpath
0 0 moveto
(A) true charpath
2.4 0.8 0.8 setrgbcolor
fill
1 -26.0648 scale
0 0.1 translate
0 -1.18874 translate
1 -0.0713454 scale
newpath
0 0 moveto
(C) true charpath
0.8 0.8 2.4 setrgbcolor
fill
1 -14.0163 scale
0 1.18874 translate
0 1.12535 translate
1 0.838039 scale
newpath
0 0 moveto
(T) true charpath
0 0.5 0 setrgbcolor
fill
1 1.19326 scale
0 -1.12535 translate
7.65 0 translate
0 -0.1 translate
1 -0.00208913 scale
newpath
0 0 moveto
(A) true charpath
2.4 0.8 0.8 setrgbcolor
fill
1 -478.668 scale
0 0.1 translate
0 -0.903296 translate
1 -0.0478151 scale
newpath
0 0 moveto
(C) true charpath
0.8 0.8 2.4 setrgbcolor
fill
1 -20.9139 scale
0 0.903296 translate
0 -2.06639 translate
1 -0.0563889 scale
newpath
0 0 moveto
(G) true charpath
1 0.94 0.8 setrgbcolor
fill
1 -17.734 scale
0 2.06639 translate
0 0.1 translate
1 1.16832 scale
newpath
0 0 moveto
(T) true charpath
0 0.5 0 setrgbcolor
fill
1 0.855928 scale
0 -0.1 translate
7.65 0 translate
7.65 0 translate
-76.5 -23.1593 translate
newpath
-3.825 -1.9125 moveto
84.15 0 rlineto
0 45.9 rlineto
-84.15 0 rlineto
0 -45.9 rlineto
closepath
0 0 0 setrgbcolor
stroke
-275.4 0 translate
0 18.1779 translate
/Helvetica findfont
5.61816 scalefont
setfont
newpath
0 0 moveto
(Motif Name:) true charpath
0 0 0 setrgbcolor
fill
70.227 0 translate
/Helvetica-Bold findfont
5.61816 scalefont
setfont
newpath
0 0 moveto
(CM000663.2_15943954-15944932(-)_1|2|1x0) true charpath
0 0 0 setrgbcolor
fill
-70.227 0 translate
0 -68.25 translate
0 29.125 translate
/Helvetica findfont
8.262 scalefont
setfont
newpath
0 0 moveto
(Gene:) true charpath
0 0 0 setrgbcolor
fill
42.1362 0 translate
/Helvetica-Bold findfont
8.262 scalefont
setfont
newpath
0 0 moveto
(CM000663.2_23361971-23363246(-)_1) true charpath
0 0 0 setrgbcolor
fill
-42.1362 0 translate
-30.6 -29.125 translate
306 0 translate
2.10375 0 translate
/Helvetica findfont
5.508 scalefont
setfont
newpath
0 0 moveto
(1) true charpath
0 0 0 setrgbcolor
fill
7.65 0 translate
newpath
0 0 moveto
(2) true charpath
0 0 0 setrgbcolor
fill
7.65 0 translate
newpath
0 0 moveto
(3) true charpath
0 0 0 setrgbcolor
fill
7.65 0 translate
newpath
0 0 moveto
(4) true charpath
0 0 0 setrgbcolor
fill
7.65 0 translate
newpath
0 0 moveto
(5) true charpath
0 0 0 setrgbcolor
fill
7.65 0 translate
newpath
0 0 moveto
(6) true charpath
0 0 0 setrgbcolor
fill
7.65 0 translate
newpath
0 0 moveto
(7) true charpath
0 0 0 setrgbcolor
fill
7.65 0 translate
newpath
0 0 moveto
(8) true charpath
0 0 0 setrgbcolor
fill
7.65 0 translate
newpath
0 0 moveto
(9) true charpath
0 0 0 setrgbcolor
fill
7.65 0 translate
newpath
0 0 moveto
(0) true charpath
0 0 0 setrgbcolor
fill
7.65 0 translate
newpath
0 0 moveto
(1) true charpath
0 0 0 setrgbcolor
fill
7.65 0 translate
newpath
0 0 moveto
(2) true charpath
0 0 0 setrgbcolor
fill
7.65 0 translate
newpath
0 0 moveto
(3) true charpath
0 0 0 setrgbcolor
fill
7.65 0 translate
newpath
0 0 moveto
(4) true charpath
0 0 0 setrgbcolor
fill
7.65 0 translate
newpath
0 0 moveto
(5) true charpath
0 0 0 setrgbcolor
fill
7.65 0 translate
newpath
0 0 moveto
(6) true charpath
0 0 0 setrgbcolor
fill
7.65 0 translate
newpath
0 0 moveto
(7) true charpath
0 0 0 setrgbcolor
fill
7.65 0 translate
newpath
0 0 moveto
(8) true charpath
0 0 0 setrgbcolor
fill
7.65 0 translate
newpath
0 0 moveto
(9) true charpath
0 0 0 setrgbcolor
fill
7.65 0 translate
newpath
0 0 moveto
(0) true charpath
0 0 0 setrgbcolor
fill
7.65 0 translate
newpath
0 0 moveto
(1) true charpath
0 0 0 setrgbcolor
fill
7.65 0 translate
newpath
0 0 moveto
(2) true charpath
0 0 0 setrgbcolor
fill
7.65 0 translate
newpath
0 0 moveto
(3) true charpath
0 0 0 setrgbcolor
fill
7.65 0 translate
newpath
0 0 moveto
(4) true charpath
0 0 0 setrgbcolor
fill
7.65 0 translate
newpath
0 0 moveto
(5) true charpath
0 0 0 setrgbcolor
fill
7.65 0 translate
newpath
0 0 moveto
(6) true charpath
0 0 0 setrgbcolor
fill
7.65 0 translate
newpath
0 0 moveto
(7) true charpath
0 0 0 setrgbcolor
fill
7.65 0 translate
newpath
0 0 moveto
(8) true charpath
0 0 0 setrgbcolor
fill
7.65 0 translate
newpath
0 0 moveto
(9) true charpath
0 0 0 setrgbcolor
fill
7.65 0 translate
newpath
0 0 moveto
(0) true charpath
0 0 0 setrgbcolor
fill
7.65 0 translate
newpath
0 0 moveto
(1) true charpath
0 0 0 setrgbcolor
fill
7.65 0 translate
newpath
0 0 moveto
(2) true charpath
0 0 0 setrgbcolor
fill
7.65 0 translate
newpath
0 0 moveto
(3) true charpath
0 0 0 setrgbcolor
fill
7.65 0 translate
newpath
0 0 moveto
(4) true charpath
0 0 0 setrgbcolor
fill
7.65 0 translate
newpath
0 0 moveto
(5) true charpath
0 0 0 setrgbcolor
fill
7.65 0 translate
newpath
0 0 moveto
(6) true charpath
0 0 0 setrgbcolor
fill
7.65 0 translate
newpath
0 0 moveto
(7) true charpath
0 0 0 setrgbcolor
fill
7.65 0 translate
-285.154 0 translate
0 3.93429 translate
0 19.225 translate
/Helvetica findfont
5.508 scalefont
setfont
290.7 -1.57371 translate
newpath
0 0 moveto
(0) true charpath
0 0 0 setrgbcolor
fill
0 19.125 translate
newpath
0 0 moveto
(+0.57) true charpath
0 0 0 setrgbcolor
fill
0 -38.25 translate
newpath
0 0 moveto
(-3.04) true charpath
0 0 0 setrgbcolor
fill
-290.7 19.125 translate
0 1.57371 translate
/Helvetica-Bold findfont
11.016 scalefont
setfont
0 0.1 translate
1 0.335822 scale
newpath
0 0 moveto
(A) true charpath
8 0 0 setrgbcolor
fill
1 2.97777 scale
0 -0.1 translate
0 -0.1 translate
1 -0.0337135 scale
newpath
0 0 moveto
(T) true charpath
0.8 0.9 0.8 setrgbcolor
fill
1 -29.6617 scale
0 0.1 translate
0 3.5293 translate
1 0.733558 scale
newpath
0 0 moveto
(G) true charpath
1 0.7 0 setrgbcolor
fill
1 1.36322 scale
0 -3.5293 translate
0 -1.15213 translate
1 -0.147443 scale
newpath
0 0 moveto
(C) true charpath
0.8 0.8 2.4 setrgbcolor
fill
1 -6.78226 scale
0 1.15213 translate
7.65 0 translate
0 0.1 translate
1 2.11288 scale
newpath
0 0 moveto
(T) true charpath
0 0.5 0 setrgbcolor
fill
1 0.473287 scale
0 -0.1 translate
0 -0.1 translate
1 -0.314749 scale
newpath
0 0 moveto
(C) true charpath
0.8 0.8 2.4 setrgbcolor
fill
1 -3.17714 scale
0 0.1 translate
0 -3.36348 translate
1 -0.414946 scale
newpath
0 0 moveto
(G) true charpath
1 0.94 0.8 setrgbcolor
fill
1 -2.40995 scale
0 3.36348 translate
0 -7.41537 translate
1 -0.484669 scale
newpath
0 0 moveto
(A) true charpath
2.4 0.8 0.8 setrgbcolor
fill
1 -2.06327 scale
0 7.41537 translate
7.65 0 translate
0 0.1 translate
1 2.30217 scale
newpath
0 0 moveto
(G) true charpath
1 0.7 0 setrgbcolor
fill
1 0.434372 scale
0 -0.1 translate
0 -0.1 translate
1 -0.577501 scale
newpath
0 0 moveto
(A) true charpath
2.4 0.8 0.8 setrgbcolor
fill
1 -1.7316 scale
0 0.1 translate
0 -5.43097 translate
1 -0.632991 scale
newpath
0 0 moveto
(T) true charpath
0.8 0.9 0.8 setrgbcolor
fill
1 -1.5798 scale
0 5.43097 translate
0 -11.1986 translate
1 -0.69665 scale
newpath
0 0 moveto
(C) true charpath
0.8 0.8 2.4 setrgbcolor
fill
1 -1.43544 scale
0 11.1986 translate
7.65 0 translate
0 0.1 translate
1 1.61759 scale
newpath
0 0 moveto
(A) true charpath
8 0 0 setrgbcolor
fill
1 0.618205 scale
0 -0.1 translate
0 -0.1 translate
1 -0.276435 scale
newpath
0 0 moveto
(G) true charpath
1 0.94 0.8 setrgbcolor
fill
1 -3.61748 scale
0 0.1 translate
0 -3.06201 translate
1 -0.336676 scale
newpath
0 0 moveto
(T) true charpath
0.8 0.9 0.8 setrgbcolor
fill
1 -2.97021 scale
0 3.06201 translate
7.65 0 translate
0 -0.1 translate
1 -0.236938 scale
newpath
0 0 moveto
(G) true charpath
1 0.94 0.8 setrgbcolor
fill
1 -4.22052 scale
0 0.1 translate
0 0.1 translate
1 1.9848 scale
newpath
0 0 moveto
(A) true charpath
8 0 0 setrgbcolor
fill
1 0.503828 scale
0 -0.1 translate
0 -2.75122 translate
1 -0.337628 scale
newpath
0 0 moveto
(C) true charpath
0.8 0.8 2.4 setrgbcolor
fill
1 -2.96184 scale
0 2.75122 translate
0 -6.19472 translate
1 -0.352927 scale
newpath
0 0 moveto
(T) true charpath
0.8 0.9 0.8 setrgbcolor
fill
1 -2.83345 scale
0 6.19472 translate
7.65 0 translate
0 0.1 translate
1 2.05029 scale
newpath
0 0 moveto
(A) true charpath
8 0 0 setrgbcolor
fill
1 0.487735 scale
0 -0.1 translate
0 -0.1 translate
1 -0.313459 scale
newpath
0 0 moveto
(C) true charpath
0.8 0.8 2.4 setrgbcolor
fill
1 -3.19021 scale
0 0.1 translate
0 -3.35333 translate
1 -0.320058 scale
newpath
0 0 moveto
(T) true charpath
0.8 0.9 0.8 setrgbcolor
fill
1 -3.12444 scale
0 3.35333 translate
0 -6.65859 translate
1 -0.422937 scale
newpath
0 0 moveto
(G) true charpath
1 0.94 0.8 setrgbcolor
fill
1 -2.36442 scale
0 6.65859 translate
7.65 0 translate
0 -0.1 translate
1 -0.0754925 scale
newpath
0 0 moveto
(G) true charpath
1 0.94 0.8 setrgbcolor
fill
1 -13.2463 scale
0 0.1 translate
0 0.1 translate
1 1.9088 scale
newpath
0 0 moveto
(T) true charpath
0 0.5 0 setrgbcolor
fill
1 0.523889 scale
0 -0.1 translate
0 -1.48088 translate
1 -0.359346 scale
newpath
0 0 moveto
(A) true charpath
2.4 0.8 0.8 setrgbcolor
fill
1 -2.78283 scale
0 1.48088 translate
0 -5.09527 translate
1 -0.482282 scale
newpath
0 0 moveto
(C) true charpath
0.8 0.8 2.4 setrgbcolor
fill
1 -2.07348 scale
0 5.09527 translate
7.65 0 translate
0 0.1 translate
1 2.30464 scale
newpath
0 0 moveto
(C) true charpath
0 0 8 setrgbcolor
fill
1 0.433906 scale
0 -0.1 translate
0 -0.1 translate
1 -0.554112 scale
newpath
0 0 moveto
(A) true charpath
2.4 0.8 0.8 setrgbcolor
fill
1 -1.80469 scale
0 0.1 translate
0 -5.24693 translate
1 -0.666351 scale
newpath
0 0 moveto
(T) true charpath
0.8 0.9 0.8 setrgbcolor
fill
1 -1.50071 scale
0 5.24693 translate
0 -11.277 translate
1 -0.709376 scale
newpath
0 0 moveto
(G) true charpath
1 0.94 0.8 setrgbcolor
fill
1 -1.40969 scale
0 11.277 translate
7.65 0 translate
0 -0.1 translate
1 -0.151835 scale
newpath
0 0 moveto
(T) true charpath
0.8 0.9 0.8 setrgbcolor
fill
1 -6.5861 scale
0 0.1 translate
0 0.1 translate
1 2.04663 scale
newpath
0 0 moveto
(C) true charpath
0 0 8 setrgbcolor
fill
1 0.488608 scale
0 -0.1 translate
0 -2.08158 translate
1 -0.503746 scale
newpath
0 0 moveto
(A) true charpath
2.4 0.8 0.8 setrgbcolor
fill
1 -1.98513 scale
0 2.08158 translate
0 -6.8322 translate
1 -0.5144 scale
newpath
0 0 moveto
(G) true charpath
1 0.94 0.8 setrgbcolor
fill
1 -1.94401 scale
0 6.8322 translate
7.65 0 translate
0 0.1 translate
1 0.259693 scale
newpath
0 0 moveto
(A) true charpath
8 0 0 setrgbcolor
fill
1 3.85069 scale
0 -0.1 translate
0 2.93027 translate
1 0.485478 scale
newpath
0 0 moveto
(T) true charpath
0 0.5 0 setrgbcolor
fill
1 2.05983 scale
0 -2.93027 translate
0 -0.1 translate
1 -0.11528 scale
newpath
0 0 moveto
(G) true charpath
1 0.94 0.8 setrgbcolor
fill
1 -8.67451 scale
0 0.1 translate
7.65 0 translate
0 0.1 translate
1 2.14209 scale
newpath
0 0 moveto
(G) true charpath
1 0.7 0 setrgbcolor
fill
1 0.466835 scale
0 -0.1 translate
0 -0.1 translate
1 -0.371304 scale
newpath
0 0 moveto
(T) true charpath
0.8 0.9 0.8 setrgbcolor
fill
1 -2.69321 scale
0 0.1 translate
0 -3.80849 translate
1 -0.389278 scale
newpath
0 0 moveto
(A) true charpath
2.4 0.8 0.8 setrgbcolor
fill
1 -2.56886 scale
0 3.80849 translate
0 -7.65841 translate
1 -0.53233 scale
newpath
0 0 moveto
(C) true charpath
0.8 0.8 2.4 setrgbcolor
fill
1 -1.87853 scale
0 7.65841 translate
7.65 0 translate
0 0.1 translate
1 2.3288 scale
newpath
0 0 moveto
(G) true charpath
1 0.7 0 setrgbcolor
fill
1 0.429405 scale
0 -0.1 translate
0 -0.1 translate
1 -0.565811 scale
newpath
0 0 moveto
(A) true charpath
2.4 0.8 0.8 setrgbcolor
fill
1 -1.76738 scale
0 0.1 translate
0 -5.33898 translate
1 -0.739972 scale
newpath
0 0 moveto
(T) true charpath
0.8 0.9 0.8 setrgbcolor
fill
1 -1.3514 scale
0 5.33898 translate
0 -11.9484 translate
1 -0.796018 scale
newpath
0 0 moveto
(C) true charpath
0.8 0.8 2.4 setrgbcolor
fill
1 -1.25625 scale
0 11.9484 translate
7.65 0 translate
0 0.1 translate
1 0.955015 scale
newpath
0 0 moveto
(A) true charpath
8 0 0 setrgbcolor
fill
1 1.0471 scale
0 -0.1 translate
0 -0.1 translate
1 -0.201715 scale
newpath
0 0 moveto
(G) true charpath
1 0.94 0.8 setrgbcolor
fill
1 -4.95748 scale
0 0.1 translate
7.65 0 translate
0 -0.1 translate
1 -0.239886 scale
newpath
0 0 moveto
(A) true charpath
2.4 0.8 0.8 setrgbcolor
fill
1 -4.16865 scale
0 0.1 translate
0 0.1 translate
1 2.0274 scale
newpath
0 0 moveto
(G) true charpath
1 0.7 0 setrgbcolor
fill
1 0.493244 scale
0 -0.1 translate
0 -2.77442 translate
1 -0.300508 scale
newpath
0 0 moveto
(T) true charpath
0.8 0.9 0.8 setrgbcolor
fill
1 -3.3277 scale
0 2.77442 translate
0 -5.92584 translate
1 -0.512003 scale
newpath
0 0 moveto
(C) true charpath
0.8 0.8 2.4 setrgbcolor
fill
1 -1.95311 scale
0 5.92584 translate
7.65 0 translate
0 0.1 translate
1 2.33056 scale
newpath
0 0 moveto
(G) true charpath
1 0.7 0 setrgbcolor
fill
1 0.429082 scale
0 -0.1 translate
0 -0.1 translate
1 -0.548538 scale
newpath
0 0 moveto
(A) true charpath
2.4 0.8 0.8 setrgbcolor
fill
1 -1.82303 scale
0 0.1 translate
0 -5.20307 translate
1 -0.778396 scale
newpath
0 0 moveto
(T) true charpath
0.8 0.9 0.8 setrgbcolor
fill
1 -1.28469 scale
0 5.20307 translate
0 -12.1148 translate
1 -0.803622 scale
newpath
0 0 moveto
(C) true charpath
0.8 0.8 2.4 setrgbcolor
fill
1 -1.24437 scale
0 12.1148 translate
7.65 0 translate
0 0.1 translate
1 2.29926 scale
newpath
0 0 moveto
(G) true charpath
1 0.7 0 setrgbcolor
fill
1 0.434922 scale
0 -0.1 translate
0 -0.1 translate
1 -0.529705 scale
newpath
0 0 moveto
(A) true charpath
2.4 0.8 0.8 setrgbcolor
fill
1 -1.88784 scale
0 0.1 translate
0 -5.05488 translate
1 -0.659294 scale
newpath
0 0 moveto
(T) true charpath
0.8 0.9 0.8 setrgbcolor
fill
1 -1.51677 scale
0 5.05488 translate
0 -11.0294 translate
1 -0.719599 scale
newpath
0 0 moveto
(C) true charpath
0.8 0.8 2.4 setrgbcolor
fill
1 -1.38966 scale
0 11.0294 translate
7.65 0 translate
0 0.1 translate
1 2.32213 scale
newpath
0 0 moveto
(C) true charpath
0 0 8 setrgbcolor
fill
1 0.430639 scale
0 -0.1 translate
0 -0.1 translate
1 -0.567502 scale
newpath
0 0 moveto
(T) true charpath
0.8 0.9 0.8 setrgbcolor
fill
1 -1.76211 scale
0 0.1 translate
0 -5.35229 translate
1 -0.696736 scale
newpath
0 0 moveto
(A) true charpath
2.4 0.8 0.8 setrgbcolor
fill
1 -1.43526 scale
0 5.35229 translate
0 -11.6215 translate
1 -0.786548 scale
newpath
0 0 moveto
(G) true charpath
1 0.94 0.8 setrgbcolor
fill
1 -1.27138 scale
0 11.6215 translate
7.65 0 translate
0 0.1 translate
1 1.75794 scale
newpath
0 0 moveto
(A) true charpath
8 0 0 setrgbcolor
fill
1 0.568849 scale
0 -0.1 translate
0 -0.1 translate
1 -0.399116 scale
newpath
0 0 moveto
(G) true charpath
1 0.94 0.8 setrgbcolor
fill
1 -2.50554 scale
0 0.1 translate
0 -4.02733 translate
1 -0.483013 scale
newpath
0 0 moveto
(C) true charpath
0.8 0.8 2.4 setrgbcolor
fill
1 -2.07034 scale
0 4.02733 translate
7.65 0 translate
0 -0.1 translate
1 -0.0754925 scale
newpath
0 0 moveto
(G) true charpath
1 0.94 0.8 setrgbcolor
fill
1 -13.2463 scale
0 0.1 translate
0 0.1 translate
1 1.9088 scale
newpath
0 0 moveto
(T) true charpath
0 0.5 0 setrgbcolor
fill
1 0.523889 scale
0 -0.1 translate
0 -1.48088 translate
1 -0.359346 scale
newpath
0 0 moveto
(A) true charpath
2.4 0.8 0.8 setrgbcolor
fill
1 -2.78283 scale
0 1.48088 translate
0 -5.09527 translate
1 -0.482282 scale
newpath
0 0 moveto
(C) true charpath
0.8 0.8 2.4 setrgbcolor
fill
1 -2.07348 scale
0 5.09527 translate
7.65 0 translate
0 0.1 translate
1 2.30464 scale
newpath
0 0 moveto
(C) true charpath
0 0 8 setrgbcolor
fill
1 0.433906 scale
0 -0.1 translate
0 -0.1 translate
1 -0.554112 scale
newpath
0 0 moveto
(A) true charpath
2.4 0.8 0.8 setrgbcolor
fill
1 -1.80469 scale
0 0.1 translate
0 -5.24693 translate
1 -0.666351 scale
newpath
0 0 moveto
(T) true charpath
0.8 0.9 0.8 setrgbcolor
fill
1 -1.50071 scale
0 5.24693 translate
0 -11.277 translate
1 -0.709376 scale
newpath
0 0 moveto
(G) true charpath
1 0.94 0.8 setrgbcolor
fill
1 -1.40969 scale
0 11.277 translate
7.65 0 translate
0 -0.1 translate
1 -0.151835 scale
newpath
0 0 moveto
(T) true charpath
0.8 0.9 0.8 setrgbcolor
fill
1 -6.5861 scale
0 0.1 translate
0 0.1 translate
1 2.04663 scale
newpath
0 0 moveto
(C) true charpath
0 0 8 setrgbcolor
fill
1 0.488608 scale
0 -0.1 translate
0 -2.08158 translate
1 -0.503746 scale
newpath
0 0 moveto
(A) true charpath
2.4 0.8 0.8 setrgbcolor
fill
1 -1.98513 scale
0 2.08158 translate
0 -6.8322 translate
1 -0.5144 scale
newpath
0 0 moveto
(G) true charpath
1 0.94 0.8 setrgbcolor
fill
1 -1.94401 scale
0 6.8322 translate
7.65 0 translate
0 0.1 translate
1 0.955015 scale
newpath
0 0 moveto
(A) true charpath
8 0 0 setrgbcolor
fill
1 1.0471 scale
0 -0.1 translate
0 -0.1 translate
1 -0.201715 scale
newpath
0 0 moveto
(G) true charpath
1 0.94 0.8 setrgbcolor
fill
1 -4.95748 scale
0 0.1 translate
7.65 0 translate
0 -0.1 translate
1 -0.239886 scale
newpath
0 0 moveto
(A) true charpath
2.4 0.8 0.8 setrgbcolor
fill
1 -4.16865 scale
0 0.1 translate
0 0.1 translate
1 2.0274 scale
newpath
0 0 moveto
(G) true charpath
1 0.7 0 setrgbcolor
fill
1 0.493244 scale
0 -0.1 translate
0 -2.77442 translate
1 -0.300508 scale
newpath
0 0 moveto
(T) true charpath
0.8 0.9 0.8 setrgbcolor
fill
1 -3.3277 scale
0 2.77442 translate
0 -5.92584 translate
1 -0.512003 scale
newpath
0 0 moveto
(C) true charpath
0.8 0.8 2.4 setrgbcolor
fill
1 -1.95311 scale
0 5.92584 translate
7.65 0 translate
0 0.1 translate
1 2.33056 scale
newpath
0 0 moveto
(G) true charpath
1 0.7 0 setrgbcolor
fill
1 0.429082 scale
0 -0.1 translate
0 -0.1 translate
1 -0.548538 scale
newpath
0 0 moveto
(A) true charpath
2.4 0.8 0.8 setrgbcolor
fill
1 -1.82303 scale
0 0.1 translate
0 -5.20307 translate
1 -0.778396 scale
newpath
0 0 moveto
(T) true charpath
0.8 0.9 0.8 setrgbcolor
fill
1 -1.28469 scale
0 5.20307 translate
0 -12.1148 translate
1 -0.803622 scale
newpath
0 0 moveto
(C) true charpath
0.8 0.8 2.4 setrgbcolor
fill
1 -1.24437 scale
0 12.1148 translate
7.65 0 translate
0 0.1 translate
1 0.955015 scale
newpath
0 0 moveto
(A) true charpath
8 0 0 setrgbcolor
fill
1 1.0471 scale
0 -0.1 translate
0 -0.1 translate
1 -0.201715 scale
newpath
0 0 moveto
(G) true charpath
1 0.94 0.8 setrgbcolor
fill
1 -4.95748 scale
0 0.1 translate
7.65 0 translate
0 -0.1 translate
1 -0.239886 scale
newpath
0 0 moveto
(A) true charpath
2.4 0.8 0.8 setrgbcolor
fill
1 -4.16865 scale
0 0.1 translate
0 0.1 translate
1 2.0274 scale
newpath
0 0 moveto
(G) true charpath
1 0.7 0 setrgbcolor
fill
1 0.493244 scale
0 -0.1 translate
0 -2.77442 translate
1 -0.300508 scale
newpath
0 0 moveto
(T) true charpath
0.8 0.9 0.8 setrgbcolor
fill
1 -3.3277 scale
0 2.77442 translate
0 -5.92584 translate
1 -0.512003 scale
newpath
0 0 moveto
(C) true charpath
0.8 0.8 2.4 setrgbcolor
fill
1 -1.95311 scale
0 5.92584 translate
7.65 0 translate
0 0.1 translate
1 2.33056 scale
newpath
0 0 moveto
(G) true charpath
1 0.7 0 setrgbcolor
fill
1 0.429082 scale
0 -0.1 translate
0 -0.1 translate
1 -0.548538 scale
newpath
0 0 moveto
(A) true charpath
2.4 0.8 0.8 setrgbcolor
fill
1 -1.82303 scale
0 0.1 translate
0 -5.20307 translate
1 -0.778396 scale
newpath
0 0 moveto
(T) true charpath
0.8 0.9 0.8 setrgbcolor
fill
1 -1.28469 scale
0 5.20307 translate
0 -12.1148 translate
1 -0.803622 scale
newpath
0 0 moveto
(C) true charpath
0.8 0.8 2.4 setrgbcolor
fill
1 -1.24437 scale
0 12.1148 translate
7.65 0 translate
0 0.1 translate
1 0.955015 scale
newpath
0 0 moveto
(A) true charpath
8 0 0 setrgbcolor
fill
1 1.0471 scale
0 -0.1 translate
0 -0.1 translate
1 -0.201715 scale
newpath
0 0 moveto
(G) true charpath
1 0.94 0.8 setrgbcolor
fill
1 -4.95748 scale
0 0.1 translate
7.65 0 translate
0 -0.1 translate
1 -0.239886 scale
newpath
0 0 moveto
(A) true charpath
2.4 0.8 0.8 setrgbcolor
fill
1 -4.16865 scale
0 0.1 translate
0 0.1 translate
1 2.0274 scale
newpath
0 0 moveto
(G) true charpath
1 0.7 0 setrgbcolor
fill
1 0.493244 scale
0 -0.1 translate
0 -2.77442 translate
1 -0.300508 scale
newpath
0 0 moveto
(T) true charpath
0.8 0.9 0.8 setrgbcolor
fill
1 -3.3277 scale
0 2.77442 translate
0 -5.92584 translate
1 -0.512003 scale
newpath
0 0 moveto
(C) true charpath
0.8 0.8 2.4 setrgbcolor
fill
1 -1.95311 scale
0 5.92584 translate
7.65 0 translate
0 0.1 translate
1 2.33056 scale
newpath
0 0 moveto
(G) true charpath
1 0.7 0 setrgbcolor
fill
1 0.429082 scale
0 -0.1 translate
0 -0.1 translate
1 -0.548538 scale
newpath
0 0 moveto
(A) true charpath
2.4 0.8 0.8 setrgbcolor
fill
1 -1.82303 scale
0 0.1 translate
0 -5.20307 translate
1 -0.778396 scale
newpath
0 0 moveto
(T) true charpath
0.8 0.9 0.8 setrgbcolor
fill
1 -1.28469 scale
0 5.20307 translate
0 -12.1148 translate
1 -0.803622 scale
newpath
0 0 moveto
(C) true charpath
0.8 0.8 2.4 setrgbcolor
fill
1 -1.24437 scale
0 12.1148 translate
7.65 0 translate
0 0.1 translate
1 0.955015 scale
newpath
0 0 moveto
(A) true charpath
8 0 0 setrgbcolor
fill
1 1.0471 scale
0 -0.1 translate
0 -0.1 translate
1 -0.201715 scale
newpath
0 0 moveto
(G) true charpath
1 0.94 0.8 setrgbcolor
fill
1 -4.95748 scale
0 0.1 translate
7.65 0 translate
0 -0.1 translate
1 -0.239886 scale
newpath
0 0 moveto
(A) true charpath
2.4 0.8 0.8 setrgbcolor
fill
1 -4.16865 scale
0 0.1 translate
0 0.1 translate
1 2.0274 scale
newpath
0 0 moveto
(G) true charpath
1 0.7 0 setrgbcolor
fill
1 0.493244 scale
0 -0.1 translate
0 -2.77442 translate
1 -0.300508 scale
newpath
0 0 moveto
(T) true charpath
0.8 0.9 0.8 setrgbcolor
fill
1 -3.3277 scale
0 2.77442 translate
0 -5.92584 translate
1 -0.512003 scale
newpath
0 0 moveto
(C) true charpath
0.8 0.8 2.4 setrgbcolor
fill
1 -1.95311 scale
0 5.92584 translate
7.65 0 translate
0 0.1 translate
1 2.33056 scale
newpath
0 0 moveto
(G) true charpath
1 0.7 0 setrgbcolor
fill
1 0.429082 scale
0 -0.1 translate
0 -0.1 translate
1 -0.548538 scale
newpath
0 0 moveto
(A) true charpath
2.4 0.8 0.8 setrgbcolor
fill
1 -1.82303 scale
0 0.1 translate
0 -5.20307 translate
1 -0.778396 scale
newpath
0 0 moveto
(T) true charpath
0.8 0.9 0.8 setrgbcolor
fill
1 -1.28469 scale
0 5.20307 translate
0 -12.1148 translate
1 -0.803622 scale
newpath
0 0 moveto
(C) true charpath
0.8 0.8 2.4 setrgbcolor
fill
1 -1.24437 scale
0 12.1148 translate
7.65 0 translate
0 0.1 translate
1 2.29926 scale
newpath
0 0 moveto
(G) true charpath
1 0.7 0 setrgbcolor
fill
1 0.434922 scale
0 -0.1 translate
0 -0.1 translate
1 -0.529705 scale
newpath
0 0 moveto
(A) true charpath
2.4 0.8 0.8 setrgbcolor
fill
1 -1.88784 scale
0 0.1 translate
0 -5.05488 translate
1 -0.659294 scale
newpath
0 0 moveto
(T) true charpath
0.8 0.9 0.8 setrgbcolor
fill
1 -1.51677 scale
0 5.05488 translate
0 -11.0294 translate
1 -0.719599 scale
newpath
0 0 moveto
(C) true charpath
0.8 0.8 2.4 setrgbcolor
fill
1 -1.38966 scale
0 11.0294 translate
7.65 0 translate
0 0.1 translate
1 2.32213 scale
newpath
0 0 moveto
(C) true charpath
0 0 8 setrgbcolor
fill
1 0.430639 scale
0 -0.1 translate
0 -0.1 translate
1 -0.567502 scale
newpath
0 0 moveto
(T) true charpath
0.8 0.9 0.8 setrgbcolor
fill
1 -1.76211 scale
0 0.1 translate
0 -5.35229 translate
1 -0.696736 scale
newpath
0 0 moveto
(A) true charpath
2.4 0.8 0.8 setrgbcolor
fill
1 -1.43526 scale
0 5.35229 translate
0 -11.6215 translate
1 -0.786548 scale
newpath
0 0 moveto
(G) true charpath
1 0.94 0.8 setrgbcolor
fill
1 -1.27138 scale
0 11.6215 translate
7.65 0 translate
0 0.1 translate
1 1.75794 scale
newpath
0 0 moveto
(A) true charpath
8 0 0 setrgbcolor
fill
1 0.568849 scale
0 -0.1 translate
0 -0.1 translate
1 -0.399116 scale
newpath
0 0 moveto
(G) true charpath
1 0.94 0.8 setrgbcolor
fill
1 -2.50554 scale
0 0.1 translate
0 -4.02733 translate
1 -0.483013 scale
newpath
0 0 moveto
(C) true charpath
0.8 0.8 2.4 setrgbcolor
fill
1 -2.07034 scale
0 4.02733 translate
7.65 0 translate
7.65 0 translate
-283.05 -23.1593 translate
newpath
-3.825 -1.9125 moveto
290.7 0 rlineto
0 45.9 rlineto
-290.7 0 rlineto
0 -45.9 rlineto
closepath
0 0 0 setrgbcolor
stroke
-275.4 0 translate
0 18.1779 translate
/Helvetica findfont
5.61816 scalefont
setfont
newpath
0 0 moveto
(Motif Name:) true charpath
0 0 0 setrgbcolor
fill
70.227 0 translate
/Helvetica-Bold findfont
5.61816 scalefont
setfont
newpath
0 0 moveto
(CM000663.2_23361971-23363246(-)_1|1|1x0) true charpath
0 0 0 setrgbcolor
fill
-70.227 0 translate
0 -68.25 translate
0 29.125 translate
/Helvetica findfont
8.262 scalefont
setfont
newpath
0 0 moveto
(Gene:) true charpath
0 0 0 setrgbcolor
fill
42.1362 0 translate
/Helvetica-Bold findfont
8.262 scalefont
setfont
newpath
0 0 moveto
(CM000663.2_33494186-33495473(+)_1) true charpath
0 0 0 setrgbcolor
fill
-42.1362 0 translate
-30.6 -29.125 translate
306 0 translate
2.10375 0 translate
/Helvetica findfont
5.508 scalefont
setfont
newpath
0 0 moveto
(1) true charpath
0 0 0 setrgbcolor
fill
7.65 0 translate
newpath
0 0 moveto
(2) true charpath
0 0 0 setrgbcolor
fill
7.65 0 translate
newpath
0 0 moveto
(3) true charpath
0 0 0 setrgbcolor
fill
7.65 0 translate
newpath
0 0 moveto
(4) true charpath
0 0 0 setrgbcolor
fill
7.65 0 translate
newpath
0 0 moveto
(5) true charpath
0 0 0 setrgbcolor
fill
7.65 0 translate
newpath
0 0 moveto
(6) true charpath
0 0 0 setrgbcolor
fill
7.65 0 translate
newpath
0 0 moveto
(7) true charpath
0 0 0 setrgbcolor
fill
7.65 0 translate
newpath
0 0 moveto
(8) true charpath
0 0 0 setrgbcolor
fill
7.65 0 translate
newpath
0 0 moveto
(9) true charpath
0 0 0 setrgbcolor
fill
7.65 0 translate
newpath
0 0 moveto
(0) true charpath
0 0 0 setrgbcolor
fill
7.65 0 translate
newpath
0 0 moveto
(1) true charpath
0 0 0 setrgbcolor
fill
7.65 0 translate
newpath
0 0 moveto
(2) true charpath
0 0 0 setrgbcolor
fill
7.65 0 translate
newpath
0 0 moveto
(3) true charpath
0 0 0 setrgbcolor
fill
7.65 0 translate
-101.554 0 translate
0 3.93429 translate
0 19.225 translate
/Helvetica findfont
5.508 scalefont
setfont
107.1 -1.57371 translate
newpath
0 0 moveto
(0) true charpath
0 0 0 setrgbcolor
fill
0 19.125 translate
newpath
0 0 moveto
(+0.57) true charpath
0 0 0 setrgbcolor
fill
0 -38.25 translate
newpath
0 0 moveto
(-3.19) true charpath
0 0 0 setrgbcolor
fill
-107.1 19.125 translate
0 1.57371 translate
/Helvetica-Bold findfont
11.016 scalefont
setfont
0 -0.1 translate
1 -0.113618 scale
newpath
0 0 moveto
(C) true charpath
0.8 0.8 2.4 setrgbcolor
fill
1 -8.80141 scale
0 0.1 translate
0 0.1 translate
1 1.26382 scale
newpath
0 0 moveto
(A) true charpath
8 0 0 setrgbcolor
fill
1 0.791254 scale
0 -0.1 translate
0 -1.78087 translate
1 -0.231226 scale
newpath
0 0 moveto
(T) true charpath
0.8 0.9 0.8 setrgbcolor
fill
1 -4.32477 scale
0 1.78087 translate
7.65 0 translate
0 0.1 translate
1 2.17803 scale
newpath
0 0 moveto
(A) true charpath
8 0 0 setrgbcolor
fill
1 0.45913 scale
0 -0.1 translate
0 -0.1 translate
1 -0.362897 scale
newpath
0 0 moveto
(C) true charpath
0.8 0.8 2.4 setrgbcolor
fill
1 -2.7556 scale
0 0.1 translate
0 -3.74234 translate
1 -0.507549 scale
newpath
0 0 moveto
(T) true charpath
0.8 0.9 0.8 setrgbcolor
fill
1 -1.97025 scale
0 3.74234 translate
0 -8.52289 translate
1 -0.524914 scale
newpath
0 0 moveto
(G) true charpath
1 0.94 0.8 setrgbcolor
fill
1 -1.90507 scale
0 8.52289 translate
7.65 0 translate
0 -0.1 translate
1 -0.118471 scale
newpath
0 0 moveto
(C) true charpath
0.8 0.8 2.4 setrgbcolor
fill
1 -8.44091 scale
0 0.1 translate
0 0.1 translate
1 1.91327 scale
newpath
0 0 moveto
(A) true charpath
8 0 0 setrgbcolor
fill
1 0.522666 scale
0 -0.1 translate
0 -1.81905 translate
1 -0.305497 scale
newpath
0 0 moveto
(T) true charpath
0.8 0.9 0.8 setrgbcolor
fill
1 -3.27336 scale
0 1.81905 translate
0 -5.00973 translate
1 -0.419751 scale
newpath
0 0 moveto
(G) true charpath
1 0.94 0.8 setrgbcolor
fill
1 -2.38236 scale
0 5.00973 translate
7.65 0 translate
0 0.1 translate
1 0.263146 scale
newpath
0 0 moveto
(A) true charpath
8 0 0 setrgbcolor
fill
1 3.80017 scale
0 -0.1 translate
0 2.95744 translate
1 0.765978 scale
newpath
0 0 moveto
(C) true charpath
0 0 8 setrgbcolor
fill
1 1.30552 scale
0 -2.95744 translate
0 -0.1 translate
1 -0.063378 scale
newpath
0 0 moveto
(G) true charpath
1 0.94 0.8 setrgbcolor
fill
1 -15.7783 scale
0 0.1 translate
0 -1.38555 translate
1 -0.0848965 scale
newpath
0 0 moveto
(T) true charpath
0.8 0.9 0.8 setrgbcolor
fill
1 -11.7791 scale
0 1.38555 translate
7.65 0 translate
0 0.1 translate
1 2.32695 scale
newpath
0 0 moveto
(A) true charpath
8 0 0 setrgbcolor
fill
1 0.429747 scale
0 -0.1 translate
0 -0.1 translate
1 -0.642422 scale
newpath
0 0 moveto
(G) true charpath
1 0.94 0.8 setrgbcolor
fill
1 -1.55661 scale
0 0.1 translate
0 -5.9418 translate
1 -0.71827 scale
newpath
0 0 moveto
(T) true charpath
0.8 0.9 0.8 setrgbcolor
fill
1 -1.39223 scale
0 5.9418 translate
0 -12.3804 translate
1 -0.746135 scale
newpath
0 0 moveto
(C) true charpath
0.8 0.8 2.4 setrgbcolor
fill
1 -1.34024 scale
0 12.3804 translate
7.65 0 translate
0 0.1 translate
1 2.33056 scale
newpath
0 0 moveto
(C) true charpath
0 0 8 setrgbcolor
fill
1 0.429082 scale
0 -0.1 translate
0 -0.1 translate
1 -0.675331 scale
newpath
0 0 moveto
(T) true charpath
0.8 0.9 0.8 setrgbcolor
fill
1 -1.48076 scale
0 0.1 translate
0 -6.20074 translate
1 -0.698751 scale
newpath
0 0 moveto
(A) true charpath
2.4 0.8 0.8 setrgbcolor
fill
1 -1.43112 scale
0 6.20074 translate
0 -12.4858 translate
1 -0.756473 scale
newpath
0 0 moveto
(G) true charpath
1 0.94 0.8 setrgbcolor
fill
1 -1.32192 scale
0 12.4858 translate
7.65 0 translate
0 0.1 translate
1 0.263146 scale
newpath
0 0 moveto
(A) true charpath
8 0 0 setrgbcolor
fill
1 3.80017 scale
0 -0.1 translate
0 2.95744 translate
1 0.765978 scale
newpath
0 0 moveto
(C) true charpath
0 0 8 setrgbcolor
fill
1 1.30552 scale
0 -2.95744 translate
0 -0.1 translate
1 -0.063378 scale
newpath
0 0 moveto
(G) true charpath
1 0.94 0.8 setrgbcolor
fill
1 -15.7783 scale
0 0.1 translate
0 -1.38555 translate
1 -0.0848965 scale
newpath
0 0 moveto
(T) true charpath
0.8 0.9 0.8 setrgbcolor
fill
1 -11.7791 scale
0 1.38555 translate
7.65 0 translate
0 0.1 translate
1 2.32695 scale
newpath
0 0 moveto
(A) true charpath
8 0 0 setrgbcolor
fill
1 0.429747 scale
0 -0.1 translate
0 -0.1 translate
1 -0.642422 scale
newpath
0 0 moveto
(G) true charpath
1 0.94 0.8 setrgbcolor
fill
1 -1.55661 scale
0 0.1 translate
0 -5.9418 translate
1 -0.71827 scale
newpath
0 0 moveto
(T) true charpath
0.8 0.9 0.8 setrgbcolor
fill
1 -1.39223 scale
0 5.9418 translate
0 -12.3804 translate
1 -0.746135 scale
newpath
0 0 moveto
(C) true charpath
0.8 0.8 2.4 setrgbcolor
fill
1 -1.34024 scale
0 12.3804 translate
7.65 0 translate
0 0.1 translate
1 2.33056 scale
newpath
0 0 moveto
(C) true charpath
0 0 8 setrgbcolor
fill
1 0.429082 scale
0 -0.1 translate
0 -0.1 translate
1 -0.675331 scale
newpath
0 0 moveto
(T) true charpath
0.8 0.9 0.8 setrgbcolor
fill
1 -1.48076 scale
0 0.1 translate
0 -6.20074 translate
1 -0.698751 scale
newpath
0 0 moveto
(A) true charpath
2.4 0.8 0.8 setrgbcolor
fill
1 -1.43112 scale
0 6.20074 translate
0 -12.4858 translate
1 -0.756473 scale
newpath
0 0 moveto
(G) true charpath
1 0.94 0.8 setrgbcolor
fill
1 -1.32192 scale
0 12.4858 translate
7.65 0 translate
0 0.1 translate
1 0.163508 scale
newpath
0 0 moveto
(A) true charpath
8 0 0 setrgbcolor
fill
1 6.11591 scale
0 -0.1 translate
0 2.17343 translate
1 0.693566 scale
newpath
0 0 moveto
(T) true charpath
0 0.5 0 setrgbcolor
fill
1 1.44182 scale
0 -2.17343 translate
0 -0.1 translate
1 -0.186997 scale
newpath
0 0 moveto
(G) true charpath
1 0.94 0.8 setrgbcolor
fill
1 -5.34768 scale
0 0.1 translate
7.65 0 translate
0 -0.1 translate
1 -0.172048 scale
newpath
0 0 moveto
(T) true charpath
0.8 0.9 0.8 setrgbcolor
fill
1 -5.81233 scale
0 0.1 translate
0 -2.24063 translate
1 -0.210533 scale
newpath
0 0 moveto
(A) true charpath
2.4 0.8 0.8 setrgbcolor
fill
1 -4.74985 scale
0 2.24063 translate
0 0.1 translate
1 1.89524 scale
newpath
0 0 moveto
(G) true charpath
1 0.7 0 setrgbcolor
fill
1 0.527636 scale
0 -0.1 translate
0 -4.68408 translate
1 -0.406265 scale
newpath
0 0 moveto
(C) true charpath
0.8 0.8 2.4 setrgbcolor
fill
1 -2.46145 scale
0 4.68408 translate
7.65 0 translate
0 0.1 translate
1 2.24615 scale
newpath
0 0 moveto
(G) true charpath
1 0.7 0 setrgbcolor
fill
1 0.445207 scale
0 -0.1 translate
0 -0.1 translate
1 -0.497159 scale
newpath
0 0 moveto
(A) true charpath
2.4 0.8 0.8 setrgbcolor
fill
1 -2.01143 scale
0 0.1 translate
0 -4.79879 translate
1 -0.56301 scale
newpath
0 0 moveto
(C) true charpath
0.8 0.8 2.4 setrgbcolor
fill
1 -1.77617 scale
0 4.79879 translate
0 -10.0157 translate
1 -0.578572 scale
newpath
0 0 moveto
(T) true charpath
0.8 0.9 0.8 setrgbcolor
fill
1 -1.72839 scale
0 10.0157 translate
7.65 0 translate
7.65 0 translate
-99.45 -23.1593 translate
newpath
-3.825 -1.9125 moveto
107.1 0 rlineto
0 45.9 rlineto
-107.1 0 rlineto
0 -45.9 rlineto
closepath
0 0 0 setrgbcolor
stroke
-275.4 0 translate
0 18.1779 translate
/Helvetica findfont
5.61816 scalefont
setfont
newpath
0 0 moveto
(Motif Name:) true charpath
0 0 0 setrgbcolor
fill
70.227 0 translate
/Helvetica-Bold findfont
5.61816 scalefont
setfont
newpath
0 0 moveto
(CM000663.2_33494186-33495473(+)_1|1|1x0) true charpath
0 0 0 setrgbcolor
fill
-70.227 0 translate
0 -68.25 translate
showpage
30.6 674.55 translate
0 29.125 translate
/Helvetica findfont
8.262 scalefont
setfont
newpath
0 0 moveto
(Gene:) true charpath
0 0 0 setrgbcolor
fill
42.1362 0 translate
/Helvetica-Bold findfont
8.262 scalefont
setfont
newpath
0 0 moveto
(CM000663.2_33494186-33495473(+)_1) true charpath
0 0 0 setrgbcolor
fill
-42.1362 0 translate
-30.6 -29.125 translate
306 0 translate
2.10375 0 translate
/Helvetica findfont
5.508 scalefont
setfont
newpath
0 0 moveto
(1) true charpath
0 0 0 setrgbcolor
fill
7.65 0 translate
newpath
0 0 moveto
(2) true charpath
0 0 0 setrgbcolor
fill
7.65 0 translate
newpath
0 0 moveto
(3) true charpath
0 0 0 setrgbcolor
fill
7.65 0 translate
newpath
0 0 moveto
(4) true charpath
0 0 0 setrgbcolor
fill
7.65 0 translate
newpath
0 0 moveto
(5) true charpath
0 0 0 setrgbcolor
fill
7.65 0 translate
newpath
0 0 moveto
(6) true charpath
0 0 0 setrgbcolor
fill
7.65 0 translate
newpath
0 0 moveto
(7) true charpath
0 0 0 setrgbcolor
fill
7.65 0 translate
newpath
0 0 moveto
(8) true charpath
0 0 0 setrgbcolor
fill
7.65 0 translate
newpath
0 0 moveto
(9) true charpath
0 0 0 setrgbcolor
fill
7.65 0 translate
newpath
0 0 moveto
(0) true charpath
0 0 0 setrgbcolor
fill
7.65 0 translate
newpath
0 0 moveto
(1) true charpath
0 0 0 setrgbcolor
fill
7.65 0 translate
newpath
0 0 moveto
(2) true charpath
0 0 0 setrgbcolor
fill
7.65 0 translate
newpath
0 0 moveto
(3) true charpath
0 0 0 setrgbcolor
fill
7.65 0 translate
newpath
0 0 moveto
(4) true charpath
0 0 0 setrgbcolor
fill
7.65 0 translate
newpath
0 0 moveto
(5) true charpath
0 0 0 setrgbcolor
fill
7.65 0 translate
newpath
0 0 moveto
(6) true charpath
0 0 0 setrgbcolor
fill
7.65 0 translate
newpath
0 0 moveto
(7) true charpath
0 0 0 setrgbcolor
fill
7.65 0 translate
newpath
0 0 moveto
(8) true charpath
0 0 0 setrgbcolor
fill
7.65 0 translate
newpath
0 0 moveto
(9) true charpath
0 0 0 setrgbcolor
fill
7.65 0 translate
-147.454 0 translate
0 3.93429 translate
0 19.225 translate
/Helvetica findfont
5.508 scalefont
setfont
153 -1.57371 translate
newpath
0 0 moveto
(0) true charpath
0 0 0 setrgbcolor
fill
0 19.125 translate
newpath
0 0 moveto
(+0.57) true charpath
0 0 0 setrgbcolor
fill
0 -38.25 translate
newpath
0 0 moveto
(-3.19) true charpath
0 0 0 setrgbcolor
fill
-153 19.125 translate
0 1.57371 translate
/Helvetica-Bold findfont
11.016 scalefont
setfont
0 -0.1 translate
1 -0.117065 scale
newpath
0 0 moveto
(C) true charpath
0.8 0.8 2.4 setrgbcolor
fill
1 -8.54224 scale
0 0.1 translate
0 0.1 translate
1 1.21859 scale
newpath
0 0 moveto
(T) true charpath
0 0.5 0 setrgbcolor
fill
1 0.820622 scale
0 -0.1 translate
0 -1.80799 translate
1 -0.145777 scale
newpath
0 0 moveto
(G) true charpath
1 0.94 0.8 setrgbcolor
fill
1 -6.85979 scale
0 1.80799 translate
7.65 0 translate
0 0.1 translate
1 1.61091 scale
newpath
0 0 moveto
(G) true charpath
1 0.7 0 setrgbcolor
fill
1 0.620769 scale
0 -0.1 translate
0 -0.1 translate
1 -0.32467 scale
newpath
0 0 moveto
(T) true charpath
0.8 0.9 0.8 setrgbcolor
fill
1 -3.08005 scale
0 0.1 translate
0 -3.44154 translate
1 -0.491865 scale
newpath
0 0 moveto
(C) true charpath
0.8 0.8 2.4 setrgbcolor
fill
1 -2.03308 scale
0 3.44154 translate
7.65 0 translate
0 0.1 translate
1 0.728184 scale
newpath
0 0 moveto
(T) true charpath
0 0.5 0 setrgbcolor
fill
1 1.37328 scale
0 -0.1 translate
0 -0.1 translate
1 -0.0621705 scale
newpath
0 0 moveto
(G) true charpath
1 0.94 0.8 setrgbcolor
fill
1 -16.0848 scale
0 0.1 translate
7.65 0 translate
0 0.1 translate
1 0.131567 scale
newpath
0 0 moveto
(C) true charpath
0 0 8 setrgbcolor
fill
1 7.6007 scale
0 -0.1 translate
0 1.9221 translate
1 0.906261 scale
newpath
0 0 moveto
(A) true charpath
8 0 0 setrgbcolor
fill
1 1.10343 scale
0 -1.9221 translate
0 -0.1 translate
1 -0.288006 scale
newpath
0 0 moveto
(T) true charpath
0.8 0.9 0.8 setrgbcolor
fill
1 -3.47216 scale
0 0.1 translate
7.65 0 translate
0 0.1 translate
1 2.2848 scale
newpath
0 0 moveto
(T) true charpath
0 0.5 0 setrgbcolor
fill
1 0.437675 scale
0 -0.1 translate
0 -0.1 translate
1 -0.520461 scale
newpath
0 0 moveto
(C) true charpath
0.8 0.8 2.4 setrgbcolor
fill
1 -1.92137 scale
0 0.1 translate
0 -4.98215 translate
1 -0.661802 scale
newpath
0 0 moveto
(A) true charpath
2.4 0.8 0.8 setrgbcolor
fill
1 -1.51103 scale
0 4.98215 translate
0 -10.9764 translate
1 -0.66546 scale
newpath
0 0 moveto
(G) true charpath
1 0.94 0.8 setrgbcolor
fill
1 -1.50272 scale
0 10.9764 translate
7.65 0 translate
0 0.1 translate
1 2.29248 scale
newpath
0 0 moveto
(A) true charpath
8 0 0 setrgbcolor
fill
1 0.436208 scale
0 -0.1 translate
0 -0.1 translate
1 -0.582345 scale
newpath
0 0 moveto
(T) true charpath
0.8 0.9 0.8 setrgbcolor
fill
1 -1.71719 scale
0 0.1 translate
0 -5.46908 translate
1 -0.634534 scale
newpath
0 0 moveto
(G) true charpath
1 0.94 0.8 setrgbcolor
fill
1 -1.57596 scale
0 5.46908 translate
0 -11.2488 translate
1 -0.657776 scale
newpath
0 0 moveto
(C) true charpath
0.8 0.8 2.4 setrgbcolor
fill
1 -1.52027 scale
0 11.2488 translate
7.65 0 translate
0 0.1 translate
1 0.263146 scale
newpath
0 0 moveto
(A) true charpath
8 0 0 setrgbcolor
fill
1 3.80017 scale
0 -0.1 translate
0 2.95744 translate
1 0.765978 scale
newpath
0 0 moveto
(C) true charpath
0 0 8 setrgbcolor
fill
1 1.30552 scale
0 -2.95744 translate
0 -0.1 translate
1 -0.063378 scale
newpath
0 0 moveto
(G) true charpath
1 0.94 0.8 setrgbcolor
fill
1 -15.7783 scale
0 0.1 translate
0 -1.38555 translate
1 -0.0848965 scale
newpath
0 0 moveto
(T) true charpath
0.8 0.9 0.8 setrgbcolor
fill
1 -11.7791 scale
0 1.38555 translate
7.65 0 translate
0 0.1 translate
1 2.32695 scale
newpath
0 0 moveto
(A) true charpath
8 0 0 setrgbcolor
fill
1 0.429747 scale
0 -0.1 translate
0 -0.1 translate
1 -0.642422 scale
newpath
0 0 moveto
(G) true charpath
1 0.94 0.8 setrgbcolor
fill
1 -1.55661 scale
0 0.1 translate
0 -5.9418 translate
1 -0.71827 scale
newpath
0 0 moveto
(T) true charpath
0.8 0.9 0.8 setrgbcolor
fill
1 -1.39223 scale
0 5.9418 translate
0 -12.3804 translate
1 -0.746135 scale
newpath
0 0 moveto
(C) true charpath
0.8 0.8 2.4 setrgbcolor
fill
1 -1.34024 scale
0 12.3804 translate
7.65 0 translate
0 0.1 translate
1 2.33056 scale
newpath
0 0 moveto
(C) true charpath
0 0 8 setrgbcolor
fill
1 0.429082 scale
0 -0.1 translate
0 -0.1 translate
1 -0.675331 scale
newpath
0 0 moveto
(T) true charpath
0.8 0.9 0.8 setrgbcolor
fill
1 -1.48076 scale
0 0.1 translate
0 -6.20074 translate
1 -0.698751 scale
newpath
0 0 moveto
(A) true charpath
2.4 0.8 0.8 setrgbcolor
fill
1 -1.43112 scale
0 6.20074 translate
0 -12.4858 translate
1 -0.756473 scale
newpath
0 0 moveto
(G) true charpath
1 0.94 0.8 setrgbcolor
fill
1 -1.32192 scale
0 12.4858 translate
7.65 0 translate
0 0.1 translate
1 0.0132198 scale
newpath
0 0 moveto
(A) true charpath
8 0 0 setrgbcolor
fill
1 75.6442 scale
0 -0.1 translate
0 0.990878 translate
1 0.343576 scale
newpath
0 0 moveto
(G) true charpath
1 0.7 0 setrgbcolor
fill
1 2.91056 scale
0 -0.990878 translate
7.65 0 translate
0 -0.1 translate
1 -0.106432 scale
newpath
0 0 moveto
(A) true charpath
2.4 0.8 0.8 setrgbcolor
fill
1 -9.39566 scale
0 0.1 translate
0 0.1 translate
1 1.91175 scale
newpath
0 0 moveto
(G) true charpath
1 0.7 0 setrgbcolor
fill
1 0.523082 scale
0 -0.1 translate
0 -1.72433 translate
1 -0.336291 scale
newpath
0 0 moveto
(T) true charpath
0.8 0.9 0.8 setrgbcolor
fill
1 -2.97362 scale
0 1.72433 translate
0 -5.15731 translate
1 -0.405111 scale
newpath
0 0 moveto
(C) true charpath
0.8 0.8 2.4 setrgbcolor
fill
1 -2.46846 scale
0 5.15731 translate
7.65 0 translate
0 -0.1 translate
1 -0.217198 scale
newpath
0 0 moveto
(A) true charpath
2.4 0.8 0.8 setrgbcolor
fill
1 -4.60409 scale
0 0.1 translate
0 -2.5959 translate
1 -0.221193 scale
newpath
0 0 moveto
(T) true charpath
0.8 0.9 0.8 setrgbcolor
fill
1 -4.52095 scale
0 2.5959 translate
0 0.1 translate
1 1.88604 scale
newpath
0 0 moveto
(C) true charpath
0 0 8 setrgbcolor
fill
1 0.530212 scale
0 -0.1 translate
0 -5.12323 translate
1 -0.298711 scale
newpath
0 0 moveto
(G) true charpath
1 0.94 0.8 setrgbcolor
fill
1 -3.34772 scale
0 5.12323 translate
7.65 0 translate
0 -0.1 translate
1 -0.0740206 scale
newpath
0 0 moveto
(C) true charpath
0.8 0.8 2.4 setrgbcolor
fill
1 -13.5098 scale
0 0.1 translate
0 0.1 translate
1 1.07918 scale
newpath
0 0 moveto
(A) true charpath
8 0 0 setrgbcolor
fill
1 0.926631 scale
0 -0.1 translate
0 -1.46929 translate
1 -0.125567 scale
newpath
0 0 moveto
(T) true charpath
0.8 0.9 0.8 setrgbcolor
fill
1 -7.96386 scale
0 1.46929 translate
7.65 0 translate
0 -0.1 translate
1 -0.0109097 scale
newpath
0 0 moveto
(G) true charpath
1 0.94 0.8 setrgbcolor
fill
1 -91.6614 scale
0 0.1 translate
0 -0.972701 translate
1 -0.027994 scale
newpath
0 0 moveto
(T) true charpath
0.8 0.9 0.8 setrgbcolor
fill
1 -35.7219 scale
0 0.972701 translate
0 -1.97983 translate
1 -0.0828644 scale
newpath
0 0 moveto
(A) true charpath
2.4 0.8 0.8 setrgbcolor
fill
1 -12.0679 scale
0 1.97983 translate
0 0.1 translate
1 1.20483 scale
newpath
0 0 moveto
(C) true charpath
0 0 8 setrgbcolor
fill
1 0.829992 scale
0 -0.1 translate
7.65 0 translate
0 0.1 translate
1 1.11374 scale
newpath
0 0 moveto
(G) true charpath
1 0.7 0 setrgbcolor
fill
1 0.897872 scale
0 -0.1 translate
0 -0.1 translate
1 -0.233955 scale
newpath
0 0 moveto
(C) true charpath
0.8 0.8 2.4 setrgbcolor
fill
1 -4.27432 scale
0 0.1 translate
7.65 0 translate
0 -0.1 translate
1 -0.0233936 scale
newpath
0 0 moveto
(A) true charpath
2.4 0.8 0.8 setrgbcolor
fill
1 -42.7468 scale
0 0.1 translate
0 -1.07093 translate
1 -0.103717 scale
newpath
0 0 moveto
(C) true charpath
0.8 0.8 2.4 setrgbcolor
fill
1 -9.64159 scale
0 1.07093 translate
0 0.1 translate
1 1.16664 scale
newpath
0 0 moveto
(T) true charpath
0 0.5 0 setrgbcolor
fill
1 0.857165 scale
0 -0.1 translate
7.65 0 translate
0 0.1 translate
1 0.760124 scale
newpath
0 0 moveto
(G) true charpath
1 0.7 0 setrgbcolor
fill
1 1.31558 scale
0 -0.1 translate
0 6.86795 translate
1 0.92721 scale
newpath
0 0 moveto
(T) true charpath
0 0.5 0 setrgbcolor
fill
1 1.0785 scale
0 -6.86795 translate
0 -0.1 translate
1 -0.226957 scale
newpath
0 0 moveto
(A) true charpath
2.4 0.8 0.8 setrgbcolor
fill
1 -4.40613 scale
0 0.1 translate
0 -2.67268 translate
1 -0.313379 scale
newpath
0 0 moveto
(C) true charpath
0.8 0.8 2.4 setrgbcolor
fill
1 -3.19102 scale
0 2.67268 translate
7.65 0 translate
0 -0.1 translate
1 -0.121212 scale
newpath
0 0 moveto
(T) true charpath
0.8 0.9 0.8 setrgbcolor
fill
1 -8.25004 scale
0 0.1 translate
0 -1.84062 translate
1 -0.154341 scale
newpath
0 0 moveto
(A) true charpath
2.4 0.8 0.8 setrgbcolor
fill
1 -6.47918 scale
0 1.84062 translate
0 0.1 translate
1 1.75843 scale
newpath
0 0 moveto
(G) true charpath
1 0.7 0 setrgbcolor
fill
1 0.568688 scale
0 -0.1 translate
0 -3.84192 translate
1 -0.3184 scale
newpath
0 0 moveto
(C) true charpath
0.8 0.8 2.4 setrgbcolor
fill
1 -3.14071 scale
0 3.84192 translate
7.65 0 translate
7.65 0 translate
-145.35 -23.1593 translate
newpath
-3.825 -1.9125 moveto
153 0 rlineto
0 45.9 rlineto
-153 0 rlineto
0 -45.9 rlineto
closepath
0 0 0 setrgbcolor
stroke
-275.4 0 translate
0 18.1779 translate
/Helvetica findfont
5.61816 scalefont
setfont
newpath
0 0 moveto
(Motif Name:) true charpath
0 0 0 setrgbcolor
fill
70.227 0 translate
/Helvetica-Bold findfont
5.61816 scalefont
setfont
newpath
0 0 moveto
(CM000663.2_33494186-33495473(+)_1|2|1x0) true charpath
0 0 0 setrgbcolor
fill
-70.227 0 translate
0 -68.25 translate
0 29.125 translate
/Helvetica findfont
8.262 scalefont
setfont
newpath
0 0 moveto
(Gene:) true charpath
0 0 0 setrgbcolor
fill
42.1362 0 translate
/Helvetica-Bold findfont
8.262 scalefont
setfont
newpath
0 0 moveto
(CM000663.2_40235743-40240444(+)_1) true charpath
0 0 0 setrgbcolor
fill
-42.1362 0 translate
-30.6 -29.125 translate
306 0 translate
2.10375 0 translate
/Helvetica findfont
5.508 scalefont
setfont
newpath
0 0 moveto
(1) true charpath
0 0 0 setrgbcolor
fill
7.65 0 translate
newpath
0 0 moveto
(2) true charpath
0 0 0 setrgbcolor
fill
7.65 0 translate
newpath
0 0 moveto
(3) true charpath
0 0 0 setrgbcolor
fill
7.65 0 translate
newpath
0 0 moveto
(4) true charpath
0 0 0 setrgbcolor
fill
7.65 0 translate
-32.7037 0 translate
0 3.93429 translate
0 19.225 translate
/Helvetica findfont
5.508 scalefont
setfont
38.25 -1.57371 translate
newpath
0 0 moveto
(0) true charpath
0 0 0 setrgbcolor
fill
0 19.125 translate
newpath
0 0 moveto
(+0.57) true charpath
0 0 0 setrgbcolor
fill
0 -38.25 translate
newpath
0 0 moveto
(-3.16) true charpath
0 0 0 setrgbcolor
fill
-38.25 19.125 translate
0 1.57371 translate
/Helvetica-Bold findfont
11.016 scalefont
setfont
0 -0.1 translate
1 -0.01647 scale
newpath
0 0 moveto
(A) true charpath
2.4 0.8 0.8 setrgbcolor
fill
1 -60.7165 scale
0 0.1 translate
0 -1.01645 translate
1 -0.177486 scale
newpath
0 0 moveto
(T) true charpath
0.8 0.9 0.8 setrgbcolor
fill
1 -5.63424 scale
0 1.01645 translate
0 0.1 translate
1 1.67709 scale
newpath
0 0 moveto
(G) true charpath
1 0.7 0 setrgbcolor
fill
1 0.59627 scale
0 -0.1 translate
0 -3.19987 translate
1 -0.378704 scale
newpath
0 0 moveto
(C) true charpath
0.8 0.8 2.4 setrgbcolor
fill
1 -2.64059 scale
0 3.19987 translate
7.65 0 translate
0 0.1 translate
1 0.0490073 scale
newpath
0 0 moveto
(G) true charpath
1 0.7 0 setrgbcolor
fill
1 20.4051 scale
0 -0.1 translate
0 1.27247 translate
1 0.750503 scale
newpath
0 0 moveto
(T) true charpath
0 0.5 0 setrgbcolor
fill
1 1.33244 scale
0 -1.27247 translate
0 -0.1 translate
1 -0.190954 scale
newpath
0 0 moveto
(A) true charpath
2.4 0.8 0.8 setrgbcolor
fill
1 -5.23687 scale
0 0.1 translate
7.65 0 translate
0 0.1 translate
1 2.33056 scale
newpath
0 0 moveto
(G) true charpath
1 0.7 0 setrgbcolor
fill
1 0.429082 scale
0 -0.1 translate
0 -0.1 translate
1 -0.680529 scale
newpath
0 0 moveto
(C) true charpath
0.8 0.8 2.4 setrgbcolor
fill
1 -1.46944 scale
0 0.1 translate
0 -6.24165 translate
1 -0.684454 scale
newpath
0 0 moveto
(T) true charpath
0.8 0.9 0.8 setrgbcolor
fill
1 -1.46102 scale
0 6.24165 translate
0 -12.4142 translate
1 -0.765572 scale
newpath
0 0 moveto
(A) true charpath
2.4 0.8 0.8 setrgbcolor
fill
1 -1.30621 scale
0 12.4142 translate
7.65 0 translate
7.65 0 translate
-30.6 -23.1593 translate
newpath
-3.825 -1.9125 moveto
38.25 0 rlineto
0 45.9 rlineto
-38.25 0 rlineto
0 -45.9 rlineto
closepath
0 0 0 setrgbcolor
stroke
-275.4 0 translate
0 18.1779 translate
/Helvetica findfont
5.61816 scalefont
setfont
newpath
0 0 moveto
(Motif Name:) true charpath
0 0 0 setrgbcolor
fill
70.227 0 translate
/Helvetica-Bold findfont
5.61816 scalefont
setfont
newpath
0 0 moveto
(CM000663.2_40235743-40240444(+)_1|1|1x0) true charpath
0 0 0 setrgbcolor
fill
-70.227 0 translate
0 -68.25 translate
0 29.125 translate
/Helvetica findfont
8.262 scalefont
setfont
newpath
0 0 moveto
(Gene:) true charpath
0 0 0 setrgbcolor
fill
42.1362 0 translate
/Helvetica-Bold findfont
8.262 scalefont
setfont
newpath
0 0 moveto
(CM000663.2_40235743-40240444(+)_1) true charpath
0 0 0 setrgbcolor
fill
-42.1362 0 translate
-30.6 -29.125 translate
306 0 translate
2.10375 0 translate
/Helvetica findfont
5.508 scalefont
setfont
newpath
0 0 moveto
(1) true charpath
0 0 0 setrgbcolor
fill
7.65 0 translate
newpath
0 0 moveto
(2) true charpath
0 0 0 setrgbcolor
fill
7.65 0 translate
newpath
0 0 moveto
(3) true charpath
0 0 0 setrgbcolor
fill
7.65 0 translate
newpath
0 0 moveto
(4) true charpath
0 0 0 setrgbcolor
fill
7.65 0 translate
-32.7037 0 translate
0 3.93429 translate
0 19.225 translate
/Helvetica findfont
5.508 scalefont
setfont
38.25 -1.57371 translate
newpath
0 0 moveto
(0) true charpath
0 0 0 setrgbcolor
fill
0 19.125 translate
newpath
0 0 moveto
(+0.48) true charpath
0 0 0 setrgbcolor
fill
0 -38.25 translate
newpath
0 0 moveto
(-1.77) true charpath
0 0 0 setrgbcolor
fill
-38.25 19.125 translate
0 1.57371 translate
/Helvetica-Bold findfont
11.016 scalefont
setfont
0 0.1 translate
1 0.0555322 scale
newpath
0 0 moveto
(T) true charpath
0 0.5 0 setrgbcolor
fill
1 18.0076 scale
0 -0.1 translate
0 1.32382 translate
1 0.393999 scale
newpath
0 0 moveto
(C) true charpath
0 0 8 setrgbcolor
fill
1 2.53808 scale
0 -1.32382 translate
0 5.21088 translate
1 0.709735 scale
newpath
0 0 moveto
(A) true charpath
8 0 0 setrgbcolor
fill
1 1.40898 scale
0 -5.21088 translate
0 -0.1 translate
1 -0.799495 scale
newpath
0 0 moveto
(G) true charpath
1 0.94 0.8 setrgbcolor
fill
1 -1.25079 scale
0 0.1 translate
7.65 0 translate
0 -0.1 translate
1 -0.374641 scale
newpath
0 0 moveto
(C) true charpath
0.8 0.8 2.4 setrgbcolor
fill
1 -2.66922 scale
0 0.1 translate
0 0.1 translate
1 1.6464 scale
newpath
0 0 moveto
(A) true charpath
8 0 0 setrgbcolor
fill
1 0.607385 scale
0 -0.1 translate
0 -3.83475 translate
1 -0.568608 scale
newpath
0 0 moveto
(T) true charpath
0.8 0.9 0.8 setrgbcolor
fill
1 -1.75868 scale
0 3.83475 translate
7.65 0 translate
0 0.1 translate
1 0.676905 scale
newpath
0 0 moveto
(A) true charpath
8 0 0 setrgbcolor
fill
1 1.47731 scale
0 -0.1 translate
0 6.21313 translate
1 1.55365 scale
newpath
0 0 moveto
(G) true charpath
1 0.7 0 setrgbcolor
fill
1 0.643645 scale
0 -6.21313 translate
0 -0.1 translate
1 -0.459614 scale
newpath
0 0 moveto
(C) true charpath
0.8 0.8 2.4 setrgbcolor
fill
1 -2.17574 scale
0 0.1 translate
0 -4.50336 translate
1 -1.77094 scale
newpath
0 0 moveto
(T) true charpath
0.8 0.9 0.8 setrgbcolor
fill
1 -0.564671 scale
0 4.50336 translate
7.65 0 translate
7.65 0 translate
-30.6 -23.1593 translate
newpath
-3.825 -1.9125 moveto
38.25 0 rlineto
0 45.9 rlineto
-38.25 0 rlineto
0 -45.9 rlineto
closepath
0 0 0 setrgbcolor
stroke
-275.4 0 translate
0 18.1779 translate
/Helvetica findfont
5.61816 scalefont
setfont
newpath
0 0 moveto
(Motif Name:) true charpath
0 0 0 setrgbcolor
fill
70.227 0 translate
/Helvetica-Bold findfont
5.61816 scalefont
setfont
newpath
0 0 moveto
(CM000663.2_40235743-40240444(+)_1|2|1x0) true charpath
0 0 0 setrgbcolor
fill
-70.227 0 translate
0 -68.25 translate
0 29.125 translate
/Helvetica findfont
8.262 scalefont
setfont
newpath
0 0 moveto
(Gene:) true charpath
0 0 0 setrgbcolor
fill
42.1362 0 translate
/Helvetica-Bold findfont
8.262 scalefont
setfont
newpath
0 0 moveto
(CM000663.2_40235743-40240444(+)_1) true charpath
0 0 0 setrgbcolor
fill
-42.1362 0 translate
-30.6 -29.125 translate
306 0 translate
2.10375 0 translate
/Helvetica findfont
5.508 scalefont
setfont
newpath
0 0 moveto
(1) true charpath
0 0 0 setrgbcolor
fill
7.65 0 translate
newpath
0 0 moveto
(2) true charpath
0 0 0 setrgbcolor
fill
7.65 0 translate
newpath
0 0 moveto
(3) true charpath
0 0 0 setrgbcolor
fill
7.65 0 translate
newpath
0 0 moveto
(4) true charpath
0 0 0 setrgbcolor
fill
7.65 0 translate
newpath
0 0 moveto
(5) true charpath
0 0 0 setrgbcolor
fill
7.65 0 translate
newpath
0 0 moveto
(6) true charpath
0 0 0 setrgbcolor
fill
7.65 0 translate
newpath
0 0 moveto
(7) true charpath
0 0 0 setrgbcolor
fill
7.65 0 translate
newpath
0 0 moveto
(8) true charpath
0 0 0 setrgbcolor
fill
7.65 0 translate
newpath
0 0 moveto
(9) true charpath
0 0 0 setrgbcolor
fill
7.65 0 translate
newpath
0 0 moveto
(0) true charpath
0 0 0 setrgbcolor
fill
7.65 0 translate
newpath
0 0 moveto
(1) true charpath
0 0 0 setrgbcolor
fill
7.65 0 translate
newpath
0 0 moveto
(2) true charpath
0 0 0 setrgbcolor
fill
7.65 0 translate
newpath
0 0 moveto
(3) true charpath
0 0 0 setrgbcolor
fill
7.65 0 translate
-101.554 0 translate
0 3.93429 translate
0 19.225 translate
/Helvetica findfont
5.508 scalefont
setfont
107.1 -1.57371 translate
newpath
0 0 moveto
(0) true charpath
0 0 0 setrgbcolor
fill
0 19.125 translate
newpath
0 0 moveto
(+0.55) true charpath
0 0 0 setrgbcolor
fill
0 -38.25 translate
newpath
0 0 moveto
(-2.61) true charpath
0 0 0 setrgbcolor
fill
-107.1 19.125 translate
0 1.57371 translate
/Helvetica-Bold findfont
11.016 scalefont
setfont
0 0.1 translate
1 0.616763 scale
newpath
0 0 moveto
(A) true charpath
8 0 0 setrgbcolor
fill
1 1.62137 scale
0 -0.1 translate
0 5.7399 translate
1 1.0309 scale
newpath
0 0 moveto
(G) true charpath
1 0.7 0 setrgbcolor
fill
1 0.970025 scale
0 -5.7399 translate
0 -0.1 translate
1 -0.278374 scale
newpath
0 0 moveto
(T) true charpath
0.8 0.9 0.8 setrgbcolor
fill
1 -3.59229 scale
0 0.1 translate
0 -3.07726 translate
1 -0.311991 scale
newpath
0 0 moveto
(C) true charpath
0.8 0.8 2.4 setrgbcolor
fill
1 -3.20522 scale
0 3.07726 translate
7.65 0 translate
0 0.1 translate
1 0.146853 scale
newpath
0 0 moveto
(T) true charpath
0 0.5 0 setrgbcolor
fill
1 6.80953 scale
0 -0.1 translate
0 2.04238 translate
1 0.23847 scale
newpath
0 0 moveto
(A) true charpath
8 0 0 setrgbcolor
fill
1 4.19339 scale
0 -2.04238 translate
7.65 0 translate
0 0.1 translate
1 0.429832 scale
newpath
0 0 moveto
(A) true charpath
8 0 0 setrgbcolor
fill
1 2.32649 scale
0 -0.1 translate
0 4.26902 translate
1 1.43239 scale
newpath
0 0 moveto
(G) true charpath
1 0.7 0 setrgbcolor
fill
1 0.698134 scale
0 -4.26902 translate
0 -0.1 translate
1 -0.430454 scale
newpath
0 0 moveto
(T) true charpath
0.8 0.9 0.8 setrgbcolor
fill
1 -2.32313 scale
0 0.1 translate
0 -4.27391 translate
1 -0.545708 scale
newpath
0 0 moveto
(C) true charpath
0.8 0.8 2.4 setrgbcolor
fill
1 -1.83248 scale
0 4.27391 translate
7.65 0 translate
0 0.1 translate
1 1.33809 scale
newpath
0 0 moveto
(A) true charpath
8 0 0 setrgbcolor
fill
1 0.747333 scale
0 -0.1 translate
0 -0.1 translate
1 -0.211603 scale
newpath
0 0 moveto
(C) true charpath
0.8 0.8 2.4 setrgbcolor
fill
1 -4.72583 scale
0 0.1 translate
0 -2.55187 translate
1 -0.278842 scale
newpath
0 0 moveto
(T) true charpath
0.8 0.9 0.8 setrgbcolor
fill
1 -3.58626 scale
0 2.55187 translate
7.65 0 translate
0 0.1 translate
1 0.150823 scale
newpath
0 0 moveto
(T) true charpath
0 0.5 0 setrgbcolor
fill
1 6.63031 scale
0 -0.1 translate
0 -0.1 translate
1 -0.110264 scale
newpath
0 0 moveto
(G) true charpath
1 0.94 0.8 setrgbcolor
fill
1 -9.06912 scale
0 0.1 translate
0 2.07362 translate
1 0.930629 scale
newpath
0 0 moveto
(A) true charpath
8 0 0 setrgbcolor
fill
1 1.07454 scale
0 -2.07362 translate
0 -1.75448 translate
1 -0.133997 scale
newpath
0 0 moveto
(C) true charpath
0.8 0.8 2.4 setrgbcolor
fill
1 -7.46287 scale
0 1.75448 translate
7.65 0 translate
0 0.1 translate
1 2.31038 scale
newpath
0 0 moveto
(C) true charpath
0 0 8 setrgbcolor
fill
1 0.43283 scale
0 -0.1 translate
0 -0.1 translate
1 -0.509286 scale
newpath
0 0 moveto
(A) true charpath
2.4 0.8 0.8 setrgbcolor
fill
1 -1.96353 scale
0 0.1 translate
0 -4.89421 translate
1 -0.605963 scale
newpath
0 0 moveto
(T) true charpath
0.8 0.9 0.8 setrgbcolor
fill
1 -1.65027 scale
0 4.89421 translate
0 -10.4491 translate
1 -0.764932 scale
newpath
0 0 moveto
(G) true charpath
1 0.94 0.8 setrgbcolor
fill
1 -1.30731 scale
0 10.4491 translate
7.65 0 translate
0 0.1 translate
1 0.371473 scale
newpath
0 0 moveto
(A) true charpath
8 0 0 setrgbcolor
fill
1 2.69198 scale
0 -0.1 translate
0 3.80982 translate
1 1.40664 scale
newpath
0 0 moveto
(G) true charpath
1 0.7 0 setrgbcolor
fill
1 0.710916 scale
0 -3.80982 translate
0 -0.1 translate
1 -0.341997 scale
newpath
0 0 moveto
(T) true charpath
0.8 0.9 0.8 setrgbcolor
fill
1 -2.924 scale
0 0.1 translate
0 -3.57789 translate
1 -0.54051 scale
newpath
0 0 moveto
(C) true charpath
0.8 0.8 2.4 setrgbcolor
fill
1 -1.8501 scale
0 3.57789 translate
7.65 0 translate
0 -0.1 translate
1 -0.129467 scale
newpath
0 0 moveto
(G) true charpath
1 0.94 0.8 setrgbcolor
fill
1 -7.72399 scale
0 0.1 translate
0 -1.90558 translate
1 -0.199878 scale
newpath
0 0 moveto
(C) true charpath
0.8 0.8 2.4 setrgbcolor
fill
1 -5.00305 scale
0 1.90558 translate
0 0.1 translate
1 1.36274 scale
newpath
0 0 moveto
(T) true charpath
0 0.5 0 setrgbcolor
fill
1 0.733815 scale
0 -0.1 translate
7.65 0 translate
0 -0.1 translate
1 -0.112803 scale
newpath
0 0 moveto
(A) true charpath
2.4 0.8 0.8 setrgbcolor
fill
1 -8.86505 scale
0 0.1 translate
0 0.1 translate
1 2.0583 scale
newpath
0 0 moveto
(G) true charpath
1 0.7 0 setrgbcolor
fill
1 0.485839 scale
0 -0.1 translate
0 -1.77445 translate
1 -0.520651 scale
newpath
0 0 moveto
(T) true charpath
0.8 0.9 0.8 setrgbcolor
fill
1 -1.92067 scale
0 1.77445 translate
0 -6.65809 translate
1 -0.712118 scale
newpath
0 0 moveto
(C) true charpath
0.8 0.8 2.4 setrgbcolor
fill
1 -1.40426 scale
0 6.65809 translate
7.65 0 translate
0 0.1 translate
1 0.295851 scale
newpath
0 0 moveto
(C) true charpath
0 0 8 setrgbcolor
fill
1 3.38008 scale
0 -0.1 translate
0 3.21478 translate
1 0.782437 scale
newpath
0 0 moveto
(A) true charpath
8 0 0 setrgbcolor
fill
1 1.27806 scale
0 -3.21478 translate
0 -0.1 translate
1 -0.377723 scale
newpath
0 0 moveto
(G) true charpath
1 0.94 0.8 setrgbcolor
fill
1 -2.64744 scale
0 0.1 translate
7.65 0 translate
0 -0.1 translate
1 -0.407778 scale
newpath
0 0 moveto
(A) true charpath
2.4 0.8 0.8 setrgbcolor
fill
1 -2.45231 scale
0 0.1 translate
0 0.1 translate
1 2.33056 scale
newpath
0 0 moveto
(G) true charpath
1 0.7 0 setrgbcolor
fill
1 0.429082 scale
0 -0.1 translate
0 -4.09549 translate
1 -0.751213 scale
newpath
0 0 moveto
(C) true charpath
0.8 0.8 2.4 setrgbcolor
fill
1 -1.33118 scale
0 4.09549 translate
0 -10.7933 translate
1 -0.971564 scale
newpath
0 0 moveto
(T) true charpath
0.8 0.9 0.8 setrgbcolor
fill
1 -1.02927 scale
0 10.7933 translate
7.65 0 translate
0 0.1 translate
1 0.666503 scale
newpath
0 0 moveto
(G) true charpath
1 0.7 0 setrgbcolor
fill
1 1.50037 scale
0 -0.1 translate
0 6.13128 translate
1 1.12314 scale
newpath
0 0 moveto
(T) true charpath
0 0.5 0 setrgbcolor
fill
1 0.890365 scale
0 -6.13128 translate
0 -0.1 translate
1 -0.222735 scale
newpath
0 0 moveto
(A) true charpath
2.4 0.8 0.8 setrgbcolor
fill
1 -4.48964 scale
0 0.1 translate
0 -2.63947 translate
1 -0.599148 scale
newpath
0 0 moveto
(C) true charpath
0.8 0.8 2.4 setrgbcolor
fill
1 -1.66904 scale
0 2.63947 translate
7.65 0 translate
7.65 0 translate
-99.45 -23.1593 translate
newpath
-3.825 -1.9125 moveto
107.1 0 rlineto
0 45.9 rlineto
-107.1 0 rlineto
0 -45.9 rlineto
closepath
0 0 0 setrgbcolor
stroke
-275.4 0 translate
0 18.1779 translate
/Helvetica findfont
5.61816 scalefont
setfont
newpath
0 0 moveto
(Motif Name:) true charpath
0 0 0 setrgbcolor
fill
70.227 0 translate
/Helvetica-Bold findfont
5.61816 scalefont
setfont
newpath
0 0 moveto
(CM000663.2_40235743-40240444(+)_1|3|1x0) true charpath
0 0 0 setrgbcolor
fill
-70.227 0 translate
0 -68.25 translate
0 29.125 translate
/Helvetica findfont
8.262 scalefont
setfont
newpath
0 0 moveto
(Gene:) true charpath
0 0 0 setrgbcolor
fill
42.1362 0 translate
/Helvetica-Bold findfont
8.262 scalefont
setfont
newpath
0 0 moveto
(CM000663.2_40235743-40240444(+)_1) true charpath
0 0 0 setrgbcolor
fill
-42.1362 0 translate
-30.6 -29.125 translate
306 0 translate
2.10375 0 translate
/Helvetica findfont
5.508 scalefont
setfont
newpath
0 0 moveto
(1) true charpath
0 0 0 setrgbcolor
fill
7.65 0 translate
newpath
0 0 moveto
(2) true charpath
0 0 0 setrgbcolor
fill
7.65 0 translate
newpath
0 0 moveto
(3) true charpath
0 0 0 setrgbcolor
fill
7.65 0 translate
newpath
0 0 moveto
(4) true charpath
0 0 0 setrgbcolor
fill
7.65 0 translate
-32.7037 0 translate
0 3.93429 translate
0 19.225 translate
/Helvetica findfont
5.508 scalefont
setfont
38.25 -1.57371 translate
newpath
0 0 moveto
(0) true charpath
0 0 0 setrgbcolor
fill
0 19.125 translate
newpath
0 0 moveto
(+0.51) true charpath
0 0 0 setrgbcolor
fill
0 -38.25 translate
newpath
0 0 moveto
(-2.12) true charpath
0 0 0 setrgbcolor
fill
-38.25 19.125 translate
0 1.57371 translate
/Helvetica-Bold findfont
11.016 scalefont
setfont
0 -0.1 translate
1 -0.0875759 scale
newpath
0 0 moveto
(A) true charpath
2.4 0.8 0.8 setrgbcolor
fill
1 -11.4187 scale
0 0.1 translate
0 0.1 translate
1 1.62229 scale
newpath
0 0 moveto
(G) true charpath
1 0.7 0 setrgbcolor
fill
1 0.616413 scale
0 -0.1 translate
0 -1.57595 translate
1 -1.41332 scale
newpath
0 0 moveto
(C) true charpath
0.8 0.8 2.4 setrgbcolor
fill
1 -0.707556 scale
0 1.57595 translate
7.65 0 translate
0 -0.1 translate
1 -0.0561145 scale
newpath
0 0 moveto
(T) true charpath
0.8 0.9 0.8 setrgbcolor
fill
1 -17.8207 scale
0 0.1 translate
0 0.1 translate
1 0.707869 scale
newpath
0 0 moveto
(A) true charpath
8 0 0 setrgbcolor
fill
1 1.41269 scale
0 -0.1 translate
0 6.45677 translate
1 0.997572 scale
newpath
0 0 moveto
(G) true charpath
1 0.7 0 setrgbcolor
fill
1 1.00243 scale
0 -6.45677 translate
0 -1.3284 translate
1 -1.05128 scale
newpath
0 0 moveto
(C) true charpath
0.8 0.8 2.4 setrgbcolor
fill
1 -0.951219 scale
0 1.3284 translate
7.65 0 translate
0 -0.1 translate
1 -0.283279 scale
newpath
0 0 moveto
(G) true charpath
1 0.94 0.8 setrgbcolor
fill
1 -3.53009 scale
0 0.1 translate
0 0.1 translate
1 2.33056 scale
newpath
0 0 moveto
(C) true charpath
0 0 8 setrgbcolor
fill
1 0.429082 scale
0 -0.1 translate
0 -3.11585 translate
1 -0.581028 scale
newpath
0 0 moveto
(T) true charpath
0.8 0.9 0.8 setrgbcolor
fill
1 -1.72109 scale
0 3.11585 translate
0 -8.47457 translate
1 -1.26625 scale
newpath
0 0 moveto
(A) true charpath
2.4 0.8 0.8 setrgbcolor
fill
1 -0.789734 scale
0 8.47457 translate
7.65 0 translate
7.65 0 translate
-30.6 -23.1593 translate
newpath
-3.825 -1.9125 moveto
38.25 0 rlineto
0 45.9 rlineto
-38.25 0 rlineto
0 -45.9 rlineto
closepath
0 0 0 setrgbcolor
stroke
-275.4 0 translate
0 18.1779 translate
/Helvetica findfont
5.61816 scalefont
setfont
newpath
0 0 moveto
(Motif Name:) true charpath
0 0 0 setrgbcolor
fill
70.227 0 translate
/Helvetica-Bold findfont
5.61816 scalefont
setfont
newpath
0 0 moveto
(CM000663.2_40235743-40240444(+)_1|4|1x0) true charpath
0 0 0 setrgbcolor
fill
-70.227 0 translate
0 -68.25 translate
0 29.125 translate
/Helvetica findfont
8.262 scalefont
setfont
newpath
0 0 moveto
(Gene:) true charpath
0 0 0 setrgbcolor
fill
42.1362 0 translate
/Helvetica-Bold findfont
8.262 scalefont
setfont
newpath
0 0 moveto
(CM000663.2_40235743-40240444(+)_1) true charpath
0 0 0 setrgbcolor
fill
-42.1362 0 translate
-30.6 -29.125 translate
306 0 translate
2.10375 0 translate
/Helvetica findfont
5.508 scalefont
setfont
newpath
0 0 moveto
(1) true charpath
0 0 0 setrgbcolor
fill
7.65 0 translate
newpath
0 0 moveto
(2) true charpath
0 0 0 setrgbcolor
fill
7.65 0 translate
newpath
0 0 moveto
(3) true charpath
0 0 0 setrgbcolor
fill
7.65 0 translate
newpath
0 0 moveto
(4) true charpath
0 0 0 setrgbcolor
fill
7.65 0 translate
-32.7037 0 translate
0 3.93429 translate
0 19.225 translate
/Helvetica findfont
5.508 scalefont
setfont
38.25 -1.57371 translate
newpath
0 0 moveto
(0) true charpath
0 0 0 setrgbcolor
fill
0 19.125 translate
newpath
0 0 moveto
(+0.56) true charpath
0 0 0 setrgbcolor
fill
0 -38.25 translate
newpath
0 0 moveto
(-2.93) true charpath
0 0 0 setrgbcolor
fill
-38.25 19.125 translate
0 1.57371 translate
/Helvetica-Bold findfont
11.016 scalefont
setfont
0 0.1 translate
1 2.22536 scale
newpath
0 0 moveto
(T) true charpath
0 0.5 0 setrgbcolor
fill
1 0.449365 scale
0 -0.1 translate
0 -0.1 translate
1 -0.390041 scale
newpath
0 0 moveto
(C) true charpath
0.8 0.8 2.4 setrgbcolor
fill
1 -2.56384 scale
0 0.1 translate
0 -3.95592 translate
1 -0.600632 scale
newpath
0 0 moveto
(A) true charpath
2.4 0.8 0.8 setrgbcolor
fill
1 -1.66491 scale
0 3.95592 translate
0 -9.46889 translate
1 -0.633187 scale
newpath
0 0 moveto
(G) true charpath
1 0.94 0.8 setrgbcolor
fill
1 -1.57931 scale
0 9.46889 translate
7.65 0 translate
0 0.1 translate
1 2.25852 scale
newpath
0 0 moveto
(T) true charpath
0 0.5 0 setrgbcolor
fill
1 0.442767 scale
0 -0.1 translate
0 -0.1 translate
1 -0.476272 scale
newpath
0 0 moveto
(C) true charpath
0.8 0.8 2.4 setrgbcolor
fill
1 -2.09964 scale
0 0.1 translate
0 -4.63444 translate
1 -0.601974 scale
newpath
0 0 moveto
(A) true charpath
2.4 0.8 0.8 setrgbcolor
fill
1 -1.6612 scale
0 4.63444 translate
0 -10.158 translate
1 -0.652886 scale
newpath
0 0 moveto
(G) true charpath
1 0.94 0.8 setrgbcolor
fill
1 -1.53166 scale
0 10.158 translate
7.65 0 translate
0 0.1 translate
1 2.33056 scale
newpath
0 0 moveto
(G) true charpath
1 0.7 0 setrgbcolor
fill
1 0.429082 scale
0 -0.1 translate
0 -0.1 translate
1 -0.58784 scale
newpath
0 0 moveto
(T) true charpath
0.8 0.9 0.8 setrgbcolor
fill
1 -1.70114 scale
0 0.1 translate
0 -5.51232 translate
1 -0.703752 scale
newpath
0 0 moveto
(A) true charpath
2.4 0.8 0.8 setrgbcolor
fill
1 -1.42095 scale
0 5.51232 translate
0 -11.8367 translate
1 -0.838963 scale
newpath
0 0 moveto
(C) true charpath
0.8 0.8 2.4 setrgbcolor
fill
1 -1.19195 scale
0 11.8367 translate
7.65 0 translate
7.65 0 translate
-30.6 -23.1593 translate
newpath
-3.825 -1.9125 moveto
38.25 0 rlineto
0 45.9 rlineto
-38.25 0 rlineto
0 -45.9 rlineto
closepath
0 0 0 setrgbcolor
stroke
-275.4 0 translate
0 18.1779 translate
/Helvetica findfont
5.61816 scalefont
setfont
newpath
0 0 moveto
(Motif Name:) true charpath
0 0 0 setrgbcolor
fill
70.227 0 translate
/Helvetica-Bold findfont
5.61816 scalefont
setfont
newpath
0 0 moveto
(CM000663.2_40235743-40240444(+)_1|5|1x0) true charpath
0 0 0 setrgbcolor
fill
-70.227 0 translate
0 -68.25 translate
0 29.125 translate
/Helvetica findfont
8.262 scalefont
setfont
newpath
0 0 moveto
(Gene:) true charpath
0 0 0 setrgbcolor
fill
42.1362 0 translate
/Helvetica-Bold findfont
8.262 scalefont
setfont
newpath
0 0 moveto
(CM000663.2_40235743-40240444(+)_1) true charpath
0 0 0 setrgbcolor
fill
-42.1362 0 translate
-30.6 -29.125 translate
306 0 translate
2.10375 0 translate
/Helvetica findfont
5.508 scalefont
setfont
newpath
0 0 moveto
(1) true charpath
0 0 0 setrgbcolor
fill
7.65 0 translate
newpath
0 0 moveto
(2) true charpath
0 0 0 setrgbcolor
fill
7.65 0 translate
newpath
0 0 moveto
(3) true charpath
0 0 0 setrgbcolor
fill
7.65 0 translate
newpath
0 0 moveto
(4) true charpath
0 0 0 setrgbcolor
fill
7.65 0 translate
-32.7037 0 translate
0 3.93429 translate
0 19.225 translate
/Helvetica findfont
5.508 scalefont
setfont
38.25 -1.57371 translate
newpath
0 0 moveto
(0) true charpath
0 0 0 setrgbcolor
fill
0 19.125 translate
newpath
0 0 moveto
(+0.58) true charpath
0 0 0 setrgbcolor
fill
0 -38.25 translate
newpath
0 0 moveto
(-3.33) true charpath
0 0 0 setrgbcolor
fill
-38.25 19.125 translate
0 1.57371 translate
/Helvetica-Bold findfont
11.016 scalefont
setfont
0 0.1 translate
1 0.932513 scale
newpath
0 0 moveto
(T) true charpath
0 0.5 0 setrgbcolor
fill
1 1.07237 scale
0 -0.1 translate
0 -0.1 translate
1 -0.396801 scale
newpath
0 0 moveto
(G) true charpath
1 0.94 0.8 setrgbcolor
fill
1 -2.52015 scale
0 0.1 translate
7.65 0 translate
0 -0.1 translate
1 -0.166461 scale
newpath
0 0 moveto
(T) true charpath
0.8 0.9 0.8 setrgbcolor
fill
1 -6.00741 scale
0 0.1 translate
0 0.1 translate
1 2.00177 scale
newpath
0 0 moveto
(G) true charpath
1 0.7 0 setrgbcolor
fill
1 0.499559 scale
0 -0.1 translate
0 -2.19667 translate
1 -0.354107 scale
newpath
0 0 moveto
(C) true charpath
0.8 0.8 2.4 setrgbcolor
fill
1 -2.824 scale
0 2.19667 translate
0 -5.76985 translate
1 -0.441672 scale
newpath
0 0 moveto
(A) true charpath
2.4 0.8 0.8 setrgbcolor
fill
1 -2.26412 scale
0 5.76985 translate
7.65 0 translate
0 0.1 translate
1 2.33056 scale
newpath
0 0 moveto
(G) true charpath
1 0.7 0 setrgbcolor
fill
1 0.429082 scale
0 -0.1 translate
0 -0.1 translate
1 -0.703013 scale
newpath
0 0 moveto
(T) true charpath
0.8 0.9 0.8 setrgbcolor
fill
1 -1.42245 scale
0 0.1 translate
0 -6.41857 translate
1 -0.708956 scale
newpath
0 0 moveto
(C) true charpath
0.8 0.8 2.4 setrgbcolor
fill
1 -1.41052 scale
0 6.41857 translate
0 -12.7839 translate
1 -0.718586 scale
newpath
0 0 moveto
(A) true charpath
2.4 0.8 0.8 setrgbcolor
fill
1 -1.39162 scale
0 12.7839 translate
7.65 0 translate
7.65 0 translate
-30.6 -23.1593 translate
newpath
-3.825 -1.9125 moveto
38.25 0 rlineto
0 45.9 rlineto
-38.25 0 rlineto
0 -45.9 rlineto
closepath
0 0 0 setrgbcolor
stroke
-275.4 0 translate
0 18.1779 translate
/Helvetica findfont
5.61816 scalefont
setfont
newpath
0 0 moveto
(Motif Name:) true charpath
0 0 0 setrgbcolor
fill
70.227 0 translate
/Helvetica-Bold findfont
5.61816 scalefont
setfont
newpath
0 0 moveto
(CM000663.2_40235743-40240444(+)_1|6|1x0) true charpath
0 0 0 setrgbcolor
fill
-70.227 0 translate
0 -68.25 translate
0 29.125 translate
/Helvetica findfont
8.262 scalefont
setfont
newpath
0 0 moveto
(Gene:) true charpath
0 0 0 setrgbcolor
fill
42.1362 0 translate
/Helvetica-Bold findfont
8.262 scalefont
setfont
newpath
0 0 moveto
(CM000663.2_40235743-40240444(+)_1) true charpath
0 0 0 setrgbcolor
fill
-42.1362 0 translate
-30.6 -29.125 translate
306 0 translate
2.10375 0 translate
/Helvetica findfont
5.508 scalefont
setfont
newpath
0 0 moveto
(1) true charpath
0 0 0 setrgbcolor
fill
7.65 0 translate
newpath
0 0 moveto
(2) true charpath
0 0 0 setrgbcolor
fill
7.65 0 translate
newpath
0 0 moveto
(3) true charpath
0 0 0 setrgbcolor
fill
7.65 0 translate
newpath
0 0 moveto
(4) true charpath
0 0 0 setrgbcolor
fill
7.65 0 translate
-32.7037 0 translate
0 3.93429 translate
0 19.225 translate
/Helvetica findfont
5.508 scalefont
setfont
38.25 -1.57371 translate
newpath
0 0 moveto
(0) true charpath
0 0 0 setrgbcolor
fill
0 19.125 translate
newpath
0 0 moveto
(+0.57) true charpath
0 0 0 setrgbcolor
fill
0 -38.25 translate
newpath
0 0 moveto
(-3.12) true charpath
0 0 0 setrgbcolor
fill
-38.25 19.125 translate
0 1.57371 translate
/Helvetica-Bold findfont
11.016 scalefont
setfont
0 0.1 translate
1 2.33056 scale
newpath
0 0 moveto
(G) true charpath
1 0.7 0 setrgbcolor
fill
1 0.429082 scale
0 -0.1 translate
0 -0.1 translate
1 -0.618641 scale
newpath
0 0 moveto
(A) true charpath
2.4 0.8 0.8 setrgbcolor
fill
1 -1.61645 scale
0 0.1 translate
0 -5.75468 translate
1 -0.734223 scale
newpath
0 0 moveto
(T) true charpath
0.8 0.9 0.8 setrgbcolor
fill
1 -1.36198 scale
0 5.75468 translate
0 -12.3188 translate
1 -0.777692 scale
newpath
0 0 moveto
(C) true charpath
0.8 0.8 2.4 setrgbcolor
fill
1 -1.28586 scale
0 12.3188 translate
7.65 0 translate
0 0.1 translate
1 0.10155 scale
newpath
0 0 moveto
(G) true charpath
1 0.7 0 setrgbcolor
fill
1 9.84732 scale
0 -0.1 translate
0 1.68591 translate
1 0.108383 scale
newpath
0 0 moveto
(T) true charpath
0 0.5 0 setrgbcolor
fill
1 9.22651 scale
0 -1.68591 translate
0 3.32559 translate
1 0.346973 scale
newpath
0 0 moveto
(A) true charpath
8 0 0 setrgbcolor
fill
1 2.88207 scale
0 -3.32559 translate
0 -0.1 translate
1 -0.139843 scale
newpath
0 0 moveto
(C) true charpath
0.8 0.8 2.4 setrgbcolor
fill
1 -7.15089 scale
0 0.1 translate
7.65 0 translate
0 -0.1 translate
1 -0.0361198 scale
newpath
0 0 moveto
(T) true charpath
0.8 0.9 0.8 setrgbcolor
fill
1 -27.6856 scale
0 0.1 translate
0 -1.17107 translate
1 -0.18128 scale
newpath
0 0 moveto
(A) true charpath
2.4 0.8 0.8 setrgbcolor
fill
1 -5.51633 scale
0 1.17107 translate
0 0.1 translate
1 1.63419 scale
newpath
0 0 moveto
(G) true charpath
1 0.7 0 setrgbcolor
fill
1 0.611926 scale
0 -0.1 translate
0 -3.38434 translate
1 -0.263103 scale
newpath
0 0 moveto
(C) true charpath
0.8 0.8 2.4 setrgbcolor
fill
1 -3.80079 scale
0 3.38434 translate
7.65 0 translate
7.65 0 translate
-30.6 -23.1593 translate
newpath
-3.825 -1.9125 moveto
38.25 0 rlineto
0 45.9 rlineto
-38.25 0 rlineto
0 -45.9 rlineto
closepath
0 0 0 setrgbcolor
stroke
-275.4 0 translate
0 18.1779 translate
/Helvetica findfont
5.61816 scalefont
setfont
newpath
0 0 moveto
(Motif Name:) true charpath
0 0 0 setrgbcolor
fill
70.227 0 translate
/Helvetica-Bold findfont
5.61816 scalefont
setfont
newpath
0 0 moveto
(CM000663.2_40235743-40240444(+)_1|7|1x0) true charpath
0 0 0 setrgbcolor
fill
-70.227 0 translate
0 -68.25 translate
0 29.125 translate
/Helvetica findfont
8.262 scalefont
setfont
newpath
0 0 moveto
(Gene:) true charpath
0 0 0 setrgbcolor
fill
42.1362 0 translate
/Helvetica-Bold findfont
8.262 scalefont
setfont
newpath
0 0 moveto
(CM000663.2_40235743-40240444(+)_1) true charpath
0 0 0 setrgbcolor
fill
-42.1362 0 translate
-30.6 -29.125 translate
306 0 translate
2.10375 0 translate
/Helvetica findfont
5.508 scalefont
setfont
newpath
0 0 moveto
(1) true charpath
0 0 0 setrgbcolor
fill
7.65 0 translate
newpath
0 0 moveto
(2) true charpath
0 0 0 setrgbcolor
fill
7.65 0 translate
newpath
0 0 moveto
(3) true charpath
0 0 0 setrgbcolor
fill
7.65 0 translate
newpath
0 0 moveto
(4) true charpath
0 0 0 setrgbcolor
fill
7.65 0 translate
-32.7037 0 translate
0 3.93429 translate
0 19.225 translate
/Helvetica findfont
5.508 scalefont
setfont
38.25 -1.57371 translate
newpath
0 0 moveto
(0) true charpath
0 0 0 setrgbcolor
fill
0 19.125 translate
newpath
0 0 moveto
(+0.47) true charpath
0 0 0 setrgbcolor
fill
0 -38.25 translate
newpath
0 0 moveto
(-2.46) true charpath
0 0 0 setrgbcolor
fill
-38.25 19.125 translate
0 1.57371 translate
/Helvetica-Bold findfont
11.016 scalefont
setfont
0 -0.1 translate
1 -0.0544964 scale
newpath
0 0 moveto
(T) true charpath
0.8 0.9 0.8 setrgbcolor
fill
1 -18.3498 scale
0 0.1 translate
0 -1.31567 translate
1 -0.178012 scale
newpath
0 0 moveto
(A) true charpath
2.4 0.8 0.8 setrgbcolor
fill
1 -5.61759 scale
0 1.31567 translate
0 0.1 translate
1 2.12514 scale
newpath
0 0 moveto
(G) true charpath
1 0.7 0 setrgbcolor
fill
1 0.470557 scale
0 -0.1 translate
0 -3.50322 translate
1 -0.920274 scale
newpath
0 0 moveto
(C) true charpath
0.8 0.8 2.4 setrgbcolor
fill
1 -1.08663 scale
0 3.50322 translate
7.65 0 translate
0 -0.1 translate
1 -0.0307487 scale
newpath
0 0 moveto
(C) true charpath
0.8 0.8 2.4 setrgbcolor
fill
1 -32.5216 scale
0 0.1 translate
0 0.1 translate
1 0.727173 scale
newpath
0 0 moveto
(A) true charpath
8 0 0 setrgbcolor
fill
1 1.37519 scale
0 -0.1 translate
0 6.60867 translate
1 0.809619 scale
newpath
0 0 moveto
(T) true charpath
0 0.5 0 setrgbcolor
fill
1 1.23515 scale
0 -6.60867 translate
0 -1.12881 translate
1 -0.388187 scale
newpath
0 0 moveto
(G) true charpath
1 0.94 0.8 setrgbcolor
fill
1 -2.57608 scale
0 1.12881 translate
7.65 0 translate
0 0.1 translate
1 2.33056 scale
newpath
0 0 moveto
(C) true charpath
0 0 8 setrgbcolor
fill
1 0.429082 scale
0 -0.1 translate
0 -0.1 translate
1 -1.08729 scale
newpath
0 0 moveto
(T) true charpath
0.8 0.9 0.8 setrgbcolor
fill
1 -0.919718 scale
0 0.1 translate
0 -9.44227 translate
1 -1.11495 scale
newpath
0 0 moveto
(A) true charpath
2.4 0.8 0.8 setrgbcolor
fill
1 -0.896902 scale
0 9.44227 translate
7.65 0 translate
7.65 0 translate
-30.6 -23.1593 translate
newpath
-3.825 -1.9125 moveto
38.25 0 rlineto
0 45.9 rlineto
-38.25 0 rlineto
0 -45.9 rlineto
closepath
0 0 0 setrgbcolor
stroke
-275.4 0 translate
0 18.1779 translate
/Helvetica findfont
5.61816 scalefont
setfont
newpath
0 0 moveto
(Motif Name:) true charpath
0 0 0 setrgbcolor
fill
70.227 0 translate
/Helvetica-Bold findfont
5.61816 scalefont
setfont
newpath
0 0 moveto
(CM000663.2_40235743-40240444(+)_1|8|1x0) true charpath
0 0 0 setrgbcolor
fill
-70.227 0 translate
0 -68.25 translate
0 29.125 translate
/Helvetica findfont
8.262 scalefont
setfont
newpath
0 0 moveto
(Gene:) true charpath
0 0 0 setrgbcolor
fill
42.1362 0 translate
/Helvetica-Bold findfont
8.262 scalefont
setfont
newpath
0 0 moveto
(CM000663.2_40235743-40240444(+)_1) true charpath
0 0 0 setrgbcolor
fill
-42.1362 0 translate
-30.6 -29.125 translate
306 0 translate
2.10375 0 translate
/Helvetica findfont
5.508 scalefont
setfont
newpath
0 0 moveto
(1) true charpath
0 0 0 setrgbcolor
fill
7.65 0 translate
newpath
0 0 moveto
(2) true charpath
0 0 0 setrgbcolor
fill
7.65 0 translate
newpath
0 0 moveto
(3) true charpath
0 0 0 setrgbcolor
fill
7.65 0 translate
newpath
0 0 moveto
(4) true charpath
0 0 0 setrgbcolor
fill
7.65 0 translate
-32.7037 0 translate
0 3.93429 translate
0 19.225 translate
/Helvetica findfont
5.508 scalefont
setfont
38.25 -1.57371 translate
newpath
0 0 moveto
(0) true charpath
0 0 0 setrgbcolor
fill
0 19.125 translate
newpath
0 0 moveto
(+0.48) true charpath
0 0 0 setrgbcolor
fill
0 -38.25 translate
newpath
0 0 moveto
(-1.91) true charpath
0 0 0 setrgbcolor
fill
-38.25 19.125 translate
0 1.57371 translate
/Helvetica-Bold findfont
11.016 scalefont
setfont
0 -0.1 translate
1 -0.0958662 scale
newpath
0 0 moveto
(A) true charpath
2.4 0.8 0.8 setrgbcolor
fill
1 -10.4312 scale
0 0.1 translate
0 -1.64119 translate
1 -0.341496 scale
newpath
0 0 moveto
(T) true charpath
0.8 0.9 0.8 setrgbcolor
fill
1 -2.92829 scale
0 1.64119 translate
0 0.1 translate
1 1.8829 scale
newpath
0 0 moveto
(G) true charpath
1 0.7 0 setrgbcolor
fill
1 0.531096 scale
0 -0.1 translate
0 -5.11513 translate
1 -0.438909 scale
newpath
0 0 moveto
(C) true charpath
0.8 0.8 2.4 setrgbcolor
fill
1 -2.27838 scale
0 5.11513 translate
7.65 0 translate
0 -0.1 translate
1 -0.262547 scale
newpath
0 0 moveto
(A) true charpath
2.4 0.8 0.8 setrgbcolor
fill
1 -3.80883 scale
0 0.1 translate
0 -2.95273 translate
1 -0.422356 scale
newpath
0 0 moveto
(T) true charpath
0.8 0.9 0.8 setrgbcolor
fill
1 -2.36767 scale
0 2.95273 translate
0 0.1 translate
1 2.33056 scale
newpath
0 0 moveto
(G) true charpath
1 0.7 0 setrgbcolor
fill
1 0.429082 scale
0 -0.1 translate
0 -7.06293 translate
1 -1.44565 scale
newpath
0 0 moveto
(C) true charpath
0.8 0.8 2.4 setrgbcolor
fill
1 -0.691729 scale
0 7.06293 translate
7.65 0 translate
0 0.1 translate
1 0.16287 scale
newpath
0 0 moveto
(T) true charpath
0 0.5 0 setrgbcolor
fill
1 6.13986 scale
0 -0.1 translate
0 -0.1 translate
1 -0.103877 scale
newpath
0 0 moveto
(A) true charpath
2.4 0.8 0.8 setrgbcolor
fill
1 -9.62676 scale
0 0.1 translate
0 2.16841 translate
1 1.32279 scale
newpath
0 0 moveto
(G) true charpath
1 0.7 0 setrgbcolor
fill
1 0.755977 scale
0 -2.16841 translate
0 -1.70422 translate
1 -0.629736 scale
newpath
0 0 moveto
(C) true charpath
0.8 0.8 2.4 setrgbcolor
fill
1 -1.58797 scale
0 1.70422 translate
7.65 0 translate
7.65 0 translate
-30.6 -23.1593 translate
newpath
-3.825 -1.9125 moveto
38.25 0 rlineto
0 45.9 rlineto
-38.25 0 rlineto
0 -45.9 rlineto
closepath
0 0 0 setrgbcolor
stroke
-275.4 0 translate
0 18.1779 translate
/Helvetica findfont
5.61816 scalefont
setfont
newpath
0 0 moveto
(Motif Name:) true charpath
0 0 0 setrgbcolor
fill
70.227 0 translate
/Helvetica-Bold findfont
5.61816 scalefont
setfont
newpath
0 0 moveto
(CM000663.2_40235743-40240444(+)_1|9|1x0) true charpath
0 0 0 setrgbcolor
fill
-70.227 0 translate
0 -68.25 translate
showpage
30.6 674.55 translate
0 29.125 translate
/Helvetica findfont
8.262 scalefont
setfont
newpath
0 0 moveto
(Gene:) true charpath
0 0 0 setrgbcolor
fill
42.1362 0 translate
/Helvetica-Bold findfont
8.262 scalefont
setfont
newpath
0 0 moveto
(CM000663.2_40235743-40240444(+)_1) true charpath
0 0 0 setrgbcolor
fill
-42.1362 0 translate
-30.6 -29.125 translate
306 0 translate
2.10375 0 translate
/Helvetica findfont
5.508 scalefont
setfont
newpath
0 0 moveto
(1) true charpath
0 0 0 setrgbcolor
fill
7.65 0 translate
newpath
0 0 moveto
(2) true charpath
0 0 0 setrgbcolor
fill
7.65 0 translate
newpath
0 0 moveto
(3) true charpath
0 0 0 setrgbcolor
fill
7.65 0 translate
newpath
0 0 moveto
(4) true charpath
0 0 0 setrgbcolor
fill
7.65 0 translate
-32.7037 0 translate
0 3.93429 translate
0 19.225 translate
/Helvetica findfont
5.508 scalefont
setfont
38.25 -1.57371 translate
newpath
0 0 moveto
(0) true charpath
0 0 0 setrgbcolor
fill
0 19.125 translate
newpath
0 0 moveto
(+0.57) true charpath
0 0 0 setrgbcolor
fill
0 -38.25 translate
newpath
0 0 moveto
(-3.16) true charpath
0 0 0 setrgbcolor
fill
-38.25 19.125 translate
0 1.57371 translate
/Helvetica-Bold findfont
11.016 scalefont
setfont
0 -0.1 translate
1 -0.146374 scale
newpath
0 0 moveto
(G) true charpath
1 0.94 0.8 setrgbcolor
fill
1 -6.8318 scale
0 0.1 translate
0 0.1 translate
1 1.45135 scale
newpath
0 0 moveto
(A) true charpath
8 0 0 setrgbcolor
fill
1 0.689012 scale
0 -0.1 translate
0 -2.03861 translate
1 -0.363025 scale
newpath
0 0 moveto
(T) true charpath
0.8 0.9 0.8 setrgbcolor
fill
1 -2.75463 scale
0 2.03861 translate
7.65 0 translate
0 -0.1 translate
1 -0.266474 scale
newpath
0 0 moveto
(G) true charpath
1 0.94 0.8 setrgbcolor
fill
1 -3.75272 scale
0 0.1 translate
0 0.1 translate
1 2.14345 scale
newpath
0 0 moveto
(A) true charpath
8 0 0 setrgbcolor
fill
1 0.466539 scale
0 -0.1 translate
0 -2.98362 translate
1 -0.538027 scale
newpath
0 0 moveto
(T) true charpath
0.8 0.9 0.8 setrgbcolor
fill
1 -1.85864 scale
0 2.98362 translate
0 -8.00398 translate
1 -0.543302 scale
newpath
0 0 moveto
(C) true charpath
0.8 0.8 2.4 setrgbcolor
fill
1 -1.8406 scale
0 8.00398 translate
7.65 0 translate
0 0.1 translate
1 2.33056 scale
newpath
0 0 moveto
(T) true charpath
0 0.5 0 setrgbcolor
fill
1 0.429082 scale
0 -0.1 translate
0 -0.1 translate
1 -0.643557 scale
newpath
0 0 moveto
(C) true charpath
0.8 0.8 2.4 setrgbcolor
fill
1 -1.55386 scale
0 0.1 translate
0 -5.95073 translate
1 -0.720675 scale
newpath
0 0 moveto
(G) true charpath
1 0.94 0.8 setrgbcolor
fill
1 -1.38759 scale
0 5.95073 translate
0 -12.4083 translate
1 -0.766324 scale
newpath
0 0 moveto
(A) true charpath
2.4 0.8 0.8 setrgbcolor
fill
1 -1.30493 scale
0 12.4083 translate
7.65 0 translate
7.65 0 translate
-30.6 -23.1593 translate
newpath
-3.825 -1.9125 moveto
38.25 0 rlineto
0 45.9 rlineto
-38.25 0 rlineto
0 -45.9 rlineto
closepath
0 0 0 setrgbcolor
stroke
-275.4 0 translate
0 18.1779 translate
/Helvetica findfont
5.61816 scalefont
setfont
newpath
0 0 moveto
(Motif Name:) true charpath
0 0 0 setrgbcolor
fill
70.227 0 translate
/Helvetica-Bold findfont
5.61816 scalefont
setfont
newpath
0 0 moveto
(CM000663.2_40235743-40240444(+)_1|10|1x0) true charpath
0 0 0 setrgbcolor
fill
-70.227 0 translate
0 -68.25 translate
0 29.125 translate
/Helvetica findfont
8.262 scalefont
setfont
newpath
0 0 moveto
(Gene:) true charpath
0 0 0 setrgbcolor
fill
42.1362 0 translate
/Helvetica-Bold findfont
8.262 scalefont
setfont
newpath
0 0 moveto
(CM000663.2_40235743-40240444(+)_1) true charpath
0 0 0 setrgbcolor
fill
-42.1362 0 translate
-30.6 -29.125 translate
306 0 translate
2.10375 0 translate
/Helvetica findfont
5.508 scalefont
setfont
newpath
0 0 moveto
(1) true charpath
0 0 0 setrgbcolor
fill
7.65 0 translate
newpath
0 0 moveto
(2) true charpath
0 0 0 setrgbcolor
fill
7.65 0 translate
newpath
0 0 moveto
(3) true charpath
0 0 0 setrgbcolor
fill
7.65 0 translate
newpath
0 0 moveto
(4) true charpath
0 0 0 setrgbcolor
fill
7.65 0 translate
-32.7037 0 translate
0 3.93429 translate
0 19.225 translate
/Helvetica findfont
5.508 scalefont
setfont
38.25 -1.57371 translate
newpath
0 0 moveto
(0) true charpath
0 0 0 setrgbcolor
fill
0 19.125 translate
newpath
0 0 moveto
(+0.57) true charpath
0 0 0 setrgbcolor
fill
0 -38.25 translate
newpath
0 0 moveto
(-3.26) true charpath
0 0 0 setrgbcolor
fill
-38.25 19.125 translate
0 1.57371 translate
/Helvetica-Bold findfont
11.016 scalefont
setfont
0 0.1 translate
1 2.33056 scale
newpath
0 0 moveto
(G) true charpath
1 0.7 0 setrgbcolor
fill
1 0.429082 scale
0 -0.1 translate
0 -0.1 translate
1 -0.657361 scale
newpath
0 0 moveto
(A) true charpath
2.4 0.8 0.8 setrgbcolor
fill
1 -1.52123 scale
0 0.1 translate
0 -6.05935 translate
1 -0.736234 scale
newpath
0 0 moveto
(T) true charpath
0.8 0.9 0.8 setrgbcolor
fill
1 -1.35826 scale
0 6.05935 translate
0 -12.6393 translate
1 -0.736961 scale
newpath
0 0 moveto
(C) true charpath
0.8 0.8 2.4 setrgbcolor
fill
1 -1.35692 scale
0 12.6393 translate
7.65 0 translate
0 0.1 translate
1 0.54928 scale
newpath
0 0 moveto
(C) true charpath
0 0 8 setrgbcolor
fill
1 1.82057 scale
0 -0.1 translate
0 5.20891 translate
1 0.662045 scale
newpath
0 0 moveto
(T) true charpath
0 0.5 0 setrgbcolor
fill
1 1.51047 scale
0 -5.20891 translate
0 -0.1 translate
1 -0.0724321 scale
newpath
0 0 moveto
(A) true charpath
2.4 0.8 0.8 setrgbcolor
fill
1 -13.806 scale
0 0.1 translate
0 -1.45679 translate
1 -0.140852 scale
newpath
0 0 moveto
(G) true charpath
1 0.94 0.8 setrgbcolor
fill
1 -7.09964 scale
0 1.45679 translate
7.65 0 translate
0 -0.1 translate
1 -0.119175 scale
newpath
0 0 moveto
(A) true charpath
2.4 0.8 0.8 setrgbcolor
fill
1 -8.39103 scale
0 0.1 translate
0 -1.82459 translate
1 -0.154679 scale
newpath
0 0 moveto
(C) true charpath
0.8 0.8 2.4 setrgbcolor
fill
1 -6.46499 scale
0 1.82459 translate
0 -3.82856 translate
1 -0.166518 scale
newpath
0 0 moveto
(G) true charpath
1 0.94 0.8 setrgbcolor
fill
1 -6.00537 scale
0 3.82856 translate
0 0.1 translate
1 1.65417 scale
newpath
0 0 moveto
(T) true charpath
0 0.5 0 setrgbcolor
fill
1 0.604533 scale
0 -0.1 translate
7.65 0 translate
7.65 0 translate
-30.6 -23.1593 translate
newpath
-3.825 -1.9125 moveto
38.25 0 rlineto
0 45.9 rlineto
-38.25 0 rlineto
0 -45.9 rlineto
closepath
0 0 0 setrgbcolor
stroke
-275.4 0 translate
0 18.1779 translate
/Helvetica findfont
5.61816 scalefont
setfont
newpath
0 0 moveto
(Motif Name:) true charpath
0 0 0 setrgbcolor
fill
70.227 0 translate
/Helvetica-Bold findfont
5.61816 scalefont
setfont
newpath
0 0 moveto
(CM000663.2_40235743-40240444(+)_1|11|1x0) true charpath
0 0 0 setrgbcolor
fill
-70.227 0 translate
0 -68.25 translate
0 29.125 translate
/Helvetica findfont
8.262 scalefont
setfont
newpath
0 0 moveto
(Gene:) true charpath
0 0 0 setrgbcolor
fill
42.1362 0 translate
/Helvetica-Bold findfont
8.262 scalefont
setfont
newpath
0 0 moveto
(CM000663.2_40462203-40463586(+)_1) true charpath
0 0 0 setrgbcolor
fill
-42.1362 0 translate
-30.6 -29.125 translate
306 0 translate
2.10375 0 translate
/Helvetica findfont
5.508 scalefont
setfont
newpath
0 0 moveto
(1) true charpath
0 0 0 setrgbcolor
fill
7.65 0 translate
newpath
0 0 moveto
(2) true charpath
0 0 0 setrgbcolor
fill
7.65 0 translate
newpath
0 0 moveto
(3) true charpath
0 0 0 setrgbcolor
fill
7.65 0 translate
newpath
0 0 moveto
(4) true charpath
0 0 0 setrgbcolor
fill
7.65 0 translate
newpath
0 0 moveto
(5) true charpath
0 0 0 setrgbcolor
fill
7.65 0 translate
newpath
0 0 moveto
(6) true charpath
0 0 0 setrgbcolor
fill
7.65 0 translate
newpath
0 0 moveto
(7) true charpath
0 0 0 setrgbcolor
fill
7.65 0 translate
newpath
0 0 moveto
(8) true charpath
0 0 0 setrgbcolor
fill
7.65 0 translate
newpath
0 0 moveto
(9) true charpath
0 0 0 setrgbcolor
fill
7.65 0 translate
newpath
0 0 moveto
(0) true charpath
0 0 0 setrgbcolor
fill
7.65 0 translate
newpath
0 0 moveto
(1) true charpath
0 0 0 setrgbcolor
fill
7.65 0 translate
newpath
0 0 moveto
(2) true charpath
0 0 0 setrgbcolor
fill
7.65 0 translate
newpath
0 0 moveto
(3) true charpath
0 0 0 setrgbcolor
fill
7.65 0 translate
newpath
0 0 moveto
(4) true charpath
0 0 0 setrgbcolor
fill
7.65 0 translate
newpath
0 0 moveto
(5) true charpath
0 0 0 setrgbcolor
fill
7.65 0 translate
newpath
0 0 moveto
(6) true charpath
0 0 0 setrgbcolor
fill
7.65 0 translate
newpath
0 0 moveto
(7) true charpath
0 0 0 setrgbcolor
fill
7.65 0 translate
newpath
0 0 moveto
(8) true charpath
0 0 0 setrgbcolor
fill
7.65 0 translate
newpath
0 0 moveto
(9) true charpath
0 0 0 setrgbcolor
fill
7.65 0 translate
newpath
0 0 moveto
(0) true charpath
0 0 0 setrgbcolor
fill
7.65 0 translate
newpath
0 0 moveto
(1) true charpath
0 0 0 setrgbcolor
fill
7.65 0 translate
newpath
0 0 moveto
(2) true charpath
0 0 0 setrgbcolor
fill
7.65 0 translate
newpath
0 0 moveto
(3) true charpath
0 0 0 setrgbcolor
fill
7.65 0 translate
newpath
0 0 moveto
(4) true charpath
0 0 0 setrgbcolor
fill
7.65 0 translate
newpath
0 0 moveto
(5) true charpath
0 0 0 setrgbcolor
fill
7.65 0 translate
newpath
0 0 moveto
(6) true charpath
0 0 0 setrgbcolor
fill
7.65 0 translate
newpath
0 0 moveto
(7) true charpath
0 0 0 setrgbcolor
fill
7.65 0 translate
newpath
0 0 moveto
(8) true charpath
0 0 0 setrgbcolor
fill
7.65 0 translate
-216.304 0 translate
0 3.93429 translate
0 19.225 translate
/Helvetica findfont
5.508 scalefont
setfont
221.85 -1.57371 translate
newpath
0 0 moveto
(0) true charpath
0 0 0 setrgbcolor
fill
0 19.125 translate
newpath
0 0 moveto
(+0.57) true charpath
0 0 0 setrgbcolor
fill
0 -38.25 translate
newpath
0 0 moveto
(-3.18) true charpath
0 0 0 setrgbcolor
fill
-221.85 19.125 translate
0 1.57371 translate
/Helvetica-Bold findfont
11.016 scalefont
setfont
0 0.1 translate
1 2.33056 scale
newpath
0 0 moveto
(G) true charpath
1 0.7 0 setrgbcolor
fill
1 0.429082 scale
0 -0.1 translate
0 -0.1 translate
1 -0.631282 scale
newpath
0 0 moveto
(A) true charpath
2.4 0.8 0.8 setrgbcolor
fill
1 -1.58408 scale
0 0.1 translate
0 -5.85415 translate
1 -0.740873 scale
newpath
0 0 moveto
(C) true charpath
0.8 0.8 2.4 setrgbcolor
fill
1 -1.34976 scale
0 5.85415 translate
0 -12.4706 translate
1 -0.7584 scale
newpath
0 0 moveto
(T) true charpath
0.8 0.9 0.8 setrgbcolor
fill
1 -1.31857 scale
0 12.4706 translate
7.65 0 translate
0 0.1 translate
1 1.49457 scale
newpath
0 0 moveto
(T) true charpath
0 0.5 0 setrgbcolor
fill
1 0.669088 scale
0 -0.1 translate
0 -0.1 translate
1 -0.208096 scale
newpath
0 0 moveto
(A) true charpath
2.4 0.8 0.8 setrgbcolor
fill
1 -4.80546 scale
0 0.1 translate
0 -2.52428 translate
1 -0.30785 scale
newpath
0 0 moveto
(G) true charpath
1 0.94 0.8 setrgbcolor
fill
1 -3.24834 scale
0 2.52428 translate
7.65 0 translate
0 0.1 translate
1 0.131313 scale
newpath
0 0 moveto
(C) true charpath
0 0 8 setrgbcolor
fill
1 7.6154 scale
0 -0.1 translate
0 1.9201 translate
1 0.505003 scale
newpath
0 0 moveto
(T) true charpath
0 0.5 0 setrgbcolor
fill
1 1.98019 scale
0 -1.9201 translate
0 -0.1 translate
1 -0.0334653 scale
newpath
0 0 moveto
(G) true charpath
1 0.94 0.8 setrgbcolor
fill
1 -29.8817 scale
0 0.1 translate
7.65 0 translate
0 0.1 translate
1 0.66966 scale
newpath
0 0 moveto
(A) true charpath
8 0 0 setrgbcolor
fill
1 1.49329 scale
0 -0.1 translate
0 6.15613 translate
1 0.945071 scale
newpath
0 0 moveto
(G) true charpath
1 0.7 0 setrgbcolor
fill
1 1.05812 scale
0 -6.15613 translate
0 -0.1 translate
1 -0.229271 scale
newpath
0 0 moveto
(C) true charpath
0.8 0.8 2.4 setrgbcolor
fill
1 -4.36166 scale
0 0.1 translate
0 -2.69089 translate
1 -0.248746 scale
newpath
0 0 moveto
(T) true charpath
0.8 0.9 0.8 setrgbcolor
fill
1 -4.02017 scale
0 2.69089 translate
7.65 0 translate
0 0.1 translate
1 1.66089 scale
newpath
0 0 moveto
(C) true charpath
0 0 8 setrgbcolor
fill
1 0.602088 scale
0 -0.1 translate
0 -0.1 translate
1 -0.253721 scale
newpath
0 0 moveto
(A) true charpath
2.4 0.8 0.8 setrgbcolor
fill
1 -3.94133 scale
0 0.1 translate
0 -2.88328 translate
1 -0.313014 scale
newpath
0 0 moveto
(G) true charpath
1 0.94 0.8 setrgbcolor
fill
1 -3.19475 scale
0 2.88328 translate
7.65 0 translate
0 0.1 translate
1 2.31298 scale
newpath
0 0 moveto
(T) true charpath
0 0.5 0 setrgbcolor
fill
1 0.432342 scale
0 -0.1 translate
0 -0.1 translate
1 -0.610746 scale
newpath
0 0 moveto
(C) true charpath
0.8 0.8 2.4 setrgbcolor
fill
1 -1.63734 scale
0 0.1 translate
0 -5.69256 translate
1 -0.682113 scale
newpath
0 0 moveto
(A) true charpath
2.4 0.8 0.8 setrgbcolor
fill
1 -1.46603 scale
0 5.69256 translate
0 -11.8467 translate
1 -0.705346 scale
newpath
0 0 moveto
(G) true charpath
1 0.94 0.8 setrgbcolor
fill
1 -1.41774 scale
0 11.8467 translate
7.65 0 translate
0 -0.1 translate
1 -0.0321514 scale
newpath
0 0 moveto
(C) true charpath
0.8 0.8 2.4 setrgbcolor
fill
1 -31.1029 scale
0 0.1 translate
0 -1.13984 translate
1 -0.049372 scale
newpath
0 0 moveto
(T) true charpath
0.8 0.9 0.8 setrgbcolor
fill
1 -20.2544 scale
0 1.13984 translate
0 0.1 translate
1 1.11819 scale
newpath
0 0 moveto
(A) true charpath
8 0 0 setrgbcolor
fill
1 0.894302 scale
0 -0.1 translate
7.65 0 translate
0 -0.1 translate
1 -0.196193 scale
newpath
0 0 moveto
(T) true charpath
0.8 0.9 0.8 setrgbcolor
fill
1 -5.09703 scale
0 0.1 translate
0 0.1 translate
1 1.56928 scale
newpath
0 0 moveto
(G) true charpath
1 0.7 0 setrgbcolor
fill
1 0.637237 scale
0 -0.1 translate
0 -2.43061 translate
1 -0.283504 scale
newpath
0 0 moveto
(C) true charpath
0.8 0.8 2.4 setrgbcolor
fill
1 -3.52729 scale
0 2.43061 translate
7.65 0 translate
0 0.1 translate
1 2.17639 scale
newpath
0 0 moveto
(A) true charpath
8 0 0 setrgbcolor
fill
1 0.459477 scale
0 -0.1 translate
0 -0.1 translate
1 -0.434881 scale
newpath
0 0 moveto
(C) true charpath
0.8 0.8 2.4 setrgbcolor
fill
1 -2.29948 scale
0 0.1 translate
0 -4.30875 translate
1 -0.438498 scale
newpath
0 0 moveto
(G) true charpath
1 0.94 0.8 setrgbcolor
fill
1 -2.28051 scale
0 4.30875 translate
0 -8.54596 translate
1 -0.492056 scale
newpath
0 0 moveto
(T) true charpath
0.8 0.9 0.8 setrgbcolor
fill
1 -2.03229 scale
0 8.54596 translate
7.65 0 translate
0 -0.1 translate
1 -0.0637282 scale
newpath
0 0 moveto
(T) true charpath
0.8 0.9 0.8 setrgbcolor
fill
1 -15.6916 scale
0 0.1 translate
0 0.1 translate
1 1.00505 scale
newpath
0 0 moveto
(A) true charpath
8 0 0 setrgbcolor
fill
1 0.994971 scale
0 -0.1 translate
7.65 0 translate
0 0.1 translate
1 0.39476 scale
newpath
0 0 moveto
(C) true charpath
0 0 8 setrgbcolor
fill
1 2.53318 scale
0 -0.1 translate
7.65 0 translate
0 -0.1 translate
1 -0.00850589 scale
newpath
0 0 moveto
(A) true charpath
2.4 0.8 0.8 setrgbcolor
fill
1 -117.566 scale
0 0.1 translate
0 0.1 translate
1 0.812448 scale
newpath
0 0 moveto
(T) true charpath
0 0.5 0 setrgbcolor
fill
1 1.23085 scale
0 -0.1 translate
7.65 0 translate
0 0.1 translate
1 0.112522 scale
newpath
0 0 moveto
(G) true charpath
1 0.7 0 setrgbcolor
fill
1 8.88712 scale
0 -0.1 translate
0 1.77225 translate
1 0.858626 scale
newpath
0 0 moveto
(A) true charpath
8 0 0 setrgbcolor
fill
1 1.16465 scale
0 -1.77225 translate
0 -0.1 translate
1 -0.196857 scale
newpath
0 0 moveto
(T) true charpath
0.8 0.9 0.8 setrgbcolor
fill
1 -5.07982 scale
0 0.1 translate
7.65 0 translate
0 -0.1 translate
1 -0.0324912 scale
newpath
0 0 moveto
(A) true charpath
2.4 0.8 0.8 setrgbcolor
fill
1 -30.7775 scale
0 0.1 translate
0 0.1 translate
1 1.90635 scale
newpath
0 0 moveto
(G) true charpath
1 0.7 0 setrgbcolor
fill
1 0.524562 scale
0 -0.1 translate
0 -1.14252 translate
1 -0.463681 scale
newpath
0 0 moveto
(T) true charpath
0.8 0.9 0.8 setrgbcolor
fill
1 -2.15665 scale
0 1.14252 translate
0 -5.57788 translate
1 -0.470878 scale
newpath
0 0 moveto
(C) true charpath
0.8 0.8 2.4 setrgbcolor
fill
1 -2.12369 scale
0 5.57788 translate
7.65 0 translate
0 -0.1 translate
1 -0.0956478 scale
newpath
0 0 moveto
(C) true charpath
0.8 0.8 2.4 setrgbcolor
fill
1 -10.455 scale
0 0.1 translate
0 -1.63947 translate
1 -0.126927 scale
newpath
0 0 moveto
(T) true charpath
0.8 0.9 0.8 setrgbcolor
fill
1 -7.87851 scale
0 1.63947 translate
0 0.1 translate
1 1.20949 scale
newpath
0 0 moveto
(A) true charpath
8 0 0 setrgbcolor
fill
1 0.826793 scale
0 -0.1 translate
7.65 0 translate
0 -0.1 translate
1 -0.0835234 scale
newpath
0 0 moveto
(C) true charpath
0.8 0.8 2.4 setrgbcolor
fill
1 -11.9727 scale
0 0.1 translate
0 0.1 translate
1 1.30464 scale
newpath
0 0 moveto
(A) true charpath
8 0 0 setrgbcolor
fill
1 0.766497 scale
0 -0.1 translate
0 -1.54407 translate
1 -0.294017 scale
newpath
0 0 moveto
(T) true charpath
0.8 0.9 0.8 setrgbcolor
fill
1 -3.40117 scale
0 1.54407 translate
7.65 0 translate
0 -0.1 translate
1 -0.0497217 scale
newpath
0 0 moveto
(C) true charpath
0.8 0.8 2.4 setrgbcolor
fill
1 -20.112 scale
0 0.1 translate
0 0.1 translate
1 1.25817 scale
newpath
0 0 moveto
(T) true charpath
0 0.5 0 setrgbcolor
fill
1 0.794802 scale
0 -0.1 translate
0 -1.2781 translate
1 -0.302542 scale
newpath
0 0 moveto
(G) true charpath
1 0.94 0.8 setrgbcolor
fill
1 -3.30533 scale
0 1.2781 translate
7.65 0 translate
0 0.1 translate
1 2.09852 scale
newpath
0 0 moveto
(A) true charpath
8 0 0 setrgbcolor
fill
1 0.476525 scale
0 -0.1 translate
0 -0.1 translate
1 -0.340221 scale
newpath
0 0 moveto
(T) true charpath
0.8 0.9 0.8 setrgbcolor
fill
1 -2.93927 scale
0 0.1 translate
0 -3.56391 translate
1 -0.383914 scale
newpath
0 0 moveto
(G) true charpath
1 0.94 0.8 setrgbcolor
fill
1 -2.60475 scale
0 3.56391 translate
0 -7.37162 translate
1 -0.419628 scale
newpath
0 0 moveto
(C) true charpath
0.8 0.8 2.4 setrgbcolor
fill
1 -2.38306 scale
0 7.37162 translate
7.65 0 translate
0 0.1 translate
1 1.08643 scale
newpath
0 0 moveto
(A) true charpath
8 0 0 setrgbcolor
fill
1 0.920449 scale
0 -0.1 translate
0 -0.1 translate
1 -0.25346 scale
newpath
0 0 moveto
(T) true charpath
0.8 0.9 0.8 setrgbcolor
fill
1 -3.9454 scale
0 0.1 translate
7.65 0 translate
0 0.1 translate
1 0.218512 scale
newpath
0 0 moveto
(C) true charpath
0 0 8 setrgbcolor
fill
1 4.57641 scale
0 -0.1 translate
0 2.60623 translate
1 1.00441 scale
newpath
0 0 moveto
(T) true charpath
0 0.5 0 setrgbcolor
fill
1 0.995606 scale
0 -2.60623 translate
0 -0.1 translate
1 -0.11736 scale
newpath
0 0 moveto
(G) true charpath
1 0.94 0.8 setrgbcolor
fill
1 -8.52078 scale
0 0.1 translate
0 -1.81031 translate
1 -0.148696 scale
newpath
0 0 moveto
(A) true charpath
2.4 0.8 0.8 setrgbcolor
fill
1 -6.72513 scale
0 1.81031 translate
7.65 0 translate
0 0.1 translate
1 2.28727 scale
newpath
0 0 moveto
(T) true charpath
0 0.5 0 setrgbcolor
fill
1 0.437203 scale
0 -0.1 translate
0 -0.1 translate
1 -0.54947 scale
newpath
0 0 moveto
(A) true charpath
2.4 0.8 0.8 setrgbcolor
fill
1 -1.81994 scale
0 0.1 translate
0 -5.2104 translate
1 -0.645968 scale
newpath
0 0 moveto
(C) true charpath
0.8 0.8 2.4 setrgbcolor
fill
1 -1.54806 scale
0 5.2104 translate
0 -11.0801 translate
1 -0.648306 scale
newpath
0 0 moveto
(G) true charpath
1 0.94 0.8 setrgbcolor
fill
1 -1.54248 scale
0 11.0801 translate
7.65 0 translate
0 0.1 translate
1 1.07086 scale
newpath
0 0 moveto
(G) true charpath
1 0.7 0 setrgbcolor
fill
1 0.933827 scale
0 -0.1 translate
0 -0.1 translate
1 -0.163053 scale
newpath
0 0 moveto
(T) true charpath
0.8 0.9 0.8 setrgbcolor
fill
1 -6.13297 scale
0 0.1 translate
7.65 0 translate
0 -0.1 translate
1 -0.00364443 scale
newpath
0 0 moveto
(C) true charpath
0.8 0.8 2.4 setrgbcolor
fill
1 -274.391 scale
0 0.1 translate
0 -0.915534 translate
1 -0.219765 scale
newpath
0 0 moveto
(G) true charpath
1 0.94 0.8 setrgbcolor
fill
1 -4.55031 scale
0 0.915534 translate
0 0.1 translate
1 1.70129 scale
newpath
0 0 moveto
(T) true charpath
0 0.5 0 setrgbcolor
fill
1 0.587791 scale
0 -0.1 translate
0 -3.43163 translate
1 -0.385012 scale
newpath
0 0 moveto
(A) true charpath
2.4 0.8 0.8 setrgbcolor
fill
1 -2.59732 scale
0 3.43163 translate
7.65 0 translate
0 -0.1 translate
1 -0.2743 scale
newpath
0 0 moveto
(T) true charpath
0.8 0.9 0.8 setrgbcolor
fill
1 -3.64565 scale
0 0.1 translate
0 0.1 translate
1 2.09472 scale
newpath
0 0 moveto
(A) true charpath
8 0 0 setrgbcolor
fill
1 0.477391 scale
0 -0.1 translate
0 -3.0452 translate
1 -0.419712 scale
newpath
0 0 moveto
(G) true charpath
1 0.94 0.8 setrgbcolor
fill
1 -2.38258 scale
0 3.0452 translate
0 -7.1346 translate
1 -0.466935 scale
newpath
0 0 moveto
(C) true charpath
0.8 0.8 2.4 setrgbcolor
fill
1 -2.14163 scale
0 7.1346 translate
7.65 0 translate
0 -0.1 translate
1 -0.0354142 scale
newpath
0 0 moveto
(G) true charpath
1 0.94 0.8 setrgbcolor
fill
1 -28.2373 scale
0 0.1 translate
0 0.1 translate
1 1.00848 scale
newpath
0 0 moveto
(A) true charpath
8 0 0 setrgbcolor
fill
1 0.99159 scale
0 -0.1 translate
0 -1.16552 translate
1 -0.103639 scale
newpath
0 0 moveto
(T) true charpath
0.8 0.9 0.8 setrgbcolor
fill
1 -9.64891 scale
0 1.16552 translate
7.65 0 translate
0 -0.1 translate
1 -0.149297 scale
newpath
0 0 moveto
(C) true charpath
0.8 0.8 2.4 setrgbcolor
fill
1 -6.69805 scale
0 0.1 translate
0 0.1 translate
1 1.40568 scale
newpath
0 0 moveto
(G) true charpath
1 0.7 0 setrgbcolor
fill
1 0.711402 scale
0 -0.1 translate
0 -2.06161 translate
1 -0.323684 scale
newpath
0 0 moveto
(T) true charpath
0.8 0.9 0.8 setrgbcolor
fill
1 -3.08943 scale
0 2.06161 translate
7.65 0 translate
0 0.1 translate
1 2.13887 scale
newpath
0 0 moveto
(A) true charpath
8 0 0 setrgbcolor
fill
1 0.467536 scale
0 -0.1 translate
0 -0.1 translate
1 -0.338765 scale
newpath
0 0 moveto
(G) true charpath
1 0.94 0.8 setrgbcolor
fill
1 -2.9519 scale
0 0.1 translate
0 -3.55246 translate
1 -0.438059 scale
newpath
0 0 moveto
(T) true charpath
0.8 0.9 0.8 setrgbcolor
fill
1 -2.2828 scale
0 3.55246 translate
0 -7.78621 translate
1 -0.488265 scale
newpath
0 0 moveto
(C) true charpath
0.8 0.8 2.4 setrgbcolor
fill
1 -2.04807 scale
0 7.78621 translate
7.65 0 translate
7.65 0 translate
-214.2 -23.1593 translate
newpath
-3.825 -1.9125 moveto
221.85 0 rlineto
0 45.9 rlineto
-221.85 0 rlineto
0 -45.9 rlineto
closepath
0 0 0 setrgbcolor
stroke
-275.4 0 translate
0 18.1779 translate
/Helvetica findfont
5.61816 scalefont
setfont
newpath
0 0 moveto
(Motif Name:) true charpath
0 0 0 setrgbcolor
fill
70.227 0 translate
/Helvetica-Bold findfont
5.61816 scalefont
setfont
newpath
0 0 moveto
(CM000663.2_40462203-40463586(+)_1|1|1x0) true charpath
0 0 0 setrgbcolor
fill
-70.227 0 translate
0 -68.25 translate
0 29.125 translate
/Helvetica findfont
8.262 scalefont
setfont
newpath
0 0 moveto
(Gene:) true charpath
0 0 0 setrgbcolor
fill
42.1362 0 translate
/Helvetica-Bold findfont
8.262 scalefont
setfont
newpath
0 0 moveto
(CM000663.2_40494898-40496056(+)_1) true charpath
0 0 0 setrgbcolor
fill
-42.1362 0 translate
-30.6 -29.125 translate
306 0 translate
2.10375 0 translate
/Helvetica findfont
5.508 scalefont
setfont
newpath
0 0 moveto
(1) true charpath
0 0 0 setrgbcolor
fill
7.65 0 translate
newpath
0 0 moveto
(2) true charpath
0 0 0 setrgbcolor
fill
7.65 0 translate
newpath
0 0 moveto
(3) true charpath
0 0 0 setrgbcolor
fill
7.65 0 translate
newpath
0 0 moveto
(4) true charpath
0 0 0 setrgbcolor
fill
7.65 0 translate
newpath
0 0 moveto
(5) true charpath
0 0 0 setrgbcolor
fill
7.65 0 translate
newpath
0 0 moveto
(6) true charpath
0 0 0 setrgbcolor
fill
7.65 0 translate
newpath
0 0 moveto
(7) true charpath
0 0 0 setrgbcolor
fill
7.65 0 translate
newpath
0 0 moveto
(8) true charpath
0 0 0 setrgbcolor
fill
7.65 0 translate
newpath
0 0 moveto
(9) true charpath
0 0 0 setrgbcolor
fill
7.65 0 translate
newpath
0 0 moveto
(0) true charpath
0 0 0 setrgbcolor
fill
7.65 0 translate
newpath
0 0 moveto
(1) true charpath
0 0 0 setrgbcolor
fill
7.65 0 translate
newpath
0 0 moveto
(2) true charpath
0 0 0 setrgbcolor
fill
7.65 0 translate
newpath
0 0 moveto
(3) true charpath
0 0 0 setrgbcolor
fill
7.65 0 translate
newpath
0 0 moveto
(4) true charpath
0 0 0 setrgbcolor
fill
7.65 0 translate
newpath
0 0 moveto
(5) true charpath
0 0 0 setrgbcolor
fill
7.65 0 translate
newpath
0 0 moveto
(6) true charpath
0 0 0 setrgbcolor
fill
7.65 0 translate
newpath
0 0 moveto
(7) true charpath
0 0 0 setrgbcolor
fill
7.65 0 translate
newpath
0 0 moveto
(8) true charpath
0 0 0 setrgbcolor
fill
7.65 0 translate
newpath
0 0 moveto
(9) true charpath
0 0 0 setrgbcolor
fill
7.65 0 translate
newpath
0 0 moveto
(0) true charpath
0 0 0 setrgbcolor
fill
7.65 0 translate
newpath
0 0 moveto
(1) true charpath
0 0 0 setrgbcolor
fill
7.65 0 translate
newpath
0 0 moveto
(2) true charpath
0 0 0 setrgbcolor
fill
7.65 0 translate
newpath
0 0 moveto
(3) true charpath
0 0 0 setrgbcolor
fill
7.65 0 translate
newpath
0 0 moveto
(4) true charpath
0 0 0 setrgbcolor
fill
7.65 0 translate
newpath
0 0 moveto
(5) true charpath
0 0 0 setrgbcolor
fill
7.65 0 translate
newpath
0 0 moveto
(6) true charpath
0 0 0 setrgbcolor
fill
7.65 0 translate
newpath
0 0 moveto
(7) true charpath
0 0 0 setrgbcolor
fill
7.65 0 translate
newpath
0 0 moveto
(8) true charpath
0 0 0 setrgbcolor
fill
7.65 0 translate
-216.304 0 translate
0 3.93429 translate
0 19.225 translate
/Helvetica findfont
5.508 scalefont
setfont
221.85 -1.57371 translate
newpath
0 0 moveto
(0) true charpath
0 0 0 setrgbcolor
fill
0 19.125 translate
newpath
0 0 moveto
(+0.57) true charpath
0 0 0 setrgbcolor
fill
0 -38.25 translate
newpath
0 0 moveto
(-3.21) true charpath
0 0 0 setrgbcolor
fill
-221.85 19.125 translate
0 1.57371 translate
/Helvetica-Bold findfont
11.016 scalefont
setfont
0 0.1 translate
1 2.27945 scale
newpath
0 0 moveto
(G) true charpath
1 0.7 0 setrgbcolor
fill
1 0.438702 scale
0 -0.1 translate
0 -0.1 translate
1 -0.507308 scale
newpath
0 0 moveto
(A) true charpath
2.4 0.8 0.8 setrgbcolor
fill
1 -1.97119 scale
0 0.1 translate
0 -4.87865 translate
1 -0.648468 scale
newpath
0 0 moveto
(C) true charpath
0.8 0.8 2.4 setrgbcolor
fill
1 -1.5421 scale
0 4.87865 translate
0 -10.768 translate
1 -0.659105 scale
newpath
0 0 moveto
(T) true charpath
0.8 0.9 0.8 setrgbcolor
fill
1 -1.51721 scale
0 10.768 translate
7.65 0 translate
0 -0.1 translate
1 -0.000819898 scale
newpath
0 0 moveto
(C) true charpath
0.8 0.8 2.4 setrgbcolor
fill
1 -1219.66 scale
0 0.1 translate
0 -0.893309 translate
1 -0.193631 scale
newpath
0 0 moveto
(G) true charpath
1 0.94 0.8 setrgbcolor
fill
1 -5.16446 scale
0 0.893309 translate
0 0.1 translate
1 1.58121 scale
newpath
0 0 moveto
(T) true charpath
0 0.5 0 setrgbcolor
fill
1 0.632429 scale
0 -0.1 translate
0 -3.20377 translate
1 -0.233246 scale
newpath
0 0 moveto
(A) true charpath
2.4 0.8 0.8 setrgbcolor
fill
1 -4.28732 scale
0 3.20377 translate
7.65 0 translate
0 0.1 translate
1 2.17659 scale
newpath
0 0 moveto
(T) true charpath
0 0.5 0 setrgbcolor
fill
1 0.459435 scale
0 -0.1 translate
0 -0.1 translate
1 -0.394156 scale
newpath
0 0 moveto
(A) true charpath
2.4 0.8 0.8 setrgbcolor
fill
1 -2.53707 scale
0 0.1 translate
0 -3.9883 translate
1 -0.46101 scale
newpath
0 0 moveto
(G) true charpath
1 0.94 0.8 setrgbcolor
fill
1 -2.16915 scale
0 3.9883 translate
0 -8.40265 translate
1 -0.516404 scale
newpath
0 0 moveto
(C) true charpath
0.8 0.8 2.4 setrgbcolor
fill
1 -1.93647 scale
0 8.40265 translate
7.65 0 translate
0 0.1 translate
1 0.684115 scale
newpath
0 0 moveto
(A) true charpath
8 0 0 setrgbcolor
fill
1 1.46174 scale
0 -0.1 translate
0 6.26986 translate
1 0.971661 scale
newpath
0 0 moveto
(G) true charpath
1 0.7 0 setrgbcolor
fill
1 1.02917 scale
0 -6.26986 translate
0 -0.1 translate
1 -0.244957 scale
newpath
0 0 moveto
(C) true charpath
0.8 0.8 2.4 setrgbcolor
fill
1 -4.08234 scale
0 0.1 translate
0 -2.81432 translate
1 -0.265154 scale
newpath
0 0 moveto
(T) true charpath
0.8 0.9 0.8 setrgbcolor
fill
1 -3.7714 scale
0 2.81432 translate
7.65 0 translate
0 0.1 translate
1 1.70463 scale
newpath
0 0 moveto
(C) true charpath
0 0 8 setrgbcolor
fill
1 0.586636 scale
0 -0.1 translate
0 -0.1 translate
1 -0.27288 scale
newpath
0 0 moveto
(A) true charpath
2.4 0.8 0.8 setrgbcolor
fill
1 -3.66462 scale
0 0.1 translate
0 -3.03403 translate
1 -0.334367 scale
newpath
0 0 moveto
(G) true charpath
1 0.94 0.8 setrgbcolor
fill
1 -2.99073 scale
0 3.03403 translate
7.65 0 translate
0 0.1 translate
1 2.33056 scale
newpath
0 0 moveto
(T) true charpath
0 0.5 0 setrgbcolor
fill
1 0.429082 scale
0 -0.1 translate
0 -0.1 translate
1 -0.652847 scale
newpath
0 0 moveto
(C) true charpath
0.8 0.8 2.4 setrgbcolor
fill
1 -1.53175 scale
0 0.1 translate
0 -6.02383 translate
1 -0.726816 scale
newpath
0 0 moveto
(A) true charpath
2.4 0.8 0.8 setrgbcolor
fill
1 -1.37586 scale
0 6.02383 translate
0 -12.5297 translate
1 -0.750893 scale
newpath
0 0 moveto
(G) true charpath
1 0.94 0.8 setrgbcolor
fill
1 -1.33175 scale
0 12.5297 translate
7.65 0 translate
0 0.1 translate
1 0.0926707 scale
newpath
0 0 moveto
(G) true charpath
1 0.7 0 setrgbcolor
fill
1 10.7909 scale
0 -0.1 translate
0 -0.1 translate
1 -0.0597848 scale
newpath
0 0 moveto
(C) true charpath
0.8 0.8 2.4 setrgbcolor
fill
1 -16.7267 scale
0 0.1 translate
0 1.61604 translate
1 0.967195 scale
newpath
0 0 moveto
(A) true charpath
8 0 0 setrgbcolor
fill
1 1.03392 scale
0 -1.61604 translate
0 -1.35728 translate
1 -0.134996 scale
newpath
0 0 moveto
(T) true charpath
0.8 0.9 0.8 setrgbcolor
fill
1 -7.40762 scale
0 1.35728 translate
7.65 0 translate
0 -0.1 translate
1 -0.0144849 scale
newpath
0 0 moveto
(A) true charpath
2.4 0.8 0.8 setrgbcolor
fill
1 -69.0373 scale
0 0.1 translate
0 0.1 translate
1 1.79869 scale
newpath
0 0 moveto
(G) true charpath
1 0.7 0 setrgbcolor
fill
1 0.555962 scale
0 -0.1 translate
0 -1.00083 translate
1 -0.344866 scale
newpath
0 0 moveto
(C) true charpath
0.8 0.8 2.4 setrgbcolor
fill
1 -2.89968 scale
0 1.00083 translate
0 -4.50129 translate
1 -0.380989 scale
newpath
0 0 moveto
(T) true charpath
0.8 0.9 0.8 setrgbcolor
fill
1 -2.62475 scale
0 4.50129 translate
7.65 0 translate
0 0.1 translate
1 2.22204 scale
newpath
0 0 moveto
(A) true charpath
8 0 0 setrgbcolor
fill
1 0.450038 scale
0 -0.1 translate
0 -0.1 translate
1 -0.433148 scale
newpath
0 0 moveto
(G) true charpath
1 0.94 0.8 setrgbcolor
fill
1 -2.30868 scale
0 0.1 translate
0 -4.29512 translate
1 -0.528413 scale
newpath
0 0 moveto
(T) true charpath
0.8 0.9 0.8 setrgbcolor
fill
1 -1.89246 scale
0 4.29512 translate
0 -9.23983 translate
1 -0.581251 scale
newpath
0 0 moveto
(C) true charpath
0.8 0.8 2.4 setrgbcolor
fill
1 -1.72043 scale
0 9.23983 translate
7.65 0 translate
0 0.1 translate
1 0.106059 scale
newpath
0 0 moveto
(A) true charpath
8 0 0 setrgbcolor
fill
1 9.4287 scale
0 -0.1 translate
0 1.72139 translate
1 0.155452 scale
newpath
0 0 moveto
(G) true charpath
1 0.7 0 setrgbcolor
fill
1 6.43286 scale
0 -1.72139 translate
7.65 0 translate
0 0.1 translate
1 0.0388048 scale
newpath
0 0 moveto
(C) true charpath
0 0 8 setrgbcolor
fill
1 25.77 scale
0 -0.1 translate
0 1.1922 translate
1 0.0897501 scale
newpath
0 0 moveto
(G) true charpath
1 0.7 0 setrgbcolor
fill
1 11.142 scale
0 -1.1922 translate
0 2.68526 translate
1 0.179043 scale
newpath
0 0 moveto
(T) true charpath
0 0.5 0 setrgbcolor
fill
1 5.58525 scale
0 -2.68526 translate
0 -0.1 translate
1 -0.0418882 scale
newpath
0 0 moveto
(A) true charpath
2.4 0.8 0.8 setrgbcolor
fill
1 -23.8731 scale
0 0.1 translate
7.65 0 translate
0 -0.1 translate
1 -0.011736 scale
newpath
0 0 moveto
(C) true charpath
0.8 0.8 2.4 setrgbcolor
fill
1 -85.2076 scale
0 0.1 translate
0 -0.979203 translate
1 -0.10836 scale
newpath
0 0 moveto
(A) true charpath
2.4 0.8 0.8 setrgbcolor
fill
1 -9.22853 scale
0 0.979203 translate
0 0.1 translate
1 1.11552 scale
newpath
0 0 moveto
(T) true charpath
0 0.5 0 setrgbcolor
fill
1 0.896447 scale
0 -0.1 translate
7.65 0 translate
0 0.1 translate
1 0.241204 scale
newpath
0 0 moveto
(A) true charpath
8 0 0 setrgbcolor
fill
1 4.14586 scale
0 -0.1 translate
0 2.78479 translate
1 0.373308 scale
newpath
0 0 moveto
(C) true charpath
0 0 8 setrgbcolor
fill
1 2.67876 scale
0 -2.78479 translate
0 -0.1 translate
1 -0.00229913 scale
newpath
0 0 moveto
(T) true charpath
0.8 0.9 0.8 setrgbcolor
fill
1 -434.947 scale
0 0.1 translate
7.65 0 translate
0 -0.1 translate
1 -0.11452 scale
newpath
0 0 moveto
(A) true charpath
2.4 0.8 0.8 setrgbcolor
fill
1 -8.7321 scale
0 0.1 translate
0 0.1 translate
1 1.94079 scale
newpath
0 0 moveto
(G) true charpath
1 0.7 0 setrgbcolor
fill
1 0.515253 scale
0 -0.1 translate
0 -1.78797 translate
1 -0.338398 scale
newpath
0 0 moveto
(C) true charpath
0.8 0.8 2.4 setrgbcolor
fill
1 -2.9551 scale
0 1.78797 translate
0 -5.23753 translate
1 -0.451817 scale
newpath
0 0 moveto
(T) true charpath
0.8 0.9 0.8 setrgbcolor
fill
1 -2.21328 scale
0 5.23753 translate
7.65 0 translate
0 0.1 translate
1 0.206948 scale
newpath
0 0 moveto
(G) true charpath
1 0.7 0 setrgbcolor
fill
1 4.83212 scale
0 -0.1 translate
0 2.51524 translate
1 1.07128 scale
newpath
0 0 moveto
(A) true charpath
8 0 0 setrgbcolor
fill
1 0.933466 scale
0 -2.51524 translate
0 -0.1 translate
1 -0.111267 scale
newpath
0 0 moveto
(C) true charpath
0.8 0.8 2.4 setrgbcolor
fill
1 -8.98743 scale
0 0.1 translate
0 -1.76237 translate
1 -0.198327 scale
newpath
0 0 moveto
(T) true charpath
0.8 0.9 0.8 setrgbcolor
fill
1 -5.04217 scale
0 1.76237 translate
7.65 0 translate
0 0.1 translate
1 0.999775 scale
newpath
0 0 moveto
(A) true charpath
8 0 0 setrgbcolor
fill
1 1.00023 scale
0 -0.1 translate
0 -0.1 translate
1 -0.255525 scale
newpath
0 0 moveto
(T) true charpath
0.8 0.9 0.8 setrgbcolor
fill
1 -3.91351 scale
0 0.1 translate
7.65 0 translate
0 -0.1 translate
1 -0.12816 scale
newpath
0 0 moveto
(A) true charpath
2.4 0.8 0.8 setrgbcolor
fill
1 -7.80276 scale
0 0.1 translate
0 0.1 translate
1 1.56912 scale
newpath
0 0 moveto
(T) true charpath
0 0.5 0 setrgbcolor
fill
1 0.637299 scale
0 -0.1 translate
0 -1.89529 translate
1 -0.310983 scale
newpath
0 0 moveto
(G) true charpath
1 0.94 0.8 setrgbcolor
fill
1 -3.21561 scale
0 1.89529 translate
7.65 0 translate
0 0.1 translate
1 2.19076 scale
newpath
0 0 moveto
(A) true charpath
8 0 0 setrgbcolor
fill
1 0.456462 scale
0 -0.1 translate
0 -0.1 translate
1 -0.428951 scale
newpath
0 0 moveto
(T) true charpath
0.8 0.9 0.8 setrgbcolor
fill
1 -2.33127 scale
0 0.1 translate
0 -4.26209 translate
1 -0.486584 scale
newpath
0 0 moveto
(C) true charpath
0.8 0.8 2.4 setrgbcolor
fill
1 -2.05514 scale
0 4.26209 translate
0 -8.87766 translate
1 -0.496992 scale
newpath
0 0 moveto
(G) true charpath
1 0.94 0.8 setrgbcolor
fill
1 -2.01211 scale
0 8.87766 translate
7.65 0 translate
0 0.1 translate
1 1.12473 scale
newpath
0 0 moveto
(A) true charpath
8 0 0 setrgbcolor
fill
1 0.889103 scale
0 -0.1 translate
0 -0.1 translate
1 -0.269064 scale
newpath
0 0 moveto
(T) true charpath
0.8 0.9 0.8 setrgbcolor
fill
1 -3.71659 scale
0 0.1 translate
7.65 0 translate
0 0.1 translate
1 0.219435 scale
newpath
0 0 moveto
(C) true charpath
0 0 8 setrgbcolor
fill
1 4.55716 scale
0 -0.1 translate
0 2.6135 translate
1 1.03997 scale
newpath
0 0 moveto
(T) true charpath
0 0.5 0 setrgbcolor
fill
1 0.961565 scale
0 -2.6135 translate
0 -0.1 translate
1 -0.127765 scale
newpath
0 0 moveto
(G) true charpath
1 0.94 0.8 setrgbcolor
fill
1 -7.82686 scale
0 0.1 translate
0 -1.89219 translate
1 -0.160264 scale
newpath
0 0 moveto
(A) true charpath
2.4 0.8 0.8 setrgbcolor
fill
1 -6.2397 scale
0 1.89219 translate
7.65 0 translate
0 0.1 translate
1 2.30739 scale
newpath
0 0 moveto
(T) true charpath
0 0.5 0 setrgbcolor
fill
1 0.43339 scale
0 -0.1 translate
0 -0.1 translate
1 -0.588671 scale
newpath
0 0 moveto
(A) true charpath
2.4 0.8 0.8 setrgbcolor
fill
1 -1.69874 scale
0 0.1 translate
0 -5.51886 translate
1 -0.6887 scale
newpath
0 0 moveto
(C) true charpath
0.8 0.8 2.4 setrgbcolor
fill
1 -1.45201 scale
0 5.51886 translate
0 -11.7248 translate
1 -0.691124 scale
newpath
0 0 moveto
(G) true charpath
1 0.94 0.8 setrgbcolor
fill
1 -1.44692 scale
0 11.7248 translate
7.65 0 translate
0 -0.1 translate
1 -0.0886929 scale
newpath
0 0 moveto
(G) true charpath
1 0.94 0.8 setrgbcolor
fill
1 -11.2749 scale
0 0.1 translate
0 0.1 translate
1 1.28902 scale
newpath
0 0 moveto
(A) true charpath
8 0 0 setrgbcolor
fill
1 0.775786 scale
0 -0.1 translate
0 -1.58474 translate
1 -0.199055 scale
newpath
0 0 moveto
(T) true charpath
0.8 0.9 0.8 setrgbcolor
fill
1 -5.02375 scale
0 1.58474 translate
7.65 0 translate
0 -0.1 translate
1 -0.244094 scale
newpath
0 0 moveto
(C) true charpath
0.8 0.8 2.4 setrgbcolor
fill
1 -4.09678 scale
0 0.1 translate
0 0.1 translate
1 2.04547 scale
newpath
0 0 moveto
(T) true charpath
0 0.5 0 setrgbcolor
fill
1 0.488885 scale
0 -0.1 translate
0 -2.80753 translate
1 -0.381833 scale
newpath
0 0 moveto
(A) true charpath
2.4 0.8 0.8 setrgbcolor
fill
1 -2.61894 scale
0 2.80753 translate
0 -6.59887 translate
1 -0.410327 scale
newpath
0 0 moveto
(G) true charpath
1 0.94 0.8 setrgbcolor
fill
1 -2.43708 scale
0 6.59887 translate
7.65 0 translate
0 0.1 translate
1 2.24141 scale
newpath
0 0 moveto
(A) true charpath
8 0 0 setrgbcolor
fill
1 0.446149 scale
0 -0.1 translate
0 -0.1 translate
1 -0.503189 scale
newpath
0 0 moveto
(T) true charpath
0.8 0.9 0.8 setrgbcolor
fill
1 -1.98733 scale
0 0.1 translate
0 -4.84624 translate
1 -0.518269 scale
newpath
0 0 moveto
(G) true charpath
1 0.94 0.8 setrgbcolor
fill
1 -1.9295 scale
0 4.84624 translate
0 -9.71113 translate
1 -0.591906 scale
newpath
0 0 moveto
(C) true charpath
0.8 0.8 2.4 setrgbcolor
fill
1 -1.68946 scale
0 9.71113 translate
7.65 0 translate
0 -0.1 translate
1 -0.0422528 scale
newpath
0 0 moveto
(G) true charpath
1 0.94 0.8 setrgbcolor
fill
1 -23.6671 scale
0 0.1 translate
0 0.1 translate
1 1.04717 scale
newpath
0 0 moveto
(A) true charpath
8 0 0 setrgbcolor
fill
1 0.954951 scale
0 -0.1 translate
0 -1.21933 translate
1 -0.113006 scale
newpath
0 0 moveto
(T) true charpath
0.8 0.9 0.8 setrgbcolor
fill
1 -8.84908 scale
0 1.21933 translate
7.65 0 translate
0 -0.1 translate
1 -0.162915 scale
newpath
0 0 moveto
(C) true charpath
0.8 0.8 2.4 setrgbcolor
fill
1 -6.13816 scale
0 0.1 translate
0 0.1 translate
1 1.44754 scale
newpath
0 0 moveto
(G) true charpath
1 0.7 0 setrgbcolor
fill
1 0.690827 scale
0 -0.1 translate
0 -2.16877 translate
1 -0.343762 scale
newpath
0 0 moveto
(T) true charpath
0.8 0.9 0.8 setrgbcolor
fill
1 -2.90899 scale
0 2.16877 translate
7.65 0 translate
0 0.1 translate
1 2.17034 scale
newpath
0 0 moveto
(A) true charpath
8 0 0 setrgbcolor
fill
1 0.460758 scale
0 -0.1 translate
0 -0.1 translate
1 -0.367017 scale
newpath
0 0 moveto
(G) true charpath
1 0.94 0.8 setrgbcolor
fill
1 -2.72467 scale
0 0.1 translate
0 -3.77476 translate
1 -0.469976 scale
newpath
0 0 moveto
(T) true charpath
0.8 0.9 0.8 setrgbcolor
fill
1 -2.12777 scale
0 3.77476 translate
0 -8.25966 translate
1 -0.522032 scale
newpath
0 0 moveto
(C) true charpath
0.8 0.8 2.4 setrgbcolor
fill
1 -1.91559 scale
0 8.25966 translate
7.65 0 translate
7.65 0 translate
-214.2 -23.1593 translate
newpath
-3.825 -1.9125 moveto
221.85 0 rlineto
0 45.9 rlineto
-221.85 0 rlineto
0 -45.9 rlineto
closepath
0 0 0 setrgbcolor
stroke
-275.4 0 translate
0 18.1779 translate
/Helvetica findfont
5.61816 scalefont
setfont
newpath
0 0 moveto
(Motif Name:) true charpath
0 0 0 setrgbcolor
fill
70.227 0 translate
/Helvetica-Bold findfont
5.61816 scalefont
setfont
newpath
0 0 moveto
(CM000663.2_40494898-40496056(+)_1|1|1x0) true charpath
0 0 0 setrgbcolor
fill
-70.227 0 translate
0 -68.25 translate
0 29.125 translate
/Helvetica findfont
8.262 scalefont
setfont
newpath
0 0 moveto
(Gene:) true charpath
0 0 0 setrgbcolor
fill
42.1362 0 translate
/Helvetica-Bold findfont
8.262 scalefont
setfont
newpath
0 0 moveto
(CM000663.2_40546518-40547457(+)_1) true charpath
0 0 0 setrgbcolor
fill
-42.1362 0 translate
-30.6 -29.125 translate
306 0 translate
2.10375 0 translate
/Helvetica findfont
5.508 scalefont
setfont
newpath
0 0 moveto
(1) true charpath
0 0 0 setrgbcolor
fill
7.65 0 translate
newpath
0 0 moveto
(2) true charpath
0 0 0 setrgbcolor
fill
7.65 0 translate
newpath
0 0 moveto
(3) true charpath
0 0 0 setrgbcolor
fill
7.65 0 translate
newpath
0 0 moveto
(4) true charpath
0 0 0 setrgbcolor
fill
7.65 0 translate
newpath
0 0 moveto
(5) true charpath
0 0 0 setrgbcolor
fill
7.65 0 translate
newpath
0 0 moveto
(6) true charpath
0 0 0 setrgbcolor
fill
7.65 0 translate
newpath
0 0 moveto
(7) true charpath
0 0 0 setrgbcolor
fill
7.65 0 translate
newpath
0 0 moveto
(8) true charpath
0 0 0 setrgbcolor
fill
7.65 0 translate
newpath
0 0 moveto
(9) true charpath
0 0 0 setrgbcolor
fill
7.65 0 translate
newpath
0 0 moveto
(0) true charpath
0 0 0 setrgbcolor
fill
7.65 0 translate
newpath
0 0 moveto
(1) true charpath
0 0 0 setrgbcolor
fill
7.65 0 translate
newpath
0 0 moveto
(2) true charpath
0 0 0 setrgbcolor
fill
7.65 0 translate
newpath
0 0 moveto
(3) true charpath
0 0 0 setrgbcolor
fill
7.65 0 translate
newpath
0 0 moveto
(4) true charpath
0 0 0 setrgbcolor
fill
7.65 0 translate
newpath
0 0 moveto
(5) true charpath
0 0 0 setrgbcolor
fill
7.65 0 translate
newpath
0 0 moveto
(6) true charpath
0 0 0 setrgbcolor
fill
7.65 0 translate
newpath
0 0 moveto
(7) true charpath
0 0 0 setrgbcolor
fill
7.65 0 translate
newpath
0 0 moveto
(8) true charpath
0 0 0 setrgbcolor
fill
7.65 0 translate
newpath
0 0 moveto
(9) true charpath
0 0 0 setrgbcolor
fill
7.65 0 translate
newpath
0 0 moveto
(0) true charpath
0 0 0 setrgbcolor
fill
7.65 0 translate
newpath
0 0 moveto
(1) true charpath
0 0 0 setrgbcolor
fill
7.65 0 translate
newpath
0 0 moveto
(2) true charpath
0 0 0 setrgbcolor
fill
7.65 0 translate
newpath
0 0 moveto
(3) true charpath
0 0 0 setrgbcolor
fill
7.65 0 translate
newpath
0 0 moveto
(4) true charpath
0 0 0 setrgbcolor
fill
7.65 0 translate
newpath
0 0 moveto
(5) true charpath
0 0 0 setrgbcolor
fill
7.65 0 translate
-193.354 0 translate
0 3.93429 translate
0 19.225 translate
/Helvetica findfont
5.508 scalefont
setfont
198.9 -1.57371 translate
newpath
0 0 moveto
(0) true charpath
0 0 0 setrgbcolor
fill
0 19.125 translate
newpath
0 0 moveto
(+0.57) true charpath
0 0 0 setrgbcolor
fill
0 -38.25 translate
newpath
0 0 moveto
(-2.98) true charpath
0 0 0 setrgbcolor
fill
-198.9 19.125 translate
0 1.57371 translate
/Helvetica-Bold findfont
11.016 scalefont
setfont
0 0.1 translate
1 1.60886 scale
newpath
0 0 moveto
(A) true charpath
8 0 0 setrgbcolor
fill
1 0.621557 scale
0 -0.1 translate
0 -0.1 translate
1 -0.225833 scale
newpath
0 0 moveto
(G) true charpath
1 0.94 0.8 setrgbcolor
fill
1 -4.42805 scale
0 0.1 translate
0 -2.66384 translate
1 -0.308304 scale
newpath
0 0 moveto
(T) true charpath
0.8 0.9 0.8 setrgbcolor
fill
1 -3.24356 scale
0 2.66384 translate
7.65 0 translate
0 0.1 translate
1 2.11573 scale
newpath
0 0 moveto
(A) true charpath
8 0 0 setrgbcolor
fill
1 0.472649 scale
0 -0.1 translate
0 -0.1 translate
1 -0.334634 scale
newpath
0 0 moveto
(G) true charpath
1 0.94 0.8 setrgbcolor
fill
1 -2.98834 scale
0 0.1 translate
0 -3.51995 translate
1 -0.432112 scale
newpath
0 0 moveto
(C) true charpath
0.8 0.8 2.4 setrgbcolor
fill
1 -2.31422 scale
0 3.51995 translate
0 -7.7069 translate
1 -0.460076 scale
newpath
0 0 moveto
(T) true charpath
0.8 0.9 0.8 setrgbcolor
fill
1 -2.17355 scale
0 7.7069 translate
7.65 0 translate
0 0.1 translate
1 2.03239 scale
newpath
0 0 moveto
(A) true charpath
8 0 0 setrgbcolor
fill
1 0.492032 scale
0 -0.1 translate
0 -0.1 translate
1 -0.332316 scale
newpath
0 0 moveto
(C) true charpath
0.8 0.8 2.4 setrgbcolor
fill
1 -3.00918 scale
0 0.1 translate
0 -3.50171 translate
1 -0.340809 scale
newpath
0 0 moveto
(G) true charpath
1 0.94 0.8 setrgbcolor
fill
1 -2.93419 scale
0 3.50171 translate
0 -6.97025 translate
1 -0.348722 scale
newpath
0 0 moveto
(T) true charpath
0.8 0.9 0.8 setrgbcolor
fill
1 -2.86761 scale
0 6.97025 translate
7.65 0 translate
0 -0.1 translate
1 -0.105932 scale
newpath
0 0 moveto
(C) true charpath
0.8 0.8 2.4 setrgbcolor
fill
1 -9.44005 scale
0 0.1 translate
0 0.1 translate
1 1.31618 scale
newpath
0 0 moveto
(G) true charpath
1 0.7 0 setrgbcolor
fill
1 0.759773 scale
0 -0.1 translate
0 -1.72039 translate
1 -0.23864 scale
newpath
0 0 moveto
(A) true charpath
2.4 0.8 0.8 setrgbcolor
fill
1 -4.19041 scale
0 1.72039 translate
7.65 0 translate
0 -0.1 translate
1 -0.0720404 scale
newpath
0 0 moveto
(T) true charpath
0.8 0.9 0.8 setrgbcolor
fill
1 -13.8811 scale
0 0.1 translate
0 -1.45371 translate
1 -0.108853 scale
newpath
0 0 moveto
(A) true charpath
2.4 0.8 0.8 setrgbcolor
fill
1 -9.18674 scale
0 1.45371 translate
0 0.1 translate
1 1.67433 scale
newpath
0 0 moveto
(G) true charpath
1 0.7 0 setrgbcolor
fill
1 0.597253 scale
0 -0.1 translate
0 -3.09708 translate
1 -0.4015 scale
newpath
0 0 moveto
(C) true charpath
0.8 0.8 2.4 setrgbcolor
fill
1 -2.49066 scale
0 3.09708 translate
7.65 0 translate
0 -0.1 translate
1 -0.177066 scale
newpath
0 0 moveto
(T) true charpath
0.8 0.9 0.8 setrgbcolor
fill
1 -5.6476 scale
0 0.1 translate
0 0.1 translate
1 1.61461 scale
newpath
0 0 moveto
(G) true charpath
1 0.7 0 setrgbcolor
fill
1 0.619343 scale
0 -0.1 translate
0 -2.28012 translate
1 -0.50297 scale
newpath
0 0 moveto
(C) true charpath
0.8 0.8 2.4 setrgbcolor
fill
1 -1.98819 scale
0 2.28012 translate
7.65 0 translate
0 -0.1 translate
1 -0.101141 scale
newpath
0 0 moveto
(T) true charpath
0.8 0.9 0.8 setrgbcolor
fill
1 -9.88716 scale
0 0.1 translate
0 0.1 translate
1 1.4235 scale
newpath
0 0 moveto
(A) true charpath
8 0 0 setrgbcolor
fill
1 0.702492 scale
0 -0.1 translate
0 -1.68269 translate
1 -0.298234 scale
newpath
0 0 moveto
(C) true charpath
0.8 0.8 2.4 setrgbcolor
fill
1 -3.35307 scale
0 1.68269 translate
7.65 0 translate
0 0.1 translate
1 0.747797 scale
newpath
0 0 moveto
(A) true charpath
8 0 0 setrgbcolor
fill
1 1.33726 scale
0 -0.1 translate
0 -0.1 translate
1 -0.16764 scale
newpath
0 0 moveto
(G) true charpath
1 0.94 0.8 setrgbcolor
fill
1 -5.96516 scale
0 0.1 translate
7.65 0 translate
0 0.1 translate
1 0.0459416 scale
newpath
0 0 moveto
(A) true charpath
8 0 0 setrgbcolor
fill
1 21.7668 scale
0 -0.1 translate
0 1.24835 translate
1 0.425393 scale
newpath
0 0 moveto
(T) true charpath
0 0.5 0 setrgbcolor
fill
1 2.35077 scale
0 -1.24835 translate
0 -0.1 translate
1 -0.0246811 scale
newpath
0 0 moveto
(G) true charpath
1 0.94 0.8 setrgbcolor
fill
1 -40.5168 scale
0 0.1 translate
7.65 0 translate
0 0.1 translate
1 0.00743098 scale
newpath
0 0 moveto
(A) true charpath
8 0 0 setrgbcolor
fill
1 134.572 scale
0 -0.1 translate
0 0.945328 translate
1 0.190025 scale
newpath
0 0 moveto
(T) true charpath
0 0.5 0 setrgbcolor
fill
1 5.26246 scale
0 -0.945328 translate
0 3.22741 translate
1 0.478714 scale
newpath
0 0 moveto
(G) true charpath
1 0.7 0 setrgbcolor
fill
1 2.08893 scale
0 -3.22741 translate
0 -0.1 translate
1 -0.216474 scale
newpath
0 0 moveto
(C) true charpath
0.8 0.8 2.4 setrgbcolor
fill
1 -4.61949 scale
0 0.1 translate
7.65 0 translate
0 0.1 translate
1 0.730488 scale
newpath
0 0 moveto
(C) true charpath
0 0 8 setrgbcolor
fill
1 1.36895 scale
0 -0.1 translate
0 6.63475 translate
1 0.944982 scale
newpath
0 0 moveto
(T) true charpath
0 0.5 0 setrgbcolor
fill
1 1.05822 scale
0 -6.63475 translate
0 -0.1 translate
1 -0.192624 scale
newpath
0 0 moveto
(G) true charpath
1 0.94 0.8 setrgbcolor
fill
1 -5.19145 scale
0 0.1 translate
0 -2.40254 translate
1 -0.389093 scale
newpath
0 0 moveto
(A) true charpath
2.4 0.8 0.8 setrgbcolor
fill
1 -2.57008 scale
0 2.40254 translate
7.65 0 translate
0 0.1 translate
1 2.32799 scale
newpath
0 0 moveto
(T) true charpath
0 0.5 0 setrgbcolor
fill
1 0.429554 scale
0 -0.1 translate
0 -0.1 translate
1 -0.633514 scale
newpath
0 0 moveto
(C) true charpath
0.8 0.8 2.4 setrgbcolor
fill
1 -1.5785 scale
0 0.1 translate
0 -5.87171 translate
1 -0.636468 scale
newpath
0 0 moveto
(A) true charpath
2.4 0.8 0.8 setrgbcolor
fill
1 -1.57117 scale
0 5.87171 translate
0 -11.6667 translate
1 -0.818559 scale
newpath
0 0 moveto
(G) true charpath
1 0.94 0.8 setrgbcolor
fill
1 -1.22166 scale
0 11.6667 translate
7.65 0 translate
0 -0.1 translate
1 -0.0581375 scale
newpath
0 0 moveto
(C) true charpath
0.8 0.8 2.4 setrgbcolor
fill
1 -17.2006 scale
0 0.1 translate
0 -1.34432 translate
1 -0.0927472 scale
newpath
0 0 moveto
(T) true charpath
0.8 0.9 0.8 setrgbcolor
fill
1 -10.782 scale
0 1.34432 translate
0 0.1 translate
1 1.21177 scale
newpath
0 0 moveto
(A) true charpath
8 0 0 setrgbcolor
fill
1 0.825237 scale
0 -0.1 translate
7.65 0 translate
0 -0.1 translate
1 -0.0918727 scale
newpath
0 0 moveto
(G) true charpath
1 0.94 0.8 setrgbcolor
fill
1 -10.8846 scale
0 0.1 translate
0 -1.60976 translate
1 -0.14422 scale
newpath
0 0 moveto
(A) true charpath
2.4 0.8 0.8 setrgbcolor
fill
1 -6.93385 scale
0 1.60976 translate
0 0.1 translate
1 1.32353 scale
newpath
0 0 moveto
(T) true charpath
0 0.5 0 setrgbcolor
fill
1 0.755555 scale
0 -0.1 translate
7.65 0 translate
0 -0.1 translate
1 -0.25306 scale
newpath
0 0 moveto
(A) true charpath
2.4 0.8 0.8 setrgbcolor
fill
1 -3.95163 scale
0 0.1 translate
0 0.1 translate
1 2.03645 scale
newpath
0 0 moveto
(T) true charpath
0 0.5 0 setrgbcolor
fill
1 0.491052 scale
0 -0.1 translate
0 -2.87808 translate
1 -0.374084 scale
newpath
0 0 moveto
(G) true charpath
1 0.94 0.8 setrgbcolor
fill
1 -2.6732 scale
0 2.87808 translate
0 -6.60844 translate
1 -0.425681 scale
newpath
0 0 moveto
(C) true charpath
0.8 0.8 2.4 setrgbcolor
fill
1 -2.34918 scale
0 6.60844 translate
7.65 0 translate
0 0.1 translate
1 0.737747 scale
newpath
0 0 moveto
(A) true charpath
8 0 0 setrgbcolor
fill
1 1.35548 scale
0 -0.1 translate
0 -0.1 translate
1 -0.0816001 scale
newpath
0 0 moveto
(C) true charpath
0.8 0.8 2.4 setrgbcolor
fill
1 -12.2549 scale
0 0.1 translate
7.65 0 translate
0 -0.1 translate
1 -0.0477353 scale
newpath
0 0 moveto
(G) true charpath
1 0.94 0.8 setrgbcolor
fill
1 -20.9489 scale
0 0.1 translate
0 -1.26247 translate
1 -0.130535 scale
newpath
0 0 moveto
(A) true charpath
2.4 0.8 0.8 setrgbcolor
fill
1 -7.66077 scale
0 1.26247 translate
0 -3.07645 translate
1 -0.180935 scale
newpath
0 0 moveto
(C) true charpath
0.8 0.8 2.4 setrgbcolor
fill
1 -5.52684 scale
0 3.07645 translate
0 0.1 translate
1 1.50828 scale
newpath
0 0 moveto
(T) true charpath
0 0.5 0 setrgbcolor
fill
1 0.663005 scale
0 -0.1 translate
7.65 0 translate
0 0.1 translate
1 2.12324 scale
newpath
0 0 moveto
(T) true charpath
0 0.5 0 setrgbcolor
fill
1 0.470977 scale
0 -0.1 translate
0 -0.1 translate
1 -0.365203 scale
newpath
0 0 moveto
(A) true charpath
2.4 0.8 0.8 setrgbcolor
fill
1 -2.73821 scale
0 0.1 translate
0 -3.76048 translate
1 -0.390802 scale
newpath
0 0 moveto
(G) true charpath
1 0.94 0.8 setrgbcolor
fill
1 -2.55884 scale
0 3.76048 translate
0 -7.62239 translate
1 -0.489752 scale
newpath
0 0 moveto
(C) true charpath
0.8 0.8 2.4 setrgbcolor
fill
1 -2.04185 scale
0 7.62239 translate
7.65 0 translate
0 0.1 translate
1 0.411938 scale
newpath
0 0 moveto
(T) true charpath
0 0.5 0 setrgbcolor
fill
1 2.42755 scale
0 -0.1 translate
0 -0.1 translate
1 -0.00520798 scale
newpath
0 0 moveto
(C) true charpath
0.8 0.8 2.4 setrgbcolor
fill
1 -192.013 scale
0 0.1 translate
7.65 0 translate
0 0.1 translate
1 2.32108 scale
newpath
0 0 moveto
(G) true charpath
1 0.7 0 setrgbcolor
fill
1 0.430835 scale
0 -0.1 translate
0 -0.1 translate
1 -0.592941 scale
newpath
0 0 moveto
(T) true charpath
0.8 0.9 0.8 setrgbcolor
fill
1 -1.68651 scale
0 0.1 translate
0 -5.55246 translate
1 -0.678431 scale
newpath
0 0 moveto
(A) true charpath
2.4 0.8 0.8 setrgbcolor
fill
1 -1.47399 scale
0 5.55246 translate
0 -11.6776 translate
1 -0.764643 scale
newpath
0 0 moveto
(C) true charpath
0.8 0.8 2.4 setrgbcolor
fill
1 -1.3078 scale
0 11.6776 translate
7.65 0 translate
0 0.1 translate
1 2.33056 scale
newpath
0 0 moveto
(G) true charpath
1 0.7 0 setrgbcolor
fill
1 0.429082 scale
0 -0.1 translate
0 -0.1 translate
1 -0.557116 scale
newpath
0 0 moveto
(A) true charpath
2.4 0.8 0.8 setrgbcolor
fill
1 -1.79496 scale
0 0.1 translate
0 -5.27056 translate
1 -0.752311 scale
newpath
0 0 moveto
(T) true charpath
0.8 0.9 0.8 setrgbcolor
fill
1 -1.32924 scale
0 5.27056 translate
0 -11.977 translate
1 -0.821129 scale
newpath
0 0 moveto
(C) true charpath
0.8 0.8 2.4 setrgbcolor
fill
1 -1.21784 scale
0 11.977 translate
7.65 0 translate
0 -0.1 translate
1 -0.226397 scale
newpath
0 0 moveto
(A) true charpath
2.4 0.8 0.8 setrgbcolor
fill
1 -4.41701 scale
0 0.1 translate
0 -2.66828 translate
1 -0.235748 scale
newpath
0 0 moveto
(T) true charpath
0.8 0.9 0.8 setrgbcolor
fill
1 -4.24182 scale
0 2.66828 translate
0 -5.31014 translate
1 -0.250622 scale
newpath
0 0 moveto
(C) true charpath
0.8 0.8 2.4 setrgbcolor
fill
1 -3.99008 scale
0 5.31014 translate
0 0.1 translate
1 1.84997 scale
newpath
0 0 moveto
(G) true charpath
1 0.7 0 setrgbcolor
fill
1 0.540549 scale
0 -0.1 translate
7.65 0 translate
0 -0.1 translate
1 -0.133331 scale
newpath
0 0 moveto
(A) true charpath
2.4 0.8 0.8 setrgbcolor
fill
1 -7.50014 scale
0 0.1 translate
0 0.1 translate
1 2.05333 scale
newpath
0 0 moveto
(G) true charpath
1 0.7 0 setrgbcolor
fill
1 0.487015 scale
0 -0.1 translate
0 -1.93598 translate
1 -0.532527 scale
newpath
0 0 moveto
(T) true charpath
0.8 0.9 0.8 setrgbcolor
fill
1 -1.87784 scale
0 1.93598 translate
0 -6.91306 translate
1 -0.586137 scale
newpath
0 0 moveto
(C) true charpath
0.8 0.8 2.4 setrgbcolor
fill
1 -1.70609 scale
0 6.91306 translate
7.65 0 translate
0 0.1 translate
1 1.57852 scale
newpath
0 0 moveto
(G) true charpath
1 0.7 0 setrgbcolor
fill
1 0.633503 scale
0 -0.1 translate
0 -0.1 translate
1 -0.230328 scale
newpath
0 0 moveto
(A) true charpath
2.4 0.8 0.8 setrgbcolor
fill
1 -4.34164 scale
0 0.1 translate
0 -2.69921 translate
1 -0.348781 scale
newpath
0 0 moveto
(C) true charpath
0.8 0.8 2.4 setrgbcolor
fill
1 -2.86713 scale
0 2.69921 translate
7.65 0 translate
7.65 0 translate
-191.25 -23.1593 translate
newpath
-3.825 -1.9125 moveto
198.9 0 rlineto
0 45.9 rlineto
-198.9 0 rlineto
0 -45.9 rlineto
closepath
0 0 0 setrgbcolor
stroke
-275.4 0 translate
0 18.1779 translate
/Helvetica findfont
5.61816 scalefont
setfont
newpath
0 0 moveto
(Motif Name:) true charpath
0 0 0 setrgbcolor
fill
70.227 0 translate
/Helvetica-Bold findfont
5.61816 scalefont
setfont
newpath
0 0 moveto
(CM000663.2_40546518-40547457(+)_1|1|1x0) true charpath
0 0 0 setrgbcolor
fill
-70.227 0 translate
0 -68.25 translate
0 29.125 translate
/Helvetica findfont
8.262 scalefont
setfont
newpath
0 0 moveto
(Gene:) true charpath
0 0 0 setrgbcolor
fill
42.1362 0 translate
/Helvetica-Bold findfont
8.262 scalefont
setfont
newpath
0 0 moveto
(CM000663.2_42850898-42851810(+)_1) true charpath
0 0 0 setrgbcolor
fill
-42.1362 0 translate
-30.6 -29.125 translate
306 0 translate
2.10375 0 translate
/Helvetica findfont
5.508 scalefont
setfont
newpath
0 0 moveto
(1) true charpath
0 0 0 setrgbcolor
fill
7.65 0 translate
newpath
0 0 moveto
(2) true charpath
0 0 0 setrgbcolor
fill
7.65 0 translate
newpath
0 0 moveto
(3) true charpath
0 0 0 setrgbcolor
fill
7.65 0 translate
newpath
0 0 moveto
(4) true charpath
0 0 0 setrgbcolor
fill
7.65 0 translate
newpath
0 0 moveto
(5) true charpath
0 0 0 setrgbcolor
fill
7.65 0 translate
newpath
0 0 moveto
(6) true charpath
0 0 0 setrgbcolor
fill
7.65 0 translate
newpath
0 0 moveto
(7) true charpath
0 0 0 setrgbcolor
fill
7.65 0 translate
newpath
0 0 moveto
(8) true charpath
0 0 0 setrgbcolor
fill
7.65 0 translate
newpath
0 0 moveto
(9) true charpath
0 0 0 setrgbcolor
fill
7.65 0 translate
newpath
0 0 moveto
(0) true charpath
0 0 0 setrgbcolor
fill
7.65 0 translate
newpath
0 0 moveto
(1) true charpath
0 0 0 setrgbcolor
fill
7.65 0 translate
newpath
0 0 moveto
(2) true charpath
0 0 0 setrgbcolor
fill
7.65 0 translate
newpath
0 0 moveto
(3) true charpath
0 0 0 setrgbcolor
fill
7.65 0 translate
newpath
0 0 moveto
(4) true charpath
0 0 0 setrgbcolor
fill
7.65 0 translate
newpath
0 0 moveto
(5) true charpath
0 0 0 setrgbcolor
fill
7.65 0 translate
newpath
0 0 moveto
(6) true charpath
0 0 0 setrgbcolor
fill
7.65 0 translate
newpath
0 0 moveto
(7) true charpath
0 0 0 setrgbcolor
fill
7.65 0 translate
newpath
0 0 moveto
(8) true charpath
0 0 0 setrgbcolor
fill
7.65 0 translate
newpath
0 0 moveto
(9) true charpath
0 0 0 setrgbcolor
fill
7.65 0 translate
newpath
0 0 moveto
(0) true charpath
0 0 0 setrgbcolor
fill
7.65 0 translate
newpath
0 0 moveto
(1) true charpath
0 0 0 setrgbcolor
fill
7.65 0 translate
newpath
0 0 moveto
(2) true charpath
0 0 0 setrgbcolor
fill
7.65 0 translate
-170.404 0 translate
0 3.93429 translate
0 19.225 translate
/Helvetica findfont
5.508 scalefont
setfont
175.95 -1.57371 translate
newpath
0 0 moveto
(0) true charpath
0 0 0 setrgbcolor
fill
0 19.125 translate
newpath
0 0 moveto
(+0.57) true charpath
0 0 0 setrgbcolor
fill
0 -38.25 translate
newpath
0 0 moveto
(-3.19) true charpath
0 0 0 setrgbcolor
fill
-175.95 19.125 translate
0 1.57371 translate
/Helvetica-Bold findfont
11.016 scalefont
setfont
0 0.1 translate
1 2.16008 scale
newpath
0 0 moveto
(G) true charpath
1 0.7 0 setrgbcolor
fill
1 0.462945 scale
0 -0.1 translate
0 -0.1 translate
1 -0.361188 scale
newpath
0 0 moveto
(A) true charpath
2.4 0.8 0.8 setrgbcolor
fill
1 -2.76864 scale
0 0.1 translate
0 -3.72889 translate
1 -0.458443 scale
newpath
0 0 moveto
(C) true charpath
0.8 0.8 2.4 setrgbcolor
fill
1 -2.1813 scale
0 3.72889 translate
0 -8.12303 translate
1 -0.509229 scale
newpath
0 0 moveto
(T) true charpath
0.8 0.9 0.8 setrgbcolor
fill
1 -1.96375 scale
0 8.12303 translate
7.65 0 translate
0 -0.1 translate
1 -0.272621 scale
newpath
0 0 moveto
(T) true charpath
0.8 0.9 0.8 setrgbcolor
fill
1 -3.66809 scale
0 0.1 translate
0 0.1 translate
1 1.98641 scale
newpath
0 0 moveto
(A) true charpath
8 0 0 setrgbcolor
fill
1 0.50342 scale
0 -0.1 translate
0 -3.032 translate
1 -0.275982 scale
newpath
0 0 moveto
(G) true charpath
1 0.94 0.8 setrgbcolor
fill
1 -3.62343 scale
0 3.032 translate
0 -5.99044 translate
1 -0.354639 scale
newpath
0 0 moveto
(C) true charpath
0.8 0.8 2.4 setrgbcolor
fill
1 -2.81977 scale
0 5.99044 translate
7.65 0 translate
0 0.1 translate
1 2.21634 scale
newpath
0 0 moveto
(G) true charpath
1 0.7 0 setrgbcolor
fill
1 0.451195 scale
0 -0.1 translate
0 -0.1 translate
1 -0.357923 scale
newpath
0 0 moveto
(A) true charpath
2.4 0.8 0.8 setrgbcolor
fill
1 -2.7939 scale
0 0.1 translate
0 -3.7032 translate
1 -0.572067 scale
newpath
0 0 moveto
(T) true charpath
0.8 0.9 0.8 setrgbcolor
fill
1 -1.74805 scale
0 3.7032 translate
0 -8.9914 translate
1 -0.648346 scale
newpath
0 0 moveto
(C) true charpath
0.8 0.8 2.4 setrgbcolor
fill
1 -1.54239 scale
0 8.9914 translate
7.65 0 translate
0 -0.1 translate
1 -0.108835 scale
newpath
0 0 moveto
(T) true charpath
0.8 0.9 0.8 setrgbcolor
fill
1 -9.18826 scale
0 0.1 translate
0 0.1 translate
1 1.2519 scale
newpath
0 0 moveto
(C) true charpath
0 0 8 setrgbcolor
fill
1 0.798786 scale
0 -0.1 translate
0 -1.74323 translate
1 -0.205478 scale
newpath
0 0 moveto
(G) true charpath
1 0.94 0.8 setrgbcolor
fill
1 -4.8667 scale
0 1.74323 translate
7.65 0 translate
0 0.1 translate
1 2.30087 scale
newpath
0 0 moveto
(A) true charpath
8 0 0 setrgbcolor
fill
1 0.434618 scale
0 -0.1 translate
0 -0.1 translate
1 -0.599707 scale
newpath
0 0 moveto
(T) true charpath
0.8 0.9 0.8 setrgbcolor
fill
1 -1.66748 scale
0 0.1 translate
0 -5.6057 translate
1 -0.652893 scale
newpath
0 0 moveto
(C) true charpath
0.8 0.8 2.4 setrgbcolor
fill
1 -1.53164 scale
0 5.6057 translate
0 -11.5299 translate
1 -0.670446 scale
newpath
0 0 moveto
(G) true charpath
1 0.94 0.8 setrgbcolor
fill
1 -1.49154 scale
0 11.5299 translate
7.65 0 translate
0 0.1 translate
1 2.33056 scale
newpath
0 0 moveto
(C) true charpath
0 0 8 setrgbcolor
fill
1 0.429082 scale
0 -0.1 translate
0 -0.1 translate
1 -0.660513 scale
newpath
0 0 moveto
(T) true charpath
0.8 0.9 0.8 setrgbcolor
fill
1 -1.51397 scale
0 0.1 translate
0 -6.08415 translate
1 -0.714382 scale
newpath
0 0 moveto
(A) true charpath
2.4 0.8 0.8 setrgbcolor
fill
1 -1.39981 scale
0 6.08415 translate
0 -12.4922 translate
1 -0.755661 scale
newpath
0 0 moveto
(G) true charpath
1 0.94 0.8 setrgbcolor
fill
1 -1.32335 scale
0 12.4922 translate
7.65 0 translate
0 0.1 translate
1 0.0522014 scale
newpath
0 0 moveto
(C) true charpath
0 0 8 setrgbcolor
fill
1 19.1566 scale
0 -0.1 translate
0 -0.1 translate
1 -0.00640496 scale
newpath
0 0 moveto
(G) true charpath
1 0.94 0.8 setrgbcolor
fill
1 -156.129 scale
0 0.1 translate
0 1.29761 translate
1 0.727079 scale
newpath
0 0 moveto
(A) true charpath
8 0 0 setrgbcolor
fill
1 1.37537 scale
0 -1.29761 translate
0 -0.937255 translate
1 -0.0566632 scale
newpath
0 0 moveto
(T) true charpath
0.8 0.9 0.8 setrgbcolor
fill
1 -17.6481 scale
0 0.937255 translate
7.65 0 translate
0 0.1 translate
1 0.527677 scale
newpath
0 0 moveto
(T) true charpath
0 0.5 0 setrgbcolor
fill
1 1.8951 scale
0 -0.1 translate
0 -0.1 translate
1 -0.0375053 scale
newpath
0 0 moveto
(C) true charpath
0.8 0.8 2.4 setrgbcolor
fill
1 -26.6629 scale
0 0.1 translate
7.65 0 translate
0 -0.1 translate
1 -0.0215992 scale
newpath
0 0 moveto
(A) true charpath
2.4 0.8 0.8 setrgbcolor
fill
1 -46.2981 scale
0 0.1 translate
0 -1.05681 translate
1 -0.0566696 scale
newpath
0 0 moveto
(C) true charpath
0.8 0.8 2.4 setrgbcolor
fill
1 -17.6462 scale
0 1.05681 translate
0 -2.28958 translate
1 -0.0939346 scale
newpath
0 0 moveto
(G) true charpath
1 0.94 0.8 setrgbcolor
fill
1 -10.6457 scale
0 2.28958 translate
0 0.1 translate
1 1.29242 scale
newpath
0 0 moveto
(T) true charpath
0 0.5 0 setrgbcolor
fill
1 0.773741 scale
0 -0.1 translate
7.65 0 translate
0 0.1 translate
1 0.373952 scale
newpath
0 0 moveto
(C) true charpath
0 0 8 setrgbcolor
fill
1 2.67414 scale
0 -0.1 translate
0 -0.1 translate
1 -0.079864 scale
newpath
0 0 moveto
(G) true charpath
1 0.94 0.8 setrgbcolor
fill
1 -12.5213 scale
0 0.1 translate
0 3.82932 translate
1 1.01544 scale
newpath
0 0 moveto
(A) true charpath
8 0 0 setrgbcolor
fill
1 0.984791 scale
0 -3.82932 translate
0 -1.51527 translate
1 -0.304201 scale
newpath
0 0 moveto
(T) true charpath
0.8 0.9 0.8 setrgbcolor
fill
1 -3.2873 scale
0 1.51527 translate
7.65 0 translate
0 0.1 translate
1 0.538912 scale
newpath
0 0 moveto
(T) true charpath
0 0.5 0 setrgbcolor
fill
1 1.85559 scale
0 -0.1 translate
0 5.12733 translate
1 1.19062 scale
newpath
0 0 moveto
(C) true charpath
0 0 8 setrgbcolor
fill
1 0.839898 scale
0 -5.12733 translate
0 -0.1 translate
1 -0.304704 scale
newpath
0 0 moveto
(G) true charpath
1 0.94 0.8 setrgbcolor
fill
1 -3.28188 scale
0 0.1 translate
0 -3.28444 translate
1 -0.324337 scale
newpath
0 0 moveto
(A) true charpath
2.4 0.8 0.8 setrgbcolor
fill
1 -3.08321 scale
0 3.28444 translate
7.65 0 translate
0 0.1 translate
1 2.27508 scale
newpath
0 0 moveto
(A) true charpath
8 0 0 setrgbcolor
fill
1 0.439546 scale
0 -0.1 translate
0 -0.1 translate
1 -0.548432 scale
newpath
0 0 moveto
(G) true charpath
1 0.94 0.8 setrgbcolor
fill
1 -1.82338 scale
0 0.1 translate
0 -5.20224 translate
1 -0.608921 scale
newpath
0 0 moveto
(T) true charpath
0.8 0.9 0.8 setrgbcolor
fill
1 -1.64225 scale
0 5.20224 translate
0 -10.7804 translate
1 -0.619091 scale
newpath
0 0 moveto
(C) true charpath
0.8 0.8 2.4 setrgbcolor
fill
1 -1.61527 scale
0 10.7804 translate
7.65 0 translate
0 0.1 translate
1 0.00323215 scale
newpath
0 0 moveto
(A) true charpath
8 0 0 setrgbcolor
fill
1 309.392 scale
0 -0.1 translate
0 0.91229 translate
1 0.47897 scale
newpath
0 0 moveto
(T) true charpath
0 0.5 0 setrgbcolor
fill
1 2.08781 scale
0 -0.91229 translate
0 -0.1 translate
1 -0.0333971 scale
newpath
0 0 moveto
(G) true charpath
1 0.94 0.8 setrgbcolor
fill
1 -29.9427 scale
0 0.1 translate
7.65 0 translate
0 -0.1 translate
1 -0.0423234 scale
newpath
0 0 moveto
(T) true charpath
0.8 0.9 0.8 setrgbcolor
fill
1 -23.6276 scale
0 0.1 translate
0 0.1 translate
1 0.962038 scale
newpath
0 0 moveto
(C) true charpath
0 0 8 setrgbcolor
fill
1 1.03946 scale
0 -0.1 translate
7.65 0 translate
0 -0.1 translate
1 -0.21527 scale
newpath
0 0 moveto
(T) true charpath
0.8 0.9 0.8 setrgbcolor
fill
1 -4.64533 scale
0 0.1 translate
0 0.1 translate
1 1.97553 scale
newpath
0 0 moveto
(G) true charpath
1 0.7 0 setrgbcolor
fill
1 0.506192 scale
0 -0.1 translate
0 -2.58073 translate
1 -0.318472 scale
newpath
0 0 moveto
(A) true charpath
2.4 0.8 0.8 setrgbcolor
fill
1 -3.13999 scale
0 2.58073 translate
0 -5.8735 translate
1 -0.360482 scale
newpath
0 0 moveto
(C) true charpath
0.8 0.8 2.4 setrgbcolor
fill
1 -2.77406 scale
0 5.8735 translate
7.65 0 translate
0 0.1 translate
1 2.16008 scale
newpath
0 0 moveto
(G) true charpath
1 0.7 0 setrgbcolor
fill
1 0.462945 scale
0 -0.1 translate
0 -0.1 translate
1 -0.361188 scale
newpath
0 0 moveto
(A) true charpath
2.4 0.8 0.8 setrgbcolor
fill
1 -2.76864 scale
0 0.1 translate
0 -3.72889 translate
1 -0.458443 scale
newpath
0 0 moveto
(C) true charpath
0.8 0.8 2.4 setrgbcolor
fill
1 -2.1813 scale
0 3.72889 translate
0 -8.12303 translate
1 -0.509229 scale
newpath
0 0 moveto
(T) true charpath
0.8 0.9 0.8 setrgbcolor
fill
1 -1.96375 scale
0 8.12303 translate
7.65 0 translate
0 -0.1 translate
1 -0.272621 scale
newpath
0 0 moveto
(T) true charpath
0.8 0.9 0.8 setrgbcolor
fill
1 -3.66809 scale
0 0.1 translate
0 0.1 translate
1 1.98641 scale
newpath
0 0 moveto
(A) true charpath
8 0 0 setrgbcolor
fill
1 0.50342 scale
0 -0.1 translate
0 -3.032 translate
1 -0.275982 scale
newpath
0 0 moveto
(G) true charpath
1 0.94 0.8 setrgbcolor
fill
1 -3.62343 scale
0 3.032 translate
0 -5.99044 translate
1 -0.354639 scale
newpath
0 0 moveto
(C) true charpath
0.8 0.8 2.4 setrgbcolor
fill
1 -2.81977 scale
0 5.99044 translate
7.65 0 translate
0 0.1 translate
1 2.21634 scale
newpath
0 0 moveto
(G) true charpath
1 0.7 0 setrgbcolor
fill
1 0.451195 scale
0 -0.1 translate
0 -0.1 translate
1 -0.357923 scale
newpath
0 0 moveto
(A) true charpath
2.4 0.8 0.8 setrgbcolor
fill
1 -2.7939 scale
0 0.1 translate
0 -3.7032 translate
1 -0.572067 scale
newpath
0 0 moveto
(T) true charpath
0.8 0.9 0.8 setrgbcolor
fill
1 -1.74805 scale
0 3.7032 translate
0 -8.9914 translate
1 -0.648346 scale
newpath
0 0 moveto
(C) true charpath
0.8 0.8 2.4 setrgbcolor
fill
1 -1.54239 scale
0 8.9914 translate
7.65 0 translate
0 -0.1 translate
1 -0.0552605 scale
newpath
0 0 moveto
(C) true charpath
0.8 0.8 2.4 setrgbcolor
fill
1 -18.0961 scale
0 0.1 translate
0 -1.32168 translate
1 -0.210071 scale
newpath
0 0 moveto
(G) true charpath
1 0.94 0.8 setrgbcolor
fill
1 -4.7603 scale
0 1.32168 translate
0 0.1 translate
1 1.67354 scale
newpath
0 0 moveto
(A) true charpath
8 0 0 setrgbcolor
fill
1 0.597535 scale
0 -0.1 translate
0 -3.76149 translate
1 -0.233002 scale
newpath
0 0 moveto
(T) true charpath
0.8 0.9 0.8 setrgbcolor
fill
1 -4.29182 scale
0 3.76149 translate
7.65 0 translate
0 -0.1 translate
1 -0.270142 scale
newpath
0 0 moveto
(G) true charpath
1 0.94 0.8 setrgbcolor
fill
1 -3.70176 scale
0 0.1 translate
0 0.1 translate
1 2.07114 scale
newpath
0 0 moveto
(A) true charpath
8 0 0 setrgbcolor
fill
1 0.482826 scale
0 -0.1 translate
0 -3.01249 translate
1 -0.406958 scale
newpath
0 0 moveto
(C) true charpath
0.8 0.8 2.4 setrgbcolor
fill
1 -2.45725 scale
0 3.01249 translate
0 -7.00152 translate
1 -0.417059 scale
newpath
0 0 moveto
(T) true charpath
0.8 0.9 0.8 setrgbcolor
fill
1 -2.39774 scale
0 7.00152 translate
7.65 0 translate
0 -0.1 translate
1 -0.0123252 scale
newpath
0 0 moveto
(A) true charpath
2.4 0.8 0.8 setrgbcolor
fill
1 -81.1345 scale
0 0.1 translate
0 0.1 translate
1 0.644938 scale
newpath
0 0 moveto
(T) true charpath
0 0.5 0 setrgbcolor
fill
1 1.55054 scale
0 -0.1 translate
7.65 0 translate
7.65 0 translate
-168.3 -23.1593 translate
newpath
-3.825 -1.9125 moveto
175.95 0 rlineto
0 45.9 rlineto
-175.95 0 rlineto
0 -45.9 rlineto
closepath
0 0 0 setrgbcolor
stroke
-275.4 0 translate
0 18.1779 translate
/Helvetica findfont
5.61816 scalefont
setfont
newpath
0 0 moveto
(Motif Name:) true charpath
0 0 0 setrgbcolor
fill
70.227 0 translate
/Helvetica-Bold findfont
5.61816 scalefont
setfont
newpath
0 0 moveto
(CM000663.2_42850898-42851810(+)_1|1|1x0) true charpath
0 0 0 setrgbcolor
fill
-70.227 0 translate
0 -68.25 translate
0 29.125 translate
/Helvetica findfont
8.262 scalefont
setfont
newpath
0 0 moveto
(Gene:) true charpath
0 0 0 setrgbcolor
fill
42.1362 0 translate
/Helvetica-Bold findfont
8.262 scalefont
setfont
newpath
0 0 moveto
(CM000663.2_49845535-49846397(+)_1) true charpath
0 0 0 setrgbcolor
fill
-42.1362 0 translate
-30.6 -29.125 translate
306 0 translate
2.10375 0 translate
/Helvetica findfont
5.508 scalefont
setfont
newpath
0 0 moveto
(1) true charpath
0 0 0 setrgbcolor
fill
7.65 0 translate
newpath
0 0 moveto
(2) true charpath
0 0 0 setrgbcolor
fill
7.65 0 translate
newpath
0 0 moveto
(3) true charpath
0 0 0 setrgbcolor
fill
7.65 0 translate
newpath
0 0 moveto
(4) true charpath
0 0 0 setrgbcolor
fill
7.65 0 translate
-32.7037 0 translate
0 3.93429 translate
0 19.225 translate
/Helvetica findfont
5.508 scalefont
setfont
38.25 -1.57371 translate
newpath
0 0 moveto
(0) true charpath
0 0 0 setrgbcolor
fill
0 19.125 translate
newpath
0 0 moveto
(+0.57) true charpath
0 0 0 setrgbcolor
fill
0 -38.25 translate
newpath
0 0 moveto
(-3.13) true charpath
0 0 0 setrgbcolor
fill
-38.25 19.125 translate
0 1.57371 translate
/Helvetica-Bold findfont
11.016 scalefont
setfont
0 -0.1 translate
1 -0.180944 scale
newpath
0 0 moveto
(G) true charpath
1 0.94 0.8 setrgbcolor
fill
1 -5.52656 scale
0 0.1 translate
0 0.1 translate
1 1.44752 scale
newpath
0 0 moveto
(A) true charpath
8 0 0 setrgbcolor
fill
1 0.690838 scale
0 -0.1 translate
0 -2.31063 translate
1 -0.272397 scale
newpath
0 0 moveto
(T) true charpath
0.8 0.9 0.8 setrgbcolor
fill
1 -3.67112 scale
0 2.31063 translate
7.65 0 translate
0 0.1 translate
1 2.14502 scale
newpath
0 0 moveto
(T) true charpath
0 0.5 0 setrgbcolor
fill
1 0.466196 scale
0 -0.1 translate
0 -0.1 translate
1 -0.381657 scale
newpath
0 0 moveto
(A) true charpath
2.4 0.8 0.8 setrgbcolor
fill
1 -2.62016 scale
0 0.1 translate
0 -3.88995 translate
1 -0.385442 scale
newpath
0 0 moveto
(G) true charpath
1 0.94 0.8 setrgbcolor
fill
1 -2.59443 scale
0 3.88995 translate
0 -7.70968 translate
1 -0.532255 scale
newpath
0 0 moveto
(C) true charpath
0.8 0.8 2.4 setrgbcolor
fill
1 -1.8788 scale
0 7.70968 translate
7.65 0 translate
0 0.1 translate
1 2.33056 scale
newpath
0 0 moveto
(A) true charpath
8 0 0 setrgbcolor
fill
1 0.429082 scale
0 -0.1 translate
0 -0.1 translate
1 -0.659613 scale
newpath
0 0 moveto
(C) true charpath
0.8 0.8 2.4 setrgbcolor
fill
1 -1.51604 scale
0 0.1 translate
0 -6.07707 translate
1 -0.697224 scale
newpath
0 0 moveto
(T) true charpath
0.8 0.9 0.8 setrgbcolor
fill
1 -1.43426 scale
0 6.07707 translate
0 -12.3501 translate
1 -0.773719 scale
newpath
0 0 moveto
(G) true charpath
1 0.94 0.8 setrgbcolor
fill
1 -1.29246 scale
0 12.3501 translate
7.65 0 translate
7.65 0 translate
-30.6 -23.1593 translate
newpath
-3.825 -1.9125 moveto
38.25 0 rlineto
0 45.9 rlineto
-38.25 0 rlineto
0 -45.9 rlineto
closepath
0 0 0 setrgbcolor
stroke
-275.4 0 translate
0 18.1779 translate
/Helvetica findfont
5.61816 scalefont
setfont
newpath
0 0 moveto
(Motif Name:) true charpath
0 0 0 setrgbcolor
fill
70.227 0 translate
/Helvetica-Bold findfont
5.61816 scalefont
setfont
newpath
0 0 moveto
(CM000663.2_49845535-49846397(+)_1|1|1x0) true charpath
0 0 0 setrgbcolor
fill
-70.227 0 translate
0 -68.25 translate
0 29.125 translate
/Helvetica findfont
8.262 scalefont
setfont
newpath
0 0 moveto
(Gene:) true charpath
0 0 0 setrgbcolor
fill
42.1362 0 translate
/Helvetica-Bold findfont
8.262 scalefont
setfont
newpath
0 0 moveto
(CM000663.2_90938227-90941356(-)_1) true charpath
0 0 0 setrgbcolor
fill
-42.1362 0 translate
-30.6 -29.125 translate
306 0 translate
2.10375 0 translate
/Helvetica findfont
5.508 scalefont
setfont
newpath
0 0 moveto
(1) true charpath
0 0 0 setrgbcolor
fill
7.65 0 translate
newpath
0 0 moveto
(2) true charpath
0 0 0 setrgbcolor
fill
7.65 0 translate
newpath
0 0 moveto
(3) true charpath
0 0 0 setrgbcolor
fill
7.65 0 translate
newpath
0 0 moveto
(4) true charpath
0 0 0 setrgbcolor
fill
7.65 0 translate
-32.7037 0 translate
0 3.93429 translate
0 19.225 translate
/Helvetica findfont
5.508 scalefont
setfont
38.25 -1.57371 translate
newpath
0 0 moveto
(0) true charpath
0 0 0 setrgbcolor
fill
0 19.125 translate
newpath
0 0 moveto
(+0.57) true charpath
0 0 0 setrgbcolor
fill
0 -38.25 translate
newpath
0 0 moveto
(-2.95) true charpath
0 0 0 setrgbcolor
fill
-38.25 19.125 translate
0 1.57371 translate
/Helvetica-Bold findfont
11.016 scalefont
setfont
0 0.1 translate
1 2.33056 scale
newpath
0 0 moveto
(G) true charpath
1 0.7 0 setrgbcolor
fill
1 0.429082 scale
0 -0.1 translate
0 -0.1 translate
1 -0.613637 scale
newpath
0 0 moveto
(T) true charpath
0.8 0.9 0.8 setrgbcolor
fill
1 -1.62963 scale
0 0.1 translate
0 -5.71531 translate
1 -0.683577 scale
newpath
0 0 moveto
(A) true charpath
2.4 0.8 0.8 setrgbcolor
fill
1 -1.46289 scale
0 5.71531 translate
0 -11.8809 translate
1 -0.833341 scale
newpath
0 0 moveto
(C) true charpath
0.8 0.8 2.4 setrgbcolor
fill
1 -1.19999 scale
0 11.8809 translate
7.65 0 translate
0 0.1 translate
1 1.94015 scale
newpath
0 0 moveto
(G) true charpath
1 0.7 0 setrgbcolor
fill
1 0.515425 scale
0 -0.1 translate
0 -0.1 translate
1 -0.668678 scale
newpath
0 0 moveto
(T) true charpath
0.8 0.9 0.8 setrgbcolor
fill
1 -1.49549 scale
0 0.1 translate
0 -6.1484 translate
1 -0.721409 scale
newpath
0 0 moveto
(C) true charpath
0.8 0.8 2.4 setrgbcolor
fill
1 -1.38618 scale
0 6.1484 translate
7.65 0 translate
0 -0.1 translate
1 -0.00489362 scale
newpath
0 0 moveto
(G) true charpath
1 0.94 0.8 setrgbcolor
fill
1 -204.348 scale
0 0.1 translate
0 -0.925363 translate
1 -0.112697 scale
newpath
0 0 moveto
(A) true charpath
2.4 0.8 0.8 setrgbcolor
fill
1 -8.87335 scale
0 0.925363 translate
0 0.1 translate
1 1.09472 scale
newpath
0 0 moveto
(C) true charpath
0 0 8 setrgbcolor
fill
1 0.913475 scale
0 -0.1 translate
7.65 0 translate
7.65 0 translate
-30.6 -23.1593 translate
newpath
-3.825 -1.9125 moveto
38.25 0 rlineto
0 45.9 rlineto
-38.25 0 rlineto
0 -45.9 rlineto
closepath
0 0 0 setrgbcolor
stroke
-275.4 0 translate
0 18.1779 translate
/Helvetica findfont
5.61816 scalefont
setfont
newpath
0 0 moveto
(Motif Name:) true charpath
0 0 0 setrgbcolor
fill
70.227 0 translate
/Helvetica-Bold findfont
5.61816 scalefont
setfont
newpath
0 0 moveto
(CM000663.2_90938227-90941356(-)_1|1|1x0) true charpath
0 0 0 setrgbcolor
fill
-70.227 0 translate
0 -68.25 translate
0 29.125 translate
/Helvetica findfont
8.262 scalefont
setfont
newpath
0 0 moveto
(Gene:) true charpath
0 0 0 setrgbcolor
fill
42.1362 0 translate
/Helvetica-Bold findfont
8.262 scalefont
setfont
newpath
0 0 moveto
(CM000663.2_90938227-90941356(-)_1) true charpath
0 0 0 setrgbcolor
fill
-42.1362 0 translate
-30.6 -29.125 translate
306 0 translate
2.10375 0 translate
/Helvetica findfont
5.508 scalefont
setfont
newpath
0 0 moveto
(1) true charpath
0 0 0 setrgbcolor
fill
7.65 0 translate
newpath
0 0 moveto
(2) true charpath
0 0 0 setrgbcolor
fill
7.65 0 translate
newpath
0 0 moveto
(3) true charpath
0 0 0 setrgbcolor
fill
7.65 0 translate
newpath
0 0 moveto
(4) true charpath
0 0 0 setrgbcolor
fill
7.65 0 translate
-32.7037 0 translate
0 3.93429 translate
0 19.225 translate
/Helvetica findfont
5.508 scalefont
setfont
38.25 -1.57371 translate
newpath
0 0 moveto
(0) true charpath
0 0 0 setrgbcolor
fill
0 19.125 translate
newpath
0 0 moveto
(+0.56) true charpath
0 0 0 setrgbcolor
fill
0 -38.25 translate
newpath
0 0 moveto
(-2.72) true charpath
0 0 0 setrgbcolor
fill
-38.25 19.125 translate
0 1.57371 translate
/Helvetica-Bold findfont
11.016 scalefont
setfont
0 -0.1 translate
1 -0.121814 scale
newpath
0 0 moveto
(A) true charpath
2.4 0.8 0.8 setrgbcolor
fill
1 -8.20923 scale
0 0.1 translate
0 0.1 translate
1 2.06842 scale
newpath
0 0 moveto
(G) true charpath
1 0.7 0 setrgbcolor
fill
1 0.483461 scale
0 -0.1 translate
0 -1.84536 translate
1 -0.564824 scale
newpath
0 0 moveto
(T) true charpath
0.8 0.9 0.8 setrgbcolor
fill
1 -1.77046 scale
0 1.84536 translate
0 -7.07658 translate
1 -0.719364 scale
newpath
0 0 moveto
(C) true charpath
0.8 0.8 2.4 setrgbcolor
fill
1 -1.39012 scale
0 7.07658 translate
7.65 0 translate
0 -0.1 translate
1 -0.0134928 scale
newpath
0 0 moveto
(C) true charpath
0.8 0.8 2.4 setrgbcolor
fill
1 -74.1138 scale
0 0.1 translate
0 0.1 translate
1 0.55893 scale
newpath
0 0 moveto
(A) true charpath
8 0 0 setrgbcolor
fill
1 1.78913 scale
0 -0.1 translate
0 5.28484 translate
1 0.858344 scale
newpath
0 0 moveto
(T) true charpath
0 0.5 0 setrgbcolor
fill
1 1.16503 scale
0 -5.28484 translate
0 -0.993026 translate
1 -0.561771 scale
newpath
0 0 moveto
(G) true charpath
1 0.94 0.8 setrgbcolor
fill
1 -1.78008 scale
0 0.993026 translate
7.65 0 translate
0 0.1 translate
1 2.33056 scale
newpath
0 0 moveto
(C) true charpath
0 0 8 setrgbcolor
fill
1 0.429082 scale
0 -0.1 translate
0 -0.1 translate
1 -0.536826 scale
newpath
0 0 moveto
(A) true charpath
2.4 0.8 0.8 setrgbcolor
fill
1 -1.8628 scale
0 0.1 translate
0 -5.11091 translate
1 -0.673852 scale
newpath
0 0 moveto
(T) true charpath
0.8 0.9 0.8 setrgbcolor
fill
1 -1.48401 scale
0 5.11091 translate
0 -11.2 translate
1 -0.919878 scale
newpath
0 0 moveto
(G) true charpath
1 0.94 0.8 setrgbcolor
fill
1 -1.0871 scale
0 11.2 translate
7.65 0 translate
7.65 0 translate
-30.6 -23.1593 translate
newpath
-3.825 -1.9125 moveto
38.25 0 rlineto
0 45.9 rlineto
-38.25 0 rlineto
0 -45.9 rlineto
closepath
0 0 0 setrgbcolor
stroke
-275.4 0 translate
0 18.1779 translate
/Helvetica findfont
5.61816 scalefont
setfont
newpath
0 0 moveto
(Motif Name:) true charpath
0 0 0 setrgbcolor
fill
70.227 0 translate
/Helvetica-Bold findfont
5.61816 scalefont
setfont
newpath
0 0 moveto
(CM000663.2_90938227-90941356(-)_1|2|1x0) true charpath
0 0 0 setrgbcolor
fill
-70.227 0 translate
0 -68.25 translate
0 29.125 translate
/Helvetica findfont
8.262 scalefont
setfont
newpath
0 0 moveto
(Gene:) true charpath
0 0 0 setrgbcolor
fill
42.1362 0 translate
/Helvetica-Bold findfont
8.262 scalefont
setfont
newpath
0 0 moveto
(CM000663.2_90938227-90941356(-)_1) true charpath
0 0 0 setrgbcolor
fill
-42.1362 0 translate
-30.6 -29.125 translate
306 0 translate
2.10375 0 translate
/Helvetica findfont
5.508 scalefont
setfont
newpath
0 0 moveto
(1) true charpath
0 0 0 setrgbcolor
fill
7.65 0 translate
newpath
0 0 moveto
(2) true charpath
0 0 0 setrgbcolor
fill
7.65 0 translate
newpath
0 0 moveto
(3) true charpath
0 0 0 setrgbcolor
fill
7.65 0 translate
newpath
0 0 moveto
(4) true charpath
0 0 0 setrgbcolor
fill
7.65 0 translate
newpath
0 0 moveto
(5) true charpath
0 0 0 setrgbcolor
fill
7.65 0 translate
newpath
0 0 moveto
(6) true charpath
0 0 0 setrgbcolor
fill
7.65 0 translate
newpath
0 0 moveto
(7) true charpath
0 0 0 setrgbcolor
fill
7.65 0 translate
-55.6537 0 translate
0 3.93429 translate
0 19.225 translate
/Helvetica findfont
5.508 scalefont
setfont
61.2 -1.57371 translate
newpath
0 0 moveto
(0) true charpath
0 0 0 setrgbcolor
fill
0 19.125 translate
newpath
0 0 moveto
(+0.51) true charpath
0 0 0 setrgbcolor
fill
0 -38.25 translate
newpath
0 0 moveto
(-1.80) true charpath
0 0 0 setrgbcolor
fill
-61.2 19.125 translate
0 1.57371 translate
/Helvetica-Bold findfont
11.016 scalefont
setfont
0 0.1 translate
1 0.500118 scale
newpath
0 0 moveto
(G) true charpath
1 0.7 0 setrgbcolor
fill
1 1.99953 scale
0 -0.1 translate
0 -0.1 translate
1 -0.122596 scale
newpath
0 0 moveto
(T) true charpath
0.8 0.9 0.8 setrgbcolor
fill
1 -8.1569 scale
0 0.1 translate
0 4.82207 translate
1 0.971845 scale
newpath
0 0 moveto
(A) true charpath
8 0 0 setrgbcolor
fill
1 1.02897 scale
0 -4.82207 translate
0 -1.85151 translate
1 -0.60971 scale
newpath
0 0 moveto
(C) true charpath
0.8 0.8 2.4 setrgbcolor
fill
1 -1.64012 scale
0 1.85151 translate
7.65 0 translate
0 -0.1 translate
1 -0.199365 scale
newpath
0 0 moveto
(A) true charpath
2.4 0.8 0.8 setrgbcolor
fill
1 -5.01593 scale
0 0.1 translate
0 0.1 translate
1 1.41383 scale
newpath
0 0 moveto
(T) true charpath
0 0.5 0 setrgbcolor
fill
1 0.707298 scale
0 -0.1 translate
0 -2.45557 translate
1 -0.466646 scale
newpath
0 0 moveto
(G) true charpath
1 0.94 0.8 setrgbcolor
fill
1 -2.14295 scale
0 2.45557 translate
7.65 0 translate
0 0.1 translate
1 0.289346 scale
newpath
0 0 moveto
(G) true charpath
1 0.7 0 setrgbcolor
fill
1 3.45607 scale
0 -0.1 translate
0 3.16359 translate
1 1.73413 scale
newpath
0 0 moveto
(T) true charpath
0 0.5 0 setrgbcolor
fill
1 0.576659 scale
0 -3.16359 translate
0 -0.1 translate
1 -0.798529 scale
newpath
0 0 moveto
(C) true charpath
0.8 0.8 2.4 setrgbcolor
fill
1 -1.2523 scale
0 0.1 translate
0 -7.17014 translate
1 -1.03095 scale
newpath
0 0 moveto
(A) true charpath
2.4 0.8 0.8 setrgbcolor
fill
1 -0.969977 scale
0 7.17014 translate
7.65 0 translate
0 0.1 translate
1 0.568312 scale
newpath
0 0 moveto
(G) true charpath
1 0.7 0 setrgbcolor
fill
1 1.7596 scale
0 -0.1 translate
0 5.35866 translate
1 1.66224 scale
newpath
0 0 moveto
(A) true charpath
8 0 0 setrgbcolor
fill
1 0.601597 scale
0 -5.35866 translate
0 -0.1 translate
1 -0.894341 scale
newpath
0 0 moveto
(C) true charpath
0.8 0.8 2.4 setrgbcolor
fill
1 -1.11814 scale
0 0.1 translate
0 -7.92404 translate
1 -1.33621 scale
newpath
0 0 moveto
(T) true charpath
0.8 0.9 0.8 setrgbcolor
fill
1 -0.748383 scale
0 7.92404 translate
7.65 0 translate
0 -0.1 translate
1 -0.242241 scale
newpath
0 0 moveto
(T) true charpath
0.8 0.9 0.8 setrgbcolor
fill
1 -4.12811 scale
0 0.1 translate
0 -2.79295 translate
1 -0.260673 scale
newpath
0 0 moveto
(A) true charpath
2.4 0.8 0.8 setrgbcolor
fill
1 -3.83622 scale
0 2.79295 translate
0 0.1 translate
1 2.05816 scale
newpath
0 0 moveto
(C) true charpath
0 0 8 setrgbcolor
fill
1 0.48587 scale
0 -0.1 translate
0 -5.63093 translate
1 -1.57622 scale
newpath
0 0 moveto
(G) true charpath
1 0.94 0.8 setrgbcolor
fill
1 -0.634427 scale
0 5.63093 translate
7.65 0 translate
0 0.1 translate
1 0.527366 scale
newpath
0 0 moveto
(G) true charpath
1 0.7 0 setrgbcolor
fill
1 1.89621 scale
0 -0.1 translate
0 -0.1 translate
1 -0.150229 scale
newpath
0 0 moveto
(T) true charpath
0.8 0.9 0.8 setrgbcolor
fill
1 -6.65652 scale
0 0.1 translate
0 5.03648 translate
1 1.20731 scale
newpath
0 0 moveto
(C) true charpath
0 0 8 setrgbcolor
fill
1 0.828289 scale
0 -5.03648 translate
0 -2.06894 translate
1 -1.20111 scale
newpath
0 0 moveto
(A) true charpath
2.4 0.8 0.8 setrgbcolor
fill
1 -0.832566 scale
0 2.06894 translate
7.65 0 translate
7.65 0 translate
-53.55 -23.1593 translate
newpath
-3.825 -1.9125 moveto
61.2 0 rlineto
0 45.9 rlineto
-61.2 0 rlineto
0 -45.9 rlineto
closepath
0 0 0 setrgbcolor
stroke
-275.4 0 translate
0 18.1779 translate
/Helvetica findfont
5.61816 scalefont
setfont
newpath
0 0 moveto
(Motif Name:) true charpath
0 0 0 setrgbcolor
fill
70.227 0 translate
/Helvetica-Bold findfont
5.61816 scalefont
setfont
newpath
0 0 moveto
(CM000663.2_90938227-90941356(-)_1|3|1x0) true charpath
0 0 0 setrgbcolor
fill
-70.227 0 translate
0 -68.25 translate
showpage
30.6 674.55 translate
0 29.125 translate
/Helvetica findfont
8.262 scalefont
setfont
newpath
0 0 moveto
(Gene:) true charpath
0 0 0 setrgbcolor
fill
42.1362 0 translate
/Helvetica-Bold findfont
8.262 scalefont
setfont
newpath
0 0 moveto
(CM000663.2_90938227-90941356(-)_1) true charpath
0 0 0 setrgbcolor
fill
-42.1362 0 translate
-30.6 -29.125 translate
306 0 translate
2.10375 0 translate
/Helvetica findfont
5.508 scalefont
setfont
newpath
0 0 moveto
(1) true charpath
0 0 0 setrgbcolor
fill
7.65 0 translate
newpath
0 0 moveto
(2) true charpath
0 0 0 setrgbcolor
fill
7.65 0 translate
newpath
0 0 moveto
(3) true charpath
0 0 0 setrgbcolor
fill
7.65 0 translate
newpath
0 0 moveto
(4) true charpath
0 0 0 setrgbcolor
fill
7.65 0 translate
-32.7037 0 translate
0 3.93429 translate
0 19.225 translate
/Helvetica findfont
5.508 scalefont
setfont
38.25 -1.57371 translate
newpath
0 0 moveto
(0) true charpath
0 0 0 setrgbcolor
fill
0 19.125 translate
newpath
0 0 moveto
(+0.49) true charpath
0 0 0 setrgbcolor
fill
0 -38.25 translate
newpath
0 0 moveto
(-2.40) true charpath
0 0 0 setrgbcolor
fill
-38.25 19.125 translate
0 1.57371 translate
/Helvetica-Bold findfont
11.016 scalefont
setfont
0 0.1 translate
1 1.41074 scale
newpath
0 0 moveto
(G) true charpath
1 0.7 0 setrgbcolor
fill
1 0.70885 scale
0 -0.1 translate
0 -0.1 translate
1 -0.648314 scale
newpath
0 0 moveto
(C) true charpath
0.8 0.8 2.4 setrgbcolor
fill
1 -1.54246 scale
0 0.1 translate
7.65 0 translate
0 -0.1 translate
1 -0.147148 scale
newpath
0 0 moveto
(A) true charpath
2.4 0.8 0.8 setrgbcolor
fill
1 -6.79589 scale
0 0.1 translate
0 0.1 translate
1 1.78648 scale
newpath
0 0 moveto
(C) true charpath
0 0 8 setrgbcolor
fill
1 0.559759 scale
0 -0.1 translate
0 -2.0447 translate
1 -0.805073 scale
newpath
0 0 moveto
(G) true charpath
1 0.94 0.8 setrgbcolor
fill
1 -1.24212 scale
0 2.0447 translate
7.65 0 translate
0 -0.1 translate
1 -0.0268113 scale
newpath
0 0 moveto
(C) true charpath
0.8 0.8 2.4 setrgbcolor
fill
1 -37.2977 scale
0 0.1 translate
0 0.1 translate
1 2.33056 scale
newpath
0 0 moveto
(T) true charpath
0 0.5 0 setrgbcolor
fill
1 0.429082 scale
0 -0.1 translate
0 -1.09782 translate
1 -0.981829 scale
newpath
0 0 moveto
(G) true charpath
1 0.94 0.8 setrgbcolor
fill
1 -1.01851 scale
0 1.09782 translate
0 -9.61027 translate
1 -1.12191 scale
newpath
0 0 moveto
(A) true charpath
2.4 0.8 0.8 setrgbcolor
fill
1 -0.891333 scale
0 9.61027 translate
7.65 0 translate
7.65 0 translate
-30.6 -23.1593 translate
newpath
-3.825 -1.9125 moveto
38.25 0 rlineto
0 45.9 rlineto
-38.25 0 rlineto
0 -45.9 rlineto
closepath
0 0 0 setrgbcolor
stroke
-275.4 0 translate
0 18.1779 translate
/Helvetica findfont
5.61816 scalefont
setfont
newpath
0 0 moveto
(Motif Name:) true charpath
0 0 0 setrgbcolor
fill
70.227 0 translate
/Helvetica-Bold findfont
5.61816 scalefont
setfont
newpath
0 0 moveto
(CM000663.2_90938227-90941356(-)_1|4|1x0) true charpath
0 0 0 setrgbcolor
fill
-70.227 0 translate
0 -68.25 translate
0 29.125 translate
/Helvetica findfont
8.262 scalefont
setfont
newpath
0 0 moveto
(Gene:) true charpath
0 0 0 setrgbcolor
fill
42.1362 0 translate
/Helvetica-Bold findfont
8.262 scalefont
setfont
newpath
0 0 moveto
(CM000663.2_90938227-90941356(-)_1) true charpath
0 0 0 setrgbcolor
fill
-42.1362 0 translate
-30.6 -29.125 translate
306 0 translate
2.10375 0 translate
/Helvetica findfont
5.508 scalefont
setfont
newpath
0 0 moveto
(1) true charpath
0 0 0 setrgbcolor
fill
7.65 0 translate
newpath
0 0 moveto
(2) true charpath
0 0 0 setrgbcolor
fill
7.65 0 translate
newpath
0 0 moveto
(3) true charpath
0 0 0 setrgbcolor
fill
7.65 0 translate
newpath
0 0 moveto
(4) true charpath
0 0 0 setrgbcolor
fill
7.65 0 translate
-32.7037 0 translate
0 3.93429 translate
0 19.225 translate
/Helvetica findfont
5.508 scalefont
setfont
38.25 -1.57371 translate
newpath
0 0 moveto
(0) true charpath
0 0 0 setrgbcolor
fill
0 19.125 translate
newpath
0 0 moveto
(+0.51) true charpath
0 0 0 setrgbcolor
fill
0 -38.25 translate
newpath
0 0 moveto
(-2.14) true charpath
0 0 0 setrgbcolor
fill
-38.25 19.125 translate
0 1.57371 translate
/Helvetica-Bold findfont
11.016 scalefont
setfont
0 -0.1 translate
1 -0.271655 scale
newpath
0 0 moveto
(G) true charpath
1 0.94 0.8 setrgbcolor
fill
1 -3.68114 scale
0 0.1 translate
0 0.1 translate
1 2.2509 scale
newpath
0 0 moveto
(A) true charpath
8 0 0 setrgbcolor
fill
1 0.444268 scale
0 -0.1 translate
0 -3.0244 translate
1 -0.699582 scale
newpath
0 0 moveto
(T) true charpath
0.8 0.9 0.8 setrgbcolor
fill
1 -1.42943 scale
0 3.0244 translate
0 -9.31596 translate
1 -0.707813 scale
newpath
0 0 moveto
(C) true charpath
0.8 0.8 2.4 setrgbcolor
fill
1 -1.4128 scale
0 9.31596 translate
7.65 0 translate
0 0.1 translate
1 0.776482 scale
newpath
0 0 moveto
(A) true charpath
8 0 0 setrgbcolor
fill
1 1.28786 scale
0 -0.1 translate
0 6.99666 translate
1 1.44715 scale
newpath
0 0 moveto
(T) true charpath
0 0.5 0 setrgbcolor
fill
1 0.691013 scale
0 -6.99666 translate
0 -0.1 translate
1 -0.611081 scale
newpath
0 0 moveto
(G) true charpath
1 0.94 0.8 setrgbcolor
fill
1 -1.63644 scale
0 0.1 translate
0 -5.6952 translate
1 -0.989528 scale
newpath
0 0 moveto
(C) true charpath
0.8 0.8 2.4 setrgbcolor
fill
1 -1.01058 scale
0 5.6952 translate
7.65 0 translate
0 -0.1 translate
1 -0.366206 scale
newpath
0 0 moveto
(A) true charpath
2.4 0.8 0.8 setrgbcolor
fill
1 -2.73071 scale
0 0.1 translate
0 0.1 translate
1 2.33056 scale
newpath
0 0 moveto
(T) true charpath
0 0.5 0 setrgbcolor
fill
1 0.429082 scale
0 -0.1 translate
0 -3.76837 translate
1 -0.518955 scale
newpath
0 0 moveto
(G) true charpath
1 0.94 0.8 setrgbcolor
fill
1 -1.92695 scale
0 3.76837 translate
0 -8.63866 translate
1 -1.24539 scale
newpath
0 0 moveto
(C) true charpath
0.8 0.8 2.4 setrgbcolor
fill
1 -0.802958 scale
0 8.63866 translate
7.65 0 translate
7.65 0 translate
-30.6 -23.1593 translate
newpath
-3.825 -1.9125 moveto
38.25 0 rlineto
0 45.9 rlineto
-38.25 0 rlineto
0 -45.9 rlineto
closepath
0 0 0 setrgbcolor
stroke
-275.4 0 translate
0 18.1779 translate
/Helvetica findfont
5.61816 scalefont
setfont
newpath
0 0 moveto
(Motif Name:) true charpath
0 0 0 setrgbcolor
fill
70.227 0 translate
/Helvetica-Bold findfont
5.61816 scalefont
setfont
newpath
0 0 moveto
(CM000663.2_90938227-90941356(-)_1|5|1x0) true charpath
0 0 0 setrgbcolor
fill
-70.227 0 translate
0 -68.25 translate
0 29.125 translate
/Helvetica findfont
8.262 scalefont
setfont
newpath
0 0 moveto
(Gene:) true charpath
0 0 0 setrgbcolor
fill
42.1362 0 translate
/Helvetica-Bold findfont
8.262 scalefont
setfont
newpath
0 0 moveto
(CM000663.2_119622707-119624186(-)_1) true charpath
0 0 0 setrgbcolor
fill
-42.1362 0 translate
-30.6 -29.125 translate
306 0 translate
2.10375 0 translate
/Helvetica findfont
5.508 scalefont
setfont
newpath
0 0 moveto
(1) true charpath
0 0 0 setrgbcolor
fill
7.65 0 translate
newpath
0 0 moveto
(2) true charpath
0 0 0 setrgbcolor
fill
7.65 0 translate
newpath
0 0 moveto
(3) true charpath
0 0 0 setrgbcolor
fill
7.65 0 translate
newpath
0 0 moveto
(4) true charpath
0 0 0 setrgbcolor
fill
7.65 0 translate
-32.7037 0 translate
0 3.93429 translate
0 19.225 translate
/Helvetica findfont
5.508 scalefont
setfont
38.25 -1.57371 translate
newpath
0 0 moveto
(0) true charpath
0 0 0 setrgbcolor
fill
0 19.125 translate
newpath
0 0 moveto
(+0.57) true charpath
0 0 0 setrgbcolor
fill
0 -38.25 translate
newpath
0 0 moveto
(-2.99) true charpath
0 0 0 setrgbcolor
fill
-38.25 19.125 translate
0 1.57371 translate
/Helvetica-Bold findfont
11.016 scalefont
setfont
0 -0.1 translate
1 -0.254185 scale
newpath
0 0 moveto
(G) true charpath
1 0.94 0.8 setrgbcolor
fill
1 -3.93414 scale
0 0.1 translate
0 0.1 translate
1 2.11364 scale
newpath
0 0 moveto
(A) true charpath
8 0 0 setrgbcolor
fill
1 0.473117 scale
0 -0.1 translate
0 -2.88693 translate
1 -0.420891 scale
newpath
0 0 moveto
(C) true charpath
0.8 0.8 2.4 setrgbcolor
fill
1 -2.37591 scale
0 2.88693 translate
0 -6.9856 translate
1 -0.648892 scale
newpath
0 0 moveto
(T) true charpath
0.8 0.9 0.8 setrgbcolor
fill
1 -1.54109 scale
0 6.9856 translate
7.65 0 translate
0 0.1 translate
1 2.33056 scale
newpath
0 0 moveto
(T) true charpath
0 0.5 0 setrgbcolor
fill
1 0.429082 scale
0 -0.1 translate
0 -0.1 translate
1 -0.638023 scale
newpath
0 0 moveto
(A) true charpath
2.4 0.8 0.8 setrgbcolor
fill
1 -1.56734 scale
0 0.1 translate
0 -5.90718 translate
1 -0.673941 scale
newpath
0 0 moveto
(G) true charpath
1 0.94 0.8 setrgbcolor
fill
1 -1.48381 scale
0 5.90718 translate
0 -11.997 translate
1 -0.818592 scale
newpath
0 0 moveto
(C) true charpath
0.8 0.8 2.4 setrgbcolor
fill
1 -1.22161 scale
0 11.997 translate
7.65 0 translate
0 -0.1 translate
1 -0.142326 scale
newpath
0 0 moveto
(C) true charpath
0.8 0.8 2.4 setrgbcolor
fill
1 -7.02614 scale
0 0.1 translate
0 0.1 translate
1 1.27728 scale
newpath
0 0 moveto
(A) true charpath
8 0 0 setrgbcolor
fill
1 0.782913 scale
0 -0.1 translate
0 -2.00676 translate
1 -0.173499 scale
newpath
0 0 moveto
(T) true charpath
0.8 0.9 0.8 setrgbcolor
fill
1 -5.76372 scale
0 2.00676 translate
7.65 0 translate
7.65 0 translate
-30.6 -23.1593 translate
newpath
-3.825 -1.9125 moveto
38.25 0 rlineto
0 45.9 rlineto
-38.25 0 rlineto
0 -45.9 rlineto
closepath
0 0 0 setrgbcolor
stroke
-275.4 0 translate
0 18.1779 translate
/Helvetica findfont
5.61816 scalefont
setfont
newpath
0 0 moveto
(Motif Name:) true charpath
0 0 0 setrgbcolor
fill
70.227 0 translate
/Helvetica-Bold findfont
5.61816 scalefont
setfont
newpath
0 0 moveto
(CM000663.2_119622707-119624186(-)_1|1|1x0) true charpath
0 0 0 setrgbcolor
fill
-70.227 0 translate
0 -68.25 translate
0 29.125 translate
/Helvetica findfont
8.262 scalefont
setfont
newpath
0 0 moveto
(Gene:) true charpath
0 0 0 setrgbcolor
fill
42.1362 0 translate
/Helvetica-Bold findfont
8.262 scalefont
setfont
newpath
0 0 moveto
(CM000663.2_119622707-119624186(-)_1) true charpath
0 0 0 setrgbcolor
fill
-42.1362 0 translate
-30.6 -29.125 translate
306 0 translate
2.10375 0 translate
/Helvetica findfont
5.508 scalefont
setfont
newpath
0 0 moveto
(1) true charpath
0 0 0 setrgbcolor
fill
7.65 0 translate
newpath
0 0 moveto
(2) true charpath
0 0 0 setrgbcolor
fill
7.65 0 translate
newpath
0 0 moveto
(3) true charpath
0 0 0 setrgbcolor
fill
7.65 0 translate
newpath
0 0 moveto
(4) true charpath
0 0 0 setrgbcolor
fill
7.65 0 translate
newpath
0 0 moveto
(5) true charpath
0 0 0 setrgbcolor
fill
7.65 0 translate
newpath
0 0 moveto
(6) true charpath
0 0 0 setrgbcolor
fill
7.65 0 translate
newpath
0 0 moveto
(7) true charpath
0 0 0 setrgbcolor
fill
7.65 0 translate
newpath
0 0 moveto
(8) true charpath
0 0 0 setrgbcolor
fill
7.65 0 translate
newpath
0 0 moveto
(9) true charpath
0 0 0 setrgbcolor
fill
7.65 0 translate
newpath
0 0 moveto
(0) true charpath
0 0 0 setrgbcolor
fill
7.65 0 translate
-78.6038 0 translate
0 3.93429 translate
0 19.225 translate
/Helvetica findfont
5.508 scalefont
setfont
84.15 -1.57371 translate
newpath
0 0 moveto
(0) true charpath
0 0 0 setrgbcolor
fill
0 19.125 translate
newpath
0 0 moveto
(+0.56) true charpath
0 0 0 setrgbcolor
fill
0 -38.25 translate
newpath
0 0 moveto
(-2.86) true charpath
0 0 0 setrgbcolor
fill
-84.15 19.125 translate
0 1.57371 translate
/Helvetica-Bold findfont
11.016 scalefont
setfont
0 -0.1 translate
1 -0.00624045 scale
newpath
0 0 moveto
(G) true charpath
1 0.94 0.8 setrgbcolor
fill
1 -160.245 scale
0 0.1 translate
0 0.1 translate
1 1.14276 scale
newpath
0 0 moveto
(T) true charpath
0 0.5 0 setrgbcolor
fill
1 0.875076 scale
0 -0.1 translate
0 -0.935961 translate
1 -0.246405 scale
newpath
0 0 moveto
(C) true charpath
0.8 0.8 2.4 setrgbcolor
fill
1 -4.05835 scale
0 0.935961 translate
7.65 0 translate
0 0.1 translate
1 2.27203 scale
newpath
0 0 moveto
(G) true charpath
1 0.7 0 setrgbcolor
fill
1 0.440136 scale
0 -0.1 translate
0 -0.1 translate
1 -0.36982 scale
newpath
0 0 moveto
(A) true charpath
2.4 0.8 0.8 setrgbcolor
fill
1 -2.70401 scale
0 0.1 translate
0 -3.79682 translate
1 -0.741384 scale
newpath
0 0 moveto
(T) true charpath
0.8 0.9 0.8 setrgbcolor
fill
1 -1.34883 scale
0 3.79682 translate
0 -10.4173 translate
1 -0.872904 scale
newpath
0 0 moveto
(C) true charpath
0.8 0.8 2.4 setrgbcolor
fill
1 -1.1456 scale
0 10.4173 translate
7.65 0 translate
0 -0.1 translate
1 -0.169229 scale
newpath
0 0 moveto
(A) true charpath
2.4 0.8 0.8 setrgbcolor
fill
1 -5.90915 scale
0 0.1 translate
0 0.1 translate
1 2.05912 scale
newpath
0 0 moveto
(T) true charpath
0 0.5 0 setrgbcolor
fill
1 0.485645 scale
0 -0.1 translate
0 -2.21845 translate
1 -0.530412 scale
newpath
0 0 moveto
(G) true charpath
1 0.94 0.8 setrgbcolor
fill
1 -1.88533 scale
0 2.21845 translate
0 -7.17889 translate
1 -0.549749 scale
newpath
0 0 moveto
(C) true charpath
0.8 0.8 2.4 setrgbcolor
fill
1 -1.81901 scale
0 7.17889 translate
7.65 0 translate
0 -0.1 translate
1 -0.0052197 scale
newpath
0 0 moveto
(G) true charpath
1 0.94 0.8 setrgbcolor
fill
1 -191.582 scale
0 0.1 translate
0 -0.927929 translate
1 -0.120052 scale
newpath
0 0 moveto
(A) true charpath
2.4 0.8 0.8 setrgbcolor
fill
1 -8.32974 scale
0 0.927929 translate
0 0.1 translate
1 1.52573 scale
newpath
0 0 moveto
(T) true charpath
0 0.5 0 setrgbcolor
fill
1 0.655426 scale
0 -0.1 translate
0 -2.65942 translate
1 -0.324084 scale
newpath
0 0 moveto
(C) true charpath
0.8 0.8 2.4 setrgbcolor
fill
1 -3.08562 scale
0 2.65942 translate
7.65 0 translate
0 0.1 translate
1 2.11339 scale
newpath
0 0 moveto
(C) true charpath
0 0 8 setrgbcolor
fill
1 0.473173 scale
0 -0.1 translate
0 -0.1 translate
1 -0.362776 scale
newpath
0 0 moveto
(A) true charpath
2.4 0.8 0.8 setrgbcolor
fill
1 -2.75652 scale
0 0.1 translate
0 -3.74138 translate
1 -0.417001 scale
newpath
0 0 moveto
(T) true charpath
0.8 0.9 0.8 setrgbcolor
fill
1 -2.39808 scale
0 3.74138 translate
0 -7.80944 translate
1 -0.474968 scale
newpath
0 0 moveto
(G) true charpath
1 0.94 0.8 setrgbcolor
fill
1 -2.1054 scale
0 7.80944 translate
7.65 0 translate
0 -0.1 translate
1 -0.218709 scale
newpath
0 0 moveto
(C) true charpath
0.8 0.8 2.4 setrgbcolor
fill
1 -4.57228 scale
0 0.1 translate
0 0.1 translate
1 1.9832 scale
newpath
0 0 moveto
(T) true charpath
0 0.5 0 setrgbcolor
fill
1 0.504235 scale
0 -0.1 translate
0 -2.60779 translate
1 -0.374428 scale
newpath
0 0 moveto
(A) true charpath
2.4 0.8 0.8 setrgbcolor
fill
1 -2.67074 scale
0 2.60779 translate
0 -6.34086 translate
1 -0.392842 scale
newpath
0 0 moveto
(G) true charpath
1 0.94 0.8 setrgbcolor
fill
1 -2.54555 scale
0 6.34086 translate
7.65 0 translate
0 0.1 translate
1 0.223912 scale
newpath
0 0 moveto
(G) true charpath
1 0.7 0 setrgbcolor
fill
1 4.46603 scale
0 -0.1 translate
0 2.64873 translate
1 1.04493 scale
newpath
0 0 moveto
(A) true charpath
8 0 0 setrgbcolor
fill
1 0.957001 scale
0 -2.64873 translate
0 -0.1 translate
1 -0.125478 scale
newpath
0 0 moveto
(T) true charpath
0.8 0.9 0.8 setrgbcolor
fill
1 -7.96955 scale
0 0.1 translate
0 -1.87419 translate
1 -0.214116 scale
newpath
0 0 moveto
(C) true charpath
0.8 0.8 2.4 setrgbcolor
fill
1 -4.67037 scale
0 1.87419 translate
7.65 0 translate
0 0.1 translate
1 0.5521 scale
newpath
0 0 moveto
(G) true charpath
1 0.7 0 setrgbcolor
fill
1 1.81126 scale
0 -0.1 translate
0 -0.1 translate
1 -0.06807 scale
newpath
0 0 moveto
(A) true charpath
2.4 0.8 0.8 setrgbcolor
fill
1 -14.6908 scale
0 0.1 translate
7.65 0 translate
0 0.1 translate
1 2.33056 scale
newpath
0 0 moveto
(G) true charpath
1 0.7 0 setrgbcolor
fill
1 0.429082 scale
0 -0.1 translate
0 -0.1 translate
1 -0.604177 scale
newpath
0 0 moveto
(C) true charpath
0.8 0.8 2.4 setrgbcolor
fill
1 -1.65514 scale
0 0.1 translate
0 -5.64087 translate
1 -0.75637 scale
newpath
0 0 moveto
(T) true charpath
0.8 0.9 0.8 setrgbcolor
fill
1 -1.3221 scale
0 5.64087 translate
0 -12.3793 translate
1 -0.770009 scale
newpath
0 0 moveto
(A) true charpath
2.4 0.8 0.8 setrgbcolor
fill
1 -1.29869 scale
0 12.3793 translate
7.65 0 translate
7.65 0 translate
-76.5 -23.1593 translate
newpath
-3.825 -1.9125 moveto
84.15 0 rlineto
0 45.9 rlineto
-84.15 0 rlineto
0 -45.9 rlineto
closepath
0 0 0 setrgbcolor
stroke
-275.4 0 translate
0 18.1779 translate
/Helvetica findfont
5.61816 scalefont
setfont
newpath
0 0 moveto
(Motif Name:) true charpath
0 0 0 setrgbcolor
fill
70.227 0 translate
/Helvetica-Bold findfont
5.61816 scalefont
setfont
newpath
0 0 moveto
(CM000663.2_119622707-119624186(-)_1|2|1x0) true charpath
0 0 0 setrgbcolor
fill
-70.227 0 translate
0 -68.25 translate
0 29.125 translate
/Helvetica findfont
8.262 scalefont
setfont
newpath
0 0 moveto
(Gene:) true charpath
0 0 0 setrgbcolor
fill
42.1362 0 translate
/Helvetica-Bold findfont
8.262 scalefont
setfont
newpath
0 0 moveto
(CM000663.2_119622707-119624186(-)_1) true charpath
0 0 0 setrgbcolor
fill
-42.1362 0 translate
-30.6 -29.125 translate
306 0 translate
2.10375 0 translate
/Helvetica findfont
5.508 scalefont
setfont
newpath
0 0 moveto
(1) true charpath
0 0 0 setrgbcolor
fill
7.65 0 translate
newpath
0 0 moveto
(2) true charpath
0 0 0 setrgbcolor
fill
7.65 0 translate
newpath
0 0 moveto
(3) true charpath
0 0 0 setrgbcolor
fill
7.65 0 translate
newpath
0 0 moveto
(4) true charpath
0 0 0 setrgbcolor
fill
7.65 0 translate
newpath
0 0 moveto
(5) true charpath
0 0 0 setrgbcolor
fill
7.65 0 translate
newpath
0 0 moveto
(6) true charpath
0 0 0 setrgbcolor
fill
7.65 0 translate
newpath
0 0 moveto
(7) true charpath
0 0 0 setrgbcolor
fill
7.65 0 translate
newpath
0 0 moveto
(8) true charpath
0 0 0 setrgbcolor
fill
7.65 0 translate
newpath
0 0 moveto
(9) true charpath
0 0 0 setrgbcolor
fill
7.65 0 translate
newpath
0 0 moveto
(0) true charpath
0 0 0 setrgbcolor
fill
7.65 0 translate
newpath
0 0 moveto
(1) true charpath
0 0 0 setrgbcolor
fill
7.65 0 translate
newpath
0 0 moveto
(2) true charpath
0 0 0 setrgbcolor
fill
7.65 0 translate
newpath
0 0 moveto
(3) true charpath
0 0 0 setrgbcolor
fill
7.65 0 translate
newpath
0 0 moveto
(4) true charpath
0 0 0 setrgbcolor
fill
7.65 0 translate
newpath
0 0 moveto
(5) true charpath
0 0 0 setrgbcolor
fill
7.65 0 translate
newpath
0 0 moveto
(6) true charpath
0 0 0 setrgbcolor
fill
7.65 0 translate
newpath
0 0 moveto
(7) true charpath
0 0 0 setrgbcolor
fill
7.65 0 translate
newpath
0 0 moveto
(8) true charpath
0 0 0 setrgbcolor
fill
7.65 0 translate
newpath
0 0 moveto
(9) true charpath
0 0 0 setrgbcolor
fill
7.65 0 translate
newpath
0 0 moveto
(0) true charpath
0 0 0 setrgbcolor
fill
7.65 0 translate
newpath
0 0 moveto
(1) true charpath
0 0 0 setrgbcolor
fill
7.65 0 translate
newpath
0 0 moveto
(2) true charpath
0 0 0 setrgbcolor
fill
7.65 0 translate
-170.404 0 translate
0 3.93429 translate
0 19.225 translate
/Helvetica findfont
5.508 scalefont
setfont
175.95 -1.57371 translate
newpath
0 0 moveto
(0) true charpath
0 0 0 setrgbcolor
fill
0 19.125 translate
newpath
0 0 moveto
(+0.57) true charpath
0 0 0 setrgbcolor
fill
0 -38.25 translate
newpath
0 0 moveto
(-3.11) true charpath
0 0 0 setrgbcolor
fill
-175.95 19.125 translate
0 1.57371 translate
/Helvetica-Bold findfont
11.016 scalefont
setfont
0 0.1 translate
1 0.512929 scale
newpath
0 0 moveto
(A) true charpath
8 0 0 setrgbcolor
fill
1 1.94959 scale
0 -0.1 translate
0 -0.1 translate
1 -0.0166992 scale
newpath
0 0 moveto
(G) true charpath
1 0.94 0.8 setrgbcolor
fill
1 -59.8832 scale
0 0.1 translate
7.65 0 translate
0 -0.1 translate
1 -0.105262 scale
newpath
0 0 moveto
(A) true charpath
2.4 0.8 0.8 setrgbcolor
fill
1 -9.50011 scale
0 0.1 translate
0 -1.71512 translate
1 -0.228167 scale
newpath
0 0 moveto
(T) true charpath
0.8 0.9 0.8 setrgbcolor
fill
1 -4.38276 scale
0 1.71512 translate
0 0.1 translate
1 1.82839 scale
newpath
0 0 moveto
(G) true charpath
1 0.7 0 setrgbcolor
fill
1 0.546928 scale
0 -0.1 translate
0 -4.29732 translate
1 -0.388354 scale
newpath
0 0 moveto
(C) true charpath
0.8 0.8 2.4 setrgbcolor
fill
1 -2.57497 scale
0 4.29732 translate
7.65 0 translate
0 -0.1 translate
1 -0.190427 scale
newpath
0 0 moveto
(A) true charpath
2.4 0.8 0.8 setrgbcolor
fill
1 -5.25135 scale
0 0.1 translate
0 0.1 translate
1 2.00894 scale
newpath
0 0 moveto
(T) true charpath
0 0.5 0 setrgbcolor
fill
1 0.497774 scale
0 -0.1 translate
0 -2.38525 translate
1 -0.393027 scale
newpath
0 0 moveto
(G) true charpath
1 0.94 0.8 setrgbcolor
fill
1 -2.54436 scale
0 2.38525 translate
0 -6.26466 translate
1 -0.422922 scale
newpath
0 0 moveto
(C) true charpath
0.8 0.8 2.4 setrgbcolor
fill
1 -2.3645 scale
0 6.26466 translate
7.65 0 translate
0 0.1 translate
1 2.193 scale
newpath
0 0 moveto
(G) true charpath
1 0.7 0 setrgbcolor
fill
1 0.455996 scale
0 -0.1 translate
0 -0.1 translate
1 -0.374953 scale
newpath
0 0 moveto
(A) true charpath
2.4 0.8 0.8 setrgbcolor
fill
1 -2.667 scale
0 0.1 translate
0 -3.8372 translate
1 -0.527074 scale
newpath
0 0 moveto
(C) true charpath
0.8 0.8 2.4 setrgbcolor
fill
1 -1.89727 scale
0 3.8372 translate
0 -8.77138 translate
1 -0.562072 scale
newpath
0 0 moveto
(T) true charpath
0.8 0.9 0.8 setrgbcolor
fill
1 -1.77913 scale
0 8.77138 translate
7.65 0 translate
0 -0.1 translate
1 -0.238133 scale
newpath
0 0 moveto
(A) true charpath
2.4 0.8 0.8 setrgbcolor
fill
1 -4.19933 scale
0 0.1 translate
0 0.1 translate
1 2.10558 scale
newpath
0 0 moveto
(G) true charpath
1 0.7 0 setrgbcolor
fill
1 0.474929 scale
0 -0.1 translate
0 -2.76062 translate
1 -0.448874 scale
newpath
0 0 moveto
(T) true charpath
0.8 0.9 0.8 setrgbcolor
fill
1 -2.2278 scale
0 2.76062 translate
0 -7.07947 translate
1 -0.572113 scale
newpath
0 0 moveto
(C) true charpath
0.8 0.8 2.4 setrgbcolor
fill
1 -1.74791 scale
0 7.07947 translate
7.65 0 translate
0 0.1 translate
1 2.29639 scale
newpath
0 0 moveto
(A) true charpath
8 0 0 setrgbcolor
fill
1 0.435467 scale
0 -0.1 translate
0 -0.1 translate
1 -0.529611 scale
newpath
0 0 moveto
(T) true charpath
0.8 0.9 0.8 setrgbcolor
fill
1 -1.88818 scale
0 0.1 translate
0 -5.05414 translate
1 -0.673177 scale
newpath
0 0 moveto
(G) true charpath
1 0.94 0.8 setrgbcolor
fill
1 -1.48549 scale
0 5.05414 translate
0 -11.1379 translate
1 -0.718999 scale
newpath
0 0 moveto
(C) true charpath
0.8 0.8 2.4 setrgbcolor
fill
1 -1.39082 scale
0 11.1379 translate
7.65 0 translate
0 -0.1 translate
1 -0.0540794 scale
newpath
0 0 moveto
(C) true charpath
0.8 0.8 2.4 setrgbcolor
fill
1 -18.4913 scale
0 0.1 translate
0 0.1 translate
1 1.29775 scale
newpath
0 0 moveto
(A) true charpath
8 0 0 setrgbcolor
fill
1 0.770567 scale
0 -0.1 translate
0 -1.31238 translate
1 -0.334582 scale
newpath
0 0 moveto
(T) true charpath
0.8 0.9 0.8 setrgbcolor
fill
1 -2.98881 scale
0 1.31238 translate
7.65 0 translate
0 -0.1 translate
1 -0.109588 scale
newpath
0 0 moveto
(T) true charpath
0.8 0.9 0.8 setrgbcolor
fill
1 -9.12512 scale
0 0.1 translate
0 -1.74916 translate
1 -0.231138 scale
newpath
0 0 moveto
(A) true charpath
2.4 0.8 0.8 setrgbcolor
fill
1 -4.32642 scale
0 1.74916 translate
0 0.1 translate
1 1.86662 scale
newpath
0 0 moveto
(C) true charpath
0 0 8 setrgbcolor
fill
1 0.535728 scale
0 -0.1 translate
0 -4.35474 translate
1 -0.466705 scale
newpath
0 0 moveto
(G) true charpath
1 0.94 0.8 setrgbcolor
fill
1 -2.14268 scale
0 4.35474 translate
7.65 0 translate
0 -0.1 translate
1 -0.12263 scale
newpath
0 0 moveto
(T) true charpath
0.8 0.9 0.8 setrgbcolor
fill
1 -8.15458 scale
0 0.1 translate
0 0.1 translate
1 1.8479 scale
newpath
0 0 moveto
(C) true charpath
0 0 8 setrgbcolor
fill
1 0.541155 scale
0 -0.1 translate
0 -1.85178 translate
1 -0.29251 scale
newpath
0 0 moveto
(A) true charpath
2.4 0.8 0.8 setrgbcolor
fill
1 -3.41868 scale
0 1.85178 translate
0 -4.94028 translate
1 -0.308591 scale
newpath
0 0 moveto
(G) true charpath
1 0.94 0.8 setrgbcolor
fill
1 -3.24054 scale
0 4.94028 translate
7.65 0 translate
0 0.1 translate
1 0.338104 scale
newpath
0 0 moveto
(G) true charpath
1 0.7 0 setrgbcolor
fill
1 2.95767 scale
0 -0.1 translate
0 3.54725 translate
1 0.358184 scale
newpath
0 0 moveto
(A) true charpath
8 0 0 setrgbcolor
fill
1 2.79186 scale
0 -3.54725 translate
0 -0.1 translate
1 -0.114671 scale
newpath
0 0 moveto
(C) true charpath
0.8 0.8 2.4 setrgbcolor
fill
1 -8.72058 scale
0 0.1 translate
7.65 0 translate
0 0.1 translate
1 2.07559 scale
newpath
0 0 moveto
(G) true charpath
1 0.7 0 setrgbcolor
fill
1 0.481791 scale
0 -0.1 translate
0 -0.1 translate
1 -0.324223 scale
newpath
0 0 moveto
(T) true charpath
0.8 0.9 0.8 setrgbcolor
fill
1 -3.08429 scale
0 0.1 translate
0 -3.43803 translate
1 -0.341273 scale
newpath
0 0 moveto
(A) true charpath
2.4 0.8 0.8 setrgbcolor
fill
1 -2.9302 scale
0 3.43803 translate
0 -6.91022 translate
1 -0.447008 scale
newpath
0 0 moveto
(C) true charpath
0.8 0.8 2.4 setrgbcolor
fill
1 -2.2371 scale
0 6.91022 translate
7.65 0 translate
0 0.1 translate
1 2.33056 scale
newpath
0 0 moveto
(G) true charpath
1 0.7 0 setrgbcolor
fill
1 0.429082 scale
0 -0.1 translate
0 -0.1 translate
1 -0.627927 scale
newpath
0 0 moveto
(A) true charpath
2.4 0.8 0.8 setrgbcolor
fill
1 -1.59254 scale
0 0.1 translate
0 -5.82775 translate
1 -0.721101 scale
newpath
0 0 moveto
(T) true charpath
0.8 0.9 0.8 setrgbcolor
fill
1 -1.38677 scale
0 5.82775 translate
0 -12.2886 translate
1 -0.781528 scale
newpath
0 0 moveto
(C) true charpath
0.8 0.8 2.4 setrgbcolor
fill
1 -1.27955 scale
0 12.2886 translate
7.65 0 translate
0 0.1 translate
1 0.0521025 scale
newpath
0 0 moveto
(A) true charpath
8 0 0 setrgbcolor
fill
1 19.193 scale
0 -0.1 translate
0 1.29683 translate
1 0.428762 scale
newpath
0 0 moveto
(T) true charpath
0 0.5 0 setrgbcolor
fill
1 2.33229 scale
0 -1.29683 translate
0 -0.1 translate
1 -0.0304393 scale
newpath
0 0 moveto
(C) true charpath
0.8 0.8 2.4 setrgbcolor
fill
1 -32.8523 scale
0 0.1 translate
7.65 0 translate
0 0.1 translate
1 1.84801 scale
newpath
0 0 moveto
(G) true charpath
1 0.7 0 setrgbcolor
fill
1 0.541122 scale
0 -0.1 translate
0 -0.1 translate
1 -0.478962 scale
newpath
0 0 moveto
(T) true charpath
0.8 0.9 0.8 setrgbcolor
fill
1 -2.08785 scale
0 0.1 translate
0 -4.6556 translate
1 -0.521588 scale
newpath
0 0 moveto
(C) true charpath
0.8 0.8 2.4 setrgbcolor
fill
1 -1.91722 scale
0 4.6556 translate
7.65 0 translate
0 -0.1 translate
1 -0.276538 scale
newpath
0 0 moveto
(G) true charpath
1 0.94 0.8 setrgbcolor
fill
1 -3.61615 scale
0 0.1 translate
0 -3.06281 translate
1 -0.29228 scale
newpath
0 0 moveto
(A) true charpath
2.4 0.8 0.8 setrgbcolor
fill
1 -3.42137 scale
0 3.06281 translate
0 0.1 translate
1 2.0468 scale
newpath
0 0 moveto
(T) true charpath
0 0.5 0 setrgbcolor
fill
1 0.488567 scale
0 -0.1 translate
0 -6.1495 translate
1 -0.513553 scale
newpath
0 0 moveto
(C) true charpath
0.8 0.8 2.4 setrgbcolor
fill
1 -1.94722 scale
0 6.1495 translate
7.65 0 translate
0 0.1 translate
1 1.67682 scale
newpath
0 0 moveto
(T) true charpath
0 0.5 0 setrgbcolor
fill
1 0.596367 scale
0 -0.1 translate
0 -0.1 translate
1 -0.238113 scale
newpath
0 0 moveto
(A) true charpath
2.4 0.8 0.8 setrgbcolor
fill
1 -4.19968 scale
0 0.1 translate
0 -2.76047 translate
1 -0.363854 scale
newpath
0 0 moveto
(C) true charpath
0.8 0.8 2.4 setrgbcolor
fill
1 -2.74836 scale
0 2.76047 translate
7.65 0 translate
0 0.1 translate
1 2.17443 scale
newpath
0 0 moveto
(C) true charpath
0 0 8 setrgbcolor
fill
1 0.45989 scale
0 -0.1 translate
0 -0.1 translate
1 -0.42654 scale
newpath
0 0 moveto
(T) true charpath
0.8 0.9 0.8 setrgbcolor
fill
1 -2.34445 scale
0 0.1 translate
0 -4.24312 translate
1 -0.465878 scale
newpath
0 0 moveto
(G) true charpath
1 0.94 0.8 setrgbcolor
fill
1 -2.14649 scale
0 4.24312 translate
0 -8.69576 translate
1 -0.481579 scale
newpath
0 0 moveto
(A) true charpath
2.4 0.8 0.8 setrgbcolor
fill
1 -2.0765 scale
0 8.69576 translate
7.65 0 translate
0 -0.1 translate
1 -0.0586782 scale
newpath
0 0 moveto
(C) true charpath
0.8 0.8 2.4 setrgbcolor
fill
1 -17.0421 scale
0 0.1 translate
0 0.1 translate
1 1.84339 scale
newpath
0 0 moveto
(T) true charpath
0 0.5 0 setrgbcolor
fill
1 0.542478 scale
0 -0.1 translate
0 -1.34857 translate
1 -0.334272 scale
newpath
0 0 moveto
(G) true charpath
1 0.94 0.8 setrgbcolor
fill
1 -2.99157 scale
0 1.34857 translate
0 -4.76567 translate
1 -0.390161 scale
newpath
0 0 moveto
(A) true charpath
2.4 0.8 0.8 setrgbcolor
fill
1 -2.56305 scale
0 4.76567 translate
7.65 0 translate
0 0.1 translate
1 0.338104 scale
newpath
0 0 moveto
(G) true charpath
1 0.7 0 setrgbcolor
fill
1 2.95767 scale
0 -0.1 translate
0 3.54725 translate
1 0.358184 scale
newpath
0 0 moveto
(A) true charpath
8 0 0 setrgbcolor
fill
1 2.79186 scale
0 -3.54725 translate
0 -0.1 translate
1 -0.114671 scale
newpath
0 0 moveto
(C) true charpath
0.8 0.8 2.4 setrgbcolor
fill
1 -8.72058 scale
0 0.1 translate
7.65 0 translate
0 0.1 translate
1 2.07559 scale
newpath
0 0 moveto
(G) true charpath
1 0.7 0 setrgbcolor
fill
1 0.481791 scale
0 -0.1 translate
0 -0.1 translate
1 -0.324223 scale
newpath
0 0 moveto
(T) true charpath
0.8 0.9 0.8 setrgbcolor
fill
1 -3.08429 scale
0 0.1 translate
0 -3.43803 translate
1 -0.341273 scale
newpath
0 0 moveto
(A) true charpath
2.4 0.8 0.8 setrgbcolor
fill
1 -2.9302 scale
0 3.43803 translate
0 -6.91022 translate
1 -0.447008 scale
newpath
0 0 moveto
(C) true charpath
0.8 0.8 2.4 setrgbcolor
fill
1 -2.2371 scale
0 6.91022 translate
7.65 0 translate
0 0.1 translate
1 2.33056 scale
newpath
0 0 moveto
(G) true charpath
1 0.7 0 setrgbcolor
fill
1 0.429082 scale
0 -0.1 translate
0 -0.1 translate
1 -0.627927 scale
newpath
0 0 moveto
(A) true charpath
2.4 0.8 0.8 setrgbcolor
fill
1 -1.59254 scale
0 0.1 translate
0 -5.82775 translate
1 -0.721101 scale
newpath
0 0 moveto
(T) true charpath
0.8 0.9 0.8 setrgbcolor
fill
1 -1.38677 scale
0 5.82775 translate
0 -12.2886 translate
1 -0.781528 scale
newpath
0 0 moveto
(C) true charpath
0.8 0.8 2.4 setrgbcolor
fill
1 -1.27955 scale
0 12.2886 translate
7.65 0 translate
7.65 0 translate
-168.3 -23.1593 translate
newpath
-3.825 -1.9125 moveto
175.95 0 rlineto
0 45.9 rlineto
-175.95 0 rlineto
0 -45.9 rlineto
closepath
0 0 0 setrgbcolor
stroke
-275.4 0 translate
0 18.1779 translate
/Helvetica findfont
5.61816 scalefont
setfont
newpath
0 0 moveto
(Motif Name:) true charpath
0 0 0 setrgbcolor
fill
70.227 0 translate
/Helvetica-Bold findfont
5.61816 scalefont
setfont
newpath
0 0 moveto
(CM000663.2_119622707-119624186(-)_1|3|1x0) true charpath
0 0 0 setrgbcolor
fill
-70.227 0 translate
0 -68.25 translate
0 29.125 translate
/Helvetica findfont
8.262 scalefont
setfont
newpath
0 0 moveto
(Gene:) true charpath
0 0 0 setrgbcolor
fill
42.1362 0 translate
/Helvetica-Bold findfont
8.262 scalefont
setfont
newpath
0 0 moveto
(CM000663.2_182056306-182058025(-)_1) true charpath
0 0 0 setrgbcolor
fill
-42.1362 0 translate
-30.6 -29.125 translate
306 0 translate
2.10375 0 translate
/Helvetica findfont
5.508 scalefont
setfont
newpath
0 0 moveto
(1) true charpath
0 0 0 setrgbcolor
fill
7.65 0 translate
newpath
0 0 moveto
(2) true charpath
0 0 0 setrgbcolor
fill
7.65 0 translate
newpath
0 0 moveto
(3) true charpath
0 0 0 setrgbcolor
fill
7.65 0 translate
newpath
0 0 moveto
(4) true charpath
0 0 0 setrgbcolor
fill
7.65 0 translate
newpath
0 0 moveto
(5) true charpath
0 0 0 setrgbcolor
fill
7.65 0 translate
newpath
0 0 moveto
(6) true charpath
0 0 0 setrgbcolor
fill
7.65 0 translate
newpath
0 0 moveto
(7) true charpath
0 0 0 setrgbcolor
fill
7.65 0 translate
newpath
0 0 moveto
(8) true charpath
0 0 0 setrgbcolor
fill
7.65 0 translate
newpath
0 0 moveto
(9) true charpath
0 0 0 setrgbcolor
fill
7.65 0 translate
newpath
0 0 moveto
(0) true charpath
0 0 0 setrgbcolor
fill
7.65 0 translate
newpath
0 0 moveto
(1) true charpath
0 0 0 setrgbcolor
fill
7.65 0 translate
newpath
0 0 moveto
(2) true charpath
0 0 0 setrgbcolor
fill
7.65 0 translate
newpath
0 0 moveto
(3) true charpath
0 0 0 setrgbcolor
fill
7.65 0 translate
newpath
0 0 moveto
(4) true charpath
0 0 0 setrgbcolor
fill
7.65 0 translate
newpath
0 0 moveto
(5) true charpath
0 0 0 setrgbcolor
fill
7.65 0 translate
newpath
0 0 moveto
(6) true charpath
0 0 0 setrgbcolor
fill
7.65 0 translate
newpath
0 0 moveto
(7) true charpath
0 0 0 setrgbcolor
fill
7.65 0 translate
newpath
0 0 moveto
(8) true charpath
0 0 0 setrgbcolor
fill
7.65 0 translate
newpath
0 0 moveto
(9) true charpath
0 0 0 setrgbcolor
fill
7.65 0 translate
newpath
0 0 moveto
(0) true charpath
0 0 0 setrgbcolor
fill
7.65 0 translate
newpath
0 0 moveto
(1) true charpath
0 0 0 setrgbcolor
fill
7.65 0 translate
newpath
0 0 moveto
(2) true charpath
0 0 0 setrgbcolor
fill
7.65 0 translate
newpath
0 0 moveto
(3) true charpath
0 0 0 setrgbcolor
fill
7.65 0 translate
newpath
0 0 moveto
(4) true charpath
0 0 0 setrgbcolor
fill
7.65 0 translate
newpath
0 0 moveto
(5) true charpath
0 0 0 setrgbcolor
fill
7.65 0 translate
newpath
0 0 moveto
(6) true charpath
0 0 0 setrgbcolor
fill
7.65 0 translate
newpath
0 0 moveto
(7) true charpath
0 0 0 setrgbcolor
fill
7.65 0 translate
newpath
0 0 moveto
(8) true charpath
0 0 0 setrgbcolor
fill
7.65 0 translate
newpath
0 0 moveto
(9) true charpath
0 0 0 setrgbcolor
fill
7.65 0 translate
newpath
0 0 moveto
(0) true charpath
0 0 0 setrgbcolor
fill
7.65 0 translate
newpath
0 0 moveto
(1) true charpath
0 0 0 setrgbcolor
fill
7.65 0 translate
-239.254 0 translate
0 3.93429 translate
0 19.225 translate
/Helvetica findfont
5.508 scalefont
setfont
244.8 -1.57371 translate
newpath
0 0 moveto
(0) true charpath
0 0 0 setrgbcolor
fill
0 19.125 translate
newpath
0 0 moveto
(+0.57) true charpath
0 0 0 setrgbcolor
fill
0 -38.25 translate
newpath
0 0 moveto
(-3.07) true charpath
0 0 0 setrgbcolor
fill
-244.8 19.125 translate
0 1.57371 translate
/Helvetica-Bold findfont
11.016 scalefont
setfont
0 -0.1 translate
1 -0.235142 scale
newpath
0 0 moveto
(T) true charpath
0.8 0.9 0.8 setrgbcolor
fill
1 -4.25276 scale
0 0.1 translate
0 0.1 translate
1 2.04282 scale
newpath
0 0 moveto
(G) true charpath
1 0.7 0 setrgbcolor
fill
1 0.489519 scale
0 -0.1 translate
0 -2.73709 translate
1 -0.344558 scale
newpath
0 0 moveto
(A) true charpath
2.4 0.8 0.8 setrgbcolor
fill
1 -2.90227 scale
0 2.73709 translate
0 -6.23512 translate
1 -0.508201 scale
newpath
0 0 moveto
(C) true charpath
0.8 0.8 2.4 setrgbcolor
fill
1 -1.96772 scale
0 6.23512 translate
7.65 0 translate
0 -0.1 translate
1 -0.127617 scale
newpath
0 0 moveto
(T) true charpath
0.8 0.9 0.8 setrgbcolor
fill
1 -7.83594 scale
0 0.1 translate
0 -1.89102 translate
1 -0.147845 scale
newpath
0 0 moveto
(A) true charpath
2.4 0.8 0.8 setrgbcolor
fill
1 -6.76384 scale
0 1.89102 translate
0 0.1 translate
1 1.72069 scale
newpath
0 0 moveto
(G) true charpath
1 0.7 0 setrgbcolor
fill
1 0.581162 scale
0 -0.1 translate
0 -3.84121 translate
1 -0.284021 scale
newpath
0 0 moveto
(C) true charpath
0.8 0.8 2.4 setrgbcolor
fill
1 -3.52086 scale
0 3.84121 translate
7.65 0 translate
0 0.1 translate
1 2.26635 scale
newpath
0 0 moveto
(G) true charpath
1 0.7 0 setrgbcolor
fill
1 0.441239 scale
0 -0.1 translate
0 -0.1 translate
1 -0.418867 scale
newpath
0 0 moveto
(A) true charpath
2.4 0.8 0.8 setrgbcolor
fill
1 -2.38739 scale
0 0.1 translate
0 -4.18275 translate
1 -0.653801 scale
newpath
0 0 moveto
(T) true charpath
0.8 0.9 0.8 setrgbcolor
fill
1 -1.52952 scale
0 4.18275 translate
0 -10.1141 translate
1 -0.760404 scale
newpath
0 0 moveto
(C) true charpath
0.8 0.8 2.4 setrgbcolor
fill
1 -1.31509 scale
0 10.1141 translate
7.65 0 translate
0 0.1 translate
1 0.611499 scale
newpath
0 0 moveto
(A) true charpath
8 0 0 setrgbcolor
fill
1 1.63533 scale
0 -0.1 translate
0 -0.1 translate
1 -0.0418706 scale
newpath
0 0 moveto
(T) true charpath
0.8 0.9 0.8 setrgbcolor
fill
1 -23.8831 scale
0 0.1 translate
0 5.69848 translate
1 0.677898 scale
newpath
0 0 moveto
(G) true charpath
1 0.7 0 setrgbcolor
fill
1 1.47515 scale
0 -5.69848 translate
0 -1.21632 translate
1 -0.262179 scale
newpath
0 0 moveto
(C) true charpath
0.8 0.8 2.4 setrgbcolor
fill
1 -3.81419 scale
0 1.21632 translate
7.65 0 translate
0 0.1 translate
1 0.0345625 scale
newpath
0 0 moveto
(A) true charpath
8 0 0 setrgbcolor
fill
1 28.9331 scale
0 -0.1 translate
0 1.15881 translate
1 1.07312 scale
newpath
0 0 moveto
(T) true charpath
0 0.5 0 setrgbcolor
fill
1 0.931862 scale
0 -1.15881 translate
0 -0.1 translate
1 -0.352633 scale
newpath
0 0 moveto
(G) true charpath
1 0.94 0.8 setrgbcolor
fill
1 -2.83581 scale
0 0.1 translate
7.65 0 translate
0 0.1 translate
1 0.124305 scale
newpath
0 0 moveto
(G) true charpath
1 0.7 0 setrgbcolor
fill
1 8.04471 scale
0 -0.1 translate
0 -0.1 translate
1 -0.155513 scale
newpath
0 0 moveto
(A) true charpath
2.4 0.8 0.8 setrgbcolor
fill
1 -6.43034 scale
0 0.1 translate
0 1.86496 translate
1 1.3653 scale
newpath
0 0 moveto
(T) true charpath
0 0.5 0 setrgbcolor
fill
1 0.732442 scale
0 -1.86496 translate
0 -2.11052 translate
1 -0.469035 scale
newpath
0 0 moveto
(C) true charpath
0.8 0.8 2.4 setrgbcolor
fill
1 -2.13204 scale
0 2.11052 translate
7.65 0 translate
0 -0.1 translate
1 -0.167852 scale
newpath
0 0 moveto
(A) true charpath
2.4 0.8 0.8 setrgbcolor
fill
1 -5.95762 scale
0 0.1 translate
0 0.1 translate
1 2.02639 scale
newpath
0 0 moveto
(G) true charpath
1 0.7 0 setrgbcolor
fill
1 0.493488 scale
0 -0.1 translate
0 -2.20762 translate
1 -0.44972 scale
newpath
0 0 moveto
(C) true charpath
0.8 0.8 2.4 setrgbcolor
fill
1 -2.2236 scale
0 2.20762 translate
0 -6.53313 translate
1 -0.47223 scale
newpath
0 0 moveto
(T) true charpath
0.8 0.9 0.8 setrgbcolor
fill
1 -2.11761 scale
0 6.53313 translate
7.65 0 translate
0 0.1 translate
1 0.712405 scale
newpath
0 0 moveto
(C) true charpath
0 0 8 setrgbcolor
fill
1 1.4037 scale
0 -0.1 translate
0 6.49247 translate
1 1.08379 scale
newpath
0 0 moveto
(T) true charpath
0 0.5 0 setrgbcolor
fill
1 0.922691 scale
0 -6.49247 translate
0 -0.1 translate
1 -0.325401 scale
newpath
0 0 moveto
(A) true charpath
2.4 0.8 0.8 setrgbcolor
fill
1 -3.07314 scale
0 0.1 translate
0 -3.44729 translate
1 -0.355627 scale
newpath
0 0 moveto
(G) true charpath
1 0.94 0.8 setrgbcolor
fill
1 -2.81194 scale
0 3.44729 translate
7.65 0 translate
0 0.1 translate
1 2.33056 scale
newpath
0 0 moveto
(G) true charpath
1 0.7 0 setrgbcolor
fill
1 0.429082 scale
0 -0.1 translate
0 -0.1 translate
1 -0.667163 scale
newpath
0 0 moveto
(T) true charpath
0.8 0.9 0.8 setrgbcolor
fill
1 -1.49889 scale
0 0.1 translate
0 -6.13647 translate
1 -0.671675 scale
newpath
0 0 moveto
(A) true charpath
2.4 0.8 0.8 setrgbcolor
fill
1 -1.48882 scale
0 6.13647 translate
0 -12.2085 translate
1 -0.791718 scale
newpath
0 0 moveto
(C) true charpath
0.8 0.8 2.4 setrgbcolor
fill
1 -1.26308 scale
0 12.2085 translate
7.65 0 translate
0 -0.1 translate
1 -0.300058 scale
newpath
0 0 moveto
(A) true charpath
2.4 0.8 0.8 setrgbcolor
fill
1 -3.33269 scale
0 0.1 translate
0 0.1 translate
1 2.08084 scale
newpath
0 0 moveto
(G) true charpath
1 0.7 0 setrgbcolor
fill
1 0.480574 scale
0 -0.1 translate
0 -3.24789 translate
1 -0.398199 scale
newpath
0 0 moveto
(T) true charpath
0.8 0.9 0.8 setrgbcolor
fill
1 -2.51131 scale
0 3.24789 translate
0 -7.168 translate
1 -0.437919 scale
newpath
0 0 moveto
(C) true charpath
0.8 0.8 2.4 setrgbcolor
fill
1 -2.28353 scale
0 7.168 translate
7.65 0 translate
0 0.1 translate
1 0.489325 scale
newpath
0 0 moveto
(G) true charpath
1 0.7 0 setrgbcolor
fill
1 2.04363 scale
0 -0.1 translate
0 4.73714 translate
1 1.09697 scale
newpath
0 0 moveto
(T) true charpath
0 0.5 0 setrgbcolor
fill
1 0.911604 scale
0 -4.73714 translate
0 -0.1 translate
1 -0.232006 scale
newpath
0 0 moveto
(A) true charpath
2.4 0.8 0.8 setrgbcolor
fill
1 -4.31024 scale
0 0.1 translate
0 -2.71241 translate
1 -0.273452 scale
newpath
0 0 moveto
(C) true charpath
0.8 0.8 2.4 setrgbcolor
fill
1 -3.65695 scale
0 2.71241 translate
7.65 0 translate
0 -0.1 translate
1 -0.135019 scale
newpath
0 0 moveto
(T) true charpath
0.8 0.9 0.8 setrgbcolor
fill
1 -7.40637 scale
0 0.1 translate
0 -1.94926 translate
1 -0.212868 scale
newpath
0 0 moveto
(C) true charpath
0.8 0.8 2.4 setrgbcolor
fill
1 -4.69776 scale
0 1.94926 translate
0 0.1 translate
1 1.8651 scale
newpath
0 0 moveto
(A) true charpath
8 0 0 setrgbcolor
fill
1 0.536163 scale
0 -0.1 translate
0 -4.41108 translate
1 -0.443937 scale
newpath
0 0 moveto
(G) true charpath
1 0.94 0.8 setrgbcolor
fill
1 -2.25257 scale
0 4.41108 translate
7.65 0 translate
0 0.1 translate
1 0.350011 scale
newpath
0 0 moveto
(T) true charpath
0 0.5 0 setrgbcolor
fill
1 2.85705 scale
0 -0.1 translate
0 3.64095 translate
1 0.350563 scale
newpath
0 0 moveto
(A) true charpath
8 0 0 setrgbcolor
fill
1 2.85255 scale
0 -3.64095 translate
0 -0.1 translate
1 -0.130053 scale
newpath
0 0 moveto
(G) true charpath
1 0.94 0.8 setrgbcolor
fill
1 -7.68915 scale
0 0.1 translate
7.65 0 translate
0 -0.1 translate
1 -0.10791 scale
newpath
0 0 moveto
(C) true charpath
0.8 0.8 2.4 setrgbcolor
fill
1 -9.267 scale
0 0.1 translate
0 0.1 translate
1 1.28374 scale
newpath
0 0 moveto
(A) true charpath
8 0 0 setrgbcolor
fill
1 0.778974 scale
0 -0.1 translate
0 -1.73595 translate
1 -0.178093 scale
newpath
0 0 moveto
(T) true charpath
0.8 0.9 0.8 setrgbcolor
fill
1 -5.61505 scale
0 1.73595 translate
7.65 0 translate
0 0.1 translate
1 0.869055 scale
newpath
0 0 moveto
(G) true charpath
1 0.7 0 setrgbcolor
fill
1 1.15068 scale
0 -0.1 translate
0 -0.1 translate
1 -0.0927715 scale
newpath
0 0 moveto
(C) true charpath
0.8 0.8 2.4 setrgbcolor
fill
1 -10.7792 scale
0 0.1 translate
7.65 0 translate
0 0.1 translate
1 0.465277 scale
newpath
0 0 moveto
(A) true charpath
8 0 0 setrgbcolor
fill
1 2.14926 scale
0 -0.1 translate
0 4.54792 translate
1 0.706013 scale
newpath
0 0 moveto
(G) true charpath
1 0.7 0 setrgbcolor
fill
1 1.4164 scale
0 -4.54792 translate
0 -0.1 translate
1 -0.100936 scale
newpath
0 0 moveto
(C) true charpath
0.8 0.8 2.4 setrgbcolor
fill
1 -9.90728 scale
0 0.1 translate
0 -1.68108 translate
1 -0.110988 scale
newpath
0 0 moveto
(T) true charpath
0.8 0.9 0.8 setrgbcolor
fill
1 -9.00996 scale
0 1.68108 translate
7.65 0 translate
0 0.1 translate
1 0.385653 scale
newpath
0 0 moveto
(G) true charpath
1 0.7 0 setrgbcolor
fill
1 2.59301 scale
0 -0.1 translate
0 -0.1 translate
1 -0.0820528 scale
newpath
0 0 moveto
(C) true charpath
0.8 0.8 2.4 setrgbcolor
fill
1 -12.1873 scale
0 0.1 translate
0 3.92139 translate
1 1.01137 scale
newpath
0 0 moveto
(T) true charpath
0 0.5 0 setrgbcolor
fill
1 0.988762 scale
0 -3.92139 translate
0 -1.5325 translate
1 -0.325348 scale
newpath
0 0 moveto
(A) true charpath
2.4 0.8 0.8 setrgbcolor
fill
1 -3.07363 scale
0 1.5325 translate
7.65 0 translate
0 -0.1 translate
1 -0.00785691 scale
newpath
0 0 moveto
(G) true charpath
1 0.94 0.8 setrgbcolor
fill
1 -127.276 scale
0 0.1 translate
0 -0.94868 translate
1 -0.108734 scale
newpath
0 0 moveto
(C) true charpath
0.8 0.8 2.4 setrgbcolor
fill
1 -9.19679 scale
0 0.94868 translate
0 -2.59111 translate
1 -0.148054 scale
newpath
0 0 moveto
(A) true charpath
2.4 0.8 0.8 setrgbcolor
fill
1 -6.75428 scale
0 2.59111 translate
0 0.1 translate
1 1.39349 scale
newpath
0 0 moveto
(T) true charpath
0 0.5 0 setrgbcolor
fill
1 0.717623 scale
0 -0.1 translate
7.65 0 translate
0 -0.1 translate
1 -0.0395634 scale
newpath
0 0 moveto
(C) true charpath
0.8 0.8 2.4 setrgbcolor
fill
1 -25.2759 scale
0 0.1 translate
0 -1.19816 translate
1 -0.157332 scale
newpath
0 0 moveto
(A) true charpath
2.4 0.8 0.8 setrgbcolor
fill
1 -6.35597 scale
0 1.19816 translate
0 0.1 translate
1 1.57669 scale
newpath
0 0 moveto
(G) true charpath
1 0.7 0 setrgbcolor
fill
1 0.634239 scale
0 -0.1 translate
0 -3.223 translate
1 -0.224066 scale
newpath
0 0 moveto
(T) true charpath
0.8 0.9 0.8 setrgbcolor
fill
1 -4.46298 scale
0 3.223 translate
7.65 0 translate
0 0.1 translate
1 0.925804 scale
newpath
0 0 moveto
(T) true charpath
0 0.5 0 setrgbcolor
fill
1 1.08014 scale
0 -0.1 translate
0 -0.1 translate
1 -0.145468 scale
newpath
0 0 moveto
(A) true charpath
2.4 0.8 0.8 setrgbcolor
fill
1 -6.87437 scale
0 0.1 translate
7.65 0 translate
0 0.1 translate
1 0.865049 scale
newpath
0 0 moveto
(G) true charpath
1 0.7 0 setrgbcolor
fill
1 1.156 scale
0 -0.1 translate
0 -0.1 translate
1 -0.112229 scale
newpath
0 0 moveto
(A) true charpath
2.4 0.8 0.8 setrgbcolor
fill
1 -8.91032 scale
0 0.1 translate
7.65 0 translate
0 -0.1 translate
1 -0.066916 scale
newpath
0 0 moveto
(G) true charpath
1 0.94 0.8 setrgbcolor
fill
1 -14.9441 scale
0 0.1 translate
0 -1.41339 translate
1 -0.206399 scale
newpath
0 0 moveto
(A) true charpath
2.4 0.8 0.8 setrgbcolor
fill
1 -4.84498 scale
0 1.41339 translate
0 -3.82432 translate
1 -0.212267 scale
newpath
0 0 moveto
(C) true charpath
0.8 0.8 2.4 setrgbcolor
fill
1 -4.71105 scale
0 3.82432 translate
0 0.1 translate
1 1.65041 scale
newpath
0 0 moveto
(T) true charpath
0 0.5 0 setrgbcolor
fill
1 0.60591 scale
0 -0.1 translate
7.65 0 translate
0 -0.1 translate
1 -0.260372 scale
newpath
0 0 moveto
(T) true charpath
0.8 0.9 0.8 setrgbcolor
fill
1 -3.84066 scale
0 0.1 translate
0 0.1 translate
1 2.10653 scale
newpath
0 0 moveto
(C) true charpath
0 0 8 setrgbcolor
fill
1 0.474715 scale
0 -0.1 translate
0 -2.93561 translate
1 -0.409521 scale
newpath
0 0 moveto
(G) true charpath
1 0.94 0.8 setrgbcolor
fill
1 -2.44188 scale
0 2.93561 translate
0 -6.94482 translate
1 -0.592953 scale
newpath
0 0 moveto
(A) true charpath
2.4 0.8 0.8 setrgbcolor
fill
1 -1.68647 scale
0 6.94482 translate
7.65 0 translate
0 -0.1 translate
1 -0.165223 scale
newpath
0 0 moveto
(T) true charpath
0.8 0.9 0.8 setrgbcolor
fill
1 -6.05242 scale
0 0.1 translate
0 0.1 translate
1 2.0338 scale
newpath
0 0 moveto
(G) true charpath
1 0.7 0 setrgbcolor
fill
1 0.491691 scale
0 -0.1 translate
0 -2.18693 translate
1 -0.464987 scale
newpath
0 0 moveto
(C) true charpath
0.8 0.8 2.4 setrgbcolor
fill
1 -2.1506 scale
0 2.18693 translate
0 -6.63257 translate
1 -0.485888 scale
newpath
0 0 moveto
(A) true charpath
2.4 0.8 0.8 setrgbcolor
fill
1 -2.05809 scale
0 6.63257 translate
7.65 0 translate
0 0.1 translate
1 1.63408 scale
newpath
0 0 moveto
(T) true charpath
0 0.5 0 setrgbcolor
fill
1 0.611967 scale
0 -0.1 translate
0 -0.1 translate
1 -0.221934 scale
newpath
0 0 moveto
(A) true charpath
2.4 0.8 0.8 setrgbcolor
fill
1 -4.50584 scale
0 0.1 translate
0 -2.63316 translate
1 -0.343716 scale
newpath
0 0 moveto
(C) true charpath
0.8 0.8 2.4 setrgbcolor
fill
1 -2.90938 scale
0 2.63316 translate
7.65 0 translate
0 0.1 translate
1 2.14315 scale
newpath
0 0 moveto
(C) true charpath
0 0 8 setrgbcolor
fill
1 0.466602 scale
0 -0.1 translate
0 -0.1 translate
1 -0.39855 scale
newpath
0 0 moveto
(T) true charpath
0.8 0.9 0.8 setrgbcolor
fill
1 -2.5091 scale
0 0.1 translate
0 -4.02287 translate
1 -0.436653 scale
newpath
0 0 moveto
(G) true charpath
1 0.94 0.8 setrgbcolor
fill
1 -2.29015 scale
0 4.02287 translate
0 -8.24557 translate
1 -0.451861 scale
newpath
0 0 moveto
(A) true charpath
2.4 0.8 0.8 setrgbcolor
fill
1 -2.21307 scale
0 8.24557 translate
7.65 0 translate
0 -0.1 translate
1 -0.0466583 scale
newpath
0 0 moveto
(C) true charpath
0.8 0.8 2.4 setrgbcolor
fill
1 -21.4324 scale
0 0.1 translate
0 0.1 translate
1 1.80193 scale
newpath
0 0 moveto
(T) true charpath
0 0.5 0 setrgbcolor
fill
1 0.554961 scale
0 -0.1 translate
0 -1.25399 translate
1 -0.313568 scale
newpath
0 0 moveto
(G) true charpath
1 0.94 0.8 setrgbcolor
fill
1 -3.1891 scale
0 1.25399 translate
0 -4.50818 translate
1 -0.367699 scale
newpath
0 0 moveto
(A) true charpath
2.4 0.8 0.8 setrgbcolor
fill
1 -2.71961 scale
0 4.50818 translate
7.65 0 translate
0 -0.1 translate
1 -0.0440555 scale
newpath
0 0 moveto
(C) true charpath
0.8 0.8 2.4 setrgbcolor
fill
1 -22.6987 scale
0 0.1 translate
0 -1.23351 translate
1 -0.0547381 scale
newpath
0 0 moveto
(G) true charpath
1 0.94 0.8 setrgbcolor
fill
1 -18.2688 scale
0 1.23351 translate
0 0.1 translate
1 1.57796 scale
newpath
0 0 moveto
(A) true charpath
8 0 0 setrgbcolor
fill
1 0.63373 scale
0 -0.1 translate
0 -2.45108 translate
1 -0.402255 scale
newpath
0 0 moveto
(T) true charpath
0.8 0.9 0.8 setrgbcolor
fill
1 -2.48598 scale
0 2.45108 translate
7.65 0 translate
0 -0.1 translate
1 -0.050437 scale
newpath
0 0 moveto
(A) true charpath
2.4 0.8 0.8 setrgbcolor
fill
1 -19.8267 scale
0 0.1 translate
0 0.1 translate
1 1.45201 scale
newpath
0 0 moveto
(C) true charpath
0 0 8 setrgbcolor
fill
1 0.688699 scale
0 -0.1 translate
0 -1.28372 translate
1 -0.338293 scale
newpath
0 0 moveto
(G) true charpath
1 0.94 0.8 setrgbcolor
fill
1 -2.95602 scale
0 1.28372 translate
7.65 0 translate
0 0.1 translate
1 2.29549 scale
newpath
0 0 moveto
(T) true charpath
0 0.5 0 setrgbcolor
fill
1 0.435637 scale
0 -0.1 translate
0 -0.1 translate
1 -0.475238 scale
newpath
0 0 moveto
(A) true charpath
2.4 0.8 0.8 setrgbcolor
fill
1 -2.10421 scale
0 0.1 translate
0 -4.62631 translate
1 -0.742196 scale
newpath
0 0 moveto
(G) true charpath
1 0.94 0.8 setrgbcolor
fill
1 -1.34735 scale
0 4.62631 translate
0 -11.2532 translate
1 -0.752598 scale
newpath
0 0 moveto
(C) true charpath
0.8 0.8 2.4 setrgbcolor
fill
1 -1.32873 scale
0 11.2532 translate
7.65 0 translate
7.65 0 translate
-237.15 -23.1593 translate
newpath
-3.825 -1.9125 moveto
244.8 0 rlineto
0 45.9 rlineto
-244.8 0 rlineto
0 -45.9 rlineto
closepath
0 0 0 setrgbcolor
stroke
-275.4 0 translate
0 18.1779 translate
/Helvetica findfont
5.61816 scalefont
setfont
newpath
0 0 moveto
(Motif Name:) true charpath
0 0 0 setrgbcolor
fill
70.227 0 translate
/Helvetica-Bold findfont
5.61816 scalefont
setfont
newpath
0 0 moveto
(CM000663.2_182056306-182058025(-)_1|1|1x0) true charpath
0 0 0 setrgbcolor
fill
-70.227 0 translate
0 -68.25 translate
0 29.125 translate
/Helvetica findfont
8.262 scalefont
setfont
newpath
0 0 moveto
(Gene:) true charpath
0 0 0 setrgbcolor
fill
42.1362 0 translate
/Helvetica-Bold findfont
8.262 scalefont
setfont
newpath
0 0 moveto
(CM000663.2_192993622-192994657(-)_1) true charpath
0 0 0 setrgbcolor
fill
-42.1362 0 translate
-30.6 -29.125 translate
306 0 translate
2.10375 0 translate
/Helvetica findfont
5.508 scalefont
setfont
newpath
0 0 moveto
(1) true charpath
0 0 0 setrgbcolor
fill
7.65 0 translate
newpath
0 0 moveto
(2) true charpath
0 0 0 setrgbcolor
fill
7.65 0 translate
newpath
0 0 moveto
(3) true charpath
0 0 0 setrgbcolor
fill
7.65 0 translate
newpath
0 0 moveto
(4) true charpath
0 0 0 setrgbcolor
fill
7.65 0 translate
-32.7037 0 translate
0 3.93429 translate
0 19.225 translate
/Helvetica findfont
5.508 scalefont
setfont
38.25 -1.57371 translate
newpath
0 0 moveto
(0) true charpath
0 0 0 setrgbcolor
fill
0 19.125 translate
newpath
0 0 moveto
(+0.56) true charpath
0 0 0 setrgbcolor
fill
0 -38.25 translate
newpath
0 0 moveto
(-2.84) true charpath
0 0 0 setrgbcolor
fill
-38.25 19.125 translate
0 1.57371 translate
/Helvetica-Bold findfont
11.016 scalefont
setfont
0 0.1 translate
1 2.31235 scale
newpath
0 0 moveto
(G) true charpath
1 0.7 0 setrgbcolor
fill
1 0.43246 scale
0 -0.1 translate
0 -0.1 translate
1 -0.588478 scale
newpath
0 0 moveto
(A) true charpath
2.4 0.8 0.8 setrgbcolor
fill
1 -1.6993 scale
0 0.1 translate
0 -5.51734 translate
1 -0.68599 scale
newpath
0 0 moveto
(C) true charpath
0.8 0.8 2.4 setrgbcolor
fill
1 -1.45775 scale
0 5.51734 translate
0 -11.702 translate
1 -0.712829 scale
newpath
0 0 moveto
(T) true charpath
0.8 0.9 0.8 setrgbcolor
fill
1 -1.40286 scale
0 11.702 translate
7.65 0 translate
0 -0.1 translate
1 -0.141918 scale
newpath
0 0 moveto
(C) true charpath
0.8 0.8 2.4 setrgbcolor
fill
1 -7.04634 scale
0 0.1 translate
0 0.1 translate
1 1.9873 scale
newpath
0 0 moveto
(T) true charpath
0 0.5 0 setrgbcolor
fill
1 0.503195 scale
0 -0.1 translate
0 -2.00355 translate
1 -0.444848 scale
newpath
0 0 moveto
(G) true charpath
1 0.94 0.8 setrgbcolor
fill
1 -2.24796 scale
0 2.00355 translate
0 -6.29072 translate
1 -0.478617 scale
newpath
0 0 moveto
(A) true charpath
2.4 0.8 0.8 setrgbcolor
fill
1 -2.08936 scale
0 6.29072 translate
7.65 0 translate
0 0.1 translate
1 2.33056 scale
newpath
0 0 moveto
(G) true charpath
1 0.7 0 setrgbcolor
fill
1 0.429082 scale
0 -0.1 translate
0 -0.1 translate
1 -0.606999 scale
newpath
0 0 moveto
(T) true charpath
0.8 0.9 0.8 setrgbcolor
fill
1 -1.64745 scale
0 0.1 translate
0 -5.66307 translate
1 -0.652293 scale
newpath
0 0 moveto
(A) true charpath
2.4 0.8 0.8 setrgbcolor
fill
1 -1.53305 scale
0 5.66307 translate
0 -11.5825 translate
1 -0.871264 scale
newpath
0 0 moveto
(C) true charpath
0.8 0.8 2.4 setrgbcolor
fill
1 -1.14776 scale
0 11.5825 translate
7.65 0 translate
7.65 0 translate
-30.6 -23.1593 translate
newpath
-3.825 -1.9125 moveto
38.25 0 rlineto
0 45.9 rlineto
-38.25 0 rlineto
0 -45.9 rlineto
closepath
0 0 0 setrgbcolor
stroke
-275.4 0 translate
0 18.1779 translate
/Helvetica findfont
5.61816 scalefont
setfont
newpath
0 0 moveto
(Motif Name:) true charpath
0 0 0 setrgbcolor
fill
70.227 0 translate
/Helvetica-Bold findfont
5.61816 scalefont
setfont
newpath
0 0 moveto
(CM000663.2_192993622-192994657(-)_1|1|1x0) true charpath
0 0 0 setrgbcolor
fill
-70.227 0 translate
0 -68.25 translate
0 29.125 translate
/Helvetica findfont
8.262 scalefont
setfont
newpath
0 0 moveto
(Gene:) true charpath
0 0 0 setrgbcolor
fill
42.1362 0 translate
/Helvetica-Bold findfont
8.262 scalefont
setfont
newpath
0 0 moveto
(CM000663.2_227654271-227655825(+)_1) true charpath
0 0 0 setrgbcolor
fill
-42.1362 0 translate
-30.6 -29.125 translate
306 0 translate
2.10375 0 translate
/Helvetica findfont
5.508 scalefont
setfont
newpath
0 0 moveto
(1) true charpath
0 0 0 setrgbcolor
fill
7.65 0 translate
newpath
0 0 moveto
(2) true charpath
0 0 0 setrgbcolor
fill
7.65 0 translate
newpath
0 0 moveto
(3) true charpath
0 0 0 setrgbcolor
fill
7.65 0 translate
newpath
0 0 moveto
(4) true charpath
0 0 0 setrgbcolor
fill
7.65 0 translate
newpath
0 0 moveto
(5) true charpath
0 0 0 setrgbcolor
fill
7.65 0 translate
newpath
0 0 moveto
(6) true charpath
0 0 0 setrgbcolor
fill
7.65 0 translate
newpath
0 0 moveto
(7) true charpath
0 0 0 setrgbcolor
fill
7.65 0 translate
newpath
0 0 moveto
(8) true charpath
0 0 0 setrgbcolor
fill
7.65 0 translate
newpath
0 0 moveto
(9) true charpath
0 0 0 setrgbcolor
fill
7.65 0 translate
newpath
0 0 moveto
(0) true charpath
0 0 0 setrgbcolor
fill
7.65 0 translate
newpath
0 0 moveto
(1) true charpath
0 0 0 setrgbcolor
fill
7.65 0 translate
newpath
0 0 moveto
(2) true charpath
0 0 0 setrgbcolor
fill
7.65 0 translate
newpath
0 0 moveto
(3) true charpath
0 0 0 setrgbcolor
fill
7.65 0 translate
newpath
0 0 moveto
(4) true charpath
0 0 0 setrgbcolor
fill
7.65 0 translate
newpath
0 0 moveto
(5) true charpath
0 0 0 setrgbcolor
fill
7.65 0 translate
newpath
0 0 moveto
(6) true charpath
0 0 0 setrgbcolor
fill
7.65 0 translate
newpath
0 0 moveto
(7) true charpath
0 0 0 setrgbcolor
fill
7.65 0 translate
newpath
0 0 moveto
(8) true charpath
0 0 0 setrgbcolor
fill
7.65 0 translate
newpath
0 0 moveto
(9) true charpath
0 0 0 setrgbcolor
fill
7.65 0 translate
newpath
0 0 moveto
(0) true charpath
0 0 0 setrgbcolor
fill
7.65 0 translate
newpath
0 0 moveto
(1) true charpath
0 0 0 setrgbcolor
fill
7.65 0 translate
newpath
0 0 moveto
(2) true charpath
0 0 0 setrgbcolor
fill
7.65 0 translate
newpath
0 0 moveto
(3) true charpath
0 0 0 setrgbcolor
fill
7.65 0 translate
newpath
0 0 moveto
(4) true charpath
0 0 0 setrgbcolor
fill
7.65 0 translate
newpath
0 0 moveto
(5) true charpath
0 0 0 setrgbcolor
fill
7.65 0 translate
newpath
0 0 moveto
(6) true charpath
0 0 0 setrgbcolor
fill
7.65 0 translate
newpath
0 0 moveto
(7) true charpath
0 0 0 setrgbcolor
fill
7.65 0 translate
newpath
0 0 moveto
(8) true charpath
0 0 0 setrgbcolor
fill
7.65 0 translate
newpath
0 0 moveto
(9) true charpath
0 0 0 setrgbcolor
fill
7.65 0 translate
newpath
0 0 moveto
(0) true charpath
0 0 0 setrgbcolor
fill
7.65 0 translate
newpath
0 0 moveto
(1) true charpath
0 0 0 setrgbcolor
fill
7.65 0 translate
newpath
0 0 moveto
(2) true charpath
0 0 0 setrgbcolor
fill
7.65 0 translate
newpath
0 0 moveto
(3) true charpath
0 0 0 setrgbcolor
fill
7.65 0 translate
newpath
0 0 moveto
(4) true charpath
0 0 0 setrgbcolor
fill
7.65 0 translate
newpath
0 0 moveto
(5) true charpath
0 0 0 setrgbcolor
fill
7.65 0 translate
newpath
0 0 moveto
(6) true charpath
0 0 0 setrgbcolor
fill
7.65 0 translate
newpath
0 0 moveto
(7) true charpath
0 0 0 setrgbcolor
fill
7.65 0 translate
newpath
0 0 moveto
(8) true charpath
0 0 0 setrgbcolor
fill
7.65 0 translate
newpath
0 0 moveto
(9) true charpath
0 0 0 setrgbcolor
fill
7.65 0 translate
newpath
0 0 moveto
(0) true charpath
0 0 0 setrgbcolor
fill
7.65 0 translate
newpath
0 0 moveto
(1) true charpath
0 0 0 setrgbcolor
fill
7.65 0 translate
newpath
0 0 moveto
(2) true charpath
0 0 0 setrgbcolor
fill
7.65 0 translate
newpath
0 0 moveto
(3) true charpath
0 0 0 setrgbcolor
fill
7.65 0 translate
-331.054 0 translate
0 3.93429 translate
0 19.225 translate
/Helvetica findfont
5.508 scalefont
setfont
336.6 -1.57371 translate
newpath
0 0 moveto
(0) true charpath
0 0 0 setrgbcolor
fill
0 19.125 translate
newpath
0 0 moveto
(+0.57) true charpath
0 0 0 setrgbcolor
fill
0 -38.25 translate
newpath
0 0 moveto
(-2.96) true charpath
0 0 0 setrgbcolor
fill
-336.6 19.125 translate
0 1.57371 translate
/Helvetica-Bold findfont
11.016 scalefont
setfont
0 0.1 translate
1 2.33056 scale
newpath
0 0 moveto
(G) true charpath
1 0.7 0 setrgbcolor
fill
1 0.429082 scale
0 -0.1 translate
0 -0.1 translate
1 -0.581008 scale
newpath
0 0 moveto
(A) true charpath
2.4 0.8 0.8 setrgbcolor
fill
1 -1.72115 scale
0 0.1 translate
0 -5.45856 translate
1 -0.719228 scale
newpath
0 0 moveto
(C) true charpath
0.8 0.8 2.4 setrgbcolor
fill
1 -1.39038 scale
0 5.45856 translate
0 -11.9047 translate
1 -0.83032 scale
newpath
0 0 moveto
(T) true charpath
0.8 0.9 0.8 setrgbcolor
fill
1 -1.20436 scale
0 11.9047 translate
7.65 0 translate
0 -0.1 translate
1 -0.126443 scale
newpath
0 0 moveto
(C) true charpath
0.8 0.8 2.4 setrgbcolor
fill
1 -7.90873 scale
0 0.1 translate
0 0.1 translate
1 1.92751 scale
newpath
0 0 moveto
(T) true charpath
0 0.5 0 setrgbcolor
fill
1 0.518804 scale
0 -0.1 translate
0 -1.88178 translate
1 -0.369041 scale
newpath
0 0 moveto
(A) true charpath
2.4 0.8 0.8 setrgbcolor
fill
1 -2.70973 scale
0 1.88178 translate
0 -5.57246 translate
1 -0.412833 scale
newpath
0 0 moveto
(G) true charpath
1 0.94 0.8 setrgbcolor
fill
1 -2.42229 scale
0 5.57246 translate
7.65 0 translate
0 0.1 translate
1 2.25166 scale
newpath
0 0 moveto
(A) true charpath
8 0 0 setrgbcolor
fill
1 0.444118 scale
0 -0.1 translate
0 -0.1 translate
1 -0.461995 scale
newpath
0 0 moveto
(T) true charpath
0.8 0.9 0.8 setrgbcolor
fill
1 -2.16452 scale
0 0.1 translate
0 -4.5221 translate
1 -0.616431 scale
newpath
0 0 moveto
(C) true charpath
0.8 0.8 2.4 setrgbcolor
fill
1 -1.62224 scale
0 4.5221 translate
0 -10.1594 translate
1 -0.618742 scale
newpath
0 0 moveto
(G) true charpath
1 0.94 0.8 setrgbcolor
fill
1 -1.61618 scale
0 10.1594 translate
7.65 0 translate
0 0.1 translate
1 0.584211 scale
newpath
0 0 moveto
(G) true charpath
1 0.7 0 setrgbcolor
fill
1 1.71171 scale
0 -0.1 translate
0 5.48376 translate
1 0.832389 scale
newpath
0 0 moveto
(A) true charpath
8 0 0 setrgbcolor
fill
1 1.20136 scale
0 -5.48376 translate
0 -0.1 translate
1 -0.148407 scale
newpath
0 0 moveto
(T) true charpath
0.8 0.9 0.8 setrgbcolor
fill
1 -6.73821 scale
0 0.1 translate
0 -2.05461 translate
1 -0.217889 scale
newpath
0 0 moveto
(C) true charpath
0.8 0.8 2.4 setrgbcolor
fill
1 -4.58949 scale
0 2.05461 translate
7.65 0 translate
0 0.1 translate
1 1.67961 scale
newpath
0 0 moveto
(C) true charpath
0 0 8 setrgbcolor
fill
1 0.595376 scale
0 -0.1 translate
0 -0.1 translate
1 -0.292285 scale
newpath
0 0 moveto
(A) true charpath
2.4 0.8 0.8 setrgbcolor
fill
1 -3.42132 scale
0 0.1 translate
0 -3.18672 translate
1 -0.389327 scale
newpath
0 0 moveto
(G) true charpath
1 0.94 0.8 setrgbcolor
fill
1 -2.56853 scale
0 3.18672 translate
7.65 0 translate
0 0.1 translate
1 2.22569 scale
newpath
0 0 moveto
(A) true charpath
8 0 0 setrgbcolor
fill
1 0.449298 scale
0 -0.1 translate
0 -0.1 translate
1 -0.513421 scale
newpath
0 0 moveto
(C) true charpath
0.8 0.8 2.4 setrgbcolor
fill
1 -1.94772 scale
0 0.1 translate
0 -4.92675 translate
1 -0.527928 scale
newpath
0 0 moveto
(G) true charpath
1 0.94 0.8 setrgbcolor
fill
1 -1.8942 scale
0 4.92675 translate
0 -9.86764 translate
1 -0.528035 scale
newpath
0 0 moveto
(T) true charpath
0.8 0.9 0.8 setrgbcolor
fill
1 -1.89381 scale
0 9.86764 translate
7.65 0 translate
0 0.1 translate
1 0.0472405 scale
newpath
0 0 moveto
(T) true charpath
0 0.5 0 setrgbcolor
fill
1 21.1683 scale
0 -0.1 translate
0 1.25857 translate
1 0.322937 scale
newpath
0 0 moveto
(C) true charpath
0 0 8 setrgbcolor
fill
1 3.09658 scale
0 -1.25857 translate
0 4.58648 translate
1 0.366934 scale
newpath
0 0 moveto
(A) true charpath
8 0 0 setrgbcolor
fill
1 2.72529 scale
0 -4.58648 translate
0 -0.1 translate
1 -0.246084 scale
newpath
0 0 moveto
(G) true charpath
1 0.94 0.8 setrgbcolor
fill
1 -4.06365 scale
0 0.1 translate
7.65 0 translate
0 0.1 translate
1 2.30722 scale
newpath
0 0 moveto
(G) true charpath
1 0.7 0 setrgbcolor
fill
1 0.433423 scale
0 -0.1 translate
0 -0.1 translate
1 -0.578794 scale
newpath
0 0 moveto
(A) true charpath
2.4 0.8 0.8 setrgbcolor
fill
1 -1.72773 scale
0 0.1 translate
0 -5.44114 translate
1 -0.676799 scale
newpath
0 0 moveto
(T) true charpath
0.8 0.9 0.8 setrgbcolor
fill
1 -1.47754 scale
0 5.44114 translate
0 -11.5534 translate
1 -0.701762 scale
newpath
0 0 moveto
(C) true charpath
0.8 0.8 2.4 setrgbcolor
fill
1 -1.42498 scale
0 11.5534 translate
7.65 0 translate
0 0.1 translate
1 2.31377 scale
newpath
0 0 moveto
(A) true charpath
8 0 0 setrgbcolor
fill
1 0.432195 scale
0 -0.1 translate
0 -0.1 translate
1 -0.638964 scale
newpath
0 0 moveto
(G) true charpath
1 0.94 0.8 setrgbcolor
fill
1 -1.56503 scale
0 0.1 translate
0 -5.91459 translate
1 -0.667585 scale
newpath
0 0 moveto
(C) true charpath
0.8 0.8 2.4 setrgbcolor
fill
1 -1.49794 scale
0 5.91459 translate
0 -11.9544 translate
1 -0.677518 scale
newpath
0 0 moveto
(T) true charpath
0.8 0.9 0.8 setrgbcolor
fill
1 -1.47598 scale
0 11.9544 translate
7.65 0 translate
0 0.1 translate
1 0.616112 scale
newpath
0 0 moveto
(A) true charpath
8 0 0 setrgbcolor
fill
1 1.62308 scale
0 -0.1 translate
7.65 0 translate
0 -0.1 translate
1 -0.00812818 scale
newpath
0 0 moveto
(C) true charpath
0.8 0.8 2.4 setrgbcolor
fill
1 -123.029 scale
0 0.1 translate
0 -0.950814 translate
1 -0.0483176 scale
newpath
0 0 moveto
(A) true charpath
2.4 0.8 0.8 setrgbcolor
fill
1 -20.6964 scale
0 0.950814 translate
0 0.1 translate
1 0.857504 scale
newpath
0 0 moveto
(T) true charpath
0 0.5 0 setrgbcolor
fill
1 1.16618 scale
0 -0.1 translate
7.65 0 translate
0 0.1 translate
1 0.962629 scale
newpath
0 0 moveto
(G) true charpath
1 0.7 0 setrgbcolor
fill
1 1.03882 scale
0 -0.1 translate
0 -0.1 translate
1 -0.182942 scale
newpath
0 0 moveto
(C) true charpath
0.8 0.8 2.4 setrgbcolor
fill
1 -5.46621 scale
0 0.1 translate
7.65 0 translate
0 0.1 translate
1 0.0515124 scale
newpath
0 0 moveto
(C) true charpath
0 0 8 setrgbcolor
fill
1 19.4128 scale
0 -0.1 translate
0 1.29219 translate
1 1.39379 scale
newpath
0 0 moveto
(A) true charpath
8 0 0 setrgbcolor
fill
1 0.717471 scale
0 -1.29219 translate
0 -0.1 translate
1 -0.258966 scale
newpath
0 0 moveto
(G) true charpath
1 0.94 0.8 setrgbcolor
fill
1 -3.86151 scale
0 0.1 translate
0 -2.92455 translate
1 -0.303118 scale
newpath
0 0 moveto
(T) true charpath
0.8 0.9 0.8 setrgbcolor
fill
1 -3.29905 scale
0 2.92455 translate
7.65 0 translate
0 -0.1 translate
1 -0.250207 scale
newpath
0 0 moveto
(G) true charpath
1 0.94 0.8 setrgbcolor
fill
1 -3.9967 scale
0 0.1 translate
0 0.1 translate
1 1.98155 scale
newpath
0 0 moveto
(A) true charpath
8 0 0 setrgbcolor
fill
1 0.504656 scale
0 -0.1 translate
0 -2.85563 translate
1 -0.334799 scale
newpath
0 0 moveto
(C) true charpath
0.8 0.8 2.4 setrgbcolor
fill
1 -2.98687 scale
0 2.85563 translate
0 -6.27687 translate
1 -0.355698 scale
newpath
0 0 moveto
(T) true charpath
0.8 0.9 0.8 setrgbcolor
fill
1 -2.81138 scale
0 6.27687 translate
7.65 0 translate
0 0.1 translate
1 2.09355 scale
newpath
0 0 moveto
(A) true charpath
8 0 0 setrgbcolor
fill
1 0.477658 scale
0 -0.1 translate
0 -0.1 translate
1 -0.346287 scale
newpath
0 0 moveto
(C) true charpath
0.8 0.8 2.4 setrgbcolor
fill
1 -2.88778 scale
0 0.1 translate
0 -3.61164 translate
1 -0.378538 scale
newpath
0 0 moveto
(T) true charpath
0.8 0.9 0.8 setrgbcolor
fill
1 -2.64174 scale
0 3.61164 translate
0 -7.37705 translate
1 -0.451985 scale
newpath
0 0 moveto
(G) true charpath
1 0.94 0.8 setrgbcolor
fill
1 -2.21246 scale
0 7.37705 translate
7.65 0 translate
0 0.1 translate
1 0.806605 scale
newpath
0 0 moveto
(T) true charpath
0 0.5 0 setrgbcolor
fill
1 1.23976 scale
0 -0.1 translate
0 -0.1 translate
1 -0.2051 scale
newpath
0 0 moveto
(G) true charpath
1 0.94 0.8 setrgbcolor
fill
1 -4.87566 scale
0 0.1 translate
7.65 0 translate
0 -0.1 translate
1 -0.275343 scale
newpath
0 0 moveto
(T) true charpath
0.8 0.9 0.8 setrgbcolor
fill
1 -3.63184 scale
0 0.1 translate
0 0.1 translate
1 2.02016 scale
newpath
0 0 moveto
(G) true charpath
1 0.7 0 setrgbcolor
fill
1 0.495011 scale
0 -0.1 translate
0 -3.05341 translate
1 -0.35804 scale
newpath
0 0 moveto
(C) true charpath
0.8 0.8 2.4 setrgbcolor
fill
1 -2.79298 scale
0 3.05341 translate
0 -6.65753 translate
1 -0.381677 scale
newpath
0 0 moveto
(A) true charpath
2.4 0.8 0.8 setrgbcolor
fill
1 -2.62002 scale
0 6.65753 translate
7.65 0 translate
0 0.1 translate
1 2.22324 scale
newpath
0 0 moveto
(G) true charpath
1 0.7 0 setrgbcolor
fill
1 0.449794 scale
0 -0.1 translate
0 -0.1 translate
1 -0.45453 scale
newpath
0 0 moveto
(A) true charpath
2.4 0.8 0.8 setrgbcolor
fill
1 -2.20007 scale
0 0.1 translate
0 -4.46336 translate
1 -0.548256 scale
newpath
0 0 moveto
(T) true charpath
0.8 0.9 0.8 setrgbcolor
fill
1 -1.82396 scale
0 4.46336 translate
0 -9.56421 translate
1 -0.567622 scale
newpath
0 0 moveto
(C) true charpath
0.8 0.8 2.4 setrgbcolor
fill
1 -1.76173 scale
0 9.56421 translate
7.65 0 translate
0 0.1 translate
1 2.29511 scale
newpath
0 0 moveto
(G) true charpath
1 0.7 0 setrgbcolor
fill
1 0.43571 scale
0 -0.1 translate
0 -0.1 translate
1 -0.502045 scale
newpath
0 0 moveto
(A) true charpath
2.4 0.8 0.8 setrgbcolor
fill
1 -1.99185 scale
0 0.1 translate
0 -4.83724 translate
1 -0.679064 scale
newpath
0 0 moveto
(C) true charpath
0.8 0.8 2.4 setrgbcolor
fill
1 -1.47261 scale
0 4.83724 translate
0 -10.9674 translate
1 -0.743311 scale
newpath
0 0 moveto
(T) true charpath
0.8 0.9 0.8 setrgbcolor
fill
1 -1.34533 scale
0 10.9674 translate
7.65 0 translate
0 -0.1 translate
1 -0.111575 scale
newpath
0 0 moveto
(C) true charpath
0.8 0.8 2.4 setrgbcolor
fill
1 -8.96255 scale
0 0.1 translate
0 0.1 translate
1 1.89938 scale
newpath
0 0 moveto
(T) true charpath
0 0.5 0 setrgbcolor
fill
1 0.526488 scale
0 -0.1 translate
0 -1.7648 translate
1 -0.363919 scale
newpath
0 0 moveto
(G) true charpath
1 0.94 0.8 setrgbcolor
fill
1 -2.74786 scale
0 1.7648 translate
0 -5.41517 translate
1 -0.386953 scale
newpath
0 0 moveto
(A) true charpath
2.4 0.8 0.8 setrgbcolor
fill
1 -2.58429 scale
0 5.41517 translate
7.65 0 translate
0 0.1 translate
1 2.27398 scale
newpath
0 0 moveto
(A) true charpath
8 0 0 setrgbcolor
fill
1 0.439757 scale
0 -0.1 translate
0 -0.1 translate
1 -0.504289 scale
newpath
0 0 moveto
(T) true charpath
0.8 0.9 0.8 setrgbcolor
fill
1 -1.98299 scale
0 0.1 translate
0 -4.85489 translate
1 -0.60714 scale
newpath
0 0 moveto
(G) true charpath
1 0.94 0.8 setrgbcolor
fill
1 -1.64707 scale
0 4.85489 translate
0 -10.4191 translate
1 -0.685529 scale
newpath
0 0 moveto
(C) true charpath
0.8 0.8 2.4 setrgbcolor
fill
1 -1.45873 scale
0 10.4191 translate
7.65 0 translate
0 0.1 translate
1 2.23858 scale
newpath
0 0 moveto
(G) true charpath
1 0.7 0 setrgbcolor
fill
1 0.446712 scale
0 -0.1 translate
0 -0.1 translate
1 -0.467372 scale
newpath
0 0 moveto
(T) true charpath
0.8 0.9 0.8 setrgbcolor
fill
1 -2.13962 scale
0 0.1 translate
0 -4.56441 translate
1 -0.531673 scale
newpath
0 0 moveto
(A) true charpath
2.4 0.8 0.8 setrgbcolor
fill
1 -1.88085 scale
0 4.56441 translate
0 -9.53478 translate
1 -0.641722 scale
newpath
0 0 moveto
(C) true charpath
0.8 0.8 2.4 setrgbcolor
fill
1 -1.55831 scale
0 9.53478 translate
7.65 0 translate
0 -0.1 translate
1 -0.321223 scale
newpath
0 0 moveto
(A) true charpath
2.4 0.8 0.8 setrgbcolor
fill
1 -3.1131 scale
0 0.1 translate
0 0.1 translate
1 2.17545 scale
newpath
0 0 moveto
(G) true charpath
1 0.7 0 setrgbcolor
fill
1 0.459674 scale
0 -0.1 translate
0 -3.41443 translate
1 -0.483916 scale
newpath
0 0 moveto
(T) true charpath
0.8 0.9 0.8 setrgbcolor
fill
1 -2.06647 scale
0 3.41443 translate
0 -8.00901 translate
1 -0.675446 scale
newpath
0 0 moveto
(C) true charpath
0.8 0.8 2.4 setrgbcolor
fill
1 -1.4805 scale
0 8.00901 translate
7.65 0 translate
0 -0.1 translate
1 -0.00823257 scale
newpath
0 0 moveto
(A) true charpath
2.4 0.8 0.8 setrgbcolor
fill
1 -121.469 scale
0 0.1 translate
0 -0.951636 translate
1 -0.0903972 scale
newpath
0 0 moveto
(T) true charpath
0.8 0.9 0.8 setrgbcolor
fill
1 -11.0623 scale
0 0.951636 translate
0 0.1 translate
1 1.55362 scale
newpath
0 0 moveto
(C) true charpath
0 0 8 setrgbcolor
fill
1 0.643656 scale
0 -0.1 translate
0 -2.44979 translate
1 -0.395594 scale
newpath
0 0 moveto
(G) true charpath
1 0.94 0.8 setrgbcolor
fill
1 -2.52784 scale
0 2.44979 translate
7.65 0 translate
0 0.1 translate
1 0.795781 scale
newpath
0 0 moveto
(A) true charpath
8 0 0 setrgbcolor
fill
1 1.25663 scale
0 -0.1 translate
0 -0.1 translate
1 -0.0802033 scale
newpath
0 0 moveto
(G) true charpath
1 0.94 0.8 setrgbcolor
fill
1 -12.4683 scale
0 0.1 translate
7.65 0 translate
0 -0.1 translate
1 -0.0571348 scale
newpath
0 0 moveto
(G) true charpath
1 0.94 0.8 setrgbcolor
fill
1 -17.5025 scale
0 0.1 translate
0 0.1 translate
1 1.80357 scale
newpath
0 0 moveto
(A) true charpath
8 0 0 setrgbcolor
fill
1 0.554456 scale
0 -0.1 translate
0 -1.33643 translate
1 -0.280283 scale
newpath
0 0 moveto
(T) true charpath
0.8 0.9 0.8 setrgbcolor
fill
1 -3.56782 scale
0 1.33643 translate
0 -4.32871 translate
1 -0.411588 scale
newpath
0 0 moveto
(C) true charpath
0.8 0.8 2.4 setrgbcolor
fill
1 -2.42961 scale
0 4.32871 translate
7.65 0 translate
0 -0.1 translate
1 -0.0613682 scale
newpath
0 0 moveto
(T) true charpath
0.8 0.9 0.8 setrgbcolor
fill
1 -16.2951 scale
0 0.1 translate
0 -1.36974 translate
1 -0.127383 scale
newpath
0 0 moveto
(C) true charpath
0.8 0.8 2.4 setrgbcolor
fill
1 -7.85032 scale
0 1.36974 translate
0 -3.15892 translate
1 -0.143737 scale
newpath
0 0 moveto
(A) true charpath
2.4 0.8 0.8 setrgbcolor
fill
1 -6.95715 scale
0 3.15892 translate
0 0.1 translate
1 1.47831 scale
newpath
0 0 moveto
(G) true charpath
1 0.7 0 setrgbcolor
fill
1 0.676448 scale
0 -0.1 translate
7.65 0 translate
0 0.1 translate
1 0.0515124 scale
newpath
0 0 moveto
(C) true charpath
0 0 8 setrgbcolor
fill
1 19.4128 scale
0 -0.1 translate
0 1.29219 translate
1 1.39379 scale
newpath
0 0 moveto
(A) true charpath
8 0 0 setrgbcolor
fill
1 0.717471 scale
0 -1.29219 translate
0 -0.1 translate
1 -0.258966 scale
newpath
0 0 moveto
(G) true charpath
1 0.94 0.8 setrgbcolor
fill
1 -3.86151 scale
0 0.1 translate
0 -2.92455 translate
1 -0.303118 scale
newpath
0 0 moveto
(T) true charpath
0.8 0.9 0.8 setrgbcolor
fill
1 -3.29905 scale
0 2.92455 translate
7.65 0 translate
0 -0.1 translate
1 -0.250207 scale
newpath
0 0 moveto
(G) true charpath
1 0.94 0.8 setrgbcolor
fill
1 -3.9967 scale
0 0.1 translate
0 0.1 translate
1 1.98155 scale
newpath
0 0 moveto
(A) true charpath
8 0 0 setrgbcolor
fill
1 0.504656 scale
0 -0.1 translate
0 -2.85563 translate
1 -0.334799 scale
newpath
0 0 moveto
(C) true charpath
0.8 0.8 2.4 setrgbcolor
fill
1 -2.98687 scale
0 2.85563 translate
0 -6.27687 translate
1 -0.355698 scale
newpath
0 0 moveto
(T) true charpath
0.8 0.9 0.8 setrgbcolor
fill
1 -2.81138 scale
0 6.27687 translate
7.65 0 translate
0 0.1 translate
1 2.09355 scale
newpath
0 0 moveto
(A) true charpath
8 0 0 setrgbcolor
fill
1 0.477658 scale
0 -0.1 translate
0 -0.1 translate
1 -0.346287 scale
newpath
0 0 moveto
(C) true charpath
0.8 0.8 2.4 setrgbcolor
fill
1 -2.88778 scale
0 0.1 translate
0 -3.61164 translate
1 -0.378538 scale
newpath
0 0 moveto
(T) true charpath
0.8 0.9 0.8 setrgbcolor
fill
1 -2.64174 scale
0 3.61164 translate
0 -7.37705 translate
1 -0.451985 scale
newpath
0 0 moveto
(G) true charpath
1 0.94 0.8 setrgbcolor
fill
1 -2.21246 scale
0 7.37705 translate
7.65 0 translate
0 0.1 translate
1 0.501179 scale
newpath
0 0 moveto
(T) true charpath
0 0.5 0 setrgbcolor
fill
1 1.9953 scale
0 -0.1 translate
0 4.83042 translate
1 0.628679 scale
newpath
0 0 moveto
(A) true charpath
8 0 0 setrgbcolor
fill
1 1.59064 scale
0 -4.83042 translate
0 -0.1 translate
1 -0.257746 scale
newpath
0 0 moveto
(C) true charpath
0.8 0.8 2.4 setrgbcolor
fill
1 -3.87978 scale
0 0.1 translate
7.65 0 translate
0 -0.1 translate
1 -0.0790462 scale
newpath
0 0 moveto
(A) true charpath
2.4 0.8 0.8 setrgbcolor
fill
1 -12.6508 scale
0 0.1 translate
0 0.1 translate
1 1.10777 scale
newpath
0 0 moveto
(T) true charpath
0 0.5 0 setrgbcolor
fill
1 0.902712 scale
0 -0.1 translate
0 -1.50884 translate
1 -0.146685 scale
newpath
0 0 moveto
(C) true charpath
0.8 0.8 2.4 setrgbcolor
fill
1 -6.81732 scale
0 1.50884 translate
7.65 0 translate
0 -0.1 translate
1 -0.16684 scale
newpath
0 0 moveto
(G) true charpath
1 0.94 0.8 setrgbcolor
fill
1 -5.99378 scale
0 0.1 translate
0 0.1 translate
1 1.91116 scale
newpath
0 0 moveto
(T) true charpath
0 0.5 0 setrgbcolor
fill
1 0.523241 scale
0 -0.1 translate
0 -2.19965 translate
1 -0.317887 scale
newpath
0 0 moveto
(A) true charpath
2.4 0.8 0.8 setrgbcolor
fill
1 -3.14577 scale
0 2.19965 translate
0 -5.48782 translate
1 -0.355864 scale
newpath
0 0 moveto
(C) true charpath
0.8 0.8 2.4 setrgbcolor
fill
1 -2.81006 scale
0 5.48782 translate
7.65 0 translate
0 0.1 translate
1 0.135697 scale
newpath
0 0 moveto
(T) true charpath
0 0.5 0 setrgbcolor
fill
1 7.36935 scale
0 -0.1 translate
0 1.9546 translate
1 0.238572 scale
newpath
0 0 moveto
(G) true charpath
1 0.7 0 setrgbcolor
fill
1 4.19161 scale
0 -1.9546 translate
0 4.61867 translate
1 0.48005 scale
newpath
0 0 moveto
(A) true charpath
8 0 0 setrgbcolor
fill
1 2.08311 scale
0 -4.61867 translate
0 -0.1 translate
1 -0.327446 scale
newpath
0 0 moveto
(C) true charpath
0.8 0.8 2.4 setrgbcolor
fill
1 -3.05394 scale
0 0.1 translate
7.65 0 translate
0 0.1 translate
1 0.637348 scale
newpath
0 0 moveto
(T) true charpath
0 0.5 0 setrgbcolor
fill
1 1.569 scale
0 -0.1 translate
0 -0.1 translate
1 -0.0477794 scale
newpath
0 0 moveto
(C) true charpath
0.8 0.8 2.4 setrgbcolor
fill
1 -20.9295 scale
0 0.1 translate
7.65 0 translate
0 -0.1 translate
1 -0.194655 scale
newpath
0 0 moveto
(G) true charpath
1 0.94 0.8 setrgbcolor
fill
1 -5.13729 scale
0 0.1 translate
0 0.1 translate
1 1.91644 scale
newpath
0 0 moveto
(T) true charpath
0 0.5 0 setrgbcolor
fill
1 0.521801 scale
0 -0.1 translate
0 -2.41851 translate
1 -0.309024 scale
newpath
0 0 moveto
(C) true charpath
0.8 0.8 2.4 setrgbcolor
fill
1 -3.23599 scale
0 2.41851 translate
0 -5.63695 translate
1 -0.331873 scale
newpath
0 0 moveto
(A) true charpath
2.4 0.8 0.8 setrgbcolor
fill
1 -3.0132 scale
0 5.63695 translate
7.65 0 translate
0 0.1 translate
1 0.791382 scale
newpath
0 0 moveto
(A) true charpath
8 0 0 setrgbcolor
fill
1 1.26361 scale
0 -0.1 translate
0 -0.1 translate
1 -0.0802411 scale
newpath
0 0 moveto
(C) true charpath
0.8 0.8 2.4 setrgbcolor
fill
1 -12.4624 scale
0 0.1 translate
7.65 0 translate
0 -0.1 translate
1 -0.0789071 scale
newpath
0 0 moveto
(T) true charpath
0.8 0.9 0.8 setrgbcolor
fill
1 -12.6731 scale
0 0.1 translate
0 -1.50774 translate
1 -0.169074 scale
newpath
0 0 moveto
(G) true charpath
1 0.94 0.8 setrgbcolor
fill
1 -5.91456 scale
0 1.50774 translate
0 -3.62497 translate
1 -0.217372 scale
newpath
0 0 moveto
(C) true charpath
0.8 0.8 2.4 setrgbcolor
fill
1 -4.60042 scale
0 3.62497 translate
0 0.1 translate
1 1.61947 scale
newpath
0 0 moveto
(A) true charpath
8 0 0 setrgbcolor
fill
1 0.617486 scale
0 -0.1 translate
7.65 0 translate
0 0.1 translate
1 2.23948 scale
newpath
0 0 moveto
(G) true charpath
1 0.7 0 setrgbcolor
fill
1 0.446532 scale
0 -0.1 translate
0 -0.1 translate
1 -0.46506 scale
newpath
0 0 moveto
(C) true charpath
0.8 0.8 2.4 setrgbcolor
fill
1 -2.15026 scale
0 0.1 translate
0 -4.54621 translate
1 -0.581132 scale
newpath
0 0 moveto
(A) true charpath
2.4 0.8 0.8 setrgbcolor
fill
1 -1.72078 scale
0 4.54621 translate
0 -9.90575 translate
1 -0.591234 scale
newpath
0 0 moveto
(T) true charpath
0.8 0.9 0.8 setrgbcolor
fill
1 -1.69138 scale
0 9.90575 translate
7.65 0 translate
0 0.1 translate
1 0.0148856 scale
newpath
0 0 moveto
(G) true charpath
1 0.7 0 setrgbcolor
fill
1 67.1792 scale
0 -0.1 translate
0 -0.1 translate
1 -0.0518023 scale
newpath
0 0 moveto
(T) true charpath
0.8 0.9 0.8 setrgbcolor
fill
1 -19.3042 scale
0 0.1 translate
0 -1.29447 translate
1 -0.0585478 scale
newpath
0 0 moveto
(C) true charpath
0.8 0.8 2.4 setrgbcolor
fill
1 -17.0801 scale
0 1.29447 translate
0 1.00399 translate
1 0.824909 scale
newpath
0 0 moveto
(A) true charpath
8 0 0 setrgbcolor
fill
1 1.21226 scale
0 -1.00399 translate
7.65 0 translate
0 0.1 translate
1 0.136408 scale
newpath
0 0 moveto
(C) true charpath
0 0 8 setrgbcolor
fill
1 7.33097 scale
0 -0.1 translate
0 -0.1 translate
1 -0.045319 scale
newpath
0 0 moveto
(G) true charpath
1 0.94 0.8 setrgbcolor
fill
1 -22.0658 scale
0 0.1 translate
0 1.96019 translate
1 0.827912 scale
newpath
0 0 moveto
(T) true charpath
0 0.5 0 setrgbcolor
fill
1 1.20786 scale
0 -1.96019 translate
0 -1.24345 translate
1 -0.110052 scale
newpath
0 0 moveto
(A) true charpath
2.4 0.8 0.8 setrgbcolor
fill
1 -9.08658 scale
0 1.24345 translate
7.65 0 translate
0 0.1 translate
1 0.449884 scale
newpath
0 0 moveto
(G) true charpath
1 0.7 0 setrgbcolor
fill
1 2.2228 scale
0 -0.1 translate
0 4.4268 translate
1 1.05391 scale
newpath
0 0 moveto
(T) true charpath
0 0.5 0 setrgbcolor
fill
1 0.94885 scale
0 -4.4268 translate
0 -0.1 translate
1 -0.202533 scale
newpath
0 0 moveto
(A) true charpath
2.4 0.8 0.8 setrgbcolor
fill
1 -4.93747 scale
0 0.1 translate
0 -2.4805 translate
1 -0.251901 scale
newpath
0 0 moveto
(C) true charpath
0.8 0.8 2.4 setrgbcolor
fill
1 -3.96981 scale
0 2.4805 translate
7.65 0 translate
7.65 0 translate
-328.95 -23.1593 translate
newpath
-3.825 -1.9125 moveto
336.6 0 rlineto
0 45.9 rlineto
-336.6 0 rlineto
0 -45.9 rlineto
closepath
0 0 0 setrgbcolor
stroke
-275.4 0 translate
0 18.1779 translate
/Helvetica findfont
5.61816 scalefont
setfont
newpath
0 0 moveto
(Motif Name:) true charpath
0 0 0 setrgbcolor
fill
70.227 0 translate
/Helvetica-Bold findfont
5.61816 scalefont
setfont
newpath
0 0 moveto
(CM000663.2_227654271-227655825(+)_1|1|1x0) true charpath
0 0 0 setrgbcolor
fill
-70.227 0 translate
0 -68.25 translate
0 29.125 translate
/Helvetica findfont
8.262 scalefont
setfont
newpath
0 0 moveto
(Gene:) true charpath
0 0 0 setrgbcolor
fill
42.1362 0 translate
/Helvetica-Bold findfont
8.262 scalefont
setfont
newpath
0 0 moveto
(CM000663.2_227696892-227697312(-)_1) true charpath
0 0 0 setrgbcolor
fill
-42.1362 0 translate
-30.6 -29.125 translate
306 0 translate
2.10375 0 translate
/Helvetica findfont
5.508 scalefont
setfont
newpath
0 0 moveto
(1) true charpath
0 0 0 setrgbcolor
fill
7.65 0 translate
newpath
0 0 moveto
(2) true charpath
0 0 0 setrgbcolor
fill
7.65 0 translate
newpath
0 0 moveto
(3) true charpath
0 0 0 setrgbcolor
fill
7.65 0 translate
newpath
0 0 moveto
(4) true charpath
0 0 0 setrgbcolor
fill
7.65 0 translate
newpath
0 0 moveto
(5) true charpath
0 0 0 setrgbcolor
fill
7.65 0 translate
newpath
0 0 moveto
(6) true charpath
0 0 0 setrgbcolor
fill
7.65 0 translate
newpath
0 0 moveto
(7) true charpath
0 0 0 setrgbcolor
fill
7.65 0 translate
newpath
0 0 moveto
(8) true charpath
0 0 0 setrgbcolor
fill
7.65 0 translate
newpath
0 0 moveto
(9) true charpath
0 0 0 setrgbcolor
fill
7.65 0 translate
newpath
0 0 moveto
(0) true charpath
0 0 0 setrgbcolor
fill
7.65 0 translate
-78.6038 0 translate
0 3.93429 translate
0 19.225 translate
/Helvetica findfont
5.508 scalefont
setfont
84.15 -1.57371 translate
newpath
0 0 moveto
(0) true charpath
0 0 0 setrgbcolor
fill
0 19.125 translate
newpath
0 0 moveto
(+0.57) true charpath
0 0 0 setrgbcolor
fill
0 -38.25 translate
newpath
0 0 moveto
(-3.06) true charpath
0 0 0 setrgbcolor
fill
-84.15 19.125 translate
0 1.57371 translate
/Helvetica-Bold findfont
11.016 scalefont
setfont
0 0.1 translate
1 0.304628 scale
newpath
0 0 moveto
(A) true charpath
8 0 0 setrgbcolor
fill
1 3.28269 scale
0 -0.1 translate
0 3.28385 translate
1 0.515244 scale
newpath
0 0 moveto
(G) true charpath
1 0.7 0 setrgbcolor
fill
1 1.94083 scale
0 -3.28385 translate
0 -0.1 translate
1 -0.177035 scale
newpath
0 0 moveto
(C) true charpath
0.8 0.8 2.4 setrgbcolor
fill
1 -5.64859 scale
0 0.1 translate
7.65 0 translate
0 0.1 translate
1 0.478553 scale
newpath
0 0 moveto
(G) true charpath
1 0.7 0 setrgbcolor
fill
1 2.08963 scale
0 -0.1 translate
0 -0.1 translate
1 -0.0395959 scale
newpath
0 0 moveto
(A) true charpath
2.4 0.8 0.8 setrgbcolor
fill
1 -25.2551 scale
0 0.1 translate
0 4.65238 translate
1 0.653536 scale
newpath
0 0 moveto
(T) true charpath
0 0.5 0 setrgbcolor
fill
1 1.53014 scale
0 -4.65238 translate
0 -1.19842 translate
1 -0.163525 scale
newpath
0 0 moveto
(C) true charpath
0.8 0.8 2.4 setrgbcolor
fill
1 -6.11526 scale
0 1.19842 translate
7.65 0 translate
0 -0.1 translate
1 -0.00231462 scale
newpath
0 0 moveto
(C) true charpath
0.8 0.8 2.4 setrgbcolor
fill
1 -432.036 scale
0 0.1 translate
0 -0.90507 translate
1 -0.0983079 scale
newpath
0 0 moveto
(G) true charpath
1 0.94 0.8 setrgbcolor
fill
1 -10.1721 scale
0 0.90507 translate
0 -2.46547 translate
1 -0.1289 scale
newpath
0 0 moveto
(A) true charpath
2.4 0.8 0.8 setrgbcolor
fill
1 -7.75795 scale
0 2.46547 translate
0 0.1 translate
1 1.34498 scale
newpath
0 0 moveto
(T) true charpath
0 0.5 0 setrgbcolor
fill
1 0.743506 scale
0 -0.1 translate
7.65 0 translate
0 -0.1 translate
1 -0.249435 scale
newpath
0 0 moveto
(G) true charpath
1 0.94 0.8 setrgbcolor
fill
1 -4.00906 scale
0 0.1 translate
0 0.1 translate
1 2.17005 scale
newpath
0 0 moveto
(T) true charpath
0 0.5 0 setrgbcolor
fill
1 0.460819 scale
0 -0.1 translate
0 -2.84956 translate
1 -0.628496 scale
newpath
0 0 moveto
(C) true charpath
0.8 0.8 2.4 setrgbcolor
fill
1 -1.5911 scale
0 2.84956 translate
0 -8.58178 translate
1 -0.638452 scale
newpath
0 0 moveto
(A) true charpath
2.4 0.8 0.8 setrgbcolor
fill
1 -1.56629 scale
0 8.58178 translate
7.65 0 translate
0 0.1 translate
1 2.33056 scale
newpath
0 0 moveto
(C) true charpath
0 0 8 setrgbcolor
fill
1 0.429082 scale
0 -0.1 translate
0 -0.1 translate
1 -0.599882 scale
newpath
0 0 moveto
(T) true charpath
0.8 0.9 0.8 setrgbcolor
fill
1 -1.66699 scale
0 0.1 translate
0 -5.60707 translate
1 -0.734222 scale
newpath
0 0 moveto
(A) true charpath
2.4 0.8 0.8 setrgbcolor
fill
1 -1.36199 scale
0 5.60707 translate
0 -12.1712 translate
1 -0.796451 scale
newpath
0 0 moveto
(G) true charpath
1 0.94 0.8 setrgbcolor
fill
1 -1.25557 scale
0 12.1712 translate
7.65 0 translate
0 0.1 translate
1 1.8422 scale
newpath
0 0 moveto
(A) true charpath
8 0 0 setrgbcolor
fill
1 0.54283 scale
0 -0.1 translate
0 -0.1 translate
1 -0.492797 scale
newpath
0 0 moveto
(G) true charpath
1 0.94 0.8 setrgbcolor
fill
1 -2.02923 scale
0 0.1 translate
0 -4.76447 translate
1 -0.553363 scale
newpath
0 0 moveto
(C) true charpath
0.8 0.8 2.4 setrgbcolor
fill
1 -1.80713 scale
0 4.76447 translate
7.65 0 translate
0 -0.1 translate
1 -0.0240739 scale
newpath
0 0 moveto
(C) true charpath
0.8 0.8 2.4 setrgbcolor
fill
1 -41.5387 scale
0 0.1 translate
0 0.1 translate
1 0.679071 scale
newpath
0 0 moveto
(A) true charpath
8 0 0 setrgbcolor
fill
1 1.4726 scale
0 -0.1 translate
7.65 0 translate
0 0.1 translate
1 0.604938 scale
newpath
0 0 moveto
(T) true charpath
0 0.5 0 setrgbcolor
fill
1 1.65306 scale
0 -0.1 translate
0 -0.1 translate
1 -0.0407622 scale
newpath
0 0 moveto
(A) true charpath
2.4 0.8 0.8 setrgbcolor
fill
1 -24.5326 scale
0 0.1 translate
7.65 0 translate
0 -0.1 translate
1 -0.205415 scale
newpath
0 0 moveto
(A) true charpath
2.4 0.8 0.8 setrgbcolor
fill
1 -4.86819 scale
0 0.1 translate
0 -2.50318 translate
1 -0.260703 scale
newpath
0 0 moveto
(G) true charpath
1 0.94 0.8 setrgbcolor
fill
1 -3.83579 scale
0 2.50318 translate
0 0.1 translate
1 1.8929 scale
newpath
0 0 moveto
(T) true charpath
0 0.5 0 setrgbcolor
fill
1 0.52829 scale
0 -0.1 translate
0 -5.3414 translate
1 -0.305264 scale
newpath
0 0 moveto
(C) true charpath
0.8 0.8 2.4 setrgbcolor
fill
1 -3.27586 scale
0 5.3414 translate
7.65 0 translate
7.65 0 translate
-76.5 -23.1593 translate
newpath
-3.825 -1.9125 moveto
84.15 0 rlineto
0 45.9 rlineto
-84.15 0 rlineto
0 -45.9 rlineto
closepath
0 0 0 setrgbcolor
stroke
-275.4 0 translate
0 18.1779 translate
/Helvetica findfont
5.61816 scalefont
setfont
newpath
0 0 moveto
(Motif Name:) true charpath
0 0 0 setrgbcolor
fill
70.227 0 translate
/Helvetica-Bold findfont
5.61816 scalefont
setfont
newpath
0 0 moveto
(CM000663.2_227696892-227697312(-)_1|1|1x0) true charpath
0 0 0 setrgbcolor
fill
-70.227 0 translate
0 -68.25 translate
0 29.125 translate
/Helvetica findfont
8.262 scalefont
setfont
newpath
0 0 moveto
(Gene:) true charpath
0 0 0 setrgbcolor
fill
42.1362 0 translate
/Helvetica-Bold findfont
8.262 scalefont
setfont
newpath
0 0 moveto
(CM000663.2_246986969-246988304(-)_1) true charpath
0 0 0 setrgbcolor
fill
-42.1362 0 translate
-30.6 -29.125 translate
306 0 translate
2.10375 0 translate
/Helvetica findfont
5.508 scalefont
setfont
newpath
0 0 moveto
(1) true charpath
0 0 0 setrgbcolor
fill
7.65 0 translate
newpath
0 0 moveto
(2) true charpath
0 0 0 setrgbcolor
fill
7.65 0 translate
newpath
0 0 moveto
(3) true charpath
0 0 0 setrgbcolor
fill
7.65 0 translate
newpath
0 0 moveto
(4) true charpath
0 0 0 setrgbcolor
fill
7.65 0 translate
-32.7037 0 translate
0 3.93429 translate
0 19.225 translate
/Helvetica findfont
5.508 scalefont
setfont
38.25 -1.57371 translate
newpath
0 0 moveto
(0) true charpath
0 0 0 setrgbcolor
fill
0 19.125 translate
newpath
0 0 moveto
(+0.56) true charpath
0 0 0 setrgbcolor
fill
0 -38.25 translate
newpath
0 0 moveto
(-2.92) true charpath
0 0 0 setrgbcolor
fill
-38.25 19.125 translate
0 1.57371 translate
/Helvetica-Bold findfont
11.016 scalefont
setfont
0 -0.1 translate
1 -0.0419988 scale
newpath
0 0 moveto
(T) true charpath
0.8 0.9 0.8 setrgbcolor
fill
1 -23.8102 scale
0 0.1 translate
0 -1.21733 translate
1 -0.0921225 scale
newpath
0 0 moveto
(A) true charpath
2.4 0.8 0.8 setrgbcolor
fill
1 -10.8551 scale
0 1.21733 translate
0 0.1 translate
1 1.62077 scale
newpath
0 0 moveto
(G) true charpath
1 0.7 0 setrgbcolor
fill
1 0.616989 scale
0 -0.1 translate
0 -2.72906 translate
1 -0.419514 scale
newpath
0 0 moveto
(C) true charpath
0.8 0.8 2.4 setrgbcolor
fill
1 -2.38371 scale
0 2.72906 translate
7.65 0 translate
0 -0.1 translate
1 -0.319909 scale
newpath
0 0 moveto
(G) true charpath
1 0.94 0.8 setrgbcolor
fill
1 -3.12589 scale
0 0.1 translate
0 0.1 translate
1 2.15078 scale
newpath
0 0 moveto
(T) true charpath
0 0.5 0 setrgbcolor
fill
1 0.464948 scale
0 -0.1 translate
0 -3.40408 translate
1 -0.360183 scale
newpath
0 0 moveto
(C) true charpath
0.8 0.8 2.4 setrgbcolor
fill
1 -2.77637 scale
0 3.40408 translate
0 -7.02506 translate
1 -0.756178 scale
newpath
0 0 moveto
(A) true charpath
2.4 0.8 0.8 setrgbcolor
fill
1 -1.32244 scale
0 7.02506 translate
7.65 0 translate
0 0.1 translate
1 2.33056 scale
newpath
0 0 moveto
(G) true charpath
1 0.7 0 setrgbcolor
fill
1 0.429082 scale
0 -0.1 translate
0 -0.1 translate
1 -0.484542 scale
newpath
0 0 moveto
(T) true charpath
0.8 0.9 0.8 setrgbcolor
fill
1 -2.06381 scale
0 0.1 translate
0 -4.69951 translate
1 -0.799957 scale
newpath
0 0 moveto
(A) true charpath
2.4 0.8 0.8 setrgbcolor
fill
1 -1.25007 scale
0 4.69951 translate
0 -11.7809 translate
1 -0.846057 scale
newpath
0 0 moveto
(C) true charpath
0.8 0.8 2.4 setrgbcolor
fill
1 -1.18195 scale
0 11.7809 translate
7.65 0 translate
7.65 0 translate
-30.6 -23.1593 translate
newpath
-3.825 -1.9125 moveto
38.25 0 rlineto
0 45.9 rlineto
-38.25 0 rlineto
0 -45.9 rlineto
closepath
0 0 0 setrgbcolor
stroke
-275.4 0 translate
0 18.1779 translate
/Helvetica findfont
5.61816 scalefont
setfont
newpath
0 0 moveto
(Motif Name:) true charpath
0 0 0 setrgbcolor
fill
70.227 0 translate
/Helvetica-Bold findfont
5.61816 scalefont
setfont
newpath
0 0 moveto
(CM000663.2_246986969-246988304(-)_1|1|1x0) true charpath
0 0 0 setrgbcolor
fill
-70.227 0 translate
0 -68.25 translate
showpage
30.6 674.55 translate
0 29.125 translate
/Helvetica findfont
8.262 scalefont
setfont
newpath
0 0 moveto
(Gene:) true charpath
0 0 0 setrgbcolor
fill
42.1362 0 translate
/Helvetica-Bold findfont
8.262 scalefont
setfont
newpath
0 0 moveto
(CM000663.2_246986969-246988304(-)_1) true charpath
0 0 0 setrgbcolor
fill
-42.1362 0 translate
-30.6 -29.125 translate
306 0 translate
2.10375 0 translate
/Helvetica findfont
5.508 scalefont
setfont
newpath
0 0 moveto
(1) true charpath
0 0 0 setrgbcolor
fill
7.65 0 translate
newpath
0 0 moveto
(2) true charpath
0 0 0 setrgbcolor
fill
7.65 0 translate
newpath
0 0 moveto
(3) true charpath
0 0 0 setrgbcolor
fill
7.65 0 translate
newpath
0 0 moveto
(4) true charpath
0 0 0 setrgbcolor
fill
7.65 0 translate
newpath
0 0 moveto
(5) true charpath
0 0 0 setrgbcolor
fill
7.65 0 translate
newpath
0 0 moveto
(6) true charpath
0 0 0 setrgbcolor
fill
7.65 0 translate
newpath
0 0 moveto
(7) true charpath
0 0 0 setrgbcolor
fill
7.65 0 translate
newpath
0 0 moveto
(8) true charpath
0 0 0 setrgbcolor
fill
7.65 0 translate
newpath
0 0 moveto
(9) true charpath
0 0 0 setrgbcolor
fill
7.65 0 translate
newpath
0 0 moveto
(0) true charpath
0 0 0 setrgbcolor
fill
7.65 0 translate
newpath
0 0 moveto
(1) true charpath
0 0 0 setrgbcolor
fill
7.65 0 translate
newpath
0 0 moveto
(2) true charpath
0 0 0 setrgbcolor
fill
7.65 0 translate
newpath
0 0 moveto
(3) true charpath
0 0 0 setrgbcolor
fill
7.65 0 translate
newpath
0 0 moveto
(4) true charpath
0 0 0 setrgbcolor
fill
7.65 0 translate
newpath
0 0 moveto
(5) true charpath
0 0 0 setrgbcolor
fill
7.65 0 translate
newpath
0 0 moveto
(6) true charpath
0 0 0 setrgbcolor
fill
7.65 0 translate
newpath
0 0 moveto
(7) true charpath
0 0 0 setrgbcolor
fill
7.65 0 translate
newpath
0 0 moveto
(8) true charpath
0 0 0 setrgbcolor
fill
7.65 0 translate
newpath
0 0 moveto
(9) true charpath
0 0 0 setrgbcolor
fill
7.65 0 translate
newpath
0 0 moveto
(0) true charpath
0 0 0 setrgbcolor
fill
7.65 0 translate
newpath
0 0 moveto
(1) true charpath
0 0 0 setrgbcolor
fill
7.65 0 translate
newpath
0 0 moveto
(2) true charpath
0 0 0 setrgbcolor
fill
7.65 0 translate
newpath
0 0 moveto
(3) true charpath
0 0 0 setrgbcolor
fill
7.65 0 translate
newpath
0 0 moveto
(4) true charpath
0 0 0 setrgbcolor
fill
7.65 0 translate
newpath
0 0 moveto
(5) true charpath
0 0 0 setrgbcolor
fill
7.65 0 translate
newpath
0 0 moveto
(6) true charpath
0 0 0 setrgbcolor
fill
7.65 0 translate
newpath
0 0 moveto
(7) true charpath
0 0 0 setrgbcolor
fill
7.65 0 translate
newpath
0 0 moveto
(8) true charpath
0 0 0 setrgbcolor
fill
7.65 0 translate
-216.304 0 translate
0 3.93429 translate
0 19.225 translate
/Helvetica findfont
5.508 scalefont
setfont
221.85 -1.57371 translate
newpath
0 0 moveto
(0) true charpath
0 0 0 setrgbcolor
fill
0 19.125 translate
newpath
0 0 moveto
(+0.58) true charpath
0 0 0 setrgbcolor
fill
0 -38.25 translate
newpath
0 0 moveto
(-3.32) true charpath
0 0 0 setrgbcolor
fill
-221.85 19.125 translate
0 1.57371 translate
/Helvetica-Bold findfont
11.016 scalefont
setfont
0 0.1 translate
1 0.744015 scale
newpath
0 0 moveto
(A) true charpath
8 0 0 setrgbcolor
fill
1 1.34406 scale
0 -0.1 translate
0 -0.1 translate
1 -0.0683857 scale
newpath
0 0 moveto
(C) true charpath
0.8 0.8 2.4 setrgbcolor
fill
1 -14.6229 scale
0 0.1 translate
7.65 0 translate
0 -0.1 translate
1 -0.0390782 scale
newpath
0 0 moveto
(G) true charpath
1 0.94 0.8 setrgbcolor
fill
1 -25.5897 scale
0 0.1 translate
0 -1.19435 translate
1 -0.115584 scale
newpath
0 0 moveto
(A) true charpath
2.4 0.8 0.8 setrgbcolor
fill
1 -8.65175 scale
0 1.19435 translate
0 -2.89068 translate
1 -0.162151 scale
newpath
0 0 moveto
(C) true charpath
0.8 0.8 2.4 setrgbcolor
fill
1 -6.1671 scale
0 2.89068 translate
0 0.1 translate
1 1.51201 scale
newpath
0 0 moveto
(T) true charpath
0 0.5 0 setrgbcolor
fill
1 0.661372 scale
0 -0.1 translate
7.65 0 translate
0 0.1 translate
1 2.1088 scale
newpath
0 0 moveto
(T) true charpath
0 0.5 0 setrgbcolor
fill
1 0.474203 scale
0 -0.1 translate
0 -0.1 translate
1 -0.336777 scale
newpath
0 0 moveto
(A) true charpath
2.4 0.8 0.8 setrgbcolor
fill
1 -2.96932 scale
0 0.1 translate
0 -3.53681 translate
1 -0.360429 scale
newpath
0 0 moveto
(G) true charpath
1 0.94 0.8 setrgbcolor
fill
1 -2.77447 scale
0 3.53681 translate
0 -7.15973 translate
1 -0.451847 scale
newpath
0 0 moveto
(C) true charpath
0.8 0.8 2.4 setrgbcolor
fill
1 -2.21314 scale
0 7.15973 translate
7.65 0 translate
0 -0.1 translate
1 -0.0289159 scale
newpath
0 0 moveto
(C) true charpath
0.8 0.8 2.4 setrgbcolor
fill
1 -34.5831 scale
0 0.1 translate
0 0.1 translate
1 0.931193 scale
newpath
0 0 moveto
(A) true charpath
8 0 0 setrgbcolor
fill
1 1.07389 scale
0 -0.1 translate
7.65 0 translate
0 0.1 translate
1 2.17977 scale
newpath
0 0 moveto
(G) true charpath
1 0.7 0 setrgbcolor
fill
1 0.458763 scale
0 -0.1 translate
0 -0.1 translate
1 -0.410248 scale
newpath
0 0 moveto
(A) true charpath
2.4 0.8 0.8 setrgbcolor
fill
1 -2.43755 scale
0 0.1 translate
0 -4.11493 translate
1 -0.435728 scale
newpath
0 0 moveto
(C) true charpath
0.8 0.8 2.4 setrgbcolor
fill
1 -2.29501 scale
0 4.11493 translate
0 -8.33034 translate
1 -0.511283 scale
newpath
0 0 moveto
(T) true charpath
0.8 0.9 0.8 setrgbcolor
fill
1 -1.95587 scale
0 8.33034 translate
7.65 0 translate
0 0.1 translate
1 2.33056 scale
newpath
0 0 moveto
(A) true charpath
8 0 0 setrgbcolor
fill
1 0.429082 scale
0 -0.1 translate
0 -0.1 translate
1 -0.696327 scale
newpath
0 0 moveto
(T) true charpath
0.8 0.9 0.8 setrgbcolor
fill
1 -1.43611 scale
0 0.1 translate
0 -6.36596 translate
1 -0.714764 scale
newpath
0 0 moveto
(G) true charpath
1 0.94 0.8 setrgbcolor
fill
1 -1.39906 scale
0 6.36596 translate
0 -12.777 translate
1 -0.719464 scale
newpath
0 0 moveto
(C) true charpath
0.8 0.8 2.4 setrgbcolor
fill
1 -1.38992 scale
0 12.777 translate
7.65 0 translate
0 0.1 translate
1 0.00711652 scale
newpath
0 0 moveto
(G) true charpath
1 0.7 0 setrgbcolor
fill
1 140.518 scale
0 -0.1 translate
0 0.942854 translate
1 0.669986 scale
newpath
0 0 moveto
(A) true charpath
8 0 0 setrgbcolor
fill
1 1.49257 scale
0 -0.942854 translate
0 -0.1 translate
1 -0.119447 scale
newpath
0 0 moveto
(C) true charpath
0.8 0.8 2.4 setrgbcolor
fill
1 -8.3719 scale
0 0.1 translate
7.65 0 translate
0 0.1 translate
1 0.207063 scale
newpath
0 0 moveto
(A) true charpath
8 0 0 setrgbcolor
fill
1 4.82945 scale
0 -0.1 translate
7.65 0 translate
0 0.1 translate
1 1.08088 scale
newpath
0 0 moveto
(T) true charpath
0 0.5 0 setrgbcolor
fill
1 0.925173 scale
0 -0.1 translate
0 -0.1 translate
1 -0.113194 scale
newpath
0 0 moveto
(A) true charpath
2.4 0.8 0.8 setrgbcolor
fill
1 -8.83436 scale
0 0.1 translate
7.65 0 translate
0 -0.1 translate
1 -0.0147408 scale
newpath
0 0 moveto
(G) true charpath
1 0.94 0.8 setrgbcolor
fill
1 -67.8391 scale
0 0.1 translate
0 -1.00285 translate
1 -0.103997 scale
newpath
0 0 moveto
(T) true charpath
0.8 0.9 0.8 setrgbcolor
fill
1 -9.61569 scale
0 1.00285 translate
0 -2.60801 translate
1 -0.142438 scale
newpath
0 0 moveto
(C) true charpath
0.8 0.8 2.4 setrgbcolor
fill
1 -7.02062 scale
0 2.60801 translate
0 0.1 translate
1 1.43566 scale
newpath
0 0 moveto
(A) true charpath
8 0 0 setrgbcolor
fill
1 0.696546 scale
0 -0.1 translate
7.65 0 translate
0 0.1 translate
1 0.120873 scale
newpath
0 0 moveto
(A) true charpath
8 0 0 setrgbcolor
fill
1 8.27311 scale
0 -0.1 translate
7.65 0 translate
0 0.1 translate
1 0.00950684 scale
newpath
0 0 moveto
(C) true charpath
0 0 8 setrgbcolor
fill
1 105.187 scale
0 -0.1 translate
0 -0.1 translate
1 -0.0355254 scale
newpath
0 0 moveto
(A) true charpath
2.4 0.8 0.8 setrgbcolor
fill
1 -28.1489 scale
0 0.1 translate
0 0.961662 translate
1 0.686571 scale
newpath
0 0 moveto
(T) true charpath
0 0.5 0 setrgbcolor
fill
1 1.45651 scale
0 -0.961662 translate
7.65 0 translate
0 -0.1 translate
1 -0.0147408 scale
newpath
0 0 moveto
(G) true charpath
1 0.94 0.8 setrgbcolor
fill
1 -67.8391 scale
0 0.1 translate
0 -1.00285 translate
1 -0.103997 scale
newpath
0 0 moveto
(T) true charpath
0.8 0.9 0.8 setrgbcolor
fill
1 -9.61569 scale
0 1.00285 translate
0 -2.60801 translate
1 -0.142438 scale
newpath
0 0 moveto
(C) true charpath
0.8 0.8 2.4 setrgbcolor
fill
1 -7.02062 scale
0 2.60801 translate
0 0.1 translate
1 1.43566 scale
newpath
0 0 moveto
(A) true charpath
8 0 0 setrgbcolor
fill
1 0.696546 scale
0 -0.1 translate
7.65 0 translate
0 0.1 translate
1 0.120873 scale
newpath
0 0 moveto
(A) true charpath
8 0 0 setrgbcolor
fill
1 8.27311 scale
0 -0.1 translate
7.65 0 translate
0 0.1 translate
1 0.00950684 scale
newpath
0 0 moveto
(C) true charpath
0 0 8 setrgbcolor
fill
1 105.187 scale
0 -0.1 translate
0 -0.1 translate
1 -0.0355254 scale
newpath
0 0 moveto
(A) true charpath
2.4 0.8 0.8 setrgbcolor
fill
1 -28.1489 scale
0 0.1 translate
0 0.961662 translate
1 0.686571 scale
newpath
0 0 moveto
(T) true charpath
0 0.5 0 setrgbcolor
fill
1 1.45651 scale
0 -0.961662 translate
7.65 0 translate
0 -0.1 translate
1 -0.0112775 scale
newpath
0 0 moveto
(T) true charpath
0.8 0.9 0.8 setrgbcolor
fill
1 -88.6722 scale
0 0.1 translate
0 0.1 translate
1 0.623736 scale
newpath
0 0 moveto
(C) true charpath
0 0 8 setrgbcolor
fill
1 1.60324 scale
0 -0.1 translate
0 5.79477 translate
1 0.686757 scale
newpath
0 0 moveto
(A) true charpath
8 0 0 setrgbcolor
fill
1 1.45612 scale
0 -5.79477 translate
0 -0.975595 translate
1 -0.309434 scale
newpath
0 0 moveto
(G) true charpath
1 0.94 0.8 setrgbcolor
fill
1 -3.2317 scale
0 0.975595 translate
7.65 0 translate
0 0.1 translate
1 2.13513 scale
newpath
0 0 moveto
(G) true charpath
1 0.7 0 setrgbcolor
fill
1 0.468356 scale
0 -0.1 translate
0 -0.1 translate
1 -0.377821 scale
newpath
0 0 moveto
(A) true charpath
2.4 0.8 0.8 setrgbcolor
fill
1 -2.64676 scale
0 0.1 translate
0 -3.85977 translate
1 -0.384472 scale
newpath
0 0 moveto
(C) true charpath
0.8 0.8 2.4 setrgbcolor
fill
1 -2.60097 scale
0 3.85977 translate
0 -7.67187 translate
1 -0.452799 scale
newpath
0 0 moveto
(T) true charpath
0.8 0.9 0.8 setrgbcolor
fill
1 -2.20849 scale
0 7.67187 translate
7.65 0 translate
0 0.1 translate
1 2.26661 scale
newpath
0 0 moveto
(A) true charpath
8 0 0 setrgbcolor
fill
1 0.441187 scale
0 -0.1 translate
0 -0.1 translate
1 -0.482826 scale
newpath
0 0 moveto
(G) true charpath
1 0.94 0.8 setrgbcolor
fill
1 -2.07114 scale
0 0.1 translate
0 -4.68601 translate
1 -0.617117 scale
newpath
0 0 moveto
(T) true charpath
0.8 0.9 0.8 setrgbcolor
fill
1 -1.62044 scale
0 4.68601 translate
0 -10.3287 translate
1 -0.634102 scale
newpath
0 0 moveto
(C) true charpath
0.8 0.8 2.4 setrgbcolor
fill
1 -1.57703 scale
0 10.3287 translate
7.65 0 translate
0 0.1 translate
1 1.61676 scale
newpath
0 0 moveto
(A) true charpath
8 0 0 setrgbcolor
fill
1 0.61852 scale
0 -0.1 translate
0 -0.1 translate
1 -0.224224 scale
newpath
0 0 moveto
(C) true charpath
0.8 0.8 2.4 setrgbcolor
fill
1 -4.45982 scale
0 0.1 translate
0 -2.65118 translate
1 -0.343205 scale
newpath
0 0 moveto
(T) true charpath
0.8 0.9 0.8 setrgbcolor
fill
1 -2.91371 scale
0 2.65118 translate
7.65 0 translate
0 -0.1 translate
1 -0.0479418 scale
newpath
0 0 moveto
(T) true charpath
0.8 0.9 0.8 setrgbcolor
fill
1 -20.8586 scale
0 0.1 translate
0 -1.26409 translate
1 -0.0909266 scale
newpath
0 0 moveto
(C) true charpath
0.8 0.8 2.4 setrgbcolor
fill
1 -10.9979 scale
0 1.26409 translate
0 0.1 translate
1 1.11532 scale
newpath
0 0 moveto
(A) true charpath
8 0 0 setrgbcolor
fill
1 0.896603 scale
0 -0.1 translate
7.65 0 translate
0 -0.1 translate
1 -0.00036766 scale
newpath
0 0 moveto
(T) true charpath
0.8 0.9 0.8 setrgbcolor
fill
1 -2719.9 scale
0 0.1 translate
0 -0.88975 translate
1 -0.0262613 scale
newpath
0 0 moveto
(G) true charpath
1 0.94 0.8 setrgbcolor
fill
1 -38.0788 scale
0 0.88975 translate
0 0.1 translate
1 0.811701 scale
newpath
0 0 moveto
(C) true charpath
0 0 8 setrgbcolor
fill
1 1.23198 scale
0 -0.1 translate
7.65 0 translate
0 0.1 translate
1 0.117531 scale
newpath
0 0 moveto
(G) true charpath
1 0.7 0 setrgbcolor
fill
1 8.5084 scale
0 -0.1 translate
0 1.81166 translate
1 1.1387 scale
newpath
0 0 moveto
(A) true charpath
8 0 0 setrgbcolor
fill
1 0.878192 scale
0 -1.81166 translate
0 -0.1 translate
1 -0.116343 scale
newpath
0 0 moveto
(T) true charpath
0.8 0.9 0.8 setrgbcolor
fill
1 -8.59527 scale
0 0.1 translate
0 -1.80231 translate
1 -0.188983 scale
newpath
0 0 moveto
(C) true charpath
0.8 0.8 2.4 setrgbcolor
fill
1 -5.29148 scale
0 1.80231 translate
7.65 0 translate
0 -0.1 translate
1 -0.0364723 scale
newpath
0 0 moveto
(T) true charpath
0.8 0.9 0.8 setrgbcolor
fill
1 -27.418 scale
0 0.1 translate
0 0.1 translate
1 1.08746 scale
newpath
0 0 moveto
(A) true charpath
8 0 0 setrgbcolor
fill
1 0.919575 scale
0 -0.1 translate
0 -1.17384 translate
1 -0.169114 scale
newpath
0 0 moveto
(C) true charpath
0.8 0.8 2.4 setrgbcolor
fill
1 -5.91316 scale
0 1.17384 translate
7.65 0 translate
0 0.1 translate
1 0.661951 scale
newpath
0 0 moveto
(C) true charpath
0 0 8 setrgbcolor
fill
1 1.51069 scale
0 -0.1 translate
0 -0.1 translate
1 -0.0575141 scale
newpath
0 0 moveto
(G) true charpath
1 0.94 0.8 setrgbcolor
fill
1 -17.387 scale
0 0.1 translate
7.65 0 translate
0 0.1 translate
1 0.425413 scale
newpath
0 0 moveto
(T) true charpath
0 0.5 0 setrgbcolor
fill
1 2.35066 scale
0 -0.1 translate
0 4.23425 translate
1 0.546648 scale
newpath
0 0 moveto
(G) true charpath
1 0.7 0 setrgbcolor
fill
1 1.82933 scale
0 -4.23425 translate
0 -0.1 translate
1 -0.227595 scale
newpath
0 0 moveto
(C) true charpath
0.8 0.8 2.4 setrgbcolor
fill
1 -4.39377 scale
0 0.1 translate
7.65 0 translate
0 0.1 translate
1 0.964265 scale
newpath
0 0 moveto
(C) true charpath
0 0 8 setrgbcolor
fill
1 1.03706 scale
0 -0.1 translate
0 -0.1 translate
1 -0.142092 scale
newpath
0 0 moveto
(G) true charpath
1 0.94 0.8 setrgbcolor
fill
1 -7.0377 scale
0 0.1 translate
7.65 0 translate
0 0.1 translate
1 0.533006 scale
newpath
0 0 moveto
(C) true charpath
0 0 8 setrgbcolor
fill
1 1.87615 scale
0 -0.1 translate
0 -0.1 translate
1 -0.0637804 scale
newpath
0 0 moveto
(A) true charpath
2.4 0.8 0.8 setrgbcolor
fill
1 -15.6788 scale
0 0.1 translate
0 5.08085 translate
1 0.944014 scale
newpath
0 0 moveto
(T) true charpath
0 0.5 0 setrgbcolor
fill
1 1.05931 scale
0 -5.08085 translate
0 -1.38872 translate
1 -0.376476 scale
newpath
0 0 moveto
(G) true charpath
1 0.94 0.8 setrgbcolor
fill
1 -2.65621 scale
0 1.38872 translate
7.65 0 translate
7.65 0 translate
-214.2 -23.1593 translate
newpath
-3.825 -1.9125 moveto
221.85 0 rlineto
0 45.9 rlineto
-221.85 0 rlineto
0 -45.9 rlineto
closepath
0 0 0 setrgbcolor
stroke
-275.4 0 translate
0 18.1779 translate
/Helvetica findfont
5.61816 scalefont
setfont
newpath
0 0 moveto
(Motif Name:) true charpath
0 0 0 setrgbcolor
fill
70.227 0 translate
/Helvetica-Bold findfont
5.61816 scalefont
setfont
newpath
0 0 moveto
(CM000663.2_246986969-246988304(-)_1|2|1x0) true charpath
0 0 0 setrgbcolor
fill
-70.227 0 translate
0 -68.25 translate
0 29.125 translate
/Helvetica findfont
8.262 scalefont
setfont
newpath
0 0 moveto
(Gene:) true charpath
0 0 0 setrgbcolor
fill
42.1362 0 translate
/Helvetica-Bold findfont
8.262 scalefont
setfont
newpath
0 0 moveto
(CM000663.2_247037451-247038471(-)_1) true charpath
0 0 0 setrgbcolor
fill
-42.1362 0 translate
-30.6 -29.125 translate
306 0 translate
2.10375 0 translate
/Helvetica findfont
5.508 scalefont
setfont
newpath
0 0 moveto
(1) true charpath
0 0 0 setrgbcolor
fill
7.65 0 translate
newpath
0 0 moveto
(2) true charpath
0 0 0 setrgbcolor
fill
7.65 0 translate
newpath
0 0 moveto
(3) true charpath
0 0 0 setrgbcolor
fill
7.65 0 translate
newpath
0 0 moveto
(4) true charpath
0 0 0 setrgbcolor
fill
7.65 0 translate
-32.7037 0 translate
0 3.93429 translate
0 19.225 translate
/Helvetica findfont
5.508 scalefont
setfont
38.25 -1.57371 translate
newpath
0 0 moveto
(0) true charpath
0 0 0 setrgbcolor
fill
0 19.125 translate
newpath
0 0 moveto
(+0.57) true charpath
0 0 0 setrgbcolor
fill
0 -38.25 translate
newpath
0 0 moveto
(-3.04) true charpath
0 0 0 setrgbcolor
fill
-38.25 19.125 translate
0 1.57371 translate
/Helvetica-Bold findfont
11.016 scalefont
setfont
0 0.1 translate
1 2.33056 scale
newpath
0 0 moveto
(G) true charpath
1 0.7 0 setrgbcolor
fill
1 0.429082 scale
0 -0.1 translate
0 -0.1 translate
1 -0.586968 scale
newpath
0 0 moveto
(A) true charpath
2.4 0.8 0.8 setrgbcolor
fill
1 -1.70367 scale
0 0.1 translate
0 -5.50546 translate
1 -0.739882 scale
newpath
0 0 moveto
(C) true charpath
0.8 0.8 2.4 setrgbcolor
fill
1 -1.35157 scale
0 5.50546 translate
0 -12.1141 translate
1 -0.803706 scale
newpath
0 0 moveto
(T) true charpath
0.8 0.9 0.8 setrgbcolor
fill
1 -1.24424 scale
0 12.1141 translate
7.65 0 translate
0 -0.1 translate
1 -0.229953 scale
newpath
0 0 moveto
(A) true charpath
2.4 0.8 0.8 setrgbcolor
fill
1 -4.34871 scale
0 0.1 translate
0 -2.69626 translate
1 -0.246583 scale
newpath
0 0 moveto
(C) true charpath
0.8 0.8 2.4 setrgbcolor
fill
1 -4.05543 scale
0 2.69626 translate
0 0.1 translate
1 1.95386 scale
newpath
0 0 moveto
(T) true charpath
0 0.5 0 setrgbcolor
fill
1 0.511806 scale
0 -0.1 translate
0 -5.42337 translate
1 -0.419509 scale
newpath
0 0 moveto
(G) true charpath
1 0.94 0.8 setrgbcolor
fill
1 -2.38374 scale
0 5.42337 translate
7.65 0 translate
0 0.1 translate
1 1.08829 scale
newpath
0 0 moveto
(C) true charpath
0 0 8 setrgbcolor
fill
1 0.918872 scale
0 -0.1 translate
0 -0.1 translate
1 -0.196442 scale
newpath
0 0 moveto
(G) true charpath
1 0.94 0.8 setrgbcolor
fill
1 -5.09056 scale
0 0.1 translate
7.65 0 translate
7.65 0 translate
-30.6 -23.1593 translate
newpath
-3.825 -1.9125 moveto
38.25 0 rlineto
0 45.9 rlineto
-38.25 0 rlineto
0 -45.9 rlineto
closepath
0 0 0 setrgbcolor
stroke
-275.4 0 translate
0 18.1779 translate
/Helvetica findfont
5.61816 scalefont
setfont
newpath
0 0 moveto
(Motif Name:) true charpath
0 0 0 setrgbcolor
fill
70.227 0 translate
/Helvetica-Bold findfont
5.61816 scalefont
setfont
newpath
0 0 moveto
(CM000663.2_247037451-247038471(-)_1|1|1x0) true charpath
0 0 0 setrgbcolor
fill
-70.227 0 translate
0 -68.25 translate
0 29.125 translate
/Helvetica findfont
8.262 scalefont
setfont
newpath
0 0 moveto
(Gene:) true charpath
0 0 0 setrgbcolor
fill
42.1362 0 translate
/Helvetica-Bold findfont
8.262 scalefont
setfont
newpath
0 0 moveto
(CM000663.2_247037451-247038471(-)_1) true charpath
0 0 0 setrgbcolor
fill
-42.1362 0 translate
-30.6 -29.125 translate
306 0 translate
2.10375 0 translate
/Helvetica findfont
5.508 scalefont
setfont
newpath
0 0 moveto
(1) true charpath
0 0 0 setrgbcolor
fill
7.65 0 translate
newpath
0 0 moveto
(2) true charpath
0 0 0 setrgbcolor
fill
7.65 0 translate
newpath
0 0 moveto
(3) true charpath
0 0 0 setrgbcolor
fill
7.65 0 translate
newpath
0 0 moveto
(4) true charpath
0 0 0 setrgbcolor
fill
7.65 0 translate
-32.7037 0 translate
0 3.93429 translate
0 19.225 translate
/Helvetica findfont
5.508 scalefont
setfont
38.25 -1.57371 translate
newpath
0 0 moveto
(0) true charpath
0 0 0 setrgbcolor
fill
0 19.125 translate
newpath
0 0 moveto
(+0.57) true charpath
0 0 0 setrgbcolor
fill
0 -38.25 translate
newpath
0 0 moveto
(-3.26) true charpath
0 0 0 setrgbcolor
fill
-38.25 19.125 translate
0 1.57371 translate
/Helvetica-Bold findfont
11.016 scalefont
setfont
0 0.1 translate
1 2.33056 scale
newpath
0 0 moveto
(G) true charpath
1 0.7 0 setrgbcolor
fill
1 0.429082 scale
0 -0.1 translate
0 -0.1 translate
1 -0.683458 scale
newpath
0 0 moveto
(A) true charpath
2.4 0.8 0.8 setrgbcolor
fill
1 -1.46315 scale
0 0.1 translate
0 -6.26469 translate
1 -0.709691 scale
newpath
0 0 moveto
(C) true charpath
0.8 0.8 2.4 setrgbcolor
fill
1 -1.40906 scale
0 6.26469 translate
0 -12.6358 translate
1 -0.737407 scale
newpath
0 0 moveto
(T) true charpath
0.8 0.9 0.8 setrgbcolor
fill
1 -1.3561 scale
0 12.6358 translate
7.65 0 translate
0 0.1 translate
1 2.07492 scale
newpath
0 0 moveto
(T) true charpath
0 0.5 0 setrgbcolor
fill
1 0.481947 scale
0 -0.1 translate
0 -0.1 translate
1 -0.290053 scale
newpath
0 0 moveto
(C) true charpath
0.8 0.8 2.4 setrgbcolor
fill
1 -3.44765 scale
0 0.1 translate
0 -3.16916 translate
1 -0.386748 scale
newpath
0 0 moveto
(A) true charpath
2.4 0.8 0.8 setrgbcolor
fill
1 -2.58566 scale
0 3.16916 translate
0 -6.99917 translate
1 -0.403511 scale
newpath
0 0 moveto
(G) true charpath
1 0.94 0.8 setrgbcolor
fill
1 -2.47825 scale
0 6.99917 translate
7.65 0 translate
0 0.1 translate
1 0.598822 scale
newpath
0 0 moveto
(A) true charpath
8 0 0 setrgbcolor
fill
1 1.66995 scale
0 -0.1 translate
0 5.59873 translate
1 0.635118 scale
newpath
0 0 moveto
(T) true charpath
0 0.5 0 setrgbcolor
fill
1 1.57451 scale
0 -5.59873 translate
0 -0.1 translate
1 -0.0973979 scale
newpath
0 0 moveto
(G) true charpath
1 0.94 0.8 setrgbcolor
fill
1 -10.2672 scale
0 0.1 translate
0 -1.65324 translate
1 -0.123545 scale
newpath
0 0 moveto
(C) true charpath
0.8 0.8 2.4 setrgbcolor
fill
1 -8.09423 scale
0 1.65324 translate
7.65 0 translate
7.65 0 translate
-30.6 -23.1593 translate
newpath
-3.825 -1.9125 moveto
38.25 0 rlineto
0 45.9 rlineto
-38.25 0 rlineto
0 -45.9 rlineto
closepath
0 0 0 setrgbcolor
stroke
-275.4 0 translate
0 18.1779 translate
/Helvetica findfont
5.61816 scalefont
setfont
newpath
0 0 moveto
(Motif Name:) true charpath
0 0 0 setrgbcolor
fill
70.227 0 translate
/Helvetica-Bold findfont
5.61816 scalefont
setfont
newpath
0 0 moveto
(CM000663.2_247037451-247038471(-)_1|2|1x0) true charpath
0 0 0 setrgbcolor
fill
-70.227 0 translate
0 -68.25 translate
0 29.125 translate
/Helvetica findfont
8.262 scalefont
setfont
newpath
0 0 moveto
(Gene:) true charpath
0 0 0 setrgbcolor
fill
42.1362 0 translate
/Helvetica-Bold findfont
8.262 scalefont
setfont
newpath
0 0 moveto
(CM000663.2_247037451-247038471(-)_1) true charpath
0 0 0 setrgbcolor
fill
-42.1362 0 translate
-30.6 -29.125 translate
306 0 translate
2.10375 0 translate
/Helvetica findfont
5.508 scalefont
setfont
newpath
0 0 moveto
(1) true charpath
0 0 0 setrgbcolor
fill
7.65 0 translate
newpath
0 0 moveto
(2) true charpath
0 0 0 setrgbcolor
fill
7.65 0 translate
newpath
0 0 moveto
(3) true charpath
0 0 0 setrgbcolor
fill
7.65 0 translate
newpath
0 0 moveto
(4) true charpath
0 0 0 setrgbcolor
fill
7.65 0 translate
newpath
0 0 moveto
(5) true charpath
0 0 0 setrgbcolor
fill
7.65 0 translate
newpath
0 0 moveto
(6) true charpath
0 0 0 setrgbcolor
fill
7.65 0 translate
newpath
0 0 moveto
(7) true charpath
0 0 0 setrgbcolor
fill
7.65 0 translate
newpath
0 0 moveto
(8) true charpath
0 0 0 setrgbcolor
fill
7.65 0 translate
newpath
0 0 moveto
(9) true charpath
0 0 0 setrgbcolor
fill
7.65 0 translate
newpath
0 0 moveto
(0) true charpath
0 0 0 setrgbcolor
fill
7.65 0 translate
newpath
0 0 moveto
(1) true charpath
0 0 0 setrgbcolor
fill
7.65 0 translate
newpath
0 0 moveto
(2) true charpath
0 0 0 setrgbcolor
fill
7.65 0 translate
newpath
0 0 moveto
(3) true charpath
0 0 0 setrgbcolor
fill
7.65 0 translate
newpath
0 0 moveto
(4) true charpath
0 0 0 setrgbcolor
fill
7.65 0 translate
newpath
0 0 moveto
(5) true charpath
0 0 0 setrgbcolor
fill
7.65 0 translate
newpath
0 0 moveto
(6) true charpath
0 0 0 setrgbcolor
fill
7.65 0 translate
newpath
0 0 moveto
(7) true charpath
0 0 0 setrgbcolor
fill
7.65 0 translate
newpath
0 0 moveto
(8) true charpath
0 0 0 setrgbcolor
fill
7.65 0 translate
newpath
0 0 moveto
(9) true charpath
0 0 0 setrgbcolor
fill
7.65 0 translate
-147.454 0 translate
0 3.93429 translate
0 19.225 translate
/Helvetica findfont
5.508 scalefont
setfont
153 -1.57371 translate
newpath
0 0 moveto
(0) true charpath
0 0 0 setrgbcolor
fill
0 19.125 translate
newpath
0 0 moveto
(+0.57) true charpath
0 0 0 setrgbcolor
fill
0 -38.25 translate
newpath
0 0 moveto
(-3.02) true charpath
0 0 0 setrgbcolor
fill
-153 19.125 translate
0 1.57371 translate
/Helvetica-Bold findfont
11.016 scalefont
setfont
0 0.1 translate
1 0.294605 scale
newpath
0 0 moveto
(T) true charpath
0 0.5 0 setrgbcolor
fill
1 3.39438 scale
0 -0.1 translate
0 3.20498 translate
1 0.376853 scale
newpath
0 0 moveto
(A) true charpath
8 0 0 setrgbcolor
fill
1 2.65355 scale
0 -3.20498 translate
0 -0.1 translate
1 -0.00706761 scale
newpath
0 0 moveto
(C) true charpath
0.8 0.8 2.4 setrgbcolor
fill
1 -141.49 scale
0 0.1 translate
0 -0.942469 translate
1 -0.00750458 scale
newpath
0 0 moveto
(G) true charpath
1 0.94 0.8 setrgbcolor
fill
1 -133.252 scale
0 0.942469 translate
7.65 0 translate
0 -0.1 translate
1 -0.0696454 scale
newpath
0 0 moveto
(A) true charpath
2.4 0.8 0.8 setrgbcolor
fill
1 -14.3584 scale
0 0.1 translate
0 0.1 translate
1 1.25398 scale
newpath
0 0 moveto
(T) true charpath
0 0.5 0 setrgbcolor
fill
1 0.797463 scale
0 -0.1 translate
0 -1.43487 translate
1 -0.344185 scale
newpath
0 0 moveto
(C) true charpath
0.8 0.8 2.4 setrgbcolor
fill
1 -2.90541 scale
0 1.43487 translate
7.65 0 translate
0 0.1 translate
1 0.181381 scale
newpath
0 0 moveto
(T) true charpath
0 0.5 0 setrgbcolor
fill
1 5.51325 scale
0 -0.1 translate
0 2.31407 translate
1 0.575703 scale
newpath
0 0 moveto
(A) true charpath
8 0 0 setrgbcolor
fill
1 1.73701 scale
0 -2.31407 translate
0 -0.1 translate
1 -0.107179 scale
newpath
0 0 moveto
(C) true charpath
0.8 0.8 2.4 setrgbcolor
fill
1 -9.33015 scale
0 0.1 translate
7.65 0 translate
0 0.1 translate
1 0.0308417 scale
newpath
0 0 moveto
(C) true charpath
0 0 8 setrgbcolor
fill
1 32.4236 scale
0 -0.1 translate
0 -0.1 translate
1 -0.13212 scale
newpath
0 0 moveto
(G) true charpath
1 0.94 0.8 setrgbcolor
fill
1 -7.56889 scale
0 0.1 translate
0 1.12954 translate
1 1.13848 scale
newpath
0 0 moveto
(A) true charpath
8 0 0 setrgbcolor
fill
1 0.87836 scale
0 -1.12954 translate
0 -1.92645 translate
1 -0.166757 scale
newpath
0 0 moveto
(T) true charpath
0.8 0.9 0.8 setrgbcolor
fill
1 -5.99675 scale
0 1.92645 translate
7.65 0 translate
0 -0.1 translate
1 -0.0282216 scale
newpath
0 0 moveto
(C) true charpath
0.8 0.8 2.4 setrgbcolor
fill
1 -35.4338 scale
0 0.1 translate
0 0.1 translate
1 1.02896 scale
newpath
0 0 moveto
(A) true charpath
8 0 0 setrgbcolor
fill
1 0.971858 scale
0 -0.1 translate
0 -1.10892 translate
1 -0.149867 scale
newpath
0 0 moveto
(T) true charpath
0.8 0.9 0.8 setrgbcolor
fill
1 -6.67259 scale
0 1.10892 translate
7.65 0 translate
0 -0.1 translate
1 -0.280233 scale
newpath
0 0 moveto
(G) true charpath
1 0.94 0.8 setrgbcolor
fill
1 -3.56846 scale
0 0.1 translate
0 0.1 translate
1 2.04263 scale
newpath
0 0 moveto
(T) true charpath
0 0.5 0 setrgbcolor
fill
1 0.489564 scale
0 -0.1 translate
0 -3.09189 translate
1 -0.345781 scale
newpath
0 0 moveto
(C) true charpath
0.8 0.8 2.4 setrgbcolor
fill
1 -2.892 scale
0 3.09189 translate
0 -6.59955 translate
1 -0.430273 scale
newpath
0 0 moveto
(A) true charpath
2.4 0.8 0.8 setrgbcolor
fill
1 -2.3241 scale
0 6.59955 translate
7.65 0 translate
0 -0.1 translate
1 -0.0324345 scale
newpath
0 0 moveto
(T) true charpath
0.8 0.9 0.8 setrgbcolor
fill
1 -30.8314 scale
0 0.1 translate
0 0.1 translate
1 0.955487 scale
newpath
0 0 moveto
(A) true charpath
8 0 0 setrgbcolor
fill
1 1.04659 scale
0 -0.1 translate
0 -1.14207 translate
1 -0.11028 scale
newpath
0 0 moveto
(C) true charpath
0.8 0.8 2.4 setrgbcolor
fill
1 -9.06782 scale
0 1.14207 translate
7.65 0 translate
0 -0.1 translate
1 -0.0390439 scale
newpath
0 0 moveto
(T) true charpath
0.8 0.9 0.8 setrgbcolor
fill
1 -25.6122 scale
0 0.1 translate
0 -1.19408 translate
1 -0.0698862 scale
newpath
0 0 moveto
(G) true charpath
1 0.94 0.8 setrgbcolor
fill
1 -14.309 scale
0 1.19408 translate
0 -2.53084 translate
1 -0.076662 scale
newpath
0 0 moveto
(C) true charpath
0.8 0.8 2.4 setrgbcolor
fill
1 -13.0443 scale
0 2.53084 translate
0 0.1 translate
1 1.28868 scale
newpath
0 0 moveto
(A) true charpath
8 0 0 setrgbcolor
fill
1 0.775986 scale
0 -0.1 translate
7.65 0 translate
0 0.1 translate
1 0.521553 scale
newpath
0 0 moveto
(T) true charpath
0 0.5 0 setrgbcolor
fill
1 1.91735 scale
0 -0.1 translate
0 4.99074 translate
1 0.551816 scale
newpath
0 0 moveto
(C) true charpath
0 0 8 setrgbcolor
fill
1 1.8122 scale
0 -4.99074 translate
0 -0.1 translate
1 -0.362195 scale
newpath
0 0 moveto
(A) true charpath
2.4 0.8 0.8 setrgbcolor
fill
1 -2.76094 scale
0 0.1 translate
7.65 0 translate
0 0.1 translate
1 1.03502 scale
newpath
0 0 moveto
(T) true charpath
0 0.5 0 setrgbcolor
fill
1 0.966165 scale
0 -0.1 translate
0 -0.1 translate
1 -0.295846 scale
newpath
0 0 moveto
(G) true charpath
1 0.94 0.8 setrgbcolor
fill
1 -3.38013 scale
0 0.1 translate
7.65 0 translate
0 0.1 translate
1 0.0953241 scale
newpath
0 0 moveto
(C) true charpath
0 0 8 setrgbcolor
fill
1 10.4905 scale
0 -0.1 translate
0 1.63692 translate
1 0.717617 scale
newpath
0 0 moveto
(T) true charpath
0 0.5 0 setrgbcolor
fill
1 1.3935 scale
0 -1.63692 translate
0 -0.1 translate
1 -0.140151 scale
newpath
0 0 moveto
(A) true charpath
2.4 0.8 0.8 setrgbcolor
fill
1 -7.13518 scale
0 0.1 translate
7.65 0 translate
0 0.1 translate
1 2.13009 scale
newpath
0 0 moveto
(G) true charpath
1 0.7 0 setrgbcolor
fill
1 0.469464 scale
0 -0.1 translate
0 -0.1 translate
1 -0.375486 scale
newpath
0 0 moveto
(C) true charpath
0.8 0.8 2.4 setrgbcolor
fill
1 -2.66321 scale
0 0.1 translate
0 -3.8414 translate
1 -0.43254 scale
newpath
0 0 moveto
(A) true charpath
2.4 0.8 0.8 setrgbcolor
fill
1 -2.31192 scale
0 3.8414 translate
0 -8.03173 translate
1 -0.447487 scale
newpath
0 0 moveto
(T) true charpath
0.8 0.9 0.8 setrgbcolor
fill
1 -2.2347 scale
0 8.03173 translate
7.65 0 translate
0 0.1 translate
1 1.4023 scale
newpath
0 0 moveto
(A) true charpath
8 0 0 setrgbcolor
fill
1 0.713113 scale
0 -0.1 translate
0 -0.1 translate
1 -0.18711 scale
newpath
0 0 moveto
(C) true charpath
0.8 0.8 2.4 setrgbcolor
fill
1 -5.34445 scale
0 0.1 translate
0 -2.35915 translate
1 -0.348852 scale
newpath
0 0 moveto
(T) true charpath
0.8 0.9 0.8 setrgbcolor
fill
1 -2.86654 scale
0 2.35915 translate
7.65 0 translate
0 -0.1 translate
1 -0.195335 scale
newpath
0 0 moveto
(G) true charpath
1 0.94 0.8 setrgbcolor
fill
1 -5.11942 scale
0 0.1 translate
0 0.1 translate
1 1.48217 scale
newpath
0 0 moveto
(T) true charpath
0 0.5 0 setrgbcolor
fill
1 0.674686 scale
0 -0.1 translate
0 -2.42386 translate
1 -0.338189 scale
newpath
0 0 moveto
(A) true charpath
2.4 0.8 0.8 setrgbcolor
fill
1 -2.95692 scale
0 2.42386 translate
7.65 0 translate
0 0.1 translate
1 2.33056 scale
newpath
0 0 moveto
(T) true charpath
0 0.5 0 setrgbcolor
fill
1 0.429082 scale
0 -0.1 translate
0 -0.1 translate
1 -0.588475 scale
newpath
0 0 moveto
(A) true charpath
2.4 0.8 0.8 setrgbcolor
fill
1 -1.69931 scale
0 0.1 translate
0 -5.51732 translate
1 -0.733135 scale
newpath
0 0 moveto
(G) true charpath
1 0.94 0.8 setrgbcolor
fill
1 -1.36401 scale
0 5.51732 translate
0 -12.0729 translate
1 -0.808945 scale
newpath
0 0 moveto
(C) true charpath
0.8 0.8 2.4 setrgbcolor
fill
1 -1.23618 scale
0 12.0729 translate
7.65 0 translate
0 0.1 translate
1 0.251082 scale
newpath
0 0 moveto
(T) true charpath
0 0.5 0 setrgbcolor
fill
1 3.98277 scale
0 -0.1 translate
0 2.86251 translate
1 0.380854 scale
newpath
0 0 moveto
(A) true charpath
8 0 0 setrgbcolor
fill
1 2.62567 scale
0 -2.86251 translate
0 -0.1 translate
1 -0.0294603 scale
newpath
0 0 moveto
(C) true charpath
0.8 0.8 2.4 setrgbcolor
fill
1 -33.9439 scale
0 0.1 translate
7.65 0 translate
0 0.1 translate
1 0.00658098 scale
newpath
0 0 moveto
(G) true charpath
1 0.7 0 setrgbcolor
fill
1 151.953 scale
0 -0.1 translate
0 0.93864 translate
1 0.0421001 scale
newpath
0 0 moveto
(T) true charpath
0 0.5 0 setrgbcolor
fill
1 23.7529 scale
0 -0.93864 translate
0 2.05676 translate
1 0.165755 scale
newpath
0 0 moveto
(C) true charpath
0 0 8 setrgbcolor
fill
1 6.03301 scale
0 -2.05676 translate
0 -0.1 translate
1 -0.0206868 scale
newpath
0 0 moveto
(A) true charpath
2.4 0.8 0.8 setrgbcolor
fill
1 -48.3401 scale
0 0.1 translate
7.65 0 translate
0 -0.1 translate
1 -0.00733543 scale
newpath
0 0 moveto
(G) true charpath
1 0.94 0.8 setrgbcolor
fill
1 -136.325 scale
0 0.1 translate
0 -0.944577 translate
1 -0.0145094 scale
newpath
0 0 moveto
(C) true charpath
0.8 0.8 2.4 setrgbcolor
fill
1 -68.921 scale
0 0.944577 translate
0 0.1 translate
1 1.26144 scale
newpath
0 0 moveto
(T) true charpath
0 0.5 0 setrgbcolor
fill
1 0.792745 scale
0 -0.1 translate
0 -1.8456 translate
1 -0.167976 scale
newpath
0 0 moveto
(A) true charpath
2.4 0.8 0.8 setrgbcolor
fill
1 -5.95322 scale
0 1.8456 translate
7.65 0 translate
7.65 0 translate
-145.35 -23.1593 translate
newpath
-3.825 -1.9125 moveto
153 0 rlineto
0 45.9 rlineto
-153 0 rlineto
0 -45.9 rlineto
closepath
0 0 0 setrgbcolor
stroke
-275.4 0 translate
0 18.1779 translate
/Helvetica findfont
5.61816 scalefont
setfont
newpath
0 0 moveto
(Motif Name:) true charpath
0 0 0 setrgbcolor
fill
70.227 0 translate
/Helvetica-Bold findfont
5.61816 scalefont
setfont
newpath
0 0 moveto
(CM000663.2_247037451-247038471(-)_1|3|1x0) true charpath
0 0 0 setrgbcolor
fill
-70.227 0 translate
0 -68.25 translate
0 29.125 translate
/Helvetica findfont
8.262 scalefont
setfont
newpath
0 0 moveto
(Gene:) true charpath
0 0 0 setrgbcolor
fill
42.1362 0 translate
/Helvetica-Bold findfont
8.262 scalefont
setfont
newpath
0 0 moveto
(CM000663.2_247100376-247101393(-)_1) true charpath
0 0 0 setrgbcolor
fill
-42.1362 0 translate
-30.6 -29.125 translate
306 0 translate
2.10375 0 translate
/Helvetica findfont
5.508 scalefont
setfont
newpath
0 0 moveto
(1) true charpath
0 0 0 setrgbcolor
fill
7.65 0 translate
newpath
0 0 moveto
(2) true charpath
0 0 0 setrgbcolor
fill
7.65 0 translate
newpath
0 0 moveto
(3) true charpath
0 0 0 setrgbcolor
fill
7.65 0 translate
newpath
0 0 moveto
(4) true charpath
0 0 0 setrgbcolor
fill
7.65 0 translate
-32.7037 0 translate
0 3.93429 translate
0 19.225 translate
/Helvetica findfont
5.508 scalefont
setfont
38.25 -1.57371 translate
newpath
0 0 moveto
(0) true charpath
0 0 0 setrgbcolor
fill
0 19.125 translate
newpath
0 0 moveto
(+0.57) true charpath
0 0 0 setrgbcolor
fill
0 -38.25 translate
newpath
0 0 moveto
(-3.09) true charpath
0 0 0 setrgbcolor
fill
-38.25 19.125 translate
0 1.57371 translate
/Helvetica-Bold findfont
11.016 scalefont
setfont
0 -0.1 translate
1 -0.271037 scale
newpath
0 0 moveto
(A) true charpath
2.4 0.8 0.8 setrgbcolor
fill
1 -3.68954 scale
0 0.1 translate
0 0.1 translate
1 2.1433 scale
newpath
0 0 moveto
(G) true charpath
1 0.7 0 setrgbcolor
fill
1 0.46657 scale
0 -0.1 translate
0 -3.01953 translate
1 -0.510918 scale
newpath
0 0 moveto
(C) true charpath
0.8 0.8 2.4 setrgbcolor
fill
1 -1.95726 scale
0 3.01953 translate
0 -7.82658 translate
1 -0.572641 scale
newpath
0 0 moveto
(T) true charpath
0.8 0.9 0.8 setrgbcolor
fill
1 -1.74629 scale
0 7.82658 translate
7.65 0 translate
0 -0.1 translate
1 -0.193859 scale
newpath
0 0 moveto
(A) true charpath
2.4 0.8 0.8 setrgbcolor
fill
1 -5.1584 scale
0 0.1 translate
0 -2.41225 translate
1 -0.236766 scale
newpath
0 0 moveto
(C) true charpath
0.8 0.8 2.4 setrgbcolor
fill
1 -4.22357 scale
0 2.41225 translate
0 0.1 translate
1 1.84918 scale
newpath
0 0 moveto
(T) true charpath
0 0.5 0 setrgbcolor
fill
1 0.540781 scale
0 -0.1 translate
0 -5.06212 translate
1 -0.268134 scale
newpath
0 0 moveto
(G) true charpath
1 0.94 0.8 setrgbcolor
fill
1 -3.72948 scale
0 5.06212 translate
7.65 0 translate
0 0.1 translate
1 2.33056 scale
newpath
0 0 moveto
(G) true charpath
1 0.7 0 setrgbcolor
fill
1 0.429082 scale
0 -0.1 translate
0 -0.1 translate
1 -0.601547 scale
newpath
0 0 moveto
(A) true charpath
2.4 0.8 0.8 setrgbcolor
fill
1 -1.66238 scale
0 0.1 translate
0 -5.62017 translate
1 -0.741836 scale
newpath
0 0 moveto
(T) true charpath
0.8 0.9 0.8 setrgbcolor
fill
1 -1.34801 scale
0 5.62017 translate
0 -12.2442 translate
1 -0.787173 scale
newpath
0 0 moveto
(C) true charpath
0.8 0.8 2.4 setrgbcolor
fill
1 -1.27037 scale
0 12.2442 translate
7.65 0 translate
7.65 0 translate
-30.6 -23.1593 translate
newpath
-3.825 -1.9125 moveto
38.25 0 rlineto
0 45.9 rlineto
-38.25 0 rlineto
0 -45.9 rlineto
closepath
0 0 0 setrgbcolor
stroke
-275.4 0 translate
0 18.1779 translate
/Helvetica findfont
5.61816 scalefont
setfont
newpath
0 0 moveto
(Motif Name:) true charpath
0 0 0 setrgbcolor
fill
70.227 0 translate
/Helvetica-Bold findfont
5.61816 scalefont
setfont
newpath
0 0 moveto
(CM000663.2_247100376-247101393(-)_1|1|1x0) true charpath
0 0 0 setrgbcolor
fill
-70.227 0 translate
0 -68.25 translate
0 29.125 translate
/Helvetica findfont
8.262 scalefont
setfont
newpath
0 0 moveto
(Gene:) true charpath
0 0 0 setrgbcolor
fill
42.1362 0 translate
/Helvetica-Bold findfont
8.262 scalefont
setfont
newpath
0 0 moveto
(CM000663.2_247100376-247101393(-)_1) true charpath
0 0 0 setrgbcolor
fill
-42.1362 0 translate
-30.6 -29.125 translate
306 0 translate
2.10375 0 translate
/Helvetica findfont
5.508 scalefont
setfont
newpath
0 0 moveto
(1) true charpath
0 0 0 setrgbcolor
fill
7.65 0 translate
newpath
0 0 moveto
(2) true charpath
0 0 0 setrgbcolor
fill
7.65 0 translate
newpath
0 0 moveto
(3) true charpath
0 0 0 setrgbcolor
fill
7.65 0 translate
newpath
0 0 moveto
(4) true charpath
0 0 0 setrgbcolor
fill
7.65 0 translate
newpath
0 0 moveto
(5) true charpath
0 0 0 setrgbcolor
fill
7.65 0 translate
newpath
0 0 moveto
(6) true charpath
0 0 0 setrgbcolor
fill
7.65 0 translate
newpath
0 0 moveto
(7) true charpath
0 0 0 setrgbcolor
fill
7.65 0 translate
newpath
0 0 moveto
(8) true charpath
0 0 0 setrgbcolor
fill
7.65 0 translate
newpath
0 0 moveto
(9) true charpath
0 0 0 setrgbcolor
fill
7.65 0 translate
newpath
0 0 moveto
(0) true charpath
0 0 0 setrgbcolor
fill
7.65 0 translate
newpath
0 0 moveto
(1) true charpath
0 0 0 setrgbcolor
fill
7.65 0 translate
newpath
0 0 moveto
(2) true charpath
0 0 0 setrgbcolor
fill
7.65 0 translate
newpath
0 0 moveto
(3) true charpath
0 0 0 setrgbcolor
fill
7.65 0 translate
newpath
0 0 moveto
(4) true charpath
0 0 0 setrgbcolor
fill
7.65 0 translate
newpath
0 0 moveto
(5) true charpath
0 0 0 setrgbcolor
fill
7.65 0 translate
newpath
0 0 moveto
(6) true charpath
0 0 0 setrgbcolor
fill
7.65 0 translate
newpath
0 0 moveto
(7) true charpath
0 0 0 setrgbcolor
fill
7.65 0 translate
newpath
0 0 moveto
(8) true charpath
0 0 0 setrgbcolor
fill
7.65 0 translate
newpath
0 0 moveto
(9) true charpath
0 0 0 setrgbcolor
fill
7.65 0 translate
newpath
0 0 moveto
(0) true charpath
0 0 0 setrgbcolor
fill
7.65 0 translate
newpath
0 0 moveto
(1) true charpath
0 0 0 setrgbcolor
fill
7.65 0 translate
newpath
0 0 moveto
(2) true charpath
0 0 0 setrgbcolor
fill
7.65 0 translate
newpath
0 0 moveto
(3) true charpath
0 0 0 setrgbcolor
fill
7.65 0 translate
newpath
0 0 moveto
(4) true charpath
0 0 0 setrgbcolor
fill
7.65 0 translate
newpath
0 0 moveto
(5) true charpath
0 0 0 setrgbcolor
fill
7.65 0 translate
-193.354 0 translate
0 3.93429 translate
0 19.225 translate
/Helvetica findfont
5.508 scalefont
setfont
198.9 -1.57371 translate
newpath
0 0 moveto
(0) true charpath
0 0 0 setrgbcolor
fill
0 19.125 translate
newpath
0 0 moveto
(+0.57) true charpath
0 0 0 setrgbcolor
fill
0 -38.25 translate
newpath
0 0 moveto
(-3.21) true charpath
0 0 0 setrgbcolor
fill
-198.9 19.125 translate
0 1.57371 translate
/Helvetica-Bold findfont
11.016 scalefont
setfont
0 -0.1 translate
1 -0.0437274 scale
newpath
0 0 moveto
(T) true charpath
0.8 0.9 0.8 setrgbcolor
fill
1 -22.869 scale
0 0.1 translate
0 -1.23093 translate
1 -0.0717147 scale
newpath
0 0 moveto
(A) true charpath
2.4 0.8 0.8 setrgbcolor
fill
1 -13.9441 scale
0 1.23093 translate
0 0.1 translate
1 1.47206 scale
newpath
0 0 moveto
(G) true charpath
1 0.7 0 setrgbcolor
fill
1 0.679318 scale
0 -0.1 translate
0 -2.58208 translate
1 -0.190183 scale
newpath
0 0 moveto
(C) true charpath
0.8 0.8 2.4 setrgbcolor
fill
1 -5.2581 scale
0 2.58208 translate
7.65 0 translate
0 -0.1 translate
1 -0.0495329 scale
newpath
0 0 moveto
(T) true charpath
0.8 0.9 0.8 setrgbcolor
fill
1 -20.1886 scale
0 0.1 translate
0 -1.27661 translate
1 -0.082571 scale
newpath
0 0 moveto
(A) true charpath
2.4 0.8 0.8 setrgbcolor
fill
1 -12.1108 scale
0 1.27661 translate
0 0.1 translate
1 1.59877 scale
newpath
0 0 moveto
(G) true charpath
1 0.7 0 setrgbcolor
fill
1 0.625479 scale
0 -0.1 translate
0 -2.71318 translate
1 -0.32206 scale
newpath
0 0 moveto
(C) true charpath
0.8 0.8 2.4 setrgbcolor
fill
1 -3.10501 scale
0 2.71318 translate
7.65 0 translate
0 -0.1 translate
1 -0.11136 scale
newpath
0 0 moveto
(A) true charpath
2.4 0.8 0.8 setrgbcolor
fill
1 -8.97987 scale
0 0.1 translate
0 0.1 translate
1 2.02634 scale
newpath
0 0 moveto
(G) true charpath
1 0.7 0 setrgbcolor
fill
1 0.4935 scale
0 -0.1 translate
0 -1.7631 translate
1 -0.44405 scale
newpath
0 0 moveto
(T) true charpath
0.8 0.9 0.8 setrgbcolor
fill
1 -2.252 scale
0 1.7631 translate
0 -6.044 translate
1 -0.622698 scale
newpath
0 0 moveto
(C) true charpath
0.8 0.8 2.4 setrgbcolor
fill
1 -1.60592 scale
0 6.044 translate
7.65 0 translate
0 0.1 translate
1 0.33957 scale
newpath
0 0 moveto
(A) true charpath
8 0 0 setrgbcolor
fill
1 2.9449 scale
0 -0.1 translate
7.65 0 translate
0 -0.1 translate
1 -0.136226 scale
newpath
0 0 moveto
(C) true charpath
0.8 0.8 2.4 setrgbcolor
fill
1 -7.34073 scale
0 0.1 translate
0 -1.95876 translate
1 -0.185705 scale
newpath
0 0 moveto
(G) true charpath
1 0.94 0.8 setrgbcolor
fill
1 -5.38489 scale
0 1.95876 translate
0 0.1 translate
1 1.82249 scale
newpath
0 0 moveto
(T) true charpath
0 0.5 0 setrgbcolor
fill
1 0.548698 scale
0 -0.1 translate
0 -4.20685 translate
1 -0.350876 scale
newpath
0 0 moveto
(A) true charpath
2.4 0.8 0.8 setrgbcolor
fill
1 -2.85001 scale
0 4.20685 translate
7.65 0 translate
0 0.1 translate
1 2.22682 scale
newpath
0 0 moveto
(G) true charpath
1 0.7 0 setrgbcolor
fill
1 0.449071 scale
0 -0.1 translate
0 -0.1 translate
1 -0.448499 scale
newpath
0 0 moveto
(T) true charpath
0.8 0.9 0.8 setrgbcolor
fill
1 -2.22966 scale
0 0.1 translate
0 -4.41591 translate
1 -0.509571 scale
newpath
0 0 moveto
(C) true charpath
0.8 0.8 2.4 setrgbcolor
fill
1 -1.96243 scale
0 4.41591 translate
0 -9.21236 translate
1 -0.603254 scale
newpath
0 0 moveto
(A) true charpath
2.4 0.8 0.8 setrgbcolor
fill
1 -1.65768 scale
0 9.21236 translate
7.65 0 translate
0 -0.1 translate
1 -0.024647 scale
newpath
0 0 moveto
(C) true charpath
0.8 0.8 2.4 setrgbcolor
fill
1 -40.5729 scale
0 0.1 translate
0 -1.08079 translate
1 -0.0642469 scale
newpath
0 0 moveto
(T) true charpath
0.8 0.9 0.8 setrgbcolor
fill
1 -15.5649 scale
0 1.08079 translate
0 0.1 translate
1 0.846715 scale
newpath
0 0 moveto
(A) true charpath
8 0 0 setrgbcolor
fill
1 1.18103 scale
0 -0.1 translate
7.65 0 translate
0 -0.1 translate
1 -0.143653 scale
newpath
0 0 moveto
(G) true charpath
1 0.94 0.8 setrgbcolor
fill
1 -6.96121 scale
0 0.1 translate
0 0.1 translate
1 1.45697 scale
newpath
0 0 moveto
(T) true charpath
0 0.5 0 setrgbcolor
fill
1 0.686354 scale
0 -0.1 translate
0 -2.0172 translate
1 -0.235153 scale
newpath
0 0 moveto
(A) true charpath
2.4 0.8 0.8 setrgbcolor
fill
1 -4.25255 scale
0 2.0172 translate
7.65 0 translate
0 0.1 translate
1 2.20742 scale
newpath
0 0 moveto
(G) true charpath
1 0.7 0 setrgbcolor
fill
1 0.453019 scale
0 -0.1 translate
0 -0.1 translate
1 -0.438916 scale
newpath
0 0 moveto
(T) true charpath
0.8 0.9 0.8 setrgbcolor
fill
1 -2.27834 scale
0 0.1 translate
0 -4.3405 translate
1 -0.484913 scale
newpath
0 0 moveto
(A) true charpath
2.4 0.8 0.8 setrgbcolor
fill
1 -2.06223 scale
0 4.3405 translate
0 -8.94293 translate
1 -0.553254 scale
newpath
0 0 moveto
(C) true charpath
0.8 0.8 2.4 setrgbcolor
fill
1 -1.80749 scale
0 8.94293 translate
7.65 0 translate
0 0.1 translate
1 0.0178981 scale
newpath
0 0 moveto
(A) true charpath
8 0 0 setrgbcolor
fill
1 55.872 scale
0 -0.1 translate
0 1.02769 translate
1 0.0996373 scale
newpath
0 0 moveto
(G) true charpath
1 0.7 0 setrgbcolor
fill
1 10.0364 scale
0 -1.02769 translate
7.65 0 translate
0 -0.1 translate
1 -0.0203188 scale
newpath
0 0 moveto
(G) true charpath
1 0.94 0.8 setrgbcolor
fill
1 -49.2155 scale
0 0.1 translate
0 0.1 translate
1 1.03753 scale
newpath
0 0 moveto
(T) true charpath
0 0.5 0 setrgbcolor
fill
1 0.963832 scale
0 -0.1 translate
0 -1.04674 translate
1 -0.149762 scale
newpath
0 0 moveto
(A) true charpath
2.4 0.8 0.8 setrgbcolor
fill
1 -6.67725 scale
0 1.04674 translate
7.65 0 translate
0 -0.1 translate
1 -0.0137961 scale
newpath
0 0 moveto
(A) true charpath
2.4 0.8 0.8 setrgbcolor
fill
1 -72.4845 scale
0 0.1 translate
0 -0.995412 translate
1 -0.10723 scale
newpath
0 0 moveto
(G) true charpath
1 0.94 0.8 setrgbcolor
fill
1 -9.32575 scale
0 0.995412 translate
0 0.1 translate
1 1.0713 scale
newpath
0 0 moveto
(T) true charpath
0 0.5 0 setrgbcolor
fill
1 0.933449 scale
0 -0.1 translate
7.65 0 translate
0 0.1 translate
1 0.167075 scale
newpath
0 0 moveto
(G) true charpath
1 0.7 0 setrgbcolor
fill
1 5.98534 scale
0 -0.1 translate
0 2.2015 translate
1 0.663274 scale
newpath
0 0 moveto
(A) true charpath
8 0 0 setrgbcolor
fill
1 1.50767 scale
0 -2.2015 translate
0 -0.1 translate
1 -0.0858569 scale
newpath
0 0 moveto
(T) true charpath
0.8 0.9 0.8 setrgbcolor
fill
1 -11.6473 scale
0 0.1 translate
7.65 0 translate
0 -0.1 translate
1 -0.067406 scale
newpath
0 0 moveto
(G) true charpath
1 0.94 0.8 setrgbcolor
fill
1 -14.8355 scale
0 0.1 translate
0 -1.41725 translate
1 -0.0911934 scale
newpath
0 0 moveto
(A) true charpath
2.4 0.8 0.8 setrgbcolor
fill
1 -10.9657 scale
0 1.41725 translate
0 0.1 translate
1 1.24786 scale
newpath
0 0 moveto
(T) true charpath
0 0.5 0 setrgbcolor
fill
1 0.801372 scale
0 -0.1 translate
7.65 0 translate
0 -0.1 translate
1 -0.22281 scale
newpath
0 0 moveto
(A) true charpath
2.4 0.8 0.8 setrgbcolor
fill
1 -4.48813 scale
0 0.1 translate
0 0.1 translate
1 2.00335 scale
newpath
0 0 moveto
(T) true charpath
0 0.5 0 setrgbcolor
fill
1 0.499163 scale
0 -0.1 translate
0 -2.64005 translate
1 -0.357638 scale
newpath
0 0 moveto
(G) true charpath
1 0.94 0.8 setrgbcolor
fill
1 -2.79612 scale
0 2.64005 translate
0 -6.24101 translate
1 -0.363415 scale
newpath
0 0 moveto
(C) true charpath
0.8 0.8 2.4 setrgbcolor
fill
1 -2.75167 scale
0 6.24101 translate
7.65 0 translate
0 -0.1 translate
1 -0.000213281 scale
newpath
0 0 moveto
(C) true charpath
0.8 0.8 2.4 setrgbcolor
fill
1 -4688.64 scale
0 0.1 translate
0 0.1 translate
1 1.16189 scale
newpath
0 0 moveto
(A) true charpath
8 0 0 setrgbcolor
fill
1 0.860664 scale
0 -0.1 translate
0 -0.888535 translate
1 -0.288352 scale
newpath
0 0 moveto
(T) true charpath
0.8 0.9 0.8 setrgbcolor
fill
1 -3.46799 scale
0 0.888535 translate
7.65 0 translate
0 -0.1 translate
1 -0.0778408 scale
newpath
0 0 moveto
(C) true charpath
0.8 0.8 2.4 setrgbcolor
fill
1 -12.8467 scale
0 0.1 translate
0 -1.49935 translate
1 -0.194072 scale
newpath
0 0 moveto
(A) true charpath
2.4 0.8 0.8 setrgbcolor
fill
1 -5.15272 scale
0 1.49935 translate
0 0.1 translate
1 1.81193 scale
newpath
0 0 moveto
(T) true charpath
0 0.5 0 setrgbcolor
fill
1 0.551898 scale
0 -0.1 translate
0 -3.81328 translate
1 -0.453461 scale
newpath
0 0 moveto
(G) true charpath
1 0.94 0.8 setrgbcolor
fill
1 -2.20526 scale
0 3.81328 translate
7.65 0 translate
0 -0.1 translate
1 -0.17716 scale
newpath
0 0 moveto
(A) true charpath
2.4 0.8 0.8 setrgbcolor
fill
1 -5.6446 scale
0 0.1 translate
0 -2.28086 translate
1 -0.183973 scale
newpath
0 0 moveto
(G) true charpath
1 0.94 0.8 setrgbcolor
fill
1 -5.43558 scale
0 2.28086 translate
0 0.1 translate
1 1.89481 scale
newpath
0 0 moveto
(T) true charpath
0 0.5 0 setrgbcolor
fill
1 0.527756 scale
0 -0.1 translate
0 -4.51532 translate
1 -0.437777 scale
newpath
0 0 moveto
(C) true charpath
0.8 0.8 2.4 setrgbcolor
fill
1 -2.28427 scale
0 4.51532 translate
7.65 0 translate
0 0.1 translate
1 2.33056 scale
newpath
0 0 moveto
(G) true charpath
1 0.7 0 setrgbcolor
fill
1 0.429082 scale
0 -0.1 translate
0 -0.1 translate
1 -0.647551 scale
newpath
0 0 moveto
(A) true charpath
2.4 0.8 0.8 setrgbcolor
fill
1 -1.54428 scale
0 0.1 translate
0 -5.98215 translate
1 -0.733415 scale
newpath
0 0 moveto
(T) true charpath
0.8 0.9 0.8 setrgbcolor
fill
1 -1.36348 scale
0 5.98215 translate
0 -12.5399 translate
1 -0.74959 scale
newpath
0 0 moveto
(C) true charpath
0.8 0.8 2.4 setrgbcolor
fill
1 -1.33406 scale
0 12.5399 translate
7.65 0 translate
0 -0.1 translate
1 -0.0665742 scale
newpath
0 0 moveto
(C) true charpath
0.8 0.8 2.4 setrgbcolor
fill
1 -15.0208 scale
0 0.1 translate
0 0.1 translate
1 1.89665 scale
newpath
0 0 moveto
(T) true charpath
0 0.5 0 setrgbcolor
fill
1 0.527245 scale
0 -0.1 translate
0 -1.4107 translate
1 -0.379489 scale
newpath
0 0 moveto
(A) true charpath
2.4 0.8 0.8 setrgbcolor
fill
1 -2.63512 scale
0 1.4107 translate
0 -5.18359 translate
1 -0.415195 scale
newpath
0 0 moveto
(G) true charpath
1 0.94 0.8 setrgbcolor
fill
1 -2.40851 scale
0 5.18359 translate
7.65 0 translate
0 -0.1 translate
1 -0.237476 scale
newpath
0 0 moveto
(G) true charpath
1 0.94 0.8 setrgbcolor
fill
1 -4.21095 scale
0 0.1 translate
0 0.1 translate
1 2.06121 scale
newpath
0 0 moveto
(T) true charpath
0 0.5 0 setrgbcolor
fill
1 0.485151 scale
0 -0.1 translate
0 -2.75546 translate
1 -0.351307 scale
newpath
0 0 moveto
(A) true charpath
2.4 0.8 0.8 setrgbcolor
fill
1 -2.84651 scale
0 2.75546 translate
0 -6.3066 translate
1 -0.511489 scale
newpath
0 0 moveto
(C) true charpath
0.8 0.8 2.4 setrgbcolor
fill
1 -1.95508 scale
0 6.3066 translate
7.65 0 translate
0 -0.1 translate
1 -0.105721 scale
newpath
0 0 moveto
(A) true charpath
2.4 0.8 0.8 setrgbcolor
fill
1 -9.4589 scale
0 0.1 translate
0 -1.71873 translate
1 -0.190685 scale
newpath
0 0 moveto
(T) true charpath
0.8 0.9 0.8 setrgbcolor
fill
1 -5.24425 scale
0 1.71873 translate
0 0.1 translate
1 1.83065 scale
newpath
0 0 moveto
(G) true charpath
1 0.7 0 setrgbcolor
fill
1 0.546254 scale
0 -0.1 translate
0 -4.006 translate
1 -0.429126 scale
newpath
0 0 moveto
(C) true charpath
0.8 0.8 2.4 setrgbcolor
fill
1 -2.33032 scale
0 4.006 translate
7.65 0 translate
0 -0.1 translate
1 -0.0614741 scale
newpath
0 0 moveto
(G) true charpath
1 0.94 0.8 setrgbcolor
fill
1 -16.267 scale
0 0.1 translate
0 0.1 translate
1 1.25358 scale
newpath
0 0 moveto
(T) true charpath
0 0.5 0 setrgbcolor
fill
1 0.797717 scale
0 -0.1 translate
0 -1.37057 translate
1 -0.153338 scale
newpath
0 0 moveto
(C) true charpath
0.8 0.8 2.4 setrgbcolor
fill
1 -6.52153 scale
0 1.37057 translate
7.65 0 translate
0 -0.1 translate
1 -0.0177265 scale
newpath
0 0 moveto
(C) true charpath
0.8 0.8 2.4 setrgbcolor
fill
1 -56.4128 scale
0 0.1 translate
0 0.1 translate
1 0.620812 scale
newpath
0 0 moveto
(A) true charpath
8 0 0 setrgbcolor
fill
1 1.61079 scale
0 -0.1 translate
7.65 0 translate
7.65 0 translate
-191.25 -23.1593 translate
newpath
-3.825 -1.9125 moveto
198.9 0 rlineto
0 45.9 rlineto
-198.9 0 rlineto
0 -45.9 rlineto
closepath
0 0 0 setrgbcolor
stroke
-275.4 0 translate
0 18.1779 translate
/Helvetica findfont
5.61816 scalefont
setfont
newpath
0 0 moveto
(Motif Name:) true charpath
0 0 0 setrgbcolor
fill
70.227 0 translate
/Helvetica-Bold findfont
5.61816 scalefont
setfont
newpath
0 0 moveto
(CM000663.2_247100376-247101393(-)_1|2|1x0) true charpath
0 0 0 setrgbcolor
fill
-70.227 0 translate
0 -68.25 translate
0 29.125 translate
/Helvetica findfont
8.262 scalefont
setfont
newpath
0 0 moveto
(Gene:) true charpath
0 0 0 setrgbcolor
fill
42.1362 0 translate
/Helvetica-Bold findfont
8.262 scalefont
setfont
newpath
0 0 moveto
(CM000663.2_247156568-247157516(-)_1) true charpath
0 0 0 setrgbcolor
fill
-42.1362 0 translate
-30.6 -29.125 translate
306 0 translate
2.10375 0 translate
/Helvetica findfont
5.508 scalefont
setfont
newpath
0 0 moveto
(1) true charpath
0 0 0 setrgbcolor
fill
7.65 0 translate
newpath
0 0 moveto
(2) true charpath
0 0 0 setrgbcolor
fill
7.65 0 translate
newpath
0 0 moveto
(3) true charpath
0 0 0 setrgbcolor
fill
7.65 0 translate
newpath
0 0 moveto
(4) true charpath
0 0 0 setrgbcolor
fill
7.65 0 translate
-32.7037 0 translate
0 3.93429 translate
0 19.225 translate
/Helvetica findfont
5.508 scalefont
setfont
38.25 -1.57371 translate
newpath
0 0 moveto
(0) true charpath
0 0 0 setrgbcolor
fill
0 19.125 translate
newpath
0 0 moveto
(+0.56) true charpath
0 0 0 setrgbcolor
fill
0 -38.25 translate
newpath
0 0 moveto
(-2.84) true charpath
0 0 0 setrgbcolor
fill
-38.25 19.125 translate
0 1.57371 translate
/Helvetica-Bold findfont
11.016 scalefont
setfont
0 0.1 translate
1 2.31235 scale
newpath
0 0 moveto
(G) true charpath
1 0.7 0 setrgbcolor
fill
1 0.43246 scale
0 -0.1 translate
0 -0.1 translate
1 -0.588478 scale
newpath
0 0 moveto
(A) true charpath
2.4 0.8 0.8 setrgbcolor
fill
1 -1.6993 scale
0 0.1 translate
0 -5.51734 translate
1 -0.68599 scale
newpath
0 0 moveto
(C) true charpath
0.8 0.8 2.4 setrgbcolor
fill
1 -1.45775 scale
0 5.51734 translate
0 -11.702 translate
1 -0.712829 scale
newpath
0 0 moveto
(T) true charpath
0.8 0.9 0.8 setrgbcolor
fill
1 -1.40286 scale
0 11.702 translate
7.65 0 translate
0 -0.1 translate
1 -0.141918 scale
newpath
0 0 moveto
(C) true charpath
0.8 0.8 2.4 setrgbcolor
fill
1 -7.04634 scale
0 0.1 translate
0 0.1 translate
1 1.9873 scale
newpath
0 0 moveto
(T) true charpath
0 0.5 0 setrgbcolor
fill
1 0.503195 scale
0 -0.1 translate
0 -2.00355 translate
1 -0.444848 scale
newpath
0 0 moveto
(G) true charpath
1 0.94 0.8 setrgbcolor
fill
1 -2.24796 scale
0 2.00355 translate
0 -6.29072 translate
1 -0.478617 scale
newpath
0 0 moveto
(A) true charpath
2.4 0.8 0.8 setrgbcolor
fill
1 -2.08936 scale
0 6.29072 translate
7.65 0 translate
0 0.1 translate
1 2.33056 scale
newpath
0 0 moveto
(G) true charpath
1 0.7 0 setrgbcolor
fill
1 0.429082 scale
0 -0.1 translate
0 -0.1 translate
1 -0.606999 scale
newpath
0 0 moveto
(T) true charpath
0.8 0.9 0.8 setrgbcolor
fill
1 -1.64745 scale
0 0.1 translate
0 -5.66307 translate
1 -0.652293 scale
newpath
0 0 moveto
(A) true charpath
2.4 0.8 0.8 setrgbcolor
fill
1 -1.53305 scale
0 5.66307 translate
0 -11.5825 translate
1 -0.871264 scale
newpath
0 0 moveto
(C) true charpath
0.8 0.8 2.4 setrgbcolor
fill
1 -1.14776 scale
0 11.5825 translate
7.65 0 translate
7.65 0 translate
-30.6 -23.1593 translate
newpath
-3.825 -1.9125 moveto
38.25 0 rlineto
0 45.9 rlineto
-38.25 0 rlineto
0 -45.9 rlineto
closepath
0 0 0 setrgbcolor
stroke
-275.4 0 translate
0 18.1779 translate
/Helvetica findfont
5.61816 scalefont
setfont
newpath
0 0 moveto
(Motif Name:) true charpath
0 0 0 setrgbcolor
fill
70.227 0 translate
/Helvetica-Bold findfont
5.61816 scalefont
setfont
newpath
0 0 moveto
(CM000663.2_247156568-247157516(-)_1|1|1x0) true charpath
0 0 0 setrgbcolor
fill
-70.227 0 translate
0 -68.25 translate
0 29.125 translate
/Helvetica findfont
8.262 scalefont
setfont
newpath
0 0 moveto
(Gene:) true charpath
0 0 0 setrgbcolor
fill
42.1362 0 translate
/Helvetica-Bold findfont
8.262 scalefont
setfont
newpath
0 0 moveto
(CM000663.2_247156568-247157516(-)_1) true charpath
0 0 0 setrgbcolor
fill
-42.1362 0 translate
-30.6 -29.125 translate
306 0 translate
2.10375 0 translate
/Helvetica findfont
5.508 scalefont
setfont
newpath
0 0 moveto
(1) true charpath
0 0 0 setrgbcolor
fill
7.65 0 translate
newpath
0 0 moveto
(2) true charpath
0 0 0 setrgbcolor
fill
7.65 0 translate
newpath
0 0 moveto
(3) true charpath
0 0 0 setrgbcolor
fill
7.65 0 translate
newpath
0 0 moveto
(4) true charpath
0 0 0 setrgbcolor
fill
7.65 0 translate
newpath
0 0 moveto
(5) true charpath
0 0 0 setrgbcolor
fill
7.65 0 translate
newpath
0 0 moveto
(6) true charpath
0 0 0 setrgbcolor
fill
7.65 0 translate
newpath
0 0 moveto
(7) true charpath
0 0 0 setrgbcolor
fill
7.65 0 translate
newpath
0 0 moveto
(8) true charpath
0 0 0 setrgbcolor
fill
7.65 0 translate
newpath
0 0 moveto
(9) true charpath
0 0 0 setrgbcolor
fill
7.65 0 translate
newpath
0 0 moveto
(0) true charpath
0 0 0 setrgbcolor
fill
7.65 0 translate
newpath
0 0 moveto
(1) true charpath
0 0 0 setrgbcolor
fill
7.65 0 translate
newpath
0 0 moveto
(2) true charpath
0 0 0 setrgbcolor
fill
7.65 0 translate
newpath
0 0 moveto
(3) true charpath
0 0 0 setrgbcolor
fill
7.65 0 translate
newpath
0 0 moveto
(4) true charpath
0 0 0 setrgbcolor
fill
7.65 0 translate
newpath
0 0 moveto
(5) true charpath
0 0 0 setrgbcolor
fill
7.65 0 translate
newpath
0 0 moveto
(6) true charpath
0 0 0 setrgbcolor
fill
7.65 0 translate
newpath
0 0 moveto
(7) true charpath
0 0 0 setrgbcolor
fill
7.65 0 translate
newpath
0 0 moveto
(8) true charpath
0 0 0 setrgbcolor
fill
7.65 0 translate
newpath
0 0 moveto
(9) true charpath
0 0 0 setrgbcolor
fill
7.65 0 translate
newpath
0 0 moveto
(0) true charpath
0 0 0 setrgbcolor
fill
7.65 0 translate
newpath
0 0 moveto
(1) true charpath
0 0 0 setrgbcolor
fill
7.65 0 translate
newpath
0 0 moveto
(2) true charpath
0 0 0 setrgbcolor
fill
7.65 0 translate
newpath
0 0 moveto
(3) true charpath
0 0 0 setrgbcolor
fill
7.65 0 translate
newpath
0 0 moveto
(4) true charpath
0 0 0 setrgbcolor
fill
7.65 0 translate
newpath
0 0 moveto
(5) true charpath
0 0 0 setrgbcolor
fill
7.65 0 translate
-193.354 0 translate
0 3.93429 translate
0 19.225 translate
/Helvetica findfont
5.508 scalefont
setfont
198.9 -1.57371 translate
newpath
0 0 moveto
(0) true charpath
0 0 0 setrgbcolor
fill
0 19.125 translate
newpath
0 0 moveto
(+0.57) true charpath
0 0 0 setrgbcolor
fill
0 -38.25 translate
newpath
0 0 moveto
(-3.12) true charpath
0 0 0 setrgbcolor
fill
-198.9 19.125 translate
0 1.57371 translate
/Helvetica-Bold findfont
11.016 scalefont
setfont
0 0.1 translate
1 0.523649 scale
newpath
0 0 moveto
(A) true charpath
8 0 0 setrgbcolor
fill
1 1.90968 scale
0 -0.1 translate
0 5.00722 translate
1 0.559244 scale
newpath
0 0 moveto
(G) true charpath
1 0.7 0 setrgbcolor
fill
1 1.78813 scale
0 -5.00722 translate
0 -0.1 translate
1 -0.048161 scale
newpath
0 0 moveto
(T) true charpath
0.8 0.9 0.8 setrgbcolor
fill
1 -20.7637 scale
0 0.1 translate
0 -1.26582 translate
1 -0.117908 scale
newpath
0 0 moveto
(C) true charpath
0.8 0.8 2.4 setrgbcolor
fill
1 -8.48121 scale
0 1.26582 translate
7.65 0 translate
0 0.1 translate
1 0.493233 scale
newpath
0 0 moveto
(C) true charpath
0 0 8 setrgbcolor
fill
1 2.02744 scale
0 -0.1 translate
0 4.76789 translate
1 1.05906 scale
newpath
0 0 moveto
(T) true charpath
0 0.5 0 setrgbcolor
fill
1 0.94423 scale
0 -4.76789 translate
0 -0.1 translate
1 -0.194293 scale
newpath
0 0 moveto
(G) true charpath
1 0.94 0.8 setrgbcolor
fill
1 -5.14686 scale
0 0.1 translate
0 -2.41567 translate
1 -0.274007 scale
newpath
0 0 moveto
(A) true charpath
2.4 0.8 0.8 setrgbcolor
fill
1 -3.64954 scale
0 2.41567 translate
7.65 0 translate
0 0.1 translate
1 2.31483 scale
newpath
0 0 moveto
(G) true charpath
1 0.7 0 setrgbcolor
fill
1 0.431997 scale
0 -0.1 translate
0 -0.1 translate
1 -0.651439 scale
newpath
0 0 moveto
(C) true charpath
0.8 0.8 2.4 setrgbcolor
fill
1 -1.53506 scale
0 0.1 translate
0 -6.01275 translate
1 -0.658355 scale
newpath
0 0 moveto
(T) true charpath
0.8 0.9 0.8 setrgbcolor
fill
1 -1.51894 scale
0 6.01275 translate
0 -11.9799 translate
1 -0.700066 scale
newpath
0 0 moveto
(A) true charpath
2.4 0.8 0.8 setrgbcolor
fill
1 -1.42844 scale
0 11.9799 translate
7.65 0 translate
0 0.1 translate
1 0.207315 scale
newpath
0 0 moveto
(C) true charpath
0 0 8 setrgbcolor
fill
1 4.82357 scale
0 -0.1 translate
7.65 0 translate
0 0.1 translate
1 0.0275371 scale
newpath
0 0 moveto
(C) true charpath
0 0 8 setrgbcolor
fill
1 36.3147 scale
0 -0.1 translate
0 1.10353 translate
1 0.551666 scale
newpath
0 0 moveto
(T) true charpath
0 0.5 0 setrgbcolor
fill
1 1.81269 scale
0 -1.10353 translate
0 -0.1 translate
1 -0.0656639 scale
newpath
0 0 moveto
(A) true charpath
2.4 0.8 0.8 setrgbcolor
fill
1 -15.2291 scale
0 0.1 translate
7.65 0 translate
0 0.1 translate
1 0.23932 scale
newpath
0 0 moveto
(G) true charpath
1 0.7 0 setrgbcolor
fill
1 4.17851 scale
0 -0.1 translate
0 2.76996 translate
1 0.324661 scale
newpath
0 0 moveto
(T) true charpath
0 0.5 0 setrgbcolor
fill
1 3.08013 scale
0 -2.76996 translate
0 -0.1 translate
1 -0.0868817 scale
newpath
0 0 moveto
(A) true charpath
2.4 0.8 0.8 setrgbcolor
fill
1 -11.5099 scale
0 0.1 translate
7.65 0 translate
0 0.1 translate
1 0.00874119 scale
newpath
0 0 moveto
(A) true charpath
8 0 0 setrgbcolor
fill
1 114.401 scale
0 -0.1 translate
0 0.955638 translate
1 0.168504 scale
newpath
0 0 moveto
(T) true charpath
0 0.5 0 setrgbcolor
fill
1 5.93458 scale
0 -0.955638 translate
0 3.06838 translate
1 0.421089 scale
newpath
0 0 moveto
(G) true charpath
1 0.7 0 setrgbcolor
fill
1 2.3748 scale
0 -3.06838 translate
0 -0.1 translate
1 -0.16447 scale
newpath
0 0 moveto
(C) true charpath
0.8 0.8 2.4 setrgbcolor
fill
1 -6.08013 scale
0 0.1 translate
7.65 0 translate
0 0.1 translate
1 0.674439 scale
newpath
0 0 moveto
(C) true charpath
0 0 8 setrgbcolor
fill
1 1.48271 scale
0 -0.1 translate
0 6.19373 translate
1 0.862116 scale
newpath
0 0 moveto
(T) true charpath
0 0.5 0 setrgbcolor
fill
1 1.15994 scale
0 -6.19373 translate
0 -0.1 translate
1 -0.138288 scale
newpath
0 0 moveto
(G) true charpath
1 0.94 0.8 setrgbcolor
fill
1 -7.2313 scale
0 0.1 translate
0 -1.97498 translate
1 -0.304173 scale
newpath
0 0 moveto
(A) true charpath
2.4 0.8 0.8 setrgbcolor
fill
1 -3.28761 scale
0 1.97498 translate
7.65 0 translate
0 0.1 translate
1 2.23209 scale
newpath
0 0 moveto
(T) true charpath
0 0.5 0 setrgbcolor
fill
1 0.448012 scale
0 -0.1 translate
0 -0.1 translate
1 -0.481408 scale
newpath
0 0 moveto
(C) true charpath
0.8 0.8 2.4 setrgbcolor
fill
1 -2.07724 scale
0 0.1 translate
0 -4.67485 translate
1 -0.483904 scale
newpath
0 0 moveto
(A) true charpath
2.4 0.8 0.8 setrgbcolor
fill
1 -2.06652 scale
0 4.67485 translate
0 -9.26935 translate
1 -0.637828 scale
newpath
0 0 moveto
(G) true charpath
1 0.94 0.8 setrgbcolor
fill
1 -1.56782 scale
0 9.26935 translate
7.65 0 translate
0 0.1 translate
1 0.167295 scale
newpath
0 0 moveto
(G) true charpath
1 0.7 0 setrgbcolor
fill
1 5.97746 scale
0 -0.1 translate
7.65 0 translate
0 0.1 translate
1 0.147321 scale
newpath
0 0 moveto
(C) true charpath
0 0 8 setrgbcolor
fill
1 6.7879 scale
0 -0.1 translate
0 2.04606 translate
1 0.657004 scale
newpath
0 0 moveto
(T) true charpath
0 0.5 0 setrgbcolor
fill
1 1.52206 scale
0 -2.04606 translate
0 -0.1 translate
1 -0.124252 scale
newpath
0 0 moveto
(A) true charpath
2.4 0.8 0.8 setrgbcolor
fill
1 -8.04814 scale
0 0.1 translate
7.65 0 translate
0 0.1 translate
1 0.0489222 scale
newpath
0 0 moveto
(T) true charpath
0 0.5 0 setrgbcolor
fill
1 20.4406 scale
0 -0.1 translate
0 1.2718 translate
1 0.16308 scale
newpath
0 0 moveto
(C) true charpath
0 0 8 setrgbcolor
fill
1 6.13195 scale
0 -1.2718 translate
7.65 0 translate
0 0.1 translate
1 0.248497 scale
newpath
0 0 moveto
(G) true charpath
1 0.7 0 setrgbcolor
fill
1 4.02419 scale
0 -0.1 translate
7.65 0 translate
0 0.1 translate
1 1.32483 scale
newpath
0 0 moveto
(T) true charpath
0 0.5 0 setrgbcolor
fill
1 0.754814 scale
0 -0.1 translate
0 -0.1 translate
1 -0.347443 scale
newpath
0 0 moveto
(A) true charpath
2.4 0.8 0.8 setrgbcolor
fill
1 -2.87817 scale
0 0.1 translate
7.65 0 translate
0 -0.1 translate
1 -0.139225 scale
newpath
0 0 moveto
(A) true charpath
2.4 0.8 0.8 setrgbcolor
fill
1 -7.18263 scale
0 0.1 translate
0 -1.98236 translate
1 -0.177358 scale
newpath
0 0 moveto
(G) true charpath
1 0.94 0.8 setrgbcolor
fill
1 -5.6383 scale
0 1.98236 translate
0 0.1 translate
1 1.80543 scale
newpath
0 0 moveto
(T) true charpath
0 0.5 0 setrgbcolor
fill
1 0.553884 scale
0 -0.1 translate
0 -4.16477 translate
1 -0.350575 scale
newpath
0 0 moveto
(C) true charpath
0.8 0.8 2.4 setrgbcolor
fill
1 -2.85246 scale
0 4.16477 translate
7.65 0 translate
0 0.1 translate
1 1.02524 scale
newpath
0 0 moveto
(C) true charpath
0 0 8 setrgbcolor
fill
1 0.975378 scale
0 -0.1 translate
0 -0.1 translate
1 -0.253707 scale
newpath
0 0 moveto
(G) true charpath
1 0.94 0.8 setrgbcolor
fill
1 -3.94155 scale
0 0.1 translate
7.65 0 translate
0 -0.1 translate
1 -0.162419 scale
newpath
0 0 moveto
(T) true charpath
0.8 0.9 0.8 setrgbcolor
fill
1 -6.15692 scale
0 0.1 translate
0 -2.16486 translate
1 -0.180496 scale
newpath
0 0 moveto
(A) true charpath
2.4 0.8 0.8 setrgbcolor
fill
1 -5.54029 scale
0 2.16486 translate
0 0.1 translate
1 1.84944 scale
newpath
0 0 moveto
(G) true charpath
1 0.7 0 setrgbcolor
fill
1 0.540705 scale
0 -0.1 translate
0 -4.37196 translate
1 -0.392481 scale
newpath
0 0 moveto
(C) true charpath
0.8 0.8 2.4 setrgbcolor
fill
1 -2.54789 scale
0 4.37196 translate
7.65 0 translate
0 0.1 translate
1 2.2085 scale
newpath
0 0 moveto
(G) true charpath
1 0.7 0 setrgbcolor
fill
1 0.452795 scale
0 -0.1 translate
0 -0.1 translate
1 -0.441832 scale
newpath
0 0 moveto
(A) true charpath
2.4 0.8 0.8 setrgbcolor
fill
1 -2.2633 scale
0 0.1 translate
0 -4.36345 translate
1 -0.486076 scale
newpath
0 0 moveto
(T) true charpath
0.8 0.9 0.8 setrgbcolor
fill
1 -2.05729 scale
0 4.36345 translate
0 -8.97503 translate
1 -0.573586 scale
newpath
0 0 moveto
(C) true charpath
0.8 0.8 2.4 setrgbcolor
fill
1 -1.74342 scale
0 8.97503 translate
7.65 0 translate
0 0.1 translate
1 2.33056 scale
newpath
0 0 moveto
(G) true charpath
1 0.7 0 setrgbcolor
fill
1 0.429082 scale
0 -0.1 translate
0 -0.1 translate
1 -0.642183 scale
newpath
0 0 moveto
(A) true charpath
2.4 0.8 0.8 setrgbcolor
fill
1 -1.55719 scale
0 0.1 translate
0 -5.93992 translate
1 -0.71133 scale
newpath
0 0 moveto
(T) true charpath
0.8 0.9 0.8 setrgbcolor
fill
1 -1.40582 scale
0 5.93992 translate
0 -12.3239 translate
1 -0.777043 scale
newpath
0 0 moveto
(C) true charpath
0.8 0.8 2.4 setrgbcolor
fill
1 -1.28693 scale
0 12.3239 translate
7.65 0 translate
0 -0.1 translate
1 -0.0279975 scale
newpath
0 0 moveto
(C) true charpath
0.8 0.8 2.4 setrgbcolor
fill
1 -35.7174 scale
0 0.1 translate
0 -1.10716 translate
1 -0.21756 scale
newpath
0 0 moveto
(A) true charpath
2.4 0.8 0.8 setrgbcolor
fill
1 -4.59644 scale
0 1.10716 translate
0 0.1 translate
1 1.64547 scale
newpath
0 0 moveto
(T) true charpath
0 0.5 0 setrgbcolor
fill
1 0.607728 scale
0 -0.1 translate
0 -3.6059 translate
1 -0.251649 scale
newpath
0 0 moveto
(G) true charpath
1 0.94 0.8 setrgbcolor
fill
1 -3.97378 scale
0 3.6059 translate
7.65 0 translate
0 0.1 translate
1 1.55631 scale
newpath
0 0 moveto
(T) true charpath
0 0.5 0 setrgbcolor
fill
1 0.642545 scale
0 -0.1 translate
0 -0.1 translate
1 -0.239093 scale
newpath
0 0 moveto
(G) true charpath
1 0.94 0.8 setrgbcolor
fill
1 -4.18247 scale
0 0.1 translate
0 -2.76818 translate
1 -0.273743 scale
newpath
0 0 moveto
(A) true charpath
2.4 0.8 0.8 setrgbcolor
fill
1 -3.65306 scale
0 2.76818 translate
7.65 0 translate
0 -0.1 translate
1 -0.0500633 scale
newpath
0 0 moveto
(T) true charpath
0.8 0.9 0.8 setrgbcolor
fill
1 -19.9747 scale
0 0.1 translate
0 -1.28078 translate
1 -0.0611405 scale
newpath
0 0 moveto
(C) true charpath
0.8 0.8 2.4 setrgbcolor
fill
1 -16.3558 scale
0 1.28078 translate
0 0.1 translate
1 0.910849 scale
newpath
0 0 moveto
(A) true charpath
8 0 0 setrgbcolor
fill
1 1.09788 scale
0 -0.1 translate
7.65 0 translate
0 -0.1 translate
1 -0.0503564 scale
newpath
0 0 moveto
(C) true charpath
0.8 0.8 2.4 setrgbcolor
fill
1 -19.8585 scale
0 0.1 translate
0 -1.28309 translate
1 -0.0603356 scale
newpath
0 0 moveto
(A) true charpath
2.4 0.8 0.8 setrgbcolor
fill
1 -16.574 scale
0 1.28309 translate
0 0.1 translate
1 1.52336 scale
newpath
0 0 moveto
(T) true charpath
0 0.5 0 setrgbcolor
fill
1 0.656443 scale
0 -0.1 translate
0 -2.5447 translate
1 -0.274749 scale
newpath
0 0 moveto
(G) true charpath
1 0.94 0.8 setrgbcolor
fill
1 -3.63969 scale
0 2.5447 translate
7.65 0 translate
0 0.1 translate
1 0.331331 scale
newpath
0 0 moveto
(A) true charpath
8 0 0 setrgbcolor
fill
1 3.01813 scale
0 -0.1 translate
0 3.49396 translate
1 1.13947 scale
newpath
0 0 moveto
(T) true charpath
0 0.5 0 setrgbcolor
fill
1 0.877602 scale
0 -3.49396 translate
0 -0.1 translate
1 -0.201099 scale
newpath
0 0 moveto
(C) true charpath
0.8 0.8 2.4 setrgbcolor
fill
1 -4.97268 scale
0 0.1 translate
0 -2.46922 translate
1 -0.234775 scale
newpath
0 0 moveto
(G) true charpath
1 0.94 0.8 setrgbcolor
fill
1 -4.2594 scale
0 2.46922 translate
7.65 0 translate
7.65 0 translate
-191.25 -23.1593 translate
newpath
-3.825 -1.9125 moveto
198.9 0 rlineto
0 45.9 rlineto
-198.9 0 rlineto
0 -45.9 rlineto
closepath
0 0 0 setrgbcolor
stroke
-275.4 0 translate
0 18.1779 translate
/Helvetica findfont
5.61816 scalefont
setfont
newpath
0 0 moveto
(Motif Name:) true charpath
0 0 0 setrgbcolor
fill
70.227 0 translate
/Helvetica-Bold findfont
5.61816 scalefont
setfont
newpath
0 0 moveto
(CM000663.2_247156568-247157516(-)_1|2|1x0) true charpath
0 0 0 setrgbcolor
fill
-70.227 0 translate
0 -68.25 translate
0 29.125 translate
/Helvetica findfont
8.262 scalefont
setfont
newpath
0 0 moveto
(Gene:) true charpath
0 0 0 setrgbcolor
fill
42.1362 0 translate
/Helvetica-Bold findfont
8.262 scalefont
setfont
newpath
0 0 moveto
(CM000663.2_247189980-247191024(-)_1) true charpath
0 0 0 setrgbcolor
fill
-42.1362 0 translate
-30.6 -29.125 translate
306 0 translate
2.10375 0 translate
/Helvetica findfont
5.508 scalefont
setfont
newpath
0 0 moveto
(1) true charpath
0 0 0 setrgbcolor
fill
7.65 0 translate
newpath
0 0 moveto
(2) true charpath
0 0 0 setrgbcolor
fill
7.65 0 translate
newpath
0 0 moveto
(3) true charpath
0 0 0 setrgbcolor
fill
7.65 0 translate
newpath
0 0 moveto
(4) true charpath
0 0 0 setrgbcolor
fill
7.65 0 translate
newpath
0 0 moveto
(5) true charpath
0 0 0 setrgbcolor
fill
7.65 0 translate
newpath
0 0 moveto
(6) true charpath
0 0 0 setrgbcolor
fill
7.65 0 translate
newpath
0 0 moveto
(7) true charpath
0 0 0 setrgbcolor
fill
7.65 0 translate
newpath
0 0 moveto
(8) true charpath
0 0 0 setrgbcolor
fill
7.65 0 translate
newpath
0 0 moveto
(9) true charpath
0 0 0 setrgbcolor
fill
7.65 0 translate
newpath
0 0 moveto
(0) true charpath
0 0 0 setrgbcolor
fill
7.65 0 translate
newpath
0 0 moveto
(1) true charpath
0 0 0 setrgbcolor
fill
7.65 0 translate
newpath
0 0 moveto
(2) true charpath
0 0 0 setrgbcolor
fill
7.65 0 translate
newpath
0 0 moveto
(3) true charpath
0 0 0 setrgbcolor
fill
7.65 0 translate
newpath
0 0 moveto
(4) true charpath
0 0 0 setrgbcolor
fill
7.65 0 translate
newpath
0 0 moveto
(5) true charpath
0 0 0 setrgbcolor
fill
7.65 0 translate
newpath
0 0 moveto
(6) true charpath
0 0 0 setrgbcolor
fill
7.65 0 translate
newpath
0 0 moveto
(7) true charpath
0 0 0 setrgbcolor
fill
7.65 0 translate
newpath
0 0 moveto
(8) true charpath
0 0 0 setrgbcolor
fill
7.65 0 translate
newpath
0 0 moveto
(9) true charpath
0 0 0 setrgbcolor
fill
7.65 0 translate
newpath
0 0 moveto
(0) true charpath
0 0 0 setrgbcolor
fill
7.65 0 translate
newpath
0 0 moveto
(1) true charpath
0 0 0 setrgbcolor
fill
7.65 0 translate
newpath
0 0 moveto
(2) true charpath
0 0 0 setrgbcolor
fill
7.65 0 translate
-170.404 0 translate
0 3.93429 translate
0 19.225 translate
/Helvetica findfont
5.508 scalefont
setfont
175.95 -1.57371 translate
newpath
0 0 moveto
(0) true charpath
0 0 0 setrgbcolor
fill
0 19.125 translate
newpath
0 0 moveto
(+0.57) true charpath
0 0 0 setrgbcolor
fill
0 -38.25 translate
newpath
0 0 moveto
(-3.22) true charpath
0 0 0 setrgbcolor
fill
-175.95 19.125 translate
0 1.57371 translate
/Helvetica-Bold findfont
11.016 scalefont
setfont
0 0.1 translate
1 0.487157 scale
newpath
0 0 moveto
(A) true charpath
8 0 0 setrgbcolor
fill
1 2.05273 scale
0 -0.1 translate
7.65 0 translate
0 -0.1 translate
1 -0.137197 scale
newpath
0 0 moveto
(C) true charpath
0.8 0.8 2.4 setrgbcolor
fill
1 -7.2888 scale
0 0.1 translate
0 -1.9664 translate
1 -0.211804 scale
newpath
0 0 moveto
(T) true charpath
0.8 0.9 0.8 setrgbcolor
fill
1 -4.72135 scale
0 1.9664 translate
0 0.1 translate
1 1.84661 scale
newpath
0 0 moveto
(A) true charpath
8 0 0 setrgbcolor
fill
1 0.541532 scale
0 -0.1 translate
0 -4.41985 translate
1 -0.355906 scale
newpath
0 0 moveto
(G) true charpath
1 0.94 0.8 setrgbcolor
fill
1 -2.80973 scale
0 4.41985 translate
7.65 0 translate
0 -0.1 translate
1 -0.263613 scale
newpath
0 0 moveto
(C) true charpath
0.8 0.8 2.4 setrgbcolor
fill
1 -3.79345 scale
0 0.1 translate
0 0.1 translate
1 1.99604 scale
newpath
0 0 moveto
(A) true charpath
8 0 0 setrgbcolor
fill
1 0.500992 scale
0 -0.1 translate
0 -2.96111 translate
1 -0.294397 scale
newpath
0 0 moveto
(T) true charpath
0.8 0.9 0.8 setrgbcolor
fill
1 -3.39677 scale
0 2.96111 translate
0 -6.06446 translate
1 -0.358907 scale
newpath
0 0 moveto
(G) true charpath
1 0.94 0.8 setrgbcolor
fill
1 -2.78624 scale
0 6.06446 translate
7.65 0 translate
0 0.1 translate
1 0.0457934 scale
newpath
0 0 moveto
(C) true charpath
0 0 8 setrgbcolor
fill
1 21.8372 scale
0 -0.1 translate
0 1.24719 translate
1 0.207733 scale
newpath
0 0 moveto
(T) true charpath
0 0.5 0 setrgbcolor
fill
1 4.81386 scale
0 -1.24719 translate
0 3.66861 translate
1 0.624799 scale
newpath
0 0 moveto
(A) true charpath
8 0 0 setrgbcolor
fill
1 1.60052 scale
0 -3.66861 translate
0 -0.1 translate
1 -0.35069 scale
newpath
0 0 moveto
(G) true charpath
1 0.94 0.8 setrgbcolor
fill
1 -2.85152 scale
0 0.1 translate
7.65 0 translate
0 -0.1 translate
1 -0.13601 scale
newpath
0 0 moveto
(C) true charpath
0.8 0.8 2.4 setrgbcolor
fill
1 -7.35241 scale
0 0.1 translate
0 -1.95706 translate
1 -0.146829 scale
newpath
0 0 moveto
(T) true charpath
0.8 0.9 0.8 setrgbcolor
fill
1 -6.81064 scale
0 1.95706 translate
0 0.1 translate
1 1.71274 scale
newpath
0 0 moveto
(G) true charpath
1 0.7 0 setrgbcolor
fill
1 0.58386 scale
0 -0.1 translate
0 -3.89925 translate
1 -0.23091 scale
newpath
0 0 moveto
(A) true charpath
2.4 0.8 0.8 setrgbcolor
fill
1 -4.33069 scale
0 3.89925 translate
7.65 0 translate
0 0.1 translate
1 2.33056 scale
newpath
0 0 moveto
(G) true charpath
1 0.7 0 setrgbcolor
fill
1 0.429082 scale
0 -0.1 translate
0 -0.1 translate
1 -0.670769 scale
newpath
0 0 moveto
(A) true charpath
2.4 0.8 0.8 setrgbcolor
fill
1 -1.49083 scale
0 0.1 translate
0 -6.16485 translate
1 -0.711538 scale
newpath
0 0 moveto
(T) true charpath
0.8 0.9 0.8 setrgbcolor
fill
1 -1.40541 scale
0 6.16485 translate
0 -12.5505 translate
1 -0.748249 scale
newpath
0 0 moveto
(C) true charpath
0.8 0.8 2.4 setrgbcolor
fill
1 -1.33645 scale
0 12.5505 translate
7.65 0 translate
0 -0.1 translate
1 -0.145246 scale
newpath
0 0 moveto
(C) true charpath
0.8 0.8 2.4 setrgbcolor
fill
1 -6.88485 scale
0 0.1 translate
0 0.1 translate
1 1.36977 scale
newpath
0 0 moveto
(A) true charpath
8 0 0 setrgbcolor
fill
1 0.730049 scale
0 -0.1 translate
0 -2.02974 translate
1 -0.275304 scale
newpath
0 0 moveto
(T) true charpath
0.8 0.9 0.8 setrgbcolor
fill
1 -3.63235 scale
0 2.02974 translate
7.65 0 translate
0 0.1 translate
1 2.24983 scale
newpath
0 0 moveto
(A) true charpath
8 0 0 setrgbcolor
fill
1 0.444478 scale
0 -0.1 translate
0 -0.1 translate
1 -0.445621 scale
newpath
0 0 moveto
(C) true charpath
0.8 0.8 2.4 setrgbcolor
fill
1 -2.24406 scale
0 0.1 translate
0 -4.39326 translate
1 -0.605493 scale
newpath
0 0 moveto
(T) true charpath
0.8 0.9 0.8 setrgbcolor
fill
1 -1.65155 scale
0 4.39326 translate
0 -9.94448 translate
1 -0.624681 scale
newpath
0 0 moveto
(G) true charpath
1 0.94 0.8 setrgbcolor
fill
1 -1.60082 scale
0 9.94448 translate
7.65 0 translate
0 -0.1 translate
1 -0.164671 scale
newpath
0 0 moveto
(C) true charpath
0.8 0.8 2.4 setrgbcolor
fill
1 -6.07271 scale
0 0.1 translate
0 0.1 translate
1 2.01476 scale
newpath
0 0 moveto
(A) true charpath
8 0 0 setrgbcolor
fill
1 0.496336 scale
0 -0.1 translate
0 -2.18258 translate
1 -0.371478 scale
newpath
0 0 moveto
(T) true charpath
0.8 0.9 0.8 setrgbcolor
fill
1 -2.69195 scale
0 2.18258 translate
0 -5.89244 translate
1 -0.497788 scale
newpath
0 0 moveto
(G) true charpath
1 0.94 0.8 setrgbcolor
fill
1 -2.00889 scale
0 5.89244 translate
7.65 0 translate
0 0.1 translate
1 0.935678 scale
newpath
0 0 moveto
(T) true charpath
0 0.5 0 setrgbcolor
fill
1 1.06874 scale
0 -0.1 translate
0 -0.1 translate
1 -0.124393 scale
newpath
0 0 moveto
(C) true charpath
0.8 0.8 2.4 setrgbcolor
fill
1 -8.03905 scale
0 0.1 translate
7.65 0 translate
0 0.1 translate
1 0.171418 scale
newpath
0 0 moveto
(G) true charpath
1 0.7 0 setrgbcolor
fill
1 5.83369 scale
0 -0.1 translate
0 -0.1 translate
1 -0.0207875 scale
newpath
0 0 moveto
(A) true charpath
2.4 0.8 0.8 setrgbcolor
fill
1 -48.1059 scale
0 0.1 translate
0 2.23567 translate
1 0.667586 scale
newpath
0 0 moveto
(T) true charpath
0 0.5 0 setrgbcolor
fill
1 1.49793 scale
0 -2.23567 translate
0 -1.05042 translate
1 -0.0506076 scale
newpath
0 0 moveto
(C) true charpath
0.8 0.8 2.4 setrgbcolor
fill
1 -19.7599 scale
0 1.05042 translate
7.65 0 translate
0 0.1 translate
1 0.300903 scale
newpath
0 0 moveto
(C) true charpath
0 0 8 setrgbcolor
fill
1 3.32333 scale
0 -0.1 translate
0 3.25453 translate
1 0.81035 scale
newpath
0 0 moveto
(T) true charpath
0 0.5 0 setrgbcolor
fill
1 1.23403 scale
0 -3.25453 translate
0 -0.1 translate
1 -0.273121 scale
newpath
0 0 moveto
(A) true charpath
2.4 0.8 0.8 setrgbcolor
fill
1 -3.66138 scale
0 0.1 translate
7.65 0 translate
0 0.1 translate
1 0.659249 scale
newpath
0 0 moveto
(G) true charpath
1 0.7 0 setrgbcolor
fill
1 1.51688 scale
0 -0.1 translate
0 6.07421 translate
1 0.963012 scale
newpath
0 0 moveto
(A) true charpath
8 0 0 setrgbcolor
fill
1 1.03841 scale
0 -6.07421 translate
0 -0.1 translate
1 -0.232697 scale
newpath
0 0 moveto
(C) true charpath
0.8 0.8 2.4 setrgbcolor
fill
1 -4.29744 scale
0 0.1 translate
0 -2.71785 translate
1 -0.24881 scale
newpath
0 0 moveto
(T) true charpath
0.8 0.9 0.8 setrgbcolor
fill
1 -4.01914 scale
0 2.71785 translate
7.65 0 translate
0 0.1 translate
1 2.28877 scale
newpath
0 0 moveto
(A) true charpath
8 0 0 setrgbcolor
fill
1 0.436916 scale
0 -0.1 translate
0 -0.1 translate
1 -0.53889 scale
newpath
0 0 moveto
(C) true charpath
0.8 0.8 2.4 setrgbcolor
fill
1 -1.85567 scale
0 0.1 translate
0 -5.12715 translate
1 -0.608409 scale
newpath
0 0 moveto
(T) true charpath
0.8 0.9 0.8 setrgbcolor
fill
1 -1.64363 scale
0 5.12715 translate
0 -10.7013 translate
1 -0.72413 scale
newpath
0 0 moveto
(G) true charpath
1 0.94 0.8 setrgbcolor
fill
1 -1.38097 scale
0 10.7013 translate
7.65 0 translate
0 0.1 translate
1 1.76078 scale
newpath
0 0 moveto
(T) true charpath
0 0.5 0 setrgbcolor
fill
1 0.567929 scale
0 -0.1 translate
0 -0.1 translate
1 -0.483362 scale
newpath
0 0 moveto
(G) true charpath
1 0.94 0.8 setrgbcolor
fill
1 -2.06884 scale
0 0.1 translate
0 -4.69022 translate
1 -0.500396 scale
newpath
0 0 moveto
(A) true charpath
2.4 0.8 0.8 setrgbcolor
fill
1 -1.99842 scale
0 4.69022 translate
7.65 0 translate
0 0.1 translate
1 0.00224222 scale
newpath
0 0 moveto
(G) true charpath
1 0.7 0 setrgbcolor
fill
1 445.987 scale
0 -0.1 translate
0 -0.1 translate
1 -0.0162271 scale
newpath
0 0 moveto
(T) true charpath
0.8 0.9 0.8 setrgbcolor
fill
1 -61.6253 scale
0 0.1 translate
0 0.9045 translate
1 0.813494 scale
newpath
0 0 moveto
(A) true charpath
8 0 0 setrgbcolor
fill
1 1.22927 scale
0 -0.9045 translate
0 -1.01454 translate
1 -0.0682585 scale
newpath
0 0 moveto
(C) true charpath
0.8 0.8 2.4 setrgbcolor
fill
1 -14.6502 scale
0 1.01454 translate
7.65 0 translate
0 0.1 translate
1 0.269182 scale
newpath
0 0 moveto
(T) true charpath
0 0.5 0 setrgbcolor
fill
1 3.71496 scale
0 -0.1 translate
0 -0.1 translate
1 -0.0505827 scale
newpath
0 0 moveto
(C) true charpath
0.8 0.8 2.4 setrgbcolor
fill
1 -19.7696 scale
0 0.1 translate
0 3.00493 translate
1 0.84212 scale
newpath
0 0 moveto
(A) true charpath
8 0 0 setrgbcolor
fill
1 1.18748 scale
0 -3.00493 translate
0 -1.28487 translate
1 -0.142274 scale
newpath
0 0 moveto
(G) true charpath
1 0.94 0.8 setrgbcolor
fill
1 -7.02869 scale
0 1.28487 translate
7.65 0 translate
0 -0.1 translate
1 -0.0939964 scale
newpath
0 0 moveto
(T) true charpath
0.8 0.9 0.8 setrgbcolor
fill
1 -10.6387 scale
0 0.1 translate
0 -1.62647 translate
1 -0.135784 scale
newpath
0 0 moveto
(G) true charpath
1 0.94 0.8 setrgbcolor
fill
1 -7.36466 scale
0 1.62647 translate
0 -3.48175 translate
1 -0.136376 scale
newpath
0 0 moveto
(C) true charpath
0.8 0.8 2.4 setrgbcolor
fill
1 -7.33266 scale
0 3.48175 translate
0 0.1 translate
1 1.56649 scale
newpath
0 0 moveto
(A) true charpath
8 0 0 setrgbcolor
fill
1 0.63837 scale
0 -0.1 translate
7.65 0 translate
0 -0.1 translate
1 -0.00318573 scale
newpath
0 0 moveto
(T) true charpath
0.8 0.9 0.8 setrgbcolor
fill
1 -313.9 scale
0 0.1 translate
0 0.1 translate
1 0.686218 scale
newpath
0 0 moveto
(A) true charpath
8 0 0 setrgbcolor
fill
1 1.45726 scale
0 -0.1 translate
7.65 0 translate
0 0.1 translate
1 0.38793 scale
newpath
0 0 moveto
(T) true charpath
0 0.5 0 setrgbcolor
fill
1 2.57779 scale
0 -0.1 translate
0 3.93931 translate
1 1.01863 scale
newpath
0 0 moveto
(C) true charpath
0 0 8 setrgbcolor
fill
1 0.98171 scale
0 -3.93931 translate
0 -0.1 translate
1 -0.147632 scale
newpath
0 0 moveto
(G) true charpath
1 0.94 0.8 setrgbcolor
fill
1 -6.77361 scale
0 0.1 translate
0 -2.04851 translate
1 -0.208628 scale
newpath
0 0 moveto
(A) true charpath
2.4 0.8 0.8 setrgbcolor
fill
1 -4.79322 scale
0 2.04851 translate
7.65 0 translate
0 -0.1 translate
1 -0.0371787 scale
newpath
0 0 moveto
(G) true charpath
1 0.94 0.8 setrgbcolor
fill
1 -26.8971 scale
0 0.1 translate
0 0.1 translate
1 1.69094 scale
newpath
0 0 moveto
(T) true charpath
0 0.5 0 setrgbcolor
fill
1 0.591386 scale
0 -0.1 translate
0 -1.1794 translate
1 -0.227919 scale
newpath
0 0 moveto
(C) true charpath
0.8 0.8 2.4 setrgbcolor
fill
1 -4.38752 scale
0 1.1794 translate
0 -3.75966 translate
1 -0.265532 scale
newpath
0 0 moveto
(A) true charpath
2.4 0.8 0.8 setrgbcolor
fill
1 -3.76603 scale
0 3.75966 translate
7.65 0 translate
7.65 0 translate
-168.3 -23.1593 translate
newpath
-3.825 -1.9125 moveto
175.95 0 rlineto
0 45.9 rlineto
-175.95 0 rlineto
0 -45.9 rlineto
closepath
0 0 0 setrgbcolor
stroke
-275.4 0 translate
0 18.1779 translate
/Helvetica findfont
5.61816 scalefont
setfont
newpath
0 0 moveto
(Motif Name:) true charpath
0 0 0 setrgbcolor
fill
70.227 0 translate
/Helvetica-Bold findfont
5.61816 scalefont
setfont
newpath
0 0 moveto
(CM000663.2_247189980-247191024(-)_1|1|1x0) true charpath
0 0 0 setrgbcolor
fill
-70.227 0 translate
0 -68.25 translate
0 29.125 translate
/Helvetica findfont
8.262 scalefont
setfont
newpath
0 0 moveto
(Gene:) true charpath
0 0 0 setrgbcolor
fill
42.1362 0 translate
/Helvetica-Bold findfont
8.262 scalefont
setfont
newpath
0 0 moveto
(CM000663.2_247300521-247301298(-)_1) true charpath
0 0 0 setrgbcolor
fill
-42.1362 0 translate
-30.6 -29.125 translate
306 0 translate
2.10375 0 translate
/Helvetica findfont
5.508 scalefont
setfont
newpath
0 0 moveto
(1) true charpath
0 0 0 setrgbcolor
fill
7.65 0 translate
newpath
0 0 moveto
(2) true charpath
0 0 0 setrgbcolor
fill
7.65 0 translate
newpath
0 0 moveto
(3) true charpath
0 0 0 setrgbcolor
fill
7.65 0 translate
newpath
0 0 moveto
(4) true charpath
0 0 0 setrgbcolor
fill
7.65 0 translate
newpath
0 0 moveto
(5) true charpath
0 0 0 setrgbcolor
fill
7.65 0 translate
newpath
0 0 moveto
(6) true charpath
0 0 0 setrgbcolor
fill
7.65 0 translate
newpath
0 0 moveto
(7) true charpath
0 0 0 setrgbcolor
fill
7.65 0 translate
-55.6537 0 translate
0 3.93429 translate
0 19.225 translate
/Helvetica findfont
5.508 scalefont
setfont
61.2 -1.57371 translate
newpath
0 0 moveto
(0) true charpath
0 0 0 setrgbcolor
fill
0 19.125 translate
newpath
0 0 moveto
(+0.55) true charpath
0 0 0 setrgbcolor
fill
0 -38.25 translate
newpath
0 0 moveto
(-2.69) true charpath
0 0 0 setrgbcolor
fill
-61.2 19.125 translate
0 1.57371 translate
/Helvetica-Bold findfont
11.016 scalefont
setfont
0 -0.1 translate
1 -0.0130521 scale
newpath
0 0 moveto
(G) true charpath
1 0.94 0.8 setrgbcolor
fill
1 -76.616 scale
0 0.1 translate
0 0.1 translate
1 1.17342 scale
newpath
0 0 moveto
(T) true charpath
0 0.5 0 setrgbcolor
fill
1 0.852207 scale
0 -0.1 translate
0 -0.989559 translate
1 -0.268615 scale
newpath
0 0 moveto
(C) true charpath
0.8 0.8 2.4 setrgbcolor
fill
1 -3.7228 scale
0 0.989559 translate
7.65 0 translate
0 0.1 translate
1 2.33056 scale
newpath
0 0 moveto
(G) true charpath
1 0.7 0 setrgbcolor
fill
1 0.429082 scale
0 -0.1 translate
0 -0.1 translate
1 -0.399943 scale
newpath
0 0 moveto
(A) true charpath
2.4 0.8 0.8 setrgbcolor
fill
1 -2.50035 scale
0 0.1 translate
0 -4.03384 translate
1 -0.79533 scale
newpath
0 0 moveto
(T) true charpath
0.8 0.9 0.8 setrgbcolor
fill
1 -1.25734 scale
0 4.03384 translate
0 -11.0788 translate
1 -0.935282 scale
newpath
0 0 moveto
(C) true charpath
0.8 0.8 2.4 setrgbcolor
fill
1 -1.0692 scale
0 11.0788 translate
7.65 0 translate
0 -0.1 translate
1 -0.186491 scale
newpath
0 0 moveto
(A) true charpath
2.4 0.8 0.8 setrgbcolor
fill
1 -5.36219 scale
0 0.1 translate
0 0.1 translate
1 2.1124 scale
newpath
0 0 moveto
(T) true charpath
0 0.5 0 setrgbcolor
fill
1 0.473396 scale
0 -0.1 translate
0 -2.35427 translate
1 -0.570831 scale
newpath
0 0 moveto
(G) true charpath
1 0.94 0.8 setrgbcolor
fill
1 -1.75183 scale
0 2.35427 translate
0 -7.63276 translate
1 -0.591408 scale
newpath
0 0 moveto
(C) true charpath
0.8 0.8 2.4 setrgbcolor
fill
1 -1.69088 scale
0 7.63276 translate
7.65 0 translate
0 0.1 translate
1 0.0269621 scale
newpath
0 0 moveto
(G) true charpath
1 0.7 0 setrgbcolor
fill
1 37.0891 scale
0 -0.1 translate
0 -0.1 translate
1 -0.115959 scale
newpath
0 0 moveto
(C) true charpath
0.8 0.8 2.4 setrgbcolor
fill
1 -8.62373 scale
0 0.1 translate
0 1.09901 translate
1 1.05224 scale
newpath
0 0 moveto
(T) true charpath
0 0.5 0 setrgbcolor
fill
1 0.950353 scale
0 -1.09901 translate
0 -1.79929 translate
1 -0.147064 scale
newpath
0 0 moveto
(A) true charpath
2.4 0.8 0.8 setrgbcolor
fill
1 -6.79975 scale
0 1.79929 translate
7.65 0 translate
0 -0.1 translate
1 -0.0826767 scale
newpath
0 0 moveto
(A) true charpath
2.4 0.8 0.8 setrgbcolor
fill
1 -12.0953 scale
0 0.1 translate
0 0.1 translate
1 1.35213 scale
newpath
0 0 moveto
(C) true charpath
0 0 8 setrgbcolor
fill
1 0.739576 scale
0 -0.1 translate
0 -1.5374 translate
1 -0.200313 scale
newpath
0 0 moveto
(T) true charpath
0.8 0.9 0.8 setrgbcolor
fill
1 -4.99218 scale
0 1.5374 translate
7.65 0 translate
0 0.1 translate
1 0.48126 scale
newpath
0 0 moveto
(G) true charpath
1 0.7 0 setrgbcolor
fill
1 2.07788 scale
0 -0.1 translate
0 -0.1 translate
1 -0.0730896 scale
newpath
0 0 moveto
(T) true charpath
0.8 0.9 0.8 setrgbcolor
fill
1 -13.6818 scale
0 0.1 translate
0 4.67369 translate
1 0.794989 scale
newpath
0 0 moveto
(C) true charpath
0 0 8 setrgbcolor
fill
1 1.25788 scale
0 -4.67369 translate
0 -1.46197 translate
1 -0.250318 scale
newpath
0 0 moveto
(A) true charpath
2.4 0.8 0.8 setrgbcolor
fill
1 -3.99491 scale
0 1.46197 translate
7.65 0 translate
7.65 0 translate
-53.55 -23.1593 translate
newpath
-3.825 -1.9125 moveto
61.2 0 rlineto
0 45.9 rlineto
-61.2 0 rlineto
0 -45.9 rlineto
closepath
0 0 0 setrgbcolor
stroke
-275.4 0 translate
0 18.1779 translate
/Helvetica findfont
5.61816 scalefont
setfont
newpath
0 0 moveto
(Motif Name:) true charpath
0 0 0 setrgbcolor
fill
70.227 0 translate
/Helvetica-Bold findfont
5.61816 scalefont
setfont
newpath
0 0 moveto
(CM000663.2_247300521-247301298(-)_1|1|1x0) true charpath
0 0 0 setrgbcolor
fill
-70.227 0 translate
0 -68.25 translate
showpage
30.6 674.55 translate
0 29.125 translate
/Helvetica findfont
8.262 scalefont
setfont
newpath
0 0 moveto
(Gene:) true charpath
0 0 0 setrgbcolor
fill
42.1362 0 translate
/Helvetica-Bold findfont
8.262 scalefont
setfont
newpath
0 0 moveto
(CM000663.2_247300521-247301298(-)_1) true charpath
0 0 0 setrgbcolor
fill
-42.1362 0 translate
-30.6 -29.125 translate
306 0 translate
2.10375 0 translate
/Helvetica findfont
5.508 scalefont
setfont
newpath
0 0 moveto
(1) true charpath
0 0 0 setrgbcolor
fill
7.65 0 translate
newpath
0 0 moveto
(2) true charpath
0 0 0 setrgbcolor
fill
7.65 0 translate
newpath
0 0 moveto
(3) true charpath
0 0 0 setrgbcolor
fill
7.65 0 translate
newpath
0 0 moveto
(4) true charpath
0 0 0 setrgbcolor
fill
7.65 0 translate
-32.7037 0 translate
0 3.93429 translate
0 19.225 translate
/Helvetica findfont
5.508 scalefont
setfont
38.25 -1.57371 translate
newpath
0 0 moveto
(0) true charpath
0 0 0 setrgbcolor
fill
0 19.125 translate
newpath
0 0 moveto
(+0.58) true charpath
0 0 0 setrgbcolor
fill
0 -38.25 translate
newpath
0 0 moveto
(-3.29) true charpath
0 0 0 setrgbcolor
fill
-38.25 19.125 translate
0 1.57371 translate
/Helvetica-Bold findfont
11.016 scalefont
setfont
0 0.1 translate
1 2.1168 scale
newpath
0 0 moveto
(G) true charpath
1 0.7 0 setrgbcolor
fill
1 0.47241 scale
0 -0.1 translate
0 -0.1 translate
1 -0.316263 scale
newpath
0 0 moveto
(T) true charpath
0.8 0.9 0.8 setrgbcolor
fill
1 -3.16192 scale
0 0.1 translate
0 -3.3754 translate
1 -0.382474 scale
newpath
0 0 moveto
(A) true charpath
2.4 0.8 0.8 setrgbcolor
fill
1 -2.61456 scale
0 3.3754 translate
0 -7.17178 translate
1 -0.491529 scale
newpath
0 0 moveto
(C) true charpath
0.8 0.8 2.4 setrgbcolor
fill
1 -2.03447 scale
0 7.17178 translate
7.65 0 translate
0 0.1 translate
1 1.82537 scale
newpath
0 0 moveto
(G) true charpath
1 0.7 0 setrgbcolor
fill
1 0.547835 scale
0 -0.1 translate
0 -0.1 translate
1 -0.417357 scale
newpath
0 0 moveto
(C) true charpath
0.8 0.8 2.4 setrgbcolor
fill
1 -2.39603 scale
0 0.1 translate
0 -4.17086 translate
1 -0.47789 scale
newpath
0 0 moveto
(T) true charpath
0.8 0.9 0.8 setrgbcolor
fill
1 -2.09253 scale
0 4.17086 translate
7.65 0 translate
0 0.1 translate
1 2.33056 scale
newpath
0 0 moveto
(G) true charpath
1 0.7 0 setrgbcolor
fill
1 0.429082 scale
0 -0.1 translate
0 -0.1 translate
1 -0.693582 scale
newpath
0 0 moveto
(T) true charpath
0.8 0.9 0.8 setrgbcolor
fill
1 -1.44179 scale
0 0.1 translate
0 -6.34436 translate
1 -0.708514 scale
newpath
0 0 moveto
(A) true charpath
2.4 0.8 0.8 setrgbcolor
fill
1 -1.4114 scale
0 6.34436 translate
0 -12.7062 translate
1 -0.728459 scale
newpath
0 0 moveto
(C) true charpath
0.8 0.8 2.4 setrgbcolor
fill
1 -1.37276 scale
0 12.7062 translate
7.65 0 translate
7.65 0 translate
-30.6 -23.1593 translate
newpath
-3.825 -1.9125 moveto
38.25 0 rlineto
0 45.9 rlineto
-38.25 0 rlineto
0 -45.9 rlineto
closepath
0 0 0 setrgbcolor
stroke
-275.4 0 translate
0 18.1779 translate
/Helvetica findfont
5.61816 scalefont
setfont
newpath
0 0 moveto
(Motif Name:) true charpath
0 0 0 setrgbcolor
fill
70.227 0 translate
/Helvetica-Bold findfont
5.61816 scalefont
setfont
newpath
0 0 moveto
(CM000663.2_247300521-247301298(-)_1|2|1x0) true charpath
0 0 0 setrgbcolor
fill
-70.227 0 translate
0 -68.25 translate
0 29.125 translate
/Helvetica findfont
8.262 scalefont
setfont
newpath
0 0 moveto
(Gene:) true charpath
0 0 0 setrgbcolor
fill
42.1362 0 translate
/Helvetica-Bold findfont
8.262 scalefont
setfont
newpath
0 0 moveto
(CM000663.2_247300521-247301298(-)_1) true charpath
0 0 0 setrgbcolor
fill
-42.1362 0 translate
-30.6 -29.125 translate
306 0 translate
2.10375 0 translate
/Helvetica findfont
5.508 scalefont
setfont
newpath
0 0 moveto
(1) true charpath
0 0 0 setrgbcolor
fill
7.65 0 translate
newpath
0 0 moveto
(2) true charpath
0 0 0 setrgbcolor
fill
7.65 0 translate
newpath
0 0 moveto
(3) true charpath
0 0 0 setrgbcolor
fill
7.65 0 translate
newpath
0 0 moveto
(4) true charpath
0 0 0 setrgbcolor
fill
7.65 0 translate
-32.7037 0 translate
0 3.93429 translate
0 19.225 translate
/Helvetica findfont
5.508 scalefont
setfont
38.25 -1.57371 translate
newpath
0 0 moveto
(0) true charpath
0 0 0 setrgbcolor
fill
0 19.125 translate
newpath
0 0 moveto
(+0.57) true charpath
0 0 0 setrgbcolor
fill
0 -38.25 translate
newpath
0 0 moveto
(-3.12) true charpath
0 0 0 setrgbcolor
fill
-38.25 19.125 translate
0 1.57371 translate
/Helvetica-Bold findfont
11.016 scalefont
setfont
0 0.1 translate
1 2.33056 scale
newpath
0 0 moveto
(G) true charpath
1 0.7 0 setrgbcolor
fill
1 0.429082 scale
0 -0.1 translate
0 -0.1 translate
1 -0.673254 scale
newpath
0 0 moveto
(A) true charpath
2.4 0.8 0.8 setrgbcolor
fill
1 -1.48532 scale
0 0.1 translate
0 -6.1844 translate
1 -0.680739 scale
newpath
0 0 moveto
(C) true charpath
0.8 0.8 2.4 setrgbcolor
fill
1 -1.46899 scale
0 6.1844 translate
0 -12.3277 translate
1 -0.776562 scale
newpath
0 0 moveto
(T) true charpath
0.8 0.9 0.8 setrgbcolor
fill
1 -1.28773 scale
0 12.3277 translate
7.65 0 translate
0 0.1 translate
1 2.26409 scale
newpath
0 0 moveto
(C) true charpath
0 0 8 setrgbcolor
fill
1 0.441679 scale
0 -0.1 translate
0 -0.1 translate
1 -0.414522 scale
newpath
0 0 moveto
(G) true charpath
1 0.94 0.8 setrgbcolor
fill
1 -2.41242 scale
0 0.1 translate
0 -4.14856 translate
1 -0.632984 scale
newpath
0 0 moveto
(T) true charpath
0.8 0.9 0.8 setrgbcolor
fill
1 -1.57982 scale
0 4.14856 translate
0 -9.91609 translate
1 -0.778039 scale
newpath
0 0 moveto
(A) true charpath
2.4 0.8 0.8 setrgbcolor
fill
1 -1.28528 scale
0 9.91609 translate
7.65 0 translate
0 0.1 translate
1 0.252144 scale
newpath
0 0 moveto
(G) true charpath
1 0.7 0 setrgbcolor
fill
1 3.96599 scale
0 -0.1 translate
0 -0.1 translate
1 -0.0731468 scale
newpath
0 0 moveto
(T) true charpath
0.8 0.9 0.8 setrgbcolor
fill
1 -13.6711 scale
0 0.1 translate
0 2.87087 translate
1 1.17172 scale
newpath
0 0 moveto
(A) true charpath
8 0 0 setrgbcolor
fill
1 0.853449 scale
0 -2.87087 translate
0 -1.46242 translate
1 -0.442221 scale
newpath
0 0 moveto
(C) true charpath
0.8 0.8 2.4 setrgbcolor
fill
1 -2.26132 scale
0 1.46242 translate
7.65 0 translate
7.65 0 translate
-30.6 -23.1593 translate
newpath
-3.825 -1.9125 moveto
38.25 0 rlineto
0 45.9 rlineto
-38.25 0 rlineto
0 -45.9 rlineto
closepath
0 0 0 setrgbcolor
stroke
-275.4 0 translate
0 18.1779 translate
/Helvetica findfont
5.61816 scalefont
setfont
newpath
0 0 moveto
(Motif Name:) true charpath
0 0 0 setrgbcolor
fill
70.227 0 translate
/Helvetica-Bold findfont
5.61816 scalefont
setfont
newpath
0 0 moveto
(CM000663.2_247300521-247301298(-)_1|3|1x0) true charpath
0 0 0 setrgbcolor
fill
-70.227 0 translate
0 -68.25 translate
0 29.125 translate
/Helvetica findfont
8.262 scalefont
setfont
newpath
0 0 moveto
(Gene:) true charpath
0 0 0 setrgbcolor
fill
42.1362 0 translate
/Helvetica-Bold findfont
8.262 scalefont
setfont
newpath
0 0 moveto
(CM000663.2_248847202-248848630(+)_1) true charpath
0 0 0 setrgbcolor
fill
-42.1362 0 translate
-30.6 -29.125 translate
306 0 translate
2.10375 0 translate
/Helvetica findfont
5.508 scalefont
setfont
newpath
0 0 moveto
(1) true charpath
0 0 0 setrgbcolor
fill
7.65 0 translate
newpath
0 0 moveto
(2) true charpath
0 0 0 setrgbcolor
fill
7.65 0 translate
newpath
0 0 moveto
(3) true charpath
0 0 0 setrgbcolor
fill
7.65 0 translate
newpath
0 0 moveto
(4) true charpath
0 0 0 setrgbcolor
fill
7.65 0 translate
newpath
0 0 moveto
(5) true charpath
0 0 0 setrgbcolor
fill
7.65 0 translate
newpath
0 0 moveto
(6) true charpath
0 0 0 setrgbcolor
fill
7.65 0 translate
newpath
0 0 moveto
(7) true charpath
0 0 0 setrgbcolor
fill
7.65 0 translate
newpath
0 0 moveto
(8) true charpath
0 0 0 setrgbcolor
fill
7.65 0 translate
newpath
0 0 moveto
(9) true charpath
0 0 0 setrgbcolor
fill
7.65 0 translate
newpath
0 0 moveto
(0) true charpath
0 0 0 setrgbcolor
fill
7.65 0 translate
newpath
0 0 moveto
(1) true charpath
0 0 0 setrgbcolor
fill
7.65 0 translate
newpath
0 0 moveto
(2) true charpath
0 0 0 setrgbcolor
fill
7.65 0 translate
newpath
0 0 moveto
(3) true charpath
0 0 0 setrgbcolor
fill
7.65 0 translate
-101.554 0 translate
0 3.93429 translate
0 19.225 translate
/Helvetica findfont
5.508 scalefont
setfont
107.1 -1.57371 translate
newpath
0 0 moveto
(0) true charpath
0 0 0 setrgbcolor
fill
0 19.125 translate
newpath
0 0 moveto
(+0.57) true charpath
0 0 0 setrgbcolor
fill
0 -38.25 translate
newpath
0 0 moveto
(-3.19) true charpath
0 0 0 setrgbcolor
fill
-107.1 19.125 translate
0 1.57371 translate
/Helvetica-Bold findfont
11.016 scalefont
setfont
0 -0.1 translate
1 -0.00998159 scale
newpath
0 0 moveto
(A) true charpath
2.4 0.8 0.8 setrgbcolor
fill
1 -100.184 scale
0 0.1 translate
0 -0.965398 translate
1 -0.0233211 scale
newpath
0 0 moveto
(G) true charpath
1 0.94 0.8 setrgbcolor
fill
1 -42.8796 scale
0 0.965398 translate
0 -1.93576 translate
1 -0.106943 scale
newpath
0 0 moveto
(C) true charpath
0.8 0.8 2.4 setrgbcolor
fill
1 -9.35075 scale
0 1.93576 translate
0 0.1 translate
1 1.23201 scale
newpath
0 0 moveto
(T) true charpath
0 0.5 0 setrgbcolor
fill
1 0.811684 scale
0 -0.1 translate
7.65 0 translate
0 -0.1 translate
1 -0.0529959 scale
newpath
0 0 moveto
(A) true charpath
2.4 0.8 0.8 setrgbcolor
fill
1 -18.8694 scale
0 0.1 translate
0 -1.30386 translate
1 -0.144541 scale
newpath
0 0 moveto
(G) true charpath
1 0.94 0.8 setrgbcolor
fill
1 -6.91847 scale
0 1.30386 translate
0 0.1 translate
1 1.68091 scale
newpath
0 0 moveto
(T) true charpath
0 0.5 0 setrgbcolor
fill
1 0.594917 scale
0 -0.1 translate
0 -3.22804 translate
1 -0.338011 scale
newpath
0 0 moveto
(C) true charpath
0.8 0.8 2.4 setrgbcolor
fill
1 -2.95848 scale
0 3.22804 translate
7.65 0 translate
0 -0.1 translate
1 -0.0688351 scale
newpath
0 0 moveto
(G) true charpath
1 0.94 0.8 setrgbcolor
fill
1 -14.5275 scale
0 0.1 translate
0 0.1 translate
1 1.7862 scale
newpath
0 0 moveto
(T) true charpath
0 0.5 0 setrgbcolor
fill
1 0.559848 scale
0 -0.1 translate
0 -1.42849 translate
1 -0.258495 scale
newpath
0 0 moveto
(A) true charpath
2.4 0.8 0.8 setrgbcolor
fill
1 -3.86854 scale
0 1.42849 translate
0 -4.24934 translate
1 -0.320817 scale
newpath
0 0 moveto
(C) true charpath
0.8 0.8 2.4 setrgbcolor
fill
1 -3.11704 scale
0 4.24934 translate
7.65 0 translate
0 -0.1 translate
1 -0.0833747 scale
newpath
0 0 moveto
(T) true charpath
0.8 0.9 0.8 setrgbcolor
fill
1 -11.9941 scale
0 0.1 translate
0 -1.5429 translate
1 -0.0937093 scale
newpath
0 0 moveto
(A) true charpath
2.4 0.8 0.8 setrgbcolor
fill
1 -10.6713 scale
0 1.5429 translate
0 0.1 translate
1 1.63088 scale
newpath
0 0 moveto
(G) true charpath
1 0.7 0 setrgbcolor
fill
1 0.613164 scale
0 -0.1 translate
0 -3.06711 translate
1 -0.28497 scale
newpath
0 0 moveto
(C) true charpath
0.8 0.8 2.4 setrgbcolor
fill
1 -3.50915 scale
0 3.06711 translate
7.65 0 translate
0 -0.1 translate
1 -0.107332 scale
newpath
0 0 moveto
(A) true charpath
2.4 0.8 0.8 setrgbcolor
fill
1 -9.31692 scale
0 0.1 translate
0 0.1 translate
1 1.44406 scale
newpath
0 0 moveto
(T) true charpath
0 0.5 0 setrgbcolor
fill
1 0.692491 scale
0 -0.1 translate
0 -1.7314 translate
1 -0.432011 scale
newpath
0 0 moveto
(C) true charpath
0.8 0.8 2.4 setrgbcolor
fill
1 -2.31475 scale
0 1.7314 translate
7.65 0 translate
0 -0.1 translate
1 -0.234983 scale
newpath
0 0 moveto
(C) true charpath
0.8 0.8 2.4 setrgbcolor
fill
1 -4.25562 scale
0 0.1 translate
0 0.1 translate
1 2.14276 scale
newpath
0 0 moveto
(T) true charpath
0 0.5 0 setrgbcolor
fill
1 0.466688 scale
0 -0.1 translate
0 -2.73584 translate
1 -0.545147 scale
newpath
0 0 moveto
(A) true charpath
2.4 0.8 0.8 setrgbcolor
fill
1 -1.83437 scale
0 2.73584 translate
0 -7.81223 translate
1 -0.602012 scale
newpath
0 0 moveto
(G) true charpath
1 0.94 0.8 setrgbcolor
fill
1 -1.6611 scale
0 7.81223 translate
7.65 0 translate
0 -0.1 translate
1 -0.0031876 scale
newpath
0 0 moveto
(G) true charpath
1 0.94 0.8 setrgbcolor
fill
1 -313.716 scale
0 0.1 translate
0 0.1 translate
1 0.658698 scale
newpath
0 0 moveto
(T) true charpath
0 0.5 0 setrgbcolor
fill
1 1.51815 scale
0 -0.1 translate
7.65 0 translate
0 -0.1 translate
1 -0.119302 scale
newpath
0 0 moveto
(A) true charpath
2.4 0.8 0.8 setrgbcolor
fill
1 -8.3821 scale
0 0.1 translate
0 -1.82559 translate
1 -0.163284 scale
newpath
0 0 moveto
(G) true charpath
1 0.94 0.8 setrgbcolor
fill
1 -6.12428 scale
0 1.82559 translate
0 -3.89726 translate
1 -0.200518 scale
newpath
0 0 moveto
(T) true charpath
0.8 0.9 0.8 setrgbcolor
fill
1 -4.98707 scale
0 3.89726 translate
0 0.1 translate
1 1.68344 scale
newpath
0 0 moveto
(C) true charpath
0 0 8 setrgbcolor
fill
1 0.594023 scale
0 -0.1 translate
7.65 0 translate
0 0.1 translate
1 2.18658 scale
newpath
0 0 moveto
(G) true charpath
1 0.7 0 setrgbcolor
fill
1 0.457335 scale
0 -0.1 translate
0 -0.1 translate
1 -0.343886 scale
newpath
0 0 moveto
(T) true charpath
0.8 0.9 0.8 setrgbcolor
fill
1 -2.90794 scale
0 0.1 translate
0 -3.59275 translate
1 -0.534757 scale
newpath
0 0 moveto
(C) true charpath
0.8 0.8 2.4 setrgbcolor
fill
1 -1.87001 scale
0 3.59275 translate
0 -8.58738 translate
1 -0.560089 scale
newpath
0 0 moveto
(A) true charpath
2.4 0.8 0.8 setrgbcolor
fill
1 -1.78543 scale
0 8.58738 translate
7.65 0 translate
0 -0.1 translate
1 -0.30073 scale
newpath
0 0 moveto
(A) true charpath
2.4 0.8 0.8 setrgbcolor
fill
1 -3.32524 scale
0 0.1 translate
0 0.1 translate
1 2.23376 scale
newpath
0 0 moveto
(G) true charpath
1 0.7 0 setrgbcolor
fill
1 0.447676 scale
0 -0.1 translate
0 -3.25317 translate
1 -0.723207 scale
newpath
0 0 moveto
(C) true charpath
0.8 0.8 2.4 setrgbcolor
fill
1 -1.38273 scale
0 3.25317 translate
0 -9.73064 translate
1 -0.76297 scale
newpath
0 0 moveto
(T) true charpath
0.8 0.9 0.8 setrgbcolor
fill
1 -1.31067 scale
0 9.73064 translate
7.65 0 translate
0 0.1 translate
1 0.236853 scale
newpath
0 0 moveto
(C) true charpath
0 0 8 setrgbcolor
fill
1 4.22203 scale
0 -0.1 translate
0 2.75055 translate
1 1.39789 scale
newpath
0 0 moveto
(T) true charpath
0 0.5 0 setrgbcolor
fill
1 0.715366 scale
0 -2.75055 translate
0 -0.1 translate
1 -0.313141 scale
newpath
0 0 moveto
(A) true charpath
2.4 0.8 0.8 setrgbcolor
fill
1 -3.19345 scale
0 0.1 translate
0 -3.35083 translate
1 -0.34602 scale
newpath
0 0 moveto
(G) true charpath
1 0.94 0.8 setrgbcolor
fill
1 -2.89 scale
0 3.35083 translate
7.65 0 translate
0 0.1 translate
1 2.33056 scale
newpath
0 0 moveto
(T) true charpath
0 0.5 0 setrgbcolor
fill
1 0.429082 scale
0 -0.1 translate
0 -0.1 translate
1 -0.628526 scale
newpath
0 0 moveto
(A) true charpath
2.4 0.8 0.8 setrgbcolor
fill
1 -1.59102 scale
0 0.1 translate
0 -5.83246 translate
1 -0.746172 scale
newpath
0 0 moveto
(G) true charpath
1 0.94 0.8 setrgbcolor
fill
1 -1.34017 scale
0 5.83246 translate
0 -12.4906 translate
1 -0.755858 scale
newpath
0 0 moveto
(C) true charpath
0.8 0.8 2.4 setrgbcolor
fill
1 -1.323 scale
0 12.4906 translate
7.65 0 translate
7.65 0 translate
-99.45 -23.1593 translate
newpath
-3.825 -1.9125 moveto
107.1 0 rlineto
0 45.9 rlineto
-107.1 0 rlineto
0 -45.9 rlineto
closepath
0 0 0 setrgbcolor
stroke
-275.4 0 translate
0 18.1779 translate
/Helvetica findfont
5.61816 scalefont
setfont
newpath
0 0 moveto
(Motif Name:) true charpath
0 0 0 setrgbcolor
fill
70.227 0 translate
/Helvetica-Bold findfont
5.61816 scalefont
setfont
newpath
0 0 moveto
(CM000663.2_248847202-248848630(+)_1|1|1x0) true charpath
0 0 0 setrgbcolor
fill
-70.227 0 translate
0 -68.25 translate
0 29.125 translate
/Helvetica findfont
8.262 scalefont
setfont
newpath
0 0 moveto
(Gene:) true charpath
0 0 0 setrgbcolor
fill
42.1362 0 translate
/Helvetica-Bold findfont
8.262 scalefont
setfont
newpath
0 0 moveto
(CM000663.2_248847202-248848630(+)_1) true charpath
0 0 0 setrgbcolor
fill
-42.1362 0 translate
-30.6 -29.125 translate
306 0 translate
2.10375 0 translate
/Helvetica findfont
5.508 scalefont
setfont
newpath
0 0 moveto
(1) true charpath
0 0 0 setrgbcolor
fill
7.65 0 translate
newpath
0 0 moveto
(2) true charpath
0 0 0 setrgbcolor
fill
7.65 0 translate
newpath
0 0 moveto
(3) true charpath
0 0 0 setrgbcolor
fill
7.65 0 translate
newpath
0 0 moveto
(4) true charpath
0 0 0 setrgbcolor
fill
7.65 0 translate
-32.7037 0 translate
0 3.93429 translate
0 19.225 translate
/Helvetica findfont
5.508 scalefont
setfont
38.25 -1.57371 translate
newpath
0 0 moveto
(0) true charpath
0 0 0 setrgbcolor
fill
0 19.125 translate
newpath
0 0 moveto
(+0.55) true charpath
0 0 0 setrgbcolor
fill
0 -38.25 translate
newpath
0 0 moveto
(-2.00) true charpath
0 0 0 setrgbcolor
fill
-38.25 19.125 translate
0 1.57371 translate
/Helvetica-Bold findfont
11.016 scalefont
setfont
0 0.1 translate
1 0.999945 scale
newpath
0 0 moveto
(T) true charpath
0 0.5 0 setrgbcolor
fill
1 1.00006 scale
0 -0.1 translate
0 8.75499 translate
1 1.23061 scale
newpath
0 0 moveto
(A) true charpath
8 0 0 setrgbcolor
fill
1 0.812605 scale
0 -8.75499 translate
0 -0.1 translate
1 -0.938277 scale
newpath
0 0 moveto
(C) true charpath
0.8 0.8 2.4 setrgbcolor
fill
1 -1.06578 scale
0 0.1 translate
0 -8.26976 translate
1 -1.27326 scale
newpath
0 0 moveto
(G) true charpath
1 0.94 0.8 setrgbcolor
fill
1 -0.785383 scale
0 8.26976 translate
7.65 0 translate
0 -0.1 translate
1 -0.101735 scale
newpath
0 0 moveto
(G) true charpath
1 0.94 0.8 setrgbcolor
fill
1 -9.8295 scale
0 0.1 translate
0 0.1 translate
1 2.0069 scale
newpath
0 0 moveto
(T) true charpath
0 0.5 0 setrgbcolor
fill
1 0.498282 scale
0 -0.1 translate
0 -1.68736 translate
1 -0.646108 scale
newpath
0 0 moveto
(A) true charpath
2.4 0.8 0.8 setrgbcolor
fill
1 -1.54773 scale
0 1.68736 translate
0 -7.55817 translate
1 -1.38271 scale
newpath
0 0 moveto
(C) true charpath
0.8 0.8 2.4 setrgbcolor
fill
1 -0.723216 scale
0 7.55817 translate
7.65 0 translate
0 -0.1 translate
1 -0.0347053 scale
newpath
0 0 moveto
(T) true charpath
0.8 0.9 0.8 setrgbcolor
fill
1 -28.8141 scale
0 0.1 translate
0 -1.15994 translate
1 -0.186985 scale
newpath
0 0 moveto
(G) true charpath
1 0.94 0.8 setrgbcolor
fill
1 -5.34801 scale
0 1.15994 translate
0 0.1 translate
1 1.44995 scale
newpath
0 0 moveto
(A) true charpath
8 0 0 setrgbcolor
fill
1 0.689677 scale
0 -0.1 translate
0 -3.4181 translate
1 -0.394287 scale
newpath
0 0 moveto
(C) true charpath
0.8 0.8 2.4 setrgbcolor
fill
1 -2.53622 scale
0 3.4181 translate
7.65 0 translate
7.65 0 translate
-30.6 -23.1593 translate
newpath
-3.825 -1.9125 moveto
38.25 0 rlineto
0 45.9 rlineto
-38.25 0 rlineto
0 -45.9 rlineto
closepath
0 0 0 setrgbcolor
stroke
-275.4 0 translate
0 18.1779 translate
/Helvetica findfont
5.61816 scalefont
setfont
newpath
0 0 moveto
(Motif Name:) true charpath
0 0 0 setrgbcolor
fill
70.227 0 translate
/Helvetica-Bold findfont
5.61816 scalefont
setfont
newpath
0 0 moveto
(CM000663.2_248847202-248848630(+)_1|2|1x0) true charpath
0 0 0 setrgbcolor
fill
-70.227 0 translate
0 -68.25 translate
0 29.125 translate
/Helvetica findfont
8.262 scalefont
setfont
newpath
0 0 moveto
(Gene:) true charpath
0 0 0 setrgbcolor
fill
42.1362 0 translate
/Helvetica-Bold findfont
8.262 scalefont
setfont
newpath
0 0 moveto
(CM000663.2_248847202-248848630(+)_1) true charpath
0 0 0 setrgbcolor
fill
-42.1362 0 translate
-30.6 -29.125 translate
306 0 translate
2.10375 0 translate
/Helvetica findfont
5.508 scalefont
setfont
newpath
0 0 moveto
(1) true charpath
0 0 0 setrgbcolor
fill
7.65 0 translate
newpath
0 0 moveto
(2) true charpath
0 0 0 setrgbcolor
fill
7.65 0 translate
newpath
0 0 moveto
(3) true charpath
0 0 0 setrgbcolor
fill
7.65 0 translate
newpath
0 0 moveto
(4) true charpath
0 0 0 setrgbcolor
fill
7.65 0 translate
newpath
0 0 moveto
(5) true charpath
0 0 0 setrgbcolor
fill
7.65 0 translate
newpath
0 0 moveto
(6) true charpath
0 0 0 setrgbcolor
fill
7.65 0 translate
newpath
0 0 moveto
(7) true charpath
0 0 0 setrgbcolor
fill
7.65 0 translate
newpath
0 0 moveto
(8) true charpath
0 0 0 setrgbcolor
fill
7.65 0 translate
newpath
0 0 moveto
(9) true charpath
0 0 0 setrgbcolor
fill
7.65 0 translate
newpath
0 0 moveto
(0) true charpath
0 0 0 setrgbcolor
fill
7.65 0 translate
newpath
0 0 moveto
(1) true charpath
0 0 0 setrgbcolor
fill
7.65 0 translate
newpath
0 0 moveto
(2) true charpath
0 0 0 setrgbcolor
fill
7.65 0 translate
newpath
0 0 moveto
(3) true charpath
0 0 0 setrgbcolor
fill
7.65 0 translate
newpath
0 0 moveto
(4) true charpath
0 0 0 setrgbcolor
fill
7.65 0 translate
newpath
0 0 moveto
(5) true charpath
0 0 0 setrgbcolor
fill
7.65 0 translate
newpath
0 0 moveto
(6) true charpath
0 0 0 setrgbcolor
fill
7.65 0 translate
newpath
0 0 moveto
(7) true charpath
0 0 0 setrgbcolor
fill
7.65 0 translate
newpath
0 0 moveto
(8) true charpath
0 0 0 setrgbcolor
fill
7.65 0 translate
newpath
0 0 moveto
(9) true charpath
0 0 0 setrgbcolor
fill
7.65 0 translate
newpath
0 0 moveto
(0) true charpath
0 0 0 setrgbcolor
fill
7.65 0 translate
newpath
0 0 moveto
(1) true charpath
0 0 0 setrgbcolor
fill
7.65 0 translate
newpath
0 0 moveto
(2) true charpath
0 0 0 setrgbcolor
fill
7.65 0 translate
newpath
0 0 moveto
(3) true charpath
0 0 0 setrgbcolor
fill
7.65 0 translate
newpath
0 0 moveto
(4) true charpath
0 0 0 setrgbcolor
fill
7.65 0 translate
newpath
0 0 moveto
(5) true charpath
0 0 0 setrgbcolor
fill
7.65 0 translate
-193.354 0 translate
0 3.93429 translate
0 19.225 translate
/Helvetica findfont
5.508 scalefont
setfont
198.9 -1.57371 translate
newpath
0 0 moveto
(0) true charpath
0 0 0 setrgbcolor
fill
0 19.125 translate
newpath
0 0 moveto
(+0.57) true charpath
0 0 0 setrgbcolor
fill
0 -38.25 translate
newpath
0 0 moveto
(-3.13) true charpath
0 0 0 setrgbcolor
fill
-198.9 19.125 translate
0 1.57371 translate
/Helvetica-Bold findfont
11.016 scalefont
setfont
0 0.1 translate
1 0.400146 scale
newpath
0 0 moveto
(G) true charpath
1 0.7 0 setrgbcolor
fill
1 2.49909 scale
0 -0.1 translate
0 -0.1 translate
1 -0.0211719 scale
newpath
0 0 moveto
(C) true charpath
0.8 0.8 2.4 setrgbcolor
fill
1 -47.2324 scale
0 0.1 translate
0 4.03543 translate
1 0.744842 scale
newpath
0 0 moveto
(A) true charpath
8 0 0 setrgbcolor
fill
1 1.34257 scale
0 -4.03543 translate
0 -1.05345 translate
1 -0.198483 scale
newpath
0 0 moveto
(T) true charpath
0.8 0.9 0.8 setrgbcolor
fill
1 -5.03821 scale
0 1.05345 translate
7.65 0 translate
0 0.1 translate
1 0.0886406 scale
newpath
0 0 moveto
(C) true charpath
0 0 8 setrgbcolor
fill
1 11.2815 scale
0 -0.1 translate
0 1.58433 translate
1 0.660148 scale
newpath
0 0 moveto
(T) true charpath
0 0.5 0 setrgbcolor
fill
1 1.51481 scale
0 -1.58433 translate
0 -0.1 translate
1 -0.188224 scale
newpath
0 0 moveto
(G) true charpath
1 0.94 0.8 setrgbcolor
fill
1 -5.31282 scale
0 0.1 translate
7.65 0 translate
0 0.1 translate
1 0.214376 scale
newpath
0 0 moveto
(C) true charpath
0 0 8 setrgbcolor
fill
1 4.6647 scale
0 -0.1 translate
0 2.57369 translate
1 1.41112 scale
newpath
0 0 moveto
(T) true charpath
0 0.5 0 setrgbcolor
fill
1 0.708656 scale
0 -2.57369 translate
0 -0.1 translate
1 -0.272885 scale
newpath
0 0 moveto
(G) true charpath
1 0.94 0.8 setrgbcolor
fill
1 -3.66454 scale
0 0.1 translate
0 -3.03407 translate
1 -0.409607 scale
newpath
0 0 moveto
(A) true charpath
2.4 0.8 0.8 setrgbcolor
fill
1 -2.44136 scale
0 3.03407 translate
7.65 0 translate
0 0.1 translate
1 0.0304069 scale
newpath
0 0 moveto
(T) true charpath
0 0.5 0 setrgbcolor
fill
1 32.8873 scale
0 -0.1 translate
0 1.12612 translate
1 0.0440143 scale
newpath
0 0 moveto
(A) true charpath
8 0 0 setrgbcolor
fill
1 22.7199 scale
0 -1.12612 translate
0 2.2593 translate
1 0.200637 scale
newpath
0 0 moveto
(G) true charpath
1 0.7 0 setrgbcolor
fill
1 4.98413 scale
0 -2.2593 translate
0 -0.1 translate
1 -0.0352704 scale
newpath
0 0 moveto
(C) true charpath
0.8 0.8 2.4 setrgbcolor
fill
1 -28.3524 scale
0 0.1 translate
7.65 0 translate
0 0.1 translate
1 1.52771 scale
newpath
0 0 moveto
(G) true charpath
1 0.7 0 setrgbcolor
fill
1 0.654574 scale
0 -0.1 translate
0 -0.1 translate
1 -0.257051 scale
newpath
0 0 moveto
(C) true charpath
0.8 0.8 2.4 setrgbcolor
fill
1 -3.89028 scale
0 0.1 translate
0 -2.90948 translate
1 -0.27264 scale
newpath
0 0 moveto
(A) true charpath
2.4 0.8 0.8 setrgbcolor
fill
1 -3.66784 scale
0 2.90948 translate
7.65 0 translate
0 0.1 translate
1 0.889967 scale
newpath
0 0 moveto
(T) true charpath
0 0.5 0 setrgbcolor
fill
1 1.12364 scale
0 -0.1 translate
0 -0.1 translate
1 -0.132892 scale
newpath
0 0 moveto
(A) true charpath
2.4 0.8 0.8 setrgbcolor
fill
1 -7.52491 scale
0 0.1 translate
7.65 0 translate
0 -0.1 translate
1 -0.114946 scale
newpath
0 0 moveto
(G) true charpath
1 0.94 0.8 setrgbcolor
fill
1 -8.69971 scale
0 0.1 translate
0 0.1 translate
1 1.48132 scale
newpath
0 0 moveto
(A) true charpath
8 0 0 setrgbcolor
fill
1 0.675072 scale
0 -0.1 translate
0 -1.79132 translate
1 -0.275318 scale
newpath
0 0 moveto
(T) true charpath
0.8 0.9 0.8 setrgbcolor
fill
1 -3.63217 scale
0 1.79132 translate
7.65 0 translate
0 0.1 translate
1 2.33056 scale
newpath
0 0 moveto
(A) true charpath
8 0 0 setrgbcolor
fill
1 0.429082 scale
0 -0.1 translate
0 -0.1 translate
1 -0.594014 scale
newpath
0 0 moveto
(G) true charpath
1 0.94 0.8 setrgbcolor
fill
1 -1.68346 scale
0 0.1 translate
0 -5.5609 translate
1 -0.762012 scale
newpath
0 0 moveto
(C) true charpath
0.8 0.8 2.4 setrgbcolor
fill
1 -1.31232 scale
0 5.5609 translate
0 -12.3437 translate
1 -0.774529 scale
newpath
0 0 moveto
(T) true charpath
0.8 0.9 0.8 setrgbcolor
fill
1 -1.29111 scale
0 12.3437 translate
7.65 0 translate
0 -0.1 translate
1 -0.0957322 scale
newpath
0 0 moveto
(C) true charpath
0.8 0.8 2.4 setrgbcolor
fill
1 -10.4458 scale
0 0.1 translate
0 0.1 translate
1 1.7527 scale
newpath
0 0 moveto
(T) true charpath
0 0.5 0 setrgbcolor
fill
1 0.570548 scale
0 -0.1 translate
0 -1.64013 translate
1 -0.239382 scale
newpath
0 0 moveto
(G) true charpath
1 0.94 0.8 setrgbcolor
fill
1 -4.17743 scale
0 1.64013 translate
0 -4.31058 translate
1 -0.251417 scale
newpath
0 0 moveto
(A) true charpath
2.4 0.8 0.8 setrgbcolor
fill
1 -3.97746 scale
0 4.31058 translate
7.65 0 translate
0 0.1 translate
1 1.66364 scale
newpath
0 0 moveto
(T) true charpath
0 0.5 0 setrgbcolor
fill
1 0.601093 scale
0 -0.1 translate
0 -0.1 translate
1 -0.288443 scale
newpath
0 0 moveto
(A) true charpath
2.4 0.8 0.8 setrgbcolor
fill
1 -3.46689 scale
0 0.1 translate
0 -3.15649 translate
1 -0.409804 scale
newpath
0 0 moveto
(C) true charpath
0.8 0.8 2.4 setrgbcolor
fill
1 -2.44019 scale
0 3.15649 translate
7.65 0 translate
0 0.1 translate
1 2.29724 scale
newpath
0 0 moveto
(C) true charpath
0 0 8 setrgbcolor
fill
1 0.435306 scale
0 -0.1 translate
0 -0.1 translate
1 -0.546659 scale
newpath
0 0 moveto
(A) true charpath
2.4 0.8 0.8 setrgbcolor
fill
1 -1.82929 scale
0 0.1 translate
0 -5.18828 translate
1 -0.66316 scale
newpath
0 0 moveto
(T) true charpath
0.8 0.9 0.8 setrgbcolor
fill
1 -1.50793 scale
0 5.18828 translate
0 -11.1933 translate
1 -0.69213 scale
newpath
0 0 moveto
(G) true charpath
1 0.94 0.8 setrgbcolor
fill
1 -1.44482 scale
0 11.1933 translate
7.65 0 translate
0 -0.1 translate
1 -0.111846 scale
newpath
0 0 moveto
(T) true charpath
0.8 0.9 0.8 setrgbcolor
fill
1 -8.94084 scale
0 0.1 translate
0 0.1 translate
1 2.02632 scale
newpath
0 0 moveto
(C) true charpath
0 0 8 setrgbcolor
fill
1 0.493507 scale
0 -0.1 translate
0 -1.76693 translate
1 -0.452855 scale
newpath
0 0 moveto
(A) true charpath
2.4 0.8 0.8 setrgbcolor
fill
1 -2.20821 scale
0 1.76693 translate
0 -6.11711 translate
1 -0.625118 scale
newpath
0 0 moveto
(G) true charpath
1 0.94 0.8 setrgbcolor
fill
1 -1.5997 scale
0 6.11711 translate
7.65 0 translate
0 0.1 translate
1 0.833228 scale
newpath
0 0 moveto
(T) true charpath
0 0.5 0 setrgbcolor
fill
1 1.20015 scale
0 -0.1 translate
0 -0.1 translate
1 -0.0742734 scale
newpath
0 0 moveto
(G) true charpath
1 0.94 0.8 setrgbcolor
fill
1 -13.4638 scale
0 0.1 translate
7.65 0 translate
0 0.1 translate
1 2.05201 scale
newpath
0 0 moveto
(C) true charpath
0 0 8 setrgbcolor
fill
1 0.487327 scale
0 -0.1 translate
0 -0.1 translate
1 -0.309695 scale
newpath
0 0 moveto
(T) true charpath
0.8 0.9 0.8 setrgbcolor
fill
1 -3.22898 scale
0 0.1 translate
0 -3.32372 translate
1 -0.355075 scale
newpath
0 0 moveto
(A) true charpath
2.4 0.8 0.8 setrgbcolor
fill
1 -2.81631 scale
0 3.32372 translate
0 -6.9045 translate
1 -0.375911 scale
newpath
0 0 moveto
(G) true charpath
1 0.94 0.8 setrgbcolor
fill
1 -2.66021 scale
0 6.9045 translate
7.65 0 translate
0 -0.1 translate
1 -0.0927864 scale
newpath
0 0 moveto
(T) true charpath
0.8 0.9 0.8 setrgbcolor
fill
1 -10.7774 scale
0 0.1 translate
0 -1.61695 translate
1 -0.249342 scale
newpath
0 0 moveto
(G) true charpath
1 0.94 0.8 setrgbcolor
fill
1 -4.01056 scale
0 1.61695 translate
0 0.1 translate
1 1.86207 scale
newpath
0 0 moveto
(A) true charpath
8 0 0 setrgbcolor
fill
1 0.537037 scale
0 -0.1 translate
0 -4.36577 translate
1 -0.455286 scale
newpath
0 0 moveto
(C) true charpath
0.8 0.8 2.4 setrgbcolor
fill
1 -2.19642 scale
0 4.36577 translate
7.65 0 translate
0 -0.1 translate
1 -0.255011 scale
newpath
0 0 moveto
(A) true charpath
2.4 0.8 0.8 setrgbcolor
fill
1 -3.9214 scale
0 0.1 translate
0 0.1 translate
1 2.16361 scale
newpath
0 0 moveto
(G) true charpath
1 0.7 0 setrgbcolor
fill
1 0.462191 scale
0 -0.1 translate
0 -2.89343 translate
1 -0.569174 scale
newpath
0 0 moveto
(T) true charpath
0.8 0.9 0.8 setrgbcolor
fill
1 -1.75693 scale
0 2.89343 translate
0 -8.15887 translate
1 -0.630639 scale
newpath
0 0 moveto
(C) true charpath
0.8 0.8 2.4 setrgbcolor
fill
1 -1.58569 scale
0 8.15887 translate
7.65 0 translate
0 -0.1 translate
1 -0.0634217 scale
newpath
0 0 moveto
(T) true charpath
0.8 0.9 0.8 setrgbcolor
fill
1 -15.7675 scale
0 0.1 translate
0 0.1 translate
1 1.87118 scale
newpath
0 0 moveto
(C) true charpath
0 0 8 setrgbcolor
fill
1 0.534422 scale
0 -0.1 translate
0 -1.3859 translate
1 -0.366897 scale
newpath
0 0 moveto
(G) true charpath
1 0.94 0.8 setrgbcolor
fill
1 -2.72556 scale
0 1.3859 translate
0 -5.05971 translate
1 -0.39338 scale
newpath
0 0 moveto
(A) true charpath
2.4 0.8 0.8 setrgbcolor
fill
1 -2.54207 scale
0 5.05971 translate
7.65 0 translate
0 0.1 translate
1 2.23224 scale
newpath
0 0 moveto
(C) true charpath
0 0 8 setrgbcolor
fill
1 0.447981 scale
0 -0.1 translate
0 -0.1 translate
1 -0.445653 scale
newpath
0 0 moveto
(T) true charpath
0.8 0.9 0.8 setrgbcolor
fill
1 -2.2439 scale
0 0.1 translate
0 -4.39351 translate
1 -0.519157 scale
newpath
0 0 moveto
(A) true charpath
2.4 0.8 0.8 setrgbcolor
fill
1 -1.9262 scale
0 4.39351 translate
0 -9.26539 translate
1 -0.629817 scale
newpath
0 0 moveto
(G) true charpath
1 0.94 0.8 setrgbcolor
fill
1 -1.58776 scale
0 9.26539 translate
7.65 0 translate
0 -0.1 translate
1 -0.174714 scale
newpath
0 0 moveto
(A) true charpath
2.4 0.8 0.8 setrgbcolor
fill
1 -5.72364 scale
0 0.1 translate
0 0.1 translate
1 2.06154 scale
newpath
0 0 moveto
(G) true charpath
1 0.7 0 setrgbcolor
fill
1 0.485075 scale
0 -0.1 translate
0 -2.26161 translate
1 -0.462157 scale
newpath
0 0 moveto
(T) true charpath
0.8 0.9 0.8 setrgbcolor
fill
1 -2.16377 scale
0 2.26161 translate
0 -6.68497 translate
1 -0.53568 scale
newpath
0 0 moveto
(C) true charpath
0.8 0.8 2.4 setrgbcolor
fill
1 -1.86679 scale
0 6.68497 translate
7.65 0 translate
0 0.1 translate
1 1.49938 scale
newpath
0 0 moveto
(C) true charpath
0 0 8 setrgbcolor
fill
1 0.666944 scale
0 -0.1 translate
0 -0.1 translate
1 -0.221343 scale
newpath
0 0 moveto
(G) true charpath
1 0.94 0.8 setrgbcolor
fill
1 -4.51786 scale
0 0.1 translate
0 -2.62851 translate
1 -0.309822 scale
newpath
0 0 moveto
(A) true charpath
2.4 0.8 0.8 setrgbcolor
fill
1 -3.22766 scale
0 2.62851 translate
7.65 0 translate
0 -0.1 translate
1 -0.264257 scale
newpath
0 0 moveto
(A) true charpath
2.4 0.8 0.8 setrgbcolor
fill
1 -3.78419 scale
0 0.1 translate
0 0.1 translate
1 2.06396 scale
newpath
0 0 moveto
(C) true charpath
0 0 8 setrgbcolor
fill
1 0.484506 scale
0 -0.1 translate
0 -2.96618 translate
1 -0.320711 scale
newpath
0 0 moveto
(T) true charpath
0.8 0.9 0.8 setrgbcolor
fill
1 -3.11807 scale
0 2.96618 translate
0 -6.27658 translate
1 -0.534222 scale
newpath
0 0 moveto
(G) true charpath
1 0.94 0.8 setrgbcolor
fill
1 -1.87188 scale
0 6.27658 translate
7.65 0 translate
0 -0.1 translate
1 -0.105341 scale
newpath
0 0 moveto
(C) true charpath
0.8 0.8 2.4 setrgbcolor
fill
1 -9.49296 scale
0 0.1 translate
0 -1.71574 translate
1 -0.125925 scale
newpath
0 0 moveto
(A) true charpath
2.4 0.8 0.8 setrgbcolor
fill
1 -7.94125 scale
0 1.71574 translate
0 0.1 translate
1 1.66777 scale
newpath
0 0 moveto
(G) true charpath
1 0.7 0 setrgbcolor
fill
1 0.599603 scale
0 -0.1 translate
0 -3.49345 translate
1 -0.259496 scale
newpath
0 0 moveto
[truncated: 13,677,842 more chars]
