# Supplementary material for: Transposable elements drive the evolution of metazoan zinc finger genes
Source: Genome Res. 2023 Aug;33(8):1325–39. doi: 10.1101/gr.277966.123 (PMC10547256; doi:10.1101/gr.277966.123)
Supplement: Supplement 3 [file Supplemental_Data_3.tar.gz › supplementary_data_3/Homo_sapiens/Homo_sapiens_nonrep.fa]

>Homo_sapiens_nonrepetitive:975251003-975251467
GAGAAAGATCAACCTAATATCAAAATGGACAGAGATCAATAACCTAATAGAAAAATGGACCAATCTTAAACATTTGAAAAGGTACTTTTATTTGTTAGGGTACAAATCACAGAGTAGATAATTACATAGAGCCCATTTGTTTCTTCAGCAGGCGGCTTTCCATGTGGTCATTCAGAGACGTGGGATCCTTCCATATAGTGACCCAGTCTTCTCCTACAGCCTCATAGTCCTCTTCTGTGTCTTCTGCATCTGGACAGCAGATAAAAGAAGGGAGATAGTGGGGATTGCTCTTAAGAAGCTTTAATAGGCCACATCTAAAAGTAACATTCATCACTACTTCCAGGCACATTCCATTGTCTAGAACTCAGTCCGTTGGCCATAATGAATTCCAGGGAGACTAGGAAGAAAGTGAAGTGAATTTGATAAACATCTAGCCAATCTGCCACAATGCTTAACCTTCTTCA
>Homo_sapiens_nonrepetitive:226389823-226390928
TACAGTGTGAGCTAACGTGTATGCTCTGAAAAACACCCCGTTTTCCAGTATGTGAATGAGTATATTTGTACGGGGCCAGTACGGCAGACATAGCGGGTCGTTGGACCGAGCCCACCGAGAGTGGATCTGTGGGAAGCCACTGTGGCACCTTGCTGAGTCTGTTCACCCGTGCAGCTAGCTGGTGGCAGCCCTGGCAGATCCCGGCACACAGTCAGGCTCCACGCCTTACCCGAGCCAGTTGTGCCTCTAGATTACGCCTCGCTTAAAGTCCAGCGACCAAGATAGAAAAACAGCCCCACGACTGCAGTTTCTGCCAAAGCTAAATGTACGCTTACCTTGTGACCCCAGAAATTTCACTTCAAGAGGAATGAGTGCATACGTCCACCAAAGGCATGTGCAAGAATGTCCATAGCACGTTTATTCGTAGTAGTAAAAAACTGAGTGGCTAAATTGTGGTGTATCATACAGTGGATTTCTACAGAGAAATAGGAAGTTACGGATAAACGCAACAGCCTGAACGAATAGCAGCTACTGTTAACTTAGGCACAAAGAAGAGGGAGGTTCAAAATATAACTGCACAGCAAGTTGTTCTCCAGTATGAATCAGGAATCGATCCCATCTTTGCGCGTCGGGGTGCGTTCCTGTGACCGCCTTCCTGTGATCGTTCCTGTGATAGTCTTGGCTTACTTTTGACTCCATAATCCCCTTCCAAAAATCTATTCTAAGGATAGCCTCAGAGATGTGAGTAAGATTTGTGTACTAATCTTTGAGGTATTCAGACAGTGATTAAATAATGGCACATCCATACGTAGACTATCATGCAGACATTACACAGTATCTAAAGTTTTTATGATAACATCAGAAATGTTTATACCAGACTAATGACCTGTACCAGGACGGCCTATTAACTCCAAGACAGAGACAAGATCTGATTATGTTGCCCAATCTTATTTTGATATGTGTCTAGAAATATGTAAGGAGGCCAGACAATTCCAGTTCTGTGTGATGAGCTTAGGTTAGGATGGAAGGAAGCCATGGACACCCTGAGTGCAAGGCAGGAAAGCCAGGATAGAAGGCAGGATTCTCAAGGGCTGAAGGTAGGGAA
>Homo_sapiens_nonrepetitive:509764499-509765113
AACAGACTGGACAAATGAAATGACATATATATCCACAAGGGACATGTTTTTAAGGCAGTTGTGGAAGGAGGGCTTCCTGATGACTAAATTATATGTATGTTTCTGTATGTCTCATTTCATGGGAACTACCTCTACTTTCAAATGATCATTTCTTCCCAACATTTCAATCTATATATCACTTCTCTTTGTAATGAAAAGCATGTTACTTTTCTAACTTTTAGCCTCATTAGACCCACTTATTTCTGTATAGTGGCACCAAAGAGATATTTTATAGAACACATAGTTCTGTTTCTTATGCCATTAAACACAGGAGGTTATTATTAAGAACAGTAATACTGAAAAAGTTTGTTGAGTGCATACTATATGCCAGACAAATGTGGTATAGCTTTTTACAATTACCATTCGATCCTTATAACAATTTTACAAAGTAAAACAGACGTCATTATCCCACAGGCAACACCATACTTAATAGTAAAACTGTAGCAGCATTCCCATTACAGCTTTTGTCATCCTTATATAGCACTGTTCTGAAATTTCTAGCTAATGAAGTATAAACAGCAGCATTATGGCTCAATATATATAATTCAGCAAAATTACCTTAAAGACCTGTTAGG
>Homo_sapiens_nonrepetitive:798618195-798618725
AATGCCCAGAAATGACAGAGATAATGCAATTGACAGACAAGGACTTGAAAACAACTAGAATTCAAGGAAGTTGATGCATACAAGAATGAAGAGATGAATAAAGATCCTACAGGAAATGTGAACACATTGAGTCAAGGTGGATGGCAACACTGAAAATGAGAAGCATTTTTCTAAACCGGAACAAAATGAGATAGAATGGATGAATCTAAGAAATAGCAAAAGCTTTCCTATCAAATGGCCTTGTTGAGTATGAAAGTTTCATGGGAAAATCAGAAAAAGTCAGTAAGAAAGTGGAAGCAAATTATACATTTTGAAGATCAAAGTAGAAAAAGCTAACATATTACATGACTTTTGCCATCATAGTTTTAAGACTAGGAGGCCAATATGATACAAGGTTATTAGTTAAACCAAGCTACATAGAAAGATCTCAAGATAGAAACGACATAATTGAATAATAGAAAGCCATCAACTTTCTAGAGATCATAAAAATGGCAGAGTTGATTCAAGAGAACTTGGGGAATGGCAACTGG
>Homo_sapiens_nonrepetitive:836334414-836339639
GTCTATTTCTGTGTAAATAAACTATTTCACACTTTTTCGTGTGTCTTACTTTTATAGATGCAAACTCTGGATACTCTAGATTTGTATAAACAAAACAGGTAGCTTTCCAGCTTTCTCATTTGCTTGTAAAAAGCAAGGTTTATGTAAATGACACAACACTTCAGCTGTTAAAAGCTATATCTAAAATTCATGGCCACTAATGCAATTTTAGACCATATTTATATCAAAAAGGAGAAACTGACATGAGCAAAGGATAAAGGGCATTCTGTTATTATAGTAAAGATCAAACGTTTGGTGCTAGAGAACTTGGTCTTTTCAATCCAATCAAGAGAATGCCTTGTGGAAAGGGCATTTCCCATGCCAAGGCACCCTGTGCTGCCTTTCCCCATGTGGCACATTCTACATACCTCTTGTCCTCCATCCAGGGCACAGAGTTTGGTGCTTTGCTTTTTGGCATCGACTAATACATTAAACATAGTGCAAACGGAAGCTGGAATGCGCAAGTCAGTTGTTTTGCTTGCCTTTTGTAGCTTGAGTTCAAATGCAGTTCTTGAGTAAGAAATTCTGCTATACAGCTCACCTGTTTTGTAAAAAGTGAAATCAACACTACAAGATGCTAGGAGTAAGCAGTGTGGCAGTGCTTGGGAGCTAAGGGGTGGGATGCTTTTCTTTTCAAGTGTCTCAATGAAAGATCAGTAGCTTCATGCAGTCACTCAGGCAGTATTGCCACCCAAATGAAGCTTTTTGTTATATCTAGAGTACCACTTAATTGTCTGAATTAATTGTCTGAATTTCCAAGTAGAAAAATCACACACTTGTATGCATTTAAGCAGAATATATCCTCTATGTGAGGTCTTGGTAATCAATGTACAACAGACAATGTGTAATTCTTTTATGTCACTTACATTCTCTTTCAAAAACCTAAAATTGCAGGCAGGTTTTTGAAAGGAACTGCATCATGAGCAATTTGGAATTGGTTTTGCTGAAGTATCCTATGAAAATCCACAGAATCGAGACATCAAACCTAATCCAGGGCCTTGCCTTAAGGGGCCACTGAACATTATTCTAAAGACAGATTTTTTCTTGGTTTCAAGATTTCAGAAATATCCAATTGGTCTAACCAGTGTTTGAACACTTTTCTAATATGTGGCTCCATATTGTCCTTGTATATATAATGAACAAGACCAATTAGGATGATAAAATGAAAGCACATTTGGAAGAATATGAAGCCTCATAACTTATTTCCAGTTAAGTGATAAAGAATGTAAGCAGATAGTTGGAACTCATCTGATGTGGACAGAAAATAGTTAGTAATCCCAGAACAACTGATGGTGCTGATCCTATTTTGAGTTTACTATGCCATTTCACAGCACACAGACACAGTACATAATGCATACAGAACATAACAGACCTTTTTCATACGTCTCAGGAGATATTACCTTGGGAATTTAAAGCATAGTATTCCCAGAGAGATAACAATAAGCCCTAAAGAAACCATTAATATGGTATAGATGTTACTGATTAAGGCAATAGTTGGGAGACCTGAAAAAAAGTATCCAGCCAATTTCATCAATTACATGGGTCCCCAGAATTTAATCAAGATAACCTAATACTCATTAAATGTTGGAATAGTGGTGCATAATGAAACCTTTGCTGTGACAATAATATATTAGGTACTTGATAAAAAGTGATATTTTTGGGTGCTGGCACATTAAGCAGCAATTTGAAAATACATGTCTACCTTTTGACACAGGCCTCTAGCATATCACTGGCCATTAGTTTAAGTCTTTGCTCTAAGTGGTGGGCAAATTCCTGTTCTGGCCAGTGCAGATCAAAGACAAACATTTGCAGTGCATCAAGCTTCCAAAAAAGGTCTTCTGATGTTGCTGAGCCATTATGAACTCCCCGTTAATTAGGTATACCATTAATCAGTGAAAAAAATACCATATAAAGTCTCTAATGCCTTCTAATTGTTCCTCTACAATTCTTAATAAGGCAGGGCAAGGTAGGGTTTCATACAAAGAGGTAAAATGGATATGTATACTTTACTAAGGAAGTTATATTGTGTACATAAGAACAAACATTGTAACTGTTCTTTACCAATCTCTAGGATAAAGATTCTTGCAAATCCCCAAAATTATGTTTTATGCAAGAAAATCCTTATGTTAGTAACCAGTACCTTTGCCGTTATTCATGCATATGTGCCTCTGTCACCATGGTGGTTTCTGTCTATCTACACGTGTGTAGAACATAGGGTCCTTGAATTTCTCAATTACAGGTAAAGATGAGACAGGAACTGGAAATAAAACGGGCTAGGTAGGGAAGTTATTAAAACCCAACTTAGTGCAAGGTATTGTCTGACAGAGAAATGACATTCAGGGTGCTCTGAAGATGGAGAAAAACAATGCGTTTCAGGTCCTTATATCTAACTGTGGAGCCAAGATTTGCTAAGCATTCACTATTATGGTAAAATTACTCTACAGGAGTGCTATCACCCCATGTATGAAGATAACTTATAGAAGAGTTACAGTAACTTATAGAAGTTACCTTCTAGAAGGTAACTTATAGAAGAGTACATATAATATTTTGGCAAATGGTTATTACTTTCCATTATGCAAGTACATAGGCTAATACAGAAACAAGTACATTAAAACATATTGAAATTTAACCATAAAAACTGTATGATTCATTTGTTCTCAGCTTTCCCACAATTGCTTCACATATACTTTATTACAACAGCACAGGGGACCACATTGTTTCGCTAAATATATCTTTATGAGCTAGCTTAGAAAAAAAGGCACCTCTTGCTCTTGACTAATGAAAAGCTTACTCAGCGTCAAAGCTCTATCACAAACCTACACAGTAATTCCTCCTGATCTCCTTGTCTAGCCAAAATGCCCTCAGACTTAAGTTCTCTAGGGACCAATCATAGCAAAGCACTGAACACTCCCGTAGCACTTTACTCACTTAAATCTCTTCACCGTAATATTCAGTGCCTCAAATGCACCATTAAATAAGAGAACTAGACAACACCATTCTGATACTACAGTGAAAGTGTTGAAAAAAACACATATATATCATACTTCACATCCACAGTGTACAGCTTGGTAGATTAGAGGAACTGAGTTTTAAGAATAACTGAATACAATTGGCAAAGAAGCAAATCTGCGAAATGTAACTATTTGGAATGTATATATTCTTTAACAACACAATGACAAGGAAAAATGGTAAAGGCAATACATGGCAATCTTCATAGAGAATATTATGGTAAGATTCTTGACAATAAATGTGTTTAATTGGGAATGTAATTAAGATAACAAGTGTTTGTTATAATTAAGGCTTTCTCTGGAGTTGGTACATATAACCTGCAATTTATTCATGGCCTATTCCTAAAGGTATTATTAACAGATTAAAGAATTCGAATGTGAGTAGTAGACTCTGAGATAATTTCCTAAAAATGCCAGCAGGAAACTTAACTTGCTGGCATTCGATGAGCAATCCTTGCATGATTTATGCATTGGTAGGCAGGGATGTATCTTCAAAACCATGGTTTAATCAACTTCAAAAAACAAATGGCAATAACATCATAACATTATGAGTAATTCTGGACACTCTGACAAAGAACCTAATGTTGATAACCTTGGTAGGTAAAGATAATGGTGATCAACAATGGTGAAAGCACAATCACTTTACTTACAAAGCCCCAATTTGTCATTATTCCTGTCCTGAAGCCCTCAATAAGGGATTCAGAGTTTGTACAAATCCCAAAGTTAATAAAAGATAGGATAATGCCCATGATAGTGTTCTTGGCTAAAATCAAGCGTTAAATAGATGAGAAATTAGGAAGAAAAGGAGTTAAATTATAAAACACACTTAGAAAGGTTCATTATAGTTTGTAGGCAATTTTCTGAGCACACACAGACACCACTTTACACACTCTAATGACCAAAAGCATTTCATAATATCCTAGTGAGTATTATGAATGCAGTTATGATGTTAAACTTGGAGAAATATTGCCAAATTACTTTGCAAGTTATTCTCTTTCTTGGTGTGCATACCTGACTGGGTGTGGATTTGCAGTTGGTGGTGGGATAGGTAGAAAAGTAGCAAGTTCTTAAACACAACGTTCTATGACAGCAGAACAAATTAATGATAGGAGTGAGGAATTTGTAGTCAAACCCTCTGTCACTTATTTGCTGTGAGATATTGGGTAAGTTTGGTTTCTTAGTTTCTTTATGACTTTTGGCACTGTACTGGAAACAGTAAAATCTCAATAAATGGAAATTATTCTTTCTAGTTGATTTCATATGAGATCTTGGGCAAAGCAGGTAACTGCCCTAGTACTATTACTTGGTTCTGATTGCTGTGAGGGAGTAGTAGTAATTATCATTTACTGGGTGCCTAGGATATGCCAATAGTACTAATAATTTACTGAGAGCCTAGGATATGCCAAAACATCTTTCATTTAGGTGTCATAATTGTTTTAGAGTTGAGGAAAAAACTCAGGCTAAGAAGGATTTACAATTAATAAGCTAAGATCTAAATTCAGAACTGATCAATTTAAAAGCCCATTCCTGTTCACTTCAGTGGTTCTTAGTTGCTGATTCTGCAATAGGCAAGCTCATCATGATGTGAAGTTAATAAATATGGTTTTTGATGATACAAGATGTACCAACTATTCCTGGTTTTGGCAATGAAAGGGCCTGCAATGATGCGAAACCATTCTTCCAAAGGTTTTCTACTTGCACAAGATAAGTCATCTGGGCAGTAATAAAGCTGGAGCTAAGAATCCTCAAAATGCTTTGTATACATAAGGAGAACTCTGATTATTTTACTTAGGGTACAATGTCACCAAATGATTTACTTAGGGTAGAATGCCACCAAATTATTCCTGTCCCACAGATTATATATGAACTACATTAAACTATATTCATCACAGATATGCTAAGCTTAGCTTACTAGTCAACCAACGATGACAAATGCCATGCAGTCTAAACACATCTGCGCAGAACACAGCCCAGGCCATGCACCAGCTAACACACCACCAGGAAATAAGTGAGGAATACACACGTGGACTCATATAAAGAAGGCATCCACGAAGCAGTAGAAATGTTAGGAATCTGTGGAAGATTAAGAGGCAGACTTGGAACTTTTGGAAGAGCTACATTGGGAAGACTGTTGGCGATATTCTGGGAAGGGACCACCATAAGCGATAACTACAGATG
>Homo_sapiens_nonrepetitive:730100835-730101728
GAGGCACAGAATACAGCAAGCGTGTGATTACAAGGCCATAAGCAAGAACAAAAAGGAAGCACAGGGATCATGAAGCAGAAGACTACAGAAATTTGGTCCCTAAATGACACAGTAGAGCTTCAGCAATCCATACTGCTGGGTAGATTATGTGGGAAGAAATACAAAAATATTCCTATATGATATGCTCAATCTCCTCTACTTTCCACATCCAGTCCTCAACTCCTGTAAATTCTCCTTTCTCAAAGTCAGTGTTGTTCTATACATGCATCATATTGGTTTAAACTCAGGCTATAGCTATTACAACTTTCTGTTCTTCCTGCCTGTAATAACAGACACCACCCAATCCACACTCATCATCTCACTAGTGTCTCTCAATTATTTTCAGTAGGAAGTCCAACATTATTATAATGACACATAAGACCATTAAACTGTCCTTTGCCTACCTCTCCAGTTTCATAGACATCAAAATGCTCCCCAACTTCGCACTTCAGTGTATCATCCTGGCCTCTTCATGCCTTTATGCATCCGTGCAGACTACTTGTTCAGCCTAGAATGCCTTGATTGTCACTCCCCTACACCTCGTCCTTATTTACTATTCTGGACAGAAAAGTCTTCCTTGATGCTGTACTTTACAATTATCAATACTACATGTTCTATCAGCACACTCAGGCTTAACATTACCATTGGCATTATTATGACTACCTGTTTGTTGTCTATCTTTACCAGCTGGTTCTTTGGAACACACAATGCAACCGCTGGCATATAAAGTGATTGGAATCATATATATTATCAATTAACTATATCAATAACTACATTTAAATTCTTACTAATTTCCCAGAGTAATTTAACACCTTCATGCAACAGTGTAGACAGCACACGTATCATTTTACCCT
>Homo_sapiens_nonrepetitive:595179709-595180046
TCTTATTAAATACCGTGAAAAAAGATGAATTTGGGGGTTCTTAATGACAACTTGAAATATGGTACAATTAAAGATAGGAGTGGGATGTACTTGAGTTTGAAACGAACTAAATAGAAATATTGATGGGAGATGTGTGCTACAGAGACAGACTTAGCAACTGAAATGTTTTTGGATGAAGTGCTTTCCCCAGCAGGGAAGTGAATCTAACTAATCCTAGGTAATGTAATGAAGTAGGCAAATGACTCTTCTAGTGAAAAGAACCAAAATGTACAATGTCTCAAACCATGAACAGACCAACATAACTCTAAGTTAGTGGGTGAAGCTGGAGGTGATTCTG
>Homo_sapiens_nonrepetitive:307036286-307036956
GCCAGAAGGTAGAGAGCACCATGAAAGTACAGCCTGTGAGGCCGGACTGCTGAGGGGCAGACTTCATGCCAATGGAGGGACAGACTTCAGGACCAGTCTGGATGGGCTAAGCTACCTTGGGCAGGAAGGAGCTGGGCCAGGCCAGGAGCCTGAGGTTCTCCTTTGGCCAACCCATCCCAGGCAGGGTCCTGTGTGGTGAGGGAGGTGTCGGGAGGTTAGCGGCTCTACAGCTGCCAGGCTTGTGGCCACTACCAGTTGAGCGTGGGGCCCCTAGTCTAGTCCTTCACTGGGGAAAGCTAGGGCTTGGGCTTTCACTGCAGTATCTTCAGACAGGTCGGGATGAGGGATGAGGCCTTGCCCTTGGGGGGATGCCCGTCCTCTGTGGCATCGAGGAGCTGCTGCAGGTAACAGGAGGTGAAGCAGCACGTGGCCCGTGGCTTGCATGCTGAAAAGGGCCCAGTGGAGAGCTTCCCTGGGTGGAATGAGAGGGCACGCAAGTCAAAACCACGAAGTAGTCAAAAACAAGTAAGAATAAAACATAAGTGTACACCTCCCTACAACCCATTATTCCCATGTTGGCCTGGAAGGGATTGGTTCATTTGAATACCACTGAGGTGGTAGCACTAAAAGCATTTCATCAATTCTAGAGCAATGTGCAAATAGGAACAGA
>Homo_sapiens_nonrepetitive:341696282-341697200
TGTTATTATGACAGATTTGATGGCCTGCCTCACTCCACCATCAATCCACACAGGGGAGTCAGAAGTGCCTCCACTCCTGCCTCAGAAAGATCCATCACGACTCAACCTCAGCCCCAAGGGAGCCAAGAGCCCCGAGGACCGATACTGAAAAGGAACTGCTGGAAGAGACAGGCAAAACTAGATTCATATATAACATGCACTGGTGCATATCTTCCCACACTTTTCTGGAACTAAAAACATGATTCTGTCAAGCCCTGCTGTATACCAACAGCAAACAAGTGGAAACATATCCCAAGCAGTCTTCGCCACCATCAGGCAGGAAAGACATCATGACCAAGAAGCCATAATGTTGTTGGAGATGTGATGAAAACAATTCGCAATTACGACTCAACCATACACAGTGGTGGCAAGGCTTATCTGCTACAAAGAAGACATGTTTTAGACAAATACTCATGTGTATAGGCACAACACTCAAGGACTGTATTTGTGACTAATCGAAAGTATAAAGCATTCCAATAAAGAGCTATGCTGTTGACTGCTAAATGTAATAGTCTGATCAAGATGAGTAGATGAGCTGAAACTGAAGGTGGTCACCACTGATGAGACTCGAATTAGTGACTGAAGATCAAGTGAAAGAAATCTCTGAAATAGCAGAGCACAAATTTGATGGATTAGAAACAGTTACTAAATCCAGGAGACCCAAGAATCAGTTTCAAGAGTCACACTAATTATACAAATTGGGGGATTAAAATACCCCAAGCAGTAGAGAGACCTGAACCTAGGTTCAATCTGATTTAAAAGAAGAGTCTCAGATCTGTATTAAAATTCCAGAACTCCCCTAAATTATCACCACCAAAAAAATCCCTACTTATTTTATTAGGTTAGAAAATTCAATGATACGTAAAACTATGAAAGGGA
>Homo_sapiens_nonrepetitive:523709716-523710686
TTTTCAAAGCTGCCATATGATACAGCAACAATACCCAATTGGTATTTCACTCAAAAACCTAGAAACAAATGTTGACAGTAGCTTTATTCGTAACTGCTAAAATTCAGTAAGATTAATAGATTAACTGTGGTGCTTTCATACAATAATATGAGCTATTGACCTTAAATGCATCTTACTAAGTGCAACAAGCTAAACTGAAAAGACAGACGAGTGATTGGCCAGGAGTTCCCTCTCAGAAAGGAGTGAAGTAAGAATGAATAGGAGAAGCACAAGGAAATTCTAGGGCAGTGACACTATTTTGTAAGATATTGTAATGGCAGATGTAAGCCATACGATTTACTAATGTAAACCATGGACTACAGTTAAGCAATGTATCAATATAGGTGTGCCAATTGTCATAATTGTGCCACACTAATACAATAGAACAAGAAAAAGAAGTCCATCAGACAATTGCCAATGGTTAAATAAAGCTGGTTGATGATTACAACATTTTCTTGAATAAGCAGGGTGTTGCTCAAGACTTAGTTCCAGCACATAAAAAAGGTTAACTCAAAGTTTGACTTCTCACCATTAATGACTAGTTTTCAAGATTACCTTAGATTTATATTTTATCTCCTAGTCTTCCCACTAGCATCGTTTTTTTCACTGCTTCAACCTTGTATCAAAAAAACACTTTCCTTGTTTTGATTTTGATCCAACATGCCTGCATATTCATCCCCTTCCTAAATCTAAGTCCCTTTGCAATAGCTCCAGCCATAAAGAAATGGTGCTTCTTTCCCTCCTACTGAATTTGGTCTGGGAAGTGGTGGTATGCTATTTATGAGCCTTGGCTTTTAAAGGTTTTGAATCCTTCTACTCCCTCTTTTAAAACACTGGGCTCTGAAATAATGAACAGCTAAAAACTCTGTATAAACTAGTATGGCGATCCTTAAAAAGGTGGGAAACAATGGATGCGGGGAACATCAGACAT
>Homo_sapiens_nonrepetitive:1203483089-1203483671
TTTTCAAATTTTATGTCTAACACAGTGTGCTAAATACAACTGAGTTTCATAAGCCATTTTTCCCACTTCTGTACATGGCACTGGTCTCAACCTGTATCATGCATAAGAATTACCTATCCTGAAGGGAGGTCATGCCTTGGCATCTTACTTAGCGAATCAGTGCTATACAGAAAGTATGAGAGACTGGTTCATATCAAAGAATATTGTGAAACTCTACACTATATTTGTGAAGATATAGAAAACCCGTTTTATGGCACTACTAAGCTTCATTATTAGTAGATGGAGTTTTTTTAAAGGGTTTAGGACTGTTACTTCATAGTTTATCCGGGGCAGAGAACAACAGCGGGTTACTCTCAAACCTGCTCTGGAGTTTCAGACTAGCAGCTGACATTTTTGGGGACCTTTCTTTAAGCTTGACATTGTAAACACTTTGTATGTATTAACCGATGAGTAGGTATCCTTATCTTACGGAAGAGGAAGCTGAAGCACAGACAGGGTTAGTGACTTACCTAAGGTCACAGTGCTGGAAGGTAGCATGTGGGTTTCTGCTATATTACCCTCTCTAGTTTTCAGTATTCATAT
>Homo_sapiens_nonrepetitive:940715602-940716039
TGGTTTCCATAATCTTCCTATGTAGGCTGTAAAGTCAGTGTTCCCAGAAGAAACCAGGTGGTGCATAGGCATGAGGGTAATTTAAATAGGGTCTAATAAAGGGACTATTTAGAAAGGTGTAGACAAGGTGAGACATCCACAAGGACTCATGCCAGACTTTGGAGGTTGTAACCACCAAGAGACATCCCTGAGTCTTGTGTTTTTGGATACCTAGTCACAATCCTGTGATTTTGTTACCTGATCCAAGTCCTAGCATGGGTGGGCTGTGCCAGCTCACTTTTTAGTGATCCACAGGGCATATACTCTCATCTGTTCAAAATCTTCCCAAGCTACTTTCTGTAATCACAGAGTTTGGCTTTCTTCCTTACCCTATAATTTTCTCTAAAGTCACTCCTTCAGGTTCTAGTTCTTAATATAGTAAACAGTGTAAGTTCTGA
>Homo_sapiens_nonrepetitive:1401962889-1401963554
GAAATGGTCTCTTGGCATGCATTGTTGGGTGGCCTTACCTGCTGCAACTCATGTGAGCAAATAACTGCTCTGGATCCTCTTTCCCGCTTGGAAAGCAATTTCCATTCTGAAGGCATCCAGAGGGAATTCTCCAGTGGGTTCCAGTCATGCATGGGGCTATCCACGGAGGTCTGTGTGCATTCCAGGCAATGCGTATGCAGTCCCAGCGGCATTGCCACAGAGAGTCTCTCGACTTGGGATGACTCTGCGTGTTGACAGTGTTCCAGTGTTGGATTCCGCTATGCCCTAGGCGTGGTGAAGCATTTCAGCTCCCTTAACTGGTTTGAAGTCTCAGCACGGCCAGGACAGGCATGTCACGCTGAAGGGCACACAGTTGGCTTAGGAAAGCTGAAAAGGTTGGTAGTTCTACGGCTTGCAGTTCACTTAGCAGAAACGTGCTTGTGGACCCCGTGGTGTTGAGACAGTGTTGACTTATAGGCACTGTGGTATGTAGTAGTGAGGTCAAGTTGGCTGTGTGATAGGATGTTGCCTCAGAGGTCGGTGCAGGGAAGCCCTGTAGATGTGTCCAGTGCAAGAATGATGACAGGCGGTGTGTCCTGTCAACCTTGTCCTTAGGGGGTCAAGTGGAGATGTCCTCTTGGAATAGCAGCCATTAGCTAGGATGT
>Homo_sapiens_nonrepetitive:1436781597-1436782938
GAGAGTGAGCTGGATTACAATGCACACAGGCAGCAGGTCAGTGGAAAGGGAGTTTTTGGAATGGGGGCGGCACTGTGCAAGGGCGGAAAGGACACTTTTTGTTTGGACACTGTCATTTACTCTCTGTGAATCTTACTTCAATTCACATGGCTCCCAGAAGCACCACACTCCTCACTACCCTCTTCTGACCCTGCCAGTACCAGGATACTTCCCCCAGTAAAGCAACATCGTCGTCGAGGAACGCCACAGCACACCCTGCACCAGAGCCCCCCGAGCACCAGGGCTGCACATGCAGCTTTGACACTGATTTTGATGAGCAGCTCTCTGTCCCTGGGCCACCCCATAGCTCCTGAGCCCTCCTAACCCTGGTCCTTTTCAGTGAGATGCCACCTTTATCACATCACTGGGAGAACACAAGGAGGCACATTTCTAACAGTGCCCCAAGCAGCCATGACTTTGAGCTCTAGTCATGCCAGATTTTCAGGCTTCAGCCCTTCTTTAGACGTCGGCTCCTCCCAGGATGTGCACAAGGACGGTGTCCTGGTCACTTTGGGCCTCTGCATTTGCTGTTTCCTGCTGCCTCTGTGTCCACTGGTGTCCCTCTGGCCACAGCTGCTGCCACTGAGAGAGGAGACATCCTTTATGATTCCATCGCAAGCACAGGGCCCCTTAATTTCCAAAGTGGCGCAGAAACCAGCTTGTAAATTTTGATGAGACTATACAAAACTTTCAGGATCAAGTTTCACAACAGAGAGTTGTGATTTGATGTGATGGTCTCCTTGCCTAGCACTGGGCCTCTCTCAGGCCGTGGGCCTCACTTCGCAGTGTGAGAGCCTCATAAGCCGTCTGCAGTCCCTAGAATCCAGACTCCATGCCTGACACCCTGGTCCCAGGCTGATGGTGACAGCAGAAACGGTCACTGTCTTCAACAGAAATCCCGCCCACAGTGTCGGCTCCTCTCCTGACCCCAGTAGGGACGTGGCATCAGAATACAGGAATGTGAGATCAGCCTGCCTCCAAAAGCCAAGAGGGTCTTAGTTTTGAATGCTTGGTGTGCAGGACATTGACTGCACATTCCAGGTTGAATTTCCCACCTGCAGGCTCTGCTTGCCTATTTATAGAAGTGCCTCTAACACAGGGCAAAGATGGCGTTTCCCCAGCCTCAGATTGCCTGTTATCTAAGCTTCGTAAAGGCACACACACAGCTTCTCAAGCACCAGCAACTGTATGCAAGCCCAGGACAGTGCCAATCCAGTGGAAAACACAGGAATGCTTCTTGGTGCCTGGGAAGAACCAAGTCTGCAGAGCAGATGCTCACTCAAACACGAACCACATGTAACA
>Homo_sapiens_nonrepetitive:1052978394-1052978877
GGGAGTCAGCCCCCAGCTGTCATGCCTGGAACCCCTGATCTTGCTTACTGCCAAGCCCAGGGAGGGCTGTCACTTCCCTGGGAAGGGTCCTCCACGCTGAGGACATCCTGAGAGTGCCGACTGATTCAACAAACTGGAGGAGGGAACCTGGGCAGGAGGCCTCGGGAGGGCCTGAGTGGCAGCAGACTGTAGGCACAGGGATGGAGAGAGGATGCTGTGTGTGGGCAGGTCAGCGAGGAAGGTTGGTGAGGCCTGTGGGTCTAGGACAAGGAAGAGTCAAAGATGACTTGAGGGTTTCTGGGGGCACAAAAGGGAGGATGGTGAGGCCATCAGGGATGGGGCAAGCTGTAGAGGGTGCTGTGAGGGGCTTTGGCAGTGGAGACTTGAGCTTTCTGAGTCGAGAAGGGCCGCAAGGGGTACCGACCTGGGCCGGGCTCCAGCACCTGATTCCTGTAGGGGCTATGAAGGCCTGAGGTGAGGATC
>Homo_sapiens_nonrepetitive:1585418952-1585420844
CAAGAATGTTTTATTGGTAAGTGGAAAGAAGCATAGATCAATGGACCAGAATAGAGAATCTAGAAAGAGATCTACAAACATATGGTTAATTCAACTTTGACAAATGTCCAAAGGCAATTCAGTGAGAAAAGAATAGTCTTCAATAGTTGGTGCTGAACAATTGGGGTCTAATTTTTCAGTGTATGTAAATATGACTCATGCTTCCCACACTTACTAGGAAATTTCTCTTTGGTTTGGCAAACATTTCTTGTATTTGATAACAAAACTCCACCAAAATTAGTAACTTTTCCTCCTCAAAAAACACTCACACTGGACTTATAGCTAGAATATATGCAGAATTCATACCAATAGACAAAAAGACAACCTATTAAAATAAGCGAATGATTTGAACAGACAATTCATCAAAGAAAACATATGCATGGCAAGTAACTACACAAAATGATGCTCATCATTATTAGCTGCACTAACCTTGACGGTAAAAACTACTGAACAGCAAGTGCTAGCAAGGAGCAGAGCAGAGTGGCTGGAACTGATTGTTCATTGGTTGGAGTAACCTTACCAGCAGGGTTTAAAGGGACCTTACTGGAATCTACTTAAGAAAGCCATGGCAACATCCCCCGATGGCAGCATCTGTGAGGCTCTTAAAGGTAGGAAGAGAATCTGAGTAACCTTAGCTACAGATAAAGGAGCATGGGGTTAATGAAGGGGCAGAAGTATTTGACCTTGTCAGCCTCTGGGGTAAGGAAAAGACTCCTGGATATGTTGAGATTGCTGGTAGTGCTAAGGACATTAGTAGAGTTTAACAGGGTCTTCAGCTACAGAGGGGCTGGAGTGAAGCTGAATACAGCACCCACCCCAAAAATTGTACATGCCCCTCATACAGTGAAGACCATATGGGTATAGCCCACCAGCAAAGGGTGAAGCTGTCTGGAATCACAGCTAAACCACTTTTGCCTTTGTTATCCTTCTTCCCTGCTCCCAACTGGTGGGAGCTAGAGTTTAGACTCAGATAAAAGATTCCCACACCCACTATGATCTGTGCGCTATCCTTGGTACATCCTCAGTATCTTAGAGATACTGGAGAAAATAATATGGACCCGTGAATTGAATTTGAGATTACAAGATTGGGGCCTAAATGCCAAAATAAGACTGGGCTAAAGTGTCATTAAGCACTGTGTTACCCATTGGCAAGGAGGGACTCAACATTGTATACTAATTCATGTGTAAATTATACAAGCTTAGATTCCCCAATACATGGTTAGCTACACTAGTGGATATTTTTAGCTATTAGAATAATCTAAGTTAATCACAAAAGCTATGTACATTGAAAATCCCATTAGCTGAAACTTTAATTTCAGAAATTGGGCTAACGAAACAGAGCAAGCTATTTCTCAGAGGCAACTAGATTGCATAGACCCACGATATTCATTATCATTCCCCAACAGAATTAACAGGACAGATGGCCCCAGGGCTACGCTTCCTAGAGTGGGTTTTTTGCTCATATACCGGGACCAAAACACTATCTCGCTATGTCCAGCTAGTTAGTAAAGTCATCTATACAGGCTGCAGATGATGCAAATAATTGCTAGGTTATGACCCTGATGTCATAAGAATTCCCTTAAGTAAAAAACAATTCAAAGCAGTCCTGCTCCTACCTCTAGACCCTCAGGATAGCACTCTCTGATTATGCGGGCTGTATAGAACATGGCCTTCCTGCTGACAAACTACTTCAGTTCTTATCTCATATTCCTGTAGCTATGCCTACAAAGGTAGTTCACACCCCCATACCTAACGCTTTAATGCTTTTTACCGATGGCTCCTGTCTGGTGGGAACCACATAACTCCCTCACTCTATCTGGATTTACTAGCACTCAAAGAGCTGAGGTTGGAGC
>Homo_sapiens_nonrepetitive:47522237-47524883
ATGGAAGCAGGCCAGAAAGTGAAACCAGAAGGAAGTGAAATAGACTATACCATCACTATGATAAATGAATATGAGTAACTATTCAACAAACTATTTCAACAATATATCTCCACAACAAATCTTGAATTGTATTAAATACATTGTTGATAGTAGTGTGTAGTAGTGACTATGAAACTATTTTGTGTATATTGTAGGATTAAGCTAATGAGTAAAATTAATAATGTTGGCAACCAAAATTCAAAGGGAAATATAATGTTGAATGAAAGCAGTGAATAACCCTCTGTGTTGGATTAACATTTGGGGTGTTAACATGAAATTATGATGGAAAGAATAATCCATATTCTGTCTGCTAAAATGAGCTAGGAATAATGACACCCCAATAGCAATGAATACATCTAGTTTCTAGATCTTACTTTCCAAATACCATTCCTTACTGAAAGGACTAGAGCTGTTTGGAAAAGCTGACTTCAGGGGTGTTGTTAGAAAAGTAAAAGGAGCATGGAATTTGGAATGTGTTAATACCGGAACCTGATATTTATTTACATGCGGTTTCATCTCTTCATAACTGACCACAAATGACCAACACAAAATGGCTTTCTAATATTGATTCATATATTAGCCTCCCCACCAAGTTTAAACTCTTACAAAAGCTAATGTACCTAACATGGTGCTTTACATATATTGCACATTCAATAAATTTTGTTTCCATCAAGACAACCAATAATCCTCCCCATGATCTCAGTATAGCTGCCTTTACGTAGGTTTAGGAGGCTATCAATCTAATTACAACATTTCATTCTAAGAATAAAAGTATACTTTCCTTATATTGTATCACCCGTACTAGAAATACTACCACTCTAAAAGATAATAGCATTCATATATATTTCAACAAAATATTTGGGTGTGAGGAGACATTTCTCATGCCTGACTAATCACTCGGACCCTAGGTTGTGGGAATCTATAGTTGCCTCTCAGGGGAGCTCTTCATATTTCCTAATTCTTACTTTCACCTTTCCATGCATGAATCCAGATCTGATTTCAGCTCCCACTGTCTCTCCATTTGTTGATGTATTAATCAATTCAGAAAGTATTTTTGAGCACCTAACATGTGTCAGGCATTCTGTTACATATTAAAGATACAGAGTGGAAAACAGAGATACAGTCTCATAGAGTTTATAGTAAATCTGGAGATATAGGTAACTATAGAGACGACTATAATACGGTATGGTAAGAGCTTGTGATAATAAAAGTATGTGAAACACATCAAAGAGGCAATATCCCAAACATTTGTCCTAAACAAATAGAAAGCCACTGGAGGACTTTAACTTGACTGTCTGCATGCTGGAAGGGAGCAAGAAATCCAAGGAAAATTTCCCATGGGGCCAAATAACACAGAGAGCACTACTTTTGTCAGGTGCTAAGAGCATTATATTGATCATCTCAATTCCCACAAATAGAAATAAGTACTTTTTTTATCCCCTGTTCTTGCCCAGCATAGATAAGTAATGTAACTAATGGAACAGACTTGTCTTGAACCCTGCCATATATTATTACTGAAATCTCTTCCTGCAAAACTCTCTATTCATACATGCTTAGTTTTTAAAGATTGTTCCCATGAACAAAGTTTTTATCTCATGTTACATGAGCGTCAGTGAGAACCTTCATTCTACCAGAGAAAAAAATCCCTGGGAAATAACCTAAAAACAAGACCCTTTAATTAGAACATTAAATTCCAAACTTTTCAGCAACTGCCTGATTGATTCTTTTGCACCTCCTTTACTCAGGTAATTTGACTTGTCTCCAATGTGAGATTATGTTCTCTCATATTTTGACCTCAGTGTGGAAAATTATGTGGAACCACTTCCTCAGAAGTCGGAGGCACTGTATTTATGGTCAGTTTCACTACTTATTCCTCATACTTGTTTCTCTTTATCAGGACTATTGCCACCTATGATTTAGCATATATTGGCTTGTGCTGGAAGGCATTACATCTCATTGTGTCTATCTTACCACAGAATGTTGAATCTCATTTCAGTGAAACTTCCTAATCTTGCTTTATCAACAAATGTCTGTTTTCTTATTCCAGATCTACGTCAATCCTATCTATATTTCAGGGCCAAATTTCATTTCTATCTTCTGAACTTTACCAATTAGAATAAGCTTTGGTATGACCAATACTATAAATTGATGACAGAGTATCCTATCATATCTCTGCAAGTACAATGTTGAGAAATTCTAGCAAAAGCTTAGCTACTGCAAAGGAATGCAAGGTAAATAAAGGACAATATAGATTGACGTGGTAGCAGATGTGACAGCAAAATTGTATTCTGTATGTTCCATGTTTTATATTCTATTGTATCCCATTATATAATCCATGGAAAGTTAGGTTAAACAGACTATACCATTTTAATGATAGAGAATTGACTTCTTATTTCAATATTCAACAAATTTTTTCTAACTAAGAAACCACGTATCCATCTTTGAACAATCAAAACTGGTGAATTATGAGCCAGAATTGCATTAATTTTTGAACTTCATAGGTTGTTCAATCTATTGGTGTTCACAAGGTCTTACAGGCATTATAGTTAAATTATGATATGGTTGGATGTTTGTATCCCCAATGTTAGAGATAGGGGCTTGTGGGCC
>Homo_sapiens_nonrepetitive:395155117-395155550
GGCTCCGAGCCTGCTCTTCTATCCATTTCTGGTAGTAGTCTTTCACATTCTCTTTGTGTTTCCTTCCACTGCAATGGTAGGTTCTCACAGATGGAGAGTCGTGGGTGAGGTATGTATTGCAGAAGTCACAACAAAACTTAGGCATGTTGCTCTGTAGCCCGTTAACCACTCTCTTCCTGACATTGAAGCACTGCACATGCGCAGAGCAGCTAATAGTTCTTCCCTCTTTGGATTGTTGGTGTGTTTTGGGGGTACATAAGAACAGCCACCACCTTAAATACTTGTCCTTCCTTTTTGCTGGAAACATTTGTATTATTTATTCTAAACTATAATCACCCTAGTGATCTATGAAACACTTGCAATGCTCTTTTATTCCGACCCAAAACAAAAAATTGGACCATTGATTATGTTTCACCATTTAAGTGGCTATTGT
>Homo_sapiens_nonrepetitive:1462373005-1462373349
CATGCCATCCGCTAACTGAACTGGGCCCTGAGAAAGTCATTTCCTTTCCAACTCTTTTTAAACAAGTCTAATTATGATGTCAGAGAGAGTCTATTTGGTGCTAATGGCTGTTGTCACTCCCTTTTTAGTGGAGAAGTAGGCTTCAGGTCTTGGTGATCAAGTTGTGGCCACAATAGCTAGATATTGAACTTGATACTATTTTTATCATATTACTTTCATCGTAACCAGTTGATAGAGGTGATGCTGGTTTAAAAATATAGAGGAGGTATGTTTATTTGCCGTTATATTCATGTATGATTAAAACTGTTAAAAGATCAAGTCATTGGTATTAAAGGTAGTAAGAG
>Homo_sapiens_nonrepetitive:1493350263-1493350907
TGGGGAGAATGGACATGTTTACAATATTCCTTTCATTTACATCTTCAACTTCTTCATTAATGTCTGATAGTTCTCAAGATATAAATATCTAATTTGTATTGCAGATCTTTGTACAAAAAGTAACTGAGGTGACAGGTATGTTAAAAGGTAAGCCTTGGAGATAAGTCCTTTTATCTCCAAACATCTCCTGTTAGACATGCTGGCTATAAAAGATAGAGTAGGTAATTTAAGTAAAAACTCATGTTTTCGATGTTACTGCAGCTAATCTTTGTCAGCTACTTATCTCCTCGCATAAACTTTAACTTGGAAGCGATTCAGAATCACCGGGAGGCATTGTTAAAACTCATGCTAAGCATCATACTTGGAGCCTGTGACTTGGTAGTTCTGTGGTGGTAGGGGTCCCTAGGCATCAGATTTGAGAACCACTCTTCCATTTAGTGACATCGATTAGTCACATGGTTGTGTGACTATGGTCATTATCCTATCAATAACTCTGTCCTCCTATTATAGATTCCTCATAAAGTGGAATTTATTCACGTGATAGCCATTGTAGGTACCATGGGATTGTTTCTACATTTTAGCTATTGCTGCTACCTTTAATTGTAATTCTTTGGAGGATTACATTTCATCTTTGAGAAAAGGTA
>Homo_sapiens_nonrepetitive:668444457-668445221
GGTAATAATAAGTACAACAAAAACACTTTGGATAGTCCTAATGATAGATATGTGCACCTATATTAGGAAGAAAGCCTAGAAATAACTGGAGTTTAAATCTTACCTGACGATAGAAGAATGTTGATTTTCTAGGCCAATGGGACTGGGCATCTACCAGATGTCAGTCGCTGAACTAATGTTTAATAATAGGAAAGAAATCATTCAGAACATCTCCCATCAAGGATTTCATTATCTAATGTCACATGTGATTATGTGACCAAACATAAAGCAAAGAACAAATGCAGTGATTGGGATATAGACAGGTATTAAGAGAGCGCTTACTCCATCCCAGAGGGACTTAGAAAAAACTTCCTGGAGAAGATGAAAGATACATAAGGCACAAGAAGAACTAGATATCACTTGTCTTTACTTAACAGGTTGAATAATTCTGCACTGTTCACTATTCAAATGTTGCAAAATCTCTGGGTCAGATTAAAAAAGAATCTATGAAAAGGGAATAATTCTTGTTCTCTGTCACCAGAGTGGATGATGTGAAAATACTTAGGAAAGTGTACAGCATTGTATAACTGAACGTTATGATTATCATTTTACCTCTGGTATTCTTTTTTATCTACAGAAAAACCTGCAATAAATGTGCAGAGTGTTCTTTGCTTATCCATTTCAGAGGTGTAGTTTTCTAAAGATTATGAAATCATAGCCCCAGTAGAGGCTTTGCAGGAGGAAGGGTCTCTGGTTGTCCATTTCCCTGACTTCAGAGGAAGGAC
>Homo_sapiens_nonrepetitive:1776420330-1776420761
TTAAGTTGTATATAAACATATCAACCTAATAATTATCTCTCCCACATAGGGTTGAGACAGTTAGTTAAGCCATGATAATTTGAAAGGAAATAATCTATAAAAAGTTGTTTACCTTTTTAAACATTACTTCATATTGAATAGTATAAGAAATACTTATTTATGTACCACTCCTCATTTCCCCTGTATTCTTTAGATGTAATCATTATCCTGCATTCTGTATTTGGATATAAGGGGAAGACTCTATGCAACACCCATGATGGATTCCTCTTGGCCTTTGCTGTGAATACCATTATTGTGCCAGTTCTGACCGGTTTCATGCAGATGCAATTTCACAGCATCGTACCTCAGACACAAACAGTGTACTTCTTGCTCCCATCCCAGGGCTCTTTTATTGCTGTTGTGGCCATGAGACACTACAAGAACCTATTCAA
>Homo_sapiens_nonrepetitive:1647016771-1647017967
CTTACGGAAAAGCACCATTTGTAAGTGGCTAATATCTTAGTTTCTGTAAGATGTCGTAGCATATGTCATACATATTCAGTGCAAATTCATTGTTTGGGTTTGGCTGTTTATTGTAGTTTTCAAGTAAAAACCCCTTTGGAAGTTGACCAGTAGCATTTTGCCTGGCTTGTGGATGCTACTGAAGCAATATTAATGAAAATTGGATTTTTTATTGCCCTCTATTTTGCCCGTGAGATAAGGGTGTCAGAGATCTAAAACAATACAGTCTGATGTTAGAAGGGGTTCTAGGCTGGAAAACAGCCTAACTATTGAGATCCTGCACGTGACAGCAAATCCCCTTCTCTATAAGCCTCCTTAGAGTGCCATTGTGTCAAATCCAAATTGGAAATATGTCCTAGAATGCTAAAACTCAGTCAACAAATGTTAAAATGCACACACCTACCCCATGCATCACACCCCCAAACAACACACACTGAAGTAACATCACTAAGCTCCAGAAGCTCTATGTTTAAGGGTCCACAGTGTCATCATTTAAGGATTTTTCAAATAGACAAAATGAGGGCAAAGTGTAACACACACAGGCACGTACACATCCAGGAGGAATGTATATAGGAGTTTGAAGGATTTGGTCCATAGTAAAGATTTTCAAAATGGGCCTCTATATGGACTTATTCTCAGGAATTCACATATCCTCCTTTTGGAATGTCTGAAATCCAGTATGTTTTTATATCAAGGATAACATTTACTAATTAATCAAATTACATTCTGGACTAACTACAGCAATGTTTTTCAAGCTGTAGGTCATGATCCCCCAGTGAACTGTGGTTCATTAAGGGGTGAAGTTGGGTATATCCAGCTGTACGGTTGGTAGTAACAGTTAAGTATTCATATGCCTGGGTATGGATCATTGGATGGATGGTCAAACGTGTTTGAAAGCTATGAGTCAATAGATTCCTGTTCTCGACCTTCAGTGCACATTGGAATCACGCAGGGAGCTTCAAAAATAGGGTTCCCATCCCCAAATTGATTTGGGATGTACTCTGGGCTTGGAGCTTGCTTAAAGCTTCACAGGTGTGCAGCCAGGTTGGAGAATCCCAAAGAATTGAGCCTTGGGACCAAGTTCTGCCAAGTAATTTCAGTGTCTGCCTCTGAGTTTGAGTTTATTTAATTTGCCTTGGGGCCAAATCATCCCATAA
>Homo_sapiens_nonrepetitive:615400566-615401073
CTAATTCTATAATTAAGTGGATAGAATTTTGATAGAGAGGTGGGAAAATTTATAGATGTTAGTTTGAGAGGAAGGTGCTTGATATAATGTGATACTTAGGCTTTTGTGAGTCAACTTTTTTTGATATAGGTATAGACTTTTGTTTTGAAAGCACTCTTTATTAAAAAACGCCAGTTTTGAGAGAAATGTGAGTTGTAAGCAAATGCAAACTAATATGCTTGCTTTTAGATGTAACATGTTGTGGTCAACAATGCTGGGTCCTCCTTTTACCCTATACAACATTGATTTTTTAGAATTCTGAGGGATCGTTCCTTTGCTAGGATAAGTGATGAAGACTGGGGTAAGTTGTTTTTAGTATTTCTCTGGGGAACATACTTATCCATTTAGCCTTTTTAGTATTTAAAAACCTGCTTCTATCTACTTTTGCACTGTATACTGAAGACAATGAATAGTTAGAAGTAGCTGTTTAGAAGATAGGTTGTCAGCATTTTCTAGAGGTATTAACTC
>Homo_sapiens_nonrepetitive:76194983-76195512
ATCCTAAACAATGCCACACAGCAAAGAAGGGGTAGAACTAGCATTCTTCTAATTTCATATGCTATGCTTTTTCCACCATGAAGTTCAGGATTCTCCACTGGAACTACATTCCCTCATCCTCTGCCCTCTCTAATTCTCTTCTGCTTCATTAAGGAGTTCATAAGAGGCCCAGTTGCCTGTCTGAAGGCTATAACACAACCAACATGATTCTGGAGATTGCATGGCATCTTTAGCTGGAAATATTTTGTTATCGAGTAGAGGGTTTGTAAGACAGGTTATACAGAGGAGAACCCAAAAAGGTTTAGGTCTCTCAGCCTGATCAAATTGCCTTCCATCCCTTTCTTACAAGGAAGCAGAATGAAATTAAGCTTTATCTGCATTCATGGGGCAAGATGGCCAGAGGCTACACAGACTCCCAAGGTTTTCAGCCCAGTCCAGGTCCTTTGCTTTACAGCTGCCCAAGCGGCTGGTATCTGCTACATCACCAGCACATTTGCCAGCTGTAGCCTTGAAGACATTGTCATTGCAG
>Homo_sapiens_nonrepetitive:1488405686-1488412603
GCAGTAACCACTGGTCTGGGAGGCAGAAGAGCCTGGAATGACCAGGCCAAGATGAGAAAAGCAATGGTATCTGAAATGGGGGCTACCATTAGAATCTATTTAGAATCACGTCCTGCATGGGGACACGTCCTGCTGCAACTCATCCTCCATGTGACAGCTGCAGTGCTGTCCATCTCTTCAGGGATGAACTAGAGTTGGGGAGAGGTAGAAAGACAAGCAAGAGTCTGAGAAGGGCTTTCTTGACACTGGAGCTGGGATCTGACATTCTGGCCTTCTCCACAGCAGATGTGCAACTTGTGGTCTCCTTAGCCTTGTCTTGCCAGGTTCATCCTGGAGACAGCCACAAAGGTAGGGAGTGAGGATCCATTCTTACTGTAGGAATGATGATCTCTGTCATCATGCTGATGGCTGTAGCATCCCCAGAGGGACTCCACAGGCAGGGTAAACATGCTTGGTGCCCCTTGGTGCCCGAAAGAAGGAGCAAGAGTAGTCAACCAGGCCATGGAGACCAACGTGGTTGAAGGAGCAAGCAGCCGAGCACTGGATAGAGGGGATCTGTTGGCCAATGGCCGGGGTTCAAATCCCAGGGCCAGCTCTTACCAGCTGGGTGACCTCAGCAAGCCCATTAGCATCTTGAAGGCTCAGTTCATTATCCCCTGGGGCTATTGTGAGAAATGAAGATGCTCTTTCACATGCCAAACTGCAGGCACCCAGTGAATATCGGGTATATGGCCTGTATCAGGCAGGCAGGCATGGGAGCAAGTGGCCTTGCTGGGCTGGTAAAGCTCAAGCTGTTTCCTCCCTCCCTAAGTTGGGGTCCTCAAGGGTTCACATTCCCAGAGCTTTGTGTAGGTCAAACTTGAGTCCTGGCAGCCGAGTCGGGGACCCTCCCCTTCACAAACACTTCCAGGGAAGATGATTTCACAACTCCTCAGGGTGCGTTCTAGTCCACACAGCCCCCACCCTCCACGTGTGTTCCTGGGGTTGCACCCAAGTCCCGATGTCACAGTTGAGCCCTTTTCTATCTTCAGAGTAAAAGGGAGGTGAGCCCAGCATGGTCCATCACCCCCAGACTTTCTCCTCAACTTGTATGGGGTCCTGGTGCCTTCTCGAAATCTGATGAGTGCCTTAGACATACATTGTTCACTCATCAAATGTTGCAAGATTCCTTATCTTTTAGGAGGGGTCCCTATTATAAGTTGGTGGTTATGCTGGTGGCCTCTGGAGTTGAATTTCCTGGGTCCCCCAAATCTGCTTCTACTATTTTCTGGCTACAAGAACATAAACAAATCACAAACATCTTTAAACCTTGGTTTTCTGGCTGAGAATGTAGGTGGCACGATGCATGCATTTTCCTGCTGAACGTGTCAACAAGCAGAGCCGACTCGTGTGTTAGCAACACAGCCTGCCCAGGGAGAAGCTTGAATTGGAAACTTCATTTATACCTTGATGGGTCCAGCTTGATGACCTAGAGCTGGGATTTATTTGGCTTGTAGGCAACTTTAACCAAGGAGTAAGGGGCAAAGCAAAGACATTCTTCCCCAGCTGCAGGGACAGGCCTTGATAGACTGACATTCATTAATGTCCTTGTGTTTTCATAAGGTTAGGAGTTGGCTCTGGAAATGAGTGTTCCGTGGAGAAATGGAGGTTGTTCACAGGAAAGCCTTTCCCTTGAAGAGGGGCAAAGGTTGCTTCTTCTCAAGGGGCAGGTGGAATTTAGGTTTTAACTTTCTTTGCAAGATCCACCCCAACATTCAGATTTCAAGTCAAGCCGGGTATCCCAGTAGGAAATAACTAGGGCTTCCTCCCAAGAATTGGGGTTTGTAAGTCCTGAGGGCATGAGTCATAGGTTACCAGCCTCCTCTTGCCTGCAGGCTCTAGAACAGCACTGGACATAGAGAAGATGCTCAGTAATAGCTCTGCCTCACCCTGTCTTTCCCAGGCACTTCACAGCCTCTTGAGCTGCCAGCAGTAGGCTCTGTTAACAGGGACTGTTTCACATTGGCTCTGATGAGGGGTGATGCCCAGAGTGGGGTTCCCCAGATGCCGGGACGTGGACTCCTCTCAGATTATTTGATGATCGAGGGGCAGTTGCCCCAGAAACAAATAATTTCCTTAGATAACTGTCTTAGAAGTGATTACTCTTGGGAACAGAAGGAGGATACTGGTAACGGAAGAGACTTCTTTTCTCTCTGCAGATGCTTGAGAGAACTCTGGATTCTGAGATGTGTAATCAACTACCCCATTGAAAGTTTTAGCATTAAAAGTCTCGCATCCCAGGAAACCCCTGAGACCCAGGCAAAGCAAGACCATTGGGCTACCCTATGAGGGGTTGCCTGGGTGGTTCCAGTGTAGGGACCCAGTTGCCCACGTTGAGGCCGAAGGAGCAGGGGACTAGATAATAGGGTTGGCTGCTATTGGCTGGGAGGGGTTGGTGGCAACAACTCAGGGGCGATCACGACAGTGGCCAAAGGCAAGCCATTTCTGGGGCTCTGATTTTGAAAAGCCCTGACATCTGCCAACAAGCCCTGTCAGGACTAATCTCTCGGCCCCAAGCAGAGAGAATCCTTTCTGGAAGCCAGAAAGGGGCCTCAGGGGTGGTGGCTAGAGAGGCTGACCATGCTGACCTGAGCAACACCTCAGGGTCACAGGCAGCGGAGGCTGCTTCGTGGCTGGAGAAATGGCAGATGTGTCTGACACTCAGGTGAGGCCCCCAGAATGTCCCAGACACTGCTGGGGCGTTCGCTTGCATGGGGTGCTAAACACAGCCTGGTCCTGATGGGAGTTGGTGTCTCTGGAATTGGGCACAGAGGTTAAAGCAGAATATTAAGAAGAAAAAATTTACTCCACTTACTAAGAAGAGTCCTCAAGGGAGAAGAACATTGTCTCCAAGTCACCAACTTCCTCAAAAGGAAAATTCAGGAAAGGCTCTTCCCTCCAAGCCTTGGTGTAATGGGAAGCTCATAATTTACATATTATCACAGACATACCAAAGAAACGGAACACCATGACTGATATAAGACTTAGCGGCAACCAAGGAGAGATTATCTGGGCATCTCTGAGTCTCCAATTTGGGAAAAATTCCCTCTAAGCCTTTTAGTGTCCTATTATGCAAGTTGGAGTCGACTTGTCACAAATCATAGGTGTATAATCACAGCTATATGAGGGCACCTGGCGGCTCATTCTGGCTGCTGAGAGAAAGGCTGGCAGAGGTGCCGAGGGGGCCGTGGGGTGGCTCTCCCCACCTCTGATGACAGGGTTCCCATGGTTTTTGTCCTGGCTTTGTGGGGACCTGATTTTGCCAGGTGTGCCCTTGCAGGGCAGAGACTAGCTGTGCTTTGTCCACTTGTTGTGGGCTCTGCAGTGCCCATGCCCGGGCCTGGCATGAATAGATGTCCCATGAATGCTTCTAGAATCTTACTGAATGATTCCCGCAGACCCGTGCAGTGAAACACTTAAGTGACAGGCATCCACACTTCTGTTGGTAACAGCTCTCTTCCCGGCCACCTTAGAGTGAGGCCTGTGGAAGAAGACATGTGTCACTCTGGGTCCTGGGCCCTTCATCCAGACGGTTCCATGGATCCCAGGGCTGTCTCTATCTATCCAGAGCCCCAAAGCCACCTGCAGGCAAGCATGTTCCTTCCATCCGCTCATCCTGGTGGAGCACCTCATTGGCCAGTCGGTGTCCTCCACGAGACAGGCAAGGACCCTGCTTAGAAAACTGCCTCTTGAGGTGCACAAAGAAAGAGGTTGGTCTTTGCTTCTCAGAGGCAGAAGGTGAGGGGACTCAATTGCAAGTTACACAGAGAAGTGAACATTCACTTCCAAGATCTTCTGCTGTCCATTCCCACTTCCGTTGGTCCAGTATTCCACATTTGATTTGGGTGTCCTTTCTTCCCCCATACAGCTCAGGGACTTCTCACCCTCTCCCAGCTTCAGGGACAGGCCTTGATAGACTGACATTCATCAGCATGTCCCAGCCACCTGGCCACAGTGGTTGGCTAAGGGATGGGCACCAGACCCAATTGGGACCAATAAGACCCACAGGACTTTTGATGGGCACCTGGGAAGAAGATGCTTTCTTGATAATTTGTAGAAGCCACCTGGAGAAGGAACTGCTGGCTCTTCCAGGCAGTCAGAGCGTGAACCAGGGTTTGGCACATCTTTGAACCCTTTGCTGTGTTGGGCATGGCTGGCCTGGAGATGAAGCCCAGAAAGAATTCCAGAGCAGCAGCGACAGTGCCCCGCCTGAACCTCAGCTGGGGCTTCAAGACTGTTTGGTTCCATGGGACAGCCCATTCTCTTTAGTTTGTGCTAGTTTGGGTCTACTGTTCTGAAAGCTACAACTGAGAAGATGCTAGCTGATCTCACTAAAGAGGAATTTCCTTTCAGGTCACAGAGTCAGGACTGAGGCAGCCTGGGCTTGGGAGAAGGAGGACCAGGCAGTTGGTTGGTGACACTCATTCAGGAACCAATAGCTTTGTGCCCCAGGGACTGTGGGAAGGAGGACCTCAATGCAGACAGGGGAGCCGCAGGTCTGGTGCAGGGAGGGATGATCATGCCCAGGGCCCTCACTCCCAGCCTCGGCTGGAGGCTCCCTTCATAGAATTCCACCTGCCTGGTAAATGCAGAATGCAGTCCACTTAAAGAAATCAGAGCAGCTGCCACGTCAAAGCCGAAAAGATGTGTGGAGGTGGGTGGAGAGGAGGCGGGTAATTATGCAGGAAAAATAGTTTTCTTGATATTCTTCTGGAAATATGCGTGGAACAGAGGGAGCAGCAGGAGAGATGCCAGGCAAGGAGAAAATGTATGAATAGCAGAATGCATGGTGCCTCTCCAAAGGCAGACAGAGGCAGCGCTGCTTTGACCACAGCATCCTTTTGTGGGGAGCATCTGGGACTCCATGAGACACTTCCGCAGGGACTCTTCAATGTAGGACTTTATTCATGGGTCCATTACAGAATTTGCTGGGAATGATTGAGCCTTTCTATCCTGAGCAGAGCAGGGGCATGGGATCTCCCCATGCCACTTCTATGCCCCGTTAGGAATCTGCCCACAGAACCCATGTACTCTGCATGCCCAAGTGGCAGAGAGGCACCCCAAACTCTGAGAAGCAGCTCTGAGGTTGTGAACATTGAATGTAGATAATTATCCAGCTGTGAAGAAGCTGAACATTTCTTCGGGCTGTTTCTGACTCCCAGGTTACACATTGAGGGTATTGTCTGAGTAGCAGTTGGCTGCAGAGCTGGAAATGCAAACATATTTTCATTCCTCCCTCCTGGTGTACTCAGGATATTTCATGGCGAGAAAAAAAAGCACCGACAACCTGGAGGCAAAGTCAGTTGCTAATATTTCTAAATAGCTTTAAATCAAAGAAGAGGAATGTGACCACTTTAGTTAACTGTGCTGGGTTTGTGATGCGTTTTTCTCTATGGTTTAGGAAAGCAATTACCATGAAACAACCTACCTGTGCCTTCGTGTGATAAAATGTTCCCTCTAATAGGGCCAATATGCCCAGCAGTAGGTCTTTACAAGCACTCAATGTTTCTAGAAGCATTTTCACATGTGGGGCTCCTTGGTGTGCAGTGAGAGCCCATGACTCACTCCTTAAGGACCCGTCATAGTGCACAGGGTTCTTAATAGGAGATGGGTTCTTCCAAGGAGAGGCTGGTGTCCAGGCTGTGAGTGGAGGCTCTGCTGCCCTGGTTCTGCCCGGAGGCCCATGTGATGAGCCCAGGGTCCTGTCCAGACTTCCACCCTCACACTCTTGGTCACCCCATCTTGTCCTCCCACCCACTGAAGTCTCCTGTCTTCTCACCCACTCCCCAAGTGCTGTCCTCCACGCCCTGGAAAGCAGGGGCCATCTGTTACAGACACATCCTCAGCCTTCCATCTCCTGCTTTGCAGCTGTCCCCTGCTGGCCACAGCTTCCCCACATCTCCTGGGAGTTGCTGTCCCTTCTCCAGACCCCCCAGTATCCCTGGAAACCACTGCTCCTGTGCCTTTGAACAATCCCACCCCCTTCACACCCCCCGTCCCCACCGCCCCAGTTTTTGAGGCTCCTGCTTGCTGTTCTCCCTTCCCAGCCCTTGCTCTGGGGCTTGGCTCACTTTTTCTCTCCCCGCCCTTTTCTCAGCTCAGGGACCTCCCTTCATCTTGGGTAACTGTGATGGGTAAGAACGACCTATGTCATCGTCCAGATCACAAACTTCCTTGGTCCCTCTCCGGGTGCTGCCAGGTCCAGCCCTGTACAGTCTTGGCCTTTAGGGTGGCACCTCTGCCATACCTAGCGCCCTGTGTCTCCCTCACCCTTGGCCACCACAGAGGCCACTGGTCTGCAGCCCCAGGGATTTCTTTGTCCCTTCATTTCTGGCTGCATTCTGTGGCCATCCCATTGCCTCCCTCTCAGGCCCCTGAATCCCATGGTCTCCATCCGTCGCCCATGATGCTGCCGTCTAAGGCCTCTGCCTGATGGGGAGCTGTTGCTTGGTGACCCCACCAACCGATCCCAGTGGGAACCCCCGCCCCACAGCCTCTGGCTCCTCAACTCCCACCCCTAGCCTCCATCTCCAGTTTCTAGGTCACAGTGAGACGCCAGTGTAGGCCAGTAAATGTGCAAAACCAGAACTTCATTTCCCACCCCAAATGCTGTCCCTCTCCCCCAGATGCCGGCAGCTGGCAGGGGGCGTCCTCCGAGAGCCTCCGGAGAACAGCCCGCTTGGCTCTGCAAGTTTGCTGTGGGCGGTGAAAGTATCCGCTGACAAACCATCCAACGTCGGTTTGGAAGCCCAAGGTCCCATAAAAAGTGGGACGAAAAAAGACCCGTTGCGAAGGCTGCGCTACGCGTCCAGCCGCCCGCGCTCCAGCTCACTGTCCTTGGGTGGACCAAGAGGACGCACTCGGATCTGGAGTTCTCC
>Homo_sapiens_nonrepetitive:543542579-543543197
CAAAGAGCTCCTGCAAGCCGATGATGGCAGGCAGGCGCCCCATACAGAGCGGGGCAGGACGGACAGCCACCTCCCGCAAGAGCCCCGGGGCGGCCAGCACGGGAACACTGTGGGCACGTGGGCATCAAGAGAGCCCCCTGCACAATCCCACGAGGCGGCTTCGACACCTTCAGGCCAGCGGCCACCGGAGGCATCGCCCTCACAAGCAGCCAGCCGGGGTGTCACTGTCACCCCCCTGGAAACTCCCACAACATCCCTAAAGCACGTCTCTGGAATTCACCCAGAGGCGAGGGCCTCTGACCCCTGGGACACTCCCAGAACCCAGCAGGCTCACAGCAGGCGCAGCCGTGCAGTCCGCACCCAGGAGCCTCCACAGCAGCGGGAAGGATACATCCACGTGGCGAGTTCCACAACGGATGCCATTCATGGACAGAACGCACAGCTGAGGCGTTCAGCATAGCTGAGGCTCGAACCCCAAAACCCACCTCCTGCCTGATCTCACTCACATGGAGATCGAGGTCGGAACGAGGGTCACGGTGGGGGCGGTAGCTTCCGCTGCAGCGGGGATGTGGGGGGGGGTCTCCTGGGCTCTGGTGACTTTCTACACCCGGGCACAGG
>Homo_sapiens_nonrepetitive:1235218696-1235219339
CAGGGATTTAGGGATAATGGCACCTCTAATTTTGGGTCTTTGCTGCTTTCTCACGTACATCTGTGATGTACAGACTGTAGGCTTTACTGTTGTGTCCCAGCAGAACCTAGAACGGGACCTGGAAAACAGCAGACACTAATTATGGAGTTAAGTCGTGGGAATCACAGTAACAGAAATGGAGGTTGTAATGGGCTGATCTGTGTTCCTCCTAAACTCATATGCTGAAGCCCCAGCCCCTAGTTCCTCGAGGTTGTCTATTTGGCCACTTTTATCTATTTGGGCTGTTGGGGTAGGACCCTAATCCACCATGACTGGTATCCTTAAAAGAAGAGGAGACACCGGGGATGCATACACAGAGGAAAGACTAGGTGAGGATCCAGGGAGAAAATGGCCAACTGCAAGCCAAAGAAAGAGGCCTCAAGAGAAACCAAATCTGCCATTCCGGAAACTCAAACAGATGTGAATAAGTATCTGGGCTTCATTACAAAATAGTATTTACAAATTCTAAAGACTGCCAGTTGCTTTTGTAAGCTGAAATTCCTACTCGTTTTATTGGTTTCTTGCATATGCCCTCATTATATTGGCATTGTGTTATATTTGCAATAATTCACAATAGTTTTAATTTTGCTATTCTAGAATGCCA
>Homo_sapiens_nonrepetitive:793040964-793041848
ATGTAAGGTAAAACACTTGGTTCAGGTTTTGGAAAGCCTCTATATATTGATTGGGGTCATCAGAGAAGTTGCCTAGGTCCCCTGTTATCTGTCTAAGATCCTGCAAGGAAAAAGTAACCTGGACCCCAGTGGCACCAGGCCATCAGTATTTCCTTTAGGGGTAATAGTGAAGTCAAAGATTTTGGGGGTTGTAAAACTGGAGGAACTGGTGATGTGGCCAAAGAGGGTCCTGGACAGAGAGGACAGGAAGGGCTGGAGAATCAGAGAGCTTAATGTGAGCCTTCCCCAGGGGGTTGTTTCTCTGATTTTGGGGAATTGTCTACTGCAGGTTTGCCCTATATAACAGCTAAGAGGGCCAGGCCAATTTTACAATGTTGGCAAAGATCTGGATTATCTCCCAGGGCAATGAAGCCTTGCACATAAGGAACCTCGGACCATTTGACCTGTCTGCAGAAAATATCTAGTTGTCATAGAGTATTGAAATTAACACTTCTCTGAGGAGGCCAGTCCTCCCCATCCTGCAGTTGGTAAGTCAGCCATGCCTAAGTGTAAAAGAATATGATGTGCTTTTTCTTCAGAATGTGAGGGTCAAAGGAGTTCCAGTTTTTCAGAATGCACTTGAGAGGAGTGCAGACTGAAAATGATTTGTTACCCATCCCTGCGACCCAAGTTCTCTGGGTCCCAGCAACTGCCATAGGTGCTGTCCATGGATGCAAGCATGACCTTCACCCATGGATCCAGAGGAGCTAGTTGGCAGTAGTCATGCTTACCTAGTCCTCAATACCTGTGCGATGCTCTTGCTCTCAACTGGGGATTCCCTATTGGTCTGCTAGACCAATTGATCCAAAAGGCTCCCAAGATACCACAGGAGCCCAGGAGAGATT
>Homo_sapiens_nonrepetitive:695420772-695421257
ATAAGTTAGAGGATGATTGAAAATGATGAATTAATTGATGTTTTTGGTTTTATACAGGGCTTGAACTGCATAGACCTAATCTATTGTTGGGCTTAATTATTCGTCAGAAACTGAAGCGACAGCACAGTGCCTGTGCTAGTACTAGTCATATAGCTGAGACTCCTGAAAGTGCACCACCAATAGCATTGCCACCTCTACAGAAGAAGCCTGTATTACACAAGCAGAGAAATAAACCTCAGCAGAATCTTCAGGAAGACCTTCCAACAGCAGTTGAACCTTTAATGGAAGTCACCAAACAGGAGCCACCAAAACCTTTAAGATTTCTTCCTGGCGTGTTGATTGGCTGGGAGAATCAACCTACTACTCTGGAATTAGCAAATAAACCTCTTCCTGTGGATGATATACTTCAAAGCCTTTTGGGCACCACTGGTCAAGTATATGACCAGGCCCAGTCAGTGATGGAACAAAACACTGTTGACCAATGT
>Homo_sapiens_nonrepetitive:919975157-919975675
CCTGGGCAGTGAACAAAGGAGCTATTAATAGTTTTGCCTGGGCAGTAAGTATAAACTGGGACCTTCCTTGACCAATCAGTACATCTGGCTTTCCTAACTGCGGCCTTATTACTTGAATTTTTACCCACCAGGTTCCAACACTTAAATGCTACCACCATGGCGTGATGTGGCCAGCATCATCTTCTTACCCTTCATTCCAGCCTCAGTACTCTTTAGTAATTTCCACTGCTTTTAGCATGAAATTCATACTCTTCCTCCTGGAGTTTGCCACAAGCCTGTCAGACCCAAAGTCTTTGTTTGATCTGCTGTCAAGCAAATACTGGCAACTTCTTTCCATCCAGTCCTGACCTGCAGGAATTACCTCCTCTTCGTAGTTCTAAAACCCACCTTGAAGCTCACCTTCACCAGGAATTCCACCATGATGGTAAAGAATCTGGAGAGGAAATATTCCTATCCAAAGCCAAATATCAACCTGCCCTATTTATTTCCATTCTGCTTTATCTATAAGAAAGAGACAG
>Homo_sapiens_nonrepetitive:160658631-160659232
CACTTGGAAACTTATAGATTCACACACATTCATTTTCTGTGATGTCTCTGCATAGCTTTCCCACCCTTCTCATCCCCACTACTTTTTTGCTTCAAAGTAAAATTATTGTTCGGAGTCCCTAGTGTTACAAAGCAGTTGCATGCTGTGACATTGATCACCTGAACACAATAGGTATCTTGGGCAGAAAATACTGAATAAATAGAAAGTCAGTGAGAAGGGAAATAAGGTGTTTATTAGACACCGTTGAATGAGTGGCACTGTTTGAACCAAGTATCATAATAATACCATGTCTTAAACACTTTCCACCCACACATATGCATCTACACATAAGCAGGCACCCACAAGTGCATATGTGTCACATAGCTTTGCAACCCTTTAGGGAGCTGGCCCTTTCTGTAGATCTTATTGATGTTCATGGGTGATTGGCAACTGTAAATGGGCTTTGGAGATGGGCAAACATTGAGCTCTGTTAGTTAAATCTTATTCAGAGAGTAATGTGGACAGTAATGCCTAATAAATGGGAATAGTGTGAGGAGGAGCCCGTGGCCCAGAGTTAGCATTCATATAACCAGTTCACTGTGAAATTCACCTAAAACAACCA
>Homo_sapiens_nonrepetitive:650142341-650149758
ACTGATGTAGAAGACCTGACTCCAAATCCTAAAAAACTCCTCCAGATAGGCAATGAACTTCGGAAACTGAATAAGGTGATTAGTGACCTGACTCCAGTCAGTGAGCTTCCCTTAACAGCCCGACCAAGCTTCCAGGTAAATGCTAATAATGTTCACTCATGTGAAGAAAGTTTAGGAGGTGAGGTTAGTCCCTAAGTGAGTTTTTATAGAAGGACAACCTACAATAAGAAAGTTTTTAAGAGGGGAGAGATGAATGGACTCTGGTGCATTATGAGTCAGAGTTATTGAGCTATAACTTATAGTAAAATGTATACCTTTTAATGTATACCCAATCAAAGTTTCCTTATGTCTCTTTGTAAAAGCAAACCCCTTCCTGCACCCATCGCCCCTCAAATGGAATATACTGTATGTATGTAGCCTTTGATTGGAATCTGGGAGTTGCTGAGTTGTATTCCTTTGGGTGGGGATATCTCCAGTTTTTGGCAATTTTGAATAAAACCACCATCAATGTTCACTTACAAATGATAAATATCCAAGCATATATCCAAAGTAGCTATATGTGCTGTTTTACTTTCCTGCTAGCAACACATGAGGGTTCCACTTGCTTCACATCCTGTACAACTTTTGGTCTTTAATAGGTGTGTGCTTAAATGATTATGTTGTGTTTTCTGGTAACTCAGTTATTTGTTAAATGTCAGTAGGCAGCAGTTTTGGATTGCTAGGAGTACTGCTCCTTCCTTTCACAGAGCTTGTCGGTTAAAGAAGAAAGCCCAGTATGAAGCTAATAAAGTGAAATTATGGGGCCTCAACACAGAATATGGTAAACCTAAAGTTTTAAGAAGTTGATTAACCACCTATTGATTTGCTGATGTGATTTGCTTTCGCTGTATTCTGCCTAGTTTTTGGCTAGCCTAAGCCACATGCTCACTTTCCTTCAGTCTTGTCCACCTTTTAATATAAGTTTCTGTACTGCTGACTTCCCAATCCACATCTCATCTTTACACTAACAAGCTGATCCACATTGTGACCAGTGAAAAGTTTTACAAGTAAATTAAGAATAGGCAGCAAAAACAACCTGCACTTCTCGAAAGATCACGTGTTACTGGATTAGCCAGTTTTGTTGAAATTGAATAATGATATTTTAGGCTTCGTATGAATAATTCAGACCTGTGTTTTTCAGATTTGATTGCTCATTGGAATTGTCTGTGTACTTGCTTCTCTGCAGATCTTCTGAATTAGATTGTGTACAAGTAGAACTCAAGAATCCATATTTTTAACACTTCTCAGATGTGGAGTTCCAAGATTATTCTTAATGGAACCATTCTAGCACTTATTCAGGAACTACTGGCTTTGATCTAAACCAAAGTGCTTCTCAGCATTTCACATTGTAGCACATGTAGAAAATTATCATCTCTGAGGCATCACGGAATATAACAAGAGTAGGCTGCTCATGGGAGGAGGTCCCCATGAGCTGAGGGGATAATTATCTTACACATCTAGAACCCTTTTACAGCACTTCAGGGGTATGGGAAGCTCTGGTTTTGATCTTCTGTGATAAGAACACCTCCTTTCTCCCTTATTTTGTTTAAGCCTGGTGTTATAAGAGTGTATTCCTTTGCCTCAAAAATTGTCCTCTTCGATGTGTAGTTCTTTTGGGCAAGTTGAATCTGAAAGTGAAACAGTGTGAACAATGACCAATTATTTGTTTCTAGAGGTTTTCTTAAGTTTAGCATGTCTGGCTGTAAAGTTTTCAACTTATGAAATGCACTCAGTAAATGGTGTGTTGAAATGCAAAGCTATCCATTTTCCTATTGTTCTTTCTTACTATTGAAACATTTTGGCCTTGAGCTCTGTTAGTGGTGCCCTGGCCGCCTCCTAGATATCTGGAAGTCACTCTGTTACTTCTTTGTGGAACACTTATTATCCATTACCTATCAGCCCAATAGTTTCTAGAATTTGTGATGAGAACATAGGCTTACCAACTTTATATTTTGCCAAGTGAGAACAATAAAAAGAACATCATCTACTATTACTATAATTTCATATAAGGAAGGTGAGAAGGGCATAATTTATGAAAAATGTACTCTGCATGAACTGGCATTGTTCCAGGGACTAGCTTCAGGGGCCCACTATACTACTCATCTCATCCTATCCCACCAAACTTCCTTCTATTGATTCCTCCTGACAAAGCTCACTGGAGACTGCTGTGTGAATCCTGTGGAAACTTGTTGACTCAGAATGAGAAATAGAACTGTTAGCTCTTCACTCTGACTGACGTATTTTGTCCCTAAGGAAAGCTATATGGAAACATTAAAACCAGAAAATCCCTTGATGAATATGGCATCAGAGGAGGAGGATCTGTTTATGAGTTGAATGTTTGGACTCAATTTCTGAGAGCCAGGTGCTTCTATTTTCTAAACCAGAGGTTTGCGGTAGCATGAGACGTAATGTGTTTGGACACTGTCAAGGCTTGAGAAGAACTATTCTGCTCAGTTTTACTTTAGATTTTGTTGAATATGGGAGAACCCCATTGTTTTCCCTAAGTCTAGCCTTTATGCAAATATCCTTGAGTAAGTAGTCTTCTCTTTCAATTATTCATGGAGAAGAAACATAGATTTTTTGTTTCAAGTGATATAGGAGGTTAGCTCTACTTCCTTGTTCAGTCCTGAATGTAGTTTTAAATTGTCCCTCTCACTTTCCTCTTCAACTGCAGTTTAGATTGGCCCCTTCTCAGTATTGCTAGATGAAGAATAACAAATCACTGGTTTTTACAAATCACCAAGGCAGTCTCTGAAGAGGTAGAGATTAATTTCAGACTGTAGGAATCCTGTCAGCTTTACCGAGGTATAATTGAAGTACAGTACCTACACATTGAAAGAGTATAATTCGATTGGTTTACATATACGCATACATATGTGTTCCATTACCTCCAAAAGATTCCTAGTGCCCCTTTGTAAGTCATTCTGCTCTCCACTCCTATCCCTGGATAGCCTTACATTGATGGAATCGGCATGTTGTTACCTGTATCAATAGTTAGAAGTTTTTGGCTATAACCACGGGGCTATGAGTATTTGTGTACAAGTATTTGGGTAATACCTAGATGTAGAATGATTGATTCATAAGATAAGTGTATATTTACTTACTAAACAGTGTAGGAGGGTTCTAGTTGCAAGAACATTGAGCCTCTTTCCTGTGCTTATTGGCCTTCTAAAGGTTCTTTATTCTTTGGCTTGGCTTTTTGCTTTCCTCATTGGGCATCTTTCAAAGTTTTGTGTTGTAAGAAACCTTTGCCAACTCCAGCATTTACAGTAGTTTTAGGTTTTGCATTTAGGCTTATGATCTTTTTTAGGGGTAAAAGATGATGTTCATATTTTCCCATATAAATATCTGGTTGATCAGGCACCATACATTGAAAAGACTTTCCCTTCCCCATTGAATTGTTTTTGCACCTTTGTTCAGTCAATAGACCACATATTTATGGGTTTACTTCTAGATATTTATCTTCCTTTATGTGATGTAGATAGAAAATTGTCTTGATCACTGTACACTTTAAGTCAGGTAGGGCTAGTTCTTGTTAGACCTTCTGTTTTGGCTATTACAGGTCTTTTGCATGTCTATATAGATTTTCAAATTACTTTATCATCTTTTACAGAAAAGCTTACTGGAATTTTAATTGGGATTGCTTTGAATCTTTAGATCTATTTAGAGAGAATTACTATCTTAAAATGGAGTTTTCCGATCCATGGACCTGGTATCTCTCTCTACCTAGCTAAGTCTTCTTTAGTTTCTCTCTGTCATCTTTTACAGTGTTCAGTGTAGAGTGCTTGAACATCTTTTATTAGATGTAGTCCTCTTAGTTCCAGTAGTAGGTATGTAGATTCCCTGGGATTTTCTGCTGACACAGATCAAAATGTCTAGAACAGCCACAATATTAAATAGAGTGGTGATTGCCTTGTTTACAATCTCAGGGGAAACCTTTTATCTTTAGGTATGATGTTTGACAATCATGTATTTCACATATTCATCTGTTAAAGTGGCAAAGATGTTAAGCCAACCTTGCATTCTTGGAATAAACGCTACTTGGTTATGATATATCTTCCTTTTTATATTGGAATCTATTGATTCTAATATTATATGTTGGATTCCATTGTTAATGCTTTGTTAAGGATTTTGTGTCTACATTCAAGAGGAATATTGACCAGGGCTATACTGGCCTTATAGAATTAATTGGACAAGTTTTATCTATGATAGAATTTGCTATTAAAACCTTCTGGGTTCTTTTTTTGGGGAAGATACTTAGAAAAAGCTATTCAGCTGGCTTCTTATGTCAAGTTGTTAAATTTGTTAGCTCTAAAGTGATAACAACACCTTTTTCGTTACTGATATGAGTGATTGGTGTTGTCTCTTATTTTTCATGATGGATCTACCTGGGTAGGGGGTTGTCAGTGTTATTGATCATTTCAAGGAACCAGCTTTCTTTACTTACTTTGATCAAGGTGGGGAAATTCCTGTGATTCGATATAGCAGGCACTATCAGGTCTTAAAGCAATGAAGACAAGTAGGGCAAGTTGCTTACAGGTTAGTGGACATCGATGCATGTCTACAGTGTGTTGTCTTTTTTCCTTGCCATTTTTTTTTATTCACAGTCACCATCCTAGTGCAACTGCTGTGTTATCAAAAGTGCATACCCAGTAATCTTTTCACATCATTTGAAATCAGTTTCTTTGTATAGGAGCTGCTTATAATCATTACTGCTTAATGCTTTCTTACCTTAATTATCTGTTATTACATAATTAAAAGGAAAGTCTTTCATGGTAGTGACATATTCCAAGTGTTTTGTTCTGTCTTACAGATAATTTATTGTTTGTAATCAACTCCATCAAGCAAGAGATTGTAAACCGGGTACAGAATCCAAGAGATGAGAGAGGACCCAACATGGGGCAGAAGCTTGAAATCCTCATTAAAGATACTCTCGGTAAGAAGAATGCGAGATAAATTCATAACAATTAATTTAAGGGGATATTAAAAGTTCTTTTAGTTTAAGGAAAAACTCAAGTGCTCTCATTGTAATTACTCTCCTTTATGAGTAGTTTTATCTTTTGAGATTTAGTGTTCATAAACATGTGTTGCAGGTGACCACAACTTGTAATTTAGACTTAATCATGGCAACTTTAACCTTTCATGGAGGACAAAAGGTCCCAGAGCTGTCAAGCCTGCAGTTTGCACTTTAGTGTAGAGATTCTTACTTGTTTTACTCAGTAATGCATTTCACAGGATTCCCACAAACTTGGCTCTCTGGTTTCCCATCCCTGAACAGATTGCACAATGTGGGGAGGATCAGAGGGCAGGGATCTAGACGTCAGGCCAACTGAGAGCTGACAGGGAAGAGAGAGCTAGCTAGTATAGACATAGACATGAGAATCAGCTCAGCTGCTGTAGGAGAAAGTCACTGACAGACAGTAGCATCCAAGGCATCCAGCGTTATATGACCCACGAAAACCCAACAATCAGGTGAAGAGTAGACCCTAATCGCCAGTATTTTCCTCAGCAATCACTTACCTCCTGCTTCCATATGGATTAATTCTGTGCTTGACTTTTTCTTCAAATGGGGCTACAGGGGGAAATATATGTTTGGTAAGCTTATGTACTCCTTTACACTTGAAAGTCAGTTTTACCAGGTATAAAATCCTCAACTATCTTGAATATGAGTCTCCATTTTCTTTTGGCATAAAGTGTTGCTATAGAAAAGCTAAACTTTGCTGTTTTTGCTTAGGTGCCAATGATTTTGCTAAGTTATATCTTAGAGTTGGTCATTTTTAGTGTTCTTTCAATATTGTTTGATCTGTTGGGACTCTTATTATCTATAGATTGGCTCTTTTTGGCCCATCTTTAGTATTTTCTGTTTCTCTTAAAGCATTATTTGCTGTCATTACTTGCTGATCTTAGGTTCCTTTTACTTTCAGGAATTTTCCCCTCACCTTATTTCTTAGTTATTCTATTTCTGATTTATGTTCTTTCATGTATCGTGCGTGGGATTCTGACCTTGATACTTCTCTGTTGTTCATATATGTGTGAAATTAGTTCCTCTGAACTTTTAAAAGAAGGTTTGGTTCTCTCCGCTTTTCTGTCTTTCTGAGATTTCTTGTTCTGCTTCCCTCCCTCATTTTATTTGGACCATCTCTGTTTCATATCTTTAGTTCCTTTCTTGCTCAATGTTAATTTCAACGCTTGCTCCTGTCCTGCAAGAGTCCTGGCTGGTCCATTTTCAGAGTTCACAGAGGCTCAACTGTGGGCCCCTTCACTTCTGACTGTGGGCTCCTTGTACTCACCTTGTATTCAATATTGGGTTGGAGAAAATCCCTCACAGCGTTAGCTGCAGTTCTCAAGTTGACTCTGCTGTACTTGCCAGTGGGTAACCTATTCGCTCCATTACTTCCTTTTGGCCCATCCTAATGCTGTTGCCATACATGTCTTAAAGCTTTTGGTAGTTTGTTCCTACCTTCTTGAATGTTCCTAGGGATACCTTATCACTTGTAAATGTTTTCCATGGGTTTATGGTTTTGCCATTTAGTTGCTCTGTTTTTATATGATGTAATGAGCAACAGCTGTCTTCCCAGAATTTGCCTCTGGACCAGTTTAAATGGGATTTCTCTGTCAGGTTACAAATTCTTCTGGAGTCATTTTTGATAATTTACGTATTCCTGAAAAATTACTTCCTCCTGGGCCTCAAATTTATTAAAAGTGAGCAACTTCTATATCTGTTGTTATTCTCCCTTATTTCTTGATTCATTATAGGTTATTCTACTTTCTCCCCCCCAAAACCAGCTCTTAACTTACCAATTCTAATTTCTTGAGTTGTTCATTCATATAAATAACAGCCTTTGAATTTTCTTCTTAGAGCTACTTTAGCTGATTAAAATTCTGACATAAGTTACTTTGAAATTTTAGGTTTGATTTACTCTTTAACCCAAGAATTCTTTGAGAGAGATTTAAAATTTCCCCCAGCAGGTAGGGGACCTCCAGTTTTTTGTGGATTTATTGAGATTTTCTTGGCTACCTAATATAAGATTACAATTTTTAATGTTCTGCGGGAGTTTTAAAAGAAATTCCCACATATCGACGTCCATTTACTCTGTGTAGAACTGAGAAAAGTTCCCAGTAATGTATTTCAGTTTCATCCTGAATGTCAGGATGTTTGAATAGTATTTATTAGTACTAAATCTGCATTATGAACTACAGTTTTTATCATCACGAAGTACACTTCTTGTCTGGTATTATCACGAATGCAGCGGTATTGTTTCTAATTCCTTTGTCTACTCTTTTATTTTCAATCCTTCATTTTATATATTTTTTTATGTAGCGAGGTTGTACTTTAATAGGTGAGTGTTTGGTTTTAGTGCTGTCATCAAAAGATCTG
>Homo_sapiens_nonrepetitive:723350538-723351617
TCTATAATTGTAGGGTAAGTTTTGAGAATATTGATATCAGTTACCAAAGGAAGGCATGGTAACCAAGTGGTGAGAAGATTTTTTCACGCTCTGCAGGGCTTATATTCATATAAGGTCAGTGCATGGACATGGAGAAATATGAACCTTTTCCCTGTAGCACAACCTGAATCCAGAAACTAGTGTCACAGTCATTTTCTTATGCTTCACTAGGCCTAAGGCTTTGGGACAGAGTGATAGACAGTGGGTGTTGAGGGTTAGTTTAAAGATGCTTCACTGAAGAAGCTGTATTACAGCGGAAAACGGCAGCCAGCGCCCCGCCGCCCCCCAGCGAGGAGGCTGTGTCCAGCAGCTCTGAGGATGACTCTGGGACTGATCGGGAAGAAGAGGGCTCTGTGTCTCAGCGCTCCACTCCCGTGAAGATGACTGATGCAGGAGACAGTGCCAAAGTGACCGAGGTGCGGGGGAGGGAAGCCTGTGGCATCCAGCCTGAAGCCCTGGAAAATGATCTTTACAACTCCGCTTTCAGTTAAAAGGCTGAGAGCAAGAAAATGTCACATTATCTCACTGTTGTGTTTGAGGCACTGCATAAGATGAATACATTTAGCATGTTTTTGCTCGCATGTGTAATGGTGAATTTCTGATCCTTTCAGAATTTTCAAGTGAATTCTGGCCCTCTTTGATCAGCCCATCCGCTTGAGGTCCATTTATTCTCTTACTGGGCACATTGTTGGATCACAGGATTTAGACGTGGCCTTCACAATCTTTGAATGGCTGCAATGGGAAATTCATCCTGTTCAATTCAATATTACTGATAGATTGGAACAAAAGGACCAACTCTAGCTTTGGGGAAATTTGATTTCTAGAAATATCCAAAACTCATTTAGAAATGGATAAAGAGCTAAATCCATGTTCCAGAAGTTGGCAAACTATGACATTGGAATCCAGCCATGCCTGTTTGTGTTTACTCATTGTATGTGACTACGTTTGCACTATAACAGCAGAGCTGAGTATTTGCAACAGAGACAGCATAAATAAGGTTGCCAACTCCTGCATTATACAAAAACACCTAGTAATTAAAG
>Homo_sapiens_nonrepetitive:772364586-772367447
ATTAATCTATACATTTTGTGTTTTGAGGACTGAGGTGAGAACTTGACCGAATTTTATTATAGTCATAGGAAATATTAAGCACTCACTATCCTTTTGAGGTTTTAAAAACTCTATGATCACTGTTAAAAAGCAGTAGTAATAGATCTAAAACCATATGGGAATTTAATACCTGGCCAAAGTGACATGTTAACTAATTAGAGAGCACAAACTGTCTCGTTATCCTTCTCAGAAAAACTTCATAAAGATTTCAGGAAAAATGATGTTCAAAGCAGAATAAGATCAAACGTTTGATGTAAAAAATTGTACCATAAATATATGTTTCTAAGTCAAAAATGAAGCGCAGGAGTCATGCAATACTACTAACTTGCCATTATGGGGGTAGGAACACAGAGCCATAACTCCAAATCCAAATTCCCATCTGAGACAAGAGAAGTCCCTTCTGGTTACTTTTGATTGCATGCATGTGGGTTGAAAATAAAGAGGGCTTCTGGGGGACATTAGTGTCCCCCACCAATGGGCAATAGCCCTGTTGCAAGTCTAAATCCCAACAGAGTAGTCATTGAATCTTTGCTCAATACAAGAGGTGGGCTTCACCCCTCCACAGCTGCTTTCTTGGGCTGGAGTTGAGTTTTACTGTGGCTTACTAATCACTCCAGTAGTTAGTGACCCAGCAACCCTACACTTCTCCATGAAGGCTTCTTCCAAAGCTCAACTCATGTCTTCTGTGCATCCACAGGGCCAACACCCCAGAGAGTCTGGGAAACAGCCCTGGACCCTTGTCTTGGCTATTGACATTTAGATTCTCTTTAGTTATGTAAATTTCTACAGCTAATGGCTTGTTTTTCTGAGTGCATATGACTGTACACTTTCAGAAAAAGCCAGGTCATAAAGTTCCACAGATGTCTAGGGCAGGGGGGAAATGCCACTCTGCTCACTTCATTGTTTTTTGTCCTCTTCTCAAAGGCCCTTCCACATTTTATGACTCCTGGTGCCAATTCAGAGAACTACCTCAGTGGCAGGGGTTGCCTCAGGACTTCCCAGACAATTGTAATGCCCAACCTTGTTTTTACTAACCCTGTTTTTAGACTGTCCCTTTTCCTTTAATCATCTAGCCTTGTTTCCACCTGCATTGACTCTCCCTTAATGACTCCCAGCACATATATCCGCAGTCCCCAAGAATTCGTCTGATTGATAACACCCAAAGCCCCGGCCGTCTCTCGGTCGCCCTAACTCGCTCAGTTACAACACTATCAACTTCCTCACAAGTATTTACAAATTAGGCTGGGGATTTGGTTGTGTTTAATTTGTTTAACAACAATCAACAGTTATTGAGGTAAATATTACTTTTTGTTATCACATCTCACAGCATATGGAAAAGATCTTTAATGTTTCCATTGTTTCCTGATTGGGTTCAACTTCAATTATAGTTTAAGTAAGTTAAAGTGCAATACTTATATGATCCAATTCTAGAAATTAAGAACTATATTGAAACCATCTAATAAAAGTTCAATAGAGAAAATGCAGCATCAATTAAGTAAGAAGTTAAATCAAAAGGTGTCAATCAGAATTAATTTAAATGGATACAATATATCAGATATCTGGCTAAGTATGTGGATATTCAGGATTTAGCTGCTGGAAACCTCAGTCAAATCTGCACATCACTCTGCATCCTTGAGCTATCACATCTCACCCCTCCTACTCCTCAGGGAACCTGAAGATTCAGGAGCCGACCTGATACTCTCCGTGGAACAGTAGGTGCAAAGAGGTCACTTGGGAAAAGTTGGATTTCAAACTCTAATTCAGACAATTTTTGCATGTTGTGACCATCTTGTTTTCTTAGATCATTGCACTCTCTTGGTCATAACAACAGCTAACAAGCTTTCTTGAGCTATTTTCTCATGAGAGATGATCCACCTTTGATTAAATGAAACTGTCCAATTGTTTCTCCAAGCCTTCAGACATCTTCCCATAGGAGTCAGGGTTTTGATGTAAAAGGATGATGCTTTCATATAATTTGGGAAGTTTCTCCTCTATTTCTAAGTGATACATTTCCTCCTCCATTGATTTTCTGCAAAGTTTGATTTCACATTCTTGATTTAGTTCAAGCAGTGTCTGGAGTTTCAAAGGAAGCTTTTGAATCTCAATTTTAAATAGTGCATTTCTCACTGCACTGCTCTAATTGGGAATTCTTAAAACATTAACGAGCTTCTTCAAATTGATATTTGACTGATAATCTTGGTTTCCATTTTCTGAAACCCTTTCATCATCTGTGTAATCTTCTCTAAAAGGAGATGTCAATTTGTCATCATCTGTGTAATCTTCTCTAAAAGGAGAAGATAAGTTTATCATCTTCAGCGCAGAGTCCATTAGAGATTTTTACTGATTCTCTTTACAATTGGCCTCTTTTTCCCTTTGTGTTTTGATGTTTTCTAACACATTTTCTGTCCCTTTAGGTCCCACATTCTTTTCTTCCAGCAGCTTCTCGGACAAAGAGCTTCTTGAAGCTGAACATTTTTTATCAAAACCATTAATAACTTTTCTCTGATATTGTCCTATAGTCTTCTGAAATGACATTAATATATTTTGGCCTCAGTTCCTTGGCACTGTTGGGATTGTGATGCCTCTTTCGAATGACTGTGTCTATCTTTCACTCCGACGAGCCATTATCACTCCGGGAAATAAAATTTTGTGGAATTGGCTCTTCTGTTCTTGGTCATGAGGCTCTTCTGTATCCCCCAGTGAAAAGATGGACCTGTCTGTACCATTAGTAGGTATTGCCAAACACAGAGTTTGTAACATCAGAGGACTGACCACCACTGCAAGTGACTAGATAACTTCCATCTCCGCTCAAAAGCTTTATT
>Homo_sapiens_nonrepetitive:18899778-18900784
TGAAGAGAAAAGCCATCTAGCAGCTCTGGTAGCTGTCCATGGTGCTAAACCCATATGGATCCTCTAGCCCAGTGGTCCCTAATTCAAATGCGAGATCTGATGAAGCTTCATTCACCCCAGTTCCAAACAGGTCACGGACCAGTACCAGTACCACAGAAACCTGTGGCTTCTGGCCACTCTCCTGACCTCCACTCACCTTCTTCCTCTCTCGCCCCACTCCTTGCTCAGAGGTTCAGGACACTGTTGACAACACCCCCTTGGTCTGATTTAACATTCACTCACAAGTATAGCCTTGGACAAGCAATACTGTTGCCAGGTCCCATCTCCCTTTGCTTTTTCTCCCAATCAAATCTGTGTTTATCCTTGGGTTTTTGGAGAAAACCATAGGCAATCCAGGGACATAATACATACATTAGGTAAGAACTAAACATCCTAGGATGGCATACAAAATACTGCAAGTTCTCCTCTAACATTACCTTTTTTTCTCCATGGCTATCTTCCACTTGTAGTCACCGATCATAGGATGTATCTCCTACCTCTTTGCCTATCTCTAACTGGAATAGATTCCCACATGCCCAATGAGCTCAGATCGTCATCCAGACTGAGCAGTTTCTCCTAAACTTTTGAAGCTTTTAAGGGTGAAACTAACAACAATGGCAAGAAGATATGGTGGCATTCCATGTTAACACTGGAGTCCTTCAGAGACATTCTGGGGCAGGGAAGCAGCCCTAGGCTTGGCAGAAGGAGAATTGAAATCTTGTTTGGAACTTCTCAAATATACTGTGTGGCCATGGGAAAAATGTGCTGTTTCCTTGGGCTTCAGGCACTCCTTTGGGAACATGATGGGGTTCAGGGCAGATGATTCAAAAGCCATTCCACAAACATGACTTGAGTGCCCACCATGAGCAGGGAACTGGGTCAGGTCCAATTCAGGGACAGGATGTGGCACAGAGGGGAGTCAGACCTGTGTGGAAGGAGGGAACAGGCAGGAACAGCACCACAGAAT
>Homo_sapiens_nonrepetitive:1445633397-1445634001
ACCTGGCCTAGTACAGATGAGCTCATCAGTCACTCAGGGGCCTCTTCTTCCCCAGACTCCCCAGGAATCATAAGCTTCTAGGATGGGCTCCCCAGAGCACTTCCCTTCTTATTTACCAGGAAGAAGGTCTTAGAGGCTGCTTCCCCATTCTTCTTTCAGGCCAAAAGCCTTACCTCTTGCCTCTGCTTCCATTTCTGCTAGGTTCTCTTATTCCATTCTGTACATGTCAGAAGCCGTCAGGAGCTGGTGAGTCCAATGCTTGCAGCCTTCCTGCCCCCAGGAACTCCTAGCAGAAGAGCCCAGGTCCCAACAAAATGCATGGCAGCTGCTGCCCAGCCTCTGAGAGAATTAAGAGGCATTAGAGCCCCACGTGGCCGCAGAACAACATCTTATCCAGCCATTCAACAGCCAGCAGGCTCCCCTTTTCATGATGCCCTTTCCGCTGTGCCCTAGGGGGCTCACCTCTTGCAGCCTTGACAGTGCAGTTCTTGCCAGGTCCCAGCAGGAACGAACTGGAAACCTCCTGGGTGAACTGACTCTTCCTTGGGGGTGGCAGGCGCACTGCCTCCTTGTCTACCGCTGTGGGTTTAGACAAAGTGCATTA
>Homo_sapiens_nonrepetitive:1782689538-1782690247
TTCAGAGCTGTAAACCCTGAAAAACCACAGAAATGATTACTAGATGTTCTCACGCACACTGGTATAGAGAGGGCTGCATCACTAATGAGACCCTTCAGTCACTCTTTCACATGCGGAGGTCTCTGCCAATAGTGTCTCTTTGAATAATACAAAAGGAAGAGATGATGAGGAAGAAATTGGGTAAACATAAAAAGTAATGTTTTGGGGTGTAGTCTCTGTATTCTGAAAGCAAACCACTATTGCATGCTCCACCCATTGAGGTTGAAATTAACCTTTGCCTGTGGAGAATAATAGCTATTTAATCTATCGTACAGTTAGTACACAATTAAGTGCCTACCTTTCTACCTTGCCAATATTTCAGTAAGCAATTCACATTATAACGCAGATCAGATTACAGAGTTGCAGAGATAACATCTACATTGAAAAGTGGCATTAAAAACCCAACAGACATTTCTGGTTTCCTGTCCAGTATGTAAGGAGCTTGAAAGTTGCCATTCCATCCTAACAATGAATCTGTCGGGGAAGTAAGGTCACAGTGCAAACTGCTGCCCCCAGAATTGGAGAGACAGGCAGGGGAATCGAGCAGAAACATCCACAGGAACCAGCACAGGGTAGGAAAACCTAGAATGTAAGACAAGCCTGTGAGCTGAAAACTTCTTTGTTTTACCTCCTGGGAGTTCTACCAGGTTCTCACAGTAAAGATCAGACA
>Homo_sapiens_nonrepetitive:82339004-82339736
TACTCCCCCCAGCTCCTAGTTGATAGAAATGGGGGTTCTGGACCAGATGATCCCTTCCAATGTGGTGCTAGCAGGCAGGATCCCTTCTCCACCTCCAAAGGCCCTAAAGGGTGGGGAGAGATCACCACTCTAACCTCGGCCTGACATCCCTCCCATCCCATATTTGTCCAAGTGTTCCTGCTTCTAACAGACTTTGTTCTTAGAATGGAGCCTGTGTATCTACTATCTCCAGTTTGTATTATTTCTTGAAAGTCTTTTAACAATATGATAAAACTAAGCGATACTCCCAATTCTGGATCTTTCAGTGAGGTATTATCCCCATCCTCCCCTGTGGGCTGCTGTCATTCATCTTCTACCTTGTCTACCTTTGCTTCTTGCATGTTACAGCAAGGAAGGCATAAGAAAGACTCTCTTCGTTTATTTAGTTGATCCCCCTTCTCAATTCCTAATAGTCTGACACTTATTAGTACATTTTGGTCTAAAATGGTCCCTCTGCTGAAATGCTAGGTGCTAGCCGTAATTCTGGCTTTAAAACCAAAATGCCATTCTACTCCAAACCAGCTAGCCTAGCCAGAGAAAGGAGGAGGCAGTCAGATCTTAGACCTGTCGCTACAGGGACAGCTGAAAGAAGTAGCACTAAGAAAGATCATCCGAGCAGTCCCCAGTACAGCCCCCACTTTTTGGCAGAGGTAGGGTAAGGGTTATGTTTCATTTGTGTCATAGAGGGAGAAA
>Homo_sapiens_nonrepetitive:558447668-558448559
ACCATGTGTGTTTTTATTCCATCAAGGTTTTAATCCAATTTCAAGTTCTACTTAAAATTATACTGTTTATGAAACTGTTATTCAAATAATAGAATCATTTAACCACAGATCACCAGAATCAATGAGTGCAAATGCATATAAGGAAAAGAATTGTGTCTCTAATCTTCAAAGGAAGAACTTGTGGAAAGAGATATAATTACTCTTAAAGAGTATGTATCTTACTCTACTATGGTTATTTAATAGATACATTGCTCTAGATTTAATGTAGTCCAATTGTTAATGACACTTCTGTGATCAAAGCAATACCATAATGTTGTAAATAGTTTATAAGATTCAAAAGCTTATGTATCTATTAATATCCTTTAGGGTCAACAAATAGTCTGTGACACAGCACCATCCACATTCATTTGTGTACCTGTAGACATTTTATAGCTTTTCTACTATATCAAATATGAATAAACAATCATATTAAACTTTAATACATCTGTTTGTTTATCAAATTAATGTTAAATACATTATCTGAAGCCTAAATATATATCCCATCATATTACACCTACTGACTGGGTAAAGAGAGTAGTGAAAACTTATATGAAGGTCATATACTAAAACTGATTCTATAAAATTGATTTGATTTATGTTCGCATGCTGACCATTCCCAATAAAATTCACAAGGCCAAATAAATTGACTAGATCCGCAAAGAGTTGAACTTGAGGTAATCGAAGTACAGATATTGGCTTTTTGGAACAAAGCAGACTTAGAGGCGGTGGAGTGTGGATAATATCCATTTTGCTTATACAGTTTTCCTCAAGGTCTTGGCCTGCATAAAAGGAAGTGGATTTGTCCTAGTGGGATTGTACATTTAATGTGCTATGTAAAATTTAATGTAGACA
>Homo_sapiens_nonrepetitive:48153902-48154442
CATCAGAAAGTGGTCAGGCCACAGCGGCCTCTTTGGACGAAGACACACTTGTAGCATTATCCTTCTCGGCATCAGCTTTTATTAGTGGAGGCAGACACGGACAGCCTCTGACCCTCTGGAGTTGGTATGTGATAAGCAGCCCTAGCAGTGCCATGTATTGGAAGAACGATCAGATGTTTGTGTGTAAACTAGTAGCAAAGGACGTGCCGGAGCTGGCAGTTCCCCCTGAGAAGGTGAGCGAGCCGACGCCTGGCCAGACCAGCTGAATCGCAGTGTCCTTGAAACTCGAGTTGTTTGGGCTCCTAAACAAGGTTCAGAAACTACCTGTAACGGCCTCATCTTCAGTAGCGTTAGTCAGTAATCATTGCACTCCCTCCCCAAAAGCTCACTTAACCTGAGACATGGAGACTGTAATTTGGGAGATGAAGCCTCGAGCCTAAGGCGCTCTCAGGTCCATGTGAGTCGTGCTTTTGTTCTATTTGCTGTGGTGATCGTGGCGGTCCGGGAGAGTGGGTCGGGAGGACTGGGCGGCTGTCGGGT
>Homo_sapiens_nonrepetitive:1500655642-1500656104
CCAGCAGCCGGCTACATTTCTTGGACACCTTTCCAGGAAGACTTGCCAGCGGTGCCCGTGCAGGGCCCACCTGGGACACACTGGCCCCGTCCAGCAATCTGTTTCTAATTCCCTGATGCAGGGCGATTTCTCCTCCTCCCTCGCTGCCGCGGGCTTCACATGCCTCAAGGATTACACGCTGAGTGAACTCTGTCCGCGAAGCCAAGGCAGCAGGGAGTGAGGACAACGCGTTCCATTGTTCCCCACCCGCCTTCCCAATGCCCTGATTGGCAAGAAAATGTCTCTGAGAGACGGATGGAAAGAAAACATTCCCGGGCTGAGGCCTCCCATCGGGCTGATCAGCCACCATCACTGGGAGCCGCTGGACAGATCTTCTGTTACCAAACATCCCAGCTCCCAGGGAAATTAACCTCAAAATTGGGGGTGAGCCTTAGGGGACTGTTCACCCTGACTTCCGGGGCA
>Homo_sapiens_nonrepetitive:1052655089-1052655700
CAAATTGGAAAAGTCCTACTTTTCAATACGCATTACAACTGTTACTCATTAACCATGAAAATTATGACATTGTGACATGTCATGAGTCTGAAAAATTTTAGTTTACACTTTTTAGAAAATATCAGTAAATGTGAACTATTAGGCCCCCGGTGTATTTGTTGAACTTCAGAGATGCTCAGATCAGAAGTTAGGTTCTAAAGTGCCAAATAACAAATGGGCTCTTGTATATGAAATAATGTCTGAAGTTGCACCTCGTTACAGATTCATTCTGTGTCTCATGGCACTGTGCTCTCTTTTTCCCTAGAGAGGATCTAGACTTTTCATCTGTTTACATGGGAAGAAGTAGTTCAGTTTATGGTCTCATTTCTCATATAAATTGTGAAAATTCTCCACGGCTTCACATGCTAGTTCAGAAGATATTGATGCCTTGAGAATAAAGCATCTGGTTGTAACTCCAAATATAATTGTCAACCACATTACGTCCTTGGAGCTTGCTCTGAGTAGCAAAAGGAGAGGCCTTTCATGGGAAAATAGTGGAAGAAGAGCAGTTGGATAGAAGGTCAAGACATAACATGGTCAGGAGAATGCGTATGCTTTTATAGATTTAAGAT
>Homo_sapiens_nonrepetitive:580506469-580511685
TAATGTAAGTATGTGCATAAAAAGCATCAAACTTTGCAATGTCTATATCTAATAAATCTTGCATATTGACATTCTGGGGCTGAAAAATTGCCCCCAGGCTACTCTTACCAACCTTAGATGAGAAGTAAATGCAACCCCGCTCGAATTTTAAAAAGCTACGTGGATCTCATATACAGTATGCAGGGATTCTATCCCAATACACACCCACCAGAGGGCTGTCACCTCTAGCTCTTGCACCCCAGACACTTCTCATACATATAGTGCCTTCTTTTTCACTGAGTCAGGTCAGAATCAGGCTACAGTGTACCAGGACACAGTTAGGTGTTATCCTTGAACTAGATGAAGTAATCTTTCACATTTATGTGCTTTATAGTTAAAACTCATACTATCTCTTTTAATTCCACAACAAGTATATATCAACATTTTGTCAAGCACTGCCCTTGGGGTGCTGGGATTATGAACATGAACAATATGGTCTCTCTTTTAAGGAATTTACAATAAACTTTGCAGGGGCAAATTGAAACAACACTTATTTGTGAGCACACAGTTTTGTAGATTAGAAATCTGGACAAGGTTTAATTGGGTTCTCTGCTTAGGATGTCACAATGCTAATCTGGCGGCTCTAGGGAGAAATCTGCTTAGAAGATTGTTCAAGTTGTTAGCAGAAGTGCATTCCTTAAGGCTATAGGATTGAGATCCGGATAATTTCTTCTACTGGGGATTTCTCATCTCTAGTGTCTGTTCTCAGGCTCTGGAAATTAGGTGATTCTTTAACCCTTCTCTGCTAAATTCTGTTCACCCAGATGGCAGACCGAACTCTCCCCACAATTACATTTCTCAAATCTTTTTGTAATATTCAGCAGCCAGAACCATTGAAACTCTTTGCTCAGGCACGTTGTTTTAGATTGTCTTACATAGTATCTTCATGTAAACACACAATAACCAGTCACAATTTCCAATTTAACATCATGCAGATTATTGTAGTAGTAAGATTCTCTTTTAGGTGGCAAAATAGACAAGGTAATCAGCAATAGGTTCAAGGGCTACAGAAATGTCAAGAAAGATATGGAATAGGAAAGAAATAAGTCATTGGTTATATCTTAGATTCAGATAGTGTTTTCAGTTGCGCAGTGGGAACAAAAGCTAGATTGCAGGGGGTTGATACAATGTGACTTTCTCCCTAGGGTGGCTTGTGAAGTCCTAATTTCACATCCTTTTGAACACAATAGATATGCCCGCAGGCTCTGGAGACGATTCTGGGCTCAGTGGTTTCACTATTCCTCTTGTTCATCTATTCATTGCCATAACCCATTATATTGGGATTTGCAAATGGACATTCTAGCTTTTGTCACAAATATGCAGGCTGTTGTTGTGTACAAAGGGAGTCAATATTTGTCTTCTTCCTAACCTCATACCACTCCATTAAAGAACTACCAGAGAGCCAGCCATTCTATCCTAAGTGTTCTTTGTAAAGCACTTTTGAAAACTAGAATTTCATTATGTAAGCATTACAAATTGGCAGGGGGACGGCCCTGGTAACTGATGTGAAGGGGACCTAAAATCCTGATCATGAGAACTCTGAAAACAGTCGAAGCAGAAGAGGACTGCCACACTAAGAAAGTGACCCAGTGGAACAGAGAATGGATCCAAGGTCAGGCTGTCTCTTTTGGTAACAATGATGTAGAGCATCTCTCTCCTAGAGTCATGCTGTCCTTCAGGATGTTTTAAGAGAATTAAATGGTTTGGAGTTATGGCTATTATCCCAGTTTTCTTTAACATTAGCTGCATCTTTCCAATGCAGCAACATGTTATTTCAGCCAATGAATTTCTGACATAAACTGTAAAAGAATGACCTTAGGCCCTTCCAGGTTACTGATGCTGTTAGATATTATCCTTCATCTTTTTTAACATCAGGTATATTCTAAGGCCTTTAGAGTTAGAAGAATGGGACTTTAGTGCCAACCACTTACACAGTGTTTTAGTTTTCTACTCCAACTTCCCTGGAAGCTCACAAGGAGTAAAAGCATGTCCTCTAATGTATTTCACTAAAACGAAACATAGGCCACAAGAAGTTCTGGGGAAAGAGGAGCTAGTTTGGTTTGGGGCTTAAATTTTACTATCCCATCCAAAATAGCGGAGTTTGACATGCTATTTCCCAGATTACAAGATTTAAATTATTGCTTTGCCTCACATCATCAGTACTTGCCCTGAAAGTTCTTCCCAAATAAGTACTCCCTCAGCTCATAAACTTTTATATTGTGTTTTCCACTGTGCATTGCCCCTTCAATCAAAACTGCTCTTTATGGTTTAAAGTTTGGGAATCAGATGATCCCATTCAGTTGTGTTTCTCATAGGCACTGATGTTTGAAGGAAACCATTAACCTGTTTGTGGAAGGAAATTTCAAACCCATAAGGAGGTGGGGAAATTAAGTCATTTACACATCCCTTTATCCCCTCTCCTGTTTCAAGGAAACCTACCCCAATCTTGCCTGACTACTAATTTGTAAGAAAGATTCTAGAATCCTGAATGATGTTATCTGAAGCTCTGTTTTTGAATACAGAGAGATCATAAATAACATGTTGTATTTGTGAAGCTTAATAACTCACATATATACGCTTATATATGTCTATGCTATATACATTTGTGCTACCCCCCTCCTGCCTGCCCACACACATGCTTTTGATTGTGGCTGGGGTAACCCAGAATGAAGACTGCACTTTCTAGCCTCCCAACAAGGTATGCCTGTTAGTGTGGCTGCCTTCCTAGAAAATACTGACAATATAGGAGAAAAGACTATGTCAATATGACAAATAACAACCCAAGAAAATTGTTTGTCAATCATGTGAACCAACAGACCATTTTTCTTAATATCAGCAATCTCAACATGTCAATGAAAAAATGTCCAATAACTCAATCAATGAGTCTTAAACCTAAGAGAAAAAAGCCAAATCCCCTTTGCTTATAATAGAAGGTAAAAGGACTTTGATATGCTTTGTCAAGGGTTTGAAGAAGTTTTCTCTCAAAATTGCACTTCTATGGATACCATTTTCAACATATATTGATAATATTAATGTTTATCTGCTTTTTAATGTGATTTCATTGCTGCAAAAATTTGTGCATACCAGAAATTTCTGTAATAGAAAGCGTTTAGAAATCCCATTATGAAGTGAATGATTAACAGATTATAGTATATGGTTAACAGATGATTAACACATGCATTCAATGTAGTACTAGATACATATTGTTAATTGAAAAAAGTCAAGTTATAGAATAAATGTATATTGTGCTATCAGCCTACATAAGAAATGACAATTTTTGACTTTAGGAAGGTTATTAGTAAGGCTGAGCCATAGTAATAGTAGGGTAATTGCTTTTAGCAATCTATAGTAACTATTCATCAGCCTTTTAATTCAAGATTTTTCTTCCAGGTTAGTGCTACTCTCCTCCTGACTGACTATCAATCTGGATTGTCCCTTTGTGCTTCAGTCACCTGAATGTTCATTTAGATTACTAATGGCATTCCTTAAGCACAGCATTATTTATTAAACTGAAGTGCTTTGCAAAATGTTCTTGTTAAGAAAACATGGAAACTGGGAGCTAGAAAAGAGTTGCTATTTCTTGAATGCCTACAATGCTCTTGGCACTTTACAAGTCCTCTTATTAACCTGTTAAGTACAACCTTATGAAAAATCTTGCCCAAAGTTAGCCAACTGAAATAAGTCAGTACTGTAATTCCAACCCGGTTTATTTATTAATAACAACAAAACAACATCAGTCTTGGTACATGCCATTGTTGGCTTCAGCTTCTATCTCTGATAATTGCCCTCAAAGGGTACAGAGTTACCTTTGTCACTTCCACGCAATTTTTAATGCACTGTCCAAATCTTTGCTAATCCCTGTGAATTCCTTTTAGTTAGACCTTACTATTTTACATTTGGAGCGATATTACCATTTTATCTCAGACATCATCCATTTCCACCTTCACTTTTTAAAGATCATGTCTTTCTAGGTTTTTGGTGGGAAAATATGGATATTTTATGATCATTCTTGAGTCAGTACCACACTTCATGTATGTCTCTGATGCCTGATAACAATGTGGGATTTCTGCATAGCTATCTGCCTCCCATTGTGCTGATACCTCTGCATAAATGACTAGAGACGGTGACTTTGGCTTTGTTCTCTGCAGTACCACCACTGAGCCTTTACTTAATCTCTTTAAACTGACTAATGTGGCTTTGTATTAACAAATGAGACAATAGAGTGCCTAGTACAGCACCTGGTTCATAGTCAATGCTCAACAAAAGTAATTATTATTAGTAATATATCACTTTTGATTAAATTTCGAATAGAAAAAAGACATATAAGTATAACTAATATTGAATTACTTTGACCACCCAGTTCCTAAAAATTTTTCCCTGGCCAAATGTTATTGTGGTTTATTAATGGGCTCAAGGTCTATGCTATATTGCTAACTTCTTTATTACTTACCAGTTCAGTTAAGTCTTTCATGCTTTTTTTCTATCTCCAAGACTCTTATATCTTTTTCCATGTCTCTAAGCACTCTGTTCTTAAGAACTAATATTACGTGTATGTCTGCATACATAATGGGCCTGTATGTGTGCAGTTTTTATCCAGCTCCTCATCCTTTTAGCCACTGTTATCTTACCCTTACAAAAGGCATCTGGATTTCTGCTTGAATTAAGAAAATTTCCTAGGAGCATGAAGGTGCTAGACTCCTTTTCTAGAAAGGGTGAAATGTGTCAAGGTGTGGATAAAGGACATCTGCAATATGTTCTTAGTAAGAATATGAACACAGTTATCCATGGGGAAGCACTGAAATGCTCATCTAGTGTCTAAGACAGATAAAGTCTATCTAACAAAAGGTGTTTTACAGTGACTCCGACATGAAGAAACCTGGAGATCTCATGAAAGTCAATTAAACACGAAAGACAAATTAAATTTCTATTCAGCTTTTCCTGCTACTTTAAAAAAGCAATGGAAAATGAGAAGAATAATTTTACCTAGATAGTATGCAGAGTAGGTAATGATCTTGAGACACAGCTAAACCGTGAACCATCACCCACTGGTGAAAGACCTGCTGACTTGTCCTGACTGTGAATCTCTATGAAGCTGGTGGTAAAATTCTCTGAAGAAAACTGCAAAATATGTACTTTTGCAGTTTTTACTATAATTTCAATATAAAAACCCATGGCTT
>Homo_sapiens_nonrepetitive:440699326-440699791
CATCTATCAAAAAATCAGGTGAATTATTTCCTCTTGGGATTAAATCACATTTTGGATTTAGAACTGTAAAGCAAAATGATGCACATGGTTTGGCTTTACATCATGAGGAACAGCATCTTATCTGTCCTCAAGAGATTCACAATCTAATATTTCTGAACATGTGGACCATAGACTAGCTACATCAAAATGACGTGAAAGATGAATTTGGGACCTTATACCACACTTCCACATTTTATAGATTTGGCTCAGCATACTACCTTAGGTTGAAAATAATTTATCCTTAGATTATTGAAGGCACTCTTCTATTACCTTCTAGTGTTCAATGTTGCTGAAAAAATGCTAGTCTGATCAGTTTTCTCATTCTAGAAGCTTTTTGCTGGCACTCAGTGGGCCCTTTAGGTTTAGTGTCACAATCCTTTTGTGTCTCTAGATGCTTGAGAATCCTATTATTCTAGGCACTGGAAC
>Homo_sapiens_nonrepetitive:1366736664-1366737347
TAGTTTACCAAAATCCTTTGTGACCCGGAGATTTAGCTGTCAAGAAGTAAAGAGAGCAAACAACTTAGAAACAGTATAATGTAATGATTGAGAGTATAACTTCCAGGTCAGACAGACCTGCTAACAAATCCTGGCCCTGCCTCTTATATCTGTGTGTCATTGGGTAGATTACTTCGCCATTTTGAGCTGACTTCCTCCCCTATAACTGGGGTATAATGATAAAGAATACTAAATAAGGGAATGTCACTCAAATATTAGCTGCTAATATTATTTTCCCAACTCTAAAAACTTCAGGCACAACTATTTCAAAGTTGGGTTTTTCAAACTTGGACCTTAAGAACTGGCTCATCAGACTGGTGGAAGAAGCATCTTCTCGCTGAACTGCGTTAACTTGAACCCTGAACTTGAACCTTTGCCTCAAGGGTCTAAAAAGAATTTCATCCTCTGTTGCTCATCCAAATATTTTCCTCATAAACCACCCACCAGTTTGTCAATATAGCATTGACAGCCATCTCTGTTTGTCTTGGCTGATTGATTTTCCTGAGTACCATTAGAAGCATTAGCCTTCACCTGTCTTAGCTGGTTAATTTGGTTTGTAATGGCCTGGAATGCTCTTATGTTTACCCTGGTGGAAGAGGTTAAGTTAGAGCCCAGGTCTTGTCCTGTTAGTGATAATGTCTTGC
>Homo_sapiens_nonrepetitive:322276683-322277150
AGAGCTTAGAACTAAGCCCATTTCACCCAAATTCAAATCCTAATGGTAACTTTCCTTATATTTCGTCTTCATGCTTAAAGGGCTACTATAAAGAATGGGTATTTCTTCAAAGGTTTTGTCATCGTGGTATAAAAATTAATGACCAAATAAATTGTGTCTAGAGGTAAAGTAAATTTATAAGCTACAATTGGTTTTAGTTATTTCTGGGTGGTAACTAAGGTTTTCTTGATTTTGATCATGATCTCAAGATGACTACCCTGTTTCTCATTCAGGAGAAGAAAATGACCAAAGCACTAGAGATGAGTTCCTAGAAGATGGGAGAAAACATTCTTATTCTAAAAATTGTTACTTTTTGGGAGTTATAATAAAAAAGCATATGCATTTCTTTTACTTCATCAATTACCAAGTTCTCCAAAACAGACAGTAGCAGTGTGACCCAGAACATACCGTCAGGAAACTGGTCAGCA
>Homo_sapiens_nonrepetitive:446064854-446065422
GGAGTTGTATGCTGGCTCAGCCTGAGAGTTCGTGGAGGTCCCAGGACCTGGAGGAAGGAGATAAACTTAACCAAAGTTGAGCTAAAACACATTTTGTTCCAGCTAATTAGGGAGAGACCAGCAGTTCAGCTAATTATGAGGCAAAGAATGGGAATTTGGAAACTCTGTTGGCCTTTGCCATAGGAAAACAAGGAGAGCATCTGTGAGTCCTAGGTAAGTAATATGGAGAAGGGTATTATTTGCAGTAAGAAGGGTGGGGAGATTTCTTAACCATTATGTTTCCAGAACCACCAGGCTTAGGTAAAATTCAGCATTATCAGTCTAGGAAACACCAATAAAATTCCTCTCCCCATAAACCCCTTGATGTTGTAAGTTTGTTTTAGATACCCATTTGCCAAGTTTTAATGATCCTGCCAAAACTATTACCTTGGTCCGAGCAATCCTAGCTCTTGCCTGAGTCTTGCATAACCTAAATACAGACAGGGCTTATAGTGTTCTCTACTAGGATGATATTTTACCAGGGCCTTTTAGGTATTGAGCTTACCTGTTCAACGCCTGTAAATCAAGC
>Homo_sapiens_nonrepetitive:1007841974-1007842692
GGTACTTACCAGGACTTCCTGCTCCCGCCTCAGCACACTTGTGGGGAGGGGCCAAGGGGGAGACACCACTGCATTTAGTCACGACCACTGTGTACCAGATGGAGATGTGGACTCAAAGAGCTTTTAAAGTGAGGTCTAGTTTCTTCTATTAGAAACGAACACAGGTTGGGTGGAAGGGAAATCACCCATAATTCTACCACACTAGTCCAAATGCTGAACATTTCTGGTCTGTTCTCTAGACTAATTGTGATTATACTATACATAAAACATGATAAAAGAAGTATTTTGCTATGTTATTTGAGGTTTGGCAGTTTCTATAAAGGACCGGAGAGCAAATATTTTAGCCTTTGCAGGCCTAAAATGTAGTCTTTGTGGCAATTAAGAAAGCAGCCAGCGTGGCAACATGACTATGTTCCGACAGGCAACAGGCTGTGGGCCCACAGTTGCCAACCCCTGTTCTGATAGAATTACCTCTGTGTTCCTCAATCGTGTAGGTGGTTTCCAATATTTTGCTAACTACAAAGATTTGTCAAGGCATTACCCAGTATGTCTGAACATTATAAGGGAGGAAGGAGACTCGAGAATGAATACATTAGTACAGGACATAAAATAGAGAGGTTTGCCGATCAGAGGGTAGAAATCACACAGGACAACTTCCTCACTCTGCACAGGGCTCATCTGGCATCTCATGAACTGAGATGATCATTTCTGGTATTGC
>Homo_sapiens_nonrepetitive:185652851-185660602
CATCACTGTGCAGTAGAAGGCACAACGTTATATTTGGACGCTAATAGGAGGCCCTCCTTTGGTTACTTAACAGCTCTGATCTTATTTACCTCAAGGCAAGGACTTTGTACAATGCGTAGGGGAAGAAAATCTTTTTCCCTCTACTCTCCTAAATTTTCCAGCTGGGGCCCTGTAAATTCAACTGACGAAAAATAGATTAACATGTGCATCACACGTACGTACGTATTCCTCTGGTGCCCTCTCTGGGTTTATAAAGGTCTAGACTTCTCGCCAGTGATTAACTTCTGTCCTTCTTTTTACAAATTGGTGTCCTGGGCCAGGCGCCAAAGCTTTTGGGCAAATAGAGGGCAAGCAGAGAGCCTTTCATGTATCTGCTTCTTCTCAATGGTCCAAAGTAGCATATTTTGGGGTGCCGTGTTCTGCGCTGTCCTTCATATACCTGGCATACAGAAGGAGCTTGTTAAGTGTCGCTTTCTCCAATCTTTCCTGAACTTTAAGCTCCTGTTTGCACTAGCTTCAGCCCCTCATTCACACATTAAATAGTCACTGGCACCTATTCTGTACCAAGCACTGTGCCAAGGACTGGGACTGGAGGAATGAATGAGATGTAGACACTCAGAGTGGGGAGAACCACCTGGGGGGACAGGTACTGGGGATACCTTGTGATAAGGAGGATCATATCTCCCCAGTGTCAGCGTACTAGGAGGGGCTTCCAGGGCTCCCCTGAGTTGAGTTTAGCAGGATAAATAGAAATCACCAGCAAGTCAAATCACAAAGAACCCAGGGTGAGGAGAAGCTCTAGCTGTGCACGGCGTGCATTAATTCAAAAGCCAGTATCTAGTGCAAGATTGTGTGCCAGTCACCAAGCCAGACACTGAGGAACACACGGATACCTGAGACAGTTCATGCTCTCAGGAGACTCTTCATCTGAGACAATCCATGCTCTCAGGAGACTCTTCATCTGAATCAGGCCCTCCCAAAAGCACGAGGGTGGTAGAAAGCTGGGGATCAGAATTACAGAATTACACACATAATTTGTCATAATTTCTAACTGTCCTATGTTGCTAATCAACTGCTAGTCCTCAGAGGAGAGAGATGAGGTCCTAGGTGCCTTTACTATTTGTCCCAGGACGTGGTAACAGTCTCTGGCCATGGAGGGAATTAGCAAGCAGTGCTGACTGGCCAAGTCCAACCCCCTCCATCCCCCTCAAATGACAGCAGTTAGGAAGTTCTGTTTCTTGAAAGCCCATTGCAGGAAACATTCCATGAGTGACAGAAATCATGCTAGATCTTTAGTAGGTTGGCAGCAGCTTTTTCCAGCTGTCTGAGGCAGGATCCAAAGGCTGTCGTGTCACTTTGTCATAAATCCAATCTTTTCAAGAAAATTTGTGATGCTCTGAGAAATTGGGCATCTTCTCTGGGACTGTGAAAGGTGGCTCATGCTGTGGCATGCTAGTAAATATTTATCATCAGCTGCTTTGCAGTGTGTGCTGATTTCCCTGGTGCAAATACTGCCACCATAAGCAACAGTGCCACTAGACCAATGTGACATCACTGAATGTGCAGTTGGGAAGGGATATGCGCAGTCAGCCCATGCGAGCAGAAAGGAACCTTCTCCAACATGCCACTGAGTCATGCTCTACTTGGACCTGAGGGAACACTTGCCAGAATGATATGCAGATGTCATCTCAGTGATGAATAACAGCAGCTTGTTTGAAACACTTCTGGGCACTAGCATGACCTGCACCATGAGCTGGGTCCAGGCCTCTGTATTTTGTTATATCAAGTTTAGCCTGAAGCTAAATCTTCTTCCACTATGTGAGGCTGCCTGATTGGCGAATCCTTTTATGCTCAATTTGGACCAGGCTACTGCTTTCCACATGTCCCATCCTTTCTCTGCCTGGTCACCTCCTACCCATCCCTCCCGCACCCAGCCACTGTCCTTCTATTCTCAACTGGAATCACTTCTTCAAGGACGTCAGGTGAAGTTCCTCCACCTCGTGCTCTCAAAGCCCACCCACTCCTCCTTTCTGGCCCTCATCACAGTTTAATGTCCATGTTGTTCTGTGGACTGCAAACTCCCTGAGAGCAGGGTCTGTAATCCCTGGTTCACACATGTTGGGAGTTCAGATAGTGGGCCATGGAGTGCATAGGTGAAGAAGTAACTGAACTGAAAAAGTACGGAGACAGGCAGAGCCCAGAACCAGCTTTTGGGATCACCCTCTGAAGCTCCCTCTCCCTCATCTTCAGTTAGAGGGGTCGACTGGCGACCAGGTGACCTTTGTCCTAAGTTTCAAGATTCTGGCTCTAGTGTCAACTTAGCCACATGGTCATCATCCAGTAGGGGAGAAAATTCTCCAGCTCTGATGAGGAGGCCCTCTAGCCCAGCCACCACTACTAGCCTTATGTGGTGTATATAAATTAGACAAAGATCTCCCCATTAGCCAAATGTAGCTCCAAGGACCCTTGACTTTGCTACAGGATGCTGTATTTGGTGAAGAAAAATGTACCTCTTCTCAGAGCACAAGACTTAGCAGACAGCACTGGGACTGAATTTCAGATATCACCACCCCCACAGTCCAGCATCTCTGTGCAGTGCCCAAACTGGCAGCCCTGCTGGCTCGGCCTCCGCAGGAGCCAGCCTTGCCCAGATCTAGGGGCAGAGAGTTTCAGGCAGAGGGGGACAGCAGTGTAAAGTTCCCCAGGCAGGACTGAGCTCAGGCTTTGAGAAATCAGAGGAGGCCTGAGTGGATGGAACTCAATGGGGGGCAGGAAGGAGTGGAGGTATGAGGGGGTAAGGGCTTTGGGCTAAGCGAAGAGCTTATATTTTATTCAAGGTGTCTGTTGAACTGAATGGGAATCATAAATTCAGATAAAACAGCCAATGAATGCATAATAGACCCCGGGGGAATATGACAAGGTTGTCCCAGCCTTATGTAGAGGAGTTTGGGGACCACATCCTTTCCTAGGGCATGGAGGACCTGAGCCAAATTATATTGTGTACTCTCCTTCCACAGGCTCTCCTCCAGCATCAAGGATGGCCTTAAGAGTGTGGATGTTTATTGTTCTGCCCATCTCCTTTCGTTTCTTTTGGGATTATTGTTTTCCCTATTCTGGACATGTGGTTTGAATGGGGGCTGCCCTCGCTGGGTCTGGCTCATTCTTATAGAGCCTGCTCTTGGCCACAGTCCTGAGGTGGAAACTTGGTCCTAGCTAGGCCATTCAGAATTCTTCCCCCAGAGAGGTCTGAGTAATTCCTTTGTGGTGCATTAATGTTGAACACTTATTATAATACCGTGCTTAGGTATAAAAATACAGTCCCTGCCTCCCCAGAGCTTACAATCTAGTGAGAGGGATATGTGTGAGTCCAAAGCTGAAGACAGATGCAAAAAAAGAGAGGCTGGTGGCACTTTGAGAACCTGTGGTGGGGGAACTACCTGGGGAAGTAGGTCAAGGATGGTTTCCCCAAGGAAACGATGACGGAGCTGAGATCTAGGTAGTGGGAATGGCATGTGAGAAGACTGAGTGGCAGGAGAGGGCATGGCAAGTGCAGGGAGAGCAAGAGGGCAGTGTGAAGGGGGGCCAGGTTCCAGATAAGGCTGGAAGGGTAGGAGGAGGCTGTTATATCTGTTAGGAATTGTGTTTGGCTTCTAGTTATAAATAGAGGGGACTTCAATAAGATCCTAAAAGTTGTCTAAAGCTAGGAAATAGGTACCTTTATCCCAAAATCCTTCTACGATTCTCTCTGCCATTTTGGGTGCTAGTTTCCATCTTCAAGTTCTCATAGTCTCAAGATGACCACTGTAGCACTAGCTATTATGTCCACATGCCAGGCAGAAGGAGGAAGGCATAAGGATGAAAATGGCAAAACATCCAGCTGAATCAGCCTTTTGTGAAGGACTTTTGCAGGAACTCAATCTAATTACTTCCATTTACATCTCATTGTCTACCTCTGGCTGCAAGAGATGCTGGGAAATGTCGTGTTTTCACTGAGTTCATTGCCACTTCCAACAACATGGGGATTCTGTTATCAGATGCCTTTGAGATACCCAAGAGTAGATATCAGGAAGGCATTTGGATACACAGGCCTAGAGCTTGGAGAAAGGCCTGTGTTGGAGAATACATTTGAGAATCCTTTAGGTAGAGGTGGTGATTGACCTCACATGAGCAAGATCTCAGGGAGGGAGTAAGAGGGCTTAGGATGCAGCCTGGAGGAACTCCAGCATTTGATGGGCAGGTAGGGGGCTGAGCCTGTCTGGAAGATGTGAGGCTGGGGCACCACCATTGTGGGGAGAGCCCCTCTTTGGCCAGAGAGGAGTGTGGAATGGAGACTGGTTCCCTCATTCCTGATGCCCTGCCCTTCCTGTGATTTGGTTGTTGAACTTTCTGTTACATGCCTTCCAATCAATCTCCTCTTTTGTCTAAATCATTCTGAGCCTGTCCCTCTCAACTTTACTAATACAGGTAAGTTCAGGACTGAGGAATGTGGAAGATAACTCAATCCATTGTGCCTTGTGAAAAGGGGAGGCAGCCTGCTGATTGCAAATGCACGTCTGTTCTTTTCAGCACCTTTGATGGGCCCACTTTTGGGCAAGTCCTAGCGTGAGCTCTCGAGGTCAGACCTTGTGTCTTCCTAGTGTGTGCTCATAGTAAGCTCTATTTGGAATGAGAACCACCATGGCATGCTTATTGTTCCAGCACTCATGAAGACACTGGTTTGGTAGAGTTGAGTTTGTTAGTCGTTCTCAATCACTCTCTCAATGACTTCCAAGCCAGAAGTGCCATGCCATCTATTTTCTCACTACTGTGACAAGAAAACTCAATGGGATAAAGGCTTATTGCTAACTGCTAATTTTCTGACCACAGTATGGATCTAAAGGGCACATATGTCAGCCTATGTCCCAATGAAAAAACGGGTTAATCACTATATAAATGAGCGATGCTGCTACTGATCAGCAACCTGGGCTGGTGTGGTCCCCTGCTCCTGGGAGGTCACCACATTGATGCCAAAATCAGAGCAGAGCAGACACCTGATCAGCATAGCACATTATAGCCGGCATTCCTGAATTTTCATAGTGATGAATCAACTAATGATTTATACAATAATTCAACAAGCAGAAGTTTTCACCAAGCTTTCTATCCACTTGCCTGAAAGGAATTACAAAATCAGATCTTTAAATAGTAGTAAAAGGGCTGTCCATTTTTTGGTGGGAGGAATGGTTTGAGTAGACAGAGCTAACTGATAAACCATATCCAATTTCCATGTGACTTTGAGTTCCCTAGGTACTGGTATAAACAAGCCTTAACCAAACCAATATGTTCATGCTCATAGTCATTGGTCATCAGCTTTTCCAAAGCTCCTTTTCCAATCCAACTCATGACATATATCCACATACTCTCCAGACCATCAACTCCACCAGTGTCCTCATCCATATCACCATAGGCGGTCTTGGAGATGGGCCTTTCAACTCAAGCTGGTCTCAGCAGCTAAGGGATTAGTCTATCCCTTGAGAAGGAACTAGGCAACTGGAATGAAACAAGAAAAGTGAGCATTTGGGGGTGACACTTCTCAAACTGAAGAATTTTTATTCTAGGGAGTATTAATTGTGAACAAATGTTCAATTTCTCATTGGGTAAAGGGTTAATCTCACTGGTGGGTAATTGCCCATGAGAAATTATCTGGTCGTGAGAAGTCTGCTCTCCATGTCCCACCCTTGGGTGAACTGTTCACACACTTCACCACTTTGAAGTCTTCCCTTGCAAAATGTATGGCATTAAAGCCTATTTGTCTTCCCCCTTAAGGGCTATGAAGCTCAAAATCAGTCACTGAATGAAACAAAACTCAGCTCCTTTGAATAAAACAATTTACTCCTTGAGTCAACTTGAGTAATTCTCACTTATGCCATTCGTAATAATGTGTAACTTTCAAGAGCCTAAGTCATTCTCTGACAGAAAATTAAGAGCTTAGTGATTCATACCAACCTTTCTAGGCAAAAAGATGCCTCTGATTATATGATGATGTGGTCCCTCATATTTATCCCCTTGAAGGGACACAGGCTGGACCCCTATCCCAAAATGTCTCCCTCAATCTCCCCTGCTAGTTAGGGTGCTGAAAACGTGCTGGGCCCTACCCGATTGAAATGAAAATCCCCCCAGAATAGCAGTACTTTTGCCTTAATCTGACTTATGGAGGGCAGCAGGCAGAGGAGGACAGGTTTTCTGGGGCTGACATTCCCCCTTAGACTTCCCACTGAATATAAAATTACTGCCTCAATCTACTCTTTTCTCCTGGAGCCTCCAAACCATAGCTGGGAGAAAGGCAGCAGTGAAGGGCACAGATACTAGGCTTAGTCAGGATCTGCTACGTACTAGACATCTGCGATGTGGGGATGATAATGGCACCCACTTCATGTGCCTGAATCTTTCTCCATTCATCTCCTCTTCTCTGATCCAGTAAGCATTAACTTGTTGGTCCCTTAAACCTGGGCCTTCTAAACGTTATTCTCTCTTGTTTGGTCAGCCTCTCCTCGCAACCTGACCCCTTCCACCTTCACCTACCGCTTTTAGAGTTTACCTTAGATGTTACTTTCTCCTAGAAACTGTCCCTGACTGGCTGCCCCCAAGTCTGGGGTCAGCGTCTATGTGGATGTTCCTGCCACACCCTACATTTCTCTTATCCAGCACCTGTCACCCTGAATTGTAGGTGCCACGTTAGACTTCGCTCTTTGAGAACAGGCACAGAATGACTGAGCATACAGGTTGGATAAAGATTTATTGAATTAAGGAATGAACTTAGACAGAAGCCTAATACCAACTTATGGAAATTCCTACAGACATTTCAGTGGAGAGGGTATGAGAATGGAATTACCCAGAGCAGGGATCTTTGCCATCAAATATAGATTTAGATGTGCCTTTACTGCCAACAGCTCAGAAACTACTTGTTTCATTTAACTTTATCTCCACATATGTAGGAGTAATATACCCTCAGGATAACAATACTGAATCCCCTAGTATGTAGAGTGAAGAGATACATGACATTTAGATATGAAGCTTGGATCTCAGTCCCTGGTGAAAATAGGGTATTTCCATGAGGTAATCACTGCTCTAAATATGTCAATAGTGTGTTGTCATTCTGTTGAATAGAGCTCCAGCCCGAAGGAATTTCCCTAGGAGCCCTGCTTCAGCCATCTCCCTGGCCCCCTGGGAGGGAGGGGTTTATCTGGTTTTTGCCTTGGTCTGAATGTGAGGTCATCCCCATCACGCACACTCTTCAGGGCACTGTCCCAGGCACTGAGAAACAAAAGGGTGGGAGGTAGACATGGTCTCCATCCAGAGAGAGCAGAGGGTCCCAAGGGTACACAGACAAATCACCATCCTGAGGCACGGGGCCAGGGAAGAGAGCAAGACTTTGTTCATGGACAGGACAGGAAATGAATGAGGGAGCAGACGAGTGGCCAAACTGAGACCCTCTTAAGCAAAGGAAGCAGATGAGGCAGGACTTTGCTCGTGAAGCAGGGTCGGGGGTGCATTTGTAAAGGAAGGAGCCGCTAGAGAGGAGCTAGGAGGCTGTGATAGATAAAAGACAGAGTGAAGGACAGTGGGAGACAGCAGAACAAGATCAAGATGGAGGAGTCAACTTTGGTTTGAAAGAACTTTTCCTCATCTAAAATCCAGGGATCGCATAGGGAGTTCCTACTGGAGCCAGGCAGTCCTGGGACCAAGTGCCTGCATTGTGACTTGGAGGACCAAGT
>Homo_sapiens_nonrepetitive:1737690209-1737691001
CTCCTCACCTTTTGAAAGTTCTCCTTCCACAAATCTTCTATGACTATATATCCTCGTAAACCCCAGTCATATAATCTCTCCCCACTGATATTGGGAATAATGCATAATTTGGGAACTAAACTCAGGTACTAGGCTTATTACCATTTATCTGGGGACAGCCACATATGCTTCTCAACGAGCAACCAAGTTCACCCTCTCCACTCTAGCTATTTACTGCTTAAACCATAACAGGCTGGAAGATGTTACTCACTGTTCCTGACCTGGGGCTGGAGCAGGGACAGAAGCATTAACTATCTGCCTCCAGGACTGTTACAAACAATGTTGAGCAAATGCTGGAAAGTACTGGTATTTGTCATCAAAGCCATCAAGCTCCCCAAGCTGGGGCCACTGGACTCTCACATACAACTGTAGCCCAATCAAGGAATCTGGATTCAATACTGTCATGAACAACCAAGGAAGCTCAGTCTCAGGTCAGTCTGGCTCAGAGTCCAATTTGGGTGACTGCACTGCTGTCTGCTCCTGGAACTGAGTTTCCATGTGATGTGGTAGTTCCAGCAGCTAAAGTCCCTGTGTCCACAATCTGCCCAGGACCTCAAAACCTAGAGCCTGTCTTGTTCTTACCAGTTCCTGAGGGACACCATCTCTAGAGTCCCACTCACTCCAGATATCACCCTTTTCAGGCTACCTACTGGTCATAGGCATTAATAACAAACCACCGGAGGGCTTGCTAAAACACAGACTGCTGGCCCTTACTGGTCTGGTAACACATTTTAAGAATCGGTGGTACAGCTT
>Homo_sapiens_nonrepetitive:774775098-774775590
AACGAATTTATATGTACCTTCCCCAAAGGCTCTTTTGAGGATTCAGAGCTTGTTTTTGTGGCTTCTGTGACCTCATGCAAGCCTTCGTGCTTGGAAAAGTTAAATCTATTTTCTAAAACCATATTCCCAAGCCTTGATATTCCAAGTTAATTACCTTTGGTAGGCATCTTTAATAAGTATGCATAGAAGTCATAAGAAAACATTCCATACTAGGAGCTATGAGCTGGGTCTATTTCTTTCTCCGTACTAGCCATTGCCTCTGACTCTTCTACTTCCAGGAGCATAGCAAAACTGCCCAGATATTCCGGAAAACCCAGGAACACTGCCCAGTGTTAGTGGCAGCCTTTTGAATCAATCATGCCTGGTGCTATCCCTGTGGATTCACCGAGTTTTTGCTCAAAACCAGATACATGATACAGAGGAATAATTTTTTGCATGTAGAAAGAGCAATAGCCTTTAAGAATTACTTACTCTCTATTCTTTCTCCTGAAA
>Homo_sapiens_nonrepetitive:1519488771-1519489356
CGCCTTCGGGGCGCCGCGGGGACCCCGCGGCCGGGCACGCCCGTCCGGCCTGGGGAGGGGGTGCGGCGCGGGCTGTCCCGCCTCCCTGGCGAGTTTGCGGCGCGTCTTTGTTTGCGGCCGCGGCTTTTGTGCTTGTTGACCGGGAAAGGGTGATCCCCTCCGGCCGGGACGGGCGGGACCACACGTGTTTCGGACTCACCTAGATGAGAGTAGAGGCCTCTGTGCCCCTCCTCCGCCGGGGCAGGGGCTGTGTCGGTGTTCCATGTGGTGGGAGAGTCCGCCCCAGCCAGTTGAGCGGCGACACCTCCCGAGTGAGGGTGCGGAGGTGGGAAAGGCTTGCGTGGGGAGGGGGCCATAGGTCAAGAATGGGGAAGAGGCTGTGTCACACTCCCACCCTCTCCCCAACGGTGAGCGCTTTCTCTTTTAGCTCTCAAACTGGGCAGATCCTTGGATCTCTCAGAGCCCAGCCCCAGCTCAGGAACAGGGAGTGGAGAAAGACCCTCTTGGGAGGCCCCAAGGGCCTTGTCCAGGTGCTGAAAAGCGCTCTCCTGCCCTCTGGTGCTGGGGCCTGGTTTCTAGGCGCAG
>Homo_sapiens_nonrepetitive:300222684-300223147
TGCAAAACTTTAGACGAAAATGTCAAAGAAAATCTGTGTAACTTTTGGGCAGGTTGGGGGGGCCGACTTTTTCTGAAATGGGCAGAGTGAATATCCTGGATTTGGTGGGTTGCAGGTCTGTGGCAATGACTGAACTCAATGGCTGTGGCCTGAAGGTGGTCCACACAATGAGCATGGCACTGGTATCCGGCCCTGAAGTAGGCAAATATTGCTTAGACAGGACGCAAAAGGCATTCATGAAAAACAACGAGATAAAATTGACATCAAAATCAACAAATTTTACTCTTTGAAAAGTATTTGTAAAGCACGCATCCAACACAAGACTCGTATGTGGAATCTACAAGGATTCTTAATACTCAGTAATAAGACAAGCGACATAATAGACAGGGGCAGAAGACCGGAGTGGACCCTTTGAAAAGGGCCTCTTCTGTGAAGAGGCCTGGGCGCCAGAGCGGAGGGATGG
>Homo_sapiens_nonrepetitive:751872363-751878047
TAAATTAATGTAAGTATTCTCTTTGCTTGTGTTGCACTCCCTTTTACTTTATCATCTACTTCTCCAATTTTCATACGTCTCACCCTTCACTATTCAAATCAAACTAAAATTTTTTAGAGTTTGGTGTCTGAAGTCCAGTGATACTGTATCACTTCATTGGTTGTTTTTCATTCACTCAGACCTGCAGTGTTTGAGGCCCTGTACCTTGTTCTGGAGTATACAAGACGAGCAAGAAACATTCTCGGGCCTCTGGAAGCCTAAAGTTTAATAATCAAGATTAATTGCAATATGGGAGAAGTTTAGAAAAGAAGGGCTTTGGAAATCCAGAACTAGAGATAATACTTTGGCTTGAACAATTGGTTCAGGAAAGTTCTGTTATACAGATGTAAGAAATGGATGCTAAGGATGAGCTACGTAGACAGAGACAATTGAGAGTAAACAGTGAATTCTGAGTCTTTCAAACAAAACCTGCTCCACCTGCATCTTCATCTCAGTTAATGGAAATGCGATTTTTCCATTTGCTCATACCCAAAAGCTTAAGAGTCATCCTTTCATATCCAATCTGTTAAGAAATCCTCTGCCTTCAGAATATATTCTGAATCACTAACTCACCACCTCTATCACTAGTTCCTAGAATCAAGCCACCATCATTTCTTACCTAGTTTATTGCCGAAACCACTTAATGGGGCTTCTACCCTTACCCCACAACAGTCTGTTCTCAATACTTCAGGTAGCATGACCCTTTAAATACCTGAGAGTTCATGCAACTCCTCTGCTCAGAATCCTCCAGTGGCTCCCTATTTCACTGCCAGGCCCTGCGCCTCCCAAGTTGCCTGCACTAAAATCCCAAGTTTCAGCAGTCACTTCATTGGTCCTTGTATGTTCTCAGTTTGACCTATTGTTCCCTTCCCAACATTTTCTATCACCAGTTCATAGACTTCTCTAACTAATGATAAGACTTGCTTATGTTTTTATATTCCTCTTTCTCCTGTAACTTGTTCCTAAACTACCTATAATCCTGCCCCAAGATCTACTGAAAACCCACTTCCCTCATATATTCATATGGTTTCATCTCTTGTCTTTGTTTAAATGTCACTTTAATAAGGCCTTCAGTCTGCTATTTAAAACTGTAAACTCTTACCTGTCATTGTTTACACTCCCGTTCTCTCTCGCCTCTGCTTACTTCCTTCCTTAGCACTTACTACCTTCTGTTATGTTATATAATTACTTGCACTGGAATGTATGCTAAACTAGGGCAAGCAGCTGCCTGTCCAATGTCTAGGTTGTAGATGGTGTTCAATATAAAAGCATTACAGTGTTGGAGATACAAAGGATATTGTAGAGTTGAGTTGTTTGAAGGAAAAGATAGTCTGTGTAAGCTATTAATGACAAAGTTAAATGGCAGACTTAAGTGTGACCTGGGCTGTGAAAACTATAAATGGTGGGCTCAGAAATAAAAGGTTTCATTTGCTAAGCAATGGGGAATCACCAGGGACTTTTTAATGTTGAAGTCACATGATCTTAACAGTACTTTACATGGATTAGAGAGAGGAGAAGTCTAGAGACAGAATATCTTTCTTTTGGTAGTAGTGGTTTTGGAAAGGAGGGTAATGATTATGAAAAATAGTAAGGTTGTATACTTTCGGGGCCATTCTGTGTACTCTTAGGTTGAACAGTTGGGAAACTGAATATTAGCTGTATATTAGGTGAAATTATAAGAAACTTTGAAAGGGATAGTACAAACAGAGTCAGTAAGACAGTAATTGATAGACTGCGAAGTCAGAGTAGAGGAAGAAAATTGGATGCTCCAGTGGTTTTTTACCTGGGTGACCAAAAGAATAACAGTGCCATGGGAAAAATGGAGATGTCAAAAGGAGCAGTTAAAAAGTGTAAAGGGGAAATACGGTGTTTCTGATAGTGAAGTGACTCTAGTTTGTTTCCTAGTGTTACTGTTTTAAGTAGGCATGAAATTACTTTACTGTCATCTTACATAGTTTTTGTGTCCTTTCATCCTAGAAGTTGAACTTCAAGAGTACAGTTGTCTTGGTTATCAGTAGCTTAATTTTTGGATTTAACTCAGGCTTATAACCAGATTGATATAGGGTTTTCTTATTTATAGAATCTCTTAAAGATCTCACTGTTGTGTCTGTTTTTTAACAGGGGTGGGTACATGGTGGGAACAAGAGTTGCCTTCAACTCTAGATGACACTATTATTAATAACTAGTTGCCAGACTCTACTCTGAGAAACAGATTTCTTAATGACTCTCCAACTTTCAGGAAGTACGTGCTCAGATGGTAATTCTGAATAACAGCAAAAGCTGCTGCTATTTTCAGTACTCGTCCTTTTACTGAGTTTAAAGAGTTAATTGAACAAGGTAGAGAAATTTAGTGAAAAAGGTGTCAGCTTGTGATGAGCGCTTTATCTGGTTGTCACAGGCTGACTTTCCAGAAGTAAGACAAACTTATTAAGGACTGTGTTATATAAGGTACGTGGAATGATTAATTTTACTGACTAAAAGTTTTAGGTGGCCACTCTTACAGAAAAAACCCAACACCAACAATTAATACAAACCTTACAGATACAACAACAGAAGCCCCAGCCTTCCATTCTGCAGGCCCTAGATGCTGGTCTTGTTGTTCAGTTGCAAGCTCTTACGGCACAACTACTCTTACTCCCTTAGAACAGGGAGTCTCCTTTAACAAGGTAGAAATTAAAATATCGGATCAAGTCTACTTTCAGTATCTCCTGTACACTGTATAAGACAGTCTGAATTTTACAAAAGGTTCAAAAATAACTAGTCAGTAAAATCTTGTATTCACCACTGAGGCAAGTGATTACTTTCTGAGGTGCCACATTTTACTGTGATGCTCTGGGTTCTGTAATTTGGAAACTTCTCTACAACTAGTCACTATACTGTAACTATAATAAGTTGATGGTTTCTAAAACTTAAAATCTTTCATGTACAATTTAGTGTGTGATATTCTTAGTATGCTTATTAATTATGGGAATATCATACTACTTGGAAGTGAAAGTAGATACTGATTTATTGGATTATTACTTAGACTGTTTTGGCCAGCAGCTTCTAAGTCTAATATAGTCTAACACTAAATAGCTAGACCACATAAAAAGCCTTTAAATTGAGCATTCAGAAGAATAACAGCATTCTAAGATGAGAACCATATTAGGAATAGATCCATTGAATATGGCCCTAGATGTTTTATCAAGCTTATTACCATGGAAAAACTTCTGTAAAATTTGAGTATTAGTGTTTATCCTGCCTCTATCAAGATAATACATATCAAAATGCTTTAAAGAAAAGATCTACTCAAAACACTTTATAATAGTATAAAGTGACATTAAATGATAGATATAACGGAATGACTTGTATTTGTGTGAAGCACTTTTTAATACAGAAGTTGATGGATAGGTTTGATTTTGGGGAAGACTCTGAGCATAGTGAAGAACCCAAAAAGGAAATTCCAGCTTCACAACATGTTGCCATCTGAATTACTAAGTATACTTAGTAAGTTGGGATTATTATTTCAAGCTGTTGAACCTCTAACATTATACAAAGGTGGTAGAGATATGTCTTGTTGCTTTTCTCAGATCTTTGCAAATAGACTGTATCAAAGTTACCTATAAGAACATTGATACATATTGGTAAATCTGGTTGTAATATTTTCCATATTAGGCTTTAAGTTATTTAACTTAATTGTAAGAGTGGTTGGAATACTAGGAATGAAGCTTGCTTCTAGTGCTTAGAGGCCACTTCTAGAAAGCATATGAAATTGTGGAAACACATCAACCTAATGAGAATTAAGGATTGGATTCTGCAGTGCCCAAGGTTCTGTGAGGGTATGTGAATGGACTAGTAGGGGGAAGATGTTGGAGGAGGCAGGGGTAGAAGTTGGGAGAATGGAAGAAGGATGAATGGTGAAAGTCTGTGGGTCTCTTGTTTCAAACAGAAGTTATTAGTTGTATATATTGGGATACAAATGTATCATTTTAGTAAAATGATTCCTTTAGATTATGAATTGCAAACTTGCAAGCAGCATTTGAAATCATGTTGATCAGTGTCCTAAACAATGTAAGAATCTCCTTTAACAGTCCTGATTTTTAATGCTTTCTGTAATGAGAAGTTAACTAATTGTTATTATTGTGTGTTCTTTTGTTGAGCTGAATCTGACCCATGTTTTGCTTTCTGAAGCAAGGAATCAAATTTACTCCGCTATCTTTAGAGATGTAGCTTTTCATTATTTGAAGACAGGTATCATTCTTCCCCTTAGGTTTATTTGCTTCAGATGAAGTACACTTTTTTCCAACTGTTTCAAGACTTCTCACCATCCTGTTTGGCTCTTTTGGGATGCCCTTTTTATTGTTAATGTCTTACCTTGTGGCACCCAGAATCCCAGGTGTATTCCAGGTGTGAATTTCCAAGAATATTATCTGTCTCTGTTAACATACCTAATAATGTATATGATTTTCTAAAGGAAGAACAATTACAATGGTAGATTTCACACATACTGATTGATAGACTGTTTTTCTATCTCATAGTAAGAGAAGGAGTTAAAGTATTTTCTTAATATGCTCTAATGAAAAAGCGCCTGAGATGGTAATATCAGATCTTCAGCAGAGCATCTCTGACACGTTATCCATCTATTGATGTACAATTGGTTCTCAAGTATTCTACTTTAAGTATTGTAGAATATGTTTTATTGATCAGTTATTTTCATAGTATCTTTACACGTTTCAGAATCTGTGAACAATTCCATTTTTCATCAGATAGCAGAACAACTACAACAGCAAAACCTAGAACATCTCAGACAGCAGCTCTTGGAGCAGCAACAGCCTCAAAAGGTTTATAACCCCATCTTGTGGTCTTTAGAGTTATTACGGCATTTTTGAATAGAATATTTTCTCAACTATTTAGCTTTTACCATGTTATGGTGATATTTTTTCAACTCTTATTAGTAAGACCATTTTTTTCAGGACCTTTATGGTTTTTTCTGTAATCAAATTGTGTTCTGGTAACTTATGAATGCACATTGTAGAAATTAATTTCAGTGTACTGGAAGTAGAGAACAGGATGGAGGGGGTTTCAGAATTACCACTTAAAACTAAAATCAAGCAAGTTGATGATTATGTTAATGGTGACAATGATGATGGCCATGTAGATTTTGCTGTTAGCATGTAGCAGGAGCTTTATTAGGTATGTGGTAGGCTTGTATACATTTAACCCTCAGGCGATGGGCATTATGACTCCCATTTTATCCCAGAGGAAGTGGAAGCTTGGTGAGATTAAACATCTCATGCAGCAGTGTACAGCTAGTGTTATATATTATCTGACTCAAGATGTGCGGTTATTTTATGCATATAACTAAATGTAACATCCTTTTGAGTTGTAAGGATCCTTTAAGTTCATCTTACGAATTTGATAATCTTTGACAAAATATTGCATTAAGTTGTAGAGCTATTTTTCTGCTGTATGTGAGAAATGGTTACGCATGTAAACTGTTCAGAATAAAAGTATTAGGAAACCCCCTTTCCCTCCCCAGCATACATCCTAATATTAAAAAAGTTTTGGCATTAATGAGTTGTTACTTGTTAGGCAAGTGTTACATACAGAGATGAACAGAAATGAGGTTGTGGCATCAGGTAACCTCTTCTCTAATGGAGCACGTA
>Homo_sapiens_nonrepetitive:1674891825-1674892267
TACATCCTGTATTTCCTTCTTTACCTGTGGGTCACTTAGAAATGTGTTTAGCCATTTTTAGGTAACTTTTGACTGCTTGGGTCTACACCATGTGCCCTGAGAAAAGCGCGTATTCTGCTGCGGTCGGGAAGCCTCCAGACATCCGAGCGAGCTGGAGATGCTGTTTTTGGAGCTGTCTACATTCCACTGAATTGCTGGGGGAAGAGCGTGAGGTGGCGGACGAAGCTCGTGCCTTCATCTGTGTCTTCACTGCTCTCATTTCCAGCTGCATATTTTGAAGCTTTCCATCACGTGCGTGCATATTTAGGACTGTGGGTCTCCTTAACAGGCTGACCCTTTCTTCACTGATGAACTGTCTCCACGTGTCTTCGTCCATCTTCCTTGCCCTGGAGTCTATGTTGCCTGCGATGTTCGTGGCCGTGCCAGCCGCCCCGGGGTCAGG
>Homo_sapiens_nonrepetitive:1436131799-1436132262
CCACGAATCCCTCCTCCCCAGCAGTCTTTGATAGGGATAGTTGGCTTTTCCCAATCTTATCAAAAATGCTTTGTGAAAGGGCAGCTTCAAGACCCCTCCCAATCTGTGCCAGCCCCAATCCCCCTTCTTGTACAGAGACTAGAGCCCAGGGCTCCCAAGCTTCTAGGGAGTCAATGAGAAAGAGTCCAAGCTCCGCTCCAGGCCTGGCACGCGGTGGACACGCCATCCATGAGAATCTGGAACTCACCCACGCTGTAGCGCAGAGACACCAGGGCTGCAGGACAGGGTGCTGGGCAGAGCATGGCCCCCGAGCCAGGTCTGTGGGAGCCCATGATGCCTGCTTAGCACTGCCCTGGGAAGCACCTGGGGTCCCTCGGTGGCCTCCGCTCTGGGCGCCTGCTGACAACCATGGTGCCTCCTTAGCCCCTCCCAAACCTCCCCTTTCTCTTTGTCACCAGCCCTG
>Homo_sapiens_nonrepetitive:39158099-39158698
CTTATGAGCAGGGTAATGGGATGCTCATACCTGTGCTTTAGAAACCCAGCATGGCACATGAGTGGAGAGTGTTTGTACAAAGGATACACTAAAGTTAGCTAGAACAATGAGATCATGTCCATGGTTCACCTGAGAATAATGAGGGCTTGACATGGGACAGTGGGTGCAAAAATGGAAGGACATGACAAATGGCAAATGCTGAGACACAGTCCAGTCCTGATGGGCCTTAATAAGTGAGAAGCTTGTGTCAGTTGTGACACTGAAATCTTGAATTTTAGAAACTAGAAAGCTGGTTGTGTCACATCTACGGAATAGATCCTTTGTTTGATTTGGGATATGTTGAATTTGGGGGTTTGCAGAGCCTTCTGTCCTGCAGCCTTTAGAAGTTCAGATCCGTAGCACCCAAGCCAGAATGACCAAGCCAGAGGCGAGTGGCTTGATTCACTGAGGGAGCTACAATCCAGACCTTGAGTCTCAGGGCTCTGCATCTGTTTTGTTTAGCCACAAGTCTGGGCCTCCCCTGAGAATTGGGATCACAGCGCCTAACCTAATATTCTCTGATTATTACTGCTAATAATTCTTTATTGGGGAAATCAAAT
>Homo_sapiens_nonrepetitive:1770239891-1770240234
GCAACATATTGGCAATGGTAGCCAGTTGTTCCTGGTACATGAAAGAAGTGATTATCACAGAAAGAACAGTATGGCCCCATTACAGAGAAAAGGTATATTGATTTTATGTTAGAATTATCTGCAACTGAATTTTTTCAGCTTATATTTAAATGTGTAGTTTTGTATTTGGAAAATTCAACTAAACACAAACGAAGTTATTCCTACTCCATTATCATGGAATCTAGAGTTTAAACATTCTGGATTCAACTGCACATACAGCTATTAAATAACAAACTCATTATTGAATGATATGTTAATCTCAGGAGAGAGTAAGACATTCAGTTTACTGCTGTCTTTTGTAGAG
>Homo_sapiens_nonrepetitive:470051888-470052787
TCAGCTCAGCCAATTTGGGAAAGTTAATTAATGTGACCTATCTTATTGAGTTCCTATCTGTGCCTGCACTACTTTCTAATGACATGATAGTGAGCAAAAGACACCTATAATACCTGCTTTTATGGACCTTAGGTATCAAGTGGGACATAGGCATTATTTAATAATGACACAAATGAATGTATAATTCCACATTGAAATAATTTCTAGGTTTTATTAATGGGAGTGTGGGGAGTGCTATAGTCAGAAGAAACAGCATATGCGAAAGATTTGTGTCAGGAAGGAGCAAGGAACATTAAAAGCCTGAGAAAGAGCAGGTGAAGACAGTGAGAATACAGATGCCTTTCTTGTGTGTAGACTAGGGACAATAGCACACAAGGTTATTTAATGGATTAGTGACAGCGTATGATAATCTCCAACCATTAGTGGCTACACATCAAATGGTGGTTACAAGGATCATTTTATAATTGCTGAAGAGGTGAAGACTGTTCTTTGAACACATAATGTCAGATCTACCTTCTCTTTAACACTTTGGATGTACTCACCCTTTAAGGCAGACCACTCACAGACAACTGTGTCTCAGTCCCACAACCCTGCAATGCCCAGCAGACCTGTAGTTTGTGGGCAAAATGGAGTGTTTTCTTTCGGTCTTGAACTATGTAGAGGCCTGTTGGTGGAAAAAGGTATGTTGGGAAGGCGTGGGACCACTGGCAGACAAATATATCTCAGTCCCTACAGCCCTGCAATGCCAAGCAGACCTGTATTTCTTTCGGTCTTGGACTATGTAGAGGCCTGTCAGTGGAAAAAGGTATGTTGGGAAGGTGTGGTTCCTTTCCTCCAATCTGTCATTTTTTATCCTTCAGGCAAACGTTTAAACCTCCCAACATGTTTCTGCAAGCAAC
>Homo_sapiens_nonrepetitive:679394627-679402742
CGGAGGGCTCCTCCATCTAGTCCCGTAGACAAAAAAGAAGGCCGGCCAGCCCGTGTCAACGGAGCACGTTTACAGGCTCATTCTGTGCCAGGTGGACATCTCAACTCTACCCTCTCACAATCTGAGCAGTTGCTGGCTTTCCACAACCAAGAAATAGCAGGCAAGTCTTAGTAACTCATGAAAGGTTTCTGCAGGCTTCTGCCTTTGAAAAAGCTGCAAGGCTAAACTGTATTCACAGCGGCCTCTAGTGGCAAATTTCCAAAATAGCATGCTAAATGGAAACTTGGCAGCTGGAGGAATCTTCTCAGAATGACCTAGATTCCCAAACTGGGGGCTAGTTCAAATCTTCCCTTAATGAATGAGCGCTCCAAGTTCCAGAAGTAAAGTGATTCATCAAAGGTCACAAAAAGGCCTCACATCCCTCAGTCCATAAACCTTGCCCACAACTGGCCATCTGTGGTTTCAGATGCAATTAAGGATCTTGAGTTATCCATTTGGAAAAACAATCGGGAACCCAATTCCCAAATCAGGCCAAGCCAACCTTAGAGTGAGACCCTAACATGTTTTCTTCCCACTTTGCTTCTCTCTCATCTGTAAGAGTGTTGCTGGAAGATCCCCTATCTTGGTATTTACCTAAAAAGTAGTAACTCACTCTTTAGGCAACAGGACTCTGAGACCACAAAGTGCTTCTTTGTAAGCGGTAAACTCCACCGCTTTAACGTGCTTTTCAATGCTTCCTCCTCCACATGTTGCAAGAATATGGTGCCAAAAGGGGCCCCAGTGATGGCTCTGACTGGCTTGAGGATCTGGGGGCAGCAATCGTGTTTGTGTGGGGAAAGCTATTTTGACATATTCTGGAGACACAATCCAAAAATACATCAGGCTGAGGACTTCCAGAGAGCTCAGTGGAAAGGCTTGGCTGCCATACCAGCTGAAGCCTGGGTTTGGAGAGTTGGGGTACAGCAATTTCTACAAGAGGATCTCAATCTTTTTCTGATGGAGAACATTTTATTTGATACATTCAGCAATAACCTCAAATTACTACACAAGGTGCTGGGAAGACTTACAGAGGGGAGTAAGACAAGGTCCTTGTTCTCAGAGGTTAGCCCAGTGGGAGGGAGAAGCTGTGAGGCTGTGTATATGTCGAGATGAAGAGGTAGGACAGGTGTGTGGTGGCTTCAAGGGCCACTGGTAGTAACAACAACTAGCATTTTGGGGGTGTTTTCTAAATGCCAGTTCCTGTTCTAAATACCTGTTCTTGAAGTTTGGGTTCATGCTGCTGACAGTCAGGTTCCAGAGCTCTTTCCCCCAATGTCATCTTTGTTGATGCTCTTTTCCCTGCATTTTCTGTGATGTCTACTGATCACCCAATCTCACCCACCCTGGTGTCCACACAAGGTATCTCAGTGCCACATACCAGGGTCTGAAGTCCATGTTGTACTGCTGTGGGAACAGAACACTTTCATAAAGCTCAATCCCAGTAGCCAAAGCCAGCAGCTTATGTTAAAGCTCATCGTGTGCTTTGAATCTCTTCACTCTTCCAAGACCACCAGGATGAGGTGGAGAGCTCTGCTCCAGGAGGCATAAGATTGGTTCATGGTCCTGACTGCCCTTGCTCTTAGGGAAACCCCCCCTCCCCAGTTTCATGTTGGACAAATGTGACCTCTAGGACCTCACTACTCAAAGGGTGGTGTCTGGACCGGCAGTCACCATCTCCTGGGAGCTGGCGAGAACTGCAGACTCTCTGGCTGAGTGCTGAGTCAGAAGCTGCTTCCTAACAGGCTCCCTCAGTGATTCCTGCATGTAGTCATGTGAGAAGCCCTGGGCTAGGGCCCTTGGGCCATATTCTTTATAGTCTGTGTGCCAAGCTTCTCTTATCCATCATCCCAGGGGCACCTGTTTGAAAGCCTTTTCCACTGGTGTATCTACTTCCAACTTTAAGCCTTCTCCAAATGTCTAGAGAGAAGCAGCAGAGAGCTGTCTCTCTCCTGTGCCTTGATGAGCCCCCCATGGTCCTCCACACCTATCTTCAATAATCCCCATCCAAGTTTTAAACTTATCCTTGTTTTCTCCTGATAAGCCAGGAGAAAGCTCACCACCCTCACCGTGATGAGATGTAACAAAAATGAACTATCTCTAGTACACCCCACTTTTATGAGACCTGTCTCAATGGTACTAATCCTGACAGGATGTAGACACTCATATGACCAAAGAATTAAGCAGGATTCCTTTTAGATGAGCTTCCCTTATAAGGAAACGGGAACTTCTACAACTCTGGCTAACTGGCAGAACCACAAATTGTGAAACAATTCAAGCTTCACTCTCTGAGGTCATATCCTCTATGAAAACTGGTATGTGCCCACGTGACTGCCTTAGCATGGATTTGGTGTCCCTTTCCAAAAACAAGGAACTGTGCCTGTGTGGCTCTCCTCCCAAGGCATGCAGAACCTTCTTTGCTTCAGAGTAGCCATGATACGTTTCCACCACGCCTGTGCCTTGGATGAAAGTGGAGATTTTCAGGATTACGATTCTGGGAGGTTAGTGAACAGGTGCTATTCCTTGCTCTCAGAGGCAGATCCAATTATGTCCACCCAGTTCAGGGTGTAGAACACTACTTTGCATACAAAAACCATCTCTGGAAAGAGGTTGAAGGTAGGGAAGGCTTGGGGAACAGAACCTTGTTTGGCCATTCCATAAAGTAAATCACCATTTCCAAAATTGATAGAGTAGTAAGAAACATTAAAGTTATAATCCCCTCTTCAAGGAGCTACCAGCTTAAGGAACCAAACACCACAACATATACTGCCTCTGGTCCCATAATAATGTGCAGGTGGGCTCTCTGCAAATTCCAGGGATGGTGCAGGTCTCTTAGCACATACACCTGGTTCACTTACAGGTAATCCCCCATGGGGCATTTTCCCCCTTGGTGGTTTCCCCCGTGATACACCTCTTATTCAGAAATGTCAATTTCTGTCACTTAATTCTTTCTCTGGTTCTGCCCTTTTAAAGTTAGAATTGCTCTTAAAGAGGGAGAAGTCTACTGGAGATCCACAAGCCTAAAATGATGTGAAATCTTGAACATTCAATCTCTGTACTACTACTTAAGATGACTGGGATTAAAATGACCATTGGAACCTCATACAATATTTAGAATCAGACCACAGCAGCAATTTCAACCATCAATGGCATTTTATTGTGGAAGTTTCTATGTATTACATAGGTATTAAAAAATCTGAACATATAAAAATCTTGGACCTAATTTCTCTAAAGTCTTGGGTTAAAAGAACTTGAGTGGCGCTTCTCCTTTCTGAGAGTACTACTTCTCAAGGAGGATTCATGGTCTGTCCTTTGCTCACTACAGATTTCTCCTCTTCTCTGGGAAAAAATGGTCAATGCTTCTGCTTCCTTTTAATAAACTAATTTACTTGACACCTTCTTAGAAACTTGATTGTTGGATGTGTTTTTCATTTGGCAAAAATTCAATGTGGCTTTGCGTGGGATGTCTGAAGTGTCAGAAACAGCACTGTTGATGTTCTGGTTTTGAGATGCATACATTCCCTAGAAGAACAAATGTAAAAGACTGAAATAGGGCGTGCACAGAGTTAAGAGGGCTGACAGACACTACTTGGTTTGGAATTCTGTGGCTGTCAGCCATCAAGGACTGCTGTGTAGGCCAGAATATAAATCTCCTTAGGAAGAAGTTTGGTTAGGCAAAACCACTGAGAAATGACAGTGGCTGCTACATTGTTCGACGTATATCAGAGCAGACATGCACAAGAAGCAGCATTATGGTTCATGTGTAGTAAGTAGTCACCTATTGATAAACAGGGGCATTTGTGCAAATGCTCTGGCAACCTAGGCACCTATTAAAATGTACTTCCATCTCTAACTCACCCAAGATGCCAGGCCTCCTAAGCTTCATGACTTGCAAAGCCAAAATGAATTTAGCATTACATGTCATTCTATGTCATCTAGAAGCTGGTTCACTGGGGCCATCTCAGAAGAGCTGCTCAAGAGGGTAGCAAGTCTACCCAGAAGGGTATGCCTTAATGATCTTCACGTCGTCCACAGGGCGGTCCTGGGAGTTTGTTTCTACCATTCCCACGCGATTCACCATTCCTATGCCCTGACACACTCGGCCAAAAATGGTGTGTTTGCCGTCAAGCCACTGGGTGGGGGCGAGGGTCACAAAGAACTGGCTGCCATTGGTATCTGGCCCCGCATTGGCCATTGCGAGAATTCCAGCCCCTGAAATAACCCCACAGGTCCAGTGTAGAGCTGCTGCCCCATCCTAGGGATGAAAAAGCAGCCAGGACTTTGTTCTGGCCTCTGTCCAGACCCAGACAACCCCTCAGGGCAGTCTCTCTGCCCTGTACAAAGGCCATCACTACACTATTCTGGCGACTTCATCTTCCTTGTCCTCACCTATTCCCCAGCCTTGACCCCTGATGCTCCTCACTAACTGTGGACCATGTTCCTGACTGCCCTCAAAAACCCAGCAAGGTTTCCTGTTTCTTTGAGGACACTTTTGATATCCTGTGACCTTTAACAAGTAGTTAGAGTCTAGAACACACCGACCAGTGCTCTGAATTGCTCAGAACTTTGTGAGAGGCGCTGCTTTCTCTAATCCACCAGGGCACTTCATGGCGCCATGGCTGGGCAGCTATCTGGCACCATGCCACGGTGTCAGGCATTCACCTTGAATCATGGCCAAAAGAGTGAGCTTTTAAAATCCCCGTTCCTACCCAGTCCAGCCAAATTATACACTTACCCGTGAATTTCAAGTCTGGATGAAGTTCATCTTCAAACTGTTTGCCATAGATAGATGCACCACCTCGACCTGCCCGATTGGAAGATGACACATGAATCAGCCAGTCACACATTCTATCTCACAGCAAGAATGATGGCCCAGTGACACCTCAACTACAGAATCTAGCACTAATAGCACATTCAAATCATTGGTTTCATTCCGATAAGCTATTTTTTCCTTATCAAAAAGGTAGAAAACATAGAACATTATCAAAAGAACATTAAAATCCTCTGTAACCTGACCATCTAGAGATAACCACCATTCATAATCTGATGTGTTAAGAGGTTTCCATGAGTGCCCCAAGTCCTATCCCTGTGCCCATCACAGACATTGCCAATCAATCAGTATTCTTCCCTGCTGAGCTAGATTTGCCTCTGAATGTTATCAACCCAGAACTCAGGCAGCCGTTATTAATTAATCAGTAATAGCCCCAGAGTTGAAACCTATTTGCCACCCTTAACCTAGGTAAAGCTATCCAGCTGAAGGAGAAATAGCTGGTAAGTGGCAATGTGGCAGAAAGGGACATTACGGTCGGCAGAGTCCACTGAGAGGTGAGGCAGTACATCATTAAGAGATACTCCAGTCTAGGCAAGAGGCAAAACCTTAAATGAAGAAACATGGGATTGGGAATTATTTGCTAGCAGCATCACCCCACAAGAGCAGGGTGCTGGGCTGGATACCCTAAGCTCAGGCAGGTTTTGCTCTAAGAGCAAAAGGATGTAAGAACATGGTTTTCTCACAGGAAAACATGTCAAAACAGGAGGCAACTTTCCTAACCAATACTAATCAATTATGTAGTCAATCATATGCCTTACTGAACTACATTGGTTTCTCCAAGTTGAACGGTCACGACAAAACAGCCTAGAACAAAGTAAACACTGGATTGGTACTCTGCTTGCCCTGCAGCCCAGTGCTGGCAGCTCACTTCCTCTACTGCCTGCTATAAAAGTAGCACCAAGTCCACCCCCAAGGCCCCTGGGCATGGCTAAGGTGTTTCCATGGCAAAAATCCTTTGCTTTACCTTTTAGTCGGCTTCACCACAGGGAGCCTGTCACAGCCCCCGTTTCTTTTCCGGAAGAAAACACTGTTCTCATGCAAAGAGGGATGGGGGTGAATCCTAACAGACTAGGGGAAACCTCCCACTTGGCCCAGGCTACCTATGCTTCTGGAAAAATACTGAACCACACTAAACTGTGTAAAACTCATTCCAAAAATTCCAACCTGTCAGTATACTTCCAAACAGCAATTATATAACCAATATGTTCCCTCTGACTCAATCCTCCCCTTTGCTTGGTCCTTTGGCAACCACTAGAGAGTCAAGGTTCCTGGCTGGGGTTACCAGAGACTAGGGAGAGGGCTGTGGGGCCAGACGCCACAGAGGCCAGGCTCTGCGTGCAGGACTTGAGTGAGCAAGCTAAGGATTCAGTTCAGTAGTACGCTGTCAGTCTGTGGCCTGAGCTTCAAAGTGTGATCCCTGCAACCTGAGGGCTACCAGAACAAACCCCCCAGGACCCTGCCCTCTAGGAATGGTAAACTATCACACAAACATCACCACAAACAAGAAGTGCATTAAGGAATAGGTCAGTCAAGAGTCAAGTGGGAATCAGAGGATACAGGAGGAAAGAGCATGGAGATCACCTTTACTCAATAGGCAGAGTTTTCATAATATCTTACTCATAATATGTTATCTTTTCATAACCCAATTCAACTCAGTAGGGTTTGCGGCAAAATTTCAGAAAGACAAATCATTCTAATTCAAACATTCCTCTGGGCACGTGGAATAAGTGAGAGGTGGCAGAGGGACAGAGAATGATTAAAGAGTTCTCCAGTGCAGAGCATGCTACTCAGATGTCAATTATCAGTTAGAAAGCCAACAATTTGGAAGCTTTGCAGGTTCTGTGCCTGGTCTAGCACAGACACAATGAAGATAGGCAGACCTGTGTTTTCTAACCTTTGATTACAGGTTAGAAAAGAACCTTCAAGATTCTTTTCTGGCCAGGTGGTCGAGGCCTGTCCTCTCTTGGGATCATTTACACGCAAACATACAAAGAATAATATGACCAATATCTATGACCACCTCCGCCCCCAAGAAATAAACTATTGCAAATCCAGCTAAGACCCCATGCATACACCCCACTGCATCTCTCCCCACCACTCATTCTCCTGAGAGCTAACAGCTGATTCAAAGAATCACATTTTCCTCTAGAATTTGGCATTTACACATCTATGCTTACATAAGTGGTATTACACTTTATATATTCTCAACACTGTTTGAGAGACTCATCTACTTTGTTCCAGGCAGGTCTCTGTAGTGTTCACCTCACTGTATGACCATAATGCTCTGTCTTATCTTTTCTGGTGTTGATACTGAGGATCTTTCCAATGTTTTGGTTATTATCGACCATGCTATAAAAACTATTCTTATACTGTCTCCGAAATCCAAGTGCAAGAGCTCTCGGGGGCCAATACCTCACAGGGGATACACAGGGTCATAGTTTGAGTATTTCATCATTGCTAGATTTTTCTAAGTGCCTTATTGAAAAGGATGAACCAACATGCACCCCACCCCGCAGCACTCTCACTCTTACTGCTCTAGGTCCTTCTGTCAGTCTGAGAAGTGTGAGACCTCTTGTGGTGTTTTAAACTGCATTTCTCTGAAGTTTGGCATAATTTCATGTTTACTGGCTTATTTAGCTTGTCCCCTCTGTGAACGGCCACTCAGTGGTATGACATTTTGGAATTGATTGACACCAAAATCCCTGCTCGCTCAAGTCCCGCTGTGGGCTCTGAGAAAACTGTATGGACCTCCATGGTTCAAACCCATGTTGGTAAAGGCTCAACTATATACTATAGATACTAATCCTCTGTCAGTGAATGTTTTGCAAATACCTTCTCCCAGTTAACTTTTTTCACTCTTGTAATGGGATCTTCCAATGAACAGAACCTTTGCAGTTAACATTTCTTAACCTTCTTCTTTTCATCCCTGTGACTCCTGTGTCACTGTGGAAACCTGTCAAAATGATGTCTAAGGCATGGGACATGCAGTGTCTTACACCAAGATGACCACACTTGGTGCTACTTGTCCCTTGATGGGACAATAGATTAATATCCAGCCCCACAGATGGGCAGTGGCCTATAAGGAGAGCCAGTGGGGCACCTGACACCAGAGGGCAACTGACCAATCAAAGCCTCTCTTCTGGCAAGAGTGCCTCTAACAGACACTGTCCGTCAGTAGTCTCCTGAGGCCTGCCTCAACCTCAGAGACAAAAAAGGCAGGTGCTGACAAGTCCATTTTGCAGACAGGC
>Homo_sapiens_nonrepetitive:957517756-957525568
GCAAGTCCAGGACTTGAAATATTATTTCCACTATACTACACTGTTTGGTATTTTATGTCCATGTTGGCATTCATGAATGAACAGAAAAAGGTTTTCATGAGAATTTTTCTCTCTTGCTCAGTTTAGAGGTGGGGAAAATTAAATGCAGCTTATGATCCATCAAATTCGCTGAAATCAGACTCAAAGACATCAAATTGGTTTGACCAAAGTGTCAATATTTCAATCCAACAGAAACCTGACTGATTTATGAATGTGTATTATTGGCAAGGGGATAGGCATGGTGGCTAAACTATCAACACAAAGACAATTTCAATGAAGCATTTAAACCTAAGCATCTCTGATTTGGATAGAGAAATGGGTTCTCATTCTTGACTCTACAATATATTGTTTGTATAATCAACCTGTTTTAGGACACAAACTTTCCTCCACAAAATCTTTTGTTCCCCAGGAAAACAATTTTTGCTGTCAGATAAATCAGTGTTTACATATCCAGAAACATGATTGCTTTTTTATTGCTGTGCTGCTCTAGTCACTTTCTCATTATTAGATAGGCTAAGACACCATGAAATATTAAAGTTATTAGCAGAGTAGAATCCTAACCTAGCTCATCTAGGTTTATGATTTTAATTAACCAACTTTGCTCTTTCCGAAGTAATACAAATCAAAGATGCCAAAATCACTTCATAAGAAGAAGGAAACATTATTCCTAAATTATTTGCCTATGGACAATTGGCTTAATCTAAGAGTTCATCGTTTTCTGCCTGAAGTTTCACTGAGCAGATGTATATGACTTAAAAAAACACCTGATGATGGTTTTTGTCCCGTTTTATACCTTTTATGTGCTTGGCTGCCGTAGTGTTACTATGATCAAGCAACCAACAAGGCACCTGGCATAGATATATTTTTCATAGTCTAAATATTAACTAATGCAATTTTGAAGATACACATCGCTAAGCAATGGTTTCAGTGAAATTCAAATACAGAGAAAGCAACTTACTTATCTGCACAGAGACCAGAGGTAGATGAAAAAACAGTTCTTGTCCTCTCAGAGGAGACTGAGTGAGGCCTCTGGACTCGGCCTCTATTGCGCCCCAATCATTTCACAAGTAAAAGGAACCTTCAGTGTGAGAATGGACAGACAGGTAGTACAGAAAGCCCTGTTGGAGTAAGCTACACGCTGCCAGACATCATTTTCTCATGACTGCATAATCTTTCATAGCATTGTTTAAGGATTATTGTTTTAAGCCCCCCATGGAATCTTGTGGAGACTGGGGTATGTGGAAGCTCTAGATTTAAGAATTGCCAGAAGGCCATTCATTAGAAGCCTGGACAATATCAGAGTTCTTGAAATATGGTTACTAAAGACTTCACTAGATAAAGGATTTCTTTTTCCTCAGGTTTGACGTTTCCCGTCAGACTTTCCAGTTATGAGTTTGCACCCCCATCCCTTGCCTATTGAAAATCCACAAACTGTGGGGCATAGAAACTGTTTGGAAGGAGGTTAGAGAAAAAACTCACTTCTCTAATCACGCAGCAGAAGTGGCTTCTGCAGATTCTGAAAGAAAAGACTAATCTCACTGCTCCTCCTTCACAGTCTTTACTCGTGGAGCCTGTGGTTTAATAGAGGGAGAACTCAGTGTCATAACCTCATTTTTTGCTATGCTAAGATTTGTTTATACAGGAAGGGTGGGACTTCTGTTGAACCAAGAAAATCTCTCAAATGAAAGAGAAACCACAGCAGTGCCTATCTTGCACCTACTACTAATGAATGATTCATAGTGTCTTGCCTCAGCTTTTTCTCTGAGCCTTAGGTTTCTCTTCTATATGTGGTTTGGAGCAGATAAGGGCTATATACAATTTTTGGGGATGAGAATGTTCTTCTCAGCTCCTGTCCCACATGTCAGCTGATTGGCTAAGCCATCATCCCCCCACCAGGACGTATTCAAACTTGGCACTGAATATTCAATCTTTACAATACAGTGACATTCCTCTGGGTATCTGTGTTCACACAGGAGCCTAGCCAGTTGCTAGGAAGGCAATGGTTGCCCAAAAGAGACTATGGGAGCATGTTTATTCTCCCCGAGGGAAAGGTCTTTGAGAAGCCAGGCAACGTGTAGGGCCTTAGTCCAGAGAGCTGTGACTCGGCAAAGGGCTCAAGTCCAGGCCATGTGGACCAGGCCCAGAATGCGGAGGGAAGAAGAGGACTACCATTTGGTCAGGCCCCAGGTGCCCAGCACTCACACCAGGTGTACCAGGTTCTGAATTTATAGCTAAACAGCTATTTTCAGACCCCTCCTGCTAGTAAAGGCATGCCTCCCTGCATACTGCCTGCTTTTAGGTTTAGGAAGTAGGTGGAGTTTTCTGCAGGTGGAAAAGCACAGCTCTGACAGACACAGAACAGTATCCTTTCTGTGGTGCTAATTTGAAGAATTCTTTCAGTAACGTTGATTTGAGGGTGGTTGCATAGCCAGAGAGATGAAGGTGAAATGGATGTTTTCTTTAGTCTGGATAACAGCACAGGCTACGCTGCTGAGTCTTACAAAATCACCTGCTGAGGGATTCATGTCAATGTGTCCAGTACAAAAGACATGCCCATAGAGTCTAGAAGAATGATCACCTGGCAGGCAGTTATAGCAAATCACATGTTAGTTTCATGGAACCTCAAGTCTAGCTGGATCCAGCTGGACAAAGCAACATTAGCGTCTATCATTGGACATTTGTGTGACCTCAAATCTCAACCAAAGTAAAAAGCCCAAGCATTCCAATGCAACTAGGGAAATTTTTCCATGGTGTAAGGGCCATTCAAGGTCCAAGACTAGTCACCTTATACTTTGGCTCAACTCCTAAGAATCCAAATCCCAGAGGCCTGGGCTACATGTGGCAGGTCAGGACATTCCCAGTAAGGGCCTTCAGGACCTTTCTCAGGCTGAGAACCTAACTCAATGGAGTCAATACATACAGACACAAAGGTATCTTAGCTGTTGCAAAAAGGTGTTTTGGGTTATAGTTTCAAAAAGCAAGTGGGAGATGATAGCTGTGGAAACTAGAACTTAATTCTAATGGAATAAGTTCCCAAATGGAACTTGAGGACTGAAAATAGTAAAGACTTATGTGTACCTTTATATTTTTCCTCAAAACACCTTCCTATGAATGTGAAAACCATGAGCAGGCAAGAAACCTGAGGGGGTGATAGGGGATGTGTAAAATGACTTGCCTAAAGTGAGTCTGAGAGCTCAGAGGTGCTGGGATCACCATGCAGACCCTGCTGTAGCTTTCCATGGCCTTGTCTCCATCACTTGTCTTTCCTTTGCAAGCTCCACAATGACGCAACAGGACAAATATCTATAGCACTCCCAGACACCAGAAGTTATTATAAATGAGTAATATGAAATCATGCCCCAAAAGGTTGAGGCTCTGTAAGTTATTTCACTCTTGCTATAATACCGTTCCTCCTGGAGGAAGATAAAAACTTTAGTGTGCAGACAGAAACAGGAAAATTGAGCACCTGATGTGAAGAGGGAAGGTTTCTTATATGAAGTCTTTAGGTGATCCGGAAGAATATGCCAGTAGGATCTGGTTTGGAATATTCCCAAGGGCAAGGTGCAGCCTCTCTGAGATTTTATGGGTAATGCATTCGTGAAAACACCTGCCTTGTCCTTCAGAGTTTTCTCTAAGCTCAGATCAGCCTCACTGGTTCATCCTTCCTCTTACTCCTCCCGTTTAGGCTGATTAAGGAGCTGCTTCCTTGATCATCAACCCCCGGCTCTTCTGGATAAACACACGTGATAAACCAGTGGTTCTCTGATGCTTGTGGCAGGGGCAGCAGGAGGTTTCTTCTAGGTGCCAGTCCCACATTCTAGTGATCCTATATCATAGCCCTGCGGATTCTGCTCCACAACAATGGGAGGCTCTTCTCCTATGTAAGAATATGTGACAAACTTCCAGTTTAGAAATAATTTACCAGCCTGAGCATAAGGGGTATTATCACACACAAGATTGTGTTGGTATATTGAAGAGAACTGCATGCTGTGGTGTTCTCGGTTCGGCCCTATGTTATATGGCTATATTCTATAGATTTGTTCTGAGTGGAAAAATCGGTGGAGGGGGGGTTGAGCTATATTATTAATCCATAGTCATAGTATTCTTCGAATAATAGCATTCCCCAGACCTGCCACATCTTCGGCAATTACATTTAGTGTCAATTGCTACTCTACCTGTAGGCCTCCTCAAAAATGGCCCACCTATATGACTTAGCTAAGGGCCATACATAACAGAGCTCAGGGAAAATGAGGGGGCCAGGTCTCTAGTTAAGTTCGTGCTGACATCCATTCCGTCAGGTGTACACCGTCATCTCTGTTTCACCAAGCATTTTCTCATGATTACTCAGTGGCAGAGCTAGAACTGGAACCCAGGACTTTGTCAACACCTATCATCTAGACCAGACATTGCACTCCTGCTCCCGGAAGGGCTTTGTTACCATCCAGTTGCAGCATTTACTGGCCTATGGTCATTCTATCAAGTGGAATCTTAACACCTCAACAGTTTGAGGCGAGCAGTTTGTTTATACCAACTTGACCAATTGCCTTTGAAATACCTGTAATCTTTCTTTATCAATCCTATGATGTTAAATGAAGTAATTAGTCTGTTGCTTTGAAAAGCAAGTCGTGATTAAAATTTCAGAGAGCTGTATAATACAGTGGTGCTCTATGTTATTCTTACCCGAGAGCATGTGATCAGTAGGAAATGGGTGTCCTGGAATTGCAGATAAACTGTGATTCTGACAGCAGAATTGAAGCCCATTATCAACTCAGAGAAAATTCACTGTTCATTACCAGAAAGATTACAGATTGATTCTATGTGTCCTACAACCTCAAACACATAACAATATCGATGGGATATACCCACGATCTTCTAGTCCTGCTCTCTCTACATAATTTTTACAGTGTTCAAACCTACCAGAGCATCTTCTTTCAATAAACATTAGAGCAGAAGCTTTTCCCACATTTTCGGACTCTTCAAGTACTGCAGCTGTGGAAGGGCAGTGCCCACTTCCAGCTGAGGCCAGGCTGTGGGCAGCTTTCCAGCCCAGGAGGGCAAATAGAAGCGGCTCCTGAGAGAAGCGTTTGCTTCTTTTGCTCCCCATGTTGAGAAATGTGGCTATAGTTCATTCCCTTTAACTGCAGGGAAGTATTTCAACTCATATCCAGGGAAGAATCTGAGCAGATGGTTAGACATGGGTCTGCCCAAGGAAATGATTCTGTACTCAAAATCTGGATTAAGGGTCAGCTCCTGAAACCTGAAAGCCTTGTAGAAGAATATTGCTGTAGAGGTGAGGAGAGAAACAAAGGAAGTGCCCAGTAAGCAAGCCAGGTTGGAAACCAAAGATGGATGCTGGGGGAAGGAGGATGTGTTTTAACAGGAGGGTTCCAGTTAGAGTTGGGAGAGAGGAAGTAAGTGCAGTGATTTCTTAGCCTTGAGGTCCAGGCAAATCATCACTAGCTAGGACAGTTGGTTCCACAAAACTCACTGTAACAAAGGTAAAGGTTGCAAAATATTAAGAACATTCAGAGTTATAGAGGATAGCGTAATAAACACTCATGCACTCACCACGCGGCCTGATCATATGTTAAAATGTTGCTATATTTGCCTCAGATATTTGTAAGCACTAAAACATTGGAGAGAGAGTTTAATCCACCTGTGTTGCTCTTCTCCAACGAAGTAACTGCTATTCTGAAGTTGCTATCTTTCGCTTGCATGCTTTTAGAACATAGCATGTGTGTATCTAACTAATATCCTTTTACAAATTTCATGTTTGTGTCATTCTGCAGCTTACTTATCTATAGTTCACTCATTTTAACTGTTGCACATTATTTTGTTGTATGAACATACCAGACTATTTTCCTTTAGATGGACAGTTATGTTGTTTTTAGGCTTTGTTAACATTCTTGGGTATGTTTCATTGTATATGTCAACACTGATGGGTTGAAGCAGCTACTTGGTGATATCAAATTGCCCTCCAAAGTGTTTATTTCACCACGTTCTCATTAATGCTTGGCATTGGCAAATTTTTACATCTTTGTTGATATGAAACATTTCCTTGTTTATTTATTATCAATTCTGATTCTTCTTCTGTGGTGTCTCTGTTTGGTTGTTCAATGTTTTCATAATTACTAATAGGAGTTCTTAAATCTGAATATTAATCTTTATCAGTGATAAGAGTTGCAAGTATCTCTTTTAGGTATATACAGAGACTTTGAACAGAAATTCTGATGTTTTTGACTTTTTTAATGACTAGTCTAAGAATTTTTTCTCTACCGTAAGAGTTTAAAGTGTTTGATAGTGTGAAATAGCCATCTTAGATTGTCAATTTCACCCATCAATTTCTCTCTGATATGTGAGGCCACCTTTGTCAAATAGTAGGTTTTCCTTTAGGAATAGATCTGTATGAGGGCTCTCTAATCCGTTCTACTGGTCCACTGTCTATTTGTGCTCCAATACAGCCTGTCTTCATCACTAGAGCTTTATAATAAGCCTTGGTACAAAGTCTCCCAAACTCATTTCTCAAAATTATTTAGGGTCACATGAACACAAAACCACATACTTCTTTGTCTTACTGAATTTCCCAGGATCTCCTTCAGTAGTGAACATCCTCATGTTGGGACTGCTTCTAGAGTTTCAACATTGAGTATGGAATTTGTAAGTTTTTAGTGAACGGTATTCATCAGGCTAAAGAAATCCTCTTCTATAGATGTTGAATTGTATTGAATGTCATTTTTTGATTTATTATAATGATATGTATTCATAGGTTTTATAAAGCTGTATTATATTTTCATGATTAATAAAAATTCATGGTTGATAATGTTATAGTGCTTGTTTAATAAACTGCCGAATGGTTGATCTCGAATTTTGCTTGTATATATCTAGTTTGTTATATAAGTTATATTTGCAATATAAAACAAGTTGGGCAATTTTATAGGTTTAAGATTGAATTAAGGAATATTTATTAAGGCATTACTAAAACTTTTAATAATGGTTATTAATTTGCAGAATTTTTCTTGAGAAAGTAACTCCAAAATTTTAGGAAGTCCATCTTGGCCTTCATAGTATTCTCCTATCATAATTCAAAGATTATTTGTTTGTGACTTTTCTTTAGTTCTTGATCACTTTTGCCAAAGATTTTCTCTGTCGTGTCAGAAATGTTTCAATGCCACCTCTCACATTGAATCAGTTTGCTGTTTTACCATGAATACTACAGGTGGTTACTAGTTATTGGGTCAAAGGAGCATTTTATGGGTCATATTGGTTACGGCAATTCTCCTTGCTGCCACAGACTAATAACCCATACATATTTCATGATGGAAAACATTACTTTAAAGACCATTTTATGTGGCTAGCATTCCACAGAAACATTGGGAAAGTCTTGTTTTGCTCATGTAGACTCCAATAAATCAAATCCTTTGATTAAGGCCATCATATTGTATCTCTCCTTCACTAATGCACTAGGCTCACAAAAATGGGTGAATCAATGCAACATTCGCAATCTGTGAAACAGATAATTGACGTCGAAATTCAGCTCTTTAAAAGTACTGGATTGTAATAATTTAGATGAGAAGAAACTTTATAATTTAACATGACCCACTCATTACTTATAAGGGAGATTCTTAATACTGGAGTGGGGAAGGGTAATCCCTGAATTATATTTGTCTTATCACTTATCACCCCTGCATCATTACTAGAATGTCATCATTTCTATTAATAAGGCATCATATCATAAATATGTTGAGGCCAAAAAATATTCATTACAAATCACAG
>Homo_sapiens_nonrepetitive:976380216-976385239
CAAGGCTATCAGGGCTTCCCAAGCCAGGGGACCAGGATGTAAGTGCATCTCACTGTGTGACTGGTTTCTCCAGCTGTCTGAGGCGTGGGGCAGGGGGCATGGAGGCTCCTTCTAGCTGAGATGTTCTAATAGTCAAGGCAGCTGGGATAAAGGAGCTTAGGAGGCCACGTGGCCAACACCTGCATCCTGCCCACAGCTTCCAAAGCAGCCTTCACAGTGACAAGCCAAAGACACACACACCAAGTTATTGTGAACAAACGTCTCAATGTAAACGCTGCTGAGCAAAATGACGTGATTTACAACCAAATAATTAGACTTTCAATAGACGCATCAGCAGCGATTAGCCTACCCGAGACGCCAGGGCATTTCTCAAGCTCTAAGTTGGTGGCCCAGGGTGAAGGCCTTCAGTAAATCATGACAAAAAGCCATCTCTAGGCAGGAGAGCTGGCAGATGCCTCTCCTGGCGAACATGTAGAGGCATAAGGCTCGTTTTAGCACACAAAGCAGTAGGTATGTCAAAATGAACCCATTTTGGGCAATTTTTCTCATGAGAAAACCAACACATTATTAGACAAGAAGTTTTTAAATGATGAGCGCTCAGACTGAGGGAGTAAGCCTCCCATTACCAGGGGTGTGTAAGTGGGAAGGCAATGACACTTGGTGGGTGGATCCCGCTGGATGCCTTTTGTAGTCCCCCCTCAGGGTTCCCACCAGCCTCAGCCAAGTGCACGTGGAAACTGCAAGGAGGGCTGGACGCAGAAGCGGAGGGGGATGGTGAAATGCTGCCAAAGCTTCAGGAAAGGGAAACAGGGTCTATTGAGGACTTTTCTAGGAACATGAAGGCCTGTGTGTTTCAGCCCTGGGCGCTTCCCCAAAGGGAGGAAGTTCAAAGTCTGATCCCACTGATATCATTGGCTGGGCAAGTCCCCTCCCCCTGGGCCTCAGCGTCTCCCTCTGGAAAAGCTGGAGGGGATCCCTTCAGTGCTGAGTTCTCAAGTCAGTGACGGACATGCCAGTGTGGGTGGGAGCACCACAGCAGGAGGAACAAGGCAGGGCAGAATGGCTCCCCTCATGGAGGGAGACAGGTGGGTACACTGGCCACAGTGGATCCTGGGCTTGGGGACAGCAAAATGACAAAAGCAGGCTTCTCATGCCTGTGCCAACAGGATGGACAGAATCCAGGCCAAGGGTGATCTCTTCCTACTGAGGACAAGGCTATCTGAGCCCTTAGGCTCCTTAAAGCAGTGGCTCCTACCTGGGGCAATTTTGCACTCCCTCTTCCCTGGGGAATACTCGCAATGTCTTGGTACTAAGAGGAGGCCAGGGACGCTGCTAAATACCCTACGACGCACAGGTAGCCCAGCTTCCCACAGTGCCTAGGCTAAAGCCACACCACTCGCTAGACGGCCAGTGCCTCAAATTCTGCATCCACAACATGGGAATAACCAGAGTCCACCCTTGCTGCTGTGGTGAGGGGCAGATGAGAACCTCCACATGAAGTGTGAACGTCTGACGAATCCCGGCTCGCCTGGCCCCTTATGTAAAGGTGTAAGACACAGAGCGGAATCTGCCAAATGGCTTGGTTCCAGAGGGCTCCAGGCTGTTTCCAAGGACAGGACCCCCTAGTCCCACCTGAGCAGCACATGGTGGGAGATGTACCACATCTGAGGAGACTCCAGAGCAGGACCATGCAGAGGCTGGGCCAAGGCAGCCTCGGGGGAAGCCCCAGCTGCCGAGGGGAGGACTTGGAGCGCACAATGGCTTTTATAGCCCAAAGGGGGCCAGCGCCCTGGGGTTGACCCAGGCAGGGCTGGAGAGGGGGGTGGGCCTTGGGGTGCCTGAGGATGGTGCTGTACGCAGCCCAGGCTCAGGGCCACCCAGACCTGTATCTGAGTCCCTGCCCTGAACTGTGCCTGGTCTGAGCTTCAGGTCCTCATCTGGGAAGTAGAGCTTTCACTGTTCACCCACAAGGGTAGTCTGAGGTCTGGACAGCAGGGAAGCAAGGCTCGCCAGGTGCGGAGGTGCCGCCGAGTATGCAGGATGTCGTTGGAGCCTGGTCACCTGGGTACAAATCTGCACTCTTTGGCAGGCCCCTCGGATAAGCATGACGTGAAACAGGGGGCTGGCACTAGATTCCATGCCTTTCAGAAAATACTGACGCCAGTGCAGGACTCAGGGTCCTGGCGTGGGTCTTGTTCTCATCTGCGGCCGCCTGTCTGGTGTGTCTGGTGCACCTGGCTGGCTCTGTGCTGTCTGGGCTGAGCACTGAGCTAGGTTTCCCATACGTCTGCTCTGTCATTCACGGCTGCATTGGCAGCCCAGAAGCCATGGATGTGGCTGCAGGAGCGTCTCCTCCAGTTGGGCAGCCTGCCTGGCTGGGGTGGGATACCTGGGTTCTGGCCCAGCTCTGTGGCCGGATGACACGGGGCAAGGCGTTTACTGCCCTGAGATCGATTTCCTGAAACATCAAGTGTTCTTTCACCACAGTCTCTAAGGCACACTGTTGCACACAGGATCCTTCACACCACTAAACAGGAAACTGGTCATAGATGGTCAATGGCATTTATTAAGTGTCTACTGTGTGCACTGCTCTAAATGCAACATTTCTGAGGGAGACAAGACACCAACCAGATACTCTGAGATCATTTGGTTCCCAGGTTTGCTCTCTTTCCGCAATACAGCCCCTGCCCCATGCCTCTATTGCGGAGGATTCTCTGGCAAGACCAGCAGACTAGAGTCTGCAGTAATGGGGTGTGACAAGCTGGGGTGGGGGACAATGCCCCCTGCTCCTCATTTCTCATCCCGAGTCACCCCATGGACCTTTGCTCTTGCTAAAGCACAGTGCTCACCCTCACCAGTCTCTTCCTGGCCCACCCTGGTGGGGGCCTCCTCACCAACTGACCAAGGGTGTTCACCAGCACAGCAATGAAGCGGACTCACTATCCACAAAGCACCTTATCTAACGAAACTCAACAATCCTTATCAAAAGAGTAACCATAAAAGACCCTGAGTAACCAAAACACATATAGGGTACCAAGAAAACTCTTCGCCCAGGGGAAAAGCTCCTGGACAATATCAATCCAAGCTCCTGCACAGTAAAGGAGACAATAAGATGAAATGGCAGCCTCCAAAATTTATAAAGGACTCACATAACTCCAATCATCAGGGTAAAGAGCTTTGTAAGGAAATTAGAAGTAGAACTACAGTATGACCTAGCGATCCCTAAATCACCATCTTGTAAAGACATCTGCACTCCATGTTTACAGCAGCGCCATTCACAACAGTCAGCATATGAAAACAACTGAAGGTCTGTTATGACAGAATACTATTCCGCCCTAAAAAAGATCTTGTCATTCACCACACAGGAATAGGCCTGAAGGACATTAGGGTGGGTCAGGGTACAAAAGAGCAGACATGCCTGATGCACAACACGAGGACCACAGGTAATAAACAAATTGTACTTCATATGGGATTCATACTAAATGAGTAGATGTTAGCTGCGGTGGTAACCCCAAATGCCTGGGCTCCTAGGAAATGAGGTCTCACTGCATCTAGCTCTTAGTAACCTTCTTACTATCTGTATGTATTCTATAACATCATGGTGTATATCTTCATTATACACAATGCCTTTTAAAACTGCAAATTAAGACAGATCTGCCTGCTCAAAGGCCACTGCATCTAACCTGAGGGTGGTTTTTCCTCCCTGGAATTTCAAAGGCATCGGGTTGACTGGGAACCACCCAGAAACCCTGCCAAGGACCTTTTGCAAATTATATGAATGACCGTGGTTCCTGGTGGAAAAACTCCCAATAGTTCTTGGGATAGTTTACAATGTTCCCTGAAGTCCACTGAAAGCTAAGTAAAGAGCTCAGAACTGGGTGTTGGGGTCCTGGCTTCTGCCTTCTATGATGAAGAGACAACCTTTGAAGCTTGGCACATAGGAGATGCTCATACCACATGGGAAGGAAGGATATTAAACAAAAGGACTCGCCTTCATTACAGACACCATGGAGCCCCAGGGCTGGAAGTGGATTCAAGTGTGTCCTAGAATGTCCACCAGTACCCAGAGACTTACTTGTTAAGCCTGTGGCCCCCTGGATCTCTTTGCAAGCAAAATCTGTTGTAAACTCGCCCTCTAAGAGATTCTGATGCATGTTCAAGTTTGAGAATCATCATTCTAGTTCCATCTAATGATGGAAACTCCTCTGTAATATCCGCAATATTTACTGTCCAGCTTTGCTACTTACCACCATCACCAGAGAGCTCATTCCCCACCAAGACAACCCATTCCAAACAGACAGCTTTGCCTGTGGTTAAGTTCTTCCATGTCCTGAGCTGAAATGTGGCTAACTACAGCTTGCTGAGATTAGCCCAGCTCCGAGCTCTAGCTCCTGCAGGCCAAGGCCACTGCTTCTGCCCTGTGAAGGTCCCTCAGAGACAGGAAGACCCGGGCTACTCTTTTCCAGCTGTGCCCCTGGGGCAGAATTTCCTGTCCTTTCCCATCCTGGTCGCTTCTGCTGCCCGTTCCCCAGGCAGTCACCATCTCTCACACAGCGGGAGTCAGCAACTAAACAGGGTCCCGTGGGGTCTGTCCAGCTTGGCCATCAGTCCTTCTGGCTGGACACAACTCCATCATTAACACAGACACTCCTGAGCTTCGGTTGAACTCCTTTTTGGGGTCTGCGGACCTCCTGAGTCCATGCAAGTGTCATCAGGTATAGTAACACTCATCTCTTGAGCACCCTAAAAGGTGCATGGGGCCGAGAGCTTTTCTGTGGTGGGAAAAGTTGGGTCCAAGAATTTTAAGAAGCAAAAGCCCACTGGCTTTGGCCACACTTGGAAGGTTTGGAAATGGAACATTCAAAGGTCACTGTCAGCTCTTTGTGGTCACGGTTCTGGGGGGCAAATCCTCTCATGTTGGACACTCATTCTGGCAGCTTTTTGACAACCTCTTTCCACAGGGTCTGGCTCTTTGCTCCCTAATGAAATTGATTTCTGCCTTGACAGACAACATGGGTTTGAC
>Homo_sapiens_nonrepetitive:10553965-10554459
GGCCTGTTTCTTCATAATGCCAGAGTCCCAGATCCTGGTAGGCATCGTGCAGAGGGCCCAGCTGGTGCAGGCCCTCCAGGCTGAGCCTCCTTCCAGGGCTCCAGGACACCAGGTGGTTACTCCTGAGGGGCGTGGGGATGGGGCGGGGGTGGGTCACGCTGATCTCCTGAGGGAGAGGTGGTCTGAGAGAGGCATCCTGGGGAGGCCGGCCCTGCACCCATAACTCTTCCCCACTCCCAGCAGTGTCTCCAGGACATCTTGGCCAGGGGCTGCCCCACGGAACCAGTGACCCTGACGCTATTCTCAGAGACCACCTTGCACCAGGTAACAAGTATTGGGGAGTGTGACACACGCAGCCCCCGGGGCAGGGCAAGAGCTGATGAGGAGCTCAGGCTCCAGCCTCCCGTCCCAACCCCGCCCCGCCCATCTTATCCTGCTTCCTGCTCCTCCTGGGCCTGGACAGGGCAGCTCCTGCCGTCGCCCCTCACTGCCAG
>Homo_sapiens_nonrepetitive:639647200-639651237
AAAGTGTCAGGCACATAGACCATGAGTATGACACCTGATGCTCCCCAGGTGGTGACGGGCTCAGGGCTGGACAGCCAGAAGTCAGACGAGGAGTATCGCGAGCTCTTCGACCTAGCCCTGCGGGGTCTGCAGCTTCTATCCAAGTGGAGCGCCCACGTCATGGAGGTGGTAGGTGTCTCTGGGTAGAGGGCCTCACACTGACCTCTCTTTCCTTGGAAAGCACTCTCTTTTTAACAGATTTACGGAGTTACAATTCACGTACCATATTCATTGGTTTTTAGTATATCCGCAGAGTTGTATAGCCACAGTATCTCCCCTCCCATCTCCCTAGCCCTGAGCAATCTGCTTTCTACCTCTATAGGTTTCCCTATTCCGGATTACAAGGTACCACATTCTGTTTGTTTGGTTTGTTCCCACTCTCCCCAGTACTCTTGGAAGCTGGTTCATCCCACAGACAAGTTCTGCAACAAGGACTGTCCTGGCACCGCGGAGGAATATGAGAGAGCCACACGCTACAATTACACCAGTGAGGAAAAATTTGCCTTCGTTGAGGTAGGTGCAGACTCCCCTGCAGCTCATGGTGGTTCCTGAGTAGTTCTGAGCAAGAAAACAGCATCGGTTGCCCTAATTTTCGTGCTCTTCCCTGTCCTACCATCTAAATTAATCCGTCAGAAGTTATTCTGCTACTCAGAATTGATTAGAAACTCATTCTGTTTCCGGCACAAAGAAACAAGAGGTATGAAAAATGCCCAAACTGGTCAGTGGTCAGAGAGCTACAGATTGGAATAAGATGGGATACAGTGTTTACCATCAGGATAGCAGAGATTTGACAGCTGGATGATGCCTGTTGCAGGTTAAAGTGCAGGAAATAGACATTCTCATGTCTTTAGTGGTCAGTCTACATTTTGTAGGCTTTCTATGAGAGCAATCTGATTATATGTACTCATGTTTTTAATGTGCATACCCTTTGGTGAAGTTCTTCTTCTGGGACTATATCCCAAGGAAATAAGCCAACTGTGCAGAGATATTTGTACATGGATATTTATCACAGTGTTGTTTATATCAATATGGAACCAGGTCAATAAGTTAAGATTCAGCTATATCATTGCATGCTATGCAGTCTCTAAAAAAGGTTACATGGAAGGCTATGCTCAGCATAACAGCATATCTGTAGTTTTCATGCAGACAGGGAAGATGCAAAATAATATGTCTAAATACGACATTTAGACCAAAAACAGAACAGCATATAAAATGATTCCACTTATACCAAAAAAACTGAAATACCAAACCATGAACAGTAGTAATTTCTGGAAACAGGTCTGTCTGATTTATAACCTTTTGTATTGTGTTTTGTTTGATTACAAAATGATGTTTCTATTTGGGAGGAAAACTCCTTTACACTAGGTTGTGAGTGACAGCTATTTCTTTGAGGACCATTTGACACCTACAAGAGACGAATCTAGAAATCAGAGACCTGGATCCCAGCCCCGGGCCCTCTGGTCACTTCAGCTCTCAGAGCCTCACCTTCCCCTGCCCCATCCCAGGGTTATTGTGGAGAATCAAACAATAATTGTCAAGTAAGATAATGGATGTAGATGAGCTCTGAAAACTTAAAGGGCCATACAAATGTAAGAGATTAGAGTCGTCATCTCTCCAAGCTTCACTTTAAAGGACTGAGGCTCGGTGGCATAATTTCATAATCACACTTGACATTGTCCTGAGTGGCTCCAGACCCCTTGGCACTTCTATTACTAATGGGCAACCTGGAAGAAAGTTTTGCAGTCATCACCAGAGGACAAAGTCATCCTCAAGCCTATTTAAAGTGAGACAGTCAGAGGGTAAATGCAACTTTATAAAACTATTTATGCACTTATTTCCTTAATAAAAGGGATGCGTATGCACTGTAAGTGATTCAGAAGATGCTCCCGCAACCCACTTCTACCTTCACCTTCCCACAACCTTATATCGTCATCCAAGCACAACCACCAAGAACATGTCACTCTATTTCCATCTAGTCATTACTTTGCTATACATTGGGAATGTGGTAACCTGCCTGTACCATGTTATTCCATTCTGAATCCCCAAATAGGAAACACCATTCAACTTGTTAAGCGATTCCTTGTGGTATTTATCTCCCTAGTTCTAACAGGCTTATGAGACTATTTCTTGGTTTTTCAGTTTATGCTTTGGGAAATGAGGATATAGCTCTCTCCTTCCTACCTCCCATCCCTGCAACACACCTGGTTTCCTTCCCCCATCTTCCCATCGTGGTAATTTTACACTTTTTGGTAAAAATCAATGGGTAACTGTTGTCCATCACTGAGCCACACGCTCTAATGTAACTTTTTGTTCTTCATAGAATTTCTATCAAAAAGGCAACCCCAAACCTACCAACAAAATGTAAAACTCCTTACAAAATAGTCCATCACAGTCATCATTTGATGAGTTTCATTCCTCCACAAGCTCTCTTCTTTCCAATCTGCATGGGTTTGTCTCTAGACCAGCCCCGCCACTGATCCAAGATTCTCCTCATTATTTATTATCTTGGGAATTCCCTTTACCTCTGTCCTGTCCTGTATCCCATTCATATATCTTCCTCTGTGAAGTATTTTCTGTCTTCCTATTATGGAATTGTGAGAATTCATTCCATATTTTAGATCACAAGTCTTCAGTCAAATATATGGCCTTTTGAAGAGGTTATTTGGTGGTTAGTGATTTGGGGGTTTCTAGAGTTGTAAAGATTTTTCCTTTAGATCCAACAGGCCTGCCCACTCCTCTGTATTTGGAGCCATTCTGAGACATCTTCATTATTTACTCCTTCCTTTTTCCTAATGTCTCCTAGTTATATCTGTAGCCAGGGGCCCAGATTCTGTTATGATCTAACAGTCCTCTAATGCTTCTCTCCCATTATTTCTCTGCACTAAAGCTCATCACCAACAAAATTGTTGTACTGTTGGTGCCAATGAAAACCATCACCTCCTGAGTTGTTTTCATACCAGTTCTCTTAGGGTCAGAAAATGTGTCTGCCCACCATGGACCCAGACACTGGCAGTTGGGCGTGCACAGCATAGCTGGGCCCTGTCCTGTGTATTTCCAGTCTGGTGTAGAAGGTGGAACATGCCATTATGGGTGTGATCTGTGTGGCAGTTGTGAGGTGGACGATCTGCCACATGCCTTTCCCTCTGAATTCTGAATCAATTGAGAAATTAATATTAGAGGCCAATGGAGTCAAAGGCTCAGACTTACTGCTGGTAAAGCTAGACTAGAGAATGTGGTTTTCACCCAAGGCCACACCAGTGTTCCTATGCCTCCTACATCTCATTAAACTTGCCACTAGGTAATAGGCAAAGCAGCTGCATAGATACACGCCTCCCTTCCTCGGGATGGGCAGGGGATGGTTACTGCAAGAAGCAGCCAGAAACCTAGAAGGGAGGCCACATACTTGCAGGCAGGCAGGTCCCAAAAGAGCGAGCCAAGGTCAGGCCAGGCTCCTCTCATCACACGTGCCTGAATCCCCATCTCTCCAAACAGATAAGTGAGTTAGGGTAAGGAGAAGGGAAATAGGGGAGTAGAGGCATTCTCCCCCATGACTTCTGCAGGAGAAGTTTTGATTTTATAAACTCAAGCAGCAACTGGCCAAACGGTTTCAAAAACAAAGGTTGTTCTATTTGATGTTGTCTGTGAGTGCCTGGTCTATGGAGAGGCCTTCAAAAGCCAAGGCACTTCTCAAAATGCTCAAATTGTGGCCCATGGGCCAGCTGCTATTTGTCAGCAGTGAACAACAAAATTGGGAGCTCATGCGAGGATGAAAATCAGTTGCATTGCGAAGAATGCTGTTAGTTGAGCTGACATTTGTGTTTTGTAGCAAGACTTTCTCAATGAATGAAGCCAAGTGCTGATATACGTACATTCTGGCACACATCTCTTACCTAGCCATGCGCTGGCACTTTGAGTAGCACTGGCCTCATGCCTCTGGACATCTCACTCCCCGCCTCCCCTGGCAGGGCGGTGATGGGTAGTAGACAGCTGGTGTGCTG
>Homo_sapiens_nonrepetitive:814800714-814803131
AGTTCAAAATCTGGATTCACAGGCTTCACCTACCTTTGCCCAGACAGCAGCTGACAGTCCAAGAACAGGACTGATGGCCAAAATCACAAGGGTTAGCTTCCAACCACGTGTAAATCCTACTATAAACCCAGTGAAAAATGTTGCCATTGACTGAAAGAACATTCCAATTTTGTCACCAATTCCTTCATTAATCTTGGAGACATCACTGAAAGAACAGATAGTGTTAGAAATAATTGTCAGAATTGTAAACATCAACTTTTCTCGTGAAGCCTGTTTTGAGTGTAGGGTAGTTTATGGCTAGAGTATTTTGTGCCTATGCTTTGTTTTATTTAGCAGGGTAGAAGTTTCTACTAGGATATTTGTCATTAACAACAAAAATCCATAGCCCACATGGCCCCAGGAAATGGACATCGTGTACACAAGAAGTATTCAACCTAGGAATTTCAAATTGCTCAGAAATTTCCTCAGAAAGTATCTTGTTTTGCTCTACTGCACATTCTCAGAGGATTTCTTCATTCTGGCAAAGCCCAGTCCTTCATTTAATGCTAGTCATGCAGGTCCCCCCATACCCTGTCAAGGCACTGGGAACAAAAGGATGCACACGACATTGTTGCTGCTTAGAAGGAATTTTGTCTCATAAGTACCTTTGAATGATACATTAACACCTCCTAACAGATGTGATGACATCTATTTCATTTTACTAAGGATAAGAACGACACCCAAGTTCAACATAAAACTAAATACTTACTCTGTAAGTCGGGTGTTAAGCTCCCCAACATCGTGCACATCAAACCAGCCTATCTCCTGTCGCATTATAGCATGAATTCCAGCTGCCAGGCACCAAAATGAAACCTGAATGTAAGCAGCAACCAGCACCCCAGCACCAATTCCACTGTAATAATAGGCATACCGCACATGCTCTCTGTTTCCTAATCAATGTACCTTTTCCAAAGAGACCACTCATTCCTATTTTTTCACTTATCTGGGTATCTCGCCATCCTTAACAAATAAGAAGGGGTTGTAACAAGCAGAGTTGATAGTCACCATCCAACTATGTTTGCACCAATATGGTGGAATGGTTAAGAATGATTTCTGCTTCTTCACTGTTATGTAATCTTAGGCAAGCTGCTTTCATGCATGAAATATACTTGAATGCCAGTTACTGTGAAAGATGGTGTGGTATATTGGGGAATCACAGCATCAGGTAAGACCCACCATCAGTTGATAAGTGCATTGGGTTGGTCTCTGTACATTGGGGATGAAAAGAAGTGACAGAACTTGTCAGAAAGTGGGCTTGGCCTTTTGGGCTAGGGATTATCCCTTGGGCTATTAATCTAGTAGAGTTTAGATGCCAAGAAACTGGCCATCGTGAGTTATCCTAAAATGCTTAACGAATCAAATAGTGGCCCTTCCAATTTAAATTCTAGCATTAAAAAACACGAGTATTGTCTTAAAAAACAGACCCTTAATCAATCTAGAAATCCTGAATTAATGTTTCCTTGCTCTTGGGCTTCACTAAACAATTAATTTTTAGGTTAAAGGAATATTCCCACTTTTTAAACTTCACTACTTACCATCTTCAAATTAAACTGTGTGTTTGAATCATGCAGAAGCTATAAAGATGGCTAGGTAACAAGCAGACAGTCTCTGACATTGCTGTTCACAATTCAGCACTCAGCCCATCAGGAATCTTGGGAAACAAGTTTTCCCCAAACTCTACCTTGTAACTTACAATGCATTTATCAAGGAAGATGTAATTAGAACACTAAGTTTTAGTTAACAGATAACTCAATAACTAATTACTATCTAAGTGTTCATGATACAACAAGAGATAGTATTCTATCTAAGTGTTCATTATATAGCAAGAGATAGCTAATAGAAACCCCACATCACAAGGAAAACTCATGCTTTGAGAATAAGTTAATGTATTTTAAACTGTCAGTGTATGTTTACTCAAAAGCATGTACATGATGATTAAAAAATGTAAAAAACAATGCCTCTCCACAGGAATATTTGGAGGTATTTGGTCCTCAGCTTTCAAAATATGATAAAGTGTCTCCATTTTCGGCAGATCATTTACACAGTAATATTCACCTACACGTACCTTTGGACATCTGTTATAAGCTGTTCTGGAGAATAAACTTCAAGATATGTAAATCATTAACCAAAAGCTTCCCCAGTGTGAGTTAAGAATAGAGAGACTGTATTTTTTCTATCAGAGCTTTCATTGTCATGTCGTATGAAAACATCCAGGTGGGGGACAGGGTCTTCTTAATTCAACTGCATTTTAAAAGACTACCTTAAACTCCTCTAATTTCTCTACATTGATCAATGCATATATGTCCATTTTAAGCTTAACTCTAACTTTTGTATACTTTATGCAGACATATACTCTTCTAAAAACTATCAAGAGTATT
>Homo_sapiens_nonrepetitive:223207293-223207887
AGCTGGGAAATTTAAATGAGGCAAGCATTCCACACATAATATTGCCTCCCAATAAGGTTGACATTTACAAGATGGTGAGTAACATTTTGTGTGCTTATTTCTTAACTACTTTTGATTTTGTCAATACAAGATAAATTAGCCAAAATCAGGCAACTATGTTTAGGCATTTGTATTAATCAGGTGCTCCATCTTGTCTGCAATATTGATAGGAATGTTTAGCAACTGTGCCAAGTAGACTGAGTGGTAAAAATGAATACAGATTTTGCTATAAATTGCAAATAAGTACAAAATTAATCTGATTGACTTAATCAGGAATACAGAAAAACATTAGCATTTCAAGTACTTCTATTTTGATTTGCAGGATTCATTGGCCATGTAAAACAGCAATTCTATAAATCCTCAGAAGAAATAGCAGAACTGCTTGTGTAAAGTCATTTTAGACAGTGCCAGTTTGGTGTTATTGTTTAGGAAAAAACTGAGCCCTCTGTCATAGGAGGGGTTTAAGACATATTCCTTGATTGAATGTTTGATATAGGCTCAAGCACTGGTGGGAAGTTAAAGCGTTCTTGGTATGACCTCTTCTGCTTGTCCCTG
>Homo_sapiens_nonrepetitive:143982767-143983256
GCAGTTGCAAAAGCAGAAAGGGGGAGACAGAGAATATGGAACCCCACAGATCCATCTGAACAATCAACAGCCTATTTGGATACCACGAAGACACCTGAAACAGAGGAAGAGATTCCGGGATGATCCCGAGGACCCCCCTGGTTGCAGCCATGTCGAGACTGATGCTGAGGAGGACCCCACCTGTCACGAGCAACACCTGTTGAACACAGCCACCCAGGTTATCACCACTGCTGACTTACTAATAATGCCTGGATGTAATCACTATGACACAGTTACACATGTTTTCTGATCTCAGTTTTTACCATAATAAATTCGTGCCATGGCCACATTATGTTCAGCTGGTCCATGGCGGTATAATGGCATTAAATGCTTTGTCTTCGTATAGTCTGCAGATGTGGATCCTGACTCCTGCGAGAAGTAGCTCACCATGAATCTCTGCAGCACTCAATGCCGCTGGTCTCGTCACTGCTGCTCATTTTTATATAGGTG
>Homo_sapiens_nonrepetitive:668076053-668076624
AAACCTTCGAAGATTATGATCACTGTGTACCATCCATCAGCATATCACTGTTAAAGTCAAAATATACCTGTGGAGGTAAAATATTAATTGGTTGCCTACTATTAACCTTGCATTTATATTCACCTGAAAAACAAGTTGTTCCATAACCATTATGTAGTAAAAACGAGATTAGAACCCATCGATAAGCAGATGAAATTAGTAGTACTTTACTAAAAGAAGTTTAGATGTAGAAGGAGGAGACCAAAATTTAGTCCCAGCAAATTGGAAGGCAGATTTAATAACAGTAAGTATTCTGATGGAATTATATATGGAGTACAATGGAGATACAAGGAATGTTTGGCTAAGCTGGGGAATAAACTGACTACGTCAATATAAGAAGGTGTGTCTTGAGATGAGCATTAAGAAGGAGCCAGGATTTATCAATGAAGAACAAATGATTTTCTCAGAATATGATCATCCTCAGGATGGAGGAAGCAGGATGAGATGGAACAAGAAGCAGTGGTGAAGCATCAGAAAACTGCTGATGGGAGGGGAGAAAAATTCAGGGCATTGCCTACAAGGGATATATGGG
>Homo_sapiens_nonrepetitive:859534519-859539007
TCTCAATATTCTCTGTATATTTCATAGGTGGCGCCTGTACGGGGTTCTCAATATTCTCTGTATATTTCTTAGGTGACGCCCGTATGAAGTTCTCAATTCTCTCTGCTTATTTCATAGGTGATCAATATTCTCTGTGTATTTCATAGGTGATGCCTGTACCGGGTTCTCAATTCTATTTCATAGGTGACGCCTGTACGGGGTTCTCAATTCTATTTCATAGGTGACGCCTGTACGGGGTTCTCAATATTCTCTGTATATTTCGTAGGTGACGCCTGTACGGGGTTCTCAATTCTCTCTGCATATTTCATAGGTGATCAGTATTCTCTGTGTATTTCATAGGTGATACCTGCATGGGGTTCTCAATTCTCTCTGCGTATTTCCTATTTGCCGTTTTACATGAGGCTTTTCTAAAGCGCACAGTGCAGTTTGGAAGTCAGTTTTTATCAGAATATCACCAGCATCGCAGGGTAGCTCAGGAAGAATGCCAAGCACATTGTGTAACTCGTAGGGATCACGGGAGAGTGGAGAGAGCACGGTCAGGACGCTTGTTCCGAAGATCCACACCCTGGGGTGTGGGAGGAACGAGAAGGCGCCAAGGCAGGGAGGTGAAGCTCCCCGGTGCATAAGAAAGGCACACAGAACAGGAGCGCGCAGGAAGGGCTCGCAGAGCAGGAGCGCACGCGTAGGAAGAGCACGCAGAGCAAGAGCGCGTGCGTAGGAAGGGCACGCAGAGCAGGAGCGCGTGCGTAAGAAGGGCACGCAGAGCAGGAGTGGCGCGTAAGAAGGGCACGCAGAGCAGGAGGGTGCGTAGGAAGGACACGCAGAGCAGGAGCGCGCGCGTAGGAAGGGCTCGCAGAGCAGGAGGGTGCGTAGGAAGGACACGCAGAGCAGGAGCGCGCGCGTAGGAAGGGCTCGCAGAGCGGGAGCGCGCGCGTAGGGAGGGCTCAGAGCGGGAGCGCGCACGTAGGGAAGGCGCGCACGTAGGGAAGGCACGCAGAGCAGGAATGCGTCCTATTCTCTCTGTGAGCTCACCCTCACCCGGCTCTCCAGCTGGGTTTCCCTCCCTCTGATGGGGGCGACGATGTTTATTGCTTTCTGTTCCCAATAATGAGGACAGAGGTGAATGGGGCTTTTTAAGCTGTGGGAGATGGAGAGAAGGAAGAGGACGACCCAAAGTGACCCCACTAGAAGGAGTATAGAGGTGGGAGAATGCAGGTAGAGGGGCAGCCGGTGCCGGGGAGGGGCAAGGAAGGCTGAGATGAGAAGCTGAAGGTCACCTCAGCCATGTATTCACCGCCTGTGGCCAAGGGCTGAGGCCACACTGAGCTGGAGGAGAACAGGAAGCTCGGCAGCTACACGGACCCAAGGTCGCAAGTGAAGACCCCCTGATAGCGTCCAGGACCTACGAGAGTGCAGGAGGCAGTGAAGACCCCCGATGGTGTCTAGTACCCACAAGAGGCAGTGAAGACCCCTGATAGCATTCAGTACCCACGAAAGCGCAGGAGGCAGTGAAGACCCCTGATGGTGTCTAGTACACAAAGAGTGCAGGAGGCAGTGAAGACCCCCGATGGTGTCTAGTACCCACGAAAGTGCAGGAGGCAGTGAAGACCCTGATGGTGTCTAGTACCCACGCAAGTGCAGGAGGCAGGACCATCAAGGAAAGGGGTTTCTCGGAGTAGAGCATGGCTTAGAACAGAGGAGACGTCGTCCCAGAGGGAGAGGTGCTGGAGGGAAAGTGGCCACTCCAGGCGGGCAGCTCCCGTAGCAAACAGCACCATCAATGCTCCAGCAGCACTCACTCAAGTGCAGCATCGGCCTCCTCCGCCGTCCTTCTCCTCCAAGAGAGGAACAAGGAGAAAGCATCGGTAATGGTCACACGTCCTTCCCTCTAATTGCAATTTCACATTCCTTCTATTTAAAAACTGCCATAACGGCTGCATGAACAAAGAAAGAGCGAGGGCAGGAGAGCTCCCGGCTGCAGACAGCAGAGAAGCTGATGCTCGCTCTCAGCGGCTCCCATTCAGCCTTCACTTAAGGAGCAGAGAGTGCTCACATAACGCGATGCTCAGGCAATGTTTGTGAAATTTTAGTATTTGTTATCTCCAAAAGGGAAGTCATGTTTTATCAGAACCCACTGCAGGATGGTCTTGGGAAAAGGCTGTTGGGAAATAAATGGGTCGGAACCTTCTCCATATCACAAAGAGTCGCAGGAACCCGCAAACGCCTTTCTCCCCTGGGCCCGCCCTGACGTGGCTTAACTCAGGTAGCGACACCGGAAGCCACGGTCTTGGCAGAGCAGTCACCTCGAGGCCGACACTGTTCAGCTAGTGCATGGTGAGCAGCATGAAATCCAGACAGGGGGCTTCGGAGGATGTGGCAAACCGCCATAAATATGGGCTACGGTCACATGCTGGGCCACAGGGAGAGGTGAGTTCAGCGACAAAGGACACTGGACTTAACGTGTTCAGAGTCAATTTTCCAAAACAGATATGGATGACACAAGCTGTGGGCCAGACCCGTCCTGCAAGCCATGTTGCCCGCCCCATCCATCAGCTTCAGCAGTAGAATTGTGAAATCATAAAATCTGGGGAAGGGATGAACAAGAAGTGAGAAGGGAACACACACTGTCCTCACACCCTCAGGACTGCCGCGTTCCCTGTCCTCACACCCTCAGGATCATCTCCTCCTCCCCCCCGGCCGCCGCGTTCCCTGTCCTCACACCCTCAGGATCATCTCCTCCTCCCACTGGCCGCCGCGTTCCCTGTCCTCACACCCTCAGGATCATCTCCTCCTCCCCCCGGGTGCCGCGTTCCCTGTCCTCACACCCTCAGGATCACCTCCCCTCCCACTGGCCACTGTGTTCACTGTCCTCACACCCTCAGGATCATCTCCTCCTCCCCCCGGCCGCCGCGTTCCCTGTCCTCACACCCTCAGGACCGCCGCGTTCCCTGTCCTCACACCCTCAGGATCACCTCCCCTCCCACTGGCCGCTGTGTTCACTGTCCTCACACCCTCAGCAGCGCCTTCTCCATCCCACTGTCAGGATCACCTCCCGCCTCTCACTGGCCACTGCGTTCCCAGGACGTGAAATGACCACATACTCCTTCCCAGCACAGAGAGGGTATGAGGGCCGAAGGGACCCTTCCCTACATGGTGCCCCATTCCTGCCACGCGTCCTCGGGGGAGTGCGGTGTGCAGACCCCACGTGTGGGAAGAGCATGGTGCGTCTGTCACTGGGAGGGGCTGGACAGAGGACAGTCAGCAAACAAGAAACACCAAGCGGGGCTGGCTCACCATCGCCTGTGCTGGAGGGGTCTTCGGAATCTCCCAGAGGTGAAGGCCACTTCTGGGGGGCGGCTGGTGCCAGCAAAGGCCTGGGCATTCTTGAGGGTGCACGCAGAAGGTACTGTGGCTCCAGGCTGCCCTCCCCGGGGGGAGCTGGGGGCCTCTGGGCAGCATAGGCACTGAGGGCCGCCATCAGATGGTGTCTGTCCACACCACTGTCCACCTTAGGGCTGAGCTCATCTGGCTGGAGCTGGCCGAGGGTCCGCGGCAGGAGGTCCTCGCGGAGCTGGGTCCGGGACCCGGGAGGGTAGGTCAGCGCAGACGTGTGGGCCACATAGGTCAGGATGCTCTCGGAGAAGCGGTCATCACCCTGAAGGAAAGGAGAGCAAAACAGAGCAAGAGTCACATTTCCATCGTCAGCTGGGGGCACCAAGATGCCCTTCAGTCTCAGTTTTCAAGGTCCTAAACAGCCCTGGGGGTACAAAGATGCCCTTCGGTCTCAGGTTCAAGGTCCTAAACAGCCCTGGACATCTCTGAAATGTAAAGCCAAAACAGGACTCTCATTTTCACACTGACCAACCCAGGTCCCTATTTCATATTTGTTTATGGAGATAATTCACCCACATCAGCTTGTGAGACATCACTACTAAGTCCAGAACATCCGCATCACCCAAAAAGAGACTTTGCAGTACTGCTCATTCGCTTTCAGTCTCTATGGAGGAGTCTCTTCTGGACGTTTGGTGTAAATGGAATCACACCATGTGTGGGCACCCATGCTGATGCTGGGGCATGGGCCAGGACATCCTTCCTCTTTCAGCCAAGTACTATCCCACTGCATGTATTTCATTTATGAGTCTGTGTATCAATTCGAGGATATTACATGGTAACTCGACATTTAACTGACTGAGGAACTCCCAAGCTGTTTTCCAGCACAGCAGCACCACAAACAATCTCACCAGTAATGGATGCAGATGCCAGTTCCTATGGTTGTCCTAGCAGTTGGAAAGCAATACCGTGCTGTGTCACTTGCATAATGCACTGAGCCTAGTATGTCCTGCACCTGGAGCCTCCAACTCAGCTTTAACTAAAGGTCCTTTGCACGGCAGCTCGGAGTTACTGCATTCACAGCAATGAGAGGAGCTGCTCCCAGACACATTCATGAGGCTCGGCGGTGCCTCCCTGGTGGCTAATGATGCTGCATCT
>Homo_sapiens_nonrepetitive:714637348-714644552
GCTTGAGTACTTCCCTTGTGGCAAGTACCACATGGGAGGCAGAACAAACCAAGAGCTCTCCTAAGTCCTACCCAAGTGAAATCACTATTCATAACTACTTATGCTGGCTTTACTGCTATTCACATATAAGGGATGTTAAAATTGAAGCTTTGACCAGGGTGCCAACTAATAATGTGTGCTACATATCAAAGTGAAGTGTCAGATCAAATTGAAACCAGGCTGAAGCCCCCAGCAAGGGAGCCCTGACTCCCTTGTCAAGACTTTTGAAACTATAAGGCAGGGACTGATGGAAAAAAAACAATGCTGAAGACGGAAATCTTCAGCTATAGAAAACGTTGCCTATGGGAGGATTCTGGCAAAATGGTGGAGTAGAAAGCACCAGGAATCTGTAACTCCACCTAGACAACAATTTTACTGGTAGAATATGTCTGAAGTAACGATTTTGTAACTCTGAAGTCTATTGAAGGCTTGACACATCCAAGGGGAATATTTAGAAGGTAATCTGTGTTTAATTTGGTCAATTTTTTGTCATAGCAGAGTATCAGCTACTCATCCCCCATCCCAGTGGCAGCCAGCTGAATTCCTGGAGCAGCTTGTGCACAGCTTGCAGCACAATTAAGTCCCTCTTTTAGAATGGATAAAAAGACATAATTCAACTATATACTATCTATAAGATAATAACTTTTAATCCAAAACCACAAATTGATTGAAGCAGGGTTAACCAAATTCAAAAAGTTGACAAGAGACAAAAAATACAGCAAGCTAATAAGAACATCAAAACATATGAGGCAAAACTGAGATAGTTATACAATAATACAGACTGCAATAATCTACCCTCAATAATTAATAGAACAACCAGAGAGATGATACGTGAGGAAACAGAGGACTTAACACAATAAACCAACTAGATTTAACAGACTTTTGCAGAGCACTCTAGCCAATTAGGACATTATTCAGGATAGATGATCTGTTAGGCCATGAATAGTGTACAAAGTTGTGTAAACAATACACTCTTAAACAACAAAGAGATCAACAAACTAAAACTGATAGGGCACCATGAAAGCATTAATATGGAAAAATACAGCTATAAATGCCTAAATCAACAAGCTAACTTTACAACTTAAGAACTTAGAAAAGAAGAACAAGAAAGAATAAAGATTAGAACAGTGATAAGTTGGTGGTGTGAACCTATTCCTACAAGAGAAAAATGGAGGATTCAAACTGGAGACATTTATATGGATTCTATACCAATGGATGGTAACACTAAGTTACAAGGAAATAAAGAGTATTTAATCAAACTAAGTGTTCATCAATACACAATGAAATGGGCCTTGGGATAGGAAAAATGTGGAGATTATAGTCACAAGGTACAAAGCCTCAATTAGGAGAAATAAGTCTAATTTTTATGAGATCTATTGTAAAACATGGTGAATATAGCTAATAATTGAGTACTGCAAATTTCAATATCACTGAGTAAATTTCTAAAGTTATAATGGATATGTTTTGTATTCAAAAATTGTAACATCAGGGCCTGATGGCTTATCTGGTGAATGTTAAAAATTGAAGAGTAGAAGGTCAGAATTACTTTGATACTAAAGCCAAAGGCACTACAAGAAAACTGTACAGCAATATCCCTTTTAAACAATGATCAAATGGAAATTATTCCTGGAAAAAAAAGATTGGTTTGATATATGAAAATTCATGAATGTAATACACATTGTTATCTCAATTGATTTGCATCCTTTACAGCAAATTCAAAACTCAATGGTGTAAATCTTAAAGCTTTTCCTCTAGATGTCTATTTGTTTAGATGTAGAAAACCTTAACTTTTGTTTGCATTTGCCTTACATTTATTAGGCTGTGAATTTGGAGGGACTAGAACTCTTGCCTGACATGGAGCCTCAAAATATATGAGTAGTTATTTGCCAAGGGCTGTGAGGATGAGGGAATAAAGGATTATTAGTTATGGAGATAGATAAATGTGATGGTTCCACAATATTATGAGTGTATTTAAACTGTTTATGTCTGAAAGTTTTAGCACAATCAGAAGAATGCGTTTAATACCAAAAACAGACCCCAGGACATTATCTCTAAGCATCAGCCAGGCACATGCAGTGGAAAGTCATCTTATGACAATGAACATTCATACAAGAAATTTAACTGACCTCTTCCCTTAAATGTCTTCCTTCCTGTCACATCTCTACTTCTACTTACGAGTGAGTTATTATGGTTATTGAGGCAGGGTGGAAGAGATGAGAATAGAATGACCATACCAACCATCTCCACTGCAAACTGCAAGTTTACTTACTATGCGCAGTGGCCCTTACATCAGATTTGATGTTGTGATAGGTTGTATTGTCTTTTTATCTTCTCCCTCATTTCACTGTGGTAATAATTTTTCACCTCACTAATTCTGAATCTAGCCATGTCAGTTTCTGAGGCTGATGTAATAATAGTGAGTGTAATAAAATCAGGGGCTTTAAATTATATGTTTGCATGTTTGTTTCTATGTCTTGCACTTACGCTATTACCTTGAGAAGCAAATGTCCTGGGTACTAACTGACTGAAGAATGATAGAGACAAGTGAGAAAGACTTCAACTGAATCAAAGCCTCATATCCAGCTTAGACCAGCTGAGCCCAGGAGAATTCAGGAGAACTGTAGTTGCTCCACAGACTTGAGAGCAAGAAACAAATCTTTGCTGTGGAAGCAACAGCACCAATAAATTGACGTGGAGAATTGCTTGTTTTAATGACTTACCTCAAACAATCTTTGATGATCAGAGAAATAAACAAGTTTATCCATCAACGATAAATGCTGGGACCTTCTCACATTGAGGCAGGAGAGGGAGCAGAATGAGTGTCCCTAGACACGTGGGGATAACATGTGATCCAATCCCACTGCTAGTCAGTATATCTAACAGTATTAGAGAAAGAGATAAGAGTGGCACGGTGAGGTGGAGTGTACGGGGTGAGTGGGGATCAATAAACTAAAAGGGTAGAATTGGGTTGTTTTTAACACAATACAAGGATAAAATTACACTTTATATGCCTGAACTTTTAATTATCTAAAAGTGAGTTTTAAAACTATGAGGCCAGTTAAAGATAGATTATTATCAAAGGAAAGAGAAACTTTTTTAATGACTACATGTTAAAAGGACAAAGGGAAATAAGTCTCAAATAAGTATTGTATATTATTGGGTACCAAAAGTTCACTTGGGTAATACAAGCATAAACAATAAGTACAGGAAACAATGCTTGTTTTCAAACCCTTTGCAACATAAACCAATAATTAATAGGCACAAAAATAGAATATACTTTTTTCAAATTTACAAATGCCTAGAACTAACTCTGAACAAGGACACAACCTGAATTAGATTCACTTGTGTTTACTATAATACTTTCTAATGCTGTTTGAATCATAATTCAATTGAACTTGGCCCACATATGTTGCAGGCTCTTACATCCACTTATTATAAAGAATTTATGAAGGTCATGGTCCAAGACAACATACACTAGAATGTTCTTTAGGTGTATAACATTAGCTGCTGGGGTTATGGTGGTATGCTGGTACATTATGCTAAATTAATACATCTGCTCATATAATCTATCCAGCAGCAACCTCTCTTTTAAATAACAGAGAGTTTCTTCACATCAGTCTGAGACCAGGCCTATTTCATACAAGATAATAAGGTGATGGATTACATCCTATTTTAAATTAGACACAAACAAAATCTTACAGGAAACATAATTAGATGTGAAATTGCTTTAAAGCATCTTTGTCTCTGGAGGAAGCTTTTCACCCTCTGTGATGTGCTGGGATGTATCTAATCTAATGATCAGCTGCCACCAAGTAATTGAATATCCTAGAGCTTGAACTGCTAGGGAGCCTATGCATTTTATAAAGGGGTAAAATGGACCTACATGACACTAAATTGCTACTTTTAGTGAGGAGTTGCTTAAATTTTTAGTGTTCATCCTCAAGGTTGAAATTTTTTAGCATACGAGAGGTAATACTTGAAAATAAGTTACTTATCAAAATGAATATATAAAAAATTTGAACTTGACACCTTAAAATTTAGCTTGCTTCTCACTAAGATTAGAAAAATACTAAAACCCTCCCTTGTGAAAATTGAATTGGAGGAATTCATAAATAATGTAATTGAGGAGTTTCATCATCTCCTTTTTTAATGAGATGAATTCTTATTTTTGCTAAATGTTGACTTTCTAAACTAGAGTACAGTTGTCCGCCCTTCAATTTCAGTTACCCCCAGTCAACTGTGATCAGAAAATACGACACTATATTGCACCTTGGGCCATTACTAAGTAAATAAGAGCCATTTGAACACAAGCATTGCGATACTGTGACAGCAGAATAGAACAGGACAGCATGAGATTGATATCACAATGCCTACATCATTTACCTCATTTCATCTTATTACATGGGCATTTTATCTTCTCATGTCATCACAAGATGGGTCTTATCATTGCTAATCTCTTCCTGTGTGTCTTACTGATAAATTAATCTTGATGATTGGGATGGATAGTAGGGTTTTTACTATCCACAATTTTAGACATCCACGAGAATAAGGGAGGATTACTGCAGTTTTCTAGCTCCATTACATAAAATTCAAATCACTTATTCTGAGCATGACACCGATGACCTTACTACAGCTGTGAGATTTTAAAAGAGTATAAAACCTATATATCACTTGAAAACAGACCCTTTCGTGACCTCAGATATCCTTTATCTTATCTAAACCTTCTGTGAAGATTGATAGCTCATATATAATATTCTCTTTCCTGGCAATTATCAGAGATGCAGTTTAAATTTCCCCCAAGAGAGTAACAATGCCATCTCCAAAAACAGCTTGGGAGAAATATGGCAGCAATGCCAGCTTTCTTATCTCTAGGACCATTTAAAGGCTAAATGAGAAAATTTGTGATTTAAAATAGCTTGTTTCTAAAACACAAACTCTCTGACAACAGCTAAACTTAATTAAGTTATGTTATAATCTTGGCACAATATGTGAAGAAAACCATTCCTAAGAAAGAACAATTAATATAATTCTCCACATATTTAATTTCAGATAATAACCAGGTGGTTCACAACTTCTTTGTAGAATTGATTTGTAGGAGATGCATTAAAACTATTCTGATCATTAAAATTCCACCAACATGTGATCATGCAAGTAAAGGAAAAGTTGTACAGGATTATCCTCAACAAGATCGTTAGCATAGAGGTGGCAAATCCTCATAGAAATGTCCATACTTGCTTGCCTGATAGGTTGTTCACTGTAATTCTTTTATCCCTCACGCGCACTCCCAGTATCATTTTTGGTGTCTTCCTTTGTCGCATTATTCTTACAGGCAATGAATACTTGTAGTCATTCTGCATACAGATGACTCCTTCCATTCTTTGAAGCTTCCAACACTACTCATTATAGTCTTAGTAATTTTGTTATCTACATTGTATATTATCCTCCTATTACCCATAACTCCCAGTTCTCTCCGCTCTGCTCACTTCCTCTTCCCATGATTTTGTTCTCAACTCTACTTTATCCTTTCACGTCTATGCTCATGCCCTGGATTCATAATCTCAATTTCATGCATACTTCTCTCTAATGCTTACATCTGTCTTCAGCTCCCTCCCTTTAGTATTGCAACTCCATCAATTCTTCGTACTTACTAGTACCTAGAATCCATTAATCTAACTACAATTTACCATATCTCAACACAAGCTTTGAGGCTATATTTTACCAATAAAATTATTCCCTTGCATACACTCTCAACTCTCTTGCTACTCCTTTATATTTTGTACTCACTTGGCAAAATCCCTTCCCTGGTTAAATTCAACTCTCTGCCTGCTCTGATACTATAGACATATAGCTAAATATGGCTACACAGAGAATAACACACATCCATGCTCTTGCATTTGAAATTATTGACTGCTAACATCGAATACACAAACTATAGATTTGCATGGCAATCAGAGTACATTTCCCACATCTGCTCATGTTCCTTATTCATGCTTGGTAATGCTGCTACTGTTTTACTAAGAAAAATCCATTAGAATAGAACACCTACAAGTTTCCACAATCACTGCCTATGTATATTCAATCATCTTTCCTTTTATAATGGATGAAACATCTATGTGTCTAGGTCAAACCATGTGCATTAAATCTCTCCCCGACCTTCGGCATTTCCTATCACTTCCATTAACTGGCACTCCAACTCAGGCCACAAGCATTTCTCACCAAAATTAATAAAGTGACCTTTGAATTTGTCCCTCTGCTCCCACACTTGTTCCTTACGATTTAAGTCAGATCATGTTATCCTTATTCCTCAAACCCTCCCATGGCCCACGGTGTAGGAGAACAGACAGATTCTTATGAGGGTATTCAGAGTTTACTTGATTTTGCCTTCCCTATTTTCTCTGACCATATCTCCCCAATATTTCCTCCCAGCACGCTGAACTCCTTGCTATTTCTTGAACACTCTGGACAAGTTTTGGCCTCGGGGTTTGGCACTTGCTCCTCATCTTCAACTTTTGATCTTTGGTCAGTGTCCATTTATAATGGACATATAATAAGGAGGCTTTTTATCTTCTTTATCAGGAATTATCAACATACTAGAATAAAAGTGTCAGTGGAAATACTTTTGCTGTTTATTTCACCAATGAATGCTTCTAAAATAATACCTGAGACGTAGTCAGCATTCAGTAAATATACATAGAATCAATGAATGAGTGACCTTCACTGAAAATCAAGGCTTGATTAAAATTTTCATAGCTCTCCAGCAACAAGAAAACTGTGACATATTTATATGCCACACATTTTCATTGTTCCTAAGGGCATATCTGAACACATTAATAATGACATTCCAAACCAGATGTTTAATCAGAATATGATAATGACTTCAGTATTCCTGTCATAAGTTATTTTGAAGGAATACAAACTTGAAGGAATTACAGTTTTAATCAAAGATCACACTTAAAAAAAGTTTCGCCCCTGAGTTTACTCCATCAATATTTCTATCTTTACATTTAACTGTATGCTATGTAGGACACAAGAAAGTGGGAATCTAGGATTAAGATGGAGTGACATTATCACTAAGTGTAGAAATGTGCCTCCGTTTCATATCTCCTTTTGAAAAAGACCAAACTGGATTTGAACGTTTGGTTTATCAACAGTTAATGGCCTGGCT
>Homo_sapiens_nonrepetitive:776119976-776123919
GCCTAAAGTAAAGGTTTACAGAGCAGCAACTGTAGCCAATCTATCATGTGACTATAACATGAGGGAACTGCCAAAATCTCATGTGACATCAAGAGGAGTATTCACAGGGCTATCCACACTCACCCTCAAATAGAAAGAGATGGCCACTCACAGAAAGATCTCAGAGAAAAGTTTGTTATATTGCAGTGGTTCTACATAGCACAAGCCCCCTATCCCCAGAGATTTTTGTGTCAGTAGATCTAAGCTTGGCCGGGATGACAATACATATTCTAGAGAGACTAACCCAGGGACAGTCAAAGTAGTGAAACCAAGAGTGTGGATGCTAGAGCATAATAATTGAAGGTAGTCCTCGCAGAATTTGGCTGTCAGAGATGAAGTAGCTAAGCCTAAGAAACCACCTGGATAAGAGGCTACTCTTTACAGAATAACAATCTACAGGTCAGTGATACATTAAACTAGTCAAATATCAGATCTTATCAATTGACACCTCTCTTAGCTAGTAATGTTATCTCTGGTTTTCTCTTACCATATAAATAATAGTGATAGATTACTAATAGAGTGGAACAGGAACCATGATCTGCATCTTGAAGTATCTGCCATTTATAAAGGGAGTTCAATATACCACAGCACCTAGGAATATGAGTGGGAGGAACCCTGTTTCATAGTTACTTTGTCCTGGAGGCACTCCCTCTTGTCCAAGTTTCAGCCAGGGAATCAATGGGGGAGCAAACCAAGATCAATTTTAATTGATTGTCTTCCCTAATACTTGACAGAATGACCACAGTACTTGAGTTTTGTACCCTGTAATTTTAACTCTAATTCTTAAAGCATTTTACTGTACAGCAACTTTTGCATCTACAAACAGCATACTGCCCTCATGGTTTGTCAGAGGAAATAGGGGAGCAGAATAAAGGGGGAAATGTGACAAAAACGTGCTTTTATTTGGCTGCCATGGTTCCCATTGCTGTTATTAAAATGTTGTGTAGGGATGATGCGCTTTAATTTGTTCTTAAATCATGTTTGCAGACTTCTGCCTCCAAAATTATGTCATAAGGTTAGTTGCCCCAAAGCAGGAGACAGCAGCATTGGGAATGGTCTTTAAAATCAGGTTTGGATGCTACAGTACACTGGTAATCGCTTTAGCAAATGGTTAGCAAATGTGGCAGATGGCATTGGTTGTCTACCCAGCAGTGATTCTCTGCTTCTAATCTTGCTAATAGAATCCAGACTGTGGGGCATTCATTGTGCCCAGCCTTTGGAGTGTCTAAGTAATTCAAATGACTAAAAAATACTTACAGAGACTATATAAATTAGTGGTTCTCCATTTTGATGGTATATTACATTCGACTGAGGAGGGATCTACTCCCATAAATTCTGGTTTAATTAATCTAGAGTGAGACAAGGCATTGATATTTGTAAAAGCTCAAAAGTAGCTATGGATGAGAATCGTCTATTCTCAGTTCTCTCTTTACTTCCAGTTATGAGAATACTACACTGGAAAACTGCCAACATCTCATTTAATACCAAGAGCAGTAATTACAGGGCCAAGTACACAGCATTAATGAAACTAAATTTCCTTTGTATCTCTGAGTCAGTCTGAGAAAACGTGTGGACTGCCTAAATAATATCCATTTTTGAGTCCTGTCATTGGTAAGATATTTTCCATACACACTCATTAAACATTTATAACATTACAAAAATGTGGAATTAGTTGAGGCATGACAGGAATATAGTTAGTAGAATCAACCCAGATTTCTTGGGCTCCAGAGTTCATAATCTTTCTACTCTACTGTTACTGCTTTTCAAAAGCTGTCTCTTTTCACCCCCTTCCCAATATCAGATCCTCTGCTTATATAGGGCAAAGCCAGCATTGGAATTTGCCATTTCTGTCTAATACTTCAGCTCCTAAATTTTAGATTCAATATAGTCATGAGCCAGTTCTATTGGATTACTTTTTGGGACCAAGACTGTGTCTACCAGTCCAAGTCCTCAAGGCCAACCCCTTCAGCTCCTGGGAGCATTCCAGTGCCTCCAATCCTAGAGGAATGACAGCAATTACCATGAGCTTCTTGGTGTTCATTTTTAGAAACTGTTTTTCCGTTCTGGAAATATTTGTCCTGAATCATCAAGAATTAAATTCATCAGTACATTGTGTCTCAGTCACTTTGGGATGTAAATGATCAGGATTGGCCATCACATCCAGCAGGCTGACTGCAATTTTAACAAAACATTTCTTGTCATGCATTTTAACTGTTAATGCGCCTTATAAGAGGGACTATGATGTTCCAGAACAAAATTTAGTTTCAAGCCTACTAGTGACTGAAAATGCCCTAGACGATTTGTTATTGTTAGTATTTTGCTTAGCTGTCAACAAAATCTTCTTTACCTATAATCAGTAATATTAACTCCTCTTACTTTACTCATTTTTCAGTTCATTGCATCTAAGCTGTTGAATTCTATTAGGCAGGCAGTTGTAAAAAATATTACTGTTAAGTTTCTGAATAATATAGTACCTCAATTCATGTTCATTTGCACTCCCTGAACTTGCTGGGGTTTTTTTGGGTAAATATGACAGAGGTGTATTGATCTCTTAAGTGCTTAATCAAGCTCTGTTAATACTGCTAGCCATAAACTACCTATCAGAATGGCATGGCTTGGAAATGTTTGCATGTATGAGAGACTACTTTTCTGGACTTACTGGGAATGTTATTAACCTACATGTTGGCTTTGTCTAATTCTATGTAAAGTATGCTGATTTATTAGAATGCTCACTCTACAGTAAACTGATAATTGGATGCTCTTGAAAGAATGAGTTTCATTGATCTAGTCAATGACCACAGATATTACTGAAGTAAACCTCTTAACAGTGTTGGGGCGTATTTTGGCCATGATCAATGTTTCTGGATCTTCCTATCTGCATTGATTTAAATCTGCAACAAATTTAATGTGCTAAATTTATCTTGACACAAAATTTCATTACTTTTCTGGAGATGCAGATTAAAAATCTTCCCTGACAGTCTTTGAAAATAATCTATTTGTACTTACGTCAATATGCATCAGTGGTTGACAATAAGTAAAGTGAAAAATTAAAGCCATCGCTGCAAGGATCTACCTTGGTGCCCTCTAAAGAAATTCTGAATTTTCTGAGAACAAGAGGTCTAGTCCCATATGTGGAAGTCTTTTCTGTATGTCTCTGAGTAGAAAGTGAGAATTGATATGCCAAGGGATGAGTAATGAGCCTCATCTTGATGCAGAGTCCCCAAGAACCAACTTTTACTGAGGAGCATGCAGGCAACTTTATACCCCATTTGACAACATTAACTGGTTCGAAACTATGTGCAGATTGCTTATCAATCCTCTGACATATACATAACAGTTTAATGGCATTTTGTTAGAATTACAAGACAAAGAGGGAAAAACCCCACGGTATGAATATGTATGCCATACTTTCTGGTTAGAGTAGAAGCTACTTGCCATTTTAATGTTCAGGAAGTTAAAATTTTCTCTTCACCATGTTTATTTGATTATACATGCATATAGTAATAAGTTCAAAAGGTAGCAAAAGGGATTTGAGGCAAAAAATAAGCCTCCTCCCTCCTAAAAGTATTAGGTAATAGGCTACCTAAGATCTTCCTGAAGACAGCCAGCTACCTGTTTCTTGCATATCCTGCCCTAGACACGTTCAATCACCTGCAAGCATGTTGCACAGTGTCTTCTACTTCTCATTGCACGCAGAGTTGTAATATTTTATCAATGTAGCATAATCTATTTAAGCAGTTTCCAATTCCTTGCTATATAGATTATTTCTTACATATGCAAGTATATCTTTAGGATATACACATATGTGGAATTTAAGAATACGTTTAATTAAAATTTTGGCAAGCTTTGCCAGTGTGATATTTGGGCATTTAACAATCAGTGTCGCACAGACTCCAATCCATCA
>Homo_sapiens_nonrepetitive:384430142-384431072
ACCAAAATGTCATGAATTAAGTGTATGAAATCAGTAGTCTTCAACACAATCTGTTTATTCTGCACATTTCAAAAGAGCATAGTACTGGATTGTGTGACAGCTTTGTTTTCTGGAAACTGTGAAGCTAGCTAGGTGGAAATATTCAGCTTTTATTGTATGAAAGTGCTCCACTTTCTGCAACACGCAGCAAGTTCATGAATACAGACTCACTGAACCTACAGGGGCTGGAACAATTACAGATGTGTGGATTACAAGACTGGCAGAAGTGAGAGTCCCATTAGTTTGCTGGGAGGAAGGTGGATACTTTAATACTGAAAAACCACATCCCAGAGGTAGAATTCTTATCGGTGGCTAAAATGTGACAATGGGATGCTACAGAAATGAAGCAGAAACAAAAGCTGATTTATTTGAAGATGGAAATGGACAGAAGTGATTATGTCCTAGAGATGCTGAAGAGTTTGATGGTTGTTTACAGATGATCGATCATAAAAAGGACCTTGTAAAACTACAGGCAGGAGACTATGTTTCCCTTGGGAAAGTAGAGCCAACTCTGAAGAATCTCCCAGTAATAGATGACGTTTGTGCATTTGCAAACAGTTAATTGTTCTTATGTCATTGGATTTGTTGTGCCAAATCAAAAGGAACTAACAGAACTAACTTGAAAGAAAGGACTTACAGGAACTTGAGAGTAGCTCTCTAACAGTTGTGAAACAGAAGATGAGGTGCAGTAGTCCCCCTTTATGTGAGGTTTCGCTTTCTTGGGTTATACCTACAGTCAACCGTGGTCCAAAAATGTATGTATAGGAAATAAACATTGTATAGGGTTTCAGGTTCCAGAGGATAAGAGGGGACTACCATACGTAAAGTACTTTCTGAAGCTGCTATTTGGGCGTGGTTTGAGCCCTGACCCATGAATCCTGAAACTGGTCT
>Homo_sapiens_nonrepetitive:1620196189-1620202864
CCCCGCCCACAGATCCTGCAGGCCCTGGGCAAGTCCTACCACCCAGGCTGCTTCCGGTGCTCCGTGTGCAATGAGTGCCTGGACGGGGTTCCCTTCACCGTGGACGTGGAGAACAACATCTACTGCGTGCGAGACTATCACACGTGAGTTGCTGGTGCTGTGGAGCAGGCGGGACTCGGGCCGTCCTCCCTGGCTCCTCTGGAAGCATTTTTTTCCTGCTGGACTGACTGCCCTTTGTTCTTGGCCTTTTGCCTTCCGCCTCCCCTTGTACACCTGGGCTTGGGGCAGGCATGTGTCTCTGCCTGCATCCCCTCTCCTGGTGGTCCGGCCACCAGCTGTCTTTTGCCTCTTCTCTCCCTATCGTGGCCTGCATGCTTCTCTACTCCTGGCACAGGGGACCCTCCTGGCTGCAGTACCCACCCCTGCCAGGCCAGGCCTCTTTCAGCTGGGGCAGGGGCTTGGGATCTCTGCAGCCCCCTTCTCCTGCCTGTCTGATCCCTGATCTGTTTCCTCCTACCGTGACTCCAGGTTTATTCCTGGGAGCTCTGGTTCTGAGCAGGGCCTTCCGTGGGATTGGAGGTACTCAGGGTGAAGCCAGGTCTCACAGTGGTCCTAGCTAGTGGTGTCCCAGACCTGGACATTAAGAACTCACAGGAAACATGGGGGCAGATGGCAGAGCAGAACCTGAAGGCATCCTGGAGGAGGTGATTGGGTGGAGATGAAATGAGCAGTCAGATAAGAGACAGGAAGGCATGGCAGAAGCTGTTCCCTGTCTGCCCCGAGGTGTGCACACAGGGAGAGAGGGCCTGATACTTGGGCTACGTCAGTGGGTTCCTGTGGGTGCCCCTGTGCTTGTGCCCTTGGCCTCTGGTCACTCAGCTGATCACTTCAGGGTTTTTGCACCAAAATGCGCCTCCTGTGCCCGTCCTATCCTCCCTGCACAGGTAGGAGCCACTCACCCAGAGATGATCAGGTGCCTGGCCCAGCCGGCTGCTGTCCTGTCTAGCCTGGGTCTAGCCCAGGTCTTGGGCGACAGTGGGAGGGATGAGCAGGTGCTTCTCCGCAGATCTTTCAGGGCTGAGGGATGTGTGTTGTGCTTGTGTACGTGGGGTACAGCTGTCCCCTGGCACAAGGTCGAGGGAAGTGGTGGCCCCTGCCGCTCAGCTGCCCCACTGCCAGCCTCTGCTCCATTCTCCATTGATGGAAGGGCCGTTCCCTGGGTCTTCTCACTGGGGGAGCAGATGAGAGATGGACGTGGTCTGTGCGGGAGCCACCCATGGGTGCTACAGCTCTCCTGGCCTGGGTGCCTGGCAAAGCAGAACTGGCAGTGCCCTTTTGAGACTCCAAGGAAAGGTGAAAATAATGTCCACATCCATTGACAAACACGTGACACTCTTGTGGGCCTTTGTGCGTACTGTGGGCTGTGATCGTGGAGGACGCCTAAGGCGAGCCTGTCCCGCCCCACAGAAGCAGCGTGGCAGTGCTCCCCGGGGCGGGCGTGCACCTCCGCCGGGACAGGAGCGTGGTGTGTGGGAGTGTACACTCACGCAGTTTGCCTCCAGTCCCCACATGCTCATCGTGTGTGCTGCGAGACAACCATCCGTGTGGTGTCCATGGACAGAGACTACCACGTGGCATGTTACCACTGTGAGGTGAGCCTGGGCCCACAGGAGGCTGGCAGCTGGGGCAGGCCTCCTCCCACAGGGCTCTCCTCTCTGGGTGTTCTGTGGGCTTACCTTATCAAAATTTTAGTTTTGCCAGGCCACAGGCTCGCGCGTGAGTCACCGCGCCAGCCTCACCTATTTTATGGCGTCTACCCCATTCTACCTGTCCTTTTCCTGCCCCGCAGAGAGTGCACTGGGGGAGGGAGTGAAGGCAGGTGCTCCCTGAGCAGCTGGAGGAGTCAGGGTTGGGGGCCTGGGTTCACAGAGGTGGGCTGAGTTGAGTGATGGTTAGGCCGTAGAAAGGACTGGATTTGGCAAGTGTCTGGATGTTCATGAGAACCCCAGCAAAGAGTGAGGGCAGGGGGAAGAGGGGATGGGATGCTCTCATTTTTGGTAGCTGGAGATGTCCAGTAGACCTGTAAGTGGGCGGGGGTTCAGCGACCCTGCCGACAGCTGTGGGAATTTGGGGTCACTGGCGTGTGGCGCTCTCTTTCTGAATCTTGGCCCTGGGAATTCCTCTCAACTCAAGGAGACCACGGGGCTCCCCTGGGCAGCTGGAGCAGTCTCCAGGCAGTCAGTCGGGTGTTGTGGGGTACACTTCTCAGATTTCCCCTCTCTGAGAGATGATGGGCCTCCCTGGTCTGTTGTCCGGGGTCTGAGAGTCACTGTCATCTGTTTAGCCTGTTGCTCTCGTTGTTAAAGGTGGGAGGGGAAATCCAATTTCTCTTCCTCCGTTCTGGCGGGAAGCAAGGGTCCCATGATGGACACAGGGACGTGAGGTCTTCCAGGATGAGTTGGAAAAGAAGGAGTGGGGGTCAGGATAGCTCAGGGAGCACTGTCATTTAAGGACACACACAGGCGAAGTGGCCACAAAGGGAGACTGAGGAGGCCTGGGCAGGAGAACCAGGAGGCTGCCGGCGACCGCGCCCCAGCAAGAGCAGAGCAAGTGGCGGTGGGGAATCTGCAGTAGCAATCAGGGATCCCTTGGGTGACAAGGTCTCCTGGGTGCAGGCGAGTGGCCCCATGGGAGCACCGATTGTGTCAGGGTACCCAGGAGGGAGGACAAGGAGCAGGGATGGTCTGCAGAGGGGCCAGGGCTCCCCTCCAGCCCTAACAGGACCTCCGCGTCCCTCCACTTGCTGGGCCGTCCTGTGGACTGTGCGGTCCCCTGCAGATTGTCCAGTACCGAGGGCAGCAAAAGGTTGACGCTGAGAGTGAGAGCGGGGCAGGCGGCTGGTGGTGGTGCTGTGCTGCCGCGAGGCTGTTGGATGGGGACTGATACCTCCGGGACCCCGCACTCCTCCCTGGCCTGGTGTGCAGCGGTCGGTAGCAGGGCCCAGCCAGTGGCCTGTGGTGGGACAGACAGGAGACCAGGGAAAGGAGTGATGTGGTGTCACTGCAGCAGCCCAGCTCCCTTCCCTGCGCAGGGCGGGCCAGGTGTTGGTGTCAGGGGCTCTGGGTAACGGGTCAAAGCCGCCAGCATTCCAGCCCCGAGCCCGCAACGGTAAAAACTGCGAGATAGGGTACTTGAAGCCCGCCCCCTGCTTCCCAGGTCCTCTCACCATTGCCTCTTCAGACCACCCGGGGGTGGCATTCATCCCTTCACCCTGCTCCAGGGACCCCTGTGTGGTGGGAACTGGTGGACACTTCCTTCCGGGCCCCCCAGCAGCTTGGAGCACAGGGCCGCTCCCTCCTCCACCCACTTGCTTCACTTTGCCCTCGGGGCTGCCAGGTTGTGGTTGTCTTCACTTTCGTTTCTCCTTGAGTCTCTTCTGCCCAGGCCTGTTCTCTTCCCACCTCCTCATGGAAGGTTCTGCTGTTTGCCGTCTTCTCTTTTCTAGTGATCTGCACCCCCTGGAAGAGGTGGTCTCCTGTTTTGTCTTTAAAAACCATCAGCATAGCAAGACGCCATGTCTACAAAGGGCGTGGCAGGGTCATCAGGTTTTTATGCTGACACCCATGTTGACTGCTCAGCCCTCTCCCCGCAGTCTGACTTATATCCAGTGACTTCCTCTTGGATACCTGAGAGGCAGCTCCAGTCTCCAGTGCTCCACGCCGGGCTTCCCATACCCCCTCTGGCAGAAAGAGTCTTCATGTTGTTTTGCGGCACCCTGCAGATCTGCCCCTCCCCTCCGTCCCTCCCCCGTCCCGTGACCTCTGATGTGCGCTTGTCTGCTGTCTTCCCTAGGACTGCGGGCTGCAGCTGAGCGGGGAGGAGGGACGCCGTTGCTATCCCCTGGCGGGCCACCTACTGTGTCGTCGTTGCCACCTGCGGCGCCTCCAACCTGGGCCTCTTCCCTCACCCACTGTGCACGTCACTGAGCTCTGAGCAGGGGAAAACCCGTCCCTGGGCGAGGGCCCGCGTGGGTGGCCCTGGTCAGCGTCAGGGGAGCTCCCTCCAATCAGTTTCCCACCGAGCTGCTGTCTGCAGGGGCCGGACCCCCGCGTGGAAGCTTCTATTTATTCACCGTCTGTGCCTGCTCAAGTCACTTCCCTGCGCCAGCTTTCCACTTGGAGGCCCCCTGTGCCCTGCAGCCTCAGGGTAGGCCGTCCCCTGCCTTGGCCAGGGGTGCGAGGTGACCCGGCTGCATTGCTGGGTGGGAGCTGCTGTCTGTTGTTCAGGGGCCTGGCCCCCGCCCTCCCCCCCGACCCCGACCTCGCAAAGCGCACTCCCGGGCAGGGTGTGGTCTGGAAGGCGGGGCTGGCGGGGACATGGGTGTTCCTGCATCTCCTAGCGCAGTTCCTGCTGGTGGGTGGAAGGGTGCCTGGTTTAGGCGGGGTCCCAGGAGGGGGTGAGGGGTGACACCCTTGGGGAGGGGGCCTGCAAAGGGCACTGCCTGTGGCCACGTGGTGTCTGTGGGAATTGGTCCTGGGGACTTTGATGGGTGTTTGCGGCCCCAGTTGCCGCCCTGCTCCCTCTTCCAGGGCTCCTGGCTTGGGCCCCCCGACCCCCCTGCTCAGCTCGGGAAAATCCCCGTGCGGCTCCAGCCCCGGGTCACGCTCAGGAGCGATGAGAGGGGCGCCCTGGCCACGCTTCAGGAAAGCCTGTGTCTGCGCGCGGGGCAAGGGGCTCCACGACAAAAGGACAAGATTTGACTTAAATTAAGTTTTTCCCTTGACCAGGGCAAACTCACAAGTGTCTAGTTTGTCTGTTACGGAGCTGGTTTTCAGGTGGTAAGAACCTTGTGGTTTCAGGACTTTTGTCCTGAAATTCCTCTAAAACTTCGCCACGCGTGTCCACCTTTCAGACTTTAGGGTAGTGTGGGGTTCCGTGTGTGTCCGGGTGTTAAGGGCGGTCGCCCCATGAAATGCAGTGTGGAGGTCCCTCCGTGCTCCCCGGGACACACTGACGGGAATGTGGGGTCTGGACATGGGAGGCCCTGGTCCTGATGCGGAATCCCCAGGGGTTCAGGGGACATCTGGACTGAAGTCACTCGCCCCTGGGAGAGCCTGGACCCACCTCTTGGCTGCGTCAGGTGTGAGTTCTGTGAATCACTCGCGGGGCTGGGCTAGGCTCCGGGAACCAGCAGGGCTGTCCAGGCCGAGCCCAAGGGAACAAACACCAGGAGGCGCCCGCAGGGAAGTGGCGGCTTCGGAGTCCAGCAGGGCCGAGGCATGGCGCGGGCGCCACCTGGTGGGCTGAGCCGGCAAGTACAGGGGTGGTCAGGGAGCCTTAGCCAGGGACTTACACAGCGTGGAGAGCGCTGCATCTTAGAGTGGGGCCTTCAGCAGGACCAGGGGCCCACTGGGGCCAGAGAGTAAAGTCCAGGCGTGGAGGCTCCGGTGCTGGCTCTCTCCTGCTAGCACAATCTTGCCTTCTAACTGGTCAGTTGCAAAGCTGTCCTCTGAACTGTCCTCTCTGCTTCCTCCCTCAAACCTGCTTTGAGCCACCCGCCTGTGCTTATATCCATGGGGTTGCTTCACTGAACCCTGCTCCATCCCGGTCACCATGCACGCTCCTGCCAGCTGGCCTGAGTCATCACAGCTTGGTAACACACTTTGTCAAAGGTCGCAGTCAAGGGACTGCATAGGCCCTTGGGGCAGTGGCCTCACCAGGCCACACTCTGCCCTTTCTTTCTGGGCCCCTGGGCCCCGCATTGCCTTCTGTCAGGGCTGGTGGCCACTGCTCCACCTCCTCCCCCGGAGCTGTGCATGGCAGTTCCCTCCGTGGGAGCCACTCTCCCGGGGTTTCTTCCTCTATGAAGAAACCTTGGCCTCTATGAAGTCAGGCCCCAGTTGTGACACCTCACTTGACACCCAGAAGTCTTGGCCTCTGCTCTCCAAGCTCATTTGCCAACAGCAGTATCTCCATTTCATGCCCAGGGGTGACACTGACCCCATGATTATAGAGATGGAGGATGCTGTGTGAGAACTGGGCTGAGCCATGCCAGTGGCCTGTGACCCTCCAGCCCTGGATGCCACCCCCCACCTGCCCAAGGGGACCCCCACTGATGTGGTCTCTGCTGACACCTGTGCCTGTGCCTGGGGTCCCTGTCATCCTTCCCTGGTCTGAGTGGCAAGTCTCCTGCCATCCCTGTCCCCGCTATGCGGTGAGCTCTTCAGCTTGGGCCCGCCTGGTGGCTCACGCTACTCTCCACCGTGCCTGGATTAGGGCGAGTGCTGAGGCTGGAGGGGTCTTGGCTTAGTTCCACCTGCACTGGTCCAAGTCCAGCCTGGTTGCCTAGTGAAGGATCCACAGTGGGTACATAAAGGGCCAAGCGCTGTCCACGTGGACACATCCTATGTGGGCGTGAGTGCTCCCTGCAATCCCCAGACAAGCCTGCCTCTCAGCGGGGCTCAGCTCAGAGACATAGACCCTGGAGGGCTGAGTCGGGGAGAGTGTGTGTATCAATGAGAGAGACGGAGAAAGTCGTGTGTGAAAGGGAGAGAGATTGGGAGAGATGGTGGGAGGTGGAGTGGGAGAGAGACCTGTTGTTTAAGAGGGAGACTGAGTGACTCCGAGAATGAGGGGGAAAGATACGGAGACAGGATAAACTGGAGCGAGACCAAC
>Homo_sapiens_nonrepetitive:1039387710-1039392645
TGCTGCTTGCCCTGCTCGGGTTCTGTGCTATCCTGGCATGATTCTATCTAGCTGGGGACCATCTCTTTGAAACTGCACCTCATGGCTCTCCTTCCACCGTGCACCTTCCTTCTCAGTACCCACCATGGGCTCCAGTTCTGTCTGCCTGCCCAAGGTCGTGGACCCCGGGAGTGTGTGCTCACACCTCTTCTTGCTACACACTCTCATCCATGAATTTATTTCACCATCAGGAATTCAGCCATCGCCTCTAGCATATTCTTCAATTTTTATCAGCCAATTGCAGAGCCAAGGAGGAAGAAACGAGCGCTCAGGAATTCTTCCCCTACCACGATTCAGAGCTCCTCTGCTCTTGGCAAACATGAAGAGTGTGGCTCTGTGGGCACAAACTGGTCCATTTTAAGTAGTACAAAGAGCATCTGCTTTGTGGGTAGAAAACTAAACATCATCTTTCAGTCCAGCATTATCTTTTAGTCATTTCCTTTCTAACTGCCACAGATTTAGAACTAAATGCGACAAGGCTGTTTCCAATTGTTGGCTTGGGAGGAGGCTCCTCTAAGTAGCGAGTTAAGAGTGAACAAGAGGAAGGAATTAGGGTGCATAATTTACAGGCACATGGAAGAAGCTCCCTGTCGGTATTTGACAAAACTGCCGACAAACTTTGAGGGACCATCTGAAGGCCCTTGTTTTTAATCCCCACTTTGTCAAATAATGCAGATAGGATGCATTTAGTTTATAACTTTGCCTCCAAATTCCAAAACATGTACTATTCCAAAACATAAAATCTTTTATGGTTTTTCTGGCACCAGAGCTGGGAGTACAGCTTCCACCTGCTTTCTGCACAGTCTGCCCTTCTCATTTCTCATATTTATTCTAACAAACTCTGGCCCTATCTTAAAAGGGAAAGTAAAGTTTGTGGTTTTTGGCTTCCTCTTAACCGCTTTTCATTCCCTTTTCTATTTCCTCAAATTGGCCTTTGTTCTTAGAGCTGTTGGTTTCCACAGCAACTCACCCTAGTAGTGGGGAACCCAGCATTTTATGGGCTGGCCACTGGGTCTGGGTAGAAGAAAGGCCCATTCCCACCAAGCAGGCCATGCAAATGCTCTCACCCCAAGTAGCCCAGCACTCCTGTGGCTGCCTGGGCCAGGGAGGCCAGCTGAAAAGGAGCCTCTCTCCTTAGCACCATGATTAGCTACATTTAACCCCAATTTAGGGGAGTTACGACGGCTTTTCATCTCTTAAATAGAACACCAGAAAACTGCTTGAGAGGTTATTGTAAAAATGTTACCTGACCTTTGCTCTACGAGGTTTTGCCCCATGTTACTTGGTGTTAGAATTTTACAATATCAGCATGTGCATTGAATTTCCATGTCTTTATAAAGCATGTTCCAGGATGCCTAATGCGTGAAGGGGTGGCTTTCTATTTATACTTCTTTTATAAACATAGAGGTTTTCCTGTGTAATCTGATGAAATTAGGATGCACTCTGTTACACTGGAGACTCACATAGTGCACATGCACCAAATTTAGCCAATCATGTCATCCATATGTTATGTAACATATAACAGATTATTTAATATGTATCTCATAATATATCATATACTTTATTAATCTATATAGAATACATCTCAATAAGAATCTGTTACAACTTGTACATTTGAGGACTCCCTTATATGCAATTTCTAGCTGCACTAAAGCATTTGGCAATCCTTGTGTGTGTTTAATTCTGAAAACAACATTCAGTTTGATGTTCCTCCGCAAAGACCAAGACTACTGTCATCCAGAAGAGAAAGGACTGTGCAGGCATACTTCAGAGAGACGAATACGCTGGGCACTAGAACCCCCCCTAGCTTCCTGGGTCCCCTCTCCACGTAGGCACCTTTCACTCTTGATTGTACCAAGAGGTGCCCTGAACCTCACTATGGATCTGCGGCCCCAGTGTCTGATACAGAATCCCCACCTATGTGGTCCTTAGATTTCAGTGGAAGTTTACAGTCTCTAGACATCCATTTGAATGACCTCATTGGAGACGCATGGAAGAGAAAAATCTGCTGGAACTTAGAGTACCACTGTGTGCCTTTCTGTGTTCTATCATCTCAGGCAACTGATGCTTATGTTAAACCTCGTGAAAAGGCAGCCATGTGGTAGACTCGACAGCTACAGCTTCAGTTTGAAATAGGATGAGAAGAGACCACAGTACAGTGCTATTTACACTGGTGGCTCCTACCGGCTGCTCATCCTCTGAAGGGCGTGTATTCACAGTCTTGATAGAACTTACACATAACGTACTCTTTCTCACCCCAATCCCTGCATCTCTCTATCCCTCTAATGCATAAACTTCTGTCTTGGCAGTGCTACCAGGATATCTCTGGGCAAACAATCAGTGGATTTCTGCTGCTTCCCATAAGAAATTTGTATGAGGATCAAATTGATGATCCTCCCATTAACAACACTTAACAACCAACAGCACCATGTTGCCAAGAATGGTGAAATATACAATAACAAATATTCATAGAAGTTCAGCAATTAAAGAGATCATGTTAGATACATATAGACATACTGATGGGACATCTTTCCCTCAATTTAAACACTCTGTAATGGAAATCGAAAATACGAACTATCTCCCACAGCTTTGTGGCTAAGAATCCTGTTACCCTAATAAGTTAAACAGCAGAAGTTCATTCTCTATTACTGGACCCGGTACAAAATGAGGTTTTCTAGGGCTGGTTCCATATGCATATAATGCTAGAAGAGCTACTATAAAATAGCTATGTTCTTGTAACTAATCAAGGGTTATTTAGGGAAATATACCAGGATAATTTGAAAACTGTTGCTGGACTTACCTGCTCCAACTGTACAACTTACACATACAACCAAGTTCACAAGCAAAATTAACAGAATCTTCCTACAATCTCATCTAAAAAAGTTATCTCATGAGATATACATTTGACAGCAAAACTTGCATCAACCAGTCTTCTTGATGTAGTATCAGAAATACTTAGATGTAGCTTTAAAGGTCTATATGAAAATAGGATTACTGTACTTATCTCGGGAAACTTCTGTTCGAAAGAAATAAGAATCGAAGCACCAAAACGATGCTACATATGAGTTCCAACTTTTAAGAACTTTTCCATAAGAAGCAATGTATATCCATAAAGCTAATATCTTCACTTTTCTCAGATATGGTAAAGTATCTAGTGACTATACCACGGAAATGTAAATATGGAAAATGCATTTACTGAGCTTCATACAATACCCTGCTCCACTGAACAAGAAAATGATGGTGATGCAACACTGTGGTGACCAGAGGACCCACAAGGATTTCTAAAGAAATCCCCACAACAAGCCACCCCAACATGCTTCTGTTTCATGGCACAAAGTCCCCTTATGAGAATCTGGAAGAATCTGGGAACTGCTTAGTTAATGAGCAGTATTAAGCATGTCTATGAAATTAATGTACACACCTTTGCCAGCTTCAAAGATCTGTTGGAAGGCACCAGTGGAACGGTTGCCAAGGCAACCTAAACTGGTGGGGGAAAGATTCTGTGTGTCTTGGGTGTTTCCAGGTCTGTCTTTATCTATAGATATGGGCTTAGGGCTGGGACAAGAGCAAAATTACATACCTGTTTTGAAAAAGCAGCTTTAGCAAGTCATTACTCTCTCTGGGAAGAGACCAGTTAGAAAGTGCTACGTGGGAGCCAGTAGTGAAGAAACTGACTAAAAGGCAAGCTGAAGGGGCTTGCTGGAAAACTATGGATGGCCTAAGTGTGTGAAGCTCTCTGACACTTGAAGTATTACAAAACAAGACAAAGGTCCCTGGAGCAGCTGAAGTTTAGTCAGTGCGGTGCTTAAATCATATACATATGGGCTTATCTTTTCCAAGAAAGATATTCAACAAGCTACAGTGAAGCTGAAGCTGAAATATTTTAGGGCACTTTAGCATTTACATTACAAATATTCCTCCTGAGGAGTGGGCACAGAATGCACATTTCACGACCACATGGTCTGGGGCTGGTTTCTAGGCTCCTCACTTAACCAGTCACGTGGTCTTGGCCAAGTTCACAGCCTCCTTGACCTGTCATTTCTGTGTCCAGAAAATATGGATACCAACTTCTTGAAAACACTGTAAGATTGGTGGGTGGACTGCCTGGTGACTTTGTGAGGTGCCTGCTAGCAACAAAAGTATTCCTGATCTTTCCCCACCTGCAAGCATTCCACTAACTTTATTTGGTGAAACAAAATCTCCAAAGCACCCTTTCCCCCTAAAAGCTTCTCAGTTAATATGCTATTCAGAGTGCCGGGCTTTGGACTGACAACCTAGAGTTGATGGTCATCTTTGCCCTTTCTGGCTTACTGCTCTGAAGTGGGGTAGTGGCCCTGCCCATAATAATCTCATGGAGCTCTAGTGAGATCTCAAGGGTACAGTGCTTCCCACACACTGCAGCTGTGCACAGTGAGAGCTTAATCACTGCTAGCCATTTTTATAATTAGCCGATTGTTTCCCAACATTTGACTCTTGAATGAGGATCACGAAGCGTCTACAGAAAGTTTACAAAAGACCTCCTGAGAAAGTTCACGGAAGGATCTTGGAACTGTGGAAAATTCCCAAGGACATGGAGAGCTGGAGGAACAGCAGAAGCCATTGGCAAGACAATTCTCCATGGGTCTCTTAAGTACTTCTGCACATATTGTGGGCAAGATACTGACTGTGCTGTCTGTTCTGAGCTATCTCTTTAATGCCCACACGCCCTCTTCAAGGATGTTTCTTTAGTGAATAGCTATGCAAGACAGAGAAGTGTCTCCCTCTAGAGCAAAGAGCAGGCATGCTTGGTGCCTCTCGGAAAAGATAAGGGTCCCTGAAGCTCAGGGTTTCTCTCCTATAAAGTAAGCTGTTGCATGTGCAGGTATCCTCTGGCCCTCTTTGCATTGCCCTGTGGGA
>Homo_sapiens_nonrepetitive:893086266-893087842
TTCTAGACCCTTATTAGACATGATTTGCAAGTTCACTTTCTTGACAATGTCTTTTAACACACGATGAAGAGCTAGAAAAAGCATCTCTTTGGCTCAGTGTTATTTGAATGCCTTCAAAAAACTTATAGGGAAGTGGAATAATGAGTTCTGCTTCATTTTACTGTCTCTTCACTATATTTACTAGCTTGAAGAATAAAAAAGATGAAACTTTCTGAGAACTCACCACTTATCGGAAACACCATTTTTATTTCAAGAGGCAAATATCTATCCTAAGAAATAAAGTACAGAATGCTCTGTTTACCATCAAAGGGCTATTTTCTGGAATTTACAAATGTTTTCCCATACCAAATAACAAAATCCTAATTCTAACATGCATATAAAAAGTGTCTTGTGGAAAATATTAGTATTTATTGGCTAAGTGTCAATATTAGCCAGATGTCAAGTATGCAGGAGACCTTTGATATGAATTACACCTTTACTTCTCTGTGGTAGTTAATTTTATGTCAGTTTGACTGGGTTAAGGCCATTCAACTGGGTGGGCTGAGGAAAGAGGACCTGCCATCACCAGTGTGGGATGGGTAAGTAGAACAGAAAGGTCTCTTTTTTAGAGCTGAGTCATCCACCTTCTGCACTTGTACGTCAGAGCTCCAGGTTCTTGGCACTGTTGGCCCTTTAACTGGGAGTCACACTCTCAGCTGCTTTGGTACACCCCTGGTTGCCAATCATGGCATGAGCCAATTCTCATCATAAATCCCCTCTTTTATGTCTATGTATGTCCCTCTAACACTTCAGAAATAGACTGTATTATCCATATTATTATGACACTCTAGGGCTAACTCATGTCATTCAATTTGTAATTCATAAATGTAACACGAGCTAGACAATTTCAGTTTACAGCCTGATGACAACAGATGCAACATTCCAAAGTGATGTCACTTTTTTGAAAAGTGAATGGTCCTACTTTTCCCCGGCCTATAACCTTTCAGTGGATTCCCATCATTTTTAGACTGAAGTATAAGGCTTACAAGGCCTTTCCAATTCTTTGCCTTTCTCCCCCACCTCATTTTTTCGGCACTGATGGCCTTATCTGGCATCCCTAATATTTAGCCTGTTGCTCCTATAGCCAAGAGCTGAAAGGCTTCATGATTTGTTCTTTACCAAATGTGTTATCTACAGTAAGGAGAGTGGAGAAACCTAGAAAGCAGGATTTTGGTTAGAATTCTATAAAACCCTCAGATATCCCATCTAGAGTTGACTTTTTAAGATGTATGGGATGTGTCATTCCTCCGGCCTACATATTGATGTCAGCAAATTAAGAAATGGTCTCCCAGCCCCCATGATCCTGGCAACTGCATGTGTCCCCTGATGGCCAGCTGCCACAGGCAAGAGTAAAGGGCCAGCTCCTTTCTCCTGCCACCCTTTCTCCTAATACCGATGATGTCAGCACTTCAATCTGCCTAGGAGAAAATCGTACATTGTAGTACATGACCCCTTGTTTGTCTTTCTGCCAGTTGCCCAAAGAATCCCCAGACTCCTAGATCATCACTCAAGACTTGAACTCTTGGCCATATAGTCT
>Homo_sapiens_nonrepetitive:291656363-291656977
ACAAAATCTAAAACAAGTCGAAACCAAACGTTTCAGAGGGCCATAATTTTCTTCCAGGAGATCTGTGTGATTCCAGCTGGCTGTAACACTTACTGAAACCAGATCCACCCCTGGACTTTCAACTGCATGAGATTCTCGCTTATCACCTTTGCTAGTAAGCAAGTTGGAGTTGGGTTTCCACACTTACAGAATAATTCCTCCTGACTATTTACCAGGAATGTAATATTTACCGACCTACTATGAACCAGGTACTGAAATAAGTCATTTTGATGCAACAGTAAGCAAAACACACAAAGTTCCCTGCATTCATTGTGCCTACATTCCAGCAGAAGAGACAGGTAATAAATAGGTGTTATAGTCTATATTAGTACATTCTATGGGGGAAAAGAGAGCAGGGCACAGGCATGTGGAGTATGAGGGGCACGAGAGGAGAAGCGGGGTTGCAGTTGTATAAGAGTGGAGGTTAGACTGAGAAGGTGATGAGTAAACAAAGAGGCAAAGCAGGTGGGGGAGGGAGTCCAGATGAGGGCGTGGCCAGTGCAAAAGCCAAGGCACAGGGATGCCTGGGAAGTTCTGGAAGTGGTAGGAGCACGGGGGAGAAGAGGGGAAGCCAG
>Homo_sapiens_nonrepetitive:1092044255-1092044695
GTGGTGAGTCTCTCTAGCCTAGCCTGATAGGCACTGAGTAGCAAGCAGGGGGCCTAAGAGGAGGCCCAAGGGGGCGTGGGAATGCTGCTGAGCAGGGTCTGTGAGCCGAGGGAAGAAGGCCACTAGAGAGAACTGTTGCCGCTCTTCCCATGGGAAATGACAGGACCATAAGCTATGAGGAACTAGCTGCTTGCAGTCTTCAGGCTTGGGAAGAGAAGGCTGGGTCAGGGACTTGGAATGAATTTGCAGAGGTTTCCTTTCAGGGATTCTAGTAGAGAGTAACCGGCAAAGGAGATAGAAGGTAGCTGAACATTGAAATGAGTTTTGAGGGGAGACTCCCAACTTTTTAGGCTGGTGGGGGGCCGTGTTGCTTACTGGAACAAGGAGGAACAGAGACTCTATAAGCAGCCAGCTGGGCAATGTGAGAGTTGTCTTGTACC
>Homo_sapiens_nonrepetitive:1460838185-1460840902
GCACAAGTTGAAATAAACACAGCTTTCTATTCTACCTGAAACAACATTACAGTGTCCCCATTCTAGGAGCATTTCTGAGGCTCAGCATTGAATCCATAGCCAGTTCGAGGTGGTTCTGCTGGGTATGACTCTAGGTCTCTCTTGTCTACGTGTGGACTGGGCGAAGTGGGAGTCTAGAAATCATTCTAATTTGGCTAGGAATGGGGCGTCTAGCAGGCCCAAGCTGCTTGGTGTAGGCACGATTACTTATTAGGTCTTCCCTAAGCCCAGATCAGTAATAGCCCACGTGTTCCCTTCTGTAGCTATTCAGTTTGAGTTCCCCGAACTATATTGCCTGAGGCGGGCAGTTTAATTTTTTGCAGTTTCTGAGTTTTTCCAGGTTTCACTGGGTTTTCATGCTCTGGCTAGATGCAGGTAATCAGAGCTAATTTATTGTACGCTTCTGTGGCCAGCTGCAGTGGGAACTATCTAAGTAAGTAAGAACCGGTAGTCAATACTCAAACTCCAAGTCTTCATATAGAGTTGTCTGTAGTTTCCTTGCCTCTCCTGTGAAGTCTGCAGGCAGATAGTCCTTTTGATTTTTCATCATCTGGCTCAAGGTACCCTGTCTTTTGTTTACTCCAAGTTCGTTACTTTATTATCATCTCATCTCATTATTTCACAGAGTGGGGGGGATGTTTCCATGGTGATACAGCAACCTTACCATGTTGAACACACTGAAAGCACATTAGCACACTGGCTAGGGATTTATTTTTAGAGGGGACATGATTCAGGATGCTATAGAGACTGTAACAGAGCTATATGGCCAGGGGATATATTCAAATTAGTGGGGATGAACTTAGCATTCTGTAAGGGTGGATGAAGAACCTCTGTTATTCTAATTAGCCTGCTTACTTCATGAAAGCTTTTAGCCTAACACCACGGTGTACCAAGGATGAATATATCCCCGTACCTATCCTTCTGGAATTCAGAGCCATCCAGGAAGGAAGCAGTTACAACAGAAGGTGATTTGAATTTCACATGAGGCAGAGGAAAGGCCAGTGGGTCAGCTGCATGGGTCCCCTATGGGAAGCTGTACTGTGATCTGGTCACCATTTCCCTACCGTGCTCCCCAGCCTTAGTGGTGATCCCTCTTGATGTGATCATGCTGCAGGGACTGATTCCCACTAGATTGATGTATAAACCATCATGCAAATATATCTCTTTCCATTGAAGACAAGAGCCAGCCATCAAACAGACAATGCAGAGGCAAATGAATTCTCCCCCATGGGCCAAACCACATAGGAAGCTACATTACAATCCCTGAGGCAGTACCATTGGCAATGCTTGAGCTAGCTTGTCCTGAGTGACTCATAAGGACCAATTGCTCACATCTCTTCCCAAATCCACATTCAGTGACTTTACATCGACTGCTTATAGTTGACCATGGTGGGGATATTTACACCATGATCATTGGAAAATCTTATAAATTAGGACTTATTTTATCCCCCAGAAATCTGATTGCTGCACATTTGTCACCAAGAGCATTTGAGTTGGTTAAATAGGGTACCATATGTTTGGGAGGGGCATGGAAGGTATGGATGATCAAGAAGCCTTCTGACAGATGAATTAGTGTAATATCCTAGTATGGGAGATTATTTTGCAGTTGGAGGTAGTTCTTGAACATCACCTATCTCTGCTCTGGTGTGCATCTTGTATTCAGTGGGTAATTTGGCTTCTAGGTTCTGAGTTCTTTGGGATCACCTCACTGTTGGCCATGTGCATATTACGAGGTCGGGGAAAGAAGAGATGGATTGCTATCATTTTTAGTGACTTCTATCATCTTAAATGTCTTTGCTAAACAATAGAAATAGATTTAATGGAAGCTAAAGTTTTATGCTGAAACTGGACTTCTGTTGATTTTGGGCCTTGGTTTGGACAAATGGAGGGCAGCGGAAGCCGCCACTAAGTGGATTTTGCTCTTCTTAATGAGGGATATAGTGCCAAAAAATTAAGTTTCTTTCATTAGTGAAAATGAGGCTCCTCCATCAACTTTCACATTATACAGGCAAAGTAAAATCCCTGCAAGAAGATAGAGCTTTTGGCAGAGGAGGGAGCATCTTTCTTAATTAGTGTCATGATTTTCTGGCAGTGATTGACAATGTTTCTTCGACCCTATTGTTTTCTTAGTGCTGGCTGCTTCCCATGTGTTCCTTGCCAGGTGGCTTGCAGACCCTATCGCAGGGATGAGAGATACAGAGGATTCTCAGCATCTCCCGAAACGACAGGAGCACCTGCATTGCAGCATAGTCCATTTTTGAAACCAGCCCTGCCCTCAAATCCCAATTCTAGCACTTAGTAGTTATGTGTGTGGCTGCGTGGAAGGTGCTGACCTCACTGGGTCCTAGATTACTTAGCTTGCTTACCTACAAAAGGGAATAATCGTGATTTTTGTTGAGAGAATTAAAGATGAAGTGTGGAGTACATTGTATAGTGCATGTGGAAAGTGAGTTATTAATAATAGTGATGGTTGGAGAGATTAATTGCAATCTGCCAGTAGGTGCAGTACTCATTACCTTAACCTGAAGTTACATCCTTCATAGAACTGACATTCCAAGGAAGTGATTATTTGAATTGAGAAGATGCTGGAGGTCTCAGCCTAATGGACTAGGCTCTGAAATGAAGCCAGGTTTCCTGCATTCAGGATATGAAAAGGGCATAATCCAAGCCTATTAGGA
>Homo_sapiens_nonrepetitive:970914546-970914723
GAGCTGCAGCTGTATTTAAGGATTGTAATGATATTGACCTCAGCAGGTAGAATGTGAAGCTGAAGAAAAGCCAGAGACAATGTCTCATGGTGACCCTGTAATGATGAAATCTAGGCAAAAAGACAACACATGAATTCAGACAATAGAAGCAAAAGATAATACAGTAATGGCAAAACA
>Homo_sapiens_nonrepetitive:1456993976-1456994115
TGAAAAAGGCTGAGTGAGAAAGCGTCTTTGGCCCTGTTGGCTAAATGAAGATAGGAGACGGGGAAGATGAATCCCTGCTATTAAACATCTCGTTCAACCGGGAGAGCAAAGGGTCTCATGCTGAAGTTTATTGCTTCAG
>Homo_sapiens_nonrepetitive:972192514-972193776
CTGTATCTCACTGGGTCCTTAAATTTCAAAACCATGATTAAAACTTATGTATTACAAACTCATCACATGCTAACTAGATATGAGTGATGATCAATGACTTTAGGATTTATATCCACCCCTAAACTTCTACCCACATAAAAAGAGATTGCCATATTATCTTGGCTCTACACAGAGAACAGAATTTGAGTCCTTTAATATACCATCCACTAATGCTCACCACTAGAATATTAGCAATAGCAAAACATCCCATACATAAATAATCTGTCTCATGTACAAGTTAGCTTTCTTCTATAGTTAAATGTTTAGCCTGCCATCCAAGTGGTAATCCAGAGGAAACATAGACAGTAATCAGAAATTAAAAGACAACTCTGTATTCTAAGTCTATGCTACTCCTAGATAGGTTAATGTCAACAATTAAAACTCAAAAAGTTGTTAGGTACCAAAACCCCAAAATATTATACCAGGTAAAAAAATAACTACCTAATAATGGAGAACAGTCACAGTGAAAGTGGCTTCAACTGGAAAGCTTGATCTTACTAATGTCTCCAACACTAATGGCTACACTTAAGACTACATGACTTTATTATACCTACACTTGAATATACCTAACTTTATTTGCATTGGTTATCAAATGTAATTTCCTCTGTGTTTCTCATTGTCTCCCAGACAAAACATCATTTGTGGTGAATAATTAACCATATCCTCTCGACCACTGAAACTGCTAATGCTATTGGCATATACACAGTGAGAATCATAAAGAAGTAAATCAACATTTTAACTTTCAAAAAGGAATCAAATGTGTGATCACAATCAATTTGCTTAATATTGTCTCCATTATTTGTAAAGGGGTATGGCAATATGTCATCCATCTAAATTGAAGTAATGGCTTGCGGTCACCAACCCCCAGAAATCAAGAATATGGAGTCATAGATGTCAATCATGACTCAATGTGCTTACTACCCAGACTATATGTTATGCTAAGCATGGATAATAGAGGCCTGGGGCAGATAGGAGGCATTTACACATTGTGACAATTAGATAAAGCCATCCTCCTTGCAAACAGGAAAATTCCTACAAATGTGAAGACATAGGAAAAGTTTGTATTGCTTTGTTTTAGCGTGAAGACAAATGACCTAAAAGACTGATATTTGACATTTTATCTGCGACATCACCAAAAATAGTGGAATAGGTAACACCAGGGCTTTTTCCATCCACAGAAGCAATTAACAGGCTGGCAAAACCTGGAAAGAATCAACTTTTAC
>Homo_sapiens_nonrepetitive:910686268-910686778
ATCAATTTCATTGTAATTTGAAGGTTTTTCTTCTCTATCCCTTAGTTAAGTAGGAATAAGAACTAAGTCCTTCTTCACCAGGGCAAAATACCTTCCTAACATATTATAAGTCATGAACAGATGTACTTAGAAAATGAGAAGATTTGAGTTTAGCACACAGACTGAATCTGAAAAATCATCTAAGGTTGGAAACAAGTTCTCCAAAGAGACACATCTATGTTTCTTTGGAAAAGAGACACATTGACAAGGGTCTCAAATGCAGGCAATCCTTCATCCTTGCTTATTATTCCTTTATCCTTCCTTATTTTCCCTAAATTTCTTCTTAGTCTCCTGACTCCATACACTAAGGGACAGGCTATTTAGATGACACTGTAGGTACCGAATAAAAAGAGCAGTGCAGAGATGCTGCTACTTACTGGCTGTTTACACGATGAGAGATAACTTATTTGCTCAAGCTTACACAATAGTATGACAGAGTGAGGCAGAAACTAAAAACGCACAATCTGGTTC
>Homo_sapiens_nonrepetitive:225820973-225822030
TAAACCAACATTGATTTCAATGGCCATAGTGAACCCAGCTTTGATTTTCCGGTTTGCTTACAACTAGATTGTTGTTACTACGGAATTGAGTGAGTGTGAAAATGCATATTAGGTGCCTACTGTGAGTGAGATACAGTGTCCCATTGACAACATATGTGTTCCCCAAATCCTCCCATTTTCTTCCTGAACACACACATTTAACTACATTTACGAGCCCCCTGGGACTTAGTCTGGGACCAGGGGACTGAGTTAAGGTTAAGATAACGAGGGCAGAAGTGGTATACACCACCTCCAGGCCTAGCCCATAAAAATCTCCACTCTGTTCACATTCTTTCTGCAGTAACACAGATGGTCACACATGGTCACACATGCTGAAGATGGTAGCACCACAAGACAGAGGAACATGGTCCTTGAAAGGCTGCATGGAGCAGATTGTCCTCCAACCAGTGCCAACCACATCCAACTTGAGCCATTAATACTATTTTGTGTCTTAAGCCATTGAGATCTGGGAGCTCTTTGTTGCCACAGCTACCATTACTGAAGCAGCTACATTACCTGACCCCTTCACAGTTGGGAAATGGAGCACAGGGGCACTGGAAAAAGGCTGCCGCTTCAATGCCAGCAGGGGTGAATTCCACTCACTGAGACCCACTGCACTTCACCCCTCATGGGAGGGAGAGCACCGGGGCAGTCACTTTTGGGTGCCAGCATGAATGAACTTTGTACCAACCCCACAGCAGTGTATAGGGAGCTGCCCCTATACACTGAGCCCCAGCTGGTGTCACAGTCAGTACTCTTTTAACTTTGCTATCCACATTCATGTCTCCAAGTTCTTGTCCAGTGTCCAGGAAAAATGAAGTCTAAATGCAGGGAGGAGTTGAAAAGGGGATGAGGCGGGAAGGCAATACTCCCCCAAAGTCCAGCCATCCTCAGCCAAACTCCTCTCCAAAGCTACACCATCAAGCTATCTGTCTGACGTCCAACCATAGTCTCCCCTCCCTCTGCCAGTTGAGCCTGGGGGCAGGCCACAGGTGGTTTTGGAAAACAGGGATGCAAG
>Homo_sapiens_nonrepetitive:839783867-839784596
AGTTAACCTCTTTTCCTAAGGCCCTTAGCTGGCCTTTTTTGAAAGTGGCATAAACAGTACTGTCAACATTATGCTTCCTTAATGTGTGTCTTCTTGGTAATGTAAAATTCCTTCAAACCCCTTCTCAGGTTCTTGGTAGAGGGGATTTCAGTGGTGGGAATGTTTATGGGTGAGACAAGCAGTAGCAATGAAGCCACAAGTTTCCTGTTGGCTGAAACGTCTAGTTGTAGATTTTCCCTGTAGCTCTTCCTTCCCAGGCTCTTGATTTTAAGTGATTAGTTTGCTTGGAAGTCTGGATTTACAAAAGTCTGCTTAAGGTGCTTGTTCTTCATTAATGTAATCAGACTTTACCCAAATAGTTAATTCTTAGTGATCTCCACCAGTTAATTCAGTGGCCTGATTGCCATTAGCCACTGATGTGACCTTAGTTGAATTGCTTGTCTGAGAGAGCAGTGGTGTAGTGGAATGGTGGTGTAGTGAATTTGGACCTGTAAGGTTCCTTTTAACCCTATTTGTAACTGATTTTCAAATTCATCGATTTTATCTGGCTAGCGACAACACCCTCCTAGAAGGAATCCTTAGGCAGTAAAAGGTGTTAATCTCTTTTGTTGCCTCTCTTATTGCTAGCTAACCAAAACTGTATCTTGATGAAATAAATTCAAGTATAATCATTTTTCAGGCTCAATGTCAGTTGGTGGGTTTATAAAGACTGAAGCCCAAAATTAAATA
>Homo_sapiens_nonrepetitive:1079535145-1079535820
ATTCTTTTCACTGTATCCCAACTCTGTGTCAGTGCACGTTAACATCCAACTACTCTTTTATTTCGTTACCTATGTACCTACGTATTACAGAAGGGCCAAGCATTCCTTGTTTTATAGAAAAAAGCCAAAGACAGTGTTTCCAGAGTTTATCTCAGAGTAAATAGCGATTCTGGTGGCTTTATGAATATCAGGAAAATATTTCTACTAAAGGCAGCTTAAAATCCACTGTTTACTAGGTATCTGGCATCATGCAAGACACTGAGGTTCAGTGGCAAATGAGACCAAAAGTTCCTTCTTGTCAATAACTTGCTATAAGAGCACTGGGAAGCCAACAGAATCTAGTGTGGAAGGGAACACAATGGGCAGATTCTGACCATACTGGGCAGTGAAGCTCATATTTGGGATTATAGGGAAACGCATTCTAGGCTGGTAAACTGAGGGAAAATATCTTCCTCAACTATATAAAATCCCTCATGCAAGTTTTATCAAATGAGAAATTAAGGATAAAGCATTACACCTGGTTTGGGGAATATGTTTTTAGAAATATACATGCCATATGTGAGGCTATAGAATGACACTCAGAAGTAAATGACAATTTAATACATTCTTTTATCATTCTGCCCAATGTTCCGAGTCCACTGTAAAGTGGTAAGAATATAGTGATGAATGTTCTCA
>Homo_sapiens_nonrepetitive:740924744-740925462
CTCACTTAAGGTTAACAGCTAGTTAATGACAGAGGGACTGGGCCTCCAGTCCAATAACAACTCCTTAACACCATCTTTTTACTGAAGGTAATATTCTGGAGTTTATGAGAAGTTAACTTCAAAAAAATCCACAGCATTGGGAAAGATAAGGTTTCCTGTCATCTCTAGCAAAACTTCTCTTATGTGTTAGCTAATGGGAGTTATGGAATCAGTGGTAATACAATATGACCTAAAAATACAGCCATTGTTTTCCATAGATGCTCTGTTGCTTGATGAAGGAAAATAGGCCTTTATAGAAATGGGAGATTAAGGGAGAAAGAAATGGGTTGCTTCATAACCTGAGAACAGAAGTATGAATAAGAAGAAGGTGTGTACTTATGCCTCTACATCAAGTGTAAAAAGCAATTCCACTATTTCAACAACTGTTTTTCAGATTTCAAGTGTAATGCTACTTACCCATTAAGCCCCTTAACACGCCCCCTCCACCACTACCAAATCAAACCTCTGTTCTAAGTCAGTGCCAAGAAGCTGAGTTTCATTGTTTCTCCCATGCAAATCAAGTTGTGAATATTTTGCAAGGGAGATCCTGCAAGAATGTCTGTATACAAAATAGTAAATCACAACTGGGAAAGAAACTTGCTGGAGACGTGTGCTCTGTTTTATGTCATTTGGAACAATAGCAATCACCAAAATGCAGAAGTTTGTGATTTTAGAGCCT
>Homo_sapiens_nonrepetitive:487420128-487420431
AATTACTATTACAATGAATAACTTATAACAAGTTTGAAATAACCTCAGATCCTAGAAACGTATATGATTTCCTACATATCAGCCATTTTGTCCTTATGGGTAAATACTGCCCTTTAGGAAGAAGCCCCATTGGGTTCACAGATTAATTCCCAGTCCCTAGAAGAATATCTAGTGCTTAGCTAATGGTAACCAGGTTAACCATAGACTAAAATAAAACCCTGGTATCAATCTCCCCAAATAAAATGATTCTTGTTTGTTGGACTAAGGCAGCAATTTAGATTCATGGCATCTGCTATTAGCAGA
>Homo_sapiens_nonrepetitive:585642401-585643010
GGAAGAGATGCAGTGTGAAATTTCTGGCAAGGCTGTGTGGGTGGATCACAGCACGGGCCTTTGGAGTTCTGGAGCAAGGTCATGCCATGTGTAGCAGAGAATTATGTCTCTGGAAAAATGGCTCTTGGCATGATACTGGGCCCTGGCGGAGATAGAATGCTTGATTATTTGGAACACAATGGCCCTGCACCTGGAACTATCCATTCTGATCTGGGGTCTATCAAAACTGTCAAATCACCAAGTTGGACCAGACCAGGAGTGGTCTGTTGTAAGATGGAAATGTTACAGGATTAAGCCTATGTAGGACCAGAGGGCGCAAACTAACTGCATGAGTAGGTTATCCACACTTCCATGTCGCTCGCTAAGGTCGCACCAGTACCCATCTCCCAGCTCACACCTATGGCTGCAGGGGGCTGTCACATGCCTGAACCTGGTGTATAGCTAGGTTGACTTGGTAAGAGGAAGTAAGCTGGAAACAGATGGTGCTGCATTACATCCATATTCAGGGCTGACTTGAAACTCAGTGAAAAGGAATATATTCCCAGGCGTGGAGCTGCAACCTGTGGTCATTCACTTTGAGTGTAAGGAGAAGTAGCCCAATGTAAAATT
>Homo_sapiens_nonrepetitive:539868999-539869907
CAAACATTTTCCCTTTGTCTGATCAAAAATGTCAGTAGCTTCTCTTTGACCTCGCAGAGTATTAGGAAGACAGCTGATCCTGCCCACTGACAAAGGCGTCCAGCATTTCCAGGGCAGCACTCCTGCCTCCGCAGTCCACAGACCCCCGCTCAGTGCCTGCGGACACAGCAGCAACATCAGAGAGTATGTTCAGATAAGTGACTCTCAAAAAGTATTGTTAGCTGTATTTTAGTTATACTTTTTCATGTTTATCTCATCTATAAGCCTTGGCTCCACCCATTTTGGAAATTTAGATTCTGATGAAGGGCAGGTACAGAGAACAATTTTTATAAGAAGCTTTTGATTCTGAATTGATGGTTACCTTCCATGTTTGTTCCAAAGGCGCTGTGAAAGGTGGACTGGGTGCAGGATGGAAACCGCCTCACTGTGATGGATTATAAGCCTCCAGGCGGTGGCAGCAGGAGAAATGAAGCTCTGTCCTGTCGTTTCTGTTCACTAGCAGATTTTGATGACTCTATGCCATTCACACATATTTGGTGTGCCGTGACACAATGCAGTCCTTTCACTGCAACCAAAGAGGGTACAAACTCATAGAATAATTTAGGCTTTTAAGAAGCGCCTGTATTAAAGTGTTTTTAAGGACGTGAGTTTTGTCCAATGTAATATTCAACCGTTTTGGGAGGGGGGGATTCTGTACTTTACAGATAATTGAAAGATCCGCCATGATCGTTTAAGCATTGCGTTCTTGGTGTTCTATAAACTCCCATGTTTGTGCATTTCTGGCTCTCAAATAGTCCCAGCAGCACTCTCAGCCTCTGCCCTGCCAGGCCCTGATGACACAGGGGTTGCTGACCTAACGGCACGTTCATCCCTGGAAGAAGAGGTTTACCATGTGGATGGAAAGATTG
>Homo_sapiens_nonrepetitive:1167795524-1167796289
ATGAGATGGACAGAGAGGAACAAATTAACATTATTAAGCATTGTTAAGGTATTCCTGGAAATTTTTGTGAGACTAATGAAAGCTACATGTTTCAGAAGATATCATATTATCATAAATGCACAGAAGGAAGAAGCATATTAAGATGCAGGAAACAAGGCACTAACACAGTGTAATAAGATAAATTCAATCGTGATGCAAATTAGAGCCTTCTAAAAGATAAATTCATTATAACTTAAGGTGAGGCTGGGGAGGCAGAAGAAGATGGCAAATAGAAAGCTACAAAGATCTTCCCTCTCCCACTGCAAGGAAAATAGAAACTAGAATAAGAGATTTTAATAAACAGACCTGAATCACTGACACCACCCCTTCCTCACCCTGGCAGTGACAGAGAGCATCTCTGGGAATTTAGAGAGGGTCAAAGCATATTACTAGAAAAAATCACTTAATCACAAACAAATCAACAGTAGTAACCCCTTACCTATCATTTACCTTATATGTAAATGAAATTCTACAAGAAACTCATTTCATCTATAAAGATACACGAAGACTGAAAGTGAAGTAAGGCAAAATAGAGCTTAAGCCAAAAACTGTAGAAAGATAAAGACACTCACAATGATAAAAGAGTCAATAGAGCAACAACATAGGAGCTTAAAGAAAGAGATTGCACTGCAGTACAATAATAGCGGTGCAATAGACAGATCATCCAGATATAGTGAAATATAGTTTATTTACATAGTTAAGCCACACTGTAGACCAAATAAACCT
>Homo_sapiens_nonrepetitive:1066466569-1066467864
TATGCAATAAATATAAGCTCAGCACTCACTATAGTATGCAGTAAACTATGCTGGCACAAACTACTAGGCAAAGTTAAATACAATTCACCGAAGAGTAACTCGGGTAAAGTTTTCAGTGTTAAGAGTGAAAACGTGGCCACAGGCTTCCATCAGCCAGTGGTATAAACCCAAGCGGTCCTGGCCCACCAATTCCTCCTAAACCAGTACTCAAAGTCCTTTGTGCTCAGAAGTCCAGAAGTCAAGCCCAAAGTGGTCAGGTTAAGGTTCTCAGGAAGGCTACCCTTCTTTCTCAGACAAGACCTATGGTGGGCTAGAGAACAAGTTCAGTGACACAAGTCAAAATGAAGTTGGAGTCAATGTCAGAGGAAGGCTTCACAGGTTTTCTACAGATGTTCTCATACAACTGGACTGGGAAAGTATATACACCAGGTGAGATGGCAGCAGGTGTCAATAGCTATTTATCCTCGGCCCTGGAGAAGGACACTTCCTGCCTCAGCACTGCCCCAGTGACCTGAGACTCAATGATGTGGCTATAAGGAATTGTGACCTAGGGCAAGACCTGTTTGAAGACAGAGCTCATATTGTAGCTGTCTTTGAGTTTCCCATAGTGCCCAACACTTTGCTTTGTGTAGATTACATACTCAACACACAGGAATGGTGGGATTATAAAGGTAACTTTACAATTATCTATCCTTTCCTTTTATCAGTCACTGTTCCTTTTCCTACAAGTTCCCAGTACCCTCAAAAATGCCACTTCGAGGGTCTACCAAAGCTGACGAGCCAATCAGACCCAAGTTCAATCACATTTCCACTACCTGATAACAGCAAACACTTCTACCATGCCACTTCTGTATACAGATAGATACTATTATCATTCCTGCATACAGGAATGAAGACACTAAGGCACAAAGACAGATGTTTAGTCACTCTGGACCTGGATTCAAACCTCATTTCTAACACTTATTAGCTGTATGGCTTTACCTGACCTTGTTTGCTTCTATGCCTTCATTCAACAAGTATATAATGAATGCAGACTCTGTGTTAGGAATTGTTCTCAGCATAGGAGATAAAGTGATGAATGGGACAAAGATACCCCTTTTCCATGGTTGGAGACTAATCAAAGCCATAGATAACATTGTGATAGAGCAGTGAGGGAAAGCCCTTTGTTAAGGTGGTCAAAAAAGTTCTCTCTGGAGTCATAGCAAATAACCTTAAAATCAAATGATAAGCCAGCCAACCTATTGGCCAAAGGCCAAGATTTCACAATAAGAAGACACTTGGTTGCTAGTGCCATT
>Homo_sapiens_nonrepetitive:1006941832-1006942293
CTATGATCCTCCAAATGGGATCTGAATAATCCAGTTATCATGTTAGCATTGAAGATAAAGAACGTCTACTAAAATTTCATAGACGGGTAGAATTGACTCTTCAGATTCCAGAACAACCCTTCAGGTCTTGGATATACAAACTCCTTTAGTGTAGTGTCCTTGTGAGCATTGTCTGTGGGCGCCAACTTTCAAGTAGTTGGCTTGCAGCTCACACCAGAATGGAAAGGACATGTTTCTAGGACCCTGAAGAGAATTTTCATTGTTCACTGTTTTTATGCAACCAACAGGATAGTATGATAATTGTGTGTGTTCATTTAATCCGTATTTATTGATCACTCGTCTTACACAGTGTACTTAGGAATACAGAGATAAATAGAACACAGGCCCTACTCATGAAACTCATAATTTGATAGACATGGCAGCATCAATAATTTTTGAGTTTGGGCACTACATAGTCCTCA
>Homo_sapiens_nonrepetitive:1611133413-1611133907
TAACAATGAAGATGAATTCATATGACAGAAATGATGTAATATCTCATTTAATTTACACCGCCTTGTGAAGTAGAGGATATTTTCCACCCTCTCCCCCATGCCATGACAAATGGTGAAACTGAGGGCCAGAGAGGTTAGAGAGATTTCCCAAGTTCACCCAGCTTGTCAGTGAGTCTAAGAGTGGGGGAAAAGGGGTTCTAGCCTGGCTCCCTGGCATCAAAGCAGGTCATCTTGATTGCTATTGAGGATTTGACAGGTGAGACCTAGAGGAGGGCTGTGAGTTGACCAAGGGTACACACAGCTTAGGAATCACAGCTGGGGCTTGAACCCAGCCATGGGATCTTCATCTCCTAATAGTAACAGCTTCCACTCTCACCCAAGCGTAGTCCTCCCTGAGGATGGGGGTCTGGGACAGAAAACCAGGAGCATGCCTCTGGGGGAGTCCATCCTGGTGGTTGGGGTTGCAGGGGGACTCAGAGGAGCCAACCCTTCTC
>Homo_sapiens_nonrepetitive:1004885784-1004886684
TTTTCCACTGTAACAGACTCCTTGGAAATATTTCACTATGTGCAGCACACACTTAAGGAGCTTCTTTGAGGGCAAAACTTCTTTGAGGGCAAAAACACTTCTTTGAGGTCAAAAACATCCTAATAAACCATTTGGCATTTTCTCTGTGTGAAATATTTGTCTACTCTTTATATTAACATAGTCGGATTAGGAACCAATAGTATATTTATGTGTTGCATAAAATGTTAGATTTGATCACTGGGAGCTCTTTCATTTGGCTCCTATGTTGCATTCAGATACCCACTTTACCTTCCGGCACTACAAGATGCTCCAACACCATGTTGTACATTTCCTGCCCCAGTTCTAGAATCAGCCATTCCTCCCGGAATCCCTGGTTTCTTTGATTAGAAATAAGCGTTAGAAGCACTCTTTACTACCAGAGTGTCATTGCCTAAGCCCTCTCAGCTGACTGAGCAAGAAAATAGCTGTGTGTATACAAATGCATCTATATGTGAATATCTGTACATTTTTTATAATACATAAACATGAGGTTATGTTGATGCCTCCAACTCTAAGCCATTAGCGTATGGATCATTCTAATATTCTACCCTTGCTTATCTGTAACCTCCCACTCCAATAGTTTGAAATCTAGCTTCCACTAGCTACCCTAGTATATAAATGTATTGTGGTTTTAGAATTGTTCACCTTTACTTTCGTTGAAAGCAATGTTATCAATTAGAAATGAAGGTTTATTATGTGCAGTCCCTTTTGCCTTTAGTAATATAGTACTTAAGGTCACTGTATTTCCCTAGCCCCCACCATCCGCTTCAGTGAGATTGTTTCATAATCTGTAATACAGGTAAACTATTTTCTCACAGTCCCCGTTCCATGCTGGGAGTCCTGAAAATCCCAAATTCTTTA
>Homo_sapiens_nonrepetitive:1191946921-1191947352
ACATTGTACAGACAGCCCATCATGCTCAGCCTTGCAGGAGGGTCTTCAGGAGCCCAGCCATCTGGCACATACTGCTTTTCCCAAGGGAGTAACAGAAAGGTCAGATCCTCTTCAATCCTAACCCTCTCACTTCAACTCTCCACTACTTCTGGGGAATAATGATGTATTATCCAAGACCCTCATATCATATTAACCCACAGACTATGAAATCATCACAGTCTTGTTCTATGCTACAGGGAATACGAACTTTTTGCCCTAGAAAGCATCCAAGAGGCACTCAACCCCAACATTTTCTATACTTTTGCTAATCCGTGGCTGAGAGAATTTGCCTTCTCATTTCTGTCTGCTGACTCCTCTTCCCGTTCTGCTGCTCACATCCGCAGGTTGATGTTTTCACCCTCGGGGTTCTGCCTTATCCCCTGCCACCCTCC
>Homo_sapiens_nonrepetitive:1405115676-1405118175
AGAATCACTTGGGAACAATTTCAAAACTGCTTGCTGATGCATGATCCTCAATCTATACCAATTAAGTAAAAATGGAGAAGAGGAGTTAGCCAGGAACGAGAGCTGCAGCTTTCAATGTTTTCTGAATATAAGATCAGCAACTTTTCCCCACTTTCCCTTCCCTCTACCTTCATAATTGTCTTATTTGGCCCTTTCAACAGATTTCTCACCTCCACTGCACTACAAGTGTTGGCAGTGCTGTCCCTCTAACACAAAGACCCTAATCCAATAGATCCTTGCCCCAAGTCCAAATTCCTTAGCATGCAGTGCCTTTGAATACAACTCCAAACTTGCTTCCCAGCACCCCAGTCTTTGCTCTAAACCCACCTAAATACTGATTCCTGCTTAGGGAGATCATGCAATATCAAACTATGGCTTAACATCTCCTCTCTCCCTAGGATTTCCTTACTACCTTATCAATCTTGCAAGCTTCAGCTCATCTTTCAAAACCCAGGTTCCATGTCACCTCATTCATAAAACTACCCTTGGCTTTCACAGAAGTGGTCCATCCTGTACATGTGCTGGGGCACATGTACACACTTGTGCTACTTAACACACAGCACAAGTAGCCTCGGTTAGCAAGGCCCTATTTGGGAGGAAGTCACATATTTAAAATCGAAGGCTAACCTGATTAAGCCCGCCAAACTTAACCTGTCTTTTTCATCGCTTACTTCTAGTTGATCTATTTTAAACTCCCCACTAGCAAGTCACATAGCAAATCTCCCACGAACTTCCTTACAGATAACTTCCGAATGTGGGTCACTACAGTAACGGTTGCTTAAAGTTATTTCCAGGAACCAGTTGGCAGCTCTTGTCCACTTCAAGCTGATTAAGACCACCGAACCTTCAACTGGGCCTGCATGAATGCCCAAAGAGAGGTGACTGTTTGATGTCAGAGGGCCAAAACCTCCTTCCTCAGATCATGGTGATACTGCCATTTTTCAAACATGCATTCTATGAAGAGCTGTGTAACTTGACTACATGTATGCAGATCCTAACTAACTCACTTTTCCTTACCCCCAATCTTTCTCCCCCACACCTTGGAGAACCTTGGTACTCTATTCCAAAAACATCCTTAAAATCCCATCTTTGGAGAGGTGGGTTTGAGATTTGTTCTCCCATCTCCTCATTTGGCAGTCTTGTGAGTAAAATCTTTTCTCTTTGCCAAAACAAGTCATCGCAGTGACTGGCTTGCTAGTTCAATATATTCGTATACATCTTTCAACTCAATGCAACCCTGCAGAAGCCTGACACAAAGTGGTTCACGAAGTTAGTGAACCTCAACAAGTATTTGATTGATTATTCAATTTAACTTTAATTCTATTTCCCTTTATAGAGACTCTTTTTTTAAACTAGCCCTAATTAGAGCACTAAAAACAGAATTCTGGAAAAATTAGCAGCAATGAGAGTAGGCATGAATGAATCTTCCTGAATAAAAACAGGCAGTCGACTACATAACAAACCAAGAATCCAAGTGCAACATTTACAACAAAACTAGGGGGTCAATGTATCCCCCTTGAAGTGCAAAATGCAACGAGGAGGGGATAAACAACCAGCTATGGAGACTTCCTTAGCATGTGAACGAAGCCCCGCCACCTTTACTCAGAATCAAACCCTCTATACCAGCAGTCCTCAACCTCTTTGGCACCAGGGATTGGTTTCCAGGTGGAGGGGATGGTTTCGGGACAATCCACAAAACTCACCATGCTCACAACAGGGTTCACACTCCTGTGAGAATGTGATGCCGCCACAGGAGGCAGCGCTCAGGCAGTAATGAGAGCAATGGGGGGTGGCTGCACATACAGGATCCGTACATCTCTGTGGCCTGGGGGATGGAGACCTCCGCTCTACATAAAGTTACTATATAATGGATACTGAGTAGCAGAATAACATCTCTGCAGACAATAAAAGTATGCCTGAAAGAAGGCTTAAAAGAGGGAGAGGATTAAAACTGTTATTAGCACAAGAAGATACAAGAAGGAAGAATTCGAGATTTTAGATAGGAATATAAGACCAAAAAACATACATCCTAACATTAAATCAACAATACATACGACATTAACAACATTACATAGGCACGAAACACCATTCAAAAGACCAACGAATTCAACTATTAGCTCAAAGGGATACAAACTGAATCTCTGAACATACCAGTAACAAACGCCGAAAGTGAATCAGTCCAGGACCAAATGAATTAATAGCTGCTCTACATGTACAAACAAGAGCTGGACAAAATTATCTTTGATTTTCAATAAACTTCAACTCCCTTCATCTTCTCAGAACTTCAGTAGCATTCTTATAAACCAACATTACCCAGCTTCAAACTGAACGTAATCTATAGGGAAAAGGGACTGCTTATACACGTTGGGGAAGACTAGATGAAGTAAATGTAGTCGGGTGGAAACACACTGGGGACTATAACTATCAGAGATTTTATAAAAAGGATTTGAGGAACATTAC
>Homo_sapiens_nonrepetitive:410805765-410806161
TTCTTCCCTGGACACTTGTCAGATCATTCTTATACACAATGAACTCTTCAGTCATCCTCATGAGCATTTATTTCATGTGACAATTATTGTGTGTTTAGATGTATATGTACATTTCTAACTAGATCAGGAATTTACTTTTAGAATAACATATAAAAAAGGACTCAATAAATACCTACTGAACACATGTATTTTACTTTGAGTAAGTTAATTTCATTTGTCTCAAATAATATCAAGATAGTTTCAGTAGACAGTCACATGTTCTACCATTTAGCGTTTCACCAGGAGCAGTGATCTAAAAGAATCCTTTTTAAAGTTCACCGTTTAATTCCTTTATTCAGAAGTTTGAGATAGCAGCCCATGGGGAAAAATGGCACCCAATTTGCTATTAAAGTATAT
>Homo_sapiens_nonrepetitive:1373445318-1373445739
AGAGGAACCCAGTGACGGGACACTGTGCACCCTTTTTGAATTTAATACCTTGTATATTTCCCATTTTTAGATAACAAAAACCTAATCCCTAAAGCATTACAAGAAAATACTGGAGAGTATGTTTATAAACTCAGAGTAGAGAAAGAGTCCTTAATCCAGAAGCCATATAATGGTCATATCCCTATTTGGCAAGAAGGACCTGAGGTGCAGCATAGCACAGTGACCCCCTACTCAGAATCAGTAAGTATTAGTTGAATTGAAATTAAACTGAATTACAAGTCACTTCTTTGCTGAGTGCTAGGTGACCGCCAGGATCCCGCTCAAAGATTCTGTGGAGATGTGGGTTTTATGGAAAGAGATACCCAGCAAAGCAGGAGTGGCTTTAGAATCAGCAGCTCTTCCCCTGAGACTGTCCTTCCCA
>Homo_sapiens_nonrepetitive:202746604-202747048
AATTACTAATTACAGTACCAAATACAGGAAATTTCCATTTCTCAAATCAAGTAACCTAGGTTCCTTGACAGTATTACCATCAGAGAAATTAGGCCAGACCCAAACTAAGGGATTAAAGTCTCACAGTAAAAAGGTACAAGAGTTAACAGTCACAGTGCTGCTAGTTACATAATTTATGTACCAGCATTTCCATCTTCCTTTGGATGCCTTTAAAAGCCTGCCTCCCAGCTGGGAGCACCTCTTAATTTCCTGCTTTAATCCACTCCCAGTCAGGAAATCAGAATCACCAAGCTTCTTATCCCTAGGATAGAGCCTTAGAGCATCACATATTGTGTCAATTAAAGATCTTTTATTACAGTTTTTTATTCATTGCTATTTTCCATCTGATTAAGGTATCAGATATCTTAGGCATGGTCCTCTTTTACTCCAACAGAATTTAAGCCA
>Homo_sapiens_nonrepetitive:677926655-677927079
TTTCTGGGGCTGGCTAGGAGCACTGGCAAGGCTGATGCCATATGGCGGTTCCACTTCCTCAGCCATGGAACTGGATCTTTGCAAATTGGAGAGCAGGCGCTGAGCCTCACTCCTGCTGTCTTCTGTGCCTGACTGTCTCCCTTCAAGGTGGAGATTTGACTTTCTGCCTCAGGTCAAATTCCACAGGCTGTCCCTTTTATCCTTAGGAAGCAGAAACAGGGAGTTGCACCTGCCAGAACTCCCCAGATATTTTTGCTGTCAGGCTCCCAGTGAGCCAGAGCGGATCAGAGGGCGCAAAGATGAGAGAGGATGAGGGAGGAAGTCAAGAGCTCTGTGCTGCTGGCATCTTGTAGTCCCCGTTCTCCCTGTATTCGGTGTCACTGCATTTTTTTGAACAGGAAAACATTTTAGAGCTCTGATTGTC
>Homo_sapiens_nonrepetitive:1616206402-1616215136
ATCCTAAAAATCAGTGCTAGGGAGAATCAGAGCATGGGAGAAACCTCTTGGTAGATTTACTTAAGTTCTTCCCATGTCATGATGTCTCCTTGTGAAATAAGCCAAATTAATCATCAAAACCAATCATTCTATCATTGAGAATTCCTCATTCAAACTCTCCTGTTGTTTATGTGAATGTGGATCATATTATTTGTTCAAAAAATTCACTGTTTTTACTATGAAAGAGAGGGAGTCGTCATAGGAGGCTTATACATCTTACTTCACTGACAGCTAGCATGGTGGCATGATTTGCTTTAACCAGTGGAATGTGAGCAGCCACGTCTGAACAAAATTTTGAGAGCCATCACGTGGTCTGTCATGGCACATGAAGCCATGCATGTACTAGATAAAGGTTGCTCCTTCTGTCGTGGTCCTGGAATGAATTGAACAGAGCCACATCAACCCATGATACATGTGAGCTTACAATGATGAAATGGTGGAAGTTATTTGTGCCTATAGCATAACTTAGCCTAGGCTGACTGATACATTCACTTAACTGCTATGGGCTACGTTAGCATTTAGTAAACATCCAATAAATAATAGATGAATAAACTAATAGATAGATGGAATGAAAGCTGTAAAAATTATTACTTAAATTATATCTGCATATGCAAATGCAGGTTCTCCATGAGACCAGCTATATTGTCTAAACACAAGGCCTACACATCTATATTTTACCCAAAAAGTGAAAGTTGATCCACACCTGTATTCTCTGATTACAGATACAAAATTTCAGCTTTTTATCTTTTGCCCTGCACCAAGGAAATTGGAATATTTGTGCTTCTACAAACTCAGTCTGGGTGAACCCTAAAAATCAGTGCTAGGGAGAATCAGAGCATGGGAGAAACCGCAATGCTTTTGATGAAATTCATTTCAATACAAAAAATTGTATCCTATGTCAGAGGCCGGCTTGTTAGTTTCCTTTATAACCTGGTCAGTGGTGACAGTCTTTTCCTAACACCCTGTACAATCGTTGCAATACATCTCCAACACAACAGCACTGTGCAGTCTCATCAATGTGTTTCACACACTCTCTTATGTTGGAGACAGGGCCAAGTGGCAGCTCCAACACATCTGCACAATGAGGGTCATTTGAATTTGGAAAATAATCAGGGCATAATATAGGGCATAGCTGCCTCCCACATAAGCAGTCTCCTGGTTCAGCCTGAAAACACACCATTTTGGATTTGCTTGTATCCTAATCGCACTGACTTATGTAAGTACATAAAATATTCATACCCCATATAAAATCTCAAATCGCAATGTCCCTAGCAATCTTCACTAAGTGTCACATGTTGTGGAAATTATTCACTCTGGTCTGTCAGTGTTGGCGAACTCTACCTTGCTGGTAGAGTTTTGCTGGAATATTAAATTTCATAACTGATATGATTTCATATACTCCAAGTCTGCCACACAAGCCATAACTGAGACCAATTTCTCATGAAACCAAAAGCCCTCAGCAAAGCAAAGCACTGATCAACACTGCATCTCTGGCTGGACTTGTCTCAGCATTCTCTGCACGGTGGGCATAGAGCACTGTAGAAACAAGGAGCCCTTTCTTGCTGGTAGCAGGATGTGCAGACAGGCAAGACCAGCTGTGAGCCATGATCTGTCATTCTCCCTAAAACAAGTTTCAATATTTCACAGGGAAGAATAGTCATCCTTTCTTCTATTACTCCCTTACTTATAAACCACAATTACTGTGGTTGAAGGGATGAAGTCACAGTCAGTCCTGGCCAATAGAAACTTAAAGGTCAAGGTTTCCATGAGTGCAGGGCAAGTACAGCTGGAGGTACCCACAAAATGTTTAAACAGTCAAATTGCCCCTTGTGAAGGAACCAGATGCACAGTGAGCTCCCACTATGTTCCAGGCCTCTGTGAGGTGCTCAGGTAAAGCAAGGAGCAAAGCTGACATCGTTCCTGATGTCACAAACCTGCAAGTTGAGCTTTTTCTTTACTGCAAGAGGCAAGTAAAGAAATCTTCACAACCACGAGTGAACAGCATTGCAATAGAGAAATCACAGGGTGCTGTGGAAGTGAGAGAGCAGCTCTTCACCTTGTCTATAGGACGGGTCAGGAAAGGAAGGCTTCCTTGGATTAGTCTAAAACATAACGGATGGCTCCAAGGTAGCCTCCAGCAGGAGAAAGAGCAAGTGTGATGGACTAGAGATGAGAATGACCACGAGGCCAGGAGAAACTGCAGAAGACTGATGGAGAACGAAACCAAGAAGAGAAATCGGGGAACTGAGCCTGCAGGGCAGTCAACAAAGATCTTTGACCAAATGTTGAAGACTTTGGGGTATATCCTGAAGGCGATGAGGAGCCATGGAAGGAGTTTCAGCAATAATCAGATTTACATGTTAATCACATACCTTTGGCTACAGTGTGAGGGACAGCAGGTGTGAGTGTGGAAAGTCTAGTTAGGGTGCTGTATTAGTTGTCATTGCCATGTGAGGAATTATTCCAAAACGTAGTGCCTTAGAACAGCAGCATTTATTGTCTGTCTCACGGCTTCTATGGGTCAGGAATCCGGGGGCAAATTTCCTGGATCCTCCGGCTCAGTCACCCTCAAGGCTGCCAAGTGTCATCCAGGACTGCAGTCACCTCAAGGCTCCACTGGAAAAGGATTTGCTTCTAAATTCAATCATGGCAGTTTGCAGCTGTTGGGCTAAAGGCCTCAGTATCTCACTGACTGCTGATCAGAGGCCATATGGGAGCTGACAGCACAGCTGCCTATGACCTCAGATTAAACAAGGAGAGGAGCCAGAGGGAGAGTTGGTGAGCAAGATGGAAGTCATGGTCTTTCATAGTCTAGCTTCAGAAGTTGCATCTTGTTACTTTTGCCGTATTCTGTTCGTCAGGAACAAGTCACCACACCCAAACCAAACTCAAGGGGGAGAATATGTCATGTGGGCATGAATTCCAGGAGACAGGGATCAAAGTGAGCCATCTAAAATGCTGCAAACCATAAGAGCTATTAAAATAACTCATGCATGAGATGCTGATGGCCTATATGAGGGTAGCAATAGTAGAAAGACAGAAGTGAACAAATGATAAATGAATCAAAAGGATTTGGACACTGGAGTTAGAAGACGGTAGAAGTCAAGAATGATTCTCAGGTTCTGGTTTGAGAAAGTAGGAGGATGATTATGCTACTTGCTGAAATGTAAACAATGCATCTTGTTTTGTAAATATTCACTTTGTGGTGCTTGTGAAACACTGAAGCAGAATTGTCAAATAAGTTGTTATCTTTCCAGGTCTGATTTGGAACAAGAGAACTATACTCACTTGTTAATCTGGTTGTACAAAATGGGTGGCCCATCTGGTCCAAATATGAAAAGAAGATCATAGCAGTAGTATCCATCATTCCGTAATTATCTAGTCAGAAAAGATATAGATCAGCCCAGAAAAATTTTTCTCCGGTTGCAATGTATTGAGATTGTACAAGATATGACACATTGACTATGACAACCACGTTATGGAGCTGGTGCTCAAGCCAAATTTTAAGTTGTCAAGAATGTGAAAGCACCTGAAATGCAAAGGACTTGTATGACAGCTTTCAGTTGCAGATGTCTCTGACCAATAAGAGTAAACAGGATAGGCTCAGAGGATTGGAGTTGCAAAATCAAGGGCCATTTGCCTTCCGAGATCCAGAAAGGTCTCTCAGGATTAATTGATTTTGGGATATGAAGTCTGGTCTCACTAAAAAAATGCAGGTGTATGACGGGAATCAGTTAACTGTGTTTTAGTTTTATTGTTCAATGACATCTGTTTGTTGTAGCCTCCCATGAATGTTCATGAGACATAAAAAGCCAAAAGATGGCAAGGCTTTTCAGAAAAGCCTTCTGCGAAAACAGGTAGAATTATCTTGAGCGAACAGATCAGTCCTAGCAAATCCTGGTCTTATTCATATTAATGATGGTAGGCCAGGCGTGGCGACTCATACTGAACTTGGGAGGAATGATGGGGGGATAAAAAAGGAACAGCATGTTGGAAACAAATGTTCCTGGGTATCCCTCCACTAATTCACACATAGACCAAAATCCTGGATGTCATTAATGTGCAAGATGGTAGCAGCTTCTTTGGCCACACTCCTCCTTTCAGGAGCTCTGGAAACAAAGCCACATCCTTTTATTCCCATCTACAAAACCAAACCAACAGTCCTCCTTTAGTTTTTTCATTTCAAGGTTGTCTATAAATCTTTGCTAAGGAGAATTCTGGTGAAACTGTCAATGAAGGCCTGACTGAAAATCACAATAATTTCTTCTATTAACTAGGGGAAAACCAGCTATTCATTACGGATGGTTGCTAATTAATTTTCTAGGTGCAATTGTTAATTATAACAAGAATATATTATACCTGCTGAAGGTCTGGTTGAAGATAAAGTAGTCACCAGAATCCTATGAAGAAGTGATCAACTAAAAATCAGTATTACATGTCTATTGAGATCTAAGCAGTTTACATTGAACTTTACAACCCCACCATAGGGGTGGGTATTTTGTACACAAGGAAGCAGATGTACTAAAGGATGAAGCAGCTTGCCCAATTTATTATGGGAGGTAGGGTAGAACACTTCAGAGCACTGTATTTTAACCTTTGTGTTCATTACAAAACTCATTCCATACAACAGTCCTGCAAGGCAGGCAGTGGAACCATCTCGTCTTATAGATTTGAAGCTGAGGCTCTGAGAAAAGAAATGACTTTCCTAAAGTCATGCCGCAGCAAGAGTGGGATGCAACTCAAACCCAGCATGAAATAATTCACAGTCCATGACCCCAGCTGCTGGGGATAGTACATGAATGGCAAAATAACCATTTTCCAACATAAGAGGATAAGTTCTGTTTAAGGAAGTTTCAAACATTCCACAAAACTCAGCAGTGAAAGATGAGCAAGTAAAGGGAAAACTAAAGTCACTCTACATGAAGAATCCTTTAAGAAGAGAAAGACGTATCACAGTGGTGTGAGCACCTCATCACTGATAGAGTTGGGCCCAGCCTGACTGGCCTTATGTGGAGGCTGATGAAGGAGGGATTCTTACATCAAGAAGAGGTTCAGCCATGAACCTGAGGTCCTCTCCAACCCCAGGACTCCATAATTCACATAGATAAAGCTCCTGTTTCTTTAATTCCTGGGAGGAATACAGGTACATGTTACCATACTCCAACAGAATTAGAGATCAGGTTAGCTTCAGTGGTTGAATTAACATTAGTAAGAGTCACATTTGAATTTAGCACTGAAGTGATCTGTGTGGCAGAGACAGACACATTGAGCTGTGAGCAGCATGGGTGGATGGTTCAATGCAGACTGGATGTCCTTGGGTTTTAGGTTCGGTACTTGCTTTAGATAATTTGACTCAAGGAGATCATGCAATAGGAATTCTTTTGCTGAGACCTTGGATGTTAGACACTTGGCTCACAGATCCTAATTCAGAATGTAAACCACCCAAGTGCTGTCAGCCTATTCAGTTCTGTGACATGAGAATGCTGTGCTTTGAACACAAGCTTCTTTAGCCTGCCAAACTCATGAAACAGATTTTCAGCAATTTGCACGTGTTCAGCTCAGTCTCCCTCTCTTACCCTATGCAGGCTGAACTTCCATGTTTCTGGACACATTGGCTCAGGGACATAACACTGCACTTGAGAAAGATGCAATCCTCAGAAGCCACTAAATAGAGACCCTTGTCATCCATCTACCAAGTCTATCAACCTTGCAGCATCACTGCCTCCTCTCTTTCTGTCCTCGTACAATTGAGGAAGGTCCTTCCACATCTGTGCGAAAGGCCCACTGCTCTGCTTGAGCTGTGCACCTCAACCCCTTCATCCTCATGAGGGACCCCACTGACTCTCTTGTTCTCTGCCCCTCCTGTATCTTCACCAACCCCTTCATCTTTGTATATATTCTGTTAACCTGCAAAATACTTCAGTATCTTCTACCTACCTCACACACTCCTTCAGAGTCTGTTCAGCCTGTCTACCTACCCACCTCTACCTCCTCCCACTCCCATTCTCTCCTGAATCCACCCTGAATTGGCTTCATCCTCATGTCTCCATCCAAAGAGCTCTTATCATGGGCACAAGAAGACCATGTTTCTAACTCCATTTTTTATCTGTTGTACAGAAGGTGTCCCTAGACCAGTGGCAAGATTTCAATCCCCGCTTCACCTGGTCTCTTGAAAATGCCTTCTATTCCTGGCTTCTGGCTTTCCTTGGACCTTTCAGTCTGTGTTCCTGGAACACCACCTTCCTCACCCTCCTTTACATATAGAAGTGCCTCCCACACGTAGACTCTCTAGTATCTTTGCTGAATTAATTGACTTGAGGCCATCCTGGAGAATGGTGCAGCCAGTGATGGAGCAAAACACAAAACTCACTAGTGTAAGCTTGGGAGTCAGATCTGGGTTCACGGCCCAGCTTTCTTCTTACCAATTCTGTGACCTTGAGCCGCTACTCTCTTTCCTTATCTCTGAAAGAGAGCTAAATGATAACTATAATAGGATTTTTCTGAGAATTTAATTAACACTAGAATTAAAATTTCATAAGGGCAGAGATCTTCATCTTTTTTACTCAATCAATAATCCATATCACCTGCATTCTAGAGGTGTTCAGCAAATAATACCTGCACACCAAATCTAGCTCTCTGCCTGTTTTTGTGTGGCCCGTGAGGAAATGAAGATTATGTGATAGAGTCAGTGTGTAGCCCACAAAGTCTAAGATATTTACTACCCCTGTAAATCCTGACAGAAGTTAGATATTCAAAAATGTGCGCATCTGAAGCACTGAGCAGTGAATGCATGGAGTGTATGCCACTAGCTAATGTATTGAGTGCTTTCCCAAAGGACATGACACGTGGAACTTCTCCAGAGGAAGACCACTCCACGGCTCCCGATACTTGATACTTGTCAGACAACCTGCTGGAAGATGAAATATTCGGAATACCTCTTGGTCTTTCTAATATCAAACCACTCACTTAAATTGAGAGGCTAGTGACTCAAGCATGACCTTTGTCCTTACTCTTAAGAACAATGGTTTCTATGCACTCAGGACCTTCTGATAACTTGTTTCAGGCAAAAGAAACCCAAATGTGATGGATGGACATATATGATTTTTGATACACTGCATCCATTCTCTGTTCTTTGGATAATTTTTCCCTGTTCTCTTGTAGGAAATCACCCTTTCCCACTCCCAGTCCATGAATGTCTGGTGGGACTGACTCTACCCTTGACTGCAGGAGAGGGCATGGGACACAGGACTGACCAGCCAGTAAGTCCCATTCCTATGGACATGAAAATTGGTTAAAGAACAGGCATGGCACGTTCGGAGTCAGAGAGAGACAATGAGACTTTAGTGGGCCCTTTGGGAAGAAAAGCATACTCTCTTTTCCACCAGGCTTAAACTGGAAACAATGAGGGATTTGAGCTACTGGCAGTCATCTAACAAGTGGAGTTTGTTCTTAGAGCCAAAAGAGAAGATAATAGCCACTGAATGAAGAGAACTTGAGCCCAGTGCCTTCATGGGAGCCCCTGGATCAAGAGTTCACCTAACTCTAGTCTTTTCAGTCATCATGTGACCAATAGATTTCAACTTCAGCCAAAGCCAGGGTGAGTTAGAGCTGTTTGCTTTAGAGGAATAAAAACCAAATGATGCACCTGTCCAGTTCATCACTTTCCATTCCATGCTTCAAGTTAGTCACCCAAATAAGAGAAGCAGGTAGCTTTTGATGAAGCACCATCAGGAAGCAGCCATTCCCTCAAGAAACATGGTACTGAAATCATCATGTCAGACACTCCATGTCTGTAAGAGGCCTGCTGCATAGAATTTTAAAGACAGATGGAACCTTAAAGAAGACCATATATTTAGGAGATTGAAAATCCAAAAGCACGCAAAGCCAAGAAGGAAATGTGATTGAGTGAAGGGATCAGGAATGAGAGAGCAGCAACACAGGTACCGTGAAAAATGGCAAATGACACTCAGCCTCAGGGACCAGGAGCGGGAGGCGGTGGTGGGCACAGGGCTGCCTGGGGGGCACCCATTCGCCTACCTGAGCAGCCTCTGTTCAGTGACAGCTGACCATGTCGAGGCTCAAAGATGCAAGATTCTATGTGAAAGCTCACGTGGATGAATTCTATAGCAGTGAAGTCTGAGCTTATAGTATTTTTTCGATCCCTATTATACCTCTCTGTCTTATCTTTGTGGTTGTAAATTGTGCAGTGGTAAACATACAACTGCAGGTGTCTTTTTCAGGTGAAATGAGAGAATCTCTAAACTCAGTTTCTCTGAAACTCAGGTCTCCTCAGGCTCATGGCATGCACTGTTGTGACATTATAAAATATGCAGGGTTGGTCTTTGATATGTCTTGTTTATGGTTTGTTTTGCCCCACCAAGTCTCTGGGCAGTGGACTTCTTGCAGGAGTAAATGGGTCCTCACTCTTCATTCCCAAGAGCACTGGTTGTTGACAAGAGCTGGCCCCTCCTGCTAGCCCTCTTACTTCCACACACCACCTCCCCTCCATCTTCCACTGTTTTCATCTGAGGCCCTATGTATTCCCTTATGGCAACACAATCAGACTAAGAAAAATCTTCAACCCTGTTTCCTAGCATATGACCCCTAAATCCTTAATATTTCCAAAGTGATGTCTCTTGTATACCAATGAATTTGCTGATGGCTGGCATGGTCAATGGAAAGACCGAGGCACGAC
>Homo_sapiens_nonrepetitive:536232441-536232958
ATAGGCAGCCTCTAAGATGGCACCTAATGATTGTCACACCTTGATATTCGCACTCCATTATCCTTTCCTTTTGAATGTGGACTGGATTTAGTGACTTGCTTTTAGTGAATGTAATGTGTCAGACAAGACGGAGTATTACTTTCAAGAATAAGTTACAAAAGGAGTCACGCATTTATCCTATGCATCTCCTGTTGCTTTCTTGCTTGCTGGCTGGCAAAGCAAGCTGTCATGTTGTGAGAAGCCCTGTGGATAATCCCTTGTGGCAAGGAGGTAATGCCTATGGCCAACAGCCAGTAAGGACTGGGCCTTGCCAACAACCACATAAGTGAGCTTGAAAGTGAATTGTCCCCATTCAGGGCCAGCAACTTGATTGCAGCGTTTTGAGAGACCCTACACCTAGACTTTTTACTCCACAAAAACTAAGAGATAATAAATCTGTTACTTTAAACTGCTGAGTATTGTTTACTTTGCCGTACGTAAGCAGTATAGACAGACTTTTACATAAATCCTGATTCCA
>Homo_sapiens_nonrepetitive:57001120-57001960
CATAAGAGCATTAGAGTAGTACCATCTTCTATAAATGGTGCCATGTATGGTCTGTAAGTGTTTGTGTGTAAGTTTGATAAATTCTAACCTTTTCTAATAGATTTGTGTATTTTATGGTATTTGTTGTAATGTTTTTGATATTTCTATGCTATGTGATTCATCTGCAGATTTTTCAAACTGTTGCACATTTCCAAAAAAGATTCATAAGTCGACCTGTACATTTCAAACTTGTATTGTTCATAGGTCAGCAGTATAGAACATCAGGTACTCTCTGATATTCATTAAGGATGACTTTTATTCTTCCTTCCAACATTTGCCATCATTATGAGGGATTTAAAATATCTGATTTCAGGACTCCCTCTCCCTAATTATAATACCCAATTCAGTACAAATACAACTATCCTTTCGTGGTTGGTTTAATCCACAGATAGACTGTATATGTAAACAACCCATATAATATACCACTATTTAAACTTATACCTTTACTCCTTTGTCATTTTAAATGAACTGTGCTACACAAATTGAAATCTTAAATTCGATATACGCCTTTCACCAGTTCTCTTGTTGTCCTGAATGATAAACTACAGAAAGCACCTAGAATAATTAGCCAAGTTTCATTAATTAGCTAACTAATTAATGCACCTAGGATAATACCTTGTACATAATGGTATTCAGTAAACGATAGTGTTTTTTTTATTATCACAAAGCTAGATATTTGATTCTTCAGGATATTTTCATGCTATCAGCCCCTTCCCCTAAAACCAATGTTACTCTGAAGCATTTCTTTACTGATACTGCCACAGCATCCTTTGACCTTATCTTTATACCTACCTGCTGTGG
>Homo_sapiens_nonrepetitive:367761243-367761847
AGGTGTTATTCACATCATTCTTCCTCCCTGGGACCCAGACAAAAGTCAGTGGAGCTCTGGGCTGGGGACAAACCCAGGGGCCAGGAGCTGCCTGTGCCGACTCAGCAAGTTCCCCACCCCTTCTGTTACTAATGACTAAGTAGTCATCAGTCTGGTGACTCTTACTCTCTTTTCCCTTGGGGAAAGTTCTCTTCTGGGAAACGCTTCAGTTCCTCAGACAGACTCCTAGGGCCCCACGCCCCAGCCTTTGCCCCCCTCACCCTGTGCCTTGGGCGCACCAATTTGCCCAGGCTCATACTGATTTCAGCTTAGATGTGCCCAGGGCCAGACCCCACTTTTGAAATTGCCCTGTGACTGAGAAAGACCCTGCCTGCATATTGGTTCACTGAAGCTGTATCTTCATGACTCCCAGAAAACTAATAGCTGAGAAGTTTTAAAACTCAGCACATCAGCTGCATTCTTCCAGTTGCTCATGATGAAAAACCTTGGCATTACCCTTCACCCACGGGCCAGCAAAACCTCAGAGTTGGTCCTTCAAATCACATCCAGAGTCTGACCTCCAACTTGGTCCAAAACACTATCTTCTCTTTCAACAGCTTCCAAC
>Homo_sapiens_nonrepetitive:1363560835-1363561445
TTGCTTGAGGTTAAACATTTAAGTTTTATACCCAGCCAACTTTCTCACAAAGGAGTGGAGGTGATCCACACTGACATATGTATAAACCATACATTTAGGATTTAACATATGTTAAGGTTATAATATTAATCCCGCTATAGGAAAACATAAACATATGAACAGTTGTTTTAGGAGGATGGGATTGTAAGTAAACTCGCTTTCTCAAAAAGGAATCTGAATAACAATAGAAGGAAAAAGTTGTGTATATCCAGCTGGAAGGAAACATTGCAATTGGACATTAAATGCTTGGGTCTGAGCTTTCTGGAGCTAAGTTAACACTTTGGGTTATGTAGCTTTTACTGACCAATCAAAGAAGGTGTATAAGTCAGTTCTCAAAAGATAGACATTTTTCTACATTTGAATTATAAATGAATTCAGGGAACATTGGGTGTAGCCTTAACCATACCACGGTCCATATCTTTGGCCTCTTTGCCTAGGTCCTACCTCAGAAACAAACTGCTTTGAAAACCAAATGACAAGGATTAAAAGATTAAATCAGCATGAAGCTTGAGTTTAACCCAATCATGGACAACTATATGCAGGATGGAATCACTTGCTGGTACCTTAGGGA
>Homo_sapiens_nonrepetitive:1727776352-1727781305
TTTACGGTATTTGTTACTCTCCTTTTTGGGGCGGAGTTTGGTGCTCCAAATTCAGGGAAAACTGAGTTCTGTTGTAATTCAATAGAAATGAGCGACACCTTAAACAGGCGCTTGTAGGGAACTGGTGTCTGTCTTCACCAATCTACTGTTTCTCACTTGTCTCCAGATGCGTCCATGATTGACAGAAGTTCTTCCTGCACTAAAGTCACATAGGAGAGTCCGGGCCTCTGAGCAGTTCCCACTGCCTCTGGAAGTGTGCATGTCTCGTGGCCGAAGTTCAACAAGCTTACACATCTGTGCAATTTCACAAAATCTTTTTGAACAGTTTAGTATCTTTCTGGAGAAGGCTTGTAATGATGTGGATGACGATGCTTAAGATGAGATCCTAAAAAGTGACAAAATATGTCAGTCACATCCATTTGTATGTATCAAATAAATGATAGAATTACCTTTATTTGTAGAAAAAGCACGAGACCCTGGCAAATGTTCCTTCCTATGACCATGTCTTTCCTATTCTGAATCTGAATGTACAACCGTCTTCCCAAACCTTTCCTTAAGCTCACACTTATCCAATCAAACCATAATCCTTTTTTATTTGCTGTTAAAAGGAATTTCTATGAAGGAATATCAGAAAAGCATTTATCTGACAAAAATTTTAGAGGCTATCAAGCTCTCCCAAGCATACCAAGTTATCAATTATAAGCATACCACTATGACTAATTCTCAATGTTTTGTCCACACACTAGTCATGGCTGTTTTGAAAATCTAGTTAGCAATAAATGAAGTAGGTGGACTTGGGTCATATCATGAAGGTAATATCTATGTAACAAGAACATAAGTTCCTATTGTGATATATGAATTTATGGTGCATTACATAGGGGAAATAAGCATCAACTATGCAATGTATACTACAGGTGCCTGGAATAGAATCTAGTAAGTCGGTACAAACAGGGAGAAAGAATTTCAGATGATGACAATTTCCCTATCTCATAGAAACCTGTACAGATTTTTCTCTATGTCCACAAGACCTGACAGGATGGCTTAATGCCCTGGCACCCCACTCACTGTGTGCTGAAGAGGGTGGGAGCTCCGGCGTCCGGAACGTCTTGATGGTGGCCGGCCCCTCCCCTCCTGGGGTCAGCACTTGCACTTCCAGTCGGTAAAGAGTAGATGGTCTCAGATTGGGCACTGTTAGGACATAATGATCCTAAGGGGACAACATAAAAGAGCATGCTCACCGACAACCTTTCAGAGACAACATGCAATGCACAGAGAGCCTAGAACAGTTTTTCCCCCACTGGAGAATATCATACACAGGCAAGTTTGGTTGCTTTGTAAAGGCATAGTTTAATTTATAGACTATTTCTCATTTGTGGGGGTTCTCTGCCATATGGTTTCTTAGCACCTCACTCAATTCTTGGCAGCCTAAGACACTTGGCAGAGTTAAAATATGCTGAGGTGCCAGTTCTCAGGGCTCACTCGTAAAACTTTCCCATGGTTTAAAGTCTTCAGCTGCACATCTTGTGATGTGAACTCTTGATAGTCCAAATTTCAGTGAATGAGCCAACTGTTTTTCTTAAAACACAGTATCTGTCAATGCCCATACATATCTAGTACATTTATAGAATAACTACTCTCTAATTCCATGGAATTTTTCCTTCTGAGATTTAAGCTCTTTTTGGATTTTGTAACGGTAGTTGGCTATTCTAAGGGCATTTTCAGAGAGGGTAAAATCAGGAATTAAGTGGCCTGGAAGACAGGCCAACTCATTACAGCCTCGAGCCAAATTTGAAGTTGCGGGGAAGACGGACAAACAACAAGCTTCTTTTAGCTATTCCTGCCCTCCCCAATTCAACACTTCAAACAGGGCATGTTCACTTGGACCAGAGAGACATGAGGTTAACAAAGATAGAAGAAAATGGCTCAATCACTTATATACAAGATAGGGTAAGGTCTTTTCATGAGTTGGCTCTAGCCATCAAACTTTATCTAGATGGCAGCTTATGCTACTTCTTAGCTATGCAGTCACATTTGTGATGTGTTAATGCTTGCAAAAGATACTCAATAGTGCAGCACACAGAATGACAGAGGTAGCCACCTCTGAAGGTCAGTAAAAAGGAGCAGTAGATACCAATGACACAGACATAGTACAAGAGGTGGGACCTACGGAAGGCAGGATCTGGGACTGTGAAATAATGCTGTTGGGTAGGCTGTTCTGTCTGCTTTCCGTAGTGACCTCAGCCCAAGTCACTTGAAACCCAGTCATGGGCTGATAGAGATTGGCCTTGGCCATCTTCCAAGAAAAGTGACCGGTGATGTTCACATCCTGGACGATGAATGAAGCAGAAAGGTTCTCAGGCTTAGCTAGCACCTTAGAAAGAACATGACCTGCAGCAATGCAAGAAGGAAAACCAGGATTAGGCGACTGGAGAAGGTGTGCCCAAGGGATCCATTGTAGGAATTTTCAGCGGCCAGTCTATGGGATGATATTAATAGAAGCAATGTGACCTTGTTCTTTAAACATGGGTTCAGACAATCACCCCTTTGACATATGGGGATAGGTTGAGTAGGAATCTCCTCACTCCAACTTTGTACTAAATGCTTCTTCCAGTCTTTTGGGGATCATTTTTAGAATGCTCTTGTTTAGACCCTGGCAAGACTTAACTATTTCTTAAAGAATAGCATTGACTGCAGTGAGAAGGTAAATATTAAAGCTGTTAGAAGAGTTATTAAATAGGGCATTTAAAAGACTTTTTCCCACTGCAAGACAGGGACATTGGCAAGGAGATGGGATGGAAGGTACAGATGTGAGGTTTGCCAGGTTGGCATGGAAAGTGTGTGAGTATAACCCACGCAGCAAAGGGTTTCCCAAAACACAAGCGGTATCTAAATGTTTGCCTTCATTTCCAAAGGGATAACATTACTATCAAAGGACATCTTTCCAAGCCTGTTAGGCTTTAAAATAACACATTCATTCCTACATCTCTTCCCTCCACATTGGGCCATCATAACACAACTTAGAAAGAGAGGCACTTTTGGTTTTCACGGTCTTGTGAAACGCAGTTTGACAAGGTTTGCAAAGCGCTGCTGACACCGTAGACCTAGATGTAGAAGTCCTTCAGGTGAAAACGTACCTGCTTCGCCCAGGCAGCCAACAGGCTTGTGGCTCTTCCCCTTAAGAGCAGAGCATGGTGGAGTAGTGAAGAAAACAGCTTCTGCCTTGGAGTGACTTTTTGGCCGTATTGGTTGGACAGTCACCTTATACTTGCAGGAAAATGACAGATCTTGAAGAATTATGTAATTTTCTGCTAGCAATAAATCTCATTAGGGATTAAAAAACACTGGCATCCAACAAGGATGTTTTCCTATATAGTGTGTGCAATATGGCTTTTATAAAAAGTACAAAGCACATACTGTCCACATTTTGATTAATGACAATTGTGAAACACTCCCATGGCTGCGGGATATGCCTTCTAGAATTAAACAGTATCATAATAATTCCTCATCAAAGCAGGCTACTTCTAAGGTCGCAATCAGCATTTTTGAGTTGGTAGCAGTGCAGGTAGTGGTGTAAAGCTGTAAATACAAATCTAACGCAGGCTTCTCTGAGACATAGAATTAGTTTATATGTTGATATTCTTTAGCTGCTGTTACTGTTTTCTGCCATAATGTTAAATGGTAAGGAGTCACGGGCTAAGAATATAACTTTATGATAATGTCAAAAGATGACATTTCCTGTGATAACAGGTGTGTATCTCTGTTTCTTTCATATTTGGCTAAATGGCACTTATCCATTCTGTTTTGTATTTACCAATTGCAGATAGATGGAATATCTCTGGCACTCATTGGATGATGGGTAGGGGATCTTGCTAGAAAGCAGCAGCGTTGACGGGAAAAACATGAGACAAGAATTAAAATCAAAACTGAGGCTTGAGTGATTTACTTAAGTGAGGAGTGGAAGTGGCTGCAGGTGACAGAGCACTGAATGTTCAAAAGAGACCGGGAGTGACCTCCAGGTGTGCTGGCCCTTCATCCAGATGGTGACAGGAGATGGGGTGCACCCAACTCTGCAGCCAGTTAGCACAAACAGTGAATAGGAAACAAATCAATCTGGACAACGCAAGACCAACCCAAGCCCAACCCAAGCCCAAGCCAAGGCCACCATGTTTCTTTGGGATGCTCTTTACATGGGACTATACTGGAATCCAAGGTTAGCTATTAAGGATCCTGTTTCACAGATATTTCAAGATTGTTTTCATATTGCATAGGAGACAGACATCTGCAGCAGTAAGTGAATTAGTGGATGCTCCATTGTGGATCTAAAGGTTTAAAACTAAATACAGATAAGTTCTAAACCCCTAGAAGGATAATTTTTCAGATACATTACATCTGCTCAGCAAATAGTTGTTACCACTTTCAGAGTTCCTAAAGATGATAAGCCTAGGATTGGGGAATTGCATTGACATAAGCCCAGTTCTGTAAGGTTCTGAGGCACACACCCCTCTGGCTTCTGTTTATTGCTTTCTCTGCTTTTCAAATCGACTTCCTTATTTAGAATGAGGTCACAAACATTGGAGCTAATTTAAGGATAAATACAAGGAGAAACATTGCTGAACATGAGACAAATTAAGTATTTCTGAAAATCCAGTGACTTGTTTTATCTCACTCTCTTAAAATTATGCCAGCAGGTATGGTTCTTAAAATATCGTGCTTGCTTTAGAAAATACATATCACAAACCAAAACATTCTATGTTTGGGGGTCCTGAGGTATCACATATAAACTGCCATCAAAGTGTATTATACACTGTATAATAAAATGACCTAATCTATAATTCATGAATGAACCCCAAAATATTTGGAATAACATTTTGGGCAATATTGACAGAGTTGCTATCCTCAGAGAGTTTAATGTTCTCTTAAAGTTGAAAGTCAAAATATTGGTGCATGCTATAC
>Homo_sapiens_nonrepetitive:838022700-838023271
GGAATATCCATGTGTGTCTGGCATAGTCTAAGACTGACCCAGGAGCTTATAAGCTATGACATTGATTGATGTTATGTGCATGAGTCTCTAAAGCTTTTGCAGAAGGCAGTGCTTGAAATGTGGCACAAAGCCTGCTACTAAAGGGCTAGCGTGATCTCCTTGAGTGTTAGCAGAAAGCGGATGTATGGTAAAAGTCATCTGCTACCCTCCAGGCACCACTGGACTAGAGGTGACACTATGGTTGGAACAAGGGCGAGAGCTAATGAATGAGTCCACATATGTCACATGCGTGACTTGAGCCCAAGGCTCAATGATGGTCCATCAGCAGCCCAGAGCCTTTAACTCATCTTATCTCCAATGTGAGTGAGAATCACCCAAATTAATGTGCCCACACCATTATGGTAGATCAATTCTATGAGATCCCATGGAATAAATACCTTACCAAACAGCTGGAACAATTTTTTTGCTAGGCTGTCTTTACAGGTCTGAGGCTCAACCATGATATCCAGAAAGACCACATAGGTTGAGTGAGTCCTAGAGCTTCTCGGGGCATCCAGTTGAGTCTATGTAC
>Homo_sapiens_nonrepetitive:444782190-444783107
CATCTACATTTCAGCCCATTGAAATTCATTTAGGGCCATTAACCTGTAGAACTATGCAGAGTTTGGAAACATATACATCATACAAGAGCATTCTTATCAGTATCCTTGATATCTTGCCTTACACTTTTCTAGAACTACATTGTCACACTTGAATTATTCAATTTTTTCTCGAATTCTGGAGAATTAATTAATTATGCCAAATAGAAGAGTATGCACAGTATTAATGTGGCAGAGAAAGGATCTATTATTTACTTCATTGTTGATTTCATTGAATAAATAATAGTCATTGAATAATAATCATATTACCCACTTCCTTGGATTAATCTTTAAATCTGATTAGGAAGAGTTAGATAGTTTTGGTATGTGCACACTCTGAATTCTTGATCAAGTCTGTCACTGCATTAATAACAGTATAGTATAATAGCTTCACTTTCCACATTGTGAAGCATTTGGATATAACTTACTATCATAAAGTTACAAGTGTGGACTCTGAAATAAAACTGAGTTTAAATGTATAGCCTTTGGCAAATTAGTTAAGTTACATGTGTTTCAGCTTTCTCACCTATCAAATTAGTATAACTATATTTACATTGTACAATTGTTGCTATAGCACACTGTAAGAACCCAGTAAAGATTAACGATAATGTGCTCTTATAATTCACTGAGAAAATACTTACTTTTAGCCACAGTTATCTCCAATTCTTCTGTTCTCTTAGTATAAGCTTTTTTATTTACCTGACCTTCCTTCCTATCTTTAGGGGCAGGTGCTTTTAAGTCTATCTGAAGTTAAACCCTTCACTTCTGCCATCTCTACTCACATTTCTTAATTTCTATAGAAAACGGATTCATCAGTCATTGTCTTTAAAACTGAAGTATTTAACTCACTCTCTGACATGGTCTTTCTTACTCATTTTATA
>Homo_sapiens_nonrepetitive:344506239-344506826
TGGAAACAAGCAAACAGAAGCACAAGAAAAGGTCCACAAATCTGTAGCCTGCTAGTTAATGGGCTCTGATTATAGACAAACTGAGGCAAGTTCAGAGCATCAGGGATGTCAGGGGTTCAATGATATCTTATGAGATAGTGCTGGATACTTTATCCTATGTAAGAGAGAACTCAAATTGGAAGGTAACATTTTCTTCGGTAATCTAAAAAGACTGACCAGGGAAGAATAAGACTTAGTGTCCGAGGTCAGTATTTGGAATTCACAAGAAGATAGATTTTGCTTGAGTTCATTTGCTTGAGAGATTTTGAATGAATTCTGATGAATAATCAGTTCCTCTCACTCAAGGTGTTTAGGCTTAGTTTGGGGAAATTAGAGCCAGCATGTTGAAGAGGGATTGGATTTAAGGATGTTCATGATTTCACAATTACTTGAAGGCCACGGTGCAGGGAGATATTCTAGATGAATGGATGTGTATAATCATCATTTACCAAACAGTTCCTTGCAGATGGAGTAGTAATCACAATAAATATGTCACAATCTAGAAGTTAGAGAAACAATTGAGGTAATCTGTCTAGTGAATTAGTTAT
>Homo_sapiens_nonrepetitive:180058538-180059093
TATACAATAAGACAGCATAGCTAATCTTTCATACTAAATAGTACAGTATGAAGTGGATCTACTTATATTTCTTTCCTGATGTCAGAAAAAATTGTCTATTTTACAAGTGATATTCATGGTAAAAATTCCAAATATATGGGGATCATTACAATTCTTGTTCTCCACACCTCTGATTTCTGTATTAAAGTCCATTAAAAAGCACGAAGGTGATGTATAGTGTGCCCTCAAAGCTTTCAGAGTGAATAATATCCAGCTTTTCTGGTGCTTAACACACTGCCTAGTGATAACAGTAATGATGAATTTCTATGCAGACTCCCTCAGATATTAGGAAAATGGTTTCCCTTAACTCATATTAGATGCTCAAGTTTTACATCAGTTGGCTGCCTCTGAGAAATACCCCTTAAGAGCCAAAAATATTACTTCACTTAGACAACTGTAGGTATTTTGCAAACAACACACCATGACTGGGAATTGCTTGTAGGTCTGGGCTTTGTGTTAGGCAGGGAAATACTAACATGGTTTAAACTAGAGCTGTATCTCAATTTTATGAGCACC
>Homo_sapiens_nonrepetitive:1699232870-1699233513
CACATCTCCCCCGATTGGGGACAGAGCCGAAGCATGTCATAGGTTATGAAACAAATTGATTCTAGCAGGCTAGACTTAAGAGAGATGAGCCCCTTGACCATCCCAAGGAAGAGTGGTTAACAGATGCAAGTTGTTTTATGCATCAGGAGAACAGGAGGGCTAGGTATGCTATTAGTAGTCAGCACAAGAGAATCAAGGCACAAGCCTTGCTGGCTTCGACCTCAGCCCAAAAAGCTGAGTTAATTGAACTTACTCAGCCCCTGCAGTTGGGAAAGCTGATTTCAAGTATGATTTTTTAGTGCTTCATGGTTATGCTGCAATTTGGAATGGGTAGGGACTGCTGACCCCCAAGAGTTTTCCATACAACATCATTCAGATTTTGAGCTTGTTAGAATGCTGCTTTGCTGTCAAAAATTGACTATAATTAATCTCAGAGGACATCAAAAGAGAGACTGGCCATGTAAAAGGAAATGCCCTTGTAGATGCCAAGCCAAGGCCCCTGCACTGAAAGGGCCAATGAAGCTTATGGGCGTGCTGGTCAGCATACATAGAACTGGGCCGGAATACCAGGGATTGCATTTCAGTCCAGGGTCCCTCTGGCTGGCTGAATGATGGTAATAAATTACTAATGCCAAGTACCAAT
>Homo_sapiens_nonrepetitive:1360129337-1360129739
TTACACTATGTTCAAACTGTATTAGTAGTAATCCAGGGATATAGGTACTATAGATAATGTTGGAAATAGAGAGAAAAGAACTACTTTTCTCTATATTTGCTTGTGATGTTTGCAGCATGAACAATAATGTTATTCTGCTGAAAGCACTTTAATGAGTTAGGAGTTGCTTTTCTTTAAACTCAGAGAAGGACCTGTATTTACATACCTATAATATACCCCCAAAATTGATTGAAATCATAAACCATATACATAAATGTAGCATGAAATAAACCTATGCTCAGGTTGTGTACATGTGAATATTGATATCTATCAAAATCATATGTTACTGATGATAATCACACCAATATTTATAATCAATTTTGTTGAGCACTTTCTACACGCCAAATTCTACAGTAAGTAATT
>Homo_sapiens_nonrepetitive:1828955426-1828955993
TCTCTTTGGCAAAATGCCCCGACAGTGCAGTGAAGGAAATTAGATCAGACATCTCTCCATCTGTGTGTCTGAGGGTTCACTTCCCTTGGGGGAAACAGTCTGGGGGTCTGTTGGGACCTGTGGTAGCTGCACAGTCTCTGCCCCTGAGCAGCCTCCTCCGTTGACCCCAGCGTGCTGCAAATATGAGGTCATTTTCAAAAGTAGGCAGCTGGAGTGAGGGGAATTGAAGTGGATGCAGAAAAGAGTTTGCTGAGGAGCCAGTGCCACAGCAGTGTCAGAGCATTCTGCATTCTGCCTGGCCTATTCCTAAACTATTTCAGAAGATTGGTAATCGGGCTGATGTGGCGGTAAATGGGTTTGGGAGTGCTGGCTGTTGGGTTGCTCAGAGCTGTCAGCAGTGTCCTGAAGAATCAGCATGTTGTTTGTTTATACTGCACTTTTCTGGAGAAAAATGTCCCCCAGGACACGAAGAAATGAGGTTTCACGAAGATAATCAAGTCATGATTGGTATTTGCAGATACAGTGATAAATGTCTTGCAGCTCCCGATTGAATTCTCGCCAGAAGTT
>Homo_sapiens_nonrepetitive:127229369-127230222
CTCCCATATCTGAAATCATTTTGTTCTCAGTCCACCTGTGTGACATTTCTGTCCTGCTCAGCCACGGGTTCACAATAATCAAGGGAATGACCCAAGGGATTCACTTCTTCCAAGCAGCCGATGCCTTTGGAAGTTATGTTGACATTGCTTGTTTAAACCTAGGGCAAGAAATCCTTTCTCTGCCAGACCTGACTCTTCAGGCACACTCCTCAGTTTGGAGACGTGACTTGCCATGTAGTACTGAGAGGGAAAACAGGCCAGAAACAGCCTTGTTGAAAACTTCTTTTCTGCTTAGCTGCCCTCTGAACAGTCACCATAAAGATTGTGAGGTGCTGGAGCCAGGGATGACCTCATAAAGCCCTTTGCTAAATACTTAGTGAGCTGATGAACAAAACCAAGGCAGACAACACTGTCATTAATGGAGCTTATCATGTAATACGGAAGCCTGGGATAAGCAACAAATTACACAAGTGACAAATGTGATGAGTGCTGTGAAGCAGAGTGCGGGGTGCCCAGGGAATCAGCAGAGCCCTGGAGGATAACAGCCTGAGCTCCAGGAAGGAAGGTTGTGGTGGTGCTTAGGGTCAGAGTGGGGACAAGCATTCCAAGCAAAGGGAAAAGCACATACACATGCTATATTAGTCAGTATAAATGAGGGGGAGCTTATTAAGTAGTATTGACTTGCATGAAGGCCCCAGAGCCCCCGGCAAACTGCTGGTGTGAGAGATTAATCCCCTCCATGGGAAGGAGCATGATGCCTTATATAGTCTACTACCCTCAAACCAATCCTACTCCCTCATCCCCAACACCTTCTTCCCCTGGAACTCTAGATAGAGTTTCTTGACTAGACACA
>Homo_sapiens_nonrepetitive:1396539298-1396539847
AAGAAAGAGAGTTGGTAAAATGAGTATCAGATAAAGCCAAAAAGCTTTGATTCTGAGGAACAATTAAAGACCCAATGAGGGCACAGCAACGATTAACCTTTAAGCAGGACAAAGCAAAAACTGTAAGACATACAACTGGAAATTAGCAACAAAAAGGCAAATGTTAGCCCCAAGGATCAAGCTATATAAAGGCACACTTTGTTTAATTGTGTCCATTTTTAATTTGAATGGTGAGATTGTTTTGATCCTCCAACAGCGACTGTGAGACACAGCTTGAGGAGTGCATAGGGAACCCTACTTTGGGCCACGAGACTGTCTTCAGCCATGAGAGTGATGGTGTGTGAGAGACTATTCCTTCTCCTAGTGGCAAACCCAGCTCAGAGCTGGCTCTTCTTTCTCCCTAGAGCCCAGGTCTCCAGCCCAAGGAACCGCCTCACCTTGTCATCCCAGGAGGGTTGGTGCCCACTTATCTGCAGCTTCCTGACCCAAATAGCCAGACCTTCCACAGGTTTGCCTACAAGAGGGCTAGTGCGTCCTGCAACTCAGATG
>Homo_sapiens_nonrepetitive:923932551-923933063
AAATTGACAGAGAGGGAAAGCCCAGTAATGTGGTTGGTTGCAGTTCTGGTGTAGTTAAGGGCTATGGCAAATAATCTAAGGCCAAGAATGTCATCAAAGAGTACTGTACTTCCAAAGCAAGGAGCACGGGAGGCGAAGCACAAGCCTGCCATGGACCTACTTAATCAGAATGCCCATCATGGGATCTACAGGACTAGCAACTCTCTGGGGGTTCTATTGCACGCTTAACTTTGAGAACCTCCACGCTATTAAAGGGCCTCTAAGTGCTTCATGGCAGCCTGGAGCCAAGCTGGCTACATAAGAACTGCCTGGACTAAACTCTTTTTCTACTAATATTCTTTTCTCATTCCAGGATCCCATCTGGAGTACCATATCACATCTAGTCATCATGTCTGTTTGGTCTCCTCTGGTCTGTGACAGTTTTGTCCTTCTTTTTGGGTATCTTGTACAATGTCCTTCAATTTGGGACTGAGGTTATGGATTTAGGGAAGAATACTGCAAAGGTGAAGTAG
>Homo_sapiens_nonrepetitive:263544997-263553253
TTCCTCCAAGTTTATAATAATCCTCCCTGTACCCTGCTGTCTTCTCACTATTAAGCCTTTCTTTTTCACTCAATGAAGCCTTCATAACAATAGAAGGAAAGTGTATGTGTCATTTCTAACAACGTGAGAGTGAGTACATTTAGTTTAAATACAGTGACTAAAATAGAAAATTGCTTTGGTATCATCTTTCAAGTCCTACAAATGGTATATAATAATAACATCAGAGTATTGATTTATAGAAAACACATGAACCAAAAATGCTAAGCCACTTAGCATACAGGGTACATTCTGACTCATTTTCACTGCCATACTTTAATTTTAGTCAGAAATATCTCAACAGGTATACAGAGCTGCAATTAAATAACCTTTTTTAAGCAGATCCTCAATTACATATCACACATGTTACAGGATTCTTTTGGTACTGCTTCGCCAGCTAGAAATCTCTGTGGCTGCCATGACCTCTGCCTGGGGACTCGTACAGGCCTACTGGGGTCACTCTGCCCACTAGGTCCAGCTGATTGTACTCAGCTTGCACTACCAGCCCAGATCCCATGCCCACCCTGGCTCCACACAGCCTGCAGCTGAACTGCGTGTGCCACAAGCAGCTTCTGCATTGGGCACGAGCATCTAGATAAGGGGAACATGGTGGTACTCCAAAATTAGGAGATGCCATCAATTGTGGAGCCCCAAGGGATGTTACAGCTCTTCTTCAGGGAGTCCTGAGGTCTGAGCCCCCAAGAAATGTTGCACCTTTTGTAGTTCAGCAAGCAGGAGGGAATGCCATTCAGCGGCTTTTTCTCACCCATTGCTCAGCAAGCAGTAGGGAGTGGTATCCAGTGGCTTCACTTCTTCATGCTGGCAGCATGGCAAACACGGGTATGTTACAGCTCTCTTGTTTCTGCCACCCACAGCTCAGCAAGGTCTGGGCTCTTGTCCCCTGACCAAGAGGAATAAGGTTCATGGAAACCAGAAAGTGAGTAAGGCAGCAGGAAAGCTCTCAAATATAAGAGGGGACCCTGAAAGTGGGTTGCCCTCAGCAGTAAGAGGGAGCCCAAAAGTGGGTAGCCATTGGCTGCAAGAGGGCCCTGAAAGTGGGTAGCCCCCACATGTTTGGAAAAAGAACCATTCAGTTGGCTGAAAGGCATCATCCAAAAGGAACCAATTGAGAGAGAATGGGTAAGACATTTGGACTCTGTATTTCTTATTGACTTCACAGATATAATTATTAGTATGCATCTATGCATGTTTCTGTATTTCAAAGTCACACATTTAGGCACATAGTGGTAATGGCACCCAGAAACTATTGTGTAGCTAGAGAAAGAATTTGAAATATTGATATTCAGAAAAAACACCTGTAGTAGGCTAAATTATACAGTTACAATCTAACCTCACATAATTAATAAGTCTATGACCATAGGAAACTTACTCAATTAGGGAAAATGCTTATCCTATTGAATTAATATTTGAGGAGAAAAATGTTTGTAGACAGTCCCTTCTCTACCACAACTCCACTCTTTCCATCCTGCCCTGTACCCTGGGAAGCTCACCTGCATGGACTACATGAAGATTTCCTTGCCGTGTGGCTTCTCGTTAAGGTTAAGCAATGAGAGTACAAGCCCAACACTGAAATGTAAAGAGGGGAGAGATACTAGTGAGCTTTTTCTAGTCTTTCAGATTAACAAGGATCACCTGTGTTATTCTACTTAAAGACACAATTCCTGTCCTACAGCCATTCTCTCCATGAGTTTGAGTAATGACTCTCTCCCATTGACCTTAGTGTTCAACAGATGATAATGCCTCCCAAATTTTGCTCTGTGATACCACTACTCCATGTGTTGTTGATATTCTTAACTTTGACTATATATGTACTAATAGTTGTGATTGTGCACATTGGCTTAATTACAGTTCCAGTTTATGCTTCTTGTTCTGGTGTACTTATTAATTTCAGATTAGCAGGGATTGGACAGTAGGTGATATGTTCAACTTATGAGTAATCTCACTCGAGTAGGCTATCTTTCCTGATGTAACCCTGACAGACAGAGACCATTCTAAAAATATTAGTATATTTAATAATCATTCAGTAAATAGTACCAGAAATCATTGAGAAATTAAACAGGTAAAAGTTATTTGGTATTAAAATGATGAGAGCGACTTAGCTGCAGAAGTGGAAGTGTTCTCTAAATTACTTCATGTAGCTCATGAAGCAACCTTGTCACTACAGAGGATGCCTGATTAATGAGCAAATTTTCTCATAATATTCAAAGTGTAGAATGGCCGGAAAATCTCATGACAATGTACCTAATTTCATGGTAAGGGATTCAAAGGTATTTGTTTAAAACGAATCAATAGGCTCACTGGTGTTTCCACGTTATTAATCCAATTGTGTAGATGATTTGCCTAGGAAGAGCTAATAACATACTCTGTTTATTTGTTCTAGCTGTTAGGAGGCTCTGAAAAACTGACCTCAGCTTATTTTTACTAATACTTTTTGCTGATTTAGGCTGCTTACTGTGAAGTGGTTCCCTGAAGTTAATCTTTTCATATATCAGCAATTCATCTACAATTACTTCTTTACCAGTTAATTTTGTCACTTTCTATGAAGACATCAAATTTAGGTCATAAAGGTGGGCCCTAGTTCAATATCACTGGTGTCAAGTCCTGAAACAGATCTTTTCCTCACAGCCCTGAGAAGGAGCCAAGCACACAGTCCAGAACTGTGATACCTAGTTTGCGGTACTTTGTTAAGCAGCCCTAGAAAACAATACATTTCCAGAAAGGGATCAAATATTTTCACTAAGTCTGCCCCCATGATTAATTATCTCCACTGGGTCTCTCAAAACTGTCTCTGATCTTTCAAGTAAACTAGGAAAGAAAGGAGCAAAATAGGTTACGGATCTCACCTTTTGTTAGAAGATGGATATGAACATTATGGATTGTTTCCAGTTACTCTATTCTACACAGACTAATTTTCAATATGACTGTGAAAATAAGGAACAGGCAATGCATTGACAAAAATCATATTGAAAATATACAACAGTTAATGTATTGACAAAAATCTTCAAGTGAAAATTGCAGGAATGTTCTTATATAAACACTTTATTAATATCTAAGTTCATTTTTCTACATCTGCTGTTGTTCATGCTTGTTCTCACCAAAATCACCTGAAAATTTGGATAGCATTCAAAATAAACATCTGTTTGAAGATAGAGTAATGTTACCATGGAATCCACAACTTCAGAATCAAAGATCCTCCTGTGAAGGAAAATAAACTGAAGCAAGCCTGATTTTGCACAACACCTTTCTCCTTGAGACATTTGCTGATTCATAAGAGGCAGAGGATAGAGAGACCAACACAGTGTTCATTGTCTGCAAAGGAGAAGCAGCCTCGGTAAACATTCCAAACTTGCAGTTAAAATTTCAGAAGGGCTATACTCTAGAATGAGGTAAAGAAAGAGTCCTTAGGAATTATTAAATGTAGTCTCAAGCCAAGACAATTCCAGACTGACTGAAGAGACTTATTCCTACCAAAACTGCATCCCAGAGTCCATCCTTATTGGATAAACTCTTAAAGCACCATGCCCAAAGATTTACACGTGTGAATTCTATCAAGCTTTCAAAAACCAGATAATATCATGCCACATACTTTTCCCCAAACATAATAAATTTAGACAAAAATTTTACATAACGATAATAAAGATGTGCAAAATCTTACAAAGCATACCAAATGTCAACTTGAACAAAATGGAAAGCTATCTCCTGTTTTGAGGTAAAATGACTTAACATTGTAGGAGTTAATTATTCCTATGTTTATGATTTATTCCATGAAAGTACACATGTTTATACTAAAGTTGTGATGAAAAGTGAAATATGTACGAACATCTAGGAAATCACTGGATGGAAAAGGCTATGAGGATGAATAAGTCACTACCAAGTATTGAAACATACTTAAACATAGCTTCAATGTGATACTAAAGGGAATAGAATAGAAATTCAATAAATAGACTCAAATACAATGGAGTATTTAGTATATTACCAAAACTGACACCCCTAATCACTAGGAAATGAAAGGGGAAATAACTTGCACCTGTATCACATATAATATGGGTGTGCATTCATCATCACATGCAAGAGTGAACTCCAACCAGACTGGAGATCTGGTGTGTTTCTCTATATCACATATAAGCATCGCTTGTAAACATATAGAAGGGTCTTCATTTTCACAATGAGATACAATATCTGATCTATCAGTATATACTCTTTTGGCAAAACTGTAATAAAACATTGATATTCTCATACACTGATGTCGGGAATATAATGTTGTGCAACTCCTGAGGGAAATTAACTGTCTAAGAATTTTCCCTGTGAGTAAATTTCCAGTAGTGTAGAAATACATCAGCACAGGGGTTATTTACTGTAGAATTATTATTTAAATGCCCCCACACATGTTGAATACACTGTGGTCCATCCACACAACTGAGTACTAAGTAGCTATATAAAAGAATACCAGATACCTTGTCAAGTGAAAAAACACAGTACAAAAGAGTATCGAGCATAAAAAATACACAGGTATTTGCTGCAAATCAGAAACTTATGAAATTTGTTACCTGTAGGGGTGCGTAGCCATGAGAAGGATGGAAGAGGGAATAACAAATCTGAGTTGTCTTCTTGAGTTACAGGTCTAACTAAGTCCAGCAAACAACTTCCTTTCCTTGCTCCTTCTGGCTTAGGTGTGTAGTAATCATTACCAGCCCCAGGTGCTTTCCTTTTCCTACTTGCACTTTTGCAAATGATCCCTTTATTAAACTTTCCTCAACCACTCCTTTCGAGTAGCCCATCAATTAATTGACAAAAACTAAATTGAACATAAATATCTCTAGACTGGAGTGTCGTAGTGAGATCATACCTCAGCAAAACCACCTATATTTCCCAGACTGGCTTGGTCTATAATTCTCATTTTTGAGTGTTTATAGTTTTGATCTTCCTATCACTCTGTGTAGGATTGGTTGAGAAAAAAAGGCTGAAACTTATGTATCCCTTTTCTAGGATATTCCAGGCTTTGTGTAGTTACTTTGATTAGATTTCATGTCTAAGTTATTGAAGACTGAGGTAATGATATGACAGTGAGATTCTATTCTGCACTTAGGAATGCTAGGAAACACGGGAGGCATATGCATGGTAGAAAATACTCTTAATTAAGAGTTAACTTATAAATTAATTAACTTAAGCGTATTCACTAAATCTTCTGATCCCTGTCTGAATATTTTACTTATACTTTTAATGCTCTATAATAGTCACCACAATAAATAGTTTACTTCACATTTTCTGCTAAGCCACCTGTGCATTGGTAGGGAATACATAATTTTCATACACAACCAATATAGAGTAAATGAACACATTAATCAGAAAACAGTATTCAAATCTATTTGGATATAAACCAATGTAAAACTCATTCCCATTCTCATTTCCATTCTAATTTTTTAACACAAAAGTGTATCAGAATTGATGGCAAATATCAGTTGGTGCATAAGTTCAATTTGTTTTGAAGGTTATTCTGGAGAAGGAGTTTGGCACATTGGTAGGATAATATTATTACAACAGTCTTTGCAAACAGCCAGTACCCTCTAGTGTACATTATTAATAAAACACGCCTTTCTCCTTAACGATTACCATTTATCTATTTTCAAACATGTAATCAAGCAACGATTACCTAGTGAAATGATGAAACACACTGATTATAAATACTTCTTAACCATGGTGCAATCCATAGGAGTCCATTCCTTGGTACAGAGCTGTAATTCTTATTCATGTTCATGTCAGTTGCAAATTTATATTGATGGAAGAATTAGGCCTCAAAGTAGTTCTTATTCTAAAACTCTGTCACTGATTATTGATTTAACTGACATTTAAACCATCATAGCATGTTACATATTCTTGTCAAAGTCAATGAAAAATTAAGTAGAATATTACATTAAAGCAGCTGCTTCCAGGAATCATCTGGATTAACCAACATTCCTATTATTTCTGACATAAAGTCTGGAAGCCTAATTGTGCACTTTGGGACATCCTCAACACTACCCAGATGCTATAGCTAATTAAGCAATTGCTCTCAAGTTCACACTGGCTGTCCTATATAAACTAGCACAAGACAATCAAATAACATACAGGATTTGCACATTTGGGACTGGAAAAGAGGCACATGCAATCCAACAAGAAATATCAGTTTCTTAATTTATTGTAAGAGTCAAGGAGCATTGGTCTTGAGAGGTGTCAAAGTAGTTTACCAGTTAATATGCTCAGCTATTTGCGCTTTACTGTAACAATTACATTTTCTGGTCATTATGTAGGAAGGGTAATATTTCAACAGCAAATTTGTTTTCAGAACAAATTAAGCAGTACTAAGAATGTAGATTTATCACCTGAAGGAAAAGAAAACTGTACAGTGGAGTACTTTCATAAAAGAATGTAGCATATGCTAAGTTAGAAGCCATTGTTTAAATGCTTCTAACTGAGAAATAGATTTGAGAAAATAGATTGATAATAAAACTGTATCAATGCAGATTCCTGAATGTATTGTGGTCCTTTGTTAAGTAATTTTCCTATGCAGCATAAAACAGTTGTTAGAGTGTGTGCTCAGAGTACCCACTTCTCCAGCTCTTAATCCTTAGGCTAGTCAGATAGGAATAATGCCTTGGAGTTTCTGTGTAATTATGTCCTAGTAGTTTCTGGAAAGATGAGGGGAACTTTAAGGTTAGATAAGACATTTTGGAGCTTTAATCATATCACTTTATGTAATAAAGTACACATCTCTCAGAAATCAATGAATGTACAAGGGTAAATGTCCATTTCTGTCAGAAATGATTAGTAGCTTCCACTTTTTTTTATGATTGCAGACCTCTGTAAAATGATTCATGCAATGGCTTTCTTCAAATAGTTACATCTCTATATTAATAACCTTTGGTTTTACATTTGGCTCACTGTAGAAAAGGGGTAAGGGCAGAATATTCTCTAAAACAGTTCCTTCAAAAAACCCACCAGGTTCTCATTTCAGTCTGTGAAATCAACTTAAGTTGATTTGAAATTGCTAATGAGATAGTTTTATCTGGTATTACAAAACTTGCTGCACTTGTTAGCTTTGATTCTTCTAAAACTAACTGACATCCAGTGCGGTTTTTGTCATCCCCTCTGCGTACGCTCTCTTGCCTGAGGCCACATAAGATGTGCTGTTGCTCCTTTTTTAGCTATTTTTCCCTCATAAGCTATTTGCTTATCCTGAAACATGATCTTTAGATTCCCTTTATGTATCAATTTTCAGGAAATGACCTTGTATTCTGGCAACCTCCAAAAGGGACTAGTAGTATCACTAGGAACTCACAGCTTATTATACTTTGCTATATTTCAATCCATTGTGTTCCCCTCTGTCTTTCTCCCTTTTAGAATCTCCAATGGTGAGAACTAATGTTCAATTTTTTGACCCTAAAAAAATAGCAGTTATATGGCTCAATCTAATAATTAATATATCATGCAAATATATAATATGACTAGAAAGTTGGTTTGTGTAGTGTTTTTGTATTTAGCCTGGAGAAATTCTATGAATTTAGTGCTAAAATAACCTTTTCTGCTGGTAGATAAAACTGCATAGATGCCTGTGGATGCTTCTGCATCATAACCTTTTCACTTGCCCAGACACAGGTCTTTACAACTACAGCTTATTTTGGAAATGAATTGACCTCTGGGAGTCAAGGGGTGAAGCAATATTTTGTTAGGAGTATTCTTCTTCCCAATGTCAGGCAAGATGACAATTTAAGAGCAAAAATATTTATAGCTATACTTTAAAATCTTCAACCATGTCTTCTTATTGTTCTAATTCCAGATAATGACAAATGTGTTTCATCCTGAAGGAAGATTATGAGATCTTCCAAAAGACTATATGTTGCTTTTTGACAGGCTTTAAATGGTTTATAATCTATTTCTTCAAAACATGGAAAGAATCATTATTCTAGAACTTCAAAGATAGTTAGTTAATATCTCTTAATATAAGGAGGTAAAAATTTTTGAATGATTATTATATTACTGTGAATAAAAATATTGACTCCATGTGGTTTTTTGTATAAGAGAAGTTTTCATCCTACAATTTCACTTAAGTTGCTAGCTTTTTACCTAACAAAGACCTGTATAACATCTTACTGCAAATTAAATAACCTTAATCATTTTATGTGGGACATCCTAACACCATGTGAGATATGTTATATATGTAAC
>Homo_sapiens_nonrepetitive:833229411-833229607
CAGGAGGAGAATTCTAGGCAGGCCAGTGTTTGAGTAGTGAGTAATTGGACTGTCTTTACCCAGCAACTCACTGTTTTGTAAATGTACCTGAGTTTGGAGAAGTAATTGGCTTTTATAAGGGGTGCGGGGAAGGAGGTCAGAGCTTTAGGATATATAATTGGTCTCCACAAAGTTGTTGTGATACTTTTGGAACCAC
>Homo_sapiens_nonrepetitive:1236442997-1236443579
TGGTCACTGCCTGGATATGACACTGACAAATTTGCCCAGAGAAAAGCTGAGCATGGGAGACATGCCCCACCTTTTAACTCAACCATTATAAGCCTGCTGGCTTTCTGTGCAAGCCCTCTTCATGTTAATAGGCTACATCAAAGGAGACCAGGAGAGTTAATGGCGCCCATCACATAGTGAAGTAATCCCATGGTGAGCTCTTATGGAGGAATCTGAGTCCAGATTTGGTGTGATAGGGTTACTAATACAGGATTCAATGGTTATGTTTGGGGACAGTCCTGACTTTTTATATAGAAATCACCTCTCTGAAGTATACTAGACTCACCGCTGCAAAAACTGCCTTCATAGTAAAACAAATAGAGCCTAACCCGAAGATTTAGCAGTTGCTCGTACACAGCTGAATCTGTAACTACAGACATGTGTTTGGCCTGCCTTACTGCTCGCTTTTTGGTAGGCTGCCAATGGCCCAGTAAGTTCTTTGATTTACAACATTGTGAAGCAACTAGATTGGGCTCTTAAAGTGGCACTGTCAAAATTCAGAATTCCAAATCTTTGAAAACTACTGAAATAGAAAGAAGCACG
>Homo_sapiens_nonrepetitive:1699189679-1699190964
TTTCCTTTCACCATAGATCCCACAGCTGGAAATGTACTGGGTCACACTTGAAGTTGGCGCTTCTCAGAGCCCAATGCCCATGGTGTATTACCTGGTTGTCACTGTTTTTTATTCTGGGTACAGGGCCAGATCTTTACTGACATGGCAGCACTGAGTTTAATGCAAAGTCCTCGCTGCTGCTAGGTGGGAGTGGGGGAGTGGTGTTGTGAGCACTCCCTTTGCTTCTCTGGCTGCTGTCTCAGTAGACTCCATTCTCCCCACCCTCCACGAATATGACTTGCCTAATAATTGAAGTCCTTGTGGCTTAGAATTCCCCTTAAGTTCTCTTAGAGTCCAATAGCACGTCAACTCATGATGGCAAGACTTGCAAAAACTGAAGCTCCCAATACTGGGATGGGAGGTTTTCCTCTTTGTAAGGCCAATACAAGTGCTTCCCCCATTGGGAGATGTCAGCTGAGTACAGTCTGGTTCTGCTTTTCACTGTGACAGGGTAGTACTGAGTTTATTGCAAAGCCTCACAAATACTATCTCTGCACGATGTAGCCACTACTGGTGGTTGAAAAAGAGGTGGCATACTTGCTTCTAATGTCATTTTTGGTCCCTTTGACAGTGCTTCTTGAATGTAGTGAGTTGTGAAAATTTGGTGTTTTTGTGTGGTGGATGAGAATGTAGGCTTCTATTCTGCCCTCTTATTCTGCGAGTATATTTGCATATGTGGGATATTATTGGTCCCATCACCAAGGTAGTGAGCATATATTGTGGGATACATTTGATCCCATCACCTAGGCAGTAAGCATAGCACTCATAGTTTCTAGTAGTCTTTATATTCCTGAGTACCCCATGTTTAGATCCTACTTATATATGCATGTTGCTGCACAGGACATGTTCTATCCAATTTATTGATTAACACATAAGTTAATTCCATGCCTTCTCTATTGTGAATAGCAAGATGACGCATATGCAAGTGAATGGTCTAACTTGACAAGGGATATAGGGATTTGTATTCTATCACAATAAGCTGCCTTTCCTTTGCAAATACAAAATCAAACCATTCGAAAAATCACTTTAGTTGTAGGGATTGACAGTATGTTTCCCCTTCGCTATCTCCTTTCACTATCAATCCACTCAGCAGAGTAATCTCCATTCTTACTCTGTGTGAATTGTGGTGATGAGCTAGTCAGCTCTCTTAAAATCAGTTAGTAATAAGTTTTTAGCATGCCACAAGATACTCTTAGAACAAGGACTTCTGGTCCAGGCATTGTGGATTATGATGATTAGTTCTATG
>Homo_sapiens_nonrepetitive:1227992443-1227993357
TTAGATCAACTTTAAACCTTGTTTTATCTGTATCCCAGAAATTTTGATATGATTTTTAGCCCACAGGTTATTGAGAAGAGTTGTTTATGCAGGCGAATTCCAAATGTTTTCCATGTCTCTCATTACAATTGACTTGTAATTTAATTCCGTTATGGTCAGAGAACACATTCTTTAAGACTTATTTTATGGCCCAGCATTAGTTTATCTTTCTACATGCACTTGAAAATTATATGTATTCTTCAGCTGTTGGTGGGTAAAACTGGTTGATCATGTCATTCATATCTTTTACATTTAGGTCAATTACTGAGAGAAAAGTATTAAAATCTTCAAATACAACTGTATATTTGTCTATTCTCTTCCTTTAGTTCTGCCAGCTTTTTGATATCATTTAGAGAGAAACAGTATGCTAAAGAATCAAAAAGCCTACGGAATTCTTCTTTGATTCTGACAATTAACTAAAAAGTAGGAATAATACCTGTTTCACCCACTTTAAAGGGTTTATTCCATTTCTCCTCCTTCAATTTTTGTCAAGTGCTTTGTAAACCATTAAGTATTATGCTGATTTAGTTATTACTAGTATTATTAGTATCTTCTAGGGGAGAAGCAGTAAAGTTATAAAGTTACTGAAGTCAGGCCCCAGACAGAAGACAATCTATTAGGATATAAACCTGGGCTGTGGGCATCACAGAGGAAAAGTTGGGGGAAATATAAAGATCTAAAGGTTTTAACTCTTACTTCTAGAGATCTAGGCATGATTAGAACCCAACAGAGGACTAGAGAAAGTTAAGACTCACCGACCAGAGAAATCTAATTCCATAGCCACCTGGGTGGGCAAAGAGTAAAGGTTAGACAAATGTCCACTCAAACCAAAGCCTCTGAGGCTACGGAAGTCAAGATAGCAAATTTGGGGATAA
>Homo_sapiens_nonrepetitive:254957080-254961181
TGTTAGGGTTAGGGGCATTTTGCCCTTTGTAGTATATATGTTCTTGTTTGTCTGATGCTCCCCAAAATAAACATGTTAGCTGATTTCAAGGACTACTTTTCAATCTTGTAGATGAAGATTTTAGAATTGGAGTCTGTGTGCTTGGTTTCAGATGGAATGTAAAACATTTGCATGTAACTAATGTAGTGCATGCAATGTACTTCTCCACATACATGTAATGAAGTAACTAATGAAGCACTAAGAATTGGGAATCACAATACTAGCTTATCTTAAGCATCCTAGTGATTAAAAAGCATTCTTTATGAATTTTGTTAATGGTGCAGGTCTTGAATGGAACTCTCAAATGATCTCACGGTTTTGGAGTATTTCAAGAATATTGACAAAGTAGATTGAGCTTTTCGTGTGAGTGTGCCTGTTGGTAAAATGTGTAACACTTTGAAATAGAGCAGAAAAAGGGAACCATAGAAGTAGAAAGTCATATTTCTATACCCCAATCAGGAGTAATTTATAGTCTTTTTGTGAAACCTCAAAAAAGCCAGGCAGGTTTTTATGACCTGCATTATATGCACATATATCCCGGTTATGTATGGCAATCACTTGTTGTCTAAAAGTGGCTTTGTTTGAATGCTGTACAAAGGTAAATGACTCAAACGACTGTGTTGGATAGATATGTACCTTCTCTCTTCATATATCCAAAGACAGTGGTTGCAGGCGTTATTATCTGACTCTAAATACTTTGTTTTATCTTAGTATGCCTGAAAAACTTCTTTTAAAGCCACATAACTCATCAGAATGGTTTTCAAGTCTGTCCACATTTTGTGGGACATGGAATAGGATCTTACTTTCATGGACATCCAGAAATTTGGCATCATGGTAAGAAAGTTCATTTGGAGGCTGTTTCTTGATCAGAGATCAAGATGTGGCAGCTTTGACCCTGAAGCTCTTCCTCTGACTTTGAATCTGCATTATCATGCTTAATTTTAACCGGGACATTACTGTGTTACTGGATTAGAGCCCAGCTGTTTCAATCCCAAAATAAGGTTTATTTTGCTCTCTGTCTTCTCCTGAAGGGTGCATGGCTGGAAGGCACAAGGGATATTTGTGTAGAAAAAGTTACTGAAAACAAAACGCCACTGCATCAGTGTCCCAGCAGCATGCACATATCTTTTCTAGCTGCTGACTGTTGTGGTTAAACTTCATTACATCCTACACAGCGTTGACAGCTGATGTATTTAGCAGCATGTACTCCTTCGTGATTTCTAGATTATGCCCACCCTTGTCTTCCTTCCCCAGAATCTCTTGTTTTTCACTGCCTGGGTGTGCACCCTATAGTGAGAAGACAGGGGTGGGCCCAGAGGGGTGGGAGGATTTGGATTGAGGTAGGAGGCAGCTCAGTGGAGCACCCTCAAGGCAGGTCCACACCTGGACGGGGATCAAAGGAAAGTTGGTCCTGGGGCCTTGACCTGTGCCCCTATGGACTTGATTGGTCCATAGAAGGACTACTCTTTCGGACCCATGCCCTCGAGGATCGCTGGACACCCAGCAGGTCCAAACCCTCTTTGGACCAAAGAGCCCCCACCTAGGCAGCTCAAGAGGTTCAGGTGAGAGTGCAGAAACGGCTTGTCAGCCTTGTGCCCTACCTGGTGCCAATGTCTGGAGTGAAGCTATTTGAAGTCAGGCCCCTGCTCCCCACAACCTGCACCAAAGGAGGCTTCCCTCCTTTGCATCCTTCCCCAGGACTTCTTTGAGTGAGGGGTGTGGGCAAGGCCCAGGACCCAGTAGTAGGCTGGGAGACCTGGGGGCGAGGAAGCCTGACGTGTCTGAAACAACCAGGCTGCCCCTGCCAGGCCTTGGAAAACTCTTCTGGGGGAGTCTTGACCCAGAGCACAGATAATGCAAAGACTCAGGCCCAGTAGCCCCGTGTTTAACTCCTGGTCACTATCCAGGACTCCAGAAATCTCCACCCTTCCTTACCAAGTTTTTTAAAGGGGCCTGACCCCATTTCCTATTCTCACCAAACGACAGTGATCTACCCATGGAGGAGGGCATGGCATTCACTATAGGTAAATTGAGCTCCTCTTCCGAGTGAGTGCGTAGCTCCTGGTGGAAGCTTTTGCCACTGGCCTAGGCCCGGCAGTCCGGTGAAGGACCAATAAAGCCAATCAGTGTAATGAAATAATTCGGATGCACTGGAAATCTGATTAAATAATATCCTCAAGCCCCATCTTCCTAAATCAGATACTTACCGACACATTTAGGAGAAGGCAGCCATCCAACCTCTAATTCTGTTACCAGCATAATGCCCAGTAACTAGACACGATTATGTCCCTTGCTCCCTGTCAGCAAGTGGCATGTGCTCTCTGGTGGCCCGTTCCTGGCTGATCCTGTGATTGGTATCACCACCAAATTCCAGTCACCTAGGGCCGTAAAGACATCCTGTTTCTGACTGTGGGACTTAATGGAGAAGCAATTAGAGTGAAATAAGAAAATTGTTATTTGCTGATGAATGAACATCTCTAAGAGGGACTGGTGTTTGGGTGGTTATTATCCACGGGGTCCTAATTAAAGCTTGATTAAAATGCCCTTCTTTCTCTAAAAAATTACGAACTAGGCAACTTCATACATTTTGAATGGCGCAGTGTTTCCTCTTCCAACTGTTTAGTTTGTAGTATACTATGTAAGCAACATCAATTATCAACCCTTGCAAGATGACAACATGAGCCTGTGGGGGAAGCAATCAGCCGGAAACAATGTTTAACAAGAATCTGATGAGGTCACTGCAGAGCCAATCATCACGGAGGGATCCCCTGAATTTAAAGTCCTGGAGGATGCATGGACTGTGGTCTCCCTAGACAATCAAAGGTGTTTGCTTTCTGCTCTGTTGCTTTTAAATTGTATGGGAAAGGAAGATTGGTCCGACGGCGCGCTTGTGGCCCGGCCGGAGCTTGCGTGCGCGTTCTGACGGCTGGGTGCTGTGTTACAGGTCGGCGCAGTTCGAGCACACGGTTCTGATCACGTCGAGGGGCGCGCAGATCCTGACCAAACTACCCCATGAGGCCTGAGGAGCCGCCCGAAGGTCGCGGTGACCTGAATTTGGCTGGAGAACTTTTAGAAGAAACAGGGAAATGACCGGTGGTGCGGTAACCTGCGTGGCTCCTGATAGCGTTTGGAAGAACGCGGGGGAGACTGAAGAGCAACTGGGAACTCGGATCTGAAGCCCTGCTGGGGTCGCGCGGCTTTGGAAAAACAAATCCTGGCCCTGGACTCGGTTTCCCAGCGCGGTCAACGCATCTGGAGGGGACTGGAGGAAACCCCCTTGTTGGAAGAGATTCCAAGAGAAGCACGGTTTTCTCTTTCCCTTGCCCTGACTGTTGGAGTAAAAAACCTCTTAAATCCATTGTATCAGAGGTCCTTACCTCTCTGACAGTTACAGTGATCTTTGTATCTGAACTTTGCACGTCTGCCGAAAAATCCGAACCTGTTGACTGGGATTTTTAAGAATCCGTTTCTCCCTTTTGTGTATTCCATATTGGCCGGCCCCAAGGATGCTCGCAGAAGCGTATCTTTCCCCTCCATCGCGGCTTTGCGATGAAAGATTAGCCCGCGAACAGAGGCATTGATTACAAACATGTCCTTGGCAGTGGACTCTGGGCCTGGCCATTCTTCAGGTTTCTGTCAATCCAGAAACGCGACTTTCCTGGACCCCTGCGGCTCTTCCTCCCCCGCCCACATCCAGCCCTCCAAGGCCAGTCCAGAGGTGAAGTTTGGACCGTTTGCTGCACTAGGAATTCGAGCTTGGGCCCCACTCGCCCAGGTGTGAACAGTGGCTGATTAGTGGGCGGTCTAGTCTCTAAAATGACCCCTCCCCAGACTGGCCCTTCTCGCATCGGGACCCGCGCTTGCACGCTGCAGGAGCCGCAAACGTCAGCTGTTCTGGAAACCGAGAGGGTCCCAGAGAGAGGAGATACGGGCGCATTTGAGAGCAAGGGCCTACTTGGCCGGGACTGAAGCTTGCGAGTTGAGCTCCAGTTCGGCCGGCAGTTCCATCCCGCTTCAGGAACAGGAATCCAAGGGCCCACGCTCTGTCTGCCAAGGGCCATT
>Homo_sapiens_nonrepetitive:579782628-579788648
GAGAACAGAATCTGATGCAAGGAACTGAAGAAAAGCAAGCTGCAAAACTGACATCTCTTGCACTGCCTCCACTCACTATCTGACTATGTAGACAGAAACATCTAGTTAACATCCCTAATGAAAGGTACTTGAAGTTTAAGCCACTCTAAATACTAATAAGATACATAGTGTTTGCACATAGAAGGATAGAAAAGCAGGCAATGAGAAAAACTTCTTTGCTGCATATAACTGTCAGTAAATGTGGAAGCTTAGTGGTTCGGAATCTAATAGTTGAGACCAGTTTTCAAAACCACTCCCAATTTCAGGGCGCAGAATGTCTTAGTAACACCCACAAGTTTCATCTAACGAATATGACTAAAGCCAGAAAGCAGCCCTGAGGTTTTTCCGCAGAGAGTCAGCCCTGCCTGGGTCATACATGCCCCTATGCAAAGTGGGCCCAGCAGCTGTCCCCTCCTGGTGCTCGCCCTGCGGGGGAGCAGAGCCAGGGTGGAAACCTGCTATGGGCAGAATGAGGCTGCGCTGGGCTGGAATGAGCCACTCCCTTAGAGAATCTAAATGAGGATAAAGAATTTCTGAACCAGCTAGGAGCCAAAACCCATCCAAGAATAGAAGTGGAAGGGACTCAAGCTTTTTAAGTTTCTTCCACAGCAATCCAGATTCCAACATTGTTTCTAAGGAGGCTTTTGTTTCCCTGGAGAACTCTAGTTTCAAAGTGGACTTTCTTGCACAAAGAGAGCTTCAATAAAATTGGTTGTGTGAGTGAGTGTTAAGTGTGAATTCAAAGAAGAATATTAGGCTGGGTCTCAGGCATACGTTACTACTACACTATGTATCGTATTAGTAATCAGAGTGGCTTAAACTTCAAGTACCTTTCATTCGGGATGTTAATTCTTAAAGATGTTTCTGTCTACATCTCAGAAGCCAGAGGTGCCTCTTGAGAACACTGAGGTACCCTGACAAGGACCACATCCAGACAGGAAGAGCACACAGCACAGTGGCTGTGAGCGTGGGTTTTCCATGAGATAGACCTCAGTTAGAATCTCAGCCTCAACACTTACTAGCCATGCAGTCAGGGGAAATCTTGCTGTATGATCCTGTAGAGAGACTAAGAATCTCTAACTTACTTGGGGATTCAATGCAATAATATGTTAATATTTAGCATTTTACCTGGCATATCATAAGTACTTGATATATTGTAGTCATTATAAAGGTCAAATTTCTCTCCAGGACTGGGTTATAAGTTCATAGAACTAATACTCTCCTATGACTTGATAAAATGTCTGTAGAAAAAGACAATTTCAGCAGGGTTGCATCAGATAAATTGAACCCATCCCCTGCCACATTTGTCCCTCGGCCTTTATATCCTCAGCATGACATTGAACTGATAGGACCAGAAGGTACTGGGAGAAATGTAAAGATGGGATGTGACTGAATTTGGGGTGGGTGATTTGCTTCGCAGGAATTCTTTGGTTTTTGGAGAAGAGGGCCAAACTGTGATTTTGTCATGAAGCTGTCATGAAACTGGCATTTTATGATCATTTTTAAACTTTCCTGGCAGTCTTCAACTTTTACAAAGTCTTCCTGGAAACAGGGTCAGAAAACGAAAAGGGTGAAGCCAAATCCCTTTCCCCTGACATTTGCTGTGCTACAAAACAGACCGGGGTCCCTCTCAAAGCTGGCTGCCCTTCACTTCCCAGTTCCCCTGATTCCTGTGTGCCATTCAGACACCCCACTGCAGTGCTTTCAGCCCACAGGATAGAAAGGAAAAGCTCATGGCTATTGCTATAAAGCACAGTTATAAGATCAATGGAACGGTTTTGAATGCATTTGCTTTCTAATGGGAATTTTTACAATCAAATTTCCCTAGAGAGATGTCTTAAAGAAATCAAAAAGCTTTTCTAAATTCTGCAAACGAAGCAAAATTGTTGTTAGTTAAATGCATAATGTTTATTATCACCAGCATATTAGTTTCAGAGCAAATTTACACCACAGTGGAGTTGTATTTTCATGTACTATGAGTATATTTTGTCAATCGTTAGGGTCCCTGCTAAAATCAAAGTAACAATATAGTAGGCCCATTTTAAAGAAGCTAGAAATTTAGAAACTTGTGCATTAAGTATCTGGCCAAATATCCCTGTCCAAGGAATTCAATATGGGAATAAACACTGTCACTGAGTGTTACAACTTAGTTTCTAAAAGTACCTGGTGGCCAGAAGCCTGCTAGCCTCAGAGATATTTCCACAAGTTTAGCAGGGTCCAAACTAACTGAGTTACATCAGCTATTTATTGAAAGAGTCCCACCAAAATCTGATAAAAGGCCCATAAAGGAATCAGAATGTTTGCTTATTTGTCTGTTTAAAGTAGTGTCAGAGTAATAGATCAATACAAAATAGGGGCCGCCTATATTGTTCAAAGGCTTGATCAAAGTACACCCCTAACATGATAACACATAAGAGAATCTGGAATTCTGAAACTATAAGAAATGGGGAGAGATAGGAAGTAAGCACAAAATAAGGAGAAACCATCAATAATCAGCTTTAGTTTAGCTGATCATTGAATGACAATATTTACTATAGTGTTTCCTGCCTTTGCTAGTTTAACCACATGTTCTGTTTTCCAATTCAAGATCAGGGCATTTTTACATTCACTTTAGGGAAATCATATGTCAAGAAACATTTACTTCTATATCCCAAAACATTCAGATTTCATGGTAAAAATTAACGTATATGACGTACATTTAGACAACAGCTACTGGTTGCCCCCTCCAAAAAAAGTCAAGGTGCCACAAAGACTGAGCTCTTGATGTGAGGAAAACAGTCATTATAAGCAGTCCTGTGGTCCCTGAGAAAAAGGATTCCTTCACTCTCTGAAGAGGGATTTATTTATACAGCATGAACAACTATCTGCTGAATTTTAATTCTGTCCTTTCTCAGAAATAAGTTTGGCCCAGGAAATAACAGTTTTCAGGGGCCTGAAATCAGAAGTCTGCAGACTGCTGGCAGGAATGTTCAATATTCATATTCATTCTACAATCGACCTCATGTACCAGAAGGCTTTTCCTCAACTTGAAATCTCAGTGGTCCCTCAAACAAGTCTCAGCATGTGTTTGCCTCACACGTGACACTAACTCTTACTTTTGGACTGAAACAAAAGCCAAAGGTGAATCCTGGTGACTGTCAACACTCCAGGAATGACCCAGCATTGATTATGGGCTTCTTGGAGAAATTCAGACGGGTGGAGCCAGAATTTAGGGTGGTGGGGCTTTTCCATTATTGTTGTAACACATGCTTCATTCACAGGGTATGTGACAATCCAGAAGGACACCACTCTCCAGGATGACCTGTGTCTGAGCATAGAGTTTCAGAGACCAGGCCATTCACTTGGCACAGTTACCAAGAATGGTCTTTTGGAGTTTTTCAGAATGGTTGGAGTTTCTCAGAGATACGTCCTCATTGTTTGATTTTCTTACATAATATGTACTCCCTTGGTAATCACATCTCCTCTGGCCCCTCCACTGAGCACCAACGCTATATAGCCAACTCTTGTGGACATCCCCACTGCTGGTCCTACAGCCCATCACATTCAGCAATGCTCGCATCATCCCCCCTTTTCCCAAACCACTCCCCTTCCTGTCTGCTGCCTCAGCAAATAGCACTTCCATCCAGCAAAGCTCCTCAGCCAGACACCTGACTTTCTCTCCCTCACAACCACCCATGACCAAGCCTGTCAATTTCACCTCCTATTAATAATTTCCCCTGAACCAGTCCACTCCCCTCCATCTCTATCACCACCATCCTGGGGGAGGAGACCACTACCATCTCAAACCTATGTTACACACAGTCTTCCTAACTGAAATGCTGAGCATCTTCTAAAGCACTAGAACTTTCAAAGGCTCAATCCTACCTTTCTCACCCTCCTGCTCAAAACCTACTCCCACTGCCATTGTTCTAAACAAAACTCTTTTATGTGGCATGAAAGGCATTTCTTGATCTATCTCTTTTATCTCGAAAATCTCATCCCTTGCACTCCATAATCTAGTCATGCTACAACCTGGTCACTGTATTTTGATTACAATTATGATCATAGTGCACCACACCTGGTCCTCTGTTTACTTCTCTTTTTCCCCTACTAGGTTATAAACTCCTCCAAGGCAAGGATTTAGTCCTGCTCACAGTTGTAACATAACACCTAGCTCAGTGCCTGCACATAGCAGATGTTCAATCTTTTGGTGGTTCCAATTGAAAAAATGCGTGAGACCTGCCTGCATCCTTATAATAAAAGTTGTATTTCCTTCATGAGGAATTAAATATATCAATGTGTCATAGTGTTCGAAAAGGAGAACTTTGCCCTTCAGGTAATACAACACCTAAAAAAGTTTTATGTCATTTGTATTAGAAAATGTCACATTCCTAGGCTGCTTAGATACTCAGGATTCATTAGCTATTTCTCATTGCAAGTGCCAGAAAAGTGCCAGAAATCCAACTCAATTAACTTAGACACTCCACCCTCACAAAAACGATAATCGGTTCATGTAATCCAATACACAGAAAGGACAGTCATGCATTTAGGTCTCAGAAAGGACTCAAAACCAAGATTCAAAAGCTATCAGACTCACTGTGTCTCACTAGTTCTCTCCACTCCACTAAAAACGAGCTCAAGGAGTTGGCAGGGCACACCCACTCAGAGGACTGTCGGGGAGAATCCTTTCTGGCCTCTCCCAGCTTCCCATGTTTGCGGGCAATCCTTGACAGCCAGTGGCTTTTAGATGCGTCACTCCAGTCACATCACCATCTCCTCCCTGTATCTCTTCGCATGTTGATTAGGGCCTACTCTAATGACCTCATTGTAACTTGATTACATGTATATTTTGCAGGAGACATAATTCAACTACAACAACGAATAACAACAGTTTCCAATATTTGCATCTAAAGTCTCCCCTACCAGAGGAAAAGTCTAGAAGTCCTTGACCTGGTTTGTGTGCAACAGAGATGGGGGCAGCAGAGATCTATAAGAACACGATTGTTTCTGTAGTAGTCATATAGATGGGGAAAGTGGTACTATGGAACAGCTATGCTCACATCTGCTTCCCTTCTAGAGACAAGGAGATGGGTTAATGTTAGAGTCAGCAGAGTGACAGGTAAACATTCACAAGGAGAGGAGTGTTAGGAAAAAGATCAGGAAAGGAGTGTGTGCCATGACATATCAAATGTCTTCTTTAATATTGTAAGTGGGAAACAAAGCAAAGCGTTTGTTCAGTTTACTGCTGCTACAAATGAGTATGGTCAACCCAATTTTCTCCCTACGTACAGCATTCCATTACATATATTTTGCTCGGAGGTGAAAGCATATAATAACAAATCAGTAAAAACTGTGGCGACATTTTGGCACCAGAAATAAAGTTCTTTTTTAACATTATGAACTATGGCTAAACCAGGACAAAGGTGACTCAAAATTTCCTTAACCAGTAAAGGTTTGCATGATGACTATTTAGACATACATTGAAGCCAAGTGAATTGTTCCTCCAAAATAAAACTGGGCAGGTCTATTTTGGATACCATTTAAACTCCACCATTAGAGAAACTTACCGTTAACATTTCAATATCTTAGTTGTTTTCTCTATTTGTTAGATTTATATTAATATTAAACAGTCTTATGATGTTTAATCACAGCATAATATTCTACGGTATGCCATAATTCATATAAACACTATTTTATTGTTGGACATGTTTATTGTAAGCATAGCTAATCACCCCTAAAAGAGATGCAAAGCTTTCGGCCATCACTAAGCAAATTTCAATTTATTCTATACAATCTGCATCATCATACATACAATTAACAAACATATCTAATTCCTAATTACAAATTGTCTCATATGCCAGAACTGTGGGAGACCACAGTAAGTAGCTAGTCAGACATGGGTGGGCAGGAGAGGGTTCCCCCATCCCCAACCCAGGAGTCTTGGGCGGGCGAGGCCAGCCGGTGCTAGGGAAAGGCAGGCAACTTCTGGATAAGCTTTCAGG
>Homo_sapiens_nonrepetitive:367030534-367031004
CACCAACAAGTTCTGAGATTGCATCAGTAATAAGAAACTTACCAGCATATAGAAGAGCTGGCAAACAAATACTACCGAAGTGAATCCATCAGCACATCTAAAAGCTAATCCACCAAATTCAAGTGCTCAAACCATTCCTCTTGAGAATTGGAGCAAGACAAGAATAACCACTGTCACTATTCCTAGTCAACCTAGTGCTGGAAAACCTCACCAGAGGCATCTAAGAATTCTGACAAGATCTTAAAGGTTTATAAAGAGGTCCCCAGCCACATGCAATTGTGAGTCTAACCAGGGAGGCAAAATTTGTATCAAACTATCAACAATTCAAAGTATGGTACTAATTGGCCAACCATATACAGAAGATTACCATGCGGGACATAGGAAGCAAATGGTAACTACTAAATCAACGACAGATTAAATTAAAAGAAACAGTAAACTTGAGGGAGGAGGGTAGGATTGACAAGAGTGGT
>Homo_sapiens_nonrepetitive:1100648820-1100649125
TATGAAGGAAGTGGAGTGACATTTAAAGTCTCTAAGTGGTTAAAAATTGCTTCAATAAATTTTATCTATAGGATAGCTATAACTTAATTTTAACTCTTAACTTTATTGCCATTACATGAGAAGGCCTGAGGTATTTATACCTGTGGGGGCTCAATGTTTAGCAGCCACAGGAAAAGCTGAGCTGAGTTAGGTTTTATCATAGGTATTGATAATATGTGAATTATCTGAACCTGGGTATATGTAAGGAACCACCATCAAAGTTTCTATATTAACTTTTAATCTCTCAATGCCAGATTAGTTGAAAT
>Homo_sapiens_nonrepetitive:1282471967-1282478505
AGCCTCAGAGAACTGTAGGGGGAATGAGTTCAGAGCTATCTCAGCAAAACAACTGAGACCTACTGAATCGATCTACTTGCTAAATACTGTACTGGGTTAAATACCGCAGGCATTTAATCTTCACGATAACCTTGTGATTCATATCCAGTCAGAGAAGATAAGTCACTTGCTCTTGAAATCTCATTCAGGTGTTCAGGGTTTACGGGATTGCTTCTTTGAGGCTCGTGATGGTTTCCGATAGCACTGAGGTTCATATGTTACAGATTTTTCAAGCAGTGTTGGCCGTGGTATAGGCAATGGCTAGCTTATCATGGGTGTCTTGGACAAAAGAAATTGTCATATCATTTCATCCCCCAGTAACAGAAACCACTCCATGACTATGAGCTCACTGCTGTTTAATATATAGCAAAATCCACTCTTTTTAGTGTACAGTTCGTTGTATAAATAACCACCAGTCAAGATATAAAATAGTTTCCTCACCCCCTTCCCTAAATTTCCATTGTTCGCCTTTCAGTCAGACATTCCTCCCATCCCAAACCCCTATCAATCACAGATCTATTCTCCATGTCAGATGAATGGAGTTATACAGGATGCAGCTTAGATGAATGCATTTGAAATTGATCAGTGCGGGTGCCTTTGGTGTGTACTCTTTTGTGTGGATGTAACACAACCTGCCTAGCCACTCCCTCATTAGGGCACAGAAGGATTGTTCCTGGGTTTTGATGATTATGAATATGGCTCCTATAAACATTAGCATACAGGATTTTGTGCAAATGTGTGTTCTTCTGGATCCCTCATGCTCTGTTCATTATTTGTTTTCCTTCTGTTAGTCTATCTTCAAGTTTTTCCCCTTATCTCCGTTCTGCAATTGAGCTCGAATTGTCCATTGTTTGCATCGTTTCTATTTCCCTCATTGCTCACTTTTACCTCACATCTTGGATGATTCCAACATCTGGCTGAGAATTTTTCAGATCTTCCTGGTTCTTTGGATGTTGAATAATTTTGAATTGTTTCCTGAGCATTTGAATGTTGTGTTGGGAGACTTTAAAATCCTCTGAAGAGTATTGATTTCTTTGTCTTAGTAGACCTTCGGCCTGTTTCAGTGCAGACCACAGTTCTATCTCACCTGCTGTGGGTGTTGGTGCAAACGTCAGTACAGTCTGCAAAGACTTCTGTGATATTAGGGTTGCCACAGGCTCCCCTCAGTGTGGGTTTGGGATCTGGGTGGTAGTTAGTGCCGTATTTGGTTTTTCAAACTCCTGCTATGCATCTGGGTGTCTGGTCCATGCACCTGAAGCTTGGTGGAGCCTGGGACATCTTTTGGATACACAGAGTTTGGAGATACTCCTCTGCAGCTCTCTGCTATCTGGGGATTTTCTATATGCTTGAGCTCCCAGAGGACCATTTTCCCAGATCTTACTGCCAAAAAGTTAGGTTCCTTTCAGAGATTTTCCCCTTGGCCCAGTTTTGGTTGTCTCAGGCTGTCCTCAGGTCAACTAAGCTCCTTTGAACTACGGAGAGACATGGCTTTTCTCAGATTCAGATGACTGCTCCTGCACAGCTCCTGGAGTGGTACAACTCCGAGCACAACCCTCTCAGGGTGGGACCTGAAAAGGAGAGGAAGCAAGACAAAAACCTCAACTGCCACCACCTCAAGCCCACACCTTGATGCAGGAATGCCAAGAAGGTTTGCATAGGTGCTAATTTTTTGCAATGAATCTTAGAATTTGAGTACAAAGGATCTTGTCAAGGATCTTGTACTCCTGCTGGATTTTAAAAGCAGGGAGATAGAGTATTTTCTAAGTGTGAACACAAATTAAAATGGCACAATGAAGATATATGAACAGCACCTGCGAAGTGCACTGGTTGGGACTTTAACTTGAAGAATTTGTGAGATATTATTTTCCTGCAATTCAAATGCCCCGTGTCCCATCTCCATTGTCCATTGACGGACTCAGATGAGAATGAAAGTCATGCAGATGGAAATCTTGAACCTGCTGCTGTTCAACAGGGCTGTTGGGAGAAGCCCCTGGAGCCCCAGGTGTGTGTAGCATCGAGCGGGCTTCACTGAAATGGAGTCCTGAGGGACAAGGGGACGCTGAGAGCCACTCTTTCAACCAGGAAGAAAAGCCACAGTGCCAGAAGAGTACTTTTCAGATCCAAGACTCTCTGTGAATAGTCAAATGGAGAGTTGACTCACAAATGATGTGTTGAAATGTATTTGGATGCTTCACAGTGCAGAATTATAAGCCTCAATTAACCAGATAGTTTCCTCAGTGTTTACAAAGCTCAATCTGTGTTCATATGGCAGTCATCATCTTAAACAATATTAAGCAATATTTATTAATTGCCTTCTCTGTAGAGGTTTGGAACCAAAACTTGTTGCACAAGATGTGGTTAAGTGAGAGAAACACACACAGTTGTGTAGTAAACACCAAATTAATAGTATGCAGGTCAAGGGTAAGTTCAGAAGATTTTTAGAGTATGTTAAATTGCAGGAGTTTTATGTTTAGGTAAGGTAAGGTTAAAATAATTGGTGTCTTCTAAAAAGCCTGGGGGGTGGACAGCCAGAGGAAATAGGCTTTAATGAACTGGTGCACTGGGGAAATTTGGATTTGCAGTGGGTGAGCCTTCAAATGCAGGGGCCCTCACTATGTTTGCTTTGAGAGCAGCACAGAGGCTGTGTGGCATGGGCTCTCTGGGAGTTCCTCACTATTTCTGGGGTGGTGGCTCTTTTATAGAAATTGATGTGAACTACCATTTCTGGTTTGGAGGGTTCATCAGTAGGCTGTGAGTTGAGAAGGCAGGTGCTCTATTGATTTCACACATTGTATCTTCTTAAACAATATTCAGTGCATGAAGTGATGAATTCAGTAAGCAAATAGGCATCAAATGCCTCCTATGTGTCGGGGACAGCTCTTGGTGCTGGGGACATAACACTGAGCCAAACATAGAAGCATTCTTGTTGTCATGAAGCCTGGGGGAAGACAGACAATCAACACAATGAATGAGTCAAAGCTATGATATATGAGGTGGTGGTGAACACCGGGAGGAATGTCAAGCAGGGAAGGTGGGTAGAAAGTTTGCACGGAAACTGTAATTTTAGGTGGCATAGCCAGAGAAAGTCCCACTGAGAAGTTGGCATTCAAGGATAGATTGCACCTCTCCATGGGTCATCCATCCACCACAACAGCTGGGTCAGTTTTATATTTGGAGGTTTGGTGAGATCAATATTTGTCAGAGAGATGGGCTGAATGTCAATTTAGAGGGGAAGGAAGCTTTATAACCCTACTGGTCTGACTATCACAATAAATAATCCGAAATTAAAATTTTGGGTTGTATGTAATTTCTAATCCAGGTTGTTCATGTCCCCTCTTCAAAGTCTCTTCTATACGCAGGGCTTGTTTCCTAATATAAGACAGTGTCCTAACATGTAAACCAGGAATACTTTCCTACTTCAAGTAGGAAAAAAACCTAAATAGAGTGACTTAAATAAATAGGAGCTTTTCCCACAAAACAAGCAACCCAGAGGTAACTTGCTGCTGGCATTTGTTCAGCAGTTTAGCAGTGTCAGAGACCTTTTCCTCATGGTTACAAGATGGCTGTTGCATACTCAGCCATCATGTCCACATTCCATCAGATGGGCTAAAATTGAGTGAGGGGAAGAGCAAAGGACTGAATCAACAAAGCAAAACCTTCCTCAGGGATACAGAGAAGACACGGCTTATGTCTCATCAGCCAGAACTTTTTAACAGGGCCAATCCCAGCTGGAATGTGGCTTTGGAGGAAGGAGGTTACAGGCAGCCTCTCTGAGATGGCCTCCATTATCCTACATCCTGGTATTTATGCCTACATCTTTCCTTTTCATGTGCACTTGACCTAGTGACTCACTTCTGTGCATGCACTATGGCAAGTGATGACATGTCACTTTAGACATTAGGTTTCAAAGAGACTGTGTCATATCTTCTGTCTTGGGCATGCCCTCTCCTGCTCCCCCTTGATTGCTTGGCTTGGGGTGACCAGCTGCCACACTGTGTGGCAGTCCTAAGAAGAGGCCCATGTAAGTGAGCTTAGGAATAGATCTTCTGAAGTCTGTTCACAACCGTGTGTGTGAGCCTGGGAGAGGATCCTTCAGCCACAGTTGAGATTTCAGACGAGTGTATCCCTGGCCAACAGCTTGAGTGCAACCTCATGACAGAACTTGAGCTGGACACACCCAAGTAAACTGCATCCAATTCCTGGTCCAATTTTGGGCTAGATACATTGGGTCAATGAATTAACCATGTCTTTTACATCTATATGTGATGATGAGAAACTTATTAAAGGTTTCTCGCAAGTTTAAGTAAATTAAGTGTTCTAATTCTCCATGCTCTCAAAGTTATTTATCTCTTCAAGGAATACTAGATTAATGAGCATCATATGTTGTTACCTAATAGGGACACTCGTGTAAATGTTTCATGGGTGTATTCTCTATGTCTAATACCAACCAACTCTCCATGTCCCTCTGAGTTATCAGGAATATTTCTCATGGGCAGAAATTACCCTGGCCATATCTCAGTCTTGTGATCTTTGTAACAAGCTAATCATCTAACATCCTACTAACATTTGTTTTGGCCTCAGAATTTTGTGTATCTCAACGTTTTTCAAAGTTCTCTGTGATGTGGGCCAATCTTAAATATCCACTTAGAGCAGTATGCTCTCTCATTGTTGCCTAATTAGGCCTTTGACTATTTTATATCACCATGTAAATTTTCCTTGCATACCACTCCTTCTCCCCAACAAATCTCATCCACATCTTTCAAACTCACCTCCAAGGCTCCAGTGATCGTATCAGTCCATGCTGGTCTGTTCTCTAACACCCATTTGGCCCTCCGCCACCTGATTGCCTAGAGTAGGCATACTGCCTTTCTACTTCATAATAGGGAGTGAGGGTGAGAAGTATTAGTTTATACCTTATAAAATACAACAAGCTATGACATAGGCATTACTATCTCCACTTTGCAGATAAAGACAGTGAGGCATAGAAAAGCTCAAAGTCCTTAATATCACAGTGATTGAGCAAGGATTGGACCTCAGGTGGTCTGAATCCCAAGCACTTTCTCTTCCCTTGAAACCACACATTCGTTTTTAGATTTGAGAATTATGTTAATATATTCCTCAAAGTAAACCAAAATCGGAAATTAGCAAATCCTTTGCACTTAGGATCAAAAGTAGTTGCATTGATTCTCCTGTTGAACATCTACCTTTGTTATCTTAAAAACCTGAATTATTGGCTTCAGAGTCCCTTGTAAGGTATTCCTTGAAACTTTCTCTGACATACCTAATTTCTAGTTTGAATTTGGCATTTTGGACCTTGTGGGTTTTATTGTTTATACTTGGTCTGACTTTTTCTTAATTGAAATCTTTTTGCTTAATTGAAATTAACATTTCTTTGGTATGTTTTGGAAAACCTAGCTCAGAAAAGTATATGCAAAAACTGTACAAGGATCAGGTCCGAGCTGTGTCAATCTGAAGTTGGTTGACAACTTTTGCTGAGCTTTCTTACTGCACAGCGATGACCAGTTTTGTTCAGATATGTGTCCTTGTGTTGACGCATATTTCTAATCCAGTCATATAAATGCTCCTAAATGTGCCCCATTCAGTGAGATGGGAGAAAGTTCAAAGAATACCATATTTTCAGGAAGGTCAGTTAGTATTATAGGAGTTGATAGAAGAGAAGGAATATAGGGAAAATTTCAACTCTCCATAATTGGAGTAATATTGATTAACCAAAACACCCAATAGCATTAGTGTCCTGAATTTTCACCCTAGGATGCTTTGCAAACGGAGGCTTAGAAAAGTAAAAGGGAGAGAAGGATCTGGCAAAGTTCTAATCTCCCCAAGTGGACACTGTGAAGCATAAAGCACTGTGCATTAGGAAAATGTAGTTACAGAAGGAATGGAGTTTGAGGTTGTGAAAATTGGTGATTCCTGAAGTCTTACTGTAATGTACTTTATCAAGATGAAGTCCAGGGCCCTGGTGAAGTGGGAGAGGCTGGGCAGCCTGGGTCCAATTCAGCTGCAACCTGAGTAGTCACTGCATGGATAATCATAGTACTTATTAATCAGACTTCCAGGATCAAATCAGTCAATAAATGTAAGGCTTTAAAAGGAGTTCGTGGCACATAGTGAATATCTATCGACCATAATATCATTTAATCCTTCCTCAAACATTGTTATGTAGGTATTTTACACAGAATTTATAGAAGAAGAACTCAAAATGCAGAAACACAAAATAACTTCTCCAGGGCCATACACAAGCTATTAATTGATAGTTTGGAGATTTGAGCAGAGATTTATCTGATGCCAAAGCTAAAAACAGTGATTTGACACTTACAAATACAATGTGATGGATTAAGGAGTGAGTTTTCCTAAATATCTCAAAAGAAATGATTAAGTCAAGGATTCACCCAAAGACTGCTGAAATGGAAACTGAAATTATTATGTCATAAAATTCAGGTGTGCGAGTCAGTGGCAGAGAAGTTCTCTGAGTGTGTGT
>Homo_sapiens_nonrepetitive:710650703-710651272
ATATGATATAAGAGTACATTAGTTGATGGGAGAGAATAGAATTAGTGAGAGATGAGATTTCTTATGTGCTGCAGTATTATGCGCTGTTTGTAGGAAGTTATGTAGTTACCCAAGTGATACAACAGTGAGAAGTAAGAGATTCATGGCTTTATGTTAAGCCAACATATGTCCGTTGCAGAGCTGATGCTAATAATTTAGAATTCAGTTTTTTTTAGCAGTTCACATTCACTCATAACAACTCAGTATCATTTGCTAAATAAAGAGGCTTTGGTAAGTATAAGCTCTCTAGTGTATTAGATAAGCTCTCTAATGTATTGTAGTTTGTTTGAACTTCATACGGCTGCAGAAATGAATCAACATTCAACCCAGACTTTTGTGAATAGAGTATGAGAAATGATGTTATTGAATCTTTACATCCCTGGAAGCTTGTCTAATAAATTGAGTAGTTGTCACACTGAGTTTTGTACAATTTATGTTCTACTGTACTCCACAAGCTCATTAGAGATAACCAGTGCTACAGTGTTTATCTTCTTTTGGGGTTAAACTGTTTTTACAGAGTCAAGGTTATT
>Homo_sapiens_nonrepetitive:1578437541-1578438005
ATCATTTGGCCCCATCTACCCACTAAGAAAATCCAAATAATTCTAAAGCCAGTCAGAAAAGACCACAATGTTCAGAAGAAGCAAATACTATATAAAGAGACAGACAGTAGGTTAGTAATTGTTTTGGTCTGGAGGGATGAGAGGATGGGGAATGATAGGTATATAGTATGAAGTTTCTATTTGAGGTGACATTCTAAATTGATTGTGTACTTTAGAAAGGTGAATTGTATGGTCTGAATTATTAGTCAATAAAGTTGCTAAAAAAAGGAAGATGAGTGAGTGTGGAGAGTTGCTCAGTTGATGGCCTTGTTAGAAGTATTGTCAGGACATTCACAGAAATAGGAAGGTAAGGCAGGACCAGAAAGTGTGTAAATGTGGTTTATAGGGCCTGTAGATCAAAACTGCCCCCCATACCAAGGTTCGCTGTATATGCTGCCAGTACTAGAGGGATGCTAATGTGAAGC
>Homo_sapiens_nonrepetitive:1063294293-1063294817
GCATTACTTCATCCCTCAAGATTGCTTGATGCAAGCACAATCCTGAGAAATAATCTCAGTAAAAAGTGGTCAGGGCCTTGGATTCTTGCTATAGTCCGCAGGAACATGTCTTAGGGCCTACGGTGAATTAGTTTTATCAAATGTGCAGACAAAATTTAAGTTCTGAGGATTCAGATATAATTGGTGAAGTCCTACAGAATCCAATTTAAGTTGTGAGAATCCTAAATTGTTTTCATTACTACCAGGATTAAGAAAATAGTGACAGTGATTTTTCTCACCATAGCTTATTTTTCCTTGAAGTTTCTGCCTTCTTCCTTGTGATGTCTATAGTAATTAATCTTACAGAATATCTGTGTTATGGTATTCTCACTTTCATCCCTGGATTACAAATGCAGGAAAGTATGCTTAACCTTATTGTCTAGGTCTTCAGTTGATAAAGACATAGTTCAATTCATCTCATTTGTTCTGAAAATGTATGCTATTTAAGGATATGGCAATAGAATTTGAGAAATTCAAACTGTTAC
>Homo_sapiens_nonrepetitive:1154956661-1154957169
GTCCAGGCACAGAGCTGCTGCCTTGAGCCCTGAGGTCTGGACATTCCAGTTTCCCATCTTTCCAATGTGGGACTCTCTGCCTTTTCCAATTCCCCACTTCCCTGATGCCAGATACTGCCTGACTGTGTCCATCTCTCCCCCGTCCCCTGGGCCACCTCCCTGCTGAGACCCCTCACTGGTGCCTCCCAGGTGCATTCTCCTCGCTGCCCCCAGCAGAGTCCTTCCCACACACCCAGCTCCTCGGTGTGGTGCCTGCCCGTGGGTGGGTGGTGCACCCCACTGGCATCCCTCCTCTGCCCTGTCCACCTCAACTTCCAGGGCAGCCTGGACACCAGGTTTGGTCTACCTCGTCCACACCCGCCTGCTTCTGTCCCGCCTTAAGCGGATCCGTGATGTCCCGTCATTAGACCTTCAATTTCAGCACAGGACTGAATAACTAACCTTCAAAAAGTTTGCAGTAGCCTTGTCACTTAAACATCATTCAACATCCAATCAGTGTTTGCACACT
>Homo_sapiens_nonrepetitive:101577778-101578385
TTTGGCTACTTCCATTCTTTTTGAACCCTCTTTAATGAGTCACCAAAATTCTTCTTTCCAAGATCATAAATGGCCTTCCCATTGCTAAATCCAGCAGTCAACTCTCAGTTTTCATCTTGAGATACTTGACCTAATGAGTCCTTGACATGGACAGGCACTTCTTCATCTGGCTTTCAGGACACGCCCTCTCCTCGTGTTCATTGCTAACTCCTTCCAAACCAGCTGTGAGCCTTGGATACCCCAGGGTGCAGTCCTAAGGCCTCTTCTTTATCTATAATCACTTATCCAAGGTCCAGATTTAAAATACCACCCAATATAGATGACTTCTAAACATATAGCTGGCCTTCTTCCTGAATGCTACACGTGTCCATCCAATTGTTATGAGAGGTATCCACATGGATGTCTGACAGGCACATCAAACTGGATCTTCTTGCTCCTTCTTCAATCTTCGCTATGTCAGTTAATGACAACACCATCCTTCTAATAGCTCTGGCCAAAAAATCTCAGCATCATTCTTGACACCTCTCTTTCACTCCCCACATCCAATCACCAGCCTGGTTCAAGCTACTGTCACAGCCTACCACTAACTGACACAGGTGGTCATGCT
>Homo_sapiens_nonrepetitive:1425691182-1425691665
CAGACCCACATTCCCGAAGCGTACTGAATTGGGATTCAATATCAGCAAGACTGAATCCCAAATTCTTAACCGCCTTGAAAATTATACCTGAACTACTGTTTAATTACCTCTGTAACATTGTTCCTGAATTCCAGGACTGCTTACAGTGACGAGGCACTAAAGGCTTGCCCATCCCCACTCTCGTTTCCTTTATGTTCCCAACCACTGTGATGAATCTTCTCTAATTACTGCCACCAAGAATGCTGCTATTTGTATATAGGTTTAACCTATTCGAAAAATGGGTTTTAAGAACAAACCCTCGCCCTTCCCCAAAATTTTAAAGGTAGTCCTTCGTTCAGGTTCCCTGTTACCAGGAAACTTTCTCACTTTCCTAGTTCTGGTCTCAGGAAAAACACCTTCCTCCCATCCCACAATGCCCAGTAACTTGGGGGAGTCCACATCCAGATGCAGTTCCAAGTCAGGCCCACAGCGTTTGCTCTCATT
>Homo_sapiens_nonrepetitive:996875513-996876100
ATAGAGCTCTCCTGACTTCTGTGAGTCATTCCAGTATGTGATTAAACCTGATGGGAACCCAGCATATGATTAACCCTGATGGGAATTTGTTACTAGCTGGGCAGAAGTGTAGGCGGTCTGTGGACCCTGAGTTCATGGCTGGTGTCTGAATTGAGACGCACTTGTGAAGAAGTGAGCCTTAAGCCGAGAATTGGACCTAAAGTCTGCATGGCAGTGTCAGGGTGGCATGGCATCCTTTTGGCCTCAATGTGACCATGTCTCAGTCCTGACCTGGTGCTCCTCATTGAATCAGAACCCATGGGAAGCCCAAGTGAGGAGATGTACCCTCGTGCGGGGGCTTCCTCCGGGTCAAGCATCCTTGGTCATAAAGTATACCTTCAAATGCCCTTTGTCAGGTCACTTACAGGTCTTCCAAGGTTAAAATATTTGATAGTGACACTAAATACTAACGTTAAGAGAAAACACTGTCACTGATAGACATCTATCTATAAGATCTTGATGAGTCCAGCATTCTAGGATCAGGGACCATGTGGCATTTGGCACAGAGTTTAGTGTGGCCTTGTCTGTCCCCGTTTCTTCTGAACTGT
>Homo_sapiens_nonrepetitive:1594915100-1594915862
CTTGGCACTAGTTGGAATGGAAGCTCCAGGGGCAGAGGCTGGGGAGTTCTGGGGCTCCGCTCTCGCCAGGCAGTGTGGGCATGCTGGCCAGGGCAGGCAGCAGGTGTGAATATGTGTCAACCCAGGAGGAACGCAGCCTCATGTAGCCACTCGTCGTGGTCATGCAGCAGCACAGGTGTGTGGCTCATGGGTGAGAAGCCCTACGGCACAGAAGAAACAGCTGTCAGTGGCAGCCAGAGTGTGAGGTTCATGCCCTTGCAGACCTGGCTAAAAGCTGCCCACCAGAGGTCTGAGTCATTAGTAGGTGTCACTCAGAGCTGCATCCGCTTCTGAGCAAACTCGAAAATGTGACCCTGTCTCCAGCTGTCTGGCACCAGCCCTGCAGCTGCTGCTCAAAAGCTTTCAGGTCCACATCTGGTGCCACAGCAAAGTCTGAGCTGGCGCTTATAGTGGCAGTTGCCCATGTTATAAGCCATGCCACCCTCTAGCTTACTCAGGTTCACGGAGGTCACAGCCCCACCCTTTAGATAGGGGATCTCCCAAAGGTTGAGATCCAGCTCATAGCCTCGTACAGCTTTCCTGCAGCTGTGCCCTCGCTGAAGCAGAGCCCTGGCCTAGCCTCTGAGTGCTGGTGACCCGCACCCAAGGGACTCTGCTAACTATCAAACACAGTGAAGGCATCAGTTGGCTCATGACAGATTGTCACATATTCTTTAGATGGTTTTAAGAAGGATACATACAGTTATAGTGAAATGCCTGCCT
>Homo_sapiens_nonrepetitive:1592506817-1592507153
TTCCCTATAACCCCAGACACTTGTAGCAACCTTAGCTTCCCATGATAATTAGGGTTGAATACCTTCAACAATGAGAGTAACTCCTTTTGTTGCCTGCCAGCCCGATGGCTTGAGGGGACTCAAAGTGCCCAGGTGACAGTGTCTGGTTCAGTGCAACATTAATTCTGTCAATTAGTATAAGCATCACATTTTCCCATCTAAAAGCCAAGACCTTTCACCCAGCATAGCCTCCATTTATGAGGACAAGAAGTACAGTGCCAAAGTGAGTCACTAGGAAGTATTAATGAATGGGATCTGCCCTGTCCACTTTCTATACCTTGGTTTTATATATGAGAC
>Homo_sapiens_nonrepetitive:238241894-238242946
ACCAGAAAGATCCATCACGTAATTCAACCTCCTCAGACGGGAGGGAGCCTGGATAGTGAGTTCAATCATGTGGCGATTTATTTAACCAGTCATGTCTCTGTAATAAAAACCCAAGACAAACTTTGGACATGGAAGCTCAGTGGTGCATTTTGATTGAGTTTGTGAATACATTCATGTGCCAGGAAGGTGACACACGCATGGAACCTCTGCATTCAGGCCCCTCCAAGATTTGCCCTACATGTCACTTCACTTGGTTATTCCTCTGTGAGTCATTCCAGTGAATTGTCAAACTTGAGGGAGTCATGGGAACACCTATCTTGCACTGCCATCTGCACTCTTGTGAAGGATGAGCCCATGACTTGTGGGATCTGCACTAACTCCAGTTAGCTGGTGCCAGAATTGAATTGCAGCATACCAGTTGGGATTACAACAGCATAAGTGCTCTTGGGATTGTTGCATGAACATCAAGAATAGATGAATGACCTGGTACATCTCTTGCACTTCTTTTCTGCTGCTAGGAACATTCCAAAGATACCTCTCTTCTTGGAGATGCTGAGCTATGCTGCCTGTTTGGGTTTAAGGGAGGACATACTGCTCTCCCCTTTGCTACTCGGTCCCAAGAAAGGAAGAGGTCCTCTTTAACAAGGTGGACTTTTCTGAATGCTTAAGACGAATGGAGGGGTAATGCAACCCAGAGGATCTAAGAATGCTCTTATCCTCTGGACTGTTACCTAATGGCAAGGCCAATGGAAATGCCCTCAAGCAAGCTTGCTCTTCCATTGATCAAGCTCCAACCCTATGAGGTTCCAGAAAGATAGGAAGATTTCTTGCACATTGCAGTATGAAGTTTTCCTCTCAAATCCTTATTTCTTAAATGCATAGGGTAGTGGGACTCTTCACTCATTTCATGCAGAGTGGTAAGGTGATACAGCCCCAGAAACATAAAAAGTTAGAATAGATATCTGGGTTCATCAGTCTAGATTTCCAAAGCAGAGCATTCATTGCTCACTCGGGGCTGAACTCGGCCAATCTTAACCCAGATCTTTCTTTCC
>Homo_sapiens_nonrepetitive:183193145-183194466
GCCAATTTTTTAACTTCTAACTTAGTCTATTAGTACTTGTCCCACATAAAGGGGCAGGTAGCTATTGCAGAGGAAATAATCATTCTGAGAATAACTGAGCAATATTTGGTGAGGTGAGAATGTCCATTTCATGCTGCTATTTTATCCAAATAAAGTTAAAGCATTGTAGAAATGTATGGCTATATGTTAGGACTTGAGATACTAAAATAATTAAGGTGTATAGAGTTTGGCAACCTCTAGATATTATTCGGTTACATTCAACTTGTATCAATCTATTCTGTTCATGTGGTCACGCCACGCACATTTCACTAAGCTTTCGATAACAGAGTTATATGATAAGCTTCTTAACAGAGCATCTTATTAAAAAGTATGGCATTATATATGCAAGGGTTTTTAGCATAATCAAACTTCTTTACCTCATCTTATAAGTGAAGGTTACAGTTTTCTGCTGTAAGCTGGACACCAAAGCATATGTGATCAAAAACCCTACAAATATTAGTGACTATCAATATTTATTAAAGTCAATTTTTATAACTTCAAGCTTCATCATTAGGTGCTGTGATATTTGCCTAATTTTTATTACCCCCCAAAATGTTACCACTGTAAAGAGGAGCAATTTGATATTAATTTGTTTTCCATCACATCAAATAGTATGGAAAGTTTCCAGGCCCTTACAGTAGGAAATTACAGGTAGGATGTTGAGGTCTGACAGCGTTCTGAGTGAGAGGAGGCTCCAAAACAAGAAATCATAAACTCACACATATTCTGACAAATTTAACTCTCTCATTATTGTGAATCACTTCTGGATGCATCATTTTGCAACCCTCATTGCTTCTGCAGGTGGATTATAGGAGAAAGCCTTTGTTATGTCTGATTAGGCTCCTTAAAATCTCCTTGACCTCGGCCAAATTCTTTGAATTATCTGAGATCACTCTTCTGGTCTGCATAATGCTTATTTTCTTACAGGTTTGTAGTTGCAAAACTTGAAGTATACTAATGTTGTGTAGGGTTTTCCTGAATTATGGTATTAATAATCAGAAACAGATTCATCTCAGGTAAAATCATGGAAGCAAAAACCTCCAAAACATTTGTATTTACTTTGCCTGTGTCTTAATCTAATAGTAAGGCAGATATAAATAGAGAATAATAACATGCTATGATATTACTGGGTGTCATATTCCCAGGAGTTAGAAAAATAACATAGCAAGGCAGGTGACTTCTAGTGAAAGTGCCATTGGCATCATATGAAATAATACACACTTTACAGGCAAGAACCCTGTACAGTATTGATGAAGGAATTGGAGATGGGTGAACCCAACTA
>Homo_sapiens_nonrepetitive:1427863101-1427863712
GCAAAGCATTTGGACTTAAAGATAGCTTTAATGTCTTAAGGAATCCTCACTGTGACCAGCTGACTCTACTTTTTTTCATATTTTAACCACCACAGAACAACATAGCACAGGTGTGTAGTGGAACTTGCTGAACCTTTTTATATTCCCTAAACTTCCTACAGAACAAAAAAGGGCAAATATCACTTATAAGAAAGCTTAAGCTGAACAAAAATGACTGTCTTGGAATTTGTCCCCTCTATCTTTCCAAAGTCAAACTGCAGATGTCCTGCTGTGAAGGTGTGATTACATTTACAATGTGACCAACAGGATCCTGTGTTATAGTAAGAACGCAACACTCAGTAACACAGCTTTCCCACTGTGTCTTACCATTCACTGCATAGTGCCTGTCTTGCTAGACTTAATTATGAGTGTTGGTTTGCTATTAAAAAGGGCACTCGGGATATGTTTGTGGCGTAAATGAATGAACAACATCTTGGTATCATCTGATCACATCTAATTACTGTTACTTACTGCTATAATTTCTGCCTCTTTCCTTTGATATCTTCCCTCTAAAACTTGGCTGGGTAAGGGAATTTTTTGAAGTACTTGAGTTTGGTCTATGATTCATCTTA
>Homo_sapiens_nonrepetitive:1306397572-1306398545
ATAACATTGCTTTGGAAACATCACACTAGGGCCTTCAAAGAGAATATTTAAGTTGTCTAATATAATATAGATTAATCTCATTAATAGGGGCAACTGGCTACAAAAATCACATCCTCAAATTTTGCATCTCTTGAGTCCCAGAGAAAGAAGAAGCAGTTAGAAATGGGAATTGAGAAGCACCAAAACATGTTCAGGATTATGACAATTACCTAAATCGTATCACTACGGTATAAGCACACTCAATTTAGAGACATTATTCAAAGATGCATTCATAATATAAGAAAGAAGGTCTAGTTGACAAACAGATATTGCATTTATATTGCTTCTTATAAAAATAGAAGGATTATAACTATCATAATTTTCTCTTGCCCTTATAGCTTCCAGGTATTCCAATGCCTTGGTATTCTGTTCACCTGAGCTGGTATCACCAAAATAATGGGTACAAATGACAAAACCATGATCTTAGAGTTGATATAGGACTCGGTCCTTCAATTCTCATCTGTTACCACTTTGAACATGTTCACAATAGCACAAGCCTACTGGCGATCTTTCCCCACCTGTCCATTATTCTGTTCCTCCCCACTATCCAGGGACCTTTAATGACCTTCCCAACAACATGATGTTCCTTCATAATGTGTTCATTTATCTGTCCCTTGTGGATAAAACTGCATAGATAAATGGTCACGCCCTTTCTGCTCAAGGAATTATCTCATTAAAACTGCTATGTTGGAGATGAAAACTTTTGTCCAATACAATTTTTATCTCTCACATGTAATACTGGTGAATTTGTTAACTTAATACTGGAGTATTTTTATGAGATGTAAAAATTGTATTAGACAAAAGTTTTTATCTCCAACATAACAGTTTTAATGAGAGAATTCCTTGAGCAGAAAGAGGAAATAATGGATACTGGGCTTCATACCTGGCTGATGAAATAGGCTGTATAGAAAACCCCCCATGACAGATCATTGTT
>Homo_sapiens_nonrepetitive:1021498828-1021499534
CATGAGGGGAAAGAAGATAACTTTGAGTACATCAAAACTTACAACTTGTTTACCCCGGAAGGACACCATCATCAAAGTTAAAAGACCAGTTACCACCTGGAAGAAGATAGTTACAACATATTATAGACCTAAGGTTATTAACTACAATATATAAAGAGCACCTACAAATCAACAGGAAGGAAGTGAGTCTAAGGTATGAACCCTTTGAAATTTTACAGGCAAAACCTCAGGGAATTATTGGTAGAGCTGGATCTAGGACGCAGGTTTCACTGCTTATCTCAGGCTTTTTCATCACTTCATTCTCACTTGGATGGTAAAGAGGTGTAAGGGGTAGCCAGTACCCATTGACTCACTCCATTCCAGGCCCAGGGCTAGGACCGGTGAAAAACACGAAGCGCCCAGGCTAGGGAAGAGGAGAGCAGTGGCTGAGTCAGGGTGGGGCCGGCTGCCCTGGCAGTGGGAGCGGGTGTCTCTGGGTACCTCAGCTGTCTCCTCCCTCCTGGTCAGCTTGTGTCCCGTCTCTTACAGAGTCAGGGCTGGAATACTACCCCCCTTCTCAGTACTTGCTGCCAATTCTGGAGCAAGATGGAATCGAGAACTCTCGGGACAGCCCTGATGGGCCCACGGACAGATTCTCAAGGGAGGAGTTAGAGTGGCAGGTAAGACAAGGCAGCCTGCTGCAGGGAGCTGGGAATGGAAGGGGGCG
>Homo_sapiens_nonrepetitive:1257042524-1257043158
AAACAGTTACAAATTTGGAATTAGTGTTATCCAAATGACTATTACTGTATTTTAATAGTGCCTGTAATTTCATTGTGCTTTATAAGATTTTTAACAGGATACATTTTGTTTACATACCTGTGCATTTTCCTTTTAAAGCTAATAACTCAAGGAGAAACCCAACCAGGTTTTAATTTGACAACGTTAGTCACGTGCATGCCAGAATCACAGCTTGCATTTTCCCCCTTACTATGCAATTATCTGTAAATACTGTATGTGCTTGGCTAAAATGCTAGGAAGTCTACAATTACATTAATGTAGCTCCTTAATTGCATATAATGAGATTTTCAGGCTACTGCAACCTATCACATTTATCGTCTAAGGCCTTTTTATTTACTCTTCATTTAATTTAGAGGATGAGAAATTAAATCATTTTGGATGAAGGAGGAAAATATGAAATCCAGGTTAAGAACTGAATCTACTTATGAAGCAGTTACCAAAAACTCCAAGTCTCAATGATGAAACATTTTGTGCCCCAGGTGGCAAACATTAACAAGTGAGTCATGCTAGGGCTCTTTGCTTGTAAGATTCCCAGCTGTCCTTTGGGGCAAAATATGAATGTTTGTAACCCCTTTGATGTCTAAAACAGGTATCC
>Homo_sapiens_nonrepetitive:329346674-329347626
TCTGTCAATGCTTTCCCTGTCCCCATGGGGTCCCACAAGAAAGAAATGCCCAAAGGTACCATTGCCTCCAGATTTAAATCAGGAGGCTCACTGGTGGCTCTAGTGGGTAGTGATTTCTATACTCAAATTGGGATTTCATAGGCTCAGCCTAATCAAGGGATTGCCTGGTCCTCCACCTGTTGCAAGTTCAGTATTTCCCAACATGCATTGCAGTGATGTGTTTCTCTTCCACTGCAGTGTCTAGTGTTCAGATGGCTTTTGTGAGGTAGGGGTACCACCCACTAAGTTGTTCTCCCTAATGGCTTTTGCATAGTTGTTGTTTGAGCCACCCATCATTCCATCATTCTATCAACCCATTCACCAGGTAATGTTAGGGAGTACAAAAGGTCCCATCATATGTCATGGGAAAATGCCCATTACTGTGTAGCTTGTGCGGCAGCAAATGTGGTGGCCTTGATTGGCTTGGAATCCTGCTAGATATCAGAATACAACAGAGGTGTTTCTCTAAAGCCATAATAGTGGTTTCCACATCTACATGGCATACTGGAATGGTGGTCTCATCTCCAGAACGTGTACCCATGGCAGTGAGGCTTCACCAGAATCCACGTCTGGGAGCTAGCTGTCCAATGTGGTCAATATCACACTGGCATGGGCCCTCTGTCCAGATGATGTGTCCCAGTTCACCACATTGTACGGCCTGGGCTAAAGGCAGGCCTCACATTACTGTACTGGATCTTTGGCTTCCATCTCTTTTAGGGCAAGTCCTCGTGATGTGGCCCGTTCTTGCATCTGAGGTGGACTTCCATGTCCCATTCTGTGGTAGATCCCATGGATAATTTTGGCCATTTTCTGAGCACATACTAGATCAGCTTGTGAGTTCATGTTCTCTTTTGAATGGTCCTATGCCGTGACAAGTAGGTCTCTTTCCTAGTTCACAAACTGCTGTCATAGT
>Homo_sapiens_nonrepetitive:854225302-854225745
CTGAGCAACCTGGAAAGAACCCGCAGACCCATTTTCTGCACATTCCTCAGCCCCACAGGGAGAGGAAAATGCTCCACCTCCTCCAGTTGCTGCCCAGGCTGCCGGCTACGAGGGGCTGTGGCTTCCACATTCCCTTCTCCAGTGCAGCCAGGCTTGACCTTTCAGAAAATCCTTGACGATGGGAAGGACTCCCAAGGATGGCATAGAATACCTGCATAAAGCAATTGTTTGGAGGCAGAGAGTCGGATGCCTGGTGAATGGGGGGCTGGTACTCAATATAGTCAGAGAAGGCAGTGTCCTTACTCAGCTGCTCTCAGAGCGAAGGCACTTGCCCTCTGCAGGCTGCCCCAGAAGCCAAAGGAAAGCAACTGGAAGCTAAAGGGAAGGTTTGGGGACTTTAAAATGTAATCTGCAGTGTTAGACTGGTGATCCTCACCAACCCC
>Homo_sapiens_nonrepetitive:593371619-593379738
TGAATCTACCCTGATAACTCAGATGTTATGAAATATGGTCTTTTAGGCTAATACATCCTACCAGAACATTCAGAACTGAAAGTGATTAACAAGCCAATGCTTCCCAATCAATAAGGGGATGCATGCCTACTATTAGAAATGCAGATAAGATGTATCATGCATCCCCTCTACGAAGAACTTGCTATTTGCAAGGCAATTTAGAAGTTCGAATAAAAGAATGTGGGTACGTATGAAGAAATAACCAAAGACAGAATGTGATTGTCTAAAGTATAAGAATATTTTCAGTTACATGGGAACAAAGTGGAGGGATCACTTATCTGTTTTAACGAGGCAGTTTCAAATCAATTGTATTTTGTAGCATTATAACACAAGTAAAACACTATCTAATGTCTCCCTAATTTTCTCGTTTATTATTTGGTTATTGAAGATAAACAAAACAATGAGAATAGATCATAACTATTGAATTATAATCGACCCAACTCTGTGTGCCTATAGAATTAAAACAACCTAGATTTGTCATACAATAGTATGAGTGGTAATATCCACTAGGAACTTACATTTTTAGATAAGTCATGTATAGATTTGTTCATTAACAACTATTAATCAGGATGCTGTGATTTTTGGCAGTAAAAAACCTTTACTTTGAGAAGTGGCTTATCAAGACACTGTCCAATCTGGAAGAGTATGAACCTGGTAAAGATATTATATGGGGATATGTGAAAGCTGAATTAACGTACATTTTTTTCTGGCAAACAAAAGATTTCATTTCACTGATAACTGAAACAAAATGGTGAAATAACAGGAAAGAGACATAAGTTAAAAGAGGACCACAAAAATAAATCTCAGCTTGGAAAATACCATTCTGCATCAATTCTATTGGTGAAAGGAGATGAGAGTGAAAACAGAATAACATGAATAACAGCTATAAATTAATTACTGAAAAATATAAGTGAACAGGATAATAAAAATTCAGGGCAAGAGATACTAAAATGAACTCAAAAATCTCAATCCAATTTTCATAATTATTCGTATTCCTTATGAAATCAATTATTTGCAAATCTGATAATATTTTGAAGGAGTGTCTACTTTACTAAATGACACATTTTCTCAATGTTAATATAATCCATATGTGAAATTATGTAGCTAAATATTCCTTAAGAGCACAAAATCACAACAAAAACATCTGCTCATATCTAATGATGTGCACATCACTCTGGAGGAAGATTGCATTTCACAAAAAGGCCTTCTTAGTGAGGAGAGAAGTTATGAAAATAGATTTAGAATAAGAAAAGTACACAAGTAGCTATATTATACTTAAATATAGCATACACTGGGTTACAATTCATTTTCTTCGTACAAAACAATAATTTTGCTAAAGCACCAACACTGCTTGGCAGATGACTTAGTAAGGTGTGGGCAGCAGCTAGAAAATGATGGCTGCTGTCAAGGATTGACACCCAGAGAGAAAGTCCAATTAAAGTTAAGAAATATGGACAAAGGAAGACAGATCATTATACCAATGTGCTACAGAATAATATACCTTCAAAAATTAATGCAGGATCAGAATACTAAATACTTAAACTAGGTTGAAATCCCTACCTACATTTCAATTTGGAATAGTGGAGTGTTCAATAGCCCATGTAGCTAGTGGCTGCCCTATTGGACAACACAGGCCTGGAGTTTTTCTGGAAGTTGCTTCTCAGGAAGAGAACTAAGAGACTAGGGGTAAAAAGAGATAGCAACCTTACTTTTAACCACAAACCCTTCTGTATTGCTTGAATTATGTGTCAAGTATATGGGTTGTCTGTATAGAAAAAATACACCACAATAGACAGACATACAGACAGAGTCTTTGGGCAACACTATCAACAGCAAAGCTTCAAAGTCAGGGGCAGAGGAAACTCACAAACAGATGAGTTTGCTATTGAGTCATGTGATTAGGCTGGTCCTAAAACAGGCTACACAATACTGCCTAGAGTGGGAGAAATATGATAGGAGTTCCTATCCTAATCAGGCTATAGACTATCCAATTGAGGGTTTGTCTGAATGTCTGATTCCATTTCAAAGGCAGTTTATAGTTATAATGAGTATCATGCAACATGACATTTATATATCCTTGGAATTTATCAAAGAAAAAACTTTGATCTTTTGAATTTACTCCTACAGGTAAAATCCTTGTCCAGTTTTGCACAGAGATAGAAGCCATGAAGCCAGGCTAGTTGAAGTAAGTCAGGCCTATGAATTGAACTGACCCTATCTTGTATATGAGTTTCAATAACTGGGCTACTTTCCCTCCTTCCATATAAGCAAGCACCATTCTGACCATTAATTTCAGGAGCCCTTTCCTGCTCTTGTCTCTCAGGCCTAAATCCTTTTCTCAGTTACTAAAAAGAATCCATCTAATGCCGAGGTCTTTTCTCTTCAGACCAACCACTAACTGCCTACCTCTCAGGACTGGTATGTTAGTCTGGTCTTTTATTAATTAATCAAGTGAGCTTTTTCTTCCCATTATATTCTTATAATTGTGTCTGGTCTTTAGTCTCTCTGGCATTTCTCTGACCTCTCTCACTGTCCTGGAACCATGTGGAAAATACCATGCCATCTCTAACATTTGCATTCTTCATTGCACATGGTTCAGGCCACAGCCTGTGTTTGATAAATACTAATTAGCTGGATAAGGAACTAAGTCATGATGCCAAGTTGCACAGACACAGTACCCTTAAGCCTAGTGAATATGATGTTTGATGCTAGTTATACATGTGATAGTGCTGTATGCTCTCATGAAAGGTATTTCTGATGTCAATGTGAACTCTTAACCAACATCATTTAGTCTGGCACAGCATAGTGGCCAATTTTCTGGTCAAAAGGTTGACTCTCTATTATTAAAGGCATGACATTAAATAAGAATTATGTTTACAACATAGGAACTTTACCTGCTGAAGTTGGTTCTTCTTCATCTGATGCTATGATAAGAGGAAAAGGTGAAATGGGGGTGGGGTAGAAAGATAAACACTAACTACAAGCCCCTGACTTGTAATTTTGTGTATACATTAGAAAATTGTCATGATTTAATAACAGATTAATGAGTATGAATTTGATTTTCCTTTGCAAATAAGATTAACCTTAGTTAATTTGCTGAAAAATATGGATTGTATATAACATAGAGCTACCCCACCATCAATTTTCTATTTGGCAAAGAGGAATTAAAAGTCATGGCTGATGGTCAAAAATTGTGTTCCATGAGATAGAAGTTTCAGGGTGACTCAAAATCATGGACTTTTCTTAAACATGAAGATACCACACACTTCAAAATTTAGTAGTGATGATTCTGTGGTAAGGACACCGGAACCTGCATTTTAAAGAGTGACCCCAGGTGGTTCTGACTTATGTTCTGCAACCCACATATGGATACACATAGACATTATAAAAGAGGAGGCCACAATACGAAAATACAATTTTATCCTTGGGTAGTGGTTACCAACCCTGTAAGTATATTAGAATTCCAAATTCTGGGCTCCACATAGAACCAATTAAGTCAGAATCTTTACATGGTATTAACTTGTAGCCAGGATTGAGGTATTACTAGGCAATATCAATGTAAGATAACATTAACTGTAACTCATACAAGTGTGAATCTTGTTGATTCCTGTTTTAAGAGGTAGGAAGGTTTGAGAGCAGCAAGATTCCAAGGGCAATAACCTACTGCCCTGTGTATGTGGAGGATGGAGCACAGCAATTACAAGAGTGAGCTTCACAATTTTGCCTAGAATCCATCTATTCACTTTTATACTTCAACACACACTCTGTGAAGAAGTATTTCTGCTCTGTACAGAACTGCAGTTTACCCAGAATATTACCGTTGAATTATATGACACAAGCCAGTCCTATTTCACTTGACTGAATTGCTTATAAAGGAACTTTGTTCCCAGCGGATTCGTTAATCAAGGTATCACTGTGTAGCCAGGGAGTGGTCTCCACTCTTTTCCGTTAAGGTTACATCTGCGCAGAGTACACATTAGACAAGCTGACTTTGTGTCCTGACAGTGTTTTCTTCTCACACTGTTTGGCTCGCCTCCTTGGCAAAACACAGTTGGCATGCATGGCGCACCGCTTTATCATGTCCAAAATATATCATAACATTCCAGGAATTCCCTTTTAGGAAAATACCACAGGGGCTTGCAGAAGTGCTGACTTAGATGAGTTATTGTTAACAAAATCTATTATGGCTGGTCACTTTATCAAAGCAACCAATGAGAAAAGAAAGTACAGAGGTTCAGAGTGACTGAACAATCTGTGTGAGTTCAATTTGAATTTGAGCTCATGTCAGTGTGACTTTAAAACTGAACTTCTTCTGCTGTGCCTTATTGTATCACAAAGTGCTGATTCCGTTTCTACAGAGTTTACCGAAATTCACTAGGTACTATTTAAAGTGTTGGGTCATGGGAGTAGTTATGCTCCTAATAATGTTAGCTGGACTTAAGCATAAAAGAGGCTGAGGAGAGAAATCCTTTCAAGAAATGGAGTTCTTTGGAAGCTTCTCCATTTCCCTTACAATCCAGGGACAGACATAGGCAGCTGAGATCCTGACTGGTTAAACAAAGCACCCTAAAGAAGTGATGTCTAAGAAGGAAGACTGGAAGTTGCTAAGATTTTACTTTTCCATTATGTAAGAACAAGCAAGAAATTTTAGGAAGGAATTAGCAAGTACAGAAATGAAGACAATTCCAAATTTAGTAAGAGTCATAGTAATCAGAACCTTTGAAAAAGCAAATCCCACAGGGCAAGCTGTGCACCAATCTACACTTGAATTTGCAATACCTGAAAGTATCTTTGTTACAAATTAACAGAATTACAGCCAGCAAATACACAACTTTGCAAAGATTTCTCTATGTAACATCTACATAGCAGTGCTTCCTTGATATGGGTAGATGTCATTAACCAATATTCATACTATTCACACTCATGAAGGCATATACACAAGGGTTACTATTGGTAATAATCCAGCTTTAGTTATCTCTGTAACAAAGGCAGCATTTCAGGCTAACTGCTTTACTGAACAAAACATCATCAACTATTAACAGGTGGCAACTAGAGCCCCAGAGTAAAAATAAACCTCAAAGTGGGCATTAGTTGCCTTATTAATGACATTTCTGCGAAACAAGTATCACAGAAGGTACTATCATGCTACCCAAATGAGTCATAAAATATGGCACATGTAGTCTCTTCTAATTCTGGGAATTTAAACACATTCACCCAACAAATAAGTGTATTGCTCCACTTGGTCAGCATTTAGAAGAATGTACTGAAATTATAATGATGGTAGGAAAACAGAGGTAAAAAAATATATCAGACATATAGAATTTAAGTAAGTGTAATCCTCCTATCACCCATAACAGAATCTTCCTGGGTGTCTGTTAAAATGCCCCACACTTTAGCCCAGGCTTCTGCATTTTTTATAAGTTCTGTAGATAATCGCCACGAACACTAAATATTGAGAATTCTGACTCTAACCCATCAAAGTTTATTTCACTGGGAAACAGCCATGGGTACCATTGTTGGAACCACAGCAGTAAATTAGTAGGCTTACAGAAAACCCTTTGCAATTTATATTCCGGTTGTTTCACGAGATTTCAACACTGTTTTCTTGTATCATCTTCAGATTTCATTGGGTATCTATATCAATGCTTTAGGGAAAGATGACATCCCCTTTGGATTTAATAAATGGTCTGTATCTCAGAACTAACTAAATCTGTTCCCTTTTCTTGGCCACAGTTATTGGCCTAGATATAGGCATGTGACCCATTTGGGGACAAGGATATGTAAGGAGATATTTGTGTGTATTTAGGTGGGGAGAGGCTCTTGGAAAAAAAAGGCCTCCTCACTCTTCTCAGAAAGTGTCTGGAAATAACCCCTTCTCACTCTCCTTTAGATGTAGACACAGAGGCTTGTGGCCCCAGAAGTCATTGGCATGCACCTTGCAACCATGATGGGAGACAGATCTGGAAGAAAGCTGATCCTGCTCAAAGGCAGAGTGCAGAAACAAAGATTTTAGAATCTTGATGAGATTGTTGAGCCACTGAATCATATCAACCATGAATCCTGACCTTTCTTTGGACTTCTAGTTCTAGGGAAAATACATACTGTGTATTATTTGAGTTGAGCTTTTTGTTATTTACATCTAAATGGCAATCTGCTACAATCCTAATCAGTTTTATAAGAAATTAATTATCTGAGGCAGCTGAGACCAGAAGTACACACAGCCTCAGGCTATGCATTCAGTGGGCAGCTGAGATTTCAGTGCTTTATTTTTCCAGGGAGCTTACCACCATGCTTTGATACAATAAACCTATTCCTTGATTTTTAAGTTAGTCGCTCTTTTGCAGGACATTCCACCAGTGTACATGTTCCCATGTTCCTGAAGTGTGGTGGTACTTGGGAGGACAGGAAGGCATCATACAGACTCTCCTAGTATCAACTGTGAAGTACAACTACCCAGGCCCAGTGGGCCGTATATTACCCTGATACAACACGATACTATAACACTTAAGTTTATTCATTAGACAGATTCCAGTCTCTTTGTGTGGTTTCAACAATTCTTACATATTGAGTGTTTTAAGTAAACTTTTATAACTTGGAAATTATACCAGTGTGGCTTACCATCAAATAGGAAAATCCATGTGAATGTTAATTCAGAGTGACTTATTGATCCTTTTGTTGGCTATATCATAAATTTGGTTAAGCATGTACCAAATATGTTTTCAAGCATATAATTATCTAGTCATTAGTTATTTCCATAACAAGAACTATGTATTATTGTATTCTGACAATATTTTACAATGTTTTATTCAACTGCAGTGATGCAAAAATAGCAATCATGATATTTATGCTTGATTATTTATGCCTACCCAGATGTCAAGTGCGGGAAGCAGAGGCATTACTAAAATTAGAGGTGAACTCAGTCATTAAAGAAGGATATGGAGTTGCCTGCGGACGTATCCATAGAAGTACTGAGAGAGAGGTTTGGGCCTTGGCCAATGGCCCAACTGGGATATGACTTTGTACTTAAAGGTTGCTATTACTAACTTCTTCCCTGTGAAAAGTATAACAAAGATGATTAGTTTCCTCTGGCCAAATATTTCAGACAGCATATGATGTGGTCAACTCCACAATCTCAGAACTGCAGAGTATTTGGGTCACTGTGAGGCACAGCATTGGATTTGCATAGAAAATGCTTGAATAATCAAAATGTTTCCATTCTATCAACATTTTACATGCATTGTGATTCCTGTGCAAAATTTGGAGAATGGCATCCATTGAAGTATTGATAATATATACACATGTAGTTAGCATGTAAATCTCTCCCATTAGACTAAGAGTTTCATGAGGACAGGGCTGTAGCATTTTTTTGCTCACCATTACATCCGTAGTTTTCAAAACAGTGTCTGGAACACTGGAATAAAGCTCAGCTGCTTCATTTAAGAAAGCCTTACATCTCTGTATATGCTATAGCTATATGTCATTATATAAATCAGATTTTCCTTCTTGGGGTAGGAAGGAATGGTTGCTCTAAAGACCATTAGATTATCTCATGAAAAATTAAATCTGTGATTTTTAAACTAACTCAGAAAACATGAAACTATGATTTATTAATTAAGTAGATTCATTTAAACAGAACCACAAAATGTACTTTTAATGTTTAGTGGTGATATAGTTTACATGGGTTTTACAATGTATTTATACAGTGAATCATTTTAACAGCAATTACCAGTGCATTTGTGATTCTCTCATTTTAGAAAGAAGCTTTGGGTTCAATTTTTGCCACTGAGGAACAAAAACACGTATTTTATAAAAGTAAGCCAGAGTACTGGGAAGCTGGAAAGTAATATGACTCAAATAGCCTACATTCATATCCCAGCTGTTATTAGTCTTTGAGAACATAATTAGGACAAATTCTCTTACTTAAAGGAAGTAGTAAATATCTTTAAGTTAGGTGATTTGATATAATAAGGGGACTTACAATTCAATATTTTGGTGTATCTATTCAATTGTCCTTAAATATCCTTTGTTTATTAAATGTGCCCTTCCTCCCTATCCAAACCCAAACCATCCTTGTCGACTG
>Homo_sapiens_nonrepetitive:803617852-803618752
GAAGCAGCTTCGCCGACCAAGTAATCCCATAACACAAAACCTTGTTGATAGCCAGATACATGTTAACAATGCAGTAGTACACATAATAATAGAAGTTTATGTCACAAAGTCAATATGGAAATTATCATATACTGTATAGTTCAATTTCTATAAAAACAAAAATCATGAGCCTTGGACATGGGGAGGAACACACCAGCAGAAGAACATGCAGATGCCAACAGGCCATCAACAGTGGAACCACGTGGACACTGAGGGAAATTCAGCCAAGGGCAGTCAGAGGAGAGCCCAGCTGCTGGGCGACCAACTCCAGGGAAAGACCTCAATAAAACTTTGCATTCATCTTCCAAGCCCACCTGTGATCCGATTTTTCTGGTACACTAGGGCAACCACTGTCGTTGGATGGCTAAGCTAAAAGAACTGGAGCCCATGCTCCCCACCCTAGGGGTTTGAGCTGCAGAGAACCACAGAAGCAAGCCACTTCTCCGTCACACATCCTGTGAGGATATCAGAGTCCATTCTCAGCAGGACCCTGAACAGTGTCCCAGATGCCAGTGAAGACCCAAGGAGCTCCTTGGAGATGGGACTGCCATCTCCAAGCTCTGAACACTACTGTCCCAGCTAAGTGTGCAAGAATTTAAGGGTAGGGGGGCTCTAGGCCCTTCAAGAAACTGGGGCTAGGCACGGTGTCTCGCCATGTGAACTTCAGTGAATTATTTAATCCCTCTGTAATATCTGTCACTCTTATTACTATGAATAATAAGGATTACATGGTGATGAAAGTCATACAGAAAGGCACTGGAGACTGGAATCTGTCTCAGGATCATAAGTAATCTTAATTCTAGGCCCCATCATGCACTGTTCTCCACACCTTGGTCATAAATAACTCAGAGACGAATGAGA
>Homo_sapiens_nonrepetitive:1344392838-1344398193
TTCTTTGAGTATTTCTTCCACCCTGTCTCATCTGTTTTGATGTGAACTAGTACAGTCTGCTTCAAGGTTTATCTAGAAGTTGTTTCTTAATATGAAATCTAAGTGTAAATATGAGGTGCACTCAGTATGCATGTTCTTCCATCTCTCCCAGCTACCTGGCCTCCCATCCCCTTTCCTGCTGGACTTGTTGATCCTCGGAGACTCAAGTACATCCTTCACTTAGTCTATGCACTATATACCTTCTTCAATGAGGTCCCTGTGTCAGGGACATGGTTCTCAGTTTCCAGCTACTTTCCATGAGCTCCCTCAAGCATAGTGTCCTTTCTACTCTACTGTGTCTGCAATATGTTGCAGTAGAACATTTCACAAAGCTAGATCTTCTCAGAGCTCCAGATGGGAACCAGGCAAAAAGCTCTCTTTGCAGCGGACAGTCAACCTATCTTGTGGTTTCCATTGTCCGCATTCCTAGCTCAGGGTTTTAGATATGAAACCTCAGGCTCTGCTCTTGACATTACCTGTCTCTTGCAACTCAAAAAAATGCCTTATTTCATTTTTAAGTCCATTTGACCCTTTGATCTCACTGGATCCTTTCACAATCTCCCTTTACTGGAGCAATAAGATTCATCCTCAAAATTTGTGGCAAGAGATTTACCATATTTGAAACTGTTAGTCCACTCCATTTAGACTCAGAGATTCTAATAACACAACAGTGTGAACACCAGATTTGGTTATCAGAAAGAATTCCTGAGTATTCAAACTCTTCTACTGTGAGCTCTATGCCCTTAGGCAAGTTTCATAATGTATTTTTCTAAAGTTTTTATGACATTTAAAATGAGATGGTGTATATGTAAAGTAAACAGCACACACACCAGATCTTCTAGAACAGTGTTTACTAGAGAAAATTCATAAAGACAAGAGAAAGAGCAGGTGTGTGGTTTCCCCAGAGGCAGCACTCACCCTACATTCTGAAACAGCACACAGCAACCTAGCATGGCCAATGTGAGACCCTAAGAAAGAGAACCCAGTCTTGAGCCATGGAACTTTAAGGCTGCACTGGGGAAGCACCAGGCCTTACTGTAGCATGGGGGCTGGGCTCCAAATTATGTGATTATAGCAAAATCAAGGAAATCTGCAACCTCCAGTCCTGATCTGCCACCTCAGCTCTCTTACAAAATTTATTGCCTCAAGTGCTAGGCTGGGGCTCTATTAGAACCAGTTCCTTCTCTGGAAGGCCACCCTGCAGGGAATCCATTACCCTTACCTCTCAGTATGTGAAATTGTTGGTATAAATGTGGAATGAATGTGTGCAGCCATGGAGGACAATGTCTTCAGTCCCTTTGTAATGCAGAAAGTGTGCTTGTTCTCAGATCAAATAATTAACTTATTGAACAAGTGTTTATAGGTATCTACTAGGTACCAGGCTGTCTTCTAGACACTTGAAGATATCAGATTTTATAGAAAATACATTCTAGTAAGCATTAACCATAAGTAAATTACTATATGGTTTATGACTTCAGAGAGTCTCTTTAGCGTTAATATATTTTGCATTACAATATATGAGAAGATAAGTCGGACGGGTATGGAGACAAGAATCAGAGCAAGTTAGGGGATAGGGAATTCTGGAGGGGGCCACAGAAGGGTGGTTCCCTTGTAATTTTAGGTAAAGTGTCAGAGTAGCCTCACTGGAAGGATAACATTTGAGCAAAATTGAAGAAGATGAGAGAGTGAATCTTGCATATACTTGGAGCAAGTTTTCCAAGTAGAGGAGAGTCCGGTCCTAAATTAGGAAATGCCTACATGTTCTAGAACTAGGTGGAATGAGAAGCCATAGGAAGGCTTTGAGAAAGGAGTGATAAAATCTGACTTCCATGTAAAAGTCTTACTCTGGCTGCCGTGCTGAGAATAGACTGCAGATCATCAAGATGAAAGTGGGGAAAATTGTTGTATTAACATTAAAACCAAAGATATCTGGTGTTACTCTGAGCTCAGAGGCTTCTTCCACCAGAAAAGCTCATTCAAGAGCAGCTGTTGTTACTGCTCCTGCTGATGGAAGAGGGGCTAAAGACATATTTGATAGCCTTTCTGTAGATCTCTTGACTGCAGATGACCTGTGAGTTTAGGGGAAAATGACAGGAAGGAGTCTTAATTTCAGACACAAGAAGGTCTGTTGTGAAGGCATCTTCCAAAAGGCAATATTTGTGCTTTCTTCTGTTGTGTAAGACTCCCTACTCAAATTTAGGCAGTTTAAGGACCTTAGAAAATTGTGCTGTGGTGATAAAGGTAATGGAAGTCAGAGCAGAGGGATAATAAAAATCCATATGCCTCTTTGAAAGCCTGTGTAATAAAGATATCTGCTGCCTCACCGATCTGAACAGGGTTGAATAAGCAACAAATGGACAAGAATGCTCAGTCCCTGAGCTACCAGGAGACATAGGCCTTTAGTGGGACTGCCTATATAATTTACGGGATTCCTAAGAATTTGAAGAATGAGTTCTATGAGACTGTACAGGTTTCATACCCAGGAAGCTGGCCCTGATCACTACTAGTTTGGAATGCCATCATTATTCAGATATCGATGTTACAGGCAGGAGCATGGGAAAGACCTTAAATTAATTTGATAACAATTCAACCTAGTGGCATACAGAATGAGGGCAAACTAACTGAGTAGTTTGGTGTAGAAAAGAAGCACCTCACCTCCTCAAATTACCTCTGAGATGGTGAGATGCCCTGTCCTTTTGACCTTCACCTAGGACCACAGCAGTGGCAGAGATCCAGATGCTCGGAGAGATCTATTTGCACGAGGTTAATAGTCAAACCAAATAAGGGGCTGAGTTGTACCGTGAGCTTTTTTACAACTTCAAAGTGGGAAACATTTATTGCCCTTACTCATGGTGCTGTCTAAAGAATAACTTTTTACTCTCCTGAACATTTCAGGGTTCTACTCTTATTAGAGAAATTGGCACCACCCCACCCGGCCACTGAGTCTAGCACCCAGTCTGGGGCTTTCTACTGAGAGCCTTTGTTGACTTCTCTTCTAAGGCAAAGAGCAGGGATATAAAGAAGTAACACTTCGAAAGATGGATGTTCTAGTTACATTTCTAGGCTCTGAAATCAAATACTTAATCCACTTATTGACTGATTACTTGACCGACCCTTATAGTGTCTGGAGCCTAGTAAATAACTATTGAATAAGCTGTGAACAGACAGCCAAGTCCTGCGGACTCAGAGAATAATGAGACAAATCAGATATTGAATCCTGGCTTCACCACTTTTGAGCAGTGTGACCTGGAGCAATTTGTTTATCCTCTCTGAAACACCTATTTTCACAATCATGTGGATTAATGTATGCAAAGCCTCTGTTTCATCTTTCTATTGATTTAACTAGACACAGAAAGGGCAGCATGTGTCTTACAAGCCAGCGCTTCCCTCTTCTAACCACTAATTCAAAAAGGATTGTAAGTAATGTTTAGAGGTCACTCCCTAGCCCAAAATAGGATGCCACTGTGGCTGAAGCACTTGTGTGTTTTGGTTAATCTAAGATTTAAAAGATTCCTACATGTAGTCATGCAAAGTACTTGTATATACCTCTAAGGACCTAGCAGGTCTAGTGATCCTGGAGTCTCATATCCGAAAGAGGAACCAGTACTAAAAGACAAACTTCCCAAAATCTAAAGAAGGGAAGTGCAATCAATGGTATGAGTTAGAAGCCTCAATCCTGGGAGAGACAGCCTGTGCAAGCCAGGAGAAATCATGGGTTCTCCAGTCCCCAGCACTGGAGCAGCCATGATCAGTGCCTCCACTTCAATGCTTGTGAGGCTGTTACTCTCTGGTGAGCAAAATGACAGTTTAAAATTTTGGTTAGATTCAATGTCGTTTCCATTCATTCTAATAAGAACCTTGGCTTTCCAGGAAGAACCACTAGAGACTCAGTGAATTAGACACAGGGCTATGTGACCCTTTCTTCAGGGGCACACCTGACGTTGAACTGTACCTACAGAATGGGTAGGTACCTTCCTCTTGTGGTATGTCCAATATCCCAAAGAGATATCAAAATGCCTTGTCTCTGAGGCATCAAGGCCCATTAAGTTAAGATTAAAACCTCTTTCCACTTGCAGAAAACCTCTATCCAAGCACTAGGCACAATTGTGTACTTTTATGTTCCTAATGACACAGTAGGGGAGACTAACAGAGGAGTTGAGTGCAAATTGCAAGGGGTATGAGAGGGGCTGGGTGTGAGCAGTTTCTTTTTCCTATCCAGACAGGGCCCTGGAGTGCAGGAGTGTATGTGGGAAGTTGGACAGGCTTCGTGATTTGCTATCCCAGGTTAAGTAGCACATGAGACTGCATTGTCAAAACATTGCCCATATCTGTCCTCTAATTATAGCTCACTGATCAAAACTACAAGCCTAGTAATGTAACGAAGGAAAGTTCTTTGAGATTTTCTGAAATAATGGGAAATCCAAGGTCCAGGGGCCTGCATCTGATACTATGGCCAAAGGCAGAGGGCAAAAGAGTGCATGCAAGAGGGAGAAACGGATAAAGTGTGGGGAAAATGAGCAATTCACAAAAAGTAGTACAAATGGCCACTTTATAAAGAGGTATATAAATTCTTTAGTCCATTTTTTCCAGCTATCAAAATAGTGAAGGAAGAACCTCCTATGGCACCATGAGTCTTGAGCCATTTACTATGTAACCAGAAATAAAGACTGCAAATACTCAACTGTAAGCCAAGCCACTTCTAGTCTAAGTGCAAGATTGCATATTTGAAAAACCAGATAAAATTATGCCAAGACTTTGCAAAATGACTTCAATTGAATTACACCATCATTATCAAATAAATCTTCAAGTCCAGATAAAAAAGGAATAAGTGTACCCTCAGCACTACCCTTTTCTAGAAGAGAGAACCAAAAATATCTTGATTCACTACCGTTTTCAGTGAAGAATATTGCAAATGTGAAAGATGGTAATAACAGGAGCAATCAAACAATAGACAGTCCTGAGAGGTTACTGCTCTTTTACTGTAAAGCTAAACTTTGAAATGTGAATGCTAAGTCTTTGTTAAGAATTTCATATTTATTCTTGCATTGTTGAATTCAGATTCAGCTTTAGCTTCCCCCAGATATTGACTTTAACATCTCACCATTCGGCATTTGGTCACAATGTGTGTTCAGTGGACCACGTATGAAGAGGGTTTATGTAAGCATAGATTTATCACAATGTTGTACAACTGTCTAAAATACTGACATGTTGTGATGTCTAAGTTCTAGTGGAAATTATTCTCCCTTAGAATAAGTGTTGTAGCGATAACAGACTTAGGAGTGTGGTGAGTCCCCTTTGCACAAAAAGACCACCTCA
>Homo_sapiens_nonrepetitive:413509239-413509917
CATGGGGGGGGAGGGAGTTAACGCCTCTATCCCCCACACTGTTCAAAGGTGAACTGTACTTTGTGTCAGGGTGTGGGCTGGATTATCGAAGGAATGTCTTATTGAGTCTAAGTTTTAAGTCTTCCCTTTGTACTTTGCCTCAGAGAGGGTAACTTTGCATGCCCTTTTGTTCCTCTTGCAGTATTTCTCTGCTGTTACTCATTTTTCTAAGCTTGTTTAGCTGACATTGGGCAGTGATGGTTGTGAGAGGGTATAGTCTCTGTTTATCTGAATAACCCTCAGTTTTAGTATTGTCTGATGTCACTAAGTCTTGGGGGTATGACTTCTCAATTCTCTTGTCTCTCCTCTGGCAGTATTGTGAGTTTGGGACATTATCTTGTCCCTACTCCAGAAACAGGTTTTACTTTCCCATTCCCTTTCCCCAGCTGTAATGAGTGCCACAAAAGGAATAGCACTTGAATATAAGCACTTTCATGGCCCCTGCTTCTGTACAGGGTGAGTGGTTTGGTGGGAAAAATGGTTACGGCAGAGCAGGAAAAGCAGGTAATGTTTAACAATGTCCTAAGAGCAGGGTGCTTGTTGCCTTTTAATCAGATTAAGGCTCTCATTCTGTAGTAGAAATATGAGGAAAGAAGCTCTACACAGTTTTTCTCAAGTGTCCTTAAGATGTCCACTTAA
>Homo_sapiens_nonrepetitive:751513235-751517425
ACAGCAACTCACAAACCTGAGGGCGGGTTGAGACTACTCTTCCTCACAGTCCAATCTTCAGCCCTCTCCATTCCTCAGTGACAGCTACTCATTCACCTCTAGAAATAGGTTGGTTTGCCAGACTTTATTTACTCCAGTTCTTCTAATCTAGATAGTTGGCCTAAATAAAGGGGAGAAGTATAAGAAAAATGCCATCAGAGGCCAGGCAGGTCTGTGTAAAGCATCTTTAGGTAAGGCCTCAGAGAGTGGTGACAACTGTTATAACTTGGAGAATTAGTTACCAGGCTGAGTAATGACTGCAGTTGTGATCCTTGGGCAAATTACGCTGAGGGTACCCATCTGAAATTTGAGAACTTAAAGAAACATTCCCTGATTAGTCATCTATGTCATTAGACACTCTGGCAAGTGATTATGAGAATTTAGCAAGTCAACTTTCTCTCAATGGCACACCAAAAATATACAAACCAAACTCATCATTCTTTCACTGCTCAGTATCTTCCATCAGGTAAGCGTGTTTTACAGCAGAATGAATAGCGCACAATCAGAAAAGATACGTCACGATCTGGATAAAAGACAAGGACCAGTTATCAGAGTATTTTTTAAACCTCATATTATTAACTTCCACACACACATGAGTTGTGCTCTCCTTTATATGTAAAGGTTCTAATGCTGCACAAAGTGCATGCAAATTGTCTGTCTTCCCATCAACCACACAGGAACATTCAGGAGCCGACAGGCTAAGAATTAGATACTGTCTGGGGCACAGCCCAGAGAAAGTGGCTGATCTAAGCTCATTTTGAACTATCAAGGTGATGTTATGAATACCAGACTACAAAATCCTGATTTAACCACCACAGGCTCCAGCGCATGGGCAAGTTTTTTCTCCGATTGGTGGAAAAGTATCATTATTTTATGATCACATGTCTTGGAGTTCTGAAGCAATTGGTTAGTGACACTTATAGCAAGTAATTAGTGGCCTAGTAGCTGGAGTTGTCCACATGCAAACTCCTCTACAAAGCAACCTCTGGGCATAGCCCCACTTGACTAATTATTGAATCATCATTCATGAGTTTAACCATTCTTGTTACAAATTAATATTACAGTTCCATATACAAACAAATATTCACTCTCTAATTTACCTTTGTCCATGATCTTTGATCCAGCAGGCTTATCTGGGACAGTAAGATGGTCATGATTGCTACTCAATGAAGAAGTATCATCACTAGATAAAGAGTTCAAAAATCCACTTTCTGATGTGACAAAACTGTTTTCCAGGGCCTTGTGGATGCCTGCCTCTGAGGGTACAGGTGAATGAACTTGCACAGCAAACGTTATTGGTTGTCCCTCATCTTCAGCAGCAGACAAACTGTTAACTGTGTCAGGCAAGGATTGTCTCTCTTTAGATAAGGAGGAAGGAAAACTGCTGGGTGTCTTCACTGTATTGACGTTCCACTCAGGCTGGGTGAGGATGAAGATGCCTGCTGTGCAGTATGATTAAACCATCATTCTCTACCTTTTATTTTCAATCACGGTGTCCCCGTGTTATTTCAAAAAGTGACCAATAATAAAAGAGTCAAAAGGTAAAGATACACATTAGGATTTCATTCTCCAAAACTGATTTATGTAACTTTAAATTCACTGTTCTAGGATCTGAAAAATCTCCTTATCATGATTTGTCCTATTCTTCAATGCTCTCCAGAAACTTAAAAGGCCTCTTTTGGGAATGCTTCAGAATACTGCATTACACTTTGAGCAAAATATAATTTGCAATCTATCACTGAATTCACACTGATGGAACAAGAAAGATAATTATGAAAAAGGCTGGAGCCATTCCAGAAACAAAATACGAACTTAAACCCTTGAATATCGCTCACATACTCCTTAGTGCATGAAAAGCCTTGGCGACATTTTCATCAGTACACAGAGAAAACATCAAAGCAACATCACCAATGATATGGTTGGTTCTCACTCACTCTGTTCTTTACAGACCAACAATTCTTGGAAAGAACTTCATTTATTCTGAGATTTTTATCTTTGCTACATTTTGATGTTGAAATACGTACATATAAGCCCCTATGTAGCAAAATAAAGATTCAGCAACTCTGTCTTGTTCCAGACTCCAGTACTCTACAGATCACCCTATATCTCCAACAGCAGACAAGGTAGAGAAGGCATTTTATGGTTCAGTTGCATTACATCATCCTATGGGACATGCCTGTCAACATCAAGCATTCAAAACTCTGAAGTGTCAGGAAGGTTGACAGAGAGAGGAAGCCAAAGAGCAAACTAGGATCTTCTTCAAAAACCCTCAGAATCATTGCAACTAATTCAGAACAGTTGACCTTCTTCCAAATCAATATGGTCCCCAGGAAATTTGTAGATTCTGAGCTCTGAGTTTTGATGGGAGAAGCCAATATTTACCTAATGTGTACCCAATCAGTTCCATGCTAGACACGGATTGTCAGATAATCAATAAATACACTTTTAAGTAGCATGACATTAAAATCTCTAGTTAAGATACTAACTAATCACATATCTTCTCAATAATCATATACTGGCACGTATATGTCAAGTACCTTGTAAACTGGTTACCTTACATCACTTAGATCTTTAATAACCAAGAGATCAAAGACCTATAATTTCAATAAAACCCTAGTTATCTAGAGGAGGGAATGCACTACCCCCAAATTGTCCAAATAAATGGCAGGAATAGTTTACTCGTTAGCAGATTCTGGACCAGTCCTGACACGTTCCCCTATTGTGAGCTATTTTAGTAAAATTCAACTTCTATGTGATCAACTTCCTTTTTTCGAAACAACACCAAATAAGCTTTTCCTCTTACTCCTGCTGACTCTACTTTAAATTAGATTATAGCAAACTGGGCTATTTGAACAACAGACCATGTACACAGTTGCTACAGGACTGTCTGTAAGGTTTATTGAACCTCAAAACTCTGCTTAAAGTATCAAGACCTGTTAAATGAGCATTAGAAATATCTGTGAAGTGTCATCGTGTTTGTGCTATGACTCAAACACAGTGCAAATGCTCTCTCAATCCATTTTCTCTAGGCACCAGGCACCAAGACTACATATTCAGGTCAGGGGGAGTTTTCATTGGAAAAGAGAGAACCTGGAGTTTAATTTCCAAGGATTCAGTATGAAAACACGCTTTATAGACCGTGTAGTGCTAAGGCATGGCTCATTATTTCTAACATTCTGGAGAAACCAATAGCCAACATCAAGCATAGAACTCTTAGCTCACTGCCTTCTGTGAACCATCTGTGCAACATACTCATAAAGCTCCAGAAGGCAGTGCTAGTCTCTCCTCTCCGCCCCACCTCTACTGGTAAATATGAGCCCAACCTTCGTGTGTCTGTTCAAACACTCTCGGGGCCAGGTAGGTGCTTTGCCTGGTGCTTCTGCGGTTATTTCTATCATAATAGGTGGAATGTCATTTTGTGTATCAACTTACACAGTTGTCCCTTGAACAGTAGGGATTCACACAGATATTTTCCAATAAATACAGTCAGCCTTCTGTATCCATGGATTCCAAATCCATGACTAAATGGGGATGAAGACAGCGTTTGTGGGATGCAGGATGAGAAACTCAAGGATACAGGGAGCCGACTTTTCGTGTAGGTGGGTTCTGCAGGACCCACTGTGGGACTTGAGTATGCACAGACTTTGGTCTCCATGGGGTTCCTGGAACTAATTGCAACTACTGATTGACTCTTCATCTTTTTGATGAGCTACCTGAGAACAGGCTGGTTTTAATCATTTTTCACCTCCATTTTTTGCCTCTTGTTTGACACATAATTGGTGACAAATTAATGACAAAGAATTGGCCAGAACCAGCTTTGTGAAGAAAAGCGCCCCAGAGTTATTCAGCCTCTGGGGGAGGAGCTCCCTGAAATCCTCCATAAAGTTGCTGAGTGATTTATCCGAATCCCAGGATCAAGGGGCTATCGGTGCCAATTACAATGCAAATAGCCTGACAAAATGTTCTCATAACCTCATTAATAATTGTATGTGGTTTCATTCCTTTCAGAACACTTAGAGTTAAAGACATTTCAAAAATCTTCGTTCTAGTTAAGAGACTATGATATGATTACATTAAAGATTAATACTAGGATAGTTTTAATTCTTGAAGAAGCATCATTCAAATGTTAGCCCTAAAATCCTTTTCTTGGA
>Homo_sapiens_nonrepetitive:1138995435-1138998522
ATAGAGCTTATCATGGTCTGGCACTGTTTTACATATTAACCTTCTCAAAACTATTCTTGCCACAGAGGAAGCTGAAGAAGAGAGAGTCCAAGTAACTTGTCAGAGCCATGTTTAACAGGTAGGACTAAAACCTAGACATTCTTGACATCGAATCTGTGCTCTTACTACATTACCATGCATCCTTCCACGGATTCTTCCAACTAGAATTCTAGTTCCATCCCAGGGCCAAAGCCTTACTCAAAAGCCTGGCCTCATGGCTAAAAGACAAAGGACTTCCTAACATCCAAGTGTTTGGGCTTTGTCTATTCCACCACCATTCAATTTTGCTTCTCAAAGTAGGGATCCTGAGAATAACTACTGCCTGAATTGCAGTTGTACTTGCCAAACCCTTTAGATTCACCTATCCAGACAACTCAGGAGACAGAATTTTCAAACCTATCAAATGTCTCCAGAACTTCTATCCTTTTCTCTTGAATATCTATGGTACTATGGTGTACATTAACCCTAAAGAGAATCAAGACCAATCCCCTCACTCCTCTCTGGCAGGGCAAAAATACCGAGAGCTAAATATGTTTTCTCTAGTAGTCTGATTCTGCTTTTGGAAATGTGGTCTGGTCCATCACTTTAGGCTATGATATTACAGTTATAATATCTAATTGGCATATCTTGCCTGTAATTCCGTTTCAGAGGGTAAGTGTCACTTTCTCTCAACTTTTTTCTACTATTAAAACAATGCAAAACACAGTGGTCACTCTCCTCCCAACAGCATACATTCTATCAAGCATCAATAACAGAGCATAGTTCCACTTTCTTCAATGCTATGATGTAACAGTGATTAGGTGTGTTAATGCATGAGGTAAGGAGCAAGGTGGACAATTCATCATAGGAATGTGATTGTTCAAACCTTCGTTAAGTCCTGGATTTTAGCCCACATATGGATCTCTACAGCTTTACACTAATGCATGAGGTAAGATGCAAGGTGGGCAATTCATCATCAGAATATGATTGTTCAAACTTTCATAAGTCATAGATTGTACTCCACATTTGGATCTCTATAGTTGTATAATGTTCCACATTGACTATTTGAGGTCTTTTGAGGTTCCAGATTTTGGGTAGTAAGGGCATTTTTGAAACATTAGGGTTAGTGGTCATTTGATGTATAGATAATCTTTATGTACATTTAAAAGCAGAATACTTGTTTTATTCTAGATTATCAACTCCCTGCATACAACGACATTGTTTAATTCACGTCTGTATTTTTGGTACTTAATAATGAGCCACACATAATTGATGTCCAAGGAAACTCGTTGAAGTGAAAGGTGCTGTGTAAACTGATTATTAAAAGGAAGTACTGGATTTTAAGACAGGAGGATGTCCTAAGTAAAGAGACATTTCCTTATACTATATTTGGTAACACACTAAAGAGAGAATGCTATGCAGACCCATTCTGTCTGTTTATATATTTAGTGTAATGTTTAGTATAATTGTTGGATTTCAGTTTTCATAGGATGAAGAAAGGCATGAAACATTTTTGCTACAATAAAAGTGCTAAACATAACAACACTTTGGAGAACTGAGGGGAGACAGGTTTGGAAGGTCTCATGCCCAGGGCAAGCACCTGATCCTGGATGTAAGTAGAGAAGAGCAGAGTTAGAAATAGATGGAGATACTTCCCACGTATGAGAAACAATCCAATGAGTCTAAGAGGAACGTGTGAGCTTTCTATATGGAATAGGATCTTTAGAGCACCAGACACTTTTATCTCATGTAGGATAAAAGTGGGCAGAGAACAGGAAGGACTAGACTAGGACAGATCTTCCAGGCTGAAGCTTCTCTACTGTCAGCTTCTCTACTTTTGAGATTTGATCCTTGCTTGATCGTGCCAGTCGATACTCTATTAGTTCTGACCTACTGTTGTGGAGATTCATATTTTGAAGCCCCCTGTGTGGCTGTACTTGGAGAGTGGTGCCCCAATCCAAGTGCTGTCCTTATAGGAGGAGAAGGATTCACCAGGGATGCACAGCGTAAGGACAAAGCAATACGACAGCCACCTGTCAGTCAAGCAGACAGGCTTCATGAGAAAATATACACCTATTCTCTCCCCATTCCTGATCTGAATTTTGCTGGAACAGGTCATGACAGTGGGCTAACAAACAAGAAGTTGCATGCAAAATTATAGTGCTTAGGATCTGGTGTCCTTTGAGTGTTTAAAGTGACCAAAAAAGTATTATATTGTAGTTCATAACTCTCTGAGCTCAAATATCATCATTCTAGTGATCTGGAAGCTTCAGTCTGGTAGGCAACTTTTGAAATGTGTATCATTGTCTTCTTCTCCTAGAATTCAGTTTTGTGTAATTTTCTCCCTTTGTGCACTGAATCTATATATGCCAAAGTGATGTTACTTCCATGACCAGATTACAAAAGACTATAACGTCTTTCTTGCTAGCACTCTGCCATTTGTTGGCACTCACTGATGAAGCTTGCAGCCATATTGTGAGGTGCTTTCAAAAAGCCCTTTGTTAGAAGGGACTGAAGGAGGAATCTCACCAACAACTTAGGGGAACTAAGTCTTTACCCCCACAATTAATGAGAAACTAAATCCTGTCAACAACCACGTGAATGAGTAACAAAGCAGATCCTTTCTAGTTAAGTGTTGGCATAGATGAAGACTAGTATGAAACTCAGAGCCAGAGGTGCTAAGCTGCACCTGGACTACTGACCCACAAAGACTCTGAAATTTTAAGCTACTTAATGTTGAGTGATAACTTATGTGACAATAGTTAACTAAAGCATGTAGATTAACAAATGAATTTCATCTGAATTCTAGACACATCTCTATGAGGATGGGAGGAGGTGGTGTGTTGAGCTAATTTGCCCAAGTGTTGAACAGAGAAAATGGCTTGCATTCTCTTGAAAATAAGCAATACAAAGCAAGTCAGAAGCAAACTTCTTTCCCCATATATTTTTATGCACAATAAAGTCTATACAAGAAGACACAGCTATCTAATTATTGGAATTAGCTGACCATCTTTGTAAAGAGATGGGCAATAGTCCATAAAACTGAATTATACAATCAAACTAAATTAT
>Homo_sapiens_nonrepetitive:389270472-389271085
GAGATGACCAAGTACAAATTCCAAAACCTCTCTCAAATTAAACCTAGTGTTTAAAAACCATGTATACTTTAGAGTTTTCAATAATATTCAGTCCAAAGCGTTCTAAGAAAGGAAGTTAAGTTGAGGGGATAGTAAAAAAGATAATTAGAGACTTTGCCTAAAAGACCTATGAGAGATTCAATTGAATTCAATAACTAATTATTGAATGCCTATTGTGCTAGAAACTATGGGTATAAAGACGACTAAGAAGACAATTCCTACCAAAGTGGTTAATAAGAGTACAGCTGACACATGACTGTATACAAATGCTGTTCATCACACCATAGATGGTATTGCCTGGGAAGCAAGTTCAGGGTGAGAATGGAGAGCCAAGGGCAGAATCCTGTGAAGCACCAATACTGAAAAGACAAGTAGCAAAGGAAGGTCTGTGAAGAAAACAGATGGTCAGGAGTAGAAGATTAAGAGAAAGAAGAGTTAATATTATGGAAACCAAGGGAAAGTCTTCCAAGAAGGAACTGCATAGCAGAGGCAAATGCTAGAGTGATGTCATCAGTGAAAACCAAGACACAGCCACCAAACACAGTGGACATCCATGACTGCAATCTGAACACAC
>Homo_sapiens_nonrepetitive:945013483-945013891
GCAGGGGCAAGCAGAACCCGGATCTCCCTGACCCAGGCCCAGGGCTCCACAGTGCCACATGGCCTGTCCAGGGTCAGCGCCAGTAAAGAACATACAGCCACACAGAGCCCACGAGACCACAAAACTCCCCAAGGGAGCAGGGGTCTTGGACACAGGGCTGGCCCTGACAGTCAGACTCCCCAGGGGCGCTCTATGCTGCTCCTACCATTGCAATCTCATATTTAAAAGCAGCCTGTTCCAAAAGCCCAGAGCAGAGAGCATGGTGCTCCCTTTTCAACAGAACCTATGAGTGCCTCCCAGGCCTCCCACGGGGAGGGCAGCTGCAATCACTGGGTACGTTCATAAAGCAGCGTATAAACGGCAAAATGCCAAAGCACACAGAGAGGGCGCCGGGTCAGGCTGCATCCC
>Homo_sapiens_nonrepetitive:834452331-834452916
CTTTTGCTGTTGGATTGCTAACTGACTTCAAGCTCCACCACTCCCTCTTCTCCTTTGCTTCACACCTGAACTAACTGGGGCCCCTTTTTTGATGCCCTCTCTTTTGGGACCGAAACAACACAAGTCCTAGCTCCCTTGCTTAAGAAACTCTAACCACAGTCAAAGCCAAGCTAGTCTCCCTTTCCTACTCTCTCAAGTGAATTTTGGATCTGCTTGGGAGTTCGCCCCTCTGTCCACAGAAAGTCTTATGTTCTGAAAAAGTAAACTTTTCCTATCCTCGTTGTGAGTGTGTGACTCATTAGACTTGACATCTTTTGAGTTCTTCACGTCCCCAACATATTCTGTAATCATCATTCATAACCTTTTACAATAGAAGTAACAGTGATAAGACTATGTGGGACTGATAGTGTTTAAATTGACATGACAAGGGAAGTGATGTTTTGCCATGAAGATCCTTGGATACATCCCTGATGCCTGGGTGAGGTAATTCACAGCATTGTACCTACACCCATTAAAGGAGTCATGACATAAAGACAGGTAAGTCATATTATTGCTGTTTCAAAAACAGAGAAGAGTATCACAAAT
>Homo_sapiens_nonrepetitive:1171578431-1171578904
CATAGCTTACAAATTCTCTCACCTGCTCTGATGCGCCCTAAAGATGGAGATGTCTGGTAGGTGATTATAAGGCCCTTTAGGCCCCTTTCCTGGGAACCCTCTGGGAGATGAGGCCTTGACCTCGTTGACTTGACCCACCTTGGCCCATGTGGGTGAGCTACTGTGGCTGGTGGGGATGGGAGTGCTAAGGCAGCAGGGGCCTGCAGGGAACATGTGTTGGCTAGGGATGAAGGCTCTGGTTTTCCTCTTGTTCTACTATACTTTTTCCTCAACCTGAAAGTGTAAATGGATAAGAATGAGGACAAGATGGGAATTAAACAGGTTGTTACTGTGGAGAATTGTGACCACTCCCAACCCCCCAAGCAAAGGCAAGCATTTGGATATTACTTATGACTCTTTGTGGAAACAGACCACTTCTAGAAGTAGTGACTTGGCTTATGCAATCTGCACTGTTAATAAGGGATGATCTAATT
>Homo_sapiens_nonrepetitive:1083949301-1083949739
AGGAAACACAGTGGTTGAAGAAAAATTCTCACCATATACAGACTGCTGCTCGGCTTCAGTGCTCAAATATGTCTTCAAATGAGTGTGTGTGACCAGTATGATCAGCTCAGAGCCCTAAGCATCTGAGAACAGGCTTCCCTGAGAAGACTTCAGTGATGCTCCCAAGGAAACTCAGTCCCCTTAGCTCGATCATGTGGGGAGCACAACCCTAGGCTGGCAGTACCACGTTGGGTTGCCATTGTTTCTCTGGCTATTGCTCCATCTGTGAACAATTTGGCATGAAAAATTATATCCTATTACCTTTGTAAACCAATTCCTAAAATATTTGTGGATGCATAGTCAATGTCCTATAAAAATGTTATTGCCTGGAGGCATGAAAGTAAGTTAGAGAGTTTCTGAAAAGGTTAGGTGTCTTACTACCAGTTTTATGTCTTGTCA
>Homo_sapiens_nonrepetitive:844179226-844179874
TACCCCTTCTAGCTGGCCTTAGCATAGCTACGTCAGCAGCTATTGGCACGACTGCCCTGATTCAAGGAGAAACTGGACTAATATCACTATCTCAACAGGTAGATGCTGATTTAAGCAATCTCCAATCAGCCATAAATATACTACATGCCCAGGTAGAGTCTCTAGCTGAAGTAGTTCTTCAAAACCGCCGAGGCTTAGATCTGCTATTTATCTCCCAAGGAGGTTTATGCACAGCTCTAGAAGAAAGTTGTTGTTTCTATGCCAATCAGTCTGGAGTCATAAAAAATACTCTTCAAAGAGTTCGAGAAAATCTAGATAGATGCCAGAAGGAACAAGAAAGTAACACCACCTTTCTCATTCCTGGAGTACCAAAGTACCAAAGCATGTTTAACTGGAATCCCTGGCTAACTACTCTAATTACTGGGTTGGCGGAGGGTTAGTCTTCAGGCCTTGTATATTAAAAAGCAACGCATAGCTTCTGTCAATCTTATGTATCTTAGAACCCAATATAACACCCTTGTTATAACCGAGGAATCAATGATCTGATTCCCCCAAACACGAGTGGGAAATGTGATACCCTAACTTCTTTTAACCTGATTGACTCTCTCTTAGCTGAGAGAGCTGGACACACTTGCAGCCCCTTGTCCC
>Homo_sapiens_nonrepetitive:435668270-435668604
TTCATGCCTACCGTTTCCCCCCCTTTTAGGTCAGATGTCATTCCTTTAGGCAAGTTCTCTCTTATTTAGGCAAGTTCTTTAGGCAAGATTCAACTGGGTTGTCCGGCTAAACACTCCATTCTCCAAAACTTATTGAGTTTATCAAATGGTATTAACTGTCCTCATTTTTCTTCCATCATTTGTTCTAGCCAAATTCTGTTGGATCTTTCTTCCCTGCCCTTTTATGACATCTCAGGCAAATTTCTTGGCTTTCTGGTAACTTCCAGTTACATGAACAATTTTATTAGTCAATTGTGACATACAATACTTGTCCATCTCCATGGCTGTAGTTCAG
>Homo_sapiens_nonrepetitive:1766004128-1766004338
CTTTCGCTCCAAGCTACATCTTGTAGACCTCGCTGAGGGGATCATCTAAAAGAGGGTATTAATATTAACCGAGGCCTTCTATGCTTGGGAAATGTAATCAGTGCTCTTGGAGAAGACAAAAAGGGTGACTTTGTGTCCTACGGAGATTCCAAGTTGGCTCGACTGCTTCAAGGTTCTCTAAGTGGTAATAACCATACTCTTATAATAGGC
>Homo_sapiens_nonrepetitive:1679723164-1679723923
GATCCTCCCTGTCCCCGGCCAGACCCCACTTCTTGACAGTAGAATGCCAGATACAATTTGCCCGAAAGTGCTTACATGCCCATGCGCTAATGTCTGAACAAGGTTGTTTCACTTCTACAAATGTTAATGTTGTTTGCTCACTTAAAATGTTTCAATACTTCTCATTATAAATCAAAGTTCGAGCATTATGAGGCCTGGTTTATCACTCCCCTCTCCTTGCTGTGCTTCTGTTACTGGACATGTCAGATCCACAAACATATCTGCCTCTTTTGCTCTACTGCTTTGCACATGCTCTTTGCTCCTCCTGGGACATTTCCTCCAGCACATTGAATGGGCCAGCCCCTGCTCGTTCCTCACTTCTCAGGGGACCTTTTAATAGATGACCAGCTAAGACATTACATATCAACGTTTATGTTTCTGTGATATAAAGTTTCACAGCCACAGAAACCTTGCCAGTTTGGTCACTATTGTATATCTGTTAGTAGTATGTTTGGCATGTCATCATAATCTGATGAACTAGATACTGTTATTATCAATAGGAACTGAAGCCCAAGGCTCAGAAATGGCACAGCCACACTGGAATCCAGGTTCTCGGACTCCAGAAGCAATATTCGTATTTGCCCTGCTCTGGATGATTTAGCAAAAGAGGGAAAGGATGCATCGGTTGAGTGTGTCATAGTTAATTGAGAAAGGACTCCATGAAGGCAAGGCCACTTGAGCAGGGCCTTGAGTGATGCATATGCATACATTTTGTCAGAT
>Homo_sapiens_nonrepetitive:172690380-172690757
TGACTCCGCTGGGAGATCCCCCAGCAGGCAGATCCACTGGGAGATGATGCTCCGAGGCAGTCTGGTTACAGTGGCTTTGTGACGCTGTGTTGGGCTCTGCCCAGCCCAAACCCTTTCCAGGGGAATGAATTGTTTTGTCTCTCTGGTGTTCCAGGGACTGCTGAAACCTAGGGCCCTTATAGTGTAGGTACCAGAGGAAATCTCCTGGTCTCTGGGTTGCGAGGACCATCGGATAGTACGGTCCCTCAAAGCGAGGCAACACCCCGTCTGCATTGGTCTGCCCGGGAGCTCTAGATGTGAAATTTCTACCCAATATGGTGGTAATTATTGAAGTTTAGTATTTTTTGCTTCTTCAATTCTTTAATGTCACTTCATGT
>Homo_sapiens_nonrepetitive:1165050263-1165050738
ATAGAAACAAGTAAAACTCAGCCAGGTTCTCCTTTGACCATAATATAGCTGAAAACGGAGGAAATATGCAAGACTGCAAGAGCCGCACTTTATGTTAGACAGCAACCTGCTTAGATAACCAACTCTGTGAAGAGACAAGTCCCTTTCTTCCCCCACTCTGAATGGAAAACAGTGGAATTTGAAATACGATATTCCTAAGGATATTTACTGCATTAACAGTCACTGAGAACCACAGGTCACTTTTACTCACTCTGACCCTAGTAGAAAACAGCTGGTTCACTTTATTTCCCCCAACACCCACCAGCATCATCAAATGCCTAAGGCATTGTGTTATTCAAGCAAAAATCACGAGGGTGCTTCCAACCAATCAGGCCTTTAGAATGAGATTTAATTTGCCGCTTGTATTTCACTGCCTCAGCACAGTGACCTTGTTTTCTGTTACTCATCCGTAGAAACCTAATCCTCAATGCTTGAA
>Homo_sapiens_nonrepetitive:1552489406-1552496527
GCCAGTCAGCTGAGCCGCCGGAGCCTCGTGAAGCCAGTGAGCTGAGCCGCCGGAGCCTCGAGAAGCCAGTGAGCTGAGCCGCCGGAGCCTCGAGAAGCCAGTGAGCTGAGCCGCCGGAGCCTCCAGAAGCCAGTGAGCTGAGCCGCCGGAGCCTCGAGAAGCCAGTCAGCTGAGCCGCCGGAGCCTCGAGAAGCCAGTCAGCTGAGCCGCCGGAGCCTCGTGAAGCCAGTGAGCTGAGCCGCCGGAGCCTCGAGACGCCAGTGAGCTGAGCCGTCGGAGCCTCGAGAAGCCAGTGAGCTGAGCCGCCGGAGCCTCGAGAAGCCAGTGAGCTGAGCCGCCGGAGCCTTGTGAAGCCAGTGAGCTGAGCCGCCGGAGCCTCGAGAAGCCAGTGCAGTGCGCTGAGCCGCCGGAGCCTCGAGAAGCCAGTGCAGTGCGCTGAGCCGCCGGAGCCTCGAGAAGCCAGTCAGCTGAGCCGCCGGGGCCTCGAGAAGCCAGTGCGCTGAGCCGCCGGGGCCTCGAGAAGCCAGTCAGCTGAGCCGCCGGGGCCTCGAGAAGCCAGTCAGCTGAGCCGCCGGAGCCTCGAGAAGCCAGTCAGCTGAGCCGCCGGAGCCTGGAGAAGCCAGTGCGCTGAGCCGCCGGAGCCTCGAGAAGCCAGTGAGCTGAGCCGCCGGAGCCTCCAGAAGCCAGTCAGCTGAGCCGCCGGAGCCTCGAGACGCCAGTGAGCTGAGCCGCCGGAGCCTCGAGAAGCCAGTGAGCTGAGCCGCCGGAGCCTCGAGAAGCCAGTGAGCTGAGCCGCCGGAGCCTCCAGAAGCCAGTCAGCTGAGCCGCCGGAGCCTCGAGACGCCAGTGAGCTGAGCCGCCGGAGCCTCGAGAAGCCAGTGAGCTGAGCCGCCGGAGCCTCGAGAAGCCAGTGCGGTGAGCCACCGGAGCCTCGAGAAGCCAGTCAGCTGAGCCGCCGGGGCCTCGAGAAGCCAGTCAGCTGAGCCGCCGGGGCCTCGAGAAGCCAGTGTGCTGAGCCGCCGGGGGCCTCGAGAAGCCAGTCAGCTGAGCCGCCGGGGCCTCCAGAAGCCAGTGAGCTGAGCCATCGGAGCCTCGACAAGCCAGTGAGCTGAGCCGCCGGAGCCTCCAGAAGCCAGTCAGCTGAGCCGCCGGAGCCTCGAGAAGCCAGTGAGCTGAGCCGTCGGAGCCTCGAGAAGCCAGTGAGCTGAGCCGCCGGAGCCTCGAGAAGCCAGTGAGCTGGGCCGCCGGAGCCTCGAGAAGCCAGTGAGCTGAGCCGTCGGAGCCTCCAGAAGCCAGTGAGCTGGGCCGCCGGAGCCTCGAGAAGCCAGTGAGCTGGGCCGCCGGAGCCTCGAGAAGCCAGTGAGCTGGGCCGCCGGAGCCTCGAGAAGCCAGTGAGCGGAGCCACCGGAGCCTCGAGAAGCCAGTGAGCCTGAGGCTCAGCAAATTTCCATTTCCTCTGTGAATTAATGGCCATAATAATGGCAAGAACAGCACAAGCGAGTGGCTGATTCTATCAGACAGCAAGTGTGTGCCAACTGTCAGGAAACAGTCCTTACCATTTGGTCAGCAAGCAGCAGGACGGTTTTGAGGCTGAATTTCCTGGAGCAGAAGTTGAAGAGGTCCTCCAGGCTTGGCCCCAGCAGCTCCATCACCATGACGTTGTAGTCCCCCTCTGCCCCGCACCATCTGATGGTGGGGATGCCCACTAGGCAAGGAAATCAGACACAGTGTTTCAGTCCAGGCCCTGCCTCAGCTCCACACTAAGTCTGCACTGTGCACACCAAGGGGTCATGGTGACAATCCTGAACGGGGGAGGGGTGGTGGAGGTAGAAGACCCCGGCAACGCCGCTCCTCAGGGACCCATCCTCGAGATTAGGCCCCATCTATTAGCAAATGGCCTGAGGCAGACGTTGGATGAGGGCCAAGCAGACAGGAGCTGTAAGGGGGACAAGGAGGGGATCGAAGCCCCACCTCCCCGACTCCCGTCTTCTAGGGCAGGGGGGCAGGAGACACAGAAAGCAGCCACGATGTGGGAAAGAAAAGAGCTCAGGCATAAAGGAGCAGCAGAGCCCGCCAGAAACGTCACAAGCAGCTACCGTGGGTTAGGTGAGCTCCGATGTTGGTAGAAGTATTTGACTGAAACTTTTTGGGGATTTACACAGTAACCCAGGATTGAAATATACAAATCAGGGAAGTGAAAATAAAGACACAATAAATCCAACAGGAAGAATTTATGCTGAAGGCATAATCAACACTATAAAGGCAAAAAATGGGTGAAAGACCTGGACACTTCACCCAAGACGTTACGTATGAAAAGTCAACGACCACAAGAAGATTCTCAGAGAGATGGAAAACACATGCTGGTAAAAACATGCACAGGAATGTGCACCGCAGCCTCACGCCACAGTCAAATTCAAATGCTGCAGCAACAGGTGGGTTTCTCAAAATGCCACCCCCAAAATACGTCCTCAAGAACATGTCTCTTCGGTATGTTTTCACAGCACTGGATCCGCAACTATACACATGGCTCTACACACATACGGCTTGTGAACGGCCTGGATAAACCTTTTATGTCCTTCCATGGCAAGACAGATTTTTAGTTTAGTCTTAAAGCAAGTTTTGGTACCACTAGGGATGGCCACATGTATCGCCTCTCCTCTGTTTTCTATCATGGTATCTTTTTCCTATTCATAGTAGTTCTTTATAACTTCTAGATACTAAACCACTGCAGGTTTTTTGTGAGGCAAGTATCTCTCAGTTAATTTCTTGATGAAAAGACTTTTCATGAATATGAATGCCTTAATCTTTTGCTTTATGAGTGCTTTCAGCCTCAGCGTCAAAAAGAGTTACTTCTACTTCTAACAAAAACAGTAATAGGGGCCTGATTCGCCCTCACACCTTAAGTAACTAAGGGAAAGAACACAGGGTGGTTTCCACAACACTGGGCCCGGCCAATGACTGACAGCCGTGCCAGCCAGTGACAGCTGTGCCTGAGGGCGGGAAGGAGCCGTGAGAGGGCGCCCTGGGCTGCCCCCTGCACTGCTGGGAGCATAAGCACAAACGCCAGACTGAACAGATCCATGGAACCCAACCTCATCCCAGAAGAGAGCTGAGGAGGAGCCTGCAGAATGTGGAAGAGCACAGCATGCGTGACATTCTCAATGTCCGGCATCCAAAGTGGAAAACAAACCTGGAGTAAGAGGTTAACTGAACAGACCCGGATGTTCACATCAGCAGGGAAAGCCATGAAACGTTACTACAGATTTCGACTGTATTCCACCGTCGAAAAGTTTTTTAACTGGCCATCTACTTTCAGATTTGGGAATAGTTGCATTCTGCGTCACAGGCCCCCATTAGCACACTCATAAAGTTCCCGACTTTGGGTGTTTCAGATACTCAACCTTATTACGGATTTGTGCAGCATTACGGATTCCCAAATTCCCTTTCTCCACTCCAATGAGTCACAGTTCCTTCTTCTTAATACTCATTTTGGAGTTTTCACTGTCCCAAATTTAGGCAACAGATCACCTTTCAAACTTTTTCCCGTACCTCATAACAAATGCCTGCCATGTGTTCCAGATGCTTCTCCAAGCACTCAGGACTCCTCTTAACAGAGAATGATAAATACTTAGAAACCCCTGAGGCCCGGTGTGCTCAGTGTTCTAGGCTGTCCTCCTTCTAAGCCCTTCTCGTGGCCAGAACCACACAAAGTATCATCACGACAGCTTTATAGTAAGTGCTGGTGTTTGCAGGGCAAATGGCCCTCTTCTTCACAAGTGTTTTAATTAATCCTGGACTTGCACTCTTCTCAGTGAATTCTAGTCACCTTGTCAGGAAAGAGAAGTGGCTGGATGTCGATGGGAACGTCATTGAATGTTAAGAGCAACTTTGGGAGACCTGACACCTGATAGAGGAGAATTAAGCAAATCTTCCTTAAATGTCCTTATGCAGATCTTATCTGTCTTAAAATTTACCCCAGATACCTTTTTGCTACTGTACCAATTAAATTGTTGGTTTAACAAAATAAATTTGCTCAACTCTCTAATCTGTTCTGAGATCCCTATTTAGGAAATTACATCACATCACATGCCAGTAACAGCCCTCTGCCCTGCTGAAAACAGTGTTGTGAGGCTGAGGATGATGTGGGTTACACAAAACTTGGCTGCACTGCAGGGGGGAATGGAAATCTACATAACCACCTTGGAAAAATCGATATGTATCAATATGCAGACGTCTGCGTTATCCTGCAGAACTGGACATTTGCACGTACCAAGCAACAGCCACTGCAACTTCACACGTAGGTGCTGGCATGTGTGCCCCAGACACATGGACAAGATGTGCACAAAAGCACTGTCCCTAACAGCAAATGCTAGAAGCTCCCCAGGGCTCAACGCAGTATGAGTCAGACGAAGCTACTGTATACAGCTATGTAGATGATCAAACAATGAAAATCAATTACCTAGAGCTGCAATCGATGGGGAAGAATCTCAGGAATACTCTGGGTCAAAGAAAGGTACAGAATACAGACTGCATCGCGTAACACTAAAACTTTCATGTATTCAAAAGACTATGTGGCATGGACTCCTGATCCATCTGAACTGATGGTGTACTGAGTGATGTGACTGATGGTGTACTGACTGATGGTGTACTGACTGATATGACTGATGGTGTACTGACTGATGTGACTGATGGTGTACTGAGTGATGTGACTGATGGTGTACTGACTGATGGTGTACTGACTGATGTGACTGATGGTGTACTGACTGATGTGACTGATGGTGTACTGGTGTACTGACTGATATGACTGATGGTGTACTGACTGATGTGACTGATGGTGTACTGAGTGATGTGACTGATGGTGTACTGACTGATGTGACTGATGGTGTACTGAGTGGTGACTGATGGTGTACTGACTGATGTGACTGATGGTGTACTGAGTGATGTGACTGATGGTATACCGAGTGATGTGACTGATGGTGTACTGAGTGATGCGACTGATAGTGTATTGACTGATGGTGTACTGAGTGATGTGACTGATGGTGTACTGACTGATGTGACTGATGGTGTACGGACTGATGTGACTGATGGTGTACTGACTGATGGTGTACTGAGTGATGTGACTGATGGTGTACTGAGTGATGTGACTGATGGTGTACTGACTGATGGTGTACTGAGTGATGTGACTGATGGTGTACTGACTGATGTGACTGATGGTGTACTGAGTGATGTGACTGATGGTGTACTGAGTGATGTGACTGATGGTGTACTGAGTGATGGGACTGATGGTGTACTGACTGATGGTGTACTGAGTGACGTGACTGATGGTGTACTGAGTGACGTGACTGATGGTGTACTGACTGATGTGACTGATGGTGTACTGACTGATGTGACTGATGGTGTACTGACTGATGTGACTGATGGTGTACTGACTGACGGTGTACCGACTGATGTGACTGATGGTATACTGACTGATGTGACTGATGGTGTACTGAGTGATGAGACTGATGGTCTACTGAGTGATGTGACTGATGGTGTACTGACTGATGGTGTACCGACTGATGTGACTGATGATGTATTTACTGACACCATCTTTCTTTAACAGGGGCCCCCAAATGTCTCAGCAGAAATCACCCCTTTTGTTAGCTGTAAGTAACAATGTACCCCGTCATCCATGGCAACATGCTCTTGCCTCTCAATGCACTTGTGCTCTATGGACTTACTGCTACTGGTGATTTTGCAGGAACAAGTGAAGCCAATGGGTTTGAAAAGAGAACCAAGGCTGCCTGCGCCCAAGTGTGCTAGTCATCCAGGGCCACCCTGCTGCCCTGCCCAGGTGCTGTCACGGTGGGAAGCGGCCACTCATGCTGCTATTTGTAGTCTCAACACTTTTCCCTCATGGTGCCCGAAGGTAGCTAAACATATGCGTGGGGATAAAAATCGGGTGGACAAGGCCAGATACATGAAGACATGCTCCACTCTCATCTGTGAAAAGTTTCAATATAAATGTGGGGACTGAGCATTAATGCAAATAGAAATTTTCATGAAGTTTTCAGCAGTTGAACAAAATGTTTCTAGTTTGAAAAAAGTTTCTTGTAGGATGACAAAGCAACAAAAACTTACAAACAGGTGAGCAAGGTCCTGGCACAGACATGGGGCTGGGCGGGCGAATGGGCTCCACAGGGAGTGTTCCCTCCTGGTTGTTGATTTTAATGTCCTCGATACCGTACATGTTACATACATTCTTTGGTGTTGTACAATATTTCACAAGAAAAAGATGATGGAAGACAGTCGCCCACCCTCAGCCACAGAACCGTCACCCACTGGCCCGGGTTCTACACACGCCATGCCTACCATCTCAGCCTTGACGAAAAGCAGCTGTGAACTAAGTAAATGTCCTTTGCTGAGGGGTTCCCCAAGGAGGGAGTGAGCTAAGGCTGCTTTTGGGGGATGTTAGGATTGGAAAGAGCAGTTACAACTGTCCCCAGGTTTTGCCCACCAGTCCAGTAGGTTTTCATAAAAACTAGGTGTCTATCCAAATCTTCCACCAACATAGCTACTTTTAGTTTCTTTCTACTATTTCAGGTATTGAATCTATTGTCCCAACCAGATTTGGGACAGGTGGGAGCATCTGGGGCACATTCCTGACAGCTGAAGGCCACGTAGGGTGGCCGCCATTTCCTTCTCTGGGAGCAGACAGCTGCTTCAGCAGTAGCCTGGGGGGCTAGAATGCCCAAGTTCAAGTCTGTCCTCTGTGAAGTTACACAGCCTTCTATAAGGCTGAAGAGCTCAGTACCCACTGCCCAGGGCTGCTATGGGCAGTGACCAGTGTGTTTTTAAGGCTCATTCTTCCCAAGCTGCAGAGAACAGAATGCACTCGCTGTGGAGCTTTCTCCTGGAAGGCAGCATCCATCAAGCAAACGTAAAGATCAGAACCTGGCACCACCACTTGACTTTCACGTGAAAGGAAGGAAAACCGCAATGAGTGGTGCTTGCTGGACAATCTGGACCACCCACAGCAAACACTGCACAAGGGGACAATCTGTACCACCCATAACAGGACAATCTGCACAAGGGGACAATCTGCATCATCCATAGCAGACACTGCACAAGAGTGGCTTCTG
>Homo_sapiens_nonrepetitive:1425630780-1425631190
AGAGGTAACCCAGGCAACAACAGTTTTTAAATCCAGCCCAATTCCTTACTAGAGTAACACAAGGCTCCACACTAACGGCTAAGCAAAAGGAAAAGTATACTGATCTCCAAGCATAAAAGTTATTTACATCAGTGCCTAATGTTCTATTCAACATGTCTGGATTTCGACAAGAATATAGGAGCACATCAGAACCAGGCTCCAATATGGCTAACTTAAAAGGTAGATAGCATGCAAGATCAGATAGGTAATTTCAGGAGAGACAGAAACTGTAAGAAGGAATCACATGAAAATGTTAGAAATCACAAACGCAGGGATTAAACTGAAGAACACTTTTGATGGTTCATTGTTAGACTCAACACAACCAAGAAAAAAACCCTATCCATTATGCAAACTGAAAGAATAGAGTACCC
>Homo_sapiens_nonrepetitive:1060977602-1060978395
ATGGTATTCTTATTGTGTTTTCTTATTCTGTCTTCAATGAAGCCTCTAGACTTCAAGTCCTAGATCACTAGTGTGAGTAGAGTGGCAATGAGGAAATGAAAAGGAGTGGACAGTCATTAGGTTGAAATCACCTATTAGAAGTGAACTTTCCAATGTGTTTCAAGGCTTGAGTGATGTGACTGAGACTTCAAGACACTACACCACATCAAGAAAGTATTTTTCTTCTAAGGTGGAACTCAAGGATCTTATCTTTAAGAGTAATAGCTTTCAGAAGCATTCTATAGATATTAGCCTTCCTAAGCTCTGAAAACTGACATTTATTGGCTTTCTTTACATCTTAAATATTTCAAGAGGTAATTGGAATATCCCTTAAGGAAAACATAATGGGTCCACTTAAGCTGATTTGCTTTGCTGGATGTATGTAGCTATTTCATTACACTTGTATTTCAGTGCTATCAGAGCCTACTCATCTGACTGTGAGAATGCTGAAAGGTAGAATTCATATATCAATGACACATTCTGTTCCAAATTACACAAATACGTTATTTTCGTTAGCAAGATGGGACTATAACCATTTGGTCATTTCTGAAAGCTCCTCCAGACACATTCTAGATCCCATGAACACAATGGCAAGTGCCATGGTGGGTACCCTAGACCTGCTCATTCTAAGTAAATTCTGGTATGTCATACTTTGACTACAGGAAGCAGTTGGCTTTCAAATTCCCCCTTATACCTTATTGCTTTTCATCTTGCTCTAATAATCTCCATAAGAATATAATTGAGACTACCATCT
>Homo_sapiens_nonrepetitive:325103806-325104262
GCATAGGAATTAGGCTGAAGGTTTTCATATGGTCAAACATTGAGAGACCAGCTTTCTACTTTGGTTTTAGCATGGAGTGGTAGGAGGGAGGATAGAGAATGTAAATAAGTTGCTGGTAACAATGTTAATTGATGACACCTTTCTGGAGGAAAATTTGGCAATATCATCTTAAAGCCTTAAAAATATCCCTATTTGTTGATGCAGGCAGTTCCCCTTTATGGACATAATTATGAATGTGCAAAGATTTAACCATGAGGTACCATCCAGCATAGATTATAATACCGAAAAATTATAAGCAACCCGATGTTCAACAACAGGCAGTTGGTTAAAAAAACTATAGAATAAATATGCAATCAAATAGCATACAGCCCTTCAAAATGATATGTCGTAAATATTGCTGATATAAAGAAATGGATAGAGTGTCTCTCTATTTATAAGACTAGAAGGATGGATGCC
>Homo_sapiens_nonrepetitive:1307112758-1307115861
ATGGTGGACATTAGACAAATATGGCTACTGATCACTTGAAATATGTCTAGTCTAAATTCAGATGCACTGAATTTGGAAGACAGTACTAAAAATGAGTGTAAGGATCATTATATTTGTTGGACAGTACTGATGTAAGAACCAAGCTTTGAGTAAGAGGCTAGGTTCAAGTACTGGGAGAATTAGCCTTTAAGGACCTGCTAGTTAGGGGAAAAAGCTTTAGAATGCATTATAAAGTCATTGAGTTTTCTAAGAACAGAAAATGGACATATCTTTTGGAGTTCTTTGATAAGACTATTTGATATGGTCACTGTTAGTTTATTGACTTGCTGATATTGGAGACTCAGAGCACCTTTTAAAACACTCTTTATAAATTTAGATATCAATCTTTCCCCAAATTGCAGCTTTTCAGAAGGCAGTCTGTCATGGATATTACATGAATGGGACCATGGATTTTGTAAAATACTTGATGGAAAAACTTGCTAAATAAATTAAGCCAGTATTTTATAATGAATTTGGAATTGACTCAGTTCAAGCTTTGTTTTGAGAGAGAAATAGGGACATATGTTAAGTTTAGGTGTCCATAACATTGATAGTTTGATTGATGCCTTATGACTTTGTAAGCTTCTGTAAGGGAAAGATCAAGTCTTCATATTTTTGTAGTATTCCAAGCATTTAGCACGATGTAAGGTGCACAGTAGACACTTAAATACTTGTGGAATGAATGTTACTCTCATCTTAGTTGGTCTTGGTATCATTCATCATTTTGCTTTTGTGTCCTCAAGGGACATGAAACTTCTTCAAGCTTTTTGTAGAGTAGAAAATTGTTATTTCTGAAATGAATGTTGATCTCCTCAGAAATGCAGGAAATAGCCTGTTATAGAAAGCTTTCCTTGTTTATAGAATTCAACTGTTAAGAGATATAACTAGTGATAATGAAGATAATACACTTAAAGGTATATGTTTGTATTTATGATAACATTTCTTTGCCCGAGACAACCAGCTGTCTCTTTAGGGTCTTTGAAATGTTCTGTTTCAAGGTAATATTAGTAGAAACTGTTTTCAGAACTATTTCTTTCACATTTGATGTTTTATGAGATAGCGAATTGCTTACAGCTTAGCACTTCAGATAAGTCTCAGGAAGAAATTTGTGTAAGTAGCAAGGATCCTAATGTTAAACCCCAAGACCATGGAGAAAATGCACAAAGTCAAGAATTCAGGTTTGAGACTGTATCCTGTACTGTCCATCTAGTATATTCAGTTAGAAAGGAGTTAAGATGATGAAATTATATTTCATGCTAGGGCCTTTAATGAGGCAAAGAAGTAGGAATCTAGGTATCTTGCAGTCTAAGTTGTCATAGAGTTCAAGTCCACTGGGGTTTTACCTGAGGACTCTGCTAAACAGAGTTTACTCTTGTTATCTTGCAATTATGAGCACCAAAAAGGACGTGTATGTGTTACTGTTAGGACATAAAGCATGTAAAATGGGCTCCTCAGTATCCTTGCTCAGTTCACTGTACTCAGAATGGCAAGTACTGGCAACCCTTTGTGTCTGTGCTGAGAGTGCAAGTTGATATTCAGGGGCCTCTACTCCTAGGAATTGGCCACGATCTTTTCTCTAGGCTGCCTGCTGATTCCCTTAGTATGTTCTAATTTGAGTAATAATGAGATTTCTCAGGATCGTTTTGATTTGACTTCTTTCCTCAGTTTTGCTTCTTGGGGATGGATAGGGTAGGGTTAGTTCTCAGGCTACATGAGAATCTTCTTTGGTTGCTACATTTTGAAGTTGTGCAAGAGCTGGATGTACGTTTTCCCTTATTTTGGTTGTTGCTGATAAATTTTTTGACTGCCTTTTCTGGTTGTGCTGTTTAATTACTCATTCATCAAAAGTCTTTATAAACATATTAATTAGATGTTTCCCTAGTAAAGTTGATACATAATGAAAGTTTGTATATGTGTACAGTACCATGAAATTTCAGTGACCATTTTTGTGCCTGTGTTTACATTGTTGTTAGTGCAAAGTGGCCACAATAAACATATCTAGCTGCTCTTTGCAACACAGACACCTGCCATAGTACTCATTAAATTTTCTACTAGTTATAAAGACTTAGTTAGCTATGATAGTTCACAATTAAAAGACACTCTCATATAATTAGATGTAGTTTCTTAACAAATTGAGAGTTTAACAAGTTGAATTGCAGTGTAGTGGTATATACTTTTACAGTTACAGGGTAATGAGAATGGACTTAATACTTAAATAATACATGACAGAAATTATGGTGTGCCTACTGAAGTTTGATTATCTTGAAAGTTCAACAGAGCCTTGACATTTTTACTAGTTTCTACTTATGAAAAGCAGATTAAATACGAAACTGGCCTGAGCTACATTTTTCCAATGCTTAAAAAAAATGCCCTGCCTTAATTAGGTTGAAGGCTAGGCTGATGTAAGAGAAGCCTGGAGAACAACAACCCAAAATAGTTAGACAGTTCTGCTTTGTGCTGTCATTTAAGGACCCAGGTTCCTTTCATCTTATTGCTTTGATGTCCCCTCACCCCTTGCTACTCCAAGTGTGGTCCACAGGCCAGCAGCATTGATATCACCTGGTAGCTTGTTAGAAGTGTAGAATCTATTTTAGTAAGATTCTTATTAAAGAATCTTATTGCACATTAAAGTGATTCTTTTGCACATTAAGGTTTGAGGAGCAGCACTTTAGGGTATTGTCATTGTCTTCATGGTCATAGCAGAGTAGCTGACAAATTTGGGTTTCCCTAGCTGGAATGGGAAGAACAGCAGAGAGCCATAGAGTCAGTTCCCTGAGGAAGAGAGACATCGTATCCTTGGTTTCTAAGAACTTTAATCTGACATCTACCTGAAAGGGATTCTGAGAACTGTGGCCTAGCTCAGTGACTCTCAAACAAACAACTAGTTAAATCTTATAAACTGTAAAACCTTGTGGTAGTGTGAGATTGCTCCAAAAGTTTCTGTACATATCCAATCATGTGACAGTAACAGAGTTTGTGGATTGGCATTAATCCATGAACCACACTTGAAGTAGGTCATATTTGGTGATATTGTTCAGCTTACGGTAAATTTGAGTGAATTGGT
>Homo_sapiens_nonrepetitive:129799674-129807818
GGCTCTGCTCTCTTGATCTTCTGTTCTCCATCATAAGAATGACATGTCCCAGATAGTGACTAATACTCCAACCTAGGTCTCTGAATGGAAAGACACATGAAAGTTGGCTAAATTCAGTAGATCTCAGTCAAGCCCAGTAGAGTCCAGCTTAGTCTAGTAGAGTTTTAGCTGACCTGTAGTCCTCAAGTAAAAAGCTACTTGGGGTAGTAAAAGCTAATACATTTCTTACTTGCATCCTTTTAAGATAATTTGAAGATATTGAATAATTACTCTATGAGGTACTTACAGAAATTTACATGACCAGCAGTAGTATACAGATTTCCAGACTCATCAACTTAGTAGTTGAATGTAACACTTTTATAATCTGAAACAACATTGAGGTTCAAATGAAGGGAAGCCCACTCTGATGCCAGATCTAAAGGATGAAGATGGGGCTGACCCTGCCCTGGGAAATAGGAGACAGAAGGGGAAAATCTGGGGTCCTGCAGATAAGGAGCATGTGGAGGCAGTAGGGATAGAGAAATCTCAGAAGCAAAGGTGGAAGCTGGTGACAACAGGGTCCAGGATGTGTATCATGAAAAGAACCAGCTTATCTAGCGCTCTCAACCCTGGGATGCCAGTGATGGATTATGGGCCTGCCCCTCAGATGTAAAAGATGCACTGGCTTAGGTACACATTGTTTTAATCTAAACTTGTTTCTCACTTTTTCATACCACAAGATTATTGTGGGATGAATGGTAGTGTCAAGAGAACCAGACTGGAAGTTAGAAGACCTGGGTGTAGGTCCCTCCTGATAAGCTGTGTCTCTCAGCAAGTCAGTGATCTCTACGAAAACGAGGGATTTGAACCATTTGACTTCTAAGTTTCTTCCAAGCCAAAAACAATGATTTTACTATTTAGTGAATCAATTTTTCTAGTCCACAATTTTGCTGTGCTAGAACAGTAACCTGCAAATCTTCAGGGTCTAAAACACCCCAATCTTATTTCCTTTCACTTGTTTACCTTGCTGGATTACCCTGAATAAAAGGACAAGAATATGTTTATCCAAGTAAAAGAATATGTTCACAAAAAGACTAATACAAAAATGTTTGCAAAATGGAGTGCACTGTAACAAAAAACAGTACATTATATGATCCTATTGCGATTATAGAGCAGTCCAAACAAATCTATGGTGGATGGTAACACTTTTATAATCTGAAACAAACAACGGTTCAAATGAAGGGAAGCCCACTCCGATGCCAGGTTGGTGATTGCATCGACTGTGAAGGGGCATGAGTAATGTTCTGTATCTCAACAGAGGTTTGGGTTACAAAGGTTAATGCATTGTTCCAAATGCAGTGAATGTACTCCTCAAAAAATCAAACTTTATTATGAACCATATTAATTATATGCACATTGAAGTATTTCAGAGGAAGTCTACCGATGTCTTCAGCAACAAGATGGATTCATGCCTGAATAAAAGGATGGCTAGACAGACATGTAATAAAGCAGGGTGATGAGTATACCAACGTTTACTGTAACATTCTTTTAACCTTGTTATTTGCTTGGGTAGTTGTTGTGTTTGTAATTTTAAGAATTGCATTAGATGATGATAAAAAGACATATATATGAGTATTATGAAATCAGATTAAGAATCACTATTGTCTTATTTCAAAGGTCCATTAAAATCTGTTATTAAATCGAAAGGAAGAGAAATCAACATTTCAAAGATGTATCTGCACGAGCCAAAAAGTTGATTTCATCGAGATGAAGGCTGGGAAAGGTGTCTGGATGGGATGGGGGAAGTATTGTATAGCCTCACTTGATTATTACTCATTCTGTATTGGTTAAAAAAACACCCTTGTAGAGGCAGAATTATGTATCTCTACATCTCCCAACAGTGAGCACTTTATTCCTGATTTGCCAAGGAGCTAGTCTGATGGACAGAAAGAAGTGTGGTAGACCTTCTCTAAGATGGTCCTCATCTCCTGGTATTCATGCACTGTGTCAGCAGTCCCCTTCTCTGCAGTGCGTCTGGACTTACCAATTCAGTTATCATGAATAAAACATAGCAAAAGTAATTGGATGTCATCACCAAGCTTAGATTATAAAAAGATCATAGTTCTCATCTTCGGCATCAGCAGTTTCCATGTAGTGGGGACACTCAGGTAGCTACCTGGGCATGCTACTCTCATACCCATGCCTACCTCATAAAGTACTAAATGAGATAAAAGTGCCCGGCATAGAATATGTGTTCAGACTTCTTGGGCATTTAGTAGTCAATAGTACATGTCTGATGCCATTCTAGGCCATGGGGATCCTGTGGTGAGTGAAAAAAGTCCTTGCTCGGATCGAGCTTACAGTCTGGCGAGGGGAAAACAGATGTACAGTGCAGGTGGCAATAAGGTCTGTGAAGAAAAAGTCCAGCAGGGGAAGGGGATCGCATGTGTGAGTTTATAGAAGATGGTCACATTTGGGTGTGAACCTCTGCCTGCTTTGGGGAAAGGTGCTCTAGGCAGAGGCAACCACAGCCGCTAAGGTCCTGGGTTGGGGTCTTGTTTAGTATGTTTAGAATAGGAAGGAGTTGGGGCCGAAGCAGAGAGAGATGAGGGCAGAGAAAAAAGTCATGGGGGCCAGATTCTGCAGGGCCTTGAAGGCCATTGTTGAGAGTTTGCATTTGACTCTGAGTGAGGGGAAGCTATTGGAAGGTTTAAGGTAGACCAGTGATATCATCAGACTTATGTTTTAAAAGCATTACTTTGTCAGAGCAGATGGATGGAATACAGGTTGTCTTTTGTACATCTTTCTTCTCTGGGAGAACCAAGTGTTTTTCTTTCCCTCAGAACAGCCCCCGAGGTGCTGTCATATGGTAGAGAGCAGTATTTTGGGGCCTAACTTCTCTTCAGAGTCAGTTGAGGGACTTGAGAACAAGAGCTATTGGTACAGATTTTAAACAACAATCAGTGTGTTCAGTAAAATCACTCATGGCCTTATTAGTCATGCAGCACTTGTGGATTGGTCCAGAAAACAGAATTTAGAGGATGTTTATGGCACAGGTACGTGTATGTGTATTACAGTCCTGGTGTAGGTATGTGAGTGAATGTGTTTCTATGTGCACGTGTATGGCACATGCACGTGTGGCATATGCATGTGTGCGCATACATACATGTGTGCGTATGGATGACAGAGTGTATTCTTATGTGCATTGTATGGCTTGGGTGTTGCATATTTATAAGCATGTGCAGTGTTCATGGGCCTCTGTTTGATGCAAAACTAAGAAGTGGCTCGTCACCATCTCTGTCCTTGATATATTTTCAATCCAGTTGGGGAGATTCAATATAGAAGCAGCTGTGAAATAGCACTGCCATCAATAGGTCATCTTTTATTGGACGTTTTCTACAAAGTGTGTCATTATTCATGAGAGTATGCTGCAATAAAATGTTAAAAGGTGGAATCGAATAAGTTTTAGGTTCCCTCCTGTCTAAAGTATGATTTAAACACTCATTTTCCAGTATTACAACCATCATTTAAAAGTCTTTGAGAAAAGCAGCAACTGTAAAAAATGTTGCAGTGTTGAGCACCCTGGCCAGGCTTCTGCAGTTTGGAGCATTTTCTCCAGCTCTGGGGCTGCAGAGCTGAGGTAGGGTGGCTCCACCTCCTTCTCCAGAGAAGTGACTAGAGCACCTTGAAAGGCTAGGGAAAGGCTAGAGGCTTTAGGGACTCATCCAGCTACTTCTGCCCAGGTCCACTTGTCACCAGGCTTGATGAGTGTGAGTAACCCATCACCTTCACGCATTGACCTCCCTGCATCACTCATTCTCCTCTCCTATTCACTCCCTCTCCTTTCACCTGAGGAGGCAGGCAAGATCAGACACCCAGCTGGGGGCTGGGCATAAAGAAACATGCATCTGACCTTTTCTACATGACAACTGTGGAAGTCTGCTGCTAAATCTTTCATATGATCTGCAATTCTTTTTTCCCACCTACAGATTACTCCACGCTTCCTAGCTCTTGTCATAAATCCACAGATGCCTCATTTCACAATAAGGAAAACTGAGCCAAGACGGGTTTTAGTGACTCATTTAAAATCTCACTGCTGCTTATGGCACCTCTGATTATCATCCCCCCACATCATGGCACATTAAAACTTTAAAGAGTATATTTGAGTAGACAGGAATTCATGAATCAATAACACTGGACCACCCATGGTTCAGCACTCCACTGTGTTTATAAGGTGTTTGAGTGGAAAGTTCCTAGTTAGAGGTTAACTGGTGGTTTCTGATTGGTTAAGGCTTAGGTTTGCTTTTGCAGGAATCTGAGGCACAAGAGTCTTCTCAGCCTAATGCAGTCCATTTACAGGTTAATCTTTAGGTGAACTCTGGAGCTGAGTTCAAAGTCTTCCTTGTAATCAGACCTGGCAATTTCTGAGCCATGGTCAGAGAGCAAAATATGAGGATCATGTTGACTGTAGAAACGAATCCAGACCATTGAAATCTATCTGTAATGGGTTTGCAATTCTACTGGATTTCCTACCCTCAATTGGCTTGGAGGATTTTAGACTTCTAATATAATATTCAGTAAAAATTGAAATATGGAGGAGATGTGATGAAATAGCTGGTGACAGCAACTTCCACAGTGTTCAGTTCATTTTAGAAACAATATGAATGATTATTAAATGAATATGTTGCCCATCAAAAGTGGGAAAATGTAAATGCAAATTAACAACTAGTAATGCCTGAATGGTTTCTGCCCTAAGCTGAATAAAGGGCAAGGCTTCCCCTCTGGCTGCCGGGCTGGGTGACCAGACCGCACACTTCAGTGCACCTGTGAAAAGCAGATTATGAGCCGTGTTAGTCTTGCGGCGTCTGTTCTGGAGAAGGCTGTATTAGTCTTAAGGCCCCGAGAAGGCTGTGTTAATATTAAGGCACGTGTTCACTGTTGGGAGAGGAACAGCCTTTTGCTCAAAATGCTTGATTTATTGCAGGAACAAGCCAGCTTTCTGAGCAAGTCTGTCTGGCTTCTAGGGTGAGATCTATTACAAGCATAGAGACTGAGGCATGTCAAACAAGACAGTAGAAACCTAGCGCACCAGCCATATAGAAAGGAAGGGGCTATGGGCATTTGTTCTAAGTCTATAAAAAGGGTAATTACTTTGGAAAGTAGTTCATTTTCTGCCTCATAAAGGCAGCAGTAGATTAGTTATAAATAAGTAATGGCTCATAATTCATTAAAAGCAAGAGGAGGGAAAAAGTTTTAAGGAAGCATGAGTTTTAAGGATAACCTTTAAAATTCAAGACAATGCACTGGGACAGCAAAAGTCCCTCCCCAAACATGCATCAAAATAACCAAAAGGAGACATTGAGCTCCACATAACGGCAGTTTCTTCCAGCTCCCATCTGCAGTGGGCACATTCCTGGGTGTCGTCCTTCTTCCGTATGCACAGGCAGAACACCACACTTGGAATCAGAAGAATTAAATTCAAGTTGCTCCCTGTAATCTTAGACAAATCACTTAATGTCCTTCAGCCTCAGTTCTTCAGTTGCAAATGAGATAACAGCACCTGACTGACAGAGGGGTTTAAAGCTGCTGATTTGTAATTGAAGTCCTATTTTGTTCCACGTCCTGGGGAAGGTGCTGAGGATGAATCCAGTGCCCCAGAATTCAAAGTACCTCCCTCCAGGGCTCACCCTAGACCAGCAGGGTCTGAATCTCTGGGTGTAGGGCCCAAGCATTTGTGGCTCACTTTATATTGCTCAGGCTGGCACTAGTGTTTTTTACAAGATCCCCGAGTGAGCTCAGGGCTAAAGATTACAGGTGTAGGCAATAGTGGTAAGTATCCTAATGGAGGTAACATTAAATGGAAGTCATCTTGAAGGAGGAGTGAGAGTTTGCCAGCAGAGGGAACCCAGTGAACAAAGGCAGGGTGCATTTGATCTGGTAGTTCAGAGTGGCTGAAGCCTGGGATGCATTTACTCAGGCTTGGGAGATGAGTTTGAGGTAGCAGTGAAGGCATAATGCTTGGGCAAAGGAGTGCTGGGCTCTCACAAACGCAATGGAAGTCCCTGCAGGTTTTAATATTGATATACTGACACATGTAGAAGAAGGAAACTGTATCCTCATCTCTCGAAGTCTAAGCATTGGCTTAGGCCAAATCCAAACATTGCTTCAACAAACCCTCTGGGGGAAAGGTAGGAGAACACCACTTATATCCCCAAAAGTATAGGAAGATTGTTCTGACTCTAGAAAGGGAGTGCAAACTGAAGGCAGAGCACCCTGTTACAGTCTTCCAGGTGATATGGCATAGGAAACAGGTACACAGATGGGAGGAATTATTATCCCCAGTTAGCACTGCTCATGCTCTTTCCTTGATGGGAGACACAAGGGGTGGAGAGGACTCCACACATTCTTCTTTTCAAAATCTGGAGCATCCCTAGGGAGCTGCCCCCGACCCCAAGGCAGGCTTCCTCCCAATGCAGCTTCTCTTCCAGACCTGTCCCTCTTCCTCCTTATTCCCAAGGAAATGATAATCTGTGCCTCTTGCTTTCAGAGCCCATTTGTGTGGAGTGGGTTTGGAGAGGTGGCCATGGCCAAAAGAAATGATCCTGATAGCAGAAATTTTGAGTACCTTTGTTCATACTTTTGTGAGATTGCATCCTGCTCCACCCAACACCAGAACGTGAATGACCCAACCACTATTCCTGTGACTCTGGGGGTTTTGTTCCCCCGTATGCTCTAGCAGCAGTGTTCCCCAGTTTGAGGTTGAAGCAGGACCACAAGGATGGGGATGGACATCACTGTGCCTCCTGGTGGCTGCACCCTTCCCAACCCTCGACACATATACAAACACTGGTCCAGCTCCCTGCAATGTCCTTGCTTTCTCCACCTGGGCAGATAAACTGACTCATTAGAGAAGAAGCTTAGGAGTTAAGGGCGCACATTTGAGCTCCAACTGCATGGATTCTATTTCTGGCTGGGTCACATATTAGCTGTGTTAATTCTCACATGGCAGTGTGGTTAAGATAAAATGAGCTCCTAATCATAAAGCACTTAGGGTAATGCCCAATACAGAGCTGGCAATATGTGTTTGTTATTGTCACTTCCAATCCCAGCTCTAAAGCCCCTTCCTCTGTGAGGTTCATCAGTGTCCTGCAATGAATGGCCCCTCTGTTATCTCTTACCATTTGTATAGAAATTATCTGTCTATAGTAGTTCCTCTATCCACAAGTCAACCACAGTATGAAAATACATTCTGAGCACCTGCTCTGTCCTGGGCATCTCACTCCGTCCTGCCTGAGACATGAATCATTCCTTTGTCCAGCGTATCCAGCTGTCTCTACTCTCCACCGTTAAGTTATCCGATTGATTGTCACTGTCTTGGGGTGTTTGTGGTCAAGTAACATTGTTAGCAATCAACAACAACTAGGATCTGATTCTTTCATATGTTGACAAAGGGCTTAGAAAGACAAAGATGGCCTTACTTGTGGCATTTTCTTGCTGCAAATTAAGCACCTTGAAATTGAATCCTCATAAAGGAACTTCCGTCTGGAAATGTCAGGCATAATTTATTAACTCCGTGATAGTACTGCAAATTCTGCAGCTCTGATTGGGAATGGACTGCAAATACAATATAGATATTGAAATAGACCAATTGCTTTCAAGGTAGAGGTAGAGGAAGTGGCTTGGAATCACTTTCAACTTTAGTGAATATGAGATCTGATGCACAGGATAATTTCAGCTCTCCAGGGCCTTAGCTGTTCCCTCTATCTGGTGTCCACCTGGCTAATGCCTTCACTCCTTGTAGGACTTTGCTCAAATCTAACATTATTTCACGTACAACCTATTTCATCCTCCTCAGGCACTCCTGACCTCCCCCACTTATGACCATTTTAATACCTTCTATAGTCTACATAATTTATCTCCTCCCAGTAGAATGTAAGCTCATGAGGGCGTAGCCCAAGTGCCTAGAGCATTTAAATTGGCTTTTATTTACTATTTCAGAATCAGGCGACACTTCATTCTGAGACAGCCAAGTTAAAAGGGCTCCCCGGAGAATCTCCGACCTGTTTGCACACTGGGAAGATGGGGTGGAGCCTCAGGAAGTTTGTGCAGTTTGCAGGGTGAGGAGCCTGGCCTCTGCTGTTTCTGGGTGGTAACCAGGGATTCCA
>Homo_sapiens_nonrepetitive:1528524552-1528530615
AATAAGCATCTGAAAAAATAGCCAATCTCATTAATATGCATGAATATACCAACTACAGTAAAATGTCTAACAACAATATTCAAAGTCAGGGACAGAAGAAATGGAAGTATACTGTTATAAGTTTCCTTTGTAACACTCCCCGAGTTCTACAACCACTACATTCTAAGTTTAGAGCATGCCCATCAGCCATCACTCCTCATTCCTCATAGGTTTTTATGATATTTTCATCCACTTTTTGGCTATGGTGAATGATGCTGCTTCAGGGGGTATTCCTGATGGGTCTGAGCCCCTGGTTTCCATATCCATTCAGATCATGGTTTTGCTGCAGTTGCCCATTCAGTTATCATCACTCATGGAGTCAACACGAGGTGACCAGTCAATCCCCTGAGGTCTAGATTTATTCTTTCTGCACCCATTATATAGCAGCAACCCTGTCTCCTCATGATAATCAGGGTTGATTACCCTGCCAGGAGATGATCTACTGGCCCGAGGAGCTCAAAACGATCATAAGGCAGCCATAGCTTCAGTTTTAGTGGAATCCTTACTGAGTGGCCTGGTAGAAGCATTCCCTTCACCTACCCTTGGGAATCAGGATCACCAATCATGATCACTAGTCTACCAAAGTATAAAGTGGCAGGAGGTAAAGCTGGACTGTGTGATAATCCTGCTGGTAAATGCTGGTGAGAAACATATATTTCCCAGTGGGTTCCTGGGAAGGATGGTGAGGGGGATCACTCCAACTTCTATTCCTAGGTTCCTGGAACCATGTATTCTAGCTATAGCAGACACAGCACCATATAATGACCATTAGTTCCAAGTAGAGGACATCTACTGACCAGGCTATCTTGTCCGCCCGGTTGCTTAGTACCCCTTCTGCAAAGGATGCTCACCGTGGGGTACCAATAGAGACATAGTGCAAACTTTGTGCTCACTCCAGCAAATCCATCCATTTGTCCTCCCCTCACAAAAACCCGTCTCAGATCTTCCAGCCTTGCTCCTTCTAGGTCTCTGACCTATCAGACAAGACTCTGGCCTCTACCTAGTAATCTGTGTATATCCTTAGCTCAAAGCCCTTTTCCTTCCACCTTATGTTGCTGACCAGGTGCTAATGTCAGCAGCTCTGTCATCAAGGGGGTTTCCCCTCACCACTGCCTTTCAGGGCCACCCTTGACTGTGGCTGTGATGTGGCTGAAGTTCATTTTCAGTCCACACCAACCTAGGAAGCCATTTTATCTGTAAATTAGATCTGTGGTGATAGGTGTGAGTTGAGGGAGAGACATAGCTGCAACAGGGATACGTGCCCTGGGGGTCTGGCTGCCTTTTAGGCTGAGTAGTCCTCATCTGGAATGCACCATTTCCATGGTAGGATGGATTATTGCTGCACCTGCTCAACTGTGTCACTTGGTGTATCTGACAGTTCCCGCTTCGCAATGGGCAGCTCTGATCACATCACCATACCTGTCCAATGGTCAGGTCTCTGCAGCACAACCGGCACCCGGCAACAGTCCTCTGCTGTAGATGGCATGGCCTTGCTCCAGAACCTTCTGGGCTTGCCAGAGACTCCCCAAAGCATCCTATGAATCATAGATAGATGGCATCTGCTAGGCTATATGAGCCCAAGTGGCAGGGAACTTTGCATTTTGGCCTGGACTGAAAAAAACCTCTCTTGTTGTGGGCCCCACTCAAAACCAGCAGCCTTCGGAGTTCCCTGAAAATTAGTTGGAGCAGTATTTCCAAGTGTGGCATGTGCCATCTCCCATATCTGAAGGGGCTTGCCAGGCTTTGTGCATCTTTCCTAGGGATAGGAGACACATGGTGGTGCCAGTTCACTGGACTCTGACAAATTTTGCAAAGATCCTTGAGTCTTTGTAGGATTTATCCTCCAACCTCTGGCAAGCACGTGCCTTGCCACTTTCTGTTCACCAGGTTCCATTAGCTCAATGTCGTCGGTACAATGGATTGTGTGATGTTGTGTGGAATGCCAAGATGATCAAGGTTTCTGCTCTATTATGACAGAAAGCAGGACAGTTAACATAGCCCTGGGGTAAGACTGTGGATGTGGACTTTTGTCTGTCCTCAGGGAAAGGAGAATCTGCTTCTAATCTTACTTCCTTCAACAAATTAACAGTCATGGACTAAATGGCAGGGACTCTGTTGATCTGTTCTAAGAAAGCTAACACATCTGGCACAGCACTCAATCAGGGCGCCACTTGGTTATGTGCACCCTCATCTACAATGATCCATCTGGTTTTTGCAAGAGCCAGATTGATGAATTAAATGGGGATATCCTGGGAACCACCACTTTTATATCCTTTGTGAGTGACTCCAACCACTGCCATTCCACCTGGGCTGGGGCATTGCTTCTGATTAACTCTCTTGGGAGGGAGATGAGGAAGCAATTTCTAATTGGCCTTTCCTACCCTAATGACATTATGTCATGGCTCTTATTTCAGGAAACCAACGCGAGAGATCTGCTATCTACTAAGTACCTCTATTCCACTATGTATTCAGGGGCCAGGGAAATAACCATCAAGCAGACTGATGGGCCAGATCTCCTTTCATCACCTGGCCTCCATATGCCCCACACTAATACATGCCCATGATGGCATTTTGGTTCCTTAATATTAGTGTCAGTTCCAACTCTGTATCCAAAAGCCTTGAAAGATCTGGCAGTTGCTCTGATAAGCAGCTGTAAGTACCTTTGGGGGAAGAATAGGATAATTACCATGATATAAACTTGCCATGGCATTGTAGGATTCTTCCTGAAGGGAACTGGCCCCCACTTCAATGAAAGGGCTCTATATTTGGCCACCTATATCTGAAAACTGGTTTGGGCCTGGAAACTGGGTATGGGATGGGGATTTTCCTTTGCAGTGGCTAACTTCAGCCTTCTGCTGTCTCATTCTTGCTTGTTTTTATAAGCAAGAGATACCCTCCTTCACCATCCTCCTATCTGGGAACACCATGGTCTCTTGGTCATCACAATAGATCCCTGCTTACATTTCTGGTCTTTCTGCCTATTACGGTAATTATGTCCACTTAGCCTCTCATGACCACGTGCTGTCGCCTGACCTCGTTCTGGACTCCTGTTATACCCACTGACTCTAGAAAGGCTAGTCCCATAGCAGCTCCCGCTACCATTGCTCTGGCCTGCTGAGGACAGCTACCACTGACCTGCAAATGCCAGTGGCCCTGTTCCAACTAGCACCTTTTGTATCAGGGCCCTCATGAAGAACACAGTAGGCTGGAGGGTTCTATAGTCTTATATAATAGTCATTTTATTCTGGCATGCCCACTTTTCTGAGCCTTTATTCTTCCAAGTATTCTGTCAAGGAAGTTCCAACATCTCTACCTCATTTGCTGGAACTCATAGTTTTTCCACACTTTGAAGATCTATCCCGGGGGCATATTGCAACAGGCTTCTGGTGTCCTTGCCTACCAGGTAGGGCATTCCATATCAATAAACGTACCTCACTGCCAACCTCCACTGCCCGGGTTCAAGGGACCCGGCCTTACTCAGCCTTATATTCCACCCCCTGACCCCAGTCTAACACCCTCAAGATATGTTCCCAAACATGTTCTGCCAAATTCTTCTGGTAAATGTTCACCAGCTCCTGCAGGTCTTTTGGTGAGATGGGACAGTGCTTCCCCACTTGGTCCCTGATGAGACTTGACCATTGTTATTGGTCTAGAGTCATGGAGGGGAGTCAACATCAGGCTTTGAAGAGGGCAAGTATCATCTTGTGAGGCGTCTGCCTCAGGTGAGGAATCTGCATGTTATCTAGGCAAGGGGAGGCTGCTCTCTTCCACCCAGGGGGAGAGGCCAATTCTGCCAGCCCAAATAACTCAGCATAATAAGGGGGTTTTAGAACAGATGTTCCCATACCAGGCCTCAGGATCCCACTCCTTCCCTCCCAGGGCCCTGACCTGCTGGGGCTTTAAATATAAAACCCTGCTACTCTTGCAATCAGATTATAGGACTGATTTTCATCACAGTCTGCCCTGCACAGGAGGTGAGGGTTTCCTTACATGCTGCCATAGAGTATGTTGCTTTCTTCTAGCTTTTAACTATATCATAAATTGATAGCTGGCTGATGTGAGTTTGATGGCATTAACAGCAACCAAGTCTCCACAGTCCTTATAATTACCATTTTCCTCTTACACCTCAAATACTAGAGCTATTGCATAGGCAGTGCATCCCTGTCTGCATCCCATTTCACCAGGGTGACAGTCTGACGATCAGTCCAGTTCTCCAGTGGGTATTAGTACCCCACTTACCTCAGCAATGGAATCTTTGGGCCATCTGGATGATGAGTGATCCAAAACCAGAATCTTATCCTGGGGGTCTACTTCCTAGGACAACTTTGGATATCAAATGTGTTGGTTTGGGTTCCCTCCAGAAGTAGAACCTGAGTCAAGGATTCAAAGGAAAGTGTTTATTTGAAAAGCGATGCTAGGAATACCAAGCAAGCCAGTGGGAGACTGACATTGGAAAGAAAGGAGGCTCATAAAGGGTGTGTTATCAAGCAAGTTAAAAACATGGACGGACAACCAGAGCTTAATCCTAAGAAGGAACTCAGGGAGCCAGTCATAATGTTTGCTGCAGGACCTGAGGGATGAGGAAGCTGGCTATTTACGCACCGATCCCCATCGGTGATTGGCTGAAGGTTGCTGTGGCTGGGAGTATAATTCCCCAGAACTTTCAGCCTGCTCAGCAGGCTCCAGTGGCCAGAGAGAGTCCTTAGATAAAGAGCTGCAGGTTCTGGCAGCTGGAAGTTCATCCAGTGAACCCAAGAGCTTCAGGAACATGGGAGGGCACTGCCAGCATCTGCCACACTAAGGGAGGAATCCTTTCACGAGGAGATACTGCAATGGTTCCACTACCTGGAAGATAAGGCTCTCACCTGAGCTCAGGGCAAAAAAGGGGTTACCTTCTGGGATGACTGATCCCAAATGCCAAGGGTAAGCTGGGTTCTAACTCCAAAAGAAAGGCAGGGAGGACTATGTCTGGAACCCAGGGGACTCCCTGGTGTGCCATGTCCTATTTCCGTGTCCGTTCTGAGGATTCCAATTTGTAGAATGCTAATTTCAAGAATAAAGGTTTATTCTTGAAAGGGCAAAGGGTAATGGAAGAGGAAAGTTATAATATCAGCTTCTGACCAGATATAGAAGCAAGGATTGTAGAAGCCATGGGCATGTTTTCTCTTGCTTGTTTTGTTATATACACTCTTTAAATATTGGTTAGGATTGTTGTTGGTGATGACCTTCATAATTTAGGTTGCAGAATACTCTAGAGGACATGTGGCTGAACTAGGAGAATTCACATCACACGGAAAGGGATCCCATTGCTGTAGAGACTTTGCGTCTCTGCTTTTGGGGGAGGGCCCCAGAGCATCTTCATTTGAGCAAAGGACAGTTGCATCTATTAGGCAAAGGGATGAAGCTGTTATTATTCAAATATGATGGATAGATGTGTAACTACTGCATAGAAAAAAGGGGTAGATAATGCCAGTTATTTGCTTATTGACTTTCAGCTTCTCTCTGATGTTGGAAGGGGGCTGGGACTCTGCAAACCAGTTCCCTAGCCTCCATTACTGTCCTGTTAGGTTCTGCTTGTAGGCGGTGCACACATATCACAAAAGTTGAAATATGAACAAGGAATAAAGCTGGAGGACTCTGCAAAGCTACATTCATCAAAATAGAGTGGTATTGGCATAGAGACAGAGGCCCTCATGTAAACTCTTACACACATGAGCAATGCAGTCTTAAACTTGACCAAGACCCGGATATCCACATGTAAGAGAATAAAGTTGGACTCTTACCTAACACTAAAAGCTTCCTCTGACACCAAAGATGGTTTGATGAAAACTTAAGAACTTTGTGCATCAAAAAACCAATATATCCAGGATATAGAGGCAGCTCCTAAAAAACAAGAGTGCCAGCCTTCGCTTTGTCACTGGGCACAGTCTCATTGTTTCTATAGTTTATTACGAGCACTGGAAACCATGAGGAAGAGGCATAGCGTTCTCTCTTGAGCATCAAGTTGGCTGTTGGTGTTGCTTT
>Homo_sapiens_nonrepetitive:396488568-396489295
CAGAGTAGTGACCGTCTGCATTTCTGATTCAGTGTCACTGCAACTGGGGAGTCCCTCTAGCCTGCCCGGGACTCTTCAGGCTCCCTTGCCTGTTCTTTCTGTCCTCTTATTTTAACTGGCTTGGCCTTAGTAGACATCCATGAGGGAGAGATTGAAATTGTCAGCTTGGTTTTTCCTGGTTGGAGCCACTTTAACAGACATCCATGAGGGACAGATTGAAATGGTCAGTTTCCCAAGGCTGATCAACCCAGTATACAGTGGGTTGCAAGTGTGCATTGCACCCTTCCCCTGGCTTCCATGCGGTGGAAAAACTCTTTCAGGCATCCTGGCTCTTGATTCAGCAACTCTGTTTAAAGCCCCTTGCTACTTCACTTCCCTGTGTGGCACTTGGTGAGGAAAGGAGGTATGTGACCTTTTTTGTCCTTTGTTGGAGCATGCAGTTCTGTCATTCTGCATGCAGTCTTTGTGAGAAAAGAAGAGATAGTACTTGGATTCAATTTCTGAGCAATCCCTGTCCTGATGCATCACTTTATTCATTGTCACTTGGTTACTGCAGACTATGGGCTTCAACTCAGTAGGACCTCGACCAGGTATGAAGTTGAGGAGATAGAGAGGACTATCCAAGCCTGTACTCAGTTTTGAGTGGGAATTGACTCACTCTCCTCCCTTGACACTTTGACCTTCTTGCATGACTTATAGCACTGTGCTGTGTGGGACCTGGAGTGAT
>Homo_sapiens_nonrepetitive:1594874323-1594874930
CCAACACCTTCCATGAGGAAAGCATTCTCAACATGGGCCATATCATCTGGGGGTGAAGATTTTTTCGGTTGGGGGGTGTGAGAGGTGGAAACAATGTTACAGTAGTCTGTGGTCCTCCAAGGAGCCATACCCAGTAGGATTAGGACAAATGTCTAAAAAGGCTCCTTGGGAAAAGTAAGAATGGGGTCAGGGGAGTGTTGAGAAACACTAGTGGGGGCCTTGTTCTTGCTTTTTGCTCCCATCTGGCAGAAGATGATAGAGAGCACAGGTATGTATCCTTAGGGAAGCCTTATGACCAAGCCTGGAAGTGGCAGGTACCTCTCACCCATATCCATTGGCTAAAACTCAGTCACATGACCATAGCTAGTTGTAAGGGAGGCTAAGAAATGTAGTCTAGCTGTGTGTCTAGGAACAAGAGGAATATTGGTTGTGGTAGCTATATTCATAGATGTGTATGTACACAAAGTGGGTATTCTATACACAAACTGTATTATTCCTAATCTTATCTAAACATTCAGTGAATGTTTACTGAACTGTTTGTTGAACTGATGTATGAATCTCTTTTCTTCTAACATGACTTGTATATCCCAGCTCTGTACATCTTGTC
>Homo_sapiens_nonrepetitive:1192453165-1192453817
CACAGCCTCACTAAATAAATTTTGGGGAATGGCCACAGATTCTAGTGGGCCTGTTAGCCTGACGAGGCTGAGGTTGCAGACAGAGTTACTTGCAAGTTGGAAAGGTGATGTCATCATGAAACAAAATGGATTTGGTTGGTGGGCTTGCCCACGCAGTTAGATGGCAGGTGGTGAAGAAACATGGCCTCTTCTCTCTTATAACTCTGGGAATCACTAGATTCACTGCAGAGAAGTTTGGGGCTGTATCTAGGTCATGGGTAAACTGATAATTGGAAAAGAAATTCAAGGTTGAGTTTATACTTATTACTATTTTCTCAGGAAAAGAAATATATGCCCTCTAAATAGTTTTCTTCCTTGAATATTGCCAGCAAATCAGCCATCTCATTGAATATTGATGGTTGTAGAGCAAATCACGAATGCTGACCTGGGATTTGACTCTGTTTTAGGTACATTGCACATATTAGCTTTATAAACATTCCCCACAACCCAGCAAGATAGGGTTAACTGACTTGCTCAAAGTCCCACTGTATATAAGTAGCAAAACAGGTGCTCTTTCTACTCTGTGACATGAGGCTATGAACATGTGAATCTCAGAGGTAAAAAGCAGAGTGTTCAGTTGGTTGGTGAGAATCTCGCTTCTCCTAGGCTGAGG
>Homo_sapiens_nonrepetitive:301604963-301606053
TCTATGTGAATGCCAGTTCAAAACTAAGAGTCCTTAATAGGACTGCTGTTCTTTTCAATATTCGCTGTGTGTTTTATTCTCCAGTTAGACTTAGACACACTCTAAAATATATTCTAGTTTTATCTTAAGTATTGCTATATCCAAAGGAACAAATAATGTTTCTTATCATCCCCTTCCTGCTGGACTTCATAATGCATTTGATTCCCAGCTATTAACCCTGGAGACCTGTGTTCACAGTCACTTTGTGCTTAAGACCTTATAGGTTTAGTCATGTATAGACATTCTTACATGAACAATGTTTGCCAATATTCCCATGACTTGCAGCTAAAAGATGACTAGAAGATCAACCAGTCAAACCACTGGAGATTTCAACTATTCTCTGGAAATACTCTTTGCTTATGGGCGGGGGAAACCACCTTGGGAATATGAACTTTTAACAGTATCTTGTAGTCTTATAGTTTAGTCGACCACTGAGCCTTAAATCACTTCAAAGTATTTTTCGATAGCTTTTGATAAAAGGGTGTTGTTATAACAAATTACAGTCAATTAAAATAGACAGTTTTTGGTGAATTACTCAGGGAAACTCGTAAGTTCAGCACTTTGCCAAATCATTTGCTAGCTACATGGGTAACAAAAAATGCTTAGTGTTGAGTCTTTTAAACTAAGAATTATAACTTCTATAGATGAAATAAAACCAGTTCTATAAGGGGTTGTGAACCATCTTATCTCAAAGGTATACTTAAGGTTTTCTAATCATTTTAGGTAGAGAAACGATAAGTAGAACTCCACATTCTACTTATCCCTATAGAGATACAAGGTTTTAACTCCTCCTACAAGAATCTGGAAAACTCACTCAGCCACAGAATTCTGGTACTATTTAACCAGGAAAAGATCCATATCAAATCCCACCATAACTCTTTGCAGTGACTTTGTTGGATCCCAACCACCAGAAACAAGTATTTTACGCAGACTGTTTGGATTGGCTTCCATTTATGAGGATGGGAGGAATAGAAAAAGTTCCTGTCTGTAATGAAGGTGTTGCACAGATTCTGAATTTATCTTGTATTTGATTCTGTTCCAATTTAATCTA
>Homo_sapiens_nonrepetitive:1131341855-1131349444
CCCTGTTTCCGGGCACTGCCATTCTCAAGGTTTTCCTGAGGGAAATACAAAGACACATATTAGCAAGATATCCTTGATGTACTCCAAATTAACCTGAGAGAATCTTGTTTAGGCCTTGAGCATAAACAACTCTGACCTAAGACATTTTCTAATTGATAACTTTGATAATCCACGTAAGGTACTATTTCTAATGATAAATGTCTCGTGTTGCATGAAGAAATTTATATACCTGAGGTAGTAGTATTACCTTATAAGGAGAAACATACCTGTATCTCATATGGGGATGGCCCCCTTCCTACCTGGGAATAGGAGAGTCTGCTGATAAAAACAGGGACACCTATGCACAAACTCCCCTGGATGCTGCTCAACATTATTTTTTGGCAAAGGAGCCCAGTAGTGACACAAGGAGTGTCCCCTCCCTTTCAACTTATCCTTGAGAACAGAAGCTGGCTGCCTGCATTAGAAATTCTATCTTCCTGAGTCTGCAAACCAACAAATAACTTGATCCGTTGCTTCTAGAACTTCCTCAAAATTCATTTATACAAACAATAGGCTGCTTAACCAGCTGCCTTCTCAGCAAAATAAATTGCTCATCTGGGTAAACAGCCCTTTTCTCAAAAGTATAGATTGTTCAATGAAGCAAACTCCTTGCTTATCAAGCCACTGTTCAATTATCAAAACTGACTTTAGGACCCTCACCTGGCTTCTCACAACACAGTTTTGCCCAGTTCCAATAAGAACCCTGAATTGAAAGATCTACCTTAAGTCACTTAAGCTCAGAATTCTATACATGTCTGCACCTAACTTCTGTATTCTGAGCCTCTCTGTAAACGTGGTGCTCTTGCCTCCTGCCAAAAGTAATAAACTCAGCTTTAGGTGATATACATGCTATTCTGCTGTTTTCTGGAGATAAGAGCAATGGACAACTCAGAAATATTTGCCATGATATGGGTTAGGCTTCCCTCTCCTAAAATGGACTAAAAGTGAATATAAGTGCCCTTAATCAAGCTGGGAAGACAGACACTGATAAGGTCAGCTGCTGCCAAGGTCTGGCAGTCATCAAATGCTGTAACAACCCTTTGAGTGACCATTGCACTCTTACCAATGCTGCCCCAGATAGCTTTGTGGTCATTTTCTGCTTCCCATAGACCCCTTTAAGAATCCTTCAGTGGGAACCCAAACCTTACAAAAGACATGTTCTTCCTCCCTCTTGTTGAGGGTGGCATTCCCCGATTCCTCTGAAGTACCCCACCTTGCTGCATCAAGTCAGTAAGTCCAATTTTGTCTAACTACAGGCTCTTTCTGGTGGTCTTTGGCTGATGAAACCTTAATAGAACTTGGACAGTGTCTCTAGTACTGCCTGATCTAAACACACTTCTTTTTCCCAGAATAAAGAGAGCTAGGGAGTTAGAGAGTTAGGTGCATCTTGCTGCGTCTTTGCCTGTACATTCCCACCATGACCTTGCTTTACGTTTATATCCCATAGAACTGGAAATGCTTGTGTCCATGTTGCTCTGTATAATACCCCCCTTACTCATCCAGTTTTTAGATCAGAAAAGCTGGAGTTGAGGAGTTAAATAATTTACCCAAAGAATGTAGGACATGGAACCAGGATTAATCCCAGGACTGTCTGACGCTAAAGTCCATGCTTTGAACTATTATAGGAGAATGTGTCTTCAATTTGTTCCTTTTCTATTATTCACTTTTATGTCTTCCTAGAATTCACCTTCACAGGGGTTAAAACAGTTTGAAAACTGACCACCTGCAATGCCAGTAATTCAGCTACAAGGCACTTTTACCTATCAACATATTTATGTGCTTAAAAGCTGATTAGCTGAGATAACTCTGAAGCTGAAACTCAAATTCCTTCAAGTTCTCACACTCACTGCTTTCCCTTTCCAGTGCATCTTTGCAGCCGGTTTAAATGGGCAAAACCAGGAATCCCTTTGAGTCCATACACATTTTTAGAAGCTCAAACATCAGCTCACCTGCTCTGTCCCACTGTCATGCTGAACTCCACACCAGCATAGTGTTTTGTACTTCTTACTGGTCTAATTAACAGTGGTTGAATATCCTCACCTCTTTGGCGACCTTAGATGGTTGCAGGCCTCCATGTCTTCCTTTACAGATTTAAACATTGTCAACTTGAAAAGTAGGTTGCTTTTTAGAATAAGAGTGAAAACAAGATTGAGTGGTTAATAAACAGAAATTGGTTAACTGCTGAAAGGGGTGGGAGTTCGTTTTTAAACATCAACAAATTGTCAGGTCAGGTAGACTCATGACTGTAGAGTTAAACAGAGAAAAATGCTACTAGTAACCTTCTTTGGCCAACAGAGGGGATAGCAGTAATTATTCATCTAAGTCAGTATTTGTAAAATTAGAAAGAGTATTTTCTAACATCCTGAACAAGCAATACCCTCATGTTCCTCCCAGGTACTTTAAGCATTCCTCACACCTCCTCATGCCTCACAAACATACCTGTTCAATGTCCTATTTCTTCAAATCCTGCTGTGGAACAAGAGTCAAATTGATATTCAAACCAAGATGTAAAGGCCAATGATTTTGCTCCTCCCAGAACTTATGCAAATTTTAAGTCATAAAGACTATTCACTAATACCCAATATCATTCAAGGATAGTTATTAGTCCCATAGTCAGTGTAGTGTAAAGATCCCTAGAGGGAGGAGTGGAGTAGTGGTTACACTGTTGATCAAATTTCTTTTAAGTGCCAGATACTGTGACCATCCACAAACTTTTTCTCAAACTGCTTTGGCTTAAGCAATCTATTCCCTGGCATTTACATCACTATGTCAAAAGACATTTGGCCACATAGAATTCTACTACTGTGTCAGTGTATTCTACATACTGAACACATTTTACATAGATTATCACTAATCCCTATAAATAGGTAAGTATTGTTATTCTCATTTCATGGATGAGGAAATGGTGAACTTTTCTAGAAGCTAATAAATGATGAAGTATACATTTAGTTAAACATATGTGATCTCACACTCTGTAACGCTCCATTTGCCTTAATGTGTGCGTATGTGTGAGTGGCTGAGGAGGAGTTGCAAAACCTCAAACTTCTATCCAAGGGCATCTCTGAATCAGAATAATTTAATTTGGGACAAAGCCATTTCCAGGGTTTCAAACAGAGAAGAGTTTTGTCTCTGAATGAACCACAAAATCATCAAACACTCCAACAAATGATGTAGATCTATTGTCTCTTAAGAGCAGGTCCTGAGATTTGCTAAGAAGGACAGGACTCTGCTTCATATGGATTACAGTATTCCCTTTGGGAGATAGCAGATGGTAAAGCAAAGTATAGGGCTATAATTCTCACAGGTAATTCTCAAACCAGAAGCTCTGTGTTTGCCTTCAATCGTGGATTTATCATCTCTTTCATGAGCAAGACCTTGGGGATTGAGCATCAGTGGACTGCTGAGAAAATTGGTTGAAACCAAGTTCGTCAAGAGACTACAGGACTGTAGACATACTAGGTGAGAAAAGAGAAGGTCAAAGGGGATGAGATCATATCCTGTAGACAAGTAGGTTTATCCTAAGGAAAAGAAAGTTCATGCTTATAGAGGAAATGTCTCTAGATGTATAGTAACCTGGGGTGGTTTTGAGGAAAGTTCCCCTTCCTCTGAGCAGAACCAACTCTATGCCAAGGTACTGACTCCATGAGCAGAATGCAACCTAGAATCCATTCCCCACATGGTCCCTCTACTGGGCACAAGCCCCAAAACTCTCAGCAGAAGTCCTGAGTATAAGACATAGGCTTAAGTTGGAAGTTAGGAAAGTCAGATTAGGAGTGGAAAGGGCATAAAATTTCAGAAACCTAGGAATAAAGAGATGGTCTATAAACTTGCAACAGAAAGAAATAAGGTAGATTACACACAAGAATCAGAAATTAGAATGGTATCAGATTTCACCACAGCAAACTGAAAGCCTCATCGTTATACAGAGCTGCACAATTCCTGACAATTTATAAACTAGTCCAGTAAATTTCTCTGATGAGATTAATTATCTAATACAAAGATTACTTTTTTATGTTAAGATAACCAGAGGATCTTTGTTGTAGAGTGAAATCAACCACAAGCTCTTAGGCCAGATTTAACCTTAGTACGGAAAATAACTAAAGATTTTATATCTGAGACATGCAGCTTTAAGATTCAGATAAATATAAACTACTGTACACTGAAAAACAGAGTAGCATCAATCTCTATATACTGTCCTGATAATGGGATGTTTTGGCCACTTGATACACCAACAATGGTATTTGTTCTTGATTTAGCATCCAGCAGAGAATTTAAAGTGTATCTTAGGCCAAGATCTTTCAGCAGCTGATGCACAAAATGATTAATGATATAAACTTCCTGGAGTTGCTAATCAACACAGACATGATTCTATGTGTCAACATGTATGAGTAACATAAACAGCATATCTTCGAGGTGCCGTATTTTATCTGGAAGAAGTATAATTGAAGACATCACCTATTAAGACCAAACAAGACCAAGATAAAATATGACACAAGGAGAACAGGCCCACAAAAGGCCTCTGTCCTTCCTTACTGACCCTATTCTACATTTAAACATGGGTATTACAGAAGATTTGTTAAAGCCTCTTAGTGAGCAGACCTGAGGTTATCAGGCTAGCCCTAAGGCCTCATTTGGAAGACAGGGACCAGGAGGCAAGAACATCTGGTGGTCATGTTGGCATAATTAGACTTTGTTAGAGTGTTCGCTTTTGGCCTGAAGGGCATTTGACTAAGACCTGGCAATACTGGAAGAGTTATTCATGCTGAAAATGTGTAAGAATTTTCAATCAAATTTAATATAAGTGCTGCTGTATCAACATAAGAGCATGCTAATTCTGGTGCACACATGGAAAATATGGACTGGCAAACTACTGGATTTCATGTGTACACATTTCCTGATTTAGAAGGAAATGTTCAGGCAGCTGAAATCTTGGTTGTCTTCTTAGTGGTGACCGATCACTAAACTGAAATGTCTAGGTATATCCCACTAGCATCAAGGAAGGAGTTACAGATGTCAGGGTACTAAGGCAAAATTTGCCTGAAACCATTTACATAAAGACATTGAGAGAGTTGTTATTATGTGAAAGACTGGGGTTACAAGATTTATAGTCTATTCTTTATCATAGCCAAGATCTTCTTAAATTTCAGTGAATGGCTAGTGACATCATGCACAGAACAATAGGGCATTGGAGCTTCAATATAACATCTCTAGTACACAGTCACCAGAAATGTTGCCATTCAGGTTTTGTGTTGAGTCAGAATGTTGGCCATTGTTCATTGGTATATAATAGTCATGGAAAAATAGAATACCTTAAAATTTTTTAGCTAAAATACATACTCCAAGGAGGTGGAGGGACAAGAGTACAGTGAACTTATTCCACCCCATTATCTCCCACACTCTCACCACTACCAACCCCTCATGGGCTTTGAAACAAAAAGGACATTAATACATCAAAAGGGCAAGTATGGATGGTAGACACTTTGCTAAAAATGGCTTACAGTGAAGCTGCTCACTGCAGAGAACTCCACGACCCTAGAGAAGCAGCCTCCAAAGGACAACATAGGCAAAAACAACAGTGTTTTGCTTTTCTAGTAAGTTAGCAAAGGCTGACTTCATGAGATAGTAAGATGGTGATGACAAAAATCTTGTCTCTTACTGGGATGAAGGGAAAAGAACCACTCTGAATATTTAACCTTATTTACTGATTGTTATATTACAGAGGGTTTTTCATACTCAGGCCTCTGGGGGGCATGTGTCAAAAATGCAGGTATATAATAATGAAGGGTGCCTTTGTATGTCAGCGTTGAGAGAGTAGACATCTCTGTGGGAAGAAGGGTTTTTGTGGGAAACGTGAATTCAAAGCAATAAGACAGACAGCCAGTCCACCAATGCATGCATGAGCCCATATCTTCTTTAGTCCCAAAGGGAGGAATTATAACCAACCTGTTATGAGGCTGATGATTACTCCAGCAACAATGCATCCTAAGCAGCCCACTGCACTGTAGTAAAGGTAGGAGATCGAGTACCAGGTATCAGCTATTCCAGGTCTGTGGAGAACAGCACATGTCACCAATTCCATGCATCCTAAAGACCCACAGTGATGTAGAGGACTGCTCAGGATTCATTTTAGGGCCTGGCATCTCAAAAGCCTAAATCATAGATGTGCTTTGTATTCCACTCAATTCAATTCATTCCTGAATTACAAATATAACGATGTTGATACTGAATCATAAGTATTACAATGAGGATTGTGTAGACTTTTATTAAGCCCAGATTTAGTGCTAGTAATTGTGACAAGCATTAGTGATATAAAGATGAGAAAGTCACAAAGTCTACATACAGGAGCTAATAGACAATCATAAAATGGGTTGGTTTTGCCTCAGTAGAAAAGGTATAAAATACTATGGCAGCCTTCAGAGTAGTATCAAATTCAGACCAATGCGTGAGATGATACCTCAGCTCATTTTGAAAGAATAATTAGTAGTTAATCAAGCAAAGAGGGTAGTCAGGGCCAGGAATTAGCATTCTAAGAAGAGAATACAGTAAGTATAGGCAGGAGGGAAGAATCAACATGGTTTATGGGGAACCATGAATAGGTTGAAATTCTTCGATATAAAGACAAATGGAAGCAAAATAATGGAGTGCCCATTTGGAACCTGAGTCAAAATGAACTTTATGGAGGAATAGGAGACACTAGTATGGCTCTTGAAAGATAAACAGATTTTAGGAGAGTGGAAATGAACAGGAATAGCTTAAGGACCCAAATGTAGGAAAGAGTGGGATAAGCATAGGTAGACGAGAAGAAACAGAATTCAGAGTAGAAGGAAAACAATAGTTAATAACATTAAAACCACAGGAAAGTTTTAAGTTTGGCAGGTATTTAGCTCCAGGATAAAAAGGTTGTGTTTTATTCCATAAGCACATGAATCATTTAAGTCATCTCCATGTGGTAGTAATGAGTTCAGAAAGGATGCTTGGATAGAATGGGTTGCTTTTCTGGACTTTGTAAAGACAAGACTAGCCTCAAGATTGACAAGGACAATGGAGAGGAGAAGATATGCCGGACCGAGAGAGACTTTCATGAATGCAATTTGCCACATTATCTGGCCAGTTTGAGAAGCCTGGACTCAGAGGGAATGAGCCAGTATGGGGAGATATTGATGATAATCAGAAAAGGGCTACTAAAAATGAAGTACTTTTGAGGATACACAAATAACACAAATCCTATATTTTCTAGACTTGCTCTTACATACAATTAGAATGTGAGAGTGAACATTTATTAAAGTCACGTGTAGTTCAAGGGCTCTGAGAATTCAAGAAGTTACAACTTACTAACTTGTCCAAAGATACAGAGGAATCCAAACCCGTCCACAATCGTCTCTCTACACCATAGTATCTGCACTTACCCCAGCCAGAAGTACAAAGGGAAATCCTTTGTTAAACCCTGTGTTCATATTGTTTGGTTTAGAAGCCATAGGTTCACAGCGGTGCTCCTAACTCAGCTTGCCCATAAGCATTATCCTCATTGCTCACAAACTTCTTCTACTGAG
>Homo_sapiens_nonrepetitive:1519262798-1519263407
CCTCCTACCTGCCATGCGCTGTCCAAGTCTCACTGTCATATAGTCACATACACAGACTCTTAGGACACGGCGCTTGTGTCCTGCTCTCTAGGGAGTGGGATGTCCCCCCAGGGGAAGCATCTGGCCCTTCTGAAGCACGTGCAGTGTCACAGGTCTTCACATCTTCAGTGGCTACTTAGAACAATGGTGCCAGCCTCAGCTGCTCACTGAAATCCACTGGGGAACCCCACCCTTTCCCTCTCAGTTTCTGACATAATTGGTCTGGGAGCAGGGGCCTGGGACTGGATGCAGCCAAGGCTGAGAACTGCAAGACTCTAAGGCCAGCATAAGGCCTAGCACAGAAATGTGTGTGAACACAGGCAGGTGACTTAAACCTTTACTGACTCTTACCCAACCAGTATGAGACTGGTACATAATGTATGTGAAAGGGCTTTGGTTCTCCAAGTTCTCAGGCCAGCAGCGTGGGCATCCCCTGGGGGAACCCAACCCAGACCTGCTGAACCAAGAACTCTGGATATGGGGTGCAGCATCTGTGTTTTAACTAACATTAAAGTCTGAGAAGCACGGCTTGAAAGGAATGATTCACAGCATACCATGGTTAGGAGTATG
>Homo_sapiens_nonrepetitive:1780955211-1780955710
TTGTGCTCAGAAATCACTTAAGCATAAGGCTAAATATCAAGGTAATGAAATATAGCTTCATTATATCCACCTTCTGTTGTATGTTAATGTAATAATCTTCACAGGTGCTGTTAATGACATGGCTACTAATCCTGACTATTATACTGAAGTGGTTGAGCAGTCCTTAGGGACCTGCAACTTGGCTACTGAAGAAATTGAACGTGATTTACGTCGCTCTCTGCCTGAGCACCCAGCCTTTCAGAGTGATACTGGCATATCTGCTCTGAGAAGGGTACTCACAGCTTATGCATACAGGAATCCCAAAATTGGATACTGCCAGGTATGACTTAACTATGAGCCCAACTGTGTGTATGTTCCAAATAAAATCACATCAAATCCAATTCCACTAATTTGGAAGTGGCGATTATAAGGAAAGAGATGGGGGTGAGATAGATAGAGCATAGTATTAATGTAAGTAGGATGGTAGTGGGAATACTTAGGAGATGCTCTATAAAAGATA
>Homo_sapiens_nonrepetitive:366000885-366001943
TCTATAGTTTACCTCACACTCTCTGGTTTCCAGGGGCTCTTTTCCTAGACCCTGGCTACAGACTCATTATGTTGTCCACACTTCTTATGTCTGAATCATCCTCTGGACAAAGTAGTGTTCCCTTGACACTCTTCAGTCTGGTGAGAGAGAATTTTCTCTCAGAATTTTAAGCACCTATGCAACTGCTGCTGTCACCCTGCCAACACAGGAATGCACCTTCATAAATGGGGCTTGCCTCCAGTCAGAGCTAGAGGTGGTAATTTTTCCTACATGTACATTTTCTATCTCAGAGAAGCCCATTTCCCAGTCCTCTGCTATGAAAGAGGATTTTTCTTGGAGCTTTCTTTGTCAGTGCACAAAGTGAAATTCCATGGTTTAGGGCACCTAAAATCTAAACCCAGAGAAACATGAGCTTTCCAAAAACTTACCACTGTATTGCTCTAGTAAATCTGTCTGATCAGATAGTTGCCTTGTGTAATCTGTCCAGGAATTTTAGTTGTTTTCAGTGGAAGAAATAGGGTGGAGTGGGTTTAATCCTTCTTAGCTGAAACTAGAGATTGCTATTTTAAGTTGACATTCACATTGCCTACATTCCTTCACCTCTTTCACTACTCTAAGGTTTCAACTACCAACTTCTTGCTTTGAGGCTCATTTTTTTATATGACTCCCTAGTACACATCACAATGTTATTTCCATCTTTAATGATGACTATCTCTTAAACAGAAGTGATCCATTTTTTCTTCCCAAACCTGTTTGGGAAAAGCTAGGCTAGTAAAATTAAACAATTCCTTTACTATAGAACTTCTGAAGCCTTTAATATGTTAATCTGGATTCACAGTGCATTGCAATTTCCAAACATATTTAACACTAAAGTTCTTCAGAACACAATTTGTGAAATAGTCTTACTACTAACTCCACATATCTTACAGCATTTATGTTATTTACCCCAACTTATCTTCCTTCTAAACTTATTAGATGCTATTCTAGGACCAATGTAAGGTGTACCTTTTGTAAATTTAAAGAACTGTTCCAGATCTTTGCTAAAATAATTCTGCTTT
>Homo_sapiens_nonrepetitive:669140755-669141656
CCTCTCACTAAGATGGAAATTTAATGTTTTAGGATATAACCAGTGAAAATCTAACCAATGGGAAGAGTCTTACAAAACTTGCTGGAGATTTTTTATAGGTTGGCGCCATTGGATATTATCAGAGGGATATTAACGCTATCAAATTCTCATTCCAGGATAGTACAGAAACTGTCGAGAACTACCCAGATATAATTAGGTTCTCCTGACCCATTCTTTACTGCACGCTCAATGTAGATGCATTAAGAAAGAAACTGACAGAATCACATGATAGAAAGTGTTGTCAAGGATCTCTTTAACAATATGTTTTAGAAGTCAACAGCTCATCCTTTGTGCCAACCAACAATTTGCTTTCCAGCTCATAAATTTCGTTTCCATTACAAGAGGAATCAGATAAGCAAGTTTATGGCAAAACTAAAAAGTTTAATTTGGTGCTTTCCTTAAGTACCTGTCAGTATTTTATGATAGTTACTGAAGGAAAAGACTTGTTTTACCTCAAATGAGAAAATGGTTTGAGTCAACATATTTTGTAGTATTTCAGTCATCCATGGTTGAAACATTGATTAACTCTTTTGATGCTTTTACCATTTTAATTTGATAACAAAGGATTTGATGTCATTGAGAACTGGAGTGTATTCATTGAGCAAATTCTAGGCTGCAAGCTTTTTCTTACTTGTCATTTCAGATACTTGTATATCGAGAAATTTGCAATATACCAACTTGGTAATCGGTAATGGGTGGCTTGAGGGGTATACAGCATAATTAGAACTTAAAACTCAGAGTAATCCAGGGCAGATGGTGGCCTGAGTATGTATTTTCGATCCCCTCATTGTCACACTGCCTAAATAACTTTGAACAACCGTGGGAGCCTTTGTACCTGGTGTTAGAGGGGAGCACATATGCA
>Homo_sapiens_nonrepetitive:1018132265-1018132924
CTTGACTTTTCCATTTCCTGACCTGTGACATTAGGCAAATAGCTTTACCTTTCTCAAAGTAAGGGATTAATTTAGTTATGGATTCCCTGCCATGTGTATAGTGTTCTTTTAGGTGTTTGAATGACTTAATTTGTATCCTTGTAGCAACCTTGCAATATAGATGTTACTATTCTTTTACAGGTAGGGAACTTGATACTCAGAAGCTAGTATGCATTATAGCCAGACTTCTAACCTGGGGTGTCTGATTATAAAGTGTGCCCCCTCACTAGTATCTGAGAAGGTGTTTAGCACAGTTGACACTCAGTTAATATAGGCTCTTTTTTAGTGGAGCTTGACATTTTTCCTTCACCAATTGCTTATTGGCTCTGTTTATGCTGCTGTTGTTTTATTCACTGAATGTTCACTTTTTAGCCAAAGGGAAAGGACAGTCCCAAACCAGAGTGAATATTAATGCTGCCTTGGTTGAGGATATAATCAACTTGGAAGGTGATAGAAGCTCTCAAGGATAATTTCAATAAGACTCTCAATATAAGGACCTCACCAGGTTAGTGACTGAACCAATGTTCTGGGGAGGGATGTAATGGAAAGAGCATGGGTTTGGCAGAGTTGAGTTTTAGTCCCAGCTTTGCCATTTACTAACTGGTGGCCATGGGCAGTTA
>Homo_sapiens_nonrepetitive:218296281-218302376
ACTTATACTTAGGCCATAGTTAAGAATCTAATAGGATTATTTCAGCAGAGTGTTGCCAGATTCATGTATAAAGGTCATGTTTGAGTTGGGTGATGTAACCTGGAAACAAATCTGACTGGACTAATAATAACAAGTTAATAAACTCACTGTGAACAAATCAATTAAAAACCTAGGCCTGTCTAACTAGACTTTAGTTGAACACTCATTGGTGTGCCATAGTCATATTATTATAAGGGACTAGAGTTATATTCTAAGTCTTCTGACATTCAATAAAATTGTTATAATTGGGTTAGACATATATGAATTACAAAACATGGGTTTGAAAGTGGTCACCCAAGCATGATTAGGAAAACTGCATACAAGTAGTCTTACTAAATACAAGTTGTACCACTCCTTGCTTCATCCCTCAGAAAGAGGCATGATGTTGTCACTGCTGCTCATCTTCAGCTTCCACTTTAGTTTCTGACTAATTCTGCCCTAGCATTTTCTTCCTGTGCTTTTGGCTGTGATTTTCCGGTTACTTGAATTTCTTGTCTGCCTTCTTTGAGCTAGAATTTTCAGGTTTAGTGTTTGTATTGTTCTGACTTTGTGTTTGGGAAGACTGCTGCCACAAGTATGTCCCGGTGTATGTAATTATATTCTTGACCAATGCTCCTTGTCTCTGTCCACATAACCTCTGTTGAATCCCAAATGTGTACCCTTGGCAAGTTGCTGGGTTTAGTGTGAGAGTCGATACGGCAACATCACATAGAAAAAATGTTCACGGCCAATTTCTAATTTGATAATGTGATGAAATTTATGGATGCTTTCCTCATTAAGATGTTCATCACACAAACAGCTGCATATAATTTAAAGACATATTCATGCATATGAACTTAAAAACTCATGGTTTAGAGGTGTTTTTAATGCATTTCCCTGGAGTTTTTCATTGGTTATATTAAGCTGCCTCTTAATACTTAGAAAAGCAGTGCTTAAGAAATTGGAATATCTCTTTCCATAAATATGTGATAAAATGTATTGTAACTTATATGATTTATTAAATTGAGTCACGCCTGAAGCAAATGCATTATTAAGTAGTTAAAAAATTCATGACATGTCCTTAACACACTGAGAGTGCCTTAGAGGAGTTCATTCATCTGATAAATATGTGAATCTCTTTTATGAGTTTTGGTAATTATTGTTCTTATTTAAGACTTAGATATATATAGCATAAATAACAGAATGTGTTTTTCACATAGGGTTGTGGTTTGTTTTTGAATGCAAATAGTCAGTCTTTTCTTGGTGGGCATTAAAAGTTCTCAATAGTCTATGGTGTCCTAGAACATATTATCTACATTGTATATAACTATGTTTCTGTTTTGAGATTTAAAGGAACATATGCAATAGCAACTTTATATGAGATTTGATTTTTCATATCAGACTTCAGCCTCAAGCATTTAGTTGAAGAATGAAGATCTTAAATTTTGACTTTTCTGTTTTTAGCCAGACATGTTCAAAATAAAAGTGCTATTTAAAAAGAGGTCTGTTTCCATGTCATCTGAAATAGGGATGTTTTAATTTATGTTATAGTTTGAGATACACCAAATCAAAGGAACAAGCCTGCCTCAATAACCCAGTATACATAGAGAGTTTCCATCCCTTTAGCACTTAATCATGTAGAGATTTGTATCGTTGATTATGCATAAAATAATTTGACTAAATACTCTGAGGCAGTGTCGGTGACATTTTGTTGCTGTTGGTACCACCTCTTGTTTCATTGCTACTACTATTAGTACCATCATCTTTGATAATTACTACAATTTACTGAGTGCTCGCATTGTTTCTAACATGAAGAAAAGGGCTTTATTTTAACTATGTTGCAGATAAGAAACTGAGATCTAGTGATTTTATATTGGGTGTCCATGTATGCAATTCAACCTATGATCAAAACTCTTGATAGGCTTTTTATAATGCGATCGGACAACACTATTTAGCTTTTCAGGCTACTTGATTTGCAGCCCAAATAATCTCAAAATTGTAATAAGTCAAGGAACATTTTTAGCCCGAATTGCTTTAGAATCAACTCCTCACTACCCATTGCATTTTAGTTTTATGCGTTTCTTTATCTTCTATTGATGGACTAAAGTCCCATTTAGGTAACACTTCTTTGGTTCTCTTTACTGAACTTCTTCTAAGTGTTTCATAAAAATTCTAATGGTTCTCTTTACTGGCTTGTATTAGCTTGTACTTTCTTTGCTGTAAGGAAATATATGAGAAAGCCAAACAGAGCAGGACGTCTCGGGCTCATGGTAAATGGTGCTAAGTCATTCATGAACGCCGCCTGGCTGAATTTACCAAATCAACTGTGAATGGAAAGAAGTGAATGAATGCTAGCAAGTAAATGTATTTCAGATTAAATTTTTTTAGGGAACTAGAAGTAAATTGCGACTTCTAGCTTTGGCAGCATGAAGATGTTGTCACATTCTCTCCAAAAAGCAAGTACAGATGCTTCTAGACTTACAATCATGATATCTAAAATATGTTTAATACCCTTATACCCACCATAATATCAAAAGTTGTAGGTTGAGAGACTGTAAGTCCAGATGCTTCCTGACTTACGATAGGATTACATTCAGATAAACCCACTGTAGAGTGCTAGTAACTCAGGGACCATCTGTGTTCAAGGCACATATGCAAGAGTTGCAAGTTAGAGGAGTATCTGTGGCCTTCTTTCCAGGTCGCTGCCATCTTCACTCCCCACGTCAATAGAGTCAGCAAGAATAGTATTTGTAACAGCGGGCATTGAAAACCAACAGTTTCGAGGCTATGCATGGGGAACTTCCTCAGTTTGGAGTAGCAAGTGAAAACCTATGGCTTTGCCAGCTAAAAGTGAGTACTTAGGTGGGAACAACTGAGCAAAACATTTGTGTTAGCACACAGAGGTCCTGGTTGGGGGAGCAATGGACCAGCAAGAAAGTTAGCCAAGAGATTCTGAAAATGAGCGAGCCATAGAAGGTCTGAGATAAGGTCTCGCATATCACTGGCTATTAGGGAGGCCTGAGAGGGATTTGAGAAACAGAAGCTGAGGAAGACTTGAGGACTCACTTCAACTTTAAGTGTGTTTTCCAAACCACTCACTAATAAATGTGAAGTGGGTAGACACCTTATGGAAACAAAGCCTTTGAGTACATCCTCTATCCAAATAACTGGGTGATCACTAAACTATGAAGACATGCTGGAGGGCGTCTTTCCTCACACTCCAGTCCGGGCGACATTGTGACACCCTGCAGGGCAGTATTCCTAGAAAACAAGGCATAAAAATACAATAGTAATGGTAAAATACAATTAAGTAGAGTATCAGTGGCTGGGCTACACATCAAAGCTAATATTCCAGAGTTGGTATGATCCACAAATTATGTGATATCCGAAGAAACATGAAAGTGTGACCAATACTCAAAAGAGTATTGAGTCAATAGATATTGACACTACATGGGACCAGATATTAGTGACATCAGCAAAATGGCGGAGTAGGATTCTTGGGCTTCACTCTCCCTATAGAAATCCAATAGCAACACAGGAAGTATACCATCCTAAATGTCCCAGAACTCAGGAGTGAGGCTAAGACTTCCCTTGGACCCTTGGACTTCATAAGACTTCAGATGTTTCACCTCGTTGCCCTTTCTCTAGGCCAACACAGTACCATACACAGAGAATTCTCCTGGACCCACAGTTTCTACAGTTGGGAAAGTTAGTTGGAAGCAAATCTTCAGTTTTCCCACCATTCAGGCACTCTTTACAGAAGGCTCATTCCTATTTTGTCCCACAGGAATGGACCACCTGGGGTCAGTTGGCAAAAAAGAGCATTTAGGCTTTAACTAGACTTACTAATTACAAAAGAGAGGTTATTCAGTAAACAAATCAGAAATGCAAGGCGAGGCATCACAATTTACACCACTAAAATACGAAGAATCATAAGAAACTATTATTAACAATTACACACCAGTACATTAAGCAGAGCAATAATGAACACAGAGACTGAGGAAAAGCGCAGGACTGGACGGCTTCACTGCTAATACCAATTCTCAAACCATTCAAAAAAACTGAAGTATAAACCCAAACTCATTACCACAACACCAAAGGCAGACAAGGAATCATTGCGAAACTATTAGCAAACCCAGTTCAAGAACACATTAAAAGAATCATTTTTCACAATCAAGTGAGAGTTATTCTACTCAGCAAACTATACGGAAAAAATGTACTTCAGCACAATATATGACAAACACATAGCTAGTATTATTCTTAACAGTGGAAGATCAGGGACAAGACAACGATGCTCACTGTCACTTCTCTTTGATAAAGTACTAGAAATCAGTTCTCTTTGTTGATAAGATGATCTTATGTGTAAAACACCTTAAAGACATTGAATGCACTAGAGTTGCAACCTATATTGCAATAATGGTCTTGTAAATTTAACTGTAAAATACCTGAGTATTAGACCATTCACGCTTCTACAGGCTGTACGATGTCACATGATCAAAGCAGCAGAAGTGGGAGGCTCATAAAATAAACAGGATGGTCCTACTCATGAGAAATCTGTCAACGAGGAAAGAAATTCAGGGTAATACAAATCAATGGAAAGATATATTGTGAAAATGTTTATGCTACCTGTCTTCATCTGTTCTGTGTTGCTATTATTATTTTGGCTCAGCATTGTGGAGGCTGGAAAGTGCAACATTGGGAAGCCACATTTGATCTACTTCATCATGACATGGAAGAGCAAAAGAAAGGCCAAATTGGAGAGGCAACTTCACTTTATAACAATCCATTCTTTCAAGAATTATTCCATTCCTAAAATAATCAACCCAATCTCAAAAGACATGAATCCATCTTAATGGTACCTCCCAACAGTGCCACATTGGGGAACATAATAAACCACATTCAAATCACAGCATTCTATCCCTGGCTCCCCCTATAACTCATGTACTCCCATTTCAATAGTACCCAAATCTTAACTTATTCTAGCACTAAGGCAAAAGTCTAAAGTCCAAAGCTTCATCTGGGACTCAAGGCAAAGTCCTTCCAATGGTGGAACAGGCATAAGATGAGTATTCTCCTAAGTAAGCCTGAAGCCCAGCAGGGAATATTCTTGTACTTCATGTACCTTTTCCTGGGCACACTGGGGTAGAGGAGGGGCTTCAAGACCTCGGACAGGCCCACCTCCAAGACTTTGCTGGGTGTAGCCCGTGTGGCTACTGTCATGGATTGGGGTTGCATGCTGGTGCCTGCAGATTTCCTAGGCTGGTGTCGCATGTTGCTGATGACTTCTGTGGGTCTGGAGTCCAGAGGGAAGTGGCCCTGCTCCCATGGTTCCACTGGGCATTCTAGAGAAGACTCTCTGTGCTGACTCTGCCACTGTGACAGATTTCTGCCTGAGCTCCTAGGCAGTTTGACAAAAACTTTGAAATCTAGTTGGAGGCTGCTGCACCTCCTCCACTCTTGCATTCTGCCTGCATGCGGAATTAGCACCATATGGATGTGGATATTGCCAAGGCTTACGACTTTTGCCTTTTGAAGCTGCGGCATGAGCTGTACCTGGGATCCCTTGAACCATGGCTGGAAGAGCAGAGAATCCTGAGGAGTGTGCTTGAGGCCTATCCCCCACAACATTCCACCCTTGGAGACCTCTGGGCCTAAGATAGGAGAAACAGCCTGGAAGATCTTTGAAATGCCTTTGGGGTCTTTTTCCCACTGTCCTGATAAACACACTAATCTATTTAGTGAAGAGTTGCTGTACCGCACCCTTGGCTTTTCTTCTGAAAACAGTTTTATTCTCTACCACATGGTCAAGCAATAAATTGACCAAATCTTTTCACTCTACTTCCCTTCTTTCTAGCAGTTCACTAGCAGTTAGAAGTAACCAGGCAGCAGCCTGAACATTTGCTGCTTAGATATGTCTACAAAGCCCTAGGACAGGGACACAATATGATCAAGTTCTCTGCTAATGTCTAACAAAGATGGCCTTTACACCAGTTCCCAGTAAGATAGTCCTATTTCCATCTGAGGTCTCATCTGAATGGCTTTTACTGTTAATATTTCTGTCAGCATTCTGGTCATGA
>Homo_sapiens_nonrepetitive:249910739-249910852
CTGAGGCCAAAACTTAACTATTCAGCCACTGAAATAAAGGACTTAAAAAAAGTGGAACCTATGGTCTTATCTCACCAGGATCTTAAAATACAGGCAATTTTGAAACTTCATAA
>Homo_sapiens_nonrepetitive:1141589381-1141589755
AATAAATTGGTAAAAGCAGTATTCACAAATTGTGGAATATGCTGTTTCCCAAACCCAAGTATACTAGTTATCAGCTCTTACTACCTTTCAGCTTCAGAAGGTGAGATCTCTTTAAAAGCTTCAAAGGAGGCCCTCTGAAACTCACACATTGCTTCCAGTTGGCGATTACTAGATCTGAACTTGTAATTTTCTCTCTTCAACATATCAGCGGTGCTTTGCACCACCACCCAAGTTCACAGTCCCTGTAATTATTATCCTAATAATATTTCAGTGAGATTACATAAACATATGTATCCCCTTCTGCCTGTATTCAGTTCCAATTAATCACAGGTGAAAGAATAAACCATTTCACTGCCACAGCTTCATGGCAGAAA
>Homo_sapiens_nonrepetitive:610654412-610654930
GTGGTTGGTATAGCTACGTCTGTGGATATTTGTTTTTCAGGAAAGATTCTAAACTCTTTGAAGAATCATAATGGCTCACTGATCTGCTTTAATTGCAATGTCCCAACATTTACTGCCTTAGTGGCAGCAGTTCCTATGTCAGAGCTCAAAGCAGAGAATTAATATTTGTGCACAAGTCAAAGGGATGGGCTCCCAAGATGGACTGCAAACTGGGGTCACAGTCCAGGTCCCAGTGCTGCCCCCACGCCATACCCACCTCTTTTTCAGGGCCAGGGATACTGCTGTCATCACCACCAATCTAGACCCGAGTCTTGACCCCCAGCTGCACCTCACCCCACTAGGGGAGCCAAGGGATCCCAGACTGCCTAAGGCATGTGCTTGCCAGGTCAGATGCTCATTGTGTGCCACTGCCTGCTGCTAGGGTGCCTGCCAGCTTGAACCCATGTGGGCTGCACCTTCAGGGGCTCCTCTGCTCATGCAGATGTTCCTTATTCCATAAGCACAAAACTAAAATTATG
>Homo_sapiens_nonrepetitive:420165068-420173466
TAAAGGAGAAGCAACTCAGACAATAGGATTCTGATTCTGCTACTACAAGTATCTACTGACCTCTGAGAACTGCAGAACTCTCAGACATATTAACTTTATCCAAAGCCCTGCACTAAATGATTTGACCAAACTCTAGCATAGCTTCTAGCAGCATGAGGTCATGTCCCTAGGACGACCCCAGCTCCATATTAAAACGCCTGCTTGAGAAAGCTCAACTCTCCCAGGAGGTTGCTGTTTGCTCTAGCCAATACCTGATTATAGGCTCTTGACCTCCTCTTCTTAGAGAATCAACTTAGAAATGCTTACTTTTGTGAATGCTTATATTTTACAACTCAGTAGTGTCTCTCTCAGGGACCTGTGCACCATTCCTTTAAATGTAATAACCAGGAAAGATGGGGCCTCTGTCTCCCAATCTCTGTGGGAGAATAGAATTCTAACTTCAATAAGTGTCAGGCAGCAGTCACAGTTAGCACAGCTAGTCATTTGCACTGATCAAACCCTTAGTAATATTTCACTTCTCAGGCTCTACTGAGATCCTGCTCTGCTACCTCCCTCATTCTCCATTTAAAAGGCCAAACAACCTCTACACAAATAGGAATGAAGCTCAGCTGTTTCCTCTGCTATCAATAGTTGCTTTAACTAACGTCAGGCAGTGTTTCTCTTTGACACCTCCACGTGGGAGTAGTGCCCTGTGATGGGAGTCAGCTTCAACCCTATGCAGATAAATAGAGATTGGAAGGGTTCCAGAAGTTCCCCTTTCCCCTCTTGTCTTTCAGGACTGCATGTAACCCAGGTAGTGAGTCTGAAGGATAGAAATGAGTGAAGCCTCCCACTGCACAGTCAAATTTCCAATTTCCTCTTCCAAACGACTTGAATTTCAATAGTTGGGTATATGTGTTTGAACAAATTAGCATATCTCTTCAACAAGGTAGAGTTGAGCTCTTAGTAATCAACACCTTATCATTACTGTTTAATCTGCTTATTTCCCTACACCTAGCCGAATCAAACTGAAGGAAGAGAGGCTTTTGTCTACCTGACTTGGAAACCCAGGGCACCACAGAGGAAGTGGGGGCAGGCATAACTAAGTGCTGCGAGGGGAAATGTGAACACCCAGAGAACAGGTACAAGGGTCAGCTGGGGATGGAGGAGAAAAGAGCTGAGGGGTATAAAAGGTGGAAACGTAAAAGGGTTTGGAAGGTGATCTGCCCTTCACCTTCCTTCCAAAAGCTCAAAATAAAATGTCTCTATAATGTGCTTTCTTTACTCTGTACCCACCAATGATTCTGATCTAGAGGGCGATATATAAGTCACTTAATATCTTTGTATCAAAGTTTAACCATGAGAGTTTTGGACTGAATTGGAGTACTACGTGCAAAATATTGTCTGTTTGCCAGGGAAACATTATATTACCCTCCCGGAGTTAGCATTCTAGTGAAAACAGCATTAATGTATTATTTGACTTGGTTGTCAGGAAAAGCTTTGCTGGGAAGGTTATAGTGGAGCAGGGACATTAATGAAGATGTGAGTAAGAGGAGAGAACAAGCAACAGGGGAACAGCGGTCCAGCAACCCTAGTATGGGAACATGTTAGTGTGTTTGGTCGACAGCAAGGAGCATGCTATGGGAGATTGAAAGAAGCAACTCAGTGCTGGATCATGTAGGGCCACACAAGGACTTTTAGGCCATAAATGACTATGGAAATTTATCTGATCATGATAAGAAATCACTATTTGAAAGCAGAGAATGACATATTTCTTGTAAAATTTCTACATGCCAATCCCCATGCCAAGTGTTTTACATTATGTAAACTTGATCCCAGGTAGTCGGGCTTCAGATTCCTTGACCTCAATCACTAGCGTCTCTGAAGTAAGGGCAATAGACTCTTTGGGTAAGAGTTTAAGCAGGGACACCAGTGAGGGGAGAGATGGCAATGACTTGAACCATGGTGGTTGTGATGGAGAAGAGGAATAGCGTGGTTGGATTTGAGATGTGTTTTGAATGTAGAGGAAGCAGAAGGTTTGTGGATATAATGTGTACAGGCAATGAGAGAGAGTGATAACTCCAACTTTTTGACCTGAGCAACTGGGTAAAAGACAGTGTTGCTTACAAAGCTCTGGTTTGGTGTGGGGCAGAAATAAAGTTTGAATTTGAACATGTAAAGTTTGAGATGTATTTAAAACATCCAAGAAGGAGATATGAAGGAGGTAATATGGTATACAAAGTCTGGTTTGGGCTTTAGATTTAGATTTGCAAGTTATTATCATATTGATATTTTAGAAGGCCATGTGTCTGTCTGAGTTCCCCTAGGTAGAGAATATAACCACTTCAAGGATTGAGCTCTAGGACACTGGAACCTTCAGAGATCATGAAGAGGTAGAGGATTCAATAAGAATCTGATAAGGAACAGCAGAGTCAAGTACGAGAGAGTGTGAAAGAGCAACAGATTATCTGTGTCTAATGCTGCTGATACATGTACAATGAAGACAGAGAATTGATCACCACATTTGGCAAAGTGAAGATCATTACAGATGCTGACTGTGGAGTGGTAGAGATAAATGTCTGAATGGATTGGGTTCAAGAGACTAGCAAACTCCTGATGCGTCTTACAGCTACAGCAAGATAATTAAAGATAACCTAAAAAAAAGGTGGAGGGTAAAAGCTGGGAGAAGAAGAGAATAATAATACCTTTCCAAATACATCAACTTCTATACATCCAGCAGTATTAGTCACTGACATCAATGAATTTGTAACTATTATTCATCAAATGTTTAGTATGTGATGGATATTTAATGGACAACAGGGTGTCATCACCTTGACCATTTGTCACTTCTTTGAGGAACATTCCAATTTCACTGGGTCTTATACATTCCAGCTAATTATATTTTTGCAACCGTTAACCATCCTCCCTTCCCCACAACTCCCTTGCCTCATCTCAGTGAGTGAGAATCTAACATATCAACATTTTTTCACATTCCTTTCAATTGGTGTTCATCTCTCCACAACTTTTACTCAACCTTATTTTGTAAGCCTTTTTCTTTGTAGACATATTTCCATAATATGATAGTTGTAGACAGCGTTGGTTAACTAATCATTTTCATTTCCAACCATTTATATTGTGTTCAAACTACAATATACTATGAATATTTGTCTATATGATTATTCATCTTAATGTTATCTTCCTTAAGCTATGAGTAGCCCTTCAATGTCCGGGAATATACATCTGGTTCAATTCTGAATTACTAGCATCTGTTTGGCTTCTAGGTAGTACATGAGACTGAGTAGCGGCTGAGAGCATGAACGTCGAGTGTCTCTAGTCTCATTTTGTATTCTCCACTTGTAGGCCTGTAGCCTTGGTCAAGTTATTTAAATTCCCTTTATCTCCTTTATGAACCTCCAGGTTGTATTGAGGGTTACCTGAATTAATATACACAAAGTCCTTATGATTGCTGTGTAAATGCTTCGTGCCCAGAATATATTTAAGGAATGAACTTCATACAAGTGACAATGTTGTGAGCAGGTGCTGGGTCCCAGGTATAATTAATTTTCATAAGTGATGTCAAGAAGTAAAGTATCATGAACATTTCTATGGCTCCAATTACACTGATATTTCACCTTAGGAACTGAAGCTCCGCCAGGGCAGGGGCAGCCTCTGAGTTTCGTACTGCTGTGCACCTTTAGCAGCACGGGCACCTGCTGGTTTCATTTCCTTCCCACTCACCTGGGCCCTTTTCTTATTTCTGCTTTCTCTGAATCTTGGATTCAGTTATGATGAGCAAGAAGATGTGCGAAGACTCGTCAGTCTGGTAGGTGGCTTTGGTTAGGGGGTTTCAGAAATGGGGACAGGTCATGAAGGGCCTTGCCAGTCAGGAAAAATCATGAGGCACTAGCAGTAGGAACACAGCAGAAGGTGCCTGAACAAGAGAGATGACTTAATGAAAGCCTTTATAACGCTTCCCGGGATATATTACAGACTACCATCTACAGTGGCAGAGGGCAGCTGAAGGAAGGCTCTTGCAAAAACTTGGTATTTCCTTCTATGTAACCTATTAGTTCTTTTATTCGTTCCCCATAGGGTATATTACCAGTGGACAATACAGATTTAGTCTTGCTGTCATGTCCTGTTGCTTGCTCATATGAATGTCAGTTCAAGACAGCAAGAGCTCAGGACTGCGGAGATCGCATCTACATCCTGCCGCGCTCTGTGCCGGCACAGGGTGGTTGCGAAAATCGTGCAGTCTGAATTGATTCAAGGCCTTGCAGCATGATTGCTAAATACGTCGAGACAGGAAGAAAGGGCAGGGTGGCACCGATCTCAACTGCGAGAGCACGATCTTGCAATGAGCGCATGTGTGCGCCTCGGTGTGTAGTGAGGGGCGTAGCTTCCCACAGCGCCTGGCAGCGTGCCGAGCTGCGCTGCAGGACTAACCCTCTCCTTTCCCCGCGCGCTCAAGCCCGCACAGGCGGTGGCAGGGAGCCGAAGGGGCCGAGCGCAGCCTTGCATCCGTCCGCAGGCGGGCCCGGCGCCGCGCCTCCTGGCGGCGGGCGGGACCGTCCAGGACGCCGCCCCGCGGCCGCAGCTCCTGGAAGCCCAGAGCGCCGGTGGATCGCGAGCCAAGGCGGCGGGTGGAGCCTGAGCCGTGAGGCCGTGGCCAATCGCGCCGCTCCGGGGGAGGAGCCCCAAAGGGGGAAAAGAAAGTGCGGCGGAAAGTAAGAGGCTCACTGGGGAAGACTGCCGGGATCCAGGTCTCCGGGGTCCGCTTTGGCCAGAGGCGCGGAAGGAAGCAGTGCCCGGCGACACTGCACCCATCCCGGCTGCTTTTGCTGCGGTGAGTCTCGCGCCGCCGTGAGGGCTCAGAAGTCACCAAGCCGCAGAATCTCAGGGTAGACGGATTCTTAGAGATCCTATCGTTAAACCCTCCAGGCAGCGGCTGGGATAGGTCATACTGCTAGTTAGGACTGGAGCCCGGATTCGAACCCAAACGTTCAGAGACCCATCTTTGCTTTGCAGGGATTTAAGTAACGCGGTTGTGGGACGTCTGCTCGTTGCCGCCCCCATCCTCAGCCCTTTGAGGGGTCTACCCTTGTTTTCCTCCTCACCGCCCCCTCCCCGCTTCCTCCTTGGTTTCTCCAGACCGCTGCTGGAAGCGCCGAGGACAGAAGGAAGCGGTGTGTCCCAGCACGCCCACTCGGTATCACGTCGCTCTCAGCGCAGAGCTGTGACAGCCTGGGAAAATGCTGCTTGCAGCCTCACTCCCTCTTCCCCTGACCTGCTTTCTCAGAAAGATGCCCCTTCAGAGGGTGTCGGACCAGCTTCTGGAGGAGCGCGGGGAGAGAGGAGCGAGGCCCGGGCGCCAGTGACCTCCTATGGTACTGTTTCTTCCCAGCCCCGGAGGAAGCGGAGCTAGTGGCCCTGTGGGGCACAGGGTGCCCCTCACTTGGGAAGAGCTGACTTCATGGAACCATAGAGCCCCTTCCCTCTTCTAAATACTGAGAGGGAGCAAGGAAGCTGAGTTAAAGAGAAAATCACAAACATAAAAGCAAACTTCGGCTGTTTCCTTTAAGAGCTAGCCCACAGCCTGTCGTGAAATTGTGAACCAGGGCGCCACGCGAAGCATTCTGCTGCTCTGCTGTACAGATCCCTGGTTTAGCTACTGGATGAGAAAGAGGACTTGAGTTTTGACTCCAGCTCTTCCATGTATTAGACCTTTCCGAAAATGGAGATTTATAATGGTCACAATGAGCCCTTTGGGTAGTTGGAAGGATGAAATGGGATCATTCAAGTAGTCTGGTTGGTTCAAAACCAATGGCAACTATTGTAAATATTGTTACATAGTAACCTTGCAGACAGTGGGTTTTCAGAAAGGTGATTTCATACCATCTTACGAGCAACTCTTTTATAATAAGAATTTTCTGAATGTTGTCCATATGTGATGTGGATCATGGATGCTTAGCTCGAAATGTAAAATTGATGTTTCTCGGTGATATGAATTTCCTACTAGTTTTTAGGTCAAACCTCAGGCCTGTGAACTGCCCTGATCTGAGACATCCTTTATTGACAAAGAGGGTCTTGAAATGGGTGAGAGGCAGAAAGACAAGAAGACAAAGTTGGAAGTTGCAGCTGTGTTACAGATTATTCTAAGCCTTCTATCCTTGCTCTCTTAGGTCAGTCGAGCAACCTTACATTTTTCATCTACAAACCTTTCTGGACACAAACTTGCCTTATTTAAACACGAACACACAGACATTCACATGCCCACACTAGTCTTCCTGTATTATTTTCCCTCCCACACCCTTAACCCTTCTCATGACAATTGATTTTATTCTGATGAACTTCATGCAATAATTTACTACTATCTACTGGCTTTGCCATGCGTCCTTAAATTGAGTGTCCAGCATTTGTAGTTGGCTGCCTCCTTCACAGGCCATAGCATTTGTATGCAGTATTGGTAAGTGCTTGAGAACAGAGTGTGATACATCTTGATGGAAGATAAGAGCCCAGTGGTGCCCACTTAAGTACCTCCCGCACCAAGCATTAGTAAAGGATGGGATCACCTGCTTCTATCAGCTTGTTCCATGTACATGCATTGTGGTGAGCTGGCTGGGATATGACTGAATGTGTGCCTGAGAGACAGGGGCCTTGGTCAGATCATGAGGATGGAAGGGAGATTAAAAGCTAATTCCTTTGGTTCTGATTCTTCAAAGAAAGGTTGGTCAATTATACCCATATCTTCATACAGATTATTACTTGTTACCTTAAAATTTCCAAAGTGCATTCTGTATATATGATACTCCTTGTTACTCACAATAGCCCTGGGAGGACATGGCAAGAATATTAATAGAGGAAGGAGCCCAGGTTTTGTGGTCAGACCTACTTGATGCCTGAGTAGTTGGGTGATATTGAGCAGTTTCTGTTTTATCCACGAATAAATTCAATAGAATAATGTCAAGTACATGTAGTGTATCTCTTCTTAGCTAGTCTCAATTTATTTAGAACATAACTGGAATGCTAGAGGTCATGTGTTAGTATGTTTCAACTCTGGGAATACAGTTCACACCTTTTCATGTCTAGTTTAGGGCATTTCCCATCACACTCTGTTTCCTCGCCAATGAGATATTTAACAATTTACTTCAGTTATAAAGTTGACCTTATTTGTCTGGTTATTTCAGGATATCCTTTTTGTTGAAAAGCAGGTATTTTCTTGCAAAGAGAACAATCCTTAAGCACAGTTCTGTAGAGTTTAGTGGAGCCAACTGTCATAAGAGGGTATTTAAAGCAATGGTCTCTAAGACAACCTTCCTACTCTCCTGTGTTGGATGTAATACACCTTTGATTCCTAAGAGAAAGGGTACTAACTAAGAAGACATAAAGTACAGAATTATATCACTCTTTTCTTCCTGTTGTGAGTGGTTTCTTCCCTCTGCCATCCTCATGCTAGTTCAAAGGCTGGGAAGAAGATTGAACAACAAATGTTATGAGTGTCCATGGTGGGTACTGAGTAGAGTAGACAGAATAATGTGCAAAGGTGGCATTTGCAGAAAGAGACCACTGCTTCCTGGTGGTGCTGATTACTTGTCTGGAGTTTCACTCCTCCTTGTGGAAAGTGATGGCTGGAGGCTCATGTTGGAAGATGAAGGGATCTGTTTCTGGCCCAGGCAGTGGGGCTGTTCATCTGCTGAGACTTCTCATAGGCGCAAGCACACAGGCTTGCAAACGCAGATGTAGAAGGAACATTTTGCTCCTTGCTTTTGGCATTTTGGAGCATATGTTTGCTCCTATAGGTAAGCAGTTAGCATCATCTTACCTGGCACGGTTAGGAAAGCAGAATGTGGCTTGAGGAAATCAGAGGACCAGCCTATACACAGCTTCATTTGTTGCTCAACTTCATCAGGCTTTTGCTGGTGACACAGATGTAGGATCTGGTGAGTCACTGTTGCCTTGCCCATGAAATATTAAAGAGAGCCACCTACTGTGCTCTTTGCCCATTTTGGAAATTGTTCGAATAGGAAGGTTACAGAACATTTGGTAAGTGATATTTCGGTGGATAAATTCAGGTTAGCCATTCTGGTTTACACTGATAGGGTTGTTAGGAGACATCCCTTTGGTCTGACTTTATTCTAACTCTCTGTAGCAGCTGTGGTAGTGTGGATTTTGAGAGTCTGGCTGAAATCTGAGGCAAGTTATTCTATAGAGATGATCTTTTGGCTCTGCAGCTAGGAAATAGGGACACTGATGCCTGCTTAGAAGCTTAAGTCCCTATTTATTTCAACATCTTATTGATTCTGTCCTCTGCTAACAACTCCTTTACGATCATCATAATTTAACAGGTACTCTTTACTTGTCTCCATCATTATTTGTGCTGAGTATCTATTTTTTTAGGAAACCGAGGCTCATAGAGTTA
>Homo_sapiens_nonrepetitive:133582826-133583872
TATTCTTGATGCTTGTGCTTTATCGGAGTTGACATAGCAAATATCTTCTCCATTCTCTCAGCTAATTAACTCTATCCATCTTCACTGACAGAAATCTAAACTTTTATGGAATCAGGTTATTTTGCTTTATGGTTTGAGGACTTTTCTTGCCCTAAGTCACAAGCTATTTTCCTCTATTAGCTTTACACTTTTACCTATTACAATCTGGTCTTTAATCCATAGAACTCACCTTCTACATAGTGTTGGGTAGGAATTGCAAATTCATCCACCCGTATAGTGAGAATCCTTCCTTTTCCCTGCCAGTTTGTGGTGCCATTTTGATTGTAAATTAGGTTCCCAAAGATACATGGCTTTGTCCCTGAGCTCTCCATCCTGTTTCATTCCTCTAGTTGTCTGTCCTTGTACCAATACCCACAAACTGTAATTCCATGGCCCTGTAACATGTTTTCATAACACAGCAAGCCACCCCTACCTCACTTCTTTAGTGAACTATTTCTCTGTTTATAACTTAGAGTAATTTATCAGATTTCTCAAACTATCCAACTGGAATTTTTATTAAAGTTGCACTAACTTTATGAAATTATTTGGGAAGAAGTTCCAGGATTATTCAGATTAGGGTTTTCCTTAAAGAAGTCTTTGCATTTACGTTGATTCCTGGACACTGTATTTGTGCCTGCCATTATGAAAATTACTGCTTGTTAGGAGCTGAATTCCTTTATGTTGAAGTCCTTGGAGGCTGGGCCATTAGAATAGTAATTAAGTTACAATGGGGTGGCTAGGGTGGGTCCTAACCCAATACGACTGATGTCCTGGTAAGAAGAGGTTTGGACACAGACAGCACAGACTGAGGAATGACCTTGGTAAGGACACAGCAGGAAGAGGGGCTTGATCTCTGTTGAAGCCACTCAGCCTGAGGCATTTTGTTATGCCTCCCTAGCAAACCAATGCCTATCCGGGGTTGCCCACTTGTTTTCTACCCAAGTTAAGGTGTGATTCAGAGTCACTGATTTCCCCCTCTTGGTACCCATGTTCCCAGAAAGCTGGTA
>Homo_sapiens_nonrepetitive:1547624990-1547625910
CTTCAGCACTGAGTACTGCCTCGTCATGTGGAAGAACGTGGGCCGCCACGTGGCACCCCACATGGGTGCCCACCCTGCCACCGCACCCTTCCACCTGCACGGGGCCATCTTCGGGCCGCTGCTGGGCCTGCTGGTGCTGCTGGCAGGTGTGTGCGTCTTTGTGCTCTTCCAAATCGAGGCCAGTGGCCCTGCCATTGCTTGCCAGTACTTCACCCTCTACTATGCCTTCTATGTGGCTGTGCTGCCCACCATGAGTCTGGCGTGCCTGGCGGGCACAGCCATACACGGGCTGGAGGAGAGAGAGCTGGACACGGTCAAGAACCCTACCCGCAGCCTGGATGTGGTGCTGCTAATGGGTGCTGCACTGGGCCAGATGGGCATCGCCTATTTCTCCATCGTGGCCATTGTGGCCAAGCGCCCGCATGAGCTGCTCAACCGCCTCATCCTGGCCTACTCGCTGCTGCTCATCCTGCAGCACATCGCTCAGAACCTCTTCATCATCGAGGGCCTGCACCGGCGCCCACTCTGGGAGACAGTTCCCGAGGGCCTGGCAGGAAAGCAGGAGGCTGAGCCTCCCCGCAGAGGCTCCTTGCTGGAGCTGGGCCAGGGCCTGCAGCGGGCCTCACTGGCCTACATCCACTCCTACAGCCACCTCAACTGGAAGCGGAGGGCACTCAAGGAGATCTCACTCTTCCTCATCCTCTGCAATATCACAGTAAGTGGCTGGGCTAAGGGGCCTGGAGGGTAGAGGTGGCCAGGCAGACCCAGAAAGCCTCACTCAGGAAGGGATGGATCAAGGACACATCTTTTTCCAACTAGCTTGATGCTGCTTGAGAGTGTCCCCCCAGTTCCCTACAGGGTGCCTGGCACAAATGAATGTGCCAAGCACTTGGCTAAGTGCTCTTCACAAACAAATATGT
>Homo_sapiens_nonrepetitive:554581550-554581930
GAGCCCTAATTATACATACATGAATAAGGATCTTGTTTATTATAAAGAGACAACATGTCTTTCTTAAAACTGCCACTTCAGTGAGAGTATCAGATTGGCATTTGGTAGGAACAAGAAGTAGCAGAGTTAATTCGGTTGTCACAATTCTCTCTCACCAACATAATTAATATTGTAATAAATGAAAAACCCTTTAATGTTAGAAAGCTAACAACATCAACCTTAGTTGTGACTAAGTAGCGACTTATACAACTCATAACCATTTTGACTGAATTGACAAGAAATCTTGCAACTTTTGTTGAAGTACATAGGTTCAGGAAAAATAACCTCCATATAATGAGGAAGTAGAATGATGCCTGGGGTTTGTGCTCTTTGAAGTCACA
>Homo_sapiens_nonrepetitive:313763324-313763696
GCGAATAGGCTATGAGCAAGCATAATTGGGTATATAAGTTCTTAAATCTTAATCTACATGTGACAATACAAGGAATTGGGGTTGGAGAAGCCAAAGTAAGGATGGGGAGACTCAATGCAATTTTTTTATAAGGAGACATGCAAAGACTGGGTGATGTATTGGAGATGGGGAACTACTCCACTGAAATTTTCTGCTTTGGGAGACCCTAAAACTGACAGCAGTAGATCATAGGACTGAGCTGTGGACTTCAGGAGAAGAAGATGAGGACATACTTTCATTTGGAAGGCATTGATTTTATCGTCATGGTAGGGAGTTGAAGATATTTTCTAGGGAGGTGAAGTTAATACACTAGAACACAATGAAAATATCTCC
>Homo_sapiens_nonrepetitive:796909397-796912106
TTAATTATCACGCTGGTGGCATGGGAAGCAGGTCAGGTGGAGGTCGAGGTGACAGTTCCAATGGCTGAGATATTTAACTGCTGAGGACAAACCAGAGAGCAATACATGGAGAAAAGGCAAAATGGAAAACTCTGATCATGGACTGCAGCTTCTCATCCTAATGTTGCTCAGGCAGATGCATCTGAGTAACAAACCAGGAGCTGATTGTAAGGATCTGTTTTTACCTTTCCTCAGAAAATTTAGATTTAAAACATAAAGGGGCCACAATGAGCCGTCAGAGCCATGCAAGGCAAAATTACCAAACAAATCTACTGGAACGAACCTGTCAGAAACAGGGCAAGTTCCATTCTGTAGAGTCACGGATGCCTTTTATTCTTAATTAACTCAGACTCCTGCTTTAGAGTAGATCTCTGTGGATGTTGAAGGCTTGCAAAAGAATACCTCTGCCTGTAAATTTGCTCTCATAGACTCCATGTAAGAAGGCAGAGCCAGCCAAATACATAGGCTTCCTCTGAGAGCTTGCTATGAGACCGTGACAGGGTAGGAGAACAGTGTCTGAGCCCCTCTCCTGTCAATTACAAACCTCTCCAACTGGTGTGCACATGGAGCCCTGATACCTGCTCTGTTTCAGATACAAAGAAAATGGTGTGTCTCTAGTGTAAGGGATTCTCAGGAAGGTGAACATTTTCCCCATGAGTCATAATATGATTAAAGGAGAGAGCAGTTTTATTCTTAAGATGTAATTTAATGCTTTGTTAGGGATGAGACCTAGAATTCAAAATGCATCACAGAATAGCAAGAGATGAAAATTGATTATCAATCTGCTGTTGAACATATCAAGCAAACTCCCTTAAAAGGAGTCTTTAAAGTTGCAATGGAAACAATTTTGATTAATGCATTATGTTCACCACCCCCAATTTTAAGGATTGACAGGAATGACTGCAGGAGAGAATAGAAGCAAAATGCAAAGGCCTTTCAAAAGGATGGGTTTCTTAATTTTCTTGTCAACCTAACTGCTGGTAACTCTAATCCCAGGGTTTATGCATGTGGTTGCAGAGGTGGACGTGTAACTGACAAGAATGTACCAGGCATGGCCCAGCCTTTCCTCCAAGCACAGGGCTCACTGTGTATTTCAATGTCCATTGTTCTTTACCTTATGAAAAATGCCACTTGAGTCATTTTAAATACCTTAAGGTCATAAATCTCCCTTCATTTTAATTAGAACATTTGCAAAAGAGCAGGGGTCACACTTTAAAGCTTTGTACCATCTTCTGGAGGACATGTCACTGGTTACTCTTAGGATTGGGAAGTTGAGATCTTTATAACCCAAGATAGTTATCTCTTTTTCTGGACTCACTTGCTTGCAGCTATTTTCTAGAATACTGGCATCCAAAGATGAACAACACACGTCAGAACATTAGCTGATAACGTAATCTATCTTCTAAAACAATTTTGCTGCATTAAGACTATTGTAAATTAACTTACTACATTGTAAGTGCTGTTGCTAGTACTTCTACCATGTTGTTGACTAATAGCCTCACACCAGGCACCATTTTTAAGGATGGAGGATGCAATCCCAGGATATATTCTATAAATCCTCTCTATGTAACCTGTCACAGGTTGTTAAAATAATGCTATGTTTAATCAACTAAATCTGACACCAAAAAGTAAGAGAGCTGCAACCTTCACTCATAAGACAACGCAGAGCAGGAAGAGAGGGTTTCTCTGTAATGTGTCAAAATTCATGACATCAAATAATAATTGTGAAGAATGACAAATGGAGTGAGGAAATTGCAGCAGGCCTGAGTACTGAGATTATAAATGGCATCGGCGGCAGCCTTGCTAACAGCCTCTCCTTTTGTCTGGGGAAGCAAAGTCACAAACCAAGTTGTTCATAGCAATGACTGCCACTACTTTGCCATGTGTCCTTCCTGGAGGAAGCTCTGCACAATTCATTATGTCCCATGGGTTAGTTCATTCTCATTATGTGGTTTCTCTCAGATTTGCCATCATTTACTTGCCAGCTCTCTATCCTGTTATTAAATGTAGAAGAGACGAGAATGATTTCTTTCCATACGCCCAACTCAAGGTCTTGAAGCATTTGTTTAGGCTACAGTATATAATTGGCTAAATATTCTCCCCTAAAATATAGAAAGGACTTTAATTTTAACCAATTTGTCAAGTAGTGTGAAAAGCCCTCTGGCTCTTCTCAACCAGTGTCTGACAGTGGAGAGAAGCAAATGCAATATTAGAAAACCCAGTGGGATCGCCAGAAAATGTCTAGGAGAAGACTCCTAAATGTGGAAGGAAACAATTTAGGATTTGCAGTCATTTTAATGTCATTACGGGGCATTGCAGCTGTTGTGATCCATTTACGAGGAACATCTGATGAGAGTGAAATGTCACATGTCACACTGCTGTGCCTCTCTCCCCTTGCATGCCAGAGAACATCACCCTAAACAGAAACATCACCCTGAAGAGAACGGCTGGGGATTTGGGTAATTGAGACTTGCTGACAGTCAAGGGCAGCTATCATCTCAGACAAGTACATTGCATTCGTATCGCTGGTGCCCAGCTCACAGTTTACCATTTCTTGCCCAGACTCCTACAATTGCTGCCTATCTATTAGCTTTACCTCCATACTGAAGTTCCTAGTTTTCCCTCCTTTACTTGTAACTATGTGCATTTCCTATATGTTTTCTTGCTCAA
>Homo_sapiens_nonrepetitive:1844364824-1844365748
CATGACTGCCCATGGATCTTTTAGAATCTTCCTAATATCTATGACTGCTCATGGATCTTTTAGAATCTTCCTAATATCATCTTTAGTCTACCAGTCAAAGATTGTTGATCTCTGGTTTTATAGCATTGATATGACAGTCAGTAAGTCAAGTCTGAATAATCAATGAGAATCTCCTTAATACATAGTCTATTTTCATTTACTTGAAGAAGAATGCACATTTCATTCAATTAACTTTAAGATAGTACTTAAAGCTAAGTTTTGCTATTATTCTCACTTTTTCCTTTCTTAAAGCACAAAGGCAGTGGTGGGTAAGATGAATTGCCTCTGTTACATGGAGGTATGATACCTGACGAGGTACATGAAAAGGTAACATCTTCCTTGTGATCCCACACATGCTTCATTGAGAAGCGGGCCTAAGAGCTCCAAGCTCCAGGATCATGGTCTCCCTTCTGGATAGCCCGGTGCTCCAGAGAATCCTTTCAGGGACAAGAACTCTTGAGAATAAGGTTGGATGCCCTTCTGATTACCAACTTTTCCCTAGAGGAGATGGCCTTTGAGAGAACCAACAATCAACTAATGTTTTTACAAGTTCCTGAAGGTCTATGCCAAAAGTTAGACTTCCTCCCAAACTTGCACTTATTCAATTTCTTGCAAGTCTTGAAGTCCTTCCTATTTCCCTGCAGATACAAACATACAAACAGAACAACTCAGTCTCATGTTCAAAATTGGTGTCTTTGATGTTCACTGTTAATTGGGAGACTTGAGCACAGGATTAGTTCCTTTTTCTGCCCTAGTCCAAAGACATAGTGTGCCTATTACCACTTACATCTTCTAATACCCATATTTTTACAGATCAACCTAGCAGAAAGACCTTGATATTCCATAAAAGGGCCCTCAGACCGCAATTGAGAGGTAAGGACATAA
>Homo_sapiens_nonrepetitive:676505187-676506087
CACAGCGCGGGCCCTGGAAGCCCATGGCACAGAGGCAGGAGAAGGTGCCAGGCCTGTTCACACAGGTACCCCCATTGAAGCACGGGGCTGGAGAGAGGAGGCTGTGAGGGTTTGGGTTCCTTGCCTGTAACCTGGCCTGTGACCTCAGTCACACTGTACATAGGACACGACAGCTCACTGCCACTACAGGCCTTAGCCACAAGCATACCCTCCTTAGTTCTTCCATTCTCCTGTGGACCCCAGCCCCATGACACAGTGGGCACTCACCAGACACACAGTAGTCAGTGCTGGTTTGGCACTGGGGCCCTGTGTGGCTTGGAGGGCAGGTGCAGTAGTAGCCTCCAGGGCTAGGGTTGCAGGAGCCGCCATTGAGACATGGCCCTGAGTGACAAGCTGTCATCTCCTCACTACAGGTGGGTCCTGAAGGAAACAGGTGGGGGCTGAGAAAGGCCCAACCCTATTATTCTTTCCCATCAACCTCCGTTCTCACCACCTCCCACACATCACCCGTGTCCCCTGCAGTCCAGTTCTCCTTAGTGGTGACTGAGACTCAGGGCCCGTGGTCGCCTGCCTTACCCTTGACATAGGGGGTGACCAGCACAGGGTGTATATGGTTTAGGGAGGGTCTCACCTGTGTAGCCTGTAGGGCAGGTGCAGTTGTAGCCAGAGGGCTGGGGGTAGCAGGTCCCCCCATGGGCACAGGGTGCAGAGATGCAGCCCCCTAGCTCTGCCTCACACTCTGGCCCCGTCCAACCCACGTCACACACACATGAGGATCTGGTTGTAAAGAGAAAGGGGAGGGTTTTTCTCTTCTCCTACTGCTGGACCCCTATGACTTCCTCTTCTTTTGGCCCTGAGATTCTGGCCTCTTTCTTCAGTGACTTTGCTCTCAGCACCGCC
>Homo_sapiens_nonrepetitive:363657654-363658569
AAACATTTAGACCCTCAGGTTCCCACCTACAAAAACCTTTATATGGAACTTGGACAGGACTTGAGGAAGATTATCACTGAAGAGAGTATTTTTCCACAATCGAAAATCTAAAATATCGTTTTTGATGTTTGTATCGCAAGAATTTGAGAGTTAACTATAAACTGTAGTGCTATCTTTTCTGAAATTATCATCCCCTTTTAAAATCAGAACAAATATTATTTTAGGACTATCAATATACTTATTCTGTGCCCTTTATATTCTTAATACTTAATTAAGATACAGTAAGCAATCAAATTATTAGAACAATTATCATAACATAGTTTTGGATTCTGTACATAAAGTATCTGTGGAATCCAACTAAATCCAACTAATCCAACTAAAGCTACTTTGATAGCATCTCCAATCTTGGAACAGAAGCCTCTTCTTCTCTAATTCCTATCTATAGAATTCATTATATAAATAGATTATCCTCTATTGTATATTGGTTTTCTTAGTGTCATAATTTATTCTGAAAGGTTTTCAGTTGTGAGTCTCTATAAGTTACAGGTACATTTTCCAGTCTACTTTCCCTTACTAAGATATGCAATTGTATAACATTCTCTTACCCTCTATGCAAAAACATTTTACATGTTTGTGTGCAATATTAAACATTTTCCTTATGCTTCTTTTCTTATAGTTACTATTGTTATCCATTTTTATATATACCAAAATATTGTTGCTATCTATCAGAACTGTGTTTCTGTTAATCCTAAGAAATCACCATGAATCCTTTAACACTGTTTGATTTATAGTCATTAAAACAATAGCATACGATTTTCAGAACAAGCATTTGGAATTGCTAAAAAATATTAAGGTGAAACATTATTAAACTTAGTTTTACTTAAATTTATACTAAAAACTATAGTAAAAAGACAA
>Homo_sapiens_nonrepetitive:1153051934-1153052382
GGCGGACGGCACAGCTCCCTGGACGCGCGGCCCCAGGAAGCGCCCCCCGCCCGCCCGCCTGCCGCGGCGCGGCCCACCCCGGCGCCTCCGCCCGCCCTTCGGCGGATTCCTGAGCCAGCGCCAGGGGGAGGGACCCCGACCCCCCGCTTCTCCGCCCCCGGCCAGCCACAGGCCCCTACCCGGTCCCCCGCGGCGCCGCCAGGAGCCGCCTCCCGGCGCCGGACCAGGGTCCCCCAGTGCTCGATCCTGGGGCCCCGACCTTGATGCCAGGCCCCCAGACTCACCCGGGGGCCCCCAGACGCTCACCAAAAATGTCATCCTGCTCACCTAGGTCCTACCTAATCTGCGCCCCCAGAATTTCATCCTGTGCACCCACACCGTAATCCTGGAGCCCCCAGATTCTCATTGTGCGCCTCCCGAGATCGTCCTGGGTACCTAGAGCCCACCT
>Homo_sapiens_nonrepetitive:796237204-796237749
GACCACAGAAAGGACAGACTGCATCAGAAAACTGCAATGAGATCTAGCCTGTTGTTTCTCTTCTTGAATGAGGACAGTGGCTGATCATCACCTCTAAGGACTGAGGTCGGCTCCCTGACGAAGGGTCCAGGACAGCCCCGGCACCAGAATGCCCCTCAATAGTGGGAGAGACACTTTCTCATGCAGCTACAGCCTGCAGCTGTCTGGAGGCACCAGGGGCCTGTGACTCACAGTGCTGAGCTGCGCCTAACACTGATGGTCTATTTTTAGAGGTGAGGCTTTGGTCTCAGTCACTGACTGATAGGGGCCTCCTATGAGGCCTCTAGAGGCTTGGCAGACACTGAAGAAGAACTGGTTTGGGAGCAAAGTAGGAGAACTCAGTGTTCCCATCAGCCAAAATTTCCAGAGGCTGCCCAGCTATAAAGCAGAGCAACAATGAACAACTGATGCATAGCCAGCCCTCGAACACACGCAAGTGAGCTCTAGAACCCATGGTGCCTATGGTATGATAAGCTGAGGGCTCTAATTTACACTGGGAACTCACA
>Homo_sapiens_nonrepetitive:910158201-910160485
TTGACCTTGGCCATGTCAGGGTCCCAGAGCTTCTTCACATCTTGCCGGATCTGTCCTGACAACCGCAGTAAACACCAAGTGCTGGTGCCTTCTACCTTCTTTATGACCCACTGGGAAATCAGGGGCAAACTGATAGTGGCACAATGGTTGTTCTTCTTTCTGGAGAACGCTTTTTTAGATTTTGCTTTGTATAACTTACCCATAAACAGTACTTTCACTTTAAGGATTTCAGCTGTATTTAAATACAAACAGGGAGCTGGCTGCAGTGGTGATAGGAATAGGTTTTTGCCTTAAAAGCAGTGCAATTACATCAACCTAATAGCAGGGCATGGAAGCTATTTTGCCTGAGTAAAGATTCCCAGCTTTGTCTGTTAGGAGAGAGGAGTGGTTCTGAAACTTTAACTTGTATACAGATCTCTGTGCTGCTGACTCCACTGCTCCACAGACCACACTTCTGTGTCAAGGTTGTAAGGCACCGCTGAATAAATTTAACTATGGTTATATTTTCACACAGTTGAGTTGGCAGGGAAACCAGATGTTTCCTGACGATACTGTATCCTTGAATAGAATTCTACTGCATTCTGAGTTCAAGTATGAATGTGCATATGGATATAGCAGCTTGAAGCACTATTCTTGAATTTATGGTTTTAAGCCGTATCAAAGTACCTAATACCATGTGCATTGCAGGCATTTATTTAATACTTGGATCAAAGAATGTCCAGACTATCTGAATAAATCATCCCTGTAGGAATGAACAGTGCTGCTGGAGTTCGGTTTTATTTAATGTGGTGGCATGTATGCTAAACTACGACTTCAAGAATGTGGCAATTGTGTTCTAAAATCCAAAGTATGTTACACTAATCTAATTGCTAGAATCTCATGCAAGGCTGACTCTAACCCAACTACTTCCTTCTTCCTGTGCGGCTCAACCCAGACTTTACATGCTAACAGTGCCCTCTACTGTTCAGCAACCAGTCGGTGCTACTAAATCCAATTCATAAAGCTGCAAAATCAGAATTCAGACAACTGGGTTCACTTACCACACAAACGTAGCTTGCATCTGCCTTTATAGGAGAGAGGGCGGCTGTCAAGGAGCGGTCCATACTGGGAGGGGCTGAGACTGATTTCTGGGCCACCAATGTGAAGCTGACCAGGATCGTTGTTGTTTTCCTCTGAAGCACTAACATCCTACAACCTCCCTTTCTCCACACTGACCTGGTCTTCACCCTTTGTCCTCCCCCTCCTTAAAGTTAGTTGCATCGTCAGCCTTTTCTACCTGACCCTCATTCCACCTGCCAAACTGTAATTCTCCTTTGGAGAAATCTGGAAACACAAAAGTCCTCAGGATACAGCCTCTTGCCACTAAGCATGGGCAACTGTTCTGTGACTGCGATTAGATCCTTTAGTTTGTAGCACCTCAACTTTTGTTTTCAAGGCTTTTGAGTATATTCACAGAGGCGCGCAACCATCACCGTAATCTAACTTTTGCTCTCGGCGCTTCCTCTGCCTGGCTCGGGAGGGCTCCGGGATAGAAGGGAAAGACTCCAGATATTCCGGAGCACCGATTAGTATCCACTTTCCATTCTCCTACCCATTGCCCATCCCTGTGTTTATAAATTTGACAATTCTAGACATTTTGTATAGATTGGCTTGTTTCACTAACAATGATTCAAAGTTGTAGCATATATTTTACTTACCCATTTATGCTGCTGTAAGTGTTAAACATTTTCACTTCTCTTCAGTAGATATCTAGGGATGGAATTACTGGTTCATATGGTAAGAAAACTTCGTATCCCACCCCCAACTAAGAATAAAGATTAAGTTATCCTGATGACTGCTAAATACAGTCTTAATAGGATTATGATGAAGAGGTATTTAACAAATGATTCAGCCTTGATTCTTCAGGACCAAGAGCCCAGGTTTCTAAGCATGGCCACCAGCATAAGTGTTACACAATCCTTCAAAGCATATTTTTCTAGCCCACTACGTAGAGTCACTCTCACTTTCCTAGAAGCAGGCAGAGTAGATCCCTATTATATGATATAATATCCTATTAGTTAAATAATCAAGTAGAAATACCTCTTGAGCATTGACTCTCCACACAGTAAAGTGGCAACAACAGAAGAGGTAAGACAGAGCTCCTGTCCTGGAGGAGTTTATAAGCCTGTTGGGAAGAAAACTAAAATTGCAACTCAAAATATCACATAAGTGTACAAACATTTTCAGCAAGTCATTGTCTATAGAGCAGTGATAGCCAACGTTTCCAAGTCAAAGCAAACATAGA
>Homo_sapiens_nonrepetitive:225994707-225995614
TCCATCTCAAGGAATAAACATTATTTGAATAGATTCACACTCAATTGAAAATTTGAATGCTGATTCATTGATTATTTGTTTTAGAGATATATACTGATGTGATGAAATGAAACTGGACTGGAAATGAGGTGTTAAAAATTTTGAGGTTGGATACATTGTGGTGTTGTTTGAAGTTTTCCTCTAATAATAAAAGGAAGTGTTAGTTAAAAAGGCTTCTTCCAAGAATATGGGTAAGTAAATAGTGCTATATTAATATCAAGAAATATTGTGAAGAGTTAAAATTAAAGAAGCAGATTCACTTGTAGCAACATGAATAAATCACTTAAAATGATTGAGGGAGCAAGTTGTGGAATGATACAGTATGACACTATTCTCTAAATGTATTATGCCAAGGGAGAAGTTGAGCCCCGAGACTGAGTCACACTGCCTGTTTGCAATTCTGATGCTTAGATTATAGTACCACTCTCTCTTCATTGTTCTTGTTCTGTAAATGACTAGGAAAGACTGGTGACCAGACCTCCCATTTCCAATCACCAATCTTTGGTGGGGAGAGTGTGGGACACAAGGGAGTCAGCGGGAGGGTTTTAGGTTCTGCCCTGGAGGAGCACTTGGAGGGGCCTAGCTCCCAAGCAGAAGTGGACCCTGGATGCCCAAGGCTGACCGGCAGTCATAAGAAGCTGCCTGGTGGAGAGGCACTGCCCGTTTCTTGGTAAGTTTGGTTGGAGACTCCCTGTTTGGGAAAAGCCCTGAGAAAGAACCCCCAGGAGGGAGGGTCCATTTTGCATCTGTGTCTGCCCAGGCTGAAGAGGCTCAGGCCAAGTCTCCGAGGCATCAGTCAAGTGGCTCCTGTCCCACCTCCAAACCAGAGGAGCCTGAGAGCCTAGGGTGGGAGTGGGGTAGGGCAAGG
>Homo_sapiens_nonrepetitive:421491104-421491581
TTGGTTGTTACCAATGATTTAATGAAAGAATGTAAATAAAGAACTCAGTATAGTACCTGACAAATAGTAAATGTAGTTATACAATCAGCTATTGTTATTGATCTTAATATAATTAAATCATTCCAAAATAGTGCTTGGAAAATTGGTATTAGTGTCTCCAGAAAGAGCTTAATTGCCTCTGACACAGTCTATGTTGCAATATAACTTTGCCTGAACTGGATAGCAAGGAAGAAGCCAGCAAGGAAGGCTCTATTTTCCTCCAGAAGTGGGTATCAAAGACTAAATTTCATCCCTAGGTAACGCCATAGAGATCCATTTGTTTATGTTGGAAATGTGCATATGTCCTGCTGCAGACTAGACCACACTTGTTAAAATTCTTTCTATTAAACTGCTGACAACTGTACTTCTTGTTAGTGTGGTTTCCATTTGTACACATTTCCCCCTGTGTCTCTACATTATAAAGAGTCTAACATGATA
>Homo_sapiens_nonrepetitive:189212628-189220580
TAGTTTGATTGAAGAAATAAGAGTTAATATTAGATAGACCAGTAGGGCAACTGTAGTTTACAATAATCTGTTGCATATATGTCAAATACACTGATTCACATGTACTCTAAAATAATGTACATCAACTCTAGATTATGAACATATGGGAATTCCTTGTATTATTCTTGTGACTTTTCTGTAAGCTTGGCAAGAAAAAGCTGTGACATTCATAAAGCATTTATTAAACTGTTTAGGGAGGTAAACAAAAAACAGTTATATCACTGTTTTATTCAACTCCTTTCTAAATTAACTGTAAGACAGACTCAGGAATTTCCATCAGGAGGTATTCTAGAGGAAGGCACTGTTATAGGAGATAATGCTCCATGCACGTTATTATCCTGACCCTGCGTAGGCCTAGGCTAATTTGTATGTTTATGTTCTAGTTTTTTAAACATTTAAGAAGTTTATAAGAATTTAGTGAACTTTAAGTGTATAGTATTTATAAGGTCTACAGTAGTATATGGTAATGTCTTGGGCTTTCATGGTAAGTGCCACATTGAGGTGTTTAATCTCATTGTATTACTATTTCCATACAATATTTAGTACAGTATCATGAATAGCCTGGGTGTGTAGGGTGGGTCACGAAATTGCCAAGCAGTGCGTTTCTCAGAACTCATCCCATTGTGTATTGGCTAAAGAAGGAAGGGTGGATGGGAAAAATGGAAATTTCCAAAAATGTTGAAACACTGGGAGAGAGGCTTTTGAAATGGGATTCTGGGGATTGGGAGAATAGAGGATAGGCAAGATGATTCCAGAGGAAGTGCTTTGGAGAAAGTTTGGGGATGGGTGTGAGGTGAAGAGAAGGGGAATCAAAGAGGTGCTTGAGATCAAGGGAAAGGTATGTGTTGAGCTGGGGAAGCTGGGTGAGCAGGGCTCTCAGAAGGAACAAGAATCCCATCTGTCCTCTAGACTGAGGCCTGGCCTCGTCTAGATATTTAACACAGGAAGCCCCTGTTTTCACAGTGATGGCTGGGGAGGGGCCAGGTCTGTTTCAACCCCTCTTCATCCTGTGAGAGGTACAGAGAACGAGGAGCAAGACCATGAACTCATAGACAATGAGCACTAATGACAAGATAGGCTTTCCTCGTTAGGTAGTGACAACATGAACATTTAGGACTGTAGGTTTTACTTGGATGTTTCAGTTTAGATGTGGGTTTATCCCTCAGAGCTGAAAGTATTAATACTTCCAGACACCGAGCTGTACTGCTCTTGTAGTTTGTTTCTTGTTAATGTTTCTGAATTAGATCTGGAGTGACACACTAATAAAGTTCCTCTCTGGTCTCTCAAGGCTGAAGGCTGCATTTACATTCTCAATTCACTAATAATAAAATCTTATTGTGTTGTAGCAAAGTGTGCTCCTATTTTATTCTTCCAAAAGCCTCTTGAAATAGAATGGGCTTCAGGTTTGATGTGGTTGTGTGATCTGCCCTAGGATCCTGATTAGTAAGTTCCTGAGTCAGCAAATGAACTGGCTTGTGTGAAGGGAGCTACAGTGTGGTCTTTGTGCGGCACATTTTGCTGTTCAAAGTGTTTTCTGGTCTAGAGCCATGTTTGGTCCATGGGAACCCTGGGTGAGATAAGGCAAGTATTCCTAGCCATTTCCTGGATGCAGAAGCTGGGACCTTGAGAGAAGATGTCGTTTTCTCAAGTTCTCTGGGCTAGGCACAACTAAGTTCTCCCAGGACTTTTGCTTTTACATTGGGATTCCTATCCTTTATGATGATTAAACAATACTGGTGAATAATCTATTTTCCGAGGAAGAGCAAAGACTGCTGCCACTGGGAATGAGATTTTCTTACTTACTCTTTCTGAATTCTAATAGAATGGGTAGAATGCACTGATGCTGATTCTTTAAGAACAACATTCCCACTTCCAATTAAATGGTGGGTTATTTTAATGATGATGATCTTAAACTTTGTATGCACATTTAACCCCAAACTCTTCAATTTTGTCAAAACCAGATCTTTCAATTTCCCTCACAGCATTGCGTGCACCACCTTCACAATTATTCAAGAAGCGCAGCGTTCACTGAAGAAAGGGAAGATAAGATGATCCACTAGGGAGGAAGGAACTGAGTATTTTCACTTCTGTTTGCTTTATAATGGATATGACATATTAGTAAGTTCGTATATATATGTCACATAACCACACAGACATAATGAGGTATGGTGTATGTTCATAAAAGTTTGGATACCTCTATTCCCTCCAAAATAATGTGTTGAAGGCTTTAACCAGATTGGAGTAAGGTAGGCCCTATTCCCAATATAACTGGCATATGAAGACCCAGAGAAACAGGGAAAATGTCCCGTGAAGATAGAGGAAGAGGTTGGATATCTACAAGTCAAGGAGTAGGATTGCCAGCCATCTACAGAAGTGAGGACAGATGCATTGAACAGGTTGTCACTCAGAGCAGTGCTCAGAAAATAATATACCTAGTTGATGTTGACAAAAAGTCACCAGAAATAGTTTAAGAAAACTTGACAAATTTAAACTATTTTCGAGTAGTGCAGTCTATCAAGGTGACCCTTTAGTTAGGAAACCTAAGAAGACAGAGTTGAAATCTGAGGAGGACACTAGGACTCAGGATGAGAAAATATATCAAGTGCTTTTGAAAGACATCCCATTATTAGCAGAAAACCATGAGCATCTCCACAAAAGTATTGGGATCAAGAAAGTGCCTGGGAGACTGGGAAATGCCATCAGGCTTTCAGAACAAGTTGAGTGATTGAAGAAAGACATTGGGAACTTGAAAGAGAAACCAGAGAGGCCTGGGGATAATTTTTGCTGAAGTCAGATTTTGGAGCAATTAGCAAAATATCATGCAAATATTCCCAGTGTGACTACACATGAATAACTTTAATTCTGCTGAACATTTGTCTTGTTGCTACAAAATACATCTGCTATTTGCATTAACTTAATCTGTTAAGATATTGTGAACTAAACCACAGACTTCCAGAGACATTTAGGAAGCAACTTCCCATTTTTATTGGACACTTTTGACTAGCAAAATCTGCTTTTGTGATCATGTGACCCACCCCAGGAGCACCTCTTTTCTCAGTGCTGTTTCAGCATCACATAGGGGAAGTGTTGGTAGAGCAGGAGGATGCTTATCAGCAACAGAAACAAGCAGTGGAATGAATAATTATAGAAAATGGGGTAACACATGGATATGCATTCTGTGTATTTGAAAGAGGGACAGAAATAGACTGAACTTTTGACATGTGCAAAGTACCATGTTACATACTTCACATACTTCATATTATGTCAATCCCATGACCATCCCATAGGGTAGACCTTAAGGAGTCAAATCATTTATCTGACAGAGTCAGTTAATTGGGAGAAGAAAGGCCACTGATCTTAAGGAATTTAATTCCAGTTGTGAGATTCAGACATATAAAAGTAAGCTTTCAGGTAGAGTGTTGTGATAATAAGTACCTGGCAGAGAGACTTCTTTATAGACACTGTGATCATGGAAGACATCTTGAAGGAGGTAACAGTAGCTGAGACTGGACCCAGTTATGTAAAGAAGAACATTCTAGGGAGTAAGAAGACCAAGTGCTATAGTTCAGGATGGAGAAAAGTAAGAGATGCAACTGGAATGTTTTCAGCAAGTGGTGATGTGACTCATTACAATTTCTTCAAGATTACCTTGGCTGCTATGTCAAGAACAGATTGTGCAGGGCAAGAAATTGAGATACTGGTCCAGAGGCAGTTGTTTTTGTCCAGGTGAGCATGGATGGTGCCTTAGACCAGGATGGAGGCAATGAAGATGCAAGGAATGGACAGATTGTAGATGTACTTTGAAAAAATTAGAATACATCCTAGATAAATGGCATCTGCTGGTAAATGGTAGAGGCTGGACTTTATCCCTGGAACCCTCCATCTGAGCTAGTGATCGTAGGCCAGTCATTTAAGCTCTCTGTAGAATAAGAATAACAACTTTTGTTATAAAGAGACAGGGTTGAAAACACAGCTCTTTTATAAAGTTATTGTTAAAGTTGCTATAAAGTTCAATATATGTAACAAATAAGATAAGAGTGTCTGGCTCATAGAAAGTGGATATGTCCAGTATTTGAACATAGGGCTGAGTTATGCCCAAGCCCATGCTCATTATTTGTAAGTTGTAAGAAAAGGGTAAAGTTGATTAAAGTTTAGTGGTAGGGATGAGCTCTCTACTGGTTTTCTGCTTCCCAACCATGCTGTGGCCAAGGTCTGTCCAAACCCTGTTTAAACCCACTAAACCCCCAAAAGCATGGCATTTCCTGGACCTAAAGCCTACATAGTCTCCCCATTGCCCATAACATATAAAACCCATGGCCTTAATTTGGACTTAATGAATGACCTCAATAGTCTGACCCTAAATGCCATTTTTGGTCCTTTCTCCTCATGTTACTTTCCTGTGCCCAAATTAGTTTTCTCATTATAAGATGAATGCGATATCCACTTTCCAATTCCGTATTTTATGCACTAGCATTGTGCTAAGAGCAGGGGCAATTGAGATTCATCTATATATTGGTTCTGCCCTTGAAATGTTCTTGATCGAGTGACAAAGGCATATGTAAAGCACACTTAGTAATACTACACAGTGTAACAAGTATACAGTACATACAAGGTGACAGACACCCACAGGAAGGAGTCGCAGGGAGATGAAGACAACAGAGCACCCACTTGCAAGGTGAAGGCAGGATCTAGCAGAGGAATCTGCCTGCACAATGGCAGGGAGGCATGATGCTTACGTCATATTTTATGGTTTCACTCTCCTTTTCTCATACTAATTTTTTATCTAGTTCTGTGACCCCTTCACTTTCAAGGCCACCACTCCAGTTACACTGCAACCTGAGGTCTCATAAATTCAGAATGCTGTTGCAATTGAAAGCATGGACCTTGGAGTTGAGGTAAAATACACTGTTTTTGGGCCCACCGATGAATATCTGCTTGAGCTTAAGTGAGTTCTTTATCCTTGAAAACCCTACCTTGCAGTGGTAGGTAAGTCTCCTATGACAATGTCCTCTTTGTGTACTGCTCCTTTATATATTTCCATTCCCACCCTTCAAATTTAACACATGACCTAGGGACAACATGTACCACGACACAGTTGCTCAATGACTGGCATTATTAGTTTCCTGACTTCCTATCCTCAATCCGTGGCTAAGGTTTTAATTCTGTTTCAGTAAGTGACAAATTATTTAGATATAGTTTCCTCCTGGATCAAATCCCTATTCCTGGGAAATGTCCACTTTGGAGTTCATTTCTTTTCCCAGAAGGAGCAATTCATCAGCTTTTAGAAGATTGTGATTCAGTAGGGACTGTTCAAGTCCATGTTATGACATAGGCTCCTTTGAGGCTTCAATACAAGGAAGACACATTTAAGGCCTTGTTAACAAAAGTATGAATGTTCATAATAGAACCTTCCATGTCTTTTGTATCCCAGACTCATTCCTCTTCTATAACACTCTAATCTGAATTACTTTATCAGCTGTACCTCCAGGGGCTTTGCTGATCTGCTATTGGCCCTTGTTCCCCAATTATTAGTTTAGTACAAAAGTATTACTTTCAATGTCTAACAGTTTTCCAATGTATCCAGGATCACTTTCCACTTTTTCTTCAGCTTAGATTTCTCATTGCAGTGGGATGTGATTGAAGTGCAAGGCTTGGTTCATCCACAGTGAGTGCTGCTGTTTCAGTCATGCGGAGAACTTCTCCAACTTCAGGAGGGTCTCAGGAAAGGGCATCCCAGGAGAGGACACCTCTGCCTGCTTCCACACCAGGAAATGTCTTTGTAGAGTGTCATTAATTCTTACGGTATGACACAGAAATCTAGTGAGCTGAAGTGGTTGGGATTTACTGGTAACAAACCCCAAACAAATGTACACAATAGAGAGAAGTAGATCAGAGAAGTTGGCTGTATTTTTAATTCTTAATCCAGGAAATCGACATTTTAGAAAGAATGTCTAATTTTACTAGGGGGTCATAAAAGTGAATTTATAGCGTGGTATTTTTGAAACACATATTGACTTTTGCCCCTAAATTATTTGTTTGAGAGTGCTGAAGTACAAATCAGTGGAGGTGTGGGGCTTGCTTTCTTTACAGCTGACACACCCACTATAACACACCTGGTGGGTATTTAAGACATCCTAAACATCTGAAAAAGTTGCAATTTCTCCATCAGATTACTCTCTCACAATATGAGTCACAGTTAGCACAATTGCAGAAAATCTCTTGTCCCCACTTTGAATTCCCCTTTAATGTCCCCCCCCAGAAATTCTTGTTTAGACCCTCTTTCCAAGTTGAATAACCAGAGAGGCATCGTGCAGCCTTTAATTTGAGATCAAGAGGTTGTCTGCTTAAGAAACAACATGATTCCATAGATGTAGTACAAGGAATTGTGCTGCCTCCTTTCAAAAAGACCTGAGGAGGTAGGAACTGAAATATGCTCTGGTCTTTTTCACATCTTGGTTCTCAATGCAGCTGACAAGACAGATATTAATCCATGACTTTGAATTCTAAAATCGAAAGTACTTCTTGGAGACTTACTTGGTGTCTAGTGGTAGCCCCCTCCTCAAAGAGCTCACAGCTACATGAAGAGACAGGAAATAAGAACCTATGGCAAGAATGAACAGGACTCATGGAGTAGAACCCTTCAAGCAACTTTATTTTTGTCCCCATCTCTTCCTTTAAACCTGTTCAATGATAACTGAACTGGATGAAAACTCAGAGCCCTACTGCTTTCTTATTTACTTTCAGGTGATGAAAGTCCAATGGCCACTTAGGATCAGTGCAAAGCAGTGTTTCTATATTCTTGCAGAGGTAAGTCTTTACCTCTCCAACTTCTCCAACTGTCACCTCCTCCCTGCTCTAGGACTCATCTCAGGCCTTTCTGAGGTTAGAGAGAAAAGTAAGAGAAACAGGACTGTTCTTTCATGACTGGTACTGTTGTAAGGTGGCTTTGCTTTCTCCGGGCTGGAAACTGTAACAGATGATTAAAGATGGCTTTCTTCTGGTGAAACAGTTCAGAGCTGTGCAGAGATTGCCTGCTGGACACCTCCTGCCCTTCTCTTGACACCAGGGCTGTGTATTTCTTGACTTGCCCTTTCTTGTACCTACCTTTAGCTCCACTTCCTCTGCCAGCCTGTTACTGCTGGGGCCCTCATCTCCTCTGTAACTCAGGCTGATTCTCTTGGGGACAAGTGACATCTGGTCCACAGGATTTCTCACATTTAACCAGTCATTGGAGGGAAGTGCAGTTCACTCACAGGCTGCTGAACTTCCTCAGATGTGGGTTTGGTGTGGATCTCTGTACTCTCTGCTGTAGACCCATCATGAGAGTTCCAGGCTATTCCTTCAAGTCCTTTCATTAGGCTTGGGTGAATAGGTAGCATCCTCCCCCCATTGCCAAGAGGGGAGATTTTAGGCTGCTGAATAGCCAACTCTCCTAATGGGGGAAAACAAATTTGTTGACTTTGGAAGCCTCTCATTAGTTATTTCCTTTGCAGATTTACATCTTGCACTTCACGTTGGTGTTTCATAGGTACTGAATTTTGGTACTTCACTTTTAATCTTTATCACCTTGATACATGTGTTTCATAGATGGTTGAGGCCATAAGAGTTGACCTCCTGTTGTGTATGGGTTATATAGTGATTAGGAAGAGATCTCAGTGTTCTCTGCATGTAGGTGACAGTCTTAGGGCAGACTTTGGGGAGGAAGAGCATGTTTCTGGGGACTGTCATAGGAGACTGAAAAGGCTTTGCGGTTAAGGGGGTATTGTGTCAGTTCAGCCTCAAGAGGAGCTGGAGCAAGCATATGGACGTGAGAAGGCAGAATGGCCTTCTACGGTGGCAGGATTCCAAGATGACCCCCAGTGACAGCCTTGAGTGGGGTGACCAGGACCTGTGATATGATGGGATGTCACTCA
>Homo_sapiens_nonrepetitive:1393350546-1393350977
AGGTGCCCTAAACCCAGCCCCCACACCGGATGTTCCCACACACTTGCTGGAGCTCAGCTCCAGGGCTCCCTGCACCCTCTGCTGCACTGACCCCCAGCACAGAGAGCCAGGGGTGGAACAGGCTTAGGAGGAGATTTTGTCCCAGTGTTTGGAGGCCAAGGACACAGAGTGAGCGTCAGCCCCACTCAGGAGGCACCACACGTGCACGTGGAAGGCTGGTGGGGTCTGCAGTTGAAGTAGGCCTTGAGTTGAAGAGAAACTGAATATAACAGTTCTCGGGATCTAGAGGAAGTTGGCCTCACAGAGTCGGTTTGGCCATTTATTTGCCTGGTGACTTCAGGTGAGTCACTGGGCTCCCCTACAGGGCTGAGCCCAGCACAGGATGACGCAGTACGCCCAGCTGGCACAGTCAACTGTCCCCGCTCTTCCTC
>Homo_sapiens_nonrepetitive:924072512-924079407
GTGCATTTTTCAGGGGTAAGTAGTCTCACTGAGGTAAACGAGGAAGACCAGGCATTGTTGACCAAGTTCTGTCCCGGCCTGGGTGGAACTATTTGTAAGATGATGCCACCTCCATGACCAGAAACTGACCTTCTTGGGATGATTTTTTCCCAACATTTCTTAAATTTCCAACTTTATTTCTTCAAAGCTCTTCTCCATCTAGTTGGGCTGTACTTTCTGGCTCTCCAGGAACTTTCAGCTGTCAGTATTCCCTGCTTAATGCCTGTCAATTTCTCTATACAGTAGCTTCCTGCCTGTCAGGTCTGGACATGCTCAAAAATCCCTTCCACATTGGGTGGCGTCTGGGAAGTGGCTTTCTTTCCCTGCAGCTGTCCATTTGCCTCTTTTCTCCCAGCCTGGCTTCTGAAAAGATTTATGAACATTTGTTATCTCTGCTTATCTCTTAGTCAGACTTCAGCTTGATCCAATCTGTTTTCCACCTTTTTCTACCGAAACTTCTCTCTTCAAGGTCATCGGTTTGCCAAATCTAATTCTAATGGACCAGTTTCCATTCTTACCTTGCTTGTTTTCTCAGTGGGATTTTATGCTTATATTTCCTCCTCCCTGAAGCTTTCCCCTCCTTGACCCTCTAAGTAGGGAATATATGATTAATCTCCCAAACTGGGTCACTGTTTAAAGTGAAAGGGGGCACTAATGAATAATTATGCCAGGCTCACTGTCATAAGCCAAGACTCCCAGGCACACTCAGACGTGTGGTCACCCTCCCTGCAAAACTTGCTTTCCCTTCCCTGGGCTGCTCAGCCTTCTCATACTCCTTCATGGCTGTCCACTCCTTAAAACTGCCCTGGGCTCTCCCCTGCTCTCATGCTACACCATCTCCCTGTGAGTGATCTTATCCATCCGTAGATTAAATCTCCCTCTGTCTGCTGAGGACTCCCTGCCTATACTATGAGTACAATGTCTTGATTTCTATACTCCAAGAACAAGTGCAACTGCTGCCCAGAAGTCTCTACTTGGATGTCCTAGAGGCAAGTTCAAATCTACTCCTAAAACCAGACTCATTCTTTTCAACCCCAACTATGCTCTCTTCCTTTTGGAGAATGGCAAATGAGGGAATATGGAGGAAGTGTCAGGTAAGATGAGAGGTTCTGGAGTTACGATTGCCAGGGTCCAAAGTCCAGCTTATCCACCTACTAGCCATGCATAGTAATTATTTAACAATGGAGATAGAAGTGCCTACCTCATGGGTGGGTTGTGAGAATTAATGAGACAATAATGACAATAGCAGATATTTATAGGGCACTTTCTGAGCCAAGCACTTCTATGTGGCTTTCACGTATTATTTGGAGTAAGGGCCATTATTCTTCCTCTTTTACAGGTGAGCAACCCTGAGATGCAGAATGCACTGACATTCTCTGTGTTAGTGGCGGAATCAGAGTTCAAATTCAGCAAGTCTGGCTCCAGTGGCATCCTCTTAAGCACCTCAGTGTTCTGTGTGTGCAAAGTTCCTTGAACAGTATCAAGCATATAAGACCCTATGCCTGGGGAAGTGACTTGGAAGGGTATCCAAATCTGGTCAAGCTTGGGGAGCCCAGGCTTGAGCAAATAATTTGCTCAGCAAATTATTTCCACTCTCCACCCGGTCTACCAAACCAGATACCCAGAAGGAGGCCTATTTCCCTTATTCTTCCTTCTATATCCATCAAGTCCTGTCCACTATGCCTTAAAACAGTAGGTGCCTTCTCAGAAGTTCATTGTCCAAGGTGTCTTAATATTGACAAATCAACTACCAGAATCCCAGATGTGAATGGAAAGGACTAGGTCTCTGCCTTTAGATTCTGCTTGATGTTTTAGAAACAAGCCCCAGCCTGCCCTTGGGAGAATGAGAGACTATAGGAAGCAGAAGTGAGCCATCCCAGCTGAGGCCACTATGACCAACCAGTATCAGTGTCCAGACAACCTAGCAGCTGACCACAGACACATAAGCCTGGCCAAGGCAGCCCAAATTGCTAATCTGCACAAAGGTGAGCTAAATAAATGGTTAGAAACTCAGGAATTCAAGGTGGTAGTGATCCTGCAACTTCAGCCATAGTGGCTGACCAAATTGTTGTTCTTTTCAGCCACTAAATTTTAGAATGGTTTTTATAATACAGCAAAAGCTAACTAATATACTTGGGTAGTGTATTCATGAGCATGAGCTGCCATAACAGGATACCACATCAAGTTTGATTCTGGTGAGTTTCTCTGTGTGCACACGGAGAGAGACCTTCTTATAAGAATACCAGACTTACTGGATTAGGGCCCTATCTTATCAATCCTCAAGTGGAAACAATGAGACCTGCTAAGACCACCTGAAAAAGAGTGAGGGCAGTGGAGACCCATGAGCTAAGGACAACCTCAGGGAAGCAGTGGCAGTCCTGGGGAAGCCCTGGGGGGAGCACAGGGAAAGCCAGGCAAATGATGCGGAACACTGAAGCCAAGCCATCGCCAAGCAGGCAGAAAGCCAGGAACGGAGAAGGGTCCGCGTGCACCTCTTGATCTTGGCAAGGACCTTGGTGGCCCTGACAAAGCTGAACTACGGTAGGGCCGGGAGCCAGATCTCAGTGAACTGAGGAGAGACAGGGAGATAAAGAAAGGAGCTCTCAGATAAAAGACACTTTTGAGAAGTTTGGAGGAGAAGGAACAAGAGAAATTGGGATCGTAGATTCAAGAGGTTATGAGGACAGGAGGGACCGTGTGTTTTTATTGGCTGGAGGAATGTGCCAGAAGCACATTCCACATGAGGAGAGGTTTCATCATGACAGAACCAGGCACAGCAGTAACAAACCTTGTTGGCATTTGCTGTGTTTCAGGTTTATGCCAAACTCTCCACATGGCTACTCCATTTAATCCGTCAGCTCCATGTGATAAAGGCAAGCATTATCCCAGAGGAAAGTGATGGAGCCTGACTCCATCGGCTGGGGGGATTTGGCCTGGATTTTGACCTGCTTCTAAAATTAACAGGAAAGCGGGGAGGAGAATCAGCAGGGAGCAGGAATTTGATGGAGATCATGTGATCCCAATGGCGGAGACTAGGTGCCAAGCATTAGGCCCAGGTAGGAAGGGAGTAGAGCAGTGAGTGGCAGAGGCGATGAGACCAAGTGTGGTACACGCGCTGGCAGCCACAGTGGTGCTGAGAGGGAAGACTGGATTCACAGTGGTGCTGGTCCTGTGAGGTGCGAGGACCTCTCCAGTGGTGCTCAGGAGCTGCTGGAGCCTGCATAGCTGGGAACCAGGGCAGTGGGTGATGGGGAGCATCAGTGCTTCTCAACCCAAGTTGCATTTGAAAACACAGGAGGGCTGAACCCCACTCCACAACAGTGGAACCTGAGTCTCCGGGGGCCTGGCTCTGCTCTGTGCTCACAGTCCCCATGATGATGTGATGACCCTGAGGTGGAGGCCAGGGTGGAGGAGCTCTGAATCCAATCTAGCATGGAGTTCAAGTCACGCTGGGAGGTCGGGAGTAAGAGGGGCTGCTAGATGGGTTATACAAAATCAAAGGAGGACAGTGAAGGGATGATAGGGCAGGGCTCCAAGAAAGGTAAAAGTAGGGGTGAGTGCTGGCAGAGGTGAGGGATGCTCAGGGGTCTGGCGCTGTCCTGCTGGGAAGGCTTGGCAGGTTGGGAGAAGGTGAACAGGTACGGAGGTTTTCACAGCCTCTTCCACACCCATATTCCTGCTGCCATACTGAATGGAATTGTCTTGGAAACTTCCCTTTGTCCTTGGAATAGAAACCTCTGGGAGTCTGAAATAGGGGTGCCCTGAGGAAGTGCTTAGATGGAATTTTCTTCCCATGTGACCAGCATAGAAAAGAAGACTCACTCCAGTGGGGAGGTGACATCAGGGTTGGGTTATCTGCAGGATCTGGGGTATCTTCCACCACTAAGGAACTCCTTAAGAAAAGGAACACTGGAGAATGGGTTAGAATCACCTAAAATGCAGACGATGTTGTTAGTTTTATGGAACCGATGTTTATCGAGTTCTAATATGTGTCAGACACCAGCAGAACAAGACAGTAATGCAATCTTGCGTGGTGTTTCCCAAAGCACATTCTGGTATATTCCAAGTGAAAATAAGTTCAGGAAACACAAGTTAGGAAACACTGCTCACTGCAGGACTTCGCAGAGTTTTTAAACTGTCAGTATGCTCCAAGACTCTTCAAGGGTGAGGATGAAGACAGAGTTCTTCCCGAGCATGCTTGACCACAGGTCTGTTTCGTTGCTACAGACCTTGAGGAATGAATGACCCATGGAATGTGCTTTGAGAAGTGGAAGATGGTGGCCAAGAGGTGGGTTCTGAAGTCACAAGACCTGACTTCCTGCACAGGCTCTGCACAGTTGCTTATGTCCATGTCACATCTGGAAAATAAAGCTAAATAATACTGTCTCCCCATGCAGTTGTTGGAATTAGTGCCTGTGAAGCACTGAGCACAGTTCCTGGCCCCCAAAACCACTCATTAAGAGGTGCTAGGCTGGGTTGGGAGATCCCTGTGTCTGCTCTAAAATTCTATGACACGTTGGCCTCAAAAACTCTGAGAGGGGACCAGGGGAGGGAGCTTCTGTCCTCTGCTAAATTTTTTAGAAACAAGACTCAGATGGCTTTGAAGCCTGTGATACATAGAGGAAGCACTGTTAGAGCAGGTGCTCCCATTCCCTTCTTGCCTGGAGAAGCAGGCTCAGGGCATCCGTGGTGCTGGGGGTCAGCAGTTAAAGTGGTTTGGCTTCCTGGAGAGGGTGGTGAGCCAGCCATCGCCTGCCCCGACTGCCCTGGATCTGGACAGGCTGAGTAGACACACAGGAAGTGGAGCAGCTGCTGGACTTGGCCCCAGTCCCACTGTTGTCCTTCCCGGAGGTGGATGCTTCTAGGAAGAGGTTACCAGAAAAGCTCCGCCACGGCTGCTTCTGGCCGACGTCAGCACCCTGGACCACATGGGGTCTGGGAGTCTGGGAAAAGGATGCCTCCCCTCCTGAGGGCTCTATGCCATTTATTTGGGACCTTGGAGAAGTGGGAACAGATGGTGGAACCACAGGGGGAGGGAGTCTGAACTGCAGGACACTGAAGAAGGGTCACACTCCTGCCCTGGGACCAGGGGCACTATTCCAGACCCTCCACTCCTACCCCTGGAAGCCAGCGCCTGTGACTTTCCTGACACGGGAAAGAATGGACTGTGTGCCCAAGTGTCCACTCTCACGGTCGTTATGTCTCCTTCAATTCTCTAACCCAGCCACCCCCAAACACATGCAAGTGAGTGCGATCTCCATGTCACAGCACTCTGAGGTCAAGCCCCCTGCCCACAATCAAGTGCGATCTCCATGTCACAGCATTCAGGGGTCAAGCCCCCTGCCCACAATCAAGTGCGATCTCCATGTCACAGCATTCAGGGGTCAAGCCCCTTGCCCACAATCAAGTGTGATCTCCATGTCACAGCACTCTGGGGTCAAGCCCCCTGCCCACAATCAAGTGTGATCTGCATGTCACAGCACTCCGGGGTCAAGCCCCCTGCCCACAATTATTCAATCCCAGCACTCTCTCTAGGTAGGTAAAAAGGGCAGACCCTCGGTTTAAACTCCTGGCTAGACCCTGGTTTATTGGGAAAGCATCCTAAGTATAAATGAGTAGAACAGTTCTGATTGAAGGAATACTAATCTTGTTTCTTGTCTTTCTTAAGGAAAAATGCCTACAGAGCAGTGGGACACAGAGCTCTGCTGGCCGCCTCCGACGAGGATCTAATGGCTTTTCCAGGAGCGCACCCCATCACCACCCCCAGACAACTCAGATGGCTTCCCCTCCCCTTTTGTCTTCTGGGCTGCGCCCCAGCACCCACCAGTCTCTTTTTCTAGCCAGGGTGGGGCCTCCCAGGGCTTATGGGCTCTGGGCCCAGGGCTCGCTTCCTTTCTTGGCAGCTGCTAGAAATCTCCAGTTTCTGGCCTACTAAACTCCAGGGAAAGTTTTGATTGGCTTCAGCTGGGATGACCTCATCCTCTCTAGATTTTGGTGGCGTTCCCATTTTCCACATCTCCGCCTTTATCCAAGGAATTCCCTTCTGACTGTCTTTTCTCTAAAGGTCGCCCCACCCGCGTCTTCCTGGGCTTTGGAATTCCCCATCCTCACTTGGGAAGGCAAGTGGGCCGTGGACTCTCACCGTCTCCCCACCACTGCCCTCCTGGGTCGTCTTGACTGCCCCCAGCTCTGGCAAGTGCCTCCTGCAGGATCCCAGCCTCCCCTGCAGGGATCCTTTGCTCATTCGCCCCTCCCCCGACTGATCTCTGCTGTATATTCAGGACTCACAGGAAACCACATTATTTAAACTCATCATAATTAACTTTGTGCCAGACCTTCTTCAGTAATCTCATAACATAAAAATTGTTATCCCCAGTTTATAAGAAATGGAGGCTGGGAGAGTTAGACGTAGCCTGCTGGAGATGAGCAACTAGGATGCGTGGAGTTGAGATCCAGACCTAGGTGTGTGTGGCTCCAGGTGTGTGTGGCTCCAAGGCCACTGCACGATGTTTGCCTCATTGATAAATGCTGCCGGCTGCACGCATGTGCACAACGCTGCCGGCTACACAGCTGTCTCCCCTGGAAGGATCAACAGCAAATCCCATTAGCTCCACCTTCAAAATATCCCCAGAATCTGACCCCAGCCCTCACCCGAGCCACAACCACCTCCCACCTGGACTCACTGGAACAGTCTAAGGGGCCTCCCGTTCCTGCCCTTACCCCTTCGGTCATTCTCCACATAGCAGCCATACTCCCAGCCTATAGTGTGTGCTCAGAGCCCTCTGGTGACTCATCGCATTCTGAGTCCAAGCCAAAGTCCCTACAGTGGCCTAGGGGGCCTGCGCAACCTGCAGTC
>Homo_sapiens_nonrepetitive:1368069323-1368070224
AACTCAACAAACATGTAAGTTTCAAAAATTACAATAATGACACACCATGTTCAGAGTAAAGTACTAAGTTCATCATCACACTCACTGCTCCACTTAGAAGTAAGGAAAATGGAAGGTCATGGAGGGCAAGGTCAAGACCCTGCCACAGCTTGGGCGCCTCACCCCTGTATGCTACCGCCTCCCTCATCAGGCCATGCTTGGTGTGAGGCATCATGCCAGTCTCTCTGGAGGATCCACATTGGGAAAGACTGGAAAGACTATATCAACTTCTAGGAGCCAAGGATTAAGAAAGGGCTGAGATGCAGATACCAGACTTGATGGGAGGAAGGACGCAGTGAAGTCCAAGTAGCCCACTGTGAAAGGACAGGAGGGAAGGGTTGCTTCAGGAGCTCACTGACCTCCACAGGGCCATGAGCTATGAACTGTGACCCACCGTCTGAATCTGGGGCCAAGGTCTGTTTTTTATATGGCCCTCAAACTGAGATGTAGTACAGAGGCCTACAAAGCCTAAATTATTTCCTATCTCCCTGTTCTAGACCAGTGTTAATAACATTACAATTCTGCTATATCTGTAATTTACAATTTTCTAGTAGCTATGGAACAATAACATTCCATTTTTCATAACATTTGACACAACACATCGAGTTTGGACAAACTACGTTTCAAGAAGTGGCTAGTGTCCTGGACAATGCAGGTTTCACTGTGGTGAATACACAAGGTTCCACAAGATGTAGACAGTGGGGAGACAGCTGGGCATAGTCTCAGTCCTGCTGCCATGCTGGGCTGAATAACTCTTTGTTGTCAGGGCCTGGCCTGTGCATTGTATGATGTTTAGCGATATCCCTGGACTCTACCTACCAGATGCTAGTAGCACCCCTGGCCCTGCGAGGGGCAAGAACAG
>Homo_sapiens_nonrepetitive:1616689117-1616689936
TGAGGGTTCAGTTAACCCTGAAATTTCCAGACAGACCACTGCTCCCCCATAGAGTATCTGGGGTCATGGGTAGCTCTGCTTTTAAGCATTCTATCCCTCATTCACTGAGGTCCAGATATTAAATCAGCACTCAAGATAGTAGAGAGAACAGGATCCCACCATACCCACAGCAATTTTAAGGGTGGCATGGAAATCTGCCTCATGGAGGTCTGAAGTGCAAAGTACATGTATGTGGGAGAGGCAGATGGAGACAGGAATGATATGTTTTAAAATAAGTGAGCTCACTCATAATCCTTTCCCAAAGGAAAGTCATAAGGCTAGACAAATTCATGCATGTTTCTTATCAAAAGACACCATAAAACACAAAGGTAGGAATATGAAGCCACCAACAGAGGATCCTTAATGAGGTCAGTGCTTCAACCAGGTTGGGAAAATGGCATGAGCAGTCAATTTCATAGAAGATAAAACATGAATGGCCCAGAAACATGTAAAAAGTGCTTAACCAGGTGGGAACCTACCAGACAGGGAAAACTGTGAAGTCTGACAACTTCAAGTGTAGGTAAGGAAGAAGAGCAACAGAAATTCTCATGCACTGATGATGGGATAGCATATTGATACAACCTCCTTGAAAAATCATTTGTTATTACCTAGTAAGTTAAATATGCACCTACTGTCTATAAGTATATACTGTAGGAGTCGTTCTTAATGCAGGCATTACCACACCCTAGAGGGAGTCTTGGAAGCCTGCAAATGTCACAATGAGTAAAGTAGAGCAAGGAATGCTAAACATCATATGGTTTCTGGGGCATTTCCGCCTAA
>Homo_sapiens_nonrepetitive:269119126-269120176
CATTGGTCCTGTACTATTTGTACAGATTTTGGGCATCATAAAGAAGGCTCATATGCAACTTATACAATGTTTGTTAATAATATAATCTTTCGTATCACATTTGTTCTCTAAGAAACTTTGATATATAAGGATTAAGGTATAAAAGCATAAGGCGACTACTGGTAATACATAATGCTGAAGAAATGCTAAAAAAATATGATCGAACACATGCATTTTGTTATCACCTTCCCAGTTCCGGTAGGTTGCATTTCAGCAGGGATGGTTACCAATTAGTTTTTCAGGAAATTCTAGTGGCAGGTTGAGAAAGCTTGAGTTGACCCTGGGTAAATGGATATTGCCAAAGGAAATCAAACTTAAGTTGTTGAAAGTACATGTCAAAAAAGGCTGCCTGCAGGGACAAGGGCAGCCTTGGAGAAAAAGGCTGAAGGTGTATTACCTTGGATATGATTGATAAGAGGCTCACCAGTGGGAGCCCAGTTTGAATTGAACATAGCAATGATTCTTATAGCTGAAAATTCCCAAAAAGTCTTGGCATTTTTTTGACATGTCACCAACTATCAAAGAACTAGATCACAGACTGAGTCCAAAGGCACTATGCCTAAAAGTGCCAACTCTTTCAGAGAATTTGCATTTTGTACAATAAATAGTAGTATTCTTTCTTCCTGATATCTTTTTAATCAGACTGTCAATTTCTCCAGGAAGTTTTTCTATTCTTTAGTACCATAGGCTCTGATAATGAGCCATACCAACTTAAATGAGTGTGTTTAGATTATATCACACGATTTATGAATCAGACTAGGGGTGCAATGGCTGGGAACACAGTTTAAACACTCAGCAGGGTATGACTGGTTGAAAAGTTAGATTGCGTTCAGTTCACTTTAGCAATTCCCCACAAAACTCTTGTCATTGATGTCAGTATCAACACCATAAGTGTACTTATTTGGTCTTTAAGCCCACTGGAAAATAGTAGAACAGTGAGTTTTGTAAAGGTAGGAGCAAGGACTTGAATAGAGGATACCTCCTTATGTTAGAAGCTCTAGGCACAGTTAG
>Homo_sapiens_nonrepetitive:533812576-533815647
AAACGTACTGGCCACAAAGGACTTTATTTGGGAATGCTGCTGTGCTTGCTCTGGCATAGATTTTCACTCTGAAAATGTCTGTTGAGATGTGATGAGTATGTCATGGCCGAGAGAATACTATACTATCTTAGGCTTATTCCTCATGTTACACAAAGAGCTTTCTTCCAAATACTTTCAAGGTAAGATTTATGTTAACACTGAGAAGAAAGGATATGTTGAAACCGTTTTGTTCATTTAATCAAATGTAAACAATCATTCTAGAACATTCAGATTATGATACATAGAACTTGAAATGATCCAAATTTCCTACACTCCTTTATCCAATTAGTCAAATATTTGCCAATTTTCTCATACAGCAATAGTTGAACAAGCCTATATTGGCCATTTTATATGGACAGACTGTGAAATCTCAGAAGCTCTTCCATTGGTCCTCTGTGATACACATTTGCTCTCGGAGGTAGGAAAGTGTGGTAGCAATGGAAAATGTGTGTGTACAGTGGACTAGTAACAAACACTGTCTCCAAGGGCCACAACTCAGGAGGTGATACAACTAGTCCAAAGATGTGTGGCTTGTGTTTTGCCCATAAGACCAAGTCATTGGAAAAGCCATTTAGCTTTCAGTGCAACATATCCTTGCTCTTGGTCTTACAGGTAATCAACCAAAGAATAACAATTAGGTTTAACAATGCGGAAGAAAACACTAATAAGCTGTCAGAAACCAATGTCTATCTGTAGCCTCTGAGAAACAGAGTCTGTATTTGTGATTGGAATACACAGGGCATGGGGAAATATGGTAACATTCACCTATAGCCAAAAGTTCTGAGATCAGCAGCTCTCTCTACCTTCTCCACTACAGCACCCAGTGCTGAAGAGTGCACATTGTAGGTGTACAGTCAAGATTTGCTGATCGAATGTGGCTAAGTGCACAGATTTCTCATACACATACTTTTCTATGACACCTTGTTTTTCATAAACTAGGAAATTTCACCTTGTACAAGTTATAAATTCCCATTGTTAAAAGGACAGAGACAAGAAAAGGAAGGACATTTTAAAAGCTAGCTATTCTGTTCCACACAAGACTAAATTGTAATAAACTCTGTTTCAGCTACGAAGAGCACTGGCCAAATAGCCAAACAGAAAAGTGTTAAACTGAGTATACTGGGGGCTTTCTGAAACACTGCTCTTTGTATTACTCAAACATCGTATTTGATGATTCTTTGCCTTAGGGGAAAAAATTAGGGTAATGAAGAAGCTTTATTTGTTTTCAGAACCATAGTTTTTGCTGATTACAAAAGTTCTGGCACTCACTGGTTATTGCAGTTTTAATATGATATGCATTCTTTAATGTTACTTGAGCAAAAATATGGATAGAATGATGAATTTTAATTAGTATGTCTTTTATTCCAGTGTACCATTCATACACCTCTTTATGTACTAAACTTTAACTTTTGAACCATTGCTACAATTTGACATATGCTGGAATTTAATCCCCAAGGTGATAGCACTAAGAGGTGGGGGAGAATTCCACGCTCATCAAACTCTATCACTTTGACCCTTCCACCAAGTGAGGGCACAGGAGAACAAGGTGCTATCTCAGAAGCAGACACTGGGCCCTTTGATCAATGAAAATCGATCAATTTCTCATATGTTGTCATAACAATTTGGCTGTAGTTGATAATTAAGTATTATATATTAGAGAAAAGTACATTTATAATCTGTCCCTAAAAGCCTGAAACCTTGTATATTGCAAGAATGTTAAGAGAAATGCTACTCATTAGTTGATTTGCTTCCAAAACATTTTCATAAATGTAAACCTCACAGAGAATGGATCTTCAATAAGGCTATATCTATAGGACATCAATTTAGAGGTTAGAGTCCCAAAAAGTATTGTCATAAGACATCTTAACAAATAATTGATAGTTTTCCCAATATGTCAAGTTCATGAAGACAGACTCAATATACAATAGATCCATTCACTGAATGCAGATTCTAGGTGAGACAAATTTGAGTTGTGTCAAACCATCGAGATGATTTACACATAACCTTCTAAAACTAAGAAACGTGCCTGCAACTAGTCATATGTCATTTGGGTATCTGTTTTAAATAGTTCTAAATATTTATACAAGTAACTGTAAGCTGTAGTTACTGTTAGTCATTATTTTTGTCATATGTTATAATAGTTGATATATCAGCAAATGGTAGCAAACACGGTGTCAAGAACTACGTAAATCAAGCTGTGATCGGTCCTGCATTCTTCCCTGTCACTGGGACGTCACATAAGTCTACTGCACTTCCGGTACTTTCCAGTTTTATGAGTAATTTTACATGCAATAAAACTTCTTCGAGCTCTTCATTTGATCGGGGATGACTGTGCAGCACTATTGGTGTCCAATAGATCATTTCTGGTATGGTTTCTTGCTTGGCCATTGCCAGTTTCAAACTGCATTGAATCCAAAGATTACAACAAATAATCCACTAATAAATTGTCTTTTACTTAAACCAAGTAAATGTAAATGACACTGTTCAGTGCCACAATTTGCACTAATGTCAGCATGCTTTCTAACCTTTGTAATCAGTATCAAACCCTATAGTATAAACATTAAGTATATGAGCATGAAATTGAGAGCCTAACAAGCAAACACGATGATGCTGTTTGACTTTATTGATCAGTTAGCAAAATCAACTTTAGTTCATCACCACTTAGTTTACAGTTGCAGAAATTGACTTTTGTGGCTATTAGTAGTCGTAGTAATGAGGAGGCAGCACATTATTTCTTAAAGGACCAGATGGTGGTATTTTAGGCATTGCAGGCCAGAGGTCTTTACCACAAATACTCAGTTCTGCCATGATAGCTTTCAGGCTATCATGGAAAAGACATAAATCAATGAGTGTGGCTGTGATCCAACGGACCACAAGTGATAGATTATCAACCTCTAGATCAGTGGCATTTCATAGTTCAAAGTAACATAGCTATCTTGTGTTGCCTAGGCATGGACATTTCAGAGTTGATTTGCACATACGAAGCAAAACAAGTGAGATCCAAGCCTCCAGACTCTACAACAGATGCTTCC
>Homo_sapiens_nonrepetitive:1173264336-1173264553
TCACTATCCTGTCTCTCCTGCTGCTGTGGTGTGGCTCCCCACTTCTGATGAAAATGTTCCTTTTATACCCATCCTTCAGATGGAGCTTGAGCAGTGCTCTCTCAGGATAAGCTTTTCTAAGCCTCAAGACAAGGTCAGATCTTGCTGTGATAGTCTTTTAGTACATTCTACTTAATTCTCATTGAATTGTCTGACTTGATTCATATGTAACTCTCCT
>Homo_sapiens_nonrepetitive:125247031-125249308
TGGTCAGAGGCACAGATGCATTTAGGATCACTGTCTCAGAGCTTTCTTACTCGCAAAGAACAAAGATCCATTCAAGGAAACTCAAGAAACTAAGGGGGTGTTTAAAAGATATATTGAGGAATTTTATAGAGATATAAAGACCCAAAGAAAAACTGGACTAAGATGAGTAGGGGGCTGTAAAGACATGGCGTTCTCCTTCTAGTGCTTCATCTGCTTCTTTCTACTGACTAGCTTAACTGATGACTTGTAAATCATAAACTTTCTTTCCCATAAATCTTTAGCTTTCACTTAGTTACCACCCAGGCCTAATTCAATATAACCTTCCAGCTCTAGAACCCACAGCTACTTCTGTTTTTCAGTTCAAATTTCTGAGAGAGAATCTGTTTTGCTCAATTTGTGTTAACAAATTTGCTCACATACCCCATAGGCTTGGGTTAAGTTAAAGGTCTATTAACGTACTAATAGACCACGACTGTGGTCTCGGGGAGGGGTGTCCCATTATAGAGTAGAGCCACAAGCAAGAATCTCCTCAGATTGAGGAGAGCAGAGGCAGGAACGTCCTCTCATGCCCTGACTTGATGGCTTCTGACTTAGGTGACTGGCTAGAGGATGATGTTCTGACTTTGCAAATTTGATAGCATGGAGGATTTGGATATGAGTTTAATTTGGAGGCAGCTCTATTTGAGGTTCCTCTAGTGTATCAAGGGAAATATCCATAGTGAACATTTGAAAACACTGTTCTTCAGTTAAAGAAAGATATTGTGTATTGAGATAAAGATTTAGAAATCATCAGTTTAGAGGTGATAGTTAAAACCTTGGTGGTGGAATAATCCCTCAGGAGAAACTATATAGAGAGAAGATTACAGATTTCTAGGAATTGCTTTAATGTTAGCAGTTTTAGTCAGGATTGCTTAACTGCATCACCTTTCCCAAGTCTCAATCACAGTTAGTTTGGTTCAGTAGCAGGTGATTCAAATGCACAGTTCTGGTTAAGAGTCATTACTTTCAGATATTGGCAGAATACGAGTCAGTCAAGAAACAGAGACAGCAAGAAAGAGAACCAGGAGCGATTGTGCAAATAAAAGAGGACTGGCTACAAGAAGTGAATGAACAGCTTGATGCAAGTTCAAATTCAGTGAAAACTGATATCTAGGATTTGGCTATTGGGGAGTCATTCATTAGTAGATTTTACTTTCCCCTGTGACTATCACCTAGTTGTTAGGAATTAACATCACATTAAGCCCTCTATATACTGTAGAATCTATAGTCTTCTGTTTAAAAATCGTTTTGTTACATCTTTGGTACATTCACAATTTATTAAGAATAACTAATGGTGATTTGGTGATCTCATACAAAAGCTTGCACAGTAATTTAAGATTTAATTTATCTTGTCAGGGACCTTAAAATCATTGACGGAGCTACTCACTTTAAAATTCTAAACCAGAGATTGCAAACTAGTAGCTTGTGAGCTGCATATGGCCTCCTGGGTGTGTTGTATTTGGATCCCACAATAAGATTTTACCGCTTATAGCAAAAATCAGGAGATCTAGAAGGAGCAGACTCACAGTCTGACATGGCAACAATTGATTAAAACTTGGACTCTTTGGTTTACATCTGACTCGTTTATGTTACCTGCCTGGCCCCTTGTTCTGGACGATAAGCTTCTCAACAACAGAGCCCCTGACTTATGCACTACACTTAGCACAATCGTTCACAAACAGTAAGTGCTAAGAGGTTTTTTAAGATTGAATTTTGACTCTTGAGCTTGAACTAGATTTTGCTTGTTTTAGCCTAACATATCAGATCACAAAAATCATTCTCATTAAAAACAAGTCAAGCCAAAAAATGAAGTCAATTATGATTTCTCTTTGATGTTTATTAATACTACGCTAACAGTCTCAGTAATCTATGAACATGATTTTCCAAGTCTTAAGACTAATGTTAATGCATTGAAAACACTTAAATGGATTTTTGGCACTTACAGGGCTTCTCAGGTGACTATCAAAGAGGGGGCATTTTGCAAGTGCTTAGGCATTGAGAACATAGCAGTGAGCAAGACAGACAAAAGTCTATTGACTTCATGGAGCAAATGGCCTAGTTGGCCATGAGTCCCCTCATCTCATCCCCAGACCATAGTTTGGAATACGGTGCTCTGGATTCACGGCAGCTTTGAGTTTATGTTCTTTAAGTGATTTATATAAGTCCGTAAAATATCTAAGTTCATCATTTTTAGCCATTTTTGAAACTTTGTTAGTTTAAAACATTTGATGTAAATGG
>Homo_sapiens_nonrepetitive:130780830-130781372
GATCATTCAGTTTGCACAGCCCTGCTCATCTGCAGAGCACTGGGCTCACCAGGCCTTCCCCGCTCCACCAAGAACAGGCAGGTACTCAGCCCACTGGCCTCTAATCACTTTGGCAATTCCAGTGAGATTTCATCTTTTGGCCAGAGATAGGCTTGACGACCTTCTGACTCTAAGAATCTCTGAGTTCAAGGACAAAGTTTCCTTATGCTCAAAACTTTCATATACACATTAGGCTTTCATTAGTCAGCTACTCTTGACCTGCAGAAGTGCCAATTTCCTATGGTTCAGCTGGAATGCTGTTCCCATTTCCTAGGCTGAAAGAGTGAGGTGAGGCCACAGCCACAAAGAGGGTCACTGGGTCTCAGCTCCCACCGAGTCAGGACACTGCAGTCCAGAGATCAGAACACCATCCAATTCAGGGCCTTCCATAAATGACACAGGGATGGGAAGGAGTGGGTTCAAGGATATTTGAAAACCATTAAGCATGAAGGTGCAACACCCTAGACTGAAAAGAACTCAGCCTTCTAAACTAGACAGATTGA
>Homo_sapiens_nonrepetitive:152697705-152698744
GTGAGTCCTGTAGGCTTTACTCTCTTCCTTTTATGCTAAAATTGTGACTTCCGAACCTCAGGTGGACCTCTCCAAGGACATTCAGCACTGGGAATCCCTGAAACCCGAGGAGAGATATTTTATATCCCATGTTCTGGCTTTCTTTGCAGCAAGCGATGGCATAGTAAATGAAAACTTGGTGAGTTTCCAAAACATCTTTCATTCATTTGACGTTGACGATCTGAGGTCGAACTAGTTCGCTTTCCTCGTCTTGTATGTTTTTCCATGCTGCTGGGTTTTATATTACATGGCATTTCCTGTTTTGTAACACTTTGCAGTTCTTTCTTATGGTATTTTCCCGACTCTAGAGAAGCTGAGACAATATTAAGTGGTAGCAATGTGATGACTCTTTGTGGCCACCACATCTCCCTCCTTTTTGTGGCTTTGTTGTATCTCTTATTGCGAATGGATCTTTCTTGACATAAATTAATTAGGAAATCGAGCGCTCACAAATCCTATTTTATATGTATCTATTTCCTGATATGTAAGTTGAGCATGTGACAAATTGTTATAATGGTACAAAGAGTGCGATGCTGCCAGTATCCGTTGACAGTTGCTGCTGTTGGTTTTTTCTCAAGCTTAACTTTGATGTGTTTTGCCACTAGGTGGAGCGATTTAGCCAAGAAGTTCAGATTACAGAAGCCCGCTGTTTCTATGGCTTCCAAATTGCCATGGAAAACATACATTCTGAAATGTATAGTCTTCTTATTGACACTTACATAAAAGATCCCAAAGAAAGGTGAGTATTCAAGTGGTATGCCAAGATTTTTAGGACTCACTAATTGTTGATTTATTACACATTTTTAGTTCACCTAGGGATAAAAATGACTCCAGAATGACTAAGACAGTCATAGGCATTCCCAGCACCCGTGGTCATGTCTGCTCTTAGCAAGGGGCCTAAATGCACTTTATTATTCACTTAGAGTTGTGAAGGTACTCCTTTTAAAGTTGGATGTCTACCAATGTAATAGATGTTGGGTAAGACAAACTAAAACCTATG
>Homo_sapiens_nonrepetitive:1675469438-1675469968
AACCCTACAGGTTGCATCAGGATTTTCAAGGTTTCCAGGGATGAGCAAGGCCCTGGAGTTTCCTCCTGTGACATTTTCCTGAAAGTTGCTCATGCTGTTATTCAATTTGAAAGTAGATAATATTGTTTGTTTCTCTTCCAATATTGCTCTTTACTCATAATTCTCAAACAATCATTCAGTCAGTGGGGCTCTGCTGAGGAAGAGCACAGACACATCCACACAAGTATAATGTTCCTCAAATAGAGGACTTCTCCTTGTGCTGGAGCCACCTATGTTGCACTCGATCAGAGGCTTTCCCAGGATAGCATTTCTCTGCAGCCCTACCTCAGTCTTAACCCTGAAAATCCCACTCAGAAGGCGACGGATGAACACCCACCCTAGCATTCTAATCTAATGGATCCTCTCTTAACAATCCCTTCCAGGGATCTGGGATCTTTCCTGGATTCGTCGGCCACACACACCTAGGCTCAAAAATTTGGACAGAAACTTTGATCCTCATTGGCCCTCCTGCCCTGTCCTACCAGCTTCTC
>Homo_sapiens_nonrepetitive:601400913-601401426
AACAAGCTGCCCCTTTCCCAACACCCCAGCCCCTCAACGAAAACATAATAGAGACACATCATTTAATTTCTCAGCCCTTTCATGATCTCTTAGACTAATCTTAGTTTTCATAAATTAAAGGCCTACTTGGCTTTGATCTCTGGACCCAGGAATCCCAGATGATACAAAACCCTTTGTTTCATACCTGCCCTGCCATAGAATGATCTAGACCTTTAAGAGGACTAGAATCAGCCCTCTTTTTCTGGGCTTTCTGGGGCCAGGAATGACTAGGATTGATCTGCTTTCTCAAGCTTTGCCCCGGGCCTAACCAGGTCAGCCTGGGACCAGCCCGTGGGGTTTGACTATACCTGGAACAGATGGTTAATCTATTGGCTTGCTATAATGTAATTTCCATTTGGCTGGCAGTAGGGAAAGGAAGGTACTTCCTGTAAGCTACACACTGATTTTCATCCAGGTGTTCACACATACCGGGTTTTATGAAAGAGAGCTTGACCCTCGCATTCCTGATTAGCA
>Homo_sapiens_nonrepetitive:1622477927-1622478566
CCCCCCCCGCCACCAGAAGTCATTCTGTCTTGTGTTCTCACCCATCACTACATGGACCCCACCCTCCACGTGCCCCAAATGTCACGCCCTGGTTGCTGTTCTCTTATTAATGTCCCTAATCCGGGTTAATCGCGTCTCCTCTTTGCCGTGTTGTGACGTGTCTAACCTTTCTACCCGGATCCTCGCTCCTGCCTTTCTACCTCTACTTCTTTCATTCCCTCTGCTTTTACCCTCATTTCCTACCCTCTTCCCTGCTAATCCATTTCCTTCTGTCTCCTTATTGACTGTCATTGTGTGTGTTTGCTCCTGTTGGCTGCCCCAGTCATCAATCGCCAGAACGGTAATTCCCCCAGCCCACCCCCGTGCTGTGCTGCTGTCACCCACCCCTCCTAACCCCGTCCACCCCTCCACCTAGGGGCTGAGGATCTGGGTTCAGCAGGTGCACCCTGCCAGTGCAAAACCTGGAGATCAGGAGTCTGGGGAGCATGATTCAGGTCCCAGATCAGCCACTGAGAATACATGGGCCTGTGAACAAGTCTCTTACCTTCCCTAAGCTTCACTTTCCCCATGTGTGAAGCAGAAGCTAGAGAACATGGTAAAGATCTCTTTCCAGCTGGATATTGTCGGACTTCCAGACCC
>Homo_sapiens_nonrepetitive:1027210203-1027218018
CCAACGGGAGCGAACGCAGCATCTCCGAGGAAAGGCACTGGCACACACTTCCCTCCTCATGGCCACATCAGGCAGGTGTTGGTGTGGCCCCTCGCCCACCTTGTGGACGCTCAGGCCACAGCAAGATGAGCCAGGCAGCCAGCGAACCCGTGGAAAGCACGGCTCCACAGCCCGCAGGAGGCGGGCTGAGGACACACCTGTCCAGAGGTTCCTCGGAAGGAATTTCCCAACTTTGACTCTTAAACTCGCTGAGGAGAACATTCTCTTCCGACTCACAAGTTTGCCAAAAGAGGATGGCGGGCAAGGAGGGCACTGTGGCTGGCTAGACCCTGCTGACGTGGGGCGGGCCGAGGGCCTGTGGCCTGGCAGCAGGGTAGTAGGAGATAAAGAGTTTAAATTAACTTTAGTTTTAAATTAGATGTGTGGAGAGAAACATTTTCCGAAAACATTCTTACTCAGCTACAATGCAAGCAGAGTTCAGAAGGGGAGGGGGCTGGTTCAGAAGAGAAGTTCAAAACAAACAGCTCGGAACTGACTGCTTCCAGCAACAATAATGAGCAGAACCGAGGTAGGCGGAGGCAGCCGTGCTTGGGCTCAGGACCTGTGTCCCAGGAATACGGGCTCAGCTCCAGTCCCTTAAACCCAATACAACACGAGGCTTTGCCAACCAAACATGGCCACAAGGCCTCCCACATGCTGCGGTGGCCCCGGTGCCCGCCCCGGGTCAGAGCAGCCGGCACGGAGCCGCGGGGATGTGGCCTCTCGGGGACGCACGGGTTTCTTGTGCGGCACCAAGAAAAGACGAAGACAGGAAATAGGAAAAGGGACTTTATTAAAGAAAAGTCATCTGTGAGTGACTAGTTAAATTAGCATGCTTGACATTAACTCTGGGTTGAAACCTACCTCCGTCAAATAACAAGTGGACTCTCCAAGCAAATGTCTACACGGCAATTCAAGCAGCAACTCAAGAGCCCAGAGGAGCACTGGAGACGAGGCCATCACTCCACTTCCCAGTGCGACAACCACTTTTTTGTAAACACCTGTCAGATGCTAAAAATACGGCCTTACACACTACCGTCACCAAAGTTTATAAGCAATAAGATCAGAGAGCAGGAGCAGCTGCAGCACCTCTAACAGTCCAGGGCTGAGGCGCTGAAGGTGAGTTTCCAGGTGAGGTCCACTCTGCCCGGTCTCGGGCCGCACCAGGGGGCTGCTGTGGCCTGATAGCCGAGTGGAACAACGCCACCTACGTGCGATTTAGTGTCTGGAAGATTCTAGAGATCTGCAGCATGACAGGCCCCGTTTCTGGATCATTCATCCACTGGGTGCTGTTCAGTGGGTTCTCCAGCATGTCTTCAAATGCTGCAGGGAAAACAGAGCCAGCCTGAGTGCCCACGCCCCCACTCAGCCCACAGGCACAGGCGTGACTTTCCTCTTCGGCAGCTTCCTAATGAAGAGGGTGCGTCTCCAATACAAAGGCCACACAGAGCTCACTGCTAAGTGTGCACTCTCAGGCTGAAACCCACCCAACTCCATCGGATGCACCCATCAAATCAGATCTGATCACAGAGAGTCATGCACTCAATTCTGGCAGGTGGGCAGTGTGCCTGTGCGTGCTCATGGCACCCCCACTCTCGGCAGCTGTCTGGCAGCCGCCAGGGCTCAAAAATCATCTTCCCCAACAACTCCACTTCCAATCCCACCCCGAGAAGGTCAGCAGATGCAGGCAAAGTTAACAACAAACTGGAAAAACGTAATGCTCAGCCTTCAGAAAATTCCTTCTTCAAAAAACCAGCACATTAAAAATGCAACACAGCACGGGTTTTAACAGCTTTACAAAACTGTTTCCCCAAAACAGGTGGCTTTTAGCAAAAAGCTCTCTGTTCCACCCACTGTGAAGGAGCACGCGTTCTGCCAGCCCCTCTGCCAGGATCGATGGCTCCATGCTGACCTGACACACATGGACGCACTTCAGCATAAGTGGCCCCAGGTCTACAGGCTCCAGGGACAGTGCTCACTACAGAATTCACAGCCATTCACGGCCCAGTAGCCCATGGCTGAGCACAGAGCTCAGAGTGAACCCAACTTGGCTCTGTTCATGATTGGACAATCCCCAGGCCTTAAAACAATCCTCTGGTGTTCTGATTAAAAGTCTCCAAAAACCACTTTAAAATCTCACTCAGAAAGAACAAACTATAAGGTGCGAAACAGCTGTTTCACACACAGGGCGGGGAACTTAATTTCCCATTTCCTCTCGAAGGATGAAAGAGTTGAACAAAAAGATAAAGAGTTAAATATGAAAAACCACACAGATGATTATTTATCTGAGGAAGGACTTTGAAGGACTGTCTTCTGTATATCCTAACTTCTGTATGTCAGAAAATGCCACACAAAATTAGAGAGCAAAAACAGTTTACAACATTCAACAAAGGAAGATGTGCCTAATATCCAAGAAGCTATTAAGGAAGCTCTAGGATTAATATTGCAATTGAAAACTACCCTGACACGCATAGACAGTAGGCCAACAGAAAAGTATTCAACATTGCTAATAACCAAAAGGAATGGTTAAAACAATGAAGGTCTTGTCTATAATATGGAGGTGGGCAAGTGTGTGTGCTGGGGGCAGATCTTGCATGGACAGTGGCCAGACCCCAAGGCAGCACACACTAACATCCTAAGGTATACAAACAGCTGGAGAGCTAGGAGGAATATGCTTTCAGTGTGAAAGGAATACCATTCTCAAGTTTTAGAATTTGGGTACAAAGATCTAGGTAGATTATGGACTTAAATTAAGGTTTCTGACTTTCGGATAGGGGGTTTTCTTTAAAGGTGAAGGACATCAAAACACGGGATTCTGCCCATCAGTGTGAGGAAATAAACCAGAAACTGAACAACGGCATCTGCAACACAAATAATGGGAAAAGGGTCAGCATCCAGGAGGTGAGGACCTTTCAAGAGAAAAGCAGGCCAAACGCTGAGCGGAAGGTCTCTCACAGCCAAGGTTCTACAGGCGGCCAATACGCTTCTGAAAGAAGGCCAGCCTTCAAGATCAGGGCACGGCCATCGCAGCTCCAGAGACACTTCCAGCCTGCTCGGGTGGCAAAGGCCCTCCCAACATCCAGGAACTCAGCTCCTGGGGACCCACCACATGTAGACAACCCAACGAGCCCTGGGTTCCCAGTGCCTTCCATCAAGAAAATACTCCACAACCCCCACAAAGAACGCAGTCAGTCACAGAGGCCTGCTTAAAACATGATTCTACTTACACAAAGGCAGCAGCAAATGAGAGATTGTTTAAGGAGACACAAATACGGCAAAACTCTACCGGGAAGCAGAGAGGTAAGCCGCGGCCACGGCGACGGCCACACCGGAGGGAGGGATGAGGTGCATAGGGGAGGGGCACCCCAGGCCCAAAGCTGAATAGTAGATACATGGCTACATCATCATATACACTTTTGTATGTACGTCATCGAAGACCCTGACGAGTAGTAAGAGCAAAAGCCCAAACCACACCTTGTCCTCCCGTGAGTTCCTAAGCTGCTGGCGCAGTCTCCACCCCGCTGGCCCTCGGAAAGCCACTGGCACTGGTTTTCTGAGGCCTATGTCAGGGTCATCGCGCAGGAGACAGTCACACCACGATCAGAACCTGACCTGCGGGCCCCACAGTGACGTAGCGGGACTACACCCGCAGGATGCCAACCTGCATGGCAGGACGTGCTGCCAGCGCACGGCGATCCTCAGCGCTGGATCCTCCGTATCGCCTCCGCAGCACCTATTTGTCCTGCAAGGGAACCAGCCAGCCTCCCCGACCCGAGACTTAGCATAAAGAAGGCGCACATACCTAGCAATGTTTTCGGGTTGGTCAGGCCCAGCTGCACCACCGGGTTATCCAGGATGGCCTGAAAGAGAGGACTGTCGGGGTCGATGCCCTTGTCCAGCTCCTCCGGAGAGGGCTTCCGGTCCCCCAGCAGCCACTCGCACTGCAAAGCCAAGAGCACCAATACCACTGTTAGCGCCTTCAGTGCCTCCGCAAGACGCCACCAGCAGCAGGCATGACAGCTCCTGCACCTTTCTGTGAGTTCCTGTTGAGCCCCCAGGGCTGATCTCCCTGGAAGGGACTCTACCGTGAAGACAAACGCAGTCTGGATTCACTGCCGTGCGTGTCAGACCAGGCCAGAGAAGGAAGAGCTAGTCCGCTTTTCTCTGCAGACCCTGGTGTCGCAGGGATCACTGACTGCTGCCGCTTCCCCACTTACCTGGGCCAGTGTGGCCCACCCAGGAGTGTTGGGAAGGTGATTAACAAATGTACCAAGTGCCCAGCTTGCCTGTGGTCCTGTTATGGGCAGTCAGCAGTGCTGGAGCCATGAGGACACAGGCTCCTCATCTCTGTCTTGGAGGTGTGAGCCACGAACTCCACTGGCACGGGGGATGGTGGGGGGGGGATGTGGGCCACCACAGGGACCTCCCCAGGCACAGCTCCATCAGCCCAGCTGGCACACGGGCACAGGACGGGAATCATTCTTGAGTCAGTTTAATCAGAAACACCCTTTTAAAAACCTAGAATTTTGAGCCATCTATCCAATTGTCTCACTTTAAAAGCCACATAGCCGGCTGCATGTGAAAGTAGGCAAACACACGGCCTCCACCACGCCCGGGGCGCTCACGAGTGAGGCTCCCAGCACTCGCCCAGCCTGACACACTCACTCACCACAGCCCACACTCACAGCCCACACTCACTCACCACAGCCCACACTCACTCAGCCCACACTCACTCATCACAGCCCCCACTCACTCACCACAGCCCACACTCACCACAGCCCACACTCACTCACCACAGCCCACACTCACTCACCACAGCCCACACTTACCACAGCCCACACTCACTCACCACAGCCCACACTCACTCACCACAGCCCAACACTCACCGCGGCATTCTGCTGGTTGTTGTTCACTCTGAGGGCATCTATCACCTCTTTCTCGTCGAACCCCATCTCCATCAGGGAAATGACGGCCTAGAGGACAGCACAGCCGTTAGCTCGCTGGGGGCGGCAGGAGGCCGAGGAACCAGTGACCTGCGTGCAGAGGGGCCCGCTCCCCGCACCCTAGCGGAGGGTGCTCCCAACAGCACTGAGGACGCTGTCCGTCCACGTTCTTTCCTCACAGCTCTGCTAAAACAGATCTTGGTTTTCAGCATCCTAAAGCCGAGGAAGTGCAGGGATGACTGTAGTTAGCAGAGCCGGGGGGCAGTGCAGCTCCCAGGCTTGTCTTCAGGGAGCCACAGGTTGTGACAGGTAGAAACGCATCGCTTATGTGGACACGAGGCAGTCAGGCCAACTTCAGACCCTTTCAGGTTTGTCCCGATGACTGTGTGGATAAGACTGTCTCGGCAGCCACCGCAGGTTTACCCCAGAGGGCCTTGTTACCCAAAGAGAAGTGGCATTAGGGAAAGGCCACGTCAGTAAGTGCAATCTCAACGGAAACAAAAATGCCATTGTAACCTGTGAAAAAAGGTTTTATTCAGAACAAAACTTAAGCTACAACTGAACATATGCTAATTCGTTTTTGGGGAAGGACATACATTTTCTGGACACAATTCATGTAACAAGATAATACATCCTCTACTCTGGAGATTTATACCACAATGTTTAAAGGGTGAAGGCTTCATCAAAATTTCAAGGGCCTCTCCTAATCCCTGAAAGGTCAGATCCCACTCTCTTGAAGCCCCCAGAGTCCTCTCCATCTTTGGCAGTTTTCCGGCCACCATAAGGTGGTCTAGGGGTGCCAGCCCCACACAGCTCCCAGCACCACCCAGGCTGACTTCATGCAGCACTGCACCCCGCGGACGGTGCACGTCCACAGCCAGTCTGGACTGCACCATCAGATGCTTCCAAGAGAACCTGGCAGAAAAAGACTTCAGCTGGGGTGGAGCTCAGGAAGGATGCTGGCTAGAGCTAAACTGTGTGCATGATCAGGTCAAAAGTCTCCATCACAATTGCCTTCCTGAGCCACACCCTAATCCAGGAGCTCCAACAATGAACTCTGGAAGAACCCACCGCACAATATTTTGATATCAAAGTCATACAGAATAGCCTGGAATCTACTGAATTCAAGGACAGGATGCCCTCCTCACTAGCTTCAATAGGAAGTACTGTCGCTCATTTCTACCTCAGCCCAGGAAATGATGCCCCAGTACTCCCAAGGCAACACCTGGCCATGGGGGCAAAGACTTGCTTGTGGGCAATGGGAGAGGGGCCTTGCGCTCACGGGCTGCAGGACGTCGGGCCCTGCCAGCTCTGCCCCCGGACAGCAGGCATCCTGTCTACCACTGGGAAGGGAGGGGCAGCAGGAAATCTGTTTTGGCCTCAAGTCAGAGCTCTCCAATCCTTTCTCAGTAACAAAGCTAGTATCTCGATCCCTACTGGACGACTGCCTGATCTCATGACTTGTACAGAAACCAAAGGCTAGGAGGACTGATGGGCTGGCCCCTCAAGCCTTGACCACCTTGTGATGATTTTCATCAAAGAAGACATTCTACGGAATGTTGTTCTGACACAGAGAGATGACGGGAGGGAATGGCAATGGGGAAGATCTTAGGAAAACGAGCACGTTAAGATTGTTAAGAATGAGCATCCATATTTAACAAAAAGGCTTAAGATGGCAAGAAAGTATATGACTAACAACCTCCAAGAGACCGTGCAGGACCACAACACACGAGAGTGCGAAGTCCAACCTCAGAGCACAAGGGACCCAGCTGGAGAGTGACTGCTCCACTTGGACAGGCTTCCAGGATCAGATGTAAACTTGGCTCCCTAGGAGACAAGCACAACGAGACAAACTTCCTGCTAAACCTAGAAATGCATGCAGAGCTAACCTCACAAGAAAGGGATATCCACAAGTGAGAAACCCTAGCCCTGGGAGAGGGTGTGCGCAGGGGCTGCCCTGGGAGGGCGGGGTCTGATGTCTACACACAGACAGAACGTGCGCCTTGGGCCCATGGGAGGTAGGGAGTGGGAACTGAGACCCTTACTTAAAACAGGACCAGAAAAGCATTTGTCGATAAGAAAAGAAACAAAAATAGCTAGTGCATGCTGGGTCTCCACGGAACCCTGTGCAGGGAAGACCTGAGCTGCGAAGCCGGGGGTTACACTGCGGGACATGGTGGGGCAGGGGCCCCACTCATCACCAGCAGAAGCAAACTCAGAATCACCCCAGGTGGATGTCTACAGCCTGGCCACATGGAACTCCATGGAAAACACGAGCTCCGCAGGTGAGGCCACAGCACAATGTCACACACCCCAAGGAAACGATCAGTGCCACACGAGACGACAGCATGCAGATGGAGCAGATCTGCCATCTGAGCATGTCGGAGACAGACAGAAACCTCCAAGGAGGAAGTAAAACCCGAATCAAAGAGATGAGGCGCGGGCGAGGAAGGTCCACACACACAGGCGCAGGGACCCTTCAGCCCTGCAGACTGTGCCATGGAGGCGGCTGGCAGCCTGAGCGGCCCCTCGCTCATGGACACCCCCGACGGCAAATGACCCTCCCGGTCTCTGGGCAGGGCCCCCACCCCGCAGAGAGGCTGCCGAACAGGGGGGGCTTGTGGATGAGTGGTCAGAAGGAACTGTAAAATATCAAGTTTTTCAAAAGGTGACGAATGTGGCAACACAGAGGAAACTGGGGCGCCTGGATTCAAGCCAGGATAACTTACAGGTGTGCTCAGAAACTCGGGCCACGGTCCCCAGGCCCACCGCCCCCAGGCTCGCCATTTCCCAGGCCCACCTGTAAACCCCTTCCCAGGAGCCAGCTCAGCCC
>Homo_sapiens_nonrepetitive:952985223-952985913
CCCATCCCCCGTGGAGACCGAGGGACGATTGTGCTGCACCCTCCATGGTAATGCTTTTCTTCCACATCAGTGCTCCCTCAATGCAGTTTCCTGCTCTCTGGGTATCTCCAGACGTGTGGCCCTTCTCCCATCACAACTGTCCCACTCTCATGGCCTCCTCTCAGCACGGGATTCTGTGAACTCAAGCTCAACTGTAAAAAGGCATAAAGCATTATGCTTGCCACAAGAATGTACGTTTTACCAGGAAACAAAGGATGAAATTCCTAAGAGTGGCATTTTGGGCAACACCAAGACAATGGAGGAAGCTGTGGAATAAGCAGGAAGGAAAATGGCTTCCTGATGCTCCTGAAATCAAAGCCTGTTAATTCATTCGGTTGAGTTATTCATTCTGGCTCAGCTCAAAACCACTGACAGCTCAAAGTAAGAAAAACCTTATTTCCTAAGAGGTACAAAACTTGCTAAAATAAACATAATGAAGAAGCCAAGTGAGAGGCAGGGTGGAAGAGGGTTGGAGAAAGAGCTAGTTCACCCAGGATAGGGTTTAAATGAGCCTTTAGGGTGTCAAAAAGGAGTCTCGGGGGAATATGCCAATTCCTTAGTGAGGGCAAGAAAAACAACAATGACCTCTAAGAACTAGACATGCCTGGCTTGCTGCCCGCTACGACGCCCTTTTGAGTTCAGAGGGCACTG
>Homo_sapiens_nonrepetitive:1080009493-1080013048
TCACCTTATTGAATATTTTGATGACCTTCTACTTTATAGCCCCTCCTACAAATCTTCCCAAGAGGACACCCTCTTGCTCCTCCAACATCTATTCTCAAAGGAATATCGCATATCCCCCTCTTTAAAGGAAATTCCCCACCCTCTTTCTGTGTCTTAAAAACAGCCCTAGAAGCTGCTCCCACACTAGCTTTCCCTAATTCATCCCAACGACCGCACTTTAGGCTGGCCCCCACATCCATGAGTGAGTGAATCCACCTGGCACTCACTTAATTTCCCCATAGTTCCAGTTCCACCAGGTCTAATTCTCTGCCCCACTCCACTACCTCCCAGCAAGCTGAACTCAGTGCCTTAAAAGGACTACATGTCAATATATATACTGACGGGCCTCAGACCCCGTTGCTCAAGGCAACAATTATGCTGATAAGACTGCTAAAGAAGCAGCCAGTATTCCTACTTCTGTCCCTCATGGCTAGTGTTTCTCCTTCTCATCAGCCACTCCTACTTACTCTCCCAAAGAAGTTTCCACCTATCAATCCCTCCCCACTCAAGGCAAATTCCATTCTATCATACATTTGCCCTACATTTTACTCCATTCTTGGTACCTTCCCCTTGTTCTTCAGACACTCCTCCCAGCCCTTCCTCTTGCTTGCTTATACCCAGCCCCACGAATGGCAGTAAAAGGTTACTCATAGACACTATGTGCTTTCTCATACACCATAAAAATCAAACCTCCCCCTCTACTTAGTTGCCCCATCAATCCCCATTACAACCTCTAATGGCTGCTGCCCTTGCTAAATCCCTAAGAGTCTGGGTGCAAGACACCTCTTTTGGTGCTCCCTCTCATCTTTTCACTTTACATTTCCAGTTTTGCCTCACATCCTCCACTTACATGTGTCTACCTATTAATTGGACAGGCACATGTACACTAGTTTTCCTTACCCGGACCGAACAGCTTCCTGTTCCCCTCATGACACCAACACTTCAAGACAGGAATAGCCTCAACTTACTGCTGAAAAAGGAAGCGCTGAACCACCTTGGGCACTTTCTAATTTCTTAGTCCTCTAATACCTGTTTTTCCCCTTCTCTTATTCGGACCTTGTGTCTTCTGTTTGGTTTCTCGATTCATACGAAACCACATCCAGGCCATCAGCTCTAGGTTCCCATGCCGCCCGAATCCATTGCCCATTATCTTTCCATACCAACCCCCAAAATTTTCACTGCCCCAACCCAACACTTCACGATACATCCAAATGGCCTGAGTCTCCGGAGCACTTGAATCGTGTGTGACAGTGCCCCATTGTTTTTTAAGACACAGCTATTAAAAAGTTATGTAATGCCCCTGTTTCTTTCTCCTATGTCCTAATCTGTGAAATGAGATAGCAATCAATTACTTGCCTTGTTAGGTTGATGCGTGCTTGATAAAAGCCTCCTGCAATATATATCATGCATCAAGCCTTAAATCTGTGGTACTTATTTATAGAAAGGTCCAGGATCATATTTCTGTTAATGCTCCTAATATCTTACTGCTTTACCCATATATGATGGACATACCTGGCTATATACTCCAGATTATCCTTACTATTCATACTAAGTGATTTTAATTCCAAGAAAAACTCTTTTGAGTTTAGATTGTTAGTGTTAGTATAAGGTTTGAGCTTTGTTAGGTTTTACCCACAATAGAAATAACTGACATGTTCACAGATTATTCACGCTCACTATAGTCTAAGAGTATTTAATACATTCAAACCTTATATAACCTAATCTAGAATTCATAGTGAAGAAAGCTCAGGAACATGTAACTTGTCCAAATTCACAGAGCTGGTAACTGGGAGGGTGGGGATTTAAACTCAGGCAATATGGTGCTATGCCTGTGCTCTTATTCACTATACTTATACTATCCAACTTTCATGGTACTAATTGACTATCTTTGTGCAGTATTATGATGGCCCAGAGAAGAGTCTCGGCCTGAGGCAGAGTGGGGTTAAAGACATATGTCAATACATGGAATGTAGGCATTGGTTCAGCACAAAAAGGAAGGCCATCTCAAAGTGGGGGCATATTTCTCATTGGTGAGGGGAGTTGTGGAGGCCAAGGTTCTCGTTATGTGGATGAAGCCTCAAAGGTAGCAGCCTTCAGAGAGAACAGATGGTAAGTATCTCTTTTCAGGCCTTAACAGGTGTCAGACTCTTAATCTCTTCTTGATCTTGGAAAGGCCTCCAAAGAGAAGTCCTGGCTGCAGCCCATGAAAGACAGCTTTGCGTCTCCTATCTGTTATGTGATGCTATATCAGAGTCAGAGAGTCTGTTTGGTCATTTTTATGATCTCAGTTGTGCCAAAACTTAACAGAGAATTCAAGACAGAGGGAGTATAAAGAGATGTATCCAATCTCCCTTCCTGTCAGAGGCAAAGGTATCTCCTTAACCAAAAGGGGATCTGTTTAGTTGATTGGGCATCTTGCAGTAAGTTAGTCTTATGGACGTCATTTATATTCTACCTGGTTATTGCAGGAACATTTGTAACTAGACAGTATATCCCTTTGACATTATAATGCTCTTCACATATGCATATGAATGTTTAGCTATAATTTTGCTTCCTTTTGATCTAATTGCACCCTCAACGGGCCCCTTCTGCTTCTATATCTTTGAGAAATTATCCGATAGTTTTTGTGCCTGTCCCTATGTCCTTAATGGTATTGCCGTGATATGTCAACAGTAGTTTTTTTTCTAGATGATGGTGACATTTTATCGAAGCCCTTTTCTATGTCTCTTGAATATGGATGTCTTCATGGATTTCCATTTCATCCTCTTGTGAAGCCCATTTTAGTGTATGTGCTACCAAAGCAAGCATGATAATTCATTACATTACTAATTTTAATGAGGATTCCTTGACTACTGATAGATATCAAATAAGTGTAATTATGTCTCCAGGTGACCATAATTACTATATCAATTTGTATCATGATAAAAACCTTTCTGTTACTACCCACCCTATTTGTGAAGTCGTTATTAAGAGTTAGTGAATACACACTAAAGTTTATTTACAGTGGTCAATGAGACTTTTTAAATCAAATGTTTGGGCTTATGCATCACAGTTTGGAGAGTTTAGTCAGCACCATAAGTTGAAATGTGCTTCTTGGATATAACGTAATTTTCCATATGAACTTATTTCCTCTCTGACATGTATATCACTAAGGTAACTAATTTAATCTAAACAAAGTTAAACTAAACTTCAGAGTGATGACATATGAATTAGATGTTCAGCCGATTTTGGCAAAATATTGGTTCATCCAATATACCCAAGGTTTATGTAGCAATTGCATTTTGCAGATTAAGGAGAAAAATGGTCATAAATCATGAATCAATACTCATGGCTTTCTTTCACAATATTCACGAGAGTAAACAAAGCAATAAGAAGTATGATATATGAAGACCACTATTCATGGACTCTGTATTTGCAAATTCATCTTCCTATCCCTGAAATCAATACTCTCAGGCTTCCCAAATCTCCTTCATTCATGGACATATAAGGGGATTGGGGAAGCTGGGCAGGAGGTCT
>Homo_sapiens_nonrepetitive:348066266-348068020
AATTTGTTCCAAAGTGAAGAGGGGAGTAAGAGAGTTACCTGTTGGTGTCCTTAAACCCCTCACCTATCACAATACAGCAATAAACTGTAACTGTCCATCTCTATGACACTTGTGTTCTGAAATGGGTGAACTCTCACATTCTAAATAAAGTCCCTCTTTCTTTACTGGCATAAAAAATTTGGGATTTCTAACTGCTGAATTGTCTATCCCTTTTCCAGTTTATTGGGAATAATCTTAGTCATGATCTGCGAAGTTGGTCCTGGACAATTTGAAGATAGGTCTTCTTTATCTTCATAGGCTGTTCCACACCAAATACTATACAGAAGTTCTTCTCTTAAATAACTAGTACACTTAAATCTTCACTCTTATATTCATCTTCTCCTTTTCAAGCCTCAACCAGTACCATGCTTCCCTGGGAACCTGAATATTTTTCTGGGTGTCCAATTGTTGACAGACTTGCTGGCTTCTTCTGTGATCTCCTTCTAGCTTCATTTCATCTTGCTTATTTTTAAGTCGCATTCGAAACTGGTCTGCAGCTTTTTCTTCAGCTTGGTTATTCATCATGTGAATCTTTTTTCCGTAGCTTTCTGTTTTAATGATGCCTTATGACCAAATGCCACTTTTCCCTGTTTTGATATTGAGAGGAATGGGTTCAACAATACCACCCCTACCCTTGCCAAGTGCCTGACCACTTTTATAGCCCATCTTTTGGAGCAAGGCAAACCCTTTGTTTTCATAGCCTAGTGCATTCTTCAACCCAATGTTACTCTTCTGCCTATGTTTCAAGTTAGCTTCGGCTTCCCGGATTTGCCTTAGCATTGGCAAGCCTGGTCTGATATCTTCTTGGACATTAATGAAGGAATCAGACGTTAGTCCTCTTCTTCTGCCATGTTCAACTTCATATGGCTATAGCATCTGACAGCTCTCTACTCACCCTGGTTCAGCTCCGGGGAGTGCGTGCTGCACAAGCGTGCACCGACCGGCGATGGACTTCAGGGCCTCGGCTGCCTACCATTTTTAATCGTTTCTTAAATTCTCAAAATTGGAGAACTAGGTGTGGTGGATGTTTTCTGTTTGCTCCTCTAACCTACACTATGTTCCCTCCCTCCACTCTGCTCTATGCCCTGGGAGGCTGACCTGTCTGAACCTTATCAGTGCGCTCCCTTGTCTTTTGGCACCTGATTGGGTTCAGCTCATGGGGAGCCCAGACTGTGAAGTCAGGGCATTAATGTATCACTTTACCTCTTACCTGCAGGTCTCAGCTTCTAATAGGATGTCCTCTCAATAGGATCTGTGCCCCTATCTCCATCTCTGCCCCCCAACATGCTTCACCCTTATTTTGCTCCTTTAGGACTTTGGTAATTATCTTTCCTTATACCCTCCCTACACTTTTATAACTAGTATCTATTTTAAATTCTCCTTAAATTATTCAACCTGAGTATGTTATCTCTTTCCTGCCTGGACCCCAACACATATTTTAGGTCAGTGGTTTTAAACTGGGGACAATTTTACCCTCCGGGAAACATTTGGTAGTATCTAGAGGTAAACTACATGTTGCATGGGTTTGGTATACAGATCATTTTGTCACTGATGTAATAAGAATATTATCCTATAGGTAGTTTTTTGGTCCTCTCCCGTCTTCTACCCTCCACCTCAAGTAGTCCCTGATATGAGTGCAATAACCTTGCCAGGACCCTGTTGATGGTCACAACTAGAGGTGGTTTGGGGATAGGGATGCTACTAAATCCTGCAAT
>Homo_sapiens_nonrepetitive:174810615-174811051
GGATTGATCAATGGGTTTAGGTAGCATCATCCCATAAAGTTCTCCATTAACCTTTCACCTGATGATTTTAGCATTTGTTGATTGTGACCTAAGTCCATTATGTCATTTCAAGTATTATCTGGTATTCTTCGAGCTCTAGAATTTTGCTAATCAAAGGGAATAGTGGAGTTGCCAGGCTCTCAAGGCCAAATGAGGGCCCTGTTTTCTTGGCCTCTTTCCATGTTAAAAAGATTAATCCACCCTCCCCAAAGTGGCCACACCTAAATCCTAGTCTCTAACCGAAGGCAACTCTTTGTGCTCAGATAAGGTGGAAGTCAGCAAGGATCCTAGTAGAGGGGTCTACCCTTTGCTCCAGGAAAAAAGGGGCTCTAGGAGTAGCAGCAAGGCCTTCCCAGGACACAGGGAACTCAAGGCTGCTCAGGAACTGAGGCCTGAT
>Homo_sapiens_nonrepetitive:546163995-546164169
ACAGAGGGATTGTGTTTGCTGAGGTTAGCAGTAGTTCAGTCTGTGCATTGCAATTCACTGAAGAGGGGATGTGGTTGCACGTTTTGAGAGATGGTGGAAATCTCATTTTACCAACAGCTGTGTAGGGATTTGAAATTAAATGGCCAACAGTTGTGGATACTGAAAATTAAATGG
>Homo_sapiens_nonrepetitive:997514649-997519750
CCACCACAACCAAGAACTGAAACTCCACAGTCTGCTGAGCTGACAGTTTGCACATTGGTCTCCTCCCATCTGCCCACGGCACTCTCCTGTTTGTCCTGAGGATGAGGAAACAAACAAGGCTCCCGACGGTCCCTCAGCACTCACTGAACTGCCCTTCCCCTCTGCTGGGCCATGACCACGGAGAACAGGTCCACTGTCCTCCCTGCATGGTGCACATTGGAGGCTCAGACTCCGTCCTCAAGGCCGGCCAGAAGGGAGGGTGAGATATGAGCCTCCTGATACGGGTGACGGGGGTGGAGCCCACAGGACTGCAACCTCATACTGCAGGGCTGGAGGCACAGAGTATTTACTATTCTATGGCGTGGGGGGCTCAAGCACAGAGCTCCTCATTAGCCAGAGTCCCCCAAGTTCCCCAAGCTCTAAGGATTTCCTCATCATCATTCCATAGAAGCTCTGGAGCTCTTCCTCTAATCAGGAGAGACCTTGTGTGTATTATTGATCCAATTATTTCATATAGAATGGCCACACTCTTTTTCAGTTTACAGTTTAATCACATCAACCATCACCGCCATCCTCTCCAGAACAGTTTTATCCTTGAAAATGGAAATTGCACCCATTAACCAACCACCCCTGGGGGCCACCATTCTATTTTGCAACTGTATAAGTTTAACTACTCTAGACACGTGATATAAGTGGAATCAGAGCGTGTTTCTTTATCGCCTGTGTCAGAAGTGCCTGTCTGGCTGTTTGGGTGAGTGCCTTCCATCGCATGAATGAACTGCAGTGCACTTTTTCGTTCATCTGTCCACGAGAATTTGGGTGTACGAATCTCTCTTCCACTCCTGGCTTCTAATTCTTTTTGGCAGGTACCCACAAGTGCAACTGCGGGAACATCCGCTAATCCTGTTTCTACTTTTTCCGGTACACGCCATACTATTTTCCCTGTTCCTTCACAGATTCGAGCATTCCTACTTCCCTCTAGTTTCACCAATGCTTGTTTGTTTATCATATCCATCCAAATGTGTGGTATCACAATTTTGGTTTGATTTGCACTTCTCATTTTAGACGCTTATTGGCCATTGCTATATCTTCTTTAGGGACACGTCTACTCGAGTCTTCTGACCATTGTCAATGGGATGCTTTGGGTTTCTTGTTGTTCAGTTCTAGCTGTTCTATGTATACGATGCCTATCAGCCTCTTTTCGGGTTATCCTTTCACTCAGTTCACAGTGTTTGCTGATGCACAAAAGTGTCTGTCATTTAGAAAAGCATTGCCCAATCTGATGTCATGAAAGTGATTATACTTTCAGCACTTGGGCTGGTGTGACATAGAGTCGCTTTTCCACCAATGGACTTTCTTAGCACTCACAGATAAGGATGCAGTGATTTCGAGAGCAGAAAGAGAATAGCTGAAAAACCAGCATAATGAGAAAGTTAGGAAGCTTCTTACTAAAGCATCTGGAAACATGCAAGAAATTCTTGTGAACTAAAATTTTCATACTTCTTCCTACCGTCTGCTAACCACCTTTATACTTTCCACCTTCCTGAGATTCATAAGTGAGGACATGTAATATTTGACCTGAAATCTCATCCATTTTGTCTGCAGTGGAGACGGAATGTGAAACTTCAGGGATACTCTTATGTATATGCAAGTGTATAACAAAGCAGCATCAAAGTGTGTATAAATCTATTGGTAAGAAACAACATGTTGATGGACAATACAATTAACATCTGTTCTTACTCATTGGAGCTTGATGCCTCTAAAAACTTCGTCATTGCAACCACCACATAGGTGCAGGGAAATCAGAATCTGAGGTAATGAGACCCAGGCCTCATCATTTCAAAGCCAAGATTGAGGACCGGTGACATGGATCGCTACACATAACCTGCCTAAATAGATTCTTTAGCATGAACTCTGAAGAGGATATGAATTTGATGTACAGTATGTCCTCACTTATCGTCTTTGAAAGTCTCTTGGAAACTTCACCTTTAAGCAAGATTAGGTATAGTGAAACCACTTATTCCTCACCAACATTATAACTACACATCTTTGAACGCACCAATGGTGTTGGAGGACCTGCTGTACATTGCTTCCATGAAGTCAATTTTCAGGGAATTCCAAAACGAAGTGCGGACTTCATGTATATAAAAAGATGGCTGTGATTCCACCTGGATGACAGGGTTATTGCTCAGAAACTAAAGGAGGCCGCCTAGGTATAGAGGATTCAGTCATGAGGTTTCTGCTAAACAAAGGATCCCAGAATCCTCACCCACTCCAGTTAAAGGCACAACGAAGAAAACAATATCCACATAGGAAATGTGACTAAGGGTCAGGATTTGCAGATGTAGGGATTTGATGTGGTTGCCCTTTCTTACCCACACAAGAAAAAGGATGGAACAGATCATGAGATTCGACTGTTCTGCTGCGCAGCCTCCACAGGGCGCTTTGAATCACAGCGTACATCACTGACGCCACCACACCATTCCTGGGGGGTGGTGCCACAGCTGAAGTCAGGTACATGCCAATGCCTGTTCCAGGTGAGAGCATACTCCCATCTGACGATGAAATCCTTAGAATGGAGGGAACAATTTTATAGTAAGACAAAAGGATCTATTGAAATACATGAATATGCTATTGATGACGCTGTCAGAACAGGCAAGGTTGAGAAGTTGAGATGGCTCACAGACAAAATGAGAGATTTCCACATTCTTGAAGAAGGTGAATTGTAACAATCTAACTGTGCAGCTGGGAATCCAACAGGCTAAGGAAAAAGGACACCAAAACTAAGAAGACACAGAGGTGAGGATTCACGATGACTGCGTAGTGCAGAGGGCGACAGATGGCTACAAAGCAGTCCTAGGCCATCACAGTCAGGAGCATGTCTTCTATACATGCAAAAAGGACCAAGAAAGACATCCGTGTCAGGCAGCTCGCATAAGAGATGACTCTGATATGTGACTGCATGTCCACAGTCATCTTGGGAACCGTGGCCGAAGTGAAACCGATGTCAGCCCAGCACAGAGCTGACAGCCAGGATGACGAGCAGGTTCCTCAGCACTGTGACCAGATACATGGATGGGGACAGCCCAGCGAGGACAGGCTGCAGTTCTGGATCCTCTGAGAGTCCCAGGAGGAGGAATTCTCAGACACCTGTGAGATGCCGTGGCTCTGTGTGACTTGGACACCTTGGGAAGAAAAGCCTTAATGCTGTGTGTATATTTTGGATGCAAGCAATTCACAAGGAACATTTTCACACTTGAGGACCATACACCGCCAGCAATATTTCTCAGTTGTGACAAGCCCAAAAGTCTCAGAATTATTACATGATTTACTTTTTTGCTATTCAACTCCTTCTGTACATACTACTTTAGAGAAAATCCACTGAAGAATTTTAGAAGTCCAAAACATAATATACAACAAATCCATGATCTCAGTAAAATACGGCCGATGCTCTGAAATACACTCTGTTTTATTCTGACACCGTGCGACAAATTCCTTTGATGTAGAATATGTAAAAGGATGATACAAGAGCTAGGACCGCTAGAGTTCTTAATCGGAAGACCTTTTAACATGCCACTTAGGTTTTCTGACATCATTTATTCATAAAAGTACATGCACACTCAAATATGGGAGCTGTGTTTCCCTTGGCCACCCTGTGGTATGATTTTGGATATCCTAGGGAGACATTGCTCCTGACATCAGAGTGGTAATATCGTAGAAAGATGCACACCCTGTGATACTAATTGTAATATCCTACAGAGATATCATTCCTAATCCCAATATCACTGGGGGTGTACCGCCTCCCGCGCCCCTGTTTGTCAAATGGTCCCATTATCGCGGGGGGTGTTCAGCCCTGATGATATTGTTTTCTAACATCCAGGGAAAGAGAGTATACACCCTTCTGTGTTTTTGTGCCCAATATCCAGGAATAATTGTACAGCATAGGAAATGTATACCCGCGCTGTGATATCTTTCCCAATACCCAGTTGGGGAGAGGATCATATTACTTCCAATCTCTGTGATCTTGTTGCAAACATCCAGGTTTGGGTACACTCCCCCATGACCTTGTTAGTCATTTCCTGAAAATCATCCTAATCGCAGGGGGTTTACACAGCCCTGTGATACTCTTCCTAATATCCACCCTATTGTTCTGAAGTTACTTTGAATATGGCAGGGAATGTACACCCTCCCCCTCTGATACCCTTCCTAATAGTACACCCCACCTGTGATGTTGTTCCCAATATGCGCTGTTCACATCCCCAGTGGGAGAGACAATTATATGACAGCAAAGGTCACAGGGTCTGTACATCCTGATAATATGAAAGGGGGTGTACACCACCCACCCCGAGGGGAGACGATGATATTCCTCCAAATATCACAGGGGTTGTATCCGGGCGGGAGAAAGGTGGTGTATACCCCACCTGAAATATGGCATCGAATATCCAAAGAGGGAGAGGATGGTATTAATACCAATATCGAAGTGTGTGTACACACCCCTTGTGATATGGTTTTTAATATCCAGTGGGTGGGAGGATGATATTAGTCCCAACATCCCAGAGGGTGTACTAACTTCAATATCTCAGAAGTTGTACATCCCCCGTGATATTGTTTGTCATATCCAGGGAGGCACAGGATGACATTCCATTGAATTTCGCGACAGGCGTACATGCACAGTGGGTGTACATGACCCCTGTGTTATTGTCTCTAATATCCGGGGCCAGGGGAGCGGGGGAGAGGATAACATTCCCTCAAATTTAGCAGGTGGTTTGACGCCCCTTGTGGTGTTGTTTTAAATATCCAGCGGGGAAGACAATAGTACTATTTTTGATACTCCGATTCATCCGCTCCACCTTTCTGGAACTCTGAGGCTGGGAGGCGGCACGCAGTTTCCGTGTGATCCCCAATACCTTTGCCGTCTTCTGTACCAAGGCAGCCAAAAACGCAGGCTTGTTATCTGAGCTGATCCGTAAGGACAGTCGAAATCTAGGAATCAGATCTCGAAGGAGCACAGGGTTTACTTCACCAGCTTTCTCAGTTTGTGTTTGATAGGTACGCCCAAGAACTAGTAAATACTTGGTACCTCCACACTTTGGCATCTCTG
>Homo_sapiens_nonrepetitive:392686098-392686598
ACTCCTCTCTAAAAGAATACCTACCACAAATATATTAGGCATCTACCATAGGCTTACAATCCTATTCCTTTAATATGCATGTAAATATAAATGAGATAAAGTTCTTTGGGTAAATGTTCACATTTTACACAGCATTGTATATGAACTCTTTGTTTCTTTAACTGATTCGTTTTTATTACAATGCTGATGATAACATTTGGATAAGGTGGCATGTTAAGTTTTACCATAGAATAGCTAAACAGAAATAGATTAAATTTTATACAGATGTGGTTATCCCCAGATGTGAATGTAGGAAAAACTTAGTTTTGTCTCTGGGTATTTATTCGCCATATAAATCTACTAGCACATTCTTATCTGTTATGTAAATAAGATGTGGAATTCCAATAGTGTATCAGTGTTCTACAGCAGATGGTACGCTGAGATTTACCACACCATTACATTTAATGGGTTTGAATTCATTTGGATTTCTTGATGTTCTCTCTGTCCTTCTCATAGCAGCA
>Homo_sapiens_nonrepetitive:928726766-928727368
CTATAACATCTCTCAATTTGAATTTATAATTAATACATGGGGAAATAGGTCATCTATTTGAGGCAAAATTGTCAAATATGCAAGTTTACTAAAACTTTATACTTGTTTTAGAATGGTGAAAATCTTTGAAGAGGAGACATTGTGGAAATCGGGTGTTTTTAAATTGAGTCTTGTGAAGAGTTTATAAATACTTGAAGAAAGCATCCCATTATCTGTGTCAGAAAACAAAGAGTGGTACTTGTAAAAGTTATTGGAAACCCCATTATCAAATTCCTGGTATGTGAGACTAGCTAGGAAAATACACTTCTAATTGTCAGAGAAATGTTGAAGAAAAACATATCAGAAGTAATTTCACCTGACATTTATAGGAAGGACAACTACCATCAACCTTTTTTAGGTGGTCAGTCAGGGCACATATCTAGGGAAATAAAATAAGGATAGTGATATCTAGCCAATTTGTTTGTGCTAATATGTATTTGTATCATACTCCAGTGTTTCTCTAGGTTTGGTCCAAGAACCACCTACATCAAAGTCATTGGTGTCCTAGACCCGATCTCAAGCTTTCTGGGGGTTGGAGCCAGAAGCTGTATTTCAACAAGCTT
>Homo_sapiens_nonrepetitive:391709118-391715676
TAATTAAAAATAGCTGAGACAGAGCTTGCTATAGCGTAAGTACTCAGACGTATTAGCTATTATGGGGCAACACATCCTGACAAGGTTGGACTCTCCTCCAGGAGATGAGGTCAAAGCAAGCTTTAAAGAGAGGGAGTAATATTAGAAACCTTTATCACAAAAAGTTCCTAGGAGAAGTGAAAGACTTCCAGAAAGAAAGTCTCCTCTTCAGTGACATTTATGTTCTGGGATTACTCACTGTTTAGAGAAATATTATTGTAAAACTGTATCAATCATGTGCATGTCAAATACATCACTTTCCAAACCATTACAATGAATTGTAAGAAATGCAGAATTATTAATCCTTTGGCTCAAGTGGTATATGAGTACTATATACCTCCCCACTTCCACGTTAAATATAGCCTAATTGCTGACTGCAAGAGGACCTCTCACATAGCTTATATACTCACACTTGCATAGGTCTCTCCACAGGGGTTAATATATTTGTGTTGAAAATCAGGCATTTCCACATTCAATTTTTCAGTAGTATACTAACACCTTGACAATTTGCACAAATAAAATTGATGGCTCATTAACAACTCTACAGAAATAAAAACAACTAGATGTGACAGGAAGAATAAAGTCTGTGTCAATCATTTCCAATCCTCTATTGCATTGCAAGTGAGATGTTTGAAAACACTTTGGGTAATATGCTTTCTAATGGCATTCATAATTTCCAAAGCCATATAATAAACAGATGCTTTTTTCTTGTGCTCTATGTTCGAATGCCAATGCCAATTTGAAGATATGATACTTGATTACTGTGGGAGTTCAGTCAGGATGGTGGGAGAAATTGTAAAATTATAGGAAATAAACACAAACCCTCTTGGAAGGCCTGGAGGTTTGCATAAAAATATCCACTTAATAACTTAGGGCTCAAATACAAAGGAATGTAGAGTAGTTTATCTATATAGCTTGTTTACTCACGTGGTCCTAAGACCAACTTTGATCAACCATAGATGCATAATTGCTCTCTACTTGGGTGGGGGGTTAGCAACCAGGTTAATTACCCACAGATGTGTTGACTGAAAGCCAGCTTAGAGGGGCGGCAAACTCTCTTCGGTCCCTAATGCCCACAGCCCTCTGGCCTGCTCTTTTGCTGAATATCGGTGTTGGAGTACACATCTCATCTGTCATGCAGCTGGGGTCTGCAGGACAGACCCCCACAGATTATGACTTTAGAATATTAGATTCATGTGATTTCTTTACAGATATTTGGGAAGTAAGCTTTACCATTTGGATAAGACTATCTTGACAGAGCCTAAAAATATGTCACAATACAGTTTTGAGAAACTTGTTTTTGAAAAGAATGACATAGGTAGATTGGAATTTAACTTGAAAGATATTAAGTAGCTATAGCTGGAATCCTGTACACCATTTTATGTGTGAGCAAATTTTTTCCTGCTTAACAGAATTTTCAGTTACCAAGTAGAGTATGTTATGATAACAGACCTTAGAAGTTGAGGAAGGCAAGAAGTAACATTTTGTTTATAGACACAATAGTCTTTTAACTCTTTACGTCATGGCAACATTTTTAAGTGCTAAAATTCAGTGATAGCAAGTAAAATGTTTCTTATTGTTTGCTTATTTGAACATGAAATTGTGACTTAGTCTTCAGCTATTTAAGGTTACTTACTTTCCAAAGGCCCTCTAGCAACTTTTGAAGAGCTGAGTAAGAAACGGGGCAGCTATTTTATCTTAACCACCCTGCTTTGAGTTATTTGATTGACGTTTACCACATTGGGCAAATGTTCTCAGGGCCTCCTGCGGGCTGTGTCATGGACAAGCTCATCTGGAATAAAATATAGAGAGGTTATCTGAAATGTTCTGATATTTACATTTCCATAGGAAATTCCTCTCTGTTCCCATGGCACTTGCTGGATGAAGTATAGATAGAAATTATAACTTGCAAGGGTTTTTGTTGGTTTGCCCCCTCCCTCATCCTCCCAACACCTCCCTTCCACAAACCCACACTTCAACCATGCAACAGAAACCATAACTTGCCCAAGTGACATCCACTGGGCTATTGTCTCTTCCTTTTTGGGGGCCACTTACACTGCCTAAACATCTACTACCCCAGCAAACCGAACTTCAGTCTAAAGTGAGCTTTACCTTTCCTACTCATCTAATTTACTCCAAGCCATCATTCCAGACTCAGCTCAGGTATTACAGCCTCCAAGAAGCAGTTTCATGGACCACAGCCTTCTCTAACAGGAAGTAAATCATCCTCAATGCTTTTCTACCTTCTGATTTATCATTAATCACTACATATTGTAGTTGTCTGTTTAGTCATCTATTTCTCCCATGAGGTGGAAGTCTGTGAGGAGATTATGTTTTACATCTTTATATTCCCCTTATAACCCATAAATATGAAAATGGCACATAACTTCTATATTCTCCTCTCTCTTTGACAATTTCATTTACTTCCATGTCTTCAGTGCCCATCTGTTTACTGAAAATTCTCTAACCTAAATATTTCAGCCACCATTGTCTCCTGAATTGTAAACCCATATAACCCAAATACGCACTGGAAATTTCCACTTGGCTATATCATGGCTCTTCAAAACCAAATCCAAAACTATAGAATCCTCCTCCAGGGTCTCTGTCTCAGTAAATATCACATCAATCAAGGCAAAAGAGCAAAACGACTAAAAGGCTGGACTCTGAGGGAGCCAGGTATGCAAGTTCTGTTATGTATACTAACTACAGAGTCCCGGACAATTTGTATGCCTCACACTTCCTTCTCCCAAATGATTAGTACATGTAAAAACTTAGAATACTGCATAACGAACAGTATGTGGTCAATAAATACGATTCCTCAAGCCAAAATCCTAAATTATCCCTGACTCTTTTCTCTCCCCCATATCCACCTAAAACTCTTTATAAATCACTTAAATTTTACCACATCTCTCAGTATCCATTTCACCATCCTATTGAAAAGCTACCATTGTTTATCAGCTAGATTGTTCTTAAAAGCATTCCAACTCACTTTCTTCTGCTCAGTCTGTCTTTCTCTAGTCTATACACTGCACTGCTGGCAGTGCAATTTTAATGCGTACCTCATCACATGGCAAGGATGGTTACAATCCTTCCATCTTCCCTTTGGTGTTTGCCTCTTGAGTTCTTCCAAGGCCTAGCATTTGTCTCTACTGTCCCCCATTCTGCCTCTCCTTCTCCAGCTCAGAGCACCAGATTCTCATTCACCTCTCTGGCCTCTCAGCCTTTGTCATGTGACACTCCTTTTTCTTGGATACTTCTCAGAACACAAAGCTATTCAATTTTCTACACAATATTCATTAAGCAGATTCAATATTTTTCATTCCCTTTGTCTTGATAGTGACTGTCACAATACCTAATTCATAAAGATCTTTCTAATAGATGACTAACAAATATCTACTTAGTAAGTGAGAAAAACTGTGACAGTAATAATGGTTCCCTTCTATACGGCATAAACTTAAATATTAGGCATAAAGTAAAACTTATGATTAACTACTTCTCTATATTATTTGGACAATTGAGAACCATGCTCTTTGCATTGAAATCAGGACAAAACCTATTGACAATCTTCATTAAAATTAACATATAGGCCCCACACTTAAAGAACTTTGTCAGAAAGCCTGAGTCCAAATTGATGCTCTGCCATATATCTACCTGTGTAAACTGTTGTATGTAAAAATGGATATCATCATATTAATCAACTTATATGGAAAGCTTTTATGATGCTCAGTATAAATAGTCAATGAAATTAGTAACTATCTTAAGGATTCCTCAGGTCTTTTTTCTCACTTAGCTGGTGCTACATAGTCATTTCTCTACTTGCATATAGCACTAGATATAAGCGTTAAAATGGAGACATCTATTGTTGATGTATATACATGTGACTAGCTATGTGTCATAATCCCCTTTAATTCTAATATATTCCAGTCTAGTGAGGTTGCTCTCAAAGTAGGTGGCTCACAACCATGTCACTTTCTAGTGGAGGAGCTGAGATGTAACCAGGGTACCTAGTACAAAGCCCATGCATTTAAGCACTTTATCATGTTATAACTGTAAAAGCTGCTCTATCATTCATTTGTATCAGAGTTAATGCTTGAACATTTGTTGTAGCACATTTATAGAACACATGCTTCTGACTTTGTTTGTTAGTAGATTTGTCGAGAATATTTATATCTAGAAGTATATGTTACCCCTTATTCTATGTACACTTGATTTATAGTTACAGAGAATGAAGTTAAGAATTTCCCTAAGGTAAATATTCAGGGCAAAATAATTTGTATCTATATTTAGATAAAACTATTCTACTCCAGATCATGATGGTATAAAAAGTGCTTAAAAAGAAGTGTTTTAAGAGCATGAATAAAGAGAAACATAATTCTAACTGGAGTAAAATAATGTCTCGTGGGGGAAAAGACATTTGTCCTGGTACATTAAGGATGAGAGTTTCAGTGTGTGAGACAGTAATGTCATTTCAGAAAAGGAATCATTGTCATGAAAGGCAAAGTTTGGAGAAAGTCATGGAAAATTTAGAGTCCATGTCACTGGTATATTGGGAGCAATGTGGTAGGATGGAAACCCTTTGGTAATCAAGCCAAAGCTACAAGTTGGCATTGAAATTTAGAAGGCTCTGAATATGACGTTAAGAAGTTTTGCAAACAGACATTAACACTATTACATTTGCGCTTCAGCAATTAATCCATGACCATGTTATGTAAGATTATGAGACAAACGGAGGGCAGTCAGCGATCTATTGAAGTGAAATTTTTTTTTCAGGAGGAGTACTTATGGGTTTTTGCTAATTATGTTATATGAGGTTCGATGATGTGGTAAAATTGAAAATTGTTGAAGTACACTGATATCATTAGGTGGGAGAGGTAACAGAGATGAAGAAGCAGGGGATGAAATTGAGCTCTGAAAAGAGACAGAACTTTGGTGCCATTCTTGAACAGTTTATAGCTCATATGATGGAAGTGAATAAAATAGTCGCAAGAAGGATGAGAGTGAAATGATAAAAGGATCTTACTTTAAATTCTAGAAGCACAGATATTTAAGGAATTTTAGTTAGCTATTAGAGAAAAAGCTTAGTCACTGAAGAAGGCTACAAATGGTAAAAGATACTGACCAGATTAAAAGAAGAATGGGGGAGAAATTTTATGGCCAAATGTTACAGACGTGAAGGGTGAGCAGGCAAGTCTTACACGAGTCACTATCACAAGGATAGCACCAAGAGTTCCCACCAAGCTCCACCTATAATACTGGAGATTACAGTTCAACAAGAGATTTGGACAGGGACACAATTGAAACTATATTAATAGTGTTCTGGGGGCAAAAGCTGCTACTCACGATCATGACAACAGCATGGAGGTAATTAATTCCACCCATAGTCCCCCAAATTGACAGCTCATTCCAACACTAAAAAAAGTCTATTCACGTTCCACCTAAACACAGCGGCCTATGCAAGTCCAATAGGATTGGTGTTGTCTGTGGCTTTTTTCCAGGCACAAGGTACAAGCTATTGGTAAATCTACCATTGTGGGGTCTGGAGGAAGCAGGCAGTGCTCCACTGGGGACACTGTGTGGGGGCTCCTAATCCACATTTCCTTTCCACATTGTTCTAGCAGAGGGTCTTCACATGGGCTGTGCCCCTGCAGCAGATTACCCACAGACTCAATACTATGGAAAGTTGCAGCATGGCTAGAGTAGTTGGGACATAGGGCATCAAGTCCTTCCTGGACCCAGCTAGGCTTATAATAGACATTGTCTTGGTAATTAACATTTAGCTACTCGGCTTGAATTACTTCCCAGAAAATGGCAAGACTGAGAACCCTCCAAGTCTCTTGAAAGTTCCAATGTTCCTATATTTTCCATCCTGGTGGAAAAAGCACTAATACTGGGGAGGATTCAGAAAACTTGCAAGAGGAGAGAAAAGTGCCAACCCATGACCCATGGTTATTATTGCAAATTCCATCCAACTTACAGAGACTTGATAACAAGTCTTCTTTGCATTACTGATAGTTTACTTAAGTTTGTTTAATCATAATCTAATATCTTTGAAATACTTTCATTACTTAGTACATGGAATGCAGAGTTTCTGCAAATTCACCTGTGGATATTTTTACAACAATATAGTAGAGAATCTCTGCAACATCTAAATGTTATTATTCTATTTCAAAGCACAAAACTCTTGAAACAAAAAAAGTATGCTATTATGATTACTTTTCTCTCTGAGTATTAAGTCAAGAATGTGTCAGCATGTGTTTGTAATCATGCTAATATAAAAAAACATGTCATTTTGTATATAACCTATTACCTACAAATTTATAAAGGTAGATATTTTATTACACTTAGGGAACATGGAGAAAATGAAAGTTTTCTGTGAAGAGTTATTCATCTTTGAAAGGTATTTTATACTTTATGAGAACTTGAATTTCACCATCTGCTTTAGGGTCTGTTTCCTATGCTGTATTCTGTGGTTTATAATAATTAGAGAAGTATTTTAATAAGCAAAATTTTTCAGTAAGA
>Homo_sapiens_nonrepetitive:991063315-991063764
ACGAGAATCTGCTCCTTCCTCTTAGAAGTTTCAGACAAGGTTTTCAATCAGGGTAGGTTTTTTATATCTAACTCTCTGCACACATGTGTTAAGCCTTCTCCTGTCACACCCTATGTCAATCCTACATTAATATGCATTTTACTCCAGTATTAAAATACCTGCTTAAAAAGTGATACCTTCAGTAGACAGGGACAGGTATCACTTAAAATTCTGGTTTTCACACCTACAAGTGGGTGGCCTTGATCAAAACACATGACCTTTCTGGACATCAGTTTTCTCACCCATAAAATGAGATTAGAATAATGAACTTTGAAGAGACTCCTGGTTCTGAAATTCAAGGACTCAATTTCCTACCCTTTTAAATTACTTACTTTGCCAGCTTAATTGCCTGTCTAGTTATAGAATTCTCTGAATTTATCACCCTTTTCAGTTTCATTGAGAAGACTACA
>Homo_sapiens_nonrepetitive:387569511-387576311
TCATAAAAAGGTAGTCGAAGCTTAAACCTAAACTTAAAATTACTGAATATCACAGCTACAAAGGCAGACTGATCACTACATATGCCACTGTTGGTAAAGTTCTGAACAAACTAAAGCATAATCTCCTCTAGATTTCCAAAGAAGGTGAAAAATGAAGTTAGGATTTAGGCAATGGTTTCAACCTGGGCTATACATTAGAATAAGAAGATGCCGAGGTATCATCTCGTATGAGGTACAGCCAGTGTCTGTAGTCTCTTCTCAAGTGATTTTGATGTGCAGCCAGAGTTGAGATCCACTGTTACGGACTAAAACAAATAGGTTTTCACCTATGTGAACTGAAAATTGATGATCTTACTGCTTTGCAAGACTGTTGCACACTTTATATTACTAAGGCTAACATGACTGGCCTTTGCACACTAAATGCTAATATATCCCCCAATAATTGTACAAGCTAAAATCGTCCCCTGCTCTCATTCCTGAAACAGCCCCTAAACATCAGTCAACCCCAGATGAGAAACACTGACCTACATAATTCACCTTTCACATCTCAATTCAAACATCACCTCAGAATTTCCTGTTACAATATTATTACATTACTCATTAATAGGAATAAATGTAATAACAATGATAGTATTCCCCACATATTGTAACCACACCTTTGTGGTTTTTTAACCTAACTCATTTATGTGGTAAAATGATTCCACATCAGTACATAAAGGCTACAGAGCATTCAATCATAGGAACTAGTGAAAAACATTTAAGTTACTTCAGGAATTTTGCCATTATAAACAATAATGCAACAAATAGCCTTCACCATACATGATTTTCCACACATGTGAGTATACCAATAGGATAATGCCTACAAAAAGAATTGGCTTGGACCATCATGTACAAATTACAGAGATATTAGACAATACTTGTGAGCAAAATGAAGACCTAAAACCCAGAAGCTCCTTGGTGAGTGAATGTGCACATCAAGAGTTAAGACAGCTTGGCCGGGTGCGGCTATCCCCAGGAACTCTTGCTCAAAATTTAAGGGGAATGATAACTAGCTCATAAATATGGAACAGCCAAGTTCAACTACATATATAATTTATCACTGCAGAAAAACGTTTTAGTTACAATGGCAACAATTTGTAATGGTTTATGAAGCTACAAGAAAACACTGACTTTAATAGAATCTAAATACAACACTATACTAAATCAAGAATAAACAATTTTAAGTGATCATATTTCATAGTTATTGTATAACTATGAACACGTAACTTGTCAGATGTAGTAGTAGATAGGCTAACTTATTAAACAGTAAAGGAAAACTTCAAATCGGGTTATAATTCTGATCATCTGAAATACTGATTACTTAAATCACAAGAGCTCATTCATTTAAGCAAGTAAAGTACAAATGTATCAAAATGGAGTTTGAGCTCTTGTTGACAGTTACCAATGACTCAGCAGGTAAGGAATTCATGGAATTCAGGTCTTCATGGTCTAGAAAGCACTGTAGCTAAACCACCCAGTTAATACCAAATCATCTGCTGGTTATCTAACTCCTTCCATCTTTTCTCAACTTCACAACTGCCATTACTTCTAAGTGGCAGGAGAAGAAGATAAATTTGAAATGTGGTCAGGAATGTGGTTAAACTGTAGTTTAAAACAAAGCCTTTGGATTACCCATGGATTTAGTTTAATCCATATAATCCTCCCCCTGCAGGCATGGATAATCAGGATCGCATTTCCCTTGAGGGCAAATCAGCATTTGCCTGGTGGTCTCCTGAATGCCTGAAGCACCAGAAGACAAACTACAGGACCAGGGATGCTGTCCTTGGGTTTACACTGGGGAGAATTCTGAGCTGCAGACCTATCTCTAGCAATACTATAATATAGGAGATGACTGTTGAGATTCACATTCTTGATTCCAGCAGTAAGCCAGCTACTCCCAGTTAAAGATATCTGAGGCACCTGACATTCTCGGGGAGAAGGGGGGTCACAAAAAGAAAGATCCTAGGCTGGGTAGGCAGCTACAGAGATGGGAAAGGACTCCTTCAAGTATGCCTGGGTCTTGGATAAACTGAAAGCTGAGCATGAACATGGTATCACCATTGGTATCTCCCTATGAAAATATGAGAACAGCAAGTATTACGTGACCATCACTGATGCTCAAGAAGACAGAGACTTTATCAATAACATGATTATAGGGACATCTCAGGCTGACTGTGCTGTTCTGATTGTTGCTGCTGGTGTCGGAGAATTTAAAGCTGGTATCTCCAAAAATGGGCAGACCTGTCAGCATGCCCTTCTGGCTTATATGCTGAAGTGTGAAGCAACTAATTGGTGTTAACAAAATGGATTCCACTGAGCCACCCTACAGCCAATACAGATATGAGGAAATCATTAAGGAAGTCAGCACTTACATTAAGAAAATTGGCTACAACCCCGACACAGTAGCATTTGTGCCAACTTCTGGTGGGAACAGTGACAACATGCTGAAGCCAAGTGATAACATGCCTTGGTTCATGGGATAGAAAGTCACCCATAAAGATGGCAATGCCAGGGGAACCATGCTACTCGAAGCTCTGGACTGCATCCTACCACTAACTCATCCAACTGACAAACCCTTGCATCTGTCTCTCCAGGATGTCTACAAAACTGGTGATATTGGTACTGTGCCTATAGGCCAAGTGGAGACTGGTGTTCTCAAACCCGGAATGTGTTACAACTGAAGCAGTCTGTTGAAATGCACCATGAAGCTTTGGGTGAAGCTCTTCCTGCAGACAATGTGGACTTCAATGTCAAGAATGTGTCTGTCAAAGATGTTCATCACGGCAACGTTGCTGGTGACAGCAAAAATGACCCACCAATGGAAGCAGCTGGCTTCACCCATTCAGGCCAAATCAGTGCTGGCTATGCCACTGTACTGGATTGTCACACAGCTTACACAGCTTGCAAGTTTGCTGACCTGAAGGAAAAAGATTGATCACCATTCTAGTAAGAAGCTGGAAGATGGCCCTAAATTCTTGAAGTCTGGTGGTGCTGCCATAGTTGATATGGTTCCTGACAAGCCGATGTATGTTGAGAGCTTCTAGGACTATCCTCCTCTGGGTCATTTTGCTGCTCGTGATATGAAACAGAGTTGCCGTGGGTGTCATCAAAGCAGTGGACAAGAAGGCTGCTGGAGCTGGCAAGGTCACCAAGTCTGCCCAGAAAGCTCAGAAGGCTAAATGAATATTATCCCTAATACCTGCCACCTGAGTCTTAATCAGTGGTGGAAGAATAGCCTCAGAAATGTTTGTTTCAATCAGCCATTTAGGTTTAATAGTAAATGACTGGTTAATGATAACAATGCACTGTAAACCGTTATGGAGTTTTTAATGGAAACAACTGGACCAAAAATCGGTCACAGAATTTTGAGACCCTCTAAACCAAATAGTTCACACACGTGTGCAATGGGAGGGTCTCAGATTCAAAAACTAAGATTGAATACAGGATCAAACTACCACATCCTAAAACCAGTCCCCTTCAGTCAAGACCAAAATTCAAGGCCTCAAAAGGACAAAACAAGGTGGTTTTGTTTGGTTCCTTATTTTCAAAAAGACTAATGATTCAGGACGCAGTGAACAAAATTCACACTCGTTTTTGTCATTAATTGCTTAATGTCTAAAGGCTTGGTCTTTTCAGGGGTAGAGCACCTTAACGAAGATTGAGAGAGTTAAGAACGCCTAATAGTCTTCTGGCAGGCATGATGGTATATGCCTATAGTACTATTAATAACCACTTAGGAGGCCTGATAGAATAATAACTCTAGGGTCTCTGGTTACTGTCTAATTTGCCCAAATCCGGAACCAAAAAAAGGGGGAAGTGTGTTCAGGATATACATTGTACATTCAATCAAAAGATTTTAGAACTAATTTCATTTAGTTAAATTTTCCAGGCATTGTTCTGGTTCCTGAAAATACTCCAGGGAAGACAAGGTCCCTGCCATCATGAAGCTTATATTATATTGGAGGAAAAAGCAAGCTGGGAGAGGTGAAATGTGCCTCTATAATACTACCTGTGAATGGCAGCATAAGGAGACCCCCGTGTCCCAAACAGATTATGTGACATGCAGATAAAGTTTGGATTTACTTCTTAGTGTAATGAGAATCCACTGGAACAGGAGAATAAGTAAAAATCACTCCGACTGCTGTGTGAAAAATAGAGTAAGAACAGAGGGTACTACCCAGGAAGAACTGGGGTTTAGAGTGTGCTCAAGGATTGGCTGAGCGTACAGTGAGGGAGGATGAGACAAAGGGATAAATTAAACATAACCACTAGATTTTACACTCAAACAGGATGGTGAGTGGGGCAGCGGGGTGCTACGACATGAAAACTGCTAGGGAAGGAATAAGAATGGGAATTAAGAGATCCATGCGAACCCATTACATTGAAAGACGCCTAAAAACAGACGAAATGAAGGTGTCATGTAGGCAGGCAGAAGACTGAAGTTCAGGACTGGAGATAAAAATCTTGAGAGGCAACAGCAGTTGACGACAGGACAACATGAGATCATTCAGAAAGAATACAGGTAGAGAAAGGAATAGGGACAGGCCGGAAGCCCTGGGGCATTAGAATGTTTTGAACTCAACAAGAGAAGGAAAAGTCAAAGAGAGTGAAGAGGAGGAAAGCCATAAAACTCGAATATCCTAGAAGGTTCCTTTACATAATGTGATTTTCTAGTACACCACCACAACCACCCCCTGCCCACCACGGTAAGCGTCCAAGAGAATACACAAATAATAAAGCAGGGGCCGGAGTGACTCACTTTCCTACGAGGTCACATAAGACTGGGTAACATCCCCATAGCCCCAGCTGTTTTTACCCAGGTTGAGGCCTAAAACCAAGAGGTGACTTCTGACTCCCAGCCTTTTCACAGTGGCTAGCAGTAGTTCTACTGTTGAGTTCAACAGTCTAAGCTAGACAACTGGGAAAACCTCAAGAAAGAACATAATTTAGACTACAGTAGTTGGCTGACATTCACAAAGCAAGTTGAAGCAAAAGCCTTTATGGATGAGTCTTTAAGAACACCAAGAAAGATAGGCAAGAGGTGCAAAATGACAAATCAAAACCCGACTTGATTTTCAACACTTCTAAAAAACACTCCGAAGGTGGTGGACTCAGGGTGTGAATCAGGGGTGTAAATTAGATTTTTGCTTCTTAAGTCATTTTGGCTTTAGTGAATACAATTCCAGTTTAAACCTTTAAGATTTTTACTTTCGGCCGCAGAAAAAAGACTTTACTTTCTTCCATACCTGCATTCTGAAACTGGGTTAAGATCCTTATCTGACCACCCTTTCCTGTGCTACATTATTATGACTTAAACAGTTCTGCTTTTACCATAAAATCTTACAATGTAGCATAAAAATCCCCAAATGATTAATGAACTGCTGAGACCTCTGACTCGTTGGAGACAATTTTATTACGAATCATATCTCCAAACTTCCATTCAGTGCTTCAAAATAAGTACTCATTTAATTATCATGACTTCACCAGACAGTCACACTGCCCACAATGATGTTTACAAAAGCACTTGTCACTCCCTTTGGATGTAGCAATGCAGAAAAAAGAGTCTGTTTCCATACTCTTCGTGTGTTTATAACTCTGTAACAAGTGGCAGAGTTCAAGTGTCACTTGAGATGAAACAGCAAAGCACTTCAAGTTTACGTCCCACCATCTTTCATCCTAAGCGAATCCCGAATTTGCTCGGTTTCATTTCAGCAGTAATTCCCACTCAGTACCTGAGACAGGGTTCCAATTCAGCCCTGCGGGAAGAGACTGCAGGATTCTAGTAAGGGACTATAGGATTCTATTTTGGCCACTGCGAGGTTAACAGGCTCCAATATTAAGCAACTCCAGTATCGGTTACTGCAACACCAGAGCAGATCGGAAATAAATGTGCCCCCAAACGCACGCCAGCAGCCAGGAATTAGCAATAGCTAACACGAGATGCTGCAGCAGGGGTATCATTTACTTAGCACTTGTTCAGTTATGCCTCATCAGGATATTTTGGCCCAAGGCCCCAGGACTGGTCAGCAGCGGCGTTGGGATTCGAAAACATGTCCATAACCTAATAACCCTGGGTCCACGCCTCTGAAATACACTTCTGCGCAAAAAGGCACCTGAGGGTCGGGAAGTTCCGGAGGTGTCCGCATAGACGCGGGGCGCGAGTACGCCGTCTCTCCACAGAAACGCCCCTCAGGAACGGGACCCAAAGCGACAGTGACCCGGGACGCCCGGCAGCGTCTCTGCCGCCCAGGGGCCGGGGGGCGCCACTCACCTTGGAGAGCCCAGGGCGGGCCGCAACCAAGCCAGACGCCCCCACCGGCCGGTAGGCGGTTATCCTCCAAGCTGGCAGGAAGCGCGGTGCAACCACAAGAGTCGCCAGCGCCGCAGGTAGCGGCAAGCTAGAACGCACCGCCAGCACGCCCGGGGGCACCGCAGCCGGCGCCGCGACCCAGCCGCCCCTCAGCCGCGCCGCATCCGGGTCCCGGCCGCCGCACTCACCTGCCTGGCACTATTCCAAGTGCGCAGTCAGCAGCCCAGGCCGCCGCAACCGCTCCACTCCGGCGCCCCCATCCCTGCCTCTCTCGATCACCTCCCGCCTGCCCCGCGCAGCACTACACTCGGCCCGCTCCGCCGCAGCGCCGCACAGGCCGACAGAGCACGCGCGCGCCGCCGCCGAACCCGCGCCCGTGTGCGCGCGCGCCAGCCTCTCAGGCCTGCATCCCAGCAGCCCCCGCCCCGCCCTGCGCCGCCCTCGGGCCAAT
>Homo_sapiens_nonrepetitive:1685435347-1685435580
CATTCCACCGCAGGCCCACTCCCAAAGGAAGCTTTTGAAAACTCGTTGTGTGCTTCACATTGTTCCTCTCTAAAGGTTTTTCCTGGAAAGAGAATAATATGATAACATTATCAGTTTCCAATCTTGAGCCACCTGTTTGTGGGTACCTTAAAACCAGAGTCCGTTGCTCCTCACCATTATTGTCTGGACAGTCCTCAAGGTTACAGGATCTGTAGCGCACTCGTTTGCCTTCA
>Homo_sapiens_nonrepetitive:123521046-123521956
TAGAAGCATAGCCTGGCATGAATGAAGCCCAAAAGCTGACAGCTAGAGGCTGTAAAATCAGTTATGCTTGCTCCTCATAGCAGTTTCTATTAAAGGCAGATCAGAGCAGGACATATCTATGGCCACCACAGTATGCTTTTGCAAGCACACTTGCTCAGTAGCTATGAGTTGCTCTTCCTGAGAGGAAACTTAGAAGAAGTAGGGTAGTAGGATGACCCATGACCCTCATTGTTGCAGTTGGGCTTGGGGTTGCAACTTGTACTCGTTGTCTCTTTAATCCACTATTCATGTTAAATTTCCCTCAACCTCAGCAGATCTTTGTGCCTTACCTGATGGCGTGGCTCAAAACTTTATTCCTGAAGGTACCCAAATCCTTGATAATTATATCCATCTCACACTGGATTTTGCTCTTATCCATTTACAGTCACATTGGATGAGTACCAAGGACACACAACTGAATCACTTGGGTTCCAAACACATCCCTTTCTGCCTCCACTGTGCAAAAGCCATCCTATGTTCTTCTGGTGATTATCGTCAATAACCTTCATGAAAATAGTCTCTTGTTCTCATGTGCTGAACACTGGACACGGAGTTCAAAGTGCCCTGACACCAACTGAAGCTTGTAGTCTAACAGGACCCTTGTGTTCCTTGTAAGGGCATACCAGGATATACAACCTTGCAGAGCTCAGATACAGGAAGCAGAACGTTTCCCAATGAGCCATTGTAAATGATGGAAAATGGAACCACATCTCTCATCCCTTGGTTCCCAGACACAAGTATCCTTCCTACTGGGGACACCATATAGAGGACTTAACTTAATGGATGTACTGCATCCCAAAGGATGACACTCAAAGCTGGTGCTTTAGCTGTATTTTCAATCATTGTTTCAGCACTTATAAGACCAGCTGTT
>Homo_sapiens_nonrepetitive:694481899-694482453
ACAGAGGAGACAGCAACCTACACAAACAATAATTGATTTTTAGGAAGAGAGAGGAGATAGCAGAAAGTGACACAGGGTGATCCCAGGAAATGGAAATCATAGGAAATGGTGAAAGAGCAGTTCAGGCATGCTTGTAAATTTGGCCTTCAGTGTTATAGGTAACCTCCTGAATGTGGTAAATATTAGATTCAAAGTTCAGTACCTTAGCTTTATCTCTCATTGATCCTTTGCCCAGGATAGACATTTTAGCACCTGTTTCTTCCTGTAGCCTCTTCAAGGAGTTTCCTCTTGGTCCAAGCAATTTCCCCACAAAATTGAAATGTCTGTTTTAAGGTACAATAAAGTGATTATTTGCACCAAGAGTAATTGATAGGTTATAGGTTTTCCAAACTTTACCACTGAGAAGAGAGTCACCATTTCAGATATCTAATCTAACACTCATTTTAAAAGCTATATCTCTTCTTAAAAGAATGCCAAAGTGAAAAGTATGTTGAAAAATGAATCATTTATTAAGGAAAGAAACTAAGGACAATCATGCTGGTTTACAGAATTTC
>Homo_sapiens_nonrepetitive:1316522778-1316524374
GAGTCACATGAGCAATGAAACAGGATGTAAAGTTATTCTGTTAACAACAAAAAGTCAGGTTAAGAAATGCCATTAGAAACAACATTGATACAGTTAAGAACATATTTCTCTGTGTTTTGAATGCAAGATGAAGAAGACAATGGGGGTAGAAACATGTATTACACAGTCTGTCCCTAGTCCAGATTTTAGGAGTATACTCTCTGATTTTTAGTCCATTACAGCTGACTCAAATACAGGAGCCGACAAGTATGATTTTAAGTTACTGTCAGAACACAGCCAGGCACATTTATTAAATTCCATTAGCAATTTGCTATTCTGTATAACACATGATAGAACAATAGGGGCATCATATGGCTAGAAGTAGAAGTATAGTCCTTGGAATAAATAATACTGTTCCATTTAATTACAGGTATCTCTTACCAAAAACTCTGGCTACAAATCCTAATGAAAACTGAGAGGCAAACAATGTGAGGAACCAGGGGGCAGCATAAAGACTGGATTGTAGAGATCTCTGTGATAGTCATGAAGGAGCCTGGACAGCTGGTACATTTGAATCTAAAGTTTTATCTGCATGTGCATCAAACAACAAATTCACATATATAAGTGATACTAAAATCCAAGTTCACTTAACTGAAAGTCTATCTAAGAAGACTGAGCAAGTTTCTCTATCACGTGTGTTTGAGCATCACAGAGGCATTGCTTTTGGAATTTAATGAGAACAGTCCTGGCTCAGGAACCTCATAGAAAATCCCTTCTAATTTCAGACTAATTCCAGAAAAGCCTCCATTCTAAAGAATCTACCATGTTCAGTGCAGAAGCTTATTTCTATTTACTGAGACCAGCATGTGATTTATGAAAGAGTTCTGGCTCTCCAGACAATCTGCACTGCTAGGAGAGAATTAAAGCTTCGAATGTTACAGGGCCAGAAGCTTGGTTATTCCAGCAGCATATTTTTCATGACAAACGTGATTAAGGCAAAAAGTGCAGTTGTTTCTGAATATTTTACTGAGTTGGTTATTGGCATTTCAGAAAACATCATAAAGACAGCATACAGAAACTTTTAAACTCATATCTGTGATACTACAGATAAAGCAGTAGTAAGTAACAAACAAATTTGTCACAGTTAAGAGATAAGTGATGGTTCCCTGATCAGTTATATTGGCTTGATATTTTGAGCAGAACTTCTTTCACTAACTCTTAAATAGCTCTATTATGTTGTGAATTCAACAATTATTTCTAGAGTACAGAACTAAAAATCAACAGACGTTCAATCCTTATCCACAACAAATATCTTTAGAAACTCCGTTTCCACACAAACTGTAAATAAAAGGGAGTTAAAGAGCCACAGGAAGTCATAGCTATAAAATAAGAAGCTTAGCTGGCTCAAAAAATCATGTTTTAGACCATTTACATCGTAGAAACGAGAAATTCTGAGCATCTATCAACAAAAGAGTTAGTATTTTGGTAAATTAGCAGCATAAAAAGAAAGCACGTCATCAAAAGCACACTGTTCTTGTTCACTTGTGATTATAAAAAGAAGCAATACTTTATTTCCCACCTACCCTGCCGCACATACTCAAATGGGAGTTAAGAGAG
>Homo_sapiens_nonrepetitive:1164011246-1164011881
TTGAGTTTCAAGCAACCCACTCTCTGATCATCCCCCCTCTTATCTTTCCAGTTTGAGTGTCCCAATTCCAGCAAGTTTTTGACCCCACAGAGACCTCCAATCTACAGATACCACTCCTTTTCACCACCCCCTCGCCCCAACTATCAGTACCTGTGGAGGCTTCACTCCCCTCCCTTCCATATCTAGCTTAGAGCATATTCTCATCATCATAATTTCTCTCTTCAACTATATTTTCCCTTTCTTGCTTTATTATACTCTTCTTGAAAAGCTCCAACCTCAGTGAGATTCACCTCTTCACTCCCAGCCTACACCTGAGCAGCTGAACCTGGCTGAAGATCAACACACAACCATGCTGACCAGTCTGATTTTAAGTCCATTACTTTAAGCTCAAGCAGGCCCTTGTAACTGCTCAGGAATCATCTTCCAGATCCATTCACTCTTCCACTTTCTTCACTGAGGAAATAGCAACAGTCACATAGAACTTTCAGAAGTTGCATCACTACATTTGACCTAATGCATTTGTCTGTGCCCACATTCGCCTCCTTCCTTCTCGTTACTGTGAATGGATTGTCTTTACTCCTACTTCAGGCCAACCTGTCCACTTGTATATGAGATGCCGTCCCCACTCCCTTAGT
>Homo_sapiens_nonrepetitive:910839605-910841229
AATGTGATGCCAACTATGACAAACTTATCATTCAAAAAGCTCCTAAAAAATCAAATAAGAACTCAACCCCCTTCACAATAGCATGGTCATGGATGGGTCAAAAACCTATGTCTTTATTATGAATTACAATGAAAAGGAGACTTAACAGTTACACAACCATCTAAAATACTTCTCATTTACCAATTGCCAATTATGTTCCAAATGGTGGCTTTCCACTTTATCAGCTGATCTATTCCAGGTGCTCTCAAAAACTTATAAATCCCTGAAGGACAATTTCTGAACAGCAACTAGAAGTGAACAAAATAGCAAGAAACACTATACTCATAAAGTACTTTCCTATCACATTTTTCCCTCATCCTGGAAAAACGTTTTTTCTCCCATTGCTGATCTAAGCATCTCTTTATAATGCATGCCATCTACCTTTTTGGACTTATTTTCAGCTGGCAGATAGAAGCAAACTATATCCATTAGATTGGTTTTATTCATATGACACAATTAATATGTGGTCACCCACTTGGCTCTTAGGAAAGTATGACCCTGGTTTAAGGCCAGAATTTTTTCAGGAAAGAGATAGGTAGATTCTGATAATTAGAGGCTTGCTGTTGAATACTTTCCAGCCCTGCAAACCAATACTTGTTGTTTATTGAAAATCTGAAACCTGAGATTATGGCAGTACCCCAAGGGAAATAAGACCTCCAGAACTTCTCTCTGTTAATCAGTTCAGGGTCTGGAAAATATACCCTTGGAATATCATAATATATCATTATGTGATATGTATGATAGAAGTTGTAGGCTCAGTCCACGCTTAACTTGGAACCTTAAGGGTAAGTGGAAGAACATCATGACACATGTGGATACAACTTTGTGATGTAAACTAGATTAACAGGAGGTGTCAGTGGATTGGAGAAGTATATGCAGTGTATAGCGAATACAGAAGCAGGTCAGCTCCTGCTGCTTCAGCTGAAGTCCAGTACCCACGCCACTCACTTGCTGTTTAGCTCCAAGTTCTGAATCCCTGCCACCAACCTGCCATTTTGTCCCTGGTAATATAAGCAATCCAAAACCATGGTTTTGAACTTAGTTGCTGGTAATTTGGTTGGCTAGATTTCCTGAAAGCTTTCCAGGTTTTCACCTTCAATCACCTAAATATCCACAGTTAAGCCAAGAAGAAAGTATGCGTCATCTTCAAAGTGCAAAAATGAAGCAGGGGCACCTGATACACGCTGCATGACTAGATTCTAGTCTTTCTTATAAACTAACCGTATCCCCTCCTTTGAGTAATGTGAGAGGACGTTCAGATATTCTATAGTTTTTGAATGAGCATCTATTACATACCAGGTGCTATTTTGTGTTATCGTATGTGTACCTGTCACAATAACCTTAGGGAACAAAGTCAGGGGCCCAGGCAGTTTGAACAGGTGGATTGCAGATCCCTGAATCAAATTCAGACACCACAAATAGCTGTTCCTCACTAGAATTGTGGATGGGAATAAAATATGTCCGGAACTGAAAGCAAGTCTTGCTGCACAAAAACATGTTATTCTTCCTGTTGATTTCTTGAAAAAGAGCCTAATTTTTATGTCACTGAGAAAATAGTTTAACACAGTGGCTGGAGTTTTAGCTG
>Homo_sapiens_nonrepetitive:1176258320-1176259247
CTTGCAGGCTCATTATACCTTCTGCTTTCCAGCATGTCCACCTCACTTAGTGTGGGCTTTCACTTTTCCCTGCTTCTAGGACCCATCCTAGCAGCCTGTCTGCAACACTTCTGGGGGTCTTTTCCAGGTATTAAATGCTATATTCTGCTCTGAGTTGATAAACTCTAACTTTCCCTTATCCACTATCCTTTCCCTTATCCTTTCATGTTTCACTCTCCTTAGTCTAATTCCACGCATAGTCTCCTGGCTACTGCCAGTACTTGCTGGCTGGGACCTGCAGCCTCTTTGTAATCAGACCCGGCATGACCCCATCTGGGTTATATTGTGACTTAACCTAGTTATTAGCCTTGGGGCCAGCAGGTTCTGTGGGGACTGATCTTGTGGTGGGACAGGGTATTTTGCAGTATGTAAAAATCCCTATTAATTGCCATATGATTGAGCCAAGATCTATCTTACTATAAGCAGTGTATATAATTAAAGTTCCCTGTCCTAAGACTGTTTTGTGCACTAAAGGCAATGGAAGACTTTTCTTTCAAGTAGTTGCCTCTGCTTTTACCTGTTTCTACCTGATTTTCATTTCCCATGTCATCAGCCATTTGTTCTCACAGTAGGAATGTTGCATGTATGAATGTTTCCTGTCAAGAAATGGATAGCTTGTGGACTTATTGGCAGGCAAGGAAAACATTGTGAAAGTTGATCTCTGTTGCTACTAACTAGCAAATTGGTAGTAATCACTTAATAGGAGTGGAAAAGTACAAATTGTATTTGATGCAGCAAAGTGGTAATTTCTTCAGATACACAACATCACTTGTTTGTCCTTATTGTGAAGTTAACTGAGACTGGCACCCACATTGCTTTAAGCCCTGGCTCACCATACCACATCCCTCAGCACAGCCAGTTCCAAACTACAAATGGGCTATGTTCCAA
>Homo_sapiens_nonrepetitive:133483162-133483337
GAGCCTGGGCTGCAGCAGCCTGCTGCATATCAGCATGCTGTTTCCTGTGACCAAGGCCAACCTCAAACCATCCCAGGAAGGGAGTCGTGGGGAACACAGGTCCAGCCTCGCTAAGCCGATCCAGTGCAAAGCTACCTCAGTAGCCACATGGAGGTAAACTACTTCCTCCACTCCA
>Homo_sapiens_nonrepetitive:595298014-595298557
ATCAGGTTTGAATAAAGTATTGGAATTCTAAACATTTTCAGAATCAGATATTGTCATGACAACAGCAACCACCAACTTGGCACATCACAGTTTATCCACATGGTGGAGCCATGTGGCTAGATCCTGGAGACACCAATTTTATTACCCTCATCGTTTTGTAATAACTCATGATAAATCCAACCAACCGCAGTTTTCTCTGGTTCTCTTAGTTTAGTTCCTTATTATCTTGCACTGTAGCAGAGTGCAGTCTTATTCTATTCCAGTCTGTCTTCTACAGCAGTGATTTGCTAATCTTGGCTGCACATGGGTAACTCCTGGGCAATTTTTACAAACCCTTGTGCTGAGGGCCCTACCTCAGGCTAATTGAGCAGCAGTCTGCAGGGCAGAGTCTGGACATTGGCACATGTTTAAAGTCTCCATGTGTGATTCTATCCTGAAAGCAAGGTTGCAAACCAGTGCATACTACCACTGTAGACACCTTTTTCAATTATAAGTCTAATCACACCACTCTTCCAGTTAAAATTGTTCATTGGCTCCTCATCA
>Homo_sapiens_nonrepetitive:960772334-960772829
TGGCAGCAGCAGGATAAGGTATCACGTCGCATTGTTTCACACCTTCATTAACTTCATATTCTGTTTTCTATGTAACCCTTCCCTCAGTCTCTACTTTCTAGAGGATGTTAACTAAGATTATCCCTTTGTTAACTGTGCACCTCATAGAGATATACGCCAGCATGTTCATAGGACATTTGACCCATTGGCCAAAATTACCTGGAAGGACTTTAAGAGAATACCTCTCTGGTAAACACTAATTTCTGACTCTGCTTGCAGCCAAAATCGAGGTGACGTAGATCACTATGTATACTGAAAAGCAGAGAAAGCTGACCTGCTCAGACAGAAAAGAATGAATTTACAGATAAGCAGAGATCTGAAACCATAGGACCTCAGAGAGATAAGCTGATCCTCAGGAAAATGGAATTAATGCTTGCCTTCATTTCTGAGGATGCACTTATATCTTCTTAAGTTCCCTCCCCTTGGATTGAGCTAGTCTGAAATGTGGTTCAGCTG
>Homo_sapiens_nonrepetitive:886763733-886764526
GGAAGAGCACCGCCTTGCAGTGCTGGGTGAGGTCAGCTCGGGGACTGCATGTTCTCTTCATGTCTATTGGACTTTCAGGCACGACGGTAGAAATCCTAAATGGGCAGTTGAAATCCAGACCATTTAAAGGATTAAAAGGAGAGAATCTGCCATTTTTCATTAAGTGTACTAAGTATCTCCTCATACTTGTCATCTGTAAGAAGATGTAGTGAAACGAATACTGCACCTATAATCTGAGAATAGTTCTGGTACCACCACTTGCTATGCAACCTGGGTAAGTCCCCTAATGTCCCTGCCCTTTCTGTCTATAGATGGTGAGATAATACTTAATTTACTTCCCTCAAACAGTAGTTGTCAAGGTCAAATTAATAAATAGATCAAAAAGTATAATGCATTGAACACATAAAATGCTACCATTTAGTGTTGTCTTAAATTATGTTTTGAATATTTGTACTTTCTTAGTCCCAGAAGGAATAGGGAATACATTTAACAGTAACCGTCCTTAGCCCTGAAATTTAGAAGACTAGGTAATCATTGTTCAGCTATAGTTGTACTACTTTGACTGCTTTCTCGCCAACAAAGAAAGCCTTTAAATGACTATTCATTTGTTTAATCACTTTGTATCATTCAGTCTACAGTAGAAGATGGGCATACGAAAAAGTAGTCATATAACAGAAGAATGCACAAAATATAAGAACAGCAAGGGCAAAAACCAACTTCCACTGAGGGCAGGGAATGACAATCTTCAAGGGATGGAATCAGAATGTAAGAGGCATTTAACTGGATCTTGAAA
>Homo_sapiens_nonrepetitive:1750472050-1750472480
GCATGGTGTTATGACATTTTATATGTTCAATCAAGTTAAATTCATTAAGGTTAGCTCCTATGTGACTGACAGATCACTCAAAATAACACACATTTGCACATGTCTTGGTAGGTGGCACAGAGCTCTTTTGGTACTGAACTGTATAGGGTGTCTTGGCTCCTACCAGCTTCTGTTTTGCCATTCCTAGGATATGGCCCTCAACCTTATGGTTCAAGAGAGCATCTTACACAACAAGACTTGTACACTGGAAATTACAAAAACCTGTATTTATGGCAACACAATCCCTACCAATGTTCAAAATGACTAAAGGACTGAGAATAGTCAAAATAACCCAAACTTCCCAATTTCAATATTTACCACAAAGCTAGGCACAAGAATAGACATACAGAATTACTGATGGGGAAAACAACTCAGGTGGCAGTGCTAAAAC
>Homo_sapiens_nonrepetitive:698681198-698681292
TTGCATCATTAGGCCTGGTAGCTGTATCCTTCCATCTTCATTAAAGAAACAACTTAATTATATGCTAATTGTGATTACAAGGCACTCTCTTTTG
>Homo_sapiens_nonrepetitive:881322860-881324701
[truncated: 459,447 more chars]
