# Supplementary material for: Transposable elements drive the evolution of metazoan zinc finger genes
Source: Genome Res. 2023 Aug;33(8):1325–39. doi: 10.1101/gr.277966.123 (PMC10547256; doi:10.1101/gr.277966.123)
Supplement: Supplement 3 [file Supplemental_Data_3.tar.gz › supplementary_data_3/Danio_rerio/Danio_rerio_znf_binding.shuffled.meme]

# PRNG seed 3396711680
MEME version 5.3.3

ALPHABET "DNA" DNA-LIKE
A "Adenine" CC0000 ~ T "Thymine" 008000
C "Cytosine" 0000CC ~ G "Guanine" FFB300
N "Any base" = ACGT
X = ACGT
. = ACGT
V "Not T" = ACG
H "Not G" = ACT
D "Not C" = AGT
B "Not A" = CGT
M "Amino" = AC
R "Purine" = AG
W "Weak" = AT
S "Strong" = CG
Y "Pyrimidine" = CT
K "Keto" = GT
U = T
END ALPHABET

Background letter frequencies
A 0.320 C 0.180 G 0.180 T 0.320

MOTIF 1 random
letter-probability matrix: alength= 4 w= 16
0.058422 0.039752 0.847716 0.054110
0.334094 0.172663 0.272071 0.221172
0.204505 0.040188 0.710498 0.044809
0.169788 0.098296 0.201687 0.530228
0.607494 0.153779 0.095114 0.143612
0.176454 0.202109 0.191360 0.430076
0.062043 0.136350 0.131486 0.670121
0.169983 0.605920 0.050910 0.173187
0.326225 0.148267 0.169068 0.356440
0.029841 0.859560 0.048678 0.061921
0.385647 0.099507 0.431520 0.083326
0.026194 0.034057 0.907413 0.032336
0.648120 0.130844 0.123847 0.097189
0.306646 0.129444 0.204912 0.358998
0.124922 0.144014 0.196961 0.534102
0.396951 0.154780 0.213373 0.234896

MOTIF 2 random
letter-probability matrix: alength= 4 w= 16
0.906735 0.034882 0.034112 0.024271
0.879495 0.038542 0.035301 0.046661
0.069107 0.105340 0.046172 0.779381
0.232887 0.227054 0.228414 0.311645
0.123516 0.024196 0.809500 0.042788
0.500054 0.250433 0.124835 0.124678
0.092584 0.703276 0.142125 0.062016
0.697852 0.065408 0.151620 0.085120
0.025626 0.034934 0.905036 0.034404
0.031417 0.036681 0.881475 0.050427
0.270090 0.197172 0.134871 0.397868
0.532982 0.179959 0.179188 0.107871
0.083561 0.677599 0.125806 0.113033
0.037590 0.027391 0.913379 0.021639
0.239844 0.296481 0.187599 0.276077
0.309930 0.226207 0.246691 0.217173

MOTIF 3 random
letter-probability matrix: alength= 4 w= 16
0.936948 0.021615 0.018739 0.022698
0.055997 0.409257 0.046339 0.488406
0.769493 0.055468 0.072764 0.102275
0.425772 0.202482 0.217382 0.154364
0.807088 0.072076 0.061352 0.059484
0.765064 0.077339 0.080498 0.077099
0.516170 0.186434 0.139341 0.158055
0.256661 0.253791 0.112615 0.376934
0.316501 0.206586 0.175384 0.301529
0.716098 0.068143 0.136830 0.078929
0.018728 0.023286 0.936424 0.021562
0.418412 0.296060 0.143039 0.142489
0.153798 0.145305 0.251212 0.449685
0.082423 0.122072 0.452338 0.343167
0.420972 0.227762 0.242181 0.109084
0.338886 0.223033 0.256420 0.181660

MOTIF 4 random
letter-probability matrix: alength= 4 w= 10
0.458718 0.218845 0.165107 0.157330
0.040334 0.018763 0.916992 0.023912
0.058407 0.055587 0.103621 0.782385
0.022073 0.018776 0.938814 0.020337
0.659951 0.123019 0.153940 0.063089
0.339640 0.113076 0.376516 0.170768
0.488031 0.094022 0.385923 0.032023
0.150784 0.243458 0.106200 0.499558
0.062434 0.390430 0.109006 0.438130
0.723451 0.072232 0.104684 0.099633

MOTIF 5 random
letter-probability matrix: alength= 4 w= 22
0.380305 0.179919 0.170731 0.269045
0.277759 0.134735 0.172327 0.415179
0.712077 0.037574 0.044800 0.205549
0.398723 0.140058 0.315186 0.146033
0.106540 0.412711 0.226366 0.254382
0.217005 0.144069 0.308302 0.330624
0.026195 0.019661 0.035143 0.919001
0.066984 0.235246 0.462777 0.234993
0.171441 0.052090 0.506151 0.270318
0.366817 0.231930 0.204464 0.196790
0.328181 0.216718 0.227611 0.227490
0.375874 0.226153 0.172521 0.225452
0.040711 0.052399 0.027736 0.879153
0.660519 0.110129 0.111217 0.118135
0.905772 0.037504 0.025481 0.031243
0.115255 0.161247 0.256723 0.466775
0.177194 0.088980 0.224219 0.509608
0.063749 0.082059 0.756692 0.097501
0.351076 0.016693 0.218003 0.414229
0.056854 0.769660 0.068286 0.105200
0.133037 0.158919 0.139257 0.568787
0.045700 0.034712 0.880554 0.039033

MOTIF 6 random
letter-probability matrix: alength= 4 w= 46
0.932803 0.018656 0.023014 0.025527
0.022820 0.050497 0.028050 0.898633
0.035186 0.026277 0.026092 0.912445
0.425943 0.296833 0.138891 0.138334
0.331666 0.110134 0.384814 0.173386
0.204505 0.040188 0.710498 0.044809
0.241714 0.400697 0.142511 0.215078
0.150900 0.224255 0.109241 0.515604
0.082263 0.111137 0.668093 0.138507
0.250000 0.250000 0.250000 0.250000
0.316273 0.226175 0.172825 0.284727
0.028458 0.020166 0.924851 0.026525
0.588466 0.246618 0.067583 0.097333
0.045349 0.084729 0.053345 0.816576
0.057868 0.072269 0.781860 0.088003
0.230476 0.244245 0.194713 0.330567
0.355323 0.112367 0.192632 0.339678
0.029285 0.018665 0.933237 0.018814
0.059589 0.048996 0.044221 0.847194
0.444908 0.258290 0.159966 0.136837
0.936634 0.018733 0.022953 0.021681
0.108852 0.196354 0.200289 0.494505
0.069117 0.237502 0.105508 0.587873
0.476538 0.226505 0.119047 0.177910
0.328988 0.187246 0.219657 0.264110
0.038146 0.060246 0.032922 0.868685
0.697852 0.065408 0.151620 0.085120
0.091847 0.058680 0.778995 0.070478
0.019613 0.018705 0.935277 0.026404
0.049207 0.104154 0.770627 0.076012
0.128839 0.161280 0.147338 0.562543
0.129339 0.671292 0.041312 0.158056
0.388637 0.201253 0.201494 0.208617
0.322015 0.156714 0.247885 0.273386
0.027816 0.029852 0.915074 0.027259
0.122535 0.222977 0.184287 0.470201
0.135421 0.223631 0.078241 0.562706
0.917862 0.026092 0.023610 0.032436
0.250000 0.250000 0.250000 0.250000
0.128885 0.046536 0.709004 0.115575
0.451760 0.218680 0.200355 0.129205
0.239884 0.212305 0.205178 0.342633
0.045398 0.878367 0.028471 0.047765
0.506762 0.263578 0.152947 0.076713
0.087986 0.093010 0.706054 0.112949
0.355347 0.334387 0.164478 0.145789

MOTIF 7 random
letter-probability matrix: alength= 4 w= 7
0.087872 0.035456 0.827605 0.049067
0.154871 0.096708 0.115398 0.633023
0.267355 0.293975 0.207700 0.230970
0.250000 0.250000 0.250000 0.250000
0.845726 0.056301 0.047425 0.050548
0.162726 0.120480 0.298694 0.418099
0.126633 0.222603 0.446251 0.204513

MOTIF 8 random
letter-probability matrix: alength= 4 w= 34
0.097358 0.466160 0.071319 0.365163
0.810592 0.074234 0.066288 0.048886
0.250000 0.250000 0.250000 0.250000
0.532975 0.121578 0.265572 0.079876
0.121716 0.517087 0.052295 0.308901
0.173359 0.207611 0.227724 0.391307
0.163052 0.143809 0.482764 0.210375
0.072968 0.133357 0.116055 0.677620
0.073141 0.040417 0.056910 0.829532
0.135734 0.133989 0.184631 0.545646
0.047624 0.049265 0.810130 0.092981
0.502173 0.264980 0.159162 0.073684
0.225794 0.082894 0.478820 0.212491
0.777408 0.060387 0.087558 0.074646
0.229433 0.071958 0.327088 0.371520
0.806412 0.052520 0.094060 0.047008
0.151967 0.093822 0.370557 0.383654
0.432898 0.269928 0.154433 0.142742
0.060451 0.086629 0.044651 0.808269
0.226839 0.139617 0.221679 0.411864
0.243347 0.179853 0.188077 0.388723
0.281724 0.155335 0.305240 0.257700
0.250000 0.250000 0.250000 0.250000
0.163929 0.173212 0.266020 0.396839
0.152972 0.072434 0.532591 0.242003
0.212302 0.231941 0.098540 0.457217
0.855671 0.046311 0.042669 0.055349
0.278979 0.138399 0.402721 0.179901
0.230351 0.111757 0.348267 0.309626
0.747813 0.072293 0.093599 0.086295
0.225766 0.282248 0.175919 0.316066
0.257298 0.269430 0.083678 0.389594
0.213905 0.264980 0.171775 0.349340
0.250000 0.250000 0.250000 0.250000

MOTIF 9 random
letter-probability matrix: alength= 4 w= 34
0.068171 0.127707 0.110507 0.693614
0.225491 0.095440 0.095937 0.583132
0.148468 0.096440 0.114223 0.640869
0.018736 0.020252 0.936789 0.024222
0.818905 0.058348 0.054176 0.068571
0.734724 0.076929 0.080236 0.108110
0.182696 0.135496 0.163152 0.518655
0.109131 0.275200 0.089851 0.525817
0.035511 0.024689 0.024323 0.915476
0.259292 0.106809 0.228673 0.405227
0.262231 0.299162 0.103969 0.334638
0.070224 0.048604 0.822247 0.058925
0.583210 0.130751 0.171719 0.114319
0.880374 0.042389 0.043738 0.033499
0.067313 0.018017 0.896735 0.017935
0.250000 0.250000 0.250000 0.250000
0.031582 0.078186 0.862068 0.028164
0.224336 0.144003 0.188191 0.443470
0.357671 0.064777 0.442473 0.135079
0.196914 0.342942 0.202128 0.258016
0.250000 0.250000 0.250000 0.250000
0.131975 0.116030 0.543123 0.208872
0.045925 0.046952 0.139858 0.767266
0.807889 0.063938 0.067537 0.060636
0.055470 0.029319 0.032806 0.882405
0.407829 0.099369 0.368967 0.123834
0.499704 0.241920 0.145729 0.112647
0.048143 0.208039 0.071305 0.672513
0.101842 0.113432 0.140982 0.643745
0.719350 0.139302 0.059331 0.082017
0.590012 0.143947 0.131360 0.134680
0.174969 0.108590 0.178474 0.537966
0.250000 0.250000 0.250000 0.250000
0.206635 0.113895 0.163184 0.516286

MOTIF 10 random
letter-probability matrix: alength= 4 w= 34
0.269537 0.206747 0.150122 0.373594
0.067775 0.034351 0.865959 0.031916
0.024769 0.038765 0.890700 0.045766
0.250000 0.250000 0.250000 0.250000
0.886977 0.034840 0.043052 0.035132
0.250895 0.071994 0.086339 0.590772
0.127361 0.168579 0.459184 0.244876
0.027453 0.021798 0.932106 0.018642
0.325218 0.173416 0.181860 0.319507
0.250000 0.250000 0.250000 0.250000
0.134071 0.147038 0.398273 0.320618
0.096965 0.552650 0.077192 0.273192
0.033388 0.067167 0.843479 0.055966
0.117485 0.218586 0.232314 0.431616
0.343319 0.231865 0.274320 0.150496
0.058902 0.407788 0.048995 0.484315
0.212062 0.181313 0.207554 0.399071
0.625563 0.094707 0.120328 0.159401
0.250000 0.250000 0.250000 0.250000
0.072824 0.235157 0.117067 0.574951
0.019577 0.018776 0.938781 0.022867
0.268007 0.141703 0.194361 0.395929
0.279514 0.164844 0.181404 0.374238
0.896338 0.028545 0.045070 0.030048
0.620282 0.099328 0.124646 0.155744
0.037058 0.025134 0.919420 0.018388
0.416875 0.295889 0.143892 0.143344
0.576182 0.052119 0.307782 0.063917
0.097161 0.154929 0.140906 0.607004
0.124882 0.157815 0.131838 0.585466
0.726019 0.071715 0.131627 0.070639
0.536089 0.223468 0.173526 0.066917
0.067165 0.132570 0.059403 0.740863
0.030094 0.835408 0.052368 0.082131

MOTIF 11 random
letter-probability matrix: alength= 4 w= 34
0.381587 0.149548 0.272643 0.196222
0.169752 0.123705 0.181993 0.524550
0.931108 0.029576 0.018622 0.020693
0.062286 0.169448 0.121076 0.647189
0.903437 0.027016 0.032136 0.037411
0.067171 0.050542 0.043788 0.838499
0.250000 0.250000 0.250000 0.250000
0.250000 0.250000 0.250000 0.250000
0.066727 0.742201 0.119642 0.071430
0.114544 0.268503 0.213781 0.403172
0.124882 0.157815 0.131838 0.585466
0.108125 0.055179 0.684209 0.152487
0.037678 0.056824 0.081456 0.824042
0.351910 0.171134 0.122611 0.354345
0.122508 0.057194 0.098881 0.721417
0.063364 0.120505 0.133772 0.682360
0.286575 0.240430 0.197084 0.275911
0.224701 0.246147 0.154069 0.375083
0.714923 0.118222 0.099177 0.067678
0.076414 0.087140 0.113577 0.722868
0.086776 0.371427 0.082510 0.459286
0.052918 0.051052 0.099500 0.796530
0.176051 0.180809 0.276161 0.366980
0.354094 0.222189 0.232608 0.191109
0.829073 0.057154 0.055780 0.057992
0.370916 0.228134 0.112966 0.287983
0.710945 0.082110 0.126521 0.080425
0.033827 0.018301 0.915030 0.032843
0.439502 0.267528 0.175996 0.116973
0.310588 0.283720 0.143401 0.262290
0.218549 0.106891 0.412224 0.262336
0.249526 0.287299 0.235337 0.227837
0.378686 0.265758 0.203849 0.151707
0.152659 0.104707 0.083238 0.659396

MOTIF 12 random
letter-probability matrix: alength= 4 w= 25
0.126080 0.096203 0.037956 0.739761
0.576881 0.148277 0.135769 0.139073
0.250000 0.250000 0.250000 0.250000
0.081452 0.305997 0.494276 0.118275
0.750780 0.081646 0.083696 0.083878
0.187575 0.210250 0.318034 0.284142
0.634933 0.187837 0.114882 0.062348
0.018608 0.020342 0.930393 0.030657
0.064797 0.667548 0.062950 0.204705
0.195383 0.462047 0.198604 0.143967
0.033310 0.024828 0.923394 0.018468
0.387268 0.089116 0.209640 0.313976
0.173666 0.216437 0.417428 0.192469
0.430344 0.227704 0.199151 0.142801
0.558861 0.118452 0.133802 0.188886
0.459499 0.229162 0.168374 0.142964
0.831880 0.055323 0.056874 0.055923
0.375262 0.123098 0.203529 0.298111
0.726102 0.063525 0.110855 0.099517
0.078198 0.107106 0.060002 0.754694
0.250000 0.250000 0.250000 0.250000
0.281182 0.264749 0.165776 0.288293
0.155609 0.314150 0.305092 0.225150
0.163216 0.158639 0.591000 0.087145
0.329293 0.201061 0.249674 0.219973

MOTIF 13 random
letter-probability matrix: alength= 4 w= 10
0.553377 0.214961 0.099862 0.131800
0.129772 0.235235 0.283921 0.351073
0.213346 0.280744 0.083044 0.422866
0.043897 0.039052 0.877924 0.039128
0.159991 0.132663 0.277424 0.429921
0.549985 0.202498 0.163193 0.084324
0.040798 0.036397 0.884469 0.038335
0.056694 0.135232 0.742633 0.065441
0.478209 0.192380 0.206813 0.122598
0.048649 0.106059 0.045159 0.800133

MOTIF 14 random
letter-probability matrix: alength= 4 w= 34
0.221488 0.063582 0.618298 0.096632
0.124588 0.051340 0.099240 0.724832
0.479645 0.267348 0.164336 0.088671
0.072410 0.049464 0.519802 0.358324
0.117616 0.122412 0.161477 0.598494
0.440693 0.205421 0.241329 0.112557
0.582155 0.123369 0.129644 0.164833
0.818758 0.058700 0.056443 0.066099
0.262924 0.116830 0.305609 0.314636
0.219910 0.148006 0.381593 0.250492
0.814396 0.057039 0.061309 0.067256
0.202094 0.163620 0.457500 0.176785
0.181922 0.337799 0.261604 0.218676
0.105620 0.046910 0.784744 0.062726
0.186872 0.193524 0.130408 0.489196
0.099647 0.105469 0.662249 0.132635
0.250000 0.250000 0.250000 0.250000
0.019706 0.018846 0.942305 0.019143
0.247519 0.210201 0.136233 0.406047
0.751404 0.086440 0.095942 0.066214
0.938058 0.018761 0.024229 0.018951
0.120431 0.598215 0.164632 0.116721
0.471904 0.268984 0.171820 0.087293
0.111165 0.501230 0.099011 0.288595
0.055523 0.037503 0.876542 0.030432
0.088820 0.080679 0.728822 0.101678
0.505069 0.138900 0.256300 0.099731
0.268709 0.112765 0.208498 0.410027
0.306761 0.192880 0.174759 0.325600
0.070413 0.053642 0.809588 0.066357
0.092504 0.079760 0.071125 0.756611
0.932732 0.020060 0.023138 0.024071
0.143625 0.067889 0.696658 0.091828
0.259292 0.106809 0.228673 0.405227

MOTIF 15 random
letter-probability matrix: alength= 4 w= 7
0.352634 0.175318 0.185696 0.286351
0.193666 0.268243 0.202619 0.335472
0.048336 0.025601 0.029359 0.896705
0.438874 0.166543 0.185735 0.208848
0.334994 0.279853 0.150593 0.234560
0.301538 0.099323 0.338564 0.260574
0.109167 0.063436 0.113647 0.713750

MOTIF 16 random
letter-probability matrix: alength= 4 w= 31
0.929493 0.021092 0.027779 0.021636
0.119399 0.610831 0.060134 0.209637
0.130435 0.024090 0.817422 0.028053
0.152591 0.581930 0.185656 0.079823
0.038078 0.020604 0.025453 0.915865
0.107300 0.509624 0.095187 0.287889
0.936634 0.018733 0.022953 0.021681
0.151626 0.071795 0.610009 0.166570
0.341918 0.210176 0.218794 0.229113
0.667107 0.060578 0.164798 0.107517
0.706589 0.105807 0.078382 0.109223
0.089496 0.196410 0.059319 0.654776
0.717711 0.114667 0.099891 0.067731
0.609371 0.132847 0.107658 0.150123
0.918831 0.030430 0.027020 0.023719
0.893140 0.037603 0.043810 0.025448
0.849374 0.054669 0.061005 0.034952
0.204505 0.040188 0.710498 0.044809
0.456782 0.258082 0.182568 0.102569
0.179336 0.566533 0.091813 0.162318
0.852861 0.064798 0.040112 0.042229
0.257632 0.197072 0.220380 0.324916
0.200230 0.231595 0.438510 0.129665
0.285942 0.103768 0.453822 0.156468
0.054365 0.057935 0.794179 0.093521
0.300261 0.282554 0.278267 0.138918
0.172673 0.128973 0.272146 0.426208
0.068132 0.057667 0.081307 0.792894
0.082322 0.241520 0.127295 0.548864
0.043463 0.082098 0.051273 0.823166
0.320149 0.058591 0.218001 0.403259

MOTIF 17 random
letter-probability matrix: alength= 4 w= 13
0.191324 0.283245 0.228694 0.296737
0.092645 0.515441 0.097865 0.294050
0.048929 0.074073 0.042808 0.834190
0.806639 0.048486 0.097896 0.046979
0.431035 0.205051 0.190857 0.173057
0.077417 0.093857 0.363542 0.465184
0.042203 0.169639 0.044979 0.743179
0.526274 0.225347 0.147700 0.100679
0.122640 0.296786 0.134262 0.446312
0.270514 0.347528 0.273606 0.108351
0.858910 0.048484 0.053506 0.039100
0.113410 0.044294 0.696219 0.146077
0.599010 0.261488 0.074717 0.064785

MOTIF 18 random
letter-probability matrix: alength= 4 w= 19
0.424499 0.158160 0.217952 0.199390
0.934011 0.023296 0.022493 0.020200
0.469970 0.165621 0.162571 0.201838
0.174309 0.291977 0.233695 0.300019
0.361598 0.338948 0.159322 0.140133
0.245579 0.423504 0.193449 0.137468
0.047915 0.101411 0.085319 0.765354
0.250000 0.250000 0.250000 0.250000
0.106099 0.453083 0.079510 0.361308
0.442140 0.318823 0.088210 0.150827
0.845000 0.044919 0.062978 0.047102
0.875435 0.036973 0.038362 0.049230
0.430180 0.297220 0.136580 0.136020
0.145914 0.113206 0.601452 0.139428
0.105556 0.079834 0.686760 0.127850
0.022209 0.926438 0.018529 0.032824
0.108025 0.184204 0.194960 0.512810
0.147311 0.100701 0.203691 0.548298
0.119248 0.437750 0.293028 0.149974

MOTIF 19 random
letter-probability matrix: alength= 4 w= 19
0.588466 0.246618 0.067583 0.097333
0.693093 0.080450 0.095941 0.130516
0.634464 0.104189 0.089426 0.171920
0.166836 0.112921 0.194923 0.525320
0.162809 0.589182 0.085157 0.162852
0.518687 0.122140 0.261098 0.098074
0.265956 0.240668 0.097372 0.396003
0.250000 0.250000 0.250000 0.250000
0.818758 0.058700 0.056443 0.066099
0.758884 0.105653 0.067028 0.068435
0.501668 0.229727 0.144872 0.123733
0.250000 0.250000 0.250000 0.250000
0.677220 0.097020 0.163934 0.061826
0.646248 0.056324 0.070212 0.227216
0.202532 0.128117 0.194179 0.475172
0.606269 0.093410 0.116568 0.183753
0.131604 0.659875 0.091446 0.117075
0.244429 0.232597 0.223737 0.299238
0.028500 0.038037 0.887555 0.045907

MOTIF 20 random
letter-probability matrix: alength= 4 w= 13
0.927228 0.027441 0.026787 0.018545
0.060461 0.045447 0.845932 0.048160
0.147131 0.137752 0.184938 0.530178
0.428643 0.270077 0.156436 0.144845
0.321969 0.206335 0.285783 0.185913
0.573314 0.131342 0.123213 0.172131
0.469532 0.258812 0.142733 0.128923
0.141049 0.345487 0.151801 0.361662
0.108113 0.075993 0.233789 0.582105
0.344907 0.252180 0.216714 0.186199
0.106065 0.313855 0.174815 0.405265
0.555882 0.245423 0.113348 0.085347
0.384886 0.100552 0.430225 0.084338

MOTIF 21 random
letter-probability matrix: alength= 4 w= 28
0.852446 0.041990 0.058457 0.047107
0.235556 0.436589 0.123590 0.204265
0.155124 0.191980 0.362837 0.290059
0.505315 0.234999 0.156267 0.103420
0.190055 0.390961 0.153813 0.265171
0.092068 0.097995 0.164077 0.645860
0.584390 0.103200 0.161829 0.150581
0.076700 0.237905 0.121305 0.564090
0.480874 0.296460 0.172083 0.050582
0.292652 0.093271 0.370061 0.244017
0.126434 0.125802 0.211087 0.536676
0.936948 0.021615 0.018739 0.022698
0.165555 0.223946 0.093730 0.516769
0.086844 0.065291 0.762858 0.085007
0.616217 0.115644 0.119310 0.148829
0.174164 0.099046 0.548111 0.178679
0.430508 0.316987 0.095203 0.157302
0.044438 0.045620 0.868426 0.041516
0.250744 0.138034 0.263959 0.347264
0.226729 0.306115 0.110370 0.356785
0.217574 0.324980 0.134962 0.322484
0.208444 0.616245 0.097752 0.077560
0.695050 0.109697 0.105939 0.089314
0.280036 0.204593 0.194248 0.321123
0.069766 0.238659 0.042608 0.648967
0.466676 0.256712 0.164190 0.112422
0.201669 0.090457 0.242360 0.465514
0.250765 0.255541 0.312148 0.181547

MOTIF 22 random
letter-probability matrix: alength= 4 w= 49
0.142913 0.081678 0.649235 0.126174
0.161331 0.501152 0.211441 0.126076
0.064551 0.048320 0.783178 0.103951
0.686550 0.094071 0.122451 0.096928
0.118757 0.283500 0.228262 0.369480
0.578575 0.167700 0.193179 0.060546
0.169600 0.130957 0.134818 0.564625
0.840664 0.053018 0.056277 0.050041
0.111425 0.193337 0.138456 0.556783
0.251862 0.274564 0.168456 0.305119
0.435270 0.297639 0.133828 0.133263
0.250000 0.250000 0.250000 0.250000
0.331710 0.260109 0.181728 0.226453
0.295039 0.082941 0.313046 0.308974
0.214054 0.343845 0.200791 0.241310
0.624010 0.127313 0.125274 0.123403
0.066727 0.742201 0.119642 0.071430
0.238670 0.146580 0.305763 0.308986
0.147191 0.142859 0.124853 0.585097
0.739459 0.082976 0.097697 0.079868
0.073290 0.102403 0.699261 0.125046
0.936657 0.024987 0.019623 0.018733
0.287995 0.208014 0.210302 0.293689
0.102120 0.471636 0.140570 0.285675
0.197110 0.059066 0.645181 0.098643
0.436805 0.190440 0.210173 0.162582
0.299978 0.346252 0.235488 0.118282
0.141549 0.050861 0.722674 0.084916
0.166499 0.674364 0.037924 0.121213
0.169545 0.469028 0.124239 0.237188
0.069344 0.101504 0.076510 0.752642
0.183198 0.141604 0.143641 0.531556
0.600077 0.261205 0.074314 0.064404
0.080392 0.666197 0.066667 0.186744
0.398114 0.197703 0.267840 0.136342
0.089534 0.108964 0.080718 0.720784
0.737185 0.069922 0.154119 0.038774
0.069673 0.589913 0.060975 0.279440
0.278566 0.248366 0.180798 0.292270
0.250000 0.250000 0.250000 0.250000
0.425875 0.171683 0.190169 0.212274
0.340471 0.114406 0.424588 0.120534
0.940001 0.020263 0.020802 0.018934
0.069757 0.151985 0.698932 0.079325
0.931108 0.029576 0.018622 0.020693
0.399495 0.177620 0.263923 0.158962
0.018566 0.032735 0.020375 0.928323
0.724884 0.050729 0.085991 0.138396
0.385647 0.099507 0.431520 0.083326

MOTIF 23 random
letter-probability matrix: alength= 4 w= 28
0.189092 0.108618 0.340964 0.361326
0.863730 0.056536 0.034575 0.045159
0.386170 0.131509 0.355398 0.126924
0.300764 0.188569 0.267942 0.242725
0.243621 0.298871 0.122767 0.334741
0.180861 0.237599 0.292769 0.288772
0.421459 0.268452 0.183493 0.126595
0.081986 0.266643 0.089274 0.562096
0.872026 0.025916 0.065419 0.036639
0.094442 0.184725 0.115634 0.605199
0.083182 0.060202 0.143032 0.713584
0.503982 0.190020 0.143776 0.162221
0.047329 0.861555 0.037377 0.053739
0.036639 0.058255 0.031553 0.873553
0.250000 0.250000 0.250000 0.250000
0.022369 0.035942 0.917912 0.023777
0.805192 0.052894 0.094555 0.047359
0.070002 0.033578 0.855227 0.041193
0.227769 0.169179 0.230440 0.372612
0.728932 0.081576 0.104976 0.084517
0.433512 0.215772 0.138410 0.212305
0.857596 0.054055 0.044956 0.043393
0.414947 0.228301 0.181850 0.174903
0.136602 0.059691 0.735044 0.068664
0.156377 0.192920 0.228299 0.422404
0.029958 0.062095 0.036204 0.871742
0.834033 0.046448 0.051415 0.068105
0.412491 0.295377 0.146338 0.145795

MOTIF 24 random
letter-probability matrix: alength= 4 w= 31
0.385732 0.149303 0.327359 0.137606
0.028668 0.018635 0.020955 0.931742
0.039016 0.040485 0.872045 0.048454
0.317586 0.221060 0.230730 0.230624
0.647822 0.204246 0.076565 0.071367
0.846186 0.051132 0.042644 0.060038
0.353875 0.161200 0.272312 0.212613
0.085503 0.115716 0.072758 0.726023
0.623689 0.126415 0.180747 0.069149
0.023749 0.018731 0.936558 0.020962
0.270150 0.440711 0.151786 0.137353
0.150835 0.143625 0.246111 0.459429
0.395829 0.307978 0.194022 0.102171
0.103164 0.270622 0.105252 0.520962
0.302818 0.257649 0.161560 0.277973
0.573474 0.222176 0.134069 0.070281
0.458714 0.142877 0.224679 0.173729
0.214537 0.275125 0.256404 0.253933
0.186839 0.185636 0.242416 0.385109
0.131769 0.668829 0.080606 0.118796
0.355579 0.089602 0.404611 0.150209
0.185576 0.100898 0.249824 0.463703
0.279534 0.129632 0.418025 0.172810
0.338535 0.187895 0.221846 0.251724
0.120543 0.124408 0.060455 0.694595
0.180123 0.525701 0.124200 0.169976
0.360514 0.301082 0.102267 0.236137
0.464518 0.155384 0.199135 0.180962
0.414146 0.178396 0.251992 0.155466
0.846186 0.051132 0.042644 0.060038
0.908415 0.032622 0.033762 0.025200

MOTIF 25 random
letter-probability matrix: alength= 4 w= 7
0.904553 0.033195 0.029489 0.032762
0.250000 0.250000 0.250000 0.250000
0.585388 0.264926 0.079940 0.069746
0.361682 0.143276 0.253345 0.241697
0.427369 0.108228 0.337904 0.126499
0.195789 0.138807 0.255369 0.410034
0.255875 0.150263 0.501001 0.092861

MOTIF 26 random
letter-probability matrix: alength= 4 w= 34
0.069331 0.155305 0.047250 0.728114
0.150465 0.145652 0.170758 0.533125
0.076400 0.068011 0.766813 0.088775
0.201781 0.587007 0.106932 0.104280
0.372004 0.180456 0.309655 0.137885
0.782630 0.068824 0.087016 0.061529
0.137155 0.063800 0.646622 0.152423
0.385647 0.099507 0.431520 0.083326
0.140281 0.031893 0.774288 0.053538
0.896459 0.017929 0.035653 0.049959
0.106132 0.229918 0.158174 0.505776
0.687729 0.068743 0.169993 0.073535
0.734448 0.082265 0.115731 0.067556
0.126301 0.552643 0.092518 0.228538
0.099174 0.527677 0.087214 0.285934
0.903523 0.027329 0.032972 0.036175
0.250000 0.250000 0.250000 0.250000
0.393624 0.155860 0.238693 0.211823
0.411152 0.238457 0.208463 0.141927
0.108403 0.082465 0.678355 0.130777
0.279988 0.404182 0.157126 0.158704
0.096290 0.180583 0.290677 0.432450
0.168653 0.164146 0.574424 0.092777
0.052935 0.785116 0.054863 0.107087
0.312880 0.237087 0.137239 0.312795
0.116502 0.301995 0.130994 0.450508
0.671812 0.096541 0.166524 0.065124
0.461694 0.282567 0.201049 0.054689
0.379384 0.307456 0.210098 0.103062
0.112008 0.183999 0.105707 0.598286
0.359040 0.123750 0.089940 0.427270
0.075371 0.070988 0.096480 0.757161
0.084930 0.061729 0.145004 0.708337
0.226030 0.196295 0.150533 0.427142

MOTIF 27 random
letter-probability matrix: alength= 4 w= 37
0.124534 0.141252 0.153988 0.580227
0.175606 0.388046 0.210929 0.225420
0.181584 0.225106 0.338752 0.254559
0.242478 0.061596 0.075191 0.620734
0.095632 0.075718 0.749842 0.078808
0.148387 0.031944 0.791122 0.028547
0.311428 0.167469 0.137892 0.383211
0.024307 0.040431 0.895210 0.040052
0.139514 0.123712 0.522609 0.214165
0.117002 0.122297 0.127243 0.633458
0.275651 0.243023 0.307808 0.173518
0.340804 0.145685 0.099039 0.414473
0.027453 0.021798 0.932106 0.018642
0.720123 0.102590 0.077414 0.099873
0.022128 0.888046 0.017761 0.072066
0.292843 0.180214 0.326291 0.200652
0.089096 0.437043 0.118207 0.355654
0.520365 0.132593 0.253684 0.093357
0.037006 0.031062 0.811473 0.120459
0.118802 0.069189 0.744968 0.067041
0.195238 0.201550 0.232160 0.371051
0.250000 0.250000 0.250000 0.250000
0.093814 0.337822 0.228847 0.339517
0.086776 0.371427 0.082510 0.459286
0.059051 0.190948 0.068462 0.681538
0.462347 0.387816 0.075964 0.073873
0.365534 0.182867 0.147643 0.303956
0.302266 0.183591 0.157045 0.357099
0.019761 0.922124 0.021926 0.036189
0.426065 0.197626 0.112818 0.263491
0.211729 0.129668 0.200049 0.458553
0.489480 0.243140 0.170820 0.096560
0.250000 0.250000 0.250000 0.250000
0.539440 0.134494 0.139411 0.186656
0.071685 0.050552 0.835790 0.041973
0.479645 0.267348 0.164336 0.088671
0.520365 0.132593 0.253684 0.093357

MOTIF 28 random
letter-probability matrix: alength= 4 w= 37
0.721489 0.085483 0.110857 0.082172
0.810796 0.071230 0.052917 0.065056
0.855671 0.046311 0.042669 0.055349
0.250000 0.250000 0.250000 0.250000
0.528632 0.121004 0.144088 0.206276
0.472949 0.120246 0.187817 0.218987
0.229582 0.428862 0.074062 0.267494
0.250000 0.250000 0.250000 0.250000
0.907496 0.030232 0.032512 0.029761
0.250000 0.250000 0.250000 0.250000
0.783873 0.033901 0.077125 0.105101
0.187739 0.113464 0.536128 0.162669
0.203493 0.245985 0.245922 0.304601
0.055997 0.409257 0.046339 0.488406
0.886977 0.034840 0.043052 0.035132
0.193137 0.204182 0.279315 0.323367
0.104116 0.586051 0.153728 0.156104
0.250000 0.250000 0.250000 0.250000
0.233120 0.097521 0.448229 0.221129
0.388606 0.357921 0.137054 0.116419
0.067350 0.019105 0.895632 0.017913
0.089519 0.176848 0.133769 0.599865
0.088507 0.185451 0.087931 0.638110
0.536089 0.223468 0.173526 0.066917
0.057687 0.087250 0.709716 0.145347
0.434495 0.076490 0.371962 0.117053
0.082079 0.211469 0.091072 0.615380
0.181373 0.159884 0.178720 0.480023
0.113706 0.256050 0.236982 0.393262
0.929493 0.021092 0.027779 0.021636
0.340643 0.270211 0.152583 0.236563
0.291340 0.256336 0.200004 0.252320
0.303632 0.142119 0.278629 0.275620
0.404692 0.246548 0.200057 0.148703
0.281122 0.263061 0.141582 0.314235
0.119438 0.301279 0.116200 0.463082
0.219446 0.090465 0.528577 0.161512

MOTIF 29 random
letter-probability matrix: alength= 4 w= 31
0.112008 0.183999 0.105707 0.598286
0.087040 0.039559 0.044716 0.828684
0.391238 0.084604 0.425107 0.099051
0.212801 0.078445 0.440561 0.268193
0.250000 0.250000 0.250000 0.250000
0.075098 0.061225 0.708128 0.155549
0.057255 0.790155 0.019618 0.132972
0.250000 0.250000 0.250000 0.250000
0.115514 0.183549 0.203908 0.497028
0.505219 0.281879 0.120537 0.092365
0.272842 0.184241 0.282242 0.260674
0.029901 0.913603 0.024858 0.031638
0.486094 0.267284 0.165907 0.080715
0.218692 0.091639 0.199778 0.489891
0.043357 0.058944 0.855486 0.042213
0.090421 0.136317 0.145178 0.628084
0.116557 0.159293 0.468970 0.255180
0.299799 0.257090 0.190849 0.252262
0.892999 0.031451 0.035865 0.039686
0.038159 0.032666 0.901273 0.027902
0.154889 0.294509 0.131861 0.418740
0.501668 0.229727 0.144872 0.123733
0.250000 0.250000 0.250000 0.250000
0.483210 0.137346 0.265966 0.113478
0.394691 0.377208 0.063259 0.164843
0.179305 0.149779 0.254317 0.416599
0.018736 0.020252 0.936789 0.024222
0.884670 0.034472 0.031593 0.049265
0.531002 0.149511 0.195589 0.123899
0.920770 0.024565 0.030913 0.023752
0.725535 0.085393 0.106022 0.083050

MOTIF 30 random
letter-probability matrix: alength= 4 w= 13
0.573779 0.113931 0.228725 0.083565
0.048277 0.034807 0.887577 0.029339
0.033036 0.041358 0.032151 0.893455
0.460804 0.235702 0.136868 0.166626
0.364337 0.302904 0.216794 0.115964
0.286711 0.299395 0.121646 0.292248
0.313944 0.207391 0.180618 0.298047
0.036267 0.043859 0.040257 0.879618
0.022584 0.018677 0.933858 0.024881
0.138484 0.177814 0.053218 0.630484
0.310671 0.214719 0.057174 0.417436
0.670248 0.151547 0.121691 0.056515
0.805814 0.067545 0.060839 0.065801

MOTIF 31 random
letter-probability matrix: alength= 4 w= 19
0.928150 0.021139 0.022428 0.028282
0.932803 0.018656 0.023014 0.025527
0.319139 0.079605 0.394426 0.206830
0.528045 0.193285 0.126515 0.152155
0.326017 0.170772 0.223144 0.280067
0.428514 0.305179 0.135110 0.131197
0.205055 0.252391 0.090893 0.451660
0.172854 0.152051 0.388349 0.286746
0.083048 0.052708 0.809416 0.054828
0.433270 0.168750 0.187646 0.210334
0.401909 0.220964 0.242769 0.134357
0.373445 0.312904 0.099289 0.214362
0.069331 0.155305 0.047250 0.728114
0.061386 0.045897 0.835103 0.057614
0.232364 0.098799 0.293935 0.374902
0.250000 0.250000 0.250000 0.250000
0.176667 0.295665 0.399332 0.128336
0.594716 0.067296 0.141555 0.196434
0.095128 0.429058 0.306081 0.169732

MOTIF 32 random
letter-probability matrix: alength= 4 w= 19
0.366031 0.095519 0.441994 0.096456
0.649242 0.140125 0.097601 0.113033
0.660689 0.134427 0.142515 0.062368
0.493147 0.306461 0.126875 0.073517
0.112981 0.203761 0.247864 0.435394
0.645829 0.099780 0.124646 0.129745
0.216833 0.058955 0.632966 0.091246
0.230263 0.162212 0.391717 0.215807
0.935795 0.020789 0.021092 0.022325
0.563134 0.118704 0.163557 0.154604
0.127266 0.126635 0.211668 0.534432
0.181277 0.246824 0.317248 0.254651
0.822028 0.067227 0.049508 0.061236
0.102172 0.088949 0.079912 0.728967
0.323968 0.151353 0.171798 0.352882
0.094372 0.138629 0.672077 0.094922
0.080780 0.142153 0.124793 0.652274
0.925952 0.022010 0.026727 0.025310
0.221192 0.250104 0.198568 0.330135

MOTIF 33 random
letter-probability matrix: alength= 4 w= 34
0.066922 0.105623 0.066728 0.760727
0.032942 0.018232 0.911601 0.037225
0.250000 0.250000 0.250000 0.250000
0.630904 0.092955 0.118510 0.157630
0.205232 0.228645 0.074976 0.491147
0.139616 0.244143 0.120888 0.495353
0.455240 0.203833 0.161996 0.178931
0.037492 0.023276 0.910080 0.029151
0.269590 0.370065 0.135070 0.225275
0.512161 0.132771 0.240336 0.114732
0.043750 0.059456 0.839855 0.056940
0.155561 0.664534 0.082525 0.097380
0.825298 0.061623 0.041177 0.071902
0.029484 0.025184 0.018684 0.926649
0.144037 0.666337 0.074526 0.115100
0.092211 0.364370 0.102323 0.441096
0.092126 0.677922 0.092419 0.137533
0.198459 0.355686 0.230148 0.215708
0.083879 0.029696 0.842854 0.043571
0.844284 0.040536 0.063033 0.052147
0.224129 0.243127 0.103070 0.429674
0.328445 0.261050 0.188101 0.222403
0.936948 0.021615 0.018739 0.022698
0.378740 0.255657 0.147406 0.218197
0.117965 0.070829 0.122508 0.688698
0.293316 0.179957 0.147248 0.379479
0.183796 0.105755 0.159495 0.550954
0.175108 0.344331 0.166215 0.314346
0.059331 0.041266 0.017635 0.881768
0.170703 0.268192 0.136273 0.424832
0.884746 0.038334 0.041022 0.035899
0.304990 0.297270 0.193244 0.204495
0.582368 0.108383 0.219533 0.089716
0.338766 0.203168 0.131981 0.326086

MOTIF 34 random
letter-probability matrix: alength= 4 w= 52
0.201340 0.195580 0.158322 0.444758
0.250000 0.250000 0.250000 0.250000
0.667889 0.099331 0.119544 0.113236
0.460260 0.282707 0.201652 0.055380
0.077648 0.075326 0.328868 0.518158
0.055997 0.409257 0.046339 0.488406
0.078894 0.360912 0.450863 0.109331
0.078622 0.387012 0.347585 0.186781
0.445819 0.234681 0.233125 0.086375
0.020147 0.025253 0.018718 0.935882
0.250000 0.250000 0.250000 0.250000
0.074342 0.361041 0.421832 0.142785
0.302175 0.081137 0.410710 0.205978
0.237808 0.171007 0.162658 0.428527
0.067762 0.574496 0.043664 0.314078
0.041743 0.069614 0.035255 0.853389
0.830565 0.051148 0.059301 0.058986
0.096735 0.085009 0.061284 0.756972
0.101514 0.048133 0.764381 0.085972
0.664101 0.124863 0.102490 0.108546
0.052421 0.019340 0.022582 0.905657
0.141023 0.147001 0.109630 0.602347
0.446202 0.271254 0.182400 0.100145
0.345367 0.249057 0.215312 0.190264
0.087583 0.085919 0.138173 0.688325
0.071307 0.066166 0.794695 0.067831
0.185224 0.289316 0.241107 0.284354
0.648278 0.078135 0.146758 0.126829
0.157397 0.150382 0.248283 0.443938
0.318886 0.147405 0.273048 0.260661
0.114499 0.120432 0.617400 0.147669
0.802440 0.055659 0.076409 0.065492
0.326988 0.282607 0.199054 0.191352
0.116694 0.047763 0.780445 0.055098
0.220852 0.271776 0.218674 0.288699
0.134408 0.473521 0.111829 0.280242
0.272225 0.175857 0.276898 0.275020
0.025614 0.032646 0.913574 0.028165
0.201222 0.248259 0.219289 0.331230
0.247690 0.113719 0.179488 0.459103
0.936634 0.018733 0.022953 0.021681
0.503286 0.153721 0.150506 0.192487
0.250904 0.124498 0.431503 0.193095
0.283075 0.093385 0.153737 0.469803
0.018728 0.023286 0.936424 0.021562
0.253413 0.197722 0.141658 0.407206
0.325191 0.317035 0.087384 0.270390
0.307654 0.330198 0.186937 0.175211
0.079937 0.049335 0.274564 0.596165
0.936948 0.021615 0.018739 0.022698
0.051466 0.031291 0.039879 0.877363
0.174695 0.095703 0.476882 0.252721

MOTIF 35 random
letter-probability matrix: alength= 4 w= 19
0.253231 0.146465 0.303905 0.296399
0.307471 0.227859 0.256791 0.207879
0.437868 0.349174 0.111932 0.101026
0.032329 0.025352 0.908391 0.033929
0.250000 0.250000 0.250000 0.250000
0.761737 0.074221 0.094035 0.070006
0.058922 0.316026 0.172588 0.452464
0.064984 0.060082 0.813266 0.061668
0.228623 0.339408 0.168865 0.263104
0.931108 0.029576 0.018622 0.020693
0.228519 0.256563 0.335935 0.178982
0.325888 0.178451 0.223573 0.272089
0.511818 0.219320 0.134501 0.134360
0.219937 0.375110 0.123906 0.281046
0.245936 0.496258 0.072946 0.184859
0.383740 0.102115 0.428290 0.085856
0.435270 0.297639 0.133828 0.133263
0.529593 0.192842 0.125947 0.151618
0.058556 0.190090 0.068071 0.683283

MOTIF 36 random
letter-probability matrix: alength= 4 w= 16
0.247297 0.233912 0.144942 0.373848
0.366817 0.231930 0.204464 0.196790
0.163631 0.357482 0.159456 0.319432
0.137823 0.378536 0.089475 0.394166
0.158612 0.153988 0.604824 0.082576
0.021859 0.018714 0.935687 0.023740
0.568747 0.118563 0.156936 0.155754
0.083756 0.056429 0.045464 0.814351
0.026072 0.026498 0.922443 0.024987
0.020017 0.018804 0.940204 0.020975
0.085907 0.033650 0.835206 0.045237
0.060048 0.328089 0.080308 0.531555
0.030870 0.031658 0.029442 0.908031
0.014344 0.024751 0.243685 0.717219
0.147974 0.098682 0.152483 0.600861
0.178316 0.597640 0.086854 0.137191

MOTIF 37 random
letter-probability matrix: alength= 4 w= 7
0.250000 0.250000 0.250000 0.250000
0.095857 0.069498 0.747999 0.086646
0.067658 0.040828 0.848858 0.042656
0.251231 0.128758 0.092426 0.527585
0.023911 0.854155 0.042542 0.079393
0.709613 0.047072 0.169422 0.073893
0.908383 0.028369 0.027488 0.035759

MOTIF 38 random
letter-probability matrix: alength= 4 w= 13
0.065815 0.067294 0.115155 0.751735
0.315805 0.212052 0.135703 0.336440
0.392346 0.395819 0.122253 0.089582
0.699297 0.088666 0.105889 0.106148
0.353369 0.221640 0.246960 0.178031
0.149441 0.377921 0.139127 0.333511
0.121946 0.339072 0.289786 0.249196
0.036611 0.040638 0.861309 0.061442
0.025189 0.019198 0.024607 0.931007
0.888137 0.036524 0.041920 0.033418
0.385821 0.240747 0.257172 0.116260
0.292378 0.209345 0.346442 0.151836
0.380815 0.167622 0.169498 0.282065

MOTIF 39 random
letter-probability matrix: alength= 4 w= 7
0.021351 0.019284 0.018811 0.940553
0.763312 0.066689 0.102549 0.067450
0.055997 0.409257 0.046339 0.488406
0.307173 0.264062 0.139992 0.288774
0.050725 0.042845 0.869277 0.037153
0.227440 0.315108 0.134407 0.323045
0.929493 0.021092 0.027779 0.021636

MOTIF 40 random
letter-probability matrix: alength= 4 w= 10
0.410575 0.095874 0.419447 0.074104
0.408089 0.294825 0.148811 0.148274
0.041743 0.069614 0.035255 0.853389
0.120992 0.194077 0.143779 0.541152
0.095606 0.200591 0.119660 0.584143
0.160725 0.180569 0.277294 0.381412
0.481222 0.196578 0.152185 0.170015
0.302151 0.255928 0.217273 0.224648
0.069412 0.445027 0.076006 0.409556
0.892876 0.028871 0.050970 0.027283

MOTIF 41 random
letter-probability matrix: alength= 4 w= 10
0.245955 0.232248 0.212359 0.309438
0.371678 0.213650 0.268920 0.145752
0.379526 0.351683 0.144534 0.124257
0.033451 0.030153 0.905005 0.031391
0.299941 0.142384 0.108657 0.449018
0.459906 0.157877 0.262222 0.119995
0.084864 0.140858 0.237129 0.537148
0.427809 0.273283 0.208619 0.090288
0.831237 0.056159 0.059522 0.053082
0.328150 0.158141 0.197762 0.315946

MOTIF 42 random
letter-probability matrix: alength= 4 w= 10
0.238241 0.359520 0.207484 0.194755
0.053064 0.045868 0.073283 0.827786
0.432940 0.254363 0.205283 0.107414
0.768570 0.086697 0.066320 0.078413
0.368922 0.270854 0.064918 0.295305
0.859069 0.048755 0.064323 0.027853
0.415902 0.139574 0.309162 0.135361
0.066727 0.742201 0.119642 0.071430
0.061934 0.062083 0.761505 0.114478
0.349690 0.217389 0.191097 0.241823

MOTIF 43 random
letter-probability matrix: alength= 4 w= 7
0.126837 0.383827 0.159799 0.329537
0.823122 0.026719 0.052750 0.097408
0.833571 0.055381 0.058719 0.052329
0.105811 0.129716 0.201079 0.563394
0.078179 0.096879 0.077302 0.747640
0.397000 0.057760 0.436110 0.109129
0.037938 0.027411 0.905811 0.028840

MOTIF 44 random
letter-probability matrix: alength= 4 w= 10
0.583162 0.209654 0.155983 0.051200
0.392242 0.195506 0.139188 0.273064
0.912555 0.031462 0.035214 0.020770
0.063677 0.731878 0.104282 0.100164
0.056910 0.058274 0.831292 0.053523
0.207972 0.142286 0.236142 0.413599
0.112008 0.183999 0.105707 0.598286
0.044346 0.097172 0.788589 0.069893
0.384451 0.147811 0.213650 0.254089
0.196946 0.326296 0.199252 0.277506

MOTIF 45 random
letter-probability matrix: alength= 4 w= 7
0.401002 0.166638 0.244923 0.187437
0.667755 0.069232 0.191496 0.071517
0.673869 0.087788 0.141362 0.096981
0.417491 0.295958 0.143549 0.143001
0.036639 0.058255 0.031553 0.873553
0.017729 0.061066 0.050288 0.870918
0.355667 0.346669 0.098751 0.198913

MOTIF 46 random
letter-probability matrix: alength= 4 w= 7
0.509823 0.220422 0.136568 0.133187
0.882777 0.045247 0.031472 0.040503
0.122792 0.197915 0.182501 0.496791
0.166384 0.528867 0.162518 0.142231
0.282239 0.277827 0.191655 0.248280
0.056854 0.769660 0.068286 0.105200
0.587453 0.246881 0.067937 0.097728

MOTIF 47 random
letter-probability matrix: alength= 4 w= 58
0.601439 0.248228 0.104757 0.045576
0.218549 0.106891 0.412224 0.262336
0.079612 0.079477 0.725864 0.115047
0.938474 0.021583 0.021174 0.018770
0.278903 0.288867 0.150916 0.281314
0.383740 0.102115 0.428290 0.085856
0.094052 0.601402 0.135293 0.169253
0.732203 0.045599 0.097507 0.124691
0.368495 0.201029 0.309801 0.120675
0.452119 0.108341 0.325005 0.114534
0.282993 0.203587 0.300327 0.213094
0.250000 0.250000 0.250000 0.250000
0.045496 0.040139 0.068450 0.845915
0.099945 0.202508 0.071319 0.626227
0.116192 0.099392 0.168817 0.615599
0.326143 0.215356 0.302797 0.155704
0.046882 0.076720 0.721468 0.154931
0.115634 0.137520 0.527437 0.219408
0.250000 0.250000 0.250000 0.250000
0.523831 0.262724 0.136342 0.077103
0.383506 0.173511 0.226930 0.216054
0.201791 0.208768 0.133665 0.455776
0.366817 0.231930 0.204464 0.196790
0.171327 0.267598 0.140463 0.420613
0.295397 0.194356 0.170471 0.339776
0.777408 0.060387 0.087558 0.074646
0.890162 0.034209 0.034935 0.040695
0.811043 0.071142 0.052842 0.064972
0.092189 0.127083 0.382450 0.398278
0.359734 0.156374 0.301043 0.182849
0.182740 0.080228 0.551035 0.185997
0.069117 0.237502 0.105508 0.587873
0.265760 0.063574 0.562100 0.108566
0.353975 0.120985 0.181500 0.343539
0.228686 0.098321 0.368171 0.304822
0.477165 0.212816 0.225884 0.084135
0.504714 0.172203 0.148921 0.174162
0.112107 0.016797 0.239401 0.631695
0.568048 0.116996 0.161975 0.152980
0.330810 0.255142 0.201613 0.212435
0.391684 0.258981 0.182997 0.166338
0.909648 0.022233 0.034661 0.033458
0.051609 0.043039 0.858445 0.046907
0.042468 0.094709 0.056047 0.806776
0.035447 0.078021 0.037619 0.848912
0.194242 0.226059 0.218584 0.361114
0.158561 0.110581 0.088802 0.642055
0.335530 0.178182 0.272186 0.214103
0.124882 0.157815 0.131838 0.585466
0.932803 0.018656 0.023014 0.025527
0.229887 0.113218 0.213562 0.443333
0.538409 0.125241 0.250207 0.086143
0.121707 0.084002 0.064514 0.729778
0.320256 0.132893 0.316799 0.230052
0.341733 0.246160 0.251208 0.160899
0.346721 0.179222 0.189223 0.284834
0.121978 0.311121 0.179700 0.387201
0.349146 0.251585 0.198359 0.200910

MOTIF 48 random
letter-probability matrix: alength= 4 w= 28
0.308028 0.126365 0.203104 0.362503
0.325129 0.306106 0.169124 0.199641
0.049445 0.029743 0.899394 0.021417
0.936948 0.021615 0.018739 0.022698
0.048437 0.148720 0.041245 0.761598
0.476154 0.091856 0.179339 0.252651
0.289010 0.042576 0.376148 0.292267
0.423157 0.323583 0.163107 0.090153
0.516678 0.218158 0.132653 0.132512
0.197176 0.175202 0.129725 0.497897
0.157426 0.316889 0.392891 0.132794
0.803206 0.059728 0.064319 0.072748
0.466676 0.256712 0.164190 0.112422
0.161904 0.121199 0.291520 0.425377
0.018795 0.020199 0.939762 0.021244
0.240174 0.160727 0.279985 0.319115
0.250000 0.250000 0.250000 0.250000
0.040502 0.019559 0.905130 0.034809
0.269572 0.182628 0.170153 0.377647
0.299363 0.144090 0.352787 0.203759
0.095110 0.429986 0.091563 0.383342
0.018374 0.032806 0.918702 0.030118
0.034673 0.069332 0.041513 0.854482
0.430180 0.297220 0.136580 0.136020
0.107385 0.274424 0.143727 0.474464
0.253633 0.013534 0.056150 0.676683
0.440766 0.192164 0.104850 0.262220
0.721557 0.069704 0.108956 0.099783

MOTIF 49 random
letter-probability matrix: alength= 4 w= 28
0.028786 0.878860 0.020199 0.072154
0.250000 0.250000 0.250000 0.250000
0.399171 0.373000 0.088143 0.139686
0.107677 0.297417 0.119489 0.475416
0.486320 0.247340 0.125429 0.140911
0.075855 0.063777 0.063683 0.796685
0.831921 0.047986 0.051634 0.068460
0.053660 0.035606 0.839634 0.071100
0.279463 0.131195 0.415247 0.174095
0.554897 0.109646 0.269289 0.066168
0.705231 0.081501 0.114602 0.098667
0.907589 0.024537 0.031421 0.036452
0.840809 0.055109 0.071702 0.032380
0.021240 0.018768 0.938396 0.021596
0.302539 0.105618 0.195374 0.396469
0.344445 0.086553 0.162157 0.406844
0.153392 0.085486 0.149974 0.611149
0.502971 0.271801 0.155488 0.069740
0.440766 0.192164 0.104850 0.262220
0.347452 0.205075 0.282294 0.165179
0.217882 0.053795 0.626722 0.101601
0.175108 0.344331 0.166215 0.314346
0.046859 0.039065 0.840867 0.073209
0.463568 0.169185 0.298407 0.068839
0.493064 0.143984 0.185514 0.177438
0.915114 0.021746 0.024927 0.038213
0.323920 0.192310 0.277285 0.206485
0.845000 0.044919 0.062978 0.047102

MOTIF 50 random
letter-probability matrix: alength= 4 w= 22
0.024025 0.018768 0.938397 0.018810
0.250000 0.250000 0.250000 0.250000
0.248014 0.491867 0.099620 0.160498
0.055997 0.409257 0.046339 0.488406
0.172366 0.107993 0.534372 0.185268
0.399531 0.218927 0.173953 0.207589
0.552175 0.138671 0.168607 0.140547
0.368066 0.245567 0.203979 0.182388
0.122535 0.222977 0.184287 0.470201
0.087515 0.468944 0.139008 0.304533
0.865477 0.036326 0.065396 0.032801
0.279158 0.287635 0.233478 0.199729
0.043960 0.864395 0.036572 0.055073
0.038376 0.018444 0.020986 0.922194
0.143212 0.116401 0.553874 0.186513
0.591537 0.194478 0.123545 0.090440
0.800909 0.041555 0.101688 0.055848
0.458137 0.218979 0.165326 0.157558
0.300385 0.231313 0.166995 0.301307
0.418892 0.126463 0.340553 0.114092
0.559071 0.207933 0.118220 0.114775
0.088618 0.094076 0.127100 0.690205

MOTIF 51 random
letter-probability matrix: alength= 4 w= 22
0.750619 0.063827 0.113557 0.071997
0.103731 0.137499 0.595565 0.163205
0.041944 0.787935 0.068388 0.101733
0.290686 0.255740 0.214550 0.239024
0.936634 0.018733 0.022953 0.021681
0.123667 0.610546 0.168517 0.097270
0.198209 0.166562 0.103079 0.532150
0.250000 0.250000 0.250000 0.250000
0.040560 0.031700 0.074223 0.853517
0.926952 0.031236 0.019824 0.021988
0.098656 0.234692 0.072998 0.593654
0.800039 0.061814 0.080183 0.057965
0.202532 0.128117 0.194179 0.475172
0.157486 0.078194 0.131590 0.632730
0.320377 0.163322 0.219117 0.297184
0.437390 0.310390 0.091963 0.160258
0.257701 0.289549 0.130768 0.321982
0.048017 0.046938 0.179062 0.725983
0.079612 0.079477 0.725864 0.115047
0.237082 0.428375 0.127743 0.206800
0.143951 0.094891 0.312008 0.449150
0.038159 0.032666 0.901273 0.027902

MOTIF 52 random
letter-probability matrix: alength= 4 w= 34
0.303290 0.254197 0.083116 0.359396
0.195766 0.149857 0.094108 0.560269
0.186294 0.204380 0.346838 0.262487
0.157972 0.175742 0.363223 0.303062
0.258176 0.152328 0.291779 0.297717
0.353750 0.162441 0.241390 0.242419
0.862553 0.047144 0.045773 0.044530
0.436953 0.214884 0.136790 0.211373
0.034673 0.069332 0.041513 0.854482
0.077618 0.093968 0.732462 0.095952
0.147348 0.138718 0.491659 0.222275
0.163526 0.149540 0.450962 0.235972
0.269511 0.185628 0.118364 0.426497
0.333019 0.235096 0.284101 0.147784
0.470357 0.098040 0.327395 0.104208
0.295899 0.232444 0.182708 0.288948
0.227314 0.140072 0.393011 0.239603
0.084827 0.571755 0.065299 0.278119
0.055082 0.237340 0.066702 0.640876
0.349244 0.130582 0.424883 0.095290
0.421905 0.388996 0.069122 0.119977
0.035656 0.921863 0.023216 0.019266
0.195955 0.196976 0.125681 0.481388
0.194887 0.113812 0.316479 0.374822
0.384451 0.147811 0.213650 0.254089
0.338915 0.159171 0.213546 0.288368
0.142913 0.081678 0.649235 0.126174
0.164538 0.266900 0.132643 0.435919
0.026878 0.921587 0.020160 0.031375
0.881367 0.033549 0.033332 0.051751
0.605503 0.083581 0.140339 0.170578
0.181600 0.107844 0.374457 0.336099
0.110074 0.543435 0.082810 0.263680
0.164500 0.045842 0.717992 0.071666

MOTIF 53 random
letter-probability matrix: alength= 4 w= 22
0.085928 0.302514 0.067823 0.543735
0.174203 0.113646 0.566976 0.145174
0.378219 0.345516 0.118739 0.157526
0.061446 0.080536 0.802325 0.055692
0.226541 0.128672 0.478025 0.166761
0.218968 0.142709 0.208383 0.429940
0.701473 0.112833 0.094489 0.091204
0.643581 0.166441 0.082395 0.107583
0.059345 0.056960 0.060661 0.823035
0.523904 0.067378 0.391099 0.017618
0.304558 0.285748 0.192400 0.217294
0.470357 0.098040 0.327395 0.104208
0.203401 0.311576 0.210394 0.274629
0.254070 0.165848 0.292866 0.287216
0.476313 0.302151 0.128478 0.093059
0.250000 0.250000 0.250000 0.250000
0.196987 0.078695 0.132411 0.591907
0.363980 0.302789 0.216948 0.116284
0.251769 0.166954 0.307783 0.273494
0.016384 0.016996 0.147438 0.819182
0.152488 0.297989 0.168277 0.381247
0.321285 0.126513 0.348737 0.203465

MOTIF 54 random
letter-probability matrix: alength= 4 w= 55
0.355519 0.126342 0.210221 0.307918
0.287096 0.169552 0.218574 0.324778
0.827417 0.053147 0.070410 0.049026
0.769993 0.063800 0.108541 0.057666
0.353385 0.253435 0.169673 0.223508
0.296030 0.155884 0.275300 0.272786
0.068091 0.145043 0.129505 0.657360
0.286104 0.342379 0.199806 0.171711
0.895276 0.031695 0.035887 0.037142
0.410155 0.163885 0.198274 0.227686
0.229632 0.386540 0.191848 0.191979
0.059585 0.828399 0.054205 0.057811
0.914668 0.024006 0.029185 0.032140
0.055622 0.067636 0.780891 0.095851
0.215346 0.142395 0.412762 0.229497
0.352768 0.265451 0.174364 0.207418
0.071157 0.379817 0.104041 0.444985
0.902962 0.035793 0.033843 0.027401
0.385647 0.099507 0.431520 0.083326
0.645130 0.158092 0.099187 0.097590
0.451038 0.129903 0.221679 0.197380
0.079515 0.277130 0.116801 0.526553
0.230836 0.126917 0.194660 0.447587
0.045128 0.067876 0.032003 0.854994
0.198436 0.179753 0.196156 0.425654
0.325191 0.317035 0.087384 0.270390
0.184036 0.141432 0.343412 0.331119
0.680312 0.117100 0.088591 0.113997
0.226258 0.116523 0.229245 0.427974
0.598730 0.163365 0.112647 0.125258
0.019462 0.025340 0.018851 0.936347
0.130178 0.073117 0.083979 0.712726
0.077085 0.111691 0.748111 0.063113
0.417699 0.143419 0.171002 0.267880
0.028570 0.029764 0.877535 0.064131
0.347337 0.296822 0.115715 0.240127
0.039929 0.018230 0.911520 0.030320
0.255922 0.101735 0.345195 0.297148
0.214200 0.258610 0.292357 0.234833
0.713045 0.065976 0.124230 0.096748
0.086625 0.051471 0.769752 0.092153
0.090588 0.125478 0.383902 0.400032
0.898503 0.031661 0.039145 0.030692
0.204505 0.040188 0.710498 0.044809
0.148640 0.113300 0.125343 0.612717
0.261735 0.068919 0.084334 0.585012
0.026478 0.019642 0.925639 0.028240
0.058812 0.067334 0.062549 0.811306
0.120228 0.090171 0.584604 0.204997
0.583982 0.265263 0.080488 0.070267
0.036111 0.038484 0.886243 0.039162
0.025533 0.022620 0.929871 0.021975
0.160177 0.229806 0.119334 0.490683
0.333899 0.196782 0.213715 0.255603
0.166079 0.146056 0.164867 0.522998

MOTIF 55 random
letter-probability matrix: alength= 4 w= 40
0.922701 0.025696 0.027761 0.023842
0.415095 0.144734 0.235009 0.205162
0.488912 0.266184 0.160450 0.084453
0.023247 0.019653 0.018767 0.938334
0.654609 0.111972 0.178153 0.055266
0.276544 0.376130 0.195224 0.152102
0.252871 0.190713 0.165154 0.391261
0.018159 0.023696 0.907931 0.050215
0.186170 0.179609 0.138314 0.495907
0.087897 0.084704 0.772705 0.054694
0.205869 0.122548 0.337905 0.333679
0.303600 0.385941 0.169827 0.140632
0.117934 0.300048 0.380177 0.201841
0.204816 0.106146 0.166425 0.522613
0.067388 0.065390 0.726243 0.140980
0.143148 0.066966 0.714265 0.075620
0.330592 0.142266 0.163707 0.363435
0.265973 0.442689 0.177881 0.113457
0.832652 0.063274 0.044394 0.059680
0.279839 0.090701 0.140030 0.489430
0.404283 0.364860 0.038852 0.192005
0.284947 0.183160 0.374504 0.157389
0.025659 0.039722 0.900483 0.034137
0.411816 0.144868 0.247355 0.195960
0.242240 0.176119 0.155955 0.425686
0.421867 0.222775 0.140839 0.214519
0.250000 0.250000 0.250000 0.250000
0.836149 0.049819 0.054665 0.059368
0.803225 0.057925 0.078409 0.060441
0.022106 0.931525 0.018631 0.027738
0.250000 0.250000 0.250000 0.250000
0.230607 0.258563 0.186946 0.323885
0.395451 0.170836 0.158425 0.275287
0.110676 0.141557 0.352178 0.395589
0.153364 0.139681 0.129945 0.577010
0.220505 0.156256 0.208980 0.414259
0.522223 0.288350 0.113230 0.076197
0.154080 0.135537 0.359486 0.350897
0.139369 0.165911 0.537249 0.157472
0.079228 0.039716 0.832926 0.048130

MOTIF 56 random
letter-probability matrix: alength= 4 w= 25
0.920010 0.024539 0.028732 0.026720
0.163257 0.165121 0.137780 0.533841
0.633188 0.080826 0.123438 0.162548
0.405128 0.190430 0.168458 0.235984
0.938405 0.018768 0.022252 0.020574
0.309214 0.352514 0.194077 0.144195
0.591808 0.143354 0.130758 0.134080
0.922815 0.021470 0.030224 0.025491
0.365728 0.200894 0.147114 0.286264
0.115236 0.105706 0.191471 0.587587
0.071070 0.400991 0.060279 0.467660
0.158268 0.130087 0.446625 0.265020
0.349166 0.193526 0.278947 0.178361
0.336342 0.203482 0.310793 0.149382
0.049392 0.632741 0.097617 0.220250
0.052993 0.056772 0.837331 0.052903
0.240172 0.080931 0.546197 0.132699
0.502493 0.190455 0.144321 0.162731
0.021319 0.018284 0.914191 0.046206
0.656382 0.201310 0.073714 0.068594
0.123428 0.296711 0.135033 0.444828
0.385647 0.099507 0.431520 0.083326
0.019462 0.025340 0.018851 0.936347
0.345798 0.210800 0.221159 0.222242
0.098126 0.068320 0.769599 0.063955

MOTIF 57 random
letter-probability matrix: alength= 4 w= 37
0.250328 0.193150 0.321958 0.234563
0.250000 0.250000 0.250000 0.250000
0.091911 0.339154 0.228048 0.340887
0.425052 0.249810 0.135603 0.189535
0.250000 0.250000 0.250000 0.250000
0.287412 0.133952 0.228436 0.350200
0.531295 0.181913 0.133901 0.152892
0.445068 0.271329 0.182862 0.100740
0.027560 0.029388 0.904438 0.038613
0.424891 0.172074 0.190504 0.212531
0.461024 0.157402 0.262108 0.119466
0.174245 0.448041 0.249701 0.128013
0.731548 0.099011 0.077544 0.091897
0.053433 0.070011 0.479835 0.396721
0.200026 0.173756 0.308468 0.317750
0.393439 0.349470 0.106520 0.150570
0.402915 0.121903 0.380854 0.094327
0.209756 0.252737 0.246140 0.291367
0.914304 0.031427 0.029949 0.024320
0.072737 0.240216 0.109534 0.577513
0.295573 0.312749 0.136287 0.255391
0.018592 0.026122 0.929598 0.025687
0.196718 0.329984 0.207643 0.265655
0.416867 0.319620 0.152585 0.110928
0.926952 0.031236 0.019824 0.021988
0.030688 0.045837 0.030371 0.893104
0.188876 0.061859 0.668359 0.080906
0.499180 0.255885 0.122843 0.122092
0.301450 0.460874 0.021538 0.216138
0.190108 0.038615 0.705370 0.065906
0.049207 0.104154 0.770627 0.076012
0.179160 0.183786 0.275508 0.361546
0.078590 0.104946 0.702235 0.114229
0.250000 0.250000 0.250000 0.250000
0.118221 0.060651 0.719232 0.101895
0.557603 0.101835 0.204435 0.136127
0.149847 0.152354 0.145395 0.552404

MOTIF 58 random
letter-probability matrix: alength= 4 w= 49
0.093908 0.355296 0.063037 0.487760
0.250000 0.250000 0.250000 0.250000
0.588466 0.246618 0.067583 0.097333
0.416400 0.283640 0.213330 0.086630
0.228774 0.390751 0.190171 0.190304
0.111794 0.325752 0.235340 0.327115
0.090588 0.125478 0.383902 0.400032
0.210368 0.126306 0.269719 0.393607
0.093649 0.225799 0.170563 0.509989
0.247429 0.098265 0.224717 0.429590
0.216545 0.058682 0.633849 0.090924
0.029407 0.022396 0.929604 0.018592
0.377713 0.110172 0.418365 0.093750
0.104621 0.017079 0.846109 0.032191
0.213835 0.265394 0.327535 0.193236
0.027630 0.045756 0.030012 0.896601
0.912645 0.029877 0.026247 0.031231
0.105495 0.149497 0.095380 0.649628
0.260795 0.317489 0.113725 0.307990
0.250000 0.250000 0.250000 0.250000
0.105153 0.507622 0.124103 0.263122
0.059066 0.837693 0.045121 0.058119
0.890615 0.028254 0.036264 0.044867
0.275533 0.119481 0.260439 0.344547
0.643229 0.142153 0.099568 0.115050
0.250000 0.250000 0.250000 0.250000
0.525214 0.240401 0.140627 0.093757
0.063762 0.201838 0.109847 0.624553
0.238220 0.127802 0.432810 0.201169
0.502173 0.264980 0.159162 0.073684
0.825426 0.049323 0.077382 0.047869
0.067489 0.047135 0.825430 0.059946
0.424177 0.172359 0.190748 0.212716
0.872995 0.031019 0.075556 0.020429
0.110550 0.132531 0.540858 0.216060
0.044077 0.048715 0.809763 0.097445
0.659034 0.066173 0.116723 0.158069
0.499342 0.301692 0.117058 0.081909
0.840350 0.029729 0.082822 0.047099
0.039878 0.030154 0.029951 0.900017
0.032204 0.039548 0.883825 0.044423
0.379516 0.178249 0.208534 0.233701
0.392431 0.130859 0.350215 0.126495
0.130029 0.355889 0.191292 0.322790
0.210368 0.078095 0.562218 0.149319
0.300261 0.282554 0.278267 0.138918
0.218675 0.060735 0.627257 0.093333
0.075749 0.234444 0.078488 0.611319
0.502173 0.264980 0.159162 0.073684

MOTIF 59 random
letter-probability matrix: alength= 4 w= 46
0.644360 0.096263 0.098638 0.160739
0.332621 0.321671 0.146273 0.199436
0.192227 0.172388 0.189795 0.445590
0.250000 0.250000 0.250000 0.250000
0.255050 0.153665 0.244613 0.346672
0.378056 0.288069 0.171321 0.162553
0.046658 0.046889 0.065102 0.841351
0.915680 0.031036 0.025692 0.027592
0.025589 0.018670 0.933484 0.022257
0.051176 0.064454 0.036037 0.848332
0.250000 0.250000 0.250000 0.250000
0.232845 0.253353 0.185622 0.328180
0.342993 0.289627 0.126259 0.241122
0.099276 0.252775 0.480814 0.167135
0.023463 0.018763 0.938123 0.019652
0.186669 0.235256 0.220599 0.357475
0.169460 0.164965 0.571939 0.093636
0.145554 0.563808 0.100847 0.189790
0.258954 0.236387 0.198872 0.305787
0.588466 0.246618 0.067583 0.097333
0.402722 0.305821 0.157456 0.134001
0.033310 0.024828 0.923394 0.018468
0.034855 0.021001 0.925631 0.018513
0.530962 0.076424 0.254641 0.137973
0.088264 0.050715 0.784855 0.076166
0.068406 0.050502 0.841533 0.039559
0.641511 0.108253 0.151375 0.098862
0.103281 0.352702 0.071489 0.472528
0.483000 0.213064 0.156021 0.147915
0.840663 0.030855 0.055148 0.073334
0.115561 0.217782 0.125883 0.540774
0.059931 0.043410 0.863173 0.033486
0.688107 0.068626 0.169853 0.073414
0.385964 0.183449 0.100429 0.330159
0.051061 0.532386 0.042510 0.374044
0.250000 0.250000 0.250000 0.250000
0.897649 0.030397 0.031527 0.040427
0.124247 0.167696 0.516415 0.191642
0.814056 0.062631 0.092748 0.030565
0.097940 0.214985 0.096677 0.590398
0.507894 0.314007 0.115620 0.062478
0.552553 0.271910 0.093117 0.082421
0.855671 0.046311 0.042669 0.055349
0.062571 0.405841 0.052371 0.479217
0.206715 0.103408 0.486190 0.203688
0.239630 0.220209 0.096025 0.444135

MOTIF 60 random
letter-probability matrix: alength= 4 w= 22
0.109912 0.071867 0.158933 0.659288
0.593755 0.099384 0.175965 0.130896
0.095753 0.227721 0.144130 0.532396
0.445876 0.239085 0.151372 0.163667
0.250000 0.250000 0.250000 0.250000
0.590012 0.143947 0.131360 0.134680
0.291864 0.235434 0.180102 0.292600
0.269520 0.368245 0.136419 0.225815
0.280036 0.204593 0.194248 0.321123
0.096839 0.674959 0.130276 0.097926
0.026903 0.028055 0.926512 0.018530
0.683006 0.121722 0.116741 0.078532
0.290778 0.188681 0.100032 0.420509
0.172895 0.151344 0.311727 0.364035
0.499180 0.255885 0.122843 0.122092
0.901717 0.031555 0.038095 0.028633
0.216510 0.165011 0.231762 0.386717
0.094420 0.586415 0.256408 0.062757
0.022678 0.018724 0.936189 0.022410
0.250000 0.250000 0.250000 0.250000
0.082417 0.064206 0.775328 0.078049
0.022073 0.018776 0.938814 0.020337

MOTIF 61 random
letter-probability matrix: alength= 4 w= 28
0.553377 0.214961 0.099862 0.131800
0.466964 0.268729 0.169637 0.094671
0.166079 0.146056 0.164867 0.522998
0.326225 0.148267 0.169068 0.356440
0.250000 0.250000 0.250000 0.250000
0.053652 0.845781 0.048588 0.051979
0.041135 0.879337 0.033363 0.046165
0.030750 0.024660 0.040869 0.903722
0.523549 0.222451 0.111134 0.142867
0.415300 0.168059 0.278252 0.138390
0.218579 0.112587 0.107745 0.561089
0.408331 0.283517 0.216287 0.091865
0.250000 0.250000 0.250000 0.250000
0.071456 0.030720 0.037623 0.860202
0.069730 0.715498 0.074542 0.140230
0.265319 0.158391 0.087777 0.488513
0.078198 0.107106 0.060002 0.754694
0.026189 0.056078 0.031918 0.885816
0.299637 0.222709 0.263948 0.213707
0.049148 0.158479 0.037545 0.754827
0.071327 0.076043 0.793772 0.058857
0.215319 0.134930 0.103047 0.546703
0.090421 0.136317 0.145178 0.628084
0.248997 0.288444 0.225399 0.237160
0.217414 0.127758 0.124474 0.530354
0.421931 0.286137 0.135874 0.156058
0.534107 0.084933 0.273228 0.107732
0.340020 0.167118 0.218017 0.274845

MOTIF 62 random
letter-probability matrix: alength= 4 w= 34
0.793943 0.061216 0.063217 0.081623
0.089513 0.209001 0.127450 0.574036
0.250000 0.250000 0.250000 0.250000
0.559071 0.207933 0.118220 0.114775
0.044734 0.029154 0.905287 0.020825
0.036150 0.029520 0.915812 0.018518
0.238035 0.088271 0.112608 0.561086
0.288247 0.270653 0.199852 0.241248
0.559381 0.162085 0.137264 0.141270
0.022209 0.926438 0.018529 0.032824
0.555714 0.117312 0.205410 0.121564
0.496175 0.223552 0.141806 0.138466
0.228514 0.244612 0.180995 0.345878
0.508506 0.229022 0.161311 0.101162
0.150377 0.298392 0.125160 0.426071
0.938405 0.018768 0.022252 0.020574
0.219380 0.196317 0.083435 0.500868
0.098271 0.259860 0.054041 0.587828
0.064527 0.084481 0.112906 0.738086
0.113412 0.122296 0.713752 0.050539
0.708347 0.068660 0.092310 0.130683
0.323348 0.175044 0.296221 0.205387
0.135075 0.200839 0.179225 0.484861
0.281150 0.202593 0.191911 0.324345
0.192162 0.106498 0.178190 0.523151
0.250000 0.250000 0.250000 0.250000
0.036071 0.027619 0.869292 0.067019
0.056457 0.037932 0.046212 0.859399
0.040628 0.047538 0.865804 0.046030
0.887649 0.037367 0.040012 0.034972
0.170449 0.136409 0.148198 0.544943
0.922079 0.026672 0.023322 0.027926
0.102692 0.037037 0.816261 0.044010
0.443020 0.201476 0.192551 0.162954

MOTIF 63 random
letter-probability matrix: alength= 4 w= 25
0.373567 0.128581 0.316581 0.181270
0.108025 0.184204 0.194960 0.512810
0.897198 0.029548 0.036785 0.036470
0.267957 0.222531 0.246283 0.263229
0.765885 0.092215 0.070420 0.071480
0.606788 0.259380 0.071800 0.062032
0.088083 0.230684 0.209919 0.471314
0.235439 0.302660 0.195407 0.266494
0.911167 0.027459 0.035311 0.026063
0.207847 0.075048 0.570983 0.146121
0.178854 0.305450 0.184981 0.330715
0.309010 0.196341 0.240804 0.253845
0.143944 0.145895 0.111180 0.598981
0.205633 0.167187 0.344098 0.283082
0.027534 0.033174 0.856772 0.082520
0.250000 0.250000 0.250000 0.250000
0.517819 0.208174 0.140289 0.133717
0.187534 0.037072 0.711544 0.063851
0.405428 0.310041 0.189203 0.095327
0.095484 0.182873 0.153582 0.568060
0.588466 0.246618 0.067583 0.097333
0.450647 0.194126 0.148959 0.206268
0.150831 0.108633 0.169977 0.570559
0.126598 0.607657 0.111333 0.154413
0.154411 0.177071 0.465420 0.203098

MOTIF 64 random
letter-probability matrix: alength= 4 w= 34
0.022469 0.019797 0.023560 0.934174
0.229887 0.113218 0.213562 0.443333
0.126189 0.124122 0.132898 0.616791
0.214755 0.209975 0.178239 0.397031
0.114485 0.324015 0.236167 0.325334
0.115598 0.089977 0.101520 0.692904
0.035197 0.070118 0.042099 0.852586
0.531307 0.224139 0.145822 0.098733
0.508286 0.134315 0.241092 0.116306
0.060044 0.052738 0.840982 0.046236
0.253788 0.156847 0.297921 0.291444
0.209083 0.179757 0.319992 0.291168
0.282091 0.255616 0.227032 0.235261
0.108033 0.336272 0.183049 0.372646
0.078820 0.094472 0.746528 0.080180
0.039985 0.055352 0.797629 0.107035
0.362227 0.267994 0.176226 0.193553
0.325427 0.482300 0.128255 0.064018
0.337966 0.185086 0.194487 0.282462
0.573727 0.093522 0.206058 0.126693
0.109894 0.187830 0.165367 0.536909
0.077079 0.066803 0.746640 0.109478
0.929493 0.021092 0.027779 0.021636
0.104178 0.103364 0.102332 0.690127
0.216833 0.058955 0.632966 0.091246
0.361647 0.097434 0.416818 0.124100
0.250336 0.337610 0.135689 0.276365
0.055464 0.058641 0.755627 0.130268
0.045501 0.035266 0.040204 0.879029
0.150305 0.222956 0.105243 0.521496
0.104008 0.060416 0.100633 0.734943
0.878774 0.037801 0.040963 0.042462
0.526675 0.202890 0.125616 0.144818
0.936948 0.021615 0.018739 0.022698

MOTIF 65 random
letter-probability matrix: alength= 4 w= 34
0.250000 0.250000 0.250000 0.250000
0.496396 0.265854 0.161590 0.076160
0.024033 0.022945 0.020592 0.932430
0.092504 0.079760 0.071125 0.756611
0.132870 0.025089 0.812883 0.029158
0.092790 0.074594 0.743824 0.088791
0.065931 0.081278 0.769633 0.083159
0.114197 0.441162 0.087299 0.357342
0.191116 0.171432 0.155575 0.481877
0.075749 0.234444 0.078488 0.611319
0.074292 0.034108 0.841214 0.050386
0.410454 0.117730 0.362998 0.108818
0.797024 0.034677 0.068262 0.100037
0.250000 0.250000 0.250000 0.250000
0.196381 0.190327 0.151525 0.461767
0.054439 0.119621 0.049662 0.776279
0.122209 0.195194 0.131346 0.551251
0.070290 0.072605 0.791963 0.065142
0.066546 0.055413 0.807469 0.070572
0.250000 0.250000 0.250000 0.250000
0.098122 0.086918 0.121594 0.693366
0.369142 0.344371 0.153098 0.133389
0.250000 0.250000 0.250000 0.250000
0.546519 0.158230 0.146006 0.149244
0.901536 0.031427 0.035323 0.031715
0.473871 0.233231 0.131270 0.161627
0.051627 0.100740 0.064253 0.783379
0.308363 0.173135 0.144499 0.374003
0.185227 0.164466 0.161181 0.489126
0.250000 0.250000 0.250000 0.250000
0.506345 0.152638 0.149410 0.191607
0.145602 0.058570 0.083606 0.712222
0.179648 0.164197 0.406524 0.249631
0.040502 0.019559 0.905130 0.034809

MOTIF 66 random
letter-probability matrix: alength= 4 w= 31
0.489517 0.158616 0.155463 0.196404
0.682152 0.081047 0.092320 0.144481
0.032826 0.079254 0.833191 0.054729
0.382017 0.104446 0.425410 0.088128
0.511953 0.187681 0.140870 0.159496
0.039878 0.030154 0.029951 0.900017
0.309390 0.152462 0.432959 0.105189
0.059115 0.035007 0.048733 0.857145
0.385647 0.099507 0.431520 0.083326
0.257939 0.175717 0.394249 0.172095
0.303816 0.305236 0.168487 0.222462
0.708562 0.068013 0.110107 0.113318
0.144223 0.150171 0.112869 0.592738
0.807628 0.064021 0.054338 0.074013
0.727429 0.050838 0.142020 0.079713
0.554483 0.125951 0.285645 0.033921
0.109982 0.020608 0.821933 0.047477
0.440629 0.092683 0.343205 0.123484
0.724220 0.087987 0.102984 0.084809
0.077776 0.784026 0.061509 0.076689
0.054439 0.119621 0.049662 0.776279
0.028139 0.059219 0.034140 0.878502
0.386577 0.187523 0.298687 0.127214
0.307875 0.257649 0.182425 0.252051
0.095575 0.611507 0.145253 0.147666
0.358866 0.132638 0.142979 0.365517
0.370427 0.158587 0.372558 0.098428
0.313784 0.266281 0.177603 0.242332
0.462347 0.387816 0.075964 0.073873
0.328065 0.204610 0.321416 0.145909
0.614681 0.161356 0.108773 0.115191

MOTIF 67 random
letter-probability matrix: alength= 4 w= 34
0.063852 0.091979 0.078204 0.765966
0.038941 0.032413 0.064875 0.863772
0.929493 0.021092 0.027779 0.021636
0.761127 0.099603 0.068222 0.071048
0.504396 0.203397 0.189991 0.102216
0.859996 0.042718 0.045912 0.051374
0.487800 0.266331 0.160917 0.084952
0.372209 0.241619 0.248166 0.138006
0.785170 0.068084 0.066585 0.080161
0.108688 0.248565 0.068227 0.574520
0.351792 0.290726 0.122499 0.234983
0.245143 0.121385 0.203777 0.429695
0.142566 0.166450 0.496605 0.194379
0.273483 0.124887 0.153693 0.447937
0.221845 0.094175 0.519038 0.164942
0.176785 0.120570 0.330765 0.371881
0.376654 0.349679 0.146902 0.126765
0.029002 0.031909 0.021961 0.917128
0.119460 0.062295 0.710901 0.107344
0.255119 0.372642 0.176779 0.195460
0.683499 0.118253 0.101866 0.096383
0.303566 0.257370 0.186882 0.252182
0.066087 0.403889 0.055627 0.474397
0.184503 0.165489 0.366579 0.283429
0.382847 0.271982 0.167529 0.177642
0.178502 0.174162 0.543636 0.103699
0.238976 0.417623 0.133336 0.210066
0.114896 0.554612 0.077170 0.253322
0.186482 0.170134 0.230050 0.413334
0.156585 0.318328 0.177285 0.347803
0.083854 0.049693 0.054493 0.811960
0.348688 0.213197 0.180751 0.257365
0.553377 0.214961 0.099862 0.131800
0.018609 0.023720 0.930461 0.027210

MOTIF 68 random
letter-probability matrix: alength= 4 w= 34
0.018601 0.026150 0.930043 0.025206
0.234514 0.188286 0.134671 0.442529
0.171431 0.105919 0.322558 0.400092
0.138184 0.033913 0.546790 0.281113
0.296697 0.155338 0.381227 0.166739
0.090363 0.356963 0.099409 0.453265
0.383357 0.102635 0.427647 0.086361
0.407017 0.179267 0.196601 0.217115
0.028099 0.018988 0.018685 0.934228
0.226030 0.238251 0.395687 0.140032
0.387673 0.239341 0.167964 0.205023
0.039086 0.061479 0.033778 0.865657
0.099402 0.125356 0.118488 0.656754
0.409794 0.115796 0.386111 0.088299
0.200509 0.333436 0.203085 0.262970
0.929493 0.021092 0.027779 0.021636
0.102471 0.360220 0.128059 0.409250
0.254070 0.165848 0.292866 0.287216
0.033105 0.929576 0.018728 0.018592
0.467080 0.266401 0.120962 0.145557
0.204505 0.040188 0.710498 0.044809
0.175108 0.344331 0.166215 0.314346
0.130299 0.143974 0.627825 0.097902
0.098724 0.095519 0.249224 0.556533
0.735743 0.062183 0.126493 0.075581
0.340678 0.212808 0.222739 0.223775
0.084842 0.431270 0.083164 0.400725
0.573177 0.114358 0.208836 0.103628
0.105789 0.059696 0.769909 0.064607
0.583022 0.078061 0.227830 0.111087
0.136351 0.206281 0.375889 0.281478
0.557917 0.262602 0.129191 0.050290
0.207132 0.231062 0.355599 0.206208
0.265530 0.251603 0.121973 0.360894

MOTIF 69 random
letter-probability matrix: alength= 4 w= 34
0.127554 0.412655 0.063005 0.396786
0.250000 0.250000 0.250000 0.250000
0.515651 0.261887 0.095532 0.126930
0.528100 0.183052 0.131589 0.157258
0.130779 0.146341 0.352014 0.370866
0.067374 0.096318 0.060045 0.776263
0.212963 0.236418 0.182685 0.367934
0.047725 0.101144 0.085068 0.766063
0.288425 0.188623 0.175836 0.347116
0.055043 0.076450 0.070586 0.797922
0.055470 0.029319 0.032806 0.882405
0.140935 0.091069 0.141203 0.626793
0.067165 0.132570 0.059403 0.740863
0.198076 0.037135 0.731260 0.033529
0.227812 0.105086 0.354505 0.312597
0.585461 0.062861 0.270156 0.081522
0.219446 0.090465 0.528577 0.161512
0.840623 0.070827 0.052783 0.035766
0.025258 0.020006 0.932394 0.022343
0.250556 0.218671 0.152376 0.378397
0.078061 0.184306 0.101258 0.636375
0.133906 0.026910 0.812972 0.026212
0.342720 0.203731 0.247359 0.206190
0.191444 0.110304 0.190252 0.508001
0.659305 0.187149 0.109992 0.043554
0.820615 0.043290 0.086111 0.049984
0.730672 0.102708 0.084892 0.081727
0.317437 0.180393 0.224876 0.277294
0.195723 0.176515 0.193375 0.434386
0.050269 0.085924 0.053009 0.810798
0.062548 0.598793 0.187588 0.151072
0.914668 0.024006 0.029185 0.032140
0.127456 0.308874 0.183835 0.379835
0.051645 0.030974 0.890168 0.027213

MOTIF 70 random
letter-probability matrix: alength= 4 w= 37
0.331900 0.269110 0.160406 0.238583
0.116919 0.121895 0.432803 0.328384
0.629084 0.142665 0.139755 0.088496
0.250000 0.250000 0.250000 0.250000
0.018745 0.022078 0.937223 0.021955
0.257017 0.168357 0.180199 0.394427
0.886759 0.051219 0.030129 0.031893
0.456317 0.199047 0.212608 0.132028
0.122327 0.621536 0.138169 0.117968
0.362913 0.309544 0.060677 0.266866
0.207847 0.075048 0.570983 0.146121
0.166790 0.186611 0.150580 0.496020
0.078452 0.058747 0.780604 0.082197
0.703603 0.015148 0.267177 0.014072
0.412351 0.151642 0.301066 0.134942
0.083483 0.167496 0.655370 0.093651
0.080392 0.666197 0.066667 0.186744
0.304812 0.069476 0.078142 0.547570
0.757044 0.071372 0.097628 0.073955
0.180989 0.136557 0.154550 0.527904
0.764039 0.067373 0.059560 0.109027
0.250000 0.250000 0.250000 0.250000
0.027055 0.023370 0.031926 0.917648
0.833571 0.055381 0.058719 0.052329
0.247072 0.117972 0.159888 0.475068
0.117404 0.087165 0.102301 0.693130
0.113284 0.100493 0.694288 0.091935
0.189609 0.149075 0.441352 0.219964
0.136334 0.402077 0.200551 0.261037
0.177686 0.147351 0.091324 0.583638
0.378534 0.184357 0.113327 0.323782
0.151157 0.146479 0.626823 0.075542
0.093815 0.054135 0.099380 0.752670
0.079612 0.079477 0.725864 0.115047
0.375874 0.226153 0.172521 0.225452
0.243036 0.090940 0.575843 0.090180
0.261766 0.111544 0.300455 0.326235

MOTIF 71 random
letter-probability matrix: alength= 4 w= 28
0.114125 0.112382 0.688866 0.084626
0.621387 0.197920 0.100737 0.079956
0.647822 0.204246 0.076565 0.071367
0.062571 0.405841 0.052371 0.479217
0.138539 0.086439 0.262162 0.512860
0.026026 0.018874 0.018728 0.936373
0.075749 0.234444 0.078488 0.611319
0.638003 0.116544 0.132317 0.113137
0.107236 0.053093 0.177919 0.661752
0.034218 0.040265 0.022593 0.902924
0.073653 0.064770 0.739002 0.122574
0.346579 0.147570 0.146972 0.358878
0.369847 0.286593 0.176012 0.167548
0.231147 0.198050 0.276409 0.294394
0.130110 0.531306 0.047653 0.290931
0.349741 0.297638 0.113180 0.239442
0.159660 0.247483 0.382482 0.210374
0.898558 0.028817 0.034659 0.037966
0.258052 0.237949 0.282403 0.221596
0.438874 0.166543 0.185735 0.208848
0.289938 0.109604 0.341516 0.258942
0.320375 0.208652 0.171854 0.299118
0.253264 0.315012 0.175609 0.256116
0.094081 0.297705 0.087458 0.520757
0.252262 0.203528 0.240544 0.303667
0.816629 0.041108 0.090797 0.051466
0.151515 0.264586 0.118197 0.465702
0.217538 0.089766 0.198406 0.494290

MOTIF 72 random
letter-probability matrix: alength= 4 w= 34
0.195651 0.103967 0.070644 0.629738
0.147683 0.089250 0.374615 0.388452
0.340678 0.212808 0.222739 0.223775
0.077618 0.093968 0.732462 0.095952
0.143195 0.080480 0.625532 0.150794
0.340392 0.289312 0.164612 0.205684
0.075855 0.063777 0.063683 0.796685
0.250000 0.250000 0.250000 0.250000
0.058503 0.252494 0.061101 0.627902
0.250000 0.250000 0.250000 0.250000
0.500545 0.191022 0.145035 0.163397
0.250000 0.250000 0.250000 0.250000
0.133009 0.165147 0.151368 0.550475
0.900851 0.027932 0.041670 0.029547
0.028341 0.026277 0.921122 0.024259
0.075899 0.242420 0.112994 0.568687
0.488961 0.106930 0.171554 0.232555
0.326916 0.147319 0.168226 0.357539
0.175956 0.067277 0.625568 0.131200
0.379247 0.120347 0.361804 0.138602
0.053816 0.035083 0.882569 0.028532
0.499614 0.265374 0.160238 0.074774
0.250000 0.250000 0.250000 0.250000
0.146560 0.552602 0.143583 0.157255
0.274113 0.065311 0.576006 0.084569
0.027865 0.042246 0.891254 0.038635
0.173777 0.094617 0.479264 0.252342
0.090619 0.197517 0.060280 0.651584
0.096934 0.189232 0.134831 0.579003
0.397000 0.057760 0.436110 0.109129
0.026868 0.021320 0.901606 0.050207
0.603954 0.123459 0.156197 0.116391
0.123453 0.225400 0.160806 0.490341
0.148640 0.113300 0.125343 0.612717

MOTIF 73 random
letter-probability matrix: alength= 4 w= 22
0.194111 0.056495 0.653866 0.095528
0.130174 0.435405 0.213737 0.220685
0.044392 0.022021 0.909983 0.023604
0.521948 0.200081 0.163978 0.113993
0.547955 0.105617 0.246937 0.099490
0.164073 0.075073 0.564670 0.196184
0.250000 0.250000 0.250000 0.250000
0.418304 0.296048 0.143099 0.142549
0.270823 0.173227 0.453627 0.102322
0.873106 0.040623 0.037270 0.049001
0.214670 0.054769 0.621829 0.108732
0.069997 0.086614 0.073387 0.770002
0.239153 0.189624 0.369342 0.201881
0.047624 0.049265 0.810130 0.092981
0.064912 0.046539 0.834891 0.053657
0.316062 0.244365 0.083131 0.356442
0.938058 0.018761 0.024229 0.018951
0.065903 0.058205 0.824575 0.051317
0.062725 0.047034 0.831333 0.058908
0.909640 0.026426 0.027538 0.036397
0.054073 0.114439 0.046233 0.785256
0.169600 0.130957 0.134818 0.564625

MOTIF 74 random
letter-probability matrix: alength= 4 w= 34
0.250000 0.250000 0.250000 0.250000
0.766854 0.043829 0.135072 0.054245
0.250000 0.250000 0.250000 0.250000
0.229725 0.051416 0.634319 0.084540
0.400945 0.223836 0.220694 0.154525
0.508581 0.188857 0.138707 0.163855
0.780865 0.054413 0.106831 0.057891
0.230913 0.399552 0.107789 0.261747
0.191324 0.283245 0.228694 0.296737
0.055536 0.050578 0.843667 0.050219
0.078590 0.073926 0.085457 0.762027
0.250000 0.250000 0.250000 0.250000
0.936948 0.021615 0.018739 0.022698
0.155783 0.151150 0.084112 0.608955
0.022556 0.023096 0.928438 0.025909
0.064144 0.058303 0.669538 0.208015
0.228774 0.390751 0.190171 0.190304
0.230112 0.222881 0.235686 0.311321
0.198635 0.317073 0.277431 0.206862
0.216629 0.308031 0.314975 0.160365
0.175840 0.156565 0.257230 0.410365
0.628826 0.195677 0.097436 0.078061
0.296520 0.078609 0.553445 0.071426
0.133104 0.144621 0.414717 0.307558
0.115255 0.161247 0.256723 0.466775
0.098489 0.258848 0.124670 0.517993
0.418107 0.324344 0.142843 0.114707
0.435270 0.297639 0.133828 0.133263
0.055354 0.124301 0.079218 0.741128
0.240887 0.406013 0.139579 0.213521
0.130110 0.531306 0.047653 0.290931
0.339640 0.113076 0.376516 0.170768
0.900585 0.034432 0.031650 0.033333
0.333446 0.208226 0.302349 0.155979

MOTIF 75 random
letter-probability matrix: alength= 4 w= 25
0.217868 0.225317 0.384552 0.172263
0.244922 0.122147 0.329288 0.303643
0.600854 0.135026 0.132993 0.131127
0.058902 0.407788 0.048995 0.484315
0.712077 0.037574 0.044800 0.205549
0.250000 0.250000 0.250000 0.250000
0.728932 0.081576 0.104976 0.084517
0.420515 0.283648 0.211790 0.084047
0.444448 0.149402 0.211685 0.194465
0.266733 0.144778 0.083289 0.505200
0.050124 0.816410 0.054246 0.079219
0.103038 0.493121 0.108322 0.295519
0.106811 0.313571 0.097773 0.481845
0.074342 0.361041 0.421832 0.142785
0.556113 0.155094 0.142765 0.146028
0.510528 0.088052 0.211634 0.189786
0.127633 0.160878 0.558612 0.152876
0.068406 0.050502 0.841533 0.039559
0.237039 0.081018 0.274067 0.407875
0.250000 0.250000 0.250000 0.250000
0.494418 0.192798 0.147289 0.165494
0.208547 0.051653 0.657314 0.082485
0.159776 0.042125 0.047787 0.750312
0.753382 0.064378 0.096329 0.085910
0.036639 0.058255 0.031553 0.873553

MOTIF 76 random
letter-probability matrix: alength= 4 w= 22
0.104299 0.167218 0.197342 0.531141
0.172769 0.276684 0.243555 0.306992
0.875402 0.030780 0.063179 0.030639
0.499321 0.272307 0.157075 0.071296
0.353636 0.092472 0.401007 0.152885
0.054841 0.078487 0.108682 0.757991
0.050721 0.037123 0.879640 0.032516
0.221639 0.205021 0.335357 0.237983
0.782647 0.115875 0.053924 0.047554
0.078179 0.096879 0.077302 0.747640
0.331592 0.260852 0.245098 0.162458
0.152557 0.107783 0.574056 0.165604
0.299327 0.075762 0.267568 0.357342
0.148340 0.566602 0.155586 0.129471
0.936634 0.018733 0.022953 0.021681
0.035693 0.018350 0.917525 0.028431
0.473871 0.233231 0.131270 0.161627
0.061280 0.047335 0.833252 0.058133
0.907524 0.032933 0.034081 0.025461
0.354058 0.189955 0.292061 0.163925
0.555882 0.245423 0.113348 0.085347
0.518156 0.248451 0.143395 0.089999

MOTIF 77 random
letter-probability matrix: alength= 4 w= 10
0.396983 0.110993 0.125951 0.366072
0.131204 0.117278 0.107534 0.643984
0.140879 0.140809 0.117667 0.600645
0.416133 0.229333 0.251465 0.103069
0.176051 0.180809 0.276161 0.366980
0.458137 0.218979 0.165326 0.157558
0.448642 0.298505 0.126713 0.126140
0.049288 0.023218 0.898495 0.028998
0.257899 0.143831 0.136735 0.461535
0.826199 0.065736 0.048248 0.059817

MOTIF 78 random
letter-probability matrix: alength= 4 w= 10
0.039685 0.850789 0.041986 0.067540
0.539005 0.086886 0.153266 0.220843
0.892876 0.028871 0.050970 0.027283
0.046474 0.072055 0.783239 0.098232
0.105704 0.424669 0.140473 0.329154
0.055997 0.409257 0.046339 0.488406
0.918979 0.022048 0.027185 0.031789
0.250000 0.250000 0.250000 0.250000
0.936116 0.021898 0.018995 0.022991
0.204999 0.040496 0.709369 0.045137

MOTIF 79 random
letter-probability matrix: alength= 4 w= 40
0.055997 0.409257 0.046339 0.488406
0.721557 0.069704 0.108956 0.099783
0.279548 0.130577 0.171508 0.418366
0.365544 0.232184 0.204945 0.197328
0.030149 0.024178 0.918830 0.026844
0.204505 0.040188 0.710498 0.044809
0.267636 0.155844 0.264918 0.311601
0.145502 0.381505 0.140937 0.332057
0.098942 0.547755 0.144198 0.209105
0.376543 0.249559 0.108083 0.265815
0.796243 0.042960 0.120494 0.040303
0.038830 0.244692 0.053965 0.662513
0.051176 0.032630 0.878372 0.037822
0.324238 0.260745 0.191050 0.223967
0.888499 0.035796 0.041019 0.034686
0.933363 0.018667 0.021460 0.026509
0.028659 0.032015 0.026818 0.912508
0.482153 0.233724 0.152430 0.131693
0.453904 0.232280 0.174803 0.139013
0.409322 0.358147 0.093874 0.138657
0.201296 0.395766 0.131956 0.270983
0.421469 0.160004 0.253484 0.165043
0.083730 0.082317 0.764850 0.069102
0.286235 0.307931 0.200829 0.205005
0.269590 0.370065 0.135070 0.225275
0.926427 0.029035 0.019018 0.025519
0.042920 0.024275 0.912272 0.020532
0.227841 0.108713 0.210966 0.452480
0.435270 0.297639 0.133828 0.133263
0.330206 0.184818 0.299728 0.185248
0.927173 0.020309 0.024931 0.027587
0.250000 0.250000 0.250000 0.250000
0.282916 0.322628 0.169384 0.225071
0.079854 0.474703 0.081778 0.363664
0.053454 0.102111 0.747727 0.096709
0.431173 0.195740 0.110001 0.263086
0.895641 0.031573 0.033716 0.039070
0.163970 0.350042 0.220134 0.265853
0.771963 0.040558 0.163560 0.023919
0.333478 0.188130 0.197204 0.281187

MOTIF 80 random
letter-probability matrix: alength= 4 w= 34
0.308725 0.128021 0.250410 0.312843
0.127981 0.147680 0.119718 0.604621
0.765799 0.058926 0.124877 0.050398
0.279158 0.287635 0.233478 0.199729
0.812469 0.063741 0.064384 0.059406
0.123504 0.191846 0.111037 0.573613
0.531295 0.181913 0.133901 0.152892
0.099954 0.051790 0.776250 0.072006
0.151612 0.493912 0.117410 0.237066
0.025533 0.022620 0.929871 0.021975
0.069717 0.559640 0.110310 0.260333
0.018294 0.020395 0.914697 0.046614
0.931134 0.018623 0.025697 0.024546
0.050766 0.050852 0.843505 0.054877
0.365544 0.232184 0.204945 0.197328
0.091011 0.475819 0.065515 0.367654
0.362632 0.154882 0.121891 0.360595
0.263391 0.324397 0.110160 0.302052
0.137134 0.189884 0.285087 0.387895
0.121565 0.050831 0.769164 0.058440
0.057895 0.060461 0.066450 0.815193
0.250000 0.250000 0.250000 0.250000
0.218488 0.106058 0.244311 0.431143
0.167246 0.516697 0.205513 0.110544
0.066327 0.067999 0.201800 0.663874
0.070684 0.043747 0.839168 0.046400
0.054898 0.210570 0.144550 0.589983
0.756938 0.069834 0.078343 0.094884
0.203946 0.276394 0.218825 0.300835
0.055622 0.067636 0.780891 0.095851
0.409395 0.197543 0.234857 0.158205
0.576672 0.211236 0.116763 0.095329
0.521661 0.109444 0.154545 0.214350
0.533774 0.282449 0.077032 0.106745

MOTIF 81 random
letter-probability matrix: alength= 4 w= 28
0.250000 0.250000 0.250000 0.250000
0.095514 0.105068 0.074347 0.725071
0.064353 0.050990 0.112300 0.772357
0.141705 0.558591 0.078064 0.221640
0.716824 0.088586 0.090629 0.103961
0.421146 0.260256 0.190050 0.128548
0.181586 0.593780 0.086099 0.138534
0.126297 0.055144 0.676971 0.141588
0.068665 0.039771 0.845529 0.046035
0.057960 0.017375 0.868737 0.055928
0.258060 0.206217 0.112149 0.423574
0.709017 0.062223 0.161946 0.066814
0.147424 0.676611 0.111112 0.064852
0.732476 0.082905 0.063577 0.121042
0.076701 0.095502 0.749644 0.078153
0.066469 0.726140 0.071183 0.136209
0.025610 0.025368 0.922333 0.026689
0.105690 0.051142 0.753252 0.089916
0.043768 0.067541 0.038057 0.850633
0.053439 0.049417 0.857964 0.039180
0.303044 0.182309 0.155481 0.359166
0.231637 0.199197 0.275828 0.293338
0.091541 0.222536 0.193115 0.492808
0.236612 0.283982 0.159676 0.319729
0.151956 0.298180 0.167792 0.382071
0.932732 0.020060 0.023138 0.024071
0.174695 0.095703 0.476882 0.252721
0.075098 0.061225 0.708128 0.155549

MOTIF 82 random
letter-probability matrix: alength= 4 w= 25
0.574792 0.174470 0.125276 0.125462
0.180844 0.254576 0.237786 0.326793
0.091813 0.170644 0.110469 0.627075
0.670837 0.068139 0.152075 0.108948
0.881265 0.033656 0.051239 0.033840
0.086776 0.371427 0.082510 0.459286
0.050430 0.049268 0.042272 0.858030
0.061413 0.406466 0.051302 0.480819
0.926262 0.024189 0.029124 0.020425
0.143424 0.168229 0.224377 0.463970
0.132870 0.025089 0.812883 0.029158
0.440889 0.215422 0.181501 0.162188
0.264532 0.229301 0.300180 0.205986
0.335627 0.313029 0.173071 0.178273
0.502062 0.193125 0.071757 0.233055
0.250000 0.250000 0.250000 0.250000
0.278816 0.140244 0.399581 0.181359
0.168154 0.182019 0.271289 0.378538
0.139616 0.069173 0.156039 0.635172
0.225018 0.216161 0.148590 0.410232
0.536483 0.142045 0.138721 0.182751
0.189505 0.254167 0.302505 0.253823
0.115437 0.124563 0.119445 0.640555
0.126316 0.322810 0.301397 0.249477
0.349119 0.166506 0.288862 0.195513

MOTIF 83 random
letter-probability matrix: alength= 4 w= 37
0.609855 0.165605 0.143749 0.080792
0.186174 0.067000 0.635327 0.111499
0.803225 0.057925 0.078409 0.060441
0.018806 0.018969 0.940293 0.021933
0.383740 0.102115 0.428290 0.085856
0.787740 0.072436 0.070701 0.069122
0.125267 0.036523 0.780076 0.058134
0.724220 0.087987 0.102984 0.084809
0.253007 0.145663 0.345359 0.255971
0.307396 0.127774 0.203937 0.360892
0.025916 0.026615 0.024651 0.922818
0.043897 0.039052 0.877924 0.039128
0.250000 0.250000 0.250000 0.250000
0.168653 0.164146 0.574424 0.092777
0.581814 0.129728 0.191875 0.096583
0.055997 0.409257 0.046339 0.488406
0.558861 0.118452 0.133802 0.188886
0.148699 0.104961 0.158661 0.587679
0.486418 0.170768 0.195548 0.147265
0.267262 0.226846 0.266084 0.239808
0.325440 0.196007 0.286113 0.192441
0.490983 0.206693 0.210570 0.091754
0.063356 0.077313 0.053108 0.806223
0.042101 0.024232 0.912598 0.021069
0.177686 0.147351 0.091324 0.583638
0.877436 0.030691 0.061807 0.030066
0.715755 0.140662 0.060371 0.083212
0.072515 0.263492 0.075349 0.588643
0.083694 0.357299 0.054184 0.504822
0.743866 0.094417 0.094798 0.066919
0.146751 0.355968 0.118784 0.378498
0.035826 0.811942 0.060270 0.091963
0.363676 0.171064 0.349563 0.115697
0.143536 0.320951 0.283636 0.251878
0.250000 0.250000 0.250000 0.250000
0.120015 0.130017 0.170212 0.579756
0.652451 0.125849 0.149443 0.072257

MOTIF 84 random
letter-probability matrix: alength= 4 w= 37
0.203455 0.265884 0.211151 0.319510
0.671370 0.122382 0.105891 0.100357
0.888137 0.036524 0.041920 0.033418
0.412067 0.146367 0.173546 0.268020
0.864903 0.051776 0.036704 0.046617
0.031890 0.025209 0.911922 0.030979
0.098656 0.234692 0.072998 0.593654
0.559071 0.207933 0.118220 0.114775
0.544407 0.264912 0.067718 0.122963
0.037770 0.036286 0.033046 0.892898
0.178841 0.225898 0.314667 0.280593
0.281250 0.166098 0.147374 0.405278
0.036434 0.033443 0.039646 0.890476
0.051997 0.074307 0.099771 0.773924
0.107515 0.126268 0.600660 0.165557
0.118802 0.069189 0.744968 0.067041
0.905680 0.028919 0.036223 0.029177
0.541478 0.199397 0.131922 0.127202
0.227278 0.189904 0.442675 0.140143
0.781164 0.065823 0.078123 0.074890
0.174637 0.192863 0.236483 0.396017
0.068668 0.068541 0.760296 0.102495
0.211510 0.129299 0.199800 0.459391
0.034673 0.069332 0.041513 0.854482
0.890065 0.046077 0.033775 0.030083
0.207847 0.075048 0.570983 0.146121
0.219815 0.397284 0.094253 0.288648
0.250000 0.250000 0.250000 0.250000
0.516170 0.186434 0.139341 0.158055
0.235556 0.436589 0.123590 0.204265
0.830358 0.038632 0.083530 0.047480
0.036589 0.889074 0.024302 0.050035
0.449459 0.231146 0.172158 0.147237
0.907801 0.023210 0.029281 0.039708
0.494561 0.156819 0.153642 0.194977
0.034855 0.021001 0.925631 0.018513
0.224894 0.319365 0.127715 0.328026

MOTIF 85 random
letter-probability matrix: alength= 4 w= 28
0.288995 0.171814 0.256914 0.282277
0.669882 0.238305 0.049978 0.041835
0.276579 0.302525 0.144166 0.276730
0.836327 0.066237 0.045283 0.052153
0.061372 0.051883 0.040432 0.846313
0.278247 0.145691 0.390468 0.185594
0.055997 0.409257 0.046339 0.488406
0.062944 0.031893 0.866177 0.038985
0.100979 0.206971 0.111673 0.580376
0.111512 0.050787 0.081281 0.756421
0.213765 0.292731 0.201498 0.292006
0.812469 0.063741 0.064384 0.059406
0.160140 0.164570 0.239061 0.436229
0.038796 0.026474 0.915267 0.019464
0.403661 0.355122 0.098306 0.142911
0.152206 0.094081 0.370329 0.383385
0.225018 0.216161 0.148590 0.410232
0.829146 0.064681 0.047359 0.058814
0.034044 0.018357 0.029733 0.917866
0.069274 0.298137 0.186016 0.446572
0.018659 0.025574 0.932942 0.022825
0.106811 0.155637 0.149551 0.588001
0.494954 0.265356 0.157913 0.081778
0.439033 0.226559 0.170115 0.164292
0.931108 0.029576 0.018622 0.020693
0.678538 0.154315 0.071454 0.095693
0.392027 0.168320 0.301858 0.137794
0.854078 0.044507 0.060090 0.041325

MOTIF 86 random
letter-probability matrix: alength= 4 w= 16
0.150599 0.097041 0.083707 0.668653
0.291476 0.180590 0.089465 0.438468
0.042101 0.024232 0.912598 0.021069
0.726708 0.092964 0.091042 0.089287
0.934957 0.018699 0.021802 0.024542
0.124001 0.258222 0.224516 0.393261
0.334861 0.107162 0.320613 0.237365
0.280204 0.080299 0.378227 0.261269
0.204505 0.040188 0.710498 0.044809
0.210359 0.079196 0.190037 0.520409
0.038823 0.045032 0.860941 0.055204
0.882256 0.042944 0.035936 0.038865
0.067238 0.087154 0.093883 0.751725
0.035327 0.035611 0.021524 0.907538
0.034673 0.069332 0.041513 0.854482
0.941277 0.018987 0.020911 0.018825

MOTIF 87 random
letter-probability matrix: alength= 4 w= 13
0.349238 0.178035 0.350833 0.121895
0.075684 0.068169 0.814725 0.041422
0.725434 0.114543 0.101739 0.058284
0.196893 0.221865 0.064691 0.516550
0.153323 0.237916 0.129888 0.478874
0.504311 0.137790 0.209659 0.148241
0.019186 0.018814 0.940693 0.021308
0.070503 0.051249 0.047801 0.830448
0.882129 0.021102 0.040663 0.056106
0.394395 0.141933 0.312914 0.150758
0.498731 0.243225 0.182097 0.075947
0.049974 0.043044 0.065812 0.841169
0.250000 0.250000 0.250000 0.250000

MOTIF 88 random
letter-probability matrix: alength= 4 w= 52
0.180392 0.120575 0.098601 0.600433
0.114904 0.095328 0.210724 0.579044
0.709600 0.106570 0.084532 0.099298
0.835235 0.071691 0.045398 0.047677
0.402293 0.116481 0.344688 0.136538
0.088969 0.336958 0.155952 0.418120
0.579040 0.220291 0.148969 0.051700
0.034519 0.031175 0.891783 0.042524
0.133858 0.140956 0.202462 0.522723
0.316147 0.217388 0.288183 0.178283
0.200903 0.183863 0.060152 0.555081
0.197440 0.198141 0.217039 0.387380
0.206241 0.268656 0.199843 0.325260
0.064984 0.060082 0.813266 0.061668
0.250000 0.250000 0.250000 0.250000
0.204505 0.040188 0.710498 0.044809
0.720382 0.068944 0.128430 0.082245
0.045349 0.084729 0.053345 0.816576
0.331391 0.174397 0.289203 0.205010
0.117047 0.080828 0.711417 0.090708
0.340678 0.212808 0.222739 0.223775
0.109019 0.135389 0.115262 0.640329
0.514397 0.352348 0.090534 0.042721
0.764247 0.073569 0.093508 0.068677
0.929493 0.021092 0.027779 0.021636
0.088826 0.077481 0.145307 0.688386
0.062977 0.328406 0.083554 0.525063
0.126486 0.807520 0.049844 0.016150
0.196593 0.178133 0.329730 0.295544
0.090883 0.072880 0.188373 0.647864
0.034171 0.035665 0.896955 0.033209
0.318536 0.257925 0.230869 0.192670
0.190597 0.225284 0.117104 0.467015
0.023263 0.385520 0.017671 0.573546
0.117616 0.142000 0.165091 0.575293
0.455579 0.200675 0.238586 0.105160
0.381716 0.288686 0.169246 0.160352
0.116676 0.482098 0.178807 0.222419
0.271462 0.212538 0.314049 0.201951
0.250000 0.250000 0.250000 0.250000
0.416411 0.214370 0.174312 0.194907
0.050043 0.046177 0.867402 0.036377
0.380196 0.132664 0.388228 0.098912
0.082752 0.140508 0.186606 0.590134
0.097331 0.187511 0.191692 0.523466
0.060467 0.087568 0.057614 0.794351
0.250000 0.250000 0.250000 0.250000
0.810110 0.057938 0.105397 0.026555
0.029279 0.018598 0.929887 0.022235
0.250000 0.250000 0.250000 0.250000
0.084163 0.599462 0.079475 0.236901
0.177821 0.111283 0.120491 0.590405

MOTIF 89 random
letter-probability matrix: alength= 4 w= 52
0.276857 0.249417 0.269258 0.204468
0.344758 0.181956 0.346251 0.127034
0.465783 0.197647 0.200759 0.135811
0.501961 0.140189 0.256794 0.101056
0.165646 0.085416 0.500240 0.248698
0.138484 0.177814 0.053218 0.630484
0.888611 0.028821 0.036934 0.045634
0.333076 0.191417 0.334349 0.141158
0.167608 0.111657 0.355097 0.365639
0.104157 0.436071 0.044065 0.415707
0.049708 0.077670 0.052167 0.820455
0.207847 0.075048 0.570983 0.146121
0.538409 0.125241 0.250207 0.086143
0.906405 0.026468 0.031993 0.035134
0.357469 0.274128 0.208896 0.159507
0.250000 0.250000 0.250000 0.250000
0.027842 0.018653 0.932628 0.020877
0.018728 0.023286 0.936424 0.021562
0.046105 0.036339 0.884052 0.033504
0.052576 0.111649 0.048927 0.786848
0.770689 0.080107 0.082002 0.067201
0.269535 0.140467 0.266239 0.323759
0.581814 0.129728 0.191875 0.096583
0.102861 0.301916 0.188658 0.406566
0.630904 0.092955 0.118510 0.157630
0.045522 0.055588 0.044436 0.854453
0.198191 0.163780 0.150432 0.487597
0.063794 0.050082 0.260331 0.625794
0.058902 0.407788 0.048995 0.484315
0.170842 0.170575 0.142056 0.516527
0.084420 0.275181 0.112045 0.528355
0.304990 0.297270 0.193244 0.204495
0.251571 0.049117 0.628492 0.070820
0.919098 0.024970 0.024164 0.031769
0.418309 0.182161 0.258752 0.140778
0.135249 0.163959 0.334477 0.366315
0.250000 0.250000 0.250000 0.250000
0.071983 0.200282 0.276338 0.451396
0.412575 0.192395 0.223008 0.172022
0.022766 0.021485 0.023482 0.932267
0.204505 0.040188 0.710498 0.044809
0.445400 0.306127 0.091292 0.157181
0.018173 0.024246 0.908650 0.048931
0.434495 0.076490 0.371962 0.117053
0.250000 0.250000 0.250000 0.250000
0.103462 0.058807 0.110064 0.727667
0.515607 0.159788 0.218634 0.105971
0.269998 0.175048 0.252244 0.302709
0.128212 0.416772 0.130016 0.324999
0.103516 0.073329 0.077587 0.745568
0.149587 0.085566 0.071681 0.693166
0.154460 0.620238 0.118846 0.106456

MOTIF 90 random
letter-probability matrix: alength= 4 w= 16
0.073142 0.158083 0.045167 0.723608
0.040846 0.037006 0.887184 0.034963
0.134711 0.134086 0.216648 0.514555
0.077350 0.029295 0.851884 0.041471
0.193519 0.116895 0.305815 0.383771
0.081223 0.122535 0.708136 0.088106
0.110450 0.266960 0.225613 0.396977
0.115269 0.020901 0.825855 0.037975
0.037783 0.033961 0.895149 0.033107
0.047419 0.050381 0.848247 0.053953
0.485028 0.232511 0.098744 0.183716
0.554687 0.217160 0.124846 0.103307
0.030768 0.024014 0.925705 0.019513
0.468038 0.237093 0.186499 0.108370
0.201135 0.221991 0.327181 0.249693
0.527616 0.155700 0.192861 0.123823

MOTIF 91 random
letter-probability matrix: alength= 4 w= 43
0.783047 0.067305 0.086365 0.063283
0.258074 0.333021 0.192096 0.216810
0.046820 0.031019 0.032498 0.889663
0.515651 0.261887 0.095532 0.126930
0.050972 0.040645 0.844806 0.063577
0.049207 0.104154 0.770627 0.076012
0.250000 0.250000 0.250000 0.250000
0.026026 0.018874 0.018728 0.936373
0.411087 0.164802 0.254414 0.169696
0.141654 0.025032 0.016339 0.816975
0.050043 0.046177 0.867402 0.036377
0.432970 0.186167 0.195156 0.185707
0.059345 0.056960 0.060661 0.823035
0.831064 0.045641 0.045603 0.077692
0.100309 0.131311 0.641038 0.127341
0.511325 0.086127 0.298778 0.103770
0.941780 0.018836 0.019118 0.020267
0.890539 0.027860 0.033423 0.048178
0.402633 0.146974 0.259450 0.190943
0.588186 0.066552 0.068267 0.276994
0.164937 0.088692 0.090405 0.655966
0.063978 0.082777 0.779004 0.074241
0.065342 0.045352 0.851966 0.037338
0.066752 0.031492 0.862943 0.038813
0.384032 0.368597 0.073180 0.174191
0.041530 0.041986 0.849039 0.067446
0.476538 0.226505 0.119047 0.177910
0.250000 0.250000 0.250000 0.250000
0.105974 0.034369 0.037520 0.822137
0.179204 0.060973 0.699980 0.059844
0.634933 0.187837 0.114882 0.062348
0.157931 0.225227 0.245141 0.371700
0.049219 0.148743 0.068801 0.733237
0.327333 0.220404 0.244674 0.207589
0.079656 0.235971 0.083170 0.601202
0.052166 0.026989 0.892036 0.028809
0.856432 0.042203 0.051985 0.049379
0.080681 0.071039 0.675573 0.172707
0.117205 0.043003 0.788421 0.051371
0.116694 0.047763 0.780445 0.055098
0.025290 0.019449 0.928616 0.026645
0.018003 0.022992 0.900175 0.058829
0.371977 0.156247 0.381903 0.089873

MOTIF 92 random
letter-probability matrix: alength= 4 w= 28
0.552666 0.163088 0.159431 0.124815
0.096010 0.054924 0.786294 0.062772
0.250000 0.250000 0.250000 0.250000
0.198919 0.430738 0.086704 0.283640
0.587004 0.127091 0.172208 0.113697
0.407829 0.099369 0.368967 0.123834
0.511818 0.219320 0.134501 0.134360
0.031979 0.033265 0.865093 0.069663
0.426213 0.316229 0.097867 0.159691
0.228300 0.245470 0.116131 0.410099
0.250000 0.250000 0.250000 0.250000
0.130640 0.186373 0.187550 0.495437
0.045850 0.025820 0.031461 0.896870
0.062571 0.405841 0.052371 0.479217
0.321855 0.136057 0.126453 0.415634
0.204139 0.048178 0.669492 0.078191
0.630904 0.092955 0.118510 0.157630
0.022128 0.888046 0.017761 0.072066
0.288995 0.171814 0.256914 0.282277
0.064544 0.304763 0.040094 0.590599
0.028224 0.019442 0.933330 0.019004
0.027941 0.018545 0.927273 0.026241
0.106132 0.229918 0.158174 0.505776
0.128940 0.411223 0.064238 0.395599
0.198814 0.129135 0.473786 0.198265
0.034762 0.049263 0.872483 0.043492
0.041629 0.509558 0.258781 0.190033
0.586927 0.138972 0.156174 0.117928

MOTIF 93 random
letter-probability matrix: alength= 4 w= 28
0.203583 0.181910 0.261266 0.353241
0.049525 0.043017 0.870168 0.037290
0.250000 0.250000 0.250000 0.250000
0.494095 0.187344 0.170042 0.148519
0.071157 0.379817 0.104041 0.444985
0.219661 0.095004 0.317182 0.368154
0.250000 0.250000 0.250000 0.250000
0.108033 0.336272 0.183049 0.372646
0.049500 0.039898 0.059029 0.851572
0.429279 0.297140 0.137070 0.136510
0.363980 0.302789 0.216948 0.116284
0.141828 0.091090 0.676224 0.090858
0.511953 0.187681 0.140870 0.159496
0.394676 0.251288 0.225103 0.128933
0.052406 0.166786 0.088514 0.692294
0.278546 0.262583 0.202701 0.256170
0.488595 0.192511 0.130749 0.188146
0.137244 0.092441 0.619644 0.150671
0.141040 0.065780 0.703723 0.089457
0.173319 0.397779 0.243272 0.185630
0.237886 0.325693 0.131366 0.305055
0.106163 0.132476 0.193445 0.567916
0.050321 0.104768 0.088477 0.756434
0.502173 0.264980 0.159162 0.073684
0.257401 0.137899 0.299105 0.305594
0.167625 0.158174 0.115378 0.558823
0.558885 0.200040 0.113647 0.127428
0.682368 0.085147 0.099481 0.133004

MOTIF 94 random
letter-probability matrix: alength= 4 w= 13
0.018736 0.020252 0.936789 0.024222
0.068720 0.090385 0.700939 0.139957
0.884746 0.038334 0.041022 0.035899
0.250000 0.250000 0.250000 0.250000
0.174403 0.215135 0.181896 0.428566
0.654745 0.106288 0.126867 0.112100
0.533427 0.129615 0.162865 0.174093
0.052091 0.107193 0.090770 0.749946
0.018711 0.020216 0.935544 0.025530
0.450731 0.104081 0.188879 0.256310
0.351998 0.252209 0.149191 0.246601
0.840500 0.053222 0.056070 0.050208
0.860202 0.029036 0.078882 0.031880

MOTIF 95 random
letter-probability matrix: alength= 4 w= 19
0.116421 0.032967 0.137138 0.713474
0.053506 0.039282 0.857193 0.050019
0.840623 0.070827 0.052783 0.035766
0.041039 0.042603 0.869592 0.046767
0.105986 0.072339 0.732878 0.088797
0.679365 0.048659 0.103135 0.168841
0.131675 0.226121 0.107360 0.534844
0.030703 0.075429 0.197619 0.696249
0.600854 0.135026 0.132993 0.131127
0.156747 0.085315 0.669985 0.087953
0.201545 0.235501 0.325416 0.237538
0.712077 0.037574 0.044800 0.205549
0.349844 0.271188 0.144671 0.234297
0.340139 0.084224 0.337897 0.237741
0.876468 0.044886 0.039498 0.039148
0.086776 0.371427 0.082510 0.459286
0.494107 0.257845 0.116690 0.131357
0.061295 0.097115 0.668850 0.172740
0.228686 0.098321 0.368171 0.304822

MOTIF 96 random
letter-probability matrix: alength= 4 w= 43
0.634933 0.187837 0.114882 0.062348
0.250000 0.250000 0.250000 0.250000
0.250000 0.250000 0.250000 0.250000
0.317421 0.161938 0.229538 0.291103
0.081287 0.370302 0.091179 0.457232
0.120897 0.244140 0.197854 0.437110
0.250000 0.250000 0.250000 0.250000
0.840664 0.053018 0.056277 0.050041
0.123473 0.085147 0.231649 0.559731
0.579040 0.220291 0.148969 0.051700
0.030659 0.911390 0.025526 0.032426
0.081559 0.055948 0.224313 0.638179
0.158561 0.110581 0.088802 0.642055
0.512991 0.150289 0.147037 0.189683
0.941780 0.018836 0.019118 0.020267
0.193249 0.213509 0.357798 0.235444
0.278259 0.286433 0.234067 0.201241
0.917862 0.026092 0.023610 0.032436
0.180800 0.094184 0.325456 0.399560
0.176420 0.128025 0.597742 0.097813
0.313734 0.244418 0.290855 0.150993
0.526026 0.101108 0.248119 0.124747
0.901946 0.035884 0.031235 0.030935
0.168739 0.170902 0.369215 0.291144
0.066110 0.057686 0.762737 0.113468
0.041944 0.787935 0.068388 0.101733
0.866489 0.042820 0.039704 0.050988
0.326401 0.227703 0.124547 0.321349
0.053194 0.073038 0.044203 0.829565
0.062377 0.039917 0.861688 0.036018
0.779925 0.044890 0.114742 0.060443
0.701537 0.091641 0.063486 0.143336
0.331519 0.178085 0.290275 0.200122
0.065931 0.081278 0.769633 0.083159
0.936634 0.018733 0.022953 0.021681
0.248856 0.046012 0.513300 0.191832
0.306026 0.202620 0.172277 0.319077
0.502538 0.204361 0.223588 0.069513
0.762066 0.078988 0.080180 0.078767
0.246429 0.313873 0.206168 0.233530
0.411087 0.164802 0.254414 0.169696
0.187749 0.381060 0.206341 0.224850
0.045006 0.112882 0.134510 0.707603

MOTIF 97 random
letter-probability matrix: alength= 4 w= 22
0.736403 0.089305 0.090051 0.084241
0.478296 0.197407 0.153278 0.171018
0.321641 0.177485 0.273014 0.227860
0.167293 0.406140 0.205361 0.221206
0.341298 0.236903 0.229881 0.191917
0.021843 0.020393 0.938985 0.018780
0.264088 0.290191 0.218765 0.226956
0.098993 0.100478 0.718032 0.082497
0.559071 0.207933 0.118220 0.114775
0.410536 0.271826 0.192844 0.124794
0.887649 0.037367 0.040012 0.034972
0.136837 0.136216 0.218001 0.508947
0.250000 0.250000 0.250000 0.250000
0.352212 0.085058 0.137281 0.425449
0.042269 0.813187 0.075639 0.068905
0.582414 0.074273 0.141672 0.201642
0.018736 0.023136 0.936810 0.021318
0.911189 0.029059 0.031492 0.028259
0.248212 0.163726 0.296208 0.291854
0.045854 0.047118 0.041287 0.865741
0.029150 0.019453 0.923998 0.027399
0.129029 0.076064 0.631400 0.163507

MOTIF 98 random
letter-probability matrix: alength= 4 w= 31
0.250000 0.250000 0.250000 0.250000
0.226017 0.248737 0.313462 0.211784
0.542148 0.169369 0.159610 0.128873
0.659859 0.071454 0.155930 0.112757
0.124622 0.053900 0.783902 0.037576
0.352330 0.252855 0.128756 0.266058
0.201235 0.043684 0.661031 0.094050
0.082230 0.166160 0.659256 0.092354
0.250000 0.250000 0.250000 0.250000
0.571270 0.268154 0.085505 0.075071
0.355093 0.226091 0.294554 0.124262
0.055997 0.409257 0.046339 0.488406
0.204505 0.040188 0.710498 0.044809
0.576672 0.211236 0.116763 0.095329
0.103183 0.418508 0.134342 0.343967
0.355117 0.148173 0.313195 0.183514
0.716532 0.046967 0.146382 0.090118
0.040975 0.026698 0.897420 0.034907
0.915772 0.028002 0.030192 0.026033
0.905680 0.028919 0.036223 0.029177
0.302678 0.347915 0.102100 0.247306
0.466675 0.269531 0.173987 0.089808
0.046962 0.046286 0.857498 0.049255
0.887649 0.037367 0.040012 0.034972
0.905772 0.037504 0.025481 0.031243
0.242071 0.201454 0.212407 0.344069
0.678889 0.082847 0.123844 0.114420
0.517819 0.208174 0.140289 0.133717
0.268084 0.076544 0.290288 0.365084
0.320934 0.219683 0.229747 0.229636
0.076921 0.058963 0.802406 0.061710

MOTIF 99 random
letter-probability matrix: alength= 4 w= 25
0.842096 0.048322 0.064606 0.044976
0.113537 0.297360 0.125307 0.463795
0.031854 0.018418 0.920892 0.028836
0.033187 0.021886 0.031020 0.913907
0.936948 0.021615 0.018739 0.022698
0.280318 0.241773 0.263545 0.214364
0.133895 0.080938 0.092189 0.692979
0.223827 0.140519 0.242816 0.392839
0.055439 0.049520 0.607154 0.287888
0.348378 0.297447 0.223401 0.130774
0.525099 0.222080 0.110533 0.142288
0.088494 0.179219 0.067059 0.665228
0.021940 0.018572 0.928602 0.030886
0.494206 0.160069 0.191418 0.154307
0.449510 0.164807 0.262470 0.123213
0.079419 0.071400 0.776314 0.072867
0.506431 0.305277 0.093706 0.094586
0.196574 0.028514 0.752542 0.022371
0.044792 0.065882 0.839412 0.049914
0.459560 0.220090 0.162326 0.158025
0.561731 0.119416 0.142513 0.176340
0.886599 0.039210 0.036178 0.038013
0.183198 0.141604 0.143641 0.531556
0.260021 0.122259 0.269480 0.348240
0.372347 0.294717 0.274653 0.058284

MOTIF 100 random
letter-probability matrix: alength= 4 w= 28
0.066421 0.147908 0.709867 0.075804
0.887740 0.035603 0.035320 0.041337
0.089269 0.114386 0.091211 0.705135
0.035942 0.053602 0.852034 0.058421
0.208173 0.075433 0.569865 0.146530
0.081083 0.164154 0.277295 0.477468
0.324797 0.159078 0.402788 0.113337
0.042173 0.130910 0.068053 0.758863
0.125000 0.213143 0.582380 0.079477
0.454785 0.332378 0.120744 0.092093
0.925733 0.024076 0.024413 0.025778
0.197586 0.372117 0.168586 0.261711
0.677186 0.116221 0.114664 0.091929
0.231643 0.103051 0.462526 0.202779
0.065640 0.765775 0.070370 0.098215
0.098614 0.132778 0.628303 0.140304
0.785170 0.068084 0.066585 0.080161
0.250000 0.250000 0.250000 0.250000
0.039068 0.075512 0.042699 0.842721
0.272829 0.132477 0.377453 0.217240
0.046105 0.036339 0.884052 0.033504
0.418304 0.296048 0.143099 0.142549
0.834604 0.037254 0.051348 0.076794
0.755537 0.070152 0.105069 0.069242
0.863069 0.047023 0.039211 0.050698
0.057685 0.752502 0.096917 0.092895
0.043799 0.025729 0.912228 0.018245
0.368759 0.182114 0.236459 0.212668

MOTIF 101 random
letter-probability matrix: alength= 4 w= 37
0.051515 0.335027 0.063474 0.549984
0.068962 0.061633 0.055972 0.813433
0.890666 0.032376 0.038601 0.038357
0.334434 0.229964 0.215645 0.219957
0.817326 0.050459 0.065734 0.066481
0.864842 0.041055 0.048096 0.046007
0.049710 0.071872 0.839671 0.038747
0.250000 0.250000 0.250000 0.250000
0.588466 0.246618 0.067583 0.097333
0.102820 0.407353 0.162146 0.327681
0.250000 0.250000 0.250000 0.250000
0.148839 0.101505 0.074097 0.675559
0.184896 0.090583 0.491829 0.232691
0.358182 0.264791 0.250706 0.126322
0.250000 0.250000 0.250000 0.250000
0.331936 0.195212 0.157614 0.315238
0.875597 0.048297 0.033839 0.042267
0.205537 0.066970 0.619565 0.107928
0.578575 0.167700 0.193179 0.060546
0.445256 0.225959 0.213239 0.115546
0.305936 0.265219 0.190047 0.238797
0.854078 0.044507 0.060090 0.041325
0.041029 0.030526 0.889097 0.039348
0.501132 0.084115 0.388573 0.026180
0.292179 0.113834 0.488498 0.105489
0.343016 0.322555 0.169226 0.165203
0.458718 0.218845 0.165107 0.157330
0.385647 0.099507 0.431520 0.083326
0.072076 0.234601 0.116239 0.577085
0.253480 0.218549 0.281814 0.246158
0.686550 0.094071 0.122451 0.096928
0.250000 0.250000 0.250000 0.250000
0.038753 0.028164 0.484276 0.448807
0.154762 0.200304 0.302555 0.342379
0.178771 0.295019 0.395211 0.131000
0.377731 0.191367 0.206590 0.224313
0.563696 0.150383 0.202424 0.083497

MOTIF 102 random
letter-probability matrix: alength= 4 w= 28
0.025455 0.034404 0.883797 0.056343
0.172923 0.093166 0.547004 0.186907
0.270086 0.162960 0.148665 0.418289
0.359833 0.194887 0.216082 0.229198
0.225491 0.095440 0.095937 0.583132
0.092366 0.077212 0.754190 0.076232
0.272955 0.199478 0.314659 0.212908
0.456317 0.199047 0.212608 0.132028
0.155783 0.151150 0.084112 0.608955
0.307538 0.286131 0.237500 0.168831
0.034809 0.895362 0.024720 0.045109
0.915114 0.021746 0.024927 0.038213
0.571389 0.236937 0.101750 0.089924
0.294981 0.223186 0.142127 0.339705
0.093991 0.133752 0.433786 0.338471
0.358984 0.245577 0.126296 0.269143
0.146631 0.101963 0.101616 0.649790
0.120453 0.137208 0.275733 0.466606
0.016951 0.098005 0.037515 0.847529
0.250000 0.250000 0.250000 0.250000
0.052587 0.044528 0.864191 0.038694
0.055997 0.409257 0.046339 0.488406
0.146751 0.355968 0.118784 0.378498
0.526584 0.051049 0.353391 0.068976
0.105829 0.194688 0.127201 0.572283
0.151172 0.052940 0.717249 0.078638
0.049210 0.814874 0.051613 0.084303
0.250000 0.250000 0.250000 0.250000

MOTIF 103 random
letter-probability matrix: alength= 4 w= 10
0.235129 0.118457 0.389126 0.257288
0.223705 0.093060 0.093554 0.589681
0.237460 0.180104 0.269312 0.313123
0.079130 0.345928 0.069128 0.505815
0.082740 0.032393 0.839551 0.045315
0.021855 0.029893 0.911594 0.036659
0.775539 0.079949 0.072502 0.072010
0.250000 0.250000 0.250000 0.250000
0.371208 0.146181 0.367028 0.115583
0.430126 0.265634 0.134649 0.169591

MOTIF 104 random
letter-probability matrix: alength= 4 w= 37
0.644667 0.114324 0.130084 0.110924
0.225598 0.092957 0.531433 0.150013
0.239884 0.212305 0.205178 0.342633
0.041571 0.044310 0.866494 0.047625
0.482911 0.187760 0.178928 0.150401
0.064851 0.037887 0.032763 0.864499
0.250000 0.250000 0.250000 0.250000
0.328181 0.216718 0.227611 0.227490
0.683204 0.057397 0.152787 0.106612
0.351690 0.248780 0.185128 0.214402
0.144693 0.113277 0.419333 0.322696
0.251307 0.204489 0.242389 0.301816
0.150702 0.397684 0.266245 0.185369
0.259331 0.231672 0.188903 0.320094
0.113349 0.488853 0.132198 0.265601
0.105013 0.072859 0.743991 0.078136
0.717894 0.073682 0.144142 0.064282
0.639667 0.149671 0.151919 0.058742
0.381392 0.105285 0.424375 0.088948
0.134159 0.119302 0.576798 0.169742
0.772935 0.073014 0.073966 0.080085
0.036319 0.858739 0.038324 0.066619
0.198229 0.088556 0.268360 0.444855
0.082572 0.357461 0.053236 0.506731
0.438668 0.171447 0.285316 0.104570
0.191479 0.118860 0.438535 0.251126
0.024590 0.878376 0.019875 0.077158
0.117835 0.220436 0.180591 0.481138
0.070413 0.053642 0.809588 0.066357
0.075904 0.829632 0.047306 0.047158
0.250000 0.250000 0.250000 0.250000
0.080577 0.022490 0.874346 0.022587
0.148640 0.113300 0.125343 0.612717
0.099169 0.118813 0.096592 0.685426
0.178699 0.152476 0.288082 0.380743
0.078728 0.322736 0.155752 0.442785
0.063278 0.064153 0.053502 0.819068

MOTIF 105 random
letter-probability matrix: alength= 4 w= 37
0.028099 0.018988 0.018685 0.934228
0.403481 0.185905 0.236545 0.174069
0.250000 0.250000 0.250000 0.250000
0.588466 0.246618 0.067583 0.097333
0.818875 0.069130 0.052669 0.059327
0.362913 0.309544 0.060677 0.266866
0.250000 0.250000 0.250000 0.250000
0.193991 0.069000 0.280161 0.456848
0.068491 0.057591 0.798104 0.075814
0.138609 0.343608 0.139606 0.378177
0.042460 0.041184 0.842593 0.073762
0.760232 0.142661 0.040019 0.057089
0.900585 0.034432 0.031650 0.033333
0.250000 0.250000 0.250000 0.250000
0.555117 0.165489 0.171855 0.107539
0.203455 0.265884 0.211151 0.319510
0.557917 0.262602 0.129191 0.050290
0.092163 0.038337 0.828340 0.041160
0.673730 0.041017 0.197419 0.087834
0.370256 0.304764 0.214212 0.110768
0.461694 0.282567 0.201049 0.054689
0.568978 0.268645 0.086423 0.075954
0.528297 0.112236 0.269681 0.089785
0.168079 0.025553 0.738880 0.067488
0.087872 0.035456 0.827605 0.049067
0.325947 0.169817 0.304095 0.200142
0.302156 0.232489 0.263280 0.202076
0.235906 0.315252 0.240478 0.208364
0.422952 0.255171 0.108790 0.213087
0.278719 0.229797 0.176736 0.314747
0.813159 0.055705 0.067070 0.064067
0.158713 0.233607 0.179308 0.428371
0.713694 0.067851 0.141135 0.077320
0.063762 0.201838 0.109847 0.624553
0.080066 0.268017 0.082993 0.568923
0.335289 0.137073 0.361421 0.166217
0.931652 0.023418 0.020368 0.024563

MOTIF 106 random
letter-probability matrix: alength= 4 w= 28
0.355347 0.334387 0.164478 0.145789
0.370256 0.304764 0.214212 0.110768
0.250000 0.250000 0.250000 0.250000
0.568360 0.124916 0.204294 0.102430
0.232460 0.286907 0.153568 0.327065
0.531295 0.181913 0.133901 0.152892
0.733572 0.070303 0.124118 0.072007
0.373909 0.305867 0.212585 0.107640
0.523039 0.184390 0.136862 0.155709
0.561630 0.248935 0.077833 0.111602
0.080814 0.040200 0.831886 0.047099
0.055997 0.409257 0.046339 0.488406
0.431061 0.223571 0.173607 0.171761
0.585105 0.070584 0.136255 0.208056
0.031979 0.033265 0.865093 0.069663
0.471528 0.125565 0.288138 0.114769
0.250000 0.250000 0.250000 0.250000
0.190540 0.401948 0.140772 0.266740
0.734135 0.100797 0.079720 0.085348
0.092703 0.181587 0.067339 0.658371
0.345463 0.129426 0.360231 0.164879
0.018654 0.028893 0.932689 0.019765
0.734025 0.014681 0.222847 0.028448
0.094630 0.397371 0.090272 0.417727
0.547081 0.081784 0.283054 0.088081
0.214985 0.059573 0.614408 0.111034
0.673810 0.062512 0.116465 0.147213
0.336394 0.219826 0.281880 0.161900

MOTIF 107 random
letter-probability matrix: alength= 4 w= 28
0.319109 0.194287 0.223606 0.262998
0.600854 0.135026 0.132993 0.131127
0.250981 0.465160 0.161490 0.122370
0.044300 0.066008 0.839898 0.049795
0.712238 0.122700 0.081766 0.083296
0.480422 0.196805 0.152484 0.170289
0.057404 0.140792 0.067583 0.734220
0.551757 0.235101 0.102290 0.110852
0.476247 0.312455 0.082396 0.128901
0.784522 0.074638 0.093678 0.047163
0.825298 0.061623 0.041177 0.071902
0.539704 0.185202 0.167298 0.107796
0.305892 0.309335 0.222061 0.162711
0.936948 0.021615 0.018739 0.022698
0.032808 0.046441 0.057836 0.862916
0.173847 0.116364 0.508634 0.201155
0.469532 0.258812 0.142733 0.128923
0.354287 0.067947 0.390579 0.187188
0.301931 0.258732 0.248565 0.190772
0.055997 0.409257 0.046339 0.488406
0.479127 0.093880 0.309657 0.117336
0.038159 0.032666 0.901273 0.027902
0.350357 0.097307 0.395051 0.157284
0.144689 0.222180 0.196022 0.437108
0.681640 0.125604 0.093600 0.099156
0.203669 0.082486 0.637213 0.076632
0.050177 0.043326 0.845445 0.061052
0.357469 0.274128 0.208896 0.159507

MOTIF 108 random
letter-probability matrix: alength= 4 w= 34
0.124975 0.527020 0.172891 0.175114
0.244345 0.148666 0.393476 0.213513
0.603170 0.150776 0.073933 0.172121
0.038122 0.071155 0.835376 0.055346
0.527257 0.177254 0.158961 0.136529
0.083730 0.082317 0.764850 0.069102
0.102551 0.078903 0.711333 0.107213
0.888180 0.027664 0.057076 0.027081
0.338433 0.130844 0.273327 0.257396
0.094388 0.049969 0.816783 0.038860
0.130862 0.585378 0.162050 0.121710
0.113385 0.030866 0.817245 0.038503
0.820615 0.043290 0.086111 0.049984
0.224198 0.178640 0.312283 0.284879
0.067165 0.132570 0.059403 0.740863
0.895978 0.019997 0.066105 0.017920
0.712962 0.084368 0.107947 0.094723
0.724220 0.087987 0.102984 0.084809
0.372410 0.345631 0.073950 0.208010
0.136543 0.089983 0.063861 0.709613
0.250357 0.179696 0.151732 0.418215
0.075749 0.234444 0.078488 0.611319
0.526210 0.139739 0.245582 0.088470
0.207847 0.075048 0.570983 0.146121
0.029956 0.037781 0.029128 0.903135
0.250000 0.250000 0.250000 0.250000
0.193991 0.069000 0.280161 0.456848
0.062671 0.712723 0.093984 0.130622
0.279687 0.123608 0.428931 0.167773
0.209509 0.169682 0.317042 0.303768
0.020730 0.018767 0.938329 0.022174
0.583060 0.144790 0.109888 0.162262
0.353327 0.299208 0.221409 0.126055
0.128100 0.068682 0.691719 0.111499

MOTIF 109 random
letter-probability matrix: alength= 4 w= 31
0.190108 0.038615 0.705370 0.065906
0.408045 0.162413 0.322541 0.107001
0.173107 0.069520 0.519193 0.238180
0.250000 0.250000 0.250000 0.250000
0.250000 0.250000 0.250000 0.250000
0.093303 0.114094 0.124377 0.668225
0.121546 0.103017 0.440501 0.334936
0.162365 0.646682 0.113967 0.076987
0.574819 0.148955 0.136463 0.139763
0.488912 0.266184 0.160450 0.084453
0.699297 0.088666 0.105889 0.106148
0.099818 0.062742 0.030846 0.806594
0.059772 0.130188 0.084392 0.725647
0.380170 0.194685 0.212249 0.212896
0.821008 0.055205 0.072794 0.050993
0.542902 0.131888 0.146604 0.178607
0.377593 0.194424 0.238073 0.189911
0.254528 0.154561 0.160705 0.430205
0.421363 0.114755 0.266022 0.197860
0.314825 0.193662 0.290762 0.200751
0.177388 0.472711 0.104709 0.245191
0.018794 0.939679 0.019776 0.021752
0.282749 0.193929 0.251578 0.271745
0.349844 0.271188 0.144671 0.234297
0.064353 0.050990 0.112300 0.772357
0.144717 0.065999 0.713911 0.075373
0.536284 0.204494 0.121474 0.137749
0.365314 0.193832 0.091927 0.348927
0.056767 0.051270 0.692846 0.199116
0.433448 0.278172 0.183228 0.105153
0.069766 0.238659 0.042608 0.648967

MOTIF 110 random
letter-probability matrix: alength= 4 w= 25
0.117207 0.158300 0.173553 0.550940
0.397232 0.263990 0.190731 0.148047
0.379384 0.307456 0.210098 0.103062
0.376081 0.052353 0.203029 0.368537
0.180221 0.063872 0.294700 0.461207
0.856265 0.052086 0.044162 0.047487
0.250000 0.250000 0.250000 0.250000
0.079515 0.277130 0.116801 0.526553
0.036470 0.883270 0.033826 0.046435
0.303044 0.182309 0.155481 0.359166
0.247832 0.037045 0.662953 0.052171
0.169439 0.423738 0.230342 0.176481
0.134705 0.182360 0.362166 0.320769
0.072853 0.256758 0.142390 0.528000
0.021321 0.025510 0.928344 0.024825
0.068250 0.070982 0.150274 0.710494
0.895276 0.031695 0.035887 0.037142
0.210508 0.179050 0.205886 0.404555
0.216545 0.058682 0.633849 0.090924
0.228124 0.256563 0.337294 0.178020
0.772502 0.056895 0.110149 0.060454
0.294528 0.194040 0.241994 0.269439
0.148199 0.073412 0.615114 0.163275
0.395341 0.161868 0.252496 0.190295
0.400945 0.223836 0.220694 0.154525

MOTIF 111 random
letter-probability matrix: alength= 4 w= 19
0.052406 0.166786 0.088514 0.692294
0.397140 0.183302 0.199970 0.219588
0.052227 0.088478 0.055025 0.804270
0.147750 0.063502 0.686374 0.102375
0.402427 0.162669 0.201478 0.233426
0.113349 0.488853 0.132198 0.265601
0.345584 0.201928 0.243345 0.209143
0.464875 0.085652 0.166043 0.283429
0.084524 0.105744 0.128401 0.681331
0.288995 0.171814 0.256914 0.282277
0.113879 0.241796 0.193037 0.451288
0.125338 0.686120 0.093768 0.094773
0.035911 0.040455 0.820907 0.102726
0.186001 0.187061 0.250805 0.376134
0.169440 0.182821 0.153930 0.493808
0.064398 0.056797 0.828799 0.050006
0.072788 0.235130 0.117027 0.575054
0.044936 0.035406 0.060804 0.858854
0.235491 0.313114 0.142211 0.309184

MOTIF 112 random
letter-probability matrix: alength= 4 w= 31
0.835224 0.051810 0.063260 0.049707
0.457078 0.270421 0.177945 0.094555
0.082423 0.193666 0.113408 0.610502
0.141945 0.097011 0.640426 0.120619
0.116260 0.154694 0.401011 0.328035
0.494829 0.153881 0.297009 0.054281
0.383596 0.143398 0.206958 0.266047
0.305805 0.177641 0.149848 0.366705
0.517508 0.143212 0.247312 0.091967
0.326330 0.246653 0.218947 0.208071
0.024269 0.020596 0.918844 0.036291
0.878265 0.019547 0.084067 0.018121
0.250000 0.250000 0.250000 0.250000
0.410744 0.154669 0.191958 0.242628
0.024564 0.032445 0.834821 0.108169
0.177285 0.205323 0.043638 0.573753
0.168481 0.130236 0.237512 0.463770
0.247105 0.097194 0.224196 0.431505
0.214544 0.100791 0.111236 0.573430
0.078203 0.078068 0.730267 0.113462
0.936634 0.018733 0.022953 0.021681
0.385647 0.099507 0.431520 0.083326
0.219929 0.207747 0.246373 0.325951
0.053469 0.045974 0.803276 0.097282
0.054439 0.119621 0.049662 0.776279
0.165646 0.085416 0.500240 0.248698
0.075964 0.398012 0.064885 0.461139
0.375759 0.122837 0.074482 0.426922
0.707113 0.161500 0.088978 0.042409
0.060798 0.052218 0.092829 0.794156
0.900231 0.031803 0.028953 0.039013

MOTIF 113 random
letter-probability matrix: alength= 4 w= 16
0.723741 0.041097 0.088867 0.146296
0.085479 0.062286 0.757011 0.095225
0.029804 0.012568 0.628373 0.329256
0.789413 0.037197 0.074989 0.098402
0.112900 0.070599 0.724141 0.092360
0.836439 0.090010 0.046396 0.027155
0.519715 0.209280 0.129367 0.141638
0.250000 0.250000 0.250000 0.250000
0.926663 0.018533 0.021378 0.033425
0.884746 0.038334 0.041022 0.035899
0.314144 0.243518 0.327895 0.114443
0.144644 0.095559 0.278786 0.481012
0.040682 0.028088 0.900393 0.030838
0.429965 0.297201 0.136697 0.136137
0.431061 0.223571 0.173607 0.171761
0.287575 0.180619 0.218454 0.313353

MOTIF 114 random
letter-probability matrix: alength= 4 w= 7
0.220442 0.258106 0.200362 0.321090
0.250000 0.250000 0.250000 0.250000
0.039538 0.829334 0.036488 0.094639
0.723173 0.096055 0.105877 0.074895
0.274278 0.284593 0.264307 0.176823
0.248929 0.222997 0.110427 0.417647
0.204993 0.215755 0.189014 0.390238

MOTIF 115 random
letter-probability matrix: alength= 4 w= 25
0.352006 0.117741 0.329882 0.200371
0.116571 0.518621 0.184698 0.180110
0.117275 0.068557 0.059441 0.754728
0.470067 0.434238 0.052262 0.043433
0.133513 0.613616 0.107467 0.145405
0.044371 0.068312 0.038611 0.848706
0.880703 0.038832 0.039296 0.041169
0.117332 0.163117 0.629896 0.089655
0.053469 0.045974 0.803276 0.097282
0.174637 0.192863 0.236483 0.396017
0.069640 0.071228 0.063840 0.795292
0.316595 0.238069 0.302986 0.142350
0.095072 0.355011 0.064069 0.485848
0.159023 0.184697 0.205656 0.450625
0.079145 0.093815 0.059320 0.767719
0.018323 0.042695 0.022827 0.916155
0.250000 0.250000 0.250000 0.250000
0.290136 0.093699 0.502761 0.113404
0.465920 0.249484 0.193954 0.090643
0.277796 0.238819 0.171304 0.312081
0.555714 0.117312 0.205410 0.121564
0.353477 0.189872 0.238982 0.217669
0.363256 0.266915 0.201346 0.168483
0.098911 0.143379 0.658243 0.099467
0.757443 0.040179 0.086650 0.115728

MOTIF 116 random
letter-probability matrix: alength= 4 w= 31
0.250000 0.250000 0.250000 0.250000
0.303462 0.213453 0.192685 0.290400
0.291340 0.256336 0.200004 0.252320
0.250000 0.250000 0.250000 0.250000
0.429763 0.206888 0.219259 0.144090
0.250000 0.250000 0.250000 0.250000
0.153411 0.084523 0.621216 0.140850
0.304801 0.190685 0.231516 0.272997
0.875650 0.029296 0.056197 0.038857
0.389623 0.227208 0.195895 0.187274
0.272256 0.165759 0.231533 0.330452
0.544513 0.139247 0.135904 0.180336
0.034515 0.030133 0.885848 0.049504
0.145093 0.111219 0.094745 0.648943
0.175685 0.427078 0.157596 0.239641
0.385647 0.099507 0.431520 0.083326
0.422441 0.257067 0.169418 0.151074
0.040682 0.028088 0.900393 0.030838
0.147836 0.150843 0.194524 0.506797
0.056922 0.192431 0.098538 0.652108
0.237228 0.419317 0.114511 0.228943
0.022962 0.019828 0.938441 0.018769
0.165071 0.199450 0.269293 0.366187
0.656581 0.193012 0.083213 0.067193
0.111157 0.100761 0.078666 0.709416
0.230535 0.060345 0.643113 0.066006
0.093397 0.124125 0.662313 0.120165
0.035161 0.028507 0.904846 0.031487
0.361182 0.213074 0.116747 0.308997
0.530768 0.163362 0.151341 0.154529
0.154633 0.099337 0.580973 0.165056

MOTIF 117 random
letter-probability matrix: alength= 4 w= 49
0.783873 0.033901 0.077125 0.105101
0.710291 0.044825 0.070917 0.173966
0.431061 0.223571 0.173607 0.171761
0.458137 0.218979 0.165326 0.157558
0.136410 0.180348 0.432685 0.250558
0.046820 0.031019 0.032498 0.889663
0.187120 0.174083 0.089730 0.549068
0.250000 0.250000 0.250000 0.250000
0.034717 0.026381 0.901456 0.037445
0.061169 0.756705 0.064267 0.117859
0.466133 0.201012 0.154675 0.178180
0.586768 0.145018 0.132449 0.135765
0.585389 0.094489 0.213684 0.106438
0.229650 0.258703 0.184571 0.327076
0.503982 0.190020 0.143776 0.162221
0.250000 0.250000 0.250000 0.250000
0.807889 0.063938 0.067537 0.060636
0.149863 0.069479 0.540481 0.240176
0.341741 0.151130 0.218374 0.288755
0.158217 0.228998 0.127823 0.484963
0.061372 0.051883 0.040432 0.846313
0.318850 0.154021 0.244286 0.282843
0.248348 0.177010 0.239532 0.335110
0.384856 0.089000 0.092125 0.434018
0.297080 0.232959 0.172033 0.297928
0.080389 0.216961 0.128448 0.574203
0.557877 0.154516 0.142170 0.145437
0.800354 0.044698 0.095561 0.059387
0.166442 0.093992 0.421476 0.318089
0.330097 0.292770 0.134222 0.242911
0.118175 0.321659 0.237247 0.322919
0.311147 0.234009 0.129554 0.325291
0.036940 0.020546 0.906756 0.035758
0.493577 0.309197 0.100610 0.096616
0.297320 0.232841 0.171665 0.298173
0.188404 0.173407 0.199059 0.439129
0.030428 0.024973 0.919193 0.025406
0.041735 0.036782 0.048144 0.873339
0.380416 0.241802 0.257633 0.120149
0.117098 0.716369 0.087916 0.078617
0.179969 0.294635 0.392862 0.132533
0.250000 0.250000 0.250000 0.250000
0.250000 0.250000 0.250000 0.250000
0.098018 0.076472 0.723030 0.102480
0.065087 0.046860 0.820156 0.067897
0.104102 0.157478 0.121635 0.616785
0.276794 0.224400 0.198277 0.300529
0.822028 0.067227 0.049508 0.061236
0.157397 0.310616 0.134443 0.397545

MOTIF 118 random
letter-probability matrix: alength= 4 w= 46
0.045687 0.057963 0.085902 0.810449
0.482386 0.312623 0.079302 0.125689
0.396475 0.232514 0.184591 0.186420
0.908093 0.029254 0.026564 0.036089
0.168653 0.164146 0.574424 0.092777
0.735743 0.062183 0.126493 0.075581
0.046623 0.037766 0.848341 0.067270
0.552398 0.125058 0.254858 0.067686
0.315322 0.183284 0.163314 0.338080
0.916118 0.023576 0.028692 0.031614
0.152861 0.141322 0.139162 0.566655
0.477255 0.123294 0.241890 0.157561
0.059830 0.176362 0.097605 0.666203
0.477964 0.268296 0.169300 0.084440
0.059920 0.027972 0.881627 0.030481
0.447260 0.159367 0.250838 0.142535
0.242273 0.103053 0.157727 0.496947
0.900585 0.034432 0.031650 0.033333
0.251769 0.166954 0.307783 0.273494
0.445233 0.412130 0.074035 0.068603
0.549300 0.246662 0.102394 0.101644
0.330066 0.123871 0.125756 0.420308
0.130435 0.024090 0.817422 0.028053
0.304990 0.297270 0.193244 0.204495
0.374825 0.247571 0.212899 0.164705
0.365122 0.153885 0.311758 0.169235
0.196454 0.168479 0.113778 0.521289
0.902962 0.035793 0.033843 0.027401
0.317347 0.118846 0.285278 0.278529
0.210361 0.329660 0.116816 0.343163
0.130540 0.164282 0.134770 0.570408
0.531138 0.194785 0.133065 0.141012
0.250000 0.250000 0.250000 0.250000
0.184357 0.117449 0.124990 0.573204
0.173180 0.154041 0.078405 0.594374
0.520938 0.152664 0.225483 0.100915
0.777220 0.053747 0.091745 0.077289
0.557734 0.249816 0.079288 0.113161
0.355616 0.300002 0.220470 0.123912
0.775491 0.069753 0.089095 0.065660
0.058953 0.365356 0.097117 0.478575
0.146114 0.189653 0.074223 0.590010
0.068376 0.803219 0.112340 0.016064
0.529552 0.098342 0.257559 0.114547
0.325427 0.482300 0.128255 0.064018
0.074666 0.158733 0.504094 0.262507

MOTIF 119 random
letter-probability matrix: alength= 4 w= 76
0.105339 0.095098 0.073485 0.726077
0.601559 0.101019 0.122145 0.175277
0.350357 0.097307 0.395051 0.157284
0.385732 0.149303 0.327359 0.137606
0.230597 0.196775 0.277055 0.295573
0.338235 0.147552 0.190235 0.323977
0.250000 0.250000 0.250000 0.250000
0.197856 0.216292 0.107717 0.478135
0.316934 0.230193 0.256095 0.196779
0.891425 0.029830 0.046199 0.032546
0.021855 0.029893 0.911594 0.036659
0.560752 0.078950 0.145254 0.215044
0.169454 0.253709 0.146448 0.430389
0.028870 0.060206 0.861229 0.049696
0.092943 0.404290 0.171901 0.330866
0.029958 0.062095 0.036204 0.871742
0.303290 0.254197 0.083116 0.359396
0.500414 0.104537 0.183688 0.211362
0.128187 0.674344 0.040563 0.156906
0.197893 0.087117 0.612623 0.102367
0.158328 0.177738 0.278467 0.385467
0.345061 0.296034 0.118147 0.240757
0.568961 0.111237 0.185142 0.134660
0.110304 0.079639 0.565271 0.244786
0.380741 0.382670 0.148380 0.088208
0.302266 0.183591 0.157045 0.357099
0.018736 0.020252 0.936789 0.024222
0.194755 0.155666 0.157612 0.491967
0.152591 0.581930 0.185656 0.079823
0.073541 0.691874 0.174353 0.060232
0.359860 0.155127 0.272810 0.212202
0.936634 0.018733 0.022953 0.021681
0.553594 0.209413 0.120218 0.116775
0.248608 0.142617 0.280417 0.328358
0.087983 0.081131 0.144759 0.686127
0.090615 0.278558 0.241501 0.389325
0.066439 0.403689 0.055954 0.473917
0.829146 0.064681 0.047359 0.058814
0.135459 0.205014 0.153501 0.506026
0.132967 0.706355 0.059749 0.100929
0.225337 0.038163 0.084024 0.652476
0.027434 0.020379 0.931374 0.020813
0.160350 0.126761 0.110009 0.602880
0.115700 0.352090 0.161135 0.371075
0.105590 0.379283 0.110847 0.404281
0.075610 0.398231 0.064550 0.461609
0.069101 0.735038 0.071603 0.124258
0.041582 0.027416 0.033635 0.897367
0.204505 0.040188 0.710498 0.044809
0.366117 0.267050 0.200101 0.166732
0.039878 0.030154 0.029951 0.900017
0.139228 0.045747 0.690574 0.124452
0.401013 0.246995 0.201347 0.150645
0.177285 0.205323 0.043638 0.573753
0.817346 0.058859 0.054667 0.069128
0.562608 0.258940 0.112342 0.066111
0.039032 0.032551 0.895349 0.033068
0.127751 0.118929 0.612043 0.141276
0.454320 0.147861 0.220626 0.177194
0.936948 0.021615 0.018739 0.022698
0.171037 0.215979 0.099563 0.513421
0.091209 0.224814 0.139628 0.544349
0.588466 0.246618 0.067583 0.097333
0.875402 0.030780 0.063179 0.030639
0.876795 0.039421 0.036132 0.047651
0.431173 0.195740 0.110001 0.263086
0.021319 0.018284 0.914191 0.046206
0.292184 0.190429 0.330628 0.186759
0.213268 0.148958 0.176838 0.460936
0.166148 0.110045 0.106614 0.617193
0.309456 0.290437 0.160997 0.239110
0.180662 0.112039 0.157944 0.549355
0.734724 0.076929 0.080236 0.108110
0.813810 0.058363 0.054015 0.073812
0.689774 0.116461 0.097535 0.096230
0.036656 0.018495 0.924755 0.020095

MOTIF 120 random
letter-probability matrix: alength= 4 w= 58
0.419912 0.199881 0.116281 0.263926
0.480844 0.130464 0.297223 0.091469
0.125972 0.576486 0.136597 0.160945
0.219555 0.128029 0.111193 0.541222
0.147892 0.581058 0.131756 0.139294
0.170197 0.182420 0.091537 0.555846
0.494561 0.156819 0.153642 0.194977
0.086587 0.741868 0.066219 0.105326
0.358030 0.252200 0.123643 0.266128
0.202355 0.283420 0.167124 0.347101
0.029074 0.022773 0.919433 0.028720
0.708347 0.068660 0.092310 0.130683
0.315282 0.108829 0.099036 0.476853
0.313460 0.243901 0.108867 0.333772
0.376602 0.310100 0.167755 0.145543
0.390523 0.215710 0.217143 0.176625
0.635211 0.116121 0.138206 0.110462
0.398081 0.227380 0.269984 0.104555
0.273746 0.217159 0.191930 0.317165
0.092189 0.127083 0.382450 0.398278
0.761737 0.074221 0.094035 0.070006
0.038301 0.060450 0.033063 0.868186
0.846642 0.058391 0.042115 0.052851
0.452119 0.108341 0.325005 0.114534
0.054392 0.073559 0.069989 0.802060
0.724220 0.087987 0.102984 0.084809
0.082676 0.120650 0.055683 0.740992
0.081512 0.059519 0.061047 0.797923
0.037783 0.033961 0.895149 0.033107
0.147718 0.086159 0.635115 0.131008
0.250000 0.250000 0.250000 0.250000
0.384624 0.228271 0.197765 0.189340
0.128373 0.401371 0.168960 0.301297
0.305805 0.177641 0.149848 0.366705
0.125121 0.159675 0.173131 0.542074
0.087424 0.112808 0.669685 0.130082
0.483210 0.137346 0.265966 0.113478
0.542538 0.273677 0.097297 0.086489
0.276595 0.172311 0.076115 0.474979
0.261205 0.222475 0.161603 0.354717
0.380489 0.106493 0.422887 0.090131
0.101017 0.648010 0.097068 0.153905
0.827521 0.041657 0.061696 0.069126
0.488165 0.105565 0.142905 0.263365
0.360902 0.101173 0.383982 0.153944
0.105590 0.379283 0.110847 0.404281
0.018481 0.025666 0.924065 0.031788
0.588466 0.246618 0.067583 0.097333
0.268872 0.210417 0.203938 0.316772
0.028865 0.018559 0.927944 0.024632
0.250000 0.250000 0.250000 0.250000
0.041606 0.033438 0.896657 0.028300
0.250000 0.250000 0.250000 0.250000
0.246535 0.180835 0.218514 0.354115
0.040776 0.039531 0.848238 0.071455
0.064816 0.045607 0.842806 0.046771
0.385647 0.099507 0.431520 0.083326
0.250000 0.250000 0.250000 0.250000

MOTIF 121 random
letter-probability matrix: alength= 4 w= 64
0.888330 0.034916 0.042872 0.033882
0.065931 0.081278 0.769633 0.083159
0.614247 0.101329 0.146844 0.137581
0.588466 0.246618 0.067583 0.097333
0.068132 0.057667 0.081307 0.792894
0.576398 0.158207 0.094934 0.170461
0.495463 0.205904 0.192769 0.105864
0.476931 0.312478 0.082048 0.128543
0.171410 0.119372 0.230423 0.478795
0.027683 0.021360 0.018646 0.932311
0.018577 0.025244 0.027329 0.928850
0.168336 0.172833 0.095526 0.563305
0.889614 0.028537 0.036598 0.045250
0.566979 0.170089 0.111637 0.151295
0.149434 0.360405 0.185752 0.304409
0.028739 0.021317 0.024857 0.925087
0.196596 0.233005 0.174061 0.396338
0.519284 0.176292 0.198994 0.105430
0.313842 0.262027 0.211816 0.212314
0.214670 0.054769 0.621829 0.108732
0.076334 0.038795 0.811611 0.073260
0.469938 0.102766 0.305822 0.121474
0.325465 0.238020 0.166358 0.270157
0.196992 0.404341 0.075093 0.323574
0.095775 0.186237 0.190450 0.527538
0.058041 0.085347 0.054402 0.802210
0.266404 0.112621 0.105874 0.515101
0.408001 0.302441 0.197689 0.091870
0.564424 0.073020 0.165931 0.196625
0.202531 0.083942 0.583329 0.130199
0.504129 0.139290 0.256450 0.100131
0.035054 0.027855 0.905743 0.031348
0.250000 0.250000 0.250000 0.250000
0.719350 0.139302 0.059331 0.082017
0.852762 0.064296 0.037714 0.045228
0.034855 0.021001 0.925631 0.018513
0.193667 0.085649 0.530354 0.190331
0.064399 0.100269 0.077393 0.757939
0.502173 0.264980 0.159162 0.073684
0.127014 0.113815 0.109726 0.649444
0.197509 0.143296 0.151628 0.507567
0.366565 0.101031 0.422173 0.110231
0.179398 0.434557 0.217309 0.168736
0.931652 0.023418 0.020368 0.024563
0.250000 0.250000 0.250000 0.250000
0.363483 0.353479 0.090022 0.193016
0.252215 0.125103 0.237705 0.384977
0.250000 0.250000 0.250000 0.250000
0.907801 0.023210 0.029281 0.039708
0.365314 0.193832 0.091927 0.348927
0.348259 0.235521 0.211506 0.204714
0.289753 0.486785 0.131590 0.091872
0.347539 0.206233 0.111577 0.334651
0.036859 0.038464 0.891328 0.033350
0.275659 0.271679 0.306568 0.146095
0.290910 0.219225 0.264376 0.225488
0.816629 0.041108 0.090797 0.051466
0.027453 0.021798 0.932106 0.018642
0.896631 0.027993 0.030520 0.044856
0.020876 0.032088 0.888251 0.058785
0.252296 0.187816 0.161568 0.398320
0.352004 0.331923 0.167234 0.148839
0.380489 0.106493 0.422887 0.090131
0.092211 0.364370 0.102323 0.441096

MOTIF 122 random
letter-probability matrix: alength= 4 w= 37
0.465099 0.170559 0.221058 0.143284
0.163241 0.096228 0.326696 0.413835
0.036639 0.058255 0.031553 0.873553
0.192932 0.514658 0.109142 0.183267
0.121485 0.196190 0.456769 0.225556
0.050157 0.019878 0.898355 0.031610
0.931108 0.029576 0.018622 0.020693
0.715197 0.087089 0.101993 0.095721
0.885403 0.041674 0.039892 0.033030
0.824119 0.050221 0.076999 0.048661
0.071659 0.054724 0.806051 0.067567
0.189779 0.229547 0.265983 0.314692
0.297510 0.220225 0.136945 0.345320
0.357468 0.305188 0.140344 0.197001
0.043119 0.038932 0.044802 0.873147
0.371397 0.231008 0.202735 0.194859
0.352560 0.277403 0.218926 0.151112
0.938405 0.018768 0.022252 0.020574
0.043465 0.029626 0.891432 0.035477
0.516267 0.170486 0.224256 0.088991
0.149601 0.634894 0.113913 0.101591
0.228667 0.138804 0.435496 0.197033
0.531295 0.181913 0.133901 0.152892
0.905772 0.037504 0.025481 0.031243
0.648094 0.146630 0.084012 0.121264
0.588466 0.246618 0.067583 0.097333
0.028833 0.018216 0.042163 0.910789
0.048649 0.106059 0.045159 0.800133
0.145032 0.113452 0.064279 0.677237
0.759511 0.074369 0.080508 0.085612
0.683843 0.064289 0.147432 0.104437
0.018284 0.035704 0.914221 0.031790
0.301206 0.185314 0.159159 0.354321
0.250000 0.250000 0.250000 0.250000
0.186001 0.187061 0.250805 0.376134
0.104143 0.125688 0.350249 0.419920
0.908279 0.032221 0.033780 0.025720

MOTIF 123 random
letter-probability matrix: alength= 4 w= 13
0.210368 0.078095 0.562218 0.149319
0.136927 0.177305 0.198956 0.486812
0.064042 0.057645 0.072133 0.806179
0.326325 0.273159 0.179320 0.221195
0.407436 0.236140 0.158204 0.198220
0.661006 0.159771 0.104753 0.074470
0.333478 0.188130 0.197204 0.281187
0.212801 0.078445 0.440561 0.268193
0.258975 0.333655 0.172083 0.235286
0.249730 0.106725 0.228547 0.414998
0.217851 0.138584 0.106759 0.536805
0.289747 0.178483 0.180519 0.351251
0.164432 0.276129 0.329569 0.229870

MOTIF 124 random
letter-probability matrix: alength= 4 w= 7
0.606310 0.274293 0.073169 0.046228
0.091529 0.613966 0.079872 0.214633
0.222496 0.085287 0.120226 0.571991
0.438874 0.166543 0.185735 0.208848
0.066344 0.061455 0.061223 0.810978
0.146888 0.743179 0.056014 0.053919
0.626302 0.126549 0.124510 0.122639

MOTIF 125 random
letter-probability matrix: alength= 4 w= 13
0.157132 0.186420 0.174024 0.482424
0.498053 0.252073 0.151485 0.098389
0.444487 0.169963 0.184007 0.201544
0.099402 0.125356 0.118488 0.656754
0.482855 0.228620 0.139981 0.148544
0.515782 0.248842 0.163289 0.072087
0.282707 0.176324 0.284665 0.256305
0.231880 0.253257 0.182986 0.331877
0.078448 0.074480 0.491282 0.355790
0.114914 0.363885 0.101921 0.419280
0.157644 0.405692 0.132649 0.304015
0.044009 0.031787 0.890246 0.033958
0.055941 0.038976 0.858437 0.046645

MOTIF 126 random
letter-probability matrix: alength= 4 w= 25
0.188319 0.194831 0.304056 0.312794
0.276683 0.268364 0.257630 0.197323
0.407002 0.162188 0.260259 0.170551
0.250000 0.250000 0.250000 0.250000
0.211246 0.044604 0.694656 0.049494
0.081862 0.681358 0.110811 0.125970
0.176446 0.193245 0.275078 0.355231
0.371397 0.231008 0.202735 0.194859
0.043465 0.029626 0.891432 0.035477
0.502493 0.190455 0.144321 0.162731
0.179822 0.133218 0.110987 0.575973
0.523693 0.230205 0.152792 0.093310
0.257651 0.070109 0.264672 0.407569
0.125137 0.103523 0.185477 0.585863
0.404561 0.081069 0.196737 0.317632
0.198880 0.231060 0.174664 0.395396
0.245990 0.133279 0.116455 0.504276
0.250000 0.250000 0.250000 0.250000
0.254600 0.148969 0.283630 0.312801
0.204505 0.040188 0.710498 0.044809
0.022209 0.926438 0.018529 0.032824
0.088800 0.052533 0.786966 0.071701
0.204505 0.040188 0.710498 0.044809
0.559145 0.222384 0.118012 0.100460
0.250000 0.250000 0.250000 0.250000

MOTIF 127 random
letter-probability matrix: alength= 4 w= 16
0.053543 0.234830 0.036976 0.674650
0.325218 0.173416 0.181860 0.319507
0.138484 0.177814 0.053218 0.630484
0.223306 0.302967 0.190547 0.283179
0.094645 0.070218 0.459971 0.375166
0.362377 0.099360 0.385968 0.152296
0.114171 0.637259 0.114564 0.134006
0.033893 0.013226 0.661294 0.291587
0.023525 0.051681 0.028862 0.895932
0.146357 0.149596 0.124768 0.579279
0.287591 0.192042 0.282735 0.237633
0.099954 0.051790 0.776250 0.072006
0.032574 0.029097 0.033981 0.904347
0.365123 0.268741 0.201490 0.164645
0.021788 0.018766 0.938283 0.021164
0.036765 0.037925 0.861819 0.063491

MOTIF 128 random
letter-probability matrix: alength= 4 w= 31
0.316501 0.206586 0.175384 0.301529
0.438874 0.166543 0.185735 0.208848
0.070981 0.230978 0.112991 0.585050
0.931108 0.029576 0.018622 0.020693
0.171026 0.071015 0.107164 0.650795
0.115390 0.121385 0.084869 0.678355
0.086776 0.371427 0.082510 0.459286
0.347539 0.206233 0.111577 0.334651
0.074391 0.092890 0.118835 0.713884
0.055622 0.067636 0.780891 0.095851
0.047335 0.039098 0.879224 0.034344
0.326597 0.318203 0.084901 0.270298
0.028465 0.922442 0.018449 0.030644
0.265144 0.170619 0.223654 0.340583
0.431173 0.195740 0.110001 0.263086
0.125151 0.208158 0.155275 0.511416
0.349173 0.168348 0.281228 0.201251
0.824010 0.056674 0.052569 0.066748
0.840623 0.070827 0.052783 0.035766
0.538632 0.208811 0.190442 0.062115
0.553377 0.214961 0.099862 0.131800
0.043724 0.035012 0.031165 0.890099
0.377184 0.142774 0.262696 0.217346
0.174091 0.357456 0.265477 0.202976
0.097613 0.033607 0.829034 0.039745
0.361027 0.132856 0.255261 0.250856
0.350171 0.194115 0.268497 0.187216
0.089149 0.085037 0.473079 0.352735
0.250000 0.250000 0.250000 0.250000
0.026681 0.018516 0.925782 0.029021
0.476882 0.162157 0.243076 0.117885

MOTIF 129 random
letter-probability matrix: alength= 4 w= 25
0.717007 0.090176 0.100694 0.092123
0.117555 0.182759 0.156913 0.542773
0.374825 0.247571 0.212899 0.164705
0.024025 0.018768 0.938397 0.018810
0.170449 0.136409 0.148198 0.544943
0.046851 0.018117 0.905865 0.029168
0.765049 0.091491 0.060598 0.082862
0.019101 0.030394 0.904723 0.045782
0.707000 0.094291 0.101098 0.097611
0.196039 0.192146 0.485891 0.125923
0.102884 0.117841 0.089117 0.690159
0.597263 0.077893 0.129242 0.195602
0.305936 0.265219 0.190047 0.238797
0.053274 0.034681 0.870105 0.041940
0.198821 0.179064 0.142695 0.479420
0.144868 0.126384 0.524784 0.203964
0.313572 0.307935 0.230869 0.147624
0.422303 0.158406 0.194176 0.225115
0.079232 0.111819 0.671066 0.137883
0.138187 0.144203 0.502758 0.214852
0.367018 0.262928 0.149505 0.220549
0.250000 0.250000 0.250000 0.250000
0.225379 0.139851 0.398575 0.236195
0.524284 0.196710 0.135550 0.143456
0.347634 0.145916 0.215865 0.290585

MOTIF 130 random
letter-probability matrix: alength= 4 w= 25
0.080307 0.075316 0.782115 0.062262
0.812469 0.063741 0.064384 0.059406
0.055354 0.124301 0.079218 0.741128
0.028739 0.021317 0.024857 0.925087
0.250000 0.250000 0.250000 0.250000
0.530768 0.163362 0.151341 0.154529
0.921468 0.032632 0.024657 0.021244
0.068223 0.066894 0.114733 0.750151
0.137411 0.289770 0.139388 0.433431
0.332216 0.273264 0.184315 0.210204
0.470356 0.390951 0.070365 0.068329
0.503767 0.061595 0.303652 0.130986
0.050725 0.042845 0.869277 0.037153
0.138184 0.033913 0.546790 0.281113
0.153415 0.111674 0.292392 0.442519
0.236095 0.129175 0.221742 0.412987
0.115551 0.041928 0.627285 0.215235
0.929356 0.024407 0.027651 0.018587
0.177069 0.423484 0.153544 0.245903
0.043768 0.067541 0.038057 0.850633
0.925733 0.024076 0.024413 0.025778
0.068439 0.038104 0.853077 0.040379
0.195119 0.049757 0.713941 0.041183
0.481104 0.125732 0.169132 0.224032
0.055325 0.068517 0.040282 0.835875

MOTIF 131 random
letter-probability matrix: alength= 4 w= 22
0.250000 0.250000 0.250000 0.250000
0.018601 0.026150 0.930043 0.025206
0.529552 0.098342 0.257559 0.114547
0.345523 0.218089 0.120828 0.315561
0.916371 0.026379 0.026148 0.031102
0.560826 0.125608 0.140474 0.173091
0.383765 0.368378 0.073437 0.174419
0.530103 0.296704 0.110803 0.062390
0.289747 0.178483 0.180519 0.351251
0.064499 0.060023 0.826985 0.048493
0.053502 0.211707 0.179225 0.555566
0.442195 0.146847 0.060129 0.350829
0.216279 0.120424 0.406746 0.256551
0.082247 0.627773 0.117911 0.172069
0.293464 0.255655 0.129401 0.321479
0.425097 0.268305 0.181984 0.124614
0.316304 0.182163 0.161997 0.339536
0.029705 0.021875 0.919364 0.029057
0.133017 0.181070 0.364122 0.321791
0.303816 0.305236 0.168487 0.222462
0.927228 0.027441 0.026787 0.018545
0.045273 0.035524 0.881875 0.037328

MOTIF 132 random
letter-probability matrix: alength= 4 w= 46
0.591692 0.171557 0.149979 0.086772
0.502493 0.190455 0.144321 0.162731
0.214834 0.323755 0.125570 0.335841
0.539287 0.129400 0.203903 0.127410
0.708895 0.160797 0.088345 0.041963
0.511147 0.232827 0.149429 0.106598
0.274835 0.138069 0.370919 0.216177
0.117835 0.220436 0.180591 0.481138
0.250000 0.250000 0.250000 0.250000
0.250000 0.250000 0.250000 0.250000
0.130020 0.218680 0.326119 0.325181
0.121116 0.131970 0.572235 0.174680
0.291340 0.256336 0.200004 0.252320
0.342825 0.255767 0.240254 0.161153
0.517819 0.208174 0.140289 0.133717
0.911353 0.036129 0.020921 0.031598
0.145520 0.160208 0.339393 0.354879
0.167921 0.118175 0.207674 0.506231
0.283638 0.166570 0.238453 0.311339
0.374254 0.362754 0.078588 0.184404
0.129565 0.058545 0.353765 0.458125
0.055997 0.409257 0.046339 0.488406
0.934309 0.024004 0.018686 0.023001
0.246429 0.313873 0.206168 0.233530
0.160246 0.129399 0.184664 0.525692
0.051551 0.188522 0.076380 0.683547
0.083644 0.219947 0.144348 0.552061
0.161222 0.156624 0.597009 0.085145
0.035850 0.163860 0.073455 0.726835
0.195012 0.171384 0.257648 0.375956
0.360533 0.233172 0.206841 0.199454
0.484636 0.178259 0.167061 0.170044
0.069929 0.047180 0.751161 0.131730
0.455101 0.040580 0.087900 0.416419
0.235622 0.156545 0.538694 0.069139
0.695298 0.082115 0.134477 0.088110
0.048750 0.030239 0.877369 0.043643
0.250000 0.250000 0.250000 0.250000
0.399499 0.177090 0.252490 0.170921
0.412491 0.295377 0.146338 0.145795
0.476538 0.226505 0.119047 0.177910
0.313982 0.222547 0.231786 0.231684
0.097436 0.605256 0.073777 0.223531
0.025817 0.027717 0.918204 0.028262
0.035534 0.034351 0.894996 0.035119
0.109912 0.071867 0.158933 0.659288

MOTIF 133 random
letter-probability matrix: alength= 4 w= 31
0.240335 0.125731 0.417868 0.216066
0.383684 0.103034 0.229319 0.283963
0.022499 0.018637 0.931823 0.027042
0.171248 0.238341 0.190082 0.400329
0.318094 0.297264 0.155169 0.229472
0.733856 0.156857 0.063088 0.046198
0.065044 0.182104 0.123416 0.629437
0.043276 0.046051 0.798439 0.112234
0.128212 0.416772 0.130016 0.324999
0.605503 0.083581 0.140339 0.170578
0.130174 0.435405 0.213737 0.220685
0.269935 0.388471 0.121994 0.219601
0.250000 0.250000 0.250000 0.250000
0.352330 0.298858 0.221815 0.126997
0.225746 0.118800 0.146874 0.508580
0.267267 0.291026 0.149257 0.292450
0.494950 0.236792 0.157494 0.110764
0.754483 0.040062 0.131433 0.074022
0.295427 0.193013 0.241780 0.269780
0.406929 0.176677 0.283833 0.132561
0.552553 0.271910 0.093117 0.082421
0.295899 0.232444 0.182708 0.288948
0.059555 0.150644 0.116334 0.673467
0.334689 0.161521 0.309717 0.194072
0.359649 0.337532 0.160929 0.141890
0.086100 0.221277 0.134432 0.558191
0.060321 0.051864 0.824145 0.063670
0.127042 0.059557 0.189466 0.623935
0.105555 0.087112 0.080982 0.726352
0.063762 0.201838 0.109847 0.624553
0.060433 0.605647 0.185324 0.148595

MOTIF 134 random
letter-probability matrix: alength= 4 w= 37
0.115655 0.058644 0.726278 0.099423
0.146751 0.355968 0.118784 0.378498
0.231631 0.099248 0.464636 0.204485
0.233447 0.102493 0.135972 0.528088
0.538838 0.295960 0.092858 0.072344
0.901807 0.030411 0.034510 0.033272
0.455846 0.261279 0.141799 0.141076
0.023547 0.022676 0.930282 0.023495
0.384032 0.368597 0.073180 0.174191
0.377445 0.199733 0.192862 0.229960
0.028344 0.027353 0.916018 0.028286
0.250000 0.250000 0.250000 0.250000
0.927173 0.020309 0.024931 0.027587
0.799347 0.095422 0.047837 0.057394
0.080262 0.044725 0.812513 0.062500
0.176446 0.193245 0.275078 0.355231
0.317348 0.165205 0.418618 0.098828
0.410536 0.271826 0.192844 0.124794
0.250000 0.250000 0.250000 0.250000
0.146623 0.137906 0.248935 0.466536
0.544346 0.177950 0.129262 0.148443
0.018577 0.025244 0.027329 0.928850
0.293794 0.155598 0.359570 0.191039
0.372638 0.210307 0.185317 0.231739
0.067165 0.132570 0.059403 0.740863
0.169968 0.143917 0.277144 0.408972
0.124102 0.126692 0.193415 0.555791
0.545381 0.117628 0.222056 0.114935
0.199477 0.406895 0.093254 0.300374
0.025817 0.027717 0.918204 0.028262
0.077563 0.127665 0.720166 0.074605
0.365111 0.131176 0.208164 0.295548
0.791045 0.061491 0.061180 0.086284
0.043255 0.036315 0.883560 0.036871
0.147979 0.096513 0.603895 0.151613
0.018640 0.024390 0.932014 0.024956
0.151300 0.389847 0.256839 0.202014

MOTIF 135 random
letter-probability matrix: alength= 4 w= 28
0.124810 0.088295 0.675118 0.111776
0.033854 0.044453 0.868608 0.053085
0.343085 0.383033 0.173312 0.100571
0.262980 0.129264 0.300006 0.307750
0.250000 0.250000 0.250000 0.250000
0.250000 0.250000 0.250000 0.250000
0.092465 0.447306 0.035866 0.424364
0.069676 0.032842 0.858531 0.038952
0.250000 0.250000 0.250000 0.250000
0.101601 0.096078 0.087579 0.714742
0.205232 0.228645 0.074976 0.491147
0.070023 0.292094 0.154739 0.483144
0.164336 0.107373 0.626941 0.101351
0.938405 0.018768 0.022252 0.020574
0.262971 0.119484 0.304403 0.313143
0.279165 0.136033 0.406787 0.178015
0.124031 0.338050 0.211905 0.326014
0.044947 0.047025 0.030924 0.877104
0.214537 0.275125 0.256404 0.253933
0.054311 0.112272 0.099845 0.733572
0.182417 0.118226 0.103310 0.596046
0.060230 0.747548 0.056208 0.136013
0.113764 0.227126 0.485372 0.173738
0.070740 0.035110 0.110120 0.784031
0.327333 0.220404 0.244674 0.207589
0.279987 0.216911 0.218781 0.284320
0.417862 0.296000 0.143344 0.142795
0.171757 0.189291 0.276085 0.362867

MOTIF 136 random
letter-probability matrix: alength= 4 w= 55
0.212963 0.236418 0.182685 0.367934
0.320957 0.233481 0.124706 0.320857
0.279625 0.115257 0.332369 0.272749
0.147372 0.641953 0.108792 0.101883
0.300094 0.105198 0.525051 0.069657
0.112053 0.319392 0.393088 0.175467
0.351117 0.131671 0.182135 0.335076
0.516170 0.186434 0.139341 0.158055
0.896459 0.017929 0.035653 0.049959
0.250000 0.250000 0.250000 0.250000
0.207525 0.108288 0.066401 0.617786
0.719737 0.093728 0.096497 0.090039
0.847371 0.047523 0.051666 0.053440
0.093760 0.176524 0.135136 0.594580
0.644667 0.114324 0.130084 0.110924
0.764247 0.073569 0.093508 0.068677
0.648094 0.146630 0.084012 0.121264
0.334619 0.129548 0.204607 0.331226
0.044376 0.097139 0.136844 0.721640
0.500050 0.230072 0.145495 0.124384
0.047624 0.049265 0.810130 0.092981
0.218675 0.060735 0.627257 0.093333
0.046474 0.072055 0.783239 0.098232
0.253894 0.257267 0.147570 0.341269
0.271462 0.212538 0.314049 0.201951
0.043692 0.049487 0.857544 0.049277
0.224360 0.143580 0.134174 0.497887
0.069147 0.135035 0.061274 0.734544
0.540529 0.092178 0.213900 0.153393
0.204505 0.040188 0.710498 0.044809
0.706191 0.074390 0.093840 0.125578
0.291554 0.143527 0.260663 0.304256
0.158574 0.162862 0.125517 0.553047
0.056854 0.769660 0.068286 0.105200
0.075749 0.234444 0.078488 0.611319
0.366847 0.129329 0.266753 0.237071
0.250000 0.250000 0.250000 0.250000
0.170449 0.136409 0.148198 0.544943
0.250000 0.250000 0.250000 0.250000
0.018819 0.019430 0.940943 0.020809
0.250000 0.250000 0.250000 0.250000
0.217950 0.060027 0.629517 0.092505
0.377589 0.363308 0.079495 0.179608
0.250000 0.250000 0.250000 0.250000
0.186895 0.269648 0.196645 0.346812
0.100856 0.439271 0.041668 0.418205
0.079745 0.660869 0.128476 0.130910
0.278665 0.168874 0.184925 0.367536
0.337795 0.214688 0.150469 0.297048
0.136500 0.305036 0.190386 0.368077
0.028255 0.059403 0.034272 0.878071
0.026373 0.031125 0.916552 0.025950
0.280204 0.080299 0.378227 0.261269
0.941277 0.018987 0.020911 0.018825
0.916118 0.023576 0.028692 0.031614

MOTIF 137 random
letter-probability matrix: alength= 4 w= 46
0.698381 0.108618 0.080947 0.112054
0.140637 0.062781 0.724626 0.071957
0.250000 0.250000 0.250000 0.250000
0.273441 0.158619 0.422156 0.145784
0.112413 0.059492 0.063165 0.764929
0.212461 0.130956 0.099064 0.557519
0.578575 0.167700 0.193179 0.060546
0.567836 0.048626 0.179598 0.203940
0.258495 0.179949 0.332144 0.229412
0.412521 0.300306 0.143165 0.144007
0.242877 0.142341 0.316960 0.297822
0.470357 0.098040 0.327395 0.104208
0.152243 0.101617 0.350639 0.395501
0.283896 0.170754 0.279624 0.265727
0.552175 0.138671 0.168607 0.140547
0.097998 0.078806 0.157219 0.665977
0.316273 0.170967 0.265580 0.247179
0.417832 0.117875 0.225358 0.238935
0.134219 0.231466 0.100920 0.533395
0.173961 0.399001 0.137136 0.289902
0.772502 0.056895 0.110149 0.060454
0.023525 0.051681 0.028862 0.895932
0.520985 0.147474 0.144194 0.187347
0.025258 0.020006 0.932394 0.022343
0.118139 0.096174 0.507258 0.278430
0.028465 0.922442 0.018449 0.030644
0.135746 0.425664 0.265357 0.173234
0.220905 0.383688 0.128953 0.266454
0.088337 0.642579 0.081366 0.187718
0.160245 0.236456 0.149241 0.454058
0.250000 0.250000 0.250000 0.250000
0.016951 0.098005 0.037515 0.847529
0.225794 0.082894 0.478820 0.212491
0.265559 0.089769 0.302497 0.342175
0.164937 0.088692 0.090405 0.655966
0.148219 0.435641 0.123959 0.292181
0.081454 0.124553 0.712016 0.081978
0.900851 0.027932 0.041670 0.029547
0.095037 0.044907 0.050456 0.809601
0.909387 0.018188 0.027234 0.045191
0.046648 0.060499 0.801887 0.090966
0.270544 0.171707 0.457251 0.100498
0.936634 0.018733 0.022953 0.021681
0.447884 0.277071 0.179193 0.095852
0.355467 0.207031 0.218168 0.219334
0.094172 0.108833 0.080801 0.716194

MOTIF 138 random
letter-probability matrix: alength= 4 w= 19
0.082241 0.253754 0.128798 0.535207
0.117445 0.669513 0.068618 0.144423
0.624453 0.095072 0.120706 0.159768
0.037289 0.026398 0.907996 0.028317
0.391690 0.177230 0.168601 0.262479
0.067296 0.802017 0.056806 0.073882
0.604299 0.139220 0.126575 0.129906
0.099167 0.129226 0.211014 0.560593
0.199350 0.042332 0.666166 0.092152
0.104272 0.134392 0.123056 0.638279
0.285519 0.084923 0.215558 0.414000
0.360877 0.090259 0.410106 0.138758
0.156210 0.204504 0.284830 0.354456
0.413748 0.202120 0.119829 0.264303
0.158578 0.171467 0.543180 0.126775
0.030817 0.022947 0.915973 0.030263
0.079656 0.235971 0.083170 0.601202
0.032278 0.034485 0.898119 0.035117
0.361273 0.254941 0.236648 0.147138

MOTIF 139 random
letter-probability matrix: alength= 4 w= 43
0.340779 0.178734 0.208342 0.272145
0.212062 0.181313 0.207554 0.399071
0.322572 0.208016 0.221344 0.248068
0.250000 0.250000 0.250000 0.250000
0.353636 0.092472 0.401007 0.152885
0.198777 0.080791 0.112690 0.607742
0.427277 0.296958 0.138162 0.137603
0.156369 0.151726 0.611491 0.080414
0.131696 0.170279 0.066178 0.631848
0.311241 0.131297 0.290063 0.267400
0.098493 0.658012 0.101722 0.141774
0.367780 0.342511 0.078688 0.211021
0.284965 0.095496 0.221171 0.398367
0.200551 0.047838 0.644976 0.106634
0.667622 0.077230 0.081838 0.173310
0.128212 0.416772 0.130016 0.324999
0.854330 0.044544 0.060287 0.040839
0.302013 0.299403 0.226171 0.172413
0.410980 0.067754 0.468458 0.052808
0.360809 0.271742 0.073283 0.294167
0.132920 0.320107 0.150875 0.396098
0.515000 0.084584 0.183879 0.216537
0.936634 0.018733 0.022953 0.021681
0.127741 0.424307 0.216735 0.231216
0.121920 0.151691 0.160423 0.565966
0.058624 0.779034 0.044839 0.117503
0.612029 0.057769 0.148982 0.181220
0.043361 0.059562 0.065238 0.831838
0.234245 0.104588 0.278671 0.382496
0.067165 0.132570 0.059403 0.740863
0.024170 0.018666 0.933304 0.023859
0.134275 0.089595 0.628389 0.147740
0.099214 0.473392 0.086809 0.340585
0.025593 0.027110 0.928723 0.018575
0.589408 0.144147 0.131563 0.134882
0.216545 0.058682 0.633849 0.090924
0.061823 0.124118 0.057842 0.756217
0.082740 0.032393 0.839551 0.045315
0.142125 0.352573 0.146334 0.358969
0.347539 0.206233 0.111577 0.334651
0.222884 0.053453 0.664853 0.058811
0.407583 0.156704 0.254020 0.181693
0.588466 0.246618 0.067583 0.097333

MOTIF 140 random
letter-probability matrix: alength= 4 w= 43
0.074830 0.398713 0.063814 0.462642
0.445560 0.266727 0.117494 0.170218
0.102897 0.124907 0.561595 0.210602
0.318894 0.271454 0.185418 0.224234
0.026903 0.028055 0.926512 0.018530
0.201781 0.587007 0.106932 0.104280
0.061021 0.723363 0.071051 0.144566
0.330568 0.191539 0.262630 0.215264
0.363980 0.302789 0.216948 0.116284
0.597171 0.223360 0.085580 0.093889
0.043692 0.049487 0.857544 0.049277
0.279988 0.404182 0.157126 0.158704
0.062793 0.710136 0.045528 0.181543
0.319249 0.310849 0.217476 0.152427
0.074082 0.036253 0.845436 0.044229
0.107208 0.504659 0.137632 0.250502
0.863075 0.045121 0.047632 0.044173
0.454770 0.219749 0.166598 0.158883
0.898911 0.031384 0.030440 0.039265
0.031625 0.025479 0.018488 0.924407
0.051595 0.037136 0.029450 0.881819
0.032161 0.025571 0.904744 0.037525
0.039086 0.061479 0.033778 0.865657
0.250000 0.250000 0.250000 0.250000
0.936948 0.021615 0.018739 0.022698
0.238061 0.248149 0.288697 0.225093
0.287533 0.135432 0.318656 0.258379
0.071685 0.050552 0.835790 0.041973
0.229657 0.256928 0.197492 0.315923
0.107016 0.083996 0.721790 0.087198
0.229433 0.071958 0.327088 0.371520
0.221454 0.230237 0.276712 0.271596
0.164958 0.307219 0.142806 0.385018
0.119759 0.151933 0.597589 0.130720
0.211834 0.115072 0.265041 0.408053
0.016951 0.098005 0.037515 0.847529
0.124588 0.051340 0.099240 0.724832
0.498931 0.136457 0.156795 0.207817
0.590012 0.143947 0.131360 0.134680
0.745709 0.083759 0.087020 0.083511
0.088959 0.104118 0.488320 0.318603
0.038213 0.033408 0.895960 0.032419
0.135781 0.305346 0.189877 0.368996

MOTIF 141 random
letter-probability matrix: alength= 4 w= 52
0.371397 0.231008 0.202735 0.194859
0.303036 0.213691 0.217191 0.266082
0.094442 0.184725 0.115634 0.605199
0.766653 0.050807 0.061470 0.121071
0.021978 0.028362 0.021311 0.928350
0.081864 0.121561 0.082488 0.714086
0.040584 0.064538 0.805302 0.089576
0.100048 0.061098 0.059868 0.778986
0.035212 0.084257 0.848994 0.031536
0.298257 0.165943 0.268641 0.267159
0.188579 0.046328 0.717844 0.047248
0.150854 0.140750 0.091609 0.616787
0.280336 0.117965 0.218924 0.382775
0.590012 0.143947 0.131360 0.134680
0.083281 0.524640 0.066538 0.325541
0.250000 0.250000 0.250000 0.250000
0.165646 0.085416 0.500240 0.248698
0.455919 0.246346 0.172757 0.124978
0.062466 0.045690 0.813266 0.078577
0.492354 0.095025 0.299751 0.112871
0.067489 0.047135 0.825430 0.059946
0.073189 0.796617 0.051764 0.078431
0.061475 0.808459 0.054212 0.075854
0.250000 0.250000 0.250000 0.250000
0.099155 0.174037 0.081659 0.645149
0.021891 0.021395 0.937955 0.018759
0.250935 0.112139 0.535407 0.101519
0.189362 0.287306 0.327677 0.195655
0.551757 0.235101 0.102290 0.110852
0.076696 0.059134 0.791703 0.072467
0.279463 0.131195 0.415247 0.174095
0.796647 0.064275 0.077565 0.061512
0.356491 0.183714 0.184044 0.275751
0.388887 0.184550 0.236489 0.190073
0.022840 0.018618 0.930925 0.027616
0.039185 0.075992 0.046543 0.838280
0.480233 0.268024 0.168354 0.083389
0.101574 0.132609 0.637178 0.128639
0.151527 0.072061 0.112640 0.663771
0.590012 0.143947 0.131360 0.134680
0.079470 0.199288 0.107840 0.613402
0.521152 0.194306 0.101418 0.183124
0.608023 0.083331 0.249020 0.059626
0.752303 0.074764 0.100427 0.072506
0.686165 0.127462 0.085694 0.100679
0.118046 0.297146 0.129756 0.455052
0.224395 0.064863 0.589795 0.120948
0.226040 0.105256 0.620544 0.048160
0.067762 0.574496 0.043664 0.314078
0.058902 0.407788 0.048995 0.484315
0.163769 0.183187 0.276818 0.376225
0.046820 0.031019 0.032498 0.889663

MOTIF 142 random
letter-probability matrix: alength= 4 w= 52
0.349256 0.162824 0.215581 0.272338
0.303719 0.218704 0.318363 0.159214
0.049892 0.030163 0.035624 0.884321
0.683499 0.118253 0.101866 0.096383
0.019706 0.018846 0.942305 0.019143
0.046022 0.261324 0.060650 0.632004
0.362722 0.204222 0.215914 0.217142
0.552175 0.138671 0.168607 0.140547
0.154234 0.288560 0.288212 0.268994
0.140310 0.150128 0.534719 0.174843
0.380698 0.272640 0.214870 0.131792
0.265851 0.116701 0.118348 0.499100
0.101969 0.102941 0.301407 0.493683
0.144037 0.666337 0.074526 0.115100
0.297671 0.145143 0.386641 0.170545
0.177285 0.205323 0.043638 0.573753
0.283698 0.127940 0.147809 0.440553
0.142955 0.217775 0.208468 0.430803
0.064561 0.846039 0.049051 0.040349
0.936634 0.018733 0.022953 0.021681
0.102266 0.081507 0.076291 0.739935
0.941780 0.018836 0.019118 0.020267
0.396422 0.175681 0.095398 0.332499
0.250174 0.177301 0.248878 0.323647
0.080198 0.275170 0.032833 0.611798
0.100856 0.439271 0.041668 0.418205
0.171037 0.215979 0.099563 0.513421
0.066087 0.403889 0.055627 0.474397
0.189359 0.198911 0.406374 0.205356
0.039852 0.022121 0.043350 0.894676
0.299799 0.257090 0.190849 0.252262
0.801643 0.055140 0.113578 0.029640
0.318346 0.304382 0.158998 0.218274
0.381272 0.116772 0.259675 0.242281
0.825298 0.061623 0.041177 0.071902
0.575599 0.267200 0.083783 0.073418
0.049938 0.039743 0.847912 0.062406
0.104444 0.755782 0.095913 0.043861
0.809255 0.060457 0.071270 0.059018
0.392418 0.121782 0.364476 0.121323
0.222363 0.077156 0.491933 0.208548
0.146183 0.152110 0.114871 0.586836
0.311797 0.223452 0.232425 0.232326
0.304181 0.209237 0.083529 0.403053
0.310588 0.283720 0.143401 0.262290
0.250000 0.250000 0.250000 0.250000
0.191311 0.594047 0.072898 0.141745
0.416912 0.175268 0.193226 0.214594
0.052361 0.028021 0.891941 0.027677
0.204505 0.040188 0.710498 0.044809
0.144039 0.548393 0.144425 0.163143
0.156105 0.112073 0.143374 0.588448

MOTIF 143 random
letter-probability matrix: alength= 4 w= 58
0.106076 0.117759 0.125440 0.650725
0.220597 0.258087 0.200598 0.320719
0.070503 0.051249 0.047801 0.830448
0.378464 0.159258 0.303533 0.158745
0.385732 0.149303 0.327359 0.137606
0.043203 0.852488 0.047385 0.056924
0.024246 0.891630 0.039492 0.044632
0.588466 0.246618 0.067583 0.097333
0.401226 0.085774 0.387652 0.125347
0.345798 0.210800 0.221159 0.222242
0.018603 0.022871 0.930159 0.028367
0.026473 0.028515 0.862334 0.082679
0.201343 0.264099 0.162286 0.372273
0.851961 0.049203 0.040914 0.057922
0.790829 0.058921 0.078515 0.071735
0.124577 0.051009 0.765088 0.059326
0.302369 0.230297 0.163999 0.303335
0.791978 0.071008 0.069289 0.067725
0.279534 0.129632 0.418025 0.172810
0.171770 0.137603 0.295651 0.394976
0.429522 0.142582 0.276752 0.151145
0.936634 0.018733 0.022953 0.021681
0.574085 0.267537 0.084384 0.073994
0.055997 0.409257 0.046339 0.488406
0.300567 0.256022 0.092737 0.350675
0.073616 0.082305 0.054909 0.789170
0.392874 0.257966 0.155412 0.193749
0.048376 0.785536 0.084953 0.081134
0.069594 0.134555 0.110008 0.685843
0.269806 0.377501 0.129663 0.223029
0.223936 0.286892 0.205139 0.284033
0.476538 0.226505 0.119047 0.177910
0.057999 0.080120 0.765903 0.095978
0.211729 0.129668 0.200049 0.458553
0.194714 0.202548 0.370233 0.232505
0.111399 0.179463 0.257945 0.451194
0.124373 0.243352 0.101877 0.530398
0.088472 0.172673 0.640059 0.098796
0.075938 0.050380 0.657884 0.215799
0.891722 0.044824 0.026598 0.036856
0.285975 0.175430 0.366407 0.172188
0.834033 0.046448 0.051415 0.068105
0.114907 0.090038 0.245185 0.549871
0.027880 0.039898 0.905198 0.027023
0.320256 0.132893 0.316799 0.230052
0.926952 0.031236 0.019824 0.021988
0.025283 0.926289 0.021353 0.027075
0.127554 0.412655 0.063005 0.396786
0.096589 0.075969 0.750121 0.077322
0.231276 0.187300 0.205016 0.376408
0.188400 0.051903 0.669857 0.089839
0.216833 0.058955 0.632966 0.091246
0.251316 0.213153 0.194729 0.340802
0.196454 0.168479 0.113778 0.521289
0.069594 0.134555 0.110008 0.685843
0.148248 0.068865 0.704485 0.078401
0.208547 0.051653 0.657314 0.082485
0.104499 0.193130 0.197161 0.505210

MOTIF 144 random
letter-probability matrix: alength= 4 w= 46
0.184521 0.147854 0.294558 0.373067
0.087895 0.031936 0.833759 0.046411
0.250000 0.250000 0.250000 0.250000
0.403386 0.121486 0.381216 0.093912
0.070503 0.051249 0.047801 0.830448
0.028545 0.018650 0.932503 0.020302
0.266631 0.268077 0.167831 0.297461
0.071037 0.050971 0.760528 0.117464
0.022816 0.018660 0.025518 0.933006
0.839930 0.058052 0.047838 0.054180
0.253177 0.185709 0.238034 0.323080
0.184381 0.157866 0.167313 0.490439
0.269535 0.140467 0.266239 0.323759
0.588466 0.246618 0.067583 0.097333
0.130187 0.136220 0.098912 0.634681
0.369671 0.137391 0.252668 0.240270
0.090358 0.336296 0.157226 0.416119
0.457432 0.125712 0.225364 0.191492
0.247670 0.145912 0.120960 0.485458
0.167367 0.102908 0.149423 0.580301
0.900585 0.034432 0.031650 0.033333
0.763705 0.077194 0.110786 0.048315
0.136329 0.087875 0.076982 0.698814
0.096103 0.077648 0.734193 0.092055
0.119460 0.062295 0.710901 0.107344
0.163216 0.158639 0.591000 0.087145
0.903931 0.033140 0.035860 0.027069
0.526459 0.209100 0.162763 0.101678
0.443721 0.172285 0.130346 0.253649
0.069331 0.155305 0.047250 0.728114
0.219480 0.561803 0.087350 0.131367
0.078108 0.607525 0.078662 0.235705
0.254952 0.152055 0.244315 0.348677
0.339650 0.081387 0.114870 0.464093
0.167816 0.153053 0.270752 0.408379
0.066727 0.742201 0.119642 0.071430
0.356793 0.138059 0.211876 0.293272
0.517819 0.208174 0.140289 0.133717
0.094372 0.138629 0.672077 0.094922
0.380489 0.106493 0.422887 0.090131
0.250000 0.250000 0.250000 0.250000
0.018711 0.020216 0.935544 0.025530
0.540764 0.261933 0.102516 0.094787
0.080603 0.041778 0.800169 0.077450
0.058836 0.119001 0.768338 0.053825
0.278270 0.145487 0.390806 0.185437

MOTIF 145 random
letter-probability matrix: alength= 4 w= 34
0.376110 0.249629 0.108429 0.265832
0.478545 0.235369 0.223327 0.062759
0.315689 0.302408 0.216011 0.165892
0.117485 0.218586 0.232314 0.431616
0.105808 0.166441 0.444546 0.283204
0.020212 0.018816 0.940780 0.020192
0.325427 0.482300 0.128255 0.064018
0.162543 0.157959 0.593031 0.086466
0.410274 0.321038 0.100504 0.168184
0.029051 0.030423 0.914457 0.026069
0.481222 0.196578 0.152185 0.170015
0.106540 0.412711 0.226366 0.254382
0.135074 0.086183 0.139646 0.639097
0.023793 0.019901 0.937555 0.018751
0.462347 0.387816 0.075964 0.073873
0.151165 0.030880 0.730688 0.087267
0.642212 0.106985 0.110622 0.140181
0.208195 0.107553 0.125655 0.558597
0.708895 0.160797 0.088345 0.041963
0.064037 0.050913 0.820601 0.064449
0.101842 0.113432 0.140982 0.643745
0.082079 0.211469 0.091072 0.615380
0.066040 0.844750 0.038535 0.050675
0.228519 0.256563 0.335935 0.178982
0.031685 0.018553 0.927644 0.022118
0.364561 0.123217 0.143078 0.369143
0.104702 0.415216 0.172815 0.307268
0.208547 0.051653 0.657314 0.082485
0.078576 0.215506 0.126508 0.579411
0.215319 0.134930 0.103047 0.546703
0.036639 0.058255 0.031553 0.873553
0.697598 0.118404 0.119496 0.064502
0.020760 0.025973 0.019299 0.933968
0.161222 0.156624 0.597009 0.085145

MOTIF 146 random
letter-probability matrix: alength= 4 w= 49
0.037792 0.059367 0.048792 0.854049
0.831237 0.056159 0.059522 0.053082
0.023078 0.060060 0.879080 0.037781
0.035186 0.026277 0.026092 0.912445
0.345133 0.244934 0.265669 0.144264
0.941277 0.018987 0.020911 0.018825
0.093598 0.112344 0.159579 0.634479
0.417533 0.214080 0.173857 0.194530
0.250000 0.250000 0.250000 0.250000
0.136543 0.089983 0.063861 0.709613
0.744179 0.046755 0.126997 0.082070
0.127932 0.354509 0.176459 0.341100
0.092504 0.079760 0.071125 0.756611
0.222386 0.190222 0.181109 0.406283
0.036639 0.058255 0.031553 0.873553
0.918147 0.030678 0.027248 0.023927
0.153798 0.145305 0.251212 0.449685
0.308411 0.275299 0.191776 0.224514
0.933354 0.024613 0.023366 0.018667
0.907710 0.025197 0.040515 0.026578
0.393874 0.184647 0.201084 0.220395
0.208547 0.051653 0.657314 0.082485
0.143063 0.068835 0.629852 0.158250
0.600727 0.105842 0.151319 0.142112
0.220761 0.431768 0.041693 0.305779
0.058415 0.408039 0.048548 0.484997
0.045458 0.077505 0.725931 0.151106
0.281181 0.161626 0.306734 0.250459
0.081416 0.061965 0.496931 0.359687
0.123440 0.046565 0.089305 0.740690
0.036470 0.031047 0.887591 0.044892
0.431173 0.195740 0.110001 0.263086
0.309891 0.205919 0.171177 0.313013
0.476860 0.158769 0.222385 0.141987
0.387421 0.138846 0.194030 0.279703
0.842987 0.050458 0.046621 0.059934
0.053158 0.781761 0.089009 0.076072
0.380489 0.106493 0.422887 0.090131
0.140715 0.083951 0.581487 0.193847
0.053052 0.045592 0.804629 0.096727
0.165683 0.238249 0.094138 0.501930
0.431212 0.204526 0.246278 0.117984
0.070410 0.802417 0.052487 0.074686
0.461307 0.257380 0.166370 0.114942
0.528100 0.183052 0.131589 0.157258
0.485248 0.204091 0.138674 0.171987
0.127371 0.694473 0.080504 0.097652
0.617034 0.077878 0.110026 0.195062
0.116591 0.520117 0.129344 0.233948

MOTIF 147 random
letter-probability matrix: alength= 4 w= 34
0.074012 0.187295 0.216138 0.522555
0.071619 0.066893 0.806858 0.054630
0.566653 0.099948 0.141028 0.192371
0.418412 0.296060 0.143039 0.142489
0.034044 0.018357 0.029733 0.917866
0.164538 0.266900 0.132643 0.435919
0.811837 0.062614 0.053049 0.072500
0.055508 0.052704 0.073433 0.818354
0.183028 0.140429 0.135036 0.541506
0.163631 0.357482 0.159456 0.319432
0.434057 0.194918 0.233205 0.137820
0.252797 0.156349 0.375212 0.215643
0.238061 0.248149 0.288697 0.225093
0.336080 0.221040 0.186934 0.255946
0.179709 0.118449 0.158293 0.543549
0.026637 0.018682 0.934097 0.020584
0.172769 0.276684 0.243555 0.306992
0.340779 0.178734 0.208342 0.272145
0.439730 0.147431 0.213401 0.199438
0.485933 0.125898 0.286879 0.101290
0.104114 0.240269 0.379970 0.275647
0.289184 0.190044 0.159952 0.360821
0.302678 0.347915 0.102100 0.247306
0.500545 0.191022 0.145035 0.163397
0.066145 0.038077 0.099082 0.796697
0.078132 0.049240 0.131324 0.741304
0.796243 0.042960 0.120494 0.040303
0.017424 0.053285 0.871211 0.058080
0.445973 0.169902 0.208118 0.176006
0.520317 0.176239 0.166771 0.136672
0.918831 0.030430 0.027020 0.023719
0.501668 0.229727 0.144872 0.123733
0.086776 0.371427 0.082510 0.459286
0.163164 0.301604 0.069742 0.465490

MOTIF 148 random
letter-probability matrix: alength= 4 w= 25
0.067729 0.229162 0.059462 0.643647
0.252179 0.241788 0.119561 0.386472
0.494561 0.156819 0.153642 0.194977
0.050123 0.018097 0.904859 0.026922
0.175840 0.156565 0.257230 0.410365
0.085648 0.061621 0.115801 0.736931
0.234258 0.443312 0.120264 0.202166
0.093870 0.039224 0.067977 0.798928
0.507798 0.099427 0.301017 0.091759
0.072953 0.157854 0.045018 0.724175
0.217743 0.150998 0.205668 0.425591
0.151477 0.183930 0.179912 0.484681
0.202066 0.411428 0.086363 0.300143
0.187256 0.124208 0.086796 0.601739
0.250000 0.250000 0.250000 0.250000
0.692065 0.144829 0.078838 0.084268
0.102779 0.352760 0.190641 0.353820
0.677707 0.099063 0.126664 0.096565
0.089271 0.055391 0.794933 0.060405
0.151905 0.076835 0.604385 0.166876
0.132394 0.526584 0.049409 0.291613
0.181088 0.202797 0.390738 0.225377
0.097419 0.068499 0.731753 0.102328
0.178502 0.174162 0.543636 0.103699
0.129416 0.112848 0.533352 0.224384

MOTIF 149 random
letter-probability matrix: alength= 4 w= 28
0.937780 0.023109 0.018792 0.020318
0.275791 0.202814 0.331189 0.190206
0.197760 0.178943 0.195463 0.427834
0.151357 0.109333 0.141527 0.597783
0.747252 0.128493 0.051448 0.072807
0.305805 0.177641 0.149848 0.366705
0.123588 0.120395 0.637535 0.118481
0.287412 0.133952 0.228436 0.350200
0.065265 0.071734 0.023106 0.839896
0.258593 0.177031 0.336139 0.228237
0.018523 0.029950 0.926173 0.025354
0.044735 0.786406 0.114746 0.054114
0.872458 0.056822 0.035165 0.035555
0.280757 0.047304 0.571216 0.100722
0.174536 0.084084 0.338312 0.403067
0.557877 0.154516 0.142170 0.145437
0.151066 0.559556 0.077459 0.211919
0.026377 0.919556 0.023062 0.031005
0.124031 0.338050 0.211905 0.326014
0.449459 0.231146 0.172158 0.147237
0.030343 0.033996 0.021791 0.913870
0.925952 0.022010 0.026727 0.025310
0.827417 0.038169 0.082753 0.051660
0.070382 0.094240 0.724439 0.110940
0.356182 0.141152 0.253214 0.249451
0.710808 0.109611 0.091415 0.088165
0.040029 0.018193 0.909638 0.032140
0.616735 0.086528 0.158823 0.137914

MOTIF 150 random
letter-probability matrix: alength= 4 w= 22
0.835605 0.053667 0.054231 0.056498
0.316934 0.230193 0.256095 0.196779
0.111519 0.113047 0.083153 0.692281
0.243438 0.298704 0.221427 0.236430
0.137771 0.122511 0.127316 0.612403
0.080116 0.064508 0.065925 0.789451
0.177167 0.274695 0.094676 0.453462
0.044346 0.097172 0.788589 0.069893
0.156253 0.254296 0.192511 0.396940
0.475436 0.392811 0.066875 0.064879
0.053702 0.400337 0.304120 0.241841
0.322022 0.294058 0.232579 0.151341
0.929694 0.025166 0.026122 0.019019
0.028255 0.020809 0.926258 0.024678
0.055997 0.409257 0.046339 0.488406
0.115431 0.044896 0.787002 0.052672
0.018479 0.033484 0.923932 0.024105
0.887525 0.036727 0.038559 0.037190
0.035023 0.517730 0.339124 0.108123
0.194241 0.041221 0.695210 0.069328
0.042925 0.024424 0.914363 0.018287
0.350788 0.231963 0.129764 0.287485

MOTIF 151 random
letter-probability matrix: alength= 4 w= 22
0.025610 0.066935 0.187395 0.720060
0.929675 0.029275 0.022457 0.018593
0.502611 0.112593 0.237145 0.147651
0.080455 0.824891 0.049780 0.044873
0.057211 0.624838 0.093308 0.224643
0.262980 0.129264 0.300006 0.307750
0.223787 0.100599 0.205931 0.469684
0.404299 0.294321 0.150956 0.150424
0.562931 0.273176 0.095341 0.068552
0.065477 0.711155 0.055972 0.167397
0.860439 0.040976 0.067920 0.030665
0.302207 0.213972 0.267240 0.216582
0.596644 0.167166 0.114875 0.121314
0.115390 0.121385 0.084869 0.678355
0.518332 0.185792 0.138559 0.157317
0.224696 0.053991 0.598982 0.122332
0.385647 0.099507 0.431520 0.083326
0.131854 0.099247 0.141714 0.627185
0.102559 0.050138 0.399135 0.448167
0.364337 0.302904 0.216794 0.115964
0.884746 0.038334 0.041022 0.035899
0.276748 0.322034 0.223237 0.177981

MOTIF 152 random
letter-probability matrix: alength= 4 w= 22
0.046128 0.066030 0.812425 0.075417
0.303695 0.289284 0.130033 0.276988
0.644762 0.117614 0.138875 0.098749
0.113014 0.056018 0.663247 0.167721
0.074360 0.064817 0.795228 0.065595
0.051005 0.638029 0.174215 0.136751
0.054898 0.210570 0.144550 0.589983
0.159077 0.213025 0.395003 0.232895
0.458379 0.282884 0.202440 0.056297
0.132430 0.245279 0.081241 0.541049
0.506872 0.204605 0.164983 0.123540
0.286187 0.193108 0.180950 0.339755
0.161871 0.181557 0.277120 0.379452
0.069640 0.071228 0.063840 0.795292
0.856281 0.047815 0.050888 0.045016
0.050743 0.034352 0.823263 0.091643
0.380524 0.207844 0.208828 0.202804
0.250000 0.250000 0.250000 0.250000
0.878427 0.038890 0.035630 0.047053
0.218958 0.249748 0.195061 0.336233
0.821619 0.063446 0.059106 0.055829
0.129390 0.538508 0.176535 0.155567

MOTIF 153 random
letter-probability matrix: alength= 4 w= 16
0.044944 0.035516 0.889302 0.030238
0.288193 0.175350 0.193567 0.342890
0.432898 0.269928 0.154433 0.142742
0.082927 0.345443 0.072766 0.498864
0.250000 0.250000 0.250000 0.250000
0.250000 0.250000 0.250000 0.250000
0.301529 0.230730 0.165265 0.302476
0.103357 0.028349 0.848275 0.020019
0.018129 0.023394 0.906436 0.052040
0.817346 0.058859 0.054667 0.069128
0.056529 0.041246 0.095078 0.807146
0.250000 0.250000 0.250000 0.250000
0.101112 0.048331 0.040926 0.809630
0.281618 0.222161 0.168790 0.327431
0.122137 0.142568 0.259708 0.475587
0.304590 0.131760 0.367657 0.195993

MOTIF 154 random
letter-probability matrix: alength= 4 w= 16
0.161444 0.476297 0.122731 0.239528
0.927104 0.022152 0.024761 0.025983
0.325427 0.482300 0.128255 0.064018
0.035800 0.885359 0.033188 0.045654
0.060044 0.052738 0.840982 0.046236
0.258303 0.029892 0.111759 0.600045
0.066344 0.047353 0.813255 0.073048
0.821722 0.052138 0.071624 0.054516
0.177285 0.205323 0.043638 0.573753
0.248593 0.198001 0.174754 0.378651
0.293794 0.155598 0.359570 0.191039
0.128437 0.115148 0.570313 0.186101
0.397807 0.224552 0.156051 0.221590
0.036188 0.036532 0.869335 0.057945
0.210368 0.078095 0.562218 0.149319
0.417298 0.100827 0.381508 0.100366

MOTIF 155 random
letter-probability matrix: alength= 4 w= 22
0.494418 0.192798 0.147289 0.165494
0.063376 0.858108 0.044969 0.033547
0.102343 0.494581 0.107624 0.295452
0.421905 0.388996 0.069122 0.119977
0.250000 0.250000 0.250000 0.250000
0.488612 0.143647 0.229990 0.137751
0.918847 0.023617 0.024646 0.032890
0.172062 0.200619 0.417528 0.209792
0.250000 0.250000 0.250000 0.250000
0.147348 0.138718 0.491659 0.222275
0.179211 0.255753 0.157590 0.407446
0.667622 0.077230 0.081838 0.173310
0.055997 0.409257 0.046339 0.488406
0.854272 0.064242 0.039692 0.041795
0.414297 0.201921 0.119510 0.264272
0.098656 0.234692 0.072998 0.593654
0.076416 0.143769 0.068173 0.711641
0.398853 0.250632 0.162217 0.188297
0.346735 0.296849 0.224050 0.132365
0.182880 0.161593 0.180254 0.475274
0.033042 0.053620 0.029697 0.883641
0.048600 0.063876 0.798333 0.089192

MOTIF 156 random
letter-probability matrix: alength= 4 w= 37
0.150693 0.120358 0.235337 0.493613
0.045458 0.077505 0.725931 0.151106
0.369142 0.344371 0.153098 0.133389
0.029479 0.022931 0.929010 0.018580
0.300659 0.192094 0.395442 0.111804
0.086776 0.371427 0.082510 0.459286
0.927228 0.027441 0.026787 0.018545
0.801995 0.056105 0.079424 0.062476
0.588466 0.246618 0.067583 0.097333
0.258252 0.294924 0.153879 0.292944
0.303784 0.283997 0.238666 0.173553
0.866813 0.028531 0.075898 0.028759
0.018620 0.024939 0.930989 0.025452
0.142221 0.131948 0.154925 0.570906
0.040486 0.019614 0.918826 0.021074
0.517508 0.143212 0.247312 0.091967
0.553469 0.123545 0.183648 0.139338
0.559071 0.207933 0.118220 0.114775
0.193169 0.450102 0.152946 0.203783
0.066546 0.055413 0.807469 0.070572
0.219446 0.090465 0.528577 0.161512
0.153474 0.140377 0.146499 0.559649
0.129691 0.335586 0.226651 0.308071
0.022209 0.926438 0.018529 0.032824
0.328952 0.237695 0.220180 0.213174
0.196825 0.357817 0.170985 0.274372
0.467664 0.251311 0.105167 0.175859
0.363483 0.353479 0.090022 0.193016
0.519033 0.132188 0.216854 0.131925
0.058158 0.048897 0.846012 0.046933
0.061038 0.026505 0.885459 0.026998
0.533385 0.168538 0.150701 0.147376
0.933194 0.020627 0.026269 0.019910
0.028659 0.032015 0.026818 0.912508
0.289747 0.178483 0.180519 0.351251
0.244547 0.489852 0.171749 0.093853
0.257175 0.301185 0.159828 0.281813

MOTIF 157 random
letter-probability matrix: alength= 4 w= 22
0.718001 0.096778 0.089124 0.096098
0.426385 0.460272 0.022729 0.090614
0.517936 0.133591 0.254120 0.094354
0.178721 0.214728 0.152685 0.453865
0.250000 0.250000 0.250000 0.250000
0.250000 0.250000 0.250000 0.250000
0.431061 0.223571 0.173607 0.171761
0.370250 0.116825 0.400442 0.112484
0.806600 0.062387 0.058060 0.072952
0.935040 0.018701 0.019487 0.026772
0.250000 0.250000 0.250000 0.250000
0.022209 0.926438 0.018529 0.032824
0.916118 0.023576 0.028692 0.031614
0.904922 0.029071 0.032375 0.033632
0.066702 0.464675 0.086777 0.381846
0.250000 0.250000 0.250000 0.250000
0.725383 0.058305 0.151025 0.065287
0.557958 0.215656 0.154190 0.072196
0.213892 0.196310 0.097215 0.492583
0.177106 0.084409 0.262419 0.476067
0.118240 0.075157 0.105135 0.701468
0.131464 0.067819 0.114577 0.686140

MOTIF 158 random
letter-probability matrix: alength= 4 w= 43
0.102471 0.360220 0.128059 0.409250
0.110395 0.094582 0.603446 0.191577
0.020381 0.935888 0.018718 0.025014
0.036139 0.066976 0.026941 0.869944
0.034180 0.029842 0.039848 0.896131
0.202865 0.130577 0.391436 0.275121
0.143051 0.301225 0.159606 0.396118
0.827638 0.065221 0.047814 0.059327
0.264587 0.268572 0.265066 0.201776
0.250000 0.250000 0.250000 0.250000
0.207847 0.075048 0.570983 0.146121
0.363483 0.353479 0.090022 0.193016
0.047776 0.864304 0.040226 0.047694
0.337152 0.137954 0.366442 0.158452
0.250000 0.250000 0.250000 0.250000
0.217772 0.113592 0.424685 0.243951
0.287378 0.120129 0.332819 0.259673
0.277628 0.285591 0.234477 0.202303
0.181795 0.322437 0.208457 0.287312
0.153956 0.237460 0.252909 0.355674
0.082409 0.377578 0.126534 0.413479
0.342263 0.109118 0.434569 0.114051
0.385255 0.259186 0.212660 0.142899
0.269115 0.355760 0.167434 0.207690
0.267703 0.205492 0.242575 0.284230
0.588466 0.246618 0.067583 0.097333
0.273115 0.431092 0.148544 0.147249
0.744226 0.129687 0.052287 0.073800
0.861644 0.055991 0.038364 0.044001
0.018812 0.019918 0.940592 0.020677
0.024742 0.039969 0.860258 0.075031
0.116040 0.323018 0.236630 0.324312
0.499038 0.281341 0.089246 0.130375
0.931108 0.029576 0.018622 0.020693
0.334336 0.272182 0.105182 0.288299
0.241693 0.190651 0.056027 0.511629
0.339918 0.303163 0.225612 0.131307
0.650028 0.066095 0.167508 0.116369
0.888180 0.027664 0.057076 0.027081
0.611349 0.143852 0.140035 0.104764
0.500313 0.119203 0.285866 0.094618
0.035388 0.029325 0.905479 0.029808
0.712077 0.037574 0.044800 0.205549

MOTIF 159 random
letter-probability matrix: alength= 4 w= 22
0.421433 0.211235 0.106303 0.261029
0.301451 0.222765 0.083908 0.391876
0.255913 0.214582 0.253226 0.276279
0.900585 0.034432 0.031650 0.033333
0.148199 0.073412 0.615114 0.163275
0.052788 0.029072 0.874544 0.043596
0.484831 0.267448 0.166435 0.081286
0.176487 0.103562 0.314146 0.405805
0.250000 0.250000 0.250000 0.250000
0.215849 0.170331 0.440172 0.173649
0.737822 0.095862 0.082745 0.083570
0.416204 0.194830 0.246060 0.142906
0.230647 0.381492 0.193867 0.193994
0.036488 0.027006 0.900097 0.036409
0.084420 0.275181 0.112045 0.528355
0.124853 0.147413 0.270930 0.456804
0.178190 0.074154 0.505328 0.242329
0.072713 0.799234 0.071793 0.056259
0.409528 0.025913 0.419933 0.144626
0.250000 0.250000 0.250000 0.250000
0.431173 0.195740 0.110001 0.263086
0.046991 0.034066 0.889224 0.029719

MOTIF 160 random
letter-probability matrix: alength= 4 w= 40
0.605538 0.121381 0.184585 0.088497
0.195063 0.171182 0.289587 0.344167
0.899882 0.029401 0.030479 0.040238
0.029334 0.035638 0.903237 0.031790
0.198919 0.430738 0.086704 0.283640
0.204312 0.492687 0.098280 0.204721
0.415284 0.161927 0.186972 0.235817
0.104644 0.068537 0.073132 0.753687
0.125121 0.159675 0.173131 0.542074
0.068688 0.192465 0.112226 0.626621
0.040486 0.019614 0.918826 0.021074
0.215031 0.185717 0.210752 0.388501
0.291285 0.056968 0.170223 0.481524
0.088605 0.190001 0.512314 0.209080
0.233460 0.315354 0.144522 0.306665
0.098656 0.234692 0.072998 0.593654
0.227361 0.376987 0.206083 0.189569
0.080041 0.226415 0.451019 0.242526
0.087490 0.363438 0.420132 0.128940
0.066168 0.085351 0.783763 0.064718
0.078124 0.777225 0.071363 0.073287
0.707000 0.094291 0.101098 0.097611
0.532975 0.121578 0.265572 0.079876
0.250000 0.250000 0.250000 0.250000
0.525608 0.102093 0.127205 0.245094
0.077605 0.038613 0.836892 0.046890
0.073966 0.150894 0.091104 0.684036
0.250000 0.250000 0.250000 0.250000
0.019071 0.018824 0.941217 0.020888
0.302332 0.183482 0.156912 0.357274
0.539766 0.218471 0.104932 0.136830
0.113977 0.025241 0.327203 0.533579
0.043768 0.067541 0.038057 0.850633
0.062793 0.710136 0.045528 0.181543
0.445218 0.218614 0.125682 0.210487
0.435995 0.202783 0.204522 0.156699
0.250000 0.250000 0.250000 0.250000
0.425875 0.171683 0.190169 0.212274
0.400231 0.248004 0.152258 0.199508
0.899899 0.029546 0.026678 0.043877

MOTIF 161 random
letter-probability matrix: alength= 4 w= 40
0.166395 0.184720 0.277128 0.371757
0.095823 0.052835 0.100143 0.751199
0.331434 0.261817 0.147608 0.259141
0.402730 0.209958 0.290055 0.097258
0.186528 0.218549 0.378917 0.216005
0.324291 0.218307 0.228759 0.228643
0.374540 0.166282 0.241595 0.217584
0.034735 0.069424 0.041581 0.854261
0.250000 0.250000 0.250000 0.250000
0.609412 0.117992 0.124252 0.148345
0.312102 0.275274 0.208278 0.204346
0.905680 0.028919 0.036223 0.029177
0.132885 0.148983 0.142391 0.575741
0.097732 0.735878 0.083692 0.082697
0.250000 0.250000 0.250000 0.250000
0.329665 0.190739 0.199523 0.280073
0.132137 0.252761 0.407089 0.208013
0.133510 0.106599 0.237421 0.522470
0.033120 0.035364 0.895511 0.036006
0.431173 0.195740 0.110001 0.263086
0.092504 0.079760 0.071125 0.756611
0.385647 0.099507 0.431520 0.083326
0.076789 0.117650 0.087898 0.717663
0.889533 0.033488 0.035714 0.041265
0.108033 0.336272 0.183049 0.372646
0.190256 0.108803 0.174856 0.526085
0.888321 0.038126 0.033839 0.039714
0.056246 0.055086 0.844207 0.044461
0.489517 0.158616 0.155463 0.196404
0.074830 0.398713 0.063814 0.462642
0.250255 0.198443 0.298509 0.252793
0.250000 0.250000 0.250000 0.250000
0.876674 0.040155 0.040629 0.042542
0.759675 0.080987 0.102072 0.057266
0.098952 0.042447 0.801132 0.057469
0.913525 0.029578 0.025974 0.030923
0.127509 0.061950 0.740071 0.070470
0.151770 0.310556 0.168272 0.369403
0.250000 0.250000 0.250000 0.250000
0.622508 0.091759 0.150227 0.135506

MOTIF 162 random
letter-probability matrix: alength= 4 w= 28
0.206249 0.153537 0.213111 0.427102
0.250000 0.250000 0.250000 0.250000
0.232462 0.227703 0.256163 0.283672
0.182645 0.178392 0.530363 0.108601
0.049001 0.026700 0.018124 0.906175
0.165387 0.208079 0.107050 0.519484
0.931610 0.018632 0.029286 0.020472
0.086197 0.127725 0.259732 0.526345
0.228992 0.106696 0.488483 0.175829
0.519625 0.147952 0.144677 0.187746
0.780409 0.040278 0.141106 0.038206
0.302175 0.081137 0.410710 0.205978
0.135713 0.137961 0.141182 0.585145
0.186542 0.386797 0.207061 0.219600
0.044153 0.026108 0.019586 0.910153
0.249385 0.184901 0.313061 0.252653
0.250000 0.250000 0.250000 0.250000
0.135740 0.216566 0.290148 0.357547
0.106165 0.117041 0.547216 0.229579
0.201408 0.206654 0.427124 0.164815
0.018587 0.026310 0.929331 0.025773
0.299897 0.221571 0.266709 0.211824
0.523693 0.230205 0.152792 0.093310
0.051222 0.017980 0.898991 0.031807
0.417862 0.296000 0.143344 0.142795
0.029340 0.837412 0.023537 0.109711
0.106275 0.337412 0.181733 0.374579
0.472042 0.271795 0.173714 0.082450

MOTIF 163 random
letter-probability matrix: alength= 4 w= 25
0.035776 0.034889 0.060804 0.868531
0.290651 0.069725 0.178303 0.461320
0.250000 0.250000 0.250000 0.250000
0.121920 0.151691 0.160423 0.565966
0.887769 0.040995 0.034199 0.037037
0.133492 0.128706 0.589109 0.148693
0.090883 0.072880 0.188373 0.647864
0.856432 0.042203 0.051985 0.049379
0.531295 0.181913 0.133901 0.152892
0.252015 0.216119 0.285120 0.246746
0.089947 0.477455 0.064553 0.368045
0.026809 0.019905 0.925225 0.028061
0.240645 0.197863 0.347734 0.213758
0.511818 0.219320 0.134501 0.134360
0.272324 0.210689 0.317290 0.199696
0.428088 0.270095 0.156698 0.145120
0.209756 0.252737 0.246140 0.291367
0.855291 0.042556 0.052385 0.049767
0.447535 0.173743 0.170838 0.207885
0.033317 0.061074 0.775231 0.130379
0.188400 0.051903 0.669857 0.089839
0.392418 0.121782 0.364476 0.121323
0.018601 0.026150 0.930043 0.025206
0.216946 0.092685 0.422483 0.267886
0.312975 0.307404 0.231146 0.148475

MOTIF 164 random
letter-probability matrix: alength= 4 w= 34
0.395014 0.273858 0.154845 0.176283
0.154412 0.450265 0.204061 0.191262
0.232845 0.226091 0.216944 0.324121
0.177285 0.205323 0.043638 0.573753
0.511818 0.219320 0.134501 0.134360
0.222154 0.108703 0.231426 0.437718
0.133452 0.155007 0.128149 0.583392
0.253445 0.242729 0.331904 0.171921
0.139224 0.065408 0.088384 0.706984
0.932803 0.018656 0.023014 0.025527
0.917733 0.031017 0.026786 0.024464
0.138782 0.073715 0.737916 0.049587
0.085152 0.130259 0.113152 0.671437
0.250945 0.210355 0.190940 0.347760
0.037025 0.068209 0.085384 0.809382
0.086321 0.249853 0.269691 0.394135
0.634933 0.187837 0.114882 0.062348
0.580568 0.248635 0.070369 0.100428
0.107402 0.767397 0.041096 0.084105
0.066902 0.042977 0.840018 0.050103
0.224752 0.151544 0.207696 0.416008
0.375085 0.164573 0.186564 0.273777
0.462050 0.154129 0.219856 0.163965
0.138316 0.088602 0.074217 0.698865
0.197956 0.101830 0.558121 0.142093
0.230790 0.143672 0.180395 0.445143
0.883450 0.037538 0.035839 0.043173
0.623080 0.199870 0.074494 0.102556
0.251301 0.194438 0.214937 0.339324
0.281868 0.341776 0.109995 0.266361
0.166030 0.169671 0.442784 0.221515
0.856288 0.055604 0.041158 0.046950
0.028255 0.020809 0.926258 0.024678
0.061779 0.046759 0.154971 0.736490

MOTIF 165 random
letter-probability matrix: alength= 4 w= 28
0.661930 0.092894 0.116110 0.129065
0.125838 0.157370 0.055149 0.661643
0.035998 0.032613 0.044566 0.886823
0.370212 0.267222 0.198319 0.164248
0.579040 0.220291 0.148969 0.051700
0.048751 0.130438 0.051894 0.768917
0.475746 0.247752 0.190459 0.086043
0.086498 0.670135 0.105112 0.138255
0.332355 0.103860 0.383167 0.180618
0.036089 0.029313 0.902249 0.032349
0.862780 0.042950 0.041793 0.052478
0.166271 0.045852 0.722863 0.065014
0.897649 0.030397 0.031527 0.040427
0.059920 0.027972 0.881627 0.030481
0.355971 0.300124 0.220324 0.123581
0.156903 0.176653 0.255636 0.410809
0.504250 0.186697 0.152250 0.156804
0.929079 0.028035 0.023574 0.019312
0.087136 0.084000 0.638446 0.190418
0.098891 0.063709 0.068153 0.769247
0.031308 0.028358 0.912710 0.027624
0.144880 0.368201 0.135779 0.351140
0.037783 0.033961 0.895149 0.033107
0.846622 0.067427 0.044872 0.041079
0.190181 0.070796 0.623175 0.115847
0.052587 0.044528 0.864191 0.038694
0.132430 0.245279 0.081241 0.541049
0.676377 0.094361 0.119465 0.109797

MOTIF 166 random
letter-probability matrix: alength= 4 w= 25
0.895276 0.031695 0.035887 0.037142
0.723173 0.096055 0.105877 0.074895
0.018523 0.029950 0.926173 0.025354
0.845000 0.044919 0.062978 0.047102
0.511315 0.121525 0.163772 0.203388
0.285519 0.084923 0.215558 0.414000
0.188080 0.213485 0.416765 0.181671
0.301931 0.258732 0.248565 0.190772
0.062493 0.196923 0.118775 0.621809
0.128437 0.115148 0.570313 0.186101
0.887649 0.037367 0.040012 0.034972
0.104573 0.360017 0.340803 0.194607
0.431061 0.223571 0.173607 0.171761
0.076700 0.237905 0.121305 0.564090
0.262463 0.094252 0.498060 0.145224
0.415997 0.175636 0.193538 0.214829
0.708347 0.068660 0.092310 0.130683
0.425943 0.296833 0.138891 0.138334
0.034573 0.044887 0.880306 0.040233
0.257701 0.289549 0.130768 0.321982
0.679365 0.048659 0.103135 0.168841
0.153571 0.077405 0.653703 0.115321
0.882777 0.045247 0.031472 0.040503
0.267085 0.295349 0.297668 0.139899
0.430180 0.297220 0.136580 0.136020

MOTIF 167 random
letter-probability matrix: alength= 4 w= 43
0.264061 0.350446 0.288714 0.096779
0.157105 0.245599 0.356930 0.240366
0.325947 0.169817 0.304095 0.200142
0.260653 0.069575 0.560645 0.109127
0.078449 0.156187 0.244396 0.520968
0.269935 0.388471 0.121994 0.219601
0.030729 0.030307 0.906870 0.032094
0.104909 0.665188 0.105297 0.124606
0.217950 0.060027 0.629517 0.092505
0.325155 0.220892 0.242506 0.211447
0.058623 0.053689 0.156240 0.731448
0.644667 0.114324 0.130084 0.110924
0.313750 0.275719 0.049298 0.361233
0.576672 0.211236 0.116763 0.095329
0.211834 0.115072 0.265041 0.408053
0.311970 0.206526 0.246335 0.235169
0.149249 0.259201 0.103488 0.488061
0.062633 0.017631 0.881525 0.038212
0.618257 0.137622 0.117516 0.126605
0.250000 0.250000 0.250000 0.250000
0.544346 0.177950 0.129262 0.148443
0.250000 0.250000 0.250000 0.250000
0.391690 0.177230 0.168601 0.262479
0.914888 0.028100 0.024608 0.032404
0.018875 0.030024 0.018649 0.932452
0.046032 0.851705 0.048195 0.054069
0.592466 0.121875 0.174469 0.111189
0.365783 0.210819 0.108569 0.314828
0.250000 0.250000 0.250000 0.250000
0.580976 0.102838 0.151801 0.164386
0.227848 0.108727 0.210974 0.452451
0.834068 0.057452 0.074393 0.034086
0.031175 0.023007 0.022838 0.922980
0.115016 0.189679 0.200042 0.495263
0.066421 0.147908 0.709867 0.075804
0.346376 0.179451 0.189429 0.284744
0.250000 0.250000 0.250000 0.250000
0.115737 0.234994 0.066012 0.583257
0.052624 0.130348 0.057639 0.759389
0.077995 0.074036 0.148448 0.699522
0.567303 0.151425 0.138993 0.142279
0.396872 0.200707 0.328219 0.074202
0.217938 0.080904 0.577814 0.123344

MOTIF 168 random
letter-probability matrix: alength= 4 w= 34
0.379443 0.171740 0.182876 0.265941
0.169465 0.305054 0.147870 0.377611
0.049525 0.043017 0.870168 0.037290
0.278444 0.143937 0.393377 0.184241
0.054739 0.030872 0.878893 0.035496
0.194008 0.117740 0.492242 0.196010
0.105206 0.201185 0.128251 0.565358
0.224422 0.088634 0.379033 0.307911
0.935750 0.020909 0.021942 0.021399
0.892230 0.032649 0.036921 0.038200
0.163156 0.125704 0.056202 0.654939
0.250000 0.250000 0.250000 0.250000
0.727653 0.061136 0.157439 0.053772
0.018722 0.024415 0.936091 0.020772
0.360514 0.301082 0.102267 0.236137
0.127640 0.199687 0.260452 0.412222
0.641827 0.144008 0.130830 0.083334
0.250000 0.250000 0.250000 0.250000
0.054288 0.739731 0.068257 0.137723
0.502493 0.190455 0.144321 0.162731
0.104969 0.336223 0.127236 0.431572
0.604833 0.117122 0.182014 0.096031
0.158594 0.101154 0.364133 0.376120
0.325180 0.261231 0.137262 0.276327
0.936948 0.021615 0.018739 0.022698
0.342001 0.188457 0.149926 0.319616
0.301518 0.101075 0.503999 0.093407
0.028973 0.060543 0.035087 0.875396
0.839713 0.038895 0.083816 0.037576
0.141210 0.057517 0.526574 0.274700
0.324165 0.390147 0.124915 0.160773
0.019462 0.025340 0.018851 0.936347
0.605503 0.083581 0.140339 0.170578
0.039313 0.768708 0.034866 0.157113

MOTIF 169 random
letter-probability matrix: alength= 4 w= 16
0.382778 0.252005 0.170380 0.194837
0.022652 0.050213 0.027856 0.899279
0.360897 0.134633 0.210055 0.294415
0.062655 0.060610 0.051842 0.824893
0.030659 0.911390 0.025526 0.032426
0.223787 0.100599 0.205931 0.469684
0.501512 0.240782 0.166283 0.091424
0.433797 0.181672 0.179979 0.204552
0.039473 0.030845 0.035761 0.893921
0.891436 0.034980 0.034106 0.039478
0.247571 0.095742 0.276549 0.380137
0.883080 0.042653 0.035676 0.038592
0.032309 0.029177 0.902011 0.036502
0.028099 0.018988 0.018685 0.934228
0.250000 0.250000 0.250000 0.250000
0.153301 0.064994 0.595178 0.186527

MOTIF 170 random
letter-probability matrix: alength= 4 w= 16
0.538308 0.266924 0.109721 0.085046
0.556903 0.142136 0.101213 0.199748
0.107614 0.126389 0.093310 0.672688
0.213170 0.460919 0.159745 0.166166
0.065314 0.037125 0.843285 0.054276
0.046949 0.027270 0.903956 0.021825
0.035388 0.029325 0.905479 0.029808
0.037078 0.026156 0.860423 0.076343
0.073822 0.048772 0.792874 0.084532
0.102405 0.530762 0.081722 0.285111
0.084772 0.081239 0.078903 0.755086
0.728539 0.152881 0.081398 0.037182
0.330120 0.137976 0.300155 0.231748
0.148562 0.420687 0.220697 0.210054
0.018556 0.025658 0.927793 0.027993
0.118209 0.034295 0.806714 0.040781

MOTIF 171 random
letter-probability matrix: alength= 4 w= 7
0.064303 0.139849 0.081084 0.714764
0.133909 0.412729 0.107069 0.346293
0.250469 0.192995 0.215955 0.340581
0.269835 0.378900 0.128666 0.222600
0.250000 0.250000 0.250000 0.250000
0.190509 0.315502 0.135836 0.358153
0.246627 0.249481 0.197683 0.306210

MOTIF 172 random
letter-probability matrix: alength= 4 w= 19
0.054072 0.131598 0.751707 0.062623
0.226829 0.169104 0.324042 0.280025
0.177522 0.112792 0.444030 0.265656
0.771637 0.046175 0.112071 0.070116
0.431116 0.166226 0.252715 0.149944
0.164457 0.116045 0.656440 0.063058
0.018813 0.018801 0.940058 0.022328
0.401182 0.072411 0.444313 0.082094
0.402711 0.096142 0.465576 0.035571
0.573727 0.093522 0.206058 0.126693
0.205528 0.132667 0.197418 0.464387
0.883031 0.043131 0.035922 0.037916
0.385647 0.099507 0.431520 0.083326
0.356793 0.138059 0.211876 0.293272
0.091531 0.305734 0.331561 0.271174
0.363256 0.266915 0.201346 0.168483
0.121547 0.131605 0.563288 0.183561
0.104272 0.134392 0.123056 0.638279
0.930560 0.023789 0.020704 0.024947

MOTIF 173 random
letter-probability matrix: alength= 4 w= 37
0.335772 0.156372 0.170866 0.336990
0.107618 0.431877 0.109634 0.350872
0.900851 0.027932 0.041670 0.029547
0.112721 0.236308 0.123740 0.527232
0.110358 0.429995 0.048748 0.410899
0.052509 0.065228 0.043326 0.838936
0.537345 0.140392 0.182290 0.139973
0.253915 0.379322 0.175355 0.191408
0.357646 0.203697 0.219048 0.219609
0.071820 0.133816 0.089070 0.705294
0.409178 0.295695 0.101270 0.193858
0.429761 0.165781 0.149357 0.255101
0.369339 0.239264 0.219976 0.171421
0.155424 0.076007 0.091104 0.677464
0.244387 0.170604 0.266528 0.318480
0.216250 0.471680 0.097477 0.214593
0.086730 0.019640 0.869451 0.024179
0.133576 0.091411 0.153361 0.621653
0.400223 0.300783 0.176098 0.122896
0.936634 0.018733 0.022953 0.021681
0.062993 0.087605 0.051091 0.798311
0.423109 0.141165 0.072257 0.363469
0.327752 0.100009 0.103259 0.468979
0.223238 0.065437 0.612570 0.098756
0.084256 0.624260 0.181552 0.109932
0.750208 0.048352 0.142132 0.059308
0.384180 0.387325 0.130574 0.097921
0.302344 0.193344 0.349747 0.154565
0.741045 0.093950 0.090357 0.074649
0.080686 0.076666 0.738158 0.104490
0.275529 0.183138 0.278356 0.262977
0.888136 0.031324 0.043441 0.037098
0.197813 0.130719 0.196267 0.475200
0.779911 0.068320 0.087500 0.064269
0.081470 0.817159 0.085028 0.016343
0.134168 0.094389 0.679571 0.091873
0.187913 0.226374 0.390863 0.194850

MOTIF 174 random
letter-probability matrix: alength= 4 w= 34
0.065128 0.229005 0.108369 0.597498
0.237886 0.325693 0.131366 0.305055
0.258593 0.177031 0.336139 0.228237
0.864842 0.041055 0.048096 0.046007
0.122627 0.117015 0.587605 0.172753
0.033580 0.025365 0.914329 0.026726
0.241648 0.229513 0.168234 0.360605
0.057529 0.095724 0.619609 0.227138
0.236173 0.206124 0.272490 0.285213
0.338643 0.183797 0.254896 0.222663
0.052473 0.084471 0.031893 0.831163
0.727680 0.096302 0.088275 0.087742
0.558875 0.155661 0.154146 0.131318
0.081894 0.079728 0.680350 0.158029
0.018736 0.020252 0.936789 0.024222
0.397000 0.057760 0.436110 0.109129
0.190566 0.410663 0.127230 0.271541
0.186743 0.292258 0.379579 0.141421
0.125415 0.084247 0.405384 0.384953
0.302823 0.182674 0.155926 0.358577
0.087521 0.052288 0.805167 0.055025
0.326144 0.139570 0.283688 0.250598
0.161069 0.176927 0.463192 0.198812
0.114323 0.080943 0.687749 0.116985
0.219762 0.088648 0.375874 0.315716
0.262031 0.144802 0.327486 0.265681
0.108455 0.200052 0.185679 0.505815
0.733856 0.156857 0.063088 0.046198
0.833239 0.048021 0.060185 0.058555
0.638003 0.116544 0.132317 0.113137
0.914548 0.018291 0.046519 0.020642
0.290600 0.291762 0.177557 0.240081
0.285543 0.083940 0.214991 0.415526
0.115269 0.020901 0.825855 0.037975

MOTIF 175 random
letter-probability matrix: alength= 4 w= 31
0.524195 0.211686 0.126062 0.138056
0.154818 0.223882 0.244488 0.376812
0.105590 0.379283 0.110847 0.404281
0.022369 0.035942 0.917912 0.023777
0.073279 0.121812 0.740660 0.064250
0.266631 0.268077 0.167831 0.297461
0.481301 0.100412 0.299985 0.118302
0.120431 0.598215 0.164632 0.116721
0.666222 0.182867 0.085250 0.065661
0.597653 0.112988 0.171710 0.117649
0.744452 0.105034 0.090648 0.059866
0.626302 0.126549 0.124510 0.122639
0.216685 0.104066 0.618757 0.060492
0.177686 0.147351 0.091324 0.583638
0.213622 0.183614 0.209233 0.393531
0.212799 0.055264 0.645078 0.086859
0.430786 0.143007 0.163909 0.262298
0.049027 0.793258 0.057584 0.100132
0.173609 0.231405 0.247835 0.347151
0.209266 0.120476 0.090691 0.579567
0.853754 0.046938 0.043265 0.056043
0.309230 0.236053 0.198344 0.256373
0.439140 0.283229 0.204560 0.073072
0.061645 0.043850 0.563272 0.331233
0.311005 0.211239 0.244706 0.233050
0.269221 0.143246 0.266033 0.321500
0.077684 0.363767 0.120569 0.437980
0.400959 0.193126 0.124333 0.281582
0.146751 0.355968 0.118784 0.378498
0.697298 0.070200 0.094822 0.137680
0.254197 0.257392 0.152085 0.336326

MOTIF 176 random
letter-probability matrix: alength= 4 w= 25
0.354032 0.120914 0.230971 0.294083
0.502173 0.264980 0.159162 0.073684
0.751404 0.086440 0.095942 0.066214
0.232947 0.105943 0.456451 0.204660
0.037783 0.033961 0.895149 0.033107
0.827638 0.065221 0.047814 0.059327
0.611708 0.152380 0.093721 0.142191
0.029644 0.018465 0.923268 0.028623
0.138484 0.177814 0.053218 0.630484
0.219480 0.561803 0.087350 0.131367
0.676537 0.103634 0.107914 0.111915
0.047100 0.046488 0.806634 0.099779
0.206690 0.061819 0.392442 0.339048
0.305637 0.192491 0.202729 0.299143
0.066469 0.726140 0.071183 0.136209
0.195389 0.041974 0.692332 0.070305
0.146751 0.355968 0.118784 0.378498
0.036278 0.018420 0.920998 0.024303
0.054439 0.119621 0.049662 0.776279
0.032181 0.022283 0.926472 0.019064
0.218019 0.249585 0.193605 0.338791
0.303044 0.182309 0.155481 0.359166
0.463118 0.154172 0.168083 0.214627
0.385647 0.099507 0.431520 0.083326
0.069298 0.033521 0.150259 0.746921

MOTIF 177 random
letter-probability matrix: alength= 4 w= 22
0.273261 0.141282 0.467289 0.118168
0.408045 0.162413 0.322541 0.107001
0.117604 0.070278 0.681990 0.130128
0.340586 0.159648 0.261700 0.238067
0.929493 0.021092 0.027779 0.021636
0.068668 0.068541 0.760296 0.102495
0.070495 0.046361 0.069041 0.814103
0.839837 0.063321 0.056424 0.040419
0.269741 0.123552 0.491991 0.114716
0.213605 0.469718 0.082944 0.233733
0.263729 0.272022 0.184173 0.280076
0.081862 0.681358 0.110811 0.125970
0.350218 0.253079 0.130691 0.266012
0.106224 0.195885 0.181139 0.516752
0.334736 0.160393 0.360991 0.143880
0.414250 0.117423 0.316028 0.152299
0.036639 0.058255 0.031553 0.873553
0.380601 0.229115 0.199274 0.191010
0.220383 0.110837 0.265652 0.403128
0.378149 0.237158 0.204517 0.180176
0.921470 0.025560 0.029839 0.023131
0.075098 0.061225 0.708128 0.155549

MOTIF 178 random
letter-probability matrix: alength= 4 w= 31
0.131423 0.184817 0.427325 0.256435
0.062234 0.120431 0.103434 0.713902
0.116503 0.621706 0.099552 0.162238
0.079477 0.086576 0.031046 0.802902
0.598546 0.099799 0.189475 0.112180
0.380773 0.237961 0.190202 0.191064
0.250000 0.250000 0.250000 0.250000
0.278900 0.139319 0.401152 0.180629
0.204331 0.451481 0.227715 0.116473
0.462347 0.387816 0.075964 0.073873
0.080262 0.044725 0.812513 0.062500
0.884746 0.038334 0.041022 0.035899
0.327333 0.220404 0.244674 0.207589
0.903563 0.042089 0.026140 0.028208
0.148640 0.113300 0.125343 0.612717
0.801841 0.061379 0.079868 0.056912
0.424034 0.296647 0.139937 0.139382
0.047763 0.072610 0.041732 0.837895
0.241425 0.139129 0.202973 0.416473
0.025589 0.018670 0.933484 0.022257
0.417862 0.296000 0.143344 0.142795
0.082125 0.057382 0.714261 0.146232
0.384032 0.368597 0.073180 0.174191
0.475746 0.247752 0.190459 0.086043
0.123712 0.324383 0.142155 0.409750
0.126810 0.629729 0.088487 0.154974
0.325180 0.261231 0.137262 0.276327
0.414373 0.156958 0.252611 0.176058
0.228519 0.256563 0.335935 0.178982
0.299799 0.257090 0.190849 0.252262
0.027453 0.021798 0.932106 0.018642

MOTIF 179 random
letter-probability matrix: alength= 4 w= 19
0.426151 0.147636 0.252254 0.173960
0.093814 0.337822 0.228847 0.339517
0.178930 0.054818 0.717698 0.048554
0.712962 0.084368 0.107947 0.094723
0.848989 0.054263 0.044126 0.052622
0.631025 0.167221 0.122277 0.079477
0.250000 0.250000 0.250000 0.250000
0.467332 0.305404 0.113186 0.114078
0.358337 0.094289 0.435731 0.111643
0.177285 0.205323 0.043638 0.573753
0.064748 0.752464 0.054829 0.127959
0.153230 0.130315 0.426030 0.290426
0.250000 0.250000 0.250000 0.250000
0.502173 0.264980 0.159162 0.073684
0.716270 0.032988 0.076638 0.174104
0.531295 0.181913 0.133901 0.152892
0.126434 0.125802 0.211087 0.536676
0.079093 0.041840 0.093812 0.785255
0.135737 0.591966 0.092208 0.180090

MOTIF 180 random
letter-probability matrix: alength= 4 w= 28
0.081625 0.076883 0.088593 0.752900
0.936948 0.021615 0.018739 0.022698
0.150801 0.115668 0.137960 0.595571
0.811043 0.071142 0.052842 0.064972
0.082140 0.113581 0.702515 0.101763
0.131404 0.158322 0.172895 0.537378
0.045698 0.040337 0.740878 0.173087
0.134492 0.406325 0.187390 0.271794
0.307538 0.286131 0.237500 0.168831
0.063152 0.695479 0.044796 0.196572
0.024133 0.020134 0.930948 0.024785
0.026185 0.020918 0.928611 0.024286
0.907801 0.023210 0.029281 0.039708
0.385647 0.099507 0.431520 0.083326
0.106099 0.453083 0.079510 0.361308
0.936948 0.021615 0.018739 0.022698
0.407002 0.162188 0.260259 0.170551
0.250000 0.250000 0.250000 0.250000
0.349146 0.251585 0.198359 0.200910
0.813159 0.055705 0.067070 0.064067
0.123801 0.214659 0.123201 0.538339
0.605179 0.098011 0.102923 0.193887
0.346735 0.296849 0.224050 0.132365
0.090942 0.355971 0.060428 0.492659
0.215574 0.136388 0.459743 0.188295
0.729795 0.103708 0.079179 0.087319
0.032309 0.029177 0.902011 0.036502
0.231991 0.227739 0.375479 0.164791

MOTIF 181 random
letter-probability matrix: alength= 4 w= 25
0.363783 0.223182 0.247333 0.165702
0.250000 0.250000 0.250000 0.250000
0.250000 0.250000 0.250000 0.250000
0.101514 0.048133 0.764381 0.085972
0.380432 0.237637 0.255573 0.126358
0.212277 0.091874 0.448153 0.247696
0.250000 0.250000 0.250000 0.250000
0.078312 0.017576 0.025332 0.878780
0.824300 0.061444 0.069640 0.044616
0.209560 0.228466 0.147894 0.414080
0.029971 0.020915 0.930505 0.018610
0.064251 0.053035 0.075146 0.807567
0.622650 0.095667 0.121320 0.160363
0.430180 0.297220 0.136580 0.136020
0.183661 0.232982 0.213770 0.369587
0.110946 0.059731 0.712364 0.116959
0.822826 0.035699 0.108143 0.033332
0.747147 0.072906 0.128937 0.051010
0.256348 0.282456 0.227482 0.233714
0.431219 0.141224 0.303573 0.123983
0.454529 0.304757 0.119913 0.120801
0.419627 0.174178 0.192300 0.213895
0.531295 0.181913 0.133901 0.152892
0.214908 0.269902 0.246574 0.268616
0.478735 0.091318 0.319440 0.110507

MOTIF 182 random
letter-probability matrix: alength= 4 w= 22
0.299874 0.104338 0.334777 0.261010
0.224500 0.193966 0.147312 0.434222
0.066376 0.049301 0.815798 0.068526
0.690908 0.092876 0.099963 0.116253
0.412491 0.295377 0.146338 0.145795
0.179017 0.133109 0.188522 0.499352
0.377713 0.110172 0.418365 0.093750
0.096484 0.044611 0.777649 0.081256
0.238965 0.280549 0.169115 0.311370
0.402054 0.269571 0.181722 0.146654
0.137178 0.354744 0.254395 0.253682
0.630904 0.092955 0.118510 0.157630
0.105890 0.143267 0.195296 0.555547
0.085191 0.123544 0.729095 0.062169
0.891348 0.030986 0.037106 0.040560
0.035197 0.070118 0.042099 0.852586
0.030531 0.035762 0.903644 0.030062
0.045854 0.047118 0.041287 0.865741
0.025816 0.019180 0.934044 0.020960
0.056818 0.065143 0.814698 0.063341
0.929233 0.033346 0.018585 0.018836
0.853366 0.042081 0.041831 0.062722

MOTIF 183 random
letter-probability matrix: alength= 4 w= 40
0.310718 0.206906 0.282701 0.199674
0.416912 0.175268 0.193226 0.214594
0.846556 0.047516 0.052896 0.053032
0.167608 0.111657 0.355097 0.365639
0.208137 0.046728 0.621448 0.123686
0.326188 0.169586 0.304252 0.199975
0.530857 0.144012 0.140702 0.184430
0.057666 0.046524 0.038492 0.857319
0.044102 0.039795 0.876617 0.039485
0.216599 0.156469 0.412782 0.214150
0.399302 0.245307 0.091046 0.264345
0.761845 0.094426 0.084618 0.059110
0.611316 0.210430 0.055785 0.122468
0.455910 0.284769 0.143527 0.115794
0.069658 0.064292 0.170282 0.695767
0.281845 0.209325 0.236514 0.272315
0.552175 0.138671 0.168607 0.140547
0.105222 0.248367 0.114257 0.532155
0.055997 0.409257 0.046339 0.488406
0.101514 0.048133 0.764381 0.085972
0.083730 0.082317 0.764850 0.069102
0.302641 0.329189 0.126828 0.241341
0.448511 0.107949 0.308459 0.135081
0.016951 0.098005 0.037515 0.847529
0.301487 0.223522 0.249920 0.225070
0.819231 0.055639 0.073125 0.052006
0.053407 0.878241 0.036913 0.031438
0.059345 0.056960 0.060661 0.823035
0.339918 0.303163 0.225612 0.131307
0.095823 0.052835 0.100143 0.751199
0.120851 0.209988 0.146222 0.522938
0.921468 0.032632 0.024657 0.021244
0.337642 0.342942 0.122510 0.196906
0.126697 0.241257 0.212601 0.419446
0.155139 0.088006 0.176066 0.580788
0.156585 0.318328 0.177285 0.347803
0.020876 0.032088 0.888251 0.058785
0.221555 0.239513 0.344010 0.194922
0.530768 0.163362 0.151341 0.154529
0.058079 0.115138 0.098339 0.728444

MOTIF 184 random
letter-probability matrix: alength= 4 w= 49
0.052355 0.038329 0.860403 0.048913
0.175319 0.107081 0.593837 0.123764
0.080795 0.044137 0.366508 0.508560
0.416286 0.295822 0.144220 0.143672
0.113772 0.297352 0.125539 0.463336
0.245161 0.217796 0.274397 0.262646
0.744567 0.084138 0.087405 0.083890
0.616695 0.097638 0.123349 0.162318
0.237886 0.325693 0.131366 0.305055
0.339640 0.113076 0.376516 0.170768
0.929643 0.018593 0.029661 0.022103
0.167921 0.118175 0.207674 0.506231
0.914058 0.036679 0.026177 0.023085
0.792202 0.064343 0.083042 0.060413
0.179160 0.183786 0.275508 0.361546
0.215205 0.124465 0.121172 0.539157
0.112625 0.086703 0.697912 0.102761
0.250000 0.250000 0.250000 0.250000
0.557832 0.164369 0.154437 0.123362
0.034088 0.039673 0.043028 0.883212
0.115715 0.365772 0.372101 0.146413
0.844223 0.056183 0.049999 0.049595
0.131551 0.092992 0.072644 0.702813
0.503229 0.139663 0.256594 0.100514
0.247588 0.212043 0.309095 0.231274
0.070882 0.109778 0.472196 0.347144
0.485761 0.245861 0.186846 0.081532
0.038330 0.053586 0.027978 0.880106
0.145976 0.070549 0.671794 0.111682
0.063014 0.121405 0.104377 0.711205
0.325129 0.306106 0.169124 0.199641
0.079236 0.069115 0.790064 0.061585
0.896791 0.035729 0.032877 0.034603
0.053045 0.086463 0.781812 0.078681
0.250000 0.250000 0.250000 0.250000
0.374058 0.356390 0.102616 0.166937
0.075358 0.242053 0.112406 0.570183
0.068132 0.057667 0.081307 0.792894
0.114458 0.084649 0.042204 0.758688
0.101961 0.439497 0.074972 0.383570
0.666511 0.117593 0.123869 0.092027
0.385647 0.099507 0.431520 0.083326
0.936634 0.018733 0.022953 0.021681
0.047624 0.049265 0.810130 0.092981
0.023539 0.028983 0.018578 0.928900
0.130110 0.531306 0.047653 0.290931
0.505811 0.138592 0.256180 0.099417
0.916118 0.023576 0.028692 0.031614
0.435406 0.194168 0.107706 0.262721

MOTIF 185 random
letter-probability matrix: alength= 4 w= 28
0.098257 0.288071 0.105431 0.508241
0.042566 0.073715 0.737166 0.146554
0.075750 0.209152 0.086091 0.629007
0.480422 0.196805 0.152484 0.170289
0.025406 0.026509 0.889270 0.058815
0.918847 0.023617 0.024646 0.032890
0.910760 0.027614 0.026749 0.034876
0.415997 0.175636 0.193538 0.214829
0.107614 0.054782 0.685644 0.151960
0.262024 0.177139 0.217028 0.343808
0.869925 0.058019 0.035055 0.037001
0.181245 0.248964 0.340484 0.229308
0.067165 0.132570 0.059403 0.740863
0.031048 0.022209 0.917749 0.028995
0.112453 0.109541 0.628659 0.149347
0.557647 0.188756 0.123874 0.129722
0.385647 0.099507 0.431520 0.083326
0.286252 0.198875 0.305704 0.209169
0.250396 0.201641 0.295197 0.252766
0.216089 0.187314 0.211895 0.384703
0.071636 0.047313 0.059582 0.821469
0.042538 0.067887 0.781948 0.107628
0.759747 0.059524 0.100731 0.079999
0.801933 0.069730 0.047710 0.080628
0.063568 0.091743 0.048024 0.796664
0.718131 0.107777 0.082909 0.091183
0.031425 0.829864 0.054231 0.084479
0.494561 0.156819 0.153642 0.194977

MOTIF 186 random
letter-probability matrix: alength= 4 w= 28
0.404299 0.294321 0.150956 0.150424
0.055997 0.409257 0.046339 0.488406
0.087929 0.179315 0.142415 0.590340
0.155617 0.208715 0.252570 0.383098
0.247297 0.233912 0.144942 0.373848
0.900851 0.027932 0.041670 0.029547
0.447535 0.173743 0.170838 0.207885
0.472642 0.317052 0.079247 0.131060
0.882780 0.037461 0.037086 0.042673
0.117212 0.066072 0.740137 0.076579
0.190202 0.170021 0.187725 0.452052
0.149350 0.250993 0.286949 0.312709
0.501497 0.190745 0.144686 0.163072
0.936634 0.018733 0.022953 0.021681
0.544346 0.177950 0.129262 0.148443
0.243405 0.192027 0.147665 0.416903
0.890492 0.037390 0.033159 0.038959
0.354192 0.300011 0.174321 0.171477
0.499342 0.301692 0.117058 0.081909
0.020017 0.018804 0.940204 0.020975
0.156018 0.098266 0.366652 0.379065
0.034240 0.035737 0.886117 0.043906
0.294599 0.082827 0.539690 0.082883
0.298869 0.190632 0.267390 0.243108
0.114343 0.110341 0.245623 0.529693
0.200521 0.045508 0.679137 0.074834
0.502173 0.264980 0.159162 0.073684
0.715755 0.140662 0.060371 0.083212

MOTIF 187 random
letter-probability matrix: alength= 4 w= 34
0.279627 0.126915 0.422903 0.170555
0.080417 0.053506 0.816401 0.049676
0.043482 0.035188 0.048521 0.872809
0.517508 0.143212 0.247312 0.091967
0.266318 0.287711 0.156982 0.288988
0.930319 0.026156 0.021067 0.022458
0.326572 0.217375 0.228086 0.227968
0.118463 0.087333 0.095047 0.699157
0.656581 0.193012 0.083213 0.067193
0.465388 0.128545 0.288283 0.117784
0.190179 0.140308 0.322857 0.346656
0.018659 0.026978 0.021403 0.932960
0.302823 0.182674 0.155926 0.358577
0.820943 0.059569 0.050272 0.069216
0.420515 0.283648 0.211790 0.084047
0.049765 0.040131 0.059322 0.850783
0.526272 0.318917 0.080151 0.074661
0.888308 0.024430 0.031622 0.055640
0.054072 0.131598 0.751707 0.062623
0.442695 0.263486 0.190509 0.103309
0.215931 0.180235 0.170287 0.433546
0.087604 0.085388 0.662800 0.164208
0.127554 0.412655 0.063005 0.396786
0.900154 0.025969 0.029557 0.044319
0.901645 0.023923 0.051037 0.023395
0.354732 0.234924 0.233715 0.176629
0.085187 0.080067 0.768129 0.066618
0.069147 0.135035 0.061274 0.734544
0.083788 0.090940 0.681168 0.144104
0.205388 0.229654 0.312620 0.252338
0.354984 0.149705 0.216854 0.278456
0.015873 0.132388 0.058108 0.793631
0.103942 0.106617 0.452753 0.336687
0.021511 0.048271 0.026537 0.903681

MOTIF 188 random
letter-probability matrix: alength= 4 w= 19
0.770689 0.080107 0.082002 0.067201
0.246414 0.365323 0.163272 0.224991
0.029927 0.023987 0.919448 0.026639
0.027453 0.021798 0.932106 0.018642
0.043267 0.269928 0.060953 0.625851
0.152557 0.107783 0.574056 0.165604
0.124882 0.157815 0.131838 0.585466
0.243343 0.208495 0.145164 0.402997
0.321478 0.326210 0.160363 0.191950
0.045727 0.071227 0.044914 0.838132
0.026193 0.026793 0.911812 0.035202
0.195899 0.136258 0.160494 0.507349
0.540030 0.134606 0.174898 0.150466
0.270973 0.271121 0.116454 0.341452
0.226287 0.120158 0.097943 0.555613
0.216599 0.105745 0.497223 0.180433
0.106079 0.069594 0.700932 0.123395
0.179160 0.183786 0.275508 0.361546
0.046593 0.032588 0.896381 0.024439

MOTIF 189 random
letter-probability matrix: alength= 4 w= 31
0.053439 0.049417 0.857964 0.039180
0.817346 0.058859 0.054667 0.069128
0.483612 0.267604 0.166944 0.081840
0.591692 0.171557 0.149979 0.086772
0.125157 0.257477 0.240365 0.377001
0.918837 0.020859 0.041928 0.018377
0.029501 0.026634 0.032984 0.910881
0.925952 0.022010 0.026727 0.025310
0.250000 0.250000 0.250000 0.250000
0.293210 0.114251 0.381278 0.211261
0.256111 0.028675 0.029657 0.685557
0.129565 0.058545 0.353765 0.458125
0.149074 0.400500 0.264219 0.186207
0.308363 0.173135 0.144499 0.374003
0.046522 0.044595 0.850160 0.058723
0.238220 0.127802 0.432810 0.201169
0.517819 0.208174 0.140289 0.133717
0.119400 0.153088 0.582584 0.144928
0.026026 0.018874 0.018728 0.936373
0.260468 0.167240 0.299439 0.272854
0.909648 0.022233 0.034661 0.033458
0.345606 0.203112 0.210336 0.240946
0.025697 0.024555 0.022084 0.927665
0.185812 0.057000 0.701281 0.055907
0.093210 0.514198 0.098435 0.294157
0.332216 0.273264 0.184315 0.210204
0.285975 0.175430 0.366407 0.172188
0.039929 0.032707 0.429286 0.498078
0.312421 0.150028 0.424366 0.113185
0.052509 0.065228 0.043326 0.838936
0.141950 0.214417 0.131668 0.511966

MOTIF 190 random
letter-probability matrix: alength= 4 w= 22
0.218579 0.112587 0.107745 0.561089
0.789196 0.061228 0.085946 0.063630
0.126639 0.146010 0.429621 0.297731
0.395087 0.169327 0.215344 0.220242
0.920310 0.020295 0.023327 0.036068
0.121508 0.162269 0.177291 0.538932
0.529552 0.098342 0.257559 0.114547
0.375214 0.135188 0.312559 0.177038
0.193991 0.170099 0.257563 0.378347
0.142624 0.182137 0.221589 0.453650
0.212062 0.181313 0.207554 0.399071
0.394064 0.157694 0.220617 0.227625
0.908415 0.032622 0.033762 0.025200
0.377273 0.169526 0.358738 0.094462
0.359585 0.300798 0.103180 0.236437
0.204505 0.040188 0.710498 0.044809
0.291217 0.312518 0.121277 0.274988
0.036123 0.030847 0.866256 0.066774
0.243704 0.386996 0.150288 0.219013
0.058415 0.408039 0.048548 0.484997
0.049871 0.018173 0.908633 0.023323
0.032593 0.026867 0.913217 0.027322

MOTIF 191 random
letter-probability matrix: alength= 4 w= 43
0.427102 0.208770 0.211511 0.152616
0.107195 0.212992 0.227832 0.451981
0.515123 0.224430 0.114426 0.146021
0.101821 0.081886 0.697990 0.118302
0.137128 0.119665 0.153818 0.589390
0.067106 0.172290 0.089285 0.671318
0.109064 0.178818 0.212541 0.499577
0.266139 0.247284 0.273606 0.212972
0.493543 0.326155 0.106287 0.074015
0.057777 0.665159 0.114847 0.162217
0.572668 0.166514 0.154983 0.105835
0.145434 0.093861 0.657499 0.103207
0.205537 0.066970 0.619565 0.107928
0.351943 0.198747 0.192505 0.256805
0.914668 0.024006 0.029185 0.032140
0.095896 0.665935 0.099105 0.139064
0.302369 0.230297 0.163999 0.303335
0.100298 0.089004 0.145579 0.665119
0.491774 0.242703 0.169956 0.095566
0.062633 0.017631 0.881525 0.038212
0.198089 0.180818 0.057251 0.563842
0.144672 0.025994 0.799439 0.029895
0.131543 0.096504 0.582139 0.189815
0.182246 0.087369 0.499419 0.230965
0.219500 0.336864 0.154397 0.289239
0.114966 0.323706 0.236311 0.325017
0.809786 0.071589 0.053225 0.065400
0.927754 0.028513 0.025178 0.018555
0.936116 0.021898 0.018995 0.022991
0.056854 0.769660 0.068286 0.105200
0.088494 0.179219 0.067059 0.665228
0.303566 0.257370 0.186882 0.252182
0.038160 0.074501 0.045405 0.841934
0.186212 0.328401 0.182751 0.302636
0.046950 0.028778 0.898802 0.025470
0.231083 0.221318 0.254683 0.292917
0.148640 0.113300 0.125343 0.612717
0.019577 0.018776 0.938781 0.022867
0.058902 0.407788 0.048995 0.484315
0.076074 0.127202 0.073195 0.723529
0.229809 0.246156 0.302540 0.221495
0.256018 0.069178 0.632916 0.041889
0.091037 0.067666 0.784375 0.056922

MOTIF 192 random
letter-probability matrix: alength= 4 w= 31
0.132430 0.245279 0.081241 0.541049
0.878427 0.038890 0.035630 0.047053
0.031406 0.048115 0.887299 0.033179
0.236979 0.231216 0.299020 0.232785
0.859069 0.048755 0.064323 0.027853
0.204505 0.040188 0.710498 0.044809
0.500618 0.224792 0.132932 0.141658
0.658606 0.049886 0.082145 0.209363
0.523039 0.184390 0.136862 0.155709
0.065736 0.085836 0.114389 0.734039
0.634933 0.187837 0.114882 0.062348
0.882256 0.042944 0.035936 0.038865
0.361598 0.338948 0.159322 0.140133
0.084466 0.049936 0.812994 0.052604
0.250000 0.250000 0.250000 0.250000
0.071274 0.048284 0.747054 0.133388
0.239943 0.411854 0.136411 0.211792
0.203925 0.110664 0.110561 0.574850
0.153956 0.237460 0.252909 0.355674
0.573727 0.093522 0.206058 0.126693
0.918288 0.019801 0.023973 0.037938
0.160560 0.063695 0.093303 0.682442
0.231066 0.203239 0.329491 0.236204
0.156377 0.192920 0.228299 0.422404
0.632386 0.085588 0.199434 0.082592
0.019706 0.018846 0.942305 0.019143
0.328156 0.179118 0.256106 0.236619
0.226067 0.135019 0.195290 0.443623
0.089295 0.148083 0.191133 0.571489
0.862430 0.044133 0.048946 0.044491
0.250000 0.250000 0.250000 0.250000

MOTIF 193 random
letter-probability matrix: alength= 4 w= 31
0.905582 0.034180 0.031217 0.029021
0.114907 0.045089 0.761488 0.078515
0.333291 0.255141 0.200250 0.211317
0.078108 0.038117 0.855971 0.027804
0.048336 0.025601 0.029359 0.896705
0.284353 0.102387 0.224402 0.388858
0.189633 0.113103 0.338071 0.359193
0.036188 0.036532 0.869335 0.057945
0.055997 0.409257 0.046339 0.488406
0.126251 0.052173 0.760992 0.060584
0.139103 0.697376 0.060744 0.102777
0.936948 0.021615 0.018739 0.022698
0.922079 0.026672 0.023322 0.027926
0.198919 0.430738 0.086704 0.283640
0.018577 0.025244 0.027329 0.928850
0.528297 0.112236 0.269681 0.089785
0.055997 0.409257 0.046339 0.488406
0.069331 0.155305 0.047250 0.728114
0.887526 0.037682 0.042016 0.032775
0.036639 0.058255 0.031553 0.873553
0.489517 0.158616 0.155463 0.196404
0.250000 0.250000 0.250000 0.250000
0.251356 0.160482 0.313025 0.275137
0.120507 0.651373 0.125602 0.102518
0.345061 0.296034 0.118147 0.240757
0.393736 0.265729 0.197946 0.142588
0.201628 0.147014 0.360725 0.290633
0.427750 0.136917 0.297228 0.138105
0.676922 0.075629 0.172598 0.074851
0.027574 0.071181 0.876784 0.024460
0.301451 0.222765 0.083908 0.391876

MOTIF 194 random
letter-probability matrix: alength= 4 w= 31
0.895641 0.031573 0.033716 0.039070
0.195753 0.159031 0.325778 0.319438
0.530266 0.124688 0.145610 0.199436
0.038160 0.074501 0.045405 0.841934
0.033315 0.042893 0.884511 0.039281
0.152254 0.224204 0.107313 0.516229
0.120002 0.104032 0.576286 0.199680
0.055997 0.409257 0.046339 0.488406
0.727797 0.083554 0.095726 0.092923
0.308758 0.168483 0.105680 0.417080
0.455398 0.128245 0.305733 0.110624
0.870865 0.036734 0.036504 0.055897
0.494697 0.120109 0.235449 0.149746
0.234142 0.120326 0.110736 0.534795
0.766697 0.089357 0.069317 0.074629
0.324467 0.356349 0.111920 0.207264
0.141945 0.097011 0.640426 0.120619
0.362705 0.182886 0.202838 0.251570
0.615207 0.101010 0.146525 0.137258
0.202615 0.194994 0.228191 0.374201
0.435270 0.297639 0.133828 0.133263
0.125433 0.293589 0.147078 0.433900
0.498366 0.009967 0.468488 0.023179
0.113362 0.425016 0.085838 0.375784
0.115478 0.049161 0.030856 0.804505
0.102810 0.519529 0.090770 0.286890
0.204505 0.040188 0.710498 0.044809
0.258697 0.046004 0.632506 0.062793
0.183796 0.105755 0.159495 0.550954
0.082845 0.079129 0.139141 0.698886
0.526026 0.101108 0.248119 0.124747

MOTIF 195 random
letter-probability matrix: alength= 4 w= 40
0.345958 0.227237 0.215730 0.211076
0.253231 0.146465 0.303905 0.296399
0.256764 0.062077 0.076949 0.604209
0.156747 0.085315 0.669985 0.087953
0.931652 0.023418 0.020368 0.024563
0.475436 0.392811 0.066875 0.064879
0.447079 0.284920 0.088958 0.179042
0.411087 0.164802 0.254414 0.169696
0.201904 0.148707 0.392176 0.257214
0.479652 0.275802 0.110882 0.133664
0.712962 0.084368 0.107947 0.094723
0.842805 0.052052 0.046811 0.058332
0.280337 0.160416 0.408497 0.150750
0.277343 0.234220 0.264236 0.224201
0.177998 0.375765 0.151581 0.294656
0.223376 0.390347 0.141070 0.245207
0.909033 0.029607 0.033367 0.027994
0.142927 0.493127 0.157316 0.206630
0.813050 0.054577 0.054285 0.078087
0.823794 0.080667 0.047185 0.048354
0.226006 0.119734 0.097525 0.556736
0.250000 0.250000 0.250000 0.250000
0.623080 0.199870 0.074494 0.102556
0.917862 0.026092 0.023610 0.032436
0.032765 0.028551 0.038283 0.900400
0.703033 0.133653 0.076587 0.086727
0.230597 0.196775 0.277055 0.295573
0.379133 0.220794 0.278337 0.121737
0.177428 0.306178 0.287924 0.228471
0.202355 0.283420 0.167124 0.347101
0.222081 0.564631 0.100488 0.112800
0.345436 0.210942 0.221271 0.222351
0.336572 0.187856 0.345388 0.130184
0.272978 0.253326 0.257255 0.216442
0.093785 0.065041 0.193801 0.647373
0.220351 0.142327 0.110611 0.526710
0.077462 0.168026 0.081357 0.673155
0.289329 0.050708 0.367670 0.292292
0.210717 0.278009 0.257016 0.254258
0.230916 0.113330 0.346829 0.308926

MOTIF 196 random
letter-probability matrix: alength= 4 w= 22
0.217538 0.089766 0.198406 0.494290
0.278444 0.143937 0.393377 0.184241
0.323802 0.230704 0.098124 0.347370
0.040831 0.324576 0.198989 0.435603
0.461835 0.247931 0.181145 0.109089
0.565105 0.177031 0.125726 0.132139
0.162843 0.081302 0.584339 0.171516
0.029397 0.027407 0.907298 0.035898
0.453904 0.232280 0.174803 0.139013
0.886293 0.027929 0.047202 0.038576
0.102172 0.088949 0.079912 0.728967
0.275834 0.029886 0.647425 0.046855
0.371513 0.214299 0.269958 0.144230
0.125433 0.293589 0.147078 0.433900
0.181761 0.154984 0.430133 0.233122
0.103649 0.299922 0.132566 0.463863
0.057410 0.049603 0.790525 0.102462
0.250000 0.250000 0.250000 0.250000
0.926251 0.018525 0.036656 0.018568
0.511936 0.187410 0.133112 0.167542
0.060623 0.043983 0.861422 0.033972
0.265636 0.194300 0.236944 0.303120

MOTIF 197 random
letter-probability matrix: alength= 4 w= 28
0.496396 0.265854 0.161590 0.076160
0.102343 0.494581 0.107624 0.295452
0.557782 0.152490 0.204134 0.085594
0.529063 0.133213 0.215228 0.122496
0.211246 0.044604 0.694656 0.049494
0.147167 0.120710 0.541328 0.190795
0.478041 0.192120 0.175395 0.154444
0.518996 0.184659 0.154096 0.142250
0.384180 0.387325 0.130574 0.097921
0.557877 0.154516 0.142170 0.145437
0.374402 0.249765 0.210574 0.165259
0.235556 0.436589 0.123590 0.204265
0.079582 0.061526 0.786354 0.072538
0.250000 0.250000 0.250000 0.250000
0.915955 0.025125 0.036317 0.022604
0.315856 0.139308 0.312681 0.232154
0.034063 0.819053 0.057871 0.089014
0.154829 0.114993 0.227138 0.503041
0.250000 0.250000 0.250000 0.250000
0.244552 0.048903 0.621908 0.084637
0.459549 0.284698 0.141788 0.113964
0.766479 0.063395 0.101026 0.069100
0.815526 0.056961 0.063693 0.063819
0.281807 0.121764 0.231992 0.364437
0.538577 0.295844 0.104047 0.061532
0.060595 0.038553 0.866111 0.034741
0.066439 0.403689 0.055954 0.473917
0.210988 0.118306 0.265918 0.404787

MOTIF 198 random
letter-probability matrix: alength= 4 w= 10
0.227092 0.318526 0.171989 0.282392
0.089953 0.044515 0.043139 0.822392
0.422604 0.270243 0.159296 0.147857
0.253054 0.138675 0.139932 0.468339
0.250000 0.250000 0.250000 0.250000
0.134784 0.118222 0.140544 0.606450
0.375065 0.306209 0.212064 0.106662
0.279534 0.129632 0.418025 0.172810
0.250000 0.250000 0.250000 0.250000
0.852155 0.043893 0.042171 0.061781

MOTIF 199 random
letter-probability matrix: alength= 4 w= 16
0.448350 0.300688 0.101296 0.149666
0.088959 0.104118 0.488320 0.318603
0.062954 0.037411 0.441459 0.458175
0.079666 0.280408 0.096629 0.543297
0.069161 0.679684 0.058726 0.192429
0.092037 0.083788 0.719146 0.105029
0.137993 0.030757 0.779259 0.051991
0.052620 0.632254 0.176246 0.138880
0.503982 0.190020 0.143776 0.162221
0.458137 0.218979 0.165326 0.157558
0.027455 0.021839 0.026874 0.923831
0.854377 0.041852 0.061708 0.042063
0.109988 0.214652 0.077518 0.597842
0.208197 0.356323 0.159045 0.276434
0.102409 0.091975 0.283498 0.522117
0.857596 0.054055 0.044956 0.043393

MOTIF 200 random
letter-probability matrix: alength= 4 w= 25
0.724220 0.087987 0.102984 0.084809
0.184553 0.147305 0.133221 0.534921
0.558969 0.113336 0.156855 0.170840
0.251356 0.160482 0.313025 0.275137
0.132870 0.025089 0.812883 0.029158
0.228794 0.163177 0.427247 0.180781
0.123564 0.304897 0.088746 0.482793
0.094964 0.052258 0.061838 0.790939
0.088083 0.230684 0.209919 0.471314
0.239047 0.173133 0.281319 0.306500
0.531295 0.181913 0.133901 0.152892
0.302266 0.183591 0.157045 0.357099
0.075765 0.554347 0.080738 0.289150
0.618045 0.256143 0.067665 0.058148
0.250000 0.250000 0.250000 0.250000
0.448295 0.270310 0.177395 0.103999
0.043768 0.067541 0.038057 0.850633
0.182052 0.251115 0.173123 0.393710
0.075907 0.251408 0.064655 0.608030
0.667107 0.060578 0.164798 0.107517
0.083879 0.029696 0.842854 0.043571
0.148640 0.113300 0.125343 0.612717
0.918831 0.030430 0.027020 0.023719
0.368922 0.270854 0.064918 0.295305
0.305301 0.130044 0.369795 0.194860

MOTIF 201 random
letter-probability matrix: alength= 4 w= 22
0.058553 0.767161 0.059690 0.114596
0.370256 0.300196 0.174056 0.155492
0.073222 0.111983 0.117215 0.697580
0.605233 0.146219 0.151018 0.097531
0.140644 0.116719 0.651342 0.091294
0.021351 0.019284 0.018811 0.940553
0.237428 0.120248 0.372596 0.269728
0.046592 0.223471 0.106439 0.623498
0.077503 0.129391 0.199251 0.593854
0.307680 0.114847 0.203050 0.374424
0.055292 0.055606 0.073943 0.815159
0.157222 0.115883 0.060486 0.666410
0.811545 0.056787 0.059324 0.072345
0.084930 0.061729 0.145004 0.708337
0.784178 0.046542 0.083174 0.086106
0.370686 0.270615 0.063188 0.295511
0.522689 0.184495 0.136988 0.155829
0.161993 0.166582 0.088874 0.582552
0.269908 0.190422 0.124994 0.414675
0.145315 0.148975 0.250700 0.455011
0.020417 0.025552 0.026949 0.927082
0.632989 0.089780 0.180138 0.097093

MOTIF 202 random
letter-probability matrix: alength= 4 w= 28
0.369572 0.358739 0.083472 0.188217
0.108125 0.055179 0.684209 0.152487
0.600727 0.105842 0.151319 0.142112
0.260167 0.210212 0.219268 0.310352
0.068001 0.050160 0.842576 0.039263
0.051958 0.035345 0.867042 0.045654
0.503982 0.190020 0.143776 0.162221
0.928989 0.019775 0.024312 0.026923
0.174014 0.077782 0.625424 0.122780
0.603569 0.232809 0.091234 0.072388
0.088948 0.223284 0.137346 0.550422
0.250000 0.250000 0.250000 0.250000
0.849374 0.054669 0.061005 0.034952
0.743746 0.094416 0.070068 0.091769
0.106224 0.195885 0.181139 0.516752
0.246072 0.188435 0.302760 0.262733
0.075853 0.135577 0.059322 0.729248
0.309891 0.205919 0.171177 0.313013
0.307679 0.160954 0.323214 0.208153
0.233667 0.271808 0.197312 0.297213
0.052620 0.632254 0.176246 0.138880
0.593250 0.175999 0.160655 0.070096
0.872059 0.044003 0.048748 0.035189
0.302175 0.081137 0.410710 0.205978
0.052377 0.852231 0.046926 0.048466
0.145233 0.250596 0.288450 0.315721
0.332339 0.262007 0.234233 0.171421
0.077760 0.183996 0.100935 0.637309

MOTIF 203 random
letter-probability matrix: alength= 4 w= 40
0.452844 0.143850 0.184684 0.218622
0.182252 0.333441 0.178648 0.305660
0.240598 0.407823 0.138591 0.212988
0.216931 0.180847 0.092454 0.509768
0.303044 0.182309 0.155481 0.359166
0.045854 0.047118 0.041287 0.865741
0.211086 0.129097 0.097218 0.562598
0.481222 0.196578 0.152185 0.170015
0.168336 0.172833 0.095526 0.563305
0.045154 0.024821 0.903880 0.026144
0.917712 0.026009 0.026059 0.030220
0.238976 0.417623 0.133336 0.210066
0.170784 0.119070 0.139967 0.570179
0.908383 0.028369 0.027488 0.035759
0.163615 0.087434 0.089139 0.659813
0.250000 0.250000 0.250000 0.250000
0.067080 0.058035 0.816114 0.058770
0.021904 0.018745 0.937236 0.022115
0.027998 0.055637 0.872805 0.043561
0.697852 0.065408 0.151620 0.085120
0.054072 0.131598 0.751707 0.062623
0.755537 0.070152 0.105069 0.069242
0.177285 0.205323 0.043638 0.573753
0.707000 0.094291 0.101098 0.097611
0.250000 0.250000 0.250000 0.250000
0.250000 0.250000 0.250000 0.250000
0.323490 0.224638 0.230714 0.221158
0.656394 0.068298 0.232824 0.042483
0.249496 0.186300 0.311517 0.252687
0.263581 0.062658 0.488444 0.185317
0.582830 0.143410 0.141461 0.132299
0.506345 0.152638 0.149410 0.191607
0.057360 0.044828 0.122163 0.775649
0.021701 0.031544 0.923988 0.022767
0.171655 0.247839 0.186852 0.393654
0.753320 0.063265 0.121167 0.062249
0.046083 0.038370 0.843333 0.072215
0.307229 0.235710 0.282997 0.174064
0.385647 0.099507 0.431520 0.083326
0.293100 0.197251 0.130931 0.378717

MOTIF 204 random
letter-probability matrix: alength= 4 w= 25
0.126823 0.083931 0.082515 0.706731
0.435270 0.297639 0.133828 0.133263
0.109697 0.430646 0.048238 0.411418
0.016951 0.098005 0.037515 0.847529
0.154873 0.175829 0.228189 0.441109
0.433270 0.168750 0.187646 0.210334
0.846186 0.051132 0.042644 0.060038
0.549823 0.140310 0.184215 0.125651
0.029343 0.030205 0.090776 0.849677
0.185074 0.165586 0.255743 0.393597
0.083453 0.104877 0.111978 0.699691
0.018523 0.029950 0.926173 0.025354
0.882256 0.042944 0.035936 0.038865
0.160481 0.204321 0.150117 0.485081
0.386010 0.334714 0.140990 0.138286
0.930407 0.022737 0.024794 0.022063
0.082423 0.193666 0.113408 0.610502
0.086844 0.065291 0.762858 0.085007
0.187880 0.151478 0.250800 0.409842
0.407017 0.179267 0.196601 0.217115
0.091760 0.057542 0.742216 0.108481
0.088959 0.104118 0.488320 0.318603
0.205018 0.320127 0.065724 0.409132
0.283113 0.188921 0.222905 0.305061
0.250896 0.183378 0.348936 0.216790

MOTIF 205 random
letter-probability matrix: alength= 4 w= 16
0.264764 0.371433 0.189633 0.174170
0.256391 0.273031 0.320760 0.149817
0.158371 0.530903 0.179441 0.131285
0.076173 0.076330 0.063043 0.784453
0.044392 0.022021 0.909983 0.023604
0.195503 0.194438 0.276294 0.333765
0.307234 0.175148 0.146878 0.370741
0.160889 0.090655 0.136915 0.611541
0.820943 0.059569 0.050272 0.069216
0.678538 0.154315 0.071454 0.095693
0.628614 0.252899 0.063875 0.054612
0.936634 0.018733 0.022953 0.021681
0.501961 0.140189 0.256794 0.101056
0.075853 0.135577 0.059322 0.729248
0.039898 0.023614 0.916971 0.019517
0.250000 0.250000 0.250000 0.250000

MOTIF 206 random
letter-probability matrix: alength= 4 w= 31
0.233142 0.127029 0.531534 0.108295
0.114231 0.207765 0.113629 0.564374
0.135249 0.157424 0.217854 0.489473
0.641039 0.093158 0.161787 0.104016
0.284638 0.232269 0.173522 0.309572
0.242553 0.219677 0.263010 0.274761
0.095890 0.202536 0.064843 0.636731
0.710774 0.105808 0.080350 0.103068
0.193316 0.169964 0.382912 0.253809
0.424446 0.222299 0.206137 0.147119
0.305442 0.259157 0.253512 0.181889
0.251769 0.166954 0.307783 0.273494
0.389997 0.162310 0.208562 0.239131
0.065903 0.103886 0.084163 0.746049
0.198135 0.195678 0.270666 0.335521
0.585632 0.247352 0.068576 0.098440
0.052644 0.880158 0.036306 0.030892
0.025785 0.041392 0.855758 0.077064
0.026919 0.051963 0.026807 0.894311
0.356406 0.213032 0.190315 0.240247
0.226431 0.346788 0.163299 0.263483
0.184381 0.157866 0.167313 0.490439
0.078061 0.184306 0.101258 0.636375
0.168539 0.138138 0.245702 0.447620
0.315129 0.289955 0.153271 0.241645
0.133278 0.141322 0.634289 0.091111
0.616897 0.160633 0.108028 0.114442
0.855576 0.046869 0.049939 0.047617
0.431773 0.121782 0.228845 0.217600
0.164937 0.088692 0.090405 0.655966
0.480422 0.196805 0.152484 0.170289

MOTIF 207 random
letter-probability matrix: alength= 4 w= 22
0.467357 0.128756 0.308036 0.095851
0.258495 0.179949 0.332144 0.229412
0.416286 0.295822 0.144220 0.143672
0.900585 0.034432 0.031650 0.033333
0.043486 0.078658 0.815896 0.061960
0.250000 0.250000 0.250000 0.250000
0.138848 0.064022 0.709661 0.087468
0.087386 0.133487 0.169757 0.609370
0.923171 0.031365 0.027000 0.018463
0.445125 0.127553 0.298554 0.128767
0.359585 0.300798 0.103180 0.236437
0.298103 0.321262 0.149669 0.230967
0.254397 0.128338 0.250018 0.367248
0.926262 0.024189 0.029124 0.020425
0.139597 0.047712 0.727747 0.084944
0.782156 0.075120 0.068221 0.074503
0.130952 0.129809 0.263695 0.475545
0.038796 0.026474 0.915267 0.019464
0.068389 0.058544 0.808150 0.064917
0.093300 0.038815 0.814754 0.053131
0.250000 0.250000 0.250000 0.250000
0.082811 0.080637 0.677511 0.159041

MOTIF 208 random
letter-probability matrix: alength= 4 w= 40
0.088471 0.046130 0.810781 0.054619
0.073775 0.031246 0.035709 0.859271
0.164053 0.374111 0.168420 0.293416
0.780865 0.054413 0.106831 0.057891
0.499342 0.301692 0.117058 0.081909
0.125540 0.048711 0.760082 0.065667
0.066702 0.464675 0.086777 0.381846
0.039937 0.019852 0.916780 0.023431
0.036639 0.058255 0.031553 0.873553
0.348377 0.258820 0.193975 0.198828
0.195503 0.194438 0.276294 0.333765
0.250000 0.250000 0.250000 0.250000
0.250000 0.250000 0.250000 0.250000
0.107579 0.210265 0.158822 0.523334
0.840515 0.069818 0.046779 0.042888
0.250000 0.250000 0.250000 0.250000
0.338433 0.130844 0.273327 0.257396
0.421693 0.209806 0.196995 0.171507
0.416095 0.101826 0.380715 0.101364
0.519065 0.133127 0.253918 0.093890
0.338535 0.293763 0.227202 0.140501
0.863983 0.039870 0.052622 0.043525
0.156008 0.072733 0.266592 0.504667
0.807500 0.044673 0.060225 0.087602
0.111157 0.100761 0.078666 0.709416
0.018708 0.025454 0.935425 0.020412
0.184286 0.195462 0.115973 0.504280
0.036589 0.889074 0.024302 0.050035
0.726708 0.092964 0.091042 0.089287
0.362234 0.171089 0.120790 0.345887
0.915255 0.023832 0.028986 0.031927
0.116690 0.215127 0.190578 0.477605
0.258495 0.179949 0.332144 0.229412
0.107025 0.131992 0.488805 0.272178
0.129046 0.667658 0.097624 0.105672
0.195703 0.213423 0.319980 0.270894
0.065640 0.765775 0.070370 0.098215
0.339797 0.294153 0.123902 0.242148
0.882256 0.042944 0.035936 0.038865
0.248243 0.233104 0.125658 0.392996

MOTIF 209 random
letter-probability matrix: alength= 4 w= 37
0.078536 0.098093 0.761330 0.062041
0.405245 0.257903 0.182097 0.154755
0.250000 0.250000 0.250000 0.250000
0.521296 0.134255 0.240941 0.103507
0.900851 0.027932 0.041670 0.029547
0.528297 0.112236 0.269681 0.089785
0.378578 0.326351 0.147359 0.147712
0.256949 0.213476 0.292508 0.237066
0.431173 0.195740 0.110001 0.263086
0.517819 0.208174 0.140289 0.133717
0.250000 0.250000 0.250000 0.250000
0.250134 0.161908 0.202454 0.385504
0.497365 0.265711 0.161183 0.075741
0.172854 0.152051 0.388349 0.286746
0.562193 0.180410 0.123224 0.134174
0.042329 0.046842 0.031517 0.879312
0.073785 0.668186 0.135841 0.122187
0.031053 0.159039 0.127504 0.682404
0.181913 0.519873 0.126353 0.171860
0.250089 0.099791 0.399075 0.251044
0.018658 0.025794 0.932879 0.022669
0.748192 0.073148 0.095678 0.082981
0.266102 0.241184 0.098998 0.393715
0.608800 0.103140 0.148652 0.139408
0.236418 0.388910 0.135437 0.239234
0.099947 0.196101 0.099355 0.604596
0.926952 0.031236 0.019824 0.021988
0.032593 0.026867 0.913217 0.027322
0.262864 0.135547 0.297220 0.304369
0.179821 0.170220 0.203510 0.446449
0.605538 0.121381 0.184585 0.088497
0.083483 0.167496 0.655370 0.093651
0.034044 0.018357 0.029733 0.917866
0.213627 0.511473 0.095639 0.179260
0.402132 0.196592 0.196848 0.204427
0.809255 0.060457 0.071270 0.059018
0.932803 0.018656 0.023014 0.025527

MOTIF 210 random
letter-probability matrix: alength= 4 w= 16
0.058151 0.102790 0.103202 0.735857
0.128187 0.674344 0.040563 0.156906
0.156210 0.204504 0.284830 0.354456
0.043897 0.039052 0.877924 0.039128
0.238437 0.420751 0.131690 0.209122
0.321505 0.264637 0.116925 0.296934
0.038648 0.032051 0.901936 0.027366
0.250000 0.250000 0.250000 0.250000
0.250000 0.250000 0.250000 0.250000
0.234923 0.335223 0.183238 0.246616
0.033105 0.929576 0.018728 0.018592
0.812469 0.063741 0.064384 0.059406
0.398035 0.092373 0.224686 0.284906
0.691712 0.115461 0.093450 0.099377
0.274177 0.156095 0.228113 0.341616
0.418140 0.174047 0.270254 0.137559

MOTIF 211 random
letter-probability matrix: alength= 4 w= 10
0.193667 0.085649 0.530354 0.190331
0.190635 0.093948 0.090748 0.624669
0.169338 0.142042 0.393584 0.295036
0.054072 0.131598 0.751707 0.062623
0.278287 0.226370 0.172876 0.322467
0.113637 0.525585 0.076787 0.283990
0.601173 0.104653 0.228518 0.065656
0.796466 0.086702 0.060676 0.056156
0.797024 0.034677 0.068262 0.100037
0.103516 0.073329 0.077587 0.745568

MOTIF 212 random
letter-probability matrix: alength= 4 w= 31
0.855447 0.046385 0.042739 0.055430
0.426430 0.228519 0.200398 0.144653
0.095076 0.125885 0.657119 0.121921
0.135190 0.222662 0.344828 0.297320
0.219866 0.103472 0.223166 0.453497
0.925952 0.022010 0.026727 0.025310
0.792244 0.093006 0.056728 0.058023
0.038910 0.032690 0.883988 0.044412
0.635354 0.134054 0.115272 0.115320
0.058935 0.082838 0.047477 0.810750
0.108056 0.062284 0.062464 0.767196
0.068338 0.094474 0.178572 0.658616
0.066636 0.810815 0.060388 0.062161
0.032548 0.025902 0.903595 0.037954
0.360514 0.301082 0.102267 0.236137
0.084641 0.561526 0.258056 0.095776
0.049436 0.158085 0.060998 0.731481
0.110208 0.117680 0.102934 0.669179
0.189227 0.123374 0.336644 0.350755
0.304558 0.285748 0.192400 0.217294
0.087872 0.035456 0.827605 0.049067
0.039505 0.026564 0.901917 0.032014
0.065668 0.056037 0.816027 0.062268
0.082321 0.355897 0.411087 0.150695
0.234837 0.286788 0.292443 0.185931
0.139926 0.215887 0.094553 0.549635
0.153806 0.255047 0.103001 0.488147
0.764380 0.087248 0.087619 0.060753
0.350849 0.282688 0.187055 0.179408
0.098656 0.234692 0.072998 0.593654
0.600727 0.105842 0.151319 0.142112

MOTIF 213 random
letter-probability matrix: alength= 4 w= 31
0.247539 0.060923 0.541124 0.150414
0.451027 0.258554 0.170549 0.119870
0.207103 0.231091 0.206657 0.355148
0.078696 0.671604 0.072008 0.177693
0.117431 0.105566 0.323518 0.453485
0.651146 0.088565 0.159971 0.100319
0.279534 0.129632 0.418025 0.172810
0.340563 0.182553 0.254862 0.222021
0.323655 0.090641 0.450473 0.135231
0.178522 0.254982 0.263810 0.302686
0.250000 0.250000 0.250000 0.250000
0.261024 0.158683 0.305284 0.275008
0.496213 0.183701 0.174622 0.145464
0.801123 0.074664 0.055870 0.068343
0.502392 0.102246 0.147654 0.247708
0.938474 0.021583 0.021174 0.018770
0.932223 0.025649 0.023484 0.018645
0.184348 0.138653 0.504910 0.172089
0.019706 0.018846 0.942305 0.019143
0.051645 0.030974 0.890168 0.027213
0.029958 0.062095 0.036204 0.871742
0.047786 0.024161 0.902202 0.025850
0.250000 0.250000 0.250000 0.250000
0.095725 0.713146 0.080987 0.110142
0.385647 0.099507 0.431520 0.083326
0.245990 0.133279 0.116455 0.504276
0.195531 0.287101 0.192312 0.325055
0.933194 0.020627 0.026269 0.019910
0.927577 0.030987 0.019643 0.021793
0.905639 0.020014 0.056234 0.018113
0.336347 0.214513 0.224072 0.225068

MOTIF 214 random
letter-probability matrix: alength= 4 w= 52
0.416133 0.229333 0.251465 0.103069
0.074342 0.361041 0.421832 0.142785
0.120939 0.045754 0.786232 0.047075
0.197947 0.043701 0.685822 0.072530
0.113245 0.099663 0.648007 0.139085
0.797039 0.045065 0.077142 0.080755
0.781234 0.097223 0.060104 0.061439
0.294740 0.141368 0.249506 0.314386
0.080736 0.026537 0.861022 0.031705
0.046105 0.036339 0.884052 0.033504
0.538836 0.227385 0.125680 0.108099
0.785210 0.073289 0.071544 0.069956
0.057860 0.114855 0.098068 0.729217
0.930560 0.023789 0.020704 0.024947
0.310505 0.066146 0.539535 0.083814
0.698011 0.073098 0.135047 0.093843
0.054439 0.119621 0.049662 0.776279
0.924537 0.019702 0.037270 0.018491
0.333805 0.345038 0.165208 0.155949
0.109988 0.214652 0.077518 0.597842
0.116601 0.158006 0.206927 0.518465
0.152254 0.224204 0.107313 0.516229
0.830084 0.067067 0.054306 0.048542
0.143167 0.033366 0.767939 0.055528
0.211434 0.162258 0.368168 0.258140
0.287591 0.192042 0.282735 0.237633
0.375319 0.164218 0.263613 0.196850
0.208423 0.151441 0.328036 0.312100
0.266178 0.173099 0.402230 0.158493
0.177167 0.274695 0.094676 0.453462
0.151591 0.060403 0.130357 0.657649
0.401131 0.256821 0.103278 0.238769
0.043379 0.030824 0.025946 0.899852
0.403802 0.294253 0.151239 0.150707
0.085648 0.061621 0.115801 0.736931
0.341031 0.285493 0.147479 0.225997
0.368109 0.159200 0.302350 0.170341
0.516686 0.087486 0.240552 0.155276
0.832758 0.046448 0.049017 0.071777
0.229887 0.113218 0.213562 0.443333
0.226452 0.283480 0.209149 0.280918
0.250000 0.250000 0.250000 0.250000
0.422668 0.198874 0.114720 0.263738
0.148876 0.250949 0.287122 0.313053
0.265581 0.071701 0.322274 0.340444
0.358464 0.233575 0.207626 0.200335
0.107479 0.090922 0.160368 0.641230
0.071161 0.032393 0.851384 0.045062
0.069215 0.513742 0.111711 0.305332
0.233954 0.241909 0.308663 0.215473
0.695050 0.109697 0.105939 0.089314
0.066439 0.403689 0.055954 0.473917

MOTIF 215 random
letter-probability matrix: alength= 4 w= 25
0.213892 0.196310 0.097215 0.492583
0.843422 0.024940 0.090920 0.040718
0.401263 0.119772 0.204612 0.274353
0.066340 0.811677 0.060107 0.061876
0.057799 0.614381 0.182395 0.145424
0.113637 0.525585 0.076787 0.283990
0.025530 0.021804 0.933986 0.018680
0.240511 0.347477 0.143974 0.268038
0.774177 0.067615 0.112447 0.045761
0.062948 0.077890 0.161285 0.697878
0.142864 0.029344 0.801657 0.026134
0.881367 0.033549 0.033332 0.051751
0.382611 0.155232 0.329260 0.132897
0.208320 0.042631 0.701645 0.047404
0.236632 0.104398 0.352459 0.306511
0.016951 0.098005 0.037515 0.847529
0.221936 0.096015 0.494455 0.187594
0.057845 0.871005 0.019638 0.051511
0.207627 0.173212 0.242069 0.377092
0.069071 0.128783 0.111559 0.690587
0.025258 0.020006 0.932394 0.022343
0.069020 0.685600 0.039949 0.205430
0.056187 0.123614 0.187808 0.632390
0.181440 0.217716 0.218193 0.382650
0.322644 0.246533 0.135768 0.295054

MOTIF 216 random
letter-probability matrix: alength= 4 w= 25
0.123656 0.643788 0.132448 0.100108
0.397772 0.379662 0.060514 0.162051
0.047474 0.023623 0.906469 0.022434
0.179969 0.294635 0.392862 0.132533
0.207243 0.174385 0.202394 0.415979
0.027455 0.021839 0.026874 0.923831
0.887549 0.043891 0.030342 0.038218
0.420271 0.110019 0.335903 0.133807
0.044825 0.051195 0.844812 0.059167
0.539005 0.086886 0.153266 0.220843
0.792244 0.093006 0.056728 0.058023
0.495176 0.205984 0.192857 0.105983
0.338150 0.149072 0.398102 0.114675
0.283698 0.127940 0.147809 0.440553
0.414947 0.228301 0.181850 0.174903
0.409285 0.265334 0.191788 0.133593
0.320661 0.310479 0.184355 0.184504
0.078853 0.042916 0.048112 0.830119
0.714066 0.097612 0.132376 0.055946
0.300192 0.116665 0.163712 0.419430
0.149039 0.154409 0.104961 0.591591
0.105690 0.051142 0.753252 0.089916
0.137582 0.064157 0.645416 0.152846
0.323234 0.205583 0.315435 0.155749
0.393196 0.102605 0.287933 0.216266

MOTIF 217 random
letter-probability matrix: alength= 4 w= 19
0.759633 0.068625 0.098646 0.073096
0.124373 0.243352 0.101877 0.530398
0.403586 0.223186 0.153090 0.220138
0.572124 0.200213 0.130469 0.097195
0.892999 0.031451 0.035865 0.039686
0.096484 0.044611 0.777649 0.081256
0.150791 0.116933 0.326428 0.405848
0.279514 0.164844 0.181404 0.374238
0.188889 0.505736 0.123527 0.181849
0.727680 0.096302 0.088275 0.087742
0.138201 0.028820 0.804891 0.028089
0.255287 0.156625 0.214619 0.373469
0.072740 0.145564 0.657727 0.123969
0.161651 0.190257 0.102124 0.545968
0.348998 0.133332 0.195631 0.322039
0.517389 0.179798 0.195161 0.107653
0.154842 0.118160 0.667208 0.059791
0.149031 0.586675 0.078956 0.185339
0.230458 0.188172 0.171483 0.409888

MOTIF 218 random
letter-probability matrix: alength= 4 w= 28
0.825298 0.061623 0.041177 0.071902
0.041739 0.020380 0.916001 0.021879
0.829949 0.077661 0.039457 0.052933
0.115655 0.058644 0.726278 0.099423
0.343439 0.183099 0.344903 0.128560
0.881937 0.023285 0.061361 0.033418
0.922482 0.019691 0.022660 0.035167
0.152358 0.074969 0.688701 0.083973
0.205583 0.200102 0.164363 0.429952
0.128365 0.207338 0.150187 0.514110
0.929493 0.021092 0.027779 0.021636
0.126084 0.132417 0.290880 0.450619
0.536483 0.142045 0.138721 0.182751
0.085427 0.594584 0.079643 0.240346
0.435169 0.163552 0.257962 0.143317
0.864795 0.043333 0.039839 0.052034
0.139433 0.149272 0.537232 0.174064
0.021240 0.018768 0.938396 0.021596
0.023169 0.021510 0.931511 0.023809
0.905772 0.037504 0.025481 0.031243
0.932459 0.020860 0.026545 0.020137
0.348965 0.253131 0.195203 0.202700
0.148186 0.043576 0.739695 0.068543
0.811545 0.056787 0.059324 0.072345
0.029285 0.018665 0.933237 0.018814
0.546519 0.158230 0.146006 0.149244
0.052095 0.070328 0.810539 0.067037
0.103188 0.675905 0.058957 0.161950

MOTIF 219 random
letter-probability matrix: alength= 4 w= 22
0.216833 0.058955 0.632966 0.091246
0.385077 0.151386 0.295776 0.167761
0.088494 0.179219 0.067059 0.665228
0.033778 0.904642 0.020507 0.041072
0.253445 0.242729 0.331904 0.171921
0.084946 0.782936 0.044520 0.087597
0.263462 0.118561 0.286339 0.331639
0.502118 0.400713 0.049455 0.047715
0.835224 0.051810 0.063260 0.049707
0.037058 0.025134 0.919420 0.018388
0.101884 0.083731 0.114533 0.699852
0.174091 0.357456 0.265477 0.202976
0.052536 0.040345 0.868444 0.038676
0.305805 0.177641 0.149848 0.366705
0.517819 0.208174 0.140289 0.133717
0.288778 0.039885 0.379195 0.292142
0.343983 0.142284 0.260573 0.253160
0.097056 0.034000 0.836720 0.032224
0.567236 0.130294 0.193409 0.109061
0.101927 0.204270 0.073116 0.620687
0.257515 0.155458 0.226182 0.360845
0.195450 0.077278 0.108894 0.618377

MOTIF 220 random
letter-probability matrix: alength= 4 w= 16
0.350357 0.097307 0.395051 0.157284
0.063913 0.883077 0.026020 0.026990
0.273071 0.089240 0.373982 0.263708
0.155073 0.084971 0.130933 0.629023
0.799406 0.048676 0.059510 0.092408
0.095753 0.227721 0.144130 0.532396
0.072024 0.047738 0.041112 0.839126
0.363483 0.353479 0.090022 0.193016
0.361373 0.233008 0.206523 0.199096
0.250000 0.250000 0.250000 0.250000
0.301284 0.139614 0.358089 0.201013
0.805665 0.028760 0.040589 0.124985
0.346542 0.145846 0.122734 0.384879
0.148248 0.086767 0.648090 0.116895
0.086498 0.670135 0.105112 0.138255
0.139400 0.098915 0.612719 0.148967

MOTIF 221 random
letter-probability matrix: alength= 4 w= 13
0.021401 0.018739 0.936926 0.022935
0.341741 0.151130 0.218374 0.288755
0.590333 0.144601 0.166157 0.098909
0.126633 0.222603 0.446251 0.204513
0.263936 0.283361 0.208512 0.244191
0.250000 0.250000 0.250000 0.250000
0.148219 0.435641 0.123959 0.292181
0.089411 0.078708 0.049990 0.781891
0.170716 0.192106 0.401122 0.236056
0.096540 0.072053 0.724736 0.106671
0.091959 0.355748 0.061319 0.490974
0.250000 0.250000 0.250000 0.250000
0.507816 0.305213 0.093046 0.093925

MOTIF 222 random
letter-probability matrix: alength= 4 w= 28
0.356793 0.138059 0.211876 0.293272
0.039473 0.030845 0.035761 0.893921
0.898911 0.031384 0.030440 0.039265
0.250000 0.250000 0.250000 0.250000
0.031127 0.031920 0.029691 0.907261
0.872026 0.025916 0.065419 0.036639
0.937548 0.018751 0.020191 0.023511
0.041057 0.092571 0.054391 0.811981
0.040228 0.049603 0.039222 0.870946
0.112721 0.236308 0.123740 0.527232
0.115375 0.026088 0.813310 0.045226
0.385647 0.099507 0.431520 0.083326
0.052406 0.166786 0.088514 0.692294
0.086147 0.778463 0.072447 0.062943
0.269093 0.264971 0.142573 0.323363
0.117247 0.100924 0.250630 0.531200
0.289856 0.117915 0.421148 0.171081
0.250000 0.250000 0.250000 0.250000
0.070115 0.055762 0.265394 0.608729
0.415671 0.281877 0.133982 0.168470
0.052788 0.029072 0.874544 0.043596
0.335639 0.059479 0.471429 0.133453
0.045056 0.660245 0.166202 0.128498
0.226104 0.231454 0.193190 0.349253
0.759264 0.081126 0.102224 0.057385
0.363676 0.171064 0.349563 0.115697
0.557516 0.119854 0.181505 0.141125
0.316593 0.214747 0.296553 0.172107

MOTIF 223 random
letter-probability matrix: alength= 4 w= 34
0.521239 0.137304 0.131693 0.209764
0.048418 0.061306 0.033819 0.856458
0.419912 0.199881 0.116281 0.263926
0.092801 0.180475 0.150946 0.575778
0.327013 0.141612 0.298482 0.232893
0.396278 0.242547 0.228000 0.133174
0.236775 0.348882 0.207119 0.207224
0.486610 0.213238 0.140856 0.159297
0.250000 0.250000 0.250000 0.250000
0.488905 0.107532 0.222713 0.180850
0.138012 0.104373 0.659788 0.097827
0.258842 0.228003 0.270608 0.242547
0.120554 0.192330 0.229804 0.457312
0.019383 0.021355 0.939925 0.019337
0.529413 0.125966 0.236776 0.107846
0.125387 0.135499 0.191878 0.547236
0.027991 0.042742 0.018221 0.911047
0.335889 0.164631 0.187825 0.311656
0.138741 0.152198 0.387805 0.321256
0.250000 0.250000 0.250000 0.250000
0.026683 0.035831 0.894068 0.043418
0.338965 0.411253 0.124534 0.125248
0.345061 0.296034 0.118147 0.240757
0.197364 0.340571 0.147299 0.314765
0.532946 0.094041 0.108516 0.264497
0.229337 0.264776 0.201186 0.304702
0.881561 0.041630 0.048234 0.028575
0.144688 0.144459 0.155360 0.555492
0.163208 0.103672 0.187558 0.545562
0.634933 0.187837 0.114882 0.062348
0.069331 0.155305 0.047250 0.728114
0.154423 0.075380 0.128469 0.641729
0.155085 0.349397 0.144149 0.351369
0.936948 0.021615 0.018739 0.022698

MOTIF 224 random
letter-probability matrix: alength= 4 w= 31
0.842660 0.044690 0.046284 0.066366
0.306825 0.230367 0.235250 0.227558
0.121985 0.220823 0.234061 0.423132
0.116433 0.268585 0.181630 0.433353
0.031968 0.034161 0.899083 0.034788
0.228774 0.390751 0.190171 0.190304
0.900585 0.034432 0.031650 0.033333
0.320477 0.088871 0.427452 0.163200
0.230176 0.185868 0.212865 0.371090
0.026006 0.018589 0.929462 0.025943
0.184736 0.348039 0.256474 0.210751
0.866940 0.042633 0.039175 0.051252
0.057152 0.025370 0.019306 0.898173
0.146751 0.355968 0.118784 0.378498
0.051005 0.638029 0.174215 0.136751
0.477964 0.268296 0.169300 0.084440
0.313727 0.185095 0.165452 0.335726
0.088214 0.114343 0.693941 0.103502
0.396315 0.255502 0.230038 0.118145
0.559071 0.207933 0.118220 0.114775
0.068829 0.106687 0.724101 0.100383
0.170389 0.180984 0.364117 0.284509
0.299799 0.257090 0.190849 0.252262
0.846131 0.047158 0.063391 0.043320
0.378169 0.238562 0.199047 0.184221
0.129548 0.549312 0.181210 0.139930
0.059522 0.212894 0.054156 0.673428
0.544216 0.306367 0.108168 0.041249
0.042955 0.407748 0.030534 0.518763
0.229130 0.192077 0.250563 0.328230
0.146370 0.159736 0.579935 0.113959

MOTIF 225 random
letter-probability matrix: alength= 4 w= 31
0.057788 0.114761 0.097978 0.729473
0.227848 0.108727 0.210974 0.452451
0.465783 0.197647 0.200759 0.135811
0.588466 0.246618 0.067583 0.097333
0.173991 0.169568 0.557865 0.098575
0.293488 0.224409 0.146880 0.335222
0.020163 0.018801 0.940051 0.020985
0.065698 0.083262 0.066074 0.784965
0.853977 0.046833 0.046402 0.052788
0.160283 0.361868 0.156024 0.321824
0.060863 0.210270 0.129945 0.598922
0.071971 0.038194 0.044951 0.844884
0.136779 0.126923 0.267125 0.469172
0.074267 0.778331 0.055386 0.092016
0.336301 0.255129 0.198606 0.209964
0.216368 0.109508 0.104678 0.569446
0.430261 0.139805 0.289890 0.140044
0.349597 0.167781 0.283059 0.199563
0.029322 0.909502 0.025061 0.036115
0.221488 0.063582 0.618298 0.096632
0.146751 0.355968 0.118784 0.378498
0.630904 0.092955 0.118510 0.157630
0.197110 0.059066 0.645181 0.098643
0.125338 0.686120 0.093768 0.094773
0.883683 0.028325 0.042483 0.045509
0.821695 0.077107 0.052687 0.048511
0.209357 0.137236 0.479893 0.173514
0.759675 0.080987 0.102072 0.057266
0.936634 0.018733 0.022953 0.021681
0.037738 0.023879 0.917523 0.020861
0.052928 0.046485 0.852934 0.047653

MOTIF 226 random
letter-probability matrix: alength= 4 w= 28
0.147292 0.252400 0.134257 0.466051
0.601915 0.054891 0.232087 0.111108
0.701735 0.218445 0.045908 0.033912
0.274478 0.480558 0.069702 0.175263
0.444505 0.268972 0.173899 0.112624
0.354512 0.299621 0.220925 0.124943
0.533385 0.168538 0.150701 0.147376
0.510464 0.086600 0.171600 0.231336
0.250000 0.250000 0.250000 0.250000
0.353636 0.092472 0.401007 0.152885
0.512352 0.187757 0.153656 0.146236
0.105324 0.128072 0.416631 0.349973
0.087418 0.850163 0.020162 0.042256
0.016951 0.098005 0.037515 0.847529
0.931108 0.029576 0.018622 0.020693
0.101514 0.048133 0.764381 0.085972
0.084757 0.099197 0.439128 0.376918
0.630357 0.120769 0.186503 0.062372
0.552467 0.190475 0.125546 0.131512
0.502173 0.264980 0.159162 0.073684
0.891085 0.038388 0.037038 0.033490
0.128885 0.046536 0.709004 0.115575
0.044496 0.037915 0.876118 0.041471
0.208868 0.284233 0.147131 0.359768
0.250000 0.250000 0.250000 0.250000
0.148839 0.101505 0.074097 0.675559
0.150148 0.096272 0.633451 0.120129
0.478160 0.210621 0.198048 0.113171

MOTIF 227 random
letter-probability matrix: alength= 4 w= 16
0.083256 0.084840 0.133434 0.698470
0.250000 0.250000 0.250000 0.250000
0.068042 0.060331 0.270865 0.600763
0.040228 0.049603 0.039222 0.870946
0.058848 0.060422 0.341878 0.538852
0.151543 0.253522 0.217828 0.377107
0.039450 0.033033 0.890812 0.036705
0.225766 0.282248 0.175919 0.316066
0.529306 0.119393 0.222161 0.129141
0.036089 0.029313 0.902249 0.032349
0.314816 0.161051 0.240983 0.283150
0.250000 0.250000 0.250000 0.250000
0.406107 0.356438 0.096380 0.141074
0.494095 0.187344 0.170042 0.148519
0.236152 0.179694 0.314120 0.270034
0.328033 0.216779 0.227655 0.227534

MOTIF 228 random
letter-probability matrix: alength= 4 w= 16
0.912599 0.018252 0.049158 0.019991
0.349773 0.056092 0.479614 0.114521
0.379429 0.367162 0.073344 0.180065
0.401263 0.119772 0.204612 0.274353
0.103671 0.143089 0.419114 0.334126
0.929827 0.018726 0.021512 0.029935
0.083730 0.082317 0.764850 0.069102
0.297918 0.174068 0.356163 0.171851
0.176968 0.362938 0.101439 0.358654
0.164448 0.149602 0.485472 0.200478
0.037783 0.033961 0.895149 0.033107
0.037038 0.041224 0.835153 0.086585
0.120118 0.537895 0.213989 0.127997
0.327402 0.176234 0.246071 0.250294
0.070840 0.683809 0.086416 0.158935
0.608482 0.119357 0.111218 0.160943

MOTIF 229 random
letter-probability matrix: alength= 4 w= 13
0.250000 0.250000 0.250000 0.250000
0.243779 0.156845 0.121670 0.477705
0.370264 0.421438 0.072668 0.135630
0.212904 0.082750 0.192975 0.511371
0.129859 0.068712 0.056159 0.745270
0.020017 0.018804 0.940204 0.020975
0.096756 0.172387 0.261322 0.469535
0.227769 0.169179 0.230440 0.372612
0.119343 0.621976 0.172740 0.085942
0.605380 0.151356 0.177018 0.066246
0.332916 0.139056 0.160810 0.367218
0.099627 0.214906 0.122207 0.563260
0.347372 0.135785 0.352777 0.164066

MOTIF 230 random
letter-probability matrix: alength= 4 w= 7
0.941780 0.018836 0.019118 0.020267
0.637060 0.242018 0.070979 0.049943
0.917872 0.025358 0.024543 0.032227
0.331065 0.120886 0.365319 0.182730
0.616217 0.115644 0.119310 0.148829
0.189435 0.288753 0.284198 0.237614
0.639679 0.111463 0.144397 0.104461

MOTIF 231 random
letter-probability matrix: alength= 4 w= 34
0.313614 0.113697 0.195179 0.377510
0.500917 0.140623 0.256957 0.101503
0.424446 0.222299 0.206137 0.147119
0.197110 0.059066 0.645181 0.098643
0.184340 0.159202 0.088640 0.567818
0.936634 0.018733 0.022953 0.021681
0.055651 0.036369 0.062047 0.845933
0.203226 0.566875 0.146987 0.082912
0.038330 0.053586 0.027978 0.880106
0.456317 0.199047 0.212608 0.132028
0.141246 0.556176 0.123459 0.179119
0.691464 0.061617 0.152792 0.094127
0.066156 0.403850 0.055691 0.474303
0.059489 0.035197 0.828683 0.076631
0.165800 0.160551 0.339375 0.334275
0.099433 0.656998 0.124570 0.118999
0.931855 0.023229 0.026278 0.018637
0.268358 0.182867 0.233254 0.315521
0.237886 0.325693 0.131366 0.305055
0.751989 0.047961 0.165049 0.035001
0.930560 0.023789 0.020704 0.024947
0.486596 0.396519 0.059392 0.057493
0.794480 0.044074 0.063601 0.097845
0.803452 0.064620 0.067529 0.064399
0.065320 0.544517 0.059545 0.330618
0.054072 0.131598 0.751707 0.062623
0.308363 0.173135 0.144499 0.374003
0.218549 0.106891 0.412224 0.262336
0.923401 0.022930 0.024655 0.029014
0.347063 0.155955 0.219837 0.277145
0.148640 0.113300 0.125343 0.612717
0.169739 0.187577 0.276491 0.366193
0.195012 0.171384 0.257648 0.375956
0.085956 0.079862 0.148756 0.685427

MOTIF 232 random
letter-probability matrix: alength= 4 w= 28
0.029102 0.042868 0.854067 0.073963
0.255061 0.174805 0.275234 0.294900
0.592316 0.183900 0.102159 0.121626
0.114416 0.121281 0.650691 0.113611
0.053167 0.027041 0.887732 0.032060
0.880580 0.026437 0.067606 0.025376
0.642189 0.195984 0.071800 0.090026
0.580348 0.147135 0.134604 0.137913
0.018115 0.024270 0.051886 0.905729
0.069658 0.064292 0.170282 0.695767
0.295753 0.197947 0.145303 0.360997
0.019462 0.025340 0.018851 0.936347
0.025286 0.034125 0.899105 0.041485
0.458868 0.351466 0.136059 0.053607
0.453369 0.123214 0.298980 0.124437
0.051706 0.050272 0.812001 0.086021
0.228514 0.199290 0.194583 0.377614
0.244228 0.210801 0.176787 0.368184
0.250000 0.250000 0.250000 0.250000
0.043724 0.035012 0.031165 0.890099
0.135159 0.201452 0.479715 0.183675
0.046593 0.032588 0.896381 0.024439
0.936634 0.018733 0.022953 0.021681
0.280807 0.184732 0.287645 0.246816
0.210368 0.078095 0.562218 0.149319
0.934011 0.023296 0.022493 0.020200
0.214199 0.235987 0.084947 0.464867
0.539005 0.086886 0.153266 0.220843

MOTIF 233 random
letter-probability matrix: alength= 4 w= 31
0.381183 0.302367 0.153010 0.163441
0.233759 0.204254 0.273262 0.288724
0.373944 0.115084 0.412351 0.098621
0.214395 0.346260 0.247519 0.191827
0.117607 0.143658 0.116739 0.621996
0.381392 0.105285 0.424375 0.088948
0.244685 0.150109 0.390915 0.214291
0.919098 0.024970 0.024164 0.031769
0.224336 0.144003 0.188191 0.443470
0.244885 0.169987 0.204493 0.380634
0.553594 0.209413 0.120218 0.116775
0.360533 0.233172 0.206841 0.199454
0.163417 0.401712 0.292513 0.142358
0.060044 0.052738 0.840982 0.046236
0.215270 0.220418 0.262128 0.302185
0.461211 0.345968 0.123197 0.069625
0.026583 0.085905 0.855251 0.032261
0.301538 0.099323 0.338564 0.260574
0.899985 0.034762 0.030938 0.034315
0.098340 0.116828 0.084407 0.700425
0.239725 0.298906 0.243253 0.218115
0.789196 0.061228 0.085946 0.063630
0.841456 0.045062 0.066414 0.047069
0.492354 0.095025 0.299751 0.112871
0.277111 0.068098 0.542421 0.112371
0.898365 0.027937 0.029119 0.044579
0.118123 0.656370 0.065862 0.159645
0.461211 0.345968 0.123197 0.069625
0.866985 0.052618 0.046475 0.033922
0.250000 0.250000 0.250000 0.250000
0.073794 0.158873 0.045681 0.721652

MOTIF 234 random
letter-probability matrix: alength= 4 w= 10
0.349189 0.132501 0.355888 0.162422
0.220386 0.234063 0.418078 0.127473
0.140637 0.062781 0.724626 0.071957
0.938211 0.018764 0.021686 0.021338
0.037058 0.025134 0.919420 0.018388
0.034180 0.029842 0.039848 0.896131
0.250000 0.250000 0.250000 0.250000
0.213606 0.156153 0.240691 0.389550
0.068068 0.092983 0.205094 0.633855
0.073775 0.031246 0.035709 0.859271

MOTIF 235 random
letter-probability matrix: alength= 4 w= 13
0.915348 0.026158 0.025326 0.033168
0.153467 0.144598 0.394429 0.307506
0.072756 0.404248 0.045127 0.477868
0.128885 0.046536 0.709004 0.115575
0.146839 0.547858 0.131825 0.173478
0.250000 0.250000 0.250000 0.250000
0.771029 0.075361 0.078486 0.075124
0.404651 0.355657 0.097525 0.142168
0.481222 0.196578 0.152185 0.170015
0.201150 0.038907 0.724746 0.035196
0.130921 0.066326 0.712564 0.090189
0.138602 0.424004 0.116457 0.320937
0.250000 0.250000 0.250000 0.250000

MOTIF 236 random
letter-probability matrix: alength= 4 w= 25
0.556113 0.155094 0.142765 0.146028
0.326916 0.147319 0.168226 0.357539
0.302415 0.204574 0.253789 0.239222
0.154648 0.354397 0.236852 0.254104
0.766653 0.050807 0.061470 0.121071
0.055997 0.409257 0.046339 0.488406
0.080091 0.373195 0.296118 0.250596
0.190987 0.216179 0.270783 0.322052
0.063840 0.105995 0.099202 0.730962
0.817143 0.064217 0.065926 0.052715
0.216545 0.058682 0.633849 0.090924
0.034044 0.018357 0.029733 0.917866
0.070500 0.053718 0.809340 0.066442
0.189469 0.062362 0.666704 0.081465
0.091031 0.214640 0.110193 0.584137
0.264947 0.269047 0.265440 0.200566
0.143647 0.050961 0.078175 0.727217
0.237773 0.174488 0.140937 0.446802
0.035054 0.027855 0.905743 0.031348
0.030061 0.031434 0.899529 0.038977
0.178530 0.484867 0.176331 0.160272
0.250000 0.250000 0.250000 0.250000
0.018523 0.029950 0.926173 0.025354
0.322015 0.156714 0.247885 0.273386
0.250000 0.250000 0.250000 0.250000

MOTIF 237 random
letter-probability matrix: alength= 4 w= 52
0.335211 0.115336 0.155019 0.394434
0.029288 0.026156 0.910470 0.034087
0.103038 0.493121 0.108322 0.295519
0.218967 0.232978 0.423474 0.124581
0.845000 0.044919 0.062978 0.047102
0.163216 0.158639 0.591000 0.087145
0.070413 0.053642 0.809588 0.066357
0.518932 0.055197 0.302469 0.123401
0.031890 0.025209 0.911922 0.030979
0.030210 0.042840 0.897644 0.029305
0.599531 0.156298 0.172366 0.071805
0.257401 0.137899 0.299105 0.305594
0.477964 0.268296 0.169300 0.084440
0.250000 0.250000 0.250000 0.250000
0.176507 0.295654 0.317673 0.210166
0.306974 0.324980 0.197538 0.170507
0.374267 0.227035 0.110197 0.288501
0.731548 0.099011 0.077544 0.091897
0.462347 0.387816 0.075964 0.073873
0.054464 0.126848 0.070096 0.748592
0.488912 0.266184 0.160450 0.084453
0.078373 0.044232 0.828467 0.048927
0.285688 0.205457 0.263303 0.245552
0.072178 0.593831 0.061600 0.272391
0.111938 0.295085 0.243000 0.349977
0.112107 0.105609 0.417088 0.365197
0.027683 0.021360 0.018646 0.932311
0.224805 0.232774 0.307914 0.234507
0.170453 0.366894 0.227390 0.235263
0.342655 0.332440 0.121571 0.203333
0.726708 0.092964 0.091042 0.089287
0.502173 0.264980 0.159162 0.073684
0.530055 0.216860 0.165106 0.087979
0.307396 0.127774 0.203937 0.360892
0.348115 0.422371 0.115383 0.114131
0.064933 0.100366 0.403203 0.431497
0.208692 0.101256 0.104525 0.585527
0.346873 0.236209 0.172733 0.244185
0.919098 0.024970 0.024164 0.031769
0.271122 0.401933 0.138821 0.188124
0.043359 0.120185 0.063237 0.773219
0.201317 0.229977 0.199223 0.369484
0.532517 0.201860 0.135161 0.130463
0.471653 0.228388 0.190247 0.109712
0.499795 0.222736 0.140410 0.137058
0.178308 0.128064 0.082767 0.610861
0.379703 0.204849 0.285573 0.129875
0.095072 0.355011 0.064069 0.485848
0.229887 0.113218 0.213562 0.443333
0.852446 0.041990 0.058457 0.047107
0.047664 0.024780 0.899903 0.027654
0.302728 0.120904 0.259714 0.316655

MOTIF 238 random
letter-probability matrix: alength= 4 w= 28
0.739189 0.080825 0.082494 0.097492
0.301308 0.194640 0.376180 0.127871
0.047926 0.891929 0.032587 0.027558
0.384624 0.228271 0.197765 0.189340
0.116192 0.099392 0.168817 0.615599
0.018868 0.018869 0.943393 0.018871
0.208581 0.092047 0.486424 0.212948
0.215679 0.473794 0.096515 0.214011
0.385647 0.099507 0.431520 0.083326
0.256136 0.233338 0.134994 0.375531
0.919479 0.034948 0.021040 0.024533
0.058836 0.119001 0.768338 0.053825
0.090759 0.078839 0.072743 0.757660
0.824477 0.060036 0.058459 0.057028
0.930407 0.022737 0.024794 0.022063
0.929643 0.018593 0.029661 0.022103
0.263199 0.327383 0.105617 0.303801
0.091366 0.301444 0.113291 0.493900
0.868295 0.035161 0.039527 0.057017
0.033340 0.027993 0.904256 0.034411
0.180989 0.136557 0.154550 0.527904
0.112752 0.117924 0.253075 0.516249
0.482507 0.271836 0.146603 0.099054
0.489619 0.141831 0.244508 0.124042
0.881836 0.040835 0.037722 0.039607
0.423298 0.121840 0.202557 0.252305
0.504393 0.192187 0.217252 0.086168
0.084484 0.108278 0.297244 0.509995

MOTIF 239 random
letter-probability matrix: alength= 4 w= 28
0.158982 0.180709 0.239788 0.420521
0.317845 0.144147 0.422009 0.116000
0.683645 0.099836 0.121392 0.095128
0.275533 0.176185 0.288794 0.259488
0.054620 0.058390 0.150094 0.736896
0.193232 0.175925 0.234682 0.396161
0.386137 0.130377 0.232654 0.250832
0.126486 0.807520 0.049844 0.016150
0.387421 0.138846 0.194030 0.279703
0.057474 0.129776 0.061527 0.751223
0.250000 0.250000 0.250000 0.250000
0.545887 0.140798 0.132764 0.180551
0.417304 0.161353 0.219690 0.201653
0.299380 0.195651 0.268274 0.236695
0.198459 0.355686 0.230148 0.215708
0.295397 0.194356 0.170471 0.339776
0.029407 0.022396 0.929604 0.018592
0.043255 0.036315 0.883560 0.036871
0.170197 0.182420 0.091537 0.555846
0.117835 0.220436 0.180591 0.481138
0.018129 0.023394 0.906436 0.052040
0.053509 0.021469 0.906885 0.018138
0.932803 0.018656 0.023014 0.025527
0.328650 0.167232 0.305847 0.198271
0.310588 0.283720 0.143401 0.262290
0.049445 0.029743 0.899394 0.021417
0.110946 0.059731 0.712364 0.116959
0.276788 0.159316 0.366766 0.197130

MOTIF 240 random
letter-probability matrix: alength= 4 w= 40
0.070698 0.683290 0.075865 0.170147
0.231147 0.198050 0.276409 0.294394
0.600909 0.248205 0.079047 0.071840
0.055815 0.035577 0.873941 0.034668
0.027459 0.019703 0.934155 0.018683
0.258495 0.179949 0.332144 0.229412
0.378317 0.229590 0.200131 0.191962
0.834033 0.046448 0.051415 0.068105
0.477531 0.150613 0.250879 0.120977
0.895276 0.031695 0.035887 0.037142
0.320934 0.219683 0.229747 0.229636
0.246414 0.365323 0.163272 0.224991
0.383008 0.224447 0.168830 0.223715
0.263936 0.283361 0.208512 0.244191
0.042664 0.034671 0.873610 0.049055
0.869520 0.036468 0.053053 0.040960
0.185701 0.206784 0.258658 0.348856
0.143375 0.395356 0.244304 0.216965
0.668560 0.113374 0.105398 0.112668
0.471904 0.268984 0.171820 0.087293
0.312070 0.216575 0.300478 0.170877
0.838556 0.061788 0.044857 0.054799
0.134034 0.016819 0.765701 0.083447
0.219399 0.192972 0.208850 0.378779
0.074000 0.068682 0.473147 0.384171
0.082125 0.057382 0.714261 0.146232
0.045977 0.082052 0.806985 0.064985
0.254952 0.152055 0.244315 0.348677
0.153760 0.239336 0.234719 0.372185
0.912474 0.022486 0.025741 0.039299
0.250000 0.250000 0.250000 0.250000
0.413861 0.360514 0.090383 0.135242
0.052686 0.075370 0.041972 0.829972
0.588466 0.246618 0.067583 0.097333
0.498731 0.243225 0.182097 0.075947
0.383636 0.120657 0.320595 0.175112
0.098656 0.234692 0.072998 0.593654
0.250000 0.250000 0.250000 0.250000
0.428643 0.270077 0.156436 0.144845
0.800039 0.061814 0.080183 0.057965

MOTIF 241 random
letter-probability matrix: alength= 4 w= 31
0.159216 0.179647 0.230201 0.430936
0.160889 0.090655 0.136915 0.611541
0.523549 0.222451 0.111134 0.142867
0.157151 0.162374 0.189025 0.491451
0.657105 0.094262 0.110053 0.138579
0.076472 0.682907 0.177697 0.062924
0.401652 0.172393 0.091391 0.334565
0.491826 0.398064 0.055979 0.054131
0.057687 0.087250 0.709716 0.145347
0.213346 0.280744 0.083044 0.422866
0.637424 0.072204 0.186414 0.103958
0.317586 0.221060 0.230730 0.230624
0.460261 0.125687 0.306022 0.108029
0.210359 0.079196 0.190037 0.520409
0.254070 0.165848 0.292866 0.287216
0.221328 0.116586 0.111738 0.550348
0.936634 0.018733 0.022953 0.021681
0.195511 0.356634 0.149987 0.297868
0.205831 0.494821 0.071815 0.227533
0.071033 0.711278 0.075881 0.141807
0.114543 0.449864 0.192273 0.243320
0.372121 0.305331 0.213384 0.109163
0.503118 0.097058 0.283864 0.115960
0.499080 0.124962 0.273599 0.102359
0.894924 0.029535 0.057642 0.017899
0.064207 0.019280 0.898543 0.017971
0.314525 0.115263 0.105449 0.464763
0.230483 0.102579 0.103082 0.563855
0.080122 0.039950 0.849587 0.030341
0.476744 0.156618 0.203672 0.162967
0.045977 0.082052 0.806985 0.064985

MOTIF 242 random
letter-probability matrix: alength= 4 w= 19
0.167705 0.106431 0.285068 0.440796
0.574627 0.195526 0.108031 0.121816
0.250000 0.250000 0.250000 0.250000
0.702416 0.049766 0.164053 0.083765
0.042629 0.842727 0.046804 0.067840
0.250000 0.250000 0.250000 0.250000
0.463202 0.124149 0.306174 0.106475
0.236606 0.066612 0.624276 0.072506
0.616217 0.115644 0.119310 0.148829
0.585632 0.247352 0.068576 0.098440
0.865434 0.037724 0.040724 0.056119
0.098666 0.081036 0.074346 0.745952
0.396155 0.344590 0.139258 0.119996
0.713010 0.109556 0.084553 0.092881
0.018577 0.025244 0.027329 0.928850
0.821917 0.056068 0.068514 0.053501
0.068995 0.635231 0.052765 0.243008
0.920571 0.022301 0.038676 0.018452
0.936716 0.019407 0.018734 0.025142

MOTIF 243 random
letter-probability matrix: alength= 4 w= 28
0.412351 0.151642 0.301066 0.134942
0.254444 0.143984 0.397255 0.204317
0.538787 0.144071 0.132059 0.185082
0.603349 0.084288 0.141083 0.171280
0.397000 0.057760 0.436110 0.109129
0.672198 0.132294 0.090163 0.105345
0.501961 0.140189 0.256794 0.101056
0.182704 0.259482 0.181341 0.376472
0.488797 0.161434 0.230380 0.119389
0.085479 0.062286 0.757011 0.095225
0.043799 0.025729 0.912228 0.018245
0.488873 0.237982 0.159814 0.113332
0.054820 0.039569 0.843567 0.062044
0.082572 0.357461 0.053236 0.506731
0.064544 0.304763 0.040094 0.590599
0.104116 0.586051 0.153728 0.156104
0.228300 0.245470 0.116131 0.410099
0.067666 0.736956 0.042661 0.152717
0.058295 0.030803 0.889789 0.021113
0.923753 0.018475 0.024015 0.033757
0.279682 0.124088 0.428050 0.168180
0.583982 0.265263 0.080488 0.070267
0.230693 0.181428 0.125733 0.462146
0.062576 0.105830 0.708860 0.122735
0.207243 0.174385 0.202394 0.415979
0.069736 0.078218 0.051577 0.800470
0.179420 0.107192 0.403345 0.310043
0.068167 0.132168 0.063990 0.735675

MOTIF 244 random
letter-probability matrix: alength= 4 w= 19
0.303632 0.142119 0.278629 0.275620
0.054700 0.028805 0.032252 0.884244
0.481617 0.267112 0.163510 0.087762
0.205219 0.274113 0.154308 0.366361
0.187932 0.222294 0.185469 0.404305
0.553594 0.209413 0.120218 0.116775
0.300528 0.186405 0.160504 0.352563
0.163823 0.083451 0.504917 0.247810
0.090907 0.094309 0.706863 0.107921
0.250000 0.250000 0.250000 0.250000
0.790896 0.064765 0.083517 0.060821
0.250000 0.250000 0.250000 0.250000
0.176454 0.202109 0.191360 0.430076
0.188876 0.061859 0.668359 0.080906
0.152156 0.201755 0.063386 0.582704
0.568632 0.150989 0.138545 0.141834
0.108043 0.655716 0.108434 0.127807
0.029343 0.030205 0.090776 0.849677
0.049818 0.104072 0.087821 0.758289

MOTIF 245 random
letter-probability matrix: alength= 4 w= 31
0.502173 0.264980 0.159162 0.073684
0.088025 0.238106 0.083465 0.590403
0.571995 0.183409 0.138290 0.106305
0.430180 0.297220 0.136580 0.136020
0.445039 0.226055 0.206876 0.122029
0.250000 0.250000 0.250000 0.250000
0.113349 0.488853 0.132198 0.265601
0.631844 0.194562 0.097072 0.076523
0.379384 0.307456 0.210098 0.103062
0.670248 0.151547 0.121691 0.056515
0.251584 0.056028 0.070319 0.622070
0.056290 0.101160 0.308936 0.533614
0.072500 0.098676 0.108940 0.719884
0.866012 0.042824 0.049207 0.041958
0.302774 0.235229 0.131818 0.330179
0.356833 0.300418 0.219967 0.122782
0.214537 0.275125 0.256404 0.253933
0.377766 0.110102 0.418451 0.093681
0.270017 0.427608 0.068439 0.233936
0.876351 0.027776 0.076327 0.019545
0.031222 0.032336 0.898266 0.038176
0.766854 0.043829 0.135072 0.054245
0.037792 0.059367 0.048792 0.854049
0.057794 0.196030 0.161304 0.584872
0.069161 0.679684 0.058726 0.192429
0.332531 0.231856 0.175051 0.260561
0.021904 0.018745 0.937236 0.022115
0.263578 0.109156 0.300787 0.326479
0.070765 0.066343 0.069914 0.792978
0.458137 0.218979 0.165326 0.157558
0.929374 0.030776 0.018943 0.020906

MOTIF 246 random
letter-probability matrix: alength= 4 w= 25
0.054843 0.046575 0.858010 0.040573
0.060302 0.052279 0.781235 0.106184
0.054027 0.092654 0.778752 0.074568
0.417533 0.214080 0.173857 0.194530
0.126633 0.222603 0.446251 0.204513
0.856024 0.063550 0.039170 0.041256
0.505153 0.278796 0.113546 0.102506
0.548162 0.115182 0.159075 0.177581
0.093490 0.563708 0.058177 0.284625
0.157469 0.256043 0.167900 0.418589
0.041846 0.025317 0.029966 0.902871
0.619779 0.139243 0.120465 0.120513
0.068920 0.035765 0.860004 0.035312
0.924566 0.026063 0.021601 0.027770
0.406752 0.204634 0.123953 0.264661
0.616490 0.135099 0.164504 0.083906
0.597049 0.106602 0.177633 0.118715
0.060563 0.214108 0.055151 0.670177
0.020153 0.018856 0.872797 0.088193
0.312795 0.132359 0.211928 0.342917
0.408089 0.294825 0.148811 0.148274
0.671279 0.178456 0.048177 0.102088
0.156445 0.175503 0.127138 0.540914
0.171986 0.207897 0.086676 0.533442
0.727680 0.096302 0.088275 0.087742

MOTIF 247 random
letter-probability matrix: alength= 4 w= 25
0.293546 0.246158 0.176077 0.284220
0.882256 0.042944 0.035936 0.038865
0.060502 0.068151 0.784315 0.087032
0.190720 0.162664 0.240546 0.406070
0.109988 0.214652 0.077518 0.597842
0.445114 0.045529 0.386490 0.122867
0.149153 0.106897 0.168387 0.575563
0.367626 0.227868 0.299113 0.105394
0.074144 0.140717 0.713321 0.071818
0.326194 0.217529 0.228198 0.228080
0.115634 0.137520 0.527437 0.219408
0.088494 0.179219 0.067059 0.665228
0.504048 0.093190 0.299362 0.103400
0.424034 0.296647 0.139937 0.139382
0.036656 0.018495 0.924755 0.020095
0.323490 0.224638 0.230714 0.221158
0.567341 0.200042 0.110238 0.122379
0.303653 0.237356 0.144440 0.314552
0.133278 0.141322 0.634289 0.091111
0.035891 0.023012 0.906369 0.034729
0.115185 0.774505 0.057163 0.053147
0.297727 0.144812 0.204996 0.352466
0.162616 0.234617 0.198481 0.404286
0.215115 0.142910 0.402988 0.238987
0.427103 0.107853 0.270116 0.194928

MOTIF 248 random
letter-probability matrix: alength= 4 w= 16
0.586720 0.080671 0.239242 0.093368
0.059336 0.407563 0.049392 0.483709
0.045999 0.060502 0.050936 0.842564
0.420718 0.219471 0.199882 0.159928
0.140783 0.112825 0.271370 0.475022
0.200443 0.194628 0.157073 0.447856
0.309701 0.170521 0.199037 0.320742
0.058947 0.068550 0.092948 0.779555
0.217772 0.113592 0.424685 0.243951
0.031098 0.019511 0.919348 0.030043
0.357926 0.198412 0.317346 0.126315
0.559071 0.207933 0.118220 0.114775
0.929675 0.029275 0.022457 0.018593
0.383636 0.120657 0.320595 0.175112
0.430647 0.105105 0.303701 0.160547
0.140744 0.095936 0.550566 0.212755

MOTIF 249 random
letter-probability matrix: alength= 4 w= 28
0.322567 0.119375 0.122615 0.435444
0.108859 0.182599 0.189131 0.519411
0.050725 0.042845 0.869277 0.037153
0.324145 0.177199 0.308804 0.189852
0.785210 0.073289 0.071544 0.069956
0.199358 0.152245 0.230511 0.417886
0.053167 0.027041 0.887732 0.032060
0.107721 0.130296 0.159910 0.602074
0.024461 0.028205 0.919695 0.027639
0.779925 0.044890 0.114742 0.060443
0.039755 0.829246 0.034111 0.096888
0.225595 0.166712 0.215206 0.392487
0.345818 0.141792 0.107926 0.404464
0.250000 0.250000 0.250000 0.250000
0.276230 0.245694 0.190820 0.287255
0.156272 0.088306 0.152872 0.602551
0.560014 0.140432 0.230364 0.069190
0.105063 0.196278 0.320279 0.378381
0.237016 0.132214 0.327427 0.303343
0.018556 0.025658 0.927793 0.027993
0.359189 0.146464 0.215247 0.279100
0.031476 0.084898 0.042091 0.841535
0.138677 0.104708 0.483686 0.272929
0.400338 0.280787 0.137503 0.181372
0.766653 0.050807 0.061470 0.121071
0.661953 0.107217 0.129200 0.101629
0.475480 0.255537 0.160618 0.108366
0.408953 0.252995 0.168364 0.169688

MOTIF 250 random
letter-probability matrix: alength= 4 w= 25
0.936634 0.018733 0.022953 0.021681
0.204505 0.040188 0.710498 0.044809
0.387939 0.198830 0.190109 0.223122
0.063437 0.344437 0.105016 0.487109
0.250000 0.250000 0.250000 0.250000
0.092127 0.061983 0.097497 0.748393
0.266683 0.402336 0.175806 0.155174
0.095037 0.044907 0.050456 0.809601
0.068500 0.034466 0.082346 0.814687
0.367762 0.357179 0.085396 0.189662
0.817346 0.058859 0.054667 0.069128
0.421777 0.159363 0.218613 0.200247
0.290686 0.255740 0.214550 0.239024
0.481040 0.361274 0.093764 0.063922
0.908383 0.028369 0.027488 0.035759
0.053858 0.110035 0.745567 0.090541
0.409395 0.197543 0.234857 0.158205
0.766341 0.054259 0.108975 0.070426
0.292428 0.139180 0.247933 0.320459
0.196230 0.100048 0.305525 0.398197
0.058354 0.137484 0.736940 0.067221
0.590340 0.110433 0.183438 0.115790
0.018817 0.019713 0.940855 0.020614
0.166852 0.069152 0.643841 0.120155
0.558861 0.118452 0.133802 0.188886

MOTIF 251 random
letter-probability matrix: alength= 4 w= 49
0.476538 0.226505 0.119047 0.177910
0.915799 0.022899 0.035296 0.026006
0.168776 0.070358 0.648282 0.112584
0.182664 0.438868 0.165025 0.213442
0.202615 0.194994 0.228191 0.374201
0.494561 0.156819 0.153642 0.194977
0.182740 0.080228 0.551035 0.185997
0.076958 0.035824 0.834663 0.052555
0.296622 0.290033 0.223529 0.189816
0.107579 0.210265 0.158822 0.523334
0.306768 0.175966 0.147850 0.369416
0.333048 0.269265 0.159362 0.238326
0.293316 0.179957 0.147248 0.379479
0.361373 0.233008 0.206523 0.199096
0.177060 0.161158 0.529424 0.132358
0.223100 0.018185 0.116279 0.642437
0.094454 0.116332 0.585256 0.203957
0.165646 0.085416 0.500240 0.248698
0.252154 0.292516 0.294567 0.160763
0.171721 0.134402 0.138340 0.555538
0.309891 0.205919 0.171177 0.313013
0.528297 0.112236 0.269681 0.089785
0.026193 0.026793 0.911812 0.035202
0.151157 0.146479 0.626823 0.075542
0.395826 0.253906 0.183585 0.166684
0.096861 0.049520 0.784305 0.069313
0.883926 0.037564 0.039061 0.039448
0.058739 0.292482 0.236339 0.412439
0.179793 0.091342 0.236141 0.492724
0.783989 0.080205 0.068893 0.066912
0.122160 0.076368 0.182279 0.619193
0.849929 0.035999 0.079329 0.034743
0.757443 0.040179 0.086650 0.115728
0.607618 0.095160 0.261412 0.035811
0.336347 0.214513 0.224072 0.225068
0.018778 0.019677 0.938902 0.022643
0.229887 0.113218 0.213562 0.443333
0.369703 0.162218 0.308343 0.159736
0.164108 0.079069 0.128776 0.628047
0.261720 0.071458 0.555603 0.111220
0.304957 0.322481 0.098256 0.274307
0.727743 0.084673 0.091124 0.096460
0.022712 0.032190 0.025858 0.919240
0.308235 0.219722 0.171083 0.300960
0.292408 0.196246 0.292552 0.218795
0.511147 0.232827 0.149429 0.106598
0.347229 0.290540 0.244558 0.117673
0.652463 0.105672 0.133741 0.108124
0.912193 0.034467 0.025057 0.028282

MOTIF 252 random
letter-probability matrix: alength= 4 w= 31
0.303867 0.253426 0.227069 0.215639
0.232254 0.051582 0.064210 0.651954
0.026284 0.027880 0.908476 0.037361
0.058396 0.060504 0.827368 0.053732
0.918661 0.026389 0.026748 0.028202
0.929717 0.031463 0.018594 0.020225
0.186294 0.204380 0.346838 0.262487
0.087436 0.505758 0.151898 0.254908
0.618045 0.256143 0.067665 0.058148
0.479602 0.319299 0.111372 0.089727
0.064561 0.846039 0.049051 0.040349
0.066110 0.057686 0.762737 0.113468
0.639173 0.115330 0.161577 0.083919
0.319139 0.079605 0.394426 0.206830
0.553377 0.214961 0.099862 0.131800
0.202615 0.194994 0.228191 0.374201
0.203407 0.181947 0.406767 0.207878
0.104602 0.107769 0.670690 0.116940
0.926272 0.029463 0.022983 0.021282
0.395826 0.253906 0.183585 0.166684
0.184153 0.352477 0.121038 0.342332
0.077902 0.161424 0.672817 0.087857
0.294044 0.216617 0.225245 0.264094
0.032947 0.023667 0.924889 0.018498
0.844950 0.059002 0.042620 0.053428
0.181373 0.159884 0.178720 0.480023
0.855671 0.046311 0.042669 0.055349
0.036434 0.033443 0.039646 0.890476
0.702883 0.078815 0.119875 0.098426
0.167038 0.110168 0.148655 0.574139
0.157132 0.186420 0.174024 0.482424

MOTIF 253 random
letter-probability matrix: alength= 4 w= 16
0.477531 0.150613 0.250879 0.120977
0.036087 0.035030 0.900189 0.028694
0.532383 0.068061 0.081976 0.317581
0.092842 0.207471 0.153109 0.546578
0.250000 0.250000 0.250000 0.250000
0.840664 0.053018 0.056277 0.050041
0.887769 0.040995 0.034199 0.037037
0.896459 0.017929 0.035653 0.049959
0.347279 0.296802 0.115776 0.240143
0.585388 0.264926 0.079940 0.069746
0.924743 0.019064 0.021966 0.034226
0.658772 0.185487 0.087782 0.067960
0.053792 0.873312 0.055430 0.017466
0.476902 0.140109 0.266645 0.116343
0.335897 0.156682 0.344812 0.162609
0.185229 0.108142 0.250997 0.455632

MOTIF 254 random
letter-probability matrix: alength= 4 w= 22
0.789732 0.057654 0.100770 0.051844
0.120340 0.527433 0.089250 0.262976
0.040228 0.049603 0.039222 0.870946
0.252401 0.239348 0.351609 0.156642
0.203793 0.181901 0.301509 0.312797
0.049419 0.075839 0.056038 0.818703
0.315322 0.183284 0.163314 0.338080
0.042184 0.044854 0.346571 0.566391
0.358923 0.113410 0.376994 0.150673
0.127638 0.142313 0.259166 0.470883
0.214576 0.177809 0.088903 0.518712
0.913353 0.029636 0.026027 0.030984
0.087824 0.086384 0.752911 0.072882
0.092705 0.060437 0.060913 0.785944
0.256773 0.150758 0.244928 0.347541
0.217955 0.088262 0.534355 0.159428
0.030863 0.018518 0.024703 0.925916
0.071007 0.067922 0.149431 0.711640
0.128256 0.251808 0.303990 0.315945
0.193519 0.116895 0.305815 0.383771
0.171725 0.108047 0.246207 0.474021
0.316644 0.371585 0.138965 0.172805

MOTIF 255 random
letter-probability matrix: alength= 4 w= 25
0.876660 0.047155 0.038805 0.037380
0.172825 0.098873 0.646487 0.081815
0.067588 0.085314 0.735808 0.111290
0.189478 0.180214 0.262724 0.367583
0.043799 0.025729 0.912228 0.018245
0.872194 0.040920 0.037551 0.049335
0.318431 0.111021 0.387995 0.182553
0.624453 0.095072 0.120706 0.159768
0.886907 0.033457 0.036733 0.042904
0.202355 0.283420 0.167124 0.347101
0.135750 0.382314 0.176189 0.305747
0.432056 0.131362 0.272651 0.163931
0.145742 0.165382 0.284175 0.404701
0.629361 0.102350 0.117235 0.151054
0.324302 0.466915 0.136877 0.071906
0.077927 0.073004 0.788912 0.060157
0.240866 0.095194 0.128531 0.535408
0.466192 0.236413 0.107200 0.190196
0.415689 0.261519 0.184927 0.137865
0.056452 0.029825 0.881952 0.031771
0.319137 0.170251 0.182635 0.327976
0.348378 0.297447 0.223401 0.130774
0.167625 0.158174 0.115378 0.558823
0.438271 0.171306 0.140479 0.249944
0.127168 0.052816 0.758736 0.061280

MOTIF 256 random
letter-probability matrix: alength= 4 w= 31
0.119386 0.137268 0.124349 0.618997
0.161165 0.191142 0.542305 0.105387
0.099295 0.382345 0.087336 0.431024
0.113014 0.056018 0.663247 0.167721
0.222493 0.062715 0.596361 0.118430
0.109533 0.171402 0.095278 0.623787
0.482310 0.226474 0.164324 0.126892
0.057666 0.046524 0.038492 0.857319
0.101514 0.048133 0.764381 0.085972
0.122274 0.063886 0.708023 0.105817
0.132313 0.247302 0.205109 0.415276
0.110843 0.054963 0.739379 0.094814
0.174695 0.095703 0.476882 0.252721
0.937548 0.018751 0.020191 0.023511
0.879165 0.033645 0.034981 0.052208
0.093157 0.121105 0.558487 0.227252
0.380601 0.229115 0.199274 0.191010
0.129873 0.105836 0.069265 0.695026
0.033268 0.025156 0.041675 0.899901
0.711534 0.064660 0.162161 0.061645
0.055523 0.037503 0.876542 0.030432
0.093329 0.472274 0.067621 0.366776
0.844950 0.059002 0.042620 0.053428
0.263370 0.294586 0.157642 0.284403
0.068802 0.804495 0.062450 0.064253
0.619779 0.139243 0.120465 0.120513
0.070675 0.702939 0.109554 0.116833
0.113349 0.488853 0.132198 0.265601
0.289613 0.230324 0.413483 0.066581
0.250000 0.250000 0.250000 0.250000
0.184406 0.094494 0.097763 0.623337

MOTIF 257 random
letter-probability matrix: alength= 4 w= 19
0.075938 0.050380 0.657884 0.215799
0.541749 0.143550 0.177219 0.137482
0.564518 0.177385 0.144912 0.113184
0.157066 0.074959 0.518147 0.249828
0.194531 0.421366 0.199938 0.184165
0.250000 0.250000 0.250000 0.250000
0.640161 0.176315 0.086387 0.097137
0.135781 0.305346 0.189877 0.368996
0.050321 0.104768 0.088477 0.756434
0.200874 0.414099 0.084592 0.300436
0.108113 0.075993 0.233789 0.582105
0.678538 0.154315 0.071454 0.095693
0.260659 0.281636 0.182832 0.274872
0.250000 0.250000 0.250000 0.250000
0.128587 0.184399 0.323107 0.363907
0.060909 0.750086 0.051728 0.137277
0.525266 0.130587 0.252781 0.091366
0.040871 0.042371 0.833471 0.083287
0.496581 0.203566 0.154490 0.145363

MOTIF 258 random
letter-probability matrix: alength= 4 w= 7
0.525266 0.130587 0.252781 0.091366
0.488612 0.143647 0.229990 0.137751
0.073141 0.040417 0.056910 0.829532
0.688353 0.050084 0.082867 0.178696
0.142269 0.092715 0.645662 0.119354
0.048415 0.042966 0.064203 0.844416
0.303867 0.253426 0.227069 0.215639

MOTIF 259 random
letter-probability matrix: alength= 4 w= 31
0.185248 0.147336 0.145907 0.521508
0.429763 0.206888 0.219259 0.144090
0.900585 0.034432 0.031650 0.033333
0.063762 0.201838 0.109847 0.624553
0.161362 0.090394 0.231911 0.516333
0.553377 0.214961 0.099862 0.131800
0.298437 0.159359 0.325458 0.216747
0.116290 0.350288 0.265260 0.268162
0.046400 0.753898 0.038006 0.161696
0.171810 0.116773 0.350762 0.360654
0.116040 0.323018 0.236630 0.324312
0.122640 0.296786 0.134262 0.446312
0.187386 0.157042 0.324378 0.331193
0.272584 0.391130 0.092747 0.243540
0.045854 0.047118 0.041287 0.865741
0.835201 0.055235 0.065614 0.043950
0.932803 0.018656 0.023014 0.025527
0.150192 0.080388 0.125977 0.643443
0.096540 0.072053 0.724736 0.106671
0.035715 0.021938 0.923869 0.018477
0.349189 0.132501 0.355888 0.162422
0.177340 0.161156 0.333737 0.327768
0.086056 0.628309 0.136921 0.148714
0.018711 0.020216 0.935544 0.025530
0.102559 0.050138 0.399135 0.448167
0.216859 0.135912 0.129016 0.518214
0.278566 0.248366 0.180798 0.292270
0.486094 0.267284 0.165907 0.080715
0.080392 0.666197 0.066667 0.186744
0.071279 0.055359 0.146009 0.727353
0.888611 0.028821 0.036934 0.045634

MOTIF 260 random
letter-probability matrix: alength= 4 w= 31
0.807665 0.102751 0.055666 0.033918
0.285112 0.264592 0.211277 0.239020
0.071546 0.071416 0.751189 0.105849
0.797017 0.059721 0.059839 0.083423
0.078298 0.050149 0.809255 0.062298
0.137993 0.030757 0.779259 0.051991
0.842064 0.055315 0.063077 0.039544
0.060313 0.733501 0.104638 0.101548
0.403411 0.150712 0.237068 0.208809
0.377330 0.110484 0.294370 0.217816
0.307229 0.235710 0.282997 0.174064
0.169774 0.229355 0.106498 0.494372
0.249526 0.287299 0.235337 0.227837
0.058238 0.043237 0.843949 0.054575
0.083048 0.052708 0.809416 0.054828
0.557092 0.093507 0.243006 0.106394
0.358855 0.227431 0.203564 0.210151
0.229446 0.042520 0.635078 0.092955
0.288969 0.352445 0.194280 0.164305
0.508351 0.138316 0.180823 0.172510
0.045273 0.035524 0.881875 0.037328
0.180776 0.128172 0.223652 0.467399
0.622513 0.197563 0.100341 0.079584
0.698381 0.108618 0.080947 0.112054
0.523039 0.184390 0.136862 0.155709
0.035549 0.018544 0.927226 0.018680
0.250000 0.250000 0.250000 0.250000
0.040967 0.034846 0.058630 0.865557
0.825298 0.061623 0.041177 0.071902
0.685052 0.108961 0.056479 0.149508
0.415350 0.320602 0.149864 0.114184

MOTIF 261 random
letter-probability matrix: alength= 4 w= 40
0.113764 0.227126 0.485372 0.173738
0.036713 0.888181 0.025968 0.049137
0.250000 0.250000 0.250000 0.250000
0.257556 0.231259 0.267462 0.243723
0.084420 0.275181 0.112045 0.528355
0.114791 0.198753 0.389660 0.296796
0.854272 0.064242 0.039692 0.041795
0.187516 0.144038 0.092437 0.576010
0.033864 0.861109 0.024217 0.080810
0.054072 0.131598 0.751707 0.062623
0.134047 0.050068 0.112966 0.702919
0.205672 0.120046 0.113054 0.561227
0.532893 0.105074 0.199403 0.162630
0.090065 0.224047 0.138477 0.547411
0.147521 0.190897 0.075534 0.586048
0.250000 0.250000 0.250000 0.250000
0.096614 0.065617 0.763504 0.074265
0.049818 0.104072 0.087821 0.758289
0.187657 0.268464 0.342297 0.201582
0.142057 0.091144 0.643188 0.123611
0.250000 0.250000 0.250000 0.250000
0.285471 0.194506 0.182553 0.337471
0.090942 0.355971 0.060428 0.492659
0.310718 0.206906 0.282701 0.199674
0.092491 0.062142 0.778315 0.067053
0.033787 0.042226 0.032890 0.891097
0.250000 0.250000 0.250000 0.250000
0.504549 0.265798 0.144532 0.085120
0.092741 0.062319 0.774665 0.070275
0.326194 0.217529 0.228198 0.228080
0.150420 0.252141 0.268537 0.328902
0.250446 0.336765 0.136571 0.276218
0.104499 0.193130 0.197161 0.505210
0.117485 0.218586 0.232314 0.431616
0.118741 0.043124 0.784745 0.053390
0.151211 0.471529 0.165135 0.212125
0.108519 0.053225 0.745656 0.092600
0.076762 0.368184 0.122063 0.432991
0.121707 0.084002 0.064514 0.729778
0.922815 0.021470 0.030224 0.025491

MOTIF 262 random
letter-probability matrix: alength= 4 w= 40
0.119103 0.313121 0.049095 0.518681
0.250000 0.250000 0.250000 0.250000
0.506267 0.183675 0.165978 0.144080
0.037783 0.033961 0.895149 0.033107
0.792154 0.079897 0.063955 0.063994
0.122271 0.190000 0.151901 0.535829
0.139926 0.215887 0.094553 0.549635
0.237870 0.423979 0.130008 0.208143
0.926952 0.031236 0.019824 0.021988
0.281123 0.253223 0.239922 0.225731
0.030428 0.024973 0.919193 0.025406
0.807696 0.032794 0.126565 0.032946
0.103215 0.079596 0.736806 0.080383
0.121799 0.506542 0.119373 0.252287
0.333159 0.108077 0.376637 0.182126
0.233460 0.315354 0.144522 0.306665
0.491352 0.181683 0.224927 0.102039
0.267264 0.203047 0.146017 0.383672
0.207141 0.115103 0.191041 0.486714
0.325167 0.182639 0.271464 0.220729
0.487322 0.194839 0.149915 0.167925
0.459549 0.284698 0.141788 0.113964
0.205672 0.120046 0.113054 0.561227
0.683499 0.118253 0.101866 0.096383
0.331698 0.190805 0.262724 0.214773
0.335969 0.186437 0.195695 0.281900
0.183622 0.293398 0.385703 0.137278
0.045452 0.031683 0.899169 0.023696
0.045854 0.047118 0.041287 0.865741
0.273269 0.414049 0.156964 0.155718
0.098660 0.611043 0.133270 0.157026
0.917862 0.026092 0.023610 0.032436
0.304401 0.150137 0.364616 0.180846
0.051756 0.056786 0.037781 0.853678
0.745356 0.078951 0.085239 0.090454
0.061386 0.045897 0.835103 0.057614
0.190566 0.117901 0.089481 0.602052
0.022469 0.019797 0.023560 0.934174
0.049966 0.825343 0.058707 0.065984
0.106099 0.453083 0.079510 0.361308

MOTIF 263 random
letter-probability matrix: alength= 4 w= 16
0.420630 0.268438 0.184273 0.126659
0.053539 0.046151 0.850157 0.050153
0.933792 0.024008 0.018676 0.023525
0.027637 0.018886 0.933072 0.020405
0.909325 0.025605 0.027628 0.037442
0.312491 0.181786 0.195569 0.310154
0.369142 0.344371 0.153098 0.133389
0.046461 0.030319 0.883829 0.039391
0.154806 0.197203 0.082562 0.565429
0.801876 0.061221 0.079511 0.057392
0.487322 0.194839 0.149915 0.167925
0.933363 0.018667 0.021460 0.026509
0.145219 0.117468 0.301979 0.435334
0.520317 0.176239 0.166771 0.136672
0.311005 0.211239 0.244706 0.233050
0.237816 0.198224 0.252198 0.311761

MOTIF 264 random
letter-probability matrix: alength= 4 w= 40
0.726708 0.092964 0.091042 0.089287
0.057347 0.102278 0.769642 0.070733
0.826961 0.037497 0.084688 0.050853
0.747813 0.072293 0.093599 0.086295
0.038802 0.065587 0.034416 0.861194
0.082230 0.166160 0.659256 0.092354
0.227320 0.239175 0.390326 0.143179
0.479200 0.233757 0.101309 0.185734
0.900585 0.034432 0.031650 0.033333
0.033921 0.026704 0.903802 0.035573
0.928003 0.019168 0.029370 0.023459
0.408641 0.357787 0.094403 0.139170
0.230430 0.237004 0.208201 0.324365
0.121679 0.109999 0.166692 0.601630
0.934011 0.023296 0.022493 0.020200
0.526960 0.237878 0.170464 0.064698
0.209506 0.284301 0.365765 0.140427
0.405433 0.255467 0.097114 0.241986
0.066727 0.742201 0.119642 0.071430
0.289796 0.240198 0.287183 0.182823
0.211246 0.044604 0.694656 0.049494
0.250000 0.250000 0.250000 0.250000
0.148892 0.052150 0.738858 0.060100
0.170294 0.081320 0.160757 0.587629
0.045056 0.660245 0.166202 0.128498
0.471145 0.165605 0.258565 0.104685
0.304590 0.131760 0.367657 0.195993
0.055997 0.409257 0.046339 0.488406
0.510755 0.095757 0.133340 0.260148
0.833348 0.055423 0.046509 0.064720
0.077019 0.527870 0.072114 0.322996
0.929356 0.024407 0.027651 0.018587
0.138812 0.197425 0.302398 0.361364
0.340643 0.270211 0.152583 0.236563
0.032309 0.029177 0.902011 0.036502
0.077792 0.069411 0.790964 0.061833
0.827417 0.053147 0.070410 0.049026
0.219952 0.199277 0.336297 0.244474
0.089403 0.053003 0.785343 0.072251
0.255306 0.208566 0.257793 0.278335

MOTIF 265 random
letter-probability matrix: alength= 4 w= 34
0.072070 0.288666 0.112630 0.526634
0.342329 0.258630 0.303473 0.095567
0.081869 0.666617 0.183593 0.067921
0.241518 0.202682 0.324556 0.231244
0.161423 0.287762 0.198618 0.352197
0.910757 0.029446 0.031143 0.028654
0.502173 0.264980 0.159162 0.073684
0.279548 0.289200 0.177672 0.253580
0.075238 0.663431 0.137497 0.123835
0.399588 0.321021 0.169180 0.110212
0.710792 0.142528 0.061815 0.084865
0.228678 0.156753 0.413123 0.201446
0.519625 0.147952 0.144677 0.187746
0.144765 0.075316 0.498506 0.281414
0.060562 0.070838 0.159931 0.708669
0.070740 0.035110 0.110120 0.784031
0.046820 0.031019 0.032498 0.889663
0.241638 0.138454 0.412173 0.207735
0.258088 0.158739 0.288881 0.294292
0.546519 0.158230 0.146006 0.149244
0.323895 0.093618 0.420198 0.162290
0.453989 0.318055 0.137290 0.090666
0.382695 0.139752 0.364960 0.112592
0.164689 0.136851 0.348993 0.349467
0.912555 0.031462 0.035214 0.020770
0.104008 0.060416 0.100633 0.734943
0.133689 0.089037 0.630113 0.147160
0.200509 0.333436 0.203085 0.262970
0.069929 0.047180 0.751161 0.131730
0.364905 0.303086 0.216549 0.115460
0.201670 0.228857 0.229021 0.340452
0.843237 0.044743 0.051651 0.060368
0.153996 0.073427 0.529988 0.242589
0.236119 0.260336 0.104880 0.398665

MOTIF 266 random
letter-probability matrix: alength= 4 w= 22
0.753615 0.076866 0.096934 0.072584
0.106855 0.163934 0.206198 0.523013
0.177285 0.205323 0.043638 0.573753
0.669940 0.095737 0.157718 0.076606
0.465388 0.128545 0.288283 0.117784
0.422173 0.313339 0.155000 0.109488
0.189593 0.112818 0.165950 0.531639
0.600727 0.105842 0.151319 0.142112
0.186274 0.256896 0.184537 0.372293
0.048946 0.081982 0.712750 0.156321
0.039911 0.888092 0.017762 0.054235
0.449383 0.103055 0.233296 0.214266
0.080389 0.216961 0.128448 0.574203
0.070224 0.048604 0.822247 0.058925
0.023585 0.937594 0.018752 0.020069
0.861321 0.042320 0.057627 0.038732
0.140272 0.142247 0.113816 0.603665
0.197110 0.059066 0.645181 0.098643
0.522223 0.288350 0.113230 0.076197
0.043278 0.840783 0.046895 0.069044
0.250000 0.250000 0.250000 0.250000
0.045452 0.031683 0.899169 0.023696

MOTIF 267 random
letter-probability matrix: alength= 4 w= 40
0.195119 0.049757 0.713941 0.041183
0.711282 0.105593 0.121869 0.061255
0.277032 0.264290 0.128410 0.330268
0.590012 0.143947 0.131360 0.134680
0.507977 0.096105 0.244744 0.151174
0.228992 0.106696 0.488483 0.175829
0.093511 0.182401 0.068062 0.656026
0.023202 0.341490 0.037846 0.597462
0.196743 0.077234 0.301086 0.424938
0.283027 0.143788 0.444493 0.128692
0.930111 0.019977 0.023608 0.026304
0.206867 0.541642 0.091145 0.160346
0.640205 0.119372 0.168844 0.071579
0.101418 0.193839 0.322003 0.382740
0.221403 0.207166 0.114880 0.456551
0.020017 0.018804 0.940204 0.020975
0.926952 0.031236 0.019824 0.021988
0.412575 0.192395 0.223008 0.172022
0.236606 0.066612 0.624276 0.072506
0.063601 0.145741 0.091154 0.699504
0.576672 0.211236 0.116763 0.095329
0.377861 0.154771 0.174418 0.292950
0.936634 0.018733 0.022953 0.021681
0.022132 0.911035 0.033373 0.033461
0.426334 0.233961 0.178609 0.161095
0.027459 0.019703 0.934155 0.018683
0.021723 0.024451 0.387573 0.566253
0.285751 0.290558 0.139614 0.284077
0.284107 0.162144 0.139286 0.414462
0.250000 0.250000 0.250000 0.250000
0.026903 0.028055 0.926512 0.018530
0.432705 0.302886 0.131769 0.132640
0.134187 0.080586 0.121415 0.663813
0.783540 0.079138 0.055089 0.082233
0.036639 0.058255 0.031553 0.873553
0.250000 0.250000 0.250000 0.250000
0.084139 0.344146 0.106193 0.465522
0.088605 0.190001 0.512314 0.209080
0.126476 0.159382 0.530691 0.183451
0.071710 0.154314 0.692596 0.081380

MOTIF 268 random
letter-probability matrix: alength= 4 w= 37
0.092504 0.079760 0.071125 0.756611
0.040720 0.042429 0.879877 0.036974
0.764247 0.073569 0.093508 0.068677
0.461694 0.282567 0.201049 0.054689
0.215260 0.186061 0.210999 0.387680
0.310318 0.248058 0.203793 0.237831
0.581814 0.129728 0.191875 0.096583
0.560826 0.125608 0.140474 0.173091
0.919678 0.018786 0.018394 0.043142
0.250000 0.250000 0.250000 0.250000
0.230688 0.317243 0.182119 0.269950
0.032574 0.029097 0.033981 0.904347
0.363980 0.302789 0.216948 0.116284
0.412452 0.137359 0.295200 0.154989
0.572274 0.149792 0.137319 0.140615
0.842987 0.050458 0.046621 0.059934
0.558875 0.155661 0.154146 0.131318
0.359864 0.301440 0.218699 0.119997
0.254123 0.222101 0.081683 0.442094
0.501919 0.123876 0.196121 0.178084
0.082321 0.355897 0.411087 0.150695
0.457638 0.248773 0.132967 0.160621
0.258495 0.179949 0.332144 0.229412
0.098656 0.234692 0.072998 0.593654
0.079236 0.069115 0.790064 0.061585
0.936948 0.021615 0.018739 0.022698
0.250000 0.250000 0.250000 0.250000
0.301206 0.185314 0.159159 0.354321
0.864842 0.041055 0.048096 0.046007
0.896069 0.033154 0.030222 0.040555
0.096540 0.072053 0.724736 0.106671
0.397000 0.057760 0.436110 0.109129
0.751782 0.114217 0.064969 0.069032
0.280190 0.147831 0.355989 0.215990
0.579428 0.238397 0.119630 0.062545
0.164850 0.266940 0.132999 0.435212
0.120207 0.109528 0.190128 0.580137

MOTIF 269 random
letter-probability matrix: alength= 4 w= 34
0.807271 0.067049 0.060369 0.065312
0.332420 0.299661 0.233929 0.133990
0.130104 0.201264 0.139145 0.529487
0.150831 0.108633 0.169977 0.570559
0.927173 0.020309 0.024931 0.027587
0.337843 0.165240 0.302953 0.193964
0.250000 0.250000 0.250000 0.250000
0.075466 0.212907 0.123132 0.588496
0.341741 0.151130 0.218374 0.288755
0.883450 0.037538 0.035839 0.043173
0.084220 0.063684 0.517417 0.334679
0.336787 0.145937 0.237804 0.279472
0.043107 0.033395 0.889493 0.034005
0.065903 0.058205 0.824575 0.051317
0.433686 0.200866 0.170549 0.194900
0.445562 0.115092 0.317232 0.122114
0.066727 0.742201 0.119642 0.071430
0.391684 0.258981 0.182997 0.166338
0.028500 0.038037 0.887555 0.045907
0.138992 0.434677 0.183011 0.243320
0.137713 0.096329 0.117557 0.648402
0.099580 0.082539 0.039437 0.778444
0.080148 0.044753 0.055598 0.819501
0.331345 0.139840 0.190961 0.337855
0.098495 0.386518 0.168031 0.346956
0.135905 0.171376 0.123070 0.569649
0.016951 0.098005 0.037515 0.847529
0.168329 0.075974 0.155217 0.600481
0.027941 0.018545 0.927273 0.026241
0.601809 0.142643 0.131656 0.123892
0.176431 0.110270 0.296466 0.416833
0.207438 0.042053 0.703717 0.046792
0.018571 0.026282 0.928554 0.026593
0.018736 0.020252 0.936789 0.024222

MOTIF 270 random
letter-probability matrix: alength= 4 w= 34
0.341250 0.242864 0.271130 0.144756
0.638003 0.116544 0.132317 0.113137
0.127014 0.113815 0.109726 0.649444
0.082230 0.166160 0.659256 0.092354
0.144300 0.151550 0.187807 0.516343
0.786050 0.088614 0.059258 0.066077
0.825944 0.054714 0.060544 0.058798
0.166230 0.141934 0.374984 0.316852
0.269209 0.284479 0.187257 0.259056
0.395229 0.315433 0.155850 0.133488
0.055443 0.089294 0.067572 0.787691
0.924126 0.033762 0.020191 0.021921
0.247105 0.097194 0.224196 0.431505
0.813159 0.055705 0.067070 0.064067
0.936948 0.021615 0.018739 0.022698
0.180425 0.066711 0.658380 0.094484
0.385669 0.236525 0.255100 0.122705
0.424891 0.172074 0.190504 0.212531
0.870122 0.031772 0.055496 0.042610
0.699653 0.095336 0.094842 0.110170
0.045264 0.033439 0.884360 0.036937
0.044944 0.035516 0.889302 0.030238
0.537941 0.101948 0.250634 0.109476
0.929374 0.030776 0.018943 0.020906
0.131436 0.065803 0.071938 0.730822
0.793026 0.063211 0.071717 0.072045
0.052725 0.070324 0.805498 0.071453
0.059678 0.070794 0.036424 0.833103
0.343764 0.033402 0.598089 0.024744
0.250000 0.250000 0.250000 0.250000
0.200509 0.333436 0.203085 0.262970
0.027459 0.019703 0.934155 0.018683
0.339928 0.307652 0.148724 0.203696
0.093870 0.039224 0.067977 0.798928

MOTIF 271 random
letter-probability matrix: alength= 4 w= 34
0.032347 0.908837 0.026533 0.032283
0.234258 0.443312 0.120264 0.202166
0.288194 0.129465 0.263935 0.318406
0.023178 0.035157 0.878450 0.063215
0.129156 0.649848 0.135695 0.085301
0.495493 0.207603 0.154959 0.141944
0.347549 0.142112 0.225182 0.285157
0.790850 0.075437 0.065007 0.068705
0.134379 0.326001 0.305923 0.233697
0.520070 0.101586 0.229422 0.148922
0.637730 0.098060 0.081564 0.182645
0.121691 0.077441 0.074283 0.726585
0.765885 0.092215 0.070420 0.071480
0.518156 0.248451 0.143395 0.089999
0.231789 0.157488 0.148515 0.462207
0.724220 0.087987 0.102984 0.084809
0.386750 0.319544 0.113546 0.180161
0.278444 0.143937 0.393377 0.184241
0.102692 0.037037 0.816261 0.044010
0.185032 0.040852 0.699679 0.074437
0.361373 0.233008 0.206523 0.199096
0.059997 0.747611 0.064495 0.127898
0.083604 0.535823 0.088715 0.291858
0.683645 0.099836 0.121392 0.095128
0.131696 0.185932 0.286007 0.396365
0.223485 0.096839 0.512330 0.167346
0.221488 0.063582 0.618298 0.096632
0.936634 0.018733 0.022953 0.021681
0.107479 0.090922 0.160368 0.641230
0.448323 0.284008 0.162096 0.105572
0.159216 0.179647 0.230201 0.430936
0.264978 0.054225 0.600940 0.079857
0.106295 0.067071 0.115968 0.710666
0.188885 0.111649 0.578024 0.121443

MOTIF 272 random
letter-probability matrix: alength= 4 w= 28
0.642212 0.106985 0.110622 0.140181
0.276742 0.387591 0.150986 0.184681
0.901348 0.027784 0.041476 0.029392
0.022530 0.019302 0.026834 0.931334
0.371129 0.104101 0.303899 0.220872
0.416563 0.223087 0.147080 0.213270
0.872026 0.025916 0.065419 0.036639
0.839930 0.058052 0.047838 0.054180
0.028335 0.023072 0.929993 0.018600
0.131998 0.131371 0.214878 0.521753
0.142125 0.352573 0.146334 0.358969
0.621759 0.255025 0.066322 0.056893
0.735128 0.076637 0.112545 0.075690
0.243382 0.226624 0.290588 0.239406
0.872267 0.040072 0.048718 0.038942
0.377589 0.363308 0.079495 0.179608
0.048223 0.041177 0.820418 0.090182
0.067987 0.122083 0.053022 0.756907
0.054288 0.739731 0.068257 0.137723
0.745709 0.083759 0.087020 0.083511
0.195678 0.326155 0.317393 0.160775
0.075760 0.094451 0.071566 0.758223
0.024434 0.021022 0.928077 0.026467
0.071231 0.098047 0.752494 0.078227
0.511147 0.232827 0.149429 0.106598
0.195477 0.179551 0.191849 0.433123
0.660909 0.123146 0.139721 0.076225
0.144717 0.065999 0.713911 0.075373

MOTIF 273 random
letter-probability matrix: alength= 4 w= 40
0.085780 0.063206 0.064782 0.786232
0.859600 0.035903 0.041029 0.063468
0.929493 0.021092 0.027779 0.021636
0.111605 0.475631 0.202419 0.210345
0.588466 0.246618 0.067583 0.097333
0.872026 0.025916 0.065419 0.036639
0.198067 0.090844 0.587390 0.123699
0.131854 0.099247 0.141714 0.627185
0.375898 0.145953 0.316182 0.161967
0.250000 0.250000 0.250000 0.250000
0.891434 0.048135 0.032834 0.027598
0.523039 0.184390 0.136862 0.155709
0.126981 0.173898 0.459027 0.240094
0.388064 0.182517 0.281032 0.148387
0.235142 0.080206 0.569605 0.115046
0.540596 0.275883 0.109267 0.074254
0.250000 0.250000 0.250000 0.250000
0.200614 0.142974 0.155812 0.500600
0.020137 0.027748 0.917920 0.034195
0.018736 0.020252 0.936789 0.024222
0.168653 0.164146 0.574424 0.092777
0.201340 0.195580 0.158322 0.444758
0.897791 0.027492 0.031080 0.043637
0.795891 0.074360 0.056439 0.073310
0.184357 0.117449 0.124990 0.573204
0.562573 0.215956 0.163746 0.057725
0.039086 0.061479 0.033778 0.865657
0.036108 0.046611 0.090647 0.826634
0.383357 0.102635 0.427647 0.086361
0.113207 0.209730 0.083310 0.593754
0.218917 0.249741 0.194998 0.336343
0.021956 0.018643 0.932129 0.027272
0.494095 0.187344 0.170042 0.148519
0.034044 0.018357 0.029733 0.917866
0.933194 0.020627 0.026269 0.019910
0.250000 0.250000 0.250000 0.250000
0.222322 0.094938 0.517104 0.165636
0.618337 0.104472 0.143671 0.133520
0.230536 0.100700 0.467560 0.201204
0.039911 0.888092 0.017762 0.054235

MOTIF 274 random
letter-probability matrix: alength= 4 w= 31
0.250000 0.250000 0.250000 0.250000
0.055464 0.058641 0.755627 0.130268
0.098656 0.234692 0.072998 0.593654
0.184964 0.531952 0.168269 0.114815
0.213883 0.580900 0.079606 0.125610
0.079002 0.086117 0.087034 0.747847
0.494829 0.153881 0.297009 0.054281
0.106079 0.069594 0.700932 0.123395
0.544790 0.147806 0.162926 0.144478
0.131975 0.116030 0.543123 0.208872
0.397548 0.180138 0.260428 0.161886
0.208547 0.051653 0.657314 0.082485
0.566312 0.231583 0.096798 0.105307
0.611349 0.143852 0.140035 0.104764
0.130187 0.136220 0.098912 0.634681
0.084041 0.044231 0.790899 0.080828
0.214670 0.054769 0.621829 0.108732
0.253584 0.412368 0.184866 0.149182
0.277035 0.128384 0.430499 0.164082
0.090016 0.123631 0.085957 0.700396
0.262674 0.050021 0.619867 0.067439
0.020759 0.018605 0.930237 0.030399
0.862425 0.056002 0.034749 0.046824
0.021351 0.019284 0.018811 0.940553
0.083871 0.688392 0.055847 0.171890
0.038583 0.025053 0.899435 0.036929
0.524220 0.150205 0.208095 0.117481
0.091716 0.796220 0.058729 0.053334
0.929493 0.021092 0.027779 0.021636
0.125414 0.053907 0.755101 0.065578
0.170914 0.189720 0.235087 0.404280

MOTIF 275 random
letter-probability matrix: alength= 4 w= 16
0.250000 0.250000 0.250000 0.250000
0.030009 0.018760 0.922619 0.028612
0.279368 0.132954 0.412149 0.175529
0.561536 0.244125 0.111117 0.083221
0.134368 0.092439 0.108949 0.664244
0.298981 0.190265 0.283894 0.226860
0.120151 0.219256 0.460283 0.200310
0.464530 0.111453 0.256130 0.167887
0.250000 0.250000 0.250000 0.250000
0.022569 0.059119 0.881240 0.037072
0.317700 0.110045 0.435116 0.137139
0.032942 0.018232 0.911601 0.037225
0.029501 0.026634 0.032984 0.910881
0.486094 0.267284 0.165907 0.080715
0.374432 0.324383 0.150418 0.150767
0.247919 0.206804 0.311163 0.234113

MOTIF 276 random
letter-probability matrix: alength= 4 w= 40
0.578528 0.107110 0.182765 0.131598
0.817386 0.059184 0.056949 0.066481
0.909325 0.025605 0.027628 0.037442
0.565873 0.135320 0.212899 0.085909
0.103357 0.028349 0.848275 0.020019
0.531295 0.181913 0.133901 0.152892
0.085529 0.071493 0.415142 0.427836
0.825211 0.041947 0.094043 0.038799
0.047042 0.041858 0.870502 0.040599
0.289563 0.239441 0.193079 0.277917
0.067165 0.132570 0.059403 0.740863
0.032593 0.026867 0.913217 0.027322
0.291744 0.256922 0.220487 0.230847
0.515651 0.261887 0.095532 0.126930
0.421988 0.274530 0.138739 0.164743
0.628614 0.252899 0.063875 0.054612
0.766697 0.089357 0.069317 0.074629
0.805253 0.060133 0.078273 0.056341
0.158261 0.607088 0.118863 0.115788
0.542591 0.166576 0.153594 0.137239
0.651500 0.109885 0.115465 0.123150
0.812469 0.063741 0.064384 0.059406
0.447508 0.123658 0.100630 0.328205
0.119354 0.529245 0.155383 0.196019
0.326430 0.169353 0.304409 0.199807
0.055622 0.067636 0.780891 0.095851
0.025286 0.034125 0.899105 0.041485
0.250000 0.250000 0.250000 0.250000
0.236478 0.100421 0.246920 0.416181
0.061112 0.081093 0.108709 0.749086
0.853366 0.042081 0.041831 0.062722
0.618045 0.256143 0.067665 0.058148
0.553383 0.136168 0.132808 0.177641
0.252399 0.140876 0.428665 0.178060
0.431537 0.142327 0.280881 0.145256
0.204505 0.040188 0.710498 0.044809
0.148640 0.113300 0.125343 0.612717
0.347135 0.232826 0.235395 0.184643
0.418357 0.199160 0.220687 0.161797
0.043463 0.082098 0.051273 0.823166

MOTIF 277 random
letter-probability matrix: alength= 4 w= 37
0.770304 0.090718 0.095295 0.043682
0.316695 0.226973 0.232574 0.223759
0.278972 0.096519 0.361275 0.263233
0.311982 0.155632 0.127421 0.404965
0.415284 0.161927 0.186972 0.235817
0.222322 0.094938 0.517104 0.165636
0.313116 0.230953 0.228589 0.227343
0.057224 0.085231 0.744603 0.112943
0.094030 0.054185 0.790294 0.061490
0.093515 0.280879 0.131215 0.494391
0.370043 0.333753 0.208999 0.087206
0.255814 0.241963 0.215620 0.286602
0.265636 0.194300 0.236944 0.303120
0.780014 0.063501 0.081033 0.075452
0.462443 0.130335 0.181599 0.225622
0.340516 0.114956 0.253320 0.291209
0.066875 0.464411 0.086964 0.381751
0.110642 0.100112 0.285408 0.503839
0.132205 0.013715 0.685755 0.168325
0.028949 0.024078 0.916414 0.030558
0.875505 0.032120 0.038212 0.054163
0.553377 0.214961 0.099862 0.131800
0.107715 0.038896 0.813423 0.039965
0.891204 0.033995 0.041821 0.032980
0.289269 0.047636 0.370757 0.292338
0.374540 0.166282 0.241595 0.217584
0.184737 0.070690 0.637380 0.107192
0.030388 0.035759 0.900077 0.033776
0.332964 0.195547 0.235306 0.236183
0.564418 0.169199 0.123124 0.143259
0.318071 0.220860 0.230588 0.230481
0.455579 0.200675 0.238586 0.105160
0.084683 0.225071 0.223719 0.466526
0.250000 0.250000 0.250000 0.250000
0.803640 0.050498 0.082537 0.063326
0.340469 0.204783 0.247550 0.207199
0.172854 0.152051 0.388349 0.286746

MOTIF 278 random
letter-probability matrix: alength= 4 w= 31
0.886541 0.024594 0.051576 0.037288
0.133762 0.144354 0.536104 0.185781
0.227135 0.275339 0.241089 0.256436
0.705123 0.165888 0.067021 0.061968
0.120229 0.222346 0.087156 0.570269
0.800784 0.049281 0.077210 0.072726
0.480795 0.121162 0.100640 0.297403
0.151243 0.200708 0.140367 0.507682
0.028739 0.021317 0.024857 0.925087
0.440766 0.192164 0.104850 0.262220
0.069547 0.062033 0.805017 0.063403
0.778649 0.056414 0.103422 0.061516
0.417308 0.172631 0.206949 0.203112
0.098911 0.143379 0.658243 0.099467
0.036593 0.078992 0.047073 0.837342
0.063083 0.027720 0.880968 0.028229
0.322318 0.051253 0.212607 0.413821
0.150816 0.120140 0.329860 0.399184
0.138484 0.177814 0.053218 0.630484
0.064410 0.764886 0.067175 0.103528
0.310996 0.257824 0.179250 0.251930
0.739098 0.063504 0.073784 0.123615
0.222066 0.237218 0.335310 0.205406
0.254630 0.199761 0.310925 0.234684
0.053766 0.080064 0.047291 0.818879
0.148522 0.142890 0.144968 0.563620
0.077507 0.105682 0.741178 0.075634
0.251398 0.193148 0.337354 0.218101
0.238240 0.378016 0.174217 0.209527
0.857596 0.054055 0.044956 0.043393
0.250000 0.250000 0.250000 0.250000

MOTIF 279 random
letter-probability matrix: alength= 4 w= 28
0.353636 0.092472 0.401007 0.152885
0.475690 0.268561 0.170246 0.085503
0.307987 0.191524 0.173123 0.327366
0.250000 0.250000 0.250000 0.250000
0.588504 0.169877 0.136737 0.104882
0.072348 0.061950 0.799024 0.066678
0.174695 0.095703 0.476882 0.252721
0.143403 0.108979 0.330075 0.417543
0.842712 0.052600 0.051288 0.053400
0.111512 0.050787 0.081281 0.756421
0.284334 0.358824 0.091286 0.265556
0.346385 0.385026 0.168031 0.100557
0.324176 0.396082 0.225931 0.053812
0.212062 0.181313 0.207554 0.399071
0.312000 0.286592 0.149973 0.251435
0.118175 0.321659 0.237247 0.322919
0.099035 0.074755 0.052208 0.774002
0.333229 0.130094 0.185127 0.351550
0.372425 0.256176 0.257093 0.114307
0.027924 0.026166 0.920347 0.025562
0.115628 0.044997 0.054955 0.784420
0.104391 0.141665 0.263303 0.490641
0.250000 0.250000 0.250000 0.250000
0.021349 0.018696 0.934796 0.025159
0.940981 0.018820 0.021149 0.019050
0.230841 0.241555 0.200010 0.327594
0.180589 0.196703 0.274118 0.348590
0.153806 0.255047 0.103001 0.488147

MOTIF 280 random
letter-probability matrix: alength= 4 w= 31
0.334432 0.149545 0.373600 0.142423
0.881367 0.033549 0.033332 0.051751
0.209734 0.176375 0.242875 0.371016
0.555882 0.245423 0.113348 0.085347
0.067106 0.172290 0.089285 0.671318
0.094143 0.201683 0.125683 0.578492
0.219936 0.103145 0.534305 0.142614
0.083604 0.535823 0.088715 0.291858
0.046289 0.036944 0.877420 0.039347
0.125503 0.277496 0.136228 0.460772
0.016951 0.098005 0.037515 0.847529
0.230263 0.162212 0.391717 0.215807
0.346432 0.195027 0.278409 0.180132
0.250000 0.250000 0.250000 0.250000
0.195578 0.279037 0.282603 0.242782
0.886040 0.033668 0.034848 0.045444
0.030743 0.018576 0.927292 0.023388
0.184964 0.531952 0.168269 0.114815
0.044062 0.036344 0.027307 0.892288
0.578256 0.110737 0.193062 0.117945
0.159334 0.024911 0.780907 0.034848
0.211782 0.079871 0.557200 0.151146
0.858510 0.036430 0.052979 0.052082
0.250000 0.250000 0.250000 0.250000
0.128885 0.046536 0.709004 0.115575
0.264034 0.294370 0.124189 0.317408
0.250000 0.250000 0.250000 0.250000
0.434495 0.076490 0.371962 0.117053
0.355127 0.136685 0.179573 0.328615
0.061386 0.045897 0.835103 0.057614
0.666233 0.067183 0.174837 0.091748

MOTIF 281 random
letter-probability matrix: alength= 4 w= 28
0.297134 0.197429 0.279614 0.225822
0.671812 0.096541 0.166524 0.065124
0.362087 0.200775 0.073720 0.363418
0.317959 0.206863 0.149632 0.325545
0.048168 0.853681 0.038458 0.059694
0.526529 0.235065 0.090667 0.147739
0.620680 0.062579 0.230660 0.086080
0.233376 0.064451 0.583454 0.118719
0.212677 0.349100 0.141962 0.296261
0.367582 0.200987 0.270339 0.161092
0.090238 0.126714 0.104552 0.678496
0.337138 0.158929 0.185407 0.318526
0.865585 0.043075 0.039594 0.051745
0.250000 0.250000 0.250000 0.250000
0.055171 0.022637 0.886813 0.035378
0.798076 0.058914 0.068405 0.074605
0.252925 0.384890 0.106493 0.255692
0.250000 0.250000 0.250000 0.250000
0.028241 0.028067 0.914061 0.029632
0.500618 0.224792 0.132932 0.141658
0.018658 0.024926 0.932876 0.023541
0.830838 0.049302 0.068253 0.051607
0.070274 0.114333 0.116504 0.698889
0.048929 0.074073 0.042808 0.834190
0.051155 0.018693 0.021859 0.908292
0.385647 0.099507 0.431520 0.083326
0.045222 0.045938 0.781803 0.127037
0.060048 0.328089 0.080308 0.531555

MOTIF 282 random
letter-probability matrix: alength= 4 w= 16
0.483071 0.214838 0.149932 0.152158
0.487800 0.266331 0.160917 0.084952
0.437817 0.297831 0.132459 0.131893
0.841456 0.045062 0.066414 0.047069
0.169465 0.305054 0.147870 0.377611
0.250000 0.250000 0.250000 0.250000
0.250555 0.335918 0.137458 0.276068
0.304824 0.179322 0.151865 0.363989
0.161407 0.133188 0.466616 0.238788
0.032590 0.034811 0.897153 0.035446
0.075131 0.074998 0.739897 0.109974
0.037707 0.059668 0.032523 0.870102
0.080389 0.216961 0.128448 0.574203
0.218851 0.279779 0.175025 0.326345
0.118221 0.060651 0.719232 0.101895
0.093628 0.116537 0.605623 0.184212

MOTIF 283 random
letter-probability matrix: alength= 4 w= 19
0.908383 0.028369 0.027488 0.035759
0.328096 0.363979 0.113140 0.194785
0.139516 0.046930 0.072303 0.741251
0.081079 0.690208 0.094257 0.134457
0.568978 0.268645 0.086423 0.075954
0.036144 0.030849 0.906736 0.026272
0.331628 0.313583 0.243896 0.110892
0.171424 0.189009 0.276153 0.363414
0.309170 0.242217 0.361273 0.087339
0.849201 0.041750 0.061891 0.047159
0.338820 0.264651 0.206550 0.189980
0.290651 0.069725 0.178303 0.461320
0.709600 0.106570 0.084532 0.099298
0.618045 0.256143 0.067665 0.058148
0.250000 0.250000 0.250000 0.250000
0.046140 0.068733 0.840415 0.044712
0.385647 0.099507 0.431520 0.083326
0.721557 0.069704 0.108956 0.099783
0.340678 0.212808 0.222739 0.223775

MOTIF 284 random
letter-probability matrix: alength= 4 w= 73
0.277035 0.128384 0.430499 0.164082
0.294643 0.233189 0.252380 0.219788
0.424446 0.222299 0.206137 0.147119
0.320934 0.219683 0.229747 0.229636
0.250000 0.250000 0.250000 0.250000
0.037038 0.041224 0.835153 0.086585
0.085187 0.080067 0.768129 0.066618
0.028651 0.021084 0.931461 0.018804
0.518156 0.248451 0.143395 0.089999
0.407706 0.224700 0.225566 0.142027
0.198229 0.088556 0.268360 0.444855
0.021190 0.018806 0.940307 0.019697
0.128437 0.115148 0.570313 0.186101
0.635444 0.109148 0.179065 0.076343
0.926251 0.018525 0.036656 0.018568
0.191888 0.498567 0.167567 0.141978
0.357179 0.156600 0.328721 0.157500
0.098888 0.205269 0.067482 0.628362
0.148778 0.105180 0.297615 0.448427
0.384447 0.086459 0.442497 0.086597
0.791850 0.052873 0.103986 0.051291
0.155124 0.191980 0.362837 0.290059
0.071710 0.154314 0.692596 0.081380
0.474023 0.267991 0.166688 0.091298
0.123991 0.129115 0.257259 0.489636
0.918661 0.026389 0.026748 0.028202
0.154762 0.390408 0.266288 0.188542
0.121329 0.252920 0.441541 0.184209
0.546519 0.158230 0.146006 0.149244
0.908383 0.028369 0.027488 0.035759
0.027994 0.024884 0.922928 0.024194
0.105495 0.696471 0.097935 0.100099
0.069161 0.679684 0.058726 0.192429
0.018658 0.024926 0.932876 0.023541
0.382740 0.087524 0.447432 0.082305
0.093397 0.124125 0.662313 0.120165
0.372166 0.165392 0.167539 0.294903
0.022175 0.022979 0.925979 0.028866
0.037466 0.031147 0.818328 0.113059
0.171208 0.105969 0.539815 0.183007
0.037815 0.018313 0.915641 0.028231
0.155901 0.111289 0.563988 0.168822
0.380697 0.169285 0.202079 0.247940
0.084635 0.043462 0.819586 0.052317
0.028883 0.018593 0.929652 0.022872
0.284965 0.095496 0.221171 0.398367
0.350814 0.169362 0.164019 0.315806
0.087411 0.105613 0.661714 0.145262
0.692800 0.116537 0.091073 0.099590
0.041485 0.029729 0.892279 0.036507
0.019021 0.020433 0.932843 0.027704
0.243547 0.130282 0.164502 0.461669
0.024025 0.018768 0.938397 0.018810
0.916118 0.023576 0.028692 0.031614
0.501961 0.140189 0.256794 0.101056
0.246535 0.180835 0.218514 0.354115
0.303044 0.182309 0.155481 0.359166
0.376343 0.103527 0.080041 0.440088
0.178308 0.128064 0.082767 0.610861
0.104190 0.060795 0.164869 0.670146
0.913525 0.029578 0.025974 0.030923
0.052772 0.045335 0.805539 0.096353
0.125157 0.257477 0.240365 0.377001
0.109979 0.249726 0.343035 0.297260
0.857690 0.043475 0.059010 0.039825
0.676229 0.092618 0.116008 0.115145
0.105010 0.514145 0.079726 0.301120
0.855671 0.046311 0.042669 0.055349
0.089429 0.253071 0.194610 0.462890
0.546519 0.158230 0.146006 0.149244
0.178856 0.260411 0.370707 0.190025
0.549518 0.260267 0.098948 0.091267
0.091288 0.037643 0.805611 0.065458

MOTIF 285 random
letter-probability matrix: alength= 4 w= 40
0.135545 0.136718 0.168905 0.558832
0.250000 0.250000 0.250000 0.250000
0.303044 0.182309 0.155481 0.359166
0.046470 0.051950 0.804393 0.097186
0.441424 0.119407 0.329164 0.110004
0.557877 0.154516 0.142170 0.145437
0.026461 0.018606 0.930307 0.024625
0.255718 0.176998 0.187278 0.380006
0.292068 0.071320 0.326781 0.309831
0.058648 0.034163 0.034503 0.872685
0.250000 0.250000 0.250000 0.250000
0.130793 0.185263 0.286149 0.397794
0.086602 0.041664 0.779559 0.092175
0.136318 0.123550 0.516673 0.223459
0.154871 0.096708 0.115398 0.633023
0.568360 0.124916 0.204294 0.102430
0.250000 0.250000 0.250000 0.250000
0.057284 0.053000 0.813855 0.075861
0.314811 0.157076 0.266838 0.261276
0.050961 0.106098 0.756088 0.086853
0.174715 0.252292 0.292678 0.280314
0.079468 0.075150 0.744507 0.100875
0.280204 0.080299 0.378227 0.261269
0.127554 0.412655 0.063005 0.396786
0.099945 0.202508 0.071319 0.626227
0.505219 0.281879 0.120537 0.092365
0.128637 0.199569 0.532606 0.139188
0.686125 0.139690 0.081907 0.092277
0.708347 0.068660 0.092310 0.130683
0.054423 0.048756 0.802140 0.094681
0.098220 0.128764 0.322351 0.450666
0.920294 0.018851 0.042449 0.018406
0.053847 0.156783 0.046202 0.743168
0.250000 0.250000 0.250000 0.250000
0.080122 0.039950 0.849587 0.030341
0.602668 0.049909 0.164836 0.182587
0.073573 0.740434 0.078545 0.107449
0.141797 0.119052 0.371156 0.367995
0.082467 0.153639 0.308415 0.455478
0.045349 0.084729 0.053345 0.816576

MOTIF 286 random
letter-probability matrix: alength= 4 w= 34
0.099497 0.062667 0.065904 0.771933
0.053847 0.156783 0.046202 0.743168
0.667107 0.060578 0.164798 0.107517
0.085205 0.295490 0.348614 0.270691
0.183943 0.154221 0.098298 0.563539
0.202066 0.411428 0.086363 0.300143
0.066083 0.034368 0.041231 0.858318
0.027459 0.019703 0.934155 0.018683
0.356798 0.200784 0.146023 0.296395
0.103412 0.350566 0.112562 0.433460
0.311803 0.231194 0.151998 0.305005
0.027605 0.029593 0.912639 0.030164
0.106099 0.453083 0.079510 0.361308
0.667107 0.060578 0.164798 0.107517
0.697932 0.106820 0.072709 0.122539
0.487322 0.194839 0.149915 0.167925
0.224404 0.320157 0.126482 0.328957
0.250000 0.250000 0.250000 0.250000
0.040764 0.059074 0.106548 0.793614
0.250000 0.250000 0.250000 0.250000
0.884469 0.037850 0.039992 0.037689
0.918847 0.023617 0.024646 0.032890
0.343439 0.183099 0.344903 0.128560
0.781768 0.053107 0.092559 0.072566
0.097898 0.701374 0.121834 0.078894
0.384624 0.228271 0.197765 0.189340
0.065851 0.043493 0.814684 0.075971
0.890492 0.037390 0.033159 0.038959
0.247832 0.037045 0.662953 0.052171
0.171170 0.114306 0.541145 0.173379
0.604833 0.117122 0.182014 0.096031
0.362754 0.047227 0.083586 0.506433
0.158561 0.110581 0.088802 0.642055
0.093356 0.057074 0.762282 0.087288

MOTIF 287 random
letter-probability matrix: alength= 4 w= 34
0.529593 0.192842 0.125947 0.151618
0.056786 0.047124 0.844264 0.051825
0.183064 0.130172 0.224913 0.461851
0.268181 0.065228 0.497025 0.169566
0.862987 0.056325 0.040576 0.040112
0.066702 0.464675 0.086777 0.381846
0.117305 0.104054 0.602409 0.176232
0.232706 0.309650 0.252863 0.204781
0.249290 0.295673 0.193571 0.261467
0.125234 0.364033 0.178032 0.332701
0.280937 0.091441 0.408904 0.218718
0.044792 0.065882 0.839412 0.049914
0.772502 0.056895 0.110149 0.060454
0.089238 0.082138 0.746374 0.082250
0.404299 0.294321 0.150956 0.150424
0.053547 0.023407 0.894036 0.029011
0.712077 0.037574 0.044800 0.205549
0.783989 0.080205 0.068893 0.066912
0.302480 0.320450 0.214414 0.162656
0.060302 0.052279 0.781235 0.106184
0.026026 0.018874 0.018728 0.936373
0.061878 0.039533 0.862930 0.035659
0.820821 0.064323 0.057647 0.057209
0.502173 0.264980 0.159162 0.073684
0.210917 0.197652 0.197742 0.393689
0.059088 0.142913 0.067444 0.730555
0.554089 0.183428 0.162682 0.099801
0.146856 0.145136 0.164775 0.543233
0.102993 0.177782 0.085310 0.633915
0.508639 0.124689 0.192592 0.174081
0.250000 0.250000 0.250000 0.250000
0.374051 0.234846 0.196292 0.194810
0.097457 0.119882 0.498899 0.283763
0.049753 0.039672 0.863591 0.046984

MOTIF 288 random
letter-probability matrix: alength= 4 w= 16
0.069203 0.052764 0.156222 0.721811
0.062717 0.043062 0.839991 0.054229
0.131987 0.614568 0.093440 0.160006
0.421777 0.159363 0.218613 0.200247
0.443440 0.298075 0.177794 0.080691
0.385647 0.099507 0.431520 0.083326
0.239759 0.229391 0.290415 0.240436
0.603991 0.077740 0.157275 0.160994
0.025961 0.018459 0.922952 0.032628
0.416912 0.175268 0.193226 0.214594
0.318966 0.134760 0.315593 0.230680
0.211460 0.130969 0.266055 0.391516
0.236632 0.104398 0.352459 0.306511
0.209438 0.268193 0.163926 0.358444
0.383017 0.103095 0.427077 0.086810
0.148640 0.113300 0.125343 0.612717

MOTIF 289 random
letter-probability matrix: alength= 4 w= 31
0.250000 0.250000 0.250000 0.250000
0.897693 0.041102 0.035853 0.025353
0.133681 0.328990 0.286490 0.250839
0.094451 0.069835 0.258110 0.577604
0.594834 0.142354 0.129744 0.133068
0.509918 0.136887 0.257157 0.096037
0.043463 0.082098 0.051273 0.823166
0.298394 0.066507 0.189550 0.445549
0.527616 0.155700 0.192861 0.123823
0.067860 0.205961 0.114607 0.611573
0.033126 0.043588 0.871163 0.052123
0.371397 0.231008 0.202735 0.194859
0.291219 0.181105 0.327480 0.200196
0.159776 0.042125 0.047787 0.750312
0.799308 0.062197 0.080796 0.057699
0.457660 0.269585 0.173511 0.099244
0.397000 0.057760 0.436110 0.109129
0.110253 0.065527 0.106823 0.717397
0.929493 0.021092 0.027779 0.021636
0.447535 0.173743 0.170838 0.207885
0.842539 0.046513 0.056846 0.054101
0.104703 0.206261 0.481115 0.207921
0.892676 0.030917 0.038365 0.038042
0.493882 0.157061 0.153887 0.195170
0.259333 0.219157 0.138136 0.383374
0.034605 0.242511 0.063033 0.659851
0.204121 0.128573 0.196087 0.471219
0.177649 0.171773 0.301810 0.348768
0.250000 0.250000 0.250000 0.250000
0.139926 0.215887 0.094553 0.549635
0.071563 0.040699 0.845702 0.042037

MOTIF 290 random
letter-probability matrix: alength= 4 w= 22
0.059877 0.035257 0.855030 0.049836
0.529552 0.098342 0.257559 0.114547
0.146751 0.355968 0.118784 0.378498
0.250000 0.250000 0.250000 0.250000
0.062571 0.405841 0.052371 0.479217
0.037792 0.059367 0.048792 0.854049
0.052576 0.111649 0.048927 0.786848
0.900231 0.031803 0.028953 0.039013
0.018659 0.025574 0.932942 0.022825
0.157132 0.186420 0.174024 0.482424
0.060106 0.066401 0.067219 0.806274
0.018875 0.030024 0.018649 0.932452
0.844950 0.059002 0.042620 0.053428
0.552175 0.138671 0.168607 0.140547
0.124632 0.123999 0.209813 0.541556
0.360533 0.233172 0.206841 0.199454
0.153996 0.073427 0.529988 0.242589
0.646248 0.056324 0.070212 0.227216
0.627943 0.076536 0.225500 0.070022
0.102571 0.833244 0.029427 0.034758
0.077709 0.226394 0.097365 0.598531
0.256661 0.253791 0.112615 0.376934

MOTIF 291 random
letter-probability matrix: alength= 4 w= 16
0.556172 0.182787 0.161986 0.099055
0.381392 0.105285 0.424375 0.088948
0.025258 0.020006 0.932394 0.022343
0.029279 0.018598 0.929887 0.022235
0.307164 0.125489 0.375555 0.191791
0.140429 0.354414 0.217003 0.288155
0.060494 0.038476 0.866361 0.034669
0.073573 0.740434 0.078545 0.107449
0.250000 0.250000 0.250000 0.250000
0.842064 0.055315 0.063077 0.039544
0.109749 0.433015 0.126798 0.330438
0.381828 0.247237 0.248287 0.122647
0.193853 0.115877 0.184893 0.505377
0.042815 0.035726 0.872557 0.048902
0.656581 0.193012 0.083213 0.067193
0.028797 0.020432 0.923923 0.026848

MOTIF 292 random
letter-probability matrix: alength= 4 w= 34
0.265901 0.443622 0.177500 0.112976
0.034791 0.028705 0.913042 0.023462
0.179553 0.173775 0.300637 0.346034
0.037792 0.059367 0.048792 0.854049
0.278852 0.309723 0.220953 0.190472
0.062379 0.855460 0.044159 0.038003
0.019462 0.025340 0.018851 0.936347
0.915955 0.025125 0.036317 0.022604
0.319558 0.167014 0.335311 0.178117
0.181371 0.066959 0.357059 0.394611
0.057452 0.050975 0.094768 0.796805
0.056291 0.094231 0.623584 0.225894
0.083730 0.082317 0.764850 0.069102
0.250000 0.250000 0.250000 0.250000
0.115684 0.074570 0.603686 0.206060
0.934422 0.022140 0.022715 0.020723
0.018726 0.019714 0.936308 0.025252
0.414719 0.176965 0.255768 0.152548
0.113289 0.131524 0.131313 0.623874
0.635594 0.110889 0.174848 0.078670
0.424446 0.222299 0.206137 0.147119
0.366587 0.220066 0.152822 0.260525
0.210916 0.086959 0.209931 0.492194
0.608385 0.041935 0.309843 0.039837
0.167564 0.123990 0.528528 0.179917
0.036756 0.051086 0.847225 0.064933
0.210368 0.078095 0.562218 0.149319
0.155323 0.197642 0.083077 0.563957
0.105203 0.097180 0.122219 0.675398
0.478735 0.091318 0.319440 0.110507
0.671657 0.066876 0.184020 0.077448
0.104713 0.257922 0.392244 0.245121
0.551914 0.181204 0.066967 0.199914
0.138629 0.091364 0.070887 0.699121

MOTIF 293 random
letter-probability matrix: alength= 4 w= 28
0.458110 0.153663 0.136335 0.251892
0.231637 0.199197 0.275828 0.293338
0.350996 0.209433 0.218876 0.220695
0.387109 0.283919 0.162263 0.166709
0.250000 0.250000 0.250000 0.250000
0.466675 0.269531 0.173987 0.089808
0.121509 0.106578 0.594796 0.177116
0.222259 0.201299 0.155005 0.421437
0.151357 0.109333 0.141527 0.597783
0.163773 0.207614 0.279183 0.349430
0.321573 0.122364 0.125591 0.430472
0.487421 0.103191 0.146869 0.262520
0.654609 0.111972 0.178153 0.055266
0.287641 0.104079 0.091582 0.516697
0.272205 0.264141 0.265813 0.197841
0.073143 0.073244 0.073450 0.780164
0.150093 0.139990 0.602894 0.107023
0.290882 0.186093 0.154909 0.368116
0.105556 0.079834 0.686760 0.127850
0.095076 0.125885 0.657119 0.121921
0.250000 0.250000 0.250000 0.250000
0.104952 0.435685 0.077784 0.381578
0.079065 0.557150 0.096999 0.266785
0.049546 0.123370 0.078064 0.749020
0.308028 0.126365 0.203104 0.362503
0.369270 0.339675 0.126635 0.164420
0.308718 0.174938 0.290894 0.225451
0.250000 0.250000 0.250000 0.250000

MOTIF 294 random
letter-probability matrix: alength= 4 w= 22
0.929079 0.028035 0.023574 0.019312
0.115744 0.049416 0.767178 0.067662
0.019186 0.018814 0.940693 0.021308
0.044735 0.786406 0.114746 0.054114
0.315322 0.183284 0.163314 0.338080
0.029102 0.042868 0.854067 0.073963
0.333030 0.202153 0.201710 0.263107
0.122640 0.296786 0.134262 0.446312
0.067079 0.060222 0.079586 0.793113
0.505219 0.281879 0.120537 0.092365
0.348243 0.252018 0.215501 0.184237
0.507246 0.101943 0.306268 0.084543
0.208547 0.051653 0.657314 0.082485
0.064269 0.091534 0.756950 0.087247
0.814381 0.054161 0.053870 0.077587
0.142209 0.091627 0.387417 0.378748
0.424446 0.222299 0.206137 0.147119
0.017374 0.019296 0.868676 0.094654
0.362722 0.204222 0.215914 0.217142
0.143198 0.098272 0.602014 0.156515
0.084220 0.063684 0.517417 0.334679
0.030428 0.024973 0.919193 0.025406

MOTIF 295 random
letter-probability matrix: alength= 4 w= 25
0.732467 0.061565 0.147648 0.058320
0.772285 0.069701 0.079189 0.078825
0.046593 0.032588 0.896381 0.024439
0.830750 0.073427 0.046752 0.049071
0.099129 0.431755 0.182362 0.286754
0.141445 0.054506 0.253812 0.550237
0.055105 0.126288 0.057411 0.761196
0.835224 0.051810 0.063260 0.049707
0.900851 0.027932 0.041670 0.029547
0.385647 0.099507 0.431520 0.083326
0.052355 0.038329 0.860403 0.048913
0.217417 0.456730 0.089188 0.236665
0.680246 0.118332 0.117008 0.084414
0.305805 0.177641 0.149848 0.366705
0.600066 0.149634 0.128744 0.121555
0.077862 0.076492 0.781913 0.063733
0.118463 0.087333 0.095047 0.699157
0.526584 0.051049 0.353391 0.068976
0.597424 0.114167 0.137781 0.150628
0.083850 0.078682 0.703930 0.133538
0.250000 0.250000 0.250000 0.250000
0.158653 0.301198 0.191345 0.348805
0.187358 0.165048 0.358680 0.288914
0.264707 0.136100 0.285685 0.313508
0.884746 0.038334 0.041022 0.035899

MOTIF 296 random
letter-probability matrix: alength= 4 w= 28
0.022651 0.035201 0.022394 0.919755
0.129613 0.120564 0.626092 0.123731
0.276279 0.137176 0.218560 0.367985
0.091529 0.613966 0.079872 0.214633
0.120519 0.257876 0.416443 0.205162
0.887769 0.040995 0.034199 0.037037
0.108403 0.082465 0.678355 0.130777
0.317866 0.310885 0.100750 0.270499
0.373283 0.261310 0.176787 0.188619
0.330816 0.225505 0.222603 0.221076
0.449994 0.176612 0.165868 0.207525
0.110749 0.039297 0.813408 0.036546
0.878427 0.038890 0.035630 0.047053
0.250000 0.250000 0.250000 0.250000
0.374793 0.113985 0.413694 0.097527
0.493882 0.157061 0.153887 0.195170
0.304395 0.112358 0.260038 0.323209
0.936948 0.021615 0.018739 0.022698
0.151058 0.189697 0.309593 0.349652
0.207847 0.075048 0.570983 0.146121
0.274934 0.271578 0.182964 0.270524
0.560752 0.078950 0.145254 0.215044
0.113964 0.081035 0.079730 0.725271
0.065265 0.071734 0.023106 0.839896
0.079232 0.111819 0.671066 0.137883
0.498731 0.243225 0.182097 0.075947
0.908093 0.029254 0.026564 0.036089
0.232439 0.329510 0.237873 0.200178

MOTIF 297 random
letter-probability matrix: alength= 4 w= 7
0.510550 0.229659 0.165304 0.094487
0.115766 0.047609 0.322643 0.513982
0.099901 0.586464 0.151053 0.162583
0.527940 0.129495 0.252276 0.090289
0.780042 0.060042 0.095300 0.064616
0.894572 0.033070 0.034320 0.038038
0.566250 0.117620 0.162555 0.153575

MOTIF 298 random
letter-probability matrix: alength= 4 w= 13
0.114603 0.050403 0.787793 0.047201
0.250000 0.250000 0.250000 0.250000
0.616695 0.097638 0.123349 0.162318
0.502482 0.209764 0.146169 0.141585
0.257939 0.175717 0.394249 0.172095
0.600727 0.105842 0.151319 0.142112
0.204505 0.040188 0.710498 0.044809
0.157766 0.125187 0.482251 0.234796
0.870122 0.031772 0.055496 0.042610
0.759264 0.081126 0.102224 0.057385
0.389379 0.284122 0.152701 0.173798
0.865916 0.037679 0.054423 0.041982
0.033165 0.018517 0.022453 0.925865

MOTIF 299 random
letter-probability matrix: alength= 4 w= 70
0.131854 0.099247 0.141714 0.627185
0.384032 0.368597 0.073180 0.174191
0.250000 0.250000 0.250000 0.250000
0.906680 0.039232 0.025747 0.028341
0.266589 0.253184 0.125185 0.355042
0.059712 0.051328 0.833783 0.055177
0.355971 0.300124 0.220324 0.123581
0.269535 0.140467 0.266239 0.323759
0.110379 0.106166 0.070276 0.713179
0.287018 0.197348 0.162727 0.352906
0.246241 0.232091 0.139502 0.382165
0.421510 0.186282 0.257868 0.134339
0.123368 0.195820 0.205681 0.475131
0.261610 0.137744 0.152502 0.448143
0.302823 0.182674 0.155926 0.358577
0.283503 0.219201 0.156667 0.340629
0.806869 0.061234 0.072113 0.059785
0.230647 0.381492 0.193867 0.193994
0.856531 0.041577 0.048905 0.052987
0.455910 0.284769 0.143527 0.115794
0.372524 0.305452 0.213205 0.108819
0.154296 0.127096 0.599016 0.119592
0.845000 0.044919 0.062978 0.047102
0.250000 0.250000 0.250000 0.250000
0.148371 0.366025 0.235544 0.250060
0.119632 0.112518 0.588182 0.179668
0.212509 0.191190 0.255861 0.340440
0.047406 0.025984 0.870224 0.056387
0.865873 0.046009 0.046019 0.042099
0.438086 0.293566 0.094487 0.173861
0.250000 0.250000 0.250000 0.250000
0.202355 0.283420 0.167124 0.347101
0.250000 0.250000 0.250000 0.250000
0.080262 0.044725 0.812513 0.062500
0.650290 0.188412 0.090684 0.070614
0.046542 0.037044 0.033347 0.883068
0.195450 0.077278 0.108894 0.618377
0.315322 0.183284 0.163314 0.338080
0.187766 0.352159 0.136264 0.323811
0.129026 0.069459 0.689110 0.112405
0.846186 0.051132 0.042644 0.060038
0.149863 0.069479 0.540481 0.240176
0.385647 0.099507 0.431520 0.083326
0.064695 0.385592 0.119766 0.429948
0.889525 0.039208 0.040493 0.030773
0.261404 0.152080 0.151724 0.434793
0.072770 0.274586 0.122318 0.530327
0.441482 0.274475 0.153289 0.130754
0.730449 0.093580 0.103329 0.072641
0.144037 0.666337 0.074526 0.115100
0.399907 0.182167 0.199026 0.218899
0.202355 0.283420 0.167124 0.347101
0.543574 0.178186 0.129535 0.148706
0.367651 0.271016 0.066185 0.295147
0.556206 0.225271 0.106141 0.112381
0.126633 0.222603 0.446251 0.204513
0.599386 0.103784 0.110777 0.186053
0.250000 0.250000 0.250000 0.250000
0.024008 0.018703 0.935130 0.022159
0.784522 0.074638 0.093678 0.047163
0.442141 0.262484 0.120939 0.174437
0.072788 0.235130 0.117027 0.575054
0.635666 0.119665 0.189013 0.055656
0.090913 0.422050 0.129480 0.357558
0.084017 0.063579 0.799410 0.052994
0.177167 0.274695 0.094676 0.453462
0.300528 0.186405 0.160504 0.352563
0.123612 0.141274 0.558189 0.176925
0.071003 0.052326 0.802087 0.074584
0.936948 0.021615 0.018739 0.022698

MOTIF 300 random
letter-probability matrix: alength= 4 w= 13
0.068171 0.127707 0.110507 0.693614
0.250000 0.250000 0.250000 0.250000
0.204999 0.040496 0.709369 0.045137
0.250000 0.250000 0.250000 0.250000
0.220320 0.110496 0.406412 0.262772
0.560721 0.112888 0.233202 0.093189
0.044677 0.880364 0.027939 0.047021
0.079232 0.111819 0.671066 0.137883
0.219723 0.108474 0.245052 0.426751
0.250000 0.250000 0.250000 0.250000
0.152261 0.045266 0.668501 0.133972
0.201404 0.204053 0.303620 0.290923
0.253480 0.218549 0.281814 0.246158

MOTIF 301 random
letter-probability matrix: alength= 4 w= 31
0.570237 0.160377 0.150329 0.119057
0.123614 0.118325 0.131239 0.626823
0.170527 0.090851 0.487674 0.250948
0.205232 0.228645 0.074976 0.491147
0.163773 0.207614 0.279183 0.349430
0.118429 0.102351 0.267157 0.512063
0.104116 0.586051 0.153728 0.156104
0.242728 0.168574 0.112535 0.476162
0.578132 0.059958 0.317383 0.044528
0.840515 0.069818 0.046779 0.042888
0.211834 0.115072 0.265041 0.408053
0.136334 0.402077 0.200551 0.261037
0.745810 0.067107 0.086818 0.100265
0.190899 0.268840 0.200185 0.340075
0.332007 0.370852 0.106710 0.190431
0.018794 0.939679 0.019776 0.021752
0.896459 0.017929 0.035653 0.049959
0.531295 0.181913 0.133901 0.152892
0.037058 0.025134 0.919420 0.018388
0.318777 0.292325 0.233739 0.155160
0.157085 0.376573 0.273700 0.192643
0.041763 0.020411 0.903452 0.034375
0.818758 0.058700 0.056443 0.066099
0.923645 0.033414 0.024468 0.018473
0.842539 0.046513 0.056846 0.054101
0.272384 0.095546 0.265729 0.366340
0.053792 0.873312 0.055430 0.017466
0.835224 0.051810 0.063260 0.049707
0.933194 0.020627 0.026269 0.019910
0.260468 0.167240 0.299439 0.272854
0.682102 0.095160 0.125737 0.097001

MOTIF 302 random
letter-probability matrix: alength= 4 w= 37
0.580438 0.132337 0.158462 0.128763
0.094719 0.089931 0.117293 0.698057
0.090034 0.057799 0.786729 0.065438
0.614071 0.116640 0.186022 0.083266
0.740560 0.085468 0.088754 0.085218
0.837232 0.070915 0.044796 0.047058
0.121407 0.204060 0.105548 0.568986
0.929493 0.021092 0.027779 0.021636
0.399495 0.177620 0.263923 0.158962
0.451038 0.129903 0.221679 0.197380
0.340678 0.212808 0.222739 0.223775
0.032347 0.908837 0.026533 0.032283
0.058766 0.715363 0.112702 0.113169
0.158328 0.177738 0.278467 0.385467
0.202355 0.283420 0.167124 0.347101
0.319638 0.228913 0.140265 0.311185
0.781403 0.065437 0.089843 0.063317
0.531295 0.181913 0.133901 0.152892
0.937780 0.023109 0.018792 0.020318
0.440775 0.305742 0.093918 0.159566
0.269998 0.175048 0.252244 0.302709
0.377788 0.325979 0.147940 0.148293
0.477255 0.123294 0.241890 0.157561
0.143944 0.145895 0.111180 0.598981
0.071140 0.414671 0.425932 0.088258
0.119759 0.151933 0.597589 0.130720
0.250000 0.250000 0.250000 0.250000
0.506474 0.138318 0.256072 0.099136
0.378648 0.143958 0.317271 0.160124
0.072244 0.529937 0.066225 0.331594
0.436051 0.210447 0.232313 0.121189
0.368865 0.200264 0.228583 0.202288
0.771266 0.053486 0.110298 0.064950
0.096101 0.084336 0.130960 0.688603
0.416133 0.229333 0.251465 0.103069
0.129800 0.036140 0.749083 0.084977
0.667755 0.069232 0.191496 0.071517

MOTIF 303 random
letter-probability matrix: alength= 4 w= 31
0.037237 0.035639 0.040858 0.886266
0.477964 0.268296 0.169300 0.084440
0.069060 0.062194 0.135664 0.733081
0.367497 0.187737 0.307390 0.137376
0.226030 0.238251 0.395687 0.140032
0.630904 0.092955 0.118510 0.157630
0.077923 0.075797 0.692718 0.153562
0.167312 0.124839 0.301284 0.406565
0.071265 0.065983 0.079953 0.782799
0.568632 0.150989 0.138545 0.141834
0.082144 0.220498 0.383790 0.313568
0.101514 0.048133 0.764381 0.085972
0.324221 0.124667 0.363305 0.187807
0.257327 0.170726 0.404978 0.166968
0.215348 0.266233 0.225017 0.293401
0.149421 0.074665 0.076279 0.699635
0.029150 0.019453 0.923998 0.027399
0.150759 0.217516 0.461407 0.170318
0.061918 0.199886 0.107662 0.630535
0.580069 0.098785 0.170774 0.150372
0.291869 0.225969 0.150840 0.331322
0.026208 0.028128 0.916984 0.028679
0.605207 0.164423 0.111969 0.118401
0.307302 0.195107 0.134959 0.362632
0.892221 0.034652 0.041589 0.031538
0.136543 0.089983 0.063861 0.709613
0.025128 0.036384 0.914157 0.024331
0.034047 0.027702 0.910666 0.027585
0.042804 0.043296 0.106636 0.807265
0.153806 0.255047 0.103001 0.488147
0.313158 0.192768 0.252572 0.241503

MOTIF 304 random
letter-probability matrix: alength= 4 w= 28
0.218579 0.112587 0.107745 0.561089
0.186808 0.088825 0.354545 0.369822
0.102993 0.177782 0.085310 0.633915
0.192852 0.268422 0.201904 0.336822
0.906783 0.026568 0.025934 0.040715
0.064091 0.025645 0.876103 0.034161
0.670608 0.181445 0.083110 0.064838
0.250000 0.250000 0.250000 0.250000
0.132580 0.073443 0.553638 0.240339
0.737483 0.101013 0.076730 0.084774
0.617596 0.070034 0.215986 0.096384
0.938405 0.018768 0.022252 0.020574
0.303076 0.271343 0.147146 0.278435
0.037886 0.835209 0.034917 0.091988
0.104190 0.060795 0.164869 0.670146
0.334068 0.205181 0.182509 0.278242
0.305235 0.333787 0.121042 0.239936
0.257327 0.170726 0.404978 0.166968
0.250945 0.210355 0.190940 0.347760
0.204505 0.040188 0.710498 0.044809
0.034044 0.018357 0.029733 0.917866
0.054439 0.119621 0.049662 0.776279
0.505220 0.116947 0.285436 0.092397
0.474016 0.157781 0.258585 0.109618
0.046105 0.036339 0.884052 0.033504
0.885309 0.035654 0.049069 0.029968
0.512276 0.164529 0.220975 0.102221
0.224535 0.383820 0.104266 0.287379

MOTIF 305 random
letter-probability matrix: alength= 4 w= 16
0.398077 0.160472 0.252265 0.189186
0.075853 0.135577 0.059322 0.729248
0.222190 0.235425 0.411093 0.131293
0.255243 0.250470 0.239131 0.255156
0.656155 0.180521 0.107218 0.056107
0.054223 0.036000 0.876126 0.033651
0.051562 0.776927 0.075228 0.096283
0.268181 0.065228 0.497025 0.169566
0.045573 0.878920 0.017578 0.057929
0.830559 0.050927 0.056105 0.062408
0.836999 0.071006 0.044866 0.047130
0.058861 0.046513 0.832164 0.062462
0.250000 0.250000 0.250000 0.250000
0.216959 0.048733 0.680454 0.053853
0.126810 0.629729 0.088487 0.154974
0.046693 0.871944 0.030537 0.050826

MOTIF 306 random
letter-probability matrix: alength= 4 w= 22
0.502493 0.190455 0.144321 0.162731
0.042427 0.740616 0.057783 0.159175
0.080978 0.248551 0.051653 0.618818
0.250021 0.118331 0.127089 0.504560
0.250000 0.250000 0.250000 0.250000
0.043897 0.039052 0.877924 0.039128
0.069873 0.764360 0.052810 0.112956
0.299765 0.188115 0.240721 0.271399
0.579744 0.109559 0.149106 0.161590
0.731262 0.079697 0.117935 0.071106
0.938405 0.018768 0.022252 0.020574
0.138666 0.648445 0.106588 0.106301
0.048516 0.037619 0.793700 0.120165
0.250000 0.250000 0.250000 0.250000
0.250000 0.250000 0.250000 0.250000
0.362905 0.294945 0.106570 0.235580
0.065864 0.065726 0.100847 0.767563
0.250000 0.250000 0.250000 0.250000
0.157824 0.213159 0.165191 0.463827
0.036069 0.018474 0.923711 0.021746
0.328254 0.362768 0.105469 0.203509
0.037886 0.835209 0.034917 0.091988

MOTIF 307 random
letter-probability matrix: alength= 4 w= 31
0.253530 0.120814 0.209546 0.416111
0.932803 0.018656 0.023014 0.025527
0.258593 0.177031 0.336139 0.228237
0.250000 0.250000 0.250000 0.250000
0.050068 0.018245 0.019430 0.912257
0.589153 0.103593 0.108545 0.198710
0.082044 0.077005 0.777144 0.063807
0.824559 0.051650 0.097719 0.026072
0.430180 0.297220 0.136580 0.136020
0.043465 0.029626 0.891432 0.035477
0.250000 0.250000 0.250000 0.250000
0.078061 0.184306 0.101258 0.636375
0.250000 0.250000 0.250000 0.250000
0.191241 0.347956 0.226447 0.234357
0.290141 0.114304 0.394698 0.200857
0.204505 0.040188 0.710498 0.044809
0.466675 0.269531 0.173987 0.089808
0.916118 0.023576 0.028692 0.031614
0.329665 0.190739 0.199523 0.280073
0.781442 0.067825 0.086946 0.063787
0.608365 0.037926 0.284851 0.068858
0.057474 0.129776 0.061527 0.751223
0.724344 0.086436 0.107277 0.081943
0.250000 0.250000 0.250000 0.250000
0.303897 0.221305 0.239644 0.235154
0.808935 0.071892 0.053484 0.065689
0.169454 0.253709 0.146448 0.430389
0.167204 0.145680 0.399059 0.288056
0.643890 0.075506 0.163129 0.117475
0.122973 0.152976 0.343377 0.380675
0.552400 0.124559 0.136433 0.186608

MOTIF 308 random
letter-probability matrix: alength= 4 w= 19
0.846968 0.049694 0.052870 0.050468
0.269431 0.366110 0.138015 0.226443
0.458137 0.218979 0.165326 0.157558
0.086435 0.627133 0.137322 0.149111
0.066327 0.067999 0.201800 0.663874
0.250000 0.250000 0.250000 0.250000
0.166602 0.212658 0.094588 0.526152
0.270017 0.427608 0.068439 0.233936
0.337602 0.176248 0.170618 0.315532
0.210368 0.078095 0.562218 0.149319
0.037733 0.022060 0.912785 0.027423
0.376405 0.172106 0.236106 0.215383
0.834324 0.047524 0.068006 0.050146
0.064880 0.113089 0.042907 0.779125
0.328442 0.145225 0.166360 0.359974
0.298981 0.190265 0.283894 0.226860
0.039321 0.069400 0.068721 0.822559
0.222190 0.235425 0.411093 0.131293
0.030771 0.024208 0.914617 0.030404

MOTIF 309 random
letter-probability matrix: alength= 4 w= 34
0.443421 0.120037 0.297980 0.138562
0.635211 0.116121 0.138206 0.110462
0.919098 0.024970 0.024164 0.031769
0.079232 0.111819 0.671066 0.137883
0.729795 0.103708 0.079179 0.087319
0.214576 0.177809 0.088903 0.518712
0.929676 0.025146 0.026584 0.018593
0.086973 0.226310 0.224980 0.461737
0.071145 0.035326 0.838218 0.055311
0.887649 0.037367 0.040012 0.034972
0.205580 0.258184 0.152749 0.383486
0.659859 0.071454 0.155930 0.112757
0.131749 0.449152 0.149903 0.269196
0.681247 0.048158 0.102455 0.168140
0.143213 0.132951 0.245081 0.478755
0.709567 0.081928 0.133564 0.074941
0.157824 0.281552 0.240701 0.319924
0.505811 0.138592 0.256180 0.099417
0.441565 0.155665 0.278326 0.124444
0.140001 0.140187 0.583095 0.136717
0.938405 0.018768 0.022252 0.020574
0.344018 0.224470 0.247832 0.183680
0.030531 0.035762 0.903644 0.030062
0.044346 0.097172 0.788589 0.069893
0.079515 0.277130 0.116801 0.526553
0.422952 0.188300 0.293927 0.094821
0.119587 0.078266 0.721379 0.080768
0.070774 0.681832 0.095250 0.152143
0.867776 0.041796 0.063885 0.026543
0.160881 0.179688 0.366597 0.292834
0.292251 0.115415 0.262892 0.329442
0.381571 0.174528 0.203085 0.240816
0.261917 0.136930 0.241905 0.359248
0.148498 0.071678 0.699290 0.080534

MOTIF 310 random
letter-probability matrix: alength= 4 w= 31
0.250000 0.250000 0.250000 0.250000
0.364561 0.123217 0.143078 0.369143
0.250000 0.250000 0.250000 0.250000
0.184234 0.182522 0.427801 0.205444
0.250000 0.250000 0.250000 0.250000
0.593755 0.099384 0.175965 0.130896
0.068389 0.058544 0.808150 0.064917
0.868332 0.023269 0.091032 0.017367
0.098656 0.234692 0.072998 0.593654
0.563196 0.136316 0.197350 0.103138
0.094982 0.052779 0.811120 0.041119
0.034993 0.034383 0.852176 0.078449
0.090001 0.222682 0.135362 0.551955
0.205232 0.228645 0.074976 0.491147
0.018740 0.022032 0.937004 0.022224
0.208130 0.146996 0.230924 0.413950
0.852204 0.045073 0.052308 0.050415
0.095316 0.187854 0.111112 0.605717
0.800213 0.047022 0.095874 0.056891
0.258593 0.177031 0.336139 0.228237
0.027800 0.018869 0.927419 0.025911
0.537441 0.162338 0.182716 0.117505
0.330753 0.309665 0.133665 0.225916
0.121932 0.243937 0.100866 0.533264
0.811960 0.064265 0.062630 0.061145
0.210093 0.178450 0.205441 0.406015
0.036434 0.033443 0.039646 0.890476
0.830983 0.051528 0.058051 0.059438
0.037792 0.059367 0.048792 0.854049
0.173777 0.094617 0.479264 0.252342
0.772449 0.065683 0.098800 0.063067

MOTIF 311 random
letter-probability matrix: alength= 4 w= 31
0.315895 0.270734 0.187923 0.225448
0.441267 0.262414 0.117560 0.178759
0.065935 0.755843 0.051209 0.127012
0.282430 0.239532 0.326368 0.151669
0.488961 0.106930 0.171554 0.232555
0.391891 0.241916 0.192364 0.173829
0.320886 0.219703 0.229761 0.229650
0.105222 0.248367 0.114257 0.532155
0.250000 0.250000 0.250000 0.250000
0.580849 0.097005 0.238587 0.083559
0.504202 0.089416 0.299228 0.107153
0.186912 0.073707 0.463845 0.275535
0.745950 0.129007 0.051809 0.073234
0.320934 0.219683 0.229747 0.229636
0.274085 0.187532 0.306868 0.231515
0.499180 0.255885 0.122843 0.122092
0.018577 0.025244 0.027329 0.928850
0.250000 0.250000 0.250000 0.250000
0.502173 0.264980 0.159162 0.073684
0.113772 0.297352 0.125539 0.463336
0.807500 0.044673 0.060225 0.087602
0.935787 0.019108 0.020625 0.024481
0.390523 0.215710 0.217143 0.176625
0.032465 0.079686 0.858866 0.028983
0.250000 0.250000 0.250000 0.250000
0.151515 0.264586 0.118197 0.465702
0.220433 0.231220 0.165464 0.382883
0.046407 0.081317 0.035531 0.836745
0.018530 0.018557 0.036438 0.926475
0.240683 0.045296 0.633989 0.080032
0.504633 0.179162 0.167616 0.148589

MOTIF 312 random
letter-probability matrix: alength= 4 w= 34
0.425522 0.292953 0.101785 0.179740
0.475314 0.115292 0.145555 0.263840
0.213057 0.235125 0.083144 0.468674
0.085759 0.795277 0.062509 0.056455
0.250000 0.250000 0.250000 0.250000
0.816629 0.041108 0.090797 0.051466
0.614018 0.096594 0.196286 0.093102
0.344018 0.224470 0.247832 0.183680
0.051232 0.033121 0.875471 0.040176
0.212536 0.334775 0.170206 0.282482
0.149421 0.074665 0.076279 0.699635
0.816453 0.043462 0.093001 0.047085
0.163631 0.357482 0.159456 0.319432
0.155361 0.370090 0.145307 0.329242
0.350534 0.326979 0.143783 0.178704
0.371464 0.360364 0.081482 0.186689
0.080515 0.228630 0.100337 0.590517
0.864842 0.041055 0.048096 0.046007
0.100856 0.439271 0.041668 0.418205
0.493362 0.207279 0.226043 0.073315
0.027459 0.019703 0.934155 0.018683
0.172089 0.159253 0.142623 0.526035
0.048649 0.106059 0.045159 0.800133
0.623080 0.199870 0.074494 0.102556
0.188400 0.051903 0.669857 0.089839
0.061891 0.268985 0.114080 0.555044
0.053439 0.049417 0.857964 0.039180
0.890419 0.037830 0.051326 0.020425
0.823861 0.062123 0.041574 0.072443
0.806869 0.061234 0.072113 0.059785
0.476838 0.128090 0.165443 0.229629
0.211635 0.141596 0.522142 0.124627
0.269590 0.370065 0.135070 0.225275
0.914668 0.024006 0.029185 0.032140

MOTIF 313 random
letter-probability matrix: alength= 4 w= 31
0.101182 0.262883 0.273867 0.362068
0.136161 0.122078 0.144467 0.597294
0.176435 0.416106 0.129652 0.277807
0.103508 0.046167 0.417080 0.433244
0.236837 0.236307 0.301424 0.225432
0.910387 0.031966 0.031558 0.026090
0.159677 0.328718 0.238232 0.273373
0.527643 0.187958 0.153123 0.131276
0.442888 0.305923 0.092712 0.158477
0.295397 0.194356 0.170471 0.339776
0.041954 0.018710 0.901145 0.038191
0.171810 0.116773 0.350762 0.360654
0.139797 0.025428 0.787765 0.047010
0.212904 0.082750 0.192975 0.511371
0.483071 0.214838 0.149932 0.152158
0.559071 0.207933 0.118220 0.114775
0.495504 0.241752 0.163291 0.099452
0.485340 0.267382 0.166222 0.081056
0.712238 0.122700 0.081766 0.083296
0.209527 0.129813 0.108682 0.551978
0.113747 0.111985 0.164871 0.609397
0.498216 0.265584 0.160826 0.075374
0.159420 0.105682 0.092035 0.642864
0.556113 0.155094 0.142765 0.146028
0.784497 0.067445 0.071837 0.076221
0.133754 0.065619 0.732625 0.068001
0.845437 0.053349 0.059132 0.042081
0.296915 0.167370 0.368662 0.167053
0.499080 0.124962 0.273599 0.102359
0.195899 0.136258 0.160494 0.507349
0.846186 0.051132 0.042644 0.060038

MOTIF 314 random
letter-probability matrix: alength= 4 w= 25
0.250000 0.250000 0.250000 0.250000
0.120291 0.077289 0.198559 0.603861
0.496396 0.265854 0.161590 0.076160
0.025442 0.034317 0.898538 0.041703
0.286251 0.038726 0.616977 0.058046
0.043255 0.036315 0.883560 0.036871
0.356898 0.300440 0.219940 0.122722
0.104909 0.665188 0.105297 0.124606
0.036104 0.904525 0.027812 0.031559
0.426065 0.197626 0.112818 0.263491
0.179969 0.294635 0.392862 0.132533
0.930407 0.022737 0.024794 0.022063
0.144717 0.065999 0.713911 0.075373
0.110754 0.079646 0.178187 0.631413
0.132561 0.182472 0.486403 0.198565
0.022477 0.018703 0.023669 0.935152
0.449596 0.301328 0.142077 0.106999
0.137051 0.117849 0.679687 0.065413
0.084532 0.056836 0.814654 0.043978
0.889114 0.021324 0.064391 0.025171
0.222496 0.085287 0.120226 0.571991
0.098122 0.086918 0.121594 0.693366
0.303290 0.254197 0.083116 0.359396
0.475690 0.268561 0.170246 0.085503
0.619328 0.149385 0.165677 0.065611

MOTIF 315 random
letter-probability matrix: alength= 4 w= 25
0.329665 0.190739 0.199523 0.280073
0.481617 0.267112 0.163510 0.087762
0.329498 0.184274 0.310428 0.175801
0.419900 0.213575 0.252314 0.114211
0.499835 0.080940 0.220875 0.198350
0.090588 0.125478 0.383902 0.400032
0.250000 0.250000 0.250000 0.250000
0.362974 0.144253 0.289537 0.203236
0.389671 0.179038 0.234445 0.196846
0.352811 0.242516 0.222271 0.182402
0.071502 0.067483 0.104085 0.756930
0.066699 0.680894 0.095602 0.156804
0.088494 0.179219 0.067059 0.665228
0.737331 0.059871 0.095263 0.107535
0.425832 0.112608 0.212433 0.249128
0.250000 0.250000 0.250000 0.250000
0.143247 0.098528 0.108135 0.650090
0.513098 0.057554 0.353033 0.076315
0.488086 0.248706 0.138301 0.124906
0.889877 0.040881 0.042530 0.026712
0.033355 0.026459 0.907771 0.032415
0.397000 0.057760 0.436110 0.109129
0.795093 0.057211 0.073454 0.074242
0.723252 0.050370 0.167333 0.059045
0.147950 0.339264 0.179541 0.333245

MOTIF 316 random
letter-probability matrix: alength= 4 w= 49
0.424332 0.200159 0.249252 0.126257
0.248897 0.199316 0.176436 0.375351
0.032309 0.029177 0.902011 0.036502
0.092366 0.077212 0.754190 0.076232
0.188888 0.189661 0.210662 0.410790
0.548602 0.187659 0.169614 0.094125
0.319076 0.241453 0.164972 0.274500
0.055105 0.126288 0.057411 0.761196
0.254123 0.222101 0.081683 0.442094
0.103508 0.254253 0.233377 0.408863
0.775246 0.047516 0.073457 0.103781
0.840623 0.070827 0.052783 0.035766
0.056420 0.118553 0.241864 0.583163
0.022962 0.019106 0.934340 0.023592
0.130443 0.149928 0.468766 0.250862
0.126032 0.457955 0.216839 0.199175
0.250000 0.250000 0.250000 0.250000
0.092361 0.183169 0.070568 0.653902
0.079187 0.158746 0.159075 0.602992
0.059525 0.118250 0.746598 0.075627
0.159017 0.156946 0.171819 0.512218
0.718337 0.139686 0.059623 0.082354
0.184286 0.140478 0.158273 0.516963
0.074474 0.832977 0.071871 0.020678
0.091391 0.081893 0.754073 0.072643
0.325329 0.239783 0.194852 0.240036
0.034855 0.021001 0.925631 0.018513
0.043897 0.039052 0.877924 0.039128
0.263370 0.294586 0.157642 0.284403
0.048736 0.027069 0.882918 0.041277
0.250000 0.250000 0.250000 0.250000
0.110448 0.240043 0.222463 0.427047
0.139094 0.316105 0.078149 0.466652
0.250000 0.250000 0.250000 0.250000
0.117332 0.163117 0.629896 0.089655
0.670303 0.188159 0.078588 0.062949
0.360804 0.229028 0.250382 0.159786
0.320606 0.125149 0.128361 0.425885
0.149984 0.353087 0.122271 0.374658
0.250000 0.250000 0.250000 0.250000
0.192852 0.268422 0.201904 0.336822
0.096784 0.637974 0.087114 0.178129
0.157829 0.101114 0.277106 0.463951
0.020565 0.018540 0.926986 0.033909
0.250000 0.250000 0.250000 0.250000
0.155969 0.649813 0.074906 0.119313
0.818758 0.058700 0.056443 0.066099
0.188424 0.258900 0.270302 0.282374
0.018654 0.028893 0.932689 0.019765

MOTIF 317 random
letter-probability matrix: alength= 4 w= 25
0.207362 0.165776 0.316593 0.310269
0.325218 0.173416 0.181860 0.319507
0.341898 0.252314 0.217806 0.187982
0.443466 0.154947 0.082884 0.318702
0.147911 0.103007 0.587975 0.161107
0.069193 0.119315 0.035061 0.776431
0.562344 0.128011 0.194841 0.114804
0.210054 0.160948 0.201824 0.427174
0.271806 0.325249 0.221193 0.181752
0.159678 0.207276 0.087190 0.545857
0.137162 0.325094 0.169134 0.368610
0.061511 0.061147 0.808974 0.068367
0.181427 0.213068 0.203387 0.402118
0.384108 0.330083 0.109393 0.176416
0.136500 0.305036 0.190386 0.368077
0.483885 0.302120 0.124690 0.089305
0.494561 0.156819 0.153642 0.194977
0.526650 0.218714 0.122878 0.131758
0.311178 0.305173 0.113550 0.270099
0.151558 0.187996 0.200811 0.459636
0.033481 0.019791 0.923207 0.023521
0.250000 0.250000 0.250000 0.250000
0.616217 0.115644 0.119310 0.148829
0.691167 0.052854 0.168341 0.087637
0.209506 0.284301 0.365765 0.140427

MOTIF 318 random
letter-probability matrix: alength= 4 w= 34
0.177956 0.240780 0.107695 0.473569
0.334356 0.205865 0.300583 0.159196
0.087136 0.084000 0.638446 0.190418
0.528297 0.112236 0.269681 0.089785
0.128913 0.067067 0.355608 0.448412
0.083470 0.755253 0.064665 0.096613
0.521076 0.290037 0.112579 0.076307
0.280866 0.145797 0.288131 0.285205
0.277035 0.128384 0.430499 0.164082
0.687790 0.098737 0.091959 0.121514
0.028524 0.863312 0.023283 0.084881
0.932803 0.018656 0.023014 0.025527
0.170600 0.249328 0.363456 0.216616
0.021351 0.019284 0.018811 0.940553
0.118806 0.105539 0.598052 0.177602
0.055997 0.409257 0.046339 0.488406
0.805880 0.060399 0.075068 0.058653
0.312975 0.307404 0.231146 0.148475
0.672860 0.117687 0.116128 0.093324
0.441310 0.222534 0.247385 0.088771
0.528297 0.112236 0.269681 0.089785
0.208320 0.042631 0.701645 0.047404
0.823953 0.048502 0.061778 0.065767
0.120592 0.079435 0.093265 0.706708
0.061645 0.043850 0.563272 0.331233
0.212032 0.406283 0.160215 0.221471
0.018673 0.025473 0.933624 0.022230
0.029479 0.022931 0.929010 0.018580
0.025283 0.926289 0.021353 0.027075
0.021351 0.019284 0.018811 0.940553
0.588466 0.246618 0.067583 0.097333
0.143403 0.108979 0.330075 0.417543
0.031890 0.025209 0.911922 0.030979
0.022204 0.018730 0.936487 0.022579

MOTIF 319 random
letter-probability matrix: alength= 4 w= 31
0.487200 0.176121 0.248800 0.087879
0.926427 0.029035 0.019018 0.025519
0.029686 0.021635 0.030681 0.917998
0.365534 0.182867 0.147643 0.303956
0.676960 0.139137 0.101620 0.082282
0.091760 0.057542 0.742216 0.108481
0.833348 0.055423 0.046509 0.064720
0.051355 0.031124 0.895000 0.022521
0.045181 0.027942 0.892678 0.034199
0.250000 0.250000 0.250000 0.250000
0.253528 0.137047 0.357111 0.252315
0.314183 0.154115 0.178344 0.353358
0.114416 0.121281 0.650691 0.113611
0.093397 0.124125 0.662313 0.120165
0.379516 0.178249 0.208534 0.233701
0.220095 0.193494 0.216241 0.370169
0.128437 0.115148 0.570313 0.186101
0.303044 0.182309 0.155481 0.359166
0.026461 0.018606 0.930307 0.024625
0.158880 0.373069 0.315404 0.152646
0.154648 0.354397 0.236852 0.254104
0.403150 0.314176 0.196981 0.085694
0.250000 0.250000 0.250000 0.250000
0.352034 0.376925 0.142587 0.128453
0.141990 0.073039 0.117775 0.667195
0.170232 0.241217 0.202229 0.386322
0.127554 0.412655 0.063005 0.396786
0.046923 0.057940 0.123420 0.771717
0.061826 0.729334 0.092877 0.115963
0.140637 0.062781 0.724626 0.071957
0.929493 0.021092 0.027779 0.021636

MOTIF 320 random
letter-probability matrix: alength= 4 w= 13
0.602926 0.119265 0.152246 0.125564
0.076560 0.242862 0.113711 0.566867
0.250000 0.250000 0.250000 0.250000
0.149673 0.144988 0.631147 0.074192
0.063489 0.697360 0.053481 0.185670
0.557734 0.249816 0.079288 0.113161
0.588504 0.169877 0.136737 0.104882
0.263667 0.093672 0.335965 0.306696
0.214250 0.322601 0.203529 0.259620
0.034819 0.036332 0.895003 0.033846
0.037289 0.026398 0.907996 0.028317
0.911629 0.033129 0.027592 0.027651
0.101471 0.257873 0.165874 0.474782

MOTIF 321 random
letter-probability matrix: alength= 4 w= 10
0.488961 0.106930 0.171554 0.232555
0.250000 0.250000 0.250000 0.250000
0.691345 0.091233 0.108580 0.108841
0.651066 0.080429 0.183002 0.085504
0.403504 0.253459 0.170868 0.172169
0.245543 0.247683 0.161424 0.345349
0.103885 0.145357 0.123993 0.626765
0.854273 0.046882 0.044012 0.054833
0.172872 0.093556 0.481609 0.251963
0.223443 0.163598 0.171017 0.441942

MOTIF 322 random
letter-probability matrix: alength= 4 w= 34
0.161526 0.251550 0.137624 0.449300
0.081617 0.079156 0.708224 0.131003
0.279709 0.090030 0.139368 0.490892
0.176454 0.202109 0.191360 0.430076
0.231970 0.077380 0.324527 0.366123
0.239884 0.212305 0.205178 0.342633
0.250000 0.250000 0.250000 0.250000
0.232925 0.159611 0.305339 0.302125
0.790400 0.093715 0.057292 0.058593
0.853754 0.046938 0.043265 0.056043
0.406752 0.204634 0.123953 0.264661
0.926952 0.031236 0.019824 0.021988
0.202355 0.283420 0.167124 0.347101
0.213386 0.143201 0.200524 0.442889
0.155087 0.237104 0.179222 0.428586
0.366817 0.231930 0.204464 0.196790
0.352545 0.248497 0.212656 0.186302
0.545515 0.210888 0.121870 0.121727
0.365681 0.087402 0.463373 0.083544
0.433270 0.168750 0.187646 0.210334
0.300228 0.195477 0.167592 0.336703
0.167776 0.257522 0.177535 0.397168
0.088898 0.065360 0.061115 0.784628
0.215387 0.199479 0.329009 0.256125
0.106099 0.453083 0.079510 0.361308
0.088626 0.118601 0.069348 0.723425
0.107195 0.212992 0.227832 0.451981
0.220335 0.094397 0.201743 0.483525
0.504331 0.134397 0.154859 0.206413
0.682095 0.076303 0.114422 0.127180
0.053702 0.076596 0.042862 0.826840
0.250000 0.250000 0.250000 0.250000
0.064433 0.176443 0.460960 0.298164
0.279839 0.090701 0.140030 0.489430

MOTIF 323 random
letter-probability matrix: alength= 4 w= 25
0.260653 0.069575 0.560645 0.109127
0.244685 0.150109 0.390915 0.214291
0.067165 0.132570 0.059403 0.740863
0.223886 0.111402 0.226995 0.437717
0.891377 0.022566 0.032979 0.053078
0.296633 0.238558 0.253222 0.211586
0.338086 0.183700 0.262781 0.215433
0.250000 0.250000 0.250000 0.250000
0.180836 0.059958 0.677469 0.081737
0.034506 0.018320 0.915999 0.031175
0.838877 0.041830 0.078227 0.041066
0.164927 0.165755 0.462797 0.206521
0.037783 0.033961 0.895149 0.033107
0.394721 0.140750 0.176261 0.288268
0.185354 0.099667 0.117358 0.597621
0.050725 0.042845 0.869277 0.037153
0.452839 0.355709 0.138120 0.053332
0.019543 0.018737 0.936871 0.024849
0.057493 0.041766 0.047428 0.853314
0.864842 0.041055 0.048096 0.046007
0.077411 0.155438 0.095315 0.671836
0.715264 0.087535 0.102722 0.094479
0.455910 0.284769 0.143527 0.115794
0.440245 0.118993 0.319207 0.121555
0.783989 0.080205 0.068893 0.066912

MOTIF 324 random
letter-probability matrix: alength= 4 w= 31
0.078864 0.050037 0.270700 0.600399
0.559071 0.207933 0.118220 0.114775
0.062103 0.072620 0.745695 0.119582
0.198919 0.430738 0.086704 0.283640
0.250000 0.250000 0.250000 0.250000
0.605538 0.121381 0.184585 0.088497
0.211211 0.525708 0.097159 0.165922
0.346579 0.147570 0.146972 0.358878
0.169337 0.152238 0.356925 0.321499
0.073483 0.113405 0.111749 0.701362
0.140764 0.568444 0.094679 0.196112
0.099947 0.196101 0.099355 0.604596
0.115397 0.064622 0.727311 0.092669
0.250000 0.250000 0.250000 0.250000
0.463217 0.198192 0.237085 0.101506
0.102105 0.062579 0.764541 0.070774
0.188400 0.051903 0.669857 0.089839
0.860394 0.038536 0.064458 0.036612
0.924502 0.021096 0.025840 0.028562
0.046721 0.039811 0.825365 0.088103
0.139860 0.299230 0.048833 0.512076
0.250000 0.250000 0.250000 0.250000
0.038614 0.019567 0.918007 0.023813
0.026208 0.028128 0.916984 0.028679
0.381272 0.116772 0.259675 0.242281
0.397000 0.057760 0.436110 0.109129
0.031685 0.018553 0.927644 0.022118
0.407576 0.179040 0.196410 0.216974
0.658728 0.078346 0.195129 0.067797
0.117965 0.070829 0.122508 0.688698
0.447536 0.137366 0.288326 0.126772

MOTIF 325 random
letter-probability matrix: alength= 4 w= 43
0.099169 0.118813 0.096592 0.685426
0.205682 0.169503 0.179896 0.444920
0.045349 0.084729 0.053345 0.816576
0.582229 0.174603 0.153201 0.089967
0.221261 0.170733 0.244234 0.363772
0.039379 0.031260 0.027699 0.901663
0.917862 0.026092 0.023610 0.032436
0.211292 0.159861 0.383056 0.245791
0.165102 0.162951 0.350599 0.321348
0.269934 0.388123 0.122231 0.219712
0.491015 0.397833 0.056504 0.054648
0.037675 0.046693 0.036711 0.878920
0.625895 0.164485 0.105618 0.104001
0.106000 0.250336 0.099458 0.544206
0.063762 0.201838 0.109847 0.624553
0.069594 0.134555 0.110008 0.685843
0.058041 0.085347 0.054402 0.802210
0.784618 0.083527 0.069218 0.062637
0.038224 0.035229 0.018168 0.908379
0.840500 0.053222 0.056070 0.050208
0.167105 0.069198 0.099584 0.664113
0.069490 0.151663 0.699803 0.079044
0.281194 0.173914 0.255092 0.289800
0.041139 0.066607 0.043341 0.848912
0.054644 0.865984 0.033338 0.046034
0.619779 0.139243 0.120465 0.120513
0.488165 0.105565 0.142905 0.263365
0.614256 0.098294 0.182038 0.105412
0.460616 0.258602 0.161163 0.119618
0.231147 0.198050 0.276409 0.294394
0.022009 0.924347 0.024074 0.029570
0.235041 0.286048 0.153931 0.324980
0.485114 0.308386 0.131929 0.074570
0.857543 0.043982 0.047473 0.051002
0.168384 0.168114 0.139333 0.524169
0.023208 0.021606 0.936457 0.018729
0.489517 0.158616 0.155463 0.196404
0.026461 0.018606 0.930307 0.024625
0.029479 0.022931 0.929010 0.018580
0.174695 0.095703 0.476882 0.252721
0.026075 0.025453 0.896579 0.051892
0.921468 0.032632 0.024657 0.021244
0.779925 0.044890 0.114742 0.060443

MOTIF 326 random
letter-probability matrix: alength= 4 w= 16
0.423739 0.226376 0.151884 0.198001
0.236798 0.273354 0.181463 0.308385
0.208137 0.046728 0.621448 0.123686
0.118797 0.536024 0.141277 0.203903
0.097207 0.128106 0.650550 0.124138
0.298994 0.180347 0.214853 0.305805
0.342001 0.188457 0.149926 0.319616
0.677724 0.141101 0.101682 0.079493
0.178255 0.100011 0.467611 0.254124
0.819750 0.033518 0.110900 0.035833
0.086546 0.091965 0.124849 0.696641
0.172924 0.093709 0.159614 0.573752
0.507246 0.101943 0.306268 0.084543
0.496396 0.265854 0.161590 0.076160
0.362234 0.302222 0.217695 0.117849
0.203989 0.320555 0.064340 0.411116

MOTIF 327 random
letter-probability matrix: alength= 4 w= 22
0.231755 0.535116 0.078354 0.154775
0.223215 0.191699 0.361916 0.223169
0.183359 0.198998 0.273441 0.344202
0.207847 0.075048 0.570983 0.146121
0.108797 0.152233 0.049343 0.689628
0.363980 0.302789 0.216948 0.116284
0.048168 0.853681 0.038458 0.059694
0.339797 0.294153 0.123902 0.242148
0.205812 0.436239 0.111895 0.246054
0.191885 0.054659 0.660182 0.093274
0.019706 0.018846 0.942305 0.019143
0.250255 0.198443 0.298509 0.252793
0.342799 0.214014 0.184778 0.258409
0.283578 0.198116 0.186713 0.331592
0.027970 0.021598 0.018862 0.931570
0.550331 0.272316 0.094038 0.083315
0.138848 0.064022 0.709661 0.087468
0.839434 0.053846 0.071524 0.035195
0.540148 0.229767 0.140642 0.089444
0.050321 0.104768 0.088477 0.756434
0.135781 0.305346 0.189877 0.368996
0.138848 0.064022 0.709661 0.087468

MOTIF 328 random
letter-probability matrix: alength= 4 w= 10
0.446120 0.282882 0.201749 0.069250
0.059583 0.054773 0.067567 0.818077
0.029531 0.026698 0.917776 0.025995
0.060048 0.328089 0.080308 0.531555
0.110351 0.075003 0.375227 0.439419
0.058041 0.085347 0.054402 0.802210
0.037091 0.023830 0.920666 0.018413
0.636541 0.212758 0.082010 0.068691
0.373656 0.304810 0.089932 0.231603
0.929493 0.021092 0.027779 0.021636

MOTIF 329 random
letter-probability matrix: alength= 4 w= 25
0.337308 0.266344 0.078326 0.318022
0.649248 0.090118 0.108786 0.151848
0.836482 0.062049 0.045154 0.056315
0.176051 0.180809 0.276161 0.366980
0.352180 0.150207 0.263536 0.234077
0.225254 0.153625 0.298192 0.322929
0.133316 0.329295 0.286595 0.250795
0.347337 0.296822 0.115715 0.240127
0.917763 0.030039 0.031283 0.020916
0.783873 0.033901 0.077125 0.105101
0.591642 0.174045 0.155088 0.079225
0.877054 0.035107 0.050856 0.036983
0.840623 0.070827 0.052783 0.035766
0.915450 0.025250 0.030425 0.028875
0.326188 0.169586 0.304252 0.199975
0.476538 0.226505 0.119047 0.177910
0.763244 0.081519 0.074357 0.080880
0.082079 0.211469 0.091072 0.615380
0.174069 0.296416 0.404421 0.125094
0.475480 0.255537 0.160618 0.108366
0.553594 0.209413 0.120218 0.116775
0.346735 0.296849 0.224050 0.132365
0.631775 0.171085 0.012635 0.184505
0.482113 0.131412 0.212099 0.174376
0.098656 0.234692 0.072998 0.593654

MOTIF 330 random
letter-probability matrix: alength= 4 w= 22
0.346735 0.296849 0.224050 0.132365
0.029765 0.020517 0.927589 0.022128
0.102572 0.144221 0.160077 0.593129
0.308510 0.200952 0.201856 0.288681
0.670248 0.151547 0.121691 0.056515
0.684384 0.033717 0.149039 0.132861
0.449529 0.181925 0.221901 0.146644
0.250000 0.250000 0.250000 0.250000
0.019186 0.018814 0.940693 0.021308
0.380489 0.106493 0.422887 0.090131
0.037367 0.637741 0.046954 0.277937
0.063546 0.070344 0.053247 0.812864
0.199983 0.361119 0.177320 0.261578
0.511147 0.232827 0.149429 0.106598
0.039823 0.026270 0.898278 0.035629
0.033787 0.042226 0.032890 0.891097
0.537840 0.132621 0.222215 0.107325
0.936634 0.018733 0.022953 0.021681
0.160485 0.165176 0.597424 0.076915
0.436993 0.196913 0.144423 0.221670
0.161133 0.105663 0.592400 0.140804
0.181373 0.159884 0.178720 0.480023

MOTIF 331 random
letter-probability matrix: alength= 4 w= 7
0.411348 0.202985 0.121232 0.264435
0.221637 0.160317 0.167877 0.450170
0.238905 0.171665 0.243854 0.345576
0.915680 0.031036 0.025692 0.027592
0.182740 0.080228 0.551035 0.185997
0.118469 0.153497 0.100902 0.627132
0.188336 0.200073 0.288884 0.322707

MOTIF 332 random
letter-probability matrix: alength= 4 w= 19
0.080394 0.106383 0.060741 0.752483
0.026958 0.076245 0.095752 0.801045
0.204505 0.040188 0.710498 0.044809
0.304567 0.179746 0.288207 0.227481
0.073144 0.691985 0.123043 0.111828
0.327333 0.220404 0.244674 0.207589
0.900005 0.032499 0.032912 0.034584
0.348049 0.151783 0.243201 0.256967
0.075967 0.538964 0.079043 0.306026
0.169454 0.253709 0.146448 0.430389
0.110515 0.091748 0.098158 0.699578
0.084542 0.099141 0.076468 0.739849
0.607508 0.088400 0.218931 0.085161
0.428359 0.297058 0.137571 0.137012
0.165194 0.107391 0.456257 0.271158
0.064425 0.732867 0.069074 0.133633
0.291744 0.256922 0.220487 0.230847
0.131091 0.162710 0.564258 0.141941
0.256661 0.253791 0.112615 0.376934

MOTIF 333 random
letter-probability matrix: alength= 4 w= 34
0.050793 0.018253 0.912662 0.018291
0.117965 0.070829 0.122508 0.688698
0.110550 0.132531 0.540858 0.216060
0.238601 0.214299 0.228851 0.318249
0.018608 0.020342 0.930393 0.030657
0.718938 0.094934 0.119207 0.066921
0.085711 0.530985 0.090852 0.292453
0.250000 0.250000 0.250000 0.250000
0.071710 0.154314 0.692596 0.081380
0.060348 0.045708 0.841900 0.052044
0.695050 0.109697 0.105939 0.089314
0.047313 0.060687 0.212004 0.679996
0.762901 0.073843 0.093618 0.069638
0.081079 0.690208 0.094257 0.134457
0.066366 0.061822 0.821719 0.050092
0.326394 0.108385 0.152462 0.412759
0.069602 0.381876 0.105023 0.443498
0.124922 0.144014 0.196961 0.534102
0.870827 0.036153 0.055112 0.037907
0.107677 0.297417 0.119489 0.475416
0.250000 0.250000 0.250000 0.250000
0.419123 0.078225 0.217247 0.285404
0.877312 0.032043 0.040711 0.049934
0.441565 0.155665 0.278326 0.124444
0.123266 0.071233 0.393114 0.412387
0.488532 0.177040 0.209605 0.124822
0.045854 0.047118 0.041287 0.865741
0.600288 0.255185 0.105017 0.039510
0.309834 0.288119 0.148670 0.253377
0.165321 0.109570 0.511747 0.213363
0.069670 0.089913 0.702248 0.138169
0.158561 0.110581 0.088802 0.642055
0.062410 0.128776 0.083765 0.725049
0.637713 0.100596 0.116561 0.145129

MOTIF 334 random
letter-probability matrix: alength= 4 w= 7
0.041057 0.018347 0.917323 0.023274
0.934011 0.023296 0.022493 0.020200
0.552553 0.271910 0.093117 0.082421
0.141246 0.556176 0.123459 0.179119
0.936634 0.018733 0.022953 0.021681
0.429522 0.142582 0.276752 0.151145
0.250000 0.250000 0.250000 0.250000

MOTIF 335 random
letter-probability matrix: alength= 4 w= 25
0.267766 0.275710 0.204709 0.251816
0.876219 0.035108 0.034884 0.053789
0.141023 0.147001 0.109630 0.602347
0.512991 0.150289 0.147037 0.189683
0.450475 0.221901 0.230086 0.097539
0.726708 0.092964 0.091042 0.089287
0.444801 0.098447 0.299798 0.156954
0.286616 0.300414 0.188856 0.224114
0.295211 0.239454 0.148132 0.317203
0.846642 0.058391 0.042115 0.052851
0.228514 0.199290 0.194583 0.377614
0.481222 0.196578 0.152185 0.170015
0.161993 0.166582 0.088874 0.582552
0.198646 0.180005 0.196372 0.424976
0.226030 0.238251 0.395687 0.140032
0.384073 0.211847 0.194381 0.209699
0.052624 0.130348 0.057639 0.759389
0.192417 0.176385 0.262806 0.368393
0.122708 0.116888 0.581155 0.179249
0.782088 0.067615 0.086712 0.063584
0.502327 0.181722 0.190065 0.125887
0.816629 0.041108 0.090797 0.051466
0.388607 0.171979 0.145898 0.293515
0.065499 0.060246 0.064344 0.809911
0.194227 0.229777 0.300959 0.275037

MOTIF 336 random
letter-probability matrix: alength= 4 w= 37
0.377766 0.110102 0.418451 0.093681
0.075749 0.234444 0.078488 0.611319
0.365544 0.232184 0.204945 0.197328
0.800587 0.075100 0.079298 0.045015
0.728528 0.099462 0.094228 0.077781
0.803452 0.064620 0.067529 0.064399
0.432566 0.052620 0.363531 0.151283
0.027574 0.071181 0.876784 0.024460
0.111538 0.694869 0.090870 0.102723
0.128203 0.056441 0.117461 0.697895
0.168725 0.268007 0.133959 0.429308
0.200434 0.151015 0.399503 0.249049
0.180916 0.200859 0.324652 0.293573
0.192268 0.232926 0.229572 0.345235
0.178870 0.396846 0.093663 0.330621
0.642189 0.195984 0.071800 0.090026
0.169071 0.168542 0.144819 0.517568
0.718131 0.107777 0.082909 0.091183
0.253684 0.252297 0.248421 0.245598
0.198413 0.186926 0.347573 0.267089
0.887310 0.036000 0.032901 0.043789
0.107472 0.070804 0.696897 0.124826
0.630653 0.165450 0.135802 0.068095
0.083483 0.167496 0.655370 0.093651
0.018608 0.029334 0.930412 0.021645
0.410865 0.240243 0.136917 0.211975
0.165163 0.133804 0.257427 0.443607
0.453885 0.251635 0.234309 0.060170
0.936634 0.018733 0.022953 0.021681
0.096540 0.072053 0.724736 0.106671
0.170544 0.173737 0.256152 0.399567
0.239962 0.287446 0.279555 0.193037
0.353642 0.221557 0.246933 0.177868
0.734724 0.076929 0.080236 0.108110
0.900585 0.034432 0.031650 0.033333
0.433559 0.297504 0.134750 0.134187
0.311175 0.302224 0.225849 0.160752

MOTIF 337 random
letter-probability matrix: alength= 4 w= 7
0.142547 0.097627 0.603947 0.155879
0.353849 0.218358 0.214824 0.212969
0.380555 0.315347 0.093122 0.210977
0.180123 0.525701 0.124200 0.169976
0.736561 0.132688 0.054429 0.076322
0.889996 0.035127 0.032079 0.042799
0.221607 0.187660 0.200045 0.390688

MOTIF 338 random
letter-probability matrix: alength= 4 w= 43
0.380965 0.102131 0.359343 0.157561
0.154419 0.097580 0.194025 0.553976
0.264123 0.259198 0.261354 0.215325
0.186743 0.292258 0.379579 0.141421
0.027193 0.027808 0.908576 0.036422
0.247444 0.210976 0.310894 0.230686
0.377740 0.059296 0.115467 0.447497
0.102204 0.370135 0.106795 0.420866
0.094861 0.084868 0.069199 0.751072
0.148920 0.323763 0.170599 0.356717
0.183209 0.105063 0.158848 0.552880
0.084253 0.017753 0.880386 0.017608
0.021823 0.018669 0.026033 0.933475
0.385647 0.099507 0.431520 0.083326
0.125972 0.576486 0.136597 0.160945
0.614018 0.096594 0.196286 0.093102
0.124373 0.243352 0.101877 0.530398
0.147836 0.150843 0.194524 0.506797
0.253357 0.101541 0.394487 0.250615
0.298152 0.271399 0.201204 0.229245
0.395159 0.184117 0.200646 0.220078
0.936948 0.021615 0.018739 0.022698
0.306726 0.169900 0.208468 0.314906
0.426525 0.157247 0.177281 0.238946
0.680312 0.117100 0.088591 0.113997
0.082230 0.166160 0.659256 0.092354
0.066779 0.759792 0.089269 0.084160
0.082055 0.068615 0.151866 0.697465
0.108885 0.115217 0.634003 0.141895
0.116040 0.323018 0.236630 0.324312
0.260547 0.166124 0.300191 0.273137
0.767597 0.095752 0.093153 0.043498
0.222190 0.235425 0.411093 0.131293
0.153364 0.139681 0.129945 0.577010
0.278645 0.258634 0.156685 0.306035
0.284856 0.216447 0.299682 0.199015
0.475949 0.392993 0.066525 0.064533
0.303044 0.182309 0.155481 0.359166
0.036931 0.024598 0.908693 0.029778
0.061143 0.106977 0.064362 0.767518
0.250000 0.250000 0.250000 0.250000
0.206703 0.070170 0.310381 0.412745
0.027180 0.018643 0.022009 0.932168

MOTIF 339 random
letter-probability matrix: alength= 4 w= 28
0.250000 0.250000 0.250000 0.250000
0.836292 0.071280 0.045079 0.047349
0.186352 0.193089 0.165441 0.455118
0.240887 0.406013 0.139579 0.213521
0.257939 0.175717 0.394249 0.172095
0.518018 0.224840 0.085052 0.172089
0.156062 0.147899 0.107416 0.588623
0.073048 0.055935 0.802100 0.068917
0.486094 0.267284 0.165907 0.080715
0.917862 0.026092 0.023610 0.032436
0.887769 0.040995 0.034199 0.037037
0.055556 0.034744 0.878514 0.031186
0.024440 0.018559 0.927948 0.029053
0.097858 0.633628 0.104674 0.163840
0.691708 0.106232 0.100235 0.101825
0.065644 0.026489 0.513484 0.394383
0.070984 0.551736 0.039107 0.338172
0.893190 0.041417 0.028458 0.036936
0.063014 0.121405 0.104377 0.711205
0.088929 0.294147 0.124562 0.492361
0.531695 0.240964 0.113517 0.113825
0.035197 0.070118 0.042099 0.852586
0.408673 0.161481 0.221100 0.208746
0.090065 0.224047 0.138477 0.547411
0.472859 0.154015 0.297363 0.075763
0.087928 0.094728 0.725471 0.091873
0.762638 0.074487 0.087252 0.075622
0.110676 0.141557 0.352178 0.395589

MOTIF 340 random
letter-probability matrix: alength= 4 w= 22
0.706597 0.135865 0.051065 0.106473
0.049606 0.056900 0.844763 0.048730
0.574819 0.148955 0.136463 0.139763
0.136837 0.136216 0.218001 0.508947
0.751091 0.126970 0.050390 0.071549
0.222833 0.349920 0.222396 0.204852
0.141578 0.095682 0.128326 0.634414
0.169970 0.555833 0.137738 0.136459
0.143403 0.108979 0.330075 0.417543
0.079232 0.111819 0.671066 0.137883
0.250000 0.250000 0.250000 0.250000
0.033756 0.044205 0.022401 0.899638
0.557877 0.154516 0.142170 0.145437
0.125362 0.271744 0.154631 0.448263
0.788909 0.065408 0.084239 0.061444
0.323078 0.186896 0.284397 0.205628
0.047725 0.101144 0.085068 0.766063
0.249696 0.188995 0.308569 0.252740
0.116359 0.106792 0.089965 0.686884
0.673566 0.092755 0.111220 0.122460
0.708347 0.068660 0.092310 0.130683
0.166988 0.090937 0.220548 0.521528

MOTIF 341 random
letter-probability matrix: alength= 4 w= 31
0.124025 0.171881 0.361546 0.342547
0.022391 0.049771 0.027555 0.900284
0.472189 0.114243 0.177616 0.235952
0.794570 0.054263 0.093174 0.057993
0.934859 0.026196 0.020248 0.018697
0.447795 0.127173 0.288828 0.136204
0.250000 0.250000 0.250000 0.250000
0.325242 0.244503 0.135702 0.294554
0.240394 0.409091 0.137903 0.212613
0.205232 0.228645 0.074976 0.491147
0.107801 0.087813 0.598546 0.205839
0.147873 0.186332 0.224277 0.441518
0.428471 0.283560 0.208751 0.079218
0.667679 0.239164 0.050683 0.042475
0.559145 0.222384 0.118012 0.100460
0.132373 0.139186 0.530731 0.197710
0.030179 0.017726 0.065777 0.886318
0.517819 0.208174 0.140289 0.133717
0.172447 0.524726 0.128464 0.174363
0.288017 0.214446 0.329471 0.168066
0.378219 0.345516 0.118739 0.157526
0.084967 0.131407 0.099302 0.684324
0.269537 0.206747 0.150122 0.373594
0.473543 0.217108 0.153577 0.155771
0.494561 0.156819 0.153642 0.194977
0.047733 0.049615 0.859061 0.043591
0.018701 0.020105 0.026145 0.935049
0.585632 0.247352 0.068576 0.098440
0.192979 0.192311 0.288226 0.326484
0.319731 0.101070 0.213952 0.365247
0.414297 0.201921 0.119510 0.264272

MOTIF 342 random
letter-probability matrix: alength= 4 w= 31
0.497572 0.266899 0.134636 0.100893
0.646551 0.090726 0.140006 0.122718
0.635616 0.098058 0.096331 0.169994
0.848960 0.039692 0.076295 0.035052
0.886671 0.036681 0.039325 0.037324
0.135746 0.425664 0.265357 0.173234
0.205139 0.071931 0.580166 0.142763
0.918496 0.023709 0.024639 0.033156
0.250000 0.250000 0.250000 0.250000
0.018736 0.020252 0.936789 0.024222
0.204999 0.040496 0.709369 0.045137
0.340631 0.148387 0.379314 0.131668
0.670770 0.096899 0.166895 0.065435
0.872026 0.025916 0.065419 0.036639
0.091209 0.224814 0.139628 0.544349
0.242045 0.203877 0.141190 0.412888
0.712077 0.037574 0.044800 0.205549
0.152659 0.104707 0.083238 0.659396
0.291869 0.225969 0.150840 0.331322
0.027766 0.036117 0.902085 0.034031
0.233661 0.249407 0.338990 0.177942
0.615382 0.209688 0.118170 0.056759
0.176102 0.068500 0.094351 0.661046
0.326764 0.211622 0.293481 0.168134
0.068376 0.803219 0.112340 0.016064
0.250000 0.250000 0.250000 0.250000
0.038710 0.046607 0.042865 0.871818
0.201408 0.206654 0.427124 0.164815
0.389438 0.144724 0.272995 0.192843
0.278270 0.145487 0.390806 0.185437
0.647980 0.108770 0.150589 0.092661

MOTIF 343 random
letter-probability matrix: alength= 4 w= 28
0.250000 0.250000 0.250000 0.250000
0.638104 0.163525 0.096311 0.102060
0.417069 0.167000 0.203005 0.212925
0.099954 0.051790 0.776250 0.072006
0.183976 0.261919 0.265494 0.288611
0.086825 0.075889 0.068251 0.769035
0.032593 0.026867 0.913217 0.027322
0.173609 0.231405 0.247835 0.347151
0.565330 0.198078 0.130675 0.105917
0.104279 0.179013 0.086539 0.630169
0.544365 0.192815 0.128438 0.134383
0.194076 0.371299 0.172637 0.261988
0.151845 0.079857 0.653697 0.114601
0.029045 0.018399 0.032622 0.919934
0.492263 0.230458 0.172499 0.104780
0.419912 0.199881 0.116281 0.263926
0.466404 0.201009 0.211205 0.121383
0.134088 0.187685 0.285616 0.392611
0.906405 0.026468 0.031993 0.035134
0.496213 0.183701 0.174622 0.145464
0.250000 0.250000 0.250000 0.250000
0.583162 0.209654 0.155983 0.051200
0.024599 0.031484 0.023877 0.920040
0.113936 0.554227 0.058179 0.273658
0.419627 0.174178 0.192300 0.213895
0.891286 0.028502 0.032319 0.047893
0.849201 0.041750 0.061891 0.047159
0.051232 0.033121 0.875471 0.040176

MOTIF 344 random
letter-probability matrix: alength= 4 w= 22
0.148199 0.073412 0.615114 0.163275
0.217821 0.312310 0.202122 0.267747
0.826404 0.040528 0.075554 0.057514
0.034495 0.035998 0.895980 0.033527
0.032942 0.018232 0.911601 0.037225
0.088618 0.094076 0.127100 0.690205
0.517819 0.208174 0.140289 0.133717
0.143326 0.076216 0.093204 0.687253
0.058902 0.407788 0.048995 0.484315
0.142823 0.270257 0.238285 0.348635
0.480874 0.296460 0.172083 0.050582
0.170405 0.415776 0.190772 0.223048
0.503096 0.202511 0.143324 0.151069
0.146253 0.407488 0.109567 0.336692
0.183748 0.529246 0.129993 0.157013
0.180513 0.061968 0.651939 0.105579
0.821020 0.044527 0.071778 0.062674
0.018711 0.020216 0.935544 0.025530
0.051652 0.061809 0.777526 0.109013
0.218400 0.084935 0.540935 0.155730
0.321489 0.200097 0.223081 0.255333
0.144126 0.314637 0.171490 0.369747

MOTIF 345 random
letter-probability matrix: alength= 4 w= 16
0.357646 0.203697 0.219048 0.219609
0.497430 0.100208 0.309836 0.092526
0.113772 0.297352 0.125539 0.463336
0.287924 0.138542 0.337056 0.236478
0.544346 0.177950 0.129262 0.148443
0.072419 0.387616 0.066312 0.473654
0.225308 0.155790 0.215890 0.403011
0.181294 0.096889 0.224069 0.497748
0.149352 0.140574 0.246444 0.463630
0.081287 0.370302 0.091179 0.457232
0.027055 0.023370 0.031926 0.917648
0.222302 0.394398 0.138653 0.244647
0.064411 0.041237 0.810627 0.083724
0.091709 0.198577 0.061215 0.648499
0.245945 0.264077 0.092940 0.397037
0.061064 0.055929 0.828240 0.054767

MOTIF 346 random
letter-probability matrix: alength= 4 w= 22
0.244406 0.223815 0.260941 0.270838
0.325427 0.482300 0.128255 0.064018
0.157132 0.186420 0.174024 0.482424
0.116192 0.099392 0.168817 0.615599
0.512699 0.119964 0.296392 0.070946
0.143951 0.094891 0.312008 0.449150
0.474699 0.086060 0.061510 0.377731
0.099345 0.058521 0.105010 0.737125
0.204505 0.040188 0.710498 0.044809
0.272256 0.165759 0.231533 0.330452
0.210368 0.089223 0.398594 0.301815
0.050237 0.029625 0.899044 0.021094
0.130187 0.136220 0.098912 0.634681
0.923161 0.022253 0.025757 0.028830
0.385647 0.099507 0.431520 0.083326
0.070511 0.823522 0.045431 0.060537
0.356814 0.245950 0.128178 0.269059
0.094124 0.333765 0.040541 0.531570
0.459555 0.120002 0.299214 0.121229
0.154648 0.354397 0.236852 0.254104
0.402302 0.307511 0.139546 0.150641
0.842096 0.048322 0.064606 0.044976

MOTIF 347 random
letter-probability matrix: alength= 4 w= 34
0.370024 0.199372 0.243721 0.186883
0.352044 0.298403 0.110785 0.238767
0.083730 0.082317 0.764850 0.069102
0.038108 0.057251 0.029428 0.875214
0.333301 0.260240 0.163349 0.243110
0.444186 0.271387 0.183222 0.101206
0.039910 0.257398 0.034708 0.667985
0.044627 0.170717 0.035514 0.749141
0.098724 0.095519 0.249224 0.556533
0.835480 0.063155 0.047535 0.053830
0.514415 0.183675 0.142574 0.159336
0.525061 0.174755 0.165219 0.134965
0.914922 0.026330 0.026939 0.031809
0.917510 0.024034 0.032938 0.025518
0.584693 0.165518 0.191181 0.058609
0.678538 0.154315 0.071454 0.095693
0.911554 0.025820 0.033892 0.028733
0.250691 0.104389 0.485211 0.159709
0.289601 0.223205 0.155626 0.331568
0.038668 0.025502 0.901757 0.034073
0.072275 0.066646 0.074504 0.786574
0.119612 0.083687 0.084237 0.712464
0.071876 0.691511 0.129123 0.107490
0.352171 0.173859 0.239822 0.234148
0.055997 0.409257 0.046339 0.488406
0.223073 0.357955 0.276543 0.142430
0.033904 0.021550 0.911761 0.032785
0.038826 0.050194 0.026275 0.884705
0.490307 0.123227 0.137457 0.249009
0.080122 0.039950 0.849587 0.030341
0.337728 0.176411 0.280192 0.205670
0.611067 0.104632 0.118920 0.165382
0.022793 0.050451 0.028019 0.898738
0.676699 0.070749 0.156387 0.096165

MOTIF 348 random
letter-probability matrix: alength= 4 w= 16
0.480708 0.160832 0.297904 0.060557
0.897198 0.029548 0.036785 0.036470
0.212418 0.101449 0.079910 0.606223
0.034455 0.056380 0.039813 0.869353
0.018736 0.020252 0.936789 0.024222
0.900585 0.034432 0.031650 0.033333
0.028255 0.059403 0.034272 0.878071
0.260983 0.200615 0.270888 0.267515
0.182645 0.178392 0.530363 0.108601
0.497260 0.281509 0.090047 0.131184
0.257401 0.137899 0.299105 0.305594
0.316395 0.259502 0.190748 0.233355
0.187910 0.138417 0.212263 0.461410
0.026006 0.018589 0.929462 0.025943
0.417631 0.295285 0.179853 0.107232
0.075853 0.135577 0.059322 0.729248

MOTIF 349 random
letter-probability matrix: alength= 4 w= 37
0.074075 0.195161 0.071037 0.659727
0.269122 0.079259 0.305306 0.346312
0.169454 0.253709 0.146448 0.430389
0.049277 0.050725 0.339913 0.560085
0.071151 0.040783 0.017413 0.870652
0.358464 0.233575 0.207626 0.200335
0.080320 0.041146 0.825005 0.053530
0.212715 0.208677 0.269332 0.309276
0.362913 0.309544 0.060677 0.266866
0.035804 0.023744 0.911649 0.028803
0.476146 0.227791 0.166594 0.129468
0.021401 0.018739 0.936926 0.022935
0.125564 0.305939 0.171937 0.396560
0.108215 0.056693 0.734757 0.100335
0.301339 0.183319 0.270172 0.245171
0.311198 0.255927 0.287739 0.145136
0.505153 0.278796 0.113546 0.102506
0.051909 0.245861 0.054364 0.647866
0.356898 0.300440 0.219940 0.122722
0.696594 0.103411 0.079475 0.120520
0.033355 0.026459 0.907771 0.032415
0.181790 0.366104 0.221515 0.230592
0.045273 0.035524 0.881875 0.037328
0.228519 0.256563 0.335935 0.178982
0.250000 0.250000 0.250000 0.250000
0.147873 0.186332 0.224277 0.441518
0.669940 0.095737 0.157718 0.076606
0.863868 0.041573 0.044124 0.050434
0.026021 0.018963 0.936291 0.018726
0.677284 0.172884 0.099623 0.050209
0.085438 0.676461 0.098820 0.139281
0.134663 0.139933 0.110863 0.614541
0.419628 0.283650 0.212123 0.084598
0.378924 0.349564 0.116303 0.155210
0.234926 0.169808 0.275624 0.319641
0.250000 0.250000 0.250000 0.250000
0.198821 0.179064 0.142695 0.479420

MOTIF 350 random
letter-probability matrix: alength= 4 w= 19
0.693093 0.080450 0.095941 0.130516
0.349844 0.271188 0.144671 0.234297
0.141990 0.073039 0.117775 0.667195
0.063118 0.060931 0.849398 0.026553
0.124031 0.338050 0.211905 0.326014
0.081862 0.681358 0.110811 0.125970
0.524220 0.150205 0.208095 0.117481
0.104367 0.041852 0.795134 0.058646
0.119864 0.112493 0.620819 0.146824
0.610456 0.091265 0.181598 0.116681
0.337565 0.236058 0.216982 0.209395
0.117656 0.167115 0.228898 0.486330
0.294232 0.158904 0.289092 0.257772
0.938405 0.018768 0.022252 0.020574
0.050918 0.076552 0.044649 0.827881
0.200428 0.092929 0.569103 0.137540
0.306396 0.190308 0.173860 0.329436
0.018736 0.020252 0.936789 0.024222
0.038578 0.018462 0.923100 0.019860

MOTIF 351 random
letter-probability matrix: alength= 4 w= 7
0.275754 0.236763 0.103972 0.383511
0.277964 0.208941 0.200107 0.312988
0.456251 0.216319 0.204533 0.122897
0.177167 0.274695 0.094676 0.453462
0.482871 0.084295 0.193874 0.238960
0.135682 0.466460 0.105555 0.292303
0.458868 0.351466 0.136059 0.053607

MOTIF 352 random
letter-probability matrix: alength= 4 w= 31
0.326053 0.273099 0.179541 0.221307
0.052421 0.019340 0.022582 0.905657
0.250000 0.250000 0.250000 0.250000
0.369121 0.300376 0.194487 0.136016
0.161777 0.552259 0.163512 0.122452
0.177686 0.147351 0.091324 0.583638
0.692027 0.070042 0.184359 0.053572
0.088337 0.642579 0.081366 0.187718
0.865322 0.049409 0.041543 0.043726
0.060613 0.406892 0.050566 0.481928
0.218473 0.372069 0.194089 0.215370
0.045209 0.030990 0.886790 0.037012
0.095224 0.039151 0.067654 0.797972
0.100083 0.142521 0.133528 0.623868
0.821722 0.052138 0.071624 0.054516
0.050043 0.046177 0.867402 0.036377
0.505834 0.236609 0.125687 0.131870
0.109553 0.148229 0.048747 0.693472
0.683668 0.101376 0.116902 0.098054
0.687149 0.079794 0.097086 0.135970
0.221495 0.249581 0.198252 0.330672
0.018609 0.023720 0.930461 0.027210
0.335052 0.322867 0.186160 0.155922
0.308042 0.176723 0.356047 0.159188
0.019434 0.019863 0.019403 0.941300
0.028728 0.027286 0.911057 0.032929
0.033355 0.026459 0.907771 0.032415
0.098100 0.528692 0.047826 0.325382
0.229887 0.113218 0.213562 0.443333
0.905326 0.030153 0.029828 0.034693
0.068992 0.097561 0.122595 0.710852

MOTIF 353 random
letter-probability matrix: alength= 4 w= 40
0.307875 0.257649 0.182425 0.252051
0.588466 0.246618 0.067583 0.097333
0.511818 0.219320 0.134501 0.134360
0.116040 0.323018 0.236630 0.324312
0.180123 0.525701 0.124200 0.169976
0.698381 0.108618 0.080947 0.112054
0.356443 0.343697 0.196439 0.103422
0.882256 0.042944 0.035936 0.038865
0.499080 0.124962 0.273599 0.102359
0.047611 0.080279 0.717752 0.154358
0.279627 0.126915 0.422903 0.170555
0.326752 0.248805 0.208924 0.215519
0.472298 0.212176 0.199806 0.115720
0.133513 0.613616 0.107467 0.145405
0.044944 0.035516 0.889302 0.030238
0.934109 0.018682 0.026756 0.020453
0.203514 0.228923 0.199245 0.368317
0.036936 0.085088 0.208075 0.669902
0.821619 0.063446 0.059106 0.055829
0.727939 0.092551 0.090632 0.088879
0.026379 0.018602 0.930108 0.024911
0.094006 0.259117 0.125054 0.521823
0.117675 0.117040 0.204671 0.560613
0.472195 0.268189 0.167452 0.092163
0.228044 0.121305 0.453309 0.197341
0.230263 0.162212 0.391717 0.215807
0.031903 0.088882 0.075674 0.803541
0.144733 0.451238 0.095394 0.308635
0.108344 0.102210 0.606477 0.182970
0.174164 0.099046 0.548111 0.178679
0.365314 0.193832 0.091927 0.348927
0.250000 0.250000 0.250000 0.250000
0.811837 0.062614 0.053049 0.072500
0.250000 0.250000 0.250000 0.250000
0.121663 0.180002 0.085069 0.613266
0.250000 0.250000 0.250000 0.250000
0.053729 0.032577 0.039534 0.874160
0.204999 0.040496 0.709369 0.045137
0.544216 0.306367 0.108168 0.041249
0.231531 0.151174 0.214932 0.402363

MOTIF 354 random
letter-probability matrix: alength= 4 w= 16
0.158594 0.101154 0.364133 0.376120
0.018739 0.019291 0.936976 0.024993
0.523549 0.222451 0.111134 0.142867
0.075610 0.398231 0.064550 0.461609
0.053010 0.077661 0.038435 0.830895
0.020799 0.047046 0.025713 0.906442
0.588466 0.246618 0.067583 0.097333
0.363980 0.302789 0.216948 0.116284
0.046731 0.039436 0.873811 0.040022
0.145224 0.052066 0.079523 0.723188
0.020799 0.047046 0.025713 0.906442
0.321642 0.236293 0.168108 0.273957
0.055997 0.409257 0.046339 0.488406
0.055464 0.058641 0.755627 0.130268
0.900107 0.026289 0.030528 0.043076
0.217441 0.122071 0.478961 0.181527

MOTIF 355 random
letter-probability matrix: alength= 4 w= 13
0.133009 0.165147 0.151368 0.550475
0.161455 0.190035 0.177966 0.470544
0.055200 0.844056 0.049577 0.051167
0.100755 0.122748 0.567517 0.208980
0.219866 0.103472 0.223166 0.453497
0.513079 0.187348 0.140461 0.159111
0.251900 0.132637 0.095197 0.520266
0.250000 0.250000 0.250000 0.250000
0.322318 0.051253 0.212607 0.413821
0.872026 0.025916 0.065419 0.036639
0.396500 0.188267 0.207265 0.207968
0.069683 0.298258 0.182016 0.450043
0.018658 0.025794 0.932879 0.022669

MOTIF 356 random
letter-probability matrix: alength= 4 w= 31
0.898835 0.033082 0.035502 0.032581
0.150831 0.108633 0.169977 0.570559
0.938058 0.018761 0.024229 0.018951
0.114597 0.067960 0.119120 0.698323
0.066798 0.095645 0.059500 0.778057
0.921905 0.024448 0.018565 0.035083
0.079572 0.061730 0.685689 0.173009
0.336496 0.319288 0.155992 0.188224
0.241865 0.154132 0.369142 0.234861
0.250000 0.250000 0.250000 0.250000
0.269590 0.370065 0.135070 0.225275
0.310649 0.235077 0.147353 0.306921
0.022837 0.024569 0.921959 0.030634
0.018583 0.028132 0.929158 0.024127
0.122945 0.023958 0.810652 0.042445
0.392313 0.217801 0.175182 0.214704
0.018116 0.905784 0.034236 0.041865
0.119458 0.155347 0.177705 0.547489
0.270823 0.173227 0.453627 0.102322
0.720233 0.095136 0.093200 0.091431
0.552896 0.227657 0.141907 0.077540
0.250000 0.250000 0.250000 0.250000
0.018617 0.030678 0.930851 0.019853
0.123453 0.225400 0.160806 0.490341
0.899901 0.029333 0.033552 0.037214
0.165250 0.038154 0.163232 0.633365
0.075466 0.212907 0.123132 0.588496
0.045854 0.047118 0.041287 0.865741
0.371358 0.142170 0.388866 0.097606
0.032593 0.026867 0.913217 0.027322
0.286104 0.342379 0.199806 0.171711

MOTIF 357 random
letter-probability matrix: alength= 4 w= 7
0.059066 0.837693 0.045121 0.058119
0.326123 0.077838 0.385745 0.210293
0.070144 0.239027 0.042906 0.647922
0.070486 0.083784 0.663786 0.181944
0.078696 0.671604 0.072008 0.177693
0.174986 0.304592 0.215457 0.304965
0.092367 0.206437 0.284646 0.416550

MOTIF 358 random
letter-probability matrix: alength= 4 w= 34
0.391060 0.279521 0.163469 0.165951
0.250000 0.250000 0.250000 0.250000
0.405226 0.273075 0.206074 0.115624
0.034319 0.887962 0.033223 0.044497
0.854528 0.046685 0.043025 0.055763
0.917159 0.024131 0.025175 0.033535
0.250000 0.250000 0.250000 0.250000
0.439857 0.225609 0.176856 0.157679
0.605503 0.083581 0.140339 0.170578
0.939685 0.019506 0.021467 0.019342
0.091577 0.094373 0.599124 0.214926
0.512991 0.150289 0.147037 0.189683
0.516170 0.186434 0.139341 0.158055
0.065288 0.065384 0.065579 0.803749
0.228623 0.339408 0.168865 0.263104
0.850619 0.038396 0.073313 0.037672
0.572274 0.149792 0.137319 0.140615
0.573298 0.170712 0.176906 0.079084
0.041057 0.092571 0.054391 0.811981
0.930434 0.018609 0.021768 0.029189
0.250000 0.250000 0.250000 0.250000
0.815733 0.044798 0.086377 0.053092
0.699653 0.095336 0.094842 0.110170
0.250000 0.250000 0.250000 0.250000
0.018795 0.020390 0.939767 0.021047
0.097039 0.644870 0.087532 0.170559
0.502173 0.264980 0.159162 0.073684
0.250000 0.250000 0.250000 0.250000
0.535191 0.107390 0.154041 0.203378
0.614681 0.161356 0.108773 0.115191
0.764265 0.068483 0.073883 0.093368
0.918496 0.023709 0.024639 0.033156
0.650290 0.188412 0.090684 0.070614
0.356898 0.300440 0.219940 0.122722

MOTIF 359 random
letter-probability matrix: alength= 4 w= 31
0.115700 0.352090 0.161135 0.371075
0.880580 0.026437 0.067606 0.025376
0.030543 0.026639 0.052772 0.890046
0.697852 0.065408 0.151620 0.085120
0.095575 0.611507 0.145253 0.147666
0.073573 0.740434 0.078545 0.107449
0.089425 0.690768 0.094755 0.125053
0.249048 0.295743 0.229379 0.225829
0.294984 0.168493 0.295217 0.241307
0.225728 0.238032 0.396928 0.139312
0.041987 0.026894 0.888982 0.042137
0.402525 0.213627 0.224029 0.159819
0.549845 0.125102 0.196142 0.128912
0.130299 0.143974 0.627825 0.097902
0.250000 0.250000 0.250000 0.250000
0.067350 0.019105 0.895632 0.017913
0.061970 0.063123 0.288711 0.586196
0.152167 0.049980 0.737145 0.060708
0.460416 0.291530 0.168227 0.079827
0.161657 0.294282 0.164586 0.379475
0.022197 0.019714 0.932821 0.025268
0.853754 0.046938 0.043265 0.056043
0.128911 0.314963 0.240062 0.316064
0.938474 0.021583 0.021174 0.018770
0.334968 0.255136 0.199333 0.210563
0.936279 0.019106 0.020987 0.023628
0.018817 0.019713 0.940855 0.020614
0.221193 0.234674 0.414974 0.129160
0.797024 0.034677 0.068262 0.100037
0.281868 0.341776 0.109995 0.266361
0.529552 0.098342 0.257559 0.114547

MOTIF 360 random
letter-probability matrix: alength= 4 w= 37
0.929493 0.021092 0.027779 0.021636
0.182363 0.242957 0.352631 0.222049
0.371903 0.180547 0.235916 0.211634
0.929493 0.021092 0.027779 0.021636
0.530768 0.163362 0.151341 0.154529
0.574025 0.123197 0.197410 0.105369
0.156331 0.220787 0.173971 0.448911
0.284353 0.102387 0.224402 0.388858
0.032636 0.109874 0.078355 0.779134
0.265857 0.137484 0.250698 0.345960
0.047725 0.101144 0.085068 0.766063
0.930560 0.023789 0.020704 0.024947
0.216545 0.058682 0.633849 0.090924
0.821722 0.052138 0.071624 0.054516
0.119759 0.151933 0.597589 0.130720
0.073032 0.230484 0.173126 0.523359
0.349844 0.271188 0.144671 0.234297
0.590914 0.109154 0.154543 0.145388
0.279772 0.205548 0.277277 0.237403
0.110740 0.216296 0.174782 0.498181
0.127638 0.142313 0.259166 0.470883
0.543574 0.178186 0.129535 0.148706
0.041676 0.025597 0.902687 0.030040
0.926807 0.021186 0.022046 0.029961
0.440816 0.132177 0.230046 0.196961
0.177285 0.205323 0.043638 0.573753
0.143906 0.631451 0.111801 0.112843
0.036499 0.031431 0.906040 0.026030
0.183001 0.238792 0.063880 0.514327
0.027994 0.024884 0.922928 0.024194
0.171725 0.108047 0.246207 0.474021
0.286941 0.238470 0.175117 0.299471
0.661953 0.107217 0.129200 0.101629
0.494697 0.155243 0.229855 0.120205
0.695440 0.081111 0.133732 0.089717
0.019611 0.018741 0.937051 0.024597
0.173016 0.198309 0.401969 0.226706

MOTIF 361 random
letter-probability matrix: alength= 4 w= 55
0.044696 0.040433 0.875394 0.039477
0.113948 0.046687 0.131073 0.708292
0.078244 0.085236 0.698643 0.137877
0.028581 0.022136 0.028057 0.921227
0.361625 0.267956 0.176575 0.193844
0.160534 0.054284 0.683358 0.101824
0.059926 0.125574 0.080937 0.733563
0.878427 0.038890 0.035630 0.047053
0.556824 0.152014 0.185438 0.105724
0.806869 0.061234 0.072113 0.059785
0.085093 0.107857 0.151773 0.655276
0.222905 0.098959 0.204853 0.473282
0.274423 0.143886 0.194595 0.387096
0.018577 0.025244 0.027329 0.928850
0.099402 0.125356 0.118488 0.656754
0.380305 0.179919 0.170731 0.269045
0.323078 0.186896 0.284397 0.205628
0.856024 0.063550 0.039170 0.041256
0.204211 0.156369 0.160534 0.478885
0.224129 0.243127 0.103070 0.429674
0.036188 0.036532 0.869335 0.057945
0.250000 0.250000 0.250000 0.250000
0.077648 0.075326 0.328868 0.518158
0.250000 0.250000 0.250000 0.250000
0.234512 0.159397 0.219231 0.386860
0.247804 0.263729 0.054281 0.434186
0.110676 0.141557 0.352178 0.395589
0.104602 0.107769 0.670690 0.116940
0.529310 0.275754 0.102931 0.092006
0.821695 0.077107 0.052687 0.048511
0.045109 0.028518 0.891437 0.034937
0.059927 0.047670 0.833315 0.059089
0.621163 0.148043 0.154613 0.076180
0.326430 0.169353 0.304409 0.199807
0.093098 0.049033 0.819815 0.038054
0.922079 0.026672 0.023322 0.027926
0.034673 0.069332 0.041513 0.854482
0.077581 0.060174 0.420617 0.441628
0.173245 0.191217 0.275086 0.360452
0.035186 0.026277 0.026092 0.912445
0.029927 0.023987 0.919448 0.026639
0.279839 0.090701 0.140030 0.489430
0.092189 0.127083 0.382450 0.398278
0.252871 0.190713 0.165154 0.391261
0.334539 0.302141 0.154321 0.208999
0.250000 0.250000 0.250000 0.250000
0.094464 0.662789 0.155773 0.086974
0.303044 0.182309 0.155481 0.359166
0.025164 0.023688 0.897275 0.053873
0.167293 0.406140 0.205361 0.221206
0.064544 0.304763 0.040094 0.590599
0.097748 0.204358 0.099332 0.598562
0.475949 0.392993 0.066525 0.064533
0.544407 0.264912 0.067718 0.122963
0.905952 0.033131 0.037530 0.023387

MOTIF 362 random
letter-probability matrix: alength= 4 w= 37
0.250000 0.250000 0.250000 0.250000
0.250000 0.250000 0.250000 0.250000
0.716116 0.031461 0.226827 0.025596
0.130112 0.079958 0.704409 0.085522
0.134792 0.130090 0.065295 0.669823
0.381828 0.247237 0.248287 0.122647
0.166079 0.146056 0.164867 0.522998
0.026392 0.020969 0.929255 0.023384
0.471904 0.268984 0.171820 0.087293
0.250000 0.250000 0.250000 0.250000
0.789937 0.063766 0.091255 0.055042
0.044696 0.040433 0.875394 0.039477
0.541749 0.143550 0.177219 0.137482
0.060838 0.037069 0.858656 0.043437
0.295411 0.129520 0.422319 0.152749
0.250000 0.250000 0.250000 0.250000
0.832380 0.052752 0.051444 0.063424
0.052266 0.084207 0.031741 0.831786
0.451027 0.258554 0.170549 0.119870
0.379429 0.367162 0.073344 0.180065
0.346735 0.296849 0.224050 0.132365
0.108033 0.336272 0.183049 0.372646
0.644667 0.114324 0.130084 0.110924
0.419292 0.200477 0.217974 0.162256
0.378219 0.345516 0.118739 0.157526
0.190566 0.410663 0.127230 0.271541
0.316341 0.270404 0.233947 0.179308
0.123517 0.053044 0.684652 0.138788
0.148000 0.033512 0.785782 0.032706
0.221804 0.096966 0.203515 0.477716
0.068688 0.192465 0.112226 0.626621
0.286146 0.183282 0.219903 0.310669
0.758884 0.105653 0.067028 0.068435
0.495671 0.256154 0.153430 0.094745
0.695878 0.095084 0.101768 0.107270
0.045096 0.039878 0.852507 0.062520
0.122535 0.222977 0.184287 0.470201

MOTIF 363 random
letter-probability matrix: alength= 4 w= 16
0.303044 0.182309 0.155481 0.359166
0.187671 0.336206 0.263452 0.212671
0.558861 0.118452 0.133802 0.188886
0.363757 0.302171 0.121253 0.212818
0.250000 0.250000 0.250000 0.250000
0.057687 0.087250 0.709716 0.145347
0.747813 0.072293 0.093599 0.086295
0.251946 0.175836 0.253866 0.318351
0.101981 0.207835 0.346240 0.343944
0.250000 0.250000 0.250000 0.250000
0.171986 0.207897 0.086676 0.533442
0.327858 0.115160 0.407489 0.149493
0.085054 0.403293 0.044364 0.467289
0.143170 0.228838 0.085723 0.542269
0.779904 0.048049 0.068420 0.103627
0.021351 0.019284 0.018811 0.940553

MOTIF 364 random
letter-probability matrix: alength= 4 w= 31
0.494025 0.272949 0.094050 0.138975
0.170449 0.136409 0.148198 0.544943
0.894323 0.042357 0.024265 0.039055
0.149077 0.434933 0.206101 0.209889
0.103034 0.060696 0.107753 0.728517
0.201775 0.096234 0.503372 0.198619
0.048751 0.130438 0.051894 0.768917
0.808405 0.063468 0.070934 0.057193
0.370502 0.119496 0.406970 0.103032
0.188573 0.168127 0.186060 0.457240
0.472752 0.187213 0.139903 0.200132
0.206152 0.111834 0.634274 0.047740
0.026194 0.034057 0.907413 0.032336
0.466908 0.193618 0.195529 0.143945
0.131551 0.092992 0.072644 0.702813
0.375359 0.380062 0.123129 0.121451
0.066168 0.085351 0.783763 0.064718
0.208581 0.092047 0.486424 0.212948
0.070355 0.017449 0.044479 0.867718
0.107757 0.138877 0.618447 0.134918
0.642212 0.106985 0.110622 0.140181
0.331295 0.278967 0.218658 0.171080
0.824010 0.056674 0.052569 0.066748
0.738150 0.132069 0.053983 0.075798
0.093814 0.337822 0.228847 0.339517
0.931108 0.029576 0.018622 0.020693
0.348377 0.258820 0.193975 0.198828
0.748192 0.073148 0.095678 0.082981
0.358788 0.261483 0.212493 0.167236
0.517819 0.208174 0.140289 0.133717
0.197464 0.574078 0.079582 0.148876

MOTIF 365 random
letter-probability matrix: alength= 4 w= 31
0.113747 0.111985 0.164871 0.609397
0.071653 0.595761 0.174709 0.157877
0.059145 0.137174 0.699022 0.104659
0.359585 0.300798 0.103180 0.236437
0.929643 0.018593 0.029661 0.022103
0.064881 0.144380 0.679107 0.111632
0.079612 0.079477 0.725864 0.115047
0.310101 0.245212 0.288788 0.155898
0.167230 0.139757 0.346279 0.346734
0.554089 0.183428 0.162682 0.099801
0.281807 0.121764 0.231992 0.364437
0.252528 0.129449 0.233739 0.384285
0.085948 0.042150 0.824840 0.047062
0.378723 0.139312 0.169230 0.312735
0.018621 0.020045 0.030265 0.931068
0.294039 0.263047 0.212757 0.230158
0.213280 0.291805 0.235031 0.259885
0.346093 0.226656 0.269142 0.158109
0.250000 0.250000 0.250000 0.250000
0.412491 0.295377 0.146338 0.145795
0.163631 0.357482 0.159456 0.319432
0.589408 0.144147 0.131563 0.134882
0.293316 0.179957 0.147248 0.379479
0.338433 0.130844 0.273327 0.257396
0.028133 0.022452 0.924430 0.024985
0.336162 0.257993 0.206813 0.199033
0.052620 0.632254 0.176246 0.138880
0.157585 0.312330 0.185856 0.344228
0.503767 0.061595 0.303652 0.130986
0.034180 0.029842 0.039848 0.896131
0.723301 0.064205 0.087289 0.125205

MOTIF 366 random
letter-probability matrix: alength= 4 w= 25
0.840515 0.069818 0.046779 0.042888
0.420824 0.167415 0.096743 0.315018
0.112055 0.095578 0.580081 0.212285
0.415633 0.102210 0.380409 0.101749
0.099174 0.527677 0.087214 0.285934
0.100201 0.499107 0.105473 0.295219
0.250000 0.250000 0.250000 0.250000
0.177079 0.115582 0.187663 0.519677
0.223412 0.165696 0.223735 0.387157
0.251356 0.160482 0.313025 0.275137
0.935216 0.018704 0.020910 0.025169
0.041771 0.822283 0.051509 0.084438
0.083245 0.786556 0.069761 0.060437
0.504202 0.089416 0.299228 0.107153
0.121600 0.583721 0.168690 0.125989
0.436218 0.297712 0.133318 0.132752
0.848297 0.039072 0.074291 0.038340
0.184736 0.348039 0.256474 0.210751
0.862430 0.044133 0.048946 0.044491
0.278511 0.143312 0.394420 0.183756
0.127014 0.113815 0.109726 0.649444
0.069611 0.431414 0.073736 0.425239
0.356898 0.300440 0.219940 0.122722
0.018817 0.019713 0.940855 0.020614
0.578063 0.168483 0.162887 0.090568

MOTIF 367 random
letter-probability matrix: alength= 4 w= 31
0.167461 0.128059 0.275766 0.428713
0.897791 0.027492 0.031080 0.043637
0.215566 0.195900 0.401405 0.187129
0.709877 0.072387 0.083229 0.134507
0.464328 0.250658 0.134952 0.150063
0.326053 0.273099 0.179541 0.221307
0.139547 0.197904 0.302083 0.360466
0.282108 0.119828 0.231322 0.366742
0.389671 0.179038 0.234445 0.196846
0.250000 0.250000 0.250000 0.250000
0.022766 0.018699 0.934945 0.023591
0.073513 0.488794 0.144715 0.292978
0.866055 0.033612 0.066455 0.033879
0.024025 0.018768 0.938397 0.018810
0.940010 0.018800 0.020460 0.020730
0.167105 0.069198 0.099584 0.664113
0.290738 0.209965 0.329941 0.169356
0.185936 0.146374 0.148409 0.519281
0.183434 0.087302 0.200665 0.528600
0.052576 0.111649 0.048927 0.786848
0.050237 0.029625 0.899044 0.021094
0.042970 0.024299 0.903569 0.029162
0.027181 0.036239 0.058299 0.878280
0.406797 0.283497 0.167580 0.142126
0.689269 0.084022 0.138658 0.088051
0.093360 0.050091 0.805843 0.050706
0.549982 0.166878 0.157029 0.126111
0.336630 0.168831 0.240476 0.254063
0.018478 0.018997 0.923914 0.038611
0.119960 0.065721 0.109336 0.704983
0.065358 0.168471 0.045270 0.720900

MOTIF 368 random
letter-probability matrix: alength= 4 w= 28
0.070550 0.032291 0.859400 0.037759
0.142936 0.098012 0.602792 0.156259
0.733572 0.070303 0.124118 0.072007
0.029422 0.028048 0.878202 0.064327
0.351429 0.246725 0.257684 0.144162
0.143403 0.108979 0.330075 0.417543
0.204505 0.040188 0.710498 0.044809
0.169071 0.168542 0.144819 0.517568
0.553383 0.136168 0.132808 0.177641
0.100557 0.304989 0.404039 0.190415
0.148638 0.211896 0.227473 0.411993
0.283452 0.198354 0.186988 0.331207
0.134088 0.187685 0.285616 0.392611
0.261015 0.158507 0.408183 0.172295
0.396872 0.200707 0.328219 0.074202
0.305631 0.219238 0.261681 0.213450
0.288554 0.237313 0.260383 0.213750
0.879495 0.038542 0.035301 0.046661
0.300528 0.186405 0.160504 0.352563
0.350531 0.288897 0.175276 0.185295
0.040235 0.018409 0.910781 0.030575
0.273077 0.116050 0.440493 0.170380
0.138769 0.294505 0.149890 0.416837
0.882777 0.045247 0.031472 0.040503
0.300747 0.211808 0.265767 0.221677
0.215319 0.134930 0.103047 0.546703
0.558555 0.179032 0.128008 0.134406
0.018795 0.020199 0.939762 0.021244

MOTIF 369 random
letter-probability matrix: alength= 4 w= 28
0.152004 0.240844 0.267174 0.339978
0.882190 0.047691 0.037337 0.032781
0.160767 0.180146 0.318806 0.340281
0.045209 0.030990 0.886790 0.037012
0.852155 0.043893 0.042171 0.061781
0.062571 0.405841 0.052371 0.479217
0.021823 0.018669 0.026033 0.933475
0.046820 0.031019 0.032498 0.889663
0.058199 0.059341 0.070745 0.811715
0.044790 0.125066 0.061059 0.769085
0.250000 0.250000 0.250000 0.250000
0.432272 0.260075 0.153682 0.153971
0.146623 0.137906 0.248935 0.466536
0.101912 0.182583 0.446121 0.269383
0.362722 0.204222 0.215914 0.217142
0.020522 0.018760 0.937979 0.022739
0.523039 0.184390 0.136862 0.155709
0.018200 0.037713 0.910005 0.034082
0.764380 0.087248 0.087619 0.060753
0.097670 0.169047 0.204765 0.528518
0.079470 0.199288 0.107840 0.613402
0.137870 0.064397 0.644601 0.153131
0.150657 0.110914 0.092699 0.645730
0.037006 0.031062 0.811473 0.120459
0.558861 0.118452 0.133802 0.188886
0.111004 0.337378 0.322575 0.229043
0.810047 0.059090 0.065659 0.065204
0.108033 0.336272 0.183049 0.372646

MOTIF 370 random
letter-probability matrix: alength= 4 w= 19
0.410536 0.271826 0.192844 0.124794
0.211887 0.150744 0.139733 0.497636
0.876219 0.035108 0.034884 0.053789
0.308199 0.211927 0.258343 0.221531
0.911508 0.027924 0.028216 0.032352
0.026195 0.025578 0.048731 0.899496
0.136458 0.096636 0.062182 0.704725
0.631038 0.092540 0.192644 0.083777
0.385732 0.149303 0.327359 0.137606
0.136613 0.467654 0.145686 0.250047
0.935736 0.018715 0.023496 0.022054
0.346751 0.162633 0.369882 0.120734
0.054115 0.079008 0.039349 0.827528
0.024702 0.018670 0.933515 0.023112
0.115290 0.580007 0.110292 0.194411
0.124533 0.116454 0.502463 0.256551
0.170660 0.253999 0.147809 0.427533
0.741679 0.074838 0.080442 0.103040
0.110550 0.132531 0.540858 0.216060

MOTIF 371 random
letter-probability matrix: alength= 4 w= 43
0.280922 0.233028 0.273803 0.212247
0.488086 0.248706 0.138301 0.124906
0.755517 0.070399 0.109060 0.065023
0.250000 0.250000 0.250000 0.250000
0.250000 0.250000 0.250000 0.250000
0.015539 0.025622 0.776949 0.181890
0.561333 0.186623 0.141983 0.110061
0.087040 0.039559 0.044716 0.828684
0.102316 0.061979 0.775233 0.060472
0.055997 0.409257 0.046339 0.488406
0.179969 0.294635 0.392862 0.132533
0.146206 0.229257 0.164764 0.459773
0.555714 0.117312 0.205410 0.121564
0.096949 0.234853 0.215351 0.452847
0.443618 0.284984 0.090835 0.180564
0.436993 0.196913 0.144423 0.221670
0.488898 0.131242 0.201176 0.178683
0.827417 0.038169 0.082753 0.051660
0.216959 0.048733 0.680454 0.053853
0.303642 0.174050 0.211043 0.311265
0.533382 0.172140 0.162491 0.131987
0.787340 0.060635 0.084766 0.067259
0.250000 0.250000 0.250000 0.250000
0.057611 0.047949 0.256643 0.637796
0.021351 0.019284 0.018811 0.940553
0.036298 0.690981 0.029382 0.243340
0.830750 0.073427 0.046752 0.049071
0.880374 0.042389 0.043738 0.033499
0.104102 0.157478 0.121635 0.616785
0.383330 0.259273 0.213298 0.144099
0.094876 0.075351 0.691164 0.138609
0.098756 0.058211 0.248904 0.594129
0.190509 0.315502 0.135836 0.358153
0.242774 0.393574 0.146514 0.217138
0.283706 0.134895 0.290265 0.291134
0.348464 0.146713 0.298439 0.206384
0.289310 0.055038 0.363520 0.292132
0.030138 0.027312 0.916133 0.026418
0.055997 0.409257 0.046339 0.488406
0.106099 0.453083 0.079510 0.361308
0.300119 0.188141 0.264778 0.246962
0.064846 0.737541 0.070786 0.126827
0.235339 0.161851 0.220456 0.382353

MOTIF 372 random
letter-probability matrix: alength= 4 w= 31
0.250000 0.250000 0.250000 0.250000
0.399105 0.142956 0.300176 0.157764
0.932803 0.018656 0.023014 0.025527
0.036639 0.058255 0.031553 0.873553
0.072125 0.089379 0.143505 0.694991
0.348965 0.093180 0.459793 0.098062
0.855479 0.065768 0.056660 0.022093
0.113014 0.056018 0.663247 0.167721
0.335959 0.359880 0.092426 0.211736
0.404299 0.294321 0.150956 0.150424
0.712238 0.122700 0.081766 0.083296
0.208137 0.046728 0.621448 0.123686
0.032548 0.025902 0.903595 0.037954
0.930358 0.019373 0.023846 0.026423
0.719098 0.139398 0.059403 0.082101
0.216495 0.187930 0.212334 0.383240
0.126297 0.055144 0.676971 0.141588
0.317180 0.067947 0.223814 0.391059
0.022530 0.019302 0.026834 0.931334
0.248871 0.229184 0.252318 0.269627
0.250000 0.250000 0.250000 0.250000
0.047763 0.072610 0.041732 0.837895
0.022209 0.926438 0.018529 0.032824
0.502173 0.264980 0.159162 0.073684
0.929493 0.021092 0.027779 0.021636
0.628896 0.061885 0.076303 0.232916
0.042854 0.039217 0.879622 0.038307
0.105559 0.200889 0.104961 0.588592
0.149153 0.106897 0.168387 0.575563
0.067715 0.017827 0.891355 0.023103
0.357518 0.222371 0.285047 0.135064

MOTIF 373 random
letter-probability matrix: alength= 4 w= 37
0.127014 0.334644 0.288378 0.249964
0.035942 0.053602 0.852034 0.058421
0.037411 0.034083 0.895255 0.033252
0.394472 0.154512 0.178587 0.272429
0.486596 0.396519 0.059392 0.057493
0.723975 0.101321 0.101711 0.072992
0.363910 0.257501 0.186773 0.191816
0.451550 0.125013 0.301834 0.121603
0.320823 0.139763 0.136936 0.402478
0.565985 0.211572 0.095274 0.127169
0.307396 0.127774 0.203937 0.360892
0.018294 0.020395 0.914697 0.046614
0.882256 0.042944 0.035936 0.038865
0.124882 0.157815 0.131838 0.585466
0.932803 0.018656 0.023014 0.025527
0.095823 0.052835 0.100143 0.751199
0.037058 0.025134 0.919420 0.018388
0.648791 0.151083 0.111451 0.088675
0.459549 0.284698 0.141788 0.113964
0.038959 0.913906 0.025694 0.021442
0.538847 0.125062 0.218922 0.117169
0.243325 0.212275 0.292883 0.251517
0.163631 0.357482 0.159456 0.319432
0.138364 0.035514 0.754935 0.071188
0.083595 0.694082 0.039493 0.182831
0.568632 0.150989 0.138545 0.141834
0.035466 0.031895 0.891747 0.040892
0.250000 0.250000 0.250000 0.250000
0.103942 0.104071 0.299955 0.492033
0.066727 0.742201 0.119642 0.071430
0.040228 0.064078 0.806656 0.089038
0.200350 0.251427 0.307945 0.240279
0.181112 0.652609 0.080033 0.086247
0.786869 0.066068 0.084980 0.062083
0.152416 0.102456 0.594409 0.150720
0.416133 0.229333 0.251465 0.103069
0.081166 0.044542 0.821113 0.053179

MOTIF 374 random
letter-probability matrix: alength= 4 w= 28
0.100557 0.304989 0.404039 0.190415
0.104033 0.159226 0.246616 0.490125
0.049388 0.042239 0.816594 0.091779
0.131313 0.181463 0.489552 0.197671
0.074646 0.062636 0.057137 0.805581
0.494561 0.156819 0.153642 0.194977
0.050793 0.018253 0.912662 0.018291
0.018740 0.022032 0.937004 0.022224
0.042699 0.028283 0.899080 0.029937
0.055542 0.051625 0.050711 0.842122
0.442199 0.195163 0.067885 0.294753
0.780865 0.054413 0.106831 0.057891
0.045046 0.033772 0.039609 0.881574
0.105313 0.063075 0.749478 0.082133
0.130709 0.220242 0.292794 0.356255
0.136723 0.137452 0.123937 0.601888
0.634933 0.187837 0.114882 0.062348
0.240256 0.213624 0.184909 0.361211
0.526065 0.090971 0.270342 0.112622
0.134699 0.091470 0.495802 0.278029
0.064110 0.220008 0.095530 0.620352
0.250000 0.250000 0.250000 0.250000
0.399772 0.208716 0.239601 0.151911
0.534344 0.240414 0.123046 0.102196
0.638474 0.092879 0.105742 0.162905
0.094355 0.082800 0.666381 0.156464
0.053010 0.077661 0.038435 0.830895
0.331936 0.195212 0.157614 0.315238

MOTIF 375 random
[truncated: 1,504,342 more chars]
