# Supplementary material for: Transposable elements drive the evolution of metazoan zinc finger genes
Source: Genome Res. 2023 Aug;33(8):1325–39. doi: 10.1101/gr.277966.123 (PMC10547256; doi:10.1101/gr.277966.123)
Supplement: Supplement 3 [file Supplemental_Data_3.tar.gz › supplementary_data_3/Danio_rerio/results.RF_out.txt]

Name	p1	p2	p3	p4	p5	p6	p7	p8	p9	p10	p11	p12	A1	C1	G1	T1	A2	C2	G2	T2	A3	C3	G3	T3	A4	C4	G4	T4	Bind	Accuracy
CM002885.2_36021281-36022202(-)_1|1|1x0;1;1	I	Y	S	T	N	R	P	A	A	M	E	G	-0.524841776211117	-0.444058573371118	-0.400325921652881	-0.474691533642182	-0.718264196046932	-0.643950795543532	-0.355815244376259	-0.0651569245262236	-0.641084848551619	-0.787382195194698	0.336613056549742	-0.596680359408869	0	0	0	0	0.276	0
CM002885.2_36021281-36022202(-)_1|1|1x0;2;2	Q	A	V	W	A	N	Q	A	E	L	E	R	-0.451668066862298	-0.544840540202826	0.199999383624997	-0.574078427539012	-0.261417631273258	-0.0533862966278457	-0.303927061400533	-0.146638272285509	-0.352246959896806	-0.371083830940998	-0.457018669748643	-0.322790016810935	0	0	0	0	0.17	0
CM002885.2_36021281-36022202(-)_1|1|1x0;3;3	G	Y	L	S	K	T	A	N	K	L	I	E	-0.161781088004119	-0.303345215779935	-0.18852640773245	-0.389975544493327	-0.314911078332915	-0.303280946116995	-0.0211613565823344	-0.34530348624697	-0.301148958144644	-0.368793141117068	-0.0930391859366917	-0.0787957181639312	0	0	0	0	0.072	0
CM002885.2_36021281-36022202(-)_1|1|1x0;4;4	S	Y	S	C	K	R	K	D	N	L	N	L	-0.491270813428915	-0.436042983352575	-0.590927261390071	0.104736197679179	0.302351265211129	-0.609447395257195	-0.70716921943186	-0.762858472579397	-1.27278609158824	-1.2503168159473	0.606684314221227	-1.18287369488741	0	0	0	0	0.616	0
CM002885.2_36021281-36022202(-)_1|1|1x0;5;5	P	F	T	T	T	H	P	F	V	Y	S	R	-0.411251112293505	-0.683382694010646	0.268255888213913	-0.844720404152592	-0.556685539175709	-0.24795813802019	-0.634016112513446	-0.078874146971458	-0.622376765131318	-0.747477267709001	-0.495649786074825	0.481740115538262	0	0	0	0	0.22	0
CM002885.2_41604864-41605668(+)_1|1|1x0;1;1	G	K	V	F	S	Q	P	G	T	L	L	L	-0.256495603223348	-0.416748233575347	-0.513292170240782	-0.812760018231231	-0.743791266085729	-0.228672141375061	-0.812803608710171	0.151200252881878	0.432171043656766	-0.716401069125116	-0.748440756303134	-0.683478808342102	0	0	0	0	0.488	0
CM002885.2_41604864-41605668(+)_1|1|1x0;2;2	G	K	R	F	S	Q	A	S	S	L	K	R	-0.637537519110112	-0.776369191411345	0.510724798309693	-0.888107441402006	-0.771369780810936	-0.528234541348983	-0.81528094339667	0.0870432127824573	0.413305756892375	-0.755405684383695	-0.757726353026557	-0.600420784700877	0	0	0	0	0.912	0
CM002885.2_41604864-41605668(+)_1|1|1x0;3;3	G	K	H	F	S	D	Q	S	N	L	K	K	-0.507753460059429	-0.671944871680955	-0.372285823434849	-0.62813937046282	0.515884855538546	-0.633954632060482	-0.754567719622236	-0.799518555228049	-0.775010097003333	0.501230951227065	-0.833371050360513	-0.697590026446302	0	0	0	0	0.84	0
CM002885.2_41604864-41605668(+)_1|1|1x0;4;4	G	K	M	F	N	Q	S	S	N	L	K	T	-0.116562271017507	-0.447813512178584	-0.735969096876058	-0.789538613114059	-0.014193507772949	-0.748909284203533	-0.659376351768252	-0.76251572570889	0.0463116984891543	-0.677770346121267	-0.775148539049241	-0.683637901440328	0	0	0	0	0.768	0
CM002885.2_41604864-41605668(+)_1|1|1x0;5;5	G	R	M	F	A	H	K	Y	I	L	V	K	-0.287656773185536	-0.510693006186291	-0.270609373214991	-0.17670113900456	-0.48350280588254	-0.212902390501224	-0.32615094983736	-0.160908347822904	-0.433567471760512	-0.403716364909459	-0.0430558613202862	-0.128383579243779	0	0	0	0	0.314	0
CM002885.2_44020774-44022235(-)_1|1|1x0;1;1	G	K	T	F	L	R	A	C	D	L	K	A	-0.378054443075231	-0.316577923629451	-0.637431879365027	-0.326071018690875	-0.650677139279952	-0.00553221673356022	-0.648338645722507	-0.613434254735383	-0.815413875551017	-0.75717251809912	0.258960313664809	-0.47238263095795	0	0	0	0	0.29	0
CM002885.2_44020774-44022235(-)_1|1|1x0;2;2	N	Q	T	F	A	Y	N	F	E	L	K	V	-0.14441257194959	-0.43622015517104	-0.0212497837105915	-0.229610007801762	-0.427820484311015	-0.287967322170144	-0.390338820458175	0.0874125552554822	-0.574568813269598	-0.50800477730051	-0.280525431329885	0.17727963490351	0	0	0	0	0.198	0
CM002885.2_44020774-44022235(-)_1|1|1x0;3;3	G	K	A	F	A	R	M	S	N	F	R	Q	-0.195925603984627	-0.502646504985937	-0.751331956647664	-0.661321693459148	-0.157184415584067	-0.720358375864765	-0.604412360064639	-0.6247765351132	-0.729682559332198	-0.79234740744309	0.351409426485002	-0.786903011090954	0	0	0	0	0.4	0
CM002885.2_44020774-44022235(-)_1|1|1x0;4;4	G	M	R	F	N	R	A	T	N	L	R	V	-0.160655575794506	-0.452885816538097	-0.635411309681613	-0.608686337258301	-0.0178275042061316	-0.710633726513272	-0.584140404541256	-0.431571140502769	-0.654497149905123	-0.76365508645668	0.458939532475746	-0.67238449842441	0	0	0	0	0.538	0
CM002885.2_44020774-44022235(-)_1|1|1x0;5;5	T	K	T	F	L	N	P	R	Q	M	K	S	-0.288272035014204	-0.565175719911634	-0.289734978975331	-0.0234370856578738	-0.316050019867723	-0.587336103671855	-0.187341859235447	-0.222490666164196	-0.403088854363796	-0.165572396631991	-0.159600159980057	-0.192059389689662	0	0	0	0	0.092	0
CM002885.2_44040757-44041768(-)_1|1|1x0;1;1	G	K	N	F	T	Q	A	C	N	L	K	V	-0.14022707487182	-0.470566587357276	-0.586076994949241	-0.780527999540455	0.24159893981203	-0.673459100460679	-0.62369599155148	-0.657365412130428	0.0638569451912556	-0.686500240191721	-0.70353049962783	-0.587420667734112	0	0	0	0	0.708	0
CM002885.2_44040757-44041768(-)_1|2|1x0;1;2	G	N	K	F	S	R	L	W	N	L	K	L	-0.435142317231808	-0.338324095902645	-0.51400425119383	-0.403384255026203	0.0102727784837378	-0.692433201859909	-0.605217172685094	-0.198468097945589	-1.05201379771763	-0.948646898743725	0.410680637609221	-0.727757764948643	0	0	0	0	0.468	0
CM002885.2_44040757-44041768(-)_1|2|1x0;2;3	S	K	S	F	T	R	A	D	I	L	K	V	-0.386982493116657	-0.646681444301099	-0.366187404915882	-0.434390651442833	-0.552314146006041	-0.167138123076654	-0.746360695524257	-0.175843492325499	-1.0155995276737	-0.972817038218071	0.498805626795468	-0.934466705683319	0	0	0	0	0.662	0
CM002885.2_44040757-44041768(-)_1|2|1x0;3;4	G	L	S	F	K	R	L	D	H	L	R	S	-0.483764426459168	-0.52708394955159	-0.860793651589559	-0.161802846736133	-0.618065960963461	-0.79414335706719	0.248610241247741	-0.836176891193659	-0.880040346564878	-0.735250427827967	0.572162456310517	-0.861477176325847	0	0	0	0	0.606	0
CM002885.2_44062078-44064250(+)_1|1|1x0;1;1	G	R	I	L	S	N	A	S	A	L	E	N	-0.116168697219128	-0.513917826859868	-0.121001497296599	-0.614154359913243	-0.306863556392493	-0.339890225504685	-0.343118065029947	-0.0736115584496605	-0.171793873299708	-0.385239871556059	-0.389718550704653	-0.272286885817904	0	0	0	0	0.102	0
CM002885.2_44062078-44064250(+)_1|1|1x0;2;2	G	K	A	F	P	S	V	R	G	L	N	R	-0.604413431946324	-0.928970469333496	0.403834557184223	-0.858249226510933	-0.509908575414196	-0.69446162433554	-0.231887239854362	0.107757843825073	-0.791579079988334	-0.144742238137035	-0.390770660666472	-0.535727416260255	0	0	0	0	0.32	0
CM002885.2_44062078-44064250(+)_1|1|1x0;3;3	G	K	S	F	V	Y	H	F	T	L	T	K	-0.270128958251154	-0.557524849703932	-0.136989476152221	-0.343423032765443	-0.554012465264381	-0.185499542575332	-0.494461232246682	-0.0421117494437216	-0.613079523458614	-0.444338663404031	-0.609840206474502	0.311359397198157	0	0	0	0	0.152	0
CM002885.2_44062078-44064250(+)_1|1|1x0;4;4	G	K	R	F	L	A	K	A	D	R	S	T	-0.166851976241896	-0.262977787287563	-0.299041228418624	-0.166121059538565	-0.178400999826479	0.0849413603528178	-0.366594557085327	-0.484989625311473	-0.40931427226555	-0.335051111651039	-0.249475989394079	0.0384714512407894	0	0	0	0	0.282	0
CM002885.2_44062078-44064250(+)_1|1|1x0;5;5	G	K	R	F	K	H	R	V	A	L	N	M	-0.440989853212389	-0.1475466310045	-0.60493508140473	0.0685447336437414	-0.155137376438235	-0.411306584033809	-0.0411501089698112	-0.0619033160870064	-0.333012823202018	-0.136973036192285	-0.0868603552915831	-0.254117049100563	0	0	0	0	0.252	0
CM002885.2_44062078-44064250(+)_1|1|1x0;6;6	E	K	G	F	V	D	L	G	N	F	K	R	-0.600576009147834	-0.906786839866059	0.421259056186485	-1.04143141261367	0.535189353887865	-0.940754530718116	-1.05391762501952	-1.1344904320116	-0.785879568433718	0.441135290700539	-0.881964407067129	-0.694312765258433	0	0	0	0	0.404	0
CM002885.2_44062078-44064250(+)_1|1|1x0;7;7	G	K	R	F	T	Q	S	A	H	L	K	K	-0.38489366412844	-0.615612233475435	-0.635604482278679	-0.154941373446767	-0.891504509869908	-0.995259898741503	0.532204331933359	-0.87088811155567	0.52230124075869	-1.02339591282304	-0.961432355687644	-0.84553357826116	0	0	0	0	0.936	0
CM002885.2_54606305-54607976(+)_1|1|1x0;1;1	G	K	C	F	S	A	K	Q	K	L	E	T	-0.178285074305623	-0.203676893150444	-0.218938254548801	-0.455830637657729	-0.157049312775775	-0.403977561752049	0.0437830805932406	-0.470852705895074	-0.315057820275664	-0.34308223759373	-0.157524766450066	0.00540107365894704	0	0	0	0	0.206	0
CM002885.2_54606305-54607976(+)_1|1|1x0;2;2	G	K	G	F	T	Q	Q	G	Q	I	K	T	-0.107104744768299	-0.571299459512904	-0.622238931930907	-0.738367683144966	-0.471008832904387	-0.760543725572389	-0.639425487064484	-0.22403197543564	0.367404754944461	-0.710689946112364	-0.670538387420269	-0.669574127596459	0	0	0	0	0.292	0
CM002885.2_54606305-54607976(+)_1|1|1x0;3;3	D	K	S	V	T	S	K	Q	S	L	K	S	-0.413444673024647	-0.425029902663463	-0.642092474845051	-0.1596594003086	-0.375566065206283	-0.454511957245427	-0.420681880786161	-0.193248330925921	-0.383657869854459	-0.518493355093589	-0.522931763440562	-0.0880949766939435	0	0	0	0	0.318	0
CM002885.2_54606305-54607976(+)_1|1|1x0;4;4	G	M	I	F	S	Q	L	G	Y	L	K	R	-0.604762184727213	-0.874096394177622	0.232068845184146	-0.77284477731037	-0.309339115390046	-0.394557252756914	-0.665601978134026	-0.670253208899336	0.17401618455462	-0.274901170124166	-0.775640761913302	-0.614463432804438	0	0	0	0	0.394	0
CM002885.2_54606305-54607976(+)_1|1|1x0;5;5	G	K	R	Y	K	V	K	Q	S	L	E	S	-0.259732941253107	-0.604132697782549	-0.42710890741108	-0.585313661860526	-0.620132981698061	-0.443254486856968	-0.555541125678768	-0.0594056493572201	-0.533782377370086	-0.657026155361914	-0.420875764201342	0.271855547180748	0	0	0	0	0.186	0
CM002885.2_54606305-54607976(+)_1|1|1x0;6;6	G	K	G	F	T	A	K	Q	C	L	K	S	-0.157310138209056	-0.272511028737314	-0.182204005390684	-0.282746093987763	-0.28055980206285	-0.152554266632989	-0.17809363194557	-0.0590755235905534	-0.294157951300021	-0.389943147960321	-0.241642576014154	0.0952879076336986	0	0	0	0	0.314	0
CM002885.2_54606305-54607976(+)_1|1|1x0;7;7	E	M	S	F	T	H	Q	Q	S	L	K	R	-0.569079516964906	-0.729230282118893	0.478002829801034	-0.806604244407931	-0.636861150104743	-0.470442864269925	-0.73139807392102	0.0963045356558831	-0.577843453108253	-0.766703905719816	-0.545367855496084	0.463413261025057	0	0	0	0	0.53	0
CM002885.2_54606305-54607976(+)_1|1|1x0;8;8	G	K	S	F	S	V	K	Q	S	L	E	S	-0.259732941253107	-0.604132697782549	-0.42710890741108	-0.585313661860526	-0.620132981698061	-0.443254486856968	-0.555541125678768	-0.0594056493572201	-0.533782377370086	-0.657026155361914	-0.420875764201342	0.271855547180748	0	0	0	0	0.224	0
CM002885.2_54606305-54607976(+)_1|1|1x0;9;9	G	K	G	F	A	V	K	Q	N	L	E	S	-0.299380888474107	-0.626972454739586	-0.431122585349566	-0.566065008052865	0.157192839105961	-0.75350697013241	-0.472711568451546	-0.741405677593557	-0.753258367031884	-0.647464858743894	-0.381921649997204	0.373978802800398	0	0	0	0	0.356	0
CM002885.2_54606305-54607976(+)_1|1|1x0;10;10	G	K	R	F	T	V	K	Q	S	L	E	S	-0.259732941253107	-0.604132697782549	-0.42710890741108	-0.585313661860526	-0.620132981698061	-0.443254486856968	-0.555541125678768	-0.0594056493572201	-0.533782377370086	-0.657026155361914	-0.420875764201342	0.271855547180748	0	0	0	0	0.27	0
CM002885.2_54606305-54607976(+)_1|1|1x0;11;11	D	K	T	F	T	V	K	H	K	L	E	Y	-0.293257137623632	-0.40511907691902	-0.317642337542223	-0.310645277654224	-0.445121306096869	-0.459708334717771	0.152178427471777	-0.386666571340261	-0.307676277161324	-0.405722022877423	-0.237733574363909	-0.00615405998812221	0	0	0	0	0.244	0
CM002885.2_54606305-54607976(+)_1|1|1x0;12;12	G	N	S	Y	A	L	R	N	H	L	E	R	-0.76184793131183	-0.991799610350739	0.472562166257297	-0.772893732957544	-0.257810775018407	-0.984335868553813	0.0991074488122456	-0.980252272108604	-0.375439862110931	-0.639942023685738	-0.440787852666354	0.278625069516187	0	0	0	0	0.342	0
CM002885.2_54606305-54607976(+)_1|1|1x0;13;13	A	K	R	F	T	M	K	Q	S	L	K	S	-0.16058589627053	-0.377105196454825	-0.501160242064607	-0.351684191131107	-0.427841486378192	-0.317949268344772	-0.246559495923119	-0.0906149119621595	-0.213089427199672	-0.458568059699269	-0.139166213983005	0.139329892701619	0	0	0	0	0.512	0
CM002885.2_54606305-54607976(+)_1|1|1x0;14;14	G	K	R	F	T	V	K	Q	S	L	E	S	-0.259732941253107	-0.604132697782549	-0.42710890741108	-0.585313661860526	-0.620132981698061	-0.443254486856968	-0.555541125678768	-0.0594056493572201	-0.533782377370086	-0.657026155361914	-0.420875764201342	0.271855547180748	0	0	0	0	0.27	0
CM002885.2_54606305-54607976(+)_1|1|1x0;15;15	G	K	S	Y	T	L	R	Q	S	L	E	T	-0.10459638531951	-0.258695372901615	-0.19487254172697	-0.391364320744201	-0.322593307675316	-0.322505122701623	-0.384280167445462	-0.154755595569563	-0.405607375635935	-0.61596521560381	-0.517878944828338	0.308028122137951	0	0	0	0	0.15	0
CM002885.2_54606305-54607976(+)_1|2|1x0;1;16	G	R	S	F	T	V	K	Q	N	L	H	V	-0.311306178084858	-0.527168074427918	-0.4739429726201	-0.727034967995925	0.375328376069157	-0.68081328448972	-0.687079437596332	-0.745012039343798	-0.827225813308964	-0.646301880630715	-0.518027382161286	0.421917351597519	0	0	0	0	0.518	0
CM002885.2_54606305-54607976(+)_1|2|1x0;2;17	G	K	R	F	T	Q	H	G	Q	L	N	R	-0.619236293906995	-0.895125711364044	0.351610049738629	-0.857888790181996	-0.390212294368794	-0.886641523889225	-0.842867374212723	-0.200577277893868	0.410004407584363	-0.749058382371964	-0.83694182664556	-0.633733035417514	0	0	0	0	0.664	0
CM002885.2_54612902-54613379(+)_1|1|1x0;1;1	G	K	S	F	A	E	R	H	N	L	K	I	-0.254961842983036	-0.523444189851553	-0.314899334338375	-0.157127340383218	0.190177129476074	-0.681919935107219	-0.443412874343708	-0.526742439858266	-0.50793624244329	-0.246160764662195	-0.453958532787859	-0.142427952685276	0	0	0	0	0.418	0
CM002885.2_58594773-58595793(-)_1|1|1x0;1;1	K	K	T	F	R	K	L	G	N	L	L	K	-0.364844996054231	-0.3645836572627	-0.44389931107538	-0.321663140273896	0.225776549196516	-0.581721142724286	-0.540983913380633	-0.615775032474142	-0.613819525618481	-0.246416152524241	-0.15697854787514	-0.571581604754781	0	0	0	0	0.114	0
CM002885.2_58594773-58595793(-)_1|1|1x0;2;2	D	I	S	F	P	T	L	K	E	R	R	V	-0.210168395225991	-0.247861771004273	-0.0647421740543419	-0.202426443343052	-0.04880294958686	-0.0335906005034824	-0.0986059491063699	-0.127159445739036	-0.322905973775193	-0.221719340456431	-0.020649933823809	-0.102585945303761	0	0	0	0	0.176	0
CM002885.2_58594773-58595793(-)_1|1|1x0;3;3	G	K	V	S	F	S	S	G	N	L	K	T	-0.12848875775536	-0.549260812281954	-0.652755674058809	-0.607339766281554	0.375376776520183	-0.760054707261995	-0.635012973070431	-0.784500153885777	-0.57395471795201	-0.704345994238191	-0.473238328661047	-0.29372412330601	0	0	0	0	0.322	0
CM002885.2_58594773-58595793(-)_1|1|1x0;4;4	D	K	H	F	S	T	K	Q	S	M	M	V	-0.274079923731329	-0.293383157621153	-0.554153462249702	-0.467261183410838	-0.399390389831046	-0.472531418982262	-0.295980073906149	-0.231441890289491	-0.461027217870465	-0.597010128818275	-0.433466288071032	0.183472890435003	0	0	0	0	0.432	0
CM002885.2_58594773-58595793(-)_1|1|1x0;5;5	V	K	T	F	R	D	G	S	H	F	K	T	-0.453629810139314	-0.478649123785386	-0.332260254189027	-0.427916409790598	-0.164224728170296	-0.772557556844034	0.188321338430576	-0.724358816681874	-0.324303888857588	0.0740134688241627	-0.550902949252747	-0.455633983640292	0	0	0	0	0.462	0
CM002885.2_58594773-58595793(-)_1|1|1x0;6;6	G	K	T	F	K	Q	P	I	C	L	I	S	-0.155530733563669	-0.3117575761072	-0.313714224593729	-0.4198810859439	-0.456932249829473	-0.143957664813152	-0.38437964250126	-0.0654895339431326	0.318140117305098	-0.553182768368302	-0.557074309526383	-0.490587212657004	0	0	0	0	0.22	0
CM002885.2_58594773-58595793(-)_1|1|1x0;7;7	D	K	R	F	R	Q	I	A	H	L	K	R	-0.577796489338546	-0.753238848460292	0.23733733224047	-0.770754187985819	-0.650042394998782	-0.872961179394321	0.448136922354549	-0.713014122634835	0.467855539141503	-0.848354284459524	-0.782753149531086	-0.625292899276986	0	0	0	0	0.76	0
CM002885.2_58594773-58595793(-)_1|1|1x0;8;8	G	K	S	F	S	D	P	A	H	F	R	V	-0.362678625250896	-0.47040657197024	-0.381800489502979	-0.414443595766065	-0.4384085400515	-0.710478675849945	0.122446684350438	-0.624977915746407	-0.484075960843651	-0.122162343433418	-0.564361005860291	-0.514533231165554	0	0	0	0	0.368	0
CM002885.2_58594773-58595793(-)_1|1|1x0;9;9	G	R	S	F	R	Q	H	T	N	L	L	K	-0.203776779137409	-0.693866216893055	-0.531611815432202	-0.731911447714791	0.271554061749319	-0.627116492484161	-0.731659325054356	-0.632506410908317	0.216518228684002	-0.58857404446996	-0.744752920820455	-0.626130545317202	0	0	0	0	0.508	0
CM002885.2_58594773-58595793(-)_1|1|1x0;10;10	D	K	M	F	A	R	S	D	V	L	K	I	-0.447061700609147	-0.602311354340751	-0.347609807694161	-0.359074358680822	-0.782609155546405	-0.320520847235112	-0.831959582516816	0.0709819670849674	-0.9162593288926	-0.785657588559582	0.566783677669473	-0.84253266765009	0	0	0	0	0.708	0
CM002885.2_58594773-58595793(-)_1|1|1x0;11;11	G	E	R	F	A	Y	L	G	G	F	Q	T	-0.0875554542355178	-0.474901574830659	-0.369919076523283	-0.344691101025593	-0.357205345537329	-0.536860071545698	-0.319301962752941	-0.0827606275106239	-0.344164562843201	-0.615344281449993	-0.546661745879911	0.213943944833962	0	0	0	0	0.174	0
CM002885.2_58605132-58606218(+)_1|1|1x0;1;1	G	K	A	Y	T	C	Q	S	Y	L	L	I	-0.279856748066178	-0.469964597489938	-0.479275296245259	0.0390059887485682	-0.239718247228259	-0.403940093610523	-0.458687073160474	-0.260300029849839	-0.335633713460055	-0.19480922789507	-0.434050295384143	-0.316393863079089	0	0	0	0	0.118	0
CM002885.2_58605132-58606218(+)_1|1|1x0;2;2	R	K	C	F	P	T	L	Q	E	R	K	L	-0.269051793541913	-0.380521877427339	-0.0256302033666851	-0.166175313162335	-0.297121467471387	-0.244665195759109	-0.0302263724041727	0.0431161911437104	-0.485727602730007	-0.453041686544994	-0.0568074015042126	0.0830391748736095	0	0	0	0	0.218	0
CM002885.2_58605132-58606218(+)_1|1|1x0;3;3	G	K	N	F	L	L	S	N	Q	L	K	V	-0.13116791655315	-0.548875604072078	-0.0577358486610177	-0.379449715243046	-0.12630259509933	-0.582299769439398	-0.368804910535765	-0.144137354105843	-0.39763564177975	-0.427423306388816	-0.235194423202487	0.136951898707099	0	0	0	0	0.134	0
CM002885.2_58605132-58606218(+)_1|1|1x0;4;4	N	K	S	F	S	T	K	G	N	L	E	A	-0.212194018458058	-0.515983795722854	-0.691267238070854	-0.69164300999758	0.443777672065945	-0.786389752906789	-0.582629111890788	-0.806673817590508	-0.67678569624722	-0.717252960990816	-0.661626397842281	0.514693208143812	0	0	0	0	0.532	0
CM002885.2_58605132-58606218(+)_1|1|1x0;5;5	E	M	S	F	N	H	K	P	H	M	K	N	-0.232990829041309	-0.527116280567574	-0.339241024182505	-0.416610902840008	-0.447449699268929	-0.697826640626019	0.111645564785948	-0.658948945688557	-0.463897189332434	-0.641828734064024	-0.522952382441128	0.119690823148515	0	0	0	0	0.414	0
CM002885.2_58605132-58606218(+)_1|1|1x0;6;6	G	K	T	F	G	N	M	T	S	L	R	S	-0.343485921884949	-0.276877625021792	-0.588643834636336	-0.218312671457463	-0.63582842772488	-0.63281871068084	-0.323320570696122	-0.084067424147967	-0.453779410665663	-0.459145210378087	-0.551199826676549	-0.0312271499099528	0	0	0	0	0.122	0
CM002885.2_58605132-58606218(+)_1|1|1x0;7;7	D	K	R	F	R	Q	K	S	A	L	T	S	-0.312694631022195	-0.528742813340517	-0.687392055464374	-0.598076761108246	-0.71499281824214	-0.746139747372618	-0.681008795720145	0.329658427930562	0.420021043465417	-0.77144638944916	-0.751863925995681	-0.662972489534546	0	0	0	0	0.574	0
CM002885.2_58605132-58606218(+)_1|1|1x0;8;8	G	M	R	F	Y	I	Q	A	Q	M	V	Y	-0.267029183951309	-0.495166688792869	-0.286653680266159	-0.203113368714961	-0.239564754111077	-0.450488329928633	-0.258272111966008	-0.119672940994241	-0.205566047677647	-0.449168691667682	-0.31689564148435	0.0562117445091264	0	0	0	0	0.148	0
CM002885.2_58605132-58606218(+)_1|1|1x0;9;9	G	R	S	F	N	K	P	G	I	L	I	N	-0.181053633802287	-0.44822405081799	-0.0200677857384383	-0.458357369478301	-0.358047589413378	-0.165688388826973	-0.242680663133683	0.023015611757834	-0.528728192862051	-0.738045449677826	0.100219321608819	-0.43492692196993	0	0	0	0	0.11	0
CM002885.2_58605132-58606218(+)_1|1|1x0;10;10	D	K	T	F	A	R	S	D	V	L	K	T	-0.396093597098854	-0.513929073034592	-0.222373021851926	-0.224420649258613	-0.43796081412354	-0.32180443129877	-0.723170765865248	-0.0750932231150221	-0.995409028008656	-1.01196784885476	0.537531696120638	-0.933890997904464	0	0	0	0	0.71	0
CM002885.2_58605132-58606218(+)_1|1|1x0;11;11	E	E	R	F	A	Y	L	G	S	F	Q	S	-0.34287397796096	-0.528652435377712	-0.451801259049109	-0.386521535202789	-0.5862618177543	-0.570432191431383	-0.460727997318051	0.0581665010123692	-0.467394002952823	-0.695876008323243	-0.641012831672007	0.206030091960517	0	0	0	0	0.186	0
CM002885.2_58611949-58612996(+)_1|1|1x0;1;1	G	K	P	Y	A	S	R	R	D	L	E	V	-0.407629518372978	-0.360343505114557	-0.451539432450224	-0.248907036472502	-0.63972922131702	-0.0823123878899656	-0.445467122130923	-0.511606069714075	-0.51333137284556	-0.0872686354270625	-0.352956013017882	-0.330758729270408	0	0	0	0	0.128	0
CM002885.2_58611949-58612996(+)_1|1|1x0;2;2	H	R	C	F	P	T	L	E	E	K	K	L	-0.327913455067728	-0.481183153228291	0.0826078862112646	-0.0321227889497757	-0.231389950261032	-0.0900600286805043	-0.0695025803593623	0.0417091061947552	-0.418413035022117	-0.440289250819851	0.0365491613767714	-0.182686784857231	0	0	0	0	0.22	0
CM002885.2_58611949-58612996(+)_1|1|1x0;3;3	G	K	N	F	V	T	P	S	S	L	A	I	-0.262066818543666	-0.489496083176128	-0.490560592614677	-0.556064488728776	-0.536554818439198	-0.578722136443312	-0.564903224652425	-0.000697374216157572	-0.371403122627785	-0.685962670576409	-0.523501152470531	0.0490963170522221	0	0	0	0	0.166	0
CM002885.2_58611949-58612996(+)_1|1|1x0;4;4	N	K	S	F	S	T	K	A	N	L	E	V	-0.241641605941443	-0.516068678284177	-0.524959856454419	-0.612413988696252	0.262929044986786	-0.78807443726473	-0.422105626966388	-0.699343935697169	-0.529788457664955	-0.650544830916445	-0.617021350609559	0.173372743352876	0	0	0	0	0.374	0
CM002885.2_58611949-58612996(+)_1|1|1x0;5;5	E	K	S	F	C	H	G	S	Q	L	K	N	-0.134451238115489	-0.724505918882655	-0.418676978369914	-0.459485741994138	-0.590391238057011	-0.567205469308743	-0.636248821486943	-0.349855314097843	-0.686718489725429	-0.631767982951805	-0.567933616093517	0.387427740521033	0	0	0	0	0.288	0
CM002885.2_58611949-58612996(+)_1|1|1x0;6;6	G	K	T	F	A	K	S	G	T	L	N	S	-0.235378714877534	-0.328089828809742	-0.427431778200792	-0.181031600828441	-0.488937748454017	-0.203033490196344	-0.200058421418126	-0.135182335241551	-0.289203386670317	-0.516019851273279	0.0950617872547385	-0.32380960307926	0	0	0	0	0.408	0
CM002885.2_58611949-58612996(+)_1|1|1x0;7;7	D	K	R	F	R	Y	K	P	S	L	F	T	-0.453516332974987	-0.449469833710564	-0.631777157515372	-0.236205316856157	-0.307489728036543	-0.606839327527276	-0.490440424856927	-0.371462953284275	-0.493644236477679	-0.690909314181265	-0.556878179891942	0.0103651215775393	0	0	0	0	0.348	0
CM002885.2_58611949-58612996(+)_1|1|1x0;8;8	G	M	S	F	M	T	T	K	Q	L	T	Y	-0.246210047673601	-0.342151320786535	-0.243614062916399	-0.103528696956912	-0.199655241353141	-0.379414097008743	-0.166162590727586	-0.249841973463974	-0.256211535280787	-0.302319632900865	-0.106921849858223	-0.0774184033046697	0	0	0	0	0.174	0
CM002885.2_58611949-58612996(+)_1|1|1x0;9;9	G	R	G	F	S	Q	P	G	I	L	I	N	-0.133405793552647	-0.709521460982509	-0.124938023045163	-0.811544071634445	-0.661053516350956	-0.0580956191910906	-0.754406484934773	0.0591829951288661	0.218184070288118	-0.990021824250929	-0.462884046354928	-0.877153378762293	0	0	0	0	0.392	0
CM002885.2_58611949-58612996(+)_1|1|1x0;10;10	D	K	T	F	A	R	S	D	V	M	K	T	-0.396093597098854	-0.513929073034592	-0.222373021851926	-0.224420649258613	-0.43796081412354	-0.32180443129877	-0.723170765865248	-0.0750932231150221	-0.995409028008656	-1.01196784885476	0.537531696120638	-0.933890997904464	0	0	0	0	0.714	0
CM002885.2_58611949-58612996(+)_1|1|1x0;11;11	G	E	R	F	A	Y	L	G	S	F	Q	S	-0.34287397796096	-0.528652435377712	-0.451801259049109	-0.386521535202789	-0.5862618177543	-0.570432191431383	-0.460727997318051	0.0581665010123692	-0.467394002952823	-0.695876008323243	-0.641012831672007	0.206030091960517	0	0	0	0	0.182	0
CM002885.2_58617285-58618380(+)_1|1|1x0;1;1	G	K	A	F	A	C	Q	S	Y	L	L	I	-0.279856748066178	-0.469964597489938	-0.479275296245259	0.0390059887485682	-0.239718247228259	-0.403940093610523	-0.458687073160474	-0.260300029849839	-0.335633713460055	-0.19480922789507	-0.434050295384143	-0.316393863079089	0	0	0	0	0.116	0
CM002885.2_58617285-58618380(+)_1|1|1x0;2;2	R	K	C	F	P	T	L	Q	E	R	K	L	-0.269051793541913	-0.380521877427339	-0.0256302033666851	-0.166175313162335	-0.297121467471387	-0.244665195759109	-0.0302263724041727	0.0431161911437104	-0.485727602730007	-0.453041686544994	-0.0568074015042126	0.0830391748736095	0	0	0	0	0.218	0
CM002885.2_58617285-58618380(+)_1|1|1x0;3;3	G	K	N	F	L	L	S	N	Q	L	K	V	-0.13116791655315	-0.548875604072078	-0.0577358486610177	-0.379449715243046	-0.12630259509933	-0.582299769439398	-0.368804910535765	-0.144137354105843	-0.39763564177975	-0.427423306388816	-0.235194423202487	0.136951898707099	0	0	0	0	0.134	0
CM002885.2_58617285-58618380(+)_1|1|1x0;4;4	N	K	S	F	S	T	K	A	N	L	E	V	-0.241641605941443	-0.516068678284177	-0.524959856454419	-0.612413988696252	0.262929044986786	-0.78807443726473	-0.422105626966388	-0.699343935697169	-0.529788457664955	-0.650544830916445	-0.617021350609559	0.173372743352876	0	0	0	0	0.374	0
CM002885.2_58617285-58618380(+)_1|1|1x0;5;5	K	K	S	F	N	Y	K	S	Y	M	K	N	-0.129084823993545	-0.490273024195925	-0.272501634326994	-0.4886578463234	-0.413799152745823	-0.339212271721661	-0.326856777842375	-0.351088206295587	-0.50461565411529	-0.410651097517155	-0.410644109359756	0.159157519579894	0	0	0	0	0.252	0
CM002885.2_58617285-58618380(+)_1|1|1x0;6;6	G	K	T	F	K	T	N	N	S	L	N	S	-0.302008724956396	-0.436912107654448	-0.266787560537617	-0.391207680518931	-0.367800507898236	-0.588212500009208	-0.3913095073643	0.087432234095088	-0.346532732302179	-0.609991042701475	-0.391730552773759	0.0955421216460839	0	0	0	0	0.162	0
CM002885.2_58617285-58618380(+)_1|1|1x0;7;7	D	K	R	F	R	M	K	A	N	L	N	V	-0.0747963425773736	-0.476395280886816	-0.573262415015073	-0.54552099673227	0.238202636579498	-0.655537693207436	-0.412413450861942	-0.556587973929965	-0.243575858053714	-0.449040854604435	-0.0473051281723008	-0.0522903630586804	0	0	0	0	0.414	0
CM002885.2_58617285-58618380(+)_1|1|1x0;8;8	G	K	R	V	K	T	S	T	E	L	V	C	-0.105395775649078	-0.302612399476631	-0.249950701349895	-0.219140413404119	-0.179724708215461	-0.037601343217831	-0.103002517041669	0.00754270095930461	-0.390522716282481	-0.337051875164341	-0.0965145797285076	0.00530473954946178	0	0	0	0	0.212	0
CM002885.2_58617285-58618380(+)_1|1|1x0;9;9	G	R	S	F	S	K	P	T	I	L	I	N	-0.157930626901877	-0.496024640224478	-0.0937256341883003	-0.422240076510175	-0.404038625361235	-0.0946783102126499	-0.189384363557472	-0.0791243628852891	-0.448773147463337	-0.618057065777558	0.108255194327891	-0.43916503522155	0	0	0	0	0.058	0
CM002885.2_58617285-58618380(+)_1|1|1x0;10;10	D	K	T	F	A	R	S	D	V	L	K	T	-0.396093597098854	-0.513929073034592	-0.222373021851926	-0.224420649258613	-0.43796081412354	-0.32180443129877	-0.723170765865248	-0.0750932231150221	-0.995409028008656	-1.01196784885476	0.537531696120638	-0.933890997904464	0	0	0	0	0.71	0
CM002885.2_58617285-58618380(+)_1|1|1x0;11;11	E	E	R	F	A	Y	L	G	S	F	Q	S	-0.34287397796096	-0.528652435377712	-0.451801259049109	-0.386521535202789	-0.5862618177543	-0.570432191431383	-0.460727997318051	0.0581665010123692	-0.467394002952823	-0.695876008323243	-0.641012831672007	0.206030091960517	0	0	0	0	0.186	0
CM002885.2_58624207-58625299(+)_1|1|1x0;1;1	G	K	T	Y	T	C	Q	S	Y	F	L	I	-0.279856748066178	-0.469964597489938	-0.479275296245259	0.0390059887485682	-0.239718247228259	-0.403940093610523	-0.458687073160474	-0.260300029849839	-0.335633713460055	-0.19480922789507	-0.434050295384143	-0.316393863079089	0	0	0	0	0.076	0
CM002885.2_58624207-58625299(+)_1|1|1x0;2;2	R	K	C	F	P	T	L	Q	E	R	K	L	-0.269051793541913	-0.380521877427339	-0.0256302033666851	-0.166175313162335	-0.297121467471387	-0.244665195759109	-0.0302263724041727	0.0431161911437104	-0.485727602730007	-0.453041686544994	-0.0568074015042126	0.0830391748736095	0	0	0	0	0.218	0
CM002885.2_58624207-58625299(+)_1|1|1x0;3;3	G	K	N	F	S	L	S	K	E	L	K	V	-0.0650849986228609	-0.194326146226407	-0.0597513876241263	-0.142553378869456	-0.0505292443794146	-0.0362851701156585	-0.129995506403689	-0.0336005705996468	-0.37335389594493	-0.212874644347708	-0.073374400777439	-0.0680141970884665	0	0	0	0	0.182	0
CM002885.2_58624207-58625299(+)_1|1|1x0;4;4	N	K	S	F	S	T	K	A	N	L	E	V	-0.241641605941443	-0.516068678284177	-0.524959856454419	-0.612413988696252	0.262929044986786	-0.78807443726473	-0.422105626966388	-0.699343935697169	-0.529788457664955	-0.650544830916445	-0.617021350609559	0.173372743352876	0	0	0	0	0.374	0
CM002885.2_58624207-58625299(+)_1|1|1x0;5;5	K	K	S	F	N	Y	K	S	Y	M	K	N	-0.129084823993545	-0.490273024195925	-0.272501634326994	-0.4886578463234	-0.413799152745823	-0.339212271721661	-0.326856777842375	-0.351088206295587	-0.50461565411529	-0.410651097517155	-0.410644109359756	0.159157519579894	0	0	0	0	0.252	0
CM002885.2_58624207-58625299(+)_1|1|1x0;6;6	G	K	T	F	T	T	N	N	S	L	N	S	-0.302008724956396	-0.436912107654448	-0.266787560537617	-0.391207680518931	-0.367800507898236	-0.588212500009208	-0.3913095073643	0.087432234095088	-0.346532732302179	-0.609991042701475	-0.391730552773759	0.0955421216460839	0	0	0	0	0.372	0
CM002885.2_58624207-58625299(+)_1|1|1x0;7;7	D	K	R	F	R	T	K	A	S	L	N	V	-0.291804515563247	-0.466046995446009	-0.531524054973641	-0.559727034519563	-0.527294099488992	-0.662785944474381	-0.414662814627367	-0.145080400795676	-0.385244087092431	-0.672170871585481	-0.428726822140339	0.0760759233645861	0	0	0	0	0.368	0
CM002885.2_58624207-58625299(+)_1|1|1x0;8;8	G	K	R	V	K	T	C	T	A	L	V	Y	-0.391270555910459	-0.422610448087969	-0.682559921564519	-0.381585485312476	-0.618025357867836	-0.650340651827929	-0.246872063891951	-0.0328632674083024	-0.333046420174656	-0.730697266911239	-0.467119743345721	-0.0546437044475406	0	0	0	0	0.226	0
CM002885.2_58624207-58625299(+)_1|2|1x0;1;9	G	R	S	F	S	K	P	A	I	L	V	N	-0.257727558908779	-0.50943736119242	-0.0680011940880064	-0.387264802594591	-0.44283907079792	-0.125895012432045	-0.190119993732536	-0.0880395762485781	-0.447996250855024	-0.728027043373614	0.117845334076091	-0.530808460374061	0	0	0	0	0.096	0
CM002885.2_58624207-58625299(+)_1|2|1x0;2;10	D	K	T	F	A	R	S	G	V	L	K	T	-0.199288926135089	-0.511549432739521	-0.292382658305444	-0.634362049187824	-0.528037673483244	-0.420313013538038	-0.576987833508453	-0.0600737475152723	-0.569947864079086	-0.751850779138709	0.372101575648022	-0.599106266850442	0	0	0	0	0.584	0
CM002885.2_58624207-58625299(+)_1|2|1x0;3;11	E	E	R	F	A	Y	L	G	S	F	L	S	-0.34287397796096	-0.528652435377712	-0.451801259049109	-0.386521535202789	-0.5862618177543	-0.570432191431383	-0.460727997318051	0.0581665010123692	-0.467394002952823	-0.695876008323243	-0.641012831672007	0.206030091960517	0	0	0	0	0.198	0
CM002885.2_58630987-58632061(+)_1|1|1x0;1;1	K	K	T	F	S	Y	E	S	F	L	L	A	-0.175849675790278	-0.28185024561275	-0.14368146730292	-0.149154154437381	-0.0914914772458888	-0.194958914606982	-0.191916952249321	-0.361691788177388	-0.405663238099122	-0.391572030340019	-0.421149934427834	0.205351918347011	0	0	0	0	0.084	0
CM002885.2_58630987-58632061(+)_1|1|1x0;2;2	D	K	C	F	P	T	L	K	E	K	R	R	-0.792383742706278	-0.639839257665941	0.304995216589558	-0.79350193786073	-0.0973000692405056	-0.0594295121115598	-0.0790894494043294	-0.159598499035387	-0.349343567677206	-0.386817266040672	0.0794316280385463	-0.270872744227469	0	0	0	0	0.302	0
CM002885.2_58630987-58632061(+)_1|1|1x0;3;3	G	M	D	F	L	L	S	W	Q	L	K	A	-0.143959397610186	-0.202516597227435	-0.241262724405884	-0.149476370257597	-0.143983077811196	-0.585419555634276	-0.326016508470012	-0.130358470255626	-0.415010209924007	-0.352259172852825	-0.0623778453181388	-0.0046440107256077	0	0	0	0	0.218	0
CM002885.2_58630987-58632061(+)_1|1|1x0;4;4	N	K	S	F	S	T	K	G	N	L	E	A	-0.212194018458058	-0.515983795722854	-0.691267238070854	-0.69164300999758	0.443777672065945	-0.786389752906789	-0.582629111890788	-0.806673817590508	-0.67678569624722	-0.717252960990816	-0.661626397842281	0.514693208143812	0	0	0	0	0.532	0
CM002885.2_58630987-58632061(+)_1|1|1x0;5;5	E	K	S	F	N	H	G	S	H	L	K	K	-0.335524512869973	-0.745493692589751	-0.292768586137101	-0.389426379866659	-0.632106149390222	-0.49504322000181	0.0675995409165893	-0.630036371024526	-0.422042311594291	-0.570678633293306	-0.692897526605645	0.165374179756607	0	0	0	0	0.436	0
CM002885.2_58630987-58632061(+)_1|1|1x0;6;6	G	K	T	F	T	T	S	S	S	L	S	S	-0.220611679266005	-0.474359828661483	-0.609303594991729	-0.454186681545036	-0.545634361013438	-0.584867584862927	-0.43291468289079	-0.245560618881416	-0.386176761086282	-0.655822549200491	-0.482655020260663	0.101664926285432	0	0	0	0	0.494	0
CM002885.2_58630987-58632061(+)_1|1|1x0;7;7	D	K	R	F	R	Q	K	S	A	L	T	S	-0.312694631022195	-0.528742813340517	-0.687392055464374	-0.598076761108246	-0.71499281824214	-0.746139747372618	-0.681008795720145	0.329658427930562	0.420021043465417	-0.77144638944916	-0.751863925995681	-0.662972489534546	0	0	0	0	0.574	0
CM002885.2_58630987-58632061(+)_1|1|1x0;8;8	G	K	S	F	L	T	A	T	H	L	I	A	-0.392896651086911	-0.574001222115394	-0.468768658120099	-0.341033630752885	-0.33897798446963	-0.888577076531948	0.170996471396548	-0.764726403518579	-0.321851672230832	-0.610666275433649	-0.537694753221585	0.0922152705353264	0	0	0	0	0.186	0
CM002885.2_58630987-58632061(+)_1|1|1x0;9;9	G	R	S	F	N	K	Q	I	I	F	K	N	-0.151278473959345	-0.329741559350214	-0.000689595986512618	-0.291474234488643	-0.210150349760143	-0.124137189085197	-0.176997893870382	-0.0421568529432398	-0.378771718517611	-0.542903034076887	0.11137609470802	-0.35190365034476	0	0	0	0	0.186	0
CM002885.2_58630987-58632061(+)_1|1|1x0;10;10	D	K	T	F	A	R	S	D	V	M	K	T	-0.396093597098854	-0.513929073034592	-0.222373021851926	-0.224420649258613	-0.43796081412354	-0.32180443129877	-0.723170765865248	-0.0750932231150221	-0.995409028008656	-1.01196784885476	0.537531696120638	-0.933890997904464	0	0	0	0	0.714	0
CM002885.2_58630987-58632061(+)_1|1|1x0;11;11	E	E	R	F	A	Y	L	G	S	F	L	S	-0.34287397796096	-0.528652435377712	-0.451801259049109	-0.386521535202789	-0.5862618177543	-0.570432191431383	-0.460727997318051	0.0581665010123692	-0.467394002952823	-0.695876008323243	-0.641012831672007	0.206030091960517	0	0	0	0	0.198	0
CM002885.2_58680387-58681542(+)_1|1|1x0;1;1	G	K	S	F	R	S	P	S	K	L	M	I	-0.245026766137592	-0.414263229039515	-0.460795359929244	-0.474918033398762	-0.321851720580053	-0.652282334796267	0.00594492346730678	-0.436150613884195	-0.271730745342232	-0.527965833731571	-0.137542713135495	-0.432100003909714	0	0	0	0	0.176	0
CM002885.2_58680387-58681542(+)_1|1|1x0;2;2	D	K	C	F	G	T	K	Y	N	L	L	R	-0.698138684311779	-0.814889614221097	0.431653311409894	-0.809021102282836	0.420822326753207	-0.551008261668274	-0.201854331520256	-0.771553477650822	-0.670543656349753	-1.07904045467082	0.166882043191499	0.0155360009987033	0	0	0	0	0.662	0
CM002885.2_58680387-58681542(+)_1|2|1x0;1;3	Q	K	C	F	V	E	S	Y	L	C	K	A	-0.284641849553874	-0.268346959218157	-0.154151839643847	-0.0830902832717797	-0.17913891796245	-0.502790954877514	-0.298507198906147	-0.0902455437098852	-0.353088032980126	-0.296577644922198	0.0307544325782441	-0.243888303644167	0	0	0	0	0.306	0
CM002885.2_58680387-58681542(+)_1|2|1x0;2;4	Q	K	S	F	C	S	K	S	N	L	K	N	-0.146793272797536	-0.516777171044258	-0.539217627272347	-0.637999235558401	0.160021869749053	-0.728073150886603	-0.560727856069057	-0.773367178420812	-0.311908737116961	-0.470394421301748	-0.462300893690483	-0.467035665305584	0	0	0	0	0.454	0
CM002885.2_58680387-58681542(+)_1|2|1x0;3;5	Q	K	S	F	G	T	T	S	N	L	N	Q	-0.0756395389454431	-0.484697520253704	-0.729021175735621	-0.806709684474077	0.377686003684675	-0.806817548697986	-0.588342232391972	-0.846458826398915	-0.698214005664834	-0.75043558240254	-0.582524735266238	0.286268658880525	0	0	0	0	0.48	0
CM002885.2_58680387-58681542(+)_1|2|1x0;4;6	T	R	G	F	S	T	K	M	Q	L	K	T	-0.0344259800763394	-0.290546692293319	-0.190259671790127	-0.0549234348466786	-0.0801005500943303	-0.397302738450696	-0.188348930737727	-0.157150266208589	-0.21678920175567	-0.233796958886612	-0.0917290953983262	0.0199920564919512	0	0	0	0	0.25	0
CM002885.2_58680387-58681542(+)_1|2|1x0;5;7	Q	K	G	F	F	T	L	N	A	L	K	A	-0.259409435569346	-0.396527234440583	-0.270841564213823	-0.44895874089016	-0.23672262351694	-0.548972043195109	-0.432567247871922	0.0824765426400831	-0.315544102136762	-0.484931959265626	-0.249216256077099	0.012418694818911	0	0	0	0	0.108	0
CM002885.2_58680387-58681542(+)_1|2|1x0;6;8	P	K	I	L	Y	S	K	S	V	L	K	E	-0.141087064797074	-0.450269064671413	-0.367540776115355	-0.421839576084337	-0.256021817101045	-0.227566237781124	-0.335976398183907	-0.163244985023035	-0.204442409947073	-0.445155724089212	-0.162790039992831	-0.31803938536726	0	0	0	0	0.114	0
CM002885.2_58680387-58681542(+)_1|2|1x0;7;9	D	K	R	F	R	S	K	S	H	R	R	T	-0.287789978418865	-0.50429041319066	-0.513820283809207	-0.319044763523126	-0.296543947214932	-0.873165514963202	0.130571194141166	-0.66614457695885	-0.202559234781082	-0.511283951677746	-0.278146660499381	-0.375945622854818	0	0	0	0	0.562	0
CM002885.2_58680387-58681542(+)_1|2|1x0;8;10	G	K	S	F	M	R	S	L	S	F	R	I	-0.267709104062575	-0.192698752856433	-0.440401591922336	-0.355574383067968	-0.560526830383766	-0.35968486272529	-0.524407699083068	0.12017902618484	-0.596569379155241	-0.448104541271499	0.327685335608481	-0.420586021126058	0	0	0	0	0.358	0
CM002885.2_58680387-58681542(+)_1|2|1x0;9;11	D	Q	C	F	T	R	P	D	T	L	R	N	0.237589163801589	-0.628195676364923	-0.0311819540964548	-0.992787179747315	-0.513125876261242	0.325697989642407	-0.761688150030755	-0.165096750436292	-1.32451091255588	-1.36933213014313	0.583199008870368	-1.2733093229761	0	0	0	0	0.62	0
CM002885.2_58680387-58681542(+)_1|2|1x0;10;12	S	E	R	F	S	F	P	W	L	L	N	T	-0.0864889098115525	-0.17229334948988	-0.293870734459251	-0.416341143025422	-0.32675534444897	-0.583682828059972	-0.314554398170989	0.0457429112714529	-0.372735120855687	-0.563748201585897	-0.060055814258421	-0.00157731553102663	0	0	0	0	0.176	0
CM002886.2_10230-10800(-)_1|1|1x0;1;1	G	K	S	F	N	T	E	R	K	L	K	V	-0.30146443368477	-0.2299731548744	-0.174492074288307	-0.311109905694755	-0.057186289428848	-0.523687731143209	0.109494103431199	-0.452267608302919	-0.400008866988374	-0.126041887918331	-0.0443097899218944	-0.183699745509786	0	0	0	0	0.088	0
CM002886.2_10230-10800(-)_1|1|1x0;2;2	G	K	S	V	G	A	K	G	K	L	E	I	-0.178138105236013	-0.473912720442657	-0.180588296960771	-0.419980228529577	-0.208476914844979	-0.466634007233907	-0.0642310033651137	-0.350786790443671	-0.320999237808822	-0.372402796438311	-0.303396766856111	-0.0518696813982456	0	0	0	0	0.18	0
CM002886.2_10230-10800(-)_1|1|1x0;3;3	S	K	S	F	S	T	Q	R	N	L	S	E	-0.228940872195815	-0.301329038566958	-0.32012317219188	-0.444185516206794	0.219600509254286	-0.459269679458439	-0.220926371967135	-0.667395904426377	-0.548965019150524	-0.173802796626115	-0.123926557499366	-0.200248055521457	0	0	0	0	0.256	0
CM002886.2_10230-10800(-)_1|1|1x0;4;4	G	K	S	F	R	Q	L	R	T	L	Q	V	-0.24319439880982	0.0976076115294024	-0.521987703479963	-0.24390056038823	-0.0296460802094225	-0.222340675879715	-0.309846045925892	0.0147258693000872	0.11251009995639	0.0945342541162701	-0.385541116993022	-0.427495956668236	0	0	0	0	0.36	0
CM002886.2_30311-31214(+)_1|1|1x0;1;1	G	K	S	F	T	C	R	G	S	L	K	D	-0.211185621239549	-0.282737392159636	-0.18717778781694	-0.554920878142067	-0.425320211452838	-0.334224283346767	-0.363566170381905	-0.0803584417178012	-0.275570651685174	-0.174648158954343	-0.182114282475662	-0.106628193408323	0	0	0	0	0.494	0
CM002886.2_30311-31214(+)_1|1|1x0;2;2	G	R	R	F	K	Q	R	A	T	L	T	D	-0.131089682772637	-0.186378081299519	-0.558976056799593	-0.574094053949495	-0.721327377624489	0.123788491406406	-0.630035787039553	-0.330575923040436	0.273286354574866	-0.748461931477151	-0.593375557884546	-0.653016875396532	0	0	0	0	0.466	0
CM002886.2_30311-31214(+)_1|1|1x0;3;3	G	Q	S	F	R	Q	R	G	A	L	S	G	-0.632913189483369	-0.47205437023898	-0.478952997901294	-0.699761222093521	-0.58223097427867	-0.639537752809593	-0.53958167046395	0.0871372468512581	0.326432576330176	-0.712793435494304	-0.691388223104842	-0.633270512048677	0	0	0	0	0.552	0
CM002886.2_30311-31214(+)_1|1|1x0;4;4	G	K	S	F	S	L	R	Q	H	Y	T	T	-0.146326128348808	-0.366034359764657	-0.21249336650098	-0.258417799681354	-0.322247467946359	-0.755093584569263	0.30157855267797	-0.737584673776267	-0.40777187577175	-0.719967382199623	-0.473841317577393	0.315705723933522	0	0	0	0	0.198	0
CM002886.2_30311-31214(+)_1|1|1x0;5;5	G	K	A	F	S	T	E	G	H	L	K	I	-0.391401199821789	-0.550595108002416	-0.526168735969689	-0.220015552885801	-0.33965307350335	-0.820465732114683	0.204695005486206	-0.704844189104917	-0.275579355008384	-0.602444523351359	-0.559782757562734	0.149786155439851	0	0	0	0	0.46	0
CM002886.2_30311-31214(+)_1|1|1x0;6;6	G	R	S	F	S	Q	L	S	C	L	R	R	-0.55835260328665	-0.812346448666518	0.242642137680068	-0.70581212943819	-0.777684104594362	0.181851081505794	-0.816424906861129	-0.330566026682267	0.370049351716352	-0.78605420727072	-0.708547480889723	-0.607922997814123	0	0	0	0	0.714	0
CM002886.2_118340-119237(-)_1|1|1x0;1;1	G	K	S	L	T	S	S	G	S	L	R	D	-0.267828072053053	-0.225432462149271	-0.339358912726984	-0.542854851016768	-0.463568175080979	-0.392865852744789	-0.340190226512448	-0.00146421572692634	-0.148936560309481	-0.409817001833136	-0.231006591609453	-0.239536268331581	0	0	0	0	0.3	0
CM002886.2_118340-119237(-)_1|1|1x0;2;2	G	K	S	F	K	T	K	A	P	L	T	E	-0.0574944891320464	-0.244962871476278	-0.357563853721868	-0.265035888620601	-0.316412498673846	-0.162712058570368	-0.0976915770460873	0.051500334261688	-0.19624450625941	-0.374590148591214	-0.172784060396202	-0.081834293887226	0	0	0	0	0.104	0
CM002886.2_118340-119237(-)_1|1|1x0;3;3	Q	K	S	F	T	H	R	S	S	L	R	E	-0.18355105338897	-0.397571382055831	-0.458499373309212	-0.725321043443061	-0.667458296208481	-0.208777168258364	-0.651798349077597	-0.162996180980143	-0.608373879859473	-0.662596072901992	-0.457532628423327	0.307540029293673	0	0	0	0	0.414	0
CM002886.2_118340-119237(-)_1|1|1x0;4;4	G	K	S	F	T	L	R	Q	Y	Y	T	T	-0.095869654800937	-0.234831121178939	-0.0354120713658439	-0.230842494569944	-0.140166475822185	-0.430895003040263	-0.0822307299005277	-0.524009277942499	-0.468018217493288	-0.349381606213987	-0.237550893496078	-0.0268708922904642	0	0	0	0	0.062	0
CM002886.2_118340-119237(-)_1|1|1x0;5;5	G	K	G	F	N	S	P	V	Q	L	K	A	-0.174132315581324	-0.318187153554854	-0.352791128502292	-0.228169917391376	-0.18417317219785	-0.618334947904928	-0.363973972340277	-0.063236371486159	-0.257152408404172	-0.28105134769427	-0.212368675089372	-0.121577047226854	0	0	0	0	0.066	0
CM002886.2_118340-119237(-)_1|1|1x0;6;6	G	R	S	F	R	Q	V	S	C	L	Q	R	-0.55835260328665	-0.812346448666518	0.242642137680068	-0.70581212943819	-0.777684104594362	0.181851081505794	-0.816424906861129	-0.330566026682267	0.370049351716352	-0.78605420727072	-0.708547480889723	-0.607922997814123	0	0	0	0	0.63	0
CM002886.2_173599-174241(-)_1|1|1x0;1;1	G	Q	R	Y	R	R	K	G	D	L	K	E	0.0192798122604448	-0.545817118040941	-0.799373751021714	-0.392932751055002	-0.82824912201727	0.284534171381073	-0.967784104627278	-0.775822016270497	-0.699841175653372	-0.865869199871548	0.168872155388645	-0.573750265761852	0	0	0	0	0.396	0
CM002886.2_173599-174241(-)_1|1|1x0;2;2	G	K	S	Y	T	Q	K	I	N	L	Q	N	-0.0634402666163968	-0.412127008789421	-0.228144549337377	-0.700373110238356	0.157552654598962	-0.453931349974468	-0.698801757083519	-0.739044146138915	0.338619291930719	-0.790501795675765	-0.644343882146093	-0.699568361765317	0	0	0	0	0.52	0
CM002886.2_173599-174241(-)_1|1|1x0;3;3	D	K	S	F	T	R	K	G	D	L	K	K	-0.504296761017935	-0.643712529245287	-0.49883062069388	-0.273539214384585	-0.81515835257696	0.144688532189433	-0.723779440369991	-0.595288853208227	-0.722907763401481	-0.732317553383527	0.188278967804088	-0.466708151102678	0	0	0	0	0.62	0
CM002886.2_173599-174241(-)_1|1|1x0;4;4	G	N	N	F	R	H	Q	G	N	L	T	S	-0.29472353976276	-0.568907552196903	-0.537814347248397	-0.647507629734096	0.230341489381213	-0.753129146955195	-0.507355421687094	-0.764172675515182	-0.557482932219584	-0.619900064193331	-0.71255645413665	0.417542884824134	0	0	0	0	0.374	0
CM002886.2_173599-174241(-)_1|2|1x0;1;5	G	Q	R	F	I	L	S	A	H	L	K	R	-0.766316197598727	-0.910844149989611	0.363983279909421	-0.777555598907276	-0.628284882531442	-1.04183331547802	0.380914460538381	-0.948511347644592	-0.253365483810321	-0.553795784923287	-0.744277252818373	0.175882797194425	0	0	0	0	0.308	0
CM002886.2_177452-178367(-)_1|1|1x0;1;1	G	K	S	F	R	S	K	G	L	L	R	S	-0.203428514532464	-0.397871057573465	-0.251594130901204	-0.213018144379865	-0.201946750662771	-0.35034972921555	-0.103318558582604	0.0736867424943809	-0.17857566497231	-0.440428842738138	-0.31169963426326	-0.237160566076667	0	0	0	0	0.13	0
CM002886.2_177452-178367(-)_1|1|1x0;2;2	G	K	S	F	T	N	R	G	S	L	R	V	-0.264216792481318	-0.297361930206157	-0.527002172551081	-0.487835409827785	-0.473761310816608	-0.61498260015598	-0.404456353535605	-0.110553472958282	-0.288461279103595	-0.531032398193152	-0.54454162681928	-0.0828933712613626	0	0	0	0	0.362	0
CM002886.2_177452-178367(-)_1|1|1x0;3;3	G	R	S	F	T	Q	L	G	T	L	H	K	-0.230243756458494	-0.747949345218991	-0.42556648211444	-0.935170769533364	-0.838903662539369	0.141410415988655	-0.909238489456019	-0.205835380966796	0.544496917489845	-0.689948366500233	-0.757115363970549	-0.729976336918416	0	0	0	0	0.674	0
CM002886.2_177452-178367(-)_1|1|1x0;4;4	G	K	S	F	K	W	E	N	G	F	Q	I	-0.18906509821462	-0.406241214566859	-0.192066878787111	-0.193850522839576	-0.337128240217572	-0.412481161090118	-0.369960895625501	-0.0102142226936645	-0.419819453764369	-0.494354900271376	-0.307364697613071	0.0901633909115681	0	0	0	0	0.042	0
CM002886.2_177452-178367(-)_1|1|1x0;5;5	G	K	K	F	V	K	E	S	H	L	K	D	-0.681803291717271	-0.543793389350084	-0.210829265096906	-0.134302905974044	-0.374115984566504	-0.749890111157605	0.213450014592568	-0.443352660965812	-0.306453772278744	-0.551227219875413	0.0291648255721995	-0.22758052514489	0	0	0	0	0.224	0
CM002886.2_177452-178367(-)_1|1|1x0;6;6	G	K	G	F	A	R	L	S	T	F	K	T	-0.303138235383159	-0.236441269933053	-0.423343028088372	-0.90100558129828	-0.275369298703294	-0.750642168099329	-0.438049529003519	-0.121568003487999	-0.537405440292602	-0.805278819695663	0.497135359920885	-0.743816654711335	0	0	0	0	0.344	0
CM002886.2_177452-178367(-)_1|1|1x0;7;7	G	K	A	F	T	T	S	A	E	L	K	Q	-0.0467885583781416	-0.563407237707884	-0.257804473079441	-0.521246569722086	-0.203667180291037	-0.199989267200495	-0.275243261554867	-0.0380708059797688	-0.439601846111607	-0.596646970347524	-0.227257152659186	-0.00385041765615829	0	0	0	0	0.342	0
CM002886.2_177452-178367(-)_1|1|1x0;8;8	E	K	S	F	R	Q	L	G	P	L	Q	Q	-0.107723547771489	-0.46076995532164	-0.503950221699412	-0.696698440933456	-0.499814054075253	-0.549456691468898	-0.659033768209349	0.355023124576048	0.45593486104294	-0.653539271378974	-0.632769167688659	-0.582582594190916	0	0	0	0	0.454	0
CM002886.2_177452-178367(-)_1|1|1x0;9;9	G	K	R	F	T	Y	H	K	S	S	V	I	-0.337461395249797	-0.381607299883944	-0.22235322047677	-0.346810380134779	-0.31021137731043	-0.347901244658202	-0.558806441575592	-0.0462350208507321	-0.459138557973293	-0.40274358336323	-0.0673249510915447	-0.18249629458153	0	0	0	0	0.264	0
CM002886.2_187992-189519(-)_1|1|1x0;1;1	G	K	S	F	R	K	K	H	Y	L	K	Q	-0.172586129458621	-0.503203218888987	-0.306249959499734	-0.45412082011643	-0.437292776431297	-0.498742928665777	-0.0978300323374536	-0.312055995239506	-0.45663360058599	-0.213391392946033	-0.060134058978689	-0.28651688499468	0	0	0	0	0.256	0
CM002886.2_187992-189519(-)_1|1|1x0;2;2	G	K	S	F	R	I	K	S	S	L	E	V	-0.231331511831336	-0.552118099572422	-0.469186524003938	-0.607839643262673	-0.391736413183667	-0.447362457387285	-0.600811499563865	-0.0759278032576072	-0.293319326962226	-0.564709139272649	-0.525941659437171	0.057182806361946	0	0	0	0	0.336	0
CM002886.2_187992-189519(-)_1|1|1x0;3;3	G	K	S	F	R	R	S	G	T	F	D	D	-0.143101455700154	-0.238468080950629	-0.61870863404667	-0.687992296295423	-0.783794599414719	-0.0542794896243651	-0.815639697429226	-0.225920837091469	-0.675123241613223	-0.794003046814373	0.368187251560675	-0.727398049268679	0	0	0	0	0.478	0
CM002886.2_187992-189519(-)_1|1|1x0;4;4	G	K	S	F	K	W	A	N	C	L	Q	I	-0.165643089452512	-0.307139672919731	-0.184128940282488	-0.149471761227306	-0.406556599881968	-0.152824106195205	-0.380334628171767	0.00933160018927887	-0.297917368604158	-0.343478086895693	-0.265250374130329	0.133047497136994	0	0	0	0	0.05	0
CM002886.2_187992-189519(-)_1|1|1x0;5;5	G	K	R	Y	I	Q	K	S	E	L	R	D	-0.235347842969693	-0.405541572893986	-0.346356686154823	-0.345166598276301	-0.548041744136259	-0.160916254919428	-0.246915412102279	-0.16714147628247	0.0247821881373643	-0.750933628493302	-0.457243826524612	-0.698066433939057	0	0	0	0	0.178	0
CM002886.2_187992-189519(-)_1|1|1x0;6;6	G	K	G	F	A	R	L	C	R	F	R	H	-0.0572812465320443	-0.196048664282601	-0.210424950371202	-0.321756354223533	-0.234716698350611	-0.277289267685832	-0.0462298162674068	0.00337422284752606	-0.447209390572483	-0.508823272497981	0.135326157459107	-0.339490414398396	0	0	0	0	0.298	0
CM002886.2_187992-189519(-)_1|1|1x0;7;7	G	Q	T	F	T	T	F	T	L	L	K	A	-0.166695836066758	-0.25997035441226	-0.256065075319491	-0.284139259089394	-0.134243584300443	-0.443429505563658	-0.237655464640532	-0.0405974489002601	-0.30487032163667	-0.441289222026125	-0.286306962076533	0.0394009881320726	0	0	0	0	0.142	0
CM002886.2_187992-189519(-)_1|1|1x0;8;8	Q	K	T	F	K	Q	S	G	A	F	K	K	-0.261328544063021	-0.748073127394079	-0.355767192071937	-0.849922932420428	-0.545732313735859	-0.501791668407861	-0.819321752896613	0.19025956708345	0.451846632760044	-0.689110835375216	-0.799111205701576	-0.729848174191856	0	0	0	0	0.338	0
CM002886.2_187992-189519(-)_1|1|1x0;9;9	G	K	S	F	K	W	E	N	S	L	Q	I	-0.238464159632475	-0.420715864849941	-0.33128472344389	-0.368085596821371	-0.493541434527916	-0.450025953726635	-0.504956678322769	0.0875177513257554	-0.426466838660881	-0.575758764266312	-0.403817452556105	0.348602102499907	0	0	0	0	0.056	0
CM002886.2_187992-189519(-)_1|1|1x0;10;10	G	K	K	F	V	Q	K	S	D	L	K	T	-0.339664146881481	-0.557519676511671	-0.631916727082384	-0.248231257707914	-0.5761611058705	0.134066406600781	-0.782754400548326	-0.566331090589852	0.126546383949502	-0.711447229165821	-0.550433484041644	-0.304704582208913	0	0	0	0	0.356	0
CM002886.2_187992-189519(-)_1|1|1x0;11;11	G	K	G	F	V	R	L	S	V	F	K	N	-0.329993050237862	-0.85533953663961	0.0798817875770932	-0.887394093038869	-0.823109828719472	-0.497094783094448	-0.702436036976904	0.0981709664988672	-0.743711009337615	-0.838940375631533	0.388694907372019	-0.729121955177246	0	0	0	0	0.19	0
CM002886.2_187992-189519(-)_1|1|1x0;12;12	G	K	A	F	T	T	S	T	L	L	N	A	-0.166695836066758	-0.25997035441226	-0.256065075319491	-0.284139259089394	-0.134243584300443	-0.443429505563658	-0.237655464640532	-0.0405974489002601	-0.30487032163667	-0.441289222026125	-0.286306962076533	0.0394009881320726	0	0	0	0	0.306	0
CM002886.2_187992-189519(-)_1|1|1x0;13;13	E	K	S	F	T	S	S	G	S	L	Q	G	-0.63146295099689	-0.374469831908358	-0.334097401322717	-0.362476845142741	-0.357424947017507	-0.470149360431528	-0.235116963016851	-0.0609169526396408	-0.055075363203541	-0.390862926315677	-0.435784468942425	-0.274650013147327	0	0	0	0	0.266	0
CM002886.2_187992-189519(-)_1|1|1x0;14;14	G	K	S	F	K	W	R	R	S	L	Q	I	-0.223473019054369	-0.32803097274436	-0.291880306521384	-0.230189283318029	-0.393836594860881	-0.370368922517466	-0.488895519356423	-0.0212029320431404	-0.322433894815959	-0.123822110694331	-0.403571794048452	0.0592001783935695	0	0	0	0	0.062	0
CM002886.2_187992-189519(-)_1|1|1x0;15;15	G	K	T	F	V	Q	K	S	D	L	R	T	-0.339664146881481	-0.557519676511671	-0.631916727082384	-0.248231257707914	-0.5761611058705	0.134066406600781	-0.782754400548326	-0.566331090589852	0.126546383949502	-0.711447229165821	-0.550433484041644	-0.304704582208913	0	0	0	0	0.258	0
CM002886.2_187992-189519(-)_1|1|1x0;16;16	G	K	G	F	V	R	L	C	F	L	K	M	-0.124840982780028	-0.29677341171249	-0.162419498120001	-0.0900668448890402	-0.112033790345849	-0.0577159493928555	-0.174960473461592	-0.174943762875955	-0.521270122187643	-0.453388310553179	0.273690555858521	-0.439604988565539	0	0	0	0	0.272	0
CM002886.2_195425-196328(-)_1|1|1x0;1;1	G	K	S	F	K	Q	K	G	H	L	E	D	-0.370824663219849	-0.210005455005102	-0.585404820023353	-0.588489714520164	-0.41384805884972	-0.789537663412929	0.33989913117154	-0.730437375420513	0.380372656137293	-0.7688048508796	-0.632603397909111	-0.638815937289043	0	0	0	0	0.484	0
CM002886.2_195425-196328(-)_1|1|1x0;2;2	G	K	S	F	T	H	K	G	N	L	K	D	-0.19692019367727	-0.322927334118194	-0.460433270834123	-0.55919169470247	0.304379319009719	-0.618643237341877	-0.472253040042006	-0.651110235534945	-0.544454171815953	-0.487125399992149	-0.451329517804946	0.23911552677648	0	0	0	0	0.492	0
CM002886.2_195425-196328(-)_1|1|1x0;3;3	G	K	R	F	T	H	K	A	N	L	T	D	-0.229272889317484	-0.327195685210528	-0.373298675305725	-0.364151201401148	0.202208802087158	-0.556235924910863	-0.409049590660509	-0.560631053514374	-0.685752221018467	-0.499354441284553	-0.34234205784789	0.0548276691654631	0	0	0	0	0.4	0
CM002886.2_195425-196328(-)_1|1|1x0;4;4	G	K	S	F	T	H	A	T	S	L	K	T	-0.143036454649468	-0.543605211891238	-0.529489794864378	-0.732912245648311	-0.645937437040713	-0.347988070118754	-0.735583578123566	-0.113076167426088	-0.56637048846835	-0.664548796956629	-0.61682133301352	0.431740540169424	0	0	0	0	0.374	0
CM002886.2_195425-196328(-)_1|1|1x0;5;5	G	Q	K	F	L	L	S	A	H	L	K	R	-0.766316197598727	-0.910844149989611	0.363983279909421	-0.777555598907276	-0.628284882531442	-1.04183331547802	0.380914460538381	-0.948511347644592	-0.253365483810321	-0.553795784923287	-0.744277252818373	0.175882797194425	0	0	0	0	0.324	0
CM002886.2_195425-196328(-)_1|1|1x0;6;6	G	K	S	F	L	W	L	C	Y	F	K	D	-0.218449151070954	-0.170449833344023	-0.167770614189594	-0.184730340554301	-0.252680958316909	-0.28858300864414	-0.0982653542154248	-0.214240370338338	-0.343008869279767	-0.15250352055456	-0.100315545852868	0.050476281409893	0	0	0	0	0.124	0
CM002886.2_195425-196328(-)_1|1|1x0;7;7	G	A	A	F	T	R	A	S	E	L	K	M	-0.277408284363165	-0.835042161150655	-0.253706724989517	-0.228184723649385	-0.524213245722276	-0.311654275547791	-0.438430358405571	0.0332454607924794	-0.756838933766908	-0.642793400893032	0.457010719166504	-0.703189441936072	0	0	0	0	0.56	0
CM002886.2_195425-196328(-)_1|1|1x0;8;8	G	K	S	F	A	E	S	G	N	L	K	K	-0.525274374033584	-0.694597383740866	-0.266602516010492	-0.679898421249244	0.525817951121183	-0.665560047739468	-0.781517219537888	-0.737492068870639	-0.643689762294544	0.441520638578654	-0.758076544316251	-0.557067642586751	0	0	0	0	0.586	0
CM002886.2_195425-196328(-)_1|1|1x0;9;9	A	G	R	F	S	Q	F	S	H	L	L	R	-0.614513520239787	-0.763366620085936	0.261038054886551	-0.797634553129483	-0.547548110454862	-0.874288177282478	0.178536172460958	-0.753649957955622	0.4175747181828	-0.813433934340985	-0.768499687543682	-0.627857820991403	0	0	0	0	0.814	0
CM002886.2_200903-202274(-)_1|1|1x0;1;1	G	K	R	F	T	L	K	K	C	L	K	S	-0.0947764958256727	-0.185392835334298	-0.0983471174100925	-0.113766542312381	-0.160783185437147	-0.0793268808837481	-0.128199419251999	-0.0481614529461377	-0.190559386540659	-0.223175655573469	-0.0178949609171152	-0.0476238557156432	0	0	0	0	0.25	0
CM002886.2_200903-202274(-)_1|1|1x0;2;2	E	K	C	F	T	A	Q	S	S	L	E	R	-0.804337469699983	-0.885312987227614	0.536217288637014	-0.943596077060957	-0.630950566931352	-0.645670130167304	-0.801735282110416	0.0748365240067672	-0.428317187298357	-0.714110715155882	-0.544730181184736	0.0321989452089034	0	0	0	0	0.45	0
CM002886.2_200903-202274(-)_1|1|1x0;3;3	G	R	R	F	T	Y	K	N	D	L	K	I	-0.249359933647599	-0.491120471434406	-0.224700449208896	-0.24649672387545	-0.746493601326392	-0.111499095034351	-0.571461960392341	-0.274800587449257	-0.669995237266174	-0.618089265605269	-0.401596658594477	0.192014913610734	0	0	0	0	0.298	0
CM002886.2_200903-202274(-)_1|1|1x0;4;4	G	K	S	F	T	L	K	K	T	L	K	S	-0.17805941358228	-0.293780915302378	-0.215529286232756	-0.234398228534403	-0.23202374160474	0.0207526952331239	-0.187200196812218	-0.114258879517341	-0.413167137148319	-0.282274269890235	-0.204571378290561	-0.0779825333627542	0	0	0	0	0.232	0
CM002886.2_200903-202274(-)_1|1|1x0;5;5	G	K	S	F	I	Y	Q	S	S	I	E	R	-0.632865245127194	-0.786419281145834	0.487328694173474	-0.797998422299689	-0.768471897466625	-0.516237940220882	-0.725470691918146	-0.0812073422357786	-0.619949159847297	-0.75279929328743	-0.692588414949371	0.357360508625178	0	0	0	0	0.27	0
CM002886.2_200903-202274(-)_1|1|1x0;6;6	G	K	S	F	I	D	K	V	N	L	R	N	-0.150957619047924	-0.334469242893514	-0.291027587838283	-0.551092930438225	0.274866932149855	-0.597949536937643	-0.494255774790797	-0.558472110558445	-0.360430479898286	0.249441010094554	-0.49814235099628	-0.404683269470689	0	0	0	0	0.332	0
CM002886.2_200903-202274(-)_1|1|1x0;7;7	G	N	I	L	R	S	K	A	H	L	K	I	-0.34502172763196	-0.531055906622552	-0.550719980227195	-0.251338622967405	-0.448862487350961	-0.701558557843091	0.16234770896712	-0.547162018502698	-0.232356943060396	-0.386995655957596	-0.25534491624979	-0.336167757710099	0	0	0	0	0.194	0
CM002886.2_200903-202274(-)_1|1|1x0;8;8	G	K	S	F	S	R	S	G	A	L	K	I	-0.240816269813106	-0.770079442783674	-0.596282223188862	-0.632777311206838	-0.589877365385529	-0.356632678464454	-0.705875954658468	0.0370148687181508	-0.517084467070765	-0.672561216115997	0.397691845697644	-0.744945624689681	0	0	0	0	0.732	0
CM002886.2_200903-202274(-)_1|1|1x0;9;9	T	R	R	F	T	Y	Q	G	D	F	R	N	-0.0683205800506529	-0.583973907129599	-0.0788215702501746	-0.514068599444495	-0.674149348575508	0.126008253350895	-0.483706571876064	-0.534838555414339	-0.50121268913876	-0.685589206980339	-0.45079792265699	0.162254775588921	0	0	0	0	0.28	0
CM002886.2_200903-202274(-)_1|1|1x0;10;10	D	M	R	F	I	R	K	S	C	L	N	R	-0.569139350764635	-0.737015089800491	0.0021311053317797	-0.621752659828058	-0.735333513729259	-0.110454565152531	-0.684038679964737	-0.163352979951515	-0.592446944702679	-0.802049908387364	0.234143663521779	-0.648209768735962	0	0	0	0	0.662	0
CM002886.2_200903-202274(-)_1|2|1x0;1;11	G	E	H	F	L	E	D	S	H	L	Q	V	-0.259096731695226	-0.634956841857068	-0.511223463140995	-0.371859929876015	-0.467005277613685	-0.850149545712785	0.150239572819458	-0.701993260562255	-0.467764862074018	-0.243653283762921	-0.45257842933401	-0.250657985034468	0	0	0	0	0.188	0
CM002886.2_200903-202274(-)_1|2|1x0;2;12	G	R	S	F	K	R	L	G	N	L	S	A	-0.196229801059683	-0.425586421944603	-0.787142226590353	-0.634466279249241	0.114731462725611	-0.746114423845603	-0.638646056379491	-0.746515525235177	-0.763151162328026	-0.73514487034551	0.528144362016514	-0.734836699955097	0	0	0	0	0.348	0
CM002886.2_200903-202274(-)_1|3|1x0;1;13	G	M	S	F	G	S	G	I	F	Q	L	A	-0.0579069361824864	-0.144904789266303	-0.134474733392598	-0.0988226164886207	0.0669542875697355	-0.0485554693094401	-0.16889206950438	-0.305405927946636	-0.113349731830907	-0.272989896205868	-0.164174927184081	-0.252007066827265	0	0	0	0	0.19	0
CM002886.2_235061-236048(-)_1|1|1x0;1;1	G	R	S	F	L	Y	R	C	H	L	K	E	-0.2316788514931	-0.290898695732989	-0.290417532244355	-0.184810631855777	-0.341580582345539	-0.474137602398887	0.0463747587885021	-0.43937287207918	-0.452657000312731	-0.61985883255568	-0.408822859723484	0.172151022010374	0	0	0	0	0.272	0
CM002886.2_235061-236048(-)_1|1|1x0;2;2	G	K	A	F	R	Q	K	S	N	L	Q	I	-0.189088423184358	-0.472336688706197	-0.739977981482218	-0.838277912160958	0.0785223124862119	-0.700760210669044	-0.687146522467316	-0.701817978044357	0.0505113762122774	-0.625478413234835	-0.718974243002448	-0.685071527455499	0	0	0	0	0.702	0
CM002886.2_235061-236048(-)_1|1|1x0;3;3	G	R	R	F	T	T	N	G	N	L	K	S	-0.377457826922807	-0.565851799780407	-0.686476404198826	-0.400831591963069	0.315362520988605	-0.795220395230934	-0.530653344853898	-0.819239881661182	-0.557850833740367	-0.706550770617577	-0.623896994295033	0.316664479579789	0	0	0	0	0.87	0
CM002886.2_235061-236048(-)_1|1|1x0;4;4	G	K	S	F	S	T	K	N	N	L	K	S	-0.234895522239157	-0.483345096021384	-0.323432767227683	-0.52051275375946	0.200458701843991	-0.704168970202556	-0.354904148270775	-0.551247732774315	-0.498725701194744	-0.637243532915485	-0.454525990823212	0.215909320907982	0	0	0	0	0.542	0
CM002886.2_235061-236048(-)_1|1|1x0;5;5	G	L	S	F	S	H	Q	S	N	F	K	Q	-0.160197282804048	-0.44581596045453	-0.667573138207385	-0.876140052387286	0.170650148274771	-0.839592424785605	-0.572911580595566	-0.834506480645757	-0.741498393712366	-0.622922359561566	-0.697384839480727	0.516629118369162	0	0	0	0	0.396	0
CM002886.2_235061-236048(-)_1|1|1x0;6;6	S	K	T	F	K	Q	E	I	H	L	N	T	-0.163093387597983	-0.514719393840384	-0.638932546396032	-0.582672631681741	-0.46059753975475	-0.757743629340751	0.341122210895493	-0.820896188226143	0.513603871271294	-0.724623541931398	-0.67186723214493	-0.760644770593011	0	0	0	0	0.278	0
CM002886.2_235061-236048(-)_1|1|1x0;7;7	A	K	R	F	L	Q	R	S	Q	L	K	R	-0.530296620073044	-0.832938635121866	0.217526534713338	-0.724600894279831	-0.539315124438321	-0.690148830570254	-0.777147315728689	-0.238598377443454	0.214910222258658	-0.659844468618711	-0.716431979632854	-0.609795125379048	0	0	0	0	0.478	0
CM002886.2_235061-236048(-)_1|1|1x0;8;8	G	K	S	F	S	W	K	S	Y	F	Q	Q	-0.0968279396039531	-0.581588151768024	-0.459807959888547	-0.544923772156751	-0.289087002081843	-0.309151079737638	-0.397146728190034	-0.317556423365933	-0.259813916905706	-0.112509537576982	-0.217706950614893	-0.000702972940219274	0	0	0	0	0.118	0
CM002886.2_235061-236048(-)_1|1|1x0;9;9	G	K	A	F	M	R	V	G	E	L	K	Q	-0.0927094117381549	-0.86783985369511	-0.140722464272366	-0.530332405519474	-0.623513856321985	-0.204366230269017	-0.927133696045395	0.0672764232551688	-0.851100510223031	-0.971699906487573	0.358280967818474	-0.938730548513591	0	0	0	0	0.462	0
CM002886.2_235061-236048(-)_1|1|1x0;10;10	G	Q	G	F	A	H	S	G	P	L	R	K	-0.270710529303117	-0.602512529768475	-0.206611254516023	-0.539993770680955	-0.362744218464651	-0.283757884231186	-0.41232567502056	-0.0510380938560743	-0.318730886468672	-0.285935780197785	-0.610200902652745	0.00140303567630162	0	0	0	0	0.352	0
CM002886.2_235061-236048(-)_1|1|1x0;11;11	G	S	C	F	T	T	D	K	N	L	Q	L	-0.406587089882712	-0.439621574264819	-0.0317821938323111	-0.271082703673966	0.0592063929159277	-0.473156303524575	-0.281513720991476	-0.23380396210197	-0.599659848334133	-0.357106149517817	-0.0390232192613268	-0.155505388098913	0	0	0	0	0.308	0
CM002886.2_298619-299789(+)_1|1|1x0;1;1	G	K	S	F	T	R	R	G	H	L	R	I	-0.446081568205005	-0.630541152820022	-0.841606526714591	-0.2278080650224	-0.700259396538688	-0.765724515419807	0.192248060455242	-0.679251120114562	-0.632307187572602	-0.737351174246488	0.337892037645023	-0.707446188831677	0	0	0	0	0.812	0
CM002886.2_298619-299789(+)_1|1|1x0;2;2	Q	K	S	F	T	C	K	G	S	L	K	D	-0.211185621239549	-0.282737392159636	-0.18717778781694	-0.554920878142067	-0.425320211452838	-0.334224283346767	-0.363566170381905	-0.0803584417178012	-0.275570651685174	-0.174648158954343	-0.182114282475662	-0.106628193408323	0	0	0	0	0.512	0
CM002886.2_298619-299789(+)_1|1|1x0;3;3	G	W	S	F	A	R	Q	E	D	L	K	R	-0.747570479544397	-0.836272493434086	0.106485911928673	-0.771038613948725	-0.756994614287592	0.187328489530709	-0.739882526832232	-0.749376918892483	-0.976103065946923	-0.950830672149927	0.397663188986789	-0.843397872963233	0	0	0	0	0.75	0
CM002886.2_298619-299789(+)_1|1|1x0;4;4	T	K	S	F	T	S	S	G	D	L	R	R	-0.795706521131596	-0.759500988169578	0.229852337246785	-0.774374778855256	-0.708516161534473	0.181028552996821	-0.825652938751332	-0.925693154582863	-0.459730441880983	-0.366199620887315	-0.430755768466888	-0.40076404047769	0	0	0	0	0.46	0
CM002886.2_298619-299789(+)_1|1|1x0;5;5	K	K	S	F	T	Q	K	E	G	L	K	E	-0.0253798987031596	-0.448198845544543	-0.356702928719382	-0.251680735014906	-0.314636981557024	-0.290890480803045	-0.481724452571523	0.0252105703050985	-0.101833842821695	-0.651903795503059	-0.0919060685463794	-0.675967379459963	0	0	0	0	0.492	0
CM002886.2_298619-299789(+)_1|1|1x0;6;6	G	K	S	F	T	H	Q	R	S	L	K	R	-0.761857959437328	-0.924462234927805	0.456120064158036	-0.805357533789741	-0.601672893088825	-0.385916568511486	-0.744795116146303	-0.138556473686684	-0.793925499538543	-0.12574729344108	-0.632453261106374	-0.0670281186651592	0	0	0	0	0.538	0
CM002886.2_298619-299789(+)_1|1|1x0;7;7	G	R	R	F	A	E	A	G	N	L	K	T	-0.173907320234054	-0.518313057253125	-0.371501969464348	-0.567850784227967	0.384214996914743	-0.687851200666024	-0.596435329237756	-0.755504681146075	-0.483405714056008	0.12562257358923	-0.580299414152321	-0.332335328242133	0	0	0	0	0.516	0
CM002886.2_298619-299789(+)_1|1|1x0;8;8	E	K	K	F	F	L	A	V	H	L	K	T	-0.1007441984931	-0.278731771912925	-0.198619482943896	-0.177921400384372	-0.131435776613	-0.764461902828751	0.317392870333728	-0.608847365153076	-0.156946212785537	-0.478026970042378	-0.386044351571365	0.0232278570897747	0	0	0	0	0.236	0
CM002886.2_298619-299789(+)_1|1|1x0;9;9	G	K	S	F	L	W	L	N	G	F	K	D	-0.0778809070639118	-0.29135222296273	-0.00197012298792778	-0.305389253123733	-0.302606268591089	-0.390696398451932	-0.1651341595029	-0.00559808482181599	-0.33018017400659	-0.424759611524569	-0.104557991157968	0.0534635335369704	0	0	0	0	0.112	0
CM002886.2_298619-299789(+)_1|1|1x0;10;10	G	S	T	F	I	R	P	G	E	L	K	V	-0.0589793854191552	-0.702324632524775	-0.291867601323932	-0.363117822556294	-0.587260244221157	-0.224946708012565	-0.616899541911149	0.0227298278991018	-0.692192518989681	-0.735360684136035	0.313012095209657	-0.740818395591556	0	0	0	0	0.288	0
CM002886.2_298619-299789(+)_1|1|1x0;11;11	E	K	S	F	T	Q	S	G	A	L	K	I	-0.143183004064281	-0.706453174102276	-0.580278443638856	-0.919361717520075	-0.535460579269667	-0.521864043948478	-0.832723538286121	0.218915654926291	0.404213585913923	-0.67908024251569	-0.833351601173703	-0.802018535133251	0	0	0	0	0.716	0
CM002886.2_298619-299789(+)_1|1|1x0;12;12	G	K	T	F	S	R	Y	G	N	L	G	K	-0.344807021934725	-0.75943393207529	-0.464897227536414	-0.643479429726434	0.17955747768157	-0.614162090165449	-0.638780619642112	-0.632112916179688	-0.70838866137849	-0.654548001456002	0.404210141618917	-0.715382181892155	0	0	0	0	0.542	0
CM002886.2_304543-305689(+)_1|1|1x0;1;1	G	K	S	F	T	R	K	G	H	L	E	V	-0.422024606566896	-0.528804213892258	-0.852130226192678	-0.448192480233404	-0.688194273421042	-0.708252696215636	0.107237586395979	-0.730220033527997	-0.663687658566026	-0.773410409262077	0.298147831678894	-0.696405394188733	0	0	0	0	0.672	0
CM002886.2_304543-305689(+)_1|1|1x0;2;2	A	K	S	F	T	C	K	G	S	L	K	D	-0.211185621239549	-0.282737392159636	-0.18717778781694	-0.554920878142067	-0.425320211452838	-0.334224283346767	-0.363566170381905	-0.0803584417178012	-0.275570651685174	-0.174648158954343	-0.182114282475662	-0.106628193408323	0	0	0	0	0.478	0
CM002886.2_304543-305689(+)_1|1|1x0;3;3	E	K	S	F	T	N	S	G	G	L	K	R	-0.693449540971923	-0.706526613753502	0.248169888547513	-0.648486857187527	-0.220819512322018	-0.547337295169765	-0.356496846283501	-0.136927354168251	-0.306154423545797	-0.499229956212068	-0.579848293655322	-0.181140037131022	0	0	0	0	0.52	0
CM002886.2_304543-305689(+)_1|1|1x0;4;4	A	K	S	F	P	S	S	G	E	L	K	R	-0.764369087487015	-0.674701669893129	0.279714758070606	-0.786377870886578	-0.528943630526081	-0.264704101938502	-0.585924814457714	-0.0871603092421499	-0.387871554326991	-0.48201797070471	-0.499754409962722	-0.518286978516991	0	0	0	0	0.386	0
CM002886.2_304543-305689(+)_1|1|1x0;5;5	G	K	S	Y	K	Q	K	E	V	L	R	E	-0.00610438102948813	-0.431965157263114	-0.262573235403552	-0.430023909579715	-0.493130645358206	-0.180864443140856	-0.529589398724506	0.0314010412847273	-0.0409024963587	-0.686890887756729	-0.128121517979786	-0.624901364286404	0	0	0	0	0.254	0
CM002886.2_304543-305689(+)_1|1|1x0;6;6	G	K	S	F	T	Q	Q	S	T	L	K	V	-0.28784018347429	-0.362745761545184	-0.656254096609248	-0.951496356063839	-0.79764836494732	-0.147773913033043	-0.81402069565539	-0.197234635972056	0.492052743470642	-0.696599393368094	-0.674147677484231	-0.721712007094492	0	0	0	0	0.85	0
CM002886.2_304543-305689(+)_1|1|1x0;7;7	G	R	R	F	A	E	A	C	N	L	K	T	-0.143465472872394	-0.374071236544187	-0.352041247621835	-0.458257560725486	0.254301537351414	-0.59240616753775	-0.484253596363842	-0.721751912780528	-0.485078974650161	0.212834157864374	-0.532735370900856	-0.381751042356026	0	0	0	0	0.422	0
CM002886.2_304543-305689(+)_1|1|1x0;8;8	E	K	K	F	F	L	A	V	H	L	K	T	-0.1007441984931	-0.278731771912925	-0.198619482943896	-0.177921400384372	-0.131435776613	-0.764461902828751	0.317392870333728	-0.608847365153076	-0.156946212785537	-0.478026970042378	-0.386044351571365	0.0232278570897747	0	0	0	0	0.236	0
CM002886.2_304543-305689(+)_1|1|1x0;9;9	G	K	S	F	L	W	L	N	G	F	K	D	-0.0778809070639118	-0.29135222296273	-0.00197012298792778	-0.305389253123733	-0.302606268591089	-0.390696398451932	-0.1651341595029	-0.00559808482181599	-0.33018017400659	-0.424759611524569	-0.104557991157968	0.0534635335369704	0	0	0	0	0.112	0
CM002886.2_304543-305689(+)_1|1|1x0;10;10	G	K	T	F	A	R	A	A	E	L	K	V	-0.251779909609139	-0.675033722052968	-0.330445168548642	-0.336428593861074	-0.556149769840712	-0.173838356339108	-0.441303776319546	-0.0609276789688191	-0.716043940584303	-0.699880688142826	0.38886125239571	-0.705220153402143	0	0	0	0	0.242	0
CM002886.2_304543-305689(+)_1|1|1x0;11;11	E	K	S	F	T	Q	S	S	G	L	K	V	-0.248301472517963	-0.572422617519562	-0.588267381097234	-0.702818047669221	-0.601169856944511	-0.755362340759229	-0.731845563770387	0.116313590162008	0.391737997081653	-0.713873598180098	-0.71328325273318	-0.667311146324608	0	0	0	0	0.738	0
CM002886.2_304543-305689(+)_1|1|1x0;12;12	G	K	T	F	S	R	Y	G	S	L	A	K	-0.431806630924937	-0.702998255470732	-0.470782224938367	-0.636630407164278	-0.831676133985025	-0.429374841807682	-0.709699048010456	-0.0297287041774032	-0.617959086559121	-0.699970499095284	0.41325674234203	-0.673267681314059	0	0	0	0	0.512	0
CM002886.2_309196-310432(+)_1|1|1x0;1;1	G	K	T	F	T	C	K	R	D	L	K	R	-0.638088134820763	-0.903142160556866	0.351592516296503	-0.985200142054169	-0.732985459622771	0.379459888516172	-0.956025761819801	-1.06083628423665	-0.758143911379108	0.282915577333768	-0.559349613274204	-0.685832396149789	0	0	0	0	0.404	0
CM002886.2_309196-310432(+)_1|1|1x0;2;2	D	R	S	F	A	N	S	G	D	L	R	R	-0.757591469937837	-0.67079700726426	0.132164366163922	-0.571739779856259	-0.586641228195022	0.306690978905621	-0.591387535603166	-0.682249079950207	-0.341241482346512	-0.329702522881429	-0.475046459778937	-0.318828521112261	0	0	0	0	0.506	0
CM002886.2_309196-310432(+)_1|1|1x0;3;3	K	K	S	F	T	Q	K	E	G	L	K	E	-0.0253798987031596	-0.448198845544543	-0.356702928719382	-0.251680735014906	-0.314636981557024	-0.290890480803045	-0.481724452571523	0.0252105703050985	-0.101833842821695	-0.651903795503059	-0.0919060685463794	-0.675967379459963	0	0	0	0	0.492	0
CM002886.2_309196-310432(+)_1|1|1x0;4;4	G	K	S	F	T	H	H	N	S	L	K	R	-0.821981690830292	-0.953384792325301	0.581925293844957	-0.899129136491793	-0.540410662942912	-0.667156522350775	-0.848634003614905	0.35779235753168	-0.46031906894555	-0.711412121151397	-0.345815597358462	0.345856239702309	0	0	0	0	0.584	0
CM002886.2_309196-310432(+)_1|1|1x0;5;5	G	R	R	F	A	E	A	C	N	L	K	T	-0.143465472872394	-0.374071236544187	-0.352041247621835	-0.458257560725486	0.254301537351414	-0.59240616753775	-0.484253596363842	-0.721751912780528	-0.485078974650161	0.212834157864374	-0.532735370900856	-0.381751042356026	0	0	0	0	0.422	0
CM002886.2_309196-310432(+)_1|1|1x0;6;6	E	K	K	F	F	L	A	V	H	L	K	T	-0.1007441984931	-0.278731771912925	-0.198619482943896	-0.177921400384372	-0.131435776613	-0.764461902828751	0.317392870333728	-0.608847365153076	-0.156946212785537	-0.478026970042378	-0.386044351571365	0.0232278570897747	0	0	0	0	0.236	0
CM002886.2_309196-310432(+)_1|1|1x0;7;7	G	K	S	F	L	W	L	N	G	F	K	D	-0.0778809070639118	-0.29135222296273	-0.00197012298792778	-0.305389253123733	-0.302606268591089	-0.390696398451932	-0.1651341595029	-0.00559808482181599	-0.33018017400659	-0.424759611524569	-0.104557991157968	0.0534635335369704	0	0	0	0	0.112	0
CM002886.2_309196-310432(+)_1|1|1x0;8;8	G	S	T	F	I	R	P	G	E	L	K	V	-0.0589793854191552	-0.702324632524775	-0.291867601323932	-0.363117822556294	-0.587260244221157	-0.224946708012565	-0.616899541911149	0.0227298278991018	-0.692192518989681	-0.735360684136035	0.313012095209657	-0.740818395591556	0	0	0	0	0.288	0
CM002886.2_309196-310432(+)_1|1|1x0;9;9	E	K	S	F	T	V	S	G	A	L	K	V	-0.152279797662104	-0.470830697495801	-0.275482809962291	-0.69147658240973	-0.260634328028926	-0.43833835476588	-0.702091500559668	0.0915187845143891	-0.419280592841416	-0.665060657670387	-0.454633810438138	0.0183349099575333	0	0	0	0	0.37	0
CM002886.2_309196-310432(+)_1|1|1x0;10;10	G	K	T	F	S	R	Y	G	N	L	G	K	-0.344807021934725	-0.75943393207529	-0.464897227536414	-0.643479429726434	0.17955747768157	-0.614162090165449	-0.638780619642112	-0.632112916179688	-0.70838866137849	-0.654548001456002	0.404210141618917	-0.715382181892155	0	0	0	0	0.542	0
CM002886.2_315369-315957(+)_1|1|1x0;1;1	Q	M	S	F	E	S	K	E	H	L	M	E	-0.221760112807724	-0.335199452829217	-0.509675345147579	-0.105546126932306	-0.169049908979126	-0.436424375588809	0.131821209312974	-0.59812739582972	-0.328061016595716	-0.424542492010879	0.084510440747541	-0.322838327528812	0	0	0	0	0.216	0
CM002886.2_315369-315957(+)_1|2|1x0;1;2	F	R	E	F	S	C	R	E	H	L	L	E	-0.127621816620612	-0.472021194625452	-0.221875581718104	-0.0732134762966757	-0.223922547639788	-0.435886551436762	0.0637501223380915	-0.491581786523462	-0.405275294227038	-0.451041386369527	0.149121194532715	-0.273741818287542	0	0	0	0	0.386	0
CM002886.2_315369-315957(+)_1|2|1x0;2;3	G	K	S	F	Y	H	K	Q	S	L	A	N	-0.0969782720377616	-0.534179911549071	-0.301848045740316	-0.589832032915266	-0.720756110732767	-0.373401383644045	-0.73932261474866	-0.0564182424649308	-0.778455309651133	-0.786775960687912	-0.561766868429561	0.455939752804569	0	0	0	0	0.27	0
CM002886.2_315369-315957(+)_1|2|1x0;3;4	G	K	G	Y	I	H	E	D	S	L	I	I	-0.240511348558678	-0.506045377500164	-0.412803132905131	-0.375042556578619	-0.503828613608396	-0.306753479549764	-0.703893066739036	-0.0228502520068074	-0.562818530287402	-0.522606680064853	-0.181618604631572	0.0211266724933188	0	0	0	0	0.236	0
CM002886.2_315369-315957(+)_1|2|1x0;4;5	E	R	S	Y	T	H	K	H	S	L	T	Y	-0.366474355229949	-0.455401850000294	-0.398310868999528	-0.55302867461245	-0.76228793732941	-0.446705784469523	-0.563261755101443	-0.0367638825289431	-0.663811828727729	-0.754268725363821	-0.639068047815341	0.611286614673327	0	0	0	0	0.414	0
CM002886.2_319133-320009(+)_1|1|1x0;1;1	Q	M	S	F	E	S	K	E	H	L	M	E	-0.221760112807724	-0.335199452829217	-0.509675345147579	-0.105546126932306	-0.169049908979126	-0.436424375588809	0.131821209312974	-0.59812739582972	-0.328061016595716	-0.424542492010879	0.084510440747541	-0.322838327528812	0	0	0	0	0.216	0
CM002886.2_319133-320009(+)_1|2|1x0;1;2	L	R	S	F	T	R	K	E	H	L	L	E	-0.175476480411801	-0.601783058030475	-0.729499084545318	-0.105843932681638	-0.427555572545224	-0.55588315026684	0.0608328315444819	-0.663612786808105	-1.03863411198026	-1.00981356125561	0.527046752569797	-0.989620982721597	0	0	0	0	0.656	0
CM002886.2_319133-320009(+)_1|2|1x0;2;3	G	K	R	F	L	H	K	H	N	L	T	N	-0.227743073049747	-0.61947732785716	-0.369670577158678	-0.596825310163732	0.0607417403083766	-0.783698154958956	-0.658510036754058	-0.625076381086085	-0.732673217747458	-0.733357816247599	-0.629103534930989	0.366698490989694	0	0	0	0	0.412	0
CM002886.2_319133-320009(+)_1|2|1x0;3;4	G	V	S	Y	I	N	K	D	S	L	F	D	-0.226398368383782	-0.0011175318009915	-0.462808997902911	-0.407494453007476	-0.336982061041472	-0.389781998832657	-0.230026348309392	-0.164224113351241	-0.708152708704561	-0.768275420602857	0.193175721912657	-0.391113437449902	0	0	0	0	0.284	0
CM002886.2_319133-320009(+)_1|2|1x0;4;5	G	K	S	Y	S	Q	K	R	S	L	K	N	-0.199362893364534	-0.446345811245129	-0.313383081718616	-0.628726937277335	-0.514576333505062	-0.420034290381236	-0.717332763682117	-0.0161749042217031	-0.181446326469246	-0.368849338096561	-0.518815871007076	-0.600726902824327	0	0	0	0	0.502	0
CM002886.2_319133-320009(+)_1|2|1x0;5;6	G	R	S	Y	L	D	E	D	S	L	T	G	-0.349196557571857	-0.299417753747882	-0.273888069058956	-0.124425849943015	-0.385024653061929	-0.276438763040776	-0.471332607146021	-0.139040324433386	-0.562696164538763	-0.211795987610996	-0.0759743144888564	-0.539208555109857	0	0	0	0	0.308	0
CM002886.2_319133-320009(+)_1|2|1x0;6;7	G	K	R	F	L	N	K	G	S	L	D	Q	-0.244610875715995	-0.296945295216811	-0.683702872255246	-0.599808238974634	-0.622060264172052	-0.686504018901042	-0.34581677036604	-0.143371844549503	-0.269490361838727	-0.614078531406452	-0.638801460314335	-0.00560438229265302	0	0	0	0	0.24	0
CM002886.2_323403-324291(+)_1|1|1x0;1;1	Q	M	S	F	E	T	K	E	H	L	M	E	-0.158358096781156	-0.436892809306584	-0.361002427002178	-0.110619785016542	-0.261231430945799	-0.476753488965545	0.124934874515704	-0.484009093945418	-0.406207779161619	-0.559203554021284	0.0395666841204783	-0.207730856539775	0	0	0	0	0.292	0
CM002886.2_323403-324291(+)_1|2|1x0;1;2	F	R	K	F	S	C	R	K	H	L	L	E	-0.171285395621049	-0.284993114645085	-0.208713857154863	-0.168358102761975	-0.174414322104277	-0.321376483809465	0.011094131204166	-0.454250821815069	-0.229905094656393	-0.345806791164261	0.0525313928346737	-0.121743908313633	0	0	0	0	0.44	0
CM002886.2_323403-324291(+)_1|2|1x0;2;3	G	K	S	F	A	Y	K	Q	S	L	N	N	-0.225240632192925	-0.449968631025814	-0.244779702430539	-0.544023474634199	-0.597451675123834	-0.386873946222061	-0.436912841499542	0.0257359377921408	-0.674501124214221	-0.721491360397648	-0.477887269876152	0.358568318482299	0	0	0	0	0.318	0
CM002886.2_323403-324291(+)_1|2|1x0;3;4	G	A	G	F	S	S	K	D	S	L	T	D	-0.271271146255809	-0.141344569889429	-0.418030001143786	-0.366433157836879	-0.380350657484908	-0.346119948415277	-0.347846084851227	-0.202519421969039	-0.47857016393079	-0.479474098813783	0.00852164900853829	-0.411386712971443	0	0	0	0	0.296	0
CM002886.2_323403-324291(+)_1|2|1x0;4;5	G	K	S	Y	T	Y	K	Y	S	L	R	Y	-0.347564365618233	-0.352352764334156	-0.473075407362772	-0.0986124473383846	-0.562525999860997	-0.499517005109203	-0.491782114495935	0.147912477430615	-0.552048131703015	-0.658930925054939	-0.164434667650607	0.168451358360572	0	0	0	0	0.336	0
CM002886.2_323403-324291(+)_1|2|1x0;5;6	G	R	S	Y	S	D	K	D	S	L	T	G	-0.349196557571857	-0.299417753747882	-0.273888069058956	-0.124425849943015	-0.385024653061929	-0.276438763040776	-0.471332607146021	-0.139040324433386	-0.562696164538763	-0.211795987610996	-0.0759743144888564	-0.539208555109857	0	0	0	0	0.538	0
CM002886.2_323403-324291(+)_1|2|1x0;6;7	G	K	S	F	T	I	K	S	S	L	D	Q	-0.2127270357488	-0.621172344805624	-0.406594902042	-0.683153038048283	-0.434745701020474	-0.444550181918137	-0.634859008932187	0.00789869444538371	-0.13799706409696	-0.631081169191968	-0.591884069747225	0.0573391296215661	0	0	0	0	0.44	0
CM002886.2_330502-331756(+)_1|1|1x0;1;1	K	R	S	F	E	S	K	E	H	L	M	E	-0.221760112807724	-0.335199452829217	-0.509675345147579	-0.105546126932306	-0.169049908979126	-0.436424375588809	0.131821209312974	-0.59812739582972	-0.328061016595716	-0.424542492010879	0.084510440747541	-0.322838327528812	0	0	0	0	0.174	0
CM002886.2_330502-331756(+)_1|2|1x0;1;2	Q	K	S	F	T	C	K	D	H	L	L	H	-0.28109581903802	-0.352278496786992	-0.307126082562647	-0.122090892803236	-0.14029831988635	-0.577288239484274	0.107116962342713	-0.474660978060899	-0.440429298576292	-0.325248730140755	0.0979414219136129	-0.355130655373229	0	0	0	0	0.584	0
CM002886.2_330502-331756(+)_1|2|1x0;2;3	G	K	S	F	I	H	K	Q	S	L	K	N	-0.0969782720377616	-0.534179911549071	-0.301848045740316	-0.589832032915266	-0.720756110732767	-0.373401383644045	-0.73932261474866	-0.0564182424649308	-0.778455309651133	-0.786775960687912	-0.561766868429561	0.455939752804569	0	0	0	0	0.334	0
CM002886.2_330502-331756(+)_1|2|1x0;3;4	G	K	S	Y	I	H	K	D	N	L	T	D	-0.137001603792314	-0.215389186682961	-0.506670332708719	-0.318443216518581	0.375934177692409	-0.535095484734116	-0.513832816493126	-0.754335426109561	-0.684083109830064	-0.850160150262229	0.0325652584615298	-0.231953276659463	0	0	0	0	0.322	0
CM002886.2_330502-331756(+)_1|2|1x0;4;5	G	K	S	F	T	H	K	G	S	L	L	H	-0.265998987287949	-0.438267598485359	-0.411630469094069	-0.669500229014541	-0.542287215994575	-0.364087934912389	-0.683560435728987	-0.135358683179551	-0.485239776935211	-0.669592485984563	-0.637100155887611	0.314706990757774	0	0	0	0	0.386	0
CM002886.2_330502-331756(+)_1|2|1x0;5;6	G	R	H	F	T	H	K	G	N	L	K	I	-0.305221313771376	-0.567549074259695	-0.582633905224763	-0.638196818164807	0.285121452535727	-0.652898513354077	-0.756098313224852	-0.710929768462893	-0.530268392959484	-0.556412296619412	-0.699495250386479	0.296337234164122	0	0	0	0	0.65	0
CM002886.2_330502-331756(+)_1|2|1x0;6;7	G	K	T	F	I	Y	H	G	N	L	M	G	-0.53809756902819	-0.356452028346048	-0.376916536608273	-0.453918498496827	0.0405809117621401	-0.756701209065315	-0.276699323796835	-0.521936593425807	-0.341066234990603	-0.587458789125484	-0.556668929762829	0.320448176837977	0	0	0	0	0.284	0
CM002886.2_330502-331756(+)_1|2|1x0;7;8	G	K	S	F	V	E	A	R	H	L	Q	K	-0.285823131984053	-0.671283622875934	-0.204570366578124	-0.254281463095407	-0.099418905938687	-0.535075156513455	0.20190900400175	-0.702093910690711	-0.531408365192401	0.0282100059383107	-0.318462869601873	-0.385876262647134	0	0	0	0	0.062	0
CM002886.2_330502-331756(+)_1|2|1x0;8;9	G	K	D	F	L	W	P	H	N	F	K	E	-0.0876511739208077	-0.304397290171269	-0.331071119748514	-0.278616263036321	0.0130465911877798	-0.376975704998036	-0.272585652964022	-0.513703717919088	-0.343064307640811	-0.402115126934334	-0.250320480146997	0.20850354762826	0	0	0	0	0.172	0
CM002886.2_330502-331756(+)_1|2|1x0;9;10	G	K	P	F	T	R	Q	I	Y	L	K	R	-0.465191234813675	-0.674927277505761	-0.0515285498178534	-0.538586183870728	-0.34577253444041	-0.326795971116575	-0.492537071380467	-0.541528118443241	-0.545891381185809	-0.527770871116763	0.174243519013137	-0.593991711539511	0	0	0	0	0.486	0
CM002886.2_330502-331756(+)_1|2|1x0;10;11	G	L	C	F	T	T	M	D	S	L	R	V	-0.216617237172151	-0.336675987727452	-0.430241160692088	-0.297816369110066	-0.274370379839032	-0.410027367935346	-0.468626815245755	-0.18615213095132	-0.498251981161778	-0.578191899471074	0.0046926192274857	-0.195214434753237	0	0	0	0	0.196	0
CM002886.2_330502-331756(+)_1|2|1x0;11;12	H	K	S	F	G	R	L	S	T	L	L	T	-0.303138235383159	-0.236441269933053	-0.423343028088372	-0.90100558129828	-0.275369298703294	-0.750642168099329	-0.438049529003519	-0.121568003487999	-0.537405440292602	-0.805278819695663	0.497135359920885	-0.743816654711335	0	0	0	0	0.388	0
CM002886.2_367822-369442(+)_1|1|1x0;1;1	G	K	S	F	T	C	K	G	S	V	D	V	-0.224468097128643	-0.475522151343503	-0.365540016739859	-0.682667047529043	-0.358693247763546	-0.382834537307196	-0.597010584035176	-0.0958159042923281	-0.323648905726139	-0.36012471832234	-0.50316118688421	-0.166118178605854	0	0	0	0	0.422	0
CM002886.2_367822-369442(+)_1|1|1x0;2;2	G	K	S	F	T	C	K	G	T	L	T	C	-0.165377832483523	-0.304628946340912	-0.253865623836084	-0.554132910662495	-0.334045819793116	0.0304564787363977	-0.433261932982448	-0.118204652722829	-0.308741124421106	-0.0453981512645385	-0.246640760585749	-0.236000306812094	0	0	0	0	0.55	0
CM002886.2_367822-369442(+)_1|1|1x0;3;3	E	K	S	F	T	H	K	A	S	L	R	Y	-0.362444702556342	-0.538606592822308	-0.401122501621724	-0.631988499582386	-0.796024294582891	-0.361511195401795	-0.673628478003491	-0.174398153583242	-0.640101102129864	-0.684882112133855	-0.698673153984332	0.722303290483597	0	0	0	0	0.39	0
CM002886.2_367822-369442(+)_1|1|1x0;4;4	G	K	S	F	A	Q	E	E	Y	L	K	H	-0.266268643833193	-0.344030922760229	-0.283192829796478	-0.269354860656051	-0.356476749299879	-0.410868085431147	-0.132643023725851	-0.343207684353431	-0.143975748764717	-0.355067748829087	-0.165631770840004	-0.372166322611618	0	0	0	0	0.21	0
CM002886.2_367822-369442(+)_1|1|1x0;5;5	G	K	G	F	T	C	K	G	S	L	K	I	-0.279763218024262	-0.499873440486793	-0.342782918343207	-0.685250548341708	-0.430678471442283	-0.398318331674316	-0.651536233003881	-0.110178354884925	-0.326117235117532	-0.171834712500925	-0.541202160250761	-0.269820325824187	0	0	0	0	0.406	0
CM002886.2_367822-369442(+)_1|1|1x0;6;6	G	K	S	F	T	N	K	G	N	L	K	I	-0.249636314937211	-0.461218638521959	-0.623279027578507	-0.364769751112862	0.218233728480739	-0.664392717403188	-0.464697433018009	-0.612728495833382	-0.325099487532095	-0.358559442879682	-0.572317137875799	-0.167710039295951	0	0	0	0	0.464	0
CM002886.2_367822-369442(+)_1|1|1x0;7;7	G	K	S	F	T	H	E	E	N	L	K	S	-0.313157634920155	-0.51413634803339	-0.377669910162207	-0.38614790607252	0.0242547823580407	-0.694467015486726	-0.348050915549967	-0.403676132709239	-0.546611936194892	-0.610199263774908	-0.102134981539978	-0.193927785358488	0	0	0	0	0.28	0
CM002886.2_367822-369442(+)_1|1|1x0;8;8	G	K	R	F	A	R	K	I	I	L	Q	N	-0.246347672169655	-0.637945255835131	0.24856812656661	-0.644737010449752	-0.54256002756026	-0.299577586850142	-0.42269652763151	0.106637753066605	-0.898718272223972	-1.00719677772185	0.392267229231952	-0.875321759909156	0	0	0	0	0.512	0
CM002886.2_367822-369442(+)_1|1|1x0;9;9	G	K	R	F	T	D	R	G	Y	I	K	R	-0.483885926917894	-0.782952108078777	0.121059418491832	-0.689895492801301	0.0348843229111596	-0.354047208363725	-0.712656783304715	-0.680761365357053	-0.734868192124517	0.276289608131732	-0.676439092488641	-0.475480170428767	0	0	0	0	0.43	0
CM002886.2_367822-369442(+)_1|1|1x0;10;10	G	K	S	F	T	H	K	G	N	L	K	I	-0.305221313771376	-0.567549074259695	-0.582633905224763	-0.638196818164807	0.285121452535727	-0.652898513354077	-0.756098313224852	-0.710929768462893	-0.530268392959484	-0.556412296619412	-0.699495250386479	0.296337234164122	0	0	0	0	0.476	0
CM002886.2_367822-369442(+)_1|1|1x0;11;11	E	K	S	F	T	H	K	G	Q	L	K	D	-0.195277684536137	-0.372358666672527	-0.285487061245746	-0.432321900021255	-0.362543475630278	-0.530669808614347	-0.331204575728172	-0.134017209757549	-0.427750466202828	-0.471180604487934	-0.419377226846146	0.145615040548538	0	0	0	0	0.3	0
CM002886.2_367822-369442(+)_1|1|1x0;12;12	A	K	T	F	K	C	K	G	H	L	K	T	-0.233085988859414	-0.522172540088875	-0.376339893924041	-0.328047122015573	-0.19350998520591	-0.82923976964749	0.132116412999397	-0.780773157284064	-0.225557600527743	-0.327637212345502	-0.4219634745294	-0.240854767571612	0	0	0	0	0.342	0
CM002886.2_367822-369442(+)_1|1|1x0;13;13	G	K	S	F	T	V	R	K	S	L	N	V	-0.176303270692974	-0.361915267409665	-0.303358367212695	-0.394081928213728	-0.209210646994122	-0.290671068322402	-0.511914550920921	-0.0292152341881312	-0.40977915794851	-0.334315588162622	0.0146503806864732	-0.0487002993040665	0	0	0	0	0.268	0
CM002886.2_367822-369442(+)_1|1|1x0;14;14	G	K	R	F	A	E	S	N	T	Y	K	M	-0.133677283669172	-0.383273964803533	-0.0230486575329773	-0.335515446512397	-0.279524202887746	-0.0650680691485062	-0.440664924961092	-0.0721067051472301	-0.324992339149079	0.0628185781944059	-0.261212872850592	-0.217711496912986	0	0	0	0	0.438	0
CM002886.2_367822-369442(+)_1|1|1x0;15;15	G	K	R	F	I	L	A	A	R	L	K	A	-0.264649528261842	-0.356573676411931	-0.0368899303940259	-0.140846038211309	-0.191368863214356	-0.529371198305459	0.138778065911821	-0.0504066565314768	-0.25639302834374	-0.206754262504371	-0.35288465127595	0.165681054327905	0	0	0	0	0.084	0
CM002886.2_367822-369442(+)_1|1|1x0;16;16	G	E	S	F	K	L	V	G	S	L	R	S	-0.201936477839215	-0.457539528933691	-0.168849617728066	-0.49430743048742	-0.409360007111437	-0.424693108886515	-0.447760686278136	-0.0917733028605653	-0.115238314285995	-0.324131970011366	-0.508698240265848	0.0659310132636416	0	0	0	0	0.17	0
CM002886.2_367822-369442(+)_1|1|1x0;17;17	G	K	A	F	I	R	E	S	Y	L	Q	R	-0.574336640546223	-0.69552999337931	-0.20409148336267	-0.610803471426207	-0.457256927552189	-0.494158869569367	-0.61162638119767	-0.560415754589947	-0.669609293964543	-0.648891544614203	0.355055349023925	-0.675540595475788	0	0	0	0	0.316	0
CM002886.2_930968-931634(+)_1|1|1x0;1;1	G	K	T	F	K	R	A	T	D	V	K	S	-0.437956165966194	-0.42047540311221	-0.697248652207668	-0.225268016704745	-0.754241671226626	0.0625021841337844	-0.506461072695437	-0.444712265077401	-0.736668893090353	-0.646516096508299	0.207273276806754	-0.517983808719539	0	0	0	0	0.194	0
CM002886.2_930968-931634(+)_1|1|1x0;2;2	G	K	K	F	I	L	A	S	H	L	K	T	-0.185737886394025	-0.486732136396437	-0.168723745139854	-0.187401702621496	-0.224717153757819	-0.838604251443061	0.187087925312006	-0.688055987508814	-0.197228739839425	-0.472643855559332	-0.492551616615644	0.208823110935229	0	0	0	0	0.25	0
CM002886.2_930968-931634(+)_1|1|1x0;3;3	G	K	S	F	T	R	L	F	T	F	K	D	-0.136870903911092	-0.337629249395472	-0.328568025824177	-0.749816801386006	-0.812211223137275	-0.16173636563413	-0.737186225914668	-0.0973283594772047	-0.988272322174848	-0.961002712243883	0.329723348392507	-0.619933084538695	0	0	0	0	0.378	0
CM002886.2_930968-931634(+)_1|1|1x0;4;4	G	N	T	F	I	T	A	N	A	L	K	M	-0.31279003823553	-0.347853708149747	-0.310259476305983	-0.102188295896707	-0.276324375919301	-0.301986200866954	-0.416620669204627	0.177859364707304	-0.163274357028437	-0.293309963509094	-0.0874630244877204	-0.154943894562656	0	0	0	0	0.122	0
CM002886.2_930968-931634(+)_1|1|1x0;5;5	G	R	R	F	S	H	S	G	G	L	R	R	-0.679044154477697	-0.89009379761565	0.457407232455831	-0.817984400994207	-0.519197768904676	-0.617259933492001	-0.506888063297884	0.104887841703094	-0.62948809541008	-0.73391336848109	-0.734109420698025	0.326027366016876	0	0	0	0	0.782	0
CM002886.2_930968-931634(+)_1|1|1x0;6;6	G	R	R	F	T	Q	S	S	N	L	L	T	-0.116562271017507	-0.447813512178584	-0.735969096876058	-0.789538613114059	-0.014193507772949	-0.748909284203533	-0.659376351768252	-0.76251572570889	0.0463116984891543	-0.677770346121267	-0.775148539049241	-0.683637901440328	0	0	0	0	0.964	0
CM002886.2_937845-938985(+)_1|1|1x0;1;1	G	K	S	F	S	R	E	G	H	L	E	S	-0.47508340680152	-0.541178082183701	-0.882381563016983	-0.266136975122492	-0.715992778683615	-0.720339504252577	0.155271569373227	-0.701692688385996	-0.580332161326219	-0.740090085356966	0.299234753471263	-0.698201901083079	0	0	0	0	0.31	0
CM002886.2_937845-938985(+)_1|1|1x0;2;2	G	K	R	F	N	Q	K	G	N	L	Y	S	-0.33116336933204	-0.429244143697756	-0.814657485703974	-0.653758675638082	0.350822060068994	-0.719029187904849	-0.703882370600079	-0.791236417572402	0.392651398433948	-0.653754721689941	-0.780763413650714	-0.713774693728641	0	0	0	0	0.864	0
CM002886.2_937845-938985(+)_1|1|1x0;3;3	G	K	S	F	N	Q	K	G	N	L	K	L	-0.404049497208573	-0.536875970083219	-0.683530921661554	-0.473170044577909	0.365847115954713	-0.70199784814947	-0.747036679159491	-0.713262904874609	0.222409901400568	-0.730945883557161	-0.722140208000972	-0.65018850706609	0	0	0	0	0.74	0
CM002886.2_937845-938985(+)_1|1|1x0;4;4	D	K	S	F	S	L	K	G	N	L	M	N	-0.041356238261228	-0.531589278371346	-0.118266576085807	-0.606503607286795	0.308687523799612	-0.698452616373591	-0.647654857499139	-0.740395118628772	-0.119329898948652	-0.268888764272397	-0.506405018320743	0.188545267018606	0	0	0	0	0.414	0
CM002886.2_937845-938985(+)_1|1|1x0;5;5	G	K	S	F	T	Q	N	K	T	L	K	S	-0.193297544472904	-0.201295271838735	-0.308443807250069	-0.415046160496277	-0.326956105817882	-0.0260767875959499	-0.447752614392572	-0.0909578507093108	0.0869080371182722	-0.296824045750251	-0.329002824084985	-0.482132055828674	0	0	0	0	0.602	0
CM002886.2_937845-938985(+)_1|2|1x0;1;6	P	R	S	F	R	L	K	R	F	L	Q	L	-0.132352812836753	-0.232012436152775	0.0308651059177549	-0.0736027479098013	0.0595881410599338	-0.13980643812555	0.000244242652551012	-0.167772396140107	-0.418890546684681	-0.0548199869736165	-0.0567661497734043	0.0706565390848569	0	0	0	0	0.15	0
CM002886.2_941564-942203(+)_1|1|1x0;1;1	G	K	H	F	H	H	Q	G	N	L	R	S	-0.29472353976276	-0.568907552196903	-0.537814347248397	-0.647507629734096	0.230341489381213	-0.753129146955195	-0.507355421687094	-0.764172675515182	-0.557482932219584	-0.619900064193331	-0.71255645413665	0.417542884824134	0	0	0	0	0.368	0
CM002886.2_941564-942203(+)_1|1|1x0;2;2	G	E	S	F	V	Y	S	T	H	L	K	T	-0.347804836820799	-0.447078829450529	-0.412271708195873	-0.281388227199826	-0.511423282742473	-0.764814450350134	0.122914027126565	-0.744283564167844	-0.4001231577608	-0.559278786014894	-0.558447708758339	0.166105323643974	0	0	0	0	0.27	0
CM002886.2_941564-942203(+)_1|2|1x0;1;3	S	M	S	F	K	W	I	G	N	L	K	A	-0.173320352652326	-0.410949955574709	-0.532133228006905	-0.521725929437206	0.132120800662686	-0.692340044952552	-0.489063195806649	-0.638257088674152	-0.572046716384896	-0.479231587975811	-0.58159035918682	0.356009918780671	0	0	0	0	0.342	0
CM002886.2_941564-942203(+)_1|3|1x0;1;4	G	M	S	F	S	T	C	I	Y	L	L	A	-0.207298652628607	-0.300825440705212	-0.363407622044878	-0.0626458046863057	-0.0994878964733152	-0.375539534233706	-0.302778509672264	-0.420181148523665	-0.312467001511462	-0.393296161500726	-0.254762393944096	-0.11855725780446	0	0	0	0	0.266	0
CM002886.2_1271539-1275031(-)_1|1|1x0;1;1	A	K	S	F	S	R	L	S	F	L	K	C	-0.160377103697449	-0.302309208748268	-0.213837945623108	-0.182807374481508	-0.157639470648527	-0.259741277081925	-0.23866577635694	-0.300378042373352	-0.548228513822745	-0.474204785618293	0.287585929039614	-0.542413110067803	0	0	0	0	0.42	0
CM002886.2_1271539-1275031(-)_1|1|1x0;2;2	S	R	L	F	K	H	K	R	S	R	D	R	-0.761857959437328	-0.924462234927805	0.456120064158036	-0.805357533789741	-0.601672893088825	-0.385916568511486	-0.744795116146303	-0.138556473686684	-0.793925499538543	-0.12574729344108	-0.632453261106374	-0.0670281186651592	0	0	0	0	0.33	0
CM002886.2_1271539-1275031(-)_1|1|1x0;3;3	D	S	A	F	S	R	S	D	H	L	K	I	-0.470241378780385	-0.635505073745615	-0.818693575123082	-0.164790782640451	-0.576738368339963	-0.788941054937273	0.143873753263005	-0.801319466382308	-0.930573385633509	-0.75883441454122	0.604956410758321	-0.907871235589466	0	0	0	0	0.928	0
CM002886.2_1271539-1275031(-)_1|1|1x0;4;4	R	R	G	F	L	S	T	N	S	L	H	G	-0.561742820003709	-0.385358989250212	-0.292408946762905	-0.392617756882881	-0.371090242315635	-0.515966282129635	-0.236824493446379	0.114186985489159	-0.197768014703277	-0.453423859214032	-0.440179164906333	-0.106440628236527	0	0	0	0	0.118	0
CM002886.2_1271539-1275031(-)_1|2|1x0;1;5	E	E	G	F	D	M	P	E	E	L	Q	K	-0.154448879723071	-0.369379635965504	-0.0497774715852017	-0.00404480639572717	-0.124996392089443	-0.0158434783160764	-0.159339589508391	-0.292300915574333	-0.401725097798115	-0.0863085790626201	0.0143513918475762	-0.348962633842411	0	0	0	0	0.034	0
CM002886.2_1271539-1275031(-)_1|3|1x0;1;6	H	E	P	F	S	N	E	G	M	L	L	S	-0.458486228230745	-0.642892419911209	-0.731133729209402	0.136351937503591	-0.532938160214667	-0.638571920520899	-0.414131407336352	-0.0181464066996432	-0.252454975112895	-0.649011034443281	-0.746607458583334	0.148444906909447	0	0	0	0	0.216	0
CM002886.2_1271539-1275031(-)_1|3|1x0;2;7	S	E	H	F	T	T	V	E	K	L	Y	A	-0.24147867476511	-0.284091798014345	-0.223949473424858	-0.226390612525782	-0.206304487342452	-0.548798310290791	0.0260755542988159	-0.435022524007738	-0.315943035828631	-0.471135135368641	-0.0026399882495541	-0.279089250261607	0	0	0	0	0.128	0
CM002886.2_1271539-1275031(-)_1|4|1x0;1;8	L	E	I	L	P	S	L	C	N	L	N	E	-0.0818791170103151	-0.174367064957499	-0.508276838151744	-0.405500654653693	0.0862727288224411	-0.324416811661952	-0.337915047239758	-0.581139118800524	-0.243493006427933	-0.379991443201535	-0.114288292748461	-0.31844513229002	0	0	0	0	0.1	0
CM002886.2_1271539-1275031(-)_1|5|1x0;1;9	P	E	L	L	G	D	L	N	A	L	Q	E	-0.0832412723704775	-0.42793285632589	-0.209379646953864	-0.774806302642031	-0.340320907804739	-0.242653876078128	-0.771263237258672	0.0385978423643303	-0.38950227832937	-0.0622355117198956	-0.361124020515055	-0.255985122829855	0	0	0	0	0.096	0
CM002886.2_1271539-1275031(-)_1|6|1x0;1;10	F	M	G	F	L	T	E	A	T	L	E	E	0.0181548008697874	-0.292177064820153	-0.571957037393742	-0.456009545022198	-0.47583918095159	0.0236319930065115	-0.375206095280288	-0.1699817738779	-0.291814779537722	-0.590375803719595	-0.276759542547214	0.0105553874524314	0	0	0	0	0.142	0
CM002886.2_1271539-1275031(-)_1|7|1x0;1;11	G	A	K	Y	T	S	L	D	L	F	Q	T	-0.116397077905425	-0.304650873650108	-0.193432843621964	-0.0594982341887031	-0.197597142119541	-0.20062606707235	-0.117052106636052	-0.0596795592396636	-0.345207120929798	-0.557646847864726	0.0186305644869971	-0.475743317093582	0	0	0	0	0.134	0
CM002886.2_1271539-1275031(-)_1|8|1x0;1;12	K	K	D	F	P	N	Q	E	S	L	L	K	-0.413436078500249	-0.546001819766565	-0.223289754202532	-0.1181271388598	-0.427474311886008	-0.40150206412299	-0.201213573303406	-0.132881300194185	-0.391891552234955	-0.175907585708328	-0.103455299704317	-0.327733738309563	0	0	0	0	0.14	0
CM002886.2_1271539-1275031(-)_1|9|1x0;1;13	D	K	Q	F	T	S	V	D	D	L	Q	N	-0.130182044952365	-0.391507510879192	-0.207441550468335	-0.307047915595645	-0.242498529672413	0.0778522701237614	-0.273546538989157	-0.708644867376406	-0.332252125095497	-0.432744374036489	-0.0235211955050373	-0.396291532420484	0	0	0	0	0.212	0
CM002886.2_1271539-1275031(-)_1|9|1x0;2;14	Q	E	V	F	D	S	K	V	S	T	Q	L	-0.239132496883937	-0.270314631118992	-0.208911732409505	-0.163358335127116	-0.326463601944118	-0.488784561487634	-0.0462796677140513	-0.0386353370623379	-0.164775922862797	-0.0913791244289341	-0.403767094259899	0.112981378244805	0	0	0	0	0.154	0
CM002886.2_1271539-1275031(-)_1|9|1x0;3;15	T	W	D	F	K	H	E	A	D	L	Q	M	-0.303518832539582	-0.463464526396372	-0.232385428298886	-0.149372503406752	-0.44275328504762	0.179989755687432	-0.525865118525542	-0.363112623578269	-0.546486190837315	-0.467660344532475	-0.362307678706284	0.0115657293766121	0	0	0	0	0.176	0
CM002886.2_1271539-1275031(-)_1|10|1x0;1;16	G	E	S	F	G	T	E	V	E	L	Q	C	-0.188097996785912	-0.15626821537254	-0.202096292097325	-0.200711813912603	-0.0929979889231164	-0.131091440014316	-0.164053930531064	0.000205282609388201	-0.218969200353477	-0.326181504545396	-0.0897074986223198	-0.0949796735641788	0	0	0	0	0.074	0
CM002886.2_1271539-1275031(-)_1|11|1x0;1;17	C	K	A	F	N	A	V	Y	L	L	E	R	-0.609845523039937	-0.663616328054085	0.301823158846251	-0.569921667716871	-0.13231483704339	-0.490162377374584	-0.26507240502544	-0.0231261833130071	-0.409153135603093	-0.419625166621652	-0.111886652429877	-0.0142217792282244	0	0	0	0	0.316	0
CM002886.2_1271539-1275031(-)_1|12|1x0;1;18	G	A	S	Y	T	M	E	S	L	L	T	N	0.0316127197785992	-0.320189266466062	-0.126873839674124	-0.355998497821509	-0.167975100291338	-0.190658116712029	-0.252036621313867	-0.0576105494144688	-0.113021447173388	-0.264274952896854	-0.125427869515449	0.0282961324651305	0	0	0	0	0.178	0
CM002886.2_1271539-1275031(-)_1|13|1x0;1;19	S	R	T	F	F	S	E	G	G	L	R	E	0.0284966067686707	-0.293943618669713	-0.693429233053835	-0.323082495624481	-0.336505954819966	-0.138202442308118	-0.449591560234946	-0.0979980639219115	-0.169372073300753	-0.440495578388345	-0.282628956560747	-0.20808841794954	0	0	0	0	0.034	0
CM002886.2_1271539-1275031(-)_1|13|1x0;2;20	G	E	R	F	P	S	L	L	T	L	T	E	0.00533205096170989	0.0169512789576657	-0.44010726056379	-0.22997920888557	-0.299383011992924	-0.0115397955222548	-0.196475238390014	-0.0893083289419871	-0.125445330828131	-0.286269348845493	-0.0048021661326882	-0.135190753863828	0	0	0	0	0.148	0
CM002886.2_1271539-1275031(-)_1|13|1x0;3;21	K	L	P	L	Q	S	E	E	D	F	L	E	-0.157069881224825	-0.323852438258932	-0.425604097399328	-0.180154989764645	-0.273470282117271	0.076837618250116	-0.266975106150419	-0.517546438108452	-0.295402025368298	-0.364158651247071	0.117252249503951	-0.348507291680485	0	0	0	0	0.04	0
CM002886.2_1271539-1275031(-)_1|14|1x0;1;22	M	Q	T	V	T	S	T	L	E	L	K	I	-0.0227764989339379	-0.111588273915037	-0.182380365746405	0.0059636384922907	-0.0964492440495919	-0.143787927636224	-0.0656234071844025	-0.0294689689079466	-0.211162059438386	-0.226630273224232	0.0241234051587163	-0.320858549148708	0	0	0	0	0.264	0
CM002886.2_1271539-1275031(-)_1|15|1x0;1;23	N	V	K	F	E	S	E	A	E	L	Q	A	-0.132209578737749	-0.390806230198397	-0.296218163875539	-0.151231071215698	-0.11534126221052	-0.202236699286723	-0.107298604199384	-0.130653381952328	-0.295394223222565	-0.373841947577319	-0.147297857025896	-0.310956851982008	0	0	0	0	0.06	0
CM002886.2_21053403-21056031(+)_1|1|1x0;1;1	N	K	A	F	P	I	Q	Q	S	L	D	L	-0.281356838262308	-0.414946199245772	-0.137660907150873	-0.214922381609514	-0.467104074465464	-0.351175769023263	-0.283379842223222	0.0760286245341479	-0.459529675673424	-0.489086316432511	-0.249280466240855	0.283280462049557	0	0	0	0	0.158	0
CM002886.2_21053403-21056031(+)_1|2|1x0;1;2	K	E	V	F	S	F	L	G	G	L	Q	A	-0.099724295875047	-0.524266780644403	-0.240107197829058	-0.399084016469621	-0.368453186709959	-0.507454648725936	-0.362121418575508	-0.0390155475071511	-0.409126918156083	-0.596522380738198	-0.5405864675408	0.251090318667162	0	0	0	0	0.154	0
CM002886.2_21053403-21056031(+)_1|2|1x0;2;3	S	Y	A	A	P	D	K	A	T	L	I	R	-0.337336366674453	-0.789526001707101	0.0817050391331507	-0.838970488267094	-0.616198386622077	0.151807562253081	-0.888279266017833	-0.332241073250812	-0.648306767546492	0.364728886755381	-0.733848238140977	-0.656989878392993	0	0	0	0	0.404	0
CM002886.2_21053403-21056031(+)_1|2|1x0;3;4	H	Y	P	F	T	V	K	A	N	C	E	R	-0.851184683749643	-0.987257454955456	0.432208016868972	-0.917267478289528	0.412970051824289	-0.773523508757777	-0.957636112002814	-0.901908610803505	-0.727889391886603	-0.787024248029793	-0.63059767931979	0.236953993578815	0	0	0	0	0.506	0
CM002886.2_21053403-21056031(+)_1|3|1x0;1;5	G	E	D	L	K	N	Y	R	A	L	Q	I	-0.162964733148138	-0.439356347185906	-0.266428775306784	-0.217404699548282	-0.248960883492719	-0.453695638409015	-0.238991089115202	-0.134469234679793	-0.351613766992969	-0.0833363485159033	-0.217980137494214	-0.211258016269877	0	0	0	0	0.046	0
CM002886.2_21053403-21056031(+)_1|4|1x0;1;6	G	A	T	F	L	A	K	R	N	C	I	H	-0.142087362146616	-0.334742390356605	-0.150981073045093	-0.340772370128219	0.222866077798099	-0.485688033341866	-0.194356804564451	-0.383868068414371	-0.505777407309312	-0.124288308233064	-0.0781521513345202	-0.20231176351879	0	0	0	0	0.258	0
CM002886.2_21053403-21056031(+)_1|5|1x0;1;7	P	R	L	F	P	W	A	S	S	L	Q	R	-0.765075142307148	-0.93373427121965	0.454535557211452	-0.757777001446669	-0.870812035908981	-0.504299814668271	-0.759021638106649	-0.154052683822823	-0.62866305962165	-0.701485022343554	-0.632330604232485	0.283686747812795	0	0	0	0	0.198	0
CM002886.2_22521130-22523800(-)_1|1|1x0;1;1	G	Q	C	Y	Y	D	R	S	S	L	L	N	-0.260505224374488	-0.548328182751479	-0.44569827032135	-0.620508361418164	-0.349450213345626	-0.159395666562145	-0.741184230952355	-0.320383703474434	-0.401612081769457	0.130761082155004	-0.591148334194941	-0.359053544682104	0	0	0	0	0.238	0
CM002886.2_22521130-22523800(-)_1|2|1x0;1;2	N	F	G	T	N	C	P	N	T	F	V	Q	0.00653938508500364	-0.647179508389691	0.0760158264009399	-0.89309180079332	-0.285724587125044	0.0436508183242801	-0.634998024125146	-0.0724498160256373	-0.529884676910953	-0.251262300485236	-0.315411928341038	-0.1123637162736	0	0	0	0	0.196	0
CM002886.2_22521130-22523800(-)_1|2|1x0;2;3	D	F	V	E	M	N	E	D	D	L	R	R	-0.643574602324137	-0.603252930349982	0.195828780344602	-0.617385335111641	-0.407638235352579	0.207513589050952	-0.464323681977177	-0.590855452565502	-0.454566095527623	-0.60347266676246	-0.0312084275219271	-0.47987173933976	0	0	0	0	0.42	0
CM002886.2_22521130-22523800(-)_1|3|1x0;1;4	P	A	V	F	E	S	G	I	S	L	S	N	-0.224549816816735	-0.411016487542768	-0.189836488773005	-0.380002458649437	-0.200239715505645	-0.314551042800252	-0.467074966080518	-0.0871004671525879	-0.0188636238411733	-0.481130413238525	-0.463272977348346	-0.418979630687077	0	0	0	0	0.186	0
CM002886.2_38064378-38065296(+)_1|1|1x0;1;1	G	N	G	I	W	R	L	Q	G	V	L	A	-0.119312776329372	-0.329784574159432	-0.346272783769784	-0.365680783561138	-0.474972748207181	-0.466961188921831	-0.364570161913011	0.00903292257194814	-0.718108784739136	-0.854912247285847	0.373826526410598	-0.518597538370679	0	0	0	0	0.31	0
CM002886.2_38064378-38065296(+)_1|2|1x0;1;2	K	K	T	F	A	L	R	K	S	L	R	R	-0.744287404979681	-0.795108112393883	0.415359136152858	-0.844936507510681	-0.279851221896058	-0.251151670332308	-0.364328671378666	-0.189266219828703	-0.359098739859191	-0.332363927050748	0.00702462429094266	-0.0892793457741809	0	0	0	0	0.348	0
CM002886.2_38064378-38065296(+)_1|2|1x0;2;3	R	K	A	F	R	L	K	N	N	L	K	A	-0.180698246492803	-0.424608147896206	-0.159893666166387	-0.520583057015374	0.362534786327443	-0.826513448717311	-0.509128068694908	-0.672214073461848	-0.50474700018611	-0.263218654132172	-0.555207472698215	0.357250301361414	0	0	0	0	0.316	0
CM002886.2_38064378-38065296(+)_1|2|1x0;3;4	S	K	G	F	R	I	R	K	N	L	E	K	-0.144409010734746	-0.596891212508509	-0.0827951770105998	-0.312379799749636	0.229800907685403	-0.415243912701426	-0.327289862312503	-0.465854820719053	-0.46691648588255	-0.187567041818905	-0.0924556341011911	-0.327793418352634	0	0	0	0	0.316	0
CM002886.2_38150971-38154580(+)_1|1|1x0;1;1	R	K	L	F	S	S	D	S	S	L	Q	I	-0.313148906202016	-0.497877640366975	-0.455038340384293	-0.584646409280408	-0.322445225515857	-0.465121165217712	-0.486777889975384	-0.0676507012951149	-0.227791913374538	-0.586162034590858	-0.35206483113982	-0.358306230551386	0	0	0	0	0.192	0
CM002886.2_38150971-38154580(+)_1|1|1x0;2;2	F	S	R	F	T	T	R	G	N	L	K	V	-0.212044408697092	-0.538710852124203	-0.680192173840337	-0.697391034228896	0.591015221507854	-0.766108562076529	-0.667380071844056	-0.756978492531333	-0.675094172707934	-0.711591058084006	-0.720501700246828	0.681884653552954	0	0	0	0	0.904	0
CM002886.2_38150971-38154580(+)_1|2|1x0;1;3	L	R	V	L	S	C	P	R	A	L	R	L	-0.260045313705782	-0.462355342425265	-0.0657629071370152	-0.332492141831221	-0.15335249147259	-0.615305111273267	-0.332815179999207	0.0271989275369058	-0.471452272795221	0.105512906784527	0.0148827581532854	-0.229981020571613	0	0	0	0	0.108	0
CM002886.2_38150971-38154580(+)_1|2|1x0;2;4	G	R	S	F	S	T	K	G	S	L	R	A	-0.27121236504438	-0.378821968968827	-0.472245984106687	-0.565303409645697	-0.341760946624241	-0.58296618970283	-0.564180198212629	0.0970959279815571	-0.31842092441543	-0.638492973237795	-0.560189517143287	0.199503263026764	0	0	0	0	0.674	0
CM002886.2_38150971-38154580(+)_1|3|1x0;1;5	Q	R	K	F	T	N	A	L	V	L	Q	H	-0.14251913152442	-0.170191226856936	-0.188965278363084	-0.0752243669341408	-0.0997779355105014	-0.301114697520726	-0.221722190496476	0.00206989253391102	-0.0407786346005218	-0.149032310288852	-0.0455615664194359	-0.112771359828748	0	0	0	0	0.176	0
CM002886.2_38985491-38987237(-)_1|1|1x0;1;1	G	K	S	F	E	R	K	S	D	L	R	A	-0.455753680897667	-0.480791989695391	-0.631737934353097	-0.261216038033734	-0.534221889950922	0.00732827245410671	-0.577853232022459	-0.585474312673772	-0.793720021639938	-0.673754876359394	0.266660094774762	-0.511896108651841	0	0	0	0	0.402	0
CM002886.2_38985491-38987237(-)_1|1|1x0;2;2	G	K	S	Y	V	D	R	H	E	L	S	M	-0.167792120900065	-0.436108863294883	-0.0165726260544616	-0.162131017945959	-0.154578651852995	0.0443175581634938	-0.179526833614842	-0.0612349060151063	-0.544066042616892	-0.184501988475122	-0.253989035789619	-0.285283886669596	0	0	0	0	0.122	0
CM002886.2_38985491-38987237(-)_1|1|1x0;3;3	K	K	K	F	V	R	E	S	A	L	K	Y	-0.371373122864813	-0.538590309300467	-0.5762318742504	-0.535832439826653	-0.724859465596821	-0.541905726935036	-0.5612896882532	0.104055429532132	-0.584562546571136	-0.773252608700358	0.335018987353289	-0.386339142967075	0	0	0	0	0.306	0
CM002886.2_38985491-38987237(-)_1|1|1x0;4;4	G	K	S	F	S	R	R	S	T	L	N	T	-0.303138235383159	-0.236441269933053	-0.423343028088372	-0.90100558129828	-0.275369298703294	-0.750642168099329	-0.438049529003519	-0.121568003487999	-0.537405440292602	-0.805278819695663	0.497135359920885	-0.743816654711335	0	0	0	0	0.838	0
CM002886.2_38985491-38987237(-)_1|1|1x0;5;5	G	K	L	F	N	T	A	A	A	M	R	A	-0.212890488592325	-0.361162782440865	-0.462000517205769	-0.360649543701337	-0.33457211970208	-0.519030163227224	-0.272837855254154	-0.000466549276621417	-0.207398536621679	-0.438923806634762	-0.35942469295436	0.0222017562428495	0	0	0	0	0.108	0
CM002886.2_38985491-38987237(-)_1|1|1x0;6;6	D	K	K	F	I	F	K	A	E	L	E	V	-0.0867251150876589	-0.481889031297531	-0.24504252775791	-0.269405573292833	-0.380563449216213	-0.12987552300058	-0.238081390949387	-0.116671507404542	-0.445160557448063	-0.435376239020971	-0.311782971700047	0.153564529148888	0	0	0	0	0.116	0
CM002886.2_38985491-38987237(-)_1|1|1x0;7;7	G	K	G	F	L	R	K	Q	E	C	N	V	-0.220393529929566	-0.386755340327018	-0.234214331114341	-0.268067429040327	-0.433582277312737	-0.183508297597252	-0.257254213175319	0.00946069413189456	-0.753680928935249	-0.782142980515589	0.402870434061143	-0.604535778267235	0	0	0	0	0.358	0
CM002886.2_38985491-38987237(-)_1|1|1x0;8;8	D	N	S	F	K	R	L	S	H	L	T	S	-0.503815769800893	-0.521007919368296	-0.80873874531811	-0.329388879016016	-0.741382012666709	-0.717683141391383	0.147448253610522	-0.634785118221398	-0.630723650488351	-0.744195726852192	0.370071752067669	-0.724759493620323	0	0	0	0	0.382	0
CM002886.2_38985491-38987237(-)_1|1|1x0;9;9	E	K	S	F	K	H	P	N	S	L	K	L	-0.428960537415984	-0.79209312625895	-0.33286915117862	-0.541808935111232	-0.716282796814101	-0.682777219041701	-0.763115098654348	0.308954860621655	-0.756688888949911	-0.661917940811673	-0.574862568235025	0.567999631620662	0	0	0	0	0.12	0
CM002886.2_38985491-38987237(-)_1|1|1x0;10;10	G	K	R	F	P	S	S	G	D	R	T	R	-0.795706521131596	-0.759500988169578	0.229852337246785	-0.774374778855256	-0.708516161534473	0.181028552996821	-0.825652938751332	-0.925693154582863	-0.459730441880983	-0.366199620887315	-0.430755768466888	-0.40076404047769	0	0	0	0	0.51	0
CM002886.2_38985491-38987237(-)_1|1|1x0;11;11	D	R	R	F	R	F	K	N	S	L	Q	S	-0.267585554647787	-0.537618248545794	-0.19720254067435	-0.588401297537756	-0.503087033657578	-0.519219434259959	-0.333008352431757	0.0527877071202042	-0.508214964859399	-0.602436756661475	-0.529269534035598	0.348040311327273	0	0	0	0	0.316	0
CM002886.2_38985491-38987237(-)_1|1|1x0;12;12	G	R	D	F	A	R	R	A	N	L	K	A	-0.277709335075822	-0.3250591327974	-0.554816672024036	-0.532390657263255	0.00887476502003488	-0.693849356793494	-0.507627227074763	-0.604166847711822	-0.748590229375065	-0.705320273084836	0.43925053832202	-0.740209813342475	0	0	0	0	0.72	0
CM002886.2_38985491-38987237(-)_1|1|1x0;13;13	G	Q	A	F	K	C	S	S	T	L	K	S	-0.312864414456098	-0.472123829592556	-0.587639951736836	-0.581429994040763	-0.538464652558388	0.0112226680822213	-0.477141006406468	-0.42747926225758	-0.550517325204891	-0.163421149164785	-0.547766453053721	-0.372201747860598	0	0	0	0	0.368	0
CM002886.2_38985491-38987237(-)_1|1|1x0;14;14	G	K	T	F	T	R	H	D	T	L	K	R	-0.784585713694254	-1.0588566451883	0.41557787962292	-1.04313940702827	-0.789532331036433	0.249240786511701	-1.00310339119028	-0.0442172287914786	-1.24716332956037	-1.31606638066118	0.585082591193713	-1.24199640984294	0	0	0	0	0.588	0
CM002886.2_38985491-38987237(-)_1|1|1x0;15;15	G	K	C	L	S	S	A	S	C	L	K	L	-0.342249272718712	-0.428397756054829	-0.200399226054367	-0.230441930333707	-0.381461393747211	-0.2392643349453	-0.122516361539099	-0.0174544408588733	-0.19337783569053	-0.23769056660545	-0.32167053996463	-0.112590596437473	0	0	0	0	0.15	0
CM002886.2_38985491-38987237(-)_1|1|1x0;16;16	E	K	S	F	S	S	M	S	Y	L	Q	K	-0.409201437077095	-0.538856892382559	-0.280441496628273	-0.0507443846667389	-0.210442836376884	-0.424597731520706	-0.0164398927795669	-0.55509997228916	-0.158954951371018	-0.0423328051642905	-0.441272244611355	-0.532943260790793	0	0	0	0	0.1	0
CM002886.2_38985491-38987237(-)_1|1|1x0;17;17	G	E	S	F	N	S	D	G	K	L	V	T	-0.189056047809323	-0.393323945245705	-0.418577515135054	-0.429176266384614	-0.325094786192851	-0.597909747629508	0.105485752196715	-0.383994825934463	-0.290305462543042	-0.480833821581357	-0.279780113494219	-0.303000589239634	0	0	0	0	0.118	0
CM002886.2_38985491-38987237(-)_1|1|1x0;18;18	G	K	K	F	A	R	K	E	T	L	R	R	-0.552016687892822	-0.878770236058978	0.164519575294096	-0.916755068237788	-0.826344128188647	-0.151056394667023	-0.817327403013644	-0.252003079578506	-0.942008541990677	-0.94693757226235	0.535118421613168	-0.907536182572495	0	0	0	0	0.894	0
CM002886.2_38985491-38987237(-)_1|1|1x0;19;19	G	K	G	F	K	R	S	D	Q	L	K	Q	-0.201156531004975	-0.657265858944934	-0.699340147664825	-0.397830187021363	-0.485531864389173	-0.460646847807603	-0.727017968118094	-0.127241751500681	-0.979235985467459	-0.927895270991638	0.546461918383018	-0.895433733643734	0	0	0	0	0.666	0
CM002887.2_5604-6534(-)_1|1|1x0;1;1	G	K	S	L	A	N	K	K	S	L	N	Q	-0.255158040463947	-0.0778114766623378	-0.395191046563715	-0.55172911868755	-0.30181892110884	-0.451031484965799	0.0501853999537321	-0.130108967635695	-0.36827370533212	-0.40534890316635	-0.0155082990675445	0.102047793315519	0	0	0	0	0.244	0
CM002887.2_5604-6534(-)_1|1|1x0;2;2	G	T	S	F	R	H	S	L	S	L	T	Q	-0.147926745438636	0.00868582259663797	-0.332408361464597	-0.364383466042394	-0.250356984365559	-0.171414791423526	-0.353275864276852	-0.0343354685381818	-0.308689164373447	-0.190500608120209	-0.126379906798208	0.207652955050523	0	0	0	0	0.42	0
CM002887.2_5604-6534(-)_1|1|1x0;3;3	G	K	S	F	R	L	S	S	S	L	K	E	-0.155444999683033	-0.326080785122595	-0.146552045638393	-0.42933042814004	-0.512488034836735	-0.239906604633354	-0.40817410533942	-0.153353607077732	-0.308876134848464	-0.499912214249467	-0.311039275654748	0.029253574423444	0	0	0	0	0.252	0
CM002887.2_5604-6534(-)_1|1|1x0;4;4	G	R	A	F	F	R	A	S	T	L	K	R	-0.540250895435342	-0.824855971432899	0.12768765463788	-0.847599516568806	-0.799483294335308	-0.21823955489337	-0.830005894184216	-0.148782824690723	-0.727385483201963	-0.848982077219872	0.506468998386254	-0.72281831196081	0	0	0	0	0.664	0
CM002887.2_5604-6534(-)_1|1|1x0;5;5	G	K	R	F	T	T	Q	S	N	L	K	Q	-0.0756395389454431	-0.484697520253704	-0.729021175735621	-0.806709684474077	0.377686003684675	-0.806817548697986	-0.588342232391972	-0.846458826398915	-0.698214005664834	-0.75043558240254	-0.582524735266238	0.286268658880525	0	0	0	0	0.78	0
CM002887.2_5604-6534(-)_1|1|1x0;6;6	E	K	T	F	I	K	P	E	H	L	K	L	-0.212073828148224	-0.459723999331755	-0.197905605284301	0.0229130644580435	-0.208657074551002	-0.651285846955285	0.0795898499147508	-0.290543289461349	-0.388219838877469	-0.413604224742494	0.17569514310021	-0.349524928647124	0	0	0	0	0.098	0
CM002887.2_5604-6534(-)_1|1|1x0;7;7	D	K	R	F	A	H	L	E	Y	Q	K	L	-0.401882237776944	-0.522037577274757	-0.16165029877481	-0.0196110308236227	-0.169049799111622	-0.436451803386745	-0.197752033177682	-0.25348043458543	-0.544267303417226	-0.362814632442911	-0.110641841919235	-0.169439499882877	0	0	0	0	0.21	0
CM002887.2_5604-6534(-)_1|1|1x0;8;8	D	K	R	F	R	S	L	A	H	R	N	R	-0.700252069560875	-0.71986785172767	0.0467944776117975	-0.736153178179783	-0.63093963551585	-0.988148710088264	0.280619962750594	-0.628142353757125	-0.229102444774041	-0.370584892587679	-0.615672864390249	-0.405555993570426	0	0	0	0	0.396	0
CM002887.2_5604-6534(-)_1|1|1x0;9;9	L	E	R	F	T	H	S	R	Q	L	K	K	-0.245644330799498	-0.633153326916975	-0.136683448982799	-0.257732728629552	-0.157252739071648	-0.42166659161666	-0.324419647977116	-0.243444494652398	-0.401430620877648	-0.0885622300407567	-0.241293601921648	-0.220572740469684	0	0	0	0	0.29	0
CM002887.2_13224-14103(-)_1|1|1x0;1;1	G	K	S	L	A	N	K	K	S	L	S	Q	-0.255158040463947	-0.0778114766623378	-0.395191046563715	-0.55172911868755	-0.30181892110884	-0.451031484965799	0.0501853999537321	-0.130108967635695	-0.36827370533212	-0.40534890316635	-0.0155082990675445	0.102047793315519	0	0	0	0	0.194	0
CM002887.2_13224-14103(-)_1|1|1x0;2;2	G	T	S	F	R	H	S	L	S	L	T	K	-0.159932744121135	-0.40089103666091	-0.149259056922613	-0.170033428039967	-0.358931071257033	-0.0532062395571877	-0.320848964844153	-0.161522592046831	-0.408140542571552	-0.190795773049048	-0.116275828933774	0.235992045241178	0	0	0	0	0.388	0
CM002887.2_13224-14103(-)_1|1|1x0;3;3	G	K	S	F	R	L	S	S	S	L	K	E	-0.155444999683033	-0.326080785122595	-0.146552045638393	-0.42933042814004	-0.512488034836735	-0.239906604633354	-0.40817410533942	-0.153353607077732	-0.308876134848464	-0.499912214249467	-0.311039275654748	0.029253574423444	0	0	0	0	0.252	0
CM002887.2_13224-14103(-)_1|1|1x0;4;4	S	R	A	F	F	R	A	S	T	L	K	R	-0.540250895435342	-0.824855971432899	0.12768765463788	-0.847599516568806	-0.799483294335308	-0.21823955489337	-0.830005894184216	-0.148782824690723	-0.727385483201963	-0.848982077219872	0.506468998386254	-0.72281831196081	0	0	0	0	0.56	0
CM002887.2_13224-14103(-)_1|1|1x0;5;5	G	K	R	F	T	T	Q	S	N	L	K	Q	-0.0756395389454431	-0.484697520253704	-0.729021175735621	-0.806709684474077	0.377686003684675	-0.806817548697986	-0.588342232391972	-0.846458826398915	-0.698214005664834	-0.75043558240254	-0.582524735266238	0.286268658880525	0	0	0	0	0.78	0
CM002887.2_13224-14103(-)_1|1|1x0;6;6	E	K	T	F	I	K	P	E	H	L	K	L	-0.212073828148224	-0.459723999331755	-0.197905605284301	0.0229130644580435	-0.208657074551002	-0.651285846955285	0.0795898499147508	-0.290543289461349	-0.388219838877469	-0.413604224742494	0.17569514310021	-0.349524928647124	0	0	0	0	0.098	0
CM002887.2_13224-14103(-)_1|1|1x0;7;7	D	K	R	F	A	H	L	E	Y	Q	K	L	-0.401882237776944	-0.522037577274757	-0.16165029877481	-0.0196110308236227	-0.169049799111622	-0.436451803386745	-0.197752033177682	-0.25348043458543	-0.544267303417226	-0.362814632442911	-0.110641841919235	-0.169439499882877	0	0	0	0	0.21	0
CM002887.2_13224-14103(-)_1|1|1x0;8;8	D	K	R	F	R	S	L	A	H	R	N	R	-0.700252069560875	-0.71986785172767	0.0467944776117975	-0.736153178179783	-0.63093963551585	-0.988148710088264	0.280619962750594	-0.628142353757125	-0.229102444774041	-0.370584892587679	-0.615672864390249	-0.405555993570426	0	0	0	0	0.396	0
CM002887.2_13224-14103(-)_1|1|1x0;9;9	L	E	R	F	T	H	S	V	Q	L	K	K	-0.382084557500603	-0.467679694742034	-0.462932344954092	-0.0280330603991174	-0.0799728627563951	-0.501798892345069	-0.0293084928091049	-0.40419375918574	-0.325544022586861	-0.0928644999491127	-0.259855865189129	-0.246508088823211	0	0	0	0	0.31	0
CM002887.2_27647-28376(-)_1|1|1x0;1;1	G	K	S	L	A	S	K	K	S	L	N	E	-0.226474078681715	-0.157483336969648	-0.384256722517879	-0.320412428934365	-0.316280371029068	-0.150010246273442	-0.319588514147538	-0.0982995236850474	-0.159008183554851	-0.250708265315547	-0.0182031125848248	-0.287900765918871	0	0	0	0	0.232	0
CM002887.2_27647-28376(-)_1|1|1x0;2;2	G	K	S	F	R	H	L	S	A	F	N	E	-0.158607222896233	-0.507706997589713	-0.314030800314216	-0.65504360525417	-0.541990305284243	-0.234434200799374	-0.58653129536299	0.0194116012750968	-0.546192819485792	-0.605969899223087	-0.35773642423958	0.178068254304136	0	0	0	0	0.282	0
CM002887.2_27647-28376(-)_1|1|1x0;3;3	G	K	S	F	T	H	S	H	Y	L	Y	Q	-0.158352956831532	-0.507355733366915	-0.36515692676737	-0.521284951836659	-0.331113389696634	-0.346501502037197	-0.264391257169042	-0.33013163318454	-0.451119014527266	-0.266600168025791	-0.23953743955494	0.0966488575126543	0	0	0	0	0.236	0
CM002887.2_27647-28376(-)_1|1|1x0;4;4	G	K	A	F	L	R	A	Y	E	L	K	L	-0.341767134397662	-0.60161621476663	-0.28580205293058	-0.183747263042785	-0.572903249584748	-0.296019395899159	-0.237314991264174	0.184882850134532	-0.764497975396994	-0.675448738286815	0.427697824418918	-0.669236495721577	0	0	0	0	0.21	0
CM002887.2_27647-28376(-)_1|1|1x0;5;5	G	K	S	F	T	Q	H	S	S	L	R	S	-0.293300382778134	-0.407975681971655	-0.678714817427589	-0.812424546239106	-0.782980794887211	-0.612507431556146	-0.789876417513717	0.335770928997342	0.509214318060722	-0.751468315796658	-0.715539132262072	-0.655804549357022	0	0	0	0	0.806	0
CM002887.2_27647-28376(-)_1|1|1x0;6;6	G	K	T	F	I	T	T	T	E	L	K	H	-0.147784509289518	-0.421451613632564	-0.182465848797289	-0.155485272066267	-0.0992611886707395	-0.105665641806027	-0.0333689175292994	-0.0677075578322592	-0.296655683031771	-0.347838982581012	-0.195154831780839	-0.0726436036438846	0	0	0	0	0.154	0
CM002887.2_27647-28376(-)_1|1|1x0;7;7	D	K	R	F	C	Q	L	T	N	L	K	T	-0.138822832822855	-0.337180449957612	-0.720908250900302	-0.803547264461638	0.0987040657410279	-0.703975229718476	-0.695224463952069	-0.642535448098699	0.158142263848921	-0.626307687915298	-0.735706502905811	-0.608062115240142	0	0	0	0	0.46	0
CM002887.2_40494-41223(-)_1|1|1x0;1;1	G	K	S	L	A	N	K	K	S	F	N	Q	-0.255158040463947	-0.0778114766623378	-0.395191046563715	-0.55172911868755	-0.30181892110884	-0.451031484965799	0.0501853999537321	-0.130108967635695	-0.36827370533212	-0.40534890316635	-0.0155082990675445	0.102047793315519	0	0	0	0	0.194	0
CM002887.2_40494-41223(-)_1|1|1x0;2;2	G	K	S	F	R	H	S	S	A	F	N	E	-0.158607222896233	-0.507706997589713	-0.314030800314216	-0.65504360525417	-0.541990305284243	-0.234434200799374	-0.58653129536299	0.0194116012750968	-0.546192819485792	-0.605969899223087	-0.35773642423958	0.178068254304136	0	0	0	0	0.404	0
CM002887.2_40494-41223(-)_1|1|1x0;3;3	G	K	S	F	T	H	L	H	Y	L	N	Q	-0.158352956831532	-0.507355733366915	-0.36515692676737	-0.521284951836659	-0.331113389696634	-0.346501502037197	-0.264391257169042	-0.33013163318454	-0.451119014527266	-0.266600168025791	-0.23953743955494	0.0966488575126543	0	0	0	0	0.206	0
CM002887.2_40494-41223(-)_1|1|1x0;4;4	G	K	T	F	L	R	M	S	E	L	K	L	-0.332652958060011	-0.876704971346256	-0.136689237703092	-0.240608084550644	-0.542610479824733	-0.298304328938758	-0.318292362689317	0.097402163396107	-0.918707236065434	-0.628611086658717	0.443062508279301	-0.728699728812804	0	0	0	0	0.188	0
CM002887.2_40494-41223(-)_1|1|1x0;5;5	G	K	R	F	T	Q	Q	P	H	L	T	Q	-0.255661300005627	-0.434273492175368	-0.719656941897184	-0.590619502231532	-0.408028332005464	-0.728839182786847	0.284823181985731	-0.706612482641526	0.396328654611391	-0.712129537496325	-0.630977825165254	-0.6692346048966	0	0	0	0	0.708	0
CM002887.2_40494-41223(-)_1|1|1x0;6;6	E	K	T	F	I	T	A	T	E	L	K	L	-0.346320631731891	-0.535562240864664	-0.0183940666933907	-0.204216196047934	-0.368296551597315	-0.163013382641015	-0.0948094858417539	0.1012991017699	-0.537002306411423	-0.292172916044809	-0.243576803612543	0.0269548001772238	0	0	0	0	0.022	0
CM002887.2_40494-41223(-)_1|1|1x0;7;7	D	K	R	F	G	Q	L	A	Y	L	K	K	-0.380079762554527	-0.63166627764978	-0.341193340808931	-0.143473407903277	-0.485855870244982	-0.377046465536244	-0.287243222489484	-0.62844908834298	0.115895460320756	-0.295522023334307	-0.645240824749317	-0.670296880382452	0	0	0	0	0.28	0
CM002887.2_55134-56620(-)_1|1|1x0;1;1	G	K	S	L	A	S	K	K	S	L	N	E	-0.226474078681715	-0.157483336969648	-0.384256722517879	-0.320412428934365	-0.316280371029068	-0.150010246273442	-0.319588514147538	-0.0982995236850474	-0.159008183554851	-0.250708265315547	-0.0182031125848248	-0.287900765918871	0	0	0	0	0.232	0
CM002887.2_55134-56620(-)_1|1|1x0;2;2	G	K	S	F	R	H	S	S	S	L	Y	K	-0.270736780842274	-0.796955035832742	-0.215039526740078	-0.818880773924863	-0.773965084466192	-0.0197673114149315	-0.840730680978095	-0.473370085582109	-0.698913544729335	-0.618348061697212	-0.725157275389878	0.670063894060133	0	0	0	0	0.506	0
CM002887.2_55134-56620(-)_1|1|1x0;3;3	S	K	T	F	L	R	A	S	G	L	K	L	-0.283947079569905	-0.659099048428215	-0.580230948692253	-0.645377827289461	-0.746698132018461	-0.584382326971568	-0.659471006271091	0.118752247765706	-0.768214702009966	-0.710344259925835	0.435001016427441	-0.637754048413046	0	0	0	0	0.244	0
CM002887.2_55134-56620(-)_1|1|1x0;4;4	G	K	S	F	T	E	K	S	Y	L	R	L	-0.314019850268722	-0.473120008202885	-0.201759503728966	-0.134670990655849	-0.229175788876948	-0.335318118240691	-0.1964209036165	-0.158103765421344	-0.346034688721081	0.168803493868989	-0.164082915018808	-0.170723773650254	0	0	0	0	0.126	0
CM002887.2_55134-56620(-)_1|1|1x0;5;5	G	K	T	F	I	T	A	E	H	L	K	Q	-0.0902843247323231	-0.50264171970996	-0.350774208233276	-0.412902469334455	-0.139241197746991	-0.717874260268076	0.0731871684654834	-0.550906027621578	-0.375927838770112	-0.411422100939498	-0.127292530454994	-0.162148784891816	0	0	0	0	0.2	0
CM002887.2_55134-56620(-)_1|1|1x0;6;6	D	K	R	F	S	Q	V	A	Y	L	K	S	-0.297967200254213	-0.480313541488963	-0.634163251428359	-0.311572778007612	-0.474419338141164	-0.459313719874748	-0.236718124548627	-0.420126073455873	0.135146759339211	-0.479367811030109	-0.404401429792637	-0.613818535760926	0	0	0	0	0.338	0
CM002887.2_55134-56620(-)_1|1|1x0;7;7	G	K	S	F	R	H	S	S	S	L	K	E	-0.18355105338897	-0.397571382055831	-0.458499373309212	-0.725321043443061	-0.667458296208481	-0.208777168258364	-0.651798349077597	-0.162996180980143	-0.608373879859473	-0.662596072901992	-0.457532628423327	0.307540029293673	0	0	0	0	0.394	0
CM002887.2_55134-56620(-)_1|1|1x0;8;8	D	E	R	F	S	Q	L	A	C	L	K	S	-0.242353392422502	-0.38306909710261	-0.538053050860288	-0.498105892962719	-0.614214214726544	-0.187692902842021	-0.365980561411851	0.0330852816414564	0.300215564179219	-0.601884148565015	-0.55686033190617	-0.555229741097324	0	0	0	0	0.434	0
CM002887.2_55134-56620(-)_1|1|1x0;9;9	G	K	S	Y	R	L	S	T	S	L	R	K	-0.248700084810571	-0.612775404372776	-0.123628242693969	-0.267305261213861	-0.506702016848849	-0.201081879191267	-0.330736891863439	-0.148303409669909	-0.246039885038114	-0.154054672710816	-0.528565110048772	0.0247756439585414	0	0	0	0	0.236	0
CM002887.2_55134-56620(-)_1|1|1x0;10;10	G	T	S	F	R	L	S	S	H	L	N	K	-0.25375601993366	-0.546458899398071	-0.19047199913156	-0.119248047677079	-0.330601510354002	-0.445063858566234	0.175333691550234	-0.644588242109194	-0.245484876801714	-0.295244938053322	-0.627093262016141	0.0928659083770626	0	0	0	0	0.452	0
CM002887.2_55134-56620(-)_1|1|1x0;11;11	G	K	N	F	R	L	S	D	S	L	K	E	-0.0254502425944671	-0.323360464053114	-0.113565053441684	-0.278001240384261	-0.363713513697681	-0.0795039242556045	-0.594448927864866	-0.144619198366326	-0.668514421522086	-0.82232458279699	0.0961248983942272	-0.293155341495566	0	0	0	0	0.366	0
CM002887.2_87337-88066(-)_1|1|1x0;1;1	G	K	S	L	A	S	K	Y	I	L	N	E	-0.129114096778834	-0.150918364040745	-0.506009691119662	-0.177984129208639	-0.359004161496603	-0.327373560699938	-0.227241358382341	0.0804549550366162	-0.324689817656819	-0.50041651474664	0.110146596298426	-0.448808506923121	0	0	0	0	0.23	0
CM002887.2_87337-88066(-)_1|1|1x0;2;2	G	K	S	F	R	H	S	S	N	L	N	E	-0.148467644980708	-0.386727504186776	-0.476353094763647	-0.635586489394641	0.108725273478353	-0.452079683540087	-0.520459223129596	-0.692640736330954	-0.634820881481289	-0.414468443647394	-0.41466192404471	0.115765619418651	0	0	0	0	0.524	0
CM002887.2_87337-88066(-)_1|1|1x0;3;3	G	K	T	F	L	R	A	P	G	L	K	V	-0.31797895670818	-0.62747038787412	-0.408404518622694	-0.1673564380884	-0.403893106667745	-0.491230232577159	-0.480937368493613	0.0145729250458299	-0.578557256423603	-0.679265126647586	0.352012981262113	-0.592105025213391	0	0	0	0	0.262	0
CM002887.2_87337-88066(-)_1|1|1x0;4;4	G	K	S	F	T	Q	L	S	H	L	M	Q	-0.160580309301637	-0.470555718065953	-0.931939411608124	-0.801924254234975	-0.356241914913322	-0.936154566189439	0.0876389091416656	-0.897358374589419	0.49086216057999	-0.903478306874696	-0.831067629050995	-0.851377012567277	0	0	0	0	0.696	0
CM002887.2_87337-88066(-)_1|1|1x0;5;5	G	K	T	F	I	T	A	A	E	L	Q	R	-0.606839959176906	-0.648926723189037	0.249339926291823	-0.691603504131671	-0.475733169150692	-0.128824116801681	-0.23427947148726	-0.1274693184085	-0.351843836442316	-0.385350479932806	-0.355759556266391	-0.0932435948147226	0	0	0	0	0.106	0
CM002887.2_87337-88066(-)_1|1|1x0;6;6	D	K	R	F	S	Q	F	T	H	L	K	T	-0.272442558998611	-0.436119071113794	-0.739737986514146	-0.577323597531528	-0.638012767330886	-0.766183162414279	0.355776476052569	-0.664212673432153	0.432400042385719	-0.717856500777601	-0.670874723800029	-0.730064804807058	0	0	0	0	0.668	0
CM002887.2_87337-88066(-)_1|1|1x0;7;7	L	E	R	F	T	H	S	A	Q	L	K	K	-0.294438856239277	-0.675080836897021	-0.308851644059015	-0.25816044503422	-0.533782734941044	-0.398315791235267	-0.452176953094349	-0.358286063202649	-0.440253967108222	-0.466478236500374	-0.58482143875754	0.0354761100912401	0	0	0	0	0.328	0
CM002887.2_100440-102093(-)_1|1|1x0;1;1	G	K	S	L	A	S	K	N	S	I	N	R	-0.858357605372809	-0.820067661284242	0.418954633322164	-0.764371655838198	-0.590749298110849	-0.580506004622113	-0.629786367561873	0.208697629448612	-0.332342453940625	-0.526089285601645	-0.526927469912202	-0.1503490754962	0	0	0	0	0.394	0
CM002887.2_100440-102093(-)_1|1|1x0;2;2	G	T	S	F	R	L	S	S	S	L	T	Q	-0.0581324450827572	-0.532402738518	-0.330717004622013	-0.695907248405423	-0.506666392464785	-0.38776889257857	-0.469138496381444	-0.201260241587105	-0.234595537551307	-0.479510583687484	-0.495736326197915	0.113432748862068	0	0	0	0	0.364	0
CM002887.2_100440-102093(-)_1|1|1x0;3;3	G	K	T	F	L	R	A	S	G	L	K	V	-0.307585662387491	-0.660994501080622	-0.464673547708856	-0.521376866371857	-0.664125910940886	-0.59641992167808	-0.636035072591631	0.0492003025377754	-0.666142102357587	-0.768162248031811	0.478401067067741	-0.673496112463959	0	0	0	0	0.356	0
CM002887.2_100440-102093(-)_1|1|1x0;4;4	G	K	S	F	T	D	R	S	S	V	R	K	-0.497765527063595	-0.738716949156824	-0.339400552838391	-0.24464268691524	-0.575719700257666	0.163230631961379	-0.692658674238545	-0.73827094700596	-0.730631940928196	0.399880961425909	-0.807938111564165	-0.688037687589458	0	0	0	0	0.716	0
CM002887.2_100440-102093(-)_1|1|1x0;5;5	E	K	T	F	S	T	A	R	D	L	E	G	-0.551118068665075	-0.391038283409292	-0.296011643470365	-0.131780758741479	-0.394862217696443	0.0210356727480994	-0.26441966479717	-0.590281513973264	-0.530993453740512	-0.301140128318407	-0.162111583423554	-0.222008890502943	0	0	0	0	0.054	0
CM002887.2_100440-102093(-)_1|1|1x0;6;6	G	K	S	Y	S	I	L	A	S	L	T	R	-0.793983849174155	-0.953789324868374	0.445500043152337	-0.883580835471807	-0.7075624349072	-0.279683797840558	-0.60608911033931	0.155600420756867	-0.307632829457783	-0.839283832359272	-0.607452327895448	0.0639042944107925	0	0	0	0	0.414	0
CM002887.2_100440-102093(-)_1|1|1x0;7;7	G	K	S	F	T	D	S	S	S	L	K	K	-0.497765527063595	-0.738716949156824	-0.339400552838391	-0.24464268691524	-0.575719700257666	0.163230631961379	-0.692658674238545	-0.73827094700596	-0.730631940928196	0.399880961425909	-0.807938111564165	-0.688037687589458	0	0	0	0	0.754	0
CM002887.2_100440-102093(-)_1|1|1x0;8;8	G	M	S	F	T	R	S	S	S	F	N	K	-0.439366401638193	-0.672509255474084	-0.464180217213823	-0.613758144105152	-0.833426542919285	-0.414142136923091	-0.663631475605711	-0.0943561585541642	-0.716738199504247	-0.693166907837785	0.468695409804751	-0.686697183052045	0	0	0	0	0.564	0
CM002887.2_100440-102093(-)_1|1|1x0;9;9	G	K	S	F	T	N	S	S	S	L	N	Q	-0.169512031329273	-0.327995166182366	-0.73829612478569	-0.822480050690507	-0.649221699061625	-0.594914612922525	-0.47870915406761	-0.189157524128598	-0.410054609727406	-0.620161259908748	-0.675083147187317	-0.0585873450712667	0	0	0	0	0.418	0
CM002887.2_100440-102093(-)_1|1|1x0;10;10	G	R	A	F	L	K	A	S	V	L	K	V	-0.639469189554039	-0.686364859275693	-0.624498859139404	-0.101521506727487	-0.647239655436748	-0.342338798074583	-0.644832447683365	-0.310143694084377	-0.719326212889697	-0.40544129138268	-0.189494601151467	-0.544382804346135	0	0	0	0	0.158	0
CM002887.2_100440-102093(-)_1|1|1x0;11;11	G	K	R	F	T	I	M	S	S	L	K	V	-0.231331511831336	-0.552118099572422	-0.469186524003938	-0.607839643262673	-0.391736413183667	-0.447362457387285	-0.600811499563865	-0.0759278032576072	-0.293319326962226	-0.564709139272649	-0.525941659437171	0.057182806361946	0	0	0	0	0.5	0
CM002887.2_100440-102093(-)_1|1|1x0;12;12	E	K	T	F	I	T	A	K	E	L	K	L	-0.31706930941853	-0.357457218529006	0.0690710985145691	-0.148649640018261	-0.152372110187077	-0.0622979304882635	-0.0683225343563519	0.0330933650749983	-0.448783444330356	-0.172385541235414	-0.0182225222795206	-0.102771538621847	0	0	0	0	0.024	0
CM002887.2_100440-102093(-)_1|1|1x0;13;13	G	K	S	F	S	R	S	S	S	L	N	E	-0.31295422101581	-0.357490582454582	-0.803982691383739	-0.67391872894668	-0.794342400625748	-0.395969191582244	-0.657831001455438	-0.103465062935333	-0.73429244053821	-0.817688910267127	0.444848605792831	-0.738466108226131	0	0	0	0	0.706	0
CM002887.2_100440-102093(-)_1|1|1x0;14;14	G	T	S	F	H	R	S	S	S	F	N	E	-0.31295422101581	-0.357490582454582	-0.803982691383739	-0.67391872894668	-0.794342400625748	-0.395969191582244	-0.657831001455438	-0.103465062935333	-0.73429244053821	-0.817688910267127	0.444848605792831	-0.738466108226131	0	0	0	0	0.4	0
CM002887.2_100440-102093(-)_1|1|1x0;15;15	G	K	T	C	L	N	A	S	D	L	K	R	-0.676567704485957	-0.730459422451929	0.103641638085618	-0.533779401855136	-0.589132118925554	0.352339009198403	-0.622977925902859	-0.599945770424087	-0.566178496054832	-0.313196468923481	-0.505759886325056	-0.364117242630549	0	0	0	0	0.174	0
CM002887.2_100440-102093(-)_1|1|1x0;16;16	G	K	S	F	T	Q	L	S	H	L	R	Q	-0.160580309301637	-0.470555718065953	-0.931939411608124	-0.801924254234975	-0.356241914913322	-0.936154566189439	0.0876389091416656	-0.897358374589419	0.49086216057999	-0.903478306874696	-0.831067629050995	-0.851377012567277	0	0	0	0	0.706	0
CM002887.2_100440-102093(-)_1|1|1x0;17;17	E	K	T	F	I	T	A	A	R	L	N	R	-0.753962391762418	-0.844799877736867	0.215340559447067	-0.745734705280191	-0.701867085697217	-0.843084734026808	0.141953308059481	-0.011968299324273	-0.371769713565468	-0.322296031482137	-0.451721386379567	-0.0626606067025419	0	0	0	0	0.128	0
CM002887.2_100440-102093(-)_1|1|1x0;18;18	L	E	S	F	T	H	S	V	Q	L	N	E	-0.18652992211265	-0.173973806370865	-0.406202707172457	-0.183451380944272	-0.158829023210386	-0.202144485816009	-0.226532994332202	-0.104286537588924	-0.311637406073022	-0.287064109943144	-0.226102720455858	0.0359371581088137	0	0	0	0	0.262	0
CM002887.2_130934-132215(-)_1|1|1x0;1;1	G	K	S	R	T	S	K	F	N	L	D	Q	-0.0306353665460219	-0.311436783694487	-0.31489766693964	-0.618200818220847	0.0741771797190489	-0.553844816908864	-0.606961722823378	-0.379743432131183	-0.652512225371727	-0.5466411493548	-0.416378352063481	-0.215944129801798	0	0	0	0	0.392	0
CM002887.2_130934-132215(-)_1|1|1x0;2;2	G	K	S	F	R	H	S	Y	Y	L	N	E	-0.150441800775393	-0.176348652519365	-0.350573569158728	-0.117847489118423	-0.388607222997303	-0.275695589442526	-0.316031793114694	-0.231107227900514	-0.462091453083351	-0.41261146854375	-0.0374364988193084	-0.164917187034394	0	0	0	0	0.18	0
CM002887.2_130934-132215(-)_1|1|1x0;3;3	G	K	S	F	S	R	S	S	S	F	N	E	-0.31295422101581	-0.357490582454582	-0.803982691383739	-0.67391872894668	-0.794342400625748	-0.395969191582244	-0.657831001455438	-0.103465062935333	-0.73429244053821	-0.817688910267127	0.444848605792831	-0.738466108226131	0	0	0	0	0.508	0
CM002887.2_130934-132215(-)_1|1|1x0;4;4	E	K	T	F	L	R	A	S	G	L	K	L	-0.283947079569905	-0.659099048428215	-0.580230948692253	-0.645377827289461	-0.746698132018461	-0.584382326971568	-0.659471006271091	0.118752247765706	-0.768214702009966	-0.710344259925835	0.435001016427441	-0.637754048413046	0	0	0	0	0.254	0
CM002887.2_130934-132215(-)_1|1|1x0;5;5	G	E	S	F	T	Q	L	S	H	L	R	R	-0.614513520239787	-0.763366620085936	0.261038054886551	-0.797634553129483	-0.547548110454862	-0.874288177282478	0.178536172460958	-0.753649957955622	0.4175747181828	-0.813433934340985	-0.768499687543682	-0.627857820991403	0	0	0	0	0.704	0
CM002887.2_130934-132215(-)_1|1|1x0;6;6	V	K	T	F	S	T	A	A	E	L	Q	Q	-0.0467885583781416	-0.563407237707884	-0.257804473079441	-0.521246569722086	-0.203667180291037	-0.199989267200495	-0.275243261554867	-0.0380708059797688	-0.439601846111607	-0.596646970347524	-0.227257152659186	-0.00385041765615829	0	0	0	0	0.078	0
CM002887.2_130934-132215(-)_1|1|1x0;7;7	D	K	R	F	G	Q	L	G	S	L	K	K	-0.242897827777941	-0.771803428632789	-0.354855347360683	-0.967901509718077	-0.829254728555821	-0.422254453795163	-0.922871136690699	0.12035170125161	0.600256336362933	-0.75968758295619	-0.733968479752736	-0.681049240668672	0	0	0	0	0.52	0
CM002887.2_130934-132215(-)_1|1|1x0;8;8	Y	K	R	F	S	Q	L	G	S	L	K	T	-0.162915204353931	-0.501572412376359	-0.599464650612708	-0.9682465901612	-0.712234970405491	-0.622958484884896	-0.847970830998815	0.374522639995807	0.529299031256927	-0.765742441095658	-0.714915056691608	-0.675730338163739	0	0	0	0	0.618	0
CM002887.2_130934-132215(-)_1|1|1x0;9;9	D	K	R	F	S	R	L	T	N	L	K	T	-0.147791004480405	-0.397273206456453	-0.718447740910189	-0.67172777811515	-0.135121987646164	-0.731143724100795	-0.595644040678969	-0.372679993238866	-0.723933926969361	-0.726088764182685	0.484824889924159	-0.707220394809081	0	0	0	0	0.534	0
CM002887.2_130934-132215(-)_1|1|1x0;10;10	D	K	R	F	S	R	L	T	N	L	K	T	-0.147791004480405	-0.397273206456453	-0.718447740910189	-0.67172777811515	-0.135121987646164	-0.731143724100795	-0.595644040678969	-0.372679993238866	-0.723933926969361	-0.726088764182685	0.484824889924159	-0.707220394809081	0	0	0	0	0.534	0
CM002887.2_130934-132215(-)_1|1|1x0;11;11	D	K	R	F	S	Q	V	G	N	L	K	I	-0.351332578926653	-0.506132150764199	-0.725532418718806	-0.698993717462913	0.387553683143042	-0.677147518392985	-0.764623545282135	-0.754714541417289	0.349594008918941	-0.647398576202985	-0.759129597940181	-0.706735217321633	0	0	0	0	0.83	0
CM002887.2_130934-132215(-)_1|1|1x0;12;12	D	N	R	F	S	Q	V	E	H	L	K	Q	-0.133532602644947	-0.425308075637164	-0.490939858288965	-0.470176294301866	-0.168519488185326	-0.736386285358848	0.149771952412735	-0.609171733532397	0.0725521845810704	-0.48930223688018	-0.266964560484898	-0.503533484135396	0	0	0	0	0.562	0
CM002887.2_130934-132215(-)_1|1|1x0;13;13	D	K	R	F	S	R	L	A	N	L	K	M	-0.324644271088284	-0.486652161847192	-0.47072264171179	-0.539035717647825	-0.28429778858669	-0.572678747877124	-0.48435416813531	-0.299269821211838	-0.677347171676768	-0.698660604804974	0.415656755523424	-0.682019961805516	0	0	0	0	0.526	0
CM002887.2_146155-146968(-)_1|1|1x0;1;1	G	K	S	L	A	S	K	Y	N	L	N	E	-0.196042043226732	0.00899045767283127	-0.636123659807719	-0.204283179021003	0.0489465501740039	-0.459568455696345	-0.33660747816124	-0.487739425991492	-0.422330945214472	-0.626988933706228	0.141277099050236	-0.513112034450794	0	0	0	0	0.266	0
CM002887.2_146155-146968(-)_1|1|1x0;2;2	G	T	S	F	R	L	S	S	S	L	N	R	-0.7697795551536	-0.86094551930209	0.583251664980482	-0.860112366879493	-0.632383771861608	-0.305260957151809	-0.710436888229395	-0.28260512859349	-0.560955631078429	-0.601462556542586	-0.6149694585395	0.041460405366093	0	0	0	0	0.632	0
CM002887.2_146155-146968(-)_1|1|1x0;3;3	G	T	S	F	R	L	S	S	S	L	T	Q	-0.0581324450827572	-0.532402738518	-0.330717004622013	-0.695907248405423	-0.506666392464785	-0.38776889257857	-0.469138496381444	-0.201260241587105	-0.234595537551307	-0.479510583687484	-0.495736326197915	0.113432748862068	0	0	0	0	0.364	0
CM002887.2_146155-146968(-)_1|1|1x0;4;4	G	K	T	F	L	R	A	S	A	L	K	L	-0.406610286638326	-0.65188545131724	-0.458636792976368	-0.590094816047994	-0.722178763220448	-0.56470861141639	-0.602920838828291	0.165012589379459	-0.717161063608962	-0.666394113826171	0.404725432390152	-0.611098537036314	0	0	0	0	0.274	0
CM002887.2_146155-146968(-)_1|1|1x0;5;5	G	K	S	F	T	E	H	S	S	L	R	R	-0.764137280116908	-0.854736456625915	0.504144523913598	-0.763116525675786	-0.83541293049769	-0.3167987973478	-0.76552349854297	-0.265039282251337	-0.545234848998523	0.146063964522703	-0.733047364979939	-0.477773750389564	0	0	0	0	0.504	0
CM002887.2_146155-146968(-)_1|1|1x0;6;6	G	K	T	F	I	T	A	A	E	L	K	H	-0.178481472808539	-0.462528186930827	-0.169748535407569	-0.1686061473875	-0.169119496021626	-0.129479113024889	-0.0574493985372509	-0.0746156556218707	-0.253293042712991	-0.322586553771026	-0.258100694930283	-0.121671407992276	0	0	0	0	0.046	0
CM002887.2_146155-146968(-)_1|1|1x0;7;7	D	K	R	F	S	L	L	G	N	L	K	T	-0.0359980746455787	-0.476159562421816	-0.203318456036015	-0.516905553906408	0.537759246650347	-0.956905417353509	-0.869982942067946	-0.894180086566152	-0.330356822136266	-0.402066905886575	-0.68425313128376	0.455307039262347	0	0	0	0	0.372	0
CM002887.2_146155-146968(-)_1|1|1x0;8;8	L	E	R	F	T	H	S	V	Q	L	K	K	-0.382084557500603	-0.467679694742034	-0.462932344954092	-0.0280330603991174	-0.0799728627563951	-0.501798892345069	-0.0293084928091049	-0.40419375918574	-0.325544022586861	-0.0928644999491127	-0.259855865189129	-0.246508088823211	0	0	0	0	0.31	0
CM002887.2_248747-249896(+)_1|1|1x0;1;1	G	K	T	L	G	N	K	S	S	L	S	Q	-0.169512031329273	-0.327995166182366	-0.73829612478569	-0.822480050690507	-0.649221699061625	-0.594914612922525	-0.47870915406761	-0.189157524128598	-0.410054609727406	-0.620161259908748	-0.675083147187317	-0.0585873450712667	0	0	0	0	0.13	0
CM002887.2_248747-249896(+)_1|1|1x0;2;2	G	T	T	F	R	Q	S	S	S	L	K	V	-0.281893214895825	-0.434277813661196	-0.617619523632224	-0.866195189520558	-0.783006336911157	-0.585559150376839	-0.78426404334433	0.268699794162499	0.446802214442021	-0.727632395417516	-0.683828978913396	-0.696488515839762	0	0	0	0	0.638	0
CM002887.2_248747-249896(+)_1|1|1x0;3;3	G	K	S	F	R	L	S	S	S	L	K	E	-0.155444999683033	-0.326080785122595	-0.146552045638393	-0.42933042814004	-0.512488034836735	-0.239906604633354	-0.40817410533942	-0.153353607077732	-0.308876134848464	-0.499912214249467	-0.311039275654748	0.029253574423444	0	0	0	0	0.252	0
CM002887.2_248747-249896(+)_1|1|1x0;4;4	G	M	T	F	R	L	S	S	S	L	K	V	-0.128272738295773	-0.43628284589379	-0.310982756812097	-0.490842061747102	-0.446875553745564	-0.31385578846449	-0.503785420646362	-0.251412377827555	-0.302273262547397	-0.453982730570535	-0.439119799379016	0.109829516697681	0	0	0	0	0.296	0
CM002887.2_248747-249896(+)_1|1|1x0;5;5	G	K	S	F	R	L	S	S	S	L	K	E	-0.155444999683033	-0.326080785122595	-0.146552045638393	-0.42933042814004	-0.512488034836735	-0.239906604633354	-0.40817410533942	-0.153353607077732	-0.308876134848464	-0.499912214249467	-0.311039275654748	0.029253574423444	0	0	0	0	0.252	0
CM002887.2_248747-249896(+)_1|1|1x0;6;6	S	R	A	F	F	R	A	S	T	L	K	R	-0.540250895435342	-0.824855971432899	0.12768765463788	-0.847599516568806	-0.799483294335308	-0.21823955489337	-0.830005894184216	-0.148782824690723	-0.727385483201963	-0.848982077219872	0.506468998386254	-0.72281831196081	0	0	0	0	0.56	0
CM002887.2_248747-249896(+)_1|1|1x0;7;7	G	K	R	F	T	T	Q	S	N	L	K	Q	-0.0756395389454431	-0.484697520253704	-0.729021175735621	-0.806709684474077	0.377686003684675	-0.806817548697986	-0.588342232391972	-0.846458826398915	-0.698214005664834	-0.75043558240254	-0.582524735266238	0.286268658880525	0	0	0	0	0.78	0
CM002887.2_248747-249896(+)_1|1|1x0;8;8	E	K	T	F	I	K	P	D	H	L	K	L	-0.360633780209566	-0.461649985362045	-0.397722662663569	-0.108585595698345	-0.44981073340941	-0.698320139084853	0.148571474088163	-0.508059940899414	-0.544084367238315	-0.468126858766575	0.245786982857485	-0.537587415760919	0	0	0	0	0.236	0
CM002887.2_248747-249896(+)_1|1|1x0;9;9	D	K	R	F	A	H	L	E	Y	Q	K	L	-0.401882237776944	-0.522037577274757	-0.16165029877481	-0.0196110308236227	-0.169049799111622	-0.436451803386745	-0.197752033177682	-0.25348043458543	-0.544267303417226	-0.362814632442911	-0.110641841919235	-0.169439499882877	0	0	0	0	0.21	0
CM002887.2_248747-249896(+)_1|1|1x0;10;10	D	K	R	F	K	C	L	A	D	R	N	R	-0.558956915094013	-0.670125898119588	0.145897412886072	-0.697618515940747	-0.615788097951869	0.278097902582918	-0.819610883144666	-0.661352711973712	-0.603550396879542	0.0867081961854757	-0.449124127778398	-0.527673856939288	0	0	0	0	0.294	0
CM002887.2_248747-249896(+)_1|1|1x0;11;11	D	K	R	F	K	C	L	A	Y	R	N	R	-0.462436536423675	-0.648275713816088	0.0687643582987005	-0.581907834103322	-0.0648694921594579	-0.416559812199887	-0.35805665267626	-0.537651231206397	-0.437259580827293	0.0273535201482761	-0.435706552946474	-0.357279677132522	0	0	0	0	0.23	0
CM002887.2_248747-249896(+)_1|1|1x0;12;12	L	E	R	F	T	H	S	V	Q	L	K	K	-0.382084557500603	-0.467679694742034	-0.462932344954092	-0.0280330603991174	-0.0799728627563951	-0.501798892345069	-0.0293084928091049	-0.40419375918574	-0.325544022586861	-0.0928644999491127	-0.259855865189129	-0.246508088823211	0	0	0	0	0.31	0
CM002887.2_268335-269814(+)_1|1|1x0;1;1	G	K	S	L	A	S	K	K	S	L	N	E	-0.226474078681715	-0.157483336969648	-0.384256722517879	-0.320412428934365	-0.316280371029068	-0.150010246273442	-0.319588514147538	-0.0982995236850474	-0.159008183554851	-0.250708265315547	-0.0182031125848248	-0.287900765918871	0	0	0	0	0.232	0
CM002887.2_268335-269814(+)_1|1|1x0;2;2	G	T	S	F	R	H	S	F	S	F	N	E	-0.0955299168248246	-0.351944509913518	-0.334433809725395	-0.45678176981786	-0.485453010903127	-0.209953916506151	-0.584780897108115	-0.0294496094482484	-0.618805609266335	-0.721297169260651	-0.317977215959547	0.248704104366827	0	0	0	0	0.358	0
CM002887.2_268335-269814(+)_1|1|1x0;3;3	G	K	S	F	R	R	S	S	S	L	N	D	-0.463100750775642	-0.268491408148623	-0.797878577701935	-0.606202820557775	-0.868301752253831	-0.472334856619331	-0.659731511820664	-0.190131681321222	-0.80155700798632	-0.731692844211858	0.433594830373619	-0.649975666846511	0	0	0	0	0.686	0
CM002887.2_268335-269814(+)_1|1|1x0;4;4	E	K	T	F	L	R	A	S	G	L	K	L	-0.283947079569905	-0.659099048428215	-0.580230948692253	-0.645377827289461	-0.746698132018461	-0.584382326971568	-0.659471006271091	0.118752247765706	-0.768214702009966	-0.710344259925835	0.435001016427441	-0.637754048413046	0	0	0	0	0.254	0
CM002887.2_268335-269814(+)_1|1|1x0;5;5	G	K	S	F	T	K	Q	P	H	L	R	R	-0.596766498175314	-0.57725640188095	-0.0569438996499399	-0.440810727071564	-0.415373704119881	-0.831562729725079	0.114851569915817	-0.675370197587462	-0.239787100102491	-0.680957040256881	-0.0203204036238472	-0.439670659549281	0	0	0	0	0.464	0
CM002887.2_268335-269814(+)_1|1|1x0;6;6	V	K	T	F	I	T	V	I	E	L	K	R	-0.538083935785155	-0.592016407223948	0.264406650521966	-0.610090956676248	-0.198237923721509	-0.0552056916987719	-0.39771568220134	-0.156112275897053	-0.266979753059976	-0.566057366397481	-0.245015749380268	-0.0362730800990345	0	0	0	0	0.266	0
CM002887.2_268335-269814(+)_1|1|1x0;7;7	D	K	R	F	S	W	L	E	I	L	K	K	-0.349494526146661	-0.545044961557583	-0.091744120462264	-0.140967756951515	-0.276097633544562	-0.195439810313721	-0.279951171598163	-0.171957058910578	-0.255783830401482	-0.18114587581363	-0.197843823931368	-0.266811048621246	0	0	0	0	0.218	0
CM002887.2_268335-269814(+)_1|1|1x0;8;8	D	K	S	F	S	Q	L	A	D	L	K	T	-0.214535391746629	-0.519356848284461	-0.607916484255497	-0.326491202369517	-0.562466567000654	0.133944673138741	-0.556025920098397	-0.544092043579432	0.106215750822257	-0.695354758505214	-0.50480884289603	-0.393998944117756	0	0	0	0	0.396	0
CM002887.2_268335-269814(+)_1|1|1x0;9;9	E	R	R	F	N	Q	L	G	T	K	N	Q	-0.123527976569033	-0.537118421791545	-0.389503193981442	-0.97928950616906	-0.84078359754163	0.0340875137395795	-0.973468565848975	0.127696233105076	0.525253660592557	-0.878353483077407	-0.782211538846206	-0.724476001070783	0	0	0	0	0.65	0
CM002887.2_268335-269814(+)_1|1|1x0;10;10	G	R	S	F	R	H	L	T	H	L	N	E	-0.206142843598621	-0.346691565870441	-0.484598596361454	-0.389648154283377	-0.521948177570096	-0.395554631657014	0.0572232593758421	-0.576552613226348	-0.437069524385968	-0.596995792441951	-0.386916371980817	0.135288948618605	0	0	0	0	0.25	0
CM002887.2_268335-269814(+)_1|1|1x0;11;11	G	K	S	F	R	L	S	S	S	F	S	I	-0.121353449472688	-0.445548538358789	-0.264863720030002	-0.515154033319241	-0.465971434486535	-0.292625027391685	-0.543187943080765	-0.116824271372656	-0.200706401017935	-0.428364045111419	-0.501884791289519	0.122356670123086	0	0	0	0	0.232	0
CM002887.2_268335-269814(+)_1|1|1x0;12;12	G	K	T	F	L	R	P	S	D	L	K	R	-0.737676776531817	-0.755745738133459	0.0501237544441643	-0.610678743806602	-0.788836770885801	0.364445297479139	-0.757636004082713	-0.607257268204127	-0.790765277370164	-0.758627123984206	0.144254617044514	-0.535920048876136	0	0	0	0	0.402	0
CM002887.2_268335-269814(+)_1|1|1x0;13;13	G	K	S	F	A	H	Q	P	Y	L	K	L	-0.351840883412479	-0.468022103440152	-0.351279594771774	-0.138104116171029	-0.224647706244238	-0.425466469117962	-0.296521756832316	-0.301591077146282	-0.505141762824231	-0.157297120050146	-0.295008389359224	0.122509256493324	0	0	0	0	0.176	0
CM002887.2_268335-269814(+)_1|1|1x0;14;14	G	K	T	F	I	K	A	E	H	L	K	Q	0.150861162918821	-0.541967172179622	-0.479312008468838	-0.0231514096346872	0.158836947062446	-0.636175391756638	-0.317076806972768	-0.251097230357411	-0.235871282878034	-0.0853652726914337	0.121019673854668	-0.297988406546788	0	0	0	0	0.152	0
CM002887.2_268335-269814(+)_1|1|1x0;15;15	D	K	R	F	G	R	L	E	H	L	K	T	-0.352570140131008	-0.583977439829512	-0.614686582498748	-0.109177834682476	-0.574839924100839	-0.800603645600641	0.253485451907001	-0.749438969499474	-0.921289365374038	-0.97933225350569	0.541444516463312	-0.932576652741932	0	0	0	0	0.392	0
CM002887.2_268335-269814(+)_1|1|1x0;16;16	L	E	R	F	T	H	S	V	Q	L	K	K	-0.382084557500603	-0.467679694742034	-0.462932344954092	-0.0280330603991174	-0.0799728627563951	-0.501798892345069	-0.0293084928091049	-0.40419375918574	-0.325544022586861	-0.0928644999491127	-0.259855865189129	-0.246508088823211	0	0	0	0	0.31	0
CM002887.2_6840096-6841494(-)_1|1|1x0;1;1	G	K	S	L	S	N	K	D	S	L	K	T	-0.197032667874854	-0.209192971350899	-0.458998373282164	-0.194376081305566	-0.300372136602852	-0.435562387729207	-0.302155819434607	-0.0990071636084821	-0.501535796109772	-0.683392470035517	0.051115600967644	-0.32298870960143	0	0	0	0	0.29	0
CM002887.2_6840096-6841494(-)_1|1|1x0;2;2	G	K	S	M	A	Y	K	A	S	L	E	N	-0.268543185703665	-0.615916615665206	-0.337067864242274	-0.586071908800456	-0.728828462161972	-0.46130353929823	-0.560966335063491	-0.0983107876769237	-0.642049432745864	-0.752178007168762	-0.605425190546152	0.298185243438154	0	0	0	0	0.242	0
CM002887.2_6840096-6841494(-)_1|1|1x0;3;3	G	V	H	R	A	K	K	A	S	L	K	N	-0.280838729214453	-0.514809019565401	-0.181818926316153	-0.376836021017164	-0.522365875309292	-0.356756771560005	-0.313259461096664	-0.114948270975368	-0.34019382976161	-0.612283039001328	-0.0783203230393362	-0.289478944340698	0	0	0	0	0.404	0
CM002887.2_6840096-6841494(-)_1|1|1x0;4;4	G	K	S	F	R	C	S	S	N	L	N	N	-0.0854859870702818	-0.568747281063284	-0.425400161371001	-0.709222889239244	0.277204371565947	-0.634050805633193	-0.600106575270463	-0.712302715189743	-0.434431842142238	-0.109227963711962	-0.447818372382277	-0.226938763576096	0	0	0	0	0.608	0
CM002887.2_6840096-6841494(-)_1|1|1x0;5;5	S	K	T	F	L	R	G	S	E	L	K	V	-0.276057724478504	-0.879961657852208	-0.273462420728978	-0.360172330055792	-0.602638698720685	-0.364772639124805	-0.658051819106682	0.0467959030208114	-0.82589116932263	-0.764563435205823	0.464321792651128	-0.773873665659541	0	0	0	0	0.288	0
CM002887.2_6840096-6841494(-)_1|1|1x0;6;6	G	K	S	F	S	Y	Q	G	N	L	G	K	-0.333649196856077	-0.713617932378275	-0.317448633742925	-0.61991993454034	0.191499869316535	-0.610923605787442	-0.568224143824621	-0.602653911622782	-0.628881276753736	-0.5583457376253	-0.733529835592775	0.266630532953094	0	0	0	0	0.446	0
CM002887.2_6840096-6841494(-)_1|1|1x0;7;7	D	K	A	F	R	T	A	E	D	L	K	V	-0.269371252063276	-0.378379258062657	-0.262608800232564	-0.14762405554351	-0.293707010150358	0.0417791848309413	-0.310639515680238	-0.449599963886372	-0.402815106318007	-0.443675209100508	-0.0889456226617086	-0.25785595296398	0	0	0	0	0.172	0
CM002887.2_6840096-6841494(-)_1|1|1x0;8;8	D	K	R	F	N	H	S	G	H	L	K	I	-0.273143314240723	-0.57849929252536	-0.492829815858885	-0.41338961239485	-0.434624494918486	-0.661688852994616	0.0361694057258993	-0.663460768598052	-0.390046154057171	-0.583270550233232	-0.603281864604711	0.214358373126982	0	0	0	0	0.434	0
CM002887.2_6840096-6841494(-)_1|1|1x0;9;9	S	K	R	F	T	V	S	G	Q	L	T	N	-0.264535090635427	-0.724984019734407	-0.302745378882459	-0.419179387867567	-0.162227235100774	-0.555937619395482	-0.466475232385461	-0.278008470563546	-0.40068166587424	-0.632301361697484	-0.364002810005672	0.0989758428907473	0	0	0	0	0.364	0
CM002887.2_6840096-6841494(-)_1|1|1x0;10;10	N	K	R	F	S	H	S	G	Y	L	K	V	-0.269042344231279	-0.463214354906313	-0.408434349127891	-0.366762493115928	-0.282269612416684	-0.408748598338783	-0.522101695898876	-0.47678504913652	-0.580412638391212	-0.340349813189888	-0.448980605453052	0.0717524970788677	0	0	0	0	0.342	0
CM002887.2_6840096-6841494(-)_1|1|1x0;11;11	N	Q	A	F	N	R	F	G	Y	L	K	V	-0.42314801037528	-0.488266269960666	-0.755033000462279	-0.322171169049618	-0.51679107601061	-0.482804001835904	-0.541960271520182	-0.520000770192454	-0.748056569033333	-0.551721428315864	0.259463448329876	-0.625769445434824	0	0	0	0	0.38	0
CM002887.2_6840096-6841494(-)_1|1|1x0;12;12	N	K	S	F	T	Q	L	G	Q	F	I	M	-0.261435948709912	-0.47605614564743	-0.506889840846535	-0.580437912204098	-0.415687462283939	-0.611589296193973	-0.522835117188437	0.0677596814841195	0.396371847990129	-0.553779475357023	-0.526213271135707	-0.51507362149023	0	0	0	0	0.32	0
CM002887.2_6840096-6841494(-)_1|1|1x0;13;13	N	K	A	F	I	H	L	G	P	L	K	I	-0.20385239188203	-0.455067407769466	-0.299645882447588	-0.495878966677903	-0.335516328851072	-0.333801138248004	-0.481996630069278	-0.0390889399215806	-0.308270832829928	-0.443662770522348	-0.561866832194091	0.0767279716714165	0	0	0	0	0.212	0
CM002887.2_6840096-6841494(-)_1|1|1x0;14;14	D	K	R	F	A	Q	L	G	Y	Q	K	I	-0.409141524587791	-0.520780581285647	-0.603303331589953	-0.417018433990587	-0.42844949977362	-0.427133983486501	-0.590930222028009	-0.491433555929831	0.149921588190448	-0.487867255904926	-0.565052267411504	-0.627569287080437	0	0	0	0	0.436	0
CM002887.2_6840096-6841494(-)_1|1|1x0;15;15	D	K	R	F	A	Q	L	G	Y	L	K	I	-0.409141524587791	-0.520780581285647	-0.603303331589953	-0.417018433990587	-0.42844949977362	-0.427133983486501	-0.590930222028009	-0.491433555929831	0.149921588190448	-0.487867255904926	-0.565052267411504	-0.627569287080437	0	0	0	0	0.484	0
CM002887.2_6865540-6866227(-)_1|1|1x0;1;1	G	K	S	L	A	D	K	D	S	L	R	N	-0.142961365010512	-0.376456750179449	-0.403157060366318	-0.472690094615024	-0.295501148291738	-0.262603985950354	-0.630237444632622	-0.169187059855269	-0.543962155835323	-0.174625312128534	-0.101419426359566	-0.385825179623801	0	0	0	0	0.502	0
CM002887.2_6865540-6866227(-)_1|1|1x0;2;2	G	T	S	F	R	N	S	G	N	F	N	K	-0.347091103016239	-0.560861308511022	-0.377613436100174	-0.505176803181491	0.317802168830848	-0.649729824692478	-0.468837315343861	-0.616277357068174	-0.477685599871395	-0.028487315124894	-0.706833225308118	-0.361566830370396	0	0	0	0	0.442	0
CM002887.2_6865540-6866227(-)_1|1|1x0;3;3	S	K	T	F	L	R	S	M	G	L	K	R	-0.363330578779879	-0.646889298559118	0.163087427050891	-0.612439036263029	-0.309758277784244	-0.314235616318311	-0.265038101114524	0.0773006046281204	-0.494245433289407	-0.686802666804714	0.391054877748673	-0.635230610179329	0	0	0	0	0.53	0
CM002887.2_6865540-6866227(-)_1|1|1x0;4;4	A	N	C	F	S	D	Q	G	S	L	R	R	-0.705914230920662	-0.831207722149552	0.410383524360925	-0.969023310358284	-0.681570982671072	-0.486281135200647	-0.932029352411683	-0.0380879577790542	-0.521071557261709	0.233985325047583	-0.789612282857301	-0.588719538312844	0	0	0	0	0.698	0
CM002887.2_6865540-6866227(-)_1|1|1x0;5;5	E	K	T	F	R	T	A	E	K	L	K	T	-0.174037317241428	-0.324030337889662	-0.212720106917731	-0.256879185368696	-0.170099949592457	-0.456343226297726	0.159639876893669	-0.426783447750107	-0.312957524902433	-0.505649492721622	0.0158123420979427	-0.330269587514364	0	0	0	0	0.094	0
CM002887.2_6865540-6866227(-)_1|1|1x0;6;6	N	K	S	F	S	R	S	G	H	L	K	R	-0.798842254257972	-0.910179279998741	0.192233795570952	-0.838943972551713	-0.557416072109551	-0.94409696340715	0.210089630092437	-0.933808663626225	-0.450959303118288	-0.975185134077702	0.237654675554418	-0.781180289565537	0	0	0	0	0.93	0
CM002887.2_6865540-6866227(-)_1|1|1x0;7;7	D	K	K	F	S	Q	S	V	Q	L	K	I	-0.195451170305741	-0.294326143602813	-0.538706716362015	-0.44354803366929	-0.238872004095791	-0.606541430970221	-0.458034690181497	0.124915640116304	0.120232103283143	-0.393029325282425	-0.436304205832852	-0.467662191555487	0	0	0	0	0.394	0
CM002887.2_6874788-6875631(-)_1|1|1x0;1;1	G	K	S	L	T	N	K	Q	S	L	K	N	-0.274354184031866	-0.090768877081552	-0.468949899021503	-0.596705296392704	-0.726768405054649	-0.584743300744902	-0.13119570295782	-0.109076502503584	-0.730289957312004	-0.896145601774591	-0.41437275533982	0.0325093622021042	0	0	0	0	0.254	0
CM002887.2_6874788-6875631(-)_1|1|1x0;2;2	G	K	S	F	N	V	L	S	T	L	N	G	-0.348747429798997	-0.390627143154919	-0.458006494332992	-0.649727624864707	-0.616383388664043	-0.0621634430917595	-0.488784684138412	-0.255417505513027	-0.405161238592002	-0.696171440823269	-0.359495116261281	0.19075041385957	0	0	0	0	0.338	0
CM002887.2_6874788-6875631(-)_1|1|1x0;3;3	S	K	T	F	T	M	A	S	L	L	K	R	-0.423250057456468	-0.484065473926945	0.0766705298463198	-0.564194109390195	-0.159181276223536	-0.34210629627773	-0.391665935694275	-0.036017654671894	-0.167626038719187	-0.204337165746316	-0.0862631876744008	0.0121074532116318	0	0	0	0	0.314	0
CM002887.2_6874788-6875631(-)_1|1|1x0;4;4	G	K	G	F	K	I	Q	S	N	L	R	K	-0.211970637528973	-0.784321769975199	-0.429100133176038	-0.714690822754469	0.51260817202016	-0.659266036739654	-0.688025333234582	-0.763292195101506	-0.680582946181027	-0.255818409297184	-0.849739164710674	-0.153934927385713	0	0	0	0	0.364	0
CM002887.2_6874788-6875631(-)_1|1|1x0;5;5	K	K	T	F	M	T	A	E	E	L	K	L	-0.327913455067728	-0.481183153228291	0.0826078862112646	-0.0321227889497757	-0.231389950261032	-0.0900600286805043	-0.0695025803593623	0.0417091061947552	-0.418413035022117	-0.440289250819851	0.0365491613767714	-0.182686784857231	0	0	0	0	0.064	0
CM002887.2_6874788-6875631(-)_1|1|1x0;6;6	S	K	T	F	S	I	L	R	N	L	K	T	-0.143038815667186	-0.420461436976482	-0.221900562675251	-0.297248379639146	0.218781766323851	-0.678887897872097	-0.275815709169154	-0.781628990057902	-0.639986643044487	-0.238597330130542	-0.325976766269128	-0.00686582188802212	0	0	0	0	0.294	0
CM002887.2_6874788-6875631(-)_1|1|1x0;7;7	D	R	R	F	R	Q	L	A	D	L	Q	S	-0.472802342664028	-0.560703941311107	-0.688181438082444	-0.146093332144846	-0.659498304598922	0.122088441574769	-0.451550786800009	-0.657347140363	0.230945902633976	-0.679698278758596	-0.53761711228001	-0.424903853158159	0	0	0	0	0.292	0
CM002887.2_6874788-6875631(-)_1|1|1x0;8;8	D	K	R	F	N	R	S	S	N	L	K	A	-0.237822305921293	-0.382675469545079	-0.777175622212528	-0.635639939642576	0.0303646096718873	-0.773733899110777	-0.590209315384276	-0.66149462668306	-0.79371530892165	-0.639039988687527	0.417744450865004	-0.773802460228139	0	0	0	0	0.776	0
CM002887.2_6874788-6875631(-)_1|1|1x0;9;9	D	K	G	F	M	K	S	A	S	L	K	K	-0.464157219227434	-0.609379769914362	-0.280572883876905	-0.112482177231329	-0.691295252026999	-0.112190596002873	-0.333502618763779	-0.318968474340411	-0.285849370835977	-0.344444882025144	-0.068419003204966	-0.443545704505374	0	0	0	0	0.29	0
CM002887.2_6895557-6896691(-)_1|1|1x0;1;1	G	R	S	L	S	N	K	E	N	L	K	V	-0.184702988138999	-0.25758714263659	-0.298375941254444	-0.226395088488949	0.216137870838592	-0.570099373668641	-0.3358723860812	-0.390104065837383	-0.352873653035118	-0.578931060523414	-0.0899025614292295	-0.285506323244509	0	0	0	0	0.332	0
CM002887.2_6895557-6896691(-)_1|1|1x0;2;2	G	K	S	F	R	D	A	S	N	L	N	K	-0.507753460059429	-0.671944871680955	-0.372285823434849	-0.62813937046282	0.515884855538546	-0.633954632060482	-0.754567719622236	-0.799518555228049	-0.775010097003333	0.501230951227065	-0.833371050360513	-0.697590026446302	0	0	0	0	0.61	0
CM002887.2_6895557-6896691(-)_1|1|1x0;3;3	S	K	T	F	L	R	A	S	E	L	N	D	-0.287248103339983	-0.655024591340974	-0.399643688404828	-0.441255110116435	-0.620176810200276	-0.144119730067214	-0.434186377836959	-0.181719348006297	-0.88450805223499	-0.905103717148095	0.421511740391501	-0.795104155259505	0	0	0	0	0.222	0
CM002887.2_6895557-6896691(-)_1|1|1x0;4;4	G	K	S	F	A	N	Q	T	S	L	R	Y	-0.328571800535233	-0.236131688333721	-0.603708117096351	-0.30330476266281	-0.644862014173067	-0.481701485067272	-0.303425662185103	-0.0518042604743648	-0.413971637163315	-0.512419480811771	-0.526972417618971	-0.0109036433339476	0	0	0	0	0.27	0
CM002887.2_6895557-6896691(-)_1|1|1x0;5;5	E	K	T	F	I	T	A	A	I	L	K	Q	0.232869533166458	-0.553459778007595	-0.545052855148779	-0.687451629992852	-0.156338531402585	-0.113039326114033	-0.408417270824418	-0.0735874922307215	-0.23232848890828	-0.644414424047372	-0.459172606362347	-0.044080762644925	0	0	0	0	0.066	0
CM002887.2_6895557-6896691(-)_1|1|1x0;6;6	D	M	R	F	M	Y	L	G	S	Q	K	T	-0.191498769829498	-0.499973763277943	-0.463336132245549	-0.558741314462533	-0.51292380656158	-0.527288870457648	-0.521922420773184	-0.0173544988031207	-0.434865422137977	-0.715580494045096	-0.60371461422841	0.168938719852899	0	0	0	0	0.28	0
CM002887.2_6895557-6896691(-)_1|1|1x0;7;7	D	K	R	F	S	R	I	E	N	Q	K	S	-0.311509157258875	-0.510072305388083	-0.726974357053718	-0.536997623006572	-0.209562818899016	-0.696192900864514	-0.535077671204504	-0.250972814879031	-0.929689955426626	-0.832281146010601	0.523977022818518	-0.889813972752266	0	0	0	0	0.4	0
CM002887.2_6895557-6896691(-)_1|1|1x0;8;8	N	K	R	F	R	D	A	K	C	L	K	Q	-0.104912325568501	-0.36755207187478	-0.0378405936818978	-0.298398464546556	-0.185348669652427	0.0721797898795666	-0.330594652115826	-0.108903884547065	-0.250701465135597	0.0899050765114536	-0.136597470164868	-0.235571133475931	0	0	0	0	0.266	0
CM002887.2_6895557-6896691(-)_1|1|1x0;9;9	D	K	R	F	S	C	I	G	N	Q	K	S	-0.257012357526651	-0.544954750793588	-0.455437760085288	-0.569398921053327	0.308756896649697	-0.72386206992546	-0.40019022514317	-0.798623935113162	-0.531587675073405	-0.229770011477018	-0.558761376536714	-0.227678118472968	0	0	0	0	0.516	0
CM002887.2_6895557-6896691(-)_1|1|1x0;10;10	D	K	R	F	R	H	L	G	N	Q	K	S	-0.29472353976276	-0.568907552196903	-0.537814347248397	-0.647507629734096	0.230341489381213	-0.753129146955195	-0.507355421687094	-0.764172675515182	-0.557482932219584	-0.619900064193331	-0.71255645413665	0.417542884824134	0	0	0	0	0.346	0
CM002887.2_6895557-6896691(-)_1|1|1x0;11;11	D	M	R	F	S	Q	L	R	S	L	K	I	-0.274377562489972	-0.281327809143606	-0.391673369102769	-0.562983431007623	-0.486977964578031	-0.524980432379033	-0.620784650017745	0.23036666080997	0.0683483897763218	-0.209352997372987	-0.568720274471336	-0.598748629698753	0	0	0	0	0.476	0
CM002887.2_6911386-6912214(-)_1|1|1x0;1;1	G	K	S	L	A	N	K	D	S	L	K	V	-0.234404907774076	-0.153929139834082	-0.465246936495806	-0.211127383487497	-0.353163937602648	-0.462144410725063	-0.340649846873989	-0.16917630145882	-0.545247073201173	-0.646107183406534	0.0642103442404474	-0.280426572192528	0	0	0	0	0.298	0
CM002887.2_6911386-6912214(-)_1|1|1x0;2;2	G	K	S	F	R	D	A	S	A	L	K	K	-0.421681740238339	-0.744149631713388	-0.219974691434224	-0.608030273992324	-0.428272146490172	-0.46485155943053	-0.604485749685801	-0.0837713007017488	-0.557834227034789	0.49018484565088	-0.741582463926999	-0.625724737778316	0	0	0	0	0.444	0
CM002887.2_6911386-6912214(-)_1|1|1x0;3;3	G	N	S	F	L	L	A	S	S	L	N	D	-0.244567659267984	-0.261287477929809	-0.140188542075648	-0.394777010920795	-0.421167563030214	-0.238911727453709	-0.288270543189237	-0.198682275065579	-0.331489841516473	-0.416906164558957	-0.251791407036174	0.0841626007388122	0	0	0	0	0.17	0
CM002887.2_6911386-6912214(-)_1|1|1x0;4;4	G	K	S	F	V	H	Q	R	N	L	R	K	-0.298875267427384	-0.744027056865624	-0.104608856128395	-0.443216912749432	0.265883634897878	-0.593040103236891	-0.554141365850038	-0.604476806722	-0.618907648092177	-0.090418747284329	-0.372899558397478	-0.234303446982915	0	0	0	0	0.23	0
CM002887.2_6911386-6912214(-)_1|1|1x0;5;5	G	K	T	F	I	T	A	A	N	L	Q	Q	-0.115492893957094	-0.465753080608823	-0.608611646643621	-0.706824929861512	0.176376481062091	-0.778352146370832	-0.402896358223452	-0.707231814874015	-0.503808314838117	-0.618816879959294	-0.59999039885638	0.154838277581801	0	0	0	0	0.176	0
CM002887.2_6911386-6912214(-)_1|1|1x0;6;6	D	K	R	F	S	Q	L	P	H	L	K	A	-0.344094065119287	-0.382333213077472	-0.674511686492223	-0.515143054025705	-0.528079052379232	-0.767947239891808	0.318522051749963	-0.740904220713989	0.417841883163392	-0.696513798433871	-0.657826878421893	-0.607626995670609	0	0	0	0	0.65	0
CM002887.2_6911386-6912214(-)_1|1|1x0;7;7	D	M	R	F	S	Q	L	S	H	L	K	I	-0.229747137870909	-0.492541410409805	-0.798632472198965	-0.576729605968516	-0.703662492263587	-0.744527291796255	0.171592454107635	-0.736717725568912	0.36280328065937	-0.708312796936935	-0.685413944356839	-0.713256123865737	0	0	0	0	0.716	0
CM002887.2_6911386-6912214(-)_1|1|1x0;8;8	D	K	T	F	T	Q	L	G	G	L	K	K	-0.291517131682384	-0.766372410386306	-0.41573848948732	-0.619506149320916	-0.462832775682182	-0.559261991719375	-0.615749103129652	-0.00458360983730308	0.449273729548363	-0.698700955149042	-0.741721516382877	-0.680433571173158	0	0	0	0	0.518	0
CM002887.2_6922590-6923667(-)_1|1|1x0;1;1	G	K	S	L	A	N	K	D	S	L	K	S	-0.292205067366187	-0.176018368446789	-0.570828353345897	-0.116737346196243	-0.453938941467657	-0.489578390826233	-0.26881280561672	-0.109749825513174	-0.497650070277005	-0.459686777248046	0.00204294696903159	-0.1860292063788	0	0	0	0	0.332	0
CM002887.2_6922590-6923667(-)_1|1|1x0;2;2	G	K	S	F	R	D	S	S	N	L	S	R	-0.516877413662778	-0.763031152212503	0.31830011167896	-0.860343970903389	0.489929632299206	-0.81995184735869	-0.893092517109391	-0.865481034202081	-0.818655799544118	0.494147167659456	-0.889568903817419	-0.796968173998467	0	0	0	0	0.918	0
CM002887.2_6922590-6923667(-)_1|1|1x0;3;3	G	K	S	F	L	L	A	S	S	L	N	D	-0.244567659267984	-0.261287477929809	-0.140188542075648	-0.394777010920795	-0.421167563030214	-0.238911727453709	-0.288270543189237	-0.198682275065579	-0.331489841516473	-0.416906164558957	-0.251791407036174	0.0841626007388122	0	0	0	0	0.182	0
CM002887.2_6922590-6923667(-)_1|1|1x0;4;4	G	K	S	F	A	Y	E	G	N	L	R	K	-0.333649196856077	-0.713617932378275	-0.317448633742925	-0.61991993454034	0.191499869316535	-0.610923605787442	-0.568224143824621	-0.602653911622782	-0.628881276753736	-0.5583457376253	-0.733529835592775	0.266630532953094	0	0	0	0	0.374	0
CM002887.2_6922590-6923667(-)_1|1|1x0;5;5	G	K	T	F	I	T	S	T	S	L	Q	Q	-0.262804148051433	-0.401443193325954	-0.583873456619167	-0.672829096859789	-0.415482376344359	-0.613144273637828	-0.44533793582128	-0.0557280033475599	-0.243156236747582	-0.679195665622332	-0.51111429782943	-0.0268006693685639	0	0	0	0	0.212	0
CM002887.2_6922590-6923667(-)_1|1|1x0;6;6	S	M	R	F	S	Q	F	S	H	L	K	I	-0.229747137870909	-0.492541410409805	-0.798632472198965	-0.576729605968516	-0.703662492263587	-0.744527291796255	0.171592454107635	-0.736717725568912	0.36280328065937	-0.708312796936935	-0.685413944356839	-0.713256123865737	0	0	0	0	0.66	0
CM002887.2_6922590-6923667(-)_1|1|1x0;7;7	D	K	R	F	T	Q	L	G	S	Q	K	T	-0.162915204353931	-0.501572412376359	-0.599464650612708	-0.9682465901612	-0.712234970405491	-0.622958484884896	-0.847970830998815	0.374522639995807	0.529299031256927	-0.765742441095658	-0.714915056691608	-0.675730338163739	0	0	0	0	0.584	0
CM002887.2_6922590-6923667(-)_1|1|1x0;8;8	D	M	R	F	S	Q	S	S	Q	M	K	S	-0.250534757564164	-0.559051952333468	-0.679034383759241	-0.513217153979629	-0.646821672268596	-0.699539940589003	-0.602370236628858	-0.0824751805019302	0.202843944338678	-0.701404709751116	-0.601438645931344	-0.632886145047089	0	0	0	0	0.508	0
CM002887.2_6922590-6923667(-)_1|1|1x0;9;9	D	M	R	F	S	Q	S	S	Q	M	K	S	-0.250534757564164	-0.559051952333468	-0.679034383759241	-0.513217153979629	-0.646821672268596	-0.699539940589003	-0.602370236628858	-0.0824751805019302	0.202843944338678	-0.701404709751116	-0.601438645931344	-0.632886145047089	0	0	0	0	0.508	0
CM002887.2_6922590-6923667(-)_1|1|1x0;10;10	D	K	R	F	N	Q	S	G	S	Q	K	R	-0.7548770871661	-0.868620240622583	0.530885350817026	-0.983154878915646	-0.813366005528413	-0.501232747837383	-0.961766282564272	0.096743306180972	0.501381714760572	-0.847788790873635	-0.800323370339469	-0.668987349694208	0	0	0	0	0.75	0
CM002887.2_6922590-6923667(-)_1|1|1x0;11;11	D	M	R	F	S	Q	L	R	S	L	Q	I	-0.274377562489972	-0.281327809143606	-0.391673369102769	-0.562983431007623	-0.486977964578031	-0.524980432379033	-0.620784650017745	0.23036666080997	0.0683483897763218	-0.209352997372987	-0.568720274471336	-0.598748629698753	0	0	0	0	0.38	0
CM002887.2_6939328-6940375(-)_1|1|1x0;1;1	G	K	S	L	A	N	K	E	N	L	K	S	-0.252185663109562	-0.250092682176798	-0.431342382092524	-0.209838299890878	0.0741923823965926	-0.630406474296982	-0.241881025466972	-0.283511455898641	-0.382774881224967	-0.417580949625123	-0.066716158175054	-0.255450565991362	0	0	0	0	0.294	0
CM002887.2_6939328-6940375(-)_1|1|1x0;2;2	G	K	G	F	R	D	A	S	N	L	S	R	-0.516877413662778	-0.763031152212503	0.31830011167896	-0.860343970903389	0.489929632299206	-0.81995184735869	-0.893092517109391	-0.865481034202081	-0.818655799544118	0.494147167659456	-0.889568903817419	-0.796968173998467	0	0	0	0	0.588	0
CM002887.2_6939328-6940375(-)_1|1|1x0;3;3	G	K	S	F	L	L	A	S	S	L	N	D	-0.244567659267984	-0.261287477929809	-0.140188542075648	-0.394777010920795	-0.421167563030214	-0.238911727453709	-0.288270543189237	-0.198682275065579	-0.331489841516473	-0.416906164558957	-0.251791407036174	0.0841626007388122	0	0	0	0	0.182	0
CM002887.2_6939328-6940375(-)_1|1|1x0;4;4	G	K	S	F	A	Y	E	G	N	L	R	K	-0.333649196856077	-0.713617932378275	-0.317448633742925	-0.61991993454034	0.191499869316535	-0.610923605787442	-0.568224143824621	-0.602653911622782	-0.628881276753736	-0.5583457376253	-0.733529835592775	0.266630532953094	0	0	0	0	0.374	0
CM002887.2_6939328-6940375(-)_1|1|1x0;5;5	G	K	T	F	I	T	S	T	S	L	Q	Q	-0.262804148051433	-0.401443193325954	-0.583873456619167	-0.672829096859789	-0.415482376344359	-0.613144273637828	-0.44533793582128	-0.0557280033475599	-0.243156236747582	-0.679195665622332	-0.51111429782943	-0.0268006693685639	0	0	0	0	0.212	0
CM002887.2_6939328-6940375(-)_1|1|1x0;6;6	S	M	R	F	S	Q	F	S	H	L	K	T	-0.296327713293293	-0.43920403348896	-0.808360518889094	-0.586540070526836	-0.623868901566523	-0.793609163640791	0.447018550633097	-0.737871026111631	0.457453158099165	-0.734934152796043	-0.693307681522069	-0.754438580802675	0	0	0	0	0.714	0
CM002887.2_6939328-6940375(-)_1|1|1x0;7;7	D	K	R	F	T	Q	L	G	S	Q	K	T	-0.162915204353931	-0.501572412376359	-0.599464650612708	-0.9682465901612	-0.712234970405491	-0.622958484884896	-0.847970830998815	0.374522639995807	0.529299031256927	-0.765742441095658	-0.714915056691608	-0.675730338163739	0	0	0	0	0.584	0
CM002887.2_6939328-6940375(-)_1|1|1x0;8;8	N	V	R	F	G	H	L	L	S	L	R	T	-0.026586907697395	-0.188365511157074	-0.339852464379643	-0.287940809396275	-0.429373248665931	-0.170078560853834	-0.39124208248662	-0.0747206417249361	-0.416839921619053	-0.251196489268294	-0.162424430993904	0.1978033492298	0	0	0	0	0.236	0
CM002887.2_6939328-6940375(-)_1|1|1x0;9;9	D	M	R	F	S	Q	S	S	Q	M	K	S	-0.250534757564164	-0.559051952333468	-0.679034383759241	-0.513217153979629	-0.646821672268596	-0.699539940589003	-0.602370236628858	-0.0824751805019302	0.202843944338678	-0.701404709751116	-0.601438645931344	-0.632886145047089	0	0	0	0	0.508	0
CM002887.2_6939328-6940375(-)_1|1|1x0;10;10	D	K	R	F	N	Q	S	G	S	Q	K	R	-0.7548770871661	-0.868620240622583	0.530885350817026	-0.983154878915646	-0.813366005528413	-0.501232747837383	-0.961766282564272	0.096743306180972	0.501381714760572	-0.847788790873635	-0.800323370339469	-0.668987349694208	0	0	0	0	0.75	0
CM002887.2_6939328-6940375(-)_1|1|1x0;11;11	D	N	R	F	N	Q	I	A	H	L	K	S	-0.484287617500053	-0.403659340639085	-0.821655967971638	-0.431281351925023	-0.719512599001683	-0.786459318581262	0.630050144150499	-0.709667542094484	0.525795974736659	-0.739508650126258	-0.716097558845966	-0.762475615800065	0	0	0	0	0.55	0
CM002887.2_6947428-6948421(-)_1|1|1x0;1;1	G	K	S	L	A	D	K	K	S	L	T	I	-0.21791327589364	-0.390095291434031	-0.177188117262683	-0.392183127731961	-0.295044912977918	-0.122231990365454	-0.673733470379258	-0.146727561128489	-0.363200548552801	0.139822386409155	-0.246340836364003	-0.336356407867119	0	0	0	0	0.288	0
CM002887.2_6947428-6948421(-)_1|1|1x0;2;2	G	K	S	F	R	D	S	S	A	L	S	R	-0.630833384212455	-0.987195700337924	0.374993484630519	-0.986474296937924	-0.570312526286075	-0.537403971209884	-0.931880831068941	0.319293562145425	-0.6619590589658	0.484634189121135	-0.842534446249452	-0.642290594496254	0	0	0	0	0.794	0
CM002887.2_6947428-6948421(-)_1|1|1x0;3;3	S	K	T	F	L	R	A	S	E	L	N	D	-0.287248103339983	-0.655024591340974	-0.399643688404828	-0.441255110116435	-0.620176810200276	-0.144119730067214	-0.434186377836959	-0.181719348006297	-0.88450805223499	-0.905103717148095	0.421511740391501	-0.795104155259505	0	0	0	0	0.222	0
CM002887.2_6947428-6948421(-)_1|1|1x0;4;4	G	K	S	F	A	N	E	V	N	L	R	N	-0.077039397274437	-0.280012045085949	-0.284934675230712	-0.409041274699123	0.181988411469468	-0.458331340226602	-0.307457492459542	-0.378263006092888	-0.154616537916866	-0.244695542039565	-0.302758174551114	-0.217149267116961	0	0	0	0	0.224	0
CM002887.2_6947428-6948421(-)_1|1|1x0;5;5	E	K	T	F	I	T	A	A	N	L	Q	K	-0.241333896725591	-0.823650530085207	-0.234324496669245	-0.576079554562157	0.259804662856715	-0.669402317905207	-0.495921120215498	-0.818563979658368	-0.458815336135701	-0.544327169678066	-0.742157861499278	0.0777922439871607	0	0	0	0	0.158	0
CM002887.2_6947428-6948421(-)_1|1|1x0;6;6	D	K	R	F	S	Q	I	S	H	Q	K	T	-0.296327713293293	-0.43920403348896	-0.808360518889094	-0.586540070526836	-0.623868901566523	-0.793609163640791	0.447018550633097	-0.737871026111631	0.457453158099165	-0.734934152796043	-0.693307681522069	-0.754438580802675	0	0	0	0	0.638	0
CM002887.2_6947428-6948421(-)_1|1|1x0;7;7	D	K	R	F	N	Q	L	G	S	R	K	I	-0.385562830497876	-0.466976918055887	-0.491528216664865	-1.03130974673668	-0.704809710572194	-0.671547395714117	-0.801645995885898	0.497854059073553	0.519337023318438	-0.759120518494309	-0.739120272730899	-0.660721692484545	0	0	0	0	0.606	0
CM002887.2_6947428-6948421(-)_1|1|1x0;8;8	N	E	R	F	C	H	L	L	S	L	R	T	-0.026586907697395	-0.188365511157074	-0.339852464379643	-0.287940809396275	-0.429373248665931	-0.170078560853834	-0.39124208248662	-0.0747206417249361	-0.416839921619053	-0.251196489268294	-0.162424430993904	0.1978033492298	0	0	0	0	0.19	0
CM002887.2_6947428-6948421(-)_1|1|1x0;9;9	D	M	R	F	S	Q	L	S	Q	M	K	S	-0.250534757564164	-0.559051952333468	-0.679034383759241	-0.513217153979629	-0.646821672268596	-0.699539940589003	-0.602370236628858	-0.0824751805019302	0.202843944338678	-0.701404709751116	-0.601438645931344	-0.632886145047089	0	0	0	0	0.47	0
CM002887.2_6947428-6948421(-)_1|1|1x0;10;10	D	K	R	F	N	W	L	K	S	Q	K	R	-0.697896189665761	-0.762564985577303	0.304146159982878	-0.754065023497319	-0.473387643465807	-0.304118131095379	-0.451052944952899	-0.132959781403369	-0.357324493191986	-0.380839354458292	0.0155865891840794	-0.082759738701397	0	0	0	0	0.324	0
CM002887.2_6962912-6963989(-)_1|1|1x0;1;1	G	K	S	L	A	N	K	K	N	L	K	S	-0.220065209981019	-0.22651770971146	-0.323648580051759	-0.16837606850394	0.0994420885138952	-0.522208068221962	-0.212029516910738	-0.250569955215711	-0.430969737802342	-0.319751443400543	0.0235713795264181	-0.205660153547097	0	0	0	0	0.214	0
CM002887.2_6962912-6963989(-)_1|1|1x0;2;2	G	K	S	F	R	D	S	S	N	L	N	R	-0.516877413662778	-0.763031152212503	0.31830011167896	-0.860343970903389	0.489929632299206	-0.81995184735869	-0.893092517109391	-0.865481034202081	-0.818655799544118	0.494147167659456	-0.889568903817419	-0.796968173998467	0	0	0	0	0.924	0
CM002887.2_6962912-6963989(-)_1|1|1x0;3;3	G	K	S	F	L	L	A	S	G	L	N	D	-0.16475606808531	-0.279430628457573	-0.1440559809662	-0.263539058423367	-0.214626493452391	-0.371336514778458	-0.165308777150356	-0.198194574697455	-0.306960489003752	-0.382585172339532	-0.256794238779414	0.113247991066201	0	0	0	0	0.144	0
CM002887.2_6962912-6963989(-)_1|1|1x0;4;4	G	K	S	F	A	N	E	V	N	L	R	K	-0.296462943495672	-0.559075419322412	-0.354846575703268	-0.264085874618347	0.344208112094214	-0.587565399414761	-0.409673804708599	-0.565618642900905	-0.312493427802056	-0.0036839147980566	-0.596750751915978	-0.374531378641914	0	0	0	0	0.272	0
CM002887.2_6962912-6963989(-)_1|1|1x0;5;5	E	K	T	F	I	T	A	A	D	L	K	K	-0.527492607589801	-0.665503586139424	-0.293841088212365	0.0337768500693441	-0.575262919145481	0.177699998719783	-0.416103600304358	-0.724073034477104	-0.463348422462687	-0.483619458965268	-0.442376673000354	-0.0870167958358167	0	0	0	0	0.054	0
CM002887.2_6962912-6963989(-)_1|1|1x0;6;6	G	K	R	F	S	Q	L	G	G	Q	K	T	-0.0106659915667073	-0.544624039750012	-0.670565965637135	-0.619447120627281	-0.49433290891041	-0.644259410048308	-0.689439817246518	0.0636077453961909	0.391992908925529	-0.743936905915056	-0.696260685695407	-0.695420452865925	0	0	0	0	0.526	0
CM002887.2_6962912-6963989(-)_1|1|1x0;7;7	D	K	R	F	N	Q	L	G	S	Q	K	T	-0.162915204353931	-0.501572412376359	-0.599464650612708	-0.9682465901612	-0.712234970405491	-0.622958484884896	-0.847970830998815	0.374522639995807	0.529299031256927	-0.765742441095658	-0.714915056691608	-0.675730338163739	0	0	0	0	0.508	0
CM002887.2_6962912-6963989(-)_1|1|1x0;8;8	N	E	R	F	C	H	L	M	S	L	K	T	-0.0400809050569837	-0.249530419998695	-0.325895534119756	-0.313973465763801	-0.339108320733014	-0.25260364050204	-0.411138560730614	-0.0616010573783127	-0.404939504711826	-0.258298427813193	-0.306227888356488	0.187469129274512	0	0	0	0	0.246	0
CM002887.2_6962912-6963989(-)_1|1|1x0;9;9	D	K	R	F	R	Q	S	S	Q	M	K	L	-0.307541377408939	-0.560672857029411	-0.560212830715099	-0.546849858993265	-0.595422087657049	-0.634241371685783	-0.474350367794288	0.019345607690432	-0.0486905690614611	-0.569924728811487	-0.592524659478684	-0.474265619089621	0	0	0	0	0.444	0
CM002887.2_6962912-6963989(-)_1|1|1x0;10;10	D	M	R	F	N	R	L	G	G	Q	K	R	-0.69108164570124	-0.927470394329816	0.294479754061482	-0.922979138993013	-0.574411256483607	-0.485443165392214	-0.576452620860387	-0.0459477013145619	-0.646314266390904	-0.922882927808406	0.457101519603284	-0.74342955899689	0	0	0	0	0.594	0
CM002887.2_6962912-6963989(-)_1|1|1x0;11;11	D	N	K	F	S	Q	L	R	S	L	K	T	-0.224844333383411	-0.3125767353499	-0.480288889296888	-0.497242687148112	-0.519369906162035	-0.472673453174809	-0.56878886946959	0.135400349992102	-0.000161784340306718	-0.241476389488633	-0.547311879174209	-0.634951150608706	0	0	0	0	0.42	0
CM002887.2_6979164-6980298(-)_1|1|1x0;1;1	G	T	S	L	A	N	K	R	N	L	K	T	-0.134668433833466	-0.332619040282258	-0.37599375003852	-0.286374506969073	0.229817118624681	-0.641973862338367	-0.250631724503687	-0.629484756739637	-0.60885774211955	-0.224546961216477	-0.343225836086838	-0.363119879683847	0	0	0	0	0.3	0
CM002887.2_6979164-6980298(-)_1|1|1x0;2;2	G	K	S	F	R	D	S	S	G	L	N	R	-0.495368359605195	-0.830758556626979	0.214256194071603	-0.777103188444538	-0.369037716509826	-0.484005536172402	-0.643219156154503	-0.309292651870609	-0.610904598641605	0.409182585783931	-0.714497083826262	-0.617122693280003	0	0	0	0	0.742	0
CM002887.2_6979164-6980298(-)_1|1|1x0;3;3	G	K	S	F	L	L	A	S	G	L	N	D	-0.16475606808531	-0.279430628457573	-0.1440559809662	-0.263539058423367	-0.214626493452391	-0.371336514778458	-0.165308777150356	-0.198194574697455	-0.306960489003752	-0.382585172339532	-0.256794238779414	0.113247991066201	0	0	0	0	0.144	0
CM002887.2_6979164-6980298(-)_1|1|1x0;4;4	G	K	S	F	A	N	E	V	N	I	R	R	-0.705726730991614	-0.746612921715186	0.396591209521684	-0.757465689104727	0.363145622953769	-0.663261165989302	-0.54137775268914	-0.600683240214971	-0.20736945248226	-0.391873373047679	-0.552696394656581	-0.283581390043642	0	0	0	0	0.392	0
CM002887.2_6979164-6980298(-)_1|1|1x0;5;5	E	K	T	F	F	T	S	T	S	L	Q	Q	-0.262804148051433	-0.401443193325954	-0.583873456619167	-0.672829096859789	-0.415482376344359	-0.613144273637828	-0.44533793582128	-0.0557280033475599	-0.243156236747582	-0.679195665622332	-0.51111429782943	-0.0268006693685639	0	0	0	0	0.216	0
CM002887.2_6979164-6980298(-)_1|1|1x0;6;6	D	K	R	F	S	Q	L	P	Y	L	K	I	-0.306419534326282	-0.421473845798664	-0.582793222027278	-0.314898687763508	-0.388525684731039	-0.409937489124731	-0.454275492439632	-0.344812548712524	0.0147822978492925	-0.382709742146219	-0.452306864151808	-0.483074536400538	0	0	0	0	0.38	0
CM002887.2_6979164-6980298(-)_1|1|1x0;7;7	D	K	R	F	N	N	L	G	S	L	K	T	-0.181539551273629	-0.343347055049315	-0.538268249260562	-0.453458009139042	-0.433346624117263	-0.578993493213628	-0.360899093730963	-0.0279923143764668	-0.19429083959122	-0.522707443500557	-0.524270545371409	-0.180877736915871	0	0	0	0	0.248	0
CM002887.2_6979164-6980298(-)_1|1|1x0;8;8	D	K	R	F	S	H	L	L	S	L	K	T	-0.026586907697395	-0.188365511157074	-0.339852464379643	-0.287940809396275	-0.429373248665931	-0.170078560853834	-0.39124208248662	-0.0747206417249361	-0.416839921619053	-0.251196489268294	-0.162424430993904	0.1978033492298	0	0	0	0	0.306	0
CM002887.2_6979164-6980298(-)_1|1|1x0;9;9	D	K	R	F	S	Q	S	S	Q	I	K	L	-0.307541377408939	-0.560672857029411	-0.560212830715099	-0.546849858993265	-0.595422087657049	-0.634241371685783	-0.474350367794288	0.019345607690432	-0.0486905690614611	-0.569924728811487	-0.592524659478684	-0.474265619089621	0	0	0	0	0.336	0
CM002887.2_6979164-6980298(-)_1|1|1x0;10;10	D	K	R	F	N	Q	L	P	H	L	K	S	-0.373971859606241	-0.368881477885478	-0.736566068643506	-0.505304896205049	-0.616300586488638	-0.68333969051698	0.389501799993387	-0.711226687673949	0.310527005467354	-0.59332557017445	-0.650561132104282	-0.629282384052331	0	0	0	0	0.618	0
CM002887.2_6979164-6980298(-)_1|1|1x0;11;11	D	K	R	F	N	R	L	E	S	Q	K	R	-0.759033419842792	-0.850594490440353	0.377066344858093	-0.881832288505197	-0.793807282987682	-0.429774864138386	-0.753812462988396	-0.0189065497887758	-0.942045136791899	-1.00497645086386	0.49978197743935	-0.858654258671373	0	0	0	0	0.542	0
CM002887.2_6993109-6994186(-)_1|1|1x0;1;1	G	K	S	L	A	N	K	K	N	L	K	I	-0.194375625535769	-0.222558284917367	-0.253644913908215	-0.186887885394906	0.118961294989272	-0.458667328902928	-0.328761159164675	-0.302192895607072	-0.443944530308829	-0.28405851429633	-0.00214444858398074	-0.237528112223676	0	0	0	0	0.21	0
CM002887.2_6993109-6994186(-)_1|1|1x0;2;2	G	K	S	F	R	D	P	S	S	L	N	R	-0.613334751385693	-0.79698562551446	0.371677815456602	-0.850951532614046	-0.70213604983387	-0.453400092168461	-0.857706228305409	0.0375176044203737	-0.671430319456902	0.392858860875846	-0.807942440860607	-0.567027514572056	0	0	0	0	0.592	0
CM002887.2_6993109-6994186(-)_1|1|1x0;3;3	G	K	S	F	L	L	A	S	S	L	N	K	-0.220095840611139	-0.585353505537764	-0.146978821415481	-0.288889647212787	-0.497226221621029	-0.0668176189637913	-0.316214752063602	-0.344560139929799	-0.225509481170598	-0.0747320726979245	-0.610431985867926	0.00827204158986453	0	0	0	0	0.142	0
CM002887.2_6993109-6994186(-)_1|1|1x0;4;4	G	K	S	F	A	N	E	V	N	L	R	N	-0.077039397274437	-0.280012045085949	-0.284934675230712	-0.409041274699123	0.181988411469468	-0.458331340226602	-0.307457492459542	-0.378263006092888	-0.154616537916866	-0.244695542039565	-0.302758174551114	-0.217149267116961	0	0	0	0	0.224	0
CM002887.2_6993109-6994186(-)_1|1|1x0;5;5	E	K	T	F	F	T	A	A	N	L	Q	Q	-0.115492893957094	-0.465753080608823	-0.608611646643621	-0.706824929861512	0.176376481062091	-0.778352146370832	-0.402896358223452	-0.707231814874015	-0.503808314838117	-0.618816879959294	-0.59999039885638	0.154838277581801	0	0	0	0	0.178	0
CM002887.2_6993109-6994186(-)_1|1|1x0;6;6	D	K	R	F	S	Q	T	S	H	L	K	A	-0.31375202038654	-0.493862059195772	-0.797718173206019	-0.558101506148829	-0.568176544687163	-0.811889076975902	0.371705258973112	-0.739910733451321	0.418310346455024	-0.720876788617039	-0.704677844717832	-0.702673920077813	0	0	0	0	0.87	0
CM002887.2_6993109-6994186(-)_1|1|1x0;7;7	D	K	R	F	N	Q	L	G	A	Q	K	T	-0.107624238607886	-0.550155668327873	-0.587678685690347	-0.871504619492543	-0.65708103035911	-0.642000609652611	-0.78182931360183	0.334059173066278	0.454934543693046	-0.826287875610101	-0.770575594184887	-0.734504821806558	0	0	0	0	0.478	0
CM002887.2_6993109-6994186(-)_1|1|1x0;8;8	S	K	R	F	S	H	L	L	S	L	K	A	-0.125478466488468	-0.123923219579814	-0.322150404256908	-0.229446777256911	-0.392134029424068	-0.262348439212875	-0.415866809383614	-0.0446939563031954	-0.424511906680921	-0.320465872513522	-0.0565789910034119	0.319827820843994	0	0	0	0	0.304	0
CM002887.2_6993109-6994186(-)_1|1|1x0;9;9	D	K	R	F	S	Q	L	P	H	L	K	S	-0.373971859606241	-0.368881477885478	-0.736566068643506	-0.505304896205049	-0.616300586488638	-0.68333969051698	0.389501799993387	-0.711226687673949	0.310527005467354	-0.59332557017445	-0.650561132104282	-0.629282384052331	0	0	0	0	0.674	0
CM002887.2_6993109-6994186(-)_1|1|1x0;10;10	D	K	R	F	N	R	L	G	S	Q	K	R	-0.790402694999419	-0.825575227475602	0.42910109433618	-0.875906918573121	-0.815805665188554	-0.516522736353087	-0.761351172090046	0.0344078545795462	-0.62373876075809	-0.86655923587778	0.412630796110446	-0.674269607039844	0	0	0	0	0.618	0
CM002887.2_6993109-6994186(-)_1|1|1x0;11;11	G	K	R	F	S	Q	L	S	H	L	K	V	-0.292857976973225	-0.429521676360602	-0.816536448461026	-0.608357791313914	-0.61536771177789	-0.790087490696727	0.185121014932028	-0.75836591130801	0.417144164320822	-0.727390927722317	-0.663091659736939	-0.760572281311487	0	0	0	0	0.75	0
CM002887.2_7006892-7008026(+)_1|1|1x0;1;1	G	K	S	F	S	Q	L	S	N	L	N	K	-0.237450429847228	-0.700060825650815	-0.48053697592793	-0.818771638786415	0.258031276995203	-0.62184595156355	-0.785576684496083	-0.768018894556813	0.0869801572818313	-0.498162799811991	-0.802377300230713	-0.686968301518626	0	0	0	0	0.678	0
CM002887.2_7006892-7008026(+)_1|1|1x0;2;2	G	K	S	F	I	Q	S	S	S	L	N	L	-0.389075389339426	-0.450451586077886	-0.561618546261599	-0.769568863270788	-0.816592400387249	-0.569614527813799	-0.752424489989785	0.325579251053823	0.36453872722823	-0.674972217842109	-0.704165901584184	-0.611435501039824	0	0	0	0	0.498	0
CM002887.2_7006892-7008026(+)_1|1|1x0;3;3	G	K	S	F	I	Q	S	S	S	L	N	L	-0.389075389339426	-0.450451586077886	-0.561618546261599	-0.769568863270788	-0.816592400387249	-0.569614527813799	-0.752424489989785	0.325579251053823	0.36453872722823	-0.674972217842109	-0.704165901584184	-0.611435501039824	0	0	0	0	0.498	0
CM002887.2_7006892-7008026(+)_1|1|1x0;4;4	G	K	S	F	S	Q	S	S	S	L	N	L	-0.389075389339426	-0.450451586077886	-0.561618546261599	-0.769568863270788	-0.816592400387249	-0.569614527813799	-0.752424489989785	0.325579251053823	0.36453872722823	-0.674972217842109	-0.704165901584184	-0.611435501039824	0	0	0	0	0.78	0
CM002887.2_7006892-7008026(+)_1|1|1x0;5;5	G	K	S	F	N	Q	S	S	N	L	N	Q	-0.135384927706177	-0.39255485868248	-0.78120913878107	-0.825462416770986	0.0640123352920083	-0.770423174699849	-0.685632831897026	-0.791374699073882	0.178521420117568	-0.688886135643559	-0.794877075972678	-0.721221337568655	0	0	0	0	0.886	0
CM002887.2_7006892-7008026(+)_1|1|1x0;6;6	G	K	S	F	S	Q	S	S	N	L	N	H	-0.159942534923442	-0.459267544748332	-0.746691908553728	-0.788705427362303	-0.0260314017958488	-0.714679673640117	-0.65548913050054	-0.654672246413614	0.0299067481596049	-0.617770283884932	-0.711358013010959	-0.626692214963365	0	0	0	0	0.81	0
CM002887.2_7006892-7008026(+)_1|1|1x0;7;7	G	K	G	F	S	Q	S	S	S	L	N	L	-0.389075389339426	-0.450451586077886	-0.561618546261599	-0.769568863270788	-0.816592400387249	-0.569614527813799	-0.752424489989785	0.325579251053823	0.36453872722823	-0.674972217842109	-0.704165901584184	-0.611435501039824	0	0	0	0	0.654	0
CM002887.2_7006892-7008026(+)_1|1|1x0;8;8	G	K	S	F	G	R	S	S	Q	H	D	I	-0.375491942130697	-0.672157414090837	-0.632435121102776	-0.460088097835797	-0.794807517775267	-0.56577934101364	-0.595140353578449	-0.0928262523545731	-0.699941335690997	-0.763066125579931	0.537162823965556	-0.667738177133235	0	0	0	0	0.304	0
CM002887.2_7006892-7008026(+)_1|1|1x0;9;9	E	K	T	F	I	T	S	G	E	L	K	L	-0.252879438360062	-0.488310335826607	-0.0439959178629412	-0.192766541228559	-0.347358816082334	-0.182680998496429	-0.165170237453894	0.133250969895752	-0.511782750650028	-0.297872097903688	-0.355333719830329	0.0752317916171668	0	0	0	0	0.184	0
CM002887.2_7006892-7008026(+)_1|1|1x0;10;10	D	K	R	F	N	Q	S	E	H	L	K	R	-0.655673578801347	-0.779222706609317	0.260746991567952	-0.710624287487254	-0.330904749565712	-0.901450282907951	0.237258823038577	-0.854969193624606	-0.0071296958298429	-0.785044111975674	-0.42040030096845	-0.585341657977589	0	0	0	0	0.866	0
CM002887.2_7006892-7008026(+)_1|1|1x0;11;11	N	K	R	F	S	Q	L	P	H	L	K	T	-0.36212440916639	-0.42377628252964	-0.727265323863129	-0.540289631755985	-0.531755583647479	-0.739546705088458	0.410587843093461	-0.743655125206069	0.394166386768044	-0.67329467136671	-0.628032334402152	-0.683762523318051	0	0	0	0	0.66	0
CM002887.2_7006892-7008026(+)_1|1|1x0;12;12	L	Q	S	F	A	H	L	V	Q	L	K	K	-0.382084557500603	-0.467679694742034	-0.462932344954092	-0.0280330603991174	-0.0799728627563951	-0.501798892345069	-0.0293084928091049	-0.40419375918574	-0.325544022586861	-0.0928644999491127	-0.259855865189129	-0.246508088823211	0	0	0	0	0.224	0
CM002887.2_7026747-7027599(+)_1|1|1x0;1;1	G	K	S	L	A	N	K	D	N	L	K	V	-0.119188156337739	-0.237273096159077	-0.41052257676066	-0.12866782607509	0.317080101482734	-0.547002971318707	-0.416875660629248	-0.632894899294787	-0.461914445032649	-0.726185199246845	-0.0126554596208329	-0.46836183243356	0	0	0	0	0.42	0
CM002887.2_7026747-7027599(+)_1|1|1x0;2;2	G	K	S	F	R	D	S	S	N	L	N	R	-0.516877413662778	-0.763031152212503	0.31830011167896	-0.860343970903389	0.489929632299206	-0.81995184735869	-0.893092517109391	-0.865481034202081	-0.818655799544118	0.494147167659456	-0.889568903817419	-0.796968173998467	0	0	0	0	0.924	0
CM002887.2_7026747-7027599(+)_1|1|1x0;3;3	G	K	S	F	L	L	A	S	K	L	N	D	-0.266446488887437	-0.254555797063865	-0.0654738581914646	-0.349522226722881	-0.34331090984432	-0.48379759156254	0.138070033608252	-0.347269769467562	-0.261755208681279	-0.281959862790167	-0.402761945194856	0.0856694855992037	0	0	0	0	0.106	0
CM002887.2_7026747-7027599(+)_1|1|1x0;4;4	G	K	S	F	A	H	E	V	N	L	R	R	-0.721848058974273	-0.81912130011001	0.324580681355625	-0.777622024837059	0.397941377228287	-0.683552423812254	-0.536043683725532	-0.692186132953652	-0.315958720487136	-0.400930578034852	-0.530634415442845	-0.070204237191169	0	0	0	0	0.456	0
CM002887.2_7026747-7027599(+)_1|1|1x0;5;5	G	K	T	F	F	T	S	T	S	L	Q	Q	-0.262804148051433	-0.401443193325954	-0.583873456619167	-0.672829096859789	-0.415482376344359	-0.613144273637828	-0.44533793582128	-0.0557280033475599	-0.243156236747582	-0.679195665622332	-0.51111429782943	-0.0268006693685639	0	0	0	0	0.212	0
CM002887.2_7026747-7027599(+)_1|1|1x0;6;6	D	K	R	F	S	Q	L	R	N	Q	K	I	-0.222230748891964	-0.324543006398669	-0.411243485762693	-0.452957841764948	0.215434665634192	-0.606453755817565	-0.578400267572513	-0.556658431653074	-0.198304814127629	-0.267103608021927	-0.496117084981821	-0.567651545158049	0	0	0	0	0.4	0
CM002887.2_7026747-7027599(+)_1|1|1x0;7;7	D	K	R	F	N	W	L	G	N	Q	K	I	-0.180765970254951	-0.4649799308516	-0.525005661425908	-0.350679950431471	0.179640018658475	-0.56182346605986	-0.524394628725755	-0.595848839156429	-0.447208756558218	-0.413960403803725	-0.52797355047277	0.20113002438414	0	0	0	0	0.328	0
CM002887.2_7026747-7027599(+)_1|1|1x0;8;8	G	M	R	F	G	Q	L	S	N	L	K	S	-0.242208236736732	-0.374839419495602	-0.802805811837876	-0.610622675126324	0.00221754050151912	-0.768386437278298	-0.654759426764999	-0.818373671257418	0.239391112550402	-0.672165872490962	-0.797509734618268	-0.692852218418315	0	0	0	0	0.544	0
CM002887.2_7026747-7027599(+)_1|1|1x0;9;9	N	K	R	F	S	Q	F	R	S	L	K	S	-0.253150066562156	-0.304744216691363	-0.428712402257721	-0.442669557247761	-0.382353086310694	-0.548914850892334	-0.486414751400848	0.115638041350762	0.0360087252829272	-0.248935077379159	-0.502520198717601	-0.56095392128914	0	0	0	0	0.498	0
CM002887.2_7040479-7041559(+)_1|1|1x0;1;1	G	K	S	L	A	D	K	D	S	L	K	I	-0.149333146116541	-0.409953187483023	-0.428205427011402	-0.269844980588329	-0.355463309571325	-0.204124293150583	-0.814968434348283	-0.182202251026109	-0.532018191447253	-0.0791960772756543	-0.218959054358799	-0.45218867934449	0	0	0	0	0.518	0
CM002887.2_7040479-7041559(+)_1|1|1x0;2;2	G	M	S	F	K	D	S	S	A	L	R	R	-0.630833384212455	-0.987195700337924	0.374993484630519	-0.986474296937924	-0.570312526286075	-0.537403971209884	-0.931880831068941	0.319293562145425	-0.6619590589658	0.484634189121135	-0.842534446249452	-0.642290594496254	0	0	0	0	0.576	0
CM002887.2_7040479-7041559(+)_1|1|1x0;3;3	G	K	S	F	R	L	S	S	G	L	N	D	-0.16475606808531	-0.279430628457573	-0.1440559809662	-0.263539058423367	-0.214626493452391	-0.371336514778458	-0.165308777150356	-0.198194574697455	-0.306960489003752	-0.382585172339532	-0.256794238779414	0.113247991066201	0	0	0	0	0.304	0
CM002887.2_7040479-7041559(+)_1|1|1x0;4;4	G	K	S	F	A	H	Q	V	N	L	R	R	-0.721848058974273	-0.81912130011001	0.324580681355625	-0.777622024837059	0.397941377228287	-0.683552423812254	-0.536043683725532	-0.692186132953652	-0.315958720487136	-0.400930578034852	-0.530634415442845	-0.070204237191169	0	0	0	0	0.576	0
CM002887.2_7040479-7041559(+)_1|1|1x0;5;5	E	K	T	F	V	T	A	A	N	L	Q	Q	-0.115492893957094	-0.465753080608823	-0.608611646643621	-0.706824929861512	0.176376481062091	-0.778352146370832	-0.402896358223452	-0.707231814874015	-0.503808314838117	-0.618816879959294	-0.59999039885638	0.154838277581801	0	0	0	0	0.174	0
CM002887.2_7040479-7041559(+)_1|1|1x0;6;6	D	M	R	F	S	W	L	G	C	Q	K	T	-0.0959613214646186	-0.296190053609253	-0.252999689496974	-0.145979085705712	-0.291386015487095	-0.154769455435451	-0.229260539919148	-0.138565366975149	-0.260371854024285	-0.372569029968808	-0.393227223229704	0.123653672668756	0	0	0	0	0.376	0
CM002887.2_7040479-7041559(+)_1|1|1x0;7;7	D	K	R	F	G	R	L	S	N	M	K	I	-0.273136683009382	-0.55483526190612	-0.678546703139436	-0.693813902379296	-0.243709734499015	-0.65536072045865	-0.674581101538531	-0.546614989627598	-0.731641038628275	-0.744041633577664	0.478587476822913	-0.732363514220258	0	0	0	0	0.41	0
CM002887.2_7040479-7041559(+)_1|1|1x0;8;8	D	K	R	F	S	Q	L	R	N	L	I	T	-0.182337031850228	-0.324254670906795	-0.519934655299191	-0.485879772381994	0.172289832263527	-0.625750252964207	-0.499948109481571	-0.788909000624748	-0.222775832288362	-0.301303378596386	-0.546806729946674	-0.600738114106697	0	0	0	0	0.426	0
CM002887.2_7040479-7041559(+)_1|1|1x0;9;9	D	K	R	F	S	Q	L	V	S	Q	K	S	-0.227772019261046	-0.295425685220958	-0.509360152692561	-0.558816392071459	-0.406693280887943	-0.564477564781679	-0.447598101799636	0.213272054783582	0.394092396382487	-0.470010041941255	-0.547747815646378	-0.406970649875799	0	0	0	0	0.422	0
CM002887.2_7040479-7041559(+)_1|1|1x0;10;10	D	K	K	F	S	K	L	R	S	L	K	S	-0.353401808414147	-0.373243542251924	-0.31386497505042	-0.216402398120641	-0.414324552996694	-0.56065597898343	-0.140822342639698	-0.168355885709844	-0.57068366856049	-0.0939417068892075	0.00371857028272676	-0.394064570159194	0	0	0	0	0.172	0
CM002887.2_7040479-7041559(+)_1|1|1x0;11;11	D	K	K	F	S	K	L	R	S	L	K	T	-0.295788543829506	-0.362618967476342	-0.307500843923128	-0.236420238315299	-0.438122380307758	-0.527104232166693	-0.16787887485757	-0.0916776094958646	-0.587144673733989	-0.0748649269482481	-0.0244197976346615	-0.375576197546932	0	0	0	0	0.17	0
CM002887.2_7047143-7048031(-)_1|1|1x0;1;1	G	K	S	F	S	Y	S	S	S	L	N	E	-0.263820118048744	-0.361061848233634	-0.496350063149816	-0.466083746291745	-0.67416763033581	-0.343069086736005	-0.464283654826044	-0.0678300596146904	-0.583507541477872	-0.726588599778702	-0.519615868577456	0.164521100548992	0	0	0	0	0.354	0
CM002887.2_7047143-7048031(-)_1|1|1x0;2;2	G	K	S	F	S	R	S	S	N	L	S	Q	-0.195925603984627	-0.502646504985937	-0.751331956647664	-0.661321693459148	-0.157184415584067	-0.720358375864765	-0.604412360064639	-0.6247765351132	-0.729682559332198	-0.79234740744309	0.351409426485002	-0.786903011090954	0	0	0	0	0.838	0
CM002887.2_7047143-7048031(-)_1|1|1x0;3;3	G	K	S	F	C	R	L	S	N	L	N	Q	-0.195925603984627	-0.502646504985937	-0.751331956647664	-0.661321693459148	-0.157184415584067	-0.720358375864765	-0.604412360064639	-0.6247765351132	-0.729682559332198	-0.79234740744309	0.351409426485002	-0.786903011090954	0	0	0	0	0.41	0
CM002887.2_7047143-7048031(-)_1|1|1x0;4;4	G	K	S	F	S	Q	S	S	N	L	N	Q	-0.135384927706177	-0.39255485868248	-0.78120913878107	-0.825462416770986	0.0640123352920083	-0.770423174699849	-0.685632831897026	-0.791374699073882	0.178521420117568	-0.688886135643559	-0.794877075972678	-0.721221337568655	0	0	0	0	0.968	0
CM002887.2_7047143-7048031(-)_1|1|1x0;5;5	G	K	S	F	S	Q	S	S	S	L	N	K	-0.330679327429942	-0.770103378725706	-0.294222556840369	-0.827669452865243	-0.843168115967212	-0.197977637006638	-0.904579355017353	-0.140627496199604	0.524120791824378	-0.698514418131938	-0.74483282652113	-0.682659966822233	0	0	0	0	0.964	0
CM002887.2_7047143-7048031(-)_1|1|1x0;6;6	G	K	S	F	N	Q	S	T	N	L	N	H	-0.182960050925527	-0.253509678672323	-0.6161409443019	-0.689900950411532	0.185199395550458	-0.660155064656824	-0.61170522848515	-0.583561943791678	0.14598031719945	-0.641716693629188	-0.681699659495889	-0.48558122211996	0	0	0	0	0.576	0
CM002887.2_7047143-7048031(-)_1|1|1x0;7;7	G	K	S	F	S	Q	S	S	S	L	N	L	-0.389075389339426	-0.450451586077886	-0.561618546261599	-0.769568863270788	-0.816592400387249	-0.569614527813799	-0.752424489989785	0.325579251053823	0.36453872722823	-0.674972217842109	-0.704165901584184	-0.611435501039824	0	0	0	0	0.78	0
CM002887.2_7056681-7057743(-)_1|1|1x0;1;1	G	K	S	F	S	Q	S	S	I	L	I	R	-0.384515082901887	-0.893517096563542	0.187591208680147	-0.901855708757146	-0.735572756279861	0.315085144132703	-0.844445273000612	-0.453171776594575	0.423796357983059	-0.707111963678019	-0.750207352829308	-0.660842438826705	0	0	0	0	0.748	0
CM002887.2_7056681-7057743(-)_1|1|1x0;2;2	G	K	S	F	R	Q	I	S	S	L	D	T	-0.110306009115827	-0.441178519408307	-0.61742986544485	-0.842791053805278	-0.728708375782308	-0.539102722349343	-0.818981105497102	0.248906712011597	0.488548803510418	-0.710742194812422	-0.713713650034527	-0.655062101749905	0	0	0	0	0.498	0
CM002887.2_7056681-7057743(-)_1|1|1x0;3;3	G	K	S	F	T	F	S	S	N	Y	N	D	-0.18746963297286	-0.443874976557382	-0.298183877975974	-0.5321646749672	0.00138131334860127	-0.684406884850906	-0.236303862630174	-0.604516156681292	-0.630445629955709	-0.626931301858168	-0.349919925317634	0.272177826743665	0	0	0	0	0.506	0
CM002887.2_7056681-7057743(-)_1|1|1x0;4;4	G	K	S	F	T	F	S	S	N	Y	N	Q	-0.0397713430040174	-0.669677606785715	-0.492664033630001	-0.79749964095886	-0.0163015441717074	-0.764070218363811	-0.47010240451739	-0.742192459224172	-0.652497184220109	-0.644307844999515	-0.667874613098855	0.445448700205848	0	0	0	0	0.506	0
CM002887.2_7056681-7057743(-)_1|1|1x0;5;5	G	K	S	F	S	I	S	S	Y	L	I	K	-0.307367978531815	-0.55500774278467	-0.214277934945077	-0.0589494602447467	0.174627275081029	-0.33112205761069	-0.278315540870641	-0.501645606448108	-0.264576163127881	-0.00873674176582002	-0.454281419208597	-0.224371220572051	0	0	0	0	0.18	0
CM002887.2_7056681-7057743(-)_1|1|1x0;6;6	G	Q	S	F	R	Q	T	S	T	L	K	G	-0.302556684741313	-0.191990291705339	-0.731942975429715	-0.841785418385773	-0.710706496604607	-0.211787379271958	-0.762643785192326	-0.150453577208505	0.413765372700625	-0.778592012484816	-0.647450006186967	-0.716510478810908	0	0	0	0	0.646	0
CM002887.2_7056681-7057743(-)_1|1|1x0;7;7	G	K	S	F	R	K	I	A	T	L	K	G	-0.326553138776345	-0.373106909541668	-0.309360681362335	-0.129226152405568	-0.514078295446218	-0.162840420456556	-0.165526530420922	-0.192633587541449	-0.160872658980324	-0.49376536766353	0.0965818165351326	-0.328235302602696	0	0	0	0	0.284	0
CM002887.2_7056681-7057743(-)_1|1|1x0;8;8	G	K	S	F	T	L	S	S	N	Y	N	Q	0.0120247810692428	-0.501201160848798	-0.360716975392887	-0.736462604286096	0.21577195575502	-0.866315266039074	-0.468790427818834	-0.715665596531712	-0.42853830810782	-0.394251122429523	-0.518644135336587	0.3004719533972	0	0	0	0	0.434	0
CM002887.2_7056681-7057743(-)_1|1|1x0;9;9	G	K	S	F	S	M	L	S	S	L	N	Q	-0.0691439092253723	-0.448760747562294	-0.470814738176273	-0.588038755094797	-0.40873758403957	-0.334513291994133	-0.429254231077526	-0.0687931199721991	-0.0204719844427086	-0.323329208537606	-0.148198334617216	0.0398650124918201	0	0	0	0	0.32	0
CM002887.2_7056681-7057743(-)_1|1|1x0;10;10	G	Q	S	F	R	Q	T	S	V	L	N	R	-0.483966379788518	-0.819855715675933	0.253896590871922	-0.850961109171517	-0.732379419644954	0.127591950042738	-0.789631192361176	-0.23484262048723	0.348904976072008	-0.701018575963474	-0.732397874690704	-0.579489721138657	0	0	0	0	0.646	0
CM002887.2_7056681-7057743(-)_1|1|1x0;11;11	G	K	R	F	S	K	S	S	H	L	K	L	-0.638918395743642	-0.713289086456823	-0.206727984332721	0.0628170396890998	-0.55655670056338	-0.872517437141795	0.16365972653365	-0.51137355898415	-0.372928596669626	-0.389846907641583	-0.0284021688548774	-0.294699375841543	0	0	0	0	0.446	0
CM002887.2_7066303-7067275(-)_1|1|1x0;1;1	G	K	S	F	S	Q	S	S	I	L	T	P	-0.0991392217063644	-0.463052508178826	-0.131209146806129	-0.481686054758913	-0.600960947344809	-0.0249396599888805	-0.416978583078703	-0.0835645672197448	0.236550173310183	-0.666620712370978	-0.477363551161669	-0.590933783925477	0	0	0	0	0.712	0
CM002887.2_7066303-7067275(-)_1|2|1x0;1;2	G	K	S	F	T	F	S	S	N	Y	T	K	-0.193763191147991	-0.75537343764402	-0.363177244538384	-0.69661805622555	0.109775837605308	-0.594905435924509	-0.59352846885636	-0.712424199081719	-0.701066741073129	-0.318094364863382	-0.755941578021407	0.239520362064863	0	0	0	0	0.406	0
CM002887.2_7066303-7067275(-)_1|2|1x0;2;3	G	K	R	F	S	V	S	S	S	L	K	Q	-0.0942273664025276	-0.583319111083966	-0.525753722620303	-0.85759853816024	-0.676865266362355	-0.4254435996064	-0.660932229293667	0.0251805547414889	-0.549425442730775	-0.837342537213082	-0.55021025175881	0.254201434913176	0	0	0	0	0.72	0
CM002887.2_7066303-7067275(-)_1|2|1x0;3;4	G	K	S	F	R	Q	R	S	T	L	C	R	-0.422626476329153	-0.842651475383187	0.260853417518877	-0.955611690809267	-0.805337698238717	0.282822077486625	-0.876895313136467	-0.37710220596783	0.468027918590712	-0.802172460573489	-0.756901819157104	-0.688294980135259	0	0	0	0	0.826	0
CM002887.2_7066303-7067275(-)_1|2|1x0;4;5	G	Q	S	F	R	Q	M	A	T	L	K	G	-0.298463854257392	-0.235684178552318	-0.657013919274321	-0.660554955003833	-0.721628460347089	-0.0923922940645887	-0.636340456915777	-0.156032247986385	0.432671049352889	-0.770457598107089	-0.626517682977801	-0.637964563182107	0	0	0	0	0.548	0
CM002887.2_7066303-7067275(-)_1|2|1x0;5;6	G	K	S	F	T	F	S	S	N	Y	N	K	-0.193763191147991	-0.75537343764402	-0.363177244538384	-0.69661805622555	0.109775837605308	-0.594905435924509	-0.59352846885636	-0.712424199081719	-0.701066741073129	-0.318094364863382	-0.755941578021407	0.239520362064863	0	0	0	0	0.484	0
CM002887.2_7066303-7067275(-)_1|2|1x0;6;7	G	K	S	F	S	I	S	S	S	F	N	Q	-0.2127270357488	-0.621172344805624	-0.406594902042	-0.683153038048283	-0.434745701020474	-0.444550181918137	-0.634859008932187	0.00789869444538371	-0.13799706409696	-0.631081169191968	-0.591884069747225	0.0573391296215661	0	0	0	0	0.506	0
CM002887.2_7066303-7067275(-)_1|2|1x0;7;8	G	R	S	F	R	Q	I	S	T	L	N	R	-0.422626476329153	-0.842651475383187	0.260853417518877	-0.955611690809267	-0.805337698238717	0.282822077486625	-0.876895313136467	-0.37710220596783	0.468027918590712	-0.802172460573489	-0.756901819157104	-0.688294980135259	0	0	0	0	0.806	0
CM002887.2_7066303-7067275(-)_1|2|1x0;8;9	R	K	K	F	S	K	P	S	H	L	K	L	-0.638918395743642	-0.713289086456823	-0.206727984332721	0.0628170396890998	-0.55655670056338	-0.872517437141795	0.16365972653365	-0.51137355898415	-0.372928596669626	-0.389846907641583	-0.0284021688548774	-0.294699375841543	0	0	0	0	0.28	0
CM002887.2_7081297-7082032(-)_1|1|1x0;1;1	G	K	S	F	S	Q	S	S	I	L	N	R	-0.384515082901887	-0.893517096563542	0.187591208680147	-0.901855708757146	-0.735572756279861	0.315085144132703	-0.844445273000612	-0.453171776594575	0.423796357983059	-0.707111963678019	-0.750207352829308	-0.660842438826705	0	0	0	0	0.832	0
CM002887.2_7081297-7082032(-)_1|1|1x0;2;2	G	K	S	F	Y	Q	S	S	Q	L	T	P	-0.262148025442064	-0.420813312601181	-0.181676217929562	-0.426870711327017	-0.618572712594077	-0.511328779583772	-0.286696767860305	-0.106992088669204	0.0863176778809739	-0.544155572209011	-0.493867986511281	-0.419032301453582	0	0	0	0	0.366	0
CM002887.2_7081297-7082032(-)_1|1|1x0;3;3	G	K	S	F	R	L	I	S	T	L	N	T	-0.103930255039015	-0.315421253097795	-0.210493188217904	-0.565285481940323	-0.197719934838141	-0.121937125721137	-0.447336786858392	-0.316695107852385	-0.292746238688874	-0.450976446759585	-0.436332225751094	0.150809590544041	0	0	0	0	0.294	0
CM002887.2_7081297-7082032(-)_1|1|1x0;4;4	G	K	S	F	I	F	S	S	N	Y	N	K	-0.193763191147991	-0.75537343764402	-0.363177244538384	-0.69661805622555	0.109775837605308	-0.594905435924509	-0.59352846885636	-0.712424199081719	-0.701066741073129	-0.318094364863382	-0.755941578021407	0.239520362064863	0	0	0	0	0.448	0
CM002887.2_7081297-7082032(-)_1|1|1x0;5;5	G	K	S	F	S	V	S	S	Y	L	N	Q	-0.174962950589282	-0.577161647805521	-0.631128908464619	-0.621790500841604	-0.0169125660945064	-0.337203333504717	-0.388378671993902	-0.430576999450394	-0.327280395682667	-0.343347318903371	-0.25343607955706	-0.0280096168628226	0	0	0	0	0.26	0
CM002887.2_7081297-7082032(-)_1|1|1x0;6;6	G	Q	S	F	R	Q	I	S	T	L	N	R	-0.422626476329153	-0.842651475383187	0.260853417518877	-0.955611690809267	-0.805337698238717	0.282822077486625	-0.876895313136467	-0.37710220596783	0.468027918590712	-0.802172460573489	-0.756901819157104	-0.688294980135259	0	0	0	0	0.778	0
CM002887.2_7081297-7082032(-)_1|1|1x0;7;7	G	K	S	F	I	F	E	S	N	Y	N	Q	-0.0397713430040174	-0.669677606785715	-0.492664033630001	-0.79749964095886	-0.0163015441717074	-0.764070218363811	-0.47010240451739	-0.742192459224172	-0.652497184220109	-0.644307844999515	-0.667874613098855	0.445448700205848	0	0	0	0	0.238	0
CM002887.2_7088219-7089245(-)_1|1|1x0;1;1	G	K	S	F	S	Q	S	S	I	L	N	K	-0.294935953964991	-0.792038696627192	-0.342484359219549	-0.722418830812108	-0.656062282213112	0.0779139388321737	-0.753349358230661	-0.334814267428636	0.387803456179801	-0.672540256896293	-0.687096481035743	-0.687204178602557	0	0	0	0	0.702	0
CM002887.2_7088219-7089245(-)_1|1|1x0;2;2	G	K	S	F	C	Q	S	S	Q	L	T	Q	-0.111017024455836	-0.535281690560017	-0.660374024520402	-0.642188200144939	-0.437397257355556	-0.608186496819663	-0.627220229175705	-0.118969697774276	0.159570387569042	-0.594360017866227	-0.466222126586024	-0.598503568830793	0	0	0	0	0.358	0
CM002887.2_7088219-7089245(-)_1|1|1x0;3;3	G	K	S	F	S	Q	S	S	H	L	N	K	-0.356451705721577	-0.649653717736513	-0.616649619875395	-0.581159775501557	-0.693366686565017	-0.71769846059849	0.169817445577948	-0.789877386511795	0.413383662248115	-0.770371999651699	-0.765869221677628	-0.74820955700005	0	0	0	0	0.968	0
CM002887.2_7088219-7089245(-)_1|2|1x0;1;4	G	K	S	F	C	Q	S	S	Q	L	T	Q	-0.111017024455836	-0.535281690560017	-0.660374024520402	-0.642188200144939	-0.437397257355556	-0.608186496819663	-0.627220229175705	-0.118969697774276	0.159570387569042	-0.594360017866227	-0.466222126586024	-0.598503568830793	0	0	0	0	0.358	0
CM002887.2_7088219-7089245(-)_1|2|1x0;2;5	G	K	S	Y	R	Q	K	S	T	L	N	K	-0.331538120519981	-0.762996101164374	-0.351860651892375	-0.8555513237438	-0.836932832424458	0.327227970651715	-0.906244124205463	-0.464638524568205	0.489611478819653	-0.67316397763955	-0.743596128335577	-0.722789060843691	0	0	0	0	0.61	0
CM002887.2_7088219-7089245(-)_1|2|1x0;3;6	G	K	S	F	T	F	S	S	N	Y	K	K	-0.193763191147991	-0.75537343764402	-0.363177244538384	-0.69661805622555	0.109775837605308	-0.594905435924509	-0.59352846885636	-0.712424199081719	-0.701066741073129	-0.318094364863382	-0.755941578021407	0.239520362064863	0	0	0	0	0.502	0
CM002887.2_7088219-7089245(-)_1|3|1x0;1;7	E	K	S	F	S	R	S	S	S	L	K	L	-0.454521066988662	-0.589623574056218	-0.573657457581925	-0.573830152926099	-0.818449226346817	-0.573917322463694	-0.630270308698612	0.0852791766250383	-0.805858313932839	-0.698941026698939	0.467793889575986	-0.629285104450036	0	0	0	0	0.646	0
CM002887.2_7098950-7100171(-)_1|1|1x0;1;1	G	T	S	C	S	R	K	S	H	L	K	V	-0.39201293158596	-0.554891602356899	-0.790424127030405	-0.476820898361707	-0.746892468190983	-0.769310724210951	0.00294487062760278	-0.582889749461725	-0.688716416833461	-0.768514715373792	0.317115382388142	-0.708897554577029	0	0	0	0	0.668	0
CM002887.2_7098950-7100171(-)_1|1|1x0;2;2	G	K	S	F	S	V	L	S	N	L	N	K	-0.291176921808668	-0.744605671349628	-0.459964373337585	-0.775415547310561	0.543807702128778	-0.741026602400514	-0.755656251737383	-0.796795878346775	-0.790229295956638	-0.443378786474222	-0.768206166841911	0.181853041588309	0	0	0	0	0.488	0
CM002887.2_7098950-7100171(-)_1|1|1x0;3;3	G	K	S	C	R	R	K	E	D	L	K	V	-0.434047080787964	-0.627812472144856	-0.353794667471238	-0.203094484244589	-0.649054889574834	-0.112463361379509	-0.614300466920025	-0.471648333310196	-0.973235142446741	-0.859029705168208	0.405461862727983	-0.828326290566535	0	0	0	0	0.4	0
CM002887.2_7098950-7100171(-)_1|1|1x0;4;4	G	K	S	F	R	L	S	Q	Q	L	T	H	-0.210969061073703	-0.318729931832403	-0.104818315531931	-0.268755317957032	-0.276337751494305	-0.468866538609166	0.00523032775619348	-0.179428038226994	-0.423612408333724	-0.385257285141734	-0.174000057231121	0.0364477169604131	0	0	0	0	0.196	0
CM002887.2_7098950-7100171(-)_1|1|1x0;5;5	G	K	S	F	I	Q	L	S	N	L	N	D	-0.293727566406232	-0.220524900201078	-0.670517573370096	-0.570806159987239	0.0640004448784291	-0.724253760159995	-0.490639207021827	-0.67501406806644	-0.0301778295673215	-0.665794356519413	-0.545992097155363	-0.614833122632444	0	0	0	0	0.446	0
CM002887.2_7098950-7100171(-)_1|1|1x0;6;6	G	K	N	F	S	R	S	S	T	L	N	N	-0.0960279600315501	-0.66749460341509	-0.35083067508918	-0.845491424633878	-0.735465654095025	-0.180526684423732	-0.768970811404767	-0.227133985547814	-0.762094874757498	-0.895503056282231	0.478405205353198	-0.829860867859735	0	0	0	0	0.848	0
CM002887.2_7098950-7100171(-)_1|1|1x0;7;7	G	K	V	F	R	L	S	P	H	L	T	Q	0.0666097894952852	-0.688749219927358	-0.417265812238772	-0.532974211059904	-0.263189692337573	-0.927050318489273	0.258646793169008	-0.584775124385488	-0.229023909679058	-0.561793206814628	-0.448950996408435	0.237150913906451	0	0	0	0	0.33	0
CM002887.2_7098950-7100171(-)_1|1|1x0;8;8	G	K	S	F	I	Q	L	S	N	L	S	N	0.0122192663997302	-0.469008019146888	-0.663273386378637	-0.904758379022768	0.0595094146229129	-0.635365212036176	-0.795734101900213	-0.788411906932926	0.214961830227931	-0.685821376195551	-0.745891543930796	-0.757420795225181	0	0	0	0	0.472	0
CM002887.2_7098950-7100171(-)_1|1|1x0;9;9	G	K	S	F	I	F	S	S	S	L	N	N	-0.201670691553809	-0.796574211956013	-0.385290779821745	-0.759935564902565	-0.619651900883098	-0.3039329854244	-0.593762401291642	-0.287808354558125	-0.54065669077345	-0.768757505834088	-0.583715489761483	0.474747363269322	0	0	0	0	0.346	0
CM002887.2_7098950-7100171(-)_1|1|1x0;10;10	G	R	S	F	I	L	S	S	N	L	N	Q	0.0120247810692428	-0.501201160848798	-0.360716975392887	-0.736462604286096	0.21577195575502	-0.866315266039074	-0.468790427818834	-0.715665596531712	-0.42853830810782	-0.394251122429523	-0.518644135336587	0.3004719533972	0	0	0	0	0.424	0
CM002887.2_7098950-7100171(-)_1|1|1x0;11;11	G	K	S	F	S	H	S	S	C	F	K	F	-0.289624554442602	-0.318208916343898	-0.257845031786199	-0.343301024148829	-0.538266402649981	-0.0134292308190292	-0.442273531209464	-0.147734692267286	-0.459447397785429	-0.390231206503699	-0.495980272350386	0.275614128990189	0	0	0	0	0.464	0
CM002887.2_7098950-7100171(-)_1|1|1x0;12;12	G	K	I	F	R	S	S	P	N	L	N	Q	-0.171706761299392	-0.441324735998147	-0.716599955543771	-0.377105040934255	0.113744484288792	-0.669141780036301	-0.454711183557636	-0.535284261012075	-0.385610182935027	-0.500008102163791	-0.329303997417035	-0.277088447480942	0	0	0	0	0.438	0
CM002887.2_7098950-7100171(-)_1|1|1x0;13;13	G	K	S	F	N	Q	S	S	D	L	N	Q	-0.293032050275186	-0.628738522622985	-0.665507751562527	-0.476846486556496	-0.617597551688194	0.252965357400336	-0.710563188096179	-0.776639913353261	0.167322668738335	-0.729120942920346	-0.473687328503644	-0.306075063610916	0	0	0	0	0.512	0
CM002887.2_7113062-7114160(-)_1|1|1x0;1;1	G	K	S	C	R	G	K	D	D	L	K	I	-0.182195256714807	-0.373152576282427	-0.072885955710786	-0.139866467586941	-0.285546999434102	0.0365420324819682	-0.601279135987971	-0.46143629929444	-0.130146890400925	-0.323836389535761	-0.118823412459778	-0.267506050438231	0	0	0	0	0.264	0
CM002887.2_7113062-7114160(-)_1|1|1x0;2;2	G	K	S	F	S	V	L	S	N	L	N	K	-0.291176921808668	-0.744605671349628	-0.459964373337585	-0.775415547310561	0.543807702128778	-0.741026602400514	-0.755656251737383	-0.796795878346775	-0.790229295956638	-0.443378786474222	-0.768206166841911	0.181853041588309	0	0	0	0	0.488	0
CM002887.2_7113062-7114160(-)_1|1|1x0;3;3	G	K	S	F	S	Q	L	S	N	L	N	R	-0.602300807260302	-0.783922660077171	0.434263295781198	-0.901269712537909	0.360017885693614	-0.754305193637665	-0.783067248279371	-0.765382159010837	0.219834477387867	-0.665977327030482	-0.803611202698799	-0.613311452910882	0	0	0	0	0.796	0
CM002887.2_7113062-7114160(-)_1|1|1x0;4;4	G	K	S	F	S	Q	S	S	N	L	S	Q	-0.135384927706177	-0.39255485868248	-0.78120913878107	-0.825462416770986	0.0640123352920083	-0.770423174699849	-0.685632831897026	-0.791374699073882	0.178521420117568	-0.688886135643559	-0.794877075972678	-0.721221337568655	0	0	0	0	0.93	0
CM002887.2_7113062-7114160(-)_1|1|1x0;5;5	G	K	S	F	G	Q	S	S	I	L	N	R	-0.384515082901887	-0.893517096563542	0.187591208680147	-0.901855708757146	-0.735572756279861	0.315085144132703	-0.844445273000612	-0.453171776594575	0.423796357983059	-0.707111963678019	-0.750207352829308	-0.660842438826705	0	0	0	0	0.744	0
CM002887.2_7113062-7114160(-)_1|1|1x0;6;6	G	K	S	F	I	C	L	S	S	L	N	K	-0.409140139575822	-0.779604556142973	-0.495015995394368	-0.295621688291398	-0.672191841765881	0.161042930335766	-0.705019793932917	-0.695372834771554	-0.725155094478335	0.113323185594708	-0.710912798288026	-0.56434632580552	0	0	0	0	0.22	0
CM002887.2_7113062-7114160(-)_1|1|1x0;7;7	G	K	S	F	C	Q	L	S	Q	L	T	Q	-0.111017024455836	-0.535281690560017	-0.660374024520402	-0.642188200144939	-0.437397257355556	-0.608186496819663	-0.627220229175705	-0.118969697774276	0.159570387569042	-0.594360017866227	-0.466222126586024	-0.598503568830793	0	0	0	0	0.244	0
CM002887.2_7113062-7114160(-)_1|1|1x0;8;8	G	K	S	F	I	F	P	S	S	L	T	Q	-0.190795141241009	-0.697261449161001	-0.429508108958511	-0.841216181413642	-0.754861896561071	-0.382985366023406	-0.627720158697511	-0.100587280293796	-0.533445153967654	-0.730225213044461	-0.662504421801331	0.485553889495749	0	0	0	0	0.062	0
CM002887.2_7113062-7114160(-)_1|1|1x0;9;9	W	K	S	F	S	V	S	S	N	L	Y	Q	-0.140963771565484	-0.560272441116041	-0.599790956557952	-0.829974858865218	0.302912852762422	-0.779553188591588	-0.578840425445382	-0.814405245169447	-0.665732134633361	-0.699441880972863	-0.592844022536864	0.428150340796809	0	0	0	0	0.578	0
CM002887.2_7113062-7114160(-)_1|1|1x0;10;10	G	T	S	F	I	Q	L	S	Q	L	N	Q	-0.111017024455836	-0.535281690560017	-0.660374024520402	-0.642188200144939	-0.437397257355556	-0.608186496819663	-0.627220229175705	-0.118969697774276	0.159570387569042	-0.594360017866227	-0.466222126586024	-0.598503568830793	0	0	0	0	0.258	0
CM002887.2_7113062-7114160(-)_1|1|1x0;11;11	G	K	S	Y	S	R	S	F	N	L	N	K	-0.245916565598079	-0.721757363977261	-0.173333772198859	-0.394551671231605	0.157346156036976	-0.485871581116886	-0.617695587621143	-0.438824992904139	-0.923110712147454	-0.778438763365542	0.385523153798941	-0.72029903135737	0	0	0	0	0.534	0
CM002887.2_7123914-7124802(-)_1|1|1x0;1;1	G	T	S	C	E	G	K	G	N	L	K	I	-0.137364617961771	-0.407159213277285	-0.262785036433154	-0.322472009288028	0.278446687364532	-0.543118251221236	-0.67292903069965	-0.529369703487648	-0.0724603911391795	0.0109216090848264	-0.479600561899108	-0.0969436941364963	0	0	0	0	0.31	0
CM002887.2_7123914-7124802(-)_1|1|1x0;2;2	G	K	S	F	G	R	S	S	N	L	N	Q	-0.195925603984627	-0.502646504985937	-0.751331956647664	-0.661321693459148	-0.157184415584067	-0.720358375864765	-0.604412360064639	-0.6247765351132	-0.729682559332198	-0.79234740744309	0.351409426485002	-0.786903011090954	0	0	0	0	0.686	0
CM002887.2_7123914-7124802(-)_1|1|1x0;3;3	G	K	S	F	S	H	S	S	N	L	N	K	-0.287328567467083	-0.763655438317471	-0.336692103786257	-0.778364493902667	0.341583219603626	-0.62987399283412	-0.799419469067016	-0.693460845709211	-0.779070715444398	-0.255053637688933	-0.763499836610688	0.0714029275661863	0	0	0	0	0.696	0
CM002887.2_7123914-7124802(-)_1|1|1x0;4;4	G	K	S	F	S	Q	L	S	N	L	N	K	-0.237450429847228	-0.700060825650815	-0.48053697592793	-0.818771638786415	0.258031276995203	-0.62184595156355	-0.785576684496083	-0.768018894556813	0.0869801572818313	-0.498162799811991	-0.802377300230713	-0.686968301518626	0	0	0	0	0.678	0
CM002887.2_7123914-7124802(-)_1|1|1x0;5;5	G	K	S	F	I	F	S	S	N	L	N	K	-0.193763191147991	-0.75537343764402	-0.363177244538384	-0.69661805622555	0.109775837605308	-0.594905435924509	-0.59352846885636	-0.712424199081719	-0.701066741073129	-0.318094364863382	-0.755941578021407	0.239520362064863	0	0	0	0	0.526	0
CM002887.2_7123914-7124802(-)_1|1|1x0;6;6	G	K	S	F	S	Q	S	S	N	L	N	K	-0.237450429847228	-0.700060825650815	-0.48053697592793	-0.818771638786415	0.258031276995203	-0.62184595156355	-0.785576684496083	-0.768018894556813	0.0869801572818313	-0.498162799811991	-0.802377300230713	-0.686968301518626	0	0	0	0	0.964	0
CM002887.2_7123914-7124802(-)_1|1|1x0;7;7	G	K	S	F	I	F	L	S	N	L	N	I	-0.0197339599141735	-0.754082129167255	-0.495816966733719	-0.803767907600068	-0.0585603570649645	-0.803377098108263	-0.469693471062016	-0.730099753054593	-0.740608114937033	-0.703570010417926	-0.678706844425602	0.410738969758997	0	0	0	0	0.23	0
CM002887.2_7123914-7124802(-)_1|1|1x0;8;8	G	K	S	F	S	R	S	S	N	L	N	Q	-0.195925603984627	-0.502646504985937	-0.751331956647664	-0.661321693459148	-0.157184415584067	-0.720358375864765	-0.604412360064639	-0.6247765351132	-0.729682559332198	-0.79234740744309	0.351409426485002	-0.786903011090954	0	0	0	0	0.878	0
CM002887.2_7123914-7124802(-)_1|1|1x0;9;9	G	K	C	F	S	H	S	S	S	V	N	R	-0.626169886105035	-0.807712929605991	0.548962924428533	-0.852911772681958	-0.720763294412751	-0.512653540577637	-0.808849613270005	0.090262642125522	-0.601264707133893	-0.748803047270109	-0.732111007583256	0.453907256295381	0	0	0	0	0.79	0
CM002887.2_7133357-7134188(-)_1|1|1x0;1;1	G	M	S	C	R	G	K	G	H	L	K	I	-0.17125375116989	-0.410278509239548	-0.251259399173168	-0.0734001183070489	-0.197138511458742	-0.539111083405002	0.0525903217956665	-0.497573234885432	-0.0383324851176485	-0.0854194550574967	-0.31787715114495	-0.00720506150656523	0	0	0	0	0.294	0
CM002887.2_7133357-7134188(-)_1|1|1x0;2;2	G	K	S	F	S	Q	S	S	S	L	N	K	-0.330679327429942	-0.770103378725706	-0.294222556840369	-0.827669452865243	-0.843168115967212	-0.197977637006638	-0.904579355017353	-0.140627496199604	0.524120791824378	-0.698514418131938	-0.74483282652113	-0.682659966822233	0	0	0	0	0.964	0
CM002887.2_7133357-7134188(-)_1|1|1x0;3;3	G	K	G	F	S	Q	S	S	N	L	N	R	-0.602300807260302	-0.783922660077171	0.434263295781198	-0.901269712537909	0.360017885693614	-0.754305193637665	-0.783067248279371	-0.765382159010837	0.219834477387867	-0.665977327030482	-0.803611202698799	-0.613311452910882	0	0	0	0	0.918	0
CM002887.2_7133357-7134188(-)_1|1|1x0;4;4	G	K	S	F	C	Q	L	S	Q	L	V	P	-0.262148025442064	-0.420813312601181	-0.181676217929562	-0.426870711327017	-0.618572712594077	-0.511328779583772	-0.286696767860305	-0.106992088669204	0.0863176778809739	-0.544155572209011	-0.493867986511281	-0.419032301453582	0	0	0	0	0.354	0
CM002887.2_7133357-7134188(-)_1|1|1x0;5;5	G	K	S	F	R	Q	I	S	T	L	N	K	-0.331538120519981	-0.762996101164374	-0.351860651892375	-0.8555513237438	-0.836932832424458	0.327227970651715	-0.906244124205463	-0.464638524568205	0.489611478819653	-0.67316397763955	-0.743596128335577	-0.722789060843691	0	0	0	0	0.648	0
CM002887.2_7133357-7134188(-)_1|1|1x0;6;6	G	K	S	F	I	F	S	S	N	Y	N	K	-0.193763191147991	-0.75537343764402	-0.363177244538384	-0.69661805622555	0.109775837605308	-0.594905435924509	-0.59352846885636	-0.712424199081719	-0.701066741073129	-0.318094364863382	-0.755941578021407	0.239520362064863	0	0	0	0	0.448	0
CM002887.2_7133357-7134188(-)_1|1|1x0;7;7	G	K	S	F	S	V	S	S	N	L	N	Q	-0.140963771565484	-0.560272441116041	-0.599790956557952	-0.829974858865218	0.302912852762422	-0.779553188591588	-0.578840425445382	-0.814405245169447	-0.665732134633361	-0.699441880972863	-0.592844022536864	0.428150340796809	0	0	0	0	0.77	0
CM002887.2_7133357-7134188(-)_1|1|1x0;8;8	G	K	S	F	S	Q	S	S	H	L	K	L	-0.36950546041214	-0.425521681732367	-0.761275636719683	-0.501071443719425	-0.657034108464327	-0.754000734145498	0.213404467502447	-0.678181793069615	0.341074833234391	-0.6439275462147	-0.622664310468809	-0.664522242309381	0	0	0	0	0.77	0
CM002887.2_7141362-7142511(-)_1|1|1x0;1;1	G	K	S	F	R	H	I	S	T	L	N	K	-0.269443696259611	-0.840439750413352	-0.195003252379112	-0.85877166838636	-0.831312928460798	0.281119694526952	-0.860662828591781	-0.512279130331694	-0.753920073021821	-0.607215820657707	-0.725177931930985	0.653041735440819	0	0	0	0	0.49	0
CM002887.2_7141362-7142511(-)_1|1|1x0;2;2	G	K	S	F	S	Q	S	S	Q	F	N	Q	-0.111017024455836	-0.535281690560017	-0.660374024520402	-0.642188200144939	-0.437397257355556	-0.608186496819663	-0.627220229175705	-0.118969697774276	0.159570387569042	-0.594360017866227	-0.466222126586024	-0.598503568830793	0	0	0	0	0.378	0
CM002887.2_7141362-7142511(-)_1|1|1x0;3;3	G	T	N	F	S	R	S	S	N	L	K	L	-0.486823374774568	-0.639361461898044	-0.558635735339201	-0.51936707359534	-0.150337606955111	-0.624231873320942	-0.573448747294138	-0.470471370759646	-0.87709404393032	-0.724554632970043	0.403596536319924	-0.784888274527582	0	0	0	0	0.702	0
CM002887.2_7141362-7142511(-)_1|1|1x0;4;4	G	K	G	F	R	Q	I	S	R	L	N	K	-0.591004450324357	-0.681469991663252	-0.124484263215753	-0.674766826243329	-0.680983885348367	-0.306939651683587	-0.189276549710663	-0.00990481629263093	0.1908664292604	-0.198956220050135	-0.684247238067383	-0.396816943373304	0	0	0	0	0.236	0
CM002887.2_7141362-7142511(-)_1|1|1x0;5;5	G	K	S	F	V	F	S	T	S	L	N	K	-0.368119070249076	-0.848740623906575	-0.255944889795616	-0.508203198741912	-0.65354371757414	-0.212903587687448	-0.535483751187315	-0.215976895056073	-0.696272670843016	-0.455396350553522	-0.663795023981324	0.426385358990053	0	0	0	0	0.266	0
CM002887.2_7141362-7142511(-)_1|1|1x0;6;6	G	K	S	F	S	V	S	S	N	L	Y	R	-0.791186773039903	-0.926234748717681	0.462297110676388	-0.959407502856294	0.466052133777548	-0.813568860181555	-0.876924258249674	-0.949814186691519	-0.705020440217879	-0.689168178478153	-0.654641291560216	0.261728439667647	0	0	0	0	0.774	0
CM002887.2_7141362-7142511(-)_1|1|1x0;7;7	G	K	S	F	S	I	S	S	N	L	H	Q	-0.114496738368507	-0.568488629470457	-0.523641591411893	-0.69105592511329	0.247563224412391	-0.72470143428916	-0.597650800205083	-0.685383853677849	-0.471115850976867	-0.562611086727842	-0.654611550687678	0.171441399955155	0	0	0	0	0.726	0
CM002887.2_7141362-7142511(-)_1|1|1x0;8;8	G	K	S	F	S	Q	L	A	Q	L	N	Q	-0.0702707760628285	-0.510631397202834	-0.626825195228227	-0.57146114025293	-0.346393257910341	-0.567920897463625	-0.483264811241497	-0.0492830525086538	0.314660518926621	-0.564505674074128	-0.505620241801554	-0.559258731006762	0	0	0	0	0.312	0
CM002887.2_7141362-7142511(-)_1|1|1x0;9;9	G	K	T	F	S	Q	S	S	H	L	K	L	-0.36950546041214	-0.425521681732367	-0.761275636719683	-0.501071443719425	-0.657034108464327	-0.754000734145498	0.213404467502447	-0.678181793069615	0.341074833234391	-0.6439275462147	-0.622664310468809	-0.664522242309381	0	0	0	0	0.692	0
CM002887.2_7141362-7142511(-)_1|1|1x0;10;10	G	K	S	F	S	Q	P	S	N	L	K	Q	-0.135384927706177	-0.39255485868248	-0.78120913878107	-0.825462416770986	0.0640123352920083	-0.770423174699849	-0.685632831897026	-0.791374699073882	0.178521420117568	-0.688886135643559	-0.794877075972678	-0.721221337568655	0	0	0	0	0.696	0
CM002887.2_7141362-7142511(-)_1|1|1x0;11;11	G	R	S	F	N	H	S	S	S	I	N	L	-0.46193768630627	-0.739429613155853	-0.49334912312391	-0.49731836699958	-0.724260306611914	-0.478907438285446	-0.797188384939086	-0.194116572723376	-0.771359608371211	-0.659270260480166	-0.63025066309824	0.658598208991939	0	0	0	0	0.44	0
CM002887.2_7141362-7142511(-)_1|1|1x0;12;12	G	K	S	F	S	H	L	P	S	I	N	L	-0.436354451351835	-0.579459741271598	-0.505223510088617	-0.337059669778461	-0.509222075512287	-0.562715609533224	-0.566889260824262	-0.129087031674314	-0.662666213834513	-0.603817518098986	-0.453634205313496	0.479355494511228	0	0	0	0	0.226	0
CM002887.2_7155035-7156178(-)_1|1|1x0;1;1	G	K	S	F	R	Q	S	S	I	L	N	R	-0.384515082901887	-0.893517096563542	0.187591208680147	-0.901855708757146	-0.735572756279861	0.315085144132703	-0.844445273000612	-0.453171776594575	0.423796357983059	-0.707111963678019	-0.750207352829308	-0.660842438826705	0	0	0	0	0.758	0
CM002887.2_7155035-7156178(-)_1|1|1x0;2;2	G	K	S	C	R	G	K	G	D	L	K	I	-0.0969035916159185	-0.401077478349018	-0.144933077536717	-0.202036875146655	-0.350871710018679	0.160504800999005	-0.613695244889756	-0.4468751471169	-0.0808578497126176	-0.0307488824681217	-0.231740472631665	-0.051836950653761	0	0	0	0	0.182	0
CM002887.2_7155035-7156178(-)_1|1|1x0;3;3	G	K	N	F	R	Q	I	S	N	L	N	Q	-0.135384927706177	-0.39255485868248	-0.78120913878107	-0.825462416770986	0.0640123352920083	-0.770423174699849	-0.685632831897026	-0.791374699073882	0.178521420117568	-0.688886135643559	-0.794877075972678	-0.721221337568655	0	0	0	0	0.59	0
CM002887.2_7155035-7156178(-)_1|1|1x0;4;4	G	K	S	F	S	Q	P	L	H	L	K	L	-0.150902306779218	-0.14561090236868	-0.378099736236171	-0.152766446779094	-0.250216598698279	-0.560288012757613	0.213497653034764	-0.35669866062701	0.226046302704011	-0.313676692554962	-0.260967395421476	-0.369132062051165	0	0	0	0	0.454	0
CM002887.2_7155035-7156178(-)_1|1|1x0;5;5	G	K	S	F	S	Q	S	S	L	L	N	K	-0.254747723283916	-0.588731996540315	-0.173395993973976	-0.273021474475722	-0.354630276024702	-0.108258541949832	-0.312578267730452	-0.0516533468155003	0.296950762104316	-0.233789143564181	-0.636996725766577	-0.524309334984869	0	0	0	0	0.526	0
CM002887.2_7155035-7156178(-)_1|1|1x0;6;6	G	K	G	F	I	F	S	S	Y	L	S	K	-0.230308350260938	-0.57435466773034	-0.188997349072146	-0.149900869709722	-0.306688074859466	-0.260418040330221	-0.322137453553815	-0.449277754588705	-0.459909765398385	-0.0542887527400925	-0.444498916092892	-0.0340422543274686	0	0	0	0	0.176	0
CM002887.2_7155035-7156178(-)_1|1|1x0;7;7	G	K	S	F	C	Q	S	S	Q	F	T	Q	-0.111017024455836	-0.535281690560017	-0.660374024520402	-0.642188200144939	-0.437397257355556	-0.608186496819663	-0.627220229175705	-0.118969697774276	0.159570387569042	-0.594360017866227	-0.466222126586024	-0.598503568830793	0	0	0	0	0.242	0
CM002887.2_7155035-7156178(-)_1|1|1x0;8;8	G	K	G	F	S	Q	S	S	N	L	N	K	-0.237450429847228	-0.700060825650815	-0.48053697592793	-0.818771638786415	0.258031276995203	-0.62184595156355	-0.785576684496083	-0.768018894556813	0.0869801572818313	-0.498162799811991	-0.802377300230713	-0.686968301518626	0	0	0	0	0.842	0
CM002887.2_7155035-7156178(-)_1|1|1x0;9;9	G	K	S	F	C	Q	S	S	Q	L	N	Q	-0.111017024455836	-0.535281690560017	-0.660374024520402	-0.642188200144939	-0.437397257355556	-0.608186496819663	-0.627220229175705	-0.118969697774276	0.159570387569042	-0.594360017866227	-0.466222126586024	-0.598503568830793	0	0	0	0	0.468	0
CM002887.2_7155035-7156178(-)_1|1|1x0;10;10	G	K	S	F	C	Q	S	S	L	L	N	L	-0.279860207511766	-0.422495849584564	-0.315164238648621	-0.345363061223613	-0.52867439297732	-0.446353305685295	-0.357740461927182	0.215876837596669	0.118319289714766	-0.43473650138674	-0.438966914618	-0.508315688777125	0	0	0	0	0.362	0
CM002887.2_7155035-7156178(-)_1|1|1x0;11;11	G	K	S	F	S	R	S	S	N	L	N	Q	-0.195925603984627	-0.502646504985937	-0.751331956647664	-0.661321693459148	-0.157184415584067	-0.720358375864765	-0.604412360064639	-0.6247765351132	-0.729682559332198	-0.79234740744309	0.351409426485002	-0.786903011090954	0	0	0	0	0.878	0
CM002887.2_7155035-7156178(-)_1|1|1x0;12;12	G	K	K	F	S	R	S	S	S	L	N	Q	-0.344023154273683	-0.493856103414675	-0.670983404848802	-0.695955309611073	-0.811250901957461	-0.54307028139347	-0.731214671648212	0.0200414712811149	-0.661571249416216	-0.773291443903716	0.467638002463717	-0.684384921915014	0	0	0	0	0.882	0
CM002887.2_7167409-7168279(-)_1|1|1x0;1;1	G	T	R	C	R	G	K	G	D	L	R	I	-0.0969035916159185	-0.401077478349018	-0.144933077536717	-0.202036875146655	-0.350871710018679	0.160504800999005	-0.613695244889756	-0.4468751471169	-0.0808578497126176	-0.0307488824681217	-0.231740472631665	-0.051836950653761	0	0	0	0	0.218	0
CM002887.2_7167409-7168279(-)_1|1|1x0;2;2	G	K	S	F	S	Q	L	S	N	L	N	K	-0.237450429847228	-0.700060825650815	-0.48053697592793	-0.818771638786415	0.258031276995203	-0.62184595156355	-0.785576684496083	-0.768018894556813	0.0869801572818313	-0.498162799811991	-0.802377300230713	-0.686968301518626	0	0	0	0	0.678	0
CM002887.2_7167409-7168279(-)_1|1|1x0;3;3	G	K	S	F	I	F	L	S	N	L	N	I	-0.0197339599141735	-0.754082129167255	-0.495816966733719	-0.803767907600068	-0.0585603570649645	-0.803377098108263	-0.469693471062016	-0.730099753054593	-0.740608114937033	-0.703570010417926	-0.678706844425602	0.410738969758997	0	0	0	0	0.23	0
CM002887.2_7167409-7168279(-)_1|1|1x0;4;4	G	K	S	F	S	R	S	S	N	L	N	Q	-0.195925603984627	-0.502646504985937	-0.751331956647664	-0.661321693459148	-0.157184415584067	-0.720358375864765	-0.604412360064639	-0.6247765351132	-0.729682559332198	-0.79234740744309	0.351409426485002	-0.786903011090954	0	0	0	0	0.878	0
CM002887.2_7167409-7168279(-)_1|1|1x0;5;5	G	K	S	F	I	F	S	S	N	F	N	K	-0.193763191147991	-0.75537343764402	-0.363177244538384	-0.69661805622555	0.109775837605308	-0.594905435924509	-0.59352846885636	-0.712424199081719	-0.701066741073129	-0.318094364863382	-0.755941578021407	0.239520362064863	0	0	0	0	0.484	0
CM002887.2_7167409-7168279(-)_1|1|1x0;6;6	G	K	S	F	S	Q	L	S	N	L	N	L	-0.328713933298274	-0.452002747518404	-0.711283189119803	-0.712655298464364	-0.171111383570392	-0.628703029507391	-0.658384427172331	-0.650287463206006	-0.185569778238917	-0.533229759967839	-0.632626598003934	-0.589604671204956	0	0	0	0	0.522	0
CM002887.2_7167409-7168279(-)_1|1|1x0;7;7	G	K	S	F	S	R	S	S	N	L	N	L	-0.486823374774568	-0.639361461898044	-0.558635735339201	-0.51936707359534	-0.150337606955111	-0.624231873320942	-0.573448747294138	-0.470471370759646	-0.87709404393032	-0.724554632970043	0.403596536319924	-0.784888274527582	0	0	0	0	0.738	0
CM002887.2_7167409-7168279(-)_1|1|1x0;8;8	G	K	S	F	S	R	S	S	N	L	N	Q	-0.195925603984627	-0.502646504985937	-0.751331956647664	-0.661321693459148	-0.157184415584067	-0.720358375864765	-0.604412360064639	-0.6247765351132	-0.729682559332198	-0.79234740744309	0.351409426485002	-0.786903011090954	0	0	0	0	0.878	0
CM002887.2_7167409-7168279(-)_1|1|1x0;9;9	G	K	S	F	S	H	S	S	S	V	N	R	-0.626169886105035	-0.807712929605991	0.548962924428533	-0.852911772681958	-0.720763294412751	-0.512653540577637	-0.808849613270005	0.090262642125522	-0.601264707133893	-0.748803047270109	-0.732111007583256	0.453907256295381	0	0	0	0	0.786	0
CM002887.2_7178095-7179211(-)_1|1|1x0;1;1	G	K	S	L	S	C	K	K	T	L	N	Y	-0.210234235970398	-0.267478486642967	-0.226633927767004	-0.282288683605096	-0.301095248866767	0.0887174055848848	-0.420203901254794	-0.172479098142112	-0.430162133520579	-0.0837573358576027	-0.136962896238447	-0.188079945150897	0	0	0	0	0.32	0
CM002887.2_7178095-7179211(-)_1|1|1x0;2;2	G	E	S	F	R	Y	L	T	S	L	N	K	-0.535720482420152	-0.633055121346729	-0.38632509512909	-0.256893516742431	-0.634000712426856	-0.364763052722454	-0.445293159043856	-0.141633479291454	-0.605721237462378	-0.537149540312923	-0.648927682392839	0.328067693411496	0	0	0	0	0.124	0
CM002887.2_7178095-7179211(-)_1|1|1x0;3;3	G	L	S	L	N	C	K	Q	S	L	E	M	-0.253746239418742	-0.264498586493522	-0.262242600512827	-0.367843343359813	-0.4502232586852	-0.290505532436144	-0.432428627277168	-0.058956152603689	-0.469511086679487	-0.250589168219642	-0.27724829385403	0.0810933007601632	0	0	0	0	0.218	0
CM002887.2_7178095-7179211(-)_1|1|1x0;4;4	G	K	S	F	S	Q	A	S	S	R	N	R	-0.637537519110112	-0.776369191411345	0.510724798309693	-0.888107441402006	-0.771369780810936	-0.528234541348983	-0.81528094339667	0.0870432127824573	0.413305756892375	-0.755405684383695	-0.757726353026557	-0.600420784700877	0	0	0	0	0.886	0
CM002887.2_7178095-7179211(-)_1|1|1x0;5;5	G	K	A	F	L	R	A	S	E	L	K	I	-0.244657377070554	-0.860450135942497	-0.159927106072417	-0.24105472082625	-0.559194771094945	-0.329101659112023	-0.561225147434126	0.0552820282563619	-0.761231253414191	-0.704676973214338	0.450118156995993	-0.76675784945995	0	0	0	0	0.278	0
CM002887.2_7178095-7179211(-)_1|2|1x0;1;6	E	K	T	F	I	T	A	I	A	L	K	L	-0.350936928776503	-0.317616227271238	-0.102712004550784	-0.170421862882421	-0.403782842475045	-0.40046727067957	-0.31914810125391	0.141090685940323	-0.326570468323446	-0.366965344893721	-0.242912480495464	-0.0175200992300908	0	0	0	0	0.064	0
CM002887.2_7178095-7179211(-)_1|2|1x0;2;7	D	K	S	F	R	L	P	N	T	L	K	A	-0.106782654404366	-0.368208751896954	-0.0988456321992704	-0.534888210836389	-0.228057324375258	-0.118472390629341	-0.42206028112285	-0.123330380626108	-0.39226345007535	-0.421398642514659	-0.404173217205441	0.318630265429896	0	0	0	0	0.226	0
CM002887.2_7178095-7179211(-)_1|2|1x0;3;8	D	K	R	F	S	R	L	D	S	L	K	S	-0.472563785203908	-0.422087629061153	-0.826974824422226	-0.379157761376995	-0.77571424373521	-0.48595326292115	-0.663862685959895	-0.143556476990951	-0.90503647632095	-0.730332440384254	0.274014536804491	-0.756090685158732	0	0	0	0	0.618	0
CM002887.2_7178095-7179211(-)_1|2|1x0;4;9	G	K	S	F	S	W	L	L	S	L	K	M	-0.155912559234129	-0.147434574085994	-0.186486550065808	-0.0528596390828265	-0.351186153292844	-0.231632492018989	-0.265949022212698	0.0340019459459701	-0.314572309825239	-0.150572179880752	-0.0298242002052358	0.172337906338351	0	0	0	0	0.314	0
CM002887.2_7216011-7217619(-)_1|1|1x0;1;1	G	K	S	L	S	C	K	K	T	L	N	Y	-0.210234235970398	-0.267478486642967	-0.226633927767004	-0.282288683605096	-0.301095248866767	0.0887174055848848	-0.420203901254794	-0.172479098142112	-0.430162133520579	-0.0837573358576027	-0.136962896238447	-0.188079945150897	0	0	0	0	0.32	0
CM002887.2_7216011-7217619(-)_1|1|1x0;2;2	G	E	S	F	R	Y	L	L	S	L	N	K	-0.17489539914	-0.322105812575327	-0.0669966837755491	-0.0363420921734599	-0.365010479858555	-0.130584598228384	-0.25495543318573	0.0201579054066523	-0.400032458099147	-0.223966341149458	-0.1000315803143	0.169582962726797	0	0	0	0	0.122	0
CM002887.2_7216011-7217619(-)_1|1|1x0;3;3	G	S	S	L	N	C	K	Q	N	L	E	M	-0.203042149006415	-0.311001752328313	-0.257464497177568	-0.488199557250312	0.143095370438801	-0.483663202313028	-0.4232229118597	-0.434332915903055	-0.641840543433294	-0.233037087231552	-0.20364895003195	-0.0577064070520899	0	0	0	0	0.33	0
CM002887.2_7216011-7217619(-)_1|1|1x0;4;4	G	K	S	F	S	Q	A	S	T	R	N	R	-0.422626476329153	-0.842651475383187	0.260853417518877	-0.955611690809267	-0.805337698238717	0.282822077486625	-0.876895313136467	-0.37710220596783	0.468027918590712	-0.802172460573489	-0.756901819157104	-0.688294980135259	0	0	0	0	0.898	0
CM002887.2_7216011-7217619(-)_1|1|1x0;5;5	G	K	A	F	L	R	A	S	E	L	K	I	-0.244657377070554	-0.860450135942497	-0.159927106072417	-0.24105472082625	-0.559194771094945	-0.329101659112023	-0.561225147434126	0.0552820282563619	-0.761231253414191	-0.704676973214338	0.450118156995993	-0.76675784945995	0	0	0	0	0.278	0
CM002887.2_7216011-7217619(-)_1|1|1x0;6;6	Q	K	S	F	K	H	L	H	T	L	R	L	-0.415056784204606	-0.64748243108763	-0.332510945602545	-0.219890209093496	-0.631641390775175	-0.153786665776638	-0.836522488812474	-0.134355836143539	-0.882422535570186	-0.773437527081804	-0.739106776772066	0.492279509706053	0	0	0	0	0.232	0
CM002887.2_7216011-7217619(-)_1|1|1x0;7;7	E	K	T	F	I	T	A	I	A	L	K	L	-0.350936928776503	-0.317616227271238	-0.102712004550784	-0.170421862882421	-0.403782842475045	-0.40046727067957	-0.31914810125391	0.141090685940323	-0.326570468323446	-0.366965344893721	-0.242912480495464	-0.0175200992300908	0	0	0	0	0.064	0
CM002887.2_7216011-7217619(-)_1|1|1x0;8;8	D	K	R	F	K	L	P	N	T	L	K	A	-0.106782654404366	-0.368208751896954	-0.0988456321992704	-0.534888210836389	-0.228057324375258	-0.118472390629341	-0.42206028112285	-0.123330380626108	-0.39226345007535	-0.421398642514659	-0.404173217205441	0.318630265429896	0	0	0	0	0.146	0
CM002887.2_7216011-7217619(-)_1|1|1x0;9;9	D	K	R	F	S	Q	L	S	S	L	K	S	-0.293300382778134	-0.407975681971655	-0.678714817427589	-0.812424546239106	-0.782980794887211	-0.612507431556146	-0.789876417513717	0.335770928997342	0.509214318060722	-0.751468315796658	-0.715539132262072	-0.655804549357022	0	0	0	0	0.69	0
CM002887.2_7216011-7217619(-)_1|1|1x0;10;10	G	K	R	F	S	W	S	V	S	L	K	I	-0.164732739138039	-0.23413267056978	-0.363926790955512	-0.172498006816746	-0.412740847748539	-0.442558728316184	-0.484981277063956	0.0170487892404578	-0.337456368753171	-0.34894653717138	-0.400766332200938	0.19337913854431	0	0	0	0	0.356	0
CM002887.2_7216011-7217619(-)_1|1|1x0;11;11	G	K	R	F	S	W	L	V	S	L	K	S	-0.171449239694083	-0.26292595603731	-0.391814928562884	-0.139302318143138	-0.370792258747931	-0.453295456433577	-0.260134207250266	-0.0719917625877321	-0.338047538424645	-0.313484112927245	-0.423600911951345	0.17376028582592	0	0	0	0	0.266	0
CM002887.2_7216011-7217619(-)_1|1|1x0;12;12	G	K	R	F	R	R	L	G	S	L	K	I	-0.484731288239005	-0.506666809340507	-0.51218532197985	-0.762901681711866	-0.76922684428785	-0.608156545419671	-0.75179814294122	0.242633470097273	-0.702911454943057	-0.743729593394441	0.537432767871685	-0.648151443520813	0	0	0	0	0.542	0
CM002887.2_7216011-7217619(-)_1|1|1x0;13;13	D	K	R	F	S	H	L	E	S	L	K	L	-0.441800754395984	-0.558782166704414	-0.238226423238126	-0.210869778265168	-0.581081150337909	-0.541054930293711	-0.516845693635711	0.113821310165634	-0.639187130701487	-0.624703388093142	-0.146848961493611	-0.113833907574789	0	0	0	0	0.278	0
CM002887.2_7216011-7217619(-)_1|1|1x0;14;14	K	K	T	F	G	R	L	G	Q	L	K	R	-0.659957435608417	-0.861058909331233	0.175872599845099	-0.741892349730463	-0.536438597676512	-0.714228060957625	-0.551883796104733	-0.214635617593509	-0.60261146887765	-0.805507172004633	0.415971721065382	-0.672924256623182	0	0	0	0	0.438	0
CM002887.2_7216011-7217619(-)_1|1|1x0;15;15	D	K	R	F	S	R	S	E	S	L	K	R	-0.759033419842792	-0.850594490440353	0.377066344858093	-0.881832288505197	-0.793807282987682	-0.429774864138386	-0.753812462988396	-0.0189065497887758	-0.942045136791899	-1.00497645086386	0.49978197743935	-0.858654258671373	0	0	0	0	0.904	0
CM002887.2_7216011-7217619(-)_1|1|1x0;16;16	D	K	R	F	G	R	S	E	N	L	K	K	-0.385645445361393	-0.790965057106883	-0.323933951066159	-0.395738826198638	0.102771600647838	-0.635748015039623	-0.586056115477634	-0.420498240461967	-0.984377793154533	-0.767940671401127	0.514285618509981	-0.920137916149841	0	0	0	0	0.688	0
CM002887.2_7216011-7217619(-)_1|1|1x0;17;17	N	K	R	F	S	Q	A	W	H	L	K	K	-0.204562771241358	-0.463867360717096	-0.500614505042672	-0.288223841841878	-0.493272849584199	-0.661031439938109	0.0847058278152916	-0.624667989002614	0.0912893940488608	-0.532091832829005	-0.291804379286659	-0.585440284236791	0	0	0	0	0.708	0
CM002887.2_7229826-7231395(-)_1|1|1x0;1;1	G	K	S	L	S	C	K	K	T	L	N	Y	-0.210234235970398	-0.267478486642967	-0.226633927767004	-0.282288683605096	-0.301095248866767	0.0887174055848848	-0.420203901254794	-0.172479098142112	-0.430162133520579	-0.0837573358576027	-0.136962896238447	-0.188079945150897	0	0	0	0	0.32	0
CM002887.2_7229826-7231395(-)_1|1|1x0;2;2	G	E	S	F	R	Y	L	T	S	L	N	K	-0.535720482420152	-0.633055121346729	-0.38632509512909	-0.256893516742431	-0.634000712426856	-0.364763052722454	-0.445293159043856	-0.141633479291454	-0.605721237462378	-0.537149540312923	-0.648927682392839	0.328067693411496	0	0	0	0	0.124	0
CM002887.2_7229826-7231395(-)_1|1|1x0;3;3	G	S	S	L	N	C	K	Q	S	L	E	M	-0.253746239418742	-0.264498586493522	-0.262242600512827	-0.367843343359813	-0.4502232586852	-0.290505532436144	-0.432428627277168	-0.058956152603689	-0.469511086679487	-0.250589168219642	-0.27724829385403	0.0810933007601632	0	0	0	0	0.24	0
CM002887.2_7229826-7231395(-)_1|1|1x0;4;4	G	K	S	F	S	Q	A	S	S	R	N	R	-0.637537519110112	-0.776369191411345	0.510724798309693	-0.888107441402006	-0.771369780810936	-0.528234541348983	-0.81528094339667	0.0870432127824573	0.413305756892375	-0.755405684383695	-0.757726353026557	-0.600420784700877	0	0	0	0	0.886	0
CM002887.2_7229826-7231395(-)_1|1|1x0;5;5	G	K	A	F	L	R	A	S	E	L	K	I	-0.244657377070554	-0.860450135942497	-0.159927106072417	-0.24105472082625	-0.559194771094945	-0.329101659112023	-0.561225147434126	0.0552820282563619	-0.761231253414191	-0.704676973214338	0.450118156995993	-0.76675784945995	0	0	0	0	0.278	0
CM002887.2_7229826-7231395(-)_1|1|1x0;6;6	Q	K	S	F	K	H	L	H	T	L	R	V	-0.274519165446478	-0.464044105606517	-0.30679446970642	-0.596908440431299	-0.555173433824688	-0.0785122796123939	-0.455728852549683	-0.144160437490137	-0.562424544477397	-0.589423196881243	-0.554917138534758	0.39481882902543	0	0	0	0	0.25	0
CM002887.2_7229826-7231395(-)_1|1|1x0;7;7	E	K	T	F	I	T	A	I	A	L	K	L	-0.350936928776503	-0.317616227271238	-0.102712004550784	-0.170421862882421	-0.403782842475045	-0.40046727067957	-0.31914810125391	0.141090685940323	-0.326570468323446	-0.366965344893721	-0.242912480495464	-0.0175200992300908	0	0	0	0	0.064	0
CM002887.2_7229826-7231395(-)_1|1|1x0;8;8	D	K	R	F	R	R	L	D	S	L	K	T	-0.433127160599615	-0.483557154203171	-0.592362012956579	-0.416279889585572	-0.616911310898555	-0.48342557792984	-0.764446453614556	-0.0952194467540085	-0.971232637854043	-0.920743745946205	0.488943011167324	-0.898703322431184	0	0	0	0	0.524	0
CM002887.2_7229826-7231395(-)_1|1|1x0;9;9	D	K	R	F	S	Q	S	E	T	L	K	L	-0.223408979806998	-0.326513460430097	-0.128139400112314	-0.392371582487155	-0.525840070006786	-0.227154412584884	-0.456468232091013	0.102256527970655	-0.00016182585953816	-0.484078010444366	-0.170152891187928	-0.483342832512914	0	0	0	0	0.604	0
CM002887.2_7229826-7231395(-)_1|1|1x0;10;10	G	K	R	F	R	H	L	G	S	L	K	K	-0.250374542220546	-0.755391667543259	-0.28930590075754	-0.772028627449836	-0.624010324333941	-0.249860119552798	-0.771249957259199	-0.212178232276207	-0.514641981880172	-0.570265670506551	-0.711135090480455	0.371000995056794	0	0	0	0	0.354	0
CM002887.2_7229826-7231395(-)_1|1|1x0;11;11	D	K	R	F	S	Q	S	E	G	L	K	I	-0.231583271970569	-0.4646585247149	-0.247855905403403	-0.260625020837229	-0.383723416801974	-0.495030862873614	-0.519752529009398	0.0799717681192213	-0.0581602703325545	-0.56764943962479	-0.231836639951708	-0.564073736650591	0	0	0	0	0.58	0
CM002887.2_7229826-7231395(-)_1|1|1x0;12;12	D	K	R	F	R	L	L	G	T	L	K	R	-0.633717463653287	-0.959501861846866	0.375887753026241	-1.019644720939	-0.475460863782896	0.116799005059505	-0.88592334102451	-0.403346479558297	-0.390997621504261	-0.416759162343317	-0.653175326460284	-0.00698832226683029	0	0	0	0	0.522	0
CM002887.2_7229826-7231395(-)_1|1|1x0;13;13	D	K	R	F	N	H	L	E	G	L	K	L	-0.315269091545493	-0.655554107237198	-0.0932630140219951	-0.0443122802074637	-0.289225672938735	-0.507297221297225	-0.317117179267527	0.0808207167286945	-0.614145075335834	-0.596202790809746	-0.0507360455484708	-0.169590613040936	0	0	0	0	0.166	0
CM002887.2_7229826-7231395(-)_1|1|1x0;14;14	D	K	R	F	S	H	S	G	H	L	K	T	-0.233214030407344	-0.537691227772814	-0.434652303300058	-0.453506673566238	-0.459856495051507	-0.693375762887028	0.0978045621071589	-0.681686456835172	-0.333970702479611	-0.551121741434501	-0.619949881121009	0.262126836345666	0	0	0	0	0.564	0
CM002887.2_7229826-7231395(-)_1|1|1x0;15;15	D	K	R	F	I	R	S	E	H	L	K	I	-0.459848624817698	-0.605696427392371	-0.468890888655902	0.0404306200401126	-0.55775404444016	-0.950921532048436	0.0429940211525714	-0.492038236508596	-1.11911935221377	-1.10870095621793	0.564914340494364	-1.03892671066264	0	0	0	0	0.53	0
CM002887.2_7229826-7231395(-)_1|1|1x0;16;16	D	K	R	F	S	C	S	G	S	L	T	T	-0.166026426661151	-0.495862619153491	-0.370446465371809	-0.644346672509325	-0.330644994985109	-0.426856962833868	-0.542681710026031	-0.0904622490534378	-0.303781409847474	-0.309067963764761	-0.479087664876435	-0.310741955623735	0	0	0	0	0.566	0
CM002887.2_7229826-7231395(-)_1|1|1x0;17;17	D	K	T	F	S	Q	S	G	H	L	K	S	-0.461185272790279	-0.438907879471892	-0.766504975148104	-0.51881424823595	-0.570364129532844	-0.806805619409953	0.463574478985309	-0.784698796202399	0.570531086230239	-0.73601717548673	-0.744459081526582	-0.730259421532132	0	0	0	0	0.864	0
CM002887.2_7245172-7246867(-)_1|1|1x0;1;1	G	K	S	L	S	H	K	K	T	L	K	V	-0.26913309188054	-0.413357061787058	-0.272927479718244	-0.388437028231327	-0.285630821884446	0.0922010754096115	-0.592404335378074	-0.271063342690258	-0.490772460530207	-0.112655344335046	-0.333695990840852	-0.1653460559531	0	0	0	0	0.308	0
CM002887.2_7245172-7246867(-)_1|1|1x0;2;2	G	K	S	M	T	C	K	Q	T	L	K	N	-0.0435580723810464	-0.472741908379147	-0.229399064249719	-0.681434842464858	-0.422228961297193	0.0964028891149266	-0.510890278508074	-0.244228185452427	-0.484803386984716	-0.366108056073134	-0.251374837377757	-0.259222615347183	0	0	0	0	0.428	0
CM002887.2_7245172-7246867(-)_1|1|1x0;3;3	G	K	G	L	K	S	K	P	S	L	A	F	-0.451937310199498	-0.359667418568376	-0.607552164846711	-0.0521793776870107	-0.386442930720855	-0.502108515981514	-0.359641529754991	-0.0812459181858139	-0.258670694881648	-0.511063660296446	-0.574652423712131	0.107318927625017	0	0	0	0	0.22	0
CM002887.2_7245172-7246867(-)_1|1|1x0;4;4	R	E	S	F	R	H	S	S	S	L	N	R	-0.626169886105035	-0.807712929605991	0.548962924428533	-0.852911772681958	-0.720763294412751	-0.512653540577637	-0.808849613270005	0.090262642125522	-0.601264707133893	-0.748803047270109	-0.732111007583256	0.453907256295381	0	0	0	0	0.534	0
CM002887.2_7245172-7246867(-)_1|1|1x0;5;5	S	K	T	F	L	R	S	S	E	L	K	R	-0.660623216689976	-0.832744847542315	0.0738987277532018	-0.684132649268299	-0.647993284637548	-0.140652630897451	-0.754764181173879	-0.187915748406194	-0.769348787300472	-0.931730500943819	0.410287391875246	-0.781372341530016	0	0	0	0	0.42	0
CM002887.2_7245172-7246867(-)_1|2|1x0;1;6	G	K	S	F	K	Y	L	H	S	L	K	V	-0.321819782679194	-0.478306349831051	-0.142950881658068	-0.286910607626004	-0.731884568299602	-0.888032970841178	-0.530366350335734	0.167110835825524	-0.841326963921565	-0.89225620608081	-0.660983505211614	0.428304481245429	0	0	0	0	0.158	0
CM002887.2_7245172-7246867(-)_1|2|1x0;2;7	E	K	T	F	M	T	A	K	N	L	K	L	-0.406587089882712	-0.439621574264819	-0.0317821938323111	-0.271082703673966	0.0592063929159277	-0.473156303524575	-0.281513720991476	-0.23380396210197	-0.599659848334133	-0.357106149517817	-0.0390232192613268	-0.155505388098913	0	0	0	0	0.248	0
CM002887.2_7245172-7246867(-)_1|2|1x0;3;8	D	K	R	F	S	H	L	G	S	L	K	N	-0.0775652814006566	-0.629973611969099	-0.314064360347663	-0.579924092941438	-0.575456859843579	-0.493434644710222	-0.889253589005804	-0.0781219901481733	-0.644383033101644	-0.847032579863951	-0.688808001985236	0.436562130915593	0	0	0	0	0.378	0
CM002887.2_7245172-7246867(-)_1|2|1x0;4;9	D	K	R	F	S	Q	S	V	G	L	K	S	-0.246167855099889	-0.398075725434441	-0.602232907903342	-0.257287336475004	-0.324435356460446	-0.636339662973441	-0.460237481593912	0.096443528644241	0.339838990348665	-0.511958036267861	-0.484688793992216	-0.534464108201701	0	0	0	0	0.588	0
CM002887.2_7245172-7246867(-)_1|2|1x0;5;10	G	K	R	F	R	H	V	G	S	L	K	K	-0.250374542220546	-0.755391667543259	-0.28930590075754	-0.772028627449836	-0.624010324333941	-0.249860119552798	-0.771249957259199	-0.212178232276207	-0.514641981880172	-0.570265670506551	-0.711135090480455	0.371000995056794	0	0	0	0	0.424	0
CM002887.2_7245172-7246867(-)_1|2|1x0;6;11	D	K	R	F	R	H	S	E	V	L	K	I	-0.231835219112512	-0.562416990313066	-0.0947021404874884	-0.336785236698878	-0.577853358170435	-0.395816508617748	-0.533622521336234	0.0418230233709508	-0.533662761823545	-0.568034630806429	-0.185220799280676	-0.215549504217125	0	0	0	0	0.29	0
CM002887.2_7245172-7246867(-)_1|2|1x0;7;12	D	K	R	F	R	H	L	G	T	L	K	R	-0.494958082383171	-0.88251305522475	0.300976421055382	-0.90233483188667	-0.670499605758862	0.141663105940243	-0.828917932508252	-0.199973717888418	-0.571332272009561	-0.676429670506477	-0.729425351264593	0.361370320301046	0	0	0	0	0.582	0
CM002887.2_7245172-7246867(-)_1|2|1x0;8;13	D	K	R	F	N	H	L	E	G	L	K	L	-0.315269091545493	-0.655554107237198	-0.0932630140219951	-0.0443122802074637	-0.289225672938735	-0.507297221297225	-0.317117179267527	0.0808207167286945	-0.614145075335834	-0.596202790809746	-0.0507360455484708	-0.169590613040936	0	0	0	0	0.166	0
CM002887.2_7245172-7246867(-)_1|2|1x0;9;14	D	K	R	F	S	H	S	G	H	L	K	T	-0.233214030407344	-0.537691227772814	-0.434652303300058	-0.453506673566238	-0.459856495051507	-0.693375762887028	0.0978045621071589	-0.681686456835172	-0.333970702479611	-0.551121741434501	-0.619949881121009	0.262126836345666	0	0	0	0	0.564	0
CM002887.2_7245172-7246867(-)_1|2|1x0;10;15	K	K	R	F	I	R	S	E	H	L	K	V	-0.41787172381714	-0.59299460699174	-0.508896031672896	-0.175164830558466	-0.498921739499531	-0.750171540178232	0.127077791177368	-0.636622621294149	-0.919570427971004	-0.902374935139817	0.52584202089024	-0.885865813867454	0	0	0	0	0.546	0
CM002887.2_7245172-7246867(-)_1|2|1x0;11;16	D	K	R	F	I	R	S	G	H	L	T	V	-0.422024606566896	-0.528804213892258	-0.852130226192678	-0.448192480233404	-0.688194273421042	-0.708252696215636	0.107237586395979	-0.730220033527997	-0.663687658566026	-0.773410409262077	0.298147831678894	-0.696405394188733	0	0	0	0	0.632	0
CM002887.2_7245172-7246867(-)_1|2|1x0;12;17	D	K	T	F	S	Q	L	A	H	L	K	S	-0.484287617500053	-0.403659340639085	-0.821655967971638	-0.431281351925023	-0.719512599001683	-0.786459318581262	0.630050144150499	-0.709667542094484	0.525795974736659	-0.739508650126258	-0.716097558845966	-0.762475615800065	0	0	0	0	0.502	0
CM002887.2_7245172-7246867(-)_1|2|1x0;13;18	D	K	R	F	R	Q	L	E	N	L	K	T	-0.0630921788856747	-0.350117069067504	-0.538439726612612	-0.515647980746039	0.054058032436768	-0.574861226485139	-0.628336088740598	-0.648170147859084	-0.100820049673865	-0.582171840178014	-0.254644613916812	-0.578522648325883	0	0	0	0	0.404	0
CM002887.2_7245172-7246867(-)_1|2|1x0;14;19	R	K	G	F	S	H	S	R	L	L	K	S	-0.269685540700674	-0.469988327870479	-0.104388892427935	-0.29525667779471	-0.192378081581323	-0.533434886719686	-0.205453904850304	-0.171290536014752	-0.51812931600251	-0.259995871983833	-0.383423895631924	0.127179595630897	0	0	0	0	0.176	0
CM002887.2_7263565-7264453(-)_1|1|1x0;1;1	G	T	S	L	F	N	K	Q	S	L	R	N	-0.274354184031866	-0.090768877081552	-0.468949899021503	-0.596705296392704	-0.726768405054649	-0.584743300744902	-0.13119570295782	-0.109076502503584	-0.730289957312004	-0.896145601774591	-0.41437275533982	0.0325093622021042	0	0	0	0	0.186	0
CM002887.2_7263565-7264453(-)_1|1|1x0;2;2	G	M	S	F	R	H	S	S	N	F	G	R	-0.623729775045937	-0.831744335577719	0.417987915312345	-0.813702742965112	0.419351291863667	-0.752387382866928	-0.784810557453382	-0.810903866999218	-0.642617952635944	-0.388646170336064	-0.76398262343133	0.017375186186051	0	0	0	0	0.634	0
CM002887.2_7263565-7264453(-)_1|1|1x0;3;3	G	K	T	F	L	R	A	S	A	L	K	R	-0.788352901176791	-0.96285900205799	0.340691539600493	-0.984845826023797	-0.605086063345968	-0.600311032421265	-0.66342252560016	0.285072819106467	-0.606737851821214	-0.921878190627172	0.218454778671727	-0.57795486364372	0	0	0	0	0.478	0
CM002887.2_7263565-7264453(-)_1|1|1x0;4;4	G	K	T	F	R	H	E	D	G	F	K	N	-0.0106050190466913	-0.537050284460401	-0.283942147159155	-0.356325517653032	-0.342039675211592	-0.262322555636879	-0.486372674298074	-0.171143679363285	-0.711405889472529	-0.737330388512479	-0.0664283282387094	-0.13884652824034	0	0	0	0	0.102	0
CM002887.2_7263565-7264453(-)_1|1|1x0;5;5	E	K	T	F	I	T	A	V	K	L	K	I	-0.328758970189347	-0.218003942960364	-0.410942831773244	-0.274121770591162	-0.134502022136239	-0.599158274398875	-0.0473699193244135	-0.379849307533667	-0.171259932552703	-0.416353850428769	-0.189598136762729	-0.371274070968326	0	0	0	0	0.03	0
CM002887.2_7263565-7264453(-)_1|1|1x0;6;6	D	K	R	F	S	Q	L	G	S	L	I	K	-0.242897827777941	-0.771803428632789	-0.354855347360683	-0.967901509718077	-0.829254728555821	-0.422254453795163	-0.922871136690699	0.12035170125161	0.600256336362933	-0.75968758295619	-0.733968479752736	-0.681049240668672	0	0	0	0	0.744	0
CM002887.2_7263565-7264453(-)_1|1|1x0;7;7	D	K	R	F	N	Q	S	G	I	L	K	K	-0.310811681007569	-0.758263694635436	-0.407591120322733	-0.829631662657721	-0.684216749854204	0.0365231290256312	-0.820017771518732	-0.376837934015064	0.492622428974332	-0.692329228923367	-0.713431670610198	-0.708135030159117	0	0	0	0	0.676	0
CM002887.2_7263565-7264453(-)_1|1|1x0;8;8	D	K	R	F	N	Q	S	G	I	L	K	T	-0.0318003354178151	-0.585321136012775	-0.565009849032162	-0.852289812325661	-0.543129452935602	-0.138287022495349	-0.748899919222385	-0.174736063037026	0.438150377319186	-0.733534240953528	-0.648010053864502	-0.715086353068574	0	0	0	0	0.652	0
CM002887.2_7263565-7264453(-)_1|1|1x0;9;9	G	M	R	F	G	H	S	F	S	L	T	S	-0.164454840464267	-0.489833274281526	-0.25859566649495	-0.410986637337244	-0.435928259823721	-0.440161563464827	-0.4318070826268	0.0249368487211437	-0.551418705433176	-0.569439109971314	-0.454136251785631	0.383976184726948	0	0	0	0	0.358	0
CM002887.2_7276574-7277447(-)_1|1|1x0;1;1	G	T	S	L	F	N	K	Q	S	L	S	D	-0.337312230527988	0.17843479834954	-0.682851735313831	-0.489117386695659	-0.674288346197341	-0.669647475728794	-0.00691033584021537	-0.099619797764706	-0.716686575511533	-0.752126843474192	-0.196215255060266	0.038709623904422	0	0	0	0	0.2	0
CM002887.2_7276574-7277447(-)_1|1|1x0;2;2	G	M	S	F	R	H	S	S	N	F	G	R	-0.623729775045937	-0.831744335577719	0.417987915312345	-0.813702742965112	0.419351291863667	-0.752387382866928	-0.784810557453382	-0.810903866999218	-0.642617952635944	-0.388646170336064	-0.76398262343133	0.017375186186051	0	0	0	0	0.634	0
CM002887.2_7276574-7277447(-)_1|1|1x0;3;3	G	K	T	F	L	R	A	S	G	L	K	K	-0.469798461277305	-0.689482733504151	-0.387205805957888	-0.464675622563354	-0.703988165034374	-0.572826497416803	-0.577272664083053	-0.022057939483652	-0.661182706430067	-0.697260926276585	0.485260035537518	-0.68327500003854	0	0	0	0	0.294	0
CM002887.2_7276574-7277447(-)_1|1|1x0;4;4	G	K	T	F	R	H	E	D	G	L	R	D	-0.0281544885872559	-0.256294088515953	-0.408484968492644	-0.272735038074444	-0.241963975678461	-0.181573418372148	-0.363265593800841	-0.200274736063853	-0.717931385132178	-0.725278170052455	0.0124692839916719	-0.191481938833589	0	0	0	0	0.208	0
CM002887.2_7276574-7277447(-)_1|1|1x0;5;5	E	K	T	F	I	T	A	V	K	L	K	I	-0.328758970189347	-0.218003942960364	-0.410942831773244	-0.274121770591162	-0.134502022136239	-0.599158274398875	-0.0473699193244135	-0.379849307533667	-0.171259932552703	-0.416353850428769	-0.189598136762729	-0.371274070968326	0	0	0	0	0.03	0
CM002887.2_7276574-7277447(-)_1|1|1x0;6;6	E	K	R	F	S	Q	L	G	S	L	N	K	-0.242897827777941	-0.771803428632789	-0.354855347360683	-0.967901509718077	-0.829254728555821	-0.422254453795163	-0.922871136690699	0.12035170125161	0.600256336362933	-0.75968758295619	-0.733968479752736	-0.681049240668672	0	0	0	0	0.67	0
CM002887.2_7276574-7277447(-)_1|1|1x0;7;7	D	K	C	F	N	R	S	G	I	L	K	K	-0.435035703257593	-0.75682673147447	-0.350286494547639	-0.741884132877196	-0.79699727300655	-0.23420457911632	-0.701698828827336	-0.309116500151155	-0.652779961117079	-0.743356140209871	0.352484059854797	-0.712500140939314	0	0	0	0	0.664	0
CM002887.2_7276574-7277447(-)_1|1|1x0;8;8	D	K	R	F	N	Q	S	G	I	L	K	A	-0.195923673522246	-0.525885616922947	-0.541465293456528	-0.826833323859688	-0.505968817702951	-0.214542382292553	-0.607022387148668	-0.109913045911997	0.371753168491802	-0.727238311541233	-0.623012411067966	-0.672973312865054	0	0	0	0	0.648	0
CM002887.2_7276574-7277447(-)_1|1|1x0;9;9	G	K	R	F	G	H	L	F	S	L	T	T	-0.0673342167582208	-0.437868886239075	-0.332071086857539	-0.414215178297392	-0.450512629035523	-0.376194530196381	-0.708011208101088	-0.0616056680817949	-0.561803047237906	-0.705659399936763	-0.584660800761478	0.402312879463231	0	0	0	0	0.182	0
CM002887.2_7295365-7296343(-)_1|1|1x0;1;1	G	I	S	L	A	S	K	H	G	L	R	N	-0.12650143950613	-0.536692745590694	-0.293080000955368	-0.606358181602604	-0.280214826438735	-0.488971027973124	-0.196175577581379	0.0305603566154077	-0.295768014332474	-0.503315626931895	-0.358069525688116	-0.367026487108665	0	0	0	0	0.224	0
CM002887.2_7295365-7296343(-)_1|1|1x0;2;2	G	K	S	F	R	H	P	S	N	L	I	N	0.00792673731835763	-0.640747924848421	-0.466553989232549	-0.719193692821604	0.134353752529752	-0.662509130002291	-0.826956872406755	-0.770946213327296	-0.698772466051538	-0.554554436721861	-0.618659713809127	0.282920212367813	0	0	0	0	0.34	0
CM002887.2_7295365-7296343(-)_1|1|1x0;3;3	G	M	S	F	R	H	T	T	N	F	G	R	-0.590677934423736	-0.810279506440389	0.395661989610494	-0.773440120155774	0.371515450540298	-0.672691302801293	-0.717903021698007	-0.745854513700704	-0.452323764923942	-0.466933830886414	-0.66048303750251	0.150478873272783	0	0	0	0	0.41	0
CM002887.2_7295365-7296343(-)_1|1|1x0;4;4	G	K	T	F	L	M	A	S	Y	L	K	R	-0.356678203442706	-0.493958933150161	-0.0951481531600751	-0.512792322733452	-0.0319271576737568	-0.35083985637632	-0.414171526297778	-0.46173147208225	-0.215854431960099	-0.00124916400980389	-0.143962876755386	-0.185017866174068	0	0	0	0	0.228	0
CM002887.2_7295365-7296343(-)_1|2|1x0;1;5	G	K	S	F	R	D	Q	D	G	L	R	S	-0.227957422204954	-0.418061610237508	-0.487673417754939	-0.105844786614891	-0.25808974713647	-0.297155143148448	-0.366206975551081	-0.244819678948467	-0.643485863375142	-0.102815816445804	-0.0947574244266927	-0.53294469374801	0	0	0	0	0.444	0
CM002887.2_7295365-7296343(-)_1|2|1x0;2;6	E	K	T	F	I	T	A	V	K	L	K	M	-0.309491537428477	-0.0853049499528301	-0.39746014198232	-0.190958145471535	-0.0864555551671619	-0.476782647430862	0.00285501520579819	-0.268603086821514	-0.115867332408708	-0.224979658928284	-0.0598476695992581	-0.32306304995022	0	0	0	0	0.078	0
CM002887.2_7295365-7296343(-)_1|2|1x0;3;7	D	K	S	F	C	L	L	E	S	L	K	S	-0.25898389945289	-0.384355469614409	-0.161588960133071	-0.228206658100193	-0.37337156686742	-0.375860554347137	-0.273080010699784	-0.0948118985756352	-0.465430177726789	-0.416304162174298	-0.190734622594853	-0.238007893437024	0	0	0	0	0.168	0
CM002887.2_7295365-7296343(-)_1|2|1x0;4;8	D	K	R	F	S	L	S	G	I	L	K	T	-0.0442478061250646	-0.339586106661545	-0.0626426786834645	-0.472443769417207	-0.118551916963831	-0.122037570161477	-0.567877140984435	-0.257469001656841	-0.140159189203522	-0.387580814866574	-0.443769503169253	0.0314669745088305	0	0	0	0	0.332	0
CM002887.2_7295365-7296343(-)_1|2|1x0;5;9	D	K	R	F	S	A	F	G	N	L	K	R	-0.933702112418859	-1.02889064600255	0.584710899771733	-1.24797054315767	0.559000111595778	-1.18527464173685	-1.14144006578594	-1.27881811553511	-0.861342614345594	-0.917431431329143	-0.72874826952822	0.481703739112977	0	0	0	0	0.67	0
CM002887.2_7295365-7296343(-)_1|2|1x0;6;10	D	E	R	F	I	D	S	R	N	L	K	K	-0.32754349286042	-0.838560418319456	0.058444722929374	-0.606254078038534	0.43212732076108	-0.763151941581064	-0.750955456464401	-0.758392499710799	-0.800203396393533	0.414396606651989	-0.775874837509648	-0.659609006944968	0	0	0	0	0.44	0
CM002887.2_7303750-7305043(-)_1|1|1x0;1;1	G	K	S	L	L	H	K	K	S	L	R	H	-0.277418511542832	-0.331142960866845	-0.249449685199406	-0.418774440567416	-0.293397642098445	-0.151720915599058	-0.510271480443165	-0.137309546114823	-0.391196217380206	-0.376268701954916	-0.136590018339349	-0.0032777716461008	0	0	0	0	0.226	0
CM002887.2_7303750-7305043(-)_1|1|1x0;2;2	G	K	S	L	A	N	K	K	S	L	R	Y	-0.287975983376329	-0.104903148521573	-0.368706690886292	-0.159742902325254	-0.336064620022122	-0.307144881180264	-0.209844039190577	-0.0687866438605013	-0.28682348832712	-0.324393135621331	-0.0443391441325237	0.0570442947928982	0	0	0	0	0.274	0
CM002887.2_7303750-7305043(-)_1|1|1x0;3;3	G	T	S	F	R	Q	P	S	A	V	I	S	-0.312694631022195	-0.528742813340517	-0.687392055464374	-0.598076761108246	-0.71499281824214	-0.746139747372618	-0.681008795720145	0.329658427930562	0.420021043465417	-0.77144638944916	-0.751863925995681	-0.662972489534546	0	0	0	0	0.322	0
CM002887.2_7303750-7305043(-)_1|1|1x0;4;4	G	K	T	F	L	R	A	S	Q	L	K	K	-0.447162118569869	-0.750701997780571	-0.495130769290243	-0.428896657266149	-0.718525697645553	-0.564202584105399	-0.405569217457381	-0.156535274736193	-0.667073825718805	-0.637569404911373	0.515065647800993	-0.667803357255523	0	0	0	0	0.306	0
CM002887.2_7303750-7305043(-)_1|1|1x0;5;5	G	K	S	F	R	D	Q	Y	G	L	R	N	-0.171158200923764	-0.465370479737636	-0.271948575210351	-0.444401238729908	-0.313588463314126	-0.416750640234199	-0.390560927038286	-0.0350857975643672	-0.4927817819302	-0.259394225810572	-0.0598155650681713	-0.436843540938114	0	0	0	0	0.252	0
CM002887.2_7303750-7305043(-)_1|1|1x0;6;6	E	K	T	F	H	T	A	V	K	L	K	I	-0.328758970189347	-0.218003942960364	-0.410942831773244	-0.274121770591162	-0.134502022136239	-0.599158274398875	-0.0473699193244135	-0.379849307533667	-0.171259932552703	-0.416353850428769	-0.189598136762729	-0.371274070968326	0	0	0	0	0.036	0
CM002887.2_7303750-7305043(-)_1|1|1x0;7;7	S	K	G	F	S	Q	F	E	T	M	K	M	-0.173032152678829	-0.227319135804387	-0.27979226241681	-0.5025958646408	-0.599275559907193	-0.128477834668556	-0.586458653637925	0.00351685346099491	0.0483305898858918	-0.439835925280288	-0.21886964251531	-0.498239184271245	0	0	0	0	0.49	0
CM002887.2_7303750-7305043(-)_1|1|1x0;8;8	D	M	R	C	S	K	S	G	D	L	R	K	-0.339470498957809	-0.515241692092924	-0.447375000662568	-0.0683658682689395	-0.644197282540412	0.10300778535691	-0.629022540781021	-0.517083075182908	-0.617070042160345	-0.299346115709601	-0.391870415948373	-0.301214207847513	0	0	0	0	0.302	0
CM002887.2_7303750-7305043(-)_1|1|1x0;9;9	E	K	R	C	R	D	L	G	H	L	K	I	-0.117991577947291	-0.603999006000652	-0.505026167632006	-0.479013156019453	-0.304539286759089	-0.490810655378975	0.0377528143099948	-0.750068003515759	-0.297294278493926	0.0754766709776206	-0.626036124202951	-0.565246622908261	0	0	0	0	0.588	0
CM002887.2_7303750-7305043(-)_1|1|1x0;10;10	N	K	R	F	G	Y	S	G	S	L	K	K	-0.313494718990013	-0.74982739197075	-0.262357148613375	-0.447129142770621	-0.676623040956748	-0.417564469828576	-0.575785194026182	0.0456076562755566	-0.42764263826864	-0.629216997725993	-0.75452619314094	0.22243132054764	0	0	0	0	0.444	0
CM002887.2_7303750-7305043(-)_1|1|1x0;11;11	E	K	R	F	N	S	S	G	H	L	K	S	-0.370082992171946	-0.494157232406438	-0.570365638149718	-0.265005431369972	-0.396251505088751	-0.79252890569099	0.205311218143435	-0.725195889187928	-0.230304871981889	-0.374577966310382	-0.525077316151816	-0.267539896810928	0	0	0	0	0.46	0
CM002887.2_7303750-7305043(-)_1|1|1x0;12;12	D	K	R	F	S	A	L	E	S	L	K	K	-0.386685604756266	-0.709064044824993	-0.171977635723687	-0.197793757977245	-0.372310012080214	-0.26274016171553	-0.371205003098906	-0.210489746062392	-0.38421355257842	-0.138338235480426	-0.229597272837393	-0.463914769294047	0	0	0	0	0.274	0
CM002887.2_7303750-7305043(-)_1|1|1x0;13;13	D	K	R	F	S	T	L	D	S	L	K	T	-0.174536630988491	-0.310612188750593	-0.355523686418487	-0.200909032087054	-0.192270580702776	-0.303741982537435	-0.413832589828103	-0.0959575592839859	-0.423266498177081	-0.585852967688329	0.00336056007856203	-0.226715127942086	0	0	0	0	0.408	0
CM002887.2_7303750-7305043(-)_1|1|1x0;14;14	D	K	Q	F	R	H	L	G	Q	L	K	K	-0.323840079196304	-0.657389674081364	-0.343610178879556	-0.495456495281503	-0.363231590099949	-0.456329402646488	-0.471029228219359	-0.279558586694622	-0.433131068211331	-0.376283439410941	-0.556178502077518	-0.0296461425848567	0	0	0	0	0.102	0
CM002887.2_7335324-7336113(-)_1|1|1x0;1;1	G	K	S	L	L	Y	K	K	S	L	R	H	-0.340362609264355	-0.321668596057702	-0.162899399111093	-0.304508102471538	-0.295981497887334	-0.36128476575914	-0.437155280297014	-0.076935347560007	-0.424617714194852	-0.452468226919801	-0.0451047920238934	-0.18336755159494	0	0	0	0	0.148	0
CM002887.2_7335324-7336113(-)_1|2|1x0;1;2	G	T	S	F	R	H	P	S	S	L	I	N	0.0315613591201395	-0.734039795264713	-0.49507107904541	-0.748954314946246	-0.637572768132813	-0.371882795563043	-0.993912422061246	-0.454214081613737	-0.735154387681324	-0.808523878499442	-0.69433129949306	0.618765964244086	0	0	0	0	0.272	0
CM002887.2_7335324-7336113(-)_1|2|1x0;2;3	G	K	T	F	L	R	A	S	E	L	K	S	-0.256339641538108	-0.861623855981922	-0.39330906564578	-0.174079582296377	-0.531116723231576	-0.312204828143066	-0.304842372628533	0.0305366940688297	-0.743415857509749	-0.728222829210645	0.392018938896823	-0.77906798960887	0	0	0	0	0.312	0
CM002887.2_7335324-7336113(-)_1|2|1x0;3;4	G	K	S	F	K	D	Q	A	R	L	N	R	-0.392838560494895	-0.649238721390597	0.0919812496907072	-0.590238201690504	-0.435960163198183	-0.651900784940802	0.0177425393878019	0.014046083042488	-0.605507233196427	0.268070400699295	-0.592369638600699	-0.388701158145499	0	0	0	0	0.304	0
CM002887.2_7335324-7336113(-)_1|2|1x0;4;5	E	K	T	F	Y	R	V	E	H	L	K	V	-0.41787172381714	-0.59299460699174	-0.508896031672896	-0.175164830558466	-0.498921739499531	-0.750171540178232	0.127077791177368	-0.636622621294149	-0.919570427971004	-0.902374935139817	0.52584202089024	-0.885865813867454	0	0	0	0	0.304	0
CM002887.2_7335324-7336113(-)_1|2|1x0;5;6	S	K	G	F	S	Q	L	E	Q	M	K	M	-0.198818489866122	-0.436792362095108	-0.22968851835106	-0.222973614152739	-0.247199157333096	-0.496856101762191	-0.257542467630936	0.0351218275676369	-0.0688364021297079	-0.403208456957077	-0.209886407537648	-0.427335297044214	0	0	0	0	0.326	0
CM002887.2_7335324-7336113(-)_1|2|1x0;6;7	N	K	R	F	S	N	S	R	N	L	K	T	-0.134668433833466	-0.332619040282258	-0.37599375003852	-0.286374506969073	0.229817118624681	-0.641973862338367	-0.250631724503687	-0.629484756739637	-0.60885774211955	-0.224546961216477	-0.343225836086838	-0.363119879683847	0	0	0	0	0.546	0
CM002887.2_7335324-7336113(-)_1|2|1x0;7;8	D	K	R	F	S	Y	P	V	I	L	K	K	-0.277050766010341	-0.411889107200078	-0.215858604292642	-0.141250252427082	-0.252258295033238	-0.2502240528666	-0.194346252096572	-0.209519576488968	-0.361444965031319	-0.355538860213757	-0.261604506039607	-0.177389031980848	0	0	0	0	0.218	0
CM002887.2_7351023-7352010(-)_1|1|1x0;1;1	G	I	G	L	A	S	K	Y	G	L	E	Y	-0.368862354070237	-0.428851558038803	-0.683372796838541	0.0665016403072193	-0.459216127305511	-0.540589512183153	-0.217992034834267	-0.0121977675733764	-0.423492422878117	-0.463937859303818	-0.0977165821429409	-0.223335021653991	0	0	0	0	0.152	0
CM002887.2_7351023-7352010(-)_1|1|1x0;2;2	G	M	T	F	R	Q	S	T	N	L	N	R	-0.64544997377838	-0.775035598641094	0.452730267686736	-0.904548404362624	0.398164275879893	-0.766836148304706	-0.778127001245166	-0.770130506652533	0.315644869198095	-0.780508988104113	-0.774104588979651	-0.459182771248051	0	0	0	0	0.736	0
CM002887.2_7351023-7352010(-)_1|1|1x0;3;3	G	E	H	F	R	Q	L	S	S	L	S	N	-0.00339784695175865	-0.533312262026685	-0.61151702900015	-0.884887433144822	-0.781049338364156	-0.294663198589177	-0.926747194339039	-0.178837188621093	0.394656082440053	-0.768392451790961	-0.75451205748981	-0.611792440055372	0	0	0	0	0.432	0
CM002887.2_7351023-7352010(-)_1|1|1x0;4;4	S	K	A	F	L	M	A	S	G	L	R	R	-0.405580531659178	-0.562019065198142	0.0865742417413966	-0.583236144543324	-0.277423085637345	-0.395725780563638	-0.445054346611287	-0.129079828225443	-0.180924618141171	-0.242494060591157	-0.117556759840544	-0.0319758436168992	0	0	0	0	0.272	0
CM002887.2_7351023-7352010(-)_1|1|1x0;5;5	G	K	G	F	T	R	Q	N	H	L	R	I	-0.393567613548013	-0.548401319808719	-0.42625353952445	-0.293450495996735	-0.69071979296834	-0.717734064065209	-0.0409441913743245	-0.34780968488293	-0.70813798083732	-0.721685771067125	0.365870360536197	-0.708231824016298	0	0	0	0	0.532	0
CM002887.2_7351023-7352010(-)_1|1|1x0;6;6	V	K	T	F	R	T	A	E	Q	L	K	A	-0.232730215339919	-0.50279352801408	-0.293972234983493	-0.20901241211668	-0.158936525923992	-0.558029075057619	-0.34516229931503	-0.317508555871771	-0.394455840112296	-0.506863050297807	-0.15041903680606	-0.305460576183682	0	0	0	0	0.094	0
CM002887.2_7351023-7352010(-)_1|1|1x0;7;7	D	K	R	F	A	Y	S	G	A	L	R	R	-0.744487775990375	-0.88945888790588	0.439111925540941	-0.998830029224468	-0.594527386817997	-0.541157603018089	-0.67183279320948	0.0605288391607645	-0.47590488784309	-0.769165822891503	-0.731975314062277	0.139599719483155	0	0	0	0	0.65	0
CM002887.2_7351023-7352010(-)_1|1|1x0;8;8	D	K	R	F	S	Y	S	E	S	L	K	R	-0.634730720503206	-0.752353808622486	0.383987845082919	-0.790752305974894	-0.653680764244057	-0.420753851638486	-0.622234297519965	-0.0864465018085049	-0.769453034298641	-0.69238159155111	-0.211149643661469	-0.426364325511262	0	0	0	0	0.606	0
CM002887.2_7351023-7352010(-)_1|1|1x0;9;9	D	R	R	F	D	G	F	G	N	L	K	S	-0.176550897876315	-0.390145842465435	-0.204736130336908	-0.291771626155948	0.232033651383997	-0.589840903650572	-0.316462723286253	-0.587050583669443	-0.0746003050979506	-0.0540630948781261	-0.490908183173728	-0.113534239832961	0	0	0	0	0.358	0
CM002887.2_7351023-7352010(-)_1|1|1x0;10;10	H	K	R	F	S	Y	S	E	N	L	K	R	-0.635281526590836	-0.829412618418791	0.42500388339921	-0.954241270209665	0.308065877397307	-0.544385326710023	-0.512977330314284	-0.753455285502177	-0.66314178276003	-0.683087235244235	-0.0111984913195439	-0.547342642076798	0	0	0	0	0.7	0
CM002887.2_7366778-7367588(-)_1|1|1x0;1;1	G	K	S	L	A	S	K	Q	S	L	G	H	-0.39029971566746	-0.247080747426607	-0.449360310786584	-0.145253929101854	-0.3915455013153	-0.441501904166124	-0.242607219988882	-0.166506354740386	-0.387917784401136	-0.515760611189129	-0.385577336384265	-0.0116598527162358	0	0	0	0	0.324	0
CM002887.2_7366778-7367588(-)_1|1|1x0;2;2	G	K	S	F	R	E	S	A	K	L	I	K	-0.393636648668939	-0.52999603195666	-0.257634485721744	-0.180616832574733	-0.365088264104118	-0.299598038305224	0.100753183366851	-0.528170565516657	-0.347879349767285	0.233800639000238	-0.684567096746266	-0.423205766914357	0	0	0	0	0.148	0
CM002887.2_7366778-7367588(-)_1|1|1x0;3;3	G	M	S	F	T	D	S	S	N	L	G	R	-0.516877413662778	-0.763031152212503	0.31830011167896	-0.860343970903389	0.489929632299206	-0.81995184735869	-0.893092517109391	-0.865481034202081	-0.818655799544118	0.494147167659456	-0.889568903817419	-0.796968173998467	0	0	0	0	0.882	0
CM002887.2_7366778-7367588(-)_1|1|1x0;4;4	G	K	T	F	L	I	E	S	Y	L	K	R	-0.524118158043959	-0.716418629530584	0.130265171837725	-0.575295158097385	-0.00418430005934768	-0.385637162183435	-0.463941324760366	-0.452625935452767	-0.294801376389747	-0.214010290171895	-0.453963724656456	-0.163717455865273	0	0	0	0	0.104	0
CM002887.2_7366778-7367588(-)_1|1|1x0;5;5	G	N	S	F	T	R	Q	D	S	L	I	N	-0.289918396219547	-0.538220442980963	-0.567199325586123	-0.696692675307105	-0.76402774224788	-0.434307175726666	-0.732400445855259	-0.141753379919718	-1.04263782659311	-1.01294350159475	0.45924521041346	-0.923340713428056	0	0	0	0	0.594	0
CM002887.2_7366778-7367588(-)_1|1|1x0;6;6	E	K	T	F	R	T	A	V	H	L	R	T	-0.299512928359433	-0.401047235317881	-0.337355157095761	-0.276514517761191	-0.191356447802146	-0.813121738670646	0.239259741891391	-0.725516876429193	-0.154702393614946	-0.555947728495872	-0.357712307088328	-0.133781165616623	0	0	0	0	0.232	0
CM002887.2_7366778-7367588(-)_1|1|1x0;7;7	D	K	R	F	R	Q	S	S	I	L	K	T	0.0824840915738343	-0.598402958200521	-0.594880940430523	-0.831599027390572	-0.634792030459689	-0.0468267522369047	-0.785275272965042	-0.283153924699976	0.441793141818442	-0.739105472005514	-0.632563103560744	-0.705425908127308	0	0	0	0	0.592	0
CM002887.2_7366778-7367588(-)_1|1|1x0;8;8	D	K	R	F	R	R	S	G	H	L	K	K	-0.451610046353754	-0.759084684318495	-0.648862016941302	-0.342795605944551	-0.621583036987147	-0.741601278432118	0.114357244132425	-0.679654332973354	-0.542504559841202	-0.756922606623001	0.264821735983808	-0.705645217608066	0	0	0	0	0.862	0
CM002887.2_7378407-7379304(-)_1|1|1x0;1;1	G	K	S	L	A	S	K	Q	S	L	G	Y	-0.555321731396511	-0.486454245048106	-0.724713646619176	0.031706183213554	-0.322293104211508	-0.525458553370022	-0.605553949310491	-0.325810671884398	-0.545377449695835	-0.533387750478065	-0.652049603227198	0.328112390166376	0	0	0	0	0.356	0
CM002887.2_7378407-7379304(-)_1|1|1x0;2;2	G	K	S	F	R	E	S	A	K	L	I	K	-0.393636648668939	-0.52999603195666	-0.257634485721744	-0.180616832574733	-0.365088264104118	-0.299598038305224	0.100753183366851	-0.528170565516657	-0.347879349767285	0.233800639000238	-0.684567096746266	-0.423205766914357	0	0	0	0	0.148	0
CM002887.2_7378407-7379304(-)_1|1|1x0;3;3	G	M	S	F	T	D	S	S	N	L	G	R	-0.516877413662778	-0.763031152212503	0.31830011167896	-0.860343970903389	0.489929632299206	-0.81995184735869	-0.893092517109391	-0.865481034202081	-0.818655799544118	0.494147167659456	-0.889568903817419	-0.796968173998467	0	0	0	0	0.882	0
CM002887.2_7378407-7379304(-)_1|1|1x0;4;4	G	K	T	F	L	I	E	S	Y	L	K	R	-0.524118158043959	-0.716418629530584	0.130265171837725	-0.575295158097385	-0.00418430005934768	-0.385637162183435	-0.463941324760366	-0.452625935452767	-0.294801376389747	-0.214010290171895	-0.453963724656456	-0.163717455865273	0	0	0	0	0.104	0
CM002887.2_7378407-7379304(-)_1|1|1x0;5;5	G	N	S	F	T	R	Q	D	S	L	I	N	-0.289918396219547	-0.538220442980963	-0.567199325586123	-0.696692675307105	-0.76402774224788	-0.434307175726666	-0.732400445855259	-0.141753379919718	-1.04263782659311	-1.01294350159475	0.45924521041346	-0.923340713428056	0	0	0	0	0.594	0
CM002887.2_7378407-7379304(-)_1|1|1x0;6;6	E	K	T	F	R	T	A	V	H	L	R	T	-0.299512928359433	-0.401047235317881	-0.337355157095761	-0.276514517761191	-0.191356447802146	-0.813121738670646	0.239259741891391	-0.725516876429193	-0.154702393614946	-0.555947728495872	-0.357712307088328	-0.133781165616623	0	0	0	0	0.232	0
CM002887.2_7378407-7379304(-)_1|1|1x0;7;7	D	K	R	F	S	Q	S	S	H	L	K	K	-0.356451705721577	-0.649653717736513	-0.616649619875395	-0.581159775501557	-0.693366686565017	-0.71769846059849	0.169817445577948	-0.789877386511795	0.413383662248115	-0.770371999651699	-0.765869221677628	-0.74820955700005	0	0	0	0	0.956	0
CM002887.2_7378407-7379304(-)_1|1|1x0;8;8	D	K	R	F	R	R	S	G	H	L	K	T	-0.374207263950328	-0.53612375381648	-0.66749570216727	-0.315198009614715	-0.631077392178685	-0.795116199466546	0.214837992626783	-0.774985117207172	-0.541243786272929	-0.809323817086224	0.353870508020859	-0.74851685408741	0	0	0	0	0.804	0
CM002887.2_7378407-7379304(-)_1|1|1x0;9;9	D	M	R	F	R	Q	L	P	H	L	K	K	-0.431384664629452	-0.662593492371735	-0.576049680323437	-0.500651646539278	-0.595753682071013	-0.828005570636264	0.445388132531481	-0.772923134987814	0.4695899591179	-0.771101592100664	-0.73410668358769	-0.718094347036422	0	0	0	0	0.76	0
CM002887.2_7395256-7396468(-)_1|1|1x0;1;1	G	K	S	L	T	N	K	Q	S	L	K	S	-0.372033863888962	-0.00859787421273391	-0.90536239243694	-0.300466940181603	-0.876541773435953	-0.797860902515186	-0.244606871124678	-0.143877887003538	-0.593947350620296	-0.673375928497189	-0.644553400498766	0.193651568728968	0	0	0	0	0.278	0
CM002887.2_7395256-7396468(-)_1|1|1x0;2;2	G	K	T	F	L	R	A	S	H	L	K	S	-0.503815769800893	-0.521007919368296	-0.80873874531811	-0.329388879016016	-0.741382012666709	-0.717683141391383	0.147448253610522	-0.634785118221398	-0.630723650488351	-0.744195726852192	0.370071752067669	-0.724759493620323	0	0	0	0	0.494	0
CM002887.2_7395256-7396468(-)_1|1|1x0;3;3	G	K	S	F	K	H	Q	R	S	L	R	N	-0.161508894627516	-0.61741653654925	-0.139286924465501	-0.466940312619166	-0.438578093731352	-0.403852240845754	-0.770127535910957	-0.160810391358713	-0.738547526158096	-0.323536789324306	-0.550653614749325	0.186688536147027	0	0	0	0	0.11	0
CM002887.2_7395256-7396468(-)_1|1|1x0;4;4	E	K	T	F	C	T	A	E	S	L	K	I	-0.313105213071468	-0.351135432654411	-0.282019816647733	-0.265240373126912	-0.373823049129752	-0.438183394830047	-0.391266870874722	-0.0154119530196197	-0.424669356137486	-0.545499784030297	-0.130284392828895	-0.331981585896332	0	0	0	0	0.142	0
CM002887.2_7395256-7396468(-)_1|1|1x0;5;5	N	N	R	F	N	Q	F	A	H	M	K	T	-0.363798883257629	-0.435978309887566	-0.790339251141195	-0.514208950899901	-0.681275541866088	-0.778729046365734	0.583040899515746	-0.704436932397747	0.480826077237059	-0.804149033070807	-0.662938239252314	-0.755077862503091	0	0	0	0	0.562	0
CM002887.2_7395256-7396468(-)_1|1|1x0;6;6	D	K	R	F	S	D	S	G	N	L	R	Q	-0.209189720836529	-0.500877625955446	-0.743736879089454	-0.72530169323817	0.468349181496958	-0.7049150500565	-0.721686617202143	-0.794149415883846	-0.642978808241605	0.375952703305926	-0.790804163309962	-0.613452524206472	0	0	0	0	0.876	0
CM002887.2_7395256-7396468(-)_1|1|1x0;7;7	D	T	R	F	R	Q	L	G	G	L	K	T	-0.0106659915667073	-0.544624039750012	-0.670565965637135	-0.619447120627281	-0.49433290891041	-0.644259410048308	-0.689439817246518	0.0636077453961909	0.391992908925529	-0.743936905915056	-0.696260685695407	-0.695420452865925	0	0	0	0	0.544	0
CM002887.2_7395256-7396468(-)_1|1|1x0;8;8	G	K	T	F	L	R	A	S	Q	L	K	S	-0.303335368479041	-0.596283823043546	-0.718872177745495	-0.503739712480305	-0.757629487527576	-0.632169900077536	-0.55102246535604	0.00776195541927083	-0.679319881011598	-0.779806107555915	0.451232014562242	-0.653970560101251	0	0	0	0	0.422	0
CM002887.2_7395256-7396468(-)_1|1|1x0;9;9	G	K	N	F	T	R	Q	E	S	L	R	N	-0.335408096541755	-0.538873201242996	-0.12019274171978	-0.732656462226479	-0.860830473313625	-0.587696521240147	-0.771436543810605	0.250312391061741	-0.951648450500297	-0.933395138975144	0.436944250919078	-0.845525345697691	0	0	0	0	0.57	0
CM002887.2_7395256-7396468(-)_1|1|1x0;10;10	N	K	S	F	C	R	A	E	N	L	K	I	-0.309773583657058	-0.569950383023116	-0.506316652984978	-0.362745829613282	-0.0241293246343859	-0.732872817085703	-0.674381437877511	-0.31037096110228	-1.0404787981863	-0.913591260218777	0.557862924969615	-0.96922249556999	0	0	0	0	0.35	0
CM002887.2_7395256-7396468(-)_1|1|1x0;11;11	D	K	K	F	S	D	S	G	N	L	R	R	-0.600576009147834	-0.906786839866059	0.421259056186485	-1.04143141261367	0.535189353887865	-0.940754530718116	-1.05391762501952	-1.1344904320116	-0.785879568433718	0.441135290700539	-0.881964407067129	-0.694312765258433	0	0	0	0	0.928	0
CM002887.2_7395256-7396468(-)_1|1|1x0;12;12	D	T	R	F	R	Q	L	G	G	L	K	T	-0.0106659915667073	-0.544624039750012	-0.670565965637135	-0.619447120627281	-0.49433290891041	-0.644259410048308	-0.689439817246518	0.0636077453961909	0.391992908925529	-0.743936905915056	-0.696260685695407	-0.695420452865925	0	0	0	0	0.544	0
CM002887.2_7415259-7416555(-)_1|1|1x0;1;1	G	K	S	L	T	N	K	Q	S	L	K	S	-0.372033863888962	-0.00859787421273391	-0.90536239243694	-0.300466940181603	-0.876541773435953	-0.797860902515186	-0.244606871124678	-0.143877887003538	-0.593947350620296	-0.673375928497189	-0.644553400498766	0.193651568728968	0	0	0	0	0.278	0
CM002887.2_7415259-7416555(-)_1|1|1x0;2;2	G	K	S	F	R	E	S	S	N	L	N	N	-0.161881614734875	-0.465134424613226	-0.423200192571355	-0.550020913893625	0.214796204491358	-0.594362251812321	-0.529182677556398	-0.707263386613658	-0.31795582238506	0.127986787108829	-0.446500829484192	-0.370448054245992	0	0	0	0	0.484	0
CM002887.2_7415259-7416555(-)_1|1|1x0;3;3	G	K	S	F	R	V	S	S	N	L	K	K	-0.291176921808668	-0.744605671349628	-0.459964373337585	-0.775415547310561	0.543807702128778	-0.741026602400514	-0.755656251737383	-0.796795878346775	-0.790229295956638	-0.443378786474222	-0.768206166841911	0.181853041588309	0	0	0	0	0.682	0
CM002887.2_7415259-7416555(-)_1|1|1x0;4;4	G	K	T	F	L	R	A	S	H	L	K	S	-0.503815769800893	-0.521007919368296	-0.80873874531811	-0.329388879016016	-0.741382012666709	-0.717683141391383	0.147448253610522	-0.634785118221398	-0.630723650488351	-0.744195726852192	0.370071752067669	-0.724759493620323	0	0	0	0	0.494	0
CM002887.2_7415259-7416555(-)_1|1|1x0;5;5	G	K	N	F	T	R	Q	E	S	L	R	N	-0.335408096541755	-0.538873201242996	-0.12019274171978	-0.732656462226479	-0.860830473313625	-0.587696521240147	-0.771436543810605	0.250312391061741	-0.951648450500297	-0.933395138975144	0.436944250919078	-0.845525345697691	0	0	0	0	0.57	0
CM002887.2_7415259-7416555(-)_1|1|1x0;6;6	N	K	T	F	C	R	A	E	N	L	K	I	-0.309773583657058	-0.569950383023116	-0.506316652984978	-0.362745829613282	-0.0241293246343859	-0.732872817085703	-0.674381437877511	-0.31037096110228	-1.0404787981863	-0.913591260218777	0.557862924969615	-0.96922249556999	0	0	0	0	0.308	0
CM002887.2_7415259-7416555(-)_1|1|1x0;7;7	N	K	S	F	N	Q	F	A	H	M	K	T	-0.363798883257629	-0.435978309887566	-0.790339251141195	-0.514208950899901	-0.681275541866088	-0.778729046365734	0.583040899515746	-0.704436932397747	0.480826077237059	-0.804149033070807	-0.662938239252314	-0.755077862503091	0	0	0	0	0.602	0
CM002887.2_7415259-7416555(-)_1|1|1x0;8;8	E	K	R	F	T	D	S	G	D	L	R	K	-0.255840788007829	-0.633668884628291	-0.387484733717824	-0.399405731015919	-0.599306215289468	0.414985358815562	-0.745644367460565	-0.714458347117662	-0.575767536469589	0.275548767314623	-0.721017710362908	-0.34030829168545	0	0	0	0	0.422	0
CM002887.2_7415259-7416555(-)_1|1|1x0;9;9	D	K	R	F	S	D	L	G	N	L	R	K	-0.401094654452769	-0.746450736916092	-0.338860936676252	-0.794867833663473	0.478894212216617	-0.637073165936065	-0.833136567111073	-0.828628085800899	-0.722998855683092	0.462516019809393	-0.819452910409954	-0.671110040123109	0	0	0	0	0.678	0
CM002887.2_7415259-7416555(-)_1|2|1x0;1;10	D	K	R	F	S	D	S	G	N	L	R	Q	-0.209189720836529	-0.500877625955446	-0.743736879089454	-0.72530169323817	0.468349181496958	-0.7049150500565	-0.721686617202143	-0.794149415883846	-0.642978808241605	0.375952703305926	-0.790804163309962	-0.613452524206472	0	0	0	0	0.876	0
CM002887.2_7415259-7416555(-)_1|2|1x0;2;11	D	K	R	F	S	D	S	G	N	L	R	Q	-0.209189720836529	-0.500877625955446	-0.743736879089454	-0.72530169323817	0.468349181496958	-0.7049150500565	-0.721686617202143	-0.794149415883846	-0.642978808241605	0.375952703305926	-0.790804163309962	-0.613452524206472	0	0	0	0	0.876	0
CM002887.2_7415259-7416555(-)_1|2|1x0;3;12	D	T	R	F	R	Q	L	G	G	L	K	T	-0.0106659915667073	-0.544624039750012	-0.670565965637135	-0.619447120627281	-0.49433290891041	-0.644259410048308	-0.689439817246518	0.0636077453961909	0.391992908925529	-0.743936905915056	-0.696260685695407	-0.695420452865925	0	0	0	0	0.544	0
CM002887.2_7435804-7437055(-)_1|1|1x0;1;1	G	K	S	L	A	N	K	R	S	L	G	K	-0.332019797201028	-0.551618911735617	-0.159351458464159	-0.224398930061874	-0.397474962819024	-0.446087952898549	-0.209106382213782	-0.0745793830370266	-0.469948484699214	0.0611373739430267	-0.390801763544338	-0.300126195739213	0	0	0	0	0.23	0
CM002887.2_7435804-7437055(-)_1|1|1x0;2;2	G	K	S	L	A	N	K	Q	S	L	G	C	-0.31924920462506	0.149879024233736	-0.815418261577887	-0.425714606303299	-0.749863442905336	-0.650600657061061	-0.0198793626737994	-0.126750993424994	-0.588872545840704	-0.628760727385013	-0.46730907454918	0.226195074134602	0	0	0	0	0.176	0
CM002887.2_7435804-7437055(-)_1|1|1x0;3;3	G	K	S	F	G	H	L	S	N	L	I	S	-0.195925438663916	-0.641356651292478	-0.570688310699245	-0.655840793842682	0.106269841001589	-0.793534792328073	-0.503943213548064	-0.844985803153676	-0.68433285230396	-0.647192674327512	-0.706606910825464	0.476337451658175	0	0	0	0	0.264	0
CM002887.2_7435804-7437055(-)_1|1|1x0;4;4	G	K	T	F	L	R	G	S	D	L	K	S	-0.548362882709612	-0.528615234218185	-0.703690188562279	-0.210750261743549	-0.761629086559678	0.00880885385717587	-0.614622199846163	-0.593047366410283	-0.754905854378167	-0.66324050610362	0.183801031727733	-0.551273544862997	0	0	0	0	0.38	0
CM002887.2_7435804-7437055(-)_1|1|1x0;5;5	E	K	S	F	R	H	Q	V	S	L	R	N	-0.118778926680481	-0.234605187455398	-0.414622998621946	-0.419353202750639	-0.339191390130168	-0.396745072125597	-0.519969249344975	-0.160078186150648	-0.559320159757387	-0.479859478409517	-0.557405461708709	0.272623793951765	0	0	0	0	0.106	0
CM002887.2_7435804-7437055(-)_1|1|1x0;6;6	E	K	T	F	I	T	A	E	N	L	K	I	-0.291383339902003	-0.400468495950522	-0.304927199258618	-0.230439569520194	0.23957891812848	-0.580029024287341	-0.412526203190908	-0.464879157992167	-0.52502032701829	-0.570555712504829	-0.118239863514733	-0.286693048501198	0	0	0	0	0.182	0
CM002887.2_7435804-7437055(-)_1|1|1x0;7;7	N	K	R	F	S	Q	F	A	Q	M	K	S	-0.232611286944071	-0.549900960987802	-0.643459196413507	-0.420172729711081	-0.584999792832274	-0.703235054680472	-0.326338093700182	-0.020390228774603	0.327668658290508	-0.658205304122189	-0.608281011333398	-0.620645754218949	0	0	0	0	0.174	0
CM002887.2_7435804-7437055(-)_1|1|1x0;8;8	D	K	R	V	S	D	L	G	N	L	R	K	-0.401094654452769	-0.746450736916092	-0.338860936676252	-0.794867833663473	0.478894212216617	-0.637073165936065	-0.833136567111073	-0.828628085800899	-0.722998855683092	0.462516019809393	-0.819452910409954	-0.671110040123109	0	0	0	0	0.668	0
CM002887.2_7435804-7437055(-)_1|1|1x0;9;9	N	K	R	F	S	Q	F	A	Q	M	K	S	-0.232611286944071	-0.549900960987802	-0.643459196413507	-0.420172729711081	-0.584999792832274	-0.703235054680472	-0.326338093700182	-0.020390228774603	0.327668658290508	-0.658205304122189	-0.608281011333398	-0.620645754218949	0	0	0	0	0.174	0
CM002887.2_7435804-7437055(-)_1|1|1x0;10;10	D	K	R	V	S	D	L	G	N	L	R	K	-0.401094654452769	-0.746450736916092	-0.338860936676252	-0.794867833663473	0.478894212216617	-0.637073165936065	-0.833136567111073	-0.828628085800899	-0.722998855683092	0.462516019809393	-0.819452910409954	-0.671110040123109	0	0	0	0	0.668	0
CM002887.2_7435804-7437055(-)_1|1|1x0;11;11	D	T	R	F	S	D	L	G	T	L	K	R	-0.42126151013861	-0.817170925938724	0.231058476189326	-0.953876792311678	-0.623419679062871	0.25686752946909	-0.98263939738696	-0.34081708027437	-0.601078395876499	0.25235414158678	-0.775993656052286	-0.583681875402724	0	0	0	0	0.73	0
CM002887.2_7435804-7437055(-)_1|1|1x0;12;12	D	R	R	F	R	Q	L	G	N	L	Q	T	-0.130799553201212	-0.484770627440182	-0.728024395363628	-0.789847746399687	0.291420811635703	-0.674443251535618	-0.755471288844528	-0.798548169202865	0.184165957005305	-0.653579003411586	-0.756440438776581	-0.692136067028759	0	0	0	0	0.594	0
CM002887.2_7463170-7464382(-)_1|1|1x0;1;1	G	K	S	L	T	N	K	Q	S	L	K	S	-0.372033863888962	-0.00859787421273391	-0.90536239243694	-0.300466940181603	-0.876541773435953	-0.797860902515186	-0.244606871124678	-0.143877887003538	-0.593947350620296	-0.673375928497189	-0.644553400498766	0.193651568728968	0	0	0	0	0.278	0
CM002887.2_7463170-7464382(-)_1|1|1x0;2;2	G	K	T	F	L	R	A	S	H	L	K	S	-0.503815769800893	-0.521007919368296	-0.80873874531811	-0.329388879016016	-0.741382012666709	-0.717683141391383	0.147448253610522	-0.634785118221398	-0.630723650488351	-0.744195726852192	0.370071752067669	-0.724759493620323	0	0	0	0	0.494	0
CM002887.2_7463170-7464382(-)_1|1|1x0;3;3	G	K	S	F	K	H	Q	R	S	L	R	N	-0.161508894627516	-0.61741653654925	-0.139286924465501	-0.466940312619166	-0.438578093731352	-0.403852240845754	-0.770127535910957	-0.160810391358713	-0.738547526158096	-0.323536789324306	-0.550653614749325	0.186688536147027	0	0	0	0	0.11	0
CM002887.2_7463170-7464382(-)_1|1|1x0;4;4	E	K	T	F	C	T	A	E	S	L	K	I	-0.313105213071468	-0.351135432654411	-0.282019816647733	-0.265240373126912	-0.373823049129752	-0.438183394830047	-0.391266870874722	-0.0154119530196197	-0.424669356137486	-0.545499784030297	-0.130284392828895	-0.331981585896332	0	0	0	0	0.142	0
CM002887.2_7463170-7464382(-)_1|1|1x0;5;5	N	N	R	F	N	Q	F	A	H	M	K	T	-0.363798883257629	-0.435978309887566	-0.790339251141195	-0.514208950899901	-0.681275541866088	-0.778729046365734	0.583040899515746	-0.704436932397747	0.480826077237059	-0.804149033070807	-0.662938239252314	-0.755077862503091	0	0	0	0	0.562	0
CM002887.2_7463170-7464382(-)_1|1|1x0;6;6	D	K	R	F	S	D	S	G	N	L	R	Q	-0.209189720836529	-0.500877625955446	-0.743736879089454	-0.72530169323817	0.468349181496958	-0.7049150500565	-0.721686617202143	-0.794149415883846	-0.642978808241605	0.375952703305926	-0.790804163309962	-0.613452524206472	0	0	0	0	0.876	0
CM002887.2_7463170-7464382(-)_1|1|1x0;7;7	D	T	R	F	R	Q	L	G	G	L	K	T	-0.0106659915667073	-0.544624039750012	-0.670565965637135	-0.619447120627281	-0.49433290891041	-0.644259410048308	-0.689439817246518	0.0636077453961909	0.391992908925529	-0.743936905915056	-0.696260685695407	-0.695420452865925	0	0	0	0	0.544	0
CM002887.2_7463170-7464382(-)_1|1|1x0;8;8	G	K	T	F	L	R	A	S	Q	L	K	S	-0.303335368479041	-0.596283823043546	-0.718872177745495	-0.503739712480305	-0.757629487527576	-0.632169900077536	-0.55102246535604	0.00776195541927083	-0.679319881011598	-0.779806107555915	0.451232014562242	-0.653970560101251	0	0	0	0	0.422	0
CM002887.2_7463170-7464382(-)_1|1|1x0;9;9	G	K	N	F	T	R	Q	E	S	L	R	N	-0.335408096541755	-0.538873201242996	-0.12019274171978	-0.732656462226479	-0.860830473313625	-0.587696521240147	-0.771436543810605	0.250312391061741	-0.951648450500297	-0.933395138975144	0.436944250919078	-0.845525345697691	0	0	0	0	0.57	0
CM002887.2_7463170-7464382(-)_1|1|1x0;10;10	N	K	S	F	C	R	A	E	N	L	K	I	-0.309773583657058	-0.569950383023116	-0.506316652984978	-0.362745829613282	-0.0241293246343859	-0.732872817085703	-0.674381437877511	-0.31037096110228	-1.0404787981863	-0.913591260218777	0.557862924969615	-0.96922249556999	0	0	0	0	0.35	0
CM002887.2_7463170-7464382(-)_1|1|1x0;11;11	D	K	K	F	S	D	S	G	N	L	R	R	-0.600576009147834	-0.906786839866059	0.421259056186485	-1.04143141261367	0.535189353887865	-0.940754530718116	-1.05391762501952	-1.1344904320116	-0.785879568433718	0.441135290700539	-0.881964407067129	-0.694312765258433	0	0	0	0	0.928	0
CM002887.2_7463170-7464382(-)_1|1|1x0;12;12	D	T	R	F	R	Q	L	G	G	L	K	T	-0.0106659915667073	-0.544624039750012	-0.670565965637135	-0.619447120627281	-0.49433290891041	-0.644259410048308	-0.689439817246518	0.0636077453961909	0.391992908925529	-0.743936905915056	-0.696260685695407	-0.695420452865925	0	0	0	0	0.544	0
CM002887.2_7480738-7481827(-)_1|1|1x0;1;1	G	K	S	L	A	N	K	R	S	L	G	K	-0.332019797201028	-0.551618911735617	-0.159351458464159	-0.224398930061874	-0.397474962819024	-0.446087952898549	-0.209106382213782	-0.0745793830370266	-0.469948484699214	0.0611373739430267	-0.390801763544338	-0.300126195739213	0	0	0	0	0.23	0
CM002887.2_7480738-7481827(-)_1|2|1x0;1;2	G	K	S	L	A	N	K	Q	S	L	G	C	-0.31924920462506	0.149879024233736	-0.815418261577887	-0.425714606303299	-0.749863442905336	-0.650600657061061	-0.0198793626737994	-0.126750993424994	-0.588872545840704	-0.628760727385013	-0.46730907454918	0.226195074134602	0	0	0	0	0.176	0
CM002887.2_7480738-7481827(-)_1|2|1x0;2;3	G	K	S	F	G	H	L	S	N	L	I	S	-0.195925438663916	-0.641356651292478	-0.570688310699245	-0.655840793842682	0.106269841001589	-0.793534792328073	-0.503943213548064	-0.844985803153676	-0.68433285230396	-0.647192674327512	-0.706606910825464	0.476337451658175	0	0	0	0	0.264	0
CM002887.2_7480738-7481827(-)_1|2|1x0;3;4	G	K	T	F	L	R	G	S	D	L	K	S	-0.548362882709612	-0.528615234218185	-0.703690188562279	-0.210750261743549	-0.761629086559678	0.00880885385717587	-0.614622199846163	-0.593047366410283	-0.754905854378167	-0.66324050610362	0.183801031727733	-0.551273544862997	0	0	0	0	0.38	0
CM002887.2_7480738-7481827(-)_1|2|1x0;4;5	E	K	S	F	R	H	Q	V	S	L	R	N	-0.118778926680481	-0.234605187455398	-0.414622998621946	-0.419353202750639	-0.339191390130168	-0.396745072125597	-0.519969249344975	-0.160078186150648	-0.559320159757387	-0.479859478409517	-0.557405461708709	0.272623793951765	0	0	0	0	0.106	0
CM002887.2_7480738-7481827(-)_1|2|1x0;5;6	K	K	T	F	I	T	A	E	N	L	K	I	-0.291383339902003	-0.400468495950522	-0.304927199258618	-0.230439569520194	0.23957891812848	-0.580029024287341	-0.412526203190908	-0.464879157992167	-0.52502032701829	-0.570555712504829	-0.118239863514733	-0.286693048501198	0	0	0	0	0.162	0
CM002887.2_7480738-7481827(-)_1|2|1x0;6;7	N	K	R	F	S	Q	F	A	Q	M	K	S	-0.232611286944071	-0.549900960987802	-0.643459196413507	-0.420172729711081	-0.584999792832274	-0.703235054680472	-0.326338093700182	-0.020390228774603	0.327668658290508	-0.658205304122189	-0.608281011333398	-0.620645754218949	0	0	0	0	0.174	0
CM002887.2_7480738-7481827(-)_1|2|1x0;7;8	D	K	R	V	S	D	L	G	N	L	R	K	-0.401094654452769	-0.746450736916092	-0.338860936676252	-0.794867833663473	0.478894212216617	-0.637073165936065	-0.833136567111073	-0.828628085800899	-0.722998855683092	0.462516019809393	-0.819452910409954	-0.671110040123109	0	0	0	0	0.668	0
CM002887.2_7480738-7481827(-)_1|2|1x0;8;9	D	T	R	F	S	D	L	G	T	L	K	R	-0.42126151013861	-0.817170925938724	0.231058476189326	-0.953876792311678	-0.623419679062871	0.25686752946909	-0.98263939738696	-0.34081708027437	-0.601078395876499	0.25235414158678	-0.775993656052286	-0.583681875402724	0	0	0	0	0.73	0
CM002887.2_7480738-7481827(-)_1|2|1x0;9;10	D	R	R	F	R	Q	L	G	N	L	Q	T	-0.130799553201212	-0.484770627440182	-0.728024395363628	-0.789847746399687	0.291420811635703	-0.674443251535618	-0.755471288844528	-0.798548169202865	0.184165957005305	-0.653579003411586	-0.756440438776581	-0.692136067028759	0	0	0	0	0.594	0
CM002887.2_7494516-7495575(-)_1|1|1x0;1;1	G	K	S	L	A	H	N	Q	S	L	R	K	-0.205836386620634	-0.606932582380631	-0.325625979751752	-0.619046967724026	-0.572061592636975	-0.111497336111355	-0.613107435394029	-0.282075341812466	-0.485609035527242	-0.484234683454935	-0.459082281144874	0.421208483779216	0	0	0	0	0.38	0
CM002887.2_7494516-7495575(-)_1|2|1x0;1;2	G	K	S	F	R	E	S	S	T	L	N	V	-0.202242954236986	-0.480739453215502	-0.463651081226952	-0.489618806674807	-0.546077510123061	-0.121424017116528	-0.618507863028684	-0.382624254270098	-0.528516489877904	0.0495252604743916	-0.409960532231663	-0.312212284343774	0	0	0	0	0.448	0
CM002887.2_7494516-7495575(-)_1|2|1x0;2;3	C	K	T	F	L	R	A	A	D	L	K	G	-0.522208241793827	-0.402294947174524	-0.363461478086412	-0.201837534402227	-0.656980491029347	0.0145128967099554	-0.41749757905782	-0.478272653713249	-0.707437106442156	-0.778203328793445	0.302213228302493	-0.403939936662295	0	0	0	0	0.248	0
CM002887.2_7494516-7495575(-)_1|2|1x0;3;4	E	K	S	F	R	H	Q	R	S	L	R	N	-0.161508894627516	-0.61741653654925	-0.139286924465501	-0.466940312619166	-0.438578093731352	-0.403852240845754	-0.770127535910957	-0.160810391358713	-0.738547526158096	-0.323536789324306	-0.550653614749325	0.186688536147027	0	0	0	0	0.134	0
CM002887.2_7494516-7495575(-)_1|2|1x0;4;5	E	K	T	F	C	A	A	G	N	L	K	I	-0.168427965169436	-0.5084998092344	-0.390961947494846	-0.602752988512492	0.348762381652429	-0.789038821203636	-0.775993614787185	-0.623999148934217	-0.539615721754403	-0.568717002721424	-0.545805988814223	0.335814118033834	0	0	0	0	0.356	0
CM002887.2_7494516-7495575(-)_1|2|1x0;5;6	N	K	R	F	S	Q	L	A	H	M	K	T	-0.363798883257629	-0.435978309887566	-0.790339251141195	-0.514208950899901	-0.681275541866088	-0.778729046365734	0.583040899515746	-0.704436932397747	0.480826077237059	-0.804149033070807	-0.662938239252314	-0.755077862503091	0	0	0	0	0.582	0
CM002887.2_7494516-7495575(-)_1|2|1x0;6;7	E	K	R	F	R	R	S	G	E	V	R	Q	-0.0927094117381549	-0.86783985369511	-0.140722464272366	-0.530332405519474	-0.623513856321985	-0.204366230269017	-0.927133696045395	0.0672764232551688	-0.851100510223031	-0.971699906487573	0.358280967818474	-0.938730548513591	0	0	0	0	0.46	0
CM002887.2_7494516-7495575(-)_1|2|1x0;7;8	N	K	R	F	S	Q	I	A	Q	K	T	I	-0.162719287281488	-0.514727683260815	-0.620640714034573	-0.528896888415813	-0.580744038171588	-0.652650701303841	-0.471519095552549	-0.0444980449322849	0.264708631224118	-0.646626948375082	-0.609930808705328	-0.612350209107372	0	0	0	0	0.352	0
CM002887.2_7494516-7495575(-)_1|2|1x0;8;9	D	K	R	F	K	D	S	G	N	L	R	Q	-0.209189720836529	-0.500877625955446	-0.743736879089454	-0.72530169323817	0.468349181496958	-0.7049150500565	-0.721686617202143	-0.794149415883846	-0.642978808241605	0.375952703305926	-0.790804163309962	-0.613452524206472	0	0	0	0	0.568	0
CM002887.2_7494516-7495575(-)_1|2|1x0;9;10	D	T	R	F	R	Q	L	G	G	L	K	I	-0.278539756985131	-0.571501302080796	-0.699690854951378	-0.596279459653997	-0.510712332687841	-0.662237697897352	-0.717253602897422	0.00908396108537399	0.393457355432665	-0.742582307240038	-0.728529589284235	-0.705435217612688	0	0	0	0	0.588	0
CM002887.2_7510425-7511547(-)_1|1|1x0;1;1	G	K	S	L	T	N	K	Q	S	L	G	K	-0.344596547975342	-0.406208953627759	-0.528932463321249	-0.227118199518286	-0.757601015433728	-0.370868029178758	-0.00220430683221864	-0.169457123431708	-0.478889069404881	-0.258504877207775	-0.610186905004673	0.0967042849029648	0	0	0	0	0.26	0
CM002887.2_7510425-7511547(-)_1|1|1x0;2;2	G	K	S	F	R	A	S	S	T	L	N	N	-0.0050980997359607	-0.536122789735594	-0.346116832429128	-0.807871840486627	-0.251572327565801	0.163135874189652	-0.637079196506949	-0.349401498664831	-0.321753849401549	-0.483214320004301	-0.342485053357814	0.160854659456815	0	0	0	0	0.592	0
CM002887.2_7510425-7511547(-)_1|1|1x0;3;3	G	K	T	F	L	R	D	S	E	L	K	N	-0.181285577286042	-0.777984720718197	-0.0262832288972391	-0.590424223673702	-0.489552496400725	-0.156930668659796	-0.431342050778854	-0.115414795655137	-0.924460505699126	-1.05335310902366	0.448472647604441	-0.925392726245827	0	0	0	0	0.218	0
CM002887.2_7510425-7511547(-)_1|1|1x0;4;4	E	K	S	F	R	H	Q	R	S	L	R	N	-0.161508894627516	-0.61741653654925	-0.139286924465501	-0.466940312619166	-0.438578093731352	-0.403852240845754	-0.770127535910957	-0.160810391358713	-0.738547526158096	-0.323536789324306	-0.550653614749325	0.186688536147027	0	0	0	0	0.134	0
CM002887.2_7510425-7511547(-)_1|1|1x0;5;5	E	K	T	F	C	T	A	E	S	L	K	I	-0.313105213071468	-0.351135432654411	-0.282019816647733	-0.265240373126912	-0.373823049129752	-0.438183394830047	-0.391266870874722	-0.0154119530196197	-0.424669356137486	-0.545499784030297	-0.130284392828895	-0.331981585896332	0	0	0	0	0.142	0
CM002887.2_7510425-7511547(-)_1|1|1x0;6;6	N	K	R	F	S	Q	L	A	H	M	K	T	-0.363798883257629	-0.435978309887566	-0.790339251141195	-0.514208950899901	-0.681275541866088	-0.778729046365734	0.583040899515746	-0.704436932397747	0.480826077237059	-0.804149033070807	-0.662938239252314	-0.755077862503091	0	0	0	0	0.582	0
CM002887.2_7510425-7511547(-)_1|1|1x0;7;7	E	K	R	F	R	R	L	G	Q	L	R	Q	-0.21781819106486	-0.662683564905388	-0.529693082954937	-0.509937771662123	-0.535892604580303	-0.561080670262446	-0.521183837886425	-0.0467565882081693	-0.533670306325218	-0.686367584250542	0.413397983557859	-0.634827226008579	0	0	0	0	0.298	0
CM002887.2_7510425-7511547(-)_1|1|1x0;8;8	D	K	R	F	S	D	G	G	N	L	R	Q	-0.209189720836529	-0.500877625955446	-0.743736879089454	-0.72530169323817	0.468349181496958	-0.7049150500565	-0.721686617202143	-0.794149415883846	-0.642978808241605	0.375952703305926	-0.790804163309962	-0.613452524206472	0	0	0	0	0.796	0
CM002887.2_7510425-7511547(-)_1|1|1x0;9;9	D	K	R	F	S	D	S	G	L	L	R	Q	-0.137537393573116	-0.632290284588934	-0.0833163123759836	-0.598830529684655	-0.116818607142652	-0.275600839231707	-0.498593823738143	-0.193218395428704	-0.254867213964518	-0.127656220348169	-0.34796107401194	-0.305989807518724	0	0	0	0	0.516	0
CM002887.2_7510425-7511547(-)_1|1|1x0;10;10	D	K	R	F	S	G	G	G	N	L	R	Q	-0.093334616318672	-0.459434871825919	-0.249328362562344	-0.546668351796274	0.269134846812104	-0.635029861727021	-0.565290121924788	-0.577909374632488	-0.112512438426069	0.0840326185181643	-0.517798643065327	-0.0712855305238061	0	0	0	0	0.536	0
CM002887.2_7510425-7511547(-)_1|1|1x0;11;11	D	K	R	F	R	Q	L	G	G	L	K	I	-0.278539756985131	-0.571501302080796	-0.699690854951378	-0.596279459653997	-0.510712332687841	-0.662237697897352	-0.717253602897422	0.00908396108537399	0.393457355432665	-0.742582307240038	-0.728529589284235	-0.705435217612688	0	0	0	0	0.658	0
CM002887.2_7529139-7530327(-)_1|1|1x0;1;1	G	K	S	L	A	H	N	Q	S	L	R	K	-0.205836386620634	-0.606932582380631	-0.325625979751752	-0.619046967724026	-0.572061592636975	-0.111497336111355	-0.613107435394029	-0.282075341812466	-0.485609035527242	-0.484234683454935	-0.459082281144874	0.421208483779216	0	0	0	0	0.38	0
CM002887.2_7529139-7530327(-)_1|2|1x0;1;2	G	M	S	F	R	E	S	S	N	L	N	K	-0.407522705519029	-0.683109530851664	-0.396210838519955	-0.579285318306456	0.427705978947807	-0.588334693787659	-0.721496539535008	-0.781972808927378	-0.701023354721304	0.431729614354708	-0.778791899357469	-0.612868708244686	0	0	0	0	0.504	0
CM002887.2_7529139-7530327(-)_1|2|1x0;2;3	C	K	T	F	L	R	A	A	D	L	K	G	-0.522208241793827	-0.402294947174524	-0.363461478086412	-0.201837534402227	-0.656980491029347	0.0145128967099554	-0.41749757905782	-0.478272653713249	-0.707437106442156	-0.778203328793445	0.302213228302493	-0.403939936662295	0	0	0	0	0.248	0
CM002887.2_7529139-7530327(-)_1|2|1x0;3;4	E	K	S	F	R	H	Q	R	S	L	R	N	-0.161508894627516	-0.61741653654925	-0.139286924465501	-0.466940312619166	-0.438578093731352	-0.403852240845754	-0.770127535910957	-0.160810391358713	-0.738547526158096	-0.323536789324306	-0.550653614749325	0.186688536147027	0	0	0	0	0.134	0
CM002887.2_7529139-7530327(-)_1|2|1x0;4;5	E	K	T	F	C	A	A	G	S	L	K	I	-0.221332747856155	-0.509853384163562	-0.246988357829607	-0.721328494322787	-0.368116401233425	-0.458892237274207	-0.739103737634494	0.115684285552043	-0.231513587173367	-0.529579564539123	-0.419021639103898	0.173397995177281	0	0	0	0	0.258	0
CM002887.2_7529139-7530327(-)_1|2|1x0;5;6	N	K	R	F	S	Q	L	A	H	M	K	T	-0.363798883257629	-0.435978309887566	-0.790339251141195	-0.514208950899901	-0.681275541866088	-0.778729046365734	0.583040899515746	-0.704436932397747	0.480826077237059	-0.804149033070807	-0.662938239252314	-0.755077862503091	0	0	0	0	0.582	0
CM002887.2_7529139-7530327(-)_1|2|1x0;6;7	E	K	R	F	R	R	L	G	H	L	R	Q	-0.231987422811473	-0.574199342558512	-0.776958037594803	-0.463933115549473	-0.584576356174066	-0.743992348055759	0.150870250319507	-0.756239757513685	-0.537659003223083	-0.848944409565779	0.295053948454349	-0.757420217765363	0	0	0	0	0.546	0
CM002887.2_7529139-7530327(-)_1|2|1x0;7;8	N	K	R	F	S	Q	I	A	Q	K	K	I	-0.162719287281488	-0.514727683260815	-0.620640714034573	-0.528896888415813	-0.580744038171588	-0.652650701303841	-0.471519095552549	-0.0444980449322849	0.264708631224118	-0.646626948375082	-0.609930808705328	-0.612350209107372	0	0	0	0	0.39	0
CM002887.2_7529139-7530327(-)_1|2|1x0;8;9	D	K	R	F	S	D	S	G	N	L	R	Q	-0.209189720836529	-0.500877625955446	-0.743736879089454	-0.72530169323817	0.468349181496958	-0.7049150500565	-0.721686617202143	-0.794149415883846	-0.642978808241605	0.375952703305926	-0.790804163309962	-0.613452524206472	0	0	0	0	0.876	0
CM002887.2_7529139-7530327(-)_1|2|1x0;9;10	D	K	R	F	S	D	V	G	N	L	R	Q	-0.209189720836529	-0.500877625955446	-0.743736879089454	-0.72530169323817	0.468349181496958	-0.7049150500565	-0.721686617202143	-0.794149415883846	-0.642978808241605	0.375952703305926	-0.790804163309962	-0.613452524206472	0	0	0	0	0.7	0
CM002887.2_7529139-7530327(-)_1|2|1x0;10;11	D	R	T	F	R	Q	L	G	G	L	K	I	-0.278539756985131	-0.571501302080796	-0.699690854951378	-0.596279459653997	-0.510712332687841	-0.662237697897352	-0.717253602897422	0.00908396108537399	0.393457355432665	-0.742582307240038	-0.728529589284235	-0.705435217612688	0	0	0	0	0.434	0
CM002887.2_7546002-7546857(-)_1|1|1x0;1;1	G	K	S	L	R	S	L	S	N	L	N	Y	-0.242880799675289	-0.535586760942634	-0.772678454860615	-0.304337467280871	0.0487268684350265	-0.738299719789308	-0.40540580657608	-0.752321020272124	-0.487356419868472	-0.607655500821933	-0.439402018200011	-0.133846014298424	0	0	0	0	0.334	0
CM002887.2_7546002-7546857(-)_1|1|1x0;2;2	G	M	S	F	R	Q	S	S	N	L	N	N	0.0122192663997302	-0.469008019146888	-0.663273386378637	-0.904758379022768	0.0595094146229129	-0.635365212036176	-0.795734101900213	-0.788411906932926	0.214961830227931	-0.685821376195551	-0.745891543930796	-0.757420795225181	0	0	0	0	0.82	0
CM002887.2_7546002-7546857(-)_1|1|1x0;3;3	G	K	T	F	F	R	A	S	D	L	K	S	-0.548362882709612	-0.528615234218185	-0.703690188562279	-0.210750261743549	-0.761629086559678	0.00880885385717587	-0.614622199846163	-0.593047366410283	-0.754905854378167	-0.66324050610362	0.183801031727733	-0.551273544862997	0	0	0	0	0.334	0
CM002887.2_7546002-7546857(-)_1|1|1x0;4;4	G	K	S	F	R	H	R	E	S	L	R	I	-0.28528283932685	-0.523820990679132	-0.346515094241314	-0.434988233915449	-0.599280951583601	-0.458009808450451	-0.601050766976781	0.0824809813272429	-0.596458112819703	-0.603349475725385	-0.267225786826836	-0.243383063303477	0	0	0	0	0.288	0
CM002887.2_7546002-7546857(-)_1|1|1x0;5;5	E	K	T	F	Y	S	D	E	H	L	K	L	-0.514379732993915	-0.319422977538572	-0.147022750107662	0.024677973631027	-0.202274245295043	-0.575803682341939	0.150837900814311	-0.324264838219916	-0.349821211089844	-0.385994453871603	0.0996875235464734	-0.277313992848424	0	0	0	0	0.124	0
CM002887.2_7546002-7546857(-)_1|1|1x0;6;6	I	R	S	F	S	H	F	E	H	L	K	I	-0.243528837587811	-0.534263749398538	-0.342342613146427	-0.105772275296612	-0.423190650783215	-0.733365765060438	0.0037821532539789	-0.419324083019506	-0.553873217811102	-0.673157564777226	-0.152239840656928	-0.330521048448241	0	0	0	0	0.378	0
CM002887.2_7546002-7546857(-)_1|1|1x0;7;7	D	K	R	F	R	Q	L	V	V	L	K	R	-0.435256872274721	-0.681267185015628	0.218619935331285	-0.771617904811533	-0.365081077253874	-0.128347996817441	-0.591193616799148	-0.18566822520946	0.310101342491088	-0.611332764445161	-0.581261496077981	-0.383626979551883	0	0	0	0	0.55	0
CM002887.2_7546002-7546857(-)_1|1|1x0;8;8	D	K	R	F	I	Q	L	E	S	L	K	R	-0.650062643050943	-0.733680667166388	0.395428754934112	-0.810278876597512	-0.678717318850079	-0.439289563309482	-0.694198939620201	0.0108412836846056	-0.0252416799806955	-0.696158758519659	-0.349049499298548	-0.597732235088404	0	0	0	0	0.518	0
CM002887.2_7557955-7558699(-)_1|1|1x0;1;1	G	I	S	L	A	N	K	P	N	L	R	R	-0.673326470356844	-0.708303386812104	0.405548296760959	-0.682924985786745	0.340220331986887	-0.767346030965961	-0.507897679975143	-0.699763843001346	-0.386893204340254	-0.370083260633915	-0.628605202669916	-0.237273865251017	0	0	0	0	0.482	0
CM002887.2_7557955-7558699(-)_1|1|1x0;2;2	G	K	S	F	S	Q	S	S	N	L	K	K	-0.237450429847228	-0.700060825650815	-0.48053697592793	-0.818771638786415	0.258031276995203	-0.62184595156355	-0.785576684496083	-0.768018894556813	0.0869801572818313	-0.498162799811991	-0.802377300230713	-0.686968301518626	0	0	0	0	0.966	0
CM002887.2_7557955-7558699(-)_1|1|1x0;3;3	G	K	T	F	L	M	A	S	Y	L	K	K	-0.18169856508558	-0.396785176288103	-0.234158668370133	-0.11070869599037	-0.0321476511071492	-0.132739420683363	-0.186805203721402	-0.451063171247248	-0.179658907806744	0.118016716895566	-0.169100383045947	-0.200749807381403	0	0	0	0	0.16	0
CM002887.2_7557955-7558699(-)_1|1|1x0;4;4	G	K	T	L	R	H	Q	R	S	L	R	D	-0.230844671227238	-0.285692697108837	-0.103116546972423	-0.429785223761115	-0.442843289256176	-0.303191867348578	-0.417964099581141	-0.133430450573907	-0.682524641138376	-0.191041491173347	-0.335186780918629	0.0371193455314422	0	0	0	0	0.176	0
CM002887.2_7557955-7558699(-)_1|1|1x0;5;5	E	K	T	F	Y	R	A	E	H	L	K	I	-0.459848624817698	-0.605696427392371	-0.468890888655902	0.0404306200401126	-0.55775404444016	-0.950921532048436	0.0429940211525714	-0.492038236508596	-1.11911935221377	-1.10870095621793	0.564914340494364	-1.03892671066264	0	0	0	0	0.306	0
CM002887.2_7557955-7558699(-)_1|1|1x0;6;6	D	T	R	F	R	Y	L	R	H	L	K	T	-0.322617370169016	-0.507038508967244	-0.255867942654703	-0.215037986949754	-0.398203067974839	-0.813425407659634	0.195172079174267	-0.662249725675911	-0.675187895249999	-0.418304012791779	-0.231854740177124	-0.0336827180550805	0	0	0	0	0.3	0
CM002887.2_7589144-7590107(-)_1|1|1x0;1;1	G	K	S	L	T	N	K	Q	S	L	Q	G	-0.516310429807438	0.0660175143640033	-0.78945488109395	-0.18632111480489	-0.85395620687537	-0.764498245624268	-0.127314706755291	-0.190281384293171	-0.62299925804632	-0.768036037997039	-0.461198911243431	0.159141588198949	0	0	0	0	0.264	0
CM002887.2_7589144-7590107(-)_1|1|1x0;2;2	G	K	S	F	R	A	S	S	N	L	N	K	-0.1347592242375	-0.636563181646258	-0.355414063387792	-0.695491196478859	0.363210000296926	-0.585020172069176	-0.61914002859787	-0.797556841807643	-0.622656192251476	-0.232851180759407	-0.572812061571704	0.190686924673395	0	0	0	0	0.612	0
CM002887.2_7589144-7590107(-)_1|1|1x0;3;3	G	K	T	F	L	R	A	F	G	L	K	S	-0.220414360900604	-0.459125954750786	-0.398742629765947	-0.246436968433884	-0.491598824442279	-0.470716201278088	-0.435076974565874	0.00672464298553072	-0.646066239184192	-0.697822964371622	0.396363834164903	-0.558032542535665	0	0	0	0	0.29	0
CM002887.2_7589144-7590107(-)_1|1|1x0;4;4	G	K	S	F	R	H	Q	G	S	L	R	N	-0.0775652814006566	-0.629973611969099	-0.314064360347663	-0.579924092941438	-0.575456859843579	-0.493434644710222	-0.889253589005804	-0.0781219901481733	-0.644383033101644	-0.847032579863951	-0.688808001985236	0.436562130915593	0	0	0	0	0.248	0
CM002887.2_7589144-7590107(-)_1|1|1x0;5;5	E	K	T	Y	F	T	A	G	E	L	K	Q	-0.0387925885665703	-0.518849938828789	-0.260523823717483	-0.533633248189531	-0.102424975294451	-0.202561058369805	-0.525789929872235	-0.0155800190973616	-0.496480777622081	-0.67481721327016	-0.344554285328634	0.119679019193389	0	0	0	0	0.068	0
CM002887.2_7589144-7590107(-)_1|1|1x0;6;6	D	K	R	F	I	D	L	G	G	L	K	I	-0.0803222223056618	-0.62424154224294	-0.521908370502922	-0.522484020013059	-0.208116528999553	-0.0442311206051382	-0.643126493833397	-0.486122435829669	-0.3665940244966	0.210902361561208	-0.657118813559006	-0.62455788863633	0	0	0	0	0.342	0
CM002887.2_7589144-7590107(-)_1|1|1x0;7;7	Y	K	T	F	S	Q	L	G	S	L	K	T	-0.162915204353931	-0.501572412376359	-0.599464650612708	-0.9682465901612	-0.712234970405491	-0.622958484884896	-0.847970830998815	0.374522639995807	0.529299031256927	-0.765742441095658	-0.714915056691608	-0.675730338163739	0	0	0	0	0.522	0
CM002887.2_7589144-7590107(-)_1|1|1x0;8;8	N	K	S	F	S	Q	L	G	N	L	K	T	-0.130799553201212	-0.484770627440182	-0.728024395363628	-0.789847746399687	0.291420811635703	-0.674443251535618	-0.755471288844528	-0.798548169202865	0.184165957005305	-0.653579003411586	-0.756440438776581	-0.692136067028759	0	0	0	0	0.67	0
CM002887.2_7589144-7590107(-)_1|1|1x0;9;9	D	K	R	F	S	Q	L	G	N	L	K	I	-0.351332578926653	-0.506132150764199	-0.725532418718806	-0.698993717462913	0.387553683143042	-0.677147518392985	-0.764623545282135	-0.754714541417289	0.349594008918941	-0.647398576202985	-0.759129597940181	-0.706735217321633	0	0	0	0	0.744	0
CM002887.2_7589144-7590107(-)_1|1|1x0;10;10	L	K	S	F	A	Q	S	S	Q	L	K	I	-0.173947765991639	-0.529899829103758	-0.671076683828947	-0.742372343664675	-0.65850847639374	-0.664113892443181	-0.640926782416521	-0.119954482932013	0.0426415344239009	-0.672021800744881	-0.61840659695494	-0.639945492588761	0	0	0	0	0.482	0
CM002887.2_8916794-8917406(+)_1|1|1x0;1;1	G	K	S	F	Y	S	T	G	N	L	A	V	-0.180515797016251	-0.466011544279524	-0.592749504175912	-0.587555959037053	0.359677467625614	-0.692627673864272	-0.656542344306538	-0.77137891814571	-0.464874746068569	-0.543368733315138	-0.514161815310425	-0.055367108166558	0	0	0	0	0.15	0
CM002887.2_8916794-8917406(+)_1|1|1x0;2;2	G	K	S	C	K	Q	N	G	N	L	E	T	-0.130799553201212	-0.484770627440182	-0.728024395363628	-0.789847746399687	0.291420811635703	-0.674443251535618	-0.755471288844528	-0.798548169202865	0.184165957005305	-0.653579003411586	-0.756440438776581	-0.692136067028759	0	0	0	0	0.364	0
CM002887.2_8916794-8917406(+)_1|1|1x0;3;3	R	K	G	F	S	Q	K	Q	N	L	I	I	-0.170409471462594	-0.339116705176998	-0.584733069465494	-0.661701650151777	0.0780641015348214	-0.531379891589947	-0.485878137558058	-0.542017412775086	0.0719287863531792	-0.602817938187042	-0.517241747694599	-0.416735839963897	0	0	0	0	0.39	0
CM002887.2_8916794-8917406(+)_1|1|1x0;4;4	G	K	S	F	P	H	T	G	S	L	K	H	-0.265998987287949	-0.438267598485359	-0.411630469094069	-0.669500229014541	-0.542287215994575	-0.364087934912389	-0.683560435728987	-0.135358683179551	-0.485239776935211	-0.669592485984563	-0.637100155887611	0.314706990757774	0	0	0	0	0.254	0
CM002887.2_8916794-8917406(+)_1|1|1x0;5;5	G	K	S	F	T	T	K	A	S	L	M	N	-0.138576042189884	-0.602496406559129	-0.284448801109204	-0.656607599094481	-0.506003344101007	-0.443431770109089	-0.468622101135798	-0.0953436807670905	-0.420275527098133	-0.676593934527461	-0.486042505089308	0.0888494672646393	0	0	0	0	0.244	0
CM002887.2_8916794-8917406(+)_1|2|1x0;1;6	G	K	S	L	T	C	K	D	S	I	K	Q	-0.168339300791363	-0.488451786523296	-0.329064763503263	-0.430450626333045	-0.325261303794286	-0.299711281701388	-0.563422378958722	-0.118881239933123	-0.497321025967537	-0.415840976180772	0.00798255486788715	-0.366287520463575	0	0	0	0	0.136	0
CM002887.2_8916794-8917406(+)_1|2|1x0;2;7	G	K	V	F	K	H	K	R	S	L	I	N	-0.161508894627516	-0.61741653654925	-0.139286924465501	-0.466940312619166	-0.438578093731352	-0.403852240845754	-0.770127535910957	-0.160810391358713	-0.738547526158096	-0.323536789324306	-0.550653614749325	0.186688536147027	0	0	0	0	0.168	0
CM002887.2_9082134-9083904(+)_1|1|1x0;1;1	G	K	I	L	A	S	K	S	K	L	K	I	-0.245026766137592	-0.414263229039515	-0.460795359929244	-0.474918033398762	-0.321851720580053	-0.652282334796267	0.00594492346730678	-0.436150613884195	-0.271730745342232	-0.527965833731571	-0.137542713135495	-0.432100003909714	0	0	0	0	0.126	0
CM002887.2_9082134-9083904(+)_1|1|1x0;2;2	G	K	S	F	R	Q	A	S	S	L	N	K	-0.330679327429942	-0.770103378725706	-0.294222556840369	-0.827669452865243	-0.843168115967212	-0.197977637006638	-0.904579355017353	-0.140627496199604	0.524120791824378	-0.698514418131938	-0.74483282652113	-0.682659966822233	0	0	0	0	0.618	0
CM002887.2_9082134-9083904(+)_1|1|1x0;3;3	G	I	S	F	N	C	S	S	Y	L	K	Q	-0.0790752724691801	-0.527281808216595	-0.463876026447688	-0.522922727798694	0.018081823411668	-0.296488813130565	-0.327920494157917	-0.371818709658025	-0.199950779896732	-0.0263024596473446	-0.259897518176997	-0.259670623526538	0	0	0	0	0.244	0
CM002887.2_9082134-9083904(+)_1|1|1x0;4;4	G	R	S	F	N	R	S	S	H	L	N	H	-0.482334498844027	-0.420034264587125	-0.616595228714303	-0.379557818570684	-0.657082242852176	-0.657671115934854	0.10562192797815	-0.530031574342245	-0.545286331159471	-0.783592131992302	0.266566822156632	-0.717284107441594	0	0	0	0	0.744	0
CM002887.2_9082134-9083904(+)_1|1|1x0;5;5	G	K	S	F	N	R	S	S	N	L	D	Q	-0.195925603984627	-0.502646504985937	-0.751331956647664	-0.661321693459148	-0.157184415584067	-0.720358375864765	-0.604412360064639	-0.6247765351132	-0.729682559332198	-0.79234740744309	0.351409426485002	-0.786903011090954	0	0	0	0	0.646	0
CM002887.2_9082134-9083904(+)_1|1|1x0;6;6	G	K	S	F	R	Q	S	S	S	L	S	K	-0.330679327429942	-0.770103378725706	-0.294222556840369	-0.827669452865243	-0.843168115967212	-0.197977637006638	-0.904579355017353	-0.140627496199604	0.524120791824378	-0.698514418131938	-0.74483282652113	-0.682659966822233	0	0	0	0	0.758	0
CM002887.2_9082134-9083904(+)_1|1|1x0;7;7	G	K	S	F	S	Q	S	S	N	F	N	L	-0.328713933298274	-0.452002747518404	-0.711283189119803	-0.712655298464364	-0.171111383570392	-0.628703029507391	-0.658384427172331	-0.650287463206006	-0.185569778238917	-0.533229759967839	-0.632626598003934	-0.589604671204956	0	0	0	0	0.558	0
CM002887.2_9082134-9083904(+)_1|1|1x0;8;8	G	K	S	F	R	Q	A	S	S	L	N	K	-0.330679327429942	-0.770103378725706	-0.294222556840369	-0.827669452865243	-0.843168115967212	-0.197977637006638	-0.904579355017353	-0.140627496199604	0.524120791824378	-0.698514418131938	-0.74483282652113	-0.682659966822233	0	0	0	0	0.618	0
CM002887.2_9082134-9083904(+)_1|2|1x0;1;9	G	K	S	F	R	Q	S	S	S	L	Y	R	-0.637537519110112	-0.776369191411345	0.510724798309693	-0.888107441402006	-0.771369780810936	-0.528234541348983	-0.81528094339667	0.0870432127824573	0.413305756892375	-0.755405684383695	-0.757726353026557	-0.600420784700877	0	0	0	0	0.844	0
CM002887.2_9082134-9083904(+)_1|2|1x0;2;10	G	K	S	F	S	Q	S	S	N	F	N	L	-0.328713933298274	-0.452002747518404	-0.711283189119803	-0.712655298464364	-0.171111383570392	-0.628703029507391	-0.658384427172331	-0.650287463206006	-0.185569778238917	-0.533229759967839	-0.632626598003934	-0.589604671204956	0	0	0	0	0.558	0
CM002887.2_9082134-9083904(+)_1|2|1x0;3;11	G	K	S	F	H	Q	S	S	S	L	Y	K	-0.330679327429942	-0.770103378725706	-0.294222556840369	-0.827669452865243	-0.843168115967212	-0.197977637006638	-0.904579355017353	-0.140627496199604	0.524120791824378	-0.698514418131938	-0.74483282652113	-0.682659966822233	0	0	0	0	0.538	0
CM002887.2_9082134-9083904(+)_1|2|1x0;4;12	G	K	S	F	S	R	L	S	H	L	N	R	-0.62489618800757	-0.759810214418046	-0.110286360852411	-0.593029528435767	-0.608739460594873	-0.881529546117043	-0.0560484937147845	-0.57111871723697	-0.43453194367608	-1.01744365594296	0.237721514279971	-0.813595472167934	0	0	0	0	0.766	0
CM002887.2_9082134-9083904(+)_1|2|1x0;5;13	G	K	S	F	S	R	L	S	H	L	I	R	-0.62489618800757	-0.759810214418046	-0.110286360852411	-0.593029528435767	-0.608739460594873	-0.881529546117043	-0.0560484937147845	-0.57111871723697	-0.43453194367608	-1.01744365594296	0.237721514279971	-0.813595472167934	0	0	0	0	0.692	0
CM002887.2_9082134-9083904(+)_1|2|1x0;6;14	R	K	S	F	S	I	L	S	S	L	Y	R	-0.837575870936505	-0.959996885609304	0.559158945793563	-0.89174220094525	-0.654630821954226	-0.380596046928227	-0.762339177908998	0.12870661706879	-0.450923912206612	-0.811251094651572	-0.678068761882217	-0.00364804534523942	0	0	0	0	0.488	0
CM002887.2_9082134-9083904(+)_1|2|1x0;7;15	G	K	S	F	R	Q	S	S	N	L	N	L	-0.328713933298274	-0.452002747518404	-0.711283189119803	-0.712655298464364	-0.171111383570392	-0.628703029507391	-0.658384427172331	-0.650287463206006	-0.185569778238917	-0.533229759967839	-0.632626598003934	-0.589604671204956	0	0	0	0	0.668	0
CM002887.2_9082134-9083904(+)_1|2|1x0;8;16	G	K	S	F	S	Q	S	S	H	L	N	Q	-0.160580309301637	-0.470555718065953	-0.931939411608124	-0.801924254234975	-0.356241914913322	-0.936154566189439	0.0876389091416656	-0.897358374589419	0.49086216057999	-0.903478306874696	-0.831067629050995	-0.851377012567277	0	0	0	0	0.962	0
CM002887.2_9082134-9083904(+)_1|2|1x0;9;17	G	K	S	F	I	Q	S	S	S	L	N	Q	-0.238305724675005	-0.451479806999304	-0.621452848421428	-0.878257610096388	-0.752128660524837	-0.597499854937421	-0.801960753847837	0.30540887102875	0.519790107281446	-0.784691833519361	-0.714694504725674	-0.680129263338589	0	0	0	0	0.616	0
CM002887.2_9082134-9083904(+)_1|2|1x0;10;18	G	K	S	F	R	K	S	S	S	L	N	E	-0.283927028116787	-0.364109761431743	-0.46880194445391	-0.226706965548892	-0.557966929250602	-0.277840936751323	-0.304545917897235	-0.129763667488021	-0.342426145221057	-0.583607197390535	-0.204588088269559	-0.243803952849575	0	0	0	0	0.316	0
CM002887.2_10746438-10749378(-)_1|1|1x0;1;1	E	I	S	F	E	M	Q	S	S	L	V	K	-0.168117501557959	-0.543889486184303	-0.209106430600082	-0.320517479386433	-0.48384438687458	-0.0292586173379611	-0.345996430786731	-0.248021282931786	0.036239662721494	-0.033339659265506	-0.234378434746271	-0.000634790058336755	0	0	0	0	0.212	0
CM002887.2_10746438-10749378(-)_1|1|1x0;2;2	E	K	T	F	T	R	A	D	H	L	K	R	-0.881705830165355	-1.02845099904741	0.287136569327819	-0.792658022847992	-0.330264045695156	-0.918864782309826	0.228495551041833	-1.0003240667111	-1.0882065342122	-1.11512465488112	0.569963726254996	-1.06805815626874	0	0	0	0	0.718	0
CM002887.2_10746438-10749378(-)_1|1|1x0;3;3	D	K	R	F	C	Q	L	S	I	L	K	R	-0.384515082901887	-0.893517096563542	0.187591208680147	-0.901855708757146	-0.735572756279861	0.315085144132703	-0.844445273000612	-0.453171776594575	0.423796357983059	-0.707111963678019	-0.750207352829308	-0.660842438826705	0	0	0	0	0.672	0
CM002887.2_10746438-10749378(-)_1|1|1x0;4;4	D	K	R	F	C	Y	V	R	C	L	E	T	-0.172411215017817	-0.289556626481769	-0.199674967517194	-0.210950599464512	-0.32858370551802	-0.336840041992626	-0.226932626496219	-0.167365037896988	-0.454522677890236	-0.301789626440116	-0.27123365947018	-0.015381915315001	0	0	0	0	0.162	0
CM002887.2_10746438-10749378(-)_1|1|1x0;5;5	D	K	R	F	S	Q	L	S	I	L	K	R	-0.384515082901887	-0.893517096563542	0.187591208680147	-0.901855708757146	-0.735572756279861	0.315085144132703	-0.844445273000612	-0.453171776594575	0.423796357983059	-0.707111963678019	-0.750207352829308	-0.660842438826705	0	0	0	0	0.752	0
CM002887.2_10746438-10749378(-)_1|1|1x0;6;6	D	K	R	F	S	H	L	S	V	L	K	I	-0.219273527661103	-0.689034012465272	-0.124169675817628	-0.666558853543179	-0.643678357674271	-0.268366050034316	-0.802727883780724	-0.113430142790136	-0.580114142952567	-0.579521138441946	-0.578311284138067	0.439499729069833	0	0	0	0	0.272	0
CM002887.2_10746438-10749378(-)_1|1|1x0;7;7	D	K	R	F	S	Q	L	S	T	L	K	V	-0.28784018347429	-0.362745761545184	-0.656254096609248	-0.951496356063839	-0.79764836494732	-0.147773913033043	-0.81402069565539	-0.197234635972056	0.492052743470642	-0.696599393368094	-0.674147677484231	-0.721712007094492	0	0	0	0	0.7	0
CM002887.2_10746438-10749378(-)_1|1|1x0;8;8	D	K	R	F	N	R	L	G	N	L	N	L	-0.439091711061101	-0.570728114213524	-0.553903269575027	-0.48536569771941	0.139830302244606	-0.626829977856288	-0.605493197974882	-0.57773890226819	-0.797454086520732	-0.808770449921341	0.409040452645806	-0.757936084919946	0	0	0	0	0.49	0
CM002887.2_10746438-10749378(-)_1|1|1x0;9;9	G	K	N	F	R	G	L	S	S	L	N	Q	-0.116313582009793	-0.444192639673353	-0.285114891662099	-0.613303211781099	-0.471789393742338	-0.356163652099738	-0.478285079229724	-0.161011317818061	-0.086774670023384	-0.20266877496548	-0.459628424924998	-0.125280081286563	0	0	0	0	0.22	0
CM002887.2_10746438-10749378(-)_1|1|1x0;10;10	G	K	P	F	L	T	A	A	D	L	K	V	-0.319013914917647	-0.405799244749218	-0.46621258896051	-0.303676930896491	-0.485780574623205	0.073096344967502	-0.388959112437662	-0.542231205847536	-0.503716302048492	-0.56667046982232	-0.305609119907204	-0.091660629737836	0	0	0	0	0.092	0
CM002887.2_10746438-10749378(-)_1|1|1x0;11;11	G	K	S	F	T	Q	S	S	S	L	T	Q	-0.238305724675005	-0.451479806999304	-0.621452848421428	-0.878257610096388	-0.752128660524837	-0.597499854937421	-0.801960753847837	0.30540887102875	0.519790107281446	-0.784691833519361	-0.714694504725674	-0.680129263338589	0	0	0	0	0.838	0
CM002887.2_10746438-10749378(-)_1|1|1x0;12;12	G	R	S	F	G	Y	S	S	S	L	H	Q	-0.312810382391525	-0.536205125479866	-0.631001984809909	-0.707394133643139	-0.715300391985018	-0.630684791160987	-0.660068548972122	-0.111157731168548	-0.685474908617691	-0.730375712892721	-0.628812907778652	0.326981909340074	0	0	0	0	0.3	0
CM002887.2_10746438-10749378(-)_1|1|1x0;13;13	G	K	S	F	L	K	A	A	N	L	K	A	-0.573360770766977	-0.590865223788026	-0.39837228978378	-0.175274053987815	0.118739820836619	-0.713065813303655	-0.3599589914551	-0.57119322066768	-0.430025190184307	-0.443076265164396	0.100578462769001	-0.391480755579894	0	0	0	0	0.152	0
CM002887.2_10746438-10749378(-)_1|1|1x0;14;14	G	K	S	F	S	R	Q	S	Y	L	R	V	-0.394116863757047	-0.514187623716044	-0.715381526972315	-0.399318032967286	-0.546284757716671	-0.539755548929974	-0.561300867538217	-0.412499748144596	-0.741314023917161	-0.613011695306448	0.3917645952479	-0.661638441542245	0	0	0	0	0.472	0
CM002887.2_10746438-10749378(-)_1|1|1x0;15;15	E	K	T	F	I	S	A	Q	H	L	K	L	-0.396271215083327	-0.300091018634392	-0.503731197709281	-0.251346652051393	-0.445328963798416	-0.641344456678458	0.116332919006668	-0.477446814523605	-0.33056501064594	-0.421383252891074	-0.152120324735817	-0.170543819640695	0	0	0	0	0.158	0
CM002887.2_10746438-10749378(-)_1|1|1x0;16;16	D	K	R	F	S	H	L	S	I	L	K	I	-0.140839056020853	-0.619724797478175	-0.247866175401758	-0.698466797804945	-0.593261935581733	-0.114790288789082	-0.608984348698501	-0.0981321370389609	-0.527686209928396	-0.518416037707672	-0.41348072573488	0.079441511378284	0	0	0	0	0.302	0
CM002887.2_10746438-10749378(-)_1|2|1x0;1;17	G	R	S	F	G	Y	P	S	S	L	H	Q	-0.312810382391525	-0.536205125479866	-0.631001984809909	-0.707394133643139	-0.715300391985018	-0.630684791160987	-0.660068548972122	-0.111157731168548	-0.685474908617691	-0.730375712892721	-0.628812907778652	0.326981909340074	0	0	0	0	0.122	0
CM002887.2_10746438-10749378(-)_1|2|1x0;2;18	G	K	S	F	L	K	P	V	Y	L	K	L	-0.0827385550693198	-0.314238948035761	-0.0264544605026776	-0.104960893719753	-0.227482766291084	-0.547028196357772	0.256167359890146	-0.269877356160567	-0.304455578522507	-0.0324211461639218	-0.171267316368606	-0.0409967974203505	0	0	0	0	0.068	0
CM002887.2_10746438-10749378(-)_1|2|1x0;3;19	G	K	S	F	S	R	Q	S	Y	L	R	V	-0.394116863757047	-0.514187623716044	-0.715381526972315	-0.399318032967286	-0.546284757716671	-0.539755548929974	-0.561300867538217	-0.412499748144596	-0.741314023917161	-0.613011695306448	0.3917645952479	-0.661638441542245	0	0	0	0	0.472	0
CM002887.2_10746438-10749378(-)_1|2|1x0;4;20	E	K	T	F	F	T	V	E	H	L	K	Q	-0.0902843247323231	-0.50264171970996	-0.350774208233276	-0.412902469334455	-0.139241197746991	-0.717874260268076	0.0731871684654834	-0.550906027621578	-0.375927838770112	-0.411422100939498	-0.127292530454994	-0.162148784891816	0	0	0	0	0.2	0
CM002887.2_10746438-10749378(-)_1|2|1x0;5;21	D	K	R	F	S	Q	L	Q	K	L	K	T	-0.142848315652917	-0.141206286059065	-0.449042452560995	-0.618028405287266	-0.410727349016406	-0.408350382972983	0.191193142322869	-0.454843951181023	0.0896345193404131	-0.54016804503608	-0.33887711811467	-0.443129846776134	0	0	0	0	0.408	0
CM002887.2_10746438-10749378(-)_1|2|1x0;6;22	D	K	R	F	S	H	L	S	I	L	K	I	-0.140839056020853	-0.619724797478175	-0.247866175401758	-0.698466797804945	-0.593261935581733	-0.114790288789082	-0.608984348698501	-0.0981321370389609	-0.527686209928396	-0.518416037707672	-0.41348072573488	0.079441511378284	0	0	0	0	0.302	0
CM002887.2_10746438-10749378(-)_1|2|1x0;7;23	G	K	S	F	T	Q	S	S	S	L	T	Q	-0.238305724675005	-0.451479806999304	-0.621452848421428	-0.878257610096388	-0.752128660524837	-0.597499854937421	-0.801960753847837	0.30540887102875	0.519790107281446	-0.784691833519361	-0.714694504725674	-0.680129263338589	0	0	0	0	0.838	0
CM002887.2_10746438-10749378(-)_1|2|1x0;8;24	G	R	S	F	G	Y	P	S	S	L	H	Q	-0.312810382391525	-0.536205125479866	-0.631001984809909	-0.707394133643139	-0.715300391985018	-0.630684791160987	-0.660068548972122	-0.111157731168548	-0.685474908617691	-0.730375712892721	-0.628812907778652	0.326981909340074	0	0	0	0	0.122	0
CM002887.2_10746438-10749378(-)_1|2|1x0;9;25	G	K	S	F	L	K	P	V	Y	L	K	I	-0.195636741726325	-0.336448152371194	-0.199997528987032	-0.0172298649022629	-0.287657319986833	-0.564618228261525	-0.226336481920115	-0.280913645166468	-0.262494183176093	-0.316044704601124	-0.0422292775782891	-0.319107369429519	0	0	0	0	0.064	0
CM002887.2_10746438-10749378(-)_1|2|1x0;10;26	G	K	S	F	S	R	Q	S	Y	L	R	V	-0.394116863757047	-0.514187623716044	-0.715381526972315	-0.399318032967286	-0.546284757716671	-0.539755548929974	-0.561300867538217	-0.412499748144596	-0.741314023917161	-0.613011695306448	0.3917645952479	-0.661638441542245	0	0	0	0	0.472	0
CM002887.2_10746438-10749378(-)_1|2|1x0;11;27	E	K	T	F	I	S	A	Q	H	L	K	L	-0.396271215083327	-0.300091018634392	-0.503731197709281	-0.251346652051393	-0.445328963798416	-0.641344456678458	0.116332919006668	-0.477446814523605	-0.33056501064594	-0.421383252891074	-0.152120324735817	-0.170543819640695	0	0	0	0	0.158	0
CM002887.2_10746438-10749378(-)_1|2|1x0;12;28	D	K	R	F	S	Q	L	G	N	L	K	K	-0.270656950039634	-0.727819146240426	-0.499748402988082	-0.856504259426708	0.429646328062612	-0.662631968985867	-0.826447572823068	-0.765605148130786	0.318339545573716	-0.593267662711653	-0.806282142761805	-0.722521123623493	0	0	0	0	0.766	0
CM002887.2_10746438-10749378(-)_1|2|1x0;13;29	G	K	N	F	R	G	S	S	S	L	N	K	-0.212793711375488	-0.642511302628246	-0.162003570711629	-0.215165913210399	-0.552396575509618	-0.0500494428786704	-0.444118784297857	-0.366687875777768	-0.123457576709698	0.0652935162471414	-0.582194367747799	-0.238053695259941	0	0	0	0	0.436	0
CM002887.2_10746438-10749378(-)_1|2|1x0;14;30	S	K	T	F	L	R	A	T	N	L	K	I	-0.236577423408072	-0.480338665251764	-0.768298718904588	-0.620715977273785	-0.0875058910952797	-0.670006312150699	-0.690812696177382	-0.444766374526462	-0.664051409052079	-0.696881640265342	0.474490606442706	-0.707982281906678	0	0	0	0	0.266	0
CM002887.2_10746438-10749378(-)_1|2|1x0;15;31	G	K	S	F	S	T	R	L	S	L	R	K	-0.172962828291211	-0.447671320405732	-0.117342006633598	-0.154356371573003	-0.276868241497954	-0.171354890591482	-0.231846548148672	-0.137933990484747	-0.170242370597112	-0.150084363311739	-0.0275916972185328	0.00932751991450503	0	0	0	0	0.348	0
CM002887.2_10760767-10763230(-)_1|1|1x0;1;1	G	K	S	L	G	C	K	S	S	L	K	I	-0.272897105540433	-0.526033902784822	-0.513773758706397	-0.578325434710573	-0.625576483367216	-0.375513038823756	-0.738932514956201	-0.175915629469268	-0.461161294705835	-0.272227375081852	-0.613119660835305	-0.300359173190713	0	0	0	0	0.248	0
CM002887.2_10760767-10763230(-)_1|1|1x0;2;2	G	K	S	F	R	Q	S	S	S	L	T	L	-0.389075389339426	-0.450451586077886	-0.561618546261599	-0.769568863270788	-0.816592400387249	-0.569614527813799	-0.752424489989785	0.325579251053823	0.36453872722823	-0.674972217842109	-0.704165901584184	-0.611435501039824	0	0	0	0	0.5	0
CM002887.2_10760767-10763230(-)_1|1|1x0;3;3	G	K	S	F	R	Q	S	S	S	L	T	L	-0.389075389339426	-0.450451586077886	-0.561618546261599	-0.769568863270788	-0.816592400387249	-0.569614527813799	-0.752424489989785	0.325579251053823	0.36453872722823	-0.674972217842109	-0.704165901584184	-0.611435501039824	0	0	0	0	0.5	0
CM002887.2_10760767-10763230(-)_1|1|1x0;4;4	G	K	S	F	K	K	S	S	H	L	K	N	-0.622207619796539	-0.65415073244186	-0.149166658251894	-0.170526275746724	-0.423403775297106	-0.657888232511806	0.170997158451317	-0.613386332894363	-0.271696195253884	-0.581017720450952	0.0240320748728636	-0.333758119441702	0	0	0	0	0.262	0
CM002887.2_10760767-10763230(-)_1|1|1x0;5;5	G	K	T	F	L	S	A	S	N	L	K	A	-0.164292937504135	-0.472675887260888	-0.755437237274311	-0.666212688121504	0.323033898424193	-0.931783004770487	-0.452630062648228	-0.800509668417065	-0.590265499199956	-0.523115835524526	-0.503712926822956	-0.139635702731528	0	0	0	0	0.234	0
CM002887.2_10760767-10763230(-)_1|1|1x0;6;6	G	K	S	F	S	T	L	P	C	L	R	G	-0.337277310107377	-0.245071839231191	-0.384435637226541	-0.0940571882019093	-0.282246420515168	-0.269589086135257	-0.219346214607752	-0.0895693850726041	-0.201695545451867	-0.425543088088589	-0.272155897547233	0.0197597844687475	0	0	0	0	0.21	0
CM002887.2_10760767-10763230(-)_1|1|1x0;7;7	K	K	T	F	I	R	S	E	H	L	K	R	-0.70526403792525	-0.864937481088825	0.103135909734685	-0.779238980330056	-0.487536494346162	-0.972661374532899	0.272336265246948	-0.938113698231486	-0.998101932119736	-1.07591271354022	0.512931500376404	-1.0029290340612	0	0	0	0	0.624	0
CM002887.2_10760767-10763230(-)_1|1|1x0;8;8	D	K	R	F	S	E	F	G	T	L	K	R	-0.454609459605882	-0.867039747240587	0.331963215267365	-0.875317095759364	-0.639018154845516	-0.112786374852665	-0.832130214556481	-0.256137379440786	-0.561051327487637	0.289631487968846	-0.784586781927975	-0.473048850948653	0	0	0	0	0.542	0
CM002887.2_10760767-10763230(-)_1|1|1x0;9;9	D	K	K	F	C	F	K	E	Y	L	K	T	-0.23044585925172	-0.416208560249779	-0.193589177232969	-0.150219477174103	-0.312514671920571	-0.28602733814683	-0.161388790495901	-0.423152624580844	-0.319309181406083	-0.262294443814597	-0.143273763322154	-0.233215530943834	0	0	0	0	0.216	0
CM002887.2_10760767-10763230(-)_1|1|1x0;10;10	D	K	R	F	S	Q	L	S	T	L	K	K	-0.331538120519981	-0.762996101164374	-0.351860651892375	-0.8555513237438	-0.836932832424458	0.327227970651715	-0.906244124205463	-0.464638524568205	0.489611478819653	-0.67316397763955	-0.743596128335577	-0.722789060843691	0	0	0	0	0.716	0
CM002887.2_10760767-10763230(-)_1|1|1x0;11;11	D	K	R	F	S	H	L	S	V	L	K	I	-0.219273527661103	-0.689034012465272	-0.124169675817628	-0.666558853543179	-0.643678357674271	-0.268366050034316	-0.802727883780724	-0.113430142790136	-0.580114142952567	-0.579521138441946	-0.578311284138067	0.439499729069833	0	0	0	0	0.272	0
CM002887.2_10760767-10763230(-)_1|1|1x0;12;12	D	K	R	F	R	Q	L	S	I	L	K	R	-0.384515082901887	-0.893517096563542	0.187591208680147	-0.901855708757146	-0.735572756279861	0.315085144132703	-0.844445273000612	-0.453171776594575	0.423796357983059	-0.707111963678019	-0.750207352829308	-0.660842438826705	0	0	0	0	0.69	0
CM002887.2_10760767-10763230(-)_1|1|1x0;13;13	G	K	G	F	G	Q	S	L	S	L	N	Q	-0.138805763151465	-0.102968633883697	-0.38393381611207	-0.557909270391211	-0.405700075256528	-0.334325858770641	-0.408343632710556	0.188461185314634	0.252322457882067	-0.32573775154591	-0.23864371525565	-0.30737911893811	0	0	0	0	0.384	0
CM002887.2_10760767-10763230(-)_1|1|1x0;14;14	G	K	S	F	G	Q	S	S	H	L	N	E	-0.338855308548817	-0.349262151325528	-0.859283634774193	-0.574876024580407	-0.639306057801756	-0.645655606768306	0.185544827527023	-0.710904327357496	0.323148096446144	-0.768322924225193	-0.623694016843238	-0.752072940594268	0	0	0	0	0.634	0
CM002887.2_10760767-10763230(-)_1|1|1x0;15;15	G	K	T	F	L	S	A	S	N	L	K	T	0.0189280084786763	-0.520450119439337	-0.734596984395251	-0.677687785357657	0.411259176367113	-0.886393291556535	-0.576756718558801	-0.846289166854364	-0.613460422787377	-0.807121225059271	-0.276904698128091	-0.503322770263624	0	0	0	0	0.29	0
CM002887.2_10760767-10763230(-)_1|1|1x0;16;16	G	K	S	F	S	A	R	S	N	L	I	K	-0.1347592242375	-0.636563181646258	-0.355414063387792	-0.695491196478859	0.363210000296926	-0.585020172069176	-0.61914002859787	-0.797556841807643	-0.622656192251476	-0.232851180759407	-0.572812061571704	0.190686924673395	0	0	0	0	0.692	0
CM002887.2_10760767-10763230(-)_1|1|1x0;17;17	E	K	T	F	I	S	A	H	H	L	K	R	-0.858867801854818	-0.868697675997848	0.0823302906533704	-0.87044898723751	-0.707632720106395	-0.960534521477559	0.259548902557188	-0.788938459022206	-0.507458880297691	-0.722065193480461	-0.566667621847446	-0.0383104616074474	0	0	0	0	0.36	0
CM002887.2_10760767-10763230(-)_1|1|1x0;18;18	D	K	R	F	S	E	S	G	Y	L	K	I	-0.332507666691764	-0.518344132783303	-0.258180746333441	-0.123211778240956	-0.107252187319644	-0.298011220251647	-0.517732480130837	-0.400737100460243	-0.367655189975622	0.147857466649864	-0.388818186371237	-0.306423082429202	0	0	0	0	0.29	0
CM002887.2_10760767-10763230(-)_1|1|1x0;19;19	G	K	S	F	R	V	S	S	S	L	T	Q	-0.0942273664025276	-0.583319111083966	-0.525753722620303	-0.85759853816024	-0.676865266362355	-0.4254435996064	-0.660932229293667	0.0251805547414889	-0.549425442730775	-0.837342537213082	-0.55021025175881	0.254201434913176	0	0	0	0	0.442	0
CM002887.2_10760767-10763230(-)_1|1|1x0;20;20	G	K	S	F	R	Q	S	S	S	L	S	Q	-0.238305724675005	-0.451479806999304	-0.621452848421428	-0.878257610096388	-0.752128660524837	-0.597499854937421	-0.801960753847837	0.30540887102875	0.519790107281446	-0.784691833519361	-0.714694504725674	-0.680129263338589	0	0	0	0	0.776	0
CM002887.2_10760767-10763230(-)_1|1|1x0;21;21	G	K	S	I	K	H	L	S	N	L	K	K	-0.287328567467083	-0.763655438317471	-0.336692103786257	-0.778364493902667	0.341583219603626	-0.62987399283412	-0.799419469067016	-0.693460845709211	-0.779070715444398	-0.255053637688933	-0.763499836610688	0.0714029275661863	0	0	0	0	0.336	0
CM002887.2_10760767-10763230(-)_1|1|1x0;22;22	G	K	T	F	L	R	A	A	Y	L	K	L	-0.430334063108855	-0.547791497139948	-0.356670640896039	-0.258379810479247	-0.53165554993631	-0.409113228055802	-0.184283056639695	-0.181929105472138	-0.813158518657235	-0.550283802740195	0.258340680311898	-0.572358720319949	0	0	0	0	0.156	0
CM002887.2_10760767-10763230(-)_1|1|1x0;23;23	G	K	S	F	S	T	P	S	N	L	S	K	-0.266779779687351	-0.812586802060527	-0.237188048839487	-0.756392251051298	0.435397461419642	-0.764856282462584	-0.724695533310731	-0.912869811534054	-0.611867454817273	-0.565487964830359	-0.781257576905635	0.196156071767837	0	0	0	0	0.47	0
CM002887.2_10760767-10763230(-)_1|1|1x0;24;24	E	K	T	F	V	S	A	E	R	L	K	R	-0.512381264999699	-0.523012703870782	0.153959994180495	-0.529521356699947	-0.299058127040833	-0.482214043429226	-0.00514565252744668	-0.024164150757696	-0.342254247529689	-0.423401322635377	-0.0286907276386712	-0.325566117357568	0	0	0	0	0.124	0
CM002887.2_10760767-10763230(-)_1|1|1x0;25;25	D	K	R	F	R	Q	L	G	H	L	K	T	-0.330764728005412	-0.463277659828094	-0.717015046321591	-0.638873357378218	-0.560865021682637	-0.798971809183788	0.445324636844764	-0.81659869946853	0.544015232098506	-0.749527497205198	-0.729750332624727	-0.744438552604036	0	0	0	0	0.678	0
CM002887.2_11371788-11373645(-)_1|1|1x0;1;1	E	I	S	F	E	M	Q	S	S	L	V	K	-0.168117501557959	-0.543889486184303	-0.209106430600082	-0.320517479386433	-0.48384438687458	-0.0292586173379611	-0.345996430786731	-0.248021282931786	0.036239662721494	-0.033339659265506	-0.234378434746271	-0.000634790058336755	0	0	0	0	0.212	0
CM002887.2_11371788-11373645(-)_1|1|1x0;2;2	E	K	T	F	T	R	A	D	H	L	K	R	-0.881705830165355	-1.02845099904741	0.287136569327819	-0.792658022847992	-0.330264045695156	-0.918864782309826	0.228495551041833	-1.0003240667111	-1.0882065342122	-1.11512465488112	0.569963726254996	-1.06805815626874	0	0	0	0	0.718	0
CM002887.2_11371788-11373645(-)_1|1|1x0;3;3	D	K	R	F	C	Q	L	S	I	L	K	R	-0.384515082901887	-0.893517096563542	0.187591208680147	-0.901855708757146	-0.735572756279861	0.315085144132703	-0.844445273000612	-0.453171776594575	0.423796357983059	-0.707111963678019	-0.750207352829308	-0.660842438826705	0	0	0	0	0.672	0
CM002887.2_11371788-11373645(-)_1|1|1x0;4;4	D	K	R	F	C	Y	V	R	C	L	E	T	-0.172411215017817	-0.289556626481769	-0.199674967517194	-0.210950599464512	-0.32858370551802	-0.336840041992626	-0.226932626496219	-0.167365037896988	-0.454522677890236	-0.301789626440116	-0.27123365947018	-0.015381915315001	0	0	0	0	0.162	0
CM002887.2_11371788-11373645(-)_1|1|1x0;5;5	D	K	R	F	S	Q	L	S	I	L	K	R	-0.384515082901887	-0.893517096563542	0.187591208680147	-0.901855708757146	-0.735572756279861	0.315085144132703	-0.844445273000612	-0.453171776594575	0.423796357983059	-0.707111963678019	-0.750207352829308	-0.660842438826705	0	0	0	0	0.752	0
CM002887.2_11371788-11373645(-)_1|1|1x0;6;6	D	K	R	F	S	H	L	S	V	L	K	I	-0.219273527661103	-0.689034012465272	-0.124169675817628	-0.666558853543179	-0.643678357674271	-0.268366050034316	-0.802727883780724	-0.113430142790136	-0.580114142952567	-0.579521138441946	-0.578311284138067	0.439499729069833	0	0	0	0	0.272	0
CM002887.2_11371788-11373645(-)_1|1|1x0;7;7	D	K	R	F	S	Q	L	S	T	L	K	V	-0.28784018347429	-0.362745761545184	-0.656254096609248	-0.951496356063839	-0.79764836494732	-0.147773913033043	-0.81402069565539	-0.197234635972056	0.492052743470642	-0.696599393368094	-0.674147677484231	-0.721712007094492	0	0	0	0	0.7	0
CM002887.2_11371788-11373645(-)_1|1|1x0;8;8	D	K	R	F	N	R	L	G	N	L	N	L	-0.439091711061101	-0.570728114213524	-0.553903269575027	-0.48536569771941	0.139830302244606	-0.626829977856288	-0.605493197974882	-0.57773890226819	-0.797454086520732	-0.808770449921341	0.409040452645806	-0.757936084919946	0	0	0	0	0.49	0
CM002887.2_11371788-11373645(-)_1|1|1x0;9;9	G	K	N	F	R	G	L	S	S	L	N	Q	-0.116313582009793	-0.444192639673353	-0.285114891662099	-0.613303211781099	-0.471789393742338	-0.356163652099738	-0.478285079229724	-0.161011317818061	-0.086774670023384	-0.20266877496548	-0.459628424924998	-0.125280081286563	0	0	0	0	0.22	0
CM002887.2_11371788-11373645(-)_1|1|1x0;10;10	G	K	P	F	L	T	A	T	D	L	K	V	-0.341403876402328	-0.467901391958631	-0.456573498355823	-0.368638737014586	-0.425619469707473	0.118083125321263	-0.389865054362707	-0.675711855976544	-0.472283150099069	-0.676405004574647	-0.420942598712879	-0.105220621030855	0	0	0	0	0.128	0
CM002887.2_11371788-11373645(-)_1|1|1x0;11;11	G	K	S	F	T	Q	S	S	S	L	T	Q	-0.238305724675005	-0.451479806999304	-0.621452848421428	-0.878257610096388	-0.752128660524837	-0.597499854937421	-0.801960753847837	0.30540887102875	0.519790107281446	-0.784691833519361	-0.714694504725674	-0.680129263338589	0	0	0	0	0.838	0
CM002887.2_11371788-11373645(-)_1|1|1x0;12;12	G	R	S	F	G	Y	S	S	S	L	H	Q	-0.312810382391525	-0.536205125479866	-0.631001984809909	-0.707394133643139	-0.715300391985018	-0.630684791160987	-0.660068548972122	-0.111157731168548	-0.685474908617691	-0.730375712892721	-0.628812907778652	0.326981909340074	0	0	0	0	0.3	0
CM002887.2_11371788-11373645(-)_1|1|1x0;13;13	G	K	T	F	L	K	A	A	N	L	K	A	-0.573360770766977	-0.590865223788026	-0.39837228978378	-0.175274053987815	0.118739820836619	-0.713065813303655	-0.3599589914551	-0.57119322066768	-0.430025190184307	-0.443076265164396	0.100578462769001	-0.391480755579894	0	0	0	0	0.146	0
CM002887.2_11371788-11373645(-)_1|1|1x0;14;14	G	K	S	F	S	R	Q	S	Y	L	R	V	-0.394116863757047	-0.514187623716044	-0.715381526972315	-0.399318032967286	-0.546284757716671	-0.539755548929974	-0.561300867538217	-0.412499748144596	-0.741314023917161	-0.613011695306448	0.3917645952479	-0.661638441542245	0	0	0	0	0.472	0
CM002887.2_11371788-11373645(-)_1|1|1x0;15;15	E	K	T	F	I	S	A	Q	H	L	K	L	-0.396271215083327	-0.300091018634392	-0.503731197709281	-0.251346652051393	-0.445328963798416	-0.641344456678458	0.116332919006668	-0.477446814523605	-0.33056501064594	-0.421383252891074	-0.152120324735817	-0.170543819640695	0	0	0	0	0.158	0
CM002887.2_11371788-11373645(-)_1|1|1x0;16;16	D	K	R	F	S	Q	L	G	N	L	K	K	-0.270656950039634	-0.727819146240426	-0.499748402988082	-0.856504259426708	0.429646328062612	-0.662631968985867	-0.826447572823068	-0.765605148130786	0.318339545573716	-0.593267662711653	-0.806282142761805	-0.722521123623493	0	0	0	0	0.766	0
CM002887.2_11371788-11373645(-)_1|1|1x0;17;17	G	K	N	F	R	G	S	S	S	F	N	K	-0.212793711375488	-0.642511302628246	-0.162003570711629	-0.215165913210399	-0.552396575509618	-0.0500494428786704	-0.444118784297857	-0.366687875777768	-0.123457576709698	0.0652935162471414	-0.582194367747799	-0.238053695259941	0	0	0	0	0.382	0
CM002887.2_11371788-11373645(-)_1|1|1x0;18;18	S	K	T	F	L	R	A	T	Y	L	K	I	-0.400424363900083	-0.435536850822091	-0.743204805069113	-0.201346408914099	-0.666882223778363	-0.420620746510631	-0.509649691854412	-0.316616624656865	-0.604676878117406	-0.553870517617233	0.241879039266649	-0.617989171755664	0	0	0	0	0.146	0
CM002887.2_11371788-11373645(-)_1|1|1x0;19;19	G	K	S	F	S	T	Q	L	S	L	R	K	-0.172962828291211	-0.447671320405732	-0.117342006633598	-0.154356371573003	-0.276868241497954	-0.171354890591482	-0.231846548148672	-0.137933990484747	-0.170242370597112	-0.150084363311739	-0.0275916972185328	0.00932751991450503	0	0	0	0	0.276	0
CM002887.2_11386652-11388680(-)_1|1|1x0;1;1	G	K	S	L	G	R	K	S	S	L	E	I	-0.405479280166963	-0.532314439838999	-0.59562805284598	-0.722845340087428	-0.820207391011735	-0.560042647561459	-0.730212906422329	0.134840537393247	-0.679109854255695	-0.742082827486124	0.509769095397753	-0.667715827803111	0	0	0	0	0.386	0
CM002887.2_11386652-11388680(-)_1|1|1x0;2;2	G	K	S	F	R	Q	S	S	S	L	T	Q	-0.238305724675005	-0.451479806999304	-0.621452848421428	-0.878257610096388	-0.752128660524837	-0.597499854937421	-0.801960753847837	0.30540887102875	0.519790107281446	-0.784691833519361	-0.714694504725674	-0.680129263338589	0	0	0	0	0.736	0
CM002887.2_11386652-11388680(-)_1|1|1x0;3;3	G	K	S	F	R	Q	S	S	N	L	T	L	-0.328713933298274	-0.452002747518404	-0.711283189119803	-0.712655298464364	-0.171111383570392	-0.628703029507391	-0.658384427172331	-0.650287463206006	-0.185569778238917	-0.533229759967839	-0.632626598003934	-0.589604671204956	0	0	0	0	0.6	0
CM002887.2_11386652-11388680(-)_1|1|1x0;4;4	G	K	S	F	I	N	S	S	Y	L	N	N	0.208239453883882	-0.582724974035696	-0.572734914582116	-0.667931786113923	-0.0408912699858771	-0.203680746815631	-0.329056559980385	-0.38766463980468	-0.197174279384399	-0.162236859610112	-0.240209176353977	-0.23047283732328	0	0	0	0	0.154	0
CM002887.2_11386652-11388680(-)_1|1|1x0;5;5	G	K	S	F	L	R	A	A	Y	L	K	A	-0.382667940986413	-0.395025915766785	-0.504830989923604	-0.318485209919391	-0.336555062133367	-0.476380847279439	-0.360111707413122	-0.556114367679464	-0.669612143152155	-0.559499058598107	0.275337718407566	-0.593793894517405	0	0	0	0	0.208	0
CM002887.2_11386652-11388680(-)_1|1|1x0;6;6	G	K	S	F	S	R	Q	S	Y	L	R	G	-0.375833946791658	-0.395241142442237	-0.656065044142512	-0.265296160769396	-0.554010277531577	-0.510986794751976	-0.328211656387545	-0.357846921027081	-0.606233840890617	-0.594897128327992	0.343869027729315	-0.607019071729958	0	0	0	0	0.392	0
CM002887.2_11386652-11388680(-)_1|1|1x0;7;7	E	K	T	F	I	S	A	E	H	L	K	R	-0.74900257746435	-0.700605976099145	0.129004788881685	-0.670262055806901	-0.436878898365676	-0.824172520025947	0.154488049434474	-0.771789466661978	-0.528732818989124	-0.520918999805245	-0.17538081254485	-0.424871899994877	0	0	0	0	0.288	0
CM002887.2_11386652-11388680(-)_1|1|1x0;8;8	D	K	R	F	N	R	L	E	S	L	K	I	-0.423292174738452	-0.492492051289919	-0.475551395591177	-0.494073791602494	-0.751889575557742	-0.563958144501437	-0.681599422573356	0.0897549954701506	-0.944338768654542	-0.869937332679295	0.464880315770128	-0.792361618853752	0	0	0	0	0.356	0
CM002887.2_11386652-11388680(-)_1|1|1x0;9;9	D	K	R	F	N	K	L	S	I	L	K	I	-0.3413064190457	-0.591212196998615	-0.362424937053356	-0.190573472395744	-0.495794920117144	-0.202582906552627	-0.357331213658177	-0.192957114317183	-0.456428068108528	-0.417847688346151	0.183927662156308	-0.402785963341812	0	0	0	0	0.182	0
CM002887.2_11386652-11388680(-)_1|1|1x0;10;10	G	K	S	F	R	Q	S	S	N	L	T	L	-0.328713933298274	-0.452002747518404	-0.711283189119803	-0.712655298464364	-0.171111383570392	-0.628703029507391	-0.658384427172331	-0.650287463206006	-0.185569778238917	-0.533229759967839	-0.632626598003934	-0.589604671204956	0	0	0	0	0.6	0
CM002887.2_11386652-11388680(-)_1|1|1x0;11;11	G	I	S	F	R	Q	S	S	N	L	K	K	-0.237450429847228	-0.700060825650815	-0.48053697592793	-0.818771638786415	0.258031276995203	-0.62184595156355	-0.785576684496083	-0.768018894556813	0.0869801572818313	-0.498162799811991	-0.802377300230713	-0.686968301518626	0	0	0	0	0.752	0
CM002887.2_11386652-11388680(-)_1|1|1x0;12;12	G	K	T	F	L	T	A	A	Y	V	K	I	-0.444992794905755	-0.522575961073908	-0.550428846901388	0.173429516822139	-0.520884660085501	-0.544586336681348	-0.427572851596146	-0.0948720871109249	-0.24745273330053	-0.521470284734424	-0.476977993177117	-0.360175154970332	0	0	0	0	0.076	0
CM002887.2_11386652-11388680(-)_1|1|1x0;13;13	G	K	S	F	S	T	E	L	S	L	R	G	-0.341558269675699	-0.0783673635857873	-0.261153457637713	-0.130775925405703	-0.328812731722708	-0.256883181917456	-0.273490195913069	-0.00322799111524902	-0.219015017852662	-0.214853513112091	-0.039974033563894	0.0293730836884872	0	0	0	0	0.194	0
CM002887.2_11386652-11388680(-)_1|1|1x0;14;14	D	K	T	F	L	R	A	H	Q	L	K	R	-0.675155405666193	-0.768982833010682	-0.0282200593069077	-0.692203407531008	-0.714724301208422	-0.645881733375187	-0.283486743374275	-0.120972794385922	-0.736892465550386	-0.862590434605252	0.39580801844298	-0.476730910358278	0	0	0	0	0.466	0
CM002887.2_11386652-11388680(-)_1|1|1x0;15;15	E	K	R	F	N	R	L	E	S	Q	K	S	-0.428864639473399	-0.427456973455976	-0.638641817613002	-0.455387283636696	-0.804314729443871	-0.572760891584695	-0.535136636696325	0.0518270954130622	-0.820202612488904	-0.766241254836004	0.306898835712881	-0.692168099811356	0	0	0	0	0.336	0
CM002887.2_11386652-11388680(-)_1|1|1x0;16;16	D	K	R	F	S	Q	L	Q	N	Q	K	I	-0.170409471462594	-0.339116705176998	-0.584733069465494	-0.661701650151777	0.0780641015348214	-0.531379891589947	-0.485878137558058	-0.542017412775086	0.0719287863531792	-0.602817938187042	-0.517241747694599	-0.416735839963897	0	0	0	0	0.494	0
CM002887.2_11386652-11388680(-)_1|1|1x0;17;17	G	K	S	Y	G	R	S	A	S	L	N	N	-0.414748991846634	-0.767316322157785	-0.314216145167886	-0.662156593060035	-0.889006725371848	-0.605363905154225	-0.618448780283387	-0.0317967501792808	-0.930190914920974	-0.90498628155289	0.426959279196562	-0.769954058570459	0	0	0	0	0.498	0
CM002887.2_11386652-11388680(-)_1|1|1x0;18;18	G	K	S	F	L	A	A	T	R	L	K	T	-0.227852690937055	-0.366850721291762	-0.0848651661693572	-0.469525772624596	-0.201530265305993	-0.538366221465999	-0.0482547842836214	0.075860633520058	-0.338107058330836	-0.338677661755913	-0.312471606429278	0.146497326983049	0	0	0	0	0.12	0
CM002887.2_11386652-11388680(-)_1|1|1x0;19;19	G	K	R	F	A	Q	N	T	Y	L	S	E	-0.129695284594049	-0.290324019533685	-0.618474548505966	-0.316578689494049	-0.410803735511463	-0.306555114181409	-0.368313127096866	-0.425408438612058	0.0832643020635892	-0.325847346515633	-0.331967155891339	-0.46448614539543	0	0	0	0	0.284	0
CM002887.2_11386652-11388680(-)_1|1|1x0;20;20	E	K	T	F	I	S	A	Q	H	L	K	R	-0.608879041268072	-0.603513672732202	0.104899765273203	-0.674543136927392	-0.572396170701402	-0.891512310356755	0.212027978680671	-0.692214179339802	-0.39705574958747	-0.750732644657631	-0.557507476461601	-0.33951896437877	0	0	0	0	0.34	0
CM002887.2_11386652-11388680(-)_1|1|1x0;21;21	D	K	G	F	N	Q	L	K	I	L	K	K	-0.163546833900969	-0.513593667942063	-0.15945017569672	-0.382634998817137	-0.222964191891302	-0.013631153320845	-0.358762189162528	-0.26477413450379	0.115296519317703	-0.364403585842124	-0.22024821110275	-0.473053768183473	0	0	0	0	0.28	0
CM002887.2_31089180-31090506(+)_1|1|1x0;1;1	G	K	R	C	N	H	R	G	H	L	N	D	-0.26917559941892	-0.265562965206209	-0.372534631423859	-0.47289170737213	-0.362677818750513	-0.639148485089327	0.106865101570707	-0.601152249869131	-0.37500085041509	-0.572945028936263	-0.458167940423467	0.204912057501938	0	0	0	0	0.468	0
CM002887.2_31089180-31090506(+)_1|1|1x0;2;2	G	K	R	F	S	R	R	R	N	L	N	D	-0.238573428545017	-0.268927747265192	-0.307707220343446	-0.734060794916155	0.196858859180368	-0.67751514090013	-0.343564920695271	-0.722828511728405	-0.875403750384998	-0.615930550781515	0.32335774239184	-0.683658168377225	0	0	0	0	0.542	0
CM002887.2_31089180-31090506(+)_1|1|1x0;3;3	G	K	C	Y	K	R	N	E	H	F	Q	S	-0.467353325246842	-0.517655049798038	-0.74453339286313	-0.231897380938825	-0.719568146590488	-0.747011442250497	0.217306231518954	-0.620404885634127	-0.887132769192389	-0.867609987177284	0.493954796677675	-0.807610754308626	0	0	0	0	0.218	0
CM002887.2_31089180-31090506(+)_1|1|1x0;4;4	G	K	S	F	S	Y	R	R	T	L	N	D	-0.140467198497497	-0.221333332829111	-0.0147607078553273	-0.659475786258766	-0.496312672683308	-0.345606822156684	-0.236830180318321	-0.186759378500258	-0.620898640990524	-0.265879808683191	-0.342356375381913	-0.0835511013081654	0	0	0	0	0.308	0
CM002887.2_31089180-31090506(+)_1|1|1x0;5;5	G	K	S	F	L	N	K	G	H	L	K	E	-0.254435346683652	-0.301984758283793	-0.655124526495956	-0.0589578924204138	-0.58626586258843	-0.575735508348597	0.0697283523566216	-0.546903109087975	-0.226016328420218	-0.491814587706764	-0.33015565568529	-0.16853055188709	0	0	0	0	0.222	0
CM002887.2_31089180-31090506(+)_1|1|1x0;6;6	G	K	S	F	M	S	K	R	D	V	A	Y	-0.306140426241863	-0.490654929464253	-0.436095897601697	-0.190857411109356	-0.509385806939609	0.00498245339084334	-0.395280640051147	-0.604443907393505	-0.426313294716861	-0.22701551085072	-0.382630819285717	-0.142871858344883	0	0	0	0	0.214	0
CM002887.2_31089180-31090506(+)_1|1|1x0;7;7	E	K	G	F	A	W	A	S	C	L	K	I	-0.179740565102998	-0.422170285588029	-0.274497171322813	-0.198063631797246	-0.471635502917776	-0.0971499647560446	-0.480291418240655	-0.11703943260382	-0.386725540941478	-0.425708250323695	-0.386907940944903	0.156587520846887	0	0	0	0	0.214	0
CM002887.2_31089180-31090506(+)_1|1|1x0;8;8	N	K	K	F	V	L	E	S	Y	L	K	R	-0.540549314827412	-0.690747141895388	0.12857765978338	-0.631500966047401	-0.00311392899685848	-0.583359355911534	-0.4691032926886	-0.691098375593127	-0.445895603605723	0.0971521898187488	-0.567828281697301	-0.377931789796975	0	0	0	0	0.176	0
CM002887.2_31089180-31090506(+)_1|1|1x0;9;9	G	K	G	F	L	W	Q	L	S	F	K	A	-0.174153657781462	-0.206042528249948	-0.324129260061828	-0.115331945661177	-0.421691463503642	-0.342825691763025	-0.387240865674673	0.0158402753130571	-0.341922198477203	-0.334140883923559	-0.0197274057556594	0.233736979855079	0	0	0	0	0.094	0
CM002887.2_31089180-31090506(+)_1|1|1x0;10;10	E	R	A	F	T	R	A	D	Y	L	I	K	-0.789618516669574	-0.839075293558561	-0.698417133110729	0.145732188201557	-0.184763588658497	-0.687686361524446	-0.622445000251111	-0.845486891825046	-0.957486305356213	-0.770574325570816	0.338564497174616	-0.794522386944449	0	0	0	0	0.49	0
CM002887.2_31089180-31090506(+)_1|1|1x0;11;11	G	K	S	F	S	K	K	A	N	L	G	E	-0.224963990751063	-0.376722171506806	-0.491062462373909	-0.216639526315444	-0.0163913331190934	-0.425543763809084	-0.286993516151884	-0.515850102050735	-0.286558192740388	-0.539691437198225	0.0068112396671398	-0.35105528287185	0	0	0	0	0.304	0
CM002887.2_31089180-31090506(+)_1|1|1x0;12;12	G	S	G	F	T	S	A	K	R	L	S	Y	-0.214078780544686	-0.253736449096917	-0.209753646949606	-0.0519910265681201	-0.185439023192237	-0.339376353218523	0.00565222970269011	-0.0443126041119273	-0.198290917854513	-0.229003868181915	-0.0882311791725959	0.0310013995290253	0	0	0	0	0.11	0
CM002887.2_31095303-31096347(+)_1|1|1x0;1;1	G	K	T	Y	V	Y	K	S	K	Y	D	Q	-0.271262501684975	-0.505361096906554	-0.311558241185066	-0.62679827040024	-0.595352854097069	-0.676736902047569	-0.0638464069170964	-0.320299613711755	-0.38246837153336	-0.479188404548894	-0.51289266702602	0.166559387323636	0	0	0	0	0.058	0
CM002887.2_31095303-31096347(+)_1|1|1x0;2;2	E	K	S	F	I	Y	K	T	Q	L	D	I	-0.374591233759362	-0.509237932976992	-0.52092607337092	-0.304628309838017	-0.5678407651609	-0.611747798266031	-0.494380488266354	-0.0773743190952674	-0.471019760113161	-0.605240890572201	-0.496699411957876	0.175285875494876	0	0	0	0	0.082	0
CM002887.2_31095303-31096347(+)_1|1|1x0;3;3	D	E	T	F	R	W	S	N	S	L	K	Y	-0.306942728658249	-0.417376447142173	-0.350541167714711	-0.303237553497079	-0.537527406894768	-0.461909527542329	-0.363224740610191	0.0417330791575317	-0.49065960611844	-0.579751868194979	-0.458646698935743	0.333086156016695	0	0	0	0	0.27	0
CM002887.2_31095303-31096347(+)_1|1|1x0;4;4	P	K	T	F	A	K	A	S	Y	L	K	T	-0.485510862919218	-0.544798031948516	-0.0910698627639869	-0.0796953274338731	-0.278433281773589	-0.460181226359473	-0.0694194228567652	-0.371550429186542	-0.324012197192504	-0.325159760179541	-0.0150458335801894	-0.322333438350838	0	0	0	0	0.116	0
CM002887.2_31095303-31096347(+)_1|2|1x0;1;5	G	Q	V	F	T	C	K	R	R	L	D	K	-0.280903958034646	-0.554382702933538	-0.0308299220297224	-0.257168109327355	-0.119492188311552	-0.288570649636452	0.0296464440776336	-0.135468598693463	-0.313661507820508	0.0820186159504565	-0.106725882797365	-0.258716990891121	0	0	0	0	0.12	0
CM002887.2_31095303-31096347(+)_1|3|1x0;1;6	G	R	M	F	A	T	L	Q	T	L	K	M	-0.0522332133238149	-0.248066611500627	-0.24795786260331	-0.250466513313995	-0.247755504892592	-0.0277389339929198	-0.181020924300275	-0.125609319420688	-0.390799246499922	-0.37440864703644	-0.124572479466167	0.159904738723234	0	0	0	0	0.374	0
CM002887.2_31095303-31096347(+)_1|3|1x0;2;7	G	K	K	F	S	H	D	G	T	F	R	R	-0.494958082383171	-0.88251305522475	0.300976421055382	-0.90233483188667	-0.670499605758862	0.141663105940243	-0.828917932508252	-0.199973717888418	-0.571332272009561	-0.676429670506477	-0.729425351264593	0.361370320301046	0	0	0	0	0.506	0
CM002887.2_38767446-38767857(-)_1|1|1x0;1;1	N	M	S	F	I	Q	K	Y	L	L	Q	R	-0.561729650487594	-0.700241154867974	0.273085608963015	-0.648143603604971	-0.463591284980111	-0.523636097142768	-0.338980059950505	0.0252256760695208	0.0749952890554517	-0.784109852536597	-0.378562713518174	-0.641317864688338	0	0	0	0	0.214	0
CM002887.2_38767446-38767857(-)_1|2|1x0;1;2	N	M	R	F	I	Q	K	Y	H	M	E	R	-0.662784102810889	-0.812312935281037	0.281750378761791	-0.763255555908386	-0.577746425015758	-0.993797303942181	0.305993681258086	-0.807636188404139	0.165105496091355	-1.01962034638167	-0.548154516470426	-0.716699832235211	0	0	0	0	0.614	0
CM002887.2_52630880-52631729(+)_1|1|1x0;1;1	G	R	C	F	H	S	N	T	N	L	L	V	-0.238350457481291	-0.40754149528726	-0.55661458730594	-0.605204934424786	0.186472574601783	-0.695372711112488	-0.473708549769242	-0.63608895653442	-0.353116825092136	-0.56814867530967	-0.547624890523537	-0.151282874383086	0	0	0	0	0.24	0
CM002887.2_52630880-52631729(+)_1|1|1x0;2;2	E	K	G	F	S	Q	K	G	N	L	Q	A	-0.262195557604815	-0.408540398505687	-0.75001176969923	-0.747309839294027	0.3142911691258	-0.729261090596334	-0.718482201530749	-0.810235707094465	0.263836488364019	-0.668374355438911	-0.708489568876521	-0.711282165428951	0	0	0	0	0.79	0
CM002887.2_52630880-52631729(+)_1|1|1x0;3;3	G	R	S	F	T	Q	K	V	C	L	R	N	-0.0653084860541449	-0.477543497600692	-0.46506176785331	-0.668527352778463	-0.632271463379624	-0.528471262887295	-0.672106119496926	0.141144448568918	0.246048829776629	-0.833321529398348	-0.487869240811479	-0.663806662667625	0	0	0	0	0.76	0
CM002887.2_52630880-52631729(+)_1|1|1x0;4;4	G	K	G	F	T	Q	K	V	T	L	Q	Q	-0.144573179307605	-0.318581990022666	-0.453985169644182	-0.674852111331734	-0.441137264190276	-0.0745912774304658	-0.620303947439577	0.0220585766569409	0.395080484639508	-0.576165034809191	-0.436905411777774	-0.570292908169383	0	0	0	0	0.51	0
CM002887.2_60035836-60036613(+)_1|1|1x0;1;1	G	K	S	F	T	R	S	S	H	L	N	Q	-0.342865643676073	-0.599029951701007	-0.785966770724735	-0.50311508610475	-0.601884612237095	-0.843943806807189	0.0529818928557006	-0.65578551119738	-0.632220409809045	-0.859629802061808	0.347501899703331	-0.837109914324638	0	0	0	0	0.876	0
CM002887.2_60035836-60036613(+)_1|1|1x0;2;2	G	K	R	F	T	Q	S	S	S	L	N	Q	-0.238305724675005	-0.451479806999304	-0.621452848421428	-0.878257610096388	-0.752128660524837	-0.597499854937421	-0.801960753847837	0.30540887102875	0.519790107281446	-0.784691833519361	-0.714694504725674	-0.680129263338589	0	0	0	0	0.95	0
CM002887.2_60035836-60036613(+)_1|1|1x0;3;3	G	K	S	F	T	I	S	S	L	L	N	R	-0.522520505498541	-0.722102615129738	0.337244733917139	-0.626260056370965	-0.151425251736685	-0.356864019926775	-0.466278190933787	0.00720679868082998	-0.225535034027729	-0.596771773057217	-0.394480321794097	0.099739207597219	0	0	0	0	0.564	0
CM002887.2_60035836-60036613(+)_1|1|1x0;4;4	G	K	T	F	T	T	G	S	F	L	K	L	-0.21270882883445	-0.580005193749344	0.167482184606196	-0.203404944069572	-0.163411403859821	-0.2035959137456	-0.180693463069272	-0.028055632458703	-0.378657801447887	-0.0792351803516336	-0.297444674977913	0.114476662734015	0	0	0	0	0.158	0
CM002887.2_60035836-60036613(+)_1|1|1x0;5;5	G	K	G	F	T	W	R	T	N	L	N	R	-0.698581258147772	-0.866616588051238	0.381543281165539	-0.738671759460407	0.159846811625217	-0.677698495041015	-0.633024293161521	-0.67703582583151	-0.651898675705432	-0.510511861454477	-0.648229016029836	0.171876559364354	0	0	0	0	0.542	0
CM002887.2_60035836-60036613(+)_1|1|1x0;6;6	W	K	T	F	M	T	A	D	D	L	E	R	-0.669528045925255	-0.718798862296417	0.278014540064999	-0.772612691522964	-0.451368978797155	0.265443856958999	-0.576492429371759	-0.742063351793031	-0.501581571277752	-0.686266808715094	0.00576171271085404	-0.387039485875628	0	0	0	0	0.266	0
CM002887.2_60035836-60036613(+)_1|1|1x0;7;7	D	K	R	F	S	Q	L	G	S	L	R	A	-0.345030825124014	-0.391375854279249	-0.601539048976316	-0.993992937403709	-0.698843449743774	-0.662412186628526	-0.804916799496158	0.392215902474681	0.502664216339162	-0.750811345274629	-0.707333700914412	-0.659525779286175	0	0	0	0	0.674	0
CM002887.2_60035836-60036613(+)_1|1|1x0;8;8	N	K	R	F	T	Q	L	G	A	L	R	R	-1.01168078079618	-1.10784248722013	0.541460013388279	-1.21503731724218	-0.816795518845766	-0.740101517720698	-1.03848071132416	0.366852649142785	0.44586109885196	-1.18639002765282	-0.99032328278317	-0.888851427723483	0	0	0	0	0.748	0
CM002887.2_60042081-60042585(+)_1|1|1x0;1;1	G	K	T	F	T	T	G	S	F	L	K	L	-0.21270882883445	-0.580005193749344	0.167482184606196	-0.203404944069572	-0.163411403859821	-0.2035959137456	-0.180693463069272	-0.028055632458703	-0.378657801447887	-0.0792351803516336	-0.297444674977913	0.114476662734015	0	0	0	0	0.158	0
CM002887.2_60042081-60042585(+)_1|1|1x0;2;2	G	K	G	F	T	W	R	T	N	L	N	R	-0.698581258147772	-0.866616588051238	0.381543281165539	-0.738671759460407	0.159846811625217	-0.677698495041015	-0.633024293161521	-0.67703582583151	-0.651898675705432	-0.510511861454477	-0.648229016029836	0.171876559364354	0	0	0	0	0.542	0
CM002887.2_60042081-60042585(+)_1|1|1x0;3;3	W	K	T	F	M	T	A	D	D	L	E	R	-0.669528045925255	-0.718798862296417	0.278014540064999	-0.772612691522964	-0.451368978797155	0.265443856958999	-0.576492429371759	-0.742063351793031	-0.501581571277752	-0.686266808715094	0.00576171271085404	-0.387039485875628	0	0	0	0	0.266	0
CM002887.2_60042081-60042585(+)_1|1|1x0;4;4	D	K	R	F	S	Q	L	G	S	L	R	A	-0.345030825124014	-0.391375854279249	-0.601539048976316	-0.993992937403709	-0.698843449743774	-0.662412186628526	-0.804916799496158	0.392215902474681	0.502664216339162	-0.750811345274629	-0.707333700914412	-0.659525779286175	0	0	0	0	0.674	0
CM002887.2_60042081-60042585(+)_1|1|1x0;5;5	N	K	R	F	T	Q	L	G	A	L	R	R	-1.01168078079618	-1.10784248722013	0.541460013388279	-1.21503731724218	-0.816795518845766	-0.740101517720698	-1.03848071132416	0.366852649142785	0.44586109885196	-1.18639002765282	-0.99032328278317	-0.888851427723483	0	0	0	0	0.748	0
CM002887.2_60054489-60055563(+)_1|1|1x0;1;1	G	K	S	F	R	Q	S	S	H	L	T	K	-0.356451705721577	-0.649653717736513	-0.616649619875395	-0.581159775501557	-0.693366686565017	-0.71769846059849	0.169817445577948	-0.789877386511795	0.413383662248115	-0.770371999651699	-0.765869221677628	-0.74820955700005	0	0	0	0	0.846	0
CM002887.2_60054489-60055563(+)_1|1|1x0;2;2	G	K	S	F	R	Q	S	S	S	L	N	K	-0.330679327429942	-0.770103378725706	-0.294222556840369	-0.827669452865243	-0.843168115967212	-0.197977637006638	-0.904579355017353	-0.140627496199604	0.524120791824378	-0.698514418131938	-0.74483282652113	-0.682659966822233	0	0	0	0	0.784	0
CM002887.2_60054489-60055563(+)_1|1|1x0;3;3	G	K	S	F	T	Q	S	S	N	L	Y	Q	-0.135384927706177	-0.39255485868248	-0.78120913878107	-0.825462416770986	0.0640123352920083	-0.770423174699849	-0.685632831897026	-0.791374699073882	0.178521420117568	-0.688886135643559	-0.794877075972678	-0.721221337568655	0	0	0	0	0.884	0
CM002887.2_60054489-60055563(+)_1|1|1x0;4;4	G	K	S	F	S	Q	S	S	S	L	N	Q	-0.238305724675005	-0.451479806999304	-0.621452848421428	-0.878257610096388	-0.752128660524837	-0.597499854937421	-0.801960753847837	0.30540887102875	0.519790107281446	-0.784691833519361	-0.714694504725674	-0.680129263338589	0	0	0	0	0.946	0
CM002887.2_60054489-60055563(+)_1|1|1x0;5;5	G	K	S	F	T	Q	S	S	S	L	N	L	-0.389075389339426	-0.450451586077886	-0.561618546261599	-0.769568863270788	-0.816592400387249	-0.569614527813799	-0.752424489989785	0.325579251053823	0.36453872722823	-0.674972217842109	-0.704165901584184	-0.611435501039824	0	0	0	0	0.806	0
CM002887.2_60054489-60055563(+)_1|1|1x0;6;6	G	K	S	F	T	I	S	S	F	L	N	Q	-0.117537113117166	-0.429565909163475	-0.250053384722002	-0.290100881053982	0.166848080577624	-0.0510801088219266	-0.240644387375764	-0.330755435729882	-0.103157949781962	-0.402712510358531	-0.221747060587188	0.0782565994271962	0	0	0	0	0.39	0
CM002887.2_60054489-60055563(+)_1|1|1x0;7;7	G	K	T	F	A	T	G	S	F	L	K	L	-0.21270882883445	-0.580005193749344	0.167482184606196	-0.203404944069572	-0.163411403859821	-0.2035959137456	-0.180693463069272	-0.028055632458703	-0.378657801447887	-0.0792351803516336	-0.297444674977913	0.114476662734015	0	0	0	0	0.116	0
CM002887.2_60054489-60055563(+)_1|1|1x0;8;8	G	R	S	F	T	W	R	T	N	L	N	R	-0.698581258147772	-0.866616588051238	0.381543281165539	-0.738671759460407	0.159846811625217	-0.677698495041015	-0.633024293161521	-0.67703582583151	-0.651898675705432	-0.510511861454477	-0.648229016029836	0.171876559364354	0	0	0	0	0.64	0
CM002887.2_60054489-60055563(+)_1|1|1x0;9;9	G	K	T	F	V	T	T	G	D	L	E	R	-0.744454247831684	-0.77778709310294	0.225276229469108	-0.780328305355147	-0.644713879487782	0.37875607879976	-0.779737188316561	-0.838416210454444	-0.590874516406822	-0.704061307372639	-0.360999563142354	-0.213301477731237	0	0	0	0	0.214	0
CM002887.2_60054489-60055563(+)_1|1|1x0;10;10	D	K	R	F	R	Q	L	G	S	L	K	R	-0.7548770871661	-0.868620240622583	0.530885350817026	-0.983154878915646	-0.813366005528413	-0.501232747837383	-0.961766282564272	0.096743306180972	0.501381714760572	-0.847788790873635	-0.800323370339469	-0.668987349694208	0	0	0	0	0.716	0
CM002887.2_60061339-60062134(+)_1|1|1x0;1;1	G	K	S	F	T	R	S	S	H	L	N	I	-0.463265740596474	-0.59745418925407	-0.794333443324223	-0.348810268977309	-0.764277834716981	-0.67371168614981	-0.0409215655478323	-0.623092371511879	-0.692347555127359	-0.737686396362519	0.358863069507942	-0.715312704632407	0	0	0	0	0.794	0
CM002887.2_60061339-60062134(+)_1|1|1x0;2;2	G	K	S	F	R	H	T	S	N	L	N	K	-0.287328567467083	-0.763655438317471	-0.336692103786257	-0.778364493902667	0.341583219603626	-0.62987399283412	-0.799419469067016	-0.693460845709211	-0.779070715444398	-0.255053637688933	-0.763499836610688	0.0714029275661863	0	0	0	0	0.518	0
CM002887.2_60061339-60062134(+)_1|1|1x0;3;3	G	K	S	F	T	R	S	S	N	L	N	E	-0.184463053561752	-0.334687542835464	-0.809775116255688	-0.650270412342166	-0.155863621616411	-0.485007245839379	-0.533911023559779	-0.541626113318801	-0.802089792440728	-0.786888723945283	0.358824301391294	-0.812229534537134	0	0	0	0	0.772	0
CM002887.2_60061339-60062134(+)_1|1|1x0;4;4	G	R	D	F	R	Q	A	A	H	L	N	Q	-0.305346141774383	-0.427204568900648	-0.859378446341099	-0.662058325397594	-0.59501704622078	-0.831692310687954	0.485413006549287	-0.741215686411458	0.511944140198817	-0.877906463469816	-0.711969628239934	-0.816460328341789	0	0	0	0	0.576	0
CM002887.2_60061339-60062134(+)_1|1|1x0;5;5	G	Q	T	F	A	R	S	S	F	L	N	R	-0.404752353342129	-0.666123144257962	0.0472332729770308	-0.428234452809341	-0.0272589689870395	-0.091226524669634	-0.437962845703424	-0.283261564295043	-0.484003338096865	-0.632529785417894	0.242421654925057	-0.590932099559994	0	0	0	0	0.598	0
CM002887.2_60061339-60062134(+)_1|1|1x0;6;6	G	K	S	F	T	R	Q	S	S	L	R	K	-0.439366401638193	-0.672509255474084	-0.464180217213823	-0.613758144105152	-0.833426542919285	-0.414142136923091	-0.663631475605711	-0.0943561585541642	-0.716738199504247	-0.693166907837785	0.468695409804751	-0.686697183052045	0	0	0	0	0.676	0
CM002887.2_60061339-60062134(+)_1|1|1x0;7;7	G	K	T	F	I	T	A	D	E	L	R	R	-0.577967078107214	-0.604567743515085	0.201878931912419	-0.668239196101413	-0.235963887442294	-0.0398167128098124	-0.427205125261405	-0.169360147051624	-0.46101320306758	-0.642187025982963	0.0944753314401407	-0.257527889825789	0	0	0	0	0.252	0
CM002887.2_60061339-60062134(+)_1|1|1x0;8;8	D	K	R	F	S	Q	S	G	S	L	K	A	-0.345030825124014	-0.391375854279249	-0.601539048976316	-0.993992937403709	-0.698843449743774	-0.662412186628526	-0.804916799496158	0.392215902474681	0.502664216339162	-0.750811345274629	-0.707333700914412	-0.659525779286175	0	0	0	0	0.888	0
CM002887.2_60073124-60073901(+)_1|1|1x0;1;1	G	K	S	F	S	Q	S	S	N	L	N	R	-0.602300807260302	-0.783922660077171	0.434263295781198	-0.901269712537909	0.360017885693614	-0.754305193637665	-0.783067248279371	-0.765382159010837	0.219834477387867	-0.665977327030482	-0.803611202698799	-0.613311452910882	0	0	0	0	0.998	0
CM002887.2_60073124-60073901(+)_1|1|1x0;2;2	G	K	S	F	T	Q	S	S	S	L	N	K	-0.330679327429942	-0.770103378725706	-0.294222556840369	-0.827669452865243	-0.843168115967212	-0.197977637006638	-0.904579355017353	-0.140627496199604	0.524120791824378	-0.698514418131938	-0.74483282652113	-0.682659966822233	0	0	0	0	0.946	0
CM002887.2_60073124-60073901(+)_1|1|1x0;3;3	G	K	S	F	T	R	S	S	N	L	I	E	-0.184463053561752	-0.334687542835464	-0.809775116255688	-0.650270412342166	-0.155863621616411	-0.485007245839379	-0.533911023559779	-0.541626113318801	-0.802089792440728	-0.786888723945283	0.358824301391294	-0.812229534537134	0	0	0	0	0.532	0
CM002887.2_60073124-60073901(+)_1|1|1x0;4;4	G	R	N	F	R	Q	A	A	H	L	N	Q	-0.305346141774383	-0.427204568900648	-0.859378446341099	-0.662058325397594	-0.59501704622078	-0.831692310687954	0.485413006549287	-0.741215686411458	0.511944140198817	-0.877906463469816	-0.711969628239934	-0.816460328341789	0	0	0	0	0.58	0
CM002887.2_60073124-60073901(+)_1|1|1x0;5;5	G	K	T	F	A	R	R	S	F	L	K	F	-0.11116087135548	-0.25627354828917	-0.107534489374804	-0.127725235655046	-0.147047443115245	-0.146472717110879	-0.12274808770798	-0.265159919768915	-0.413884194364851	-0.366437999794037	0.170886373669021	-0.439892022856383	0	0	0	0	0.534	0
CM002887.2_60073124-60073901(+)_1|1|1x0;6;6	G	K	S	C	T	R	Q	S	S	L	R	K	-0.439366401638193	-0.672509255474084	-0.464180217213823	-0.613758144105152	-0.833426542919285	-0.414142136923091	-0.663631475605711	-0.0943561585541642	-0.716738199504247	-0.693166907837785	0.468695409804751	-0.686697183052045	0	0	0	0	0.366	0
CM002887.2_60073124-60073901(+)_1|1|1x0;7;7	E	K	T	F	V	T	A	D	D	L	K	R	-0.669528045925255	-0.718798862296417	0.278014540064999	-0.772612691522964	-0.451368978797155	0.265443856958999	-0.576492429371759	-0.742063351793031	-0.501581571277752	-0.686266808715094	0.00576171271085404	-0.387039485875628	0	0	0	0	0.176	0
CM002887.2_60073124-60073901(+)_1|1|1x0;8;8	D	K	R	F	S	Q	S	G	S	L	K	A	-0.345030825124014	-0.391375854279249	-0.601539048976316	-0.993992937403709	-0.698843449743774	-0.662412186628526	-0.804916799496158	0.392215902474681	0.502664216339162	-0.750811345274629	-0.707333700914412	-0.659525779286175	0	0	0	0	0.888	0
CM002887.2_60076438-60077089(+)_1|1|1x0;1;1	G	K	T	F	T	Q	S	S	S	V	N	R	-0.637537519110112	-0.776369191411345	0.510724798309693	-0.888107441402006	-0.771369780810936	-0.528234541348983	-0.81528094339667	0.0870432127824573	0.413305756892375	-0.755405684383695	-0.757726353026557	-0.600420784700877	0	0	0	0	0.814	0
CM002887.2_60076438-60077089(+)_1|1|1x0;2;2	G	K	S	F	T	R	S	S	N	L	N	E	-0.184463053561752	-0.334687542835464	-0.809775116255688	-0.650270412342166	-0.155863621616411	-0.485007245839379	-0.533911023559779	-0.541626113318801	-0.802089792440728	-0.786888723945283	0.358824301391294	-0.812229534537134	0	0	0	0	0.772	0
CM002887.2_60076438-60077089(+)_1|1|1x0;3;3	G	R	N	F	R	Q	S	S	H	L	Y	Q	-0.160580309301637	-0.470555718065953	-0.931939411608124	-0.801924254234975	-0.356241914913322	-0.936154566189439	0.0876389091416656	-0.897358374589419	0.49086216057999	-0.903478306874696	-0.831067629050995	-0.851377012567277	0	0	0	0	0.822	0
CM002887.2_60076438-60077089(+)_1|1|1x0;4;4	G	Q	T	F	T	R	G	S	L	L	K	I	-0.183692176326011	-0.466726157511912	-0.310892079984887	-0.444437510709103	-0.581386271937969	-0.495355399909491	-0.447093975249951	0.141722935946792	-0.530872308528306	-0.538593117287438	0.341733049774401	-0.611384536354588	0	0	0	0	0.336	0
CM002887.2_60076438-60077089(+)_1|1|1x0;5;5	G	K	S	C	T	R	Q	S	S	L	R	K	-0.439366401638193	-0.672509255474084	-0.464180217213823	-0.613758144105152	-0.833426542919285	-0.414142136923091	-0.663631475605711	-0.0943561585541642	-0.716738199504247	-0.693166907837785	0.468695409804751	-0.686697183052045	0	0	0	0	0.366	0
CM002887.2_60076438-60077089(+)_1|1|1x0;6;6	E	K	T	F	V	T	A	D	D	L	K	R	-0.669528045925255	-0.718798862296417	0.278014540064999	-0.772612691522964	-0.451368978797155	0.265443856958999	-0.576492429371759	-0.742063351793031	-0.501581571277752	-0.686266808715094	0.00576171271085404	-0.387039485875628	0	0	0	0	0.176	0
CM002887.2_60076438-60077089(+)_1|1|1x0;7;7	G	R	R	F	N	Q	I	C	N	L	K	A	-0.0996007772512805	-0.309098131253956	-0.647488494677306	-0.786543613666622	0.155898304387226	-0.713397965718582	-0.629532949690142	-0.753460741271493	0.0586516824694305	-0.632508968772284	-0.696452490485878	-0.612709066634988	0	0	0	0	0.614	0
CM002887.2_60082980-60084342(+)_1|1|1x0;1;1	G	K	S	F	T	H	P	S	N	L	N	D	-0.283046565445669	-0.356715831389345	-0.461846566530382	-0.408111491990431	0.209095867432087	-0.62826652639096	-0.408598827434051	-0.633738155687135	-0.739934292607848	-0.488621729886356	-0.378690698378743	0.154666871232696	0	0	0	0	0.396	0
CM002887.2_60082980-60084342(+)_1|1|1x0;2;2	G	K	S	F	R	Q	L	I	H	L	N	K	-0.154921557362057	-0.696386827133149	-0.366848220915286	-0.53981387264276	-0.309268857989348	-0.676980770384854	0.0864083104886214	-0.739039008705056	0.497850838014732	-0.684221498811672	-0.784041027850955	-0.698051773116517	0	0	0	0	0.492	0
CM002887.2_60082980-60084342(+)_1|1|1x0;3;3	G	K	S	F	R	I	L	A	S	F	K	I	-0.192552074798137	-0.51611539368161	-0.391525799723332	-0.553993736763291	-0.486807502306703	-0.316651978672112	-0.588547572234134	0.0827629445057075	-0.118187563214829	-0.550512730728266	-0.529848086709145	0.0325420885264723	0	0	0	0	0.198	0
CM002887.2_60082980-60084342(+)_1|1|1x0;4;4	G	I	S	F	R	H	L	S	S	L	K	I	-0.140407602848679	-0.664185533774701	-0.498281544619393	-0.830520265990781	-0.669792412412942	-0.413254940860575	-0.878310374852721	-0.0911898829419504	-0.622010417199433	-0.798512893196085	-0.735568814634429	0.6165888593241	0	0	0	0	0.274	0
CM002887.2_60082980-60084342(+)_1|1|1x0;5;5	G	K	S	F	R	E	S	S	S	F	K	I	-0.296596205019262	-0.516455575508897	-0.47143524784712	-0.362547703537407	-0.487257497381317	-0.271350799883289	-0.628076726661326	-0.157799546549343	-0.335153571222753	0.0862863050322479	-0.531400132266848	-0.366616894544012	0	0	0	0	0.33	0
CM002887.2_60082980-60084342(+)_1|1|1x0;6;6	S	K	S	F	R	Q	S	S	N	L	Y	K	-0.237450429847228	-0.700060825650815	-0.48053697592793	-0.818771638786415	0.258031276995203	-0.62184595156355	-0.785576684496083	-0.768018894556813	0.0869801572818313	-0.498162799811991	-0.802377300230713	-0.686968301518626	0	0	0	0	0.734	0
CM002887.2_60082980-60084342(+)_1|1|1x0;7;7	S	K	S	F	R	Q	L	L	H	L	N	Q	-0.0894159198954476	-0.177150934510491	-0.463901314033782	-0.457925620626481	-0.258861141496621	-0.645274270158756	0.178611262161945	-0.458577537099367	0.240724673505645	-0.511581665899666	-0.258050093307767	-0.445546227893615	0	0	0	0	0.4	0
CM002887.2_60082980-60084342(+)_1|1|1x0;8;8	G	K	S	F	T	D	P	S	S	F	K	S	-0.403425879792927	-0.513363282771387	-0.646813601158241	-0.346756993800368	-0.522872579330455	-0.235684081684765	-0.703126789863524	-0.407343233976465	-0.600571838584185	0.250849590445098	-0.718236853874004	-0.58291847824299	0	0	0	0	0.368	0
CM002887.2_60082980-60084342(+)_1|1|1x0;9;9	G	K	S	F	I	Q	S	S	N	L	N	R	-0.602300807260302	-0.783922660077171	0.434263295781198	-0.901269712537909	0.360017885693614	-0.754305193637665	-0.783067248279371	-0.765382159010837	0.219834477387867	-0.665977327030482	-0.803611202698799	-0.613311452910882	0	0	0	0	0.888	0
CM002887.2_60082980-60084342(+)_1|1|1x0;10;10	G	Q	S	F	R	Q	A	A	H	L	N	Q	-0.305346141774383	-0.427204568900648	-0.859378446341099	-0.662058325397594	-0.59501704622078	-0.831692310687954	0.485413006549287	-0.741215686411458	0.511944140198817	-0.877906463469816	-0.711969628239934	-0.816460328341789	0	0	0	0	0.63	0
CM002887.2_60082980-60084342(+)_1|1|1x0;11;11	S	K	T	F	G	R	S	S	L	L	K	I	-0.183692176326011	-0.466726157511912	-0.310892079984887	-0.444437510709103	-0.581386271937969	-0.495355399909491	-0.447093975249951	0.141722935946792	-0.530872308528306	-0.538593117287438	0.341733049774401	-0.611384536354588	0	0	0	0	0.308	0
CM002887.2_60082980-60084342(+)_1|1|1x0;12;12	G	R	S	F	A	R	Q	S	N	L	S	Q	-0.195925603984627	-0.502646504985937	-0.751331956647664	-0.661321693459148	-0.157184415584067	-0.720358375864765	-0.604412360064639	-0.6247765351132	-0.729682559332198	-0.79234740744309	0.351409426485002	-0.786903011090954	0	0	0	0	0.688	0
CM002887.2_60082980-60084342(+)_1|1|1x0;13;13	G	K	T	F	I	T	A	R	Q	L	E	S	-0.284331680939357	-0.485350710944085	-0.240779465150974	-0.183688041085252	-0.166982337599689	-0.59659740892738	-0.2704524382272	-0.26455003736939	-0.477775297248962	-0.207641989216714	-0.0990574229167732	-0.147980964994301	0	0	0	0	0.044	0
CM002887.2_60082980-60084342(+)_1|1|1x0;14;14	D	K	T	F	N	G	L	G	N	L	K	A	-0.132626433881028	-0.325301230141034	-0.246051634966976	-0.414114923977816	0.27370403580067	-0.618654889305371	-0.59459891370903	-0.667985422695301	-0.207043278057468	-0.0730183247339866	-0.569251707646298	-0.0109511792655751	0	0	0	0	0.278	0
CM002887.2_60082980-60084342(+)_1|1|1x0;15;15	G	K	R	F	S	L	L	G	N	L	K	K	-0.288956525606948	-0.751245434160661	-0.0904143843705559	-0.635741048015854	0.397228628361894	-0.63116763165075	-0.617967560084676	-0.773234329579583	-0.23687645661041	0.00163804469804298	-0.667210014965212	0.00866216369011744	0	0	0	0	0.436	0
CM002887.2_60093205-60094147(+)_1|1|1x0;1;1	G	Q	S	F	R	H	T	S	N	L	N	K	-0.287328567467083	-0.763655438317471	-0.336692103786257	-0.778364493902667	0.341583219603626	-0.62987399283412	-0.799419469067016	-0.693460845709211	-0.779070715444398	-0.255053637688933	-0.763499836610688	0.0714029275661863	0	0	0	0	0.446	0
CM002887.2_60093205-60094147(+)_1|1|1x0;2;2	G	K	Y	F	R	H	S	S	S	F	I	K	-0.270736780842274	-0.796955035832742	-0.215039526740078	-0.818880773924863	-0.773965084466192	-0.0197673114149315	-0.840730680978095	-0.473370085582109	-0.698913544729335	-0.618348061697212	-0.725157275389878	0.670063894060133	0	0	0	0	0.442	0
CM002887.2_60093205-60094147(+)_1|1|1x0;3;3	G	K	S	F	R	I	S	T	H	L	N	E	-0.239072897470763	-0.446147239751805	-0.163109459617935	-0.290113041538596	-0.362588130726865	-0.465688779626701	0.171764149633974	-0.529491921906345	-0.248693039213074	-0.588371527696604	-0.174700555209122	0.122185830069859	0	0	0	0	0.384	0
CM002887.2_60093205-60094147(+)_1|1|1x0;4;4	G	K	S	F	R	L	S	S	N	L	N	R	-0.817648358881266	-0.928405528599128	0.523635833302335	-0.946537611487775	0.482851600324919	-0.915293582775551	-0.708378458948024	-0.986500404733357	-0.505773789752114	-0.488328536067385	-0.675425686469805	0.180967674040417	0	0	0	0	0.714	0
CM002887.2_60093205-60094147(+)_1|1|1x0;5;5	G	Q	S	F	R	T	S	S	H	L	N	Q	-0.124778694573663	-0.716849481092166	-0.629130444463112	-0.738836149269705	-0.321629103079218	-0.965665986458292	0.011788055452913	-0.849638721766021	-0.462596284006915	-0.788030407498333	-0.582960658844721	0.335993337538022	0	0	0	0	0.574	0
CM002887.2_60093205-60094147(+)_1|1|1x0;6;6	G	K	T	F	A	R	V	S	S	L	R	V	-0.373700672530401	-0.553576829661882	-0.639043324865308	-0.676822889007328	-0.811404607205427	-0.545549362256642	-0.733700891310196	0.018040334091465	-0.733093137248808	-0.771113868422661	0.508340070304098	-0.687597653588876	0	0	0	0	0.584	0
CM002887.2_60093205-60094147(+)_1|1|1x0;7;7	G	K	S	F	T	M	H	S	S	L	I	K	-0.168117501557959	-0.543889486184303	-0.209106430600082	-0.320517479386433	-0.48384438687458	-0.0292586173379611	-0.345996430786731	-0.248021282931786	0.036239662721494	-0.033339659265506	-0.234378434746271	-0.000634790058336755	0	0	0	0	0.362	0
CM002887.2_60093205-60094147(+)_1|1|1x0;8;8	E	K	T	F	I	T	A	D	Q	L	K	K	-0.300131371107975	-0.592286147681368	-0.265375782118992	-0.00279405484421096	-0.0194544689558065	-0.437327449010083	-0.293486521613661	-0.330105465428244	-0.330417736967159	-0.388983011814515	-0.0544523355435257	-0.271212291477294	0	0	0	0	0.146	0
CM002887.2_60093205-60094147(+)_1|1|1x0;9;9	D	G	R	F	S	L	L	G	S	L	R	A	-0.183077658334596	-0.395053583260126	-0.192270970546274	-0.546868489296787	-0.362837680616797	-0.428858797075873	-0.602241294771383	-0.0835935818912547	-0.177075074122713	-0.277340437300047	-0.517419901558881	0.163164403106674	0	0	0	0	0.37	0
CM002887.2_60093205-60094147(+)_1|1|1x0;10;10	N	K	R	F	T	Q	S	G	A	L	R	R	-1.01168078079618	-1.10784248722013	0.541460013388279	-1.21503731724218	-0.816795518845766	-0.740101517720698	-1.03848071132416	0.366852649142785	0.44586109885196	-1.18639002765282	-0.99032328278317	-0.888851427723483	0	0	0	0	0.902	0
CM002887.2_60098479-60099598(+)_1|1|1x0;1;1	G	K	S	F	T	G	P	S	H	L	N	K	-0.261006016637127	-0.607284948036578	-0.165174091448691	-0.0674116099143681	-0.298961834793833	-0.435163323004724	0.0168872381782276	-0.641533603357111	-0.0971641072603118	-0.0785586718521293	-0.479023243302031	-0.115492420636663	0	0	0	0	0.336	0
CM002887.2_60098479-60099598(+)_1|1|1x0;2;2	G	K	S	F	T	Q	S	S	N	L	N	E	-0.206839850940929	-0.33367337605547	-0.82234834519849	-0.820727831116407	-0.119431465121591	-0.566427032957932	-0.556265709675871	-0.693850795180988	-0.0607123939656174	-0.554518253118757	-0.657612590976151	-0.73507945632838	0	0	0	0	0.83	0
CM002887.2_60098479-60099598(+)_1|1|1x0;3;3	G	K	S	F	T	L	S	S	Y	L	N	K	-0.0768491766979692	-0.299022825727376	-0.0681952709185718	-0.0716541107624441	0.0627801863010569	-0.168240838765054	-0.00157975749335865	-0.505417348493457	-0.203054552540081	0.339905964624507	-0.525922171733904	-0.538690961220263	0	0	0	0	0.206	0
CM002887.2_60098479-60099598(+)_1|1|1x0;4;4	G	R	S	F	I	R	F	S	S	L	N	Q	-0.344023154273683	-0.493856103414675	-0.670983404848802	-0.695955309611073	-0.811250901957461	-0.54307028139347	-0.731214671648212	0.0200414712811149	-0.661571249416216	-0.773291443903716	0.467638002463717	-0.684384921915014	0	0	0	0	0.352	0
CM002887.2_60098479-60099598(+)_1|1|1x0;5;5	G	K	S	F	T	Q	L	S	N	L	N	K	-0.237450429847228	-0.700060825650815	-0.48053697592793	-0.818771638786415	0.258031276995203	-0.62184595156355	-0.785576684496083	-0.768018894556813	0.0869801572818313	-0.498162799811991	-0.802377300230713	-0.686968301518626	0	0	0	0	0.686	0
CM002887.2_60098479-60099598(+)_1|1|1x0;6;6	G	K	G	F	R	T	S	S	H	L	N	Q	-0.124778694573663	-0.716849481092166	-0.629130444463112	-0.738836149269705	-0.321629103079218	-0.965665986458292	0.011788055452913	-0.849638721766021	-0.462596284006915	-0.788030407498333	-0.582960658844721	0.335993337538022	0	0	0	0	0.568	0
CM002887.2_60098479-60099598(+)_1|1|1x0;7;7	G	K	T	F	R	R	G	P	L	L	K	A	-0.149728619920213	-0.228692004864608	-0.420619075752937	-0.232132494780673	-0.328274991209781	-0.586671000321521	-0.384464642233852	-0.0520098398744778	-0.500081129002444	-0.50882935072737	0.215813033120556	-0.54401047333731	0	0	0	0	0.302	0
CM002887.2_60098479-60099598(+)_1|1|1x0;8;8	G	R	S	F	A	A	Q	S	N	L	S	L	-0.239953121339398	-0.548985839792289	-0.315656503938694	-0.43418267128355	0.110334870755412	-0.765115149256858	-0.478257011094996	-0.459833736045779	-0.663551530175628	-0.355593610215675	-0.296886591832439	0.259128908663987	0	0	0	0	0.436	0
CM002887.2_60098479-60099598(+)_1|1|1x0;9;9	G	K	T	F	M	T	A	G	L	L	K	R	-0.818232106305306	-0.875216706831117	0.434918127024767	-0.812618356477049	-0.283951656742209	-0.385910404159307	-0.662173996968116	0.134493409056881	-0.28283062207165	-0.727638928208831	-0.496094751966197	-0.012438186562883	0	0	0	0	0.314	0
CM002887.2_60098479-60099598(+)_1|1|1x0;10;10	D	R	R	F	S	H	L	E	T	L	K	I	-0.234265539791619	-0.482218236197952	-0.297717512690057	-0.42843578930019	-0.606087335050209	-0.129080207252706	-0.585118113544084	-0.129927833901072	-0.570536327738541	-0.539534232593515	-0.226294971695851	-0.289344666310731	0	0	0	0	0.198	0
CM002887.2_60098479-60099598(+)_1|1|1x0;11;11	G	K	T	F	S	H	L	E	T	L	K	A	-0.162279210761568	-0.354564948767606	-0.334033605022865	-0.369063382917602	-0.483671757391303	-0.0935807929640574	-0.571913129898493	-0.187619954138793	-0.506697219143952	-0.517991798861291	-0.171385841434903	-0.213755932183958	0	0	0	0	0.268	0
CM002887.2_60098479-60099598(+)_1|1|1x0;12;12	G	K	T	F	R	Q	M	Q	T	L	K	A	-0.147888671794486	-0.298942499806248	-0.442007425427808	-0.791467153706835	-0.551239801436943	-0.107600208439895	-0.610191922506889	-0.123310784374574	0.19910804039787	-0.761956537222025	-0.596180533641676	-0.554319740427745	0	0	0	0	0.452	0
CM002887.2_60105307-60106132(+)_1|1|1x0;1;1	G	K	S	F	T	R	S	S	S	L	N	K	-0.439366401638193	-0.672509255474084	-0.464180217213823	-0.613758144105152	-0.833426542919285	-0.414142136923091	-0.663631475605711	-0.0943561585541642	-0.716738199504247	-0.693166907837785	0.468695409804751	-0.686697183052045	0	0	0	0	0.878	0
CM002887.2_60105307-60106132(+)_1|1|1x0;2;2	G	Q	S	F	T	R	S	S	I	L	N	E	-0.160608024800131	-0.596276280677103	-0.537627497121328	-0.733795191269325	-0.673810814104893	-0.33675358824045	-0.528320189961087	0.0353867740189526	-0.891050040389001	-0.94953589516646	0.404167956438128	-0.747633631061073	0	0	0	0	0.584	0
CM002887.2_60105307-60106132(+)_1|1|1x0;3;3	G	K	S	F	G	Q	S	S	T	L	K	K	-0.331538120519981	-0.762996101164374	-0.351860651892375	-0.8555513237438	-0.836932832424458	0.327227970651715	-0.906244124205463	-0.464638524568205	0.489611478819653	-0.67316397763955	-0.743596128335577	-0.722789060843691	0	0	0	0	0.808	0
CM002887.2_60105307-60106132(+)_1|1|1x0;4;4	S	K	T	F	L	R	R	S	H	L	K	I	-0.463265740596474	-0.59745418925407	-0.794333443324223	-0.348810268977309	-0.764277834716981	-0.67371168614981	-0.0409215655478323	-0.623092371511879	-0.692347555127359	-0.737686396362519	0.358863069507942	-0.715312704632407	0	0	0	0	0.46	0
CM002887.2_60105307-60106132(+)_1|1|1x0;5;5	G	K	S	F	T	Q	V	S	S	L	K	N	-0.00339784695175865	-0.533312262026685	-0.61151702900015	-0.884887433144822	-0.781049338364156	-0.294663198589177	-0.926747194339039	-0.178837188621093	0.394656082440053	-0.768392451790961	-0.75451205748981	-0.611792440055372	0	0	0	0	0.742	0
CM002887.2_60105307-60106132(+)_1|1|1x0;6;6	K	K	T	F	K	T	T	E	D	L	K	R	-0.57883707958618	-0.664428625064388	0.15175201311249	-0.658134868041775	-0.496462025346899	0.245700012940084	-0.398169194833757	-0.67488744873034	-0.484060025034865	-0.52896389324164	-0.0959292838935849	-0.392941851936725	0	0	0	0	0.178	0
CM002887.2_60105307-60106132(+)_1|1|1x0;7;7	D	K	R	F	N	E	M	G	D	L	K	K	-0.39449054153947	-0.649185862817395	-0.275269453630963	-0.226522246758054	-0.485663727508193	0.168456715217653	-0.762800031788394	-0.645378446514132	-0.586880786661151	0.24756287274588	-0.598563200612944	-0.33096494393859	0	0	0	0	0.228	0
CM002887.2_60105307-60106132(+)_1|1|1x0;8;8	D	K	T	F	R	E	L	G	H	L	K	R	-0.698596427089395	-0.900796296579871	0.505652456274966	-0.861949783108078	-0.220255143257649	-1.03591654398592	0.35334559585174	-1.01951016591771	-0.369732563422804	0.203062190477855	-0.813360693765109	-0.261303591517385	0	0	0	0	0.388	0
CM002887.2_60105307-60106132(+)_1|1|1x0;9;9	D	K	R	F	S	Y	L	G	N	M	K	A	-0.310250374618109	-0.360144190915728	-0.662675355628174	-0.669452885424561	0.179252146141146	-0.789665659994517	-0.532791988452337	-0.716822843673014	-0.635206893445659	-0.7180488289534	-0.641209416768676	0.490602342039025	0	0	0	0	0.458	0
CM002887.2_60112757-60114392(+)_1|1|1x0;1;1	G	K	S	F	T	R	S	S	S	L	N	R	-0.696485127749992	-0.784661855212537	0.355293865724709	-0.808944274922236	-0.812809750820448	-0.508851108373497	-0.782307738300145	0.0817202159654705	-0.68398751803095	-0.882235275941642	0.428735529238107	-0.643031544438418	0	0	0	0	0.968	0
CM002887.2_60112757-60114392(+)_1|1|1x0;2;2	G	N	S	F	I	R	L	S	S	L	N	E	-0.31295422101581	-0.357490582454582	-0.803982691383739	-0.67391872894668	-0.794342400625748	-0.395969191582244	-0.657831001455438	-0.103465062935333	-0.73429244053821	-0.817688910267127	0.444848605792831	-0.738466108226131	0	0	0	0	0.298	0
CM002887.2_60112757-60114392(+)_1|1|1x0;3;3	G	N	S	F	T	R	L	S	S	L	N	E	-0.31295422101581	-0.357490582454582	-0.803982691383739	-0.67391872894668	-0.794342400625748	-0.395969191582244	-0.657831001455438	-0.103465062935333	-0.73429244053821	-0.817688910267127	0.444848605792831	-0.738466108226131	0	0	0	0	0.456	0
CM002887.2_60112757-60114392(+)_1|1|1x0;4;4	S	K	S	F	R	Q	S	S	S	L	N	N	-0.00339784695175865	-0.533312262026685	-0.61151702900015	-0.884887433144822	-0.781049338364156	-0.294663198589177	-0.926747194339039	-0.178837188621093	0.394656082440053	-0.768392451790961	-0.75451205748981	-0.611792440055372	0	0	0	0	0.76	0
CM002887.2_60112757-60114392(+)_1|1|1x0;5;5	D	K	S	F	K	R	L	L	Y	L	N	E	-0.141959267030409	-0.0910186489457461	-0.531722454284857	-0.159323452687586	-0.418289818937535	-0.163821613546319	-0.316838705506445	-0.237023904313495	-0.552348064454685	-0.400028456220903	0.14139184304451	-0.439810006206975	0	0	0	0	0.142	0
CM002887.2_60112757-60114392(+)_1|1|1x0;6;6	G	K	S	F	T	R	L	S	F	L	N	R	-0.404752353342129	-0.666123144257962	0.0472332729770308	-0.428234452809341	-0.0272589689870395	-0.091226524669634	-0.437962845703424	-0.283261564295043	-0.484003338096865	-0.632529785417894	0.242421654925057	-0.590932099559994	0	0	0	0	0.544	0
CM002887.2_60112757-60114392(+)_1|1|1x0;7;7	G	K	S	F	T	Q	S	S	S	L	N	K	-0.330679327429942	-0.770103378725706	-0.294222556840369	-0.827669452865243	-0.843168115967212	-0.197977637006638	-0.904579355017353	-0.140627496199604	0.524120791824378	-0.698514418131938	-0.74483282652113	-0.682659966822233	0	0	0	0	0.946	0
CM002887.2_60112757-60114392(+)_1|1|1x0;8;8	G	K	S	F	R	R	L	S	F	L	N	R	-0.404752353342129	-0.666123144257962	0.0472332729770308	-0.428234452809341	-0.0272589689870395	-0.091226524669634	-0.437962845703424	-0.283261564295043	-0.484003338096865	-0.632529785417894	0.242421654925057	-0.590932099559994	0	0	0	0	0.49	0
CM002887.2_60112757-60114392(+)_1|1|1x0;9;9	G	K	S	F	K	N	S	S	S	L	K	Q	-0.169512031329273	-0.327995166182366	-0.73829612478569	-0.822480050690507	-0.649221699061625	-0.594914612922525	-0.47870915406761	-0.189157524128598	-0.410054609727406	-0.620161259908748	-0.675083147187317	-0.0585873450712667	0	0	0	0	0.244	0
CM002887.2_60112757-60114392(+)_1|1|1x0;10;10	G	K	T	F	A	R	G	S	N	L	K	T	-0.17475106486702	-0.485687757976152	-0.699011519349164	-0.680447074663854	-0.0804703576001879	-0.738569166459778	-0.593181845585129	-0.637350169661928	-0.676661401845536	-0.777707840213164	0.44856861933739	-0.777579799837877	0	0	0	0	0.656	0
CM002887.2_60112757-60114392(+)_1|1|1x0;11;11	G	K	G	F	T	W	Q	S	S	I	I	T	-0.1460506062828	-0.494240289838401	-0.433711787490538	-0.434612581020534	-0.543776609317683	-0.376545582076137	-0.452851958961417	-0.128288723800476	-0.347601010104785	-0.532002547091195	-0.458345789656875	0.24079041925554	0	0	0	0	0.184	0
CM002887.2_60112757-60114392(+)_1|1|1x0;12;12	G	K	T	F	V	T	A	D	Q	L	E	R	-0.526244475129741	-0.69544222219797	0.163330134190006	-0.68746192997233	-0.13390481727479	-0.451300951113054	-0.449324114928285	-0.272476964308738	-0.465453478096306	-0.602314913754152	0.0158672304439933	-0.288594960427426	0	0	0	0	0.22	0
CM002887.2_60112757-60114392(+)_1|1|1x0;13;13	D	K	R	F	K	D	S	G	Q	L	K	V	-0.195747113683765	-0.506916912294302	-0.458241706983639	-0.607588963127126	-0.228632966051522	-0.50191514847608	-0.485339982944916	-0.328559454326579	-0.414323504543078	-0.0313264703854599	-0.523542124437843	-0.479826040305044	0	0	0	0	0.318	0
CM002887.2_60112757-60114392(+)_1|1|1x0;14;14	D	K	R	F	I	R	L	A	R	L	K	V	-0.338911271251521	-0.65616484730238	-0.470751254595381	-0.459210761749836	-0.741521352350072	-0.779356471288902	0.0605750362573478	-0.189489829878054	-0.685677539602471	-0.688765779127179	0.34122136861472	-0.563775244772582	0	0	0	0	0.26	0
CM002887.2_60112757-60114392(+)_1|1|1x0;15;15	E	K	R	F	R	G	S	G	Q	L	K	V	-0.134001351618018	-0.386204635269494	-0.208496162034802	-0.251533772481338	-0.195923220558004	-0.485210301923527	-0.366756556202344	-0.101656711986819	-0.0183627495516578	-0.200605527472653	-0.330384123111215	-0.0927444047851085	0	0	0	0	0.258	0
CM002887.2_60112757-60114392(+)_1|1|1x0;16;16	E	K	R	F	I	R	L	G	E	L	K	A	-0.0923492319071301	-0.649336020415512	-0.324449380584769	-0.325304353833027	-0.50070201507208	-0.190640550996291	-0.509910142149002	-0.0465864378690607	-0.681162393136465	-0.675593412291751	0.325600012204562	-0.75617853692597	0	0	0	0	0.35	0
CM002887.2_60112757-60114392(+)_1|1|1x0;17;17	D	K	T	F	K	D	S	G	Q	L	K	V	-0.195747113683765	-0.506916912294302	-0.458241706983639	-0.607588963127126	-0.228632966051522	-0.50191514847608	-0.485339982944916	-0.328559454326579	-0.414323504543078	-0.0313264703854599	-0.523542124437843	-0.479826040305044	0	0	0	0	0.26	0
CM002887.2_60112757-60114392(+)_1|1|1x0;18;18	N	K	R	F	I	R	L	G	E	L	K	V	-0.0589793854191552	-0.702324632524775	-0.291867601323932	-0.363117822556294	-0.587260244221157	-0.224946708012565	-0.616899541911149	0.0227298278991018	-0.692192518989681	-0.735360684136035	0.313012095209657	-0.740818395591556	0	0	0	0	0.342	0
CM002887.2_60121200-60122601(+)_1|1|1x0;1;1	G	K	S	F	T	R	S	S	H	L	N	R	-0.62489618800757	-0.759810214418046	-0.110286360852411	-0.593029528435767	-0.608739460594873	-0.881529546117043	-0.0560484937147845	-0.57111871723697	-0.43453194367608	-1.01744365594296	0.237721514279971	-0.813595472167934	0	0	0	0	0.978	0
CM002887.2_60121200-60122601(+)_1|1|1x0;2;2	G	K	S	F	G	E	S	L	S	F	N	R	-0.534900461473927	-0.526862747704038	0.335931742767107	-0.538964049534074	-0.387526779004035	-0.143352380995007	-0.372158458109927	-0.107097119011838	-0.33585506004089	0.118392944495427	-0.0909938413301373	-0.130015319043488	0	0	0	0	0.386	0
CM002887.2_60121200-60122601(+)_1|1|1x0;3;3	G	K	S	F	T	Q	S	S	S	L	N	R	-0.637537519110112	-0.776369191411345	0.510724798309693	-0.888107441402006	-0.771369780810936	-0.528234541348983	-0.81528094339667	0.0870432127824573	0.413305756892375	-0.755405684383695	-0.757726353026557	-0.600420784700877	0	0	0	0	0.988	0
CM002887.2_60121200-60122601(+)_1|1|1x0;4;4	G	K	S	F	T	Q	S	S	T	F	N	R	-0.422626476329153	-0.842651475383187	0.260853417518877	-0.955611690809267	-0.805337698238717	0.282822077486625	-0.876895313136467	-0.37710220596783	0.468027918590712	-0.802172460573489	-0.756901819157104	-0.688294980135259	0	0	0	0	0.802	0
CM002887.2_60121200-60122601(+)_1|1|1x0;5;5	G	K	S	F	R	R	F	S	L	F	N	L	-0.282957326655661	-0.500929204721553	-0.2873334687733	-0.386197295416598	-0.543455348007775	-0.536715524939517	-0.348355019295435	0.183360030753302	-0.651959243881378	-0.451016805243688	0.358985197570708	-0.6047400486575	0	0	0	0	0.22	0
CM002887.2_60121200-60122601(+)_1|1|1x0;6;6	G	K	S	F	R	R	L	S	N	L	N	Q	-0.195925603984627	-0.502646504985937	-0.751331956647664	-0.661321693459148	-0.157184415584067	-0.720358375864765	-0.604412360064639	-0.6247765351132	-0.729682559332198	-0.79234740744309	0.351409426485002	-0.786903011090954	0	0	0	0	0.438	0
CM002887.2_60121200-60122601(+)_1|1|1x0;7;7	G	K	S	F	K	D	S	S	S	L	N	K	-0.497765527063595	-0.738716949156824	-0.339400552838391	-0.24464268691524	-0.575719700257666	0.163230631961379	-0.692658674238545	-0.73827094700596	-0.730631940928196	0.399880961425909	-0.807938111564165	-0.688037687589458	0	0	0	0	0.55	0
CM002887.2_60121200-60122601(+)_1|1|1x0;8;8	G	K	T	F	A	R	G	S	L	L	K	N	-0.142486716759867	-0.449381761584774	-0.125274746586543	-0.603634675998802	-0.543610622564432	-0.425713495945486	-0.373151551491465	0.0350658307915932	-0.683725294060715	-0.756706255055199	0.346974412954193	-0.72429529533302	0	0	0	0	0.424	0
CM002887.2_60121200-60122601(+)_1|1|1x0;9;9	G	K	G	F	T	W	Q	S	S	I	I	T	-0.1460506062828	-0.494240289838401	-0.433711787490538	-0.434612581020534	-0.543776609317683	-0.376545582076137	-0.452851958961417	-0.128288723800476	-0.347601010104785	-0.532002547091195	-0.458345789656875	0.24079041925554	0	0	0	0	0.184	0
CM002887.2_60121200-60122601(+)_1|1|1x0;10;10	G	K	T	F	I	T	A	D	Q	L	E	R	-0.526244475129741	-0.69544222219797	0.163330134190006	-0.68746192997233	-0.13390481727479	-0.451300951113054	-0.449324114928285	-0.272476964308738	-0.465453478096306	-0.602314913754152	0.0158672304439933	-0.288594960427426	0	0	0	0	0.228	0
CM002887.2_60121200-60122601(+)_1|1|1x0;11;11	D	K	R	F	S	Q	I	A	S	L	K	A	-0.232834886828415	-0.386024759981931	-0.630763028210996	-0.623888394987436	-0.62539658149628	-0.596747988074671	-0.722612955950326	0.240424847232194	0.398864518266074	-0.725448191165189	-0.666970602910555	-0.595919194738288	0	0	0	0	0.578	0
CM002887.2_60121200-60122601(+)_1|1|1x0;12;12	D	K	R	F	S	R	L	G	N	L	K	V	-0.0401509498949232	-0.493721647419303	-0.644076013023533	-0.649312198934053	0.260364113166216	-0.731007492656212	-0.633524315925992	-0.781363133284724	-0.73096203867279	-0.79987234112277	0.461886570649359	-0.706307914711356	0	0	0	0	0.678	0
CM002887.2_60121200-60122601(+)_1|1|1x0;13;13	D	K	T	F	R	E	P	G	Q	L	K	V	-0.177759394147265	-0.620956869721188	-0.342787685833931	-0.429243341925764	-0.2097538561052	-0.680345886746826	-0.484894315499348	-0.282974201673208	-0.327650746702888	-0.133756248389208	-0.434751093329526	-0.212728900288713	0	0	0	0	0.136	0
CM002887.2_60121200-60122601(+)_1|1|1x0;14;14	S	K	R	F	S	R	L	D	S	L	K	E	0.0576871779774948	-0.270924255796967	-0.89322163419771	-0.621074267686667	-0.848656184778323	0.109067804604562	-0.920123863580258	-0.244478174452237	-1.23381040810981	-1.2340908342851	0.550628923222422	-1.15565691819676	0	0	0	0	0.562	0
CM002887.2_60121200-60122601(+)_1|1|1x0;15;15	D	K	R	F	S	Y	L	G	C	L	K	V	-0.192823573264368	-0.350564776674763	-0.212892888108702	-0.350723954082096	-0.459564912318559	-0.265896693146305	-0.3935798578613	0.00417770404834074	-0.351556597481995	-0.597546271032179	-0.463459327759582	0.201866450482038	0	0	0	0	0.338	0
CM002887.2_61338179-61338923(-)_1|1|1x0;1;1	G	K	S	F	T	K	S	S	H	L	N	Q	-0.459693315760136	-0.785622399447294	-0.343803781237342	-0.189624722325462	-0.271751030299769	-0.821591808297349	-0.052455716829198	-0.588252289164461	-0.353043599871986	-0.617978200567013	0.0657564901010646	-0.292476133370042	0	0	0	0	0.404	0
CM002887.2_61338179-61338923(-)_1|2|1x0;1;2	G	K	S	F	S	Q	S	S	H	L	H	Q	-0.160580309301637	-0.470555718065953	-0.931939411608124	-0.801924254234975	-0.356241914913322	-0.936154566189439	0.0876389091416656	-0.897358374589419	0.49086216057999	-0.903478306874696	-0.831067629050995	-0.851377012567277	0	0	0	0	0.934	0
CM002887.2_61338179-61338923(-)_1|2|1x0;2;3	S	K	T	F	L	R	A	S	Q	L	R	M	-0.328924920697184	-0.601635818118228	-0.560116373194165	-0.433149306312141	-0.696807903253126	-0.583622854156108	-0.445786839977729	-0.0245375860127752	-0.670042391009361	-0.69551046180876	0.496074668000408	-0.532448319931349	0	0	0	0	0.268	0
CM002887.2_61338179-61338923(-)_1|2|1x0;3;4	E	K	S	F	K	L	K	S	S	L	I	K	-0.220095840611139	-0.585353505537764	-0.146978821415481	-0.288889647212787	-0.497226221621029	-0.0668176189637913	-0.316214752063602	-0.344560139929799	-0.225509481170598	-0.0747320726979245	-0.610431985867926	0.00827204158986453	0	0	0	0	0.176	0
CM002887.2_61338179-61338923(-)_1|2|1x0;4;5	V	K	T	F	M	S	A	A	E	L	K	L	-0.247575269993037	-0.393201805409596	-0.16729258066256	-0.122137873584869	-0.20843927326898	-0.180062420307864	-0.02666730516959	0.0131966896928474	-0.25304686314796	-0.328056568983074	-0.0787161311779502	-0.342014192414433	0	0	0	0	0.056	0
CM002887.2_61338179-61338923(-)_1|2|1x0;5;6	D	K	R	C	S	L	S	K	N	L	K	A	-0.0991776600775027	-0.232661253900651	-0.162071884670474	-0.216863554008082	0.212669386370535	-0.556504062375998	-0.360649162728665	-0.581485502752205	-0.540990508319788	-0.170369576857661	0.0752569676921465	-0.14586941376575	0	0	0	0	0.322	0
CM002887.2_61338179-61338923(-)_1|2|1x0;6;7	N	K	R	F	R	L	S	D	T	R	K	T	-0.287687955489813	-0.44076331086925	-0.0216144088338646	-0.184907115113906	-0.124747848008586	-0.0612391399400367	-0.558532585090014	-0.146957496997585	-0.836955662676072	-0.942261596543388	-0.0551319797516784	-0.209424389912515	0	0	0	0	0.568	0
CM002887.2_61342428-61343730(-)_1|1|1x0;1;1	E	K	S	L	G	S	K	H	I	L	K	I	-0.158721078030223	-0.467358369935723	-0.30554220652929	-0.256445450061684	-0.228730536275266	-0.238875521958674	-0.308372242810712	0.107542390316596	-0.274502161874596	-0.371303770045146	-0.0660742784446004	-0.266054032602323	0	0	0	0	0.172	0
CM002887.2_61342428-61343730(-)_1|1|1x0;2;2	G	K	S	F	R	Q	L	P	H	L	N	R	-0.666885433246956	-0.825987678407994	0.182637360142884	-0.77790516045235	-0.452431741432624	-0.947688224232598	0.316201836110544	-0.878360781035256	0.421236248765096	-0.75592542830519	-0.763976899138153	-0.613578036784321	0	0	0	0	0.722	0
CM002887.2_61342428-61343730(-)_1|1|1x0;3;3	G	T	S	F	S	L	T	S	T	L	N	K	-0.238577497611747	-0.596568016894953	-0.208540496862774	-0.519412309997822	-0.50340145468612	0.0148376919606821	-0.343616359263421	-0.352350636732227	-0.221644090810391	-0.164124219503101	-0.650692492859052	0.0894569380911321	0	0	0	0	0.404	0
CM002887.2_61342428-61343730(-)_1|1|1x0;4;4	G	K	S	F	S	L	S	S	S	L	N	E	-0.155444999683033	-0.326080785122595	-0.146552045638393	-0.42933042814004	-0.512488034836735	-0.239906604633354	-0.40817410533942	-0.153353607077732	-0.308876134848464	-0.499912214249467	-0.311039275654748	0.029253574423444	0	0	0	0	0.286	0
CM002887.2_61342428-61343730(-)_1|1|1x0;5;5	S	K	T	F	L	R	V	K	D	L	K	V	-0.286231281666346	-0.310247365016561	-0.319122369167366	-0.241007544147564	-0.528368862623947	0.0261031020251955	-0.44088750102031	-0.346740648963319	-0.781832443097998	-0.507676364273504	0.134615022933669	-0.549251991969654	0	0	0	0	0.194	0
CM002887.2_61342428-61343730(-)_1|1|1x0;6;6	K	K	G	F	T	V	H	T	R	L	I	T	-0.222725636396024	-0.380881205502191	-0.13014357775194	-0.454673514272301	-0.254061820565067	-0.551593216745675	0.00238244304398972	0.0192670079658315	-0.363215363532549	-0.508023355624652	-0.24480747793281	0.0478985304468499	0	0	0	0	0.138	0
CM002887.2_61342428-61343730(-)_1|1|1x0;7;7	E	K	T	F	I	S	A	A	Q	L	K	S	-0.265066523008888	-0.550454771598036	-0.497704429826713	-0.295035827694582	-0.311025900633067	-0.586102120799644	-0.236257156255315	-0.0693368019437324	-0.25995173464254	-0.418930807763226	-0.293356906157182	-0.386245538506153	0	0	0	0	0.056	0
CM002887.2_61342428-61343730(-)_1|1|1x0;8;8	D	K	E	F	S	R	S	D	Q	L	K	S	-0.504718321416713	-0.472148867746717	-0.787282048104822	-0.22230201945912	-0.598322667806756	-0.539958930584784	-0.614802336079709	-0.17595703396101	-0.868310954037045	-0.83413640807947	0.571858022735503	-0.772286756871741	0	0	0	0	0.692	0
CM002887.2_61342428-61343730(-)_1|1|1x0;9;9	D	K	E	F	S	R	S	E	H	L	K	E	-0.175476480411801	-0.601783058030475	-0.729499084545318	-0.105843932681638	-0.427555572545224	-0.55588315026684	0.0608328315444819	-0.663612786808105	-1.03863411198026	-1.00981356125561	0.527046752569797	-0.989620982721597	0	0	0	0	0.564	0
CM002887.2_61342428-61343730(-)_1|1|1x0;10;10	D	K	R	F	R	Q	P	K	H	L	K	A	-0.249924608930245	-0.242516533616708	-0.408752305422959	-0.260804850648494	-0.301398789961648	-0.659053984666315	0.244049027867316	-0.617155201315023	0.145965866502299	-0.467960496318869	-0.21365656857106	-0.477227602969762	0	0	0	0	0.448	0
CM002887.2_61342428-61343730(-)_1|1|1x0;11;11	D	K	R	F	S	R	S	E	Q	L	K	S	-0.386360758897006	-0.5876076467894	-0.49447149660592	-0.249640962151419	-0.584194915536451	-0.658916776616937	-0.270834399596237	0.0424525427490885	-0.812597928942048	-0.888611799557813	0.46921901860416	-0.650875447224657	0	0	0	0	0.436	0
CM002887.2_61342428-61343730(-)_1|1|1x0;12;12	D	K	R	F	R	Q	P	N	Q	L	K	S	-0.132104897469304	-0.50309704593847	-0.276663339520477	-0.636760879868873	-0.475885109304818	-0.673346804070394	-0.510483382884167	0.200465776675953	0.126034045520828	-0.603305607162584	-0.324196193122613	-0.515569809146784	0	0	0	0	0.284	0
[truncated: 15,094 more rows]
