# Supplementary material for: Transposable elements drive the evolution of metazoan zinc finger genes
Source: Genome Res. 2023 Aug;33(8):1325–39. doi: 10.1101/gr.277966.123 (PMC10547256; doi:10.1101/gr.277966.123)
Supplement: Supplement 3 [file Supplemental_Data_3.tar.gz › supplementary_data_3/Danio_rerio/Danio_rerio_nonrep.fa]

>Danio_rerio_nonrepetitive:627229973-627231857
GATATGCTAAGACACTACTTTAGCGACCACCCTGTGTCCCTCTTGCCACTGGCAGATTTCTACGCCACTCAGCCTAAATTTAAGGAGAGCCCTGTAGATTACTGGGTAAGATTAAATTCTGCAGCAGAGCGGGCTAACAGTCATTTACAGCGCAGTGGCAGTAACATGGAAAACATGAATGCAGAAGTGGCCATGATGTTCACACGAAACTGTCCTGACCCTGAGCTATCTAGTGTGTTCAAATGCAAACCTATGAGCAAATGGTCTATTGAGGAAATCCAGGAAGCTATTGATGAACATCAGAGAGAAAACCAATGTCGTAGAATCCCCAATACAGTCAAGCCCCACACCCTCCATGTATCTACAGCTAAGGCAGTTCCTGTTTTAGAGGAAGTAAAAGAAAGTGAATTAACTGCTGCTAATGCTACAGCGTGCACCCCCAGTAGTCATTCTGAAGCTAAAGCGTCCCAGTCTAATTCTGAAGCATTGGAACGTGTCCTCAACATGCTGGAGAGAGTGTTGGAACGAACCAGCCAGCCCGCACATAATTCTCCAGGGTCCTTTCAGACACATAGGGCTCGCTTTTCCTCTTGTCGTGTTTGTGGAGATCCAGCACATTCCACCCGTTCACATTGCATGCGAGAGAGGCGGTGTCTAAACTGTTTGAGGGTCGGACATCAGCGTAGAGACTGTCCTAATGTGGTGGAAGCAACCCCGCAGCCAACTGGTACCTCACACTCTCAGGGAAACGAGTATGCTCGCATTGGAGAGGGGACAATGTGAGCATGGAGAATGAAACCCTCATTGACAAGGATGAACTTCAGATATTTGAGGAAAGCTGTAAATGTGATGAAGTTGGAAAAAGCTGACAGTCTGTTTTACACCGATGTCTCTATTGTAGGAGCAAACGTTACATTACGTGCACTTCTTGATAGTGGGTCTATGGCCTGTACCATAAACAAGGAAGCTGAGTGCAAGTTAAAGAGTGCAGGGGTTGTTCTTACATCAAGTGAGAAAAGACCAGATATCATCCTTGTCGGTTGCGGGGAAGCTAAGCCCAAGCGACTGGAAAAGTGAACAGCGTGACTCTTTTAATATGCTGAAGTCCGCTCTCCTAGAAACAGTGGTGCTTGCACACCCAGATTTCAATCGTCCATTCATTCTATCAACGGATGCTTCGCTGGATGGATTAGGCGCAGTACTTTCTCAGATCCCTGAAGGTGAGACTAGAGCCCGTCCTGTGGCATTTGCCAGCAAGGCCCTCACACGTGCCCAAAGCAATTATCCCGCTCACCGTTTAGAGTTTTTGGCTCTAAAGTGGTCCATCTGTGAAAAGTTCAGCCATTGGTTGAAAGGTCATTCTTTTGCAGTATGGACAGACAACAACCCGTTAACCTACATCTTAACGAAGCCAAAGCTTGACGCGTGAGTTAGCACCATATAATTTCAGCATTCAGTACATCCCAGGGAGCAAGAACGTAGTGGCAGACGCAATGAGTCGGCAACCTTTTGTTCAGGGACGCATAAGTCAGAGACTTGTGTCTGAACCGTATGAGACGCTGATGGAGCAGGCGGAGCAGTTTAAGAAAGATGTTGTCCAACATGCATTTCGCATTAGTGCTCAGTGTCAGTCTGCTGAACCCCAATGCTTGCTTTCTTCGGATGAAGTGTCAGCCATACTGGATAGTCGGGCAGAGTGGAGTGCAGGACCAAAGGATAAAGTGCATCACTGGCTCATTCAGGACGTACACAACTTGGTCCCAGCAGGTCAGGACACATTACCAATGTTTACACTGGGAGAGCTTCAGAATAAACAGTTAGCAGACCCTGTCTTGGCCAGAGTTCTTTCTTATGTCACTCGTGGCAGAAGGCCATCAAGACGTG
>Danio_rerio_nonrepetitive:120004004-120004421
CGCATTAAAGATCTGAAGATGGAAGAAAAGATTAGCTGCCATCCATTCCGTGTGCGAGGAATGTGTGGTCTGAGGAGAACAACACTGGCATTGCAGCTAGTGTCACCTTAATTAACCTGATTACAGCAAAACATTACTGACATTGTGACCCACATGAGAATGACAGTAAAAGAACCTAAGAAAGTTAGCAGCCCATAGCTAGATTGGCTGTCATTTAAGTGGGGAAACTGGATCTACTGGGCCTTTACTGTGGTGTTACCTGTATTGGGAGTGGGTGTAGTGATATTATGTTGTCTTCCATGTATATTCAGATTTGTATTATGGTCAGTGGGCAGACTGATTACAACTAAAACATCCCATCAGATGATAAGAGTGGCTGTGAATGAAGAGGGTATGAATATTGACATGGGTGAAGAT
>Danio_rerio_nonrepetitive:200035558-200035943
CTCTCAGTGAAGGGTGAGTTCAATATCATTGTCTTCCTTGGACATGTAAGTATCAAAACAGTTAACCTCTGTTTATCTCTCAGTAAAGGGTAAGTATCTCAGTAAATACTGTGCTGTTACTGCTGTAAGGTGATCAACAAATTATCAAATATAAAAATCTGCTTTACATATAATTGCAATCCTAAACTTATTTAATAGGATTTGAGCTTGATTTCCAAAATACATTTTTCACTTTTGTCTTGCTTCACAGCCTTACCCATGCCTACATTGCATGCGAGACCAGGCAATCCTGTATTTACTGGAGAGCCAGTCAATCTGAAGTGTGTGATTGAGTCTGGTCACAGTGACTGGACATATGAGTGGTATAAAAACAGAAACAGTGTAA
>Danio_rerio_nonrepetitive:689883121-689883426
AATCAATTCGCATTTTAGACGTGTCGTGTAATTTGATGTCAATTCACTAAATGCTAATAGATTTGCTGTCAAATGACTGAGTTGATGTCGCAACAGCAGCAAATTGACATCAGAAAACATGAGGCCAGTGTAAGATGTCTCTGCCATGTTTTAATGCCAGTGTTAGTCAACTGACATCAAGTCAATTAGCATTTATCATGAATGTCAATTGACCATCTTGACATTAAAAAAATGATGCCAATGATTGTAGAGGGTTGTATTTCTGATGCTTTTAACGTGCTATTTTGTGTTTTTAGGTCAATGCT
>Danio_rerio_nonrepetitive:691196041-691201900
TGACAGGCTTTACTCACAGTATTCCTACATAAACCTTGGGTTACTATAAACAAAAATACCTACAGCTGCCTTGTTACCAGCAATATGGCCTGCATCCTTTCACTGACCACCCTACAACTTACTATACGTACAGTAAAACATACTATCTTAACATAGTCTTTGCGGTTTACCAGACCCTTCATGGAATCTTTTGGTTAATCTTTCTCTATTGATGAACCTACAACTCTTACTAGACCTGACTTACTATTTGGGGTTTATTAACTGTTTCCTTCTAGCAATGTCATGATGCCAGAACTTTCACTGCAGTGACTTAACAAATAGCTCATGTAATGTTTGGCAGAGGTGGTCTTTAAGGTAGCATACACTATTATTTTGGCCTATCTTTACGAAAAAGCACACCCATAGCATGTCTAAAGGGTCACGGGTTTATCTATCTGGCGCAGTCCTTGTTTGGCCCTTGTTTGCCAGACTTGCTGGGCCGGAGATATTTTGCAGTGTTGGAGGTTAATAGTTTGTATCATCCTCTTTCCGTCCGACTCTCTGCGGTTGTGCCACCTGGTGTTTAGGATGAATGAAACAAATGACGAGTTCATGCTAATAGCACTATATTGTATCACATTTTGGATATTCCTAAATATATTATATGGTATATTGTGACAGACCTCATTTACCTGAGATGGTAAAATTTTATAAGCAGTACCTTATTTCTGAGGAATTAATCTTTGATTATGTCTGCGTAACCCCATCTTGAGATAAAAGCTATAAATAAACCCAATGCCGCCCTTGTTTCAGAAACTGCGTGGTATATTACTTAAATTACATTGAAATCACCCAGCACATTTCAGAGCGTACACGTCTAGTTTGTATGGCTTAAAAGCTTTCAGCGTGTCTATCTCCGCTAAAACTCTAGAGCCCTGCTTTCTGCCAAACTCCAAAAGCTGGCTATAAACGACCAACATGGGAGCAACCTGCAGATGAACAAACCAGAAAGCTTCACTCTTCCCTGTCTGAAATGCAAAACGCAGGCTCTCCTTCTACTAAACCTTCCTTCAAAAGTCGATAAACCAAGTAAACAGTTGTGGTAGAGCAGGTTTAGCTATCGTATCAGTATCTGAATGAGGTTTGAAGGAGTAGATATTAGAATAGTACTAGTCAAGATACTACTATTCATAATTAAGTGGAAACACGTCATAATAACACGCTCTAATCATGACCTAACTTCGCTGCCTTAATTACTTGTGAGTACATGTTATAAGGGCCAGGAAAAATTCTGCGCCCGCATATTCCACGTGGGCCTAATCATAACTCATGACGTTACTTCTAAACTATACATAAACTGTTTATGTTGATGTTGACGAGACAGATGTGCATAGCTTATGAGTTGATGTTAAATGTTAACTTGTCGTTATTCATACATGAACTAATGCGACTGATGTTACAGTTAATGAAGTTTATACATTAACAGCTTAAATGTTAAATTCATACATAAACGAATGCGACTGATGTTACAGTTAATGAAGTTAATGCATTAACAGCTTATAAGTTTATGTTAGTTACGTCTAACTTAAACAAATGTTGTACTACATTCACACATGAGCTAATGTGACTCAAGTTGCATTAACTCATAATTAGTCTATAACAAAGTAATGTTTACACATTAATACAGTGTTATACTAGCGGTTTGTTTGGTAAACGATGGACAAAAAACATCTCCATCTCCAAGCCTTTGGAATGTTTGTATGTGATGTGTTTTCTAGAAAACTAGCATACAGTTGTGATATGAATGAAGAACTCCACTCTTACCAATGCTGTCTGAATCTGTATGAACAAGAAGATCTTCTCCAGAAACGCACCTCACGGACACCTGGAGTATAAAGTCATCCTCTTTCTAGAAATAAAGCTCCAGGTAAGGTCATCCACAGGACTCTCAGTGTCCTGTAGTATTGTGAAGTCTGTTCTCCAGTGTTAGGAGGAGCTGCTCCACTAAGTGTTGGGTTTCAGATGGGACGGGACGGCAGCCCTGCCCTGTTCGCGCACATAAAATAGGGCTCTGACAGACTGCGCCAATTATAGAGCAACTTTCCGGGATATTTTTGTCACTTTCGTTCTCGTCATCTCTCTTTCTTCTTCTCTCTGTTGTTTGTGGCTTGCCGGGGTGGGATGACTACAGGTCGCCGTGGGCTGATGGGTGGCTGTTAACCACAAGGTTAATGTCTATAGTTAGTGCTCACTGTACTGTATGAAGTAGTGTCAAATGAGTGAACGTACAATTTTCAGGAAAACCATTTCAGTCGCTCTTTCAAGTGTAATCAGACATGACGATTCTGCAACTTTTTCAGATTCTTGTATTAGTTTTACAGCATTACACGAGACAATTTATAGTTGTGTTTTTGAACTAGGGAATTTCCAACATGTTTTTAATGAAGTTAATACTGCATTATACTGTGTTAACTTTAGTAAACTGATTTACTGTGATACACACTGTAGTATACCTTTTTTTACTAGGTAACTAAATTAAGATGAATCATTTACGTTTGCATTACTAAACTGAAGACATCCTATTAAAAGCTGAAGCCTTAACAATTACATAAAAGCAAGTTTGGAGTTAATGTGAAATGTAGTCATAAAATCTGGGTATAGGGTGCTCGTACTACATTGTTGTTCACCAATGATTTCCCTCTGATTTTTGGTATTTGCTTTGCATTACATTTCTGGACGCTGGAAAATCAGGAAGTTAGGGATGGCTACATGTATTATATGTATAGATGGATTAATGAATCATGGATAGATGAAGGTTGGGATAAATGGGTGGAAGGTAGATGTATAGATATATGTAAATGAGATTGATGTATAGATACAGATGTATAGAGATGTAATGGTAGATGTATATGTATAGAAAGGGTAGAAATATAAACTTCTTTTTAATTCACTATATTGATTTTCAACTTCATATGTCAGCAGAGTAGAGATCAAAGTCCCGTAATGCAATTAATACCGGACTGCAAACAGAGAAACAGTACAAACATTTAATCTGTAAAACGTAAGCACTACCAAATTAGTCAAGTTAATCTCTCTAGATCTCTTCACACATTTAGTTCATTGTACACTACACAGAGATCAGCTTGCGTTTCAATTCCAGTTTTTCCTTTCTGAGCATCTTGTTCTTTGAGGCTGAACATAAAGCTATCTGAAGACTCCCAGCATTCTCTTCCTTTCCTTTTCCCCTCTGTCCTGCTTTTCATGTCTCATCTGGACGTCCCGGCACAGAGTACTTTCACAGACTTCAGGACACACATGAATATCAAACAACTACACACTTTCCAAGCCCCCTAAACCCTAGCTTTATGCCCAGTAAAACACATCAACAAGCGAGCCACACAGCAATAAACATCCGACCGTAAAAAAGCACGCAGGAAGTCACTGCTTGTGCTTCGTTGTTTTCCATCCTCTACCTCTCGGATGGAGGTCACACTAACTTTAGCACAGGGCAGAGTCCAGCGCAGGACAACTGATGGCTCGGCACAGATGTGCAAGAGTCAAGTTTATAGGTGCTTTGAACTCACAGGTCAGTCAGATCTGCTTGAGTTATGAAGATTTGCACGCAGTTCTTAGGGGTTCTGCGATGTTTTTACAACCTACAGGTAGCCTCATTTCTTAGGACAGCGAAATACGTAACTGGAGGTACATCAGCTCCCGAGCGCATCCTCCTCTCGCATAAATTCACCCAGAGCCACACAAGCGAAACGTTGTCGATACGTGTTCGATCCTCACCATACACAGCCGACAACTAAGCCACAGCCCTGTTTTCAGTGAGTTTTCAGCCTGTTCGTCCCCTTGAAATTATAAGATTATATCTGCGTTCTGATTTTGAGATATTCCATATTGTGGTTTCTTTGAACCCCATCTTTGCGGTCAACTCAGTCCTGCATCCAAAGTCCATTGGCGTATGTGGCAAGCTACTGGGAAAACTGGTAAGACCAGAAAAGCCCTCAGTGCTAAAAGGAACAGAAGTCCAGCAATACGTACCTCTGCCTACATAATTTTGTACGTATCCTCAATGAGCCCGTGTTGGGTAGACATCGCAAAACACATTTCGTATTCCATTAATTTATCTTGTTAATACACCACAGTTGTTTTGAGGGTCCAAAATCTACACATTGTACCTTTGTTGCACTGACAAACACACAATCCAAAGCCTGTGTGGGGATGAGAAAGTCATATAATGAAGCGATGCGCATCCCAGCGTCAAGTGAACATGTATAACTCAAAATAGATAACTCAATAAGAATGCAATCTACTGCGCATAATCCCTTAAAAATATACTCGCATGCCAGTAATTGAATGAGGAATGTTGTTCTGTTTTCTACATTACTCTGCAGCTTCGTCTTTCCCAAGAGGGAAACACTCCTGCTCTACTGTCATGTTCAACTCTCAAACCTCAACACCATGTTCTGCTCTTCCTCTGGGGGTCAAAAAGTCAAAGTATGGCTTCCTGAATGTCATTAACAGCCATTCGTCTCCCGAATTCACCCACCACCTCCGTCCCACAGAGCCCGGGCTCCGGTGGGTTCTTCCACGATGCTTTTTTCAGCACACGGCTGGCATCTCGGAGGGCTTTTTCGGTGGCGCACTGACCCTTGCCAGGGCTCTCATCGGCAGATAATCCACCTGATGATGAGCTGGATTTGCTGTGATCCTCCTCGAGCCGTTGGGTTCTTCTCAGTCTCAGACGCCGCTTTACTGCGTCCTGGTCCTTCATCGGAGCGGTTGATTGGCTGTTGCTGTGCTCCGATTGGCAGATTTTCTGGGGAGCACATGCTGACCGGACTGTTCCATTACCTTTTAATTAAACGAGAAGCTGTGTTCATTTAGTAACCCTAAACAGGAAAATACATTTTACATCATTAATGCACTTCTTTGACCCCAAATGCTGAAATAACCATGTCTGCCCAAAGCAAGTGAATATGATACAAGTGATTGGCTTTCAGTTGCTGAGCTTTTAACCTCAACATTTTAACCTGAAACACCCCCTGTTTGTACATGCATATAATTAGCATTAGGCCTAAACAGACACATAATAAAAGGCTTGTTAGCAGTCTACAGAGTGCTTTTGGCCGATGTGAATGATAGAGTTTTTGTAGGTTGCTCTTTAGCGTGCTGGTCAAGCTGTTCAAACACAAGCTGATATGATTGTTGACTGACTGGAGAAGAGAGCAGGGGATCTGATGTGTGAGCTCTGGAATCAGTTCAAACACCTCCGTTCACAAGGGTGATGTGCTTTAAAGTCACCTGAATGCTTGTGTTACCAGACTTACAGCTCTGGATGCAATGGAAAAATTGAGATTAATGATATTATTGTATATAAGCATTGCATAAATTTACAGAACAGTTATGATGATGTTTAGAATTGCTCAACATCTTAACGCTTTCTACAATGCTTGCTTTTAGCAAATCAGAGTTGGGAGAGATTAGGTTTGGAAATAATACAAGGAGAGTTTGATTAAGCAACATTTTGTAAAAAGGCAGTTGTGATTTACTCATCATTACTTGGGTCCAATCGTTCCTCCTTCGTTTGTTCATTCGTTCCTTCATTCCATTGTTCATCTCTTCCATCGTTTGTTTGTTCCTTCTTTCCTTTGTTGCTTCCTTTTTGTTCTTTCCTTTGTTCGTTATTTCCTTTTTTCGTTCGTTTGCTTCGTTCGTTTCTTTGTTTGTACCTATGTTCGTTCTTTCGTTCATTCCTTCCTTTGATCCTCTTTATACCTTTGCTCATTCGTTCAGTTGTTTGTTTGTATCCTTTGTTCGTTTATTCCATCGCTCCTTAATACTGTTGATAACTAAACTGCTAATCATTTAGTA
>Danio_rerio_nonrepetitive:240393148-240393496
TACTATACATTTTCACAAGTAGACTCAATGAGTTACTGATCACAATAGTTGAAGCGTGTGAGGAGCCAGTGATCAGAAACAATTTACTCAAGACTTCTTCTGGAGAGTCCAAAATATGTTCCAGGCCAATCCATTAGAGGGCGATGCGTATTCTTAGTGCCATACGTGCCTGCTGTTCTACCCAACGCCCTCGCCTGCCAGACTCAAAGCCCATCGTCATGGCCGACATAGCGAAAGCCATACCTTTAATCAAGTGCATCTCCATAGGAAAACACTAACAAATAAAGTGAGGTTGCTGATTGGTTAAATATGGTTTTCAGATTATTTGTAAATCCATAGTGTATATTA
>Danio_rerio_nonrepetitive:151233547-151235586
AAGCATGGATCCCTCCAGATCTTAACCCGGTAAGTGTATGTTCACCACTGACCTTAACTTTATTAATCTCCAATGACAGAAAAATTTGCTTTTATTGAGTAAATTCAAACTTTTTTTAGGCCAACTATGCTTTTAATTTTTGATCAGCCTGAGATTGCTGTCCACTCGAAAGGCAAATTGAACAACAAGTGTTCATTGAGCGATACGATATACACAACAACAAGACGGCCTTCAGTCTCATTATGTTCATATCAACTCATAATGAGATTGTGTGGAAACAGCAGATGGTCCTGAATTCCAAATAACAGCTGCTCAGAATTATATATCAGTAATTCATTTCCATGGTAAGACAAGAGGAGGGAAACACAAAGAGCGAGCAGTGGACTCGGCTAGACAAAGGTCAAAATCGCGCACTGCAAACGCAGGCAATTAAACTAATGATGCCAGGGGTGTGTGCAGCATTAAGCAGCTAAAATGGAGTAAAGATCGCTTCATTAAGACTCAAGAACCTGATGTAATTAGGAGTAGGGCCAAGATTAGTGTCTGTCAATGGGTTTGCCTGGGATTTGCGGGTAATAGAGTTATCATTGGGGCTCAAGGAGTGTTACATTACACTTGCGTCGTCCAATAATGGGTTATCTTGTCAGGGCCTGACAGAAATCCATGCCCTATAACACAGTGTTAATTTTATGCATCACTGACAAGCACCTCCACAATCAATGGAGGTACTATAAAGTCAGGGAGACCATCAATTCCAGTTCAGGACAGGTAGACGAGCGCTTTTGTGTGCTTAACCGATGTGTATTGGAAATTCATGCACTCACCGACGTATTAAATGTCTCAATCCATATAATAATTACAGCATCAATCCGAAATAATTAGCATTGGACTACCTGAATACACTTACTAACAATGTATCTTGTTTTAATTAAAGTTGCATTAAATTAAAGCTATGGAAACATTTAAATGGAAATTCAACAAAGATAGATAGAAAACCAATAAAATCCGTAATGGTTCAGTAGTTTTGGGACATTGCTCCAAAATATTGAATTTAGGTGTAAAAAAAATCACTCAGACTGCTTCTACATACATCTATATAAGAATAATCACTCTCAGCAGCTCAGTTAAAGCGTAGTACCTTGATACTTGTGTATTAAGACAATATATGAAAGTTCCTCATTACTAAATATTGTATTAGCAATTAGGAACAACAGCAACTCAATCACAAAATTGCAGGCCACATAAAGTCACAGAGCAATGTCAGCAGGCGCTGAGGTGCACAGTGAACAGAAGTCACAAACATTCAGCTGAGTCATTGGCTTCAGACCCCCAAACCTCATGAAGCCCTAAGATTAACTCAAGAACAGGCATAGAGAGCTTCATAGAACAGTTTTCTAAAGCTGAGCAGCTTTATCCAAGACTTACATTAATAAGTCTAAAGTTTGGTTGAAAGGGATTATTGTGTGGTTCAGACTAGTGCTGTGAATGACGTCCTTTCATTGGGACTCCAGTAAGAGACTACATTTTGAATGATCAAGACCTAGAAACCCTGGGTTAGACCCGACTCTTTTTCGAAGAGTGCGTACTGACCGAGTGCTGAAAAAGAGATAGCCGTTGCCAGCGGTAAAAGAGATGAAGATCTAACGTCTACACAACATTACTTCGCGATTTGAGACTAAAACACAACCATAAGCATGTGTGGATGAGAAAGTTACACGATGAATCAATGTTCATCACAAACTGCTTTTTTCCACCAGCAGAGAAACATACGAACATTCACACAACTACTAAACACCATCATCATAACTTACATACAATTTTGTCATATATGAGCAAATCCAGAGAACCGATAAGTCTTTGAAGTGGCCAAAAATTTCTGGTGCTCTTACAGTCATCTTTAGTAATCATTTCTGTTTTGACTGGCCTGTAAGCTATAGCTGATGTGAACTTTATTCATGGGTTTGATTTAGATTAAAGTTTCACACTGGATACATTACTATATCAAAAAGAGTTCAAATTTAAAATGCGCAAACAATTAC
>Danio_rerio_nonrepetitive:120841963-120847744
TAATGGAATGAAGAAATGAGTAAAGTAAATGGGATAAATGTTGACAAAATAATTGAATTACAGGAAAAGCTGAAGAAAATTGAAGAAGAAAAGTGTAAAGGAGTAATTATTAGAAGCAGAGCTAAAGACATTGTAGAAGGAGAAAGATGGGAAAACTGTAGAAGACAAACAAGGAATTTTAAATGAAAGTAGACGATTTTATAAGGAATTATTTACAGAAAATGGAGTTAATTTAAGGAAATGTGTGAGAGTGAGATAACAGATTTAGAAATAGAAACAGCTATTGATCAGTCGAGAAATGGGACAAGTCCAGGAATAGATGGACTACCAGTGATATTTATGAAAAAGGGGAGTTAACTAATAGTATGAAGAAAGGAATGATGGACACAAAGGAGACTTAAAAAATTATCGACCCTTAAGCATGCTGAACACAGACTATAAAATTTTAGCAAAGGTTTTAGCTAATAGATTGAAAGTAGTTGTACCAGCATATGCAGTTTTAAAAAGAGACATAACTGATGTCATAAACAATATAAGAGATATAATATGGTATAGATATATAATCAGTGTCGAGTGGAACACAAATATATGATGGATGTAATGGAGAGATTTGGTTTTGGAGAAAGATACTTACAAATATAACAATAAGACAAGGATGTCCAATGTCGGCACTATTATACACACTTGTATCTGAAACATTAGGATTAGCTATTGATAATGAAACGCAAATACGAGGATTATGTATAAAAGGAACAGACCTTTAATAGTAAAAGATATTAAAAGTATTGAAAAAGCAGAGGAAATTTTAAACAGATATTGTAATGGAACAGGAGACAGTTGATATGAAAATTTTAGGTATAAGGGATTTAATGTGGGAGGAAGTTTTAAAGGGAATGGAGAAAGGTATGTTTTAGGTACAGTGAGTTTATAAAAGCTATTGTTTTAGATTTCTTATGGGATGGAAAACCTTCCAAAATAGCTTATGACACCATAATTGGTAAAGTTGAAGAAGGAGGCTTAGGTTTAATTGATCCACTAATCAGAATGAAAAGCATAAAGAAGAAAAACATGTATGGAAAGATGTGAAATACAAGAATATATATTATGGATGAAGCCCAAAGAGAATATGATGAATAAAGTTCCAGAATTCTATAAAGAGGTTACTAAAGCATGGGGAGATTTTAGAAAGCATATTGATTGTTCATTTAGTAAAGAAGAGATTTTAGAGCAACCAAGAAGAAATGGTTTAATGCAGGAATAAAGTGATACCTGGTTATGTACAGGCGCAAGTAATAAAAGATGCAATAATAGAAAACTATGAAAACGAAACTAAAAGAGTTATTGAAAAGCAGCTTAATGCACAGAGATGAAGGAAGGGTGATAAAGATGTTTTTGTTACACCCAAAGCAGAAGAGTACTGGAAAAGGTTATATCCCAATATTGAAAAGAAGGAAATATGGCAAAATGTAAGAGCTTGGTGGAAAAGTCCCGTTTTAGTGAGATTGTGTAAAATAGGTTTGGCAAATGATGCAAGATGTAAAGTTTGTAATGAAGAAGATGAAGGGATTGAAAATGAGGTTGTTGATGAGGAAAAACAGAAGGTAAAAACACAAGGTTCATAAATTTCATTTTAACAGTTGCAAGAAATGTGATATGGAATAGAAGGAATATTGTTAAACAAAAGAATGGCAAATTGTCTGTGTGTAAATTGTTTCAAAGAAAAATGTCTGAACTGCTTAATGAATGACAAGATTGATGTATTTGAAAAAGACTTTTTAAGCGGGAATACATATGTTCAAATGAGTTCTCGTCAGAGCATACTTACATAACTGGTTCCTAAAAGTGCTTCTCATCATAGTGGGGACTCTTCATCCGTCAGGGTTAATCTGATTGCTGCGTTGTAACTGCCATGTAGCAGACGGATCAACTCTCCACCACTGTAGAGGGTTCATATCTGTTAACTGAAAGTTTGGTGGTGTTTCTACCCCACGTTAGGCATGTAGCAGCATGCGAGCCCCGCTTCTCATCATCCCGGGACGGATCATGGGCACTCCTCATAATCTCAGGGTCATCGAGACCCAACAGCACGCTCAGACCTGCTCGCTCAGACCAGCACTTCCAGACCTATAAAATTGCCTAACCTGAATTCATATTTATCAAACTCTTTAGTATTATTCACACAATAAATGATAGTACTCTGAGTAATTTTCTCAAGGTCCTACAAGTCACAATACTTCGAGCAATGCTTCTGTTAAATTCCTGCGCGATAAATGGGGCCCAGGAGGAAGACATCTTCAGCCTCCTGCCAAGACAAGCCTTGTAACTCGGAAATGCCATGAGTTATGGCCTGTACAAACATACAGATAGCATGCTCATGTACATACATGTTTTGTGATTACCTCTGGGAGGAGACATCCACAAATGAACTCCACCTCATCATTGAAGGTCAGAATTCCTCTGATGTATTCACAAATGATTGACTGGGACTGCTCATTCTCAATGTAGACAGGCACTTGAGAACGGGGTTTTAGTGGAAACCAATTTGACCTTTTCCCACCGAGTATATCCTTTGGGCCATAGAAGGAAATTATATTTCATATGTAAATGCAAATAATAGTTAAATTGTCACTTGACTAGATTTAAGTCAACCATACTCAGAGTCTAGAGGAGTAATTTAAAGTGGAACCATCTATACCACCAAATGCTGCTCTGGTGATTTTGATGTGATAATCAAGTCCACTAATCTTTTGTCATTCCTTTCCCGATCTTGAACTTCTTGGACATGTGCCGGAAGATTGGATGTGGTTTTTCTTTTCACCCTAAAAAGGAGCCGAATCTTTCCATCCAAGACACTTCTTGCCTCCTCAGTCCAGAAAGCAAATCTGTGCCCATAGCTTTTAATAACAAGACAAGACAAAATCCATAATTAAAGGAAGGGAGTGAGCGAGAACCAGGATCCGTTATGTGGTCACCGGTAAGAGAGATTTTAAGTATGTTTTGTTATTCATGTTACAAGTTGTTGTATTGAACCCATCAATTTGAAATCGTTCCATGAGTAGAAGGCACCACCACTGACGGATGATAGGTATATCCATCTGAAAGAAAGACCGTTTAGTCTGACAGTTAACCAACATGTTTTTGTTAATACATGATGTTGGGTGTGCTTGCAATAACCATGACTTAGAAGAAAGCAACTGGAATTGAAACCCAATGCCACACACCATTGAGAGGGTGTACTGAAAAGAGAGAGGCCACACTTCAAATCAATTCACTCAATTTATATCTTACCATGAGTACAAAAACACCACAATCATTCCCTCTTGTCTGACGTGGCAAAGCCTAAAATAGGCAATCACTGGAAAATCATATCCAGTCTTTTCAGACCATGTCCCATGATCCACTTGGTAAGCAATTTTCCTGTAAACAAAACATAGTAGTAATACTAACAATTACAGCTCACCTCAACTCTAGAACACCATGCATAAAAAAGGCTAGATGAACATAGCCAGAAGTTCAAGAAACGGCTATAGGAATGTAGCCAAAAGTGGCAGAACTATAATACACGGTTAGGAAATAAATAGAAACGGCTATAGGAACGTAGCCATATATCACATAAAGGCTGAAACGTCTTAGTTTATTGATAGACCTAAAAATTGCCCTGTATTCCTCATCTCCAAATCCTGATTCATGCTCTGATCTCTCTTCGAAGCGGCATCATTATCTACAATGTTAAATATTGCTTCTTCCAATTAATGTATGCACTAGACATTTCAATATTTTCTTACACAGACAACAAAGTGGTCTGGTCCATTGGCATTTGTCCATGCTGGAAAGGCTAACAGGTCTTTCAAGTCTGCATCTTCCTAGAATTGATCAGGACAGTTATGTCGTTTAATTTAGGTTGTACTTCTCACACAGTGAATACAGTACATACACGCACCGGTAATCCAGTAACAATGTTGTTAGGAGTTTCTTTCCACACATGGACAACATAAAAGTCCTCAATGTATATGTCCTTGCCCTACATGATTTATGCTTTAGATAAGGAGGAGAATTTATGCATACAATTTGTCGAGCCATTTCACAAATAATCTTCATGCAGGCGTTTCCAATCTGCAATAAATACTTTGATATACATGGGAGTCCATGTCCCTCAACAATCCAAGGCTCCAAAATTCTTCTCGAATAAGGCACACTTGCCCCTCCTTCACAATTATTTCACTGCCAGGGCAATTTCGGTCCAGCACATAATTGTAATAGTAATTGTTCACCAGTTTCTCTTGTAATGGATGCCAGTCCCTCTCCCAAGGCTTAGTAGGTTCCAAAAAATTCAGGAGAGTGGTAGGTTCACAAGGATGATGGTACTGAATTTGTAAAGTCACAATATTTTCTGGCAGTGCTGTCAGTGGTCCTTAGAGTACATTAAAGCATCAAAATTAGAACAGAAACTTGACACTGAGCAACTAGAAAGAACAGTCAAATTACCAAGTGACATGTCGAATTGTACAGTTATGGATATAGTGATGTATTTGTTACAAAGTAAGTGTGACGAGGGTATAGAGTAGGGTTTAAATCTCTTTAAATAGAAATAACCGACTACGCCACCCCAGGAGTTACCCAGGGAAACACTATTAGAAAAGGACACAGGTTCGTTTCTCCCAGAAAGGCACAGAGACGTGAGTTAAAACTATCAAATGGTACGGTTATTGGAGGTTCCCACTGACTGGGTACGAGTGGACAGACTTTACGTGCACTCAAAAATCACGCTATCACGCACTCAGTGTCCACAGCACACGATAGAGAAACACCACCACCAGTGGAAAGTGACCCGTCATCCACCGGGGGAAACCTCAGGGTCAATCAGGTTAACACCTACTTTACATGATCTAATTGAAAGATAGCTACAGCTGTATTTACACCATCTGACCTACACTAGACCCAACATTAACTGTTACTAGAAATAAGACTAAACTCACAAAAGAATACTCTTAATAACGAAAAACAAATCAATACTTTGCATAAATAAAGACACAACAAAAAACAGAAGACTGCTAATGTTGACAAATCAATTAGAGCACAAAGCAGCACGCTAAGAATTATTGCAGGCAGTCCCCGCTAGCAGCTGCATTGGTGGTGTCCAAGCGGCAGCCAATACGCCGGCATTAGCATTAGCAGCAGTTGCAGACGGTCTCCGGTAACCACGGCAATAGCGATGAACACGGGAGCTAGTTGGCAAATGATACCAGAGGAAGATCCGACGTAAAAGAGAAAAGGGTAGAAAGAAAGGGGAAAGGGAGGATCCTAAGGAGGAAAAGCGCAAACAAGCCCATTAACATGGTCCTTTAAATGATCACACCCAATCATACGTGCTACCCTTACCAATGGGCGCACACTCAGACACGTTCTAATCACTCGTTGGTCGATACAATACAGCGAGGTGCCGGAATTAATAGCTGTACAGCATGAAACACGCAGGTTAAAAGCGGCTAAACCCCATTACTCAGCCAGTTCAAAGCTATCACATACCTGCAATTGAACAGTCATCCAGCCACCACAGCCAAGGGAAAAGCCACCGCCACACGATGCACTAGAACATTGCCAAAAGAGAGCTTACCGTGGGTCGAATCAGACCGAGCGCAGAGCCTCTACCTGTAGCCGCGGCTACAGACACCCAAACCAGTGCGTCGGAGTCGGACGTGACGTATCCCAAGCACCAACCAATCAGGTTTAAAAAGGCGGTGCTACGTGCCGATTGGCCGATGTCAATGCCAATCAGCTGCA
>Danio_rerio_nonrepetitive:530966234-530971201
GGGCACGCGACAAAGTGTCCGCAAAGATATTCTTAATTCCCTTAATGTGTTTAATCGTCAAGTTGAATGGTTGTAAGAAAAGGATCCATCGCATTAAGCGTTGGCTCGGACTCTAAGGATTATGATCACCTCCTCCCACATACACAAAGTGTTGAAGTGCCCAGATAAGCGCTAGTGTTTCCTTCTCAATAACAGAATAATTCAGTTGATACGAATTAAATTTGCGTGAGAAATAACTTATTGGATGACTTAATCCATCAGAATGAGTCTGGAGAAGGACCGCTCCGGCTCCCACGTGACTTGCGTCAACTTGGATCTCAAAGGGAAGACCACTTTGGGGCGCTGCCAACACAGGAGTAGCAGTTAATAACAATTTTACATTCTCAAAAGCTTTTTGGCAATGTGGATTCCAATCAAACTTTGCAGAGTTCTTTAATAGATTAGTCAGCGGACAAATGACCGATGAAAAGTTTGGGCAAAAGCCACGATAATAACTGGCCATTCCAATAAACCGCATCAGCTCTTTTTTGGTACACGGAATAGGGAAATTATCAATCGCGCTGATTTTAGCACGCAAAGGGCGCACCATACCCTGACCCACTTCATTGCCCAAATAAGAAACAGTTGCCCGTGCAAATTCACATTTAGCCAAGTTCACGGTCAAATTAGCTTCAGCTAAACGTTTAAATAATTCTCGCACCCGTCTCATATGTTGATCCCAGTTTTCGCTGTAAACTATAACGTCATCCAAATAGACCGCGCAACCCTCTAAACCAGATACTACACGGTTCATTAACCTCTGAAATGTCGCAGGAGCGTTTCGTAACCCGAAGCTCATAACGGAGTAAGAATATAGCCCTGAAGGAGTTACAAAAACAGTAATTTCCTGTGCCCTAGGACTCATTGGTATTTGCCAGTAACCTTTGAGTAAATCAAGTTTACTAACAAATCTTGCCGAGCCCACTTGATCAACGCAATCTTCCATCCTTGGGAGAGGAAACGCATCAGGTTTAGTGATCTTATTAATTTTTCGATAGTCCGTACAAAACCTATCCGTTCCATCCGGTTTTCTTACCAGCAAACACGGCGATGCCCAACTCGAACACGAAGGTTTTGCGATGTTATTCTTTAGCATGTACTGAATCTCAGACTCTAATTTAATGCGTTTTTCAAAAGGGACACGATAAAAACGCTGGCGTATGGGTAAAGCATCCCCCACATCCACGTCATGCTCTATAAGATGCGTTTATGATGGAACATCCCCAAATAATGATGGAAACTTGCGGATCAAATGTGACAGCTCCGCTCGCTGCACAACAGTTAGATGAGACAACACATCCTCCAACTCTTTCAAAGTCTCAGAATTTTTTAATCGAGGTGGCACTACAGCATCATCTAAAAACTTACCCCCCTTCCGGTCTCCTGCGGAGGACTGTCCCAGCGCCTCAATCGCCGGACTGATCACCCCGGAGGATTTGATATCAGCTTGACAATCTCGGGAGAAAAAGGGTTTCAGCAGATTTACATGGCAAATTGTTGCAATTTCATAATTAAGATCAGACAATGCACGCACTACAGTATACGGTCCCACAAACTTTGCGCAGAACGGAGAGCTCACTAGTGACAGCAACGCCAAAACCTGATCCCCCGGTTTAAATACGCGCTGCTCAGACCGACGATCAAGTGCCTTCTCCAAATTCTCTTTAGCGCCTTTTAAACCCATTCACATATTTAAGTAAGCTTTGTGGTGGTTGTTTGCCTTTTAACTGATCGCCGAGAACAGAAAGTAAACCTCGAATTTTTTGTGGCCGAAGACTAAATCATTTGGGCTAAAGCCCAAACTAGATTGCGTGACCTCCCTTGATGCTAACAAAAGCCACGGAAGCCCTTTTTCCCAGTCGCGATTTAATTCGACACAATACGCCCGCAAAAGACACTTCAGTGTTTGGTGAAATCTCTCCAGCACCCCTTGACTCTGAGGATGTTGCGCACTGGAACGATGATGTTTAACTTGCGAACATTTTTGAAGTAAAGTTCGTTCCTTGGTCACTTTGAATGACCTTTGGAATACCGAAGATGGAAATGAATTGAGACAGGGCTTTTACTACGGACCGGGTAGTGATATTACGCAACGCGTAAGCCGCTGGATACCGAGTACTTTGACACATTACTGTTAGAAGGAATTTACTTCCTGATTTTGAGGGAGGTAACGGGCCAACACAGTCTATTAACAAATATTCAAAGGGCTGCTCTACTGGAGGAATGGGATACAGTGGGGCTGGTTTCAGTGGCTGATTAGGTTTTCCGGTCACTTGGCACGTATGACATGTTCTAATAAACCGCGAGATATCTTTTTTCAACAGCGGCCAATAAAAGTGCTGCAAAACTCTAGAATATGTCTTTTTTACACCCAAGTGACCAGCTAGATCACCATGAGACAATTTAAGTACAACATCTCTGAATTTCTCTGGAACAACAACTTGAACCACTGACTCACCACCACCATCCTCGTGTAACGCAAGCCACTTGCGCAGAAGCACCGCATCATTAATATAATATCCAGTCGCGGCACTCTCTACCTCCTCCGGTGGGAGAACAGCAGCAAACATTTTTTCTAATCCAGGATCATCCCTCTGGGCAACAATGAATTCTGCACGAGAAATTTTTGACAAGAGAGATAATCCAGGAGCGACAGACTCAACAGGAACACGGGTATCATTCAGGTTAGACTCATTCAACATTTTAGACTTAGATCGAGTCACATGACACATCTTTGGATAACTCACAACATTCTTGATCAAGAACAGAAGACGTGGTGACAATCGGTGCAGGTGTCATTACAGGCCACACACTCTCCCCAGCCAAATTATTTCCCAAAATAATGTCCACTCCCTCCACCGGCAAAGAAGGGCGCACTCCCATAATAACTTCGCCGTTCACTAGCTGGGACTGTAAACTAAATTTGTGCAAAGGAACAGACAATGTTTGAAGTGCAATTCCTCGAATCAAAACATTCTTACCGACATACAAGCTGGATGAAAATGGAAGTATGGACTCCAAAATAAAGGACTCGGACGATCCCGTATCCCTCAAAACTCTTACAGGTACGCTTTTATGTTCCTCTAAAAGGGAAACACAACCTTGAGAAATAAATGGTGCATACCCAGTGTTAGCTTTAATTTCAGAACAATTTCCTTTTATCACGGAGTCATCCGTACTGCAAACAGCTGGAGTCTGCGGAAAACAATTGGTCAAAAGCACATATCTGCTTATTTTTTTAGCAAAGGGCACTCGTTTTTCCAGTGCCCGACCTCCAGACAATACCGGCACGTTGAATCAGATATCGTTCTACGAGAATGTAAATATGGATCAATTTGCTGCGACTGTTTAAAGTGAACATTTCCATTTCCCCGATTCCCAGAACTAAATCGGTTTTTATGAGTCAGAACAAAGTCATCTGCTAATGATGCAGCTTCAGCAGCAGTGCGAGGTTTATTCTCATTAATGTAGACAGCAATTTGATCAGAAACGATATTTTTCAGTTGCTCAATAATCATCAATTCCCGCAACTCACTAAATGATTTTACATTAGATGTAGAACACCAACGATCAAAATGATTACCTAGCTCTCTAGTTACTTCCACGTGTGTTTGTCTCTTACCTTTTCTCCACGTTCTAAAACGTTGGCGGTATGCCTCTGGAACCAACTCAAATGCCTTTAATACAGCAGATTTTACGCTATCATATTTTTTCCTTTCATCAACAGAAAGAGCAGTATACGCCTCCTGGGCTTTTCCCACTAATACGGACTGAAGCATAACGGTACGGTCAGTCTCAGGCCAATCTCGTTTATCAGCAATGCTTTCAAACAACGAAAAAAATACGTCTGGATCTCGCTCATTAAACACCGGCAACAACTTCAAATTATTAATGAGATTGAATGAGCCGTCTGTGCGATGAACAGGTGACCCGCTCGCATTTTGGAGTTTTAAACTCTCGAACTTAAGTTGAAACTCTTGGTTTTGTCGTTCCACAGCTAACTTTTGCTATCTCACGCTTTCTCATCAAATCATCCAATCTAAGTTTTTCGATTTCCATTTCACTAACGTGCATCTCTTTTTCGTGCAACTGTTGCATTCTAATCAGCTCTTTTTGCTGCTCAAATGACAAACCAACAAATGACATTTTCTCAGCTGCGGGATTAACCCCAGCTGTTGCTCGTCTCGATGTAACTGGCAAAACCTGCTAATCATTTCTCGAACCTCATCCTTACGCATTCGCTTATCAACGCCACTCAACTTGTATCGATCTACAATTTCCCAAAGCTGCTTTTTCGAGCACAAATTCAATAGCTCATCCGAAGGAGCACTACAAAATTCTTCCACTGACGTCATTATACTCCCAATTACAATTTACGCAGGTAATTCTTACGGTCAAAAACTGTGCACAAATTCATTGATTCCCCACCTAACCCTATTCCTAATCTTCATGCGCTCCCAAGAGTCGAGCCCTTTGAAGCACTCAGATACCGCTGGTGTGGAACTGAACAGATAGTTCAGAACTACTCCACGGCAGTGCACTCAACCCAGAAGCCCGCAATGCGCTGCTACAAGCTAACAGGGGAAATTTACATTAACACAGTTTTAAACCGCAAGAACTTACCTCTTCCTGATCGGACTAGAAACCCAAAGCCGCTCCAACAAACATCTCCGCCTCCTTGTCTCTCCCACCTATTACACAACAAATACCGATTACGAAAGCCAAAGATCAAATCAACTAAATTTAAATTAGACGAGCCCCCATATGTTACACCTGGCTCAAGGATGTAACATAATGAGGGAGACGACAAGGAGAAGCAAAAAAAAGAAAGCATAAAGGCCAAATAGGAGCGAATCTGGAGCAGTCCTAAAACTCTTTGCTTGTACATATTTTGTATCCTTTTGATGAAGAATAAGGATAAAGCCTGG
>Danio_rerio_nonrepetitive:692982283-692985298
TGCTTACAGACTCGTACCACACTCTCTGACTCGTGCACGCACACACTTTGTTGTTCACTCACTCACAAACTTGAGTGGAGTTACAGCGGTAAGTCTCAATATTAACCCAATTTCAACCTTATTAATGATAACTATGGGTCAACTTAAGAAACGACGGTATAATAGAATAACTGATTACCTGTTACACTGTTAACTTAAGTGTGATTTGGAGAAAACAAACATGTGCATAAAACCTCTGTGCATGCCTTTACACTAGCAGATCTTTGTCTTGTGAACGACAAACCACACGCCAATATCTGAATTTCTGAGACTCATAGGAGAGAAAAAGAGGGCCTTGATATACGCACATACTTGCACACACTCTCTGACTCGTGCACGCACACACTGTTGTTTACTCACTCACAAACTTGTGTATACACTCTCTCGCACGCAGACAAACACGCAGAATTAATAATCATTTTAGTTAATGAGACGTGAGTATTTGTGGTGTGTTTATGTGTGACTGTGTGAAAAGAGGGATTCCTATAATCTCCATTCTGTAAAGAGTCAGTAAAGTAATATTCCAGCATCTGCTTCATCTCTGCAGAATAAACGGCAGAACGAAATTACCGACAGAAACACTTTTAGAACACTGTTAGCTGCACGCCGCGTCCGCAGGGCCTGATACGGGATATCATGGGCAACTTTACAGTGCGAGTCTGTGTGCGTATGATGTGTGTATTTTATAGGAGAGAAAAAGAGGGCCTTTGATTCCTATAATCTCCATTCTGTAAAGAGTCAGTAAAGTAATATTCCAGCATCTGCTTCATCTCTGCAGAATAAACGGCAGAACGAAATTACCGACAGAAACACTTTTAGAACACTGTTAGCTGCACGCCGCGTCCGCAGGGCCTGATACGGGATATCATGGGATCTGCTTTAGCGTAAATGGGAGAAACACTGGGTTAATCAAGCTGAAGTAAACTTCTCTCTGTGCTCTTTACAATGATTTAAACTTAGCCTGTAATTAATCCTTCCAATAAAGTGAACAGTGGTGTTAATCTGAGACATTTACTCTCTTACACAGCAGATATCGCACAAGAATTAGATATTGGTGTTAAACTTAGAAACAAACATAGTATTAATAAATAGATGGAGGGATAGACGGATGATAGGAAGCAGACGGATGGATAGTTAGATCAATGTATGGATGGGTAGATGGGTTGACGGAAAGATAGAGAGGGATTGATAGTTAGATCAATTGTTACGTTATGTATGTTATGTTTACGTTATGTTATGTTACGTTGCGTTACGTTACGTTATGATGTTATGTTACGTTATGTATGTTATGTATGTTACGTTATGTTATGTAATATGTTGTTATATGTTATATTATGTAATATGTTGTTTATAAAAGGTTAATGATTATTCACAGTTATTTTTCTCAAATCTCAATGAATTTACGTTATTTATGTTATGTGACACATGTTATGTTATATGTTGTTATATGTCATGTTAGTTCACCACACACTGAGTCATCAGATGCCATTAACATGTCATTCTTTAGATACACACAGATATACTCACACACACATATTCTTACACACACACCTAGATATTCTCACATAAACAATCACACACAGTCTTATGTGACACACATAGATATATTCACACACACAGATATACTCAGATACACACACATCAACCATAAGGACAAACAGATACACTCAACACTCTTTAATACACAGAAATATTGATACTCACGGACAACACACACCTGCGCAGTCAGCACTCGTGCGTCAGGTAAGCTGTTGACTCAGCGGTAGAAAGCAGATATTAGAGAGCTGTTTTGTTTAATCGCTCCTGCATTTTTCAGGAGCCGCTTTGAGTTTCTGCTGGCGGAGGAAAGCTGGATCATTATTCTCACGCCTGTAACTACAAATTGCCCACAATGACTCGCACAAACGCATGAACACTGCACAAAAAATTGTCTCTGTAATTATTTTAGAGTTTTTTGCATGAATACACATGTACGTGTTTGTACTGTAGTGTTAAATGACTTAAAGTTAATTTGCTGAGCTTGTAATTTCAGAGAGGGAAGTTTAACTCAGAAAACTGGTCGTCATTTTTGATAATAACTCTGAAGAGAAAAAAGATAAACTAGAGTAAAGTTTTCTGATGAAATAACAGTGCACTGCTTTCTTTTCGTTGCGTTCTTCATGTTGATGTAAACATTGTGTTCACTAAAAGTTGCACTGAAAAACCCCAACATAAAGTGATGCCAAATAACTTTTGGTTGTTTTTAGAGAAGCTACTTTAGTTTCTTCAGATTTTCATGTCATCATATTAATAAAATAAAACTGCTGTGTTTTCATTGCATTACACTGAATCTGATTGGAGTTTCTTATCATTGTTTCCTGCAAAAACGTTTAATTTGCTTAGAGTTTTTTTGTCTTGCTTCCAGTCCAAATTACTAAAACTTGAAAATTTTACCAGAAAAATTAGATGACCCCAATTAACCTACGTCTGCTGTCAGCTTCAGATGTGTTCTTCAGCATGTTGTGAAGCGTGGGCTGGCACGATTCACAGTGACATCAGCTCTACAAATTGAAGACAGAATAATGAGATCAGCATGCTGTGATGATGACAGAACGACATGTGTAGGATAATAAGAACAACACAGAGTCTGTACTTTCACATTAACCAACATCTCCGAGTGGATTACAGCACATGACAGGAGTTGTTGTGTTGCACGATCCGGAGCTTACCTCTCGAACTCGCAGTTCTTGAGATACACATGAATAAATTTCAACCTGTACATATGTTTACCTTTGTTTATTCTGTACATAAAAACTAGGGCAACACGGCTGCAGTATTGATGGTGTCTGGTAGATGTTTAGTAGCTGGCCTGAAGTCTGACACCAGATCTCACAGCTCTGACTGCAGGAATAATGAGCAGCCGCTGACAGACAGTACACATACAATGACTTAAAGTTAATTTGCTGATCTTGTAATTTCAGAGAGGGAAGTTTAACT
>Danio_rerio_nonrepetitive:439568245-439571255
GGAAATCGAGCTGTGCTGTAAGATCAGGAAGGTGATCCAATTTGATCGGGATGAATCCTGCATGATCGGCTATGGTGAGAAATTATCATGTCTTCATCATGTCTGTTTTATAGCCTACATATGGTTTATTGGCCTGTGTTGGCATGATGTCAGCTTAGGGTCATTTCCCCCCATATCATGGATTGTAGTTTTGAGAAATATGCTGCTCACTTATGTCAGTCTCTTTCATTGTTTAGAAAAACCGTCACAAAGCTGTCACGTTTCTAAAATCAATTTTAGTAGTTAATTTCAAACATAATATTGTTAACAGATACACGCATTTTATAAGTTTATAATTTATACATTAAGCTGTAAAAGCTGATTTTATTTGTGTTAATAGTTTATACATTAAGTTGTATAAGCTGATTTTATTACTCTTATTTATTCGTTATTTACTATATACAGCGCGGGCGCTCACGATTCGGATTCTCTTTTATAATTTTGTTTCTATTACAAACTAGTACTGTTTTAAAAACCTGGTTGCTTTCTGCACATGTGTTACTACTAGGACATGTTACTACACGTCTGTCAATCAAATTAGTGGGTGGGGATACCCAGCAGCTTGCGGCACACTGTGTTTCTAATCCTAACATGTATTCACACGTATTTTTCCAAGGGGAATAAATGATGTCACATGAATATAAAATGGGGAATAAAGGAATAAAATGGGGAATAAATGATGTCATAATTAAGCATTTTTGATGATCCTGTCCCTTTAATGATTGTAGGTTCAAACCCCTCAAGGTTTGATCCCAGATTAAGCTTGATTATGATCTCCATCTCTGTGGTGGAGGAGGACGGCGTTCAGCAGCTCTACATCACTGACGTGAGAGCTGGAGGATTAGCCTTCGCTAAAGGTTCATTAGCTCCTAATTACATTCTCTTTCTGTTTCACCCCGTCTCCTGCTTTTCTTCTGTTCTTTTCCCTCTCAGTCCGTTCTGCCACTGCTGTAATTGCTGATATCTGCGCTGTGCTCCTGGTGTTATGTAACATGTTGTCAGCTCTGTGGGCTTTCTGAGAGCCAGAGATTGCAGATTTACCCTCAGCTCTTCTAAACTCTCCATAATGACAGAAGATAAAGGGAATCAGAGAGATCATTATAGGGGGATTCACTGAAGTGCTGTACCTACATGTGCATTACAGGGAACGTATCATGCAAAACAGCGTTTTTCTGGTTTGTATTATAGTAATTTTAGTTTAGCATGTACTTATACTGTAGATGAGTGGTATCAAAAAAATGTGAGACAGTAAATGTTTCTAGACAAGCAATAAAATAATCCCAATGTTAAAAGAACATGGCACTATTTGTCTCAGAAAACTTATTTAGGTGTCTTTATTTTAGTTTACATACGTAGGTGCCGTTGAGTTGCAGGGAAAATTATTGAACACACGAAGAAAGGAGGGTGTAAAAAGGCATGGTAAGCCCAGACAGAAGCTGTAAATCTCAAAGAATCCATCATTGTGAAAAAAAGATTCTGGTCTGCAAAATATATTAAGTTTCTAAGTCAAAGTTTTCAAAACTTAACAAAGTCTGAGATCTCCGGAGTTTTTAGGCAAAGTAGTGTATTGTTACAGCATGAGTAACAACAGAGACAGGTCGTTCGAGTGTCTGATGAGTATAGGCTAGCACACAGTTAGATACATTTCTTTGTTTTATCACTCCACCCAAATTTACACATTAACGCACCTGAATTAGCTTCTCCACTCATGGGATTTCAAATCTCACATGTGCTCCCTCCCCATGGTCAGTTGAGTAATTTCCTAACCACCAATAGAACCTCCCTTTTTTAGGGATCCTCCCCATGACCATTTAAGGTCTTTAATTTCTACTTCAAATGTGTCAGCAATATATCTAGTTGACTATACCTTGAGCTGTCAACTGTAAGTCTGAAGTTCACGGCCAGTTTTAGGGTCATCATATTTCTGAAGTCATTGCAACTGAGCGTGGGCGCATGTCTGAGTGTGCAGATGTGTATAATCATGAGTCGCACACGAAACAGAACGCAAGTGCCCTTACGATCTTACTTCCATACATCTACTCTCATTGTGGTATTTAATCAATAAATTCATCAGAAGTTCATTAAGACACAATGAATTCCCCATCATGACTTCCATCTTGTCATTCCATTTTTATTACACATCTGGTTCAATTTTTATGTCAACAGCGAATATTACTCCACAGGCAATAAATGGGCAATTTGCACACAGACACAATAAGGTTACAATTCATTTAATTCTCTTCACAAGCCATGAGCTAATATTACACATGTGCTTAAAGGACAAAAATATTGAATATGGTCACTTTAAATGACCATCATTTCAGGCTTGTGTTTGCATCTAGACACTGTGAGCACACTGAATCAAACCCTCTCTGAGTGATGTCTGGGTGATCGGTGTTGTTTATTGCTGATATTTCACATCGACGAGAAAACTGGGTCAAACCCACAAGCTGAAGGGAAGAGGCAAGACGAATCGAGAAGCTTTATTTTGCTGCCGGCCTTCACTTCAATGAGGACATGCTGTATTATTCATATGAAATATTTCAAAGTGAAACTGAATATTTGTGTAAAGAATGTAAAGGTAAAAATAGACTGTTTCATATATGAGAATGAGCTTTTACAATTTATGTAATATTCACTTCATTTCAGTTAGTTGCTACTCAACATTTCTCCCATACAAAATATATCTGATTTATGATGGACCCGATCACGCCTGTGTTAATTGTAGTTTGACCACAATAGCGAGCAGTGGTGTTTTATGCATTTGTTAATACTGTGTGCCATCTGCATTTACTATAAATCCAAGTAGAGAAAAAAAAGAACATCCATAATCATGTCTTACGCAACTAAATAGAGCCCTTTTTTTCTCTATAAAACTTAGCGAGTCCTAGTTTTATTATCCGCATGCAAGCTCACAGTACATTTACCAACTCCATCCATTTTGCATATATCAGAAGAAGAAAATCTATGA
>Danio_rerio_nonrepetitive:337486825-337487645
CATTTTGGGTTATATTGGGGGGTTATTTTCAGAGTCTTGGGTAGTTTCAACCCAGGTTTTTGAGTCAAATCAACTCACAGCAGTGGCTGACTGGAATACCACATATTATACACTAGTTTGTTCAATCACAGTGAAAATAGTGTAACATAAACGCAGATTCCTTGCATTTACAGTCATAGCAGCCCTTAGTCAGACCTTTCTGAATTTTAAAATTTCTTACTACCACGTTTTGCATACCTGCGATCACAGCTAAACATCCATCATTAACCCTTCTGGCTAGGCGATTAATTCTTCTGAACTGGAAGAGCCCACACCCTCCTTCTCACTCTTGTTGGAGCACTCTCTTCACCGAACCTCCTTCTGATTGAGTCCCTACCCCCTAATGCCCAGCTTTTATGGGAAGACACTTCTGGTCAACTGCTGGGTCATGTTTTGCGGGCATTTTTGGATCGAATTAACTTGGGTAAATTTAACCCCCGATGTGTTCTGCCCCATATTTACCCAGCATTTTTAAAAGGGTAAAATATATCTTGAATTTTGGTATGTGCCAGAATGGCGAGTCGGCGCGTTTATATAATCAATGAAATCTGCTGACCGCTTCAAAACACATGTAACATATTTCAGCGGTGACGCTCAGATTAGTGCCCGTCTTTAAACTTCTGCCGGCATCTAGATGCTTCACCAAATCAAATCTGTTAATACACAAGCCAAAGCCCGGACTGGCCTACATGTAGTAAAACTCCATCTGTGCAAGTGGCAGTGGAGAAACGCAGCACACATTCAGCTCCTACAAAGCAATATGCTGCCAATTAGATCTGTG
>Danio_rerio_nonrepetitive:386245320-386247059
TTTTAATGGAACAAAAATTAAGCTAATACAATAATGACAATTGAAAATATAAGTAGAAAAAACAACCCAATTGTGGGATTAAAATAATAACCCGGCAATGGGTTTTTGATTTCCTGTATGCCCTTCAGATGGAAAAGATTCGAAGCCCTTTTCTAAATTTTTGAAAGGAGACATCTATATCTTAATTGCCTTTTTACCTAAATTATGTATTTCTTGTTTGGTGAATTGTATCAGTGAGTATATCTATATGTGACCTAAGATTAGTAGTTTGTAACCCTGATTTTTTAGAGTGTTAGGCATGTCATTGTATAGGTTGTTTACACATGACGTCATTGATGACGCGCGAAATTCAGGTGGAGGGCAGGAAGCGATTCTTCAACATTGGAATCGCGTTCAGAAAACAGCTTTTGTTGAACTCCAAAAGGTTTTGCTCATTAATGGGGAAAGACTCAAAAAACTTACAAACATTTTTGAACGCGAGAATTCGTTTGACAGCACTTTGTATAATAATTAGATACAAACACCCTACCCTGGAATGAAATCTCCATCTTGTTTCACAATAATGCAGGTGAGTCATGGTCTGACATAATCCCGGTAAATTACAGAGTATAACTTCAAAGTTAAAACTGGAATGTAACGACTACTCAACAGATTCTTCAAAAATGCCAAGAAACATAGAAGTGGATGTTTGCCGGCTGTTGCCTTGGAAATGAGGTCAGTATCTCTGGCACATGGCAGCAGTTTTGAGGAAAAAGCTGAAGAAGAAGCACATGAGACAGCATGAAACCGAGCAGATGACACTGGATCCAGGACCCCCCCACCGAGACTTGCATGCAGGAATGTTTTCATGTCTCCATCATAACTAACCCTTCTCTAACACTATCTCATGACAATTCGTATCTCTTTGATTTAGAAGCTAATTCTTTCATCTCCTGTATAAATACACTTGTATAAATTCGTACTTTCAATAATTACTTTCCTTGAGACAGTCACGTTTCTGTTTTGCCTGATAGCTACAGCTAGAAGACTCAAATTGTTAATATTTATCGTCAGGAATTGAATCCTACATTTTACCTACTTCACAAGTCACAGCGGCCACATCTATGAATGTTTAGCATATCAGTTAAGCATATGGAGAGAGTTTTTAATTGGTTACCATTTATGAAGGCCACTCCGGACTGAGATGGTTAAAGGGACAGCTCAGCCACAAAAAGAAAATGTGCTGTAAATTTCTCACCATCAAGACATCTAAGATGTAGGTGAAATCTTTCTGGCCGGAATTATTCTTACTTTTACGGTAGCCACTGAAACGTCAAAACATTAACCCAGAGGAAAGCCACCGATAGTGGTAACCATTGACCCACAGTGCCACCAATGTGATTTATTGTGGTATAAAATGTGTCGTACTAGCAGTTTCTGACGTACTATTACTAACACTTATATTTGCAATTCTATTAAGCATGTTACAATTTTTCATGCAGATTTAGTTTCTCTCAAAGTGTGTAGTTTTCCAAACATGGTAAATGTACAGTATACTGCATGAGAAACGGTTCCGTAACAATAGGACAGGTACATTTTGAGACTCTTCTATACAGGAATGATTTCTTGTCTCCATCATAACTAAAGTCTCCCTCTCTGGTTTAATAAGCTGTAAATGGTTTGTTATACAGTCACGTTTCTGGATGGTCTGCCAGCATGTCACTTTATGCTTTGTTTAGAAAAGTTTCAGCCACTTTAAC
>Danio_rerio_nonrepetitive:447314494-447315488
ACGAGCTGAATAGATCTTTCAATCCCAGGGTATGATTAAACGTGTTACTATGGAGATATGTTAATCCACCATAACCCTTTAAGCTTCAGCAAATTTTCTTGACCACGTCTACATCCATAAATCAGGTGCTCCCATGTGATTCGCGGGTTGTATATTTGCGTTAAACAAGCAGCTGAGCAGGTGTAGTGAGTGTACATTTTCCAGCATCTATGAATATACGCACTTAAACACAAACATGCTCTGGTACTAACACCTCAGTATATCTGTAAGTAGGACTGATTTGGAGAGCTTTTAGCAGTGTCGTGTTGAGAGAGGCTTTATTGTAAGGGAAATGTTCTGCTGGACATCAGTACAGCCAGTCCTTTACCATATAAGGCATGAGTCAGGGCATCTCCCTTTCCTTTCTCTTTCATCCATTAGTGAAAAGTAACTTGGATTTGATCAACCATTAGTATCCCTGCAGCTTTTTGCCTAAAAGACTAAAGGAAGGCCTTCACTCTAGACGTCTCTTTGGCTCTCATTATCTCAATTTACTCATTGCTGTCTCCGTCCTTCACTATTATGATTAAGTGTACTGTGGGTCCATGTCAAATTTAGGAGACTATAATAGGATGGATTGCTAACTTGGGCCACATGGCAAGAAAACATTCTTGTTGACAGCAGATCTGAGAGGAAAACAATCCATCCGTATTTAGTCTAGTCACTGGATATTTATGCCCACTGAATAGCCACCAGCTTTGAAACAGTCCAATAAGCTCATAAACAATAGCGCTGATGTGAAAGCACGCAGTGAATTAATCATGACGAGCAGACGCTTGTTTAGACAGAAAGTTTCTTGTCGAACTGAATGTATGATTGCTTTTTTTATGAGTGTATATCCAAGTATGCCAGCTAAGATATAGTTAAAACTATTGTATAGCTTAGCAGCATTTCTTTATGTATTAATTGTTAGTAATCAGTTAATTAAAAACCTCATTATTTCACCTTAAATGGG
>Danio_rerio_nonrepetitive:664311721-664312629
GTAGAACTAGAGAAAAAACCCGGCTTTATTCTCATTATTCACATTTATACAGTAATCACAGCACATCCGTTCAGTGATGCAGATTCGTTTACTTCATGTCAAAGGGAGTTCGTTTAGTTTTGGTTTGTTTGGATGATTCATGATTCACTTTGGTTGAAGTGATTCACTGAGTTTTACTGATTCATATGTTCAGTTTTTTTGTTGATTGTGCAATAAAGATTAATATTGACATATAGCTGTGGTTTAATATAATTTCTAATGAGGCTGAGCACAGTAGAAATGTAACATTGAAAGCAATACTCATTAATAAACTCAACATGAGATTCTATAAGAGTATTAAAATTTAAGCATGCAATTTTTGGATTCATTGGTAAATGTTGAAATATTTGTTTATGCTAGTAAATAGATTCAATATCATTCACTAATGAAATCTTATTGTAAATGGCATCTGTTTCACTACATTGTGGGTATAAAAATAACACTGGAAATGCTTGGGATCTGTTATCGATATTAAAGTATCTATAGTTATATGCATGACATTTTTGGATGGTGAAGTCACTCTGATAGAAGGACACAACACATTTCAGCCCATATTTGTCTCTAAACCTTTACAAAATAGTGGATGCATGTACATGTTTCAGTAATTATGCATAACTCCTACAGTAATGACTCAATTAATTTGCAGTTTTTATAGGCTAAAACTAAAGGGTAAAATATTTATACTTTAACGTCTCATCTGACCACAACCGGTTTCTATGCGAATTATGATATTAGTCTCTTCTGAGTCTTTTCTCAAAAAGGTTGCATTGGTTTCTACGCAAATATAGGGTCATTTATAGCTGTGCACTTTATTATCATTACTCCAATCTTAAGTGATAATATGATGATTCAATGTTCAAGAGACATTT
>Danio_rerio_nonrepetitive:181932058-181933677
CACTGATTATTCCCGCGTGGCTTGCTGTATACACGAGAGTGAAAGTGCAAGTACTATGGCATGACGCAACTGACCCTTAAAGGGAACAGAGATGAGACTATGATTGGTTTACCCCATATCTTACCAACATTACCCATAGCACAAGGGGAAACGATCTCATTCGCATTATTTGGTACGATCCCCCTACGACAGAACTGTACAAATTAGCGACTCAACTGACAAAACGTTAAATAATTATGTTTCTCATTCATATCAGGCTGGATAATTAGTGAAATATATCACCAGACTAACAAATAGTACCTATGAGTACAACACATTCATTGCATTCGGGAGGCAACGTAATCATCACTGTTGGAGAATTTAGCTTGCACAGCCCAAAATAATAAAGCAAACCAAGCTTAGCTCTAGGGATAAACCAATACCACTTTTTAACAGTACAGACGATATGAGTGTGAGTATATTAATTTGTGTACTCGTACTCGTCGACACTTCTTAGATTTCTGCAAGTGATTTGAAATGAAGTTGTTTTTGCCTGTAGCAAAGATGAACACAAAAACTTTAACAGAAGGCTATGATATTGATTGTTGTCCATGACTTCACACTGCATTACCTAATGGAGTCACTCTCTTGACATTGCATATTGGGGACGCATAAAACCTTGTAATCCGCGGTTCTTTGTTATATTCACGAGTCCAACCGTTAATCCGCGAGTCAGGTAATCAGAAAGTTGGCTACATGATGTTTAAATATGGGTGGATAAGATCAATAGATATTCAGTTTATTCTTCAGTAGCCTATACCTCTAGCGGATTAAAGACACTGAAGTCAGGTAGGACAACAAATCACAACCACATACGCTAAGCTAACAGTTGAGTGCAGTTTCAAACAGGGTTTTCTTTTTGAGCATCTTTGGCTAATACACTAAATTGACATGAACAAAGTAGGATTTGATGCAAGATTAAGTGAAACAACTTGCTAGCAATGTGGATTTCAGTTTTCAAATTGTAATTTATACGACACAAAGGCTAATAAAAAAGCACCTGAAATCCCTTTTGAAAATGCACTTAAATGGTGGGCATGGTGGACAGGCTAGCAGCAGTTTGTTGGCGATTCACCCCACATTATCACATCACACTCAGGCCTGATTTCACAAACAGGACTTTGACTAAGCCAGGATTAGGATATAGTCCAATTAGGACATTGTCCCTCTTAAAACAAAACCAAGGCACTGAAATATTTTAAGATCAGTGCAAGTTTCTTTGCAGTGAAGCAGCTCAGACTTACATATTAGTCTGACGCTAGCCATTGGCCTTTACAGTGCTTTGCACACATTATTGGAGCTGTCCATGGTGCTTATATAATCTTGCTGTTCATCCTTAATATATGGAACACTTTTATAGTTTAATAAGAAAGCATGTGCACAATTTGTTTGCAGTAATGTTATAGAGCAGTGATGTTATAGGCAGATAGTATGCATGTTTAAACTGACACTTGACATCTCACCTTAGGCAGCTCCTCAATCTGGTTGGCGTCCAGGTAAAGCTCCTCCAGCGTGCGCTCGAAGCTGAAGATCTCCTTGGGGACCTGCTGCAGGCTACAGTGGGAATAATCCAGAACTGA
>Danio_rerio_nonrepetitive:541758001-541761411
TCACATCAGGGAGTGTTAAAAGGACAAGACTCACAACCCTAACTACCTAACACGAAAACAGAGTTCAAACCATATTTGAAGGACAATCCAAAATCAATGTCAGCAGGCAGCAAAGGTCAAACAAGCTGGTTGAAGAAAGTATTATAAACAAAGCAGGAGACAAACACTGGATTGTAACACCTGGAAAGATGCAGTTAATTTCCAACCCTTATTATTTCCTAATTCATAGTAGAAATAAATACTCCAGCATAATGCTAATATTACTTTCTGTGTGGCAAAAGTGATTATATTATGTCTAATGATCCTCTTAGCGCGTTTCTTACAGAACTGATATGGTAGTGGAGGTTTATAAACTGTGCTCGTCTTGCTTAGTTCTGTCGTATGCTTCTGGTTTGGAATAATGAGAGCATTTCTTTCTCGGCGGCTGCTTTGATATGCTAAAGCAGGTCTGATCTTTTTGCTCTGGGGAAAGAGCACGCTGCTCCCCTGAGCTCCACAGATAAACCCTTCGAGAGGGAGGGGGGAAGACCATGGCACAAAATATGATTAGCACATACTGTAGGTGTTTCAGTCAGCAGGTGTTATATTTGTCTGTTGGATTACTACGCAGTGTCCACATAGGTTATAGGATAAAATAAATGTCTGTCTATTTTCGATTGGATTTATTTCAATGGCTGAGAAACAAAGGTTTCTATAGAAATATCTTGAAATTAAATATCCATATTAACATCTAGCAGGATTTATCTTTGAATGTCATAGAATTGCTGTTTGCTTTTAATGATGAAAATTTAACTCTAGTTAAATCAAAAGTGACTTTATTGAAGTGTTAGTAGCTACCAGGTTTTTTACTGTAATGTACAACACCAACCTGTGGTCACCAAACTCATATCAATAAAAGTCACATAAAAGATGTTGGAAGAAAGCAAATTGAAATCAACTCCAGTTTGGTAACAAATTCTCAGTAGTTTGGCACAATTCACACTTCCTTTGATCAGACATGTAAAATGCCTTACAGTGGCATTAGACATCTGACACTGTGCAACACGGCTCAATTCATGTTTACCAGCCCATGACCTGGGGTATGGATTTGTCAGAAGTGGCACAGACCTTTACAAGACACTGAATAAGCTACCTCCCAGCATCCATCCACCTAGCAGGAGCTGCTAAAACTTAAGAATAAGCTTTACAGCATTTGTGTGAGTACCTGAGGGACCCGAGGCAGCTGACTGCAAAAACAATGATGAAAAAGGATGTTTGAACTCCAATAATGACCATCGATGCTCCCATTATGAAAAACAGAACTATCATGTAATCAACTATAAGTTGGAGGTGTCTGTTTGTTACTGACTCTGCTTAAATGCTAATAGTAAAACAGCTCGATTATTTTAAACTTAGTTTTTTTATCTGCACACAAGTGTATGTGTACAGTGAGCATGACCTGAGTTTCATCATCAGTACGTTGCTGTGATTTGTTTTTGCACTTGTCAGTTTGTTCTTATTGTAAGCACTGAACTGCTTAATCAAAGATCGCTGAAAAAGTCTTAATTAGCAGAATATAACGCATATCTTTTTTAAGTAGACCCCAAATACACGTGTTGCTTCTGGGCTAATATTTGGTTCACCAGAAATCAGTAAACTATAGTAATATAGTATAGTGACGTTTAGTTACAGTTCTCGATACATAATGCGTAGATCCTATAGGTTGGTGTAACATACTGCTTTACTAAACAGTAGGAAAAAAGGATAAGTATATTGGTTGTCTTTGCCTCTGCACCAGTGACATGACTAAAGACTATTAATGTGGGTGGTCTGATTCATTCCTTAATGAATGAACAACGCAATATTGTTGATGGAAAAAAGATGAAACTAAAATGCAAACCATCCACCACATTGTGCTGTTCGTGGATTAGCTGAGCGAATCAGAGCATGCGCATTCAGTCACATTCTTAATGATTTAAGCCATTTTCATCTGTACATTCAAAAATGTCTGTAACATTTGACTTTAAGGCTCCAAAATATTGCATTAGTTAAGCATTAATTAATAGGTAATTTGTTCACAATTAAGCTTTTGAGAACAAAAACACTAGTAATTATTGGTTAAGATGTCATGTCTAAATTTATGTATTAGTTAAGCTCAGGTAAACTTATGAATCATAATTATTTTATCAGTTCAGCTTCACTGTTATCCTGAATAAAAGCCAAACGGTTTGAGAGAATGAATGTAAATCAATGTATTTTTCAGTGCGCTCAAACATGCTCGCAAATAGTGTACATTCAACATCGCTTTCCTCGCCTTTTGGATTAAGTCTCGGCAAGCTATACTGCATGCCAGAAATACCAGTTAAATGTTCAAAATTGCCTTAGTGAAGTAAGTTATGTTATCTAAGGCATGCAAATCTGTCAAATCAAGTGCACATAGTCTGACTGAGCATGCTGCTTGGTTTGTTAAACCCCCAAATTGAGGCTATTTACTTATATGTATTCTAGCTAGGTGTTACCAGGAACGATTCATCAGTGCATGCTATTCCCGAGGATGCCTATAACAGAAAGCAATCTGTTTGCTCATTGAACACATGGCTACATTTTGAACATTCATCTCTAGAGTAAAATGCTTTTTGCCCCCAGAATCAGCCAGCAGGGGGCTCACACTAGCCATACTTTAGCTACTTATATGGGCTCAGATTCATGTACTGTGTTTACTAACATGTTTAAACATGAAATGATTTTTGCTCAACTTTATCTGAGAATTAACCACCGCAATCAAACTACTACCGCTAAGTAAAGCGCATCCTGCTGATATGATTCAGAGGGGCACTTTTGAACAGACCCAGTTTCCAACCCAACTTTGAAAATAGATTAACATAAATAACTAGCATTTTTGATCTTGACTTATGTTTAATTGTTAGCAAACTAACCATAAATTAATGCTTAACCAAAGCATTATTTTGGACTGTTAAAAGTAAAGTGTTATCGGAAGATCAAACAATACATCTCAGTTGTTTTGTGTTGAAGTATAGTGTACGCTCAGATTAAATTTTTCATTCACCATAAAATTGAGACATACAACAGGAAAATCAGCACTAGTTTTACACCATCTTATTACTATTTGCATATTCTTAATGCAAGATTTTCTTGGTTGCAAAAAGCAATTTTGTGTCTAATTTGATTAAGTAGAGCAACCGTCAATATGAGTGAGCCAATGCCTTGATGAATCCTTGAGTGAAGCAGAATAGAAGTGTTAGGACAAAAGGGGTGGGATGGATGTAAAATTTACCCGCAGTGTTCTTGTATATGGGAAATAGCATTATACATCAATCAGCTGCAGGCCAAGGCCTGGGCAACACATGCAACCCTCGTGCCTGCCTCACCTGTCGCCTGAGGTAAAGGTGGAAAAATAGAGTAGGCCATAA
>Danio_rerio_nonrepetitive:525489670-525489990
CCAGTCATGTCCCATCGGCAGAAGGCCAAGGGAAGACTCAGGACACGCTGATGGGACTAGATCTCCCTGGGGGAGCTGGAGTAAGTAACAAGCAAATCTTTTCGTGATGAGTGACAAGTACTGTAAAAGTGGTACTGAACACTTTTTTGTAAGTGTGCATCACTAGTTCTAGTTTTCCTTTGTGGAATTTTGGTCGGCTGCCTTCTGTTTCATATTCCTGATGCAGCTGATCTTGCACATTAGCTTGTTGTGTCCTAGGCTTAATACATCTAAAATTTGAACGCATATCAGATGACTCTCAAATCAGATCCCCTTCAATG
>Danio_rerio_nonrepetitive:151905878-151907660
AACTAATTGCAGGGCTGGACTGGAACAAAATACGCACTACATTAATCAAAATGCTCCCCATCTGTGCACACCCTCGCCATATATAGAAAATAATGAGAGTAGACAAATTAATTTGTGAAATAGGAGCTTGGTGCCGATTAAACACACTGCAGAGTGCAGACGCGAAAGGCTTTCCGCTTCTGCTCTCTCGCGCCTGACAAATAAACACAAGTTTGCAGGAGCGTGACAGCTCGTCAATCACTTAGTTTTATAAGAAGAACAACGGGAAACTGCCCGACAAAACCCTGATGTTTGTCTAGGGGAAAACAGTGAATGAAGTGGAAGAGACAACCAAAGTAGATACCAAAGATTTTGACTTTATTTACAATACCCAAAGTGAACAAAAACAATGTGGCTCTGAATGTAAGGCGAATTTTGGGCCGTGGTCAGGGGCACAGCTAAAATTCTGCTGTTTCGGCACTTGAATTATGTTTCAGAGAACTATAATCTCCAGAATCTCTTCCAGTTCAGGATTTGGTAAAAATCTCCACAAAGAATGAGCAACTCAAACAAGCAGAAGCTGTGGACTCACAAACGTAGCGCGTGCAGCGTCTCTCTGTGCGTGTGCGACTGTGCAGTATTTCTCGCAGCTTTTCATAATGAACTTGCAATAGATATGTGAACGATTTATGATATTCCGAATATATGTTTAAGACGTTGTGTAACGCGGCCTAACTCACACAGGTGGCGTCGTGTCACTGTATATTACAGAAAAGAACTTAATCTGAGCATCGTCTACAGATGCAGGAAGTTGACTGAATGTTTACACAGCACAAAATGCGCGTGCTTGTATGGGCCTTTAGCTGATATGAAAGAATATAAAGAATATGATTTCCTTCAATTTACAACACTGGGAAAAATACAAAGATGCAGAAGAGATGTGTGCAGCGCAAAAGAATCTAACTGCCTAACACTAACGTGGCGGTCGCCTCTAATTTAATGTACTATACAGAAGAGTAGTCCTACTGTAAGTGTTGCTGCGCACGCGTCACACTGTTTGAAGATGGCGGCGCGTGCACAACGCGAGGCTCAGGGTCTCGTATTATTGCTGCTCATTTCGGGTCTGTTCGTGCAGAACAGTGGTGCCTTTACATTGTACACCCGACAGGAGCTTTTGGATATTGGTTTGTGCATTCCGGACAGTTTTATTAGCAATCTTCGACTCATCCATGAGATCGCCAGAACACCCCGGGCTGGGCGCCCTGCCCAGCCGGGAGGAAGTGTTCGCAGACCGCGCAGAGAACATAAACAAAGACGGGGGAAGCGCGGCGGGCTAAAAGCTAAGCTAAAGCTAACACCACACCGGCTCTCTTTACCCAGCATCTTTCTCACCAATGTACGGGCACTGGTGAACAAAATGGATGAGATTCGACTGCGCATCAACCACAGCAAAAGATTATGGAACTGTAACGTCATGATTTTCACAGAAACATGGCTAAACAGCGGAATACCAGACAACGCTGTATTGCTAACGAAGCACCACACATTCCGAGCGGACAGAGCGGCGGATGACTCCGGTAAGACCAGAGGCGGAGAAGCTTAGTGCACAAACTCTGTCGTCGTTGGGAGACATTGCTCTGCTAACCTGGAATTCCTAATGGTTAAATGTAGACTATTTTAACTACCACGGGAGTTCACATCCACCATAATATCTGCTGCTTATATTCCCCCCGACGCTGATGCAAAGCTGGCTATGAACGAACTTCATGCAGCCATCAGCAAACAACAGACTGCTCACCCGGA
>Danio_rerio_nonrepetitive:586683775-586707227
CATTCTTCCCATCAGCTCCACACTCATTCTTGCACTCCTCTCAAATTGCTGTGTTCTCCAAGACCTGTCCTAATGATAGAGACTGCCAGTAATAATGAATTTGCCTGAAATGTATATAGCCCGATTAACCTTTTCAACAGATTGAATGCTCATGCGGTCGTTGTGGTGATTTGAGCCAGCCTGATAATTTCCTGTCCTATTACTGTGTATGAACAATCGGTTTCAGTTAAACAGATTAATCGCCCGGTCTGCCACTCGCCATTTTGAGCGTGGCGTAAATCACTGCAGAGCAGCGGCAGCTCAGCTTGTGCAGAAGTCAGACTACCAGCGTCTCACATCCTCAGCGTCTCCAGCTCTCCTCCGTGCCTGTCTGCAGCTCTGTTTGCAGTGTGTTGCACATGATGGCTTTTATTCCTCGCTGGGGAGCCATCGCTGCTACGGGAGGATGAGTAGAGGACAGATTATTCGCTTCCAATGATCTTTCTGCCTTCAGCCGCCTGCTTCCTTCCCTCCATCCTTTCAGTGTCGGTTGGTAAATTAAGCGGGGAATGACAAATGTGTGTTTCCGAGGAGGGTGAGGGGCAATTTTGCATAGTAGGGATTTGTGTGACCTCTAGGACAGCCGAGCAAGTGGGCCGGTTTTCAGCTTCCCAGCAGTGGGTATGTCAACTCAGCAGTACAGTGCTGATACAAGCCTCTTTTGCTGTAATTCAGTCATAGACGAGACAAGTTTGTTTCCTACTATCGTATCAGTGTGCATGATAGCATCGCCGCATGGGCATATGCCCCTCTCCACAGAGCCACACTCAGCCTATTTACTCACAGCGCCACATGAGCGAACGCTGCTCATCATATGAGCACAGCAGCTGGATGCTACAATATTGGGGCTTTTGAACTATTTAAAAACAGGGCAGCAAGGAAAACATTTGTGATGTAAACGGGTCCCATGCTGAAATCTCAGATAAATCATATTTAACATTACAGTATACCACTGGATCAGATGTACAATAACAACACAGATGCATTCTTCTATATGCCAAAGTGATTTAGGGAACAGCTTTCAAAAATTTTAACATTGATGTTTTGCAAAGCATATGTGTGACACATTTCATATTATTTTGAATATGGACTTTCCCTCAGGTGTTTGCAGAATTACTCAAACAACATTGAGATGCTGTGTGATGAAATGAGTACACTTAGTAGAGGTAGGCAATCACATTATCTGTAAATATACCAGTTGAGTTGGTATATGTATCTTCATTCTAATTAGTATCATGAATTTCCTATATAGTATCCTAAAATTCAGATAAAAGTACAGTAAGTGGTTTGGTCAGGGGACTCGTATGAATATTTTTCCATTTTCCCATTTACAAGTATAATTAGAAACACTTTTTTCTGTTATAGCACAGCTTCACCATTAGTAATCATTAATCAAAGCATTTTTTAAACTTGTTTTATTTCAACAGTCTTTTACTTTAATCTATTGAAAAGAAACCGTATATATAGTTAGTTATTTATGTCATGTATGAGTGAATGATGTTTCAGTTCGGCAAAATAGTTATAAACGTTCTTCGAGATGACTGAGTCAAAGGAAGGAATGAACTGCAGATTTTAACTTACTAAGTGACTGTAATATGACTTATGATGTGACTTCCTAGACTTTTTTAATCTTTGCAGATTGATGATTTTATTAACATTGACTGCTGTTAAAATCTGCTCCACCACCACCACAAACAACTTCACTCTAGTTATGCCATGAGTTTGAGATGATTTTCAACCATCGGCTCATGTTTTACTGACCCTTTGGCAGCCCATGTATCCTTGATTTGCCCTTTTTCCAGAGCATGTAATTATCATATTTGCAGTACCATTTGGCACCACTAGTGGCTCAGAGACAACAAAATACACCTAAAATCCTGTGTACAGCCCTTTTATTATGGTGCTCTTTCATTTATAGCTCAATTCTCTGAACAGATTGTTAGAGGGAAGCTGTAGAGGAGCTATAAAACTGTATGGAAACGGTGTGCAAATGAAAGTATTCTGCAGTGCCTTTGTTCTCCTCCATCTTTCAATCAGGCCCCCATGAAGACCGCGAGAGTCTCTTTGCTTTGTTTGGACTGTCAACAGAGAGGATTATGTGCCAAACAGATAGGACGACATCCCTCTGTCCCCATCGTTCTCCCAGACGGCTTTCTCTTCCAAGGGGTTTGGCTAGATAACCACACGAGCCAAGCGGTGACGAAAATAGCCAGGGGCTTATGGGGACTGTTTCTCCAGATTGGATCCCTCTGTGAACAGAATCCATATCTCTGTCCCTCCCTCCGTCTCTATCTTTCTGTCCCACGGATCGAGTATTTTAACATGGCAACTCTCAGTCTGTGTTTCCTCCAACTTGCTCATTAATGTGTGGGTCTGATGTTTGCATAAGTCTCACTGTAGTTCCTGAATCAATAGTTGTTTCCTGCAAGCCATCTGCAGTGAGAGTGAAGAGGCGCTGAAAATCTCCAGTGATCTCGAGTTGTTTGACAGAGTCATGCTTCCTACTGGCAGCTCAAGTTCTCCTTTTAGTGACAGAATGAAAACTGTATTGACAAAGATTCATCAATAATTGGAAGCTGTGTCAAACTTGGAAAATCTCCTGTTGTTTTTAGTACATTTTTGATTCTCAAGAAAGGGGCTGCATGATGAATCATATTCAAATCGCATTTGTGATTAATCAAAAGCTGCAATTGTCATGCTTTGAAGGCCAGAGGGCACTCTTGCATGGATAATCCAAACACCAATGAAGAAAAAACCTTTTCCTATAGTGATTGATGAATAAACAGAAAATTCAACTGCTTTTATTGATTCAACAAAATCATCAAGTCAAAATAGTAACAATTACTCTTATAACTCCACCAGTCCGAGCAGGGATGAACCTGCGATACCTCAATGGGAGACGCTTAATGAGGAGGCGAAAGATCACTGGATCACCTCTTGAGATCTGAGGAATGAGGTTTATCTGATCACAAGCTGGCTTGTATTACATTAGGATTAATGTTAATGCCCAAAACATTGTTTACACACTGGCCTACTCATAATCCTTTTATTAGCCTACTTATAATGTCCAACACCTATTTACTGGTTTAAAAATCTTTAATTGTTCTATCTCCACCTGCTGGTAAAAAGCAATTTGCAAACTATCGAATCTGCTATCTGCAATGAATTTGTGTTTTTTGACAGAACTGAATATTTTGGAAGTGAAATCTGGAAGTTGAATATGAAGTATGAGATCGTGTTTTGACCAAACATTGGCAATTCAAGTCACAACAATGCAAGCAGTTGTTAATTCATTGTAATACTTTTTAGTTAGTGCAATACTTTTGACGCTGATTTTGTTCTATATACTTTACGAGTCAAAGTGCTGTTAGTGGTTAATAAAATATATCAGATATACTTCGCATTCATTTTTATAGTTGAGGTGTGGACTTTTTGAGTAAATAATCCTGAAGTGAAGTTGTTCTGGATGCCTCAAATCAAAGTTTATTTCTAAAGTACACTTAATTACAGCCTTTGGTCGATCAAGGTGCTGTACAATAGCAGTAGCTGGTAAAAAACAGAAAAACAGTAAAAGTTTCTAAGAAAGAAGCAATTTAGGATTGCCTGGCTCTGTCATTAGGGTATATTACATGAACTGTGCTATTCAGATTTTTAATGGTAACTTATTACATAGTTTCGGACCCACAACGGCAAAGGCTCTATCGCCCCTGAGACCAGATTGCAATAGATGGCAGTCGAAATGTGATCTAAGTAAGAGGGTTTGCTGTCATCAGTAAAAAATACAAGAATTAACTTTTACTCACAATAACTAACAGTACACACTCCTATTTCCATCAGTAGCCATGTTTTTAATATCAGGCAAATGCTAACATACTAGTGTGTGCTAAAGCTAGCTCCATTGTCTTTTCCAGGGCTTGATCAGGCCTCCTCAGGGCTTCCTCTGAGACACTGGTCAAGATTATTTTCCCATGGAATAGGCTAAAGCTGGACTCAAAGCTAGAGTTTATCGGTTAGGATTCAGTTAGTGAAACTGCTCATTTCCAGTGTTTTCATATCAGGATAACTCAAACATCAGCAAGTCCACACAGTCAAAAGTTACATATACTTGGTTACTGTAAATTCACAACATGTTTTTAATCATCATCAAAAGTCTGCAATGTGCCGACATGTTTTACCAAATGCATGGTAGTCTCACTCTGTTGAGCCGTTTCCTCTTTTCGCCCCTGGAGGCAGGGCTCTGGACACCCTTTAAGTGGTCGGGATTCACCTCGTGATTGAAAGTCTCGGGCGGCCGGCTCTCTGAGGATCCTGAGGAGTATTTTTGGGTTATGTTCGATCCTCCAGCTTCAGTGGGTTTCGGCATCCATCTGAATGAGTTCTGGGTGAGCATTTGTAAATAATGAAGGGACAGAGGTGACTGTTTGGGCTTTTGGGAATGTATGAAAGGAAGAGGAGGGGTGTGTAGCAGTGCAGGATTTTCTCGAACAAGACATTAATATGGCCAGACAGTGCAAAGAGCACACAAGGATTCAAAACAGAACACAGCACTAGGGTAAATGATAACTGTAGTGAAGCTATTTAATGGTGCAAAAGCTTTAATGAAACTACTGAACATCAAGGGGAAAATAAGGTGATGAACAGTAATTCAGTCTTACAGACTAAAATTCTTGTAACATACAACCTGACCTTACTATCTGAATGTTTTCCAGTTTTTATGTTCTTAGCTGTCAGGAGTGGCAACTGGCTCTTGCATACATCACTGAAGCCAATTTTAGAGAGGCCATGTAAAAGTGAAGGGGCACCATCTAAAATCCCATAGCCCTTATGATGATGCCCTGGCGCTGTTGTCCTTTAGCTGCCGTCACAACATTCAAGTAAATGCTGCACCTACATTACATTCTATCAGCTCTAACCAGTCTCCTCTGGCATCTACAAGGCACTTGTTCCCACAGAATTGAGCCATGGGTTTGAACTCCAGCAGATCGCATTGAAGTGAACTTGTAATTTTTCTAAAACTTAAGACTTTATTATTTATCAGTGATGAAGGAGCTTAGGGTAAGTTTAGTTTTCAGATAGGTGCTTCTCAGCATTGACACGGAAATAATTGAACAGTGTACCTTCACAGTCTTACCAATATTGATCCATTTGTCTTGTATTTGGATCTCACACAACAGTGTTTTTTTCATCAAAATTCAATTTTCCCCATGATAAAAAAATGCTTGGTTGTCCCCCGAAGCATTTGTGGAGTTATCCTTTACCAAGTGCATTTGCCGAGGCCAGGTAGTCTCCATGTATTTTTTCAATGCTCTCTCCTGCATCTATCTTCGCACTGCGCCAATATCTCCGAAGATTAGAGCCTTTGTATAAACCTCAAAGTGTTCGCTTCACTGAGCAGCTGTCTCCATCGAGGCCAGGTAGAGCCGATAGATTGGAAACCCTCTGAACCTCTTTCAAAGTGGCTTTATCTCCCTGTGGGATTCTTACCTATGGCATCTTCCTGCGTCCTCCGAGCTGGAATGATGGATCACCTTAGACCCACACACAAGGATGGCAGACAGGCAGGAATGGCTTGATGCTGGCGAAGGGCTACTTGTCCGTCAATTCTCCTCTGGCAGATCCAGTGCTTTGTCAGCAGCGGATCAGACCGTCGCTACAGGGGAAACACAGATGCATGGACCGCTTGCACATGGTTGTGGATGTTGGGAAGGGTCAAGGTTAACTCGTGAGGGAAATGTTTTCTCCTGTTGTATTCCCAAGTCCCTTCTGCTAAAACCTTGGCAATCTTTGGTTACCATTATGTAAGCTTTTGGATGGACAATGCTCTATTGGTATAGTATTAACAGGGTTTAATATTAAGAGCCGGCTCCAGACCACAACTAAAGCCTTGTTTACACTGCAGGCCATTATTACCGATTCCAAGTAAATTCTATCTATTGTCAGTTTACATAGGCTTTTATATGACCCACATCAGAATTGTGTTTTGGACTCTTGCTATAACATTTGAAAGTATTTTGTTGGAAATAGTCTCTACATAATTTTCAGTCATGGTTGTAGTTATCATACAACTGAAACATAACATAACTTCCAGCCAAGTAGCTCTGACATGCAAATGTTGAGTGTGCACTACAGAAATGCACGGTGCCATTTAAAAGTTAAATCAGGGTATCCGCAAACTTAAATTCAAAGGATTATTCATTTTAAAAGTCGTCAAAGTTACCCAATCACGTTTATTTCACAACAGCTGTATAATTAAAGTCCCTAATCAGATTCCACAATTCCACAATTCCTTCCCTTCACATGATCTTTCATTTGTGAGGATCAACTAGGCCATTACAAAAACACTGAAGTTTAGCGAAAATTGCCTCTGTTGGCTGACTGACTAAAAATTATTTAGCGATCCTTAATCCTAAAAAGTAGATAAAAATTCTCATTCTTTCCTGTGCGCCTCTGATCGGCACACACTTATCTAGCACATGCTTATTTCCAAGGTGAGATGTGCACCATTTCTGTCATGACTGACAATCGTTTCTCTATCTTTTTACTGAAAGTAATTGCTTATAGATATGAAATTTTTGATTCATCTACAGTTGTGATCAGGTTATAAAGCAATAAGCTAATTAAACATCTCCCAAGAGTTAAAGGTGCAGTGAAATTGCACAGTGCCTGAAATTCTTGCAACCATGGAGACATTTCTGAGAGATGATTCAGAACTATTTTCAGGCACTGCGTAATATACTTGCACCTCTTGCTACCATGGTATGGCAGCAATGCTAGTAGTTGAGTTACTATAATTTCATAAATGAGCTACATGTTAGATGTGGGACCAAGCACAATCAAAGTATGCTACACTATGCTTCCAACTCAAAAACATGCAACATGAGCTCAAGCAAGTTTTTAGACGCCTATGGTTAGTCATTGTGTTCCGTCATTTTGGCTTTGGCGTGATGCAGAAAAATGGCTCCAAGTACAGTCTATTGACATAATAATGTGCAGTTATCACAGCTGATTCATGATAGACGCTGTGGAGAAAAGCCCTAGTTTCTAGTCATATCAGCATAGAAAATTGCAAATTTTCTTGTTCCATTTTTTTCTTGTTCCATTTGTCCTATAACCACAATGTAACTACAGTCAAATAGTAAATAGGATTTAAATAGGGAAATTATCTAAACTCTTTGGTAATTTTTTGACCGAGATGCTAATGGACCAATCTGTTACTGTGATCTTTGCTAAGCTAAGCCAAAAGTGCTCCTGCCAACTTGGAGATCGGTAAAACACACCTTTTTTTTTATCTCTAGGGGAGTTTAAATAATAAGTAGAGAGTTTCTTCAACAATTAGTGGAATCTTTAACAGTGTTGTTTTAGACCCCGTTCCACGTCCCTTCTGAAAAGATCTCCTTCCATACGGAGCACAAGGTGAGAGCAGCGCACGTTAGACAGTTTATCAGGGATCTTGCACTGGATTTTCATCTCACTACTATCTACTGGCCTTTTAAATGTATTACTTGTTCTTAGGTAACACGTTTTAACTGAGCACAAAGAAAAGTTAATATGTTAGTGAGTAGTGTGGGCAAAAGTACATGTAGCAAAACGTATAGTGATGCAGGATAAAAGTTGCTAGATTGACGTGTACTTCGAAGCCTGAGTCTGAGCCTATGATAAGCATTATATAGCAGGATGCTTGGCAGAATCAGTATAAAGCAACTGACAAAATCATGTGTGATGAGCTCTCTAAATTGTTATCATTGCAATTAAGAGTCATCCTGATTATGAATACATTTGCCACGAATGAAGATGACTTTCAACAAGGAGTCACAAAGTATTTCTACATAGTCTCTGCTGGCTTATTTCCACTGTTGTTGCTATTCTTTAAAGGATTAAGTAAATTACATGATCTCCTTATCCCCCCCTGCATGTCCTTGTTTGTCCTGTGCCTCCGATAGCAGCGATTGATGAAGTATATGCGTCGCCTCAGATTATTTTTATTGCTGAATCACATTTCTTGGGTAATGAGATAACAGCACGACATCTGCAGCTATTTTGTCTTACTATGTAGTAAAATTGCTTTTGTTTGTTAGATAGATTCGTCATTTGCCATATGGCACGGTTAAAGTGTTTGATCGTTCATGGCCTGCAGCCCCAACCTCGTCTGCAGCGACTGTATCAGCACTACACACCTCCATCTTGATATGAGTCAGTCAACCACCCCTGCGAACCAGAGATTCAAAATGATGGAGAGGTGGAGACAGCCAAATGAAAAGGCAACAAAGAGCTGACACAGGAGAAAATATGAATAAGTGCCTGCTGGTGAGGAATGGCACAGAGTACAAGACCAGACAGGTTTATTATTCTAGGCGTCGTTTGGATTTTCTAGTTTACGTACATCAACTTGACCAGCACAGATTAACAGCAAACAAGGATGTGATTTTGGCTTCTTATTAGAGAAATATGGAAGGAGAAGATGGAGAAGCATTTAAAGGGTGAAATGGAAATGCTCAGTGTGGAATGCAACTTAAGGAATGCAGTGTCATTTTAAGGTTAATGTTAGCATTTTAGTCAGCATTTAATTGCTGTATAATAATTTTAGTGCTTTATGTTGGCACCAATAGCCTCATGGGTAGTTTAGCGACATGTAGCGGCATTGAGTTTGTGTACTGGCTCACGGACCTTTCCAAATTTCATCATGATTTGAATCATATACAGTGTTAAGTGTCAAATAATTTCTCAGACATTGCTTTAAATTTATCTTACAGTATATGCAAATGGCCTAAATACACTTGCAGTTTTCTTACTTATTCAGATGATTGTTAAACTACTTATTAGAGTGCAACAGTTGGTTCTGTAAGTAAAAGCTACATCCTATAGGTTTCTAAAGGTTTAGATACGTTTCAAATTAAGCTACAAGTGGGCGAGGCCAGTCGTCGCTATTTTGTTTATGGGTTATTTTGTCAACCAGGGTGCAAGCAGACAAAACACTGTATGACCTTCAGATTCTGGAGTGTATAACAGTATTAGTGTTGCATTAAGTGCACAATGATGTGACTAAGTGGCCATAAAAAAGAGTTATAAAAAATCACCCTCCTTTACAGTTGTCATCATAGAAATGTGCCAGTGGAATACTTGCATAGCACATGCTATTGTATTTCAAATTACACCAATCCATGAGTTGCTGTTTGATGTTTAGCGTCCACTCTCATGTCAGTGTCCAATCCCATAAAGCACCATTCCCTGTACACAGTCTAAAAGGCTTGTCTTTATTAGTCTGGGCATAACATAAATTAAACCCTTAAAGAGCAATGTGCAAAAGTGCTATTGAAAATTTGCTATAATTTCAGAAAAACGAAATGCTTTACTTGGGAGGAAACTTTTCAGCTTGTGTGATTTACCCTTGTGTAATTATGTTTCATGTTTAAAGATGCATGTGTGCCGCAACACATATGTTCTTGCATTGTGGACCAGCCTTTAGGCACATATCACTAGCCATTAATGTTAGACCTATTTCAGTTGCCTCAAAATAACAACGTAACAACAATGTGCCTTAGCACACATCCTTTTCAGATCATCATGCCCATGGTTGCACAAAACATGAACATGATACATGCTCTGGGCTGAAACTCGTGAAAAACACTTGTGTTGCACTTAGTGATGGTTCGGTCTGACTTAAAACGATGAGCCCTCTCAGGGAGTTATTCGCTCTTTTGCGCACATGCACATTTTTGCAGGTGGAGTGAAAGATTACTTCCTTTTTCGATTACTTCCTTTCTTCAATCGGGTTTGAGTCGTCATTCATCACGGGAAAAGATCTGATCCGCTAGTTTCTCGAGACCACCGTTTGAGTCATCTCTAGAAGACTTGAAAGCTGATCTAATCATGCCTCTTTTTGGCTCATACCGTGTGCTTTAGTTAAGCTTACATGGGACTGTCAGAGTGAAGACCTTTCAGAAGAGGTTAGCTGACATATTCATAGACAAAAGACCATCATTTTAGTTATGATTTTTTTGTAGTCTGATCAACATGTAGTTGTAGATGAGTTTGGAAGCGAAATGACTGAAAAAGATTCATTCATCTCCGAGTCAGTAAAAAGAATTCCCATCACTAGTTGCACCTGGTGCAGCATTGAAGCTGATGTATGATCAGGCCTTTCATTTTTAATGATTGCATCAGTCACTATGTTCCTCTAAAAAAATATAATCCCAATTATACTAGTATACTTTTAGCTAAACTGTTAGCCCTGTATTTTATCCACCTTGTTGCGTTGGTTATGTAACTACCCTTTCCCTTGACACTCTTAATGGAGGAGGTGTAGACGGGGGAAGGAGTTGTGTGAACTCTGTTGCCTACTGTTAATTACTTAGATAGTTAGACTAGAGACCTCTCTTGTGTACTGACCCAATCTTTCTCAGTGCCGAGCATCGTTCTACCCTAAAATTAGACAGGAAGATGCAGTGAAACAGTAATTTAAAAAGAGGTACAAAGAGGTTGACACGCAATTCAGAGCTTTTAATTGAAAGAAGCGAAGCAAGTGATACAAGCAGGGATTTGATCAGCAATGCTTTAGATGAAGTTTCATGTTCACAGATCAGGCTGAACACAAGTTCCTGTTCCTGTCTGCTGTGCGAATGAGTCATTTAACATAGCCCTTTCAAAACCACTATTGAAAAAAGAATCATTATACAACTGTTAGTTCCAGTTCTGGAATTTGATTGGTTGAGAAGCTGTCTAATCAAAAAAATCGGATATATCAGACCGACAGGATCGAGACATTTTGTTTCACTCAGTCTGTGTATGCAGATTTTTCAGTTACTTTCTTTATAGTTAAACTTATGCAAGTTGGAGGTGACAAGCATTCATTCACAGACCAATTTAGAAATGTAGTTTTATTCCAGTAGTCACACAACTGTGAAAGTTGTCTGAAGTGAATTAAAATAAGAACTTATTAGTGACCAGTATGTTCTGTATAGTGTGACTGTGTACAGTATGAATGAAATCATGACATACTACATTCATAATGTTTTTATTGTCACGTTGTAATTTTTATCAAGTCATTGTTTACCACAGCTCCTCTCCTAGAGTATCATTGGGAAGTACAGGATGCGTCAAATCTAATAGGGAAAGTAGTACTATTAATACTAGTACTACTAAAGTAATACTAGTAATACTATCATAGGATGCAGGGACTTAATTAGTGAGTCACTGCGTCTTTTACAAAAATGATTCTGCTGATACTTTGGTACAAAAATGTGACAGAAAAGCACTTGGGCAGCCGCCTTATTTGAGTTTGGTTTAAGCTTCTAGCAAAGCAAAAATGGCTTAGCATGTCATTGGGTCTCAAAATGTGCCAACACACAGCTCGGAACTTGACACTGCATTTGCATGCTTGTATTAAGTGTGTTTCTAGGGTATAATGAAGCAATAATCCTAAAGAAATTGTGGTTTAGTGTTTGGACCTAATGTGGAGAGACTAAAACCATTAACTGTTCTAAAATTCTTTTAAGTCTTTCCACAACATATGCAGTATGTTAAACCATGTGCAGTAAAGCTGCAACCTGGGCACTCAAGGCGCTTTACATATGATGCAAAGGCAGCCATATTGCGGCAGACCGCATACCACACACCAAAAAAGCCTCCACAGCAAAGACCACATGTTGGGCGCTGGTCCTTGACTCACCCTAGTTATTTGGCAAACTATATGTTTAGACAATGTGTTTTTCTGGCGTTTATACCCCTCTCTATTTCTCTGCAGTGCCTCCTCCAACAATGTTCAAAGTTCAAGCGCAACATTTAAGACATGCTCGTTTTAGGTGTTAAATAACAATGTAAATACCCATAATTTGAGGAGCGCAAATGAAAGTAAATATATTGAAATGCCCATAAAGTTTACGTCAGACTGGAACTCCTACAAATACATATTTACTAAGGTCATGTGCAAAAAAAAGCAGTCTCCACACCTTTTCAATGTGTTTAGCAAATGCCGACAGTACAGTTTTAAGACCAAAAGGCGCTGATCCAATATATGATATTTTCTCACACATACGTCTGCTTATCTCTCAGTACTCTAAATGCACCAATATGCAAATTTTGGCAGATTCTGATAACTCTTTATGTTTGCAAGCTGATTAACAATATACAAGCTGATGAATACAATTATTGTTTACATAGACAGTTTGTCAAAATTCATAGTTCTCACCCTTAATGTTAATAGACATTTACTTATTGACTGCTTACTTTTTATTGAACTGGTATAGGAAAGCATTTATTAAAGTCACATTGCATAAATGTCAAGTAGCCTAAACTACCAAATGTGGATGATTGATTTGGGTTTGAGGGCATTGAAATGTAATGATTGCTGTCCATCCCTTAGGTTGTCTTCCATCCAAGCTTTGACTGCATTGATCAAGGCATTAATACTGTAAACACACAGCCTGTAGATATTATAAAGGGCAGCCAGGGTTATTCCTCCAGCGTCTTTGTGCCAATGCAGGTCCTAATTAACCATCTTGGCTTATTATGACTTATAATACACTAGATTAGCTTAAATAGACCATAGGAGAATGGGCATTTACAGCCTACGCTCGAGGTTGGCTAGATAAGCTATCAGGGGAGAGGCTTGATTTGCTGCATCATCTTGTACACAAAGCACCCAGGTGTCTGTTTCTGCAGAGTAATCTTGTCTTTTATAACGCTGCATAGGCAATCATCTGTCGCTTTTATTTATGATTTCTCATACATGTTCTCCAGTGGAAACTCTGATGTTTCCTAATCCATTCTGCGGTCAGTGCGGTCAGTCATTTTATTGAGTTGGAGATGCCACAAATTGAACTCTTAAATCATCCTGCTACATTGATAAACAGTCGCAAGTCTATGGTTTTTATCTTATAACATGCTGAATGACCAACGGCTTTTCCTCAGCGGCCTTCTGTAATCCCATGTGTGCTTTTCGCACTAAATTCAGGCAATAAATATAGGCACTGTAGTCAATATGGAGTGTGAGGTCTGAACTTTGACCTCGGTCCCAGTGCAGCCATTTTTAATGCTTGGTCTTTTATTACAACTCAATAATCATTGTTTTTTAACTGCCAGATGAATTTGATGACTTTCTGTCTGATCATTTTGATCATTGTTGTTGTGTTTATAAATACTTGATTTGTTAAATTTTCAGATAACTTGTCACCTCCTACTGGCATTACACCTGATAAAACTGTGCTCATTTGATGCATGAAGTTAATTGTTGATTGTTGCAAGTTATATTACAGTTATTTATTGTAACGCAGAATTGCATCAATTGCATTGATCTGTTGGATCATTGCTTATTTGGTATCATGCTGTGTGTAGGGTTGTCCACATCCGATCATGTGATCGAAAATTAAGACCCGATCACACATTTTCAGACTTGGTCGAAATCGGACGTTACCTCCCAATCAAGACTCGAATATATATGAATACATTTCTCCTTGAAAGAGAGAGTATGTCTTCGTTCTGGAGGTGTTATAAAGATGTTGACATGTACATTGCCATTGCCAACACTGTGAGATATGAAATCTTGGCATTGCAAGAGGTGGAAAGGAAAATGCTACGTTTACCACAACAAACCAACATAAAACCAAACAGCCACTGTAGAACCTCAATTTGAAATGCCATCTCGCCACTATTTCACAGATATACTCAAAATCAATTTACTCTGACTGTGTTTATACCAGATGTAGCAAGTGTAAAGAAATCTTGCTATTGTTGCGCATCAAATTCAATAGACGCGGATTTGCATCATGGGTAGAGTATTTTATTGAGGAAATAGCTGTGTTTTTGTGCTTTAGAAGTTTGAGTCCTCTAGATCAGGGGTCCCCAAACTGTTTAGTGCCAGTGACTAATAATCGCCCCAAGGGTCTGAACTCACACTTTGGAAACCACTGTACTAGATACTTTTAGAGGTGCACCTTGCTCTGTGAGTTCGTCTACCTATGATGGAAGCTCTCAGCTGTTGTCAGGTGTCGGCTAGAGAATTTCTTAGTTAACGCAGTGCAAATGTTCGCGTGTTAAACTCATCAAATGCGAAAAACACTCAACTTGCACGGCTTTATTCGAATTGTGCCACAGGAATCAAGATTAGTGGTGTATGCTTTATTTCATGATTAGAGCATTTTCCTTTCATGATTTTTCTAATCTGCTTTCATTTAACTAATCAAACATGTTGAGCTTTTGCTCAGTAACATATATTTGTATGTCTCATTCACAGTTATAAGGACCCATGATCCTTCAACGTAAATATGTAATACATGCACATATGGCAGAACTCTATATGATTCTAGACCGCTGCGTTTATGAGTCCACATATCAAAGGGAAGAGCAATGGCCTCCATGCGGCCCACAGTGCTTTGTCATTACGTGCAGGCAGACGAACAGCTGCTGTGAGAGGCCTGTGTTTCACTATGCTATGCTGGACTTACGGCACACAGCACACTTTCAATTATATGGGCCGTGGGCAGAGCGCCAGGCTGTGTAGAGATGGGTGCCTTCCAATTAAATGACAGACCTCGGCTGCAGAGTGAATGAGCCATGGCCGAATATGCAGACACAATTGCATTTGAGCTAGGGATGTCAATTTACACAAATTCCCATTATTGATTGTCTTTTAATTTAGCAATCAATTAATCAAGCAATCGTTACGTTTTTAATAATGCATGATGTGTTGACGTCAGTTGCATACTGACATAAAGCGCAAGTGACACTCAAAATGCAAGCATCCTTGTCCAAAGGGAGTTTCCTCATATAAAACATGTGTTTGCAGTTCGTTATTAATTATAAGTAAGATTTTAACTTTATAAATATGACAACATAGTTGTGTTTCATTATAAAATTACATGGTTTGTTTATATGCATTGTTTGAATTTTATACTATAGACAGTCCTATAAATGCGGTTCATGCATTTACACAAGTGCTGTGCAATTAACCGCAATCGCAAAACAATCACAATTTAAGCACAGGCAATTTCTACACGGCATAAGGCTTTTGCACATGATTTTAACGCAGTGCACTGGGCAATTACAGCAAGGCTGAGCGGGAGAAAGATGTTAACCAGCTCCGCACATGACGAAGTTGAGCTGGAGAACCGAATAGGCGAGCAGGAGTAAAGAACATAAAATATGGAGTATTTTGGATTCAGGAGAGAGGATGTGTCACAGAGCAAGGTAATTTGCAAGACTTGTGAAAGCAATACTACAAACAAAGCCAGCCCTAACAGACTTAACAAGTATCCATTGTTCAAGCATTTGCAAGCGTCGTGCCTAATGAGAAAGGGTCAAAACGGCACAAAGAATTGTATATGCAAAGATGTGATGCCTGCGCACATCATCAGTAAAGACGGCTTCCGAAGACTAATACAAACACTTGACAAAAGATACTAGCTTCCATCTTGCACTTATTTCACAAAATTTGCTATTCCCGAAATGTATGAGAAATGTAAGGCGGGCGTTGAACACAAGCTCAAGCAGGTTTACTAAATACTTCACTTCGACCAAAGATATGTGGTCCAACAAAACAATGGAGCCGTACATGAGTTTAACGGTCCACAATATTAATGACAACTTTAAAACGAAAAGTCGATGTTTGCAAACATCATTCTTCCCAGAAGATCACAGTGAACAAAATATATCTAAAGGTTTAAAAGAAGCTTAAGCATCATGGGGACTTTGTGAAGAGCAACAAGTGTCTATCACTGTGCACTTCTTGTGCACTGAGTACATTTGTAATGCATGTATGTACATAGATTGCATTCTCTGGAATCAAACCCATGATTGTTGTGCTGATACAACACAACACTTCACTGATCAAGCTACACTGTTCAAGAATTTTAGCATTATATTTTGGGAAAGTGACAAATGACCTATAAGTTAAAGGTCAAATGTAAAACTTTGACCACACTTTAGTTTGGGGACCAACTCGCATTAATAATAACTGACTAAAATAAACATCTAAACCTAGCTGTTTATCTAATTAATGCTAATGCTAGGAGAAAACAATCAGTATTTTTGCAGTGTTTTAAGGTCTAAATATTTGCATCTGTCATAACTAAAAAGGCATTTCGCAAGTTGGATAGATCATTAGAAAAATTGTTATCACAACGCTCAACAATAATAACACATATCACTAATCCATTTCAGATACTTAATTATCTGATAATGCTCTCCACAATGGCTGTAGTGAAACACAACACCACAAATCTTGACATTAAACTGATGCCCTATTCAGTTTCTCTAAAAGTTTTCATATTGCCCTAGAAATATAAAGGTTTTAACAATTAACGATGTGCGCTATCAAAAAAGCCATTGTAAATTTACATCCCATGCAGAAATCAAGTCTCTGTGTTGTTATACTATGAGTGCAATAAATCAGTTTCTGAGGTAATGAAGCATATTTGTCAAATGTTTGAGGATTTAAAGGGCACTCTGATTCTCTGCTGAGGCCTGTTAGTCTGTCTTGCGAGAAACTTTTATGGAGTGCATATTGATTAGCTTAACAGCAGGTCCTTGCTCCCCGCATAAATGAAAGGAAAAATAGACAAGAGATCCAATCCAGTGGGCATGGGTTTCTTTGTTCACAAATCACTGTAATCTGCAAGTTTGATTATCAAAGAACTTTGACAATTATGTTTCTGTTTTGGGATACCATGGTCATATTATTTCATGAATAAACAGTTTGAAATAACGTTTTAGAACTTGATATATTATACTTCTTCCTGAATGTAAGCATTATTTATACAACTGTTGAATCATACAGACCCTAAAATGATATTATAAATAAACGTTTCACTATGTAGATATTTTATGTTTGGCCAGGCAGTTTGGGACTGTTGCTGGATGACAGACAACGGAATGGAACAGAACTTGATCAGACTAACCAGATTTGATTATACAGTATAAAGGCTATTTCTACAGCTACTATAAATGTGCTTAATTAAAGCAGTTGACATCCTTCAGTCTGAATGGACATGATGCTTCTGGTTACTCAGAGCACAGTGAGGTCATGATGGGCCTTCTTTCTATTTCAGTTCTGTGTTTTATTCTGCCCTCAGAAAAGAGCTGTCAATCAAAGCCTTCCCGACACACATTTGTACAAAAAGACTGGAGCTGTGGGACAAATGACCCTGACAGATCGCTGTAGGGTCGCAGTCCTTCTCCTGCTCATAAGCGCTGACCCGCAAGTCACAGCAAGGAACTTTTCCCTTCAATTTTAGGGGAAGAAGAGATTGCTGTGTGACAGGTCGCAGAGTTAGGTTTCTATGATGTTAGATATATCAGTTTTTCCTTTAGAAAAGTAATTCATGAATTGGCTTGAAAGGTTTTCCTTAACTGTAAAAGATTTTTTAATGCTTCAAATGCATAAATATCATTGTAAATGGTACTATATAATTTGTTCTGATTTGGTTTGTACTGTTTTATATATTCTAAACACTCATTAATTTTCTCTTTGCTTATTCCCTCATTTATCATGAATTGCATGTCATTACATTTACCCTTTCACACTCTCACATTAACACAGCTTAAAGTTTAATTTAAGGGCTTAATACCAAGCCAAGTCAGAAAACCTCATTCATTATTAAAATGAGTCGCCGACACACGTGAGATGTCGGCGATTCAAATAATGCCGTGTAAAATGTGTTCTGGAGGTCAACGAAAAGGTTGGTGGAGAAATTGAAATTAAATTTGGCAGGGGCTCCCGTGTCTGTTTGGTATGTCATCCTCGAAATAGAAATTGTTAATTCCCTTCCAGGTAAGCAAAATAAGGTAGTTAATAAGAATACATATACTACGTGACTGCGCATTGTTTCCATGCCACTTTTCATGTCTGTCTGATTATGAGATGTAGTTTGCGGACAGAGCTATTGTCCATCTTGCGGTGTGAACCTAGCACTACTTTAAAAAATTACACAGTCTGAATTAGGCATAAGGGGTCTAAAAATATTGACAATCCTGTGAAAAATAACGCTCTAATATTCTTACAGATTTTTAATAATTCCTAACTAAATCGCACCTTGCTTCTCTCAGTAATTGAATCGCAGCCTTAGCTACGCAGATGCTCCTTGTTAGATGTGCATGTACGAGCTCATTTGGCAAAGATTCTGTGTGGAAATGCATGGCAAGGAGAGTGATTTTTCTATATTAAGATGGGGAGCAGCTGAACGTGAATAATGATGTGAACCGGTGTTTGTGTGAGCTGTGGGACTCATGCACACGGGGCAATTACAGGTACAAAATGCGCTTCTTTTAGAGCCATAAAGAGGGTTTCCATGGTGATGGGGGTCATCCTGTCAGGACCGAAGAACGCTAATAATATGAGTGGGTCACCTCTTGCCAGCCTGGGGCTAAAGTGCAGGTGTTAGGACAAGAGGATCCTTAGTAGAACGCGCGCTCTGCTGAATTCTGAATGTTTTACCATGTTATTAATGACACTGATAGTTATGTAATGAACTTCAGCCAGCAACTTTTAGCCTGGCAGCTACATTTGAATCAGTAAAACAATAAGAAATGTAATTTGTAGTTGCTGTTAAACATGGTTACTGTATGCGCACAGATTTTTTCCAACCAAATGACATACTGTATGAGCATGTTGAGTAGCAACAGGCTGGTGTTTGTTTCACATTCTAAAAGAAACAGAAACTAAAGAGCAACAACACTGCAATAACTTTTGACATGATGTTGATACTGTATGTAAATAACAGTAGCTGATATCAATTATCCCGTTCCTACACATAAGTATGAAGATGTTTTAATTGGTCTTAACTTTTGTGAAATAGCACGTACTGCCATATAGCCATGGTTTGAAAATTAGTGAGGTCTTAGGGGTTGTTAACAATTGTGCTTTAATTCATGGCTACCAGAGTTGCGGTAATTTATTTAATTACAGTCACTAAACTCAAAGTAGATGTGTTACTTGCATTACAAATATAGTGCAACTTCAGTTAACAAGCATGCGCTTTTGAATTCTTGCATTTTCTAGGTGCACCAGATAAAAAGTTGCGATTCATGCAACAAGAACTGAACGATCAGCGTGAGGCTTCTAATTAGTAAAACAAGTGAATGATCAAACCATTGTGGATTTCTAAGTATAACAAAATCAGAAAGAGCTTCTGACAGCTTCTAAAGGAATTCAAATATTCAAATGATCATATATAGTTTAATTGGTTATGTATTCAGATTACAATTCTCCAGTAGTAGTCATTCCAACACTGATGTTTTAAAATCGGCGTGTTTCATGTCGCAATATACAGTGAGACAGTTTTCATTAATAGGATTTGGTGTATGAATGATGAATGACATTTTAAGCTGTTCATATTCAAGAGTTATAATGCTACTGTTTTAATAGCATATGTTAGCATATGTTAGTTTAAGTTCTTGCAATGCAGTGTTGTCAAATATTACCAATATTACAAAAACCAACAAAATCAATCTCCTGGAAAATCTACCAAACTAGTTCAAATATTGTATTTTGCAAATAGGACACCTGATGACAAACTTGATCACAATCTTTCCACATGAATGACTCCCAACTTACTTTATTAACACCGTCAGTATTAATTAAAAACCTTATCCTTATCCTTATATAATCCTTATAATGACTAGATCTGGGAACATGTGGAGGAGTGGAGGCTGCAGTCACACCATCTATAGCTCTTTCAGTCAGACAGTGTCTGACAACTGCTGTGAGTCAAGGGCGTGAATTTATTCAGCTAGAACCTCAGATTTTATTCGTACACATGAAACATTTACGGATGTCTAGACCTCTGTGATCTCATAGCTGGCCATGGGCCTGGACACTGCAAGTGACTGCATGATAGATGTGACTCACAATGTCAGTCTTGACTAACTATTCTGTATAAACGTCATATTGATAATGATATGTATCATGTGATCAAGGTGAGTATACTTGAAACTATCATTCTAAACATGCACATGAGTCAGGTGGTCAATTTATTGTGTTTTGTATGTCTCATACTTTTAATACACTCTGTATTAAAAAAGTACTGAAAATAATCCTCATAGATTTTAATCTCCCAATCTTGCCTCATTTTTATCACAGCCTGTGCTAATTTTAGCCTCAAGAACATGGCATTTGCATCCACGGCTCATTAGAAGGGTGTATATTAATTTGGTTCTGGTTTTCATTTGTTATCTCTGGGTCTGCAGAAGTACAAACAAAGCTCTCAATGTCCAGTGTGATCATACTCATTTTTGTGAATGATCTAGAAACAACCAATATGTACAGTTGTATTCATTGAGTATTATATGTTTTAAAGCTTGTCTCCAAACTAAGAAGAAGTGAAGATGAAGCCTCCTGTTTCTTCCATTTCAGAGCGGCAGGAGTCTCGCCATGCTTCATGTAGCTCGCTTGGTTTTCCAAAGAGAAAAGGCCATTCGGATAAATGGGTTTTTTATCATTAGTCACAGACAAAGGATGGGCAACAGCAGAGTTAGTGTCTTTGAGCTGGGTCCGTCGCACAGTTAGGTTTGACATAGTGCTTTACTGGCTCAGTGGAGTTCCAGTAAAGGCTGACTTGCACTCCTTGGTCTTTGTAAAGCCCTGTAGACCAGCGGTACAGAGAGAGATAAATTCCGGGCCCAAACGGTGTCGATAATGCTCGTTACAGTCCATAATGAGGTCACAGGCGCACTGTCTGGCCCTGATAAAGATTTATAGAGGCTGTGACTCATTGAAGTCCCATGCATTCGGGGGCCTTGTGTGCAGCACTGCCACCGCTGGACACTGGAAGAGCACATCAAGACATGCTGAGCTTCCTGCTGGGCCATGACAATACACTTCATATGTTTATATTGCTGACACTCTACGTGAAAAGGGTACAAATTATTGTACTTTACGTTAATGGAAGCATTGTTTTTGTAGGAATTACTGAGTCTTATATTAAACAGATCAAATGTCAGTCTGAATAGGAAACCCTGTTAATTTTAGACCATTATCAAAAGTTATTTTCTAAGAGTAGCTTTAGCACTGACTAATCCAATATATATGACAAATTTGAGAGGGCTGTACCTGTATGCTGTATGTTGAGCACTATAAATACATAAGATTATTCTAGGTTTATGACTAGGTTAAGGTTAATCAAAGGTTTTCTCTTTGAATGGGGAAAATTGTACCGGTCAATATAGTGAATAAAGCCTGCCTTCGGCTTCTAGTACAGGAGAAATGAAACTAATGGGACATCTGTTGTTTAGGTTAACCCTGTATAGCCCACAGTTGCAGAATTACAACATCATCCACATTTACATGATTAATTTGTGTCCTCACAATGCTATTGTATAGAAAAAGTATGAACTTACTCTACCTCCAATCTTCGCATTGTGCTGATCTCCTTTTTGCACATCTAGATTTAAGTAATATCGAACAAAATTAGACTAATTAGATTACATTGTTATATTATAACCTACCCTGGCTGCACAATTGTGGAAAAATTACACCTTGCAATACTTTTTATTCTGCTATATATTGCTATAATTTTAGATTGCTTGGCATAGCTAATTAAATAATCAGCGTTTTATTGATTTCTGATGAGTCAAAATGTATTTAGCTATACAGTAACTGCACACGGTCCCAGTGCTCAAAAAACCCTTGCATACTTGCTATGTGACTATTGCTGAAACGATATAGTGTACAACCCTACTACATACTACATATTAAAAATCAATCTTTTAGAACCTTTTCAGGTAAATGGCGAAATAATCTTTGTAATTATGTAACTGATGCATTGGAATTCTAAATCATCTTTCCAGTGGTATCACATCTCTCAGATTTTAGTATCAAGGCTTCAGAAACTGCAAAAATCAGCTCATGTAATATTTAGGTAGACCTCCTGTAGCTGATGATCAGATTTTCTCAAGGTTAAGCACCTTTATTGACTGACCGTGCGATGGCAAAGCAAGAGATTCAGGCCCTGTTTTGTTCCCTTTTCCAGTAAAGTGTCTGCCACACCATAGTGTAAGTGCTGGACCAAGAGCACAGTTTCCAGAGAAGTGTGTTTGCTGGAGACAGCTGTCCTTGACCATGAAATCTTTTCAGCTAGTGCTCTGTTCAAACCTACATCAGGTTCAGTCCTCGGATGTGACACACACAAAGAGATGAATAGAAGCAATGTGTCAGCATGAAGTCTCACGTCAGCATCTGAACAGCTTCTCGGTGCGTCTGCCAGCCCAGCATCTTTTTAGTTCATGTTCAACGCTCTCGCCTTCTTCATCCTTGTTTATGCTTAATTTGAGATGACAACAACCCATTGTTAATACTGTAAATGTAGCTAGTAGTCATTCACATTTCTCTTCGTCAGACATATGTTTTACTCCAGCTTTTGTTTTGAATGTGGTTCTGATGATATTGTTGGCTTGTACTCTTTAGTGGTGTCTGCATTTGGCAGTATCAAATTGTCAATATTGTTGCGAGAATTGCTGGCAAGTTTAATACTGGCTTTCCAAACTCATCTATATGAAAATGTCAATGAAATGGCTTATAAGATTTGAGAGTTTAGGCGTGCGCTAATCATTAACTAACTTTAAATACAACATAAATCGCATGAGTTCACGTGTGAATAACAGCTATTTTAATTACATGTAAAATACCTGTTGTTAAATAAGGAACTCGTATGTCCATCGTTAACTTAATCGCACTAGACAGACGTGCATATGGAGTTATGTTAGCATAAACTAATATTTCACAGATGAACTCATGTGACTTATGTTGTAAAGTTTGCTCATGATTAGCGCAAGCATTAAATTGAGGTGTTACCAACATTGCAACATCTTGTTTATTCAGTGCTAAGTGGCAGAATTATGTAAAGCTGGTGTGATTTCCCTTTTCAGACATTCTGAAGCAATTTGTATAATCTACTCCAGTAACCTTTCTTCTATTTAAAACTTTTGAATAAAATTAGCTTGATTAAATGCCATAATTTACTCGAACAGGTATAAAGTCTTATACTGTTACTGAATTGTTTAACTTCACCCACGCTGATGGAAGTACAGCATAGATGGACATAAAAAGGCCTTTGTTTTGATAACAAAATAAGCAAAAATGACAGTACTGAGAAAACAAGTTAAGAAAGCATCTAATCAAAGTTCGACACTCAACTTAGACCTACTGTAATAAAGTACTTCAAAGGTGTATTCACATCAGAAAGTCTGATACTTGCTTATTTCCGCACCAAACATGCTTTTCACTGCCCTTTTTGCAAGCTTTTCCAGCATTCAATTATTCCAGCAACTGTCAATTATTTCAGCAGATGGACTCCCCCGCAAGTTAATCAGACATTGCTGAAAAAACAGCATGTGCTTAATTCTGTGCCATTTCTTTTGGACAGACATGAATGCATTCAGTGGCACGGTGTCTGTCATGCAACCACCAGCTGTGCTCTCTGAAGAACCA
>Danio_rerio_nonrepetitive:605514906-605515518
TGGAAGCGGTTCACGTCCTCTTCCGCCTCTGTTATCTGAGTGTGTGGCATTGCAAATCTGCATAACAGCTGTTTTGCAGTTTTACGACATTTACCACAGACGTTTTTCTCTGCATACTTTTCATCCTTATTCTGGCGTACCTCAGGGTTCGGGCTCCTAAGATTTGTGATGGAAGTGCATTTCCTTTTTCCGACGCAATTGACTTTCTACTTACTACATTCTGAATGCACTGGTAATGAGATTTGGCTCTTATTGTTGCGACACTGACAAACGACACATCCTCGACTTCACATCCCAGACCTCAGGAAAAGATTTCCACAAAAGACTTTCCCCTCTGTCGCTACCGTCCACACCCAGGGAATTATGGGACTGCTGTCACACAATCATAATTCACCAGCGCCATATGAAGTCTCCAATCAGTTTGTCACACGCTTTGTGGATCAAGAGCGTAAAATGCCACATATGTAGATGATCACAGGGAGCTTGAACTAACCAGCCACTGACAGAGACACAGATTGAACACTGCTGTGAATTCTGTGACAAATCCTGATGGTTTTATTTAGCTCTTTCTACCACTTTAAGCTGAAGTATACTTTTTTCCTAGTTGCTTCC
>Danio_rerio_nonrepetitive:6272399-6274602
TTGACTGCCATGCATCACCGTCCTGTTTCAGTCTGACTGCAGCAATGAGGGATGTGATGATGGCGAACTCCATCTGATCATCTGCAGAACTGGCCCAGCTGTGTGGAGATACAGCAAAACATGGGCTTCTGTCTGTAATACATCTCTGTTAGAATAAAGCTTGGTTTCATGTGTTGTTGACTTGTATTTATTCGTCATGATTACTTATATTCCAATATTCATTGTCTAGTGACTTCAAGTAGATTTACTTAGTTAATTTTCCACATTTATCGTTACTAGCAATGCATTCTTGGCTAAAATGTTATGAAATGAATCATAAAACATGGTAGCAAATTCCCTATAAATCCAGCTTCACCTCAATGCATTGGATGCACCCTGGTCTGCATTAAATAGTTTAATCGTATTATGTGATAAGACTGAATAGCAAACTTGACATTAGGGCAAGCTAGCCATGTTACCTTTCGTAAAACAAGAATTGTTATCCTAGCTATAAATACTGATCACTAACATAGTTATATTTAAACTAACATCAAAATGTACAACTATAATTGGTTTTATAAAAAGAAGCAATGAAAACGTACCTTAACTGCATTGCTGCTTTCAGGATGTCATAATCAGACAGCTGATGTAATCACTGTTTGAAAATACTCAATAAAAGCCTCCCTGTAACATAGAGACTAGAATAAATCACCTCTGTGATTCTCATGCTCAAATATAACATGTTGGTGTAGTTGCTGATGTAACACAAACCTTCCTCAATTGATCAACTATACTGATGCACAGATTAAACAAATAACCCTATGTATCAGTATAATTGGCAACAGTCAATTGACAGCAGATTCTACATCTGCACAAATACATCACTCACTCAGATGTCTGTTTAGTCTTGTGATCTGCACAGACATTTGATAATTATCTCTTTTACTTTTGAAACGTTACTTTATATGTGCTGACTGGAGAACGTAACATTACATAATCAACCTATAATTTAAAGCCTCTTTACACCCTTAGCAATTCTACAGTGCACTGTACAGTAGCTCAACAAATACGAGTTTAACACAAGGAATTGTCTTTGGTTTAATACTCACATTTCAAACTGACCGCGTCCTTCCTCCTTCAGGCCGTATGCTGCGGCTTCCTGGAGTAGAAAGGCATCCACTTGGTGTACTTTTTATGGTTACTAAAGTTTCAAATGTGCTCCTTTTATTAAGGCATGTTTGCTCCTACTATGAAATAATTAAGCAGGTATTTTTGAACGCAAATCAGGTATAGATGCGGCGAATCTCGCAAAGGGGGTTTCGGTTTCGAAGTTCAGCCTCCGCAGCGCTAGAGCGGTGACGTCACGCACCATCCCCTATTGGCTGAATTTCTCTGAGAGCCCACGTTTTGGTTGGCAGATACACAAGTCACTTTTGCACCAAATGTCACAGTGATGTTTGGTGCAGAAGAGCGAGAGAGCGAAACGTAGATTTGCAAGTGAAAAACAGCGCTTGAGACTCGTAACGGCAGATTTGAGCAGTTGCAGGAACATATTTGTGTTCGACACACGTTCAGCTATCTTTGTGCGGATACACATTCTAATCTACAGATGTGCAAGTTTTGTCTGTGACTTCACATTTCTGGACCATATTCACTGAAACAATAGTAGCAAAGAACATGAGCAGATGAGTTTCTGCATTTGTGATTCGTCCGATGGGATTTGTGCACCTGTACTGAAGGATTTGTGCAGGTGTAAATGTTGCGTTGTGTTTGTTGGAGACAAAAAATAGTGGCTATTCTTTACAACTACAAATTACACTTTTACAGCTGCTTGGGAGATTTGCCCTTGGAAAATCCTAAAAGTTTCCTGTAATCCTGGGCTAAAATGGGTGATCTTTGATCGGTGGTTTGACTTGTTCACTGACAGCCGCTTAGTGCCGCGTTCAGATTTTCCCAGATTTGCGACGAGCGTCCATCTAAGAGCAATCATGCGAGAATTCAAACAACCGCGTGGGGAATGTCAAAATCGCTGTGTGCAAAATTGCTGCTATAGATTGTTTAATTTTTGCTGTGGGGAATCGTTTCAGAATGCGGGATAGTGAAAGCGTCAGAACATTTTCTTTCGTGTTTGCTGCATCTTCATTATCGGCTCATATGCATTTAAATGGGTGCCCTTTAATTCACAATGAAAAAAATGCTATCTGATACATATTTGAGAAAAGGT
>Danio_rerio_nonrepetitive:159456277-159456531
TGCTTTTGTATATGCTTCATATTGTGCTCTTACTCGATAGATTTTTAAAATTTACTAATTCTTTTAAGATAAATGAATGCAAATAGTTCATATAGATTTAAACAAACATCTTCTACTTAGTTATATATAAATGTAGCAAAAATGAGCAGAATCCAGGTCCAGTAAGATATGAAGACTGTTATCAAACTTTCCATTCTTGAAATTTTGATAACAAACACTATCTAAAAGCAGATGTGTAATTTGACAATTATATG
>Danio_rerio_nonrepetitive:431966273-431967162
AACATGGGGGACACGTAGGGATACACCTTACCAGTGCAGCCTCCATGTCTCTTTATTTTTCGTCATTTTTCTTTATCTGAACATATTTCAACAATTTATAGCATATATGTTGTTCTCTATCCATGATGAAACTTGCAGGCATATTTGCACCTTGAAGTTGACGTCACGGGTGAGCTCCCCGAAGGCACTGTAATCCGTTTAGAGCCTGTTAGCATTTAAGATTCAAAAGTGTGGGTGTTTAAACACAGAAGCCTATGGAAAAATTATAGAGGGATTTTATAGAGGGAACCAGTTTTAAGCTAGCAGCCGATTAGTCTACAAGTTGATGTCATAGTTCCTACACTACACTCTATAATGTACTGTAAGTTACATTGTTGCAAATGTTACCAATGAATGGAAAGACTCACTCTGATTTCTGGATTAACCCTGTATTTAGCTGTTCAATCTGTGGATGAACCAAAACAACAAGACAATGTTAAAGATTAAGATTTGAATAGAAGTATTGAAATTTAGATGTAGAAGATGTTGAATGTACCATATTTAAATTTTCTGCATTATTATGTTAATCTTGTGTTTACCTTGTAAATAATCTTTTAGTATGGCAGGAGGCCTGTGTACAGGGGCTTGGGTTGCCAGGAGAAGAGGGAGAGCAGAGAAAACAGAGAAGGATTTGGGATATCCTGACATTGAGTTATCCTTGGACAAAGTAACTCCTAGAATACAGGATGATTATAGGAGTAGATCCTGAATCTGACTGCCAATGAAGTTTACAAAAGGGACGCATGTACAACTCATGATGACTTGGGCATGGGATCAATAAGAGATTTTTTCTAATATATTGACAGAATATAAATGGGTTAGAGACAAGCAATTTGATGCTTGAAAACCA
>Danio_rerio_nonrepetitive:355924493-355925016
TTTGAGGATCAGCTTTAAATGTAGAGTGCTAAACGGTAAACTATGCACTCCACAACTTCTTTTATTATGGGGTTTTAGAGAGATTATTTTAGGAATTTTAGCTTTCTCTACTATATTACAGTGCCTTTGGCCACGCCCTTTTGCTTCTCGGGGTGTATGCGCATAACCTGAAGGTTTTTCACCCAAACTTCATTTACTGTAGGCTTTTTATTACATTCAAATATGTTGTGCCCTTTTACTGAAATCATTTGCTGAAAGCATCCTGAACATACCATTAATTTTAATACAGCCAATTAATATTAACATTGAAACAAAAAGCACCATATCATAAAAGTTTTTAATGGTATACAGTTTTATAACAATATTGAAACTTAATCTGAAAAGTTATTTAACAGGTATTAACAAAAATCTACTTAAGAGTAAACAAGTGTTTGAAACTAATTAAAAGGCAAAAGGATTATAAAGTACAATCGGTAATGGTTTACAATAAAGTCTCATTAGTAAACAGATTAAAAGAAAAGGA
>Danio_rerio_nonrepetitive:185586319-185591544
TGAAGAAATGGGGACTTGGAGGTGTGTGGAGCAATTGCGAGCTAACTTACTTGTTTAAGTTAATGTTTAACGCTTAACCCTACGTTAATCGTATTTAGCCCGTTTTGGATCAGGTAAATCATTAGTTTACAAAAAGTTTTGGATATAACGTTACATCAATAACGTACCGATAACTTCTCGTTAATGAATTTGCCCAAAGTTTTACCTCATTGCCGAAGAATCATTTGCGATTTAGATGCATAGATTTACGTTTGTGAACTTCATATAGAAAACTTATCATTTAATATGATAATTACCTGGATCAACCCTTTTAATAGAAATTAATACCGTACATTTATTTCTCATGATTAGCTCAAGAACAATCCAGGTGGATAAAAACTAATTACTATTTGCTCGTACACTGAAAAACTCCTATGTGATCTATGGTAACTTTACAATAACAGAACTGATTTTGTCTGAATATGCGTATGATTTTATCCATGATATTATTTACATACATAAATGTATAGGTAAGACATAACCTCAAATTCATGTACAGTTTATACACGTTGATATCTTTAGATTTCACCCCACTCCTTTGTTTTGTAATGGTTTACTCCACCTTTATTGCAGACAGAGCAACACACAGGGTTCATATAGAAATGTGTTGTATTTCTGTGATTATATATTGCGATGTGGATTTTGTAAAGGAGTGAATATAATGATATAGTCTTAAAGTTACAAAAAGTTTCTTGTGGCTGACAGTCAAAGGCCTGAAAGGGACAGTTTTGTCAAAGATGAAAATGTAATCACTATTTACTGACCCTTCACTGAAATTGGTAATGCAGATGACAAATGTTTGTTCCATTATGTACAATATCGATTCTGAACCACATTATACAGCCCTATCTTGTATACAGGTTAGTTGTCTTCTTTTCTGTTCTTGGCCAAAAACTTGCTCTCACCATCATCAAAATTTTACATTGCCTGTGTTTTTTGGCCGGAGTTTATTGTTACCTTGCATCTTTAATTGGATGGAAAGCCGAGTTGATTTATTGCCTGACTGATTTTCTGAAATTCTGATAGTTTTGATTCATTAATATATGGCAATTCATAATATCTTACAAATTTTAGGAACGATATTACAGAAAACTTTTTCGGTTTTAAAACCTAGACTTTTTCAAACTATATCTCAATCTTAACCTGATGTCAAATTTACTTAAACACAAAGATGCACTTTGCATTAAATTTGTATATCAAAAAAGAGTGATTACAATGGTCAATGTCATCAATGGGGTCAGTCAGTCAGCCCCAGGGCTTCTGCAAAAAAGATCTGATTTCTTGAAATAACAGTGATAATCTCTGCCTGGCTGAGATAAGATATAATGCCATGTCTATTGCTTACCTGCTTCTATTGGCGGCACTTGCGTTTAAATAGAAATAGATGCTTAAGTCTTTTTAACTGTTTATATTTGATGGTGTTATTACATAACACCATCAAAGCTGTAAAAGGAACTTTATGAAAGGGAAAATAGTCGCATCGGGCATGATTGACTTTTCACGTGTCACATTAATTGGAGCAGTGAAATAAGGCTTCGAACACCTGTTACATGATTTAAAATACTCTAAATCTGCAACGCTGTTATCCTTTATCTCTTTCCTAATAGCTATTCATCTGAGGCCTTATCAGCTGGATGGAGTGAAGTGGCTGTCACTGTGTATGAAGAACCAGCAGGGCTGCATCCTCGGTGATGAGATGGGTCTGGGCAAGACCTGTCAGGTTAGTAATGGGATGGCTTTATCTTGCTTATATTGCTTGCTTTTAAGCCGAAAGATTTATTCCGAGATGTCAGATATGAGATAAGTGAGATGTCATGCTCTGCTGTAGACCATCTCTTTGCTGGCGTATGCTCGAGGAAGCCTTAAGATGAACGGGCCGTTCCTTGTGCTTTGTCCCTTGGCTGTTTTGGAGAACTGGAGGCAAGAGTTGGAACGGTAAGAGACATTGGTTGTGATCAGAATTGTGTGGTCAATTTAGATTATGAAGAATGCACGATAAAGTTCTTGGTTCATTACTGTGCTGCTATGAATGCTTACATTTTTAGTAATCGATAACAGTTTACTTCTATGACATTTCTTATTCATTTTAATGACTTTCATTCATAAATGTTTGGCCCCAATTGAGGATATGTAAATGATTCGATTTTAGTTTAACTAACCCTTAAAATAGCTTAAAATGGATATTTATTAAATCAGAGACTGTTAAAAGTTGCAATTTCTGTTTTTCGAAATTTGTTTCAATATTGTGTAATGGTAACATTGTAAATAAAAGACTAGCTTCGGTTTGCTATGCAATATTTTTAGTCCCAATAAATATTTATCAGATTTTTTCACAGACATGAAATATTCCATACATACTCAGACGAAAAGGCATGTATTCCATACATACCAATATATTCCAAAATAACCAGATCATAAAGCATAAATGTTTGTTCCCACATGTGGACCATTGTATAACTCAGATATTGTGAGCTATTGAAAGTTGCACTCTCTATTTGTTTACCTTTGTCTTAATATTGTAATTTAAAGACTAACTTGGATTTACTATGGAACATTTTCAGTCTCAAAGTGTGTTATATTTGAAGCACATGAATTCACTAATTATTTTACGAAAATATTTTGACACTTATATTCCATATTTACCCAGATTCTTCAAAATAACCAGAATTAAATTAACCCATAAATGTTTGATCCCACTTTTGGGCTAGGAAAGCTTGAGTAAATTGTTAGTTTTACAGATATTGTGATCTATTGAAAGTTGCACTTTCCATTTTGTTTTCCTTTGTCTTAACATTGCGTAACGATAACATCTTCTAAATTAAGAATAAAGACTAGCTTGGGTTTACAGGACATGAATAAAATGAGGAAATATCTCTTGAAATATGTTAAAATGGATATTTATTCAATCAGATAGTTGTGATCTTAAAATATAGTGCAATGATAACATCTTGTAAATATAGCTTGGTATTAGTTTGGGTTTACAGGTAATCTTTGCAAAAAATATGTGTGTTTCAGTAAAAGGCTAAAAAACATACGCATGTATTCCATACATATCCAAATGCTCCGATATAACCAGATCCACTTGAGGATCATTATATGATATCTTAATTAAATCAGATATTGTGAGCTATTGAAAGTTGGACTTTCTATTTTTCTACTTTTGTCTTAATATTGTGTACTGACGATAATATCTATCAAATTAAAGTCTACCTTTGATTTAAAGGCAATCTTGTGTGTTAAGAATGGCGCCTTTTCAGTCCCAAAGTGTGTAATATTTGAAGAAAAGTTTAAATATATTGTCCACATTTAAGACAGACATGAATTCTCAACTTTTTTGATGCATGTATTCCATAAATGTCTAGATTCTTCAAAACAACCAGAACATGCAACATTTAGCAATAAACAAAGTGGTGAAAAGGATAAATTTTATTTAGTTCAGTTGACAGCAGATTTACACTCTCAGCTAAACTTACTGAGCAGCATTTATGGCCATAATCAGATGATTTTACAAGCAAGAAGTCCATGTGTTGTCACTGTCACTAGATGGAGACAATCGCAAATAAATTCTGAATATTCTAAGTCCTCCTTGAATGGGAAATCCAGTTCAGATGAAAGATTGCTTCTGGTTTTCTTGCTTTCCTTCAGTTTCTGCCCTAGTCTGTCTGTGATCTGTTACACTGGGGATAAAGAGAGAAGGGCAGAGCTCCAGCAAAACCTAAAGAGTGACCCACGGTTTCATGTTCTTCTCACCACCTATGAGGTACGAACACCTTTTATCAGAATAACCTTCTGAGGGTTGCTATCCAAACCTGTGAGCTGTTCTTTTTTTAATGGAAACTCTTTCTCATATTTAATAGATGTGCCTTAAGGATGCCCGCTACCTAAAAAGGTGATTTTTCTTTCCTGTTTTTGGCATGAAATTATATGAATAGATATAATAACCCTTAATACTGCTACTCAGGAATTTTGAATGTAATTAACCGTGTTTACACAATAGTGTTTTTTCCGCCTAAGTTCTGCTGGTTGACGCATGTGCTGAATTTGTGGAATTTCCACAACCCTTGAAGAGCTCGGGGGATCAGAGTGATCCTACTTGGCCCCACCCTGATCCAGAATTATTTAATGATGGTGTTGGAGATGTATATTCCTCTCAAAACATGCTTTGTGGAAGCAGTATGTTAGTTAAGGATGTCTAATGGATCAACAAATCACGCAAATCTTGGTCAATCTTATGCCTCTGTCCCACTCTCTCTTCCAATTTCGGATAAAAATTACACAATTCACAGCACTTTACAGGACTTCTTCGTAAATTCCACAATTTGAATTTTAAGCCCTATGAAATTTTTCAGTTGCTTGTCGAATTAGCCATTTGTAGCTGTAAAGGTTTTGCAAATATCAGTTATCAACATGAATCGAACGAGGCAACTGTGTTGTGAGGCAAAATGTATCATAACATGAAAATTGTAATCGGTTTTATTGTTGTAAGTGACTTTTTTCTTCCCACAGCTGGAAATGGAAGATTTTAGTTGTGGATGAGGCTCACCGCCTCAAGAACCAGGAGTCGTTGCTTCACCAAACCCTCAAAGAGGTTACACAATTCCACTTTAACACAATAGGCATGCTAATGCTTTAAAATTTGCCATTGTTGTATATAAATTCACTGTCAGTCTATAAAACTCCTGATAATAATTCCCCTTCCTGTCATTTTCTCAGCTTTCTCTTTCTATTAACTGACATCGTGGGATTTCGAGTGCTACTGACAGGCACCCCCATTCAGAATAACTTACAAGAAGTCTATTCCCTCCTCACCTTCATCCAGCCCAGTGTGTTTCTCCCTGAAGCTGTTGAGGACTTTGTCAATGCCTACGCAGACATACAGACTGAACCTGCTCTTGGTATGACAGCGCGAGGCATTGCAGTTTGAGTATAAAAATCAAATCCTTAGCGCTGAAAGACGTTTTATCTACCACGACCCTTATTAGCACTTAAAGCTTTTGGCTTAATCAAATGTTAAAAGGCACGTAGCTGCTTTTGCGCATAAAGCATGGTGATTATAACTGTTAGGAAGTCGATTTTTCTGTGGACATGATGCCTGATACAGACAGTTCTGTCCAGAAAGCATAGTAACTGCCTTAATAAAGCTTGAGGGCGTTAGTTTAATAGGCAACTTTTACTGGTCGCTTTAA
>Danio_rerio_nonrepetitive:123996508-123996965
CGCCGACCCCAAAGTATGCTAAACTTTCGCTCATCTTTAAATTGCGTGTACAGAAGCGGATCTGGGAACAGTATATCATACAGAGCACGTCCAGTAGTCAGACTGCATGCATACACTGATTCAGGGGTTGCGTCTCTTGCACAGCTCTTGCAATGTATATCACATTTGAGATCGGCTCTGTTTTGACAGTACTTTCACTATTCATAGAAAGTTTAAACATACAGGGCAACTACGGGGAAATACTTAAACTTGATGATAGCTGGGAAAACCGGAGAGTTGACAAGTATGTGTCTAGCTAATTAATGGCGTCATCGATCACGGATACAGTAAAATAATCATCTTTGTTGTAACATTACCTCTGTCTTTGTTGCGTTATTCCTCCTGCGCACTAGACTGTTTGAGAGGGTTTGGGACGTTTTGACATATTGAGCATGTTAGCAGGTACAGTCTAATTATT
>Danio_rerio_nonrepetitive:461991781-461997557
AGGTAAAGTCGTTCCTAAAAACAGTTTTGTATTAAATCACTAATTTATTCTAAATTACTGAGAGACTATGAAATATTTCTCTGCAACAGAAGCCCATTTAGATACTGTAGTCTCAGCAGAGTTACTAGTGCCACCTATACTACAACTCATAATGGCAATCATCAATCCAACTTGTTAGGATTCTACTTGCGAGGCTTTGTTTTATTTAGCAGCTGAACATCCACGAAATTTGATGCATTATATCCGCTTGAGCTTTGCTAACCTAAGCTCATTTGGTACCTTCTGAGTCTCCACTGAAGATCAATCACTGTGACAGCAATGAAGCTTCTCCAAACAATGGCCAAGATAGGTCTTCAATAAACCATTAGCGAAGAGCTTCTCAAAGTCCTAAACACACCCGACTCCTGTTGGACTTAAGGCCAAACTACACTCTGGTGCTGTGTGAAGAGGGCCTGTGCTTATTAGATTGGAGACCTCAAACCTCTAACCCTAAAGGTCATTTGCTGCATACATGGTTATTAATTCTCAGTTGAATGTCATTCCATTCAGCCTACATTCAGCCAAGTTTTCTTGCTATGTGTATGCTGGAATGCGCAATAGCCTAGTAAGAAAAAGATCTTGCTTCCTGGTGAATTCCAGACCAGAGGAAGTCTTACATACCAGCTTGTTATTTATATGACCACAGGATATATATATGAGAAGGTACTAAGCTTGCATGCTAATGAGCTAATTATCTTGTAAACTGCTATGTTACCCTGCTCTGTACATAGCAAAAGAACCAGAGAATTGCATCAGCCAAGGTGGCTCTATTTCAAAATGGAAACACCATTTAAATTGATGGATTCCTGGAGGGGCAGTGGTGCCACATATCCCATCGACATAAGTAGCAGGACGTGATAAATACCCTCAGTCCATCTCTGACACTTTACACAGCTGTATGAAAAATGACATGGCAGTTTGCACGCTGGACGTAGTCCAAAGTTGGCTGTTTTTCTGGGCCTTGCCACCGTCCCAAAGAATTCCATCCAATATTCAATCATGATTATTTGAAAGAATGAATTATTGTAGTAGTCATTTGGCAGCCTGAAGCCCTGATGGAGCCCCACACTGCAGCACTTGCTGGCATACTGTACAATATGACACATCCACCATTTAAATTTATCATTTTTCCACCCTCAAGTGAATAAAAACCTTTAAGTTTTTATCTTTGCGTCTCCCTGTTCAACATAAAGTCACTGACATCCACAGTAGATTTTCAGCCTCAGGTTTTTATTGTCTGTTAAACAAAAGGGAAACAAAAGAATATTGTATTCAATAGAATGCAGGAACTAAACTTCTTTTAAATACAATTTCTTGTTAATTAAGGGGTAATAACAGTTTTGAAATGCGTCAAACAGGTTTCTGAGAAGTGCAGCAGCTGGGAGTGGCAGAATGTAGTTCATTATGCATAATAACAATTCAAGCTTGTTTTAAAGTTGATAGTGATTTGGGCACAAATACAAAGTTGCTGAAAAGGACAAAGTAATACCTTTACTAAAATAGTCTACATTTACACTCAGTAATGGAGAAATTATAACCAATAATCTGCAATGCAACCCATAAATTATTGTTTCTGAATTAAATCTATAAAAAAGAAATCCAATTAAAATGTAGAATGGTCTATTAAAATACATTCACTAATTGATTTCTAAGGAAATATTTCGAACTACCCAAACAATCCTCTTAACTAAGTCAAACTGAACTTTACAAAACTGGAAGAATTTTGGCACATTATCCAGTTCCTTTATAATTAAAACTAAAGCTGGAAAAGCATTTTGTTGGTTACTCTCCAACACTGCTGCATTCACCACTCCAAAAATAATTGCACAACAAAAGCATCTATTTCTCAGTGCATTGGTGTTTTTACATGGTGTTGACTCAAAACTAACAGGAAGAATTACAAAAGGAATGAAACCCAGCATGGAAAAAGACAGAATGAAAATGAATCTATCATCACCCACACCGTCAATTACGGTTCAGTTGCCACAACGCCACAAATGACAGTGAACACATTGACGGAAATGGACAGAAGTGACACCCACAGCTCCTCACCTCAATTTTAGTTTGCTCGCATCTGCTATTTCGAATCCCCTAAGCTGTGGTCCTGATGCTAATCAACCACTTGGGTCAGAAGATGCCCTCATAAATTCCCTCTCACCCGCAGTAACATTTGTCATCCCAAGATTTATTTAGAGCATTTCTATCGACCACAGCAGAGTCCCTCATTTCGAATTCAGCCCAGGCTTACTTCATTAAGCATGCAACAACATTACAGAGCTGCAGGTGGCCAAGCACGAGGGGAATGAAAGCAATGACTCTCGAGCAAGTGTTTCTCCTCAGGTGCTTGCCGAGGGAAGCCCATTTGTGTCTCCGAGATTAGCTGCTAAGTATAGATCAGGAGCACAAGAGAGATCAATATGCTACTGGTGAGGTCAAGACTGCAGTGGCAGATGGATGAATGATGAGATAGGGGTTGCCCTAGAGTATATGGGTTAGGGAAAGCATGCTGATTTGGTGTTAATTAAGCTCAATAATTGACGATCACTGATGGACACAGTGCCATCAGGCTCCAGTATGCAGTGCTGTTTCTCAAAAGGGACGTTCTTTTATGCTGCATCTCATTCAAGATTTTGTCAATGGCACAATCACCAATTTCCCACAGCAGCTTATGCATAATCATCAAATGAATGCCAATGCATGCACTCTTTCAACTGGTTTGCCAGTGATTAAAGCTGAATCAAATGAGTGTTGCTGATTGAGAAGGACGCATCCCGCACACTTCAGCGTTCCCACCTGAGCACTACATCTTCAGGCTGTCTCTTGTGATCGCAAGCCTCTCTCAAGAGAAGATCTCAGCAGTGGCATCAGGTAATGAGCAAAAGCAGAGAGAGCTGAGAAGCGTTTGTTTTCGTGTCCTAATCACAGTTTTGAAATGCGTCAAACAGAAGTGTAGCAGCTGGGAGTGGCTGAGTGAAGTTTATTATGCACAATAACAATCCAAGCTTGTTTTAAAGTTGCCTCTGATTTGGGAACAAGTAATACCTGGAAATCCTTACATCACTTATAAATTATAACCAATATCCGGCAATGCGTTTAGGAGTACATAAAGATCCTCCACAATTTATTTCCTTCTATGATTATGGATTGCTGTGAGGCGTGCATTGGTGTAGCACCAGTTTATACAACAAATTGATACTACATAAACATCACTTTAGCGCTAATGTTTGAATGATTAAATAAAAAAAAGGAGACTCAACAGAAACAGATGGCGTGGCACATACAAACTATCTCAAATGATTTGGCAACCCCTAAATTTGTGACTAAGCTTAAGTAAAGTTAGCGAGTAAGGAAATGATACCATGCATTAATTTAGTTTCACTTAAGTAAGGGATGAAGTATTTCCAGGCTGTTGTTTTCACAAAAAGTTGGACAGGCTTATTGGCAGCCTGAGACAAAGAGGAAAGATACGAAAATGACTGAATGGAGCACACACCAACCTATGTATTATTCAGTAATAAGATGGTGCCTAATGGTCAAAAACAGTGCAGTGGCAGACAAGCATTTAAATATGGATGTGGATTCACTGCTGGTCATGATGATTTAAAGTACTCAGATAAGGTTGTCTTATTAGTTTATAACTTCAGCTATGCTGTTTTCTTAACCTTTATTAGGCAGCAAAAAATCATTAGATAATAGCATCACACCATAGGACAAAATCCAGACACAAAAGGAATAGCATCACAGAATAGGACAAATCCAGACACTGAAGGTGTATTCTTAACCTTTATAAATTAAGCAGCAAAAAATCATTAGACAATAGCATCACAGCATTGGACAAAATCCTGACACTTAAGGAAGATAAAAAATCTCAAAAGACATCCAAAATTCCAAACCTTTGAACTGAGAAATAGGTTGGGACCCAGAGTATATCAAGAGAAAGAAAACCTTGTGCTGTCAAAAAAAGGTTCAAACAAAACTATGTGCATTAGCTGTGTCTATACTGAACATATGGACAGAAAACTATCATGTCCTCATTACATGTGGTGTTCTGAATATTAGACAGGGTGCAATCACGATTTCTCTTGCGTCTTTCAGTCTGACGTCTTGATTATATAACAAAAGCAAACGTCCCCAGCTCATGACGAATTAAATGGCGACTGTGAAGTTGCCAGGCATTAGCAGCTGTAAAGTGGCAGATCAAGTGCAACACCACTAGAAGAGAGAAACTGTGAATCACTGCCTCCCCATCCATAAAACACCACCTGGAGAAACTTCCTGAAACAATTAAACTGTTTTTAATGATTCGTTTATCCCTTTCAAAAAAAGAGGCCTATGACCAATATGACATTTTCCTAGGGCTTAACATTTATGGTTTTCCTGCAAACCATTAGAGCCAGAGTTTTTAATGGTTACTTAGCCCAGTGAATAACAGCCCAGATGAAGCTGATACTGTTCATCCATGTAGAATCTCCATTAAATATGCCAGCAAATTCCTCTGCTAAAGTGTGTCTCAGCTGCACTCTTCACTTCACTGGTAATGGTTAGCGGATGATAAAAATTATCCCCAGAGAAACAGTCAAAAGAGGATGTTTTGACTGCTTTCCTCCTATCACTTACACTACTTTCATGATTAATTTCGAATATATATCTCAAAGCATTATTAACGCTGTCAGATTGCATTCCGCATCTCATATTTCAAGAGTTAACTGCTTATTTTAAGACGTTGCACAAAAACAGCTCCTAAAAGTGAGGCTGAAAGCAGACTTAATAAGGAACAATCGTTCTGAATCTCTCAGACTGACAGTTAACAAGCTGTTTGTGGATCTCACATGCGAATACGATCAATCTCCCAATCCTTTTCTCTCCTTTAAAAGGACACTATGACTCTATAATAGAGCTTGTAATCATCAATCACTCTGTCAGACCAGGACATTTCCACTCCAGTGCCCGCTCAACCTTCGATAGTACACCCTCAGACCATGACTTTAACACAGATACGAGTCAGAATCAATAAAAATCAACACACGATGTCTAGAAAGGTGTTAAGGACAGACGTTACAAACTCTATCTCATTCGCCACTTTTGAAATCAGTAAAACAGAGGCAATTAGAAATCCAGAGGCATCCGAAAGCTCAGTAGAGTGTTTAATTAAACCAGAGATGAGCAAATCCATGGTAAGAGACTGTCATGGGGTCTTCAAATCAAGCATAATAAGACCCCTTTAAAAAGCACAATGCCACACTTTTACACAGTTTGCGACACCCCTGTGGTTTAATTAGCCATTGTGGGTTCTAACCACTAGAGAATAGAGGTTAGGAACTGAGATACTCCTGTCTACGTACTGTTTGCCAGCCTAAATTTCAAGATATGTAAAAAGCAAGAAATTATGTCCAGTTTTATATTACACACCTTCCCGACAATACAATTTGTTTTACTGTGCATGTTGTATTCCTTTCATTCTGGGGCCAAATATTAAAGTTTTGCAGTACCATAACAGTTTTACATTGTGAGAACATTTTTATACATGGAGCGGTATGATGGCATTTCCGCCATGGTAAGACTAAATTGAGCAGGACAAATGTCAATTTATGCAGAGTTTTCGATGAAAGCTTAATGTGCGTATTTTCAATTCCACAAGTTGAATAGACTTGGAGCATAAAACGAGATGATCATTGTAACCACTAGCGCCTTCAGTAGAGACCCAGTTTATTTCGTATATCTAGCACGCAGTGAAGAA
>Danio_rerio_nonrepetitive:203113494-203114217
TCAACTACTTGAAACTTCTGGCAAATCTATTTATCTTGCGTTCAAAATAATTAATGTTACTCCACTCAAAAAATTTGATTCTGTAATCAATTATTAGCATGAAGAGGTATCGAATTCCTGTATCTTCACAACACTAGACACAGTGGGAGAGGAGAAAATGTGGAGAATTCCGCTTCATGAGTGAATAATGAAAGATGACACATTAAGGATGCGAGGTAATGTTGGACTTGGGACAAACGTACCATCAAAATGTTCCCTTTAGCATTCTATAGTATAATATTGAATCTTGACTAATACAATGTGATGAAGAATGTATATCTAAGTAAATACGGCCATGTTTTTTCGGAGCCGTTAACATGGAATTGAGCCTGATTTTGGGAAAAACAAACAATGTTGTTATGTGTAATAACGATGGAACGACACAAGGGGAAACTTCAACAGGGACTGAAGAGGAGGGCAGAGGGTTGCTTAAGAACTACTGAGATTTCACCTGCTGTCTGGGCTCTCCCTGGCTTTCTACTCTCTATGTAATTTGTCACGCTTAAAGTACTGTAAGCGTTTAAAAATACACATGGAAAGTGCTTAGATTTGACTTTGAAGAATAGCTATGGAAACCAAACATCCAAAAACCAACCTTTACATATTACCATTTGACTGGATTATACAGTATAAACATCCCTCCCTGATAGATTTCCATTGTGTCCAATATTTTAAATTCTCTAA
>Danio_rerio_nonrepetitive:438550853-438552357
TGGAGCTCATCTCGCCTGGTGTAGATTCAAACACTGATGGCCAGAGTTACTGTGGACAAGATGTTCTGGGCTGCTTTATAGTAAGTGTCCATCACCAGCTCACTGGAGCATCATGGCTTTCTCTCTGAAGAATTCACCTGTGCTCTGCTTTGACTCTGATATCACAGTCGTTTCACACAGACGGATGCTTTTCACACACATATAGAGCACTTAATCATAAGAGTAGTGTTACAGTTTACCAACACTAATAGAATTACACACAAAAATGTTATAAAACATTAATGATATTTCATCCTGTTGCTAAAGGGTGGGCCGCCCAATTCGCTTCATTTGATCTAAACTGCAATGCACAGCGAATGGGCCTACGGCGCTTTTGTTGTCTGCCCAATTAGAGCTGCACAAAATATCATTTTAGCATCCTTATGACAGTGTGTGAATCTGTAACAGTCACATAGCAGCATCTGAAGAGATTTCAAGTTAAGTTAAACCATTTGTACACATTATAGAAGACTCTATAACGTTTTCTGCTTTAACAATTAGATTAAATTCGATTGATTGGGTTTATATGTTTATAAACAGAGGAAAAGTATATAAATATCTCAGTACTGTTTGACTCCACCGAAAACCTATGAGATATTATGTTGTGTATTTTGATGTACACTCTACAGTCATGTATTACCATGCAGGCCTATGACCAAAATAACCAAACATCCATGATTGATTAAGTAGTTGTCGTTTACTTATTACAATATGTGCACAAGAGATCTGTCAACACTTCTACAAAAACCAACAGAGACGTGTCTGTTTGGCAATAAATCTCTTAAAATGTCAGGAATTGGGCTTTTGCTTTCGCTTTCTAAAACTGTCAGTAATTGTACTATATACTCTGTGAGGAGTAAATGACTGGTCTAGTTTATCAATGCGCACCCCGATATTGTCTGCCTTTATTGCACATATCTAAAATACTTTGGTATTTAAGTTTGCTTTGAACCTGAAAGAGAAAGAACCAGATTATACAAATTAGAGAATTTAAAAAGCAGTATATAACAGTGTAATGCTAGCAGAACCCTTACTGCTAGTGTCTCCTCCCCAGGATGTCCATAAACCACAGTCTGCCACACCAGGGAACACTGCTTGGGGTAGTTCACACCAAAGATGTAGAATGCTTTATAGCAAACGTCCACTTTGGCAAGTAATGTACTTTGCAATAATAAATAGCACAGCACGTGAGCAAAGGCTTGAAAGAAGTGGTGGTCTCCAAGGATGAGAACATGAGGAAACTCAATAGATTCTTGAATTCAATGGATGAAGATACTCAGCAATATTGGAAAAGTTAAATATCTTTAGAGTTAACTTTAGAACACCTAAAATACCTTTAGAAGCAATTAAGGCCATAACACACCAAGCTATCAGCCAGTGTTGGCATTAGTTAACCACTGACCATGGCACCATGCTGCAATTTTTTGGCCCGAGTGAAGATGACAATGCAACAACAGGTTTGCCT
>Danio_rerio_nonrepetitive:625130997-625131804
CATTCTATTACCCAATCAGCTCAAGACCATACTCCTATAACAAACACGTAATACCTCCGTTGTCTCTTGACTTTAGTATCCCTCTACCACCCTAACTCCACACTTTTAAACCCAATACCTACTTAAATCTTAGGGTAGAGCGTTTTGGAGCCAGGCTAGACACTGCGCTCGGACCCTATCTCTTTCTAAGTAAGGGTGTCTTTAATACGGATATTCTTTTTACTCAAATATCTGTAAGTGTGAACTCATGAAATGTTGTTACGTGGATATGTTTTTCTTTACTCCATGTGCTTTGTGTTGTGTATCTGTGTTGCGATCATGTGGGGTCATTACCTAACACTGATCAGCTAGCCAACTAAAGCTTACAAACAACTAAGGTTAGCTCTAATTGCACTCGCATCTACAGCTCTGAAGCTGCCTTAGGTTTAACACAGCCTCAAGCGAAAGCGATAGGTAACCTATTATTAAGCTTGAAAAACCAAAAAGCATAAGTTAAGTCCTTTAATTTGTGGTTTAAGAAGAGGATATTATGTGGCATTTACATAATCCCCAAAGAAATGGGGTTCTTCTGTAAAGAAGTTCCTCCGCCTATGATAGTTAAGCCGTGAGTTACGTGGTTGTATGGGATTTGCACCCCTGATCAGCAGCTGTTCCTATAGTTGAGCAGCAATCCCTTGCTTTGTTTTCAGTTTGTTATTGTTTCATGCTGAACTTTATTCCCACGCCCTGCTTTGGAACGGACCTATTTTTGCATCTTTTTGATTCATAGCCTTTGGTCAATAAAACACTTGCAATTTGATTCAATTT
>Danio_rerio_nonrepetitive:8258613-8265584
CAAACACAGCGCATGCAAACACTGCTGTGCTTTTTACTTTTGTCCATAAATTTGTATCGGAGCTGTATCAGTAGTTTGTCCGTTTGTCCAGTAAGATGGCAGGGGAGCACAATTTTCACAAAAATGAGTCTGGTGGCTAGCAGAAGTGAGGAGATTGTGAATAAAAAAGGACGTATGTCGCCAGAGTGACCTCCAGGTACTAACACCCGGTACTGTTCAGCATTTGCACGTTACCATCTCTTTGACTTAATGCGGCGTTCTTGCGCGCCTGATATCCGGAACCCGCTGTTCCCCGGTCTCGATCCAGGTCGTCGTCCACCGTGGCCGGTTGTTTTGCAATATCGCCTGGCCCTGTTTACAACCTTACTATTTTTCCAGTAAGTTGGCTACAAATAAATGTTAAATGGTACTTTAGATAAAGTAAGTTAAATAGCAGAAAGTAGAGTTAAAAGGTGGGGCCAAATTGCTGGTAGACTCTCCAGATTAGAATCTTTCAGGGGTTTTTGCATTATCAATCCTAAGGGTTTTAGGGCAGGTTAAATATTTAGTAATCTCTCTCCATCTCCTTGTCTATGTATTCTGTAACTCCAGTCACTAACAGATCGGTCCTTTACGTGTGACTCGTTTTGAGAGATAAAACTTCCCAAAGTGATGATTCCTGACAGCGAGACACAGAGACTGGATCGATATCACCTGTAAAACTCTAGTATTGGTTTTCAGCCCTCATAGCACTAGTCTAGCTGCAGTTCCCCTGTAGGATTTGTAACAAGTCTCCAGCTGTGTGTCCTCTCCTGTCCCAGACAGACATTGATTGACAGACAGAGTTACTGTGTTAGCACTCACTGTCTGATCTTAGTGGCAGAATTCTTACAGACTCCTGTACATCTTTAATATTTGATACTTTTTTTCCCCTCCTTTTTCTTCTGCCATGAACACATTTCATATTCACTCACATTTATCTTTTATACCTGGGTTTGATGAAGAAGGTAGCGTTTATTTTCATAGTTGCAACCTATGCAATATGTTCAATATGGCATAAGCATCCATTGCAGTTCCACCTTCATGAAAGAATACAGTAAAAGATCTGGACAGTTGGTAAGTGTGATGAGAATCAGAATCAGATCCAAGAACCAGATGGATAACTTTAGGAAAAATAGGTGACGACCGATACATGTAAGACAGAGAGAAACACCCCCATGGTTATGAAGTAGCGCAAAGTATGTGAGAGTCCTACTCTACAAAGGAAGGAGCATGGTTTTAGATGTACAAGCACTGATATATAAAAGCTAAGTGATTACAAGTCGCAAAACTACTGTACACAAAACAAGACTACAATTTTAATTCATGTTAAGATCTGGAGGACTGTGAAAGCGGCAAATCTTGCGCTGCTGCATAGGTTACTCAGGAACAAACACACCATTAGAATGGCTATGCTGTGGTATTATCTTCGTGTCATGATCAGTTCAGTGATCCCTCGAGCTCGACTAGTGTTGGAAGTGAAAGGCGCAGTCACATTTTACCGGATCCGACGACGTTGGCACATTCAAGCTAAAGATCTGAACCCAAAGTCGACTATTCCGTTAATGAATCAATAGGTTTAATCTGGGGTACACACTGCAAATGATTCTTTTTGACATAAAATTACTTTGCTTATACCCCAATACTTATACATTTGCTGTTGGTTTTAGCTCATGCTAGAGAAAACTGTTGGCAGATGTATTTAGCAAATGGACAAATTATTATATTCAATTTTAATATGAATCATTAATAAATCGGATGGATTGCTTAATCTGTACTGTTTCTTAAACTTCTTCATATCGTAACATCAAAGTTATTATCAGTTCTTCAAATTTGCTATTAATATGTATTATGTTGGTCACAACATAACACAAATGAATTCCAATGACTTATAACTGAAAAGATTTACTAACATAAAAAAGCTTGGTGAATGTTAGTAAATGATTTACAAAGTTTACAGTAACCTTAATGTGTGATTTTCATTGTTGTAATATATTTTTAATCATTTTAGATACAATTTATTTTCCACAGCACACATAATTTGCAACCGTTATTTTTATCCCATACATCTGATTCCATTTAAATAGCACAAAGGCAGCAGTTCAGTATCTATAGACTGAATCTCCAAGTCAAATAGTCTAAGTCTGACAGCAACACCTTTCATTACTGGAAAGCCAGTTGCACGTAGAGAGGTATTAAAAAGCCCTGTGACCCTGGCAGACGCTGTGACCCCTTAAGGGTGATGAGGCTGACGAAGAAAAGTGCTGAGTCAGGTAACACTGATGCATTATAGGGGAGTTGGCAGGCGGCACACGTATAAGGTGGGCATTAATATTGTATTGGGGTTGAAAGTGCCCCTACCCCTAACTTCAGATGGAAATACTGTATGGGCTGCTCATGGAGAAGTCAATGACACTGTTTTCTTCTGAAGTCTGATGCAGTAAGGTTAAACATCCAGGTGAATTGATATGATTATGTTTGATGTAAATATGGAACTAGGTGGGTATATTTCTGATTACAACCGTAAACATTTCGGAAATGACTGTGGTTGTTCCAGTCCAGTGCATGCTAGAATCTTTGGAGACAGGGTATTTATCAAAAAGGCACAATATTGGGACAGTATTACATGTGTTTTAAATGTTGTCATCTTGTGCAACTTATCTGAACTATATGTATATTTATTTGGCCTGTAATAGTCGATTTAATCTAATTTCATTTCAATTTACCCCTTTTAGTTCGGTAACGGCAATGCTGCCCTCTTTTGATCCAATAGTCTAATTACGTTCAACTGTTATTTCAGTCCTGGAATCTGCACAACTTCCACAAAAGTAGATCCAGCGACAGATATGTCTAAAGGGAACTTCTTCTTGCTTTACGAACCGTTAATCAACAACAGGTTTATTTCCCTTCAACCTACACCTTATTTATAGCTAAGTTTGCAATTGTGTTTTCATCAAACCACCAGATGGCAACGAAGTCATTCCCATCTGATTGGATGCAAATCTGACGCTATGAGTATTTTAGATTTTCAGAGTAGAATAAAAAATGTTACAGATATGCCAAACATTACAATTACAATATTTTCTATAGTTAGCCTATTTTGCATGTGAATTGTTTGGTGTACCTGTTATATAATACGTTTTAAGTAAATTCTAATGACACAATACTCATTTTTACCACTGTGAAAAAGACAATTAACATTCAGAGGCCAATAGCTACTTGTTTGTAGCATTTTACCCCTAAAAATAGCCATAGTGTTAAAAAGTATAATTGAATTGATGTTATGTTATGTGTAGATATATTAGTCATATGTTAATGTCATTTAGCATTTGTTAAAATTAGTTAGCTTTTTTAGCACATCAGCAAATTTAGGATTAAATCCAGAAAGTCTTTAACTCATATTTTGAGTAATTTCATTAGCATTTGCTTAATGCTAAAGGCATTACCTTTTCCAAACTCCAGAACAACATCCATCCTTGGAAAGTGTGCCTCCACTTTTACAAGTGGGAAAATATTACAAATACTATATAGATGTGTATATTTATGTCAGTCAATCTCAAACTTAACTTGCATACTATTTTAGGATAGCTATCCTAAGCCTATGCTGCCACCTGTTGGTTTGGATGATTACATTAATTCAACGTGCGTAATCCTTCTTACTTCCCCAGTCCCTGCTGAAGTTATATTAGCATACTTATTGTGTCTTGTAAAACAAATATGCTAACAGTGCAACTATATCTGCTCTGACAGGAACAAATCAGTTGTACATCTCTCATTATCTCCAAAGCCATCAGAGAACATGCCTATGGCAACATATCAAATTGCTGGGCAGGAAACCATATTACTGAGATGTAATGAGGCAGCAGGGTCACAAAAAGGAATGGATGAAGTGTGAAATGGGAGGAACGAGAGACAGAGGGAGGACATGGGTAGTTAGGTAAGTCTTTCCTCCCTCATTTACTGTTCAGTAATTGACAGGAAGAGCAGAACAATGGTCTGTTTTAGAAAGGTGGCTGACCTGTTCTCAACTTACTTGTAATATACAAACACTCACTAACATGAACACACGAACACCCAAAGCAATTGTGCCTTTTTTATTCTCTGTGTGAGAAACTGGAATGTTCAGAGCTGCAAAAGGCAAAGGCATTTATCTTCATAATGAAGTAAGACGGGTAAGGGCAATACAGACAGAAAGATTAATCTATGACAGACTCTAAGGTGTTGTACCTTTGTATTGCTGTCTGTCATCCTGCCTGTCAGATTTTAGTTGTAATCCCATTTACTGAACATAGTGGGATAATGTTATGATATAGCACTTCCACAGTATCTGTGTTTACAACAGTAAACATAATTTGCATACAATTAAACGAGAGTACTAATTTAGAGCTATACATTTATAATGCAGTAAAACAAATGGCATTTAATGATGCAGTTGATGATTAGTAATGATCACGTGCCCACAGCAGTGATTGGAGTTACTTTGACATGCTGGAGGAATGATGACAACATGGCTGAATATGTAGATGTTGTCATTACGAAAAGGTTGTTTGCATAGAACCGGCAAAAGACTGATGTGACATATCAATTTCATAATTTACCTTTTATAGCATGTTTAACATCAAAACATACGTAAATAGCTTTACTGATTTTTAATTTCTGCACCCCGCCGGCCAACCACTAAACATACAGCATTCACTTTAGGACAAAGCACGTGAGAGAGTGAAACCAGCGATCGTTGCATGCATGAACTATACAACTGTAAACATGCTATATATAATACAATGGCATATCATCTGAGAAGAGGAGAGTAAGAATGGGTGAGAGGGTTGAGTGATGCCTTTAACACAGTCAATGGATAGAGAACTATGCAGAAGTCATTGGTGAGCAATCATGGCAAAAACTAACTATATAGCAAAATAAATCTGGCCACCAACTCTGGCCAAGTTGAGCCTGAACTAGGCCAGATACTGTATATTGGTGTGACACGACTGCAATGATACTTATAAACCAATGAATCATTGTGCTTTAGGCGTGCTATTGGTGCGCTTTTTCTCCAAGCGACCTGAAATTACCTATGGCAACTATTACCTTCAGCCCACTAACCTCAAAAACCACCCCTGATCAGGTGGATTGTCTACTGGCATCTTTAAGATGGGCGTTTGTGATTTCAAGAGGTGTGGCTTTAGATAGCATAATATCTTTGGTATTAGCATTACTCAGCATTACATTTTCAAATCTCTTTCCTGGCCAGGGACATCTTAAAGAGACCGTTTTAATTGCATTTAGGATAATAGAGTTCAGGATAATTTCCAAATAATGGAAACTCTTGAAAAGCTTCTGAAGGTCAATCTTTAATTAGACAGTTGATGTACTGTTTCTTGGTGTGATTTTTAATATTAGACTGAAACACTTGTATGGTCATAATTACTGTTATCTAATAATGTCACACTCCTCATTCTGTCATTCTCAGTCCTTCCTGTCCGATTGATTTCTATCGCTTGACCTAATATAACGGGCACCTCCTCAGACAGCCATATGCCACCCTTTAGAGGTCAGGAGAGTTTTTGTGAGCGGACACACATTCTGTCAGTGTGAAATGAGAGGCCCGGTGCTCCGAACAGGACAATAACTACTCCTGAGGGACATATCAAGGGCGGGAATTTCTGGCCCACCCAGTAAATCAAACTATACTGTACAATATGGTAGGGAGGAACAGGAAATGTCTGTGATGTTTGACGGAGGTACGTGTTCACAGCAGGCAAATGAGGAGTCAAGGTCTGCTGAAGAGGAAAGGAATGACTTGTTTGAAAAAACATACAAATCATATTAACAGAGCAATCGTAAGAGAATTTGTTTAAATTGCTCAAAGTTTTTGTACAGGGCAAGGACTAAACCAAATGAATGTGAGTGAGCGTATGTGTTTAAAGTTTGAACACACCCAAAGGCTACCAATCACCTCTCATTTCCCACTTTGCCAGATACATATTTCAGATGGGGGTCCGGGTAAACGTGATTTGAATAAGCTTGAAGTGACAAATGTAAAGAAGTCTGTGACTATTTCGGTTTGAACAATCAGGTAAATTTAGTGTGTTACTTTTCAAGGTGGTCCTAAAAATCCTAATCCTAATATACTAAATAGAATTGAATAATATTTGGGTATATTCATTTTTGCACTGTTATCTGGACACTCAAATCACTTAACACATTTTTAGGGGGAATCTCCATATCCAGCATGAATGTGCAGCCACCACCTGAACGTGGAGATGAGACAGAACGATGAAGCCAAATATGATATGGGGATAGTTAAAGCAAATTTGGTCAGGAAGCCCTTCGATGTTAGTTATAATGCAAAAAGTCCATGATGACGTTCTAAACAAGTGGAGTAACAATCTCTTTAGAGAAATTCTGTATAACTTTTTTGTGCATTGTTTTTCACACCTTACTTTTAGTAAAAACATAGATTTCCTTTGCACTACATAAACATACAACCTTTTACAACTTTGACACATTTAAACCATTACAGAAATGTTCTTGCATATAGTCCCAATCCAGTACATATCCAATATATTTGTTTCTTTGGAGGCGTAAAGTAGATTGTGTTTTCTGAGTTTTGCGTTCAAAATTACATAAATGAAGTTCGCAATTGTCATGTGGTGGGTGGTGGGAGAATAACACAGCCTGGAACTATGATTCTAACTACAGCTTTAGAGTTCTAGTTGCACATGTTTGATTTGGAAAACACACGACGGAAATCTGACACCTTAGTCTAATGATGGTTTTTGGAACTGCACCCCAGATCAGGACCTCGGGTTATTATAGGACCCACAGAGACCGCAGGTTAAGCACCCTCTGCCGGTTTCTGGCAGCACCCTAACTTATGAGGTGAGAGTTGCAAAGAACAAGTTGCCAGCATTTTGCTAGATGAATTCATAGAACTTGAATTCAAAAGAGAG
>Danio_rerio_nonrepetitive:92329884-92330878
CGCTTTCCGTCAGAGAACGACAGGTAAGTTACGCTGAAAGCCCGCCCGCCCCAACTGTATGGCAAGCCGTCTAAGCATTAAATACCTCTTGCCCTACTAGTCATAATTCAATTCCAGATATCTACATTGCAATTCTGAGTTGTCATAATTGTAATATCTGCAATGTGATTGCGACTATAAGCATTAAAGATATCTGCAAAGTTATTTGACTAGTCATATTATACATTAGAGCAGCCACATTTTTAGGAACTACAATATAAGTCATGACATTCACTGCATCGCCATGGGGATATCTTCAAATATAGTTGTGATTAATCGAAACGCAGTTAGAGATATCTACATTTACCTTTGCGGATATTTATATATGACACATATTTTAGAGATATCTTCAACATCATTCGAGATATCTTCAACTGAGTTTTGATTAGAGAAAATTTATTTACAGATGCCTCGAATCTGATTTAAAGGCTTGCCATATTGCGGGAGCTGGGCATGAGCGTGACGTATGTAAACTTGTGAACTTCATTCAGGTGAAAGTTCAACGATAAAAACCTCTGCCATATTTGTTCAAATGTCGCAAATAGCTGTTATCTAGAAGAAAACAACAACTTCACAGATGTAGCTACATCATAGATATATATATCAGATGTATGGGGTATTCTGTCATCTGATCTGTTGTCCTTATCATAGTCTATTTATCTTTACTGTCATCCCTACCGTTGTATGCTGTCGTCCTTATGGTCGTCTGTTCTGTCGCCTTTACTGTCGTCTATGCTGTCGTTTATACTGTCATCTTTACTGTCGTCTATCCATGCTGCAGTTTATTCTGTCATCCTTACAGATCAGATAACATAATACCCTATAGAACACCCGTCCCCGCCTCATTTATACGTCCAAGCTACCCCCCACCCCCCGTTTTCACTTATATGACAGTACCAAACAGAGAAAAACCGACAGGACGACAGATTAAGTCGACATCAACACACAACATGTA
>Danio_rerio_nonrepetitive:224782322-224787222
CGTACGAACAATTTAACTTTGGTTCAAACAATCAGAAATATTTGTTGTGGTCAAGAAGATAACAATACTGTTAAATAAAGACACACTAAACATATTTTCTAACTTTAGTGCTTATTTTTTAACCTTAGATCAAAATATGATCTTGCTTTGGACCAACCCAAAAATCACTGTAATTTTTACAGCTAAATTTATAAACGGTCCTCAAATTACAGTTTTAAACAAGGAAAAATAGAAAAGTTGTTTTTTAGTTTAAACGTTAAACTGTATTTATCAAATGATACATGAAAACTGCTGGTGTAAGCAGAATCCGCTCTGTACACTTTTTGAGAACTCAACTTACTCTGCCCCAGAGGTCGGATCTTCCCACCCTCCTCCTACCACCGACCCGCCCCTATGCCAGTCTCGAACCCATTATTATGGAAAACCGTCCATACAGAAGTAAGCTGTAAGCTGGTAAGCGCTAAAAGGAATTGTGTCATACTGCACTTTATCTAGGGGGCTTGCTTTTTTTGCATTATGGCAAATTGAATAATATGAATTATAATCAGAAACCACAATATTTCACTTTACCCAATAAAGAAAGTAGTTTCACTTTTTCGGTGCACTAAGGTCCACTCTATTTTACCCTATTTCACTGGTGCCAGTGTAGTCCACATCAAGACTAATAAAAATTATCTGACCATACACCCTCCCCACTTATTACACAGCAGCTCCGAAATACCCCCAGAGTTACAGGAGAGATGTGAAACTAGCACCGCTGTGTAGGAAACCGGTTGCCTGGGACAACAGTTAATTAACGGTCAGTTTATCAGTTATTATACAGAAGTCTTCAACCTCAGAATGCCACAACTGACCAATTAAAGTAAAGCATTCCAGCGAGCTGCATAATAATCCCTGCAAATGCTTAGACACACAGTTTATGCACACACGCAATAAAGAAGCACAGTGACTAATGACCTTTAAATAACTTCCAGGCTCTATTGTCCCAGCAACAGTCCTGACAGGAAGCCGCACTTCATCCACTTCCTGTCTCAGCACACACAGACTCTGTGATGAAAAGAGATCTTTGAAGGTGTTGATGAATGGAGTAACGGGAGAAGTGGAGGGAATGAGCTGTCGGCTCGTTCCTCAAGGGAAGACAGACTCGCATGGGCAAAACACAGAGGTCAAAGCGGGACAGAGTCTGGAGGACGCGGCTCTAATGCGCTGACTTCAGGACTTCTGCATCTAAAGTTTATCTGACACAAAGCGGGCAAGTTCTGGCCTTACACTAAACTACTGTGGAGTAAATGAATGAACTCTCACTAAAGGGCAAAGAAAGCAGGGACTCCTTCCTGCTCAGGAAGGAACACGTACGGGTGGATTATGTGGATCTGACCTGCTTTGGAGATACTCAGATGTGGAGAAAGCTTGTGCTGTTTGTTAAATGTTGTGGTTGTACTAGGGGTTTTCTATGATAATAATGCGCCATGCAGATTATTCATAACATTTTATCATTATACATTGCTGTTTGTTTTAACTCACAAATAGCTCTTACTTTGCATCTTCCTAGTTCAGTTATGTTTCTAAACTAACTTAACAAAATAACTTTGCCTGCCTTAAGGCGTTGAGATTCTTTCTTTTATCAATGATGATGCCATCCTTCAATTGTGTTCTGTTTTCGATTTTTGGTTCAGAATCGCAGTATAAGCTTCAAGCCTACAGTAATGATAAAGACACAGTTTGGACAAAGATGACATTCAGCTCACACATTGAATGAATACATATATGTTCAGCAGGTTTGCATTCGAACTGGAACAGTCTGTGAGTTTACAAGGAAACAAATTAGTATAATGACATTGGTATAACCTACTGTGGCTAAAGAAAGTGGTTTATGAAGACATGTCATGTGTAATCATAATTCAAAATGTTTAAGAAATACTTCACATGTGCCAAAGGTTTCCTATTATTTCTCTATCTATTTCAACCTTTAGCCCTGCCAGTAATCTGGAGATTGTAAACTCTTGTACAGCTCTCGCAACAAAAATTGCCCTTCATAAACAGCTAAATAATGCATGCCGTGCACGGATCGAAAAGCATGTGCTGTATGATAAAAAAAGCATGAATGATTACGATTCGTGCTACATCACTGATTTTGATCCAGCCCCAAAAATTATTCAAAACCTGGAACATGAAAATAGACACTTAAAGGTGACAGGTACTAACGCTGTCTTAATTGATGCTCAACACACTATTATTTTGGATATGCAGGTATTATTTCTAAACGGGATCACTCTGACGTCCTTCATCTCCTTTGGCTTCTAGCACAACATATAGGTTAAAGATAGAGAGAAGGTGCAATGAGACACAGATGTGTTGTCTGCACAGAAGTGTAAGACAGGGTATGTGCAAAGAAGCAGTGTGAAAATGTGGGCAGCTGGCTTTTGCTGTAACTTATCTGTCAGTGGCAGAATCAATAGATGACTGATAAAGACAGAGGTTTGGCAGAAGTCTCAAAAACCCATAGATAGTGGTTCAACCCTCGCTGCAGTCTCAGGCATTAAGACCGTCAGCCAGGCTGTGAGGCCGCCTGGACTCAAAGGCTTCATTTAGAAACTCGTTTGCATAAAAATTCTATGAGGCTTAATTTTCTCTCCCATTTATTTTACATGCATAATAAGCCAGTGAGCTCTGGAAGCCTCTGGTCAAAAAATACATATGTGTTCAGAAGGTTTGCATTCAAACTGGAACAGTCTGTGTTTACGAGAACACAAATCAGTATAATGACATTGGTATAACCTGCAGTGGGCAAAGGTGTAATCTTAATTCAAACTGTTTAAGAAATACTTCATAGAGTCTTTTGACATTCAAGAAGATGGGTTAAGTGATTTGATGCATGTTTTTAACCCATTGTTATTCCATATTTGTGGGACTAAGCTGGAATTCAGTGCTGAAATATGAACCCAAGCGAGAGTGAAAACGGCAAATGGGCAGCTTGTCTTGAGTGAGTTCCTGTGACCCAGGATCACTTTCACAGAGGTGTGTTATGATTCCATGACCAAGCTAAACACACACACAAAGCCCTGCAGCACTTAATACATTATATACCATTAACTTACTCAACTAAAACATATTGCGAAGTCGTCAGCAGTGCACACTAACAGCATACATCTCAACCTTTACAACACAAGCGCTGACAGCGTAAGCTCACAAATCCCGCTTCAGGAGAGAAGATGATCTCCCATCTCAAAGAAAGCCTCTGACAGACGTCCTCCTGCATTACTGTCTGACCTCAGTGTCGCTCTACACAGCGTCTGTATACTTCCAGCAGTCACGGCGGGTCTCCCTATTAAGCAGTCAGTCATTGCTCTACGCAGAACACACAGAACAAAAATAGTATCCCCTACCTGTTTTTCCTCTCAAAACATCTAGCCTCTCCATAATAACATCCATAGATGGAAGGAGAGTTAGAGAAGGAATTGTCTCAAACCACACAGATCTCTAGTTACCAAAATGTGAGGTGGGAGTGAGAAACTGTGCAACAGAGCGTACATGAGCACTCAGTGTTTTAAGGTTGTCCCCCTCCCCAGGCTATTGTCAACACGGTGCTGCTTTTTCCTTCCCATGTCCACAAGTACCTTCCTGTCCGGCTGAAGGTGACAGCCAAATAGCCAATGAGATGTCTGGAAACACTCGCTGGCACTCACAGCAGCCATAAAGCCCAAGTCCAACAGGAGACAAGCGATCTGAACATTAACTAAGCATTCAAGCGAAACCTACCAGGGTGCAAAATTAACACTCAGCAAGCGATAGGAGTAAACATTACATATGGATTGTACTCAATAAAGAAATATAACATGTCTCATAATATACATAACAAATAGTACATCTGCTGTGGCATGGCTATCTTCTTAAGTGTAACCAACATCTTAATCACTAACAACTTTATATTGCTCCTTAAACAGACATTTTAACTGACTATAGGAAACTTTGTAAGTACAAGATGTCAGTTACACTTCACTAAAACTGAAACCTTTATAACCCTGACATGATGATTTTATCCATGCTTATGGCAATCGCCAAATATGGCCTTTCACATCTCAAAACTGTCTCACGAGTGCCGTTCTTACTTGCTTGACTGACTGAGCGATCAACAGTCAAACCATTACCCCGCCCACCTCTCAAGACCGCTGACGTAAATGAGCTCTGGCTACACAGTATCCAATGTTGTTATGATGACAAGTTATTTACAAGCTCCCTCACCATATAAATGACCCACTCTATACATCATAACCTGTCTTTGTATTTGTGAGGTCATTATAACTGGTTATGAATTTCAATCATAATTTTATTCCTCAGTGGAGGTTACAGATATGAATGTATTGGGACCAGAGGAATATTATGACTTTTATAACAGCATCAAAAATATGTTTCCTGACCTCAACATTTGTGGTACAAATTCTATATTTGCTAATTATGAATTTGTCATTACATTAAATGAAATTACATTAAATCTTTTCAGCCTCTCGTTCCTTTCTTCTCTACACTCCACTCCCAACTAATCTATTTTACACTCTACCTCTAATGATCTTGTTTCTACTGTCTAGACTCTTCAGACACCCGAAGGGGCCCATCAGAGTATTATAGTTTTACTCATTTTGGTCCACATGATCAGAAAAACTCTTCATGAAACAATAATAATGGCCTATATCTTGATAAAGCCAAGACAAAGACATCTCGGACATTGCCATTTAAAAAGAGCAACCAACATTTGTCATGAGCACGCATGTCATATCGTACTCATAGCGTTCGTTTCAAAGACATAATGCACCCACTCATACTTCAGGCGACATATTTCGCGATCTCAAGAATATCATGATTCTAAATGAGATTTTAACTTTAATGAGCATGCCTTGTCATT
>Danio_rerio_nonrepetitive:240890515-240894348
AATTCTTTATAGAGTGTATTTAGACTGCAGTTCACAGCAATATTTAAGGTTTTCCATTTCGTGAAATTAATGTCACTCCTTCCACTTGAAGAAACAACCACTGGACAGCTGCTATTTCAACTCGCGTTCTCCAGAAATTTGAAAGCACATGCAGCAGAAACCGATTTGTGACAGCCGGTGTCAATTCTCAAATGATTCTCCAACTTTCTGTACAGTATGGGCAATTTAGAGATTTCACTCAAGAATTAAAAATCTGATAATTATTCATTTCTGAATTAAATGCACTGACAAAAAATTGTATATAGTATCATTTTCACTTATTCTCTTCCATTAAATTGTGGTTTGTCTATCAGAGAACCTCATCCATATCCTCTGAGCATCCACACATTTCTACAGCAGAGCACTTGTCGGCTGAGCCTGTTGGTGCTCTTGTTACCAGTGAACAATGCTGGATGACCTTCGGGGAACCAGACCTCATTGTGTGCATTCGTTCCCTGTTTAGGTGACTGAAAGTTGTGATTGAGCTCCATTAAGTCTTTCTGAGAAAAGCCATCCCGGTCTCGTGTTTTGGTGACCTCGCAACGCAACTCCTCACTGATTGTGTCGAAAGGACAGACCGTTAATCCTCAGTGCAGAGATCCTGTAGCAGACACATGTGTGCTGATCTGTGCCAAGGCCACATGGCATCCATTGTTGTCATGCCCTGACATTTTTCATACGGCTGCTATGTGTACTTGCACTGGTGTTCAACATGGACAGATGCTTCGCACACTTTCACTGATGTTCAACATGGACCGATTCTCTGCGCACTTTCACTAATGTTAAATGTGGACAGATCAACAAAGAGACACTCTGTCTGACGTAAAGGAGAGTTCTCCCAAAATGGAAATTTTGTCAATATTGATTCACCCTTAAGTAGGTACAAACCTTAAGTGCAAGACACTATAAATAAATAGGAACAAAATTGGCACCATACCTCAATGGCTATTATTTTGTTAGAGGTTGTTTTTTGTGTTAACAGATTTTCCTCCCTGTATTAGACCACATATTAATATGTGAAGACCTTGCTTAAAACCTATGAGGCCCAATAACAACTAGCTATCCGTGCTGGTGTGTTCGTCTGTTTAAAATACTTCACATTATCGCAGGAGGATACATTTTCATAGATGAATACAATTCAGAAAAGAATAGAGGGTTTACAGGGCTTGCAAATATCAAAAACAGGTCCCATCCCTAGCAAATGACGCAATTTCTAATGCCTAAACTCTAATTCAAACTCAATATTGCATATGCTGCGATGTAACCATTGCAATTGATCACATTCTAATGGAAATGGAGGTTTATGGCTCGGTGCAGAACATGTTCATTTTAGTTATTCAGGTTTATTCAAAGAAAATTTTAGGGGGTTCTCTAACAACATGTTGGCATGATAATAATCTGAGTGTGTGAGATGAAGAGAAATTCCCACCAGCACGCGTGTAAACGACAAACGGCAGAGAATCCAAAGCGGCAAGTGTTGCGTTTTCAATGTGGAGAGTTATGGCCGACAAATCCCCCGTTGTAAGTGTGTAGATTGCTGAAAGCTATAATGACTTTAACCACTGATTCTTCACAGCCTTTCTTTCACACTTCAAAGCACAGCATCTCTGCGACATGATTTAGCTAGGATCTGCTATGTGGGCGAGACCGGGAGTTTAAATTTTCCCGGGTCTGCGAACGCGAGAAATGGGCGGGACTTGAGTTCCATAAAGACGTCACACCGACCGGTGATTCATTCGAACCACTATGAGGGGGGCAGCGTTTGTAGGTGGAGACATAGAAAACAGGCATGACTAGTTTTAGCTGAAGATCTTGTTTTAGGGTCTTGAATAGATCCTGAGGTTTCACCTGCCCTGACCAGCTTAAAAGTATCATCCAAAGCTAATGGCACAGTCGTTGGGAGCCTGCCTTTAGCATTTGCATATATCTATATAGTTAATTTAAAGCTAGATTATATTAATTCATATTTCCACAGCTGTCTCTTTAGGAATGCATATCACTTATACTCTTATGCAGTGTTCTTAAACAGTATTGTTATGAGTTCTGAAAACATGAAGGCAGTATTATTTCTCATATGATTGACTGCATGTGGGGGTGTGGGGGACTCTTCCTGTCCAACAATCGGACAGCTGCTGTCATGCCTTTTATGTTTAAAGCTGATCAGCCAACATATCAAAATAGTTTTCCCATTTTTGGCGCGGCACATTGTTGTTCCCCATTCTATTTTCTTCTCTTGGCCCTGATGAGCTTACATGTGTCTTTTGTTCTCCATGGGGCGAGCATGTTCTCGCTCTCTAGTTGCCTTTTTAAGTCCTTTAATGACTATGAGAAGGGGACTGGTGGATTTTGTTAATTAAAGATCATAACTTAATTTGGGTTCGTCACGTTGCCAAGTTTTTCATCAGTCAGGAAAAGATTTTTTTAGAAGGCATTGAGGGTTATGAGTTTCTAAATGCTGCGTTCTGACACTTGTCAAGATGCAATATGTGAAACTTGAAGTCTAAACATAGGGCATCTTATTTCTGTATTGATTTATAACAGTTATTCTTATTTGTAACATTGCATTATTTACTGCCTCTTTACTGCATGTTTTTACACGTTTTACTTTTAAGGATAGTACATTTAGCATAACGGAGTTAAAAAGATGTGTTAAAGGTGTTGTATAGATTGAAACAAGAAATAGTGTTGCTTATGTTCTGTCATCGCGTGCCGTTACTTTTTTATCGAACACGATTTACCTGGGAATGCAATAACTAGTTTGTGCTCATAAAGAGTTTCTATTGTGCAAAACATGGTATTTTGAGGATTATTTCTGCCTTTTTTGTGTTAATATAGATAAACAATATTGGACAATTGTTTTGTTAGAATTGCAGTAACTAGTTTTTTTTCCCTATGGTAGCCGATGGCTAACAGTTTCCTTCATACTTTTAATATCCTTCTTTTAACTTTTATCACTCAAAGGTCAATGACTGTCCCTATACTTCTTTTGTAGTAAGGTTAGGGCTGAGCCAATAAGCAATCTTATATCGAACTGCAATAAAATTAGTCAATAACAATGTTAAACGCAAATGTGCAATTATCGGCCAAAAATGTTATGCTATTTAATGGACCTCATTGTTAGGGTACTCCTTTTTAAATCTGGAAACATAAACAGCTTCTATTGAAATGTTATTGAGATTACGTATTTGCCATATTGCCTAACCCCAAGTAAGGCTTGTAATTTTACTACATATTTGCTTATGGTGATAAGGTGCCTGCCGATATCCGTATCAGTGCCATCAAGTCCACCACACTCCGAGTGGACCAGTCTATTCTGACATATTTAAGTTTCAAGTGTGTTTTGTCTGTGGATTTACCATAAGTCAGTCTGTATCTGTCATCAAGCATACTGACCCCGTGCCGGATCCCCGTGCCGTCAATCAGGACAAGAAGAACATGTTGTTCTCAGTAAGAACATTAAATATCAACTAAATCTTGTTTTGAGCTTGGTATCGATTTAGATGCACCAATTCAATTAGTTTTAGTGATTAGAGATTTAATACAAGGCTATTGATATTTCAAAAAGTAATCTGTAAACACTTTATTTCAGATGCATGGTGTGTTAAAACAAATCTTCTTTGATTTAGTAATGTACATGGCAAAAAACTTAATTTGGATATTTTAATGCCAATATGCTTCTAATTTCAGATTAATTTGAGAAAAATTTGGAATTTGCCAACAAAAAAAGAACTGCTAATAAAAACTAAAATACTTAGTTTTTTGTTTCTAAAAACTTTCTATGGTCCTATATGTGG
>Danio_rerio_nonrepetitive:484140521-484144810
TATGGGTGCGGAAGGGAAGTTTGACCTCAAGCTTGCGCCAGGGTACGACCCTGAGTCAGCGCCATCACCCAAACCTGTCTCATCCACTGTTGCAGGCACACCGCAGTCCTGGAGCAGCCTGGTGAAAAATAACTGTCCAGACAAGGGTGGCTCATCCTCCACAGCGGGGGCCAGTTCCTCCAGCCGCAAGGGTAGTAGCAGTTCCGTGTGTAGCGTGGCCAGCAGCAGCGATATAAGCCTCAGCTCCACCCGAGTGGAGCGCAGGGTCGAGAGCCTGTTCGAGCAGGGAGTAGGCGTCATCGGAGGGCCCCCAGGAGCTGAGGGCCAAGAACCCATAGTTGTGCTTTCCTCAGCCGAAGCTGGCTCCGCCTCCAGCACCAGCACATTGACAGCAGACACAGGAAGCGAAAGCGAGCGTAAAACACCAGGACCTGATGGCACTAGACAGTCAGCGGAGTCCACAGCCATCTCTATGGGAATCGTGAGCGTGAGCTCGCCTGATGTCAGCTCTGTTTCAGAGTCGTCTAGTAAAGACGCTGCATCCCAGAGGCCCTTGTGCTCTGCCACCAGTGCGCGGCTGTCTGTCAGTTCACTTTTGGCAGCTGGAGCACCCATGAGTTCTAGTGCCAGCGTCCCCAACCTGTCCTCTCGCGAGGCCAGCCTGATGGAGTCGTTCGTTCGGAGGGCACCCAACATGTCTCGCACTAATGCCACCAACAACATGAACCTGAGCCGAAGCAGCAGTGATAACAACACTAACACGCTGGGACGAAATGTCATGAGCACTGCCAGTGAGTATCTTTACCACTTACTGATTTGATTCAGTAGCAGACATTTTTCTTGTAATCTTTGGCTTTCCCAGTTAATTGAAAGTAAGATTGAAATGATAAAATGGAATCCTTGTCAGAGTTTTTTAGAAATGTTTCTCAACAGTCACTCGTTTTAAACCATGAGTTAATGTAAAATTGTTTAAGCAAGAGGTGGGGCGTGAAGACAAACCAGAAGTTTACTAACACCTAACAGAACAACAAATACACATAAACCATCAGCACATTGAAAAAGTACTGTAACAGACGTCTATATGCAGCCAAACCATGCAGACCAGATGATTTGCAGCTCCTCTTGTTCTGACAAGTGCTGCGGAGATCACACGGTGCATCAGTGTTTTAATATAAGAGACAGTTGTTCTGTTACAGAACCTAGTTGCCTGTCGCCTGTATCAGAGAGCCTGTTGACTCCAATGAAACAGTTTTTCCATTAGCAGATGGCATTGTAGATGTGCAAAGACCAATATTCTGATATTCTTCTTTAGTATTTGCAACATTTAAGAACAAAATGAAAGGACTCTTCACCTTACATTTGTGACTAAATTGTGAGATTGTATCGTGAATCGTATCGAACCGTGAGTCATTTGATTTGCTGCCTTACCCTTTTCAGGACTAATAGAGGACTAAAACTTCTTGTTTTTTAGTTATAGTCATTATCGAGATACATCCAGCACAATTAAACAGTTCTGTAAATATTAACATGATTCTAATTCTGCCATGATTTGCATGTTTAGCCTGTAGAGCAAGCTTTTTCAGTTACCTACTAATCACAGTTTTTGGGTTTTGTTTGCAGCTTCTCCACTTATGGGTGCGCAGAGCTTTCCTAACCTTACAACCACTGGTACCACCTCAACTGTTACAATGTCCACCTCTATAGTAACCAGCAGCAATAATGTAGCCACGGCAACTACAGGTTTGTCCGTCGGCCAGTTGCTCAGTAACACGCTGACGACCAGCCTGACCTCTACATCTAGCGAGAGTGACACAGGTCAGGAGGCTGAATTTTCCCTCTATGGTAGGCCCTTACACAGAGACAATCTCTCATCCTGTCTTGTTCTAGTGTGTCTGCTGTTTTTGCAGATGTCTAATCCCTAATGTTTTTGCTAATTAACTAACTTCACAGTGTTTTTCTCTGAATTGAAAGGTTTATTATTAGCAGCATGAAACCTTTGCTCAGACTTCCTGGACAGTTGTCGGGCCAACACTTTGCTTGCAGAGTTGGATGATGAAGAAGATTTGCCGGAGCATGAGGATGACAATCAGGAGGAACAGGAGTATGAGGAAGTTTTGGTACGGTCCAGGGTCAACCTTGGTTACCACGTTCATATTCATAGGGTAAAACCTGTTGTAGTTTCAATAATAGTACAGTGAAGATCCTTAATTTTTGGTTTTCTTGGTGTTCTCCTCTCTGATTACTTGACAGAACAGTGGTGTATTTCTTGGTTAGGAATGTATTTGGTGTTCTTGTATGCTCGTTTACCAGCATGGCTCCTCTGTGTAGCATGTCTTCAGTTAGTTGAAATATGTGTCATATTTTTGAGCAGTTGAACATTAGGTGTAAGAGAGCTTTACTGCTTTGCTTTTAAAGGAGGAAGAGGAGTATGAAACCAAAGGGGGCCGTCGCAGGACCTGGGATGACGACTTTGTGCTGAAACGACAGTTTTCTGCTTTAGTACCTGCATTTGACCCTAGACCAGGCAGGACCAACGTCCAGCAAACTACTGACCTGGAAATCCCCCCACCAGGTACTGTATCTGTCAGCTTACAGGTGTTTTCCTAATCATTTTAAGTCAAGTGGCTACATTATACTAACGTTGCAATGAGAGCACAGTATTACTTTTACAAGCGGAAGGTGCTAAAGTTTACTACGTAGAAATGTCCTGTAAGCACATTATCTGAGCAGACGCTAAAAAGACTGCCTTTTCATAGCTCAGTGCAGTGTTTCCCATGTCTGTTGTGAAAGCCTCTTCACACTGTGCAGTGACTTCGACTAAGTGGGGATGAAAAAATGATGATAATTGGCAGCTGAAAATTTTGTCCCTCCTTATTAAAATACTGTTATATGTTGTAATATTTTGGGTTGGCACTTTTATTAGCATGGCTCCTGTTAGGGCTAACTAACGAAAAACATACATCTATTGTGCTTGCAGGAACACCTCGTTCAGAGGTACAGGAGGAGGTGGAGTGCGCTCCTTCACCTCGTCTGGCTCTCATCTTAAAAGTAGCAGGTCTAGGAACTACTCGAGAAGTAGAACTACCTCTCACCAATTACAAGTCCACCATTTTCTATTATGTCCAAAAACTTCTCCAGCTGTCATGCAACGGTGCTATTAAACCTGACAAGCTCAGACGCATCTGGGAGCCTACGTATACGTGAGTCCATTGTTTAACAGTTGTTTTTATATCAACACAGTCATGTTTAGACACCTGCTAACAAACATTGTTATTTTTCAGGATAATGTATAGAGAATTGAAGGATTCCGACAAAGAAAGAGAGAGCGGAAAGATGGTAATAGCACATTTTTTAACATCTCTTCTCCTCTCAATCTCTCTTCCTATCCTCCTTTCATTCGCTCTCTTCAGCTCATTGAAATCTTGGCTGTGATTTTTCTGTGGCTGTCCCCAATGGTAAATGCTCCCTCTCAGTAAACTGTCTGTCAGTGGTCACTAACCTTAAAGCCAGCAGACTGTGAGATGACCCCCAGTGGTATCTATTGTTAAATGCACGGGCCTCTCTAGTGGTTAAATCTACTGTAATGCATGTGTATTGCGTGAGACTTTACAATCAGGAAAGACCAACATTTGGTTCTTCCTGTTGTAGGGTTGCTGGTCTGTAGAGCATGTGGAACAGTACCTTGGCACAGATGAATTACCAAAGAATGACTTGATAACCTACATGCAGAAGAATGCAGACTCAACTTTCCTGCGCCACTGGAAATTAACCGGCTCTAATAAAAGTATTAGGAAAAACAGAAATTGTTCGCAGCTCATAGCTGCATACAAGGTATAGAATGGCATCTTTTATTTTCCCTTCTGTTTTTCAAGTATATTTTCCTCTTTCTTGCTTGACTGTCACTTGTGTAGCCACCTGTTAGACAGTTGTTGCTGAAATGGGTGTAAATGTCGTACCATTAAAGTTTTAGCTGTCATTGTGGACTTTATTCTTTATTGTCGTTTTTGTCCATAAACTGTATAATTTAGTTAGATTTGCGTTGCTATAGGTCTGCTGAGATAAGGATTGGCAGTCAAAATTAGGGGTGCATTATTAAATGTGCTTGTATGGTTTTCAGGACTTCTGTGAGCGTGGCTGCAGATCTTCAGGCCTGAGTTCAGGGACGTTGTCCACGACGCAAAGCTGTGATATCTTGAGTGCTGCAAGAGAGCAGGCTCAGGCTAAAGCGGGCTCGGGTCAGAGCGCCTGCAGCGTAGAGGATGTACTGCAGCTCTTGCGCATCCTTTTCA
>Danio_rerio_nonrepetitive:466079274-466080081
CTGCTCGCTCCGAGCGGACGGCTCGACAGCAGATGATGCCATCTGTGAGTACTTTGAGCCCAAACCCAGACAGGAACAGGCTTGTCTTATTCCGTGCCCTAAGGACTGTGTGGTGACTGAATTCACCCCGTGGACCACCTGCTCTAAGACATGCGGGTTGGGTTTGCAGAACCGTGTTCGATCTGTAGTGGCGCCGCCGCTTTTCGGTGGACTTCCGTGCCCGAATTTGACTGAGTTCCAGACGTGCGCGCCGAGGGCCTGCGAGGGCCGAGAGACGGTTTTTAATCTGAGAGTGGGCGGCTGGAGCGAGTGCCAGAGTTTGCCAGTGCCTCCGGTGGTGTTGCCGACCTCCACGGCCGCCCCCGTGCGCGCTGTGCGCCAAACCCGCCGGCGGAAGGGCAAGGAGCGGAAGGGCAGCAGAGACCCGGAGATGCGGGAGCTCATCAAGAGCAAGAGAAACCGCAACCGGCTCAGTCGGATGGAGGATGACCTCTGGAATATGGAAATAGGATTTCAGGCCCGACAAGTGGTTTGCGTTCATCGAAATGGAAGTACAGTGCCGCTCAGGTTAGTGACTTTCAGCATTAGAACTAAAGAGCTAATTTGGCATGAATAAACATGAGGTTTTGACGAATGCATGCATGCTGTGCAGTGTTAGTAGCCTACTGTAAGCAGTGTATTTAGTTAGTAGTAATAGGAGTGTGTGATTTTGCATTCTTAAAAGATTACGATCATGTGTTACATTATTTACCTAACAACAAGCCATTCTCACAAACATTGGCTGTGAATTTTGATTTCTTTGTGGAC
>Danio_rerio_nonrepetitive:310920264-310920831
GAGAAGGTGTGGCGATATGAACAAGATTAGCAAGGTATGGAGGAGTGAGAAGAAGTATTTTCTAATTCTGAAAAACAAGAATGGGTGATGTGACAGACAGAGGGGGTTTTTGTGATAATACGGGCTGCAGCGTTTTGCACCAGTTGTAATTTATGAAGAGTTTTTTTTAGGGAGGCCAAACAGAAGGGAATCACAGTAATCTAAACGTGATGTGACTTAACTATGAACAAGAATGGTAGATTAATGAGGTGTGAGGTAGGGACGCAAACGATGTATATTTCGATGGCGGAAATAAGCGGACCGGGTGACATTATTAACATGTGCAGTGAATGAAAGGGTGCTGTCAAAGAAGACCCGCAGACACTTAACCTGAAGGGAGGGGTTAATGACAGAATCCTCTGTCGGAATGAAAAAGCGGATCGATAAGGAGAAGTTCAGTTTCATTGTCATTTAATCTCAGGAAGTTTGAGGTGAATCAGGATTTGATGTCTGCAAAGAAATTAGTAAGGGATGAAGGTGGGAGTTTGTGGTTGGGTTTGGTTGATAGGTAGAGCTGGGTGTCATCTG
>Danio_rerio_nonrepetitive:186173824-186175584
CTATGAATTACTTATACAGTAGTTGTCTCTGCAAGTTAAACTGCTGCAGAAAGACCACCTTTAGAATATTTCTGAGAAACCTTGCGCTGGGAAAATGATTAATTTACTGGAAAAGAATCTTAATGTGAGATATGCTTTACAAATTCATTGTAACAGTGCACTTGCGGTATTATGGCTGACATTCAGTTGAACGCATTTGGCAGATAAGGCCTCCAGAACCCTTAGTGAGAGCTTTTCTGTGTGAAACAGCTGCTAATCGACTCTAAAGAGGATTGGAGCTCACATGTGGAGTCACATTGCTGTAGTAACGTCACTTTGGTAGAATATGATAATGGAGGTCTTAATCTGAAGCTTGAGGTTGACACTTTCGGGATTAAAGAGGGGAGTTTTAGATCAGCCGTCACGTGATGTATTGTTAGTGAGGCGTGAGATGACATCTGCTTGTGGTCTTGTGATCGCCTGCTCTGTAATGATAACCACTGCTCTCAATCACATCAGCTGATCACATCACATGCATTCTGCTACCATATATCCATTTCAATAGTTGTTTGTTCCCTCTTTTGTCCTATGGGAAAAGTTCTCATTTATTCCCTCTTAGGTGACACCCTTTGGAACTGGAAACAATGTAAAGAGACAACTTGAGTGATATGTTAGAATCACCCAAGAAATCTTTTGAGCGGCGTGTATTTAATCACCAATTTGGGTTGAACCCCTACTCTTTAACGTCGTTCAGGTAGTGACGGGCGTGTAAACAAGCAGGATTCACACTGAGAGCAGGAGCAGCACATCTGCATCACTAGCAATGAAATGTTTACTTTTGCAAGTGCAATTCCTTTTTTTGGTGATAAAGCTAAAATTTAAGCACCATTACCTGTCTGAACGGTCACATAATCCTTCCAAAATCGTACTATGATAAATTTTGTCTCACAGAATTGTTTAATGAATATAAAACTAGAAAGCAGACCGACATCAGACTTTTGATTTCACTTTCTTACACAGCATAAAATAAATTGCAGTTTTTAATACTTTGATAAAACAGATCTGAGTGTCTCAGATAACATTAAATTAGACTTGTATTCTAGTCAGCTTACACCATCCCTGTAGCAGGATGGTAGGTGTCCAGCTGGGTTATGTACTCCCCGCCTCTTTCGTTTTATTCTCATCTGGACCTCACGCACTCAGATCCAGGCACAATAAGAGAAGGCTTTGCTTCATTTATAAATCCTGCATTCGGTGAGCTAACATTTCAAATCTCCTCTCTGTTGTGTAACTGCAGAGAAAGGGATTAAAGGCCTTGAAATATCCTGTCTAATCTCCCTTTTGCCCAAACTCAACACCAGGATATATCCTGGAGGCCATGGCTATTATGTCTTGTCGCTGTTTGCAGCACTGGGTGAGTTGGTTGAGTCCTCTGTAATGCTAAGCAGCTGTGGTTTGGGATTTGCCCAGCGATGTGTTAGAATTGGACTGGGCTTGACTCTATAGTCTGGCCTGTGCTGAACAACATTGATCTATTCTGGCATTCAGCAATGGCTCTCCATAACTCACACATAACACAGCAACTCAGAGCCAGCTGAGGAGATAAGAGGGACTTAACCCATTTAAACTGTCATTAATTATGACAAACAGAGAATTTCTCACCATTATTAGATTACTGAAGAGGCTCCAGAAGTTAGTTTGCCGAGTTCTCGGGATTTCCATCTGCTCTATTCAGGCAGGCCCAAAAAATATCAGCACTCTTTGAGAAATGGCTCAGAACC
>Danio_rerio_nonrepetitive:530073411-530074890
CTGAAGTGACAAGCAGGAGCATGTGGATTCCTTTACCATTTTCTATGGCATCTCTTGTAACCAGACAACCGTTTTCACAGAGGATGACAACAGGCTTATGTTTTTTACTTGCATAAATCAGCCTGCAATCACCGCATTCAGTACAAGCGTCATGCTTTAAACCGAAACTTCACTGACTGCATTTTCTGTTCATAAAAAACATAATAGGTTAAAAGGAAATCAAATGTTGGCTTGTTGTTGAATAGTTTAGTTTATTCCATGCTCTGCAGAAATACTTAATTCTGGCTGGAAGTTGTGCCAAGTCGTTTAATGCCATCACAGTTTGAAATAAATGTGCTTCTCTTAAACATTAGTAGTTACCATAGCAAATCCACGATTTCACATGAGTATTTTTAAAAACGTAGTTTTCCCCATCCATATGACAATGCAAAAACTCCCTGTGATGAATGTTAAGGGCACACCGAACCAACAGGCAGAAATAAGGATACTTATGTTGGGTTCACATCAAATTGCAAGAACAGAGGGGGGATACCATCCCAGAATACGCAATGCATTTCCTGCAAATGTGCGGAATTCGCCTCATTCGCATCTTCTTCCAGTTATAGTGTATACCCAGCAGAGTTGGCCATGCTGACATCATAAGGCAAACAACTCTGGTTACAGTGTGCTCATGTGGACACTACAACAAAGTTTCAGAAAATATTCACTATGGCCAGATGGTGGGTCTCATTTTACAGGCTGCATCCTTTAAAGGACGCATTAAAATGGTGCTGTGTCAAAGGACACAACTTTTCGCAATCTTTCACAGCCACGAACATCCCAAGATTCATTGTGGGCTTATAACGGACTGTCTTCAGATGGCATAGTATAAGTTTTAAAAATCCTTTTGAGAAAGGCAGCAGTTATGATTGCTGAGGTGATGATATATGTCATCTGTAGGCTAGATCGTCTCAATTCAAAACACTTTTAAAGTCTGCATCTTTAAGAGTTTTCAGAAGGTTTTGTTTCAGTCACCCGGTACTCTATTTTTGCGTGGACAAACAGTGAAACAGTGCAGAAACAAAAGTGCTGTTTTGAAAATACCCATGTTTGTGTGGACGGGCCTCAGTGAAACAAATAAATGTCCATTGATTTTTGTTATAATCCACTTCACTGCACTCTTCATGCATTAGCTCATAAAAATGCCAGCTGAGAAGCTAAATACTAATAGGCCCAAGTTTATTCATCGATTAATTTTGGAGAACGCCACTTTTCATGTTCATTATTAACAAGTTAACTATTGTTATGAACAAAATATGGTCATTTTTTTGGAAATTGCAAAGCTACACCAAGGGAACCACTGAATTAGATGATTGAAACATGTGCATCCAGTCACACTAGTGGTGCTGCAGACCTGATGAGTTTCTATTTGTCAAGCGAATAACTGTAATACATGTAGGTCTAACCTTACATTTACAGTGATTTGAAATAAGCTAAATA
>Danio_rerio_nonrepetitive:631506528-631508830
ATTAAACACGCCCCCCTTTACCAAGTGTAATATCTAAATGGACTTCTGGAAACATGTACACGCACTTTCAATCTTCATTCCCCCACTTTTCAATATTGCTTCCATCTAATCTTTGAACTTTGCAGAGGAAAAGCCCAAGATCCCTGATGCTAATGAGAGAGAAGGGTGGAAGAAAAGTAAATTAAGTAAATTGGCTGATTGAAAGTGCATAATGATGTGGATGGACCACAGGGTAGATCAGAGACACAGAGAAAACGAGAGAGTGTGCTGGGAATGTGCATACAAGGAGGATGTGCATGAAAGTGTGCTCAGATGGAATGAGAGAGGAAGATACAGTTCGCCTCAACATGCTTCTTCCGGACGGCTTTAAATAATAGAATCTTGTGTAGCTTCTCTGCCAGGCACTGGTGACTTATACATGTATATTTCAGAAAGTTGTAATCATTTCAGTGCTTGTCTGCTTTCTTTTGTGTCTGAGATGAAATTGTGACAGTGTAGGGCTGCTCTCGGGTGCTGTAGGAGCTCAGGTTTTGGACTAGTCACTACATCGTATTCTGGTTAACACTTCATCTGTGTGAGGTAATCCACTGAAAATGAAAGTTTGTTTGGTTTGGTTATCCACTTGCCACTCTTTTTGTTAATTTGCTACAAAGGAAATACTGTATGTAGGAAAAAAAAGTCCCGTCGCTCCAGAGCTAATGCACATGCACACTCGAAAAGAAGGAGATCATTATATCATCAGCTGGATAATGATTGTCTGATCGTGCTGGTCTTCTTAAGTAATTCTAGAAATGGCAGCGATTCTTTGTTTACAAACTTGTGGGCGTTTGATGGCAAAATGGACTGTACCTCACATTTGTTTTATACAGATTACAATACCCAAAAATGTTAAGGTATGTGAAGCAATTTTTCGCTGAGATTCCATACGTCTGTTCAGAGCTTTTCCAACGAAACATCTGTCTATATTGTTTGATAATTGGCTGCTGTACTAGAAGTTTTTCTTAGGACAACTATCTCTAGTAGAACAAATACTCTCAAAATTTTCTCAAAATTAAAGGGTTTCAGGGTGTTCGTTGTGGGTCTTAAAACAGGTTTTGATTTTCAGTTATTGTCCATTTAAAGCTATGGTCAATCGATTTTAATCATAATGGGGTAAGTAAAAAATTTCCACTGGTTATTACTGAAAATTATTAGCGCTTTGACATGTGAGAAACTCGCAGAAACCCTGTCTTTACCCAATAACATCAGAAACTTATAACAGCCCATGCCTAGACTGGTTTGGAAGTACATCTCTTACTGAAATAAAAACCACAGCGTCTTCCGGTTTACCCCGACTTTAAGACCTTCCTTGTTAAGCAGGAATTGACAAAATGACTATCCAATTTCTGCTGTTTAGGGGTGGGTGGGTGTTTTTGTAAATCTAAAGTTTGTTTGCTATTAGTTTACTTGTTAACCTTTGGAGTTCAAACCTCCAAAGACTACTGTAAGAAAAAGGAAAGCACTCTCCCATGGCCTTCCATCTATATCCCTGCTCACCCTGTCATCATAGATTTAACTGTCCAGGACCACGGTGCCCTTTGGTAGACCGGTGGATTCTCGATCGTAAAAGTGGCTGCCATCAACATGCTCTTTTCAGGCTCCTTTCTTTGTCCCTTGCCCTTTGTCTGTGATGTGTGGGAGAGTTTTAACCAAGAGTCGACGCTGGTAAATAAGTTCAGCAAGGTTTAAGCCGAGGTCAAGGCCTCGAGCTGGCGGGAATGAAGAAAGAGAGAGCGAGGAATTGATTGGGCTTTTATATGTGGAAATTGAGAAAATAGAGGGTGTCTTTGGCGTGACCTGACCTTGCCCACTGTACTATCTATAGCTACAGAGATACAAAATAACACTTTCCTTATCAAAGACATTGAGGAAGAAGTTGAAGGAGAATAAATTCAATAGGATATTGGGGAGGATGTCTAGGATGGTTTGCTAGTGTCTCATGTGAAGACACTTGTCAGCTGGACAATATGCAAAGATCAGCAAAAGTAGTTGGTGTCCAGGCAGGATGGCATGTTGGTAGACCAGGTAAACAAACATTAGATTTTGGGATCTCAGCCAACATTAGATACCAGTTCATCTATTTTAAACCAGATTTGTTGACTATGAACTCTTGAGCAGAATGGAGAATAAGTATGACATGCTAAAAGCAGCTTTGGACAGGCTGGGGGATCAGTTAAGCTTTCTTAAACCACCCTTAACAGACTCTAAAACCAGCTTTAGGTTCTTATACTTGCCCAAACCAGTTTCTGGGAAGGTAGGGTAT
>Danio_rerio_nonrepetitive:559488519-559489808
TTCTCATCATCTTCCAGTCTCCGCAAAACCACTGTCAACGTCTCGTCATCATAAAACCGAGCATCAAGGCAACTGTACGAGTAGTCGCTATAAAAATGATTGTATTTAGTCATGCATTGATAAACTTGAAATTATGGCAATGTTTTGATAATATGGCGAATGTTTTTTAAATCGCACACATGAACTCACACAGAAGCAGGTGCAGGTGTTTCATCATCTATACTAGAATTGAGTGGAGTGTTGAGGTTCAGGGCCACCAGACCATTAGGGACAGACCTGAAACAGTAGTAGTACATGCATCTGAACTTTTTCAAGCCTCAACCTTTTCCTCTAGTATTATTTGTATGTTATACACATTTAAATAGCCACAGAAGTTCTGCAATATGTGTTTATAGTTGGAATATAATCACACAGAAAAGATCAAAATCACACAAGGAATCAAATAAAGTCACTGTTATTTGCACTAATTCATTCTTCTGTCCATAATATTTAAAAGTACATAAGGGCCAAACTTTTAAATAGTAACGCACAAATATTTCTGATCAAAAACAACAGGGAACATAAAGAACAGCAGAAGTATGTGTACCTGTTGGGGTCTGTCGGTCTCCTAAGAATATAGATTTTAGAGGGCGAGATCTCAGGCATGCAGAACACTACATAATGCATAGCAGCCTTCTTATCATTCCACCTGCATGAAAACACACTCACATCAACATCCTCGCAATGCAATTTTACACTGGAAAAACAGAAATGACACACCAGAGATTTACAGTGCCACTTACAGTGAAGGCAGCTCAAACAGCCTTGGGGTATTTTCTGAGACCAGATTTATTCTGCAATTATTTGAGTGCATAGGATGTCTAGTGGTCACTCTGTAAACTTTCAACAAAATACAAGCACTGTGTTCAAGAACCTGCAGACTGAATCTAGAATATTACCTCTCAGGAACAGTGTACAAGCGTAAACACACAGCTTGTTTCACCGAATCACCAATGACTATTAGGAGTCAGACGCATTAGCGCTCAGGGAAAGAGTGGTCAGCAGAAAGGATGAAGCAGTTAATGTAGTTAATGCTTCTGTTACATATGTGCTGGAGACTATTAATGGATGGATGTGAGAAGCTTGAATTTAGAGAATATAGAAAATATTTCTGAAAAATAGAAGATTCATAAAATAGTAACGGTTGTAAATTTTTGCGAGTCTGTACATAATAGCGCCTCAGCGTGTGTTTTTACAGTTGTTCTGGTTGATTGAATTCCATAAACTGACTCAAACAAAGCCCAACCCAT
>Danio_rerio_nonrepetitive:212575458-212582079
CCCTTTTGTATGTGTAGGACTACCTGATGGCGTTGTCTCTGCAGCAGGAGCAGCAGGCCTCAGACCTGGGTTGGGAACAGATCCCAGAAGGCATCAGTGATCTAGAGCTGGCCAAGAAGCTGCAGGAGGAAGAGGACCGCAGAGCATCACAGTACTATCAGGAGCAGGAGCAGGCACAGGCCGCGGCGGCAGCAGCTGCACAGGCACAGGTGACTTCATAACACACAAAAACTCACATACACTTATAAAAAATATCAATGTACATTTCACTTTAGTCAATCTTATGTCATATCACATCATCAAGAATATTCTTATTATTCCAATGACTCCTATTTGATTTGTTCCCTCCTTAGCACAAAGCTAATCTCTGCTGATTGGTTCAGCGTGAGAGAGAGAAACGCCCAACAGGATTATGAAGTAGCTGCAGAAACCCCAAAAATGGACTGTGCTGGTTCAGGATCGTGAGTTATAAAGGAAATTGCAGTACAAGCACTGAAATATAGATTCGTGTGTAACAGTTACTTTGACGAATCCCGTGTTTGCAGCTGAATCTCCATTTGTCAGTGATCATCATCTTGGCGTCATGACAAATCCCGTGATCCCCAGCGTTCATGTTTTGGCTCGTGGGTCGCGCAGGACAACCCTATTTCCTTTGTAAATGATGTATCTGTCACAACTAACCCCTGTTTTAGCGGATCCGCTGAAGTTGACGCGTTCAAGCAAATGATCAGAGAAGTCGATTAGGATGCTTTCGTGTATTTAGTCATCTTTAGAATATTATAATCATAGTGATGGTTGTCGCAGTGGTTGTTCGGTAGTAAAGGAAGACACCCTAGCTCTAAAAGATTTTGTTTCAGCAGAACATCTCAGTTGCTGAAATGCATTTTACATGTTCACTGGCGTTTTTGGATTGTCCGAGCTTCTATAGGAGTTGATTGAGCATGTGCAGATGGTTGCAAGATTGCAAAGATTAAACAAAATCCTCGATTTAAACTCTTGACATCTGGCAAGCGTGAAGAATTGTCAGTAAAAAGGGAATGTTGATATAGTCACAGTTATCATCTAATTTAGTCTTAGTCTTATCATCTTCTCATCTTAGTCATATCACAGATTTAACGTTATGGAAATTTACCGCAAGGTATAAATGTAACAGTGCTCCAGACCAGAGGCAAAGCATGTAAATGGAAAACTTATAATGAAGCAAAAGTCTTTAAAATTAGAACTTGGTTCTGGTTTTACAGCTGTTGATTAGATTGAGGAAGATCTTTCAGGGGGCAAAGAGTTTCAGCAGATGATGTGATTTGAGAGGTCTGAGAGAAATAAACATTAAGCTTGATAACATTCGATGCCCATAAAATTCAACTATGCACTAAATACATTTCTCTCGTGTCTTCAGGGACAGCCAGCAGCAGCGGGTGCAGACCAGGTGGACAGAGCGGCAGCTGCTGGAGCCTCAGCAGGGGGAGCTGCAGCTTCCCCGAGCCCAGGAAAACAGCCCTCTACAGGCGAACGCAAACCCAAGAAGGAAGCCAAGGACAAAGACAAATGCATCTTGTTGTAACAGCAGTGGACCGTGTAGAGTGCGAAACGGGCAGCAGTTTAATTCCAGTGGCTCTGCAATGCATCTCCCAGCGTGAAGTGGAAAGAGCACGGGCGACCGATGGAGATGAAGCATGACGGACGGAGAGGACTTGCCATTCTCAAGCCACTTGTGCCTGACTTTAACCCTCGGCGTTCTGAAGATGCAGACAAGCAGAGAGGGGTGTCACTACAAGGACTATCACTACATCTTACATAGAGCTGGCCAAATGATCTCAGCAGGAAAACCACTGCAGTGCACTATATTTGTGTGGGGTCACCAGGGAGGAAACAAGGTAATGTACACATAGCACTATTCAAAAACTACCCCACCATTATTTCCGTTACTGCTGTTGTTTATAAGCTATTTTATACCAATTTACCCGTATATATGCCTATGTAGATTCGTTTTATTGGTCAGTTTCTGTTTGACAGAAGGATACCTGAGATCTTTTACTGAAAGGCCGTTCACATGAGTAGGTAGCAAGCAAACAGGTCTCTTGGCAAAGGTAATGTCTCAGGACATGATGTAGGCCACCATAGCCTGGCAGTTTGATGCCAAATTTCACATTGTTGATATTGTAGGAGCCGTGATCTCCACAGATGCTTTCAGAAATGTTTTCCTATTTAGGAAGTTGCTATTCCATTTGGTTACATAGTCGTGTCTACGAAAGGATAGTTTTTGCTAACAGGATATTTACTGGGAATATCAGCGAACAACTGACACTACCCTTAATGTACATAGCTTTAATGGAAGGCATAGAAAATATGACCACTTTTAACTTTCAGCCAAAATCCTGGTTCATATTTGCCTTATAAAATGTAATATGGGTAGGAGAGTCATCCATGAACTCAGTGAACTACAATGTTATTGCCCCAAACCCTGAATGATCCTGTATGGTTTGTGTTTTCATTAAGCCGGTGGTCAAACAATATAGGTTTTACAAAAGCCTGAAATCTGAAGAGCAGGTGACACATTTCTGTTAATTGGCCAAGTGGATCATTAAGGATGATAATCGGAAAATGGCTAAACATTTGCTGAATAATCGAGCGGGCCGATATGTCGGTCTGTCTCTGGCTTCAGCCTGATTTTTCACTCTTGCGTGTACATACTCGTATAAATGGATGTAAGGTAGGAAAGGATTCTCAAGCCCATCCTGTTCCAGTGCTGCCTCCTGAGAGACAAGGTCTTCTATCCAAACATTCCAGCTATATGCCTTGAACTGAGCATTGCGTTGAGCCTCAGAGAAACGCCAATGTTGGGCTATTTTTCCTGATGTTCTGCTCTCACAATGCAAGAATGAACAACTCCTGCATGTAGACAAGCTCGTGGTGGGGTAGTCGTTGGTCAGACAGAGTTGTTTTCTGGGAGCACTAGTAGATGCAGTCAAATGCTAGTCAGTTATGGGCTCAAACTGTTGCTTTGACGTTTGGTCCCTCAGTGGCCAATACTCTCTGTATATAAAAAGCCTTACAATATTTACAGTATCTTTTATACCGACATAAAACAGGTGCGAGACAAGACTGAGACAATCTGTAGACCTTACCATAGACAGAAAACCGCACAGGCCTTCACAGAAGGAACATATCCATGAGTGTCTTGCAAACAGTTTGATGTGTATTAGCTGCCTTGGTAACGGATTAAGATCTAATGTACAACACAGGGTTTGACTGGAAAGACTCCCATAGAAGTATAACAAAATGGCATCAGTATCCTTTGGTGTGCTGCAGTTATATCATCTGCGATTTGAAATGCTCAAAGGCGATTCGATTCTGATAGTAATTCCAATCAAAGAAACATATAAATAACTGCAATTCTAAACCACTCCATTTAATAATAAAAGTGAAGAAACCATGGCTTTTAGTGTTTGATTACCACTGTTAAACAAATTTAGTTAAACTATGGTTTGTGTAGCAATTCCATGGTTAATTTGTGGTTACCATCGTTTAACAACAATAAAAATTATAGTTTTGCAAGGGCAGATGCATCTGCCATAATGGAATGGTCAGTGCGTTATCACTCACGGTCTTAAGTTGCAATGAGTGACCGTGGCTTTTTTTTCCCTACAAGTAGATATTTAATTCTGGTTTGAAGAGAGGCAGCTGGTTAAATATGTAAGCCATGCCCATTTGCTAATCTGACTTTTACAAAACTATAAATGTGAGCCAACTAAATCATGCTACAAAATTGCCCAGGTGAGGTTCAAATTCCTAAAGACATCCTTAAACAGATGACAATATAGTGGCTTTTAAGTTCTGTAAACTTTTTTATGTCATGTTAAAGCCTTTGTCTTGTATTGTGATGTACTGGTAACCCCAAATTCACCATGGTTTTGCTACTTTAACCATAAATTAACCGTGATATTTGTTGTAAATCTACACAAAGAATAGCCAATGCCTCAGAAATACATTTACTATTCTGAGTAAAACCGCGGGTGTTTTTTTGTTGATTTGCACAGATTGGATTTGACCGTTTCAATATGGCGGACGCGCTGTAGCGGCCCAGAAGATAATAAAGCCCGATATTGTTCCTCTGTGTCTTTATCGTAGCTATAGTGTGGTCTCAGTTATTCTACGAGACTTTTCCGTTGTTCTAACACCGCTTGTAAGAAACTTTGGGTAGAGGAAATTTTCACACTGAGTTTTGAAGCATTGTCAACCCGCTGCGTAGTATTTTCAGCGTCTGAAAGGAAAAAATCAGTCAAGTAAAGTGAAGAGTTAAGGATTCATTCTTACCTATAGTACGACACCATTCACAAAATGATTCCCAACACTAGAGCATTGACATAAACCGGCCAAGTGTCGTATTTGTCCAACTGACAGCAAACGCCTCCAAAGTGTAGATTGTAACCGTCATCGTCATCAAATGTCCCAGCACGAGCAGTTTGAAAAGTAAAACACGACAAACAGGGAATATCTCGTGATTATTTCCCTTGTGAAAAGCCTTGAAGAAAGGTCATTCTTATAAAAACGTTAGTTTTCAAACCCCAGAAACAGGGATTTTAAGAGAAACCATGACTATTGTTTAGAAAATGTTACCCAAGGTGAAGTAGCTTACCTCGTTTTGCCTGAGTTTTATTGTTCCCTATAGTGTATTAGCGTCCGTACTATCATTTCACACTACACAAACTGTAGATTTACATGTCAGAGAGCTTCCATCCCCTCTGCGAAGAGTGTCATACAGTAGGAAGCACAAGTTAGTCAGTTCAGAGTTGGCAGAGTGATTCAAACCATTTGTAAAGGGGTTAAAGTAGATATTTTGTACCTGTAACTGACAAAACATTCAGATCTTAACCACACAAGCAAACTGGTGAAATTTATTCATCAAGTCATTTACGTGTCATGTTTACAGGTCAGGTTTAGTATGAACATTCTAATGTGCTTTTGATCATGAAGGAGTGATTATAATGTGTATCCACTGTGCTTTAGCTTGTTTGTATTGGTTGCCAATTATTTCATTCTTTTGTAATGTGCTTTGGCTTAAACCATTTGCATCTAAAATGATCCTGGTGGGATAAATAGATACATCTAAAGGAGTGGTGTATAAAATAGTTTGTGAGTGCAAGCTTCATAAATTGGAGAACATAAGTCCCATTATTAAACACTTGTGCATTTAGCTAAAGCTATTTTGACCCCCCCAAATAATGCAAGTACATATTCTAAGGCCTTGTCTGCTTGGTTGGCTATTAGTGTGCAGCACCCATTGAAGCTCTGTTGAGTTTGAGTTATGTAAGCACTGTTACATTGAATGCACTAGATGAGAATATACCCAGTTTGTCTGGTTACATTTGAACCTGATTTGTAACAGCCAATAAATAGTGTTTCGCAATAAGGCTTACCTTTATGAAGCTGCAAGAAGAACTGAAATAACTTTCTAATGTTTGAGGTAAATGCTGACTGCTTTCAAATAGGAAATGTTTGCAAGACTTCTCATGAATATAATTTGACGTTTGACATCTTCGTGCCATCAAAGGATGTGGGAATGAAAGCAGCAAATAAAGATAGGGCTACCAAGGAGGATTTCAACTAATGACTGGGAAAGTTAATCATTTTCTTGCTATTAAAATGCCACACATTATATGCTTTTCTGCCCATGATGGTAACTGGAAAGGTTTCTCTTGCTGCATTGATTATACTGGCTGAGTTCAAGATGGAAATGCAATTGTGATGCATGTTTAACAGATGAATACATGTACTCCTAAATCAGTTTAAGGAACAGCCCCATTTACAGTTTCTATTTTATATCCTTTATACGTGTATGGATATTATAAGGGTCAACCTTTCATTGTGTGTAAGGTTCATTAATGACCAAAAAGATTGATGTAGCCCACCAGTGTCAAAAAGTAGATGGACAGTTTTTGTAACAAATGCCTTAGACGAGAGACGATACGTCTGATTAAAGGAAATCTGGTCAGTGAGTCGGTGTGATTCTTCTGATTGTCGTTCACAGTCCTGAAGTTCCAAAGTCTCATACAGAAGCAAACTATACACAGTCATAATCCACATAATTTAATATCAACTTGTAGAATAGTCATCATCATCAAAAAGGGGGTCACATATTGAAATGTTACTGGAATAACAGATGTGTCCAGTGCTACACACAGTAGTTCGACCAAAGCATATGAGAGTATCTGGAACAACGTGTCAAGGTTATCTAAACAAACACTGGTTAAGAAATAAGCTGTACAAGCTGCACCTACAGTGTGTCAGGAGAACATGTTTGTGCACAAAGGTTGTTTACAGGTCACCAGAGAACAGTTCAGGAAACAAAAAACCTACATGTAAAGCCTTTTACACACAACAAGAGCCAACCAAACCAAATCTTTACAATAACCTTCTGGCTATATATACTTTTAGCCGTTTAAAAACATCAGGTGGTGCAAAGATGCTAGAACCTTCCTTTAAAGGGCTTGAATCCTCCGCTGCTGCCGGTCATCGGAACATTAGTGATCTGCACAATTCTGTTTATACCAGTGGAGGAATGACTGAATCAGTAGATTGCAAAGCTAACATTTTATAAAAAGACTTGGATCATAGTGATAT
>Danio_rerio_nonrepetitive:376039277-376041003
CTTCAGCAAATGATCCGTGTCTTACATCAGTAAATGAGCCAGAAGCGGAAACACGTCCATCAAAAAGATACTGATCTACAATGCGTTTTATCCGGTGGAAGACTGAGGTCACGGCAGCTCTAAGCTGCATTTCTGAGTCATCCCTGTGGGCGGCAGTGTGGACTTTTGTAGCAGTTCACCCCCTCCAAAAAATAATTTGCCGTTAATTTACTAACCTGGTTAAGCTGTAAAATGCACTTCACTTCAATAAAAAGATTACGTAGGCTAAGTTACTCGTGTCAAATAGAGATAATATATAAGATAAGTGTTTAGTTTCTAAAAAGTCTGTACCATCTGATCATTTATTATATAGTCACCTTCGGTATGCATGATTTTATTTCTCTTGCTGCATCACATAAACAGCCGTCAGTGACAGAGAAAACAGTGAAGCGAATGAAGCAGATATTCAGTTTAAAACATCAAGTAACATGATGATTGTATCGTTTTTGAACAGATCTTAAAAATTTAACAAATCCTAGTATGTGGACATGTTAATACAAGTGTATAGCAGTATTTGCCAAACTCTAGTGAGCTAGAAAAGGCTCTCAGCGAGTAAGATCTAAGAACCATAAAGAAGTGTTGGGGAAAATTTCAAAATTGGGGTCATCTTGTAAAACAAAGGTACAAGGAAACTTTTTGGTCAGTTTTCATATAGGTTATGACTCATGCGGTTTCCTGTTTATCATCTTGTTCTTTCTCTCCACCGATCAGCCTGACATCATGCTGTAGGTAAACATGGTAGTGCGGGGTCGTGCTCTCCTTTGACGGAACTGTTTATCAACACACAGAAGCCGGTTTGAAGCTGAACAACACTGAGGAAATCTGAATGTCCCAATATCATGTTAATGTGTAACCAAAGAGAGCATCATCCAATATATGTTATTTAAATACAGTCCAGACCCTCAGTCCACCACAGTCCAGCTCTAGAATCAGCAAAGCATCTGAAGGTAAACAGGAGCTCCACTTTATGACCGATTATCTACATTCATGTTAAGAGTAACCGTTTAATGATACTGATAAGCCTTTTGGCTGAGTTAAATTATGTTTCAGAGAGATAATTGATCCACATGTATTACTGCATTAAGTTTTCCTCTGGGACTTTGGAGTGTCGTTTTAGCACTCCCACAAGTTATAGAACTTTTGAAATACTATTGAATTGTAAATGGTCTTTTCCAGACATTGAAAGTTAGGTACTTTTTTCTATACTATTCCCTTTTTACTGCATGCTTTGCCTTTTGTTATAGTTGCCTAGTTTTCTGTGCTGTTATATTCCTTTACAACTTTCTCCCAATATAGGTCATCCTGAACTTATCTGAAAGCCTTTGGTTTAGAGTGCGAACCCTGTACTATTAATTTTAAAAGCAGTAACACTTCGATTGTCAGAATAATTTGAGGAACAAGGTAACACAAACGTCTGTCACTTTTGACAATAAAATTTGACAAATGAATCAGCTATCATTTGATATGAAAAAGCTGAATTTTGTGCAGAAGCACAGTGTCAGCTTAGGCTATTGTGTTTACAGAATGTTTATCTAAGATTTGCATACAGTAAAAATTAGAATGTGCTCACTACAAACTTTTTTTATCCGATTCGTGTTCTTGTTTTGGGGTTATTGACCTTAAATGGGTCAGTACAGAGACCTCAGAAGTATGAGCCACTGGTCAATTAATTCTGTGAAAAACGGGG
>Danio_rerio_nonrepetitive:78305960-78307393
CAGAAGCTGCTTTTGTGGGCAGGGTCTGGGTTTTTTGCTCAGGCGCACGCTGGGACGCCCGGGGTGTGGTGGAACTTCCAGCTTTGGGGTCTTTGGACTGGGTGGCGGAAGCAGAGGTGACTTCAGTTTGGCTGAAAGTGAAAACTGGGCTCTGACAGGTAGGAAGAGAAAGGACAGAGGGATGGAGAGGGAAAGAGGAATGGAGAGATGGACACAGCAATGGTCATGAGCGTTAATGAGAGCTATGGTATATGATCATTAACATTAGCATTGAAACTGTGAAGAGTTAGCAAAATGATTCTCTTTGAGAAGCACGTGAAAGTAGAAATTAGTAGACAGTTGTTAGCTCATTCACTAGAGTGCAGAATGCAAGTTAAAACTAGGTAAATATAATGGCTCCAGTATGAGGACAGTATGAGATAGATGAACATAAAAAGAGGAGCTGAATGCATTTCAGCTTTGCTATTGATACCGTTTCACCATTGTTCACTGAGCACAACATAGTAGTGTTTTACATTGTATACAACATAGATATGGTCAAAAACATGTGGGTTACTTACTCGAGGGCTGCTGAGGGGGCTGGATGAGAGGCCAGTTGATGCTCCACTAACAGACCGAGACCTATGAGAAGAGCGACACGTGTCAGTAAAACCGTCCTGATGTACTACAAGGCAGATCAAAGAGCAAACCGCTGTGTACAAAGGAAATCCACTGCTATAAAGCTGAGCTTATTTTGGTTCCAAAGAGCGTATCCTATCAAGCTAAATAACTTGATACAATTAGTTTAATCCAATATGCTCACAGCTCACATGGGTAAAAGAAGTTTAGACCTGAGCAGCAGTTAAGAAATCATCTGATCATAGCGATATGCATATTAGATCTGCATTTCAGCAGTCAAGTCACCCAATGTTAAAAAATACAGCTCTTTTTATAATAGACTGAAAAAGGTAATCCTTAGCTATTTAATCACCATCAACCTAAAGTAGTATTAAAGTGATGACCAGCTAAAGCAAACTGGTCTAGAATGTTTTGGCATGCTTTTTGAAATCCCTGATTTCCCAATTCTTTAAGACCTTCACCCCTTAAATGATCAACAAAAACACTTGGACTTTGTTGTGAGCATAGATATACTTTTTAAGAATAATTTGCCTCCACTGTTAGGATGTGTCCAGCAAAAAAATCTTTGATGAATTAAAGGCACTTTACATGCCATGCAATGACCACAGGTTGCTAGACATGCTGCCTAATAAAAGCAGCATCAACCAAGACAAATAATTATACTGTAAACAATAAACACAAATACTCTTAGAGACCAAAACTATAAACATTGTTACATATTAATTTCTTGTGTATTGTCTAGAATTCTGAGTATTTCACTTGTAAAGACAACTTTGCTTGATCATTCATGTGCACAGAACTCTGATACAGAATTA
>Danio_rerio_nonrepetitive:43392364-43399445
ACGGGCCACAAAAACGGCTACATACAAAAGAATTATCCTTAATCTTGAAAAAGGGTATTTTGCACAATTTGCTAGATTTTTGCATTAATTTCAGTGATTGCAGAATTGTAGAGTTCTGGATGGACTGCTTGATACACCAGCTACCTGTTTCAATATTCATTATAGGTCATATATTGTCATCCTTTTATCAAAGCTTTGAAGTGTCTGAGTTTTGGATGAAGAATAGACTTTCAGTGGAGAGACAGAAATCTCTCTCATTGCATTTTAAGTTCTGAAGATCAATACATTTTAAATGCATGACTTATAAAACCACAATCTACACAAATGGTCTCTCAGCTGTTCTTTTCTCTAACAATATATTCTCAAAACAAGCTCTTTGCTCTTGTTCAACAGGTTCAGATTTTAAATAAGAAGGTTGACTTGAGCAAAGTGACCTCAAAATGTGGATCCAAGGACAACATAAAGCACAAGCCAGGTAGGGGTGGATCAGTTGTAATGCTGCCTTTTACTGCAAATTCAATCTCACTGTGAATATGCGCAGTAAATATGAATGATGATTGATCTCTCTTAGGTGGTGGTGATGTGAAGATTGAATCCCATAAGGTTAACGCCAAGGCCAAGACCAAAATGGGATCAATGGACAATGTAGGACATGAACCAGGAGACAACAATTCAAAGGTGCTAAAATAGATTAAGAGAACATTGCATATTAGCAATGCACATTTTCCTGTATGTGAGAAATTACAAACTGTTCATCATGCAATATCTACTAGCAAACACATTTAGGGACTTTTTGTCATGTTTGGGTCTCGGCATGGAAGACAAGAGTGGTAGGATCCAAGTGGTATTTGTGCAGGTAATCATGGACAAAAATAGGAAAACTCAAGAATCAAATTCAATCCAATCAATCCAAAATCATAGTCAAAACAGTCATAAGGTCATAAACAATGCATTGATCCACGACTAAGCCAAAAACACAGTGACAGGAAATGTGTGTAGGTTGTATATACAGTTAAGTCCAGATAATCAATAAAAATGAGAGTCAGCTGTATATGTGTGATCAGTGTAGAATGGTGACCGGTGTGTGAAACGGCATTGAGTTTGTAGCTCACCATCGATCTTCCAAGAAGTGATCGCTGGTGATCTTAATTGTGCATTTCTGCAAGTTAAGTTTGACTGAGCATTTTAACAAAGCAGGGTAAGGTAAAAACACACAGACCATATAACATATGCTAACTGAAAATCAAGCCTTACAAATAGTGATAAATATTCCTGCACCATATAGAAGTGCTTTTCTTTCTTTGCACTTGGTTATGAACACTAGAATTTATGATATTCATAATGTTTAGTTTCTAGTGGGCGAAAGTGTTTTATGAGAAAGCTACCTCAACCTGACACCTAAAACAAAAGCATCCAGATATGGCAAAGATATTGAAATGTATGTAGTATTTTTGAGAGGAAGCTTATTCTGATTCTGGATACAATTGAGAAGCCTTAGCTTTAATCATAGTTAGCATACATCCTTTATTAGCATAAGCTGACCATAATAACTATTGAAAATATTGCATCTTGCATATGTCAGTTTATGTCAGTTTTGTTAACTTTTAACATAGCAGTTAAGAATAAACACAATGTTAACTCTGGCACCCATTTCTTGAATTCTTGTTTATTGTCTCCAGGCTGAGGAGAATCAGCAGAAATCTGAAGGAAGTCCGTCTCCCCCTGCCAACTCTCTGCCTGTGCCGGCAGGTAATGGGGCAAAGGAGAATGGGCTGAAAGGTAGCACTCCTACTCCCGTACCTTCTTTTGGTGAAGGGCCCCGGGACTCCCAGGGCCTTGACAAGCGCATCCCCGGGACAAGTAAGTGCAAGCTTGGCACATTTAAACATGATTCTAAATTTTCCTTTTATAGGGGCACAACCCCCAGCTCGCTGGCCGCTTTTTTAGGTTTTGAGTGACACACTGTGGTCCTAAATGGATGGTGTAAGGCAGGATGAGTCATGTGATTTGTGAATGGTGAGTGTATATATCAGTATCAATATAAATTTTAGTATTTGATGAGGACCAGAGAACATGCTATATAATGCAGACTGAATATGTAGAGGAGCTGAAATTTGACGTTGTTTAGAGTTTTACAATGGTGGCCGAGAAAGCTCAAATTAAAACAGTGACAAACTGAGAACACATCTTTATCAGTTTTAACAAACACTCAAGCAAGTTCTCACAAAACCAATTAGAGTAGATGTTTACAGAAATATGCCAGAGACTCCAGAAAGTTCTTACATGTTTATCATATTTGCACAAATTTTCAGATTAGGACTAAATACAACACTAGGAAGCAATTTGGTTTGTCATTTTTAAGGTGTTTCTGCACTTGCACATATCAACGTCAGTCAAACTGAGCTTTCTATAGACAAAATATTTAGCTGAAACATGATTAATTTGCTTGTGTCTGTAGTCAAATTGATGGGAGGATGGCATCGGATCACCCCCTCCCAATCCCGCGCGCTTCTTGCGTTTGAAGCAGTTTTCTTGGCAACCTCGCTGATCCTTGGAGGTCCTTAGTAACCCCTGTCTTCCCTCTCTGGGGAACGGAATAGTCGAGAACGAAGGGTTATGTTACTGTTTTTCCATAAGCATGTTTTCCTCAATTCCAATGCATTTCAGCTTTCCAAGCCACTGTATTTTACAGATTATATAACTAAACACAAATATTTTAGGACTCTGACTTGGCCTTTTTGCAGTGTGTTGTTTACAAATTGTCAGTGACAGCATTTGAGCCTTTGTTTCTTAGAATGCACCACTGTCTAAGAAATTTAGCTTGTTACCTTGTTTTATGAATGCAATTTTTATCATTTCTTTCCTGCCAGATTGAGTCCCACAAGCTGAACTTCCGCGAGAATGCACGAGCTCGCACGGACCACGGCGCTAAAATCATCTCCTGGTCCCCCCTGAGTGACAGCCACCCCCACCCACATCGCAGCACCTCTCTCAGTGTTTCTCTGGGGTCCGCCATGTCCTCACACTCCACCCAGCTTGTCCCATTCACTCGGCCATGAGATGGGTGCAAACCAGTGCACTAGCAGGAGCCTGTCCCTTTAAAACCCATTAGCATCTCTCTGGGAGATGATGTTTTGAAAAAGCATAGTTTCAGCGCACATGTTCGACGCAGAGTTGTGGTATGAGTCTAGATTTGAGATGAATTCTCCAGATGGTTGTCCAGCCACATAGCCATCTATCCTAAAACTACAATATTTAGTCCAACAACACAAGAGTTAATTTCTAGACTCCCTACAATCCCAAAAATAGACCTACATTTTAGAGGCTACACCCATCGGTTTGGCAGTAGACATTCTCCAATGGGAACCCCAGAACTCACTTGAGATGTAGCTTATTACATCATATTATGGCAGTAATGCTCCCTGTATTGTTAGTATGTGGGGCTGTCTTAAATCCCAGTCAAAAAGGGACGAACCAGCCACCATCTATTCATCTGCTCCCTTTGCTCCACTGGTCCTGTCCACATCACATGAATTATAAACCCTGTCCTTTCCCCCAGTATTTAAATGAGCACTTAATTATTTGAAACCTATAGGCTGTTCAAGCAAAAACATATTTACATCTTCAATGAGTTTGCTGTTTCGTGTTTGCGTGAATTACTGTAACAATGAGCTGTATCATTATGATGTCTAACCATCTGATTACATCATCCACTTTCCAGCATCTTGTGAACTAATAGGACACAAAAACACATTACATACATTATACAGCATGATACAAGAGGAGGAAAAGGCAGTGGCACGCAAACTAAACAGACAGGATGGACAGGAATGAAGAAAGATGTCCGAAAGTTAGAATGGAAATGCGTTCACACTCCGTACACAGGTCATGTTTATTTGCTCAAAGGTTCGAACATCCCTCATTTTGAATTGAGTATTGTATGTCAAGTCAGAATAACAGAGGAGTCACGATCGGGTAAGAATCAAGTCAAAAAGGAACCAAATGCAAGTGATGCAACGAGTAAGTCAACAGAGTGTGATAGCAGCATGGATGAAAGTCTTAGACACAGGAATCACAACAGGAACATCTTTCTGGCATCCTTTCTAAAAAGCCGTTTGGAAACTCCAAGTGGACACATGGTACCCGAATTATCTTTTTCAAGTTATAGGACATCAGTATCTCCAGCCGTTTTAAATTGCATAAAATCTGTGTTTACTACAATCTCATACTGGCCCATGCCTTGACTAAAATAGTCAAAATTACATGACACATAAACGCATAGAAGGCTTTTGCACTAAACATGAACCAACATGTGCAAAGGCTCATCACATGAACAGTAAATATATCCAAAATAAGTATTGCAATACAATCCGTATCCCTGTATTTATTTCGTGGCAATTATTAAGCTGTTCTATAGAAGTTACTGTTTTTAATCAAACATAGTAGGATATGCTATTTGGTTTCATTACGAAGTGATGTATTATTCACAAGGTTGTTGAATAACCTACTATTGTTGGGCTGCTTTTTGAAACTGTTAACTAGTGACACTGTTTATCAGTGAATTTGTGGGCACTTTATTGGTAGTAGATATACCTTTAGCTGCACAATGCTTGCTGTTGTTGGTTAAAAGCTTATGTTTGTATACAGGGTTTGATTCACTTCTTGTTGTGAAATATTGACTTTTTCCTGGTAAATTACTGTGACGTCATGGTAGATTATTGATGGTGGTAATGTCGTGGCATCAAAAATCCCATATCAAACTGAACAAACCAGGAGGTATTAAATTATGCAAGTATCCTATGAAATAATTAGCTCATGAGCATTCAGAATGCACTTTATGATGGATGTTTTATACTACAAATCGAGTTATATATGACTGGTTGAGCGCCTTTCCCAAAATTCTGTCCCCTGACAAAGAGCCCCAGTTACACAGAAATGCAAAACTTGTATCTCATAGAGCAGTCTGTAAATACAGTACGAGTGTGAGCAGTGTGTTTCATGTAGAGCAGCTGTGCTTGGCTAAACGGTCCTGTCTGTAGTTCCTTTTGTGATTAGCGTGTGCTGTTCAGGGGCTGTGCTAGTAAACCTCAGTGTTGTACTCTTGATACAGTGATCATAACCTTTCATGCCTTCAGAAATAAATGAAAACTCACAGTGTTAGTACATTCACACGTTCCCCCGCATCGGTAATACACGTTTCACACTTTATACCCTGTTGGGTTGTATAGAGAAGCAAAGTGAAGATTTTTGCGTCTATGAATATTTCTCCAGACAGTATTTTATTCTTAAGTGAGTCTGCCTTTTTTTGAAGTAAAAAAAGGGCTGGCAAAGGAAGCGAAGAATATATATTATGTGTCTAACTTTTTCTCTTTGTCATCACAGGTCACTTACTAAATACATTGTAATCAATAACAGGAGGAGTGTGATTGATTTTTGACTGTGGACGAAAAAAAAGAGGACTCTTGAGGATGTCCTTTTGTCTGCATAAGGCACAGCATTCTGGTAATGACTTGAGTAGCCTGAGACAGGACGCAGAAAGTGGGTTGAGAGGTTATAAGTAGTCAAGCAACAACCACAGGAACAGCGATTCCTCCCACAAACTGCACCTGACACATAGACCTTGAATGTTGTTGTTTGGATATCCATGCCGCACGTCTGTATGAGACTAACTGTAACTGGTAGGCTAATTGGCATGTTTAAAAGTAGATAGAGCACTCCGATTAGGCAGCAAAAGAGCCCCCTAGTGTGTCTGGTAGGACTCACAGTGTGTCTACTTCCTATAGACCACGACAAAAGCGCATGCTGACAACAATGGACGACTGACGCCGGTCCTAAATTGGAATTAATGTCTCCCCTCTTATTTAAGATGTATTTTTTGGTATGAAAGAGATCATTGTGATTAATTGTTAACTAGTGATGTGGATATTCCATCGATGTGCGATGTGAAGAGAAATCCATCGATGCTGAAAAAAACAGTCGTCAGCGAGACACAGATCTTGGATTGCATCAGTGGTGCTATATAGTCTCCGGGTTTGCGTAGCTATGTAAAAACTTGCGTTTGCTAAAAAGCCTCGGACATAATCAGGAGGGCTATACCAGAGTTTAAGATTTTAGCAGCTAGACAACTTCATAGGAGGATAAAACTGGGGTGGGTAAGAACTCAGCAGAGTATTACAGTAGTTGTGATATTTCGCAGTAGAAAGAAAACTGTCACACTCTATACATCTACACACAGGTTCTCTGGAAAGCTGAGTCATGATGAACCCATACAACTCCATATGCACATAAATATACAACATATGAACAGGCACACCCTCTATACATATAGACACACGACACACCTGAAAATCATGCTTATGTAAAATAAAATGATACATATAAAACACGTATATAACACATAACATTTATAATGCTTCCTAGTTTCTGACATTATTTTTGGCCGTTATAGTCCAGAAACTCTAATGGCTGGCTGTGGTTGTTTCCAAACAATAGGCCCTTAATGCAGGTTTTATTGTTATACGATTAGATGGCAACAAGAGATTCTTTCGCAGGGACTTGGGACGTATGTGTTTTCACATGTAAATCTCTTGCGCTTCATTTGCGTTTGTTTATTGCACAAGTTGCAAAACACCGTGAGGGCACAGGTGAGACATCATTTTTCAAATAAACCACACATGCTGTGTATGTGACGTTTAAATACAAACTGAAATGAGCAATTTTGCAAGATAGCAACTAGGGGGTCATCATTCATTTCGGTCATTAAACAGTGAACATGATCTAAACAGTCTAAAGTGACACTTTTGATGCCCCATGCCTTGATGTAGATTTTTATATAATCTGAGTACTTGAGCACATGTGCGGCTGAGTTTTGAACATACTGTGAAATCTTAAGTGAATTGGCTGGCAGACCCTAAACGAGATGTAATAAAAGCATGGACAAGCCTTTCAGCATCTGGTGTTGAGAGAAAAGGATGGATACGAGCAATGTTCCGTAAGTGATAAAATGCGGTTTTTGTCAACTGTTTAAAATGAGGTTTCAGGCTAAGCTGAGCATCAAAAAGATTTTACACCTGCATAGAAG
>Danio_rerio_nonrepetitive:48578701-48579452
GTCCTGAACCAACTTCAAAGATGTTCTGCATTATTGTCCTTTGGTAATGAGTTCAAAAAGAAAACTGTTGTTCAAACAGTCTGACTGGCTTCCCATTTTAGTGGTTCAGGATGCAGCACTTGCCCATTATATTATGTAGCAGGTTCCTCTTAACCCATCTAATCCAGTAGTTCTTATGATACTAATGCACTCTTGGTGGTTGGTTTCGGGTGTTCTGTTGCATGTGGTTTGATAGCCCCTAAAATTAGACATCATTAGAAGTTAGTGGATTTGAAAGCACTGCTTTGATTTCCTCTGATGTAGTCACACTTTGTGGTTTTGTCGTTTTATATTGAATGGACCGTTTGAAGTGTGTTGGTACATGCTTGATAAGTGGTTTTGTTCTCTCAGAGGGAAGGTGCAACAGAGGAGGATTCTGCAGATGTTGAAGGAGAGAACGGAACGCGGTTTGAAGAGTACGAGTGGTGCGGACAAAAGAGGGTCCGAGCTACTACATTACTGGAAGGTGGTTTCAGAGGTAAGCGTCTTAAGCATTACAGGTCTTGTATGCTCACTGAGGCTGCATTTAAATCAACAAATTTACAGTACAAACAATAATATTGTGATGTTGTGAGTTATATACAGGGTGTAAATTATTAGGGGGTTGGGTCAGACCCTTGGTGCCCTTTAATAGTTAAGAAATAGTGTGCTCTGATCTGCAATTCATGTTTTTTGAAACTGGCAAATCAAGAGCACCAACAGACTGCGTAAG
>Danio_rerio_nonrepetitive:96245114-96245929
CCAATCCAGCCAGTTGGAGAGCTGCTGTTCTTCATCAGTTGCAGTAGTTTATTATTGTCTTGTTGGTCATAAACTGTGACGAGGTCAGTGTAGTTTACTCTGCATAAACTCTGAGCAGCAGATCCATTGTTACTCCTCTGCTTCAGCATGTAGAACTGTCTCAGTCGGCCTTCAGCAGCTGAAGGAAACACAACATCAACATCTTTACTAAAATGACTCTTTGACTTGAAACAGTGTAATGACTTTTAATGACACTTTTGATCATCAGATTGTATCATATGAATGTCATTTGTAGTTATTAGGAACTGGAACTGATAATGTTTACTCAATTCCTTTTAGACACTCAATGTGCGGATTTGTCAAAAAATCTGATTCTGCATTTTAAATCTCTCACCAATAAAAACATGAAGTGTTATGATTTATTGTAGTAATGACTGTTCCGGCATGCCATTGCACAGCTTTTACACTTTGAATAAAATGCTTATATGATTTTTGTCTTTAGAATAATACAAGACTCATACATTTCATAGTTTCTCTATTTTTCTGTTACAGTTTCCATTTGTTTACTGAATTGATCAAAATAATGCTGTCTCTGCAAATATGATCAAAGTGTCAAACTCACCACAGATGAGGAGAAACACATGCAGAAACATCATCAACATCAGTTTCAGCAACCACTGAAAAAGACAAGGCAAATAACACATATTCTTCTGTTTTCAGTATAAAACTATTACCTGGTGAGCAGCTGATCTCTTCTGATCGTCTTGGGTCTGAACTGTAGGTGAGAGTAGACGACTGCAGTAAGAGGAGACTCA
>Danio_rerio_nonrepetitive:507086036-507086829
CCCTCTTTCCCTCATCCGACACCTCTTTTGGTGAATCGGTTTAGTCTTGATTAAACTGAGCTGATGAACTGACTGCTGAACCCGTATCATTTGAATTGAAGTTATTGATCTGAAACGTTTGAACTGCTTTATTTGAACTGGATCTCTTACATTTTACTGTATATCACGATTATTGAACAAATAACTTTTGAGTAAAATGTCCTGAGTTGTAAAAGGTATATTTGAAGTTTTTGATGTTTTAAGTTCCTTCTATTATTCTAAGTGTTATAATAGTGGTGGGTGCCCCCAATAGTTGTCAATGAGTAATGCATGCATATTACTTTACTTGATTTAATTTTCAAATTGACACAGTTGTAAATCAATTGCTCATTTTAAGTATTTATTCACACACCATAGACAAACCTGCTGGCCTTATAGTTAAAATTAGCATTAGGTGTACATTTTTGACATGAGTGCTACACGTATACATCTACTTCTATTACTTCCTAATCGATTGCAAGCAACATCCAGTTTCTTACTGTAGTGTAAAGCTCAAACTAAAGTCATCCAAAGTCCCTCTTAGAAGGGTGTTTCTTTGCTAATGGTATTTGTGTCCTGAGGCTGTTTCCCAGTAACTAATGCAGTTATTCTTCTAATTGAGTCATAGTGCATTTAGGTATTTCCTTTCAGTGGCTTGGCAATTAAACCGTGGTGTCAACACCTTAATACAATGCTTTTTGTTTTCTATCCTCCTGCCAGGATTGCAATTACAGCCGCTGGTAATGGACACAAACTCTTTGCTTATGGGTCAGTA
>Danio_rerio_nonrepetitive:351491833-351492657
TTTAATAAGCCGGTCATAGCTTTCTTCCAAAGAAAGTGTTTTCCATTGTCTTTTCAGGAGTGTGTGTGTCCGGGCCGCTTCTCAGAGCTGTTGCCTCTGATAATCTGATTGGTGAAATGAGCACATGGGCGATTTTTGGGTGCCTCTCATACCCGTCAGTCTTCAGGAAGTCACTGGATCAACAAATGCTTGTGCTAAAACCACTTGGCAGCATGGAAAGGGCACCGAGTGCTCCCTTTGCCAAAATTGGCTTCATCGAACAATTTGGGTCAGCAGGGCTCAGTGTTTACACATCCTCCCTGTGAAGCATTGACTCAGACTTTTTCTCTCCAAGCACTCATACACACCCTGCCCACTAAATAGCTATTTTTATCAGTACATATTTCTTCACTAAAAGGGATAGGTCACTGAGTTACTTGCTTGTTCCAAACCCATATGAGTGTCTCAGAGCTTAATTTGTACCGGAATAAGCCGGATCTGGAATCTTTGAAATCTGATCCTGCACCTCACTTCCTGCACACCCCTTCCTTCCCACTTTTTACTTTCTTCCGCGAATCCCCAACCCTCTTCAATTTATTGGCGACACCTGTCTGCGACACCACCCCAATACCACCACCCAACCCCCCACCCCCTTTTTGTCTGCAACATCACCACCTTCGATCTGTTCCAGGCCAGTTTCGTATAGTCAGAAGGATGTTGAAATAGGGCTGTGCCCAGTCAAGAAAGTGGTCTTTTGGATGAAACGTTAAAGGGAGTTGCTCACTCCTGGTCATTAAAAACCCCAGGATGTCCTAGGTCCACCGATGCTGTGTCCTCTAATCTGT
>Danio_rerio_nonrepetitive:610199031-610200136
TTAGCTGATAAATATGTAATGCCTTATAAAGACGATGTGCTTTTTTATGTTGTTACTACAGTACTTTTGAATCCGTGTGTGTGCGTGATTAACTTTTATGTGGGCATGACTCAGAAGTAGGTGGCAGTGTATTATAGAAGCACTTAATGTCCAGAGCGAACAAAATCAGCTAACTCTTTTTGTAAGACATACTTAATTTTTAAACAGTCTTCAAGTAACCCAGTGGTTAACAGGTTGCGATTTTGGGCGAGTACAATGTTTAAATCCATGTTGAATTGGCAGTGTGAAGTGTTTTGCCTACTAATGTGCATATTAATTGAATTGCCTAGGCAAAATGCAGTGTATGCTTTTTTTCCATCTTTTTAGGGCATTGGCAATTTCTTGGCAAGCAGAAAGCACCCATTTAATAATTACAAATCTAAATCACAGAATGAGTGCCAAAATATTAAGAGCTTACTTCTATTTATATAGGCATATTTTGTAGAAAATTACATTAACGGTCATTATGAGTCATTACAAGCTTGGCCTTCTCACAAAGTTCACAACGGGTATTGAGTGCCAGCCAGCCCTACATGGAAGTATGTACTGTAATTCATCATAAATGTCTCCTAAGAGACCAAAAGAAAGGTTAGATTATAAATAACTGCTGATGTAAACGACCTCTCAGTAACGACGTAACTCATTGCTCCCATTGAAACATAAGCCCTAGATGTATGTAGGACTGGTATCAAAATGTGTTTCAGTTAGAAATGACAATACTGTGCTTTTTACCCCTGTGGACACCGGTCATGTTAAATTTCCGTGCCCCTCCTTGACCCCCGCTGGCAGCAGGGCCGTCTACCTTTCTGAATGAATACTCTACTGAGAAATTGTTCTTGTGCTGACCTCGTCCTCGGCTCCACACAAACAGGAGAATGAAACAGAAAAGAACTACCCCCAAAAACATTATACAACCCATTGCTGTGGACACAAGAATGGTTTTGAGATCCAATGTGAACTTCAGGAAGACACGCGTGTCGTTTAAATTTGTGTCATTGAGATCACCTACGTAGTATGTGCGATTAGCAGACAAAGCACTATCTAGTGGCAATCCACTGACTGTTAG
>Danio_rerio_nonrepetitive:584151807-584161464
CATGTATAACATTCTGTTGCACTTGTATGTGTGTAGCTTTGAAATACAATTTCAAATCAGTATCAATTCTTCATAATATGAAAAAACACACATCAATGGACCAAAAATGAAGATTAAATGAATTAACTCTACACATTGTAAAAGTTAAAGGAGAAATATAAAGCAAAAACACCTAAAGACATAAATATAAGCTTAGCAGGCTGGGTTGTTTATATAATCCAGAATATTCCCATACAATATTTAGCAGTTACAGATCAATTTAAACCTCTATAAAGAGGACACAACCATATTTCGAATCAATAGCAATAATTTAGCCAACGCATATTCAGGCAATTCCATCATTCATAAAGACTGATGCAAAACTTGATCAGACGACTGGGTTTGCATAAAGTGATTTAAATCATTGTAACAACAGAGGAAATGGCTCATTTTTGTAATTCTGAAAATTGCGTTACCCTGGGGAGAATTATATAGATTTAAAAATTGATGATGAAGTTACAGAAAGAGTATATGCAATTAAGTTTCTGGTGTTGCATTGGACCGAATACATATAAATCTAACTTACGATCAATCAGACTGATAGAAAATGTGCGATATTTGTACATAAGTTTAATAAATAAAGCTTACTTCAGAAATTAAAAAGACAAGGGGGATATCATTTGGGAGCAGAAGGTTGAAAACTCTGTATGTGGTGTAAAATTATGGAAGTCTAGAGCATCAATACTTTTTTGGGAGTAATAGACGAATTATGTGTGTGATAATGATTTTCACATATGATATTTGAAAATACCAGCACTACTAATCTTAATTTCATTGTCAAATCTCCCTAGATAATCAATCGTATCTTAGAAAAAACAAGTCCACATCTAGCCCAAAATCATTAGATTAGTTATTACATTTTTAACTCTTATTTAATGGTAATTTACACAATGATCGGCTAACAATCTGCAAAAATATGCTCGTTATTAACATCTAAATTAACGATATATAATCAATAAATGTACCTGCAACAAATGAAACACAACATTCTCACAATGGTCTTACAATACACTGATCTACAATCACCTCTGAGCAGAATACAATTTATGTAGAGAGATGGAAAAGATGAAAGAAGACCATGCAACTATGGAGCTGTAACATGGCCATGTCTATTTATGTCTACTAACTCTGATTGCTTGAACGTCAGAGGTCTGCTCAATGAACATGATTTTATTTCCAGTGAGGGGGAGGAGGAGGTGGGATGTTTGACAAATTATGCTGCAGCACTTGTATTATTGCACTGATTGGCAATTATCTGTGAGCAAAGAGTGACAAACAGTGCATTGGAGAAAACAGCGATCTTGTCATAATTTCCTAACGTCTAAAGATTTGCAACCTGAAAAGGCCAAAGTAGCCTATTATAATAAGCAGAACTGGCAGAGTAATACAGAAAAAACATATCTCAGAAGACCAGACTCAGCATTTGGGTTTTAGGATGTACCATTGAAACACTTGGGCTTAGAAAGCTGCATTTATCTGACCAAAATGCAGTAATATTGTGGAAAATTATTGTGTTGAATAATGATGATGAATAATAAGATTATTTGTTGAAAAAACAGAAATGCAACACATAATTCATCATTTCTACTTCTGAATAGCTGTCTATATATGCCTGCTGCTTGTTTTTTTCCAAAACTAATTACAATCCTTCATAAATTCCATTCCTCTTTGCGATCATGAAGTAAATGTAGAGTAGGGACAGAGCCAAGGTGGTTTTTCATTAAGGGTTCAGAGTTCAATGTTAGCCCATTGCAGAGCCATTACAGAATAATGGGGTGGGTGGGCATCATTGTGGCTGGTGGTCCCATCCAGCTGCCACTGGGAGACACACACAAGCTGTTGGACAGAGGTAAAGATGGCCCGTAAACCCCGGCCTCCAGGGGGAGTCAGAGTGCACTGCCCCTCATCCTCATCCCCTCTGTCAGGGCATTTGGGAAGCTTTTCACAAGCCGATAAATCATTGTTAAATGTTACTATGAAGCCATCGGGGAAACAGGAGTGACATAGAGAATGTGGGCATTCATGAAGGTGGTCTGGTCAGCCAGCCAAAGACACACTGTTAAAACCCACAGTCACTTACATTTAAAACCGTAATTGTACCAGTTAGGTGAACACTAATGTTTACTGTATTAAACCGAGCAGAAGCAAATACCCAGCACTAAAGTGACAAGATTAAAAAATAGACATAAATTAGACTTTAATGTTGTGCTCTGTTGTGATCTACAGGAGTTTCTGTTATGTTGAAATGTGTAGAATAACAATTGTGGTGAAGAGTAGAGCCTGGGGTTAAAGGGGATACAGCAGTTCACTCATACCAGTCAACATTAGGATGCAACATATGGGATCAAGTCTTAAAATCTCGTTCACCTTAATTCACTGTTACTATACTATTCACTATTACAATAGTTACTTAGTGTAGAGCAGCGAATCTCTCATTTTGATATTCAAGAATCCACAGATCTAAGTTTGTGCTTATTTAGACGGACATGTTCATATGAACAAGTCTATTTGTCTGTTCACAAACACACCCAAACGGAAAAGTGTCTAGTTTCGCTCATATTTAAATTGTGTGTAACGTTAATATGAATAGAAATTGCTTAGGAAGGGCGACTGTCGATGCTTCGCTTTAATGGAAATGAAGTGAATGTCATGCTTTCAAGTTAGGTAAAGTAATTTTCTTGATCAGCTTATACAATTATATCACATTTAAGATCAGCTCATTGATGCTACTTTCACTTTTCTTAAAAATAGAGGAGAAAAACAGGAAAATACTAAAACAGGATGATAACGGGATACAAATATGAGAATCCCAGCAACACCCAAAATTCCCTACTCTGCCATTCTCATCTCACTTGTTCTTAACACACTTCAGTCTAATCGGTAGCCATTGACTTATATAGTTGGATGGATGTGAATGCACATCTGAGTCTTGGAACCACATAGGGGAAGAGTAAATGGTATACATTTTCTATCACTTTATGTTAAGACATATGCGCTATTGCTAACTAATACTTATTCATTAGGATTAGAGTTTATGTGATGTTTACAGAGCATCCGTATTCACCAGCAAATACAGCCTCAAAGCTTGGCACACCAGTCTTTAAGAATTTTTGGAAGACACTGCATTGAAATTTTGGCTGTGTGCTTTGGGGTCATTGTCCAGTCCGTGGTATTAGCCTGGTAAAAAGCAGTGCCTGTTTTTTTGTGGACACGTCAAAGGCTGCGAATAGATACAGAGAGCTCTTGAATTAAATCAAAAGTATTGTTATTTGTATTGTGTAATGACATGAGGTAAACTAACCCTTAATAAGAGACACCAACTGTAATTATTATCGTTTTGAGGCGATAAGTTTCCACAAATGTTTTAAGTTATCAGGATTTACCTTGAGTAGGGTTGTGGCTGGAGTTAGTGCAGGCTCATTCCCATTGTGTAATTGTGACTTTGACAATCTCTCGGTCACTGAACATGACACATGTTCAAGAAGATGACATGATGGTTGTACCAATGGCCCGTCTTGTTATCATAATGATGTATTTGGTTACTAATGCACACGTGTGCATCACCCACATGCCAGAGTCCTCAAATTTAATCCATCTTATGGGATGTGCAGGTAATATGTGAGGTCAGAACATCATAATTATCACACCTGTCATTGTTAGGACTGGTTCCCAGAGCCCCCTCCCCAGTGCACCCACCCCCAGCCGGGGCTTTTATTGCTTCATTAGTGAACGCCACATGTTTTAGAGCACATTCGCCTTTCACTCACCGAGCAGAGATGATCACTGTGATCTGGAGGATAGCAATGGAGAGCATAAAAGAGCATTCTGGGCCTCTTCTCAGCAGCGATCAATTCTTTTCCTGGAAATAAGCGAAAGCACGTAATTAAAATTGCACTGCTGTTAACATTTGAGAACAAGATAGTGTCAAATGATCAGATACTGTGAAGGATATCAGCTCTTTTTCATGGCTATGGGAATATCAAAATTTATGAGCACAGATACCATACAGAAATATGAGTCATATTATTAGTGATATTATGTCAATTCCAAATACAACGGTTACAAGCTAACTTGAACAAAGAACAGTTTTATGCTAATGTAAAACCAATAAAGACTAACAAATATATTGTTCTTTGAAGTTAGACTTTTTATAATACAAAATCTATAAGTATATACTATGCTTAACAAAATTTAATATCAACAACTGCTTTCAAAAATCTAGCGAAACTTTCCTAGTACAACAACATCGACATATTCAAAACATCATTCTGAATGATTATGTGATATTGCTACCAGCTATAGCAGCTTTGTCATCAAAGGCCATGCCAAACTTTTAAAAGTTTACTGTATATACTAGATATGCTCAAAATAGGGTCTGCAGGCCAAACCATCCAATCTGAGAAGAGAGTAAGACAAAGTGATTCTAAACATGAACTATTACCTTTTGGCATTTTCTTGCCTACGCAAGTGAGCTAGCAAAAGTCCTACATATGCAAAGTGTTTATGCAACATATCTGACATTAAGAATGTTTTCTATAACATTTTTGCATTTTGGATATCAAAATGCTTTATACAGTAAATAAAGTACAAAGTTTGTTGAAGGTGCAATATTACAAACTGCTACGGTACAAATGTAATCTGAAGGATAGAAGACTAGTTTATTCAGCATTGATTCTACTGTTTTTTAATGTGATTGTAATATATATCCAAAGATATTTATTCACACTAGAACTTCCTCATAGAAACTCTTTTAAATGAGACATCAAGAAAAAAGGATATTTTTTACATTATTTGTTCACTGTAAATTGAAGCAACGCACAGTCATCGGCATGTAATGTAACTGTATTTCTGAACTGTACAGGAAGAGCGAGACAGAGGTAGAGGGGTGTGGGGTGCCGAGAATAAGACCCCAGCAAATGCTCATTAGAGTTGACCTTGGCACCGGGAGCATGCGTTTGATGGATCGGGTACAGGGCCAAACAAGCCCCCGGGGAGCCATGATCTTATCTCTTATTGTACACACACCTCCCTCCTACTGACCCTTTCCCTGAGCACTCGCACTGCTCTCCTCTCCACGCATCACAGGCAGAATAAATCTGAGCTTGACAGAGAGACGAAGAGAGAAACAGTGTCAAGGTATGGAGGGGAAAAGAAGATGGAGGCCCAGAAAAACCAATAGCTCGCTGAGGTGTCATTAAGGCGAGACACAACAGCAAAAACTGGGATTTTTCACACACCTGTCAATTTTGTCCTCGCAATTGGTGTCTTTCAATTTTTTATCGAAATTAGTATTTTTTCTCTAGAAATCACCACTCATAATTTTTCAAAAATCCCCAGTGTGGCGGGACTTACCCAGACCAAACTTTAGTTTTATTCATTCTGAATAATTTTTGAAAGAGGGATATGCTTATACATAAATTAACTGATAATATACAACAACTCTATACACTGCCTCAGTTCATTTGAGTAATGGTAAATCTACTAATCTACAACTAAATTTACTACTGAACTCAATTATTTGAGTTTACAATTTACTTAAATACAAGTACAAGTACAGATACAAATACTTAAATACAGGTATATTTGTGTTACGTAACATGATTTAGCAAACAAAGAAACCAGAGCCCTTGAAGTGAACAAGCGACAACCTGGTCGCCCTTGCATGAACTTTTAATTTTACTTTTCTCTTTGGTCAGATGGGTTCAAGTAGTACCTCTGTCCTGCAGCGCTTCAAGAAAATACAGCATCACAAATTGTTTAAAGAAAAGAAACATTAAGTTCAGAAAACTTCAAATAGTAATTTAAAGTTTTTTGCTTTGATGCCAAAACTATTTTACGTAATGTTGCCAATATCAGCAAGAGAAGATAAATTTAGCAAGAAAATTTGCACATGTAACCATAACATTATAGAAATTGTAATACAAAAAGGTAACACTCAACTCATCCCACACCTAACCCTCATCCTAACCGCATCCTTATAGTAATTACAGGTAACTGATTAATATTACTCACTATTCAAATGAATAGTTACACTAACTACCTCACTTTACAATGAAGTGTAACCTTTTAAAAACCTAGCCGAATCTGTCAAAGAAATACAATTCTGAAGAATGCTTGCCTTTCATGAAATAACACCTCGTTTACATATGTAAACATATCATTTTAGAAACCTGTAATTCAAAAATGTTACAAACGTCCTCCCAATAATAAGCTGTGCTTTCAATTTTACTGCTGTAAGTCAGTATTAACTCAGTAGTTACATGAATAGTTACAGTGTAACAAAAACACCTTAGAGTAAAGTGTCACCTCCAATCAATCAATTGGGGAAGTAGTGATGTCTTGCCTTAACCGCACAAGCCAGCTGTCCTTTTTCAGATGTCGTTTCCCAGAGCCAAGGAAATGGTAGGCCGCAAGACGGGAATTGGGAAAAAGGTGAATTGAGAACAGAGCAAAATATGGAGATCAGTGTAGTGGAGAAAGAGCTGATGAGTCTTCAATGCAATGAGTCTTTAGTCCTGTGGGAGATGAAGGGGAGTTTGAGCCATCCATCGATCTGTTCTTCCTCTCCTGTCGCAGCACTCAAAATCTTCCCCTGTAACTTGTAGACAGGGGACAGGCATGAGGCAATCAATACCTGCAGGAAGGAAAAATCTAGCAAGCACTATTCACATGGGCTTCCTCCACAGCCCCTCACAGAGATCTTTTATTCCTTTTTACTGTACCTGAAAGAGATGGAGCTCCTATGGGTTTCTGATGGAACAGGAGAGGAAAACGACTCTTTTAAGCATTTTATCTCAGATGAGCCACAACCCGAGAATGGTCTGCTGTGGACTGCTGAGACCGGAATGGAAGAGGAGGCTTATGATGGCTATAAGCATTCAGAACGAGCACAAAAGTGCTTTCAAATTTTTGTTGAAAGTAGCTCATCCTATGATCATCGATAAGCACTTAAGAAGCTCTTATTCACTAACCAACAATTCAGAAGTTTAAGAAAAGTAATTGAGCTTATCAAGGATTTAAGTTATTCGCAAAATAGTACCATATTGTACGCTGCACCTCTTTTGAACATTAAAAGTATTGTTCACCTACCAAAAAAACACAATCCAAAAATTCCTCACAACTTACTACTTTCCTGTAGCCATGTATAGAATAACGGGCGTCAACAACAAGAAATATATTAGAACAAATCAAGTGTAGTGCAAAAGGATTATGTTTGGTAGACGGTTTTGGTGGTTAAAAATTGTACCTAGTACAAAAAAATGTTCTTTGCATAACTCCTTCTTTATTACTTAATTAATAAGATCTATAACACAGAAAAAATATAGTAAACTATACATTTGATATCCACTATCAATTTGCTTTCCTTTTTCACTTTGCTAGACACATTTTGGATAAGTTAGATTTGTACCCTTAATTAAAAGGTGCTGCCCCAGTGTTGGCAGAGCAGGAAGTTAAAGTTCAATGTGTAACTGGAGTAACAGTCTTCATGATCAGCTGCTGCATTAAACTCATCCACTTAACATTAATCAGGAATCTGGATTTGTTTATTCGAGTAACGATAAATTACAAGGTGACTCCCTGAATCTCCATATAGAGATTCAGTGCACCAGATCGATGTGTGGTGCCGCATTGCTGCAAGTTTTTTTTAGATCTGTTTTTGCCATTTTTGACTTTATTGTCATATGACAGTATACAGGAAGCGATGTGGGAGAGAGAGGGGGGCAGGATTGCAAAGAAAGCAGGGACTCAAACTTGTATATTGCAATGCTGCCCACAAGGCTATCAGGTCCAACCATTGCTTCATTTTTGCCTCTTGTCAATATAGCAGTATCACTAATTGACAGCTGCTTAAATGCTTGAATCTTATGCATACATGTCTGAGGTGATTATTTCTGCATTTAATGCTATTTATCCAATATAATGAAGGGTTTTTAGTTCAGGGCAGGTCAGGTGGGTGAGCTGGTCCATTAAAGCAGTTCTCCGAGCAGACGGAGAGAGACACGCAGATGCCAGGCCCAGGTTATCACACTGATGGAGTGAGCCAGCTGCTGGCCTGAGGTCAGTGACTCCTCTGAGAGCGCCTCTGAGAAATATTTAACGCATTTGGCTATTAGACAATTTGGTCTTAAATACCTTTTCGTTTGACACATGGTGTGAAAAGGACAAAATTGGCTTCCCAGAGGAAAGATGAATCCACCCCCCTGTCCTGAGAGTCACTGTCTTTCAGTCTTCTCCTGTCTGCTTCTTAACAACTGGGTGGGCTTGATGTCTTATCTCTGATATTTCTCCACTCTGGGCTCATTTCTGACAGTTGGGGATGGAATTGCATCTGGTTGCGTCATGAAAAAGTAATAATGCACTGTCAAGGACGTCAAGGTGTCAGCGTTCAGCGGAACTGATAAGTTGTCGGCGGCCGTGAAAGTAAAGCCCCTTTCCAGAGCCAAGCCACCGGTGGGCTGCGGTAAGTTACGAGGAGGGAATTTAGCCTGAAGGACATTTGCCAATTACCCATCTCTTTAATTTAATTGGAGGAGAGGTGGCATGGATGCAGATTAGAATGGCAGAATTCCTGCAGGCTGCAACAAGACTGTATGGTTTCCTTCAGTGGTGGACTTACATTCAATCAAAGGCAAAAAGCAGAGATGAATGGATTTTACGAAGTAAAAATTAGACAAGAGTCCACCAGTCACAAAAACACTTATCAAAAAGAAAGATAAATCTTTGTGAGAAAAGTGCCATGAAAGGAATGAAAATGATACTGAGAAGGAATTAAAGTATGTCCATTAACTGGTGAGTGTTGTAGTGATTGTAGTCTGAGTCTATTATTCAGTGTTTTGATGCCAAGTGTCTACCATAAGTTGTCAAACACAATAGGAATTATGGTTATGCTTGTTCTTTATAGCGGCGAGACTGCAAAAGAGCTTGAGTAGCACTTGCTTACTCAGACTGAGACGATACAATTCAATGAGAAAAATACCTAAATATCATGGGGGCAAAGAAAAATCCCCTGGTAAAACGAATCATCCAGTTGTGTGGTTTCATTCAATAAACCAAACATTTAAGACTGCATCATCACAATGTAAATGAATCCTATGTCCTATTGCTTTATCAAAGCCACCTGTAAAACTGTACCACTCTGAGGATTATCTCAAAATGTTTGCATCATGCTATGTGTTTGGGCTTATCCCCTGAATTTTGCGGTCATTTAGGCTATTTTTTGGTGAGACTACAAACCACTGGTATTGTTTGGTTTCTGTCATACTAAGCTTAAAAAATTGAGTTAACAATGCAATTTTACCTAGAGTTTAACCCTATTTCCATAAGGTCCACTGCTTTTAAACGTTCTGCCCAGGCCACTGATATATACACTAGGTCACTAGACGGTGAGCTAAACTTGTGAATCAAACTAATACAATTCATGAACATTCATCGACTTCCTGGATCATTGAAAAGGACAGATTCAAATAAGGAATTTTGTATTATTGCTGCTTCTTTAAAGAACTCTGAAAGCAAAGGAAGATACTGACCCCTTCATAATATTTTCATGGTGCTTTCTTTCAGAGCTTTAGAGCAACATTCCCTCTTGATTTTCTTAAAGAGTAAGCGTTTGGAAACAAC
>Danio_rerio_nonrepetitive:568471155-568472064
ATAATAGTATGTATTTTCTGCAAGATGACTCATTCAGGAGTCATGACCTTCGTCTTGTCATCTAGAGCTGTGTGTAACCTTGGTCCTCATCTCTGCTAGTAATATTCTCATTCTCATGACACAACCTTAATCTTTGCTCTGAACACATGCTGAAGGTCAGAGCGCTGCCGCCTTTGGCCCGTGGCATGAGAACCAGCCTTACTGACATCAGAACACCAGCAGAGGCGGCACCGTCTGCTTGGAGAATGCCACGTCTGATACAACTGACTCGAATGGGATCAGGGCCAATTTCAAAGAGATTAGGGACAATTTCAATGGAATTTGGTACATTTCCCAAAGAACAATTTATGGCTGGGATTATATGAAGATAAAATCATACAACTTCTAGTTCCTATAGAGACTAAGGAAGCCAAGCTAAGAGATCTGTTTTGTACAAGACAATAGTTTCCAACATTTTATACCAGTACTGTTTTGTTTAGTTTAATTTTCCGAGCAAAAAATAATGGATATCATCCATTTTGCAAAACAATATTTGGTATTACACCACAGTCCTTAAGCTTTAGTAAAAGAAAGATAAATGTGATTGCCTTTGCTATGCTTTTGGCTAGAAGGTTAATATTACTCAAATATAAGGAAAATATTTCGCCAAACTTTAAGCAATGGCTTATGGAACTTTTAAACCACTTGACCCTGTAAGAGGTTGTACTGATACAGTGTTTCCGAACGGCACTGTCGTAAGTACACAGATATCAAAGTAACAATACTTATGTAAACTGTGTGTTTGGGAGCCTCGCACATCACACACCTGTCAATCAGTCAACTATGGTTACTGAAAAGTTTGATTATAACAAGCTAGGACTCAGTGAAAGACTACAATACATCATTCCACCGTTGTTTATGTCTCTCGTG
>Danio_rerio_nonrepetitive:466600301-466609809
GATGCTTTAAAATCATAACAAATCCTAAAGTCATTTCTCAGTCTATAATATTATTCAAAGCCAACCAGAATACTGCAGTAAAATGAGTTTATTGCTATTTATAATACAAGTAAAACCTCAAAATCGAGTGAGTTTTTTCATCAACAAGCTAATTTTATTTACCCTTGCCATGTTGAGAGCTGAATACTAATTTGCTTATCTAAAGATCTCTGCAGTTACCTCTTAGACCAGTCATGAAACCATTGCTTAGAGGTTATGATAAAATTTTGCTTGTCAGCTGTTAATAATAAGAACGATCAGCAAAGTAATGGAGTAATGTGGTAAAGTGTTAGTAGTTTTAACCATAACATAACCGGTCTATTCCTCCAGGGTGCAAAAAGTTTAAAGGTTTGCTCGTGTGCACGTAAATGCGCAAACGGCGGATCTGTCTGCATGAACAGGGTTGTGCAAATGTACAGGTCAACATTTGTTGACAAACTTATGGGAATTAATTAATCTGTACCATAGGCAGCATTACTGCGAAATAATATCACAGTATAATGCTCCCCACTCTTTATTGCATCCAGTTATTTTTCCACTTGAATGCTGCAGGAAGGAAAACTTTTTCATTACAGCGTCGGTGATAATTCTAAAAATGTACTTCAGATATTACTGACTAATCCGGACGCTTATGAGCAAGGACAGGATGGAGTCAGCAGTTTACCTGGACAATGCGGAGCAGCTCTGCTTTTCTTCTGCTCTTCATCTGTAATGCATACAGAGCGCTGAGGTTTTGGCCTTCCAGTTAATATTCCTTCCCTTTCCTCTCTTCTCAAGTCTGATTTAAGCCAGCTGCACATTGGGCCTCGATTTTGCCACCCAAGACAAATTTAGGAGCAGTGTTATGACAAGCCGACCGACCGCTGATTAATTGCCTTCGCCATGAATATCAGGCCTCCAAAGTTCTCAGTGTAGTTTATAAGATTTGGTCAGCAGTCTTGAAGCTTGACTTCACTTTTGACAGCTATAACCAATACAAACACCGTGATGTGTGACCGTATATACATTCGGTAAATAAATATTTGAGTACTGAAGATTTCTCATCCATCAAAGTAGTACTTTTGCAACTATATAAAGGAAAGTCCATGACGATGATAACAATAGAGAACTTCTAGAATTTCCTGAGCACATGCTGTGGCAGTCATTCAGGAATGGAGATTATGATACTGATTCCTGCTGCATTGATCTTGTGGGCCAATCTAAACACCTGCTGGTGACCTACTTACACCTGCAGCCTCTCCATGACCAGCACCGGAAACATGGTCATAGCTGGCTTGCTTAACCTTTCAATACACTAAAACACCTTTTCTTGCTTTTGACCCTGGATTACAGCACCAATCAGAATTGTCAATTTTCTTAAATTGAGATTCACGCAACATCTGAAAGATGCTTAAATAAGCTTTTTATGAATGCATAAATAGTTAAAGCAGCAGGATATTTAGCAGAGATACAACTATTTGTCAAAAAAATAAGAAGCAGATAAGACAGTAAGCATTCAGCTCTCATTATGGCTGGAATGAGATTATTTGGCTTGCCCCATTGGAAATAAGCTCACTGAATTGTCAATGAGAAATGTGAAGACCCTTAAAAACTTGATACATTAACAACTGGACAGATTTACAAAAAGCCTTCATAGAACATGAGCTTTACTTAATCTATCGATAACATTAACATAAACATATTGCATAAAACAGGTACAAAAGAATATATCTGTGCAGCATAGAATGTTTTTGTGGTCTACAGTACGTTCACAGTTAAAACGTAAATAAAGTAGACCAACAGCTTTAAGCATTTTAAGATTTCATCATTAATTTATTACCTGGAGTATACATACACTTATTCTTACACACATTGCTGAGGCTTGTTTTGCTGTAACGCTGCAAAGCGTATTTTTGTCTAGTCTTGTTTTCCTATTATAAATTCTTTGCCCCACATGCTTAGAATTACCCTCATGCTCCAGTTTGTGCCCTCTTGTTTGACTGCTCTTGTCCAATGGTTTGGGACCATTAGTAGCAACTGAGCATTGTGTAAACGAGCAGGATAACTCATCATGTCAAAGCACAGGATATTCACATACAAGTTTAAAAATATTGCAATGCAGCAAGTCAAATAATCATGTGTTTTACTTACCCTTGTATTTCAGCCATGTTGAGAGCTGAATGCTAATTTGCTTATCTGCTACATATCATTATTTTCCAAAAAGATCTCAGCAGTTCCCTCTTAGACCAGCGATGCACAGGCAAACCATTGCTTAGAGGTTTTGATTAAACTTTGCTTGTCAATTAGAACGCAACAACATGAAATGACTAGTAAACCCTCCAGGCTATGCAACAAAACACACAAGAAACACAGATGTCGCAGTCATGATATATAACAGGATCTCATTCAGGTCATGTTGTTTGATCTGCTCCAAGTGGCATGCAATATGATTTTACATGATTAAGCGTGTCGTTCGTATTGTTTTTGGTCCCCTTTCGGGGTCGTCACATTGGTAATTATTAACAATATGCAATTACTTTGGCTTCTTTTTCCTTGATTGCCGGAACGGAGAGCCAGATATCAATGCGGTCGAGTAAATAAATTCAAGTTGAAGTGGCGCAGTAATTGAAAGCAGTTTATCACAGCTCTCAGATTTCCTTGTCTGAGTGAGTTCTGTTGAGCTTTGATCCGCACAATTAGCATTGAGATGTGTCTTCTTTAAAGTGCAGCCAGCGACGTGTGGCTTTCTGAAGCTCATCCACAACTCACGGTTAAAGCCATGGTTCATTGAAAAAATTCAATACTTGTTCAGAACTTATATGAGCTGCTTTCTTTGAAGAGTGCTGGTTGATGGTATTCATTAGTGTGGGGTGTAATTAGCTGTTCTGTTGGAAATCATTACTAGTTATACTTGCCTAAAACCCTTTTAATGTCACCCCCAGGTTTTGAACATTGACATGATCAACTTAAATGATTAGCAATCTTCAATGCTTTGGTCGGCATAGGGCAGGGGTGAAGGTGGCTCTTCAGGAACATGGTTTGCCTCCCCTGGCATAGAGCCTCGAGCTGGGTATCTTACTCAGGTCTCCGTGAGCAACATTGTGCTATATGTCAACGTACTTAAAAGTAACACCCCATCTGCACTAGGTCTGCAATCACACCCCTCTTGACCTAACTAAGCTATTTATGACTACATAGTGCACAGAATTAAACTTGGATGTCAGATTTTAGCTGAAGTGAAAACAGTTGGAAAATCCAAAAAAATCAAAAGTTATATCAAAACAAATTTGTATTTCACAAAACATATTTTAGGCTAATAATGACAGAAAATTAAAGCTTAATATCTCTACAAATTATATTCTAAATTTGAATATGACGTCTCAAAAAATGAGCTTTCAGTAAGAGTTTGTTTGGCTTGGATGATATCCAGTTTTCATTGAGGACCATACAAAGACGCCCTCTATGTTTTTGCGGAATGTAAACTGTACGACATGACATTCTGTGACTCTGATGAGTAGCTTTGTTGCAGATTTATAAATAACTGCTGCTCAGTTAACTCTCTCAAAGATCATCACCAGAAATGGAAAATAGACATCAATATTGGTGGTTTAAATATGTGACAGTAAATGATCAAACCGGTTGTACTGACAGAAACTGTTTTTTAATCTATTACTCTTCCTACGCAACAAAACAATCTGTGGTAAAATATGCATTCAGTAAAAATATGGTATATGAAAGGGTAGTTAACGGGTTATTGCGTCCTTTGCATCATTTAAACATAACATATTAGAAAACAATCAGTCAACTGAGGAATCATTTTTTTCTAGTCAACACTAAGGATAGATATACGGAATAATGATGGGGGCTTACTTCAAGAAAAGGAAATTCAGAGCCAAGTGTGAGAAAAGGAAGTAATTTTTGTAAGTAAAGACCTGATTATTTTAAAAGCTGCAGTGTGTTGTCTTATTTTCCATTCAAAGCGAGAAACTATTGATAACTGAAGAAAGAACACAGAGTCAGATATCATTATCTCAAAATAAGCCTTTGTTGTAAGGTTTTACTTGGTGGTAATGGACAGTACATTATGGCTGTACGTTATGCAAGTAATGCATAAAAGTAAACAATCATGAAATATTGATTTGATTTCACATCCATGTAGGAAATTGGTTGCCAGGGACAACACAAACCCAGCTTCAGCGCAAAATGCTGCAAGACTAATTTAAAATCAATCATTCTGGAAAGTACATATTTAATGGACATGTATAATGTGTATTTATGGTGACAACTTACAAAAGGATTAACAACATTAAAATCACAGTACAGTTTGTTATCACAAATGTTAATGCTAGTTAATACAAGTGCTGTATATAATTTGATTACTTCAGTAATAGTTAGCTAGCTAGCTGGGTTATAAAAAACATTACTGGAAAGTGTAAAAAAAGGATTAAGATTATCAAATATGAATTTTGAACACACCACTATTTTCTTAATTAAGCAAGTATTAATTGCAAAATCAAATCTCAAGTATAATATAATTAAGCAAGTATTAATTTTCCGACTAAATGTTTTGCATGATTCTAATAATATCTTAGCATTAATAACAAATGAAATGTTGTGCATGACTACTGCATCTCAAGTGCAACAACAATTAATTTGATTCAATAAAATGCAAGTCAGAAACAAAGCTTATTTACTCTATATAACTCTAGTTTTCACCAATTATTCATGTGTTTAATTCAAGAAAAGTCTTAATAAAATCACTATTTTTGAAACATTGTACTGTCAGCTCAAGTATAGGATATGAATTCAGTGAGGCTGACTAACTGGTTGATCTGGATGACACTGTTGCAGCTGTTGAAAACGTAGACATTGAGTCAGGTCATTTAAACCAAAACTGCTAGTAGTGTATAATCGAATGAACTCCAGACACTGAGCAACTCCAGAAGACACTAAACATGATAAAAAATCAGCTACAGAGTAAATAAAACTGGCAAACAGTGAAAACATACAACCTTATCAATTATTCAAGCTTGGGTTTGATTATTGCTTCTCTTCCCTCGGCTGTAGAGCTGCGTCTGCAATATAAAAGCAGCAAAAGTGTTAAGTAGCTTCACTATTGCCAGCTGAGTCCCCGGCGCGGGAGAAAACTTGAGGAAAACTCACCATAGCAGCCAGAGTCACGTTATCAGCCGTGACAGCAGCGTAACTCCACATTTCTGGCTCTATTGTGTTCTCGGCCATGCGTTCACTCAAAGCACGCCAGATGTCTGATTTTCTGCTAGTCTGGTTATGGAGCTGAACATCTACACTGTGTTCTCAAAAATGATCTCAAACCAGTGTTATTTTAGAAACGCTATTGCTTTGAATACTTTGAACTAGTTTTGTCTTACATAAACATTTACGGCTGTATTTTAATAATGTCAAAACACACTTTAACTGTCGGACTCCCATTAGCACAAGAGATGAGAGAAAAGTCCACCACGGCTATGAAATAGCAGCCAGAGAGTATATGAGAGCCCAACGCTGGAATGCAATGAATTAAACCTAACCGAAATTAATAGCAACACACATTCAATATTCATCCACACAGAGCTGCGCCACGCGTGTGTGGGAACGGCTGATGTTGGCCTTAGCAAAGGTGTCGGTGACATCTCCTCACTTTCGTCGGTGATAATCCCCGCCACCGCCCTGGTTCGCGCTGTCGTACATGCAATCACAACCCCATCTCTTGTTTTCACTTTCAGTTTGAGGGCGGCATGGTCATCTTTTGCCTATAGCACCAGTTCAGTTTGCTCCGGCCCTGCCCGCAGTCGAATCTCTGTCAGTGATCGTTATCTTCGCGCCACCTCTAGTGTGTGGAGGGAAAGCGCGTGCACATTTTAACGGAACTGTAAGTACATATTTGGAGATGTACCGTATCCCAACTCAACTCGATTCGTTTATTCGACTCGGAGTCTAATATTGTCTAAGTGTCTGAATACACTTGCTGTTTTAGGATGGAAAATACGCCACAGTGTTACATTTTAACATGAATCTTTTGAAGATCTAAAAACATCCAATAAAATTATGTTCAAATCAACAAACTACATCGACTTAGAGAAACAAAATGTGTAACTCAAATTAGAGTTTAAACTTCACATATGCAGCACGAGGCTCCGCCGTTATCTTATGCCCCTTATGATGAGGCATGCATCTCACAAATTGTGTAGGATAAACTGAAAATGCCCCCGGAGATGAGGCATGGAGTGTTTGGACCTGGCGCAAGGCACAAATAAGTTTGCCATTTTAACGTTGCATAGCGACGGGTGTACAATATGGCCCTTGAGTCATGACAAGTGCCTATAACTAAATGAACAATTCCTTGAAGTTGTAGTCTAGTTAACTGCGCAAAAAAAACCTTCTCAAATGAGCCTTTTCTCCGGTTCCTATATAGGTATGGAAAAGGTTAAATGCAAAACATTTTGAAAGAAAATTTTAGATGGCACTAAGAGGTTTTTGTTTCTGAACTATTCATAAATACATTCTAGAGAAATTGCTTTAGAAATTAGCATGGACGTAGACAGCTTGCTAAACATACACAATTATTCGATTTTAGCTAATTCCAGCTATTTAGTTAAATACTGAATTACGAGGACACAGTTAAAGATAACTGATAATAAAGGTAAAACCATATCAGAATTGCATTGTGTAGCTTTGCAAATGATTAATTTTAGTTAAAGGCATATGAATTGTTGATTGATTATGATTTCACTCATTGCTTAAGCATAAGATGTGAATAAGGCAGTTGTTTGACATGCAATGCATGGAAGCAATAAACAATAACTCCCGCGTGCCACTGGGGGCCTTCTGCCCCAATTTCTGCAGAATACAGAATATATAATGTGCATAGTCTGCTGATTTTCTTTATGCCTGCAGTACCTGGATGACCTGCTACATGTGCATACTGTATACAACAACATGAGTTTCTAATCCCAGTGAGAGAACAGTCTCGCTCATCATTTTAACAGCTTGACTTGTTTGATCAAACTGCCAAAAGTTTGATATTTCACCTAAAGTGTCAGTTATAAAAGCTGTGCATTTTTAAGGTAATAAAGAGGCCAGTAAATGTAATTCAGAAAACACAAAAATGACACTGCAAGCATTTCTTTTGAACTAATCTGCATCCATAGAAATGTGAACGGTGACAGAAATCGGGCTCCAAAATAATGATATATTACTCAATCAATAGCGTTTTATTGCAACATTTCATCTAGTTGTTTAAGCCGTCAGCAATCAGAGAAAGAAATTATTCATGCCTCATTTCGAAGCCAAACGCTGAAGCTTGCCAAGAATACCGATAAAGTGTTTCCGCGATGAGTCCAGCTGTTCTTTACAGTCATGCAAGTCTTCAAGCAGCCAAATTAAGAAAGCAACATACCTAACCTTCTTTAGCTGAAAGTCTGTTGGATTTATATATAAAAACGGAGGTGTTAAATTGTTGATGGTTGAAGCAAATTACGCATAAGCAACAAGTTGAATAAGATGCGGTTCAGAATAGAAAATGTAGAGTCAGTTATTTTGACAAGTACAGCATGTTTTCATGGATAAACATCTTTTGTTGGTCCCGGAACAATATAGAAACATTTCTAGGTTAGAAAATCAACTGTGATACATGGATTGGAAATTAATGGTGGCTTAAGGACCGAATGTGGACCCATGATTGAAAAATTGATTTCTGAAAAAGGCATTTGCTCCAGTACTTTACAGACATGTTTATAGCGCACTTTGTACAACACATATTGCTTATAAGCAGCAAATAATGAGGACATTTATAGTATCATAATGCCTTTTTGTCAAATTTAGTATTAGCACTGCATGACCAATAAAAATTTTGCAATCATGTATCATGGATAGAACAGCTAATTCTGAATATGTAGCCGAATTTGCTAATTCGCGGTGTGACACCCTTACTAATGGATGGATTTCCCTTACGTGCGTTGGAGGACTTGAGATGTAGAGCAGAGTTGATCGCGTTGATGGGGTTTGAATCTGGTGATAAAATCAGGCTGCCGCAAAGCGAGTGCTGGTCACTTGTGTGGTAATCAGTTTGTCGCAAAAACAGCAGGGGTGAACTTATGAGAGACATTTAGCACACCTATGGGTCGTTACCGCTTTTCAGGGATGGCGTATTTAACAATCAAATTCTGTGGTTAGATATACTCATAATAAAGCTTGATTTGTTATTACTTCAGGTCATGCATTTGTGGTGACAATGAAAACATCCTGGCATCCTCCAAGAAACGACTCAGTTCTATTTGACAAAATTACAGCACAGCAGTAAAATCAGAACAGTGAGCTTTAACTTTATAAGAACAATATATAACAGTCTAAAACCCAAACTCAAAAACTGAAGTCCATGACTAAAGAAAGTTTCCAAGCGTATGTGCAACCGCAGCAGCATCGATGAGACACAGAGATAAGCGGTCATTTTTGGGACCAGCCATAATATGTTGCTGAGGATATCAATGCTCACTTATTTACTTTCTGTCTACAAACTCACACAGACCAAAAGTTTCAATCTGGGCTCATCCATCTGGCCGGCAATGATAAAAGATATTGGCAAACTCACCCGATTTTTCGACCTCAATGCATGACACCATCGCACAAAAGCAACACACAAGCTCCTGAATAAGTTTTATCTGGGCTTGTCACTACTAAAACACGCTTTCACGGCAGTCATTAAATCCTTTAGCTAAGGGAATCGTCCCAGCATACTTTATACCCCCCCATCCTGTAGTAGGTGTCCAGTGATTTGTAACAATTGATATTTCCTGACAAGAGTCCTTTGGGCCGTTGCCTTTAGGGTTGGTATTGACTGATCGCATTTGGCGGTCGAGTCGACTTTTGAGCTAGAACAGTAATTCACCCGCGGTCTCTCCTCAGTAAGCACCACCTTTCAGACAGCAAAATAAAGCCATGCCTTGGCCAATCTACAAAAGCTGGCAGCAGAACATTTTCGGCTGGAGTCTGGGTTAGTCTTGTGGAACAAGACTTTTGACTTTTTGCATAAAGTCTGGAATAAAAGGAGGTCTGGATAAAAATGGAGAATGTTCCTGCAATGCAATCTAAAGCCAGTTTGTGACTCAACTACAATTGTAGGTTTGTTCCAGACTGCTGTCTGGACATGTCACAAGGAGCATGATCTTTGTAGAACTCGTGAAATACATTAAAGTTGCCAAAGAAGGGTTGGTTACAAAGGGCCAAAGGACTGCCAGGAAATGTGTGTTAGTTGCGAACCTTGGGTAACATAACCCAGGATATTCCAACACAATATATGGCGAAATTGTTACCAATTGACACTTTACACAATGCAAAAGTCATCTTAAAGTCTTGCAGCTGGAATGCCAAAAAAAGCATTCTATCTAACCTTGATAATATGTCCGTATTTTGAATTACTAACATCTACACACGTTAACACAGCCATATGCAGGTTGTGGGTATCAGTGTATAG
>Danio_rerio_nonrepetitive:208611142-208613077
TTTACATGCTCAAAAACCCCAATCAAGCAAGCAAAAACTGGGTTCTGATGCCTTCGTGTGCCATGGGTGTCCAAGCTCAGTTTTGGAGGGCCAGTCAGAATCCATGCATGTGTGCTAAAACCTGTTTTAGGCCATCACAGTTGACACACTTCAAAGAAAATGTGTTGTTTAAGGTAAAGCTTTAGAATATAATTACATTCAGCATATGAAACATGCTTGATATTTTGAGGGGCATTTGATGCACATATTGGGCATGGCCACTCTCAAGCAAAGAAGTGACAACCCCATTCAGCAGTCATATTAAGACTAGAAAAAGAAAGTGTTGACAAACACATTTGCAAAATTCTATTCAGCTACACCAGATTAATAAGCTAGTTAATAATGTATCAAAACACACACCACAGGAATGTCTGTCCCTTGGATTCACAGTCCAAGAAAACTTCAGGGCTTTGAGCTTTAACTCACTGTTTCCAGATTTTGCTACAAAAAACACCAAATAAGCCCATAATGCACCAAAAAAATTATCTACAAGCTGTATATCTGAAACAAGATAAAAGAATTGCTATGCATACCTACCGTTTTGTGCTTTAAGCCAAAAGACCAGGGTGTTCAAACCTGTTCCTTGAGGGCCAGTGTCTTACAGAGTTTAATTTGTCGTTAGAATCATTAGAAACTTCCAGACACGTGTGTTGCTGCTTGTTTTGAGCTCCTGCCATGTGTATAATTAAAACCTATGAGCGAGCCAAGTTACATATAGTACACACACAGTCAGGATTTAAGGCATTCACTCCTGTATTTAAATGTAGTTCCAGTCTTAAAACGTTTACCACAATTCACACCAACAAATGCAGGCAATCATTCGATGACAGGATGTGACTTCTCACACATTTAACAAACAGGACAACAAGTGTGGATTCCACATGTTAGGTCTGCAAAACAAGTACCAATAAAACTGAGAAGTGTAATTGACTGATCCAGAAAACAATAACAACAGTGAAGTGTTCTGTACTGGGTCATGAGGAGTCAAATATCTAGTGTTTTAAGATCTTGTCAGATTTCAATGGTTTTATAATGTAGTCCGATCTCCAAGTTGAGCAGTGGCCTTAACTTTGTTTTCCCACACAACAGCATGATCCATGGTATATCCCGCAAGTTGCACAATAGCATTCAGGATTTCTCAAGTGTACAAGTAAATGTAGTTCAGAATCCAAAAATCGTTGTTACTCTTTCTAAACACTGTAAGCACTCAGTAACCATGTTGTCATTGCTCATATATTTCAGATTTATGACGTTCCCACCCTGGCCTTGAATTCCTCAGAGCATCAGCAGCAAACCTACAATATTCCAGGATCTGCTGCTGCGATTGGAGATGCAGAGGATGAGGATGTGTACAGTGTTCCCAGTCTTCCTGGTTTACCCTTGGAGGCAAGCGAGCTGTCGGGATTAACTGTAGAAACGGTTGTAAACGGACGTAGCTATTCGATTTCCAGTCTGAGAAAGCAAGACGCAATTGACGATGTGTCAGAACCTGATGGAGGCATCTACGACATGCCTGCCCTCAATCTGGAAATCCCAACGCGCCGCTTGTCTGTATCAAGCACCGGCTCCGGGGACATCCAGTGGAAAACGTCACTCTCGGCTCTAGTCCAATCCGCTTTGACCTCCGCCTCTCTCCCCACCACCCCATCCCGGGACTTCGCTGCTGCCTTGGCTGAGATCCTTTCCATCTGGAAGGCTGGCCACGTTGGAGATATTCCTCCAGTTCTTCAACATGCTTGGTCACGTCTTTCTGACCTCCTGCCTGCCCTCTCGGTGTGCGGTACTGCCCCTCCAGCAGACGGTCTGCTCTCCATGGTCCGCGGTGCTCTTGAAGACTCTGCTGCCCTTTTACAAAGCCAAACACGACCTCGTCTACCTTCCCAGGACTCTCTGTCC
>Danio_rerio_nonrepetitive:50863070-50864187
TGTTTTCGTAATTCGTAAACTACTTCATCTCCTTTCACTAACATTGCAACCAAAGTGTGACACCAAAAAGCGCCGGTCCCACCTTCACTAACTGAAACTTAATCGATATAGAAATGTGATTGGATGGTAATTTCAGTGCTGTGATATGATTGCCAATCATTGCTGGCCAATGAAGCTATTTTATTTCCTGTTCAAAAACGTATTCCAAACCAAATCTCTACTCCTAAACCTATCTATAAATGACTCCCCAAATCATTAATAGTTGGTTAACAATGATATAGAAGAACATAATGTAAACTTATACCCTGGAGGTATGTCTTCGTTGACAGTTTGGCTGATAGTCGGGTTAGCTTCCTCGATGCTGGCTGCTAACTGACCAGATCTTTTTGAGGCTTTCAAGTGCTATAAAGGCGTTCTCATGCATCAAAATGTAGACTGAGTAGTTAAACCAAGTTCAATACGATATTTAGAAAGCAAAGTTATGAAATTAAAGTTAAAGATGGCTAATTTCTTTAATTTGGAAAGTTGGTGTGGAGGAGCTCAGCAAAACACGTCTACACCATGCAATCTGTCTATTGCACCCCCTGTGTAAACCTATACCCAGGGCCAGACGGCCTAACATAAACTGTATACTTATACCTTAAATCTGATTGGAATGTTGCATAGTTGCCTTTGCTAGTCTTGGTGAACTCACACTAACCAATATGGGACAGCCCTGTATATTTGGTCACAATAAAAGTATTTGGGACACACTCTTAGTCTTATTATGGCCTGATAAATACATGTTCTTGGTTATTTCAAATATGTTGGTGAAGGTATCTCCAGTTATACCAAAAAGAACTGTATGTGTTTAACTTCCAGACAGAAAATGTTTACTGACTGTGTTGTGTTGGGAAAAAATGTATACAAAGAATCTCTTCACGTCTTATGTCCTCATCAAATCAACATGAATTTAAAATGGCCACTGTTTACATTCCTTGATTTTGTTTATTCATCAGTATTTGTCTTCAGAATGTTCAGAATGTTACACTACTCACTATCTTCAAGCTCACTTTCGCTAACAAGTAGCCAAATAGCTATTTAGACATATTTTAGCATATTAACTAGCATTAAGAAA
>Danio_rerio_nonrepetitive:248198912-248203739
GCTTACCATAGGACACCCATCTTTTTTACCTCCTGAAACTCTTTTACACTCACCTTAGAACGTATATGTACGTCATAACAAAAAAGAATGTTAATGTTCTCTATCCATGATGGCATTTGCAGGCGTTTGACAGACTTGCCCCTCATTTCTGTCGTTTATGAAAAAGAATATGGGATTTGTCATAGCTAAGTTTTCACTAAGGTTAACAGGCTATGTGCACGCAGGTCTTATGATAAGAATATATAGGCACATTTCTAAAACGTACAGTACATGTTTTAAAACTTATATAATTGAGAAACTATCCAAAAGGCATGTACTGTAGGTCTGTATAAAAGTCTATGGGAAAATCTTATGGGGATTTTATTGAGCCGATTTCTGTAGTCACACAGCCCTGGTCTGTTTATTAGACACATCTTGTTACTTTGTTGCATTAAATTACTTCTTCTGTGATTTATAGATTTGCAGGCGGGTCAAACGGTCATCAGCCCAGAGAGATTACAGCAAGCGCTGGGTCAGAAACACATCATTGTGGCTCAGGATCAAAGTCTTTCTGACTTTCTCATTTACAGCCTGTATTTAATGTTGGGTGGTTATGGAAAATCGCAAAGAAGAGTATTACATTTGATCTTGTATCTAATGCAAGGTGGTTTAGATTTTATAAAGAGGTTTTAGAGGCATGTTTTTGACAAAATGCTTCTTTTCTTAGAAGGAGGCAACATATATTCAGCAGATCACAACAGTAGATGGACAGACCGTACAGCACTTAATGACCAGAGACAACCAGGTCACTGAGGTATGACTCAATTAATAAAGCTTTTTTCAGACAAGCAGTAAACACACACTCTAAAGTTTTAAAGATTTTGCAGACAAATGAGAAAAAATTAGTGGTTTGAAGGATAGTGGAAAGTGCTAAACTATGATCTTTAAATAGAGTTTACGAACATGTGACAAAATTCTAAAGTCTATTATCTATTGTTACACTGACCTCTTAATCATTGTAAAAAGTATGACAAGCTTATTTCTCTTAATGTTGACATCTTTGACAAGACTATATTTCTTACTTCTTGTTATGATTTTATATTTAGGTGGGACAAATGTAATGTGTGTGACAGATTAAGGATGAGGCAGGAATTGATTCAGAATTTAAGCATTTTAATCAATGGTTTAAGCAAAAGTCTAAACTTTTCGATAACTTCATTCACGACACCCGAAACTACACAGGGGGCAAAACTCAAACTAATCCTAACTAACAAAAAGGTCATAAGGCATCAAAGCATTTACTCAAACCCAGCGAAGTTTAACAAGTAAACTTGAATTACCACCTAATAACCTAAGCATGGCATAAATGCAAAAACGTGGCACCCAAAAGTACGCCGAGGCAGAGCGCACATCACACACTGGCTCATCCAGGGATTGGTGGATCTGGCACTGTCATAACAATGATGGTCAGTTACCTAAACCAGAAAGAAACCTAATAGTGGAGTGAGAAGCTGAGAGAGAGTGGTAAGGAAAATAAAAACGCAAAACTAACCTCCAAAACAATATATACAACAACTTACTCCCTTACAATATAACAACTCTTACTCCCAACCCTGGATAACTTAGAGAACTTAGAGACCCCACTTGTATGGTCTGTTGGATGTTATGTTTCATCATTAGGACTGAAACCCTGACTTTGAATTGCAGATGGGGGACGGGCAAATCACTCACATTCAGTATGAACATGATGGGACGTTTCTACAGAAACAACAGATTGAGTTCAGAGCCAATACAAGCACAATTATTTACTTTGTTCACGTTGTAATTGCTGTAATTCAAATGTGACATGATTTCTTATAGGTACTTGAACTGTTTGTGTTTACTTAGCATTAACATTAAAACCAATGCATGATGTATGTCTTAACTAAATCAATGGCATTTTGAGAGGCCTGAAAACACAAATCTTCGAAAATTGGTTTTGGAAGACCAAATTTTTGAAAATGCTTTGTAGATTACATGGCATGTAAGTGTAGATTACAGATTACATATGTTTGCATGCACATAGTGTATTTTATAAAGAGAAATTGCCAACTACTGGCCTGACGTGAATAGTACAGCATTTTTCGGCCTTTTTCACAGACTCATCTGAATGGGTACGACAGTTTTGACAAAGCTATCCTGTATTCAGGTTTGTATGGTGTCAGTGTAAATCTCCTCTGTGTTGTGTGTCAGATTGCTCTGTCTCAGGATGGACAGATTCAGTATGTCCCCATCACCACTGAACAGCAGGTTGTGGCCCCTGAAGATCTGGAAGCAGTCGCTCATTCAGCGGTCACTGGTATGACCTTTCACCTTTTACCTTTGAACTATTTACTACAAGCTTTCATGGCTGCATGGTTTATATATTGTCATATGAATACCATTATTTAGAAAGAATTGTTCATTTTATCATGATTGGGATGTTTTGTTCATGAAGTGGAGTGTATCCACGAAAAATACAATAGTTGTTCAAACGACTTAAATTAGTTAAAACAGCACCTCATAAGAATAATTACGTTAACTTGTTTTCTGTTGGGAAAACAGAAAGGAATTGTCATACAAATGATTAAACACAAATGCTACAAATCGCTGATTAAATTTGCTCAATGTGTGTGTTTAGCTATTGCAGATGCAGCAATGACTCGGTTTACACTGAAGCCACACCTGAACAACTGGAACAACTGCAAGAGCAGGGCATCCAGTATGATGTCATCACTTTTATTGAGGAGTAGAAACACGACACACACATTATTTATGATCTGAAGCTCATCTCAGCTCCAAATGAGCATCACAAACTGCGCTGATCATAAGTAACACAAACTTCTTCCACAATCATCAGTCATTTATAAGGTGAATGTACAGTTAGATCCTCTCAAAATATGATTTATGCCTTTGTAAATATTGAAAGAAATGTATCTTTAGCCTTGAAAAAGAAATAAGTATAGAGAATCCTGTATTTAAGAAGAATAATGGACATGTCTCTGTGGATGCTGCTTTAATGACAGTCTGTATATAACGTTAGGCTGGAGGATTGACGTCATATTGCTATGAAACAGTTCCTAGCTGTAGCTAAAATTCTTACAAAGAAGGTTTTGATCATTTGCTGTTTCATTTTTAGCTTCTTCAGTTTTACAGATATGTCTTTCTTTAAACATGGCTACAGACAGGAACTTTAAATGCAAACCAAATAAATCAAAGCCTCTTTATCTGATTCTAACACTGATTTTCTTGCATTAGTTGTGCTATAATATTGTACAATTCTGGTTTTACAAAGCTGTTGTCTGCTGTGTACATATTGATTTTTGTTTCTATTCAGTGTCTTATGCATGTACTTTAAGTTGCGTCTGAAAGTCACTATCAAGAATCCATCAAACTTTCTATTTTTATAAATGATATTCAATTTTAAAGCTACTAAGACAAAGACATCTGAACTTCACTATTCAGCTAGGGTCATCTACAATTATACCTTTAATTCAGTCAGAAGTCTTGATGCTCAGCTGTCCTTCAGTGGTCACATAACCTGCATGATTGTGCAAGCTTTGTTTTCTTTACAGAAAATTAGAGCAGGCTGCGTAACCTTTTGTCCAAGCACTTGTGATTTGTATATTAGGCTACTGCAATGTTCTCCAGGCTGAACTTCCATCATCTGCTGTGAAACCTCTTTAGATGATCTAAAATGCTGCAGCTTGTCTGGTCTGAGCTTTATTTATCCCAATAGAGTCCTCTACACACATCAATATCACAGGAGAATTGAGCTGGTTTTCTTTCTTCTTGTTCCACTGACGCATGGTGAGTTTGAATAATCATAGTGTAAATCCTGCCATTACATTGAAGCAACTTCTCCAGGGCTGTATTCTATTTCAGCTGCACATACAGTGATAATTTAATCAGCAATAGAATATGGGGTCTATTTTCTCAGTCTTTAGATGATTTTTTAATGCTCAGTAATAGTTTTTCCAGCTTGAATCCAACTGAAAGATTCAAATGTTTTGTTCTTCAGGGAGAATTACTTTAACATTGCTTTTATCCTTTTATAATCATCTTTGGTGGTTTTGAAGTATTTTGCTGTGCTGTAATCAGTGGAAAGGACAATTTCAGTGACAGCCTCAAGAGACGTCAGCGGAGTAAAATCAGCTCCTCTTTTACCAAAATCCACCATCAAACCTGCAGTCCGGAGCTCTTCTCCATCTACAGCCTGTGTTTCAGAGGAACCAGATGATCAATCCAGGTAAATCAAATCACAAATATGACCACACTTCATCCATTTTACAACTCCAAATCATAATAGAGATTAATCTGTCTGTGAAAACCCAAACATGAAGCAGTGATGGTTGAGCACATCTCACACACTAGCTGCTGTTTAAAATGCTCTGATGTTTAGAAATTGAATTGATAATCTCTAAATTATTTATCAATCTGACAAACATCTTAAACAAAGATTAGATTTACTTGTACCTCAGTTTGGTAGAAGGTTGAATAAAGTTCACCACCAGCCTTACAGAAAATGTGGACTATTAGAGATGAAAATGAGCATTATTAAAGATAATCAGCTTGATATGCTCCTGAAACTGTTGCTTTTAACATAGTTGGAGATGTAAGCAGGGGCGTAGCAACCGTGGGGGACGGGGCATGCAAACTTTTGGATTTCATACAGTTGTCACTCCCGTTTCCCAAAACACAGTACTAAATAGACTGTTCAACCCTTTACATTATTACTTTCTTACAACATCTTCCTATAGAACTCGTTGCTTTTAGCATAGTTGGAGATGTTGTAAGAAATTAATAACGTAAAGGGTTGAACAGTCTATT
>Danio_rerio_nonrepetitive:210623365-210628838
TCATTGTGGAGATTAGCACCTTAAGTCTGGCAGATAAAGACAATGACACTATGGCCATCCGGTATTTTTACAGTGGACTTTTTATAGTACAATCTGTTTCCTAGAAATTGCAATCCAGCCTCATTTGGCCTGTTTGGCAGAACTTTTGTCTAAGGAATGGAAGAATATGACATGTGATAACACTCTCTATTGTTAAAATGTGTGTGTACTAACATTTGAAATTGAGTAGTAGGATTCGTTTTTTATATCTGCTGCTCTTGTTTGACTCCCCAGACATAGCTCCTTTGTTTTGAACTTTTGCCAAACCAATCTGTGCTAGCTTTATAAGAGCGAGATTATCATCATTATTGCTATGTATTTTAATTGCAAATTTGTAAATAGCTTGTAGCTGAAGCTTAAATGCAATATGTTGCCAGTGAACTGCAAACATATTTAAATCCTTATGATCAGATGCCATCTTAACTGTTGTTTTTGCATCACTGTAATATGATGGCATCTGGATGTTTAAGCAATGAGTTGCAGTTCACTGAATGTCCACCGGTGTCTAAATATACCCACTTCCTAATGAATCCTGCAAATGTTATTCAAAATATTAATGTATCCTTTTAATGTAATTTTGGTCAGTATTATTGTTAGTAGTAGTGCATAAATAATGCTAAAAGCCAATAAAAGACTCTAAGGTTAGTCAAGCTATTTACAGCAGCTGTCGACAGGAGCAAATGGCAGTGCGGTGTTCGAGCAGCCTACAGGTGACTAGCAGTGATGCTCACTAAGTGGAATAATGAATAGTATTAGGTGTCAATTAAATCAAGCCTTCCCCGAGGTGCAGGTGCTCGACAATATACTGACACATCTCAAGGAGCTGAAGCCTCTTCACCCATGCATGCCAATGGGTGCATTTGCATATTAAAGAAGCAAAATTATTTAACCGAAGCAAAAAAATTGTGGAAATGATCGAGGTTATTAAAACTGTTGACAGGGAAAGAAGGTAATTGGCAGAAAATGAGGGAAACGCTACTGTTATACAGTCTCTCTGTCCCGACTCTTCTTTTTAGCTGTTAGCATTGTGCGTCGTTGCCTGGGTGTGTAACCTATTACGTTTAGATTGCTCCCTTGCAATTAGTGCCCTTTTTGTCCTCACTTCAATAACGGCGTGATTATGGAGACTTCAGGAGCATTCGTCGCCGCCGCCCCAGCTAACAGCTGTTGTCTCTGGAACTAACGACGGGAACGACAAAACATGTTTTCTTATGCCGTTTCACTTTCCTGTCTGCCTCTTGTAATTATTATACTCTTATTTTGTGTGATGATCGAGTCTTGTTTTAGTGGCTCTGTGATTAAGACATTAGCTTGTGACTCCAGTTTGTTTTTCTAAGGAGATGAGGGAAATAGCAAGAGAAAGAGCACATTTTTTGGCTTTTCTATTGACTGCAGCATCTCTTTTGTAAGAAACAAATCCAGCGCAAGAGAAGCCTTGAGACGCGATTTGAGAGAAGGGACAGTGCTTTTTCCAGAGAGAGCCAAGGAGAATGCCTGGAATAACTTGTTTTCCCCCCTCTAAATCGCATGAAACTCTCAATATTCTCTTGACCTTGGCTGCTTGACTACTTCTCTTTTTCGCTCGAGCCTTTTCTCTCAGCTTAGCGGATAATTATTAACCTAACTGCGACACTTGCAATGAGAGTGCCCTTCAACCTGGGTGGCTTCAAGTGGAACCATAATACCTCTTCCTCGCTTGGGCCTTCATCCTGTTCCCCTCTCTCTCCTTCTGCTGAAAATGAGAACGTTTCTTCAGCTTTCACCATCATTAGAGGGCGCGTTCAGGAGAAAGCCTGGGAAATTTATATCGTCATTGTCAGTTGATCATCGATTTGGTAATTCCCTGTTTTCCCCAAGGAGCGGGGCCGTCCGCTCATGTGCTGGACGGAGAGGGAGGTCTGTCTCCTTCCTCCTCCGAGAAGAGATTCCAAGCACTGATGTTTTCTTCGTGTTTATTGAGAGGAAGAGGCATAATTTACTGTAGCTACAGTTCATTGAAAGTCAGATTGAGGATGCTGTGTTCGGTGGACAATTGACAAAAGGCTGCAGAGGGACAATAGGGCAGTTCATTGAGGACGGCTGTAATGATGTCTGTGCTGTGAAGTGGAGTGTTTCAGGAGAGAGTCTGGCTCAAGTGTAAGGATTGATTGGGGGAAGAGCAGCTTCCTGTGGTGGGGATTACAGTGGCGGTGTGAGACCTGGGGGTGCTGGCAGATGTTCTGGCTGCCTGCCACAGGGCAGGACTCATCGGGATGGGGGTACACCCTCTCCGCTCAGCACAACTGCATCTTCAGGGGCATGACACAGCTCCATCTCACACACACAGCCGTGGAGGTCATTAATGACAGCAACTGAAGTAGGCTTCTGTGCAACCTTGTTTGTAACTGTAAGACTAAAGCGAACGAACTTTCTGAACTGATGCAGTGCCAAAGAAAATTAACATAAGCATTTGGCTCTTTTATGGCTTAGTAAGGACCCCCCTGGGGGTCACCGGACAATAAAGGGGGGTCGCTTGGTAATTTGCAAAATAGTAAGTAATAGTACAGTCTTTCAAGCACTCAACTGGACATGGAAGAAGGTCTCCGAGTGGCATTGTCCAAATTAAACGATGAACTCTGAGAATATTGTGGGGGCTAAAAAGTTGATTTAATATATCTTAATATTGTGATTTACTGCTGAGGAGTTTCATATCAATATTAGCCTGTTTCATATCAATATTAGCCTTGAAAATGCTTTAATCCTTACCACATTTTAATTGGGGACTTGCTAAATCAAAATTGTAAAAGCAAATCTAGTTTTCCATTATAAAGTATGACAGATCAGAGCCAAGTGCTACCTGTGTTTTACAGTCCCATACAGTTTTGGCTTCCTGTTTCATCTGGTAAGGACAAACTGTTTACACTCAACACTATCCCTAAATCTTTTCCGAGATTTATGAGCATGCTGCTCTTCCTTTTCATCTGTTTAAGACCATCGGCGTAATCTTGTCAGCGGATCTTTGCTGTAGGTGTCTTAATTGAGCTGCTTTGTGAAGAAGAGCAAGAGTTCTCTGGCAGCAAACCGAGCTGTCGAGATCGGATCGTAGATGAGTGGTTAGATACGCAGGGGCCAGGTGTAGATCGTCCATTAGCATGTCAAGGAGGCACTGGAAGGTGGTTACATCTATTCATATACTGAGATCAGTGAAGTCTCTCTGACTTTACGACTTTACGATGTAATGGCACTTTCATAGACTAGTGGCTTGGGCTTTATCGGGCCACAAAAGGATTGTGACATGCTGCTTTTTTTCTGCCTGAATGTGCTGCCTTCTAATCCTGCTGTTTTGACATGGATGGTCTCTTGAGTTTGCAGATGGGTGATGCTAAAGCAACACTCTCTTTGAGACACATCTCTTCTGGTTTCTTAGAATTAGTTCCCAGGAGGTCTTAAATCAGTAGGTCGTCCTCCAAGTCCTCTCCCCAGCGCCCGTGCCATGTCATAGCCGCTCTGGATCCAATGTGGCAGAGGCTAAGCCGTCTGTTGAGATGTGGGGACCTTGGGAAAATGCAAAAACAAGCGCAGATAAGGGCTATTGTTTTCATTCCAATCTCATCTGGGCTGAGTTGGTTTCCCTCGAGCCACTTTATCCGAGAGGAGGAGAGAGGGCATGAGGAGATTTTTGGGGCCCTTGTGCACTTGCTCATTCTACAGTAGGCTTTTCCACACTTCTTCCTCAGTTTTCCGAGTCTATAAATGTCAGACTGTCTCTGAACTCTTTGTATTTTGAAATCTGAATGCAAATGTGGGAAGGAAATATACCTTGTTCAATGGGCTGTGCTGCGTTTCTCATTTGAAGTAGCAGCAGCGCTGAGAGACGAATGGATGTGGCTGAAGCTTTGCCACTTTTGTTTCGTTACATCGGTAATATGTTAGTATGACATTTAAGTATTATCCAGATGTTAAGCAGTGTTTCCATTGGCATTAGTGCTCTCTCCGGAGAAGATGGAATGCAACTTGGGAAATTGTGCAAAAAATATCCCCTCATTATTAATCTAAATTCCTTTCAAATGTTCTAGCTTTATAAGGGTACTTTGAAAAAACCCAGACGTCTGTTTCATTAACCGCTTGTTTTCCTGAAGTATCCTCGCATTAAACGCAGGAAGAGATGTACAGTTTCGGACAGGTCTGTCATTCGAAAATGCTGGACATTCCTCACCTCTTCCAGGTAAAATGTTGTGGAGTACAGCTTCGGCGCATTAGTGAGGGAGCGGCCACTCTCAAGGGAGGCAGAGTGGAGCAGAATGGGAGCTGGCACCGCATTATCTCCAACAGTTGGTGCATTCCTTAATGATCAAGTGCTGGAGAAGCATCTGTGCAGAGGAGGAATATGGGAAAAGTCTTCCCTAAAACCTTTTAACCCCCCAGGACAGATCCACCCCGGCCCTGTGCCATAAAAGGAAATTTCTCTGTTTCCAGCTTTTTTTTCGGCTTGGAGGAAGGAATGTACTGCTTTTTGTTATACGTATGCGTATTATCTCCCCCACAAATTATAATGTTGTAGTTTGTGATTTCTTTTTGCAAGATGTTCTGTAACTAATATATTACCGGGTGTTCTCGTATTTGCTGAGCAGCACTGTATGTAGTTATGCAAAGGCAGGATAGTTGTTGACTTTTAGTCAAGAGAGGTCAAGAAAAACTGTGAGCCCTGATCTGGAGTCAGTAAAGTAGATATCATGTTGGAATGATCCAGATGTTGGTGTCCTGTCTTTCTCTCTGAAATGGGGTAAATGGAGAAAGACCCCTTGATCTGAGCAAAATTGCATAGTGCACTTTTATGTTGGGCGCCTCTTACCCACTTGGACTTAGCAAGCAAAGTCTGGCATTGGGCTAAGGGGAAAGGCTAAATAGCCCCAGACTTTTCAGGACAATGGCAGCATGTTAGTATTTCTTGTCAACAAGAAACAAAGACCGCTATATTTCGCTATCTCTCAAATACCCTGTAAGAAATGTCTGGTGAGTTGCCAGCAGTCGTGATCATGAAGGGGAAGTGGTAGTGTGGTGATTGTTTATAAGACGCACAAAAAATTTCAAAAGTATTACTGATCTAAGACATTTCCAATGTTTGCTTGACAATGATCCTTATTGTCTCACAAAGTTATTTAAATGGATAATTGTTAGACTGTTAGGTTGTTAATGTTATAGTAATACTATACAGTTGACATTGCGCCTTTAGTTGTAGCGCTCATGATAAGAGAAGCATGGTGGCAGCAATTAATTGTATGGCATGAGATGAAAATCACATCACACCACATTCATGAGGGTGATGATGTCACTCATGGGGAATGTTCCATGGCCTGGAGTACCTCAAGATACTGTACAACTACAATGCACGCAGACACAAAGCACGCACAACAGAATAGCCAAAGTCATTCCCATTCTCATGAATTGTGCCCTT
>Danio_rerio_nonrepetitive:310297331-310298442
AGTCCCCGCCTTTACTAAGTGAAAAATATGAATATTAAAGTCAGTGTAATTAGATCTAACGTTTATTACTGTATGTCACAGGCTAGCGCTAATTAGCATTATTGCTTTACTTAAAAGCTCGATCAAACCTTTAACGTTAACATCAGTCAGATTAATTGCTATTTGAGTGATTCTGTTAAAATTAACTTACATTTGTTTCTGTCTAGTTAACTTTAGGAACTATACAGGGAGAGGAATTGTTTAGTTTTATATTACAGAAACGGCCACAGTTTGAAATGCCATTCTGCAGGCTGAAATGGCATATTTAACACAATTAACCATGGCTTTACTACAAAAATACAGTCAGGTTTATTTTTTGTGGATAAATGTAAGTTTACTTTAGTAAAGCTAAATGGGCTCATGAAAGTGTTTTTTGGTGGAACATGTTTCCTGAACATTTATAGATGATATTTGCCCAAATCAGGTAGAGGTACTACTATCCCTTGTAAATTTTCTGATGATTTTTGGAAACACGTTTCAGGATATGCTGTAGAGAGAGGAATCAATAAAAGGCGAGAAGTGAACTTGCTTGCGTTCTTGTGATATTTTGAGAAGTCAGTGGTCCCTCACTGATTCTCTATGCAGTTACATCGACTGTAATTTAAGTTATGGCAAATTTTTTGGCAAATAGGCTCATTTTTCAAGTCACAAATAGTCCAAAATCCTTGATTATTACTATTTGGCAAATAAAGCCCACCTTTCAGTAGTGTGATATGGACACAGTTACTGTTATACTTCCCGAGAGGCGTATAGGTATAGTTACTAGCCATGTCATGCTGGAACATAGCAGCTATTCATTTCCATCAGTCTTGGTGCATACTTTAACTACACAAGAGTGTCAGACCCGGAGTTTGTCTGAATGGATTTAACATTCAAGGTCAAGGCAGCGACTCTCATATGATTATTTAGCAATTAATTTGTTCCTACACCCCTTCCTATTTTTTTTCCGGGAGTCTCCTGCCAGTGGATTATGCATTTATGGCATGCGTCGCATTTTCATCATGGCATTACTACAAGCGGTTATAAGGTCAACAGACTTTTCTGATCTGGGCTGTAATGTTGAGATCTTTAC
>Danio_rerio_nonrepetitive:213059183-213059601
CTGTTGAGTTGTACTTGCAGACCAGAGGCGAAAGCTAATGTACTTTTGTGACAAGTGCAATATGAAAAACTAGCAAGCGATCCTTCTTTAATGGTTTAGAAACATTCAATCTGAATAAGTCTAAAGAATATGACTAAATTTACTAACTGAATTGAAGGATTAATGAGTAAGTATCTGACCTACCTATTAAGCTGCACATTATCATTGGTTTTGGAGGTCTCCAACAACAGACAGGTGCAAACTCCCATTCCCACTCCCATATGATTTGCTCAGCAGTCTATTCAGCGCAATACAGAGAGAATCACCCACCACAGTTATCAATGATTTTGAAGTATAGTAAAAACCTGAAGTAAAAACAGTGAAATACATTTAGTATTAAACCACACAGCAGCAAAACCTGACTATTTTGAAACTGTTA
>Danio_rerio_nonrepetitive:126097288-126098876
AATCCTTATCTTGTGGTCAATGGAAGTTTGCAGAGACCCCCTAGTAGTCACTGGACCCTGATAAAAAGAGACACAAAAACTTTTATAGTTGGACTTCTAAAACGGATAAACTACTTAAATTCATTATACACATATAGGCGGTGCTGAAACAGCCAATTTCCTTTGACTCAACCAAATCTGACCTCCTGATGCCCCCTAAAAACGATAGTCCTCTGAGTACCAGCACCCAATTTCTTGTTGGCCATTTCCCAGCAGCACCAGGTTTGCTTGATTGGTGAACTATTATGGGTGCTGGTACTCAGAGGACTATCGTTTTGAGGGGATATCTCTGCAAGTTTCAGCACTGCCTATATGTTTTGCTACCGTTTGCCTTTTGTATTGAATAGATAGCCCCTTAAAATAAAATTTCCACAAAAATCTAAGAAAACAAACACGAGAACTGCTGAAATCTGCTGCTGTTTGTCTTGTGTTGCCTAGAATTCAGTCTTCACTGTTTGCCCTTCGGGTCAAAAATGGGTTTGCTTTACTAAACTTCTTAAATAATGCCTTCAAATTCAAGTCATTTACCATGAAGAAACAACAATATCTTCATCATAAACTGTAAATGTTTAGGTTTTCCCTCATCAGTGCGTAGTATTTCATCAGTGTTTACTCGGTGGGCAACACCTTTTTGATTACAGTAAAGAGTGAATTTTTAATGCTAAAGGTACCTATGCAAGTGTGACAGTTTTTAGCAAGACAGTATTCATAAAAGTTAAAACAGACATCAACTCTAAAAATAGTTGGTATAGCTGTGTGCCATGTGAATGTTATTTAGCGATGTTTCAACAGTAGACTCTTATTGTGTGTGTTGGGAGTGTTCGTGTGTCAGTAGGTTTTGTGGTGTGAAAATTGTTTTATAGCTGATGGGTCAAAATTACCCCGAAGTACAACCGTTCTACATAAATGTGTATAACCTTAATGACCCTTAAGTCAAAAGGAGGGTTAATTTAAGCGTTACAGTAAGAACAGCTGTTTGGTGCGTTTTTGTGCCAAGATGATGGAGCAACATTTTAAGAAGTGCTGTTGGCAAATATTGCAGAGCTTTGTTGCTTGGCTACTTTTCTGCTGAGAATGGTGCAACCTATTTACCAGCGTAAAGCAAAGATAGGTTATTGGATACTTTTTACTTGTGTACATGTTTGAGGCCATCTCTTTTCTTTCACTTGAGTACAAAAGTATAATCAGTACTTCAAATTTTACTTGTGCTTAAGGATGCATGCACTTTAGTCATATCTGATATCAACTATGAGTATATTAACCTAGAAAATGGAGCCATATAAATTTTTGGTTCAGGGTTTTTTCATCCTAACTTAGCTTATATTTACTTTAACGAATTCCAAATGTAACTTTGCAGCTCTAGTTCAAGTAATGTTCATAAACTGTCACACAGTTTAAGTCTTATAATGAACATTGAATATGGCATTATGCAATGAGTTATAATGTTATACTAAATCACACATTGAAAAATAAGATTAACGTGGAAGTGGAAGAAGAGACAAATAGATCTTTATAGAGCACGGTGGATTCCATACAAAGACTGGTTGCT
>Danio_rerio_nonrepetitive:481108719-481115613
CTTTTTCTCAATCGCAGTGAGCTTGACTAAATGAACTCTGACCATGTCTATGATTATCTGCCAAAATTGGCAAACATGAACTCTTCTGTAGCCAATGCAACTCTACTATATCCAAATATTACAAGATGTTAATCCTATAATATTTAATGCGTTTATACTTATTAAAGCCTTGTTTTTGGAGGGAACTTAGCAAACAAGAAACTAATGTTTAAGATTTGAATAACTCCCATACACTAAAACATTGAAATAACTGTTCACGCTGTAAAAATGTGCTCATCTTGCCTATAGTATATTTTAGGTTTTGCAATGTAAATCATCTATTTGACAAGCTTTTTTTCTGTGAAACTGATACAAACCAAGCAAACTATAGCAAGCAAGCAACTTTTATTTAACTCAAGTTACATTTCTCAGACAGCACAATTTGATGACCTACGTGTATTTAAATTGCATATAACGTGTACTTTGATTTAAGGATGTTTAAGTTTAATGCCATAACTTAATATGAGCAGAAATCAAGTCTACATTGAACTAAAACTTTCTCTCAGTTTCATCCTCCAGGCTATGTCAAAGTCAGCTTAGTAATATAACTGTCAAATGATAAGATTAACTCTACAATTATTGTAAAATTCTCATAGTGTCAGTCAGGTTTGTAATGTTGTAATAATATTGGTCAGGTTGTCACCTATTTTGAGCTAAATAATTATTGATTGTTGCATTTTACATGGTTTATAAATTGGGCTCTTATTTATATAAACAATGGTAATGCTGAATAATACTTAAAAGTAGTCTAGATATATTATTAGTTAGCATAATTATATAAGTTTCAGTATCAAGACCTCTAAATGTAACTTGTTTTCATGTAGGCTATTGTTTTAACCTATGTTAGCCTTACATTCACTAACAGCAGAGCTCTTGCCCAACAGATCCCCAAATGATTACAGGCAGTTATATAACACATGAAAAAAGTAGCTGACATTACTAAGACAATCCGAAAACCCCTGCTAAACACATTGAATTCCTAAGGAAATGAGCTGGTGTCGTCAGCCACGGCTTCTGTCAAATCTTACCAGTGTATTGTTTCCAGGCATGTTGCTCCGGTGAAGTGCGGTCGTAGGCGGGACGAACAGGTGAGTTGGAAGGTAGTTTGTGGAGACGCGGAAAGAGAAGTGTTTTTAAGAGCTTCCCGAGACACGTCGAAGTCCCTCGTCCCACCTCCCGGGACTCTGTATCTGCATACGGCTGAATGGAGAGCAGTGTACCGGCATGAGGAGGAGGGACCGGGAGCTATGGGACAGAGAGGGGCGGAGAGAAAAATATAAAGAGAAAGCAAAGCCTTGTCATATAGCATGACTCCCCAAGTGGTGCTTTTCTGGAGTCAATATGCAAATGCCTATCTGTTTGATAGATAAGCATCTAATGAACAAGTAGGCTACTATTTATTATGTATGAATGCGTATAGTATTTGATGACAAGAACTAGATTCTGATGATTCCTGACAATATCTTAAAGAAGGTACTGAATAATGGGAAGTATTAGACTAAATGTTAAAATTGCTTCCCATTATATGTATGCTACTTCGTTAAATGTGCACAACCAAAGAAATAACCAAAGAAAAATGAGCTAGTGAGCTACCAAATATGATTATGATATCGCATTTCCTCTTTTTTTGACTATAATTTTGGACATACCATTTGTGCCTATATGTGCACCATCAGTTTACACTGCTTTATCACTCCCTTTGACAATGAGAACAGTTTGTTCTTCTGACATTTGGCACAAAGCCTGGATTGTACTGGGGATAATTGTATTTCAGCCTTTTCATTATTTCTGTTTAAGCTTATGTAGTTTGAGGTTTGATGTGTACCTTGGCATGACGAATTTGAGTGATTTAACTTCATTGTTTATTATTGAACAATAACACCACAGCACAGTTTTGAGATTTGGCTCAAACGTGTTATAATCCATGTCCTAATTCTATTCATTTTTGTCAAGCACGACAGTGAAAATGCAACATCAAGTCAACATGTCATGGCTTTTGCCATTAACATTGCTAACAATCAGTTCATTTAACATAAGAATTCTTCAAGTGAACATCAGTTTGCTCCCAAGGTCTAGTTTATTGTACCTTTACAACAAAATGACACTCAAAAATGTAACACATAAAGCTATTTCAAGGTTCCCACACCTTTTGCCCAAATAGTTACCATGATATTTCTTGTCATACCTGATTAACCGAAGTAATTGCACTTACAAAAGTAATCTCAGATCTAAACAATGAGCACAACTAATGTCATATTCACTTGCAAATTCAGGCTGCTGAATTAGAGTTGGCCAAAAGTAAACTTTGGTCTAAATAGATTTTACATACCACTGACCAAGGCATTAGCAGAAATTGTGTAGTAAGCAAGAACGGATGCATCAAACCAGCAATTTTGAATGCAGACTTGTAAACAGGGTACAATCACTGGTTCTTCATTTAAAAATGCAGCAGACATCTAATTTAGCTACAATTATGTAACCAAAATCGCAAAGACCTTTACTAAAGTGCTGATATATTTTGCATTAGAAGTGTCAAAATTGGTTTCCCAGTCATATTCGATTTATCTTTTGCCTGCAGTCTTTTTTTTATTGGTCCACAAATTTAGTCTATTCCATAAGCTAGCAATACTGTGGGACAAAATTAGCTTTAAAGTTTTAGTTTTAGAAAGTTTTAGTTTCTATGAAAGTGTCAGTAAGCCAGCCTTAGTGAGTTGTATTGCTGTGTTATGTTCATGAACTGTTCATTTTACACACAGTCTCTTGGTCACAACCTCCCAGCAGAGAGCTGTAGCGTTCCTTCACATCCTCATACATGGGCACGGGCTCGCTGAGTCCAGGCAAGGTCAAAGATTTCTCATTGAGTCGCACTCCAATTCTGATCCCCTCTGGACATCTATACAGCACCACCAGCAGGTTGGCAGCGTATGGTGTGATGCGGCCACTTCGAAATACTCTGTTCTGCTGGGTATTAAAGTTAGTCGAGTTGAGAGGAACGTCATCCTTGAACAGATCCAGCAGGGTGAGGAGAGGGATCAGAGTCTCAGCGTGACCAACCTGCACTGTTACAGCTTCTGTTACTGGAACATCTGAGCTGAGAGGTAGAAGAGACAAAGAAGAAACGAAAGAAAAGAGACACAGAATCAAAAACAGCAACTGCCAAGGTGTGACTGGAGAGTTGTGCTCAAGAACACACTCAGACCTGTTTGTAAACTTGGTGCCGATAGCCCATGGTTAGTGCGCCAGTTTTTCTAATCTCTAATCTAAACTAGACTAATTAGGTTATAACAAACTGTGACAAGGGGTCAATAATATTGATCCGGGTGTCTCGAGTTTAATTTACTGCTTGTGGATCTTTTCCAAATCAGGAAAAGTACCTGAAAAGTAATTAAAATATGTCACATCTCAAATCTCTCTCGCAAGTGACATCCTACTGTTTTAACCCAGCCTACGGTTTAAAAAAGCAATCACATTCTCATTCTGTTAAGAAGTCTGACAGCGGGAGATCATACTGTCCAGTAGCCTTCGTTTAAAAACATATTTTCACAATGAACCTTTGTTGATCTTTTTGGATCCTGTCCCCCTGTTTCCGCCCTAATTTCCTGGACCAAAAAAAGAGAGAGCTGTTTGTAAAGGCTGTTGATTAAGATTAATTATGTTGCAACTAATGTCATTACACTTCAGACCTTAATATATCGCCATGATCTATGGGTATTCGTTTACTTTATGTTACAGCATCATTCCTAAATAAAAATGGGTATGATTGTTATAGTTTTCCAGTGAGACAATTTCTGACCTAAATTGTATTCCATATAATTTACCAAAAAGATGATTTTAACAAATAGTAAGTAGTTTTTAAACATGAAAGTACACTAAAGTTTCCCTAAAATTTCCACCAAACAAATTGTCAATTTAGGCACACGTGTCACTCTAAATTAGAAAAATCACAAGGAGAAATGACAAACTCCAAAGAGAAAATTAATCATGATATACCCACTTTCTAGACAAGTTAAAAAAGTCTATATGGGTTAAACTGGCATGCAACCCTGTAGGGTCAATTTAGTTACACAAACAATTTAATAGCTTTAAAACACATGACATTCAGGGTTTATTCAGTTATCTCATAGAGCACTTGTCCTTTCATTACAAAGTCCACACACTACTTGAATTACAAATTAAATGACAGTGTGTCTGGGTACATGTACGTCACTGTGAGTTCCTCCCTCCCTGCTGTTTGCCCCCAATGATTATGGAGGAGTGCTCTACAACAACCTTTGAACATGAACAAAACTTTGTTCATGTCCAAAGGTTGTTGTAATGGACAGACTATGAGTTCACCACCAAATCACAATGTTCTGCAGACTGAAGAAATCAGCAATGAACACTAGCTGCCATAAAACCATTCATAAAACACGCTGATTATAAACGGGCCTAGGCAAGTTTTCCTGAAGAGGTCATGGTCAGTCATTGCCTCATAATCACAGCCAGTTAAAAGCTGATCAATCACCTGTTATAAATGCTGAACAAACAAAAACGTCAAATGTTGATCAGTTAAGCAGCCCTGACAGAGGGAGGTGGAACTGTGCTGTCTGATAATGTCAGTACAAAGTAATATTATTCAAAGTTTTAAGGGAGTGTTCAGACAGAGTCAAATGCTAGATAAACGTGTTTGACTGTTGTCCTCACATCATCCGTATTACGCCAGTACACAGTGGAGTTTGAGCGCTGCTCATATGGTGCTGCGAAAAGAGGCAGAATAAAAGAAGATGATGCGACTGATAAAATGAGAGAGATCCCGTTTTGATCTTGATTTGTCCTAAGCACTAATAATACGGACTTTGGATCACAACGACATGCAAAATCTCTCACACAAGCTTGTGTTTCCAGTCTGACCTATATTCATGCTTATGAATGAAAGTCTAAGGAGCTAAAAGTACAGCATCATGTACGCAAAGCTACAATCAACAACAAATTTAAGTAAACAAACTGCAATTTTCTAAATGTTGAGATCACCGTTTCGTCCTATTTGAAGCTGTCCTACAGTTGAGTATATAACATGAGTTGCATACTGTATATTGTGAGCCCAAGTGTAAAGAACTTAAACTTTAAGATTCCTTCTAGTTAATGGTGTGAATCTGACTCTATTTAACTTGTAGAATGACTTTACAGCTCTGATGGTGTTCAAAATTGACTGAAACCCTCGAATGGCAAAATGTCTAGATGAAGGACAAAAGAACGACCCTTTGGAATATGAAAAGAACATGCTGGACAAGACAATGCTCATGGCAAATGGAGGCCAGGGAAATGTGTGGAATCTCAGTGGTTCAACACTGCCACTGAAATTTCTCTCCAGCTCAGTATTGAAAAGGGAAAATATGTGATCTGGACATACAGAATCTCCATGTTTAAGAGAAAGGTAAAGTTGAAAGCTGCTAAGGCCATAAAAAACAACTTTGAATACAAAACCCTGATGGTCTTGAAATATCATCATGTTATTATACTATGTATTATACTACATGTATTTAGGTATAAAAACCATACATAAGGTACAGAAACTGCTCTGGTCCATGAAGTTATGACAACATCACCACATCAGGTGTGTTCATCATCAGTTACTTCTTAATTTGTTATGGTTGCAACAGTTTAACTAAACTAGAACTATCTGAAATCACTGCCTAGGCATCTCCAAGTCTGACCATTATCAAAGTCATTAGACAATACCAGCTGGAATATTCTAGCCAACTTTCTTAACAATTCGCATTATTTTATCACCTGATGGAGTATCATCTTGCTTGCTTCCTGTCCGTTTTCTTCATTTTTGCATACAGCCGGATAAGCATCAAGATGAAAATGAAAACCTGTTTGGTTAAATACCAATAACTCATGGTCATGCTCATAGTCATGCTATTCCAAACTCTTGACCTATTTTTCTCTGTAAAACATAAACAGAGAGGTTCAGTATAATGTTCAAGCTGGATTAAAAGTGGATCTTTAAATAAACCTTATCTTTTCCCACAAAAATATAGAATTTCTAATCCTTGTTGAATAAATTTGTACAAGGGTCCCCTTCACTACACTGGGGAGTTATGAGGACCCCTGTGGCCTCACTTACACCACTTCCGCCAGTAACCCAGCTTTCCCACCAGGCTATGAATCAAACAGGTAGCTTTATGTTAAGAAATTTACAGTAGGGAATACATCCAAAAACATATTAAGCAATGCTCATCAAGCACTTTCTTAATGTGAAGAGCAGCAGCCAAGACATTATGTTTTGAACAGCAGGAGGGTAATTAAATGATGGCATTAATTCATTAATCAAAAAGCAGTACACACTGCCAAGCATTCAACTCGTTGTGAGGACACGTATACACTACAGTACGTAATAATGTATCCCCTCATGTTTTATGACACACATCCCCCCACACCCAAGTTTGCTTAACTTTCAGAATGGCATTCAAACACAGAAAGGATGTCTAACAGGCTCAAGAGAATAAATGGGAGGATTGCTAAATATTACACAAGACAATTATATCATAGTAGTTCCTGTTCAGATGCTGTGTATTCTGTGTAATGTGTAGTGCACGTGACGCTGTATTTGTAGTATGATCCTGGTTTGGCTATACGTGTAAATTTCGACTGCTCTTAAATAGAGATACTACTGGATTTGGTTACAAATACACAAAGCAATTAGGATTTAGAGCAATGTTTACTGTAGTAACAGTTTTGACGTTCAGTAACAGACAAGAGGGGATCAAACAATGGGGTAAAAGCCAAAGTCAATGCAATTCTTGTGATGGCCTTGAGTGATGCCTGGAACCAAAGTGACATAACCATTGTAAATGTTTTGAGGTAAGGTAA
>Danio_rerio_nonrepetitive:432107803-432110882
TCAGTTGTTCTTGTCTACAAGGCAGTGAAAACAGACACAGGTTTGGCACGTGAAGTTGCATTCCTATCAGTTCACCTGTTCAAAAGACAGCATAATGTGGAGAATTGAATTACCAAACCAGATAAAACAGGAAAGATGTTGAGGATGCTGCATTGTGGAAAATGGAATCAGACTGAATGTCAGTCTTTTCGTAATTTTGCTGTATGCGTATAATTGAGTCGTATATCTCGAGCTCACTCTGATAAAGGGAAGAAAAGTAGGAGATGAGGCGAAAGGGGGGGATATTCTTTCAAAAGAAAGATAAGGGAGTAGGGCGAATTTGGTCTATTTATTGTAATCTTGAATCAGCCGCGTAAAACTTCACTTACTAATGTAAAAAATGATATTTACACATTAATATATCTGTACACTATAATTTGTCAGTTTGTAAATGTGTCCGTAGCATAATAATCTGTTGCACCCTTTAATGTACATTTCACAAGATTTTTACAAGATACATATACAATTTCTGCTTGCTCTACTGTAATTAAATACATGATTCAAACCCTTACAACATTAATATATATGTACTCTAATATTGCTCAGTTTTTAAATGTATCATTATTCCTCTGTGCAACAGATTATGGCATCTACATATAAAAACACTTTAATGTACATTTGTAAAGCACAATTTTATAACACCTAATCTTTTTAAAGGCTACATTTAACAACATATTTTAATTGTTCATTATGTGCATCAAAGTAATAATTGCTTCTATCATCATTCTAAGTGTATTATTAGACGGCACCCCTGGTATACATTTTAGCAGTTATCAATCATGTATTCTGTATGTTGATTCATTATCAAATTTTCTTACATTCTAAATAAAGATTTACTTGTAGTATTTATGTAAACAAAATGGTTAATATCTGCAAACTTACTGGTTGTTTTCTATCTACAGCCTGTTTGGGATCTTGGAAGCTTGTCAAAGCTCTTATGCATTTATTGGAGACATTGGATAACATTTACTTAACATTAGTTTCCCATTTTTATATAAGCATAACAGATTGTCAGGTTGGAACTTCCTTTGGTGAGCCATAAAAAAACGGACAACTGCAGTCTATATATGGTTATTTATCTATGCAGATGTTGAATCATCTTTCAGCACTTTGTGTAGCCGTGACATGCAAATGGTGGACATGACAAAACATTCTTTTGTTTGTCATTACGACATGTTATTCTATCATTTGCAATTGTGATCTGCAGTACCAGGTGGGTCAGCTGTACTCTGTAGCAGAAGCAAGTAAGAATGAGACTGGAGGTGGAGATGGAGTGGAAGTCCTAAAAAACGAGCCCTACGAGAAAGAGGATGGAGAAAAAGGACAGTACACGCATAAGATTTACCGCTTGCAACTATGCTGTACTGCATTTTGTGGTGATAATATTAAGCAGAAAACTGTTCATAGACTGTATCTTAGGGTTTTTCTATGGGATTCTCAATCTCTTTTTTTATATGCAGTAAAGTGCCAAGTTTTGTACGGTTACTGGCCCCTTCATCTGCCCTGATTATTCATGAGAAGGCCTGGAATGCTTATCCTTACTGTCGCACAGGTACTGCACACTATCTCACAACTTTACTGAATATACTGGAGAATTTTAACACCCTGACATGGAGCAAGTAAACGACTGATACAGATAAACAATGAAGTTTACATGCATTGTCATGCATCACTTCAGTTCTTACGGTGAGTGTAATGAAACCAGTGTAAATCGAAAAGTTGGTTTCATATAGGTTCAATTTACTTTTCTAACCAATATTTTAAAGCAGTTATAGGATGCGGTACTGTTTCATTTTCTATACTGTTCTGTGTCTCTTTTACAGAATGAGTACATGAAGGACAATTTTCTAATCATGATTGAGACGTGGCACAAACCTGACCTTGGTGAACAGGAAAATGTGAGTAGGCAACCAACATTATGCAGATTATAATACACAGGACAACAAGAAGCGCAAAACTAATCACATAATCTTGACTCTGAACGATGGAAACAGGTTGAGGTGATACATATTGACATTGCTGACAGATCTCAGGTGGACACTAAGGTAAAGAAAATGCTCTTTAATTCAGATGCATAATTAAACTCATGTTTCACTTTTTTCGGTGGTGTAACAATAGTAGTCAGCTTGGACTCATTACTGTTTACGCTTCTATTGAAAGTGATTGCAGTGCGGTGGGGAGGGCTAAGGCATTCGGGAGTCCCTGTGCTTTGCGGGAGACTCTGTCTGTAATGAGACCGCCTCATTCAAGCATTCAATAGAGTGCATTGATTGATTCAAAATGGTAAAGTGAGTGAAATATCTTTTAGCCACTAGAGGAAGCTACTTTGCTCTTTTCTTGTGTTTTGAAATGAAATATAGGATATATTAAATTTCTACTCAACAAAAGGGACTGATCGAGATGTATTTAGAGCTCTATTTTGAAGCTTTTACTTGTATAAAAAACTCATAGAGGAATTAATATCAACCACTTTATAAAGGATTTTTAAATAGTATATTGACGTCAAAAAGTATAAAGAACAGTCACTAAAAAAATTTGAGTGAATCATTTAAGACCGACCTATTACTAGTGTAGGCCTAGACACTAGTGTGGTGGGCTTTAATATCCCTGCCTCACTTTATTCAGCAATGCCGAGGTATATCTATATTTCATTATATGACAACTTTAACATGCATCTCTTGTGACCTCTTGTTTTTTCGGGGTGCTCAAGACGATGCTCAAGTATTATTGAATGAAGGAACTGAAGTTACAAAAGTAGCTGCCAAAATGAACCATGACTAAACTATGATTTAGATGGTAATCGATGTGTTTTGGTACAACACAGCAAATATGGTATCCCAATATTGATAACTGATCACACAAAGTTAGTAGGCAGAGAGTAGCTAGTCTTTTGTGTTTATGTTTGAGCAAAAGTGTTTAGATTGTACAAACAGTCTAATTTGATCTAATGTGTTTTCATCATCCGGAAGTGCTTAGAAGAGGACTAATTTACACTTGCATTTAGTGTTATCCACTTGTGATTGGGTTTGCGAAAAGGTAT
>Danio_rerio_nonrepetitive:353771644-353777045
ATGGTTTCGTAAAGCCATGGGATTGGAAAAAGGCTTGGCACAAAATGAGCAGGTGAAGAGGCCAGTTTTGTGAGTGTTCTTATGGTTCAACAAGCTACCGGCATGACGGTAACTGCGACCGCAGATGTTACACTTGAATGGTCTTTCCTCTTTTTGTACGGCAGCTCTGTGGTTGTCACTCCCTTGGGGGCCTAAATCAGGCACAGGCACTTCGCTACAGCTGTGTCCTTGAAGTAGTTCATGATCAGGAAACACAAGACGGCAATGCTTGCATTTTAAATCCTTTTCTTGTTTACGACCCCTGACCTTTCCTTTTGGTGCTGCATTCCTCTTCTTGGTCGAACAAGTGTGGTTGAGTAACTGTTTGTTTCCTCTGAAGGCCTTTCCACAGTCTTGGCAGCGATGTCTTTTGACAGCAAAGTGTATTCGTAAATGGTTCTTCATTGCTAGCTGGTTTGAGTAAGTGTTGTTGCACAAAGCACAGTAATATTCACCTGTCTTGTGAGAGTTTTTGTGGTTGACCAAGCTTCCTGCATGCCGGTAGCTTCGCCCACATTGATCGCAGACAAAAGGACGAGGGTCCCTGGGATCTCGTTTCTGGGCCTCTTTTTCTTGGCTAGACTGATCACTGGTAGAGGTTTGCCGTTGTTTATGACGTCTGCTCATTCTCTTTCTGCTGGGATTATTAAGTGACTGCATTCCACTCACTGAGGCATTCCCGCTCATCTGCATCAGTGTCTGAATTTGTTTGTTGAGTTCTTCAATCTTTGCCTTGTTTTCCTGATGTACCCTCTGGTGGTTCAACAGTTGTTTATAGATTTTGAATGCTTTCCCACATTCTGCACAACGATGTCTGGTAGAGAAACTTGGTCCTAAAACACTACAGATGAAAGCATGATGGTATTTTGAGACTTCAAGACATCGAAGTGTGTCCTCTGGTGATTCTTGAGGGCCAGCAAATTATAAAAACGCTTTTGACAAACAAAGCAGCGGAACACTCCAGTATTATGTGACTTCTTATGATTGAGCAAAGATCCGGCATGTCTGTATGAACGACCACATTGGTCACACTTGTATTGTCGCTCTCCATGTAGACCATCGAAATTATGGATCTGAAATGTACTTCGAAGAAGTGGCTTCTTGACACTTTTTTCCCTCACTTGTCCATCTCGTTGCCCCGTGCAATTGTGGTTATTGAGGTGATATAGATCGATGCAGCTAAAGCCACATTTCCCACAAATAACACTTTCCATTTCCACTTTTGGTTTGAGCTCATTCTGATGATCTGATGCAAATTGTTCTTGTGGATTACTTTCAATGTTGCTATGCAAGAGTTGGTGAGCTTGTAGGTTCCACATTGGCTGCAGATAATCAGACCGCAATCACTCTGCTGATTTTCACTCTGTTCATCTCTCTTGACCTCCACAGAAGAAACCAAAGATGGGCCAGATGCTGAAGGTGCGTCATGAGTTTGAGTATGAGTTTGAAGGTGGCTTCGCAGGGCACTCATGCTAGTATAGTGATTCCCACACACAGAGCACTGATACAATTGTCTTCACACTCAGCTTCATCTTCACTCTCACTCAACTGATCATCAATGTTGTCGTGAAAGGTTTGCTGATTAAAATAGGCCTCAGTTGGACCGTCATTGTGCCCAAAACCAACATTCTCCCCTGACTCCCCCAAGAAATTCTGATGTTTTGTTTCATGAAAGTCAGTTTGACTGGATGAGCCATTCATCATGCTCTGATACTGCTGATTCAGGAGGGGACAGTCATGTGATTTGATTCCTGCAATATCGGTAAATGTTTTACCACAGTCTGCACACATGTGCCTCTCCATGATGTGTTCATCCTGAGGTAGTTGCTCATCAGAATAGGAATTGTCAAACTGCTCATTAAATTCAGTAGAATCAGTCTCCTCCACATACTCCTCATTAGAATCATCCTGCACAGGTAATACCAGTTCCTGAGGAAGGCCTAAGATTCCACTTTCATCACCCTCCTGTGATGCAAAGGTGCCCTGATGACTCTCATGTGTTAAGGGCTCTGAAGAAAGCCAGTCCCCCTCAGAACTAGCAGCCAAAGATATGGGTCTGCCCTTATGGATCCTAAGGTGGCTTCGCAGAGCCGCCAAATGTGGATAGCTCTTGCGACAGATAGAACACTGAAAGATTCCAGTTTGATGGGATCGTTTGTGATTTATAAGACTGCCTGCATGCCTATAGCTTTTACCACAGATGTTGCACTTGAAGCGGCGATCAGAACTGTCAGTTTCTTCTACTTTGATGTTACTAAAATCCTGTGCTGAACAATCAGGATCGAGGTTTTCTGATGGTGGGGTCACCGGTTGTCCCTGAGCATGTAGAGTCAATGAATCATCATCTAAAGAGTTGGGTATGTATATATGACCATTTTCTATGGGGCCTTCTGATTGGTCATAATCAACAGATTTATCAAGTAGTGGAGGCAATGGTGGAGTGTCACTAGAGGGGGGATAAGGATTAGATTCTGGGGAATGAATAACATTATCGTTGTAAGAAAGATTGTGCTCCTCTGGTAGGTTGGTAGGGAGCTCAAATGACACAGAGGAGGAGTTATGCAACAGAATGTGATTTTGAAACTCATCATCGTTAACAAAAGCAACTTGACAAAGGTGACAAAAATGAATATTAGCATCACCATTCTGTGGCGTAACATCAGGGACCTGCTCCTGCTTGCAGTCAGTAAGAGCAAGTTTAGGGTTCGGCGCACTGTGGCGGCCTCTGGTTTTACTGTGGGTTCGCTGGTGACTAGTAAGTGCAGCAAGATTGTTGAACTGTTTAAAACAGATTGGACACTCAAAGACTCCCATTTGATGAGTCTTTTTATGGTTTATGAGGCTACCGTGATGTCTGTAAGTCTTGTCACATAAGTCGCATTTGAATGGCCTGCCTGCAGCATCATCGTCAGCTGCTGTGTCACTTTCTGGGGCACAAGACCGTTACTTTGGCTGTTCATTGGAGCAATATTCAGCTTCATGTCTGGCTGCAAATCTGGCATAATGTCAAAATCTACCTCATCAAGATGCAACTCATCAACTTTATCATCATTTTCGACATGACTTTCTGCAAAACTTTTTGCCTTGACGTGAGACCCTTTATTGCTATGGACCTTTTGATGGGTGGCTAGCTGAGTTGCTAGACGAAAAGCCTTTCCACATTCAGTGCAAGCATATTTCTTTCTGGACGTATGAATGCGCAGGTGGCTTTTGAGAGCCAATGCATTGGAGAGGTTCCTGGAGCATATAGGACACTGAAAAGAGCCCACCTCGTGTGTTTTTTTGTGGTTAGCCAAGCTGCCAGCATGCCTGTAGTCTCGCCCACATTCCTCACACTTAAATTTGCGTTCCTCTTCAAAGTTATGAAAAGTGTTTGTATGCTCCGAAAGACTGGGCATGCTTGCACATACTACACCATAATGTCTACGCGAAATGCCTTTGGTCCGGCCTGGCTCTTGCATAGCCATAATGGTACAGTATATTGATTTTGAATGAGTGTGAGAGACACAACTGTCCTCACTATTAGCAAATTGACTTGTTCGGTGAGATTGGAATGCAGAGGCAACATTCAAAAGATCTGCTGAGAATACGTTCCATTCCATTCCATTGGAAAAATTTAACTGGGAAGATCCAAGTGCAGGCACTGGATAAAATCTGAAACAGAAAAACCCATACATTATTTACTATTAAGTTCACACAGGGCAGTTGCATAACAAGAAAGTAAATAATGATGAAAAGCAAACATTGCTTTCTAAAGTCATGACAAAAACATTTAGTTTACATAACCAATAAACCAATAAGCAATTTTGGGAGTATTATACCTAAAAGTTTGATTATATTATACCTCATTTATGCTAGTAAATAAATAGATCCCATGGGCTAAAAAAATTGCAGTGGGCCTAATAAGAAGACATTATATGCAATAAACTAATTAAGAAAGTAGCCTAACAGGTCAATAACACACAGCACTGACTTGTAGGGAAATTCTATGTATATAGTACCAATATCTGCTTGGCCATATGTTTTTCCAATACCTGTATGACTTCATGATTAAGTACAGTTGCCCACCATGGTCAAGGTTAAAGAGCCAGTTTACTTTTTTTCTACATACAAAAGATGCTGAGCAATTCTATGCAAATGTTAAACTCTCCATGAAGTTTCTGCATTTTTGTGTAAGGAAGTATCTTACAGTGTCTGTTAATGTTTTTAAGCTATATGATTTACCAAAATTACACAAGCACCAATTTCACATCTGTAACATCCATAACAGAGTGATGTCACATCCATAAGAGATTTCTTCTATAGGGATTGTGAAGTTTATTTCACGGAATTTCTACAAAGTTTGTTGTATACATCAATAACGCATGATTATTTCCCTCCTTTATCTCTATAGTCGGTTGTTTAAGAAAACAGAAACAGATGTTTCTATATGTTAATATATACTCTCTGTGAACATGTTCTTAAGGCTGGAATTGCTCAGCTATTTTTAAGAAAGCTGATTACTACATGTTTCCATCTTTCGAGAATGGGATAAACTTTTCCTTTAGCATGTGTTTTTAATTGTGGAGGCGATAAATGCGTTCCATAACACATAACACGCCCTCCCTCCCTCAAAACAAGCTTGGGAAAAAATTGTGGCAAACCATAAATTCGGTTATGAATTAGTTGTGTTTTAATAACACTCATCAGTTAGCAGAGAACGTCTTTGAGCACTGATTAAACTAACCTTAAACTGTATTACACTGTATTACATTAGTAACGTTTCATGCCGGAGATTTTCTATTGTCGAATTAATCGCAAAACCGTTTAGTCCGTGCTGTTATTCACCTTTGTCTAATTTTAAAACGTACAATCATTTAATAATAACGGTATGAAAGATCAACGAACAGGCTCCAGCAGTTAAGGTGACAGGCTTCCTCACACAATGGAGCTCTATTGACACAGTAAACACTTCCCCGGTACATTAGCCAAGCCGCTAGCTTCACAAGCTCAATCTTCTACACAATATATTCATCAATCGTTTAAATACGCCTTTAGTCGTGCTCCAAATTAGTATAGTAGATAATATAAGTGTTCTTTTCTCAAGATGAGGAGAATAACGTGTATTTTTTGGGAGAGGCAGTAGCATCCCATTCCAATGCGAGCTAGTTAGCATTTGGCGGCTAGAAACTGTGGCTAACAGTTCAATCGAACACAAACAATTAATGAACAGATGACACTGGCGATATACGTACCGAATGTCGCGGTCTCCTTTTGTGGTGTCCGCGATTAGATGTTGGCACGACGGGCGTGTTCGTCCCCTCTTTTTCTACCAATTGTCTTTTCCCCCATCCCACTCAACTCACTTCCTGCTCTTGTTGCT
>Danio_rerio_nonrepetitive:220039687-220044943
TGTACTTTATACAGGAGATGACAGTAAACTTGATATAATGTTCACTGATATATGATATAAGATTTGCCATTTGCCAAGATGTTGACTACCTGCGCAGTTGTGTTGGACCCTCTGTACCTTATACAGGAGATGACGGTAAACTTTCCAGGTTCTGTCGTTCAATCCAAACTAAATTTGAATTGATATATGTAAAGTATAAAAGTAGACTACAGCTGTTCTTAGTACAGGGGATGACAGTAAACTTTCAAGCTTAAGAGGTAAAATGGTCAAACCAATTTCTTGTACCTATATTTTTGCTTCAGTAATTTAGAATTTTGTTAACATGTATTCAAACTAAAAAGTACTGGGTTGATGTGGGTGTTTTATCTAGGTTTTTTAAGCTGCTACTGTAATCTGTTAAATAAACCTGAAATGTTACAAGTTCTTTATTTTGGTAATGTCTGCTTAAAGTGATAAGGAAATAACTGGTCCACTGCTGCACCTGATGATGAGAGAGACAATTTCAATGTGGCCATCTTGATGGTGAGCCAGGCCTTCATGCTAATTTTGTGATTGTTTAATCTATTTAGCGTCATTGTAATAACATTATTTCAGGATGCAAAACTGGCTTGAATAAATGCTGATTTTGGGACAGTTTTGTCTATTTATCATCATAGAATTAACATTATTTCAGGGTGGAAAACTGCCTAAAAATCAGTGGTGACTTTTTAACGTTGTTTCAATGATAGTTTGTAATTTAACGTAGGTTTGCTCTCTGGGTAAGAACTAACTTAAAAAAATGCGAAAAACTTATGTATGTGCCACTTGACTTTTGTATCACATGTATGTAGCGTGTACAAGACCCAACACACTCCACAGTCACAATAACAAGATCATTGGGCTGTCCCCTAATTGTGGTGAGCTACATGTTTAGTCTCTTATGTGCTAAACATTATGTAGCCTAAGGAAGCAGCCCTGACTCTGGAGTTTATATGAACAAGTAAGTTGACAGGAGCATGCTGAGTAACTATCCAGAATGTAGGTCCAAAGCAGAAAAAAGAGCACCAAACAGAAACATACCATCTAAACTCCTTCGATTCCTGTCAGACCAGAAAGACTTTCAGAATCCTTGGAAGATTTAAAGGTAATTAAGCACACCTCCGGGTGGCGTACTCATGCTATGCACAGTTGCCTTGAAACTGGAAGCGTGCTTGTCTCCCCGACGACCTGCACTCACATTTCATTCGATGTGCTGCAGGGGACTTTGATTTGGATAAATTAATCATCCTCCGTGCTGAGAGCACTTCCACAAGAGTGCTTCGGCCTGGTTTAAGGCAATATCGTTCTGGCACTCCAGCTATTCAGCAAGGTAGACTGTTTAGATAAGAATGTTCATTTGTTACTGAGCCTTTAACTGTCGTTTATCACAGATTAGGCCACAACTGGAAGAAGTTTTGTAAATAAGTAAAATCAATCATTAAAGTTTGATAACACAATTATTAAACTGTAGCTGTAGCAAATTTTGCAGCTGTATTTATAACCGACTGCTAACATCTATTAATTTAGACTCTTGCATTATTGTTCCGAATATTGTCAAAAGTCTATTTCTCCTACTTTGTTCTGTGGAAGTATGTCAGTCAGACAGGCTTGAAATTACAAGAGTGAGACAAGAAGATGATGATAAAACTTCCATTTGTGTAAACTATTGACATGCAAGGAATCACCCCAGTTGTAAGTGAAATGATTGAAGTATCAGTATTGGAGCGGAAGAAGACCCAGTTGTATCGTCTGTTTCCTGCCATCTTGCAGTTTAACCTGGTTTCTTAATGTAAAGTACTTGTAATTTGCCCACTTGTCCTCAATTATCTTAATGAGATTATTTGCCAAGACCTCTCACTGTGTGATTCACATGTCAATATGTATTACTGTGTGTATAACTAGCTATTTGGAATTTAAAACCATTAATAGTGTATTTCCCATATGTATATGTTTATCCTTACCAACTGCCATTTCTATGCTGCTTGAAGGTCAAAAAACGATGCGTCTTTAAACACAAATGCATAGCAATGTGTGCTTTAACAGCAAGTCAATTTAACACATCCCACTAAGACATGTCTGCAAAATAGTATATTGCTGTCTGAATCAATTTTCATGTTTAGAGGCGAAAGTGGTGTTGGCAAAAGCATTATTAGTGCCTTTCCTAACTCGGTCAGCCTCCTCGATATTCATTCAATCTCCCGAGCAGGATTTAAAATCGATGCGTGTCTAAATCAATTGAATCAATATCTACTCTAGCAATCACGAAGGGTGACCGATCAGAATCTGTCGCCTCAAACTATATATCTGCTTTAAATTCCCAGCAAACATGGTCCTTACAAGCACATCTAATAAACTTTCACTCCCCATGTCCCTCGTCACACAGCGGCCGACAGAAACCATCATTATGGATCAGCCAGTGATGTAAGACAGAGGGTGTAAAATTTTATACCCCACTTATGGCCACTAAGGATTCATTTCCAGAGCTTGCTTTTTAGGAGGACCTAAATCAATGCGAGTGCTCAGCTCTTTTCAGAATAAAGTCAATAGACCTTCAACACTAACAAAAAATGTAAGATGTTTTACACATCCCTGATTGTGCAAGTGCAGAGACATGCAATTACTATATTCACCTGCTGAGTGTTGAATATGTGCCAGCCTAGATTTACTAGCTTTTCTTATATTTGTTGGGTGCCAAGAACTCTACCGTCTACCACTACCAAGATAGCAGTCTTAAGTAAAATATGTGTGCAAGACTTATAAGGGAAGTTTGTGATGAGAAGTTTGGATCTTAAACGCGAATCAGATCTTTTAACTTTCACAGTCTACAGATTAAACCATCTATATACATAGTCACATCACCATGTTAGTTTAGGCGGCAAAATTTCATGGAATTTAATTCAAACATAACATTCTGATCACAAAGGTGATCGACAAAATGATATTCTAAAAATGCCAGCAGGTGGGAGCAAATGACTAATTCGTTTGAATCAATGATTCTTTCAGTAAGATTTTCTACTGAATGTATCGAATAGATAGGCGTTCGCGAATGACAAAATCATATATAAAGTTACTCAGCTTATTAAATTTATGGCTGTTGCTAATATATTAGGCCTACACTGAAGTCGAGTTTGCTGGTCACTGCAAATTAATTCGCTCCATGCTGTGCAATGTGACAGTTTTACCACCGATTATGAGAGCTGGTCAGCAAAATAAAACAGATGACATGCTAAGATGCCTATGTATGATACAAGTTGGAGCTACTTGAGTTTGTTCAATACGAAACCTGTTGATTAGTGGACTAAAAACTCTGGACTAAAATTGGCTAAACAGAATATCCAATATGTACAAATCGTGTCCTGCCAGGAAGGTCTCCATGAGCATTTTCAAATACACATTCATTGGTTTATAAACACATCTAACATAATTCATAAATGCATGAGGAAAGTAATCCAAGAACCTCATATATACATAACTGTGTGTAAGATGCATATGTTTTTACTTTTGAATTGTGCATTCATGAATTTTACTGGCTCCATACAGCATTCACTAAATCAAGCATAGCTTCTCAAATCTGATGTTAGTGTACTGTTGGGGTATCAAGTTGTTTGTGGGTAAGTGCTTAATGTTACTGTAGACAAGAATCGGTTAGAACTCAACTTAAAAGATCCGAATTGCAGTTATATTAATACTTTTTAGTGTCTTCTCGGGTATTTTATATTGTCAATGTGCTGCTGTCATGTTCAGTCACAGCAAGGATGACTGAAGGATGAGTCTGAGATGCTATACGGTCAAACACCGACAGTAGCAGTGTGTGCTATAATAAATTACAGTTTCAGTATATTAAATCCAGTTTCTTATTTCGTAGTTTTCTATAATAACCTTGAATTAATTGTGATGTTGTAGTGTCATTTTATGGAGAAGCAGACACACTGTCTCATGTTTACTTTACCGCTTGCATGGCATTCAAAAGTGCTTTTTTTGGTATTTGGTAACTTGGTATTTGCGGCTACCCGTTGTGCTCTGGGACACACAGGTAGGTTTTACACAGCTTTTGTGCTACAAGCCTTTAAATCAGTGGTGCAGATAGAGACTCCCTGTCTGTGGCACACCACTGAGCAGGCCAGGAAGAAGAGGAAGGGCATGAAGAAAGTGCAAGTCTTCAGCACAGCCAGAGCATCCTGGTGGGGAGTCAGCTAATCTCTTCCGTACTGTCTTCCCACTGGAAAGCGCCTCATTTATGGCATGGATCTTTCACTGTATTGCAGCAAGTGCCTGTTTCCCTTGTGGCTAGTGCAGAGGCTGGAGATTCACCTGCTCGACACCTGCCTAAATTTCTCCTTCTGCACATTAATATACTAAATATAGTAAGAATAGGGAATTTTTTATCTTACTGTTTAAGTTCCATGTGCGAGCCAGTCTAGATTTACAGACACCTACAAAACATTTACACTGTCTGTTGAAGCTCTAGATTTGCCAGTTTCAAATCGATGAATTAATATTTTCGGTTTGTTTAAGTCTCAGTGGACAGGGACAATACACATTAGGTGCCAGAAAAAGTTTTTTTGGATGTCTTCAGTCCCTAGAAACATGGTAATATATATCATCATAATGTAAATGCACAAAGCTAGTATTTGAACGATTCTCTATAGCATAATGAGTCAATTTGGAATTGTGACGGGTGCCAGGTGTCCCAGCGTTTAGCCGGATTTCGCTCTTCCTATTGGCCGTTATGCGTTTCTCCCAAATGCTGTTGACTACATACATGCCAGTCAAGGACAATGAGTATAAAAAGATAACTTACAGCGTTAGAGCGACCATCACACACTTCTCCTCAGAGCTCGAGCTGAACTGAGCGTCCATACTTGTGTGCTTAAGTCCTCCTAAAGGGGACATGGGGACAAGGCAGAATCTGGTCGCCCTTAAAAACCGTGACACTTCCGCCCTCAAGAAAACATGGGTCCCGTCTTTAACTAATGGAGACCGACCTCTACAACCAATCACATTGCAGCATCTGCAACGTGGAGTTGGGATTGTTATTGTTGATTAGCAATCAGGGTTTCTTCAGGTTTTTTCCTAATGGCCCAGTTACTAATGGAAGACTATGTAAAGGGATTTGTTGCTTTAGTTTTATTTCCTCGATTAGGGAATTTCCTGTAAACATGTAAGCTGTCTCAGCCCAATAGGGTAGGTTTACTCAAGACTCAACGGACACCCAGAGCAATGGAGAATGCACAGTGT
>Danio_rerio_nonrepetitive:489034916-489036556
TGATTTTGATAAATTATTAAGGTTAAGGTTTAGAATCAATTTAGTGTAAATCAATAGCAATAAGAAGCAAAAAGAACCAAAAAGATGAATTAATGTATGCTTCATAATACTGTATGAATTGGTTTCAGAGCTGCTGCGATGTATGAGAAAGAGCAGCATGGATTTAATGATTAGGAAAAACTTGAGACTTACTTAATGAGACAATTTTGATTTTCAGTGAACTAATCCCTACATTTCATCCAGCTTTTTGCCAGAAACTATATCAAGATTTCAGCGTCGTCCATCATTGAGCTGATTGACAGCACTAAAGTTGCGAGTCTTTTAAAAAGTGATTCTTTTCCTGCTGTGAGGAGAACCTTCCAAAATGGCTGCAGTAGAGATTTATTAGCAGAAGGGGCATCAGAGGAGTTTGTCAGAACGAGGGTTAGACATGCTGCTTATGCGTATTAAAGAGATTTCGGATTCGGTTCGCGACACACAAGTCTGAATCTGGAGAGCGCGAAGCTTATTTGTTCGTGTGGACCACACAGATGCAGCGAAGATTCTCCTCGATGCCCACAGCCTCTCCGTGGACCTTCAGACATTTGCAATATGTGAAAAATGCATGGCAGGAATGGCCGCTCACCGCATGGGTGTGGGCTGCATCCTGTCTGTGCCTTTGGAAAAGGGGAAGGGAGTTGGAGAATGAGTGGAAGAGAGGGAGAGTGAGGTAAAAGCATTGAGCGGGACGACAGAAGTTAAGGGTTTGGTCTCGTGTGTCTTCATGAAAGAGCTCGCAGCAGCAGCGCGGCCCATTGTGCATTATTAGTGCTGCTCGCGAACAACCCTTTTACTGCTGGACATAGTTTGAGGATTGTGTGTTCAAACAGATGACCATATGCAGACAAGGAATAGGAAACCTTCAATTTTTCTTTCTGCTTTAATTGTATTAAGTACATTTATGCACCGGTCTTGCTAAATTTTTTCGCTGGTGTTATATCATGATCTTACAATCTTTTTTACACTCTTTCTTTCTACTGTATGTTCACACCAAAAGCGGGGGAGCGTCAAAATAGAGCAGGTGGCAATAAGCAGTGAGGAGCGGCGCATCTTGTCTTCACCTGTGTGGGCATCAATGAGCAATGACGCGGTTTGGCGGCAAGCAGAATGCAGAAGTCCACTACTTATAGGGGGTTTATTTTCTTACTGGGATGTTCAAAAAAAGTTACCAGCGAGTTACTGATGCGCAATAATGTTGTGAATCTCAAGCTCACTATAAGGAGTGTACAAAACAGTATTGTTGCTTTAGAATATTTGAGACCAATATTTCCATTTTGGATAAGTGGAGCACATTTTTTGGAGTGTAGTGTATTGAATTTTGATGCTCTTGCTGCCAGAGCTGTAAAGGCAGGCAACATTGTCGTCAGGCTTGTGTGAACGCAGAGTTAGTTCTCATATATTCACTAATTGCTTGGTTCCTTCCCTTCCTTATAAATTAGTTCTAAACTTCTTAATATTTTATCTACATTAAATCAGTTAAGTACAGATCTCCTTTTTCTCCAGGAAGTAAAGAAATCTTGTATAAAGTGTCTAGTGCACTTTGACCCTTTGCTTCTAACCTAAAAGAGCGTGTGTGATGTGCGCTTGAGTTCTCCAGCGTG
>Danio_rerio_nonrepetitive:663813680-663813895
TCTGTTACTTCTCAGTTAATGAGAAGTCTCATCTGTGGTGGCAAAGGGGTTAACTGAAAATTTGTTTGAACTTCAGAACTAAAATATAGTGGATATGCATTTATTATATCTTCACTTTGTCAGTTTTGTCAAACTATGCTAAAACTATATTTATAAGGTCTTTAGTATACATTGTGTCTCTTAAAAATGTGTGAAGCTCATGTGACCACGAGTTC
>Danio_rerio_nonrepetitive:49129620-49130830
TCACTGTGCTGAGAGAGAGGCAGTCGCATCATCAATGTAATTATTCTCAGGTTTGAAAGAGAGGGAGAGGGGAGGGGGCACAATTGCGCTTCGGCAGAGTGAGTACACCCTAAGATTGTAGCTGATCTGGGGGTCAATTTGGTGTAACAGTATGCAGTGTGCGAAGACATGGGGTACAGCAGAATTGTGTAGGCGACCATTTTCACAAATTTCTCTTTTTCAGGTAGATATTGAGATGTCCTTTGTGGACCAGGCTGGAGTCATGAGTTTGATTGAAGGCTTGGTCCAGTTCTCCTGGCCAGAGGACAAAGGACAGATTAATGTCCCCTTTCCCACCCTGACTTATGAAGAAGCCATGAGAGACTACGGAGTTGACAAACCAGACACTAGATTTGGGATGAAGGTGAATCATCCTAGATTGGACGTAAGACATCAGTGAGGTTGTTTGCATGCTGGCCGTCCTTGGCGTCACGCTGAGATTGCATCCTGTTTCCCCACACATCACAGATTTGCATGCGGTGCTCAACAATTACAAATGAATCTCTGGTGATACGTTCTCTTGCACTGGTGTGCGCCCTGAATGCTTTCGGTTCTGCTCAGAAATTTACAAAAACCTATGCCGAGTCTGTGACGCTTTTTAATACATACAAACATAAGAGATGCAGATTGAAAGTAAGAGATTTTACTTCCCATTAACCAAGGAATACTGAGAGGGCAAAAGTATTATGGCTAAAACTATTAGAGTTACCAACTGAGCATATTTGGGTGATTTCTGACTAGTTAAGTGACTCTACGGTAGCTTTCTGACAGTGTTTTGTTCCTACTTTATTTTCCGCATCACTACTCCAGTGTCATGTGACCCCTCAGAAATAATTCTGATATGACGATTTGCTGCTCTGTTGTGATCAGTTATTATTGGTGCTCTATCATGAATAAAGCTTCTGATCAGGGTTGACTGTAATTTTTGACAAAGCTCAGGTACGATTTTCATGTTTTGGGTCAAATTTGCATTCATTGGATTTAGTGAAAATCCACAAACACAGTTCTATTCACGGTTATTTATTTTGGAAGCTCTGATATCCAAATAAGTAAACAGCCAAAAATAGCAATTACAATACACTTCCTGGTTACTTCCTGAATCCCCAACAATGGAAGGATTAGCTAGGATGGAAAAAATGACATTCTCCCTTTTTCTCCAAATGAATGCGCT
>Danio_rerio_nonrepetitive:193791894-193792813
TCCTTAATGACATCTTTTTTCTGATTGGTGTTTACTGACACGAGGGTGGGATCAACCTGTCAATCAATTGAAATCCACCAATAGCAAGCCACCACCAAATCAAGTCCTGTCCTTCATTGATCTTTGTTTAATAACCTGTTTCACTTGGATTTACAACACAACGTGGAAGAAAAGAAGAATTTATGAGTTGTAGATTTTAGCTTCAGCTCTGTTTTGGTTTCTGGTCATTTGATGCAGCTCTCGAGTGCCTGGGATCAACCAATGGGCTCTTTGGTTCTGCCAATCAGAGAGCTGCTTTTAAAACCAGATCTTCTGCTGGACCAATGGCTGAGCCTGGATGGAGCTTCAGCACAGAGTCAGATTCTGCTCAGAGCTCAGCTGAAGGTCAGACTCCAGGCATATTTTCACTTCCTTTCATGGAGATATATTTTCTATAGTATACACTCTCTGAATCAAAACATCAGTTTGATCATTACAGTTTCTTTTAAATTGCAATACTACTGACTTTCAAATTACGACCATTTAGTGTATTTATGATCGAATACTTCAGCTTAGACTTCTTTCAAAAGCTTCAAAAAGTCATAAATATTCCAAACTTCTGACCTTCAGTAAACTGTCCACACTAGAGCGTGCCCAGTGTTGGACGGTAGTGTGGACACGGAACTTTTTTGATCACAATTAACTGAGATTTTGTCTTTTATCCAGATCTTGGATTCCAAAATGGCGGCTTTAGTGGCGATGGGTTCAGGTCCGGTTTTGAGTAACAAGCAAACGGCCACAACAGGACAAATCCAGCTCTCCATGTCCTTCCAGAAGAAGCTGACGCTGCTCGTCCACAACTGCAGGTCTGAGCTACACTCATGACGAGTTTATGAGTTATCTCTGTGTGTGAAGTTTGAGGTGATTCCAGGCTGGTCAC
>Danio_rerio_nonrepetitive:585206151-585207402
GCTGGAATTGATGCCATGGGCGAGAGCATCCTGATCCTGCAGGACAAAGATATAAACACGGTAATTCGCTCTGACTTTAAAAGATTGCAGTTATTATAGTGTAACATTTATGATCATTAATATGCTTGTCTGTATTATTTAAACTCCCATATTTATGTTTGTGGTCTATACATTCTTTTTCTGTCTTAATCTGATTAATGTTTTTGCCTTTCCATTTATCAAAGATTTAATATTAAGTCAACGCAAATATCAAAAATGTGTTTCTATAGCAGCAAATCAGCACTAATGACTAGAGTAATCATGCTGAAAATCTTATTTTCTATCACAAGAATTATAATCATCCAACCCAAATCTTACCATTTGCTTGTATGTTAATGCATCTTAACAATGATTTTCCTTCCAGGCCAAAAAACTACTGTGTGCTCCAATGGAGAAGTGTTACAGTAACCTGCTGCACGATGGAGGGCGGGGCCTGCTCAGCCTCATTCTGTCTCTCATTGGCCTGAAAGTATGTCAGATGTTTAATGTAATTAGAAAATGAGGTCTAATCAAGCATTTTAAAAACGGATAACCACAACTGTAGAGCAGGTGAAGGATTTGATGAAAGGCACGTTTCTCGGTGTGCAGGAGGCTCAGGTCAGCCCAGAGAAGAGCTTGTGGGATCTTACAGTGGAGTCCATACAGACACTGAAGCAGAAGAACCTCATCGAAGTCTCTTCTGATGAAAATAATCAAAACATTCTGCAAATCACCAGGCTTGGGCGAGCCACTTATAAAGGTAAAAAAGAAATAGGGGCGTGGCTCGTTTCTTTTACTAAGGTTACATGTTTTAAGCTTTCTTTCTTGAGGGTGACTAAATAGGACCACTGTTTTACCACAGGGTGGCAATGTTACCTTAATTTCAAAATTTGCGAGAAGGGTCTGGATGCCGACCTGGTGTTCTCTTTATCACTTGTGTTTTTAGGTTCAGTAGACCTAAAGACCTTTCAAAAGGGCTGGAGGGTTTACTCCTCAACAGTTTTCTTCACTTAGTGTATCTAGTTACTCCATATGACATGGTGCATCAGTGCAAACCGGATTGGATGATCTACTTCAGGCAGGTGGGACACTTTCATCAGGTTAAACCTGCTTTACTTATACCATATCTTTCAATTGTTTGAATCTGTTTTTCCACCTTTTGAATAAAGTCTCTTAAAAGCTGAGTTTTCAACATCAGTACTTTAGTTTATCTTTCACCAGATATGATGTTTT
>Danio_rerio_nonrepetitive:349582082-349583326
TCAAACATTTGTCATCAAAACATTTGTCATAAACTACTACACCTTTGTCTTGCTCAACTATAGTGCAACATTCTTCAGTTTAAATTTTGTCCACTTTTTCTACAACTTTTTGGAAACAGGTATAGCTGGTCCACCTTCTTGCATATGAATATTACCTAGCTATACATATATGTTTGAAACAAAACAAGTAGTCAAAGGCTGGCTGCACATCACTCGCATAACTGACCCACTAAAAGCAGCTTTATCTAATTTCTGCACTACATTAGCAAGGAATAATTCTCTTCTCTTTCATTTAAACCTTTACATTACAATCATGCTACATAGATGCACATGCTGCTCAGTATTTGCATACTGAAAATGAAACTGAAGTCCAAAGTAAATCAAGCCAAAGGTGAAAACACCAGCTGAATGAATGGTGCAGTCCTTCACATAAAAATCCAATATATGCACATAGAGTCAGAACCTTGGTCAGGTAGAGCACCCGTCTAGTTTTTCCATTTGTGTCCAATACAGTGTAAAGTTCATTTTGCAAAAATGAAAGATGGCTGTGCCATGAACATCTCCTGGAACCCTACTGAGAGCAGTTATGTGCACCCCTGGTAATATCCTCAGTGTCTCTTTTAAACGTTAAACTTGACACTGTCACACAGCTGTCATAACTCATTTTTATTTTGCGCGAACAGCAATAGTTCCATTAGTTGTGGGACCTTTATAATTTATAAACCATTATGAATAAGTTAATCGCTGAATCCCTAGTCAGCTAGAGACTTTCAGTTCAGTACACATGTACCAAACAAAAACAGCGCTGTCTTAATCTCTACATGTACAGAACTTACTTTGAAACTACTAAAGATCAATCTTTCAGCCTGTGCAGTTTCAGATAAAGTATGAATAAAACACTAGACATTACAGACCTGATTACGTCTGGTCAGCAGTAGTATTTTTCAGTTGAGCCCAATCAGGGAAGAAAGCTGCAAGACACAGAAAAGGAGCTATTATGGGGGTTCATGTTATTTTTTGCAATGCAATAGAAAGAGTATCAATCTGTTTTGCTGCTCAGGTGTTTGGTGCTGTTTTTTAATTGTCTTCTCCAACTGTTGAAGCACTTTACATCTTTAAGGTTGATTAATACTCGATGCATCTGCTAGTTCGCTTGAGTGCATGCAGTGACTGTGATGTCATCACACAGTTTAGTAACATCATTTCAACCTGGCGAAGCGAACAAAATTTTGAGACTAGAGCGA
>Danio_rerio_nonrepetitive:692005561-692008651
TGCTCTCTACCTGAGCATGAGAACTCTCTTATTTTAGTTCAGAACGTTCATTCAAATATTTACACAGTCGTACTACCTGCAGCATCTTACTAGAGGAGGATGACATGTGACATAATATACACATATCTATCCCTTCACTTGCTCAGTCTTCAAGATCATTGAAGTCATCGGACCATGCATTATCAAAAGCGCTTCCATTTACAGCCAGCCAGTCGTAACACCTGGCTAGCCAAAGAAGATATTTCCTATTCACCTACAACTACCCCTATACCTACAACTACCACAGAACCACCTACAACAACACCAGAACCTACCACATCATCTACGTTATCAACACCACCCCCTGGATCAACACGTGAAACAATAAGTCCTGTAACAGGAACAACAACACCATCTATATCAAAACCGGTTGTTATAGATACAGCAACAACAGAATCACCTACTTCGACCCTTATACCAACAACTACCACAAAGCCTACTACAACAGAATCAACCACATCACCTGTGCCAACAACTACCACAAAGCCCACTACAACAGAATCAACCACATCACCTGTGACAACTACCACAAAGCCCACTACAACAGAATCAACCACATCACCTGTGCCAACAACTACCACAAAGCCCACTACAACAGAATCAACCACATCACCTGTGCCAACAACTACCACAAAGCCTACTACAACAGAATCAACCACATCACCTGTGACAACTACCACAAAGCCCACTACAACAGAATCAACCACATCACCTGTGCCAACAACTACTACAATGTTTCCTACTACAACACCAGGGACCACCACTTCACCTACCCCTACACCAACTCCACACTACGACTGCCCTGAATGGGACAAAAACGTACAACTCTATGCTGTAACTACTTTTATCAGTATCCATGATGCTATTTAAATATTCTCAGAATCAACATGAGATATTGCTGAATATTTTACTAATTTCTTCATCACCAGACTAATGAGACCTTCATCTTGTGTAACTGCACTATGGCAAGATGCATAGAAGACAACATCATCGAAATTATTCCATTTGAATGCCCTCCACTTCAGAACATTACCTGTGAAAATGGCAAAAATCCAGTGCTTGTCTATGATGAGCACTACTGTTGCCAGTATTACACATGTGACTGTAAGTAAACCAATCTTCACATTCTTGCAACCATTACAATTAACAACAGCAATGTCCTTTTCAACACAATGTGCTTAATTTTGTTGTTCTTTTAATCGTAGGCTTCTGTGAAGGCTGGGGTGACCCACATTACATCACATTTGATGGACTCTTCTACAGTTACCAAGGAAACTGCACTTATATATTAATGGAGGAAATTAGGCCTCAATACCACTTGACGATTTACATTGACAATGTCTTCTGTGACCCTATTGAGCATGTATCCTGTCCTAGATCTATTATTGTTTCATACAACAATCAAGTCATAACACTTAAAAATCACAATTTCTTCGGAGGTGCAGAACTAGAGGTGAGTGTTTTGGACTACTTTACCGAGATTCCTTCTTACTGTAAGTATCCTAAGCCTAGTCTTGTTGTCTTCTCCTGTCCTAACAGGCTCTGATGGGCGATGTTCTGTTGACGCTACCATATGCTCACAATGGTGTGAGGGTTGTAAGCTCGAGTTTAGACCTGTTCCTAAGTATTCCACAGCTCAATGTTGATGTATCCTTTGGAGCCACCGGCTTTAGCATCAACCTGCCATTCCAGCATTTTGGAAACAACACACAAGGTCACTGTGGTAAGTCTTTAATCGTAGGCTTCTGTGAAGGCTGGGGTGACCCACATTACATCACATTTGATGGACTCTTCTACAGTTACCAAGGAAACTGCACTTATATATTAATGGAGGAAATTAGGCCTCAATACCACTTGACGATTTACATTGACAATGTCTTCTGTGACCCTATTGAGCATGTATCCTGTCCTAGATCTATTATTGTTTCATACAACAATCAAGTCATAACACTTAAAAATCACAATTTCTTCGGAGGTGCAGAACTAGAGGTGAGTGTTTTGGACTACTTTACCGAGATTACTTCCTCATGTAAGTATCCTAAGCCTAGTCTTGTTGTCTTCTCCTGTCCTAACAGGCTCTGATGGGCGATGTTCTGTTGACGCTACCATATACTCACAATGGTGTGAGGGTTGTAAGCTCGAGTTTAGACCTGTTCCTAAGTATTCCACAGCTCAATGTTGATGTATCCTTTGGAGCCACCGGCTTTAGCATCAACCTGCCATTCCAGCATTTTGGAAACAACACACAAGGTCACTGTGGTAAGTCACAATTTGGATGGTAGAGGTTTGTTATCATGCTCTGTCCATCTTAAATGATTGCCGAAAATCTTTTACAAAGGAACATGCAACAACAACAAGGCTGATGACTGCATGATCCCTGGAGGGATCTTGGTGGACGACTGTTCGGTGATGGCAGATTATTGGGCAGCCAGTGGTGTAAATGATGAAATGTGTACTCCACCAACTGCATTGCCAACTGTTGGAGGTGATATCAAACCTACACCTAAGCCATGCAAGGCCCATCCTGACTGCTTTCTCCTTGGTAGCGAGTAAGTTTATTTCTGTGTATTATTGTAATCAATTTCAATATACAGATCTTCCAAAGTGAGATATACTACTGCTTTCTTTCTCAGGTTGTTTGAAGCGTGCCATGCTCATGTGTCTCCTGAAAACTTCTTTATGGGATGTGAATACGATAGTTGCCATATGAGCAACCCCGCTGTTGTGTGTACCAGTTTGCAGAGTTACGCAAGGTCTTGCTCTCAGTTAGGGATCTGCGTACACTGGAGGAATTACACTAACCTTTGCAGTAAGTTCTAAAAACTGTTTAAGTTAAGCATCATTGGAAGGTTTAGATATTAAGTGTTGTGCTTTCCTTTTCTTTCTCAGATATTGAATGCGCAGAAGATAAAGTCTTCAATCCTTGTGGTCCTGCTGAGCCACCAAGCTGTGACGATATGTATGCCCCTTTTTTCCACATATTAAAAATACTTGTCTGCGTACACTGGAGGAATTACACTAACCTTTGCAGTAAGTTCTAAAAACTGTTTA
>Danio_rerio_nonrepetitive:496889880-496890882
GGTTAAAGGTCACCCATCTCACAGGCCCTGATATACTGCAAATACAGCAGCACCAATCAGAATCCATTTCTCATGTGTAATACAGCCCTGAGCAGCAGGGTTCACACAAACAGCACTGATTACACCGACGAATATTCCCGACCTAAAATGAAGAGGAAAACAGCGGCGTTATTTAACGCTAAACTAAGGAAGCTGGACTTCATTAATTGGGGCAGATACTCATACAGTGTTCAGATTCCTCCCATCTGCATTGTTAATGTGAAATAAGGGTTTCTCTTCATCATTTAGAGTAGGAAGGCTGCTCGATCATAGATCAGGTCCAAAACTCAAGTCCACAAGAACGGAGGACACCTAAAACTCCCCGCAAAACTCGCTCAAGAAGAGCCGGAAGTCGTTGCGAATGAATAAAAGAGGTATGAAGCGCAGCATTTAATACAGATTTATTATTATAGCTCAGAGAGATCACATGAAGATCTTGATGAAGGCATGAACTATTTGCTAAATTCGTCTTGAAATCTGCTTTTTTATTGTGCAAATTATATCTGTAAGAATAGTTGTGTGAAGATCATGTGCCCATCAGCATCTCATTCCTCAGAGGACGCTCTCTGTTCTCTCGACTGACCTGGCAGCAGTCTCTGCATTCCTGGAATCCACATATCACACCTGTCTGTAATGATCAGCGCGGTTCAGGTCCTCATTTAGAGCACCACTGATCTACAGTCCTGCATTAAAGATGACGGAGAAGACTTTATATAATTAAGACTTAAGAGATATTTTGATAAGCGGGAGGTCATGTTTAAGAGCCCCTGTTATGTGTTAACCGTGATCCTCCATGCGGTGTGTGCCGCAGCTTTAGGTGAGGGAAACGGAGAAGAACACTGAGCAGAAGACTGCTGTTCCTCACCAAAATCAAGAGCTTCGACAGACTCGGTGTACATTAGGATCTTCAGCCGTAACACGAGTTAAACTGAACAGAATCTTCCTGACAGCTGGACCAAACAT
>Danio_rerio_nonrepetitive:1335236-1335476
AATCTGATGCTTGTTTATTGTTGTTACTCAATTTTTAATATAAGTTCTTATTAGACATTGACAAACAGTTGATAAAAATGCTCTCTTAAACTTTCTCTTCATCACTGAATTTATTCATGGTAATCAATGTTGACAGTTTTTCAGGTAATAATAATTTTCTGTCTTCTGTAATTACCTTTGTTCAATGTGGATGACACACACACCTAAAATTGTTTCATGTATATGTAATGTACTATACAA
>Danio_rerio_nonrepetitive:601421746-601425274
GAATTTCCTATTTTCACAGACACTTCTTTACTTTCTCCTGTATCACCAAACCCATGAAGAAGAAACAGAAACAGATCATGATTAACAGATACATATTAAGACGGTCATTTGATGGTTTACAAAAGTAAATTTAGTGCATCAAACTCATATTTAACTCACTCAAAACTCTCAGTTTAACAGTGTTGATTTCAGTGTTGGTCTGTACTTTATAAACTCCAGCATGTTCAGTTCTGGTGTCTGTGATGATCAGAGATCCAGTTTTATTGTCCATCAAGAACATCATCAAATACAGAGAATCTGTTGGTCTGTTTATTGATTTCTGCTATTAAAGTGTCTCCATCTCCAAACCTCCACTGAATCTGATCATCATTCTTCAGTTCAGAGACACCCCTCCCACACTTACACAAAGAGAACAAACATCAACATTGACATACTAAGACTTTACAGTCTGAAGAGACGCACTAATGCAACATTTAATGTGGATTAATATTGTACTTGAAACAAATATACAACTCACCAGAGACTTCGAGTTTGACAATCCTGAACATCTGATCAGTATGTTCAGTTCTGGTGTCAAGAACATCATCAAATACAGAGAATCTGTTTGCCGTTACATTGATTTCTGCTATTAAAGTGACTTCAATTACTAACCGCCAGTGAATCTGCTCATCATTCTTCAGTTCAGTGAGTTCAGAGCTCAGAGTCACTGATTTTCCCTCCTGCACTTGATAATAATCATCAACAAGTCCACCTGCAGAACAGAGTTTGTCAGATTAAAGTGTTAAATCACAGGATGTTGGCTTGGTAAAGTCGTCTCTAAAACACTTTTGATCATTCAGATGAGCAGTGAATATTATTCTGAGTTTTTGATCTTCATATTAATTTGATTGAATGTAATCTCTAATAACAGATCTTCAGTTATTTCTATATCAGTGAATCCACTTTCTTCATCATCTCAGGTCATTCAGAGTAAGAGAGGAGATTCCTCTGCTGTTCTTCAGGTCTGTGATAATGAGTTTGATTCAATACTGTGACTCTATTTGCTGTAGGAGTCTGTCAGGAACGCTGAAAACAAGCTTGTTTAATCCATTAAAATCTGCTCTAAGATTGTAGATCGACCTCTAGAAAAGCTGTAAGACTCAGTCTATTAGAACAACCTGATGAGATCAGCTAATAATATCATGTCTGATCCTGATCATGTTCTGCATAACGAGTTTGAATTATTAGCATTGAAGCAGAGGTGTAGAGTTCCCAGATTTAACAGGAAAGAGCAAAAACACTCTTCTGTTCATCAAGCAAGCTGATAGTTCAATCAAATAGCGACTGGATGTCGACGTGTCGAGTCACATGACAAAGTTGCAAATCCTTTAACTTCATGCAAATGAAGAGCCTGTAGATCCTGGTTAATGGATGCCAGTCTGCTTGATTATGGTTACTACTGGGCCGCTTTAGTGTATTCTGTGACAGATGTGATCTTTACATCAGAGTTACCAAAATCTACATGAGGAGGTTTATAATTAGCAGAAATACAGATATTACAGAAGAACATATAAGCTGATCTGCGTACAGTGTAAGGTTCAATGTTTTCCATCATCAGATGTGATCGTTACTGTTGCTGGAGTCAAGTCTGTGGAGGAGGGGCCAGGGGGAAACCCTCTCTGTAATACCTGTATAATATTACCAATTATCTGTCAATCCCAAATACAGCATCTTTAAGCCAGGCTCACACTGTAATAAGAGGGATTTGTAATGCTCATTTAGGCTACATTCACACTGCAGCCTAATGTGGCCCGAATCAGATTTTTTCCCCCTCATGCGACTCCGTTTGATTTAATGAAAAACTGAAGCCTCCAACTTTTGGTTTTTCAAACCACCTGACCTTCCTTGGCTACGTGCATGACTATTTAATTGAACTTAACAAATTGTAAGAAGAGAGGATTACGTTTTTTTGTGACTTCTCTGTCTCCCTCTTGTGTATTATCATTTGTATGCAGTTTCACCTGTTATCAATTTGCTTGTTTCCCGTCCCCATCCCTCTCACCTGTTCTCCCTGATTATTGTAGCTATTTAGTCTCCCCTTCTCCGTCGTTCTGTGCTTGTTAATTGATTCTGTGTTCTACTGTTGCCTGAGTTACCGGTTCCCTGTTCAAGATAGTTTCGCACTTTGCACCACGTCTCGTCAAGTCTTGCATTGTCTATTTCACCACGTTTGATCCTGTTATCTGTGCTCTGGCTCACCTCTGCTCTGCCCACAGTCCACGCTCGTGTGAGGTCTCATCTGCTTGGCTCCCTGAGGTCTGTCCTAACTTATACTACTGTTATACCAAGAGGATCTCTTTCGTTTGATCAGTCCACCACCCAGAGGAGGGTCGTTTACAGACTGCCTGTGTTTCTATATTTTTGAGTGACTGTTACTTACTGCCAAGGAGAGCAGAATTGTGGATTTTTTGATCTTCTCCCTTGCGCTTGGGTCTCCATATTTCTGGCGGGGGTGTGGGGGTTTGTATTCAAACCAACGCCCTTGGGTTTAATGCACATCATGCTCAAAACACACGGATAAATCATTATGAGAATGAGGACAACACTTTTAGATCATGCACCAGCACATAGAGCCAGATCCCAGAAGGCTTCTGCATCATGAGCTGTAGACATCACGCTTAGATATACTGCTATAGGAAGGATATAAAGATGGCTGACTATGCACTGCTCATTCAGGGCTAAATCAATATTAACAGAAAAGATCATCAGCTTAAACATCAAAACAGACATAATATGTAGATTAATAATCAGATCTTTGTGCTGATTCAGAATAAAACTCTAATTTGCAGGAACTGGTTGATCTGAACATTACACACAGAAAACTTTCACTTCAGATAAGAATCACATCACAATTAAAGCTAATGATGGAGCTTTTTAATCAACTATTAGAACAAATAAACACTGAATCTGTTGCTGAAAGAACTGTAATAAGAGAGATTAAGAACTCACCAACCAGACGACACAAACAGAGCAAAACTAACTTGAGAAACATTTTCTTCATCAGTTCACTGAAGAGCTCAAGATGGCAGCTCTGAAAATGTCTGAACATTCTCCAGCATGAACTGAGATATTTATCTGATTTAATATGAACCCTCCTACAACCTAACAGCAGAAGAGAGAAACGCCTCATGAGTGTTGATCTGTTATCTGCATCTGCTGCTGTTATTTAGTGTTGTGTCCGTGATATTTGACCCTGAACTCTTATTTGACTCTTATTGGATTCACTTTCTTGATTGTACTGTAAAAATAAGAGGCTCATATAAACAAGAGAAATAAAGCACAGAAACACTTCAACCACAATCAACTGACATGATGACAAATGTCCAGCAGAAACACCAAACCACATCACCAGATGATGAAGAAGAGGAAATATGAACACAAGTAAGACTGAACAATATTTGAGTCTCCAATAGAGTAAAGACAGAAACAGCTTGTGAAGCGTCGAGCGCCGCCTGCTGGATGAACTGTGGAGAGACTCTTATATTTGTG
>Danio_rerio_nonrepetitive:638799967-638805065
TTCAGCAAAGCCATTGGATGGTTTGGTTTTATCCTGCATCTTGGTTGATAATGCGAGCATATTTACTGAGCTAACACTGGCTCGCATACAAGCAACCAATAAGAAAGATCAATATAACAATTTTACATGTTGTAATGCATGCTGCAAAACAGAGGTACAACGTTCAACATCTTCTAAACCCTGCAGTTTTGTTCTAAGTTCACATTAGACTGCGTTTGCTGACGAAAGAAAGATATATCCTTCCACGTATGTTTGTCAGATTGCACAATCATCCCACACACTCGCTCACAAGAGTAGAATGGAATGTCACAGGGTTCAAAAAAAGTCTATGGATCTGTTAAAAGAAGGGTTTCCTATGGAAAAAGGGACTTTTGAGCATTTGTATGCGGTATGTGACTATGCTGTCAAACAGCACTGAAAGTTTTCCATTTTGATATCAGCCTCACGGTGATGTTTTTACATATATTACAGCTCGTTTTTTAGTGCTTGCAAGTGTGAGAAGCATTGGCTAGCATCTAAACCAAAACCCTAAAGAAATGAAATTACAGAGGTAACAAACTTCCAATTCTTCAGCATCAGAACTCCACTCTCCAGAAGCCATATTTTATATCTCAAGACTGTAAATCAGACAAATATCTAAAGTATACAATCAAATAAGCCTCATAACCTTTCACATCTCAATGACAATCATTTAATTCTCTTTAGTTTCGTACAAAAGAAACAAACCATCACCAGAAGCATGATTAATGACAAATATAAAGGAGAATTTAACATAAGAGTCCAATTAATATAATCATGACATTACATTTGAAATCTCTGCTCTCGCATCAAATAAAGTAAAAGATTCCATGAAGTCAGACAAGACTTGATGCTGTTTAAGAACTCGCAGTGGAATAGTACAAAGCTCCGCCTCCCATCCTATCACCTGCTTGGCATGCAAAATAAGGGTGAACAAGGGTGAACAAGGGTGAAAACCCAGGGTGAAAATGCATCAGGGTGAAACAACGTGATACTTGCCGAGAGAGCGAAGGTTGCCGTTATGTTGCCAGATAGCGGTCTCTATTGGAACCTAAAACTTCTGTCATAAACACCAGACGTCCTTATCTGTTCATGGAATCGGTTCAAAAGCTTTCACATTCATTTACTTAAATGTATCATGATGGAATGCTACGGTATCACCTGAAATTATTAGGATAAAATTTAAAGCTGCACGTATACACTGAAGTGCTATGTTTTGCATGGAAATAAGCTTAACATGTAATAATTCACACTGTTTACTCAGTCCTTAAGCATATTTTCAAATAATCTACAAACAATGGGGTCGGATTTTAGGAAAAACGAGCAGTCAAATACCCGCATAATAGCTTAGTGCGCTTGGACGTTTCCCAATCATTTCCAGAAGCACTAGCAGTTATGTCTCCCTCTAGTGGTTTGTTTTTCAAAGTGCTACATAAATCAAGTCCTCAGTTGTTTTCCATCAGGAAGTTGAGATCTTCTGAGTTGATGCCGTTCTCCTCTTCTTGTGTTAGAAGGCAATAGAGACGAGCAGGTGTGGCTTTTTCCCTCTCGCGCATGCTCCACCTCCGCAGCATGGCGAAAACCCGCTCTTTGTGCAGTTTGTTGTCCTCCTCTATCTGCTCAAGCGTGGTGGTGGTCATATCGAGTGCCATTATGCCAACCTGTCTCCAGTTGTTTCCAATGCAGCCGGCCACCTTCATCATCTCACTCTCTCTCACCATCCTGGAATCTGTAAGGTGACGTAATGTAGAAATTCATTCAGTCACCAAAGCATTACACAAGATGCAAAGCAGGTGTTTTGCATGCGACTCACTGATTACACGGCGCTGCTCCTTCAGTGCATCGTTTTCCATTTGCGATCTTCGCTTTGCTGTCGTCTCTGATAAATCAACAGAATTGTTAAATTACGCTTTATTCAATAGATAACTAAAATTGTTCCACAATAAATTCAGGAAATAAACACAGTGTTTATTACCGTAAAGGCCTGTTCACAACTTAAATGTGAGGAATAACTGATGAATTATCAGTAAATAAGGCACACTTGAGGTGATGTGCATTATTTTTGCATAATTCAATGGACTGGAGTCAATTATAACACTAAGACATTGTTTGGAGGTTGTATTTGAGGACTAGTTTGTTTTATGCATCTCATTCAAAGCCTTCTGCTTGGTTATGAAGTTTTTTGACTGCTGTAGGCTGTGAAATAGCTGAAATTATTCAGCATAGTCGCATGGAACTATTTTCATTTCCACTGGTTTTATTTCACAATATAACTACAAAAGTGACTCCGCTAGAATAGAAAATCGGCTAAATGCCTTCAAAATGGTTCAAATCAACTCTTTTCAAAAAGAAATGGTGGAGTGTTCAGTCAAGTTTAAAATTCTCCAGTTTATGAACTTTAAAAATATTGACAAAATGAAAATCCATCCCTCTTTAACAATTTAAGCGCGAGACCACAAAACTGTAACACGCTTATAATAAACAGAACTTGCATCAGTTTGGAAACTTCTATAGCTATTGTATAGCTAAGTGTGAGCAGTGGTATCATTTACTCCCCCTCTGTCATTGAAACAAATCTGTCTTCAGGGTAAGAAAACCATTAGATAATGACCATCAAGAATGAAGATAAAACATATGTTGCAATAATGCGAATTATGAGCAAGAAAAAGTCAAATATAAATAACTAAAATCTAAACCTTCAACATCAAACAATTGACATAGCTGACAATTTAAGCTCATACCTGTGTTTTTTGTCGTTTTGCGTTTGTTGTTTGGCAGATTTTGAAGGAAATGTAGTTTCGGAAAAGTCTCTTGGATTTCTGGTGTTTTCAGCAACTTCAGGAAAGTCAGAGCATGCTTGTTGTCTTTGAGAATGACATAATCCAAGATGTCCCGTGCCTGTTTTGAGCGTGTGTTAATGTCTTTAATGTTGTTGTACTCATTGTTTGATAGTATGCCACGAGCATGACAATGCTGAAGAAGAAAGTCTGGATCTTCAATCAGAGCTTCTAATAGCTCTAGCTTGTGTCTCTGAATGAGCTTGGTGCCATCTACTGCTCCATCCATTGCCTTTTGTGTGCTTGATTTGATACTGATCTTAAATCAGAAGAACAAAAATGAAGCTGCTTCAGTATTATAACGTGTTTGTAATCATGTTACCAATAGTCAGCAATGATCTTGAATCTTTCCAGAAACTTACAAAAGTGTCTTTAAAACAGTTCATGTGCCTTAAGTGGTTCACTGTGAATATTATGAGCTTGATAATATTGCTATTGAACCACTAAAGGCACATGATGAAGATGACTTTGAAAGAGTCAGAACTGTTGCTGTCTACAGAGAATAAGGAAGCTCTCCTCTAAACAAGAATGAATGACACGAGGGTGAGAAACTTATAATAAAATTATGCTTTTTGGGTGATCTACATCTTTAAAATGACAACCAAGATAACTGTTTTTATCAGTAGAACATTAGATATTGCTGTAACTTGATCTTTGGTCTTCATAAGATGCAATTCAATGGCTACCAGCATTTTGAACATCTTAACAAAATTAATATCTATGGCTCTTAGCAATACATAGGAGTTTTTATAAAGTAAAACATTCGATATATGTAGGAAATGGGTGCAAAATTACTTGTGAGCTGACACTGTATACTAATGATTTCACCTAAGACATCAATAAATCGTCATGAGCCAAGAGTATCGGCCATTGAGTTGCACTCTATGAAAAATAAAGGACCAGGTTTCAGCTAATATTGTAACACCAGTTTCACATTTTTGGTTAAATTATGCCCATTTTGTGGGTAAAAATTGCCATGGAAATCAATCCCATGATGTCCCTGATCTTTGCTCGTTCTTTCCCCTTTAGCATGTATGACACCATTATTTGAAAAGGGGATTATATACCAACACTTTTTCCCATATGAAAACTAATCTATACAGCACATACAAATTATGACATGCTAGTTTGAATATACGATCTGAAATCACATTAAACAATGGTTATAATTAGCAAAGAATGCCTTTTATTCAAATTACATTAAGGAGAAAGCTCAGATTCCAATAATACATAAACCAAAATGGATAATAAAACCAACAATTCCATACAATAGTTTTGTGAGATAATGCAAGTGAAAATACAGTATCTAGTGTGTAATAAAATCCACAAACGAGCCTGTGGTTTCTGAGGCATCCGTGGGTGGAGTTGAGCTGAAGAAAGTGTGTCGACTTTAAATGAGTCCCTCCCATAGATGAGTTGTTATTAACAGCACATGCTCTGTGTTATGAATTTCAAATAGGCTGGTTAATTGCAAACAGCTCTTATTAGTTAATAATCGACTGGTGCTGCAATGCCGCGGTCTATTCCCGGTGGTTTGTGAATGGTGCATCTCACTTAGCATTATCTGTAAGGGACTTTCCAGTTTGAAGCCCCACTACTATCATGAGTCATCTTTGTTTACACTCAATAAACGGCTATGGCGCACATTTTTCCTCCATACGTGGTCAGTTTTTGTTTAATCGTTAATATCACACAGTGTGTCTCATTTACTAGTACGAACCGATAAGAGACATCTTATAAAACACGCACGCCATTAAATGAAGAAGAAGCGGGAAGTACAACAGAACAAAGACATGGTCGTTTCATCGAGTGATGCACAGCAATGTAAACTGCTGACCCACTTTCGCTTTAAAAATTAAACAGCATACGTTATAGATATTGTTGATACAGTAAATGATTGCAAGATTTCGCGCGCTCACGTTGTTTTTGGGTTAATAACATAGGCTAGAAACTGAAAGTTTAAAATAAAGCATGTTTTCACCTGAACAAAGACGCCAAAATGGCTGTACATCTTGTTTACCTCGGAGAGAAGCGCTCGATGCCTCATCCACACTTCATCCGCATGTAATATGATATTGATACAAAATAACTTCTGCCGATGACCGCCCTCTTCTGGCCATGGGGCGCTTTTATTTACTATCATCTACTTTTCTACTTCTACCACATCTTCTACTTCTTACTTTCGCTTTCAGCAATTCACTTTCAAACGACCTCTGTTTTATTCAGTTCACGATTTGACACGC
>Danio_rerio_nonrepetitive:483202181-483203056
ATAGAGATAAGAGTAAGATCCAGGCAGAAGTGGTATCATGATAGGTAGGTACAAGCTAATATGAATGATGACACTTCTATAAACCTATTGTAAGTGGTTATTTCTCTGATGCTCCCAGGGGACCGTTTACCCTAAAATCGAAATAGTCATTTTAAACTTGTGGACATTCTTCTGTGAAACAAAACCAGATGTATTGAAGACTGTTGTTCATTAAGCAGTTGTGTTGAAAACGCCAAGACATTTGTCAAAAGATATATTTGGTGTTCCATGGTAACAAACAAGTTATACAGGAAAGAGCATGGCAGTAAACAAAATTATGTGTTTAAATGACAGCTTATTAGTATAGTGACAATGTTTCCAACTTCCCACTGAGTGATGATGTTGGTGGTGAGTTAGTCAGCTTGTGGGTTGTATACCAGCAGCTGTTAGTCTAACTGGGTTTGATATTTTACTGTTTGTGTGGTTTACTAAACCATGTTCTCAGAATGCTCGTCTTCTCCTCTAACCTAATTTCCAGCAGAGACTACATGATTTTGGTCTGAACTTCTGACTAGCCAATTGCTAATATAATAGCTAAATCCAATTACAGTAGCTAACATCTACTAACTCTAATGCTCTAATCTAAATGCATAAGCTTTCCATCTGCACTGCTGATGAAGTGGTGGTATTTAAACCCTTCATAGGGCAAACACTCATTGGATAAAACCTGAAGTGTTACAAGGGTTTAGTACAAGGGTTTAGTTGAACTGTTATGAGTAATCAATTTCAATGTTCTTTTCTCAGTAAAGTGTTAATAGTGTCATGATAATACCAGGTTGTGCAACAATCCCTGAAAACTTTCTGATATAACTGTTATATTTTATCTCTTAAAGAAG
>Danio_rerio_nonrepetitive:627950987-627957859
GTCTTATATGTTGACATAACTAACCAAGCAGCTCTGTGAGAAAGCATACTTTGGTCCAGGGCTTTTTAATTGTGTTGAGTTGTTTTCAGATACTAACTGGTAGTTTTATTTGTCCAGATATGTTTTCATCTTTGTTTCTCCTTCTCTTTCTCTGCCACCACATACATCAAATGCCCAGAGGGCTGACGCAGCTCTTTTTTAGTAGAGTGAAATTCTACGCTCAATCCCAGTCATTTCTGTGCATGTACTAACCTTTCACCATCCTTAAAATGAGATCAAACAACATTGAGTTTTCCTTTAATCCCTCACCGTTTGACTCTTTAACACTATCAGACTCTTCTGATGAAACTCTGCTCACACTGGCATTATGTCACGGTGGATTACCCTTCTTTAAACAAAGGCTTTTGTGCTCAAGATCAATTTGATGTCGAAGGATTAGTGCTCAGAACTAGTTTTGCTCTTAACAGAGCCCTAGCCAAAAAGGCAGAAGACTGCAATTCTGTTGAAAAGCATTGTCTTCTGAATCAAAACAAGGCCACCATTATGGATGAGATCAAACGATATACGCTTGTGGCTGGTTATATAGAGCAAAGTTCATTCCCATAATTAGCAGCCCTTAGCTATGACTGCATGCTGTGTTCACTTACTGTTAGAGCAGAGCGGAAAGACATTCCTTGTATACAACAAAACACTCTGTAGATGAAGTGACAAAGAGCTGTCAAACTATTATCATGACAAATGACAGAAATTAGCCTGTGTAAACTTTCACCAGCAACAATCAATCACATCACAACCATTTTTCACTTTCAATTGCATCAATACATCAGAAATTATGTATTGATAATTGAGTCTCTGAATCATTCTTTCAACCAGTTTGTTCAAAATGTTTATTGTCCTTCTAAACCCTGCCTTGAAATCATTTTGGCTCAAAAACCAAGTGTGATGGGGAAGGGCTTTGAAATTGAAAACAATCTGCTTTATGTTATTCTAACGATCTAACAATCTTAACATTATAGAGAGTCAGAATGTTGGGGAACTGCTATATAGGAGTTATGAAATTTAGTAGGGGTGGGTTTGGGTGTGAATGTATTAAAACGTGCTTGTCTGTGCTGGGTGCTGCGAAATGGGGTATTCACCCCTTACCCTTAACCCTAGGGCAAAGCTGCTCCCAGAAATGGGACACCCCAACCCTCTTTACGGGATGGATAAAGGGAAAGGCTATCCTGGTCTGACAGAAGCAATTAGAGGTTTTAATCATTTTCCTATAAAGCTTAACCTCTCTGTAGTTACACATTGTGTGTCAAGACCCTCAGAAAATGAAAAGCTGCTAGGTCAATATGTCTATTTTGTTGCTGCTTCATGGAAAATAGTCCCCAACTAGGTCACTGGGAATCTTTATTCTTTAATCTTAAAGCATGATGTCAGTAGCTCTTTTATAAGGGATTATATTAATACAAGACAATGCATACTTCTCTTGGGATGTGGGACAAAGCCAGCCTAATCTCACCAACCCTGCCCTTAAACCCATCATTGAATGTAGAAATATGCGATTGTTGGCAAAGACCCACTTTTTCGAACTGTGCAATTCTTAGTGTACAAATAGCATTGCTTGCAATAGCATTATATATTGCTGCTCTCTGATGATTTAAAGTGCTTCTTTTATTCTCATTTGTAAGCTGCTTTGGATAAAAGAGTCAGCTAAATCCTGTGGTACTATAACTTGATGCACAACAACCAGCCAATCACCTGCTTCATTTGCACATGCTTTGTTAAAAACATTATATGTTGTGTAAATGTCATTTCACAAAGTGACAGGAAACACATTTTCCATTAAATATTTACTGTTTGTCTGTCAAAAACACTTGCTAGTAAGGTGTGATATAATATGCAGAAGTATTCGTCTGAATTATCACTCATTTGAAGAGTAAAATGACTGGTTCATCCAAGAATTAATCTAGTGAGTCACTGAATCAATCACTTAAACATTTGTTCAAAAACAGTATATTTCAGAAATGGCTGTCTGTGGTTAATCAAAAGCAAACATATGAAAAACCCAAATGCATGCTTACATTTTTCATTGAAATTCTAGGCGTCTTGAGAACCCCCCCCTTACTTAGCACTAATGACAAATTAGGAATTGCTGTATAGAGATATACTGCTGGTTAAGAGCTTGACTATAGTGTCAATTTACTTTACGAGGGAAACCCACAAGATTTAAGGCTTAAACCCTTGCTGTGATGCAACGTATAAAGGGAAAGGTGCTAATGCAGGAGCAGCTTAGATCAATTATAAGCACATGATCTTACTCATGCATATACTGTATAGGAGCATGTAGCCTTTTAAAGTTTACTTCTTTGTGTATATTTAATAGTGAAAAAATTCTGGACCAGTTAATCGCTTTTGGGAACTTTACTTATACATTATTATAATGATGTATATAATGATTATTACGGATGAGAGGGAGAGAAATGCATAACATGTACTGTTTGCAAATTTTAGGCACTGCATACTCTGGTGTATGTGTAAAAGTCGTGCTTTGGCATTAAAATTGTGGCTTCCACAACCCTAAAACCACATAACCACAACCCTAAAAACCACAAACAATTTGAGTAAAACTGGGACAAAGGGTTTTTCTTTGACTTTTGACACACCTATGATTCACCTGTCTACGAGTCAATAAGTCCTGTCTTTATTTAAACCACGATAACAGTTTTTGGTTTTCCAAAAAGGCTTAGACTTTGACCAGTATTTTCCCAGAAATTATTTTGTTCCATGTTTATGTCGCCCCTTCAGCAGTGTCCTCAACGGCTCATTCTTTGCTATATGTTTCTTCCAGGTTCCAAAGAACACTCCACTTTCCAAGCATTCGGTTCTGCCATATTTACACGTAAAAGCTGACCATGACCACTGTGAATGCCCCCGTGTGTCTGCTCGCTCGGAATGAGTTTTATCGGAGTAAGTGCAGCTCTATTTTTAGCTCTCTGCTGTTTAACCAGCCGCTGAACACGTGTTATTCTGACTGCTGTTTGCTGAGCATTCTCATGAATGAACTTGAACCTGCATCTACAGCACACACTGTTCCAATTTTAGCTTTATCAGACGACGTAGACATTGACGAATCGTTTTGAGAATTGACAGAAATAGACCTAAATTCATTGTTTAAATGGAAAGGTTAAAGGGACAATATATAAGATTTTTTGGCCAACTAGTTAGTCAGTTAATGTCTGTTGAAAGGGCAGTATCAACACATATTAAGGAAATAATTGGCATGTTGTTGCAAGAAATAGGGACCAAAATAAAGTCTTATCAATTGTTTCTGTTCAAAACATCTAAAAACCACTAGAAGTTACATATTTTGCTGACTTTAGTACTTATATTGTCCCTAATATTTTGGTGAATGTTAAAATCCAGAAATGATCCTTTATGACCCCTCTAGTAATTGGTCCATATTCTGTCACCATGCTAATGAGGTCATAAATCCTCAACTTTCAGTTTCCTTAAAACACATGTAATATGGGGAAAACACTGCTTGTCGTGCTCGTCTCTCATCAACAATTGCAGCAGCGGTCTTTCAGTTGGACAGCTTTCAGTTGGACTCTGCTTTATACTACTATGACAATAAGTCTTGACTACTCTAGGTCATCCATCGTAAAGCATTAAAATACCACACAGTGCCTTTAATAGACCACTTAGAAATTCTCAATTTCTCTTGATTTATATGAGTGAAAATGCGATTTTTTGCCATTGTTTAGACTACGCCATTTACCTGATTATCTGTTAATTATGATCTGGCCAACAGTCAATGTAAAGCCAGAAGAACTAAAAAGTCTCCACATTTTATATCTCCAAAGTAATCCTGAATAAATTGCCATTTCAGCAGGGATTACACCTAAGAGGATTTACTCAGAGGTCAGACTCAGTTTATCTAGTTTTTCTTCAGATTCTGTGTATTTCTCTCTGTATTATGATTCTGTTTCTGTTTGCAGGCATCTGTCCGACAGACAAAATGAAGGCTGTCGAAAATCTTTCTGATAACTTAATGGAACCAAAGCAAAGACAACTGACTGTCTGGGTGACCAAATCCAAACACCAAGGTATGGTACAATCTTATATTTAGCTCTTCTTACAATTATCTCACTTTATTAATGTCTCCTTGTCTTAATACAGCAACGGCTGGACAATCAATGTGGTTTTAAGGAACCCGGCATCTAGCGGAAACTCTTCCAAACGTCCTGCTGATCGTGTGGTCAAGTAGACACCTGCAAAAAAGCTGCAGAGAGCTGAAAAAACTGTGCTTTGCTGTACACGCACATTTGAATATGCTGCTTTAGTGATACTATTTGTTTAAAACTTGTTTAACTTAAGGCTAAAGAGTGTTTAAAGATCTTCAGACTCTATTCTTTGGATTCAATGCCTCGTAAGCTGTCCAATAGCATGCGCAGTTGAAGACACTTATTTGCTATAATGTTATAGCTTATGCTACTGTTCAGAAACTTTGGGTCATTAAATGTTTTATACTGAGTGAGATTTATATGGAAAGTTATTGCAGTTTAAAATTAAAGAAGCATTAGGAAAAAGGCAGGAAAAGGGGGGAATTTGTGCTGGGTGAATTGGGGTACAATAACTGTTTTCATCCACCTACTGTATGTTTGAGCTTTAATACATTCTGATATTTACATCAAAACCTAAAGCTATATGTGCAGTCAGTTGAGTCAGAATGTTTTTTTAGATGAAAATATTTCTGTACAATGGAAACACAATTACTGAATAAATGCCTTGATTCACTCAGCATGCAGATGTGGTGATTGCTGTGTTTATTATAATCTAAATATCCGAGCAAAAGTCCATTATCAGAATGAATTTGTGTAATTACCTCCCAGAACTGACTCACACGTGTGTGTTCCAAAACACCAGGCACCCGCTTCCAAACTCAAGATAAGATGAAGCGATTGTTGTTGTGTGTCATCTGCCGCTCTGCTCCGAGGTGACTCACTTATTATGGAAAAAAGAAGCTACAGTTTTAGCACTTTCAAGTTTAATGTACTATAAAATTTTGCGCAAAAAGTTAAATCTTCCATGAAGGTATTTTGTAAAATTTAACCTGCATTGTTAACAACTTTAAAGGTGTAAATTATTAGTGAACCTGCAGATTCCAGTTATTCAAATAGTTGTATTTCAACTAAATATTGTCCTACCATAATAACCCATACATCAACAGAAAGATTGATTCAGCTAGAATTTAAATTTAATTAATTGCCTTCCCAGACATTCTGTAGGTCTTATGAAGTGAAGCAATTGTTCTGTGCAAACGACTGCCTGCTATTACGCCTCCAGCTTAGTGTTTTGAAGCAGAATTCAAAAGCCTCTGAGTATGTACACTAAAGTATGCACTGCAAGCATCAAATCGCATAACACTGTGCCCTGGCAACATGTAACACAACAAGATTCCAGTGACAAGCTGTTTTTCTGTCTGCACCAGATGCAAAATAACAGGAAAGTTAAATACCGGCCCATTCAAAAGCTCAAGAGTGCACTGCATTCCCAACAGAAATGGAATATTAAAAGTGTTTGCTGAGTGACTTACATTGTTGGTTTGCACTGCCACATCTCTGGCTTCAATTTTCAAATCTTCCCAGTGAACTAGCGATCACAGGACCTGTCACAGCCTCTTAGTTAAAACCAGTTGCTGCAAACAAAAGGGAAATCATGTCTGAAAAAAGAGCAGAGTCAGCACACTGCAAAGAGGCTTTTCCATGTATCTAGCCAACCATCGCTGCTTAGTGACCTGAAAAATCCATGTACACACTGGAACAAAGCTGTACAGCGTCATCTCCACCCAGCAATTTTCCATATAGACTGTTTTCCATATCCACTTTGTGTTTGGTCTGCCACCCACACTGCTTATGTTCATGTTGATTGGCTCACTATTCTATCTGTTTTGGTTTACAGAAACTAGGGCAGTCAGATTTACTGCTCTTTGACGTTCACCAAATGATTTCTCTGTTTGGAAAGAATGAATCATTTTAGACTGACTACGATGATTCTGCAGGGAAGTGCGCTGAATGTCCATCGTGGCGGGATCAATGTAGAGACTCATCGGTCATTTGCTCTCCACTCATCAATGACCGCTACAGCATCTGCTCAGAATACGGCCTGGTCCTGGATTATGGATACCTCTAGTAGTCAAACATCCTGTGTCTTTTAATCACCCATAGAATTTTTTGAACAATAGCATTGACAAGATTGACGCACTAAACCAAAGAGCGCGCAAGGCAAACTTCAGCAACTCTACCTCTAGAAGTCCTCGTCTCATCTTATAATCTCTTCGCAGGTCACAATCTCTAGATGACTTGAGGATGTACATCCCCATGGTGAAAAAAGGAAACAAAGAACATAATTAATTATCGAATAAACATGAAAAGCACACAGATATTTCCAGTGTTTTATGGTTTTCGGGGGTTCTAACAGTATTCCAGTAGAGAAATTAATCAAATGGAGTTAATGCGTCAACAAAAGTTTAGCAGCGGAACCACGCCCCACTTACTAGCCCTCTTCCACTGTTCTTCTCGTTTTCTCAAACCCACCCTTCCTCCCTTTATTTCCTCACTTTCTTTTAACTCCTAGGTTGAATCGGGGGGTCCAATTACTCTACTAAAATATTACAGAGACGGTACCTCTACTTTAAGTCTCTGGGCATGCCCGATCAACCTACCTGTTCACTATTTATACTCTTTTTACCATCTCTGGTTTATGCTGGTGAAATGTATAGAATAACTTTCTATGTTCCTAGGTTGAGACATAAGGCATGCAATGGAAATGCATGGCTACAGTAGTTCCAGGCGGAATTTGACCGCATTACAGTTCCACATACT
>Danio_rerio_nonrepetitive:584652967-584653098
CGAAGCTTGATGCATTGGTCTAATGGATGATTAGCTCCTTCCATCACCCTTGAAGAGCTTTTGACTTTTTATAAATGATAAGTTGTATATTTTGGGCCTTGTGGTTAGCCAGTCTGTGTTCCCGTGGCTCT
>Danio_rerio_nonrepetitive:579859794-579861456
AGGCACTGGTTCTGGCTTGTCTCTTGTGGCAGGGAGGATCTTTAATCCTCCTGTTATGATAAACCCCATCCCCTGAAGGGCCAAAGCCGTGTCATGTCAGTACCGATCCCTGCTTTGTTTATATTCTGAATCACTTCCTCCAGAACTGAAGGAAAAAGGAGTGCGATGAGTCAGCATGAAGATCAGCATTTCACTGGATCGGAACAATCGGACTATTAAGAAGAGCAGCTGTGATTACAATCGTTGTTGAATAAGACCCCAAGAAAAGCAGCCGTGTGAGCGAGTACTAGCACGTTTATGTGTGTGGGTTTAAATGTGTCATGCAAACAAGATTAATAGTTTAGAGATGAAATGCAGAAAACACGAGCTTTACTTTTCCTAATAGATGCCTTGTCTTACATCTCGATTGTGTGCACATGTGCATTACCTGAAGGAAGCCCTTTTCCTCGAAGTCTCTCGCGGATTTCTTTGCTTCTTTCTGGAATTGACTCCCTTTCTGTCTGGGAAAGCAGCCCATCCTTGTATCCATTACTTGCCTGAAAAAGACAACATTTGAATTGTTTTGCAAAGAAATAAATGCATTTGTATGGTCATGAGTAGGTTGCAAAGCTGTTCTTTAGAGTAAATTTTTCATCGATTTAGAATAATTTAAGTATGAAGGCATTTTGGTGGATTACAATTTGTTCTTGAAAATGTTTTGTTGCGAGGGCGACCTCTATTTATAAGTGAGCCAGGTCAGATCCTTTCATGTATTTCAGCATGCTGTCTGTACCTGCAAGTGCATCGTGACGTATCTTCAAACCTATCAGCACGCTCCACATACTATTCATTGTGTTGTTATTAAAAAAGTAACCATTTATAATCTTCATTGTTAAAAATCAATTAAATGCAACCTTGTGGAGTGTTAAAAACTTTCAAAACATTGTAAATTCCCAAATTTCTACGGTAAAATCCCAAACTTTTAACCAGCTGAAAGCACTGGTTTAACATTATGCATTATAATATCCAATGCTCGAATGAAAAATCACTAAAACGTATTAAAAAGTAAGTGAGTTATAACAGCGCGTGCTGTGAGCCTTTTTTTTTAACCTCTAAGGTTCCGGCCGGCCGGCTGACATATAGCTGTTTAACTTTACTTCAGGGCGCATTAATACGACTCTGTAGGTCTATGAGAGCGCACAACTTGTTATACTGAAATAACGCCGGAAATAAAATTATAAAGGAAAAATTGATTCACTGGGCTTAAATCTAAATTAGGGTTGCTGGAGAAAGCAGAAACAAACATGCTGGAAGACATGAAGAGAAAAAAACTCAAGAGGTTTGCCTCAGAGGATTAATCAACACTGATATGAAGATGTCATCCCTACTGGACCACTCCACATTTACCTCCCCAGAGCAGAAAAAAAGAGCAGAAATGCAGCAGGTCCTGTCTATATGCTCTTTTTGTATTGCTATGCAATTAAACTACTGAGGATCATGAAGCTAAAGAACAGGATGTGACATCAAACACAAGAAAAAAAGCACAGGAAAGACTGTAGCCGCTTTATAGGGCTGGACTGTGCAGGCAACTCCATTAATAGGAACTAGTGCTTGAATGGCAATATGACTTGTGAATACAATGAAAAAATACTGATAAAGGTATTACAACAGTAAACAAAACTG
>Danio_rerio_nonrepetitive:331531230-331531752
CAGGCAAGCCGAAAAGACAGACTGCAATGATCTAAATACGATAAGGCAAAAATGAATGGCGATGAAATGAATGAGAGATGGAAGTCACATATGGAAGGATGAGTACACTACATAAGCTCTGCGAAGCGGACAAGATGCGACGCGAAGACAAAGATAACAGAGTGATTAGATCTTGCAGTGTAGTATATTTCTTCGGCACAATCCAAAAAATCGTCAGTGTCGAGCTGTTTAGTAGAAGGACCAAGAAACTTCCTTGTGTGGCTTCACAGAAACAATGACTGATGAGTTATTGGTAGCTGAGATGGCGGTTTGAAGATGTGTTTGCAAAGTCCATGATCATCTGACTTCATACAGGTCTGTGGGTTAAAGCGACTGTCCATAATTGCTGAAATAATGATGGGACACCATACTAAAGAGTTCATAAGTCATAATTCTGCTGTATAGCTAATGCTTTGGCCTTTAAATCAAATACATATGCACTCAAAATAGACCAAAATCAATTGACAGTTAGATTGACAGGCG
>Danio_rerio_nonrepetitive:153927732-153928193
ACTCAACTGGTTTGTAGTTCTGAGTCAACTGTGAAATTGCTTAACAACGGAACATGTCTGACATGTCAGAAAATCGTCTGGCAATCTGACTTCCCAATGGGAGAATTTCCCATTCCTTCTTTTTCATCCACCCTACCACAAACAATGCACAACAAACAATGCCGAAATTTGGCCCGGTTCAAACAAGAATCATGAGTTGATTGTCTCAAAATCTGACCCAAAATTGCAAAGTGCATGCCTAGATTTTTGCTGTCCATCCAAAGACTGAACCGTATATATAAAGAGTTGTGATTTATAGAAGGTATATCCTCTTTAGTCTGCTGCATGTGTATTAATCTTCTATGAAGTAAAGATTTTAAAGCTTACTGTTTTATCATTACTATAGTTAATCAGATTCAATGTCAGGCAGTCACCTCCCCATCTAAATCCCAATTCACCCATGCACAGTCACATTATTAATC
>Danio_rerio_nonrepetitive:516350787-516351275
CTCAAGCATAAACCTGGCAAGCTCCTCTTCTCAAGTTTTGACGATAATTGGCAAAGTAGCAAATAGCCTGAAATCATAATGCTGGTGGATGTTTCTCCTGGTAGATTGTTTTTGCCACCATCAACTTAAGAAAAAAAGCTGCTGGCTCTTCAACTCCCATAAAGTCAAGTTTTATCAGTGTTTAATTCCATCAGCAGATCTGCGAGCTGCATCTAAGGCCACCCTTATTGCATCTCTAAGAGATGCAATCTCAGTTTGCATCTTTAGGGCTGCATCTATTGAAGAGTTTTGATAATGTTCTCATTTAACTCTAGTTCCATTGTGCATTAATTATTGTGCACAGATTTTGATCAATTTGGAGTGTAGTTATCTATGACAAGCTAAGATAACTGCAGGAGAGGAACATAAGAGACAAAAGCCTTGAGTGTGATTACAAAAAAACTGACTAAAGCCTTGAGTAATTGTCAAAATCTTGAAAGAACAATAAC
>Danio_rerio_nonrepetitive:126929430-126932367
TTCATGTTGCTATTTTGGTTCATGAAATGGGATGAATCCGAAGACTGATAGCAGACGCGAAAACAGAGAGAAACACTCCTGGATCAGTCGGAGATGCAGCTCGATGAAAACAAGAGCTGTACACGGTAAGACAACTCAACTTTCAAGTCAGTGAGCATGATTGAGTAATTTGAAGCAACGCAATGTGTTTACTTTGGAGTAGACTAGCACTGCTGCTAGCTTGTATTGTGTAAAAATGTGAACATATGATAAGACGGCTAGTAGCATCAGTTTGCTAGTATAATAAATGTCTTCTATAGTTACAGCATTGTGACTTTGTTTGCTTTTTGGTGTGTTTATTAGACTTTGGGAGACATGCTGACGCGGAGCTGAAGGCTTTCCATGGGCTTCTCGCTCAACTGTGCTTCGTTGTAGGCTCACGGAGTAACTTCAACTATGACAGTTTGTGTGACACACTCTTAGAGCACCTGCGCTCAACTATGGAACAAAATGTTCCACCGCAAATCTGAAGTACCTAAGTGCCCAACTGATTCCTAAAATAATTATCTAAGTAGAAAGAAAACTCCCCTTCCTCTGAGTGGTTCGGTCCACTCTGTGCTTTCCCTCATCCCAAGTGTGTGGCTGCGGCTTAGATAATGTTGAATTTTAGTTAGTAAGTAGGGGGTTTTATCCACCTTAAATAAAGCGATTCTCTTCAATGTAGTTAATACAGACTCGTTCATTTAAGTTAGCTCGTTCATCGTTGTGTATTTGCTATAGAGCACTGTGCACACTAAGGCTCACTAATTTACAATATGATCATTATACAGGAGCAGAATGTGGGAGATTATTAGCATTGTTTTTAAGATTGTTTAACTATTGTTTTACTTAATAAAGCTTAAAGCTCCAAATTTACCTGCACATTTAGCTTCATTACAATCAGAGACAGTTTAAGAGCAGCAGTCTTGTGTGTTTAAGACTTTATTTCAGCTCTTCAATCTTCAGTATTCTGAGAGGCAACAAGTCATAACTCTGCATTGTAATACTGTCAAGGCTTTACTTGAGTAAATAATTGTATAGAAGAAAAACTGCTGAAACACTCATCAGAATCTCAAAGTAAGAGTGTCATCAAGTGTGTGTTAGTGATGGAGAAACCTCAACATGTGATGGAGATTTAACTCTACTGTCGGTGTATTTGTGTGTCTTATGATGATCAAACTCTCAGAACAGTAAATGAATCTTAAAGAGCATTTATGAATCCTACTTACTGACTCGTAATGAATGAGAGTGATCAGGCTTTACTGGGAGAGCAGTGTCAAACACTTAGATTGTGTGAGCTGCGTTAACATTTTACACTTTAGTGTTAAATAAGTGTTAACATTATACATATAGCATGAAAAGCTGAAGAGATTATATATGATATCGAAGTGTGAGAAATAAATTATGTACATAAAAGTAACCACCGTTTAAAACACACAGAGATCAATATGATTCTTGATGCCTGGGTGTTATATGAGCAAGGTTTTATGAATCAATTTTTCTTGCTATAGATATAAGACACAACTTCTACACTGGCTCTTGCGTTTTTACATATCCTACAGAAAGATGCCTGCTAATTCCGTCAGCTGGTACCGTTTTGCGACTTTGTGGCGTCTGTATCAAATGTCAAAGTATTAAATCGGTAGTTGGCTAGGCTTATTAATGGCGCTGCATTGCTTAATCACGCGACCCACCCAGAGTTAAACATCAAGTAGGTGTGTTAAAGGTGCATGTATAAATTAGTTGTGTTGCCCCCAGATTAGTGAAAAAAACTATAAATCAAAAGAATTCGCTATAGAACACATCTAGAACTACATTTCAACTAGCTGCAGAGCTGTAGTTGCTAGTTGATGGTTTTGGGAACCGCACCCTAGATCTCTGCACCATAGGCCTAGCTTTATGACTAGAGTGTTAGTAATTTATGACAATCCTTTGTGAAAACTAGGGGGCGCACAGACGGGCCTGATACTCGGCCTATATGCCTAAATCGAAAAAGCACTAAATAATTTATAGATTTATAAATTACACTGATTAATAACTATAGTACACTAAATTAGTCAATGCCGCGCAACTGACAAGCCAACAGCAAAGAAACAAAGCAACCATCGCGGCACCGCAGTGATCACTTTTTCCGAAGTTCGGCTGTTCTTTTTGCACTTAATTAATATGCCTTCAAGAGTATATCGTGTGCTTGTGAAAACATTAAGTGAACATGCAGTGTTTGTGGAAAACATGTTTGTGAGGGAACTTTGCTGAGGTAACGACAGTTTTTTTTCTCACACCCATTTTTTATGAAGGCAAAATGGCTATTTAGATGATTACAACAGGGTTGTAATGGCTGATTGACTGTTTACACCAGGTAATAAGATGTTTTTATTGATCGGATTGCAGGCCATTTATAGATAAAATTATAATGCATAGATCAGGAAAATACCACGTGAAAAAAAATATCAGACGATCAGCTTAATTAATTACATGTTTTGGTCAACTACATATAGTGCTTAAGTGCAATTTTATAGCCTATTAAGTTGCCTGTTCCGTGCCAAACTATGTTGGTTGGATAATAGGCTCCGTAAAGCTGAAGCTGACAGTGTGCATATTAATATTGCTATTAAAACGTATATGCCAACAGAGTTTTTCAACAGAGTTTTTCTTTGTTATAGCAGGTGCAGCCAAACTGCGACACAGCAGCCACCGAATTTACAGGGCCTTAAGAGATCACCTGTACGGTCTGGCGGTGGCAGACACAGAGCTGATCTTGACCAATACATGTTTTGTCTTTACTTTTGTCTGCAAATATTTTTCTGAATTATGTGAATTTTCTAAAACGTTTATAAAGGTATTTCTCACAACCAGATTTCGACTTAAAATTGACGTATTTTCGACGACATGAAAAAGACGTCTTTTCACCTTTCACTT
>Danio_rerio_nonrepetitive:194597411-194607060
GGAACTGTGATCGTTTTGCATGAACACGAGGTTGTGTGATGCGATGAATGTTTAACCTGTACTTCGTGTTAAATCGTTGCTCTGAACTTGTTTCTGGTCATCTTGTAAATAACATATGGGCCTCCAAAAAGCATCTTTAATTTATTCTAGTACCTGATTAGACTGGAGCGTAATTCTACAAGCGCACACCTTTTAATCCAGAACAAACTTTTAAGCCACTAGCACAATTTAATTGCGACAGAATTGGTTGAACTATTCACCTGTAAATCAAACTGATCTGATTTACTTTTTACTGCACTTCAATAGTTTTTTCAGCACATCATATTTTAACAGCAAACACATTATAGTTATAAATAGTCTTTAATTTCATGATCCGAACACTTTCAAATGGCTCTGCTAGGCAGTACATTTCAATGAAGGAAAATCGGTTGCTGTAACGACTATAAAGCAGGAGTCAAACCCTGTCCTGAATGTTTAGTTCCGACTCCAGTTAAACTCATCTGCTCAGCTAATTAAAAGTCTTATTAGTCGTACTAGAAGCTTCCAGGTTGGCGTGTTTGGAAGCCTTTTTTAACAAATGTACTCACACTCATGCTATCTAAGATATAGGTGACTTCTTTTTGCTTCAGTTGTACATCTTGTATTGAATAAAATACTGACACGACTCGATTATGAAATATAGTAATATGGACAAAAGATCAACTAGGTGGCCTTTACTAGGTGCCTGTTAAAGGTTTGTAGCTAAAACTCTGGTGATTCAACTGACATTTTTACCTCATTTCAACTGAGCGGTATAGTAGTCACATAAAACCGTACCGCTACTTTGTAGGCATTGTTTACGCACGAAAGTTACAATCCACGCCATTCTCGCTCAAAGTAGAAAGCCATACAGTCCGTTCACATTGTCTATTATTTTTTAGATGCAAAGCAACTACGTGCAAATTGTGAGGAAGCTACACATATTACAATTTATATGCGTTTATAGATGCGATATGATATGATCGATACCAGCAGCAGATCCTGTTCCTGATTTCTGCATGCCGTCATTGTTTTATTGGTGTCGTATTTTGGTTCCTGTGTTGTGCAAATGATGATGATCTGTAAATTAATCCGTCTAATCTAGTTAGGCGGTATCCAAATTTCGCTACCGTGTGTAAACCATTTGAGATCTGCACAGGACGTTCTTTCATACACACGCGAATGTGCGGTCCGCGCGCCAGTTACCGACCGCTTGCACCGCAAGTAATCTAGTCGACTCCCTCGGTACAACTTGCCACCTCACCCTCACTGTCCTGTGATGACAATTACTCAATTACGTGCATACTTAACAAGTGGATGGCGTTCAGTGGAGTCTAGCTTCATTCTTTTTTGGGACCCTTTCATAAGTGTATTTACCACATCATTACTGGTGCCATTTCTGAAGTCGAAACCGAAATTAATGCTTGTGTTGCTGAACCGCTCAGTGTCAAAAACAAACTAATGTAATACAAGCTAAACTAAATGATTACAGTGGCTAATGCTAGAATCTTAACGACTTGTGAATGTAAGAACAAAAGCCCATAATGTACTGTCAGGAGCCCTGAGTATTCATTTAGTTTGTTGACTTTCAACTAAATAGAAAAGTCCTAGCTAGTCCTGTTGGAATATTTGACTGAAGAAAAAGCCTTAGGTGACGATTGTTTTCACGGAAGTATGTCAGTCGAATATAAAACTGTTAAGTTGTTCCGTACATTTTGGATGTCTTGAAGGTTGAGTACATTAACAACAATTTTTCACTCTTGGATAATACTCACAAGTGCTTCCAAACTTTCTTTCAGAAAACCATTGACATCCTTAGTAGGAGTCCAAATAAGTATTTCCCCCGAATAAACGATGTCTGAATCTTTTTAAGTGCCACAGCATATAGGGTGGGCCATGAAATCACAAACTAGAAGGCTTGCTTCGAATTTAACATGGAGGTTTTTACTAATCCTCATAAAAAACCAAGAATGGATAATTTCAGTCCATGTTATTCCATACAAAAATCACAGCCATTTTCTTGAGCGATATACAGAAAAGTCATCGCATTAAGAAAGTAAAATGGATTCCATGCTCGTTTTAGCCATTAGCTGCCATATTGGCGCTTTAATAACACTTAGAGATGTTTATATACCATATTATTAGGTTTTTGTTTAACGAAATGTCCACAAAACTTGCAGTTTTCATATCACGGTTTAATGGTAATCTGAATCTTTTGTAAGCCCTTGTTTTCTCAGACTTGCCCATTCATATTCTCATAATCAAGGCCTTCACTTTGGACTGTATTTGCTTGTTTAACCATCTATTATCCCTGGACGTTGGAAGATTTAGATCAAGCACAGATTTGGTTTTAGCTTACATTTCCCCTGATGAAATGTCTGATACATCTTCGAAGCCGAACTGCACGCTCTGAAAGCAGCGTTTGGCGCATTACTGTGAATCCTGAGCCACTGTAGTTAGCCAGATGTATTGGTGTCTTGTACAGATCAAAGGCGAATGGTTCAATTCAACGTATAGCTATGGTACATGTGAGATCGGCTGTTCTATTTCCTCAAGACTCGACTCTTTGTTGCTCCTCTGGGAGATTTAAGTGCATTTAAGATCTTTATAAAGTATGCTTGTGATGCTTTTCATGGTTAGTCTGACTGCAGAGAAGTGATGAACTCGAGATCAAGTTCGCTGGTGATTTATGTTTACATGCCTTTGATTAACACCTATCAACACTAATGTCATCGATCTGATTGCAAGTCTCTCTTTTACTTTTAGTGTAGCATGTAATCGCTAATCTGAATCGTTTTCTTGACTGATATGTGATGACGGCCATACTGATGTATTCTTTATTTTACAATGGCACAACAGCAGCATATGAACTATTACATGGCTGCACTGATGTGGTTATGTAACCCAGTGTTTCCCAAACCATTGAAATGTATGGATCAGATAAGAGAGACACCCAAAATACTGGGAATCGCTGATGTAACCAACAGCATTGTTGTGAATGATTCTCGAAGCACAGTCATACTACGGAAAACAAAAACCAAGGATGTGAAATCAAACCTGCTGCATTTGATTTATATAAAAAGATGTGAAATACCCATATCCTTGACGGACATCTTGCAGAAAGCACCTTAAAGTTCGCCCTGCTTGTGACTCTGAATGTAAACTGTAGTGGATCACGTTTTATTTTGCCGCGTTTTAAAACCGTTCATCCTTGTACACGTGTTGTAATTGGTTTCAATGGGTTTCTGGAATGAAATACGACAAACGCTGTGATGTTTTCGTCTCACAGCTGTACTTTTCACTGGAATATTTTGCTCTTTCATTTTGAGATTGTGAAATCAACCAGTATGAGAATGTAATATAAATGTGCCAACTAATAAACACCAGTATTTCACCTCAACCCCAAACAGAAGTTTCCTTGTAATTGTCTTGCATGCAGAATTTTTGGGATTTACGGGATAGATTTGTTGATCCCAAAGGCAGTAGCTGCTCTGCCCTCCACTTTCTCAGCGTTTCTTGAAACAAGTTTTATGGCACTCATTCTAGTCAAACTGGTGAGGTTTTTGGTTATTTAATTGAACAATTTTTAAAACTGACATCTAAAATTAACTTCGAGACTGATCAGCATGGACAAATTTGATTTTGTTCTCCCAATTGAAGAAACCATGGTTTTTGTTGGAAGTTCATTAGCTGATTTTAAATGGACACAAAAATGGGAGCGCTGTTTGCACTATTTGCTCTTTTTTACTACAGCAGCGGCATATATTCCAATATTGGATTGTGGAGACTCAGCCGAATGAATGAAATTTGATCAAATAAAGTGAAAGTGCGTAATTGAGGCTGCAAATTCTGTAAATCACTTACTGTAAAAGCACAATACTGTGAATCTTCAGCTAATTTATTTAAGAAGTTCTGTCGTACATTACCTGCCACCATTATAATAAATACATCTGACACAGAAACAGATCATGTGGAAAATCACTGTGGCTGCTGTCCTCGGCCACGGCCAAAGCCACCTTCCTCACTATTAACTGCACTTAAATGTTCAGATATGCTGAAGAAGGTTCATTAAGCCATTGACTTCATTAGCAATACCAAAACATACTATGAGAGTCAATGAACAAACGGCAATTCTTATTACTCATTCTGAATTGTACTTACAAACTGGAACTCTGTGGCTGCACCTGCACCAGCCTCAGCCTTCTTGTCTGCACCGGCTGTTGAATAAAGGGTTGTGTTTAACATAATGCTGCATGAGAAAGGCAAAAGGTAAACATGCTGGTGCAGCATACAGTATGTATTGTGTACTTACGCTGAGCTGCAGACCGTCTGTAAGCATCTCTGTCTCCCTCGCCACGGGCCAGACGAGCCGGTCTCTCACCCTCAAGACCTGAAAACACCACATTAACACTTATAACACATGTAATATACCTTCAGAGTTATGCATTACAAACGATACAATAACATTACCACTTAAGATGAGGCTTAGACGTTTCCTCTATTTTTAGGTTAAATATGATTGGGTTTACTTACAACTGCGCACACTCCCAGCAAGCTTGCTTTTTTTTCCCCATCCATTTCGCATGCAAGACACATTTATAAATCAGACCCCAGTGTTGGGCTGCACCTACATTGCGATGTGAATTTAGCTTTACTTGGTTAAAAGAGTGTATTTTTTGCCATAAACTTGAACTTAATAAACCCACACACAAGAGCTTGATAAAAATTCTCAAAGAAATTTCAAACAGCTTTTAGAGGTAGATTGATTTGGGTGATTTTGTAGAGGATTACATCTCGAATAATATGTAACAAATAACAAAGATAAGTGAATTATAGTTTTCTGTTGAGTTATTGAACAATCAACACTGTACTAAACTCAGAAATGTTATAATGTTTTCAGGTCCTGAGCTGAAATCTTTAGGAAGGTTGAGTCAAGTTATTATAATATCTTTTTGTGTTCAAGATAAAGAAATTCAAACATTCTTAGGTGAACTATCTCCATTTTTTACTCCATTATAATTTAACTTTCTATACATTATAATTAACTTGTCACAACTCAACACTGAAGATCCTGCGATTGTGAAGTGAATTATAATTTACACTGTTCTAACGCAACCATTTATAGGTTACACTCCAAAAGTTGCATTTCACAGTTAAGATTATATAAACTACCATTTCTGATCATGCATGAAAATAGCATGTTATTAAACGCACAAGATGTTGATATTCAACTATGATTAAGCATGGGTTTTTACATTCTCTTATTTATGTTTCTGGGCATTATTTATCATTTCTTATTATTACCATCAACCATTGCAACTGTATGAGAAATGTTTGTGAAAATTGTGACAATTATACCATGTATGGATAGACAGGGTTGGTTAGTTTATTTTTTGCTAACTGTGACATTCTTTGCATTTCTACATAATGTGTATTTTTCCAAAAAAACATACGGCTTTGAAACACTGTGGTTGATTTCTGAAAGTTAAATTTTCTTAAAGGAAGAAATGATTGTCTCACCCTTGGGACGAGGTCTGGCGGTCTCTGGGCGGGTCTGGCGGCGGAGGGTTGCGGGCACGATCTCTGGAGGCAGGTGGAGGAAGTCTCGCAGGTACTGGATGCCCTCATTGGTCAGATACCAGTAGAAATGGCGCCAAGCAAACTGCTCTTTGACGTACCCACATGACTTCAGAGACTGCGGCATCGATCCAAAGCCAATCAAAAAGTGCTTAGGGGTAGCTTAAATGTGCTTATACTTAAAAACTGATGCGTTTGGCCAAAAACAACACGTTTTTTAAGGATTAGCTGAGTACCTTGGGAGCTTGGTGGACTCAATAAAAATATGCTGTTGATTTAATAATCCTCATGTCATTTTTTTCTACAATAGAATCCTTGGAGGTTTATAAAATGCAACAAGTGTCAACGACAAAAACACCACCCAGGCTTTTGGTGATTTACATTGAGCACTTGAAAACGTAAAACTATCAGCCTTTAAGCAGTCTTTAACCGACAGCTTTAGCAAAGAGACCCAATGATGCTATCGCAGGATTCCTACAGCTTAGTTATCTTAAACTCGAGCACATTCCATGTCCAATATCCTGAAATTTGAGAACTGATTACTTGTTCACAATGTCCTCGTTTAAAACGAACTCAATCCGTAATAAAACTTTCAGGAAGTAGAGTTTAAGCATGCGAAATTATCTTCTATGGCCCTGATAAAATTGGTGGGAATAAAGCGAGCAATTGTTCCATGTGAAACTTATCACACAAGCTTACGTTTCCAGTCTGCCACATTGGCAGGAAAATGGTACCACATCAGTGACAGTGAGAAGGACTTGCTCACCTGCATGGCCTTCATCACGTGAAGGTTTGGTACGTTCTTGTCAGCGAGCTCTGGATGTTTAGCGAGATGCACATCTTTTTTGGCCACCATGACGCCCTCTTTAAAGAGGAGCTCATAGATAGCAATGCGGTTCTTCTTGGGCATCAACATCTACAGAAAGAGACACACAATAATTAGCAATACAATTATTAGCATGGTTGGACAATATTTTAACGTTATATGTTTGCACTATCTAAAGTTTAATCCAAAGAAGAAGAGTTATCAATATGATATGAACACAATATGTGAAAAATATCGAAGTTTTACCAGAAAACAATACTATTATTTTGCTTAATCTGTGGCACAATTAATGTTATATACACATAATAGTAGTTCTAGCTTTCCCCATCAAATACAATTACTGACCCATGTTACAGCCACCTACCTACAAGGAAGTACTACTGAAATACCGATTGGGTAAAATTATAATACTTGATAAAGGTGTTTACATATTAGTACCATATCTTAAAAACAGAAACACGGTATTCGCATGGTATTTATCTGCGCTAAACTACTGCACGAGTCTGACGTAGGTGATAGCATGCTAGCCCCAGTGATGTTTGTGGTACAAGAACAAACATGGTGACTTGGTGCTATTCATGAAGCTCTGTCGCGCCCAAATCCTGTCCGATAAAAACGATTCATCGTCAGCAAATGTGCTCAAGATTGACTTATTTTCATTGTAAAGCGTTTATTTAACCTAAATCCGATCAAAATAGCACATTAAGTAAGATGATGATTACGATTTTGAACGGATTTTCGGCTCTTGTTTCGGCCTACCTTTACTCTTGCTGAGAGACCGGAGCCGGAAAGAACGTCCTTAGCTGTACTTCCTGTATTATTTCTCTTCGCTTTATACAGACATGAGTAAAGAAAAGGCGCCAGCTGGTGAAATGGAGGAACTGGTTCATTTGTCAACGGACTTCCATACATTTTGTAAATCTATTTACATAGAAGGTTAATAGTGTAGCATCGCGGGGTTTGTTCATTACAAATTACAGGCCTACATGTGAAAGGTGCTTAAAACATCAGTAATAACAAAGAAATCACCATAAATACCAAAGGAAACTATCTGGGGTAAGTAAAATCTGCTTTTCTAGTCATATAAGTGTACTGAAATGTGTTGTTGTTAGTTGATTATTTACATTTGTACAATGATAAAACTGAATGACATTTAAGCTCAATTACGAAAACAAATGGTTTGTGATTACTGACCTTCACGTTGAAATTCTGTATTATTGTGTGAGTATTTAGTATTTAAGTTGAATTTTGAAGATTTGATAGAATCATTATACATTACCTAAGAAAAATACTAACTTGACGTCTATGATTGAGTTCATGCGGGTTCCAGTGTCTTGTATTGTTAATCAGTCTGGTTTTGTTATACCTGGCAGCCATTATCCATAAGGACTTAGTTGATTTAACTTACTAAGAGACCCTCAAAGACCATTACATTTTCGGTTTAAACCAATCCAATCCCCAAAACCAATCCAAATATGAGAGGTTAATGTATACTACATTAAATAACCAACTTGTAAAGCATTAATTACTGCGCTACGTAACAAACCTGATGCCAACTTTTTATATTCATCATGTTGTTACAGTCGTTAATAAGCTAAAGGTATTTTGGTGTCCGTGTTGTATTAAATTAATGTGAGAACGAGGCAATTAAATCATATCTTGACGCTAAAACAGCTGTTTTTTAGGATTCTCAGGAGCTATGGAAAACAGGAAATACAGAAAAAGCATGCAAGTACAGCGTATACTTTAATGACAAAATAAACGTAAAATTAAACCCTGTCAGGTTTCCCAGAGGTGGATTACGGCTGGTCAGATGGATAGTGGCAAAGTAAAAAGAAATTGTCTCTAAATAGAGTTCTTTATATTGAATTAAATACAGGACACAATCTCCATATCCTATGATGTCATTTTGGATTTCTGTATTGTGTGGCTTAATTACATGTACAGTAGATTCTCATTCTATGACAGTGCTGTAATAACAATGCTGAAAATGGCTGTTTTGACTGTAAATCCTGTCCTGTTGTGGTATCAAACAACAGTCACAATCACGTCCGTTAATAGTCACTGCCCTGCTATTATATCCTCAACTGGATAAAGCTGAATGCTAAAGGAAATAACTTTATATTCTCTCCATGGTTGCTTAAGGAATCTCAAGATCGCTGTTCAACAGCTGAGTGGAAATCGGAGGTAACTGAAGGTAAGCTTTTTGGGTGTGTTATGTGCGTTCGATATGACCTTATTTGTCATGATTGCACTTCATGGATTGAGATATCTCCATGAAGAGCTCCAAATGTGCCTCATTGCAAAATTGTGATTATTTATTCTTAATATGACAGTGGTTCTTCAGAAACAATATGTTCACAATAATCTGAACATTAACACTCTTGAGCTCATATACTAGCCAGCTCATTGAAATACAATACAACAAACTTATAATTTACAGGAAACCGAATCCATTATTAATGTAGATTAATGCAAAATGCTTACATATAATAGGGAACATTTGAGTCTGTTACTAGTTGTTTAAATGATGACCTTCTAAAACTATACTAACCGATTGAGCTTAAGAATTTGTATTGTGTTCATTTGACTTATTGAAAATGGCCTATAGTCCATTATCAGCACTGAAATGCTACCTCTTTTAAATATCATCTATTCAGATCTGATTTTCATTGAAACCAAAATGTCCACTGGGTGGTGCCAAGTCTCTATCTTTGTCACTGAATTGTTTATTCAGATTCGTTCGAATCGACTCACTATGAACGACTCACTCAACTTTGTTTCAAAATTAACAACATAAGAGGTTATAAAAATTCTATAATGTTGTGAAAAGAGTACAGGGAAAGCCTGTTTCTCTTAGTTTGACTTTTTAATTGTTCATCTACTCTTCCCTGTTGAATCTGATCTGAAATTTTACGATCTGAATTTTTGGAATTTGATGTTGTAAAATTGTCCATCATGATCTATAAAAAAATCAGCTTTGAAAAACACAATAGATGTGAACCTCAAACCATATACCACATGGCATGTCTACAACTGAATTTCACATATTGAGAAATTCACTGGACATTGATCTCCTATAATTAATGAGAGAAGAATATATCATGAGAGCTCAAATATATATTAAGGTGAACTCTTTATACGTTTTTTAAAGTTTCAGGTTGAGATTTGCCGCAATCTGGAGTACAATAACAGCAGTTGTTCAATTAATTTGCATAACAAACCTTT
>Danio_rerio_nonrepetitive:409966066-409967249
TCCCTGTTTGGCAGTCTTTTTGAACACATGCTCAATAGTAGCGAGCACACTGATGCCTCGTCGCCCTGGTCTGAGATTCATTCTTTGTCTCTCCCGCAGCCGACTCCAGCTCGTGATCGATCCAACACCAGAACTCCAGTTGAACAAATTAAGGTAGAATCTGCAAATGGTATAGTCGAGCAGTTAGAGTTTTTGACCACCATGTGGCAATAATGGGTTTGAATCCAGACTGATACCTTGTCGGGATTCAAACCCAAAACAAATTTGTAACACAGTACTAATGTGCACATGAAGACTGAATCATATCATTGATCAGAACTTGCTTTCTTATCCGTCTCTCTTTCTTGTTTCCACCCATAGCATTACAATGTCAGGCTCTTTTACCAGAAAATCCCTTCACTGATGAAATAGTTTTTATACTCTACAAACTGTACTTTCGATTGCTCTAACCCCAAATCCAACCTCTAAATCCAAACCTTACAGATAACATCCGTGTAATACCGATGTTGTTATACATATGTCAGATATGAACGATTGGTTACGCTGTTCAGACACGCTCGTGTCTAGGTGAAATAGCGGCTTGTGTGCTTGCCGCCTCACCGCGCCTCCGTCTTACTCAGTATGAATGAGGATGTAGCATCAAAGATTTAAACACTACCGCTCGGTGTGTCACATTATTTTGTTTTGAGGCTCAATGGGTTTTGAATTACTGGATTCCGGATCTTTTGGCTGTGGGGGTGGGTCGTTTGAACCCCCTGAACCCCCCCTGGCTTTGGGCATGAAGTATAAGCATAAAGTTAAAGGATCAAAAGGTCTTTTAGAACAGGAATGGCTGTTTATGTTTGCTTGTTATAAAAGCAGCTCATACAGCATTTTTAGACACACTTAGAAAGGCACAAAACCCCATTAAGTATCTGTGAGACTATAAACCAAGCTTACAGTAAATCTTTACAAAATCACTACAAACTACGTTCAGTCACTACACTAATTTGATTCTCTGCAACTCGTCTCCAAACATCGTGTTCATCTCAAATGAGAATACATTAGGACCTCACATGCACCCACATAGAGGAAAAATCATGGGTATTAAGAAAAACACAGGCAGCCAATTTGGTTCCTCAACCCTGCTGGCCCTTTCCAACCTCACTTCATATGACAACACCACCACTGCAATCAATGTCCC
>Danio_rerio_nonrepetitive:585453393-585453556
ACAGGAAAATGTGGGGCGGGGGGAAGAATTGCTTTGACAAATGACAAACTAGAAAATTAATTTCTGATGTTTGTAGGAGACATGAATCTCACTCTGTGCATTAGTACATTGAAAATTAAGGTATATTAAACATTACTACACTGTAAGTGAATGTAAATACTCT
>Danio_rerio_nonrepetitive:139386758-139391016
TGTTTGTCTTGAGCGGTAAGAAGGGAATGCGTGAGTGCGCGTGTTTTCCTCCCAACTGACCCAGATTATCTAGCCTCATTATTCTCTGTCACTGATGGATGCTAATAATGTGATATCCCCTCAAGTGCCTGTGATGCTTCCACTAGCACAGGCTTGACACCATCTTATAAATCATAATGCTAGCAACTCTATAAATGCAGGCTAACAAACCGAATACACAAGCACTGCACCAGATATTCAAATCTCAAACAGATTTCCCTGCATTGCAGTGTCTGGAGGATCTAACATCTACTTCCCTCACTCTTGTTTTTCACATTGTCGACTGCAAGTACAACGACCAAAGTTAGCATGTTGGGACCTAGCTCTCTATATTAGCTGTTACACACAATATTATTTCCAACTTATAGTTGAATATTCAACATCAGTGCATGATGGAAAAAAACATGTACACTGCTGTCTAAACACCATGTGATTATAAGTTCTGTAAAATAAGCTAATAATAGGTGTGTGAATGCTGTTGTTTTTTAGCCTATTTATACGAGACTTCACGTTATTTATGTTTTACAATTCCTAAATACCTTGATTTTTGTGTACAACATATATACAGGTTTACAAAATGCTATCCTAATTAGCCTCGCCCTCATAAGTTTCAGTGACAATTCATTTTATAGAACTTTTAAAGCTGTATTGTTAGGCTGATCATGAAAACTATGGTACAAAAAGTGGGCAATGAGTATATTTATAAACTAGTTGTAATAGCAACAAAGGAACCCACCAGACATTAAACTAAAACTTATTTCTTATGCATTCAAAGTAATAAATGCATCTATAGATTGCAATGCAGAGCCAATTTATCTACTTTCATTGTTATCGCTGTTCCATAATTCTTTTACAAAATCACCCCAACAACAACATCTAGATTTTGTCTCCATCTCCTCCGATAAAGAATAGAAAAGTAGAGTGCTGGTTAAACATGCACGCTGCTGAGGGCTGGAACACCGGGAGCTAATCCCAGCCTTAAAGCTCAGTGGTGGGAGGAATTTTGATGAACAGCACCCTCTGAGAGCAAATCTAGCAAAGAAGATCTGCCAAAAAGCTCTCTCCAGCACTATTTCATGAACGCATAACCTCTGCAGTAAAATCCATAGCTTGACTTCCGCACTAAAATCTCTCCATCATGTGCACAGCTAAAGTACATGTTTACATGTGTACGAAACTGGTTAAATTGGTTAAGCTCCCTAGTTTAGCATGTCTATTTTTGTGTCCGTTTATGTGTGTGCTGCTCTTTTCTGCAGTGGCTTTCCTGTCATGCCTACTCAGATTCCTGCTGTGGAGAAGCGTGTGCCCCAAGCTTCCATTTAAAAGGGCACTCCAGTGTGGGCAGACACTGATAGCGTGAAACCAGAGTGCTGGTACTGTCAGAGTCGAGTATGAAGCTGACCGCAGCAACACCGTTTAGAGCCTGGAAACTGCTACACTTACAACTGAAGTTTAAATCAGATCTATACCAATACATTATGTTGTTTCTGTACATTTTCTAAATAGAATAGTTGATTTGAGTAAAATTCATTTTGAAAAGCTGAAATGGCTCTGCATCTACTTAGCTAGCAATACTGTACTTAGATCAGCCATGATACTTGAGCATGATGTGCCTGAATTGAACCAAAAAGCACCAAAATTGATGCTAAAGTATATGAATAAACAATTTAAGTCATTTTGATGCCAAATTTTACAACAAATAGAAGGCATCCTTTAATGAAATGCTGCAATTATGTAAAGTTTAATCAGCTAAGAGGTCAGGTAGTGATGCATTGATCTACTCACAAGTGCATAATTCATGAAACTGCTGAATGTAGTAAAATTTGAAAGCCTCAGAGCAAAGACTACACTGTGTTTCTTCAATGAAAACCTTTTAAAGAATAATATTGGTGGATTAATAATTAGTTCAGATTTCAGCATCTGGCAGCAAAGTATATATAAAAGACATATATATCAGGATGTAACGTTGACTGTTCAGACTCAAATAATTAAAGCATACAATACAAAGTGCATAATTTTTTCAAATCACTATAAAGGATTTGTGCGTTCTGAAGAAAACCTGCAGATAAACATGTGATATAACATTACAGATACACAGTTCAAAAACCACTTTCACATGCAAATGAGACAAAGACGAGACAAACTAATCATTACAACAGAAAAACATGCAGCATTCATTCTGAAGCACTTTCCAAGCATCACCCTTTTCCACTAACAAACCGCAAAGCATTAATTACATGTCCACACAGAAGGCATAGGCGCTTCTTGGCAGTCAAGATAAGCAGGCTAATTTATGAGCGGCGCTTTGCTCTGTAATCAAACTGCAAAAGCATGCTAGGTAGCGTGACATTAGTCGAATTATATCTAGGAACAACATTTCCCAGAAGCACGCTGCATTTTAGAGGAAGTCAAAGGTCAGAAGGGAGCAGTCAAATACCATTACGGTGCACTCAAACCTGGACATGATGACTGGTCTGGGACCCTGATGTCTACACTGACTCTCTAAGAGCAGTCTAGATTAAAGTTACATTGTCGTGCTTTATTAAATTTGGCCTATATTCCTATTTCAGAAGTTTCTACTTGGATGTTTCTTTAAAGTGCACAAGAGACATTAGTTCTCATTGAAAAAATGAAGGTTGCTCTTTAATCAGTCCCAGTAGCATGACCTTACCTGAACATTCATGATAGTGAATTGATCACCAGCAATGGCCACAAACAGCAACACAAACACGCGTTTGCTGCGCACTATCACTGTGTGAATCCAGACTGACCTCCAATGCAAAGAATTTTTCCAGAAACCTGCTATTATGTCAGTCTTCGTTAAATCGACACAGCGGTAGTCACAGATTTCCAAATGAACCAACTTTCATGAGCACATATACTTGTTTACACACTTGAAGGACAGCGATGACATCACATTCGTCACTTACCTTCAGGTCTCGGTGCACCACACCCATTTGATGGCAGTGAAGCACCGCCTCCAGGATCTGCTGGATGCAGTGACTGCATGCAAACAGCAGGGGGCGCAGGTTAGTCTGAGCAGCGCCACAGTCACGTGCACAGGCCAAGAGGCGAGGGGGATTTGGGGAAGGTAAAAGTGTCAAAGGGAAGGGGCTGGGCATCTCTCTAGACTCTAGCCTTGCCTCCATGTAACTAAATACGATTTCACTTATTGTTAAACAGGGTCCATGGAAGCAATGCTGTAAGCCCACTGAGAGTTTAGGAATGATTGTTCTTAATTTCTTTTGTTGAGAAATTGTCAATTGAGCACATGAGAATTTGACTGAATCGTTAGCAGAGCCCTATTGTATCAAAAAACATAGTAGTAAATGAGATAAGTACGTTTTACTACTATGAACAACTTAATTGGATTTTTAGGGGTCTATTCACTCAAGGAAAATCCATTAGTTCCATTAGTTCTCTTGCTTAGCGTCACAGACCTCTGCTGACTGTGCGTGCACCTCACCAAACATGGGGCAGTCAAAGGAAACTCACTGTAAAAACAAACGGATAAACTCTTGGAGGACAAGGTAGACACATTACTGTCTGACTAGTTTGTGTCTTCTACTTGTTTGCTAAAACTTAATAATGCCTACATTCCTGATCCCTCAAATTTTTCTAAACTTTAACAAAAACGTTCCTCCTTTCTTGCTGCTGTTGCAATTTCCAACCAAGAATTATTAACCATCAGGTTATCCATATGATCATGCATGGACTGTTCATAGAGATGTCTGTACAGGTGTACCCGTTTTATTCATATTTAACTCAAAATAAATTTGGTGCCACACAAACTGTTCGCTCGAGTATGAAAAAATTGTGCACTCTGCCAGTCGAAATCATGTCGTAAACATGGCAAAGGCATCACAGTCCTTGCGCACAATCATGCAAACTAGCGAAAGGGTCACTTTTGTAAAGTGAAGCAGAAACCACTAAACAAAACCAAGCGTGTGATAAAGTCAGTTGTTTATTGGACAGAAATGCCTGCACTTCTGGGGCGTGGTGTCTGCCGTGCAACAATCAGATGCAATGTCTAAAGAACCGCTACTGACAAACTTTTGCTGTAGTTCTGAGGGACTGTTCACATATCATGTCTTTTGCTCGCACATGTTCTTTAATTAGACGAACGCAAAGAAATGTTCATATTTAGTCAAATGTAAAACAGTCAAACACCACAACATCTTTCTCTTTTACCAAGAAATAAACTTGCATCAGAACTAGA
>Danio_rerio_nonrepetitive:656707386-656714170
CATCTCACTGTTTTATCTGTCGCCCGCAGCTCATTTCCATACAGGCACTTTGCTCTTGATGAAACACAAACTCCAGCAGGAGGACACGTCCAGCAGGTTTTTGTGGAAAGATTTTGGTTTCGACATTGCACAATTTTACATGAGCTTCAATGACTTTGGTACTCTGGTGGTTCGATTATAGGCTTGTGAATGTTTGGAAATGAGTGTTTTCGGGGGGTTTTTGTATGTCTTCTCACCCTTCAGCGTCTCATTAGATTTTGTGATTTGTCTCGAAGGCCAACCTTAATATCCCGATGGGGGCTCTGCGTCCTGGAGCGGGACATCCTGTGAAGAGGAGAGAAGATACAGTAGAAACAGAAGAGGTCAGATTCTGATTTTAGAAATAGACAAATAATTTGGGTATAGATGTAACTTACTCTGTGAAACTAACCTGGTCGGGGAAACATCAAGATGCCCACATCAGCTTGTTTATTTGGATGAAAGCATAGATATTGCCTCACTTAATCAGTAAAAAGGGGTTTAGACAAAAATTATAAACATCGCACATTAATCACATCAAATTTTGTAGTCAAGAATTGAAATTATACTTATTCAAGAATATAAATATTGTGATGCAGTATTTTTAAAACTGCTCATTTTACAGCAAAACTCAAAAAATGCTTTTGCTAATGAGATGAATGAAACATTAAAGACTGTAACGATGCCAAGGACCCACAGCTGCATTTGATAAGATGAAAGTACTATACTCATATTAAATAATCACTAGGATAAATATGCCTAAATATATGTTTGTAGTTTTATATTACCGTAGTATTTAACTTAAAATAACGTTTTTACAGAATACAACAATAAACATTACAGTTTCCTTCTTTCTATTTTGGTTTTGACCCTTGTACCACTCAAAGACCTGAAGATCCAAAGGCAGTTTAACCTTAAATAATTAGTCTGGTGTCATGCATGTTGTGATGTAACAGTGGATCAGACTTCCGGTTAAGGAGTGGTAGTGAGAAGTCGCGAGATAACAACCCTCTCATAATTTTGAATATAAATCCTTTAAACTCACTTAAATCTCTAATACACGGCTGGTTATTGAACACATAAAAGTTTAACAACTGGAATGGCACCGAAAAAGAAGAACAGAACACAAGAAAAGGTGTATAACGAGGCTCAAGAAATGTCATCGGATTCTGATAACACAGATGAGGTAAAAGAAACAGAGGAGGATGATGACAGGGAAGACAAACTACATTAAAGACAAAAACACCATGAAGTGGATACAAATAGATATACATATAATTTAACAGTAGGGGATAAAGTACTGTGGGTTTCCACTACATCTAAAACCTGTCCGCGAACCCCTTAGTGTGTATTTAATCTTTTCTAGTTTTAGAAAAGTCATCACATCTTCAAACCAGGCTTTCACAGATGGGGGTGTGGGGGCAAATAAAGATGTATAAGCAATAATGCCCCTCTGAGTAGCTGATAAAGTCATGGTCAGTTCCAATATACCCATTGAGGAACAGGGCATTATTGTCTTTCTCAGGACCTCACTGATAGACTTAAAAATCAATGCGCAAGACCAAAGCATATGTGTCAATTCAGCTGGAAAAAAGTACCATCTATCACAATATGCATCTAATCCAGGGTACATTCCTGCCAACCGTGCCTTGCTTAAATTGAATAATCATAAAGGTTAATATGCTCAAATGTGCTTGTCTTTCACATAGTGGCCCTAAATAGGGACAGTAATATAAAGTTTGCCAAAACATGATATGACAAAGGCCACCCTTGTGTCATATAAATCTTCCAAAACCTTCATTCATCTACAATCCTAGATCTCTCTCATCCGTAGACAGCAATGGGCACAAAAGATCCCATAATCATATGGTTTGTCTGTAAATATAGTATAAACTATACTGTTGCACAATGCACACATGCAAAATGTTTTTCTTAGAGCATCATTTGATTACAGTTGAGCCATTGAACATTTACATCCCATTTACATTGGTGTGCATCACAAATCAATGTTAAACCAATCAGGTGAATCCTAGTTTTCAATAAATAGCCCAGTTTGTTTTACTCTAAGCATCTTCGACTAGAAGAAACCCACCATCCACCCCATCTTCCCCCCTTTTTCCTCCTTCTACAGAGGGAGTTTGAGAACTTCCTGATCTCTGACCCATTTTATGCAAAAAGACCAGGCAGGAGCTCTGGGCTCAAGTTTCTCTGGTACAGCAGGCCAAACCTGCAATCAGTATCAAGTAATAGCTAAGTGTAAAATCTTGAAAGCCATTTGGAAGAAATGCTGATTATACAAATGAGCAGTGTGTGCTCAGAGAATAAAGCGCTTAAGTAAGAAGGAGTGTCTTTTCAATTATAAGAATAAATAGTGTAACACACTGTCTTGGAACCATTGTTTATGAATGATGCTGAAGGTGAATGAAGCTGGTGGGACATGAAAGTGAGATATTAATAACAGATTTTGAATTTTGGTTTAAACTAACCCCTTTAATGAAGGTCATTCAGTAATCTGTATTGATGTTATTGGTTTCACAGGTGTCTCCAGTCACTCCAGAAGAGAAGAAGCCTCTGCCTGGAGCTGTGAAACTCCCTGGTCCCGCTGTCAACCTCTCCGAACTCCAAAATGTAAAGAGTGAACTCAGATGGGTCACCAAAGACTAAATTGGCTCAGGTAAATCTGACATTCAAATTCACACCATTTCCGGTTAGTCAAACACCATTGGTGCTTGTCAGTCTTATGCAATCACAAACAAATATGTGAAGCAACAGGATCAAAAGAACAACTGGTTCTTAATTTTCTTCCTATTACGCACATTGAAGTAGTTTTAAGCTTTTATGTGACGAATGTTAAAAAATCAGCAGCCATTGAGCTGCTTTCCAACTTTCTTCAGTTTACTGTTTAGCAGAAGGACAAACCTGAGATTGAACTCTTCATTTAACCCTATTAATCTTCATAAGCTTTTAAAGGCCACCTATAGTGTTAAAATAGGGACGCGTAAAAAGACAGGACGAGCAAAAAGTAACTGAGATTAAAAGATTTGTCCTTGTTCAAATGTGATCAAGTATCACGTAATTCATTACCAGCCGCATAATGTCACTACAATAATAAATTGTGAACATTACCATAATTTTATAACGACGTATTGTGGTTGGGAAAGTTCTGGAGATCTGTTTATCTACGTGAAGGCTATGGCTCTGACACACACGCGTAAATGGTGGGCACGGAGAACCAGCTTATTTGTATTAAAGGCACAAACAGCTTAAACTTGGTGCCCTTTAAACGATATGATGATAACTTACAACCTGTTTCCACATTTACATGCAAACCAATAACAGTCTCAAAGTAGCTTCTTTATAATTTATTATGCTAAATCTGAAATCATTAAAATCTGAAGCCAAACACATTTTTACATCTTCTGGCTGGGAAGCTTATGAGTTTTGTGTATATTCTTAAGGAACACTCCAATTTTGGAAATAACAAGTCATCTAGAATTAAAGAGCTAAGTTTTATCATTTTCTAGGTTAATATGGCTAGGATATATAATCTCATTCTGGCGAATTTTATTATTGTGCCTGCCTCTGTGGGTTTAGTACACAATGTACAGTAAATACAGTAAAATAGGTGGAAAAAAGGAAATAGCTCCAGATCTGGAGATTGGAATTGGATTGATCAAAGAATAGTAACTCAGCTGTTTACTGTACCTCTATTCCAAAAATGCTTTCCAGACCCAAATGTGTTCAGTTTGAGTAGAACTGGTACAATCAATATCCTGCATCTTGAAAGGGTCATATATTTGCTGTACGCTTCATGTTGAAACTCTTTTCTTCAGTTTTGAGTGATTTATTAAACATAGCAACTGAAATAACAAATGAAAACCTTAAAGTAAGATGCTTAAATTGTTATGTTTCAAATGGGTTTCCTTGCATTGCTGGGTTATAGATTTGCATGAAACCCTGGACAAGTATATTGGTGGGTAAAAGTTCATGTAAACATGCTCAGCCTACAAAGACCTCCTGCTGTTTGCACAAATGACCACAGGGTGTCAGTAGCAGTAAAATGGGTGTGCATGTGCTAGCCTGCATATGTCAGTGCTGTGACTGTGTGAAGGGGTGTGAGGGTGAATCAGGCTCTATTAATACCCCACAGATCAGTAGGGCAGTGAAAGTCCGTCTGTTGTGTGCTGTCCCAGCATGCCTCAACAGACCACCCTAATATAGAGCAAAACATGCTCTGTGATCCATCTGCAGTGGATTTAACATTCAATCTATATAATGTGCTAGTGTATATATTTCAAACTGCCAGTGGTTATTTATTACTACTATATTTTCCACTACGTAGTGTTTACTAATTAGCTACTACTGCTTATTCCTTTGGTACTAGTGCCTTTTTAAAACAGAAGGCTACTTGTTTATTAGATAGATTCTTATTTATTAGATTAGTTAGTACTTACTTCTCATTATTTTCAGGAGTATCAAGTGACTATTTTGTTGTTAATTCATAAGGTAATACTACTTTTTATTTAAAAAATAGCAAGCTGAATAGATGATATCTCAATGGATCTTTTTAATGACAGAATAGTTACTAGGGTTCTTTGGTAGTATTCCTAAAGGCATGACAGACTGAAATAACTGTGTTCACAAAAGCTAAATCAATGATCATGTTTTCACTTTAACTATTAGGCCTAACGTTAACCGTAACAACATTGCTATAATATGAGATTATCTCCCCATTTAAGTGTAGTTAATTGGTAACCTTTACCTCCTGCTAATCACTACTGAAATCTAGTATCTAATAAGCAGAGTTGGGTGTAACTGTATTCTACGTTTTAGGGGAACACATTATAAAGTTGCAATGTCAGTTAATAAGTATGTGCTTTTAAATAGCTAGAAAACATGGAAATACATAATGTACATGTGTTCCCCAAATTAAAGAAACACTCCGCTTTTTTAGAAAGACATTACTTTGATGTCATTGTAAAATGCAGTCAATGGGCAGCCTCTAAAGAACTTTCATTCAAACTATGACAATACTCATTGCCAAGGAGGACACCAGCGCCTAAAAACACATGGGTCCAACTCAGCCTGAACAGGCTAAACAAAACTTTTGTGCAGGATCGGGAGTGAACATCATCATCACACATCACGTCTTTTGCGTGCGACTTCGTGCAGAGTGTATATTGTGTGCACTTGCATTTAGCTGCATACTTTTATATGGAATATGCACATTTCAGTAAGACACTGTAGTGCTTTTGCATACTGTTTTCTTCATTGAGATTTAGAATGTCAAGCTGCAGTGATCATCAGTATAAGTACTTTACTAGTACCACTTCAATGGGTACTAATATCAAACAAATAAGTACTACTATCTAATAAAAAAGTACCAGTAGTTAATGATTAAGATCTAAACGAGTAGTATTAAACTATTAGTAACTAATGGGGAGAATAAATCCTTAACAGAAAATACGAGTTTCTAAAAAACAAATACTGATACATATGCCAAAGTATGTCTGTGATATAAAATTGAGCAGAATTTACCAAGGGAAAAACCTTTAATACTAATGCTTATCTTCTTATTCTCACAGGTGACTCCTGCCCCATTTTATCCAAGGCTTTGCTTACAATCTCCATCCAATCAGATTCATGTATTCACCACAAACTCCTGGTCACAATGGAATTAATGAGAAGCCTTAATGATGACACTTCCAACTGATTGAGGATGAGGAGAGGGGGCGGATTATGTCGGAGCAAAGACTGATGTGAATTGAGCAATTCGAATCTCTGAACCAGGGTTTAGTGTGTCTAAAATAGGTCATCGTGTTTAAACCTTCCTGTATCCCATGTGCTCAACTTTAAGGGATGGTTCACCTTAAAATGATAATCTTCGTGAGTAAACTCTTCCTTCAAGATAGGTTTTTTAGAAGCTCTGTGTTCTGAAACTAGCATCATAAAAAAGATTACACAAGACTGAAGGCATTTCTAAAAATTCCTCAATTCTCCTTGAAAAAGACCAGATTGTGACTTCTCAACAAGATCTCGAACAAATTTGACATACATTTAACATCTAGATTGATTAATATGCAAACGCTTGAGATAAATTTGATTAATTAGCTGGAATGTCATCCGCGCCCCATGCTTCAGGCTTGTCTTGCTCCCTACACATCTTTTATATTCTTTATCTACGGCTTTGTTCTTGTGTGTTGCAGTACATGAGTAGGCTGTTGCATAATAAAACATGATTTCACATTCTCTCCAAGAGCAAAATCGTAGGAGGAAGCCAGCACTTGTTATCCTTGAACAAATAGAACTGGATTTCAAACGGCGCACCATCAGTTTGTTATGTACATAAACTGGGATCAGTTTAAAAGGGTAAGGCTGCTCATCTCCTTGCCTAAATCACATCATATGGTCTGTACTGCTCTGTGATATAGTTTACTAGCAGCAGTCGGTGTCAAGACCTTTGGGTGAAAGTGTCGCTTCTTCAGGTAACACTTTTGTTTGGTATTTGACTCCAGAAATAGCAATAGCGGACTAACGGACGTTAAGTGCACAAGTTCTTCACAAACTACTGACCCGGCAAGCCTAATGCAGCTTTTTAGTCATTATTGTGAATGAGGATGGTAAAGATGTCCTGGGTAGGTTTAGGGTAGAAGTGGTGTTAACGTCCAGCCACCGCTGCATCCCTTCTAACAACAACCAATTGGGGATCTGTTGTCTGATCAACTTAAAAAAACTAAGCATAATGGAGAAACTTTTCTATTTTGAA
>Danio_rerio_nonrepetitive:376378254-376381020
CCAGTGTTTCTTAACCAGTCTGACTCTGCTAATAATCTGATGATCTGAATCCGGTGTTTTTGGTCAAGGAGAAATGGGAAATGTGCAGAGCTCGTAGTCCTCCAGAAATTTGATTGAGACATACTTGTCTGACCTGTCAATGAAAGGACAAAACCTTTCAGTTTAGATGAACTATCTGTTTTAATCTTTTAAGTATTTTGGTTGGAAGATTTTATTTGATCTTAAAATCATGTAGCAGTTTATATGGTTGGGTATACATTTACCTGTATCCGCTTATTGCAACTATTAAATATTGGGTGAAATGTTGCACTAAAATGTTGTAGAATGTCACATTATGGTTATTTAACTTGAAGTCATGTTGTTCAAAACCCCAAATCTTAGAGCATTCTGTCTCTCCATTGAAAGTATATTTAATCACAACTCTCTCTTCATAATGTAAGACTGCTTTATTTGATGAGCATTTTGAATTTTGACTTAATTACACAAACATAGATTTGTGAACAAAAACAGAAGCTCAGCCATACCTGCTTGATCTGCGGGAGCAAACCACATGGGTTCTAACATGCAAGAATTACTCTTGTTGGTTTTCACATCAAACAAGCAAGCTTCATTTTCTTTGAGCAGATTTGAAATACTTTGTTCACATTTAAACACTGATTTGTGCAAAATCTATAATCAATTGATACACTCAGATTAAAACAATCTTCCTTTTTGTTCCAAAGATATATAAAATTCTTGAGGTTTGGAATGAGTTGAACGGGTAAAGATCAAACAAACTCTTTAAAAGGAAGCTGAAACACTGATAATTTGGTCATCTGTTGCAAGTCAGCACAGTGTTTTAAGTACTACAGTATAATGTCAAATCCTGGTGAACCAAACCAGCAAATCATTGCTTTTGGACACAGCTCATTCATTTAGATCTGTTTTCTGCAAGCAGTGACTTCACTGCAAATAATAACTCTGCTCATCTGTTTACACTTTTATTATAAGCACCTAGAAAAAAGCTGAGGGAGCTGAAATGACAGGGCTGAATTGTTTCTTGAATGTACCATCATCCACTTATAGGCTTCGTAATAGATTAGCTTTCGTTCTTACTATAAGGGGTCGACATACTTTTTGTGTTCAGACATGTTTACTCGGAAACTGCCCAAACCACCCTCTCAGTATTACTGCTTCAACAAGATCCAAAAAGCACTACTTTCATTTGCATAATTTTACTTGATGCTCTACTGAAAGTCGTTCTTGGCCTGACCCCAAGTTTTTGAATGATAGTGTTTGTATTATTATAGTCTCGTCAGTTTCTGTGTTGATGAATGTGGCCTGAACTGTAGCAAAGAAGCCAACAGTGCTTCTCATCAGTCGGTATTATATTCAGTATTATGGTCCTCGTCTTTGTGTCCTGGAACGCATGAAAACAGAAAAGGTGGAAAGAAGTTGCTGACAAATGGCTGAATGGCCAAATTTACTGGTTAAATCTAATAGGATGAAATAATACGATTTTAAACCAGAGAGTGCTTGACAACATTCTGCAATAGGGAACTGTCTCTTAATCTGTTAAGGTACTCATGATAAAACTCTAGCTTGAATAAAAAGTCATACATCTCATGAAAAGTAAAATGGCCCGTTTACATCAAGGATGATAAGAATAAATATATGGAGTCAGCAATTCTAATGATATCATTGAAATCATTTTCATATAGGACGGGTGTGTGATAATGATTTAACATGATGATATTGCAGTGTTTTGTGCTGGTCTAATGGTTTGTTTTGCAGTACAGTTTAATACAATACACTACGCACTTATTTCTGTTTCCATTGTCAGACATCGTGTACCAAAACTGCAAAACTACTTTTTTGGTAATACAAACCTTCTATTGGTATTTCTAGCACTCAGTTCAGCGTGTGCTCCAGTAATGCCGGTACACAAACACTGTTGTTTTTTGGCTTCTTCGTTCTTCAATTGCTATTTTCGAAGTAATGCTGATTGCTAAGTTCATGCATAACACCAGACCTGTTAAGTAAGAGTCGTTGGCAGTGGAATTGTGAGCTGGACACAAATTTACTGTCCTAAATCCTACTGTACTGGACTGATCTGAGACCTCTCTTTGGAAATCTGTAGGTGACTGCAAGTTCCTCACTCATTTTTTGATTCACAAATTCTCTCCCATGGTCCCATGAGATAATAGTTTGTCCATTAGATCCAAACTTCTGAATTTCTTAGAAATACTCACCCCCCCCCCTTGAGTATTACTGTGCTGAATGAAAGAAGGCTTATTCAGAGTTAGAGCTTGTGTTGATTAGGGATTCATTGAGTAAATGGATCATTAAATCATTTTTAGGAACAAACACTGCACTCCTCTGCTTGTTTGGAACCATTTTACTGCCACAAAAAAAAAGGACCACAATATTAACTTCTTGCTTGTTAAAGTGTTGTGTAAAATTAATATCACATTTGCAATCATGTCCTGATTTGATAGGGATTAAAAAAACTCATCCTGGAATATTTGTTGCTCTCATAACTTATGAATTATTTTTTTTATCATGCAAAGAATGCCTTTGGACTCAAGTGCTTTTGGTTCCACTGTGAGTCATTGTTAAAATGACAATTCTGATATTTCAGGTAATAAATATGAAACGCCCCTACATTACTTTACCCCTACATTACTTTATAAGTCGATAAGTATAAAAATTACTGACACTCATGGCTTTTTCCCCCCACATTTTTCAATAGAATTTTGGGTCTTAAATTGTCTGACTCCTTAAACT
>Danio_rerio_nonrepetitive:294158257-294159264
GGAAAAAGCAGCCAAAACTGCATTTGCACTGTGACTTAATCTTTATTCATAAGAAACAATATTTTAGCTACGACTACATTCATTTCCATAAACGTATTTTCTAACCTGCGCAATATCTCCTGTTTTGTTTTTCATGAGCGTGTGTTGAGCCGTAAACACTTTATGCAGTCAAATATGCACATATTTGAGACGCTCGATAAAAATTAAAGCGTCCGGATCCTTATCCTTTAATGAAAACCCCAACGGTGCTTGGAGTTCAGTAATATTCTGAGCCGCGGCTTCAGGTTAGCCATGTGTTTCTTTGACACTCGGGGAATGGAAATGTTCTCTTCGCTTCTTCTCACATTTCAGTCCCGTCACCGGTAGACCGTGTTCCTCCTGAAATTGAAAGCCATCAGGTACAAACTCTGATTATCTGCTGTGTGTAACGACTTGCAATGCTTCGCTAGCTTTAAAAGCCTTTCAAAGGATGCCTGTGTCGATTTGGGTTTTCGTAATTAGGGTGATGTCAGTATCGTGCGCACTTTGTTTTGAGTTTGGGGAAAAATTACAACAGGACTGGGAAACACAAAATGAAGATGTCAGGAGAGATGCGTGGATTTGTTGCCGAGCATGTGAAGAAGAGTGGAACTGTGTGTGACGCTCAATATTCAGCTCTATATCAGCGCGCTTCAATCAATTAGACACAATGCAAACGCACACTCATTCATAAAACCACAGCAAGTCCTGTGCTCAGGGAAGGAGCTGGAAAATTATTTATTGGGTGGCAAGAAAACTGTAAGGGGTGGGAAGGTGTGTTCCCAGTATTTTGTGTATTTGGTGCCATCAATAATTGATATAGAGTCTTTGAAAAATTTATGAAATAAGTTCAGTATTTTGCAAATAGACAACGAAATCGTAATTGTGAAAATTGCAAATACAGTAGGCTTTGAATTTTATATAGGCTATGACTAGACATTGCAAATAATATGTTACAACTAGAAATTGCAAATAGACTAGGAAATTGT
>Danio_rerio_nonrepetitive:313236923-313237713
GTTAGTATATGCTCCATTCAGTTGTTTTCGTAAACGTAGTTTAGTAAATGCTTAATTCAGTGCCGCCATAATGTTAGTATATGCTCAATTCAGTTGGTTACCGTTCGCCGCCATTTTGTGACTAAATAATATGCAGGTTAGTATATGCTCCATTCAGTTGGTTTTGTTCCTGCCGCCATTTTGTGACTAAATAATATGCGGGTTAGTATATGCTCCATTCAGTTGGTTACCAGTCCTGCCCTCATCTTATGACTAAATAACACAAAGGTTAGTATATGGTCCGACCACAGATCTGTGTCACCTCAAAAACAGCTCTTGTGTGTTTCAATCCCAATCGCAGAGCTGCCCAGAAATATCACATTTCAGACAAACTACAGCAGGTGCTTTGCGGGTCGAATAAGGTAAGCAAGTTTTCGTAGTGAATGCTCAGATTTTTAGCTGTGCTCAAATGTTCTTCCGGTGGCCAGCTGGACAGAGAACAGACCGATCCTCAGCTGGAGAACACACGAGCGGGTTTCATCTTCAGGCGTTTCTTTATTAGCGGCCTGTTAAAATATGCTGTTCTTTCTTTTGGAAACATGTGAACATCACTCTGTGTAGACTAAAAGTGCATGTTTTAGTTTGTGCTTGATAATGGTGATGTATTATACATGCATGAGGCGTCTTCTATTCTAACAAGACTTGACTGCTGTATATCATACTTCACTACATTTTATTTCAACTGCAACATCTCATACTCATCATTGCATTTTATCTGAGATGGTGGGCTGGACATTACATAGCTGTATGC
>Danio_rerio_nonrepetitive:393955501-393962132
CCAGGAAAAATGTCTCGGCGATGGCATCGGCCACCATCTTATTCCAGAAATATTTCATGTTGAGCGATTTGAAGTCGGCGAAGATCTCGTAGCCGGTGTGATGGTGCGGCGGCTCCTCGCTCTCCGTCACCCCGGGCGCGTCCTCCGCCACGACGCGCGACAGCACGATGGCCAGCGAGTGCGGAGCGATCTGCAGGAAAGGCTCCATTGATCCTCTCGAAGATGCCCGCTTAGACTCGACGCATTCCCCGCGCCTGAAAGCGCAAACAGCGCGCCCGCAGCCAGACAAAGAGCGCGTTTGCGCGTTAGTTCATTTGACCTGCCTGTATAAGGTGATGCAATTACTGTAATAAAAGAGCATCGTGGCGATAAACAGAGCGTCGAATCATTATCGTTCCAAACAAAGGCCTGGGTGGATGCGGGATGTCATTTTAAGGGTAGAACGCGCAGGTGATCATGTTATTCTCCGCTGAAATCGCCGCATATTATCCATTCCTCACCTTGATCAGAGACAACGGCGTGAAAATAATGACATCCTCTTCCAGCGGGGATGCGGGATGGAGAAGAGCATTCTCTCAATGTCCGCGGATGAAAAACGCGTTTGCGTCAAAGTCATAAAAGGAGAGATTTGAGATGCGGTGGATCCCTGCAGGCCGGTGCGTGACGATGCCTGTGTGGTTTACGGTGTGTAAAGCAGGTTATTACCTTGAAGCTCCCGCAGCTCACACAGGGACGCCCTCTAAAGGCGGAGGAGAGGCACTGCAGGCGCAATCGAACTCCCCAGTACAAGTGTCAGTCAAAAATGAAGATAGTCACGAAATAATCCTCCTCCTGTCGACCAAGCACAGTTTTAAACTTAAACAGTGCTTCAGTCGGCGACAGAACACTTGGTTATGTTATCAAAAATGTGTTTTCAAACAACGGCAATATTAAAGCTTCACAACAACACTGGTCCAGAGGACATTTTCCAATACTTATGTTAATTATACGACAGTTTGGGGTGAAAATTGGATGTAATGAGCTGAACAAGAAAATCAAACCAGTAGCTGCGAACTGAAACACGGAATAACCTTCGAGTTTAAAGGTCCCGAGATTGAAATATCTAGCTATTGTGTGTTCAAAACAGTCACAAAATTTGCATTCAGAAGATATAAATCTGATATAAACATTCAGCCTGTTTGTCTTCTCCACGTCACCTTATACTTATTTTCTCATCAATTTAGTTTAACTCTTTTTATTGACAGTTCTTAATCAGGGAGGTAGCTACTACAAGTGAGGGAAAGAAAAACCACAACACATTACTTTCACAGTGTAAAAAAATACTGTGTGGTAATTAAACACATTCCTTACCCTCTGAACCATATTGAGATACCTAAGTGAGCCATTACAAATTCCTTTCTTAACTCAACATTGGCCCAGTGTGGAAATTAGAGACTGAGAACACAAAAATGTGCATGTCCTACCAAAGATTGTTCTGTTTCCTTTTAGGAAACACTATACAAGTGCACAAAAAACTAGAAAAGAGTTTTTGTTCATCCAATTATTGTCCATCAGACATCAATATGGCTTCAACTGATACAATGCTAAATTTATAAACAGTAGTATGTTTACCACGGATTTACAACTTGATACCACAATGGTATAATTTTACCATACTATTGGGCAATATCAGTATTGATACAAAACAAATACAGCTAAAGGCAAAATTATGATCATTTGCAAAAATGTCACAATCGGCTATTGTAAATGAGTTCTGTAATTAATTTTTGTGGTTCTTGCACATGTTGCACAAATGAACTAATGTTCAATACCCAGTTCGGGTGTAGCTGCCGTCAGAAGCAATGCTTATATATTACACTCGATAAACATAAACTTTACATTAAAAGGGGGAAGGGGGGAACCTTTTCTTGTTATGTTTAGCTTGGGAATTATTTCATTGTTGAAATCAAGATATTCTTCCGATGCACTACAAGTAGTTCCGCCACAAGGTGCTGTGCTAAAACACGTTTTTAAAGAGTAAGAAGTGCAAAGAAGTTTGTTTAAGAGAAACTGCAACCCTTCAAGTTTATTCCTCTTGAGTCAGAGAGGCCAATGAGGTATGTGTCGTATGGTGTTAACGTATGTGAACATGTATGATTATGTGTCCGTATGTAATGTATAATTAGCCAATTAAGTGTATTTCTTTACATGTTGAATGTGCACTTTATCTTTTGGTTGGATGTATGTTGTTCATTACGTGCAACATCACCTTTAAAGGGTTAGTTGAGTTCTGACGGCAATATTGGGACATAAAGGAGTGCAAGGCTAGAATGTACAAGACATACTACAGACTCGTGATCAAGAACGACTTGAGCCTTTGTTTCATCTCGAGGGGAGTAATTTTAATCTTAAAGGGAAAGTCTATGAAGTCACCCAGTACCGGGTCCGCGTTTGTGTGTCCATGTCCAAAAATGTGCACACAGCGCAATTATAGCATCTAACTTGAATCGCCATAAATTATACCACGCAATATCTGTTACAGCAAGAAGAGGTAAGGATGTCAGTGTGTGGGGTTTAATTCTGTTTTGCTCAGGCTCAGACATGTAAACAGGTCTCTGCTGTGCTATTGGCTTCTCTGGTTTCAGAATAGCCACAGGTGGTGTGTAATTTAATGCTTTAGCATGAAGACTTTGAGCATGTTGCTAACCTGCGGCAGGATGTTCGACTTGCCTGCTGACTCCACAACAGTTGCCCTTTGTTTCGGTAAAGGTAGAGGCAGTAATTACTGGAATGGAAGCACAATCAACAATCAGATATTGTCTTATTGATATAACATAAAAATTATACAGTGAGAATGACTCAGGTCACATTTGTCGCATCATCCAGCATGGATTCAAGATTCAGGAGCCATAATGTCATATAGTTTATACGTGAAAAATAAAAGTGGACTCTATTTTATTTAAGTGCTTTATGCTATTTTAATTCCTTTTAAGTAATTAGTTTGATTGAAAATTCCTTTATATCGTCCCAACTCAAATTAGGTTAACGTATTTGAACAAAACCGTTATATTAATGCGTAACATATTCTTTGGGTCACAATTTGCTCCTATTTGACCAAAAGATGTCAGATATTTAGTAAATTTTATCCTACACAATATCAATGTTTTTAAATAATCACATAACTATTTCAATAATGCAACAGAAACAGATATATGTACATACACATGTTCAATGACTTATATATTCATAAAAGCTCACGTTTTAATATTGTAGTTTTAAGGGGAGTTGCCTAGCTGTGAGAAGATATCTCAATGTAATGACACGGAGAGTTTGACATGATTTGTGAAATGAGCTCGAACAACTCAATTCCTAATTTTTTTTTGGGCGGGACAGGAATTACTGCATCCTCAGCCAAAAATAGGTCAAATTCGAAAAAATCTGAAAGGCTCTTTTAATAATCACATGTGCAATGTATCAATTTTGTAGCAATAAAACTTAGCAAATCTAAAAACTACTTAAGATTATTTAGGCAAACTGTACAAAATCTGGGTTCTATTGAGCTGGCATTTCTCAGTCACTTCCTCCTCCTGCCAAACGGGTAAGTTAATATGTTCAATGGAAGCCAAAGAGTGTTAGGTGACTGAAAAACCAAGTAGCCATAACCCGCTTTAGCTTGGTTAGTTTCTAAGTCTGTGAGCTGTAACAAAGAGTGTGAGAACAAAGAGAATTATCCCCTAGGAAACCAAAATCAAACTGATATCTTGATATATTGTTGAAGAATGTCCTTGTTTGAATGTACAATACAGTTATAGATGGCTGCAAAATCAAAATGTTGCATGATGAAGGATAATAAATATTGCAAAGTAATTGAAGTCTGAACTTGGGAAAACTAGTTTTGGACTAAGGCAAAAAGTGATCTATAGTGTAAAAAAGCTGAGTTTTCCCATTATAGAATCTATTTAACTGATCTCCGAGTGGAATCAGACTAGACCATTAGTATCTCACACCAAAAAAAATTGAGTAGGGTCTGTCTGCTGACTGCAAGACAGGGGCTTTACAGGAAGGGGCATAAGTTGTATGTTACAGGTATAATTTGAAGTTATGGAGACCCACAAGTCAAAACTATGTAGTCGGAAACATCTCTACCTACCAGCAGTAAGATGTGAAGGCTTTCATACTTGACGTGCTCGCAATTTTACTGTTATTTGCAGCCACATGTAGGCTAACTGACATGACTAAACAGATAAAGTCATCAGCGAGTTGCATGATGAAGTTGCTAAATCAATTAACATAATAGATTTTGTGGCATCTCGCATGGTTCATTGGGATTGTCTATAACTGCAAGTTATGTCTCTCTAACTTACTAAAAGTTACGCCTGGTCATGTCACGCCCCGCACTTGAAAATTTTAGTTTCCATAATTGTTCTGTTGTTACATCGTGTACTAAACCCGACAGAAATGTTGTTATAACATTTGATATATGTTAGGTTTTTATATAGGCACTATACTCTTGTTTCAGTGTAATAATTAAAGAACCTAGCTGCCATACCATGGTTGAAACAGGTATTGATTTCTCCTCATTCGTTTTAACATTTATGCACAATTTTAATATACTGAAACACATCCCATTTATTTCTTAAACACAACCACCTGCCTTTATTAAAATTCTAAAATGGGCAAGGACAAACATAACTGTTTTGTTACAGCTCGAAGGCTTACTCCATTACTGGGACGCAAGTAAGTTGTAGGACACAAGTGCAGCAGATTGTATGAATTAGCTACTAATGTAAGATAGACACTGTAGCAAGTGGGGTGGGGACGAGAGCGGTACGAGGCTGGTGGCTTGAGTGTTAACGTCTGTCACCTGTGCGCACCACCTGTCTCGAGTATCAGAGAAGAGCTCAATAAACTTAGAAAAAGAAGAGTCAGCAGAGGAAGAGGAGAGAGGACCAGGCCTAGACACTTTATGTTTGCTTTTAGTTCGGCGGTAGTCACCACAGGGGCATCTTGACAACGTATACCTTATTTTCCCTGGTTTCAGCACCACTGTAATAAAGGTTTGATGACTCTCTGGCCATTGGGAACAAGGAGGCGGAGAACAGAAGAACCAAAAAGAACCACTATAATCAAGGTTTGATGGCTCTATGGTCATTGGGTACAAGGAGGTGGAGAACCGAAGAACTGAAAAGAACCACTGCAATAAAGGTTTGATGGCTCTCTGGCTGTTGGGAACAAAGAGGCAGAGAACCGAAAGACTGAAAAGAACCACTATAATAAAGATTTGATGGCTTTCTGGCCGTTGGGAACAAGGAGGCGGAGAACTAAAGAACCAAAAAGAACCACTGTAATAAAGGTTTGATGGCCCTAGCCATTGGGAACAAGGAGAATAAGAACCAAAAAAAACGAAAAGAACCACTGGAATAAAGGCTTGATTTCTATTTGGCCATTGGGAACAAGGAGGTGGAGAACCAAAGAACTGAAAAGAACCACTGTAATCAAGGTTTGATGGCTCTCTGGCCATTGGGAACAAAGAGGCAGAGAACCGAAGGACTGAAAAGAACCACTATAATAAAGATTTGATGGCTCTCTGGCCATTGGGAAGAAGGAAGCGGAGAACTAAAGAACTAAAAATTGATGGCTCTTCGGCCATTGGGAAAAAACGAAAAGAACTACTGTAATAAAGGCTTGATTTCTCTTTGGCCATTGGGAACTAAAAAGCTTCAGTACGCTTAGCTAGTGTGAACGATGTCTTCTAAACTGGTGTGTGCACCTATGAACCGTATTCTGAGTTGGTCTGGTGCAAGGTTTGTGCTTCATGATGTTCATTCGTGTGTATGTCCGTCTATCATCTATCATGGCAACAAGTGGGACTGAGCCAGTGCAAACACAGTAATAATGTTTCTGCAGCCATTGGAACAACCATGATGTGCGTACGTCTTTTGATACAAGCGGTAAAAGCAAAGCAGATGAGAAGGTGGAAATCGAACTTGGGTTCGAACATAACGTGTCCAGGACAAGTCCTCTCCAGGACGGAGTTTGTCTCTCTTCTTCTTTTAAGATACTTCTTAACAAGGTAGGGTTACCATTTCCATTCAAATGCAATATGTGAAAGAGATCTGTACTCAATAGTCATGTGCCATCTTTTTGCATGTGAAAGCTAAGCATGTAAATGACAAACTTACCAAATGACACCGCTGACACCTCTGCAAACATTCCTGAGTGTCTTTCGAGGTTTCCTTGGGCCTTCAGCAGTCCTTCTTCCATCCAAACTTGCATTTTATGCTGACTTTAAAGAGCTAGTTTACCCAAGAATGAACCCTCAGGTAACCCCCAAGGCCCATAAATAACAACGTTGATTGAAAGATTTAGACAAAACATCCTTAAAACAGACAGAATATCATCAAGATGCAAGAATTGTGTGTGCACGTATTTTCTTCTCCTCATTGTCAGTAAAGTGTGGAGCGATAATCGAAGATGAATGAAGTTCTTGAGGGTTTGCAAAAGAGAAAAGTAACTTGAGTAGAAGATGAAGTGCTCTTTAGTGTAATGTTAGTTATTACAGAAAGCAATCAAAAGCGATAATGTTTTTCTCTCGCGCTTTAACACACACTTCAAAGTTATTTTCGGTAGACGCTGATCGATATGGTGCCCT
>Danio_rerio_nonrepetitive:647110529-647119310
TCTACATTGTACAACAATCAAATCTTACATAACAAACATGTTAAACCTTGAATGGAACATGCATATTCACACTGCTGTTTTCTATATAAATGTATGGATATAAAAACTTAGACACAACGTCAAAAAGTATACAAAGTGACTTAGATACAGAGGGACATTAGTATTTCTTTACAAAGCCAACAATACTCATCATGCCAGATTTCCAAAAACAAACTGTAAGGCAAAGGTACTGTAAAACTCATGAAATCTCTTGATTTCAACAGGGGCTCAGTATTTTCATGTAACAGCTGTGAACTGTATCTTTTTGCGATGACATGTATTGATGGTCATTGGATAAATATCAGCCCGCAAAGCAAAGTTAAAAATTTTAAGATGACACCGGCGTTTGCTTTTTTGTCTACTACATCTACATAGTCTATCTGATCTGTCCGCATGTATCTCACATATCTGCTCATGAGCAAATCCTCTGATAGACACGACTTTCAATTTTTCCAATGTCTGCGTGTCCACACTTGCTTGAAGAGTAGTGAAGCAATGATAATTGAAGAGAATGTGCTTAAGAGCTCTCAAAATTAACAAAATTGAAGGTACTGACCTTATTCTGCAGCGTGGATGTTCGCTCGTTTTAGCGATTGTCCTCAAACTCGAAATGTAACATCTTCAAGGTCCGAGACATTTTACCATTATACATCTTCGTTTTCAATCATCAGTAAATGGAATACCATTGATGGACATAGCATTTTTTTTGTGTTATTACAGCTGCCCTAAAGTTAAGGTTTTTGTTAAGTTTGGACGTTTCTGTACCACCTTCCTACCTGTAGTTATGATATAATGCCATGCATTCAGTTATTCAACAACTGAGAGAATGTTTCATAAATGCAGAATTTTTCTAGTTCTGTAAAAGCTTAAATAACTGAAATTACTGTGATTACCAAAAAGATAGGGTGTTTATGTAATATGCCCCCAGATCTATATTATAATAGGTAGTGTTGCAGAATCCATGAGTTGATGCTACGTAATATGCTTTTGGTTAAGGATTACATGATATGTGCTTTGTGCAGAGGGCACTGGAGACACAGACAGATTTAAAGTGAGGTGGACAGATAAGAAGAATATGAAAGTGTCTTTTTTTCTTGCCCCAGTCTCTGAAATGATGCTGTGTACTGCCTTCAGCAGAAATGCATTCATCTCCGTCATGTGTTCGTCTTTTGTTAAGCCATTCTCTTCAATACAAAGCTTCCGCTGTGATAAAGTACAGCAGTCAAGGCTCTGGAAATAAATAAACCGGTGAGCTTCTTTGTAGGTTTTTTCATTTGCCAGCCTATTATATTCTCACACAATACTCCGGAAATAAGTTTAATTTACTGGTTGCTTTTGTTCTGAAAATTAAAACTCAAGGACAAAGTGATGCATTGAAAAGTCTTACCTTTGGATGAACCTTTCCTAGAGAAGAGTTTGATTAGGAAGTGAATCAAACCAATTTTAAGCACAGTGGAAATCCACATTTAGTGGCTATTGTAAAATTCTTCTCTTGTCTAATAATGAGTATGCAACTCAGTTTTAAGTCTAGTAATGTTATCTTTGAACTGTGGTGTTGTCCAATATTTGTAATGTTAAGCATTTTTATTCTTAATCTGCTCATGGTATCGTGACAGGTAAAAATACAGCTTTAAACAACTACATGAACAACACACATTAAAGATGGCGGAGAACATATGTACCTTTCCTTCCACAACAGAGAGTAGTCTGTCATTCCATTTATTTTACTACAGCTAAGTCATTAATTCATCAGGGATCACAATTGGCGGTTCACGTCTGAGCCCCAGGCAGTCAGCGGGAGATGAGAGCAGTGCAAGTCAGACAGTTCATCAATGATCTTTTGTGTGGACGCAAACATTTAATCAGGGCCTTAGAATGCACAGATAAACACCATGGCCTCCAAAGACTACTTTATTTTCAATGACTACGGAGATATTAATCCTGTTTTAAGTCTCCTGTTATACTAATGCATAGGTGTTTGCTCCGTCCTCCTTTGAAATAAGCCCACAAATGGGATCAGGTAGTTTTAAAGTTGTGAAAAAATATTTGAGATAAAACTGAACACTAGGTTGGCTACAGGTTAAGGTAGTGAAATACACAGCTTTTCATCTCCATATAGTAAGAAAATCCTTGGCACATGCTCCTCTAACCACACCATTCCGAAGCTGCTAGACATAAAGAGGAAGATGGCTGAGATATGTGAGCTGTCATTGCCAAGGCTGACTTTGATGATGAATGTCTGAGCGGAGAACGTTGGAGGTTCTCCTTGGATTAAGTAGCTATCTAAATAACACGGAAAAGCAATAGCGGCCAGATTTATGTTGTCCTGTTTTCAAGAGTGACCATACCCCTCCTGTAATGGCTGCAGAATCAAGGCCCATAAATCCATGTGATGTGCCACGGCCCTGGACAGGTGATGGCCAGTGTGCAGCTCATGCATTTCATTGTCTAACGCTTTAATAGAGCGGGCCAGGAATCTTAAAGGCTCCAGAGGACAACAGCACTGGAATTTAACCACAGGGCATGTGAATAAACGGGACACATCTGAAGCCTTATATTAACCCTCAATTAATTCCACATAAAAAGCTCTGTTTGATCTTTAGTTGAGAAAACGTTGCTTGGTTTAACTTACAGCAAGGGAAATAAGTATTGTGTCAAGTCCAAGGCCATAGTAAGAAAAGGATGGAAGGTGAGATTGACCAGTCGATGTACTTGGTCAAAGGTCATGACCAAGGATGCTTTCTGGCTGTCTACCTAGGGAGGTTATCCAGGCATGCCTCACCAGGAGCTGGAGGGATTATGTTTCTCAGCTGGCCAGGAAATGCCTCGGAGTGCCCATGACCCAGCCCTGGAAAATCGGTTGAAAAAGAATGAACGGGGTACAGGATCTATGTCAACACCAACATCGTGTTTGACGTCAAGGTCAACGTCATGTGTCCAACATTGGACAGACATTGCATGTTGGCTAGTTTCCAACGAAAAGGATGCTACAGCCTTATCCACAGATGTTGGTAAAAACCAAAGAAATCTATAGGTTAATTTTAGGTTAAGTTAGTCAGGCTTCAACAACATATTTGAGCTGTACCTCAACTTAAATACTTTAGTCAGCTTATTGATGTAAGTTGACTAGAAAACTTCATTTTGTTCAACTAAAAAATGTTAGGCAGCCTTAGCTGGCAAGTATACTTGCAGACATGCCGTTTTGTGGAGATTGTGGAATACTTTTACATCAAAGTGAACTGACGTTTTGAGCTATATATGATTATTAGATCTTCTCTTGGACTGAAAACAAATTGTATTTGTTGCTATGCTTGCAAATGCCTACAATCCAAATGTGGTTGTAAATTGAATCATGTTTTAGAAAACTGCAATATGAGATCTAGTAATCATCCTGCACCACTCGATCATCCCTATTTGTTTAACAATTTATCTGTAATACAGTTATCTTGGGGTCTCCTTTGTAATGATCTTCAACATACTGGACAGTAAATAAGGATCTATTTTGTCCTGTTAGCATATGAGTTTTGGCAATTACATTTAGCTCGTTTAGCTAAAATGCAGCGGTTTAGCTTCTTACTGGAAAGTGCAAATATAAGATGATTACATTGGTCCTAATCTCTCTTTATTGGTTGGCAGTTAAGTATAATCAGGATCCACAGGGCTTAACTAAGATTACCGACTCTGAACAGTTGTAAATGCCTAGAACGAGGCTAAAAATCAGAGGTATGCAATGTGAGATCTAGTTATACCATATATAAAGCTATCTTGGCGTCTCCTTTCAAGAAAATAAGCATACGGTTTTGAACACTATCGGCTCTCACAAGTTTTTACAAACTCCAACCCATACAACTAACTTAATCATAATTTATCATCAGCTTACTAAATATTTCTCCTTAACTAAAACATATCTTTTCCACCAAATGTTCTACATATTCTCCCACATTGTTTCAGCATGCATTAGCATTTCAATTCAGTTTCAAACAGATGCGCGGAGGCAACTGTCGTGAAAATAAAACCCCTCTACCTGATCAGCAAGTAATCAAATGGTTCAAATTCATCTGCAATTCCAACAAGGCTTCCTAAGCCTGCCTTAAACATAACCTCATAGCCCACAGTTGATGAGACTGCGGACGAACATTTCATTTAGAAAGCCTTAAAGTAAAGGTCAGTATTAATGTCAGAGAACTCGTGTCTTGTTTGGGAACGCGTCTGTCTCTTGTGAACGGATTAGCGGGAAAATATTGGTAGATCTAAAGGGCTGAGAAGCAAATACTATTATATTGCGGCAACACTGGGAGACTCCTGTCATTAAATTGAAAGGATATTTATGCCTAAACATGCATGAAAAGATCTCGCCTTCAAGAAGAGAGAGGAAAATGCAGATAAAAAGAGCAATCAATTGTAGCGCATAATGAATAGTAAGTACAGAACTGCCTTGTGCCATAAACATAGCCATTTGCATATCCTCTCTGTCTGATGCCAGTTAGCCCTGTGAGAGTGTGCGAGTTTGGCATCCATCTCGGCCTGTCAATACAAATGTGTCAGCTGGCAGTGCACAAGTGGCATGGTCGATACTCCCGCTGCCCTCTGACAATCCTGGCATCCTGCGTCTCGGCTCCCCGGGGCCCAGCTGTGTGCCAGTCTTGCCTGTTTGTGTTATGCTACCCAAAATGCCATGCCAATATATCCCTGGCTGTGCATCTCCGAGATAATCAGCATGTTTCCGCTGAATATTTCATTAATGGCTTTAGCACAGCTCTTTCTGGCTCCTGAACACAGTTGATTGTGTAAGTTGAACCCAAAACAAACGCTAATGATGTACTAATGGACAGCAGTTTTCTATATCCTCCCACAAGCTACTTTGCCGTTTTAGGGTTTTGAAAGTCTAAATGAATAGCCTTCAAAGTCTCCAATATAAATCAAAAACCAAATCCTGTGTTGTTGAACATTTTTGAATGGACCAAAACAGTAAATAATAAGTCATAATATAGGGCTAAATTAATGTGCAGCTTTTTTAAACGTGCTGTTTGGAGCGTACTGCTGAAGAATATGTAATCCACCTTTCTAGATGCATGTCACTGTTGAGAAGATGATGAGTGCCCTTAACACCCAGGATTGTCAGTTAAAATGTTGGCTCAATGTAATGCTCAACTATGATAGTGTAACCCCGGCGGTTCTACACCACCAAACCCGCTCCGAGGTAGCTGGCCTCCGTCACAGAGAAACCCCAAGCTCGGAGATAGATGAGTTCAAGGTTCCCTGCCTTAGGAGGGATTAGGAAGTATATGACATCAGTTATTTCTCGAGAGCCCTCTGTTTTATACGTTGGCTAATATGCTGGTTCTGATTGATTCAGTATGTATGCGTTAATTGCTTGTGAATGTTATTACAACTCGTTTATGTACATGTTTTTAAACTGTAGGAGGATACCACAGAAAAACCCACGCAGAGAGACTGGCTTAATTAGAACTTCAACCTTTGGTCGTCTTGTTGCCAGCCACTGAGTCACCAGGTCAGGAAAGGATTGGGGGGGGGTTTAGGCGATCATATCACCTGCTCCTTTCGAAGAAAGGTCAACTTTTTACTCATCTTTTTCACCACTGATTATGATGGCAAATATTTAGTTAGCAGTCTGAAACAGATCTAGAGTGCTGATAGAGGTAGTACGTGTCCACGCTACATGTATAGTTTGCATTTTAATAGGCACCTTATGCCTAAATATGGACGATACACAGTAAAATAAGAATAACACTCGTCTTTGAGATAGCCGATCAGTATTTATTGATGGTCAGCATACAGTCAGTATGCTTCAAACACAGAAAACTTAATTAAGTTTGATTTATAAAATAGGAAATGTATGAATTTAGCTCACTGAACCACATGTATTACACAAACCAGCATAAGCAAGAAAATGTTTGAGCACACATCCTCCCATGCATCTCTAATGTTGATTGTAATATATTGATGAATCATTCACACGCTGCTGATCAAGAAGCATTAGCAATCTCTTGAGCAGCAACAGCGCTATCATAAATCACGTACTCCACTACTTTGCACTTGACTTTAAAATGGACAAATATGTCGGCGCCAGTGGCTCACGGCAACCAGAGTTTGATTCCCAGCTCAAGGCATGTCTACATACTTAATCTGTACTATGCAGGTGTCACCATGTACTACACAGACATGTGATGTCACCATTTCTAAAGATACCCACACTGGGCGTTAGTGTGGAAATGGTTAGGAAGTCTTATTTTGGGTCCAACTGACAGACAAAGGCGAGTAGATGACGACAGTACGTCTTGAATTCAAGGTATTCATTATGAGGTTCTTGCCTTGAGCTTCAAGCCGTCTATTAAAAGTTTTGTGCTCACACTGTATGTCAACCTAGCCACAGATTTCACAAGATGGTGGCAATTAGTACTGCATTGGTTTGAAAAGAGAGAGCCAGCTGATTTGACAGACATGAAAGAAGTACTGGTCAACAGGCTTGTCATTATACAATCACTGGACTTTTTATGTGCACTTGTTCAACTGCTCTTTCATCACAGCAAATACCGACTCATTTCCACCAAGCAAAACAGTTTGGTACAGTACAGTAGAGTATAGTGATAGTTTCCACTGTCAGAAGTACCAAAATATTAAACCGTATACCACTGTTTGGGAACTTTTCATAAGGGTGAAGTTGTTCTCACTGCTGAATATTATTGGTTCACAGAAAATTGTCAATTGAACATGCAACAAGCCAGGAAAACGACAGCCAATCGTATGACTGAACCAGCATAGCAAGCATCATTTTTTGAATATGCACAGAAGCATGATGCGGTTATATAACAAAAATTGTACATAGTAATGAACCATGATCGACTCAACCATGTATTTGTAGATCTGTGGTGAAAAATCTTTCTAGAAATTGATTCTGTGATTTTCAAAATGTGTTCGTCTTCTCTCAATTTTGGGTTTAGTCTTCACCAACAGGTGGCACTTCATGCTTTACAAACCGATGGCTAAAGGCCGGCCAAACTGACAGCAAACTGTACATCACCTAATTTTTTTAGTCATGGTGTACGCTCGTATACGTCTGCTTTCAAGACGTTCGAATCATTTGATGTTACCGCCATGTTGCACAAACCATTTCTCAATTCTAGCTGTACTCTGCTTGCATACAATGTCTTACAAATACCGCTTGAACGTCAAATTATTGTTAATAAAGTTATAAATGGTTTAAGCGAATTACAAAAGTGTTCATAGAGAATGGTTAACCTTGTGGCATCATAGTCAGATTCCATGATACCTGGAGCGTCACCTGCTTTAAAAAACTATTCTAGAGTGCCATCAGCTGTTAACTAACCTAGAGTATCATCTGCAACTAATAAAAATTTTTGACGCAACCTCCCTATGACATTAGGGTACAAGGTACTATTGCACATGGATGAATAACATAAAAAGAGAAGACAAAAGCATTAAAGGCCACCAAGTCAAACTATACTTCAAGCATAGCCACCAAATGATGCTGTGGGAGAAAGGACAGATTGAAGTTGTAACAGTGATTTTTACTCATGTGTTGTGCATTTGAAGGATAAAATCAATTTTACTCTATTATATTAGTTAAATACTTCATCTCCAATATGAATATAATGCTGCAAATTCAAAGTAATATTAACTGACTGCACCCAAATTCATTCAATTCTGAATTAAATAAGCATATCTCATAGAAAAATCTATGTATGTACAATTCACTGTGGTACGGGGAAAAAAGCTCAGGCACCTGCATGTACATGCATACAGATCACAGCAAACAAAAACTTTACAGCAAGGGTTTCCACTCTAGAGTCATTGTCCTGCAGAGTTTGGCTCCAAACTAAGCTTTGCAGATTCCCACAGTGCTTTTTTTAGGACAATTATTTCTAAATTATTGGCTGAATTCACAGTGGACCTCATCAAGTGCACTCGTTGAGTCACAGAATACACTGCAATAACAGCATACACATTCAACGGCTACAAGATATATTCTGTGACTGTCGATCCAAAGTAATTTCACTTAAAGATCTTGTCCACAGCCAAAATTGCCACACACAAGGGTAACTTGCTCACTTCTGCTCAACTCTTCAAGTGGACTATAGACATTTCCCAAATGTCATCTTAAAACATTGCAGTCCACACTTGATTTACTATTGGTGCTTTAGTGCACTTGAGTCTTTGTGACTTACTTGACATGTGCAGGTGCATAGTCCATAAGATTGTAGGGGTGTCCAAGTCATCATTTAGGCTTTTAGAGTAATATTCATACTATAACCCCCTTTGCAATCGCTATATGCGCCCTAAATATGTCTGTTGAAGCCACAAAGAGGCAAAACTCCAATCGGAATTCTACAATTCTTACTTGATAAGTAAGCTCATACTGTTTAAGGAAACAGATTGCGGCAAATCAGAACTTTCCGTAAAATGCCAAAATGCTGCTCTATGTGACCGCAGGAGAAAACTTGCCTGAAAGAGCGCGTTCACGCTTAGAACGCACTGACATGTGAGACAGATGCATCAACATCCCCTAGATGTTAGACAGAAGACATTTGTAAAACCTGCTTCAGTTTATTGATGCTTGTGTACATTATGTACATTTTTCATTGAAGTTGTTTACAATGCTTATCCATCCACAAAATTTAGTACCTGCGGTTTGCGCTTCTGCCTTTAGATGCCTAAACCATCAGCAAAAGCCAGATCACTTCTATGTTTCATTTTTGATTT
>Danio_rerio_nonrepetitive:644346384-644351359
AATCAACCAACACCTAACACAGTCACTAACCCAGGAGAAGGCATCGGGAGAAGCAAACGTCCTGGAAACACCCAGACATGAGAAAGCGATTGCATTCGAGTTCATCCAATACTACAAGTCGAGATGTTAGATCTTCACCACTAGGGGGCGCACACAACCAACCTCACATCCAATCCAATGAGAGGCCAATTCAAAATCATCAGGCTCAATATTCCTCATAGACGGATTTCAGGAGACTAACATTTGAAGATTTCAAACCGCCTCCATGGCCTGGTTTCACGTACAGGGTTTCTTTACAACACAAGTATATAAAACTGAGAGATCCAATGCTACAAAAGAGTGTGTGATTGACATGTGTGCAGGATTGACTCATCCTGGCAGGAGGCAGCAGGGCGACAGGGTTCAAGTACACCATCAAGTCTATAGTACACCAGCCTGGCAGAACACAAGAAATCTGCTCAAAGCTCAGAGGAAAAGGTAAGGCTTAGATAAAAAGATGTTTTTTTGGAAGACTGTAAATCTGGACAGGTGCGTCAAGTACATCATTATAAATCATGTGCTGCCTTTAGTTCCTTATTAGGGATTTATTGTCGTAGATGAAACAAACAAAAAGTCAGCTTTGCTTCAAAATTAACATCTTGGAGGACTAAAGGCAGGATCCAAAACCGAGCATTAGGGACAGATTCACAAGCCCTTAACTTAAAAACATGGCCATCTCTCACTTAAAAATTCTCCTTTCATGCCAAAAAAGGTACACTAATGCTAAGGACAGCTTTTATGGAGGCAAACATTGCCCATATATTGTATGTGATAGCTGTTGAACACCTTTTTTCCAAGGATGACCCTCAAAATCTTTGCTTGAAACCAAACAAAGTTTCCTGTGCATGGCACAGCACCTAGAACAGCATATTATTGCAGTAAAACAATGACTCTGGACCCTCTGTCATTGAATGGAATTAAGCCACGGGCAAACTGAAGGAGGACGAGCCAAAAAGTAGCCCCTATGGTGAACAAGTTGCGTATTCCAGTTATGCACTCGGCTGTGAGCCTCTCAGTAGAAAGAAGTCCTCCAGTTGATCTCAGATTTTCACCGTTGCTGTACTGTACAATGCGTTCATTTGTTCATATATTGCTTGAAGTAGTTCTCTCAGGAACTTTAGATCAAGATAAATGCTGATAAAGATATAGCAAAAACAAAGAAAGTAGAAAGGCACTTGGAAACAATGTACTAGGTTTTGTTATATGGCACTGTGTCTTTTCTGCAGCACAATGCTTACACTATGAAAGAGTCACTCTTCACTCCACTCCAAGAAGCGCTGGCTCGGAGGTGGGCAAAATGTGCTCAGTAGTGGGCTTGGTATGGATCTCCAGTAAACCTTGGATGAATCCCGGCTCTGATGTGGCTGGAGAATCCTCTGCTGGAGTTTCTTTGGGTGTTTCTGCTGCAGGTTCTGTCTCAGAGCTCAGATTATACTCTTCTGCGTCCGCGGCTGCTCCCTTGTTCACATACGAGGTTGGTTCCCCCTTCACAGTGTCTGTCATTTCACTTTCGTTCTCAGAGGGCGGGTTTGTGCTGGTGGGTGTGCATTCGCTTTCGCTGGCCGAACGTCCGCTGAAGCCCTCCTCATCCGCTCCCCCTGCAGCTCCACATGTGGAACCATCACTATCCACTCCATGATGTCGAACCAAACTGTGCTTGAGGGTGAAGGTGCGCTCGCATGTCTGGCACTTGTACGGCCTCTCACCTGGTAGAAACAAGCCATCAAAACTTTGAGGTTTCAATCAGAAACAAAAGTTTATCAATCAAGAGCTGCTCATATTAAAGTAAATATTCAACCTTATGTCAATCCAGTTGCCTGATTCTTCATAGAAAGCAATGATACCAAGATTTGACAAAGTTGGACAAAATATTGGGGCATGGTTGCTCCAGAAAATGAGTTTGACAACCCTTGTCTAAAGAGTACATGCGTCTTCAGTGGTTCGACTGTAAACCAAAACCATTGTCAAAATAGTCAACGTGACTTCAGGGGTTCAACTGTAGACATATGAAGCTCTAACCATTGATAAACAGTCAATGTGACTTCAGTAGTTCAACTGTAGACATACGAAGCTCTAAGAAAACTTGAGCACGCCAATTTGGTTCAAATATAGACATACGAAGCGCCAAGAACATTTTTGTGCACCAAATAATTACCCAAAATATTGTCGAAACAGTTAACGTGTACATACGAAGCTTCAAGAAAACTGTTCAGCAAGACTTCAGGGGTTTAACTGTAGACATATGAAGCTCTAAGAACATTTTTGTGCACCAAATATATTGTCAAAAGAGTCAATGTGACTTCAGTAGTTCAACTGTACACATACAAAGCTCTAAGAACAGTTTTGAGCACCAAAAGAGAACCAAATATATTGTTAAAACAGCCAATGTGGTTCAACTGTATTTGCACCAAAAGAGCAGCGTGACTTCAGTGGTTCGACTGTACCAATGTGGTTTAAATATACTACGTGGTTCAACTGTAGACATACGAAGCTTCAAGAACCCTTTTGTGCACAGAAAGACTTCTATGAATATAACTTTGTTCACCTAAATCTTCTCTACTGTACCAGATAGGCAGTATGGTGTATTGGCATTAGAGTCAGCAGTGTGGCACGCAAGCATTGTAATGCCGGTAGTAAACTCGCACCATGATCAGGGGTAAAACTTTGCATTGAAGCCTTGTACGCTATTATAAGATTATATTTAAAGCGATCTATAAATGAGCGCTATGATGCTTTATAGTGCTGTGCACATTCTCCTGTCAAATTGTTTTCATGGATTACATGGATTCTGTGGGAAATGGCGTATGCTTATTTTCACCCGTTTTGTGCCTATTTTTATAAAAGAGGTGCCTGATGATGAAGACAAAGGCGTGCACAAAACAGTTATTGGTGCTTCACGCGATTACAATTAAACCACTGAAGTCATATGAAACGTTTTGACAGTATTTTTGTATCCTTTAATAGAGATCTCTATTTGTATTCAGAAAAAGAACAAACTTCTTTTTGGTAATTGGAAGGACATGGTAATCTTCATTTTTTTTGGATGAAGTAATCCTTTAAAGTTCTCATGAATGATTTACCAATCTATGCCTCTTTTCAGTTTTGTCTTTACCTGTGTGCGAGCGCATATGTCTAGTCAGGTCCTGAAGGCTCCAGAAGCGTTTGTTGCATATACTGCACACCTTTTTCCTTTTGTCCGGTTTGCTACCAGGTTCTCTCCCAGCACTCTTTGGTTCAGTTGCAGGTTCCTCTTCATCACTTCTCTCCTCTTTATCCTCATCAGGCCCGCTTTCCACCACGCTGCCATTTCCTTCCGTTTCAGCTTTACCCTTCCTTACGCTCTCCACTTCTTCTTCTGTAACCTCTTTCTTTTCACAAGGCACAATGGGATCATCTGATTTTGTGAGGTTTTGTCCATTAGTAACACCAGCGTCTTGTGTCATGTCCAGCTGGTGAGCTTTCTCATGTCTGGTGAGGGTTTTAACGTAGCGGAAACTCTTCTTGCATATTTTGCAGGTTAATTTAGACTCCTCGTGAGCTTTTGCTTTGTCAGATATTTCTTCATCTGCTACGGGGGAGGACTGTGGCTGCTCCTTCTCAGTAATATTGACGTCCTTTGCTTTGGAGACAAAGGTCAAGTCAAGGGTCTTATTGCTATTTAAATGGTCATCCTCTATTTCGGTGTCATTATGCTTCAAAGACTCGAGGGATGTTTTGTCATCCTCTTTTTGAGGAAGAGGCTCTACCACGGCTGCCTCTGTAGGTTTAGCTGGTGATGGTTTCTCAGCATCAGATGCTACAGACTTCTCAGGGTCTGAACTTGTTAGATCCATTGCCTCACCCATAGGAAGCTCTGCCTCAGATGTGCTATCTGAAACAAACATTGACACATAAGGTTATTTTTAACAAATGTCCAAAGTTGAAAGGATTCTTGATCTGAATGTAACAGAATGGATCATAGTTGGGTAAAACTTGGAGCAATTTGCTCAAATAACAACAGAAAAACTCCATAGAAGTGTTATTATGCCTTTTAGGAAAGGAATAAAGCTGTATAGGGGATTAAGAAGTTGATGACGATTAAACACATCAATACAATCATGTGAAAGGGGTCTATTATAAAAGCAACTTTCTGTTTATGAATTAACTTTGATACCTGCGCTCTCTGGCGAGCCATCCTCTGCATCCTTAGGTTTGGGTATTACACCATTGCGTCTAAGCACTCGGTTGGAAATGCCATGCTTGCGCAAAAGATGTCTTTCACAGTTGGATTTGGTTGAGAAGAAGGCATCACATTGGGGGCAAGGATATGGCTTCTGACCTGTTTAATGAATTCAACAAGGGGCAACACACAGGGTCTACATCAATAATGTACACATTGTACTTATGTTATGTGTGTGTTAGCATGTGGCGCTGAAGCGAGCTGGCCCATGGGAAAACTCTGGGACAAAATGGGCAAATCATCTTCTGCACAGAATTTGAGTACGCATTTTTCTTCCCTTTAGACTGTTGAACAGTCTGCTGGACTGGCAAGTGTTTCTCATCTTTCATCTCTTTCTCGTCACCAGCACCTGCCAACTCGATTGTGTTGGTCTGAAGATAGGCGCTGAACTTGTTAGCATCAGTGTTTGCCAACATCCTTTCAACACTAGCAAACTCCCCACTAGACTCCAAGTCAATACTCAGGTCTGGAGCATTCATCACGGTTTTCTCTTTTGCTATGCCGTTGGAAGGCCTTTTCCTAGTCCTCTTTTTGGAGATCTCTACCGAAAGCTCCTCTTTTAGGGTCTCTGGTGATTCCTGCTTGGCAGGTGTATCAATATCAGTCTTAAGACTATTAGTGTTGTCACGTTTTAGAAGGTCAGGGGCACCGGACACAGAGGAGATGATCTGAGCAATGGATGCTAGGGGTGGAAGCTCCTTCACACCAGCAGAGGAA
>Danio_rerio_nonrepetitive:104571315-104579302
TTAGGTGATATTGAACAGCTGTGCAGATGCAGAATCGAATAGATCCACAGAGAGCCTTTCAACAAGTGGGAAATAAAAGTGCATGTTCACACGATTGAGTGGGACTGAGTGAATGTGCGTGTTCACCTGTGTGTTAAGAGCTCTGTTCTAATCTTTATGGTAATAAACTCTGGCGGCTACTTGGCTGCCAGCTCTGCAGATCAGGGAGAAAGGGGAAGAGTCACTTGAAATAGGACTAATGTATTCCTTATTGACCGGGTCAAGTGAAGCTGGGTGATGCTTATGAGCCTCTCAACTAGAAGTTGTAACCTGACACATGATTTGTGTCATTCACATTGGTTAGGGTGAGCACTGCAAATATGATTGTGTATACTTTTATTACATAACCTTTTTAAACTGGTGCAAATAGAGAAAACCAGACCATATTTGGGACTAATATCATAAAAAATAAGAGGATGGAGACTTTTGTTTTAGTGAGCAACCTTTTTTAACCTAGTTTCCAGTATTCCTTTAACCTCTTTTAGGAAAGTCATTGGAAAAACCCTGGTGTGTTAATGGGTTTGTTAAGGATCAATCACAAATCACAAAATCACCTGTCTTGTCAGCCGCCCATCTAAGTTGAGTGATCGGGGTAGAAGGGCCTTACTCAGGAAAGTGATCAATAAGTGATGATGCCAAAAGGCATCTAGAAAACCAGACACCGCTCATAGCAAAGTACAGAGACATTCGTGAAACTGCTGCCAAAGGTGAATACTTACGTACATTTTGTAATAAGGATGAACTGTATATCTTGTAATCAGTGCAAATCAAAAGTGGTTCTTCAGCTAATGAATTTAAAATGCTGTCACAATCAATAACTGTTAGAGGTTTGTAATGCTATCCAGTCATTTGAATCGAGGACTCTGTGGTGTCAATGATGAAACTATGTTTTACTTTTTCAATTCAGTATCAAGGTATTACTAAGTAAGAGATTAAGTATATCCAGGTGGTTGTTTCTATCGTTAAAGTAGAAGACTGAAGAGGGTTTATTCTATAAAGAAGCATTTGAATGAACTTTATCCCTGTGGAGGTATGTATATGGATGTGAATGTATTCACTGACGGTCAAGATGATAGAAAAGTACCCAGATAAGTCTGTGTTATTAAATTCAGCAGATCATATTTGAGAATAACATAGCTTAGATTCAGACGTCCATTAATAACTATTTATTTCAAAAATTTCTTGTGGCTATGTTACACGCCCCCACAGTCCGTTTCCATTTGTCTTAAGTTGAAATAAACTTCACTCAGATGCACAAACAACATCAAGCATGTGCACACAAGATGCTCTCTATTACACACACATGTGGCTCGCACAAAAGCAATCGTGCACTACACACAAAGTGCACAAAGTCATAACCGGCGAACGAAGCTCCATTCAGTCCTGCTTTAAAAAGGTCACCATTTTCTCTGGCTAAGCGCCCTGTGTCTATTGATAATTTTATGCATAAACAAATGGCAAATTTGTGCCACATAAATATGTATTAGCAATTAATAATGTCCCGCGTCTGTGGCGATGCCAGGTGCATGCGAAATCAGCACGGGCACTCTGCAGAGCTGGTGCCTTTGTTTTCCTCCAGCTCTCTCAGGGTTGCCACAATAGGCATACAATAGATGCACAATGGGCACCCGTAACAGGGCACCGTGCCCCTGAGACAACGCCAGGCTCCCTGAATGAGCCACCATCACCTGGGCAGAGCCAAAACAATGCAGGCATCACCAGACAGCTACGGGGGTATTATTGAATTAGCAGCCGCGCTGTGATTAAGGGTTTAGAGGGGCATTTACTGAATTTGACGACTGAGGGAGCCAGGAAAATGCCCAGGCTGTTCATCAGCAGAAACACCTGGAAGCTGTCTGTCCCACTTTTACCTCTATGTCACAGAGATCTCTATGTCACCGTGAGCTGCGCAAATAAACAGGTCGGTTCGGTGGGGCAGGATCTTTCAGGACATCACAATGCCATCATTGTGTCCCACAGACAGGGTTGAGGGATGAGAAGGACAGAAAGCGCAGCTCTTCTTTTCCTCTAGTGTTTAATAGGATCAGATAAACACAATGGCTCTGATAAAGTGCCCGGCTAACATCATACTGGTAGAATGGGGGATTGTGAAAGCATTTGTATCAGACATAGCGGATGACAGGGGGGCTTATTTAGGGAAAGAAGAGGATTACCAGTCGCCAGCCTGCGGTTGTGCTCCGCTTCGACTCTCTATAATCACTGTGATCATAAGACCAGCACAATTCAGCTCCGCTAATAATGCGTGCCTATTCATTTCAGCTCTAATGCAATAATAGCCCTGAAACATCTGGTAATGAAAGTCGCTGGAATCAAGATGGGCGGATTTGGCGACATCTGTCCCTTCATGGGCTCCAACCTGCTCTAGGAGTTCAGGCTTAAAGGCGATGTGAAATCAGAATTGACCCTATTTATCGGCTTAACGGATATTTATGGTCCTATTGTGCACAGTTATTACCTACTGAGCATCAGTGCATTTCAAATGTACTGCCGTTCGCTTATTATTAAATGTCATAACATCCAAATTCTTTATCTAAGCCATGCAGGCTACTGAACAAGCATCTTGTCACATTTGACCTTATCTTACAGTTTCTGGGTTAAACACATAGAAAAAATACCTCGTCTGACGACACTAAAATGAAGGATAGAGTTTGAGAATCATTGGGGGGTCATTAAGGGGTAGTGCATAAAGTGAAGTGCTACAAGAAATGTTTTCAATAGGAAGTCACTGGAATTTATAACACATCAACACAAACCAGTGTAATCACAAAACTTTAAGAAGAAAACTTGAATGGTAGAATTTATTAGAATTCTAAGAATTTTAATAGCTATCGTATTGTGAATTTTCCTGTCCATACCACATTTAAGATTAATCCATTAAAATTTAATACTCAAGCTGGAATCCGCTTTAGCAGATTTGTTTTTCCATAGTAAAGACATTTCATCTCAGAGCACCAAATGACAATATCAAACTCTGCCATGTTATCTCATGTTTGGACTCAAGATGTTTCGGGAATTGATCAGTCAGTTCTAGGAGGTAACTATACAGAATCTTTTACTAATCTCTCTCATTCAGGTGTTTGTAAAACTATTAAAGCAACATTTGAGATAGTGTGCGAACAGATAAGTTGGCCAAGCTAGCCAATGACAACCTTTGCTAAGGCAAAGTAACATGACTTTTTAGTGTTCCATACCAAACTTCAAATTGGTCAGCTAATCACTTTCGGTCAATGTTGTTGGCTAACCAGTTCTGGTTTTCCACTCAATTTTTTAGCACTGAACAAGCCATTTCACTAAAAGTGCATCACATTACAGCAGTAAATTTGGTTATGCTGAGCTGAGCACTGACATCCATCAAGATTGAGGTACGGATCAACAAACACAATGGCGACCCAAAGCTAGATGGATGGATTGCTCCAGACCTTCAGGGTTCAATTACCTGAGCACCCCCTTTCCTAATTTTTCTCCCCCACTTCCCTTAGAGTCCTTTACCCAGTCTGAGGCTTTGAGGGCAACTTCCTGTCCCACTAACTAGGGTTCACAGGAGGGGAAGAGGAATGACACGGTGCCCATGAAAGAGCCATTGTTCACTGAGGTGGTCCATGATACTGTGCGAGGGGAGGTGGCTAATCACAAGGCGGGCCACAACGCAGGGGTAAATATTTATCTGCTGGGATGTAAACGACGGATCATGTAATTTAGCAACAGGCCGTTCCTTCCTGCATGGTGATGATGTTTAGTCTTGGTTTAGGGAGGCGAGGGGTGTTAGTCATTCTGATCAGGATTTGCCACATCTCTGACATAGCAGCAGTTGATTATCACTGACGCGTCTTCACACCAAAACACATGATATTAAATGTGTGAGTGATTAAGTGGAGTTGATCAAAAGTTTTTTTCAACTATAAATATTTGCAAGATGTTTTTATGAGATTGTTTTTATGGTGGGAGTTTCTAATGTTGGGTCATGCCATACACTTTAAATGGATTAAATTGGAAGCCTATGTAATTTTATTGTTGATTATGACTATTAAGAATCTAAGCACCACTATATCCTTCCCAAAATTTCCTGTGCAGTTAAAAATGTTTCTGCCACAAGTACTGGCGAATGGTCCAGTGTACATTCGCATGAATGATATTAACAATCACTTTTACAAACACCTTTACTTTTCATTGCTCTGTTTGTACTCTAATCATTTGAACCTTCACCCAAGTGTACAGTTCAACAGTTTGGCTGATGCAAGTAATGTCCAGCAGGCCAGGAAACAACAAAACATCTCAGATCACAGCTTCTCCTTATCTGATATCAACAGATTTCTCCAGATATTACCATGCACACCCCATCAGAGTGATTATATGGGGTATAAGATATCATGCCTAGGTTGCTTACCGGTCAAAGTCAAAGCCAACCCAACCCAAAAATTTGTCTCTAGTTTGATTATTTCTCAATCAGTCCTGACCCAGTTAGTGTTCATACAGCCATTCTTAAGAATGAACCCAAAGATACTGATTTATGACATCTTTTTGTGACAGATTATCCTAAACAACTGGGTTGAAAACTGTTGTTGTAAGATATACAGGTGACTACATTTATCAGATGAAAACTCATGAAGAGCTTATAAATGTGTAAAGTTGTTCATTTCATCAACGAAAATGGCTTGATACAAACAGAAAAACACCAGTGAAATGACTCAATGGGCATGCTCCTATCTGCTAATGAATCAACAGCGCAATGCAGGCAATTAGATGAGCAGACCAGATCATGTGCATTTAATCATGCTACTTGGATTTGTGTGCATCAAGCTACAGTATAGGCGATGTACAGTTTTCACCCTTATATTTATAAAGGATTATAAACATCACTAATTGTTCTGCCTTCACAAACGATTAAAGATCTATTGACATGCTTCTGACACCTGTAATTTTGAATGGTTCGTTTATCTCTTTAGTCCATGTTGCTTTCATATTTCAGCAGACTCATCTTTAATTTGGTGTGCTTCAAAGTTCATATGGCTGCATTCACACTTATGAACTGCACAAACAGAGCAATCAAACCTTAAGACTTAAGACAATAATCTAGTCTGCACATATGACTCCCAGATTGCTCCTTCAATGCAAGTCAATTGGATATTTTTGGTGTCCACTTGATGAAAACTGTCAGATTTGCACAAGACAACTTACAAACCATCTACACACATAAAAAATACTAGCTGTCGTGTCAATGCCATGAGGCTCGGTGATGAGGTGAAAGAACTCCAACACTTAAAAATAGTGTGTGACAAGCTCAATTAAGTCACCTAAACCTCCTCGTATCCACATTCATGTAGACATGTTTTACTTTGTCTGTTGAAAAAACATTCTGTATACCGTATTCTTTCTCTGTCAATGTCATCACCACCTCTGCTATTTTTCTCTCTTCTCTCCTCCTCACCTTTACTTCCTTCCTTTCTTGGTAACTTTATCTTCTCACACCTTCATTCTTCTTCAACTCTTAATTCAGTAACTTCAAAAATCTTCCCATTCGCTCCTTTACTTTCTTCCCTCTCTTGCCTCTGTGATTGTGTATACAAGAGCATTTATGTTTAGGACTTTCCATAAATTGACAGCTGTTTAACACTGTGAATTGTGGTAGGATGCTGAAACATAAAATTATATCTTTCCTCTATCTCCCTCTCTCTTTATTTGTTAAGGTAAACATAAAATCAAACACAAATGTACTAAGCTATTAAAATCGGTGCATACATATCGATAGACATGATATACAATACCACTGAAAATTTAGGATGGACTCATCAATGCAATGCATGCATCACGTAAAACACAAATTGTCCTTTTGCTCATTACAGTCATTTTGCATTAACAGGGTTTCAGTGGACTTAATTATTGTCTTTTAATGCACTCACCAAAAATACCAACAATCTCAAAAAACTTTCAACAAAACTCTAATTTTTGCAAGTAAAAAAAGCTTATCTAAAGTCCAGCGAAGAGCACATTAATTCATGCTTCTTCATCTTGCAGAATTTTGGATCCTTATCCACAAAGGCTCATTTTTTATCTTCACACTTCAGACGTTCAGTTTAGCAACTGCGCCCTTGCTTAGTATTTACAGGGGGGAATTATTGTCAAGTCTTACTCTTCCTCTGTCCTTCCTCTCTAAATAAAAACTCTATTTTGTTGTAAAAAATGTTATGTTGAAAACAATGTGTATGTATACAACTAGGGTTTGCCAAAGAAATAACCAATTAATTCTTTTTTGGATAGACAAGTAAATTTCCGCAGGACCAATTAGCGAAACCGTGATTAAGAAACTACATGGAAGAAATACTTTCTTTATTAAATCCCGTTTGGTTATTTCATTCTATAATCAGGCAAAGTAGTCTTAAAATTTTTGAAAAAGGTTTTGTCACATTTAGCTCATTTCTGAGATCAATTTTATGTTGACAGCAAAAGCTAAGAGACACATGCAGAGTCAAACAAAAGTCTGCAAAGGGAATGAGAAGATCAGAAACTCGTGAAAACAACGATGGCAAACACAAACATGGCTGGAATGTGCTGTTCAGAGTTGTTCAGGAAGCTTTACAATGCTGCTTATTGTGCTGAATTTAAGTAGCAGATGTTGTTATTGATGTCATAACGAGATAAAAGCTTCCAAATGACTCTCTCTCGCAGGAATAAAAAAAGCCAAATATAATTGGAATCGACATAAAAAATTAAGACATTCCTGACCTTACAAAACCAGAGAGTGAGAGCACATCTCTGCCCCATATCTAACACGCACACAGGGAATATGAGGTCTATGAACTGAAGTGACCTTTACCTTGCACTAAAACCACAAGGCATTGTACTCAAAGTTATACTATATTACAATAAGTGTTGAAATTAAGTGTTATTCTTAATTTTAAACAATCTTTAACCATAATCATGCAAGTATGTACAAGTGTGTCTCTTTGATAGCTATCTGAACACATGAACAAGTTTATGTGACATTTACTCAAACAAATTACACAGATTAGTTTATTCGATATTTCAATTAGAATATAATTAACATTATGACAAGGGGGTGAGAGTCAATGAGAGAAACCTGTGTGCCACCCACTAGTCACAAACATGTTGTTACCCATTAAATAGCACAAATTACTTCGTTTATTTGAGTTACCTTAATCTATGTGCAGTGTGCAGCTATTGCATAAATGTTGTAATATGGCTTACAGGCTATATTCTAAATGCTGAAAGGCAAGCCACATTCACACATGAATAATTTATGTAATTAATCCCTCAACAGATTATACCAATATGCATTAAAAGTGTGGCTTTCTTGTGTAACTTGGCAGAGAGAGTGTTTTCTTTCTCTAGCGCTCATGCCCAGACAGAAAGCGCAAAGGATAAAAGCTGCAAACTAAAAGTTTAACTGCTAGATTTATATCTGTTCAGGTTTCTTTGCTGTTTTTGCAGGTCGGAACAATGGAAAACCTTTCGAATTATCTATAAATATTAAACCATAAATGTTTGAACAAGTAAACATTGTATTGCTAAGGCTTATTCCCAATACGGCCCTGGGTAAGGTCAAAAAAGTGCTCCCATACAAGTGAAAGTAACATTTACAAGCCATTGCCCTTAAACAGTTTGACCTACACCCAGGTGTGAGGTTTTGCTGTAGCGTCTGGGCCGAAATCAAGCACAATGGCCCCTTCAGAAATAGCCAGCTGATATGCTGTTTGTGGTCGTGACCTGCGGTGGGTCTTTTTACCTGCTGGGATCTCCTCCCACCCTGTCTGAGTCCCTCTATAGAGGCTGGAGCTCTTCGGTCCCTGGTAGAGAAAAGAACAGACAGACAGCGACTCTGATCAATACCAGCGCCTCCTCTTTGTGGCTGAAATCAAAACCTTTTGAGGTGAATATTTCTCTTTTTGAAAGACGCGGTGACGTCAATAGA
>Danio_rerio_nonrepetitive:423652964-423654393
ACAAGGCTGGGCAGAGCAAAAGAAATACCGGAGAGATACAGTATTAATCAACTTTTTTAGTGAAAATGAAATACTTAGCACTTTCCCAAAGATCACCGATGTCATATATAAGGAAAAATCTTTATGTTTCAGGGCTCTCTGGAGCATTTGGGCTGAGTGTTTGAAAGCGTTTATTAGGGGCAAGACCAATTGATGAACAAATTTAATAAATGGAAATACATAGGCATGCGTGTAGACCTATAACGGTCGTCTTCATTTTAATCATTATGTGAGGGTTGTGTGATGTTTGATTTAGGGGACGTTCTGGGGTTGGGGTTTGCGTCCCGCGGCCCGACAGAGGAAATACGGCTAATATCTTGGAAATACTTACTTACCTTCACTCACATCCTGGCTGTGTTTTTGCACGTCTTCATCTTGCTTAAATTCTCTATATTCACTTTAGCCGACCTGACCAGCTTACTCCCTAAACTCGGTCACGACCAGGTGATTTTACCAACTTTTAATGTTCACTGGATTCTAACCACGTCTGTCGATGTACACGGCTAGCTACTGGGCAAACTCGTAGCACTGGTAAAGCCAACTATATGGAGTTAAGTTGGTAGTGCTAAAAGGAACAGAAGCTATCGGCGCCGTCATATCAGCCATTACATGGTGTTGAAGAAAACAGCGCCCCAACAAACATGAACCCAATATATTTGTTTGTCCATTCATTCAGAGCTATTTTTGAAGTGTGCCTTTGGATCCAGTTTAGTAAGCGTGTGTTCATACATATTTCACATACATTCTTTGTCTATAATATAATGATACATTTAATCTGGTTCATTTACATTGTCAACCATAATCAATGGCCTCTGCACTTGTGTAATTATTAGGGGTGGTGGTCATTCATTCAATCCTTCTTCAGAAATATATCCCCTCCCTTAGTCATCTTTGCATCAAGCAAGTTTCACCCCTCAGCTCCGTGAATGTTGGTGCCATCACTTATTGAACCGTGATCGGCTACATGCTCTATTTTACTATTAAAATAGCTTCGCTCTAGTAGCTTCACTACATGTAGAGACGCTACTGCCCTAGCTGTTGTACAGTATACTTCTATACCAAATAGTATGTAGTTCAAGCAACTGTGTCGAAGTTTCCAAACGTTTCAAAACCCATCTTTACAACAACACCTAGTGAACAGTTTCAGCAAAGAAACTTTTAGGAATTATACCCCACGTTGTAGAATTGAAGCATTGAGTTCCTGACAAGCATGCAGATATAATGCGTTTAAATCCAGGGTGATGTGGCTATAGACATTCGTGTTTTCTGTTAACATTGGTTTCACATAATTTCTGAGCCTTTGTGCATTTCGGGATTCGAAATCATGCTAGGTCTATAGGCTACATGAGATTGCAGGTTTTCTTGACCCTGTCAATCAAATGCAGATTTG
>Danio_rerio_nonrepetitive:589725970-589727005
TTTAACTACACTTGCAGAAAATAAGGGTCACAAGCTGTCAAACCTGTACCTTTTTAGGTTTTAATCGTCATAGTCATGTTTCCATTTCATTACACAAGAAACCATTGTTTGTTACTATAATGTCTGGTTGAGTTGCACACACATGTTCCCTGTGTTCCTGACTGTTCCGTAAAAACTGAGTAATGCCACCTGCTGTAGGGTGATTGTTTGTGGTAACAGATATGTAGCCAAATTCCCTTTAATGCAACTCATTACAACAACGCCCAAGTATCATCAGTCTATCAGTGATTTATTCATCATATAGAGATATATGGGCTTTATTCATCACATATGGCATGTCTTGTTTACTCTATAGTCTTTAATGTACCTTAATTTCCTTTAACACTGGAACTATTCAAATTCAAAAACTAATAGACCTTTTACACACACGGTAAGACTTTACAGAATTGTCATAGTGTGTGGTTTTACATCATATTTTATGAATTGAAATGACCCTATAAATGTGTATGAGTTCTAGACCACATGCAAAATTGTATACTTCACTTTGTCTATGTAGATAAGTTTTTTCACTGCACGTATTCAAAGTATGTCAAACAGCATGAGGTGTAATACTTTAGAAAATCAAAATCATGCCAAATCTGTATTTCATACGTCTATTTTGTAATATCAATAAAACAACAATGTTACAATGAAATACACACATTTAGGAATAGTCAGTGTACTATGGACATATTGCTTTCAGATAACCTGTTTCTTTAGTCATAGCCTGCTTTTAGAGACAAGACATGGCCAAAACCAAGACTAGGCCTTGATAGAATTAGGCAGTTTAAGCTTATAAAAAGATTTAGAAAAAGCCATCAATTGTGTACATCTTGAGACAAATCAATGGCTCACAAATTAGTCTGAGTCTCTAAGACTAAGATTAAGCCATGTCTGTGAAACGGTGTATATAGTCTGTGCTCAACATATTGTCTACGGGTCACGTTCAGTAAAAAAAACAGGTTCCCTGTTATTCTTTGGAAAATCCTAAAGAAA
>Danio_rerio_nonrepetitive:108322540-108328087
GCTCTGCTTGTCCTATTTCAATTCGTAATCCATCTGTTATCGCTGCGAGTGGTTGTGTCAGCAAGGGCCATTGTGTCCTTCCTAATCTGACCATTAGTCAATTAGGAAATGGCAAAGTCCTTCTAATGCTTTGTATGAGGCTGGATTACCTTGGACACGGCTAGAAATAAAAACAGGGTGCTGGGACCGTTCAGACACGAAATTTGCTTTCAGTGCACTTTCCCCAAACTAAACCCAAGCATAGATGCATTCAGGTAAAGGAAAGGGTAAAAGATTTACAATTGAATTGAGCCTAATATTGACCCCTGAGGCACACCGGTGGTTTTTGTGTTTTCAATGGAGCCAGGAAACACAAACAAGATTAACAATGTGTTGAGCTCTTTCAACTGCTAAGAAGCCACAAATCAGAAAAGTTCAAGGACGTGAGAGCTCTGTGCTTCATGGTGATTGATAGTGGACACGCAAGATTGATTTTAGAAGCAGCAAATCGACCTGCTAGCCCGGTGAAACGGTAACAGCCCTGCCCTCCCAAGAAATCCATTATTAGCTACACCTCCAAGAGGCGTATCGACACACTGGTATTATTAATGCCGGAGAGGAAATGAAGACGTGAGCGAGGAAGAAAAACATTACTGTGATACGTCACTGTCTATTTGTTAACTCTGCGCGTTTAAAACCACAGTTGAGAATCTGCCATATAACAGATGCACTGATATTAATAATTCACATAGATTTGTGGCTTTTTCAGTCATCCTTTACTACGACTGATAGCCTGAGGGGACTCTGGAAATGGGCGATGGAATCCCCTCAGTGGGTTATTCGGTGGATCTCGAAAGATGCTTACGAAGCAAACACATTTGAGGCATGAGGGAATGATTGTGTCTTTTGGCCCGCTTATTTAGTCATCAAACTCCTACATACTGTCCAAGCAAATACAACTCATGGAGAAAGCATGTGCCGCTAACTTGAGCACACAACCAACTTCAAAGCAAGGCAGAACTAAGTCTGGGTATTGAATTTAAGTATGAATCGCAAATCAATAAAGGGGTCAATCAAAAGCTGTCAAATCCTCTTTATTACGCAGTTTCAGTTCAACAGAGCTAACTTTTAATTTGCCTCATTCTTTATTAATTCAGTCATTCACAAATAATGATAGGATGTCAAAGTGTTTTTTTCAGATCTTTTTGCTTTAATAAATTGGTTTCAAAAGTGATTGCAGCACAATGATGTTAGTGCATATGTATTTCTAACAACTCAGTGAAGGTATGCTATAGGGATATCCAGATCCAATCACGTGATTGGAAATCGGTCCGGATTACGTGGTTTCGGAATCGAAACATTACTTAACGATCAGGACTCTCACTATTCTCACTATTTTTTAGCACATCTATAGTTACATCGTGGCACAGAGTTAAGGGGACATTAGAAATGTTGCTCAGCGATGCTGCCGTAGGTCGGCAGCTGTCTGCTCTTTCTTGCCCGTTAAATGTGACTGTGAGATATGCAAACTTGGGATTGGCAAAATGGGAAGTGAACAGAAGTGCTTTCGGATCGAGTTTCGTTGGAATCAGACTCAAGGGCAAAAAACCTGATAGGGACATCACAAGGATGCTACACTAAAAGAGCGTTAAGCTGCTTAACTATATATTCAACAAAGCCATATGTGCGAATGCATACCATAAATTTACTTCACAACCGACTAACAATGATTGACTGGTGGCTTAATATAAGGTTGACATTGTAGCACAAACACAGATCTGTTCTAGGCATCTAAAGTATATAAAAAGAAACTGTACATGTCAAATGACACCATTGTCAAAACAATCCCCAGTAACATTGTGAAAAAGTCTAGAAATGCTGTATAATGCATGGCAGGCAAATAGGTGTTCATAAGATTGAACCATTTATAATCGTGACAAGACATCATCTAAAAATGTCAATTGTGTTAAACAGAAGCAAGAACATATTGAAGGATTGGAACCAATTGAGGGTACTTAAGTAAATAGTGAGAAAGATTACATTTTTTTGTTCAAAAGAACAAATACAGTTCACTAAAAGAATCAAAGATCTCACTTTAGCAACATTTGACAAAGTGAATTACAATGGCTCTTTCATCCTAGGTAAAAACTCAAAGCAACTCCGTACACCCATATGCATCTGCATCCATATGCAAAAGGACATGGCATTTAATGTCCTTATAAACACCCCTGTCTCGTCTTTTGACACGCACAGCTTCTGGTGACTGGTAGGGTGTGTTCTCTCCAATCGAATGTTTGATCTCTCCTGCTTGATATCTCTCCTTTCCTTGTTTACCTTTTTGGATGTTGACAAAAAAAGAGCTTTGCTTTCCTCTTACTTCAGAGGCATACAGGGATCTGAGCATTCACTCAAGGCTTAGTGGAGGAAAAGAAGGAACAAAGCGCTTTGACAGTGAACACATTTCTGATCTTATCTGAGATGTAACCTCAACAATCTGTCTGACCCTCTTCCTTTAATCTCATGCCATCCGGGAGAGGGTGAGAAGGTGCAGTGGGCGTCCCTGGATATATTTCCGGCTGCTCATCTGGAGATTTGGAAAACATCAGCGCTCAGTCAGGCAAGAAGGATGCATGCACTAGATGGCATCTTAAATGTGATACATTATAAGTTAAGAATTTGAATAAGCGAAATCATTGCATTCTACTAACAGTTTTTCTTATTTCTAAACTCCCTTTCTTATAAATCTACTATTATGACACCATCCTTTTGCTATTTGCCTGTTAATTACTCTATCTAATATTGTCTCTATTGTCTTTGTTTATTGTTGCACTTACAATTTTTTTGCTGCATATGAATAGATTCCTAAAATAAAGTTACCAATTTTTAATAAGATGTTTCTGTAGAACACTTATAAATCATAGCTTCATGACCTTGAACATGCTTGCTTTCAAAATTAGCACCTTTAAGGAATACTGCACATTTTGTCTTTTTGGAAATAAGCTCCACGAGAGTTAACAATTAGAAGCTCTTTCGTAATGACCATGTTTTGATTAATACTTTGTTTAACTTAAGTTTAATGGAGCAAGTTTGCTATTATAAGCTAAAATGCCACGTTCGCTTCAAATGTAAAGAATTCAAGGTTTATTTTTCATTGTCTATGCATTGAGATTTATTAGGATTTTAAGTTGTATTGTGTAAAGTAATTAAAATCCTTATTGAGTAATTTTTAAAAGGTCGCCACTAATTTGCAGTAACTTATACAACACTGCAGAACTCCACAAATAACTCATGCCCGATGTCGCCTCAAACCATATGTTTTGTCTCATATCTCATATCTCTGTCCACGCTTTGCTTCCATGTGTACTCAGACATATTGTAGCCTTGCCACAGTAATATTTACAGAGGATTAAGTTGACAGCAAACCATCTGATCTGGGATCAGCCCAACAAGCATTCAACACATTCTGATGGCCAGAGGCAGCGGCACACGCTGACATCATCCATCCTGCTGTCTTTCCTTTTTTCTCTACTGACCTCTCGCTTGAAGTCACATAGTCATATGAGCATGTCCAATGTGAAGGTGCGTGGTTAAAGAAAATTAGTGCTTAATGTTAGAGATTCTGTTTGATAGGTATCTACGCACAAATATCCACAGATTCTGTTTAGCCCCATATTAATAGGTTAAAGGAACAATCCTTTTTATAGGCTCCCTCGATGTAAACAGTTTCAGCAGATCTCCAGGTTTGATGGGAGTTGACTCTTAGATACACCACGTACTGAGACCGACGGAAAATAATGATACCTAGTCTAAACAAATGCACAACATGTGAGATAAAAGTGTCTTAGTGTGGATGACCACCTTATGTAAAAATGATTGAAAATGAAAGTATGGACGCAAAGCATTTTAGACTGTTTTCAAATTAATCCAGATTTGTGTACAGTCTAAACAAAAATTTAAGTCTGAGTCACACTTACTCTGATGCATACAAATTATATTATGTACTCTGTTTGTCACAAAGTGCTCTGTGCTGCAACTGACATCATTTTGGATTTAGGCTCTTTCGTTATAAGTTTAACGCGACAAGGGCAAACGTTGGTATAATGACACCATTATCTAGATACAGCAAAGGTCTTTTTCATTATATGATTAGCAGTGAAAAGATTTTGGAAATGCATTTGTAGTGATACATTGCAAATAAATATCAGATGCCATCCACACTGCACAGAATTTACTGTCCATGAAAAGATTAGACTAAAAGTTTTTGTACATTGATGCCTCTTTAACCTTGTCTTATTATCTTTCAAAAAGATTGAATAATAGTAACTTAAAGAGTATATATGACACATATATATGAGGTTACTTTTGTTTGCTAAGCTCAAACATATTTTATCAGGCAAAAATAGTGAGGGTTTTTCTTCATTCCTATCCTTAATCCTCAACCAGAAAATCATGAACAAGTGAAACAGTCTTTATATATTCTTACGCACAATAGGGAGCCTGGGGGGTCAAACAGGCTGAGAAATACTGATGTAAAGAATTTGAAGTCATGACAGAAAGGTCAAATATTAAGGAAATTACATCCTCAATAGGATGAAATGATCAAACACTTGACCTCTTTCACTCCAGAGGTGACGCTACACGAGTATCTCTAGTGTATTTGCATCACTGAGCTTTAAACTGTATCTGAAATTATTAGTATCTACAAGGCTGCATGTCTTTTTTCATCCAAGGGAGCTTCGAACACGATAGGAGGAAGAGCGTATTAAAACCAGAGGCAAGGTGTTTGCATGCTGCGTGTGCTTGTATGCTTTTATAAACAAAGACTTGATTGTCTCATCCACTTATTCCCTGTCTTTCAGTTAATAGAGTCACCAATTAGAGTTAAAGTCCGCCAACCCTGCAGTCATATCCTCTTGTGAGATGATGGGGAGGAGAAGAGAAGATTGGAGAGGATGAGCGAAGGAAGAAACGAGAGACTGAGAAGGAGAAATAACATCAGCCTCAAACGCTTTTAGAGAAGAAGAAAACACTTTTCAGCATCTTCAATTATACATACCTCAACATATGGAGACAACAAATGGAGGGCAATGATTATGCAAATGAGAGCCAATTACACATATAGACACCCTGTGCACGTTTAATGTGTTTTGTTCTTATTCCTGCTTTATTTTTCACTTTAGTGTTGTGTTCTGATTTTTCTCTACTGCTATGGTTGGAATAGTAATAACACTACTGTATCATATGACGTAATACTGGAAGAAATATAAGAAGTATATGTCCATTTTTGACCCCAGCAAAAATGCTTTAATTGTTCTTTTGGGAAAAGGGGTGCTAAATGCGTATTGAGATTTTTATAATGCTTTTCTAATGGCTCATAGAAATTTGCGAATGAAATGTCCAGTTAGTGGCACTTAAAGGTCAATGCTTTACTAGGGAATGGATTTTCTGATGTATGTCTGCTCCAGGATCTTTACTTATACCTAGATTATATGATAACCTTAGTCTCATCCCTCTTCAGAGTAAAACTGGAATCATATGTGTGTTGTTGCATTTTCTGTATCCCAAATG
>Danio_rerio_nonrepetitive:23641257-23644631
GTGACGATTAAATCTTGTTTATATGCCAGTATTTATGAATAGAAGCTTCTTGTCTAATTGGACAGCGTTTGTGCACTGATCAGTTGCATGTGACAGTGGTTAGTTAGTAATCTAATTGAGATTTCATAGGAGATTCACTCGGTCGGGTCATATGATGAATACTTCAGAGAAGAAAACCTCAATTAGAGTCATCTGAAACTTATCTGAGATAAAGCATTATCTGTGTTCAGTACTTGATAAAACGTTATAAAATGACATTGATAACTATTAATTATGAGGAAGGAACTAAAGATCATATTAATACAATAGGTTTTAGCTCAAATGAAACCGAGTCTATTGATTGTTTAAGTCTCTTTGTTACAGTTAATCCCCCTTGTTTCAAACCTCTTTAAGTTTCTAGCTTCAATTAAATCCAATTACAGATTAATGTCCTTTTAAGTAATGTGTTAATTAAATATCTGTAATTACTATAGGATTGGGATTTGGTTCAGGGTCACTAGGTTCATGCAATTTGGCTGCTGTACTTCTATCAAATGTAATAAGGACGCTGTCATATAAAATGTCACATAGGCTACCATGGATATATGAACTACCATAGCTTGCTGGGTTCTGTATAAAATAATGATATATCCTTAAACCCATGAACTTAATACCTTATATTGACATATATTGACACTATATAGCTAGCTTACTGTAAGACCGCGGTGTATATTTTAAGTGCATTTTCTCGTGTTTACAGGTCAAGCACGTTAACGTTAGCTGTAACGTTACAGAAACCCCGTCATTGTGTCTTTAGTGTAATAAACCCGTGCTGCTAAAAAGCATTTTCAGTTATCATCATAAATTCTTTAAATATATGTGGTTGGCTTGTGGCAATAGTCGAGAAAGCACTTTGCTTAATGTAATGCTGTCTGGCGTGAGCGTCAGTCAGTGTGCCGTTACTGCAGCAGCATGGCGGAAAAACGTAAACAAAACCCGGCGACAGAATTAGGGCATCACTGTACAGTCAACAAACGCTCTTCAGATGCCTGTAAATCGCTTTATTTGATGTTTGTGTAACACAAACACCAGACTGTATGGCTTTAAAAATGACATTAAACTGACAGACTTACCTTTAGCTGGAGACAATCGTCGATAAATCCAAGTCGATAGAAGAAAGATTATCCACAATTTGATCTCATGGTCGGTAGTGTTCTTCTGAGGTGTTGCGATGTAAACAGCATGAGCTCGTGGCCGCTCATTACTTTAGCTCAGTCAATGCCATGTGATTCAGACACTGACTGTAAACCTGCTGCAGCGCGCAAAAACACACTACCTCTAAACCCCATTGAAAACAGTATAGCGCATGCTAGTTTTTTAGACAATATCTGGTAATTACATTGTAATATGTTCATGTGTACCTATTTTTTGCACCGAAAAATGTCTTTAAACTAATTTAGAGTATACTGAAGCCTAACTAATAAACTGCATTAAAAACTCTAAAATGTACAATATACCTGGTGCTATGTAAAATTACTGGGTCGTTTTGTTTATAGTCATTACCAGATTATTTATGGATCAAAAATATACTTTCACATCAAAACCTGTATTGTAAATGGTTTGAACAGCTAAATGGTTACAGTTAATATGTTCATGTAAAGCTTACTGTGTTGACAAAACTATAAGCACCAGATGTGCTGTTTTCATTAAAATCTTGTAAACACGCGGATCAATTTAATCAGTGTTGAAGAAAGTTCAAGCAAACCAAACTATCTTGCATCTTTAAAGTTCTTCAAATGCCACACTGAATTTCCATGTGAACTTATTTGGTTTATTGGAATTCTAGAAGTGGTTCTACAGGATGTTTATCTGAATTAAATAATGATGATTTGCATGAATGGGAATAAACGTCTGTTAAACGTTTAATGAGTGAAGTGTTTTTGTGTAAACTGGGTATGAGATGCTAATGAGATGGCATTTTTTTTACCTCACAGTTCATCCAGTGAATATTAAAAAGCATTCATTAAACTTACCAAATAATTAGCAGACAATGAAAAAACACGTTTTCCCTTGTCCCCCACAAAACCTTGAAACAGTTCTTAGACTGTATTATGTGCTTGTTAAATAATACTGTCGTGTGGGGAATGCCAAGAGAAAATATTCTGGAAAAAAACTCTGTGAATATTGTTAATGTAAGAACCAAAACTTAGTTTTCTATCAATCTTGCAAAGATTACCACTTTCAGACAGATCTCAAAAGCAACACAGTTTAGAGAAGGAATGATAAAGATTCTCCTATTACATGCTCAGAGGAGCTGACCAAAAGTCTCCTGTGGCATGAAGAAAGAGTCACAGCATCCTCATGAGCTCTCAATATCTGCATTCAGTTACCAGAGACAACAAACCACACTTGAGTATACATCACTACTGGAGAAAGGATAAGGATAAAAGGAGAGAAGGAGAAAACATGATGGGTGGAACAGAAAATTTGTGTTCAAGTAGGCTATAGTATCTTTAATGGACTGTTTGTATCTGCACCTCCTAGTCATTTTCATCAGCTTGACCAATCTCAAAACATTCTAGTCCATATTAAACGTGTTACGCCAGTTTTAACATATCATGTAGTAATTAACGGCCAAAGCTTATGATTCACATGTGTTCATTCTATGTACTTAACAGAAGCACTAGTACTTGTACTGTCATTTAAATAACCGATCCAGACCATTTTACCCTACTAAAAATTACAATAGTCACTTTGCTAAAATTTCTAAAGTTGCAGGACAAAGAGCAAAAACCATAATAATAATTCATTGGGCCATGATCCCAACCCCAATGGGGGCAAAATAATAAACACACCGTCTTTTTTCCTGCATCGTAGTAGCTGCTGATGATTATGTTGATTTTTGGCAGCTCAAGCCAGATGATCAGGATTCAAGTTCTTTGCATACATGGATTTCTTTGATTGAACCAACATTCGGGAGAAAACATATTTCCCCCGCTATCCATTAAATCCTATTGAACCAAAGCCCATATATTACTCAAAGAATATGTTTATAGTTCCAATGGTCAACAACAAAGTAAGTTTTAATCATCATATTATCAGGTATCAGATATACTTTTTATAACACAGTAGTAGTGGTTCCCAAAGGGCAATTTTTTTCCATTTGATATGATGGAAGCCCTGCAGTAGAGCATGTAAAAAGTACCTGGTTTCTTCTGCCACAGAGTTATTGTACCCAATACCGAACCCTGAGGAACTCCATGTCAAGCAGGCATATGTGTGTCCTATATCTTTAAATGTCTCCGGTATGAATGAAATTCACCATGTTAATACAGTAACCTGACCTATACTAGTGTCACTTCACCAGCATTTATTAATCCACTCCTGTGGCCGCA
>Danio_rerio_nonrepetitive:277501262-277503011
GAAATGCAGTACTGTATGTCCTGTCCTGAGATTGAAGCTCATCCATTTCCCTGCTTATCAGATCCCGCACAATGGAAAAGCAGTCAGCCATTCTTCTCATTATGATGGGCGGATGGCCGTCAGATCCGTACCGATAGAGCTTTAGCCGGTTAAAAGCTTTTAGGATTGATTGGAAGTGTTGTACGAGATTGAGGATGAAGAGATCAGATTGAGATAAGAGGGAAAGGTCATTAAAAACCAGACATGCGGGAGAGTAAAAAAGAGGGATTGATTTATGAGACGCTGGCCTCTTGAGAACTGCACAACCGAATGTAATGTTGATCTTTCATTACCATCTATTTATTCGTTTGTTTATCCATAAAGTGCTGCAGGCGGCTTAATTTAGTGCCGAAGCGTGTTTGGTCATTCAAATGATTCTGGTTAGACAGAGAACGAGTCCAATACAGGTCTATAAACTTGTTAGCCAAAATCCAGACAGCTCCTCTAAAGAATTGCGATAACCGCTGAAATGTAATTATAAAATATTTTGTAACTCTTTTGAAGGTAAAACATTGGTTCTGTTGTATAAACTATTTATCTGCTACTTATTAATAGTTGAGGTATTGAGTATGATTTGGAATGCAGAATAAGATAATAAGTACTAATAAAAAGACAATATCTAAAGCAAAAGCCACGAACTTTTGGGGTCTCAAACTTATAGTGGCGGAGGCCATTTCAGTGACTGTCATTTCATTGAAGCATATTTATTGTGTATCTCAGCTGATGAAATATACAGTATCTGTCGCTGATGTGTGTATGGCCAAGCGTTATTAATTACAAGTCACAAATTGATTGGCTTGGTACCGTGACGAGCGTGGCCGGTGCTAAGAGCGACGAGCCCGATGGAGGAGCTTTAAGTCCAGGTTTTGCTACTTGGTTTTTAAGTGCAAGACAGGCAATGACACAAAAGTATAAACCAACCTTTAGTCTCGAGAACGTACACTGAGATCTGAACGCAGTATTTTAAATGTCCATGTTACGTTTTGTGCTTGTTGCAATAGAATTCTAGGAGGAGTGTTTCTACTCGGCTTATCCAGGATTGGATGACGTCCATGACATCACTGGAGATTCCCAGTATACAAGGCTGACAGCAATGGCGTCTTTCACCCTCCCTCAGCTCGGTGGTGGCTTGCGCTCAGGCGGTCTGGCTGGCGGTGCTCCGCAAGCCAGGCGATCATCGATCTAAATGCCGCTCCATTTAGTGTTTTGTTCCTGTTAATCTTTTGATTCTTTAGTTTGTAAATGTGTGGAGTTTAGGTAAGATCTGTCCATTTAAAACAGTATAGTCAGAGACCTGTTTACCTTACCTGCCCTACCTGTCTACTTGCTCCTTTGAAAACTTATGATTTATGAAAATTAAACGAATTGACAGAACGTCAATTTATCAATTCAAACGTCTGTGTCTTTCATATGTTTGACTCAAACCTTGTTATTCGAGCCAGTTTTAAGTTTGGGCCATAACAGTCCACAAGATGGTGGGTAACCACAGATGCCTATATGTGACTGCAAAGAAATGATAGTGGTTCTAAATATATGTTTTGGTGGGCGAATCTCGTTATATTTTTGATGTCAGTTGCAGGCCGGAGGGAGGAGAAGGGCGGTTATCGGCGACACTAGTACAACAGTAGAACACAACTAGATTATAAAGCGTTTTGTTTCTTTACAACATTCATAATAACACCTTATTTTCCATTTAGCTGAATTAGTTTC
>Danio_rerio_nonrepetitive:667005353-667009062
GCCTGACCAAATAAGAGCAGCTAAAAAGTGACTAAACCCCTCTTTAACAGACCAGCCTGACCAAATAAGAGCAGCTAAAAAGTGAGAGACATGCCTGACCAAATAACTCCAGCTAAAAAGTAGACCAACCTGACCAAATATGGCCAGCTAAAAAGTGACCACCAGCTAAGGCCAGACATGCCTGACCAAATAACTCCAGCTAAAAAGTAGACCAACCTGACCAAATATGGCCAGCTAAAAAGTGACCACCAGCTAAGGCCAGTTTGACCAGCTTAGGCCTAAGACCGCTAAGGAAGGTGACCAACTTGACCAACTAAGCTAAGACCAACCAACCTGACCAACCAGCTAAAAAGTGACTTGCTATGACCAGCCTAGGAGTCTGGTCTGTCTCCCGGAACACTCCCGCTCTTCAGTTTGCGCAAGTTTCCTCCCACTCCCTGCTCTTCAGTTCGCAAACACTATGTGGTCAGGTTGGTCTTAGTTGCTGGATGATGCTCAAAGTAATTTTGAAGTAATAAAATAAGACTGATTCCTAGTTACCAAGCAGTTCACTAGAGCCTTAATCACATTTACCACTGTCGTTCATTCACTAAAGCGTGTGTGATTGTACGTCCTCATCTTCCATCTGCCCTTCTCAACCGATTCACCGCTAATTTAGGAAGTCAACACTCCGCGCACATCATGGTTGTCACAGTAAGTGTAAGAAAACCGATGACAAATAGCAAATAGTCAGACCAATAAAACTAGCTTTAACTTCACGATGACGTTTGGCGATCAATGACTTTAGGGTTACAAAAAGGCTCCACTGGACGATTACTAAAGGGACAGCGGAGCATCAAACTAAAGGGTGAGTGAAGTTTCCAACCGAGAGTCTGTCTCATATTTGAGTGTCTGGTTTGTCTTTCACTACTAAAAGTTCTCATCTTTTTTGAAGGTACGGAAATGTCTGTTCTCACAACTCTGACGCAGGTTTCCATCCTGGCGATATTTCTCATCCAGTGTGCGGCTAGCCTTCCAGTTCTGGGCAGGTCAGTTCTCGATTAACCTCAGAAATACTCTCCTGAATATTACACCTCCGTGTGATCCTTTGCGGGAAGTTCTTAACTTTGGCTAGTCATGCGGTTTCAGGCCTGTCGAGTCTTGTTAGATCTTTATCTCCTTGTCCTTGCTCGATTTTCTCCTGTACATTTTGTTTCTTCATCCCACTCCTCCTCTGTTTCATCTGGAGGTGATAAGATTTTCAATTTTCTCGTGTCATTTCCTCTGAAACGATAAAGCTTCAGGAGAATCGCCGGCTGATTTATGCTTTGTCTTTTTATCATCGCAGGTATCTCGGAGAAGAGGACAGCATTTTAAATGCGGACATCTTTTCTCCCAGAAAGCTGTTGTTTCCTAGAGATGCTGCAGATGTGTTTGTTGCAGACCGAGACGGGTGGGTCTCATCGATTTTATTAACCATTTGATGCACAAGCTAGAAAAACCTCTTCTAATGCACAGCATGGGTCTCAATTGACCCATATTTATCTTGAAAAATGAGCCGTTTTTTGATTTAAAAACGAAAAAGCTAAATTAAATGTATCTTTTTTGATTTTAACTGAAATTCAATACGTTTTTTGATTTTTGGTTATTTTTTCTTTTTCATGATGAAAAATGGAAAAGCAAACAGACAGGCCGCATATGTTCTAAAATCTTTTTTCTTGCGATAACGGGATTTTGTTAATACATATTTTCCTCATTGAAGCCGGCTATGTAACAACATAATTGATGATATTTGCATTATTTGCATTGCTGAATGAAATCACTTCCTCTTTAGGAGTGACACCAGCATTGGACATTCGTTTGGAATCATTGCTCATCTCTCCGGCTATATTTGCACATGGCTATATGAAATTATGGACAGACCCACTATCCATAGTGGGTTACAACTCATCTGCAAGCTTTAGTGATAGTCTGTTTTTAAAAGACACTGGATGGTTATCAGGGTGTTTGCGCATCATGCCTCCTTTCAGATGTTATTGAAATGTGGCCTCCCTCACTTGAAATGACTCGTGATTAAACTTCGAGAAGTAGAAGTATTATGGCTTTTCAGAAAAGTTTTCAGTAAAGCAACCTAATGCTTGCATGTAATGCCAAAATAAAGATTGTTTCATAATCGGCCCTTATATGAGAAATACGTTGTCTTAATGAGGAAAATATGTCCAGTTATAACAAGAAAATACCTTTTATAACTTTATTAAGTGGGGTAAGCTAGCAGGTCAGCATTGCGTCACCGTGAATGAGTCTATCTGGTTAGCTTTTTCGTTTTTCAATTTTTTTCGTTTTAATAGTGACCTATTAAGCATCGAATCAGCCATGTTTAGTTGTGAAATGTGTGCCAGGTGAACAGTGTTTAGCAGTAAATGCATTCCTTTTTGCAAAATTTAAAGCAACCAGCTGCAAAGAAATGTCGAGTCTATTAAGCTTTAGTGGTGGAAGTTGTGCCTAATTATCTTTTTAAGGTTGACTGTAAAGGCTGGTTTAAGTCAAGTATATTTTAAGGAATCATTTGGCACAGCTTCCTCAAATGAAGAAATCAAAATGTAAAGGCTCCTCAACAGAATTTTTTACTTTCTTTGAACAAACAGTTCCAGCATGCAGTTAAATCATTTTTACGAGCAAATTTAACTCTGATCACAAAAATATGTCCACCTGACTTGCGATTTTAATCTGAGTTAACAATTTAGCAAAGGTTCCTATATGGGTAATTTAACACACTTATTTTAAAAAAACATAAATATTTGTGTGAGTTTAAAACAAGATATTTCATGAAAACCTTTAACTTTAAGATTCTGCCCAAAAAATGCTCAGCCATGACAGAAATAACACAGGAAAATAATATGAGTCAATTTAGAACCATGGTGTGCATTAAAAGGGTAGTGACAGTGGGAATGATTTCTATTCAAATTGTTAGTAAACCAAAATAACGTGAACTACAAGGCTTTGAGCTGATGAAAAACAAGTTTATCTGAGAATTACTAGAATACTAAGTGATTAAGTTAAAATCTTGCAACAACTTTTGTAGCCTTGTCACGATTAGTTGAGTTTGGGAAGTTTTTAGTCCTGAGTTTAGTGCATTCTGCCCCCTTGTGGACAACACTGGTATTTCCCCGATTGTCTCTTGTAATATCTACTTTGGAAATGGTGTTTTAATTGAAAACTGTGTACACAAGTTAACATTTAATTACTGAATGCATGTGTACAGGAGATCTGGGCTTCAGACGAGGCAGCTGGGGGATATTGAGTTCACAAACAGACACGCCGAACTCTTGAAATCCAAAGCTAAAATCACATCCATCTGCTCTTACTTGAAACACAAGGAGAGCAGCAAGAAAAGGTAAAGCAGGCTGTCCTCAGACCTGCCAGCGCTAATACATAACGTATCTGTAGATTGGAATGTCTAATATACAGCAATATATCCAAATAGCATATATGACGTACAGGTTTATATTTGGATTTAATATATTTGCTGTATTATTATATGTGTTCAGAATTCAGACTTTTGAAATTCATGTCATTGCTGCTGTGTCTTATATCCCTTAGCAATTAGCAAGCTTAATTATTTTTCACATATAATAAATTGATTGTAAACAAACTGAAGAGATCATTGCACTTTAGGTACAGTGGAAACCCTTATGATACATAACATGCATCAGCTGTTAACATTAAATGT
>Danio_rerio_nonrepetitive:60711087-60712617
GACACAGACGTTAATAAAGCACAATTAATTAGTAATTTCTGTGTTGACATTTAAGGGTAGATACTTTAACTTCCGAACAGCCGTGTGTGAGCGTCCTCTATTTGGGTGTGAAAAAGTGTGTTTCGTTATCAGATCAGACTCAGAGGAGCTGCTGAACAGACCGATGAGGAGTGTGGATGAAAGCCTCTGTATAAAGTGTTAAAAATGCGCTTTTATGAGGCGAGTGAGCCGTCGAGGAGCTGAAGATGAGGTTTAACGAGAAGGAGCTGGTGTTTCTCAGCCGCCAGCCCACACAGAGAGCGGCCGAGCTCGGCATGAGAGGCCCGAAGAAAGGCGACGGTAGGAAACGACCGATTATCTGAACATTTCTGAATAAAACTAGAAGAATAACGACAGAATTATACGAGTAAAGGATTGAGTTTCAGTGTGGGTATCGCTTTAGCATGCTAGCTGTACTGATAATGTCCTGTCATGACAGTTTTAGTAGCTACTAAATACATCAAACTTGTAGTTTGTACTAATATTATGTACAGTATAGTTACACAAATGCGACAAAACATATCTATAAATACCGTTCACAACATGCACAGTAAATAAATGTACTTTAGAGATTTAACTATGCTTCTGGATGTAAAACATCTTCAGAGTTTATACCACAGCTATAACAATACATTTTAGGTAAAGCTGCCTACGAAAAAATCCATCTCAGCTAGCCAGGTAATCTCAGCAGGGACTTTCTAAGTAGTGAAATTATATGTATGCTTAGTGTCTGATATGGCACTGTGACAATGGTGGGGACAGGTCAATGCAATCTCCCCCCACCACTTGACGGGGTCAAGAATAAATATCAGTGATTTTGTTTAACTGCTAATGGAATTTATTAATGAGAAAGGCATCATCTATAAAACTGTAACGTAAGTAAGCAATTTGACCAAATGGTAGGAAATGTTTTGCTACATAATCAACTGTGGTTATGAGTTTACTGAAATGCGACATGCTGAAGTGCAAAGAATAAGTGCAAAGGCCACCCCTTTCAATTGTAGGCTTCCTACTCTGAGAGAGCAGGAGAACTGCAGTTGGTTTCAGGGCGTATTATACACAGACTATGTCAGTCTGTGGAAGTGTGCTTGTTTTTTGAGTTTAAAACTTACATTGCTCATATAGTTGGGCGAAATATAGTTATAAATCGCGTTATTCGCGCCAAGTCACAATCAACTCGAGAGATTTGCGCGAATTCGCGCGTACCACGTCATTCGCACCACGCCATTTGCGTCATCCGTGTAGGATTTTCACTGCAAGAGAAACACTTTAATATGCTCATCACAGTGTGCGAATGATACCGAATGCTGACCGTATGCTTCTGACTATGTGTGCCCGCGGTTTATAGACAGTATCAGACAGTCACCGTTTGCAATGAGGAGTGATTGTATAGACTAATGTCTCTTCTTTTTTCCCACAACAGTTGTAAAGAAGCGTTTGGTGAAACTTATTGTTAATTTCCTGTTTTACTTCCGGACCGATGAGGACGAG
>Danio_rerio_nonrepetitive:420260266-420261488
AGGAGCTGTATTTCGCTGCCATGCAGGTTAATACACACCTGTCAACTCTCCCGTATTTCCCGGACCGCTATCATACCATAAAGCATATGGCGAGCCGCCCCGAGTCAGGGAAAGATGCCTCGGAGAAGTATTCTATAGGCTAAATAGATATAGCGCATCACACCTGCACAAAATCTATAGTGGTATGCATGTTTTTCACATTGTTTAACAAAATACGAAACATTGTTAAACAGTATCAAGGTTTCAGTTTCACACGTAGAATTGCATTCATGAAAATGCTTATTTAAAAATGTGACTATTGCCCAAAAATGATCCATGTATCAACAGGAATAAAATCCATATGGCCACCAAATAATTCAACAGCTATTTGGCTATATAATAATACAGAAATGAAGATAATCTTGTTCACACATTGGCTATAAAAGCCAGAGCCACCCGCATGCAGAGAAGCTGTCGGATTTTATATGAGATGGCTGATTTAGGGCTAAGCATCGACTAAGGTGTTTTTCACGCAGGAGAATTCATTTGCTGCTGGCCGGAGTGAAGACTGCTGCTCTGGCAGTTTTGACGGAGCGTATGACATTGTCGATGCCAGAGCAAGGGCTCTCGGGATAGGAATCGATTGGGGGCCATTAAAAATACCTACTGCAAAGCCACTCCACCGGGTGGTAAACAGAGACAGAAAGCACAGCTTGAATCTAATCTTGAATTCAGGGGCCATCAGCGCCAATCTGGCCCACCCATTTCTCACCCTAATTTGTCATGCTCATGACAAATATATTGCTTCTGAACTGCACTATATAAATGGCTGCATCAAATAAACAAGTTGCTTCAACTTACATCAGTTAAACACTTAAAACATCAAGTTAAAGTGTGCATTACTTATAGAAATTAGGTTGAAACCTGATTCAATTACTGAAACAAGTTGAAGTAACAAACACACATGTTGTCTGTAGCTGCCCTCTGGCTACCATGAACGAGACAGAGAAAGAAGCACCCGTCAAAAACTCTCTATTATGTTTAAGACGAGAGCCATTTAACTTTCGTTGTGTAGCACCGTACTACTATACAACAATGTACAGAGGGATATTTGAAAACGAAACAATGAAGACAGTTTGAAACAACTAATAAGAAGGTAGAGCTCATGATGATATGGCTTAAATAATTAACTTCACATACCTCGCTCCGCTTTACCAAAAGGTTCTACAATATAAATTGAGCA
>Danio_rerio_nonrepetitive:17226935-17228678
CTTTTTCCACAAATGTTCTGCACAACAATGAAAGCATACCGCATATACACATTTTTACTTCTCTTTGATAAAGCTCATCTCTATCAGCTTTATCTACAACTACAAAAATGGTAATTAGTATGTACAGTATCCAACACAACTTTAAATGACCAACACAAACATTACACAATACAGTGCATGGCATTATTGCAATAAAGACTAGCATTCATTATATGAACCCTCTGGAAAAATCTGTTTTACTAAGAGAGATTTCATTTAGCCAAAAACAGTGAATTACAAAGATGTTTGGCTTTGCAGTTTCTAAAAAGAAGCTGAGATATTTTTGCTCTCTGTCTGACAGCCCGTCTTTGACCAGGCAAACACTTTACTTGACATTCTATTTCACCATTAGTGTCCATCACACCCCTCACTGCGGCCTGTGTGTGCAGGAAAGAAAGGTTTATGAGCCTGCGTAAGCAGAAGGCCCACAGGGCAAACTGCTATAACATTCTAAAAATTGAGTTTCTTCAGGCAATGAGACAGTCAAACCAGGGCTGTATCCAGTTGTCCCGTTCTTATCAGTGGTGTAATGTAAGGAGCAGAGGTTCCTTCCCACACACAGGCGGTATGAATTAGAGCAAATGAAACACGGAGAGAGAGAAGGACACGCGCCGTTAAAAAGGGAGGCTTTCAGAGAGAGGTGTTCAATGGGAGAGAAAGGAAGATGGCAGCTTTCATGCAGACAGTAAAATGGACACTGCTCTGTTTGCCCGCTGCCTTTCACTTCATACCTTCAGCGTGTTTCTATCAACGGCCTCCGTCCCTGATTGCCTCCACTCCATCAACAACAGAGCGATACAGTCTGTACACTCATAAATCCTGCTCACTATCAGCAATGAAAGCGGGGTTATTTCTAATCATGCCTGCGAGAGATGTCTTTAAATTCTCCCCTTTCTCTAGAGTTGGTCTCTTGGTATTCCCGGCGCTGGCTGACAGAGTGAGTGCCTATAAAACATGCACAATGCCATCTGTGACTTTTCCCTTTGGGCATGACTTCTAATCAACAGCAGTCACAGTGCTTTGTTCATTTCTTTTGTTCTGATGATGCACACAGCATCATAACATCCAAGCCCTTCAGTTCAGTTCACTCTTGATAATTGGATTGCGCAAACTGTTTTGTGAGCGGCTGTGTGTTTTTGCAGATTTATAAATATCTTAGTCTGGTTCACAATATGGAGTGTGCCATGTTTGTGTGAAGGGAGGTGAAGATAGATTTCCATTCAGCTGATTTCTGTGCCTGGAGGGAACACTTTTAACTCATCTTAACTAGTATCTCATTGAATTTTACTACTTAAAGCTTGCCTACCTTGGCATTGGTATATTGTCACAATCACTAACTTGGACTCTTGATTCCTATGATTGCCATGAATCACTAGGACTATCGTGATGAGTCTTGTTATTAGTTACTGTGTTCATTACGACGCGTTTCCCTTGCCTAGTCTTGCCATGTACCCCATCCGCCTGCTTATTGACTACGTTTCTGGATTGTTCTGTGTTGACTGAATAAAACCTGCGCTTGGATCATCACTGCTTTTGTCCAGCGTCACTTCATATTACATTGATACTGTAAATTGACTGATGTAGCTAGGAACTACACCAGTTGCATCCCATCGCTTCACCCCCAACTAAACTCTCATTTTCGTGTAATAATCAAATAGCTTTGCTGCTGTACAATAATTGCAGCAAGCCCAATGATATTACACT
>Danio_rerio_nonrepetitive:442664077-442664534
CTAAAATAAAACACTCCACATGTCTGAATTACATATCTGTTTAGTTCCATTATGTCGTCTTAATGGTATTTAAAGCTAAAACTCCAGTATTTGGATGTCATCCCATTTCCTCAGAACGTCCTTCTAGGAGGTCGCGTATCCAGATCGCCCTTATGGGTCTTTTGGGGTCACCTGAGGACAACTAGATGTTGGATGGCCATCTGTGGTGCTGGTTTACTGATACCTTCTTTATAGTCTGCACACGCTCTGGCAAAATTGGCACATGACACACCTGCCCGCAGCACGCCACCGGCCATCTCTATTGCTCCAGGTGACTTTTGAGGCATTTTGAAATGCACTGAGTTGGCAAGAAAGCAACAAATCAAAGCTGGGATCAGGTTTATGCACCAATTATTCTGCATTCTGGATCTAACCGGCTAAAAGAGCATCTACAGATGCATTGGCAAGGTGATTCTAT
>Danio_rerio_nonrepetitive:657782356-657783983
GCTAAAAAAACTGCAGCATAAGTTTATAATAAACAGAACAATATGTAATTCACTGATTTCAGAATTAATATAGTCATATATTATTATACTTACCATCCTGGGTGAGAACAGGGTGCGCAACCTGCAAAAGATAAAGTGAGATCAATTTGCTTGAATATTAAAGTGACATTCGATCATTAGGTCAATGTTTCTTAACCCACTGGCAAATTAATTTATGGAGTAGAACATAGTAAAGTATACTCACCTCCTGATGTAAAAGCACACAGGAGCAAAAGCAAAGCAGACGAAATGATCATTTGATAAGAAGCTGAGAACAGACGCATGATGGCTGAATGATTTCACGAATGATCTTCTGCTTCTGATCCACTCTTGCTATTTATTTGACCAGGAGGAGGAAGGGTTGTCTTTTTTCGTAATTCACAAGAATTATGTGAATGGAAAAACATGGATGATCATTCCGGGTAGTCCTTACTCCATAGTGAAATATGTGACAAATCTAGAATTTGCAATCATCATGTGTAGGGATTCTGAAATGTGTCTTCGGACAAGCCTCAAACTGGAATGTGGAAAGGAATGTAAAATAATGGGACTGAACTAGAGGCCTGCATTGACAGCAATATTTGATAGGTGAATATGTGTGTGGGCTGCGGGAGCATAACTGACGGTGTCCACATGACTTCTACCAAATGATTAAATTACACAAGCTTAAAGACATCAGCAATACAATAAATAAGGTGACATTTGTGTTTGCTAAGCTCAACACAAATGTTGTGGTTGTGTTAACTGTGTTTTAGGTTATCCCAACATCAAAAGAAGAACAAAGTTAAACGAGAATCAAAAATGCATGTGATATTAGGATTGTTTTGAGGAAATTTACATAATTAACAAGAAACCTAAAAATACATGTGCACAGCATTTTTATCTAGTGAAACTAGAATGAATGGGGATAAAAGAAGCACATAAGCAACCCATCAGTGGACAGAGATACAATAATAGGCACTATTTGAATGACTTACTACAAGATTAAGGCAATAAATCTGTTAAGAAACATGTTATAAATAAGTCAGATTTGAGATGAATTTTAAAGGTCTGAAGTGTGAAAATTATCCAGAGACTTTGTAGTTCATTCCGAAATGTGGCAGCAAAGGCACAGAAAGCCCTACCACCCACACCAGTTAGCCAGAATTTGGGTACTGAAAGCAAATTCTCAGAGCTTGATAGGAAGAAATGTGCTAAACTATCATGGCTGAATACAGTAATGGGGAGTTAATGTAAATCAAGATTTTTGCTTGTAAAATTGCTGCAAAGATGGACTAATATTCGCTGTTTAGTTAATGTAAGTTCATTGTGACCTGCCAATATTGTCGAGTTTGACTTCTTGTCTTATGTATCTGTTTGCAACCAAATTAACTGGGATTTAAAATGTAGATTATACAGTAGTTCAACAAAACTATATGTAAAATAGAAGAGGGATGAACTATAGCTCATCTATCATAATGGAGTAGTCAGTTTGGGAAGAGACTTGAGATTTAGAAACACCTGCTAACACCATATGAAGTTAAGTTTCCAACAATGAAGATAAATCACTCTCATATGTCAAGTCAAAGGACAACTTTTACAGTACAGT
>Danio_rerio_nonrepetitive:589412199-589412649
TACAGTTTCTGTATCTTCATTCCTCCTAAAACCATTTACTATTAAACCATCAAAATTTATCTTGCAAATACCTACGCAATCTTATTTATACCTAATGATCTCGATTTGGATATGTTAATACTTTTTAGTGTTATCATTTCTGAGCCACAAACAATAATGGTAAAATTAATATAACCATTTTAAAGCAACTGAGGGTTGTAGGAATTATGTTGTTATGACAAAAGCCGGCAAAAACAACCACATAAATGTGTTACCATTGTGGCGAGAAGAGGGATAAACACAAAGCAAATCTGACAAAGGTTAAATCAAAAGCCCTGGTTTATTTACAACAGTACCAGTGAAAGTGAATGGGCAGTTGTGCTGGTGTTTGGCCCCCTGCCTCAGTGTAACGTGTCATAATTCAGGATCCACAGGATGTGTTTAGGACCATGGGTAAACTATGGCAACAGG
>Danio_rerio_nonrepetitive:15433915-15434963
TGGACATAAATTATATGTTGATAGCCATGAATGTGACAAAAGGCACGGTCTTCCAAGCCACCCGAACCCCCCTGCATGGCTACTGGCCTGAGGTTTACAGAAGTGAGCTGAAAGAATACAATTCTTCAGTGTTCAACCCGCTTAAATTTGTAACTAATCATTTCACTAATTTTTTTCATGTTGTCCTAAAACAATCCACATATTTTATGGTGTTGCATATACGCATTTATAACTCTGTTGATCCTGTTAAAAGAATAATGAATACTAAACTATTTGCTAGATTTCTGTTGTATTTACTTCTAAACATTAACTCAAATGGTGATTATTCCCAGCATCTGAACAAATGAAATGCATGTGTGATTAGTATTTGTTGGAAGATTTTTTGTGCACATAAAATGAAGCTGACTTCACATTGTCGGTTAAAGGAAAGCTCAAGGGAGGAATGTCCAGTTCATCCAGACTGTCTGGACAATGTGTCGCATGCCGGAGAGTGATATTTAATACGATCTTATCTTGACACTGCAAAGTAATCCACATACTATGATGAAAGGGTGGTCAGAATAACTAAAGTACTCACTTGCCCCCAAAATAAAGATGTGTTCAAAGTTCATCGAACTTGTTGATAGTTTGGACACTATGTCCCAATAATAGAGGTGTTGCTACACTGTATTGGATTGTTGCAATAGCTTGCTTCAATCAAATTTTGCACAGTATACAATTTATGAAATACTGCATTAGTCACTATACATTTACTACATTCAATTATCCTTAGTGTGAAAATCATTTAATCTTGCAGAACCTGCAGGATTTTTCTGAAGGTGCGCAGTAGAAAAACCCTGGTTACCTTAAATAGTTAATTTTGAATAAATTAGCTTATGTAACTTATACAATTAAATTAGAAAATGATTCACTTATTATTGTAAAGAATGATCATTGAGTTTTTGTAATTTTAGGTTTGCAAATTTAGCATTGCAATTGTACATTAGGATGCTTTGACGTTAATGCCAATACGCAGACATTATTTCAAGTTATCCCTTTTTTGTGAACA
>Danio_rerio_nonrepetitive:136703964-136704563
TTTCCTCCACAAGCACCTACTTTTGCTATGGGAGAAGAGTGAAGAGCTTTAGGTTTTTAACAAGAATTGCATTTTAGTGAGTATGAGGCTTTAGCAAAACGAAGTCAGATATCCTGCTTTGAAGTTGTGTTCTGTGCTGGACCGTCTGTTTTATTTTGGTCTGTTCATATTTCAGCACCTCTTGATTTTATAAGTACATTTTAGGTTGAGGAAGTTTCTCAAAGTGTGCATCTGTGACCGAAAATGGGATTCAGAGTTCCATAGGATGGTTTTGGGCAGGTTACTTTGCAACTGCACAATCTGCCGTACCTATTGGTGTTATCAATCTGGCATCCTGCTCTTGCTTAGAGTCGTCAGTGGAGGTTTCTGTTAATTACTTCTAATCCTAGTTTTGAGTAATCCAATAAGAAAACTCCCTCATCTTCCATAGACTGCAATGGTCCAGAGAGTTTCAAACTCAAGAAACTCCAAACTCCATAGTTAACACATCATTCCATGTGACATACGCAGTTTGTGCACAGTTGTCTTTTATTAAGCTGGATAATTTTGATTCCTTTTCTGGTCTCTATTGCTGTTTATGGAGGACAAGAGAGCTCTTG
>Danio_rerio_nonrepetitive:73994167-73995009
ACTTTTTTTGATAAAGTGCAAGCAAAGTTTTCCTAATTATTGCTTTTCCAAGAATTAATGATTCCTGTTAACAAGAGTGGAACTCTTATGTAATTTCACAAAAGATTAATTAACATTGTATCTGGCCTTGAATGTGGGCTTATTCAACTTTTTAGACCAAATGTAATTGAGGGTCTCAGTGTTTTCATTCACATTGATGTTTTTTTTGGAACTTAAAGAAATAGGGAAAGGGTTGCATTGTTCTGGGTCATTACCAGTACTTAGTTACCTGAAGAGTCAAACATTACTAGACCACTTAGTTTGAAAAATGTGTACTTCTCGGTACTTGCAGTCATTACTTTAGTTTTTCTTGTCTATGTGGATTGGCTGAGTAAAGAATCAATCCTGTGATTCTTGTCCAGTAAATCGCAAATTTTGAGAAGCATTAAAACTGTTCAAATTTGTCAACCAGTTGACCATAGGGTATAAGAATAGGACGTTTGTTTCTGTTTTCACTATTTCCATGTGAATAGAGGATCAGTTCTTAAACGTACAATGACTCTGAATGGTGTAATGCAATGGCACAGAGCATTACCACCACCAATTACTCTCCATTTTTTTCAATGACTATTTCAATGAGAGGACTATAAAAGGTTATAGTTGTCCACACAAAATACAAATTCTTTTAAACAATTTTCTAAACACTTCTTAAATTAATTGAATGCTACTCACTAGCATTTTCCACAGACTGTAAATGTCTGTTATTCAAAGCTACTAAACGACTATGAACATAGCGCATATGGATAACAATTAAGGCAGGCTTTAATCCACCCCCATTCATCATAGCTGAAAAGTGCAACTGA
>Danio_rerio_nonrepetitive:87590685-87596026
TATTATTAAGTATGAATACTCAGACGCAACTACTTTATTGTACTCAAGTGGTTTATTTCAGCTTACGGCTAAAACGTTCGTCGATTCAATTGTACCCTTATCTGAAAAATGAGCATTTGTACCCGCTTCCCCGAGGTCTTACACCTCTGGGATTGGTTATTTTTAGAAAAGAAAGCGCCGTTCACCGATGGCGGGAAGAACAGCTGCGGTTACAGTCTGTATGCGCATATTCCACAGGCACACTCGTGTCCTCACAAACAGGTCAGCGGGTCAAAGCGGATTACAACTACCTCTTGTGAAGTAGATGAATAGTTTAGAAGTTTTAGGAAACTTGTTCAAGTAAAGCTTGTAGCAAGGCTCCATCGTTAAATTGACCTTTTCTGTGCGGCAAAACAAAAGACAATCCAACGTGGTTAAAGCGTGACTTATTGACAGGCTGACAGGGTCATCAGCTAGGGGAAATGTGCAGGCCAGACGTTGGTCCTTTTAAAAACCACTACGGGCCAGACACTGTGATGTTGAACTAGGGAGCCTATATGATAGTTGATTTCTACGTAATGGCCTCAAGGCTTTAGTCACGTGCAAGGCTGTGCAGTCACCTCGGTGGTTCTCAGTAGTGTGGTCCGAAATGATTTCGAAGAGTGAATAAAAGACTTCGCACAAGGATGCTGTCCGCTGTGCAAGTCGAGAAAACTAATCGCTACTCATGAAGACGACACCAGCGCTCCAAATATCCTTCGGTGCTACTCAGCAAAAAATTATGTCTACAACAGAGCGTTCTTTAGAGGGTCTATGGTCCTGTTGTGGTTCAGGTTCAGACTAGGCTTTACATGCTTCTTGAGCTTTGATGGTGAGTTAAAAGGCATCCAGACGAAAATCGCAATGATTAGCTATCCTACTGCAGTTACTATCAGGTTACTTGCACACACTGCAACCAGATGCAAACTCTCAAACAGTATGGGCCTCTAGCACAATACGTAACACTCAATGAGATCACCGACCACCTGGCAGGACTCAAAATTGGGGTTCGCCTGAAGATTCCGGTGCCACTCTAGGCCTACAGTGTTTCCCCCACCATTATATTAGGGGGGCTCCCCGCCCCCCTGTATTTTATACATCGCACCAGATCACAAGACATGTGATTTCGGTCTCTACATCGTCGCTCGATTACAAATTTCTGCTCTCTGAATCACCCACAGTGGAGTTCTACACAGCCACTCTCAGCTGTATGGGAATGAGACTGCGCGCCACGTCTGACAGGACCCAAAGCGCACGTGCACTTCCGTATATTATGCATAAGCCACAGCAGCCAAAACTAAGGTAACCCTTCCCACTGGCCTTTAAAAGAACCCGGGTCATGTTTTGAGTGTGACCCCTTATCGTCTGTAACCATAACGAGCACTGCGCAGACACCGTAAAAAACCCATTTCCAGCCATTAGACTTATCTAATACAGGAGTCATGATTATGGACTATAGATTGCGAAATTAAGCGGTTTTTATGTTAGCGGGGTTTTTTTAAAGCGTGGCGGTAAAACACGTACGCCGTTATGAATGCATTAAATCTTACTTCCGGGTGTAACTGTCTGCCACCTTGACGTGAAGGGGGTGTGGGAGCGTAATGCGCTCGGTCGGGACCTCTGTGTAGTTTATTAGCGCGACCCGCGCGAGTGATGCATACTTTGCTGCAAGTGCAGCCATTGTGTCTCCAGGGTTTTGAGCTGCTGTGGCGCGTTCTCCCCCATCTAGCGTCTCATCCAACCAGACCTCTCCCAGAAGCTCCGCGAGTCTCCTGCAAATTTATACCGGCCCCGTGATCCCCTAAAATGAGTTATAATACTCGGAAATCATGGCGACGAGAGTAAACGAGCAAGACAACAGATCGCGAGAGGCACAGTAGGTTAAATGAACACAGCAGTAAAGATATCGCGAGTGCGAATCCCTCTATCTACGAGTGATCTGCTGTCATTAGTTGGGGACCAGCTAAATATTTGAATGGGACAACTGTAAGTTCTGTTTTGACAGGCTGGAACTATTAGATGAATAAATATATAGATTTTTGTTATACACTCATAGATTCATAGGAGTGCATTTTAATTGCTATGCATCAAACGTACGCTCCATACGTGTCCTTGGTTGGGGGACTAAGCCAGAGTAAAATTAGCGGGCTGTGACACGTTATGTATGTGCGCTGGTCAAAGTGGTCGCCGGTTTGCCGAATCCGAAACACATCAGACGGCGGATTAAGACACCATTATTAATAAGGCTAGATCTTCTCTTAAGGTTCATACTTAGAGGCAGATGTGCTCAATGCATTACGGTGATCAGTAGCATCCCTAGCTTTGACCCAACTTGGCTTTCAGAGCAGCAATACTCCCCCTGGCTGCAAAAGGCTGCATCTTGGTAAGTCAGTATATACACTCTCTTTATTTAGTAAGTAATTAAGCCCGAGAGTACAATTGTACACACTCCATGACTCTTTGTGTCGGTGTCAGTCTGAACTGTTACGCCGCACCACGCTGTAAACCTGGGGAAAACACTGGCCGATAAAGTGAGGTTGCCAATCTCAGTCAGGCGGGCACAAACCAAGGTTGACCGAATGCCAGTGGACACGGTAGATGCTACTTGGAGTACGATGTAGCTGATGCCTCACTGCGGTTCGCAACCCGAGTTACAGGGCCAAGATATCTGACGTGTCCTGCAAAATGGACAACCTGTATCATTATAAAAGTCTAAGATAAAGGCAGTGCTGGTAAAATCTACTATTTTGGGCCAACCAATCTAAGTAAAAACCATTAGTATGCTTAGTATCTGATTGCTTACAAAGCTTCTATCAGTTTATGAAAGTTATTATTAGGTATGAATACTCAGACGCAACTACTTTATTGTACTCAAGTGGTTTATTTCAGCTTACGGGTTCGTCGATTCAATTGTACCCTTATCTGAAAAATGAGCATTTGTACCCGCTTCCCCGAGGTCTTACACCTCTGGGATTGGTTATTTTTAGAAAAGAAAGCGCCGTTCACCGATGGCGGGAAGAACAGCTGCGGTTACAGTCTGTATGCGCATATTCCACAGGCACACTCGTGTCCTCACAAACAGGTCAGCGGGTCAAAGCGGATTACAACTACCTCTTGTGAAGTAGATGAATAGTTTAGAAGTTTTAGGAAACTTGTTCAAGTAAAGCTTGTAGCAAGGCTCCATCGTTAAATTGACCTTTTCTGTGCGGCAAAACAAAAGACAATCCAACGTGGTTAAAGCGTGACTTATTGACAGGCTGACAGGGTCATCAGCTAGGGGAAATGTGCAGGCCAGACGTTGGTCCTTTTAAAAACCACTACGGGCCAGACACTGTGATGTTGAACTAGGGAGCCTATATGATAGTTGATTTCTACGTAATGGCCTCAAGGCTTTAGTCACGTGCAAGGCTGTGCAGTCACCTCGGTGGTTCTCAGTAGTGTGGTCCGAAATGATTTCGAAGAGTGAATAAAAGACTTCGCACAAGGATGCTGTCCGCTGTGCAAGTCGAGAAAACTAATCGCTACTCATGAAGACGACACCAGCGCTCCAAATATCCTTCGGTGCTACTCAGCAAAAAATTATGTCTACAACAGAGCGTTCTTTAGAGGGTCTATGGTCCTGTTGTGGTTCAGGTTCAGACTAGGCTTTACATGCTTCTTGAGCTTTGATGGTGAGTTAAAAGGCATCCAGACGAAAATCGCAATGATTAGCTATCCTACTGCAGTTACTATCAGGTTACTTGCACACACTGCAACCAGATGCAAACTCTCAAACAGTATGGGCCTCTAGCACAATACGTAACACTCAATGAGATCACCGACCACCTGGCAGGACTCAAAATTGGGGTTCGCCTGAAGATTCCGGTGCCACTCTAGGCCTACAGTGTTTCCCCCACCATTATATTAGGGGGGCTCCCCGCCCCCTGTATTTTATACATCGCACCAGATCACAAGACATGTGATTTCGGTCTCTACATGGTCGCTCGATTACAAATTTCTGCTCTCTGAATCACCCACAGTGGAGTTCTACACAGCCACTCTCAGCTGTATGGGAATGAGACTGCGCGCCACGTCTGACAGGACCCAAAACGCACGTGCACTTCCGTATATTATGCATAAGCCACAGCAGCCAAAACTAAGGTAACCCTTCCCACTGGCCTTTAAAAGAACCCGGGTCATGTTTTGAGTGTGACCCCTTATCGTCTGTAACCATAACGAGCACTGCGCAGACACCGTAAAAAACCCATTTCCAGCCATTAGACTTATCTAATACAGGAGTCATGATTATGGACTATAGATTGCGAAATTAAGCGGTTTTTATGTTAGCGGGGTTTTTTTAAAGCGTGGCGGTAAAAACACGTACGCCGTTATGAATGCATTAAATCTTACTTCCGGGTGTAACTGTCTGCCACCTTGACGTGAAGGGTGTGGGAGCGTAATGCGCTCGGTCGGGACCTCTGTGTAGTTTATTAGCGCGACCCGCGCGAGTGATGCATACTTTGCTGCAAGTGCAGCCATTGTGTCTCCAGGGTTTTGAGCTGCTGTGGCGCGTTCTCCCCCATCTAGCGTCTCATCCAACCAGACCTCTCCCAGAAGCTCCGCGAGTCTCCTGCAAATTTATACCGGCCCCGTGATCCCCTAAAATGAGTTATAATACTCGGAAATCATGGCGACGAGAGTAAACGAGCAAGACAACAGATCGTGAGAGGCACAGTAGGTTAAATGAACACAGCAGTAAAGATATCGCGAGTGCGAATCCCTCTATCTACGAGTGATCTGCTGTCATTAGTTGGGGACCAGCTAAATATTTGAATGGGACAACTGTAAGTTCTGTTTTGACATATATAGATTTTTGTTATACACTCATAGATTCATAGGAGTGCATTTTAATTGCTATGCATCAAACGTACGCTCCATACGTGTCCTTGGTTGGGGGACTAAGCCAGAGTAAAATTAGCGGGCTGTGACACGTTATGTATGTGCGCTGGTCAAAGTGGTCGCCGGTTTGCCGAATCCGAAACACATCAGACGGCGGATTAAGACACCATTATTAATAGGGCTAGATCTTCTCTTAAGGTTCATACTTAGAGGCAGATGTGCTCAATGCATTACGGTGATCAGTAGCATCCCTAGCTTTGACCCAACTTGGCTTTCAGAGCAGCAATACTCCCCCTGGCTGCAAAAGGCTGCATCTTGGTAAGTCAGTATATACACTCTCTTTATTTAGTAAGTAATTAAGCCCGAGATACAGTACAATTGTACACACTCCATGACTCTTTGTGTCGGTGTCAGTCTGAACTGTTACGCCGCACCACGCTGTAAA
>Danio_rerio_nonrepetitive:655826354-655827115
CATTCACTTGTATGCCACCCATCATTGCAGATTCATCAGTGATTCAGCCGCACTCCAGAATAGTTTTCAAATTCAATATGGCATCTACCTTGACTGAACCCTAATGCCACTTTTACACATATCCACATTCACAGTACACGGTTAAACATGTGGATGCTTTGTTGATGAATAAACACCCTTGTTACATATACTCCCGATAAGCTATCTAATAATTAGGAGTGCAGAGTTATAGCGGAGCTCTGGGTAAAGGGAGTGGGCTGATGAAAGGAAGGCTTGACCGAACAGCCTTGACTCACAGACACAGCAGATCTTTTTCTTATCAGAGCCGCCGAGGACCGAGAGAGAGGAGGACAACAGGAATGCAAACAGACGATACTACAGACGCTATTTGCATAGACAGAGTTCCCCTTAAAGTGGCGCTCTGTGAGAGATGTAAAGATCATAAAAGCGCTAATGGCTCGCAGCGACTACCGGAGGATGAATTGTACGGTGCTTTACCACCGCCGTGCCATAAAAGTGAGAGTAATGTGTTTGTGTGATACGGTGAGCTCCAGCAAGTGTGCTGACTCAGCTTATTTGAGGCATAATGAGCACCATAAACATCTCTGCTTGTGCCCATGTGAGGTTAGATTGAAGGGATATCAGGCTACCGTAGTTTTTATCCAGTGTTTAACTACAATCGTTGCCGCTGTTTCTCAATGGGAGGTCTAAGGCCTTTTAGATGCAGAAAAGCCGGCAAAGCTTGCAAATCATCTGCGCAG
>Danio_rerio_nonrepetitive:353975276-353976245
CAGTAATCCTTTATAATATATTGTTCAGGTGCTGAAGAAGCATTTCTTTTGTAGTTGTGTCAAGCTCAGCCGAAATGGTTTATTGGGTAGAAATTTATCATTCCTCAGATAGAAGACGTTTTCACTATATGCGTTCTGATCCTTCATTTACATGATAACGCATTTTTGGGGGCCTGAAAATTCAGGTGCAAGTTTTTGAAAACTATACATAGCATCTCTGCATATAGACAAAAATGTGACTTTGTGAAAATAGGGGAGTAGTTCGAAAAACACATGGCAATATTTCTACCGGTCATAAGTTTTTCTAGGCGGCATTTATTCTGAAGGTTCAATTTCACGATTTTACAATTCGTACTTGGTTGAAAAAACATTTGTGACGCGACTACAATGAAATAAGAGAGCTTGTTGGTAGGGCCCCAAAGAGTGAGTTACAGACTACACAATTGCCTACCTTGGTATCTAACATACCAAACAGTTGTGTACTTGTTTTTTGATGTGCTTTTGATGCCAATGTCAGATCTCAATTTGACCAAAAGGCATCAATGTTTGGATGCCAAATAGAATTCGATGTTTTAAGATCTGTTTTGTGCCGGCATAATGCTTGATGTCAATGTGATGTCATTTTGACCTCAAGGTGCCCGATAGGAAAGTTTACCTTGTGGAAGTTGATGAGGTCAGCTAAGGTGGCGTGGCGGTTCTGGTCAACACCTAGGAAGTTGTAATGATCACCCGAGGCGTCAATGAGGAAGTGCTTAAAGCCTGAGGGGTTGCGGTAGGACAGCGTGTAGCCCCAGATTCGCTCACTCACTCTGACCAAGAAAGAGCCTTCTACCGCATTCGTCAGCAAAGCCTCTGATTCCTGCCGGGATATTATTCCTGCGGAGGAAGGAGATGGGTGACAGTGAGATAGACAGATGGAGAGCCGGAGACAGCGAGAGGCGGAGTGACAGACAGGAGGAGGCAGATATG
>Danio_rerio_nonrepetitive:125907297-125913339
TGTATCTGTCAAACATCACTACCTTTATAGGTTATTGGCCAATCGCGACCACCTGACTCAATCAATTCCGCGCTGGACAGATGGATATCTCTCATCGTTTGAAGACAGGACAAAGAAGCACGGAGCTTGTTTATTCGACGATTGATTAAATGTGAATTAATTTATGGAAATTTATAGCCACAGAACTCAAGCGATTTTTTGTTGGAAGATCCGATGACACATGGGTGTCAATCATCAGTTTCAAGACCTTTAAGGTAAGACTGTTAAATAACCACCCAGATAAGTGTACTAACATTACACGATTAATGTGCATTATTTGACTAAACTTAACAGCGAGTAAACCAAGTAACCGTTAATAAAACCTTGTAAGTTAGCGTACTTTTCATTTCTTGTCAAGAATGATGATTACGTTTATGTTTGCATTGTCGTCATGCTTTACCAAAGTAACAGATGCGTTGCATGTAATCGTTTATAGTGTGCTTATTAATTTAGTAAGATGAGTATTTGCTAATCAAGTCATAACGTTATTGTCAGATTGATATCACTAAAGTTATGTAATGATAAGTTACACGTTATGGTCTAACTTGTTATTAGAAGTTTTTACTGCACCCAAGATACCTGTATGTTAACTGTATTTTTCATATCACGTGCTGATGAAGTAGTTTAATCGTTTTATTTAGTCCTCATTTTAATTCTATTTATGAATAATGTTGCTTACACTTACAAAATGGTCACAAGACATTCACATATGGTAAATCTAAATGTGAAATGTGGTTCCAAAACACCTTTGGTGGTTTTGGCCTGAATTAACATGGGATTCACACAAAAGTGTTCCAGAAGCACACATTTCACATTTGTATTTTGCACATATGAATATTTCTGTAAAGGTAACGTGTATACAGATGTTTCATCCTATTAAATATGTAGTCTGTGTGTATTTGCCATATCTAGACATTTCACTGACACTTACATGTGTACTGACATGCATATTACAGACCAAGCACAATCTTTAACATGTGGATGTACAGTGACATTGGTGCATTGACAAATGGTGACAGCAAGGTCCCAGAGACTCAAACTGAAACCAAAGGATGAAGCAGTGTACTATGCTTCGACTTCAAAAGATAAAACTGTCAGGGATCTCCAAGAATTGTTCTTTTTCATGACTAATCTGAAAAATCATTTGCTAGGTCGGGGAGTATTCAGCTCTAGCCACTATAGAAAAGGAGATTTTCTAGTTGAATATAGAGGAGACATAATAACCAAAGAAGAATGTGAAAGAAGACGCAGACTTTATCATAATGCACTTGAAGTGTTTTTGTTTCAAATCCTTTTTAATGGAAGACAGTTATGGTATGTATATTGCTTTATTAAATTTGCTAACATTTATGTTTCTGTGTCTTTTCCAAAACTTGATCATTTTTCTGATCTGCAATTACTTACTGTGTAATTTAGTAAATACTGTAATTACTTGAGGTGGCATTGTTTTCTGTGATTCAGGGTTGATGCTGCAAGAGAAGATGGCTCGTTGGGTACACTTATTAATGACAATCATATAAACCCAAAGTTGATAGAAAACCCCATTTGTGCTTATTCACAACAAAGGACATCAGTCCAGGACAAGAGATCACTTATAACTATGATGTTTCAGAATGGCCATAGAGGAACAAGGTATGCAGAGATTAAAGTTGTTTTCTTAAAAATTATTGGTTATATATGATTAAGACAAAATATATTCTGCAAGGATTTACGTGTGTTTATATTGTGTTGTTCATCTAAACAGGTGACCTCTGACACTGAAATCCAGACTAATATTTCACTCCGCTGTGCAGGACAAAAAACTGGAACACAGAAGGTAAATGACTGAGAACACTGACTGTATATTTTCCGATAGTTTAGCTCTATATATGCTAAAACTGTTACAAAGTTTACTGTTTATACAGTTTGTCAGTTCTGTAAGGATTTATGTAGATTGTCTTTGAAATGTTTCTAGGCAATCATTACGATTTTTACAAAAGTTGTGTTACCAATATAAGTTCTAGATGGTCAACAATCTACCAGTAGATATTTAACAAATCTTCAACAGATGTTCAAAAGATAAACAAGTTTTCAGAACACATGTAGTTATTAATCAGCTTATCATTAGACTTTTAGTAAACATTCAGATGCCTATAAGAAGCAGGGTTAGGTAAAAATTTCATACATGCATTTGCAAAAGTCTTCAACTAACTATTCGTTACATTTAACCCAACTTTCAGTTACATTTATCTGCTCATCTGTTGTCACACTAGGCCCATCAATATGAAGTGAAAAATTAAGAAATGCTGGTGAATGACTGTAAGGAGCCAACATCACAGACAGCATGGTTACTATTCTGTAAATGTTCAGCAGATAGTCAACAGACAGGTAGTAGCAACACTGATGCAAGTATTTGAAGACAGACACAACAGCACCACACATAAGTCATTAGTTCGTCCAAGATAATTAAGCCGAGGAAAACATTTACTTCAGGACAACTAAAAACAATTGAATTGCCGGAGATGAGTTCTGCAATTAAACTCTCAGCTAGGTCAGATATGTGTGTGCTTGGATGTTTCTCAGTGGCAACAGTAAACAGGAGGCCTTAACAATAAGTGACAAAGCAAATCTACTCTAATCACTTATTCAGATAGAAAGACAAAAGTGAACCCTTCCCTTTCATTGATACATTATGAGCTCTCTACACTTTTGAGCGAACTCTGTTATTTTTCCTGGTGTGAAGCTGATTCTGTTAAATTGCTCCCTGTTAGCAAAGTACAGCTCTGCAATTGCAGCGAGCTGGGCCACTGCATTTTGAGACACCTTCTCTCTGGAACGCTCTGGTCATGGTTGCTCCACGTCTTGTTGTGACGTCACATTCGACCCAACTACTTGTGTTTCATAGATACGTCATCAAGCCTTAGCATGTAGACGGAACTAACAGCAATTATATTCCATTAATGTTTCATCGTTCACTTCCTGCTCACGGACATATCTTCCCCAGTTCCGATTCTTAGCAGATATGCTAATTTTACAAGTCTCTACTGCTGTGCCTATGCTCTATCTATTGCGCCTGAATATATGACTAATTCTCGTCGTAGGCCACTTTAAAGCCCCAAGATGCACACTATTCTCACGGTCTTGTCTATCCTTACAATATTATGTGCATATCTGATCTTAAACTGTAGTTCCACTGTACACAGCAACGAGATTTATCCTGCGACCAACAACTAATGACACAAGATGAAACAGACTCAGCCTATTAAAGGTTCAGTATTCTCAAGCCAATTTGTTAAGCTCATTAGGCTCCACTTAAATTGCTGTTTCATAAAAACATCTACTGGGAAGAGTTGTCATATTTGATATAAAGCTTTAATGGCACAAGTGATTTATAAAGTAATCGGATTTGTTATAAAAGCTTAACAGTGTTTAAGTGTCTAATGCTGGCAGCATCATATGTTACAAAACTATTCACAAATGAACTAAAAGATTTATTAATTCTCTCATGTGCACGATGTGTAGTGCGAGACAAGATTAGTTCGTTTGTTCACCACATGAAAGACTACAGCCTAACATATGCATTTAACCCATGTGTCAATTAAGGTTTGACATATGTTGATGAAGGTCTGATGAGTGGATATGCATGAACTCTGCTGACATGGTTCCGGTAGAATATCAGTCAGGTTCTTTATGTCCGCATTGCGCGTTCTACAGCAAAAATTTAATTTTGCGGCGAAACCTAAACGCATCAGAGGATGGCAAAGAAGGGAGATTTACTCTTAAATTGATGAGGATCTAGTGCCAGTGAATGTCCAGCATCATGAACACTATTATTGTTCAGTTCCAGAACCCACAATAGTTTTTTAATACACCAGATCAGTCTGACAGTCTCCGTGAAGAGGTGGAATGACTAAAAGAAGACTGCTTCGATGCTGCTTTTATTGCTGTTATAAGGTTCTAAAGGTACAGTTAAAAAATTATGTACTAGAATTTACATCATTTAGACTGTAATAGGCAAATAATAAGCTGAAACAAATGTGTCAAGCCCAAGTATTTATATGCAAAACCTAATCAGAGTACCCGTGGTACCGATGGGTGTTACGGCCCTGGATTACTATATGAGGGGTGCCAAACACACCGTGTGTAGTACTGCTCATCAGCACCAATCACCTATTGTGCAGTTCTGTACACTGGAGACCTCTTTGGTTACTGAAACAGCTTTGGCTATCAGTAATGAAGACATTTCTACATTAGAAATATTGCCATGGTAGTGTTTGTGTAGCAAAGCTATTATTTTAGTCAAGTAGCGTTCACACAGGCTACATTTACAGATCGCAGAACAATAAGTGACAGTACAAATCCATAATGAGGCGAGAAAGTTCAGTTGAGGGTGCCCCAGTTCAAATTAGTGCATAGCCTGTTAAGAATAGTCCTCTAACTCAACTTCTAGAAACAACTTTAAACCCTTAAAGTTGATCGGTTTTCAAAATTCCTGTTCTGTGCGATCAGCTGAGGTACCTCATAACTAATCTCATACATTACTGCAACTATTTGGTCGGTTAGTTTTACTTCATAACAAGAAGTATATTTTTGTATAGCGCCGCAGATGGCCCACGGGCCGTGGGAATACTGTAAGTCAAATAAAAGTTATTCAAAGACCAGGTTCATAATTTAGCATTGGATGAATTATATTTCGGTAAAAGCTTTAAACACAAACCTCTCTCCAGTCGAATTCCAGCGTGAGAGGCACAGATAAATCCACTTTATGATGACTTGCAGGTCTAAAACACATAACTATTAATATCCAAATCTCATCCCTGTAATTATGACATCTACTTTCTATATTTAGGGTTTTAGTGCAGTCTAGGCACTCAGGCATTGTCCACCACCAAGATAGCCCCAAGAACACTTTGTGCCATTGAACCATAGTTGCTGTTTTTTGTCGCTTTTATGTGTACTACCCTTAATGCTTCTTAAAGTAAAGGAAACGTAGAATACAGATAATAAGAGACGACAATTCATATGAAAGGGTGCCATTTCCACATTGAAATTTTCTAAATTCTCATTTATCTTAACCCTCCAAAACAGCTATTTTCCCACCTCAGGCTCAAAATCCTTATTAATTGTTGCGTTTCTTTAGGCAAGAGAGCCTCTCTTGTACCACATCGTTACGCACAATATGTATGATATTACAGTAGTAAAAAAATAAAATGTCCTCTTTTATGCAGCTATCAATAGAAAGTCTGTAGCCATTGCCTCATTGTTTTCACTGAAAAAACAGATTCACAAAGCAAGAACACCATTCAACCATTTCCTTTTCATAAACCTTTTATAAAAATGACAGTGTGGCATCTGCTGTGACGGGGTTGTTCACTGTGACAGGGTGTTAAGGACAAGTGTAAACCTTTTAACAAGTTATTTTGGGGTATGTAAAATTAGCAGAGGTAAGATGGACGTGTTTCCATGAGTGCTGATGTAACGCTTTTCTTCCTGATGACACAAATCACTCAGGCGGACACAGAGAACTGCGTTCTGCCCTTTCTGTATTCAGCAACCATTTTCTGCTGTGTTGCCACATAACTGTAACAGAAATGTACATAAGAAATCACCCCTGCACATATTAATGTCATCATTCCAGCTACACATAGCATGAGCAAATCAAACCACACAAAGTTTGTCACACACGGCAATCACTCGACAGATTTTGCACACACGGCAATCACTCGACAGATTTGATCTAAAACATCACTTAATGTTCATATTGGACATTTAGCTGGAGCACAGTTTACCTACCGCCTTTCTGTATTCAGCAACCATTTTCTGCTGTAGGCGGGGCTTTGCAGGTGAAAGGTGAAAGAAACAATCAAACACTGTTGCCACAAGAGGTCTCTCAAGTTACACTGAGCACTGTATGTCCAATAATGTTTAATCTGAACTGTGTACTACTCTTGATGGAAACAGATCTGTCTGCAATTGTAATGTTTGAAACTGAGTGTGTGAAAGAGAAAGTAATGAAGTGTGTGA
>Danio_rerio_nonrepetitive:222556614-222559658
CTTAATTAATTTGCGTGTCAAGTAGAACAAGTCCTCCGATTCTCATAACTAAAGTCATATTATTCATCATTCAGACCCTTTTTACATCTATTATTACCATGTTCAGTGATTTGATCACAAGTTTTGATCAAAAGCTGTAATATCATCTGATAATGTGCCAACTGACCGTTGGCACATTATCAGACGATATTAAAGCTTTTCCTACTGATTACACACGTTTTCAAAATAGTGTCCCCTTTTTCAAAATACACAATTCCTCATGTTCCTTCAAAGTGTAACACTGCATTTAAAATGCCATACACACTTATCATCATAAAGCATTTGCATTAAATGGCAAACACTTCTTTCATAATAGTAAATCTTTGGGTATACCACATAAACACTGTTGTTCTAAATCTAAAGCTATTTGCTCTGTCATGAGCTTGTATCTACATTTCAATATATTGTTCGACAGTGGCAGTAATCTGCTCAGAGGAGTAGCAGATACACTGTAAACTAAAATAATTATTAGGCCAACATTACTGATCCATACAACAAAACCATAATCGCAATACTAAAAATATGTTCTTCAGAATACAATAAAGAACGTAATTGTGTATGGGGTATGGGGAAGCATTCATTGCCTGGAGAAGCATCACGCAGGCATACTGTAGGCATATGCACGTTGAAGGGGTTAAAATCTGCGAATTTAATCATGGGCTTAAAATCTGTGCAGATCTGCAGTGATCAGTTAAGAAATTAGTGTGGTTGTGTTTGGAAAGTTTGTTCCTGTTAAATTTTTGAGTTTTAGGTAGATAAAAACTGAGTTCAGTTTTCCATTTTGAGTGACAGGTTTCAGAAATCGTGTGAAGTCTCTTGTGAAGACTTAAAAATTCATCTGGAACCACATTTGGAAATTATCAGTTTGTCTGTATTTACAGTTTATATGTTTGTGTTGTGTTTTCAGTAGCCTCCTTAAAAGCAAAGAAAATAACTTATTCAATTCCATCACACATAGGAGCCAGGCACTTAACAGTTTTTTGCACCTGAGCATCTAAATTGAAACTCTGCATAGGGTTCAGAAACTGCCTAGCACTAAGATCATGCTAGTAAGATACACACTAATAACATGCTACAAACAACATTCAAATTTTTACTAAAATCGTTACTAAAATCATGTTATTCAGTACTAATTATGTAGTTTATTATGCAACAATGTGGATGTGATTATCATTTCATTACTGACAGTAGACATCTGACACTAATGTAATGCATATTTCTGAAAGAGTTTATAACTGAATGGACAATACAAAGACAAAATCAAGTAATTGTAAAATGGGTCGCTCTTAGTTTTGTACCTCACCCAAAAAGCATAGCCAACTAGATTAACATGCTCTTGGGATCACTGGAACACAAGCCTTTCCACCACGTCAAGGTGGCGACCCTTGGAAAGGACATTCACTCTCCATTCATTCTTTAGTCACGTAAACAGTTTTAACTATATTACAAAAGGGTTGAATAAGACTTATGTAGTTTTTCTATATTTGATGCATCTATTCTAAAATACAATACACCGGATCATGATAGCTGTAATATGTCTGTAGAACTCCAGCTCTTACATTTGAGTGTGTGGTGTTTATGAACACAGGATCAAGAAGAGTGTTGTTTTCTGTTGTACCGGTGCTGATCAGTTGTGTGTATCCTTTATCATAAAACAAATTCATAATAGGTTTATTGCAATGGGAAAGCTGATCTTCATTGAAGTCTCCACACACAATAACAGGCTTGATATTTAGAATCTCAAGAGATGTCAAAAGGCCATTGAGATTGAGTAAAAAATCTGACAGTCGGTAACTGGGTGGTCTGTAGATCACTGCAATAAGTGCTTGTTTGGGAGCTTCTAACTTCAAAACCAAATATTCCAAATCTGTAACATTCTGGATATACATCATAGGACGAGCTTGAAAGATTTTCTTTACGTATACGGCTACACCACCACCATTCTTGTTTGCCAAATATGCATAGTTTGTGTAGGATGAATGTCTGTTGCGCATGTACATGGTGTATCCATCCAGCTGGAGATACTCAGGAACACATAAGCCCGATAGATGCGATTCAGTGAGACACAAAATGTCGGCCAATAAAAGTTCATGGTGGCATTTTAAATCATCCATATGACACTGAAGACCCTCTGTGTTATGGTGAATGATTTTAATTGCTGAATTTAGGTTTGAATCCTGCAATAAATGTAGGATGGGCTGAAAATCGCAAAAATCAGCTTTTGGCATGCTCTCCAAGGAGGTGCGTATTTCTGGATCACATAATGTGCAATCCGCTAAGTGTAGTTGTTCTGCTGAGTGCAACATACGCCATGCCAGGTTCAAATATGTGTTTCAAAGATACAACTGCAGAATCAGTTGTCATTCCTTGCACTTTATGTATGGTGCAAGCAAAAGCAAGTTTCATGGGAAATTGTCTACGAATTGTTCCTTTTCTTTTTAGTGGTTCTTCTAATCTCTCAATATAGACACTTTGTTACGATGTTTTTGTCCAGCATTTACATCATCCAAATGCAAACCAATTAAGTGCACAAACGGAACACCATCTCGGCTCAGAGTTGTTATTTTTGCTACCTTTCCAAAAGTACCATTCACCAGACCATCTTCCACATCAATATTTCTGATAAGCATTACTCGTACACCGATAGCAATCTGTAGTGTGTCAACAAGATCACGTTTGTCACCTTTAAGTGGTACACCTTGGCGCTTCATTTCACCTGTTCGTGGATCTTTTTTGTAATCATTCGCATAAACTGTGATAATTTCAGAAAAACGTGACGATATGACAGCTGTGTTGTGATTGTCTACCTCTTTATTGGTTGCATAGATATGCAGGGCATCGGAGGGGCACTCTTCAGGGCCAGATCTTATGACAGCTTCTAACATACATTTGTCAGCATCAGTCAGCTTCTCGTGTTTCTGTTTTATCCTCAGTCGATTGAGAAGTTCAGCATATGCAAGATCCTCTCTCTGTCTCATTATCTGTGTCAGCGTTATCATTTGAAA
>Danio_rerio_nonrepetitive:351384366-351389305
GTAGTTATTGGCCTGTTGTTTATAATGCTTTCCACCTCACACATGATGGTATGAAGACTGTCATCGCTGATAGATTGTTCCTTTAGGAGAGCATTAAGTATCCTTCTAACTGTACGGATCTGACGCTCCCAAACTCCTCCCTGATGGGAGGCAGCTGGGCTGTTGAAGATCCATTTAATGTTTTTCTGCAACATGGCTTGTTCTATTGTGATTTGGTTCAGATTTTTCAGTGCTTCTCGCAACTCTCTTTCTGCACCAACAAAATTTGTGCCGTTATCTGAGCGCATGACAGCGACTTGTCCTCTTCTACTTATAAAACGCCTTAAAGCGTTAATGCAAGAGTCAGTGTCCAAACTATCAGCCACCTCAATGTGAACTGCTCTAATCGTTAAGCAAGTGAACAACACTCCGTACCTTTTTACAGTACTCCGGCCCCGTTTCACTTCAAAGGGTCCGAAGTAATCAACACCCACGTTTGTAAAGGGCGGTTTATCAGGTAGCAGACGGTCCTCTGGCAAACTTGCCATTTTCTGTTCTCCAACTCTTCCATTAAGCCGGCGACAAACTGAATGGCTGAATTAGCTTGGGGAATCCAGAATTTTTGTCTGAGAATGGACAATGTGTAGTTTCGACCACAATGTCCGTATCTTTGATGAATGTCACTTAAAATGAGTGTTGAAATTCTGGAGTATTTTGACAGAATTGCAGGATGCTTGGATTCATTTGGCATGGCTGCTTTGTTAAGTCTACCACCCACTCTTAGGATCCCATCCTGGAGCACAGGGTCAAGCCTGTACAGCTGACTTCTTCTCTTAATAGTCACATTTTGTTTGATAGCCTCAATTTCTTCCAGGAATTGTTGTTTCTGACTGTGCTGAATAAGAAGAATTTCTGCTTGTTTTAAATCTTCCAGACTCAGTTTTTTGCATTTCAGTTTGTAGAAGGGATGCTTGTTTTTCTGGGTCTTTCTCAGATGTTTCAATAGACGCCTGAAACTGTTTCCTTGCCCTACATAACTGTAGGAGTGTCTCTTTTAGTCTTAGCATCCATGCCACTGCCCTTTTCAGACGAAACCAGCTCGAGTAGTAGTCAGTTAACCTGCACAGGATGTCGTTTTCATTGACATTAAGAATGTTGACTTTGGTTTCAATTTTAATTTCAGGGTCTTTTTGTTGATATTGATTAATCTGATCTGGTCTTTGTGGCCATTCTTCTTCTGATTTCAACAAAAAGTTTGGGCCCTTTGTCCATGTTTCTGCTTGTAGAAAGTCCTTTGCCTTAATACCTCTAGTAGCTTGATCTGCTGGATTCTGAGCTGACCTGACAAACTTCCACTGTAACGGAGTGGTGGCATCCCGTATTAGTGAAATCCTGTTGGCTACAAAGGTTTTGAAGCGGGCGCTCTCATTTTCAATGTAACTCAGCACCGTTGTGCTGTCTGTCCAAAAAATAGATGGCTGCAGTGGCATTTGTAGTTCTTGTTTTAGTATCTTGTCCATTTTGACTGCTATGGTTGCGGCGGTCAGTTCCAATCTAGGAATTGTGATTTGTTTAAGTGGGCTTACTCTTGACTTCCCCATCAACAATGAGCAATATTTCTGATTTTGTTCATTTGTAAGAACCAGATAAGTTGCTGTGCCATAAGCACTCTCACTGGCATCAGAGAAATGATGCAGTTGAGCTTCTTCTGTGATGCCAAACTTCTCTGGCTTTAGACACCTTTTGAACTTGACATTTGAGATCTGACTTAAATCTTCTAGCCATTTAACCCACTGATCAGCACGCTTGTCGTCAATCTCATCATCCCAGCCATATCCTTGTTTGCACAGATCTCTTAAAAGTAACTTAACTGGTAGTATGAGTGGAGCCAGAAAGCCAAGAGGATCATAGATTGAATTAACCACTGAGAGGATACCTCTTCTACTCGACGGCTTCTCTTGGACTTTGATATGGTATGTGAAGGTGTCATCATCTGTGCACCACTGCATACCCAGTGCTCTCTCTATAGGCAAAGAGTCCTGATCCAAGTCAAGGTCTTTTACTCCACTGGCCCTTTGATCTTCTGGGATAGACAACAATACTTTCCTATTATTGCTCACCCACTTCGTCAATCGAAAACCTCCTTCCAGACACAAATCTTGAATTTCCTTGACAAGGTTGATTGCTTCTTGCTCATTGGACACTGATTTTAAACAGTCATCCACGTAGAAATTGTTCAGAACTGTGTCCACAGCCTTTTGCGATGCTACATGTTTTCTGTCCTCTGCTGTCTTTCTCAGTGCATAAGAGGCACAGCTAGGAGATGAGGTGGCACCAAATAAGTGCACTGTCATTCTGTATTCCTCTATAGGTGCATTCAAATTGCCATCTGGCCACCAAAGAAAGCGAAGTAGATCTGTGTCTTCCTCAGGAACTTTCACCTGATAGAACATTGACTACACATCTGCCATCACAGCGATCGGTTCTTCTCTAAATCTGGTGAGTACACCAATAAGTGTGTTTGTGAGGTTTGGACCTTGAAGCAATTGGCTGTTCAGAGACATACCTTGAAAGGAAGCAGTACAATCAAAAACCACACGAATTTTGTTTTTCTTCGGGTGATACACCCCATGGTGTGGAATGTACCACACCTTGTTGTCGTTGCGATTAAGATGTTCAGTGGGAACTCTGACAGCATATCCTTTTTCTACTATGCTCTTCATGAACGTAGTGTAGTCATCAAGCAATTCTGAGTTCTTTTGAAGCTTTCTTTTTAGGTTAGCTGCACGTATTTCAGCAACACATCGATTGTTTGGCATGTCAACTGTTTCATCTCTCAAGGGTAGCTTCACACAGTAATGTCCATTCTCAAATTTAGTCTTTTCCTGCATTAACTGCATGAATCTTTTGTCCTCCAGTGACTTCTCCTCTTTCTCCTCATACAGGCGTTCTGGAAAGTCTGAGTTATATTGCTGAATCAACAATTTTTCGATTTCCACTACTGAGAGACGATTAACTGTATGATGTGGCAGTTTGGACCTTTCTGGTGCCATTTACTACCCAACCTAGTGCAGTTTTAACAGCGTATGGTCCATCTTGTTGGCTGTTTATAATGTGCCATGGTTCCATTGCCTTTGGATTGTTTGCACCAATCAGAAGCCCCACATTTGCATCAATACAGGGTATGTTCACTTCACTTAAGTAAGGCCATTTTTGAATGTCTTCCTGTTTAGGAATGTTCTCATTTTGAACAGGAATATTGCTGTGTGTAAAGACTTTAGGTAGTTCAATATACTTGGTGTCGTCTAGCCCACATACTTCCAGGTCGGTGAGGATAAAACTGCTCACTAACTTCTGTTCACCTGGCTTGTCTTGACACATAGTGCTCAATAGAATCTGAGTTGGCTTTCCCGCAGCTCCTCTGTGCAAAATGTTGCTGTACTTCCAGCATCGAGGAAAGCATATGTTTCCACATATCTGTCACTTTTATTTGACTTGACTTTAACTGGCACTATTGACAGCACACAGTTATCTCCTCCAGACTCTGTGTAGTTGCATGATTGGTGACTTAGGGAGATCTGGGCACATGAGATCTCTTTGTCTGGTGTCTCAACCTGCTTTGTCACTTTGCGATCCTCCTTCATATGTAAAATGTCTGGATGCCTTTGAGAGCATTCTTTACATTCAATTCTCTTTCTGCACATCTTACTCAAATGACCTCGAGTTAAGCATCCAAAACATAAGCCTTTTGACTTCAAAAAGTCCACACGTATACTATGTGGCTGCTCTTTGATTTCAGTGCATGACTCAAGAGTGTGACTTTTTGAGCAAAACATACATGGCTTTTCAAAAGCGCTTACCATCTTAGCTGGACTGGCAAGTTTACTTGATGTATCTTGAGGCCTTCTTTCCTCCATGCATATGTTGGTTGCAAAGCTGCTCTTTATTATTCCCCTAGTAGCAGGAAATTTCTCCTTCTGATTCACCTTTGCAGTTACAGCATTGCGATTGTCCAGTATGTCTCCAAAGAAAGGATCTGTGACCACTTTTGCTTGACGATCAATAAAATCCACCAAATGAGTAAATCTAGCTCTTACTCCTTGTCTTTCCTTGATGTCATATGCTTCTGATCGCCACCTTTCTTTCATTTTGTATGGTAATTTTGAAATTACATCTCTCATATTGGTGGGACTGTCCATCTCCTCCATGGACTCCCCATCTTCCAATGTATTGCGACATCCAATTAGGAATAAAGCATAAGCACTCAAGGCTTTGCCATCATCAGACTTGATTTGAGGCCACTTTTGAACTTTATCAATAAAAGCTCTTGCTATAATAAGCTCGTCTCCATAATGCCTTTCGAGCAGTCGCTTTGCTTCTTTAAAACCTCTGCTTAACGGCATATATTCACAGCTTCTGACAATCTCTTGAGGCTCTCCTGCAGTGTATTGTTCAAGATAATACAACTTGTCTTTTTATGCTCAAAAGACCTGATAAAGGATCTATAGGTTAATGGATCCCCTCTAAACACTTGTATATCTTTACTAGGAAGCTGAATTTGTCTTTGTTGTCTCACCAACAACTCAGTCAAGTCATTTTGTTTCTGCATAACTTGAATAATGCTGTTGTCTGCTTGTGGATAGTCATTGTGTCCAGGTACTTGTATGTTCAGTTCTGTTGCTGGATGTATCTTTGGACTTGAGACAGACTTTGCTTTATCAGGTGAGCTTTCTTTCTGCTCTGTTTTCAGTTCAAGCTGTTTATGGTCGCACACTACTTTTTCCATCCTCTGAATGCTCATATTCTTTCAGAACCTTTAATTTGGCATCACTTTCTGCAAGCGCTGTTTCTATTTCAAGTTCCTCCATTTTTGCCTTTATCTGCATCTCTTCATGCTGCCCTTGCTAGCAAAGCTGCACGTTTTGATTCTTCTTGTGCATATGCAGATGATACAGAGGAG
>Danio_rerio_nonrepetitive:215055064-215055264
ATGGGGTATACAGAAGGTAAAATAAAAGGCCACATTCACCTATTGTGATGTTGCTTGTCTGAAAGCATAGTATGACTGTTATGAGTCCAAATGAAAAGACTATACAGTGCTGTGGCGTAATCTGACCTTTCTGTGGATTTATGATAAATGAAAAGGGTAAAGTGCAGTAATGACAGTAAGAACATGAACACTTAACATTT
>Danio_rerio_nonrepetitive:510957836-510959426
GTTTTTCTCACTTTATTCTGAATTTACATTGAGAGCAAATGTTTGTTTAAGAATGACATTTGTTTCGGACATTCGTGATCGGATCCATGTCGAATCAATCGCTCTGAGATCCAGATCGATTCTTGTGGAAAGCAATACTATCCAATGTACAAACCAGGCGTAAAAGCCTTATCAACAGCTATATGGAGAGAATGATAAGTAAGGTGGGAAATCAGAAAAGTAAAAGCATGCTGTAATATTACAGAGAAAGTACAGATAAGGCTATTTTGTATTAGGCCACCGACACTTCAAAAGAACAATCTCATCTCTCTTTGACTCAGTATGAGAAAGGATTACCTCTCTGATTTATACTTGGTGAAAGTGCCCCTTTTTGCACAGCTGAGCGGAATCCGTGAGAGTTTATTTTGGTCTTATTTAGAAACTTTTTCCTGTGAAAGTGAACTGCACCAAGAGCAAATATAAACATTGTAACTATTTTAATTCCTGTTTTTTTCCAAAACTAATGATTACAAGCCCAACAGAAAATGTTGCTAAGTAGAATTTCAATTTCAAATAGATTCGATATCTACAATTTTAATTGAAAACTCCAATGTGTAATTATATTCCTGCTTGCTTTTTTGAGCGCTGTAAAATCAACTGCCGTTAACCAATGAGTGACGCGGTAAGAAGAACAGCTGTATTACTTAACCCATATCAAATTGTACCCATCTGCATTGTGTTGCACCTCAAATATGCTGCACCTTTTGCATGGATTAATCTGCAAGCAAAGTTGCCGTTTAAAGAGATAGTCTCACTACATTCTTTTTGTTTGAAATGTTGGCCTGTAGATTAGTTTTGACAAGTTTTACTTGTCCTTGAATGTTTGTTTAGATTGCTGAGTTAAGTTATCTTTAGTTTTGTTAAACTCATGTGAACTGTATACTGCTTTTATAAAAGAGATTTTTACTCTCAGCATGCTTTAATCATTGTAAAATAAAGACAGTGTAAGATTGCAGTCATCCAAATGATGAAAAATTATCAACCCTGCGTGTTTACTGCGGTAAGAGAAGCTGCATCCGACACTGTTGATTCTGCGGTTTGGCCTCATGATCTTTTATAACAGAATCACATGAAATTTATGCGGGAAAAGTGTGTCCATCGCAGGTTATAGTTTATCCTACTCCGTTATGCGCATTAGCTAATGTATGTTGCAACACTATGAAATAACGATAGGGCATAATATGAAGCGATAGACTTTTTCGTTTGTAAATGTTAGAAATGTAACGTGATTATCACTGTTTATTTCAGGAATACAGCAAGATAGCAGGACAGTAAGTATAAAATGGCTCCATTATTTGTTGATTTGAATGTTTACAACGGACCTGTTTTCATTCAGACTGACTGGACTTTCTGATCCAGTGCAAAACTTCAGAGCTCCTCAGGAGATAAATCAAGAGCGTCTGGAGTGTCTTCATGAGTGGACCGAGAGGAGACTGGAGACTGTGCTCATTTCACTGCCTCACAGAGACCCTTTCAGACTGCTATGTGAGTCTTACCTGCTTCATACTATAAATCATTCAATACAATTACTTGAATTGTCTCCAAAACCTG
>Danio_rerio_nonrepetitive:170679373-170680094
TTTGTCTAAATTTGTCTGTATTTTGGTAATTAAAGAATAATTTTCAAATTATTCATGTAGGCCTGAAAACTGTTTTAAAATTAATATCTATTTGTAAACTATACAAAGTGCAAAAGTGCTTCAAATCAAAACAATAATGGTGAACTTAGTGCTTAGTGTCTTTACAAAGTGATATTGCCAACTATAGGACTGGTATGCAAATTTAGCGTAATCGTTTGCTTTTGTAAATCCTAATATGCCCTGTTACTCTGTAAATATGTCCCTTAATCTATTAAATCAGATTGATTCTCAATTAAAATTAGATGCTACAGTGTTGGGGATATTGTTTATTTGAGGGCAAGCACACAGTTGTTTTTCCTTGTGAAATTCCTAATCTGCGAGTTAATATGCTGTAACGTCCAGTATTGGCCTCACCTTGCATCATGTTCCTGTAGGCGTTGTCCGTGATGGAATAGATGTGAGGAGGGACCTCATGGCGCTTTTTGCCTTTATACATTTCGATGATCTTCTCAGAGTAGATTGGCAGCATTTTATATGGGTTCACCACCACGCAAAACAGCCCAGAGTATGTCTGTAGAAAAAAATTACATCTCAGTTTTCCATTGTATATGAATCCATCAGAAATAGAACAACATGGAGACACGGCAGCACGGTTAGGAACCGCACAAAGGAAGTCAGGCTCGAGTCTGTGTACTTTAACTCATAATATTTGAAAGCATAC
>Danio_rerio_nonrepetitive:75237406-75242783
ATGGAAACAAATTTTTTATCATGGAAACAAACTGCTGACAAGCCTGTTTAGCTCCCCAGGGTTTGTTTCTTGTGTACTTCACCACCTGTGACCTGGTCATCACCCACAGCATTCCTCCCAAAACAGCCTGCAGCTCCTGACCTTCCTCCTCTGCACTGTTTCACCCTGGTTGCTCAAGAATCCTGATTACTCAGGCCATTTGGCTTGTTCACTCTCACAGTGAGACACACCCATCCACGAACACAGTGATATAGTATTCAATAAAGATGCTTAAAATGTGGACGATCACTGCAGTTAAAATGAGCTTTAGGAGCACTCACTGAAAATGAACAAACACTCTGTAAGTCGAAAGTAACTTTTACATTTAGTCAGTTTTCAGTTGAGCACTAAATAACGAATTGTGGTGAGATTGTGTTAATATGGACACCAGTCCAGATCTACATGCACACCAAAATGATCTGCAACAGACTGTGTGAGATCATCTGGGCATATTAACACACAAAACTTGGTATTGGTGGTTTTACAAGGGCTTTCCATAGGAAAATACTTATTACATAGCACTAAATGTCTTCCTAAACCACGATACCCATGTCCCATGCGATACCCATGAAGCAGAGCCATTGCTGCAGCACCCAGGGAACAGTCTTGGGCTTTACATAATTATTTTAGAACACTTATCTGTAACACAAGTTACTCATATGAGGAGAACTAATAATGTGATGTGGAAAATTGTGGTGGTCTGCGAAATTACAGCAAAATTACGTGAAATAGCAATCCCAAGTTGGCAGGCAATCATTTCATTTCCACTGAGCGGCAATCATTTTTGAAGAAATGAACCACAACAATGATCAAAAATTTATTTTCAGGTCGTAATGATTACATTTTGAGATGTGGAAAAAAAGGATATTACACCACGCCTCTCACAAGCTTTCACTTTTCAAGATTTCACTCTTGCGCTAGCTTTTATCACAGCGTTACCAGTCAAATGTTTTTACTTTCAAATCTGCAATCCCACAAACTGTGCCAAAAATGTCTTAACCATGAGATCCTTACCCTGCAGCAGTCTCATGTGCGCAACCAGTTTAACTTGTTTAGTTGACTGTATTTTAGTTTGATAAGCTGCAATGTGAAAAAAACAATTCTCTAAATTAGATAATGTGCATATGAGGCTCTGGTTTTTTAGTCCTATACAGATTTCATTACTGGTAGTGTGAATTTACCAATATCATTTGATCTAGGGATAAATCTGTACAAGATCTGAAACATTTTAGAGGTTAATTAATTTCGACCACACCCAGAAGTAGAATGCTTATGTGAATGTGTTCAAATAACTGATATTAGTAATGAGACAGAATAGGGCTGTGACTCTGATTTTAAATTCTTGAAGTACAATGGATTCTGCATACTAGGCTCTGATGCAATCATCGCCCGCATAAAAGTGCACCTCATTCCTGATGAAATGGAATACTTGTTCCATTTTTCCTGTGTCATTAGGCAGAGATGTGAAGCACACTGTTAGGGCCATGATGGGGCCTCCATAGTCTTTGGCTCCACCTTATTCTGCTCTGTTTGGCAGTCGGCCTGCAGTTTCACAGCTGTCTGGATCTCCAGAGTTTCCACATCACTGCACCGACTGAGCCAGAAGCATCCAGTCATCCAGCACAAAGTCTGAGCACATAAACCTGCTATGTCTGATCGAAACCAGAAGTATTGAGTTGATAGGTGCAACTTTTAGATAAGCTTTTAATGCAGCAGGTTGATTTCCTTGGTAAAGTGTATTTGAGAAGTGCAGCACAACATCATTGGCTTAACCAATGGTGTGATTTTGGGGTGGGACTGACTGACCGGTGGTAGATGGCAGTCCCATGATTTGTAGTTGTGCGTTAAGTATGTTCAAAGCAAGTTGTAACTTGTTCTTCAAAACAAGTCAAAAAATTTTCTTTAGACTTTTTTTCGAGTAATTTCTAATAGCAGCAAAATTATGTGCAATACCCGCAATCCCATGCTGACAGGCACATACTGTGCTACAATTATAAACTATTATGTGGAGAGATGAAAACAGGTCGCACCACAGTAGCTACTGAAAGGTAAACACAGTGTTTCCAAATGATTAAACTTCAGGATGCCAAAAAAGGCTGAAAATATTTATCCCCAGCACAACTTCTGTCTACATCAGGAGTTCATGTGTAGTTAAGAATAAGGTAATGATAATGGTCATGAGCTCATATTGGTTACAGTTAGCCTTAATTAAACATGTTCTAATAAGTAATTAAGGTTGACTTAATAAATATTAGACTTAGATTAGTTTATAATAAAGCTACATCGATAATCATGTAATCACTCTTGCCATTATCAAAGTGCTACCAGTTTGACAAACAATGACAACAATAACATACAGTTGACTACAATGAGTCTGGTGAGGAACTGTACTAAAAAGCTCATTGTGTCCTCTGGTGGTTCGCGATCCTGTAATGTATTTGCCGCAAGAGTAAACATAACATTGGTCAATTGTCAGCCAACCGCTTTAAAAAGATCGGCATTAAATTTGTGTATAACATCCCTCAGTTCAATGCTTAGGTAATCAGATTAAATGTGCAAGGCAAGCAGAGCTGAACCAGTTTTCACCTGTGTGACTTTGTGAAATAAACACATGCTTATCTTTCTCTGTTTTGTACAGCATGAATGTGGGCTGTGGGTAAAAACAACTCTTGGGTAAAAGAAAAATCTCTTGGCAAGGCTTTCAAAAAAACATTCTGCTGTCTTTAATTGAACAATGCACTTCATAAACCAGAGTGGTTGTAAATATAGCATGAGCAAAGTTTGCCTGCTCTGTAATCACTGCAGAATACACAAAATGACAGCTGAGCGACACAAGAGGAACGCATTGACTGAAGAGCTGCAGAGGAGTTTCCACGCTTGGAAACTCTTCTTTCTATGGATTGATTTGTAAGTCAGGATTCTCAATTTAAGCGTGATAAATACTTGAGGCTTTGAAATGTAAATGAGCAGAATCATTGATTGTTATTTGTTTTCCCATTGCAATCTTTGCACAGTGTTTTGAACAGGCATTCAAGGAATTTTTCTGAAACCCCCATGGATGATCTAGGCATGTCTGGGGCTGCTAAAAATGTTACCTCAAGTCAGCAGAAATTATCAATAATCTTTTTATGCAAAAACTTGAAAGCTTAAAAGTGATATCATTATTGTATTTTCTTATATATTTGACCAATTTTACATGACAGCAATGTACTACACAATCATTGGCGTTTTGTCAGTCAACTAATTAAAAACTTCCTCACTTTAACGGCATGGTAACCTTATGAGCACAGGTTAATTATGAAAATTTACCTTCGTTTACATTTCTACGAATCCTACGGGGTGATATGATGCCACAAATACCAGCTGACTGTTTACCTTAATGTGGATGACTCGCTGCATATGCCAGCGGACGCAAGACTCAAAGAGAAGTTGACTGCGATGACGAGGTTCGAATCCAGGGAAAAATTAAAACTAATAAGATTTGAAACATGGTATAAATCAGGCTTTTCTTCTTTTAGATTGCTATTGAAAATCGTGGGGTAGGTAGTGGGCGGTTTGGGTGAAATGAAATCTGAGCTTGGGGCGTAGTTGACAATATGTATTCATAGTACTAAATGGTAATAACATTTTCTTGCATTTGAAATCAGATACAAAATACTGACACACTCCCTCGTTTACTCACACACTGACTTCCTTTTGGGAATGACCACCAGTTACAAAATACATTCAGCCATTTTTGTTATAAAGCCATACATTTTACAGAAAACAACTAGAGCTTTTTAAAGGAACTGTCCACAGGCACAATCATTGTTCTCGTTTCAGCATACCAAAAGCTAAATTCCTTAATTATTATGCTCTACATGATATAACTACAAAAGAGTCAGGCTTTATATCGTAAAATTACCAAATTTTACTATAAACTATTTGTTAGCTAAAAGCGCTTCCACCAGCAAAAGCTAGGGGGGTCGTAAAATAGTGTTGCTTTAAATCTCTGATGTCCTATTAGAAAGACAGCCAGTCAATCCAGTCTTACTCTGGATCAGACTCTGTCAACCCAGTAACTTAGCTTTCTCACACACACGCTCAGGAAACCCAGGGAGCCAGAATCCCGTGGATGTAACGCAAAAGGGAGGAGCACACAGGAAATGAACAGACACAAATATTTGCAGATGGCCGCAGATGGCTGCTTCATATCAATATAGTCATGTTGAACTACAAATATACACGATGACACATTGTCTATCTGCATATTAACTATAGGTATTACATTTGCATCTGGACTGCCAAACAAGCAGGGGAAAGATAGCTGAGCGTTCAGTGGCTGAATTCAGAGGCGAAGCTGTTGGATTCAACAGTTTCCTCCGTGAGTAAATCTCCTCACGCTGGCCTCATTCTCAGTTCCCGCCAGGAACAAGCTAAGACTTTCCCTCTGCACTCTTGGTCTTCTTCAACACCACAGAGAACCACATATAGAGGCACGCAAACCACCAGCCAAATCCGTCACACTCTCATCTGAGAGCGTGAGAGAATGAGAGGGAAAAATAGCATAGAGGGCCATTTTGAGACGTGTGATGTTCCTAAAGATTTCAGGAGTCTTAAAGCTTGCACAGACTCAAAAAGAAGCCATCCACAAAGAAATCTATACATAATGTCAACACCTAAAAGCTTCCCCCCTCCTCCCTTCCTTAGCACAACATGTATTGAGTTCCAGACCACACCCAACTCAAGTTCTGGGCAGTTCAGGATTTTGGAGAGGAGGAGCACACACTTTTTTCCTCATTTCACTACTACTACGTTTACCCTGCAGTCACGCTCACGCTTGCATCACTTTGTCTCCACGTCTGGCTGCCCCCTTTGCAAACTATAAAATATTTGACACTTCAGGCTTCTCCACAGCGGTGAGTGAGAGTCACTAGTAACTTTTTCTCTATAAAACTCTTAGAGAGGATCACAGGATCTTTGAAGTCTTGAAAATACTGGCTGGAGTAAACAGACGGTTGATTTATTGCCGCCTAAAAGGCTTTATGAATGTGTTGGTGAAGGGAGTTTGTGAGGAAAGGGGCGTCGGCGTTGATGCTTCACTGATGAATCACCGGCTTATACTTGTTAGTAGACTTTACTTTAGATGTTTTGTTTACTTAGAATGTTTTCAGCTCTATTTCGAAGCAAGCGGGAGAATGTAGTTTGACTTGTGTTTTTTGGATCTCTAGTTAAGTCTTCACTATTTGTTCTCATCTCTGGTGGATGTGTGAAGTACCACCGACTTTGTTTTTCATATCGCCCCCTGGTGAAAGTATTTCAATGATGGATAAAGTGTTACATGGATGTTTACATAAGT
>Danio_rerio_nonrepetitive:255239124-255244689
GAGATCAAAGACAGCAGCATGTCAAACCTTCAGTCTGGAGGGTAATAGCCTACGCTCCAGCAATCCTGAAGGAAACACAACAATGATCTGGCATGTCTGGGGTTCTTCTCAGTGAGAAATGCTCCACACAGCAATAGACTCCATTTTAGGGCATAGGCATGCCTCATACGTCAACAAACCTATAGGGCACCTTAGTCTTCCATGCTCTGTCTTGAAACCTCCTATGGAGTTTCCAGAGACCCGCGTAGATGACAGAGGGTGCTTGTCCCAGCAAAAAGGAAATGCTTCCTGATGGTGTGAGTCTGGTCGGGCCATGGAGGCGCAACAAGCAAGACTCTTTTCTCCTGTACAAGAGGCTCACCAGCTGAGAGCCAGTGCATCTGTGCAGTGCAGGGAAAAAGCAGGGAAAAAGTAACTGACGAAGGGAAAACTCTGGAGAAGCAGCAGGATAATCTGGGCTTTTCTGAATTGCTCTACTATCAGTTGGACTACACCGGGGGGAGTCTTCATTCCCTCGATAGTGTAAGTTGCCATGCAGCACGAGCACATATCGGTCAAATAGTTGATGTATGCCACCCCACTCCACATTTAAAGATATTCCTTTAAAGTCTTTAAAGGTCAAGTCTTTGGTCTTTAAATTTGCTCCTATTTGAAATTCCTATTTGATGTTTTCGTGTTTTGTAGGTTGTAGGTTGCTAGGCAACCCATTGTACAAATCCACAGGATGAAACCAATATGTTCTGTATTTTTCTGTGATAACTAATCTTACCGAAGTATGATTATTCCGGTGAGCTTGCAGGAGTCATTTGGAGTTAGCGTGACACGCCGCTTCTGCGCGCAAGCCGCGCACCCCATTGAAAACAACAAACATGTGCAAACTCTTGAAAGAAGCGTTCTGTGAACTGCACCTAAATGGCCGCCATCATTTGCGACAGCTTTTGACAACCGGGTTGCAGATCTATTACTTGGCAGTTCGTGGGCCATATTTCCAATAAAATTTTGCCATCTTAAAACTTGAGAGACTAGGATATGGAAATGTTCCTATATGATCTACAGTTTCACAGGCAAATACTTATGAGGTAATACATAAGACAAACTGACTCTGTCATTCATCACAAGGCATAAGACCAAACAAAGCTGTGATTTGTGCCAAAAGGTTGTTGGGTTTCACAAAATTGGAAGTGGATAGAATACAACATGTGTCTATCCGGTCCCAACACACTAGGAGGATGGTTCAGTGGCCAAAGAAACTCCAATAATCCCTTTATGGCCCCAATGTGTCTTAGGGCTATAATGTTTTATATTGGTAGTGTTTGGTAATTCTGTCTCCCCTTTTCACTCCCTTTCCCGGTTCATTTTGGTACAATCGATAACAATCCCCCGGTTCGCCGACTACTACATATAATATTTGCAGCAGCTGCCCAAAACCCGATGCATAAGACAGAACAAGCACCCCTTCAGCTCAACAACCCCCCAACCCCCAAATTATTTTGCATTGGATATCAGCAGACAATCTACTACTTTACTATTTGGAATAGACTTCTCTTGACTTTGGAAGCATATAAACATAAACTAAACTACTTACACTCTAATTAGATTTAGATGGTATTTAATTGCAATGTACCCAAGTTGTGATGTTCTTCTAACCCTTCTCACAGTTTGAACGAGTGTTTCTTCAGGTGTTTCATATGTGTTGATTGAGATGTAGTTTTCCAGGACTCGTATTCCACACTCTGCACTCTCTGGACCTCCACATCAAAATCCTTCACTGCTCAAAGATGACAGCTATTTGCAATGAGCGAGCAACACGTGGCTCTAGTGTTATTACAAGTACTATTGTGGGTGTAATGCTTAAGTCAAAAACCAGGTTGATGTTAAAACAACTTTCTGATTCTCTTACACAACCAATCTTGAACTAAAGATTTTCTTCAGAGCAAATCCAGAAACATTGACAAATGCTTGTGCTGCCTCATTAGGCCAAAGAGGCATTTGACAAAAGCAGGGAATTGTGAGATAAGCCTACTGTTGTCTAAGTGCTGCTTTCTCATGCTCAAAGTCTACAGGGTGGTGTCTAGTTACTTGCTTCCATGACCATTGAAACTGCAATGCTAATCCCAGCATGGAAAATACATCTATCCGACAAATATTTGTCTACACTTCACATCTGTTCAGTTCCCCTGTTAGGGCCCACTTATTTAACATCGATGACCACAAACATGCACACCTTATGATGTGCTTTGGTCAAAGGTCCATCTGTCTGTGAATTTTGGGAGAGTGATGTATAAGACAAAGGGAACCATAGGAGGTTCAAAACCTTGGCATTTCTGTACTGCATACGGATTACCACTGAAAGTAAAAGATTGTTCAAAAACCTTTTTTTGGTAGGAAAATTCCACTGCCTTTATCAAAGCTGCTCAAATGATCCTTAAAGGCATAAAATAGAACACTCTATTTTCTTTATCATTATCTAGACAAGAGCAGTGTTTTAAGAGGATTACAGATGCACACTGCCAAGACCCAGTGAGTCTTATTCACTCTCAAATTCACAACAATGCATGAGCAGACCAGTTTGTTTTAACCTCTCATTACATATACAGTATCTCATTTATTTTATACTATGGGCTAACGCAGTAGAATTTTATTAAGAGGATTCCTCCTTAAACGTAATGTTTTCAACTCTGTTTTTAATTTAAGTACCAAGTTTGCCTGCTATTAAGACACTGGCTGTTTATTTTTACGTGGACAGTACACAGTCTGACTAATCTATTTCTATATCCTTACCCAAAACCTATGAGGATTCCTCTTGCTGGTTCAGTGACTTCAGAGCGAACGAATGTCTCCCGGTCAAGAGTGGGTACACGATCCCTGCATTGCATGTTAAGGGGCTCGCAGACCGGGGACCAGAAGCATACCCCCTGTAGTGCATTCCCTTGTGGAAATAGCTTAAGATATTATGTGGCAATGCAAAAGTACATTAAGACAGAAACGGTGTCCTATGGGTGGTCAGATATGTGATGCATGGTTTACTAAAATGATAGGTCTTTAATATTGTTTTGACTGAGAGTGTATGTAACTGAGCTTAAAAAAGGCTATTCAAGAGTTTAGGAACAATAAATGAATAGGTTTGACCTCCTTTATTGAATTTGCTACTTTGCTTATGTAAAGCTTATTGGGTAAGAACCAATATTTAGTAATCAATATAACTCAGCCAATGTAAGGAAGATTATTGAAGATTAAAATTGGGTGATATGGTCACATTTTCTTGACCTGGTAAGAACATTCATTAATGTTCTCAGAATGTATGGGCAACAATACCATTCTTAGTAGCTTAGTGATATTTCTCAGATTTTGTGACATGGAAGATATGGTTTTGAAAAGTTAAGTTGTTGTTTATAATAAAGAGTTCTGTTACAGTAGAGTACAGTAATAGTTAAATTGTGAGATCTGCAGTGTACAGGATTTTGGCATAATAAGTGATAGAAATACTTCTGCTTCGACATCTTTTACACTAAGTTAGCTTAGACAGTTAAGACATCTTATCAGGTTTTGTTGAAATTAATAATTAAGTTGATTCAGTGCAATTTCACATTTTAAGTACCCATGCCTGTGGTAATCAAAAGTACTGCAGAGTTAATTTCCTTTCAGGTTAAAATCTAAACATTGACTTTAAACTGATTAGTGTGTTTATTAGTGGGTTTGGTATACTGTATGTTTAATGCAGTGTTAATGTGCCTGTTAGCCAGAATAGTCTACAATCCATGCATTAAATTTAGGACTACAATGGCATTGTGGTTAGCACAAGATTCTACTACACATTTATCTTGTCTGTCTCTTTAAATTAAACATCCATTTAATTACACACTTCAAATTTAATCAATACCTCTGGGCAAAGGGAATTGTAAGTGCAAACACAATGATCGTGTCACAATGATTTGTCAAGACTTCTCAGCCTTTTCAATCACAAAATAACCAAAGTACTAATTAAGAATACATTGCTGATTAATTCTCCTTTCCCAACAGGAACAAATTTGTCAAAACAGATTTCAATGCACCTTGAGAGCAAAAAGGTGCACAGGACACAAAACAGGAACAGGAAATTGCCAGCAGCGTAAACAAAAACCACTTGAGGGACTTAATTTCAACCATGCTTCCCTTCCAAAATCTCTTGCTCAAAACAATGGCCAACACTAACAAGTACAAGGGGTTAGTCGGTGTCTATATGACTTACAGTTGATTGCACAACCATAAAGGGTAAAAGTCGTCTGTCTGATATCTCAATGAACAACTTCCTCTTGGCTCAGACAAACACATTCAGTGGCACCATGGTATCTGGAATCATTAAAGAAGTATATTAAAAAGGACACATTTCCGAACCAGCTGACTCTAATCAGTTCTCTCTCAGGGCTGGTGTGCAGTGGGAAATCATTGAACATCTGTGTACAGAGATGGGATCTGGTTACCAGACCCAGCATATTGGGCAATGAAGCTGGCCTATAATGCGAACTTACAGTACTCAATAATAATCATGCAGTGGTTGGCTGTCAGGGTCAGAAAGGCTCTCTCTGCTGATTTATTCTACGTTTAAGTTTGCAGAAGAACAGAGAAGGGTCTGACTGCAGATTAGCACTTGCACTTTCAGACTTGCACTCTCAGGCTTGTATTCTCAGGCACCCATGCTTCCTCTGCAAGTGCTCACTGTCCTGTTTCCAGTTTGTTTGCGTAGCCAGTGACAACATTGTCACACGTATTTATCATATGATTATAATGCTTTAACCTAAATTTACCAAAGCATGCTACTATTAACATTTATACCAGTTAGGTCTAAATAGACATAGTAGTATTACAACTAAAGGATACACATTATGGACTAACAGCAATGATTCTTGAACGATTTTGGGAAACTATTCTTTAATCAGCCATGACGATTGCATATTAGAATACAGACGTCAATGTGTGACGTGGCAGGAGAGTGCAGGGCTAGGTTGCATGAAAGTCCTTAACCAAAAAATCCCAGTTCGTTATGATTTGTTTACGCAACTATGGCAACTGCGGCGCCTGTCACCATATGTTGCCAGAAACTACAGTGAAACGCTTGGAAAAAGACATGTAGGTAATGGTGACAGATAAGGAGTTTGTTGCAACAATCTTCATGAAATCCCTTACCTCAGGGATTTTCCCCCTCAGAGACACCCTTAAGTTAAATTACTACATCTCAGATAGCACAGTTTTGCGGCACTGGTGGTCTTTTATTTAAGGCAACTGTTTGGCACTTATAATTTGGCCCATGTGAAAAAAATGTGGGCTACAGTTGGCAATATGTGGACTTTTGGTAAATATTTGGCACAATAAGCTCTGGCTGATGGAACCTTGAGGCACAACCTAATAACATGCTTGCACATGCCATTGAATTATGATGGTTTATAAGCAAAAAAAGATTGTATTGTTCAACTTCTGCCTCTCAACAACGGGGTCCCAAATAATGAAAAATGGACCAGCAATAAGCTATAGAATGTATTCATGCTCCAATTTTGTACTTTGCCACACTCAGCAATTGTCCAGAATAAG
>Danio_rerio_nonrepetitive:392697972-392698301
TAAGGCAACACACTTGAAATCATGATACATTTACTTTAGAAGAAAGATAATTTAATGTTAACTTATTGTTACTCATTCAAAATTTTAGTCTTGCATCTGAAACCGTCTTACTGATTTTAGTCCCAGAGCCTCACGGAATATCAAAGTGTCCGCAGGTTGAACAGATGAAATCTTAACAGATGTCGTAATCGGAAACAAGGATTGAGAAGGATTGAGTCCATAAAGCTGAGTTTACATCATATCCCAGATCATTTGTATCTTCTGCCTGCTTTCTCGCTCTCAGCTCTCTGTCTGTCTTTTTTTTCCCGGAACAGGGAAACCTATTAAAG
>Danio_rerio_nonrepetitive:158485095-158491290
TAAGTTTGGCCTTTCTGGTCATTCCATCTTCCGCTTGCATCTTCTAATGCCTTTATTTTAATCTAGGAAACAATCAAGATTGAATTATTTGAATTAATCTATTCCTTCTTGTATGTTGCAACTAAATTTACATGATGATATACCATACAAACGGGATCGTAAAAGGATCGTTTTAACATTGTAAAACGATCGTTTTACCTTTGTTTTACCACCGGTGTACAGAGTTATACATAAAACAGTATACAATGGAATTTACAACAAAAATTAGTATATTTCCTTTTCCTTTTGCTATAGTTTACAAGTCTTTATTTTGGCGCATTTCCGGCAGCTTCGTGCTTTAGAGAAAGTAACAGAGGAGCAGAAAGCACGTGAAGTGTGTCCTCTTCTAGATTCTGCTGAAAGCATTGGCTGAAAGTTTTTCTGAATGTTTAAAGTATAACGTTAAGTTAAATGTACAATAGAAGATAATTGTGGTATTTTTCTTGGTGGTGTACAGACTTATACATAAAACAGTATACTATAAGTTTCCTTTTCCTTTCGCTATTGTTTACAAGTATTTCCGGCAGTTTCGTGCTTTAGAGAAACTGAAAGCAACGGAGGGGCAGCAAGCACCTGAAGTTTCTGTCCTCTTCTAAATTCTGCTGAAAGCATTGGCTGAAAGTTTTTCTGAATGTTTAAAGTATAACGTGGTGTACAGAGTTATACATAAAACAGTATACTCCTTTTCCTTTCGCTATTGTTTACAAGTCTTTCCGGCAGTTTCGTGCTTTAGAGAAACTGAAAGCAACGGAGGGGCAGAAAGCACGTGAAGTTTGTCCTCTTCTAAATTCTGCTGAAAGCATTGGCTGAAAGTTTTTCTGAAAGTTTAATCTGTTTTAGTTTATATCTGTAGTATAATGTTAAGTTAAATGTACAATAGAAGATAATTGTGGTATTTTCTCGATTCAATGGCTACTAAGTTTGTGTCAATACACAATTAGGAGCAAGAAGCTCATATCCTGGCTTTTGAACCGTCTCCTGCCATTGCCAGAAGTGAGCCATATGTGCCTTAGTTGGCCCAGATGTGGCCCAGAACTGTATGCTATCTAGGGAGTTTGGCTTATCATGCAAGAAAGCAAACATATAAAGAGAACAGTACAATGGTAAAACAAAGGTAAAACAATGGTACAACAATATTGTTTTACCGATAAAACAATGGTACCACAAAAGCAAAAAAACGAATGATTTTATAGCCTGTACAATTGTATTCAATATTAATGTCCAACTATGAAATAAAGTACAAAATACTTAAATACTGCATAACGAACATACGTTAAACACTTAGATTATGTTACAAATATAACATACATACAACAGTTACACTTTAAATTAACTAATATGAACAATACCTGTACAGCAAAATTAAGGTACAGCATACATTGTGACCATTTACCAACAACAAGTTTGTCTATAATAAAAAGACAAACTTTGAGACTTATATCATTACAAAATCAAACTGTTAAATATCCGGAAGTTATTATTAACTTCCCTTGTTTGTCCTTGTTCCTGACTGTTGTCTCCCAGTATCATCCGCTGTCTGTTTGATGTCATCGTTGTGGTCAGTGGCTCTCTTTTGTTTGAACTTTCGTGTGTCCTCTGTTCATTAAAACACTCGCATTTGGATCCTCCTTGTCTTGATTCGTGACAGAACGGACTGATCCTCCGGCCTGGCTGAAGTTGTTGCACACGCTACCACACGCATGAACAGACATGATGATCAGATGGTCACCATCAGTCGCGCTGTCCAGGCGCTGGTCACTCAGATCTCTGATCTCACAACACGGTTGCAACGTCTTCATGCTGTCGGTCTTCAGCAGCCTGTTGCAGCTAACCTTAGTCCATCTATGCCGGTTCCTGAGCGAACAGCTGGATTTTCCGAGCCTCGCCTTCCACCTCCAGCGTTCTACTCCGGAGAGCCTGAGTTTTGTTGAGCCTTTTTAGCGAAGTGCTCATTGTACTTTTCCCTGCAGCCTTCCTCGTTTTCCACGGAGGAATCGAAAGTGGCGTTTGTCATCACGCTTCTCACCGGGAGAGCGGCGCAGTGGGGAACTGCTGTGTGGGAGAGGAAACTCCCATGCTGCTCTTCATTTGACACCTTTTCGACAGAGCTTAAAAAGGTATTCGATCGAGGTTTGGCGGGCAGAGAGGTGGCACGGGCGCTAACAGAGTTGCAGCAGGGGCAACGGAGTGTCGCTGACTACTCCATTGAGTTCCGCACCCTGGCGGCCGAGAGCGAATGGAACGCGCAGGCGCAGTGGGACGTCTTTCTCCATGGGCTGGCAGACCAGATAAAGGATAAAATATTCACCCTGGATCTTCCTAAAACCCTCGACGAACTCATTGATCTGGCCATTCGTGTGGATTCTCGTCTTCAGCTCAGGGAGAGAAACACGCGACGCACGCACGCTCTGGTGAGATCACCTTTTCCGGCTGTCACGGTAGTTCCGGGGCAGGAGGCCACGCCCCTCGCGGATCCCGAAGGCATGCAGATGGGCCACTCTAGGCTGTCGCTGGAGGAAAAGCGCAGACGCCGCAGCGAGGACCTGGTGTTTCACAGCGGTGGTGTTGATCACATCGCGATTGAGGGTAAAAGCCAGAGCCCGTCAGTAGAAAAGAGTTTACTGACGGGTGGAGTATCTTTGAACAAATCTTCCCTTGCAGCTACTCTTTTGAATGTTATGTTGGAGTGGTCATCTGGCAATTTTAGTACTCAAGCAATTATTGACTCTGGGGCGGAGGGAAATTTTATTGACTCTGCTTTAGTAAAAAAACTCAGACTTCCTGTGATTTCTCTCTCCCAACCTATATCTGTTCATGCTCTTAATGGTTCTTCTCTTCCGTCCATTACTCATTCAACTGGTCCAATAAGACTGATCACCTCTGGTAACCACCCTGTCACTCCAGTAGTCCTTGGGCATCCTTGGCTGGTAATACACAATCCACATATTAACTGGAGACAGGAATCTGTAATATCTTGGAGTGAGAGCTGTCATGCTACGTTGTTTGTTGTCTGCCTGTTCTTCTGTGTCTCGTTCTGTTTTTCAGGAAGAACCTTCTTCATCACCAGCAGGGGCGGGGGTAGATGGCTCCCTCCGTCCTTGTATAGACTACCGAGGGCTGAACGCTATCACGGTAAATAATATTCGAACGTCTGCAGGGGGCATCCTTTTACATAAAATTAGACCTCCGCAATGCTTACCATTTGGTCCGCATTCGAGAAGGGGATGAATGGAAGACTGCCTTTAATACCCCCAGGGGGCCGGTCTGTCCAACGCCCCTGCAGTCTTCCAAGCACTCGTGAATGACGTGTTGAGAGATATGATGACATACTGATATTTTCTCATTCTCTCCAGGAACACGTTCAACACGTCAGACGAGTGCTTCTTCGCCTGACTGCCTTAACCTCCCTCAAGACTTCGTTCAGGTGGTCCAATGCAGCGCAAGTTGCGTTTGATCGTCTGAAAAGCTGCTTTGTTTCAGCACCTATTCTTATTGCCCCTGATCCATCACGGCAAGAGGTGGGGGTCGCCTCGGACGGCAAGATGCATCCCTGCGCGTATTTTTCTCATCGTCTCAACAATGCTGAACAAAATTATGATATTGGTAATCGAGAGCTGTTGGCCGTAAAGCTTGCATTGGAAGAGTGGCGTCATTGGCCTGGAGTACATCCAATCCGCCAAAAGATTGAACTCTAGGCAGGCGCGGTGGGCTATTTTTCCATCTCGTACCGACCAGGTTCCAAGAATGTTAAACCTGATGCACTTTCTCGAATTTTTGATCACTCTGAGCGCGCATCATCTCCTGAGACCATCGTGCCACGCAGACTTTTTATCTCTGCTGTCACCTGGGAGATCGAGTCGAGGGTCCGCATGGCCTTAGAAGGGGTAACGCCTCCGCCTGGATGCCCACCGAGTCGTTTATTTGTGCCAGAGGAATTACGGTCTGACGTCATCCGTTGGGGTCACTCTTCCAAGTTGGCCTGTCATCCAGGGGTGAGTCGTACCTTGTATCTAATCAAATGGCTCGTGACATAAGGAATTTTGTGTTGGCTTGCTCGTCCCCCCGCTGGACCGAGACCCTGGTCCCATATTGCGCTAGATTTCGTTACGGGTCTTCCCCCCTCCAACGGGAATACGGTGATTTTGACCGTAGTGGACCGGTTTTCGAAAGCCACTCACTGTCATTGACCATGTCTTTAAACGGAGAGAGCCAACCAAGATCTTGAACGCATGTTACGATGTTTAGTCTCTCAGAATCCATCCTCCTGGAGCCAGCAGCTCTCATGGGTTGAGTACGCACATAACTCATTACCAGTGTCTGCCACGGGCCTCTCTCCATTTGAGTGTAGTTTAGGGTACCAGCCACCCTTCAAGTAGGAAAAATATTCCTCTCCGCACCGTATGTACCCGTTTTTCATGTCTCTAAAGGGAGATGCAAGGGACATATTGGATCATTCTCTTCTGGGAGCGCCAAGAGGCGCTCTTAGGAGAGAGGGTAATCCTCCAGCTGAACCTCATTTGGCTGGCTATAAAATTCCTCCTGTGGTATGTGCTGGTTATTAGTCCGTTGTTGTCCTTGTTTGTCCTTGTTCCTGACTGTTGTCTCCCAGTATCATCCGCTGTCTGTTTGATGTCATCGTTGTGGTCAGTGGCTCTCTTTTGTTTGAACTTTCGTGTGTCCTCTGTTCATTAAAACACTCGCATTTGGATCCTCCTTGTCTTGATTCGTGTGTTTGATGTGGGAGTGTAGGAGTGTTAAGCTGCAGGAAAATGCAGTTTCTTTTGTCTGCCCCCTCGCAATTAGCAGATCCTAAAAAAAACTTCTTGGAGGCTCCCTTCCGCTTTTTCTTTTGAAGCAGGCTTGCTTCTTATCCTGAAATTACAGAATCATCAGTCATCATTTTTGTCCCATCAGTAACTAGGTCATTATGGACATCAAGACTGCATTTTCGATTTGATCGATTACATTAATTTACAGTTAAAAAGTAAGACTGTCTGCTTAGTATCTGCTGATTCAACAGAAGGAGCAAATTCTATGCAGGGTCAAACTGATCAGATGACTAATTTGTTTGATGCAAGTGGCATTAGAATATTACTTACCTTGAATGAAGTCTGGCAAGGAAAAACAAAGTGGTAGAGTGAGTGGACGATGATCTTAAATCTAGATCAGCACAAAACACTACAGTCCTTAGCAAATATTTAATAGTGTGTGCTGTTAATGTGCAAATTTAGCGAAATTAAGTGAAACCTCTGATAAGATTGTAAAGTAATTTGGGTCTACATTACTTAAAATATTTATTCACCGCTAGTGTCAAAATCATGTTACAGATAAGGATGACAATGATCCGTGTCAGTCTATTGCAGTCCTACTTCAACTGTTTATGTCACTCCCCGTGATTACAGTTTTGTAGACAGGCAGAATTTCTGTTTAAAAAATAATTGCAGTTACAATGTTCAGAGGATCAGCATGCCAAATAGTAGTGCTAGTTTTAAGTGCCAAGATTGTACACTGAGACTTTGAACATGAATCGTGCCACGTAGCGCCATGCATTCCAGAACTTCAAACATAAGCCACCACGAGGGCAAACACCACAGCGCCCCAAGCACCCGAAGCGCCGCCGCGTGCACCCTGACAGAAACCCACATTGCTGCGCCACGAGATGCGCACATGAGGCAATGCGCTTGCACTTTTCCAACTGCACGCGAGGTGCGAACAATAATTAAAACAACAAACTAAGGATATGGTGACACGCCTTTCAACCGCACTCCTAAGTCAAGTTGTGGTCTCTCTGAAAATCGATCCAATTAGTCTGCATGCTCGGATGCGTTAGGTGTCACGGTATGCTGACGGATGAAACAAAAAGGTGGTGGATCCAAATGCATTTTATGAGAAATTGTGCAGATAACAGAAGAAAACAGGACATCCAAAGATCAAAGTTAGGGCAAGATACGAAAACACAGCTCAGGAACAACGGCAAGATACGCAAACACAGCTCAGGAACAACATACCTAACTAGACAAGACAAACGACTCAGTGACAAACAAACGGGTGATCAAAACGGGTAACGGAATCAGCTATGAGTATGTATGAGTATGTAATCAGTGTAAGTGAAGCCGGGTGTGTGTATGTGGAATGTAGGGATATGTAGTTCTTGAA
>Danio_rerio_nonrepetitive:522880169-522880356
AGTCCAGTTAGACCAAGAAAAGTCCACGGCGGCCCCAAATTCAGTGGTCTGAATGGTTTACTGGATCCCAGTCTAGAAGTTCCAGTGTTTCTCCCAATCAAGTGTACCCAGACAATCTAAGTGTACTAGTCTGGATGACCCAGTCCAGCAGCCTCAGTGCTCTTGATCCAGCAGACTCATGGTCATA
>Danio_rerio_nonrepetitive:587880048-587880700
CCAAACACTCAGGGGTATTGTCTCATAAATAGAGGCCCGGTGAGTTCAGTTGTTCAGCAGTCACTAATTAATTTCAAACTTTATCAAACAACGGACAGTGTACATATTCATTAACATGGCCTTGGCATCTCACAATGCCTGCCACAAAAACCCTCACGAAGAACCTATTACCAAACATCATCCTCATCCTGTTCTTTCACAGAAATAATTACCTTCGTGCTCGTAGAATAAATTCTGAATGTGTTCACAGCAAATCAGAGTTGCACTACTTTTCCATTTTGGTTACTGTTTTATGTGCAGCCACTGATGACCAATAAAACAGAGATGGCTCCAAAATGATGTTGGAAAATTACCTGAATTTTTTGCTGGGGATCAATACAGAGTTAAATCTCAGCTTAGAGGTTGCCTTAACAGAGCCAAAACATGCTCCACCTTAGCCCTTAGGTTAGCCGTAAGAGGCTGCATTGTTGATCGTGGATAGATTTCCTGCCCAGTTTAGCTTTTGCACAGTCCAGCATAAAGTGCCCTCAAAGCATTCGGGAGCGCGGCAACGTTTCAGGAGATTAAAGGTTGTACAGCCTTAAGAACCAAATCGATGCATTCTCCTTGCCTAGAGATTGACCGCATATTGATTCACTGGGAACAGGAAGTG
>Danio_rerio_nonrepetitive:93060651-93061128
GGTGTTTAGCAGAATTATAAAAACCGTCTGTCGGCTTTGGAAATTTGTTTGGGTGGGCGTGTCGGGGGAATGCACTCACAACACGACGGCCTGCAATACTTTACTTACAGTGTTCACGTGGGATCACTAAAAACTTAGAAATCATTCTGACTAAGGTCTGTAATCTGTAGACAGGATAATCAGCTCTCACCATAGATGAGAAATGCTCTCGAATAAAAAATATTCCAAACAAACGCATTTCTGCCGCGCGTCGCGTACAGCGTCAGGAGAACTGATGCATACATACCGTTATTCTCGAAGACCTCTGGGGCTGAAGATTCCGGGACAGATTCTGCTTCAGTGGCAGGTACAGACAGTGGCTCTGGGGTGGACACAGGCTCTGGCTCAGTTACTGGGGCGGGCACAGGTGCTGGTTCAGGGCTTGGCACAGACACTGGTTCAGGGATGGGCACATCTTGGACTCGTTCAGGCACTGGT
>Danio_rerio_nonrepetitive:159240524-159243466
TCAGATCGATTGTTTTGTCGCGGATCCCAGGATGCAGAATAGGACAAACTAAGAAAAAACAGAATGTACCCGTCTGTTGTTTTTGTTCATATCTTAAAATTAGACTGAACTTTTCTGCACGTTTGCCCATTTGTAAGCCAACCAACCAACTTTAAAATATGGTCATCAGAAAAATCTGACTAAGGATCTGAGAATAGGGTTATGGTATGATCTTACTTTTCCATAATGTTATAATCTTATGACTTCGGATTCAAGCGACACTTGTTTTCATGAGAAAGAGATAAGAGAATGTCTCCATTTCAAAGTCTGTATTGTCTCTGGACAGTGTTGTAAAGCTGTCTTACCACTTGTTGAATTTATCATGACCAGACAAATTCTGAACATTGAATCATATGCAACTTGTCTCCTGCTACTGCTTCTCTCTGGTTTTCTCAGTCAACTCCTATATTGATAGGAAACTGTTGATTTAGTTGAATACGGGTTAACAGGTTTGGGTATTGGGTGGCTGTGCTAGCTTGTTGTCTGGATACTCAGAAAAACAGACATTTCCTGACTGGAACTGGCGTCCAGGGCTCTTATTTATCTGGCGTGAAGAGTGTGATCTAACACCAGTTGCATGTGTTAAAAAACAACTGACCTTTAAATCTTGTCTGCCTAAGTCTTTCTAAGGCCTCAGGGGTCATTAAAGATTTTGAATGTTAAAGTAGAGGTCTCCTGGAAAAAAACTCTGCTCTAGAAGATAGAGACGTACCTTAGACTGGATAGCGCGCAGGTTGACCAGATGCATGTCGCAGGGGAAGGAGGCTTTCAGAGGGCTGTAGGGGACCACAGATGGAGCTTCCAAGTGCTGACTAACTGCCATTGAGATGAGAGGATGGTTCAGGTACATGTACGACATGTGGCTCAGGATAGATGGATAGCTGTATGGTGCCGTCGCTTCATTCTGGGTCAAATACAGGAAAGTGAAGCATCAGCACAGACTTATTTGTCTTATAAACCTGGAAACTACGCAAGGATGTGATTCTGCATTAGCACAAATATTCTTTTATATATGACTGGCATGGCCTTCTAGGAAAGCAAGTTAGTCTAAATTAAACTCAGAAATTTATGCAAAATAACACTTAACTTTAATCACCTGATTAAGTATTGTGATTTGTCATATCAAAGCCAGTTTCGCATTTAGTCATACTGGCAGGATGTAATGTAAATAATAGTATTAGTATAGTATTTTTGATGATGGAATAAATCTTTCTTTTACAACAATTAACCTGGAAAATACTGCAGCCAACTTAATGGTAAAAGACACCTCAAGCCTCGAAAGTGGCTACAGCTCGAACCTCCTACAAAATCTGAATGGCTGGATATTGTATCTAATGTTCAAAATATGAGGATGACTTTTTCATTAAAACTACAAACAGACAAATACCTGCAATATTGGGGAAATTGATTGTACTTATGCCGTTACACAGTATAAACTGATCTTTATATGTATTTGTTAATGTGACCCGTAAGGAAATATGTGACCAGTCAACTGTTCCAAAAGTTCCAATGTGTTGTCTTATTTTCAAATTTTGTTCTTTTTCCCGTAAACAGAAACTCAGAAGTACAAAAAGTAACCTTAAAATTCTGAGATTTATTCTTTTAGTTACACATGAGAAGTAATTTCCAAAGCATGACACAACTTTATCTCACAATTCCAATTTATGTCTTTGCAGTTACAAACTTAGAACTCTGAGTGGAAAAGTCTGAATTGTGAAAAACAATCATAAGAAAAGGAGTACGAGTTGATATAAAGTATCATAGTTGTAGTATTGTAGTAGTATTGTAATGTAGTATTATAGTTGTTTTTCCACTGTTGTTTTGTGACATTCACAAGCCTGTTTATTCGCATGGCATTAACTCACTAACCTGCAAAAATTGCTTTTCTTAATTCTCGTCTTTTTCAAAATTTTCTGACAGGAAACGGCTACACACTGAACATTGAAATCACACCGGTGTGAGTGTACATTGTAGGAACCAGCCAAGACTGATCAGATTGATGTGATCATATGCACCAAAGAATAAATGCACATTAGTTCTGTTTTAATTCAATCATCTGTCCGTCCTGATTACCTCCTCCACAGAGATCCTCTTCTCCAGCAGCAGGCGGAAGGAGTTGGCTGTGATCTTGTTGTCCAGCACTCCCTGTCCCAACCCTCGATTGTCATCCTGATTGAGCCTGCGGTCCATTATCACCTCCAGCTGACCTGTGGAAACCACACTAATGAGCTTCAGCAGGACATCACATGTACTTCATCCGAACACTGATTGATGACATGTAGAAATCATGTGTGAGTCTCACGTTTGAGCACCATCTATGTTTATATAAACTTGACACTTGACAGATTGTATTTTATAGACAAAAGCACTTCACAGTCAACAATGGAGTGTTTTTTAACCTCTAATTCACATACACCTAAAGCCGTGTATATTGAAGCATACCTCGAAGGATAGTTGTTAGTGTGTTTGATTGATAGGCTGCCAAATCATTTTGCTGCAGCATTAGGCTGGCACGTGGTATTTATTTATCTGAGAGGGATATCATCATTATAAAGAGCTTTTTACTGAATAAATATCAAATGTATACGTCCTTGAGAATACGATTCTAGCTCATTTTCCAGGGGAGGAAAGCTGCATATTATAAAAATTGATGTGCTTGTACATCAGCATACCCAGCAGGGTCCAAATGTCTAAAAGCAAAGTACATGAAATGCTACTGTTTTGTGCTTTTATGTGATCAGCGTAACAATATGAGTGAGAGCTTCTCTAGTAAACTAGAAAATCTTGGTACTGGGTTCCTTCTTTAGGTGATTTGTGCCAATCATGTTCTTCAGCATACATAAACTGACACAAGAAATCTCTCAATCAGTGGCTAAAAGTTCTATAATACAAGGCATCCTTAC
>Danio_rerio_nonrepetitive:448047749-448048957
TTAGCAGGCTGCAGTAGTTGGATAGATGTTGTTTGGCAGTTAATGTTTTTATCGCTCATCAGCATTCATTTTAATAGTAACTGTGATGTAATAACCGATTTAACTGTACAATTTTTGTTTTGACAGTTCTTGGCTCTTAGGTCCTATAACAAGAACTCTGTGTCCACAGCAATATGCAAAGTGCAAAGTGTTTTATTCTCCACTTTATGCTGCAGCACTTAAAGGTTAAGTGAATTCTGATTGGATGTCAAAAGCCTTGAAATTAACATAAGGCACTAGGCCCTTGGAATGTCAGTGTTGTTGGCAAATTTCCTTCTTTATACTACGTTGAGCACGTAGGTGTGTGTGAGTTTATTTTGCTAGCTGAAAGAAAATTCAAAGTGGACCACTGCCAAGTCTTACAGAAGCCTTATTAACATTATAAAAGTGTAAAACAGTTATTTTTGCTAATGTCATTTTAACAGCTAATGCTCAAACCCAATATACTTCTGTATGTACTAATGCTTTGTTTCCACTGAGCAGTGTGCTTCAGTATGGTTCAGTACTAGTCACCCAGATCAGGCTAGTGTTTCCACATCCAACAGATAGCCCTTTCATATTTAAAGTTGTTAAATATGCCATGGGTTACGCGTAGATGTGGTGTACGCCAGAATTCTCGCTTGAAGAAAAAAGCTATAGGGCTGCTCACTTATTGCTTCTTGTGTGCATTCGAGTTTATTATTTCCAATTTAGATGTGCGGTAAACAATTGTAAAAAGAGGAGGCGGCACTTCTCACGATTTCCACATTTTGGGGCCGATCCAGGCGTTTCAGACCGCTGAAAAGGCACATCTCGTGATGTACTACAGCAAACGTGCACGTCTGAGTTCCAGCAGTCAGCCAGAGGGTGCCACTCTATCTAGCGACTCTTCGGCCTTTTGAATCTGTCAGGTAACGTTCACACGTGTGCTCTGCCTATTCATACCAGAGTCCTGCTGTATTTATGCATAATTTGGCAGAGGTGCATATTGGGACAGAATTATTTTCACCGCTGCCTCCAACCCTAGTTCACACATCGCGTCTTTTGTATGGATGCACAAGAATTGTGCGCACCTATTAGGAGTGACATGCTCGCACTTTCCAGGTGCACCTAGTCGAAAACATCTCCATTTTTCAGAATGCCCTGCACTGCGAGGTAAACTAATTACGTCTGACAAACACACCCAATAA
>Danio_rerio_nonrepetitive:269993175-270000244
TCAGATTTAAGGGATACATTTACGCTTTACATTAAGTTTGAGTTTACAGTTAGACCTATTTGCTTCTGCATCATTGTTATCCAATCGTTAATCTTCTCTGAATTTGGGAATGATTTACAGTTAGATTTAGGGGTTGGGATTAGCTATGGATTTTCTAACAGGATGTTAATCCAGTATCGTATCGTAACTGGCAAAATCACGCCAAACAATTACAACCCGAGTTAAATATAGGAAGAGATTAATGGGGGATATATAGTAACAGACAGTATATTGGTGGCTTAGAGTGGGATGGGATTGGAAAGGTCCACAAGTATGGACTCGAACTCGGGACACCTGCAGCACACTTGAATTATATGGCACGGTTAACACTGCCACTTGTTGACCATGTTAACATGAAACATATGTATATGTGACAATGACGAGGCATTCCGTTTTGTACGTCTCTAAACTTGAGACATTGTGGTACACGGTTTAATGACATAGAAGGAAGAGCTTGTGTGGAAACGCTCATGGAGGAAACATAGAGGAGGAAAGTGATCAGAGATCTACTATAGGTGCAAGCTGTAATGACGGTGCTCTCCCTCCTCCTCCACTTCAAAGTCATGTTGAAGTTAGGCGAAACTAAAACCCGTTTTTACTCAGGTGCAATATCGTAAATTGTATATGGGTCACCGGCGAACTGACCACTAGGCTATCAGCACCTCGTCAGAAATAGGGAATGGAATAAAATCATTTCAAGGGAAATCCATCTCTCACTGAAGCTCCATTGAGTTGAAGCAGATGCACAAACCATTAGATCAACAGTTCAACATGTGCTGCTTTCAAAACATCACATACAGCAAATAATCACACCTTCCCATCCTGTCCTGTTCCAGGCTCCAATTCCAAAGAGCGTCCTGATCTCTATTCCCATCTCCAAATCCTCCGTCTCTCGTTTCCGGAACAGTGTGGAGGGGCTGAATCAGGAGATCGAGCGCATCATTATCCGGGACACAGGAGACAGAGAGGAGCAACTTATTGTGAGTGTGCTTGACATTATCCTGCACAAATTGTTCTCTGTTACATCATCTGATGTCCTCAGAGAATGCCTAAAAACATTTTTAGTTCTATTTTGATGATGATCAATGGTTAAGATGATGACAGGTTTAAGTTTCTATAACTTTAAGAAATTTATTCCTGACAAATGACCTTTTATTGGCAGTGTTTATTTTTTGACATATATTTAACCTGTTCTTTGTATTACTAAAACATTCCCTGTGTCTCCTGATGATACACTGAGATATAATTAAGAGCCAAAGGATTGATTCAATCCCAGATAGTATACGCAGCACTGGTGGTACCTGTACAATGCCAGCAAATATTTGGCAATTATGGCAAAATAAATGTGGGCCACAGTGCAAAATATTGCACTATGCAAAATCATGTAAGTGCAGTTATAGAAGATATATTTAGGCCACTTATGGCGAATATACGGCACAGTAAGCTACTTTAGCTTGCCTGAATGAGATTGTGGCCAAGTGAGTTGCAAATATTTCAATATCTATGTAGTATGTATTGACAGTGTTAGTGTGTAGTAAGTTGTATTTCTGCGTTCTGTTGTATATGACACTGGCATTTTCTTCTGGCCAGCCTCAAGAGGTTCCAGACGGGCATCGGGCTCCTCCTCCTTTATGCCAGCGCAGCATTGACACACAGACGCCCCTGGGCACGGCAACGGCTCTCAGTCCATATCGCCCACATTCCTGAGTGTGCCAAGCGAGTCCTGCAGTGATAGTCCATCGCCCCATGAGGACGAGACTCTGGCTGACGGCCGTGAGAAAGGTACAGCCCACGGTGTGGGCAGATCAACATGCCCAAAACATTTGCTCTTAGGTTGCTCATATTTAGGCCAAGCAAAGATATAGTAGCCATATAGCCTTTTATATAATTCTCACTATAAATAAAGGATTAACTATGACTAATGACTAGGATTAATAGAAGTTGAAGATCATGGCGATTATGCAGAAACAAATAGGTTGGTAATACGCCACTTGTTAATAGTGAGAGTTGGTCTGTAAACTTAAGTGTTACTGTTTTTTTGAATCTTAAAGTGATTATTGTTGCTAACTTACATTTTACGAATCACCAGGGACTTCAAATTTAGCTGAGAGTCATTGTTTTAAACATGATCAAATTTGTATTGAGGGAAAGACTTTATTAGGAGCTTAAAGATTATCTACCGGACACTTAATTAAATGTATTGGGCTTTAAGCCAAGCCGTAGTTTTTGTTAATAGTAACAACGCTGACTAAAGTTGCAGTGAAGTGAAGTGAAGTCAGGTTAGGTGAAGTCAAGTCAAGCTAAGTTAAGCTAAGCTAAGTTATATCTGAAACCCTGCTGCTTTTGTGTTGTTTATAAGTTAGGCTTGGTTAGGTTAGGTTATGTGAGGTCGTGTCAAGCTAGCTAAGTCAAGCTAGGCTAAACTAAGTTATACTCGAAACCCTCTTGTGGAGCTTTTGTGTTGTTTATAGGTTAGAATAGGTTAGGTTTGGTGAAGTCAAGTAAAGCTAAGATAAGTCAAGCTAAGTTATATATGAAACACTGCTGTGGAGCTTTTGGGTTGTTTATATCAGCTTAGGTTAGGTTAGGTAAAGCTAAGCTAAGTTAATCTAGACTAAGTTAAGTTAAATTATATCCAAAATCCTGCTGTGGAGCTTTTGTGTTGTTTATAGGTTGAGTTAGGTGAAGTCAAGTCAATCTAAGCTAAGATAAGTCAAGCTAGGCTAAGCTAAGTTAGGTTATATCTGAAACCCTGCTTCGGTTAGTTCAAACTTAGTTACTTAGTTAGTCCAGGGCAGGCTAACTCTCTGGCTAAGTGTTAAGTTCAAGCCTATTGCCCTAATATAGCTAGCGGGGTAAGACAGACACTGACTAATTTAAAGAAGAAGACTACTTTGTAAAATGAGTGGAATAATCATGAGATGATTCGTTCTGAGCAGTAGCCTCACTTTAGTGTAAAGATATTTTCCCACCGCGGGAAACAAGTGGCAAAGAGAAAGCAACGATTTGCAGCAGATTCGGGAGCAAATTGAAAATCCCACCGCTTGTGGGTGCACCCTTGCAAGCAACAATTGGCAGTAAGCACAAATCCTCTCTCTCACGCACATGCGCGCGGTCAAGCACAATTACTCGCCAAAATAATACAAATGTAGCCTATTGAACTATCTGCAGTTTCGCGGCTCACTCGCTGTGAACAGCTGTGTCTCATAACATAATCGATGTATCTATGCTCGACTTTTAAGGTTTCACGACAGAAACGTGCACGAGCAGCAGTGGTATGTAGCATATTATATCCACGTACCACCCCCTAGGTTAGGTGAATTCAAGTCAAGCTAAGTTACGCTAGGCTAAGCTAAGTTAAGTTATATCTGAAATCCTGTTGTGGAGCTTTTGTGTTGTCAGCATAGCAAGGAGAAAATATAACAAAGTGGATCAATTTGAGTGAAGAAAAGATGCTTCACTGAGTATACGAAAACCCAGAATTAACTCTTAACCCATGGTAAATCACAGTTTGAGTAGTGTGAAATGGCATACTGTAGAGGTAACTTTTGGCACTCTGCTCACCCCTACCTAAATATGCCTCATCCCCAAAGCCCAACAACAGCTTCATGTTCAAGCGTGAGCCTCCCGAGGGCTGCGAGCGAGTCAAGGTCTTCACAGAAGAAACACAGTGAGTTCTGCAGCATGTCCTGCTTTATCTGCACTCTGAAACCATGATAGCTCAACACGTACATCGACTTCAAAGCTGCGTCGGTGCTTCTCACTGTCTTATCGCTCTCCGTTTACATCTCCTCAGGGCCAGGCCTCCGCGGGAGATCCCACAGTTCCTGTGTCCAGATAGGAACAAGGTCAACTTCATCCCCAAGAGCGGCTCTGCATTCTGCCTGGTCAGCATTCCCAAACCGCTGATGGCCACGCAGGAGCTCAACAACCTCAAGAACCAAAGCTCTACTCGCCTCACACCCGAACCCGAGCCGAGAGTCCCACGGAGAACCTGCATGCTGTCCCAGCAGCCCTCAGGCTCCGCCCCTTCCTCATGTCCGTCAGAGAGTTAGACACGCCCTCCCCAAACAGTGTCCTGTTAACTGCATTTCAATTGACTCTTGGAGAACGTTAGGTGATAAGTGTAACAGTTGCCTTTTGCTATGCACACTTTTTTAGCTTTGTGCTCGTTCTCAAAGAACAAAGAGGCCATTTTGGGGGTTCTGGGTTTGTAATAAACGCATTTAGCTTTTTATCGTACTTTCCGTAGATATGAGCAAACATATCTCAGAATACCAATCTATTGAGCTTTTTCTGGAAGACTCAGTACTGAGGTGGCCATATAGTTTGCAGTGGATCGAGTCGTTTCTTTCATATCATTGAAGATAAATGATGATATTTCGTACCAAGAGACCAAGAGACCTGGTAGAATGAATTCTGGGTTGATGAAGGTCTCTGAATCCCCAATAGCTGGCCTTCTCCATTCAGTCCAGTCAGTCAGGTTTCTGCCTTTTCCACTGGTGATGAGGAGACAGAAAGGTGCTAAAGATAAGATTAGCTGGTTAACAGCTACACAACAGGCGGCCTGTAAACCTGATTCTTTTGTTTGCATAGCTGTAAAATGTGTTTCAAATGCGTATGGGTCCAAACTCTGAACTTCAAACCCAGCAGGGAACAAAGTGAGAGATTGAGAGGAGGGCATAACAGGCTCTGGGTGGACAGACAATGATTAAGCTGTTTTAGCCGACAAGTAGAACATCGAAAAGTCTGTCTAGTTAACAATTCAGAACATTCACGTTGATGTTGAAATCCAGTGAAATAGTTTACAAAGTCAGAGCACAATATTGTCACGAGATTGATTTAATGCATGCATTCATTTCTAGATTTCAAGCGATTAAAAAACAGCACAGATCTGGTCTCCGTTTCACTGTCTTAATGACTAGGCTGCTGGATTTTCTGTCATTTTCATCATAGACTCTATACCTCGTTGAGAATTGAAGCATATTTTCGCATTATCTAACTATGCAGCTCACGCAAGTGCTTCTGTAGACTTGGCCAAAGTGATAGTTTCCTGTGGCTCAGTCAGTGACAGTCATGAAGATTGAATTATAAGGGTCGTTCCAATCTCAGTTTTGTGTGTGAATAATGAAAGTGAGTGGGGTCCAGTGTAGTTTGGGCTTCTATGTAATGGATGATTACAATGATTGAATCAAAGTGAACAAAAAGGCTATGTGTGGCAACTACAAATTTGTATGAATACTTTGTTTTTATGCACTTTATTACATCATGGCCAATAACAATCATGTTTGGCCAGCAGACAAAAAAGAAGGTGGTTTATGAGCATTTTTATGTTAGGAACACAAAAACTAAGTTCAAAACGTTTTACACCCTGTTCACACATTTATTTAACATCATGCTCTTGTAAACTGATTGACAAAGATCTATATACCAGGCGTAAATAGGGCATTTCTGTATAACCCCCACACCATTGCACCACCACCAATATGTCACAGCGGAAATCGAGACTCAACTTTTTCCAATCCTCTATTGCCCAATTTTGGTAAGGTTAGACATTATTTGACTTACTGTAGCCATTCTATCAGCTCTTGTGAGTAAACATGAAATGTATTGTTTGATTTTGTCATAGGCTGTGCTTCTTAAGAGTGGGCGGGGTTGAAGTTATCTTTTGCCACATTGTACTGATTCCAACTCAATAATTTGTGTCATTTTCAGTACAATATCAGGGCTAATGTAGTCTTTCTGCACAAATTCTACTTGCAAGAAGTTTTAATAAGGTGTTGAATTAATATGAACAAATTACTTTAAATGGATCAGCAAACTTGTTTATGGTTTGTTATCAACCGGCAAAAGATGTACAAATATACAAGCACCTTCATCTTACGCCAGACATGCACAATAATGCTCATATCTTTATCCTGCTGAAGGATTTTTCTTAATCTTGGGTTCTTACAAAAGGGATCGACGACTAGACTTTGTCACTTAGTGTACATGTAATGGAAAAACTTTTTGAAACAATTTGATTACCAATATTCTTCCAAATCTATACGTTTGTATTTCACATCAATACAGATTTGAAACTGATGACAGCCTTTGATGGATAATAATAGATTTCCAGTTTCGACTCTTGTCCATCTCTCGCTGCTCACATTTGGTGCGGTTGTGTTCAGGCTTCCTTAAAGTTGTTTGAGTTCCTTTGTTTCTGTTCACTGTTGTAGTCAAGATTTAAAGGAAACCCAACACGAACCCGAGCATTGTGAATCAGTTGGAACTATACAGGGCCTGCGTGCTTGAGCTGAAATAATCTCCCAGCCTGTGATTACTATCGTAGATCAGTCCTCAGGAATGTAAAAGCAGCAATCTCTTCTGGCAGTGGCACAAGATTCCGAAAGTTTCTTGCTCAAACATAAATTGATAATGTTTTATCAAGCGCTTTGCATATCTCCTTAGGATGTGTATTGAAGTAGAGAAAACTCTTACTGTAGGGAGAGTGAAATGAGAGTGAAATTTCAGTCAGATTTTTAAGGCGACACACTGCAGGTTTCTTTATGCAGATTTTGGGATTTTCAGTCAAATGTTAAGAGTTATATTTCAATTCCAACACTTTTAAAGGTCAGTTTCTCATCATTTGTTCTCCCTCATAGTCATATAAGAAAATGGCTTGTTGTACACCAATTGTCAAAGTTTTATTCATAGCCTATTTATTTTCTAATGGGTTTTAGAGTTCATAGTATTTTCTTAATTATGGAGTGATTAGAGATACCAAAAAATACTCTCTGTAAAAACCACCGATTATATTACCTGACTTCATCCATTGTTCAGATTTTGTGCTTGACATATGCAAATCAATGCGTTAACCGTTAACTGAAATGGTTGGGTGGCAGGGTTTTCTTTTTGCCATCATTTCTTTGTACCAAACCAGCGATAAGAGGGCCGTGGTATGGTAAGCCATTTTGACATTTAGTTTATAACCCGTACGATAAAGGTGACACGTATCGACCCGTACCATACTGTACTAGTCAATGGAAAT
>Danio_rerio_nonrepetitive:466660515-466660827
CTCATAGTTTTATGCTTGATATGAGCATATTAATACAAGCTTAAATAAGATTGTTGTGAATTTTGGTTAAATGTGTTAATCATGGAATATATATTTTCCATGCATACATCCACTTTAAAAAGTTCTTATCAAAGATTTGGGATTGCATCAAGTGTTATGATGATTGAGCTGTATATTCTAAAACCTGTGCAAACACAGCAGTGCAAATTCATTAGACTTGTAAATGTATTTCTGTCTGATATTACATGTTGATTTGACATGTGGCATTTAGTTTGCAAAACTTGTGGGGCACTCCACTGGTTTAGTCAAATG
>Danio_rerio_nonrepetitive:547617203-547622602
GAGAGAAGTTCCAGACCGACGGCACGTACACACTGATCATCCGACTGAGACACAACGTCATTAAAACTGGTGAGTTCATCACACCGTGCGCAGACGAGTCTATCTACAGCTGAACAGCTTCAAGGGTTCCCTATTCACGGAGACGCTAGCGGCTCATAGGTCAGCGCGTATAACCCTTCATCACTTTAACAGAAGGAGACACTGACTGCTGTAGTTACTGCAGTTGTGTTCTTTGCAGGGCTGGAAATTGTGACCGTTTTGCTCTCATATGAGCCGGAATTGTGTCTATGTGGCCGCAGTATATATTGTTGTCGTGCGACCGGTTTTCACAGCACAATGTTCAGCACACGTGTAGATTTAGGAGGCCTTCACACATTTCCCAGCTCAGCAGTGTGTATAGCAGTCGTCATGTGCAATGCCGCTACAACAGAACATGACGGAGCTACAGAGGTCTGGATAATGGAGAATGAACACAGCACTGACAGATTGAGTTTTAGACAGCAGCTAAAGGGACAGATAACGGCTCGTCTGATCAGTGATCATGTGGAGAACGTCGATCCAGCATCTACACTTTCCCAAGAGTGAGCTCCGCTATGAAAAGGACTGAAGCGTTCGCTGTAAAGCCGCTGGGACGGAGTTTTCAGGTAGCAGTGTTTGCCGCTGAATCTACACATGAAGCAGGAGATGTTCAAACCTTATTTAAGACTGACCCCGCGCTCACCATCGCTGAAGAGCATGCGCTGACCGAGATCAAGCTGATACTGCAGCTCATTAGACCGTTTCTGCTGTTAAGATGACGGATGCCAATAATAATGTATGAGACGGCACCGGTGAGAACAGCACTGTGATTATTGTTACCTCAGTTCATCTCCGTCACGTGCAGCAGTGTGTGCAGGCCGCTGAGCGCAGGCAGAGTTTGTTGGCTTAATATATAACTCGATCTGTTCATATAAGACGTGTAGTAACGCTGCTCAGCATTTTCAGAGGCTGCCACTACAATAAAGCTTCATTTCCAGCCCTGCATGAAGAATGCTGAAGCCGTAATCACCGACTCCCATAGCAGGAAACACTGTCAACATGAACCGCTGCAGCTCTCAGCATTTCTCAAAGCTTCTCCTTTGTGTTCAGCAAAGCTCATGAAGGGTTCTGTGGATGAGTACACAACAGCAGAGTAGGATGATCAGTCTGTCGTACTCGCGCATCTCTCTGGCTGATATTGCACAGAAGCTGCAGCTCGACAGTCCTGAAGACGCAGAGTTCATCGTGGCCAAGGTCAGACACCACTCACCCTGTAACACACACCCAGTCTGAACGTGAGAAAATGCTTATCTTTAGCTGAACTGATCCAACATAGTGTCCACAGGCGATCCGTGACGGTGTGATCGAGGCCAGCATTAATCATGAGAAGGGCTTCGTGCAGTCGAAGGAGACGATGGACATCTACAGCACACGAGAGCCGCAGCTCGCCTTCCACCAGCGCATCGCCTTCTGCCTCGACATACACAACATGTCTGTGAAGGACTGCTGTGTTTCTCTGCAGGCGATGCGTTTTCCTCCGAAGGCCTACAATAAAGATCTGGAGTCTGCAGAGGTGAGAAGGCGTGAGCGGGAGCAGCAGGATCTGGAGTTCGCTAAGGAGATGGCAGAAGATGATGATGACAGCTTCCCCTGAGCCGCAGCGCCGCTTCCTCTTCCTGTTTCCTCTCGGCTGATGATGAGTCTCCGTGTTCTGCTGTTGTGTATGTGCTGAATAAACGCCGCTGTGCTCCTCCATGAGCTGCTCCTCCTCCGTGAGCTGCTCCTCCTCCATGAGCTGCTCCTCCTCCGTGAGCTGCTCCTCCTCCATGAGCTGCTCCTCCTCCGTGAGCTGCTCCTCCTCCGTGAGCTGTTGGTGCTGAGGGTGAATCTGTCTTGATCCGGCTTCACTGGGTTCTGATTCTGATTGAGCTGTGACTTCACCAGCGCACCGCAGCCCTCCACCTGCCCACAGCCCTGAGATCAGCTGGCACTTGTGGAGCTGCGTATGGATGGATCTGAACTGAGCTTCATCGGGTTCAGTTCACTACAGTTCTGTGATCAGCTGCTGCTGCGACACTCTACTGGAGAATGGAGATGAGCTGACCTGAGACCAGCACACAGTAGCCCGGGCGAGTGGCCGCTCCTCCGCTGCAGCAGGCGGCGCTGTGTCCGCTGGCGGAACCGGAAAGCGCTGAATGGAGGGAAAATTTGTTTTGGATCCCAGCGGCGTGTCAGCGTAAACATTCGCAGTGATTCAGTGTAAAGTGTTTTCTGCAGGAGGATGAGCAGCGCGCCGGGCTCCTGCACTGCAGCCGGTCAGCAGAGATCATGAGCGGCGCCAAACTGGAGCATTTACTGGCGGAAGCAGTGAGCGAAGCGGATGCCAGGTAACAGCTAACCTCTGCTAGCGGCTAACCCTTCATTAGCATCACGCTGCGCTTAACGCGTGCTGAGATGCTCCTCAGTGAAGCTCCGTCCTCCTGGAGGCAGCAGGCCTCTGAGCTTCAGTCGGGTTTGTATCGCTCCTCCTCCATCACTCGCCTCTCTCCGCTCTTCAGCTCGTTGCTGTGGTGTGAGAGGGGCTTCAGCAGCACACAGCTCTGCTTGCTGGACTGTTGATGTGATTTCTGAGACTTTATTAAGCAGTAAGTCTGAATATGACCCAGCTTTACGGAGTTTGCAGTGTTTGAGCACCAGATGCTCCGTTTAATGTCGTTCACCATCACTCTCACAGTACTCTGATTCTGCAGCTCGTGTCAGGCAACTTTTGCATGAAACCCCGTTTTCCCCCTGGAGAATATTGTTGTGTTTATTGCTATATCTAGATATCAGCATTTCTAACTGAAAAACTGAAGGATTTTGCCTTTAAATTGACCCCATTAAACAAGAGAAATATCAGTGTAGTCACTGGCGCATCAGGGAAAATATACAGGCTATCCCAGTTCACTACTTGCTTGTTATCTGTAATGCTCTGCCGGTTAGTGTGAGGAATGCTGCGAGGTGAATCAGTGCGGCGACTCGGTGTTTTGTGGAGGACGGGTTACAGATTTCTCCATTTTTGGGGTGGGGAGGTGTTTTGTAGGTTGTAGCAACATTGCTGTCGCTCTGATACACACTTTACCTGTCGAAAAGCACAGCAGTGTGTGTCTTACCGAAATATGAATATTCCTGAGCTTGCAGGAGTCATTGGCTCGAGCACGTCATATACTTGCGTTCGCGATGTGTGAACAGCCCCATTTCTTGCAGAGCCAATCCATACCTTGGCAGTTCGTGGGTCGACTTTCCGAAGACGCCCGTTTCCTACTCATTTTGCTAGTTGTGGGTTAAATCTTGGGGCTAAAGTGACCAACTCGGATAGTGAAATGGAAATAATTACTGGTTGGAGCGGTAGCTATGGGAGCAAATGAACTGTGAACTAAGGCAGAAATGGTTAAAATATGACGCAACCCCCCCACAGACCTCGCTGATGCCCCCTTATGGGCAAAGGACACATACTGACATTAATGCAAAGTATTATTGATGAAAGATCACAAGTTGGCTTCCATATCTGATGACTGATTTCCAACACAGTGGAGCAGTTCAATCATTTGCCGCAGGAGTATTCTCGCACTCATCAGGATTTAGTTTGTCACATGAATTTAGAATAGTGACGCACAAGACAAATCATGAAGGACTGCTCAGAACAGTTCAGTTCTACACCCAAACACAATCTGACTGTCAGCTCAAGCTTTATGAGGTCCACTTTACATAGAAAGAGATTCTACTTGATCACAGCGCTCTGTACAGCAGGAGTGTGCTGTGTCTGCTGGGTCGTGGCGCTGACCCGAACCGTATCATGTGTGATGGAGTGGCGGCGGTGCATCTGGCGGCCGGGAGAGAGTCTGAGAGAGGCCTGCGGTGCCTGAAGCTGATGCTGGAACACGGAGCCGATGCTAACCTGCGGTCAGTGTGAACAGCTCTACCACACCTTAAGTCACTTAAATCTTCCCGAAGCTCTCACTCCTCTACACATAGCTGCATCCTGGGGCTGCTTGCAGAATCTCAGACTGCTCTTGAGGAACGGCGGAAACCCAAACCTCAGAGATCAAGTGAAGTTCACATCCTCATATTACTACTATACCACATATCACACCATCACATCTCTCTGTATCATCTCCACACGTCTCCACACGTCTCTCTGTATCGTCTGTCTGTATCGTCTCCACACGTCTCTCTGTATCCTGTAGCTGAATCTGAAGTGTTTGCGTTGTTGACAGAGTGTCTCTGCTTGATTGTCAGGATGGGAATAGAGCGTCAGATCTGGCAGAGCAGGAGGACAACAGTAAATGTGCCAGTCTGCTGCTGGAGCACGAGCTGCTCACACACACGCAGGAGGACGACGCTCCCAGATTCCACTACTGTAAGTTCTGCATTGGTCTGTCAGAGCAGTGAGATCTGCTGTAGAGGAATGCTGCAGTGTCTGCTGGAAGCAGAGCGTTCCACACTGTCATCATGACCGTTCTGTGTGCTGTTTTTCCTCAGCGCTGCTGTCGGAGGATTCGGTTCTAAGCAGCACTCATCTGTCCAGCATCTCCAGAACCAGCGACAAACACAGAGAAACGGCAGCGCTCTGGCTGTCAGAGCTGGTGGAGGAGCCCGTCATGTCCAGCACATGTGTTTCTGCTGTGGATCCAGTACTGCTTTCGGCACACACGGGACTGTGAGGTTTCTCCAAGTTTCCCCGGTCGGTCTCAGCAGGAGCTCCAGAAGAGCTTGAGAGCAGCTGATGAATATTTCTCCATCCTCTGCCCTCACCCGCAGCTCCACCCGTCTGCCGACTCCACCTTTGACCTGTCTCAGTATTCAGGGTTCCTGCACGGCGAGCGCACGGCAGCGGTGCGGCAGAACCAGGGAATCGACGTCACCAGCCCTGACGAGGTCTTCGTGTTCTCTAAGGATGTGGATGCAGAAGATGAGTTCGATAAGACTGTAGTGGGGCCTGCAGCTTTAAGAGTGTGTTTCAGCCTCCGCTCAGCAGTGGGTCCAGTCAGTACACCAGCTGTGGCAGTGACTCGTTCCACAGCCCTGTCCTGGAGCACCAGCGGCTGCCGGACCCCCAGAACCCTGATAATGCTCCAGGAGAACAGGAGAGACGCTCCGCACGGCCGCTGGAGGAGCCGCAGGGTTCCAGAACGGCTGAAGATCACTGTCAGGGTGAGGAAATTGAAGATGACTGTGTTCCGAGCCCATTCGTCACGGGCAGAACTCGCTCCAGATTGAGCCGCTGCTCTCAGAGGATGAGCCAGAAGCTGAGTTCCTCTGACAGCAGCTCTCTCCTGTTCGAGCAGCCGCTGCCCAGCGCCGAGCGCCGGCACACGAAGAAACGGCAGAACAGAGAACCG
>Danio_rerio_nonrepetitive:160796147-160796806
TCTGTAGATAAAGTTCCCCAGCATCACAACCCTTGCTGGGAATTCGTCTCTGGACTGTAGTCGGTCGGTCGGGAGTGATATTTCGGAGGAGCGCTGTTGTTTATCATCACAAACGGGATTTAGCCTATTCTGGAACTATGATGTCTGTTATACGCTCTTGGATGGAAACTCTGTTGCTGTATATGTTCATTTCGTGTGGTAAGTCTGCTTCCACCACACTTGTTTGCTAAATCACGTTTGGGTGCTGAGAGTGACTGCAGCGGATTTTCGCCTATATGTTTGGCTGCAGTGGGGTTTATTAGTCTTAATTGGTAATTCAGCACGCATACACTAAAGCGCAGAGCTGAGAATAAACCGATTTTACGCTTGAAGTTCTTGTTCTCCAGCCTCGGAGGAAAACATAAGTGCTAAATGGGCTTTTTTGACTTCATTTATAATGCTTTTTTGTTTCACAACATATAATTCAAGCATAGCAACTGCCCGCAAGGTGGGAGCACGACTAAAGCTTAAAGCCAAGCATGACAAAAGATGCCCACTTTATAAAACAATTGGAAATTCATTTCTGAAATTTGAGTTGGGTGAGGGGTCTAAACCCCCTTTTAAGATTGTAAAGTCATAAAATGTGTGGTGTGGAGCACTTTAAAAGTACACATGCTAAT
>Danio_rerio_nonrepetitive:667869894-667870211
AGCTGGGAATATTTCCCTTCAGCTTTACGACCATCAGATCTGTTTTTGCTGGAATATTCACAGCATACTCGGGATGCAAAATGGGCAACTGGAGCACAAGGACTCTAAGGTTCAATCTGCCGTCGGTGCGCACTGAGCATGCTCAGAAACAGACACAAGGGCCACAGTGAGCACAGCCAGTCGAATAAATCTGGAAGCCATTAAAACTCTTTGAGGGGATTCTAAATGGGACACATGTGTTGAAGACCCCCAACCATTGCGGCATTCAACGTACATTTAACCAATACTCTTCTTTATAGACCAGTCACGTCTCATTG
>Danio_rerio_nonrepetitive:80292159-80292545
ATATACGTGCAGGTTGACTATATATGAGTGCACTGACAGAACTGGATCAGTTGCCTCAGCCAGGGGACAAGAGCCATGCTTTAGAGACAGAAATGTCTCAAAAATGGCCACACACTGCATGCAGAGTCTCTATTTATGGATGTGACGACTCGTATAACTCTGTAGTCTGAAATATTTTTTAGAAATTCTGTAAGTTAATCTGCACAACCTAAAAGAATTAATGCTAATCTAAAGAATAAGAGTCGGCTTAATATAGAACAAAAATTACAGATGTGTATAAATTCAGTTCTGAATATTTTGTACATCTCTAAAACTCAAAGCAAGAATGAATGGTTTTGGCATGCGTATAAGACTTAAGTTGAGTCCCATTTCTTAATGAACAGCTC
>Danio_rerio_nonrepetitive:190340908-190341679
TAAACTGTTGTCAAAAGTGTACATGACAGACTATAACAGGAGTTATGCGTTAAAAATTAGTCTTTCGTGAAACGCAGTTGCCATTTAATGTATAAATCTGACGAATCAAAAGACACATAAAAACAAACTATAGGAAAAAGAGAATAATTTAGGCGAAGAAAAATATGAAGAAGTATATTCAGAATTGAAAACCAGAAATATATAGCTACATTTAGTTCTATGTGCATGTTTAAAGCGCACAAACTATACTTTTGAATGCTCTAACCCCAAATTGAATTTTATACATCTCCTCCTAACATCTGTGTAATACCGATGTTGTTATACATATACTCTCTTACATGTGTCTTCTGGAAGCGAAAGCGTGTATACTACTGTTTATGGCTTATGCCTATGGTTGCACTTCATGATGATTGGTTATTGGTGATTATCTTCATCTGCTCATTGCTAAGCCTGCGGCTCTTATTTTGTGCCCTGAATCATGACTAACTCTCAACACGTCTGACATTAGTGCCATAGTAAGAAGCCATGACCACCATTTGAAATTTTCCAACTGACTAACCAGAATTCGGGCAAACATTCATCTCTTCAAATCCTCTTTAGAGGCAAATGCAGAGATGTGTGCGAGAGTGTTCAGCAGCCAACTTGTCAACAGCTTTAACACATTAGCACAGAAGAAATAGCCTTCTGCTTGTGTGAGAGAGAAGTGTGACTCAGAGAAATGTACAGAATAGAGAAAGAGCGTATAGTGGTATTGTCAATTCCCAGCTTAAC
>Danio_rerio_nonrepetitive:151998514-151999121
GACTCTTATAACTCTGGAAGCAATAATTCAAATCTTATGGTGTGATGCAAGCCTTTGATCAAGTCAGAAGCTTATCAAATTCTGTTCAGAAACTGGCCAATGATAAAGTTTTGGCCCTGGGTAATATCAGAGACAATCTTGCTTCACACAAGATAATGATCTTACAGAACAGAGTGGCCTTGGATTACATTCTAGCAAAACAAGGGGGAGCTTGCACCATCATAGGCCCAGAGTGCAGCACCGAGTTAATAGATCCAACCACGAACTTGAACAAAATTCAACAAGACATACTTGATCTTTCAGTAAAATTGCATCGTATGACTGAAAACAATTCTTCATGGTTTGGAAACCTGTTAGGTAAACCCTGGCTGTGAATCAAGGAAATATACTTCTATACTTCTATTGCTTTTTCTACTGTTGTAATATCTATGCATCCACGGGGAACTGTGGGAATATAAACTTATATTATCGTTTTTAGGGTGTGACAGATCTAAAAAATGTCTTGGTTTCCTGAGCCCTGACGACTTTCACAGCACGGCTGTATCTATTGTCCCTGTTTTAATGCTAAAATGTATAGTGAATGGGTACTTATATGCTGATGAGATCA
>Danio_rerio_nonrepetitive:103298410-103302202
GTTCAGCGCAAAGTGAAACTTTAAAATGAAGAACCTGCAGTCTGAGTCTTGAACCCACATCTAACTGTAGCCTCTGACCCTGAGACAGCATGCTTGACCACTAACCCATTTCTTCGCTGCTGTGCATTGAGCTCAGTAACCCCCTGATCTGCACAAGGCTCTACATACAATTTAAATTGAAACGTTAAAGAGAAAATTGTCCAGACTGGCAGAGCTGAGTCTTGAACCCATGTCTGATTGTAGCCTCTCACCCAGAGACAGCGTGCTTGACCACTAACCCATTTCTTCATTGCAGTCAATGCAAGTACTTCTTCTATTTCTCTAAATATACCCTATAGTATATCTATAGACTAGCATATTTGTCCCAGATTTAGTAAAATTTAGTGTTTTACAATAGAAATGGCCACTATTCATATTGAGAGATGTTTTTGTAGAGTCATTCACACACAACATTGATCGCTAATACTGTATGTGGGTGATTTGATGCAGTGCAGGGGACGCAGACACTTTTCAAATATAAAACCAAACCTTAACAATATCCCATAGAAAATCTATAGGTAAAACTAAATAGCTAAATAACACACTAGATAATACATACAATTGTAAACCCTGTACAAATAGGTTTCAACAAATGTTAAAAGTTATTGCCTAAATCTTAACGAACAGCTTCATTTACCTTGAATTGTATGTCATTTTGATCACAGACGTCATTACTCTGCCATCTTGCCATAACTGGATTGATAGACCTGCCAGTAATTTGCTCCCTTTATTCAGAAATTTGAATCTAATTCGCAGATCAGTTGTCAAGATTCAAAGATCTAGGACATACCAAATCATCTTAGATGTCTAAGTAGGTAAGAAGAACGGACACCAGTCGAGTTTTAATCGATGCTGTCAGAAAACATAACTTTGACCTGAAGCAGGGGATAAAATAAATCGTATTAGTCCTGTTTCATATACAAAACCACATGTTTAGTGTTCTGCTATATTTATTCTTACATGGCGGGGAACAAAATGCATCCATCCACGGCTAGGATTATAATTGCAACAAAACGCATTAAAAGGTAAAGGAAACACGCAGAAGCTTTTAGTTAAGAATATGATCACTCTCCGCGTTTTTGGAATGATAAAAGCACGTTAGCTGTGGTCGGCCACTTGTTTTTTACAAACAGTCAACTTATGCGCGGCGCGCACACTTGAGCCGCGGGGTGATTTGAAGAAGATCCCACTATCAGAGCAGAAACCATACTGCTGCTCTCTGTTTTTGTTTGTCTCCCTTTGCAATTATACATTGAAATTTCACAGGCGTATGTTGGTATATTAGATTGAAAAAAAGCACTTGGACCTACCCCTCGAAGAAATCAACATCATAGTTGCAAGTGGACAAAAGAGATGGATTAAAACATCAGGTATATTCGTTTTAAGCCTGAATCGATTCTGACAAAGAGTCAGAGTGTCGCTTTAAGCATTCGGGAAAGGGCCAGCCAGAAATCGCAGCTCTCTTAGGTTCATTAGTCATCAAGCGTTATGTAGAGTCGAGAGATAAGATCTGAACCAATGAATAGCCGTGCCTGCAACACAAAACTGCCCGCTGGCGTATCTGCATATTAAATAACATATCAAAATGGTTTTATCTTAAATATAACTTTTCATGACTTTAAAAGCTACTATGAGAATAAGAATGAATAATGTACCACTGTTTGTGTGGCTGTGCTCCCTCGTCCATATTTGACAGCTTAATAATAGTTTACAAACTTTACATTTAGATTTTCTGTCATTACAAGTGGTCATTTTAAGGCCAAAGACCTTGGATGTCAGCCCCAATTAACAGGTACAGTCTGGTGACTGCATTTATGACCAGTGATTGTCAGTTAATGAGATTGAAAGGAATAAAATAGAGATAAATAGCCTAACAATAAAAATAGGCATGAAACAGGCGAGATATAAATTGATAAATGGAAACTACAATTTCATGCGATAAACAAAAATTCCTGATATTCTTAATGATTTTTCATATGATGACTTGGCCAAAAGAGTAATCGGTTCCAGAAATTCCATGACCTGTGGAAACTGTTAGTTTTAAGCACAATGTAAGTGAATGCTGTAAATAAAAGGTATGACCTATCATTTTAACGAATCATTAAAAAACTGTTAGTGTTTTTTTCATTACCTGCTGATTCTGTATCCAGAACCCATCTTACCTCCAGCATCTGTACATCAGAGGAAGGAAAACAAATAACAAGAAAACATTTTGGATGCTGGAATCCAAAGTCTAATGAAACATACGGTTTGCGACAATTAGTCTTATCGTTGTGCCACACCACATGCGGACTTAGTAAAAGGAAATACTGAACATTCGACCTTTACTTTCATGCATTCGCTCCTTATTCTACACAATATAAAGGGATTTCAAAGAATAATTTACAATCCAATGTGAGTGTTATATGTAACGATTACCTGCTGATTCTGTATATAGATGGTCCTCCACCTGATATACTGCATCTGCCGTTATATCAGATGGAAGCAGACTATACGAATTATTGATATAAACTTGACAGTTAATATACTACTATGGGTACTATCACTCGACACATAAAAGGGCCATTCACGGATCCAACATGAGTGTTAAATGTAATCCTTACCTGCTGATTCAGTGTCCAGATGCTCATCAAGGGGGAGAAGAACAGGAACCCATCTGATATACTGCATCTGCCTTTTTTTTTAAAAGACATTATATCAGATGGAGAAATCTGAACAAAAAGAAGACATTTGGATGCCGCAGTCACATGATGTAGTACTTTTAATTGTTATTTTGCACAATGTAAATGAATGCTGTAAATGAAAAGTATGACCTATCATTTCATGATTTAGATAATAGATTACTACATATTGTTGTATTTGTGTGCTAAAATTCTTCTTTCTGTTTCCTTAACAGAATAAGGCATGTGTTTGGACCATACAGTCAACAGGCGTAAAGGTATGGGATATTTGAGCTATATTTATTGCCGAACGCATCTAAATATCAGGTGTAAATCTGGGCCAGCAAGACAGAGAAAGATCCACAAAGACTTTTCAGGAAGAAATCACATGATGAAGACCATTCAATTCAAGTCAAAGTCTTTATCCTCCACAACATAAAGGAATGCTGCAAATGAAAATATGACATGAGTGTAAAATGTATCCATTACCTGCTGATTCGGTGTACAGATGCTCCTCAAGGGGAAGAAAATGGATTCCTTTTCCTTTTAATTAAACTGAATGAACACTTATTTAACTTGGTTTTTTATCCTGCACAATGTCAATGAATGCTGTAAATAAAAACAATCCAACATGAGTGTTAAATGCAACCATTACCTGCTGATTCTGCATCCAGATGCTCCTCAAGGGGGGAGAAGAAAAGGAACGTATCTGATATACTGCACCTGCCTTTAAAAGACGTTATATCAGATGGAGAAATATGCTGAAGTCACATGATGAAGTACTGTTAATTAAAGTGAATGAATACTTATTTAACTGTTAGTTTTAAGAATTTATCTTGCACAATGTAAGTGAATGCTGTAAATGAAAAGTATGACCTAGAACAACCTGAGTGTTTATTCATTACCTGCTGATTCTATATCCAGATGCTCCTCAAGGAGATGTAAAAGAACCCATCTAACCTCCAGCATCTGCCTATATGTTACATCAGAGGAAGGAAAAACAATCCATTTAATTAAAGTGAATAAACACTAATTTAACTGTTAGTTTTAAGTCTCTTTATCCTCAACATGAGTGTTATATGTAACGATTACC
>Danio_rerio_nonrepetitive:355243407-355247613
CTTCTATAGGTTCCTGTTTACATTCACGGCTAGATGGCTTCTTACCCTTCTCCACAAACGAAATCACTCTGGCCAATACACTGTCAGTCTGCTGCATCTCTGCCAACTCCTCATGGGACAAACTCATCGATCCTGTCTGATTGGTGGGCATAATTTGCTGAATCAACTGAGGCAGCAAAAGGTCACAAATCTCTTCGCTTCCATTACAGCAGACACTTCCAATGCTGAACATTCACCTGCCAACCTACTCACTGATGATTGAGAGTTCACAACCAGCATGCCAGGAGTTGACCCAATACCAAGCTCAGTACCAGGAACAAAAGGATGCGCAGACCATCTGAAAACATCCTGCACCCGTTCTCCCTGAACTGCCGATGCTTCTTTCAAAAGGGAGTCATAAGGCACTCTGGTAAGGCGATGCAAAGCACTCTGCTTCACAAACGGCTCCCTACTAAGAGCATCAGCTACGACATTCCTCGAACCAGGTATATACCTAATACTGAACTGATACGGAGCCAACCTAGCCACCCACCGGTGCTCACAAGCATCCAATTTCGGTTTTGTTAGTATATATGTAAGCGGGTTATTATCGGTCCAGACCGTAAAGGGCCGACCTCTCAACCAGTGACTAAATTTGTCACATATAGCCCACTTTAATGCAAAAAATTCCAGCCGATGTGCTGGGTATTTTGACTGAGCAAAGGAAAGTGACTTACTGGCGAAACAAACTGGCCTTGTGACTCCCCCATTTTCCGGAACCTGCGAAAGCACAGCTCCCAGGCCACCACTGGAAGCATCAACTGATACCAGAAATGGCCTGTTAAAATCTGGGTGAGCCAACAAAACACAATCAATCAAGGCCTGCTTGAGCTGACCAAATGCCCGTCTACAATCATCAGTCCAATCATCTGCAGTAAGCGTTCTCTTCCAAGCAATCTTCCCCTTACTCTTTTTGCTTTTATGACCCTTCGGACCAGCAGTCAACTGAAACAGAGGCCTCGCAATCACTGAACACTGCTCTATAAACTGCTGATAATACACTACCATCCCAAGAAAAGAACGTATCTTTTGTTGAGATGGTGCCCCAGTCCTATCATCCATGAGATCCGACTCAGTCATTTCCGTGGATCTGAAGCTACACCTGCCTCACTAACTAGATGACCAAGGAACTTTACAGATCTTCTGGTGCCAATTTCAAGTTATGTGTTTTCAGACGCTCAAAAACCAACTCTAATCTCTTTAAGCCCAACTCTTCGTTCGGAGCAAAAACAAGCACATCATCCAAATAACAGAGAAGGCTTAAGAAATTTTGATCACCAAAAATTCTGAGCATCATTCGCATAAACGTCGCTGGGCTATTACAAAGTCCCTGAGGAAGACGGTTATACTCATAAAACCCAAAGGGAGATGTGAAAGCAGTGTACTTCCTGTCTTCCTCATGCACTTCAACATTGTAATACCCAGATGTCAAGTCCATAGTGGAGAAAAAAACATTCCCACCCAGTGCAGCTAAAGCATCAGCCTGATGTGGCAACGGATGTGCATCTTTAATCGTCCGAGCATTGAGGCACCTAAAATCGGTACAGAGTCTTAAATCTCCGTTTCTCTTCCAAACAATAACAAGCGGGGAGGCATACTCACTACACGACTTCCTAATAATCTCCCTGTCTTCCATCTCATTCAAAGCTTGCCTAAGCTTGTCGTACTGATTAGGCGGAAGCCTTCTACATGGTAGTCTAAATGGTCTCTCATCACTCAGTCTTATTCGATGCACATAACCCTCTGCTTTACCGCAATCGAGTCTGTGCTTCGAAAAGATACACTCATACCGTGCAATCAGATCAACGAGTTTTGCCTTCCAATCAGTAGACAACTGACAGGAGCCTAGATCAATATCTGCAAGACCCAATGCAGTTAACTTTTCTCCAAACTCACAGTCTTCCTCTGTCACATTGGTATCTGACAAACTGTTGACACTTGAATTGTCATGCCGCTTTGCATAGTTAACATTTTGTCCCACTGAGTATGACACTTCCTTATCAACCGTCAAATCATCCTCAAAATCCTCCAATGCCAAACAAGGATAAATGTCAGCCAACTTTGCATTACGTCTCAAAGTAATAGGAACAGTAGAGGGATTTATTACCTTAACAGGTACCCATCCATCTGCCCACAATGTTGCCACTGTGCGGCCAATCAGAACATTTCTAGGTCTTGAGCGGGCCCTGCAAGGCTCCGCTATAATCGCACTACCCGCTGACAGGTTTTTCAATTCAGTAAGTTTAGCCCACACTAAATGCTCCCGCAAAGGCTCAAGTGTTACTGACCTCTTCAGTCTGACTGTCCCAACCTTGTCCGGAACACTCGATCCCTTCCATCTCTCGACGTTTGAAAGCAACTGAATTAGTTTGTTATGGTCTGAATTGTTGCTCGCATCAAATGACAACTCTTCAACCATATTTCCTGTTTGTTTCAACTCACTGATCAGATATTTTATCACATTACTGCCCACAATGAGATCATCAATTTGGCCGTCTACAACTAAAGTCGGAACCAGAACCGTACATCCACAAACAGTCATTTTTATATCGACCATACTACTTGGTTGCGTTCTCAATCCACCACAGCCAACTAGTACTACATCTGACGGTTTGGTCACCCCACCTGACATCATTAAAACTATCCCAGCTTCCTGTAATTTAGACAAAGCGACGGGACTCAAAGTGCAGGCCATTGAGCCACAATCAATCATACCCCGAACAGTCAGTGTGTTTTCCAAGACGACATCTGTATAGAACAAGTCCTCATGCATTGTATTACAGTCACGTTTTGATCAGTATCCTCCCGGACAGCAGAATATAAGGATTCCAGATCCACATTGTCAATTGACTGGGGAATTTTATCAGGCCCTGCATCCCTCCCCACTGTATGCGGGCCACCTAGTTTCCCTGCTGACCAGAAGGATATGCTGTCGACTGTGATTTGACACGCCCCTTATCAACAGCAGTCGGGCACTCAAAACGTGTGTGATTTGGGGCATAGCATATAAAACAGAGTCCATCTGCTCGACAATGGTGGGAGGTTGTGTGATTAACGTCCCTACATACTTTACACTCCCCCCTCCCATCTGCTCTAGTTTTGACCCTCGTACGCACAGGTATCTCTGCAGATTTTGCCCCTTCACCAGGAACCTTTTCCAATACTCGTTCTAGACGTGAGATCAGGCGTTCTAAGGATTCAACCGAATTGTGAACAGAAGACTGCTGAACTTGTGGAATGCTGGCTTTAACGATTGACGATTCGAGACTACTTGCTTCATTATGATCATAATGCAAAGGTGGTCTGACAGCTTCCTGTTTCTGAGCCAAAAATAACAATTGATTTTGAGTATATTTGGCTTCTCTCTGAAATTCATCCAACCTTTCTTGAATTTCAGCAGCTGTCCAATGTTGTTGAGGTTTGCATTTGAACACAAGCTGTAATTGAGGGTCCGGGCAGTATCTAACAAACATTACTGATACCTCTTGAGACGAATTATCAAGTTTTTTTCCTTGAGCTTTCAAACAGTCTTCTGCAACATCCATTGCCCTATTTAGCCTGATCCAATAATCAAACGGGCTTTCTCCCTTTTGAGGCAATGTGGCGTAAAAATCAGCTAATGGCATAGCAGAGTATGCCGCTTCACTGAAATGCTGCTTCAAGATGTCATAAATAGGTCCTGGACCAGTACTCAAATCAGTTTTCAGGTAGTTGCGGAGAGCAATTTTAACAACATCACGTGCTCTCCCCATTAACCTACCCAAAACTTCCTCAGCCTGACATTCCTGACTATACTCACGCTTGCGCAAATATACAGACATTAATTCCACCCATTCATGTATAGTGCATTTATCTGAGCCGTCCCCACGATAGTATTCTGGCTCTTTTACATCAGATTGCAACATCAGTTTCAAATTTTGAGCATCAAATGACGCTCCAGTGCCAGTGTGTCCCACTCTTGATCCGTCCCCACAACCTGTTGTCCTCAATTCCAGACAAGAAACTATATTCTCACTTATAGATTTACCTATTTCTTTTACCACTGTAGTTAACAAATCAACAGGAATACTTCTCTCAACAGCTGGGGACCTCCATTCATTTTCATCAGGTCCATTAAGTGAATTTGCTTCACAAGAACTAGAGCGTACCCGCGGCGTGGAAGTTAAA
>Danio_rerio_nonrepetitive:101133570-101134354
TTGAATAAATTGGCTCCTTAATTAATACAATCACATTTTAAGAAATCGATGTAACTTGCAGAATAAGTTACTAAACAATCATCAACCTCTAAAAAACAAATGATTACTCTAGAAGGCAAAAAACACAGAACAGCTGAGTGATACAAACCGAGAAATCTCCAAGCACAGTTGAACTGTATATTAAATCTGAGGACTCTAATGAACTGTTGCATAATCCTCAATTAATCATATTTAATCACATATATTACCTCAGGCATGCAGTAAACACATACTGTAACACTAAAAGGATTCAAGTCAATTCATTTATTCTAAAGCAACAGTAAACCCTGTTTCCAGCTGCCAGGGGTGTTGCTTTCTAAGCTGTCCTCATGTTTTATGCATGTGTGCTGGTGCTTCTCCAACAGGGGGACCTTGCAGTGGGTCCAGAGGAGGATTAGTGAGTGGCAGTCAGGCTTACCTTTACTCCCCCAAATCTCATTTTATGATGAAATATATTGAGATGCCAGATAGAATGCAATTCATCTCGCAAAACCTGAACTGATCCTAAGAGGTGACATGGGAAATAATACAAGACGTGCATGCAGTGGCATACTTGAGTGGATGATATCTGGGTGTAAAGTATTAAGGTTTAGAAAAGCATGATGATGCGTAAATGCATCGTTTAGATGAACTATCCAGAAAATAATATGACAATTGAATTTATACATGAACAACATCTTTATGAACCAATTATTGGTTTTTCTCGATTTGTTAAAATAAACCTTTCAAAATGTGTCTAAAATTT
>Danio_rerio_nonrepetitive:476851233-476853372
AGCAAATGCTCAGACTTTGATTTAAGATTACCGAAACAATTTTCCAATGGATTACCTTGCACAACAATGTGTGCTTGTAAAATAAACATGGTAAATTTTGACTTCATGCAACATTTAACAACAAAATTTTTTAGACTCAGTGTGCTAATAAACACGTCGTCATTTGTCAACAAGACCTACCAAATTAAAATGCGGCAAATAGTTGATTTGTGTTAATTCTGGACCCTGATGACAACCGTAAAAGTTCGAACTTTCCATTTGAGCTCCGCAGGACCGCACCTACATAAAAGAAATAAGTTAAGAAGTGAGAGAGAATTCGCTTCCCGTCACACTTTCCCTGGAGAGAGCGAGGCAGTGAACATTTCGTTATGATCCTGACCTCTTATATATCCTGCAAAGAAGACTTCCTGAAAGAAGGAGAAACCGAGAGGCAAAAATTCACGATCCGAGTGTGAGATGGCAGGGTGATGTGTGGCGTGACGTTTTTTAAGTGAACGCGTTTCATCATCAGTTTGAACGCAGCACCTCCTTAATGAGGAGGAGAAGGAAGAGGGGAATGTTGGGTTAACAGTCTTCAGAAATCTCCGCGTTCACTTAGGTCATCCGTGACCGGGCCAGACTCCTAACAGTTCTGTTTTGGCTGTATTTCAGTAACCCCACATTTCTCCGTTCAGCATCCCCCCCACTGACAACAGCGCTGCGTGTTTCACTCATCATCCAGCACTTCTGTCTTGATGTCGCTGGCTGATCCGCCTTGTCGGGCCAGCGCCAAAATGCTGTGGTTGACGGCGGCCATCTCTACTGCCAGAGCGATGGGGTCCTGGTGCTCATTCGGGCCAGTGTTGTCGTCCTGTAGGGAAGCAGAGAACTAGAGATGGGTCTGAAGCCCTCTGCTTTTGCCTCGCAAACCTGTTTTGAGTGACTTTGTGTCATTATTAGACAAAAGGAGCATGAACAGTTCAATCAACACACCGTATTTAGGGGGCCATATCAGTTCATGGCCGATATTAGAAAGTGTGGGTAGACTTTAAAGTAGTGCTGTTAGATTATAATTGTATATTTACATGTTTTGTATATTTCTAAGTATAAAATATGTACTTTGATTTTGGCCCAGCTGCTTGAGAAATATTTTCATTTAGCTTTATAGAAATATTGCAAAATAACACAAAGATAATACTGATTCGATTCTAAAAACAAGTATTGTTACCCATTGATACTAGGATAAGATTGCCGTATAGGAATATAGATCAAAGACTTTAAATAAAACCTATTTCTTAATTTAGAAAGAAATAATCACAAACAAATCCCTTACCATTCCCAAAACTTGGTCAGCAGCTACCGGTTCACCGTAGTCATTTCCATCGATCTCGTCGCTGTTAGAATGACCTCCCGGGCTTTGGACATCAATCCCATGACTCTCCAGGATTGCTGCTTCTTCGAAAAAAACAGACCTTGCCATAACATATCTGAGCTCATCAGCACATACAGTAAGCCATCATTCTCAGCAAATGCAAATCTGAAATGAGGCGGCTGCAGAACAGCGATAACAATGCTGAAATAATAAAGCCATTGTCCATATTCAGAATGCATTGTTGCGTGTAATTCCAGCTTTATGGGTCCCCAGAGGGCTTCAACATTACCTATGTTGGCTCTTCTCTTAATTTCCTTCCGTCTGTTGGCGAACCAGTTGTAAACTTTCAGAGACGTGACCCTCTCAAGATCTGAAAGCTTCTTCCCTTAATCAAATAACAGCAGAGCTCATCAATAATGTCTGGGGCCACGATAACAGCTATTTATACGTGCATTCATCTTCTTTATAGAGCTTCTTGTTTAAATATCCTACCTGGTTTCTGAATTACTGCATTGCAGGCGTTGGCAATTTCCTCTCGTTTGGCTTCGTCCGGGTACTGGTTGTCATTGAAGTAACTGGAGGAGAATATAAAAGCAAAAATTGACACATTTTGTAGCTTTAAGTACTAGCTTGCATTCAGGCTTTGTTTAACCAAGATCCACTATTGACTGTTTTATGATGGTTATTTCAGTAGTCAATGCTATCTCTTAACCCACACCCTTACTATAAGTATACAATGCTTCATTTTGATGATCCATGTAGTCTAATGGATCTGTCAGTTAAGAGAT
>Danio_rerio_nonrepetitive:388337383-388338069
GACCTCAAGGTTGTTGGACATGGACTAACAGTCAATAACTCATTTTAGTTTCACGGGTCATTGCATAAATCTTTAGCATCATTAGTTGCAAGAAAATGGACACTGAGATTGGAAAAATGGCAGACGATTCCTTGGGATTATTAGTTGCATTGACTTTTAATGATTTATCTACATGCAAAATGGAGAATGAGATTGGAAAAACAGTTGCATTTCATCTTTTGGTTTGATTGCAAAACATCCTTGGCATTATTTGGTAAAATGGAGAATGAGATTGGAAAAATAGCATACAAGTTGCATTTATCTTTAGGTTTCAAATGGCCATTGCAAACATCCTTGGAAACATTTGCTGCATTGATGTTTGACGATTTATGTACATGAAAAAAATGGAGAATGAGACTGGAAAAACAGTATACAAGTTGCATTTTATCTCTTGGTTTCATTGCAAACATCTTTGGGAGATGGTTGGATGTTCTATTTAGATAGAAAGTTAGGTGTTCTGAATGTTCTGAATCAAAAACAGTAGATGAGTTGCATTTCATCATTTGGTTTCATTGCAAACGTCTTTGGGATTATTTGTTGCATTAATTTTTAGTGAAATATCTCGATGAAAAATGGAGAATGCGATTAGAAAAAGGCAGATGAGTTGCATTTCATCTTTTGGTTTCAATGGGCATTGCAAACATCCT
>Danio_rerio_nonrepetitive:454642129-454645861
TAGACTGGTCATAATAAGGCACGAGACGTGTTTTTTTGCATAATAGGAGGTGTGTTAATGTACATTGTTGGTGCGTACCATTGACCAATTAAGTTAGTTATGCACCCATGCAGGTTCAAACACAATACACACAGTCTATACAGCATCTTCTTCATGTCCGGGGCTTTCAATAGTAGCTAGATTCAGCCTTTATCATACTCTGGTAGTAAAACCACTGCAGCGCCATGTAAATGAGGGTGACGGCGCAAGTATAGCCCATTATCTGTATTTCAGAAACAGCCACAAAGGAGGTCAGTGTCGTGAATTCGTCATAATTCGAAAGTTTATAAATCAAATTTGAGTCAGTTGTTAAATTTAATTGCTAATTCGAAATAGGAAATTTTTTCATTTAGATGTTCTCGCATTCAAATAGATTGCAGCTGCATTTGGGTGCCAAGAGGCATATCAAAGATGGCGGACTTTCACATAAATGCAGCAGTAGGTATAAACTCTATTTGATAGCATGCACACCAGAAAGTCCACACCACAAAGACCACTCCAAAGTCCACACCACAAAGCCCACTCCATTTGATAGCATGCACACCAGAAGGAAACTTTCTTATCCAACATCTGCACCTTTTCTCTCCACACTTTATATTTTAAACTTGAGTTGCTGGCATATTTTAATCCCCTCACACATATACTCTTTTAAAATAGGCTTTCTACTGTTTTGCCACTTTTTTTGTCCACAAGGTGTCGGCAAATTGAGTGTTGACACCGTGTGGACAAATAAAGTACTGCAAAATAGTTTAATGCGCACATGCAAGTTGCATATGTATTTTAATCGTATTTTTTAAGTGCAAAATTTATAGTGCCGCTCAGTAGATGTTTAAGTTAGGGCTAAGATTACGTTTGGAAGCACAAGTTTGTATGAATTTCCAAAGTTAATAACAGGCTATGATAGAGTATTACTAACTCAGTGTTCATGTTAAAGAAATCACTAAATCCAGAGTTTTGAAACCTGTCAGTGGGAAAAGTATGGCACATATAGGCAGCACTTTGATTGTAGGACTTCTACTTCTGCTGGAAAAGACATTTTTGCTCAAGAAAGAGTTTGATTTCACTAACAGCTAAACATTTGCTCTTTCTGGATGTGCACTTCAATAGACTTACAGTGGGTCAAAAAAAGTACAAGTGACAAAAGTCAAACTATCACCATTGTCTCGTCTTAAGCCATTCATACATTACTCTCACTTGCTAGGTTGCAGTCTGTGTTGGTCCAGCCTTTAAGATGTTAAACCCAGGTCCTGGCATTCTGAACGAATTTGTCCACTGGCCTCTGTAAGTCATAGCATCCTAACCATCCCCAATGTCTCCTCAATCAGCTGGTGTTTGGTGTGTGGTCTGGAGAAATATGGCTGCTGTCTCATCATCCAGGTGATGGTTAGGTTGACACATTAACATGATTCTTTAGTTTGCCGGCTTATTAAACATTATTGGGTTGAGAATTTGCATAAAAACAACACTAAGTACATCTGAAGGTACACATAAATTGGACTCCATTGACTAACATTCTTCTTTTTTCGTTTCACAAAGTAAAGTGAGGCAAGTTTGCAATGACAGAGTTGAATAAATGATTAACTATTCTATTAAAGCTTGAACTTGACATGTCATGCAACTTTATGATGCTTCATACAAATGTGCAGATTATAAAACAAGAGGAAGCAGGATAAAAAAAGTTTATGCACAGAGAAGAAATGGCATAGGGATATAAGCTCACAGATAAGCGACAGAGAAAAGCGGTAAAGGAGGAAGTGAGGAGCGGATGTTTGGGTTTTTGAGCCCATTCATTTTCAAACACAGAAAAAACCGCAGTCGCACAACAGACTCGCTCTAACATCAGGCTTTCCCGAAAATGAGGGTCTGTGAAGTGCTGAGAAGAAAACAAGGTGAGAGCACGAGACGCCCATTGACGTAAGAGCCAAGACAGAAAACAGACAAGAGACCGAGAAGACTGTGTGAGAGAGAAATAAAGTAAGAGTTTTGCAAATGCAGTTTACTGCACAGCATGACTGACAGATATACATGCAAACAATAGACAGAAACCAGGAAATGGGGATCTACTGGAAACCAAAACATAGCGAACAAACATATCAGTTCAGGGAAGAAATGTGGTTAAAATGTGGTCGAAAAATCTCACCAAACATAAAGCCACCAAAAAAAGTTTACAAAACTAAACATTGTATTATATTAGGCACCTCATCCTTTGCATGTTATTTTGAGCTTACATGTGAATTTCTTATTTCTCTGGAAAATAAATAGAGTTCTGCAGAACTGCACCGGCTACTTTTTTTCTGCAAGCAAATGTAGTACCTGTAACTATGTTCCACTCCTTCTGATTTATGCATTTTACTTTTGTCCAAAGTGCATTATAATGCAATCAGTGTGGCATAAAAATGCCATTTAATTGACTTCACACAGATTTAAATTTTAATGCAGCGCAGAGATGGCATGAATATACTGTCAATCAATTACAAATTATGAAGTGCTAATAATGTACAGAAAAGCTGTAAAGTTATGTTTAAGCCATGGGTAAAGTTAAAACATACATTTTCCACTAAGAAGTTGCTGTAACAACCGGCACAAAATATTCAGAACTATATATGAAAATGATTACATTTTGGACTGACTCGAGCCAATGACCTTTTTTCTGTAAGGCGACAATATTAACCATTGAGCCTCTATGCCTCCCTAGCATTTTAGTGTCACTACCCCATTTGGAATACTTGATTCAGATTAGTTAGTTGCAACATTCCAGGGTTGCTGAAATTAATAACACAGGATCCTCTGGGTACTTCAAATCATCTTGACTGTCAGTAAATATGTTCATGTTGATATTATTTGTCTTGCTGCTGACTCTCTATGACTCAATAACTATTTTTTGCATCCTGTGGCAAGTAATGTGTAATAAGCAAGATAAAATACATTTAGGTGATTGTTTTCACAGAAAAAAATCCCTGTTGGGCTTTATTCTACGTAATTATTAATGACATGCTGTAAATGCTGTTTACTTGCAATGCTGGGCGATTAGTTTGCATGAAAATGTGTTATCACAATAAGCATACAATGGGATTTATGGAATTGTGTTTAATGAGAGCTATTGGTGAATAAGCAATTGTCAGTTTCTCATAATAAGTCAATAATGGTTATATCAAACAAATTATGGAATTGTGAAATCATGTTGATGCTTGAGTGCATGAGCGGATTTTCATAATTCAGAAACCATTGTTATTTGCGACACTGGTGGTCATTAAGTGAACTACAGTTGGCAACTAACTAGTTCAGCTTACTTATAGCACATATTTTTAGCATTTTAACACTCGTCCAGATGCCGTACACACTGCCGAGAGCAACTTTCAGACCAATATGTTAATGTGCTGCACGCTCTATTCAAGGAGAAAACAGTGACTAAGGAGAAATCTGATCTTAGTGATCTTAGTCGGTTGTGGTTGCACAAGCTCTGCAATTCACTGGTATCATGTTAATAGATGATGTCATTGAAATTAAACTGTAAAGTTAGTCTGTTTATGCTAAGCCTATATTTGAAACTACAAGTTAAACAGATCTGGCAAAGTGGGCCTTTTTTGAATGACATTAACATTAGTGTAAAACAGATCTTTTAGAATTATGTAACTAATCAATTTTACAATGGTGTGAAGCCAATTCAGATGGGGATGATTTTGAGGGACTTTG
>Danio_rerio_nonrepetitive:204037141-204037686
GGTGCGCAGTCTGACCACCAGGGGTGTGTGAGATTTGTAATGGTGGAAAATGTTATCTTTTGTTATCTTATGACACTAATGAGAGTGACTGATGTGAGTTTAATGAATGGAACCCTTCCCTTACAGAATGAATTTTGAATTGAATGAATCTTCAATGAAAAGGTGCTAAAATCTGCTCGAAAAGTCACTAAATGTCGCTGGATTACGTCATTCGTCGATAGCAGCTTCTTCGCTTTTTTACCGATGAGATTAATGTTATGTGTTCCATAAAGCCACTTTCGCTCATGAAAATTTGCCAGAAAGATCACATTTACGATTAGAACGCGCTGACGTGACTCCAGTCAAGGATTAGAAGCAAAGATGAATTGTTCATCACAAAACTAGCAATAGAGCTAACAAAATCATCATTAATTTGACGTCCCTCTGCATATCTGCCCAATGACACTTAAAAGCATTAAATGGGTTCAAAAACAATTAGGCATTTATCAATTGTGTACAATTAAACCGTACATCAAAATATTACTTTGATTAGCCCTATGTGGGTG
>Danio_rerio_nonrepetitive:442405272-442405996
GATTGTTTACTGGTATGGGTAAGTTTAAGAGTGGCTAAAGTTAATGGTTGTTTAGTAGTATGTGTAAGTTTAATTGTTTAGTAGTATGGGTAAGTTTAAGGGTGATTAAAGTTAGTGACTGGTCAGTGGTATGAATAAGTTTAAGTATTGTTAAAGTTAGTGATTGTTGAGTGGTATGGGTAAGTTTGAGGTTGTTCAAAGTTAGTGACTGGTCAGTGGTATGGGTACGTTTAAGAGTGGTTAAGGTTAGTGATTGGTTAGTTGTATGTGTATGGTTAAGGAAGGTTAAAATTAGTAACTGTTCAGTGGTATTCAATGGTAAGGGTAAGTTTAAGTGTGGTTAAAGTTAGTGATTGTTTAGTGGTATGAGCTAGTTTAAGTTTGGATAAAGTTATGTACTGTTTAGTGATATGGGTGAATTGAAGAGTCATTAAAGTTAAAGACTGTGGTAGTGGCTAGTTTTAAGGGTTAGTTACGTTTAGTCATAAGTTTATTAAACCTTGGTGAGCAGTATATATATAGGTTTAAGGGTAGTTAAGGTATATCACTGTTTAATGGTTTTAGGGGTTTTACTGTTTGTGACTTCACTAGTATGAATATCGTTATGGGTTGGTTAAGGTTAGACAGAGGTTTCAAAGTAAGAAGAGGTCTAATGGTTGATCAAATTTAGTGAGTGTTATAGGTATATTTAGGGTGGTTGAATTAAGTTTGGTTAGGTTTAAGA
>Danio_rerio_nonrepetitive:56716513-56716685
TGATCTTTTGGATGTTCATTCTTTACAATTGTTGGCAGGAGCTTTAATTCAACCCCATTTTGATTATGCTACGTCATTTTGGTACAGTAGCTGCTCACAAAATTTGAAGGAGAGCATGGTGGATGAGGAGGCGGCTGGAGGGACTTAAACAAGTTCAGGCTTTTAAAAGATG
>Danio_rerio_nonrepetitive:475346532-475347622
TCACTACTACACTTACACACCTGGCCCAGATTCCCCTTGAATGCAAACCAACAGATATGAATTATAAACACAGCACCCACACATCAAGTGTTGTGAGCTGTGAGCAATTCAAAGCATCTCCTTGTTCTTGCCTTTTATGTTTTTGACCTTTGACTTGTTCATTGTTTTCCGCCTGTCCCGACCGTTCGCCTGTATTCAGACCACTCTTTTGGATTATTTTCATGCTTCTGTCTGTCCCTGTTTTGATCCGTTGTACCCCAACTCTTTACATGTAGCAAATTGTCATATATTCACTTATAACTTATGACACTTATCACATATAAGTGATCAACTTCGATTTTAAATTTGACGATTTAAATTTTTATCTCAATCGGATTCATTTGATTTGATGCCATATTTTAAACTTAAGCTCTAGATTATTAAAACAGTAGTATTAATAATTTGACCATGTGACAATTGGCAAAAAGTCAGTAAAAAGTAGAATGATTTGGTCATTAATACAAGTAATAAGCTGTTGAAGAGCATTTTTCACCTCTCTGATCTGAATATTAGCCTCTGTCACGGACAGCAGTACATGGCCAACTTGTAAGAGCTTTCACACTTAAAAGAGGTAATATGATTTATGGAAATGTATGACTTGGGTCATGAGTAGCGATTCATTTAGGACTGATAGGGCCGATCGAGAGAACAGGCTGATGAGACTCAAATAGATCAATAAGTGATATTTTACATCAGTCCAGTCATTTCCATTTCATTCTACAGTATTTCTTTTGGCGAGATAACCACAGAGGTCAGAAAACATACAGTAGGCCACAAAAATCAATTTGGACATTTAAGATAGTGTCTGAGTGTCACTTCATCAGATATCAACGTTCGTAAACTTTCAAATCCTAAATGTTGATTCTTGTACAGTAGATCTGAGATATGCATCTGTGCATTTCTATATAAATTGGGTTTAAATGACCTATTTTAGGGCCCATTATTCTTATTTAACTTTAATTGCAGATCAACTAAACAAACATTATTCATTCTAACATTCATCCCTAACATCCATCCATTCTAACATTCATCCCTTCGTCTGTCCACTCGT
>Danio_rerio_nonrepetitive:140588940-140592455
TTTTCATGGGTGTAGTGTGGATGCAGAGCATTTCAAAAACGCGTGAGCTTATGCACATTGGAGTGCGTATGTGGGTTCTCTGTGAAGTGTGCAGAGAAGTCTAAATGCATCTATTGTCGTTTATTTCTGTTTTTTTTCAGAGTGACATCCATTGCGGACCGGCTGAACGTAGACTTTGCTCTGATCCATAAGGAGAGGAAGAAGGCCAATGAGGTGGATCGAATGGTGCTGGTCGGGGACGTGAAGGACAGAGTGGCGATTTTAGTAGATGACATGGCAGACACGTGTGGGACAGTGTGTCATGCGGCTGACAAGTGAGGACATGCATGATATGCAGTCACTTTCATGCTCAACACAGATGCATATTCAGGATTATCCTGCTAATCAGTCATGCTTTCATACAGCGTTTTCTCAGACTAGTGTCTGCTGGAGCCATTAAAGTCTACGCCATCTTGACTCATGGCATCTTCTCTGGCCCAGCCATTTCTCGCATCAACAATGCCAACTTCGAGGCTGTTGTGGTCACCAACACAATTCCACAGGAGGACAAAATCAAACACTGCAGCAAGATTCAGGCACAGGAATTTATCACTTTAAAAATCATGATTTAGGGCTGGGTCATGAATTCTAGATAATAACAATCAAATTTAGAGATCGCTTTTTCACGTTCTTTAATATTCACCTGCTTTTGGTAAATGTTCGTTAGGGCTATACGCAATATTGAGCCTGGATTCCGGTGACTGTGCTAGATTTAGAATTTCAACTACTGTTTCCTTAATACTGTTTGACTCCTCGAAAAACAATCAGTTGTTTCTTATATACTATGCATCTACAGAACTATCCCAATTAATCTAAAACACTTCTAGAATAGATTAATAATTCAAAATCAGAATTGAATGCAAACGTGAATCTGAATTGTAACAAGCACCGAAATTGGTGTTCATCTCTAAAATAGTTCATTTTGTTGACTGAGTTAATAGGTTAATTATGGGCTTTTATTCATCACGGTTTTGTTCCGCATTAGCCAATACATGACTCACCAAGCAGACGATTCCTAAGTCGCAATAAGTCATCATTCTCTCCTTTCCTAGATTGGGCAGCACTGAGGTCTTTACCAGGCCAGTCGGTTTTTCTTTGCGGAATTTACACGTTCTCAACATACGACTTAAGTACTCTTCATAGCAATCCCTAATCGGTCATTAACTCATGTCTGTCAAACAGCAGGGGAGTTATCGAGATCTACTTGAGCTCTGGTGGGAGGGAGCTCCGGGCTGGTTACAGCTAGTCGCTGGTTAAAGTCCTTAACTGTTCACCTCGTGTTTGCATGGATTCTGCACTATAGTTAAGCTCTTAACCTGCAGTATATCTCTTTATAGCAATTTCCAATTTATCATTAGCCCGTAAATAAAACATCAACTAAGTCTGAACTTTTTATAACTGTGATGGAAAAGCAAAATTTTCAAACATCAAAGCTAAAAACTGAATTGACTGTGGTAGAAGCTGCGTAACTAAAGTATCGGACAAATGCCGACATGCAATGAGACGCTGAGATAGTTACGCCATTTTAGAATACACACATTTATGTGGTTTGAGCATCTTTTTTTTGAAACTTATGCACATCATGTGAAAACAGCTAATGTCATGCTACATTAAAGCAGCAATGTGATGTTTAGTGTTTAATTTTGTAAAGAAATTAGGAGTTGAATGCTGAGCCTTTTTCCCATCAACAAGATGGACATGGCAAAATTGATCCCAAATTTATTCAGATTTAAGGCTACAAAGATTTGTTCATTCATCAACTGAAAATGTCAGACTAAAAGATCAATTTGGGGGTTTTAAGAGTCTAAATTGCATCTCAACATTATTCATAACCCAGCTCTATTGTAGATGTCTTTAGCATGAGCACATTGTCTGATTTCATTTCTCTTTTTCCCTCCAGGTGATCGACATCTCTATGATTCTGGCTGAAGCTATTAGGCGAACACACAATGGAGAGTCCGTTTCATACCTGTTTAGTCATGTTCACGTCATCTCTTCACGAACACAATCACTGTGTACAATTTCATATGATGTAGAACTATTGCTGCGTGTGTTGAGCCATGTTCTTTATGAGTCTCAAGCGCGTGCCATTTATCTCGAGATATATTCTGAAGAGCGAATGAGAAGAATGAAAGCTAATGTGCCATATGTGTAGTTCTCTTTCCTGCTGCATGTGCTCACTCTCCTCTTCTTTTGACCTCTAAGAATATCACGTGTAACTCGTTTCCATCACATTTCACACCTCATACTAGGGTACATAAAATTTACTGCATGTTCGTCTGGACACGCTCTTGATTTCTGCCGTCTGTTATTAATCCAAAGAAATCAGTGAAACCAGTTATTAGATAACCCCCCTCTCTTATAATAATGGCAAATTCTCCTGTGATACTGGATGTTTCTTAGCACGATTTCTGAGATTTTGTAACTCTTTAGTTTCGTTGGAAGAACTAATTACTAACACAAGGCTTTATTGGAATAGTTGTATTAAGCCACTTTAGTTTGCCTGCCATTTTTATGGCATTTCAGTTTTAGCTTTAAACAATTTCATCTCTTCAGGGTCCTTTTGACAGGGTGATAACCTAGATCTGAGTGGAAAAACTCATGTTTACAGTTAGGCAGCGTTTTTGTCTGCTTGAACACAGGTCTGTGAAGTGCCCTTTAGATTTGAGTCTTAAGTGTGTTTGCTGTGGAATTGGCCCAAACAATCAAGACTGCTGAAGCATATTTCTGTTTCTTGCTTATATCTGTGTTGGTCTGCGAGTTTGTTTTTGGAGTATGTTTGTGTTTCTCTGCTACTTAAGCAAGATCTGTGATGATCAATTTAACAACCCAACAGCTTACACTGGAGCAGGAAGTGAGATGACGGCTCAATTTGATAGGTCTATGCTGTTTGCCTTAATGAAGAAAGAAAAACTGACGACTGTATCTTTTTCTGAATGCAGAATAATGAGTAAAGCATTTCATGTACAAACTTCACTCCTGCTTGTCTCTTTTTACCTTTATACTAGTTCAGGAGTTTTATATGTATAAAAAGTCACCTACATGCCCCCCTCCCCCAAACTGTTTCTTCATATTGAGGGCAATGTAAGTTAATTATATATACGTTTGTAGATAAGCGTGTACGTGTTTTTGTGTAAAATGACGACGGGGTATAAGATGAATGGAAACCAATGTAATGTCACCCTGAGATCCTGCGTTTTCATAAATTTTCTTAAAATTTTTGGAGCTACTCTGCCAAGTCCTGTTGTACTGTTTTGTAAATGTCCACTATATGGAGACCAGGTTCTTCTTTTAAGTTGCTTTTAGGATAAAATGTAGAGCCAGTTACTCTGAGTAATTTATGCCAATGTTGGGTTCTGCTTTTAATTCTTTATAGTGAGTGCTAAATATTGAATTCATATATTTACATGCCTGTTGATCTGGGATCTGCTTATTTCCTTCTGTTGAAATGATAATTAGACATTTTTGTTTCAATA
>Danio_rerio_nonrepetitive:66743640-66745488
TGGAGGATTCATATTTGGAAAATTATACAATTATGCCAAGGGAGCTCACAAACTAAATAGTGCTCGTGTGAGGTTTGTGTTCACTTGCCTAAGAGGGGACCTTGCTGTCATTACACACCTACTAATTTATTTATAAGTGATGGAACATTTTTCAGGTCCCCTGTTAGACATGCCTTAAATCATGTTCAAATCAAGCTAAAAAGCCTCTGGTGAAGAACAAGAGGGTAATGTCAGGTGTATTGCCAGAAAAATTGTGACTTGAGCACACTGCAAATAAACAGAATGTGGAATAGGTTTGAGGTAGGTATTCCTTACATAGCAGAAACAGTTCATTTTGACCTTGTGTGAATTTTTTGATGGTCTCCATGAGAAAACCAGCTTATAAATCTTCTTTTTTAGAGATGGTTAGGGAATAGAAAATAGTCTGAAACATCTGTTTCACTGTATACCTAAAATCCAAACTTTTTGGTCAATAAAATTGGCAAATCGTTGGCCTCAAGAAAAAAATTGAGATTGCATTGGTCACTTTTACTGTGGGGAACTCGCTGTACAAAAAGACAGCGTTCAGTGTAAACACGGTGTAAGATTATGCAATAACACAGCACACCTACAAAACCCACCTGCCCAGCCTCTAGTAATGAACTGCTCTTTTTAACGGAGGGTTGGTTTGTTTTGTACACACAATGTCCTGACAAAAGAGACTCCTGACATGCAACAAAGCCTAACAACTAGTCCACCCTACAGAAGCACTTGGTGTCAAACTAATTGGAAAGTTTTACTAGTGTAGCTCTGTTTTAAAATAGATCATAGATTGACTGGAATTACTCGGTAGGAGAAATGCAAGCATTGATAATATACAGTAGATCAAAGATTAAAATAAGGTGAACAGAGCTGTATTTTTTCTGGGGAGTGCATAGTCTCCATTGCATGACTAATTAAATGAAACAATTGATCTTTACCAAAGATACAACATTACTTCTTGTGTCCTTCTAGCATTATACCTACAAACATGCTTTACCAACTTTCCAACCAAAAGTTGGAGTGTTAAAAATCTTATTTGAAACAAAAGAATGCTTAAAAATGCTTCATTGCCAATGAACACTATACATTTATAAATGCTTTGCAGCTTGACAAGCTACAAGCATTCAGGATTATAAAAAGATAACAGGCCTTTAGTTGTCCTAAAAACCTTTTTCGCATCTCAGGCACCTCTCGCCCGCAAAAGCGTACATACCCCTACCCCCTTACAATCTCTTACTTCATACGAGAATTTACATAGTGGCCATATAGTGTTCTATACAGAAGTCATTATTAGGGATTACAGATCAGTTATGAATACATTAAAACTTGTGCTTGTTTACTTCCTGGTGCAGCTGCCTAAAAATTCCTACCCCTTCATGGGTAAAGGGGTATCCTGCGTTTCACAAAACTTCAAGTTCGCTGGAAAAGTCAACTATAATTTTTCAGCTTTTGTTGTGCAGTCCTTCGTAGTAGAAAGCATCTCTGTTGTTGATCAGTGCTGTGACGTCATGTGGGATTCAAGTGTTGCTGAGTGAAGCAAAACAGCTGAACACGAGCAGATAAGGAGGAGTACTCCGGATTACTGTCACAATTACCAGCGATCATATCCAGATTGCTGGTTTGCACTATTAGTGACATCACAACGCGTTTTCCTTATTTTGACTGTGTTATGGTGAATTTGAGGAAAAACCCTGAGAGATAAAATATGTGTCCTGTCACCTGAACCTCCTGCACACAAACACCGACATGGGAGAGTGAAAACAGCACTGTCCGCTGCTCTTTAAGTCACCATTGTACACAGATTGACCAATTTACCATGAAGTAACG
>Danio_rerio_nonrepetitive:678465101-678466803
CGCAAATCTGATATCAATTTTATACAGCTGTTCAACAAAAAAGATGTTTATATTGAATTACTGAATTACTGTTTCAAAATGAATCAAATTAGTCAATGCTTCAATGGTTTCTTCTTAAAGAGACTAAGTGATTTATTCCAATTATTAGTCTTATTTGCGCCCAGATTTTTAGAGTTCTGATAACCACAGTGTTGGTGGTAAAGTTTCCTGGGTAAAAGGGCAAGGTACCAAAGCTCTTAATGAAGAGAAACAAGAGGCTGACTCCATTTGACACCAACCAGTTTGGGGAGAGATGAACAAGGACTGCCCAATATAAACTTATAAAGTTGGGTAGAATTAACACACCAGCCAATCTGCTTCCGTATTACAACATTCTATTTGTTCGTGGTCATTTACCAATCATCTAAAAAAGGATTTAGGGAGAAACATGGGCAGGCACTGAAATACATACAAATACCTTGGCAAGTCTGCTAAAGACAGCGGTAAATGACTCCATCTATGTAAATCTAATTTAACTTTTGCTGTTGGTGATCAGAGGTAAACAAACGATACACCAAAACATAGCGAATTAAAATCAATCAAAAGGACAATAGTTGGTTCTCTATAGAAGAAAAACATCATTATTGAATACATTGACAGACACTTTTGAGTGTTTTTTAAGCACTGTAAAACACTGGCTTACTCAAAAAATGCAGAAACGGTTTCAATATTTTGGCGAAAACTCAATTTTCTTTAATGGCAAGATAGCAGGGAAGCATTTTCTTTCGTCACCACAATTTATCGATTTGACACAGATCATAATACCAGTCATACATGTACCTTCAATTCGGTCATCTCCATCGGCCCTGTCTGTACCATTGCTCCCTTTCTTTTCCAGTCATCCTGAAGTGCTTAAAATGCACAAAATGCCCAACTCGTGCCTTTTACTGCACTTCATTCGCAATCACACACACCCCTAAGATTTCCACTTTATAAACAGGTCAAGCTTTAATTAATTGTTTCGTTGATTAAGTAAAGCTGATAAGAAAGCTGATTCTTTGTCATTATGTATAAAATGTCAGTGTGCACAAGAGAATATTTACAATATTGATAAAATGGCACTTTTTAATTCACTTGTTTTTTTGTAGATTTTGATTTTAAATTCACACTTTAGGGGTGCTGTGGGGGAGTGTTCAGGGAAATCTGTTTTAATACAGCCATTATTTTGGTTATTCAGTAGTGCTTCTTTATTACTGCTGCTGATTATTTAACAAGTGCACTTGTGATTTAGCACTAATTATTATGGATTGTTTATTCTTTTGAGAGAAACTGGTCATTTTGCTAGGACTTTTGCTTTCAGTGTAGAAACCAGCATGGGTAGGAGTTTGTCTGAGACATTCAGCTTTCCAGAACGTTGCTTAATTTTAAATAGATCCATTTAGCTAGGTTTCAGAATTAATTTTGTATGTGCATGAACTAGCATATTTAAATGGCCTGTTTATTAACTGCCTTGTTAATATAGTTTCTGCATATAAATGTAGCTAATGTGTCTATCCTGATAGTGGTGTAAAGCACTTCTGTAACATGTCATGTTAAACTCCTTTAATTATATGTCTGCATTAGGATGCCAAATTGATTAGAATCCCACAGTGATCTCTCTCTTCACATGTCCCCTGAGGGTCTCTTAATAAGAGCTCTCGCCTCTAATCGGTCAAGCACACCC
>Danio_rerio_nonrepetitive:566073594-566074812
ACCATTACAACAATGCAAGAGAGCACAACCCTCCACAGGATTGACAGCACTGCAGTATATTATTGTATATGTATTACCAACGTCTTCATTAGTAAACAAATGAACTATGCTGTAAGTATATTGTGGTATCACGTTCAGTCTTTTGTGCATTACATGCACACAACTGCCATCAGGAGCGATAATTAGCCAGCTGCAGTTCAGCTGCTGGCCACCAGTGTCGCTAAAAACAGAGATTTAAGATTTCTACACACAGCACATCAGAAGAGAGTCAAATGTGGCTTGAGTTAGCAGTGAGTAAAACACTTCATATTCATGAAACACACTGGCTACAGTTACTCTCACTTTCACACCCAATATTATGCATTATTTTGTCAGGATGTTGACACTCCTGAATACTGGCCTTTATGCCAGCTATGCAGTGGAGTACAGCCAACTCCCACCTTTTAATTTAAGGTCACATGCTCTTTGTGACTTCAGTGTCCAAGTCTTTTTATTTAATGGTTTAGTTCAGGTCCCTCTGAAAGAAACTACCATGCATGTGCTACATCTGGGACTGTACTGGACTCGCATTTACACTGGAGTTGTTTTCTTTAATCTACAACTTTTAAATGAACCCCATGTTTGGCTTGTATCGGGTTTCATTGCTCATTTCTCTGTTGATTAGTTGAGTAACTATCAGAAGCTTGTAGAAAAGTGAGCGCTGGTGTTGGGGCGGGGGTGGAAGCAGAAGGTCGTGGATGGTCTCTCCCCTCATCCACTTGCACAAAGGAGGGCTTTCTTTCCTCGTCCCTTTGCTTTCTTAACTCCTGTCGCCATTAAACCCCCAGCCCTCCACGGTTCATTGGGAAAACAGTACCTAACGAGTGGAGCACCGCTGCATGAGTTGGTTTAAAAACACAGTAGGAGGACTAGACCACACCAAAACCTTCTCAGATCTGATCCCTCTAGGAAGGGTAACCAGAGATTTTTACCTCCAGCCATGTCAAAGGAGAGGGGTCAGGTTTAAACTGGGGGCATGTTTATACCACAACAATGTATTGCAAAAGAAAGAGGTTATGTTTTTGAAAACAATTGTAATACCCGTTTGCATGACGTCACCATTTTTACAATATTGCATTTATTGTCTAGTTTACATATAAAGATGACAACTGAATTGGCTTCAAACAATGGCATCTTACAACCCATTTAAAAAATTTGGCATTTTCAGCCTCTCATAAT
>Danio_rerio_nonrepetitive:47548052-47548845
[truncated: 5,981,245 more chars]
