# Supplementary material for: Transposable elements drive the evolution of metazoan zinc finger genes
Source: Genome Res. 2023 Aug;33(8):1325–39. doi: 10.1101/gr.277966.123 (PMC10547256; doi:10.1101/gr.277966.123)
Supplement: Supplement 3 [file Supplemental_Data_3.tar.gz › supplementary_data_3/Danio_rerio/log.txt]

***************************** FASTAtoRF version 1.0 ***************************
*                                                                             *
* Copyright 2014 Hamed S. Najafabadi                                          *
*                                                                             *
*******************************************************************************

Received parameters:
Input FASTA file: Danio_rerio_znfs_translated.fa
Randomize ZF sequences: 0
The zinc-finger span for each motif: 0
The minimum linker length between two ZFs: 4
The maximum linker length between two ZFs: 6
Output file: ./tmp/Danio_rerio/_predict.in

Opening the FASTA file...
EOL candidate no. 1 was approved.
Reading FASTA sequences...
1710 sequences were read.

Finding C2H2 zinc fingers...
GENE	ZF_INDEX	ZF_START	ZF_END	ZF_SEQ
CM002885.2_36021281-36022202(-)_1	1	17	39	TRC-----CIYSTNRPAAMEGH------H
CM002885.2_36021281-36022202(-)_1	2	44	66	YRC-----CQAVWANQAELERH------H
CM002885.2_36021281-36022202(-)_1	3	72	94	YKC-----CGYLSKTANKLIEH------H
CM002885.2_36021281-36022202(-)_1	4	100	123	FHC-----CSYSCKRKDNLNLH------H
CM002885.2_36021281-36022202(-)_1	5	129	151	FGC-----CPFTTTHPFVYSRH------H
CM002885.2_41604864-41605668(+)_1	1	127	149	FMC-----CGKVFSQPGTLLLH------H
CM002885.2_41604864-41605668(+)_1	2	155	177	HNC-----CGKRFSQASSLKRH------H
CM002885.2_41604864-41605668(+)_1	3	183	205	FRC-----CGKHFSDQSNLKKH------H
CM002885.2_41604864-41605668(+)_1	4	211	233	YGC-----CGKMFNQSSNLKTH------H
CM002885.2_41604864-41605668(+)_1	5	239	262	FGC-----CGRMFAHKYILVKH------C
CM002885.2_44020774-44022235(-)_1	1	346	368	HQC-----CGKTFLRACDLKAH------H
CM002885.2_44020774-44022235(-)_1	2	374	396	LSC-----CNQTFAYNFELKVH------H
CM002885.2_44020774-44022235(-)_1	3	402	424	HVC-----CGKAFARMSNFRQH------H
CM002885.2_44020774-44022235(-)_1	4	430	452	FSC-----CGMRFNRATNLRVH------H
CM002885.2_44020774-44022235(-)_1	5	459	482	YNC-----CTKTFLNPRQMKSH------H
CM002885.2_44040757-44041768(-)_1	1	197	219	HTC-----CGKNFTQACNLKVH------H
CM002885.2_44040757-44041768(-)_1	2	253	275	YAC-----CGNKFSRLWNLKLH------H
CM002885.2_44040757-44041768(-)_1	3	281	303	HKC-----CSKSFTRADILKVH------H
CM002885.2_44040757-44041768(-)_1	4	308	331	PYC-----CGLSFKRLDHLRSH------H
WARNING: Overlapping ZFs are found in CM002885.2_44040757-44041768(-)_1. Only the first ZF instance is considered.
CM002885.2_44062078-44064250(+)_1	1	531	553	TEC-----CGRILSNASALENH------H
CM002885.2_44062078-44064250(+)_1	2	559	581	YTC-----CGKAFPSVRGLNRH------H
CM002885.2_44062078-44064250(+)_1	3	587	609	YQC-----CGKSFVYHFTLTKH------H
CM002885.2_44062078-44064250(+)_1	4	615	637	FPC-----CGKRFLAKADRSTH------H
CM002885.2_44062078-44064250(+)_1	5	643	665	FSC-----CGKRFKHRVALNMH------H
CM002885.2_44062078-44064250(+)_1	6	671	693	YTC-----CEKGFVDLGNFKRH------H
CM002885.2_44062078-44064250(+)_1	7	699	722	FEC-----CGKRFTQSAHLKKH------H
CM002885.2_54606305-54607976(+)_1	1	48	70	FIC-----CGKCFSAKQKLETH------H
CM002885.2_54606305-54607976(+)_1	2	76	98	FSC-----CGKGFTQQGQIKTH------H
CM002885.2_54606305-54607976(+)_1	3	104	126	FTC-----CDKSVTSKQSLKSH------H
CM002885.2_54606305-54607976(+)_1	4	132	154	FTC-----CGMIFSQLGYLKRH------H
CM002885.2_54606305-54607976(+)_1	5	160	182	FSC-----CGKRYKVKQSLESH------H
CM002885.2_54606305-54607976(+)_1	6	188	210	FAC-----CGKGFTAKQCLKSH------H
CM002885.2_54606305-54607976(+)_1	7	216	238	FNC-----CEMSFTHQQSLKRH------H
CM002885.2_54606305-54607976(+)_1	8	244	266	YVC-----CGKSFSVKQSLESH------H
CM002885.2_54606305-54607976(+)_1	9	272	294	FAC-----CGKGFAVKQNLESH------H
CM002885.2_54606305-54607976(+)_1	10	300	322	FSC-----CGKRFTVKQSLESH------H
CM002885.2_54606305-54607976(+)_1	11	328	350	FTC-----CDKTFTVKHKLEYH------H
CM002885.2_54606305-54607976(+)_1	12	356	378	YIC-----CGNSYALRNHLERH------H
CM002885.2_54606305-54607976(+)_1	13	384	406	FSC-----CAKRFTMKQSLKSH------H
CM002885.2_54606305-54607976(+)_1	14	412	434	YIC-----CGKRFTVKQSLESH------H
CM002885.2_54606305-54607976(+)_1	15	440	462	FTC-----CGKSYTLRQSLETH------H
CM002885.2_54606305-54607976(+)_1	16	465	490	DKC-----CGRSFTVKQNLHVH------H
WARNING: Overlapping ZFs are found in CM002885.2_54606305-54607976(+)_1. Only the first ZF instance is considered.
CM002885.2_54606305-54607976(+)_1	17	496	518	YTC-----CGKRFTQHGQLNRH------H
CM002885.2_54612902-54613379(+)_1	1	75	97	FTC-----CGKSFAERHNLKIH------H
CM002885.2_58594773-58595793(-)_1	1	29	51	FPC-----CKKTFRKLGNLLKH------H
CM002885.2_58594773-58595793(-)_1	2	57	79	FFC-----CDISFPTLKERRVH------H
CM002885.2_58594773-58595793(-)_1	3	85	107	FHC-----CGKVSFSSGNLKTH------H
CM002885.2_58594773-58595793(-)_1	4	113	135	FHC-----CDKHFSTKQSMMVH------H
CM002885.2_58594773-58595793(-)_1	5	141	163	YKC-----CVKTFRDGSHFKTH------H
CM002885.2_58594773-58595793(-)_1	6	169	191	YQC-----CGKTFKQPICLISH------H
CM002885.2_58594773-58595793(-)_1	7	196	218	HQC-----CDKRFRQIAHLKRH------H
CM002885.2_58594773-58595793(-)_1	8	224	246	YLC-----CGKSFSDPAHFRVH------H
CM002885.2_58594773-58595793(-)_1	9	252	274	YHC-----CGRSFRQHTNLLKH------H
CM002885.2_58594773-58595793(-)_1	10	280	302	FKC-----CDKMFARSDVLKIH------H
CM002885.2_58594773-58595793(-)_1	11	308	330	YHC-----CGERFAYLGGFQTH------H
CM002885.2_58605132-58606218(+)_1	1	49	71	FSC-----CGKAYTCQSYLLIH------H
CM002885.2_58605132-58606218(+)_1	2	77	99	FIC-----CRKCFPTLQERKLH------H
CM002885.2_58605132-58606218(+)_1	3	105	127	FHC-----CGKNFLLSNQLKVH------H
CM002885.2_58605132-58606218(+)_1	4	133	155	VQC-----CNKSFSTKGNLEAH------H
CM002885.2_58605132-58606218(+)_1	5	161	183	YKC-----CEMSFNHKPHMKNH------H
CM002885.2_58605132-58606218(+)_1	6	189	211	YQC-----CGKTFGNMTSLRSH------H
CM002885.2_58605132-58606218(+)_1	7	217	239	HQC-----CDKRFRQKSALTSH------H
CM002885.2_58605132-58606218(+)_1	8	245	267	YLC-----CGMRFYIQAQMVYH------H
CM002885.2_58605132-58606218(+)_1	9	273	295	YLC-----CGRSFNKPGILINH------H
CM002885.2_58605132-58606218(+)_1	10	301	323	YKC-----CDKTFARSDVLKTH------H
CM002885.2_58605132-58606218(+)_1	11	329	351	YRC-----CEERFAYLGSFQSH------H
CM002885.2_58611949-58612996(+)_1	1	36	58	FSC-----CGKPYASRRDLEVH------H
CM002885.2_58611949-58612996(+)_1	2	64	86	FIC-----CHRCFPTLEEKKLH------H
CM002885.2_58611949-58612996(+)_1	3	92	114	FQC-----CGKNFVTPSSLAIH------H
CM002885.2_58611949-58612996(+)_1	4	120	142	VQC-----CNKSFSTKANLEVH------H
CM002885.2_58611949-58612996(+)_1	5	148	170	YKC-----CEKSFCHGSQLKNH------H
CM002885.2_58611949-58612996(+)_1	6	176	198	YQC-----CGKTFAKSGTLNSH------H
CM002885.2_58611949-58612996(+)_1	7	204	226	YQC-----CDKRFRYKPSLFTH------H
CM002885.2_58611949-58612996(+)_1	8	232	254	HLC-----CGMSFMTTKQLTYH------H
CM002885.2_58611949-58612996(+)_1	9	260	282	YLC-----CGRGFSQPGILINH------H
CM002885.2_58611949-58612996(+)_1	10	288	310	YKC-----CDKTFARSDVMKTH------H
CM002885.2_58611949-58612996(+)_1	11	316	338	YRC-----CGERFAYLGSFQSH------H
CM002885.2_58617285-58618380(+)_1	1	52	74	FSC-----CGKAFACQSYLLIH------H
CM002885.2_58617285-58618380(+)_1	2	80	102	FIC-----CRKCFPTLQERKLH------H
CM002885.2_58617285-58618380(+)_1	3	108	130	FHC-----CGKNFLLSNQLKVH------H
CM002885.2_58617285-58618380(+)_1	4	136	158	VQC-----CNKSFSTKANLEVH------H
CM002885.2_58617285-58618380(+)_1	5	164	186	YKC-----CKKSFNYKSYMKNH------H
CM002885.2_58617285-58618380(+)_1	6	192	214	YQC-----CGKTFKTNNSLNSH------H
CM002885.2_58617285-58618380(+)_1	7	220	242	HQC-----CDKRFRMKANLNVH------H
CM002885.2_58617285-58618380(+)_1	8	248	270	YLC-----CGKRVKTSTELVCH------H
CM002885.2_58617285-58618380(+)_1	9	276	298	YLC-----CGRSFSKPTILINH------H
CM002885.2_58617285-58618380(+)_1	10	304	326	YKC-----CDKTFARSDVLKTH------H
CM002885.2_58617285-58618380(+)_1	11	332	354	YRC-----CEERFAYLGSFQSH------H
CM002885.2_58624207-58625299(+)_1	1	51	73	FSC-----CGKTYTCQSYFLIH------H
CM002885.2_58624207-58625299(+)_1	2	79	101	FTC-----CRKCFPTLQERKLH------H
CM002885.2_58624207-58625299(+)_1	3	107	129	FHC-----CGKNFSLSKELKVH------H
CM002885.2_58624207-58625299(+)_1	4	135	157	VQC-----CNKSFSTKANLEVH------H
CM002885.2_58624207-58625299(+)_1	5	163	185	YKC-----CKKSFNYKSYMKNH------H
CM002885.2_58624207-58625299(+)_1	6	191	213	YQC-----CGKTFTTNNSLNSH------H
CM002885.2_58624207-58625299(+)_1	7	219	241	HQC-----CDKRFRTKASLNVH------H
CM002885.2_58624207-58625299(+)_1	8	247	269	YLC-----CGKRVKTCTALVYH------H
CM002885.2_58624207-58625299(+)_1	9	273	297	KPC-----CGRSFSKPAILVNH------H
WARNING: Overlapping ZFs are found in CM002885.2_58624207-58625299(+)_1. Only the first ZF instance is considered.
CM002885.2_58624207-58625299(+)_1	10	303	325	YKC-----CDKTFARSGVLKTH------H
CM002885.2_58624207-58625299(+)_1	11	331	353	YRC-----CEERFAYLGSFLSH------H
CM002885.2_58630987-58632061(+)_1	1	47	69	FPC-----CKKTFSYESFLLAH------H
CM002885.2_58630987-58632061(+)_1	2	75	97	FTC-----CDKCFPTLKEKRRH------H
CM002885.2_58630987-58632061(+)_1	3	103	125	FHC-----CGMDFLLSWQLKAH------H
CM002885.2_58630987-58632061(+)_1	4	131	153	VQC-----CNKSFSTKGNLEAH------H
CM002885.2_58630987-58632061(+)_1	5	159	181	YKC-----CEKSFNHGSHLKKH------H
CM002885.2_58630987-58632061(+)_1	6	187	209	YKC-----CGKTFTTSSSLSSH------H
CM002885.2_58630987-58632061(+)_1	7	215	237	HQC-----CDKRFRQKSALTSH------H
CM002885.2_58630987-58632061(+)_1	8	243	265	YLC-----CGKSFLTATHLIAH------H
CM002885.2_58630987-58632061(+)_1	9	271	293	YLC-----CGRSFNKQIIFKNH------H
CM002885.2_58630987-58632061(+)_1	10	299	321	YKC-----CDKTFARSDVMKTH------H
CM002885.2_58630987-58632061(+)_1	11	327	349	YRC-----CEERFAYLGSFLSH------H
CM002885.2_58680387-58681542(+)_1	1	44	66	YHC-----CGKSFRSPSKLMIH------H
CM002885.2_58680387-58681542(+)_1	2	72	94	FQC-----CDKCFGTKYNLLRH------H
CM002885.2_58680387-58681542(+)_1	3	105	127	YQC-----CQKCFVESYLCKAH------H
CM002885.2_58680387-58681542(+)_1	4	133	155	YQC-----CQKSFCSKSNLKNH------H
CM002885.2_58680387-58681542(+)_1	5	161	183	YQC-----CQKSFGTTSNLNQH------H
CM002885.2_58680387-58681542(+)_1	6	189	211	HQC-----CTRGFSTKMQLKTH------H
CM002885.2_58680387-58681542(+)_1	7	217	239	YQC-----CQKGFFTLNALKAH------H
CM002885.2_58680387-58681542(+)_1	8	245	267	FQC-----CPKILYSKSVLKEH------H
CM002885.2_58680387-58681542(+)_1	9	273	295	YPC-----CDKRFRSKSHRRTH------H
CM002885.2_58680387-58681542(+)_1	10	301	323	YLC-----CGKSFMRSLSFRIH------H
CM002885.2_58680387-58681542(+)_1	11	329	351	YTC-----CDQCFTRPDTLRNH------H
CM002885.2_58680387-58681542(+)_1	12	357	379	YHC-----CSERFSFPWLLNTH------H
CM002886.2_10230-10800(-)_1	1	63	85	FIC-----CGKSFNTERKLKVH------H
CM002886.2_10230-10800(-)_1	2	90	112	FTC-----CGKSVGAKGKLEIH------H
CM002886.2_10230-10800(-)_1	3	118	140	YSC-----CSKSFSTQRNLSEH------H
CM002886.2_10230-10800(-)_1	4	146	168	FTC-----CGKSFRQLRTLQVH------H
CM002886.2_30311-31214(+)_1	1	80	104	KRC-----CGKSFTCRGSLKDH------H
WARNING: Overlapping ZFs are found in CM002886.2_30311-31214(+)_1. Only the first ZF instance is considered.
WARNING: Overlapping ZFs are found in CM002886.2_30311-31214(+)_1. Only the first ZF instance is considered.
CM002886.2_30311-31214(+)_1	2	110	132	FSC-----CGRRFKQRATLTDH------H
CM002886.2_30311-31214(+)_1	3	138	160	FRC-----CGQSFRQRGALSGH------H
CM002886.2_30311-31214(+)_1	4	166	188	YSC-----CGKSFSLRQHYTTH------H
CM002886.2_30311-31214(+)_1	5	194	216	FLC-----CGKAFSTEGHLKIH------H
CM002886.2_30311-31214(+)_1	6	222	246	YHC-----CGRSFSQLSCLRRH------H
CM002886.2_118340-119237(-)_1	1	85	107	WSC-----CGKSLTSSGSLRDH------H
CM002886.2_118340-119237(-)_1	2	113	135	FSC-----CGKSFKTKAPLTEH------H
CM002886.2_118340-119237(-)_1	3	141	163	FQC-----CQKSFTHRSSLREH------H
CM002886.2_118340-119237(-)_1	4	169	191	YSC-----CGKSFTLRQYYTTH------H
CM002886.2_118340-119237(-)_1	5	197	219	LLC-----CGKGFNSPVQLKAH------H
CM002886.2_118340-119237(-)_1	6	225	249	YHC-----CGRSFRQVSCLQRH------H
CM002886.2_173599-174241(-)_1	1	51	73	FPC-----CGQRYRRKGDLKEH------H
CM002886.2_173599-174241(-)_1	2	78	100	YVC-----CGKSYTQKINLQNH------H
CM002886.2_173599-174241(-)_1	3	106	128	FTC-----CDKSFTRKGDLKKH------H
CM002886.2_173599-174241(-)_1	4	134	156	FTC-----CGNNFRHQGNLTSH------H
CM002886.2_173599-174241(-)_1	5	190	212	FRC-----CGQRFILSAHLKRH------H
CM002886.2_177452-178367(-)_1	1	50	72	FTC-----CGKSFRSKGLLRSH------H
CM002886.2_177452-178367(-)_1	2	78	100	FTC-----CGKSFTNRGSLRVH------H
CM002886.2_177452-178367(-)_1	3	106	128	FTC-----CGRSFTQLGTLHKH------H
CM002886.2_177452-178367(-)_1	4	134	156	FAC-----CGKSFKWENGFQIH------H
CM002886.2_177452-178367(-)_1	5	162	184	FDC-----CGKKFVKESHLKDH------H
CM002886.2_177452-178367(-)_1	6	190	212	YLC-----CGKGFARLSTFKTH------H
CM002886.2_177452-178367(-)_1	7	218	240	FVC-----CGKAFTTSAELKQH------H
CM002886.2_177452-178367(-)_1	8	246	268	YKC-----CEKSFRQLGPLQQH------H
CM002886.2_177452-178367(-)_1	9	274	297	FQC-----CGKRFTYHKSSVIH------C
CM002886.2_187992-189519(-)_1	1	65	87	FTC-----CGKSFRKKHYLKQH------H
CM002886.2_187992-189519(-)_1	2	93	115	FAC-----CGKSFRIKSSLEVH------H
CM002886.2_187992-189519(-)_1	3	121	143	FTC-----CGKSFRRSGTFDDH------H
CM002886.2_187992-189519(-)_1	4	149	171	FTC-----CGKSFKWANCLQIH------H
CM002886.2_187992-189519(-)_1	5	177	199	FGC-----CGKRYIQKSELRDH------H
CM002886.2_187992-189519(-)_1	6	205	227	YSC-----CGKGFARLCRFRHH------H
CM002886.2_187992-189519(-)_1	7	233	255	YSC-----CGQTFTTFTLLKAH------H
CM002886.2_187992-189519(-)_1	8	261	283	YKC-----CQKTFKQSGAFKKH------H
CM002886.2_187992-189519(-)_1	9	289	311	FAC-----CGKSFKWENSLQIH------H
CM002886.2_187992-189519(-)_1	10	317	339	FSC-----CGKKFVQKSDLKTH------H
CM002886.2_187992-189519(-)_1	11	345	367	YSC-----CGKGFVRLSVFKNH------H
CM002886.2_187992-189519(-)_1	12	373	395	FVC-----CGKAFTTSTLLNAH------H
CM002886.2_187992-189519(-)_1	13	401	423	YKC-----CEKSFTSSGSLQGH------H
CM002886.2_187992-189519(-)_1	14	429	451	YTC-----CGKSFKWRRSLQIH------H
CM002886.2_187992-189519(-)_1	15	457	479	FDC-----CGKTFVQKSDLRTH------H
CM002886.2_187992-189519(-)_1	16	485	509	YSC-----CGKGFVRLCFLKMH------H
CM002886.2_195425-196328(-)_1	1	45	67	LIC-----CGKSFKQKGHLEDH------H
CM002886.2_195425-196328(-)_1	2	73	95	YAC-----CGKSFTHKGNLKDH------H
CM002886.2_195425-196328(-)_1	3	101	123	FGC-----CGKRFTHKANLTDH------H
CM002886.2_195425-196328(-)_1	4	129	151	FAC-----CGKSFTHATSLKTH------H
CM002886.2_195425-196328(-)_1	5	157	179	FSC-----CGQKFLLSAHLKRH------H
CM002886.2_195425-196328(-)_1	6	185	207	YVC-----CGKSFLWLCYFKDH------H
CM002886.2_195425-196328(-)_1	7	213	235	HVC-----CGAAFTRASELKMH------H
CM002886.2_195425-196328(-)_1	8	241	263	YSC-----CGKSFAESGNLKKH------H
CM002886.2_195425-196328(-)_1	9	269	293	FQC-----CAGRFSQFSHLLRH------C
CM002886.2_200903-202274(-)_1	1	51	73	YAC-----CGKRFTLKKCLKSH------H
CM002886.2_200903-202274(-)_1	2	79	101	YAC-----CEKCFTAQSSLERH------H
CM002886.2_200903-202274(-)_1	3	107	129	FKC-----CGRRFTYKNDLKIH------H
CM002886.2_200903-202274(-)_1	4	135	157	FRC-----CGKSFTLKKTLKSH------H
CM002886.2_200903-202274(-)_1	5	163	185	YTC-----CGKSFIYQSSIERH------H
CM002886.2_200903-202274(-)_1	6	191	213	FQC-----CGKSFIDKVNLRNH------H
CM002886.2_200903-202274(-)_1	7	219	241	VSC-----CGNILRSKAHLKIH------H
CM002886.2_200903-202274(-)_1	8	247	269	YVC-----CGKSFSRSGALKIH------H
CM002886.2_200903-202274(-)_1	9	275	297	YSC-----CTRRFTYQGDFRNH------H
CM002886.2_200903-202274(-)_1	10	303	326	FKC-----CDMRFIRKSCLNRH------H
CM002886.2_200903-202274(-)_1	11	328	350	FKC-----CGEHFLEDSHLQVH------H
CM002886.2_200903-202274(-)_1	12	356	378	FVC-----CGRSFKRLGNLSAH------H
CM002886.2_200903-202274(-)_1	13	425	447	YDC-----CGMSFGSGIFQLAH------H
CM002886.2_235061-236048(-)_1	1	17	39	FSC-----CGRSFLYRCHLKEH------H
CM002886.2_235061-236048(-)_1	2	45	67	FSC-----CGKAFRQKSNLQIH------H
CM002886.2_235061-236048(-)_1	3	73	95	FQC-----CGRRFTTNGNLKSH------H
CM002886.2_235061-236048(-)_1	4	101	123	HHC-----CGKSFSTKNNLKSH------H
CM002886.2_235061-236048(-)_1	5	129	151	FTC-----CGLSFSHQSNFKQH------H
CM002886.2_235061-236048(-)_1	6	157	179	HQC-----CSKTFKQEIHLNTH------H
CM002886.2_235061-236048(-)_1	7	184	206	LSC-----CAKRFLQRSQLKRH------H
CM002886.2_235061-236048(-)_1	8	212	234	YLC-----CGKSFSWKSYFQQH------H
CM002886.2_235061-236048(-)_1	9	240	262	HVC-----CGKAFMRVGELKQH------H
CM002886.2_235061-236048(-)_1	10	268	290	YKC-----CGQGFAHSGPLRKH------H
CM002886.2_235061-236048(-)_1	11	296	320	YPC-----CGSCFTTDKNLQLH------C
CM002886.2_298619-299789(+)_1	1	54	76	FIC-----CGKSFTRRGHLRIH------H
CM002886.2_298619-299789(+)_1	2	82	104	YTC-----CQKSFTCKGSLKDH------H
CM002886.2_298619-299789(+)_1	3	110	132	FMC-----CGWSFARQEDLKRH------H
CM002886.2_298619-299789(+)_1	4	138	160	FSC-----CTKSFTSSGDLRRH------H
CM002886.2_298619-299789(+)_1	5	166	188	FSC-----CKKSFTQKEGLKEH------H
CM002886.2_298619-299789(+)_1	6	194	216	FAC-----CGKSFTHQRSLKRH------H
CM002886.2_298619-299789(+)_1	7	222	244	HQC-----CGRRFAEAGNLKTH------H
CM002886.2_298619-299789(+)_1	8	250	272	FSC-----CEKKFFLAVHLKTH------H
CM002886.2_298619-299789(+)_1	9	278	300	YVC-----CGKSFLWLNGFKDH------H
CM002886.2_298619-299789(+)_1	10	306	328	YVC-----CGSTFIRPGELKVH------H
CM002886.2_298619-299789(+)_1	11	334	356	YKC-----CEKSFTQSGALKIH------H
CM002886.2_298619-299789(+)_1	12	362	385	YLC-----CGKTFSRYGNLGKH------C
CM002886.2_304543-305689(+)_1	1	46	68	FSC-----CGKSFTRKGHLEVH------H
CM002886.2_304543-305689(+)_1	2	74	96	YTC-----CAKSFTCKGSLKDH------H
CM002886.2_304543-305689(+)_1	3	102	124	FTC-----CEKSFTNSGGLKRH------H
CM002886.2_304543-305689(+)_1	4	130	152	FTC-----CAKSFPSSGELKRH------H
CM002886.2_304543-305689(+)_1	5	158	180	YTC-----CGKSYKQKEVLREH------H
CM002886.2_304543-305689(+)_1	6	186	208	FTC-----CGKSFTQQSTLKVH------H
CM002886.2_304543-305689(+)_1	7	214	236	HQC-----CGRRFAEACNLKTH------H
CM002886.2_304543-305689(+)_1	8	242	264	FSC-----CEKKFFLAVHLKTH------H
CM002886.2_304543-305689(+)_1	9	270	292	YVC-----CGKSFLWLNGFKDH------H
CM002886.2_304543-305689(+)_1	10	298	320	YEC-----CGKTFARAAELKVH------H
CM002886.2_304543-305689(+)_1	11	326	348	YKC-----CEKSFTQSSGLKVH------H
CM002886.2_304543-305689(+)_1	12	354	377	YLC-----CGKTFSRYGSLAKH------C
CM002886.2_309196-310432(+)_1	1	132	154	YAC-----CGKTFTCKRDLKRH------H
CM002886.2_309196-310432(+)_1	2	160	182	FTC-----CDRSFANSGDLRRH------H
CM002886.2_309196-310432(+)_1	3	188	210	FNC-----CKKSFTQKEGLKEH------H
CM002886.2_309196-310432(+)_1	4	216	238	FAC-----CGKSFTHHNSLKRH------H
CM002886.2_309196-310432(+)_1	5	244	266	HQC-----CGRRFAEACNLKTH------H
CM002886.2_309196-310432(+)_1	6	272	294	FSC-----CEKKFFLAVHLKTH------H
CM002886.2_309196-310432(+)_1	7	300	322	YVC-----CGKSFLWLNGFKDH------H
CM002886.2_309196-310432(+)_1	8	328	350	YEC-----CGSTFIRPGELKVH------H
CM002886.2_309196-310432(+)_1	9	356	378	YKC-----CEKSFTVSGALKVH------H
CM002886.2_309196-310432(+)_1	10	384	407	YLC-----CGKTFSRYGNLGKH------C
CM002886.2_315369-315957(+)_1	1	49	71	FSC-----CQMSFESKEHLMEH------H
CM002886.2_315369-315957(+)_1	2	87	109	MFC-----CFREFSCREHLLEH------H
CM002886.2_315369-315957(+)_1	3	115	137	FPC-----CGKSFYHKQSLANH------H
CM002886.2_315369-315957(+)_1	4	143	165	YVC-----CGKGYIHEDSLIIH------H
CM002886.2_315369-315957(+)_1	5	171	193	FKC-----CERSYTHKHSLTYH------H
CM002886.2_319133-320009(+)_1	1	78	100	FSC-----CQMSFESKEHLMEH------H
CM002886.2_319133-320009(+)_1	2	119	141	FFC-----CLRSFTRKEHLLEH------H
CM002886.2_319133-320009(+)_1	3	147	169	FQC-----CGKRFLHKHNLTNH------H
CM002886.2_319133-320009(+)_1	4	175	197	HVC-----CGVSYINKDSLFDH------H
CM002886.2_319133-320009(+)_1	5	203	225	YQC-----CGKSYSQKRSLKNH------H
CM002886.2_319133-320009(+)_1	6	231	253	FVC-----CGRSYLDEDSLTGH------H
CM002886.2_319133-320009(+)_1	7	259	281	FPC-----CGKRFLNKGSLDQH------H
CM002886.2_323403-324291(+)_1	1	83	105	FSC-----CQMSFETKEHLMEH------H
CM002886.2_323403-324291(+)_1	2	123	145	MFC-----CFRKFSCRKHLLEH------H
CM002886.2_323403-324291(+)_1	3	151	173	FSC-----CGKSFAYKQSLNNH------H
CM002886.2_323403-324291(+)_1	4	179	201	HVC-----CGAGFSSKDSLTDH------H
CM002886.2_323403-324291(+)_1	5	207	229	FRC-----CGKSYTYKYSLRYH------H
CM002886.2_323403-324291(+)_1	6	235	257	FVC-----CGRSYSDKDSLTGH------H
CM002886.2_323403-324291(+)_1	7	263	285	FRC-----CGKSFTIKSSLDQH------H
CM002886.2_330502-331756(+)_1	1	62	84	FTC-----CKRSFESKEHLMEH------H
CM002886.2_330502-331756(+)_1	2	110	132	FTC-----CQKSFTCKDHLLHH------H
CM002886.2_330502-331756(+)_1	3	138	160	FPC-----CGKSFIHKQSLKNH------H
CM002886.2_330502-331756(+)_1	4	166	188	FVC-----CGKSYIHKDNLTDH------H
CM002886.2_330502-331756(+)_1	5	194	216	HTC-----CGKSFTHKGSLLHH------H
CM002886.2_330502-331756(+)_1	6	222	244	FTC-----CGRHFTHKGNLKIH------H
CM002886.2_330502-331756(+)_1	7	250	272	FVC-----CGKTFIYHGNLMGH------H
CM002886.2_330502-331756(+)_1	8	278	300	HRC-----CGKSFVEARHLQKH------H
CM002886.2_330502-331756(+)_1	9	306	328	FVC-----CGKDFLWPHNFKEH------H
CM002886.2_330502-331756(+)_1	10	334	356	HVC-----CGKPFTRQIYLKRH------H
CM002886.2_330502-331756(+)_1	11	362	384	FKC-----CGLCFTTMDSLRVH------H
CM002886.2_330502-331756(+)_1	12	390	412	YKC-----CHKSFGRLSTLLTH------H
CM002886.2_367822-369442(+)_1	1	61	83	NTC-----CGKSFTCKGSVDVH------H
CM002886.2_367822-369442(+)_1	2	89	111	YAC-----CGKSFTCKGTLTCH------H
CM002886.2_367822-369442(+)_1	3	117	139	YTC-----CEKSFTHKASLRYH------H
CM002886.2_367822-369442(+)_1	4	145	167	FIC-----CGKSFAQEEYLKHH------H
CM002886.2_367822-369442(+)_1	5	173	195	FTC-----CGKGFTCKGSLKIH------H
CM002886.2_367822-369442(+)_1	6	201	223	YTC-----CGKSFTNKGNLKIH------H
CM002886.2_367822-369442(+)_1	7	229	251	LTC-----CGKSFTHEENLKSH------H
CM002886.2_367822-369442(+)_1	8	257	279	FSC-----CGKRFARKIILQNH------H
CM002886.2_367822-369442(+)_1	9	285	307	YTC-----CGKRFTDRGYIKRH------H
CM002886.2_367822-369442(+)_1	10	313	335	FIC-----CGKSFTHKGNLKIH------H
CM002886.2_367822-369442(+)_1	11	341	363	SKC-----CEKSFTHKGQLKDH------H
CM002886.2_367822-369442(+)_1	12	369	391	YAC-----CAKTFKCKGHLKTH------H
CM002886.2_367822-369442(+)_1	13	397	419	YSC-----CGKSFTVRKSLNVH------H
CM002886.2_367822-369442(+)_1	14	425	447	HEC-----CGKRFAESNTYKMH------H
CM002886.2_367822-369442(+)_1	15	453	475	FSC-----CGKRFILAARLKAH------H
CM002886.2_367822-369442(+)_1	16	481	503	HVC-----CGESFKLVGSLRSH------H
CM002886.2_367822-369442(+)_1	17	509	531	HVC-----CGKAFIRESYLQRH------H
CM002886.2_930968-931634(+)_1	1	55	77	FRC-----CGKTFKRATDVKSH------H
CM002886.2_930968-931634(+)_1	2	83	105	FTC-----CGKKFILASHLKTH------H
CM002886.2_930968-931634(+)_1	3	111	133	FLC-----CGKSFTRLFTFKDH------H
CM002886.2_930968-931634(+)_1	4	139	161	FSC-----CGNTFITANALKMH------H
CM002886.2_930968-931634(+)_1	5	167	189	YKC-----CGRRFSHSGGLRRH------H
CM002886.2_930968-931634(+)_1	6	195	217	YHC-----CGRRFTQSSNLLTH------H
CM002886.2_937845-938985(+)_1	1	138	160	FKC-----CGKSFSREGHLESH------H
CM002886.2_937845-938985(+)_1	2	166	188	FTC-----CGKRFNQKGNLYSH------H
CM002886.2_937845-938985(+)_1	3	194	216	FRC-----CGKSFNQKGNLKLH------H
CM002886.2_937845-938985(+)_1	4	222	244	FTC-----CDKSFSLKGNLMNH------H
CM002886.2_937845-938985(+)_1	5	250	272	FAC-----CGKSFTQNKTLKSH------H
CM002886.2_937845-938985(+)_1	6	329	351	FQC-----CPRSFRLKRFLQLH------H
CM002886.2_941564-942203(+)_1	1	12	34	FIC-----CGKHFHHQGNLRSH------H
CM002886.2_941564-942203(+)_1	2	40	62	YPC-----CGESFVYSTHLKTH------H
CM002886.2_941564-942203(+)_1	3	116	138	HVC-----CSMSFKWIGNLKAH------H
WARNING: Overlapping ZFs are found in CM002886.2_941564-942203(+)_1. Only the first ZF instance is considered.
CM002886.2_941564-942203(+)_1	4	188	210	YYC-----CGMSFSTCIYLLAH------H
CM002886.2_1271539-1275031(-)_1	1	54	76	YPC-----CAKSFSRLSFLKCH------H
CM002886.2_1271539-1275031(-)_1	2	82	104	FSC-----CSRLFKHKRSRDRH------H
CM002886.2_1271539-1275031(-)_1	3	110	132	YHC-----CDSAFSRSDHLKIH------H
CM002886.2_1271539-1275031(-)_1	4	138	160	HKC-----CRRGFLSTNSLHGH------H
CM002886.2_1271539-1275031(-)_1	5	181	204	RKC-----CEEGFDMPEELQKH------H
CM002886.2_1271539-1275031(-)_1	6	219	242	LQC-----CHEPFSNEGMLLSH------H
CM002886.2_1271539-1275031(-)_1	7	249	271	HVC-----CSEHFTTVEKLYAH------H
CM002886.2_1271539-1275031(-)_1	8	372	395	HTC-----CLEILPSLCNLNEH------H
CM002886.2_1271539-1275031(-)_1	9	412	435	LQC-----CPELLGDLNALQEH------H
CM002886.2_1271539-1275031(-)_1	10	448	471	FFC-----CFMGFLTEATLEEH------H
CM002886.2_1271539-1275031(-)_1	11	566	588	FIC-----CGAKYTSLDLFQTH------H
CM002886.2_1271539-1275031(-)_1	12	596	618	LTC-----CKKDFPNQESLLKH------H
CM002886.2_1271539-1275031(-)_1	13	626	649	YIC-----CDKQFTSVDDLQNH------H
CM002886.2_1271539-1275031(-)_1	14	654	677	FRC-----CQEVFDSKVSTQLH------H
CM002886.2_1271539-1275031(-)_1	15	684	707	YRC-----CTWDFKHEADLQMH------H
CM002886.2_1271539-1275031(-)_1	16	715	737	HRC-----CGESFGTEVELQCH------H
CM002886.2_1271539-1275031(-)_1	17	741	764	YNC-----CCKAFNAVYLLERH------H
CM002886.2_1271539-1275031(-)_1	18	828	851	YSC-----CGASYTMESLLTNH------H
CM002886.2_1271539-1275031(-)_1	19	872	894	HKC-----CSRTFFSEGGLREH------H
CM002886.2_1271539-1275031(-)_1	20	901	923	YMC-----CGERFPSLLTLTEH------H
CM002886.2_1271539-1275031(-)_1	21	930	952	GSC-----CKLPLQSEEDFLEH------H
CM002886.2_1271539-1275031(-)_1	22	962	984	FRC-----CMQTVTSTLELKIH------H
CM002886.2_1271539-1275031(-)_1	23	1102	1125	TRC-----CNVKFESEAELQAH------H
CM002886.2_21053403-21056031(+)_1	1	23	45	FVC-----CNKAFPIQQSLDLH------H
CM002886.2_21053403-21056031(+)_1	2	342	364	YPC-----CKEVFSFLGGLQAH------H
CM002886.2_21053403-21056031(+)_1	3	370	392	YQC-----CSYAAPDKATLIRH------H
CM002886.2_21053403-21056031(+)_1	4	398	421	YVC-----CHYPFTVKANCERH------H
CM002886.2_21053403-21056031(+)_1	5	462	484	TSC-----CGEDLKNYRALQIH------H
CM002886.2_21053403-21056031(+)_1	6	492	514	FEC-----CGATFLAKRNCIHH------H
CM002886.2_21053403-21056031(+)_1	7	843	865	MTC-----CPRLFPWASSLQRH------H
CM002886.2_22521130-22523800(-)_1	1	378	400	FVC-----CGQCYYDRSSLLNH------H
CM002886.2_22521130-22523800(-)_1	2	422	444	LQC-----CNFGTNCPNTFVQH------H
CM002886.2_22521130-22523800(-)_1	3	451	474	YSC-----CDFVEMNEDDLRRH------H
CM002886.2_22521130-22523800(-)_1	4	823	845	KGC-----CPAVFESGISLSNH------H
CM002886.2_38064378-38065296(+)_1	1	166	190	RLC-----CGNGIWRLQGVLAH------H
WARNING: Overlapping ZFs are found in CM002886.2_38064378-38065296(+)_1. Only the first ZF instance is considered.
WARNING: Overlapping ZFs are found in CM002886.2_38064378-38065296(+)_1. Only the first ZF instance is considered.
CM002886.2_38064378-38065296(+)_1	2	218	240	YSC-----CKKTFALRKSLRRH------H
CM002886.2_38064378-38065296(+)_1	3	246	268	HTC-----CRKAFRLKNNLKAH------H
CM002886.2_38064378-38065296(+)_1	4	274	296	YIC-----CSKGFRIRKNLEKH------H
CM002886.2_38150971-38154580(+)_1	1	376	398	HAC-----CRKLFSSDSSLQIH------H
CM002886.2_38150971-38154580(+)_1	2	404	426	YQC-----CFSRFTTRGNLKVH------H
CM002886.2_38150971-38154580(+)_1	3	739	761	NQC-----CLRVLSCPRALRLH------H
CM002886.2_38150971-38154580(+)_1	4	767	789	FPC-----CGRSFSTKGSLRAH------H
CM002886.2_38150971-38154580(+)_1	5	800	822	NSC-----CQRKFTNALVLQHH------H
CM002886.2_38985491-38987237(-)_1	1	50	72	NLC-----CGKSFERKSDLRAH------H
CM002886.2_38985491-38987237(-)_1	2	78	100	HQC-----CGKSYVDRHELSMH------H
CM002886.2_38985491-38987237(-)_1	3	106	128	FDC-----CKKKFVRESALKYH------H
CM002886.2_38985491-38987237(-)_1	4	134	156	FSC-----CGKSFSRRSTLNTH------H
CM002886.2_38985491-38987237(-)_1	5	162	184	HQC-----CGKLFNTAAAMRAH------H
CM002886.2_38985491-38987237(-)_1	6	190	212	FPC-----CDKKFIFKAELEVH------H
CM002886.2_38985491-38987237(-)_1	7	218	240	FKC-----CGKGFLRKQECNVH------H
CM002886.2_38985491-38987237(-)_1	8	246	268	FHC-----CDNSFKRLSHLTSH------H
CM002886.2_38985491-38987237(-)_1	9	274	296	HKC-----CEKSFKHPNSLKLH------H
CM002886.2_38985491-38987237(-)_1	10	302	324	YSC-----CGKRFPSSGDRTRH------H
CM002886.2_38985491-38987237(-)_1	11	330	352	YKC-----CDRRFRFKNSLQSH------H
CM002886.2_38985491-38987237(-)_1	12	358	380	FHC-----CGRDFARRANLKAH------H
CM002886.2_38985491-38987237(-)_1	13	386	408	YSC-----CGQAFKCSSTLKSH------H
CM002886.2_38985491-38987237(-)_1	14	414	436	LDC-----CGKTFTRHDTLKRH------H
CM002886.2_38985491-38987237(-)_1	15	442	464	YKC-----CGKCLSSASCLKLH------H
CM002886.2_38985491-38987237(-)_1	16	471	494	YYC-----CEKSFSSMSYLQKH------H
CM002886.2_38985491-38987237(-)_1	17	500	522	FVC-----CGESFNSDGKLVTH------H
CM002886.2_38985491-38987237(-)_1	18	528	550	HAC-----CGKKFARKETLRRH------H
CM002886.2_38985491-38987237(-)_1	19	556	578	YQC-----CGKGFKRSDQLKQH------H
CM002887.2_5604-6534(-)_1	1	54	79	KKC-----CGKSLANKKSLNQH------H
WARNING: Overlapping ZFs are found in CM002887.2_5604-6534(-)_1. Only the first ZF instance is considered.
CM002887.2_5604-6534(-)_1	2	85	107	FTC-----CGTSFRHSLSLTQH------H
CM002887.2_5604-6534(-)_1	3	113	135	FSC-----CGKSFRLSSSLKEH------H
CM002887.2_5604-6534(-)_1	4	141	163	HRC-----CGRAFFRASTLKRH------H
CM002887.2_5604-6534(-)_1	5	169	191	YSC-----CGKRFTTQSNLKQH------H
CM002887.2_5604-6534(-)_1	6	197	219	YMC-----CEKTFIKPEHLKLH------H
CM002887.2_5604-6534(-)_1	7	225	247	YKC-----CDKRFAHLEYQKLH------H
CM002887.2_5604-6534(-)_1	8	253	275	YKC-----CDKRFRSLAHRNRH------H
CM002887.2_5604-6534(-)_1	9	281	303	YSC-----CLERFTHSRQLKKH------H
CM002887.2_13224-14103(-)_1	1	37	62	KKC-----CGKSLANKKSLSQH------H
WARNING: Overlapping ZFs are found in CM002887.2_13224-14103(-)_1. Only the first ZF instance is considered.
CM002887.2_13224-14103(-)_1	2	68	90	FTC-----CGTSFRHSLSLTKH------H
CM002887.2_13224-14103(-)_1	3	96	118	FSC-----CGKSFRLSSSLKEH------H
CM002887.2_13224-14103(-)_1	4	124	146	HKC-----CSRAFFRASTLKRH------H
CM002887.2_13224-14103(-)_1	5	152	174	YSC-----CGKRFTTQSNLKQH------H
CM002887.2_13224-14103(-)_1	6	180	202	YMC-----CEKTFIKPEHLKLH------H
CM002887.2_13224-14103(-)_1	7	208	230	YKC-----CDKRFAHLEYQKLH------H
CM002887.2_13224-14103(-)_1	8	236	258	YKC-----CDKRFRSLAHRNRH------H
CM002887.2_13224-14103(-)_1	9	264	286	YSC-----CLERFTHSVQLKKH------H
CM002887.2_27647-28376(-)_1	1	43	68	KKC-----CGKSLASKKSLNEH------H
WARNING: Overlapping ZFs are found in CM002887.2_27647-28376(-)_1. Only the first ZF instance is considered.
CM002887.2_27647-28376(-)_1	2	74	96	FTC-----CGKSFRHLSAFNEH------H
CM002887.2_27647-28376(-)_1	3	102	124	FTC-----CGKSFTHSHYLYQH------H
CM002887.2_27647-28376(-)_1	4	130	152	HRC-----CGKAFLRAYELKLH------H
CM002887.2_27647-28376(-)_1	5	158	180	HSC-----CGKSFTQHSSLRSH------H
CM002887.2_27647-28376(-)_1	6	186	208	HMC-----CGKTFITTTELKHH------H
CM002887.2_27647-28376(-)_1	7	214	236	YKC-----CDKRFCQLTNLKTH------H
CM002887.2_40494-41223(-)_1	1	46	68	LIC-----CGKSLANKKSFNQH------H
WARNING: Overlapping ZFs are found in CM002887.2_40494-41223(-)_1. Only the first ZF instance is considered.
CM002887.2_40494-41223(-)_1	2	74	96	FTC-----CGKSFRHSSAFNEH------H
CM002887.2_40494-41223(-)_1	3	102	124	FTC-----CGKSFTHLHYLNQH------H
CM002887.2_40494-41223(-)_1	4	130	152	HRC-----CGKTFLRMSELKLH------H
CM002887.2_40494-41223(-)_1	5	158	180	YSC-----CGKRFTQQPHLTQH------H
CM002887.2_40494-41223(-)_1	6	186	208	HVC-----CEKTFITATELKLH------H
CM002887.2_40494-41223(-)_1	7	214	236	HKC-----CDKRFGQLAYLKKH------H
CM002887.2_55134-56620(-)_1	1	49	71	LTC-----CGKSLASKKSLNEH------H
CM002887.2_55134-56620(-)_1	2	77	99	FTC-----CGKSFRHSSSLYKH------H
CM002887.2_55134-56620(-)_1	3	105	127	HRC-----CSKTFLRASGLKLH------H
CM002887.2_55134-56620(-)_1	4	133	155	YSC-----CGKSFTEKSYLRLH------H
CM002887.2_55134-56620(-)_1	5	161	183	YMC-----CGKTFITAEHLKQH------H
CM002887.2_55134-56620(-)_1	6	189	211	YKC-----CDKRFSQVAYLKSH------H
CM002887.2_55134-56620(-)_1	7	217	239	FTC-----CGKSFRHSSSLKEH------H
CM002887.2_55134-56620(-)_1	8	245	267	YKC-----CDERFSQLACLKSH------H
CM002887.2_55134-56620(-)_1	9	273	295	FTC-----CGKSYRLSTSLRKH------H
CM002887.2_55134-56620(-)_1	10	301	323	FTC-----CGTSFRLSSHLNKH------H
CM002887.2_55134-56620(-)_1	11	329	351	FTC-----CGKNFRLSDSLKEH------H
CM002887.2_87337-88066(-)_1	1	46	68	LTC-----CGKSLASKYILNEH------H
CM002887.2_87337-88066(-)_1	2	74	96	FTC-----CGKSFRHSSNLNEH------H
CM002887.2_87337-88066(-)_1	3	102	124	HRC-----CGKTFLRAPGLKVH------H
CM002887.2_87337-88066(-)_1	4	130	152	YSC-----CGKSFTQLSHLMQH------H
CM002887.2_87337-88066(-)_1	5	158	180	YMC-----CGKTFITAAELQRH------H
CM002887.2_87337-88066(-)_1	6	186	208	YKC-----CDKRFSQFTHLKTH------H
CM002887.2_87337-88066(-)_1	7	214	236	YSC-----CLERFTHSAQLKKH------H
CM002887.2_100440-102093(-)_1	1	43	68	KKC-----CGKSLASKNSINRH------H
WARNING: Overlapping ZFs are found in CM002887.2_100440-102093(-)_1. Only the first ZF instance is considered.
CM002887.2_100440-102093(-)_1	2	74	96	FTC-----CGTSFRLSSSLTQH------H
CM002887.2_100440-102093(-)_1	3	102	124	HRC-----CGKTFLRASGLKVH------H
CM002887.2_100440-102093(-)_1	4	130	152	YSC-----CGKSFTDRSSVRKH------H
CM002887.2_100440-102093(-)_1	5	158	180	YMC-----CEKTFSTARDLEGH------H
CM002887.2_100440-102093(-)_1	6	186	208	YTC-----CGKSYSILASLTRH------H
CM002887.2_100440-102093(-)_1	7	214	236	FTC-----CGKSFTDSSSLKKH------H
CM002887.2_100440-102093(-)_1	8	242	264	FTC-----CGMSFTRSSSFNKH------H
CM002887.2_100440-102093(-)_1	9	270	292	FAC-----CGKSFTNSSSLNQH------H
CM002887.2_100440-102093(-)_1	10	298	320	HRC-----CGRAFLKASVLKVH------H
CM002887.2_100440-102093(-)_1	11	326	348	YSC-----CGKRFTIMSSLKVH------H
CM002887.2_100440-102093(-)_1	12	354	376	YMC-----CEKTFITAKELKLH------H
CM002887.2_100440-102093(-)_1	13	382	404	FTC-----CGKSFSRSSSLNEH------H
CM002887.2_100440-102093(-)_1	14	410	432	FTC-----CGTSFHRSSSFNEH------H
CM002887.2_100440-102093(-)_1	15	438	460	HRC-----CGKTCLNASDLKRH------H
CM002887.2_100440-102093(-)_1	16	466	488	YSC-----CGKSFTQLSHLRQH------H
CM002887.2_100440-102093(-)_1	17	494	516	YVC-----CEKTFITAARLNRH------H
CM002887.2_100440-102093(-)_1	18	522	544	YSC-----CLESFTHSVQLNEH------H
CM002887.2_130934-132215(-)_1	1	65	90	KKC-----CGKSRTSKFNLDQH------H
WARNING: Overlapping ZFs are found in CM002887.2_130934-132215(-)_1. Only the first ZF instance is considered.
CM002887.2_130934-132215(-)_1	2	96	118	FTC-----CGKSFRHSYYLNEH------H
CM002887.2_130934-132215(-)_1	3	124	146	FTC-----CGKSFSRSSSFNEH------H
CM002887.2_130934-132215(-)_1	4	152	174	HRC-----CEKTFLRASGLKLH------H
CM002887.2_130934-132215(-)_1	5	180	202	HSC-----CGESFTQLSHLRRH------H
CM002887.2_130934-132215(-)_1	6	208	230	YMC-----CVKTFSTAAELQQH------H
CM002887.2_130934-132215(-)_1	7	236	258	YKC-----CDKRFGQLGSLKKH------H
CM002887.2_130934-132215(-)_1	8	264	286	YKC-----CYKRFSQLGSLKTH------H
CM002887.2_130934-132215(-)_1	9	292	314	YKC-----CDKRFSRLTNLKTH------H
CM002887.2_130934-132215(-)_1	10	320	342	YKC-----CDKRFSRLTNLKTH------H
CM002887.2_130934-132215(-)_1	11	348	370	YKC-----CDKRFSQVGNLKIH------H
CM002887.2_130934-132215(-)_1	12	376	398	YKC-----CDNRFSQVEHLKQH------H
CM002887.2_130934-132215(-)_1	13	404	426	FKC-----CDKRFSRLANLKMH------H
CM002887.2_146155-146968(-)_1	1	43	68	KKC-----CGKSLASKYNLNEH------H
WARNING: Overlapping ZFs are found in CM002887.2_146155-146968(-)_1. Only the first ZF instance is considered.
CM002887.2_146155-146968(-)_1	2	74	96	FTC-----CGTSFRLSSSLNRH------H
CM002887.2_146155-146968(-)_1	3	102	124	FTC-----CGTSFRLSSSLTQH------H
CM002887.2_146155-146968(-)_1	4	130	152	HRC-----CGKTFLRASALKLH------H
CM002887.2_146155-146968(-)_1	5	158	180	HSC-----CGKSFTEHSSLRRH------H
CM002887.2_146155-146968(-)_1	6	186	208	YMC-----CGKTFITAAELKHH------H
CM002887.2_146155-146968(-)_1	7	214	236	YKC-----CDKRFSLLGNLKTH------H
CM002887.2_146155-146968(-)_1	8	242	264	YSC-----CLERFTHSVQLKKH------H
CM002887.2_248747-249896(+)_1	1	43	68	KKC-----CGKTLGNKSSLSQH------H
WARNING: Overlapping ZFs are found in CM002887.2_248747-249896(+)_1. Only the first ZF instance is considered.
CM002887.2_248747-249896(+)_1	2	74	96	FTC-----CGTTFRQSSSLKVH------H
CM002887.2_248747-249896(+)_1	3	102	124	FSC-----CGKSFRLSSSLKEH------H
CM002887.2_248747-249896(+)_1	4	130	152	FTC-----CGMTFRLSSSLKVH------H
CM002887.2_248747-249896(+)_1	5	158	180	FSC-----CGKSFRLSSSLKEH------H
CM002887.2_248747-249896(+)_1	6	186	208	HRC-----CSRAFFRASTLKRH------H
CM002887.2_248747-249896(+)_1	7	214	236	YSC-----CGKRFTTQSNLKQH------H
CM002887.2_248747-249896(+)_1	8	242	264	YMC-----CEKTFIKPDHLKLH------H
CM002887.2_248747-249896(+)_1	9	270	292	YKC-----CDKRFAHLEYQKLH------H
CM002887.2_248747-249896(+)_1	10	298	320	YKC-----CDKRFKCLADRNRH------H
CM002887.2_248747-249896(+)_1	11	326	348	YKC-----CDKRFKCLAYRNRH------H
CM002887.2_248747-249896(+)_1	12	354	376	YSC-----CLERFTHSVQLKKH------H
CM002887.2_268335-269814(+)_1	1	44	66	LTC-----CGKSLASKKSLNEH------H
CM002887.2_268335-269814(+)_1	2	72	94	FTC-----CGTSFRHSFSFNEH------H
CM002887.2_268335-269814(+)_1	3	100	122	FTC-----CGKSFRRSSSLNDH------H
CM002887.2_268335-269814(+)_1	4	128	150	HRC-----CEKTFLRASGLKLH------H
CM002887.2_268335-269814(+)_1	5	156	178	YSC-----CGKSFTKQPHLRRH------H
CM002887.2_268335-269814(+)_1	6	184	206	YVC-----CVKTFITVIELKRH------H
CM002887.2_268335-269814(+)_1	7	212	234	YKC-----CDKRFSWLEILKKH------H
CM002887.2_268335-269814(+)_1	8	240	262	YKC-----CDKSFSQLADLKTH------H
CM002887.2_268335-269814(+)_1	9	268	290	YKC-----CERRFNQLGTKNQH------H
CM002887.2_268335-269814(+)_1	10	296	318	FKC-----CGRSFRHLTHLNEH------H
CM002887.2_268335-269814(+)_1	11	324	346	FTC-----CGKSFRLSSSFSIH------H
CM002887.2_268335-269814(+)_1	12	352	374	HRC-----CGKTFLRPSDLKRH------H
CM002887.2_268335-269814(+)_1	13	380	402	YSC-----CGKSFAHQPYLKLH------H
CM002887.2_268335-269814(+)_1	14	408	430	YVC-----CGKTFIKAEHLKQH------H
CM002887.2_268335-269814(+)_1	15	436	458	YKC-----CDKRFGRLEHLKTH------H
CM002887.2_268335-269814(+)_1	16	464	486	YSC-----CLERFTHSVQLKKH------H
CM002887.2_6840096-6841494(-)_1	1	44	69	KKC-----CGKSLSNKDSLKTH------H
WARNING: Overlapping ZFs are found in CM002887.2_6840096-6841494(-)_1. Only the first ZF instance is considered.
CM002887.2_6840096-6841494(-)_1	2	75	97	FTC-----CGKSMAYKASLENH------H
CM002887.2_6840096-6841494(-)_1	3	103	125	FTC-----CGVHRAKKASLKNH------H
CM002887.2_6840096-6841494(-)_1	4	131	153	FTC-----CGKSFRCSSNLNNH------H
CM002887.2_6840096-6841494(-)_1	5	159	181	HRC-----CSKTFLRGSELKVH------H
CM002887.2_6840096-6841494(-)_1	6	187	209	YSC-----CGKSFSYQGNLGKH------H
CM002887.2_6840096-6841494(-)_1	7	215	237	YMC-----CDKAFRTAEDLKVH------H
CM002887.2_6840096-6841494(-)_1	8	243	265	YKC-----CDKRFNHSGHLKIH------H
CM002887.2_6840096-6841494(-)_1	9	271	293	YKC-----CSKRFTVSGQLTNH------H
CM002887.2_6840096-6841494(-)_1	10	299	321	YWC-----CNKRFSHSGYLKVH------H
CM002887.2_6840096-6841494(-)_1	11	327	349	YKC-----CNQAFNRFGYLKVH------H
CM002887.2_6840096-6841494(-)_1	12	355	377	YKC-----CNKSFTQLGQFIMH------H
CM002887.2_6840096-6841494(-)_1	13	383	405	YKC-----CNKAFIHLGPLKIH------H
CM002887.2_6840096-6841494(-)_1	14	411	433	YKC-----CDKRFAQLGYQKIH------H
CM002887.2_6840096-6841494(-)_1	15	439	461	YKC-----CDKRFAQLGYLKIH------H
CM002887.2_6865540-6866227(-)_1	1	32	54	VSC-----CGKSLADKDSLRNH------H
CM002887.2_6865540-6866227(-)_1	2	60	82	FTC-----CGTSFRNSGNFNKH------H
CM002887.2_6865540-6866227(-)_1	3	88	110	HKC-----CSKTFLRSMGLKRH------H
CM002887.2_6865540-6866227(-)_1	4	116	138	YSC-----CANCFSDQGSLRRH------H
CM002887.2_6865540-6866227(-)_1	5	144	166	YMC-----CEKTFRTAEKLKTH------H
CM002887.2_6865540-6866227(-)_1	6	172	194	YIC-----CNKSFSRSGHLKRH------H
CM002887.2_6865540-6866227(-)_1	7	200	222	YMC-----CDKKFSQSVQLKIH------H
CM002887.2_6874788-6875631(-)_1	1	31	56	KRC-----CGKSLTNKQSLKNH------H
WARNING: Overlapping ZFs are found in CM002887.2_6874788-6875631(-)_1. Only the first ZF instance is considered.
CM002887.2_6874788-6875631(-)_1	2	62	84	FTC-----CGKSFNVLSTLNGH------H
CM002887.2_6874788-6875631(-)_1	3	90	112	FTC-----CSKTFTMASLLKRH------H
CM002887.2_6874788-6875631(-)_1	4	118	140	YSC-----CGKGFKIQSNLRKH------H
CM002887.2_6874788-6875631(-)_1	5	146	168	YMC-----CKKTFMTAEELKLH------H
CM002887.2_6874788-6875631(-)_1	6	174	196	YMC-----CSKTFSILRNLKTH------H
CM002887.2_6874788-6875631(-)_1	7	202	224	YKC-----CDRRFRQLADLQSH------H
CM002887.2_6874788-6875631(-)_1	8	230	252	YMC-----CDKRFNRSSNLKAH------H
CM002887.2_6874788-6875631(-)_1	9	258	280	YKC-----CDKGFMKSASLKKH------H
CM002887.2_6895557-6896691(-)_1	1	51	76	KKC-----CGRSLSNKENLKVH------H
WARNING: Overlapping ZFs are found in CM002887.2_6895557-6896691(-)_1. Only the first ZF instance is considered.
CM002887.2_6895557-6896691(-)_1	2	82	104	FTC-----CGKSFRDASNLNKH------H
CM002887.2_6895557-6896691(-)_1	3	110	132	HTC-----CSKTFLRASELNDH------H
CM002887.2_6895557-6896691(-)_1	4	138	160	YSC-----CGKSFANQTSLRYH------H
CM002887.2_6895557-6896691(-)_1	5	166	188	YVC-----CEKTFITAAILKQH------H
CM002887.2_6895557-6896691(-)_1	6	194	216	YKC-----CDMRFMYLGSQKTH------H
CM002887.2_6895557-6896691(-)_1	7	222	244	YKC-----CDKRFSRIENQKSH------H
CM002887.2_6895557-6896691(-)_1	8	250	272	YMC-----CNKRFRDAKCLKQH------H
CM002887.2_6895557-6896691(-)_1	9	278	300	YKC-----CDKRFSCIGNQKSH------H
CM002887.2_6895557-6896691(-)_1	10	306	328	YKC-----CDKRFRHLGNQKSH------H
CM002887.2_6895557-6896691(-)_1	11	334	356	YRC-----CDMRFSQLRSLKIH------H
CM002887.2_6911386-6912214(-)_1	1	32	57	KKC-----CGKSLANKDSLKVH------H
WARNING: Overlapping ZFs are found in CM002887.2_6911386-6912214(-)_1. Only the first ZF instance is considered.
CM002887.2_6911386-6912214(-)_1	2	63	85	FTC-----CGKSFRDASALKKH------H
CM002887.2_6911386-6912214(-)_1	3	91	113	HTC-----CGNSFLLASSLNDH------H
CM002887.2_6911386-6912214(-)_1	4	118	140	PSC-----CGKSFVHQRNLRKH------H
CM002887.2_6911386-6912214(-)_1	5	146	168	YVC-----CGKTFITAANLQQH------H
CM002887.2_6911386-6912214(-)_1	6	174	196	YMC-----CDKRFSQLPHLKAH------H
CM002887.2_6911386-6912214(-)_1	7	202	224	YKC-----CDMRFSQLSHLKIH------H
CM002887.2_6911386-6912214(-)_1	8	230	252	YKC-----CDKTFTQLGGLKKH------H
CM002887.2_6922590-6923667(-)_1	1	36	58	VTC-----CGKSLANKDSLKSH------H
CM002887.2_6922590-6923667(-)_1	2	64	86	FTC-----CGKSFRDSSNLSRH------H
CM002887.2_6922590-6923667(-)_1	3	92	114	HKC-----CGKSFLLASSLNDH------H
CM002887.2_6922590-6923667(-)_1	4	119	141	PSC-----CGKSFAYEGNLRKH------H
CM002887.2_6922590-6923667(-)_1	5	147	169	YVC-----CGKTFITSTSLQQH------H
CM002887.2_6922590-6923667(-)_1	6	175	197	YIC-----CSMRFSQFSHLKIH------H
CM002887.2_6922590-6923667(-)_1	7	203	225	YKC-----CDKRFTQLGSQKTH------H
CM002887.2_6922590-6923667(-)_1	8	231	253	YKC-----CDMRFSQSSQMKSH------H
CM002887.2_6922590-6923667(-)_1	9	259	281	YMC-----CDMRFSQSSQMKSH------H
CM002887.2_6922590-6923667(-)_1	10	287	309	YKC-----CDKRFNQSGSQKRH------H
CM002887.2_6922590-6923667(-)_1	11	315	337	YRC-----CDMRFSQLRSLQIH------H
CM002887.2_6939328-6940375(-)_1	1	36	58	VTC-----CGKSLANKENLKSH------H
CM002887.2_6939328-6940375(-)_1	2	64	86	FTC-----CGKGFRDASNLSRH------H
CM002887.2_6939328-6940375(-)_1	3	92	114	HKC-----CGKSFLLASSLNDH------H
CM002887.2_6939328-6940375(-)_1	4	119	141	PSC-----CGKSFAYEGNLRKH------H
CM002887.2_6939328-6940375(-)_1	5	147	169	YVC-----CGKTFITSTSLQQH------H
CM002887.2_6939328-6940375(-)_1	6	175	197	YIC-----CSMRFSQFSHLKTH------H
CM002887.2_6939328-6940375(-)_1	7	203	225	YKC-----CDKRFTQLGSQKTH------H
CM002887.2_6939328-6940375(-)_1	8	231	253	YKC-----CNVRFGHLLSLRTH------H
CM002887.2_6939328-6940375(-)_1	9	259	281	YMC-----CDMRFSQSSQMKSH------H
CM002887.2_6939328-6940375(-)_1	10	287	309	YKC-----CDKRFNQSGSQKRH------H
CM002887.2_6939328-6940375(-)_1	11	315	337	YKC-----CDNRFNQIAHLKSH------H
CM002887.2_6947428-6948421(-)_1	1	36	58	VTC-----CGKSLADKKSLTIH------H
CM002887.2_6947428-6948421(-)_1	2	64	86	VTC-----CGKSFRDSSALSRH------H
CM002887.2_6947428-6948421(-)_1	3	92	114	HKC-----CSKTFLRASELNDH------H
CM002887.2_6947428-6948421(-)_1	4	119	141	PSC-----CGKSFANEVNLRNH------H
CM002887.2_6947428-6948421(-)_1	5	147	169	YVC-----CEKTFITAANLQKH------H
CM002887.2_6947428-6948421(-)_1	6	175	197	YKC-----CDKRFSQISHQKTH------H
CM002887.2_6947428-6948421(-)_1	7	203	225	YKC-----CDKRFNQLGSRKIH------H
CM002887.2_6947428-6948421(-)_1	8	231	253	YKC-----CNERFCHLLSLRTH------H
CM002887.2_6947428-6948421(-)_1	9	259	281	YKC-----CDMRFSQLSQMKSH------H
CM002887.2_6947428-6948421(-)_1	10	287	309	YKC-----CDKRFNWLKSQKRH------H
CM002887.2_6962912-6963989(-)_1	1	34	56	VTC-----CGKSLANKKNLKSH------H
CM002887.2_6962912-6963989(-)_1	2	62	84	FTC-----CGKSFRDSSNLNRH------H
CM002887.2_6962912-6963989(-)_1	3	90	112	HSC-----CGKSFLLASGLNDH------H
CM002887.2_6962912-6963989(-)_1	4	117	139	PSC-----CGKSFANEVNLRKH------H
CM002887.2_6962912-6963989(-)_1	5	145	167	YVC-----CEKTFITAADLKKH------H
CM002887.2_6962912-6963989(-)_1	6	173	195	YMC-----CGKRFSQLGGQKTH------H
CM002887.2_6962912-6963989(-)_1	7	201	223	YKC-----CDKRFNQLGSQKTH------H
CM002887.2_6962912-6963989(-)_1	8	229	251	YKC-----CNERFCHLMSLKTH------H
CM002887.2_6962912-6963989(-)_1	9	257	279	YKC-----CDKRFRQSSQMKLH------H
CM002887.2_6962912-6963989(-)_1	10	285	307	YKC-----CDMRFNRLGGQKRH------H
CM002887.2_6962912-6963989(-)_1	11	313	335	YKC-----CDNKFSQLRSLKTH------H
CM002887.2_6979164-6980298(-)_1	1	40	62	VTC-----CGTSLANKRNLKTH------H
CM002887.2_6979164-6980298(-)_1	2	68	90	FTC-----CGKSFRDSSGLNRH------H
CM002887.2_6979164-6980298(-)_1	3	96	118	HTC-----CGKSFLLASGLNDH------H
CM002887.2_6979164-6980298(-)_1	4	123	145	PSC-----CGKSFANEVNIRRH------H
CM002887.2_6979164-6980298(-)_1	5	151	173	YVC-----CEKTFFTSTSLQQH------H
CM002887.2_6979164-6980298(-)_1	6	179	201	YIC-----CDKRFSQLPYLKIH------H
CM002887.2_6979164-6980298(-)_1	7	207	229	YKC-----CDKRFNNLGSLKTH------H
CM002887.2_6979164-6980298(-)_1	8	235	257	YKC-----CDKRFSHLLSLKTH------H
CM002887.2_6979164-6980298(-)_1	9	263	285	YKC-----CDKRFSQSSQIKLH------H
CM002887.2_6979164-6980298(-)_1	10	291	313	YKC-----CDKRFNQLPHLKSH------H
CM002887.2_6979164-6980298(-)_1	11	319	341	YKC-----CDKRFNRLESQKRH------H
CM002887.2_6993109-6994186(-)_1	1	36	58	VTC-----CGKSLANKKNLKIH------H
CM002887.2_6993109-6994186(-)_1	2	64	86	FTC-----CGKSFRDPSSLNRH------H
CM002887.2_6993109-6994186(-)_1	3	92	114	HTC-----CGKSFLLASSLNKH------H
CM002887.2_6993109-6994186(-)_1	4	119	141	PSC-----CGKSFANEVNLRNH------H
CM002887.2_6993109-6994186(-)_1	5	147	169	YVC-----CEKTFFTAANLQQH------H
CM002887.2_6993109-6994186(-)_1	6	175	197	YKC-----CDKRFSQTSHLKAH------H
CM002887.2_6993109-6994186(-)_1	7	203	225	YKC-----CDKRFNQLGAQKTH------H
CM002887.2_6993109-6994186(-)_1	8	231	253	YKC-----CSKRFSHLLSLKAH------H
CM002887.2_6993109-6994186(-)_1	9	259	281	YKC-----CDKRFSQLPHLKSH------H
CM002887.2_6993109-6994186(-)_1	10	287	309	YKC-----CDKRFNRLGSQKRH------H
CM002887.2_6993109-6994186(-)_1	11	315	337	NKC-----CGKRFSQLSHLKVH------H
CM002887.2_7006892-7008026(+)_1	1	45	67	LTC-----CGKSFSQLSNLNKH------H
CM002887.2_7006892-7008026(+)_1	2	73	95	FTC-----CGKSFIQSSSLNLH------H
CM002887.2_7006892-7008026(+)_1	3	101	123	FTC-----CGKSFIQSSSLNLH------H
CM002887.2_7006892-7008026(+)_1	4	129	151	FRC-----CGKSFSQSSSLNLH------H
CM002887.2_7006892-7008026(+)_1	5	157	179	FTC-----CGKSFNQSSNLNQH------H
CM002887.2_7006892-7008026(+)_1	6	185	207	FTC-----CGKSFSQSSNLNHH------H
CM002887.2_7006892-7008026(+)_1	7	213	235	FTC-----CGKGFSQSSSLNLH------H
CM002887.2_7006892-7008026(+)_1	8	241	263	FRC-----CGKSFGRSSQHDIH------H
CM002887.2_7006892-7008026(+)_1	9	269	291	YVC-----CEKTFITSGELKLH------H
CM002887.2_7006892-7008026(+)_1	10	297	319	YKC-----CDKRFNQSEHLKRH------H
CM002887.2_7006892-7008026(+)_1	11	325	347	YMC-----CNKRFSQLPHLKTH------H
CM002887.2_7006892-7008026(+)_1	12	353	377	YRC-----CLQSFAHLVQLKKH------H
CM002887.2_7026747-7027599(+)_1	1	18	40	VTC-----CGKSLANKDNLKVH------H
CM002887.2_7026747-7027599(+)_1	2	46	68	FTC-----CGKSFRDSSNLNRH------H
CM002887.2_7026747-7027599(+)_1	3	74	96	HSC-----CGKSFLLASKLNDH------H
CM002887.2_7026747-7027599(+)_1	4	101	123	PSC-----CGKSFAHEVNLRRH------H
CM002887.2_7026747-7027599(+)_1	5	129	151	YVC-----CGKTFFTSTSLQQH------H
CM002887.2_7026747-7027599(+)_1	6	157	179	YKC-----CDKRFSQLRNQKIH------H
CM002887.2_7026747-7027599(+)_1	7	185	207	YKC-----CDKRFNWLGNQKIH------H
CM002887.2_7026747-7027599(+)_1	8	213	235	YKC-----CGMRFGQLSNLKSH------H
CM002887.2_7026747-7027599(+)_1	9	241	263	YKC-----CNKRFSQFRSLKSH------H
CM002887.2_7040479-7041559(+)_1	1	36	58	VTC-----CGKSLADKDSLKIH------H
CM002887.2_7040479-7041559(+)_1	2	64	86	FTC-----CGMSFKDSSALRRH------H
CM002887.2_7040479-7041559(+)_1	3	92	114	HTC-----CGKSFRLSSGLNDH------H
CM002887.2_7040479-7041559(+)_1	4	120	142	YSC-----CGKSFAHQVNLRRH------H
CM002887.2_7040479-7041559(+)_1	5	148	170	YVC-----CEKTFVTAANLQQH------H
CM002887.2_7040479-7041559(+)_1	6	176	198	YKC-----CDMRFSWLGCQKTH------H
CM002887.2_7040479-7041559(+)_1	7	204	226	YKC-----CDKRFGRLSNMKIH------H
CM002887.2_7040479-7041559(+)_1	8	232	254	YTC-----CDKRFSQLRNLITH------H
CM002887.2_7040479-7041559(+)_1	9	260	282	YPC-----CDKRFSQLVSQKSH------H
CM002887.2_7040479-7041559(+)_1	10	288	310	YSC-----CDKKFSKLRSLKSH------H
CM002887.2_7040479-7041559(+)_1	11	316	338	YSC-----CDKKFSKLRSLKTH------H
CM002887.2_7047143-7048031(-)_1	1	75	97	FTC-----CGKSFSYSSSLNEH------H
CM002887.2_7047143-7048031(-)_1	2	103	125	FTC-----CGKSFSRSSNLSQH------H
CM002887.2_7047143-7048031(-)_1	3	131	153	FIC-----CGKSFCRLSNLNQH------H
CM002887.2_7047143-7048031(-)_1	4	159	181	FTC-----CGKSFSQSSNLNQH------H
CM002887.2_7047143-7048031(-)_1	5	187	209	YTC-----CGKSFSQSSSLNKH------H
CM002887.2_7047143-7048031(-)_1	6	215	237	FTC-----CGKSFNQSTNLNHH------H
CM002887.2_7047143-7048031(-)_1	7	243	265	FTC-----CGKSFSQSSSLNLH------H
CM002887.2_7056681-7057743(-)_1	1	45	67	FTC-----CGKSFSQSSILIRH------H
CM002887.2_7056681-7057743(-)_1	2	73	95	FTC-----CGKSFRQISSLDTH------H
CM002887.2_7056681-7057743(-)_1	3	101	123	LTC-----CGKSFTFSSNYNDH------H
CM002887.2_7056681-7057743(-)_1	4	129	151	FTC-----CGKSFTFSSNYNQH------H
CM002887.2_7056681-7057743(-)_1	5	157	179	FTC-----CGKSFSISSYLIKH------H
CM002887.2_7056681-7057743(-)_1	6	185	207	YTC-----CGQSFRQTSTLKGH------H
CM002887.2_7056681-7057743(-)_1	7	213	235	FTC-----CGKSFRKIATLKGH------H
CM002887.2_7056681-7057743(-)_1	8	241	263	FRC-----CGKSFTLSSNYNQH------H
CM002887.2_7056681-7057743(-)_1	9	269	291	FTC-----CGKSFSMLSSLNQH------H
CM002887.2_7056681-7057743(-)_1	10	297	319	YTC-----CGQSFRQTSVLNRH------H
CM002887.2_7056681-7057743(-)_1	11	325	347	FRC-----CGKRFSKSSHLKLH------H
CM002887.2_7066303-7067275(-)_1	1	44	66	LTC-----CGKSFSQSSILTPH------H
CM002887.2_7066303-7067275(-)_1	2	99	121	FRC-----CGKSFTFSSNYTKH------H
CM002887.2_7066303-7067275(-)_1	3	127	149	FTC-----CGKRFSVSSSLKQH------H
CM002887.2_7066303-7067275(-)_1	4	155	177	FTC-----CGKSFRQRSTLCRH------H
CM002887.2_7066303-7067275(-)_1	5	183	205	FTC-----CGQSFRQMATLKGH------H
CM002887.2_7066303-7067275(-)_1	6	211	233	FRC-----CGKSFTFSSNYNKH------H
CM002887.2_7066303-7067275(-)_1	7	239	261	FTC-----CGKSFSISSSFNQH------H
CM002887.2_7066303-7067275(-)_1	8	267	289	FTC-----CGRSFRQISTLNRH------H
CM002887.2_7066303-7067275(-)_1	9	295	317	FRC-----CRKKFSKPSHLKLH------H
CM002887.2_7081297-7082032(-)_1	1	53	75	LTC-----CGKSFSQSSILNRH------H
CM002887.2_7081297-7082032(-)_1	2	81	103	FTC-----CGKSFYQSSQLTPH------H
CM002887.2_7081297-7082032(-)_1	3	109	131	FTC-----CGKSFRLISTLNTH------H
CM002887.2_7081297-7082032(-)_1	4	137	159	FTC-----CGKSFIFSSNYNKH------H
CM002887.2_7081297-7082032(-)_1	5	165	187	FTC-----CGKSFSVSSYLNQH------H
CM002887.2_7081297-7082032(-)_1	6	193	215	YTC-----CGQSFRQISTLNRH------H
CM002887.2_7081297-7082032(-)_1	7	221	243	FRC-----CGKSFIFESNYNQH------H
CM002887.2_7088219-7089245(-)_1	1	50	72	FTC-----CGKSFSQSSILNKH------H
CM002887.2_7088219-7089245(-)_1	2	78	100	FRC-----CGKSFCQSSQLTQH------H
CM002887.2_7088219-7089245(-)_1	3	106	128	FTC-----CGKSFSQSSHLNKH------H
CM002887.2_7088219-7089245(-)_1	4	162	184	FTC-----CGKSFCQSSQLTQH------H
CM002887.2_7088219-7089245(-)_1	5	190	212	LTC-----CGKSYRQKSTLNKH------H
CM002887.2_7088219-7089245(-)_1	6	218	240	FRC-----CGKSFTFSSNYKKH------H
CM002887.2_7088219-7089245(-)_1	7	274	296	FTC-----CEKSFSRSSSLKLH------H
CM002887.2_7098950-7100171(-)_1	1	43	65	FAC-----CGTSCSRKSHLKVH------H
CM002887.2_7098950-7100171(-)_1	2	71	93	FTC-----CGKSFSVLSNLNKH------H
CM002887.2_7098950-7100171(-)_1	3	99	121	FIC-----CGKSCRRKEDLKVH------H
CM002887.2_7098950-7100171(-)_1	4	127	149	FTC-----CGKSFRLSQQLTHH------H
CM002887.2_7098950-7100171(-)_1	5	155	177	FTC-----CGKSFIQLSNLNDH------H
CM002887.2_7098950-7100171(-)_1	6	183	205	FTC-----CGKNFSRSSTLNNH------H
CM002887.2_7098950-7100171(-)_1	7	211	233	FPC-----CGKVFRLSPHLTQH------H
CM002887.2_7098950-7100171(-)_1	8	239	261	FTC-----CGKSFIQLSNLSNH------H
CM002887.2_7098950-7100171(-)_1	9	267	289	FTC-----CGKSFIFSSSLNNH------H
CM002887.2_7098950-7100171(-)_1	10	295	317	FTC-----CGRSFILSSNLNQH------H
CM002887.2_7098950-7100171(-)_1	11	323	345	FTC-----CGKSFSHSSCFKFH------H
CM002887.2_7098950-7100171(-)_1	12	351	373	FTC-----CGKIFRSSPNLNQH------H
CM002887.2_7098950-7100171(-)_1	13	379	401	FTC-----CGKSFNQSSDLNQH------H
CM002887.2_7113062-7114160(-)_1	1	55	77	FTC-----CGKSCRGKDDLKIH------H
CM002887.2_7113062-7114160(-)_1	2	83	105	FTC-----CGKSFSVLSNLNKH------H
CM002887.2_7113062-7114160(-)_1	3	111	133	FTC-----CGKSFSQLSNLNRH------H
CM002887.2_7113062-7114160(-)_1	4	139	161	FTC-----CGKSFSQSSNLSQH------H
CM002887.2_7113062-7114160(-)_1	5	167	189	FRC-----CGKSFGQSSILNRH------H
CM002887.2_7113062-7114160(-)_1	6	195	217	FTC-----CGKSFICLSSLNKH------H
CM002887.2_7113062-7114160(-)_1	7	223	245	FTC-----CGKSFCQLSQLTQH------H
CM002887.2_7113062-7114160(-)_1	8	251	273	FTC-----CGKSFIFPSSLTQH------H
CM002887.2_7113062-7114160(-)_1	9	279	301	FTC-----CWKSFSVSSNLYQH------H
CM002887.2_7113062-7114160(-)_1	10	307	329	FTC-----CGTSFIQLSQLNQH------H
CM002887.2_7113062-7114160(-)_1	11	335	357	FTC-----CGKSYSRSFNLNKH------H
CM002887.2_7123914-7124802(-)_1	1	44	66	FIC-----CGTSCEGKGNLKIH------H
CM002887.2_7123914-7124802(-)_1	2	72	94	FTC-----CGKSFGRSSNLNQH------H
CM002887.2_7123914-7124802(-)_1	3	100	122	FTC-----CGKSFSHSSNLNKH------H
CM002887.2_7123914-7124802(-)_1	4	128	150	FRC-----CGKSFSQLSNLNKH------H
CM002887.2_7123914-7124802(-)_1	5	156	178	FTC-----CGKSFIFSSNLNKH------H
CM002887.2_7123914-7124802(-)_1	6	184	206	LTC-----CGKSFSQSSNLNKH------H
CM002887.2_7123914-7124802(-)_1	7	212	234	YAC-----CGKSFIFLSNLNIH------H
CM002887.2_7123914-7124802(-)_1	8	240	262	FTC-----CGKSFSRSSNLNQH------H
CM002887.2_7123914-7124802(-)_1	9	268	290	FTC-----CGKCFSHSSSVNRH------H
CM002887.2_7133357-7134188(-)_1	1	53	75	LIC-----CGMSCRGKGHLKIH------H
CM002887.2_7133357-7134188(-)_1	2	81	103	LTC-----CGKSFSQSSSLNKH------H
CM002887.2_7133357-7134188(-)_1	3	109	131	FTC-----CGKGFSQSSNLNRH------H
CM002887.2_7133357-7134188(-)_1	4	137	159	FTC-----CGKSFCQLSQLVPH------H
CM002887.2_7133357-7134188(-)_1	5	165	187	LTC-----CGKSFRQISTLNKH------H
CM002887.2_7133357-7134188(-)_1	6	193	215	FRC-----CGKSFIFSSNYNKH------H
CM002887.2_7133357-7134188(-)_1	7	221	243	FTC-----CGKSFSVSSNLNQH------H
CM002887.2_7133357-7134188(-)_1	8	249	271	YTC-----CGKSFSQSSHLKLH------H
CM002887.2_7141362-7142511(-)_1	1	46	68	FSC-----CGKSFRHISTLNKH------H
CM002887.2_7141362-7142511(-)_1	2	74	96	FTC-----CGKSFSQSSQFNQH------H
CM002887.2_7141362-7142511(-)_1	3	102	124	FTC-----CGTNFSRSSNLKLH------H
CM002887.2_7141362-7142511(-)_1	4	130	152	FTC-----CGKGFRQISRLNKH------H
CM002887.2_7141362-7142511(-)_1	5	158	180	FTC-----CGKSFVFSTSLNKH------H
CM002887.2_7141362-7142511(-)_1	6	186	208	YTC-----CGKSFSVSSNLYRH------H
CM002887.2_7141362-7142511(-)_1	7	214	236	FTC-----CGKSFSISSNLHQH------H
CM002887.2_7141362-7142511(-)_1	8	242	264	FIC-----CGKSFSQLAQLNQH------H
CM002887.2_7141362-7142511(-)_1	9	270	292	YTC-----CGKTFSQSSHLKLH------H
CM002887.2_7141362-7142511(-)_1	10	298	320	YAC-----CGKSFSQPSNLKQH------H
CM002887.2_7141362-7142511(-)_1	11	326	348	YTC-----CGRSFNHSSSINLH------H
CM002887.2_7141362-7142511(-)_1	12	354	376	YSC-----CGKSFSHLPSINLH------H
CM002887.2_7155035-7156178(-)_1	1	44	66	FIC-----CGKSFRQSSILNRH------H
CM002887.2_7155035-7156178(-)_1	2	72	94	FTC-----CGKSCRGKGDLKIH------H
CM002887.2_7155035-7156178(-)_1	3	100	122	FTC-----CGKNFRQISNLNQH------H
CM002887.2_7155035-7156178(-)_1	4	128	150	FTC-----CGKSFSQPLHLKLH------H
CM002887.2_7155035-7156178(-)_1	5	156	178	FTC-----CGKSFSQSSLLNKH------H
CM002887.2_7155035-7156178(-)_1	6	184	206	FTC-----CGKGFIFSSYLSKH------H
CM002887.2_7155035-7156178(-)_1	7	212	234	FIC-----CGKSFCQSSQFTQH------H
CM002887.2_7155035-7156178(-)_1	8	240	262	FTC-----CGKGFSQSSNLNKH------H
CM002887.2_7155035-7156178(-)_1	9	268	290	FIC-----CGKSFCQSSQLNQH------H
CM002887.2_7155035-7156178(-)_1	10	296	318	FIC-----CGKSFCQSSLLNLH------H
CM002887.2_7155035-7156178(-)_1	11	324	346	FTC-----CGKSFSRSSNLNQH------H
CM002887.2_7155035-7156178(-)_1	12	352	374	FTC-----CGKKFSRSSSLNQH------H
CM002887.2_7167409-7168279(-)_1	1	38	60	FTC-----CGTRCRGKGDLRIH------H
CM002887.2_7167409-7168279(-)_1	2	66	88	FTC-----CGKSFSQLSNLNKH------H
CM002887.2_7167409-7168279(-)_1	3	94	116	FTC-----CGKSFIFLSNLNIH------H
CM002887.2_7167409-7168279(-)_1	4	122	144	FRC-----CGKSFSRSSNLNQH------H
CM002887.2_7167409-7168279(-)_1	5	150	172	FTC-----CGKSFIFSSNFNKH------H
CM002887.2_7167409-7168279(-)_1	6	178	200	LTC-----CGKSFSQLSNLNLH------H
CM002887.2_7167409-7168279(-)_1	7	206	228	FTC-----CGKSFSRSSNLNLH------H
CM002887.2_7167409-7168279(-)_1	8	234	256	YTC-----CGKSFSRSSNLNQH------H
CM002887.2_7167409-7168279(-)_1	9	262	284	FIC-----CGKSFSHSSSVNRH------H
CM002887.2_7178095-7179211(-)_1	1	74	96	FTC-----CGKSLSCKKTLNYH------H
CM002887.2_7178095-7179211(-)_1	2	102	124	YTC-----CGESFRYLTSLNKH------H
CM002887.2_7178095-7179211(-)_1	3	130	152	FTC-----CGLSLNCKQSLEMH------H
CM002887.2_7178095-7179211(-)_1	4	158	180	FTC-----CGKSFSQASSRNRH------H
CM002887.2_7178095-7179211(-)_1	5	186	208	HEC-----CGKAFLRASELKIH------H
CM002887.2_7178095-7179211(-)_1	6	242	264	FMC-----CEKTFITAIALKLH------H
CM002887.2_7178095-7179211(-)_1	7	270	292	YQC-----CDKSFRLPNTLKAH------H
CM002887.2_7178095-7179211(-)_1	8	298	320	YMC-----CDKRFSRLDSLKSH------H
CM002887.2_7178095-7179211(-)_1	9	326	348	YKC-----CGKSFSWLLSLKMH------H
CM002887.2_7216011-7217619(-)_1	1	60	82	FTC-----CGKSLSCKKTLNYH------H
CM002887.2_7216011-7217619(-)_1	2	88	110	FTC-----CGESFRYLLSLNKH------H
CM002887.2_7216011-7217619(-)_1	3	116	138	FTC-----CGSSLNCKQNLEMH------H
CM002887.2_7216011-7217619(-)_1	4	144	166	FTC-----CGKSFSQASTRNRH------H
CM002887.2_7216011-7217619(-)_1	5	172	194	HEC-----CGKAFLRASELKIH------H
CM002887.2_7216011-7217619(-)_1	6	200	222	YSC-----CQKSFKHLHTLRLH------H
CM002887.2_7216011-7217619(-)_1	7	228	250	FMC-----CEKTFITAIALKLH------H
CM002887.2_7216011-7217619(-)_1	8	256	278	YTC-----CDKRFKLPNTLKAH------H
CM002887.2_7216011-7217619(-)_1	9	284	306	YMC-----CDKRFSQLSSLKSH------H
CM002887.2_7216011-7217619(-)_1	10	312	334	YKC-----CGKRFSWSVSLKIH------H
CM002887.2_7216011-7217619(-)_1	11	340	362	HKC-----CGKRFSWLVSLKSH------H
CM002887.2_7216011-7217619(-)_1	12	368	390	HKC-----CGKRFRRLGSLKIH------H
CM002887.2_7216011-7217619(-)_1	13	396	418	FKC-----CDKRFSHLESLKLH------H
CM002887.2_7216011-7217619(-)_1	14	424	446	YMC-----CKKTFGRLGQLKRH------H
CM002887.2_7216011-7217619(-)_1	15	452	474	YKC-----CDKRFSRSESLKRH------H
CM002887.2_7216011-7217619(-)_1	16	480	502	YKC-----CDKRFGRSENLKKH------H
CM002887.2_7216011-7217619(-)_1	17	508	530	YMC-----CNKRFSQAWHLKKH------H
CM002887.2_7229826-7231395(-)_1	1	36	58	FSC-----CGKSLSCKKTLNYH------H
CM002887.2_7229826-7231395(-)_1	2	64	86	FTC-----CGESFRYLTSLNKH------H
CM002887.2_7229826-7231395(-)_1	3	92	114	FTC-----CGSSLNCKQSLEMH------H
CM002887.2_7229826-7231395(-)_1	4	120	142	FTC-----CGKSFSQASSRNRH------H
CM002887.2_7229826-7231395(-)_1	5	148	170	HEC-----CGKAFLRASELKIH------H
CM002887.2_7229826-7231395(-)_1	6	176	198	YSC-----CQKSFKHLHTLRVH------H
CM002887.2_7229826-7231395(-)_1	7	204	226	FMC-----CEKTFITAIALKLH------H
CM002887.2_7229826-7231395(-)_1	8	232	254	YNC-----CDKRFRRLDSLKTH------H
CM002887.2_7229826-7231395(-)_1	9	260	282	YKC-----CDKRFSQSETLKLH------H
CM002887.2_7229826-7231395(-)_1	10	288	310	YKC-----CGKRFRHLGSLKKH------H
CM002887.2_7229826-7231395(-)_1	11	316	338	YKC-----CDKRFSQSEGLKIH------H
CM002887.2_7229826-7231395(-)_1	12	344	366	YKC-----CDKRFRLLGTLKRH------H
CM002887.2_7229826-7231395(-)_1	13	372	394	YKC-----CDKRFNHLEGLKLH------H
CM002887.2_7229826-7231395(-)_1	14	400	422	YMC-----CDKRFSHSGHLKTH------H
CM002887.2_7229826-7231395(-)_1	15	428	450	YKC-----CDKRFIRSEHLKIH------H
CM002887.2_7229826-7231395(-)_1	16	456	478	YKC-----CDKRFSCSGSLTTH------H
CM002887.2_7229826-7231395(-)_1	17	484	506	YKC-----CDKTFSQSGHLKSH------H
CM002887.2_7245172-7246867(-)_1	1	32	57	KKC-----CGKSLSHKKTLKVH------H
WARNING: Overlapping ZFs are found in CM002887.2_7245172-7246867(-)_1. Only the first ZF instance is considered.
CM002887.2_7245172-7246867(-)_1	2	63	85	FTC-----CGKSMTCKQTLKNH------H
CM002887.2_7245172-7246867(-)_1	3	91	113	FTC-----CGKGLKSKPSLAFH------H
CM002887.2_7245172-7246867(-)_1	4	119	141	FTC-----CRESFRHSSSLNRH------H
CM002887.2_7245172-7246867(-)_1	5	147	169	HKC-----CSKTFLRSSELKRH------H
CM002887.2_7245172-7246867(-)_1	6	173	195	LLC-----CGKSFKYLHSLKVH------H
CM002887.2_7245172-7246867(-)_1	7	201	223	FMC-----CEKTFMTAKNLKLH------H
CM002887.2_7245172-7246867(-)_1	8	229	251	YKC-----CDKRFSHLGSLKNH------H
CM002887.2_7245172-7246867(-)_1	9	257	279	YKC-----CDKRFSQSVGLKSH------H
CM002887.2_7245172-7246867(-)_1	10	285	307	YKC-----CGKRFRHVGSLKKH------H
CM002887.2_7245172-7246867(-)_1	11	313	335	YKC-----CDKRFRHSEVLKIH------H
CM002887.2_7245172-7246867(-)_1	12	341	363	HKC-----CDKRFRHLGTLKRH------H
CM002887.2_7245172-7246867(-)_1	13	369	391	YKC-----CDKRFNHLEGLKLH------H
CM002887.2_7245172-7246867(-)_1	14	397	419	YMC-----CDKRFSHSGHLKTH------H
CM002887.2_7245172-7246867(-)_1	15	425	447	YKC-----CKKRFIRSEHLKVH------H
CM002887.2_7245172-7246867(-)_1	16	453	475	YKC-----CDKRFIRSGHLTVH------H
CM002887.2_7245172-7246867(-)_1	17	481	503	YKC-----CDKTFSQLAHLKSH------H
CM002887.2_7245172-7246867(-)_1	18	509	531	YKC-----CDKRFRQLENLKTH------H
CM002887.2_7245172-7246867(-)_1	19	537	559	YKC-----CRKGFSHSRLLKSH------H
CM002887.2_7263565-7264453(-)_1	1	33	58	KKC-----CGTSLFNKQSLRNH------H
WARNING: Overlapping ZFs are found in CM002887.2_7263565-7264453(-)_1. Only the first ZF instance is considered.
CM002887.2_7263565-7264453(-)_1	2	64	86	FTC-----CGMSFRHSSNFGRH------H
CM002887.2_7263565-7264453(-)_1	3	92	114	HQC-----CGKTFLRASALKRH------H
CM002887.2_7263565-7264453(-)_1	4	120	142	YSC-----CGKTFRHEDGFKNH------H
CM002887.2_7263565-7264453(-)_1	5	148	170	HIC-----CEKTFITAVKLKIH------H
CM002887.2_7263565-7264453(-)_1	6	176	198	YKC-----CDKRFSQLGSLIKH------H
CM002887.2_7263565-7264453(-)_1	7	204	226	YKC-----CDKRFNQSGILKKH------H
CM002887.2_7263565-7264453(-)_1	8	232	254	YKC-----CDKRFNQSGILKTH------H
CM002887.2_7263565-7264453(-)_1	9	260	282	YMC-----CGMRFGHSFSLTSH------H
CM002887.2_7276574-7277447(-)_1	1	28	53	KKC-----CGTSLFNKQSLSDH------H
WARNING: Overlapping ZFs are found in CM002887.2_7276574-7277447(-)_1. Only the first ZF instance is considered.
CM002887.2_7276574-7277447(-)_1	2	59	81	FTC-----CGMSFRHSSNFGRH------H
CM002887.2_7276574-7277447(-)_1	3	87	109	HQC-----CGKTFLRASGLKKH------H
CM002887.2_7276574-7277447(-)_1	4	115	137	YSC-----CGKTFRHEDGLRDH------H
CM002887.2_7276574-7277447(-)_1	5	143	165	YIC-----CEKTFITAVKLKIH------H
CM002887.2_7276574-7277447(-)_1	6	171	193	YKC-----CEKRFSQLGSLNKH------H
CM002887.2_7276574-7277447(-)_1	7	199	221	YKC-----CDKCFNRSGILKKH------H
CM002887.2_7276574-7277447(-)_1	8	227	249	YKC-----CDKRFNQSGILKAH------H
CM002887.2_7276574-7277447(-)_1	9	255	277	YMC-----CGKRFGHLFSLTTH------H
CM002887.2_7295365-7296343(-)_1	1	35	60	KNC-----CGISLASKHGLRNH------H
WARNING: Overlapping ZFs are found in CM002887.2_7295365-7296343(-)_1. Only the first ZF instance is considered.
CM002887.2_7295365-7296343(-)_1	2	66	88	FTC-----CGKSFRHPSNLINH------H
CM002887.2_7295365-7296343(-)_1	3	94	116	FTC-----CGMSFRHTTNFGRH------H
CM002887.2_7295365-7296343(-)_1	4	122	144	HKC-----CGKTFLMASYLKRH------H
CM002887.2_7295365-7296343(-)_1	5	148	172	KPC-----CGKSFRDQDGLRSH------H
WARNING: Overlapping ZFs are found in CM002887.2_7295365-7296343(-)_1. Only the first ZF instance is considered.
CM002887.2_7295365-7296343(-)_1	6	178	200	HIC-----CEKTFITAVKLKMH------H
CM002887.2_7295365-7296343(-)_1	7	206	228	YKC-----CDKSFCLLESLKSH------H
CM002887.2_7295365-7296343(-)_1	8	234	256	YKC-----CDKRFSLSGILKTH------H
CM002887.2_7295365-7296343(-)_1	9	262	284	YMC-----CDKRFSAFGNLKRH------H
CM002887.2_7295365-7296343(-)_1	10	290	312	YMC-----CDERFIDSRNLKKH------H
CM002887.2_7303750-7305043(-)_1	1	37	62	KNC-----CGKSLLHKKSLRHH------H
WARNING: Overlapping ZFs are found in CM002887.2_7303750-7305043(-)_1. Only the first ZF instance is considered.
CM002887.2_7303750-7305043(-)_1	2	68	90	FTC-----CGKSLANKKSLRYH------H
CM002887.2_7303750-7305043(-)_1	3	96	118	FTC-----CGTSFRQPSAVISH------H
CM002887.2_7303750-7305043(-)_1	4	124	146	HKC-----CGKTFLRASQLKKH------H
CM002887.2_7303750-7305043(-)_1	5	152	174	YPC-----CGKSFRDQYGLRNH------H
CM002887.2_7303750-7305043(-)_1	6	180	202	YMC-----CEKTFHTAVKLKIH------H
CM002887.2_7303750-7305043(-)_1	7	208	230	YIC-----CSKGFSQFETMKMH------H
CM002887.2_7303750-7305043(-)_1	8	236	258	YKC-----CDMRCSKSGDLRKH------H
CM002887.2_7303750-7305043(-)_1	9	264	286	YKC-----CEKRCRDLGHLKIH------H
CM002887.2_7303750-7305043(-)_1	10	292	314	YTC-----CNKRFGYSGSLKKH------H
CM002887.2_7303750-7305043(-)_1	11	320	342	YKC-----CEKRFNSSGHLKSH------H
CM002887.2_7303750-7305043(-)_1	12	348	370	YTC-----CDKRFSALESLKKH------H
CM002887.2_7303750-7305043(-)_1	13	376	398	YTC-----CDKRFSTLDSLKTH------H
CM002887.2_7303750-7305043(-)_1	14	404	426	YTC-----CDKQFRHLGQLKKH------H
CM002887.2_7335324-7336113(-)_1	1	37	62	KNC-----CGKSLLYKKSLRHH------H
WARNING: Overlapping ZFs are found in CM002887.2_7335324-7336113(-)_1. Only the first ZF instance is considered.
CM002887.2_7335324-7336113(-)_1	2	66	90	KPC-----CGTSFRHPSSLINH------H
WARNING: Overlapping ZFs are found in CM002887.2_7335324-7336113(-)_1. Only the first ZF instance is considered.
CM002887.2_7335324-7336113(-)_1	3	96	118	HKC-----CGKTFLRASELKSH------H
CM002887.2_7335324-7336113(-)_1	4	124	146	YPC-----CGKSFKDQARLNRH------H
CM002887.2_7335324-7336113(-)_1	5	152	174	YMC-----CEKTFYRVEHLKVH------H
CM002887.2_7335324-7336113(-)_1	6	180	202	YIC-----CSKGFSQLEQMKMH------H
CM002887.2_7335324-7336113(-)_1	7	208	230	YKC-----CNKRFSNSRNLKTH------H
CM002887.2_7335324-7336113(-)_1	8	236	258	YKC-----CDKRFSYPVILKKH------H
CM002887.2_7351023-7352010(-)_1	1	40	62	FTC-----CGIGLASKYGLEYH------H
CM002887.2_7351023-7352010(-)_1	2	68	90	YTC-----CGMTFRQSTNLNRH------H
CM002887.2_7351023-7352010(-)_1	3	96	118	YTC-----CGEHFRQLSSLSNH------H
CM002887.2_7351023-7352010(-)_1	4	124	146	HKC-----CSKAFLMASGLRRH------H
CM002887.2_7351023-7352010(-)_1	5	152	174	YPC-----CGKGFTRQNHLRIH------H
CM002887.2_7351023-7352010(-)_1	6	180	202	YMC-----CVKTFRTAEQLKAH------H
CM002887.2_7351023-7352010(-)_1	7	208	230	YVC-----CDKRFAYSGALRRH------H
CM002887.2_7351023-7352010(-)_1	8	236	258	YKC-----CDKRFSYSESLKRH------H
CM002887.2_7351023-7352010(-)_1	9	264	286	YKC-----CDRRFDGFGNLKSH------H
CM002887.2_7351023-7352010(-)_1	10	292	314	YKC-----CHKRFSYSENLKRH------H
CM002887.2_7366778-7367588(-)_1	1	49	71	FTC-----CGKSLASKQSLGHH------H
CM002887.2_7366778-7367588(-)_1	2	77	99	FTC-----CGKSFRESAKLIKH------H
CM002887.2_7366778-7367588(-)_1	3	105	127	FTC-----CGMSFTDSSNLGRH------H
CM002887.2_7366778-7367588(-)_1	4	133	155	HRC-----CGKTFLIESYLKRH------H
CM002887.2_7366778-7367588(-)_1	5	161	183	YPC-----CGNSFTRQDSLINH------H
CM002887.2_7366778-7367588(-)_1	6	189	211	YMC-----CEKTFRTAVHLRTH------H
CM002887.2_7366778-7367588(-)_1	7	217	239	YKC-----CDKRFRQSSILKTH------H
CM002887.2_7366778-7367588(-)_1	8	245	267	YTC-----CDKRFRRSGHLKKH------H
CM002887.2_7378407-7379304(-)_1	1	50	72	FTC-----CGKSLASKQSLGYH------H
CM002887.2_7378407-7379304(-)_1	2	78	100	FTC-----CGKSFRESAKLIKH------H
CM002887.2_7378407-7379304(-)_1	3	106	128	FTC-----CGMSFTDSSNLGRH------H
CM002887.2_7378407-7379304(-)_1	4	134	156	HRC-----CGKTFLIESYLKRH------H
CM002887.2_7378407-7379304(-)_1	5	162	184	YPC-----CGNSFTRQDSLINH------H
CM002887.2_7378407-7379304(-)_1	6	190	212	YMC-----CEKTFRTAVHLRTH------H
CM002887.2_7378407-7379304(-)_1	7	218	240	YKC-----CDKRFSQSSHLKKH------H
CM002887.2_7378407-7379304(-)_1	8	246	268	YTC-----CDKRFRRSGHLKTH------H
CM002887.2_7378407-7379304(-)_1	9	274	296	YKC-----CDMRFRQLPHLKKH------H
CM002887.2_7395256-7396468(-)_1	1	69	91	VTC-----CGKSLTNKQSLKSH------H
CM002887.2_7395256-7396468(-)_1	2	97	119	FTC-----CGKTFLRASHLKSH------H
CM002887.2_7395256-7396468(-)_1	3	125	147	YPC-----CGKSFKHQRSLRNH------H
CM002887.2_7395256-7396468(-)_1	4	153	175	YKC-----CEKTFCTAESLKIH------H
CM002887.2_7395256-7396468(-)_1	5	181	203	YIC-----CNNRFNQFAHMKTH------H
CM002887.2_7395256-7396468(-)_1	6	209	231	YKC-----CDKRFSDSGNLRQH------H
CM002887.2_7395256-7396468(-)_1	7	237	259	YKC-----CDTRFRQLGGLKTH------H
CM002887.2_7395256-7396468(-)_1	8	265	287	HKC-----CGKTFLRASQLKSH------H
CM002887.2_7395256-7396468(-)_1	9	293	315	YPC-----CGKNFTRQESLRNH------H
CM002887.2_7395256-7396468(-)_1	10	321	343	YRC-----CNKSFCRAENLKIH------H
CM002887.2_7395256-7396468(-)_1	11	349	371	YKC-----CDKKFSDSGNLRRH------H
CM002887.2_7395256-7396468(-)_1	12	377	399	YKC-----CDTRFRQLGGLKTH------H
CM002887.2_7415259-7416555(-)_1	1	69	91	VTC-----CGKSLTNKQSLKSH------H
CM002887.2_7415259-7416555(-)_1	2	97	119	FTC-----CGKSFRESSNLNNH------H
CM002887.2_7415259-7416555(-)_1	3	125	147	FTC-----CGKSFRVSSNLKKH------H
CM002887.2_7415259-7416555(-)_1	4	153	175	HKC-----CGKTFLRASHLKSH------H
CM002887.2_7415259-7416555(-)_1	5	181	203	YPC-----CGKNFTRQESLRNH------H
CM002887.2_7415259-7416555(-)_1	6	209	231	YRC-----CNKTFCRAENLKIH------H
CM002887.2_7415259-7416555(-)_1	7	237	259	YIC-----CNKSFNQFAHMKTH------H
CM002887.2_7415259-7416555(-)_1	8	265	287	YKC-----CEKRFTDSGDLRKH------H
CM002887.2_7415259-7416555(-)_1	9	293	315	YKC-----CDKRFSDLGNLRKH------H
CM002887.2_7415259-7416555(-)_1	10	349	371	YKC-----CDKRFSDSGNLRQH------H
CM002887.2_7415259-7416555(-)_1	11	377	399	YKC-----CDKRFSDSGNLRQH------H
CM002887.2_7415259-7416555(-)_1	12	405	427	YKC-----CDTRFRQLGGLKTH------H
CM002887.2_7435804-7437055(-)_1	1	66	88	VTC-----CGKSLANKRSLGKH------H
CM002887.2_7435804-7437055(-)_1	2	94	116	FTC-----CGKSLANKQSLGCH------H
CM002887.2_7435804-7437055(-)_1	3	122	144	FTC-----CGKSFGHLSNLISH------H
CM002887.2_7435804-7437055(-)_1	4	150	172	HKC-----CGKTFLRGSDLKSH------H
CM002887.2_7435804-7437055(-)_1	5	178	200	YPC-----CEKSFRHQVSLRNH------H
CM002887.2_7435804-7437055(-)_1	6	206	228	YRC-----CEKTFITAENLKIH------H
CM002887.2_7435804-7437055(-)_1	7	234	256	YIC-----CNKRFSQFAQMKSH------H
CM002887.2_7435804-7437055(-)_1	8	262	284	YKC-----CDKRVSDLGNLRKH------H
CM002887.2_7435804-7437055(-)_1	9	290	312	YIC-----CNKRFSQFAQMKSH------H
CM002887.2_7435804-7437055(-)_1	10	318	340	YKC-----CDKRVSDLGNLRKH------H
CM002887.2_7435804-7437055(-)_1	11	346	368	YIC-----CDTRFSDLGTLKRH------H
CM002887.2_7435804-7437055(-)_1	12	374	396	YKC-----CDRRFRQLGNLQTH------H
CM002887.2_7463170-7464382(-)_1	1	69	91	VTC-----CGKSLTNKQSLKSH------H
CM002887.2_7463170-7464382(-)_1	2	97	119	FTC-----CGKTFLRASHLKSH------H
CM002887.2_7463170-7464382(-)_1	3	125	147	YPC-----CGKSFKHQRSLRNH------H
CM002887.2_7463170-7464382(-)_1	4	153	175	YKC-----CEKTFCTAESLKIH------H
CM002887.2_7463170-7464382(-)_1	5	181	203	YIC-----CNNRFNQFAHMKTH------H
CM002887.2_7463170-7464382(-)_1	6	209	231	YKC-----CDKRFSDSGNLRQH------H
CM002887.2_7463170-7464382(-)_1	7	237	259	YKC-----CDTRFRQLGGLKTH------H
CM002887.2_7463170-7464382(-)_1	8	265	287	HKC-----CGKTFLRASQLKSH------H
CM002887.2_7463170-7464382(-)_1	9	293	315	YPC-----CGKNFTRQESLRNH------H
CM002887.2_7463170-7464382(-)_1	10	321	343	YRC-----CNKSFCRAENLKIH------H
CM002887.2_7463170-7464382(-)_1	11	349	371	YKC-----CDKKFSDSGNLRRH------H
CM002887.2_7463170-7464382(-)_1	12	377	399	YKC-----CDTRFRQLGGLKTH------H
CM002887.2_7480738-7481827(-)_1	1	68	90	VTC-----CGKSLANKRSLGKH------H
CM002887.2_7480738-7481827(-)_1	2	94	118	KPC-----CGKSLANKQSLGCH------H
WARNING: Overlapping ZFs are found in CM002887.2_7480738-7481827(-)_1. Only the first ZF instance is considered.
CM002887.2_7480738-7481827(-)_1	3	124	146	FTC-----CGKSFGHLSNLISH------H
CM002887.2_7480738-7481827(-)_1	4	152	174	HKC-----CGKTFLRGSDLKSH------H
CM002887.2_7480738-7481827(-)_1	5	180	202	YPC-----CEKSFRHQVSLRNH------H
CM002887.2_7480738-7481827(-)_1	6	208	230	YRC-----CKKTFITAENLKIH------H
CM002887.2_7480738-7481827(-)_1	7	236	258	YIC-----CNKRFSQFAQMKSH------H
CM002887.2_7480738-7481827(-)_1	8	264	286	YKC-----CDKRVSDLGNLRKH------H
CM002887.2_7480738-7481827(-)_1	9	292	314	YMC-----CDTRFSDLGTLKRH------H
CM002887.2_7480738-7481827(-)_1	10	320	342	YKC-----CDRRFRQLGNLQTH------H
CM002887.2_7494516-7495575(-)_1	1	55	80	KEC-----CGKSLAHNQSLRKH------H
WARNING: Overlapping ZFs are found in CM002887.2_7494516-7495575(-)_1. Only the first ZF instance is considered.
CM002887.2_7494516-7495575(-)_1	2	84	108	KPC-----CGKSFRESSTLNVH------H
WARNING: Overlapping ZFs are found in CM002887.2_7494516-7495575(-)_1. Only the first ZF instance is considered.
CM002887.2_7494516-7495575(-)_1	3	114	136	HKC-----CCKTFLRAADLKGH------H
CM002887.2_7494516-7495575(-)_1	4	142	164	YPC-----CEKSFRHQRSLRNH------H
CM002887.2_7494516-7495575(-)_1	5	170	192	YKC-----CEKTFCAAGNLKIH------H
CM002887.2_7494516-7495575(-)_1	6	198	220	YIC-----CNKRFSQLAHMKTH------H
CM002887.2_7494516-7495575(-)_1	7	226	248	YKC-----CEKRFRRSGEVRQH------H
CM002887.2_7494516-7495575(-)_1	8	254	276	YKC-----CNKRFSQIAQKTIH------H
CM002887.2_7494516-7495575(-)_1	9	282	304	YTC-----CDKRFKDSGNLRQH------H
CM002887.2_7494516-7495575(-)_1	10	310	332	YKC-----CDTRFRQLGGLKIH------H
CM002887.2_7510425-7511547(-)_1	1	62	84	VTC-----CGKSLTNKQSLGKH------H
CM002887.2_7510425-7511547(-)_1	2	90	112	FTC-----CGKSFRASSTLNNH------H
CM002887.2_7510425-7511547(-)_1	3	118	140	HKC-----CGKTFLRDSELKNH------H
CM002887.2_7510425-7511547(-)_1	4	146	168	YPC-----CEKSFRHQRSLRNH------H
CM002887.2_7510425-7511547(-)_1	5	174	196	YKC-----CEKTFCTAESLKIH------H
CM002887.2_7510425-7511547(-)_1	6	202	224	YIC-----CNKRFSQLAHMKTH------H
CM002887.2_7510425-7511547(-)_1	7	230	252	YKC-----CEKRFRRLGQLRQH------H
CM002887.2_7510425-7511547(-)_1	8	258	280	YKC-----CDKRFSDGGNLRQH------H
CM002887.2_7510425-7511547(-)_1	9	286	308	YKC-----CDKRFSDSGLLRQH------H
CM002887.2_7510425-7511547(-)_1	10	314	336	YIC-----CDKRFSGGGNLRQH------H
CM002887.2_7510425-7511547(-)_1	11	342	364	YKC-----CDKRFRQLGGLKIH------H
CM002887.2_7529139-7530327(-)_1	1	70	95	KEC-----CGKSLAHNQSLRKH------H
WARNING: Overlapping ZFs are found in CM002887.2_7529139-7530327(-)_1. Only the first ZF instance is considered.
CM002887.2_7529139-7530327(-)_1	2	99	123	KPC-----CGMSFRESSNLNKH------H
WARNING: Overlapping ZFs are found in CM002887.2_7529139-7530327(-)_1. Only the first ZF instance is considered.
CM002887.2_7529139-7530327(-)_1	3	129	151	HKC-----CCKTFLRAADLKGH------H
CM002887.2_7529139-7530327(-)_1	4	157	179	YPC-----CEKSFRHQRSLRNH------H
CM002887.2_7529139-7530327(-)_1	5	185	207	YKC-----CEKTFCAAGSLKIH------H
CM002887.2_7529139-7530327(-)_1	6	213	235	YIC-----CNKRFSQLAHMKTH------H
CM002887.2_7529139-7530327(-)_1	7	241	263	YKC-----CEKRFRRLGHLRQH------H
CM002887.2_7529139-7530327(-)_1	8	269	291	YIC-----CNKRFSQIAQKKIH------H
CM002887.2_7529139-7530327(-)_1	9	297	319	YTC-----CDKRFSDSGNLRQH------H
CM002887.2_7529139-7530327(-)_1	10	325	347	YIC-----CDKRFSDVGNLRQH------H
CM002887.2_7529139-7530327(-)_1	11	353	375	YKC-----CDRTFRQLGGLKIH------H
CM002887.2_7546002-7546857(-)_1	1	62	84	FTC-----CGKSLRSLSNLNYH------H
CM002887.2_7546002-7546857(-)_1	2	90	112	FTC-----CGMSFRQSSNLNNH------H
CM002887.2_7546002-7546857(-)_1	3	118	140	HKC-----CGKTFFRASDLKSH------H
CM002887.2_7546002-7546857(-)_1	4	146	168	YSC-----CGKSFRHRESLRIH------H
CM002887.2_7546002-7546857(-)_1	5	174	196	YKC-----CEKTFYSDEHLKLH------H
CM002887.2_7546002-7546857(-)_1	6	202	224	YIC-----CIRSFSHFEHLKIH------H
CM002887.2_7546002-7546857(-)_1	7	230	252	YKC-----CDKRFRQLVVLKRH------H
CM002887.2_7546002-7546857(-)_1	8	258	280	YKC-----CDKRFIQLESLKRH------H
CM002887.2_7557955-7558699(-)_1	1	71	93	VTC-----CGISLANKPNLRRH------H
CM002887.2_7557955-7558699(-)_1	2	99	121	FTC-----CGKSFSQSSNLKKH------H
CM002887.2_7557955-7558699(-)_1	3	127	149	HRC-----CGKTFLMASYLKKH------H
CM002887.2_7557955-7558699(-)_1	4	155	177	YAC-----CGKTLRHQRSLRDH------H
CM002887.2_7557955-7558699(-)_1	5	183	205	YMC-----CEKTFYRAEHLKIH------H
CM002887.2_7557955-7558699(-)_1	6	211	233	YIC-----CDTRFRYLRHLKTH------H
CM002887.2_7589144-7590107(-)_1	1	40	62	VTC-----CGKSLTNKQSLQGH------H
CM002887.2_7589144-7590107(-)_1	2	68	90	FTC-----CGKSFRASSNLNKH------H
CM002887.2_7589144-7590107(-)_1	3	96	118	HKC-----CGKTFLRAFGLKSH------H
CM002887.2_7589144-7590107(-)_1	4	124	146	YSC-----CGKSFRHQGSLRNH------H
CM002887.2_7589144-7590107(-)_1	5	152	174	YMC-----CEKTYFTAGELKQH------H
CM002887.2_7589144-7590107(-)_1	6	180	202	YKC-----CDKRFIDLGGLKIH------H
CM002887.2_7589144-7590107(-)_1	7	208	230	YKC-----CYKTFSQLGSLKTH------H
CM002887.2_7589144-7590107(-)_1	8	236	258	YIC-----CNKSFSQLGNLKTH------H
CM002887.2_7589144-7590107(-)_1	9	264	286	YKC-----CDKRFSQLGNLKIH------H
CM002887.2_7589144-7590107(-)_1	10	292	314	FTC-----CLKSFAQSSQLKIH------H
CM002887.2_8916794-8917406(+)_1	1	13	35	YTC-----CGKSFYSTGNLAVH------H
CM002887.2_8916794-8917406(+)_1	2	41	63	YSC-----CGKSCKQNGNLETH------H
CM002887.2_8916794-8917406(+)_1	3	69	91	FIC-----CRKGFSQKQNLIIH------H
CM002887.2_8916794-8917406(+)_1	4	97	119	YTC-----CGKSFPHTGSLKHH------H
CM002887.2_8916794-8917406(+)_1	5	125	147	FAC-----CGKSFTTKASLMNH------H
CM002887.2_8916794-8917406(+)_1	6	150	172	TTC-----CGKSLTCKDSIKQH------H
CM002887.2_8916794-8917406(+)_1	7	177	199	FRC-----CGKVFKHKRSLINH------H
CM002887.2_9082134-9083904(+)_1	1	43	68	KNC-----CGKILASKSKLKIH------H
WARNING: Overlapping ZFs are found in CM002887.2_9082134-9083904(+)_1. Only the first ZF instance is considered.
CM002887.2_9082134-9083904(+)_1	2	74	96	FTC-----CGKSFRQASSLNKH------H
CM002887.2_9082134-9083904(+)_1	3	102	124	FTC-----CGISFNCSSYLKQH------H
CM002887.2_9082134-9083904(+)_1	4	130	152	FTC-----CGRSFNRSSHLNHH------H
CM002887.2_9082134-9083904(+)_1	5	158	180	FTC-----CGKSFNRSSNLDQH------H
CM002887.2_9082134-9083904(+)_1	6	186	208	ITC-----CGKSFRQSSSLSKH------H
CM002887.2_9082134-9083904(+)_1	7	214	236	FTC-----CGKSFSQSSNFNLH------H
CM002887.2_9082134-9083904(+)_1	8	242	264	FTC-----CGKSFRQASSLNKH------H
CM002887.2_9082134-9083904(+)_1	9	298	320	ITC-----CGKSFRQSSSLYRH------H
CM002887.2_9082134-9083904(+)_1	10	326	348	FTC-----CGKSFSQSSNFNLH------H
CM002887.2_9082134-9083904(+)_1	11	354	376	ITC-----CGKSFHQSSSLYKH------H
CM002887.2_9082134-9083904(+)_1	12	382	404	FTC-----CGKSFSRLSHLNRH------H
CM002887.2_9082134-9083904(+)_1	13	410	432	FTC-----CGKSFSRLSHLIRH------H
CM002887.2_9082134-9083904(+)_1	14	438	460	FTC-----CRKSFSILSSLYRH------H
CM002887.2_9082134-9083904(+)_1	15	466	488	FTC-----CGKSFRQSSNLNLH------H
CM002887.2_9082134-9083904(+)_1	16	494	516	FKC-----CGKSFSQSSHLNQH------H
CM002887.2_9082134-9083904(+)_1	17	522	544	FKC-----CGKSFIQSSSLNQH------H
CM002887.2_9082134-9083904(+)_1	18	550	572	FTC-----CGKSFRKSSSLNEH------H
CM002887.2_10746438-10749378(-)_1	1	60	82	LSC-----CEISFEMQSSLVKH------H
CM002887.2_10746438-10749378(-)_1	2	88	110	YMC-----CEKTFTRADHLKRH------H
CM002887.2_10746438-10749378(-)_1	3	116	138	YQC-----CDKRFCQLSILKRH------H
CM002887.2_10746438-10749378(-)_1	4	144	166	YKC-----CDKRFCYVRCLETH------H
CM002887.2_10746438-10749378(-)_1	5	172	194	YKC-----CDKRFSQLSILKRH------H
CM002887.2_10746438-10749378(-)_1	6	200	222	YKC-----CDKRFSHLSVLKIH------H
CM002887.2_10746438-10749378(-)_1	7	228	250	FNC-----CDKRFSQLSTLKVH------H
CM002887.2_10746438-10749378(-)_1	8	256	278	YKC-----CDKRFNRLGNLNLH------H
CM002887.2_10746438-10749378(-)_1	9	284	306	YTC-----CGKNFRGLSSLNQH------H
CM002887.2_10746438-10749378(-)_1	10	312	334	HKC-----CGKPFLTAADLKVH------H
CM002887.2_10746438-10749378(-)_1	11	340	362	YTC-----CGKSFTQSSSLTQH------H
CM002887.2_10746438-10749378(-)_1	12	368	390	YTC-----CGRSFGYSSSLHQH------H
CM002887.2_10746438-10749378(-)_1	13	396	418	HKC-----CGKSFLKAANLKAH------H
CM002887.2_10746438-10749378(-)_1	14	424	446	YSC-----CGKSFSRQSYLRVH------H
CM002887.2_10746438-10749378(-)_1	15	452	474	YMC-----CEKTFISAQHLKLH------H
CM002887.2_10746438-10749378(-)_1	16	480	502	YKC-----CDKRFSHLSILKIH------H
CM002887.2_10746438-10749378(-)_1	17	536	558	YTC-----CGRSFGYPSSLHQH------H
CM002887.2_10746438-10749378(-)_1	18	564	586	HKC-----CGKSFLKPVYLKLH------H
CM002887.2_10746438-10749378(-)_1	19	592	614	YSC-----CGKSFSRQSYLRVH------H
CM002887.2_10746438-10749378(-)_1	20	620	642	YMC-----CEKTFFTVEHLKQH------H
CM002887.2_10746438-10749378(-)_1	21	648	670	YKC-----CDKRFSQLQKLKTH------H
CM002887.2_10746438-10749378(-)_1	22	676	698	YKC-----CDKRFSHLSILKIH------H
CM002887.2_10746438-10749378(-)_1	23	704	726	YTC-----CGKSFTQSSSLTQH------H
CM002887.2_10746438-10749378(-)_1	24	732	754	YTC-----CGRSFGYPSSLHQH------H
CM002887.2_10746438-10749378(-)_1	25	760	782	HKC-----CGKSFLKPVYLKIH------H
CM002887.2_10746438-10749378(-)_1	26	788	810	YSC-----CGKSFSRQSYLRVH------H
CM002887.2_10746438-10749378(-)_1	27	816	838	YMC-----CEKTFISAQHLKLH------H
CM002887.2_10746438-10749378(-)_1	28	844	866	YKC-----CDKRFSQLGNLKKH------H
CM002887.2_10746438-10749378(-)_1	29	872	894	YTC-----CGKNFRGSSSLNKH------H
CM002887.2_10746438-10749378(-)_1	30	900	922	HKC-----CSKTFLRATNLKIH------H
CM002887.2_10746438-10749378(-)_1	31	928	950	YSC-----CGKSFSTRLSLRKH------H
CM002887.2_10760767-10763230(-)_1	1	104	129	KNC-----CGKSLGCKSSLKIH------H
WARNING: Overlapping ZFs are found in CM002887.2_10760767-10763230(-)_1. Only the first ZF instance is considered.
CM002887.2_10760767-10763230(-)_1	2	135	157	YTC-----CGKSFRQSSSLTLH------H
CM002887.2_10760767-10763230(-)_1	3	163	185	YTC-----CGKSFRQSSSLTLH------H
CM002887.2_10760767-10763230(-)_1	4	191	213	YTC-----CGKSFKKSSHLKNH------H
CM002887.2_10760767-10763230(-)_1	5	219	241	HKC-----CGKTFLSASNLKAH------H
CM002887.2_10760767-10763230(-)_1	6	247	269	YSC-----CGKSFSTLPCLRGH------H
CM002887.2_10760767-10763230(-)_1	7	275	297	YMC-----CKKTFIRSEHLKRH------H
CM002887.2_10760767-10763230(-)_1	8	303	325	FKC-----CDKRFSEFGTLKRH------H
CM002887.2_10760767-10763230(-)_1	9	331	353	FKC-----CDKKFCFKEYLKTH------H
CM002887.2_10760767-10763230(-)_1	10	359	381	YKC-----CDKRFSQLSTLKKH------H
CM002887.2_10760767-10763230(-)_1	11	387	409	YKC-----CDKRFSHLSVLKIH------H
CM002887.2_10760767-10763230(-)_1	12	415	437	YKC-----CDKRFRQLSILKRH------H
CM002887.2_10760767-10763230(-)_1	13	443	465	YTC-----CGKGFGQSLSLNQH------H
CM002887.2_10760767-10763230(-)_1	14	471	493	YTC-----CGKSFGQSSHLNEH------H
CM002887.2_10760767-10763230(-)_1	15	499	521	HKC-----CGKTFLSASNLKTH------H
CM002887.2_10760767-10763230(-)_1	16	527	549	YSC-----CGKSFSARSNLIKH------H
CM002887.2_10760767-10763230(-)_1	17	555	577	YMC-----CEKTFISAHHLKRH------H
CM002887.2_10760767-10763230(-)_1	18	583	605	YKC-----CDKRFSESGYLKIH------H
CM002887.2_10760767-10763230(-)_1	19	611	633	YTC-----CGKSFRVSSSLTQH------H
CM002887.2_10760767-10763230(-)_1	20	639	661	YTC-----CGKSFRQSSSLSQH------H
CM002887.2_10760767-10763230(-)_1	21	667	689	HTC-----CGKSIKHLSNLKKH------H
CM002887.2_10760767-10763230(-)_1	22	695	717	HKC-----CGKTFLRAAYLKLH------H
CM002887.2_10760767-10763230(-)_1	23	723	745	YSC-----CGKSFSTPSNLSKH------H
CM002887.2_10760767-10763230(-)_1	24	751	773	YMC-----CEKTFVSAERLKRH------H
CM002887.2_10760767-10763230(-)_1	25	779	801	YKC-----CDKRFRQLGHLKTH------H
CM002887.2_11371788-11373645(-)_1	1	60	82	LSC-----CEISFEMQSSLVKH------H
CM002887.2_11371788-11373645(-)_1	2	88	110	YMC-----CEKTFTRADHLKRH------H
CM002887.2_11371788-11373645(-)_1	3	116	138	YQC-----CDKRFCQLSILKRH------H
CM002887.2_11371788-11373645(-)_1	4	144	166	YKC-----CDKRFCYVRCLETH------H
CM002887.2_11371788-11373645(-)_1	5	172	194	YKC-----CDKRFSQLSILKRH------H
CM002887.2_11371788-11373645(-)_1	6	200	222	YKC-----CDKRFSHLSVLKIH------H
CM002887.2_11371788-11373645(-)_1	7	228	250	FNC-----CDKRFSQLSTLKVH------H
CM002887.2_11371788-11373645(-)_1	8	256	278	YKC-----CDKRFNRLGNLNLH------H
CM002887.2_11371788-11373645(-)_1	9	284	306	YTC-----CGKNFRGLSSLNQH------H
CM002887.2_11371788-11373645(-)_1	10	312	334	HKC-----CGKPFLTATDLKVH------H
CM002887.2_11371788-11373645(-)_1	11	340	362	YTC-----CGKSFTQSSSLTQH------H
CM002887.2_11371788-11373645(-)_1	12	368	390	YTC-----CGRSFGYSSSLHQH------H
CM002887.2_11371788-11373645(-)_1	13	396	418	HKC-----CGKTFLKAANLKAH------H
CM002887.2_11371788-11373645(-)_1	14	424	446	YSC-----CGKSFSRQSYLRVH------H
CM002887.2_11371788-11373645(-)_1	15	452	474	YMC-----CEKTFISAQHLKLH------H
CM002887.2_11371788-11373645(-)_1	16	480	502	YKC-----CDKRFSQLGNLKKH------H
CM002887.2_11371788-11373645(-)_1	17	508	530	YTC-----CGKNFRGSSSFNKH------H
CM002887.2_11371788-11373645(-)_1	18	536	558	HKC-----CSKTFLRATYLKIH------H
CM002887.2_11371788-11373645(-)_1	19	564	586	YSC-----CGKSFSTQLSLRKH------H
CM002887.2_11386652-11388680(-)_1	1	81	106	KNC-----CGKSLGRKSSLEIH------H
WARNING: Overlapping ZFs are found in CM002887.2_11386652-11388680(-)_1. Only the first ZF instance is considered.
CM002887.2_11386652-11388680(-)_1	2	112	134	YTC-----CGKSFRQSSSLTQH------H
CM002887.2_11386652-11388680(-)_1	3	140	162	YTC-----CGKSFRQSSNLTLH------H
CM002887.2_11386652-11388680(-)_1	4	168	190	YTC-----CGKSFINSSYLNNH------H
CM002887.2_11386652-11388680(-)_1	5	196	218	HKC-----CGKSFLRAAYLKAH------H
CM002887.2_11386652-11388680(-)_1	6	224	246	YSC-----CGKSFSRQSYLRGH------H
CM002887.2_11386652-11388680(-)_1	7	252	274	YMC-----CEKTFISAEHLKRH------H
CM002887.2_11386652-11388680(-)_1	8	280	302	YKC-----CDKRFNRLESLKIH------H
CM002887.2_11386652-11388680(-)_1	9	308	330	YKC-----CDKRFNKLSILKIH------H
CM002887.2_11386652-11388680(-)_1	10	336	358	YTC-----CGKSFRQSSNLTLH------H
CM002887.2_11386652-11388680(-)_1	11	364	386	YTC-----CGISFRQSSNLKKH------H
CM002887.2_11386652-11388680(-)_1	12	392	414	HKC-----CGKTFLTAAYVKIH------H
CM002887.2_11386652-11388680(-)_1	13	420	442	YSC-----CGKSFSTELSLRGH------H
CM002887.2_11386652-11388680(-)_1	14	448	470	YMC-----CDKTFLRAHQLKRH------H
CM002887.2_11386652-11388680(-)_1	15	476	498	YKC-----CEKRFNRLESQKSH------H
CM002887.2_11386652-11388680(-)_1	16	504	526	FKC-----CDKRFSQLQNQKIH------H
CM002887.2_11386652-11388680(-)_1	17	532	554	YTC-----CGKSYGRSASLNNH------H
CM002887.2_11386652-11388680(-)_1	18	560	582	HKC-----CGKSFLAATRLKTH------H
CM002887.2_11386652-11388680(-)_1	19	588	610	YLC-----CGKRFAQNTYLSEH------H
CM002887.2_11386652-11388680(-)_1	20	616	638	YMC-----CEKTFISAQHLKRH------H
CM002887.2_11386652-11388680(-)_1	21	644	666	YKC-----CDKGFNQLKILKKH------H
CM002887.2_31089180-31090506(+)_1	1	78	100	FAC-----CGKRCNHRGHLNDH------H
CM002887.2_31089180-31090506(+)_1	2	106	128	FAC-----CGKRFSRRRNLNDH------H
CM002887.2_31089180-31090506(+)_1	3	134	156	FVC-----CGKCYKRNEHFQSH------H
CM002887.2_31089180-31090506(+)_1	4	162	184	YTC-----CGKSFSYRRTLNDH------H
CM002887.2_31089180-31090506(+)_1	5	190	212	HVC-----CGKSFLNKGHLKEH------H
CM002887.2_31089180-31090506(+)_1	6	218	240	FSC-----CGKSFMSKRDVAYH------H
CM002887.2_31089180-31090506(+)_1	7	246	269	FKC-----CEKGFAWASCLKIH------H
CM002887.2_31089180-31090506(+)_1	8	275	297	FTC-----CNKKFVLESYLKRH------H
CM002887.2_31089180-31090506(+)_1	9	303	325	YVC-----CGKGFLWQLSFKAH------H
CM002887.2_31089180-31090506(+)_1	10	331	353	HVC-----CERAFTRADYLIKH------H
CM002887.2_31089180-31090506(+)_1	11	359	381	FTC-----CGKSFSKKANLGEH------H
CM002887.2_31089180-31090506(+)_1	12	387	410	FIC-----CGSGFTSAKRLSYH------C
CM002887.2_31095303-31096347(+)_1	1	112	134	FTC-----CGKTYVYKSKYDQH------H
CM002887.2_31095303-31096347(+)_1	2	139	161	FSC-----CEKSFIYKTQLDIH------H
CM002887.2_31095303-31096347(+)_1	3	167	189	YTC-----CDETFRWSNSLKYH------H
CM002887.2_31095303-31096347(+)_1	4	196	218	YKC-----CPKTFAKASYLKTH------H
CM002887.2_31095303-31096347(+)_1	5	255	277	FTC-----CGQVFTCKRRLDKH------H
CM002887.2_31095303-31096347(+)_1	6	280	302	GTC-----CGRMFATLQTLKMH------H
CM002887.2_31095303-31096347(+)_1	7	308	331	FTC-----CGKKFSHDGTFRRH------H
CM002887.2_38767446-38767857(-)_1	1	17	39	FRC-----CNMSFIQKYLLQRH------H
CM002887.2_38767446-38767857(-)_1	2	95	117	FSC-----CNMRFIQKYHMERH------H
CM002887.2_52630880-52631729(+)_1	1	154	176	FRC-----CGRCFHSNTNLLVH------H
CM002887.2_52630880-52631729(+)_1	2	182	204	YKC-----CEKGFSQKGNLQAH------H
CM002887.2_52630880-52631729(+)_1	3	210	232	FSC-----CGRSFTQKVCLRNH------H
CM002887.2_52630880-52631729(+)_1	4	238	260	FTC-----CGKGFTQKVTLQQH------H
CM002887.2_60035836-60036613(+)_1	1	36	58	FTC-----CGKSFTRSSHLNQH------H
CM002887.2_60035836-60036613(+)_1	2	64	86	FTC-----CGKRFTQSSSLNQH------H
CM002887.2_60035836-60036613(+)_1	3	92	114	FKC-----CGKSFTISSLLNRH------H
CM002887.2_60035836-60036613(+)_1	4	120	142	HRC-----CGKTFTTGSFLKLH------H
CM002887.2_60035836-60036613(+)_1	5	148	170	YSC-----CGKGFTWRTNLNRH------H
CM002887.2_60035836-60036613(+)_1	6	176	198	HYC-----CWKTFMTADDLERH------H
CM002887.2_60035836-60036613(+)_1	7	204	226	YTC-----CDKRFSQLGSLRAH------H
CM002887.2_60035836-60036613(+)_1	8	232	254	YMC-----CNKRFTQLGALRRH------H
CM002887.2_60042081-60042585(+)_1	1	29	51	HRC-----CGKTFTTGSFLKLH------H
CM002887.2_60042081-60042585(+)_1	2	57	79	YSC-----CGKGFTWRTNLNRH------H
CM002887.2_60042081-60042585(+)_1	3	85	107	HYC-----CWKTFMTADDLERH------H
CM002887.2_60042081-60042585(+)_1	4	113	135	YTC-----CDKRFSQLGSLRAH------H
CM002887.2_60042081-60042585(+)_1	5	141	163	YMC-----CNKRFTQLGALRRH------H
CM002887.2_60054489-60055563(+)_1	1	79	101	FTC-----CGKSFRQSSHLTKH------H
CM002887.2_60054489-60055563(+)_1	2	107	129	FPC-----CGKSFRQSSSLNKH------H
CM002887.2_60054489-60055563(+)_1	3	135	157	FTC-----CGKSFTQSSNLYQH------H
CM002887.2_60054489-60055563(+)_1	4	163	185	LSC-----CGKSFSQSSSLNQH------H
CM002887.2_60054489-60055563(+)_1	5	191	213	FTC-----CGKSFTQSSSLNLH------H
CM002887.2_60054489-60055563(+)_1	6	219	241	HTC-----CGKSFTISSFLNQH------H
CM002887.2_60054489-60055563(+)_1	7	247	269	HKC-----CGKTFATGSFLKLH------H
CM002887.2_60054489-60055563(+)_1	8	275	297	YSC-----CGRSFTWRTNLNRH------H
CM002887.2_60054489-60055563(+)_1	9	303	325	HYC-----CGKTFVTTGDLERH------H
CM002887.2_60054489-60055563(+)_1	10	331	353	YTC-----CDKRFRQLGSLKRH------H
CM002887.2_60061339-60062134(+)_1	1	43	65	FTC-----CGKSFTRSSHLNIH------H
CM002887.2_60061339-60062134(+)_1	2	71	93	FTC-----CGKSFRHTSNLNKH------H
CM002887.2_60061339-60062134(+)_1	3	99	121	FTC-----CGKSFTRSSNLNEH------H
CM002887.2_60061339-60062134(+)_1	4	127	149	FTC-----CGRDFRQAAHLNQH------H
CM002887.2_60061339-60062134(+)_1	5	155	177	HRC-----CGQTFARSSFLNRH------H
CM002887.2_60061339-60062134(+)_1	6	183	205	SSC-----CGKSFTRQSSLRKH------H
CM002887.2_60061339-60062134(+)_1	7	211	233	HVC-----CGKTFITADELRRH------H
CM002887.2_60061339-60062134(+)_1	8	239	261	YTC-----CDKRFSQSGSLKAH------H
CM002887.2_60073124-60073901(+)_1	1	37	59	ITC-----CGKSFSQSSNLNRH------H
CM002887.2_60073124-60073901(+)_1	2	65	87	HTC-----CGKSFTQSSSLNKH------H
CM002887.2_60073124-60073901(+)_1	3	93	115	FIC-----CGKSFTRSSNLIEH------H
CM002887.2_60073124-60073901(+)_1	4	121	143	FTC-----CGRNFRQAAHLNQH------H
CM002887.2_60073124-60073901(+)_1	5	149	171	HRC-----CGKTFARRSFLKFH------H
CM002887.2_60073124-60073901(+)_1	6	177	199	YSC-----CGKSCTRQSSLRKH------H
WARNING: Overlapping ZFs are found in CM002887.2_60073124-60073901(+)_1. Only the first ZF instance is considered.
CM002887.2_60073124-60073901(+)_1	7	205	227	HVC-----CEKTFVTADDLKRH------H
CM002887.2_60073124-60073901(+)_1	8	233	255	YMC-----CDKRFSQSGSLKAH------H
CM002887.2_60076438-60077089(+)_1	1	22	44	FTC-----CGKTFTQSSSVNRH------H
CM002887.2_60076438-60077089(+)_1	2	50	72	FTC-----CGKSFTRSSNLNEH------H
CM002887.2_60076438-60077089(+)_1	3	78	100	FRC-----CGRNFRQSSHLYQH------H
CM002887.2_60076438-60077089(+)_1	4	106	129	HRC-----CGQTFTRGSLLKIH------H
CM002887.2_60076438-60077089(+)_1	5	135	157	YSC-----CGKSCTRQSSLRKH------H
WARNING: Overlapping ZFs are found in CM002887.2_60076438-60077089(+)_1. Only the first ZF instance is considered.
CM002887.2_60076438-60077089(+)_1	6	163	185	HVC-----CEKTFVTADDLKRH------H
CM002887.2_60076438-60077089(+)_1	7	191	213	YMC-----CGRRFNQICNLKAH------H
CM002887.2_60082980-60084342(+)_1	1	35	57	FPC-----CGKSFTHPSNLNDH------H
CM002887.2_60082980-60084342(+)_1	2	63	85	FTC-----CGKSFRQLIHLNKH------H
CM002887.2_60082980-60084342(+)_1	3	91	113	FTC-----CGKSFRILASFKIH------H
CM002887.2_60082980-60084342(+)_1	4	119	141	FTC-----CGISFRHLSSLKIH------H
CM002887.2_60082980-60084342(+)_1	5	147	169	FTC-----CGKSFRESSSFKIH------H
CM002887.2_60082980-60084342(+)_1	6	175	197	YTC-----CSKSFRQSSNLYKH------H
CM002887.2_60082980-60084342(+)_1	7	203	225	FTC-----CSKSFRQLLHLNQH------H
CM002887.2_60082980-60084342(+)_1	8	231	253	FTC-----CGKSFTDPSSFKSH------H
CM002887.2_60082980-60084342(+)_1	9	259	281	FTC-----CGKSFIQSSNLNRH------H
CM002887.2_60082980-60084342(+)_1	10	287	309	FAC-----CGQSFRQAAHLNQH------H
CM002887.2_60082980-60084342(+)_1	11	315	337	HKC-----CSKTFGRSSLLKIH------H
CM002887.2_60082980-60084342(+)_1	12	343	365	YSC-----CGRSFARQSNLSQH------H
CM002887.2_60082980-60084342(+)_1	13	371	393	HVC-----CGKTFITARQLESH------H
CM002887.2_60082980-60084342(+)_1	14	399	421	HKC-----CDKTFNGLGNLKAH------H
CM002887.2_60082980-60084342(+)_1	15	427	449	YKC-----CGKRFSLLGNLKKH------H
CM002887.2_60093205-60094147(+)_1	1	35	57	FTC-----CGQSFRHTSNLNKH------H
CM002887.2_60093205-60094147(+)_1	2	63	85	FTC-----CGKYFRHSSSFIKH------H
CM002887.2_60093205-60094147(+)_1	3	91	113	YSC-----CGKSFRISTHLNEH------H
CM002887.2_60093205-60094147(+)_1	4	119	141	FTC-----CGKSFRLSSNLNRH------H
CM002887.2_60093205-60094147(+)_1	5	147	169	HIC-----CGQSFRTSSHLNQH------H
CM002887.2_60093205-60094147(+)_1	6	175	197	HRC-----CGKTFARVSSLRVH------H
CM002887.2_60093205-60094147(+)_1	7	203	225	YSC-----CGKSFTMHSSLIKH------H
CM002887.2_60093205-60094147(+)_1	8	231	253	YVC-----CEKTFITADQLKKH------H
CM002887.2_60093205-60094147(+)_1	9	259	281	YMC-----CDGRFSLLGSLRAH------H
CM002887.2_60093205-60094147(+)_1	10	287	309	YMC-----CNKRFTQSGALRRH------H
CM002887.2_60098479-60099598(+)_1	1	39	61	STC-----CGKSFTGPSHLNKH------H
CM002887.2_60098479-60099598(+)_1	2	67	89	YTC-----CGKSFTQSSNLNEH------H
CM002887.2_60098479-60099598(+)_1	3	95	117	FTC-----CGKSFTLSSYLNKH------H
CM002887.2_60098479-60099598(+)_1	4	123	145	FTC-----CGRSFIRFSSLNQH------H
CM002887.2_60098479-60099598(+)_1	5	151	173	FTC-----CGKSFTQLSNLNKH------H
CM002887.2_60098479-60099598(+)_1	6	179	201	HTC-----CGKGFRTSSHLNQH------H
CM002887.2_60098479-60099598(+)_1	7	207	229	HKC-----CGKTFRRGPLLKAH------H
CM002887.2_60098479-60099598(+)_1	8	235	257	YSC-----CGRSFAAQSNLSLH------H
CM002887.2_60098479-60099598(+)_1	9	263	285	FVC-----CGKTFMTAGLLKRH------H
CM002887.2_60098479-60099598(+)_1	10	291	313	YTC-----CDRRFSHLETLKIH------H
CM002887.2_60098479-60099598(+)_1	11	319	341	YAC-----CGKTFSHLETLKAH------H
CM002887.2_60098479-60099598(+)_1	12	347	369	YRC-----CGKTFRQMQTLKAH------H
CM002887.2_60105307-60106132(+)_1	1	20	42	LTC-----CGKSFTRSSSLNKH------H
CM002887.2_60105307-60106132(+)_1	2	48	70	FSC-----CGQSFTRSSILNEH------H
CM002887.2_60105307-60106132(+)_1	3	76	98	YKC-----CGKSFGQSSTLKKH------H
CM002887.2_60105307-60106132(+)_1	4	104	126	HKC-----CSKTFLRRSHLKIH------H
CM002887.2_60105307-60106132(+)_1	5	132	154	YSC-----CGKSFTQVSSLKNH------H
CM002887.2_60105307-60106132(+)_1	6	160	182	YFC-----CKKTFKTTEDLKRH------H
CM002887.2_60105307-60106132(+)_1	7	188	210	YTC-----CDKRFNEMGDLKKH------H
CM002887.2_60105307-60106132(+)_1	8	216	238	YAC-----CDKTFRELGHLKRH------H
CM002887.2_60105307-60106132(+)_1	9	244	266	YTC-----CDKRFSYLGNMKAH------H
CM002887.2_60112757-60114392(+)_1	1	36	58	FTC-----CGKSFTRSSSLNRH------H
CM002887.2_60112757-60114392(+)_1	2	64	86	FTC-----CGNSFIRLSSLNEH------H
CM002887.2_60112757-60114392(+)_1	3	92	114	FTC-----CGNSFTRLSSLNEH------H
CM002887.2_60112757-60114392(+)_1	4	120	142	LTC-----CSKSFRQSSSLNNH------H
CM002887.2_60112757-60114392(+)_1	5	148	170	FTC-----CDKSFKRLLYLNEH------H
CM002887.2_60112757-60114392(+)_1	6	176	198	FTC-----CGKSFTRLSFLNRH------H
CM002887.2_60112757-60114392(+)_1	7	204	226	FTC-----CGKSFTQSSSLNKH------H
CM002887.2_60112757-60114392(+)_1	8	232	254	FTC-----CGKSFRRLSFLNRH------H
CM002887.2_60112757-60114392(+)_1	9	260	282	FTC-----CGKSFKNSSSLKQH------H
CM002887.2_60112757-60114392(+)_1	10	288	310	HKC-----CGKTFARGSNLKTH------H
CM002887.2_60112757-60114392(+)_1	11	316	338	YSC-----CGKGFTWQSSIITH------H
CM002887.2_60112757-60114392(+)_1	12	344	366	YYC-----CGKTFVTADQLERH------H
CM002887.2_60112757-60114392(+)_1	13	372	394	YKC-----CDKRFKDSGQLKVH------H
CM002887.2_60112757-60114392(+)_1	14	400	422	YTC-----CDKRFIRLARLKVH------H
CM002887.2_60112757-60114392(+)_1	15	428	450	YMC-----CEKRFRGSGQLKVH------H
CM002887.2_60112757-60114392(+)_1	16	456	478	YMC-----CEKRFIRLGELKAH------H
CM002887.2_60112757-60114392(+)_1	17	484	506	YKC-----CDKTFKDSGQLKVH------H
CM002887.2_60112757-60114392(+)_1	18	512	534	YMC-----CNKRFIRLGELKVH------H
CM002887.2_60121200-60122601(+)_1	1	36	58	ITC-----CGKSFTRSSHLNRH------H
CM002887.2_60121200-60122601(+)_1	2	64	86	FTC-----CGKSFGESLSFNRH------H
CM002887.2_60121200-60122601(+)_1	3	92	114	FTC-----CGKSFTQSSSLNRH------H
CM002887.2_60121200-60122601(+)_1	4	120	142	FTC-----CGKSFTQSSTFNRH------H
CM002887.2_60121200-60122601(+)_1	5	148	170	YTC-----CGKSFRRFSLFNLH------H
CM002887.2_60121200-60122601(+)_1	6	176	198	FTC-----CGKSFRRLSNLNQH------H
CM002887.2_60121200-60122601(+)_1	7	204	226	FTC-----CGKSFKDSSSLNKH------H
CM002887.2_60121200-60122601(+)_1	8	232	254	HKC-----CGKTFARGSLLKNH------H
CM002887.2_60121200-60122601(+)_1	9	260	282	YSC-----CGKGFTWQSSIITH------H
CM002887.2_60121200-60122601(+)_1	10	288	310	YYC-----CGKTFITADQLERH------H
CM002887.2_60121200-60122601(+)_1	11	316	338	YKC-----CDKRFSQIASLKAH------H
CM002887.2_60121200-60122601(+)_1	12	344	366	YTC-----CDKRFSRLGNLKVH------H
CM002887.2_60121200-60122601(+)_1	13	372	394	YKC-----CDKTFREPGQLKVH------H
CM002887.2_60121200-60122601(+)_1	14	400	422	YMC-----CSKRFSRLDSLKEH------H
CM002887.2_60121200-60122601(+)_1	15	428	450	YMC-----CDKRFSYLGCLKVH------H
CM002887.2_61338179-61338923(-)_1	1	15	37	LTC-----CGKSFTKSSHLNQH------H
CM002887.2_61338179-61338923(-)_1	2	71	93	FTC-----CGKSFSQSSHLHQH------H
CM002887.2_61338179-61338923(-)_1	3	99	121	YKC-----CSKTFLRASQLRMH------H
CM002887.2_61338179-61338923(-)_1	4	127	149	YSC-----CEKSFKLKSSLIKH------H
CM002887.2_61338179-61338923(-)_1	5	155	177	HLC-----CVKTFMSAAELKLH------H
CM002887.2_61338179-61338923(-)_1	6	183	205	YKC-----CDKRCSLSKNLKAH------H
CM002887.2_61338179-61338923(-)_1	7	211	233	YKC-----CNKRFRLSDTRKTH------H
CM002887.2_61342428-61343730(-)_1	1	47	69	LTC-----CEKSLGSKHILKIH------H
CM002887.2_61342428-61343730(-)_1	2	75	97	FTC-----CGKSFRQLPHLNRH------H
CM002887.2_61342428-61343730(-)_1	3	103	125	FTC-----CGTSFSLTSTLNKH------H
CM002887.2_61342428-61343730(-)_1	4	131	153	FTC-----CGKSFSLSSSLNEH------H
CM002887.2_61342428-61343730(-)_1	5	159	181	HKC-----CSKTFLRVKDLKVH------H
CM002887.2_61342428-61343730(-)_1	6	187	209	YSC-----CKKGFTVHTRLITH------H
CM002887.2_61342428-61343730(-)_1	7	215	237	YLC-----CEKTFISAAQLKSH------H
CM002887.2_61342428-61343730(-)_1	8	243	265	YKC-----CDKEFSRSDQLKSH------H
CM002887.2_61342428-61343730(-)_1	9	271	293	YSC-----CDKEFSRSEHLKEH------H
CM002887.2_61342428-61343730(-)_1	10	299	321	YTC-----CDKRFRQPKHLKAH------H
CM002887.2_61342428-61343730(-)_1	11	327	349	HSC-----CDKRFSRSEQLKSH------H
CM002887.2_61342428-61343730(-)_1	12	355	377	YTC-----CDKRFRQPNQLKSH------H
CM002887.2_61342428-61343730(-)_1	13	383	405	YTC-----CDKRFRRPEKLKEH------H
CM002887.2_61342428-61343730(-)_1	14	411	433	YAC-----CDKRFRRPDQLKSH------H
CM002887.2_61350720-61352262(-)_1	1	125	147	FTC-----CAKSFKHSSHLNIH------H
CM002887.2_61350720-61352262(-)_1	2	153	175	FTC-----CGTSFSQLSNLNQH------H
CM002887.2_61350720-61352262(-)_1	3	181	203	HTC-----CGKSFSRSSGVHKH------H
CM002887.2_61350720-61352262(-)_1	4	209	231	FTC-----CATIFSRSSCLSKH------H
CM002887.2_61350720-61352262(-)_1	5	237	259	FTC-----CGKSFKHSSHLKIH------H
CM002887.2_61350720-61352262(-)_1	6	265	287	FTC-----CGTSFSQPSSLNEH------H
CM002887.2_61350720-61352262(-)_1	7	293	315	FTC-----CGKSFIQSSTLNRH------H
CM002887.2_61350720-61352262(-)_1	8	321	343	FTC-----CGKSFSQSSSLNEH------H
CM002887.2_61350720-61352262(-)_1	9	349	371	FRC-----CGTCFRQSSALNQH------H
CM002887.2_61350720-61352262(-)_1	10	377	399	FTC-----CGKSFRHSSHLNRH------H
CM002887.2_61350720-61352262(-)_1	11	405	427	FTC-----CGKSFLQSLLLNEH------H
CM002887.2_61350720-61352262(-)_1	12	433	455	FIC-----CGKSFSQSSSVKQH------H
CM002887.2_61350720-61352262(-)_1	13	461	483	HKC-----CSKTFWKAAKLKIH------H
CM002887.2_61350720-61352262(-)_1	14	489	511	YSC-----CEKSFACQSNLTRH------H
CM002887.2_61358770-61360333(-)_1	1	44	66	LTC-----CGKSFRTKKSLKLH------H
CM002887.2_61358770-61360333(-)_1	2	72	94	IKC-----CGKSFRYSSSLNLH------H
CM002887.2_61358770-61360333(-)_1	3	100	122	FTC-----CGKSFKHSSHLNQH------H
CM002887.2_61358770-61360333(-)_1	4	128	150	FTC-----CETSF*DSSTFNKH------H
CM002887.2_61358770-61360333(-)_1	5	156	178	FTC-----CGKSFRDSSHLNYH------H
CM002887.2_61358770-61360333(-)_1	6	184	206	FTC-----CGKSFRHVSSFNKH------H
CM002887.2_61358770-61360333(-)_1	7	212	234	FIC-----CGASFSLSSSLNQH------H
CM002887.2_61358770-61360333(-)_1	8	240	262	FTC-----CGKSFRHSSNFSKH------H
CM002887.2_61358770-61360333(-)_1	9	268	290	YAC-----CGKSFSHSSHRNRH------H
CM002887.2_61358770-61360333(-)_1	10	296	318	HTC-----CGKSFSQLLSLNQH------H
CM002887.2_61358770-61360333(-)_1	11	324	346	FTC-----CGKSFSLSSRLTQH------H
CM002887.2_61358770-61360333(-)_1	12	352	374	HKC-----CSKTFLRPSKLKVH------H
CM002887.2_61358770-61360333(-)_1	13	380	402	YSC-----CEKSFTLESKLKRH------H
CM002887.2_61358770-61360333(-)_1	14	408	430	YMC-----CKKTYITATQLKLH------H
CM002887.2_61358770-61360333(-)_1	15	436	458	FKC-----CDKRFSLLGSLKSH------H
CM002887.2_61358770-61360333(-)_1	16	464	486	YKC-----CSKRFSLLGTLRRH------H
CM002887.2_61358770-61360333(-)_1	17	492	514	YTC-----CSQSFTYPEQLKKH------H
CM002887.2_61364971-61366534(-)_1	1	44	66	LTC-----CGKSFRTKKSLKLH------H
CM002887.2_61364971-61366534(-)_1	2	72	94	FKC-----CGKSFQYSSSLNLH------H
CM002887.2_61364971-61366534(-)_1	3	100	122	FTC-----CGKSFKHSSHLNQH------H
CM002887.2_61364971-61366534(-)_1	4	128	150	FTC-----CEKSFQYTSNLNKH------H
CM002887.2_61364971-61366534(-)_1	5	156	178	FTC-----CGKSFRETSQLNKH------H
CM002887.2_61364971-61366534(-)_1	6	184	206	FTC-----CGKSFKHELSVIKH------H
CM002887.2_61364971-61366534(-)_1	7	212	234	FIC-----CGKSFRLSSSLNQH------H
CM002887.2_61364971-61366534(-)_1	8	240	262	FTC-----CGKSFRYVSNFTKH------H
CM002887.2_61364971-61366534(-)_1	9	268	290	YAC-----CGKSFSHSSHRNRH------H
CM002887.2_61364971-61366534(-)_1	10	296	318	HTC-----CGTSFSEPSSLNQH------H
CM002887.2_61364971-61366534(-)_1	11	324	346	FTC-----CGKSFSLSSRLTQH------H
CM002887.2_61364971-61366534(-)_1	12	352	374	HKC-----CSKTFLSASQLKMH------H
CM002887.2_61364971-61366534(-)_1	13	380	402	YSC-----CEKSYTVESKLKRH------H
CM002887.2_61364971-61366534(-)_1	14	408	430	YMC-----CKKTYITATQLKLH------H
CM002887.2_61364971-61366534(-)_1	15	436	458	FKC-----CDKRFSLLGSLKSH------H
CM002887.2_61364971-61366534(-)_1	16	464	486	YKC-----CSKRFSHLGTLKRH------H
CM002887.2_61364971-61366534(-)_1	17	492	514	YTC-----CSQSFTYLERLKKH------H
CM002887.2_61371721-61373518(-)_1	1	66	88	LTC-----CGKSFRTKKSLKLH------H
CM002887.2_61371721-61373518(-)_1	2	94	116	FKC-----CGKSFQYLSQLNQH------H
CM002887.2_61371721-61373518(-)_1	3	122	144	FKC-----CGKSFQYSSSLNLH------H
CM002887.2_61371721-61373518(-)_1	4	150	172	FTC-----CEKSFGHSSELNVH------H
CM002887.2_61371721-61373518(-)_1	5	178	200	FTC-----CGKTFKHKSHLNQH------H
CM002887.2_61371721-61373518(-)_1	6	206	228	FTC-----CGKSFQYTSNLNKH------H
CM002887.2_61371721-61373518(-)_1	7	234	256	FTC-----CGKSFRDSSQLNKH------H
CM002887.2_61371721-61373518(-)_1	8	262	284	FTC-----CGKSFKHVSTFNKH------H
CM002887.2_61371721-61373518(-)_1	9	290	312	FIC-----CGKSFRLSSSLNQH------H
CM002887.2_61371721-61373518(-)_1	10	318	340	FTC-----CGKSFRYISNFTKH------H
CM002887.2_61371721-61373518(-)_1	11	346	368	YAC-----CGKSFSHSSHRNRH------H
CM002887.2_61371721-61373518(-)_1	12	374	396	HTC-----CGTSFSEPSSLNQH------H
CM002887.2_61371721-61373518(-)_1	13	402	424	FTC-----CGKSFSQLSHLHQH------H
CM002887.2_61371721-61373518(-)_1	14	430	452	HKC-----CSKTFLSASQLKMH------H
CM002887.2_61371721-61373518(-)_1	15	458	480	YSC-----CEKSYTVESKLKRH------H
CM002887.2_61371721-61373518(-)_1	16	486	508	YMC-----CKKTYITATQLKLH------H
CM002887.2_61371721-61373518(-)_1	17	514	536	FKC-----CDKRFSLLGCLKSH------H
CM002887.2_61371721-61373518(-)_1	18	542	564	YKC-----CSKRFSLLGTLKRH------H
CM002887.2_61371721-61373518(-)_1	19	570	592	YTC-----CSQSFTYLERLKKH------H
CM002887.2_61382477-61383851(-)_1	1	37	59	FTC-----CGKTFKHKSHLNQH------H
CM002887.2_61382477-61383851(-)_1	2	65	87	FSC-----CGKSFRDSSTFNKH------H
CM002887.2_61382477-61383851(-)_1	3	93	115	FTC-----CGKNFRDSSQLKQH------H
CM002887.2_61382477-61383851(-)_1	4	121	143	FTC-----CGKSFSQSSQLNQH------H
CM002887.2_61382477-61383851(-)_1	5	149	171	FIC-----CGASFSQQSSLKQH------H
CM002887.2_61382477-61383851(-)_1	6	177	199	FTC-----CGKSFRHLSNFSKH------H
CM002887.2_61382477-61383851(-)_1	7	205	227	YAC-----CGKSFSHSSHRNRH------H
CM002887.2_61382477-61383851(-)_1	8	233	255	HTC-----CGTSFSEPSSLNQH------H
CM002887.2_61382477-61383851(-)_1	9	261	283	FTC-----CGKSFSLSSRLTQH------H
CM002887.2_61382477-61383851(-)_1	10	289	311	HKC-----CSKTFLRPSKLKVH------H
CM002887.2_61382477-61383851(-)_1	11	317	339	YSC-----CEKSYTLESKLKRH------H
CM002887.2_61382477-61383851(-)_1	12	345	367	YMC-----CKKTYITATQLKLH------H
CM002887.2_61382477-61383851(-)_1	13	373	395	FKC-----CDKRFSLLGSLKSH------H
CM002887.2_61382477-61383851(-)_1	14	401	423	YKC-----CSKRFSHLGTLKRH------H
CM002887.2_61382477-61383851(-)_1	15	429	451	YTC-----CSQSFTYLERLKKH------H
CM002887.2_61523329-61524418(+)_1	1	49	71	FTC-----CGRSLGSKKSLKTH------H
CM002887.2_61523329-61524418(+)_1	2	77	99	HTC-----CGKSFRYLSYIIQH------H
CM002887.2_61523329-61524418(+)_1	3	105	127	HKC-----CSKTFVSASQLKVH------H
CM002887.2_61523329-61524418(+)_1	4	133	155	YSC-----CEKRFNWQSNLKHH------H
CM002887.2_61523329-61524418(+)_1	5	161	183	YLC-----CEKTFISAAELKQH------H
CM002887.2_61523329-61524418(+)_1	6	189	211	YKC-----CDKRFTKFAHLKSH------H
CM002887.2_61523329-61524418(+)_1	7	217	239	YKC-----CDKKFGHLGNLKSH------H
CM002887.2_61523329-61524418(+)_1	8	245	267	YKC-----CNKRFSQSQHLKSH------H
CM002887.2_61523329-61524418(+)_1	9	273	295	YMC-----CDKRFSQLRSLKTH------H
CM002887.2_61523329-61524418(+)_1	10	301	323	YKC-----CDKRFSRSEHLKRH------H
CM002887.2_61523329-61524418(+)_1	11	329	351	YTC-----CLQSFRHLLQLKNH------H
CM002887.2_61531537-61533094(+)_1	1	72	94	FTC-----CGKSIKYSSSFNEH------H
CM002887.2_61531537-61533094(+)_1	2	100	122	HTC-----CGKSFRQSSCLNTH------H
CM002887.2_61531537-61533094(+)_1	3	128	150	FTC-----CGKSFSQSSCLNRH------H
CM002887.2_61531537-61533094(+)_1	4	156	178	FTC-----CGKSFSRSSHLNRH------H
CM002887.2_61531537-61533094(+)_1	5	184	206	FTC-----CGKSFSHSSHFNKH------H
CM002887.2_61531537-61533094(+)_1	6	212	234	FTC-----CGKNFSRSSNLNQH------H
CM002887.2_61531537-61533094(+)_1	7	240	262	FTC-----CGKSFSQLSHLNRH------H
CM002887.2_61531537-61533094(+)_1	8	268	290	FMC-----CGKSFSRSSSLNEH------H
CM002887.2_61531537-61533094(+)_1	9	296	318	FTC-----CGTSFSQLSHLNTH------H
CM002887.2_61531537-61533094(+)_1	10	324	346	FTC-----CGTSFSQLSHLNTH------H
CM002887.2_61531537-61533094(+)_1	11	352	374	FTC-----CGTSFRDSSSLSRH------H
CM002887.2_61531537-61533094(+)_1	12	380	402	HKC-----CSKTFLMASQLKVH------H
CM002887.2_61531537-61533094(+)_1	13	408	430	YSC-----CEKSFTLEWILKRH------H
CM002887.2_61531537-61533094(+)_1	14	436	458	HLC-----CVKTFMSAAQLKQH------H
CM002887.2_61531537-61533094(+)_1	15	464	486	YKC-----CDKRFRLSGALKSH------H
CM002887.2_61531537-61533094(+)_1	16	492	514	FRC-----CNKNFRQSRSLKTH------H
CM002887.2_61542379-61543495(+)_1	1	63	85	FTC-----CAQILGNKKSLEIH------H
CM002887.2_61542379-61543495(+)_1	2	91	113	FTC-----CGRGFYQLSNLNKH------H
CM002887.2_61542379-61543495(+)_1	3	119	141	YTC-----CGRGFYQPSLLNRH------H
CM002887.2_61542379-61543495(+)_1	4	147	169	FTC-----CGKSFNQATQLKQH------H
CM002887.2_61542379-61543495(+)_1	5	175	197	FTC-----CGTSFTQSSALNKH------H
CM002887.2_61542379-61543495(+)_1	6	203	225	YTC-----CGTSFGASSSLSRH------H
CM002887.2_61542379-61543495(+)_1	7	231	253	HKC-----CSKTFLSASHLKVH------H
CM002887.2_61542379-61543495(+)_1	8	259	281	YSC-----CEKSFTLKCILKRH------H
CM002887.2_61542379-61543495(+)_1	9	287	309	HLC-----CVKTFMSAAELKQH------H
CM002887.2_61542379-61543495(+)_1	10	315	337	FKC-----CDKRFRQSGSLKTH------H
CM002887.2_61542379-61543495(+)_1	11	343	365	YKC-----CDKRFSQSESLKRH------H
CM002887.2_62208538-62209348(+)_1	1	43	68	KNC-----CGQCCEGKANLKIH------H
WARNING: Overlapping ZFs are found in CM002887.2_62208538-62209348(+)_1. Only the first ZF instance is considered.
CM002887.2_62208538-62209348(+)_1	2	74	96	FTC-----CGKSFSQSSSLNKH------H
CM002887.2_62208538-62209348(+)_1	3	102	124	YTC-----CGKSFGQSSNLSKH------H
CM002887.2_62208538-62209348(+)_1	4	130	152	FTC-----CGKSFSQSSNLNLH------H
CM002887.2_62208538-62209348(+)_1	5	158	180	YTC-----CGKSFSQSSNLNLH------H
CM002887.2_62208538-62209348(+)_1	6	186	208	FTC-----CGKSFNHSSSLNKH------H
CM002887.2_62208538-62209348(+)_1	7	214	236	FTC-----CGKSFSQLSNLNQH------H
CM002887.2_62208538-62209348(+)_1	8	242	264	HMC-----CEKTFITARELKRH------H
CM002887.2_62225516-62226587(+)_1	1	103	125	FIC-----CEKSFSQLYLLNRH------H
CM002887.2_62225516-62226587(+)_1	2	131	153	FTC-----CGKSLSRLQYLNQH------H
CM002887.2_62225516-62226587(+)_1	3	159	181	FTC-----CGKSFSQLQNLNQH------H
CM002887.2_62225516-62226587(+)_1	4	187	209	YTC-----CGRSFSSSSNLNVH------H
CM002887.2_62225516-62226587(+)_1	5	215	237	FTC-----CEKSFSQLSHLNEH------H
CM002887.2_62225516-62226587(+)_1	6	243	265	FTC-----CGKSFISSSNLDKH------H
CM002887.2_62225516-62226587(+)_1	7	271	293	FTC-----CGKSFSRFQNLNQH------H
CM002887.2_62225516-62226587(+)_1	8	299	321	YTC-----CGRSFSSSLNLNKH------H
CM002887.2_62225516-62226587(+)_1	9	327	349	FTC-----CGKSFSSSSNLNKH------H
CM002887.2_62229126-62229933(+)_1	1	58	80	FIC-----CGKSFSQLYHVNRH------H
CM002887.2_62229126-62229933(+)_1	2	86	108	YTC-----CGKSFSQSSDLNDH------H
CM002887.2_62229126-62229933(+)_1	3	114	136	FTC-----CGKSFSQSAHLNLH------H
CM002887.2_62229126-62229933(+)_1	4	142	164	FTC-----CGRSFIQLPHLNKH------H
CM002887.2_62229126-62229933(+)_1	5	170	192	YTC-----CGRSFSSSSNLNVH------H
CM002887.2_62229126-62229933(+)_1	6	198	220	FTC-----CEKSFSQLSHLNGH------H
CM002887.2_62229126-62229933(+)_1	7	226	248	FTC-----CGKSFSQISHLNRH------H
CM002887.2_62238619-62239351(+)_1	1	44	69	KNC-----CGQCCEGKANLLIH------H
WARNING: Overlapping ZFs are found in CM002887.2_62238619-62239351(+)_1. Only the first ZF instance is considered.
CM002887.2_62238619-62239351(+)_1	2	75	97	FTC-----CGKRFSRLAHLNQH------H
CM002887.2_62238619-62239351(+)_1	3	103	125	FTC-----CKKSFSSSSNLNIH------H
CM002887.2_62238619-62239351(+)_1	4	131	153	FIC-----CGKSFTHLSNLNQH------H
CM002887.2_62238619-62239351(+)_1	5	159	181	FTC-----CGKGFIQSSNLNQH------H
CM002887.2_62238619-62239351(+)_1	6	187	209	FMC-----CGKGFRQSSHFNLH------H
CM002887.2_62238619-62239351(+)_1	7	215	237	FMC-----CEDTFTTAGELKLH------H
CM002887.2_62245409-62246180(+)_1	1	60	82	FTC-----CGRSLARQSNLKVH------H
CM002887.2_62245409-62246180(+)_1	2	88	110	HTC-----CGKNFRRSSNLKRH------H
CM002887.2_62245409-62246180(+)_1	3	116	138	FTC-----CEKSFSQSSNLKLH------H
CM002887.2_62245409-62246180(+)_1	4	144	166	FIC-----CGKSFTHLSNLNQH------H
CM002887.2_62245409-62246180(+)_1	5	172	194	FTC-----CGKGFIQSSNLNQH------H
CM002887.2_62245409-62246180(+)_1	6	200	222	FMC-----CGKGFRQSSHFNLH------H
CM002887.2_62245409-62246180(+)_1	7	228	250	FMC-----CEDTFTTAGELKLH------H
CM002887.2_62252908-62254370(+)_1	1	60	82	FTC-----CGKSLARQSNLKIH------H
CM002887.2_62252908-62254370(+)_1	2	88	110	HTC-----CGKNFRRSSNLKRH------H
CM002887.2_62252908-62254370(+)_1	3	116	138	FTC-----CEKSFSQSSNLKLH------H
CM002887.2_62252908-62254370(+)_1	4	144	166	FIC-----CGKSFYKLEHFNQH------H
CM002887.2_62252908-62254370(+)_1	5	172	194	YTC-----CGKSFSQSSNLNQH------H
CM002887.2_62260706-62261294(+)_1	1	44	66	FTC-----CGRSLARLSNLKVH------H
CM002887.2_62260706-62261294(+)_1	2	72	94	YTC-----CGKNFSRRPSLYRH------H
CM002887.2_62260706-62261294(+)_1	3	100	122	YTC-----CGRSFIQSAHLNQH------H
CM002887.2_62260706-62261294(+)_1	4	128	150	YTC-----CGNTFNHSSSFNLH------H
CM002887.2_62260706-62261294(+)_1	5	156	178	YMC-----CDKSFITAGDLKRH------H
CM002887.2_62266383-62267265(+)_1	1	96	118	FIC-----CGKSLGGKSSLKIH------H
CM002887.2_62266383-62267265(+)_1	2	124	146	FTC-----CGKRFCQLSHLNQH------H
CM002887.2_62266383-62267265(+)_1	3	152	174	FMC-----CEKSFCQSSHLNKH------H
CM002887.2_62266383-62267265(+)_1	4	180	202	FTC-----CGKRLGSKNSLQIH------H
CM002887.2_62266383-62267265(+)_1	5	208	230	FTC-----CGKSFSQSSNLNQH------H
CM002887.2_62266383-62267265(+)_1	6	236	258	FAC-----CGKSFSHSSHLHKH------H
CM002887.2_62266383-62267265(+)_1	7	264	286	FTC-----CGRSFSKSSSLSLH------H
CM002887.2_62275019-62276174(+)_1	1	44	69	KNC-----CGKSFRQSSSLNRH------H
WARNING: Overlapping ZFs are found in CM002887.2_62275019-62276174(+)_1. Only the first ZF instance is considered.
CM002887.2_62275019-62276174(+)_1	2	75	97	FTC-----CEKSFSQSSALTLH------H
CM002887.2_62275019-62276174(+)_1	3	103	125	YTC-----CGKSFSQLSALNKH------H
CM002887.2_62275019-62276174(+)_1	4	131	153	FTC-----CGKSFSQSSSLNVH------H
CM002887.2_62275019-62276174(+)_1	5	159	181	FTC-----CGTSFNQISALNKH------H
CM002887.2_62275019-62276174(+)_1	6	187	209	HAC-----CGKRFSQSSNLNQH------H
CM002887.2_62275019-62276174(+)_1	7	215	237	FTC-----CGKSFSHSSSLKLH------H
CM002887.2_62275019-62276174(+)_1	8	243	265	FTC-----CGMSFSQSPSLYRH------H
CM002887.2_62275019-62276174(+)_1	9	271	293	FIC-----CGKSFSQSAHLNLH------H
CM002887.2_62275019-62276174(+)_1	10	299	321	FTC-----CGKSFNQSSDLNKH------H
CM002887.2_62275019-62276174(+)_1	11	327	349	LIC-----CGKSFSCSSNLNKH------H
CM002887.2_62275019-62276174(+)_1	12	355	377	YTC-----CGKSFSQSSTLNQH------H
CM002887.2_62279433-62280276(+)_1	1	83	108	KNC-----CGRSLRRNSSLKNH------H
WARNING: Overlapping ZFs are found in CM002887.2_62279433-62280276(+)_1. Only the first ZF instance is considered.
CM002887.2_62279433-62280276(+)_1	2	114	136	FTC-----CGKSFSQSTSLYRH------H
CM002887.2_62279433-62280276(+)_1	3	142	164	FTC-----CGKSFIQSSDLTQH------H
CM002887.2_62279433-62280276(+)_1	4	170	192	YTC-----CGKSFCQSSSYNQH------H
CM002887.2_62279433-62280276(+)_1	5	198	220	FTC-----CGKSFIQLSNLNQH------H
CM002887.2_62279433-62280276(+)_1	6	226	248	FTC-----CGRSFSQSSHLNKH------H
CM002887.2_62279433-62280276(+)_1	7	254	276	FTC-----CGKSFIQLSNLNKH------H
CM002887.2_62292087-62293407(+)_1	1	45	67	FIC-----CGKSFGRKGSLKIH------H
CM002887.2_62292087-62293407(+)_1	2	73	95	FTC-----CWKSFSQISTFSKH------H
CM002887.2_62292087-62293407(+)_1	3	101	123	YTC-----CGKSFSQSSNLKLH------H
CM002887.2_62292087-62293407(+)_1	4	129	151	YTC-----CGKSYILLSQLNQH------H
CM002887.2_62292087-62293407(+)_1	5	157	179	FTC-----CGMSFSQMYALSRH------H
CM002887.2_62292087-62293407(+)_1	6	185	207	FLC-----CGRSFIMSSHLNQH------H
CM002887.2_62292087-62293407(+)_1	7	213	235	YTC-----CEKSFRKSSHLIQH------H
CM002887.2_62292087-62293407(+)_1	8	241	263	FSC-----CGKSFTCLTHLNQH------H
CM002887.2_62292087-62293407(+)_1	9	269	291	YTC-----CGKSFNQSSNLNIH------H
CM002887.2_62292087-62293407(+)_1	10	297	319	FTC-----CGKSFSQISALNKH------H
CM002887.2_62292087-62293407(+)_1	11	325	347	FTC-----CERSFSQSSHLNQH------H
CM002887.2_62292087-62293407(+)_1	12	353	375	FTC-----CTKSFSQIYALSRH------H
CM002887.2_62292087-62293407(+)_1	13	381	403	FTC-----CGKTFGCSSNCNQH------H
CM002887.2_62292087-62293407(+)_1	14	409	431	FTC-----CGKSFSQISALSRH------H
CM002887.2_62296498-62297371(+)_1	1	64	86	FTC-----CGKCWASRSRLEIH------H
CM002887.2_62296498-62297371(+)_1	2	92	114	FTC-----CGKSFKQSSHVTRH------H
CM002887.2_62296498-62297371(+)_1	3	120	142	FTC-----CGKSFSQLSNLKNH------H
CM002887.2_62296498-62297371(+)_1	4	148	170	YTC-----CGKSFSHSSTLNQH------H
CM002887.2_62296498-62297371(+)_1	5	176	198	FTC-----CRKSFSKSSLLYTH------H
CM002887.2_62296498-62297371(+)_1	6	204	226	FTC-----CGKSFSQSSHLIKH------H
CM002887.2_62296498-62297371(+)_1	7	232	254	FTC-----CGRSFSKSSNLNRH------H
CM002887.2_62296498-62297371(+)_1	8	258	280	RKC-----CEKTFITTGELKRH------H
CM002887.2_62307596-62308856(+)_1	1	58	83	KNC-----CGKSFGRKSSLKIH------H
WARNING: Overlapping ZFs are found in CM002887.2_62307596-62308856(+)_1. Only the first ZF instance is considered.
CM002887.2_62307596-62308856(+)_1	2	89	111	FTC-----CGKSFSQLSDLNNH------H
CM002887.2_62307596-62308856(+)_1	3	117	139	FAC-----CGKSFSHSSHLIQH------H
CM002887.2_62307596-62308856(+)_1	4	145	167	YTC-----CGKSFSQSSNFNLH------H
CM002887.2_62307596-62308856(+)_1	5	173	195	YTC-----CGKSFSQSSHLNIH------H
CM002887.2_62307596-62308856(+)_1	6	201	223	FTC-----CGKSFSQSSNLNYH------H
CM002887.2_62307596-62308856(+)_1	7	229	251	FAC-----CGKSFIRSRHLNLH------H
CM002887.2_62307596-62308856(+)_1	8	257	279	FTC-----CGKSFSQSSNFNLH------H
CM002887.2_62307596-62308856(+)_1	9	285	307	FTC-----CGKSFGQSSQFNNH------H
CM002887.2_62307596-62308856(+)_1	10	313	335	FTC-----CGKSFSQLSNLNNH------H
CM002887.2_62307596-62308856(+)_1	11	341	363	YTC-----CGKSFSQLSNLKNH------H
CM002887.2_62307596-62308856(+)_1	12	369	391	FTC-----CGKTFNYSSTLNQH------H
CM002887.2_62307596-62308856(+)_1	13	397	419	FTC-----CGRGFSQMSSLSKH------H
CM002887.2_62313608-62314883(+)_1	1	62	84	FTC-----CGKCWASRRKLKIH------H
CM002887.2_62313608-62314883(+)_1	2	90	112	FTC-----CGKSFKQSSNLNLH------H
CM002887.2_62313608-62314883(+)_1	3	118	140	YTC-----CGKSFSQAPTLYTH------H
CM002887.2_62313608-62314883(+)_1	4	146	168	FTC-----CGRSFSQSQNLQKH------H
CM002887.2_62313608-62314883(+)_1	5	174	196	YTC-----CGKSFSQPPSLYTH------H
CM002887.2_62313608-62314883(+)_1	6	202	224	YTC-----CGKSFSQTSHLIKH------H
CM002887.2_62313608-62314883(+)_1	7	230	252	FPC-----CGKSFSQSPSLYAH------H
CM002887.2_62313608-62314883(+)_1	8	258	280	FTC-----CGKRFSQSSHLIKH------H
CM002887.2_62313608-62314883(+)_1	9	286	308	FPC-----CGKSFSRSSHLNDH------H
CM002887.2_62313608-62314883(+)_1	10	314	336	YMC-----CDKTFIKAGELKQH------H
CM002887.2_62313608-62314883(+)_1	11	342	364	YEC-----CNKRFGGLGTLKKH------H
CM002887.2_62313608-62314883(+)_1	12	370	392	YEC-----CNKRFNCTGTLKKH------H
CM002887.2_62313608-62314883(+)_1	13	398	420	YEC-----CNKRFSCSGTLTKH------H
CM002887.2_62322967-62323906(+)_1	1	63	85	FTC-----CGKSFESKSSLKIH------H
CM002887.2_62322967-62323906(+)_1	2	91	113	FTC-----CGMSFSHTSNLNQH------H
CM002887.2_62322967-62323906(+)_1	3	119	141	YMC-----CGKSFSQSSDVNKH------H
CM002887.2_62322967-62323906(+)_1	4	147	169	FTC-----CGKSFSHASTLNQH------H
CM002887.2_62322967-62323906(+)_1	5	175	197	YMC-----CGKGFNQSSDVIKH------H
CM002887.2_62322967-62323906(+)_1	6	203	225	FTC-----CGKSFSQSSNLNKH------H
CM002887.2_62322967-62323906(+)_1	7	231	253	YTC-----CGKSFSQSSDVTKH------H
CM002887.2_62322967-62323906(+)_1	8	259	281	FTC-----CGKSFSHSSNLNKH------H
CM002887.2_62322967-62323906(+)_1	9	287	309	FTC-----CGKSFRRSSHLNKH------H
CM002887.2_62328722-62329709(+)_1	1	76	98	FIC-----CGKSLGRNKSLKIH------H
CM002887.2_62328722-62329709(+)_1	2	104	126	YTC-----CGKSFSQSSHLSLH------H
CM002887.2_62328722-62329709(+)_1	3	132	154	FRC-----CGKSFSQSSHLNEH------H
CM002887.2_62328722-62329709(+)_1	4	160	182	FTC-----CGKNFRQSSSLNLH------H
CM002887.2_62328722-62329709(+)_1	5	188	210	FSC-----CGKSFSRSSTLNEH------H
CM002887.2_62328722-62329709(+)_1	6	216	238	FTC-----CGRSFSGSSQLNQH------H
CM002887.2_62328722-62329709(+)_1	7	244	266	YIC-----CEKTFITAGDMKRH------H
CM002887.2_62328722-62329709(+)_1	8	272	294	YKC-----CDKRFNQSVNLKAH------H
CM002887.2_62328722-62329709(+)_1	9	298	322	KPC-----CDKKFRDLRTLKKH------H
WARNING: Overlapping ZFs are found in CM002887.2_62328722-62329709(+)_1. Only the first ZF instance is considered.
CM002887.2_62332431-62333493(+)_1	1	47	69	FTC-----CGKSLARQSNLKVH------H
CM002887.2_62332431-62333493(+)_1	2	75	97	YTC-----CEKSFSHSSNLKKH------H
CM002887.2_62332431-62333493(+)_1	3	103	125	YTC-----CGKSLGRKCSLKLH------H
CM002887.2_62332431-62333493(+)_1	4	131	153	FTC-----CGKSYIQSSNLNQH------H
CM002887.2_62332431-62333493(+)_1	5	159	181	FTC-----CGKSYIQSSNLNQH------H
CM002887.2_62332431-62333493(+)_1	6	187	209	FTC-----CGKSYIQSSNLNQH------H
CM002887.2_62332431-62333493(+)_1	7	215	237	YTC-----CGKSYIQSSSLNEH------H
CM002887.2_62332431-62333493(+)_1	8	243	265	FTC-----CGKSFRRSSHLNKH------H
CM002887.2_62332431-62333493(+)_1	9	271	293	YKC-----CEKTFITAGGLKRH------H
CM002887.2_62332431-62333493(+)_1	10	299	321	YTC-----CDKRFIQLAHLKKH------H
CM002887.2_62332431-62333493(+)_1	11	327	349	YKC-----CERKFRDLRNLKRH------H
CM002887.2_62345216-62346125(+)_1	1	45	67	VIC-----CGKGLGRKSILKIH------H
CM002887.2_62345216-62346125(+)_1	2	73	95	YTC-----CGKSFSQSSHLSLH------H
CM002887.2_62345216-62346125(+)_1	3	101	123	FKC-----CEKSYSQSSHLNQH------H
CM002887.2_62345216-62346125(+)_1	4	129	151	YAC-----CEKKFILLSNLNQH------H
CM002887.2_62345216-62346125(+)_1	5	157	179	FTC-----CGKSFNHPSALNAH------H
CM002887.2_62345216-62346125(+)_1	6	185	207	YTC-----CGKSFSQLSHLNDH------H
CM002887.2_62345216-62346125(+)_1	7	213	235	FTC-----CGKSFSHLSSRNKH------H
CM002887.2_62345216-62346125(+)_1	8	241	263	FTC-----CGKRFSHLSPLNDH------H
CM002887.2_62345216-62346125(+)_1	9	269	291	FTC-----CGKSYTHSSTLRKH------H
CM002887.2_62349216-62350104(+)_1	1	68	90	FIC-----CGKSLGRKSSLKIH------H
CM002887.2_62349216-62350104(+)_1	2	96	118	FSC-----CEKSFSQSSALSKH------H
CM002887.2_62349216-62350104(+)_1	3	124	146	FTC-----CGTSFIQSSNLNKH------H
CM002887.2_62349216-62350104(+)_1	4	152	174	FTC-----CGKSFNQSSNLNLH------H
CM002887.2_62349216-62350104(+)_1	5	180	202	FTC-----CGKSFSHSSTLSKH------H
CM002887.2_62349216-62350104(+)_1	6	208	230	FTC-----CGMRFSLTSSLKIH------H
CM002887.2_62349216-62350104(+)_1	7	236	258	FTC-----CEKRFGLSSSLKLH------H
CM002887.2_62349216-62350104(+)_1	8	264	286	YTC-----CEKSFSHPSNLNRH------H
CM002888.2_57051-58440(-)_1	1	57	79	YAC-----CGRKFTRRSDVQRH------H
CM002888.2_57051-58440(-)_1	2	85	108	FHC-----CQKTFQHSWDLSKH------H
CM002888.2_57051-58440(-)_1	3	113	136	FSC-----CQSDFTNLRLLTAH------H
CM002888.2_57051-58440(-)_1	4	142	164	HYC-----CGETAGSPSALAQH------H
CM002888.2_57051-58440(-)_1	5	170	192	YRC-----CGEAFDTLLQRSLH------H
CM002888.2_57051-58440(-)_1	6	198	220	HQC-----CPKSFTRSSDVRRH------H
CM002888.2_57051-58440(-)_1	7	226	248	HHC-----CGKSFGLRSGLLKH------H
CM002888.2_57051-58440(-)_1	8	253	276	PHC-----CGKSFTQLSILLRH------H
WARNING: Overlapping ZFs are found in CM002888.2_57051-58440(-)_1. Only the first ZF instance is considered.
CM002888.2_57051-58440(-)_1	9	282	304	YLC-----CGKRFLSLGELLKH------H
CM002888.2_57051-58440(-)_1	10	310	332	HTC-----CPKSFKYKRALQEH------H
CM002888.2_57051-58440(-)_1	11	338	360	YPC-----CGKMFAKPFALNRH------H
CM002888.2_57051-58440(-)_1	12	366	388	FSC-----CERTFLTSTELALH------H
CM002888.2_57051-58440(-)_1	13	394	416	FPC-----CPRRFRSSSELARH------H
CM002888.2_57051-58440(-)_1	14	422	444	HAC-----CPKAYSSASRLRSH------H
CM002888.2_5366314-5367988(-)_1	1	230	252	HAC-----CHKEFRFECLLRNH------H
CM002888.2_5366314-5367988(-)_1	2	258	280	FQC-----CGKSFRCLSFLTNH------H
CM002888.2_5366314-5367988(-)_1	3	286	308	FKC-----CIKTFRKKADLIKH------H
CM002888.2_5366314-5367988(-)_1	4	314	336	YKC-----CGKSFSQGSYLKIH------H
CM002888.2_5366314-5367988(-)_1	5	342	364	HQC-----CDKSFPTAFKLSIH------H
CM002888.2_5366314-5367988(-)_1	6	370	392	YKC-----CGKSFIYASLLRRH------H
CM002888.2_5366314-5367988(-)_1	7	398	420	YLC-----CGKSFVYMFDLKKH------H
CM002888.2_5366314-5367988(-)_1	8	427	449	IPC-----CHKTFAGPEMLRCH------H
CM002888.2_5366314-5367988(-)_1	9	455	477	FRC-----CGKAFSQIGNMKRH------H
CM002888.2_5366314-5367988(-)_1	10	483	505	FTC-----CGKTYKHSSHLKNH------H
CM002888.2_5366314-5367988(-)_1	11	511	533	WQC-----CGKSFKFAGPLKKH------H
CM002888.2_14895508-14896786(-)_1	1	13	36	LSC-----CPFTNSKEENLREH------H
CM002888.2_14895508-14896786(-)_1	2	51	75	LSC-----CGRSYRFSFLLKAH------H
WARNING: Overlapping ZFs are found in CM002888.2_14895508-14896786(-)_1. Only the first ZF instance is considered.
CM002888.2_14895508-14896786(-)_1	3	118	140	YSC-----CRETFSSLSARRNH------H
CM002888.2_14895508-14896786(-)_1	4	146	168	NQC-----CGKKLSSQAALKRH------H
CM002888.2_14895508-14896786(-)_1	5	174	196	YNC-----CKSTFICSTSYKQH------H
CM002888.2_14895508-14896786(-)_1	6	202	223	FVC-----CGKGFKYRGALSAH------H
CM002888.2_14895508-14896786(-)_1	7	229	251	YRC-----CGKGFLYPGALTTH------H
CM002888.2_14895508-14896786(-)_1	8	280	302	FKC-----CDKLFAFKSSLIRH------H
CM002888.2_14895508-14896786(-)_1	9	308	330	FLC-----CGKGFLTFGELLKH------H
CM002888.2_14895508-14896786(-)_1	10	336	358	FQC-----CEKSFTQACYLQVH------H
CM002888.2_14895508-14896786(-)_1	11	364	386	YSC-----CDKSFYSSSHLKRH------H
CM002888.2_14895508-14896786(-)_1	12	392	414	FEC-----CGKRFPQPYHLKVH------H
CM002888.2_20059899-20060742(+)_1	1	51	73	VIC-----CGKSFAHRGHLNAH------H
CM002888.2_20059899-20060742(+)_1	2	79	101	FTC-----CGKSFKQKEYLKDH------H
CM002888.2_20059899-20060742(+)_1	3	105	127	ISC-----CGKKISNEKSLKKH------H
CM002888.2_20059899-20060742(+)_1	4	133	155	FGC-----CEKTFVSAFQLRRH------H
CM002888.2_20059899-20060742(+)_1	5	161	183	FSC-----CGKSFTRMDCLKEH------H
CM002888.2_20059899-20060742(+)_1	6	189	211	HVC-----CGSCFTKVYYLQQH------H
CM002888.2_20059899-20060742(+)_1	7	217	239	YKC-----CGKCFTHRASLATH------H
CM002888.2_20059899-20060742(+)_1	8	245	267	YHC-----CGKSFSQSGGQQTH------H
CM002888.2_28422083-28423343(+)_1	1	82	104	YNC-----CGKSFGQKQSFKIH------H
CM002888.2_28422083-28423343(+)_1	2	110	132	YTC-----CGQSFYHAGNFAVH------H
CM002888.2_28422083-28423343(+)_1	3	138	160	YTC-----CGQSFYTGGNLAVH------H
CM002888.2_28422083-28423343(+)_1	4	166	188	YSC-----CGKSFKQNGTLKVH------H
CM002888.2_28422083-28423343(+)_1	5	194	216	YTC-----CGKSFYTTGNFAQH------H
CM002888.2_28422083-28423343(+)_1	6	222	244	YTC-----CGKSFYQSANLAAH------H
CM002888.2_28422083-28423343(+)_1	7	250	272	YSC-----CGKTFKQNSNLEAH------H
CM002888.2_28422083-28423343(+)_1	8	278	300	ITC-----CKKSFAQKQDLEIH------H
CM002888.2_28422083-28423343(+)_1	9	306	328	YTC-----CGKGFTCKGTLKHH------H
CM002888.2_28422083-28423343(+)_1	10	334	356	FAC-----CGKSFTTKASLTIH------H
CM002888.2_28422083-28423343(+)_1	11	362	384	FTC-----CGKGLTRKDSIKRH------H
CM002888.2_28422083-28423343(+)_1	12	390	412	FRC-----CGKSFKHKRSLNTH------H
CM002888.2_28448468-28449629(+)_1	1	77	99	YNC-----CGKSFGKIQGFNKH------H
CM002888.2_28448468-28449629(+)_1	2	105	127	FSC-----CGKGFSQKSNLDVH------H
CM002888.2_28448468-28449629(+)_1	3	133	155	YTC-----CGKSFGYIQGFTTH------H
CM002888.2_28448468-28449629(+)_1	4	161	183	YTC-----CGKRFYHAGNFAVH------H
CM002888.2_28448468-28449629(+)_1	5	189	211	YIC-----CGKSFYQSGNFAMH------H
CM002888.2_28448468-28449629(+)_1	6	217	239	YSC-----CGKSFKLNGTLETH------H
CM002888.2_28448468-28449629(+)_1	7	245	267	FTC-----CGKTFSRKQALEIH------H
CM002888.2_28448468-28449629(+)_1	8	273	295	YRC-----CGKCFTCKSTLKHH------H
CM002888.2_28448468-28449629(+)_1	9	301	323	FAC-----CGKNFTTKASLTNH------H
CM002888.2_28448468-28449629(+)_1	10	329	351	FTC-----CGKGLTRKDSIKRH------H
CM002888.2_28448468-28449629(+)_1	11	357	379	FRC-----CGKGFKNKRSLSTH------H
CM002888.2_28634604-28635660(-)_1	1	65	87	ITC-----CGKSLASKSKLKIH------H
CM002888.2_28634604-28635660(-)_1	2	93	115	FTC-----CGKSFNQLSNLNNH------H
CM002888.2_28634604-28635660(-)_1	3	121	143	FTC-----CGKSFNQLSKRNNH------H
CM002888.2_28634604-28635660(-)_1	4	149	171	FTC-----CGKSFIHSSHLNEH------H
CM002888.2_28634604-28635660(-)_1	5	177	199	FTC-----CGKSFSKSSSLYRH------H
CM002888.2_28634604-28635660(-)_1	6	205	227	FTC-----CGKSFSQSSYLNKH------H
CM002888.2_28634604-28635660(-)_1	7	233	255	FTC-----CGKSFNQSSNLNLH------H
CM002888.2_28634604-28635660(-)_1	8	261	283	FTC-----CGKSFNQLSNLNNH------H
CM002888.2_28634604-28635660(-)_1	9	289	311	FTC-----CGKSFNQSSSLKQH------H
CM002888.2_28634604-28635660(-)_1	10	317	339	FTC-----CGKSFSQSSYFNKH------H
CM002888.2_28646473-28647283(-)_1	1	44	69	KSC-----CGKSLASKSTLKIH------H
WARNING: Overlapping ZFs are found in CM002888.2_28646473-28647283(-)_1. Only the first ZF instance is considered.
CM002888.2_28646473-28647283(-)_1	2	75	97	FTC-----CGKSFIHSSHLNQH------H
CM002888.2_28646473-28647283(-)_1	3	103	125	FTC-----CGKSFSKSSSLNRH------H
CM002888.2_28646473-28647283(-)_1	4	131	153	FTC-----CGKSFNQSSYLYKH------H
CM002888.2_28646473-28647283(-)_1	5	159	181	FTC-----CGKSFSQSSYLIRH------H
CM002888.2_28646473-28647283(-)_1	6	187	209	FIC-----CKKSFTQSASRNLH------H
CM002888.2_28646473-28647283(-)_1	7	215	237	FSC-----CGRSFIHSSHLNQH------H
CM002888.2_28646473-28647283(-)_1	8	243	265	FTC-----CGKSFSKSSSLYRH------H
CM002888.2_28651732-28652461(-)_1	1	44	66	FTC-----CGKSFGRQSSLKIH------H
CM002888.2_28651732-28652461(-)_1	2	72	94	YTC-----CGKSFSVSSHLNLH------H
CM002888.2_28651732-28652461(-)_1	3	100	122	FRC-----CGKSFNCTSPLNKH------H
CM002888.2_28651732-28652461(-)_1	4	128	150	FTC-----CGKSFSQSSSLNLH------H
CM002888.2_28651732-28652461(-)_1	5	156	178	FTC-----CGKSFNCSSHLYLH------H
CM002888.2_28651732-28652461(-)_1	6	184	206	FTC-----CGKSFYCPSHLNQH------H
CM002888.2_28651732-28652461(-)_1	7	212	234	FTC-----CGKSFSQLSSLNKH------H
CM002888.2_28819865-28821014(+)_1	1	73	95	FTC-----CGNRFSRKHNLQVH------H
CM002888.2_28819865-28821014(+)_1	2	101	123	YTC-----CGQCFCTSGNLVVH------H
CM002888.2_28819865-28821014(+)_1	3	129	151	YSC-----CGKSFKQISNLKVH------H
CM002888.2_28819865-28821014(+)_1	4	157	179	YEC-----CGQRFYTTGNFAQH------H
CM002888.2_28819865-28821014(+)_1	5	185	207	YPC-----CGKSFHQSANLVAH------H
CM002888.2_28819865-28821014(+)_1	6	213	235	YSC-----CGKSFKQNSNLEAH------H
CM002888.2_28819865-28821014(+)_1	7	241	263	FTC-----CGKSFAQKQDLEIH------H
CM002888.2_28819865-28821014(+)_1	8	269	291	YTC-----CSKSFRYKSTLKHH------H
CM002888.2_28819865-28821014(+)_1	9	297	319	FTC-----CGKSFTTKASLMNH------H
CM002888.2_28819865-28821014(+)_1	10	325	347	FTC-----CGKSLTRKDTIRQH------H
CM002888.2_28819865-28821014(+)_1	11	350	375	EDC-----CGKGFKCKRSLSTH------H
WARNING: Overlapping ZFs are found in CM002888.2_28819865-28821014(+)_1. Only the first ZF instance is considered.
CM002888.2_28952130-28952796(-)_1	1	54	76	FTC-----CGNCFSRKRTLEVH------H
CM002888.2_28952130-28952796(-)_1	2	82	104	FTC-----CGKSYSQKSNFNVH------H
CM002888.2_28952130-28952796(-)_1	3	110	132	YSC-----CGKSFYNTGNLAVH------H
CM002888.2_28952130-28952796(-)_1	4	138	160	YSC-----CGRSFNQNGTLEIH------H
CM002888.2_28952130-28952796(-)_1	5	166	188	FIC-----CGEGFICQSALNYH------H
CM002888.2_28952130-28952796(-)_1	6	194	216	FPC-----CGKSFICKASLMNH------H
CM002888.2_28974276-28975167(+)_1	1	45	67	FNC-----CGKSFGRKGDLKIH------H
CM002888.2_28974276-28975167(+)_1	2	73	95	FTC-----CGKNFSISSSLNQH------H
CM002888.2_28974276-28975167(+)_1	3	101	123	FTC-----CGKSFSQLSSLNLH------H
CM002888.2_28974276-28975167(+)_1	4	129	151	FTC-----CGKSFNCSSNLNQH------H
CM002888.2_28974276-28975167(+)_1	5	157	179	FTC-----CGKSFNCLTHLNQH------H
CM002888.2_28974276-28975167(+)_1	6	185	207	FTC-----CGKSFRQSSSLNQH------H
CM002888.2_28974276-28975167(+)_1	7	213	235	FTC-----CGRGFNCLSNLKQH------H
CM002888.2_28974276-28975167(+)_1	8	241	263	FTC-----CGKSFNCSSHLNQH------H
CM002888.2_28974276-28975167(+)_1	9	269	291	FTC-----CGKSFTCSSHLNQH------H
CM002888.2_29008284-29009106(-)_1	1	48	70	FSC-----CRKSFTKKTNLDVH------H
CM002888.2_29008284-29009106(-)_1	2	76	98	YTC-----CGKSFGQIQGFKAH------H
CM002888.2_29008284-29009106(-)_1	3	104	126	YTC-----CGKSFYISGNLTVH------H
CM002888.2_29008284-29009106(-)_1	4	132	154	YPC-----CGKRYKQNSNLEVH------H
CM002888.2_29008284-29009106(-)_1	5	160	182	YTC-----CGKRFPYKCTLKHH------H
CM002888.2_29008284-29009106(-)_1	6	188	210	FTC-----CEKSFTTKASFKNH------H
CM002888.2_29008284-29009106(-)_1	7	216	238	FTC-----CGKSLTRKDAIKQH------H
CM002888.2_29008284-29009106(-)_1	8	244	266	YRC-----CGKGFTHKRSFSAH------H
CM002888.2_29092183-29092933(-)_1	1	51	73	FTC-----CGKSFGRKVNLKFH------H
CM002888.2_29092183-29092933(-)_1	2	79	101	FTC-----CGKSFGRKGNLKFH------H
CM002888.2_29092183-29092933(-)_1	3	107	129	FTC-----CGKSFNKSSNFNNH------H
CM002888.2_29092183-29092933(-)_1	4	135	157	FIC-----CGKSFNQSSALNLH------H
CM002888.2_29092183-29092933(-)_1	5	163	185	FTC-----CGKSFNSSSNLNQH------H
CM002888.2_29092183-29092933(-)_1	6	191	213	FIC-----CGKGFNQSPHLNLH------H
CM002888.2_29092183-29092933(-)_1	7	219	241	FTC-----CGKSFICSSNLNQH------H
CM002888.2_29114837-29116073(-)_1	1	50	72	NTC-----CGKSLTSKSKLKIH------H
CM002888.2_29114837-29116073(-)_1	2	78	100	FTC-----CGKSFSQSSNLNQH------H
CM002888.2_29114837-29116073(-)_1	3	106	128	FTC-----CGKSFVCSSHFNQH------H
CM002888.2_29114837-29116073(-)_1	4	134	156	FKC-----CGKSFSISSCLNQH------H
CM002888.2_29114837-29116073(-)_1	5	162	184	LTC-----CGKSFRQSSSLYQH------H
CM002888.2_29114837-29116073(-)_1	6	190	212	FTC-----CGKSFNCSSYLNKH------H
CM002888.2_29114837-29116073(-)_1	7	218	240	FTC-----CGKGFSHITSLNQH------H
CM002888.2_29114837-29116073(-)_1	8	246	268	FTC-----CGKSFSQSSSLNQH------H
CM002888.2_29114837-29116073(-)_1	9	274	296	FTC-----CGNSFNCLSHLNQH------H
CM002888.2_29114837-29116073(-)_1	10	302	324	FTC-----CGKSFSQSSSLNLH------H
CM002888.2_29114837-29116073(-)_1	11	330	352	FAC-----CGKSFSCSSRLDQH------H
CM002888.2_29114837-29116073(-)_1	12	358	380	YTC-----CGKSFNSSSDLNKH------H
CM002888.2_29114837-29116073(-)_1	13	386	408	FTC-----CGKSFSQSSSLNLH------H
CM002888.2_29177777-29179280(+)_1	1	47	72	TNC-----CTQRGKSSGRKGDH------H
CM002888.2_29177777-29179280(+)_1	2	78	100	FTC-----CGKSFRQLSQHNLH------H
CM002888.2_29177777-29179280(+)_1	3	106	128	YPC-----CGKSFRSSSQLKRH------H
CM002888.2_29177777-29179280(+)_1	4	134	156	YPC-----CGKSFISSSQLNQH------H
CM002888.2_29177777-29179280(+)_1	5	162	184	YPC-----CGKSFISSSQLNQH------H
CM002888.2_29177777-29179280(+)_1	6	190	212	YTC-----CGKSFRQLSQLNGH------H
CM002888.2_29177777-29179280(+)_1	7	218	240	YTC-----CGKSYTVLSNLKNH------H
CM002888.2_29177777-29179280(+)_1	8	246	268	FTC-----CGNSFNCLSYLKRH------H
CM002888.2_29177777-29179280(+)_1	9	274	296	FTC-----CGKSFRQLSHLNNH------H
CM002888.2_29177777-29179280(+)_1	10	302	324	FTC-----CGKSFRCSTQLNVH------H
CM002888.2_29177777-29179280(+)_1	11	330	352	YTC-----CGKSYTVLSNLKYH------H
CM002888.2_29177777-29179280(+)_1	12	358	380	FTC-----CGNSFNCLSYLNRH------H
CM002888.2_29177777-29179280(+)_1	13	386	408	FTC-----CGKSFIRSSNLHKH------H
CM002888.2_29177777-29179280(+)_1	14	414	436	YTC-----CGNSFSQSTHLNQH------H
CM002888.2_29177777-29179280(+)_1	15	442	464	FTC-----CGKSFSQSSNLNKH------H
CM002888.2_29177777-29179280(+)_1	16	470	492	FTC-----CGKSFICSSNLNKH------H
CM002888.2_29284243-29285161(+)_1	1	48	73	KNC-----CTQCGKSSGRKGDH------H
WARNING: Overlapping ZFs are found in CM002888.2_29284243-29285161(+)_1. Only the first ZF instance is considered.
CM002888.2_29284243-29285161(+)_1	2	79	101	FTC-----CGKSFSKSSYLNQH------H
CM002888.2_29284243-29285161(+)_1	3	107	129	FTC-----CGKRFTLSSYLNNH------H
CM002888.2_29284243-29285161(+)_1	4	135	157	FTC-----CGKRFNCSSSLNKH------H
CM002888.2_29284243-29285161(+)_1	5	163	185	FTC-----CGNRFNCSSHLNRH------H
CM002888.2_29284243-29285161(+)_1	6	191	213	FTC-----CGRSFSCSSNLYQH------H
CM002888.2_29284243-29285161(+)_1	7	219	241	YTC-----CGKSFSQSTHLNQH------H
CM002888.2_29284243-29285161(+)_1	8	247	269	FTC-----CGKSFSQSSSLNQH------H
CM002888.2_29284243-29285161(+)_1	9	275	297	FTC-----CGKSYRRSSTLNKH------H
CM002888.2_29297840-29298749(-)_1	1	48	70	FPC-----CEKSFRKKGYLNLH------H
CM002888.2_29297840-29298749(-)_1	2	76	98	YTC-----CGKSFIRPSSLKLH------H
CM002888.2_29297840-29298749(-)_1	3	104	126	FAC-----CGKSFNQLSSLNQH------H
CM002888.2_29297840-29298749(-)_1	4	132	154	FTC-----CGKSFRCSSHLSEH------H
CM002888.2_29297840-29298749(-)_1	5	160	182	FTC-----CGKSFSFSSHLKEH------H
CM002888.2_29297840-29298749(-)_1	6	188	210	YTC-----CGKSFYCSTHLNQH------H
CM002888.2_29297840-29298749(-)_1	7	216	238	YKC-----CGKSFSQLSHLNNH------H
CM002888.2_29297840-29298749(-)_1	8	244	266	FSC-----CGKSFYCSSHLNEH------H
CM002888.2_29297840-29298749(-)_1	9	272	294	FTC-----CGKSFTQTSSLNVH------H
CM002888.2_29358475-29359537(+)_1	1	43	68	KSC-----CGKSLASKSKLKIH------H
WARNING: Overlapping ZFs are found in CM002888.2_29358475-29359537(+)_1. Only the first ZF instance is considered.
CM002888.2_29358475-29359537(+)_1	2	74	96	FTC-----CGKSFSQSSYLHKH------H
CM002888.2_29358475-29359537(+)_1	3	102	124	FTC-----CGKSFSQSSSLKLH------H
CM002888.2_29358475-29359537(+)_1	4	130	152	FTC-----CGKSFSQSSSLNLH------H
CM002888.2_29358475-29359537(+)_1	5	158	180	FTC-----CGKSFSKSSHLNQH------H
CM002888.2_29358475-29359537(+)_1	6	186	208	FTC-----CGKSFSKSSHLNQH------H
CM002888.2_29358475-29359537(+)_1	7	214	236	FSC-----CGKCFVHSSHLNQH------H
CM002888.2_29358475-29359537(+)_1	8	242	264	FTC-----CVKSFSSSSTLNRH------H
CM002888.2_29358475-29359537(+)_1	9	270	292	FTC-----CGKSFSQSSTLNKH------H
CM002888.2_29358475-29359537(+)_1	10	298	320	YMC-----CEKTFITAPELKRH------H
CM002888.2_29358475-29359537(+)_1	11	326	348	YKC-----CSKSFTHSRTLKTH------H
CM002888.2_29374735-29375368(-)_1	1	47	69	FTC-----CGKSFKRKGYLKIH------H
CM002888.2_29374735-29375368(-)_1	2	75	97	FTC-----CGKSFSCSSHLNQH------H
CM002888.2_29374735-29375368(-)_1	3	103	125	FTC-----CGKSFSQSSHLNLH------H
CM002888.2_29374735-29375368(-)_1	4	131	153	FTC-----CGKSFNCSSNFYQH------H
CM002888.2_29374735-29375368(-)_1	5	159	181	FTC-----CGKSFNCSSNLYQH------H
CM002888.2_29374735-29375368(-)_1	6	187	209	FTC-----CGKSFSQSSSLYIH------H
CM002888.2_29395851-29396838(+)_1	1	47	69	SKC-----CGKCFSRKHNLQVH------H
CM002888.2_29395851-29396838(+)_1	2	75	97	YPC-----CGKSFKQNGYLKVH------H
CM002888.2_29395851-29396838(+)_1	3	103	125	YTC-----CGQRFYTTGNFAQH------H
CM002888.2_29395851-29396838(+)_1	4	131	153	YTC-----CGKSLYQSANLAAH------H
CM002888.2_29395851-29396838(+)_1	5	159	181	YSC-----CGKSFKQNSTLEDH------H
CM002888.2_29395851-29396838(+)_1	6	187	209	FTC-----CGKGFAQKQDLEIH------H
CM002888.2_29395851-29396838(+)_1	7	215	237	YFC-----CSKSFRCKTSLKHH------H
CM002888.2_29395851-29396838(+)_1	8	243	265	FTC-----CGKSFTTKASLKNH------H
CM002888.2_29395851-29396838(+)_1	9	271	293	FTC-----CGKTFTRKDTIRKH------H
CM002888.2_29395851-29396838(+)_1	10	299	321	FRC-----CGKGFKCKRSLNTH------H
CM002888.2_29436543-29437272(-)_1	1	44	66	FTC-----CGKSFGRKDILKIH------H
CM002888.2_29436543-29437272(-)_1	2	72	94	FTC-----CGKSFNRSEHLNEH------H
CM002888.2_29436543-29437272(-)_1	3	100	122	FTC-----CGKSFNCSSNLNKH------H
CM002888.2_29436543-29437272(-)_1	4	128	150	FTC-----CGKSFSQSFNFNLH------H
CM002888.2_29436543-29437272(-)_1	5	156	178	YTC-----CGKSFSISSSLNLH------H
CM002888.2_29436543-29437272(-)_1	6	184	206	FTC-----CGKSFSQSTSLNKH------H
CM002888.2_29436543-29437272(-)_1	7	212	234	FTC-----CGKSFNCSSNLNRH------H
CM002888.2_29519371-29520703(+)_1	1	49	71	FTC-----CGKILASKSKLKIH------H
CM002888.2_29519371-29520703(+)_1	2	77	99	YTC-----CGKSFSQSSHLNQH------H
CM002888.2_29519371-29520703(+)_1	3	105	127	FTC-----CGKSFSRSTSLNLH------H
CM002888.2_29519371-29520703(+)_1	4	133	155	FTC-----CGKSFSRSSSLNLH------H
CM002888.2_29519371-29520703(+)_1	5	161	183	FTC-----CGKRFNCSSHLNKH------H
CM002888.2_29519371-29520703(+)_1	6	189	211	FTC-----CGKSFIQSSSLNKH------H
CM002888.2_29519371-29520703(+)_1	7	217	239	FTC-----CGKSFSQSSHFNQH------H
CM002888.2_29519371-29520703(+)_1	8	245	267	FTC-----CGKSFSRLLFLNKH------H
CM002888.2_29519371-29520703(+)_1	9	273	295	FTC-----CGKSFSQSSHFNLH------H
CM002888.2_29519371-29520703(+)_1	10	301	323	FTC-----CGKSFSQSSNCNKH------H
CM002888.2_29519371-29520703(+)_1	11	329	351	FTC-----CGNSFSHLSHLNQH------H
CM002888.2_29519371-29520703(+)_1	12	357	379	FTC-----CGKSFSQSSSLNQH------H
CM002888.2_29519371-29520703(+)_1	13	385	407	FAC-----CEKSFNSSSYLNLH------H
CM002888.2_29519371-29520703(+)_1	14	413	435	FTC-----CGKSFSRSSSLNLH------H
CM002888.2_29552137-29553139(+)_1	1	52	74	FSC-----CGKNFAYRQNIINH------H
CM002888.2_29552137-29553139(+)_1	2	80	102	YTC-----CGKSFYHAGNFAVH------H
CM002888.2_29552137-29553139(+)_1	3	108	130	YTC-----CGKSCSNAGNFAVH------H
CM002888.2_29552137-29553139(+)_1	4	136	158	YTC-----CGKSFTHAGNCAAH------H
CM002888.2_29552137-29553139(+)_1	5	164	186	YSC-----CGKSFRQKGNLETH------H
CM002888.2_29552137-29553139(+)_1	6	192	214	FTC-----CGKRFLKKQNFNNH------H
CM002888.2_29552137-29553139(+)_1	7	220	242	YFC-----CGKGYICKSTLKQH------H
CM002888.2_29552137-29553139(+)_1	8	248	270	FAC-----CGKSLTTKASLKNH------H
CM002888.2_29552137-29553139(+)_1	9	276	298	FTC-----CGKSLTRKDSVRNH------H
CM002888.2_29552137-29553139(+)_1	10	304	326	LRC-----CGKGFKHKRSLSTH------H
CM002888.2_29653498-29654539(-)_1	1	46	71	KNC-----CGKSFGREGNLKIH------H
WARNING: Overlapping ZFs are found in CM002888.2_29653498-29654539(-)_1. Only the first ZF instance is considered.
CM002888.2_29653498-29654539(-)_1	2	77	99	FTC-----CGKSFSQLSALNQH------H
CM002888.2_29653498-29654539(-)_1	3	105	127	FTC-----CGKSFSQLSALNRH------H
CM002888.2_29653498-29654539(-)_1	4	133	155	FTC-----CGKSFKCLSYLNEH------H
CM002888.2_29653498-29654539(-)_1	5	161	183	FIC-----CGKSFSQSSHLNHH------H
CM002888.2_29653498-29654539(-)_1	6	189	211	FTC-----CGKSFSQSSNLNKH------H
CM002888.2_29653498-29654539(-)_1	7	217	239	FTC-----CGKSFSQSLSLNHH------H
CM002888.2_29653498-29654539(-)_1	8	245	267	FTC-----CGKSFNCSSHLNQH------H
CM002888.2_29653498-29654539(-)_1	9	273	295	FTC-----CGRSFSQSSSRNLH------H
CM002888.2_29653498-29654539(-)_1	10	301	323	FSC-----CGKSFTCSSYLNRH------H
CM002888.2_29675093-29676080(-)_1	1	46	68	FTC-----CGKSFGRKGYLKIH------H
CM002888.2_29675093-29676080(-)_1	2	74	96	FTC-----CGKSFIRLSSLNIH------H
CM002888.2_29675093-29676080(-)_1	3	102	124	FTC-----CGKSFSHSSSLNHH------H
CM002888.2_29675093-29676080(-)_1	4	130	152	STC-----CGKSFSCSSHLNHH------H
CM002888.2_29675093-29676080(-)_1	5	158	180	FTC-----CGKGFSQSSPLNKH------H
CM002888.2_29675093-29676080(-)_1	6	186	208	FSC-----CGNSFRHSLSLKQH------H
CM002888.2_29675093-29676080(-)_1	7	214	236	FTC-----CGKSFGQSSSLNHH------H
CM002888.2_29675093-29676080(-)_1	8	242	264	FTC-----CEKSFSQSSHFNRH------H
CM002888.2_29675093-29676080(-)_1	9	270	292	FTC-----CGKSFSQSSNLNLH------H
CM002888.2_29675093-29676080(-)_1	10	298	320	FTC-----CGKSFSQSSNCNLH------H
CM002888.2_29739549-29740071(+)_1	1	115	137	SRC-----CGKSFNCLAHLNKH------H
CM002888.2_29742290-29743562(+)_1	1	58	83	KSC-----CGKNLASKSKLKIH------H
WARNING: Overlapping ZFs are found in CM002888.2_29742290-29743562(+)_1. Only the first ZF instance is considered.
CM002888.2_29742290-29743562(+)_1	2	89	111	FTC-----CGKSFSQSSSLNKH------H
CM002888.2_29742290-29743562(+)_1	3	117	139	FTC-----CGKSFSQSPSLKLH------H
CM002888.2_29742290-29743562(+)_1	4	145	167	FTC-----CGKSFRQSPSLYLH------H
CM002888.2_29742290-29743562(+)_1	5	173	195	FTC-----CGKSFSQSPSLNQH------H
CM002888.2_29742290-29743562(+)_1	6	201	223	FTC-----CGKSFSQSSYLNQH------H
CM002888.2_29742290-29743562(+)_1	7	229	251	FAC-----CGKSFSQSPSLVLH------H
CM002888.2_29742290-29743562(+)_1	8	257	279	FTC-----CGKSFIHSSHLNQH------H
CM002888.2_29742290-29743562(+)_1	9	285	307	FTC-----CGKSFSKSSSLNQH------H
CM002888.2_29742290-29743562(+)_1	10	313	335	FTC-----CGMSFNQSSNLNKH------H
CM002888.2_29742290-29743562(+)_1	11	341	363	FTC-----CGKSFIHSSYLKIH------H
CM002888.2_29742290-29743562(+)_1	12	369	391	YMC-----CKKTFITAAELKRH------H
CM002888.2_29742290-29743562(+)_1	13	397	419	YKC-----CSKMFTHSRTLKTH------H
CM002888.2_29758791-29759562(-)_1	1	51	73	FIC-----CGKSFKKKSNLKIH------H
CM002888.2_29758791-29759562(-)_1	2	79	101	FTC-----CGKSFSLSSHLTQH------H
CM002888.2_29758791-29759562(-)_1	3	107	129	FTC-----CGKSFSQSSSLNHH------H
CM002888.2_29758791-29759562(-)_1	4	135	157	FTC-----CGRSFSCSSSLNKH------H
CM002888.2_29758791-29759562(-)_1	5	163	185	FTC-----CGKSFRQSSYLNKH------H
CM002888.2_29758791-29759562(-)_1	6	191	213	FTC-----CGKSFSQSSHLNKH------H
CM002888.2_29758791-29759562(-)_1	7	219	241	FTC-----CGKSFSQSSSRNVH------H
CM002888.2_29785455-29786436(+)_1	1	44	69	KNC-----CGKSFGRKGNLKIH------H
WARNING: Overlapping ZFs are found in CM002888.2_29785455-29786436(+)_1. Only the first ZF instance is considered.
CM002888.2_29785455-29786436(+)_1	2	75	97	FTC-----CGKSFSQSSHLNLH------H
CM002888.2_29785455-29786436(+)_1	3	103	125	FTC-----CGKSFSKSSHLNQH------H
CM002888.2_29785455-29786436(+)_1	4	131	153	FTC-----CGKSFSQSSSLNKH------H
CM002888.2_29785455-29786436(+)_1	5	159	181	FTC-----CGKSFSQSSFFNLH------H
CM002888.2_29785455-29786436(+)_1	6	187	209	FTC-----CGKSFRRSSSLNKH------H
CM002888.2_29785455-29786436(+)_1	7	215	237	FTC-----CGKSFIHSSSLNQH------H
CM002888.2_29785455-29786436(+)_1	8	243	265	FTC-----CGKCFDCSSHLNKH------H
CM002888.2_29785455-29786436(+)_1	9	271	293	FTC-----CGKNFSQSSSLNKH------H
CM002888.2_29798991-29799960(+)_1	1	47	69	YTC-----CGKSFKQNSNLKVH------H
CM002888.2_29798991-29799960(+)_1	2	75	97	FTC-----CGKCFAKKHNLDIH------H
CM002888.2_29798991-29799960(+)_1	3	103	125	YTC-----CGKSFTYKTTFNNH------H
CM002888.2_29798991-29799960(+)_1	4	182	204	YRC-----CGKSFTLKNTLDNH------H
CM002888.2_29798991-29799960(+)_1	5	210	232	YRC-----CGKRFPYKTTLNNH------H
CM002888.2_29798991-29799960(+)_1	6	238	260	FAC-----CGKSFRAKVSLMNH------H
CM002888.2_29798991-29799960(+)_1	7	266	288	FTC-----CGKSLTHKDSIKNH------H
CM002888.2_29798991-29799960(+)_1	8	293	315	FRC-----CGKGFKHKRSLNTH------H
CM002888.2_29814643-29815471(+)_1	1	48	70	FTC-----CGKRFNCSSSLNKH------H
CM002888.2_29814643-29815471(+)_1	2	76	98	FTC-----CGKSFNQSSNLNHH------H
CM002888.2_29814643-29815471(+)_1	3	104	126	FTC-----CGNSFSQSSHLNYH------H
CM002888.2_29814643-29815471(+)_1	4	132	154	FTC-----CGKSFNQSSHLNLH------H
CM002888.2_29814643-29815471(+)_1	5	160	182	FTC-----CGKSFNCSSHLNQH------H
CM002888.2_29814643-29815471(+)_1	6	188	210	YTC-----CGKSFIQSSSLNQH------H
CM002888.2_29814643-29815471(+)_1	7	216	238	YTC-----CGKSFSQLSSLNQH------H
CM002888.2_29814643-29815471(+)_1	8	244	267	FTC-----CGEGFSKSSSLNKH------H
CM002888.2_29828773-29829607(-)_1	1	84	106	FTC-----CGKSLASKSKLKSH------H
CM002888.2_29828773-29829607(-)_1	2	112	134	FTC-----CGKSFSRSSSLNIH------H
CM002888.2_29828773-29829607(-)_1	3	140	162	FTC-----CGKSFNKSLSLNLH------H
CM002888.2_29828773-29829607(-)_1	4	168	190	FTC-----CGKSFSQSSSLNIH------H
CM002888.2_29828773-29829607(-)_1	5	196	218	FTC-----CGKSFSQSSDLNIH------H
CM002888.2_29828773-29829607(-)_1	6	224	246	FTC-----CGKSFSQSSDLNVH------H
CM002888.2_29828773-29829607(-)_1	7	252	274	HMC-----CKKTFNTAPNLKLH------H
CM002888.2_29853376-29854282(+)_1	1	47	69	FTC-----CGRSFGRKGDLKIH------H
CM002888.2_29853376-29854282(+)_1	2	75	97	FTC-----CGKSFSCSSHLNKH------H
CM002888.2_29853376-29854282(+)_1	3	103	125	FTC-----CGKSFRHSLFLKQH------H
CM002888.2_29853376-29854282(+)_1	4	131	153	FTC-----CGKSFSQSSNFYRH------H
CM002888.2_29853376-29854282(+)_1	5	159	181	FIC-----CGKSFSQSSNFNLH------H
CM002888.2_29853376-29854282(+)_1	6	187	209	FIC-----CGKSFSQSSSLNHH------H
CM002888.2_29853376-29854282(+)_1	7	215	237	FTC-----CGKSFTRSLSLKEH------H
CM002888.2_29853376-29854282(+)_1	8	243	265	FTC-----CGKSFSQSSSFNHH------H
CM002888.2_29853376-29854282(+)_1	9	271	293	FTC-----CGKSFTQSSNFNRH------H
CM002888.2_29868601-29869843(-)_1	1	47	69	FTC-----CGKSFGRKYILENH------H
CM002888.2_29868601-29869843(-)_1	2	75	97	FTC-----CGKSFNRSEHLNDH------H
CM002888.2_29868601-29869843(-)_1	3	103	125	FTC-----CGKSFNCLSNLNKH------H
CM002888.2_29868601-29869843(-)_1	4	131	153	FTC-----CGNSFSCSSSLNQH------H
CM002888.2_29868601-29869843(-)_1	5	159	181	FTC-----CGKSFIRSSSLKLH------H
CM002888.2_29868601-29869843(-)_1	6	187	209	FTC-----CGKSFIKSSSLKLH------H
CM002888.2_29868601-29869843(-)_1	7	215	237	FTC-----CGKSFSQSSSLNHH------H
CM002888.2_29868601-29869843(-)_1	8	243	265	FTC-----CGKNFIKSSSLNHH------H
CM002888.2_29868601-29869843(-)_1	9	271	293	FTC-----CGKSFSCSSHLNHH------H
CM002888.2_29868601-29869843(-)_1	10	299	321	FTC-----CGKSFSCSSHLNHH------H
CM002888.2_29868601-29869843(-)_1	11	327	349	FTC-----CEKSFSKSSSLNQH------H
CM002888.2_29868601-29869843(-)_1	12	355	377	FSC-----CEKSFNCSSNLSKH------H
CM002888.2_29868601-29869843(-)_1	13	383	405	FVC-----CGKSFISSTHLNLH------H
CM002888.2_29891078-29892020(+)_1	1	88	110	YTC-----CGKSFGHKQSFKTH------H
CM002888.2_29891078-29892020(+)_1	2	116	138	YTC-----CEQSFYHAGNFAVH------H
CM002888.2_29891078-29892020(+)_1	3	144	166	YTC-----CGKSFKQSGNLKDH------H
CM002888.2_29891078-29892020(+)_1	4	172	194	FTC-----CGKSLARKQDLYIH------H
CM002888.2_29891078-29892020(+)_1	5	200	222	YTC-----CGKSFPYKSTLKHH------H
CM002888.2_29891078-29892020(+)_1	6	228	250	FAC-----CGKSFTTKASLMNH------H
CM002888.2_29891078-29892020(+)_1	7	256	278	FTC-----CGKSLTRKDAIKQH------H
CM002888.2_29891078-29892020(+)_1	8	284	306	FIC-----CGKSLTSKRNLNTH------H
CM002888.2_29898938-29899475(+)_1	1	44	66	YSC-----CGKSFNQNSNLEVH------H
CM002888.2_29898938-29899475(+)_1	2	72	94	FTC-----CGKHLALKQNLDIH------H
CM002888.2_29898938-29899475(+)_1	3	100	122	YRC-----CGKRFPYKSTLKHH------H
CM002888.2_29898938-29899475(+)_1	4	128	150	FTC-----CGKSFTTKASLMDH------H
CM002888.2_29898938-29899475(+)_1	5	156	178	FTC-----CGKSLIRKDSIKKH------H
CM002888.2_29917371-29918361(+)_1	1	47	69	FTC-----CGKSFEKQSYLKIH------H
CM002888.2_29917371-29918361(+)_1	2	75	97	FTC-----CGKSFNCSSHLKLH------H
CM002888.2_29917371-29918361(+)_1	3	103	125	YTC-----CGKRFIRSFSLNKH------H
CM002888.2_29917371-29918361(+)_1	4	131	153	FTC-----CGKSFRQSSSLNKH------H
CM002888.2_29917371-29918361(+)_1	5	159	181	FTC-----CGKRFIRSSSLNLH------H
CM002888.2_29917371-29918361(+)_1	6	187	209	FTC-----CGKSFSQSSTLNKH------H
CM002888.2_29917371-29918361(+)_1	7	215	237	YTC-----CEKSFSYSSHLYLH------H
CM002888.2_29917371-29918361(+)_1	8	243	265	FAC-----CGKSFSCSSSLNQH------H
CM002888.2_29917371-29918361(+)_1	9	271	293	FTC-----CGKSFSRSSSLNQH------H
CM002888.2_29917371-29918361(+)_1	10	299	321	FTC-----CGKSFSRPWSLNLH------H
CM002888.2_29961046-29961781(-)_1	1	47	69	FTC-----CGKSFSRSSSLNKH------H
CM002888.2_29961046-29961781(-)_1	2	75	97	FTC-----CRKTFNCSSHLNQH------H
CM002888.2_29961046-29961781(-)_1	3	103	125	FTC-----CGKSFGRKGYLKIH------H
CM002888.2_29961046-29961781(-)_1	4	131	153	FTC-----CGKSFNCSSNFNLH------H
CM002888.2_29961046-29961781(-)_1	5	159	181	FTC-----CGKGFSQSSSLNHH------H
CM002888.2_29961046-29961781(-)_1	6	187	209	FTC-----CGKSFSRSSSLNIH------H
CM002888.2_29961046-29961781(-)_1	7	215	237	FTC-----CGKSFSQSSQLNLH------H
CM002888.2_29976913-29978131(+)_1	1	47	69	FTC-----CGKSFGRKGNLKIH------H
CM002888.2_29976913-29978131(+)_1	2	75	97	FTC-----CGKSFNQSSSLNKH------H
CM002888.2_29976913-29978131(+)_1	3	103	125	FTC-----CGKSFNQPSHLNNH------H
CM002888.2_29976913-29978131(+)_1	4	131	153	FTC-----CGKSFNQSSHLNSH------H
CM002888.2_29976913-29978131(+)_1	5	159	181	FTC-----CGKSFRQSSQLNEH------H
CM002888.2_29976913-29978131(+)_1	6	187	209	FTC-----CGRSFSQSSHLNEH------H
CM002888.2_29976913-29978131(+)_1	7	215	237	ITC-----CGKSFNRSSNLYQH------H
CM002888.2_29976913-29978131(+)_1	8	243	265	FTC-----CGKSFNCSSNLDKH------H
CM002888.2_29976913-29978131(+)_1	9	271	293	FTC-----CGKSFNFSSNLYQH------H
CM002888.2_29976913-29978131(+)_1	10	299	321	FTC-----CGKSFSQSSHFNQH------H
CM002888.2_29976913-29978131(+)_1	11	327	349	FTC-----CGKSFNCSSYLNIH------H
CM002888.2_29976913-29978131(+)_1	12	355	377	FTC-----CGKSFNFSSNLHQH------H
CM002888.2_29976913-29978131(+)_1	13	383	405	FTC-----CGKSFIQSSSLNRH------H
CM002888.2_30067776-30068994(-)_1	1	66	88	FTC-----CGKSFGRKGILKIH------H
CM002888.2_30067776-30068994(-)_1	2	94	116	FTC-----CGKGFSQSSNHNRH------H
CM002888.2_30067776-30068994(-)_1	3	122	144	FTC-----CGKSFCQSSHLNVH------H
CM002888.2_30067776-30068994(-)_1	4	150	172	FTC-----CGKSFRQTSSLNLH------H
CM002888.2_30067776-30068994(-)_1	5	178	200	FTC-----CRKSFSISSSLNLH------H
CM002888.2_30067776-30068994(-)_1	6	206	228	FTC-----CGKSFRQTSSLNQH------H
CM002888.2_30067776-30068994(-)_1	7	234	256	FTC-----CGKSFSSPSDLSKH------H
CM002888.2_30067776-30068994(-)_1	8	262	284	FTC-----CRKSFSNSSDLYRH------H
CM002888.2_30067776-30068994(-)_1	9	290	312	FTC-----CGKSFRQTSSLNLH------H
CM002888.2_30067776-30068994(-)_1	10	318	340	FTC-----CGKSFSRSSHFNYH------H
CM002888.2_30067776-30068994(-)_1	11	346	368	FTC-----CGKSFSQSSNLNKH------H
CM002888.2_30067776-30068994(-)_1	12	374	396	FTC-----CGKSFSQSSNLNKH------H
CM002888.2_30097020-30097911(+)_1	1	71	96	KSC-----CGKSLANKSKLKTH------H
WARNING: Overlapping ZFs are found in CM002888.2_30097020-30097911(+)_1. Only the first ZF instance is considered.
CM002888.2_30097020-30097911(+)_1	2	102	124	FAC-----CGKSFSHSSYLNLH------H
CM002888.2_30097020-30097911(+)_1	3	130	152	LTC-----CGKSFSKSSSLYRH------H
CM002888.2_30097020-30097911(+)_1	4	158	180	FTC-----CGKSFCDSSYVKKH------H
CM002888.2_30097020-30097911(+)_1	5	186	208	FTC-----CGKSFSHSSSLNLH------H
CM002888.2_30097020-30097911(+)_1	6	212	236	KPC-----CGKSFSQLSSLKNH------H
WARNING: Overlapping ZFs are found in CM002888.2_30097020-30097911(+)_1. Only the first ZF instance is considered.
CM002888.2_30097020-30097911(+)_1	7	242	264	HMC-----CEKTFITAVELKRH------H
CM002888.2_30097020-30097911(+)_1	8	270	292	YKC-----CSKRFTHSGTLKRH------H
CM002888.2_30262503-30263568(-)_1	1	73	98	KRC-----CGKSLANRSKLKIH------H
WARNING: Overlapping ZFs are found in CM002888.2_30262503-30263568(-)_1. Only the first ZF instance is considered.
CM002888.2_30262503-30263568(-)_1	2	104	126	FTC-----CGKNFDQSSNLNQH------H
CM002888.2_30262503-30263568(-)_1	3	132	154	FTC-----CGKSFSNSANLNQH------H
CM002888.2_30262503-30263568(-)_1	4	160	182	FTC-----CGKSFSQSSYLNIH------H
CM002888.2_30262503-30263568(-)_1	5	188	210	FTC-----CGKSFSQSPYLNQH------H
CM002888.2_30262503-30263568(-)_1	6	216	238	FTC-----CGKSFSQSSSLNLH------H
CM002888.2_30262503-30263568(-)_1	7	244	266	FTC-----CGKSFSQSSNLNIH------H
CM002888.2_30262503-30263568(-)_1	8	272	294	FTC-----CGKSFSRSTSLNQH------H
CM002888.2_30262503-30263568(-)_1	9	300	322	YMC-----CEKTFITAAKLKRH------H
CM002888.2_30262503-30263568(-)_1	10	328	350	YKC-----CSKRFARSGTLKTH------H
CM002888.2_30276630-30277665(-)_1	1	66	88	YSC-----CRKSFSKKSNLDIH------H
CM002888.2_30276630-30277665(-)_1	2	94	116	YTC-----CGKRFGYIQGFENH------H
CM002888.2_30276630-30277665(-)_1	3	122	144	YTC-----CGKSFYHAGNFAAH------H
CM002888.2_30276630-30277665(-)_1	4	150	172	YTC-----CGKSFSKTGNLAVH------H
CM002888.2_30276630-30277665(-)_1	5	178	200	YSC-----CGKSFKQNVTLKIH------H
CM002888.2_30276630-30277665(-)_1	6	206	228	FTC-----CWKSISQKHYLDIH------H
CM002888.2_30276630-30277665(-)_1	7	234	256	YTC-----CGKSFPYKGSLKHH------H
CM002888.2_30276630-30277665(-)_1	8	262	284	FAC-----CGKSFTTKASLMNH------H
CM002888.2_30276630-30277665(-)_1	9	290	312	FTC-----CGKTFTRKDSMKQH------H
CM002888.2_30276630-30277665(-)_1	10	318	340	LRC-----CGKGFKCKRSLSTH------H
CM002888.2_30316780-30318361(+)_1	1	48	70	FTC-----CGKSFGRKGNLKIH------H
CM002888.2_30316780-30318361(+)_1	2	76	98	FTC-----CGKSFSQSSHLNLH------H
CM002888.2_30316780-30318361(+)_1	3	104	126	FTC-----CGKSFSLSSSRNLH------H
CM002888.2_30316780-30318361(+)_1	4	132	154	FTC-----CGKSFSLLSSLNRH------H
CM002888.2_30316780-30318361(+)_1	5	160	182	FTC-----CGKSFSTSSHLNYH------H
CM002888.2_30316780-30318361(+)_1	6	188	210	FTC-----CEKSFSSSSHLNYH------H
CM002888.2_30316780-30318361(+)_1	7	216	238	FTC-----CGKSFSSSSHLNYH------H
CM002888.2_30316780-30318361(+)_1	8	244	266	FTC-----CGKSFCYSSSLNQH------H
CM002888.2_30316780-30318361(+)_1	9	272	294	FTC-----CGKSFSCLSHLKHH------H
CM002888.2_30316780-30318361(+)_1	10	300	322	FTC-----CGKSFSKSSHFNNH------H
CM002888.2_30316780-30318361(+)_1	11	328	350	FTC-----CWKSFSRSSYLNQH------H
CM002888.2_30316780-30318361(+)_1	12	356	378	FTC-----CGKSFSKSSNFNVH------H
CM002888.2_30316780-30318361(+)_1	13	384	406	FKC-----CGKSFSLSSHLNHH------H
CM002888.2_30316780-30318361(+)_1	14	412	434	FTC-----CGKSFSKSSNLNLH------H
CM002888.2_30316780-30318361(+)_1	15	440	462	FKC-----CGKSFSQSSHLDHH------H
CM002888.2_30316780-30318361(+)_1	16	468	490	FKC-----CGKSFSQSSNLNQH------H
CM002888.2_30316780-30318361(+)_1	17	496	518	FTC-----CGKSFSRSSYLNQH------H
CM002888.2_30339791-30341010(-)_1	1	36	58	FTC-----CGKSFIRSSSLNVH------H
CM002888.2_30339791-30341010(-)_1	2	64	86	FTC-----CGKSLASKSKLKIH------H
CM002888.2_30339791-30341010(-)_1	3	92	114	FTC-----CGKSFSQSSSLNKH------H
CM002888.2_30339791-30341010(-)_1	4	120	142	FTC-----CGKSFSQSSSLNLH------H
CM002888.2_30339791-30341010(-)_1	5	148	170	FTC-----CGKTFTCSSHLNEH------H
CM002888.2_30339791-30341010(-)_1	6	176	198	FTC-----CRKSFNCSSSLNRH------H
CM002888.2_30339791-30341010(-)_1	7	204	226	FIC-----CEKSFSQSSHLNEH------H
CM002888.2_30339791-30341010(-)_1	8	232	254	FTC-----CRKNFYCSSHLNKH------H
CM002888.2_30354486-30355299(-)_1	1	49	71	FTC-----CGRSFASKSKLNIH------H
CM002888.2_30354486-30355299(-)_1	2	77	99	LTC-----CGKSFSLSSSLYNH------H
CM002888.2_30354486-30355299(-)_1	3	105	127	FTC-----CGKSFSYSTHLNHH------H
CM002888.2_30354486-30355299(-)_1	4	133	155	FTC-----CGKSFSCSTNLNHH------H
CM002888.2_30354486-30355299(-)_1	5	161	183	FTC-----CGKSFSQSSSLYNH------H
CM002888.2_30354486-30355299(-)_1	6	189	211	FTC-----CGKSFSCSSNLYKH------H
CM002888.2_30354486-30355299(-)_1	7	217	239	FTC-----CRKSFSQSSYLNLH------H
CM002888.2_30354486-30355299(-)_1	8	245	267	FTC-----CGKSFIHSSSLNYH------H
CM002888.2_30373294-30373984(+)_1	1	48	70	FTC-----CGKSFSQSSHLKQH------H
CM002888.2_30373294-30373984(+)_1	2	76	98	FTC-----CGKSFIQSSSLIHH------H
CM002888.2_30373294-30373984(+)_1	3	104	126	FTC-----CGKSFYCSSHLNQH------H
CM002888.2_30373294-30373984(+)_1	4	132	154	FTC-----CGKSFSQSSHLNPH------H
CM002888.2_30373294-30373984(+)_1	5	160	182	FTC-----CGKSFSRSSSLNKH------H
CM002888.2_30373294-30373984(+)_1	6	188	210	FTC-----CGKSFSQSSSLNLH------H
CM002888.2_30409753-30410638(-)_1	1	46	71	KNC-----CGKSFGREGNLKIH------H
WARNING: Overlapping ZFs are found in CM002888.2_30409753-30410638(-)_1. Only the first ZF instance is considered.
CM002888.2_30409753-30410638(-)_1	2	77	99	FTC-----CGKSLANKSQLKIH------H
CM002888.2_30409753-30410638(-)_1	3	105	127	FTC-----CGKIFGRKGNLKIH------H
CM002888.2_30409753-30410638(-)_1	4	133	155	FTC-----CGKSLANKSKLKIH------H
CM002888.2_30409753-30410638(-)_1	5	161	183	FTC-----CGKSFTHSSYLNKH------H
CM002888.2_30409753-30410638(-)_1	6	189	211	FTC-----CGKSFSQSSSLKLH------H
CM002888.2_30409753-30410638(-)_1	7	217	239	FTC-----CGKSFSRSSSLDYH------H
CM002888.2_30409753-30410638(-)_1	8	245	267	FTC-----CGKSFSQSSSLNHH------H
CM002888.2_30409753-30410638(-)_1	9	273	295	FTC-----CGKSFSHSSSLNHH------H
CM002888.2_30429583-30430321(-)_1	1	47	69	LTC-----CGKSFGKQSNLKIH------H
CM002888.2_30429583-30430321(-)_1	2	75	97	FTC-----CGRSFNCSSHLKLH------H
CM002888.2_30429583-30430321(-)_1	3	103	125	FTC-----CGKSFIRSSSLNLH------H
CM002888.2_30429583-30430321(-)_1	4	131	153	FTC-----CGKSFSYSSYLKQH------H
CM002888.2_30429583-30430321(-)_1	5	159	181	FAC-----CGKSFSCSSHLYHH------H
CM002888.2_30429583-30430321(-)_1	6	187	209	FSC-----CGKSFSRSSSLNQH------H
CM002888.2_30429583-30430321(-)_1	7	215	237	FTC-----CGKSFSRPPYLNLH------H
CM002888.2_30459156-30460245(+)_1	1	85	107	HTC-----CGKSFGKKRSLKTH------H
CM002888.2_30459156-30460245(+)_1	2	113	135	YTC-----CGKSFKQIGTLKGH------H
CM002888.2_30459156-30460245(+)_1	3	141	163	YTC-----CGKSFKQSATLKGH------H
CM002888.2_30459156-30460245(+)_1	4	169	191	YTC-----CGQSFYYAGNFAAH------H
CM002888.2_30459156-30460245(+)_1	5	197	219	YTC-----CGKSFKQSGTLKGH------H
CM002888.2_30459156-30460245(+)_1	6	249	271	YTC-----CGKSFTCKSSLINH------H
CM002888.2_30459156-30460245(+)_1	7	277	299	FAC-----CEKSFTCKANLMNH------H
CM002888.2_30459156-30460245(+)_1	8	305	327	FIC-----CGKTLTRKDYIKQH------H
CM002888.2_30459156-30460245(+)_1	9	333	355	FRC-----CGKSFKQKINLSAH------H
CM002888.2_30493788-30494673(+)_1	1	40	65	KSC-----CGKSLTSKSKLKTH------H
WARNING: Overlapping ZFs are found in CM002888.2_30493788-30494673(+)_1. Only the first ZF instance is considered.
CM002888.2_30493788-30494673(+)_1	2	71	93	FTC-----CGNSFSKSSYLNQH------H
CM002888.2_30493788-30494673(+)_1	3	99	121	FTC-----CGKGFSCSSSLNKH------H
CM002888.2_30493788-30494673(+)_1	4	127	149	FTC-----CGKSFSRSSSLNHH------H
CM002888.2_30493788-30494673(+)_1	5	155	177	FTC-----CGKSFSRSSSLNQH------H
CM002888.2_30493788-30494673(+)_1	6	183	205	FTC-----CGKSFSKLSSLYRH------H
CM002888.2_30493788-30494673(+)_1	7	212	234	FTC-----CGKSFSQSSYLNLH------H
CM002888.2_30493788-30494673(+)_1	8	240	262	FTC-----CGKNFNQSSYLIKH------H
CM002888.2_30493788-30494673(+)_1	9	268	290	YMC-----CEKTFITAAELKRH------H
CM002888.2_30521861-30523109(-)_1	1	106	128	FTC-----CGKSFGQKQSFKAH------H
CM002888.2_30521861-30523109(-)_1	2	134	156	YTC-----CGKSFYHAGHFAAH------H
CM002888.2_30521861-30523109(-)_1	3	162	184	FSC-----CGKSFSQKPNLDVH------H
CM002888.2_30521861-30523109(-)_1	4	190	212	YTC-----CGKSFSQKRSFKAH------H
CM002888.2_30521861-30523109(-)_1	5	218	240	YTC-----CGKSFCHARNLEVH------H
CM002888.2_30521861-30523109(-)_1	6	246	268	FSC-----CRKNFSTKLNLIAH------H
CM002888.2_30521861-30523109(-)_1	7	274	296	YTC-----CGKSLGKKQDLYIH------H
CM002888.2_30521861-30523109(-)_1	8	302	324	YTC-----CGKSFPHKNTLNHH------H
CM002888.2_30521861-30523109(-)_1	9	330	352	FVC-----CGKSFTTKFSLKNH------H
CM002888.2_30521861-30523109(-)_1	10	358	380	FTC-----CGKSLTRKDTIKQH------H
CM002888.2_30521861-30523109(-)_1	11	386	408	FRC-----CGKGFKSKRSLNTH------H
WARNING: Overlapping ZFs are found in CM002888.2_30521861-30523109(-)_1. Only the first ZF instance is considered.
CM002888.2_30596976-30598092(+)_1	1	89	111	FTC-----CGRSLGRKDNLKIH------H
CM002888.2_30596976-30598092(+)_1	2	117	139	FTC-----CGKSFNRSSSLNHH------H
CM002888.2_30596976-30598092(+)_1	3	145	167	FTC-----CGKSFRHSLFLKQH------H
CM002888.2_30596976-30598092(+)_1	4	173	195	FTC-----CGKSFCQSSSLNRH------H
CM002888.2_30596976-30598092(+)_1	5	201	223	FTC-----CGKSFSHSSNFNRH------H
CM002888.2_30596976-30598092(+)_1	6	229	251	FTC-----CGKCFSQSSSLNHH------H
CM002888.2_30596976-30598092(+)_1	7	257	279	FTC-----CGKSFSCSSYLNHH------H
CM002888.2_30596976-30598092(+)_1	8	285	307	FSC-----CGKSFSRSLSLKEH------H
CM002888.2_30596976-30598092(+)_1	9	313	335	FTC-----CGKSFSQSSSLNHH------H
CM002888.2_30596976-30598092(+)_1	10	341	363	FTC-----CGKSFSQSSNFNRH------H
CM002888.2_30613986-30614967(-)_1	1	42	66	FTC-----CGKSLSSKSKLKIH------H
WARNING: Overlapping ZFs are found in CM002888.2_30613986-30614967(-)_1. Only the first ZF instance is considered.
CM002888.2_30613986-30614967(-)_1	2	72	94	FTC-----CGKSFNQSSSFNQH------H
CM002888.2_30613986-30614967(-)_1	3	100	122	FTC-----CGKSFNCSSHLNDH------H
CM002888.2_30613986-30614967(-)_1	4	128	150	FTC-----CGKSFRQSSSLNQH------H
CM002888.2_30613986-30614967(-)_1	5	156	178	FTC-----CGRSFKCSSHLNHH------H
CM002888.2_30613986-30614967(-)_1	6	184	206	FTC-----CGKSFRQSSSFNKH------H
CM002888.2_30613986-30614967(-)_1	7	212	234	FTC-----CGKSFNCSSQINEH------H
CM002888.2_30613986-30614967(-)_1	8	240	262	FTC-----CGKSFSQSSYLNRH------H
CM002888.2_30613986-30614967(-)_1	9	268	290	FTC-----CGKSFNRSSHLNKH------H
CM002888.2_30613986-30614967(-)_1	10	296	318	FTC-----CGKSCSESTSLNLH------H
CM002888.2_30645819-30646800(+)_1	1	74	96	YTC-----CGKSFPKIHGFKAH------H
CM002888.2_30645819-30646800(+)_1	2	102	124	YKC-----CGKSFKQNSNLEVH------H
CM002888.2_30645819-30646800(+)_1	3	130	152	FTC-----CGKSFAKKHNLNIH------H
CM002888.2_30645819-30646800(+)_1	4	158	180	YTC-----CGQSFPYKTTFSIH------H
CM002888.2_30645819-30646800(+)_1	5	186	208	YRC-----CGKSFTHKTTLNNH------H
CM002888.2_30645819-30646800(+)_1	6	214	236	YRC-----CGQRFPYKTTLNNH------H
CM002888.2_30645819-30646800(+)_1	7	242	264	FAC-----CGKSFRAKASLMNH------H
CM002888.2_30645819-30646800(+)_1	8	270	292	FTC-----CGKSLTHKDSIKNH------H
CM002888.2_30645819-30646800(+)_1	9	297	319	FRC-----CGKAFKHKRSLSAH------H
CM002888.2_30707300-30707879(-)_1	1	42	64	FTC-----CGKSFGRKHNLKIH------H
CM002888.2_30707300-30707879(-)_1	2	70	92	YTC-----CGKSFNQSSNLYNH------H
CM002888.2_30707300-30707879(-)_1	3	98	120	FKC-----CGKSFNRSSDLHQH------H
CM002888.2_30707300-30707879(-)_1	4	126	148	FTC-----CGKSFYCSSHLHQH------H
CM002888.2_30707300-30707879(-)_1	5	154	176	FTC-----CGKSFRQSSNFKQH------H
CM002888.2_30723153-30723756(+)_1	1	59	81	FTC-----CGKSFSRSSSINLH------H
CM002888.2_30723153-30723756(+)_1	2	87	109	FTC-----CGRSFSLSSNLIKH------H
CM002888.2_30723153-30723756(+)_1	3	115	137	FTC-----CGKSFSQLSHLNLH------H
CM002888.2_30723153-30723756(+)_1	4	143	165	FTC-----CGKSFSLSSNLIKH------H
CM002888.2_30723153-30723756(+)_1	5	171	192	FTC-----CGKSFSQLSHLNKH------H
CM002888.2_30824883-30825759(-)_1	1	73	95	YTC-----CGKSFYNTGNLTVH------H
CM002888.2_30824883-30825759(-)_1	2	101	123	YTC-----CGKSFYSTGNLAVH------H
CM002888.2_30824883-30825759(-)_1	3	129	151	YSC-----CGKSCKQNGNLEAH------H
CM002888.2_30824883-30825759(-)_1	4	157	179	FIC-----CGKGFSQKQNLTIH------H
CM002888.2_30824883-30825759(-)_1	5	213	235	FAC-----CGKSFTTTASLMNH------H
CM002888.2_30824883-30825759(-)_1	6	238	260	TTC-----CGKSLICKDSIKQH------H
CM002888.2_30824883-30825759(-)_1	7	265	287	FGC-----CGKVFKYKRSLINH------H
CM002888.2_30838735-30839944(-)_1	1	47	69	FTC-----CGKSLASKSSLKIH------H
CM002888.2_30838735-30839944(-)_1	2	75	97	FTC-----CRKSFNQISALSKH------H
CM002888.2_30838735-30839944(-)_1	3	103	125	FTC-----CGKSFSQSSDLNKH------H
CM002888.2_30838735-30839944(-)_1	4	131	153	FTC-----CGNSFNRSSHLNQH------H
CM002888.2_30838735-30839944(-)_1	5	159	181	FTC-----CGKSFNCSSHLNQH------H
CM002888.2_30838735-30839944(-)_1	6	187	209	FTC-----CGKSFSQSSNLNQH------H
CM002888.2_30838735-30839944(-)_1	7	215	237	FTC-----CRKSFRQSSSLNDH------H
CM002888.2_30838735-30839944(-)_1	8	243	265	FTC-----CRKSFRQSSSLNDH------H
CM002888.2_30838735-30839944(-)_1	9	271	293	FTC-----CGKSFNRSSNLNKH------H
CM002888.2_30838735-30839944(-)_1	10	299	321	FTC-----CGKSFSQSSSLYQH------H
CM002888.2_30838735-30839944(-)_1	11	327	349	FTC-----CGKSYSRSSSLHLH------H
CM002888.2_30873045-30873957(+)_1	1	49	71	FTC-----CGKSFGRKWDLKIH------H
CM002888.2_30873045-30873957(+)_1	2	77	99	FTC-----CGKSFSRSSHLNEH------H
CM002888.2_30873045-30873957(+)_1	3	105	127	FTC-----CGKSFGRNLDLKTH------H
CM002888.2_30873045-30873957(+)_1	4	133	155	FTC-----CGKSFGRKWDLKIH------H
CM002888.2_30873045-30873957(+)_1	5	161	183	FTC-----CRKSFSRSSHLNKH------H
CM002888.2_30873045-30873957(+)_1	6	189	211	FTC-----CGKTINCSSHPNKH------H
CM002888.2_30873045-30873957(+)_1	7	217	239	FTC-----CGKSFGRKWDLKIH------H
CM002888.2_30873045-30873957(+)_1	8	245	267	FTC-----CRKSFSRSSHLNEH------H
CM002888.2_30873045-30873957(+)_1	9	273	295	FTC-----CEKSFSRSSHRNRH------H
CM002888.2_30925203-30926199(-)_1	1	46	68	FIC-----CVKSFGRKDDLKFH------H
CM002888.2_30925203-30926199(-)_1	2	74	96	FTC-----CGKSFNQSSSLKIH------H
CM002888.2_30925203-30926199(-)_1	3	102	124	FTC-----CGKSFSQSSSLNLH------H
CM002888.2_30925203-30926199(-)_1	4	130	152	FTC-----CGKSFSQSSSLNLH------H
CM002888.2_30925203-30926199(-)_1	5	158	180	FTC-----CGKSFSHSSHLNCH------H
CM002888.2_30925203-30926199(-)_1	6	186	208	FTC-----CGKSFSQSSHLNCH------H
CM002888.2_30925203-30926199(-)_1	7	214	236	FTC-----CGKSFSQSSNLNCH------H
CM002888.2_30925203-30926199(-)_1	8	242	264	FTC-----CGKSFTCSSHLHQH------H
CM002888.2_30925203-30926199(-)_1	9	270	292	FTC-----CGKCFNCSSHLNQH------H
CM002888.2_30925203-30926199(-)_1	10	298	320	FTC-----CGKSFSQSSHLNQH------H
CM002888.2_31076393-31077212(-)_1	1	46	68	FTC-----CGKSFGKKHILNIH------H
CM002888.2_31076393-31077212(-)_1	2	74	96	FTC-----CGKSFSRLSSLNLH------H
CM002888.2_31076393-31077212(-)_1	3	102	124	FTC-----CGKSFYCSSNLYRH------H
CM002888.2_31076393-31077212(-)_1	4	158	180	FTC-----CGKSLSKPSSLNLH------H
CM002888.2_31076393-31077212(-)_1	5	186	208	FTC-----CGKSFSRSSSLNLH------H
CM002888.2_31076393-31077212(-)_1	6	214	236	FTC-----CGKSFYCSSNLYRH------H
CM002888.2_31076393-31077212(-)_1	7	242	264	FTC-----CGKSFSRSSSLNKH------H
CM002888.2_31095161-31095989(+)_1	1	46	71	NNC-----CGKSFGRKDILKIH------H
WARNING: Overlapping ZFs are found in CM002888.2_31095161-31095989(+)_1. Only the first ZF instance is considered.
CM002888.2_31095161-31095989(+)_1	2	77	99	FTC-----CGKSFSCSSHLNQH------H
CM002888.2_31095161-31095989(+)_1	3	105	127	FTC-----CGNSFSQLAHFNHH------H
CM002888.2_31095161-31095989(+)_1	4	133	155	FTC-----CGKSFSQSSNFNKH------H
CM002888.2_31095161-31095989(+)_1	5	161	183	FTC-----CGKSFSQSSNFNKH------H
CM002888.2_31095161-31095989(+)_1	6	189	211	FTC-----CGKSFSQSSNFNQH------H
CM002888.2_31095161-31095989(+)_1	7	217	239	FTC-----CGKSFSQSSNFNRH------H
CM002888.2_31095161-31095989(+)_1	8	245	267	FTC-----CGKSFSRSSSFNLH------H
CM002888.2_31168175-31169750(-)_1	1	43	68	NNC-----CGKILASKRKLKIH------H
WARNING: Overlapping ZFs are found in CM002888.2_31168175-31169750(-)_1. Only the first ZF instance is considered.
CM002888.2_31168175-31169750(-)_1	2	74	96	FTC-----CGRSFNRSSHLNHH------H
CM002888.2_31168175-31169750(-)_1	3	102	124	FTC-----CGKSFNRSSHLDQH------H
CM002888.2_31168175-31169750(-)_1	4	130	152	ITC-----CGKSFRQSSSLYKH------H
CM002888.2_31168175-31169750(-)_1	5	158	180	FTC-----CGKRFSQSSNFNLH------H
CM002888.2_31168175-31169750(-)_1	6	186	208	FTC-----CGKSFNYLSHLNHH------H
CM002888.2_31168175-31169750(-)_1	7	214	236	FTC-----CGKSFRQASSLNKH------H
CM002888.2_31168175-31169750(-)_1	8	242	264	FTC-----CGRSFNRSSHLDQH------H
CM002888.2_31168175-31169750(-)_1	9	270	292	FTC-----CGKSFNYLSHLNHH------H
CM002888.2_31168175-31169750(-)_1	10	298	320	ITC-----CGKSFCQSSSLYKH------H
CM002888.2_31168175-31169750(-)_1	11	326	348	FTC-----CGVSFNCSSYLKQH------H
CM002888.2_31168175-31169750(-)_1	12	354	376	FTC-----CGKSFNRSSHLDQH------H
CM002888.2_31168175-31169750(-)_1	13	382	404	ITC-----CGKSFRQSSSLYQH------H
CM002888.2_31168175-31169750(-)_1	14	410	432	FTC-----CGKSFSQSSNFNLH------H
CM002888.2_31168175-31169750(-)_1	15	438	460	FTC-----CGKSFHQASSLNKH------H
CM002888.2_31168175-31169750(-)_1	16	466	488	FTC-----CGKSFNRSSHLDQH------H
CM002888.2_31168175-31169750(-)_1	17	494	516	FTC-----CGKSFRQSSSLYKH------H
CM002888.2_31303210-31304113(-)_1	1	46	68	FTC-----CRRSFGRKGYLKIH------H
CM002888.2_31303210-31304113(-)_1	2	74	96	FTC-----CGKSFSCSSHLNLH------H
CM002888.2_31303210-31304113(-)_1	3	102	124	FTC-----CGKSFRKSSHLNKH------H
CM002888.2_31303210-31304113(-)_1	4	130	152	FTC-----CGKSFSQSSSRNKH------H
CM002888.2_31303210-31304113(-)_1	5	158	180	FTC-----CGKSFSQLSFLNHH------H
CM002888.2_31303210-31304113(-)_1	6	186	208	FTC-----CGKSFSKSSNFNQH------H
CM002888.2_31303210-31304113(-)_1	7	214	236	FTC-----CGKSFSQSSHLNKH------H
CM002888.2_31303210-31304113(-)_1	8	242	264	FTC-----CGKCFTCISNLNQH------H
CM002888.2_31303210-31304113(-)_1	9	270	292	FIC-----CGKSFSQLTSLNYH------H
CM002888.2_31456727-31457642(+)_1	1	50	72	FTC-----CGTSFGRKRDLKIH------H
CM002888.2_31456727-31457642(+)_1	2	78	100	FTC-----CGNSFNSSSHLNQH------H
CM002888.2_31456727-31457642(+)_1	3	106	128	FTC-----CEKSFSQSSNLNLH------H
CM002888.2_31456727-31457642(+)_1	4	134	156	FTC-----CGKNFNQSSNLNRH------H
CM002888.2_31456727-31457642(+)_1	5	162	184	FTC-----CGTSFIRSSSLNLH------H
CM002888.2_31456727-31457642(+)_1	6	190	212	FTC-----CGKSFNRSSHLNRH------H
CM002888.2_31456727-31457642(+)_1	7	218	240	FTC-----CGMSFSQSSNLNLH------H
CM002888.2_31456727-31457642(+)_1	8	246	268	FAC-----CGMSFSQSSNLNLH------H
CM002888.2_31456727-31457642(+)_1	9	274	296	FTC-----CGKSFNSSSHLNRH------H
CM002888.2_31481651-31482971(-)_1	1	74	99	KSC-----CGKSLASKSKLKTH------H
WARNING: Overlapping ZFs are found in CM002888.2_31481651-31482971(-)_1. Only the first ZF instance is considered.
CM002888.2_31481651-31482971(-)_1	2	105	127	FTC-----CVKSFSHSSSPNQH------H
CM002888.2_31481651-31482971(-)_1	3	133	155	FSC-----CGKSFSKSSSLYKH------H
CM002888.2_31481651-31482971(-)_1	4	161	183	FTC-----CGKSFNHSSFLNLH------H
CM002888.2_31481651-31482971(-)_1	5	189	211	LTC-----CGKSFSKSSSLYKH------H
CM002888.2_31481651-31482971(-)_1	6	217	239	FTC-----CGKSFYDSSYLKKH------H
CM002888.2_31481651-31482971(-)_1	7	245	267	FTC-----CGKSFNCSSHLKKH------H
CM002888.2_31481651-31482971(-)_1	8	273	295	FTC-----CGKSFSKSSSLYRH------H
CM002888.2_31481651-31482971(-)_1	9	301	323	FTC-----CGKSFSHSSSLNQH------H
CM002888.2_31481651-31482971(-)_1	10	329	351	FTC-----CGKSFIHSSHLNLH------H
CM002888.2_31481651-31482971(-)_1	11	357	379	FTC-----CGKSFSTSSHLKQH------H
CM002888.2_31481651-31482971(-)_1	12	385	407	YMC-----CEKTFITAAVLKRH------H
CM002888.2_31481651-31482971(-)_1	13	413	435	YKC-----CSKRFTRSGTLKTH------H
CM002888.2_31500084-31501080(+)_1	1	46	68	FIC-----CGKSFGRKDNLKIH------H
CM002888.2_31500084-31501080(+)_1	2	74	96	FTC-----CGKSFSQSSNLNDH------H
CM002888.2_31500084-31501080(+)_1	3	102	124	FTC-----CGKSFRKSSSLTLH------H
CM002888.2_31500084-31501080(+)_1	4	130	152	FTC-----CGKRFSLSSHLNQH------H
CM002888.2_31500084-31501080(+)_1	5	158	180	FTC-----CGKSFNRSSVLYQH------H
CM002888.2_31500084-31501080(+)_1	6	186	208	FTC-----CGKSFNRSSNLYKH------H
CM002888.2_31500084-31501080(+)_1	7	214	236	FSC-----CGKSFNFSSTLYQH------H
CM002888.2_31500084-31501080(+)_1	8	242	264	FTC-----CGKSFTCSSRLHQH------H
CM002888.2_31500084-31501080(+)_1	9	270	292	FTC-----CGKCFNFSSNLNRH------H
CM002888.2_31500084-31501080(+)_1	10	298	320	FTC-----CGKSFSQSSHLNQH------H
CM002888.2_31565336-31565987(+)_1	1	40	65	KNC-----CGKSFGRKHNLKIH------H
WARNING: Overlapping ZFs are found in CM002888.2_31565336-31565987(+)_1. Only the first ZF instance is considered.
CM002888.2_31565336-31565987(+)_1	2	71	93	FTC-----CGKSFSQSSNLNIH------H
CM002888.2_31565336-31565987(+)_1	3	99	121	FKC-----CGKSFNRSSDLHQH------H
CM002888.2_31565336-31565987(+)_1	4	127	149	FTC-----CEKSFNCSSNLHTH------H
CM002888.2_31565336-31565987(+)_1	5	155	177	FKC-----CGKSCNCSSDLYKH------H
CM002888.2_31565336-31565987(+)_1	6	183	205	FTC-----CGKSFNFSSNLHRH------H
CM002888.2_31612172-31613072(+)_1	1	42	64	FTC-----CGKSLAKKSKLKIH------H
CM002888.2_31612172-31613072(+)_1	2	70	92	FTC-----CGKSFSQSSHLNHH------H
CM002888.2_31612172-31613072(+)_1	3	98	120	FTC-----CGKSFSLSSNRNIH------H
CM002888.2_31612172-31613072(+)_1	4	126	148	FTC-----CGKSFSQSSNLNLH------H
CM002888.2_31612172-31613072(+)_1	5	154	176	FTC-----CGKSFSLLSSLNLH------H
CM002888.2_31612172-31613072(+)_1	6	182	204	FTC-----CGKSFSCSLYLNHH------H
CM002888.2_31612172-31613072(+)_1	7	210	232	FIC-----CGKSFSQSSHLIKH------H
CM002888.2_31612172-31613072(+)_1	8	238	260	FTC-----CGKSFSQSSHLNKH------H
CM002888.2_31612172-31613072(+)_1	9	266	288	FTC-----CGKSFSQSSSCNLH------H
CM002888.2_32009615-32010398(+)_1	1	89	111	YIC-----CEKSFGQKQSFKAH------H
CM002888.2_32009615-32010398(+)_1	2	117	139	FTC-----CGKSFYHAGNFAAH------H
CM002888.2_32009615-32010398(+)_1	3	145	167	FSC-----CGKSFCQRPNLDVH------H
CM002888.2_32009615-32010398(+)_1	4	173	195	YTC-----CGKSFSQIQNFKTH------H
CM002888.2_32009615-32010398(+)_1	5	201	223	YTC-----CGKSFYHAGNLAEH------H
CM002888.2_32009615-32010398(+)_1	6	229	251	FSC-----CKKSFSKKQHLIAH------H
CM002888.2_32097074-32098043(-)_1	1	41	66	KGC-----CGKSLASKSKLKIH------H
WARNING: Overlapping ZFs are found in CM002888.2_32097074-32098043(-)_1. Only the first ZF instance is considered.
CM002888.2_32097074-32098043(-)_1	2	72	94	FTC-----CGKSFSHSANLNQH------H
CM002888.2_32097074-32098043(-)_1	3	100	122	FMC-----CGKSFSQLSSFNQH------H
CM002888.2_32097074-32098043(-)_1	4	128	150	FSC-----CGKSFSQSSNLNLH------H
CM002888.2_32097074-32098043(-)_1	5	156	178	FTC-----CGKSFSHSSHLNQH------H
CM002888.2_32097074-32098043(-)_1	6	184	206	FTC-----CGKSFSQSSSLNQH------H
CM002888.2_32097074-32098043(-)_1	7	212	234	FTC-----CGKSFSKSSSLYRH------H
CM002888.2_32097074-32098043(-)_1	8	240	262	FTC-----CGKSFSLSSSLYRH------H
CM002888.2_32097074-32098043(-)_1	9	268	290	FTC-----CGKSFNQLSYLNKH------H
CM002888.2_32097074-32098043(-)_1	10	296	318	FTC-----CGKSFTHSSHLKKH------H
CM002888.2_32101320-32102154(-)_1	1	48	70	FTC-----CGKSFKRKDILKTH------H
CM002888.2_32101320-32102154(-)_1	2	76	98	FTC-----CGKRFNQSSHLNLH------H
CM002888.2_32101320-32102154(-)_1	3	104	126	FTC-----CGKSFGQSSYLNLH------H
CM002888.2_32101320-32102154(-)_1	4	132	154	FTC-----CWRSFICSSHLNQH------H
CM002888.2_32101320-32102154(-)_1	5	160	182	FTC-----CGKSFSSSSNLYQH------H
CM002888.2_32101320-32102154(-)_1	6	188	210	FTC-----CGKSFNCSSNLNQH------H
CM002888.2_32101320-32102154(-)_1	7	216	238	FRC-----CMKSFNCSSDLNLH------H
CM002888.2_32101320-32102154(-)_1	8	244	266	FTC-----CGRNYSQSSSLKRH------H
CM002888.2_32125840-32126671(+)_1	1	44	69	ENC-----CGKSFSQSSSLNQH------H
WARNING: Overlapping ZFs are found in CM002888.2_32125840-32126671(+)_1. Only the first ZF instance is considered.
CM002888.2_32125840-32126671(+)_1	2	75	97	FTC-----CGKSFNCLSLLNKH------H
CM002888.2_32125840-32126671(+)_1	3	103	125	FTC-----CGKSFSQSTSLNQH------H
CM002888.2_32125840-32126671(+)_1	4	131	153	FTC-----CGKSFSQSSSLNQH------H
CM002888.2_32125840-32126671(+)_1	5	159	181	FTC-----CGKSFNCKPHLNQH------H
CM002888.2_32125840-32126671(+)_1	6	187	209	FTC-----CGKSFSQSSNLNLH------H
CM002888.2_32125840-32126671(+)_1	7	215	237	FTC-----CGKSFNFLSHLNLH------H
CM002888.2_32125840-32126671(+)_1	8	243	265	FTC-----CGRSFSHSSSLNRH------H
CM002888.2_32146920-32147508(-)_1	1	45	67	FTC-----CGKSFGRKHNLKIH------H
CM002888.2_32146920-32147508(-)_1	2	73	95	FTC-----CGKSFNQSSNLYNH------H
CM002888.2_32146920-32147508(-)_1	3	101	123	FKC-----CGKSFNRSADLHQH------H
CM002888.2_32146920-32147508(-)_1	4	129	151	FTC-----CGKSFYCSSHLHQH------H
CM002888.2_32146920-32147508(-)_1	5	157	179	FTC-----CGKSFRQSSNFKQH------H
CM002888.2_32159313-32160291(+)_1	1	45	67	FVC-----CGKSFGRKDYLKIH------H
CM002888.2_32159313-32160291(+)_1	2	73	95	FTC-----CGKSFKQPSSLNLH------H
CM002888.2_32159313-32160291(+)_1	3	101	123	FTC-----CGKSFSCSSHLNHH------H
CM002888.2_32159313-32160291(+)_1	4	129	151	FTC-----CRKSFSQSSSLNQH------H
CM002888.2_32159313-32160291(+)_1	5	157	179	FTC-----CGKSFGRSSSLNQH------H
CM002888.2_32159313-32160291(+)_1	6	185	207	FTC-----CGKSFGRSSSLNQH------H
CM002888.2_32159313-32160291(+)_1	7	213	235	LTC-----CGKSFSLSSNLFKH------H
CM002888.2_32159313-32160291(+)_1	8	241	263	LTC-----CGKSFSLSSNLFKH------H
CM002888.2_32159313-32160291(+)_1	9	269	291	FTC-----CGKSFSQLSHLNKH------H
CM002888.2_32176148-32177060(-)_1	1	82	104	YTC-----CGKSFYNTGNLTVH------H
CM002888.2_32176148-32177060(-)_1	2	110	132	YTC-----CGKSFYSTGNLAVH------H
CM002888.2_32176148-32177060(-)_1	3	138	160	YSC-----CGKSCKQNGNLEAH------H
CM002888.2_32176148-32177060(-)_1	4	166	188	FIC-----CGKGFSQKQNLTIH------H
CM002888.2_32176148-32177060(-)_1	5	194	216	YTC-----CGKSFPHIGSLKHH------H
CM002888.2_32176148-32177060(-)_1	6	222	244	FAC-----CGKSFTTKASLMNH------H
CM002888.2_32176148-32177060(-)_1	7	250	272	FTC-----CGKSLTCKDSIKQH------H
CM002888.2_32176148-32177060(-)_1	8	277	299	FRC-----CGKVFKHKRSLVNH------H
CM002888.2_32191380-32192874(-)_1	1	47	69	FTC-----CGKSLASKSSLKIH------H
CM002888.2_32191380-32192874(-)_1	2	75	97	FTC-----CGKSFNQISALSKH------H
CM002888.2_32191380-32192874(-)_1	3	103	125	YTC-----CGKSFSQSSNFNLH------H
CM002888.2_32191380-32192874(-)_1	4	131	153	FSC-----CGKSFNCSSHFKQH------H
CM002888.2_32191380-32192874(-)_1	5	159	181	FTC-----CGKSFSQSSNFNLH------H
CM002888.2_32191380-32192874(-)_1	6	187	209	FTC-----CGKSFSQSSSLNLH------H
CM002888.2_32191380-32192874(-)_1	7	215	237	FTC-----CGNSFNRSSHLNQH------H
CM002888.2_32191380-32192874(-)_1	8	243	265	FTC-----CGKSFNCSSHLNQH------H
CM002888.2_32191380-32192874(-)_1	9	271	293	FTC-----CGKSFSQSSNLNQH------H
CM002888.2_32191380-32192874(-)_1	10	299	321	FTC-----CRKSFSQSSSLNDH------H
CM002888.2_32191380-32192874(-)_1	11	327	349	FTC-----CGKSFNRSSNLNKH------H
CM002888.2_32191380-32192874(-)_1	12	355	377	FTC-----CGKSFSQSSSLYQH------H
CM002888.2_32191380-32192874(-)_1	13	383	405	FTC-----CGKSFNCSSHLNQH------H
CM002888.2_32191380-32192874(-)_1	14	411	433	FTC-----CGKSFSQSSNLNKH------H
CM002888.2_32191380-32192874(-)_1	15	439	461	FTC-----CGKSFSQSSSLYQH------H
CM002888.2_32191380-32192874(-)_1	16	467	489	FTC-----CGKSYSRSSSLHLH------H
CM002888.2_32210944-32211940(+)_1	1	46	68	FIC-----CGKSFGRKDNLKIH------H
CM002888.2_32210944-32211940(+)_1	2	74	96	FTC-----CGKSFNQSSNLNDH------H
CM002888.2_32210944-32211940(+)_1	3	102	124	FTC-----CGKSFRKSSSLTLH------H
CM002888.2_32210944-32211940(+)_1	4	130	152	FTC-----CGKSYSQSSHLNQH------H
CM002888.2_32210944-32211940(+)_1	5	158	180	FTC-----CGKSFNRSSGLYQH------H
CM002888.2_32210944-32211940(+)_1	6	186	208	FTC-----CGKSFNRSSNLYKH------H
CM002888.2_32210944-32211940(+)_1	7	214	236	FSC-----CGKSFNFSSTLYQH------H
CM002888.2_32210944-32211940(+)_1	8	242	264	FTC-----CGKSFTCSSRLHQH------H
CM002888.2_32210944-32211940(+)_1	9	270	292	FTC-----CGKCFNFSSNLNRH------H
CM002888.2_32210944-32211940(+)_1	10	298	320	FTC-----CGKSFSQSSHLNQH------H
CM002888.2_32373405-32374599(-)_1	1	60	82	FSC-----CRKSFSQKSKLDVH------H
CM002888.2_32373405-32374599(-)_1	2	88	110	YTC-----CGKSFGQIQGFKAH------H
CM002888.2_32373405-32374599(-)_1	3	116	138	YTC-----CGKSFYHAGHFAAH------H
CM002888.2_32373405-32374599(-)_1	4	144	166	FSC-----CGKSFSQKSNLDVH------H
CM002888.2_32373405-32374599(-)_1	5	172	194	YTC-----CGKSFSQKQNFKTH------H
CM002888.2_32373405-32374599(-)_1	6	198	222	RSC-----CGKSFRHARNLAVH------H
WARNING: Overlapping ZFs are found in CM002888.2_32373405-32374599(-)_1. Only the first ZF instance is considered.
CM002888.2_32373405-32374599(-)_1	7	228	250	FSC-----CRKSFSKKLNLIAH------H
CM002888.2_32373405-32374599(-)_1	8	256	278	YTC-----CGKSFGQKQDLYIH------H
CM002888.2_32373405-32374599(-)_1	9	284	306	YTC-----CGKSFPHKSTLNNH------H
CM002888.2_32373405-32374599(-)_1	10	312	334	FAC-----CGKSFTTKTSLKNH------H
CM002888.2_32373405-32374599(-)_1	11	340	362	FTC-----CGKSLTRKDSIKNH------H
CM002888.2_32373405-32374599(-)_1	12	368	390	FRC-----CEKGFKCKRSLSSH------H
CM002888.2_32411640-32412441(+)_1	1	46	68	FIC-----CGKSFGRKGNLKTH------H
CM002888.2_32411640-32412441(+)_1	2	74	96	FTC-----CGKSFNRSSHLNEH------H
CM002888.2_32411640-32412441(+)_1	3	102	124	FTC-----CGKSFSQSSHLNYH------H
CM002888.2_32411640-32412441(+)_1	4	130	152	FTC-----CGKSFRQSSSLTLH------H
CM002888.2_32411640-32412441(+)_1	5	158	180	FTC-----CWKSYSRSSHLYQH------H
CM002888.2_32411640-32412441(+)_1	6	186	208	FTC-----CGKSFNRSSDLHQH------H
CM002888.2_32411640-32412441(+)_1	7	214	236	FTC-----CGKSFNFSSTLYKH------H
CM002888.2_32411640-32412441(+)_1	8	242	264	FTC-----CGKSFNFSSTLYKH------H
CM002888.2_32468645-32469791(-)_1	1	49	71	FTC-----CGKSFGSKGYLKIH------H
CM002888.2_32468645-32469791(-)_1	2	77	99	FTC-----CGKSFGRKRELKIH------H
CM002888.2_32468645-32469791(-)_1	3	105	127	YTC-----CGKSFSQSSNLNQH------H
CM002888.2_32468645-32469791(-)_1	4	133	155	FTC-----CGKSFNRSSSLNEH------H
CM002888.2_32468645-32469791(-)_1	5	161	183	FTC-----CGKSFGRNFDLKIH------H
CM002888.2_32468645-32469791(-)_1	6	189	211	FRC-----CGKSFSQSSYLNQH------H
CM002888.2_32468645-32469791(-)_1	7	217	239	FTC-----CGKSFHRSSSLNNH------H
CM002888.2_32468645-32469791(-)_1	8	245	267	FTC-----CGKTFNNSSHLYEH------H
CM002888.2_32468645-32469791(-)_1	9	273	295	FTC-----CGKSFSLSSNLNRH------H
CM002888.2_32468645-32469791(-)_1	10	301	323	FTC-----CGKSFICSSSLNLH------H
CM002888.2_32479696-32480542(-)_1	1	63	85	YTC-----CGKSFYNTGNLTVH------H
CM002888.2_32479696-32480542(-)_1	2	91	113	YTC-----CGKSFYSTGNLAVH------H
CM002888.2_32479696-32480542(-)_1	3	119	141	YSC-----CGKSCKQNGNLETH------H
CM002888.2_32479696-32480542(-)_1	4	147	169	FIC-----CRKGFSQKQNLTIH------H
CM002888.2_32479696-32480542(-)_1	5	175	197	YTC-----CGKSFPHTGSLKHH------H
CM002888.2_32479696-32480542(-)_1	6	203	225	FAC-----CGKSFTTKASLMNH------H
CM002888.2_32479696-32480542(-)_1	7	228	250	TTC-----CGKSLACKDSIKQH------H
CM002888.2_32479696-32480542(-)_1	8	255	277	FRC-----CGKVFKHKRSLINH------H
CM002888.2_32556264-32557236(-)_1	1	45	69	FTC-----CGKSLASKSKLKIH------H
WARNING: Overlapping ZFs are found in CM002888.2_32556264-32557236(-)_1. Only the first ZF instance is considered.
CM002888.2_32556264-32557236(-)_1	2	75	97	FTC-----CGKSFNQSSSFNQH------H
CM002888.2_32556264-32557236(-)_1	3	103	125	FKC-----CGKSFNCSSHLNDH------H
CM002888.2_32556264-32557236(-)_1	4	131	153	FAC-----CGKSFRQSSSLNQH------H
CM002888.2_32556264-32557236(-)_1	5	159	181	FTC-----CGRSFKCSSHLNHH------H
CM002888.2_32556264-32557236(-)_1	6	187	209	FKC-----CGKSFRQSSSFNKH------H
CM002888.2_32556264-32557236(-)_1	7	215	237	FTC-----CGKSFICSSQLNEH------H
CM002888.2_32556264-32557236(-)_1	8	243	265	FTC-----CGKSFSQSSYLNRH------H
CM002888.2_32556264-32557236(-)_1	9	271	293	FTC-----CGKSFNRSSHLNKH------H
CM002888.2_32556264-32557236(-)_1	10	299	321	FTC-----CGKSFCQTSSINKH------H
CM002888.2_32588648-32589635(+)_1	1	50	72	FTC-----CGKILASKSKLKVH------H
CM002888.2_32588648-32589635(+)_1	2	78	100	FTC-----CGKSFSISSSLNLH------H
CM002888.2_32588648-32589635(+)_1	3	106	128	FTC-----CGKSFSHLSPFNKH------H
CM002888.2_32588648-32589635(+)_1	4	134	156	FTC-----CGKSFSLSTSLNLH------H
CM002888.2_32588648-32589635(+)_1	5	162	184	FTC-----CGKSFNCSSNLSKH------H
CM002888.2_32588648-32589635(+)_1	6	190	212	FTC-----CEKSFRISSSLNLH------H
CM002888.2_32588648-32589635(+)_1	7	218	240	FTC-----CGNSFSQSSSLNKH------H
CM002888.2_32588648-32589635(+)_1	8	246	268	FTC-----CGKSFNRSEHLNLH------H
CM002888.2_32588648-32589635(+)_1	9	274	296	FTC-----CEKSFTCSSHLNRH------H
CM002888.2_32588648-32589635(+)_1	10	302	324	YAC-----CGKIFSQSSCLNLH------H
CM002888.2_32668848-32670135(+)_1	1	68	90	FSC-----CRKSFSQKSNLDVH------H
CM002888.2_32668848-32670135(+)_1	2	96	118	FTC-----CGKSFGQIQGFKAH------H
CM002888.2_32668848-32670135(+)_1	3	124	146	FTC-----CGKSFYHAGNFAAH------H
CM002888.2_32668848-32670135(+)_1	4	152	174	FSC-----CGKSFCQKPNLDVH------H
CM002888.2_32668848-32670135(+)_1	5	180	202	YTC-----CGKSFSQIQNFKIH------H
CM002888.2_32668848-32670135(+)_1	6	208	230	YTC-----CGKSFYHAGHFAEH------H
CM002888.2_32668848-32670135(+)_1	7	236	258	FSC-----CGKSFSKKLTLIAH------H
CM002888.2_32668848-32670135(+)_1	8	264	286	YTC-----CGKSLGKKQDLYIH------H
CM002888.2_32668848-32670135(+)_1	9	292	314	YTC-----CGRSFPHKSTLKHH------H
CM002888.2_32668848-32670135(+)_1	10	320	342	YTC-----CGKSFALKSTLKHH------H
CM002888.2_32668848-32670135(+)_1	11	348	370	FTC-----CGKSFTTKTSLKNH------H
CM002888.2_32668848-32670135(+)_1	12	376	398	FTC-----CGKSLTRKDSIKQH------H
CM002888.2_32668848-32670135(+)_1	13	404	426	FKC-----CGKGFKCKRSLSAH------H
CM002888.2_32682921-32684181(+)_1	1	42	64	FTC-----CGKSLSNKSKLKIH------H
CM002888.2_32682921-32684181(+)_1	2	70	92	FTC-----CGKSFSRSSHLNQH------H
CM002888.2_32682921-32684181(+)_1	3	98	120	FTC-----CGKSFDCSSHLNRH------H
CM002888.2_32682921-32684181(+)_1	4	126	148	FPC-----CGKSFYCSFSLNRH------H
CM002888.2_32682921-32684181(+)_1	5	154	176	FTC-----CRKSFYCSFSLNRH------H
CM002888.2_32682921-32684181(+)_1	6	182	204	FAC-----CGKSFTCSSHLNQH------H
CM002888.2_32682921-32684181(+)_1	7	210	232	FTC-----CGKSFSQSSSLNQH------H
CM002888.2_32682921-32684181(+)_1	8	238	260	FTC-----CGKSFYRSFFLNQH------H
CM002888.2_32682921-32684181(+)_1	9	266	288	FAC-----CGKSFSLSTSLNYH------H
CM002888.2_32682921-32684181(+)_1	10	294	316	FTC-----CGKSFIRSSYLNLH------H
CM002888.2_32682921-32684181(+)_1	11	322	344	FTC-----CGRSFIQSSHLNQH------H
CM002888.2_32682921-32684181(+)_1	12	350	372	FAC-----CGKSFSLSTSLNYH------H
CM002888.2_32682921-32684181(+)_1	13	378	401	FTC-----CGKSFTRSSHLNQH------H
CM002888.2_32707320-32707899(-)_1	1	42	64	FTC-----CGKSFGRKHNLKIH------H
CM002888.2_32707320-32707899(-)_1	2	70	92	YTC-----CGKSFNQSSNLYNH------H
CM002888.2_32707320-32707899(-)_1	3	98	120	FKC-----CGKSFNRSSDLHQH------H
CM002888.2_32707320-32707899(-)_1	4	126	148	YTC-----CGKSFYCSSHLHQH------H
CM002888.2_32707320-32707899(-)_1	5	154	176	FTC-----CGKSFSQSSHFKQH------H
CM002888.2_32739254-32740562(-)_1	1	70	92	FSC-----CGKSFSQKSNLDVH------H
CM002888.2_32739254-32740562(-)_1	2	98	120	YTC-----CGKSFGYIQGFRTH------H
CM002888.2_32739254-32740562(-)_1	3	126	148	YTC-----CGKSFFHAGSLVVH------H
CM002888.2_32739254-32740562(-)_1	4	154	176	FSC-----CRKSFSQKQNLDVH------H
CM002888.2_32739254-32740562(-)_1	5	182	204	FTC-----CGKSFGYIQGFKTH------H
CM002888.2_32739254-32740562(-)_1	6	210	232	YTC-----CEQTFYHAGNFAVH------H
CM002888.2_32739254-32740562(-)_1	7	238	260	YTC-----CGQTFYHAGNFAAH------H
CM002888.2_32739254-32740562(-)_1	8	266	288	YSC-----CGKSFKRNGTLEVH------H
CM002888.2_32739254-32740562(-)_1	9	294	316	FTC-----CGKSFSQKQDPEIH------H
CM002888.2_32739254-32740562(-)_1	10	322	344	YTC-----CGKSFICKNALDYH------H
CM002888.2_32739254-32740562(-)_1	11	350	372	FAC-----CGKSFTTKSSLKNH------H
CM002888.2_32739254-32740562(-)_1	12	378	400	FIC-----CGKSLTRKDTIKKH------H
CM002888.2_32739254-32740562(-)_1	13	406	428	FRC-----CGKDFKHKRSLNTH------H
CM002888.2_32758145-32759303(+)_1	1	76	98	FSC-----CRKSFSQKSNLDVH------H
CM002888.2_32758145-32759303(+)_1	2	104	126	YTC-----CGKSFGQIQSFKAH------H
CM002888.2_32758145-32759303(+)_1	3	132	154	FTC-----CGKSFYQAGNFAAH------H
CM002888.2_32758145-32759303(+)_1	4	160	182	FSC-----CGKSFSQKSNLDVH------H
CM002888.2_32758145-32759303(+)_1	5	188	210	YTC-----CGKSFSQKQSFKTH------H
CM002888.2_32758145-32759303(+)_1	6	216	238	FSC-----CGKSFCQKPNLDVH------H
CM002888.2_32758145-32759303(+)_1	7	244	266	YTC-----CGKSFGHKQDLDIH------H
CM002888.2_32758145-32759303(+)_1	8	272	294	YTC-----CGKSFPHISSLKHH------H
CM002888.2_32758145-32759303(+)_1	9	300	322	FTC-----CGKSFTTKTSLKNH------H
CM002888.2_32758145-32759303(+)_1	10	328	350	FTC-----CGKSLKRKDTIKKH------H
CM002888.2_32758145-32759303(+)_1	11	356	378	FRC-----CGKGFKSKRSLNTH------H
CM002888.2_32825618-32826608(-)_1	1	95	117	YTC-----CEKSFYNTGNLKVH------H
CM002888.2_32825618-32826608(-)_1	2	123	145	YAC-----CGKSFYSSGNLAVH------H
CM002888.2_32825618-32826608(-)_1	3	151	173	YSC-----CGKSCKQNGNLEVH------H
CM002888.2_32825618-32826608(-)_1	4	179	201	FIC-----CGKGFSQKQNLTIH------H
CM002888.2_32825618-32826608(-)_1	5	207	229	YTC-----CGKRFPHKGSLKHH------H
CM002888.2_32825618-32826608(-)_1	6	235	257	FAC-----CGKSFTTKARIMNH------H
CM002888.2_32825618-32826608(-)_1	7	263	285	FTC-----CGKSLSCKDSIKQH------H
CM002888.2_32866046-32867411(-)_1	1	42	67	KSC-----CGKSLSSKSKLKIH------H
WARNING: Overlapping ZFs are found in CM002888.2_32866046-32867411(-)_1. Only the first ZF instance is considered.
CM002888.2_32866046-32867411(-)_1	2	73	95	FTC-----CGKSFSQSSYLNEH------H
CM002888.2_32866046-32867411(-)_1	3	101	123	FTC-----CGKSFSKSSSLYRH------H
CM002888.2_32866046-32867411(-)_1	4	129	151	FIC-----CGKSFSQSSSLNLH------H
CM002888.2_32866046-32867411(-)_1	5	157	179	FTC-----CGKSFNQSSNLYLH------H
CM002888.2_32866046-32867411(-)_1	6	185	207	FTC-----CGKSFRQSSSLNLH------H
CM002888.2_32866046-32867411(-)_1	7	213	235	FTC-----CGKNFIHSSHLNQH------H
CM002888.2_32866046-32867411(-)_1	8	241	263	FTC-----CGKSFRISSSLCRH------H
CM002888.2_32866046-32867411(-)_1	9	269	291	FTC-----CGKSFSQSSYLNKH------H
CM002888.2_32866046-32867411(-)_1	10	297	319	FTC-----CGKSFSQSSHLNLH------H
CM002888.2_32866046-32867411(-)_1	11	325	347	FTC-----CGKSFMISSSLCRH------H
CM002888.2_32866046-32867411(-)_1	12	353	375	FTC-----CGKSFSQSSYLNKH------H
CM002888.2_32866046-32867411(-)_1	13	381	405	FTC-----CGKSFSHLSHCNKH------C
CM002888.2_32866046-32867411(-)_1	14	428	450	YKC-----CSKRFTHSGTLKTH------H
CM002888.2_32894653-32895892(+)_1	1	60	82	FSC-----CRKSFSQKSKLDVH------H
CM002888.2_32894653-32895892(+)_1	2	88	110	YTC-----CGKSFGQIQGFKAH------H
CM002888.2_32894653-32895892(+)_1	3	116	138	FTC-----CGKSFYQAGNFAAH------H
CM002888.2_32894653-32895892(+)_1	4	144	166	FSC-----CGKSFSQKSNLDVH------H
CM002888.2_32894653-32895892(+)_1	5	172	194	YTC-----CGKSFGQIQSFKAH------H
CM002888.2_32894653-32895892(+)_1	6	200	222	FTC-----CGKSFYQAGNFAAH------H
CM002888.2_32894653-32895892(+)_1	7	228	250	FSC-----CGKSFSQKSNLDVH------H
CM002888.2_32894653-32895892(+)_1	8	256	278	YTC-----CGKSFSQKQSFNTH------H
CM002888.2_32894653-32895892(+)_1	9	284	306	FSC-----CGKSFFQKPNLDVH------H
CM002888.2_32894653-32895892(+)_1	10	312	334	HTC-----CGKSFGQKQDLYIH------H
CM002888.2_32894653-32895892(+)_1	11	340	362	YTC-----CGKSFPHISTLKHH------H
CM002888.2_32894653-32895892(+)_1	12	368	390	FAC-----CGKSFTTKTSLKNH------H
CM002888.2_32911107-32912262(+)_1	1	49	71	FTC-----CGKTLANKSKLKIH------H
CM002888.2_32911107-32912262(+)_1	2	77	99	FTC-----CGKSFDCSSHLNRH------H
CM002888.2_32911107-32912262(+)_1	3	105	127	FAC-----CGKSFNCSSHLNQH------H
CM002888.2_32911107-32912262(+)_1	4	133	155	FTC-----CRKSFYCSSHLNRH------H
CM002888.2_32911107-32912262(+)_1	5	161	183	FAC-----CGKSFTCSSHLNQH------H
CM002888.2_32911107-32912262(+)_1	6	189	211	FTC-----CGKSFSQSSSLNQH------H
CM002888.2_32911107-32912262(+)_1	7	217	239	FTC-----CGKSFYRSFFLNQH------H
CM002888.2_32911107-32912262(+)_1	8	245	267	FTC-----CGKSFSLSTSLNYH------H
CM002888.2_32911107-32912262(+)_1	9	273	295	FTC-----CGKSFIRSSYLNLH------H
CM002888.2_32911107-32912262(+)_1	10	301	323	FTC-----CGRSFIQSSHLNQH------H
CM002888.2_32911107-32912262(+)_1	11	329	351	FTC-----CGKSFSLSTSLNYH------H
CM002888.2_32959383-32960475(-)_1	1	24	46	FTC-----CGKSFIHSSSLNQH------H
CM002888.2_32959383-32960475(-)_1	2	52	74	FSC-----CGKSFDCSSHLNKH------H
CM002888.2_32959383-32960475(-)_1	3	80	102	FTC-----CGKSFSQSSSLNKH------H
CM002888.2_32959383-32960475(-)_1	4	108	130	FTC-----CGKSFSQSSFLNLH------H
CM002888.2_32959383-32960475(-)_1	5	136	158	FSC-----CGKSFDCSSHLNKH------H
CM002888.2_32959383-32960475(-)_1	6	164	186	FTC-----CGKSFINSSSLNQH------H
CM002888.2_32959383-32960475(-)_1	7	192	214	FTC-----CGKRFSRSSSLKKH------H
CM002888.2_32959383-32960475(-)_1	8	220	242	FIC-----CGKSFSQSSFFNLH------H
CM002888.2_32959383-32960475(-)_1	9	248	270	FPC-----CGKSFIRSSSLNLH------H
CM002888.2_32959383-32960475(-)_1	10	277	299	FTC-----CGKRFIHSSSLNQH------H
CM002888.2_32959383-32960475(-)_1	11	305	327	FTC-----CGKSFDCSSHLNKH------H
CM002888.2_32977983-32979144(+)_1	1	78	100	FTC-----CGKSFSQSSHLNRH------H
CM002888.2_32977983-32979144(+)_1	2	106	128	FTC-----CGKSFNCSSNLIQH------H
CM002888.2_32977983-32979144(+)_1	3	134	156	FTC-----CGKSFSQSSSLNQH------H
CM002888.2_32977983-32979144(+)_1	4	162	184	FTC-----CGKSLVSKSKLKIH------H
CM002888.2_32977983-32979144(+)_1	5	190	212	FTC-----CGKSFNCLSHLNQH------H
CM002888.2_32977983-32979144(+)_1	6	218	240	FTC-----CGKSFSQSSNLNLH------H
CM002888.2_32977983-32979144(+)_1	7	246	268	FTC-----CGMSFSLSSNLNLH------H
CM002888.2_32977983-32979144(+)_1	8	274	296	FTC-----CGKSFIRSSSLKLH------H
CM002888.2_32977983-32979144(+)_1	9	302	324	FTC-----CGKSFNRSSHLNRH------H
CM002888.2_32977983-32979144(+)_1	10	330	352	FTC-----CGKSFSQSSNLNLH------H
CM002888.2_32977983-32979144(+)_1	11	358	380	FTC-----CGKSFNCLSNLNQH------H
CM002888.2_33109628-33110657(+)_1	1	77	99	FTC-----CGKSFSQSSSLNRH------H
CM002888.2_33109628-33110657(+)_1	2	105	127	FTC-----CGKSFSQSSHLNQH------H
CM002888.2_33109628-33110657(+)_1	3	133	155	FTC-----CGKSFKRLSYLIEH------H
CM002888.2_33109628-33110657(+)_1	4	161	183	FTC-----CGKSYYCSSHLIQH------H
CM002888.2_33109628-33110657(+)_1	5	189	211	FTC-----CGKSFSRSSSFNQH------H
CM002888.2_33109628-33110657(+)_1	6	217	239	FTC-----CRKTFNCSTHLIQH------H
CM002888.2_33109628-33110657(+)_1	7	245	267	FTC-----CGKSFNRLSHLNQH------H
CM002888.2_33109628-33110657(+)_1	8	273	295	FTC-----CGKSFSQSSSLNLH------H
CM002888.2_33109628-33110657(+)_1	9	301	323	FTC-----CGKSVNRSSNLNKH------H
CM002888.2_33179407-33180601(-)_1	1	32	57	KSC-----CGKSLASKSKLKTH------H
WARNING: Overlapping ZFs are found in CM002888.2_33179407-33180601(-)_1. Only the first ZF instance is considered.
CM002888.2_33179407-33180601(-)_1	2	63	85	FTC-----CGKSFSHSSSLNQH------H
CM002888.2_33179407-33180601(-)_1	3	91	113	FTC-----CGKSFSKSSSLYRH------H
CM002888.2_33179407-33180601(-)_1	4	119	141	FTC-----CGKSFNHSSFLNLH------H
CM002888.2_33179407-33180601(-)_1	5	147	169	LTC-----CGKSFSKSSSLYKH------H
CM002888.2_33179407-33180601(-)_1	6	175	197	FTC-----CGKSFYDSSYLKKH------H
CM002888.2_33179407-33180601(-)_1	7	203	225	FTC-----CGKSFNCSSHLKKH------H
CM002888.2_33179407-33180601(-)_1	8	231	253	FTC-----CGKSFSKSSSLYRH------H
CM002888.2_33179407-33180601(-)_1	9	259	281	FTC-----CGKSFSHSSSLNLH------H
CM002888.2_33179407-33180601(-)_1	10	287	309	FTC-----CGKSFIHSSHLKQH------H
CM002888.2_33179407-33180601(-)_1	11	315	337	FTC-----CGKSFSTSSHLKQH------H
CM002888.2_33179407-33180601(-)_1	12	343	365	FMC-----CEKTFITAAGLKRH------H
CM002888.2_33179407-33180601(-)_1	13	371	393	YKC-----CSKRFTRSGTLKTH------H
CM002888.2_33201910-33202903(+)_1	1	48	70	FTC-----CGKSFGRKYILKIH------H
CM002888.2_33201910-33202903(+)_1	2	76	98	FTC-----CGKSFSLSWSRNLH------H
CM002888.2_33201910-33202903(+)_1	3	104	126	FTC-----CGKSFIHSSSLNQH------H
CM002888.2_33201910-33202903(+)_1	4	132	154	FTC-----CGKSFSLSWSRNLH------H
CM002888.2_33201910-33202903(+)_1	5	160	182	FTC-----CGKSFSSSSHFNYH------H
CM002888.2_33201910-33202903(+)_1	6	188	210	FTC-----CGKSLSCSSSLNQH------H
CM002888.2_33201910-33202903(+)_1	7	216	238	FTC-----CGKSFSKSSNFILH------H
CM002888.2_33201910-33202903(+)_1	8	244	266	FKC-----CGKSFSQSSHLKHH------H
CM002888.2_33201910-33202903(+)_1	9	272	294	FTC-----CWKSFSRSSYLNQH------H
CM002888.2_33201910-33202903(+)_1	10	300	322	FTC-----CGKSFSRSSYLNQH------H
CM002888.2_33228160-33228853(+)_1	1	50	72	FTC-----CGKSLGRKDNLKIH------H
CM002888.2_33228160-33228853(+)_1	2	78	100	FAC-----CGKSFIRSSHLNEH------H
CM002888.2_33228160-33228853(+)_1	3	106	128	FTC-----CGKSFSCSSHLKQH------H
CM002888.2_33228160-33228853(+)_1	4	134	156	FAC-----CGKSFSRSSNLNHH------H
CM002888.2_33228160-33228853(+)_1	5	162	184	FTC-----CRKSFSRSSSLNHH------H
CM002888.2_33310776-33312141(-)_1	1	42	67	KSC-----CGKSLSSKSKLKIH------H
WARNING: Overlapping ZFs are found in CM002888.2_33310776-33312141(-)_1. Only the first ZF instance is considered.
CM002888.2_33310776-33312141(-)_1	2	73	95	FTC-----CGKSFSQSSYLNEH------H
CM002888.2_33310776-33312141(-)_1	3	101	123	FTC-----CGKSFSKSSSLYRH------H
CM002888.2_33310776-33312141(-)_1	4	129	151	FIC-----CGKSFSQSSSLNLH------H
CM002888.2_33310776-33312141(-)_1	5	157	179	FTC-----CGKSFNQSSNLYLH------H
CM002888.2_33310776-33312141(-)_1	6	185	207	FTC-----CGKSFRQSSSLNLH------H
CM002888.2_33310776-33312141(-)_1	7	213	235	FTC-----CGKNFIHSSHLNQH------H
CM002888.2_33310776-33312141(-)_1	8	241	263	FTC-----CGKSFRISSSLCRH------H
CM002888.2_33310776-33312141(-)_1	9	269	291	FTC-----CGKSFSQSSYLNKH------H
CM002888.2_33310776-33312141(-)_1	10	297	319	FTC-----CGKSFSQSSHLNLH------H
CM002888.2_33310776-33312141(-)_1	11	325	347	FTC-----CGKSFMISSSLCRH------H
CM002888.2_33310776-33312141(-)_1	12	353	375	FTC-----CGKSFSQSSYLNKH------H
CM002888.2_33310776-33312141(-)_1	13	381	405	FTC-----CGKSFSHLSHCNKH------C
CM002888.2_33310776-33312141(-)_1	14	428	450	YKC-----CSKRFTHSGTLKTH------H
CM002888.2_33340544-33341753(+)_1	1	65	87	FSC-----CRKSFSQKSKLDVH------H
CM002888.2_33340544-33341753(+)_1	2	93	115	YTC-----CGKSFSQIQGFKAH------H
CM002888.2_33340544-33341753(+)_1	3	121	143	FPC-----CGKSFYHAGNLAAH------H
CM002888.2_33340544-33341753(+)_1	4	149	171	FSC-----CGKSFSQKPNLDIH------H
CM002888.2_33340544-33341753(+)_1	5	177	199	FSC-----CGKSFCQKPNLDDH------H
CM002888.2_33340544-33341753(+)_1	6	205	227	YTC-----CGKSFSQKQSLNTH------H
CM002888.2_33340544-33341753(+)_1	7	233	255	FPC-----CGKSFYHAGNLAAH------H
CM002888.2_33340544-33341753(+)_1	8	261	283	FSC-----CGKSFSKKPNLIAH------H
CM002888.2_33340544-33341753(+)_1	9	289	311	YTC-----CGKSLGKKQDLYIH------H
CM002888.2_33340544-33341753(+)_1	10	317	339	FTC-----CGKSFSTKASLKNH------H
CM002888.2_33340544-33341753(+)_1	11	345	367	FTC-----CGKSLTRKDTIKKH------H
CM002888.2_33340544-33341753(+)_1	12	373	395	FKC-----CGKGFKCKRSLSAH------H
CM002888.2_33363895-33365095(-)_1	1	90	112	YTC-----CGKSFPKIHFLKAH------H
CM002888.2_33363895-33365095(-)_1	2	118	140	YTC-----CGKIFHYARNLAAH------H
CM002888.2_33363895-33365095(-)_1	3	146	168	YSC-----CGKSFKQNNNLEVH------H
CM002888.2_33363895-33365095(-)_1	4	174	196	FTC-----CGKSFAKKQNLKIH------H
CM002888.2_33363895-33365095(-)_1	5	202	224	FTC-----CGKSFRCKSTFNIH------H
CM002888.2_33363895-33365095(-)_1	6	230	252	YRC-----CGKSFPNKSTFNNH------H
CM002888.2_33363895-33365095(-)_1	7	258	280	YRC-----CGKSFIRKSTLNYH------H
CM002888.2_33363895-33365095(-)_1	8	286	308	FAC-----CGKSFTTKLSLMNH------H
CM002888.2_33363895-33365095(-)_1	9	314	336	FTC-----CGKSLTRKDSIKRH------H
CM002888.2_33363895-33365095(-)_1	10	341	363	FRC-----CGKDFKHERSLRAH------H
CM002888.2_33377438-33378365(+)_1	1	51	73	FTC-----CGRSFGRKGDLKIH------H
CM002888.2_33377438-33378365(+)_1	2	79	101	FTC-----CGKSFGRKGHLKIH------H
CM002888.2_33377438-33378365(+)_1	3	107	129	FTC-----CGKSFSCSSYLNLH------H
CM002888.2_33377438-33378365(+)_1	4	135	157	FTC-----CGKSFNRSSTLNKH------H
CM002888.2_33377438-33378365(+)_1	5	163	185	FTC-----CGRSFNRSSHLNDH------H
CM002888.2_33377438-33378365(+)_1	6	191	213	FTC-----CGKSFSQSSYLNKH------H
CM002888.2_33377438-33378365(+)_1	7	219	241	FTC-----CGKSFNQSSHLNKH------H
CM002888.2_33377438-33378365(+)_1	8	247	269	FTC-----CGKSFNQLSHLNSH------H
CM002888.2_33377438-33378365(+)_1	9	275	297	FTC-----CGKSFRQSSSLNRH------H
CM002888.2_33399349-33400357(-)_1	1	53	75	FTC-----CGRSLGRKDNLKIH------H
CM002888.2_33399349-33400357(-)_1	2	81	103	FTC-----CGKSFNRSSSLNHH------H
CM002888.2_33399349-33400357(-)_1	3	109	131	FTC-----CGKSFRHSLFLKQH------H
CM002888.2_33399349-33400357(-)_1	4	137	159	FTC-----CGKSFSQSSSLNRH------H
CM002888.2_33399349-33400357(-)_1	5	165	187	FTC-----CGKSFSHSSNFNRH------H
CM002888.2_33399349-33400357(-)_1	6	193	215	FTC-----CGKSFSQSSNLNLH------H
CM002888.2_33399349-33400357(-)_1	7	221	243	FTC-----CGKSFSCSSYLNHH------H
CM002888.2_33399349-33400357(-)_1	8	249	271	LSC-----CGKSFSRSLSLKEH------H
CM002888.2_33399349-33400357(-)_1	9	277	299	FTC-----CGKSFSQSSSLNHH------H
CM002888.2_33399349-33400357(-)_1	10	305	327	FTC-----CGKSFSQSSNFNRH------H
CM002888.2_33426743-33428057(+)_1	1	105	127	YTC-----CGKSFGHIQGFENH------H
CM002888.2_33426743-33428057(+)_1	2	133	155	FSC-----CGKSFSQKANLDVH------H
CM002888.2_33426743-33428057(+)_1	3	161	183	YTC-----CGKSFTYKQGFTTH------H
CM002888.2_33426743-33428057(+)_1	4	189	211	YTC-----CEKSFYHPGNFAVH------H
CM002888.2_33426743-33428057(+)_1	5	217	239	YIC-----CGKSFYQSGNFAAH------H
CM002888.2_33426743-33428057(+)_1	6	245	267	YSC-----CGKSFKQNGTLEVH------H
CM002888.2_33426743-33428057(+)_1	7	273	295	FIC-----CGKHFSQKHDLNIH------H
CM002888.2_33426743-33428057(+)_1	8	301	323	HTC-----CGKRFTQKTICDNH------H
CM002888.2_33426743-33428057(+)_1	9	329	351	YRC-----CGKTFPHKSTLKHH------H
CM002888.2_33426743-33428057(+)_1	10	414	436	FRC-----CGKGFKHKRSLNTH------H
CM002888.2_33469662-33470424(+)_1	1	95	117	YTC-----CGKSFYNTGNLKVH------H
CM002888.2_33469662-33470424(+)_1	2	123	145	YTC-----CGKSFYSTGNLAVH------H
CM002888.2_33469662-33470424(+)_1	3	151	173	YSC-----CGKSCKQNGNLEVH------H
CM002888.2_33469662-33470424(+)_1	4	179	201	FIC-----CGKGFSQKQNLTIH------H
CM002888.2_33469662-33470424(+)_1	5	207	229	YTC-----CGKSFPHKGSLKHH------H
CM002888.2_33811072-33811873(+)_1	1	86	108	FTC-----CGKSFYNTGNLTVH------H
CM002888.2_33811072-33811873(+)_1	2	114	136	YTC-----CGKSFYSTGNLAVH------H
CM002888.2_33811072-33811873(+)_1	3	142	164	YSC-----CGKSCKQNGNLKTH------H
CM002888.2_33811072-33811873(+)_1	4	170	192	FIC-----CRKGFSQKQNLTIH------H
CM002888.2_33811072-33811873(+)_1	5	198	220	YTC-----CGKSFPHTGSLKHH------H
CM002888.2_33811072-33811873(+)_1	6	226	248	FAC-----CGKSFTTKARIMNH------H
CM002888.2_33833495-33835637(+)_1	1	43	68	KNC-----CGKILASKSKLKIH------H
WARNING: Overlapping ZFs are found in CM002888.2_33833495-33835637(+)_1. Only the first ZF instance is considered.
CM002888.2_33833495-33835637(+)_1	2	74	96	FTC-----CGKSFRQASSLNKH------H
CM002888.2_33833495-33835637(+)_1	3	102	124	FTC-----CGISFNCSSYLKQH------H
CM002888.2_33833495-33835637(+)_1	4	130	152	FTC-----CGRSFNRSSHLNHH------H
CM002888.2_33833495-33835637(+)_1	5	158	180	FTC-----CGKSFNRSSNLDQH------H
CM002888.2_33833495-33835637(+)_1	6	186	208	ITC-----CGKSFRQSSSLSKH------H
CM002888.2_33833495-33835637(+)_1	7	214	236	FTC-----CGKSFSQSSNFNLH------H
CM002888.2_33833495-33835637(+)_1	8	242	264	FTC-----CGKSFRQASSLNKH------H
CM002888.2_33833495-33835637(+)_1	9	270	292	FTC-----CGKSFNRSSHLNQH------H
CM002888.2_33833495-33835637(+)_1	10	298	320	ITC-----CGKSFRQSSSLYRH------H
CM002888.2_33833495-33835637(+)_1	11	326	348	FTC-----CGKSFSQSSNFNLH------H
CM002888.2_33833495-33835637(+)_1	12	354	376	ITC-----CGKSFHQSSSLYKH------H
CM002888.2_33833495-33835637(+)_1	13	382	404	FTC-----CGKSFSRLSHLNRH------H
CM002888.2_33833495-33835637(+)_1	14	410	432	FTC-----CGKSFSRLSHLIRH------H
CM002888.2_33833495-33835637(+)_1	15	438	460	FTC-----CRKSFSNLSSLYRH------H
CM002888.2_33833495-33835637(+)_1	16	466	488	FTC-----CGKSFRQSSNLNLH------H
CM002888.2_33833495-33835637(+)_1	17	494	516	FKC-----CGKSFSQSSHLNQH------H
CM002888.2_33833495-33835637(+)_1	18	522	544	FKC-----CGKSFIQSSSLNQH------H
CM002888.2_33833495-33835637(+)_1	19	550	572	FTC-----CGKSFRKSSSLNEH------H
CM002888.2_33833495-33835637(+)_1	20	578	600	FTC-----CEMSFSQSSSLNKH------H
CM002888.2_33833495-33835637(+)_1	21	606	628	FTC-----CGKSFNQTSSLKDH------H
CM002888.2_33833495-33835637(+)_1	22	634	656	FTC-----CGKSFNQSSHLNHH------H
CM002888.2_33833495-33835637(+)_1	23	662	684	FTC-----CGKSFSRPSSLNKH------H
CM002888.2_33833495-33835637(+)_1	24	690	712	YMC-----CKKTFITAEDLKRH------H
CM002888.2_33895737-33897066(-)_1	1	77	99	FSC-----CGKSFSQKSNLDVH------H
CM002888.2_33895737-33897066(-)_1	2	105	127	YTC-----CGKSFGYIQGFRTH------H
CM002888.2_33895737-33897066(-)_1	3	133	155	YTC-----CGKSFFHAGSLVVH------H
CM002888.2_33895737-33897066(-)_1	4	161	183	FNC-----CRKSFSQKQNLDVH------H
CM002888.2_33895737-33897066(-)_1	5	189	211	YTC-----CGKSFGYIQGFKTH------H
CM002888.2_33895737-33897066(-)_1	6	217	239	YTC-----CGQTFYHAGNFAVH------H
CM002888.2_33895737-33897066(-)_1	7	245	267	YTC-----CGQTFYHAGNFAAH------H
CM002888.2_33895737-33897066(-)_1	8	273	295	YSC-----CGKSFKRNGTLEVH------H
CM002888.2_33895737-33897066(-)_1	9	301	323	FTC-----CGKSFSQKQDLEIH------H
CM002888.2_33895737-33897066(-)_1	10	329	351	YTC-----CGKSFICKNALDYH------H
CM002888.2_33895737-33897066(-)_1	11	357	379	FAC-----CGKSFTTKSSLMNH------H
CM002888.2_33895737-33897066(-)_1	12	385	407	FTC-----CEKSLTRKDSIKKH------H
CM002888.2_33895737-33897066(-)_1	13	413	435	FRC-----CGKDFKHKRSLNTH------H
CM002888.2_33913195-33914356(+)_1	1	77	99	FSC-----CRKSFSQKSNLDVH------H
CM002888.2_33913195-33914356(+)_1	2	105	127	YTC-----CGKSFGQIQSFKAH------H
CM002888.2_33913195-33914356(+)_1	3	133	155	FTC-----CGKSFYQAGNFAAH------H
CM002888.2_33913195-33914356(+)_1	4	161	183	FSC-----CGKSFSQKSNLDVH------H
CM002888.2_33913195-33914356(+)_1	5	189	211	YTC-----CGKSFSQKQSFKTH------H
CM002888.2_33913195-33914356(+)_1	6	217	239	FSC-----CGKSFCQKPNLDVH------H
CM002888.2_33913195-33914356(+)_1	7	245	267	YTC-----CGKSFGHKQDLDIH------H
CM002888.2_33913195-33914356(+)_1	8	273	295	YTC-----CGKSFPHISSLKHH------H
CM002888.2_33913195-33914356(+)_1	9	301	323	FTC-----CGKSFTTKTSLKNH------H
CM002888.2_33913195-33914356(+)_1	10	329	351	FTC-----CGKSLKRKDTIKKH------H
CM002888.2_33913195-33914356(+)_1	11	357	379	FRC-----CGKGFKSKRSLNTH------H
CM002888.2_33933320-33934409(+)_1	1	52	74	FTC-----CGKSFGRKYILKIH------H
CM002888.2_33933320-33934409(+)_1	2	80	102	FTC-----CGKSFSLSWSRNLH------H
CM002888.2_33933320-33934409(+)_1	3	108	130	FTC-----CGKSFTCSSSLNQH------H
CM002888.2_33933320-33934409(+)_1	4	136	158	FTC-----CGKSFSLSWSRNLH------H
CM002888.2_33933320-33934409(+)_1	5	164	186	YTC-----CGKSFSSSSHFNYH------H
CM002888.2_33933320-33934409(+)_1	6	192	214	FTC-----CGKSFSCSSSLNQH------H
CM002888.2_33933320-33934409(+)_1	7	220	242	FTC-----CGKSFSKSSNFILH------H
CM002888.2_33933320-33934409(+)_1	8	248	270	FKC-----CGKSFSQSSHLKHH------H
CM002888.2_33933320-33934409(+)_1	9	276	298	FTC-----CWKSFSRSSYLNQH------H
CM002888.2_33933320-33934409(+)_1	10	304	326	FTC-----CGKSFSQSSHLNHH------H
CM002888.2_33933320-33934409(+)_1	11	332	354	FTC-----CGKSFSRSSYLNQH------H
CM002888.2_34003884-34004487(+)_1	1	59	81	FTC-----CGKSFSRSSSMNLH------H
CM002888.2_34003884-34004487(+)_1	2	87	109	FTC-----CGKSFSLSSNLIKH------H
CM002888.2_34003884-34004487(+)_1	3	115	137	FTC-----CGKSFSQLSHLNLH------H
CM002888.2_34003884-34004487(+)_1	4	143	165	FTC-----CGKSFSLSSNLIKH------H
CM002888.2_34003884-34004487(+)_1	5	171	192	FTC-----CGKSFSQLSHLNKH------H
CM002888.2_34018998-34019988(-)_1	1	49	71	FSC-----CGKSFSQKPKLDVH------H
CM002888.2_34018998-34019988(-)_1	2	77	99	YTC-----CGKSFYNTRNLTVH------H
CM002888.2_34018998-34019988(-)_1	3	105	127	YTC-----CGKSFHKTGNLTVH------H
CM002888.2_34018998-34019988(-)_1	4	133	155	YTC-----CGKSFQTTGNLTVH------H
CM002888.2_34018998-34019988(-)_1	5	161	183	YSC-----CGKSYSQNSTLEVH------H
CM002888.2_34018998-34019988(-)_1	6	189	211	FVC-----CGKSFVKKQNLDLH------H
CM002888.2_34018998-34019988(-)_1	7	217	239	YTC-----CGKSFPYKSTLKHH------H
CM002888.2_34018998-34019988(-)_1	8	245	267	FAC-----CGKSFTCNANLRNH------H
CM002888.2_34018998-34019988(-)_1	9	273	295	FTC-----CGKSLTHKYSIKNH------H
CM002888.2_34018998-34019988(-)_1	10	300	322	FIC-----CGKGFKHKRSLSNH------H
CM002888.2_34051326-34052085(-)_1	1	43	68	KNC-----CGKILASKSKLKIH------H
WARNING: Overlapping ZFs are found in CM002888.2_34051326-34052085(-)_1. Only the first ZF instance is considered.
CM002888.2_34051326-34052085(-)_1	2	74	96	FTC-----CGKSFSQSSHLNDH------H
CM002888.2_34051326-34052085(-)_1	3	102	124	FTC-----CGRSFNRSSHLNHH------H
CM002888.2_34051326-34052085(-)_1	4	130	152	FTC-----CGKSFNRSSHLNQH------H
CM002888.2_34051326-34052085(-)_1	5	158	180	ITC-----CGKSFRQSSSIYKH------H
CM002888.2_34051326-34052085(-)_1	6	186	208	FTC-----CGKSFSQSSNFNLH------H
CM002888.2_34051326-34052085(-)_1	7	214	236	FTC-----CGKSFRQASSLNKH------H
CM002888.2_34072630-34073200(-)_1	1	47	69	YTC-----CGKCLASKSKLKIH------H
CM002888.2_34072630-34073200(-)_1	2	75	97	FTC-----CGKSFHSSSHLNIH------H
CM002888.2_34072630-34073200(-)_1	3	103	125	FTC-----CGKSFSQSSYLNLH------H
CM002888.2_34072630-34073200(-)_1	4	131	153	FTC-----CGKSFSQSSSLNHH------H
CM002888.2_34072630-34073200(-)_1	5	159	181	FTC-----CGKSFSQSSSLNHH------H
CM002888.2_34093152-34094232(+)_1	1	49	71	FTC-----CGRSFGSKGYLKIH------H
CM002888.2_34093152-34094232(+)_1	2	77	99	FTC-----CGKSFSNSLFLKQH------H
CM002888.2_34093152-34094232(+)_1	3	105	127	FMC-----CGKSFSQSSSLNHH------H
CM002888.2_34093152-34094232(+)_1	4	133	155	FTC-----CGKSFIQSSHLNRH------H
CM002888.2_34093152-34094232(+)_1	5	161	183	FTC-----CGKSFSQSSPLNKH------H
CM002888.2_34093152-34094232(+)_1	6	189	211	FTC-----CGKSFSQSSLLNKH------H
CM002888.2_34093152-34094232(+)_1	7	217	239	FTC-----CGKSFSQSSPLNKH------H
CM002888.2_34093152-34094232(+)_1	8	245	267	FTC-----CGKSFRHPLFLKQH------H
CM002888.2_34093152-34094232(+)_1	9	273	295	YTC-----CGKSFSQSSSLKHH------H
CM002888.2_34093152-34094232(+)_1	10	301	323	FTC-----CGKSFIQSSHLNRH------H
CM002888.2_34093152-34094232(+)_1	11	329	351	FTC-----CGKSFSQSSSLNHH------H
CM002888.2_34348033-34348960(-)_1	1	47	69	FTC-----CGKNFARKSKLKIH------H
CM002888.2_34348033-34348960(-)_1	2	75	97	FTC-----CGKSFNQSSNINLH------H
CM002888.2_34348033-34348960(-)_1	3	103	125	FTC-----CGKSFSLLSSLNQH------H
CM002888.2_34348033-34348960(-)_1	4	131	153	FTC-----CEKSFSLSSSLNRH------H
CM002888.2_34348033-34348960(-)_1	5	159	181	FTC-----CGKSFSLSSSFNQH------H
CM002888.2_34348033-34348960(-)_1	6	187	209	FTC-----CGKSFSLSSSLYNH------H
CM002888.2_34348033-34348960(-)_1	7	215	237	FIC-----CGKSFSYSSHLNHH------H
CM002888.2_34348033-34348960(-)_1	8	243	265	FTC-----CGKSFNCSSQLNQH------H
CM002888.2_34348033-34348960(-)_1	9	271	293	YTC-----CGKSFSQLSSRNLH------H
CM002888.2_34519335-34520085(+)_1	1	47	69	FTC-----CGKSFGRNGNLKIH------H
CM002888.2_34519335-34520085(+)_1	2	75	97	FTC-----CGKSFIQSSSFNLH------H
CM002888.2_34519335-34520085(+)_1	3	103	125	FTC-----CWKRFSNSSDLNKH------H
CM002888.2_34519335-34520085(+)_1	4	131	153	FTC-----CGKSFSRSSHLKQH------H
CM002888.2_34519335-34520085(+)_1	5	159	181	FSC-----CGKSFSNSSDLNKH------H
CM002888.2_34519335-34520085(+)_1	6	187	209	FTC-----CGKSFSRSSDLNKH------H
CM002888.2_34519335-34520085(+)_1	7	215	237	FTC-----CGKSFSCSSHLNKH------H
CM002888.2_34662393-34663278(+)_1	1	73	95	YTC-----CGKSFYNTGNLAVH------H
CM002888.2_34662393-34663278(+)_1	2	101	123	YTC-----CGKSFYSTGNLAVH------H
CM002888.2_34662393-34663278(+)_1	3	129	151	YSC-----CGKSCKQNGNLEAH------H
CM002888.2_34662393-34663278(+)_1	4	157	179	FIC-----CGKRFSQKQNLTIH------H
CM002888.2_34662393-34663278(+)_1	5	185	207	YTC-----CGKRFPHKGSLKHH------H
CM002888.2_34662393-34663278(+)_1	6	213	235	FAC-----CGRSFTTKASLMNH------H
CM002888.2_34662393-34663278(+)_1	7	241	263	FTC-----CGKSITRKDSIKQH------H
CM002888.2_34662393-34663278(+)_1	8	268	290	FRC-----CGKGFKYKRSLVNH------H
CM002888.2_34709974-34710868(+)_1	1	44	69	KSC-----CGKSLTSKSKLKTH------H
WARNING: Overlapping ZFs are found in CM002888.2_34709974-34710868(+)_1. Only the first ZF instance is considered.
CM002888.2_34709974-34710868(+)_1	2	75	97	FTC-----CGKSFSQSSSLNKH------H
CM002888.2_34709974-34710868(+)_1	3	103	125	FTC-----CGKSFSCSSSLNKH------H
CM002888.2_34709974-34710868(+)_1	4	131	153	FTC-----CGKSFSRSSSLYHH------H
CM002888.2_34709974-34710868(+)_1	5	159	181	FTC-----CGKSFSRSSSLNQH------H
CM002888.2_34709974-34710868(+)_1	6	187	209	FTC-----CGNSFSKLSSLYRH------H
CM002888.2_34709974-34710868(+)_1	7	215	237	FTC-----CGKSFSQSSYLNLH------H
CM002888.2_34709974-34710868(+)_1	8	243	265	FTC-----CGKNFNQSSYLIKH------H
CM002888.2_34709974-34710868(+)_1	9	271	293	YMC-----CEKTFITAAELKRH------H
CM002888.2_34842247-34843060(+)_1	1	77	99	YAC-----CGKSFYSTGNLAVH------H
CM002888.2_34842247-34843060(+)_1	2	105	127	YSC-----CGKSYKQNGNLEVH------H
CM002888.2_34842247-34843060(+)_1	3	161	183	YTC-----CGKSFPHKGSLKHH------H
CM002888.2_34842247-34843060(+)_1	4	189	211	FAC-----CGKSFTTKARIMNH------H
CM002888.2_34842247-34843060(+)_1	5	217	239	FTC-----CGKSLSCKDSIKQH------H
CM002888.2_34842247-34843060(+)_1	6	244	266	FRC-----CGKVFKHKRSLVNH------H
CM002888.2_34878740-34880819(+)_1	1	43	68	KNC-----CGKILASKSKLKIH------H
WARNING: Overlapping ZFs are found in CM002888.2_34878740-34880819(+)_1. Only the first ZF instance is considered.
CM002888.2_34878740-34880819(+)_1	2	74	96	FMC-----CGKSFRQASSLNKH------H
CM002888.2_34878740-34880819(+)_1	3	102	124	FTC-----CGISFNCSSYLKQH------H
CM002888.2_34878740-34880819(+)_1	4	130	152	FTC-----CGKSFNRSSNLDHH------H
CM002888.2_34878740-34880819(+)_1	5	158	180	FTC-----CGKSFNRSSNLDQH------H
CM002888.2_34878740-34880819(+)_1	6	186	208	ITC-----CGKSFRQSSSLSKH------H
CM002888.2_34878740-34880819(+)_1	7	214	236	FTC-----CGKSFSQSSNFNLH------H
CM002888.2_34878740-34880819(+)_1	8	242	264	FTC-----CGKSFRQASSLNKH------H
CM002888.2_34878740-34880819(+)_1	9	270	292	FTC-----CGKSFNRSSHLNQH------H
CM002888.2_34878740-34880819(+)_1	10	298	320	ITC-----CGKSFRQSSSLYKH------H
CM002888.2_34878740-34880819(+)_1	11	326	348	FTC-----CGKSFSQSSNFNLH------H
CM002888.2_34878740-34880819(+)_1	12	354	376	ITC-----CGKSFHQSSSLYKH------H
CM002888.2_34878740-34880819(+)_1	13	382	404	FTC-----CGKSFRQASSLNKH------H
CM002888.2_34878740-34880819(+)_1	14	410	432	ITC-----CGKSFRQSSSLYKH------H
CM002888.2_34878740-34880819(+)_1	15	438	460	FTC-----CGKSFRQTSSLNKH------H
CM002888.2_34878740-34880819(+)_1	16	466	488	FTC-----CGISFNCSSYLKQH------H
CM002888.2_34878740-34880819(+)_1	17	494	516	FTC-----CGRSFNRSSNLDHH------H
CM002888.2_34878740-34880819(+)_1	18	522	544	FTC-----CGKSFNRSSNLDQH------H
CM002888.2_34878740-34880819(+)_1	19	550	572	ITC-----CGKSFRQSSSLSKH------H
CM002888.2_34878740-34880819(+)_1	20	578	600	FTC-----CGKSFSQSSNFNLH------H
CM002888.2_34878740-34880819(+)_1	21	606	628	FTC-----CGKSFRQASSLNKH------H
CM002888.2_34878740-34880819(+)_1	22	634	656	FTC-----CGKSFNRSSHLNQH------H
CM002888.2_34878740-34880819(+)_1	23	662	684	ITC-----CGKSFRQSSSLYKH------H
CM002888.2_35052738-35053419(-)_1	1	95	117	YTC-----CEKSFYNTGNLKVH------H
CM002888.2_35052738-35053419(-)_1	2	123	145	YAC-----CGKSFYSTGNLAVH------H
CM002888.2_35052738-35053419(-)_1	3	151	173	YSC-----CGKSCKQNGNLEVH------H
CM002888.2_35052738-35053419(-)_1	4	179	201	FIC-----CGKGFSQKQNLTIH------H
CM002888.2_35301644-35302721(-)_1	1	70	95	KNC-----CGKSLANKNKLKIH------H
WARNING: Overlapping ZFs are found in CM002888.2_35301644-35302721(-)_1. Only the first ZF instance is considered.
CM002888.2_35301644-35302721(-)_1	2	101	123	FTC-----CGKSFSLLSSLNLH------H
CM002888.2_35301644-35302721(-)_1	3	129	151	FTC-----CGKSFSLSSNLNKH------H
CM002888.2_35301644-35302721(-)_1	4	157	179	FIC-----CGKSFNFSSNFHRH------H
CM002888.2_35301644-35302721(-)_1	5	185	207	FTC-----CGKSFSLSSNLDKH------H
CM002888.2_35301644-35302721(-)_1	6	213	235	FIC-----CGKSFSQSSYLNLH------H
CM002888.2_35301644-35302721(-)_1	7	241	263	FTC-----CGKSFSLSSNLNKH------H
CM002888.2_35301644-35302721(-)_1	8	269	291	FIC-----CGKSFSQSSYLNLH------H
CM002888.2_35301644-35302721(-)_1	9	297	319	YTC-----CGKCFNRSSNLNKH------H
CM002888.2_35301644-35302721(-)_1	10	325	347	FIC-----CGKSFSKSSYLNLH------H
CM002888.2_35322850-35324056(+)_1	1	66	88	FSC-----CRKSFSQKSKLDVH------H
CM002888.2_35322850-35324056(+)_1	2	94	116	FTC-----CGKSFGQIQGFKAH------H
CM002888.2_35322850-35324056(+)_1	3	122	144	FTC-----CEKSFYHAGHFAAH------H
CM002888.2_35322850-35324056(+)_1	4	150	172	FSC-----CGKSFCQKPNLDDH------H
CM002888.2_35322850-35324056(+)_1	5	178	200	YTC-----CGKSFSQKQNFKTH------H
CM002888.2_35322850-35324056(+)_1	6	206	228	YTC-----CGKSFRHAINLEVH------H
CM002888.2_35322850-35324056(+)_1	7	234	256	FSC-----CRKSFSKKPNLIAH------H
CM002888.2_35322850-35324056(+)_1	8	262	284	HTC-----CGKSFSQKRDLYIH------H
CM002888.2_35322850-35324056(+)_1	9	290	312	YTC-----CGKGFSHISTLKHH------H
CM002888.2_35322850-35324056(+)_1	10	318	340	FAC-----CGKSFTTKPSLKNH------H
CM002888.2_35322850-35324056(+)_1	11	346	368	FTC-----CGKSLTRKDTIKKH------H
CM002888.2_35322850-35324056(+)_1	12	374	396	FRC-----CGKGFKSKRSLNTH------H
WARNING: Overlapping ZFs are found in CM002888.2_35322850-35324056(+)_1. Only the first ZF instance is considered.
CM002888.2_35461812-35462811(+)_1	1	49	71	FTC-----CGKSLASKCKLMIH------H
CM002888.2_35461812-35462811(+)_1	2	77	99	FTC-----CGKSFNQSSNLNHH------H
CM002888.2_35461812-35462811(+)_1	3	105	127	FTC-----CGKSFNRSSHLNYH------H
CM002888.2_35461812-35462811(+)_1	4	133	155	FTC-----CGKSFNQSSNLNHH------H
CM002888.2_35461812-35462811(+)_1	5	161	183	FTC-----CGKSFNRLSHLNYH------H
CM002888.2_35461812-35462811(+)_1	6	189	211	FTC-----CGKTFNCSSHLNQH------H
CM002888.2_35461812-35462811(+)_1	7	217	239	FTC-----CGKSFIQSSSLNQH------H
CM002888.2_35461812-35462811(+)_1	8	245	267	FTC-----CGKSFNCSSHLNQH------H
CM002888.2_35461812-35462811(+)_1	9	273	295	FTC-----CGKSFIQSSSFNYH------H
CM002888.2_35461812-35462811(+)_1	10	301	324	FTC-----CGESFSKSSFFYKH------H
CM002888.2_35510141-35511119(+)_1	1	42	64	FTC-----CGKSFNQSSNLNLH------H
CM002888.2_35510141-35511119(+)_1	2	70	92	FTC-----CGKSFNALSHLNQH------H
CM002888.2_35510141-35511119(+)_1	3	98	120	FKC-----CGKSFNRSSDLHQH------H
CM002888.2_35510141-35511119(+)_1	4	126	148	FTC-----CEKSFNCSSNLYKH------H
CM002888.2_35510141-35511119(+)_1	5	154	176	FTC-----CGKSFNFSSNLHRH------H
CM002888.2_35510141-35511119(+)_1	6	182	204	FTC-----CGKSFNISSNFHQH------H
CM002888.2_35510141-35511119(+)_1	7	210	232	FTC-----CGKSFNCLSHLNQH------H
CM002888.2_35510141-35511119(+)_1	8	238	260	FKC-----CGKSFSRSSDLYKH------H
CM002888.2_35510141-35511119(+)_1	9	266	288	FTC-----CGKCFNFSSNLNRH------H
CM002888.2_35671178-35672384(+)_1	1	64	86	FSC-----CSKSFSQKSKLDVH------H
CM002888.2_35671178-35672384(+)_1	2	92	114	YTC-----CGKSFGQKQGFKAH------H
CM002888.2_35671178-35672384(+)_1	3	120	142	FTC-----CGKSFYHAGNFAAH------H
CM002888.2_35671178-35672384(+)_1	4	148	170	FSC-----CGKSFCHKPNLDVH------H
CM002888.2_35671178-35672384(+)_1	5	176	198	YTC-----CGKSFGQKQSFNTH------H
CM002888.2_35671178-35672384(+)_1	6	202	226	RPC-----CEKSFYNARSLAAH------H
WARNING: Overlapping ZFs are found in CM002888.2_35671178-35672384(+)_1. Only the first ZF instance is considered.
CM002888.2_35671178-35672384(+)_1	7	232	254	FSC-----CRKSFSLKLTLIAH------H
CM002888.2_35671178-35672384(+)_1	8	260	282	HIC-----CGKSFGQKQDLFIH------H
CM002888.2_35671178-35672384(+)_1	9	288	310	YTC-----CGKSFPHISSLKHH------H
CM002888.2_35671178-35672384(+)_1	10	316	338	FTC-----CGKSFTTKTSLKNH------H
CM002888.2_35671178-35672384(+)_1	11	344	366	FTC-----CGKSLTRKDSIKKH------H
CM002888.2_35671178-35672384(+)_1	12	372	394	FRC-----CGKGFKSKRSLNTH------H
CM002888.2_35793462-35794500(+)_1	1	61	85	FTC-----CGKSLASKSKLKIH------H
WARNING: Overlapping ZFs are found in CM002888.2_35793462-35794500(+)_1. Only the first ZF instance is considered.
CM002888.2_35793462-35794500(+)_1	2	91	113	FTC-----CGKSFNQSSSFNQH------H
CM002888.2_35793462-35794500(+)_1	3	119	141	FTC-----CGKSFNCSSHLNDH------H
CM002888.2_35793462-35794500(+)_1	4	147	169	FAC-----CGKSFRQSSSLNQH------H
CM002888.2_35793462-35794500(+)_1	5	175	197	FTC-----CGRSFKCSSHLNHH------H
CM002888.2_35793462-35794500(+)_1	6	203	225	FTC-----CGNSFRQSSSFNKH------H
CM002888.2_35793462-35794500(+)_1	7	231	253	FTC-----CGKSFNCSSQINEH------H
CM002888.2_35793462-35794500(+)_1	8	259	281	FTC-----CGKSFSQSSYLNRH------H
CM002888.2_35793462-35794500(+)_1	9	287	309	FTC-----CGKSFNRSSHLNKH------H
CM002888.2_35793462-35794500(+)_1	10	315	337	FTC-----CGKSFCQTSSLNKH------H
CM002888.2_35851073-35851775(-)_1	1	46	68	FTC-----CGKSFGRKDILKIH------H
CM002888.2_35851073-35851775(-)_1	2	74	96	FTC-----CGKSFSLSWSCNLH------H
CM002888.2_35851073-35851775(-)_1	3	102	124	FTC-----CGKSFSLSWSRNLH------H
CM002888.2_35851073-35851775(-)_1	4	130	152	FTC-----CWKSFSSSSHFNYH------H
CM002888.2_35851073-35851775(-)_1	5	158	180	FTC-----CGKSFSCSSSLNQH------H
CM002888.2_35851073-35851775(-)_1	6	186	208	FTC-----CGKSFSQSSHLNHH------H
CM002888.2_35887620-35888700(+)_1	1	42	67	KSC-----CGKSLANKSKLKIH------H
WARNING: Overlapping ZFs are found in CM002888.2_35887620-35888700(+)_1. Only the first ZF instance is considered.
CM002888.2_35887620-35888700(+)_1	2	73	95	FTC-----CGKSFCHLANLNQH------H
CM002888.2_35887620-35888700(+)_1	3	101	123	FTC-----CGKRFSKSSTLYRH------H
CM002888.2_35887620-35888700(+)_1	4	129	151	FTC-----CGKSFNQPSNLNLH------H
CM002888.2_35887620-35888700(+)_1	5	157	179	FTC-----CGKNFIHSSHLNEH------H
CM002888.2_35887620-35888700(+)_1	6	185	207	FTC-----CGKSFSQSASLNRH------H
CM002888.2_35887620-35888700(+)_1	7	213	235	FTC-----CGKSFSLSSYLNKH------H
CM002888.2_35887620-35888700(+)_1	8	241	263	FTC-----CGKSFRHSSHLNQH------H
CM002888.2_35887620-35888700(+)_1	9	269	291	FTC-----CGKSFRHSSSLNQH------H
CM002888.2_35887620-35888700(+)_1	10	297	319	FTC-----CGKSFSLSSYFKRH------H
CM002888.2_35887620-35888700(+)_1	11	325	347	YMC-----CEKTFITAAELKRH------H
CM002888.2_35894004-35895243(-)_1	1	103	125	YTC-----CGKSFPKIHFLKAH------H
CM002888.2_35894004-35895243(-)_1	2	131	153	YTC-----CEKSFRHARNLAAH------H
CM002888.2_35894004-35895243(-)_1	3	159	181	YSC-----CGKSFKQNNNLEVH------H
CM002888.2_35894004-35895243(-)_1	4	187	209	FTC-----CGKSFAKKQNLKIH------H
CM002888.2_35894004-35895243(-)_1	5	215	237	YTC-----CGKSFRSKSTFNIH------H
CM002888.2_35894004-35895243(-)_1	6	243	265	YRC-----CGKSFPNKSTFNNH------H
CM002888.2_35894004-35895243(-)_1	7	271	293	YRC-----CGKSFIRKSTLNYH------H
CM002888.2_35894004-35895243(-)_1	8	299	321	FAC-----CGKSFTTKLSLMNH------H
CM002888.2_35894004-35895243(-)_1	9	327	349	FTC-----CGKSLTRKDSIKQH------H
CM002888.2_35894004-35895243(-)_1	10	354	376	FRC-----CGKDFKHKRSLSTH------H
CM002888.2_35912131-35913591(+)_1	1	47	69	FTC-----CGKSFGRKGYLEIH------H
CM002888.2_35912131-35913591(+)_1	2	75	97	FTC-----CGRSFNRSSSLNLH------H
CM002888.2_35912131-35913591(+)_1	3	103	125	FTC-----CGKSFNQSSHLNNH------H
CM002888.2_35912131-35913591(+)_1	4	131	153	FTC-----CGKSFNQLSYLNLH------H
CM002888.2_35912131-35913591(+)_1	5	159	181	FTC-----CGRSFNRSSSLNLH------H
CM002888.2_35912131-35913591(+)_1	6	187	209	FTC-----CGKSFNRSSHLNNH------H
CM002888.2_35912131-35913591(+)_1	7	215	237	FTC-----CGKSFSQSTYLNKH------H
CM002888.2_35912131-35913591(+)_1	8	243	265	FTC-----CEKSFNQSSSLNKH------H
CM002888.2_35912131-35913591(+)_1	9	271	293	FTC-----CGRSFNQSSHLNSH------H
CM002888.2_35912131-35913591(+)_1	10	299	321	FTC-----CGKSFSQSSSLNLH------H
CM002888.2_35983187-35984270(-)_1	1	44	69	ENC-----CGKSFSQSSSLNLH------H
WARNING: Overlapping ZFs are found in CM002888.2_35983187-35984270(-)_1. Only the first ZF instance is considered.
CM002888.2_35983187-35984270(-)_1	2	75	97	FTC-----CGKTFNCSSHLNQH------H
CM002888.2_35983187-35984270(-)_1	3	103	125	FTC-----CGKSFSQSSNLNLH------H
CM002888.2_35983187-35984270(-)_1	4	131	153	FQC-----CGKSFSHSSSLNQH------H
CM002888.2_35983187-35984270(-)_1	5	159	181	FTC-----CGKSFNCLSLLNKH------H
CM002888.2_35983187-35984270(-)_1	6	187	209	FTC-----CGKSFSQSTSLNQH------H
CM002888.2_35983187-35984270(-)_1	7	215	237	FSC-----CGKSFRQSSSLNQH------H
CM002888.2_35983187-35984270(-)_1	8	243	265	FTC-----CGKSFNCKPHLNQH------H
CM002888.2_35983187-35984270(-)_1	9	271	293	FTC-----CGKSFSQSSNLNLH------H
CM002888.2_35983187-35984270(-)_1	10	299	321	FTC-----CGKSFNFLSHLNLH------H
CM002888.2_35983187-35984270(-)_1	11	327	349	FTC-----CGRSFSHSSSLNRH------H
CM002888.2_36003132-36004119(+)_1	1	50	72	FTC-----CGKILASKSKLKVH------H
CM002888.2_36003132-36004119(+)_1	2	78	100	FTC-----CGKSFSISSSLNLH------H
CM002888.2_36003132-36004119(+)_1	3	106	128	FTC-----CGKSFSHLSPFNKH------H
CM002888.2_36003132-36004119(+)_1	4	134	156	FTC-----CGKSFSLSTSLNLH------H
CM002888.2_36003132-36004119(+)_1	5	162	184	FTC-----CGKSFNCSSNLSKH------H
CM002888.2_36003132-36004119(+)_1	6	190	212	FTC-----CEKSFRISSSLNLH------H
CM002888.2_36003132-36004119(+)_1	7	218	240	FTC-----CGNSFSQSSSLNKH------H
CM002888.2_36003132-36004119(+)_1	8	246	268	FTC-----CGKSFNRSEHLNLH------H
CM002888.2_36003132-36004119(+)_1	9	274	296	FTC-----CEKSFTCSSHLNRH------H
CM002888.2_36003132-36004119(+)_1	10	302	324	YAC-----CGKIFSQSSCLNLH------H
CM002888.2_36016795-36017668(-)_1	1	64	86	DTC-----CGKCFSRSSSLNKH------H
CM002888.2_36016795-36017668(-)_1	2	92	114	YTC-----CGKTFNSSSLLNQH------H
CM002888.2_36016795-36017668(-)_1	3	120	142	FTC-----CGKSFGRKGNLKIH------H
CM002888.2_36016795-36017668(-)_1	4	148	170	FTC-----CGKSFNCLSHFNLH------H
WARNING: Overlapping ZFs are found in CM002888.2_36016795-36017668(-)_1. Only the first ZF instance is considered.
CM002888.2_36016795-36017668(-)_1	5	176	198	FTC-----CGKSFSQSSSLNQH------H
CM002888.2_36016795-36017668(-)_1	6	204	226	FTC-----CGKSFKSSSHLIRH------H
CM002888.2_36016795-36017668(-)_1	7	232	254	FTC-----CGKSFNQSSQLNQH------H
CM002888.2_36016795-36017668(-)_1	8	260	282	FTC-----CGKSFTRSSSLNLH------H
CM002888.2_36090494-36091316(+)_1	1	47	69	FTC-----CGKNSASKGKLKIH------H
CM002888.2_36090494-36091316(+)_1	2	75	97	FTC-----CGKSFNQSSNLNHH------H
CM002888.2_36090494-36091316(+)_1	3	103	125	FTC-----CGKSFSQSSHLNYH------H
CM002888.2_36090494-36091316(+)_1	4	131	153	FTC-----CGKSFSQSSHLNLH------H
CM002888.2_36090494-36091316(+)_1	5	159	181	FTC-----CGKSFNCSSHLNQH------H
CM002888.2_36090494-36091316(+)_1	6	187	209	FTC-----CGKSFSQSSNLNQH------H
CM002888.2_36090494-36091316(+)_1	7	215	237	FTC-----CGKSFIQSSSLNQH------H
CM002888.2_36090494-36091316(+)_1	8	243	265	FTC-----CEKSFICSTNLKKH------H
CM002888.2_36133402-36134989(-)_1	1	47	69	FTC-----CGKSFGRKGYLKIH------H
CM002888.2_36133402-36134989(-)_1	2	75	97	FTC-----CGKSFNRSSSLNKH------H
CM002888.2_36133402-36134989(-)_1	3	103	125	FTC-----CGKSFNQSSSLNNH------H
CM002888.2_36133402-36134989(-)_1	4	131	153	FTC-----CGKSFNQSSSLNNH------H
CM002888.2_36133402-36134989(-)_1	5	159	181	FTC-----CGKSFNQSSYLNLH------H
CM002888.2_36133402-36134989(-)_1	6	187	209	FTC-----CGRSFNRSSSINKH------H
CM002888.2_36133402-36134989(-)_1	7	215	237	FTC-----CLKSFNRSSHLNNH------H
CM002888.2_36133402-36134989(-)_1	8	243	265	FTC-----CGKSFSQSTYLNKH------H
CM002888.2_36133402-36134989(-)_1	9	271	293	FTC-----CEKSFNQSSSLNKH------H
CM002888.2_36133402-36134989(-)_1	10	299	321	FTC-----CGRSFNQSSHLNSH------H
CM002888.2_36133402-36134989(-)_1	11	327	349	FTC-----CGKSFNQSSSLNKH------H
CM002888.2_36133402-36134989(-)_1	12	355	377	FTC-----CGKSFNQSSSLNNH------H
CM002888.2_36133402-36134989(-)_1	13	383	405	FTC-----CGKSFNQSSYLNLH------H
CM002888.2_36133402-36134989(-)_1	14	411	433	FTC-----CGRSFNRSSSLNKH------H
CM002888.2_36133402-36134989(-)_1	15	439	461	FTC-----CGKSFSQSTYLNKH------H
CM002888.2_36133402-36134989(-)_1	16	467	489	FTC-----CGKSFNQSSSLNKH------H
CM002888.2_36155191-36156019(+)_1	1	49	71	FTC-----CGRNFGRKGDLKIH------H
CM002888.2_36155191-36156019(+)_1	2	77	99	YIC-----CGKSFSISSNLNQH------H
CM002888.2_36155191-36156019(+)_1	3	105	127	FTC-----CGKSFSQSSHLNYH------H
CM002888.2_36155191-36156019(+)_1	4	133	155	STC-----CGKSFSCLSHLNKH------H
CM002888.2_36155191-36156019(+)_1	5	161	183	FSC-----CGKSFRHSLFLKQH------H
CM002888.2_36155191-36156019(+)_1	6	189	211	FTC-----CGKSFSQSSSLNHH------H
CM002888.2_36155191-36156019(+)_1	7	217	239	YTC-----CRKSFRRSSSLKEH------H
CM002888.2_36155191-36156019(+)_1	8	245	267	FTC-----CGKSFIQSSQLNRH------H
CM002888.2_36173028-36174099(+)_1	1	46	68	FTC-----CGRRLANKSKLKIH------H
CM002888.2_36173028-36174099(+)_1	2	74	96	FTC-----CGKSFIRSSSLNVH------H
CM002888.2_36173028-36174099(+)_1	3	102	124	FSC-----CGKSLASKSKLKIH------H
CM002888.2_36173028-36174099(+)_1	4	130	152	FTC-----CGKSFSQSSSLNQH------H
CM002888.2_36173028-36174099(+)_1	5	158	180	FTC-----CEKSFSQSSHLNEH------H
CM002888.2_36173028-36174099(+)_1	6	186	208	FTC-----CRKNFYCSSHLNKH------H
CM002888.2_36173028-36174099(+)_1	7	214	236	FTC-----CGKSFSRSSSLNLH------H
CM002888.2_36173028-36174099(+)_1	8	242	264	FTC-----CGKSFNCSSSLNLH------H
CM002888.2_36173028-36174099(+)_1	9	270	292	FTC-----CGKSFNCSSSLNRH------H
CM002888.2_36173028-36174099(+)_1	10	298	320	FTC-----CEKSFSQSSHLNEH------H
CM002888.2_36173028-36174099(+)_1	11	326	348	FTC-----CRKNFYCSSYLNKH------H
CM002888.2_36191314-36192310(+)_1	1	43	68	KSC-----CGKSLASKSKLNIH------H
WARNING: Overlapping ZFs are found in CM002888.2_36191314-36192310(+)_1. Only the first ZF instance is considered.
CM002888.2_36191314-36192310(+)_1	2	74	96	FTC-----CGKSFSQSSYLNQH------H
CM002888.2_36191314-36192310(+)_1	3	102	124	FIC-----CGKSFSHSSSLNQH------H
CM002888.2_36191314-36192310(+)_1	4	130	152	FTC-----CGKSFSQSSSLNLH------H
CM002888.2_36191314-36192310(+)_1	5	158	180	FKC-----CGKSFSQSSSLNQH------H
CM002888.2_36191314-36192310(+)_1	6	186	208	FTC-----CGKSFSQSSSLNLH------H
CM002888.2_36191314-36192310(+)_1	7	214	236	FTC-----CRKSFSNSSSLYRH------H
CM002888.2_36191314-36192310(+)_1	8	242	264	FTC-----CGKSFIQSSSFNVH------H
CM002888.2_36191314-36192310(+)_1	9	270	292	FTC-----CGKSFRKSSSLNEH------H
CM002888.2_36191314-36192310(+)_1	10	298	320	HMC-----CEKTFITAANLKRH------H
CM002888.2_36489447-36490302(+)_1	1	76	98	YTC-----CGKSFGQKRSFKTH------H
CM002888.2_36489447-36490302(+)_1	2	104	126	YTC-----CGQSFNHAGNFALH------H
CM002888.2_36489447-36490302(+)_1	3	132	154	YTC-----CGKSFYTSGTFAAH------H
CM002888.2_36489447-36490302(+)_1	4	160	182	YSC-----CGKSFKQNGTLTVH------H
CM002888.2_36489447-36490302(+)_1	5	185	210	ERC-----CGKSFYTTGNFAAH------H
WARNING: Overlapping ZFs are found in CM002888.2_36489447-36490302(+)_1. Only the first ZF instance is considered.
CM002888.2_36489447-36490302(+)_1	6	216	238	YAC-----CGKSFFQSGNLAVH------H
CM002888.2_36489447-36490302(+)_1	7	244	266	YSC-----CGKSFKQNSNLEAH------H
CM002888.2_36507137-36508292(-)_1	1	75	97	FSC-----CRKSFSQKSKLDVH------H
CM002888.2_36507137-36508292(-)_1	2	103	125	FTC-----CGKSFGQIQGFKAH------H
CM002888.2_36507137-36508292(-)_1	3	131	153	FPC-----CGKSFYYAGNLAAH------H
CM002888.2_36507137-36508292(-)_1	4	159	181	FSC-----CGKSFSQKSNLEIH------H
CM002888.2_36507137-36508292(-)_1	5	187	209	YTC-----CGKSFSQKQCLKTH------H
CM002888.2_36507137-36508292(-)_1	6	215	237	FSC-----CRKSFSKKLTLIAH------H
CM002888.2_36507137-36508292(-)_1	7	243	265	YTC-----CGKSLGKKQDLYIH------H
CM002888.2_36507137-36508292(-)_1	8	271	293	YTC-----CGKSFPHKSSLKHH------H
CM002888.2_36507137-36508292(-)_1	9	299	321	FTC-----CGKSFSTKASLKNH------H
CM002888.2_36507137-36508292(-)_1	10	327	349	FTC-----CGKSLNRKDTIKKH------H
CM002888.2_36507137-36508292(-)_1	11	355	377	FRC-----CGKGFKSKRSLSAH------H
CM002888.2_36543674-36544547(+)_1	1	49	71	FTC-----CGRSFGRKGYLKIH------H
CM002888.2_36543674-36544547(+)_1	2	77	99	FTC-----CGKNFCQSSSLNQH------H
CM002888.2_36543674-36544547(+)_1	3	105	127	FTC-----CGRSFSQLSHLNKH------H
CM002888.2_36543674-36544547(+)_1	4	133	155	FTC-----CGRSFSQLSHLNKH------H
CM002888.2_36543674-36544547(+)_1	5	161	183	FTC-----CGKSFSQSSSLNLH------H
CM002888.2_36543674-36544547(+)_1	6	189	211	FTC-----CGKSFSQSSNLTLH------H
CM002888.2_36543674-36544547(+)_1	7	217	239	FTC-----CGKSFSQSSSLNLH------H
CM002888.2_36543674-36544547(+)_1	8	245	267	FIC-----CGKSFSQSSNLTLH------H
CM002888.2_36573950-36575150(+)_1	1	63	88	KSC-----CGKSLASKSKLKTH------H
WARNING: Overlapping ZFs are found in CM002888.2_36573950-36575150(+)_1. Only the first ZF instance is considered.
CM002888.2_36573950-36575150(+)_1	2	121	143	FSC-----CGKSFNCSSHLNQH------H
CM002888.2_36573950-36575150(+)_1	3	149	171	FRC-----CGKSFNCSSHLNEH------H
CM002888.2_36573950-36575150(+)_1	4	177	199	FTC-----CGKSFSKSSSLYRH------H
CM002888.2_36573950-36575150(+)_1	5	205	227	FTC-----CRKSFSQSSSLNLH------H
CM002888.2_36573950-36575150(+)_1	6	233	255	FTC-----CGNSFSKSSSLYRH------H
CM002888.2_36573950-36575150(+)_1	7	261	283	FTC-----CGKSFIQSSCLNVH------H
CM002888.2_36573950-36575150(+)_1	8	289	311	FTC-----CGKSFSTSSHLKKH------H
CM002888.2_36573950-36575150(+)_1	9	317	339	YMC-----CEKTFITAAELKRH------H
CM002888.2_36573950-36575150(+)_1	10	345	367	YKC-----CSKRFTHSGTLKTH------H
CM002888.2_36573950-36575150(+)_1	11	373	395	YKC-----CSKRFAHLGTLKAH------H
CM002888.2_36699677-36701228(+)_1	1	66	88	FTC-----CGKSFGRKGDFKIH------H
CM002888.2_36699677-36701228(+)_1	2	122	144	YTC-----CGKSFSRSSHLNEH------H
CM002888.2_36699677-36701228(+)_1	3	150	172	FTC-----CGKGFTLSSHLNRH------H
CM002888.2_36699677-36701228(+)_1	4	178	200	FTC-----CGKTFNYSSCLNEH------H
CM002888.2_36699677-36701228(+)_1	5	206	228	FTC-----CGKSFSQSSHLNEH------H
CM002888.2_36699677-36701228(+)_1	6	234	256	FTC-----CGKSFGRNFDLKTH------H
CM002888.2_36699677-36701228(+)_1	7	262	284	FTC-----CGKSSGRKWDLKIH------H
CM002888.2_36699677-36701228(+)_1	8	290	312	FSC-----CGKGFTLSSHLNRH------H
CM002888.2_36699677-36701228(+)_1	9	318	340	FTC-----CGKTFNYSSCLNEH------H
CM002888.2_36699677-36701228(+)_1	10	346	368	FTC-----CGKSFSRSSHLNEH------H
CM002888.2_36699677-36701228(+)_1	11	374	396	FTC-----CGKGFTLSSHLNRH------H
CM002888.2_36699677-36701228(+)_1	12	402	424	FTC-----CGKTFNCSSHLNKH------H
CM002888.2_36699677-36701228(+)_1	13	430	452	FTC-----CGKSFGRKWDLKIH------H
CM002888.2_36699677-36701228(+)_1	14	458	480	FTC-----CGKSFSRSSHLNEH------H
CM002888.2_36699677-36701228(+)_1	15	486	508	FTC-----CGKSFSGSSHLNRH------H
CM002888.2_36765806-36766547(-)_1	1	96	118	FTC-----CGRSFGRKHNLKIH------H
CM002888.2_36765806-36766547(-)_1	2	124	146	YTC-----CGKSFNQSSNLYNH------H
CM002888.2_36765806-36766547(-)_1	3	152	174	FKC-----CGKSFNRSSDLHQH------H
CM002888.2_36765806-36766547(-)_1	4	180	202	YTC-----CGKSFYCSSHLHQH------H
CM002888.2_36765806-36766547(-)_1	5	208	230	FTC-----CGKSFSQSSNFKQH------H
CM002888.2_36781270-36782548(+)_1	1	62	87	KSC-----CGKSLASKSKLKTH------H
WARNING: Overlapping ZFs are found in CM002888.2_36781270-36782548(+)_1. Only the first ZF instance is considered.
CM002888.2_36781270-36782548(+)_1	2	120	142	FTC-----CGKSFNCSSHLNQH------H
CM002888.2_36781270-36782548(+)_1	3	148	170	FRC-----CGKSFNCSSHLNEH------H
CM002888.2_36781270-36782548(+)_1	4	176	198	FTC-----CGKSFSKSSSLYRH------H
CM002888.2_36781270-36782548(+)_1	5	204	226	YTC-----CRKSFSQSSSLNLH------H
CM002888.2_36781270-36782548(+)_1	6	232	254	FTC-----CGNSFSKSSSLYRH------H
CM002888.2_36781270-36782548(+)_1	7	260	282	FTC-----CGKSFIQSSCLNVH------H
CM002888.2_36781270-36782548(+)_1	8	288	310	FTC-----CGKSFIHSSHLNQH------H
CM002888.2_36781270-36782548(+)_1	9	343	365	YMC-----CEKTFITAAELKRH------H
CM002888.2_36781270-36782548(+)_1	10	371	393	YKC-----CSKRFAHSGTLKTH------H
CM002888.2_36781270-36782548(+)_1	11	399	421	YKC-----CSKRFAHSGTLKAH------H
CM002888.2_36805557-36806385(+)_1	1	49	71	FMC-----CGKSFASKSKLNIH------H
CM002888.2_36805557-36806385(+)_1	2	77	99	FTC-----CGKSFSLSSSLYNH------H
CM002888.2_36805557-36806385(+)_1	3	105	127	FTC-----CGKSFSCTSNLYQH------H
CM002888.2_36805557-36806385(+)_1	4	133	155	FTC-----CGKSFSQSSYLNLH------H
CM002888.2_36805557-36806385(+)_1	5	161	183	FTC-----CGKSFSQSSSLYNH------H
CM002888.2_36805557-36806385(+)_1	6	189	211	FTC-----CGKSFRCSSNFYKH------H
CM002888.2_36805557-36806385(+)_1	7	217	239	FTC-----CGKSFSQLSHLNLH------H
CM002888.2_36805557-36806385(+)_1	8	245	267	FTC-----CGKSFIHSSSLKLH------H
CM002888.2_36854539-36855283(+)_1	1	48	70	FTC-----CGKSFGRKSDLKIH------H
CM002888.2_36854539-36855283(+)_1	2	76	98	FTC-----CGKSFNQTSNLNRH------H
CM002888.2_36854539-36855283(+)_1	3	104	126	FTC-----CGKSFNCSSHLNQH------H
CM002888.2_36854539-36855283(+)_1	4	132	154	FIC-----CGKSFSQLSSLNQH------H
CM002888.2_36854539-36855283(+)_1	5	160	182	FTC-----CGKSFSQLSSLNQH------H
CM002888.2_36854539-36855283(+)_1	6	188	210	FTC-----CGKSFNRLANLTEH------H
CM002888.2_36854539-36855283(+)_1	7	216	238	YMC-----CEKTFITAPKLKLH------H
CM002888.2_36912018-36912933(+)_1	1	50	72	FTC-----CGTSFGRKRDLKIH------H
CM002888.2_36912018-36912933(+)_1	2	78	100	FTC-----CGNSFNSSSHLNQH------H
CM002888.2_36912018-36912933(+)_1	3	134	156	FTC-----CGKNFNQSSNLNRH------H
CM002888.2_36912018-36912933(+)_1	4	162	184	FTC-----CGTSFIRSSSLNLH------H
CM002888.2_36912018-36912933(+)_1	5	190	212	FTC-----CGRSFNRSSHLNRH------H
CM002888.2_36912018-36912933(+)_1	6	218	240	FTC-----CGMSFSQSSNLNLH------H
CM002888.2_36912018-36912933(+)_1	7	246	268	FAC-----CGMSFSQSSNLNLH------H
CM002888.2_36912018-36912933(+)_1	8	274	296	FTC-----CGKSFNSSSHLNRH------H
CM002888.2_36944243-36945317(-)_1	1	47	69	FTC-----CGKSFGRKGDFKIH------H
CM002888.2_36944243-36945317(-)_1	2	75	97	FTC-----CGKSFNQLSALNLH------H
CM002888.2_36944243-36945317(-)_1	3	103	125	FTC-----CVKSFRRKWDLKIH------H
CM002888.2_36944243-36945317(-)_1	4	131	153	FTC-----CGKSFSRSSHLNEH------H
CM002888.2_36944243-36945317(-)_1	5	159	181	FTC-----CGKGFTRSSHLNRH------H
CM002888.2_36944243-36945317(-)_1	6	187	209	FTC-----CGKTFNCSSCLNTH------H
CM002888.2_36944243-36945317(-)_1	7	215	237	FTC-----CGKSFSRSSHLNEH------H
CM002888.2_36944243-36945317(-)_1	8	243	265	FTC-----CGKSFGRNFDLKTH------H
CM002888.2_36944243-36945317(-)_1	9	271	293	FTC-----CGKSFGRKWDLKIH------H
CM002888.2_36944243-36945317(-)_1	10	299	321	FTC-----CGKSFSRSSHLNEH------H
CM002888.2_36944243-36945317(-)_1	11	327	349	FTC-----CGKSFSRSSHHNRH------H
CM002888.2_37000050-37001139(-)_1	1	53	75	FTC-----CGNRFRRKHNLQIH------H
CM002888.2_37000050-37001139(-)_1	2	81	103	YTC-----CGQCFCTSGNLVVH------H
CM002888.2_37000050-37001139(-)_1	3	137	159	YIC-----CEQCFYTTGNLAAH------H
CM002888.2_37000050-37001139(-)_1	4	165	187	YTC-----CGKSFYQSANLVVH------H
CM002888.2_37000050-37001139(-)_1	5	193	215	YSC-----CGKSFKQNSNLEAH------H
CM002888.2_37000050-37001139(-)_1	6	221	243	FTC-----CGKSFAQKQDLDLH------H
CM002888.2_37000050-37001139(-)_1	7	249	271	YTC-----CGKSFRCKSALNNH------H
CM002888.2_37000050-37001139(-)_1	8	277	299	FAC-----CGKSFTTKTSLKNH------H
CM002888.2_37000050-37001139(-)_1	9	305	327	FTC-----CGKSLTRKDTIRNH------H
CM002888.2_37000050-37001139(-)_1	10	333	355	FRC-----CGKGFKYKRSLNTH------H
CM002888.2_37021550-37022714(+)_1	1	42	67	KSC-----CGKSLANKSKLKIH------H
WARNING: Overlapping ZFs are found in CM002888.2_37021550-37022714(+)_1. Only the first ZF instance is considered.
CM002888.2_37021550-37022714(+)_1	2	73	95	FTC-----CGKSFSHSANLNHH------H
CM002888.2_37021550-37022714(+)_1	3	101	123	FTC-----CVKSFSKSSTLYRH------H
CM002888.2_37021550-37022714(+)_1	4	129	151	FTC-----CGKSFNQPSNLNLH------H
CM002888.2_37021550-37022714(+)_1	5	157	179	FTC-----CGKNFIHSSHLNEH------H
CM002888.2_37021550-37022714(+)_1	6	185	207	FTC-----CGRSFSLSSTLNRH------H
CM002888.2_37021550-37022714(+)_1	7	213	235	FTC-----CGKSFSQSASLNRH------H
CM002888.2_37021550-37022714(+)_1	8	241	263	FTC-----CGKSFSLSSYLNKH------H
CM002888.2_37021550-37022714(+)_1	9	269	291	FTC-----CGKSFRHSSHLNQH------H
CM002888.2_37021550-37022714(+)_1	10	297	319	FTC-----CGKSFRHSSSLNQH------H
CM002888.2_37021550-37022714(+)_1	11	325	347	FTC-----CGKSFSLSSYFKRH------H
CM002888.2_37021550-37022714(+)_1	12	353	375	YMC-----CEKTFITVAELKRH------H
CM002888.2_37039803-37040572(+)_1	1	29	51	FTC-----CGNCFTRKHNLQVH------H
CM002888.2_37039803-37040572(+)_1	2	57	79	YSC-----CGKSFKQNGYLKVH------H
CM002888.2_37039803-37040572(+)_1	3	82	107	ERC-----CGQCFYTTGNFAQH------H
WARNING: Overlapping ZFs are found in CM002888.2_37039803-37040572(+)_1. Only the first ZF instance is considered.
CM002888.2_37039803-37040572(+)_1	4	224	248	AVC-----CSVWKELHNQI*PH------H
CM002888.2_37079553-37080882(-)_1	1	48	70	FTC-----CGSNFGRKGDLKIH------H
CM002888.2_37079553-37080882(-)_1	2	76	98	FTC-----CGKSFSKSSSLNHH------H
CM002888.2_37079553-37080882(-)_1	3	104	126	FTC-----CGRSFSQSSYLNKH------H
CM002888.2_37079553-37080882(-)_1	4	132	154	FTC-----CGKSFRQSSSLNYH------H
CM002888.2_37079553-37080882(-)_1	5	160	182	FTC-----CVKSFSCSSHLNKH------H
CM002888.2_37079553-37080882(-)_1	6	188	210	FSC-----CGKSFRHSLFLKQH------H
CM002888.2_37079553-37080882(-)_1	7	216	238	FTC-----CGKSFSQSSSLNHH------H
CM002888.2_37079553-37080882(-)_1	8	244	266	FTC-----CGKSFIQSSQLNRH------H
CM002888.2_37079553-37080882(-)_1	9	272	294	FTC-----CGKSFSQSSNFNLH------H
CM002888.2_37079553-37080882(-)_1	10	300	322	YTC-----CGKSFSKSSSLNEH------H
CM002888.2_37079553-37080882(-)_1	11	328	350	FTC-----CRKSFSCSSHLNHH------H
CM002888.2_37079553-37080882(-)_1	12	356	378	FTC-----CGNRFSRSSNLNQH------H
CM002888.2_37079553-37080882(-)_1	13	384	406	FTC-----CGKSFSQSSHLNHH------H
CM002888.2_37079553-37080882(-)_1	14	412	434	FTC-----CGKSFIQSSQLNRH------H
CM002888.2_37095535-37096771(+)_1	1	73	95	YTC-----CGKSFGHIQGFENH------H
CM002888.2_37095535-37096771(+)_1	2	101	123	FSC-----CGKSFTQKAKLDVH------H
CM002888.2_37095535-37096771(+)_1	3	129	151	YTC-----CGKSFTYKQGFTTH------H
CM002888.2_37095535-37096771(+)_1	4	157	179	YTC-----CEKSFYHPGNFAVH------H
CM002888.2_37095535-37096771(+)_1	5	185	207	YTC-----CGKSFYQSGNFAAH------H
CM002888.2_37095535-37096771(+)_1	6	213	235	YSC-----CGKSFKQNCTLEVH------H
CM002888.2_37095535-37096771(+)_1	7	241	263	FIC-----CGKRFSQKHDLNIH------H
CM002888.2_37095535-37096771(+)_1	8	269	291	HTC-----CGKRFTQKTSLDNH------H
CM002888.2_37095535-37096771(+)_1	9	297	319	YRC-----CGKTFPHKSSLKHH------H
CM002888.2_37095535-37096771(+)_1	10	382	404	FRC-----CGKGFKRKRSLNTH------H
CM002888.2_37173258-37174086(-)_1	1	48	70	FTC-----CGKSFERKGNLKIH------H
CM002888.2_37173258-37174086(-)_1	2	76	98	FTC-----CGKSFNQSSNLNLH------H
CM002888.2_37173258-37174086(-)_1	3	104	126	FTC-----CGKSFNALSHLNQH------H
CM002888.2_37173258-37174086(-)_1	4	132	154	FKC-----CGKSFNRSSDLHQH------H
CM002888.2_37173258-37174086(-)_1	5	160	182	FTC-----CGKSFNCLSHLNQH------H
CM002888.2_37173258-37174086(-)_1	6	188	210	FKC-----CGKSFSRSSDLYKH------H
CM002888.2_37173258-37174086(-)_1	7	216	238	FTC-----CGKCFNFSSNLNRH------H
CM002888.2_37231018-37231993(-)_1	1	43	68	KSC-----CGKSLASKSKLKIH------H
WARNING: Overlapping ZFs are found in CM002888.2_37231018-37231993(-)_1. Only the first ZF instance is considered.
CM002888.2_37231018-37231993(-)_1	2	74	96	FTC-----CGKSFSYSSHLNEH------H
CM002888.2_37231018-37231993(-)_1	3	102	124	FTC-----CGKSLTTKRKLKIH------H
CM002888.2_37231018-37231993(-)_1	4	130	152	FTC-----CGKSFSRSSSLNNH------H
CM002888.2_37231018-37231993(-)_1	5	158	180	FAC-----CGKSFSHSSHLNKH------H
CM002888.2_37231018-37231993(-)_1	6	186	208	FTC-----CGKSFSQSSHLNEH------H
CM002888.2_37231018-37231993(-)_1	7	214	236	FTC-----CGKSFSQSSYITKH------H
CM002888.2_37231018-37231993(-)_1	8	242	264	FTC-----CGKSFSQSSTLNLH------H
CM002888.2_37231018-37231993(-)_1	9	270	292	FTC-----CGKSFSQLSHLNQH------H
CM002888.2_37231018-37231993(-)_1	10	298	320	YTC-----CGTSFSTSSNLNKH------H
CM002888.2_37244973-37245960(+)_1	1	50	72	FTC-----CGKILASKSKLKIH------H
CM002888.2_37244973-37245960(+)_1	2	78	100	FTC-----CGKSFSLSSSLNLH------H
CM002888.2_37244973-37245960(+)_1	3	106	128	YTC-----CGKSFSHLSPLNKH------H
CM002888.2_37244973-37245960(+)_1	4	134	156	FTC-----CGKSFSLSTSLNLH------H
CM002888.2_37244973-37245960(+)_1	5	162	184	FTC-----CGKSFNCSSNLSKH------H
CM002888.2_37244973-37245960(+)_1	6	190	212	FTC-----CEKSFRISSSLNLH------H
CM002888.2_37244973-37245960(+)_1	7	218	240	FTC-----CGNSFSQSSSLNKH------H
CM002888.2_37244973-37245960(+)_1	8	246	268	FTC-----CVKSFSRSEHLNLH------H
CM002888.2_37244973-37245960(+)_1	9	274	296	FTC-----CEKSFTCSSHLNRH------H
CM002888.2_37244973-37245960(+)_1	10	302	324	YAC-----CGKIFSQSSRLNLH------H
CM002888.2_37509562-37510474(+)_1	1	46	68	FIC-----CGKSFGRKYNLKIH------H
CM002888.2_37509562-37510474(+)_1	2	74	96	FTC-----CGKSFSQKSNLNLH------H
CM002888.2_37509562-37510474(+)_1	3	102	124	FTC-----CGKSFNHLSHLNQH------H
CM002888.2_37509562-37510474(+)_1	4	130	152	FTC-----CGKSFSQSSHLNCH------H
CM002888.2_37509562-37510474(+)_1	5	158	180	FTC-----CGKSFRQSSSLTLH------H
CM002888.2_37509562-37510474(+)_1	6	186	208	FTC-----CGKSYSQSSYLNDH------H
CM002888.2_37509562-37510474(+)_1	7	214	236	FPC-----CGKSFNSSSNLYKH------H
CM002888.2_37509562-37510474(+)_1	8	242	264	FSC-----CGKSFNHLSNLHRH------H
CM002888.2_37509562-37510474(+)_1	9	270	292	FTC-----CGKSFSQSSHLNQH------H
CM002888.2_37577588-37578332(-)_1	1	46	68	FIC-----CEKSFGRKDDLKFH------H
CM002888.2_37577588-37578332(-)_1	2	74	96	FTC-----CGKSFSQSSSLKIH------H
CM002888.2_37577588-37578332(-)_1	3	102	124	FTC-----CGKSFSQSSSLNLH------H
CM002888.2_37577588-37578332(-)_1	4	130	152	FTC-----CGKSFNQSSHLNCH------H
CM002888.2_37577588-37578332(-)_1	5	158	180	FTC-----CGKSFSQSSNLNCH------H
CM002888.2_37577588-37578332(-)_1	6	186	208	FTC-----CGKSFTCSSRLHQH------H
CM002888.2_37577588-37578332(-)_1	7	214	236	FSC-----CGKSFSQSSHLNQH------H
CM002888.2_37665063-37666272(-)_1	1	65	87	FSC-----CRKSFSQKPKLDVH------H
CM002888.2_37665063-37666272(-)_1	2	93	115	YTC-----CGKSFGQIQGFKAH------H
CM002888.2_37665063-37666272(-)_1	3	121	143	YTC-----CGKSFYHAGHFAAH------H
CM002888.2_37665063-37666272(-)_1	4	149	171	FSC-----CGKSFSQKSNLDVH------H
CM002888.2_37665063-37666272(-)_1	5	177	199	YTC-----CGKIFSQKQNFKIH------H
CM002888.2_37665063-37666272(-)_1	6	203	227	RSC-----CGKSFRHARNLAVH------H
WARNING: Overlapping ZFs are found in CM002888.2_37665063-37666272(-)_1. Only the first ZF instance is considered.
CM002888.2_37665063-37666272(-)_1	7	233	255	FSC-----CRKSFSKKPNLIAH------H
CM002888.2_37665063-37666272(-)_1	8	261	283	YTC-----CGKSFGQKQDLYIH------H
CM002888.2_37665063-37666272(-)_1	9	289	311	YTC-----CGKSFAHKSTLNHH------H
CM002888.2_37665063-37666272(-)_1	10	317	339	FAC-----CGKSFTTKTSLKNH------H
CM002888.2_37665063-37666272(-)_1	11	345	367	FTC-----CGKSLTRKDSIKNH------H
CM002888.2_37665063-37666272(-)_1	12	373	395	FRC-----CGKGFKSKRSLNTH------H
WARNING: Overlapping ZFs are found in CM002888.2_37665063-37666272(-)_1. Only the first ZF instance is considered.
CM002888.2_37701675-37702746(-)_1	1	47	72	KNC-----CGKILASKSKLKIH------H
WARNING: Overlapping ZFs are found in CM002888.2_37701675-37702746(-)_1. Only the first ZF instance is considered.
CM002888.2_37701675-37702746(-)_1	2	78	100	FAC-----CGKSFSLSSSLNLH------H
CM002888.2_37701675-37702746(-)_1	3	106	128	FTC-----CGRSFSHLSPLNKH------H
CM002888.2_37701675-37702746(-)_1	4	134	156	FTC-----CGKSFSLSTSLNLH------H
CM002888.2_37701675-37702746(-)_1	5	162	184	FTC-----CGRSFSHLSPLNKH------H
CM002888.2_37701675-37702746(-)_1	6	190	212	FTC-----CGKSFNCSSNLSKH------H
CM002888.2_37701675-37702746(-)_1	7	218	240	FTC-----CEKSFRISSSLNLH------H
CM002888.2_37701675-37702746(-)_1	8	246	268	FTC-----CGNSFSQSSSLNKH------H
CM002888.2_37701675-37702746(-)_1	9	274	296	FTC-----CVKSFNRSEHLNLH------H
CM002888.2_37701675-37702746(-)_1	10	302	324	FTC-----CEKSFTCSSHLNRH------H
CM002888.2_37701675-37702746(-)_1	11	330	352	YAC-----CGKIFSQSSRLNLH------H
CM002888.2_37714976-37715555(+)_1	1	42	64	FTC-----CGKSFGRKHNLKIH------H
CM002888.2_37714976-37715555(+)_1	2	70	92	FKC-----CGKSFNQSSNLYNH------H
CM002888.2_37714976-37715555(+)_1	3	98	120	FKC-----CGKSFNRSSDLHQH------H
CM002888.2_37714976-37715555(+)_1	4	126	148	YTC-----CGKSFYCSSHLHQH------H
CM002888.2_37714976-37715555(+)_1	5	154	176	FTC-----CGKSFSQSSNFKQH------H
CM002888.2_38006819-38007971(+)_1	1	42	64	FTC-----CGKCFGRKDNLKIH------H
CM002888.2_38006819-38007971(+)_1	2	70	92	FTC-----CGKSFNCSANLYKH------H
CM002888.2_38006819-38007971(+)_1	3	98	120	FTC-----CGKSFSQKSNLNLH------H
CM002888.2_38006819-38007971(+)_1	4	126	148	FKC-----CGKSFNRSSDLYKH------H
CM002888.2_38006819-38007971(+)_1	5	154	176	FKC-----CGKSFNRSSNLHQH------H
CM002888.2_38006819-38007971(+)_1	6	182	204	FTC-----CGKSFNFSSNLYRH------H
CM002888.2_38006819-38007971(+)_1	7	210	232	FTC-----CGKSFNHLSSLNQH------H
CM002888.2_38006819-38007971(+)_1	8	238	260	FKC-----CGKSFNRSSDLYKH------H
CM002888.2_38006819-38007971(+)_1	9	266	288	FTC-----CGKSFNFSSNLYRH------H
CM002888.2_38006819-38007971(+)_1	10	294	316	FKC-----CGKSFNRSSDLCKH------H
CM002888.2_38006819-38007971(+)_1	11	322	344	FTC-----CGKSFNFSSNLNRH------H
CM002888.2_38006819-38007971(+)_1	12	350	372	FTC-----CGKSFSQSSHLNQH------H
CM002888.2_38086138-38086984(+)_1	1	63	85	YTC-----CGKSFYNTGNLTVH------H
CM002888.2_38086138-38086984(+)_1	2	91	113	YTC-----CGKSFYSTGNLAVH------H
CM002888.2_38086138-38086984(+)_1	3	119	141	YSC-----CGKSCKQNGNLETH------H
CM002888.2_38086138-38086984(+)_1	4	147	169	FIC-----CRKGFSQKQNLTIH------H
CM002888.2_38086138-38086984(+)_1	5	175	197	YTC-----CGKSFPHTGSLKHH------H
CM002888.2_38086138-38086984(+)_1	6	203	225	FAC-----CGKSFTTKASLMNH------H
CM002888.2_38086138-38086984(+)_1	7	228	250	TTC-----CGKSLACKDSIKQH------H
CM002888.2_38086138-38086984(+)_1	8	255	277	FRC-----CGKVFKHKRSLINH------H
CM002888.2_38105159-38106224(+)_1	1	42	67	KNC-----CGKSYGSKGYLKIH------H
WARNING: Overlapping ZFs are found in CM002888.2_38105159-38106224(+)_1. Only the first ZF instance is considered.
CM002888.2_38105159-38106224(+)_1	2	73	95	FTC-----CGKSFGRKRELKIH------H
CM002888.2_38105159-38106224(+)_1	3	101	123	YTC-----CGKSFSQSSNLNQH------H
CM002888.2_38105159-38106224(+)_1	4	129	151	FTC-----CGKSFSRSSHLNEH------H
CM002888.2_38105159-38106224(+)_1	5	157	179	FTC-----CGKSFGRNFDLKIH------H
CM002888.2_38105159-38106224(+)_1	6	185	207	FRC-----CGKSFSQSSSLNQH------H
CM002888.2_38105159-38106224(+)_1	7	213	235	FTC-----CGKSFNRSSSLNNH------H
CM002888.2_38105159-38106224(+)_1	8	241	263	FTC-----CGKTFNYSSHLYEH------H
CM002888.2_38105159-38106224(+)_1	9	269	291	FTC-----CGKNFNQSSNLNRH------H
CM002888.2_38105159-38106224(+)_1	10	297	319	FTC-----CGKSFICSSSLNLH------H
CM002888.2_38125416-38126712(+)_1	1	66	88	FSC-----CGKSFSQKSNLDVH------H
CM002888.2_38125416-38126712(+)_1	2	94	116	FTC-----CGKSFGQKQSFKAH------H
CM002888.2_38125416-38126712(+)_1	3	122	144	YTC-----CGKSFYHTGHFAAH------H
CM002888.2_38125416-38126712(+)_1	4	150	172	YTC-----CGKSFYHTGHFAAH------H
CM002888.2_38125416-38126712(+)_1	5	178	200	FSC-----CGKSFSQKPNLDVH------H
CM002888.2_38125416-38126712(+)_1	6	206	228	YTC-----CGKSFSQKRSFKAH------H
CM002888.2_38125416-38126712(+)_1	7	234	256	YTC-----CGKSFCHARNLEVH------H
CM002888.2_38125416-38126712(+)_1	8	262	284	FSC-----CRKNFSTKLNLIAH------H
CM002888.2_38125416-38126712(+)_1	9	290	312	YTC-----CGKSLGKKQDLYIH------H
CM002888.2_38125416-38126712(+)_1	10	318	340	YTC-----CGKSFPHKNTLNHH------H
CM002888.2_38125416-38126712(+)_1	11	346	368	FAC-----CGKSFTTKFSLKNH------H
CM002888.2_38125416-38126712(+)_1	12	374	396	FTC-----CGKSLTRKDTIKQH------H
CM002888.2_38125416-38126712(+)_1	13	402	424	FRC-----CGKGFKSKRSLNTH------H
WARNING: Overlapping ZFs are found in CM002888.2_38125416-38126712(+)_1. Only the first ZF instance is considered.
CM002888.2_38170775-38171837(+)_1	1	75	97	YSC-----CRKSFGKKSNLDIH------H
CM002888.2_38170775-38171837(+)_1	2	103	125	YTC-----CGKRFGYIQGFKNH------H
CM002888.2_38170775-38171837(+)_1	3	131	153	YTC-----CGKSFYHAGNFAAH------H
CM002888.2_38170775-38171837(+)_1	4	159	181	YTC-----CGKSFSKTGNLAVH------H
CM002888.2_38170775-38171837(+)_1	5	187	209	YSC-----CGKSFKQNVTLKIH------H
CM002888.2_38170775-38171837(+)_1	6	243	265	YTC-----CGKSFPYKGSLKHH------H
CM002888.2_38170775-38171837(+)_1	7	271	293	FTC-----CGKSFTTKASFMNH------H
CM002888.2_38170775-38171837(+)_1	8	299	321	FTC-----CAKTFTRKDSMKQH------H
CM002888.2_38170775-38171837(+)_1	9	327	349	FRC-----CGKGFKCKRSLSTH------H
CM002888.2_38194016-38195249(+)_1	1	45	70	KRC-----CGKSLANKSKLKIH------H
WARNING: Overlapping ZFs are found in CM002888.2_38194016-38195249(+)_1. Only the first ZF instance is considered.
CM002888.2_38194016-38195249(+)_1	2	76	98	FTC-----CGKNFNQSSHLNQH------H
CM002888.2_38194016-38195249(+)_1	3	104	126	FTC-----CGKSFSYSANLNQH------H
CM002888.2_38194016-38195249(+)_1	4	132	154	FTC-----CGKSFSNSANLNQH------H
CM002888.2_38194016-38195249(+)_1	5	160	182	FTC-----CGKSFSQSSYLNQH------H
CM002888.2_38194016-38195249(+)_1	6	188	210	FTC-----CGKSFSQSPYLNQH------H
CM002888.2_38194016-38195249(+)_1	7	216	238	FTC-----CGKSFSQSSSLYLH------H
CM002888.2_38194016-38195249(+)_1	8	244	266	FTC-----CGKSFSKSSNLNIH------H
CM002888.2_38194016-38195249(+)_1	9	272	294	FTC-----CGKSFSQSTSLNLH------H
CM002888.2_38194016-38195249(+)_1	10	300	322	FTC-----CGKSFSQSSNPNIH------H
CM002888.2_38194016-38195249(+)_1	11	356	378	FMC-----CENTFITAAELKRH------H
CM002888.2_38194016-38195249(+)_1	12	384	406	YKC-----CSKRFARSGTLKTH------H
CM002888.2_38254805-38255891(-)_1	1	48	70	FTC-----CGKSFARKGDLKIH------H
CM002888.2_38254805-38255891(-)_1	2	76	98	FTC-----CGKSFSQKSNFNVH------H
CM002888.2_38254805-38255891(-)_1	3	104	126	FTC-----CGKSFNHLSHLNQH------H
CM002888.2_38254805-38255891(-)_1	4	132	154	FKC-----CGKSFNRSSDLHQH------H
CM002888.2_38254805-38255891(-)_1	5	160	182	FTC-----CEKSFNCSSNLHTH------H
CM002888.2_38254805-38255891(-)_1	6	188	210	FTC-----CGKSFNFSSNLHRH------H
CM002888.2_38254805-38255891(-)_1	7	216	238	FTC-----CWKSFNFSSNFHRH------H
CM002888.2_38254805-38255891(-)_1	8	244	266	FTC-----CGKSFNCPSHLNQH------H
CM002888.2_38254805-38255891(-)_1	9	272	294	FKC-----CGKSFNRSSDLYKH------H
CM002888.2_38254805-38255891(-)_1	10	300	322	FTC-----CGKSFNFSSNLHRH------H
CM002888.2_38254805-38255891(-)_1	11	328	350	FTC-----CGKSFIQSSSLNQH------H
CM002888.2_38410804-38411866(-)_1	1	42	64	FTC-----CGKSFERKGNLKIH------H
CM002888.2_38410804-38411866(-)_1	2	70	92	FTC-----CGKSFNQSSNLNLH------H
CM002888.2_38410804-38411866(-)_1	3	98	120	FTC-----CGKSFNALSHLNQH------H
CM002888.2_38410804-38411866(-)_1	4	126	148	FKC-----CGKSFNRSSDLHQH------H
CM002888.2_38410804-38411866(-)_1	5	154	176	FTC-----CEKSFNCSSNLYKH------H
CM002888.2_38410804-38411866(-)_1	6	182	204	FTC-----CGKSFNFSSNLHRH------H
CM002888.2_38410804-38411866(-)_1	7	210	232	FTC-----CGKSFNISSNFHQH------H
CM002888.2_38410804-38411866(-)_1	8	238	260	FTC-----CGKSFNCLSHLNQH------H
CM002888.2_38410804-38411866(-)_1	9	266	288	FKC-----CGKSFSRSSDLYKH------H
CM002888.2_38410804-38411866(-)_1	10	294	316	FTC-----CGKCFNFSSNLNRH------H
CM002888.2_38432973-38434170(+)_1	1	61	86	KSC-----CGKSLASKSKLKTH------H
WARNING: Overlapping ZFs are found in CM002888.2_38432973-38434170(+)_1. Only the first ZF instance is considered.
CM002888.2_38432973-38434170(+)_1	2	92	114	FTC-----CGKSFSKSSSLYRH------H
CM002888.2_38432973-38434170(+)_1	3	120	142	LTC-----CGKSFNHSSFLNLH------H
CM002888.2_38432973-38434170(+)_1	4	148	170	LTC-----CGKSFSKSSSLYKH------H
CM002888.2_38432973-38434170(+)_1	5	176	198	FTC-----CGKSFYDSSYLKKH------H
CM002888.2_38432973-38434170(+)_1	6	204	226	FTC-----CGKSFNCSSHLKKH------H
CM002888.2_38432973-38434170(+)_1	7	232	254	FTC-----CGKSFSKSSSLYRH------H
CM002888.2_38432973-38434170(+)_1	8	260	282	FTC-----CGKSFSHSSSLNQH------H
CM002888.2_38432973-38434170(+)_1	9	288	310	FTC-----CGKSFIHSSNLNLH------H
CM002888.2_38432973-38434170(+)_1	10	316	338	FTC-----CGKSFSTSSHLKQH------H
CM002888.2_38432973-38434170(+)_1	11	344	366	YMC-----CEKTFITAADLKRH------H
CM002888.2_38432973-38434170(+)_1	12	372	394	YKC-----CSKRFTRSETLKTH------H
CM002888.2_38590195-38591833(-)_1	1	43	68	KNC-----CGKILASKSKLKIH------H
WARNING: Overlapping ZFs are found in CM002888.2_38590195-38591833(-)_1. Only the first ZF instance is considered.
CM002888.2_38590195-38591833(-)_1	2	74	96	FTC-----CGKSFRQASSLNKH------H
CM002888.2_38590195-38591833(-)_1	3	102	124	FTC-----CGKSFNRSSNLDQH------H
CM002888.2_38590195-38591833(-)_1	4	130	152	ITC-----CGKSFRQSSSLSKH------H
CM002888.2_38590195-38591833(-)_1	5	158	180	FTC-----CGKSFSQSSNFNLH------H
CM002888.2_38590195-38591833(-)_1	6	186	208	FTC-----CGKSFRQASSLNKH------H
CM002888.2_38590195-38591833(-)_1	7	214	236	FTC-----CGKSFSQSSNFNLH------H
CM002888.2_38590195-38591833(-)_1	8	242	264	ITC-----CGKSFHQSSSLYKH------H
CM002888.2_38590195-38591833(-)_1	9	270	292	FTC-----CGKSFSRLSHLNRH------H
CM002888.2_38590195-38591833(-)_1	10	298	320	FTC-----CGKSFSRLSHLIRH------H
CM002888.2_38590195-38591833(-)_1	11	326	348	FTC-----CRKSFSNLSSLYRH------H
CM002888.2_38590195-38591833(-)_1	12	354	376	FTC-----CGKSFRQSSNLNLH------H
CM002888.2_38590195-38591833(-)_1	13	382	404	FKC-----CGKSFSQSSHLNQH------H
CM002888.2_38590195-38591833(-)_1	14	410	432	FKC-----CGKSFIQSSSLNQH------H
CM002888.2_38590195-38591833(-)_1	15	438	460	FTC-----CGKSFRKSSYLNEH------H
CM002888.2_38590195-38591833(-)_1	16	466	488	FTC-----CEMSFSQSSSLNKH------H
CM002888.2_38590195-38591833(-)_1	17	494	516	FTC-----CGKSFSRPSSLNKH------H
CM002888.2_38590195-38591833(-)_1	18	522	544	YMC-----CKKTFITAEDLKRH------H
CM002888.2_38674732-38675890(+)_1	1	47	69	FTC-----CGRSLANKSKLKIH------H
CM002888.2_38674732-38675890(+)_1	2	75	97	FTC-----CGKSFIRSSSLNVH------H
CM002888.2_38674732-38675890(+)_1	3	103	125	FSC-----CGKSLASKSKLKIH------H
CM002888.2_38674732-38675890(+)_1	4	131	153	FTC-----CGKSFSQSSSLNQH------H
CM002888.2_38674732-38675890(+)_1	5	159	181	FTC-----CEKSFSQSSHLNEH------H
CM002888.2_38674732-38675890(+)_1	6	187	209	FTC-----CGKSFSQSSSLNQH------H
CM002888.2_38674732-38675890(+)_1	7	215	237	FTC-----CRKNFYCSSHLNKH------H
CM002888.2_38674732-38675890(+)_1	8	243	265	FTC-----CGKSFSRSSSLNLH------H
CM002888.2_38674732-38675890(+)_1	9	271	293	FTC-----CGKSFTCSSHLNLH------H
CM002888.2_38674732-38675890(+)_1	10	299	321	FTC-----CGKSFNCSSSLNRH------H
CM002888.2_38674732-38675890(+)_1	11	327	349	FTC-----CEKSFSQSSHLNEH------H
CM002888.2_38674732-38675890(+)_1	12	355	377	FTC-----CRKNFYCSSYLNKH------H
CM002888.2_38750442-38751015(-)_1	1	25	47	YSC-----CGKSCKQNGNLEVH------H
CM002888.2_38750442-38751015(-)_1	2	53	75	FIC-----CGKGFSQKQNLTIH------H
CM002888.2_38750442-38751015(-)_1	3	81	103	YTC-----CGKRFPHKGSLKHH------H
CM002888.2_38750442-38751015(-)_1	4	109	131	FAC-----CGKSFTTKARIMNH------H
CM002888.2_38750442-38751015(-)_1	5	137	159	FTC-----CGKSLSCKDSIKQH------H
CM002888.2_38793249-38794233(+)_1	1	39	64	KNC-----CGKSLANKNKLKIH------H
WARNING: Overlapping ZFs are found in CM002888.2_38793249-38794233(+)_1. Only the first ZF instance is considered.
CM002888.2_38793249-38794233(+)_1	2	70	92	FTC-----CGKSFSLLSSLNLH------H
CM002888.2_38793249-38794233(+)_1	3	98	120	FTC-----CGKSFSLSSNLNKH------H
CM002888.2_38793249-38794233(+)_1	4	126	148	FIC-----CGKSFNFSSNFHRH------H
CM002888.2_38793249-38794233(+)_1	5	154	176	FTC-----CGKSFSLSSNLNKH------H
CM002888.2_38793249-38794233(+)_1	6	182	204	FIC-----CGKSFSQSSYLNLH------H
CM002888.2_38793249-38794233(+)_1	7	210	232	FTC-----CGKSFSLSSNLNKH------H
CM002888.2_38793249-38794233(+)_1	8	238	260	FIC-----CGKSFSQSSYLNLH------H
CM002888.2_38793249-38794233(+)_1	9	266	288	YTC-----CGKSFNRSSNLNKH------H
CM002888.2_38793249-38794233(+)_1	10	294	316	FIC-----CGKSFSKSSYLNLH------H
CM002888.2_38844534-38845563(-)_1	1	49	71	FTC-----CGKSLANKSKLKIH------H
CM002888.2_38844534-38845563(-)_1	2	77	99	FTC-----CGKSFNCSSHLNQH------H
CM002888.2_38844534-38845563(-)_1	3	105	127	FTC-----CRKSFYCSFSLNRH------H
CM002888.2_38844534-38845563(-)_1	4	133	155	FAC-----CRKSFTCSSHLNQH------H
CM002888.2_38844534-38845563(-)_1	5	161	183	FTC-----CGKSFSQSSSLNQH------H
CM002888.2_38844534-38845563(-)_1	6	189	211	FAC-----CGKSFSLSTSLNYH------H
CM002888.2_38844534-38845563(-)_1	7	217	239	FTC-----CGKSFIRSSYLNLH------H
CM002888.2_38844534-38845563(-)_1	8	245	267	FTC-----CGRSFIQSSHLNQH------H
CM002888.2_38844534-38845563(-)_1	9	273	295	FAC-----CGKSFSLSSSLNYH------H
CM002888.2_38844534-38845563(-)_1	10	301	324	FTC-----CGKSFTRSSHLNQH------H
CM002888.2_38853479-38854301(-)_1	1	44	69	KNC-----CGKSSASQSKLKIH------H
WARNING: Overlapping ZFs are found in CM002888.2_38853479-38854301(-)_1. Only the first ZF instance is considered.
CM002888.2_38853479-38854301(-)_1	2	75	97	FTC-----CRKSFSQSSHLNPH------H
CM002888.2_38853479-38854301(-)_1	3	103	125	FTC-----CGKSFNCLAHLNKH------H
CM002888.2_38853479-38854301(-)_1	4	131	153	FIC-----CGKSFSLSSNFNQH------H
CM002888.2_38853479-38854301(-)_1	5	159	181	FTC-----CGKSFSQSSSLNHH------H
CM002888.2_38853479-38854301(-)_1	6	187	209	FTC-----CGKSFNCSSDLNRH------H
CM002888.2_38853479-38854301(-)_1	7	215	237	FTC-----CGKSFNCSSDLNRH------H
CM002888.2_38853479-38854301(-)_1	8	243	265	FTC-----CGKSFSQSSTLNYH------H
CM002888.2_38876769-38877969(-)_1	1	90	112	YTC-----CGKSFPKIHFLKAH------H
CM002888.2_38876769-38877969(-)_1	2	118	140	YTC-----CGKSFHHARNLAVH------H
CM002888.2_38876769-38877969(-)_1	3	146	168	YSC-----CEKSFKQNYNLEVH------H
CM002888.2_38876769-38877969(-)_1	4	174	196	FTC-----CGKCFAKKQNLKIH------H
CM002888.2_38876769-38877969(-)_1	5	202	224	YTC-----CGKSFRNKSTLNIH------H
CM002888.2_38876769-38877969(-)_1	6	230	252	YTC-----CGKSFPNKSTFNNH------H
CM002888.2_38876769-38877969(-)_1	7	258	280	YTC-----CGKSFIRKSTLKHH------H
CM002888.2_38876769-38877969(-)_1	8	286	308	FAC-----CGKSFTTKLSLMNH------H
CM002888.2_38876769-38877969(-)_1	9	314	336	FTC-----CGKSLTRKDSIKRH------H
CM002888.2_38876769-38877969(-)_1	10	341	363	FRC-----CGKDFKHKRSLSAH------H
CM002888.2_38889893-38890820(+)_1	1	51	73	FTC-----CGKSFGRKGDLKIH------H
CM002888.2_38889893-38890820(+)_1	2	79	101	FTC-----CGKSFGRKGHLKIH------H
CM002888.2_38889893-38890820(+)_1	3	107	129	FTC-----CGKSFSCSSYLNLH------H
CM002888.2_38889893-38890820(+)_1	4	135	157	FTC-----CGKSFNRSSTLNKH------H
CM002888.2_38889893-38890820(+)_1	5	163	185	FIC-----CGRSFNRSSHLNDH------H
CM002888.2_38889893-38890820(+)_1	6	191	213	FTC-----CGKSFSQSSYLNKH------H
CM002888.2_38889893-38890820(+)_1	7	219	241	FTC-----CGKSFNQSSHLNKH------H
CM002888.2_38889893-38890820(+)_1	8	247	269	FTC-----CGKSFNQLSHLNSH------H
CM002888.2_38889893-38890820(+)_1	9	275	297	FTC-----CGKSFRQSSSLNRH------H
CM002888.2_38943105-38944017(+)_1	1	46	68	FIC-----CEKSFGRKDDLKFH------H
CM002888.2_38943105-38944017(+)_1	2	74	96	FTC-----CGKSFSQSSSLNQH------H
CM002888.2_38943105-38944017(+)_1	3	102	124	FTC-----CGKSFSQSSSLNLH------H
CM002888.2_38943105-38944017(+)_1	4	130	152	FTC-----CGKSFSQSSSLNLH------H
CM002888.2_38943105-38944017(+)_1	5	158	180	FTC-----CGKSFNQSSHLNCH------H
CM002888.2_38943105-38944017(+)_1	6	186	208	FTC-----CGKSFSQSSNLNCH------H
CM002888.2_38943105-38944017(+)_1	7	214	236	FTC-----CGKSFTCSSRLHQH------H
CM002888.2_38943105-38944017(+)_1	8	242	264	FTC-----CGKSFTCSSRLHQH------H
CM002888.2_38943105-38944017(+)_1	9	270	292	FSC-----CGKSFSQSSHLNQH------H
CM002888.2_39042038-39042788(-)_1	1	47	72	KNC-----CGKSFGRKDNLKIH------H
WARNING: Overlapping ZFs are found in CM002888.2_39042038-39042788(-)_1. Only the first ZF instance is considered.
CM002888.2_39042038-39042788(-)_1	2	78	100	FTC-----CGRSFGRKDNLKIH------H
CM002888.2_39042038-39042788(-)_1	3	106	128	FTC-----CGKSFNQSSNFNQH------H
CM002888.2_39042038-39042788(-)_1	4	134	156	FTC-----CGRSFNCSSHLNKH------H
CM002888.2_39042038-39042788(-)_1	5	162	184	FTC-----CGKGFSQSSNLNQH------H
CM002888.2_39042038-39042788(-)_1	6	190	212	FTC-----CGRSFNCSSHLNKH------H
CM002888.2_39068077-39069391(+)_1	1	44	69	KRC-----CGKSLANKSKLKIH------H
WARNING: Overlapping ZFs are found in CM002888.2_39068077-39069391(+)_1. Only the first ZF instance is considered.
CM002888.2_39068077-39069391(+)_1	2	75	97	FTC-----CGKNFNQSSNLNQH------H
CM002888.2_39068077-39069391(+)_1	3	103	125	FTC-----CGKSFSQSSNLNLH------H
CM002888.2_39068077-39069391(+)_1	4	131	153	FTC-----CGKSFSQSSSLNLH------H
CM002888.2_39068077-39069391(+)_1	5	159	181	FTC-----CGKSFSQSSILNIH------H
CM002888.2_39068077-39069391(+)_1	6	187	209	FTC-----CGKSFSQSTYLNQH------H
CM002888.2_39068077-39069391(+)_1	7	215	237	FTC-----CGKSFSNSANLNLH------H
CM002888.2_39068077-39069391(+)_1	8	243	265	FTC-----CGKSFSQSSNLNIH------H
CM002888.2_39068077-39069391(+)_1	9	271	293	FTC-----CGKSFSQSPYLNHH------H
CM002888.2_39068077-39069391(+)_1	10	299	321	FTC-----CGKSFSKSSNLNIH------H
CM002888.2_39068077-39069391(+)_1	11	327	349	FTC-----CGTSFSQSSNLNIH------H
CM002888.2_39068077-39069391(+)_1	12	355	377	FTC-----CGKSFSRSTSLNRH------H
CM002888.2_39068077-39069391(+)_1	13	383	405	FMC-----CENTFITAAELKRH------H
CM002888.2_39068077-39069391(+)_1	14	411	433	YKC-----CSKRFARSGTLKTH------H
CM002888.2_39106483-39107473(-)_1	1	49	71	FSC-----CGKSFSQKPKLDVH------H
CM002888.2_39106483-39107473(-)_1	2	77	99	YTC-----CGKSFYNTRNLTVH------H
CM002888.2_39106483-39107473(-)_1	3	105	127	YTC-----CGKSFHKTGNLTVH------H
CM002888.2_39106483-39107473(-)_1	4	133	155	YTC-----CGKSFQTTGNLTVH------H
CM002888.2_39106483-39107473(-)_1	5	161	183	YSC-----CGKSYSQNSNLEVH------H
CM002888.2_39106483-39107473(-)_1	6	189	211	FVC-----CGKRFVKKQNLDLH------H
CM002888.2_39106483-39107473(-)_1	7	217	239	YTC-----CGKSFPYKSTLKHH------H
CM002888.2_39106483-39107473(-)_1	8	245	267	FAC-----CGKSFTCNANLRNH------H
CM002888.2_39106483-39107473(-)_1	9	273	295	FTC-----CGKSLTHKYSIKNH------H
CM002888.2_39106483-39107473(-)_1	10	300	322	FIC-----CGKGFKHKRSLSNH------H
CM002888.2_39128855-39130016(-)_1	1	48	70	FTC-----CGSNFGRKGDLKIH------H
CM002888.2_39128855-39130016(-)_1	2	76	98	FTC-----CGKSFRQSSSLNYH------H
CM002888.2_39128855-39130016(-)_1	3	104	126	FTC-----CVKSFSCSSHLNKH------H
CM002888.2_39128855-39130016(-)_1	4	132	154	FSC-----CGKSFRHSLFLKQH------H
CM002888.2_39128855-39130016(-)_1	5	160	182	FTC-----CGKSFSQSSSLNHH------H
CM002888.2_39128855-39130016(-)_1	6	188	210	FTC-----CGKSFIQSSQLNRH------H
CM002888.2_39128855-39130016(-)_1	7	216	238	FTC-----CGKSFSQSSNFNLH------H
CM002888.2_39128855-39130016(-)_1	8	244	266	YTC-----CGKSFSKSSSLNEH------H
CM002888.2_39128855-39130016(-)_1	9	272	294	FTC-----CRKSFSCSSHLNHH------H
CM002888.2_39128855-39130016(-)_1	10	300	322	FTC-----CGNRFSRSSNLNQH------H
CM002888.2_39128855-39130016(-)_1	11	328	350	FTC-----CGKSFSQSSSLNHH------H
CM002888.2_39128855-39130016(-)_1	12	356	378	FTC-----CGKSFIQSSQLNRH------H
CM002888.2_39144631-39145726(+)_1	1	73	95	YTC-----CGKSFGHIQGFENH------H
CM002888.2_39144631-39145726(+)_1	2	101	123	FSC-----CGKSFTQKANLDVH------H
CM002888.2_39144631-39145726(+)_1	3	129	151	YTC-----CGKSFTYKQGFTTH------H
CM002888.2_39144631-39145726(+)_1	4	157	179	YTC-----CEKSFYHPGNFAVH------H
CM002888.2_39144631-39145726(+)_1	5	185	207	YTC-----CGKSFYQSGNFAAH------H
CM002888.2_39144631-39145726(+)_1	6	213	235	YSC-----CGKSFKQNCTLEVH------H
CM002888.2_39144631-39145726(+)_1	7	241	263	FIC-----CGKRFSQKHDLNIH------H
CM002888.2_39144631-39145726(+)_1	8	269	291	HTC-----CGKRFTQKTSLDNH------H
CM002888.2_39144631-39145726(+)_1	9	297	319	YRC-----CGKTFPHKSSLKHH------H
CM002888.2_39203923-39205006(-)_1	1	49	71	FTC-----CGKSLASKSKLKIH------H
CM002888.2_39203923-39205006(-)_1	2	77	99	FTC-----CGKSFNQSSNLNHH------H
CM002888.2_39203923-39205006(-)_1	3	105	127	FTC-----CGKSFNRSSHLNYH------H
CM002888.2_39203923-39205006(-)_1	4	133	155	FTC-----CGKGFNQSSNLNHH------H
CM002888.2_39203923-39205006(-)_1	5	161	183	FTC-----CGKSFNRLSHLNYH------H
CM002888.2_39203923-39205006(-)_1	6	189	211	FTC-----CGKSFNRSSHLNYH------H
CM002888.2_39203923-39205006(-)_1	7	217	239	FTC-----CGKTFNCSSHLNQH------H
CM002888.2_39203923-39205006(-)_1	8	245	267	FTC-----CGKSFIQSSSLNQH------H
CM002888.2_39203923-39205006(-)_1	9	273	295	FTC-----CGKSFNCSSHLNQH------H
CM002888.2_39203923-39205006(-)_1	10	301	323	FTC-----CGKSFIQSSSFNYH------H
CM002888.2_39203923-39205006(-)_1	11	329	352	FTC-----CGESFSKSSFFYKH------H
CM002888.2_39290236-39291340(-)_1	1	42	67	KSC-----CGKSLAIKSKLKIH------H
WARNING: Overlapping ZFs are found in CM002888.2_39290236-39291340(-)_1. Only the first ZF instance is considered.
CM002888.2_39290236-39291340(-)_1	2	73	95	FTC-----CGKSFSHSANLNQH------H
CM002888.2_39290236-39291340(-)_1	3	101	123	FKC-----CRKSFSQLSSFKQH------H
CM002888.2_39290236-39291340(-)_1	4	129	151	FTC-----CGKSFSQSSNLNLH------H
CM002888.2_39290236-39291340(-)_1	5	157	179	FTC-----CGKSFSQSSNLNLH------H
CM002888.2_39290236-39291340(-)_1	6	185	207	FTC-----CGKSFSHLSQLNQH------H
CM002888.2_39290236-39291340(-)_1	7	213	235	FTC-----CGKSFSHSSHLNQH------H
CM002888.2_39290236-39291340(-)_1	8	241	263	FTC-----CGKSFSQSSSLNQH------H
CM002888.2_39290236-39291340(-)_1	9	269	291	FTC-----CGKSFSKSSSLYRH------H
CM002888.2_39290236-39291340(-)_1	10	297	319	FTC-----CGKSFSLSSSLYRH------H
CM002888.2_39290236-39291340(-)_1	11	325	347	FTC-----CGKSFNQSSYLNKH------H
CM002888.2_39295200-39296034(-)_1	1	48	70	FTC-----CGKSFKRKDILKTH------H
CM002888.2_39295200-39296034(-)_1	2	76	98	FTC-----CGKRFNQSSHLNLH------H
CM002888.2_39295200-39296034(-)_1	3	104	126	FTC-----CGKTFGKSSYLNLH------H
CM002888.2_39295200-39296034(-)_1	4	132	154	FTC-----CWRSFICSSHLNQH------H
CM002888.2_39295200-39296034(-)_1	5	160	182	FTC-----CGKSFSSLSNLYQH------H
CM002888.2_39295200-39296034(-)_1	6	188	210	FTC-----CGKSFNCSSNLNQH------H
CM002888.2_39295200-39296034(-)_1	7	216	238	FRC-----CMKSFNCSSDLNLH------H
CM002888.2_39295200-39296034(-)_1	8	244	266	FTC-----CGRNYSQSSSLKRH------H
CM002888.2_39402765-39403974(-)_1	1	65	87	FSC-----CSKSFSQKSKLDVH------H
CM002888.2_39402765-39403974(-)_1	2	93	115	YTC-----CGKSFGQKQGFKAH------H
CM002888.2_39402765-39403974(-)_1	3	121	143	FTC-----CEKSFYHSGNFAAH------H
CM002888.2_39402765-39403974(-)_1	4	149	171	FSC-----CGKSFCHKPNLDVH------H
CM002888.2_39402765-39403974(-)_1	5	177	199	YTC-----CGKSFGQKQSFNTH------H
CM002888.2_39402765-39403974(-)_1	6	203	227	RPC-----CEKSFYNARSLAAH------H
WARNING: Overlapping ZFs are found in CM002888.2_39402765-39403974(-)_1. Only the first ZF instance is considered.
CM002888.2_39402765-39403974(-)_1	7	233	255	FSC-----CGKSFSLKLTLIAH------H
CM002888.2_39402765-39403974(-)_1	8	261	283	HIC-----CGKSFGQKQDLDIH------H
CM002888.2_39402765-39403974(-)_1	9	289	311	YTC-----CGKSFPHISSLKHH------H
CM002888.2_39402765-39403974(-)_1	10	317	339	FTC-----CGKSFTTKTSLKNH------H
CM002888.2_39402765-39403974(-)_1	11	345	367	FTC-----CGKSLTRKDSIKKH------H
CM002888.2_39402765-39403974(-)_1	12	373	395	FRC-----CGKGFKSKRSLNTH------H
CM002888.2_39513567-39514707(-)_1	1	14	39	KSC-----CGKSLASKSKLKTH------H
WARNING: Overlapping ZFs are found in CM002888.2_39513567-39514707(-)_1. Only the first ZF instance is considered.
CM002888.2_39513567-39514707(-)_1	2	45	67	FTC-----CGKSFSHSSSLNQH------H
CM002888.2_39513567-39514707(-)_1	3	73	95	FTC-----CGKSFSKSSSLYRH------H
CM002888.2_39513567-39514707(-)_1	4	101	123	LTC-----CGKSFNHSSFLNLH------H
CM002888.2_39513567-39514707(-)_1	5	129	151	LTC-----CGKSFSKSSSLYKH------H
CM002888.2_39513567-39514707(-)_1	6	157	179	FTC-----CGKSFYDSSYLKKH------H
CM002888.2_39513567-39514707(-)_1	7	185	207	FTC-----CGKSFNCSSHLKKH------H
CM002888.2_39513567-39514707(-)_1	8	213	235	FTC-----CGKSFSKSSSLYRH------H
CM002888.2_39513567-39514707(-)_1	9	241	263	FTC-----CGKSFSHSSSLNQH------H
CM002888.2_39513567-39514707(-)_1	10	269	291	FTC-----CGKSFIHSSNLNLH------H
CM002888.2_39513567-39514707(-)_1	11	297	319	FTC-----CGKSFSTSSHLKQH------H
CM002888.2_39513567-39514707(-)_1	12	325	347	YMC-----CEKTFITAADLIRH------H
CM002888.2_39513567-39514707(-)_1	13	353	375	YKC-----CSKRFTRSETLKTH------H
CM002888.2_39535872-39536451(+)_1	1	42	64	FTC-----CGKSFGRKHNLKIH------H
CM002888.2_39535872-39536451(+)_1	2	70	92	FKC-----CGKSFNQSSNLYNH------H
CM002888.2_39535872-39536451(+)_1	3	98	120	FKC-----CGKSFNRSSDLHQH------H
CM002888.2_39535872-39536451(+)_1	4	126	148	YTC-----CGKSFYCSSHLHQH------H
CM002888.2_39535872-39536451(+)_1	5	154	176	FTC-----CGKSFSQSSHFKQH------H
CM002888.2_39563064-39563883(-)_1	1	45	67	FTC-----CGKSFGRKGYLKIH------H
CM002888.2_39563064-39563883(-)_1	2	73	95	FTC-----CGRSFGRNFGLKIH------H
CM002888.2_39563064-39563883(-)_1	3	101	123	FTC-----CGKSFSQSSHLNQH------H
CM002888.2_39563064-39563883(-)_1	4	129	151	FTC-----CGKSFSRSSHLNEH------H
CM002888.2_39563064-39563883(-)_1	5	157	179	FTC-----CGKSFGRNFGLKIH------H
CM002888.2_39563064-39563883(-)_1	6	185	207	FTC-----CGKRFSQSSSLNEH------H
CM002888.2_39563064-39563883(-)_1	7	213	235	FTC-----CGKSFKQSSSLYNH------H
CM002888.2_39563064-39563883(-)_1	8	241	263	FTC-----CGKTYNYSSHLNEH------H
CM002888.2_39573584-39574532(-)_1	1	86	108	FTC-----CGKSFYNTGNLTVH------H
CM002888.2_39573584-39574532(-)_1	2	114	136	YTC-----CGKSFYSTGNLAVH------H
CM002888.2_39573584-39574532(-)_1	3	142	164	YSC-----CGKSCKQNGNLETH------H
CM002888.2_39573584-39574532(-)_1	4	170	192	FIC-----CRKGFSQKQNLTIH------H
CM002888.2_39573584-39574532(-)_1	5	198	220	YTC-----CGKSFPHTGSLKHH------H
CM002888.2_39643765-39644503(-)_1	1	45	67	FTC-----CGRSFGRKGDLKIH------H
CM002888.2_39643765-39644503(-)_1	2	73	95	FTC-----CGKSFSHSSNFNQH------H
CM002888.2_39643765-39644503(-)_1	3	101	123	FIC-----CGKSFSRSSHLYRH------H
CM002888.2_39643765-39644503(-)_1	4	129	151	FTC-----CGKRFGRNFDPKIH------H
CM002888.2_39643765-39644503(-)_1	5	157	179	FKC-----CGNSFIQSSNLNLH------H
CM002888.2_39643765-39644503(-)_1	6	185	207	FTC-----CGNSFSRSSHLNEH------H
CM002888.2_39686365-39687682(-)_1	1	46	68	FTC-----CGKSLANKTKLKNH------H
CM002888.2_39686365-39687682(-)_1	2	74	96	FTC-----CGKSFELQNSLTNH------H
CM002888.2_39686365-39687682(-)_1	3	102	124	FTC-----CGRKFNQSSNLNNH------H
CM002888.2_39686365-39687682(-)_1	4	130	152	FTC-----CGKSFGLQYNLTNH------H
CM002888.2_39686365-39687682(-)_1	5	158	180	FTC-----CGRSFNQSSHLKNH------H
CM002888.2_39686365-39687682(-)_1	6	186	208	FTC-----CGKSFRLQGSLTIH------H
CM002888.2_39686365-39687682(-)_1	7	214	236	FTC-----CWRGFNQSSNYNNH------H
CM002888.2_39686365-39687682(-)_1	8	242	264	FTC-----CEKSFRLQYSLTNH------H
CM002888.2_39686365-39687682(-)_1	9	270	292	FTC-----CGRGFNKLSNLNNH------H
CM002888.2_39686365-39687682(-)_1	10	298	320	FTC-----CGKSFGLQGSLTIH------H
CM002888.2_39686365-39687682(-)_1	11	326	348	FIC-----CGKSFNQSSSLNTH------H
CM002888.2_39686365-39687682(-)_1	12	354	376	FTC-----CGKSFNQSSQLNQH------H
CM002888.2_39686365-39687682(-)_1	13	382	404	YTC-----CGKSFSRSSSLYNH------H
CM002888.2_39686365-39687682(-)_1	14	410	432	FTC-----CSKSFTCSSSLNRH------H
CM002888.2_39831141-39831741(+)_1	1	46	68	YTC-----CGKSFYNTGNLKVH------H
CM002888.2_39831141-39831741(+)_1	2	74	96	YAC-----CGKSFYSTGNLAVH------H
CM002888.2_39831141-39831741(+)_1	3	102	124	YSC-----CGKSCKQNGNLEVH------H
CM002888.2_39831141-39831741(+)_1	4	130	152	FIC-----CGKGFSQKQNLTIH------H
CM002888.2_39831141-39831741(+)_1	5	158	180	YTC-----CGKRFPHKSSLKHH------H
CM002888.2_39839128-39839884(+)_1	1	45	67	FTC-----CGKSFGRKGYLKIH------H
CM002888.2_39839128-39839884(+)_1	2	73	95	FTC-----CGRSFGRNFGLKIH------H
CM002888.2_39839128-39839884(+)_1	3	101	123	FTC-----CGKSFSQSSHLNQH------H
CM002888.2_39839128-39839884(+)_1	4	129	151	FTC-----CGKSFSRSSHLNEH------H
CM002888.2_39839128-39839884(+)_1	5	157	179	FTC-----CGKSFGRNFGLKIH------H
CM002888.2_39839128-39839884(+)_1	6	185	207	FTC-----CGKRFSQSSSLNQH------H
CM002888.2_39839128-39839884(+)_1	7	213	235	FTC-----CGKSFKQSSSLYNH------H
CM002888.2_39919324-39920722(-)_1	1	44	69	KRC-----CGKSLANKSKLKIH------H
WARNING: Overlapping ZFs are found in CM002888.2_39919324-39920722(-)_1. Only the first ZF instance is considered.
CM002888.2_39919324-39920722(-)_1	2	75	97	FTC-----CGKNFNQSSNLNQH------H
CM002888.2_39919324-39920722(-)_1	3	103	125	FTC-----CGKSFSNSANLNQH------H
CM002888.2_39919324-39920722(-)_1	4	131	153	FTC-----CGKSFSQSSNLNHH------H
CM002888.2_39919324-39920722(-)_1	5	159	181	FTC-----CGKSFSQSSSLNLH------H
CM002888.2_39919324-39920722(-)_1	6	187	209	FTC-----CGKSFSQSSILNIH------H
CM002888.2_39919324-39920722(-)_1	7	215	237	FTC-----CGKSFSQSTYLNQH------H
CM002888.2_39919324-39920722(-)_1	8	243	265	FTC-----CGKSFSNSANLNLH------H
CM002888.2_39919324-39920722(-)_1	9	271	293	FTC-----CGKSFSQSSNLNIH------H
CM002888.2_39919324-39920722(-)_1	10	299	321	FTC-----CGKSFSQSPYLNHH------H
CM002888.2_39919324-39920722(-)_1	11	327	349	FTC-----CGKSFSQSSSLNLH------H
CM002888.2_39919324-39920722(-)_1	12	355	377	FTC-----CGKSFSQSSNLNIH------H
CM002888.2_39919324-39920722(-)_1	13	383	405	FTC-----CGKSFSRSSSLNRH------H
CM002888.2_39919324-39920722(-)_1	14	411	433	FMC-----CENTFITAAELKRH------H
CM002888.2_39919324-39920722(-)_1	15	439	461	YKC-----CSKRFARSGTLKTH------H
CM002888.2_39957328-39958063(+)_1	1	46	68	FTC-----CGKSFGRKDILKIH------H
CM002888.2_39957328-39958063(+)_1	2	74	96	FTC-----CGKSFSLSWSCNLH------H
CM002888.2_39957328-39958063(+)_1	3	102	124	FTC-----CGKSFSLSWSRNLH------H
CM002888.2_39957328-39958063(+)_1	4	130	152	FTC-----CWKSFSSSSHFNYH------H
CM002888.2_39957328-39958063(+)_1	5	158	180	FTC-----CGKSFSCSSSLYKH------H
CM002888.2_39957328-39958063(+)_1	6	186	208	FTC-----CGKSFSQSSHLNHH------H
CM002888.2_39957328-39958063(+)_1	7	214	236	FTC-----CGKSFSRSSHLNQH------H
CM002888.2_39984263-39984884(-)_1	1	35	57	FTC-----CGKSFNCSSHLNKH------H
CM002888.2_39984263-39984884(-)_1	2	63	85	FTC-----CAKSFKQSSHLNQH------H
CM002888.2_39984263-39984884(-)_1	3	91	113	YVC-----CGKSFNCLTNLNHH------H
CM002888.2_39984263-39984884(-)_1	4	119	141	FKC-----CGKSFSQSSYLNLH------H
CM002888.2_39984263-39984884(-)_1	5	147	169	YAC-----CGKSFYCSSHLNHH------H
CM002888.2_39984263-39984884(-)_1	6	175	198	FTC-----CGESFSKSSSLNKH------H
CM002888.2_40068292-40069198(+)_1	1	53	78	KNC-----CGKSLSCKNKLKIH------H
WARNING: Overlapping ZFs are found in CM002888.2_40068292-40069198(+)_1. Only the first ZF instance is considered.
CM002888.2_40068292-40069198(+)_1	2	84	106	FTC-----CGKSFSQLSSLNLH------H
CM002888.2_40068292-40069198(+)_1	3	112	134	YTC-----CGKSYSQLSSLNLH------H
CM002888.2_40068292-40069198(+)_1	4	140	162	FTC-----CGKSFSLLSSLNLH------H
CM002888.2_40068292-40069198(+)_1	5	168	190	FTC-----CGKSFSQSSHLNKH------H
CM002888.2_40068292-40069198(+)_1	6	196	218	FTC-----CGKSFSLSSNLNHH------H
CM002888.2_40068292-40069198(+)_1	7	224	246	FTC-----CGKSFSQSSHLNKH------H
CM002888.2_40068292-40069198(+)_1	8	252	274	FTC-----CGKSFSQSSHLNKH------H
CM002888.2_40222759-40223749(+)_1	1	49	71	FSC-----CGKSFSQKPKLDVH------H
CM002888.2_40222759-40223749(+)_1	2	77	99	YTC-----CGKSFYNTRNLTVH------H
CM002888.2_40222759-40223749(+)_1	3	105	127	YTC-----CGKSFHKTGNLTVH------H
CM002888.2_40222759-40223749(+)_1	4	133	155	YTC-----CGKSFQTTGNLTVH------H
CM002888.2_40222759-40223749(+)_1	5	161	183	YSC-----CGKSYSQNSNLEVH------H
CM002888.2_40222759-40223749(+)_1	6	189	211	FVC-----CGKSFVKKQNLDLH------H
CM002888.2_40222759-40223749(+)_1	7	217	239	YTC-----CGKSFPYKSTLKHH------H
CM002888.2_40222759-40223749(+)_1	8	245	267	FAC-----CGKSFTCNANLRNH------H
CM002888.2_40222759-40223749(+)_1	9	273	295	FTC-----CGKSLTHKYSIKNH------H
CM002888.2_40222759-40223749(+)_1	10	300	322	FIC-----CGKGFKHKRSLSNH------H
CM002888.2_40281489-40282725(-)_1	1	74	96	FSC-----CRNSFSQKSKLDVH------H
CM002888.2_40281489-40282725(-)_1	2	102	124	YTC-----CGKSFGQKQGFKAH------H
CM002888.2_40281489-40282725(-)_1	3	130	152	FTC-----CEKSFYHSGNFAAH------H
CM002888.2_40281489-40282725(-)_1	4	158	180	FSC-----CGKSFCHKPNLDVH------H
CM002888.2_40281489-40282725(-)_1	5	186	208	YTC-----CGKSFGQKQSFNTH------H
CM002888.2_40281489-40282725(-)_1	6	212	236	RPC-----CGKSYYNARSLAAH------H
WARNING: Overlapping ZFs are found in CM002888.2_40281489-40282725(-)_1. Only the first ZF instance is considered.
CM002888.2_40281489-40282725(-)_1	7	242	264	FSC-----CGKSFSLKLTLIAH------H
CM002888.2_40281489-40282725(-)_1	8	270	292	HIC-----CGKSFGQKQDLDIH------H
CM002888.2_40281489-40282725(-)_1	9	298	320	YTC-----CGKSFPHISSLKHH------H
CM002888.2_40281489-40282725(-)_1	10	326	348	FTC-----CGKSFTTKTSLKNH------H
CM002888.2_40281489-40282725(-)_1	11	354	376	FTC-----CGKSLTRKDSIKKH------H
CM002888.2_40281489-40282725(-)_1	12	382	404	FRC-----CGKGFKSKRSLNTH------H
CM002888.2_40303392-40304226(+)_1	1	51	73	YTC-----CGKCLASKSKLKIH------H
CM002888.2_40303392-40304226(+)_1	2	79	101	FTC-----CGKSFIQSSHLNQH------H
CM002888.2_40303392-40304226(+)_1	3	107	129	FTC-----CGKSFHSSSHLNIH------H
CM002888.2_40303392-40304226(+)_1	4	135	157	FTC-----CGKSFSQSSYLNLH------H
CM002888.2_40303392-40304226(+)_1	5	163	185	FTC-----CGKSFNCLAHLNKH------H
CM002888.2_40303392-40304226(+)_1	6	189	213	KPC-----CGKSFSQSSSLKHH------H
WARNING: Overlapping ZFs are found in CM002888.2_40303392-40304226(+)_1. Only the first ZF instance is considered.
CM002888.2_40303392-40304226(+)_1	7	219	241	FTC-----CGKSFSCSSDLNRH------H
CM002888.2_40303392-40304226(+)_1	8	247	269	FTC-----CGKSFSQSSSLNHH------H
CM002888.2_40333220-40335131(+)_1	1	43	68	KNC-----CGKILASKSKLKIH------H
WARNING: Overlapping ZFs are found in CM002888.2_40333220-40335131(+)_1. Only the first ZF instance is considered.
CM002888.2_40333220-40335131(+)_1	2	74	96	FMC-----CGKSFRQASSLNKH------H
CM002888.2_40333220-40335131(+)_1	3	102	124	FTC-----CGISFNCSSYLKQH------H
CM002888.2_40333220-40335131(+)_1	4	130	152	FTC-----CGKSFNRSSNLDHH------H
CM002888.2_40333220-40335131(+)_1	5	158	180	FTC-----CGKSFNRSSNLDQH------H
CM002888.2_40333220-40335131(+)_1	6	186	208	ITC-----CGKSFRQSSSLSKH------H
CM002888.2_40333220-40335131(+)_1	7	214	236	FTC-----CGKSFSQSSNFNLH------H
CM002888.2_40333220-40335131(+)_1	8	242	264	FTC-----CGKSFRQASSLNKH------H
CM002888.2_40333220-40335131(+)_1	9	270	292	FTC-----CGKSFNRSSHLNQH------H
CM002888.2_40333220-40335131(+)_1	10	298	320	FTC-----CGKSFSQSSNFNLH------H
CM002888.2_40333220-40335131(+)_1	11	326	348	FTC-----CGKSFNRSSHLNQH------H
CM002888.2_40333220-40335131(+)_1	12	354	376	ITC-----CGKSFHQSSSLYKH------H
CM002888.2_40333220-40335131(+)_1	13	382	404	FTC-----CGKSFSQSSNFNLH------H
CM002888.2_40333220-40335131(+)_1	14	410	432	ITC-----CGKSFRQSSSLYKH------H
CM002888.2_40333220-40335131(+)_1	15	438	460	FTC-----CGKSFRQTSSLNKH------H
CM002888.2_40333220-40335131(+)_1	16	466	488	FTC-----CGISFNCSSYLKQH------H
CM002888.2_40333220-40335131(+)_1	17	494	516	FTC-----CGRSFNRSSNLDHH------H
CM002888.2_40333220-40335131(+)_1	18	522	544	FTC-----CGKSFNRSSNLDQH------H
CM002888.2_40333220-40335131(+)_1	19	550	572	ITC-----CGKSFRQSSSLSKH------H
CM002888.2_40333220-40335131(+)_1	20	578	600	FTC-----CGKSFNRSSNLDQH------H
CM002888.2_40333220-40335131(+)_1	21	606	628	ITC-----CGKSFRQSSSLYKH------H
CM002888.2_40358121-40359114(-)_1	1	75	99	KPC-----CGKSFYTIGNLTVH------H
WARNING: Overlapping ZFs are found in CM002888.2_40358121-40359114(-)_1. Only the first ZF instance is considered.
CM002888.2_40358121-40359114(-)_1	2	105	127	YTC-----CGKSFCKKENFKTH------H
CM002888.2_40358121-40359114(-)_1	3	133	155	YTC-----CGKSFYHSGNLIMH------H
CM002888.2_40358121-40359114(-)_1	4	161	183	YSC-----CGKSFKQNGNLEVH------H
CM002888.2_40358121-40359114(-)_1	5	189	211	FTC-----CGKSFVKKQNLDIH------H
CM002888.2_40358121-40359114(-)_1	6	217	239	YTC-----CGKSFTYKSSLNNH------H
CM002888.2_40358121-40359114(-)_1	7	245	267	FAC-----CGKSFSSKSSLMNH------H
CM002888.2_40358121-40359114(-)_1	8	273	295	FTC-----CGIKLKRKDYIRRH------H
CM002888.2_40358121-40359114(-)_1	9	301	323	FRC-----CGKGFTHKRSLSAH------H
CM002888.2_40402098-40403379(-)_1	1	63	88	KSC-----CGKSLASKSKLKTH------H
WARNING: Overlapping ZFs are found in CM002888.2_40402098-40403379(-)_1. Only the first ZF instance is considered.
CM002888.2_40402098-40403379(-)_1	2	121	143	FTC-----CGKSFNCSSHLNQH------H
CM002888.2_40402098-40403379(-)_1	3	149	171	FRC-----CGKSFNCSSHLNEH------H
CM002888.2_40402098-40403379(-)_1	4	177	199	FTC-----CGKSFSKSSSLYRH------H
CM002888.2_40402098-40403379(-)_1	5	205	227	FTC-----CRKSFSQSSSLNVH------H
CM002888.2_40402098-40403379(-)_1	6	233	255	FTC-----CGTSFSKSSSLYTH------H
CM002888.2_40402098-40403379(-)_1	7	261	283	FTC-----CGKSFIQSSCLNVH------H
CM002888.2_40402098-40403379(-)_1	8	289	311	FTC-----CGKSFIHSSHLNQH------H
CM002888.2_40402098-40403379(-)_1	9	344	366	YVC-----CEKTFITAAELKRH------H
CM002888.2_40402098-40403379(-)_1	10	372	394	YKC-----CSKRFTHSGTLKTH------H
CM002888.2_40402098-40403379(-)_1	11	400	422	YKC-----CSKRFAHSGTLKAH------H
CM002888.2_40416811-40417408(+)_1	1	48	70	FTC-----CGKSFGRKHNLKIH------H
CM002888.2_40416811-40417408(+)_1	2	76	98	FTC-----CGKSFNQSSNLYNH------H
CM002888.2_40416811-40417408(+)_1	3	104	126	FKC-----CGKSFNRSSDLHQH------H
CM002888.2_40416811-40417408(+)_1	4	132	154	YTC-----CGKSFYCSSHLHQH------H
CM002888.2_40416811-40417408(+)_1	5	160	182	FTC-----CGKSFSQSSHFKQH------H
CM002888.2_40447979-40448840(-)_1	1	4	26	FSC-----CGKSLASKSKLKIH------H
CM002888.2_40447979-40448840(-)_1	2	32	54	FTC-----CGKSFSQSSSLNKH------H
CM002888.2_40447979-40448840(-)_1	3	60	82	FTC-----CEKSFSQSSHLNEH------H
CM002888.2_40447979-40448840(-)_1	4	88	110	FTC-----CRKNFYCSSHLNKH------H
CM002888.2_40447979-40448840(-)_1	5	116	138	FTC-----CGKSFSRSSSLNLH------H
CM002888.2_40447979-40448840(-)_1	6	144	166	FTC-----CGKSFNCSSSLNLH------H
CM002888.2_40447979-40448840(-)_1	7	172	194	FTC-----CGKSFNCSSSLNLH------H
CM002888.2_40447979-40448840(-)_1	8	200	222	FTC-----CGKSFNCSSSLNRH------H
CM002888.2_40447979-40448840(-)_1	9	228	250	FTC-----CEKSFSQSSSLNQH------H
CM002888.2_40447979-40448840(-)_1	10	256	278	FTC-----CRKNFYCSSHLNKH------H
CM002888.2_40461576-40462641(-)_1	1	45	67	FMC-----CGKSFACKSKLNIH------H
CM002888.2_40461576-40462641(-)_1	2	73	95	FTC-----CGKSFIQSSHLNQH------H
CM002888.2_40461576-40462641(-)_1	3	101	123	FTC-----CGKSFSLSSSLYNH------H
CM002888.2_40461576-40462641(-)_1	4	129	151	FTC-----CGKCFSYSSHLNHH------H
CM002888.2_40461576-40462641(-)_1	5	157	179	FTC-----CGKSFSCASNLYQH------H
CM002888.2_40461576-40462641(-)_1	6	185	207	FTC-----CGKSFSQSSYLNLH------H
CM002888.2_40461576-40462641(-)_1	7	213	235	FTC-----CGKSFSQSSSLYNH------H
CM002888.2_40461576-40462641(-)_1	8	268	290	FTC-----CGKSFSCSSNLHKH------H
CM002888.2_40461576-40462641(-)_1	9	296	318	FTC-----CGKSFSQSSYLNLH------H
CM002888.2_40461576-40462641(-)_1	10	324	346	FTC-----CGKRFIHSSSLKLH------H
CM002888.2_40479688-40480477(-)_1	1	47	69	FTC-----CGKSFGRKNNLKSH------H
CM002888.2_40479688-40480477(-)_1	2	75	97	FTC-----CGKSFRRSSQLDQH------H
CM002888.2_40479688-40480477(-)_1	3	103	125	FTC-----CGKSFRRSSQLDQH------H
CM002888.2_40479688-40480477(-)_1	4	131	153	FTC-----CGKSFRRSSSLNQH------H
CM002888.2_40479688-40480477(-)_1	5	159	181	FTC-----CGKSFSKSSYLNQH------H
CM002888.2_40479688-40480477(-)_1	6	187	209	FTC-----CGRSFSHSSSLKHH------H
CM002888.2_40479688-40480477(-)_1	7	215	237	FTC-----CGKSFNSSSHLHKH------H
CM002888.2_40479688-40480477(-)_1	8	240	262	NTC-----CGKSFRLSSSLNLH------H
CM002888.2_40521367-40522339(+)_1	1	42	67	KSC-----CGKSLASKSKLKTH------H
WARNING: Overlapping ZFs are found in CM002888.2_40521367-40522339(+)_1. Only the first ZF instance is considered.
CM002888.2_40521367-40522339(+)_1	2	73	95	FTC-----CGKCFSHSSYLNLH------H
CM002888.2_40521367-40522339(+)_1	3	101	123	LTC-----CGKSYSKSSSLYRH------H
CM002888.2_40521367-40522339(+)_1	4	129	151	FTC-----CGKSFCDASYLKKH------H
CM002888.2_40521367-40522339(+)_1	5	157	179	YTC-----CGKSFSKSSGLYSH------H
CM002888.2_40521367-40522339(+)_1	6	185	207	FTC-----CGKSFSHSSHLNQH------H
CM002888.2_40521367-40522339(+)_1	7	213	235	FTC-----CRKSFSLSSYLKKH------H
CM002888.2_40521367-40522339(+)_1	8	241	263	YMC-----CEKTFITAAELKRH------H
CM002888.2_40521367-40522339(+)_1	9	269	291	YKC-----CSKRFTHSETLKTH------H
CM002888.2_40521367-40522339(+)_1	10	297	319	YKC-----CSKRFAHSGTLKRH------H
CM002888.2_40624518-40625502(-)_1	1	74	99	KSC-----CDKSLASKSKLKTH------H
WARNING: Overlapping ZFs are found in CM002888.2_40624518-40625502(-)_1. Only the first ZF instance is considered.
CM002888.2_40624518-40625502(-)_1	2	105	127	FTC-----CGKSFSKSSSLYRH------H
CM002888.2_40624518-40625502(-)_1	3	133	155	FTC-----CGKSFNHSSFLNLH------H
CM002888.2_40624518-40625502(-)_1	4	161	183	LTC-----CGKSFSKSSSLYRH------H
CM002888.2_40624518-40625502(-)_1	5	189	211	FTC-----CGKSFSCSSSLNKH------H
CM002888.2_40624518-40625502(-)_1	6	217	239	FTC-----CGKSFSLSTSLNQH------H
CM002888.2_40624518-40625502(-)_1	7	245	267	FTC-----CGKSFSTSSHLKNH------H
CM002888.2_40624518-40625502(-)_1	8	273	295	YVC-----CEKTFITAAELKRH------H
CM002888.2_40624518-40625502(-)_1	9	301	323	YKC-----CSKRFTHLGTLKKH------H
CM002888.2_40679989-40680796(+)_1	1	42	64	FTC-----CGKSFNCSSSLNRH------H
CM002888.2_40679989-40680796(+)_1	2	70	92	FTC-----CGKSFNCSSSLNRH------H
CM002888.2_40679989-40680796(+)_1	3	98	120	FTC-----CGKSFNCSSSLNRH------H
CM002888.2_40679989-40680796(+)_1	4	126	148	FTC-----CGKSFSQSSHLDKH------H
CM002888.2_40679989-40680796(+)_1	5	154	176	FTC-----CGKSFIRSSYLNLH------H
CM002888.2_40679989-40680796(+)_1	6	182	204	FTC-----CGRSFSQSSHLNQH------H
CM002888.2_40679989-40680796(+)_1	7	210	232	FAC-----CRKSFYCSFSLSRH------H
CM002888.2_40679989-40680796(+)_1	8	238	260	FTC-----CGKNFSLSTSLNYH------H
CM002888.2_40734667-40735243(+)_1	1	48	70	FIC-----CGKCFGRKDYLKIH------H
CM002888.2_40734667-40735243(+)_1	2	76	98	FTC-----CRKSFSCSSHLNYH------H
CM002888.2_40734667-40735243(+)_1	3	104	126	FTC-----CGKSFGRSSSLNEH------H
CM002888.2_40734667-40735243(+)_1	4	132	154	FTC-----CGKSFSLSSNLIKH------H
CM002888.2_40734667-40735243(+)_1	5	160	182	FTC-----CGKSFSQLSHLNKH------H
CM002888.2_40787691-40788336(+)_1	1	43	65	FTC-----CGKSFGRKSDLKIH------H
CM002888.2_40787691-40788336(+)_1	2	71	93	FTC-----CGKSFNQTSNLNRH------H
CM002888.2_40787691-40788336(+)_1	3	99	121	FTC-----CGKSFNCSSHLNQH------H
CM002888.2_40787691-40788336(+)_1	4	127	149	FIC-----CGKSFSQLSSLNQH------H
CM002888.2_40787691-40788336(+)_1	5	155	177	FTC-----CGKSFNRSANLTEH------H
CM002888.2_40787691-40788336(+)_1	6	183	205	YMC-----CEKTFITAPKLKLH------H
CM002888.2_40812474-40813632(-)_1	1	47	69	FTC-----CGKSLASKSKLKIH------H
CM002888.2_40812474-40813632(-)_1	2	75	97	FTC-----CGKSFIQSSNFNNH------H
CM002888.2_40812474-40813632(-)_1	3	103	125	YTC-----CGKSFIQSSNLNNH------H
CM002888.2_40812474-40813632(-)_1	4	159	181	FTC-----CGRSYHQSSNLNNH------H
CM002888.2_40812474-40813632(-)_1	5	187	209	FTC-----CGKSFGIQNTLKIH------H
CM002888.2_40812474-40813632(-)_1	6	215	237	FTC-----CGRSFNQSSSLNLH------H
CM002888.2_40812474-40813632(-)_1	7	243	265	FTC-----CGKRFSQSSNFNKH------H
CM002888.2_40812474-40813632(-)_1	8	271	293	FTC-----CGKSFSIPSHFNLH------H
CM002888.2_40812474-40813632(-)_1	9	299	321	FTC-----CGKSFSHSSNLNSH------H
CM002888.2_40812474-40813632(-)_1	10	327	349	FTC-----CGKSFSQSSSLNLH------H
CM002888.2_40812474-40813632(-)_1	11	355	377	FTC-----CGKSFSQSAHLNKH------H
CM002888.2_40846575-40847853(-)_1	1	62	87	KSC-----CGKSLASKSKLKTH------H
WARNING: Overlapping ZFs are found in CM002888.2_40846575-40847853(-)_1. Only the first ZF instance is considered.
CM002888.2_40846575-40847853(-)_1	2	120	142	FTC-----CGKSFNCSSHLNQH------H
CM002888.2_40846575-40847853(-)_1	3	148	170	FRC-----CGKSFNCSSHLNEH------H
CM002888.2_40846575-40847853(-)_1	4	176	198	FTC-----CGKSFSKSSSLYRH------H
CM002888.2_40846575-40847853(-)_1	5	204	226	FTC-----CRKSFSQSSSLNLH------H
CM002888.2_40846575-40847853(-)_1	6	232	254	FTC-----CGNSFSKSSSLYRH------H
CM002888.2_40846575-40847853(-)_1	7	260	282	FTC-----CGKSFIQSSCLNVH------H
CM002888.2_40846575-40847853(-)_1	8	288	310	FTC-----CGKSFIHSSHLNQH------H
CM002888.2_40846575-40847853(-)_1	9	343	365	YMC-----CEKTFITAAELKRH------H
CM002888.2_40846575-40847853(-)_1	10	371	393	YKC-----CSKRFAHSGTLKTH------H
CM002888.2_40846575-40847853(-)_1	11	399	421	YKC-----CSKRFAHSGTLKAH------H
CM002888.2_40861779-40862343(+)_1	1	39	64	NNC-----CGKSFGRKGNLKIH------H
WARNING: Overlapping ZFs are found in CM002888.2_40861779-40862343(+)_1. Only the first ZF instance is considered.
CM002888.2_40861779-40862343(+)_1	2	70	92	FTC-----CGKSFSQSSNLNIH------H
CM002888.2_40861779-40862343(+)_1	3	98	120	FKC-----CGKSFNRSSDLHQH------H
CM002888.2_40861779-40862343(+)_1	4	126	148	FTC-----CEKSFNCSSNLNTH------H
CM002888.2_40861779-40862343(+)_1	5	154	176	FTC-----CGKSFNFSSNLHRH------H
CM002888.2_40880669-40881488(-)_1	1	45	67	FTC-----CGKSFGRKGYLKIH------H
CM002888.2_40880669-40881488(-)_1	2	73	95	FTC-----CGRSFGRNFGLKIH------H
CM002888.2_40880669-40881488(-)_1	3	101	123	FTC-----CGKSFSQSSHLNQH------H
CM002888.2_40880669-40881488(-)_1	4	129	151	FTC-----CGKSFSRSSHLNEH------H
CM002888.2_40880669-40881488(-)_1	5	157	179	FTC-----CGKSFGRNFGLKIH------H
CM002888.2_40880669-40881488(-)_1	6	185	207	FTC-----CGKRFSQSSSLNQH------H
CM002888.2_40880669-40881488(-)_1	7	213	235	FTC-----CGKSFKQSSSLYNH------H
CM002888.2_40880669-40881488(-)_1	8	241	263	FTC-----CGKTYNYSSHLNEH------H
CM002888.2_40939219-40940050(-)_1	1	47	69	FTC-----CGKSLSSKSKLNIH------H
CM002888.2_40939219-40940050(-)_1	2	75	97	FTC-----CGKSFSVLSSLNLH------H
CM002888.2_40939219-40940050(-)_1	3	103	125	FTC-----CGKSFSLSSNLNKH------H
CM002888.2_40939219-40940050(-)_1	4	131	153	FTC-----CGKSFSCSSQLNHH------H
CM002888.2_40939219-40940050(-)_1	5	159	181	FTC-----CGKSFSQSPHLNKH------H
CM002888.2_40939219-40940050(-)_1	6	187	209	FTC-----CGKSFSQSSNLNQH------H
CM002888.2_40939219-40940050(-)_1	7	215	237	FTC-----CGKSFYCSSHLNKH------H
CM002888.2_40939219-40940050(-)_1	8	243	265	YTC-----CGKSFSQSSSRNLH------H
CM002888.2_40958260-40959460(+)_1	1	89	111	FTC-----CGRSLGRKDNLKIH------H
CM002888.2_40958260-40959460(+)_1	2	117	139	FTC-----CGKSFNRSSSLNHH------H
CM002888.2_40958260-40959460(+)_1	3	145	167	FTC-----CGKSFRHSLFLKQH------H
CM002888.2_40958260-40959460(+)_1	4	173	195	FTC-----CGKSFSQSSSLNRH------H
CM002888.2_40958260-40959460(+)_1	5	201	223	FTC-----CGKSFSHSSNFNRH------H
CM002888.2_40958260-40959460(+)_1	6	229	251	FTC-----CEKSFSQSSSLNHH------H
CM002888.2_40958260-40959460(+)_1	7	257	279	FTC-----CGKSFSQSSNLNLH------H
CM002888.2_40958260-40959460(+)_1	8	285	307	FTC-----CGKSFSCSSYLNHH------H
CM002888.2_40958260-40959460(+)_1	9	313	335	FSC-----CGKSFSRSLSLKEH------H
CM002888.2_40958260-40959460(+)_1	10	341	363	FTC-----CGKSFSQSSSLNHH------H
CM002888.2_40958260-40959460(+)_1	11	369	391	FTC-----CGKSFSQSSNFNRH------H
CM002888.2_40981180-40982146(-)_1	1	43	67	FTC-----CGKSLASKSKLKIH------H
WARNING: Overlapping ZFs are found in CM002888.2_40981180-40982146(-)_1. Only the first ZF instance is considered.
CM002888.2_40981180-40982146(-)_1	2	73	95	FTC-----CGKSFNQSSSFNQH------H
CM002888.2_40981180-40982146(-)_1	3	101	123	FTC-----CGKSFNCSSHLNDH------H
CM002888.2_40981180-40982146(-)_1	4	129	151	FAC-----CGKSFRQSSSLNQH------H
CM002888.2_40981180-40982146(-)_1	5	157	179	FTC-----CGRSFKCSSHLNKH------H
CM002888.2_40981180-40982146(-)_1	6	185	207	FTC-----CGKSFRQSSSFNKH------H
CM002888.2_40981180-40982146(-)_1	7	213	235	FTC-----CGKSFNCSSQINEH------H
CM002888.2_40981180-40982146(-)_1	8	241	263	FTC-----CGKSFSQSSYLNRH------H
CM002888.2_40981180-40982146(-)_1	9	269	291	FTC-----CGKSFNRSSNLNKH------H
CM002888.2_40981180-40982146(-)_1	10	297	319	FTC-----CGKSFCQTSSLNKH------H
CM002888.2_41013385-41014774(+)_1	1	40	62	FTC-----CGKSLASKSKLKIH------H
CM002888.2_41013385-41014774(+)_1	2	68	90	FTC-----CGKSFSHSSNFNNH------H
CM002888.2_41013385-41014774(+)_1	3	96	118	YTC-----CGKSFNQSSNLNNH------H
CM002888.2_41013385-41014774(+)_1	4	124	146	FTC-----CGKSFGIQSSLKIH------H
CM002888.2_41013385-41014774(+)_1	5	152	174	FTC-----CGRSYHQSSNLNNH------H
CM002888.2_41013385-41014774(+)_1	6	180	202	YTC-----CGKSFGIQNTLKIH------H
CM002888.2_41013385-41014774(+)_1	7	208	230	FTC-----CGKSFNQSSNLNNH------H
CM002888.2_41013385-41014774(+)_1	8	236	258	FTC-----CGKSFGIQNTLKIH------H
CM002888.2_41013385-41014774(+)_1	9	264	286	FTC-----CGRSFNQSSSLNLH------H
CM002888.2_41013385-41014774(+)_1	10	292	314	FTC-----CGKRFSQSSNFNKH------H
CM002888.2_41013385-41014774(+)_1	11	320	342	FTC-----CGKSFSIPSHFNLH------H
CM002888.2_41013385-41014774(+)_1	12	348	370	FTC-----CGKSFSHSSNLNSH------H
CM002888.2_41013385-41014774(+)_1	13	376	398	FTC-----CGKSFSQSSSLNLH------H
CM002888.2_41013385-41014774(+)_1	14	404	426	FTC-----CGKSFSQLSSLNIH------H
CM002888.2_41013385-41014774(+)_1	15	432	454	FTC-----CGKSFSQSAHLNKH------H
CM002888.2_41057985-41058774(-)_1	1	61	86	KSC-----CGKSLASKSKLKTH------H
WARNING: Overlapping ZFs are found in CM002888.2_41057985-41058774(-)_1. Only the first ZF instance is considered.
CM002888.2_41057985-41058774(-)_1	2	92	114	FTC-----CGKSFSHSSYLNQH------H
CM002888.2_41057985-41058774(-)_1	3	120	142	LTC-----CGKIFSKSSSLYRH------H
CM002888.2_41057985-41058774(-)_1	4	148	170	FTC-----CGKSFCDSSYLKKH------H
CM002888.2_41057985-41058774(-)_1	5	176	198	FTC-----CGKSFCDSSYLKKH------H
CM002888.2_41057985-41058774(-)_1	6	204	226	FTC-----CGKSFSKSSSLYRH------H
CM002888.2_41057985-41058774(-)_1	7	232	254	FTC-----CGKSFGRSSSLNKH------H
CM002888.2_41087620-41088496(+)_1	1	73	95	YTC-----CGKSFYNTGNLTVH------H
CM002888.2_41087620-41088496(+)_1	2	101	123	YTC-----CGKSFYSTGNLAVH------H
CM002888.2_41087620-41088496(+)_1	3	129	151	YSC-----CGKSCKQNGNLEAH------H
CM002888.2_41087620-41088496(+)_1	4	157	179	FIC-----CRKGFSQKQNLTIH------H
CM002888.2_41087620-41088496(+)_1	5	185	207	YTC-----CGKRFPHKGSLKHH------H
CM002888.2_41087620-41088496(+)_1	6	213	235	FAC-----CGKSFTTKASLMNH------H
CM002888.2_41087620-41088496(+)_1	7	238	260	TTC-----CGKSLTCKDSIKQH------H
CM002888.2_41087620-41088496(+)_1	8	265	287	FRC-----CGKVLKHKRSLINH------H
CM002888.2_41145451-41146864(-)_1	1	48	70	LTC-----CGRNFGRKGDLKIH------H
CM002888.2_41145451-41146864(-)_1	2	76	98	FTC-----CGKSFSKSSSLNQH------H
CM002888.2_41145451-41146864(-)_1	3	104	126	FTC-----CGRSFSQSSYLNKH------H
CM002888.2_41145451-41146864(-)_1	4	132	154	FTC-----CGKSFRQSSSLNYH------H
CM002888.2_41145451-41146864(-)_1	5	160	182	FTC-----CGKSFSCSSHLNKH------H
CM002888.2_41145451-41146864(-)_1	6	188	210	FSC-----CGKSFRHSLFLKQH------H
CM002888.2_41145451-41146864(-)_1	7	216	238	FTC-----CGKSFSQSSSLNHH------H
CM002888.2_41145451-41146864(-)_1	8	244	266	FTC-----CGKSFIQSSQLNRH------H
CM002888.2_41145451-41146864(-)_1	9	272	294	FTC-----CGKSFSQSSNFNQH------H
CM002888.2_41145451-41146864(-)_1	10	300	322	FTC-----CGKSFSKSSSLNEH------H
CM002888.2_41145451-41146864(-)_1	11	328	350	FTC-----CRKSFSCSSHLNHH------H
CM002888.2_41145451-41146864(-)_1	12	356	378	FSC-----CGKSFRRSSSLKEH------H
CM002888.2_41145451-41146864(-)_1	13	384	406	FTC-----CGNRFSRSSNLNQH------H
CM002888.2_41145451-41146864(-)_1	14	412	434	FTC-----CGKSFSQSSSLNQH------H
CM002888.2_41145451-41146864(-)_1	15	440	462	FTC-----CGKSFIQSSQLNRH------H
CM002888.2_41165015-41166284(+)_1	1	84	106	YTC-----CGKSFGHIQGFENH------H
CM002888.2_41165015-41166284(+)_1	2	112	134	FSC-----CGKSFTQKANLDVH------H
CM002888.2_41165015-41166284(+)_1	3	140	162	YTC-----CGKSFTYKQGFTTH------H
CM002888.2_41165015-41166284(+)_1	4	168	190	YTC-----CEKSFYHPGNFAVH------H
CM002888.2_41165015-41166284(+)_1	5	196	218	YTC-----CGKSFYQSGNFAAH------H
CM002888.2_41165015-41166284(+)_1	6	224	246	YSC-----CGKSFKQNCTLEIH------H
CM002888.2_41165015-41166284(+)_1	7	252	274	FIC-----CGKRFSQKHDLNIH------H
CM002888.2_41165015-41166284(+)_1	8	280	302	HTC-----CGKRFTQKTSLDNH------H
CM002888.2_41165015-41166284(+)_1	9	308	330	YRC-----CGKTFPHKRTLKHH------H
CM002888.2_41165015-41166284(+)_1	10	393	415	FRC-----CGKGFKHKRSLSTH------H
CM002888.2_41182149-41183295(-)_1	1	45	67	FNC-----CGKSFSQKPKLNVH------H
CM002888.2_41182149-41183295(-)_1	2	73	95	YTC-----CGKSFGKKQSFKTH------H
CM002888.2_41182149-41183295(-)_1	3	101	123	YTC-----CGQTFYHVGNFAAH------H
CM002888.2_41182149-41183295(-)_1	4	129	151	YHC-----CGKSFKQNGTLTVH------H
CM002888.2_41182149-41183295(-)_1	5	157	179	YTC-----CGKSFYTTENFTQH------H
CM002888.2_41182149-41183295(-)_1	6	185	207	YTC-----CGKSFYNTGNLAAH------H
CM002888.2_41182149-41183295(-)_1	7	213	235	YSC-----CGKSYKHNGNLKAH------H
CM002888.2_41182149-41183295(-)_1	8	241	263	FTC-----CGKSFSRKQSLHIH------H
CM002888.2_41182149-41183295(-)_1	9	269	291	YRC-----CGKSFSRKQSLHIH------H
CM002888.2_41182149-41183295(-)_1	10	297	319	YRC-----CGKSFPYKSTLNHH------H
CM002888.2_41182149-41183295(-)_1	11	325	347	FAC-----CGKSLTCKDSIKQH------H
CM002888.2_41182149-41183295(-)_1	12	352	374	FRC-----CVKGFKHKRSLRAH------H
CM002888.2_41193848-41195156(-)_1	1	70	92	LSC-----CGKRYSQKSHLRVH------H
CM002888.2_41193848-41195156(-)_1	2	98	120	YTC-----CGKSFGYMQGFRTH------H
CM002888.2_41193848-41195156(-)_1	3	126	148	YTC-----CGKSFYYAGSIAVH------H
CM002888.2_41193848-41195156(-)_1	4	154	176	FSC-----CRKSFSQKQNLDIH------H
CM002888.2_41193848-41195156(-)_1	5	182	204	YTC-----CGKSFGYVQGFKTH------H
CM002888.2_41193848-41195156(-)_1	6	210	232	YTC-----CGQTFYHAGNFAVH------H
CM002888.2_41193848-41195156(-)_1	7	238	260	YTC-----CGQTFHHGGNFAAH------H
CM002888.2_41193848-41195156(-)_1	8	266	288	YSC-----CGKSFKRNGSLEDH------H
CM002888.2_41193848-41195156(-)_1	9	294	316	FTC-----CGKSFSQKQSLHIH------H
CM002888.2_41193848-41195156(-)_1	10	322	344	YTC-----CGKSFICKNALDYH------H
CM002888.2_41193848-41195156(-)_1	11	350	372	FAC-----CGKSFITKASLKNH------H
CM002888.2_41193848-41195156(-)_1	12	378	400	FTC-----CGKTLTRKDSIKQH------H
CM002888.2_41193848-41195156(-)_1	13	403	428	EDC-----CGKDFKHKRSLNTH------H
WARNING: Overlapping ZFs are found in CM002888.2_41193848-41195156(-)_1. Only the first ZF instance is considered.
CM002888.2_41236395-41237136(+)_1	1	47	69	FMC-----CGKSFGRKSKLKIH------H
CM002888.2_41236395-41237136(+)_1	2	75	97	FTC-----CGKSFNQSSNFNQH------H
CM002888.2_41236395-41237136(+)_1	3	103	125	FTC-----CGKSFNFSSHLNKH------H
CM002888.2_41236395-41237136(+)_1	4	131	153	FTC-----CGKGFSQSSNLNQH------H
CM002888.2_41236395-41237136(+)_1	5	159	181	FTC-----CGRSFNCSSHLNKH------H
CM002888.2_41236395-41237136(+)_1	6	187	209	FTC-----CGNTFIQASSLNLH------H
CM002888.2_41265207-41266950(-)_1	1	43	68	KNC-----CGKILASKSKLKIH------H
WARNING: Overlapping ZFs are found in CM002888.2_41265207-41266950(-)_1. Only the first ZF instance is considered.
CM002888.2_41265207-41266950(-)_1	2	74	96	FMC-----CGKSFRQASSLNKH------H
CM002888.2_41265207-41266950(-)_1	3	102	124	FTC-----CGISFNCSSYLKQH------H
CM002888.2_41265207-41266950(-)_1	4	130	152	FTC-----CGKSFNRSSNLDQH------H
CM002888.2_41265207-41266950(-)_1	5	158	180	ITC-----CGKSFRQSSSLSKH------H
CM002888.2_41265207-41266950(-)_1	6	186	208	FTC-----CGKSFRQASSLNKH------H
CM002888.2_41265207-41266950(-)_1	7	214	236	FTC-----CGKSFNRSSHLNQH------H
CM002888.2_41265207-41266950(-)_1	8	242	264	ITC-----CGKSFRQSSSLYKH------H
CM002888.2_41265207-41266950(-)_1	9	270	292	FTC-----CGKSFSQSSNFNLH------H
CM002888.2_41265207-41266950(-)_1	10	298	320	ITC-----CGKSFHQSSSLYKH------H
CM002888.2_41265207-41266950(-)_1	11	326	348	FTC-----CGKSFRQASSLNKH------H
CM002888.2_41265207-41266950(-)_1	12	354	376	ITC-----CGKSFRQTSSLNKH------H
CM002888.2_41265207-41266950(-)_1	13	382	404	FTC-----CGISFNCSSYLKQH------H
CM002888.2_41265207-41266950(-)_1	14	410	432	FTC-----CGRSFNRSSNLDHH------H
CM002888.2_41265207-41266950(-)_1	15	438	460	FTC-----CGKSFNRSSNLDQH------H
CM002888.2_41265207-41266950(-)_1	16	466	488	ITC-----CGKSFRQSSSLSKH------H
CM002888.2_41265207-41266950(-)_1	17	494	516	FTC-----CGKSFSQSSNFNLH------H
CM002888.2_41265207-41266950(-)_1	18	522	544	FTC-----CGKSFRQASSLNKH------H
CM002888.2_41265207-41266950(-)_1	19	550	572	ITC-----CGKSFRQSSSLYKH------H
CM002888.2_41395807-41396641(+)_1	1	48	70	FTC-----CGKSFKRKDILKTH------H
CM002888.2_41395807-41396641(+)_1	2	76	98	FTC-----CGKRFNQSSHLNLH------H
CM002888.2_41395807-41396641(+)_1	3	104	126	FTC-----CGKSFGQSSYLNLH------H
CM002888.2_41395807-41396641(+)_1	4	132	154	FTC-----CWRSFICSSHLNQH------H
CM002888.2_41395807-41396641(+)_1	5	160	182	FTC-----CGKSFSSSSNLYQH------H
CM002888.2_41395807-41396641(+)_1	6	188	210	FTC-----CGKSFNCSSNLNQH------H
CM002888.2_41395807-41396641(+)_1	7	216	238	FRC-----CMKSFNCSSDLNLH------H
CM002888.2_41395807-41396641(+)_1	8	244	266	FTC-----CGRNYSQSSSLKRH------H
CM002888.2_41401120-41402251(+)_1	1	39	64	KSC-----CGKSLAIKSKLKIH------H
WARNING: Overlapping ZFs are found in CM002888.2_41401120-41402251(+)_1. Only the first ZF instance is considered.
CM002888.2_41401120-41402251(+)_1	2	70	92	FTC-----CGKSFSHSANLNQH------H
CM002888.2_41401120-41402251(+)_1	3	98	120	FKC-----CRKSFSQLSSFKQH------H
CM002888.2_41401120-41402251(+)_1	4	126	148	FTC-----CGKSFSQSSNLNLH------H
CM002888.2_41401120-41402251(+)_1	5	154	176	FTC-----CGKSFSQSSNLNLH------H
CM002888.2_41401120-41402251(+)_1	6	182	204	FTC-----CGKSFSQSSNLNLH------H
CM002888.2_41401120-41402251(+)_1	7	210	232	FTC-----CGKSFSHLSHLNQH------H
CM002888.2_41401120-41402251(+)_1	8	238	260	FTC-----CGKSFSQSSSLNQH------H
CM002888.2_41401120-41402251(+)_1	9	266	288	FTC-----CGKSFSKSSSLYRH------H
CM002888.2_41401120-41402251(+)_1	10	294	316	FTC-----CGKSFSLSSSLYRH------H
CM002888.2_41401120-41402251(+)_1	11	322	344	FTC-----CGKSFNQSSYLNKH------H
CM002888.2_41401120-41402251(+)_1	12	350	372	FTC-----CGKSFTHSSHLKKH------H
CM002888.2_41477555-41478137(+)_1	1	48	70	FTC-----CGKSFATKSKLKIH------H
CM002888.2_41477555-41478137(+)_1	2	76	98	FTC-----CGKSFNQSSHLNKH------H
CM002888.2_41477555-41478137(+)_1	3	104	126	FTC-----CGKSFSLSSNLNKH------H
CM002888.2_41477555-41478137(+)_1	4	132	154	FSC-----CGRSFSCSSHLNHH------H
CM002888.2_41477555-41478137(+)_1	5	160	182	FTC-----CGKSFSQSSHLNKH------H
CM002888.2_41516806-41518087(-)_1	1	63	88	KSC-----CGKSLASKSKLKTH------H
WARNING: Overlapping ZFs are found in CM002888.2_41516806-41518087(-)_1. Only the first ZF instance is considered.
CM002888.2_41516806-41518087(-)_1	2	121	143	FSC-----CGKSFNCSSHLNQH------H
CM002888.2_41516806-41518087(-)_1	3	149	171	FRC-----CGKSFNCSSHLNEH------H
CM002888.2_41516806-41518087(-)_1	4	177	199	FTC-----CGKSFSKSSSLYRH------H
CM002888.2_41516806-41518087(-)_1	5	205	227	FTC-----CRKSFTQSSSLNLH------H
CM002888.2_41516806-41518087(-)_1	6	233	255	FTC-----CGKSFSKSSSLYRH------H
CM002888.2_41516806-41518087(-)_1	7	261	283	FTC-----CGKSFIQSSCLNVH------H
CM002888.2_41516806-41518087(-)_1	8	289	311	FTC-----CGKSFIHSSHLNQH------H
CM002888.2_41516806-41518087(-)_1	9	344	366	YMC-----CEKTFITAAELKRH------H
CM002888.2_41516806-41518087(-)_1	10	372	394	YKC-----CSKRFTHSGTLKTH------H
CM002888.2_41533379-41534363(+)_1	1	42	64	FTC-----CGKSFGRKGDLKIH------H
CM002888.2_41533379-41534363(+)_1	2	70	92	FTC-----CGKSFSQSSHLNYH------H
CM002888.2_41533379-41534363(+)_1	3	98	120	FTC-----CRKSFNFSSNLHRH------H
CM002888.2_41533379-41534363(+)_1	4	126	148	FTC-----CGKSFSQKSNLNLH------H
CM002888.2_41533379-41534363(+)_1	5	154	176	FKC-----CGKSFNRSSDLYKH------H
CM002888.2_41533379-41534363(+)_1	6	182	204	FTC-----CEKSFNFSSNLRRH------H
CM002888.2_41533379-41534363(+)_1	7	210	232	FTC-----CGKSYNHISHLNQH------H
CM002888.2_41533379-41534363(+)_1	8	238	260	FKC-----CGTSFSQSSSLNQH------H
CM002888.2_41533379-41534363(+)_1	9	266	288	FQC-----CRKSFKISSNLYRH------H
CM002888.2_41533379-41534363(+)_1	10	294	316	FTC-----CGKSFSQSSHLNKH------H
CM002888.2_41602871-41603903(-)_1	1	51	73	FTC-----CGKSFGGNSNLKIH------H
CM002888.2_41602871-41603903(-)_1	2	79	101	FTC-----CGKSFSQSSHLNDH------H
CM002888.2_41602871-41603903(-)_1	3	107	129	FTC-----CGKSFIRLSLLNQH------H
CM002888.2_41602871-41603903(-)_1	4	135	157	FTC-----CGKSFRQSSYLNEH------H
CM002888.2_41602871-41603903(-)_1	5	163	185	FTC-----CWKSFSRSSELNQH------H
CM002888.2_41602871-41603903(-)_1	6	191	213	FTC-----CGKSFSCSSSLNKH------H
CM002888.2_41602871-41603903(-)_1	7	219	241	FTC-----CEKSFGRSSYLNQH------H
CM002888.2_41602871-41603903(-)_1	8	247	269	FTC-----CGKIFGRSSYLNQH------H
CM002888.2_41602871-41603903(-)_1	9	275	297	FTC-----CGKSFGRSSHLNQH------H
CM002888.2_41602871-41603903(-)_1	10	303	325	FTC-----CGKSFRQPSLLYLH------H
CM002888.2_41700425-41701832(-)_1	1	43	68	KNC-----CGKILASKSKLKIH------H
WARNING: Overlapping ZFs are found in CM002888.2_41700425-41701832(-)_1. Only the first ZF instance is considered.
CM002888.2_41700425-41701832(-)_1	2	74	96	FTC-----CGKSFNQSSQLNDH------H
CM002888.2_41700425-41701832(-)_1	3	102	124	FTC-----CGKSFNRSAHLDQH------H
CM002888.2_41700425-41701832(-)_1	4	130	152	FTC-----CGKSFNRSSNLDQH------H
CM002888.2_41700425-41701832(-)_1	5	158	180	ITC-----CGKSFRQSSSIYKH------H
CM002888.2_41700425-41701832(-)_1	6	186	208	FTC-----CGKSFIQSSNFNLH------H
CM002888.2_41700425-41701832(-)_1	7	214	236	FTC-----CGKSFRQASSLNKH------H
CM002888.2_41700425-41701832(-)_1	8	242	264	FTC-----CGKSFRQASSLNKH------H
CM002888.2_41700425-41701832(-)_1	9	270	292	FTC-----CGKSFNSSSHLNQH------H
CM002888.2_41700425-41701832(-)_1	10	298	320	ITC-----CGKSFRQSSSLYKH------H
CM002888.2_41700425-41701832(-)_1	11	326	348	FTC-----CGKSFRQASSLNKH------H
CM002888.2_41700425-41701832(-)_1	12	354	376	FTC-----CGKSFNCSSYLKQH------H
CM002888.2_41700425-41701832(-)_1	13	382	404	FTC-----CGKSFRQASSLNIH------H
CM002888.2_41700425-41701832(-)_1	14	410	432	FTC-----CGKSFNRSSHLDQH------H
CM002888.2_41700425-41701832(-)_1	15	438	460	FTC-----CGKSFSQSSNLNLH------H
CM002888.2_41720105-41721014(-)_1	1	56	78	FSC-----CRKSFSQRSNLDVH------H
CM002888.2_41720105-41721014(-)_1	2	84	106	YTC-----CGKSFYTIGNLTVH------H
CM002888.2_41720105-41721014(-)_1	3	140	162	YSC-----CGKSYKQNGNLEVH------H
CM002888.2_41720105-41721014(-)_1	4	168	190	FIC-----CGKGFSQKQNLKIH------H
CM002888.2_41720105-41721014(-)_1	5	196	218	YTC-----CGKSFRCKNTLDHH------H
CM002888.2_41720105-41721014(-)_1	6	224	246	FAC-----CGKSFTTKASLMNH------H
CM002888.2_41720105-41721014(-)_1	7	249	271	TTC-----CGKSLTCKDSIKQH------H
CM002888.2_41720105-41721014(-)_1	8	276	298	FRC-----CGKGFKHKRSLINH------H
CM002888.2_41771529-41772726(-)_1	1	63	85	FSC-----CRKSFSQKSKLDVH------H
CM002888.2_41771529-41772726(-)_1	2	91	113	FTC-----CGKSFGQIQGFKAH------H
CM002888.2_41771529-41772726(-)_1	3	119	141	FTC-----CEKSFYHAGHFAAH------H
CM002888.2_41771529-41772726(-)_1	4	147	169	FSC-----CGKSFCQKPNLDDH------H
CM002888.2_41771529-41772726(-)_1	5	175	197	YTC-----CGKSFSQKQNFKTH------H
CM002888.2_41771529-41772726(-)_1	6	203	225	YTC-----CGKSFRHAINLEVH------H
CM002888.2_41771529-41772726(-)_1	7	231	253	FSC-----CRKSFSKKPNLIAH------H
CM002888.2_41771529-41772726(-)_1	8	259	281	YTC-----CGKSFSQKRDLYIH------H
CM002888.2_41771529-41772726(-)_1	9	287	309	YTC-----CGKGFSHISTLKHH------H
CM002888.2_41771529-41772726(-)_1	10	315	337	FAC-----CGKSFTTKPSLKNH------H
CM002888.2_41771529-41772726(-)_1	11	343	365	FTC-----CGKSLTRKDTIKKH------H
CM002888.2_41771529-41772726(-)_1	12	371	393	FRC-----CGKGFKSKRSLNTH------H
WARNING: Overlapping ZFs are found in CM002888.2_41771529-41772726(-)_1. Only the first ZF instance is considered.
CM002888.2_41797918-41798887(+)_1	1	46	68	YTC-----CGKSLANKSKLTIH------H
CM002888.2_41797918-41798887(+)_1	2	74	96	FTC-----CGKSFNRSSHLNIH------H
CM002888.2_41797918-41798887(+)_1	3	102	124	FTC-----CGKSFSQSSYLNLH------H
CM002888.2_41797918-41798887(+)_1	4	130	152	FTC-----CGKSFNCLAHLNKH------H
CM002888.2_41797918-41798887(+)_1	5	156	180	KPC-----CGKSFSQSSSLKHH------H
WARNING: Overlapping ZFs are found in CM002888.2_41797918-41798887(+)_1. Only the first ZF instance is considered.
CM002888.2_41797918-41798887(+)_1	6	186	208	FTC-----CGKSFSCSSDINRH------H
CM002888.2_41797918-41798887(+)_1	7	214	236	FTC-----CGKSFNCLAHLNKH------H
CM002888.2_41797918-41798887(+)_1	8	240	264	KPC-----CGKSFSQSSSLNHH------H
WARNING: Overlapping ZFs are found in CM002888.2_41797918-41798887(+)_1. Only the first ZF instance is considered.
CM002888.2_41797918-41798887(+)_1	9	270	292	FTC-----CGKSFSQSSSLNLH------H
CM002888.2_41797918-41798887(+)_1	10	298	320	ITC-----CGKSFSQSSSLNHH------H
CM002888.2_41817391-41818384(-)_1	1	75	99	KTC-----CGKSFYTIGNLTVH------H
WARNING: Overlapping ZFs are found in CM002888.2_41817391-41818384(-)_1. Only the first ZF instance is considered.
CM002888.2_41817391-41818384(-)_1	2	105	127	YTC-----CGKSFCQKENFKTH------H
CM002888.2_41817391-41818384(-)_1	3	133	155	YTC-----CGKSFYHAGNLIMH------H
CM002888.2_41817391-41818384(-)_1	4	161	183	YSC-----CGKSFKQNGNLEVH------H
CM002888.2_41817391-41818384(-)_1	5	189	211	FTC-----CGKSFVKKQNLDIH------H
CM002888.2_41817391-41818384(-)_1	6	217	239	YTC-----CGKSFTYKSSLKHH------H
CM002888.2_41817391-41818384(-)_1	7	245	267	FGC-----CEKSFSTKSSLMNH------H
CM002888.2_41817391-41818384(-)_1	8	273	295	FTC-----CGIKLTRKDYIRRH------H
CM002888.2_41817391-41818384(-)_1	9	301	323	FRC-----CGKGFTHKRSLSAH------H
CM002888.2_42008627-42009836(-)_1	1	65	87	FSC-----CSKSFSQKSKLDVH------H
CM002888.2_42008627-42009836(-)_1	2	93	115	FTC-----CGKSFGQKQSFKSH------H
CM002888.2_42008627-42009836(-)_1	3	121	143	YTC-----CGKSFYHAGHFAAH------H
CM002888.2_42008627-42009836(-)_1	4	149	171	FRC-----CGKSFSQKSNLYVH------H
CM002888.2_42008627-42009836(-)_1	5	177	199	YTC-----CGKSFSQKRSFKAH------H
CM002888.2_42008627-42009836(-)_1	6	205	227	YTC-----CGKSFRHARNLAVH------H
CM002888.2_42008627-42009836(-)_1	7	233	255	FSC-----CRKNFSTKLNLIAH------H
CM002888.2_42008627-42009836(-)_1	8	261	283	YTC-----CGKSLGKKQDLYIH------H
CM002888.2_42008627-42009836(-)_1	9	289	311	YTC-----CGKNFPHKNTLNHH------H
CM002888.2_42008627-42009836(-)_1	10	317	339	FAC-----CGKSFTTKFSLKNH------H
CM002888.2_42008627-42009836(-)_1	11	345	367	FTC-----CGKSLTRKDTIKQH------H
CM002888.2_42008627-42009836(-)_1	12	373	395	FRC-----CGKGFKSKRSLNTH------H
CM002888.2_42031240-42032560(-)_1	1	74	99	KSC-----CDKSLASKSKLKTH------H
WARNING: Overlapping ZFs are found in CM002888.2_42031240-42032560(-)_1. Only the first ZF instance is considered.
CM002888.2_42031240-42032560(-)_1	2	105	127	FTC-----CGKSFSQSSHLNKH------H
CM002888.2_42031240-42032560(-)_1	3	133	155	FTC-----CGKSFSKSSSLYRH------H
CM002888.2_42031240-42032560(-)_1	4	161	183	FTC-----CGKSFNHSSFLNLH------H
CM002888.2_42031240-42032560(-)_1	5	189	211	LTC-----CGKSFSKSSSLYRH------H
CM002888.2_42031240-42032560(-)_1	6	217	239	FTC-----CGKSFSCSSSLNKH------H
CM002888.2_42031240-42032560(-)_1	7	245	267	FTC-----CGKSFSLSTSLTQH------H
CM002888.2_42031240-42032560(-)_1	8	273	295	FTC-----CRKSFSHSSSLHQH------H
CM002888.2_42031240-42032560(-)_1	9	301	323	FTC-----CGKSFSKSSSLNLH------H
CM002888.2_42031240-42032560(-)_1	10	329	351	FTC-----CGKSFIHSSHLNQH------H
CM002888.2_42031240-42032560(-)_1	11	357	379	FTC-----CGKSFSQSSYLKNH------H
CM002888.2_42031240-42032560(-)_1	12	385	407	YVC-----CEKTFITAAELKRH------H
CM002888.2_42031240-42032560(-)_1	13	413	435	YKC-----CSKRFTQLGTLKTH------H
CM002888.2_42066532-42067510(-)_1	1	100	122	YTC-----CGRSFGQKKSLKTH------H
CM002888.2_42066532-42067510(-)_1	2	128	150	FTC-----CEQTFYHAGNFAVH------H
CM002888.2_42066532-42067510(-)_1	3	156	178	YTC-----CGKSFKQSGNLKGH------H
CM002888.2_42066532-42067510(-)_1	4	184	206	ITC-----CGKSLARKQELEIH------H
CM002888.2_42066532-42067510(-)_1	5	212	234	YIC-----CGKSFTCKSSLNNH------H
CM002888.2_42066532-42067510(-)_1	6	240	262	FAC-----CGKSFTTKASLKNH------H
CM002888.2_42066532-42067510(-)_1	7	268	290	FTC-----CGKSLTRKDAIKQH------H
CM002888.2_42066532-42067510(-)_1	8	296	318	FRC-----CGKGFKYKRSLNTH------H
CM002888.2_42089126-42090338(+)_1	1	65	87	YTC-----CGKSFGHIQGFKNH------H
CM002888.2_42089126-42090338(+)_1	2	93	115	FSC-----CGKSFTQKANLDVH------H
CM002888.2_42089126-42090338(+)_1	3	121	143	YTC-----CGKSFTYKQGFTTH------H
CM002888.2_42089126-42090338(+)_1	4	149	171	YTC-----CEKSFYHPGNFAVH------H
CM002888.2_42089126-42090338(+)_1	5	177	199	YTC-----CGKSFYQSGNFAVH------H
CM002888.2_42089126-42090338(+)_1	6	205	227	YSC-----CGKSFKQNCTLEVH------H
CM002888.2_42089126-42090338(+)_1	7	233	255	FIC-----CGKRFSQKHDLNIH------H
CM002888.2_42089126-42090338(+)_1	8	261	283	HTC-----CGKRFTQKTSLDNH------H
CM002888.2_42089126-42090338(+)_1	9	289	311	YRC-----CGKTFPHKSSLKHH------H
CM002888.2_42089126-42090338(+)_1	10	374	396	FRC-----CGKGFKRKRSLNTH------H
CM002888.2_42160527-42161346(-)_1	1	46	68	FTC-----CGKSFGKKHILNIH------H
CM002888.2_42160527-42161346(-)_1	2	74	96	FTC-----CGKSFSRLSSLNLH------H
CM002888.2_42160527-42161346(-)_1	3	102	124	FTC-----CGKSFYCSSNLYRH------H
CM002888.2_42160527-42161346(-)_1	4	158	180	FTC-----CGKSLSKPSSLNLH------H
CM002888.2_42160527-42161346(-)_1	5	186	208	FTC-----CGKSFSRSSSLNLH------H
CM002888.2_42160527-42161346(-)_1	6	214	236	FTC-----CGKSFYCSSNLYRH------H
CM002888.2_42160527-42161346(-)_1	7	242	264	FTC-----CGKSFSRSLSLNKH------H
CM002888.2_42192040-42193701(+)_1	1	92	114	FTC-----CGKSFERKGYLKIH------H
CM002888.2_42192040-42193701(+)_1	2	120	142	FTC-----CGKSFNRSSSLNKH------H
CM002888.2_42192040-42193701(+)_1	3	148	170	FTC-----CGKSFNQSSYLNNH------H
CM002888.2_42192040-42193701(+)_1	4	176	198	FTC-----CGKSFNQSSYLNLH------H
CM002888.2_42192040-42193701(+)_1	5	204	226	FTC-----CGRSFNRSSSLNKH------H
CM002888.2_42192040-42193701(+)_1	6	232	254	FTC-----CFKSFNRSSHLNNH------H
CM002888.2_42192040-42193701(+)_1	7	260	282	FTC-----CGKSFSQSTYLNKH------H
CM002888.2_42192040-42193701(+)_1	8	288	310	FTC-----CEKSFNQSSSLNKH------H
CM002888.2_42192040-42193701(+)_1	9	316	338	FRC-----CGRSFNQSSHLNSH------H
CM002888.2_42192040-42193701(+)_1	10	344	366	FTC-----CGKSFNQSSSLNKH------H
CM002888.2_42192040-42193701(+)_1	11	372	394	FTC-----CGKSFSQSSSLNLH------H
CM002888.2_42288932-42289835(-)_1	1	45	67	FTC-----CGKSWASKSKLKIH------H
CM002888.2_42288932-42289835(-)_1	2	73	95	FTC-----CGKSFNQSSHLNLH------H
CM002888.2_42288932-42289835(-)_1	3	101	123	FTC-----CGKSFNCSSHLNQH------H
CM002888.2_42288932-42289835(-)_1	4	129	151	YAC-----CGKSFNQSSHLNYH------H
CM002888.2_42288932-42289835(-)_1	5	157	179	FTC-----CAKSFNQSSHLNQH------H
CM002888.2_42288932-42289835(-)_1	6	185	207	YAC-----CGKSFNCSTNFDNH------H
CM002888.2_42288932-42289835(-)_1	7	213	235	FTC-----CGKSFSQLSNLNLH------H
CM002888.2_42288932-42289835(-)_1	8	241	263	YAC-----CGKSFYCSTNLNHH------H
CM002888.2_42288932-42289835(-)_1	9	269	292	FTC-----CGESFSKSSHLNKH------H
CM002888.2_42300445-42302059(+)_1	1	84	109	ENC-----CGRNFGRKGDLKIH------H
WARNING: Overlapping ZFs are found in CM002888.2_42300445-42302059(+)_1. Only the first ZF instance is considered.
CM002888.2_42300445-42302059(+)_1	2	115	137	FTC-----CGKSFSKSSSLNQH------H
CM002888.2_42300445-42302059(+)_1	3	143	165	FTC-----CGNSFSYLSSLNKH------H
CM002888.2_42300445-42302059(+)_1	4	171	193	FTC-----CGKSFSQSSSLNYH------H
CM002888.2_42300445-42302059(+)_1	5	199	221	SAC-----CGKSFSCSSYLNKH------H
CM002888.2_42300445-42302059(+)_1	6	227	249	FSC-----CGKSFSQSLFLKQH------H
CM002888.2_42300445-42302059(+)_1	7	255	277	FSC-----CGKSFSQSSSLNHH------H
CM002888.2_42300445-42302059(+)_1	8	283	305	FTC-----CGKSFIQSSQFNRH------H
CM002888.2_42300445-42302059(+)_1	9	311	333	FTC-----CGKSFSKSSSLNKH------H
CM002888.2_42300445-42302059(+)_1	10	339	361	FTC-----CGKSFRRSSHLNHH------H
CM002888.2_42300445-42302059(+)_1	11	367	389	FSC-----CGKSFRRSSSLKQH------H
CM002888.2_42300445-42302059(+)_1	12	395	417	FTC-----CGKNFSQSSSLNHH------H
CM002888.2_42300445-42302059(+)_1	13	423	445	FTC-----CGKSFIQSSQLNRH------H
CM002888.2_42300445-42302059(+)_1	14	451	473	FTC-----CGKSFSRSSYFNLH------H
CM002888.2_42300445-42302059(+)_1	15	479	501	FSC-----CGKSFRCSSSLKEH------H
CM002888.2_42300445-42302059(+)_1	16	507	529	FTC-----CGKSFRQSSNFNRH------H
CM002888.2_42480668-42481502(-)_1	1	48	70	FTC-----CGKSFGRKGDLKIH------H
CM002888.2_42480668-42481502(-)_1	2	76	98	FTC-----CGKSFSQSSHLNYH------H
CM002888.2_42480668-42481502(-)_1	3	104	126	FTC-----CRKSFNFSSNLHRH------H
CM002888.2_42480668-42481502(-)_1	4	132	154	FTC-----CGKSFRQKSNLNLH------H
CM002888.2_42480668-42481502(-)_1	5	160	182	FTC-----CGKSFNRSSDLYKH------H
CM002888.2_42480668-42481502(-)_1	6	188	210	FTC-----CGKSYNHISHLNQH------H
CM002888.2_42480668-42481502(-)_1	7	216	238	FQC-----CRKSFKISSNLYRH------H
CM002888.2_42480668-42481502(-)_1	8	244	266	FTC-----CGKSFSQSSHLNKH------H
CM002888.2_42540829-42541669(-)_1	1	24	46	FTC-----CGKSFNQLSHLNYH------H
CM002888.2_42540829-42541669(-)_1	2	80	102	FTC-----CGKSFNCSSHLNQH------H
CM002888.2_42540829-42541669(-)_1	3	108	130	YAC-----CGKSFNQSSHLNYH------H
CM002888.2_42540829-42541669(-)_1	4	136	158	FTC-----CAKSFNQSSHLNQH------H
CM002888.2_42540829-42541669(-)_1	5	164	186	YAC-----CGKSFNCSTNFDNH------H
CM002888.2_42540829-42541669(-)_1	6	192	214	FTC-----CGKSFSQLSNLNLH------H
CM002888.2_42540829-42541669(-)_1	7	220	242	YAC-----CGKSFYCSTNLNHH------H
CM002888.2_42540829-42541669(-)_1	8	248	271	FTC-----CGESFSKSSHLNKH------H
CM002888.2_42562930-42564208(+)_1	1	60	82	FSC-----CRKSFNQKSNLHVH------H
CM002888.2_42562930-42564208(+)_1	2	88	110	YTC-----CGKSFSQIQGFKVH------H
CM002888.2_42562930-42564208(+)_1	3	116	138	FTC-----CGKSFYHAGNFAAH------H
CM002888.2_42562930-42564208(+)_1	4	144	166	FSC-----CGKSFSQKPNLDIH------H
CM002888.2_42562930-42564208(+)_1	5	172	194	FSC-----CGKSFSQKSHLDIH------H
CM002888.2_42562930-42564208(+)_1	6	200	222	YTC-----CGQSFSQKQSFKSH------H
CM002888.2_42562930-42564208(+)_1	7	228	250	YTC-----CGKNFRHARNLAAH------H
CM002888.2_42562930-42564208(+)_1	8	256	278	FSC-----CGKSFSKKANLIAH------H
CM002888.2_42562930-42564208(+)_1	9	284	306	YTC-----CGKSLGKKQDLYIH------H
CM002888.2_42562930-42564208(+)_1	10	312	334	YTC-----CGKSFPHITTLKHH------H
CM002888.2_42562930-42564208(+)_1	11	340	362	FAC-----CGKSFTTKASLKNH------H
CM002888.2_42562930-42564208(+)_1	12	368	390	FTC-----CGKSLTRKDSIKKH------H
CM002888.2_42562930-42564208(+)_1	13	396	418	FRC-----CGKGFKRKRSLNTH------H
CM002888.2_42782017-42783028(-)_1	1	53	75	FTC-----CGKSFATKSKLKIH------H
CM002888.2_42782017-42783028(-)_1	2	81	103	FTC-----CGKSFNQLSHLNYH------H
CM002888.2_42782017-42783028(-)_1	3	109	131	FAC-----CAKSFKQSSHLNLH------H
CM002888.2_42782017-42783028(-)_1	4	137	159	FTC-----CGKSFNCSSHLNQH------H
CM002888.2_42782017-42783028(-)_1	5	165	187	YAC-----CGKSFNQSSHLNYH------H
CM002888.2_42782017-42783028(-)_1	6	193	215	FTC-----CAKSFNQSSHLNQH------H
CM002888.2_42782017-42783028(-)_1	7	221	243	YAC-----CGKSFNCSTNFDNH------H
CM002888.2_42782017-42783028(-)_1	8	249	271	FTC-----CGKSFSQLSNLNLH------H
CM002888.2_42782017-42783028(-)_1	9	277	299	YAC-----CGKSFYCSTNLNHH------H
CM002888.2_42782017-42783028(-)_1	10	305	328	FTC-----CGESFSKSSHLNKH------H
CM002888.2_42805130-42806417(+)_1	1	68	90	FSC-----CRKSFSQKSNLDVH------H
CM002888.2_42805130-42806417(+)_1	2	96	118	FTC-----CGKSFGQIQGFKAH------H
CM002888.2_42805130-42806417(+)_1	3	124	146	FTC-----CGKSFRHARNLAAH------H
CM002888.2_42805130-42806417(+)_1	4	152	174	FTC-----CGKSFYHAGHFAAH------H
CM002888.2_42805130-42806417(+)_1	5	180	202	FSC-----CGKSFCQKPNLDVH------H
CM002888.2_42805130-42806417(+)_1	6	208	230	YTC-----CGKSFSQIQNFKIH------H
CM002888.2_42805130-42806417(+)_1	7	236	258	YTC-----CGKSFYHAGHFAEH------H
CM002888.2_42805130-42806417(+)_1	8	264	286	FSC-----CGKSFSKKLTLIAH------H
CM002888.2_42805130-42806417(+)_1	9	292	314	HIC-----CGKSLGKKQDLYIH------H
CM002888.2_42805130-42806417(+)_1	10	320	342	YTC-----CGKSFALKSTLKHH------H
CM002888.2_42805130-42806417(+)_1	11	348	370	FTC-----CGKSFTTKTSLKNH------H
CM002888.2_42805130-42806417(+)_1	12	376	398	FTC-----CGKSLTRKDSIKQH------H
CM002888.2_42805130-42806417(+)_1	13	404	426	FKC-----CGKGFKCKRSLSAH------H
CM002888.2_42962311-42963592(-)_1	1	61	86	KSC-----CGKSLASKSKLKTH------H
WARNING: Overlapping ZFs are found in CM002888.2_42962311-42963592(-)_1. Only the first ZF instance is considered.
CM002888.2_42962311-42963592(-)_1	2	92	114	FTC-----CGKSFSHSSSLNQH------H
CM002888.2_42962311-42963592(-)_1	3	120	142	FTC-----CGKSFSKSSSLYRH------H
CM002888.2_42962311-42963592(-)_1	4	148	170	LTC-----CGKSFNHSSFLNLH------H
CM002888.2_42962311-42963592(-)_1	5	176	198	LTC-----CGKSFSKSSSLYKH------H
CM002888.2_42962311-42963592(-)_1	6	204	226	FTC-----CGKSFYDSSYLKKH------H
CM002888.2_42962311-42963592(-)_1	7	232	254	FTC-----CGKSFNCSSHLKKH------H
CM002888.2_42962311-42963592(-)_1	8	260	282	FTC-----CGKSFSKSSSLYRH------H
CM002888.2_42962311-42963592(-)_1	9	288	310	FTC-----CGKSFSHSSSLNQH------H
CM002888.2_42962311-42963592(-)_1	10	316	338	FTC-----CGKSFIHSSNLNLH------H
CM002888.2_42962311-42963592(-)_1	11	344	366	FTC-----CGKSFSTSSHLKQH------H
CM002888.2_42962311-42963592(-)_1	12	372	394	YMC-----CEKTFITAADLKRH------H
CM002888.2_42962311-42963592(-)_1	13	400	422	YKC-----CSKRFTRSETLKTH------H
CM002888.2_42980775-42981771(+)_1	1	46	68	FIC-----CGKSFGRKDNLKIH------H
CM002888.2_42980775-42981771(+)_1	2	74	96	FTC-----CGKSFSQSSNLNDH------H
CM002888.2_42980775-42981771(+)_1	3	102	124	FTC-----CGKSFRKSSSLTLH------H
CM002888.2_42980775-42981771(+)_1	4	130	152	FTC-----CGKSYSQSSHLNQH------H
CM002888.2_42980775-42981771(+)_1	5	158	180	FTC-----CGKSFNRSSGLYQH------H
CM002888.2_42980775-42981771(+)_1	6	186	208	FTC-----CGKSFNRSSNLYKH------H
CM002888.2_42980775-42981771(+)_1	7	214	236	FSC-----CGKSFNFSSTLYQH------H
CM002888.2_42980775-42981771(+)_1	8	242	264	FTC-----CGKSFTCSSRLHQH------H
CM002888.2_42980775-42981771(+)_1	9	270	292	FTC-----CGKCFNFSSNLNRH------H
CM002888.2_42980775-42981771(+)_1	10	298	320	YTC-----CGKSFSQSSHLNQH------H
CM002888.2_43049151-43050144(-)_1	1	75	99	KTC-----CGKSFYTIGNLTVH------H
WARNING: Overlapping ZFs are found in CM002888.2_43049151-43050144(-)_1. Only the first ZF instance is considered.
CM002888.2_43049151-43050144(-)_1	2	105	127	YTC-----CGKSFFQKENFKTH------H
CM002888.2_43049151-43050144(-)_1	3	133	155	YTC-----CGKSFYHAGNLIMH------H
CM002888.2_43049151-43050144(-)_1	4	161	183	YSC-----CGKSFKQNGNLEVH------H
CM002888.2_43049151-43050144(-)_1	5	189	211	FTC-----CGKSFVKKQNLDIH------H
CM002888.2_43049151-43050144(-)_1	6	217	239	YTC-----CGKSFTYKSSLNNH------H
CM002888.2_43049151-43050144(-)_1	7	245	267	FAC-----CGKSLSSKSSLMNH------H
CM002888.2_43049151-43050144(-)_1	8	273	295	FTC-----CGIKLKRKDYIRRH------H
CM002888.2_43049151-43050144(-)_1	9	301	323	FRC-----CGKGFTHKRSLSAH------H
CM002888.2_43061018-43062098(-)_1	1	81	103	YSC-----CRKSFSKKSNLDIH------H
CM002888.2_43061018-43062098(-)_1	2	109	131	YTC-----CGKSFGYIQGFENH------H
CM002888.2_43061018-43062098(-)_1	3	137	159	YTC-----CGKSFYHAGNFAAH------H
CM002888.2_43061018-43062098(-)_1	4	165	187	YTC-----CGKSFSKTGNLAVH------H
CM002888.2_43061018-43062098(-)_1	5	193	215	YSC-----CGKSFKQNVTLKIH------H
CM002888.2_43061018-43062098(-)_1	6	221	243	FTC-----CGKSISHKHYLDIH------H
CM002888.2_43061018-43062098(-)_1	7	249	271	YTC-----CGKSFPYKGSLKHH------H
CM002888.2_43061018-43062098(-)_1	8	277	299	FTC-----CGKSFTTKTSLMNH------H
CM002888.2_43061018-43062098(-)_1	9	305	327	FTC-----CGKTFTRKDSMKQH------H
CM002888.2_43061018-43062098(-)_1	10	333	355	FRC-----CGKGFKCKRSLSTH------H
CM002888.2_43088514-43089603(+)_1	1	52	74	FTC-----CGKSFGRKYILKIH------H
CM002888.2_43088514-43089603(+)_1	2	80	102	FTC-----CGKSFSLSWSRNLH------H
CM002888.2_43088514-43089603(+)_1	3	108	130	FTC-----CGKSFTCSSSLNQH------H
CM002888.2_43088514-43089603(+)_1	4	136	158	FTC-----CGKSFSLSWSRNLH------H
CM002888.2_43088514-43089603(+)_1	5	164	186	YTC-----CGKSFSSSSHFNYH------H
CM002888.2_43088514-43089603(+)_1	6	192	214	FTC-----CGKSFSCSSSLNQH------H
CM002888.2_43088514-43089603(+)_1	7	220	242	FTC-----CGKSFSKSSNFILH------H
CM002888.2_43088514-43089603(+)_1	8	248	270	FKC-----CGKSFSQSSHLKHH------H
CM002888.2_43088514-43089603(+)_1	9	276	298	FTC-----CWKSFSRSSYLNQH------H
CM002888.2_43088514-43089603(+)_1	10	304	326	FTC-----CGKSFSQSSHLNHH------H
CM002888.2_43088514-43089603(+)_1	11	332	354	FTC-----CGKSFSRSSYLNQH------H
CM002888.2_43156666-43157695(-)_1	1	50	72	FTC-----CGKSFGGNGNLKIH------H
CM002888.2_43156666-43157695(-)_1	2	78	100	FTC-----CGKSFSQSSHLNDH------H
CM002888.2_43156666-43157695(-)_1	3	106	128	FTC-----CGKSFIRLSLLNQH------H
CM002888.2_43156666-43157695(-)_1	4	134	156	FTC-----CGKSFRQSSYLNEH------H
CM002888.2_43156666-43157695(-)_1	5	162	184	FTC-----CWKSFSRSSDLNLH------H
CM002888.2_43156666-43157695(-)_1	6	190	212	FTC-----CGKSFSCSSSLNKH------H
CM002888.2_43156666-43157695(-)_1	7	218	240	FTC-----CGKSFSCSSSLNKH------H
CM002888.2_43156666-43157695(-)_1	8	246	268	FTC-----CGKSFGRSSYLNQH------H
CM002888.2_43156666-43157695(-)_1	9	274	296	FTC-----CGKSFNCSSHLNRH------H
CM002888.2_43156666-43157695(-)_1	10	302	324	FTC-----CGKSFRQPSLLYLH------H
CM002888.2_43192558-43193116(-)_1	1	33	55	YTC-----CGKSFYSTGNLAVH------H
CM002888.2_43192558-43193116(-)_1	2	61	83	YSC-----CGKSCKQNGNLETH------H
CM002888.2_43192558-43193116(-)_1	3	89	111	FIC-----CRKCFSQKQNLTIH------H
CM002888.2_43192558-43193116(-)_1	4	117	139	YTC-----CGKSFPHTGSLKHH------H
CM002888.2_43192558-43193116(-)_1	5	145	167	FAC-----CGKSFTTKASLMNH------H
CM002888.2_43274171-43275311(-)_1	1	102	124	YTC-----CGKSFGKKRSLKTH------H
CM002888.2_43274171-43275311(-)_1	2	130	152	YTC-----CGKSFKQIGTLKGH------H
CM002888.2_43274171-43275311(-)_1	3	158	180	YTC-----CGKSFKQSATLKGH------H
CM002888.2_43274171-43275311(-)_1	4	186	208	YTC-----CGQSFYYAGNFAAH------H
CM002888.2_43274171-43275311(-)_1	5	214	236	YTC-----CGKSFKQSGTLKGH------H
CM002888.2_43274171-43275311(-)_1	6	266	288	YTC-----CGKSFTCKSSLINH------H
CM002888.2_43274171-43275311(-)_1	7	294	316	FAC-----CGKSFTCKANLMNH------H
CM002888.2_43274171-43275311(-)_1	8	322	344	FIC-----CGKSLTRKDYIKQH------H
CM002888.2_43274171-43275311(-)_1	9	350	372	FRC-----CGKSFKQKINLSAH------H
CM002888.2_43296677-43297328(-)_1	1	46	68	FTC-----CGKSFGRKDILKIH------H
CM002888.2_43296677-43297328(-)_1	2	74	96	FTC-----CGKSFSLLWSRNLH------H
CM002888.2_43296677-43297328(-)_1	3	102	124	FTC-----CGKSFSLSWSRNLH------H
CM002888.2_43296677-43297328(-)_1	4	130	152	FTC-----CWKSFSSSSHFNYH------H
CM002888.2_43296677-43297328(-)_1	5	158	180	FTC-----CGKSFSCSSSLYKH------H
CM002888.2_43296677-43297328(-)_1	6	186	208	FTC-----CGKSFSRSSYLNQH------H
CM002888.2_43400745-43401807(+)_1	1	75	97	YSC-----CRKSFSKKSNLDIH------H
CM002888.2_43400745-43401807(+)_1	2	103	125	YTC-----CGKRFGYIQGFENH------H
CM002888.2_43400745-43401807(+)_1	3	131	153	YTC-----CGKSFYHAGNFAAH------H
CM002888.2_43400745-43401807(+)_1	4	159	181	YTC-----CGKSFSKTGNLAVH------H
CM002888.2_43400745-43401807(+)_1	5	187	209	YSC-----CGKSFKQNVTLKIH------H
CM002888.2_43400745-43401807(+)_1	6	215	237	FTC-----CGKSISQKHYLDIH------H
CM002888.2_43400745-43401807(+)_1	7	243	265	YTC-----CGKSFPYKGSLKHH------H
CM002888.2_43400745-43401807(+)_1	8	271	293	FAC-----CGKSFTTKASFMNH------H
CM002888.2_43400745-43401807(+)_1	9	299	321	FTC-----CGKSLTRKDSMKQH------H
CM002888.2_43400745-43401807(+)_1	10	327	349	FRC-----CGKGFKCKRSLSTH------H
CM002888.2_43415061-43416288(+)_1	1	43	68	KRC-----CGKSLANKSKLKIH------H
WARNING: Overlapping ZFs are found in CM002888.2_43415061-43416288(+)_1. Only the first ZF instance is considered.
CM002888.2_43415061-43416288(+)_1	2	74	96	FTC-----CGKNFNQSSHLNQH------H
CM002888.2_43415061-43416288(+)_1	3	102	124	FTC-----CGKSFSYSANLNQH------H
CM002888.2_43415061-43416288(+)_1	4	130	152	FTC-----CGKSFSNSANLNQH------H
CM002888.2_43415061-43416288(+)_1	5	158	180	FTC-----CGKSFSQSSYLNQH------H
CM002888.2_43415061-43416288(+)_1	6	186	208	FTC-----CGKSFSQSPYLNQH------H
CM002888.2_43415061-43416288(+)_1	7	214	236	FTC-----CGKSFSQSSSLYLH------H
CM002888.2_43415061-43416288(+)_1	8	242	264	FTC-----CGKSFSKSSNLNIH------H
CM002888.2_43415061-43416288(+)_1	9	270	292	FTC-----CGKSFSQSTSLNLH------H
CM002888.2_43415061-43416288(+)_1	10	298	320	FTC-----CGKSFSQSSNPNIH------H
CM002888.2_43415061-43416288(+)_1	11	354	376	FMC-----CENTFITAAELKRH------H
CM002888.2_43415061-43416288(+)_1	12	382	404	YKC-----CSKRFAHSGTLKTH------H
CM002888.2_43598305-43599121(-)_1	1	42	67	NNC-----CGKSFGRKYILKIH------H
WARNING: Overlapping ZFs are found in CM002888.2_43598305-43599121(-)_1. Only the first ZF instance is considered.
CM002888.2_43598305-43599121(-)_1	2	73	95	FTC-----CGKSFSCSSHLNQH------H
CM002888.2_43598305-43599121(-)_1	3	101	123	FTC-----CGNSFSQLAHFNHH------H
CM002888.2_43598305-43599121(-)_1	4	129	151	FTC-----CGKSFSQSSNFNKH------H
CM002888.2_43598305-43599121(-)_1	5	157	179	FTC-----CGKSFSQSSNFNKH------H
CM002888.2_43598305-43599121(-)_1	6	185	207	FTC-----CGKSFSQSSNFNQH------H
CM002888.2_43598305-43599121(-)_1	7	213	235	FTC-----CGKSFSQSSNFNRH------H
CM002888.2_43598305-43599121(-)_1	8	241	263	FTC-----CGKSFSRSSSFNLH------H
CM002888.2_43632278-43633319(-)_1	1	58	83	KSC-----CEKSLVSKCKLKIH------H
WARNING: Overlapping ZFs are found in CM002888.2_43632278-43633319(-)_1. Only the first ZF instance is considered.
CM002888.2_43632278-43633319(-)_1	2	89	111	FTC-----CGKSFSQLSHLNQH------H
CM002888.2_43632278-43633319(-)_1	3	117	139	FTC-----CGKSFNKSSSLYRH------H
CM002888.2_43632278-43633319(-)_1	4	145	167	FTC-----CEKSFIQSSSLNEH------H
CM002888.2_43632278-43633319(-)_1	5	173	195	FIC-----CGKSFSQSAYLIKH------H
CM002888.2_43632278-43633319(-)_1	6	229	251	FTC-----CGKSFSCSSYLNKH------H
CM002888.2_43632278-43633319(-)_1	7	257	279	FTC-----CGKSFSQSSSLIKH------H
CM002888.2_43632278-43633319(-)_1	8	285	307	FTC-----CGKSFNQSSSLNKH------H
CM002888.2_43632278-43633319(-)_1	9	313	335	YMC-----CEKTFITAGDLKRH------H
CM002888.2_43687840-43688833(+)_1	1	75	99	KPC-----CGKSFYTIGNLTVH------H
WARNING: Overlapping ZFs are found in CM002888.2_43687840-43688833(+)_1. Only the first ZF instance is considered.
CM002888.2_43687840-43688833(+)_1	2	105	127	YTC-----CGKSFCKKENFKTH------H
CM002888.2_43687840-43688833(+)_1	3	133	155	YTC-----CGKSFYHAGNLIMH------H
CM002888.2_43687840-43688833(+)_1	4	161	183	YSC-----CGKSFKQNGNLEVH------H
CM002888.2_43687840-43688833(+)_1	5	189	211	FTC-----CGKSFVKKQNLDIH------H
CM002888.2_43687840-43688833(+)_1	6	217	239	YTC-----CGKSFTYKSSLKHH------H
CM002888.2_43687840-43688833(+)_1	7	245	267	FAC-----CGKSFSTKSSLMNH------H
CM002888.2_43687840-43688833(+)_1	8	273	295	FTC-----CGIKLTRKDYIRRH------H
CM002888.2_43877396-43878203(+)_1	1	39	64	NNC-----CGKSFGRKDILKIH------H
WARNING: Overlapping ZFs are found in CM002888.2_43877396-43878203(+)_1. Only the first ZF instance is considered.
CM002888.2_43877396-43878203(+)_1	2	70	92	FTC-----CGKSFSCSSHLNQH------H
CM002888.2_43877396-43878203(+)_1	3	98	120	FTC-----CGNSFSQLAHFNHH------H
CM002888.2_43877396-43878203(+)_1	4	126	148	FTC-----CGKSFSQSSNFNKH------H
CM002888.2_43877396-43878203(+)_1	5	154	176	FTC-----CGKSFSQSSNFNKH------H
CM002888.2_43877396-43878203(+)_1	6	182	204	FTC-----CGKSFSQSSNFNQH------H
CM002888.2_43877396-43878203(+)_1	7	210	232	FTC-----CGKSFSQSSNFNRH------H
CM002888.2_43907487-43909398(-)_1	1	43	68	KNC-----CGKILASKSKLKIH------H
WARNING: Overlapping ZFs are found in CM002888.2_43907487-43909398(-)_1. Only the first ZF instance is considered.
CM002888.2_43907487-43909398(-)_1	2	74	96	FTC-----CRKSFNRSSHLDQH------H
CM002888.2_43907487-43909398(-)_1	3	102	124	FMC-----CGKSFRQSSSFNKH------H
CM002888.2_43907487-43909398(-)_1	4	130	152	FTC-----CGISFNCSSYLKQH------H
CM002888.2_43907487-43909398(-)_1	5	158	180	FTC-----CGRSFNRLSHLNHH------H
CM002888.2_43907487-43909398(-)_1	6	186	208	FTC-----CWKSFNRSSHLDQH------H
CM002888.2_43907487-43909398(-)_1	7	214	236	ITC-----CGKSFRQSSSLYKH------H
CM002888.2_43907487-43909398(-)_1	8	242	264	FTC-----CGKSFSQSSSFNLH------H
CM002888.2_43907487-43909398(-)_1	9	270	292	FTC-----CGKSFRQASSLNKH------H
CM002888.2_43907487-43909398(-)_1	10	298	320	FTC-----CGKSFNRSSTLNQH------H
CM002888.2_43907487-43909398(-)_1	11	326	348	ITC-----CGKSFRQASSLNKH------H
CM002888.2_43907487-43909398(-)_1	12	354	376	FTC-----CGKSFSQSSNFNLH------H
CM002888.2_43907487-43909398(-)_1	13	382	404	FTC-----CGKSFIQSSNFNLH------H
CM002888.2_43907487-43909398(-)_1	14	410	432	FTC-----CGKSFRQASSLNKH------H
CM002888.2_43907487-43909398(-)_1	15	438	460	FTC-----CGKSFNRSSRLDQH------H
CM002888.2_43907487-43909398(-)_1	16	466	488	FTC-----CGRSFNRSSHLNHH------H
CM002888.2_43907487-43909398(-)_1	17	494	516	FTC-----CGKSFNRSSTLNQH------H
CM002888.2_43907487-43909398(-)_1	18	522	544	ITC-----CGKSFRQSSSLYKH------H
CM002888.2_43907487-43909398(-)_1	19	550	572	FTC-----CGKSFSQSSNFNLH------H
CM002888.2_43907487-43909398(-)_1	20	578	600	FTC-----CGKSFNKSSHLNRH------H
CM002888.2_43907487-43909398(-)_1	21	606	628	FTC-----CGKSFSESSSLTLH------H
CM002888.2_43930404-43931316(-)_1	1	85	107	NTC-----CGKSFYNTGNLTVH------H
CM002888.2_43930404-43931316(-)_1	2	113	135	YAC-----CGKSFYSTGNLAVH------H
CM002888.2_43930404-43931316(-)_1	3	141	163	YSC-----CGKSYKQNGNLEVH------H
CM002888.2_43930404-43931316(-)_1	4	169	191	FIC-----CGKGFSQKQNLTIH------H
CM002888.2_43930404-43931316(-)_1	5	197	219	YTC-----CGKRFPHKGSLKHH------H
CM002888.2_43930404-43931316(-)_1	6	225	247	FAC-----CGKSFTTKARLMNH------H
CM002888.2_43930404-43931316(-)_1	7	277	299	FRC-----CGKVFKHKRSLINH------H
CM002888.2_44236945-44238310(+)_1	1	42	67	KSC-----CGKSLASKSKLKIH------H
WARNING: Overlapping ZFs are found in CM002888.2_44236945-44238310(+)_1. Only the first ZF instance is considered.
CM002888.2_44236945-44238310(+)_1	2	73	95	FTC-----CGKSFSQSSSLYRH------H
CM002888.2_44236945-44238310(+)_1	3	101	123	FIC-----CGKSFSQSSSLNLH------H
CM002888.2_44236945-44238310(+)_1	4	129	151	FTC-----CGKSFNQSSNLYLH------H
CM002888.2_44236945-44238310(+)_1	5	157	179	FTC-----CGKSFSQSTHLNLH------H
CM002888.2_44236945-44238310(+)_1	6	185	207	FTC-----CGNSFSQSSSFNQH------H
CM002888.2_44236945-44238310(+)_1	7	213	235	FTC-----CGKSFRISSSLCRH------H
CM002888.2_44236945-44238310(+)_1	8	241	263	FTC-----CRKSFSQSSYLNKH------H
CM002888.2_44236945-44238310(+)_1	9	269	291	FTC-----CGKSFSQSSHLNLH------H
CM002888.2_44236945-44238310(+)_1	10	297	319	FTC-----CGKSFMISSSLCRH------H
CM002888.2_44236945-44238310(+)_1	11	325	347	FTC-----CGKSFSQSSHLNLH------H
CM002888.2_44236945-44238310(+)_1	12	353	375	FTC-----CGKSFSQSSYLNKH------H
CM002888.2_44236945-44238310(+)_1	13	381	405	FTC-----CGKSFSHLSHCNKH------C
CM002888.2_44236945-44238310(+)_1	14	428	450	YKC-----CSKRFTHSGTLKTH------H
CM002888.2_44568369-44569203(-)_1	1	49	73	FIC-----CGKSFGKKGNLKIH------H
WARNING: Overlapping ZFs are found in CM002888.2_44568369-44569203(-)_1. Only the first ZF instance is considered.
CM002888.2_44568369-44569203(-)_1	2	79	101	FTC-----CGKSFSISSSLNQH------H
CM002888.2_44568369-44569203(-)_1	3	107	129	FTC-----CGKSFSLSSNLIKH------H
CM002888.2_44568369-44569203(-)_1	4	135	157	FTC-----CRKSFGLSSNLIKH------H
CM002888.2_44568369-44569203(-)_1	5	163	185	FTC-----CGKSFSQSSHLNLH------H
CM002888.2_44568369-44569203(-)_1	6	191	213	FTC-----CGKSFNCSSHLNKH------H
CM002888.2_44568369-44569203(-)_1	7	219	241	YTC-----CGKSFSQSSNLNQH------H
CM002888.2_44568369-44569203(-)_1	8	247	269	FTC-----CGKSFSKPSSLKIH------H
CM002888.2_44585215-44585794(+)_1	1	42	64	FTC-----CGKSFGRKHNLKIH------H
CM002888.2_44585215-44585794(+)_1	2	70	92	YTC-----CGKSFNQSSNLYNH------H
CM002888.2_44585215-44585794(+)_1	3	98	120	FKC-----CGKSFNRSSDLHQH------H
CM002888.2_44585215-44585794(+)_1	4	126	148	FTC-----CGKSFYCSSHLHQH------H
CM002888.2_44585215-44585794(+)_1	5	154	176	FTC-----CGKSFRQSSNFKQH------H
CM002888.2_44599621-44600881(-)_1	1	42	64	FTC-----CGKSLANKSKLKIH------H
CM002888.2_44599621-44600881(-)_1	2	70	92	FTC-----CGKSFNRSSHLNQH------H
CM002888.2_44599621-44600881(-)_1	3	98	120	FTC-----CGKSFSQSSSLNLH------H
CM002888.2_44599621-44600881(-)_1	4	126	148	FAC-----CGKSFTCLSHLNQH------H
CM002888.2_44599621-44600881(-)_1	5	154	176	FTC-----CGKSFSQSSSLNQH------H
CM002888.2_44599621-44600881(-)_1	6	182	204	FTC-----CGKSFSLLTSLNYH------H
CM002888.2_44599621-44600881(-)_1	7	210	232	FTC-----CGKSFSQSSSLNHH------H
CM002888.2_44599621-44600881(-)_1	8	238	260	FTC-----CGKSFSQSSSLNHH------H
CM002888.2_44599621-44600881(-)_1	9	266	288	FTC-----CGKSFSLSTSLNYH------H
CM002888.2_44599621-44600881(-)_1	10	294	316	FQC-----CGKSFYCSSSLIRH------H
CM002888.2_44599621-44600881(-)_1	11	322	344	FSC-----CGKSFYCSSSLIRH------H
CM002888.2_44599621-44600881(-)_1	12	350	372	FSC-----CGKSFSLSTSLNYH------H
CM002888.2_44599621-44600881(-)_1	13	378	401	FKC-----CGKSFTCSSHLNQH------H
CM002888.2_44666805-44667552(-)_1	1	49	71	FTC-----CGKSLASKSKRKIH------H
CM002888.2_44666805-44667552(-)_1	2	77	99	FTC-----CAKSFNQSSHLIQH------H
CM002888.2_44666805-44667552(-)_1	3	105	127	YAC-----CGKSFNCSTNLNQH------H
CM002888.2_44666805-44667552(-)_1	4	133	155	FTC-----CGKSFIQSSNLNLH------H
CM002888.2_44666805-44667552(-)_1	5	161	183	FTC-----CGKSFSQSSHLNLH------H
CM002888.2_44666805-44667552(-)_1	6	189	211	FTC-----CGKSINCSSHRNHH------H
CM002888.2_44666805-44667552(-)_1	7	217	240	FTC-----CGKSFSKSSSLNKH------H
CM002888.2_44685928-44687122(+)_1	1	60	82	FSC-----CRKSFSQKPKLDVH------H
CM002888.2_44685928-44687122(+)_1	2	88	110	YTC-----CGKSFGQIQGFKAH------H
CM002888.2_44685928-44687122(+)_1	3	116	138	YTC-----CGKSFYHAGHFAAH------H
CM002888.2_44685928-44687122(+)_1	4	144	166	FSC-----CGKSFSQKSNLNVH------H
CM002888.2_44685928-44687122(+)_1	5	172	194	YTC-----CGKSFSQKQNFKIH------H
CM002888.2_44685928-44687122(+)_1	6	198	222	RSC-----CGKSFRHARNLAVH------H
WARNING: Overlapping ZFs are found in CM002888.2_44685928-44687122(+)_1. Only the first ZF instance is considered.
CM002888.2_44685928-44687122(+)_1	7	228	250	FSC-----CGKSFSKKPNLIAH------H
CM002888.2_44685928-44687122(+)_1	8	256	278	YTC-----CGKSFGQKQDLYIH------H
CM002888.2_44685928-44687122(+)_1	9	284	306	YTC-----CGKSFPHKNTLNHH------H
CM002888.2_44685928-44687122(+)_1	10	312	334	FAC-----CGKSFTTKFSLKNH------H
CM002888.2_44685928-44687122(+)_1	11	340	362	FTC-----CGKSLTRKDTIKQH------H
CM002888.2_44685928-44687122(+)_1	12	368	390	FRC-----CGKGFKSKRSLNTH------H
CM002888.2_44778777-44779806(-)_1	1	50	72	FTC-----CGKSFGGNGNLKIH------H
CM002888.2_44778777-44779806(-)_1	2	78	100	FTC-----CGKSFSQSSHLNDH------H
CM002888.2_44778777-44779806(-)_1	3	106	128	FTC-----CGKSFIRLSLLNQH------H
CM002888.2_44778777-44779806(-)_1	4	134	156	FTC-----CGKSFRQSSYLNEH------H
CM002888.2_44778777-44779806(-)_1	5	162	184	FTC-----CWKSFSRSSELNQH------H
CM002888.2_44778777-44779806(-)_1	6	190	212	FTC-----CGKSFSCSSSLNKH------H
CM002888.2_44778777-44779806(-)_1	7	218	240	FTC-----CGKSFGRSSYLNQH------H
CM002888.2_44778777-44779806(-)_1	8	246	268	FTC-----CGKIFGRSSYLNQH------H
CM002888.2_44778777-44779806(-)_1	9	274	296	FTC-----CGKSFGRSSHLNQH------H
CM002888.2_44778777-44779806(-)_1	10	302	324	FTC-----CGKSFRQPSLLYLH------H
CM002888.2_44795066-44795975(-)_1	1	56	78	FSC-----CRKSFSQRSNLDVH------H
CM002888.2_44795066-44795975(-)_1	2	84	106	YTC-----CGKSFYTIGNLTVH------H
CM002888.2_44795066-44795975(-)_1	3	112	134	YAC-----CGKSFYTTGNLAAH------H
CM002888.2_44795066-44795975(-)_1	4	140	162	YSC-----CGKSYKQNGNLEVH------H
CM002888.2_44795066-44795975(-)_1	5	168	190	FIC-----CGKGFSQKQNLKIH------H
CM002888.2_44795066-44795975(-)_1	6	196	218	YTC-----CGKSFRCKNTLDHH------H
CM002888.2_44795066-44795975(-)_1	7	224	246	FAC-----CGKSFTTKARLMNH------H
CM002888.2_44795066-44795975(-)_1	8	249	271	TTC-----CGKSLTCKDSIKQH------H
CM002888.2_44795066-44795975(-)_1	9	276	298	FRC-----CGKVFKHKRSLINH------H
CM002888.2_44808653-44809598(+)_1	1	66	91	KNC-----CGKSLSCKNKLKIH------H
WARNING: Overlapping ZFs are found in CM002888.2_44808653-44809598(+)_1. Only the first ZF instance is considered.
CM002888.2_44808653-44809598(+)_1	2	97	119	FTC-----CGKSFSQLSSLNLH------H
CM002888.2_44808653-44809598(+)_1	3	125	147	YTC-----CGKSYSQLSSLNLH------H
CM002888.2_44808653-44809598(+)_1	4	153	175	FTC-----CGKSFSLLSSLNLH------H
CM002888.2_44808653-44809598(+)_1	5	181	203	FTC-----CGKSFSLSSNLNKH------H
CM002888.2_44808653-44809598(+)_1	6	209	231	FTC-----CGKSFSQSSHLNKH------H
CM002888.2_44808653-44809598(+)_1	7	237	259	FTC-----CGKSFSQSSHLNKH------H
CM002888.2_44808653-44809598(+)_1	8	265	287	YTC-----CGKSFSQSSYLNKH------H
CM002888.2_44853555-44854308(-)_1	1	52	74	FTC-----CGKSFGRKDILKIH------H
CM002888.2_44853555-44854308(-)_1	2	80	102	FTC-----CGKSFSLLWSRNLH------H
CM002888.2_44853555-44854308(-)_1	3	108	130	FTC-----CGKSFSLSWSRNLH------H
CM002888.2_44853555-44854308(-)_1	4	136	158	FTC-----CWKSFSSSSHFNYH------H
CM002888.2_44853555-44854308(-)_1	5	164	186	FTC-----CGKSFSCSSSLNQH------H
CM002888.2_44853555-44854308(-)_1	6	192	214	FTC-----CGKSFSQSSHLNHH------H
CM002888.2_44853555-44854308(-)_1	7	220	242	FTC-----CGKSFSRSSYLNQH------H
CM002888.2_44891343-44892741(+)_1	1	44	69	KRC-----CGKSLANKSKLKIH------H
WARNING: Overlapping ZFs are found in CM002888.2_44891343-44892741(+)_1. Only the first ZF instance is considered.
CM002888.2_44891343-44892741(+)_1	2	75	97	FTC-----CGKNFNQSSNLNQH------H
CM002888.2_44891343-44892741(+)_1	3	103	125	FTC-----CGKSFSNSTNLNQH------H
CM002888.2_44891343-44892741(+)_1	4	131	153	FTC-----CGKSFSQSSNLNHH------H
CM002888.2_44891343-44892741(+)_1	5	159	181	FTC-----CGKSFSQSSSLNLH------H
CM002888.2_44891343-44892741(+)_1	6	187	209	FTC-----CGKSFSQSSILNIH------H
CM002888.2_44891343-44892741(+)_1	7	215	237	FTC-----CGKSFSQSTSLNQH------H
CM002888.2_44891343-44892741(+)_1	8	243	265	FTC-----CGKSFSNSANLNQH------H
CM002888.2_44891343-44892741(+)_1	9	271	293	FTC-----CGKSFSQSSNLNIH------H
CM002888.2_44891343-44892741(+)_1	10	299	321	FTC-----CGKSFSQSPYLNHH------H
CM002888.2_44891343-44892741(+)_1	11	327	349	FTC-----CGKSFSQSSSLNLH------H
CM002888.2_44891343-44892741(+)_1	12	355	377	FTC-----CGKSFSQSSNLNIH------H
CM002888.2_44891343-44892741(+)_1	13	383	405	FTC-----CGKSFSQSTSLNRH------H
CM002888.2_44891343-44892741(+)_1	14	411	433	FMC-----CENTFITAAELKRH------H
CM002888.2_44891343-44892741(+)_1	15	439	461	YKC-----CSKKFARSGTLKTH------H
CM002888.2_45107795-45108698(-)_1	1	46	68	FTC-----CEKSLANKSKLKIH------H
CM002888.2_45107795-45108698(-)_1	2	74	96	FTC-----CGKSFNCSSHLNQH------H
CM002888.2_45107795-45108698(-)_1	3	102	124	FTC-----CRKSFYCSFSLNRH------H
CM002888.2_45107795-45108698(-)_1	4	130	152	FTC-----CWKSFSQSSYLNQH------H
CM002888.2_45107795-45108698(-)_1	5	158	180	FTC-----CGKSFTRSSHLNRH------H
CM002888.2_45107795-45108698(-)_1	6	186	208	FAC-----CGKSFICSSYLNQH------H
CM002888.2_45107795-45108698(-)_1	7	214	236	FQC-----CRKSFYFSSSLMRH------H
CM002888.2_45107795-45108698(-)_1	8	242	264	FSC-----CGKSFSLSTSLNYH------H
CM002888.2_45107795-45108698(-)_1	9	270	292	FTC-----CGKSFYCSFSLSRH------H
CM002888.2_45129132-45130326(-)_1	1	60	82	FSC-----CRKSFSQKSNLDVH------H
CM002888.2_45129132-45130326(-)_1	2	88	110	FTC-----CGKSFGQIQGFKAH------H
CM002888.2_45129132-45130326(-)_1	3	116	138	FTC-----CGKSFYHVGNFAAH------H
CM002888.2_45129132-45130326(-)_1	4	144	166	FSC-----CGKSFCHKPNLDVH------H
CM002888.2_45129132-45130326(-)_1	5	172	194	YTC-----CGKSFGQKQSFNTH------H
CM002888.2_45129132-45130326(-)_1	6	198	222	RPC-----CGKSYYNARSLAAH------H
WARNING: Overlapping ZFs are found in CM002888.2_45129132-45130326(-)_1. Only the first ZF instance is considered.
CM002888.2_45129132-45130326(-)_1	7	228	250	FSC-----CRKSFSLKLTLIAH------H
CM002888.2_45129132-45130326(-)_1	8	256	278	HTC-----CGKSFGQKQDLYIH------H
CM002888.2_45129132-45130326(-)_1	9	284	306	YTC-----CGKSFPHISSLKHH------H
CM002888.2_45129132-45130326(-)_1	10	312	334	FTC-----CGKSFTTKTSLKNH------H
CM002888.2_45129132-45130326(-)_1	11	340	362	FTC-----CGKSLTRKDYIKKH------H
CM002888.2_45129132-45130326(-)_1	12	368	390	FRC-----CGKGFKSKRSLNTH------H
CM002888.2_45181361-45182189(-)_1	1	46	71	NNC-----CGKSFGRKYILKIH------H
WARNING: Overlapping ZFs are found in CM002888.2_45181361-45182189(-)_1. Only the first ZF instance is considered.
CM002888.2_45181361-45182189(-)_1	2	77	99	FTC-----CGKSFSCSSHLNQH------H
CM002888.2_45181361-45182189(-)_1	3	105	127	FTC-----CGNSFSQLAHFNHH------H
CM002888.2_45181361-45182189(-)_1	4	133	155	FTC-----CGKSFSQSSNFNKH------H
CM002888.2_45181361-45182189(-)_1	5	161	183	FTC-----CGKSFSQSSNFNKH------H
CM002888.2_45181361-45182189(-)_1	6	189	211	FTC-----CGKSFSQSSNFNQH------H
CM002888.2_45181361-45182189(-)_1	7	217	239	FTC-----CGKSFSQSSNFNRH------H
CM002888.2_45181361-45182189(-)_1	8	245	267	FTC-----CGKSFSRSSSFNLH------H
CM002888.2_45200059-45201721(+)_1	1	47	69	FTC-----CGRNFGRKGDLTIH------H
CM002888.2_45200059-45201721(+)_1	2	75	97	VTC-----CGKSFSKSSSLNQH------H
CM002888.2_45200059-45201721(+)_1	3	103	125	SAC-----CGKSFSCSSHLNKH------H
CM002888.2_45200059-45201721(+)_1	4	131	153	FSC-----CGKSFSYPSALNKH------H
CM002888.2_45200059-45201721(+)_1	5	159	181	FSC-----CGKSFSYSSSLNYH------H
CM002888.2_45200059-45201721(+)_1	6	187	209	SAC-----CGKSFSCSSHLNKH------H
CM002888.2_45200059-45201721(+)_1	7	215	237	FTC-----CGKSFRNSLFLKQH------H
CM002888.2_45200059-45201721(+)_1	8	243	265	FTC-----CGKSFSRSSSLNHH------H
CM002888.2_45200059-45201721(+)_1	9	271	293	FTC-----CGKSFIQSSQLNLH------H
CM002888.2_45200059-45201721(+)_1	10	299	321	FSC-----CGKSFRRSSSLKQH------H
CM002888.2_45200059-45201721(+)_1	11	327	349	FTC-----CGKSFRRSSHLNHH------H
CM002888.2_45200059-45201721(+)_1	12	355	377	FTC-----CGKSFRRSSHLNHH------H
CM002888.2_45200059-45201721(+)_1	13	383	405	FSC-----CGKSFSKSSSLNHH------H
CM002888.2_45200059-45201721(+)_1	14	411	433	FTC-----CGKSFRNSLFLKQH------H
CM002888.2_45200059-45201721(+)_1	15	439	461	FSC-----CGKNFSKSSSLNHH------H
CM002888.2_45200059-45201721(+)_1	16	467	489	FSC-----CGKNFSKSSSLNHH------H
CM002888.2_45200059-45201721(+)_1	17	495	517	FSC-----CGKSFIQSSQLNRH------H
CM002888.2_45200059-45201721(+)_1	18	523	545	LTC-----CGKSFSRSLNFNLH------H
CM002888.2_45241029-45242268(+)_1	1	46	68	FKC-----CRRSFGKKGYLKIH------H
CM002888.2_45241029-45242268(+)_1	2	74	96	FTC-----CGKSFSCLSHLNVH------H
CM002888.2_45241029-45242268(+)_1	3	102	124	FTC-----CGKSFSKSSHLNKH------H
CM002888.2_45241029-45242268(+)_1	4	130	152	FTC-----CGKSFSQSSSRSKH------H
CM002888.2_45241029-45242268(+)_1	5	158	180	FTC-----CGKSFSQLSHLDLH------H
CM002888.2_45241029-45242268(+)_1	6	186	208	FTC-----CGKSFNYLSHLNHH------H
CM002888.2_45241029-45242268(+)_1	7	214	236	FKC-----CGKSFSQSSSLNQH------H
CM002888.2_45241029-45242268(+)_1	8	242	264	FTC-----CGKSFSKSSSLNKH------H
CM002888.2_45241029-45242268(+)_1	9	270	292	FTC-----CGKCFTCSSNLNQH------H
CM002888.2_45241029-45242268(+)_1	10	298	320	FIC-----CGKSFSQSSSLNYH------H
CM002888.2_45241029-45242268(+)_1	11	326	348	FTC-----CGKSFSQSSHLNKH------H
CM002888.2_45241029-45242268(+)_1	12	354	376	FTC-----CGKCFTCSSNLNQH------H
CM002888.2_45241029-45242268(+)_1	13	382	404	FIC-----CGKSFSQSTSLNYH------H
CM002888.2_45279930-45281010(+)_1	1	46	68	FIC-----CVKSFGRKDDLKFH------H
CM002888.2_45279930-45281010(+)_1	2	74	96	FTC-----CGKSFNQSSSLKIH------H
CM002888.2_45279930-45281010(+)_1	3	102	124	FTC-----CGKSFSQSSSLNLH------H
CM002888.2_45279930-45281010(+)_1	4	130	152	FTC-----CGKSFSQSSSLNLH------H
CM002888.2_45279930-45281010(+)_1	5	158	180	FTC-----CGKSFSQSSSLNLH------H
CM002888.2_45279930-45281010(+)_1	6	186	208	FTC-----CGKSFSHSSHLNCH------H
CM002888.2_45279930-45281010(+)_1	7	214	236	FTC-----CGKSFSQSSHLNCH------H
CM002888.2_45279930-45281010(+)_1	8	242	264	FTC-----CGKSFSQSSNLNCH------H
CM002888.2_45279930-45281010(+)_1	9	270	292	FTC-----CGKSFTCSSHLHQH------H
CM002888.2_45279930-45281010(+)_1	10	298	320	FTC-----CGKCFNCSSHLNQH------H
CM002888.2_45279930-45281010(+)_1	11	326	348	FTC-----CGKSFSQSSHLNQH------H
CM002888.2_45292745-45293873(-)_1	1	98	120	YTC-----CGKSFGKKRSLKTH------H
CM002888.2_45292745-45293873(-)_1	2	126	148	YTC-----CGKSFKQIGTLKGH------H
CM002888.2_45292745-45293873(-)_1	3	154	176	YTC-----CGKSFKQSATLKGH------H
CM002888.2_45292745-45293873(-)_1	4	182	204	YTC-----CGQSFYYAGNFAAH------H
CM002888.2_45292745-45293873(-)_1	5	210	232	YTC-----CGKSFKQSGTLKGH------H
CM002888.2_45292745-45293873(-)_1	6	262	284	YTC-----CGKSFTCKSSLINH------H
CM002888.2_45292745-45293873(-)_1	7	290	312	FAC-----CEKSFTCKANLMNH------H
CM002888.2_45292745-45293873(-)_1	8	318	340	FIC-----CGKSLTRKDYIKQH------H
CM002888.2_45292745-45293873(-)_1	9	346	368	FRC-----CGKSFKQKINLSAH------H
CM002888.2_45324195-45326040(-)_1	1	52	74	FTC-----CGKSFGRKYILKIH------H
CM002888.2_45324195-45326040(-)_1	2	80	102	FTC-----CGKSFSLSWSRNLH------H
CM002888.2_45324195-45326040(-)_1	3	108	130	YTC-----CGKSFSSSSHFNYH------H
CM002888.2_45324195-45326040(-)_1	4	136	158	FTC-----CGKSFSCSSSLNQH------H
CM002888.2_45324195-45326040(-)_1	5	164	186	FTC-----CGKSFSKSSNFILH------H
CM002888.2_45324195-45326040(-)_1	6	192	214	FKC-----CGKSFSQSSHLKHH------H
CM002888.2_45324195-45326040(-)_1	7	220	242	FTC-----CWKSFSRSSYLNQH------H
CM002888.2_45324195-45326040(-)_1	8	248	270	FTC-----CGKSFSQSSHFNYH------H
CM002888.2_45324195-45326040(-)_1	9	276	298	FTC-----CGKSFSCSSSFNQH------H
CM002888.2_45324195-45326040(-)_1	10	304	326	FTC-----CGKSFSKSSNFILH------H
CM002888.2_45324195-45326040(-)_1	11	332	354	FKC-----CGKSFSQSSHLKHH------H
CM002888.2_45324195-45326040(-)_1	12	360	382	FTC-----CGKSFSRSSYLNQH------H
CM002888.2_45324195-45326040(-)_1	13	388	410	FTC-----CGKSFSQSSHLNHH------H
CM002888.2_45324195-45326040(-)_1	14	416	438	FTC-----CGKSFSQSSHFNYH------H
CM002888.2_45324195-45326040(-)_1	15	444	466	FTC-----CGKSFSCSSSFNQH------H
CM002888.2_45324195-45326040(-)_1	16	472	494	FTC-----CGKSFSKSSNFILH------H
CM002888.2_45324195-45326040(-)_1	17	500	522	FKC-----CGKSFSQSSHLKHH------H
CM002888.2_45324195-45326040(-)_1	18	528	550	FTC-----CGKSFSRSSYLNQH------H
CM002888.2_45324195-45326040(-)_1	19	556	578	FTC-----CGKSFSQSSHLNHH------H
CM002888.2_45324195-45326040(-)_1	20	584	606	FTC-----CGKSFSRSSYLNQH------H
CM002888.2_45357541-45359011(+)_1	1	40	65	KSC-----CGKSLASKSKLKTH------H
WARNING: Overlapping ZFs are found in CM002888.2_45357541-45359011(+)_1. Only the first ZF instance is considered.
CM002888.2_45357541-45359011(+)_1	2	99	121	YTC-----CGKSFSHSSHLNQH------H
CM002888.2_45357541-45359011(+)_1	3	127	149	FAC-----CGKSFSLSSSLYRH------H
CM002888.2_45357541-45359011(+)_1	4	155	177	FTC-----CGKSFSLSSLLYRH------H
CM002888.2_45357541-45359011(+)_1	5	183	205	FTC-----CGKSFSLLSSLYRH------H
CM002888.2_45357541-45359011(+)_1	6	211	233	FTC-----CGKSFRQSSYLNKH------H
CM002888.2_45357541-45359011(+)_1	7	239	261	FTC-----CGKSFNKSSNLNLH------H
CM002888.2_45357541-45359011(+)_1	8	267	289	FTC-----CGKSFSHSSHLNQH------H
CM002888.2_45357541-45359011(+)_1	9	295	317	FTC-----CGKSFSQSSSLNKH------H
CM002888.2_45357541-45359011(+)_1	10	323	345	FTC-----CGKSFSLSSSLYRH------H
CM002888.2_45357541-45359011(+)_1	11	351	373	FTC-----CGKSFSQLSSLYRH------H
CM002888.2_45357541-45359011(+)_1	12	379	401	FTC-----CGKSFNQSSYLNKH------H
CM002888.2_45357541-45359011(+)_1	13	407	429	FTC-----CGKSFTHSSHLKKH------H
CM002888.2_45357541-45359011(+)_1	14	435	457	YMC-----CKKTFITAAELKRH------H
CM002888.2_45357541-45359011(+)_1	15	463	485	YKC-----CSKRFTHSGTLKTH------H
CM002888.2_45423823-45424813(-)_1	1	41	66	KSC-----CGKSLASKSKLNIH------H
WARNING: Overlapping ZFs are found in CM002888.2_45423823-45424813(-)_1. Only the first ZF instance is considered.
CM002888.2_45423823-45424813(-)_1	2	72	94	FTC-----CGKSFSQSSYLNQH------H
CM002888.2_45423823-45424813(-)_1	3	100	122	FIC-----CGKSFSHSSSLNQH------H
CM002888.2_45423823-45424813(-)_1	4	128	150	FSC-----CGKSFSQSSSLNLH------H
CM002888.2_45423823-45424813(-)_1	5	156	178	FKC-----CGKSFSQSSSLNQH------H
CM002888.2_45423823-45424813(-)_1	6	184	206	FTC-----CGKSFSQSSSLNLH------H
CM002888.2_45423823-45424813(-)_1	7	212	234	FTC-----CRKSFSNSSSLYRH------H
CM002888.2_45423823-45424813(-)_1	8	240	262	FTC-----CGKSFIQSSSFNLH------H
CM002888.2_45423823-45424813(-)_1	9	268	290	FTC-----CGKSFRKSSSLNEH------H
CM002888.2_45423823-45424813(-)_1	10	296	318	HMC-----CEKTFITAANLKRH------H
CM002888.2_45442327-45443305(+)_1	1	47	69	FTC-----CGKSFGNKSKLKIH------H
CM002888.2_45442327-45443305(+)_1	2	75	97	FTC-----CGKSFNCSSHLNKH------H
CM002888.2_45442327-45443305(+)_1	3	103	125	FTC-----CGKSFNQSSNLNQH------H
CM002888.2_45442327-45443305(+)_1	4	131	153	FTC-----CGKSFSSSSNLNKH------H
CM002888.2_45442327-45443305(+)_1	5	159	181	FTC-----CGKSFSQLSSFNLH------H
CM002888.2_45442327-45443305(+)_1	6	187	209	FTC-----CGKSFICPSHLNKH------H
CM002888.2_45442327-45443305(+)_1	7	215	237	FTC-----CGKSFSQSSNLNQH------H
CM002888.2_45442327-45443305(+)_1	8	243	265	FTC-----CGKSFNCSSHLNKH------H
CM002888.2_45442327-45443305(+)_1	9	271	293	FTC-----CGNSFIQASSLNLH------H
CM002888.2_45509401-45510529(+)_1	1	98	120	YTC-----CGKSFGKKRSLKTH------H
CM002888.2_45509401-45510529(+)_1	2	126	148	YTC-----CGKSFKQIGTLKGH------H
CM002888.2_45509401-45510529(+)_1	3	154	176	YTC-----CGKSFKQSATLKGH------H
CM002888.2_45509401-45510529(+)_1	4	182	204	YTC-----CGQSFYYAGNFAAH------H
CM002888.2_45509401-45510529(+)_1	5	210	232	YTC-----CGKSFKQSGTLKGH------H
CM002888.2_45509401-45510529(+)_1	6	262	284	YRC-----CGKSFTCKSSLINH------H
CM002888.2_45509401-45510529(+)_1	7	290	312	FAC-----CGKSFTCKANLMNH------H
CM002888.2_45509401-45510529(+)_1	8	318	340	FIC-----CEKSLTRKDYIKQH------H
CM002888.2_45509401-45510529(+)_1	9	343	368	EDC-----CGKSFKQKIYLSAH------H
WARNING: Overlapping ZFs are found in CM002888.2_45509401-45510529(+)_1. Only the first ZF instance is considered.
CM002888.2_45626459-45627698(+)_1	1	43	68	KNC-----CGKILASKSKLKIH------H
WARNING: Overlapping ZFs are found in CM002888.2_45626459-45627698(+)_1. Only the first ZF instance is considered.
CM002888.2_45626459-45627698(+)_1	2	74	96	FMC-----CGKSFRQASSLNKH------H
CM002888.2_45626459-45627698(+)_1	3	102	124	FTC-----CGISFNCSSYLKQH------H
CM002888.2_45626459-45627698(+)_1	4	130	152	FTC-----CGKSFNRSSNLDHH------H
CM002888.2_45626459-45627698(+)_1	5	158	180	FTC-----CGKSFNRSSNLDQH------H
CM002888.2_45626459-45627698(+)_1	6	186	208	ITC-----CGKSFRQSSSLSKH------H
CM002888.2_45626459-45627698(+)_1	7	214	236	FTC-----CGKSFSQSSNFNLH------H
CM002888.2_45626459-45627698(+)_1	8	242	264	FTC-----CGKSFRQASSLNKH------H
CM002888.2_45626459-45627698(+)_1	9	270	292	FTC-----CGKSFNRSSHLNQH------H
CM002888.2_45626459-45627698(+)_1	10	298	320	FTC-----CGKSFSQSSNFNLH------H
CM002888.2_45626459-45627698(+)_1	11	326	348	FTC-----CGKSFNRSSHLNQH------H
CM002888.2_45626459-45627698(+)_1	12	354	376	ITC-----CGKSFNRSSHLNQH------H
CM002888.2_45626459-45627698(+)_1	13	382	404	ITC-----CGKSFRQSSSLYKH------H
CM002888.2_46524668-46525670(-)_1	1	47	69	FTC-----CGKSFTQSSSLNQH------H
CM002888.2_46524668-46525670(-)_1	2	75	97	FTC-----CGKRFSRSWHLNQH------H
CM002888.2_46524668-46525670(-)_1	3	103	125	FTC-----CGKSFSRSWQLNQH------H
CM002888.2_46524668-46525670(-)_1	4	131	153	FTC-----CGKSFCRSSSLNLH------H
CM002888.2_46524668-46525670(-)_1	5	159	181	FTC-----CGKSFSQSSNLNKH------H
CM002888.2_46524668-46525670(-)_1	6	187	209	FTC-----CGKSFSQSSDLKQH------H
CM002888.2_46524668-46525670(-)_1	7	215	237	FTC-----CGKSFSRSSHLNEH------H
CM002888.2_46524668-46525670(-)_1	8	243	265	FTC-----CGKRFSLSSSLNLH------H
CM002888.2_46524668-46525670(-)_1	9	271	293	FTC-----CRKSFSQSSNLKKH------H
CM002888.2_46524668-46525670(-)_1	10	299	321	FRC-----CGKSFSQSSHLNKH------H
CM002888.2_46566704-46567703(-)_1	1	44	69	KNC-----CGKSFSQSSSLNQH------H
WARNING: Overlapping ZFs are found in CM002888.2_46566704-46567703(-)_1. Only the first ZF instance is considered.
CM002888.2_46566704-46567703(-)_1	2	75	97	FTC-----CGKSFSHSSSLNLH------H
CM002888.2_46566704-46567703(-)_1	3	103	125	FTC-----CGKSFSHSSSLNLH------H
CM002888.2_46566704-46567703(-)_1	4	131	153	FTC-----CGKCFSQSSNLNQH------H
CM002888.2_46566704-46567703(-)_1	5	159	181	FTC-----CGKSFSLSSSLNIH------H
CM002888.2_46566704-46567703(-)_1	6	187	209	FAC-----CGKSFSCLSHLNHH------H
CM002888.2_46566704-46567703(-)_1	7	215	237	FTC-----CGKSFSQSSSLNIH------H
CM002888.2_46566704-46567703(-)_1	8	243	265	FTC-----CGKSFSQSSSLNIH------H
CM002888.2_46566704-46567703(-)_1	9	271	293	FTC-----CGKSFNCSSLLNKH------H
CM002888.2_46566704-46567703(-)_1	10	299	321	FAC-----CGRSFSHSSSLNRH------H
CM002888.2_46584672-46585554(+)_1	1	43	65	FTC-----CGKILGSKSKLKIH------H
CM002888.2_46584672-46585554(+)_1	2	71	93	FTC-----CGKSFSKSSSLNQH------H
CM002888.2_46584672-46585554(+)_1	3	99	121	FTC-----CGKSFSLSSSLNLH------H
CM002888.2_46584672-46585554(+)_1	4	127	149	FTC-----CGKSFNCSSNLSKH------H
CM002888.2_46584672-46585554(+)_1	5	155	177	FTC-----CEKSFRISSSLNLH------H
CM002888.2_46584672-46585554(+)_1	6	183	205	FTC-----CGKSFSQSSSLNKH------H
CM002888.2_46584672-46585554(+)_1	7	211	233	FTC-----CGKSFNRSEHLNLH------H
CM002888.2_46584672-46585554(+)_1	8	239	261	FTC-----CEKSFTCSSNLNLH------H
CM002888.2_46584672-46585554(+)_1	9	267	289	YAC-----CGKIFSQSSCLNLH------H
CM002888.2_46645812-46646535(-)_1	1	49	71	FTC-----CGKSFGRKDHLKIH------H
CM002888.2_46645812-46646535(-)_1	2	77	99	FTC-----CGKSFSQSSYLNLH------H
CM002888.2_46645812-46646535(-)_1	3	105	127	FLC-----CGKSFSCSSHLNQH------H
CM002888.2_46645812-46646535(-)_1	4	133	155	FTC-----CGKSFSQSSHLNKH------H
CM002888.2_46645812-46646535(-)_1	5	161	183	FIC-----CGKSFNCSSHLNKH------H
CM002888.2_46645812-46646535(-)_1	6	189	211	FTC-----CGKSFSQLSNLHQH------H
CM002888.2_46645812-46646535(-)_1	7	217	239	FTC-----CGQSFSQSSHLNKH------C
CM002888.2_46672168-46673005(+)_1	1	52	74	FTC-----CGKSFGRKYILKIH------H
CM002888.2_46672168-46673005(+)_1	2	80	102	FTC-----CGKSFSLSWSRNLH------H
CM002888.2_46672168-46673005(+)_1	3	108	130	FTC-----CGKSFSSSSHFNYH------H
CM002888.2_46672168-46673005(+)_1	4	136	158	FTC-----CGKSLSCSSSLNQH------H
CM002888.2_46672168-46673005(+)_1	5	164	186	FTC-----CGKSFSKSSNFFLH------H
CM002888.2_46672168-46673005(+)_1	6	192	214	FKC-----CGKSFSQSSHLKHH------H
CM002888.2_46672168-46673005(+)_1	7	220	242	FTC-----CWKSFSRSSYLNQH------H
CM002888.2_46672168-46673005(+)_1	8	248	270	FTC-----CGKSFSRSSYLNQH------H
CM002888.2_46677430-46678573(+)_1	1	103	125	YTC-----CGKSFGKKRSLKTH------H
CM002888.2_46677430-46678573(+)_1	2	131	153	YTC-----CGKSFKQIGTLKGH------H
CM002888.2_46677430-46678573(+)_1	3	159	181	YTC-----CGKSFKQSATLKGH------H
CM002888.2_46677430-46678573(+)_1	4	187	209	YTC-----CGQSFYYAGNFAAH------H
CM002888.2_46677430-46678573(+)_1	5	215	237	YTC-----CGKSFKQSGTLKGH------H
CM002888.2_46677430-46678573(+)_1	6	267	289	YTC-----CGKSFTCKSSLINH------H
CM002888.2_46677430-46678573(+)_1	7	295	317	FAC-----CGKSFTCKANLMNH------H
CM002888.2_46677430-46678573(+)_1	8	323	345	FIC-----CGKSLTRKDYIKQH------H
CM002888.2_46677430-46678573(+)_1	9	351	373	FRC-----CGKSFKQKINLSAH------H
CM002888.2_46762739-46763567(+)_1	1	49	71	FTC-----CGRNFGRKGDLKIH------H
CM002888.2_46762739-46763567(+)_1	2	77	99	YIC-----CGKSFSISSNLNQH------H
CM002888.2_46762739-46763567(+)_1	3	105	127	FTC-----CGKSFSQSSHLNYH------H
CM002888.2_46762739-46763567(+)_1	4	133	155	STC-----CGKSFSCLSHLNKH------H
CM002888.2_46762739-46763567(+)_1	5	161	183	FSC-----CGKSFRHSLFLKQH------H
CM002888.2_46762739-46763567(+)_1	6	189	211	FTC-----CGKSFSQSSSLNHH------H
CM002888.2_46762739-46763567(+)_1	7	217	239	YTC-----CRKSFRRSSSLKEH------H
CM002888.2_46762739-46763567(+)_1	8	245	267	FTC-----CGKSFIQSSQLNRH------H
CM002888.2_47047577-47048858(-)_1	1	63	88	KSC-----CGKSLASKSKLKTH------H
WARNING: Overlapping ZFs are found in CM002888.2_47047577-47048858(-)_1. Only the first ZF instance is considered.
CM002888.2_47047577-47048858(-)_1	2	121	143	FTC-----CGKSFNCSSHLNQH------H
CM002888.2_47047577-47048858(-)_1	3	149	171	FRC-----CGKSFNCSSHLNEH------H
CM002888.2_47047577-47048858(-)_1	4	177	199	FPC-----CGKSFSKSSSLYRH------H
CM002888.2_47047577-47048858(-)_1	5	205	227	FTC-----CRKSFSQSSSLNLH------H
CM002888.2_47047577-47048858(-)_1	6	233	255	FTC-----CGNSFSKSSSLYTH------H
CM002888.2_47047577-47048858(-)_1	7	261	283	FTC-----CGKSFIQSSCLNVH------H
CM002888.2_47047577-47048858(-)_1	8	289	311	FTC-----CGKSFIHSSHLNQH------H
CM002888.2_47047577-47048858(-)_1	9	344	366	YMC-----CEKTFITAAELKRH------H
CM002888.2_47047577-47048858(-)_1	10	372	394	YKC-----CSKRFTHSGTLKTH------H
CM002888.2_47047577-47048858(-)_1	11	400	422	YKC-----CSKRFAHSGTLKAH------H
CM002888.2_47136201-47137944(-)_1	1	43	68	KNC-----CGKILASKSKLKIH------H
WARNING: Overlapping ZFs are found in CM002888.2_47136201-47137944(-)_1. Only the first ZF instance is considered.
CM002888.2_47136201-47137944(-)_1	2	74	96	FTC-----CGKSFRQASSLNKH------H
CM002888.2_47136201-47137944(-)_1	3	102	124	FTC-----CGMSFNRSSNLDHH------H
CM002888.2_47136201-47137944(-)_1	4	130	152	FTC-----CGKSFNRSSNLDQH------H
CM002888.2_47136201-47137944(-)_1	5	158	180	ITC-----CGKSFRQSSSLSKH------H
CM002888.2_47136201-47137944(-)_1	6	186	208	FTC-----CGKSFSQSSNFNLH------H
CM002888.2_47136201-47137944(-)_1	7	214	236	FTC-----CGKSFRQASSLNKH------H
CM002888.2_47136201-47137944(-)_1	8	242	264	FTC-----CGKSFNRSSHLNQH------H
CM002888.2_47136201-47137944(-)_1	9	270	292	ITC-----CGKSFHQSSSLYKH------H
CM002888.2_47136201-47137944(-)_1	10	298	320	FTC-----CGKSFRQSSNFNLH------H
CM002888.2_47136201-47137944(-)_1	11	326	348	ITC-----CGKSFHQSSSLYKH------H
CM002888.2_47136201-47137944(-)_1	12	354	376	FTC-----CGKSFSQSSNFNLH------H
CM002888.2_47136201-47137944(-)_1	13	382	404	ITC-----CGKSFRQSSSLYKH------H
CM002888.2_47136201-47137944(-)_1	14	410	432	FTC-----CGKSFRQTSSLNKH------H
CM002888.2_47136201-47137944(-)_1	15	438	460	FTC-----CGISFNCSSYLKQH------H
CM002888.2_47136201-47137944(-)_1	16	466	488	FTC-----CGRSFNRSSNLDHH------H
CM002888.2_47136201-47137944(-)_1	17	494	516	FTC-----CGKSFNRSSNLDQH------H
CM002888.2_47136201-47137944(-)_1	18	522	544	ITC-----CGKSFRQSSSLSKH------H
CM002888.2_47136201-47137944(-)_1	19	550	572	FTC-----CGKSFNRSSHLNQH------H
CM002888.2_47212986-47213994(-)_1	1	50	72	FIC-----CGKSFGRKDNLKIH------H
CM002888.2_47212986-47213994(-)_1	2	78	100	FTC-----CGKSFSQSSNLNDH------H
CM002888.2_47212986-47213994(-)_1	3	106	128	FTC-----CGKSFRKSSSLTLH------H
CM002888.2_47212986-47213994(-)_1	4	134	156	FTC-----CGKSYCQSSHLNQH------H
CM002888.2_47212986-47213994(-)_1	5	162	184	FTC-----CGKSFNRSSGLYQH------H
CM002888.2_47212986-47213994(-)_1	6	190	212	FTC-----CGKSFNRSSNLYKH------H
CM002888.2_47212986-47213994(-)_1	7	218	240	FSC-----CGKSFNFSSTLYQH------H
CM002888.2_47212986-47213994(-)_1	8	246	268	FTC-----CGKSFTCSSRLHQH------H
CM002888.2_47212986-47213994(-)_1	9	274	296	FTC-----CGKCFNFSSNLNRH------H
CM002888.2_47212986-47213994(-)_1	10	302	324	FTC-----CGKSFSQSSHLNQH------H
CM002888.2_47293419-47294685(+)_1	1	58	83	KSC-----CGKSLASKSKLKTH------H
WARNING: Overlapping ZFs are found in CM002888.2_47293419-47294685(+)_1. Only the first ZF instance is considered.
CM002888.2_47293419-47294685(+)_1	2	116	138	FTC-----CGKSFNCSSHLNQH------H
CM002888.2_47293419-47294685(+)_1	3	144	166	FRC-----CGKSFNCSSHLNEH------H
CM002888.2_47293419-47294685(+)_1	4	172	194	FTC-----CGKSFSKSSSLYRH------H
CM002888.2_47293419-47294685(+)_1	5	200	222	FTC-----CRKSFSQSSSLNLH------H
CM002888.2_47293419-47294685(+)_1	6	228	250	FTC-----CGKSFSKSSSLYTH------H
CM002888.2_47293419-47294685(+)_1	7	256	278	FTC-----CGKSFIQSSCLNVH------H
CM002888.2_47293419-47294685(+)_1	8	284	306	FTC-----CGKSFNSSSHLNQH------H
CM002888.2_47293419-47294685(+)_1	9	339	361	YMC-----CEKTFITAAELKRH------H
CM002888.2_47293419-47294685(+)_1	10	367	389	YKC-----CSKRFAHSGTLKTH------H
CM002888.2_47293419-47294685(+)_1	11	395	417	YKC-----CSKRFAHSGTLKAH------H
CM002888.2_47391448-47392363(+)_1	1	50	72	FTC-----CGTSFGRKRDLKIH------H
CM002888.2_47391448-47392363(+)_1	2	78	100	FTC-----CGNSFNSSSHLNQH------H
CM002888.2_47391448-47392363(+)_1	3	106	128	FTC-----CEKSFSQSSNLNLH------H
CM002888.2_47391448-47392363(+)_1	4	134	156	FTC-----CGKNFNQSSNLNRH------H
CM002888.2_47391448-47392363(+)_1	5	162	184	FTC-----CGTSFIRSSSLNLH------H
CM002888.2_47391448-47392363(+)_1	6	190	212	FTC-----CGKSFNRSSHLNRH------H
CM002888.2_47391448-47392363(+)_1	7	218	240	FTC-----CGMSFSQSSNLNLH------H
CM002888.2_47391448-47392363(+)_1	8	246	268	FAC-----CGMSFSQSSNLNLH------H
CM002888.2_47391448-47392363(+)_1	9	274	296	FTC-----CGKSFNSSSHLNRH------H
CM002888.2_47484879-47485809(+)_1	1	59	81	YSC-----CRKSFSKKSNLDIH------H
CM002888.2_47484879-47485809(+)_1	2	87	109	YTC-----CGKSFGYIQGFENH------H
CM002888.2_47484879-47485809(+)_1	3	115	137	YTC-----CGKSFSKTGNLAVH------H
CM002888.2_47484879-47485809(+)_1	4	143	165	YSC-----CGKSFKQNVTLKIH------H
CM002888.2_47484879-47485809(+)_1	5	171	193	FTC-----CGKSISQKHYLDIH------H
CM002888.2_47484879-47485809(+)_1	6	199	221	YTC-----CGKSFPYKGSLKHH------H
CM002888.2_47484879-47485809(+)_1	7	227	249	FAC-----CGKSFTTKASLINH------H
CM002888.2_47484879-47485809(+)_1	8	255	277	FTC-----CGKTFTRKDSMKQH------H
CM002888.2_47484879-47485809(+)_1	9	283	305	LRC-----CGKGFKCKRSLSTH------H
CM002888.2_47501348-47502575(+)_1	1	43	68	KRC-----CGKSLANKSKLKIH------H
WARNING: Overlapping ZFs are found in CM002888.2_47501348-47502575(+)_1. Only the first ZF instance is considered.
CM002888.2_47501348-47502575(+)_1	2	74	96	FTC-----CGKNFNQSSHLNQH------H
CM002888.2_47501348-47502575(+)_1	3	102	124	FTC-----CGKSFSYSANLNQH------H
CM002888.2_47501348-47502575(+)_1	4	130	152	FTC-----CGKSFSNSANLNQH------H
CM002888.2_47501348-47502575(+)_1	5	158	180	FTC-----CGKSFSQSSYLNQH------H
CM002888.2_47501348-47502575(+)_1	6	186	208	FTC-----CGKSFSQSPYLNQH------H
CM002888.2_47501348-47502575(+)_1	7	214	236	FTC-----CGKSFSQSSSLYLH------H
CM002888.2_47501348-47502575(+)_1	8	242	264	FTC-----CGKSFSKSSNLNIH------H
CM002888.2_47501348-47502575(+)_1	9	270	292	FTC-----CGKSFSQSTSLNLH------H
CM002888.2_47501348-47502575(+)_1	10	298	320	FTC-----CGKSFSQSSNPNIH------H
CM002888.2_47501348-47502575(+)_1	11	382	404	YKC-----CSKRFTRSGTLKTH------H
CM002888.2_47536550-47537111(-)_1	1	44	66	FTC-----CENSFNSSSHLNIH------H
CM002888.2_47536550-47537111(-)_1	2	72	94	FTC-----CGKSFSQSSNLNQH------H
CM002888.2_47536550-47537111(-)_1	3	100	122	FRC-----CGKSFSCSSYLNQH------H
CM002888.2_47536550-47537111(-)_1	4	128	150	FIC-----CGKSFNCLSHLNKH------H
CM002888.2_47536550-47537111(-)_1	5	156	178	FTC-----CGKSFSQSSSLNHH------H
CM002888.2_47559427-47560678(+)_1	1	50	72	FTC-----CGRNFGRKGDLTLH------H
CM002888.2_47559427-47560678(+)_1	2	78	100	VTC-----CGKSFSKSSSLNQH------H
CM002888.2_47559427-47560678(+)_1	3	106	128	SAC-----CGKSFSCSSHLNKH------H
CM002888.2_47559427-47560678(+)_1	4	134	156	FSC-----CGKSFSYPSAFNKH------H
CM002888.2_47559427-47560678(+)_1	5	162	184	FSC-----CGKSFSYSSSLNYH------H
CM002888.2_47559427-47560678(+)_1	6	190	212	SAC-----CGKSFSCSSHLNKH------H
CM002888.2_47559427-47560678(+)_1	7	218	240	FTC-----CGKSFRNSLFLKQH------H
CM002888.2_47559427-47560678(+)_1	8	246	268	FTC-----CGKSFSQSSSLNHH------H
CM002888.2_47559427-47560678(+)_1	9	274	296	FTC-----CGKSFIQSSQLNLH------H
CM002888.2_47559427-47560678(+)_1	10	302	324	FTC-----CGKSFSRSSHLNYH------H
CM002888.2_47559427-47560678(+)_1	11	330	352	FSC-----CGKSLRRSSSLKQH------H
CM002888.2_47559427-47560678(+)_1	12	358	380	FTC-----CGKSFRRSSHLNQH------H
CM002888.2_47559427-47560678(+)_1	13	386	408	FSC-----CGKNFSKSSSLNHH------H
CM002888.2_47598030-47598675(-)_1	1	16	38	FTC-----CGKSFGIQSGLKIH------H
CM002888.2_47598030-47598675(-)_1	2	44	66	FTC-----CGKSFGIQSSLKFH------H
CM002888.2_47598030-47598675(-)_1	3	72	94	FTC-----CGKGFIQSSHLYDH------H
CM002888.2_47598030-47598675(-)_1	4	100	122	FTC-----CGRSFNQSSHLNNH------H
CM002888.2_47598030-47598675(-)_1	5	128	150	FTC-----CEKSFGLQGSLTIH------H
CM002888.2_47598030-47598675(-)_1	6	156	178	FTC-----CGKSFNQSSHLNQH------H
CM002888.2_47598030-47598675(-)_1	7	184	206	FKC-----CGKSFTCSSSLNRH------H
CM002888.2_47614243-47615332(+)_1	1	47	71	FTC-----CGKSFSQSSSLNLH------H
WARNING: Overlapping ZFs are found in CM002888.2_47614243-47615332(+)_1. Only the first ZF instance is considered.
CM002888.2_47614243-47615332(+)_1	2	77	99	FTC-----CGKTFNCSSHLNQH------H
CM002888.2_47614243-47615332(+)_1	3	105	127	FTC-----CGKSFSQSSNLNLH------H
CM002888.2_47614243-47615332(+)_1	4	133	155	FQC-----CGKSFSHSSSLNQH------H
CM002888.2_47614243-47615332(+)_1	5	161	183	FTC-----CGKSFNCLSLLNKH------H
CM002888.2_47614243-47615332(+)_1	6	189	211	FTC-----CGKSFSQSTSLNQH------H
CM002888.2_47614243-47615332(+)_1	7	217	239	FTC-----CGKSFSQSSSLNQH------H
CM002888.2_47614243-47615332(+)_1	8	245	267	FTC-----CGKSFNCKPHLNQH------H
CM002888.2_47614243-47615332(+)_1	9	273	295	FTC-----CGKSFSQSSNLNLH------H
CM002888.2_47614243-47615332(+)_1	10	301	323	FTC-----CGKSFNFLSHLNLH------H
CM002888.2_47614243-47615332(+)_1	11	329	351	FTC-----CGRSFSHSSSLNRH------H
CM002888.2_47644602-47645799(-)_1	1	61	86	KSC-----CDKSLASKSKLKTH------H
WARNING: Overlapping ZFs are found in CM002888.2_47644602-47645799(-)_1. Only the first ZF instance is considered.
CM002888.2_47644602-47645799(-)_1	2	92	114	FTC-----CGKSFSKSSSLYRH------H
CM002888.2_47644602-47645799(-)_1	3	120	142	FTC-----CGKSFNHSSFLNLH------H
CM002888.2_47644602-47645799(-)_1	4	148	170	LTC-----CGKSFSKSSSLYRH------H
CM002888.2_47644602-47645799(-)_1	5	176	198	FTC-----CGKSFNCSSSLNKH------H
CM002888.2_47644602-47645799(-)_1	6	232	254	FTC-----CGKSFSLSTSLNQH------H
CM002888.2_47644602-47645799(-)_1	7	260	282	FTC-----CGKSFSKSSSLNLH------H
CM002888.2_47644602-47645799(-)_1	8	288	310	FTC-----CGKSFSLSSNLNQH------H
CM002888.2_47644602-47645799(-)_1	9	316	338	FTC-----CGKSFSQSSYLKNH------H
CM002888.2_47644602-47645799(-)_1	10	344	366	YVC-----CEKTFITAAELKRH------H
CM002888.2_47644602-47645799(-)_1	11	372	394	YKC-----CSKRFTHSGTLKKH------H
CM002888.2_47670142-47671348(+)_1	1	64	86	FSC-----CSKSFSQKSKLDVH------H
CM002888.2_47670142-47671348(+)_1	2	92	114	FTC-----CGKSFGQKQGFKAH------H
CM002888.2_47670142-47671348(+)_1	3	120	142	FTC-----CGKSFYHAGNFAAH------H
CM002888.2_47670142-47671348(+)_1	4	148	170	FSC-----CGKSFCHKPNLDVH------H
CM002888.2_47670142-47671348(+)_1	5	176	198	YTC-----CGRSFGQKQSFNTH------H
CM002888.2_47670142-47671348(+)_1	6	202	226	RPC-----CEKSFYNARSLAAH------H
WARNING: Overlapping ZFs are found in CM002888.2_47670142-47671348(+)_1. Only the first ZF instance is considered.
CM002888.2_47670142-47671348(+)_1	7	232	254	FSC-----CGKSFSLKLTLIAH------H
CM002888.2_47670142-47671348(+)_1	8	260	282	HIC-----CGKSFGQKQDLDIH------H
CM002888.2_47670142-47671348(+)_1	9	288	310	YTC-----CGKSFPHISSLKHH------H
CM002888.2_47670142-47671348(+)_1	10	316	338	FTC-----CGKSFTTKTSLKNH------H
CM002888.2_47670142-47671348(+)_1	11	344	366	FTC-----CGKSLTRKDSITKH------H
CM002888.2_47670142-47671348(+)_1	12	372	394	FRC-----CGKGFKSKRSLNTH------H
CM002888.2_47701591-47702590(+)_1	1	86	108	FSC-----CRKSFSQRSNLDVH------H
CM002888.2_47701591-47702590(+)_1	2	114	136	YTC-----CGKSFYTIGNLTVH------H
CM002888.2_47701591-47702590(+)_1	3	142	164	YAC-----CGKSFYTTGNLAAH------H
CM002888.2_47701591-47702590(+)_1	4	170	192	YSC-----CGKSYKQNGNLEVH------H
CM002888.2_47701591-47702590(+)_1	5	198	220	FIC-----CGKGFSQKQNLTIH------H
CM002888.2_47701591-47702590(+)_1	6	226	248	YTC-----CGKSFRCKNTLDHH------H
CM002888.2_47701591-47702590(+)_1	7	254	276	FAC-----CGKSFTTKARLMNH------H
CM002888.2_47701591-47702590(+)_1	8	279	301	TTC-----CGKSLTCKDSIKQH------H
CM002888.2_47701591-47702590(+)_1	9	306	328	FRC-----CGKGFKHKRSLVNH------H
CM002888.2_47815106-47816522(+)_1	1	49	71	FTC-----CGRNFGRKGNLKIH------H
CM002888.2_47815106-47816522(+)_1	2	77	99	FTC-----CGKSFSKSSSINKH------H
CM002888.2_47815106-47816522(+)_1	3	105	127	FTC-----CGRSFSQSSYLNKH------H
CM002888.2_47815106-47816522(+)_1	4	133	155	FTC-----CGKSFRQSSSLNYH------H
CM002888.2_47815106-47816522(+)_1	5	161	183	FTC-----CVKSFSCSSHLNKH------H
CM002888.2_47815106-47816522(+)_1	6	189	211	FSC-----CGKSFRHSLFLKQH------H
CM002888.2_47815106-47816522(+)_1	7	217	239	FTC-----CGKSFSQSSSLNHH------H
CM002888.2_47815106-47816522(+)_1	8	245	267	FTC-----CGKSFIQSSQLNRH------H
CM002888.2_47815106-47816522(+)_1	9	273	295	FTC-----CGKSFSQSSNFNLH------H
CM002888.2_47815106-47816522(+)_1	10	301	323	YTC-----CGKSFSKSSSLNEH------H
CM002888.2_47815106-47816522(+)_1	11	329	351	FTC-----CRKSFSCSSHLNHH------H
CM002888.2_47815106-47816522(+)_1	12	357	379	FSC-----CGKSLRRSSSLKEH------H
CM002888.2_47815106-47816522(+)_1	13	385	407	FTC-----CGKSFSQSSSLNHH------H
CM002888.2_47815106-47816522(+)_1	14	413	435	FTC-----CGKSFIQSSQLNRH------H
CM002888.2_47815106-47816522(+)_1	15	441	463	FTC-----CGKSFIQSSQLNRH------H
CM002888.2_47831521-47832676(+)_1	1	46	68	FTC-----CGRSLANKSKLKIH------H
CM002888.2_47831521-47832676(+)_1	2	74	96	FTC-----CGKSFIRSSSLNVH------H
CM002888.2_47831521-47832676(+)_1	3	102	124	FSC-----CGKSLASKSKLKIH------H
CM002888.2_47831521-47832676(+)_1	4	130	152	FTC-----CGKSFSQSSHLNEH------H
CM002888.2_47831521-47832676(+)_1	5	158	180	FTC-----CRKIFYCSSHLNKH------H
CM002888.2_47831521-47832676(+)_1	6	186	208	FTC-----CEKSFSQSSHLNEH------H
CM002888.2_47831521-47832676(+)_1	7	214	236	FTC-----CRKNFYCSSHLNKH------H
CM002888.2_47831521-47832676(+)_1	8	242	264	FTC-----CGKSFSRSSSLNLH------H
CM002888.2_47831521-47832676(+)_1	9	270	292	FTC-----CGKSFTCSSHLNLH------H
CM002888.2_47831521-47832676(+)_1	10	298	320	FTC-----CGKSFNCSSSLNRH------H
CM002888.2_47831521-47832676(+)_1	11	326	348	FTC-----CEKSFSQSSHLNEH------H
CM002888.2_47831521-47832676(+)_1	12	354	376	FTC-----CRKNFYCSSHLNKH------H
CM002888.2_47934631-47936110(-)_1	1	143	165	FTC-----CGKSLANKSKLKIH------H
CM002888.2_47934631-47936110(-)_1	2	171	193	FTC-----CGKSFDCSSHLNRH------H
CM002888.2_47934631-47936110(-)_1	3	199	221	FAC-----CGKSFNCSSHLNQH------H
CM002888.2_47934631-47936110(-)_1	4	227	249	FTC-----CRKSFYCSFSLNRH------H
CM002888.2_47934631-47936110(-)_1	5	255	277	FAC-----CGKSFTCSSHLNQH------H
CM002888.2_47934631-47936110(-)_1	6	283	305	FTC-----CGKSFSQSSSLNQH------H
CM002888.2_47934631-47936110(-)_1	7	311	333	FTC-----CGKSFYRSFFLNQH------H
CM002888.2_47934631-47936110(-)_1	8	339	361	FAC-----CGKSFSLSTSLNYH------H
CM002888.2_47934631-47936110(-)_1	9	367	389	FTC-----CGKSFIRSSYLNLH------H
CM002888.2_47934631-47936110(-)_1	10	395	417	FTC-----CGRSFIQSSHLNQH------H
CM002888.2_47934631-47936110(-)_1	11	423	445	FAC-----CGKSFSLSSSLNYH------H
CM002888.2_47934631-47936110(-)_1	12	451	474	FTC-----CGKSFTRSSHLNQH------H
CM002888.2_47951872-47952871(+)_1	1	86	108	FSC-----CRKSFSQRSNLDVH------H
CM002888.2_47951872-47952871(+)_1	2	114	136	YTC-----CGKSFYTIGNLTVH------H
CM002888.2_47951872-47952871(+)_1	3	142	164	YAC-----CGKSFYTTGNLAAH------H
CM002888.2_47951872-47952871(+)_1	4	170	192	YSC-----CGKSYKQNGNLEVH------H
CM002888.2_47951872-47952871(+)_1	5	198	220	FLC-----CGKGFSQKQNLKIH------H
CM002888.2_47951872-47952871(+)_1	6	226	248	YTC-----CGKSFRCKNTLDHH------H
CM002888.2_47951872-47952871(+)_1	7	254	276	FAC-----CGKSFTTKARLMNH------H
CM002888.2_47951872-47952871(+)_1	8	279	301	TTC-----CGKSLTCKDSIKQH------H
CM002888.2_47951872-47952871(+)_1	9	306	328	FRC-----CGKGFKHKRSLINH------H
CM002888.2_47991311-47992133(+)_1	1	47	69	FTC-----CGKNSASKGKLKIH------H
CM002888.2_47991311-47992133(+)_1	2	75	97	FTC-----CGKSFNQSSNLNHH------H
CM002888.2_47991311-47992133(+)_1	3	103	125	FTC-----CGKSFSQSSHLNYH------H
CM002888.2_47991311-47992133(+)_1	4	131	153	FTC-----CGKSFSQSSHLNLH------H
CM002888.2_47991311-47992133(+)_1	5	159	181	FTC-----CGKSFNCSSHLNQH------H
CM002888.2_47991311-47992133(+)_1	6	187	209	YTC-----CEKSFSQSSNLNQH------H
CM002888.2_47991311-47992133(+)_1	7	215	237	FTC-----CGKSFIQSSSLNQH------H
CM002888.2_47991311-47992133(+)_1	8	243	265	FTC-----CEKSFICSTNLKKH------H
CM002888.2_48021073-48022063(+)_1	1	49	71	YSC-----CGISFRQKPKLDVH------H
CM002888.2_48021073-48022063(+)_1	2	77	99	YTC-----CGKSFYNTRNLTVH------H
CM002888.2_48021073-48022063(+)_1	3	105	127	YTC-----CGKSFHKTGNLTVH------H
CM002888.2_48021073-48022063(+)_1	4	133	155	YTC-----CGKSFYTTGNLTVH------H
CM002888.2_48021073-48022063(+)_1	5	161	183	YSC-----CGKSYNQNSNLEVH------H
CM002888.2_48021073-48022063(+)_1	6	189	211	FVC-----CGKSFAQKQNLDLH------H
CM002888.2_48021073-48022063(+)_1	7	217	239	YTC-----CGKSFPYKSTLKHH------H
CM002888.2_48021073-48022063(+)_1	8	245	267	FAC-----CGKSFTCKANLRNH------H
CM002888.2_48021073-48022063(+)_1	9	273	295	FIC-----CGKSLTHKYSIKNH------H
CM002888.2_48021073-48022063(+)_1	10	300	322	FIC-----CGKGFKHKRSLSNH------H
CM002888.2_48054647-48055628(-)_1	1	74	96	YTC-----CGKSFPKIHGFKAH------H
CM002888.2_48054647-48055628(-)_1	2	102	124	YKC-----CGKSFKQNSNLEVH------H
CM002888.2_48054647-48055628(-)_1	3	130	152	FTC-----CGKSFAKKHNLNIH------H
CM002888.2_48054647-48055628(-)_1	4	158	180	YTC-----CGQSFPYKTTFSIH------H
CM002888.2_48054647-48055628(-)_1	5	186	208	YRC-----CGKSFTHKTTLNNH------H
CM002888.2_48054647-48055628(-)_1	6	214	236	YRC-----CGQRFPYKTTLNNH------H
CM002888.2_48054647-48055628(-)_1	7	242	264	FAC-----CGKSFRAKASLMNH------H
CM002888.2_48054647-48055628(-)_1	8	270	292	FTC-----CGKSLTHKDSIKNH------H
CM002888.2_48054647-48055628(-)_1	9	297	319	FRC-----CGKAFKHKRSLSAH------H
CM002888.2_48072542-48073286(-)_1	1	49	71	FTC-----CGKSFGRKDILKIH------H
CM002888.2_48072542-48073286(-)_1	2	77	99	FTC-----CGKSFSSSSHLNEH------H
CM002888.2_48072542-48073286(-)_1	3	105	127	FTC-----CGKSFNRSEHLNEH------H
CM002888.2_48072542-48073286(-)_1	4	133	155	FTC-----CGKIFSISSSLNRH------H
CM002888.2_48072542-48073286(-)_1	5	161	183	FTC-----CGKSFSQSSSLKEH------H
CM002888.2_48072542-48073286(-)_1	6	189	211	FTC-----CWKSFSQSSCIKEH------H
CM002888.2_48072542-48073286(-)_1	7	217	239	FTC-----CEKSFTRSSHLNRH------H
CM002888.2_48106164-48107295(-)_1	1	44	66	FTC-----CGKSYGSKDYLKIH------H
CM002888.2_48106164-48107295(-)_1	2	72	94	FTC-----CGKSFGRKRELKIH------H
CM002888.2_48106164-48107295(-)_1	3	100	122	YTC-----CGKSFSQSSNLNQH------H
CM002888.2_48106164-48107295(-)_1	4	128	150	FTC-----CGKSFNRSSSLNEH------H
CM002888.2_48106164-48107295(-)_1	5	156	178	FTC-----CGKSFGRNFDLKIH------H
CM002888.2_48106164-48107295(-)_1	6	184	206	FRC-----CGKSFSQSSYLNQH------H
CM002888.2_48106164-48107295(-)_1	7	212	234	FTC-----CGKSFHRSSSLNNH------H
CM002888.2_48106164-48107295(-)_1	8	240	262	FTC-----CGKTFNNSSHLYEH------H
CM002888.2_48106164-48107295(-)_1	9	268	290	FTC-----CGKNFNQSSNLNRH------H
CM002888.2_48106164-48107295(-)_1	10	296	318	FTC-----CGKNFICSSSLNLH------H
CM002888.2_48127510-48128170(-)_1	1	26	48	SAC-----CGKSFYSTGNLAVH------H
CM002888.2_48127510-48128170(-)_1	2	54	76	YSC-----CRKSCKQNGNLEVH------H
CM002888.2_48127510-48128170(-)_1	3	82	104	FIC-----CGKGFSQKQNLTIH------H
CM002888.2_48127510-48128170(-)_1	4	110	132	YTC-----CGKRFPHKGSLKHH------H
CM002888.2_48127510-48128170(-)_1	5	138	160	FAC-----CGKSFTTKPSLMNH------H
CM002888.2_48127510-48128170(-)_1	6	166	188	FTC-----CGKSLTCKDSIKQH------H
CM002888.2_48127510-48128170(-)_1	7	193	215	FRC-----CGRVLKHKRTLINH------H
CM002888.2_48478367-48479342(-)_1	1	46	68	FTC-----CGKSFGNKSKLKIH------H
CM002888.2_48478367-48479342(-)_1	2	74	96	FTC-----CGKSFNCSSHLNKH------H
CM002888.2_48478367-48479342(-)_1	3	102	124	FTC-----CGKSFNQSSNLNQH------H
CM002888.2_48478367-48479342(-)_1	4	130	152	FTC-----CGKSFSSSSNLNKH------H
CM002888.2_48478367-48479342(-)_1	5	158	180	FTC-----CGKSFSQLSSFNLH------H
CM002888.2_48478367-48479342(-)_1	6	186	208	FTC-----CGKSFICPSHLNKH------H
CM002888.2_48478367-48479342(-)_1	7	214	236	FTC-----CGKSFSQSSNLNQH------H
CM002888.2_48478367-48479342(-)_1	8	242	264	FTC-----CGKSFNCSSHLNKH------H
CM002888.2_48478367-48479342(-)_1	9	270	292	FTC-----CGNSFIQASSLNLH------H
CM002888.2_48553705-48554695(+)_1	1	49	71	FSC-----CGKSFSQKPKLDVH------H
CM002888.2_48553705-48554695(+)_1	2	77	99	YTC-----CGKSFYNTRNLTVH------H
CM002888.2_48553705-48554695(+)_1	3	105	127	YTC-----CGKSFHKTGNLTVH------H
CM002888.2_48553705-48554695(+)_1	4	133	155	YTC-----CGKSFQTTGNLTVH------H
CM002888.2_48553705-48554695(+)_1	5	161	183	YSC-----CGKSYSQNSNLEVH------H
CM002888.2_48553705-48554695(+)_1	6	189	211	FVC-----CGKSFVKKQNLDLH------H
CM002888.2_48553705-48554695(+)_1	7	217	239	YTC-----CGKSFPYKSTLKHH------H
CM002888.2_48553705-48554695(+)_1	8	245	267	FAC-----CGKSFTYNANLRNH------H
CM002888.2_48553705-48554695(+)_1	9	273	295	FTC-----CGKSLTHKYSIKNH------H
CM002888.2_48553705-48554695(+)_1	10	300	322	FIC-----CGKGFKHKRSLSNH------H
CM002888.2_48575334-48576651(-)_1	1	46	68	FTC-----CGKSLANKTKLKNH------H
CM002888.2_48575334-48576651(-)_1	2	74	96	FTC-----CGKSFELQNSLTNH------H
CM002888.2_48575334-48576651(-)_1	3	102	124	FTC-----CGRKFNQSSNFNNH------H
CM002888.2_48575334-48576651(-)_1	4	130	152	FTC-----CGKSFGLQYNLTNH------H
CM002888.2_48575334-48576651(-)_1	5	158	180	FTC-----CGRSFNQSSHLKNH------H
CM002888.2_48575334-48576651(-)_1	6	186	208	FTC-----CEKSFRLQYSLINH------H
CM002888.2_48575334-48576651(-)_1	7	214	236	FTC-----CGRGFNKSSNLNNH------H
CM002888.2_48575334-48576651(-)_1	8	242	264	FTC-----CGKSFGLQGSLTIH------H
CM002888.2_48575334-48576651(-)_1	9	270	292	FTC-----CGRGFNKLSNLNNH------H
CM002888.2_48575334-48576651(-)_1	10	298	320	FTC-----CGKSFGLQGSLTIH------H
CM002888.2_48575334-48576651(-)_1	11	326	348	FIC-----CGKSFNQSSSLNTH------H
CM002888.2_48575334-48576651(-)_1	12	354	376	FTC-----CGKSFNQSSQLNQH------H
CM002888.2_48575334-48576651(-)_1	13	382	404	YTC-----CGKSFSRSSSLYNH------H
CM002888.2_48575334-48576651(-)_1	14	410	432	FTC-----CSKSFTCSSSLNRH------H
CM002888.2_48629473-48630709(-)_1	1	73	95	YTC-----CGKSFGHIQGFENH------H
CM002888.2_48629473-48630709(-)_1	2	101	123	FSC-----CGKSFSQKANLDVH------H
CM002888.2_48629473-48630709(-)_1	3	129	151	YTC-----CGKSFTYKQGFTTH------H
CM002888.2_48629473-48630709(-)_1	4	157	179	YTC-----CKKSFYHPGNFAVH------H
CM002888.2_48629473-48630709(-)_1	5	185	207	YTC-----CGKSFYQSGNFAAH------H
CM002888.2_48629473-48630709(-)_1	6	213	235	YSC-----CGKSFKQNGTLEVH------H
CM002888.2_48629473-48630709(-)_1	7	241	263	FIC-----CGKHFSQKHDLNIH------H
CM002888.2_48629473-48630709(-)_1	8	269	291	HTC-----CGKRFIQKTSLGNH------H
CM002888.2_48629473-48630709(-)_1	9	297	319	YRC-----CGKTFPHKSTLKHH------H
CM002888.2_48629473-48630709(-)_1	10	382	404	FRC-----CGKGFKRKRSLSTH------H
CM002888.2_48645291-48646623(+)_1	1	49	71	FTC-----CGRNFGRKGDFKIH------H
CM002888.2_48645291-48646623(+)_1	2	77	99	FTC-----CGKSFSKSSSLNQH------H
CM002888.2_48645291-48646623(+)_1	3	105	127	FTC-----CGRSFSQSSYLNKH------H
CM002888.2_48645291-48646623(+)_1	4	133	155	FTC-----CGKSFRQSSSLNYH------H
CM002888.2_48645291-48646623(+)_1	5	161	183	FTC-----CVKSFSCSSHLNKH------H
CM002888.2_48645291-48646623(+)_1	6	189	211	FSC-----CGKSFRHSLFLKQH------H
CM002888.2_48645291-48646623(+)_1	7	217	239	FTC-----CGKSFSQSSSLNHH------H
CM002888.2_48645291-48646623(+)_1	8	245	267	FTC-----CGKSFIQSSQLNRH------H
CM002888.2_48645291-48646623(+)_1	9	273	295	FTC-----CGKSFSQSSNFNLH------H
CM002888.2_48645291-48646623(+)_1	10	301	323	YTC-----CGKSFSKSSSLNEH------H
CM002888.2_48645291-48646623(+)_1	11	329	351	FTC-----CRKSFSCSSHLNHH------H
CM002888.2_48645291-48646623(+)_1	12	357	379	FAC-----CGNRFSRSSNLNQH------H
CM002888.2_48645291-48646623(+)_1	13	385	407	FTC-----CGKSFSQSSSLNHH------H
CM002888.2_48645291-48646623(+)_1	14	413	435	FTC-----CGKSFIQSSQLNRH------H
CM002888.2_48661105-48661918(-)_1	1	77	99	YAC-----CGKSFYSTGNLAVH------H
CM002888.2_48661105-48661918(-)_1	2	105	127	YSC-----CGKSCKQNGNLEVH------H
CM002888.2_48661105-48661918(-)_1	3	161	183	YTC-----CGKSFPHKGSLKHH------H
CM002888.2_48661105-48661918(-)_1	4	189	211	FAC-----CGKSFTTKARIMNH------H
CM002888.2_48661105-48661918(-)_1	5	217	239	FTC-----CGKSLSCKDSIKQH------H
CM002888.2_48661105-48661918(-)_1	6	244	266	FRC-----CGKVFKHKRSLVNH------H
CM002888.2_48713238-48714057(-)_1	1	50	72	FTC-----CGKILASKSKLKIH------H
CM002888.2_48713238-48714057(-)_1	2	78	100	FTC-----CGKSFSISSSLNLH------H
CM002888.2_48713238-48714057(-)_1	3	106	128	FTC-----CGKSFSLSTSLNLH------H
CM002888.2_48713238-48714057(-)_1	4	134	156	FTC-----CGKSFNCSSNLSKH------H
CM002888.2_48713238-48714057(-)_1	5	162	184	FTC-----CEKSFRISSSLNLH------H
CM002888.2_48713238-48714057(-)_1	6	190	212	FTC-----CGKSFNRSEHLNLH------H
CM002888.2_48713238-48714057(-)_1	7	218	240	FTC-----CEKSFTCSSHLNRH------H
CM002888.2_48713238-48714057(-)_1	8	246	268	YAC-----CGKIFSQSSCLNLH------H
CM002888.2_48717760-48718998(-)_1	1	50	72	FTC-----CGKILASKSKLKIH------H
CM002888.2_48717760-48718998(-)_1	2	78	100	FTC-----CGKSFSISSSLNLH------H
CM002888.2_48717760-48718998(-)_1	3	106	128	FTC-----CGKSFSHLSPLNKH------H
CM002888.2_48717760-48718998(-)_1	4	134	156	FTC-----CGKSFSLSTSLNLH------H
CM002888.2_48749213-48750455(+)_1	1	79	101	FTC-----CGKSFSLSWSRNLH------H
CM002888.2_48749213-48750455(+)_1	2	107	129	FTC-----CGKSFTCSSSLNQH------H
CM002888.2_48749213-48750455(+)_1	3	135	157	FTC-----CGKSFSLSWSRNLH------H
CM002888.2_48749213-48750455(+)_1	4	163	185	YTC-----CGKSFSSSSHFNYH------H
CM002888.2_48749213-48750455(+)_1	5	191	213	FTC-----CGKSFSCSSSLNQH------H
CM002888.2_48749213-48750455(+)_1	6	219	241	FTC-----CGKSFSKSSNFILH------H
CM002888.2_48749213-48750455(+)_1	7	247	269	FKC-----CGKSFSQSSLLKLH------H
CM002888.2_48749213-48750455(+)_1	8	275	297	FTC-----CWKSFSRSSYLNQH------H
CM002888.2_48749213-48750455(+)_1	9	303	325	FTC-----CGKSFSQSSHFNYH------H
CM002888.2_48749213-48750455(+)_1	10	331	353	FTC-----CGKSFSCSSSFNQH------H
CM002888.2_48750317-48751766(-)_1	1	58	83	KRC-----CGKSLANKSKLKIH------H
WARNING: Overlapping ZFs are found in CM002888.2_48750317-48751766(-)_1. Only the first ZF instance is considered.
CM002888.2_48750317-48751766(-)_1	2	89	111	FTC-----CGKNFNQSSHLNQH------H
CM002888.2_48750317-48751766(-)_1	3	117	139	FTC-----CGKSFSKSANLNQH------H
CM002888.2_48750317-48751766(-)_1	4	145	167	FTC-----CGKSFSQSPYLNHH------H
CM002888.2_48750317-48751766(-)_1	5	173	195	FTC-----CGKSFSQSQYLNQH------H
CM002888.2_48750317-48751766(-)_1	6	201	223	FTC-----CGKSFSQSSSLNLH------H
CM002888.2_48750317-48751766(-)_1	7	229	251	FTC-----CGKSFNKSSILNIH------H
CM002888.2_48750317-48751766(-)_1	8	257	279	FTC-----CGKSFSQSTSLNQH------H
CM002888.2_48750317-48751766(-)_1	9	285	307	FTC-----CGKSFSNSANLNQH------H
CM002888.2_48750317-48751766(-)_1	10	313	335	FTC-----CGKSFSQSSSLNQH------H
CM002888.2_48750317-48751766(-)_1	11	341	363	FTC-----CGKSFSQSSNLNIH------H
CM002888.2_48750317-48751766(-)_1	12	369	391	FTC-----CEKSFSQSTSLNRH------H
CM002888.2_48750317-48751766(-)_1	13	397	419	FMC-----CEKTFITAAELKRH------H
CM002888.2_48783295-48784297(+)_1	1	48	73	KNC-----CGKSFGRKYILKIH------H
WARNING: Overlapping ZFs are found in CM002888.2_48783295-48784297(+)_1. Only the first ZF instance is considered.
CM002888.2_48783295-48784297(+)_1	2	79	101	FTC-----CGKSFSLSWSRNLH------H
CM002888.2_48783295-48784297(+)_1	3	107	129	FTC-----CGKSFTCSSSLNQH------H
CM002888.2_48783295-48784297(+)_1	4	135	157	FTC-----CGKSFSLSWSRNLH------H
CM002888.2_48783295-48784297(+)_1	5	163	185	FTC-----CGKSFSSSSHFNYH------H
CM002888.2_48783295-48784297(+)_1	6	191	213	FTC-----CGKSLSCSSSLNQH------H
CM002888.2_48783295-48784297(+)_1	7	219	241	FTC-----CGKSFSKSSNFILH------H
CM002888.2_48783295-48784297(+)_1	8	247	269	FKC-----CGKSFSQSSHLKHH------H
CM002888.2_48783295-48784297(+)_1	9	275	297	FTC-----CWKSFSRSSYLNQH------H
CM002888.2_48783295-48784297(+)_1	10	303	325	FTC-----CGKSFSRSSYLNQH------H
CM002888.2_48825033-48825945(+)_1	1	49	71	FTC-----CGRSFGRKGDLRIH------H
CM002888.2_48825033-48825945(+)_1	2	77	99	STC-----CGKSFGRKDHLKIH------H
CM002888.2_48825033-48825945(+)_1	3	105	127	FTC-----CGKSFSYSSHLNEH------H
CM002888.2_48825033-48825945(+)_1	4	133	155	FTC-----CGKSFSHLSSLNQH------H
CM002888.2_48825033-48825945(+)_1	5	161	183	FTC-----CGKSFRHSLILKQH------H
CM002888.2_48825033-48825945(+)_1	6	189	211	FTC-----CGKSFRQSSSLNYH------H
CM002888.2_48825033-48825945(+)_1	7	217	239	FTC-----CGKSFSQSSSFNQH------H
CM002888.2_48825033-48825945(+)_1	8	245	267	FTC-----CGKSFSQSSSFNYH------H
CM002888.2_48825033-48825945(+)_1	9	273	295	FKC-----CGKSFRISTSLNLH------H
CM002888.2_48930320-48931538(-)_1	1	73	95	YTC-----CGKSFGHIQGFENH------H
CM002888.2_48930320-48931538(-)_1	2	101	123	FSC-----CGKSFTQKANLDVH------H
CM002888.2_48930320-48931538(-)_1	3	129	151	YTC-----CGKSFTYKQGFTTH------H
CM002888.2_48930320-48931538(-)_1	4	157	179	YTC-----CKKSFYHPGNFAVH------H
CM002888.2_48930320-48931538(-)_1	5	185	207	YTC-----CGKSFYQSGNFAAH------H
CM002888.2_48930320-48931538(-)_1	6	213	235	YSC-----CGKSFKQNCTLEVH------H
CM002888.2_48930320-48931538(-)_1	7	241	263	FIC-----CGKHFSQKHDLNIH------H
CM002888.2_48930320-48931538(-)_1	8	269	291	HTC-----CGKRFTQKTIRDNH------H
CM002888.2_48930320-48931538(-)_1	9	297	319	YRC-----CGKTFPHKSTLKHH------H
CM002888.2_48930320-48931538(-)_1	10	382	404	FRC-----CGKGFKSKRSLNTH------H
CM002888.2_48947097-48948126(-)_1	1	49	71	FTC-----CGKSLANKSKLKIH------H
CM002888.2_48947097-48948126(-)_1	2	77	99	FTC-----CGKSFDCSSHLNRH------H
CM002888.2_48947097-48948126(-)_1	3	105	127	FAC-----CGKSFNCLSHLNQH------H
CM002888.2_48947097-48948126(-)_1	4	133	155	FTC-----CRKSFYCSFSLNRH------H
CM002888.2_48947097-48948126(-)_1	5	161	183	FAC-----CGKSFTCSSHLNQH------H
CM002888.2_48947097-48948126(-)_1	6	189	211	FTC-----CGKSFSQSSSLNQH------H
CM002888.2_48947097-48948126(-)_1	7	217	239	FTC-----CGKSFSLSTSLNYH------H
CM002888.2_48947097-48948126(-)_1	8	245	267	FTC-----CGKSFIRSSYLNLH------H
CM002888.2_48947097-48948126(-)_1	9	273	295	FTC-----CGKSFSLSSSLNYH------H
CM002888.2_48947097-48948126(-)_1	10	301	324	FTC-----CGKSFTRSSHLNQH------H
CM002888.2_48962279-48963233(-)_1	1	35	57	FTC-----CGKSFYQAGHFAAH------H
CM002888.2_48962279-48963233(-)_1	2	63	85	FSC-----CGKSFSQKSNLDVH------H
CM002888.2_48962279-48963233(-)_1	3	91	113	YTC-----CGKSFSQKQSFNTH------H
CM002888.2_48962279-48963233(-)_1	4	119	141	FSC-----CGKSFCQKPNLDVH------H
CM002888.2_48962279-48963233(-)_1	5	147	169	HTC-----CGKSFGQKQDLYIH------H
CM002888.2_48962279-48963233(-)_1	6	175	197	YTC-----CGKSFPHISTFKHH------H
CM002888.2_48962279-48963233(-)_1	7	203	225	FAC-----CGKSFTTKTSLKNH------H
CM002888.2_48962279-48963233(-)_1	8	231	253	FTC-----CGKSLTCKDTIKKH------H
CM002888.2_48962279-48963233(-)_1	9	259	281	FRC-----CGKGFKSKRSLNTH------H
CM002888.2_49002738-49003566(-)_1	1	46	68	FIC-----CEKSFGRKDDLKFH------H
CM002888.2_49002738-49003566(-)_1	2	74	96	FTC-----CGKSFSQSSSLKIH------H
CM002888.2_49002738-49003566(-)_1	3	102	124	FTC-----CGKSFSQSSSLNLH------H
CM002888.2_49002738-49003566(-)_1	4	130	152	FTC-----CGKSFSQSSSLNLH------H
CM002888.2_49002738-49003566(-)_1	5	158	180	FTC-----CGKSFNQSSHLNCH------H
CM002888.2_49002738-49003566(-)_1	6	186	208	FTC-----CGKSFSQSSNLNCH------H
CM002888.2_49002738-49003566(-)_1	7	214	236	FTC-----CGKSFTCSSRLHQH------H
CM002888.2_49002738-49003566(-)_1	8	242	264	FTC-----CGKSFSQSSHLNQH------H
CM002888.2_49024835-49025987(+)_1	1	74	99	KSC-----CDKSLASKSKLKTH------H
WARNING: Overlapping ZFs are found in CM002888.2_49024835-49025987(+)_1. Only the first ZF instance is considered.
CM002888.2_49024835-49025987(+)_1	2	105	127	FTC-----CGKSFSKSSSLYRH------H
CM002888.2_49024835-49025987(+)_1	3	133	155	FTC-----CGKSFNCSSSLNKH------H
CM002888.2_49024835-49025987(+)_1	4	161	183	FTC-----CGKSFSHSSSLNQH------H
CM002888.2_49024835-49025987(+)_1	5	189	211	FTC-----CGKSFINSSHLNQH------H
CM002888.2_49024835-49025987(+)_1	6	217	239	FTC-----CGKSFNCSSSLNKH------H
CM002888.2_49024835-49025987(+)_1	7	245	267	FTC-----CGKSFSQSSSLNQH------H
CM002888.2_49024835-49025987(+)_1	8	273	295	FTC-----CGKSFSQSSYLKNH------H
CM002888.2_49024835-49025987(+)_1	9	301	323	YVC-----CEKTFITVAELKRH------H
CM002888.2_49024835-49025987(+)_1	10	329	351	YKC-----CSKRFTQLGTLKTH------H
CM002888.2_49024835-49025987(+)_1	11	357	379	YKC-----CSKRFTHTGTLKKH------H
CM002888.2_49063130-49063931(-)_1	1	49	71	FSC-----CGKSFSQKPKLNVH------H
CM002888.2_49063130-49063931(-)_1	2	77	99	YTC-----CGKSFYNTRNLTVH------H
CM002888.2_49063130-49063931(-)_1	3	105	127	YTC-----CGKSFHKTGNLTVH------H
CM002888.2_49063130-49063931(-)_1	4	133	155	YTC-----CGKSFQTTGNLTVH------H
CM002888.2_49063130-49063931(-)_1	5	161	183	YSC-----CGKSYNQNSNLEVH------H
CM002888.2_49063130-49063931(-)_1	6	189	211	FVC-----CGKSFAQKQNLDLH------H
CM002888.2_49063130-49063931(-)_1	7	217	239	YTC-----CGKSFPYKSTLKHH------H
CM002888.2_49079469-49080462(+)_1	1	75	99	KTC-----CGKSFYKTSSLTMH------H
WARNING: Overlapping ZFs are found in CM002888.2_49079469-49080462(+)_1. Only the first ZF instance is considered.
CM002888.2_49079469-49080462(+)_1	2	105	127	YTC-----CGKSFCNTTNLTMH------H
CM002888.2_49079469-49080462(+)_1	3	133	155	YTC-----CGKSFCQKENFKTH------H
CM002888.2_49079469-49080462(+)_1	4	161	183	YTC-----CGKSFRHAGNFTVH------H
CM002888.2_49079469-49080462(+)_1	5	189	211	YTC-----CGKGFYHAGNLAVH------H
CM002888.2_49079469-49080462(+)_1	6	217	239	YTC-----CGKSFTYKSTLKHH------H
CM002888.2_49079469-49080462(+)_1	7	245	267	FAC-----CGKSFTTKSSLMNH------H
CM002888.2_49079469-49080462(+)_1	8	273	295	FTC-----CGIKLTRKDYIRRH------H
CM002888.2_49079469-49080462(+)_1	9	301	323	FRC-----CGKGFTHKRSLSAH------H
CM002888.2_49109480-49110803(-)_1	1	43	68	KNC-----CGKILASKSKLKIH------H
WARNING: Overlapping ZFs are found in CM002888.2_49109480-49110803(-)_1. Only the first ZF instance is considered.
CM002888.2_49109480-49110803(-)_1	2	74	96	FTC-----CGKSFNQSSQLNDH------H
CM002888.2_49109480-49110803(-)_1	3	102	124	FTC-----CGKSFNRSAHLDQH------H
CM002888.2_49109480-49110803(-)_1	4	130	152	FTC-----CGKSFNRSSNLDQH------H
CM002888.2_49109480-49110803(-)_1	5	158	180	ITC-----CGKSFRQSSSIYKH------H
CM002888.2_49109480-49110803(-)_1	6	186	208	FTC-----CGKSFIQSSNFNLH------H
CM002888.2_49109480-49110803(-)_1	7	214	236	FTC-----CGKSFRQASSLNKH------H
CM002888.2_49109480-49110803(-)_1	8	242	264	FTC-----CGKSFNSSSHLNQH------H
CM002888.2_49109480-49110803(-)_1	9	270	292	ITC-----CGKSFRQSSSLYKH------H
CM002888.2_49109480-49110803(-)_1	10	298	320	FTC-----CGKSFRQASSLNKH------H
CM002888.2_49109480-49110803(-)_1	11	326	348	FTC-----CGKSFNCSSYLKQH------H
CM002888.2_49109480-49110803(-)_1	12	354	376	FTC-----CGKSFRQASSLNIH------H
CM002888.2_49109480-49110803(-)_1	13	382	404	FTC-----CGKSFNRSSHLDQH------H
CM002888.2_49109480-49110803(-)_1	14	410	432	FTC-----CGKSFSQSSNLNLH------H
CM002888.2_49128588-49129515(-)_1	1	49	71	FSC-----CRKSFSQRSYLDVH------H
CM002888.2_49128588-49129515(-)_1	2	77	99	YTC-----CGKSFYTIGNLTVH------H
CM002888.2_49128588-49129515(-)_1	3	105	127	YAC-----CGKSFYTTGNLAAH------H
CM002888.2_49128588-49129515(-)_1	4	133	155	YSC-----CGKSYKQNGNLEVH------H
CM002888.2_49128588-49129515(-)_1	5	161	183	FIC-----CGKGFSQKQNLTIH------H
CM002888.2_49128588-49129515(-)_1	6	189	211	YTC-----CGKSFRCKNTLDHH------H
CM002888.2_49128588-49129515(-)_1	7	217	239	FAC-----CGKSFTTKARLMNH------H
CM002888.2_49128588-49129515(-)_1	8	245	267	FTC-----CGKSLSCKDSIKQH------H
CM002888.2_49128588-49129515(-)_1	9	272	294	FRC-----CGKGFKYKRSLVNH------H
CM002888.2_49188145-49189207(+)_1	1	75	97	YSC-----CRKSFSKKSNLDIH------H
CM002888.2_49188145-49189207(+)_1	2	103	125	YTC-----CGKRFGYIQGFENH------H
CM002888.2_49188145-49189207(+)_1	3	131	153	YTC-----CGKSFYHAGNFAAH------H
CM002888.2_49188145-49189207(+)_1	4	159	181	YTC-----CGKSFSKTGNLAVH------H
CM002888.2_49188145-49189207(+)_1	5	187	209	YSC-----CGKSFKQNVTLKIH------H
CM002888.2_49188145-49189207(+)_1	6	215	237	FTC-----CGKSISQKHYLDIH------H
CM002888.2_49188145-49189207(+)_1	7	243	265	YTC-----CGKSFPYKGSLKHH------H
CM002888.2_49188145-49189207(+)_1	8	271	293	FAC-----CGKSFTTKASLMNH------H
CM002888.2_49188145-49189207(+)_1	9	299	321	FTC-----CGKTFTRKDSMKQH------H
CM002888.2_49188145-49189207(+)_1	10	327	349	LRC-----CGKGFKCKRSLSTH------H
CM002888.2_49202289-49203270(+)_1	1	73	98	KRC-----CGKSLANRNKLKIH------H
WARNING: Overlapping ZFs are found in CM002888.2_49202289-49203270(+)_1. Only the first ZF instance is considered.
CM002888.2_49202289-49203270(+)_1	2	104	126	FTC-----CGKNFDQSSNLNQH------H
CM002888.2_49202289-49203270(+)_1	3	132	154	FTC-----CGKSFSNSANLNQH------H
CM002888.2_49202289-49203270(+)_1	4	160	182	FTC-----CGKSFSQSSYLNQH------H
CM002888.2_49202289-49203270(+)_1	5	188	210	FTC-----CGKSFSQSSSLNLH------H
CM002888.2_49202289-49203270(+)_1	6	216	238	FTC-----CGKSFSQSSNLNIH------H
CM002888.2_49202289-49203270(+)_1	7	244	266	FTC-----CGKSFSRSTSLNQH------H
CM002888.2_49202289-49203270(+)_1	8	272	294	YMC-----CEKTFITAAKLKRH------H
CM002888.2_49202289-49203270(+)_1	9	300	322	YKC-----CSKRFARSGTLKTH------H
CM002888.2_49476776-49477412(+)_1	1	69	91	YTC-----CGKSFYNTGNLTVH------H
CM002888.2_49476776-49477412(+)_1	2	97	119	YAC-----CGKSFYHPGNFAVH------H
CM002888.2_49476776-49477412(+)_1	3	125	147	YSC-----CGKSYKQKGYLEVH------H
CM002888.2_49476776-49477412(+)_1	4	150	172	FTC-----CGKRFPQQQNLDIH------H
CM002888.2_49476776-49477412(+)_1	5	178	200	YTC-----CGKRFPHIGSLKHH------H
CM002888.2_49518332-49519298(+)_1	1	40	65	KSC-----CGKSLTNKSKLKTH------H
WARNING: Overlapping ZFs are found in CM002888.2_49518332-49519298(+)_1. Only the first ZF instance is considered.
CM002888.2_49518332-49519298(+)_1	2	71	93	FTC-----CGNSFSKSSYLNQH------H
CM002888.2_49518332-49519298(+)_1	3	99	121	FTC-----CGKSFSQSSSLNQH------H
CM002888.2_49518332-49519298(+)_1	4	127	149	FTC-----CGKSFSCSSSLNKH------H
CM002888.2_49518332-49519298(+)_1	5	155	177	FTC-----CGKSFSRSSSLNHH------H
CM002888.2_49518332-49519298(+)_1	6	183	205	FTC-----CGKSFSRSSSLNQH------H
CM002888.2_49518332-49519298(+)_1	7	211	233	FTC-----CGKSFSKLSSLYRH------H
CM002888.2_49518332-49519298(+)_1	8	239	261	FTC-----CGKSFSQSSYLNLH------H
CM002888.2_49518332-49519298(+)_1	9	267	289	FTC-----CGKNFNQSSYLIKH------H
CM002888.2_49518332-49519298(+)_1	10	295	317	YMC-----CEKTFITAAELKRH------H
CM002888.2_49587589-49588855(-)_1	1	58	83	KSC-----CGKSLASKSKLKTH------H
WARNING: Overlapping ZFs are found in CM002888.2_49587589-49588855(-)_1. Only the first ZF instance is considered.
CM002888.2_49587589-49588855(-)_1	2	116	138	FTC-----CGKRFNCSSHLNQH------H
CM002888.2_49587589-49588855(-)_1	3	144	166	FRC-----CGKSFNCSSHLNEH------H
CM002888.2_49587589-49588855(-)_1	4	172	194	FTC-----CGKSFSKSSSLYRH------H
CM002888.2_49587589-49588855(-)_1	5	200	222	FTC-----CRKSFSQSSSLNQH------H
CM002888.2_49587589-49588855(-)_1	6	228	250	FTC-----CGNSFSKSSSLYTH------H
CM002888.2_49587589-49588855(-)_1	7	256	278	FTC-----CGKSFIQSSCLNVH------H
CM002888.2_49587589-49588855(-)_1	8	284	306	FTC-----CGKSFIHSSHLNQH------H
CM002888.2_49587589-49588855(-)_1	9	339	361	YMC-----CEKTFITAAELKRH------H
CM002888.2_49587589-49588855(-)_1	10	367	389	YKC-----CSKRFTHSGTLKTH------H
CM002888.2_49587589-49588855(-)_1	11	395	417	YKC-----CSKRFAHSGTLKAH------H
CM002888.2_49675348-49676707(+)_1	1	48	70	FTC-----CGKILTSKNKLKIH------H
CM002888.2_49675348-49676707(+)_1	2	76	98	FTC-----CGKSFSRSSSLNQH------H
CM002888.2_49675348-49676707(+)_1	3	104	126	FTC-----CGKSFSQSSHLNYH------H
CM002888.2_49675348-49676707(+)_1	4	132	154	FTC-----CGKSFSRSSSLNQH------H
CM002888.2_49675348-49676707(+)_1	5	160	182	FTC-----CGKSFRQSSYLNEH------H
CM002888.2_49675348-49676707(+)_1	6	188	210	FTC-----CGKSFVRSSSLNRH------H
CM002888.2_49675348-49676707(+)_1	7	216	238	FTC-----CEKSFSYSSHLNNH------H
CM002888.2_49675348-49676707(+)_1	8	244	266	FTC-----CGKSFSQSSDLNKH------H
CM002888.2_49675348-49676707(+)_1	9	272	294	FTC-----CGKSFICSSSLNQH------H
CM002888.2_49675348-49676707(+)_1	10	300	322	FTC-----CGKSFSCSSHLNKH------H
CM002888.2_49675348-49676707(+)_1	11	328	350	FTC-----CGKSFSQSSDLNKH------H
CM002888.2_49675348-49676707(+)_1	12	356	378	FTC-----CGKSFVRSSSLSQH------H
CM002888.2_49675348-49676707(+)_1	13	384	406	FTC-----CGKRFNCPSHLNLH------H
CM002888.2_49675348-49676707(+)_1	14	412	434	LTC-----CGKNFSQPSLLYLH------H
CM002888.2_49711550-49713044(-)_1	1	76	98	FSC-----CRKSFSQKSKLDVH------H
CM002888.2_49711550-49713044(-)_1	2	104	126	YTC-----CGKSFGQKQSFKAH------H
CM002888.2_49711550-49713044(-)_1	3	132	154	FTC-----CGKSFYHAGNLAAH------H
CM002888.2_49711550-49713044(-)_1	4	160	182	FSC-----CGKSFCQKPNLDVH------H
CM002888.2_49711550-49713044(-)_1	5	188	210	YTC-----CGKSFSQKQGFKAH------H
CM002888.2_49711550-49713044(-)_1	6	216	238	FTC-----CGKSFYHAGNLAAH------H
CM002888.2_49711550-49713044(-)_1	7	244	266	FSC-----CGKSFCQKPNLEDH------H
CM002888.2_49711550-49713044(-)_1	8	272	294	YTC-----CGKSFSQKQSLKTH------H
CM002888.2_49711550-49713044(-)_1	9	300	322	FPC-----CGKSVYHAGNLAAH------H
CM002888.2_49711550-49713044(-)_1	10	328	350	FSC-----CRKSFSKKPNLIAH------H
CM002888.2_49711550-49713044(-)_1	11	356	378	YTC-----CGKSLGKKQDLYIH------H
CM002888.2_49711550-49713044(-)_1	12	384	406	YSC-----CGKSFPHKSSLKHH------H
CM002888.2_49711550-49713044(-)_1	13	412	434	FTC-----CGKSFSTKASLKNH------H
CM002888.2_49711550-49713044(-)_1	14	440	462	FTC-----CGKSLTRKDSIKNH------H
CM002888.2_49711550-49713044(-)_1	15	468	490	FRC-----CGKGFKCKRSLSAH------H
CM002888.2_49945728-49946793(-)_1	1	77	99	YTC-----CGKSFGKKRSLKTH------H
CM002888.2_49945728-49946793(-)_1	2	105	127	YTC-----CGKSFKQIGTLKGH------H
CM002888.2_49945728-49946793(-)_1	3	133	155	YTC-----CGKSFKQSATLKGH------H
CM002888.2_49945728-49946793(-)_1	4	161	183	YTC-----CGQSFYYAGNFAAH------H
CM002888.2_49945728-49946793(-)_1	5	189	211	YTC-----CGKSFKQSGTLKGH------H
CM002888.2_49945728-49946793(-)_1	6	241	263	YTC-----CGKSFTCKSSLINH------H
CM002888.2_49945728-49946793(-)_1	7	269	291	FAC-----CEKSFTCKANLMNH------H
CM002888.2_49945728-49946793(-)_1	8	297	319	FIC-----CGKSLTRKDYIKQH------H
CM002888.2_49945728-49946793(-)_1	9	325	347	FRC-----CGKSFKQKINLSAH------H
CM002888.2_50153590-50154175(-)_1	1	44	66	FTC-----CGKSFGRKHNLKIH------H
CM002888.2_50153590-50154175(-)_1	2	72	94	YTC-----CGKSFNQSSNLYNH------H
CM002888.2_50153590-50154175(-)_1	3	100	122	FKC-----CGKSFNRSSDLHQH------H
CM002888.2_50153590-50154175(-)_1	4	128	150	FTC-----CGKSFYCSSHLHQH------H
CM002888.2_50153590-50154175(-)_1	5	156	178	FTC-----CGKSFRQSSNFKQH------H
CM002888.2_50201719-50202997(-)_1	1	62	87	KSC-----CGKSLASKSKLKTH------H
WARNING: Overlapping ZFs are found in CM002888.2_50201719-50202997(-)_1. Only the first ZF instance is considered.
CM002888.2_50201719-50202997(-)_1	2	120	142	FTC-----CGKSFNCSSHLNQH------H
CM002888.2_50201719-50202997(-)_1	3	148	170	FRC-----CGKSFNCSSHLNEH------H
CM002888.2_50201719-50202997(-)_1	4	176	198	FTC-----CGKSFSKSSSLYRH------H
CM002888.2_50201719-50202997(-)_1	5	204	226	FTC-----CRKSFSQSSSLNQH------H
CM002888.2_50201719-50202997(-)_1	6	232	254	FTC-----CGNSFSKSSSLYTH------H
CM002888.2_50201719-50202997(-)_1	7	260	282	FTC-----CGKSFIQSSCLNVH------H
CM002888.2_50201719-50202997(-)_1	8	288	310	FTC-----CGKSFIHSSHLNQH------H
CM002888.2_50201719-50202997(-)_1	9	343	365	HMC-----CEKTFITAAELKRH------H
CM002888.2_50201719-50202997(-)_1	10	371	393	YKC-----CSKRFTHSGTLKTH------H
CM002888.2_50293753-50295085(-)_1	1	49	71	FTC-----CGRNFGRKGDLKIH------H
CM002888.2_50293753-50295085(-)_1	2	77	99	FTC-----CGKSFSQSSSLNYH------H
CM002888.2_50293753-50295085(-)_1	3	105	127	FTC-----CVKSFSCSSHLNKH------H
CM002888.2_50293753-50295085(-)_1	4	133	155	FSC-----CGKSFRHSLFLKQH------H
CM002888.2_50293753-50295085(-)_1	5	161	183	FTC-----CGKSFSQSSSLNHH------H
CM002888.2_50293753-50295085(-)_1	6	189	211	FTC-----CGKSFSQSSSLNHH------H
CM002888.2_50293753-50295085(-)_1	7	217	239	FTC-----CGKSFSQSSSLNHH------H
CM002888.2_50293753-50295085(-)_1	8	245	267	FTC-----CGKSFIQSSQLNRH------H
CM002888.2_50293753-50295085(-)_1	9	273	295	FTC-----CGKSFSKSSSLNEH------H
CM002888.2_50293753-50295085(-)_1	10	301	323	FTC-----CRKSFSCSSHLNHH------H
CM002888.2_50293753-50295085(-)_1	11	329	351	FSC-----CGKSFRRSSSLKEH------H
CM002888.2_50293753-50295085(-)_1	12	357	379	FTC-----CGNRFSRSSTLNQH------H
CM002888.2_50293753-50295085(-)_1	13	385	407	FTC-----CGKSFSQSSSLNQH------H
CM002888.2_50293753-50295085(-)_1	14	413	435	FTC-----CGKSFIQSSQLNRH------H
CM002888.2_50314579-50315881(+)_1	1	101	123	YTC-----CGKSFGHIQGFENH------H
CM002888.2_50314579-50315881(+)_1	2	129	151	FSC-----CGKSFSQKANLDVH------H
CM002888.2_50314579-50315881(+)_1	3	157	179	YTC-----CGKSFTYKQGFTTH------H
CM002888.2_50314579-50315881(+)_1	4	185	207	YTC-----CKKSFYHPGNFAVH------H
CM002888.2_50314579-50315881(+)_1	5	213	235	YTC-----CGKSFYQSGNFAAH------H
CM002888.2_50314579-50315881(+)_1	6	241	263	YSC-----CGKSFKQNGTLEVH------H
CM002888.2_50314579-50315881(+)_1	7	269	291	FIC-----CGKHFSQKHDLNIH------H
CM002888.2_50314579-50315881(+)_1	8	297	319	HTC-----CGKRFTQKTSLDNH------H
CM002888.2_50314579-50315881(+)_1	9	325	347	YRC-----CGKTFPHKSTLKHH------H
CM002888.2_50314579-50315881(+)_1	10	353	375	FTC-----CGKRFTTKASLKNH------H
CM002888.2_50314579-50315881(+)_1	11	410	432	FRC-----CGKGFKHKRSLNTH------H
CM002888.2_50426930-50428166(-)_1	1	73	95	YTC-----CGKSFGHIQGFENH------H
CM002888.2_50426930-50428166(-)_1	2	129	151	YTC-----CGKSFTYKQGFTTH------H
CM002888.2_50426930-50428166(-)_1	3	157	179	YTC-----CEKSFYHPGNFAVH------H
CM002888.2_50426930-50428166(-)_1	4	185	207	YTC-----CGKSFYQSGNFAAH------H
CM002888.2_50426930-50428166(-)_1	5	213	235	YSC-----CGKSFKQNCTLEVH------H
[truncated: 855,235 more chars]
